# Supplementary material for: Methylobacterium Species Promoting Rice and Barley Growth and Interaction Specificity Revealed with Whole-Cell Matrix-Assisted Laser Desorption / Ionization-Time-of-Flight Mass Spectrometry (MALDI-TOF/MS) Analysis
Source: PLoS One. 2015 Jun 8;10(6):e0129509. doi: 10.1371/journal.pone.0129509 (PMC4460032; doi:10.1371/journal.pone.0129509)
Supplement: S1 Data — (ZIP) [file pone.0129509.s001.zip › Supplementary data 1 (ms type strains)/M_nodulans LMG 21967T.txt]

781.13 0
781.20 0
781.26 0
781.32 0
781.39 0
781.45 0
781.52 0
781.58 0
781.64 0
781.71 0
781.77 0
781.84 0
781.90 0
781.96 0
782.03 0
782.09 0
782.16 0
782.22 0
782.28 0
782.35 0
782.41 0
782.48 0
782.54 0
782.60 0
782.67 0
782.73 0
782.80 0
782.86 0
782.92 0
782.99 0
783.05 0
783.12 0
783.18 0
783.24 0
783.31 0
783.37 0
783.44 0
783.50 0
783.56 0
783.63 0
783.69 0
783.76 0
783.82 0
783.89 0
783.95 0
784.01 0
784.08 0
784.14 0
784.21 0
784.27 0
784.33 0
784.40 0
784.46 0
784.53 0
784.59 0
784.65 0
784.72 0
784.78 0
784.85 0
784.91 0
784.98 0
785.04 0
785.10 0
785.17 0
785.23 0
785.30 0
785.36 0
785.42 0
785.49 0
785.55 0
785.62 0
785.68 0
785.75 0
785.81 0
785.87 0
785.94 0
786.00 0
786.07 0
786.13 0
786.19 0
786.26 0
786.32 0
786.39 0
786.45 0
786.52 0
786.58 0
786.64 0
786.71 0
786.77 0
786.84 0
786.90 0
786.97 0
787.03 0
787.09 0
787.16 0
787.22 0
787.29 0
787.35 0
787.42 0
787.48 0
787.54 0
787.61 0
787.67 0
787.74 0
787.80 0
787.86 0
787.93 0
787.99 0
788.06 0
788.12 0
788.19 0
788.25 0
788.31 0
788.38 0
788.44 0
788.51 0
788.57 0
788.64 0
788.70 0
788.76 0
788.83 0
788.89 0
788.96 0
789.02 0
789.09 0
789.15 0
789.22 0
789.28 0
789.34 0
789.41 0
789.47 0
789.54 0
789.60 0
789.67 0
789.73 0
789.79 0
789.86 0
789.92 0
789.99 0
790.05 0
790.12 0
790.18 0
790.24 0
790.31 0
790.37 0
790.44 0
790.50 0
790.57 0
790.63 0
790.70 0
790.76 0
790.82 0
790.89 0
790.95 0
791.02 0
791.08 0
791.15 0
791.21 0
791.27 0
791.34 0
791.40 0
791.47 0
791.53 0
791.60 0
791.66 0
791.73 0
791.79 0
791.85 0
791.92 0
791.98 0
792.05 0
792.11 0
792.18 0
792.24 0
792.31 0
792.37 0
792.43 0
792.50 0
792.56 0
792.63 0
792.69 0
792.76 0
792.82 0
792.89 0
792.95 0
793.01 0
793.08 0
793.14 0
793.21 0
793.27 0
793.34 0
793.40 0
793.47 0
793.53 0
793.60 0
793.66 0
793.72 0
793.79 0
793.85 0
793.92 0
793.98 0
794.05 0
794.11 0
794.18 0
794.24 0
794.30 0
794.37 0
794.43 0
794.50 0
794.56 0
794.63 0
794.69 0
794.76 0
794.82 0
794.89 0
794.95 0
795.01 0
795.08 0
795.14 0
795.21 0
795.27 0
795.34 0
795.40 0
795.47 0
795.53 0
795.60 0
795.66 0
795.73 0
795.79 0
795.85 0
795.92 0
795.98 0
796.05 0
796.11 0
796.18 0
796.24 0
796.31 0
796.37 0
796.44 0
796.50 0
796.56 0
796.63 0
796.69 0
796.76 0
796.82 0
796.89 0
796.95 0
797.02 0
797.08 0
797.15 0
797.21 0
797.28 0
797.34 0
797.41 0
797.47 0
797.53 0
797.60 0
797.66 0
797.73 0
797.79 0
797.86 0
797.92 0
797.99 0
798.05 0
798.12 0
798.18 0
798.25 0
798.31 0
798.38 0
798.44 0
798.50 0
798.57 0
798.63 0
798.70 0
798.76 0
798.83 0
798.89 0
798.96 0
799.02 0
799.09 0
799.15 0
799.22 0
799.28 0
799.35 0
799.41 0
799.48 0
799.54 0
799.61 0
799.67 0
799.73 0
799.80 0
799.86 0
799.93 0
799.99 0
800.06 0
800.12 0
800.19 0
800.25 0
800.32 0
800.38 0
800.45 0
800.51 0
800.58 0
800.64 0
800.71 0
800.77 0
800.84 0
800.90 0
800.97 0
801.03 0
801.09 0
801.16 0
801.22 0
801.29 0
801.35 0
801.42 0
801.48 0
801.55 0
801.61 0
801.68 0
801.74 0
801.81 0
801.87 0
801.94 0
802.00 0
802.07 0
802.13 0
802.20 0
802.26 0
802.33 0
802.39 0
802.46 0
802.52 0
802.59 0
802.65 0
802.72 0
802.78 0
802.85 0
802.91 0
802.98 0
803.04 0
803.11 0
803.17 0
803.23 0
803.30 0
803.36 0
803.43 0
803.49 0
803.56 0
803.62 0
803.69 0
803.75 0
803.82 0
803.88 0
803.95 0
804.01 0
804.08 0
804.14 0
804.21 0
804.27 0
804.34 0
804.40 0
804.47 0
804.53 0
804.60 0
804.66 0
804.73 0
804.79 0
804.86 0
804.92 0
804.99 0
805.05 0
805.12 0
805.18 0
805.25 0
805.31 0
805.38 0
805.44 0
805.51 0
805.57 0
805.64 0
805.70 0
805.77 0
805.83 0
805.90 0
805.96 0
806.03 0
806.09 0
806.16 0
806.22 0
806.29 0
806.35 0
806.42 0
806.48 0
806.55 0
806.61 0
806.68 0
806.74 0
806.81 0
806.87 0
806.94 0
807.00 0
807.07 0
807.13 0
807.20 0
807.26 0
807.33 0
807.39 0
807.46 0
807.52 0
807.59 0
807.65 0
807.72 0
807.78 0
807.85 0
807.91 0
807.98 0
808.04 0
808.11 0
808.17 0
808.24 0
808.30 1
808.37 1
808.43 1
808.50 1
808.56 1
808.63 1
808.70 1
808.76 0
808.83 0
808.89 0
808.96 0
809.02 0
809.09 0
809.15 0
809.22 0
809.28 0
809.35 0
809.41 0
809.48 0
809.54 0
809.61 0
809.67 0
809.74 0
809.80 0
809.87 0
809.93 0
810.00 0
810.06 0
810.13 0
810.19 0
810.26 0
810.32 0
810.39 0
810.45 0
810.52 0
810.58 0
810.65 0
810.71 0
810.78 0
810.85 0
810.91 0
810.98 0
811.04 1
811.11 1
811.17 1
811.24 1
811.30 1
811.37 0
811.43 0
811.50 0
811.56 0
811.63 0
811.69 0
811.76 0
811.82 0
811.89 0
811.95 0
812.02 0
812.08 0
812.15 0
812.22 0
812.28 0
812.35 0
812.41 0
812.48 0
812.54 0
812.61 0
812.67 0
812.74 0
812.80 0
812.87 0
812.93 0
813.00 0
813.06 0
813.13 0
813.19 0
813.26 0
813.32 0
813.39 0
813.46 0
813.52 0
813.59 0
813.65 0
813.72 0
813.78 1
813.85 1
813.91 0
813.98 0
814.04 0
814.11 0
814.17 0
814.24 0
814.30 0
814.37 0
814.44 0
814.50 0
814.57 0
814.63 0
814.70 0
814.76 0
814.83 0
814.89 0
814.96 0
815.02 0
815.09 0
815.15 0
815.22 0
815.28 0
815.35 0
815.42 0
815.48 0
815.55 0
815.61 0
815.68 0
815.74 0
815.81 0
815.87 0
815.94 0
816.00 0
816.07 0
816.14 0
816.20 0
816.27 0
816.33 0
816.40 0
816.46 0
816.53 0
816.59 0
816.66 0
816.72 0
816.79 0
816.85 0
816.92 0
816.99 0
817.05 0
817.12 0
817.18 0
817.25 0
817.31 0
817.38 0
817.44 0
817.51 0
817.57 0
817.64 0
817.71 0
817.77 0
817.84 0
817.90 0
817.97 0
818.03 0
818.10 0
818.16 0
818.23 0
818.30 0
818.36 0
818.43 0
818.49 0
818.56 0
818.62 0
818.69 0
818.75 0
818.82 0
818.88 0
818.95 0
819.02 0
819.08 0
819.15 0
819.21 0
819.28 0
819.34 0
819.41 0
819.47 0
819.54 0
819.61 0
819.67 0
819.74 0
819.80 0
819.87 0
819.93 0
820.00 0
820.06 0
820.13 0
820.20 0
820.26 0
820.33 0
820.39 0
820.46 0
820.52 0
820.59 0
820.65 0
820.72 0
820.79 0
820.85 0
820.92 0
820.98 0
821.05 0
821.11 0
821.18 0
821.25 0
821.31 0
821.38 0
821.44 0
821.51 0
821.57 0
821.64 0
821.70 0
821.77 0
821.84 0
821.90 0
821.97 0
822.03 0
822.10 0
822.16 0
822.23 0
822.30 0
822.36 0
822.43 0
822.49 0
822.56 0
822.62 0
822.69 0
822.76 0
822.82 0
822.89 0
822.95 0
823.02 0
823.08 0
823.15 0
823.21 0
823.28 0
823.35 0
823.41 0
823.48 0
823.54 0
823.61 0
823.67 0
823.74 0
823.81 0
823.87 0
823.94 0
824.00 0
824.07 0
824.13 0
824.20 0
824.27 0
824.33 0
824.40 0
824.46 0
824.53 0
824.60 0
824.66 0
824.73 0
824.79 0
824.86 0
824.92 0
824.99 0
825.06 0
825.12 0
825.19 0
825.25 0
825.32 0
825.38 0
825.45 0
825.52 0
825.58 0
825.65 0
825.71 0
825.78 0
825.84 0
825.91 0
825.98 0
826.04 0
826.11 0
826.17 0
826.24 0
826.31 0
826.37 0
826.44 0
826.50 0
826.57 0
826.63 0
826.70 0
826.77 0
826.83 0
826.90 0
826.96 0
827.03 0
827.10 0
827.16 0
827.23 0
827.29 0
827.36 0
827.42 0
827.49 0
827.56 0
827.62 0
827.69 0
827.75 0
827.82 0
827.89 0
827.95 0
828.02 0
828.08 0
828.15 0
828.22 0
828.28 0
828.35 0
828.41 0
828.48 0
828.54 0
828.61 0
828.68 0
828.74 0
828.81 0
828.87 0
828.94 0
829.01 0
829.07 0
829.14 0
829.20 0
829.27 0
829.34 0
829.40 0
829.47 0
829.53 0
829.60 0
829.67 0
829.73 0
829.80 0
829.86 0
829.93 0
830.00 0
830.06 0
830.13 0
830.19 0
830.26 0
830.33 0
830.39 0
830.46 0
830.52 0
830.59 0
830.66 0
830.72 0
830.79 0
830.85 0
830.92 0
830.99 0
831.05 0
831.12 0
831.18 0
831.25 0
831.32 0
831.38 0
831.45 0
831.51 0
831.58 0
831.65 0
831.71 0
831.78 0
831.84 0
831.91 0
831.98 0
832.04 0
832.11 0
832.17 0
832.24 0
832.31 0
832.37 0
832.44 0
832.50 0
832.57 0
832.64 0
832.70 0
832.77 0
832.83 0
832.90 0
832.97 0
833.03 0
833.10 0
833.16 0
833.23 0
833.30 0
833.36 0
833.43 0
833.50 0
833.56 0
833.63 0
833.69 0
833.76 0
833.83 0
833.89 0
833.96 0
834.02 0
834.09 0
834.16 0
834.22 0
834.29 0
834.35 0
834.42 0
834.49 0
834.55 0
834.62 0
834.69 0
834.75 0
834.82 0
834.88 0
834.95 0
835.02 0
835.08 0
835.15 0
835.21 0
835.28 0
835.35 0
835.41 0
835.48 0
835.55 0
835.61 0
835.68 0
835.74 0
835.81 0
835.88 0
835.94 0
836.01 0
836.08 0
836.14 0
836.21 0
836.27 0
836.34 0
836.41 0
836.47 0
836.54 0
836.61 0
836.67 0
836.74 0
836.80 0
836.87 0
836.94 0
837.00 0
837.07 0
837.14 0
837.20 0
837.27 0
837.33 0
837.40 0
837.47 0
837.53 0
837.60 0
837.67 0
837.73 0
837.80 0
837.86 0
837.93 0
838.00 0
838.06 0
838.13 0
838.20 0
838.26 0
838.33 0
838.39 0
838.46 0
838.53 0
838.59 0
838.66 0
838.73 0
838.79 0
838.86 0
838.92 0
838.99 0
839.06 0
839.12 0
839.19 0
839.26 0
839.32 0
839.39 0
839.46 0
839.52 0
839.59 0
839.65 0
839.72 0
839.79 0
839.85 0
839.92 0
839.99 0
840.05 0
840.12 0
840.19 0
840.25 0
840.32 0
840.38 0
840.45 0
840.52 0
840.58 0
840.65 0
840.72 0
840.78 0
840.85 0
840.92 0
840.98 0
841.05 0
841.11 0
841.18 0
841.25 0
841.31 0
841.38 0
841.45 0
841.51 0
841.58 0
841.65 0
841.71 0
841.78 0
841.85 0
841.91 0
841.98 0
842.04 0
842.11 0
842.18 0
842.24 0
842.31 0
842.38 0
842.44 0
842.51 0
842.58 0
842.64 0
842.71 0
842.78 0
842.84 0
842.91 0
842.98 0
843.04 0
843.11 0
843.17 0
843.24 0
843.31 0
843.37 0
843.44 0
843.51 0
843.57 0
843.64 0
843.71 0
843.77 0
843.84 0
843.91 0
843.97 0
844.04 0
844.11 0
844.17 0
844.24 0
844.31 0
844.37 0
844.44 0
844.50 0
844.57 0
844.64 0
844.70 0
844.77 0
844.84 0
844.90 0
844.97 0
845.04 0
845.10 0
845.17 0
845.24 0
845.30 0
845.37 0
845.44 0
845.50 0
845.57 0
845.64 0
845.70 0
845.77 0
845.84 0
845.90 0
845.97 0
846.04 0
846.10 0
846.17 0
846.24 0
846.30 0
846.37 0
846.44 0
846.50 0
846.57 0
846.64 0
846.70 0
846.77 0
846.84 0
846.90 0
846.97 0
847.04 0
847.10 0
847.17 0
847.24 0
847.30 0
847.37 0
847.44 0
847.50 0
847.57 0
847.64 0
847.70 0
847.77 0
847.84 0
847.90 0
847.97 0
848.04 0
848.10 0
848.17 0
848.24 0
848.30 0
848.37 0
848.44 0
848.50 0
848.57 0
848.64 0
848.70 0
848.77 0
848.84 0
848.90 0
848.97 0
849.04 0
849.10 0
849.17 0
849.24 0
849.30 0
849.37 0
849.44 0
849.50 0
849.57 0
849.64 0
849.70 0
849.77 0
849.84 0
849.90 0
849.97 0
850.04 0
850.10 0
850.17 0
850.24 0
850.30 0
850.37 0
850.44 0
850.50 0
850.57 0
850.64 0
850.70 0
850.77 0
850.84 0
850.90 0
850.97 0
851.04 0
851.11 0
851.17 0
851.24 0
851.31 0
851.37 0
851.44 0
851.51 0
851.57 0
851.64 0
851.71 0
851.77 0
851.84 0
851.91 0
851.97 0
852.04 0
852.11 0
852.17 0
852.24 0
852.31 0
852.37 0
852.44 0
852.51 0
852.58 0
852.64 0
852.71 0
852.78 0
852.84 0
852.91 0
852.98 0
853.04 0
853.11 0
853.18 0
853.24 0
853.31 0
853.38 0
853.44 0
853.51 0
853.58 0
853.65 0
853.71 0
853.78 0
853.85 0
853.91 0
853.98 0
854.05 0
854.11 0
854.18 0
854.25 0
854.31 0
854.38 0
854.45 0
854.52 0
854.58 0
854.65 0
854.72 0
854.78 0
854.85 0
854.92 0
854.98 0
855.05 0
855.12 0
855.18 0
855.25 0
855.32 0
855.39 0
855.45 0
855.52 0
855.59 0
855.65 0
855.72 0
855.79 0
855.85 0
855.92 0
855.99 0
856.06 0
856.12 0
856.19 0
856.26 0
856.32 0
856.39 0
856.46 0
856.52 0
856.59 0
856.66 0
856.73 0
856.79 0
856.86 0
856.93 0
856.99 0
857.06 0
857.13 0
857.19 0
857.26 0
857.33 0
857.40 0
857.46 0
857.53 0
857.60 0
857.66 0
857.73 0
857.80 0
857.87 0
857.93 0
858.00 0
858.07 0
858.13 0
858.20 0
858.27 0
858.33 0
858.40 0
858.47 0
858.54 0
858.60 0
858.67 0
858.74 0
858.80 0
858.87 0
858.94 0
859.01 0
859.07 0
859.14 0
859.21 0
859.27 0
859.34 0
859.41 0
859.48 0
859.54 0
859.61 0
859.68 0
859.74 0
859.81 0
859.88 0
859.95 0
860.01 0
860.08 0
860.15 0
860.21 0
860.28 0
860.35 0
860.42 0
860.48 0
860.55 0
860.62 0
860.68 0
860.75 0
860.82 0
860.89 0
860.95 0
861.02 0
861.09 0
861.15 0
861.22 0
861.29 0
861.36 0
861.42 0
861.49 0
861.56 0
861.63 0
861.69 0
861.76 0
861.83 0
861.89 0
861.96 0
862.03 0
862.10 0
862.16 0
862.23 0
862.30 0
862.36 0
862.43 0
862.50 0
862.57 0
862.63 0
862.70 0
862.77 0
862.84 0
862.90 0
862.97 0
863.04 0
863.10 0
863.17 0
863.24 0
863.31 0
863.37 0
863.44 0
863.51 0
863.58 0
863.64 0
863.71 0
863.78 0
863.84 0
863.91 0
863.98 0
864.05 0
864.11 0
864.18 0
864.25 0
864.32 0
864.38 0
864.45 0
864.52 0
864.58 0
864.65 0
864.72 0
864.79 0
864.85 0
864.92 0
864.99 0
865.06 0
865.12 0
865.19 0
865.26 0
865.33 0
865.39 0
865.46 0
865.53 0
865.60 0
865.66 0
865.73 0
865.80 0
865.86 0
865.93 0
866.00 0
866.07 0
866.13 0
866.20 0
866.27 0
866.34 0
866.40 0
866.47 0
866.54 0
866.61 0
866.67 0
866.74 0
866.81 0
866.88 0
866.94 0
867.01 0
867.08 0
867.15 0
867.21 0
867.28 0
867.35 0
867.42 0
867.48 0
867.55 0
867.62 0
867.68 0
867.75 0
867.82 0
867.89 0
867.95 0
868.02 0
868.09 0
868.16 0
868.22 0
868.29 0
868.36 0
868.43 0
868.49 0
868.56 0
868.63 0
868.70 0
868.76 0
868.83 0
868.90 0
868.97 0
869.03 0
869.10 0
869.17 0
869.24 0
869.30 0
869.37 0
869.44 0
869.51 0
869.57 0
869.64 0
869.71 0
869.78 0
869.84 0
869.91 0
869.98 0
870.05 0
870.11 0
870.18 0
870.25 0
870.32 0
870.38 0
870.45 0
870.52 0
870.59 0
870.66 0
870.72 0
870.79 0
870.86 0
870.93 0
870.99 0
871.06 0
871.13 0
871.20 0
871.26 0
871.33 0
871.40 0
871.47 0
871.53 0
871.60 0
871.67 0
871.74 0
871.80 0
871.87 0
871.94 0
872.01 0
872.07 0
872.14 0
872.21 0
872.28 0
872.34 0
872.41 0
872.48 0
872.55 0
872.62 0
872.68 0
872.75 0
872.82 0
872.89 0
872.95 0
873.02 0
873.09 0
873.16 0
873.22 0
873.29 0
873.36 0
873.43 0
873.50 0
873.56 0
873.63 0
873.70 0
873.77 0
873.83 0
873.90 0
873.97 0
874.04 0
874.10 0
874.17 0
874.24 0
874.31 0
874.37 0
874.44 0
874.51 0
874.58 0
874.65 0
874.71 0
874.78 0
874.85 0
874.92 0
874.98 0
875.05 0
875.12 0
875.19 0
875.26 0
875.32 0
875.39 0
875.46 0
875.53 0
875.59 0
875.66 0
875.73 0
875.80 0
875.87 0
875.93 0
876.00 0
876.07 0
876.14 0
876.20 0
876.27 0
876.34 0
876.41 0
876.48 0
876.54 0
876.61 0
876.68 0
876.75 0
876.81 0
876.88 0
876.95 0
877.02 0
877.09 0
877.15 0
877.22 0
877.29 0
877.36 0
877.42 0
877.49 0
877.56 0
877.63 0
877.70 0
877.76 0
877.83 0
877.90 0
877.97 0
878.04 0
878.10 0
878.17 0
878.24 0
878.31 0
878.37 0
878.44 0
878.51 0
878.58 0
878.65 0
878.71 0
878.78 0
878.85 0
878.92 0
878.99 0
879.05 0
879.12 0
879.19 0
879.26 0
879.32 0
879.39 0
879.46 0
879.53 0
879.60 0
879.66 0
879.73 0
879.80 0
879.87 0
879.94 0
880.00 0
880.07 0
880.14 0
880.21 0
880.28 0
880.34 0
880.41 0
880.48 0
880.55 0
880.62 0
880.68 0
880.75 0
880.82 0
880.89 0
880.95 0
881.02 0
881.09 0
881.16 0
881.23 0
881.29 0
881.36 0
881.43 0
881.50 0
881.57 0
881.63 0
881.70 0
881.77 0
881.84 0
881.91 0
881.97 0
882.04 0
882.11 0
882.18 0
882.25 0
882.31 0
882.38 0
882.45 0
882.52 0
882.59 0
882.65 0
882.72 0
882.79 0
882.86 0
882.93 0
883.00 0
883.06 0
883.13 0
883.20 0
883.27 0
883.34 0
883.40 0
883.47 0
883.54 0
883.61 0
883.68 0
883.74 0
883.81 0
883.88 0
883.95 0
884.02 0
884.08 0
884.15 0
884.22 0
884.29 0
884.36 0
884.42 0
884.49 0
884.56 0
884.63 0
884.70 0
884.77 0
884.83 0
884.90 0
884.97 0
885.04 0
885.11 0
885.17 0
885.24 0
885.31 0
885.38 0
885.45 0
885.51 0
885.58 0
885.65 0
885.72 0
885.79 0
885.86 0
885.92 0
885.99 0
886.06 0
886.13 0
886.20 0
886.26 0
886.33 0
886.40 0
886.47 0
886.54 0
886.60 0
886.67 0
886.74 0
886.81 0
886.88 0
886.95 0
887.01 0
887.08 0
887.15 0
887.22 0
887.29 0
887.36 0
887.42 0
887.49 0
887.56 0
887.63 0
887.70 0
887.76 0
887.83 0
887.90 0
887.97 0
888.04 0
888.11 0
888.17 0
888.24 0
888.31 0
888.38 0
888.45 0
888.51 0
888.58 0
888.65 0
888.72 0
888.79 0
888.86 0
888.92 0
888.99 0
889.06 0
889.13 0
889.20 0
889.27 0
889.33 0
889.40 0
889.47 0
889.54 0
889.61 0
889.68 0
889.74 0
889.81 0
889.88 0
889.95 0
890.02 0
890.09 0
890.15 0
890.22 0
890.29 0
890.36 0
890.43 0
890.50 0
890.56 0
890.63 0
890.70 0
890.77 0
890.84 0
890.91 0
890.97 0
891.04 0
891.11 0
891.18 0
891.25 0
891.32 0
891.38 0
891.45 0
891.52 0
891.59 0
891.66 0
891.73 0
891.79 0
891.86 0
891.93 0
892.00 0
892.07 0
892.14 0
892.20 0
892.27 0
892.34 0
892.41 0
892.48 0
892.55 0
892.61 0
892.68 0
892.75 0
892.82 0
892.89 0
892.96 0
893.03 0
893.09 0
893.16 0
893.23 0
893.30 0
893.37 0
893.44 0
893.50 0
893.57 0
893.64 0
893.71 0
893.78 0
893.85 0
893.92 0
893.98 0
894.05 0
894.12 0
894.19 0
894.26 0
894.33 0
894.39 0
894.46 0
894.53 0
894.60 0
894.67 0
894.74 0
894.81 0
894.87 0
894.94 0
895.01 0
895.08 0
895.15 0
895.22 0
895.28 0
895.35 0
895.42 0
895.49 0
895.56 0
895.63 0
895.70 0
895.76 0
895.83 0
895.90 0
895.97 0
896.04 0
896.11 0
896.18 0
896.24 0
896.31 0
896.38 0
896.45 0
896.52 0
896.59 0
896.66 0
896.72 0
896.79 0
896.86 0
896.93 0
897.00 0
897.07 0
897.14 0
897.20 0
897.27 0
897.34 0
897.41 0
897.48 0
897.55 0
897.62 0
897.68 0
897.75 0
897.82 0
897.89 0
897.96 0
898.03 0
898.10 0
898.16 0
898.23 0
898.30 0
898.37 0
898.44 0
898.51 0
898.58 0
898.65 0
898.71 0
898.78 0
898.85 0
898.92 0
898.99 0
899.06 0
899.13 0
899.19 0
899.26 0
899.33 0
899.40 0
899.47 0
899.54 0
899.61 0
899.68 0
899.74 0
899.81 0
899.88 0
899.95 0
900.02 0
900.09 0
900.16 0
900.22 0
900.29 0
900.36 0
900.43 0
900.50 0
900.57 0
900.64 0
900.71 0
900.77 0
900.84 0
900.91 0
900.98 0
901.05 0
901.12 0
901.19 0
901.26 0
901.32 0
901.39 0
901.46 0
901.53 0
901.60 0
901.67 0
901.74 0
901.81 0
901.87 0
901.94 0
902.01 0
902.08 0
902.15 0
902.22 0
902.29 0
902.36 0
902.42 0
902.49 0
902.56 0
902.63 0
902.70 0
902.77 0
902.84 0
902.91 0
902.97 0
903.04 0
903.11 0
903.18 0
903.25 0
903.32 0
903.39 0
903.46 0
903.53 0
903.59 0
903.66 0
903.73 0
903.80 0
903.87 0
903.94 0
904.01 0
904.08 0
904.15 0
904.21 0
904.28 0
904.35 0
904.42 0
904.49 0
904.56 0
904.63 0
904.70 0
904.76 0
904.83 0
904.90 0
904.97 0
905.04 0
905.11 0
905.18 0
905.25 0
905.32 0
905.38 0
905.45 0
905.52 0
905.59 0
905.66 0
905.73 0
905.80 0
905.87 0
905.94 0
906.00 0
906.07 0
906.14 0
906.21 0
906.28 0
906.35 0
906.42 0
906.49 0
906.56 0
906.63 0
906.69 0
906.76 0
906.83 0
906.90 0
906.97 0
907.04 0
907.11 0
907.18 0
907.25 0
907.31 0
907.38 0
907.45 0
907.52 0
907.59 0
907.66 0
907.73 0
907.80 0
907.87 0
907.94 0
908.00 0
908.07 0
908.14 0
908.21 0
908.28 0
908.35 0
908.42 0
908.49 0
908.56 0
908.63 0
908.69 0
908.76 0
908.83 0
908.90 0
908.97 0
909.04 0
909.11 0
909.18 0
909.25 0
909.32 0
909.39 0
909.45 0
909.52 0
909.59 0
909.66 0
909.73 0
909.80 0
909.87 0
909.94 0
910.01 0
910.08 0
910.15 0
910.21 0
910.28 0
910.35 0
910.42 0
910.49 0
910.56 0
910.63 0
910.70 0
910.77 0
910.84 0
910.91 0
910.97 0
911.04 0
911.11 0
911.18 0
911.25 0
911.32 0
911.39 0
911.46 0
911.53 0
911.60 0
911.67 0
911.73 0
911.80 0
911.87 0
911.94 0
912.01 0
912.08 0
912.15 0
912.22 0
912.29 0
912.36 0
912.43 0
912.50 0
912.56 0
912.63 0
912.70 0
912.77 0
912.84 0
912.91 0
912.98 0
913.05 0
913.12 0
913.19 0
913.26 0
913.33 0
913.39 0
913.46 0
913.53 0
913.60 0
913.67 0
913.74 0
913.81 0
913.88 0
913.95 0
914.02 0
914.09 0
914.16 0
914.23 0
914.29 0
914.36 0
914.43 0
914.50 0
914.57 0
914.64 0
914.71 0
914.78 0
914.85 0
914.92 0
914.99 0
915.06 0
915.13 0
915.19 0
915.26 0
915.33 0
915.40 0
915.47 0
915.54 0
915.61 0
915.68 0
915.75 0
915.82 0
915.89 0
915.96 0
916.03 0
916.10 0
916.16 0
916.23 0
916.30 0
916.37 0
916.44 0
916.51 0
916.58 0
916.65 0
916.72 0
916.79 0
916.86 0
916.93 0
917.00 0
917.07 0
917.14 0
917.20 0
917.27 0
917.34 0
917.41 0
917.48 0
917.55 0
917.62 0
917.69 0
917.76 0
917.83 0
917.90 0
917.97 0
918.04 0
918.11 0
918.18 0
918.25 0
918.31 0
918.38 0
918.45 0
918.52 0
918.59 0
918.66 0
918.73 0
918.80 0
918.87 0
918.94 0
919.01 0
919.08 0
919.15 0
919.22 0
919.29 0
919.36 0
919.43 0
919.49 0
919.56 0
919.63 0
919.70 0
919.77 0
919.84 0
919.91 0
919.98 0
920.05 0
920.12 0
920.19 0
920.26 0
920.33 0
920.40 0
920.47 0
920.54 0
920.61 0
920.68 0
920.75 0
920.81 0
920.88 0
920.95 0
921.02 0
921.09 0
921.16 0
921.23 0
921.30 0
921.37 0
921.44 0
921.51 0
921.58 0
921.65 0
921.72 0
921.79 0
921.86 0
921.93 0
922.00 0
922.07 0
922.14 0
922.20 0
922.27 0
922.34 0
922.41 0
922.48 0
922.55 0
922.62 0
922.69 0
922.76 0
922.83 0
922.90 0
922.97 0
923.04 0
923.11 0
923.18 0
923.25 0
923.32 0
923.39 0
923.46 0
923.53 0
923.60 0
923.67 0
923.74 0
923.80 0
923.87 0
923.94 0
924.01 0
924.08 0
924.15 0
924.22 0
924.29 0
924.36 0
924.43 0
924.50 0
924.57 0
924.64 0
924.71 0
924.78 0
924.85 0
924.92 0
924.99 0
925.06 0
925.13 0
925.20 0
925.27 0
925.34 0
925.41 0
925.48 0
925.55 0
925.62 0
925.68 0
925.75 0
925.82 0
925.89 0
925.96 0
926.03 0
926.10 0
926.17 0
926.24 0
926.31 0
926.38 0
926.45 0
926.52 0
926.59 0
926.66 0
926.73 0
926.80 0
926.87 0
926.94 0
927.01 0
927.08 0
927.15 0
927.22 0
927.29 0
927.36 0
927.43 0
927.50 0
927.57 0
927.64 0
927.71 0
927.78 0
927.85 0
927.92 0
927.99 0
928.06 0
928.12 0
928.19 0
928.26 0
928.33 0
928.40 0
928.47 0
928.54 0
928.61 0
928.68 0
928.75 0
928.82 0
928.89 0
928.96 0
929.03 0
929.10 0
929.17 0
929.24 0
929.31 0
929.38 0
929.45 0
929.52 0
929.59 0
929.66 0
929.73 0
929.80 0
929.87 0
929.94 0
930.01 0
930.08 0
930.15 0
930.22 0
930.29 0
930.36 0
930.43 0
930.50 0
930.57 0
930.64 0
930.71 0
930.78 0
930.85 0
930.92 0
930.99 0
931.06 0
931.13 0
931.20 0
931.27 0
931.34 0
931.41 0
931.48 0
931.55 0
931.62 0
931.69 0
931.76 0
931.83 0
931.90 0
931.97 0
932.04 0
932.11 0
932.18 0
932.25 0
932.32 0
932.39 0
932.46 0
932.52 0
932.59 0
932.66 0
932.73 0
932.80 0
932.87 0
932.94 0
933.01 0
933.08 0
933.15 0
933.22 0
933.29 0
933.36 0
933.43 0
933.50 0
933.57 0
933.64 0
933.71 0
933.78 0
933.85 0
933.92 0
933.99 0
934.06 0
934.13 0
934.20 0
934.27 0
934.34 0
934.41 0
934.48 0
934.55 0
934.62 0
934.69 0
934.76 0
934.83 0
934.90 0
934.97 0
935.04 0
935.11 0
935.18 0
935.25 0
935.32 0
935.39 0
935.46 0
935.53 0
935.60 0
935.67 0
935.74 0
935.81 0
935.88 0
935.95 0
936.02 0
936.09 0
936.16 0
936.23 0
936.30 0
936.37 0
936.44 0
936.51 0
936.59 0
936.66 0
936.73 0
936.80 0
936.87 0
936.94 0
937.01 0
937.08 0
937.15 0
937.22 0
937.29 0
937.36 0
937.43 0
937.50 0
937.57 0
937.64 0
937.71 0
937.78 0
937.85 0
937.92 0
937.99 0
938.06 0
938.13 0
938.20 0
938.27 0
938.34 0
938.41 0
938.48 0
938.55 0
938.62 0
938.69 0
938.76 0
938.83 0
938.90 0
938.97 0
939.04 0
939.11 0
939.18 0
939.25 0
939.32 0
939.39 0
939.46 0
939.53 0
939.60 0
939.67 0
939.74 0
939.81 0
939.88 0
939.95 0
940.02 0
940.09 0
940.16 0
940.23 0
940.30 0
940.37 0
940.44 0
940.51 0
940.58 0
940.65 0
940.72 0
940.79 0
940.86 0
940.93 0
941.01 0
941.08 0
941.15 0
941.22 0
941.29 0
941.36 0
941.43 0
941.50 0
941.57 0
941.64 0
941.71 0
941.78 0
941.85 0
941.92 0
941.99 0
942.06 0
942.13 0
942.20 0
942.27 0
942.34 0
942.41 0
942.48 0
942.55 0
942.62 0
942.69 0
942.76 0
942.83 0
942.90 0
942.97 0
943.04 0
943.11 0
943.18 0
943.25 0
943.32 0
943.39 0
943.47 0
943.54 0
943.61 0
943.68 0
943.75 0
943.82 0
943.89 0
943.96 0
944.03 0
944.10 0
944.17 0
944.24 0
944.31 0
944.38 0
944.45 0
944.52 0
944.59 0
944.66 0
944.73 0
944.80 0
944.87 0
944.94 0
945.01 0
945.08 0
945.15 0
945.22 0
945.29 0
945.37 0
945.44 0
945.51 0
945.58 0
945.65 0
945.72 0
945.79 0
945.86 0
945.93 0
946.00 0
946.07 0
946.14 0
946.21 0
946.28 0
946.35 0
946.42 0
946.49 0
946.56 0
946.63 0
946.70 0
946.77 0
946.84 0
946.91 0
946.99 0
947.06 0
947.13 0
947.20 0
947.27 0
947.34 0
947.41 0
947.48 0
947.55 0
947.62 0
947.69 0
947.76 0
947.83 0
947.90 0
947.97 0
948.04 0
948.11 0
948.18 0
948.25 0
948.32 0
948.40 0
948.47 0
948.54 0
948.61 0
948.68 0
948.75 0
948.82 0
948.89 0
948.96 0
949.03 0
949.10 0
949.17 0
949.24 0
949.31 0
949.38 0
949.45 0
949.52 0
949.59 0
949.66 0
949.74 0
949.81 0
949.88 0
949.95 0
950.02 0
950.09 0
950.16 0
950.23 0
950.30 0
950.37 0
950.44 0
950.51 0
950.58 0
950.65 0
950.72 0
950.79 0
950.86 0
950.94 0
951.01 0
951.08 0
951.15 0
951.22 0
951.29 1
951.36 1
951.43 1
951.50 1
951.57 1
951.64 1
951.71 1
951.78 1
951.85 1
951.92 1
951.99 1
952.07 1
952.14 1
952.21 2
952.28 2
952.35 2
952.42 2
952.49 2
952.56 2
952.63 2
952.70 2
952.77 2
952.84 2
952.91 2
952.98 2
953.06 2
953.13 2
953.20 2
953.27 2
953.34 2
953.41 2
953.48 1
953.55 1
953.62 1
953.69 1
953.76 1
953.83 1
953.90 0
953.97 0
954.04 0
954.12 0
954.19 0
954.26 0
954.33 0
954.40 0
954.47 0
954.54 0
954.61 1
954.68 1
954.75 1
954.82 1
954.89 1
954.96 1
955.04 0
955.11 0
955.18 0
955.25 0
955.32 0
955.39 0
955.46 0
955.53 0
955.60 0
955.67 0
955.74 0
955.81 0
955.88 0
955.96 0
956.03 0
956.10 0
956.17 0
956.24 0
956.31 0
956.38 0
956.45 0
956.52 0
956.59 0
956.66 0
956.73 0
956.81 0
956.88 0
956.95 0
957.02 0
957.09 0
957.16 0
957.23 0
957.30 0
957.37 0
957.44 0
957.51 0
957.58 0
957.66 0
957.73 0
957.80 0
957.87 0
957.94 0
958.01 0
958.08 0
958.15 0
958.22 0
958.29 0
958.36 0
958.44 0
958.51 0
958.58 0
958.65 0
958.72 0
958.79 0
958.86 0
958.93 0
959.00 0
959.07 0
959.14 0
959.22 0
959.29 0
959.36 0
959.43 0
959.50 0
959.57 0
959.64 0
959.71 0
959.78 0
959.85 0
959.92 0
960.00 0
960.07 0
960.14 0
960.21 0
960.28 0
960.35 0
960.42 0
960.49 0
960.56 0
960.63 0
960.70 0
960.78 0
960.85 0
960.92 0
960.99 0
961.06 0
961.13 0
961.20 0
961.27 0
961.34 0
961.41 0
961.49 0
961.56 0
961.63 0
961.70 0
961.77 0
961.84 0
961.91 0
961.98 0
962.05 0
962.13 0
962.20 0
962.27 0
962.34 0
962.41 0
962.48 0
962.55 0
962.62 0
962.69 0
962.76 0
962.84 0
962.91 0
962.98 0
963.05 0
963.12 0
963.19 0
963.26 0
963.33 0
963.40 0
963.48 0
963.55 0
963.62 0
963.69 0
963.76 0
963.83 0
963.90 0
963.97 0
964.04 0
964.11 0
964.19 0
964.26 0
964.33 0
964.40 0
964.47 0
964.54 0
964.61 0
964.68 0
964.75 0
964.83 0
964.90 0
964.97 0
965.04 0
965.11 0
965.18 0
965.25 0
965.32 0
965.40 0
965.47 0
965.54 0
965.61 0
965.68 0
965.75 0
965.82 0
965.89 0
965.96 0
966.04 0
966.11 0
966.18 0
966.25 0
966.32 0
966.39 0
966.46 0
966.53 0
966.60 0
966.68 0
966.75 0
966.82 0
966.89 0
966.96 0
967.03 0
967.10 0
967.17 0
967.25 0
967.32 0
967.39 0
967.46 0
967.53 0
967.60 0
967.67 0
967.74 0
967.82 0
967.89 1
967.96 1
968.03 1
968.10 1
968.17 0
968.24 0
968.31 0
968.39 0
968.46 0
968.53 0
968.60 0
968.67 0
968.74 0
968.81 0
968.88 0
968.96 0
969.03 0
969.10 0
969.17 0
969.24 0
969.31 0
969.38 0
969.45 0
969.53 0
969.60 0
969.67 0
969.74 0
969.81 0
969.88 0
969.95 0
970.03 0
970.10 0
970.17 0
970.24 0
970.31 0
970.38 0
970.45 0
970.52 0
970.60 0
970.67 0
970.74 0
970.81 0
970.88 0
970.95 0
971.02 0
971.10 0
971.17 0
971.24 0
971.31 0
971.38 0
971.45 0
971.52 0
971.59 0
971.67 0
971.74 0
971.81 0
971.88 0
971.95 0
972.02 0
972.09 0
972.17 0
972.24 0
972.31 0
972.38 0
972.45 0
972.52 0
972.59 0
972.67 0
972.74 0
972.81 0
972.88 0
972.95 0
973.02 0
973.09 0
973.17 0
973.24 0
973.31 0
973.38 0
973.45 0
973.52 0
973.59 0
973.67 0
973.74 0
973.81 0
973.88 0
973.95 0
974.02 0
974.09 0
974.17 1
974.24 1
974.31 0
974.38 0
974.45 0
974.52 0
974.60 0
974.67 0
974.74 0
974.81 0
974.88 0
974.95 0
975.02 0
975.10 0
975.17 0
975.24 0
975.31 0
975.38 0
975.45 0
975.52 0
975.60 0
975.67 0
975.74 0
975.81 0
975.88 0
975.95 0
976.03 0
976.10 0
976.17 0
976.24 0
976.31 0
976.38 0
976.45 0
976.53 0
976.60 0
976.67 0
976.74 0
976.81 0
976.88 0
976.96 0
977.03 0
977.10 0
977.17 0
977.24 0
977.31 0
977.38 0
977.46 0
977.53 0
977.60 0
977.67 0
977.74 0
977.81 0
977.89 0
977.96 0
978.03 0
978.10 0
978.17 0
978.24 0
978.32 0
978.39 0
978.46 0
978.53 0
978.60 0
978.67 0
978.75 0
978.82 0
978.89 0
978.96 0
979.03 0
979.10 0
979.18 0
979.25 0
979.32 0
979.39 0
979.46 0
979.53 0
979.61 0
979.68 0
979.75 0
979.82 0
979.89 0
979.96 0
980.04 0
980.11 0
980.18 0
980.25 0
980.32 0
980.39 0
980.47 0
980.54 0
980.61 0
980.68 0
980.75 0
980.82 0
980.90 0
980.97 0
981.04 0
981.11 0
981.18 0
981.25 0
981.33 0
981.40 0
981.47 0
981.54 0
981.61 0
981.69 0
981.76 0
981.83 0
981.90 0
981.97 0
982.04 0
982.12 0
982.19 0
982.26 0
982.33 0
982.40 0
982.47 0
982.55 0
982.62 0
982.69 0
982.76 0
982.83 0
982.91 0
982.98 0
983.05 0
983.12 0
983.19 0
983.26 0
983.34 0
983.41 0
983.48 0
983.55 0
983.62 0
983.69 0
983.77 0
983.84 0
983.91 0
983.98 0
984.05 0
984.13 0
984.20 0
984.27 0
984.34 0
984.41 0
984.49 0
984.56 0
984.63 0
984.70 0
984.77 0
984.84 0
984.92 0
984.99 0
985.06 0
985.13 0
985.20 0
985.28 0
985.35 0
985.42 0
985.49 0
985.56 0
985.64 0
985.71 0
985.78 0
985.85 0
985.92 0
985.99 0
986.07 0
986.14 0
986.21 0
986.28 0
986.35 0
986.43 0
986.50 0
986.57 0
986.64 0
986.71 0
986.79 0
986.86 0
986.93 0
987.00 0
987.07 0
987.15 0
987.22 0
987.29 0
987.36 0
987.43 0
987.51 0
987.58 0
987.65 0
987.72 0
987.79 0
987.86 0
987.94 0
988.01 0
988.08 0
988.15 0
988.22 0
988.30 0
988.37 0
988.44 0
988.51 0
988.58 0
988.66 0
988.73 0
988.80 0
988.87 0
988.94 0
989.02 0
989.09 0
989.16 0
989.23 0
989.30 0
989.38 0
989.45 0
989.52 0
989.59 0
989.67 0
989.74 0
989.81 0
989.88 0
989.95 0
990.03 0
990.10 0
990.17 0
990.24 0
990.31 0
990.39 0
990.46 0
990.53 0
990.60 0
990.67 0
990.75 0
990.82 0
990.89 0
990.96 0
991.03 0
991.11 0
991.18 0
991.25 0
991.32 0
991.39 0
991.47 0
991.54 0
991.61 0
991.68 0
991.76 0
991.83 0
991.90 0
991.97 0
992.04 0
992.12 0
992.19 0
992.26 0
992.33 0
992.40 0
992.48 0
992.55 0
992.62 0
992.69 0
992.77 0
992.84 0
992.91 0
992.98 0
993.05 0
993.13 0
993.20 0
993.27 0
993.34 0
993.41 0
993.49 0
993.56 0
993.63 0
993.70 0
993.78 0
993.85 0
993.92 0
993.99 0
994.06 0
994.14 0
994.21 0
994.28 0
994.35 0
994.43 0
994.50 0
994.57 0
994.64 0
994.71 0
994.79 0
994.86 0
994.93 0
995.00 0
995.08 0
995.15 0
995.22 0
995.29 0
995.36 0
995.44 0
995.51 0
995.58 0
995.65 0
995.73 0
995.80 0
995.87 0
995.94 0
996.01 0
996.09 0
996.16 0
996.23 0
996.30 0
996.38 0
996.45 0
996.52 0
996.59 0
996.67 0
996.74 0
996.81 1
996.88 1
996.95 1
997.03 1
997.10 1
997.17 1
997.24 1
997.32 0
997.39 0
997.46 0
997.53 0
997.61 0
997.68 0
997.75 0
997.82 0
997.89 0
997.97 0
998.04 0
998.11 0
998.18 0
998.26 0
998.33 0
998.40 0
998.47 0
998.55 0
998.62 0
998.69 0
998.76 0
998.84 0
998.91 0
998.98 0
999.05 0
999.12 0
999.20 0
999.27 0
999.34 0
999.41 0
999.49 0
999.56 0
999.63 0
999.70 0
999.78 1
999.85 1
999.92 1
999.99 1
1000.07 1
1000.14 1
1000.21 1
1000.28 1
1000.36 1
1000.43 0
1000.50 0
1000.57 0
1000.65 0
1000.72 0
1000.79 0
1000.86 0
1000.93 0
1001.01 0
1001.08 0
1001.15 0
1001.22 0
1001.30 0
1001.37 0
1001.44 0
1001.51 0
1001.59 0
1001.66 0
1001.73 0
1001.80 0
1001.88 0
1001.95 0
1002.02 0
1002.09 0
1002.17 0
1002.24 0
1002.31 0
1002.38 0
1002.46 1
1002.53 1
1002.60 1
1002.67 1
1002.75 1
1002.82 1
1002.89 1
1002.96 0
1003.04 0
1003.11 0
1003.18 0
1003.25 0
1003.33 0
1003.40 0
1003.47 1
1003.54 1
1003.62 1
1003.69 0
1003.76 0
1003.83 0
1003.91 0
1003.98 0
1004.05 1
1004.13 1
1004.20 1
1004.27 1
1004.34 0
1004.42 0
1004.49 0
1004.56 0
1004.63 0
1004.71 0
1004.78 0
1004.85 0
1004.92 0
1005.00 0
1005.07 0
1005.14 0
1005.21 0
1005.29 0
1005.36 1
1005.43 1
1005.50 1
1005.58 1
1005.65 1
1005.72 1
1005.79 1
1005.87 1
1005.94 1
1006.01 1
1006.09 1
1006.16 1
1006.23 1
1006.30 1
1006.38 0
1006.45 0
1006.52 0
1006.59 1
1006.67 1
1006.74 1
1006.81 1
1006.88 1
1006.96 1
1007.03 1
1007.10 1
1007.18 1
1007.25 1
1007.32 1
1007.39 1
1007.47 1
1007.54 1
1007.61 1
1007.68 1
1007.76 1
1007.83 1
1007.90 1
1007.97 1
1008.05 1
1008.12 1
1008.19 1
1008.27 1
1008.34 1
1008.41 1
1008.48 0
1008.56 0
1008.63 0
1008.70 0
1008.77 0
1008.85 0
1008.92 0
1008.99 0
1009.07 0
1009.14 0
1009.21 0
1009.28 0
1009.36 0
1009.43 0
1009.50 0
1009.57 0
1009.65 0
1009.72 0
1009.79 1
1009.87 1
1009.94 1
1010.01 2
1010.08 2
1010.16 2
1010.23 2
1010.30 3
1010.38 2
1010.45 2
1010.52 2
1010.59 1
1010.67 1
1010.74 1
1010.81 0
1010.88 0
1010.96 0
1011.03 0
1011.10 0
1011.18 0
1011.25 0
1011.32 0
1011.39 1
1011.47 1
1011.54 1
1011.61 1
1011.69 1
1011.76 1
1011.83 1
1011.90 1
1011.98 1
1012.05 0
1012.12 0
1012.20 0
1012.27 1
1012.34 1
1012.41 1
1012.49 1
1012.56 1
1012.63 1
1012.71 1
1012.78 1
1012.85 1
1012.92 0
1013.00 0
1013.07 0
1013.14 0
1013.22 0
1013.29 0
1013.36 0
1013.43 0
1013.51 0
1013.58 0
1013.65 0
1013.73 0
1013.80 0
1013.87 0
1013.95 0
1014.02 0
1014.09 0
1014.16 0
1014.24 0
1014.31 0
1014.38 1
1014.46 1
1014.53 0
1014.60 0
1014.67 0
1014.75 0
1014.82 1
1014.89 1
1014.97 1
1015.04 1
1015.11 1
1015.19 1
1015.26 1
1015.33 1
1015.40 1
1015.48 1
1015.55 1
1015.62 1
1015.70 1
1015.77 1
1015.84 1
1015.91 1
1015.99 1
1016.06 0
1016.13 0
1016.21 0
1016.28 0
1016.35 0
1016.43 0
1016.50 0
1016.57 0
1016.64 0
1016.72 0
1016.79 1
1016.86 1
1016.94 1
1017.01 1
1017.08 1
1017.16 1
1017.23 1
1017.30 1
1017.38 1
1017.45 1
1017.52 1
1017.59 1
1017.67 1
1017.74 1
1017.81 1
1017.89 1
1017.96 0
1018.03 0
1018.11 0
1018.18 0
1018.25 0
1018.32 0
1018.40 1
1018.47 1
1018.54 1
1018.62 1
1018.69 1
1018.76 1
1018.84 1
1018.91 1
1018.98 1
1019.06 1
1019.13 2
1019.20 2
1019.27 2
1019.35 2
1019.42 2
1019.49 2
1019.57 2
1019.64 2
1019.71 2
1019.79 1
1019.86 1
1019.93 1
1020.01 1
1020.08 1
1020.15 1
1020.23 1
1020.30 1
1020.37 1
1020.45 1
1020.52 1
1020.59 1
1020.66 1
1020.74 1
1020.81 1
1020.88 2
1020.96 2
1021.03 2
1021.10 2
1021.18 3
1021.25 3
1021.32 2
1021.40 2
1021.47 2
1021.54 2
1021.62 2
1021.69 2
1021.76 2
1021.84 2
1021.91 2
1021.98 1
1022.06 1
1022.13 1
1022.20 1
1022.27 1
1022.35 2
1022.42 2
1022.49 2
1022.57 2
1022.64 2
1022.71 2
1022.79 1
1022.86 1
1022.93 1
1023.01 1
1023.08 1
1023.15 1
1023.23 1
1023.30 1
1023.37 1
1023.45 1
1023.52 2
1023.59 2
1023.67 2
1023.74 2
1023.81 3
1023.89 3
1023.96 3
1024.03 2
1024.11 2
1024.18 2
1024.25 1
1024.33 1
1024.40 0
1024.47 0
1024.55 0
1024.62 1
1024.69 1
1024.77 1
1024.84 1
1024.91 1
1024.99 1
1025.06 1
1025.13 1
1025.21 1
1025.28 1
1025.35 1
1025.43 2
1025.50 2
1025.57 2
1025.65 2
1025.72 2
1025.79 1
1025.87 1
1025.94 1
1026.01 1
1026.09 1
1026.16 2
1026.23 2
1026.31 2
1026.38 2
1026.45 2
1026.53 2
1026.60 2
1026.67 2
1026.75 1
1026.82 1
1026.89 1
1026.97 1
1027.04 1
1027.11 1
1027.19 1
1027.26 1
1027.33 1
1027.41 1
1027.48 1
1027.55 1
1027.63 2
1027.70 2
1027.77 2
1027.85 2
1027.92 2
1027.99 2
1028.07 2
1028.14 2
1028.21 2
1028.29 1
1028.36 1
1028.43 1
1028.51 1
1028.58 1
1028.65 1
1028.73 1
1028.80 2
1028.87 2
1028.95 2
1029.02 2
1029.10 2
1029.17 2
1029.24 1
1029.32 1
1029.39 0
1029.46 0
1029.54 0
1029.61 0
1029.68 0
1029.76 0
1029.83 1
1029.90 1
1029.98 2
1030.05 2
1030.12 2
1030.20 2
1030.27 2
1030.34 2
1030.42 2
1030.49 1
1030.56 1
1030.64 1
1030.71 1
1030.79 1
1030.86 1
1030.93 1
1031.01 1
1031.08 1
1031.15 1
1031.23 1
1031.30 1
1031.37 1
1031.45 2
1031.52 2
1031.59 2
1031.67 2
1031.74 2
1031.81 3
1031.89 2
1031.96 2
1032.04 2
1032.11 2
1032.18 2
1032.26 2
1032.33 2
1032.40 2
1032.48 2
1032.55 2
1032.62 2
1032.70 3
1032.77 3
1032.85 2
1032.92 2
1032.99 2
1033.07 1
1033.14 1
1033.21 1
1033.29 0
1033.36 0
1033.43 0
1033.51 0
1033.58 0
1033.65 0
1033.73 0
1033.80 0
1033.88 0
1033.95 0
1034.02 0
1034.10 0
1034.17 0
1034.24 1
1034.32 1
1034.39 1
1034.46 1
1034.54 1
1034.61 1
1034.69 1
1034.76 2
1034.83 2
1034.91 2
1034.98 2
1035.05 2
1035.13 2
1035.20 2
1035.28 2
1035.35 2
1035.42 1
1035.50 1
1035.57 1
1035.64 1
1035.72 1
1035.79 1
1035.86 1
1035.94 1
1036.01 1
1036.09 2
1036.16 2
1036.23 1
1036.31 1
1036.38 1
1036.45 1
1036.53 1
1036.60 1
1036.68 1
1036.75 1
1036.82 1
1036.90 1
1036.97 1
1037.04 1
1037.12 1
1037.19 1
1037.27 1
1037.34 1
1037.41 2
1037.49 2
1037.56 3
1037.63 4
1037.71 4
1037.78 4
1037.86 4
1037.93 4
1038.00 4
1038.08 4
1038.15 4
1038.22 4
1038.30 4
1038.37 4
1038.45 4
1038.52 4
1038.59 4
1038.67 4
1038.74 3
1038.81 3
1038.89 4
1038.96 4
1039.04 4
1039.11 5
1039.18 5
1039.26 5
1039.33 5
1039.41 4
1039.48 4
1039.55 3
1039.63 3
1039.70 3
1039.77 3
1039.85 3
1039.92 3
1040.00 4
1040.07 4
1040.14 5
1040.22 5
1040.29 6
1040.37 6
1040.44 5
1040.51 5
1040.59 4
1040.66 4
1040.73 4
1040.81 4
1040.88 4
1040.96 4
1041.03 4
1041.10 3
1041.18 3
1041.25 3
1041.33 2
1041.40 2
1041.47 2
1041.55 2
1041.62 2
1041.70 2
1041.77 2
1041.84 2
1041.92 2
1041.99 2
1042.06 3
1042.14 3
1042.21 4
1042.29 5
1042.36 5
1042.43 6
1042.51 6
1042.58 5
1042.66 5
1042.73 4
1042.80 3
1042.88 3
1042.95 2
1043.03 2
1043.10 2
1043.17 2
1043.25 2
1043.32 2
1043.40 2
1043.47 2
1043.54 1
1043.62 1
1043.69 1
1043.77 0
1043.84 0
1043.91 0
1043.99 0
1044.06 0
1044.14 1
1044.21 1
1044.28 1
1044.36 2
1044.43 2
1044.51 2
1044.58 1
1044.65 1
1044.73 1
1044.80 1
1044.88 1
1044.95 1
1045.02 2
1045.10 2
1045.17 3
1045.25 4
1045.32 4
1045.39 4
1045.47 3
1045.54 3
1045.62 2
1045.69 2
1045.76 2
1045.84 2
1045.91 2
1045.99 2
1046.06 2
1046.13 2
1046.21 2
1046.28 1
1046.36 1
1046.43 0
1046.50 0
1046.58 0
1046.65 0
1046.73 0
1046.80 0
1046.88 0
1046.95 0
1047.02 0
1047.10 0
1047.17 1
1047.25 1
1047.32 2
1047.39 3
1047.47 3
1047.54 4
1047.62 4
1047.69 3
1047.76 3
1047.84 2
1047.91 2
1047.99 3
1048.06 3
1048.14 4
1048.21 5
1048.28 5
1048.36 6
1048.43 6
1048.51 6
1048.58 5
1048.65 4
1048.73 4
1048.80 3
1048.88 3
1048.95 2
1049.03 2
1049.10 2
1049.17 1
1049.25 0
1049.32 0
1049.40 0
1049.47 0
1049.54 0
1049.62 0
1049.69 0
1049.77 0
1049.84 0
1049.92 0
1049.99 1
1050.06 1
1050.14 2
1050.21 2
1050.29 3
1050.36 3
1050.43 3
1050.51 3
1050.58 3
1050.66 3
1050.73 3
1050.81 4
1050.88 4
1050.95 5
1051.03 6
1051.10 7
1051.18 8
1051.25 8
1051.33 8
1051.40 8
1051.47 7
1051.55 6
1051.62 5
1051.70 5
1051.77 4
1051.85 4
1051.92 5
1051.99 5
1052.07 5
1052.14 5
1052.22 5
1052.29 4
1052.37 3
1052.44 2
1052.51 1
1052.59 1
1052.66 1
1052.74 2
1052.81 3
1052.89 4
1052.96 5
1053.03 6
1053.11 6
1053.18 6
1053.26 6
1053.33 5
1053.41 4
1053.48 3
1053.55 3
1053.63 2
1053.70 2
1053.78 2
1053.85 2
1053.93 1
1054.00 1
1054.07 1
1054.15 1
1054.22 1
1054.30 1
1054.37 1
1054.45 2
1054.52 2
1054.60 3
1054.67 4
1054.74 5
1054.82 6
1054.89 7
1054.97 8
1055.04 9
1055.12 9
1055.19 9
1055.26 9
1055.34 9
1055.41 8
1055.49 8
1055.56 7
1055.64 6
1055.71 6
1055.79 5
1055.86 4
1055.93 4
1056.01 3
1056.08 3
1056.16 2
1056.23 2
1056.31 2
1056.38 2
1056.46 2
1056.53 2
1056.60 2
1056.68 2
1056.75 2
1056.83 2
1056.90 3
1056.98 3
1057.05 4
1057.13 4
1057.20 4
1057.27 3
1057.35 3
1057.42 2
1057.50 2
1057.57 1
1057.65 1
1057.72 0
1057.80 0
1057.87 0
1057.94 0
1058.02 0
1058.09 0
1058.17 0
1058.24 0
1058.32 0
1058.39 0
1058.47 0
1058.54 0
1058.61 0
1058.69 0
1058.76 0
1058.84 0
1058.91 1
1058.99 2
1059.06 2
1059.14 3
1059.21 4
1059.29 4
1059.36 4
1059.43 4
1059.51 3
1059.58 2
1059.66 1
1059.73 1
1059.81 1
1059.88 2
1059.96 3
1060.03 5
1060.11 6
1060.18 7
1060.25 7
1060.33 7
1060.40 5
1060.48 4
1060.55 3
1060.63 2
1060.70 2
1060.78 2
1060.85 2
1060.93 2
1061.00 2
1061.07 2
1061.15 2
1061.22 1
1061.30 1
1061.37 1
1061.45 1
1061.52 1
1061.60 1
1061.67 2
1061.75 2
1061.82 4
1061.90 5
1061.97 7
1062.04 8
1062.12 9
1062.19 10
1062.27 10
1062.34 9
1062.42 9
1062.49 8
1062.57 7
1062.64 6
1062.72 5
1062.79 5
1062.87 5
1062.94 4
1063.02 4
1063.09 4
1063.16 4
1063.24 4
1063.31 4
1063.39 4
1063.46 5
1063.54 5
1063.61 5
1063.69 5
1063.76 5
1063.84 5
1063.91 4
1063.99 4
1064.06 4
1064.14 4
1064.21 5
1064.28 5
1064.36 6
1064.43 7
1064.51 7
1064.58 8
1064.66 8
1064.73 8
1064.81 7
1064.88 7
1064.96 6
1065.03 6
1065.11 5
1065.18 5
1065.26 5
1065.33 6
1065.41 6
1065.48 7
1065.56 7
1065.63 6
1065.70 6
1065.78 6
1065.85 7
1065.93 8
1066.00 9
1066.08 11
1066.15 14
1066.23 16
1066.30 17
1066.38 18
1066.45 18
1066.53 18
1066.60 17
1066.68 16
1066.75 15
1066.83 14
1066.90 14
1066.98 14
1067.05 14
1067.13 14
1067.20 13
1067.28 13
1067.35 12
1067.42 10
1067.50 9
1067.57 9
1067.65 9
1067.72 10
1067.80 11
1067.87 13
1067.95 15
1068.02 16
1068.10 16
1068.17 17
1068.25 16
1068.32 16
1068.40 17
1068.47 17
1068.55 18
1068.62 18
1068.70 18
1068.77 18
1068.85 17
1068.92 15
1069.00 14
1069.07 12
1069.15 11
1069.22 11
1069.30 11
1069.37 11
1069.45 12
1069.52 13
1069.60 14
1069.67 14
1069.75 14
1069.82 14
1069.90 14
1069.97 13
1070.05 12
1070.12 11
1070.19 10
1070.27 9
1070.34 9
1070.42 8
1070.49 8
1070.57 7
1070.64 7
1070.72 7
1070.79 6
1070.87 6
1070.94 6
1071.02 6
1071.09 6
1071.17 5
1071.24 5
1071.32 4
1071.39 4
1071.47 3
1071.54 3
1071.62 2
1071.69 2
1071.77 2
1071.84 1
1071.92 1
1071.99 1
1072.07 1
1072.14 2
1072.22 2
1072.29 3
1072.37 3
1072.44 4
1072.52 4
1072.59 4
1072.67 4
1072.74 4
1072.82 4
1072.89 4
1072.97 5
1073.04 5
1073.12 6
1073.19 6
1073.27 6
1073.34 5
1073.42 4
1073.49 3
1073.57 2
1073.64 1
1073.72 1
1073.79 0
1073.87 0
1073.94 0
1074.02 0
1074.09 0
1074.17 0
1074.24 0
1074.32 0
1074.39 1
1074.47 1
1074.54 1
1074.62 1
1074.69 0
1074.77 0
1074.84 1
1074.92 1
1074.99 2
1075.07 2
1075.15 3
1075.22 2
1075.30 2
1075.37 1
1075.45 1
1075.52 1
1075.60 2
1075.67 4
1075.75 6
1075.82 8
1075.90 10
1075.97 12
1076.05 12
1076.12 12
1076.20 12
1076.27 11
1076.35 10
1076.42 9
1076.50 8
1076.57 7
1076.65 6
1076.72 6
1076.80 6
1076.87 6
1076.95 7
1077.02 9
1077.10 11
1077.17 13
1077.25 14
1077.32 16
1077.40 16
1077.47 17
1077.55 16
1077.62 15
1077.70 14
1077.77 13
1077.85 12
1077.93 12
1078.00 12
1078.08 12
1078.15 13
1078.23 14
1078.30 15
1078.38 15
1078.45 16
1078.53 15
1078.60 15
1078.68 15
1078.75 15
1078.83 16
1078.90 17
1078.98 19
1079.05 20
1079.13 21
1079.20 22
1079.28 21
1079.35 21
1079.43 21
1079.50 21
1079.58 21
1079.66 20
1079.73 20
1079.81 19
1079.88 18
1079.96 17
1080.03 16
1080.11 15
1080.18 15
1080.26 16
1080.33 17
1080.41 18
1080.48 18
1080.56 18
1080.63 17
1080.71 16
1080.78 15
1080.86 13
1080.93 12
1081.01 10
1081.09 9
1081.16 8
1081.24 7
1081.31 6
1081.39 5
1081.46 5
1081.54 5
1081.61 6
1081.69 7
1081.76 9
1081.84 12
1081.91 14
1081.99 15
1082.06 16
1082.14 17
1082.21 16
1082.29 15
1082.37 14
1082.44 13
1082.52 12
1082.59 12
1082.67 12
1082.74 13
1082.82 13
1082.89 15
1082.97 16
1083.04 18
1083.12 19
1083.19 20
1083.27 21
1083.35 21
1083.42 20
1083.50 19
1083.57 17
1083.65 16
1083.72 14
1083.80 13
1083.87 13
1083.95 13
1084.02 13
1084.10 13
1084.17 13
1084.25 12
1084.33 11
1084.40 9
1084.48 8
1084.55 7
1084.63 7
1084.70 7
1084.78 8
1084.85 9
1084.93 10
1085.00 11
1085.08 11
1085.15 12
1085.23 12
1085.31 13
1085.38 13
1085.46 14
1085.53 14
1085.61 14
1085.68 12
1085.76 11
1085.83 9
1085.91 7
1085.98 5
1086.06 4
1086.14 4
1086.21 5
1086.29 7
1086.36 8
1086.44 10
1086.51 11
1086.59 12
1086.66 13
1086.74 15
1086.82 16
1086.89 17
1086.97 19
1087.04 20
1087.12 21
1087.19 21
1087.27 20
1087.34 19
1087.42 17
1087.49 16
1087.57 14
1087.65 13
1087.72 11
1087.80 10
1087.87 10
1087.95 9
1088.02 9
1088.10 10
1088.17 10
1088.25 11
1088.33 11
1088.40 11
1088.48 10
1088.55 9
1088.63 8
1088.70 6
1088.78 5
1088.85 3
1088.93 2
1089.01 2
1089.08 1
1089.16 2
1089.23 3
1089.31 4
1089.38 6
1089.46 7
1089.53 7
1089.61 7
1089.69 6
1089.76 5
1089.84 4
1089.91 4
1089.99 4
1090.06 5
1090.14 7
1090.22 10
1090.29 12
1090.37 14
1090.44 16
1090.52 16
1090.59 16
1090.67 15
1090.74 14
1090.82 13
1090.90 12
1090.97 11
1091.05 11
1091.12 11
1091.20 11
1091.27 11
1091.35 11
1091.43 11
1091.50 11
1091.58 11
1091.65 11
1091.73 11
1091.80 11
1091.88 12
1091.95 12
1092.03 12
1092.11 12
1092.18 13
1092.26 13
1092.33 14
1092.41 16
1092.48 18
1092.56 20
1092.64 22
1092.71 24
1092.79 26
1092.86 28
1092.94 29
1093.01 30
1093.09 29
1093.17 28
1093.24 26
1093.32 24
1093.39 21
1093.47 19
1093.54 17
1093.62 16
1093.70 16
1093.77 17
1093.85 18
1093.92 20
1094.00 21
1094.07 23
1094.15 24
1094.23 24
1094.30 25
1094.38 24
1094.45 24
1094.53 23
1094.61 23
1094.68 23
1094.76 22
1094.83 22
1094.91 22
1094.98 21
1095.06 21
1095.14 20
1095.21 19
1095.29 17
1095.36 16
1095.44 14
1095.51 13
1095.59 11
1095.67 10
1095.74 9
1095.82 9
1095.89 10
1095.97 12
1096.05 13
1096.12 15
1096.20 18
1096.27 20
1096.35 22
1096.42 25
1096.50 28
1096.58 30
1096.65 33
1096.73 34
1096.80 35
1096.88 35
1096.96 34
1097.03 33
1097.11 32
1097.18 31
1097.26 30
1097.33 29
1097.41 28
1097.49 27
1097.56 25
1097.64 23
1097.71 21
1097.79 20
1097.87 20
1097.94 20
1098.02 20
1098.09 21
1098.17 20
1098.24 20
1098.32 19
1098.40 17
1098.47 15
1098.55 13
1098.62 11
1098.70 10
1098.78 8
1098.85 7
1098.93 6
1099.00 6
1099.08 7
1099.16 9
1099.23 11
1099.31 14
1099.38 17
1099.46 20
1099.54 22
1099.61 23
1099.69 24
1099.76 23
1099.84 22
1099.92 20
1099.99 19
1100.07 17
1100.14 15
1100.22 13
1100.29 12
1100.37 11
1100.45 10
1100.52 9
1100.60 8
1100.67 8
1100.75 7
1100.83 6
1100.90 5
1100.98 4
1101.05 3
1101.13 2
1101.21 1
1101.28 1
1101.36 2
1101.43 3
1101.51 4
1101.59 5
1101.66 6
1101.74 7
1101.81 7
1101.89 7
1101.97 6
1102.04 5
1102.12 4
1102.19 3
1102.27 2
1102.35 1
1102.42 0
1102.50 0
1102.57 0
1102.65 0
1102.73 0
1102.80 0
1102.88 0
1102.96 0
1103.03 0
1103.11 1
1103.18 3
1103.26 4
1103.34 6
1103.41 6
1103.49 6
1103.56 5
1103.64 4
1103.72 3
1103.79 2
1103.87 1
1103.94 0
1104.02 0
1104.10 0
1104.17 0
1104.25 0
1104.32 0
1104.40 0
1104.48 1
1104.55 4
1104.63 7
1104.70 9
1104.78 11
1104.86 12
1104.93 12
1105.01 12
1105.09 11
1105.16 11
1105.24 10
1105.31 9
1105.39 8
1105.47 7
1105.54 5
1105.62 4
1105.69 2
1105.77 2
1105.85 2
1105.92 3
1106.00 6
1106.08 8
1106.15 10
1106.23 12
1106.30 12
1106.38 11
1106.46 10
1106.53 9
1106.61 8
1106.68 9
1106.76 10
1106.84 13
1106.91 17
1106.99 21
1107.07 25
1107.14 28
1107.22 31
1107.29 33
1107.37 33
1107.45 33
1107.52 33
1107.60 32
1107.68 31
1107.75 29
1107.83 27
1107.90 25
1107.98 23
1108.06 22
1108.13 21
1108.21 20
1108.29 19
1108.36 19
1108.44 18
1108.51 16
1108.59 15
1108.67 14
1108.74 13
1108.82 13
1108.90 14
1108.97 16
1109.05 18
1109.12 20
1109.20 21
1109.28 21
1109.35 20
1109.43 20
1109.51 18
1109.58 18
1109.66 17
1109.73 18
1109.81 18
1109.89 20
1109.96 21
1110.04 22
1110.12 22
1110.19 22
1110.27 21
1110.34 20
1110.42 18
1110.50 17
1110.57 16
1110.65 16
1110.73 17
1110.80 17
1110.88 17
1110.96 17
1111.03 16
1111.11 14
1111.18 13
1111.26 11
1111.34 11
1111.41 11
1111.49 13
1111.57 16
1111.64 20
1111.72 25
1111.79 29
1111.87 32
1111.95 34
1112.02 35
1112.10 34
1112.18 32
1112.25 30
1112.33 26
1112.41 23
1112.48 20
1112.56 16
1112.64 14
1112.71 11
1112.79 10
1112.86 9
1112.94 8
1113.02 9
1113.09 9
1113.17 11
1113.25 12
1113.32 13
1113.40 15
1113.48 15
1113.55 16
1113.63 17
1113.70 17
1113.78 17
1113.86 17
1113.93 17
1114.01 17
1114.09 17
1114.16 16
1114.24 15
1114.32 14
1114.39 13
1114.47 11
1114.55 9
1114.62 8
1114.70 7
1114.77 6
1114.85 6
1114.93 6
1115.00 5
1115.08 5
1115.16 3
1115.23 2
1115.31 0
1115.39 0
1115.46 0
1115.54 0
1115.62 0
1115.69 2
1115.77 5
1115.85 8
1115.92 11
1116.00 13
1116.08 15
1116.15 16
1116.23 16
1116.30 15
1116.38 13
1116.46 11
1116.53 8
1116.61 5
1116.69 2
1116.76 0
1116.84 0
1116.92 0
1116.99 0
1117.07 0
1117.15 1
1117.22 1
1117.30 0
1117.38 0
1117.45 0
1117.53 0
1117.61 0
1117.68 1
1117.76 3
1117.84 6
1117.91 8
1117.99 11
1118.07 14
1118.14 16
1118.22 17
1118.29 19
1118.37 20
1118.45 21
1118.52 21
1118.60 21
1118.68 20
1118.75 20
1118.83 18
1118.91 17
1118.98 16
1119.06 15
1119.14 15
1119.21 14
1119.29 14
1119.37 13
1119.44 13
1119.52 13
1119.60 12
1119.67 12
1119.75 11
1119.83 11
1119.90 11
1119.98 11
1120.06 11
1120.13 12
1120.21 13
1120.29 15
1120.36 17
1120.44 18
1120.52 21
1120.59 23
1120.67 24
1120.75 26
1120.82 28
1120.90 30
1120.98 32
1121.05 33
1121.13 35
1121.21 36
1121.28 37
1121.36 37
1121.44 38
1121.51 38
1121.59 38
1121.67 39
1121.74 39
1121.82 39
1121.90 38
1121.97 37
1122.05 35
1122.13 33
1122.20 31
1122.28 29
1122.36 27
1122.43 26
1122.51 25
1122.59 25
1122.66 25
1122.74 26
1122.82 26
1122.89 25
1122.97 25
1123.05 23
1123.12 22
1123.20 20
1123.28 19
1123.35 18
1123.43 17
1123.51 18
1123.59 18
1123.66 19
1123.74 19
1123.82 19
1123.89 18
1123.97 16
1124.05 15
1124.12 14
1124.20 13
1124.28 13
1124.35 13
1124.43 15
1124.51 17
1124.58 19
1124.66 20
1124.74 21
1124.81 21
1124.89 21
1124.97 21
1125.04 21
1125.12 21
1125.20 22
1125.27 23
1125.35 25
1125.43 26
1125.51 28
1125.58 28
1125.66 28
1125.74 27
1125.81 25
1125.89 22
1125.97 20
1126.04 17
1126.12 16
1126.20 15
1126.27 15
1126.35 17
1126.43 19
1126.50 21
1126.58 24
1126.66 26
1126.73 28
1126.81 30
1126.89 31
1126.97 32
1127.04 33
1127.12 32
1127.20 31
1127.27 29
1127.35 27
1127.43 24
1127.50 21
1127.58 19
1127.66 17
1127.73 15
1127.81 14
1127.89 12
1127.96 11
1128.04 10
1128.12 9
1128.20 9
1128.27 9
1128.35 10
1128.43 10
1128.50 10
1128.58 9
1128.66 7
1128.73 4
1128.81 1
1128.89 0
1128.97 0
1129.04 0
1129.12 0
1129.20 0
1129.27 0
1129.35 0
1129.43 0
1129.50 4
1129.58 7
1129.66 11
1129.73 14
1129.81 16
1129.89 19
1129.97 21
1130.04 23
1130.12 24
1130.20 26
1130.27 28
1130.35 30
1130.43 32
1130.50 34
1130.58 35
1130.66 35
1130.74 34
1130.81 32
1130.89 28
1130.97 23
1131.04 18
1131.12 12
1131.20 8
1131.27 4
1131.35 3
1131.43 4
1131.51 7
1131.58 10
1131.66 15
1131.74 19
1131.81 22
1131.89 25
1131.97 26
1132.04 28
1132.12 29
1132.20 29
1132.28 29
1132.35 29
1132.43 27
1132.51 25
1132.58 22
1132.66 18
1132.74 14
1132.82 10
1132.89 6
1132.97 3
1133.05 1
1133.12 0
1133.20 0
1133.28 1
1133.36 4
1133.43 7
1133.51 10
1133.59 13
1133.66 15
1133.74 15
1133.82 15
1133.89 14
1133.97 13
1134.05 13
1134.13 13
1134.20 14
1134.28 16
1134.36 18
1134.43 21
1134.51 23
1134.59 26
1134.67 29
1134.74 33
1134.82 36
1134.90 40
1134.97 45
1135.05 50
1135.13 54
1135.21 58
1135.28 61
1135.36 63
1135.44 63
1135.51 62
1135.59 60
1135.67 58
1135.75 55
1135.82 54
1135.90 54
1135.98 55
1136.06 57
1136.13 59
1136.21 61
1136.29 62
1136.36 63
1136.44 62
1136.52 61
1136.60 60
1136.67 59
1136.75 58
1136.83 58
1136.90 59
1136.98 60
1137.06 63
1137.14 66
1137.21 69
1137.29 73
1137.37 76
1137.44 80
1137.52 83
1137.60 84
1137.68 85
1137.75 84
1137.83 83
1137.91 82
1137.99 80
1138.06 80
1138.14 81
1138.22 83
1138.29 86
1138.37 89
1138.45 93
1138.53 97
1138.60 99
1138.68 100
1138.76 100
1138.84 99
1138.91 97
1138.99 97
1139.07 96
1139.14 97
1139.22 98
1139.30 100
1139.38 101
1139.45 102
1139.53 102
1139.61 101
1139.69 99
1139.76 96
1139.84 93
1139.92 90
1140.00 86
1140.07 83
1140.15 81
1140.23 80
1140.30 81
1140.38 83
1140.46 86
1140.54 90
1140.61 94
1140.69 97
1140.77 99
1140.85 99
1140.92 98
1141.00 96
1141.08 92
1141.16 88
1141.23 84
1141.31 80
1141.39 76
1141.46 72
1141.54 69
1141.62 67
1141.70 65
1141.77 64
1141.85 64
1141.93 64
1142.01 65
1142.08 65
1142.16 65
1142.24 64
1142.32 63
1142.39 61
1142.47 58
1142.55 54
1142.63 50
1142.70 47
1142.78 43
1142.86 40
1142.94 37
1143.01 35
1143.09 34
1143.17 32
1143.24 31
1143.32 30
1143.40 29
1143.48 29
1143.55 29
1143.63 30
1143.71 32
1143.79 34
1143.86 37
1143.94 39
1144.02 41
1144.10 41
1144.17 40
1144.25 38
1144.33 35
1144.41 30
1144.48 26
1144.56 21
1144.64 16
1144.72 13
1144.79 10
1144.87 8
1144.95 7
1145.03 8
1145.10 10
1145.18 12
1145.26 14
1145.34 15
1145.41 16
1145.49 16
1145.57 15
1145.65 13
1145.72 11
1145.80 8
1145.88 5
1145.96 2
1146.03 0
1146.11 0
1146.19 0
1146.27 0
1146.34 0
1146.42 0
1146.50 0
1146.58 0
1146.65 2
1146.73 4
1146.81 7
1146.89 8
1146.96 9
1147.04 10
1147.12 10
1147.20 10
1147.28 10
1147.35 10
1147.43 10
1147.51 9
1147.59 8
1147.66 7
1147.74 5
1147.82 3
1147.90 0
1147.97 0
1148.05 0
1148.13 0
1148.21 0
1148.28 0
1148.36 0
1148.44 1
1148.52 3
1148.59 5
1148.67 8
1148.75 11
1148.83 16
1148.90 20
1148.98 24
1149.06 28
1149.14 30
1149.22 32
1149.29 33
1149.37 33
1149.45 35
1149.53 37
1149.60 39
1149.68 42
1149.76 45
1149.84 46
1149.91 47
1149.99 46
1150.07 46
1150.15 45
1150.22 44
1150.30 44
1150.38 44
1150.46 43
1150.54 43
1150.61 42
1150.69 41
1150.77 39
1150.85 37
1150.92 36
1151.00 35
1151.08 35
1151.16 35
1151.23 37
1151.31 39
1151.39 42
1151.47 45
1151.55 50
1151.62 55
1151.70 60
1151.78 64
1151.86 69
1151.93 73
1152.01 76
1152.09 80
1152.17 82
1152.24 84
1152.32 86
1152.40 86
1152.48 86
1152.56 86
1152.63 84
1152.71 83
1152.79 81
1152.87 80
1152.94 80
1153.02 81
1153.10 83
1153.18 85
1153.26 88
1153.33 90
1153.41 91
1153.49 92
1153.57 92
1153.64 93
1153.72 94
1153.80 96
1153.88 98
1153.96 100
1154.03 101
1154.11 101
1154.19 100
1154.27 99
1154.34 98
1154.42 99
1154.50 101
1154.58 104
1154.66 108
1154.73 112
1154.81 115
1154.89 117
1154.97 118
1155.04 119
1155.12 119
1155.20 120
1155.28 122
1155.36 124
1155.43 125
1155.51 126
1155.59 126
1155.67 123
1155.75 118
1155.82 112
1155.90 105
1155.98 98
1156.06 91
1156.13 86
1156.21 83
1156.29 81
1156.37 80
1156.45 80
1156.52 80
1156.60 79
1156.68 79
1156.76 77
1156.84 76
1156.91 73
1156.99 70
1157.07 66
1157.15 62
1157.23 56
1157.30 50
1157.38 45
1157.46 40
1157.54 36
1157.61 34
1157.69 33
1157.77 32
1157.85 32
1157.93 33
1158.00 33
1158.08 33
1158.16 34
1158.24 34
1158.32 35
1158.39 36
1158.47 37
1158.55 39
1158.63 42
1158.71 45
1158.78 48
1158.86 51
1158.94 52
1159.02 51
1159.10 48
1159.17 44
1159.25 38
1159.33 34
1159.41 30
1159.49 29
1159.56 29
1159.64 31
1159.72 33
1159.80 36
1159.88 37
1159.95 38
1160.03 37
1160.11 37
1160.19 36
1160.27 35
1160.34 36
1160.42 36
1160.50 37
1160.58 37
1160.66 38
1160.73 38
1160.81 37
1160.89 36
1160.97 34
1161.05 33
1161.12 31
1161.20 30
1161.28 28
1161.36 27
1161.44 25
1161.51 23
1161.59 22
1161.67 21
1161.75 21
1161.83 22
1161.90 23
1161.98 24
1162.06 25
1162.14 26
1162.22 27
1162.29 29
1162.37 30
1162.45 30
1162.53 30
1162.61 29
1162.68 27
1162.76 24
1162.84 21
1162.92 17
1163.00 15
1163.08 14
1163.15 14
1163.23 14
1163.31 16
1163.39 17
1163.47 17
1163.54 16
1163.62 14
1163.70 10
1163.78 6
1163.86 1
1163.93 0
1164.01 0
1164.09 0
1164.17 0
1164.25 0
1164.33 0
1164.40 0
1164.48 0
1164.56 3
1164.64 8
1164.72 12
1164.79 16
1164.87 19
1164.95 21
1165.03 21
1165.11 22
1165.19 22
1165.26 22
1165.34 22
1165.42 23
1165.50 23
1165.58 23
1165.65 22
1165.73 21
1165.81 19
1165.89 18
1165.97 17
1166.05 17
1166.12 18
1166.20 20
1166.28 22
1166.36 24
1166.44 27
1166.51 30
1166.59 33
1166.67 38
1166.75 43
1166.83 49
1166.91 55
1166.98 60
1167.06 64
1167.14 65
1167.22 64
1167.30 60
1167.38 56
1167.45 51
1167.53 47
1167.61 46
1167.69 46
1167.77 49
1167.84 53
1167.92 57
1168.00 60
1168.08 62
1168.16 62
1168.24 60
1168.31 57
1168.39 54
1168.47 51
1168.55 49
1168.63 48
1168.71 48
1168.78 49
1168.86 51
1168.94 54
1169.02 57
1169.10 61
1169.18 64
1169.25 67
1169.33 69
1169.41 71
1169.49 72
1169.57 74
1169.65 75
1169.72 78
1169.80 80
1169.88 82
1169.96 83
1170.04 83
1170.12 80
1170.19 76
1170.27 71
1170.35 65
1170.43 58
1170.51 52
1170.59 46
1170.66 42
1170.74 38
1170.82 35
1170.90 34
1170.98 35
1171.06 36
1171.13 39
1171.21 42
1171.29 45
1171.37 48
1171.45 50
1171.53 51
1171.60 51
1171.68 51
1171.76 49
1171.84 48
1171.92 46
1172.00 45
1172.07 44
1172.15 44
1172.23 44
1172.31 43
1172.39 42
1172.47 40
1172.54 37
1172.62 34
1172.70 30
1172.78 26
1172.86 23
1172.94 21
1173.02 19
1173.09 17
1173.17 16
1173.25 16
1173.33 16
1173.41 17
1173.49 17
1173.56 18
1173.64 19
1173.72 19
1173.80 18
1173.88 18
1173.96 17
1174.04 17
1174.11 18
1174.19 20
1174.27 22
1174.35 25
1174.43 28
1174.51 31
1174.58 33
1174.66 35
1174.74 35
1174.82 36
1174.90 36
1174.98 35
1175.06 33
1175.13 30
1175.21 27
1175.29 23
1175.37 20
1175.45 18
1175.53 16
1175.61 15
1175.68 15
1175.76 15
1175.84 15
1175.92 15
1176.00 16
1176.08 17
1176.15 18
1176.23 20
1176.31 22
1176.39 25
1176.47 27
1176.55 28
1176.63 28
1176.70 27
1176.78 25
1176.86 23
1176.94 20
1177.02 18
1177.10 17
1177.18 17
1177.25 18
1177.33 20
1177.41 22
1177.49 25
1177.57 26
1177.65 27
1177.73 27
1177.80 27
1177.88 26
1177.96 25
1178.04 24
1178.12 24
1178.20 24
1178.28 24
1178.36 23
1178.43 22
1178.51 20
1178.59 18
1178.67 17
1178.75 17
1178.83 19
1178.91 22
1178.98 26
1179.06 28
1179.14 30
1179.22 30
1179.30 29
1179.38 26
1179.46 23
1179.53 20
1179.61 19
1179.69 19
1179.77 20
1179.85 23
1179.93 26
1180.01 29
1180.09 31
1180.16 32
1180.24 31
1180.32 29
1180.40 26
1180.48 21
1180.56 16
1180.64 11
1180.71 8
1180.79 6
1180.87 5
1180.95 5
1181.03 6
1181.11 8
1181.19 10
1181.27 13
1181.34 16
1181.42 19
1181.50 23
1181.58 26
1181.66 29
1181.74 31
1181.82 32
1181.90 33
1181.97 32
1182.05 31
1182.13 30
1182.21 30
1182.29 30
1182.37 30
1182.45 30
1182.53 29
1182.60 27
1182.68 24
1182.76 20
1182.84 16
1182.92 14
1183.00 13
1183.08 13
1183.16 16
1183.23 20
1183.31 24
1183.39 28
1183.47 32
1183.55 34
1183.63 35
1183.71 35
1183.79 33
1183.86 32
1183.94 30
1184.02 29
1184.10 28
1184.18 28
1184.26 27
1184.34 25
1184.42 23
1184.49 20
1184.57 18
1184.65 16
1184.73 15
1184.81 15
1184.89 16
1184.97 19
1185.05 22
1185.13 25
1185.20 29
1185.28 33
1185.36 36
1185.44 38
1185.52 41
1185.60 42
1185.68 43
1185.76 44
1185.84 46
1185.91 48
1185.99 50
1186.07 51
1186.15 52
1186.23 51
1186.31 48
1186.39 44
1186.47 40
1186.55 36
1186.62 33
1186.70 32
1186.78 33
1186.86 36
1186.94 40
1187.02 44
1187.10 47
1187.18 50
1187.26 51
1187.33 52
1187.41 51
1187.49 50
1187.57 49
1187.65 47
1187.73 45
1187.81 42
1187.89 38
1187.97 34
1188.04 30
1188.12 26
1188.20 22
1188.28 18
1188.36 14
1188.44 12
1188.52 10
1188.60 9
1188.68 8
1188.75 9
1188.83 8
1188.91 8
1188.99 7
1189.07 5
1189.15 3
1189.23 1
1189.31 0
1189.39 0
1189.47 0
1189.54 0
1189.62 0
1189.70 0
1189.78 0
1189.86 0
1189.94 1
1190.02 4
1190.10 8
1190.18 10
1190.26 12
1190.33 11
1190.41 9
1190.49 6
1190.57 3
1190.65 0
1190.73 0
1190.81 0
1190.89 0
1190.97 0
1191.05 3
1191.12 6
1191.20 10
1191.28 14
1191.36 19
1191.44 24
1191.52 30
1191.60 36
1191.68 41
1191.76 46
1191.84 49
1191.92 50
1191.99 50
1192.07 49
1192.15 45
1192.23 41
1192.31 36
1192.39 30
1192.47 23
1192.55 17
1192.63 12
1192.71 8
1192.79 6
1192.86 5
1192.94 6
1193.02 8
1193.10 10
1193.18 14
1193.26 16
1193.34 18
1193.42 18
1193.50 16
1193.58 12
1193.66 8
1193.73 2
1193.81 0
1193.89 0
1193.97 0
1194.05 0
1194.13 0
1194.21 0
1194.29 0
1194.37 5
1194.45 9
1194.53 14
1194.61 17
1194.68 18
1194.76 19
1194.84 18
1194.92 17
1195.00 15
1195.08 14
1195.16 12
1195.24 9
1195.32 7
1195.40 5
1195.48 3
1195.56 1
1195.63 0
1195.71 0
1195.79 0
1195.87 0
1195.95 0
1196.03 0
1196.11 0
1196.19 0
1196.27 1
1196.35 4
1196.43 9
1196.51 15
1196.58 22
1196.66 28
1196.74 33
1196.82 37
1196.90 39
1196.98 39
1197.06 36
1197.14 33
1197.22 29
1197.30 26
1197.38 23
1197.46 22
1197.54 21
1197.61 21
1197.69 20
1197.77 19
1197.85 18
1197.93 17
1198.01 16
1198.09 16
1198.17 16
1198.25 17
1198.33 18
1198.41 19
1198.49 20
1198.57 21
1198.65 23
1198.72 24
1198.80 25
1198.88 27
1198.96 29
1199.04 31
1199.12 32
1199.20 32
1199.28 30
1199.36 28
1199.44 26
1199.52 23
1199.60 22
1199.68 21
1199.76 22
1199.84 25
1199.91 29
1199.99 34
1200.07 39
1200.15 43
1200.23 46
1200.31 47
1200.39 48
1200.47 47
1200.55 46
1200.63 46
1200.71 47
1200.79 49
1200.87 52
1200.95 55
1201.03 58
1201.10 60
1201.18 61
1201.26 59
1201.34 56
1201.42 53
1201.50 50
1201.58 47
1201.66 46
1201.74 48
1201.82 51
1201.90 55
1201.98 60
1202.06 63
1202.14 65
1202.22 65
1202.30 61
1202.37 55
1202.45 48
1202.53 41
1202.61 34
1202.69 28
1202.77 23
1202.85 20
1202.93 19
1203.01 19
1203.09 21
1203.17 23
1203.25 27
1203.33 31
1203.41 36
1203.49 40
1203.57 44
1203.65 47
1203.73 49
1203.80 50
1203.88 50
1203.96 50
1204.04 50
1204.12 50
1204.20 50
1204.28 51
1204.36 51
1204.44 50
1204.52 46
1204.60 39
1204.68 30
1204.76 20
1204.84 9
1204.92 0
1205.00 0
1205.08 0
1205.16 0
1205.24 0
1205.31 0
1205.39 0
1205.47 2
1205.55 6
1205.63 11
1205.71 15
1205.79 19
1205.87 23
1205.95 27
1206.03 29
1206.11 30
1206.19 29
1206.27 26
1206.35 22
1206.43 18
1206.51 13
1206.59 9
1206.67 5
1206.75 1
1206.83 0
1206.91 0
1206.99 0
1207.06 0
1207.14 0
1207.22 0
1207.30 0
1207.38 0
1207.46 4
1207.54 13
1207.62 22
1207.70 31
1207.78 37
1207.86 41
1207.94 42
1208.02 42
1208.10 40
1208.18 38
1208.26 37
1208.34 36
1208.42 36
1208.50 35
1208.58 35
1208.66 33
1208.74 30
1208.82 26
1208.90 22
1208.98 19
1209.05 17
1209.13 17
1209.21 17
1209.29 19
1209.37 22
1209.45 25
1209.53 28
1209.61 32
1209.69 35
1209.77 39
1209.85 43
1209.93 46
1210.01 50
1210.09 53
1210.17 56
1210.25 59
1210.33 63
1210.41 67
1210.49 72
1210.57 77
1210.65 81
1210.73 84
1210.81 86
1210.89 86
1210.97 85
1211.05 83
1211.13 81
1211.21 78
1211.29 74
1211.37 70
1211.44 65
1211.52 59
1211.60 53
1211.68 48
1211.76 46
1211.84 46
1211.92 50
1212.00 57
1212.08 67
1212.16 79
1212.24 91
1212.32 102
1212.40 111
1212.48 117
1212.56 120
1212.64 121
1212.72 119
1212.80 115
1212.88 110
1212.96 106
1213.04 103
1213.12 101
1213.20 100
1213.28 101
1213.36 102
1213.44 104
1213.52 107
1213.60 109
1213.68 112
1213.76 114
1213.84 115
1213.92 114
1214.00 112
1214.08 108
1214.16 104
1214.24 100
1214.32 96
1214.40 94
1214.48 92
1214.56 92
1214.64 92
1214.72 92
1214.79 92
1214.87 92
1214.95 91
1215.03 92
1215.11 94
1215.19 96
1215.27 99
1215.35 102
1215.43 103
1215.51 102
1215.59 99
1215.67 94
1215.75 86
1215.83 78
1215.91 70
1215.99 63
1216.07 56
1216.15 51
1216.23 48
1216.31 45
1216.39 45
1216.47 46
1216.55 48
1216.63 50
1216.71 51
1216.79 53
1216.87 54
1216.95 55
1217.03 57
1217.11 58
1217.19 61
1217.27 63
1217.35 65
1217.43 66
1217.51 66
1217.59 64
1217.67 62
1217.75 59
1217.83 57
1217.91 57
1217.99 58
1218.07 60
1218.15 63
1218.23 66
1218.31 68
1218.39 68
1218.47 67
1218.55 65
1218.63 62
1218.71 58
1218.79 55
1218.87 52
1218.95 49
1219.03 45
1219.11 41
1219.19 36
1219.27 31
1219.35 25
1219.43 19
1219.51 13
1219.59 7
1219.67 3
1219.75 0
1219.83 0
1219.91 0
1219.99 0
1220.07 2
1220.15 4
1220.23 6
1220.31 7
1220.39 8
1220.47 8
1220.55 8
1220.63 8
1220.71 8
1220.79 9
1220.87 9
1220.95 9
1221.03 9
1221.11 9
1221.19 8
1221.27 7
1221.35 6
1221.43 4
1221.51 2
1221.59 1
1221.67 0
1221.75 0
1221.83 0
1221.91 0
1221.99 1
1222.07 5
1222.15 10
1222.23 16
1222.31 22
1222.39 25
1222.47 25
1222.55 23
1222.63 18
1222.71 12
1222.79 7
1222.87 4
1222.95 5
1223.03 9
1223.11 14
1223.19 20
1223.27 23
1223.35 24
1223.43 22
1223.51 18
1223.59 12
1223.67 5
1223.75 0
1223.83 0
1223.91 0
1223.99 0
1224.07 0
1224.15 0
1224.23 0
1224.31 0
1224.39 0
1224.47 3
1224.55 8
1224.63 12
1224.71 15
1224.79 17
1224.87 18
1224.95 19
1225.03 21
1225.11 24
1225.19 28
1225.27 32
1225.35 37
1225.43 41
1225.51 44
1225.59 46
1225.67 47
1225.76 50
1225.84 53
1225.92 57
1226.00 63
1226.08 69
1226.16 74
1226.24 78
1226.32 79
1226.40 79
1226.48 77
1226.56 74
1226.64 70
1226.72 66
1226.80 62
1226.88 59
1226.96 57
1227.04 54
1227.12 52
1227.20 51
1227.28 50
1227.36 50
1227.44 51
1227.52 53
1227.60 56
1227.68 60
1227.76 63
1227.84 66
1227.92 67
1228.00 67
1228.08 65
1228.16 63
1228.24 61
1228.32 59
1228.40 57
1228.48 57
1228.56 58
1228.64 59
1228.72 60
1228.80 61
1228.88 63
1228.96 64
1229.04 65
1229.12 65
1229.21 67
1229.29 68
1229.37 69
1229.45 71
1229.53 71
1229.61 71
1229.69 70
1229.77 69
1229.85 67
1229.93 65
1230.01 63
1230.09 60
1230.17 56
1230.25 51
1230.33 45
1230.41 39
1230.49 33
1230.57 29
1230.65 27
1230.73 26
1230.81 28
1230.89 32
1230.97 36
1231.05 39
1231.13 43
1231.21 45
1231.29 47
1231.37 47
1231.45 47
1231.53 45
1231.62 43
1231.70 41
1231.78 38
1231.86 36
1231.94 33
1232.02 31
1232.10 30
1232.18 29
1232.26 29
1232.34 30
1232.42 32
1232.50 34
1232.58 36
1232.66 38
1232.74 38
1232.82 37
1232.90 35
1232.98 32
1233.06 29
1233.14 27
1233.22 26
1233.30 25
1233.38 25
1233.46 24
1233.54 23
1233.63 21
1233.71 19
1233.79 17
1233.87 15
1233.95 13
1234.03 13
1234.11 13
1234.19 14
1234.27 14
1234.35 14
1234.43 14
1234.51 14
1234.59 14
1234.67 14
1234.75 16
1234.83 18
1234.91 21
1234.99 24
1235.07 26
1235.15 28
1235.23 28
1235.32 27
1235.40 25
1235.48 21
1235.56 15
1235.64 9
1235.72 2
1235.80 0
1235.88 0
1235.96 0
1236.04 0
1236.12 0
1236.20 0
1236.28 4
1236.36 10
1236.44 16
1236.52 21
1236.60 26
1236.68 30
1236.76 33
1236.84 36
1236.93 37
1237.01 38
1237.09 38
1237.17 37
1237.25 35
1237.33 32
1237.41 28
1237.49 23
1237.57 18
1237.65 14
1237.73 11
1237.81 9
1237.89 11
1237.97 14
1238.05 20
1238.13 26
1238.21 32
1238.30 37
1238.38 40
1238.46 41
1238.54 40
1238.62 37
1238.70 35
1238.78 32
1238.86 29
1238.94 27
1239.02 26
1239.10 25
1239.18 25
1239.26 25
1239.34 26
1239.42 27
1239.50 28
1239.58 28
1239.67 28
1239.75 27
1239.83 26
1239.91 25
1239.99 25
1240.07 27
1240.15 30
1240.23 35
1240.31 40
1240.39 43
1240.47 45
1240.55 43
1240.63 38
1240.71 31
1240.79 24
1240.88 17
1240.96 12
1241.04 10
1241.12 12
1241.20 16
1241.28 21
1241.36 25
1241.44 28
1241.52 30
1241.60 29
1241.68 28
1241.76 27
1241.84 26
1241.92 27
1242.01 28
1242.09 29
1242.17 30
1242.25 31
1242.33 32
1242.41 33
1242.49 36
1242.57 39
1242.65 43
1242.73 47
1242.81 49
1242.89 49
1242.97 48
1243.05 46
1243.14 44
1243.22 42
1243.30 42
1243.38 43
1243.46 44
1243.54 44
1243.62 43
1243.70 39
1243.78 33
1243.86 24
1243.94 15
1244.02 5
1244.10 0
1244.19 0
1244.27 0
1244.35 0
1244.43 0
1244.51 0
1244.59 0
1244.67 0
1244.75 5
1244.83 14
1244.91 21
1244.99 27
1245.07 30
1245.15 32
1245.24 33
1245.32 34
1245.40 36
1245.48 37
1245.56 38
1245.64 39
1245.72 39
1245.80 37
1245.88 35
1245.96 33
1246.04 31
1246.12 30
1246.21 30
1246.29 30
1246.37 31
1246.45 32
1246.53 32
1246.61 32
1246.69 31
1246.77 31
1246.85 30
1246.93 31
1247.01 31
1247.10 33
1247.18 35
1247.26 37
1247.34 39
1247.42 41
1247.50 43
1247.58 44
1247.66 45
1247.74 45
1247.82 45
1247.90 44
1247.98 43
1248.07 41
1248.15 38
1248.23 34
1248.31 29
1248.39 24
1248.47 20
1248.55 18
1248.63 19
1248.71 22
1248.79 27
1248.87 32
1248.96 37
1249.04 40
1249.12 41
1249.20 40
1249.28 38
1249.36 35
1249.44 33
1249.52 32
1249.60 32
1249.68 34
1249.77 37
1249.85 41
1249.93 43
1250.01 45
1250.09 46
1250.17 45
1250.25 44
1250.33 41
1250.41 38
1250.49 34
1250.58 30
1250.66 25
1250.74 20
1250.82 16
1250.90 12
1250.98 11
1251.06 12
1251.14 16
1251.22 21
1251.30 27
1251.39 32
1251.47 35
1251.55 36
1251.63 34
1251.71 31
1251.79 27
1251.87 24
1251.95 23
1252.03 23
1252.11 25
1252.20 27
1252.28 29
1252.36 30
1252.44 32
1252.52 33
1252.60 33
1252.68 34
1252.76 34
1252.84 33
1252.92 31
1253.01 30
1253.09 28
1253.17 26
1253.25 24
1253.33 22
1253.41 22
1253.49 25
1253.57 29
1253.65 36
1253.74 45
1253.82 56
1253.90 67
1253.98 76
1254.06 84
1254.14 88
1254.22 91
1254.30 92
1254.38 92
1254.47 91
1254.55 91
1254.63 91
1254.71 91
1254.79 93
1254.87 95
1254.95 99
1255.03 102
1255.11 106
1255.20 109
1255.28 111
1255.36 113
1255.44 113
1255.52 113
1255.60 112
1255.68 110
1255.76 109
1255.84 107
1255.93 105
1256.01 103
1256.09 102
1256.17 100
1256.25 100
1256.33 99
1256.41 99
1256.49 99
1256.58 100
1256.66 101
1256.74 102
1256.82 103
1256.90 104
1256.98 103
1257.06 101
1257.14 98
1257.23 94
1257.31 90
1257.39 88
1257.47 87
1257.55 88
1257.63 89
1257.71 90
1257.79 90
1257.87 87
1257.96 83
1258.04 77
1258.12 70
1258.20 64
1258.28 61
1258.36 59
1258.44 59
1258.52 60
1258.61 61
1258.69 62
1258.77 62
1258.85 61
1258.93 59
1259.01 57
1259.09 53
1259.17 49
1259.26 44
1259.34 37
1259.42 29
1259.50 22
1259.58 15
1259.66 10
1259.74 6
1259.82 5
1259.91 4
1259.99 5
1260.07 5
1260.15 4
1260.23 3
1260.31 1
1260.39 0
1260.48 0
1260.56 0
1260.64 0
1260.72 0
1260.80 0
1260.88 0
1260.96 0
1261.04 2
1261.13 7
1261.21 11
1261.29 15
1261.37 19
1261.45 22
1261.53 24
1261.61 24
1261.70 23
1261.78 22
1261.86 20
1261.94 18
1262.02 17
1262.10 16
1262.18 17
1262.26 18
1262.35 19
1262.43 21
1262.51 24
1262.59 27
1262.67 30
1262.75 34
1262.83 37
1262.92 40
1263.00 41
1263.08 41
1263.16 39
1263.24 36
1263.32 32
1263.40 30
1263.49 30
1263.57 32
1263.65 36
1263.73 41
1263.81 48
1263.89 54
1263.97 61
1264.06 66
1264.14 71
1264.22 76
1264.30 80
1264.38 83
1264.46 86
1264.54 87
1264.63 86
1264.71 82
1264.79 76
1264.87 68
1264.95 59
1265.03 50
1265.11 42
1265.20 35
1265.28 32
1265.36 31
1265.44 34
1265.52 39
1265.60 47
1265.68 55
1265.77 63
1265.85 68
1265.93 69
1266.01 66
1266.09 59
1266.17 48
1266.25 35
1266.34 22
1266.42 11
1266.50 3
1266.58 0
1266.66 0
1266.74 0
1266.83 0
1266.91 0
1266.99 1
1267.07 3
1267.15 7
1267.23 11
1267.31 15
1267.40 20
1267.48 26
1267.56 31
1267.64 36
1267.72 39
1267.80 41
1267.89 42
1267.97 41
1268.05 41
1268.13 39
1268.21 38
1268.29 37
1268.37 37
1268.46 36
1268.54 35
1268.62 35
1268.70 35
1268.78 38
1268.86 42
1268.95 49
1269.03 56
1269.11 63
1269.19 69
1269.27 73
1269.35 74
1269.44 72
1269.52 68
1269.60 63
1269.68 60
1269.76 58
1269.84 58
1269.92 61
1270.01 65
1270.09 70
1270.17 75
1270.25 78
1270.33 79
1270.41 79
1270.50 77
1270.58 74
1270.66 71
1270.74 67
1270.82 63
1270.90 59
1270.99 55
1271.07 51
1271.15 48
1271.23 47
1271.31 48
1271.39 50
1271.48 54
1271.56 58
1271.64 61
1271.72 62
1271.80 61
1271.88 59
1271.97 55
1272.05 50
1272.13 45
1272.21 41
1272.29 37
1272.37 36
1272.46 36
1272.54 38
1272.62 42
1272.70 47
1272.78 52
1272.86 56
1272.95 56
1273.03 53
1273.11 46
1273.19 38
1273.27 28
1273.36 19
1273.44 13
1273.52 11
1273.60 11
1273.68 15
1273.76 21
1273.85 27
1273.93 32
1274.01 36
1274.09 38
1274.17 39
1274.25 39
1274.34 39
1274.42 40
1274.50 41
1274.58 44
1274.66 46
1274.74 48
1274.83 47
1274.91 45
1274.99 41
1275.07 36
1275.15 28
1275.24 21
1275.32 14
1275.40 9
1275.48 6
1275.56 5
1275.64 5
1275.73 6
1275.81 7
1275.89 8
1275.97 6
1276.05 3
1276.14 0
1276.22 0
1276.30 0
1276.38 0
1276.46 0
1276.54 0
1276.63 3
1276.71 13
1276.79 23
1276.87 31
1276.95 37
1277.04 39
1277.12 39
1277.20 37
1277.28 35
1277.36 34
1277.44 33
1277.53 34
1277.61 35
1277.69 36
1277.77 35
1277.85 35
1277.94 33
1278.02 32
1278.10 32
1278.18 32
1278.26 32
1278.35 33
1278.43 32
1278.51 31
1278.59 29
1278.67 27
1278.75 26
1278.84 25
1278.92 26
1279.00 29
1279.08 33
1279.16 36
1279.25 39
1279.33 39
1279.41 37
1279.49 32
1279.57 25
1279.66 16
1279.74 8
1279.82 1
1279.90 0
1279.98 0
1280.07 0
1280.15 0
1280.23 0
1280.31 0
1280.39 0
1280.47 0
1280.56 0
1280.64 2
1280.72 5
1280.80 8
1280.88 13
1280.97 19
1281.05 26
1281.13 33
1281.21 39
1281.29 45
1281.38 49
1281.46 51
1281.54 53
1281.62 53
1281.70 53
1281.79 53
1281.87 53
1281.95 53
1282.03 52
1282.11 50
1282.20 49
1282.28 47
1282.36 46
1282.44 45
1282.52 46
1282.61 49
1282.69 52
1282.77 56
1282.85 61
1282.93 67
1283.02 74
1283.10 81
1283.18 89
1283.26 95
1283.34 98
1283.43 97
1283.51 92
1283.59 83
1283.67 71
1283.76 59
1283.84 49
1283.92 42
1284.00 38
1284.08 38
1284.17 41
1284.25 46
1284.33 51
1284.41 57
1284.49 61
1284.58 64
1284.66 65
1284.74 63
1284.82 60
1284.90 55
1284.99 48
1285.07 41
1285.15 33
1285.23 25
1285.31 18
1285.40 12
1285.48 7
1285.56 6
1285.64 6
1285.73 9
1285.81 15
1285.89 21
1285.97 28
1286.05 35
1286.14 40
1286.22 44
1286.30 45
1286.38 46
1286.46 45
1286.55 44
1286.63 44
1286.71 44
1286.79 45
1286.88 47
1286.96 49
1287.04 51
1287.12 52
1287.20 52
1287.29 51
1287.37 48
1287.45 43
1287.53 37
1287.61 29
1287.70 22
1287.78 16
1287.86 12
1287.94 11
1288.03 14
1288.11 18
1288.19 24
1288.27 29
1288.35 33
1288.44 35
1288.52 35
1288.60 34
1288.68 32
1288.77 29
1288.85 26
1288.93 24
1289.01 21
1289.09 18
1289.18 15
1289.26 12
1289.34 9
1289.42 5
1289.51 2
1289.59 0
1289.67 0
1289.75 0
1289.83 0
1289.92 3
1290.00 8
1290.08 13
1290.16 17
1290.25 18
1290.33 17
1290.41 14
1290.49 9
1290.57 5
1290.66 2
1290.74 2
1290.82 4
1290.90 9
1290.99 15
1291.07 22
1291.15 29
1291.23 35
1291.32 39
1291.40 42
1291.48 44
1291.56 45
1291.64 45
1291.73 43
1291.81 41
1291.89 39
1291.97 35
1292.06 32
1292.14 30
1292.22 28
1292.30 28
1292.39 30
1292.47 32
1292.55 35
1292.63 38
1292.72 41
1292.80 44
1292.88 46
1292.96 48
1293.04 49
1293.13 51
1293.21 51
1293.29 52
1293.37 52
1293.46 51
1293.54 49
1293.62 46
1293.70 41
1293.79 36
1293.87 31
1293.95 27
1294.03 25
1294.12 24
1294.20 25
1294.28 26
1294.36 27
1294.44 27
1294.53 25
1294.61 21
1294.69 17
1294.77 13
1294.86 12
1294.94 13
1295.02 18
1295.10 28
1295.19 40
1295.27 54
1295.35 67
1295.43 78
1295.52 86
1295.60 90
1295.68 90
1295.76 87
1295.85 81
1295.93 73
1296.01 64
1296.09 53
1296.18 42
1296.26 32
1296.34 23
1296.42 16
1296.51 11
1296.59 9
1296.67 9
1296.75 12
1296.84 16
1296.92 22
1297.00 30
1297.08 39
1297.17 47
1297.25 55
1297.33 62
1297.41 65
1297.50 65
1297.58 61
1297.66 54
1297.74 45
1297.83 34
1297.91 24
1297.99 15
1298.07 8
1298.16 2
1298.24 0
1298.32 0
1298.40 0
1298.49 0
1298.57 0
1298.65 4
1298.73 8
1298.82 13
1298.90 17
1298.98 20
1299.06 23
1299.15 26
1299.23 28
1299.31 31
1299.39 36
1299.48 42
1299.56 48
1299.64 53
1299.72 57
1299.81 59
1299.89 59
1299.97 58
1300.05 56
1300.14 56
1300.22 57
1300.30 60
1300.38 63
1300.47 66
1300.55 67
1300.63 67
1300.71 66
1300.80 63
1300.88 60
1300.96 58
1301.05 57
1301.13 57
1301.21 58
1301.29 60
1301.38 60
1301.46 59
1301.54 56
1301.62 51
1301.71 46
1301.79 40
1301.87 36
1301.95 34
1302.04 33
1302.12 34
1302.20 36
1302.28 39
1302.37 41
1302.45 43
1302.53 44
1302.62 46
1302.70 49
1302.78 52
1302.86 55
1302.95 58
1303.03 61
1303.11 63
1303.19 64
1303.28 64
1303.36 65
1303.44 65
1303.52 66
1303.61 65
1303.69 64
1303.77 60
1303.86 55
1303.94 48
1304.02 41
1304.10 34
1304.19 30
1304.27 29
1304.35 32
1304.43 37
1304.52 45
1304.60 53
1304.68 60
1304.77 63
1304.85 63
1304.93 59
1305.01 51
1305.10 41
1305.18 30
1305.26 20
1305.34 12
1305.43 5
1305.51 0
1305.59 0
1305.68 0
1305.76 0
1305.84 0
1305.92 0
1306.01 0
1306.09 0
1306.17 1
1306.25 5
1306.34 9
1306.42 13
1306.50 18
1306.59 22
1306.67 25
1306.75 27
1306.83 28
1306.92 28
1307.00 25
1307.08 21
1307.17 16
1307.25 11
1307.33 8
1307.41 6
1307.50 6
1307.58 9
1307.66 16
1307.75 24
1307.83 33
1307.91 42
1307.99 50
1308.08 54
1308.16 55
1308.24 53
1308.32 47
1308.41 39
1308.49 31
1308.57 22
1308.66 15
1308.74 10
1308.82 7
1308.90 6
1308.99 7
1309.07 9
1309.15 12
1309.24 15
1309.32 17
1309.40 16
1309.48 14
1309.57 10
1309.65 4
1309.73 0
1309.82 0
1309.90 0
1309.98 0
1310.07 0
1310.15 0
1310.23 0
1310.31 0
1310.40 6
1310.48 15
1310.56 24
1310.65 34
1310.73 43
1310.81 51
1310.89 58
1310.98 64
1311.06 69
1311.14 72
1311.23 74
1311.31 75
1311.39 75
1311.47 76
1311.56 75
1311.64 75
1311.72 74
1311.81 72
1311.89 68
1311.97 62
1312.06 56
1312.14 50
1312.22 45
1312.30 42
1312.39 43
1312.47 45
1312.55 49
1312.64 53
1312.72 56
1312.80 58
1312.89 59
1312.97 60
1313.05 60
1313.13 59
1313.22 58
1313.30 57
1313.38 54
1313.47 51
1313.55 47
1313.63 43
1313.72 41
1313.80 39
1313.88 40
1313.96 41
1314.05 44
1314.13 48
1314.21 52
1314.30 57
1314.38 63
1314.46 69
1314.55 76
1314.63 84
1314.71 91
1314.79 99
1314.88 108
1314.96 116
1315.04 125
1315.13 133
1315.21 143
1315.29 153
1315.38 164
1315.46 175
1315.54 184
1315.63 191
1315.71 196
1315.79 197
1315.87 195
1315.96 192
1316.04 188
1316.12 185
1316.21 183
1316.29 182
1316.37 181
1316.46 179
1316.54 175
1316.62 169
1316.71 160
1316.79 150
1316.87 140
1316.95 130
1317.04 121
1317.12 115
1317.20 110
1317.29 106
1317.37 102
1317.45 100
1317.54 98
1317.62 97
1317.70 97
1317.79 99
1317.87 100
1317.95 102
1318.04 101
1318.12 98
1318.20 93
1318.28 85
1318.37 76
1318.45 67
1318.53 58
1318.62 49
1318.70 41
1318.78 35
1318.87 33
1318.95 34
1319.03 38
1319.12 45
1319.20 53
1319.28 62
1319.37 68
1319.45 71
1319.53 69
1319.62 64
1319.70 56
1319.78 46
1319.87 35
1319.95 27
1320.03 21
1320.11 18
1320.20 20
1320.28 24
1320.36 29
1320.45 35
1320.53 40
1320.61 42
1320.70 40
1320.78 33
1320.86 23
1320.95 10
1321.03 0
1321.11 0
1321.20 0
1321.28 0
1321.36 0
1321.45 0
1321.53 0
1321.61 2
1321.70 6
1321.78 8
1321.86 9
1321.95 11
1322.03 14
1322.11 21
1322.20 32
1322.28 47
1322.36 64
1322.45 80
1322.53 94
1322.61 105
1322.70 110
1322.78 109
1322.86 104
1322.95 94
1323.03 83
1323.11 72
1323.20 64
1323.28 59
1323.36 59
1323.45 62
1323.53 67
1323.61 73
1323.70 80
1323.78 86
1323.86 92
1323.95 96
1324.03 99
1324.11 100
1324.20 99
1324.28 96
1324.36 90
1324.45 82
1324.53 73
1324.61 64
1324.70 56
1324.78 49
1324.86 45
1324.95 42
1325.03 42
1325.11 44
1325.20 49
1325.28 56
1325.36 66
1325.45 77
1325.53 90
1325.61 101
1325.70 110
1325.78 115
1325.86 119
1325.95 120
1326.03 119
1326.11 118
1326.20 115
1326.28 111
1326.36 105
1326.45 97
1326.53 85
1326.61 71
1326.70 56
1326.78 42
1326.86 30
1326.95 21
1327.03 17
1327.11 18
1327.20 22
1327.28 30
1327.36 38
1327.45 46
1327.53 53
1327.61 58
1327.70 60
1327.78 60
1327.86 59
1327.95 57
1328.03 54
1328.12 52
1328.20 50
1328.28 47
1328.37 45
1328.45 43
1328.53 42
1328.62 41
1328.70 41
1328.78 43
1328.87 45
1328.95 48
1329.03 53
1329.12 58
1329.20 64
1329.28 70
1329.37 77
1329.45 85
1329.53 92
1329.62 100
1329.70 107
1329.79 114
1329.87 120
1329.95 125
1330.04 129
1330.12 131
1330.20 133
1330.29 132
1330.37 129
1330.45 123
1330.54 116
1330.62 107
1330.70 99
1330.79 93
1330.87 90
1330.95 91
1331.04 97
1331.12 105
1331.21 116
1331.29 127
1331.37 137
1331.46 144
1331.54 148
1331.62 148
1331.71 143
1331.79 135
1331.87 125
1331.96 112
1332.04 100
1332.12 88
1332.21 77
1332.29 68
1332.38 60
1332.46 55
1332.54 51
1332.63 50
1332.71 50
1332.79 52
1332.88 55
1332.96 56
1333.04 55
1333.13 50
1333.21 43
1333.30 35
1333.38 26
1333.46 20
1333.55 16
1333.63 16
1333.71 20
1333.80 25
1333.88 31
1333.96 34
1334.05 36
1334.13 34
1334.22 30
1334.30 25
1334.38 20
1334.47 16
1334.55 13
1334.63 11
1334.72 10
1334.80 8
1334.88 5
1334.97 1
1335.05 0
1335.14 0
1335.22 0
1335.30 0
1335.39 0
1335.47 0
1335.55 0
1335.64 2
1335.72 6
1335.81 11
1335.89 14
1335.97 18
1336.06 22
1336.14 27
1336.22 32
1336.31 39
1336.39 45
1336.47 51
1336.56 55
1336.64 56
1336.73 55
1336.81 50
1336.89 44
1336.98 36
1337.06 28
1337.14 23
1337.23 22
1337.31 24
1337.40 30
1337.48 38
1337.56 46
1337.65 53
1337.73 58
1337.81 59
1337.90 59
1337.98 57
1338.07 56
1338.15 56
1338.23 58
1338.32 62
1338.40 68
1338.49 74
1338.57 81
1338.65 87
1338.74 93
1338.82 98
1338.90 102
1338.99 105
1339.07 106
1339.16 107
1339.24 106
1339.32 105
1339.41 103
1339.49 102
1339.57 102
1339.66 102
1339.74 103
1339.83 104
1339.91 105
1339.99 104
1340.08 103
1340.16 102
1340.25 100
1340.33 98
1340.41 96
1340.50 94
1340.58 92
1340.66 90
1340.75 87
1340.83 83
1340.92 79
1341.00 75
1341.08 70
1341.17 65
1341.25 59
1341.34 53
1341.42 47
1341.50 42
1341.59 38
1341.67 35
1341.75 35
1341.84 37
1341.92 41
1342.01 46
1342.09 52
1342.17 59
1342.26 67
1342.34 77
1342.43 88
1342.51 100
1342.59 111
1342.68 121
1342.76 129
1342.85 133
1342.93 134
1343.01 133
1343.10 132
1343.18 131
1343.27 131
1343.35 133
1343.43 137
1343.52 140
1343.60 144
1343.69 146
1343.77 146
1343.85 144
1343.94 140
1344.02 135
1344.10 130
1344.19 127
1344.27 126
1344.36 127
1344.44 132
1344.52 139
1344.61 147
1344.69 155
1344.78 160
1344.86 161
1344.94 158
1345.03 152
1345.11 144
1345.20 136
1345.28 128
1345.36 123
1345.45 119
1345.53 116
1345.62 114
1345.70 111
1345.78 107
1345.87 101
1345.95 94
1346.04 86
1346.12 79
1346.20 72
1346.29 69
1346.37 67
1346.46 67
1346.54 69
1346.63 71
1346.71 74
1346.79 76
1346.88 76
1346.96 75
1347.05 73
1347.13 69
1347.21 64
1347.30 59
1347.38 54
1347.47 52
1347.55 51
1347.63 51
1347.72 54
1347.80 58
1347.89 64
1347.97 68
1348.05 72
1348.14 75
1348.22 76
1348.31 76
1348.39 75
1348.47 73
1348.56 71
1348.64 67
1348.73 63
1348.81 59
1348.90 54
1348.98 49
1349.06 45
1349.15 42
1349.23 41
1349.32 41
1349.40 43
1349.48 45
1349.57 46
1349.65 45
1349.74 42
1349.82 35
1349.90 25
1349.99 13
1350.07 0
1350.16 0
1350.24 0
1350.33 0
1350.41 0
1350.49 0
1350.58 0
1350.66 0
1350.75 5
1350.83 23
1350.91 38
1351.00 51
1351.08 59
1351.17 62
1351.25 62
1351.34 59
1351.42 54
1351.50 49
1351.59 45
1351.67 45
1351.76 47
1351.84 51
1351.93 56
1352.01 60
1352.09 63
1352.18 62
1352.26 58
1352.35 51
1352.43 42
1352.51 33
1352.60 25
1352.68 19
1352.77 16
1352.85 15
1352.94 16
1353.02 19
1353.10 24
1353.19 29
1353.27 36
1353.36 42
1353.44 48
1353.53 53
1353.61 58
1353.69 62
1353.78 66
1353.86 70
1353.95 73
1354.03 76
1354.12 80
1354.20 84
1354.28 89
1354.37 94
1354.45 101
1354.54 108
1354.62 117
1354.71 125
1354.79 131
1354.87 136
1354.96 138
1355.04 137
1355.13 134
1355.21 130
1355.30 124
1355.38 119
1355.46 115
1355.55 111
1355.63 108
1355.72 105
1355.80 102
1355.89 99
1355.97 94
1356.05 88
1356.14 81
1356.22 73
1356.31 65
1356.39 57
1356.48 50
1356.56 44
1356.65 41
1356.73 39
1356.81 40
1356.90 41
1356.98 43
1357.07 45
1357.15 46
1357.24 48
1357.32 50
1357.40 53
1357.49 55
1357.57 57
1357.66 58
1357.74 58
1357.83 56
1357.91 53
1358.00 50
1358.08 49
1358.16 52
1358.25 58
1358.33 68
1358.42 78
1358.50 87
1358.59 93
1358.67 94
1358.75 89
1358.84 81
1358.92 72
1359.01 63
1359.09 59
1359.18 58
1359.26 62
1359.35 69
1359.43 78
1359.51 86
1359.60 94
1359.68 100
1359.77 105
1359.85 108
1359.94 110
1360.02 112
1360.11 113
1360.19 114
1360.27 114
1360.36 113
1360.44 112
1360.53 110
1360.61 106
1360.70 101
1360.78 94
1360.87 86
1360.95 77
1361.04 69
1361.12 63
1361.20 60
1361.29 62
1361.37 66
1361.46 72
1361.54 78
1361.63 83
1361.71 87
1361.80 88
1361.88 86
1361.96 84
1362.05 81
1362.13 79
1362.22 77
1362.30 75
1362.39 74
1362.47 73
1362.56 71
1362.64 69
1362.73 65
1362.81 60
1362.89 55
1362.98 50
1363.06 46
1363.15 44
1363.23 45
1363.32 48
1363.40 53
1363.49 60
1363.57 67
1363.66 73
1363.74 77
1363.83 79
1363.91 79
1363.99 78
1364.08 76
1364.16 74
1364.25 71
1364.33 68
1364.42 64
1364.50 59
1364.59 53
1364.67 47
1364.76 40
1364.84 35
1364.92 30
1365.01 27
1365.09 26
1365.18 26
1365.26 26
1365.35 27
1365.43 26
1365.52 23
1365.60 19
1365.69 15
1365.77 11
1365.86 9
1365.94 11
1366.03 15
1366.11 24
1366.19 35
1366.28 47
1366.36 61
1366.45 73
1366.53 83
1366.62 90
1366.70 93
1366.79 91
1366.87 86
1366.96 77
1367.04 68
1367.13 59
1367.21 54
1367.30 52
1367.38 53
1367.46 57
1367.55 62
1367.63 67
1367.72 69
1367.80 69
1367.89 68
1367.97 65
1368.06 63
1368.14 62
1368.23 63
1368.31 65
1368.40 67
1368.48 70
1368.57 71
1368.65 69
1368.74 65
1368.82 59
1368.90 51
1368.99 43
1369.07 36
1369.16 31
1369.24 30
1369.33 31
1369.41 34
1369.50 39
1369.58 44
1369.67 49
1369.75 52
1369.84 53
1369.92 53
1370.01 52
1370.09 51
1370.18 51
1370.26 51
1370.35 52
1370.43 53
1370.52 53
1370.60 51
1370.68 49
1370.77 47
1370.85 45
1370.94 43
1371.02 42
1371.11 41
1371.19 41
1371.28 39
1371.36 36
1371.45 31
1371.53 26
1371.62 20
1371.70 17
1371.79 17
1371.87 22
1371.96 31
1372.04 44
1372.13 59
1372.21 74
1372.30 88
1372.38 101
1372.47 110
1372.55 116
1372.64 118
1372.72 116
1372.81 110
1372.89 99
1372.98 86
1373.06 72
1373.14 58
1373.23 46
1373.31 36
1373.40 28
1373.48 22
1373.57 16
1373.65 11
1373.74 4
1373.82 0
1373.91 0
1373.99 0
1374.08 0
1374.16 0
1374.25 0
1374.33 0
1374.42 0
1374.50 2
1374.59 10
1374.67 20
1374.76 30
1374.84 40
1374.93 48
1375.01 55
1375.10 60
1375.18 63
1375.27 63
1375.35 63
1375.44 62
1375.52 61
1375.61 60
1375.69 59
1375.78 57
1375.86 55
1375.95 51
1376.03 47
1376.12 42
1376.20 38
1376.29 37
1376.37 37
1376.46 40
1376.54 44
1376.63 48
1376.71 53
1376.80 58
1376.88 63
1376.97 70
1377.05 78
1377.14 87
1377.22 93
1377.31 98
1377.39 98
1377.48 94
1377.56 88
1377.65 79
1377.73 72
1377.82 66
1377.90 63
1377.99 63
1378.07 66
1378.16 72
1378.24 80
1378.33 88
1378.41 97
1378.50 105
1378.58 111
1378.67 116
1378.75 118
1378.84 118
1378.92 116
1379.01 114
1379.09 113
1379.18 112
1379.26 113
1379.35 115
1379.43 120
1379.52 126
1379.60 133
1379.69 140
1379.77 145
1379.86 149
1379.94 150
1380.03 147
1380.11 142
1380.20 134
1380.28 124
1380.37 115
1380.45 107
1380.54 102
1380.62 101
1380.71 103
1380.79 109
1380.88 117
1380.96 125
1381.05 133
1381.13 137
1381.22 138
1381.30 136
1381.39 131
1381.47 125
1381.56 119
1381.65 115
1381.73 114
1381.82 115
1381.90 119
1381.99 124
1382.07 131
1382.16 138
1382.24 143
1382.33 148
1382.41 150
1382.50 151
1382.58 150
1382.67 148
1382.75 145
1382.84 141
1382.92 136
1383.01 131
1383.09 125
1383.18 119
1383.26 114
1383.35 110
1383.43 109
1383.52 108
1383.60 110
1383.69 112
1383.77 113
1383.86 115
1383.94 115
1384.03 113
1384.11 111
1384.20 106
1384.29 100
1384.37 91
1384.46 81
1384.54 70
1384.63 58
1384.71 46
1384.80 35
1384.88 26
1384.97 20
1385.05 16
1385.14 15
1385.22 16
1385.31 20
1385.39 27
1385.48 34
1385.56 43
1385.65 51
1385.73 58
1385.82 64
1385.90 68
1385.99 71
1386.08 73
1386.16 76
1386.25 80
1386.33 85
1386.42 92
1386.50 99
1386.59 106
1386.67 111
1386.76 112
1386.84 108
1386.93 99
1387.01 85
1387.10 69
1387.18 52
1387.27 36
1387.35 23
1387.44 16
1387.53 13
1387.61 16
1387.70 22
1387.78 31
1387.87 40
1387.95 50
1388.04 60
1388.12 68
1388.21 75
1388.29 82
1388.38 88
1388.46 93
1388.55 98
1388.63 101
1388.72 103
1388.81 104
1388.89 105
1388.98 106
1389.06 109
1389.15 114
1389.23 120
1389.32 128
1389.40 136
1389.49 142
1389.57 146
1389.66 146
1389.74 143
1389.83 138
1389.92 132
1390.00 127
1390.09 122
1390.17 119
1390.26 117
1390.34 116
1390.43 115
1390.51 115
1390.60 115
1390.68 115
1390.77 115
1390.85 117
1390.94 118
1391.03 118
1391.11 117
1391.20 115
1391.28 111
1391.37 105
1391.45 100
1391.54 95
1391.62 92
1391.71 91
1391.79 92
1391.88 95
1391.97 99
1392.05 101
1392.14 103
1392.22 103
1392.31 103
1392.39 101
1392.48 99
1392.56 98
1392.65 98
1392.73 98
1392.82 99
1392.91 100
1392.99 100
1393.08 101
1393.16 100
1393.25 99
1393.33 96
1393.42 92
1393.50 87
1393.59 81
1393.67 75
1393.76 70
1393.85 67
1393.93 67
1394.02 70
1394.10 76
1394.19 84
1394.27 95
1394.36 106
1394.44 117
1394.53 128
1394.62 138
1394.70 146
1394.79 153
1394.87 158
1394.96 161
1395.04 162
1395.13 162
1395.21 160
1395.30 157
1395.39 154
1395.47 150
1395.56 146
1395.64 142
1395.73 138
1395.81 134
1395.90 131
1395.98 130
1396.07 131
1396.16 134
1396.24 138
1396.33 144
1396.41 150
1396.50 154
1396.58 158
1396.67 160
1396.75 161
1396.84 161
1396.93 159
1397.01 155
1397.10 149
1397.18 140
1397.27 128
1397.35 113
1397.44 97
1397.53 81
1397.61 67
1397.70 56
1397.78 49
1397.87 45
1397.95 44
1398.04 45
1398.12 47
1398.21 49
1398.30 51
1398.38 53
1398.47 55
1398.55 56
1398.64 57
1398.72 58
1398.81 58
1398.90 57
1398.98 57
1399.07 56
1399.15 54
1399.24 53
1399.32 51
1399.41 51
1399.50 51
1399.58 52
1399.67 55
1399.75 59
1399.84 64
1399.92 69
1400.01 74
1400.09 77
1400.18 80
1400.27 81
1400.35 81
1400.44 78
1400.52 73
1400.61 65
1400.69 55
1400.78 43
1400.87 30
1400.95 18
1401.04 7
1401.12 0
1401.21 0
1401.29 0
1401.38 0
1401.47 0
1401.55 0
1401.64 0
1401.72 0
1401.81 0
1401.90 0
1401.98 0
1402.07 2
1402.15 12
1402.24 25
1402.32 41
1402.41 58
1402.50 72
1402.58 81
1402.67 86
1402.75 85
1402.84 80
1402.92 74
1403.01 68
1403.10 64
1403.18 62
1403.27 63
1403.35 64
1403.44 65
1403.52 64
1403.61 61
1403.70 55
1403.78 50
1403.87 46
1403.95 43
1404.04 43
1404.13 44
1404.21 44
1404.30 43
1404.38 39
1404.47 32
1404.55 25
1404.64 18
1404.73 13
1404.81 11
1404.90 11
1404.98 15
1405.07 19
1405.16 25
1405.24 31
1405.33 38
1405.41 45
1405.50 53
1405.59 60
1405.67 66
1405.76 70
1405.84 72
1405.93 72
1406.01 71
1406.10 70
1406.19 70
1406.27 71
1406.36 73
1406.44 76
1406.53 77
1406.62 75
1406.70 71
1406.79 64
1406.87 56
1406.96 48
1407.05 41
1407.13 36
1407.22 33
1407.30 33
1407.39 34
1407.47 37
1407.56 40
1407.65 42
1407.73 43
1407.82 43
1407.90 40
1407.99 36
1408.08 32
1408.16 27
1408.25 24
1408.33 23
1408.42 25
1408.51 30
1408.59 36
1408.68 43
1408.76 50
1408.85 56
1408.94 60
1409.02 63
1409.11 65
1409.19 66
1409.28 67
1409.37 70
1409.45 75
1409.54 83
1409.62 94
1409.71 107
1409.80 123
1409.88 139
1409.97 153
1410.05 164
1410.14 169
1410.23 171
1410.31 169
1410.40 165
1410.48 161
1410.57 158
1410.66 158
1410.74 159
1410.83 162
1410.91 165
1411.00 169
1411.09 173
1411.17 175
1411.26 176
1411.34 175
1411.43 173
1411.52 170
1411.60 164
1411.69 157
1411.77 148
1411.86 138
1411.95 127
1412.03 117
1412.12 108
1412.20 100
1412.29 95
1412.38 93
1412.46 94
1412.55 95
1412.64 98
1412.72 100
1412.81 102
1412.89 102
1412.98 101
1413.07 96
1413.15 90
1413.24 81
1413.32 71
1413.41 61
1413.50 51
1413.58 44
1413.67 40
1413.75 39
1413.84 42
1413.93 46
1414.01 50
1414.10 53
1414.18 56
1414.27 58
1414.36 61
1414.44 66
1414.53 72
1414.62 81
1414.70 90
1414.79 97
1414.87 101
1414.96 101
1415.05 98
1415.13 93
1415.22 87
1415.30 83
1415.39 79
1415.48 78
1415.56 79
1415.65 81
1415.74 83
1415.82 87
1415.91 91
1415.99 97
1416.08 103
1416.17 111
1416.25 118
1416.34 124
1416.43 129
1416.51 131
1416.60 130
1416.68 128
1416.77 123
1416.86 116
1416.94 108
1417.03 99
1417.11 89
1417.20 80
1417.29 72
1417.37 66
1417.46 61
1417.55 59
1417.63 57
1417.72 55
1417.80 52
1417.89 46
1417.98 38
1418.06 29
1418.15 18
1418.24 7
1418.32 0
1418.41 0
1418.49 0
1418.58 0
1418.67 0
1418.75 0
1418.84 0
1418.93 0
1419.01 0
1419.10 9
1419.18 19
1419.27 29
1419.36 38
1419.44 45
1419.53 50
1419.62 52
1419.70 51
1419.79 49
1419.88 46
1419.96 45
1420.05 46
1420.13 50
1420.22 57
1420.31 65
1420.39 72
1420.48 78
1420.57 80
1420.65 80
1420.74 78
1420.82 76
1420.91 74
1421.00 74
1421.08 75
1421.17 77
1421.26 80
1421.34 81
1421.43 80
1421.52 77
1421.60 72
1421.69 66
1421.77 61
1421.86 55
1421.95 50
1422.03 46
1422.12 43
1422.21 39
1422.29 37
1422.38 36
1422.47 38
1422.55 42
1422.64 49
1422.72 58
1422.81 69
1422.90 81
1422.98 93
1423.07 105
1423.16 117
1423.24 129
1423.33 141
1423.42 153
1423.50 166
1423.59 179
1423.68 190
1423.76 198
1423.85 204
1423.93 206
1424.02 206
1424.11 202
1424.19 198
1424.28 194
1424.37 192
1424.45 192
1424.54 195
1424.63 202
1424.71 211
1424.80 223
1424.89 238
1424.97 254
1425.06 271
1425.14 286
1425.23 298
1425.32 305
1425.40 305
1425.49 299
1425.58 285
1425.66 268
1425.75 249
1425.84 230
1425.92 213
1426.01 201
1426.10 192
1426.18 187
1426.27 183
1426.36 181
1426.44 179
1426.53 177
1426.61 176
1426.70 174
1426.79 172
1426.87 171
1426.96 170
1427.05 168
1427.13 165
1427.22 161
1427.31 157
1427.39 152
1427.48 147
1427.57 142
1427.65 135
1427.74 128
1427.83 120
1427.91 111
1428.00 102
1428.09 94
1428.17 88
1428.26 84
1428.35 84
1428.43 88
1428.52 93
1428.61 99
1428.69 104
1428.78 109
1428.87 113
1428.95 115
1429.04 114
1429.12 111
1429.21 106
1429.30 100
1429.38 93
1429.47 86
1429.56 82
1429.64 82
1429.73 85
1429.82 91
1429.90 99
1429.99 107
1430.08 113
1430.16 116
1430.25 118
1430.34 116
1430.42 113
1430.51 109
1430.60 105
1430.68 102
1430.77 99
1430.86 99
1430.94 102
1431.03 107
1431.12 115
1431.20 125
1431.29 136
1431.38 146
1431.46 154
1431.55 159
1431.64 160
1431.72 158
1431.81 153
1431.90 145
1431.98 137
1432.07 128
1432.16 122
1432.24 118
1432.33 116
1432.42 115
1432.50 115
1432.59 115
1432.68 114
1432.76 113
1432.85 110
1432.94 108
1433.02 107
1433.11 107
1433.20 109
1433.28 113
1433.37 117
1433.46 120
1433.54 122
1433.63 122
1433.72 121
1433.80 119
1433.89 117
1433.98 116
1434.06 116
1434.15 118
1434.24 121
1434.32 123
1434.41 125
1434.50 124
1434.58 120
1434.67 114
1434.76 106
1434.85 97
1434.93 89
1435.02 83
1435.11 78
1435.19 76
1435.28 75
1435.37 76
1435.45 79
1435.54 84
1435.63 92
1435.71 104
1435.80 122
1435.89 144
1435.97 170
1436.06 198
1436.15 224
1436.23 246
1436.32 261
1436.41 269
1436.49 269
1436.58 264
1436.67 256
1436.75 247
1436.84 240
1436.93 236
1437.01 235
1437.10 237
1437.19 241
1437.28 246
1437.36 250
1437.45 254
1437.54 256
1437.62 255
1437.71 252
1437.80 246
1437.88 239
1437.97 232
1438.06 226
1438.14 222
1438.23 223
1438.32 226
1438.40 232
1438.49 238
1438.58 243
1438.67 247
1438.75 249
1438.84 248
1438.93 245
1439.01 240
1439.10 234
1439.19 226
1439.27 216
1439.36 205
1439.45 192
1439.53 179
1439.62 166
1439.71 155
1439.79 146
1439.88 140
1439.97 138
1440.06 140
1440.14 145
1440.23 153
1440.32 162
1440.40 170
1440.49 176
1440.58 177
1440.66 173
1440.75 163
1440.84 149
1440.92 131
1441.01 114
1441.10 98
1441.19 85
1441.27 76
1441.36 72
1441.45 70
1441.53 69
1441.62 69
1441.71 68
1441.79 65
1441.88 61
1441.97 55
1442.06 50
1442.14 46
1442.23 44
1442.32 45
1442.40 47
1442.49 52
1442.58 57
1442.66 62
1442.75 66
1442.84 68
1442.92 68
1443.01 66
1443.10 61
1443.19 56
1443.27 50
1443.36 45
1443.45 42
1443.53 41
1443.62 41
1443.71 42
1443.80 43
1443.88 43
1443.97 42
1444.06 39
1444.14 33
1444.23 27
1444.32 19
1444.40 13
1444.49 7
1444.58 3
1444.67 1
1444.75 0
1444.84 0
1444.93 0
1445.01 0
1445.10 0
1445.19 0
1445.27 0
1445.36 0
1445.45 0
1445.54 0
1445.62 2
1445.71 5
1445.80 7
1445.88 9
1445.97 12
1446.06 14
1446.15 16
1446.23 19
1446.32 21
1446.41 24
1446.49 29
1446.58 37
1446.67 47
1446.76 59
1446.84 74
1446.93 89
1447.02 104
1447.10 117
1447.19 127
1447.28 135
1447.37 140
1447.45 144
1447.54 147
1447.63 150
1447.71 152
1447.80 154
1447.89 155
1447.98 156
1448.06 155
1448.15 155
1448.24 155
1448.32 154
1448.41 154
1448.50 154
1448.59 152
1448.67 150
1448.76 147
1448.85 144
1448.93 142
1449.02 142
1449.11 145
1449.20 149
1449.28 155
1449.37 158
1449.46 159
1449.54 154
1449.63 145
1449.72 132
1449.81 117
1449.89 103
1449.98 92
1450.07 85
1450.16 84
1450.24 88
1450.33 96
1450.42 107
1450.50 118
1450.59 128
1450.68 134
1450.77 137
1450.85 134
1450.94 126
1451.03 114
1451.11 100
1451.20 84
1451.29 69
1451.38 56
1451.46 47
1451.55 42
1451.64 41
1451.73 44
1451.81 51
1451.90 59
1451.99 68
1452.07 77
1452.16 84
1452.25 90
1452.34 95
1452.42 98
1452.51 100
1452.60 101
1452.69 101
1452.77 100
1452.86 97
1452.95 94
1453.03 90
1453.12 87
1453.21 85
1453.30 83
1453.38 82
1453.47 81
1453.56 79
1453.65 75
1453.73 70
1453.82 63
1453.91 53
1454.00 41
1454.08 27
1454.17 14
1454.26 3
1454.34 0
1454.43 0
1454.52 0
1454.61 9
1454.69 22
1454.78 37
1454.87 52
1454.96 63
1455.04 72
1455.13 77
1455.22 78
1455.31 76
1455.39 70
1455.48 61
1455.57 51
1455.66 39
1455.74 27
1455.83 17
1455.92 11
1456.00 10
1456.09 12
1456.18 19
1456.27 28
1456.35 36
1456.44 43
1456.53 47
1456.62 48
1456.70 45
1456.79 40
1456.88 32
1456.97 23
1457.05 14
1457.14 7
1457.23 1
1457.32 0
1457.40 0
1457.49 0
1457.58 4
1457.67 9
1457.75 14
1457.84 19
1457.93 22
1458.02 23
1458.10 20
1458.19 14
1458.28 4
1458.37 0
1458.45 0
1458.54 0
1458.63 0
1458.72 0
1458.80 0
1458.89 0
1458.98 15
1459.07 30
1459.15 42
1459.24 49
1459.33 53
1459.42 53
1459.50 52
1459.59 51
1459.68 50
1459.77 50
1459.85 50
1459.94 52
1460.03 54
1460.12 57
1460.20 60
1460.29 63
1460.38 67
1460.47 71
1460.55 77
1460.64 83
1460.73 92
1460.82 103
1460.90 116
1460.99 131
1461.08 147
1461.17 163
1461.25 179
1461.34 193
1461.43 205
1461.52 216
1461.60 224
1461.69 231
1461.78 237
1461.87 242
1461.95 247
1462.04 252
1462.13 259
1462.22 269
1462.30 279
1462.39 290
1462.48 301
1462.57 310
1462.65 319
1462.74 326
1462.83 335
1462.92 344
1463.00 357
1463.09 372
1463.18 389
1463.27 406
1463.36 423
1463.44 437
1463.53 448
1463.62 456
1463.71 459
1463.79 457
1463.88 451
1463.97 440
1464.06 428
1464.14 413
1464.23 399
1464.32 386
1464.41 375
1464.49 366
1464.58 359
1464.67 353
1464.76 348
1464.85 343
1464.93 340
1465.02 338
1465.11 338
1465.20 339
1465.28 339
1465.37 338
1465.46 335
1465.55 329
1465.63 321
1465.72 310
1465.81 299
1465.90 289
1465.99 279
1466.07 270
1466.16 262
1466.25 253
1466.34 243
1466.42 231
1466.51 217
1466.60 200
1466.69 183
1466.77 166
1466.86 151
1466.95 140
1467.04 134
1467.13 133
1467.21 138
1467.30 147
1467.39 160
1467.48 174
1467.56 188
1467.65 200
1467.74 208
1467.83 212
1467.92 210
1468.00 203
1468.09 191
1468.18 178
1468.27 165
1468.35 154
1468.44 147
1468.53 143
1468.62 143
1468.70 144
1468.79 144
1468.88 142
1468.97 138
1469.06 132
1469.14 126
1469.23 121
1469.32 119
1469.41 119
1469.50 121
1469.58 123
1469.67 123
1469.76 120
1469.85 114
1469.93 104
1470.02 93
1470.11 82
1470.20 73
1470.29 68
1470.37 66
1470.46 69
1470.55 74
1470.64 81
1470.72 89
1470.81 96
1470.90 101
1470.99 104
1471.08 105
1471.16 102
1471.25 96
1471.34 88
1471.43 77
1471.52 66
1471.60 57
1471.69 51
1471.78 48
1471.87 48
1471.95 49
1472.04 49
1472.13 48
1472.22 44
1472.31 38
1472.39 31
1472.48 23
1472.57 17
1472.66 13
1472.75 10
1472.83 7
1472.92 5
1473.01 3
1473.10 0
1473.18 0
1473.27 0
1473.36 0
1473.45 0
1473.54 0
1473.62 0
1473.71 0
1473.80 0
1473.89 6
1473.98 13
1474.06 22
1474.15 31
1474.24 40
1474.33 48
1474.42 54
1474.50 60
1474.59 63
1474.68 64
1474.77 62
1474.86 58
1474.94 51
1475.03 42
1475.12 32
1475.21 23
1475.30 15
1475.38 12
1475.47 12
1475.56 17
1475.65 25
1475.74 36
1475.82 50
1475.91 67
1476.00 84
1476.09 102
1476.18 120
1476.26 137
1476.35 152
1476.44 164
1476.53 173
1476.62 178
1476.70 180
1476.79 181
1476.88 180
1476.97 180
1477.06 180
1477.14 182
1477.23 186
1477.32 191
1477.41 198
1477.50 205
1477.58 212
1477.67 217
1477.76 222
1477.85 226
1477.94 228
1478.02 229
1478.11 228
1478.20 227
1478.29 223
1478.38 217
1478.46 209
1478.55 200
1478.64 191
1478.73 182
1478.82 175
1478.90 169
1478.99 165
1479.08 163
1479.17 162
1479.26 162
1479.35 160
1479.43 157
1479.52 152
1479.61 146
1479.70 140
1479.79 136
1479.87 135
1479.96 138
1480.05 145
1480.14 156
1480.23 170
1480.31 185
1480.40 200
1480.49 216
1480.58 231
1480.67 245
1480.76 257
1480.84 265
1480.93 269
1481.02 265
1481.11 255
1481.20 239
1481.28 219
1481.37 198
1481.46 178
1481.55 162
1481.64 150
1481.72 142
1481.81 136
1481.90 131
1481.99 125
1482.08 116
1482.17 106
1482.25 96
1482.34 88
1482.43 83
1482.52 83
1482.61 86
1482.69 92
1482.78 99
1482.87 106
1482.96 111
1483.05 114
1483.14 115
1483.22 116
1483.31 115
1483.40 115
1483.49 116
1483.58 117
1483.66 119
1483.75 122
1483.84 125
1483.93 128
1484.02 130
1484.11 130
1484.19 128
1484.28 124
1484.37 116
1484.46 105
1484.55 94
1484.64 81
1484.72 71
1484.81 62
1484.90 58
1484.99 58
1485.08 63
1485.17 72
1485.25 84
1485.34 97
1485.43 111
1485.52 122
1485.61 131
1485.69 136
1485.78 138
1485.87 138
1485.96 137
1486.05 134
1486.14 132
1486.22 129
1486.31 126
1486.40 124
1486.49 121
1486.58 119
1486.67 117
1486.75 116
1486.84 115
1486.93 116
1487.02 117
1487.11 118
1487.20 119
1487.28 120
1487.37 121
1487.46 121
1487.55 121
1487.64 122
1487.73 123
1487.81 125
1487.90 127
1487.99 131
1488.08 135
1488.17 141
1488.26 147
1488.34 155
1488.43 163
1488.52 170
1488.61 176
1488.70 179
1488.79 179
1488.87 175
1488.96 168
1489.05 157
1489.14 144
1489.23 131
1489.32 118
1489.41 108
1489.49 100
1489.58 97
1489.67 96
1489.76 97
1489.85 100
1489.94 102
1490.02 105
1490.11 107
1490.20 109
1490.29 109
1490.38 108
1490.47 107
1490.55 105
1490.64 103
1490.73 100
1490.82 99
1490.91 99
1491.00 102
1491.09 107
1491.17 113
1491.26 120
1491.35 126
1491.44 131
1491.53 134
1491.62 135
1491.70 136
1491.79 137
1491.88 139
1491.97 142
1492.06 145
1492.15 148
1492.23 149
1492.32 149
1492.41 147
1492.50 144
1492.59 143
1492.68 145
1492.77 151
1492.85 161
1492.94 175
1493.03 191
1493.12 206
1493.21 219
1493.30 230
1493.39 236
1493.47 239
1493.56 240
1493.65 239
1493.74 237
1493.83 235
1493.92 232
1494.01 226
1494.09 218
1494.18 209
1494.27 199
1494.36 189
1494.45 182
1494.54 180
1494.62 182
1494.71 188
1494.80 195
1494.89 200
1494.98 201
1495.07 198
1495.16 190
1495.24 179
1495.33 168
1495.42 159
1495.51 153
1495.60 151
1495.69 150
1495.78 150
1495.86 148
1495.95 143
1496.04 136
1496.13 128
1496.22 119
1496.31 110
1496.40 104
1496.48 98
1496.57 95
1496.66 92
1496.75 89
1496.84 84
1496.93 78
1497.02 71
1497.11 62
1497.19 51
1497.28 40
1497.37 29
1497.46 19
1497.55 10
1497.64 3
1497.73 0
1497.81 0
1497.90 0
1497.99 0
1498.08 0
1498.17 0
1498.26 0
1498.35 0
1498.43 0
1498.52 7
1498.61 18
1498.70 29
1498.79 39
1498.88 48
1498.97 55
1499.06 60
1499.14 65
1499.23 70
1499.32 76
1499.41 84
1499.50 94
1499.59 106
1499.68 120
1499.77 134
1499.85 148
1499.94 159
1500.03 168
1500.12 174
1500.21 178
1500.30 182
1500.39 187
1500.47 192
1500.56 199
1500.65 204
1500.74 207
1500.83 205
1500.92 199
1501.01 190
1501.10 178
1501.18 165
1501.27 154
1501.36 145
1501.45 139
1501.54 134
1501.63 129
1501.72 123
1501.81 115
1501.89 106
1501.98 98
1502.07 92
1502.16 90
1502.25 93
1502.34 101
1502.43 112
1502.52 124
1502.60 137
1502.69 148
1502.78 158
1502.87 167
1502.96 176
1503.05 185
1503.14 194
1503.23 202
1503.32 209
1503.40 214
1503.49 217
1503.58 219
1503.67 220
1503.76 223
1503.85 227
1503.94 233
1504.03 242
1504.11 252
1504.20 264
1504.29 277
1504.38 290
1504.47 304
1504.56 318
1504.65 332
1504.74 343
1504.83 351
1504.91 354
1505.00 352
1505.09 345
1505.18 336
1505.27 325
1505.36 315
1505.45 306
1505.54 298
1505.63 292
1505.71 286
1505.80 282
1505.89 279
1505.98 279
1506.07 282
1506.16 287
1506.25 292
1506.34 295
1506.43 295
1506.51 290
1506.60 280
1506.69 266
1506.78 251
1506.87 237
1506.96 226
1507.05 219
1507.14 215
1507.23 214
1507.31 216
1507.40 219
1507.49 224
1507.58 229
1507.67 234
1507.76 240
1507.85 245
1507.94 251
1508.03 257
1508.11 262
1508.20 266
1508.29 267
1508.38 265
1508.47 259
1508.56 250
1508.65 239
1508.74 227
1508.83 217
1508.92 209
1509.00 204
1509.09 200
1509.18 199
1509.27 199
1509.36 199
1509.45 199
1509.54 198
1509.63 197
1509.72 195
1509.81 191
1509.89 186
1509.98 179
1510.07 172
1510.16 165
1510.25 159
1510.34 155
1510.43 153
1510.52 155
1510.61 159
1510.70 167
1510.78 176
1510.87 186
1510.96 194
1511.05 200
1511.14 201
1511.23 196
1511.32 187
1511.41 174
1511.50 160
1511.59 146
1511.67 135
1511.76 128
1511.85 124
1511.94 123
1512.03 124
1512.12 126
1512.21 130
1512.30 134
1512.39 139
1512.48 145
1512.57 150
1512.65 153
1512.74 153
1512.83 151
1512.92 146
1513.01 140
1513.10 133
1513.19 126
1513.28 119
1513.37 111
1513.46 102
1513.55 92
1513.63 80
1513.72 67
1513.81 57
1513.90 49
1513.99 46
1514.08 47
1514.17 53
1514.26 62
1514.35 72
1514.44 82
1514.53 89
1514.61 95
1514.70 98
1514.79 99
1514.88 99
1514.97 99
1515.06 98
1515.15 98
1515.24 97
1515.33 96
1515.42 94
1515.51 92
1515.60 92
1515.68 95
1515.77 100
1515.86 107
1515.95 117
1516.04 127
1516.13 136
1516.22 141
1516.31 144
1516.40 143
1516.49 141
1516.58 138
1516.67 136
1516.76 136
1516.84 138
1516.93 140
1517.02 142
1517.11 142
1517.20 140
1517.29 135
1517.38 128
1517.47 120
1517.56 114
1517.65 111
1517.74 111
1517.83 115
1517.91 121
1518.00 129
1518.09 137
1518.18 144
1518.27 150
1518.36 154
1518.45 158
1518.54 162
1518.63 165
1518.72 170
1518.81 174
1518.90 180
1518.99 185
1519.08 191
1519.16 198
1519.25 206
1519.34 214
1519.43 221
1519.52 227
1519.61 230
1519.70 229
1519.79 224
1519.88 215
1519.97 203
1520.06 190
1520.15 176
1520.24 164
1520.33 153
1520.41 145
1520.50 138
1520.59 134
1520.68 131
1520.77 129
1520.86 125
1520.95 122
1521.04 120
1521.13 118
1521.22 119
1521.31 123
1521.40 131
1521.49 140
1521.58 151
1521.67 159
1521.75 165
1521.84 168
1521.93 167
1522.02 166
1522.11 164
1522.20 164
1522.29 167
1522.38 171
1522.47 175
1522.56 178
1522.65 179
1522.74 176
1522.83 170
1522.92 162
1523.01 152
1523.10 142
1523.18 131
1523.27 122
1523.36 115
1523.45 111
1523.54 111
1523.63 115
1523.72 124
1523.81 135
1523.90 148
1523.99 160
1524.08 169
1524.17 176
1524.26 179
1524.35 179
1524.44 179
1524.53 178
1524.62 179
1524.70 181
1524.79 182
1524.88 181
1524.97 176
1525.06 166
1525.15 152
1525.24 134
1525.33 115
1525.42 95
1525.51 78
1525.60 64
1525.69 54
1525.78 47
1525.87 44
1525.96 44
1526.05 47
1526.14 51
1526.23 58
1526.31 66
1526.40 76
1526.49 86
1526.58 96
1526.67 105
1526.76 114
1526.85 122
1526.94 127
1527.03 130
1527.12 130
1527.21 128
1527.30 123
1527.39 117
1527.48 111
1527.57 104
1527.66 98
1527.75 94
1527.84 90
1527.93 86
1528.02 84
1528.10 81
1528.19 79
1528.28 76
1528.37 73
1528.46 71
1528.55 69
1528.64 67
1528.73 66
1528.82 68
1528.91 71
1529.00 77
1529.09 84
1529.18 92
1529.27 99
1529.36 104
1529.45 107
1529.54 106
1529.63 100
1529.72 91
1529.81 79
1529.90 66
1529.99 52
1530.08 39
1530.17 28
1530.25 19
1530.34 11
1530.43 5
1530.52 0
1530.61 0
1530.70 0
1530.79 0
1530.88 0
1530.97 0
1531.06 0
1531.15 0
1531.24 1
1531.33 12
1531.42 21
1531.51 28
1531.60 30
1531.69 27
1531.78 20
1531.87 10
1531.96 0
1532.05 0
1532.14 0
1532.23 0
1532.32 0
1532.41 0
1532.50 0
1532.59 8
1532.67 23
1532.76 39
1532.85 54
1532.94 68
1533.03 80
1533.12 89
1533.21 94
1533.30 97
1533.39 98
1533.48 97
1533.57 96
1533.66 93
1533.75 90
1533.84 86
1533.93 83
1534.02 80
1534.11 78
1534.20 76
1534.29 76
1534.38 76
1534.47 77
1534.56 79
1534.65 80
1534.74 80
1534.83 78
1534.92 73
1535.01 66
1535.10 60
1535.19 54
1535.28 51
1535.37 52
1535.46 58
1535.55 68
1535.64 79
1535.73 90
1535.81 96
1535.90 98
1535.99 93
1536.08 83
1536.17 69
1536.26 56
1536.35 44
1536.44 37
1536.53 36
1536.62 41
1536.71 51
1536.80 64
1536.89 75
1536.98 84
1537.07 89
1537.16 88
1537.25 83
1537.34 76
1537.43 69
1537.52 63
1537.61 60
1537.70 58
1537.79 58
1537.88 59
1537.97 60
1538.06 61
1538.15 64
1538.24 68
1538.33 75
1538.42 85
1538.51 96
1538.60 106
1538.69 115
1538.78 122
1538.87 126
1538.96 127
1539.05 126
1539.14 124
1539.23 122
1539.32 118
1539.41 113
1539.50 108
1539.59 103
1539.68 98
1539.77 95
1539.86 93
1539.95 94
1540.04 98
1540.13 102
1540.22 107
1540.31 111
1540.40 115
1540.49 118
1540.58 120
1540.67 121
1540.76 120
1540.85 116
1540.94 110
1541.03 102
1541.12 92
1541.21 82
1541.30 75
1541.39 72
1541.48 71
1541.57 74
1541.65 77
1541.74 80
1541.83 82
1541.92 83
1542.01 84
1542.10 86
1542.19 90
1542.28 95
1542.37 102
1542.46 109
1542.55 114
1542.64 119
1542.73 122
1542.82 126
1542.91 131
1543.00 139
1543.09 148
1543.18 157
1543.27 164
1543.36 168
1543.45 168
1543.54 163
1543.63 155
1543.72 145
1543.81 136
1543.90 130
1543.99 127
1544.08 127
1544.17 130
1544.26 134
1544.35 138
1544.44 140
1544.53 138
1544.62 134
1544.71 127
1544.80 119
1544.89 111
1544.98 104
1545.07 98
1545.16 94
1545.25 93
1545.34 92
1545.43 93
1545.52 94
1545.61 95
1545.70 96
1545.79 96
1545.88 96
1545.97 94
1546.06 92
1546.15 90
1546.24 89
1546.34 89
1546.43 92
1546.52 95
1546.61 99
1546.70 102
1546.79 104
1546.88 104
1546.97 104
1547.06 106
1547.15 110
1547.24 116
1547.33 124
1547.42 132
1547.51 137
1547.60 139
1547.69 137
1547.78 131
1547.87 123
1547.96 112
1548.05 101
1548.14 88
1548.23 73
1548.32 57
1548.41 41
1548.50 25
1548.59 11
1548.68 0
1548.77 0
1548.86 0
1548.95 0
1549.04 0
1549.13 0
1549.22 0
1549.31 0
1549.40 0
1549.49 1
1549.58 10
1549.67 20
1549.76 29
1549.85 36
1549.94 41
1550.03 44
1550.12 46
1550.21 48
1550.30 49
1550.39 52
1550.48 55
1550.57 59
1550.66 63
1550.75 69
1550.84 76
1550.93 86
1551.02 98
1551.11 112
1551.20 126
1551.29 139
1551.38 148
1551.47 153
1551.56 153
1551.65 148
1551.74 140
1551.83 130
1551.92 119
1552.01 110
1552.10 103
1552.20 99
1552.29 97
1552.38 97
1552.47 98
1552.56 100
1552.65 102
1552.74 103
1552.83 104
1552.92 105
1553.01 106
1553.10 108
1553.19 111
1553.28 115
1553.37 118
1553.46 120
1553.55 120
1553.64 118
1553.73 112
1553.82 105
1553.91 97
1554.00 89
1554.09 81
1554.18 75
1554.27 70
1554.36 66
1554.45 63
1554.54 60
1554.63 58
1554.72 58
1554.81 60
1554.90 64
1554.99 71
1555.08 80
1555.17 90
1555.26 101
1555.36 111
1555.45 121
1555.54 129
1555.63 136
1555.72 141
1555.81 145
1555.90 148
1555.99 150
1556.08 151
1556.17 151
1556.26 150
1556.35 149
1556.44 147
1556.53 144
1556.62 140
1556.71 135
1556.80 129
1556.89 122
1556.98 115
1557.07 109
1557.16 105
1557.25 101
1557.34 98
1557.43 96
1557.52 96
1557.61 98
1557.70 102
1557.80 107
1557.89 112
1557.98 116
1558.07 117
1558.16 113
1558.25 106
1558.34 95
1558.43 83
1558.52 74
1558.61 68
1558.70 67
1558.79 71
1558.88 78
1558.97 87
1559.06 95
1559.15 100
1559.24 101
1559.33 99
1559.42 92
1559.51 83
1559.60 71
1559.69 56
1559.78 40
1559.88 24
1559.97 7
1560.06 0
1560.15 0
1560.24 0
1560.33 0
1560.42 0
1560.51 0
1560.60 0
1560.69 0
1560.78 6
1560.87 19
1560.96 32
1561.05 43
1561.14 51
1561.23 56
1561.32 58
1561.41 57
1561.50 53
1561.59 48
1561.68 44
1561.78 41
1561.87 39
1561.96 39
1562.05 40
1562.14 42
1562.23 45
1562.32 50
1562.41 57
1562.50 66
1562.59 76
1562.68 87
1562.77 97
1562.86 104
1562.95 108
1563.04 109
1563.13 109
1563.22 108
1563.31 109
1563.41 112
1563.50 117
1563.59 121
1563.68 122
1563.77 120
1563.86 112
1563.95 101
1564.04 87
1564.13 73
1564.22 62
1564.31 55
1564.40 51
1564.49 52
1564.58 56
1564.67 63
1564.76 70
1564.85 77
1564.95 82
1565.04 85
1565.13 84
1565.22 80
1565.31 74
1565.40 67
1565.49 61
1565.58 57
1565.67 55
1565.76 55
1565.85 56
1565.94 57
1566.03 56
1566.12 54
1566.21 51
1566.30 47
1566.40 44
1566.49 42
1566.58 40
1566.67 39
1566.76 38
1566.85 38
1566.94 39
1567.03 42
1567.12 48
1567.21 55
1567.30 63
1567.39 72
1567.48 79
1567.57 83
1567.66 84
1567.76 81
1567.85 76
1567.94 69
1568.03 63
1568.12 57
1568.21 52
1568.30 46
1568.39 41
1568.48 35
1568.57 29
1568.66 22
1568.75 15
1568.84 11
1568.93 7
1569.03 6
1569.12 6
1569.21 6
1569.30 8
1569.39 12
1569.48 17
1569.57 24
1569.66 34
1569.75 45
1569.84 58
1569.93 72
1570.02 83
1570.11 92
1570.21 97
1570.30 98
1570.39 97
1570.48 92
1570.57 86
1570.66 79
1570.75 72
1570.84 67
1570.93 63
1571.02 61
1571.11 61
1571.20 65
1571.29 71
1571.39 79
1571.48 86
1571.57 91
1571.66 93
1571.75 89
1571.84 81
1571.93 69
1572.02 54
1572.11 40
1572.20 28
1572.29 20
1572.38 14
1572.47 10
1572.57 6
1572.66 1
1572.75 0
1572.84 0
1572.93 0
1573.02 0
1573.11 0
1573.20 0
1573.29 0
1573.38 1
1573.47 9
1573.57 17
1573.66 26
1573.75 33
1573.84 39
1573.93 43
1574.02 45
1574.11 44
1574.20 42
1574.29 39
1574.38 37
1574.47 35
1574.56 36
1574.66 37
1574.75 40
1574.84 43
1574.93 47
1575.02 52
1575.11 57
1575.20 63
1575.29 70
1575.38 76
1575.47 81
1575.56 84
1575.66 84
1575.75 81
1575.84 74
1575.93 65
1576.02 54
1576.11 41
1576.20 28
1576.29 16
1576.38 4
1576.47 0
1576.56 0
1576.66 0
1576.75 0
1576.84 0
1576.93 0
1577.02 0
1577.11 0
1577.20 1
1577.29 12
1577.38 24
1577.47 37
1577.57 47
1577.66 55
1577.75 59
1577.84 59
1577.93 57
1578.02 55
1578.11 54
1578.20 54
1578.29 56
1578.38 59
1578.48 61
1578.57 62
1578.66 61
1578.75 60
1578.84 59
1578.93 59
1579.02 62
1579.11 68
1579.20 75
1579.29 83
1579.39 90
1579.48 96
1579.57 101
1579.66 107
1579.75 112
1579.84 117
1579.93 123
1580.02 127
1580.11 130
1580.20 130
1580.30 128
1580.39 124
1580.48 118
1580.57 111
1580.66 103
1580.75 95
1580.84 87
1580.93 79
1581.02 73
1581.12 71
1581.21 72
1581.30 78
1581.39 89
1581.48 105
1581.57 123
1581.66 140
1581.75 155
1581.84 165
1581.94 170
1582.03 171
1582.12 166
1582.21 158
1582.30 147
1582.39 135
1582.48 122
1582.57 110
1582.66 99
1582.76 90
1582.85 85
1582.94 83
1583.03 84
1583.12 88
1583.21 94
1583.30 99
1583.39 104
1583.48 106
1583.58 106
1583.67 105
1583.76 103
1583.85 103
1583.94 105
1584.03 110
1584.12 119
1584.21 128
1584.30 137
1584.40 141
1584.49 140
1584.58 133
1584.67 121
1584.76 107
1584.85 95
1584.94 91
1585.03 96
1585.13 111
1585.22 136
1585.31 166
1585.40 198
1585.49 227
1585.58 249
1585.67 261
1585.76 262
1585.86 256
1585.95 244
1586.04 230
1586.13 219
1586.22 213
1586.31 214
1586.40 220
1586.49 229
1586.58 240
1586.68 250
1586.77 257
1586.86 261
1586.95 262
1587.04 261
1587.13 259
1587.22 258
1587.31 258
1587.41 260
1587.50 261
1587.59 262
1587.68 263
1587.77 262
1587.86 259
1587.95 256
1588.05 251
1588.14 245
1588.23 238
1588.32 231
1588.41 224
1588.50 217
1588.59 212
1588.68 208
1588.78 206
1588.87 205
1588.96 204
1589.05 203
1589.14 199
1589.23 191
1589.32 180
1589.41 166
1589.51 151
1589.60 136
1589.69 122
1589.78 110
1589.87 101
1589.96 96
1590.05 92
1590.15 91
1590.24 90
1590.33 90
1590.42 90
1590.51 89
1590.60 87
1590.69 84
1590.78 79
1590.88 74
1590.97 69
1591.06 65
1591.15 63
1591.24 64
1591.33 67
1591.42 71
1591.52 75
1591.61 78
1591.70 78
1591.79 76
1591.88 73
1591.97 69
1592.06 65
1592.16 62
1592.25 61
1592.34 61
1592.43 60
1592.52 58
1592.61 52
1592.70 43
1592.80 31
1592.89 17
1592.98 4
1593.07 0
1593.16 0
1593.25 0
1593.34 0
1593.44 5
1593.53 21
1593.62 38
1593.71 56
1593.80 72
1593.89 85
1593.98 95
1594.08 102
1594.17 106
1594.26 107
1594.35 107
1594.44 108
1594.53 110
1594.62 115
1594.72 123
1594.81 135
1594.90 148
1594.99 161
1595.08 171
1595.17 177
1595.26 177
1595.36 173
1595.45 163
1595.54 148
1595.63 131
1595.72 113
1595.81 94
1595.90 77
1596.00 63
1596.09 52
1596.18 47
1596.27 46
1596.36 51
1596.45 60
1596.55 74
1596.64 89
1596.73 104
1596.82 116
1596.91 125
1597.00 130
1597.09 131
1597.19 129
1597.28 126
1597.37 122
1597.46 120
1597.55 119
1597.64 117
1597.74 115
1597.83 112
1597.92 108
1598.01 103
1598.10 100
1598.19 99
1598.28 102
1598.38 109
1598.47 119
1598.56 131
1598.65 143
1598.74 152
1598.83 159
1598.93 161
1599.02 160
1599.11 157
1599.20 152
1599.29 147
1599.38 143
1599.48 140
1599.57 138
1599.66 138
1599.75 138
1599.84 138
1599.93 137
1600.03 135
1600.12 134
1600.21 133
1600.30 133
1600.39 132
1600.48 132
1600.57 130
1600.67 126
1600.76 119
1600.85 109
1600.94 98
1601.03 88
1601.12 80
1601.22 77
1601.31 80
1601.40 90
1601.49 104
1601.58 122
1601.67 139
1601.77 154
1601.86 163
1601.95 165
1602.04 161
1602.13 151
1602.22 137
1602.32 120
1602.41 103
1602.50 86
1602.59 70
1602.68 55
1602.77 41
1602.87 28
1602.96 15
1603.05 1
1603.14 0
1603.23 0
1603.33 0
1603.42 0
1603.51 0
1603.60 0
1603.69 0
1603.78 0
1603.88 12
1603.97 27
1604.06 40
1604.15 53
1604.24 64
1604.33 73
1604.43 83
1604.52 91
1604.61 99
1604.70 107
1604.79 115
1604.88 123
1604.98 132
1605.07 141
1605.16 150
1605.25 158
1605.34 164
1605.44 166
1605.53 163
1605.62 155
1605.71 141
1605.80 122
1605.89 102
1605.99 82
1606.08 65
1606.17 51
1606.26 41
1606.35 35
1606.45 32
1606.54 31
1606.63 32
1606.72 35
1606.81 39
1606.90 46
1607.00 53
1607.09 59
1607.18 65
1607.27 69
1607.36 71
1607.46 71
1607.55 70
1607.64 70
1607.73 70
1607.82 72
1607.91 74
1608.01 78
1608.10 82
1608.19 89
1608.28 97
1608.37 107
1608.47 118
1608.56 130
1608.65 139
1608.74 145
1608.83 145
1608.92 138
1609.02 126
1609.11 108
1609.20 87
1609.29 65
1609.38 44
1609.48 27
1609.57 15
1609.66 9
1609.75 7
1609.84 7
1609.94 8
1610.03 7
1610.12 5
1610.21 0
1610.30 0
1610.40 0
1610.49 0
1610.58 0
1610.67 5
1610.76 14
1610.85 21
1610.95 26
1611.04 27
1611.13 26
1611.22 24
1611.31 23
1611.41 24
1611.50 29
1611.59 36
1611.68 44
1611.77 52
1611.87 58
1611.96 60
1612.05 57
1612.14 49
1612.23 38
1612.33 24
1612.42 9
1612.51 0
1612.60 0
1612.69 0
1612.79 0
1612.88 6
1612.97 22
1613.06 38
1613.15 52
1613.25 60
1613.34 62
1613.43 60
1613.52 55
1613.61 49
1613.71 45
1613.80 43
1613.89 41
1613.98 40
1614.07 38
1614.17 35
1614.26 31
1614.35 27
1614.44 25
1614.53 24
1614.63 26
1614.72 29
1614.81 33
1614.90 37
1614.99 39
1615.09 39
1615.18 35
1615.27 27
1615.36 16
1615.45 5
1615.55 0
1615.64 0
1615.73 0
1615.82 0
1615.91 0
1616.01 0
1616.10 0
1616.19 0
1616.28 3
1616.38 6
1616.47 11
1616.56 18
1616.65 27
1616.74 37
1616.84 49
1616.93 62
1617.02 75
1617.11 88
1617.20 101
1617.30 113
1617.39 123
1617.48 129
1617.57 131
1617.66 129
1617.76 122
1617.85 113
1617.94 103
1618.03 94
1618.13 88
1618.22 85
1618.31 86
1618.40 90
1618.49 97
1618.59 107
1618.68 119
1618.77 133
1618.86 148
1618.95 162
1619.05 175
1619.14 184
1619.23 189
1619.32 190
1619.42 187
1619.51 179
1619.60 169
1619.69 155
1619.78 139
1619.88 124
1619.97 109
1620.06 98
1620.15 93
1620.25 94
1620.34 102
1620.43 116
1620.52 133
1620.61 150
1620.71 166
1620.80 177
1620.89 182
1620.98 179
1621.08 170
1621.17 154
1621.26 134
1621.35 112
1621.44 88
1621.54 67
1621.63 47
1621.72 31
1621.81 20
1621.91 12
1622.00 9
1622.09 10
1622.18 15
1622.27 24
1622.37 34
1622.46 47
1622.55 59
1622.64 72
1622.74 82
1622.83 91
1622.92 97
1623.01 102
1623.10 104
1623.20 105
1623.29 105
1623.38 103
1623.47 101
1623.57 97
1623.66 93
1623.75 88
1623.84 83
1623.94 77
1624.03 71
1624.12 65
1624.21 58
1624.30 51
1624.40 44
1624.49 39
1624.58 37
1624.67 39
1624.77 43
1624.86 50
1624.95 58
1625.04 67
1625.14 73
1625.23 77
1625.32 79
1625.41 78
1625.51 76
1625.60 72
1625.69 67
1625.78 62
1625.87 58
1625.97 55
1626.06 55
1626.15 59
1626.24 67
1626.34 79
1626.43 94
1626.52 110
1626.61 123
1626.71 133
1626.80 138
1626.89 137
1626.98 130
1627.08 118
1627.17 103
1627.26 86
1627.35 70
1627.45 56
1627.54 44
1627.63 36
1627.72 31
1627.81 29
1627.91 28
1628.00 30
1628.09 31
1628.18 32
1628.28 32
1628.37 30
1628.46 27
1628.55 22
1628.65 17
1628.74 12
1628.83 9
1628.92 8
1629.02 11
1629.11 15
1629.20 21
1629.29 27
1629.39 31
1629.48 32
1629.57 31
1629.66 28
1629.76 23
1629.85 18
1629.94 14
1630.03 12
1630.13 11
1630.22 11
1630.31 12
1630.40 11
1630.50 10
1630.59 7
1630.68 2
1630.77 0
1630.87 0
1630.96 0
1631.05 0
1631.14 0
1631.24 0
1631.33 0
1631.42 3
1631.51 11
1631.61 18
1631.70 25
1631.79 31
1631.88 37
1631.98 43
1632.07 51
1632.16 59
1632.25 67
1632.35 74
1632.44 78
1632.53 78
1632.62 76
1632.72 71
1632.81 66
1632.90 61
1632.99 58
1633.09 57
1633.18 56
1633.27 56
1633.36 53
1633.46 49
1633.55 42
1633.64 32
1633.73 22
1633.83 12
1633.92 4
1634.01 0
1634.11 0
1634.20 0
1634.29 0
1634.38 0
1634.48 1
1634.57 6
1634.66 11
1634.75 18
1634.85 25
1634.94 33
1635.03 42
1635.12 51
1635.22 61
1635.31 71
1635.40 79
1635.49 86
1635.59 91
1635.68 95
1635.77 98
1635.86 100
1635.96 102
1636.05 104
1636.14 105
1636.24 106
1636.33 105
1636.42 104
1636.51 103
1636.61 102
1636.70 104
1636.79 109
1636.88 118
1636.98 130
1637.07 145
1637.16 162
1637.25 179
1637.35 195
1637.44 210
1637.53 223
1637.63 234
1637.72 243
1637.81 251
1637.90 257
1638.00 261
1638.09 263
1638.18 262
1638.27 258
1638.37 252
1638.46 244
1638.55 235
1638.65 227
1638.74 219
1638.83 213
1638.92 207
1639.02 201
1639.11 195
1639.20 187
1639.29 176
1639.39 162
1639.48 147
1639.57 132
1639.67 120
1639.76 114
1639.85 115
1639.94 121
1640.04 131
1640.13 141
1640.22 150
1640.31 155
1640.41 155
1640.50 153
1640.59 150
1640.69 148
1640.78 146
1640.87 146
1640.96 145
1641.06 145
1641.15 143
1641.24 140
1641.34 136
1641.43 133
1641.52 132
1641.61 133
1641.71 138
1641.80 145
1641.89 154
1641.99 166
1642.08 178
1642.17 192
1642.26 206
1642.36 219
1642.45 231
1642.54 241
1642.63 248
1642.73 251
1642.82 249
1642.91 243
1643.01 232
1643.10 218
1643.19 203
1643.28 188
1643.38 175
1643.47 163
1643.56 153
1643.66 144
1643.75 134
1643.84 124
1643.93 112
1644.03 99
1644.12 85
1644.21 71
1644.31 58
1644.40 48
1644.49 42
1644.58 41
1644.68 46
1644.77 55
1644.86 66
1644.96 76
1645.05 83
1645.14 86
1645.24 83
1645.33 78
1645.42 70
1645.51 65
1645.61 63
1645.70 66
1645.79 72
1645.89 80
1645.98 86
1646.07 88
1646.16 83
1646.26 71
1646.35 53
1646.44 31
1646.54 8
1646.63 0
1646.72 0
1646.82 0
1646.91 0
1647.00 0
1647.09 0
1647.19 0
1647.28 0
1647.37 8
1647.47 24
1647.56 40
1647.65 57
1647.74 73
1647.84 89
1647.93 103
1648.02 116
1648.12 126
1648.21 136
1648.30 144
1648.40 151
1648.49 158
1648.58 164
1648.67 169
1648.77 172
1648.86 176
1648.95 180
1649.05 186
1649.14 193
1649.23 203
1649.33 215
1649.42 228
1649.51 243
1649.60 256
1649.70 269
1649.79 279
1649.88 288
1649.98 292
1650.07 292
1650.16 288
1650.26 279
1650.35 266
1650.44 250
1650.54 235
1650.63 220
1650.72 209
1650.81 202
1650.91 199
1651.00 200
1651.09 205
1651.19 213
1651.28 222
1651.37 233
1651.47 245
1651.56 259
1651.65 272
1651.75 286
1651.84 300
1651.93 313
1652.02 323
1652.12 329
1652.21 330
1652.30 323
1652.40 311
1652.49 294
1652.58 275
1652.68 258
1652.77 245
1652.86 237
1652.96 234
1653.05 233
1653.14 233
1653.24 232
1653.33 227
1653.42 218
1653.51 206
1653.61 192
1653.70 179
1653.79 168
1653.89 160
1653.98 154
1654.07 151
1654.17 149
1654.26 147
1654.35 144
1654.45 139
1654.54 132
1654.63 123
1654.73 113
1654.82 104
1654.91 96
1655.01 89
1655.10 83
1655.19 77
1655.28 70
1655.38 62
1655.47 54
1655.56 47
1655.66 42
1655.75 43
1655.84 50
1655.94 63
1656.03 81
1656.12 103
1656.22 125
1656.31 146
1656.40 163
1656.50 175
1656.59 181
1656.68 183
1656.78 181
1656.87 175
1656.96 167
1657.06 157
1657.15 146
1657.24 134
1657.34 124
1657.43 115
1657.52 108
1657.62 105
1657.71 103
1657.80 102
1657.90 100
1657.99 96
1658.08 90
1658.17 82
1658.27 73
1658.36 64
1658.45 57
1658.55 53
1658.64 51
1658.73 50
1658.83 49
1658.92 48
1659.01 45
1659.11 40
1659.20 32
1659.29 23
1659.39 13
1659.48 4
1659.57 0
1659.67 0
1659.76 0
1659.85 0
1659.95 0
1660.04 0
1660.13 0
1660.23 0
1660.32 4
1660.41 12
1660.51 21
1660.60 27
1660.69 31
1660.79 30
1660.88 25
1660.97 17
1661.07 8
1661.16 0
1661.25 0
1661.35 0
1661.44 0
1661.53 7
1661.63 18
1661.72 32
1661.81 47
1661.91 63
1662.00 80
1662.09 96
1662.19 112
1662.28 126
1662.38 135
1662.47 138
1662.56 134
1662.66 125
1662.75 110
1662.84 94
1662.94 79
1663.03 66
1663.12 59
1663.22 58
1663.31 62
1663.40 68
1663.50 74
1663.59 80
1663.68 84
1663.78 85
1663.87 84
1663.96 83
1664.06 83
1664.15 85
1664.24 89
1664.34 94
1664.43 100
1664.52 107
1664.62 114
1664.71 122
1664.80 130
1664.90 141
1664.99 152
1665.08 163
1665.18 173
1665.27 179
1665.36 181
1665.46 178
1665.55 171
1665.65 163
1665.74 156
1665.83 151
1665.93 150
1666.02 152
1666.11 156
1666.21 161
1666.30 164
1666.39 164
1666.49 161
1666.58 156
1666.67 148
1666.77 140
1666.86 133
1666.95 127
1667.05 122
1667.14 120
1667.23 118
1667.33 117
1667.42 116
1667.52 115
1667.61 115
1667.70 115
1667.80 115
1667.89 114
1667.98 114
1668.08 113
1668.17 113
1668.26 112
1668.36 112
1668.45 111
1668.54 109
1668.64 104
1668.73 97
1668.83 86
1668.92 74
1669.01 61
1669.11 51
1669.20 45
1669.29 45
1669.39 50
1669.48 59
1669.57 71
1669.67 82
1669.76 91
1669.85 99
1669.95 103
1670.04 106
1670.14 109
1670.23 112
1670.32 116
1670.42 119
1670.51 120
1670.60 118
1670.70 113
1670.79 106
1670.88 96
1670.98 86
1671.07 76
1671.17 70
1671.26 68
1671.35 70
1671.45 78
1671.54 89
1671.63 103
1671.73 119
1671.82 134
1671.91 148
1672.01 157
1672.10 161
1672.20 160
1672.29 153
1672.38 143
1672.48 130
1672.57 119
1672.66 112
1672.76 109
1672.85 112
1672.95 118
1673.04 125
1673.13 131
1673.23 134
1673.32 132
1673.41 126
1673.51 118
1673.60 108
1673.69 99
1673.79 90
1673.88 83
1673.98 78
1674.07 74
1674.16 71
1674.26 70
1674.35 70
1674.44 71
1674.54 73
1674.63 74
1674.73 77
1674.82 81
1674.91 86
1675.01 94
1675.10 105
1675.19 117
1675.29 130
1675.38 141
1675.48 148
1675.57 149
1675.66 144
1675.76 134
1675.85 120
1675.94 106
1676.04 93
1676.13 83
1676.23 77
1676.32 76
1676.41 78
1676.51 82
1676.60 86
1676.69 90
1676.79 94
1676.88 98
1676.98 103
1677.07 109
1677.16 115
1677.26 122
1677.35 129
1677.45 136
1677.54 140
1677.63 143
1677.73 142
1677.82 138
1677.91 130
1678.01 120
1678.10 108
1678.20 95
1678.29 82
1678.38 71
1678.48 62
1678.57 56
1678.67 53
1678.76 54
1678.85 57
1678.95 64
1679.04 72
1679.13 80
1679.23 87
1679.32 93
1679.42 96
1679.51 97
1679.60 94
1679.70 91
1679.79 86
1679.89 83
1679.98 81
1680.07 82
1680.17 87
1680.26 96
1680.35 108
1680.45 121
1680.54 134
1680.64 143
1680.73 146
1680.82 140
1680.92 127
1681.01 107
1681.11 84
1681.20 61
1681.29 41
1681.39 25
1681.48 14
1681.58 7
1681.67 2
1681.76 0
1681.86 0
1681.95 0
1682.05 0
1682.14 0
1682.23 0
1682.33 0
1682.42 0
1682.52 2
1682.61 10
1682.70 18
1682.80 25
1682.89 32
1682.98 38
1683.08 43
1683.17 46
1683.27 49
1683.36 53
1683.45 59
1683.55 70
1683.64 85
1683.74 104
1683.83 128
1683.92 155
1684.02 181
1684.11 206
1684.21 226
1684.30 242
1684.39 251
1684.49 254
1684.58 251
1684.68 244
1684.77 232
1684.86 219
1684.96 206
1685.05 194
1685.15 185
1685.24 177
1685.34 172
1685.43 168
1685.52 164
1685.62 160
1685.71 157
1685.81 154
1685.90 153
1685.99 156
1686.09 161
1686.18 168
1686.28 176
1686.37 180
1686.46 180
1686.56 172
1686.65 156
1686.75 133
1686.84 107
1686.93 80
1687.03 57
1687.12 40
1687.22 31
1687.31 28
1687.40 32
1687.50 39
1687.59 48
1687.69 55
1687.78 60
1687.87 62
1687.97 62
1688.06 59
1688.16 55
1688.25 52
1688.35 50
1688.44 50
1688.53 56
1688.63 65
1688.72 80
1688.82 97
1688.91 114
1689.00 129
1689.10 141
1689.19 149
1689.29 152
1689.38 152
1689.48 151
1689.57 150
1689.66 149
1689.76 149
1689.85 150
1689.95 151
1690.04 152
1690.13 151
1690.23 149
1690.32 143
1690.42 133
1690.51 119
1690.61 102
1690.70 82
1690.79 63
1690.89 47
1690.98 37
1691.08 36
1691.17 42
1691.26 56
1691.36 75
1691.45 95
1691.55 113
1691.64 126
1691.74 135
1691.83 140
1691.92 141
1692.02 141
1692.11 141
1692.21 141
1692.30 141
1692.40 140
1692.49 138
1692.58 132
1692.68 124
1692.77 113
1692.87 101
1692.96 88
1693.05 77
1693.15 68
1693.24 62
1693.34 58
1693.43 57
1693.53 58
1693.62 60
1693.71 64
1693.81 68
1693.90 72
1694.00 76
1694.09 78
1694.19 79
1694.28 77
1694.37 73
1694.47 68
1694.56 61
1694.66 54
1694.75 47
1694.85 42
1694.94 39
1695.03 38
1695.13 41
1695.22 45
1695.32 52
1695.41 59
1695.51 66
1695.60 73
1695.69 77
1695.79 79
1695.88 79
1695.98 76
1696.07 71
1696.17 66
1696.26 62
1696.36 61
1696.45 66
1696.54 76
1696.64 92
1696.73 112
1696.83 133
1696.92 152
1697.02 164
1697.11 168
1697.20 165
1697.30 155
1697.39 141
1697.49 127
1697.58 114
1697.68 104
1697.77 99
1697.87 98
1697.96 100
1698.05 102
1698.15 105
1698.24 105
1698.34 103
1698.43 97
1698.53 88
1698.62 76
1698.71 64
1698.81 51
1698.90 40
1699.00 32
1699.09 27
1699.19 25
1699.28 25
1699.38 26
1699.47 27
1699.56 29
1699.66 32
1699.75 36
1699.85 41
1699.94 48
1700.04 55
1700.13 62
1700.23 69
1700.32 75
1700.41 80
1700.51 85
1700.60 90
1700.70 95
1700.79 100
1700.89 106
1700.98 113
1701.08 119
1701.17 125
1701.26 130
1701.36 133
1701.45 134
1701.55 133
1701.64 128
1701.74 123
1701.83 117
1701.93 111
1702.02 105
1702.12 99
1702.21 94
1702.30 89
1702.40 84
1702.49 79
1702.59 74
1702.68 67
1702.78 59
1702.87 48
1702.97 33
1703.06 16
1703.15 0
1703.25 0
1703.34 0
1703.44 0
1703.53 0
1703.63 0
1703.72 0
1703.82 0
1703.91 5
1704.01 23
1704.10 42
1704.19 59
1704.29 75
1704.38 91
1704.48 106
1704.57 121
1704.67 135
1704.76 147
1704.86 156
1704.95 163
1705.05 168
1705.14 172
1705.24 177
1705.33 183
1705.42 190
1705.52 196
1705.61 199
1705.71 198
1705.80 192
1705.90 182
1705.99 170
1706.09 157
1706.18 146
1706.28 137
1706.37 131
1706.47 126
1706.56 120
1706.65 115
1706.75 110
1706.84 106
1706.94 104
1707.03 103
1707.13 102
1707.22 102
1707.32 101
1707.41 100
1707.51 98
1707.60 97
1707.70 98
1707.79 102
1707.88 109
1707.98 117
1708.07 124
1708.17 130
1708.26 133
1708.36 134
1708.45 133
1708.55 133
1708.64 135
1708.74 137
1708.83 139
1708.93 141
1709.02 138
1709.12 132
1709.21 120
1709.30 103
1709.40 83
1709.49 62
1709.59 41
1709.68 24
1709.78 11
1709.87 5
1709.97 4
1710.06 8
1710.16 15
1710.25 24
1710.35 32
1710.44 40
1710.54 45
1710.63 50
1710.73 54
1710.82 58
1710.92 62
1711.01 65
1711.10 67
1711.20 68
1711.29 67
1711.39 66
1711.48 66
1711.58 68
1711.67 72
1711.77 78
1711.86 85
1711.96 90
1712.05 93
1712.15 93
1712.24 91
1712.34 89
1712.43 88
1712.53 90
1712.62 96
1712.72 108
1712.81 123
1712.91 141
1713.00 157
1713.10 171
1713.19 182
1713.28 189
1713.38 192
1713.47 191
1713.57 188
1713.66 183
1713.76 175
1713.85 166
1713.95 154
1714.04 142
1714.14 129
1714.23 118
1714.33 108
1714.42 102
1714.52 100
1714.61 103
1714.71 110
1714.80 122
1714.90 139
1714.99 161
1715.09 186
1715.18 213
1715.28 240
1715.37 264
1715.47 284
1715.56 298
1715.66 306
1715.75 309
1715.85 311
1715.94 313
1716.04 316
1716.13 322
1716.23 329
1716.32 338
1716.42 345
1716.51 349
1716.60 349
1716.70 342
1716.79 329
1716.89 310
1716.98 285
1717.08 257
1717.17 229
1717.27 203
1717.36 181
1717.46 166
1717.55 158
1717.65 155
1717.74 156
1717.84 160
1717.93 164
1718.03 167
1718.12 169
1718.22 169
1718.31 168
1718.41 167
1718.50 164
1718.60 160
1718.69 155
1718.79 149
1718.88 143
1718.98 136
1719.07 131
1719.17 129
1719.26 129
1719.36 132
1719.45 137
1719.55 142
1719.64 147
1719.74 150
1719.83 151
1719.93 151
1720.02 150
1720.12 148
1720.21 146
1720.31 145
1720.40 145
1720.50 148
1720.59 154
1720.69 161
1720.78 171
1720.88 180
1720.97 190
1721.07 196
1721.16 199
1721.26 198
1721.35 194
1721.45 188
1721.54 181
1721.64 175
1721.73 168
1721.83 162
1721.92 155
1722.02 147
1722.11 138
1722.21 129
1722.30 121
1722.40 114
1722.49 110
1722.59 109
1722.68 111
1722.78 115
1722.87 120
1722.97 125
1723.06 128
1723.16 129
1723.25 126
1723.35 120
1723.44 112
1723.54 102
1723.64 92
1723.73 82
1723.83 72
1723.92 62
1724.02 53
1724.11 45
1724.21 38
1724.30 33
1724.40 31
1724.49 31
1724.59 32
1724.68 34
1724.78 34
1724.87 31
1724.97 27
1725.06 20
1725.16 12
1725.25 5
1725.35 0
1725.44 0
1725.54 0
1725.63 1
1725.73 6
1725.82 13
1725.92 20
1726.01 26
1726.11 33
1726.20 38
1726.30 42
1726.39 45
1726.49 46
1726.58 47
1726.68 47
1726.77 47
1726.87 46
1726.97 44
1727.06 42
1727.16 39
1727.25 33
1727.35 27
1727.44 18
1727.54 8
1727.63 0
1727.73 0
1727.82 0
1727.92 0
1728.01 0
1728.11 0
1728.20 0
1728.30 0
1728.39 11
1728.49 31
1728.58 52
1728.68 72
1728.77 91
1728.87 110
1728.96 129
1729.06 149
1729.16 168
1729.25 186
1729.35 199
1729.44 207
1729.54 208
1729.63 203
1729.73 192
1729.82 178
1729.92 163
1730.01 148
1730.11 134
1730.20 122
1730.30 111
1730.39 100
1730.49 91
1730.58 81
1730.68 73
1730.78 65
1730.87 57
1730.97 49
1731.06 42
1731.16 37
1731.25 35
1731.35 36
1731.44 42
1731.54 50
1731.63 62
1731.73 73
1731.82 82
1731.92 87
1732.01 89
1732.11 86
1732.20 81
1732.30 74
1732.40 67
1732.49 62
1732.59 58
1732.68 57
1732.78 57
1732.87 58
1732.97 62
1733.06 67
1733.16 72
1733.25 78
1733.35 83
1733.44 87
1733.54 90
1733.64 92
1733.73 94
1733.83 95
1733.92 98
1734.02 101
1734.11 105
1734.21 109
1734.30 112
1734.40 112
1734.49 110
1734.59 106
1734.68 101
1734.78 95
1734.88 90
1734.97 85
1735.07 82
1735.16 80
1735.26 79
1735.35 79
1735.45 80
1735.54 82
1735.64 83
1735.73 84
1735.83 82
1735.92 78
1736.02 71
1736.12 64
1736.21 56
1736.31 49
1736.40 46
1736.50 48
1736.59 52
1736.69 58
1736.78 64
1736.88 66
1736.97 64
1737.07 57
1737.17 46
1737.26 33
1737.36 21
1737.45 11
1737.55 4
1737.64 0
1737.74 0
1737.83 0
1737.93 0
1738.03 0
1738.12 0
1738.22 0
1738.31 0
1738.41 0
1738.50 1
1738.60 13
1738.69 27
1738.79 42
1738.88 57
1738.98 71
1739.08 83
1739.17 90
1739.27 94
1739.36 94
1739.46 90
1739.55 85
1739.65 78
1739.74 72
1739.84 67
1739.94 66
1740.03 67
1740.13 71
1740.22 77
1740.32 84
1740.41 90
1740.51 94
1740.60 96
1740.70 96
1740.80 93
1740.89 88
1740.99 82
1741.08 76
1741.18 71
1741.27 67
1741.37 66
1741.46 65
1741.56 65
1741.66 65
1741.75 65
1741.85 65
1741.94 63
1742.04 61
1742.13 58
1742.23 53
1742.33 46
1742.42 36
1742.52 25
1742.61 13
1742.71 2
1742.80 0
1742.90 0
1742.99 0
1743.09 0
1743.19 0
1743.28 0
1743.38 2
1743.47 10
1743.57 19
1743.66 30
1743.76 45
1743.86 62
1743.95 80
1744.05 99
1744.14 115
1744.24 127
1744.33 134
1744.43 135
1744.53 130
1744.62 122
1744.72 112
1744.81 103
1744.91 95
1745.00 89
1745.10 85
1745.19 82
1745.29 80
1745.39 79
1745.48 78
1745.58 79
1745.67 81
1745.77 85
1745.86 90
1745.96 96
1746.06 103
1746.15 109
1746.25 112
1746.34 113
1746.44 110
1746.53 104
1746.63 95
1746.73 83
1746.82 71
1746.92 60
1747.01 49
1747.11 42
1747.21 37
1747.30 34
1747.40 34
1747.49 34
1747.59 34
1747.68 32
1747.78 26
1747.88 17
1747.97 6
1748.07 0
1748.16 0
1748.26 0
1748.35 0
1748.45 0
1748.55 0
1748.64 0
1748.74 2
1748.83 24
1748.93 48
1749.02 72
1749.12 95
1749.22 116
1749.31 134
1749.41 150
1749.50 163
1749.60 174
1749.70 184
1749.79 192
1749.89 197
1749.98 200
1750.08 198
1750.17 191
1750.27 180
1750.37 165
1750.46 149
1750.56 135
1750.65 125
1750.75 120
1750.85 121
1750.94 128
1751.04 138
1751.13 149
1751.23 157
1751.32 160
1751.42 158
1751.52 151
1751.61 142
1751.71 135
1751.80 132
1751.90 135
1752.00 145
1752.09 161
1752.19 179
1752.28 197
1752.38 213
1752.48 224
1752.57 233
1752.67 240
1752.76 246
1752.86 252
1752.95 258
1753.05 263
1753.15 266
1753.24 264
1753.34 257
1753.43 244
1753.53 226
1753.63 204
1753.72 182
1753.82 161
1753.91 142
1754.01 126
1754.11 113
1754.20 101
1754.30 90
1754.39 80
1754.49 71
1754.59 63
1754.68 57
1754.78 52
1754.87 50
1754.97 50
1755.07 51
1755.16 51
1755.26 50
1755.35 47
1755.45 43
1755.55 38
1755.64 35
1755.74 36
1755.83 41
1755.93 50
1756.03 64
1756.12 79
1756.22 94
1756.31 109
1756.41 121
1756.51 129
1756.60 133
1756.70 132
1756.79 128
1756.89 118
1756.99 104
1757.08 86
1757.18 65
1757.27 45
1757.37 28
1757.47 15
1757.56 8
1757.66 8
1757.75 14
1757.85 25
1757.95 38
1758.04 50
1758.14 63
1758.23 75
1758.33 85
1758.43 96
1758.52 105
1758.62 114
1758.71 120
1758.81 122
1758.91 119
1759.00 110
1759.10 97
1759.19 82
1759.29 65
1759.39 49
1759.48 34
1759.58 22
1759.67 11
1759.77 3
1759.87 0
1759.96 0
1760.06 0
1760.16 0
1760.25 0
1760.35 0
1760.44 0
1760.54 0
1760.64 1
1760.73 8
1760.83 16
1760.92 26
1761.02 36
1761.12 47
1761.21 57
1761.31 65
1761.40 71
1761.50 74
1761.60 75
1761.69 73
1761.79 69
1761.89 63
1761.98 57
1762.08 54
1762.17 52
1762.27 54
1762.37 59
1762.46 68
1762.56 80
1762.65 95
1762.75 110
1762.85 125
1762.94 138
1763.04 150
1763.14 159
1763.23 166
1763.33 171
1763.42 175
1763.52 178
1763.62 182
1763.71 185
1763.81 187
1763.91 189
1764.00 189
1764.10 186
1764.19 181
1764.29 173
1764.39 163
1764.48 153
1764.58 142
1764.67 132
1764.77 123
1764.87 118
1764.96 115
1765.06 116
1765.16 119
1765.25 123
1765.35 127
1765.44 128
1765.54 125
1765.64 118
1765.73 107
1765.83 95
1765.93 83
1766.02 73
1766.12 67
1766.21 65
1766.31 67
1766.41 71
1766.50 74
1766.60 76
1766.70 75
1766.79 72
1766.89 68
1766.99 64
1767.08 63
1767.18 65
1767.27 71
1767.37 80
1767.47 92
1767.56 104
1767.66 115
1767.76 123
1767.85 128
1767.95 131
1768.04 130
1768.14 128
1768.24 126
1768.33 123
1768.43 121
1768.53 118
1768.62 113
1768.72 105
1768.82 95
1768.91 83
1769.01 70
1769.10 58
1769.20 50
1769.30 46
1769.39 45
1769.49 47
1769.59 50
1769.68 52
1769.78 52
1769.87 49
1769.97 46
1770.07 42
1770.16 41
1770.26 42
1770.36 46
1770.45 53
1770.55 62
1770.65 71
1770.74 79
1770.84 86
1770.94 92
1771.03 96
1771.13 99
1771.22 100
1771.32 101
1771.42 100
1771.51 98
1771.61 94
1771.71 88
1771.80 83
1771.90 77
1772.00 71
1772.09 66
1772.19 61
1772.29 56
1772.38 50
1772.48 44
1772.57 38
1772.67 34
1772.77 33
1772.86 38
1772.96 46
1773.06 57
1773.15 69
1773.25 80
1773.35 88
1773.44 92
1773.54 90
1773.64 85
1773.73 77
1773.83 68
1773.92 57
1774.02 47
1774.12 38
1774.21 30
1774.31 26
1774.41 26
1774.50 31
1774.60 42
1774.70 59
1774.79 79
1774.89 100
1774.99 120
1775.08 138
1775.18 150
1775.28 156
1775.37 156
1775.47 152
1775.57 144
1775.66 135
1775.76 126
1775.85 119
1775.95 115
1776.05 114
1776.14 114
1776.24 116
1776.34 119
1776.43 122
1776.53 124
1776.63 125
1776.72 126
1776.82 126
1776.92 124
1777.01 122
1777.11 119
1777.21 117
1777.30 116
1777.40 119
1777.50 125
1777.59 135
1777.69 149
1777.79 163
1777.88 176
1777.98 185
1778.08 191
1778.17 192
1778.27 189
1778.37 184
1778.46 178
1778.56 172
1778.66 168
1778.75 164
1778.85 160
1778.95 155
1779.04 150
1779.14 144
1779.24 138
1779.33 132
1779.43 129
1779.52 128
1779.62 130
1779.72 135
1779.81 140
1779.91 146
1780.01 151
1780.10 155
1780.20 158
1780.30 161
1780.39 163
1780.49 165
1780.59 166
1780.68 166
1780.78 162
1780.88 156
1780.97 145
1781.07 130
1781.17 112
1781.26 92
1781.36 71
1781.46 51
1781.55 32
1781.65 15
1781.75 0
1781.84 0
1781.94 0
1782.04 0
1782.14 0
1782.23 0
1782.33 0
1782.43 0
1782.52 3
1782.62 15
1782.72 23
1782.81 29
1782.91 31
1783.01 32
1783.10 32
1783.20 33
1783.30 35
1783.39 37
1783.49 37
1783.59 36
1783.68 33
1783.78 28
1783.88 25
1783.97 25
1784.07 31
1784.17 42
1784.26 56
1784.36 73
1784.46 88
1784.55 100
1784.65 107
1784.75 110
1784.84 111
1784.94 112
1785.04 115
1785.13 122
1785.23 133
1785.33 145
1785.42 157
1785.52 165
1785.62 168
1785.71 165
1785.81 156
1785.91 143
1786.01 128
1786.10 115
1786.20 104
1786.30 98
1786.39 96
1786.49 96
1786.59 98
1786.68 100
1786.78 101
1786.88 101
1786.97 99
1787.07 95
1787.17 89
1787.26 80
1787.36 68
1787.46 54
1787.55 37
1787.65 19
1787.75 0
1787.85 0
1787.94 0
1788.04 0
1788.14 0
1788.23 0
1788.33 0
1788.43 0
1788.52 1
1788.62 27
1788.72 54
1788.81 77
1788.91 96
1789.01 107
1789.10 112
1789.20 113
1789.30 112
1789.40 111
1789.49 111
1789.59 113
1789.69 114
1789.78 115
1789.88 113
1789.98 110
1790.07 104
1790.17 98
1790.27 93
1790.36 90
1790.46 88
1790.56 88
1790.66 88
1790.75 87
1790.85 86
1790.95 82
1791.04 77
1791.14 71
1791.24 65
1791.33 59
1791.43 54
1791.53 52
1791.62 53
1791.72 57
1791.82 63
1791.92 70
1792.01 77
1792.11 83
1792.21 87
1792.30 92
1792.40 97
1792.50 103
1792.59 113
1792.69 124
1792.79 137
1792.89 150
1792.98 160
1793.08 165
1793.18 165
1793.27 159
1793.37 149
1793.47 137
1793.56 125
1793.66 117
1793.76 114
1793.86 117
1793.95 126
1794.05 139
1794.15 154
1794.24 169
1794.34 180
1794.44 186
1794.53 187
1794.63 182
1794.73 173
1794.83 161
1794.92 147
1795.02 134
1795.12 120
1795.21 106
1795.31 92
1795.41 76
1795.51 60
1795.60 44
1795.70 30
1795.80 18
1795.89 10
1795.99 6
1796.09 6
1796.18 6
1796.28 7
1796.38 5
1796.48 1
1796.57 0
1796.67 0
1796.77 0
1796.86 0
1796.96 0
1797.06 0
1797.16 10
1797.25 26
1797.35 42
1797.45 55
1797.54 64
1797.64 70
1797.74 72
1797.84 71
1797.93 70
1798.03 69
1798.13 68
1798.22 68
1798.32 69
1798.42 70
1798.52 72
1798.61 75
1798.71 78
1798.81 79
1798.90 79
1799.00 76
1799.10 70
1799.20 62
1799.29 53
1799.39 45
1799.49 41
1799.58 40
1799.68 42
1799.78 46
1799.88 50
1799.97 52
1800.07 53
1800.17 51
1800.26 47
1800.36 43
1800.46 38
1800.56 33
1800.65 27
1800.75 19
1800.85 10
1800.94 1
1801.04 0
1801.14 0
1801.24 0
1801.33 0
1801.43 0
1801.53 0
1801.63 0
1801.72 0
1801.82 6
1801.92 13
1802.01 20
1802.11 27
1802.21 34
1802.31 41
1802.40 45
1802.50 46
1802.60 41
1802.70 31
1802.79 16
1802.89 0
1802.99 0
1803.08 0
1803.18 0
1803.28 0
1803.38 0
1803.47 0
1803.57 5
1803.67 25
1803.77 43
1803.86 58
1803.96 69
1804.06 78
1804.15 83
1804.25 86
1804.35 85
1804.45 82
1804.54 75
1804.64 67
1804.74 58
1804.84 49
1804.93 43
1805.03 41
1805.13 42
1805.22 46
1805.32 51
1805.42 56
1805.52 59
1805.61 60
1805.71 58
1805.81 56
1805.91 55
1806.00 55
1806.10 58
1806.20 63
1806.30 69
1806.39 73
1806.49 77
1806.59 78
1806.68 78
1806.78 79
1806.88 80
1806.98 84
1807.07 89
1807.17 94
1807.27 95
1807.37 92
1807.46 83
1807.56 68
1807.66 49
1807.76 28
1807.85 7
1807.95 0
1808.05 0
1808.15 0
1808.24 0
1808.34 0
1808.44 3
1808.54 17
1808.63 31
1808.73 47
1808.83 62
1808.93 78
1809.02 94
1809.12 110
1809.22 124
1809.31 137
1809.41 148
1809.51 155
1809.61 158
1809.70 155
1809.80 148
1809.90 136
1810.00 120
1810.09 104
1810.19 88
1810.29 73
1810.39 61
1810.48 53
1810.58 46
1810.68 42
1810.78 39
1810.87 36
1810.97 33
1811.07 30
1811.17 27
1811.26 26
1811.36 25
1811.46 27
1811.56 31
1811.65 36
1811.75 42
1811.85 47
1811.95 49
1812.04 47
1812.14 42
1812.24 34
1812.34 25
1812.43 18
1812.53 16
1812.63 20
1812.73 31
1812.82 47
1812.92 66
1813.02 84
1813.12 100
1813.21 110
1813.31 112
1813.41 108
1813.51 98
1813.60 86
1813.70 74
1813.80 65
1813.90 59
1813.99 57
1814.09 57
1814.19 58
1814.29 58
1814.39 57
1814.48 55
1814.58 53
1814.68 51
1814.78 48
1814.87 44
1814.97 39
1815.07 30
1815.17 18
1815.26 5
1815.36 0
1815.46 0
1815.56 0
1815.65 0
1815.75 0
1815.85 0
1815.95 0
1816.04 0
1816.14 11
1816.24 23
1816.34 33
1816.43 42
1816.53 48
1816.63 52
1816.73 55
1816.83 57
1816.92 57
1817.02 57
1817.12 57
1817.22 57
1817.31 58
1817.41 60
1817.51 66
1817.61 76
1817.70 90
1817.80 107
1817.90 123
1818.00 136
1818.09 143
1818.19 142
1818.29 134
1818.39 119
1818.49 102
1818.58 85
1818.68 71
1818.78 60
1818.88 53
1818.97 50
1819.07 49
1819.17 50
1819.27 51
1819.36 54
1819.46 60
1819.56 69
1819.66 82
1819.76 97
1819.85 114
1819.95 131
1820.05 149
1820.15 165
1820.24 181
1820.34 198
1820.44 214
1820.54 231
1820.64 245
1820.73 257
1820.83 265
1820.93 268
1821.03 267
1821.12 261
1821.22 253
1821.32 243
1821.42 232
1821.52 221
1821.61 212
1821.71 205
1821.81 200
1821.91 198
1822.00 197
1822.10 196
1822.20 194
1822.30 189
1822.40 181
1822.49 170
1822.59 157
1822.69 146
1822.79 137
1822.88 133
1822.98 133
1823.08 138
1823.18 146
1823.28 156
1823.37 168
1823.47 179
1823.57 191
1823.67 202
1823.76 212
1823.86 222
1823.96 230
1824.06 237
1824.16 241
1824.25 243
1824.35 242
1824.45 239
1824.55 234
1824.64 229
1824.74 224
1824.84 221
1824.94 219
1825.04 216
1825.13 213
1825.23 208
1825.33 202
1825.43 195
1825.53 188
1825.62 183
1825.72 180
1825.82 180
1825.92 179
1826.02 177
1826.11 172
1826.21 162
1826.31 149
1826.41 132
1826.50 115
1826.60 101
1826.70 92
1826.80 90
1826.90 95
1826.99 105
1827.09 117
1827.19 129
1827.29 137
1827.39 140
1827.48 136
1827.58 127
1827.68 116
1827.78 103
1827.88 93
1827.97 84
1828.07 79
1828.17 76
1828.27 74
1828.37 72
1828.46 69
1828.56 66
1828.66 64
1828.76 64
1828.85 68
1828.95 76
1829.05 88
1829.15 102
1829.25 116
1829.34 126
1829.44 133
1829.54 136
1829.64 135
1829.74 133
1829.83 131
1829.93 133
1830.03 139
1830.13 149
1830.23 162
1830.32 176
1830.42 187
1830.52 195
1830.62 196
1830.72 190
1830.81 175
1830.91 155
1831.01 132
1831.11 107
1831.21 85
1831.30 68
1831.40 57
1831.50 53
1831.60 55
1831.70 61
1831.80 68
1831.89 74
1831.99 79
1832.09 80
1832.19 79
1832.29 78
1832.38 78
1832.48 80
1832.58 86
1832.68 94
1832.78 101
1832.87 107
1832.97 108
1833.07 105
1833.17 97
1833.27 87
1833.36 76
1833.46 66
1833.56 59
1833.66 56
1833.76 55
1833.85 58
1833.95 62
1834.05 67
1834.15 73
1834.25 78
1834.35 82
1834.44 85
1834.54 85
1834.64 83
1834.74 78
1834.84 72
1834.93 65
1835.03 59
1835.13 54
1835.23 52
1835.33 52
1835.42 53
1835.52 55
1835.62 56
1835.72 54
1835.82 49
1835.92 40
1836.01 28
1836.11 14
1836.21 1
1836.31 0
1836.41 0
1836.50 0
1836.60 0
1836.70 0
1836.80 0
1836.90 0
1837.00 0
1837.09 5
1837.19 15
1837.29 26
1837.39 39
1837.49 55
1837.58 72
1837.68 90
1837.78 109
1837.88 126
1837.98 140
1838.08 153
1838.17 162
1838.27 170
1838.37 177
1838.47 183
1838.57 189
1838.66 194
1838.76 195
1838.86 192
1838.96 184
1839.06 172
1839.16 157
1839.25 141
1839.35 128
1839.45 120
1839.55 117
1839.65 119
1839.75 127
1839.84 137
1839.94 148
1840.04 159
1840.14 170
1840.24 179
1840.33 186
1840.43 192
1840.53 196
1840.63 199
1840.73 200
1840.83 199
1840.92 197
1841.02 196
1841.12 195
1841.22 196
1841.32 199
1841.42 206
1841.51 215
1841.61 226
1841.71 237
1841.81 247
1841.91 255
1842.01 260
1842.10 262
1842.20 263
1842.30 264
1842.40 265
1842.50 265
1842.60 263
1842.69 259
1842.79 252
1842.89 243
1842.99 232
1843.09 223
1843.19 214
1843.28 208
1843.38 203
1843.48 197
1843.58 191
1843.68 181
1843.78 170
1843.87 158
1843.97 146
1844.07 136
1844.17 128
1844.27 122
1844.37 119
1844.46 117
1844.56 117
1844.66 118
1844.76 119
1844.86 122
1844.96 124
1845.05 127
1845.15 129
1845.25 130
1845.35 131
1845.45 133
1845.55 135
1845.65 140
1845.74 146
1845.84 154
1845.94 164
1846.04 173
1846.14 182
1846.24 188
1846.33 191
1846.43 191
1846.53 187
1846.63 182
1846.73 175
1846.83 167
1846.92 160
1847.02 154
1847.12 147
1847.22 140
1847.32 133
1847.42 125
1847.52 117
1847.61 109
1847.71 101
1847.81 91
1847.91 82
1848.01 72
1848.11 61
1848.20 52
1848.30 44
1848.40 41
1848.50 42
1848.60 48
1848.70 58
1848.80 71
1848.89 84
1848.99 97
1849.09 108
1849.19 115
1849.29 119
1849.39 119
1849.49 117
1849.58 113
1849.68 109
1849.78 108
1849.88 110
1849.98 118
1850.08 130
1850.17 144
1850.27 158
1850.37 167
1850.47 169
1850.57 165
1850.67 154
1850.77 142
1850.86 132
1850.96 128
1851.06 131
1851.16 141
1851.26 155
1851.36 168
1851.46 175
1851.55 172
1851.65 158
1851.75 133
1851.85 102
1851.95 68
1852.05 35
1852.15 8
1852.24 0
1852.34 0
1852.44 0
1852.54 0
1852.64 1
1852.74 15
1852.84 27
1852.93 33
1853.03 33
1853.13 25
1853.23 13
1853.33 0
1853.43 0
1853.53 0
1853.63 0
1853.72 0
1853.82 0
1853.92 0
1854.02 11
1854.12 26
1854.22 41
1854.32 54
1854.41 66
1854.51 76
1854.61 86
1854.71 95
1854.81 104
1854.91 111
1855.01 115
1855.10 116
1855.20 113
1855.30 107
1855.40 99
1855.50 89
1855.60 80
1855.70 72
1855.80 67
1855.89 63
1855.99 62
1856.09 65
1856.19 70
1856.29 77
1856.39 84
1856.49 91
1856.59 94
1856.68 93
1856.78 88
1856.88 80
1856.98 70
1857.08 61
1857.18 55
1857.28 53
1857.37 54
1857.47 58
1857.57 63
1857.67 68
1857.77 74
1857.87 81
1857.97 90
1858.07 100
1858.16 110
1858.26 119
1858.36 126
1858.46 128
1858.56 127
1858.66 123
1858.76 118
1858.86 112
1858.95 107
1859.05 104
1859.15 102
1859.25 101
1859.35 99
1859.45 96
1859.55 93
1859.65 89
1859.75 86
1859.84 85
1859.94 87
1860.04 93
1860.14 103
1860.24 116
1860.34 131
1860.44 145
1860.54 157
1860.63 164
1860.73 164
1860.83 157
1860.93 143
1861.03 126
1861.13 107
1861.23 90
1861.33 78
1861.42 72
1861.52 72
1861.62 77
1861.72 85
1861.82 94
1861.92 103
1862.02 112
1862.12 120
1862.22 128
1862.31 137
1862.41 145
1862.51 153
1862.61 158
1862.71 162
1862.81 162
1862.91 159
1863.01 154
1863.11 148
1863.20 141
1863.30 136
1863.40 133
1863.50 133
1863.60 136
1863.70 142
1863.80 151
1863.90 163
1864.00 176
1864.09 190
1864.19 202
1864.29 214
1864.39 224
1864.49 235
1864.59 245
1864.69 255
1864.79 265
1864.89 273
1864.98 277
1865.08 279
1865.18 276
1865.28 269
1865.38 260
1865.48 250
1865.58 239
1865.68 230
1865.78 221
1865.88 213
1865.97 207
1866.07 203
1866.17 201
1866.27 199
1866.37 199
1866.47 198
1866.57 197
1866.67 196
1866.77 194
1866.86 193
1866.96 191
1867.06 190
1867.16 188
1867.26 185
1867.36 180
1867.46 174
1867.56 167
1867.66 160
1867.76 151
1867.85 142
1867.95 133
1868.05 121
1868.15 109
1868.25 95
1868.35 81
1868.45 66
1868.55 50
1868.65 35
1868.75 20
1868.84 4
1868.94 0
1869.04 0
1869.14 0
1869.24 0
1869.34 0
1869.44 0
1869.54 0
1869.64 0
1869.74 16
1869.84 36
1869.93 53
1870.03 64
1870.13 68
1870.23 65
1870.33 56
1870.43 43
1870.53 29
1870.63 17
1870.73 9
1870.83 7
1870.93 11
1871.02 19
1871.12 31
1871.22 44
1871.32 59
1871.42 73
1871.52 87
1871.62 99
1871.72 109
1871.82 117
1871.92 122
1872.02 124
1872.11 124
1872.21 122
1872.31 119
1872.41 118
1872.51 117
1872.61 117
1872.71 115
1872.81 113
1872.91 109
1873.01 103
1873.11 96
1873.20 89
1873.30 83
1873.40 77
1873.50 71
1873.60 64
1873.70 55
1873.80 46
1873.90 36
1874.00 27
1874.10 23
1874.20 25
1874.30 35
1874.39 51
1874.49 72
1874.59 94
1874.69 115
1874.79 131
1874.89 139
1874.99 141
1875.09 138
1875.19 132
1875.29 125
1875.39 121
1875.49 121
1875.58 125
1875.68 131
1875.78 139
1875.88 146
1875.98 150
1876.08 151
1876.18 149
1876.28 142
1876.38 133
1876.48 124
1876.58 115
1876.68 108
1876.78 103
1876.87 99
1876.97 96
1877.07 92
1877.17 86
1877.27 80
1877.37 72
1877.47 66
1877.57 61
1877.67 59
1877.77 61
1877.87 65
1877.97 69
1878.07 72
1878.17 72
1878.26 68
1878.36 62
1878.46 55
1878.56 49
1878.66 46
1878.76 49
1878.86 56
1878.96 68
1879.06 83
1879.16 97
1879.26 110
1879.36 118
1879.46 122
1879.56 119
1879.65 112
1879.75 100
1879.85 87
1879.95 74
1880.05 63
1880.15 57
1880.25 56
1880.35 62
1880.45 74
1880.55 92
1880.65 113
1880.75 137
1880.85 162
1880.95 184
1881.05 202
1881.14 215
1881.24 224
1881.34 231
1881.44 235
1881.54 238
1881.64 243
1881.74 248
1881.84 253
1881.94 256
1882.04 257
1882.14 256
1882.24 255
1882.34 253
1882.44 252
1882.54 252
1882.64 252
1882.73 252
1882.83 248
1882.93 241
1883.03 230
1883.13 217
1883.23 202
1883.33 188
1883.43 177
1883.53 169
1883.63 166
1883.73 167
1883.83 171
1883.93 176
1884.03 181
1884.13 184
1884.23 186
1884.33 185
1884.43 182
1884.52 179
1884.62 176
1884.72 174
1884.82 175
1884.92 178
1885.02 181
1885.12 185
1885.22 188
1885.32 189
1885.42 187
1885.52 184
1885.62 180
1885.72 175
1885.82 171
1885.92 166
1886.02 161
1886.12 154
1886.22 145
1886.31 136
1886.41 128
1886.51 121
1886.61 117
1886.71 116
1886.81 117
1886.91 119
1887.01 119
1887.11 115
1887.21 107
1887.31 93
1887.41 74
1887.51 51
1887.61 27
1887.71 4
1887.81 0
1887.91 0
1888.01 0
1888.11 0
1888.21 0
1888.31 0
1888.40 0
1888.50 0
1888.60 10
1888.70 19
1888.80 29
1888.90 39
1889.00 51
1889.10 65
1889.20 80
1889.30 94
1889.40 106
1889.50 115
1889.60 121
1889.70 124
1889.80 124
1889.90 123
1890.00 121
1890.10 120
1890.20 119
1890.30 118
1890.40 117
1890.50 116
1890.60 115
1890.70 114
1890.79 112
1890.89 112
1890.99 113
1891.09 118
1891.19 127
1891.29 141
1891.39 160
1891.49 184
1891.59 209
1891.69 232
1891.79 252
1891.89 265
1891.99 270
1892.09 269
1892.19 264
1892.29 257
1892.39 249
1892.49 243
1892.59 238
1892.69 235
1892.79 231
1892.89 226
1892.99 218
1893.09 208
1893.19 197
1893.29 187
1893.39 178
1893.49 173
1893.58 171
1893.68 171
1893.78 172
1893.88 172
1893.98 170
1894.08 166
1894.18 161
1894.28 156
1894.38 151
1894.48 148
1894.58 146
1894.68 143
1894.78 139
1894.88 133
1894.98 124
1895.08 113
1895.18 100
1895.28 84
1895.38 68
1895.48 52
1895.58 37
1895.68 24
1895.78 15
1895.88 11
1895.98 13
1896.08 19
1896.18 28
1896.28 38
1896.38 47
1896.48 54
1896.58 58
1896.68 59
1896.78 58
1896.88 58
1896.98 58
1897.08 59
1897.18 63
1897.28 70
1897.37 82
1897.47 97
1897.57 116
1897.67 136
1897.77 156
1897.87 173
1897.97 184
1898.07 189
1898.17 187
1898.27 179
1898.37 167
1898.47 154
1898.57 140
1898.67 128
1898.77 119
1898.87 114
1898.97 111
1899.07 112
1899.17 116
1899.27 122
1899.37 131
1899.47 142
1899.57 154
1899.67 165
1899.77 175
1899.87 182
1899.97 186
1900.07 185
1900.17 180
1900.27 172
1900.37 165
1900.47 159
1900.57 158
1900.67 162
1900.77 170
1900.87 183
1900.97 199
1901.07 214
1901.17 229
1901.27 243
1901.37 259
1901.47 276
1901.57 295
1901.67 317
1901.77 340
1901.87 364
1901.97 385
1902.07 401
1902.17 410
1902.27 413
1902.37 409
1902.47 401
1902.57 391
1902.67 379
1902.77 367
1902.87 357
1902.97 347
1903.07 336
1903.17 323
1903.27 310
1903.37 295
1903.47 280
1903.57 268
1903.67 258
1903.77 251
1903.87 246
1903.97 241
1904.07 235
1904.17 226
1904.27 213
1904.37 198
1904.47 181
1904.57 164
1904.67 149
1904.77 136
1904.87 126
1904.97 117
1905.07 109
1905.17 101
1905.27 93
1905.37 83
1905.47 72
1905.57 60
1905.67 47
1905.77 33
1905.87 19
1905.97 5
1906.07 0
1906.17 0
1906.27 0
1906.37 0
1906.47 0
1906.57 11
1906.67 21
1906.77 30
1906.87 36
1906.97 39
1907.07 39
1907.17 38
1907.27 35
1907.37 31
1907.47 26
1907.57 21
1907.67 16
1907.77 13
1907.87 14
1907.97 20
1908.07 30
1908.17 43
1908.27 57
1908.37 69
1908.47 76
1908.57 76
1908.67 71
1908.77 61
1908.87 47
1908.97 32
1909.07 19
1909.17 9
1909.27 3
1909.37 1
1909.47 2
1909.57 6
1909.67 12
1909.77 17
1909.87 20
1909.97 19
1910.07 16
1910.17 9
1910.27 1
1910.37 0
1910.47 0
1910.57 0
1910.67 0
1910.77 0
1910.87 0
1910.97 2
1911.07 17
1911.17 34
1911.27 50
1911.37 64
1911.47 77
1911.57 88
1911.67 98
1911.77 107
1911.87 112
1911.97 115
1912.07 112
1912.17 104
1912.27 91
1912.37 74
1912.47 55
1912.57 37
1912.67 23
1912.77 14
1912.87 11
1912.97 12
1913.07 17
1913.17 26
1913.27 38
1913.37 54
1913.47 73
1913.57 95
1913.67 119
1913.77 143
1913.88 164
1913.98 180
1914.08 190
1914.18 193
1914.28 191
1914.38 185
1914.48 177
1914.58 167
1914.68 156
1914.78 145
1914.88 133
1914.98 120
1915.08 107
1915.18 95
1915.28 84
1915.38 76
1915.48 69
1915.58 63
1915.68 59
1915.78 56
1915.88 54
1915.98 52
1916.08 50
1916.18 48
1916.28 46
1916.38 45
1916.48 43
1916.58 44
1916.68 47
1916.78 52
1916.88 61
1916.98 72
1917.08 85
1917.18 95
1917.28 103
1917.38 105
1917.48 102
1917.58 95
1917.69 87
1917.79 78
1917.89 71
1917.99 66
1918.09 64
1918.19 62
1918.29 58
1918.39 52
1918.49 42
1918.59 30
1918.69 18
1918.79 9
1918.89 5
1918.99 9
1919.09 21
1919.19 39
1919.29 61
1919.39 83
1919.49 103
1919.59 120
1919.69 134
1919.79 146
1919.89 159
1919.99 175
1920.09 194
1920.19 216
1920.29 240
1920.39 262
1920.50 280
1920.60 295
1920.70 306
1920.80 314
1920.90 321
1921.00 327
1921.10 332
1921.20 335
1921.30 334
1921.40 330
1921.50 322
1921.60 312
1921.70 299
1921.80 287
1921.90 277
1922.00 268
1922.10 261
1922.20 255
1922.30 249
1922.40 242
1922.50 236
1922.60 230
1922.70 225
1922.80 222
1922.91 220
1923.01 220
1923.11 222
1923.21 226
1923.31 231
1923.41 235
1923.51 237
1923.61 234
1923.71 227
1923.81 214
1923.91 196
1924.01 177
1924.11 157
1924.21 139
1924.31 125
1924.41 114
1924.51 105
1924.61 99
1924.71 95
1924.81 92
1924.91 90
1925.02 91
1925.12 93
1925.22 95
1925.32 96
1925.42 95
1925.52 90
1925.62 83
1925.72 74
1925.82 66
1925.92 60
1926.02 56
1926.12 56
1926.22 57
1926.32 60
1926.42 62
1926.52 63
1926.62 63
1926.72 61
1926.83 57
1926.93 54
1927.03 51
1927.13 47
1927.23 45
1927.33 43
1927.43 42
1927.53 40
1927.63 39
1927.73 36
1927.83 32
1927.93 29
1928.03 26
1928.13 24
1928.23 26
1928.33 30
1928.43 35
1928.53 39
1928.64 41
1928.74 40
1928.84 35
1928.94 29
1929.04 23
1929.14 18
1929.24 15
1929.34 13
1929.44 11
1929.54 7
1929.64 1
1929.74 0
1929.84 0
1929.94 0
1930.04 0
1930.14 0
1930.25 0
1930.35 2
1930.45 18
1930.55 34
1930.65 47
1930.75 57
1930.85 63
1930.95 67
1931.05 67
1931.15 66
1931.25 62
1931.35 55
1931.45 46
1931.55 34
1931.65 21
1931.76 7
1931.86 0
1931.96 0
1932.06 0
1932.16 0
1932.26 3
1932.36 17
1932.46 31
1932.56 43
1932.66 52
1932.76 56
1932.86 57
1932.96 54
1933.06 50
1933.17 45
1933.27 40
1933.37 37
1933.47 35
1933.57 37
1933.67 40
1933.77 46
1933.87 52
1933.97 60
1934.07 67
1934.17 72
1934.27 75
1934.37 76
1934.48 76
1934.58 75
1934.68 73
1934.78 71
1934.88 68
1934.98 66
1935.08 64
1935.18 63
1935.28 62
1935.38 61
1935.48 61
1935.58 62
1935.68 62
1935.79 62
1935.89 62
1935.99 64
1936.09 67
1936.19 71
1936.29 76
1936.39 80
1936.49 84
1936.59 85
1936.69 84
1936.79 80
1936.89 76
1936.99 71
1937.10 67
1937.20 64
1937.30 64
1937.40 64
1937.50 66
1937.60 67
1937.70 68
1937.80 69
1937.90 71
1938.00 75
1938.10 82
1938.20 91
1938.31 103
1938.41 116
1938.51 129
1938.61 140
1938.71 148
1938.81 153
1938.91 155
1939.01 155
1939.11 153
1939.21 150
1939.31 146
1939.42 141
1939.52 135
1939.62 128
1939.72 122
1939.82 116
1939.92 113
1940.02 111
1940.12 112
1940.22 115
1940.32 120
1940.42 126
1940.53 132
1940.63 139
1940.73 146
1940.83 152
1940.93 156
1941.03 158
1941.13 156
1941.23 152
1941.33 144
1941.43 134
1941.53 122
1941.64 111
1941.74 102
1941.84 96
1941.94 93
1942.04 94
1942.14 98
1942.24 103
1942.34 109
1942.44 115
1942.54 120
1942.64 123
1942.75 123
1942.85 120
1942.95 113
1943.05 103
1943.15 90
1943.25 75
1943.35 61
1943.45 48
1943.55 39
1943.65 34
1943.76 32
1943.86 35
1943.96 39
1944.06 44
1944.16 49
1944.26 52
1944.36 54
1944.46 56
1944.56 59
1944.66 62
1944.77 68
1944.87 77
1944.97 87
1945.07 99
1945.17 112
1945.27 125
1945.37 137
1945.47 149
1945.57 160
1945.68 169
1945.78 175
1945.88 179
1945.98 180
1946.08 179
1946.18 177
1946.28 174
1946.38 171
1946.48 169
1946.58 167
1946.69 167
1946.79 167
1946.89 167
1946.99 167
1947.09 164
1947.19 158
1947.29 148
1947.39 133
1947.49 113
1947.60 91
1947.70 66
1947.80 41
1947.90 19
1948.00 0
1948.10 0
1948.20 0
1948.30 0
1948.40 0
1948.51 0
1948.61 0
1948.71 0
1948.81 0
1948.91 10
1949.01 22
1949.11 32
1949.21 41
1949.31 50
1949.42 59
1949.52 69
1949.62 82
1949.72 98
1949.82 117
1949.92 139
1950.02 162
1950.12 183
1950.23 200
1950.33 212
1950.43 217
1950.53 215
1950.63 207
1950.73 195
1950.83 179
1950.93 162
1951.03 144
1951.14 125
1951.24 108
1951.34 92
1951.44 79
1951.54 71
1951.64 68
1951.74 71
1951.84 79
1951.95 90
1952.05 102
1952.15 113
1952.25 121
1952.35 126
1952.45 128
1952.55 128
1952.65 128
1952.76 128
1952.86 129
1952.96 131
1953.06 133
1953.16 137
1953.26 140
1953.36 144
1953.46 148
1953.57 152
1953.67 157
1953.77 161
1953.87 164
1953.97 164
1954.07 163
1954.17 158
1954.27 149
1954.38 138
1954.48 126
1954.58 112
1954.68 99
1954.78 86
1954.88 75
1954.98 65
1955.08 56
1955.19 48
1955.29 41
1955.39 34
1955.49 27
1955.59 21
1955.69 18
1955.79 19
1955.89 24
1956.00 33
1956.10 45
1956.20 59
1956.30 73
1956.40 84
1956.50 90
1956.60 92
1956.71 90
1956.81 86
1956.91 83
1957.01 83
1957.11 86
1957.21 93
1957.31 104
1957.41 118
1957.52 135
1957.62 151
1957.72 168
1957.82 184
1957.92 197
1958.02 208
1958.12 216
1958.23 220
1958.33 221
1958.43 221
1958.53 219
1958.63 217
1958.73 215
1958.83 213
1958.94 211
1959.04 208
1959.14 205
1959.24 202
1959.34 200
1959.44 200
1959.54 202
1959.64 204
1959.75 207
1959.85 209
1959.95 208
1960.05 204
1960.15 198
1960.25 189
1960.35 180
1960.46 171
1960.56 164
1960.66 159
1960.76 155
1960.86 152
1960.96 149
1961.06 145
1961.17 141
1961.27 138
1961.37 136
1961.47 136
1961.57 139
1961.67 144
1961.78 149
1961.88 153
1961.98 154
1962.08 152
1962.18 147
1962.28 139
1962.38 131
1962.49 123
1962.59 117
1962.69 112
1962.79 110
1962.89 111
1962.99 114
1963.09 119
1963.20 126
1963.30 133
1963.40 140
1963.50 145
1963.60 147
1963.70 146
1963.81 142
1963.91 136
1964.01 129
1964.11 121
1964.21 115
1964.31 111
1964.41 110
1964.52 111
1964.62 113
1964.72 116
1964.82 118
1964.92 119
1965.02 118
1965.12 115
1965.23 112
1965.33 110
1965.43 109
1965.53 109
1965.63 111
1965.73 115
1965.84 119
1965.94 124
1966.04 129
1966.14 133
1966.24 135
1966.34 132
1966.45 125
1966.55 111
1966.65 93
1966.75 72
1966.85 51
1966.95 31
1967.05 16
1967.16 7
1967.26 3
1967.36 4
1967.46 10
1967.56 20
1967.66 32
1967.77 46
1967.87 60
1967.97 73
1968.07 83
1968.17 90
1968.27 93
1968.38 93
1968.48 90
1968.58 88
1968.68 87
1968.78 88
1968.88 92
1968.99 98
1969.09 105
1969.19 111
1969.29 115
1969.39 115
1969.49 111
1969.60 103
1969.70 89
1969.80 73
1969.90 53
1970.00 33
1970.10 14
1970.21 0
1970.31 0
1970.41 0
1970.51 0
1970.61 0
1970.71 0
1970.82 7
1970.92 17
1971.02 22
1971.12 22
1971.22 18
1971.32 10
1971.43 1
1971.53 0
1971.63 0
1971.73 0
1971.83 0
1971.93 0
1972.04 8
1972.14 17
1972.24 25
1972.34 32
1972.44 36
1972.55 37
1972.65 35
1972.75 30
1972.85 24
1972.95 19
1973.05 16
1973.16 18
1973.26 24
1973.36 35
1973.46 49
1973.56 62
1973.66 72
1973.77 78
1973.87 79
1973.97 75
1974.07 69
1974.17 63
1974.28 59
1974.38 58
1974.48 60
1974.58 63
1974.68 66
1974.78 67
1974.89 66
1974.99 63
1975.09 60
1975.19 58
1975.29 61
1975.40 68
1975.50 81
1975.60 98
1975.70 117
1975.80 136
1975.90 151
1976.01 162
1976.11 166
1976.21 165
1976.31 159
1976.41 150
1976.52 140
1976.62 134
1976.72 132
1976.82 135
1976.92 145
1977.02 159
1977.13 174
1977.23 189
1977.33 199
1977.43 203
1977.53 201
1977.64 196
1977.74 190
1977.84 187
1977.94 190
1978.04 199
1978.15 214
1978.25 233
1978.35 253
1978.45 271
1978.55 285
1978.65 295
1978.76 301
1978.86 305
1978.96 308
1979.06 311
1979.16 314
1979.27 315
1979.37 314
1979.47 307
1979.57 295
1979.67 276
1979.78 251
1979.88 223
1979.98 194
1980.08 168
1980.18 146
1980.29 131
1980.39 121
1980.49 116
1980.59 115
1980.69 116
1980.80 116
1980.90 116
1981.00 113
1981.10 107
1981.20 98
1981.31 87
1981.41 77
1981.51 68
1981.61 61
1981.71 59
1981.82 60
1981.92 64
1982.02 70
1982.12 76
1982.22 80
1982.32 82
1982.43 83
1982.53 83
1982.63 85
1982.73 91
1982.84 101
1982.94 116
1983.04 134
1983.14 152
1983.24 169
1983.35 183
1983.45 192
1983.55 196
1983.65 194
1983.75 189
1983.86 182
1983.96 175
1984.06 172
1984.16 174
1984.26 181
1984.37 190
1984.47 201
1984.57 210
1984.67 214
1984.77 213
1984.88 206
1984.98 193
1985.08 178
1985.18 161
1985.28 146
1985.39 133
1985.49 123
1985.59 115
1985.69 109
1985.79 103
1985.90 98
1986.00 92
1986.10 86
1986.20 82
1986.30 79
1986.41 80
1986.51 84
1986.61 90
1986.71 98
1986.82 104
1986.92 108
1987.02 108
1987.12 102
1987.22 92
1987.33 80
1987.43 66
1987.53 54
1987.63 46
1987.73 43
1987.84 46
1987.94 55
1988.04 66
1988.14 79
1988.25 90
1988.35 100
1988.45 107
1988.55 112
1988.65 115
1988.76 118
1988.86 120
1988.96 120
1989.06 117
1989.16 111
1989.27 102
1989.37 89
1989.47 75
1989.57 61
1989.68 48
1989.78 37
1989.88 26
1989.98 17
1990.08 9
1990.19 1
1990.29 0
1990.39 0
1990.49 0
1990.60 5
1990.70 18
1990.80 33
1990.90 48
1991.00 61
1991.11 70
1991.21 75
1991.31 76
1991.41 75
1991.52 74
1991.62 74
1991.72 75
1991.82 78
1991.92 83
1992.03 90
1992.13 98
1992.23 106
1992.33 114
1992.44 120
1992.54 123
1992.64 122
1992.74 114
1992.84 100
1992.95 80
1993.05 56
1993.15 32
1993.25 9
1993.36 0
1993.46 0
1993.56 0
1993.66 0
1993.77 0
1993.87 0
1993.97 0
1994.07 0
1994.17 9
1994.28 15
1994.38 20
1994.48 24
1994.58 29
1994.69 35
1994.79 45
1994.89 59
1994.99 74
1995.10 90
1995.20 102
1995.30 109
1995.40 109
1995.50 101
1995.61 87
1995.71 70
1995.81 52
1995.91 36
1996.02 24
1996.12 17
1996.22 15
1996.32 16
1996.43 20
1996.53 26
1996.63 36
1996.73 47
1996.84 61
1996.94 76
1997.04 92
1997.14 107
1997.24 119
1997.35 129
1997.45 135
1997.55 137
1997.65 135
1997.76 130
1997.86 122
1997.96 113
1998.06 107
1998.17 103
1998.27 103
1998.37 107
1998.47 114
1998.58 122
1998.68 129
1998.78 133
1998.88 133
1998.99 129
1999.09 121
1999.19 110
1999.29 99
1999.40 86
1999.50 74
1999.60 62
1999.70 50
1999.80 39
1999.91 28
2000.01 18
2000.11 8
2000.21 0
2000.32 0
2000.42 0
2000.52 0
2000.62 0
2000.73 9
2000.83 19
2000.93 28
2001.03 35
2001.14 38
2001.24 39
2001.34 37
2001.44 34
2001.55 32
2001.65 33
2001.75 37
2001.85 44
2001.96 54
2002.06 64
2002.16 72
2002.26 77
2002.37 78
2002.47 75
2002.57 68
2002.67 58
2002.78 47
2002.88 37
2002.98 29
2003.08 22
2003.19 19
2003.29 20
2003.39 27
2003.49 39
2003.60 58
2003.70 82
2003.80 107
2003.90 132
2004.01 152
2004.11 163
2004.21 164
2004.32 156
2004.42 141
2004.52 121
2004.62 100
2004.73 81
2004.83 68
2004.93 61
2005.03 61
2005.14 67
2005.24 79
2005.34 95
2005.44 113
2005.55 132
2005.65 150
2005.75 165
2005.85 177
2005.96 184
2006.06 187
2006.16 185
2006.26 181
2006.37 176
2006.47 170
2006.57 166
2006.67 163
2006.78 160
2006.88 156
2006.98 150
2007.09 141
2007.19 128
2007.29 110
2007.39 87
2007.50 63
2007.60 38
2007.70 14
2007.80 0
2007.91 0
2008.01 0
2008.11 0
2008.21 0
2008.32 0
2008.42 11
2008.52 25
2008.63 35
2008.73 40
2008.83 40
2008.93 35
2009.04 26
2009.14 15
2009.24 4
2009.34 0
2009.45 0
2009.55 0
2009.65 0
2009.75 0
2009.86 0
2009.96 0
2010.06 0
2010.17 6
2010.27 15
2010.37 25
2010.47 35
2010.58 44
2010.68 54
2010.78 63
2010.88 70
2010.99 73
2011.09 72
2011.19 66
2011.30 58
2011.40 48
2011.50 38
2011.60 31
2011.71 27
2011.81 26
2011.91 27
2012.01 29
2012.12 30
2012.22 30
2012.32 29
2012.43 28
2012.53 28
2012.63 29
2012.73 32
2012.84 37
2012.94 43
2013.04 50
2013.15 56
2013.25 61
2013.35 66
2013.45 69
2013.56 73
2013.66 78
2013.76 85
2013.86 97
2013.97 112
2014.07 130
2014.17 149
2014.28 166
2014.38 181
2014.48 191
2014.58 195
2014.69 195
2014.79 193
2014.89 191
2015.00 189
2015.10 190
2015.20 192
2015.30 194
2015.41 196
2015.51 195
2015.61 192
2015.72 187
2015.82 181
2015.92 177
2016.02 176
2016.13 178
2016.23 184
2016.33 192
2016.44 202
2016.54 211
2016.64 218
2016.74 224
2016.85 228
2016.95 230
2017.05 233
2017.16 236
2017.26 241
2017.36 247
2017.46 253
2017.57 258
2017.67 261
2017.77 261
2017.88 257
2017.98 250
2018.08 241
2018.18 229
2018.29 218
2018.39 208
2018.49 199
2018.60 192
2018.70 188
2018.80 188
2018.91 192
2019.01 199
2019.11 209
2019.21 221
2019.32 232
2019.42 241
2019.52 247
2019.63 249
2019.73 248
2019.83 246
2019.93 244
2020.04 242
2020.14 242
2020.24 243
2020.35 242
2020.45 239
2020.55 234
2020.66 225
2020.76 217
2020.86 209
2020.96 206
2021.07 206
2021.17 211
2021.27 219
2021.38 229
2021.48 237
2021.58 241
2021.69 241
2021.79 236
2021.89 227
2021.99 213
2022.10 197
2022.20 180
2022.30 165
2022.41 153
2022.51 145
2022.61 142
2022.72 143
2022.82 147
2022.92 151
2023.02 153
2023.13 152
2023.23 148
2023.33 141
2023.44 134
2023.54 128
2023.64 123
2023.75 121
2023.85 120
2023.95 117
2024.06 113
2024.16 106
2024.26 97
2024.36 89
2024.47 84
2024.57 83
2024.67 87
2024.78 95
2024.88 105
2024.98 115
2025.09 122
2025.19 124
2025.29 120
2025.40 111
2025.50 98
2025.60 84
2025.70 73
2025.81 67
2025.91 67
2026.01 74
2026.12 87
2026.22 103
2026.32 118
2026.43 130
2026.53 137
2026.63 139
2026.74 136
2026.84 133
2026.94 130
2027.05 129
2027.15 131
2027.25 134
2027.35 137
2027.46 137
2027.56 134
2027.66 128
2027.77 118
2027.87 106
2027.97 92
2028.08 78
2028.18 65
2028.28 52
2028.39 40
2028.49 32
2028.59 28
2028.70 29
2028.80 35
2028.90 46
2029.01 61
2029.11 79
2029.21 96
2029.32 113
2029.42 128
2029.52 141
2029.62 151
2029.73 158
2029.83 164
2029.93 170
2030.04 176
2030.14 183
2030.24 192
2030.35 203
2030.45 215
2030.55 226
2030.66 233
2030.76 235
2030.86 232
2030.97 222
2031.07 206
2031.17 188
2031.28 168
2031.38 151
2031.48 137
2031.59 129
2031.69 125
2031.79 124
2031.90 126
2032.00 127
2032.10 125
2032.21 119
2032.31 108
2032.41 93
2032.52 77
2032.62 63
2032.72 53
2032.83 51
2032.93 57
2033.03 68
2033.14 83
2033.24 99
2033.34 111
2033.45 120
2033.55 123
2033.65 122
2033.76 118
2033.86 112
2033.96 104
2034.07 94
2034.17 83
2034.27 70
2034.38 58
2034.48 46
2034.58 38
2034.69 34
2034.79 35
2034.89 41
2035.00 50
2035.10 61
2035.20 72
2035.31 82
2035.41 91
2035.51 97
2035.62 102
2035.72 105
2035.82 107
2035.93 108
2036.03 108
2036.13 107
2036.24 105
2036.34 103
2036.44 100
2036.55 96
2036.65 92
2036.75 85
2036.86 78
2036.96 69
2037.06 60
2037.17 51
2037.27 44
2037.37 38
2037.48 34
2037.58 30
2037.68 28
2037.79 26
2037.89 25
2037.99 28
2038.10 35
2038.20 47
2038.30 63
2038.41 81
2038.51 98
2038.61 110
2038.72 114
2038.82 108
2038.92 92
2039.03 70
2039.13 45
2039.23 19
2039.34 0
2039.44 0
2039.55 0
2039.65 0
2039.75 0
2039.86 0
2039.96 0
2040.06 0
2040.17 2
2040.27 16
2040.37 30
2040.48 41
2040.58 50
2040.68 56
2040.79 60
2040.89 64
2040.99 69
2041.10 74
2041.20 79
2041.30 82
2041.41 83
2041.51 81
2041.61 75
2041.72 67
2041.82 58
2041.93 49
2042.03 42
2042.13 39
2042.24 37
2042.34 38
2042.44 39
2042.55 39
2042.65 37
2042.75 32
2042.86 25
2042.96 18
2043.06 13
2043.17 10
2043.27 12
2043.37 19
2043.48 29
2043.58 41
2043.69 55
2043.79 68
2043.89 81
2044.00 92
2044.10 102
2044.20 111
2044.31 117
2044.41 121
2044.51 120
2044.62 117
2044.72 110
2044.83 100
2044.93 91
2045.03 82
2045.14 76
2045.24 74
2045.34 76
2045.45 83
2045.55 92
2045.65 102
2045.76 111
2045.86 116
2045.96 116
2046.07 112
2046.17 103
2046.28 92
2046.38 79
2046.48 68
2046.59 58
2046.69 51
2046.79 48
2046.90 47
2047.00 49
2047.10 53
2047.21 57
2047.31 62
2047.42 66
2047.52 70
2047.62 72
2047.73 74
2047.83 74
2047.93 73
2048.04 71
2048.14 69
2048.25 66
2048.35 65
2048.45 65
2048.56 67
2048.66 71
2048.76 76
2048.87 83
2048.97 91
2049.07 100
2049.18 110
2049.28 118
2049.39 123
2049.49 123
2049.59 115
2049.70 101
2049.80 81
2049.90 58
2050.01 34
2050.11 14
2050.22 0
2050.32 0
2050.42 0
2050.53 0
2050.63 9
2050.73 19
2050.84 27
2050.94 30
2051.05 30
2051.15 26
2051.25 22
2051.36 18
2051.46 18
2051.56 21
2051.67 29
2051.77 40
2051.88 52
2051.98 63
2052.08 72
2052.19 76
2052.29 76
2052.39 72
2052.50 64
2052.60 53
2052.71 39
2052.81 25
2052.91 11
2053.02 0
2053.12 0
2053.22 0
2053.33 0
2053.43 4
2053.54 17
2053.64 32
2053.74 44
2053.85 51
2053.95 52
2054.06 45
2054.16 32
2054.26 14
2054.37 0
2054.47 0
2054.57 0
2054.68 0
2054.78 0
2054.89 0
2054.99 0
2055.09 0
2055.20 12
2055.30 33
2055.41 52
2055.51 67
2055.61 80
2055.72 91
2055.82 101
2055.92 112
2056.03 123
2056.13 133
2056.24 142
2056.34 146
2056.44 146
2056.55 139
2056.65 127
2056.76 112
2056.86 97
2056.96 81
2057.07 69
2057.17 58
2057.28 51
2057.38 45
2057.48 41
2057.59 38
2057.69 38
2057.79 41
2057.90 48
2058.00 57
2058.11 67
2058.21 78
2058.31 86
2058.42 91
2058.52 92
2058.63 90
2058.73 87
2058.83 84
2058.94 83
2059.04 84
2059.15 87
2059.25 93
2059.35 100
2059.46 107
2059.56 115
2059.67 123
2059.77 128
2059.87 132
2059.98 132
2060.08 127
2060.19 120
2060.29 111
2060.39 100
2060.50 92
2060.60 86
2060.71 85
2060.81 89
2060.91 96
2061.02 105
2061.12 116
2061.23 126
2061.33 134
2061.43 140
2061.54 145
2061.64 147
2061.75 148
2061.85 147
2061.95 146
2062.06 143
2062.16 140
2062.27 137
2062.37 134
2062.47 133
2062.58 133
2062.68 134
2062.79 135
2062.89 136
2062.99 135
2063.10 131
2063.20 124
2063.31 114
2063.41 104
2063.51 95
2063.62 90
2063.72 89
2063.83 92
2063.93 99
2064.04 107
2064.14 114
2064.24 118
2064.35 120
2064.45 118
2064.56 114
2064.66 109
2064.76 102
2064.87 94
2064.97 86
2065.08 78
2065.18 71
2065.28 67
2065.39 67
2065.49 72
2065.60 82
2065.70 96
2065.80 111
2065.91 126
2066.01 141
2066.12 152
2066.22 159
2066.33 163
2066.43 163
2066.53 160
2066.64 156
2066.74 151
2066.85 146
2066.95 143
2067.05 143
2067.16 144
2067.26 147
2067.37 149
2067.47 148
2067.58 144
2067.68 135
2067.78 122
2067.89 106
2067.99 90
2068.10 76
2068.20 66
2068.30 60
2068.41 58
2068.51 60
2068.62 65
2068.72 70
2068.83 74
2068.93 77
2069.03 79
2069.14 80
2069.24 80
2069.35 79
2069.45 78
2069.56 77
2069.66 78
2069.76 80
2069.87 85
2069.97 93
2070.08 103
2070.18 114
2070.28 124
2070.39 131
2070.49 132
2070.60 126
2070.70 113
2070.81 96
2070.91 76
2071.01 58
2071.12 46
2071.22 42
2071.33 46
2071.43 59
2071.54 77
2071.64 100
2071.74 123
2071.85 144
2071.95 161
2072.06 172
2072.16 178
2072.27 179
2072.37 177
2072.47 174
2072.58 172
2072.68 173
2072.79 176
2072.89 181
2073.00 188
2073.10 193
2073.20 196
2073.31 196
2073.41 193
2073.52 189
2073.62 184
2073.73 181
2073.83 180
2073.93 179
2074.04 179
2074.14 178
2074.25 175
2074.35 169
2074.46 161
2074.56 151
2074.67 140
2074.77 130
2074.87 120
2074.98 112
2075.08 105
2075.19 101
2075.29 98
2075.40 96
2075.50 95
2075.60 95
2075.71 96
2075.81 97
2075.92 99
2076.02 102
2076.13 105
2076.23 108
2076.33 110
2076.44 112
2076.54 112
2076.65 109
2076.75 103
2076.86 94
2076.96 82
2077.07 68
2077.17 54
2077.27 42
2077.38 34
2077.48 31
2077.59 33
2077.69 40
2077.80 49
2077.90 61
2078.01 73
2078.11 84
2078.21 95
2078.32 105
2078.42 115
2078.53 124
2078.63 131
2078.74 135
2078.84 135
2078.95 130
2079.05 121
2079.15 109
2079.26 97
2079.36 88
2079.47 84
2079.57 85
2079.68 88
2079.78 94
2079.89 98
2079.99 100
2080.09 98
2080.20 93
2080.30 87
2080.41 78
2080.51 69
2080.62 59
2080.72 50
2080.83 41
2080.93 34
2081.04 28
2081.14 24
2081.24 21
2081.35 18
2081.45 14
2081.56 9
2081.66 3
2081.77 0
2081.87 0
2081.98 0
2082.08 0
2082.18 0
2082.29 0
2082.39 0
2082.50 2
2082.60 13
2082.71 24
2082.81 32
2082.92 38
2083.02 40
2083.13 41
2083.23 41
2083.34 42
2083.44 44
2083.54 47
2083.65 50
2083.75 52
2083.86 50
2083.96 43
2084.07 34
2084.17 22
2084.28 10
2084.38 0
2084.49 0
2084.59 0
2084.69 2
2084.80 15
2084.90 33
2085.01 54
2085.11 75
2085.22 93
2085.32 107
2085.43 115
2085.53 117
2085.64 115
2085.74 112
2085.85 109
2085.95 108
2086.05 110
2086.16 115
2086.26 121
2086.37 126
2086.47 129
2086.58 129
2086.68 127
2086.79 123
2086.89 118
2087.00 113
2087.10 107
2087.21 102
2087.31 98
2087.42 94
2087.52 90
2087.62 87
2087.73 86
2087.83 87
2087.94 91
2088.04 98
2088.15 109
2088.25 123
2088.36 139
2088.46 157
2088.57 174
2088.67 190
2088.78 202
2088.88 212
2088.99 217
2089.09 218
2089.19 216
2089.30 211
2089.40 202
2089.51 191
2089.61 178
2089.72 163
2089.82 149
2089.93 136
2090.03 127
2090.14 121
2090.24 122
2090.35 129
2090.45 141
2090.56 158
2090.66 176
2090.77 194
2090.87 208
2090.98 218
2091.08 221
2091.19 218
2091.29 210
2091.39 199
2091.50 187
2091.60 174
2091.71 160
2091.81 147
2091.92 134
2092.02 120
2092.13 105
2092.23 91
2092.34 78
2092.44 67
2092.55 57
2092.65 50
2092.76 44
2092.86 40
2092.97 39
2093.07 41
2093.18 48
2093.28 60
2093.39 77
2093.49 97
2093.60 118
2093.70 137
2093.80 152
2093.91 160
2094.01 163
2094.12 160
2094.22 153
2094.33 144
2094.43 134
2094.54 126
2094.64 118
2094.75 113
2094.85 110
2094.96 111
2095.06 114
2095.17 119
2095.27 126
2095.38 133
2095.48 139
2095.59 142
2095.69 142
2095.80 138
2095.90 132
2096.01 124
2096.11 114
2096.22 104
2096.32 91
2096.43 77
2096.53 61
2096.64 43
2096.74 25
2096.85 7
2096.95 0
2097.06 0
2097.16 0
2097.27 0
2097.37 0
2097.48 0
2097.58 0
2097.69 2
2097.79 9
2097.90 13
2098.00 17
2098.11 20
2098.21 26
2098.32 34
2098.42 45
2098.52 59
2098.63 74
2098.73 90
2098.84 105
2098.94 119
2099.05 130
2099.15 140
2099.26 149
2099.36 158
2099.47 166
2099.57 173
2099.68 179
2099.78 183
2099.89 184
2099.99 183
2100.10 181
2100.20 177
2100.31 172
2100.41 165
2100.52 158
2100.62 150
2100.73 144
2100.83 140
2100.94 141
2101.04 147
2101.15 158
2101.25 172
2101.36 185
2101.46 196
2101.57 201
2101.67 202
2101.78 196
2101.88 187
2101.99 175
2102.09 164
2102.20 153
2102.30 143
2102.41 134
2102.51 125
2102.62 116
2102.73 107
2102.83 98
2102.94 90
2103.04 84
2103.15 80
2103.25 78
2103.36 78
2103.46 79
2103.57 83
2103.67 88
2103.78 96
2103.88 104
2103.99 113
2104.09 121
2104.20 125
2104.30 126
2104.41 120
2104.51 110
2104.62 96
2104.72 81
2104.83 66
2104.93 55
2105.04 49
2105.14 48
2105.25 50
2105.35 55
2105.46 59
2105.56 62
2105.67 61
2105.77 57
2105.88 50
2105.98 39
2106.09 28
2106.19 16
2106.30 7
2106.40 0
2106.51 0
2106.61 0
2106.72 6
2106.82 18
2106.93 34
2107.03 53
2107.14 74
2107.24 96
2107.35 118
2107.46 139
2107.56 158
2107.67 176
2107.77 190
2107.88 202
2107.98 212
2108.09 217
2108.19 219
2108.30 218
2108.40 213
2108.51 206
2108.61 198
2108.72 190
2108.82 185
2108.93 182
2109.03 183
2109.14 186
2109.24 190
2109.35 192
2109.45 192
2109.56 188
2109.66 181
2109.77 171
2109.87 159
2109.98 148
2110.09 140
2110.19 133
2110.30 130
2110.40 129
2110.51 130
2110.61 132
2110.72 135
2110.82 138
2110.93 142
2111.03 145
2111.14 149
2111.24 153
2111.35 157
2111.45 160
2111.56 162
2111.66 163
2111.77 161
2111.87 156
2111.98 149
2112.09 138
2112.19 124
2112.30 109
2112.40 94
2112.51 81
2112.61 71
2112.72 66
2112.82 65
2112.93 68
2113.03 73
2113.14 77
2113.24 80
2113.35 82
2113.45 83
2113.56 86
2113.66 91
2113.77 98
2113.88 107
2113.98 115
2114.09 122
2114.19 125
2114.30 124
2114.40 120
2114.51 113
2114.61 107
2114.72 100
2114.82 94
2114.93 91
2115.03 89
2115.14 89
2115.24 91
2115.35 96
2115.46 103
2115.56 112
2115.67 122
2115.77 132
2115.88 142
2115.98 150
2116.09 156
2116.19 160
2116.30 163
2116.40 164
2116.51 163
2116.61 161
2116.72 157
2116.83 151
2116.93 145
2117.04 139
2117.14 133
2117.25 129
2117.35 125
2117.46 123
2117.56 122
2117.67 120
2117.77 117
2117.88 114
2117.99 110
2118.09 106
2118.20 102
2118.30 100
2118.41 98
2118.51 96
2118.62 94
2118.72 91
2118.83 86
2118.93 79
2119.04 69
2119.15 59
2119.25 47
2119.36 37
2119.46 30
2119.57 26
2119.67 26
2119.78 30
2119.88 38
2119.99 48
2120.09 59
2120.20 70
2120.31 80
2120.41 89
2120.52 97
2120.62 103
2120.73 106
2120.83 107
2120.94 106
2121.04 105
2121.15 104
2121.26 106
2121.36 111
2121.47 119
2121.57 130
2121.68 141
2121.78 149
2121.89 153
2121.99 151
2122.10 143
2122.20 129
2122.31 110
2122.42 89
2122.52 66
2122.63 43
2122.73 20
2122.84 0
2122.94 0
2123.05 0
2123.15 0
2123.26 0
2123.37 0
2123.47 0
2123.58 0
2123.68 0
2123.79 22
2123.89 44
2124.00 64
2124.11 79
2124.21 91
2124.32 99
2124.42 103
2124.53 103
2124.63 98
2124.74 87
2124.84 71
2124.95 51
2125.06 28
2125.16 5
2125.27 0
2125.37 0
2125.48 0
2125.58 0
2125.69 0
2125.79 14
2125.90 47
2126.01 83
2126.11 120
2126.22 154
2126.32 180
2126.43 197
2126.53 202
2126.64 197
2126.75 182
2126.85 162
2126.96 140
2127.06 120
2127.17 104
2127.27 94
2127.38 90
2127.49 92
2127.59 98
2127.70 106
2127.80 116
2127.91 125
2128.01 133
2128.12 139
2128.22 142
2128.33 145
2128.44 148
2128.54 153
2128.65 163
2128.75 177
2128.86 195
2128.96 216
2129.07 238
2129.18 258
2129.28 274
2129.39 285
2129.49 291
2129.60 292
2129.70 288
2129.81 280
2129.92 269
2130.02 254
2130.13 238
2130.23 221
2130.34 205
2130.44 190
2130.55 179
2130.66 172
2130.76 170
2130.87 172
2130.97 178
2131.08 188
2131.19 202
2131.29 216
2131.40 228
2131.50 236
2131.61 236
2131.71 228
2131.82 213
2131.93 191
2132.03 165
2132.14 140
2132.24 117
2132.35 97
2132.45 82
2132.56 68
2132.67 56
2132.77 43
2132.88 31
2132.98 20
2133.09 10
2133.20 2
2133.30 0
2133.41 0
2133.51 0
2133.62 0
2133.72 3
2133.83 7
2133.94 11
2134.04 15
2134.15 17
2134.25 19
2134.36 18
2134.47 15
2134.57 10
2134.68 5
2134.78 1
2134.89 0
2134.99 0
2135.10 0
2135.21 0
2135.31 1
2135.42 3
2135.52 4
2135.63 4
2135.74 4
2135.84 3
2135.95 2
2136.05 0
2136.16 0
2136.26 0
2136.37 0
2136.48 0
2136.58 5
2136.69 14
2136.79 25
2136.90 36
2137.01 45
2137.11 51
2137.22 55
2137.32 55
2137.43 55
2137.54 53
2137.64 52
2137.75 50
2137.85 49
2137.96 47
2138.07 45
2138.17 45
2138.28 47
2138.38 52
2138.49 60
2138.60 72
2138.70 87
2138.81 101
2138.91 114
2139.02 123
2139.12 126
2139.23 123
2139.34 114
2139.44 99
2139.55 81
2139.65 62
2139.76 44
2139.87 29
2139.97 17
2140.08 8
2140.18 4
2140.29 2
2140.40 4
2140.50 10
2140.61 19
2140.71 31
2140.82 45
2140.93 60
2141.03 74
2141.14 85
2141.24 91
2141.35 93
2141.46 91
2141.56 86
2141.67 81
2141.77 76
2141.88 72
2141.99 70
2142.09 69
2142.20 69
2142.30 70
2142.41 73
2142.52 76
2142.62 82
2142.73 88
2142.84 94
2142.94 99
2143.05 101
2143.15 100
2143.26 95
2143.37 87
2143.47 76
2143.58 66
2143.68 57
2143.79 51
2143.90 48
2144.00 49
2144.11 53
2144.21 59
2144.32 65
2144.43 70
2144.53 74
2144.64 76
2144.74 79
2144.85 81
2144.96 85
2145.06 91
2145.17 99
2145.28 109
2145.38 119
2145.49 130
2145.59 138
2145.70 144
2145.81 146
2145.91 143
2146.02 138
2146.12 130
2146.23 122
2146.34 115
2146.44 109
2146.55 105
2146.65 102
2146.76 100
2146.87 99
2146.97 97
2147.08 95
2147.19 97
2147.29 101
2147.40 111
2147.50 125
2147.61 142
2147.72 161
2147.82 178
2147.93 193
2148.03 203
2148.14 210
2148.25 214
2148.35 216
2148.46 219
2148.57 222
2148.67 226
2148.78 232
2148.88 238
2148.99 244
2149.10 248
2149.20 250
2149.31 248
2149.42 241
2149.52 231
2149.63 218
2149.73 203
2149.84 188
2149.95 175
2150.05 165
2150.16 158
2150.27 154
2150.37 150
2150.48 147
2150.58 144
2150.69 140
2150.80 136
2150.90 131
2151.01 124
2151.12 117
2151.22 108
2151.33 99
2151.43 90
2151.54 84
2151.65 80
2151.75 79
2151.86 83
2151.97 90
2152.07 101
2152.18 114
2152.28 130
2152.39 147
2152.50 164
2152.60 179
2152.71 192
2152.82 201
2152.92 208
2153.03 213
2153.13 217
2153.24 220
2153.35 222
2153.45 223
2153.56 221
2153.67 215
2153.77 205
2153.88 190
2153.99 171
2154.09 150
2154.20 126
2154.30 103
2154.41 82
2154.52 62
2154.62 46
2154.73 32
2154.84 20
2154.94 11
2155.05 3
2155.15 0
2155.26 0
2155.37 0
2155.47 0
2155.58 0
2155.69 0
2155.79 0
2155.90 0
2156.01 5
2156.11 19
2156.22 34
2156.32 49
2156.43 63
2156.54 74
2156.64 82
2156.75 85
2156.86 84
2156.96 78
2157.07 69
2157.18 56
2157.28 42
2157.39 28
2157.50 15
2157.60 6
2157.71 0
2157.81 0
2157.92 4
2158.03 13
2158.13 24
2158.24 36
2158.35 46
2158.45 54
2158.56 58
2158.67 58
2158.77 56
2158.88 53
2158.99 50
2159.09 49
2159.20 50
2159.30 54
2159.41 59
2159.52 64
2159.62 69
2159.73 75
2159.84 83
2159.94 93
2160.05 105
2160.16 117
2160.26 128
2160.37 135
2160.48 138
2160.58 136
2160.69 132
2160.80 126
2160.90 123
2161.01 123
2161.12 126
2161.22 131
2161.33 134
2161.43 133
2161.54 129
2161.65 121
2161.75 112
2161.86 105
2161.97 100
2162.07 98
2162.18 99
2162.29 100
2162.39 100
2162.50 97
2162.61 92
2162.71 87
2162.82 84
2162.93 84
2163.03 90
2163.14 101
2163.25 117
2163.35 134
2163.46 150
2163.57 163
2163.67 172
2163.78 175
2163.89 175
2163.99 172
2164.10 168
2164.20 165
2164.31 164
2164.42 166
2164.52 170
2164.63 177
2164.74 184
2164.84 191
2164.95 197
2165.06 200
2165.16 202
2165.27 202
2165.38 201
2165.48 201
2165.59 202
2165.70 206
2165.80 211
2165.91 219
2166.02 228
2166.12 237
2166.23 245
2166.34 252
2166.44 259
2166.55 266
2166.66 273
2166.76 281
2166.87 288
2166.98 296
2167.08 302
2167.19 307
2167.30 309
2167.40 308
2167.51 304
2167.62 296
2167.72 282
2167.83 264
2167.94 242
2168.04 219
2168.15 197
2168.26 179
2168.36 167
2168.47 161
2168.58 161
2168.68 164
2168.79 168
2168.90 170
2169.00 169
2169.11 166
2169.22 160
2169.32 154
2169.43 149
2169.54 145
2169.64 144
2169.75 144
2169.86 146
2169.96 149
2170.07 151
2170.18 152
2170.28 153
2170.39 154
2170.50 155
2170.60 157
2170.71 162
2170.82 170
2170.92 180
2171.03 189
2171.14 195
2171.24 197
2171.35 194
2171.46 186
2171.57 175
2171.67 165
2171.78 157
2171.89 153
2171.99 155
2172.10 160
2172.21 168
2172.31 175
2172.42 179
2172.53 180
2172.63 176
2172.74 169
2172.85 159
2172.95 149
2173.06 139
2173.17 131
2173.27 123
2173.38 117
2173.49 111
2173.59 104
2173.70 96
2173.81 88
2173.91 79
2174.02 71
2174.13 63
2174.23 56
2174.34 50
2174.45 45
2174.56 41
2174.66 37
2174.77 35
2174.88 35
2174.98 37
2175.09 43
2175.20 53
2175.30 67
2175.41 82
2175.52 98
2175.62 112
2175.73 122
2175.84 129
2175.94 133
2176.05 135
2176.16 137
2176.27 137
2176.37 137
2176.48 136
2176.59 131
2176.69 123
2176.80 114
2176.91 104
2177.01 98
2177.12 98
2177.23 105
2177.33 119
2177.44 140
2177.55 166
2177.65 194
2177.76 222
2177.87 249
2177.98 272
2178.08 292
2178.19 306
2178.30 313
2178.40 312
2178.51 304
2178.62 288
2178.72 266
2178.83 240
2178.94 210
2179.04 181
2179.15 154
2179.26 130
2179.37 111
2179.47 96
2179.58 87
2179.69 82
2179.79 81
2179.90 81
2180.01 83
2180.11 86
2180.22 88
2180.33 89
2180.44 89
2180.54 89
2180.65 91
2180.76 96
2180.86 105
2180.97 120
2181.08 139
2181.18 161
2181.29 182
2181.40 199
2181.51 208
2181.61 210
2181.72 205
2181.83 195
2181.93 183
2182.04 172
2182.15 165
2182.25 162
2182.36 164
2182.47 168
2182.58 173
2182.68 176
2182.79 177
2182.90 172
2183.00 162
2183.11 147
2183.22 127
2183.32 106
2183.43 83
2183.54 62
2183.65 42
2183.75 27
2183.86 15
2183.97 7
2184.07 4
2184.18 5
2184.29 11
2184.40 21
2184.50 34
2184.61 48
2184.72 64
2184.82 78
2184.93 89
2185.04 96
2185.15 100
2185.25 100
2185.36 98
2185.47 94
2185.57 89
2185.68 82
2185.79 74
2185.89 64
2186.00 52
2186.11 40
2186.22 29
2186.32 20
2186.43 15
2186.54 16
2186.64 20
2186.75 29
2186.86 39
2186.97 50
2187.07 60
2187.18 69
2187.29 78
2187.39 87
2187.50 97
2187.61 105
2187.72 113
2187.82 116
2187.93 115
2188.04 109
2188.14 99
2188.25 84
2188.36 68
2188.47 53
2188.57 41
2188.68 31
2188.79 25
2188.89 22
2189.00 21
2189.11 23
2189.22 25
2189.32 28
2189.43 31
2189.54 34
2189.65 37
2189.75 41
2189.86 46
2189.97 53
2190.07 62
2190.18 72
2190.29 84
2190.40 96
2190.50 109
2190.61 122
2190.72 134
2190.82 145
2190.93 152
2191.04 155
2191.15 152
2191.25 143
2191.36 127
2191.47 107
2191.58 84
2191.68 59
2191.79 35
2191.90 12
2192.00 0
2192.11 0
2192.22 0
2192.33 0
2192.43 0
2192.54 0
2192.65 0
2192.76 0
2192.86 9
2192.97 24
2193.08 37
2193.18 44
2193.29 45
2193.40 41
2193.51 33
2193.61 24
2193.72 18
2193.83 15
2193.94 17
2194.04 25
2194.15 35
2194.26 47
2194.36 59
2194.47 69
2194.58 78
2194.69 85
2194.79 91
2194.90 97
2195.01 103
2195.12 108
2195.22 112
2195.33 113
2195.44 110
2195.55 103
2195.65 91
2195.76 76
2195.87 58
2195.98 42
2196.08 31
2196.19 26
2196.30 30
2196.40 42
2196.51 62
2196.62 87
2196.73 113
2196.83 138
2196.94 161
2197.05 180
2197.16 195
2197.26 206
2197.37 212
2197.48 214
2197.59 209
2197.69 199
2197.80 183
2197.91 161
2198.02 136
2198.12 108
2198.23 81
2198.34 57
2198.45 37
2198.55 23
2198.66 15
2198.77 12
2198.87 13
2198.98 17
2199.09 22
2199.20 26
2199.30 30
2199.41 36
2199.52 45
2199.63 58
2199.73 74
2199.84 93
2199.95 111
2200.06 125
2200.16 133
2200.27 132
2200.38 124
2200.49 110
2200.59 93
2200.70 77
2200.81 65
2200.92 57
2201.02 55
2201.13 57
2201.24 63
2201.35 70
2201.45 77
2201.56 82
2201.67 83
2201.78 82
2201.88 79
2201.99 75
2202.10 74
2202.21 76
2202.31 81
2202.42 89
2202.53 96
2202.64 101
2202.74 102
2202.85 98
2202.96 89
2203.07 77
2203.17 66
2203.28 56
2203.39 51
2203.50 52
2203.60 59
2203.71 71
2203.82 87
2203.93 104
2204.03 121
2204.14 135
2204.25 144
2204.36 146
2204.46 140
2204.57 127
2204.68 110
2204.79 90
2204.90 72
2205.00 58
2205.11 51
2205.22 51
2205.33 59
2205.43 72
2205.54 88
2205.65 107
2205.76 126
2205.86 144
2205.97 160
2206.08 173
2206.19 181
2206.29 185
2206.40 184
2206.51 179
2206.62 172
2206.72 165
2206.83 162
2206.94 162
2207.05 167
2207.15 175
2207.26 182
2207.37 186
2207.48 183
2207.59 174
2207.69 160
2207.80 141
2207.91 122
2208.02 104
2208.12 91
2208.23 82
2208.34 78
2208.45 78
2208.55 81
2208.66 86
2208.77 91
2208.88 96
2208.99 98
2209.09 99
2209.20 95
2209.31 89
2209.42 80
2209.52 67
2209.63 53
2209.74 39
2209.85 26
2209.95 15
2210.06 8
2210.17 5
2210.28 8
2210.39 16
2210.49 27
2210.60 39
2210.71 51
2210.82 60
2210.92 65
2211.03 63
2211.14 54
2211.25 41
2211.35 24
2211.46 6
2211.57 0
2211.68 0
2211.79 0
2211.89 0
2212.00 0
2212.11 0
2212.22 0
2212.32 0
2212.43 12
2212.54 24
2212.65 35
2212.76 43
2212.86 51
2212.97 59
2213.08 66
2213.19 74
2213.29 82
2213.40 91
2213.51 98
2213.62 103
2213.73 104
2213.83 103
2213.94 99
2214.05 93
2214.16 88
2214.26 85
2214.37 85
2214.48 88
2214.59 92
2214.70 95
2214.80 96
2214.91 92
2215.02 84
2215.13 71
2215.23 55
2215.34 37
2215.45 20
2215.56 5
2215.67 0
2215.77 0
2215.88 0
2215.99 0
2216.10 7
2216.21 19
2216.31 30
2216.42 38
2216.53 43
2216.64 44
2216.74 42
2216.85 39
2216.96 35
2217.07 32
2217.18 30
2217.28 28
2217.39 25
2217.50 22
2217.61 16
2217.72 10
2217.82 2
2217.93 0
2218.04 0
2218.15 0
2218.26 0
2218.36 0
2218.47 0
2218.58 0
2218.69 5
2218.79 23
2218.90 42
2219.01 58
2219.12 71
2219.23 81
2219.33 89
2219.44 97
2219.55 106
2219.66 118
2219.77 132
2219.87 147
2219.98 160
2220.09 170
2220.20 176
2220.31 178
2220.41 176
2220.52 173
2220.63 168
2220.74 164
2220.85 160
2220.95 157
2221.06 155
2221.17 154
2221.28 155
2221.39 158
2221.49 162
2221.60 169
2221.71 177
2221.82 187
2221.93 196
2222.03 207
2222.14 219
2222.25 231
2222.36 245
2222.47 259
2222.57 274
2222.68 288
2222.79 300
2222.90 310
2223.01 316
2223.11 317
2223.22 313
2223.33 302
2223.44 285
2223.55 264
2223.65 241
2223.76 218
2223.87 198
2223.98 182
2224.09 170
2224.19 163
2224.30 157
2224.41 152
2224.52 143
2224.63 131
2224.73 114
2224.84 92
2224.95 69
2225.06 47
2225.17 27
2225.27 12
2225.38 1
2225.49 0
2225.60 0
2225.71 0
2225.82 0
2225.92 0
2226.03 0
2226.14 0
2226.25 0
2226.36 0
2226.46 11
2226.57 29
2226.68 47
2226.79 61
2226.90 70
2227.00 75
2227.11 75
2227.22 76
2227.33 78
2227.44 82
2227.54 89
2227.65 97
2227.76 104
2227.87 109
2227.98 111
2228.09 111
2228.19 109
2228.30 109
2228.41 110
2228.52 112
2228.63 115
2228.73 119
2228.84 121
2228.95 122
2229.06 121
2229.17 119
2229.28 116
2229.38 114
2229.49 111
2229.60 107
2229.71 103
2229.82 97
2229.92 93
2230.03 90
2230.14 91
2230.25 97
2230.36 110
2230.47 129
2230.57 152
2230.68 177
2230.79 203
2230.90 227
2231.01 250
2231.11 270
2231.22 289
2231.33 306
2231.44 322
2231.55 335
2231.66 347
2231.76 356
2231.87 365
2231.98 373
2232.09 382
2232.20 391
2232.31 399
2232.41 405
2232.52 410
2232.63 412
2232.74 412
2232.85 412
2232.95 414
2233.06 416
2233.17 420
2233.28 423
2233.39 424
2233.50 423
2233.60 421
2233.71 419
2233.82 418
2233.93 420
2234.04 425
2234.15 433
2234.25 442
2234.36 450
2234.47 455
2234.58 457
2234.69 455
2234.80 450
2234.90 443
2235.01 434
2235.12 423
2235.23 410
2235.34 395
2235.45 378
2235.55 361
2235.66 344
2235.77 330
2235.88 319
2235.99 311
2236.10 308
2236.20 309
2236.31 312
2236.42 319
2236.53 328
2236.64 337
2236.75 345
2236.85 349
2236.96 349
2237.07 343
2237.18 331
2237.29 315
2237.40 298
2237.50 281
2237.61 267
2237.72 259
2237.83 256
2237.94 258
2238.05 265
2238.15 275
2238.26 287
2238.37 297
2238.48 304
2238.59 305
2238.70 301
2238.80 291
2238.91 277
2239.02 263
2239.13 249
2239.24 239
2239.35 231
2239.46 225
2239.56 218
2239.67 207
2239.78 191
2239.89 171
2240.00 149
2240.11 127
2240.21 111
2240.32 102
2240.43 103
2240.54 112
2240.65 128
2240.76 149
2240.86 170
2240.97 189
2241.08 204
2241.19 214
2241.30 221
2241.41 225
2241.52 228
2241.62 231
2241.73 234
2241.84 238
2241.95 242
2242.06 245
2242.17 248
2242.27 250
2242.38 252
2242.49 253
2242.60 252
2242.71 250
2242.82 246
2242.93 239
2243.03 229
2243.14 216
2243.25 203
2243.36 190
2243.47 179
2243.58 171
2243.69 167
2243.79 168
2243.90 172
2244.01 178
2244.12 184
2244.23 190
2244.34 195
2244.45 198
2244.55 199
2244.66 199
2244.77 197
2244.88 194
2244.99 188
2245.10 179
2245.21 167
2245.31 154
2245.42 140
2245.53 128
2245.64 119
2245.75 116
2245.86 117
2245.97 122
2246.07 128
2246.18 135
2246.29 141
2246.40 144
2246.51 146
2246.62 148
2246.73 151
2246.83 155
2246.94 162
2247.05 171
2247.16 182
2247.27 192
2247.38 199
2247.49 200
2247.59 195
2247.70 182
2247.81 162
2247.92 138
2248.03 114
2248.14 93
2248.25 79
2248.35 74
2248.46 79
2248.57 92
2248.68 110
2248.79 129
2248.90 144
2249.01 153
2249.11 154
2249.22 147
2249.33 134
2249.44 118
2249.55 102
2249.66 89
2249.77 80
2249.88 78
2249.98 83
2250.09 93
2250.20 107
2250.31 124
2250.42 140
2250.53 154
2250.64 164
2250.75 169
2250.85 169
2250.96 166
2251.07 158
2251.18 149
2251.29 137
2251.40 123
2251.51 109
2251.61 96
2251.72 84
2251.83 75
2251.94 71
2252.05 71
2252.16 74
2252.27 79
2252.38 84
2252.48 87
2252.59 90
2252.70 93
2252.81 99
2252.92 110
2253.03 128
2253.14 152
2253.25 179
2253.35 206
2253.46 229
2253.57 246
2253.68 255
2253.79 258
2253.90 255
2254.01 248
2254.12 240
2254.22 231
2254.33 221
2254.44 211
2254.55 200
2254.66 190
2254.77 182
2254.88 177
2254.99 173
2255.09 171
2255.20 171
2255.31 171
2255.42 169
2255.53 166
2255.64 162
2255.75 158
2255.86 155
2255.97 156
2256.07 161
2256.18 172
2256.29 189
2256.40 211
2256.51 237
2256.62 263
2256.73 288
2256.84 308
2256.94 321
2257.05 327
2257.16 325
2257.27 317
2257.38 307
2257.49 296
2257.60 286
2257.71 275
2257.82 264
2257.92 252
2258.03 236
2258.14 215
2258.25 190
2258.36 163
2258.47 135
2258.58 110
2258.69 88
2258.80 72
2258.90 62
2259.01 58
2259.12 59
2259.23 62
2259.34 66
2259.45 71
2259.56 73
2259.67 72
2259.78 68
2259.88 58
2259.99 45
2260.10 29
2260.21 13
2260.32 0
2260.43 0
2260.54 0
2260.65 0
2260.76 0
2260.86 3
2260.97 10
2261.08 13
2261.19 12
2261.30 6
2261.41 0
2261.52 0
2261.63 0
2261.74 0
2261.85 13
2261.95 33
2262.06 58
2262.17 84
2262.28 108
2262.39 128
2262.50 144
2262.61 154
2262.72 161
2262.83 168
2262.94 178
2263.04 192
2263.15 211
2263.26 234
2263.37 257
2263.48 279
2263.59 295
2263.70 303
2263.81 302
2263.92 295
2264.03 282
2264.13 267
2264.24 253
2264.35 242
2264.46 232
2264.57 224
2264.68 216
2264.79 208
2264.90 198
2265.01 190
2265.12 183
2265.22 180
2265.33 181
2265.44 187
2265.55 195
2265.66 203
2265.77 210
2265.88 214
2265.99 217
2266.10 218
2266.21 220
2266.32 223
2266.42 228
2266.53 233
2266.64 238
2266.75 239
2266.86 236
2266.97 228
2267.08 215
2267.19 200
2267.30 184
2267.41 169
2267.52 159
2267.62 152
2267.73 149
2267.84 149
2267.95 150
2268.06 152
2268.17 152
2268.28 151
2268.39 149
2268.50 145
2268.61 142
2268.72 140
2268.82 140
2268.93 144
2269.04 154
2269.15 169
2269.26 190
2269.37 214
2269.48 240
2269.59 264
2269.70 282
2269.81 292
2269.92 294
2270.03 289
2270.13 277
2270.24 262
2270.35 244
2270.46 224
2270.57 204
2270.68 184
2270.79 165
2270.90 148
2271.01 134
2271.12 125
2271.23 119
2271.34 117
2271.44 117
2271.55 118
2271.66 120
2271.77 122
2271.88 122
2271.99 122
2272.10 121
2272.21 120
2272.32 117
2272.43 114
2272.54 112
2272.65 111
2272.75 113
2272.86 119
2272.97 127
2273.08 139
2273.19 153
2273.30 167
2273.41 179
2273.52 190
2273.63 197
2273.74 203
2273.85 206
2273.96 206
2274.07 204
2274.18 199
2274.28 189
2274.39 175
2274.50 157
2274.61 137
2274.72 117
2274.83 101
2274.94 89
2275.05 84
2275.16 84
2275.27 87
2275.38 91
2275.49 93
2275.60 91
2275.70 85
2275.81 77
2275.92 68
2276.03 62
2276.14 59
2276.25 61
2276.36 67
2276.47 78
2276.58 93
2276.69 110
2276.80 129
2276.91 148
2277.02 168
2277.13 186
2277.24 201
2277.34 212
2277.45 218
2277.56 219
2277.67 216
2277.78 210
2277.89 204
2278.00 196
2278.11 189
2278.22 183
2278.33 176
2278.44 170
2278.55 164
2278.66 159
2278.77 157
2278.88 158
2278.98 162
2279.09 170
2279.20 180
2279.31 191
2279.42 202
2279.53 212
2279.64 221
2279.75 231
2279.86 241
2279.97 254
2280.08 268
2280.19 283
2280.30 296
2280.41 307
2280.52 313
2280.63 314
2280.74 311
2280.84 304
2280.95 295
2281.06 286
2281.17 276
2281.28 269
2281.39 263
2281.50 259
2281.61 256
2281.72 254
2281.83 252
2281.94 249
2282.05 243
2282.16 235
2282.27 225
2282.38 214
2282.49 204
2282.60 198
2282.71 198
2282.81 203
2282.92 213
2283.03 226
2283.14 241
2283.25 254
2283.36 263
2283.47 267
2283.58 267
2283.69 261
2283.80 252
2283.91 239
2284.02 224
2284.13 208
2284.24 194
2284.35 181
2284.46 172
2284.57 166
2284.68 163
2284.79 161
2284.90 162
2285.00 162
2285.11 161
2285.22 160
2285.33 160
2285.44 161
2285.55 164
2285.66 170
2285.77 177
2285.88 184
2285.99 189
2286.10 191
2286.21 186
2286.32 176
2286.43 161
2286.54 145
2286.65 131
2286.76 122
2286.87 120
2286.98 127
2287.09 141
2287.20 160
2287.31 180
2287.41 196
2287.52 207
2287.63 210
2287.74 205
2287.85 194
2287.96 180
2288.07 166
2288.18 154
2288.29 145
2288.40 139
2288.51 135
2288.62 130
2288.73 123
2288.84 114
2288.95 101
2289.06 86
2289.17 72
2289.28 59
2289.39 49
2289.50 44
2289.61 42
2289.72 42
2289.83 44
2289.94 46
2290.05 47
2290.15 48
2290.26 47
2290.37 45
2290.48 41
2290.59 37
2290.70 30
2290.81 24
2290.92 17
2291.03 12
2291.14 11
2291.25 14
2291.36 20
2291.47 30
2291.58 41
2291.69 51
2291.80 57
2291.91 59
2292.02 56
2292.13 50
2292.24 42
2292.35 34
2292.46 28
2292.57 25
2292.68 24
2292.79 25
2292.90 28
2293.01 32
2293.12 38
2293.23 45
2293.34 53
2293.45 61
2293.56 67
2293.66 72
2293.77 72
2293.88 69
2293.99 62
2294.10 52
2294.21 42
2294.32 33
2294.43 29
2294.54 29
2294.65 36
2294.76 49
2294.87 65
2294.98 83
2295.09 101
2295.20 115
2295.31 126
2295.42 131
2295.53 133
2295.64 133
2295.75 133
2295.86 134
2295.97 138
2296.08 143
2296.19 149
2296.30 156
2296.41 160
2296.52 161
2296.63 158
2296.74 151
2296.85 139
2296.96 125
2297.07 109
2297.18 93
2297.29 78
2297.40 65
2297.51 54
2297.62 46
2297.73 41
2297.84 38
2297.95 39
2298.06 43
2298.17 52
2298.28 65
2298.39 80
2298.50 94
2298.61 105
2298.72 110
2298.82 106
2298.93 94
2299.04 75
2299.15 53
2299.26 32
2299.37 15
2299.48 6
2299.59 6
2299.70 14
2299.81 28
2299.92 46
2300.03 65
2300.14 85
2300.25 102
2300.36 118
2300.47 131
2300.58 141
2300.69 148
2300.80 151
2300.91 148
2301.02 140
2301.13 127
2301.24 110
2301.35 93
2301.46 78
2301.57 68
2301.68 65
2301.79 70
2301.90 81
2302.01 96
2302.12 112
2302.23 126
2302.34 135
2302.45 137
2302.56 131
2302.67 119
2302.78 103
2302.89 87
2303.00 72
2303.11 62
2303.22 56
2303.33 52
2303.44 50
2303.55 46
2303.66 39
2303.77 29
2303.88 16
2303.99 2
2304.10 0
2304.21 0
2304.32 0
2304.43 0
2304.54 0
2304.65 0
2304.76 0
2304.87 0
2304.98 10
2305.09 21
2305.20 32
2305.31 46
2305.42 62
2305.53 81
2305.64 100
2305.75 119
2305.86 135
2305.97 146
2306.08 150
2306.19 146
2306.30 135
2306.41 119
2306.52 100
2306.63 83
2306.74 69
2306.85 62
2306.96 61
2307.07 67
2307.18 79
2307.29 95
2307.40 112
2307.51 129
2307.62 143
2307.73 153
2307.84 157
2307.95 156
2308.06 149
2308.17 138
2308.28 122
2308.39 105
2308.50 87
2308.61 70
2308.72 54
2308.83 41
2308.94 31
2309.05 24
2309.16 19
2309.27 16
2309.38 15
2309.49 16
2309.60 19
2309.71 23
2309.82 28
2309.93 34
2310.04 40
2310.15 45
2310.26 48
2310.37 49
2310.48 48
2310.59 45
2310.70 39
2310.81 32
2310.92 24
2311.03 18
2311.14 14
2311.25 14
2311.36 20
2311.48 31
2311.59 46
2311.70 63
2311.81 81
2311.92 98
2312.03 112
2312.14 125
2312.25 136
2312.36 145
2312.47 154
2312.58 161
2312.69 166
2312.80 170
2312.91 171
2313.02 169
2313.13 165
2313.24 160
2313.35 153
2313.46 145
2313.57 138
2313.68 131
2313.79 126
2313.90 124
2314.01 124
2314.12 127
2314.23 132
2314.34 138
2314.45 143
2314.56 147
2314.67 148
2314.78 145
2314.89 138
2315.00 128
2315.11 117
2315.22 105
2315.33 93
2315.44 82
2315.55 73
2315.66 67
2315.77 63
2315.88 60
2315.99 59
2316.10 58
2316.21 57
2316.32 58
2316.43 58
2316.54 59
2316.66 58
2316.77 57
2316.88 53
2316.99 46
2317.10 36
2317.21 24
2317.32 11
2317.43 0
2317.54 0
2317.65 0
2317.76 0
2317.87 0
2317.98 0
2318.09 0
2318.20 0
2318.31 0
2318.42 8
2318.53 29
2318.64 55
2318.75 85
2318.86 116
2318.97 146
2319.08 171
2319.19 189
2319.30 200
2319.41 203
2319.52 201
2319.63 194
2319.74 185
2319.85 176
2319.96 167
2320.07 160
2320.19 155
2320.30 150
2320.41 147
2320.52 145
2320.63 144
2320.74 143
2320.85 140
2320.96 135
2321.07 129
2321.18 121
2321.29 114
2321.40 109
2321.51 106
2321.62 107
2321.73 110
2321.84 113
2321.95 115
2322.06 115
2322.17 112
2322.28 110
2322.39 109
2322.50 111
2322.61 119
2322.72 132
2322.83 150
2322.95 170
2323.06 188
2323.17 204
2323.28 215
2323.39 220
2323.50 221
2323.61 218
2323.72 214
2323.83 210
2323.94 208
2324.05 207
2324.16 206
2324.27 205
2324.38 203
2324.49 199
2324.60 192
2324.71 183
2324.82 173
2324.93 162
2325.04 153
2325.15 144
2325.26 138
2325.38 134
2325.49 133
2325.60 132
2325.71 132
2325.82 131
2325.93 127
2326.04 119
2326.15 109
2326.26 96
2326.37 81
2326.48 67
2326.59 55
2326.70 45
2326.81 39
2326.92 36
2327.03 36
2327.14 37
2327.25 39
2327.36 40
2327.47 40
2327.59 39
2327.70 38
2327.81 39
2327.92 42
2328.03 50
2328.14 61
2328.25 76
2328.36 92
2328.47 108
2328.58 124
2328.69 137
2328.80 149
2328.91 157
2329.02 162
2329.13 163
2329.24 163
2329.35 160
2329.46 157
2329.58 155
2329.69 154
2329.80 155
2329.91 156
2330.02 156
2330.13 155
2330.24 152
2330.35 150
2330.46 149
2330.57 151
2330.68 156
2330.79 165
2330.90 175
2331.01 183
2331.12 186
2331.23 183
2331.35 173
2331.46 160
2331.57 144
2331.68 130
2331.79 119
2331.90 112
2332.01 107
2332.12 102
2332.23 96
2332.34 86
2332.45 73
2332.56 56
2332.67 38
2332.78 22
2332.89 9
2333.00 1
2333.12 0
2333.23 3
2333.34 10
2333.45 20
2333.56 31
2333.67 41
2333.78 50
2333.89 56
2334.00 60
2334.11 61
2334.22 60
2334.33 55
2334.44 48
2334.55 39
2334.67 29
2334.78 17
2334.89 5
2335.00 0
2335.11 0
2335.22 0
2335.33 0
2335.44 0
2335.55 0
2335.66 0
2335.77 0
2335.88 10
2335.99 25
2336.10 39
2336.22 48
2336.33 53
2336.44 53
2336.55 50
2336.66 45
2336.77 41
2336.88 39
2336.99 41
2337.10 47
2337.21 56
2337.32 67
2337.43 76
2337.54 81
2337.66 80
2337.77 73
2337.88 59
2337.99 41
2338.10 21
2338.21 2
2338.32 0
2338.43 0
2338.54 0
2338.65 0
2338.76 0
2338.87 0
2338.98 0
2339.10 13
2339.21 32
2339.32 53
2339.43 75
2339.54 95
2339.65 111
2339.76 120
2339.87 122
2339.98 117
2340.09 106
2340.20 92
2340.31 78
2340.43 67
2340.54 61
2340.65 59
2340.76 63
2340.87 72
2340.98 86
2341.09 104
2341.20 125
2341.31 146
2341.42 166
2341.53 183
2341.64 193
2341.76 196
2341.87 190
2341.98 177
2342.09 158
2342.20 135
2342.31 110
2342.42 87
2342.53 67
2342.64 52
2342.75 43
2342.86 39
2342.98 39
2343.09 41
2343.20 44
2343.31 47
2343.42 47
2343.53 44
2343.64 39
2343.75 34
2343.86 31
2343.97 31
2344.08 36
2344.20 46
2344.31 58
2344.42 71
2344.53 82
2344.64 89
2344.75 91
2344.86 87
2344.97 80
2345.08 73
2345.19 66
2345.30 63
2345.42 62
2345.53 65
2345.64 70
2345.75 76
2345.86 83
2345.97 92
2346.08 102
2346.19 115
2346.30 131
2346.41 148
2346.53 165
2346.64 180
2346.75 192
2346.86 198
2346.97 197
2347.08 191
2347.19 180
2347.30 166
2347.41 151
2347.52 137
2347.64 125
2347.75 116
2347.86 112
2347.97 112
2348.08 116
2348.19 122
2348.30 131
2348.41 141
2348.52 151
2348.63 161
2348.75 170
2348.86 177
2348.97 183
2349.08 186
2349.19 186
2349.30 184
2349.41 180
2349.52 175
2349.63 170
2349.75 164
2349.86 159
2349.97 154
2350.08 149
2350.19 144
2350.30 140
2350.41 135
2350.52 132
2350.63 129
2350.74 127
2350.86 126
2350.97 125
2351.08 124
2351.19 123
2351.30 122
2351.41 121
2351.52 121
2351.63 122
2351.74 124
2351.86 129
2351.97 136
2352.08 146
2352.19 158
2352.30 171
2352.41 181
2352.52 187
2352.63 186
2352.74 179
2352.86 167
2352.97 151
2353.08 134
2353.19 119
2353.30 109
2353.41 103
2353.52 99
2353.63 95
2353.75 91
2353.86 86
2353.97 81
2354.08 77
2354.19 77
2354.30 81
2354.41 89
2354.52 98
2354.63 107
2354.75 112
2354.86 113
2354.97 110
2355.08 104
2355.19 97
2355.30 92
2355.41 91
2355.52 94
2355.64 101
2355.75 109
2355.86 117
2355.97 122
2356.08 122
2356.19 117
2356.30 108
2356.41 97
2356.52 88
2356.64 81
2356.75 77
2356.86 74
2356.97 72
2357.08 68
2357.19 60
2357.30 50
2357.41 36
2357.53 24
2357.64 15
2357.75 10
2357.86 9
2357.97 13
2358.08 19
2358.19 26
2358.30 31
2358.42 34
2358.53 35
2358.64 33
2358.75 28
2358.86 21
2358.97 12
2359.08 1
2359.20 0
2359.31 0
2359.42 0
2359.53 0
2359.64 0
2359.75 0
2359.86 0
2359.97 4
2360.09 20
2360.20 34
2360.31 47
2360.42 57
2360.53 65
2360.64 73
2360.75 82
2360.86 92
2360.98 104
2361.09 118
2361.20 133
2361.31 148
2361.42 163
2361.53 176
2361.64 189
2361.76 200
2361.87 210
2361.98 218
2362.09 227
2362.20 234
2362.31 242
2362.42 250
2362.53 259
2362.65 270
2362.76 283
2362.87 297
2362.98 310
2363.09 323
2363.20 333
2363.31 340
2363.43 344
2363.54 345
2363.65 341
2363.76 335
2363.87 326
2363.98 314
2364.09 300
2364.21 285
2364.32 270
2364.43 256
2364.54 244
2364.65 234
2364.76 227
2364.87 223
2364.99 222
2365.10 224
2365.21 228
2365.32 235
2365.43 243
2365.54 250
2365.65 255
2365.77 257
2365.88 257
2365.99 255
2366.10 254
2366.21 255
2366.32 260
2366.43 267
2366.55 276
2366.66 284
2366.77 287
2366.88 285
2366.99 277
2367.10 267
2367.21 255
2367.33 246
2367.44 239
2367.55 237
2367.66 237
2367.77 239
2367.88 241
2367.99 243
2368.11 243
2368.22 241
2368.33 236
2368.44 229
2368.55 220
2368.66 210
2368.78 200
2368.89 194
2369.00 193
2369.11 198
2369.22 210
2369.33 226
2369.44 244
2369.56 262
2369.67 279
2369.78 292
2369.89 301
2370.00 306
2370.11 307
2370.23 305
2370.34 298
2370.45 290
2370.56 279
2370.67 268
2370.78 258
2370.89 250
2371.01 245
2371.12 243
2371.23 244
2371.34 246
2371.45 249
2371.56 250
2371.68 250
2371.79 246
2371.90 239
2372.01 227
2372.12 211
2372.23 191
2372.35 169
2372.46 145
2372.57 121
2372.68 96
2372.79 73
2372.90 51
2373.01 31
2373.13 15
2373.24 2
2373.35 0
2373.46 0
2373.57 0
2373.68 0
2373.80 0
2373.91 0
2374.02 0
2374.13 0
2374.24 0
2374.35 4
2374.47 16
2374.58 31
2374.69 48
2374.80 66
2374.91 85
2375.02 102
2375.14 119
2375.25 132
2375.36 142
2375.47 146
2375.58 145
2375.69 139
2375.81 127
2375.92 110
2376.03 90
2376.14 69
2376.25 48
2376.36 30
2376.48 15
2376.59 4
2376.70 0
2376.81 2
2376.92 9
2377.03 19
2377.15 33
2377.26 49
2377.37 66
2377.48 83
2377.59 100
2377.70 116
2377.82 132
2377.93 147
2378.04 158
2378.15 166
2378.26 170
2378.38 171
2378.49 170
2378.60 169
2378.71 171
2378.82 177
2378.93 188
2379.05 202
2379.16 217
2379.27 232
2379.38 243
2379.49 250
2379.60 252
2379.72 249
2379.83 242
2379.94 232
2380.05 220
2380.16 204
2380.28 185
2380.39 163
2380.50 137
2380.61 111
2380.72 85
2380.83 64
2380.95 49
2381.06 43
2381.17 46
2381.28 55
2381.39 69
2381.50 84
2381.62 96
2381.73 104
2381.84 105
2381.95 100
2382.06 89
2382.18 73
2382.29 56
2382.40 37
2382.51 20
2382.62 4
2382.73 0
2382.85 0
2382.96 0
2383.07 0
2383.18 15
2383.29 38
2383.41 63
2383.52 88
2383.63 109
2383.74 125
2383.85 133
2383.97 134
2384.08 130
2384.19 123
2384.30 114
2384.41 106
2384.52 100
2384.64 97
2384.75 96
2384.86 97
2384.97 99
2385.08 100
2385.20 101
2385.31 101
2385.42 100
2385.53 98
2385.64 95
2385.76 92
2385.87 90
2385.98 88
2386.09 88
2386.20 90
2386.32 94
2386.43 98
2386.54 101
2386.65 103
2386.76 103
2386.87 100
2386.99 96
2387.10 92
2387.21 88
2387.32 87
2387.43 88
2387.55 91
2387.66 96
2387.77 101
2387.88 106
2387.99 110
2388.11 112
2388.22 111
2388.33 109
2388.44 105
2388.55 101
2388.67 97
2388.78 95
2388.89 96
2389.00 97
2389.11 100
2389.23 102
2389.34 103
2389.45 102
2389.56 98
2389.67 92
2389.79 84
2389.90 75
2390.01 66
2390.12 57
2390.23 50
2390.35 43
2390.46 38
2390.57 34
2390.68 32
2390.79 32
2390.91 33
2391.02 36
2391.13 40
2391.24 43
2391.35 43
2391.47 41
2391.58 36
2391.69 27
2391.80 18
2391.91 9
2392.03 2
2392.14 0
2392.25 0
2392.36 0
2392.47 0
2392.59 0
2392.70 0
2392.81 0
2392.92 0
2393.04 0
2393.15 0
2393.26 2
2393.37 16
2393.48 35
2393.60 55
2393.71 76
2393.82 93
2393.93 104
2394.04 109
2394.16 107
2394.27 98
2394.38 85
2394.49 71
2394.60 57
2394.72 44
2394.83 33
2394.94 25
2395.05 18
2395.17 13
2395.28 9
2395.39 8
2395.50 8
2395.61 11
2395.73 15
2395.84 19
2395.95 25
2396.06 31
2396.17 40
2396.29 52
2396.40 67
2396.51 86
2396.62 104
2396.74 121
2396.85 134
2396.96 141
2397.07 143
2397.18 142
2397.30 140
2397.41 141
2397.52 146
2397.63 155
2397.75 166
2397.86 178
2397.97 189
2398.08 198
2398.19 203
2398.31 205
2398.42 203
2398.53 198
2398.64 189
2398.75 176
2398.87 161
2398.98 145
2399.09 129
2399.20 113
2399.32 99
2399.43 87
2399.54 77
2399.65 67
2399.77 57
2399.88 48
2399.99 38
2400.10 29
2400.21 21
2400.33 15
2400.44 12
2400.55 13
2400.66 17
2400.78 25
2400.89 36
2401.00 50
2401.11 65
2401.22 80
2401.34 94
2401.45 104
2401.56 111
2401.67 113
2401.79 112
2401.90 108
2402.01 103
2402.12 99
2402.23 98
2402.35 100
2402.46 107
2402.57 120
2402.68 138
2402.80 161
2402.91 186
2403.02 211
2403.13 233
2403.25 249
2403.36 259
2403.47 261
2403.58 258
2403.70 250
2403.81 240
2403.92 229
2404.03 218
2404.14 208
2404.26 199
2404.37 189
2404.48 178
2404.59 166
2404.71 153
2404.82 140
2404.93 127
2405.04 115
2405.16 105
2405.27 98
2405.38 95
2405.49 94
2405.61 96
2405.72 99
2405.83 102
2405.94 104
2406.05 103
2406.17 99
2406.28 92
2406.39 82
2406.50 73
2406.62 66
2406.73 63
2406.84 65
2406.95 75
2407.07 90
2407.18 110
2407.29 133
2407.40 156
2407.52 178
2407.63 195
2407.74 205
2407.85 207
2407.97 203
2408.08 192
2408.19 178
2408.30 164
2408.42 152
2408.53 145
2408.64 143
2408.75 145
2408.87 149
2408.98 152
2409.09 152
2409.20 149
2409.31 142
2409.43 133
2409.54 124
2409.65 119
2409.76 117
2409.88 119
2409.99 126
2410.10 136
2410.21 149
2410.33 163
2410.44 177
2410.55 189
2410.66 198
2410.78 203
2410.89 203
2411.00 197
2411.11 188
2411.23 177
2411.34 168
2411.45 164
2411.56 165
2411.68 171
2411.79 180
2411.90 189
2412.01 195
2412.13 196
2412.24 192
2412.35 183
2412.46 174
2412.58 167
2412.69 165
2412.80 168
2412.92 177
2413.03 190
2413.14 204
2413.25 218
2413.37 229
2413.48 236
2413.59 239
2413.70 238
2413.82 234
2413.93 226
2414.04 214
2414.15 199
2414.27 181
2414.38 160
2414.49 138
2414.60 116
2414.72 98
2414.83 83
2414.94 74
2415.05 72
2415.17 76
2415.28 84
2415.39 95
2415.50 107
2415.62 119
2415.73 129
2415.84 138
2415.95 146
2416.07 154
2416.18 163
2416.29 172
2416.41 181
2416.52 187
2416.63 191
2416.74 192
2416.86 191
2416.97 189
2417.08 186
2417.19 184
2417.31 183
2417.42 184
2417.53 187
2417.64 190
2417.76 194
2417.87 198
2417.98 202
2418.10 204
2418.21 204
2418.32 200
2418.43 193
2418.55 182
2418.66 169
2418.77 154
2418.88 141
2419.00 131
2419.11 125
2419.22 122
2419.33 121
2419.45 120
2419.56 117
2419.67 110
2419.79 99
2419.90 83
2420.01 65
2420.12 46
2420.24 28
2420.35 13
2420.46 1
2420.57 0
2420.69 0
2420.80 0
2420.91 0
2421.03 5
2421.14 14
2421.25 24
2421.36 34
2421.48 44
2421.59 54
2421.70 64
2421.81 75
2421.93 86
2422.04 97
2422.15 107
2422.27 113
2422.38 113
2422.49 107
2422.60 94
2422.72 78
2422.83 61
2422.94 49
2423.06 44
2423.17 46
2423.28 56
2423.39 69
2423.51 81
2423.62 88
2423.73 89
2423.84 82
2423.96 69
2424.07 53
2424.18 37
2424.30 24
2424.41 16
2424.52 13
2424.63 15
2424.75 22
2424.86 32
2424.97 44
2425.09 55
2425.20 64
2425.31 71
2425.42 74
2425.54 72
2425.65 66
2425.76 57
2425.88 48
2425.99 40
2426.10 33
2426.21 29
2426.33 27
2426.44 26
2426.55 27
2426.67 27
2426.78 28
2426.89 30
2427.00 31
2427.12 32
2427.23 32
2427.34 29
2427.46 24
2427.57 15
2427.68 5
2427.79 0
2427.91 0
2428.02 0
2428.13 0
2428.25 0
2428.36 0
2428.47 0
2428.58 0
2428.70 15
2428.81 31
2428.92 47
2429.04 62
2429.15 73
2429.26 82
2429.38 87
2429.49 88
2429.60 87
2429.71 83
2429.83 77
2429.94 69
2430.05 60
2430.17 52
2430.28 45
2430.39 40
2430.50 36
2430.62 33
2430.73 30
2430.84 25
2430.96 18
2431.07 9
2431.18 0
2431.30 0
2431.41 0
2431.52 0
2431.63 0
2431.75 0
2431.86 0
2431.97 0
2432.09 10
2432.20 28
2432.31 46
2432.43 66
2432.54 87
2432.65 109
2432.76 130
2432.88 150
2432.99 166
2433.10 176
2433.22 181
2433.33 182
2433.44 180
2433.56 179
2433.67 181
2433.78 187
2433.89 196
2434.01 207
2434.12 217
2434.23 225
2434.35 232
2434.46 239
2434.57 248
2434.69 262
2434.80 279
2434.91 300
2435.02 320
2435.14 336
2435.25 345
2435.36 344
2435.48 334
2435.59 319
2435.70 301
2435.82 284
2435.93 270
2436.04 260
2436.16 254
2436.27 247
2436.38 240
2436.50 228
2436.61 213
2436.72 193
2436.83 170
2436.95 147
2437.06 123
2437.17 101
2437.29 82
2437.40 66
2437.51 55
2437.63 51
2437.74 53
2437.85 63
2437.97 79
2438.08 100
2438.19 123
2438.30 147
2438.42 168
2438.53 184
2438.64 192
2438.76 193
2438.87 185
2438.98 168
2439.10 143
2439.21 114
2439.32 81
2439.44 50
2439.55 22
2439.66 2
2439.78 0
2439.89 0
2440.00 0
2440.12 2
2440.23 15
2440.34 29
2440.46 43
2440.57 55
2440.68 66
2440.79 76
2440.91 85
2441.02 93
2441.13 97
2441.25 99
2441.36 97
2441.47 93
2441.59 86
2441.70 78
2441.81 71
2441.93 65
2442.04 61
2442.15 61
2442.27 63
2442.38 69
2442.49 78
2442.61 89
2442.72 99
2442.83 108
2442.95 112
2443.06 112
2443.17 106
2443.29 96
2443.40 81
2443.51 66
2443.63 51
2443.74 38
2443.85 28
2443.97 20
2444.08 13
2444.19 6
2444.31 0
2444.42 0
2444.53 0
2444.64 0
2444.76 0
2444.87 0
2444.98 0
2445.10 0
2445.21 11
2445.32 31
2445.44 52
2445.55 73
2445.66 93
2445.78 112
2445.89 129
2446.00 145
2446.12 158
2446.23 169
2446.34 178
2446.46 182
2446.57 184
2446.68 181
2446.80 175
2446.91 165
2447.02 153
2447.14 141
2447.25 129
2447.36 119
2447.48 111
2447.59 105
2447.70 99
2447.82 91
2447.93 79
2448.04 65
2448.16 49
2448.27 34
2448.38 23
2448.50 19
2448.61 23
2448.72 34
2448.84 49
2448.95 66
2449.07 81
2449.18 92
2449.29 98
2449.41 99
2449.52 96
2449.63 89
2449.75 82
2449.86 77
2449.97 75
2450.09 77
2450.20 83
2450.31 93
2450.43 104
2450.54 115
2450.65 124
2450.77 132
2450.88 138
2450.99 144
2451.11 148
2451.22 152
2451.33 153
2451.45 152
2451.56 147
2451.67 138
2451.79 126
2451.90 114
2452.01 104
2452.13 98
2452.24 96
2452.35 98
2452.47 104
2452.58 111
2452.69 118
2452.81 125
2452.92 129
2453.04 131
2453.15 130
2453.26 126
2453.38 119
2453.49 111
2453.60 102
2453.72 97
2453.83 96
2453.94 100
2454.06 109
2454.17 122
2454.28 135
2454.40 145
2454.51 152
2454.62 153
2454.74 148
2454.85 141
2454.96 132
2455.08 124
2455.19 117
2455.31 111
2455.42 106
2455.53 99
2455.65 91
2455.76 80
2455.87 66
2455.99 52
2456.10 38
2456.21 27
2456.33 19
2456.44 12
2456.55 6
2456.67 1
2456.78 0
2456.90 0
2457.01 0
2457.12 0
2457.24 0
2457.35 0
2457.46 0
2457.58 5
2457.69 27
2457.80 51
2457.92 73
2458.03 91
2458.14 103
2458.26 110
2458.37 111
2458.49 109
2458.60 107
2458.71 105
2458.83 104
2458.94 104
2459.05 104
2459.17 105
2459.28 104
2459.39 101
2459.51 96
2459.62 90
2459.74 83
2459.85 76
2459.96 69
2460.08 64
2460.19 62
2460.30 63
2460.42 65
2460.53 70
2460.64 77
2460.76 83
2460.87 87
2460.99 90
2461.10 92
2461.21 92
2461.33 92
2461.44 93
2461.55 94
2461.67 95
2461.78 96
2461.89 94
2462.01 89
2462.12 81
2462.24 72
2462.35 65
2462.46 61
2462.58 62
2462.69 68
2462.80 77
2462.92 88
2463.03 97
2463.15 104
2463.26 109
2463.37 111
2463.49 114
2463.60 117
2463.71 121
2463.83 124
2463.94 125
2464.06 124
2464.17 120
2464.28 114
2464.40 108
2464.51 105
2464.62 107
2464.74 114
2464.85 125
2464.97 138
2465.08 152
2465.19 164
2465.31 172
2465.42 177
2465.53 178
2465.65 177
2465.76 175
2465.88 172
2465.99 168
2466.10 164
2466.22 161
2466.33 158
2466.44 157
2466.56 157
2466.67 161
2466.79 169
2466.90 180
2467.01 193
2467.13 208
2467.24 221
2467.35 230
2467.47 233
2467.58 229
2467.70 220
2467.81 208
2467.92 195
2468.04 183
2468.15 174
2468.27 169
2468.38 167
2468.49 167
2468.61 167
2468.72 168
2468.83 169
2468.95 172
2469.06 176
2469.18 183
2469.29 191
2469.40 200
2469.52 209
2469.63 216
2469.75 221
2469.86 225
2469.97 228
2470.09 230
2470.20 231
2470.31 232
2470.43 232
2470.54 229
2470.66 224
2470.77 214
2470.88 201
2471.00 183
2471.11 161
2471.23 137
2471.34 111
2471.45 87
2471.57 67
2471.68 51
2471.80 41
2471.91 38
2472.02 41
2472.14 49
2472.25 58
2472.37 68
2472.48 75
2472.59 78
2472.71 78
2472.82 74
2472.93 68
2473.05 62
2473.16 56
2473.28 53
2473.39 50
2473.50 46
2473.62 42
2473.73 34
2473.85 24
2473.96 12
2474.07 2
2474.19 0
2474.30 0
2474.42 1
2474.53 15
2474.64 34
2474.76 55
2474.87 76
2474.99 92
2475.10 103
2475.21 107
2475.33 105
2475.44 97
2475.56 87
2475.67 76
2475.78 67
2475.90 60
2476.01 56
2476.13 52
2476.24 48
2476.35 43
2476.47 38
2476.58 32
2476.70 27
2476.81 24
2476.92 25
2477.04 28
2477.15 31
2477.27 33
2477.38 32
2477.49 27
2477.61 18
2477.72 6
2477.84 0
2477.95 0
2478.06 0
2478.18 0
2478.29 0
2478.41 0
2478.52 0
2478.64 0
2478.75 13
2478.86 32
2478.98 52
2479.09 72
2479.21 90
2479.32 105
2479.43 115
2479.55 120
2479.66 118
2479.78 111
2479.89 100
2480.00 89
2480.12 78
2480.23 70
2480.35 67
2480.46 67
2480.57 73
2480.69 82
2480.80 93
2480.92 107
2481.03 122
2481.15 136
2481.26 148
2481.37 157
2481.49 162
2481.60 162
2481.72 158
2481.83 150
2481.94 139
2482.06 128
2482.17 116
2482.29 106
2482.40 97
2482.52 92
2482.63 90
2482.74 92
2482.86 97
2482.97 106
2483.09 116
2483.20 126
2483.31 134
2483.43 138
2483.54 136
2483.66 131
2483.77 121
2483.89 109
2484.00 98
2484.11 88
2484.23 83
2484.34 82
2484.46 87
2484.57 97
2484.68 113
2484.80 133
2484.91 157
2485.03 183
2485.14 208
2485.26 230
2485.37 249
2485.48 262
2485.60 270
2485.71 273
2485.83 273
2485.94 269
2486.06 263
2486.17 253
2486.28 242
2486.40 229
2486.51 217
2486.63 207
2486.74 201
2486.86 200
2486.97 203
2487.08 210
2487.20 221
2487.31 232
2487.43 244
2487.54 254
2487.65 261
2487.77 265
2487.88 265
2488.00 259
2488.11 247
2488.23 229
2488.34 205
2488.46 179
2488.57 152
2488.68 128
2488.80 110
2488.91 99
2489.03 96
2489.14 98
2489.26 104
2489.37 110
2489.48 115
2489.60 116
2489.71 114
2489.83 110
2489.94 104
2490.06 98
2490.17 91
2490.28 84
2490.40 75
2490.51 66
2490.63 54
2490.74 42
2490.86 30
2490.97 18
2491.08 6
2491.20 0
2491.31 0
2491.43 0
2491.54 0
2491.66 0
2491.77 0
2491.89 0
2492.00 0
2492.11 12
2492.23 35
2492.34 55
2492.46 71
2492.57 82
2492.69 89
2492.80 93
2492.91 97
2493.03 102
2493.14 106
2493.26 110
2493.37 110
2493.49 105
2493.60 97
2493.72 85
2493.83 73
2493.94 61
2494.06 52
2494.17 45
2494.29 37
2494.40 28
2494.52 16
2494.63 1
2494.75 0
2494.86 0
2494.97 0
2495.09 0
2495.20 0
2495.32 0
2495.43 0
2495.55 10
2495.66 34
2495.78 57
2495.89 77
2496.00 93
2496.12 105
2496.23 115
2496.35 124
2496.46 134
2496.58 145
2496.69 156
2496.81 168
2496.92 178
2497.03 184
2497.15 185
2497.26 182
2497.38 177
2497.49 171
2497.61 166
2497.72 162
2497.84 158
2497.95 151
2498.07 141
2498.18 126
2498.29 108
2498.41 88
2498.52 69
2498.64 56
2498.75 48
2498.87 47
2498.98 49
2499.10 53
2499.21 55
2499.33 55
2499.44 51
2499.55 45
2499.67 40
2499.78 39
2499.90 44
2500.01 53
2500.13 66
2500.24 81
2500.36 95
2500.47 105
2500.59 111
2500.70 111
2500.81 108
2500.93 102
2501.04 97
2501.16 93
2501.27 92
2501.39 92
2501.50 95
2501.62 98
2501.73 100
2501.85 100
2501.96 97
2502.08 92
2502.19 85
2502.30 75
2502.42 66
2502.53 58
2502.65 54
2502.76 55
2502.88 61
2502.99 71
2503.11 84
2503.22 98
2503.34 111
2503.45 123
2503.57 133
2503.68 141
2503.79 150
2503.91 158
2504.02 166
2504.14 171
2504.25 173
2504.37 169
2504.48 159
2504.60 145
2504.71 130
2504.83 116
2504.94 106
2505.06 101
2505.17 100
2505.29 103
2505.40 107
2505.51 111
2505.63 115
2505.74 121
2505.86 130
2505.97 143
2506.09 159
2506.20 177
2506.32 195
2506.43 209
2506.55 217
2506.66 219
2506.78 213
2506.89 202
2507.01 186
2507.12 168
2507.24 150
2507.35 133
2507.46 119
2507.58 110
2507.69 104
2507.81 102
2507.92 103
2508.04 105
2508.15 107
2508.27 109
2508.38 111
2508.50 112
2508.61 112
2508.73 112
2508.84 109
2508.96 104
2509.07 97
2509.19 88
2509.30 77
2509.42 65
2509.53 54
2509.65 43
2509.76 31
2509.87 19
2509.99 8
2510.10 0
2510.22 0
2510.33 0
2510.45 0
2510.56 8
2510.68 26
2510.79 47
2510.91 68
2511.02 87
2511.14 101
2511.25 110
2511.37 111
2511.48 106
2511.60 95
2511.71 80
2511.83 63
2511.94 45
2512.06 32
2512.17 24
2512.29 23
2512.40 30
2512.52 41
2512.63 56
2512.75 71
2512.86 84
2512.98 93
2513.09 97
2513.20 97
2513.32 94
2513.43 91
2513.55 87
2513.66 83
2513.78 80
2513.89 77
2514.01 73
2514.12 67
2514.24 61
2514.35 52
2514.47 43
2514.58 32
2514.70 22
2514.81 13
2514.93 8
2515.04 7
2515.16 10
2515.27 17
2515.39 27
2515.50 37
2515.62 47
2515.73 54
2515.85 59
2515.96 59
2516.08 57
2516.19 52
2516.31 45
2516.42 39
2516.54 34
2516.65 31
2516.77 30
2516.88 31
2517.00 34
2517.11 37
2517.23 39
2517.34 40
2517.46 39
2517.57 35
2517.69 28
2517.80 19
2517.92 7
2518.03 0
2518.15 0
2518.26 0
2518.38 0
2518.49 0
2518.61 0
2518.72 0
2518.84 0
2518.95 11
2519.07 25
2519.18 38
2519.30 50
2519.41 59
2519.53 66
2519.64 71
2519.76 74
2519.87 73
2519.99 69
2520.10 63
2520.22 56
2520.33 52
2520.45 53
2520.56 59
2520.68 70
2520.79 87
2520.91 106
2521.02 124
2521.14 138
2521.25 148
2521.37 154
2521.48 155
2521.60 153
2521.71 150
2521.83 146
2521.94 144
2522.06 143
2522.17 144
2522.29 147
2522.40 153
2522.52 159
2522.63 165
2522.75 169
2522.86 169
2522.98 164
2523.09 155
2523.21 141
2523.32 124
2523.44 105
2523.55 87
2523.67 71
2523.78 59
2523.90 52
2524.01 50
2524.13 53
2524.24 59
2524.36 67
2524.47 77
2524.59 86
2524.70 94
2524.82 99
2524.93 101
2525.05 102
2525.17 101
2525.28 102
2525.40 104
2525.51 110
2525.63 119
2525.74 133
2525.86 149
2525.97 165
2526.09 178
2526.20 188
2526.32 192
2526.43 192
2526.55 186
2526.66 177
2526.78 166
2526.89 154
2527.01 141
2527.12 127
2527.24 112
2527.35 98
2527.47 84
2527.58 74
2527.70 69
2527.81 69
2527.93 75
2528.04 87
2528.16 102
2528.27 118
2528.39 131
2528.51 140
2528.62 142
2528.74 139
2528.85 131
2528.97 121
2529.08 110
2529.20 100
2529.31 91
2529.43 83
2529.54 75
2529.66 66
2529.77 58
2529.89 50
2530.00 44
2530.12 42
2530.23 42
2530.35 45
2530.46 49
2530.58 51
2530.69 49
2530.81 45
2530.93 38
2531.04 33
2531.16 30
2531.27 31
2531.39 36
2531.50 43
2531.62 49
2531.73 52
2531.85 50
2531.96 44
2532.08 35
2532.19 25
2532.31 16
2532.42 8
2532.54 2
2532.65 0
2532.77 0
2532.89 0
2533.00 0
2533.12 0
2533.23 0
2533.35 0
2533.46 0
2533.58 11
2533.69 29
2533.81 46
2533.92 62
2534.04 74
2534.15 81
2534.27 84
2534.38 81
2534.50 75
2534.62 65
2534.73 53
2534.85 42
2534.96 33
2535.08 28
2535.19 26
2535.31 28
2535.42 32
2535.54 36
2535.65 39
2535.77 39
2535.88 38
2536.00 35
2536.12 34
2536.23 34
2536.35 38
2536.46 45
2536.58 56
2536.69 71
2536.81 89
2536.92 110
2537.04 134
2537.15 159
2537.27 182
2537.38 201
2537.50 213
2537.62 215
2537.73 208
2537.85 191
2537.96 168
2538.08 143
2538.19 119
2538.31 99
2538.42 86
2538.54 78
2538.65 75
2538.77 73
2538.89 69
2539.00 62
2539.12 50
2539.23 35
2539.35 18
2539.46 3
2539.58 0
2539.69 0
2539.81 0
2539.92 0
2540.04 11
2540.16 25
2540.27 37
2540.39 46
2540.50 52
2540.62 53
2540.73 52
2540.85 48
2540.96 43
2541.08 38
2541.20 35
2541.31 32
2541.43 31
2541.54 31
2541.66 30
2541.77 27
2541.89 21
2542.00 12
2542.12 0
2542.23 0
2542.35 0
2542.47 0
2542.58 0
2542.70 0
2542.81 0
2542.93 0
2543.04 11
2543.16 31
2543.27 51
2543.39 70
2543.51 88
2543.62 105
2543.74 121
2543.85 138
2543.97 155
2544.08 171
2544.20 186
2544.31 198
2544.43 206
2544.55 211
2544.66 211
2544.78 208
2544.89 202
2545.01 194
2545.12 186
2545.24 178
2545.35 169
2545.47 159
2545.59 147
2545.70 133
2545.82 116
2545.93 97
2546.05 78
2546.16 61
2546.28 48
2546.40 41
2546.51 40
2546.63 46
2546.74 57
2546.86 70
2546.97 84
2547.09 98
2547.20 109
2547.32 119
2547.44 125
2547.55 129
2547.67 128
2547.78 123
2547.90 114
2548.01 102
2548.13 87
2548.25 72
2548.36 60
2548.48 52
2548.59 49
2548.71 51
2548.82 57
2548.94 64
2549.06 70
2549.17 76
2549.29 80
2549.40 85
2549.52 92
2549.63 104
2549.75 119
2549.87 139
2549.98 162
2550.10 184
2550.21 203
2550.33 218
2550.44 228
2550.56 232
2550.68 233
2550.79 231
2550.91 227
2551.02 223
2551.14 218
2551.25 213
2551.37 207
2551.49 200
2551.60 191
2551.72 181
2551.83 170
2551.95 158
2552.06 145
2552.18 133
2552.30 124
2552.41 117
2552.53 114
2552.64 115
2552.76 120
2552.87 128
2552.99 140
2553.11 152
2553.22 164
2553.34 174
2553.45 181
2553.57 186
2553.69 190
2553.80 192
2553.92 194
2554.03 196
2554.15 197
2554.26 197
2554.38 194
2554.50 187
2554.61 177
2554.73 164
2554.84 151
2554.96 137
2555.07 124
2555.19 112
2555.31 101
2555.42 92
2555.54 84
2555.65 77
2555.77 71
2555.89 67
2556.00 65
2556.12 66
2556.23 68
2556.35 72
2556.46 77
2556.58 83
2556.70 87
2556.81 89
2556.93 88
2557.04 83
2557.16 74
2557.28 64
2557.39 54
2557.51 45
2557.62 39
2557.74 39
2557.86 42
2557.97 47
2558.09 51
2558.20 54
2558.32 53
2558.43 48
2558.55 40
2558.67 32
2558.78 25
2558.90 22
2559.01 23
2559.13 27
2559.25 33
2559.36 38
2559.48 42
2559.59 43
2559.71 40
2559.83 37
2559.94 35
2560.06 35
2560.17 39
2560.29 49
2560.41 62
2560.52 79
2560.64 97
2560.75 113
2560.87 124
2560.98 130
2561.10 130
2561.22 123
2561.33 112
2561.45 97
2561.56 81
2561.68 67
2561.80 54
2561.91 43
2562.03 35
2562.14 29
2562.26 24
2562.38 22
2562.49 22
2562.61 24
2562.72 28
2562.84 35
2562.96 44
2563.07 53
2563.19 60
2563.30 64
2563.42 64
2563.54 58
2563.65 46
2563.77 32
2563.88 16
2564.00 3
2564.12 0
2564.23 0
2564.35 0
2564.46 0
2564.58 0
2564.70 0
2564.81 0
2564.93 1
2565.05 1
2565.16 3
2565.28 5
2565.39 10
2565.51 18
2565.63 27
2565.74 38
2565.86 48
2565.97 59
2566.09 68
2566.21 76
2566.32 83
2566.44 88
2566.55 92
2566.67 94
2566.79 92
2566.90 86
2567.02 76
2567.13 62
2567.25 46
2567.37 29
2567.48 15
2567.60 6
2567.71 4
2567.83 8
2567.95 19
2568.06 34
2568.18 49
2568.30 62
2568.41 70
2568.53 73
2568.64 69
2568.76 62
2568.88 52
2568.99 41
2569.11 30
2569.22 20
2569.34 12
2569.46 6
2569.57 2
2569.69 0
2569.81 0
2569.92 0
2570.04 0
2570.15 0
2570.27 0
2570.39 0
2570.50 0
2570.62 0
2570.73 1
2570.85 3
2570.97 6
2571.08 7
2571.20 6
2571.32 3
2571.43 0
2571.55 0
2571.66 0
2571.78 2
2571.90 8
2572.01 15
2572.13 23
2572.25 29
2572.36 33
2572.48 35
2572.59 36
2572.71 38
2572.83 43
2572.94 50
2573.06 59
2573.17 68
2573.29 77
2573.41 82
2573.52 85
2573.64 85
2573.76 83
2573.87 80
2573.99 78
2574.10 76
2574.22 74
2574.34 72
2574.45 70
2574.57 70
2574.69 72
2574.80 79
2574.92 89
2575.03 101
2575.15 114
2575.27 123
2575.38 125
2575.50 119
2575.62 106
2575.73 87
2575.85 66
2575.97 48
2576.08 36
2576.20 29
2576.31 29
2576.43 32
2576.55 36
2576.66 39
2576.78 40
2576.90 39
2577.01 38
2577.13 38
2577.24 41
2577.36 48
2577.48 58
2577.59 70
2577.71 83
2577.83 95
2577.94 107
2578.06 118
2578.18 131
2578.29 147
2578.41 166
2578.52 188
2578.64 213
2578.76 236
2578.87 257
2578.99 274
2579.11 284
2579.22 288
2579.34 287
2579.46 283
2579.57 277
2579.69 271
2579.80 266
2579.92 262
2580.04 260
2580.15 259
2580.27 258
2580.39 255
2580.50 248
2580.62 238
2580.74 222
2580.85 203
2580.97 182
2581.08 163
2581.20 150
2581.32 144
2581.43 148
2581.55 161
2581.67 182
2581.78 205
2581.90 226
2582.02 241
2582.13 250
2582.25 251
2582.37 247
2582.48 242
2582.60 239
2582.71 241
2582.83 251
2582.95 268
2583.06 291
2583.18 318
2583.30 345
2583.41 370
2583.53 389
2583.65 401
2583.76 405
2583.88 405
2584.00 402
2584.11 400
2584.23 400
2584.35 404
2584.46 410
2584.58 417
2584.69 421
2584.81 421
2584.93 415
2585.04 401
2585.16 382
2585.28 358
2585.39 332
2585.51 306
2585.63 283
2585.74 264
2585.86 250
2585.98 240
2586.09 234
2586.21 232
2586.33 232
2586.44 232
2586.56 231
2586.68 229
2586.79 227
2586.91 223
2587.02 220
2587.14 217
2587.26 216
2587.37 215
2587.49 216
2587.61 219
2587.72 223
2587.84 228
2587.96 234
2588.07 241
2588.19 245
2588.31 249
2588.42 249
2588.54 246
2588.66 241
2588.77 235
2588.89 230
2589.01 227
2589.12 227
2589.24 231
2589.36 237
2589.47 244
2589.59 252
2589.71 258
2589.82 264
2589.94 269
2590.06 275
2590.17 282
2590.29 290
2590.41 298
2590.52 306
2590.64 314
2590.76 320
2590.87 326
2590.99 334
2591.11 346
2591.22 362
2591.34 383
2591.46 407
2591.57 433
2591.69 458
2591.81 481
2591.92 502
2592.04 521
2592.16 540
2592.27 564
2592.39 593
2592.51 629
2592.62 671
2592.74 719
2592.86 770
2592.97 823
2593.09 874
2593.21 923
2593.32 969
2593.44 1012
2593.56 1050
2593.67 1085
2593.79 1115
2593.91 1142
2594.02 1168
2594.14 1195
2594.26 1224
2594.37 1255
2594.49 1289
2594.61 1324
2594.72 1357
2594.84 1388
2594.96 1415
2595.07 1437
2595.19 1454
2595.31 1466
2595.42 1474
2595.54 1479
2595.66 1481
2595.77 1480
2595.89 1478
2596.01 1475
2596.12 1471
2596.24 1468
2596.36 1463
2596.47 1458
2596.59 1451
2596.71 1441
2596.82 1427
2596.94 1407
2597.06 1381
2597.17 1351
2597.29 1317
2597.41 1281
2597.52 1247
2597.64 1217
2597.76 1192
2597.87 1173
2597.99 1159
2598.11 1146
2598.23 1131
2598.34 1110
2598.46 1083
2598.58 1048
2598.69 1008
2598.81 967
2598.93 927
2599.04 893
2599.16 863
2599.28 836
2599.39 812
2599.51 786
2599.63 756
2599.74 724
2599.86 690
2599.98 658
2600.09 630
2600.21 610
2600.33 597
2600.44 589
2600.56 585
2600.68 579
2600.80 569
2600.91 553
2601.03 531
2601.15 503
2601.26 474
2601.38 445
2601.50 422
2601.61 405
2601.73 395
2601.85 393
2601.96 395
2602.08 398
2602.20 400
2602.31 398
2602.43 390
2602.55 377
2602.67 358
2602.78 336
2602.90 312
2603.02 288
2603.13 268
2603.25 253
2603.37 244
2603.48 239
2603.60 239
2603.72 241
2603.83 244
2603.95 246
2604.07 245
2604.19 241
2604.30 234
2604.42 225
2604.54 215
2604.65 206
2604.77 196
2604.89 189
2605.00 184
2605.12 182
2605.24 183
2605.35 185
2605.47 189
2605.59 192
2605.71 194
2605.82 192
2605.94 188
2606.06 181
2606.17 172
2606.29 163
2606.41 153
2606.52 144
2606.64 137
2606.76 132
2606.88 128
2606.99 124
2607.11 120
2607.23 115
2607.34 110
2607.46 104
2607.58 98
2607.69 90
2607.81 81
2607.93 71
2608.05 61
2608.16 51
2608.28 44
2608.40 41
2608.51 42
2608.63 48
2608.75 57
2608.86 67
2608.98 78
2609.10 87
2609.22 94
2609.33 98
2609.45 98
2609.57 96
2609.68 92
2609.80 88
2609.92 85
2610.04 84
2610.15 86
2610.27 92
2610.39 100
2610.50 109
2610.62 118
2610.74 126
2610.85 131
2610.97 134
2611.09 135
2611.21 135
2611.32 134
2611.44 132
2611.56 128
2611.67 123
2611.79 115
2611.91 105
2612.03 94
2612.14 84
2612.26 77
2612.38 72
2612.49 72
2612.61 77
2612.73 85
2612.85 97
2612.96 112
2613.08 130
2613.20 147
2613.31 164
2613.43 179
2613.55 190
2613.67 196
2613.78 198
2613.90 195
2614.02 189
2614.13 182
2614.25 175
2614.37 167
2614.49 160
2614.60 151
2614.72 142
2614.84 130
2614.95 115
2615.07 99
2615.19 82
2615.31 68
2615.42 57
2615.54 50
2615.66 47
2615.77 46
2615.89 46
2616.01 46
2616.13 43
2616.24 40
2616.36 35
2616.48 30
2616.59 25
2616.71 20
2616.83 14
2616.95 7
2617.06 0
2617.18 0
2617.30 0
2617.42 0
2617.53 0
2617.65 0
2617.77 0
2617.88 0
2618.00 7
2618.12 22
2618.24 35
2618.35 46
2618.47 52
2618.59 53
2618.70 50
2618.82 45
2618.94 40
2619.06 37
2619.17 37
2619.29 41
2619.41 49
2619.53 60
2619.64 69
2619.76 76
2619.88 77
2619.99 73
2620.11 64
2620.23 50
2620.35 35
2620.46 21
2620.58 10
2620.70 4
2620.82 3
2620.93 7
2621.05 15
2621.17 26
2621.29 37
2621.40 48
2621.52 58
2621.64 68
2621.75 78
2621.87 90
2621.99 103
2622.11 116
2622.22 127
2622.34 135
2622.46 138
2622.58 137
2622.69 133
2622.81 129
2622.93 127
2623.05 130
2623.16 140
2623.28 157
2623.40 177
2623.51 199
2623.63 219
2623.75 236
2623.87 249
2623.98 259
2624.10 267
2624.22 274
2624.34 282
2624.45 288
2624.57 291
2624.69 291
2624.81 285
2624.92 275
2625.04 260
2625.16 244
2625.28 229
2625.39 215
2625.51 205
2625.63 198
2625.75 194
2625.86 192
2625.98 191
2626.10 189
2626.21 185
2626.33 179
2626.45 170
2626.57 160
2626.68 150
2626.80 141
2626.92 134
2627.04 132
2627.15 133
2627.27 137
2627.39 143
2627.51 149
2627.62 154
2627.74 155
2627.86 155
2627.98 153
2628.09 153
2628.21 158
2628.33 168
2628.45 186
2628.56 208
2628.68 233
2628.80 257
2628.92 274
2629.03 282
2629.15 279
2629.27 266
2629.39 247
2629.50 224
2629.62 202
2629.74 183
2629.86 170
2629.97 162
2630.09 159
2630.21 158
2630.33 159
2630.44 159
2630.56 158
2630.68 156
2630.80 151
2630.91 144
2631.03 135
2631.15 127
2631.27 121
2631.38 118
2631.50 118
2631.62 124
2631.74 133
2631.85 145
2631.97 157
2632.09 169
2632.21 179
2632.32 188
2632.44 192
2632.56 193
2632.68 188
2632.79 178
2632.91 163
2633.03 143
2633.15 120
2633.27 97
2633.38 75
2633.50 55
2633.62 37
2633.74 22
2633.85 9
2633.97 0
2634.09 0
2634.21 0
2634.32 0
2634.44 0
2634.56 8
2634.68 19
2634.79 27
2634.91 30
2635.03 26
2635.15 16
2635.26 2
2635.38 0
2635.50 0
2635.62 0
2635.73 0
2635.85 0
2635.97 0
2636.09 0
2636.21 7
2636.32 20
2636.44 33
2636.56 45
2636.68 56
2636.79 65
2636.91 72
2637.03 77
2637.15 77
2637.26 75
2637.38 71
2637.50 66
2637.62 60
2637.74 55
2637.85 51
2637.97 47
2638.09 44
2638.21 42
2638.32 40
2638.44 39
2638.56 39
2638.68 39
2638.79 39
2638.91 39
2639.03 38
2639.15 36
2639.27 33
2639.38 30
2639.50 26
2639.62 23
2639.74 20
2639.85 18
2639.97 17
2640.09 17
2640.21 18
2640.32 21
2640.44 25
2640.56 32
2640.68 42
2640.80 53
2640.91 67
2641.03 81
2641.15 94
2641.27 107
2641.38 120
2641.50 132
2641.62 145
2641.74 161
2641.86 178
2641.97 196
2642.09 213
2642.21 227
2642.33 236
2642.44 240
2642.56 239
2642.68 234
2642.80 227
2642.92 219
2643.03 210
2643.15 200
2643.27 186
2643.39 168
2643.50 146
2643.62 120
2643.74 93
2643.86 65
2643.98 40
2644.09 19
2644.21 3
2644.33 0
2644.45 0
2644.57 0
2644.68 0
2644.80 0
2644.92 0
2645.04 0
2645.15 0
2645.27 2
2645.39 5
2645.51 7
2645.63 11
2645.74 15
2645.86 20
2645.98 24
2646.10 30
2646.22 36
2646.33 42
2646.45 50
2646.57 59
2646.69 68
2646.80 78
2646.92 86
2647.04 92
2647.16 96
2647.28 97
2647.39 98
2647.51 98
2647.63 99
2647.75 101
2647.87 104
2647.98 108
2648.10 113
2648.22 120
2648.34 128
2648.46 139
2648.57 152
2648.69 168
2648.81 186
2648.93 203
2649.04 219
2649.16 233
2649.28 243
2649.40 247
2649.52 247
2649.63 241
2649.75 232
2649.87 219
2649.99 206
2650.11 192
2650.22 179
2650.34 168
2650.46 159
2650.58 153
2650.70 150
2650.81 152
2650.93 157
2651.05 166
2651.17 179
2651.29 193
2651.40 209
2651.52 225
2651.64 242
2651.76 258
2651.88 275
2651.99 291
2652.11 307
2652.23 322
2652.35 334
2652.47 344
2652.58 350
2652.70 354
2652.82 354
2652.94 352
2653.06 349
2653.17 344
2653.29 338
2653.41 332
2653.53 325
2653.65 319
2653.76 312
2653.88 306
2654.00 300
2654.12 294
2654.24 289
2654.35 284
2654.47 279
2654.59 276
2654.71 273
2654.83 273
2654.94 275
2655.06 278
2655.18 282
2655.30 284
2655.42 284
2655.54 280
2655.65 271
2655.77 256
2655.89 238
2656.01 216
2656.13 194
2656.24 172
2656.36 154
2656.48 139
2656.60 128
2656.72 120
2656.83 114
2656.95 109
2657.07 104
2657.19 101
2657.31 99
2657.42 101
2657.54 107
2657.66 117
2657.78 131
2657.90 147
2658.02 163
2658.13 178
2658.25 192
2658.37 203
2658.49 213
2658.61 221
2658.72 228
2658.84 232
2658.96 234
2659.08 232
2659.20 227
2659.32 219
2659.43 209
2659.55 199
2659.67 191
2659.79 185
2659.91 181
2660.02 178
2660.14 174
2660.26 169
2660.38 161
2660.50 151
2660.61 141
2660.73 130
2660.85 120
2660.97 113
2661.09 108
2661.21 105
2661.32 104
2661.44 104
2661.56 103
2661.68 102
2661.80 99
2661.92 96
2662.03 92
2662.15 88
2662.27 87
2662.39 88
2662.51 91
2662.62 96
2662.74 102
2662.86 107
2662.98 111
2663.10 115
2663.22 117
2663.33 119
2663.45 121
2663.57 124
2663.69 127
2663.81 130
2663.93 134
2664.04 138
2664.16 143
2664.28 148
2664.40 154
2664.52 160
2664.64 167
2664.75 173
2664.87 178
2664.99 182
2665.11 184
2665.23 185
2665.34 186
2665.46 188
2665.58 191
2665.70 194
2665.82 196
2665.94 195
2666.05 189
2666.17 179
2666.29 165
2666.41 149
2666.53 133
2666.65 119
2666.76 107
2666.88 100
2667.00 94
2667.12 91
2667.24 91
2667.36 92
2667.47 96
2667.59 106
2667.71 121
2667.83 141
2667.95 164
2668.07 187
2668.18 209
2668.30 226
2668.42 238
2668.54 245
2668.66 247
2668.78 246
2668.89 243
2669.01 239
2669.13 233
2669.25 224
2669.37 213
2669.49 201
2669.61 188
2669.72 176
2669.84 164
2669.96 155
2670.08 148
2670.20 142
2670.32 136
2670.43 131
2670.55 127
2670.67 125
2670.79 124
2670.91 124
2671.03 126
2671.14 129
2671.26 133
2671.38 136
2671.50 139
2671.62 142
2671.74 146
2671.86 152
2671.97 158
2672.09 165
2672.21 172
2672.33 177
2672.45 180
2672.57 180
2672.68 177
2672.80 173
2672.92 170
2673.04 170
2673.16 174
2673.28 182
2673.40 195
2673.51 210
2673.63 227
2673.75 241
2673.87 251
2673.99 257
2674.11 258
2674.22 254
2674.34 247
2674.46 235
2674.58 221
2674.70 205
2674.82 187
2674.94 167
2675.05 145
2675.17 125
2675.29 105
2675.41 87
2675.53 70
2675.65 56
2675.77 43
2675.88 33
2676.00 25
2676.12 20
2676.24 19
2676.36 21
2676.48 27
2676.60 36
2676.71 48
2676.83 62
2676.95 75
2677.07 89
2677.19 101
2677.31 110
2677.42 114
2677.54 113
2677.66 106
2677.78 95
2677.90 81
2678.02 64
2678.14 48
2678.25 34
2678.37 24
2678.49 18
2678.61 17
2678.73 19
2678.85 25
2678.97 33
2679.09 40
2679.20 47
2679.32 52
2679.44 54
2679.56 54
2679.68 52
2679.80 50
2679.92 49
2680.03 50
2680.15 54
2680.27 62
2680.39 73
2680.51 86
2680.63 99
2680.75 110
2680.86 117
2680.98 119
2681.10 119
2681.22 116
2681.34 114
2681.46 113
2681.58 114
2681.69 118
2681.81 124
2681.93 128
2682.05 129
2682.17 128
2682.29 125
2682.41 121
2682.53 117
2682.64 115
2682.76 116
2682.88 119
2683.00 123
2683.12 126
2683.24 127
2683.36 126
2683.48 124
2683.59 122
2683.71 123
2683.83 126
2683.95 132
2684.07 139
2684.19 143
2684.31 144
2684.42 139
2684.54 129
2684.66 116
2684.78 104
2684.90 95
2685.02 91
2685.14 94
2685.26 100
2685.37 108
2685.49 114
2685.61 114
2685.73 110
2685.85 99
2685.97 85
2686.09 71
2686.21 57
2686.32 46
2686.44 37
2686.56 29
2686.68 21
2686.80 13
2686.92 5
2687.04 0
2687.16 0
2687.27 0
2687.39 0
2687.51 1
2687.63 11
2687.75 23
2687.87 36
2687.99 48
2688.11 60
2688.23 70
2688.34 78
2688.46 84
2688.58 87
2688.70 86
2688.82 83
2688.94 77
2689.06 70
2689.18 63
2689.29 58
2689.41 55
2689.53 55
2689.65 58
2689.77 62
2689.89 68
2690.01 75
2690.13 83
2690.25 92
2690.36 103
2690.48 115
2690.60 128
2690.72 140
2690.84 151
2690.96 157
2691.08 158
2691.20 153
2691.32 141
2691.43 125
2691.55 106
2691.67 85
2691.79 66
2691.91 50
2692.03 38
2692.15 29
2692.27 24
2692.39 21
2692.50 22
2692.62 23
2692.74 25
2692.86 27
2692.98 27
2693.10 24
2693.22 18
2693.34 10
2693.46 0
2693.57 0
2693.69 0
2693.81 0
2693.93 0
2694.05 0
2694.17 0
2694.29 0
2694.41 4
2694.53 16
2694.64 27
2694.76 37
2694.88 48
2695.00 59
2695.12 69
2695.24 81
2695.36 92
2695.48 105
2695.60 119
2695.72 134
2695.83 149
2695.95 165
2696.07 180
2696.19 192
2696.31 202
2696.43 208
2696.55 210
2696.67 207
2696.79 200
2696.91 190
2697.02 177
2697.14 163
2697.26 150
2697.38 139
2697.50 131
2697.62 125
2697.74 122
2697.86 121
2697.98 119
2698.10 116
2698.21 111
2698.33 105
2698.45 97
2698.57 88
2698.69 81
2698.81 75
2698.93 72
2699.05 74
2699.17 78
2699.29 86
2699.40 95
2699.52 104
2699.64 112
2699.76 117
2699.88 121
2700.00 124
2700.12 127
2700.24 134
2700.36 143
2700.48 155
2700.60 169
2700.71 182
2700.83 193
2700.95 199
2701.07 200
2701.19 196
2701.31 189
2701.43 179
2701.55 168
2701.67 159
2701.79 152
2701.91 148
2702.02 147
2702.14 149
2702.26 152
2702.38 155
2702.50 157
2702.62 159
2702.74 161
2702.86 164
2702.98 170
2703.10 178
2703.22 190
2703.33 203
2703.45 218
2703.57 231
2703.69 242
2703.81 251
2703.93 258
2704.05 265
2704.17 271
2704.29 279
2704.41 286
2704.53 293
2704.65 299
2704.76 301
2704.88 299
2705.00 293
2705.12 283
2705.24 270
2705.36 254
2705.48 238
2705.60 221
2705.72 203
2705.84 185
2705.96 168
2706.08 150
2706.19 134
2706.31 118
2706.43 105
2706.55 93
2706.67 85
2706.79 78
2706.91 71
2707.03 65
2707.15 57
2707.27 47
2707.39 36
2707.51 23
2707.63 11
2707.74 0
2707.86 0
2707.98 0
2708.10 0
2708.22 0
2708.34 0
2708.46 0
2708.58 0
2708.70 0
2708.82 7
2708.94 16
2709.06 26
2709.18 36
2709.30 48
2709.41 60
2709.53 73
2709.65 84
2709.77 94
2709.89 100
2710.01 103
2710.13 101
2710.25 96
2710.37 89
2710.49 83
2710.61 79
2710.73 81
2710.85 90
2710.97 106
2711.08 127
2711.20 149
2711.32 168
2711.44 183
2711.56 191
2711.68 192
2711.80 189
2711.92 183
2712.04 177
2712.16 170
2712.28 161
2712.40 150
2712.52 135
2712.64 117
2712.76 97
2712.87 80
2712.99 70
2713.11 69
2713.23 77
2713.35 91
2713.47 108
2713.59 122
2713.71 130
2713.83 130
2713.95 122
2714.07 108
2714.19 92
2714.31 77
2714.43 65
2714.55 56
2714.66 50
2714.78 48
2714.90 48
2715.02 52
2715.14 60
2715.26 71
2715.38 85
2715.50 99
2715.62 112
2715.74 121
2715.86 125
2715.98 124
2716.10 121
2716.22 117
2716.34 115
2716.46 117
2716.58 123
2716.69 133
2716.81 145
2716.93 157
2717.05 167
2717.17 176
2717.29 182
2717.41 185
2717.53 187
2717.65 187
2717.77 187
2717.89 185
2718.01 183
2718.13 181
2718.25 178
2718.37 177
2718.49 178
2718.61 182
2718.73 188
2718.85 197
2718.96 206
2719.08 216
2719.20 224
2719.32 228
2719.44 228
2719.56 225
2719.68 218
2719.80 209
2719.92 200
2720.04 192
2720.16 185
2720.28 178
2720.40 172
2720.52 165
2720.64 156
2720.76 145
2720.88 132
2721.00 117
2721.12 103
2721.24 92
2721.35 84
2721.47 80
2721.59 80
2721.71 84
2721.83 90
2721.95 99
2722.07 108
2722.19 117
2722.31 123
2722.43 127
2722.55 125
2722.67 120
2722.79 109
2722.91 96
2723.03 81
2723.15 66
2723.27 53
2723.39 41
2723.51 32
2723.63 25
2723.75 20
2723.87 15
2723.99 10
2724.10 5
2724.22 0
2724.34 0
2724.46 0
2724.58 0
2724.70 0
2724.82 0
2724.94 0
2725.06 0
2725.18 0
2725.30 0
2725.42 1
2725.54 6
2725.66 15
2725.78 27
2725.90 42
2726.02 59
2726.14 74
2726.26 86
2726.38 94
2726.50 97
2726.62 94
2726.74 89
2726.86 84
2726.98 81
2727.10 83
2727.22 88
2727.34 97
2727.45 108
2727.57 118
2727.69 126
2727.81 131
2727.93 133
2728.05 132
2728.17 131
2728.29 128
2728.41 125
2728.53 120
2728.65 114
2728.77 107
2728.89 98
2729.01 89
2729.13 82
2729.25 77
2729.37 75
2729.49 76
2729.61 79
2729.73 83
2729.85 86
2729.97 87
2730.09 84
2730.21 78
2730.33 71
2730.45 62
2730.57 54
2730.69 47
2730.81 43
2730.93 40
2731.05 38
2731.17 37
2731.29 36
2731.41 35
2731.53 36
2731.64 37
2731.76 41
2731.88 47
2732.00 56
2732.12 67
2732.24 82
2732.36 98
2732.48 116
2732.60 135
2732.72 152
2732.84 166
2732.96 175
2733.08 178
2733.20 174
2733.32 163
2733.44 148
2733.56 130
2733.68 110
2733.80 92
2733.92 76
2734.04 65
2734.16 57
2734.28 53
2734.40 51
2734.52 51
2734.64 52
2734.76 52
2734.88 52
2735.00 51
2735.12 48
2735.24 45
2735.36 42
2735.48 40
2735.60 39
2735.72 40
2735.84 43
2735.96 49
2736.08 57
2736.20 69
2736.32 82
2736.44 97
2736.56 112
2736.68 127
2736.80 139
2736.92 147
2737.04 151
2737.16 149
2737.28 141
2737.40 129
2737.52 113
2737.64 95
2737.76 77
2737.88 62
2738.00 50
2738.12 41
2738.24 38
2738.36 39
2738.48 45
2738.60 54
2738.72 67
2738.84 83
2738.96 101
2739.08 121
2739.20 140
2739.32 158
2739.43 174
2739.55 184
2739.67 189
2739.79 187
2739.91 180
2740.03 169
2740.15 156
2740.27 143
2740.39 133
2740.51 125
2740.63 121
2740.75 119
2740.87 117
2740.99 115
2741.11 110
2741.23 104
2741.35 98
2741.47 93
2741.59 92
2741.71 96
2741.83 106
2741.95 122
2742.07 141
2742.19 162
2742.31 181
2742.43 196
2742.55 206
2742.67 211
2742.79 210
2742.91 206
2743.03 199
2743.15 191
2743.27 182
2743.39 173
2743.51 161
2743.63 148
2743.75 134
2743.87 119
2743.99 106
2744.11 97
2744.23 93
2744.35 96
2744.47 108
2744.59 126
2744.71 150
2744.83 175
2744.95 198
2745.07 216
2745.19 224
2745.31 222
2745.43 211
2745.55 193
2745.68 172
2745.80 152
2745.92 136
2746.04 128
2746.16 128
2746.28 136
2746.40 151
2746.52 170
2746.64 191
2746.76 212
2746.88 231
2747.00 246
2747.12 257
2747.24 263
2747.36 266
2747.48 264
2747.60 261
2747.72 255
2747.84 250
2747.96 246
2748.08 242
2748.20 238
2748.32 235
2748.44 231
2748.56 227
2748.68 222
2748.80 217
2748.92 214
2749.04 212
2749.16 213
2749.28 217
2749.40 223
2749.52 231
2749.64 236
2749.76 239
2749.88 237
2750.00 231
2750.12 221
2750.24 210
2750.36 201
2750.48 198
2750.60 203
2750.72 215
2750.84 233
2750.96 256
2751.08 281
2751.20 305
2751.32 330
2751.44 354
2751.56 379
2751.68 406
2751.80 434
2751.92 462
2752.04 487
2752.16 506
2752.28 518
2752.40 521
2752.52 516
2752.64 505
2752.76 490
2752.88 474
2753.00 460
2753.12 448
2753.24 439
2753.36 432
2753.49 425
2753.61 418
2753.73 410
2753.85 399
2753.97 387
2754.09 374
2754.21 359
2754.33 342
2754.45 325
2754.57 308
2754.69 293
2754.81 281
2754.93 271
2755.05 265
2755.17 263
2755.29 264
2755.41 269
2755.53 276
2755.65 284
2755.77 296
2755.89 309
2756.01 325
2756.13 341
2756.25 357
2756.37 369
2756.49 376
2756.61 376
2756.73 369
2756.85 355
2756.97 337
2757.09 318
2757.21 300
2757.33 285
2757.45 274
2757.57 264
2757.70 255
2757.82 246
2757.94 236
2758.06 226
2758.18 216
2758.30 207
2758.42 201
2758.54 197
2758.66 196
2758.78 198
2758.90 202
2759.02 207
2759.14 211
2759.26 213
2759.38 212
2759.50 206
2759.62 195
2759.74 177
2759.86 155
2759.98 129
2760.10 101
2760.22 74
2760.34 50
2760.46 31
2760.58 18
2760.70 12
2760.82 13
2760.95 18
2761.07 25
2761.19 32
2761.31 36
2761.43 36
2761.55 33
2761.67 27
2761.79 20
2761.91 15
2762.03 12
2762.15 10
2762.27 9
2762.39 7
2762.51 4
2762.63 0
2762.75 0
2762.87 0
2762.99 0
2763.11 0
2763.23 0
2763.35 0
2763.47 9
2763.59 27
2763.72 45
2763.84 62
2763.96 77
2764.08 89
2764.20 99
2764.32 107
2764.44 114
2764.56 121
2764.68 127
2764.80 132
2764.92 135
2765.04 135
2765.16 130
2765.28 120
2765.40 107
2765.52 93
2765.64 78
2765.76 65
2765.88 55
2766.00 49
2766.13 46
2766.25 46
2766.37 47
2766.49 50
2766.61 55
2766.73 61
2766.85 67
2766.97 75
2767.09 84
2767.21 94
2767.33 104
2767.45 116
2767.57 129
2767.69 142
2767.81 155
2767.93 165
2768.05 173
2768.17 176
2768.29 176
2768.42 173
2768.54 171
2768.66 171
2768.78 173
2768.90 178
2769.02 184
2769.14 189
2769.26 192
2769.38 193
2769.50 192
2769.62 192
2769.74 194
2769.86 196
2769.98 199
2770.10 198
2770.22 193
2770.34 181
2770.47 163
2770.59 141
2770.71 118
2770.83 98
2770.95 82
2771.07 72
2771.19 69
2771.31 70
2771.43 75
2771.55 80
2771.67 86
2771.79 91
2771.91 94
2772.03 98
2772.15 102
2772.27 104
2772.40 107
2772.52 108
2772.64 109
2772.76 107
2772.88 105
2773.00 100
2773.12 94
2773.24 86
2773.36 78
2773.48 71
2773.60 66
2773.72 63
2773.84 65
2773.96 70
2774.08 78
2774.21 88
2774.33 96
2774.45 103
2774.57 107
2774.69 107
2774.81 106
2774.93 103
2775.05 100
2775.17 98
2775.29 96
2775.41 93
2775.53 91
2775.65 87
2775.77 83
2775.90 78
2776.02 71
2776.14 64
2776.26 57
2776.38 49
2776.50 41
2776.62 34
2776.74 28
2776.86 24
2776.98 23
2777.10 25
2777.22 29
2777.34 34
2777.47 41
2777.59 48
2777.71 53
2777.83 57
2777.95 60
2778.07 61
2778.19 61
2778.31 59
2778.43 56
2778.55 51
2778.67 45
2778.79 39
2778.91 35
2779.04 33
2779.16 34
2779.28 39
2779.40 47
2779.52 56
2779.64 64
2779.76 70
2779.88 73
2780.00 75
2780.12 76
2780.24 78
2780.36 83
2780.49 93
2780.61 109
2780.73 128
2780.85 149
2780.97 168
2781.09 183
2781.21 191
2781.33 190
2781.45 180
2781.57 163
2781.69 140
2781.81 113
2781.94 86
2782.06 59
2782.18 35
2782.30 13
2782.42 0
2782.54 0
2782.66 0
2782.78 0
2782.90 0
2783.02 0
2783.14 0
2783.27 0
2783.39 2
2783.51 17
2783.63 32
2783.75 46
2783.87 59
2783.99 74
2784.11 92
2784.23 114
2784.35 140
2784.47 168
2784.60 198
2784.72 225
2784.84 248
2784.96 266
2785.08 277
2785.20 283
2785.32 284
2785.44 282
2785.56 279
2785.68 275
2785.80 269
2785.93 264
2786.05 258
2786.17 253
2786.29 250
2786.41 248
2786.53 249
2786.65 252
2786.77 255
2786.89 257
2787.01 256
2787.13 253
2787.26 247
2787.38 240
2787.50 232
2787.62 226
2787.74 222
2787.86 222
2787.98 226
2788.10 233
2788.22 244
2788.34 256
2788.47 269
2788.59 281
2788.71 291
2788.83 296
2788.95 297
2789.07 291
2789.19 280
2789.31 266
2789.43 249
2789.55 235
2789.68 226
2789.80 224
2789.92 229
2790.04 240
2790.16 256
2790.28 273
2790.40 290
2790.52 302
2790.64 309
2790.77 309
2790.89 303
2791.01 290
2791.13 274
2791.25 255
2791.37 237
2791.49 220
2791.61 206
2791.73 194
2791.85 183
2791.98 172
2792.10 159
2792.22 145
2792.34 131
2792.46 119
2792.58 111
2792.70 109
2792.82 112
2792.94 119
2793.07 128
2793.19 135
2793.31 137
2793.43 131
2793.55 117
2793.67 95
2793.79 67
2793.91 39
2794.03 13
2794.16 0
2794.28 0
2794.40 0
2794.52 0
2794.64 21
2794.76 49
2794.88 80
2795.00 111
2795.13 138
2795.25 159
2795.37 174
2795.49 181
2795.61 181
2795.73 176
2795.85 168
2795.97 159
2796.09 151
2796.22 147
2796.34 146
2796.46 148
2796.58 152
2796.70 157
2796.82 160
2796.94 160
2797.06 158
2797.18 153
2797.31 148
2797.43 143
2797.55 141
2797.67 142
2797.79 146
2797.91 152
2798.03 159
2798.15 165
2798.28 170
2798.40 172
2798.52 172
2798.64 168
2798.76 163
2798.88 157
2799.00 151
2799.12 147
2799.25 146
2799.37 145
2799.49 145
2799.61 143
2799.73 139
2799.85 132
2799.97 124
2800.09 116
2800.22 111
2800.34 112
2800.46 118
2800.58 129
2800.70 142
2800.82 154
2800.94 163
2801.06 167
2801.19 166
2801.31 163
2801.43 162
2801.55 166
2801.67 177
2801.79 196
2801.91 220
2802.03 247
2802.16 273
2802.28 295
2802.40 309
2802.52 316
2802.64 317
2802.76 312
2802.88 304
2803.01 296
2803.13 288
2803.25 282
2803.37 276
2803.49 271
2803.61 266
2803.73 261
2803.85 255
2803.98 247
2804.10 238
2804.22 227
2804.34 213
2804.46 195
2804.58 173
2804.70 149
2804.83 124
2804.95 100
2805.07 81
2805.19 66
2805.31 57
2805.43 53
2805.55 52
2805.67 51
2805.80 50
2805.92 47
2806.04 43
2806.16 37
2806.28 31
2806.40 26
2806.52 20
2806.65 15
2806.77 10
2806.89 4
2807.01 0
2807.13 0
2807.25 0
2807.37 0
2807.50 0
2807.62 0
2807.74 0
2807.86 0
2807.98 10
2808.10 31
2808.22 56
2808.35 82
2808.47 108
2808.59 130
2808.71 147
2808.83 158
2808.95 164
2809.07 166
2809.20 166
2809.32 166
2809.44 167
2809.56 169
2809.68 173
2809.80 179
2809.92 184
2810.05 188
2810.17 190
2810.29 188
2810.41 184
2810.53 175
2810.65 163
2810.78 148
2810.90 131
2811.02 115
2811.14 101
2811.26 92
2811.38 87
2811.50 88
2811.63 93
2811.75 101
2811.87 109
2811.99 117
2812.11 124
2812.23 130
2812.35 136
2812.48 144
2812.60 153
2812.72 165
2812.84 177
2812.96 188
2813.08 197
2813.21 201
2813.33 202
2813.45 198
2813.57 192
2813.69 185
2813.81 178
2813.93 174
2814.06 174
2814.18 178
2814.30 185
2814.42 195
2814.54 205
2814.66 213
2814.79 218
2814.91 218
2815.03 216
2815.15 212
2815.27 209
2815.39 209
2815.52 210
2815.64 212
2815.76 213
2815.88 209
2816.00 200
2816.12 185
2816.24 167
2816.37 149
2816.49 136
2816.61 128
2816.73 130
2816.85 141
2816.97 159
2817.10 182
2817.22 206
2817.34 228
2817.46 246
2817.58 259
2817.70 267
2817.83 272
2817.95 276
2818.07 281
2818.19 288
2818.31 295
2818.43 301
2818.56 305
2818.68 302
2818.80 294
2818.92 279
2819.04 262
2819.16 244
2819.29 229
2819.41 219
2819.53 214
2819.65 216
2819.77 221
2819.89 227
2820.02 233
2820.14 236
2820.26 237
2820.38 234
2820.50 229
2820.62 222
2820.75 213
2820.87 203
2820.99 192
2821.11 180
2821.23 169
2821.35 159
2821.48 152
2821.60 147
2821.72 147
2821.84 151
2821.96 158
2822.08 169
2822.21 182
2822.33 197
2822.45 214
2822.57 231
2822.69 248
2822.82 262
2822.94 272
2823.06 276
2823.18 271
2823.30 259
2823.42 241
2823.55 221
2823.67 203
2823.79 191
2823.91 188
2824.03 195
2824.15 212
2824.28 235
2824.40 261
2824.52 285
2824.64 303
2824.76 313
2824.89 314
2825.01 307
2825.13 295
2825.25 281
2825.37 269
2825.49 260
2825.62 256
2825.74 254
2825.86 252
2825.98 249
2826.10 244
2826.23 235
2826.35 225
2826.47 215
2826.59 209
2826.71 210
2826.83 218
2826.96 233
2827.08 253
2827.20 276
2827.32 298
2827.44 316
2827.57 329
2827.69 335
2827.81 333
2827.93 325
2828.05 313
2828.17 297
2828.30 281
2828.42 265
2828.54 253
2828.66 244
2828.78 239
2828.91 236
2829.03 233
2829.15 231
2829.27 228
2829.39 226
2829.52 224
2829.64 225
2829.76 232
2829.88 244
2830.00 263
2830.12 285
2830.25 309
2830.37 333
2830.49 355
2830.61 373
2830.73 385
2830.86 393
2830.98 398
2831.10 402
2831.22 405
2831.34 408
2831.47 410
2831.59 410
2831.71 406
2831.83 398
2831.95 386
2832.08 370
2832.20 354
2832.32 339
2832.44 327
2832.56 318
2832.69 312
2832.81 306
2832.93 299
2833.05 292
2833.17 283
2833.30 275
2833.42 268
2833.54 264
2833.66 262
2833.78 260
2833.91 257
2834.03 252
2834.15 244
2834.27 234
2834.39 223
2834.52 210
2834.64 198
2834.76 184
2834.88 170
2835.00 155
2835.13 140
2835.25 125
2835.37 112
2835.49 102
2835.61 95
2835.74 92
2835.86 93
2835.98 95
2836.10 98
2836.22 102
2836.35 106
2836.47 110
2836.59 114
2836.71 117
2836.83 118
2836.96 119
2837.08 119
2837.20 117
2837.32 114
2837.44 112
2837.57 109
2837.69 107
2837.81 106
2837.93 108
2838.05 112
2838.18 119
2838.30 127
2838.42 136
2838.54 145
2838.66 152
2838.79 157
2838.91 160
2839.03 162
2839.15 165
2839.28 168
2839.40 173
2839.52 178
2839.64 182
2839.76 183
2839.89 180
2840.01 175
2840.13 170
2840.25 166
2840.37 166
2840.50 172
2840.62 184
2840.74 199
2840.86 215
2840.99 228
2841.11 235
2841.23 234
2841.35 226
2841.47 211
2841.60 192
2841.72 171
2841.84 150
2841.96 131
2842.08 114
2842.21 101
2842.33 93
2842.45 88
2842.57 88
2842.70 91
2842.82 95
2842.94 101
2843.06 107
2843.18 113
2843.31 118
2843.43 122
2843.55 126
2843.67 128
2843.79 129
2843.92 125
2844.04 118
2844.16 105
2844.28 90
2844.41 72
2844.53 54
2844.65 40
2844.77 30
2844.89 27
2845.02 30
2845.14 38
2845.26 50
2845.38 63
2845.51 75
2845.63 85
2845.75 92
2845.87 94
2845.99 93
2846.12 86
2846.24 77
2846.36 64
2846.48 51
2846.61 38
2846.73 29
2846.85 24
2846.97 25
2847.10 32
2847.22 43
2847.34 56
2847.46 70
2847.58 83
2847.71 92
2847.83 97
2847.95 98
2848.07 97
2848.20 97
2848.32 99
2848.44 105
2848.56 115
2848.69 127
2848.81 138
2848.93 145
2849.05 145
2849.17 139
2849.30 127
2849.42 113
2849.54 101
2849.66 93
2849.79 89
2849.91 90
2850.03 92
2850.15 92
2850.28 88
2850.40 78
2850.52 64
2850.64 47
2850.76 32
2850.89 21
2851.01 16
2851.13 18
2851.25 25
2851.38 34
2851.50 42
2851.62 47
2851.74 47
2851.87 43
2851.99 34
2852.11 24
2852.23 16
2852.36 12
2852.48 13
2852.60 18
2852.72 28
2852.85 41
2852.97 54
2853.09 67
2853.21 77
2853.33 84
2853.46 86
2853.58 85
2853.70 80
2853.82 72
2853.95 62
2854.07 48
2854.19 33
2854.31 16
2854.44 0
2854.56 0
2854.68 0
2854.80 0
2854.93 0
2855.05 0
2855.17 0
2855.29 0
2855.42 7
2855.54 19
2855.66 28
2855.78 34
2855.91 35
2856.03 32
2856.15 29
2856.27 25
2856.40 24
2856.52 25
2856.64 30
2856.76 39
2856.89 50
2857.01 63
2857.13 76
2857.25 88
2857.38 99
2857.50 107
2857.62 112
2857.74 115
2857.87 117
2857.99 116
2858.11 115
2858.23 113
2858.36 112
2858.48 109
2858.60 106
2858.72 102
2858.85 97
2858.97 91
2859.09 85
2859.21 78
2859.34 72
2859.46 67
2859.58 63
2859.70 61
2859.83 62
2859.95 64
2860.07 68
2860.19 74
2860.32 80
2860.44 84
2860.56 87
2860.68 88
2860.81 86
2860.93 81
2861.05 74
2861.17 65
2861.30 55
2861.42 44
2861.54 32
2861.66 20
2861.79 11
2861.91 5
2862.03 4
2862.15 8
2862.28 19
2862.40 36
2862.52 56
2862.65 80
2862.77 105
2862.89 130
2863.01 156
2863.14 183
2863.26 211
2863.38 238
2863.50 264
2863.63 287
2863.75 306
2863.87 320
2863.99 329
2864.12 333
2864.24 335
2864.36 336
2864.48 338
2864.61 341
2864.73 345
2864.85 350
2864.98 356
2865.10 360
2865.22 364
2865.34 365
2865.47 364
2865.59 362
2865.71 359
2865.83 357
2865.96 357
2866.08 358
2866.20 360
2866.32 361
2866.45 359
2866.57 354
2866.69 343
2866.82 328
2866.94 309
2867.06 288
2867.18 266
2867.31 246
2867.43 228
2867.55 212
2867.67 198
2867.80 186
2867.92 176
2868.04 168
2868.16 161
2868.29 157
2868.41 153
2868.53 150
2868.66 146
2868.78 141
2868.90 134
2869.02 126
2869.15 118
2869.27 110
2869.39 105
2869.52 101
2869.64 101
2869.76 105
2869.88 113
2870.01 124
2870.13 137
2870.25 151
2870.37 164
2870.50 174
2870.62 181
2870.74 184
2870.87 185
2870.99 184
2871.11 183
2871.23 182
2871.36 182
2871.48 181
2871.60 180
2871.73 176
2871.85 171
2871.97 165
2872.09 159
2872.22 153
2872.34 148
2872.46 145
2872.58 142
2872.71 140
2872.83 138
2872.95 133
2873.08 127
2873.20 119
2873.32 108
2873.44 96
2873.57 85
2873.69 74
2873.81 64
2873.94 56
2874.06 50
2874.18 45
2874.30 43
2874.43 44
2874.55 48
2874.67 57
2874.80 69
2874.92 83
2875.04 97
2875.16 109
2875.29 118
2875.41 122
2875.53 123
2875.66 120
2875.78 114
2875.90 108
2876.02 101
2876.15 95
2876.27 90
2876.39 86
2876.52 84
2876.64 84
2876.76 84
2876.89 85
2877.01 85
2877.13 84
2877.25 83
2877.38 83
2877.50 85
2877.62 89
2877.75 95
2877.87 99
2877.99 101
2878.11 99
2878.24 92
2878.36 83
2878.48 73
2878.61 65
2878.73 60
2878.85 61
2878.97 67
2879.10 77
2879.22 88
2879.34 100
2879.47 110
2879.59 118
2879.71 124
2879.84 128
2879.96 130
2880.08 132
2880.20 137
2880.33 144
2880.45 157
2880.57 175
2880.70 198
2880.82 223
2880.94 249
2881.07 272
2881.19 290
2881.31 303
2881.43 312
2881.56 317
2881.68 323
2881.80 330
2881.93 340
2882.05 354
2882.17 368
2882.30 380
2882.42 388
2882.54 391
2882.66 389
2882.79 385
2882.91 380
2883.03 377
2883.16 379
2883.28 383
2883.40 388
2883.53 393
2883.65 395
2883.77 393
2883.90 389
2884.02 382
2884.14 375
2884.26 370
2884.39 366
2884.51 365
2884.63 365
2884.76 367
2884.88 370
2885.00 374
2885.13 378
2885.25 381
2885.37 381
2885.50 379
2885.62 373
2885.74 363
2885.86 352
2885.99 340
2886.11 329
2886.23 318
2886.36 309
2886.48 300
2886.60 291
2886.73 281
2886.85 268
2886.97 252
2887.10 233
2887.22 212
2887.34 193
2887.47 175
2887.59 162
2887.71 154
2887.83 150
2887.96 149
2888.08 149
2888.20 146
2888.33 139
2888.45 126
2888.57 108
2888.70 86
2888.82 62
2888.94 41
2889.07 22
2889.19 10
2889.31 3
2889.44 1
2889.56 3
2889.68 6
2889.81 7
2889.93 6
2890.05 2
2890.17 0
2890.30 0
2890.42 0
2890.54 0
2890.67 0
2890.79 3
2890.91 25
2891.04 52
2891.16 78
2891.28 100
2891.41 113
2891.53 116
2891.65 110
2891.78 96
2891.90 79
2892.02 62
2892.15 48
2892.27 39
2892.39 36
2892.52 38
2892.64 44
2892.76 52
2892.89 62
2893.01 73
2893.13 85
2893.26 96
2893.38 105
2893.50 112
2893.63 115
2893.75 113
2893.87 106
2894.00 97
2894.12 86
2894.24 74
2894.36 63
2894.49 52
2894.61 39
2894.73 25
2894.86 9
2894.98 0
2895.10 0
2895.23 0
2895.35 0
2895.47 0
2895.60 0
2895.72 0
2895.84 0
2895.97 5
2896.09 19
2896.21 34
2896.34 51
2896.46 69
2896.58 87
2896.71 102
2896.83 112
2896.95 117
2897.08 115
2897.20 110
2897.32 102
2897.45 96
2897.57 92
2897.69 91
2897.82 91
2897.94 92
2898.06 89
2898.19 82
2898.31 70
2898.43 54
2898.56 37
2898.68 20
2898.80 7
2898.93 0
2899.05 0
2899.18 0
2899.30 7
2899.42 17
2899.55 27
2899.67 37
2899.79 44
2899.92 48
2900.04 50
2900.16 49
2900.29 47
2900.41 44
2900.53 40
2900.66 36
2900.78 33
2900.90 31
2901.03 30
2901.15 30
2901.27 33
2901.40 36
2901.52 41
2901.64 44
2901.77 44
2901.89 40
2902.01 31
2902.14 19
2902.26 4
2902.38 0
2902.51 0
2902.63 0
2902.75 0
2902.88 0
2903.00 0
2903.12 0
2903.25 2
2903.37 9
2903.50 15
2903.62 20
2903.74 26
2903.87 31
2903.99 36
2904.11 43
2904.24 52
2904.36 63
2904.48 75
2904.61 88
2904.73 101
2904.85 112
2904.98 118
2905.10 120
2905.22 119
2905.35 115
2905.47 112
2905.59 111
2905.72 115
2905.84 123
2905.97 135
2906.09 149
2906.21 162
2906.34 173
2906.46 179
2906.58 180
2906.71 177
2906.83 170
2906.95 161
2907.08 152
2907.20 144
2907.32 138
2907.45 132
2907.57 127
2907.69 120
2907.82 112
2907.94 101
2908.07 90
2908.19 79
2908.31 72
2908.44 68
2908.56 69
2908.68 73
2908.81 79
2908.93 85
2909.05 90
2909.18 93
2909.30 94
2909.43 94
2909.55 94
2909.67 93
2909.80 93
2909.92 94
2910.04 95
2910.17 98
2910.29 102
2910.41 109
2910.54 118
2910.66 129
2910.79 140
2910.91 152
2911.03 165
2911.16 176
2911.28 188
2911.40 201
2911.53 215
2911.65 231
2911.77 248
2911.90 264
2912.02 280
2912.15 291
2912.27 297
2912.39 297
2912.52 291
2912.64 282
2912.76 273
2912.89 266
2913.01 264
2913.13 270
2913.26 284
2913.38 305
2913.51 330
2913.63 357
2913.75 382
2913.88 402
2914.00 415
2914.12 422
2914.25 421
2914.37 415
2914.50 405
2914.62 394
2914.74 384
2914.87 378
2914.99 376
2915.11 378
2915.24 384
2915.36 393
2915.49 402
2915.61 410
2915.73 414
2915.86 414
2915.98 409
2916.10 400
2916.23 388
2916.35 373
2916.47 356
2916.60 337
2916.72 317
2916.85 297
2916.97 279
2917.09 264
2917.22 253
2917.34 250
2917.47 252
2917.59 259
2917.71 268
2917.84 277
2917.96 286
2918.08 293
2918.21 298
2918.33 301
2918.46 303
2918.58 304
2918.70 306
2918.83 307
2918.95 307
2919.07 307
2919.20 305
2919.32 303
2919.45 299
2919.57 293
2919.69 286
2919.82 278
2919.94 269
2920.06 259
2920.19 248
2920.31 234
2920.44 218
2920.56 199
2920.68 177
2920.81 153
2920.93 130
2921.06 109
2921.18 91
2921.30 77
2921.43 65
2921.55 55
2921.68 46
2921.80 36
2921.92 26
2922.05 16
2922.17 6
2922.29 0
2922.42 0
2922.54 0
2922.67 0
2922.79 0
2922.91 0
2923.04 0
2923.16 0
2923.29 1
2923.41 14
2923.53 26
2923.66 36
2923.78 44
2923.91 48
2924.03 50
2924.15 49
2924.28 47
2924.40 44
2924.52 42
2924.65 40
2924.77 40
2924.90 42
2925.02 46
2925.14 53
2925.27 60
2925.39 67
2925.52 71
2925.64 72
2925.76 69
2925.89 61
2926.01 51
2926.14 41
2926.26 31
2926.38 24
2926.51 20
2926.63 19
2926.76 22
2926.88 26
2927.00 32
2927.13 40
2927.25 46
2927.38 52
2927.50 55
2927.62 54
2927.75 50
2927.87 43
2928.00 34
2928.12 25
2928.24 18
2928.37 15
2928.49 14
2928.62 16
2928.74 18
2928.86 19
2928.99 19
2929.11 17
2929.24 17
2929.36 19
2929.48 24
2929.61 33
2929.73 43
2929.86 52
2929.98 56
2930.10 53
2930.23 42
2930.35 27
2930.48 11
2930.60 0
2930.72 0
2930.85 0
2930.97 0
2931.10 0
2931.22 10
2931.34 25
2931.47 40
2931.59 56
2931.72 71
2931.84 84
2931.96 95
2932.09 102
2932.21 105
2932.34 104
2932.46 100
2932.59 94
2932.71 90
2932.83 88
2932.96 90
2933.08 94
2933.21 100
2933.33 105
2933.45 108
2933.58 109
2933.70 109
2933.83 108
2933.95 109
2934.07 111
2934.20 113
2934.32 114
2934.45 112
2934.57 105
2934.70 96
2934.82 85
2934.94 76
2935.07 70
2935.19 69
2935.32 73
2935.44 80
2935.56 88
2935.69 96
2935.81 102
2935.94 108
2936.06 113
2936.19 118
2936.31 124
2936.43 131
2936.56 138
2936.68 143
2936.81 144
2936.93 143
2937.05 138
2937.18 130
2937.30 121
2937.43 112
2937.55 105
2937.68 100
2937.80 98
2937.92 98
2938.05 100
2938.17 104
2938.30 107
2938.42 109
2938.55 110
2938.67 109
2938.79 108
2938.92 107
2939.04 110
2939.17 117
2939.29 127
2939.41 139
2939.54 152
2939.66 162
2939.79 168
2939.91 169
2940.04 167
2940.16 161
2940.28 155
2940.41 150
2940.53 146
2940.66 142
2940.78 136
2940.91 128
2941.03 116
2941.15 101
2941.28 83
2941.40 65
2941.53 49
2941.65 38
2941.78 31
2941.90 28
2942.02 30
2942.15 34
2942.27 39
2942.40 45
2942.52 51
2942.65 60
2942.77 73
2942.89 89
2943.02 108
2943.14 128
2943.27 145
2943.39 158
2943.52 163
2943.64 160
2943.76 150
2943.89 134
2944.01 116
2944.14 99
2944.26 84
2944.39 72
2944.51 64
2944.64 59
2944.76 57
2944.88 56
2945.01 56
2945.13 58
2945.26 60
2945.38 62
2945.51 65
2945.63 66
2945.75 67
2945.88 67
2946.00 66
2946.13 65
2946.25 65
2946.38 66
2946.50 72
2946.63 81
2946.75 94
2946.87 108
2947.00 123
2947.12 135
2947.25 144
2947.37 148
2947.50 146
2947.62 139
2947.74 127
2947.87 112
2947.99 96
2948.12 79
2948.24 64
2948.37 50
2948.49 39
2948.62 30
2948.74 24
2948.86 19
2948.99 16
2949.11 14
2949.24 14
2949.36 15
2949.49 16
2949.61 16
2949.74 15
2949.86 11
2949.98 5
2950.11 0
2950.23 0
2950.36 0
2950.48 0
2950.61 0
2950.73 0
2950.86 0
2950.98 14
2951.11 38
2951.23 64
2951.35 90
2951.48 114
2951.60 135
2951.73 151
2951.85 162
2951.98 170
2952.10 175
2952.23 177
2952.35 178
2952.47 177
2952.60 176
2952.72 175
2952.85 175
2952.97 175
2953.10 176
2953.22 176
2953.35 175
2953.47 171
2953.60 165
2953.72 155
2953.84 145
2953.97 134
2954.09 125
2954.22 120
2954.34 117
2954.47 118
2954.59 121
2954.72 124
2954.84 129
2954.97 133
2955.09 138
2955.21 144
2955.34 150
2955.46 155
2955.59 160
2955.71 163
2955.84 164
2955.96 162
2956.09 160
2956.21 157
2956.34 153
2956.46 150
2956.59 148
2956.71 147
2956.83 148
2956.96 149
2957.08 152
2957.21 156
2957.33 160
2957.46 164
2957.58 166
2957.71 166
2957.83 161
2957.96 152
2958.08 138
2958.21 120
2958.33 100
2958.45 78
2958.58 57
2958.70 37
2958.83 19
2958.95 4
2959.08 0
2959.20 0
2959.33 0
2959.45 0
2959.58 0
2959.70 0
2959.83 5
2959.95 11
2960.08 14
2960.20 14
2960.32 11
2960.45 7
2960.57 2
2960.70 0
2960.82 0
2960.95 0
2961.07 2
2961.20 4
2961.32 6
2961.45 7
2961.57 7
2961.70 8
2961.82 10
2961.95 14
2962.07 18
2962.20 24
2962.32 29
2962.44 34
2962.57 38
2962.69 41
2962.82 44
2962.94 48
2963.07 54
2963.19 63
2963.32 74
2963.44 87
2963.57 102
2963.69 117
2963.82 131
2963.94 142
2964.07 150
2964.19 153
2964.32 152
2964.44 146
2964.57 136
2964.69 123
2964.81 108
2964.94 94
2965.06 81
2965.19 71
2965.31 63
2965.44 59
2965.56 56
2965.69 55
2965.81 54
2965.94 53
2966.06 51
2966.19 50
2966.31 48
2966.44 46
2966.56 44
2966.69 42
2966.81 38
2966.94 34
2967.06 28
2967.19 22
2967.31 16
2967.44 11
2967.56 7
2967.69 3
2967.81 0
2967.94 0
2968.06 0
2968.18 0
2968.31 0
2968.43 0
2968.56 0
2968.68 0
2968.81 3
2968.93 16
2969.06 29
2969.18 40
2969.31 45
2969.43 45
2969.56 39
2969.68 31
2969.81 22
2969.93 14
2970.06 9
2970.18 7
2970.31 8
2970.43 9
2970.56 11
2970.68 12
2970.81 13
2970.93 14
2971.06 18
2971.18 27
2971.31 41
2971.43 62
2971.56 86
2971.68 112
2971.81 137
2971.93 156
2972.06 169
2972.18 172
2972.31 168
2972.43 158
2972.56 145
2972.68 131
2972.81 120
2972.93 114
2973.06 113
2973.18 117
2973.31 127
2973.43 139
2973.56 152
2973.68 164
2973.81 174
2973.93 178
2974.06 178
2974.18 173
2974.31 166
2974.43 157
2974.56 148
2974.68 140
2974.81 134
2974.93 129
2975.06 125
2975.18 122
2975.31 121
2975.43 122
2975.56 125
2975.68 131
2975.81 141
2975.93 153
2976.06 166
2976.18 180
2976.31 190
2976.43 196
2976.56 196
2976.68 189
2976.81 177
2976.93 163
2977.06 148
2977.18 134
2977.31 124
2977.43 116
2977.56 110
2977.68 106
2977.81 102
2977.93 99
2978.06 98
2978.18 100
2978.31 104
2978.43 111
2978.56 119
2978.68 126
2978.81 131
2978.93 132
2979.06 128
2979.18 121
2979.31 112
2979.43 103
2979.56 98
2979.68 99
2979.81 105
2979.93 116
2980.06 130
2980.18 146
2980.31 161
2980.43 174
2980.56 183
2980.68 187
2980.81 188
2980.93 186
2981.06 182
2981.18 177
2981.31 174
2981.43 173
2981.56 175
2981.68 180
2981.81 188
2981.93 196
2982.06 204
2982.18 207
2982.31 206
2982.43 199
2982.56 187
2982.69 171
2982.81 153
2982.94 135
2983.06 119
2983.19 105
2983.31 95
2983.44 89
2983.56 87
2983.69 90
2983.81 96
2983.94 104
2984.06 113
2984.19 120
2984.31 126
2984.44 129
2984.56 130
2984.69 131
2984.81 132
2984.94 136
2985.06 142
2985.19 150
2985.31 158
2985.44 166
2985.56 171
2985.69 172
2985.81 170
2985.94 164
2986.07 158
2986.19 152
2986.32 149
2986.44 149
2986.57 153
2986.69 160
2986.82 170
2986.94 181
2987.07 192
2987.19 202
2987.32 210
2987.44 216
2987.57 220
2987.69 223
2987.82 226
2987.94 228
2988.07 231
2988.19 233
2988.32 235
2988.44 236
2988.57 236
2988.70 237
2988.82 239
2988.95 242
2989.07 247
2989.20 252
2989.32 256
2989.45 257
2989.57 256
2989.70 252
2989.82 246
2989.95 241
2990.07 237
2990.20 236
2990.32 237
2990.45 240
2990.57 242
2990.70 241
2990.83 238
2990.95 232
2991.08 225
2991.20 218
2991.33 212
2991.45 208
2991.58 205
2991.70 203
2991.83 200
2991.95 194
2992.08 185
2992.20 173
2992.33 160
2992.46 148
2992.58 139
2992.71 134
2992.83 134
2992.96 139
2993.08 147
2993.21 156
2993.33 165
2993.46 170
2993.58 171
2993.71 167
2993.83 158
2993.96 147
2994.08 134
2994.21 121
2994.34 111
2994.46 105
2994.59 104
2994.71 107
2994.84 116
2994.96 129
2995.09 146
2995.21 164
2995.34 182
2995.46 201
2995.59 217
2995.72 230
2995.84 240
2995.97 244
2996.09 243
2996.22 238
2996.34 229
2996.47 219
2996.59 209
2996.72 201
2996.84 195
2996.97 192
2997.10 191
2997.22 192
2997.35 192
2997.47 192
2997.60 193
2997.72 195
2997.85 199
2997.97 203
2998.10 208
2998.22 211
2998.35 211
2998.48 208
2998.60 200
2998.73 189
2998.85 175
2998.98 158
2999.10 140
2999.23 121
2999.35 101
2999.48 81
2999.60 62
2999.73 45
2999.86 33
2999.98 26
3000.11 25
3000.23 30
3000.36 39
3000.48 51
3000.61 65
3000.73 79
3000.86 92
3000.99 102
3001.11 110
3001.24 116
3001.36 118
3001.49 117
3001.61 114
3001.74 112
3001.86 110
3001.99 112
3002.12 118
3002.24 125
3002.37 134
3002.49 143
3002.62 148
3002.74 148
3002.87 144
3002.99 136
3003.12 126
3003.25 113
3003.37 98
3003.50 83
3003.62 68
3003.75 52
3003.87 38
3004.00 27
3004.12 21
3004.25 20
3004.38 24
3004.50 31
3004.63 39
3004.75 45
3004.88 48
3005.00 47
3005.13 43
3005.26 35
3005.38 27
3005.51 20
3005.63 14
3005.76 11
3005.88 10
3006.01 12
3006.13 15
3006.26 21
3006.39 28
3006.51 37
3006.64 46
3006.76 55
3006.89 63
3007.01 68
3007.14 71
3007.27 72
3007.39 71
3007.52 71
3007.64 71
3007.77 73
3007.89 77
3008.02 81
3008.15 86
3008.27 90
3008.40 92
3008.52 91
3008.65 86
3008.77 77
3008.90 66
3009.03 53
3009.15 37
3009.28 20
3009.40 2
3009.53 0
3009.65 0
3009.78 0
3009.91 0
3010.03 0
3010.16 0
3010.28 0
3010.41 0
3010.53 23
3010.66 46
3010.79 66
3010.91 83
3011.04 97
3011.16 107
3011.29 117
3011.41 126
3011.54 136
3011.67 145
3011.79 153
3011.92 159
3012.04 162
3012.17 162
3012.29 158
3012.42 149
3012.55 138
3012.67 124
3012.80 109
3012.92 95
3013.05 82
3013.18 71
3013.30 64
3013.43 60
3013.55 59
3013.68 60
3013.80 65
3013.93 73
3014.06 84
3014.18 95
3014.31 106
3014.43 115
3014.56 120
3014.68 121
3014.81 118
3014.94 112
3015.06 106
3015.19 102
3015.31 100
3015.44 99
3015.57 100
3015.69 101
3015.82 101
3015.94 100
3016.07 98
3016.20 98
3016.32 99
3016.45 103
3016.57 109
3016.70 116
3016.82 124
3016.95 132
3017.08 138
3017.20 143
3017.33 146
3017.45 145
3017.58 142
3017.71 137
3017.83 129
3017.96 122
3018.08 114
3018.21 109
3018.34 105
3018.46 102
3018.59 99
3018.71 95
3018.84 89
3018.96 83
3019.09 78
3019.22 74
3019.34 74
3019.47 78
3019.59 84
3019.72 91
3019.85 98
3019.97 102
3020.10 105
3020.22 105
3020.35 103
3020.48 99
3020.60 95
3020.73 90
3020.85 84
3020.98 77
3021.11 70
3021.23 63
3021.36 56
3021.48 48
3021.61 39
3021.74 29
3021.86 17
3021.99 5
3022.11 0
3022.24 0
3022.37 0
3022.49 0
3022.62 0
3022.74 0
3022.87 0
3023.00 4
3023.12 9
3023.25 13
3023.37 15
3023.50 15
3023.63 15
3023.75 15
3023.88 15
3024.00 18
3024.13 22
3024.26 29
3024.38 39
3024.51 50
3024.63 61
3024.76 71
3024.89 79
3025.01 84
3025.14 88
3025.26 91
3025.39 95
3025.52 102
3025.64 111
3025.77 124
3025.89 140
3026.02 156
3026.15 171
3026.27 183
3026.40 192
3026.52 197
3026.65 198
3026.78 195
3026.90 190
3027.03 185
3027.15 181
3027.28 179
3027.41 180
3027.53 182
3027.66 186
3027.79 192
3027.91 198
3028.04 206
3028.16 213
3028.29 221
3028.42 227
3028.54 233
3028.67 238
3028.79 243
3028.92 248
3029.05 255
3029.17 265
3029.30 279
3029.42 294
3029.55 310
3029.68 324
3029.80 335
3029.93 341
3030.06 343
3030.18 342
3030.31 339
3030.43 338
3030.56 340
3030.69 344
3030.81 351
3030.94 358
3031.06 365
3031.19 370
3031.32 371
3031.44 369
3031.57 365
3031.70 359
3031.82 353
3031.95 348
3032.07 342
3032.20 338
3032.33 333
3032.45 328
3032.58 323
3032.70 318
3032.83 315
3032.96 312
3033.08 312
3033.21 313
3033.34 316
3033.46 318
3033.59 321
3033.71 323
3033.84 325
3033.97 327
3034.09 329
3034.22 333
3034.35 335
3034.47 336
3034.60 334
3034.72 328
3034.85 318
3034.98 307
3035.10 295
3035.23 285
3035.36 277
3035.48 271
3035.61 264
3035.73 256
3035.86 246
3035.99 235
3036.11 222
3036.24 211
3036.37 202
3036.49 196
3036.62 192
3036.74 191
3036.87 192
3037.00 195
3037.12 202
3037.25 212
3037.38 226
3037.50 243
3037.63 263
3037.76 281
3037.88 298
3038.01 310
3038.13 316
3038.26 316
3038.39 311
3038.51 302
3038.64 289
3038.77 275
3038.89 261
3039.02 247
3039.14 233
3039.27 220
3039.40 208
3039.52 197
3039.65 187
3039.78 180
3039.90 177
3040.03 178
3040.16 184
3040.28 196
3040.41 214
3040.53 234
3040.66 256
3040.79 276
3040.91 292
3041.04 302
3041.17 308
3041.29 311
3041.42 313
3041.55 315
3041.67 319
3041.80 326
3041.92 334
3042.05 343
3042.18 352
3042.30 360
3042.43 367
3042.56 374
3042.68 381
3042.81 389
3042.94 397
3043.06 406
3043.19 413
3043.32 416
3043.44 413
3043.57 402
3043.69 384
3043.82 360
3043.95 333
3044.07 306
3044.20 283
3044.33 265
3044.45 255
3044.58 251
3044.71 252
3044.83 256
3044.96 264
3045.09 273
3045.21 283
3045.34 293
3045.46 301
3045.59 306
3045.72 307
3045.84 303
3045.97 294
3046.10 282
3046.22 270
3046.35 258
3046.48 248
3046.60 240
3046.73 234
3046.86 230
3046.98 226
3047.11 222
3047.24 218
3047.36 215
3047.49 212
3047.61 210
3047.74 208
3047.87 206
3047.99 203
3048.12 198
3048.25 191
3048.37 182
3048.50 171
3048.63 160
3048.75 148
3048.88 138
3049.01 130
3049.13 126
3049.26 126
3049.39 130
3049.51 138
3049.64 147
3049.77 156
3049.89 164
3050.02 170
3050.15 171
3050.27 168
3050.40 160
3050.53 148
3050.65 133
3050.78 115
3050.91 94
3051.03 72
3051.16 49
3051.28 27
3051.41 5
3051.54 0
3051.66 0
3051.79 0
3051.92 0
3052.04 0
3052.17 0
3052.30 0
3052.42 7
3052.55 18
3052.68 25
3052.80 28
3052.93 30
3053.06 32
3053.18 36
3053.31 42
3053.44 52
3053.56 65
3053.69 78
3053.82 91
3053.94 101
3054.07 108
3054.20 113
3054.32 114
3054.45 112
3054.58 109
3054.70 106
3054.83 105
3054.96 107
3055.08 111
3055.21 118
3055.34 127
3055.46 139
3055.59 151
3055.72 163
3055.84 176
3055.97 190
3056.10 203
3056.22 214
3056.35 224
3056.48 231
3056.60 234
3056.73 234
3056.86 231
3056.98 226
3057.11 220
3057.24 214
3057.36 208
3057.49 202
3057.62 196
3057.74 189
3057.87 183
3058.00 177
3058.12 174
3058.25 173
3058.38 175
3058.50 179
3058.63 182
3058.76 185
3058.88 185
3059.01 181
3059.14 174
3059.27 165
3059.39 155
3059.52 144
3059.65 136
3059.77 132
3059.90 131
3060.03 133
3060.15 138
3060.28 141
3060.41 143
3060.53 140
3060.66 132
3060.79 120
3060.91 105
3061.04 91
3061.17 79
3061.29 71
3061.42 65
3061.55 60
3061.67 56
3061.80 49
3061.93 41
3062.05 31
3062.18 22
3062.31 14
3062.43 11
3062.56 13
3062.69 19
3062.82 29
3062.94 41
3063.07 53
3063.20 63
3063.32 72
3063.45 79
3063.58 83
3063.70 86
3063.83 87
3063.96 88
3064.08 88
3064.21 87
3064.34 88
3064.46 90
3064.59 93
3064.72 97
3064.84 101
3064.97 103
3065.10 104
3065.23 102
3065.35 96
3065.48 88
3065.61 77
3065.73 66
3065.86 54
3065.99 44
3066.11 34
3066.24 27
3066.37 22
3066.49 19
3066.62 17
3066.75 15
3066.88 13
3067.00 10
3067.13 6
3067.26 3
3067.38 0
3067.51 0
3067.64 3
3067.76 8
3067.89 15
3068.02 24
3068.14 33
3068.27 43
3068.40 54
3068.53 67
3068.65 82
3068.78 100
3068.91 119
3069.03 137
3069.16 154
3069.29 167
3069.41 178
3069.54 186
3069.67 191
3069.79 196
3069.92 201
3070.05 206
3070.18 210
3070.30 211
3070.43 210
3070.56 207
3070.68 202
3070.81 197
3070.94 194
3071.06 193
3071.19 195
3071.32 198
3071.45 201
3071.57 202
3071.70 199
3071.83 194
3071.95 186
3072.08 176
3072.21 168
3072.33 161
3072.46 155
3072.59 149
3072.72 142
3072.84 131
3072.97 118
3073.10 104
3073.22 90
3073.35 77
3073.48 67
3073.61 60
3073.73 56
3073.86 56
3073.99 58
3074.11 62
3074.24 70
3074.37 80
3074.49 91
3074.62 102
3074.75 110
3074.88 115
3075.00 113
3075.13 106
3075.26 93
3075.38 77
3075.51 60
3075.64 45
3075.77 33
3075.89 26
3076.02 25
3076.15 28
3076.27 34
3076.40 41
3076.53 48
3076.66 53
3076.78 55
3076.91 55
3077.04 53
3077.16 51
3077.29 49
3077.42 47
3077.55 45
3077.67 42
3077.80 35
3077.93 25
3078.05 11
3078.18 0
3078.31 0
3078.44 0
3078.56 0
3078.69 0
3078.82 0
3078.94 0
3079.07 0
3079.20 18
3079.33 38
3079.45 57
3079.58 74
3079.71 89
3079.83 105
3079.96 122
3080.09 141
3080.22 159
3080.34 175
3080.47 186
3080.60 189
3080.72 184
3080.85 172
3080.98 154
3081.11 134
3081.23 116
3081.36 102
3081.49 94
3081.61 90
3081.74 90
3081.87 90
3082.00 88
3082.12 82
3082.25 75
3082.38 66
3082.51 58
3082.63 54
3082.76 55
3082.89 61
3083.01 69
3083.14 78
3083.27 85
3083.40 89
3083.52 91
3083.65 89
3083.78 88
3083.90 87
3084.03 89
3084.16 94
3084.29 101
3084.41 109
3084.54 115
3084.67 118
3084.80 116
3084.92 110
3085.05 100
3085.18 89
3085.31 79
3085.43 71
3085.56 68
3085.69 70
3085.81 75
3085.94 81
3086.07 87
3086.20 90
3086.32 88
3086.45 81
3086.58 68
3086.71 49
3086.83 27
3086.96 5
3087.09 0
3087.21 0
3087.34 0
3087.47 0
3087.60 0
3087.72 0
3087.85 0
3087.98 1
3088.11 19
3088.23 35
3088.36 46
3088.49 50
3088.62 49
3088.74 43
3088.87 34
3089.00 27
3089.13 23
3089.25 25
3089.38 35
3089.51 50
3089.63 70
3089.76 91
3089.89 111
3090.02 128
3090.14 141
3090.27 150
3090.40 155
3090.53 157
3090.65 157
3090.78 155
3090.91 151
3091.04 145
3091.16 138
3091.29 129
3091.42 119
3091.55 108
3091.67 97
3091.80 85
3091.93 74
3092.06 64
3092.18 57
3092.31 54
3092.44 55
3092.57 62
3092.69 73
3092.82 88
3092.95 104
3093.07 118
3093.20 127
3093.33 129
3093.46 124
3093.58 112
3093.71 97
3093.84 82
3093.97 70
3094.09 63
3094.22 64
3094.35 70
3094.48 83
3094.60 99
3094.73 117
3094.86 135
3094.99 152
3095.11 168
3095.24 182
3095.37 193
3095.50 203
3095.62 213
3095.75 222
3095.88 232
3096.01 243
3096.13 256
3096.26 268
3096.39 279
3096.52 287
3096.64 293
3096.77 297
3096.90 302
3097.03 308
3097.15 317
3097.28 328
3097.41 342
3097.54 356
3097.66 369
3097.79 381
3097.92 392
3098.05 404
3098.18 417
3098.30 433
3098.43 449
3098.56 464
3098.69 476
3098.81 484
3098.94 485
3099.07 481
3099.20 473
3099.32 465
3099.45 458
3099.58 455
3099.71 455
3099.83 459
3099.96 465
3100.09 471
3100.22 476
3100.34 479
3100.47 480
3100.60 479
3100.73 476
3100.85 473
3100.98 468
3101.11 461
3101.24 451
3101.36 436
3101.49 416
3101.62 391
3101.75 362
3101.88 332
3102.00 303
3102.13 280
3102.26 263
3102.39 253
3102.51 251
3102.64 256
3102.77 263
3102.90 273
3103.02 283
3103.15 293
3103.28 303
3103.41 314
3103.53 325
3103.66 335
3103.79 343
3103.92 348
3104.05 349
3104.17 347
3104.30 342
3104.43 336
3104.56 331
3104.68 327
3104.81 325
3104.94 324
3105.07 322
3105.19 317
3105.32 310
3105.45 299
3105.58 286
3105.71 270
3105.83 254
3105.96 236
3106.09 217
3106.22 198
3106.34 181
3106.47 167
3106.60 156
3106.73 150
3106.86 149
3106.98 151
3107.11 154
3107.24 158
3107.37 162
3107.49 166
3107.62 173
3107.75 182
3107.88 197
3108.00 216
3108.13 240
3108.26 265
3108.39 287
3108.52 304
3108.64 316
3108.77 320
3108.90 318
3109.03 311
3109.15 300
3109.28 288
3109.41 275
3109.54 262
3109.67 252
3109.79 245
3109.92 243
3110.05 245
3110.18 248
3110.31 252
3110.43 254
3110.56 252
3110.69 247
3110.82 239
3110.94 231
3111.07 225
3111.20 222
3111.33 225
3111.46 232
3111.58 243
3111.71 258
3111.84 276
3111.97 296
3112.09 316
3112.22 334
3112.35 350
3112.48 363
3112.61 372
3112.73 378
3112.86 383
3112.99 388
3113.12 395
3113.25 407
3113.37 421
3113.50 438
3113.63 455
3113.76 469
3113.88 480
3114.01 484
3114.14 484
3114.27 481
3114.40 477
3114.52 475
3114.65 478
3114.78 489
3114.91 507
3115.04 530
3115.16 556
3115.29 580
3115.42 600
3115.55 612
3115.68 615
3115.80 612
3115.93 604
3116.06 594
3116.19 585
3116.31 580
3116.44 580
3116.57 584
3116.70 590
3116.83 599
3116.95 607
3117.08 613
3117.21 616
3117.34 616
3117.47 613
3117.59 606
3117.72 597
3117.85 586
3117.98 573
3118.11 561
3118.23 549
3118.36 538
3118.49 531
3118.62 526
3118.75 523
3118.87 521
3119.00 519
3119.13 515
3119.26 509
3119.39 502
3119.51 495
3119.64 489
3119.77 486
3119.90 487
3120.03 491
3120.15 496
3120.28 500
3120.41 500
3120.54 496
3120.67 485
3120.79 468
3120.92 446
3121.05 420
3121.18 394
3121.31 370
3121.43 349
3121.56 333
3121.69 321
3121.82 315
3121.95 314
3122.07 316
3122.20 320
3122.33 325
3122.46 329
3122.59 330
3122.71 326
3122.84 318
3122.97 305
3123.10 288
3123.23 268
3123.36 246
3123.48 224
3123.61 201
3123.74 181
3123.87 163
3124.00 148
3124.12 138
3124.25 133
3124.38 132
3124.51 133
3124.64 134
3124.76 132
3124.89 125
3125.02 113
3125.15 95
3125.28 74
3125.40 51
3125.53 30
3125.66 11
3125.79 0
3125.92 0
3126.05 0
3126.17 0
3126.30 0
3126.43 0
3126.56 0
3126.69 0
3126.81 0
3126.94 17
3127.07 39
3127.20 62
3127.33 85
3127.46 106
3127.58 125
3127.71 138
3127.84 147
3127.97 150
3128.10 149
3128.22 144
3128.35 136
3128.48 127
3128.61 119
3128.74 113
3128.87 109
3128.99 106
3129.12 104
3129.25 103
3129.38 101
3129.51 99
3129.63 95
3129.76 91
3129.89 87
3130.02 82
3130.15 77
3130.28 71
3130.40 65
3130.53 58
3130.66 52
3130.79 47
3130.92 46
3131.04 49
3131.17 56
3131.30 67
3131.43 82
3131.56 97
3131.69 111
3131.81 122
3131.94 131
3132.07 135
3132.20 138
3132.33 140
3132.46 142
3132.58 145
3132.71 149
3132.84 154
3132.97 160
3133.10 165
3133.23 169
3133.35 172
3133.48 172
3133.61 171
3133.74 169
3133.87 166
3133.99 163
3134.12 160
3134.25 160
3134.38 162
3134.51 169
3134.64 178
3134.76 190
3134.89 204
3135.02 215
3135.15 223
3135.28 224
3135.41 220
3135.53 211
3135.66 200
3135.79 188
3135.92 177
3136.05 168
3136.18 161
3136.30 156
3136.43 152
3136.56 150
3136.69 149
3136.82 151
3136.95 156
3137.07 161
3137.20 166
3137.33 171
3137.46 174
3137.59 174
3137.72 173
3137.84 172
3137.97 173
3138.10 174
3138.23 175
3138.36 177
3138.49 179
3138.62 180
3138.74 180
3138.87 178
3139.00 177
3139.13 174
3139.26 170
3139.39 165
3139.51 160
3139.64 156
3139.77 154
3139.90 155
3140.03 159
3140.16 168
3140.28 178
3140.41 191
3140.54 203
3140.67 215
3140.80 226
3140.93 238
3141.05 250
3141.18 263
3141.31 276
3141.44 289
3141.57 299
3141.70 305
3141.83 307
3141.95 303
3142.08 296
3142.21 286
3142.34 276
3142.47 267
3142.60 261
3142.72 259
3142.85 261
3142.98 266
3143.11 271
3143.24 275
3143.37 277
3143.50 275
3143.62 270
3143.75 263
3143.88 256
3144.01 250
3144.14 247
3144.27 246
3144.40 246
3144.52 247
3144.65 248
3144.78 248
3144.91 247
3145.04 247
3145.17 249
3145.29 253
3145.42 262
3145.55 274
3145.68 288
3145.81 304
3145.94 318
3146.07 329
3146.19 337
3146.32 339
3146.45 336
3146.58 330
3146.71 320
3146.84 308
3146.97 296
3147.09 285
3147.22 276
3147.35 269
3147.48 265
3147.61 264
3147.74 267
3147.87 271
3147.99 278
3148.12 286
3148.25 294
3148.38 301
3148.51 307
3148.64 309
3148.77 309
3148.89 306
3149.02 303
3149.15 302
3149.28 304
3149.41 313
3149.54 327
3149.67 346
3149.79 368
3149.92 390
3150.05 410
3150.18 426
3150.31 437
3150.44 444
3150.57 447
3150.70 446
3150.82 441
3150.95 432
3151.08 419
3151.21 402
3151.34 384
3151.47 367
3151.60 352
3151.72 342
3151.85 339
3151.98 340
3152.11 345
3152.24 349
3152.37 351
3152.50 346
3152.63 334
3152.75 313
3152.88 286
3153.01 255
3153.14 224
3153.27 194
3153.40 170
3153.53 152
3153.65 143
3153.78 140
3153.91 144
3154.04 153
3154.17 165
3154.30 179
3154.43 194
3154.56 209
3154.68 223
3154.81 237
3154.94 251
3155.07 264
3155.20 277
3155.33 288
3155.46 296
3155.59 300
3155.71 300
3155.84 294
3155.97 283
3156.10 268
3156.23 251
3156.36 233
3156.49 216
3156.62 202
3156.74 190
3156.87 181
3157.00 174
3157.13 169
3157.26 166
3157.39 164
3157.52 164
3157.65 167
3157.77 172
3157.90 180
3158.03 191
3158.16 204
3158.29 219
3158.42 233
3158.55 246
3158.68 256
3158.80 263
3158.93 268
3159.06 272
3159.19 275
3159.32 281
3159.45 289
3159.58 299
3159.71 310
3159.84 318
3159.96 322
3160.09 320
3160.22 311
3160.35 295
3160.48 273
3160.61 248
3160.74 222
3160.87 196
3160.99 169
3161.12 142
3161.25 113
3161.38 84
3161.51 53
3161.64 25
3161.77 0
3161.90 0
3162.03 0
3162.15 0
3162.28 0
3162.41 0
3162.54 0
3162.67 8
3162.80 18
3162.93 24
3163.06 26
3163.19 24
3163.31 19
3163.44 12
3163.57 5
3163.70 0
3163.83 0
3163.96 0
3164.09 0
3164.22 5
3164.35 15
3164.47 28
3164.60 43
3164.73 57
3164.86 70
3164.99 80
3165.12 87
3165.25 90
3165.38 92
3165.51 93
3165.64 94
3165.76 95
3165.89 97
3166.02 99
3166.15 99
3166.28 98
3166.41 93
3166.54 86
3166.67 79
3166.80 73
3166.92 70
3167.05 72
3167.18 78
3167.31 89
3167.44 102
3167.57 117
3167.70 130
3167.83 139
3167.96 144
3168.09 142
3168.21 136
3168.34 127
3168.47 116
3168.60 107
3168.73 101
3168.86 99
3168.99 101
3169.12 107
3169.25 115
3169.38 122
3169.50 129
3169.63 133
3169.76 135
3169.89 134
3170.02 133
3170.15 130
3170.28 126
3170.41 122
3170.54 117
3170.67 112
3170.79 109
3170.92 109
3171.05 112
3171.18 119
3171.31 130
3171.44 141
3171.57 153
3171.70 163
3171.83 169
3171.96 170
3172.09 169
3172.21 165
3172.34 162
3172.47 160
3172.60 160
3172.73 162
3172.86 164
3172.99 165
3173.12 162
3173.25 155
3173.38 142
3173.51 126
3173.63 108
3173.76 89
3173.89 71
3174.02 54
3174.15 38
3174.28 26
3174.41 15
3174.54 7
3174.67 3
3174.80 3
3174.93 8
3175.05 18
3175.18 32
3175.31 49
3175.44 67
3175.57 84
3175.70 99
3175.83 106
3175.96 106
3176.09 97
3176.22 81
3176.35 58
3176.48 34
3176.60 11
3176.73 0
3176.86 0
3176.99 0
3177.12 0
3177.25 0
3177.38 0
3177.51 0
3177.64 3
3177.77 8
3177.90 10
3178.03 12
3178.15 15
3178.28 20
3178.41 27
3178.54 36
3178.67 46
3178.80 57
3178.93 66
3179.06 72
3179.19 75
3179.32 73
3179.45 68
3179.58 60
3179.71 51
3179.83 44
3179.96 38
3180.09 36
3180.22 36
3180.35 39
3180.48 41
3180.61 43
3180.74 43
3180.87 39
3181.00 32
3181.13 23
3181.26 15
3181.39 8
3181.51 4
3181.64 3
3181.77 7
3181.90 13
3182.03 21
3182.16 30
3182.29 41
3182.42 54
3182.55 68
3182.68 84
3182.81 101
3182.94 118
3183.07 134
3183.20 147
3183.32 157
3183.45 164
3183.58 171
3183.71 177
3183.84 184
3183.97 191
3184.10 198
3184.23 203
3184.36 205
3184.49 204
3184.62 200
3184.75 193
3184.88 186
3185.01 180
3185.14 176
3185.26 175
3185.39 177
3185.52 181
3185.65 187
3185.78 191
3185.91 192
3186.04 188
3186.17 178
3186.30 162
3186.43 142
3186.56 121
3186.69 101
3186.82 83
3186.95 71
3187.08 63
3187.21 59
3187.33 59
3187.46 62
3187.59 66
3187.72 71
3187.85 76
3187.98 80
3188.11 81
3188.24 81
3188.37 79
3188.50 77
3188.63 76
3188.76 79
3188.89 86
3189.02 97
3189.15 111
3189.28 126
3189.41 139
3189.53 147
3189.66 152
3189.79 151
3189.92 148
3190.05 143
3190.18 137
3190.31 133
3190.44 130
3190.57 127
3190.70 123
3190.83 117
3190.96 109
3191.09 99
3191.22 87
3191.35 76
3191.48 67
3191.61 61
3191.74 59
3191.86 59
3191.99 61
3192.12 64
3192.25 66
3192.38 67
3192.51 65
3192.64 64
3192.77 62
3192.90 61
3193.03 61
3193.16 61
3193.29 59
3193.42 56
3193.55 49
3193.68 38
3193.81 24
3193.94 10
3194.07 0
3194.20 0
3194.33 0
3194.45 0
3194.58 0
3194.71 0
3194.84 0
3194.97 0
3195.10 0
3195.23 4
3195.36 18
3195.49 36
3195.62 57
3195.75 78
3195.88 97
3196.01 110
3196.14 117
3196.27 117
3196.40 112
3196.53 104
3196.66 96
3196.79 89
3196.92 84
3197.05 81
3197.18 80
3197.30 80
3197.43 82
3197.56 84
3197.69 87
3197.82 91
3197.95 94
3198.08 96
3198.21 95
3198.34 89
3198.47 78
3198.60 63
3198.73 45
3198.86 27
3198.99 11
3199.12 0
3199.25 0
3199.38 0
3199.51 0
3199.64 0
3199.77 0
3199.90 0
3200.03 0
3200.16 0
3200.29 5
3200.42 13
3200.55 21
3200.68 28
3200.80 33
3200.93 37
3201.06 40
3201.19 42
3201.32 43
3201.45 43
3201.58 41
3201.71 36
3201.84 29
3201.97 22
3202.10 16
3202.23 14
3202.36 19
3202.49 31
3202.62 50
3202.75 74
3202.88 100
3203.01 124
3203.14 143
3203.27 155
3203.40 160
3203.53 156
3203.66 147
3203.79 135
3203.92 123
3204.05 113
3204.18 105
3204.31 101
3204.44 99
3204.57 100
3204.70 102
3204.83 104
3204.96 104
3205.08 104
3205.21 102
3205.34 101
3205.47 99
3205.60 99
3205.73 100
3205.86 103
3205.99 107
3206.12 113
3206.25 119
3206.38 126
3206.51 133
3206.64 139
3206.77 141
3206.90 140
3207.03 133
3207.16 120
3207.29 102
3207.42 80
3207.55 58
3207.68 38
3207.81 21
3207.94 9
3208.07 3
3208.20 1
3208.33 4
3208.46 8
3208.59 14
3208.72 20
3208.85 25
3208.98 29
3209.11 32
3209.24 34
3209.37 36
3209.50 37
3209.63 39
3209.76 42
3209.89 45
3210.02 48
3210.15 53
3210.28 58
3210.41 64
3210.54 71
3210.67 78
3210.80 84
3210.93 88
3211.06 89
3211.19 86
3211.32 79
3211.45 69
3211.58 57
3211.71 46
3211.84 38
3211.97 34
3212.10 36
3212.22 42
3212.35 51
3212.48 60
3212.61 68
3212.74 72
3212.87 73
3213.00 73
3213.13 74
3213.26 75
3213.39 80
3213.52 86
3213.65 94
3213.78 103
3213.91 110
3214.04 116
3214.17 120
3214.30 122
3214.43 123
3214.56 123
3214.69 122
3214.82 122
3214.95 121
3215.08 119
3215.21 116
3215.34 112
3215.47 105
3215.60 96
3215.73 85
3215.86 72
3215.99 59
3216.12 45
3216.25 34
3216.38 24
3216.51 17
3216.64 12
3216.77 8
3216.90 4
3217.03 2
3217.16 0
3217.29 0
3217.42 0
3217.55 0
3217.68 0
3217.81 0
3217.94 0
3218.07 6
3218.20 14
3218.33 23
3218.46 32
3218.59 40
3218.72 45
3218.85 48
3218.98 47
3219.11 44
3219.24 40
3219.37 36
3219.50 32
3219.63 28
3219.76 25
3219.89 21
3220.02 16
3220.15 10
3220.28 5
3220.41 1
3220.54 0
3220.67 0
3220.80 0
3220.93 2
3221.06 3
3221.19 4
3221.32 2
3221.45 0
3221.58 0
3221.71 0
3221.84 0
3221.97 0
3222.10 0
3222.23 0
3222.36 5
3222.49 11
3222.62 16
3222.75 23
3222.88 32
3223.01 44
3223.14 59
3223.28 75
3223.41 91
3223.54 107
3223.67 120
3223.80 130
3223.93 138
3224.06 143
3224.19 146
3224.32 147
3224.45 145
3224.58 142
3224.71 136
3224.84 129
3224.97 124
3225.10 121
3225.23 122
3225.36 126
3225.49 132
3225.62 139
3225.75 142
3225.88 141
3226.01 135
3226.14 125
3226.27 112
3226.40 100
3226.53 91
3226.66 86
3226.79 84
3226.92 85
3227.05 87
3227.18 87
3227.31 87
3227.44 83
3227.57 78
3227.70 72
3227.83 64
3227.96 57
3228.09 51
3228.22 45
3228.35 41
3228.48 38
3228.61 37
3228.74 39
3228.87 44
3229.00 50
3229.13 57
3229.26 64
3229.39 70
3229.52 73
3229.65 75
3229.78 75
3229.91 75
3230.04 77
3230.17 83
3230.31 93
3230.44 109
3230.57 130
3230.70 154
3230.83 177
3230.96 198
3231.09 213
3231.22 223
3231.35 226
3231.48 225
3231.61 220
3231.74 215
3231.87 212
3232.00 211
3232.13 212
3232.26 216
3232.39 221
3232.52 227
3232.65 232
3232.78 237
3232.91 241
3233.04 244
3233.17 246
3233.30 246
3233.43 245
3233.56 243
3233.69 240
3233.82 238
3233.95 235
3234.08 232
3234.21 227
3234.34 219
3234.47 208
3234.60 193
3234.74 177
3234.87 160
3235.00 144
3235.13 133
3235.26 127
3235.39 126
3235.52 131
3235.65 140
3235.78 151
3235.91 162
3236.04 172
3236.17 180
3236.30 186
3236.43 190
3236.56 192
3236.69 192
3236.82 192
3236.95 190
3237.08 188
3237.21 186
3237.34 186
3237.47 189
3237.60 193
3237.73 198
3237.86 204
3237.99 208
3238.13 210
3238.26 210
3238.39 209
3238.52 208
3238.65 209
3238.78 211
3238.91 215
3239.04 220
3239.17 226
3239.30 229
3239.43 231
3239.56 229
3239.69 226
3239.82 220
3239.95 214
3240.08 206
3240.21 199
3240.34 192
3240.47 186
3240.60 181
3240.73 177
3240.86 176
3240.99 175
3241.13 175
3241.26 174
3241.39 172
3241.52 168
3241.65 160
3241.78 149
3241.91 135
3242.04 117
3242.17 97
3242.30 74
3242.43 52
3242.56 30
3242.69 11
3242.82 0
3242.95 0
3243.08 0
3243.21 0
3243.34 0
3243.47 0
3243.60 0
3243.74 0
3243.87 0
3244.00 7
3244.13 22
3244.26 39
3244.39 59
3244.52 78
3244.65 95
3244.78 109
3244.91 116
3245.04 119
3245.17 115
3245.30 107
3245.43 94
3245.56 80
3245.69 67
3245.82 55
3245.95 48
3246.09 47
3246.22 51
3246.35 58
3246.48 69
3246.61 78
3246.74 85
3246.87 88
3247.00 88
3247.13 87
3247.26 87
3247.39 88
3247.52 92
3247.65 98
3247.78 106
3247.91 114
3248.04 119
3248.17 120
3248.31 119
3248.44 115
3248.57 109
3248.70 103
3248.83 97
3248.96 92
3249.09 88
3249.22 84
3249.35 80
3249.48 77
3249.61 73
3249.74 68
3249.87 63
3250.00 56
3250.13 48
3250.26 40
3250.40 32
3250.53 26
3250.66 23
3250.79 24
3250.92 31
3251.05 43
3251.18 60
3251.31 79
3251.44 100
3251.57 119
3251.70 135
3251.83 146
3251.96 152
3252.09 155
3252.23 154
3252.36 152
3252.49 149
3252.62 145
3252.75 142
3252.88 137
3253.01 133
3253.14 129
3253.27 127
3253.40 127
3253.53 128
3253.66 132
3253.79 137
3253.92 143
3254.06 148
3254.19 152
3254.32 155
3254.45 157
3254.58 160
3254.71 162
3254.84 163
3254.97 164
3255.10 164
3255.23 162
3255.36 159
3255.49 154
3255.62 150
3255.75 146
3255.89 143
3256.02 141
3256.15 139
3256.28 138
3256.41 137
3256.54 136
3256.67 136
3256.80 138
3256.93 144
3257.06 152
3257.19 162
3257.32 172
3257.46 181
3257.59 187
3257.72 189
3257.85 188
3257.98 184
3258.11 178
3258.24 172
3258.37 167
3258.50 162
3258.63 158
3258.76 154
3258.89 150
3259.02 145
3259.16 141
3259.29 136
3259.42 132
3259.55 127
3259.68 122
3259.81 117
3259.94 111
3260.07 105
3260.20 99
3260.33 96
3260.46 95
3260.60 98
3260.73 104
3260.86 115
3260.99 129
3261.12 146
3261.25 166
3261.38 187
3261.51 207
3261.64 226
3261.77 241
3261.90 251
3262.03 255
3262.17 255
3262.30 250
3262.43 242
3262.56 233
3262.69 224
3262.82 216
3262.95 210
3263.08 205
3263.21 200
3263.34 197
3263.47 195
3263.61 194
3263.74 194
3263.87 195
3264.00 196
3264.13 197
3264.26 195
3264.39 190
3264.52 182
3264.65 173
3264.78 165
3264.92 159
3265.05 158
3265.18 161
3265.31 170
3265.44 180
3265.57 191
3265.70 199
3265.83 203
3265.96 202
3266.09 197
3266.22 190
3266.36 182
3266.49 175
3266.62 170
3266.75 167
3266.88 165
3267.01 163
3267.14 161
3267.27 159
3267.40 158
3267.53 159
3267.67 163
3267.80 170
3267.93 179
3268.06 188
3268.19 196
3268.32 200
3268.45 200
3268.58 196
3268.71 191
3268.84 186
3268.98 184
3269.11 185
3269.24 190
3269.37 197
3269.50 204
3269.63 210
3269.76 213
3269.89 213
3270.02 210
3270.16 204
3270.29 197
3270.42 188
3270.55 179
3270.68 171
3270.81 164
3270.94 158
3271.07 153
3271.20 148
3271.33 142
3271.47 135
3271.60 126
3271.73 115
3271.86 104
3271.99 94
3272.12 85
3272.25 80
3272.38 78
3272.51 81
3272.65 87
3272.78 96
3272.91 108
3273.04 120
3273.17 133
3273.30 146
3273.43 157
3273.56 167
3273.69 174
3273.83 179
3273.96 182
3274.09 182
3274.22 182
3274.35 181
3274.48 181
3274.61 181
3274.74 181
3274.88 181
3275.01 181
3275.14 179
3275.27 177
3275.40 175
3275.53 173
3275.66 169
3275.79 165
3275.92 160
3276.06 153
3276.19 144
3276.32 135
3276.45 126
3276.58 120
3276.71 116
3276.84 116
3276.97 119
3277.11 123
3277.24 128
3277.37 130
3277.50 130
3277.63 128
3277.76 123
3277.89 118
3278.02 113
3278.15 110
3278.29 109
3278.42 109
3278.55 110
3278.68 109
3278.81 105
3278.94 97
3279.07 84
3279.20 67
3279.34 47
3279.47 28
3279.60 9
3279.73 0
3279.86 0
3279.99 0
3280.12 0
3280.25 0
3280.39 0
3280.52 0
3280.65 0
3280.78 0
3280.91 6
3281.04 17
3281.17 31
3281.30 48
3281.44 65
3281.57 82
3281.70 96
3281.83 107
3281.96 113
3282.09 116
3282.22 115
3282.36 113
3282.49 111
3282.62 110
3282.75 111
3282.88 114
3283.01 118
3283.14 124
3283.27 129
3283.41 135
3283.54 143
3283.67 151
3283.80 162
3283.93 174
3284.06 188
3284.19 200
3284.32 212
3284.46 221
3284.59 228
3284.72 233
3284.85 236
3284.98 238
3285.11 240
3285.24 242
3285.38 244
3285.51 246
3285.64 248
3285.77 248
3285.90 248
3286.03 248
3286.16 249
3286.30 251
3286.43 256
3286.56 263
3286.69 274
3286.82 287
3286.95 301
3287.08 315
3287.22 327
3287.35 337
3287.48 345
3287.61 351
3287.74 358
3287.87 364
3288.00 372
3288.13 380
3288.27 389
3288.40 397
3288.53 403
3288.66 404
3288.79 402
3288.92 396
3289.05 386
3289.19 375
3289.32 363
3289.45 351
3289.58 338
3289.71 324
3289.84 309
3289.98 292
3290.11 274
3290.24 255
3290.37 235
3290.50 216
3290.63 196
3290.76 176
3290.90 156
3291.03 136
3291.16 118
3291.29 103
3291.42 92
3291.55 88
3291.68 91
3291.82 100
3291.95 115
3292.08 134
3292.21 155
3292.34 176
3292.47 195
3292.60 211
3292.74 224
3292.87 233
3293.00 239
3293.13 244
3293.26 251
3293.39 260
3293.53 275
3293.66 295
3293.79 321
3293.92 350
3294.05 381
3294.18 411
3294.31 438
3294.45 460
3294.58 476
3294.71 486
3294.84 489
3294.97 488
3295.10 483
3295.24 476
3295.37 469
3295.50 464
3295.63 464
3295.76 467
3295.89 475
3296.02 485
3296.16 499
3296.29 513
3296.42 528
3296.55 543
3296.68 558
3296.81 574
3296.95 590
3297.08 605
3297.21 618
3297.34 628
3297.47 635
3297.60 638
3297.74 638
3297.87 635
3298.00 631
3298.13 625
3298.26 618
3298.39 610
3298.53 602
3298.66 595
3298.79 592
3298.92 592
3299.05 597
3299.18 607
3299.32 619
3299.45 633
3299.58 647
3299.71 660
3299.84 671
3299.97 682
3300.10 694
3300.24 706
3300.37 718
3300.50 730
3300.63 739
3300.76 743
3300.89 741
3301.03 732
3301.16 717
3301.29 699
3301.42 679
3301.55 661
3301.69 646
3301.82 637
3301.95 634
3302.08 638
3302.21 646
3302.34 657
3302.48 668
3302.61 677
3302.74 683
3302.87 683
3303.00 679
3303.13 669
3303.27 657
3303.40 643
3303.53 630
3303.66 620
3303.79 612
3303.92 605
3304.06 600
3304.19 593
3304.32 583
3304.45 570
3304.58 553
3304.71 534
3304.85 513
3304.98 493
3305.11 475
3305.24 459
3305.37 445
3305.51 433
3305.64 422
3305.77 412
3305.90 405
3306.03 400
3306.16 400
3306.30 404
3306.43 412
3306.56 424
3306.69 438
3306.82 452
3306.95 464
3307.09 473
3307.22 477
3307.35 475
3307.48 469
3307.61 460
3307.75 450
3307.88 440
3308.01 433
3308.14 431
3308.27 435
3308.40 443
3308.54 453
3308.67 462
3308.80 468
3308.93 470
3309.06 465
3309.20 456
3309.33 443
3309.46 429
3309.59 415
3309.72 402
3309.85 390
3309.99 378
3310.12 366
3310.25 353
3310.38 341
3310.51 329
3310.65 321
3310.78 316
3310.91 314
3311.04 316
3311.17 320
3311.31 323
3311.44 325
3311.57 326
3311.70 326
3311.83 326
3311.96 327
3312.10 328
3312.23 331
3312.36 334
3312.49 337
3312.62 341
3312.76 344
3312.89 349
3313.02 355
3313.15 363
3313.28 374
3313.42 386
3313.55 399
3313.68 413
3313.81 427
3313.94 440
3314.08 453
3314.21 466
3314.34 478
3314.47 491
3314.60 504
3314.74 517
3314.87 532
3315.00 546
3315.13 559
3315.26 570
3315.39 578
3315.53 583
3315.66 586
3315.79 586
3315.92 586
3316.05 585
3316.19 583
3316.32 581
3316.45 576
3316.58 570
3316.71 562
3316.85 552
3316.98 543
3317.11 536
3317.24 531
3317.37 528
3317.51 527
3317.64 528
3317.77 527
3317.90 526
3318.03 521
3318.17 515
3318.30 507
3318.43 497
3318.56 486
3318.69 473
3318.83 458
3318.96 443
3319.09 425
3319.22 407
3319.36 389
3319.49 373
3319.62 360
3319.75 352
3319.88 350
3320.02 354
3320.15 364
3320.28 377
3320.41 391
3320.54 404
3320.68 412
3320.81 415
3320.94 413
3321.07 405
3321.20 396
3321.34 387
3321.47 381
3321.60 382
3321.73 387
3321.86 398
3322.00 411
3322.13 423
3322.26 431
3322.39 432
3322.52 427
3322.66 414
3322.79 397
3322.92 377
3323.05 357
3323.19 339
3323.32 325
3323.45 316
3323.58 311
3323.71 309
3323.85 312
3323.98 316
3324.11 321
3324.24 325
3324.37 328
3324.51 329
3324.64 326
3324.77 320
3324.90 311
3325.04 298
3325.17 283
3325.30 267
3325.43 250
3325.56 236
3325.70 225
3325.83 219
3325.96 220
3326.09 227
3326.22 240
3326.36 255
3326.49 271
3326.62 284
3326.75 292
3326.89 295
3327.02 292
3327.15 285
3327.28 276
3327.41 269
3327.55 264
3327.68 262
3327.81 260
3327.94 256
3328.08 250
3328.21 238
3328.34 223
3328.47 206
3328.60 189
3328.74 175
3328.87 167
3329.00 166
3329.13 171
3329.27 181
3329.40 194
3329.53 208
3329.66 221
3329.79 232
3329.93 241
3330.06 247
3330.19 252
3330.32 255
3330.46 257
3330.59 258
3330.72 257
3330.85 255
3330.98 251
3331.12 243
3331.25 234
3331.38 225
3331.51 219
3331.65 219
3331.78 226
3331.91 240
3332.04 260
3332.18 283
3332.31 304
3332.44 321
3332.57 332
3332.70 336
3332.84 336
3332.97 332
3333.10 328
3333.23 323
3333.37 318
3333.50 309
3333.63 297
3333.76 282
3333.90 263
3334.03 243
3334.16 225
3334.29 211
3334.42 201
3334.56 197
3334.69 196
3334.82 197
3334.95 198
3335.09 200
3335.22 201
3335.35 201
3335.48 202
3335.62 202
3335.75 201
3335.88 197
3336.01 191
3336.15 183
3336.28 175
3336.41 168
3336.54 163
3336.68 162
3336.81 164
3336.94 168
3337.07 175
3337.20 183
3337.34 191
3337.47 198
3337.60 205
3337.73 210
3337.87 213
3338.00 213
3338.13 211
3338.26 208
3338.40 204
3338.53 199
3338.66 193
3338.79 185
3338.93 176
3339.06 167
3339.19 157
3339.32 149
3339.46 146
3339.59 147
3339.72 154
3339.85 165
3339.99 177
3340.12 187
3340.25 193
3340.38 193
3340.52 186
3340.65 175
3340.78 163
3340.91 152
3341.05 146
3341.18 145
3341.31 149
3341.44 157
3341.58 167
3341.71 175
3341.84 182
3341.97 186
3342.11 189
3342.24 191
3342.37 193
3342.50 196
3342.64 200
3342.77 203
3342.90 206
3343.03 207
3343.17 208
3343.30 209
3343.43 210
3343.56 212
3343.70 213
3343.83 214
3343.96 212
3344.09 208
3344.23 200
3344.36 188
3344.49 174
3344.62 159
3344.76 146
3344.89 136
3345.02 132
3345.15 135
3345.29 143
3345.42 155
3345.55 169
3345.68 182
3345.82 194
3345.95 203
3346.08 209
3346.21 213
3346.35 216
3346.48 219
3346.61 222
3346.74 226
3346.88 231
3347.01 236
3347.14 240
3347.27 242
3347.41 241
3347.54 237
3347.67 230
3347.80 219
3347.94 205
3348.07 190
3348.20 174
3348.34 158
3348.47 142
3348.60 129
3348.73 118
3348.87 109
3349.00 103
3349.13 99
3349.26 96
3349.40 95
3349.53 94
3349.66 95
3349.79 96
3349.93 99
3350.06 102
3350.19 106
3350.32 109
3350.46 111
3350.59 112
3350.72 111
3350.86 109
3350.99 108
3351.12 107
3351.25 107
3351.39 109
3351.52 112
3351.65 117
3351.78 122
3351.92 129
3352.05 136
3352.18 144
3352.32 152
3352.45 160
3352.58 167
3352.71 173
3352.85 178
3352.98 181
3353.11 184
3353.24 185
3353.38 185
3353.51 182
3353.64 177
3353.77 167
3353.91 153
3354.04 133
3354.17 109
3354.31 82
3354.44 53
3354.57 26
3354.70 2
3354.84 0
3354.97 0
3355.10 0
3355.24 0
3355.37 0
3355.50 0
3355.63 4
3355.77 10
3355.90 12
3356.03 13
3356.16 13
3356.30 15
3356.43 19
3356.56 26
3356.70 34
3356.83 42
3356.96 49
3357.09 55
3357.23 58
3357.36 61
3357.49 66
3357.63 74
3357.76 85
3357.89 100
3358.02 114
3358.16 127
3358.29 136
3358.42 141
3358.55 141
3358.69 138
3358.82 134
3358.95 131
3359.09 130
3359.22 129
3359.35 128
3359.48 124
3359.62 116
3359.75 106
3359.88 94
3360.02 83
3360.15 76
3360.28 73
3360.41 75
3360.55 80
3360.68 87
3360.81 95
3360.95 103
3361.08 111
3361.21 118
3361.34 127
3361.48 136
3361.61 145
3361.74 155
3361.88 165
3362.01 173
3362.14 180
3362.27 184
3362.41 185
3362.54 181
3362.67 174
3362.81 163
3362.94 150
3363.07 136
3363.21 124
3363.34 114
3363.47 108
3363.60 105
3363.74 104
3363.87 103
3364.00 102
3364.14 98
3364.27 92
3364.40 84
3364.53 77
3364.67 72
3364.80 71
3364.93 76
3365.07 85
3365.20 97
3365.33 112
3365.47 126
3365.60 139
3365.73 150
3365.86 159
3366.00 166
3366.13 171
3366.26 175
3366.40 179
3366.53 183
3366.66 187
3366.79 192
3366.93 198
3367.06 206
3367.19 214
3367.33 223
3367.46 231
3367.59 238
3367.73 242
3367.86 243
3367.99 241
3368.12 236
3368.26 231
3368.39 225
3368.52 221
3368.66 217
3368.79 216
3368.92 214
3369.06 212
3369.19 207
3369.32 199
3369.45 189
3369.59 177
3369.72 166
3369.85 155
3369.99 148
3370.12 144
3370.25 144
3370.39 145
3370.52 147
3370.65 149
3370.79 151
3370.92 151
3371.05 150
3371.18 147
3371.32 143
3371.45 138
3371.58 134
3371.72 132
3371.85 134
3371.98 141
3372.12 153
3372.25 169
3372.38 186
3372.52 202
3372.65 213
3372.78 219
3372.91 219
3373.05 214
3373.18 207
3373.31 199
3373.45 192
3373.58 186
3373.71 181
3373.85 178
3373.98 174
3374.11 169
3374.25 165
3374.38 161
3374.51 158
3374.65 159
3374.78 162
3374.91 168
3375.04 176
3375.18 184
3375.31 189
3375.44 191
3375.58 188
3375.71 179
3375.84 165
3375.98 147
3376.11 127
3376.24 108
3376.38 92
3376.51 79
3376.64 73
3376.78 72
3376.91 76
3377.04 86
3377.18 98
3377.31 113
3377.44 128
3377.58 142
3377.71 154
3377.84 165
3377.97 175
3378.11 185
3378.24 195
3378.37 208
3378.51 221
3378.64 235
3378.77 248
3378.91 257
3379.04 261
3379.17 260
3379.31 255
3379.44 248
3379.57 240
3379.71 234
3379.84 231
3379.97 231
3380.11 233
3380.24 235
3380.37 237
3380.51 239
3380.64 241
3380.77 242
3380.91 244
3381.04 246
3381.17 248
3381.31 249
3381.44 248
3381.57 245
3381.71 242
3381.84 241
3381.97 243
3382.11 249
3382.24 259
3382.37 270
3382.51 280
3382.64 286
3382.77 287
3382.91 282
3383.04 272
3383.17 259
3383.31 246
3383.44 235
3383.57 225
3383.70 219
3383.84 214
3383.97 210
3384.10 205
3384.24 200
3384.37 192
3384.50 182
3384.64 171
3384.77 159
3384.90 150
3385.04 144
3385.17 143
3385.30 148
3385.44 158
3385.57 171
3385.71 185
3385.84 198
3385.97 207
3386.11 210
3386.24 207
3386.37 200
3386.51 191
3386.64 180
3386.77 170
3386.91 162
3387.04 156
3387.17 152
3387.31 150
3387.44 149
3387.57 149
3387.71 150
3387.84 151
3387.97 153
3388.11 157
3388.24 163
3388.37 171
3388.51 180
3388.64 188
3388.77 192
3388.91 192
3389.04 188
3389.17 181
3389.31 174
3389.44 169
3389.57 170
3389.71 178
3389.84 190
3389.97 204
3390.11 216
3390.24 222
3390.37 220
3390.51 210
3390.64 192
3390.77 171
3390.91 150
3391.04 134
3391.17 124
3391.31 123
3391.44 131
3391.58 146
3391.71 164
3391.84 182
3391.98 195
3392.11 200
3392.24 196
3392.38 183
3392.51 163
3392.64 139
3392.78 116
3392.91 96
3393.04 81
3393.18 72
3393.31 68
3393.44 67
3393.58 69
3393.71 71
3393.84 73
3393.98 74
3394.11 74
3394.25 71
3394.38 67
3394.51 61
3394.65 53
3394.78 46
3394.91 39
3395.05 34
3395.18 32
3395.31 33
3395.45 36
3395.58 41
3395.71 47
3395.85 54
3395.98 60
3396.11 64
3396.25 67
3396.38 67
3396.52 66
3396.65 64
3396.78 62
3396.92 61
3397.05 61
3397.18 63
3397.32 67
3397.45 72
3397.58 77
3397.72 82
3397.85 85
3397.99 86
3398.12 84
3398.25 79
3398.39 71
3398.52 60
3398.65 45
3398.79 27
3398.92 7
3399.05 0
3399.19 0
3399.32 0
3399.45 0
3399.59 0
3399.72 0
3399.86 0
3399.99 0
3400.12 18
3400.26 45
3400.39 70
3400.52 93
3400.66 109
3400.79 118
3400.92 120
3401.06 116
3401.19 108
3401.33 98
3401.46 89
3401.59 84
3401.73 84
3401.86 91
3401.99 105
3402.13 123
3402.26 143
3402.40 162
3402.53 177
3402.66 187
3402.80 190
3402.93 187
3403.06 181
3403.20 174
3403.33 167
3403.46 163
3403.60 160
3403.73 159
3403.87 159
3404.00 158
3404.13 156
3404.27 152
3404.40 146
3404.53 139
3404.67 130
3404.80 121
3404.94 112
3405.07 103
3405.20 96
3405.34 91
3405.47 89
3405.60 91
3405.74 96
3405.87 103
3406.01 111
3406.14 116
3406.27 118
3406.41 116
3406.54 111
3406.67 103
3406.81 96
3406.94 92
3407.08 93
3407.21 99
3407.34 109
3407.48 122
3407.61 134
3407.74 145
3407.88 152
3408.01 154
3408.15 154
3408.28 153
3408.41 153
3408.55 155
3408.68 160
3408.82 170
3408.95 183
3409.08 198
3409.22 212
3409.35 225
3409.48 237
3409.62 246
3409.75 252
3409.89 255
3410.02 257
3410.15 258
3410.29 258
3410.42 257
3410.56 255
3410.69 254
3410.82 254
3410.96 255
3411.09 256
3411.22 257
3411.36 257
3411.49 257
3411.63 254
3411.76 250
3411.89 244
3412.03 238
3412.16 231
3412.30 225
3412.43 219
3412.56 214
3412.70 207
3412.83 200
3412.96 190
3413.10 180
3413.23 167
3413.37 154
3413.50 141
3413.63 129
3413.77 116
3413.90 103
3414.04 90
3414.17 78
3414.30 66
3414.44 55
3414.57 46
3414.71 38
3414.84 34
3414.97 33
3415.11 36
3415.24 42
3415.38 49
3415.51 56
3415.64 60
3415.78 60
3415.91 54
3416.05 44
3416.18 30
3416.31 15
3416.45 2
3416.58 0
3416.71 0
3416.85 0
3416.98 0
3417.12 0
3417.25 0
3417.38 0
3417.52 0
3417.65 0
3417.79 8
3417.92 25
3418.05 44
3418.19 63
3418.32 80
3418.46 93
3418.59 102
3418.72 107
3418.86 112
3418.99 117
3419.13 126
3419.26 137
3419.39 150
3419.53 163
3419.66 172
3419.80 176
3419.93 173
3420.06 164
3420.20 150
3420.33 135
3420.47 121
3420.60 110
3420.74 104
3420.87 102
3421.00 103
3421.14 106
3421.27 109
3421.41 112
3421.54 117
3421.67 125
3421.81 138
3421.94 154
3422.08 174
3422.21 193
3422.34 208
3422.48 216
3422.61 216
3422.75 207
3422.88 191
3423.01 172
3423.15 152
3423.28 133
3423.42 117
3423.55 104
3423.68 94
3423.82 86
3423.95 80
3424.09 78
3424.22 81
3424.36 89
3424.49 102
3424.62 120
3424.76 142
3424.89 164
3425.03 184
3425.16 200
3425.29 210
3425.43 215
3425.56 214
3425.70 206
3425.83 194
3425.96 178
3426.10 160
3426.23 140
3426.37 122
3426.50 105
3426.64 92
3426.77 83
3426.90 78
3427.04 76
3427.17 77
3427.31 79
3427.44 83
3427.57 88
3427.71 93
3427.84 97
3427.98 99
3428.11 96
3428.25 87
3428.38 72
3428.51 52
3428.65 31
3428.78 13
3428.92 0
3429.05 0
3429.19 0
3429.32 10
3429.45 24
3429.59 39
3429.72 51
3429.86 58
3429.99 59
3430.12 54
3430.26 46
3430.39 37
3430.53 28
3430.66 22
3430.80 19
3430.93 20
3431.06 23
3431.20 27
3431.33 31
3431.47 34
3431.60 36
3431.74 36
3431.87 35
3432.00 33
3432.14 31
3432.27 28
3432.41 25
3432.54 21
3432.68 17
3432.81 13
3432.94 10
3433.08 8
3433.21 8
3433.35 8
3433.48 7
3433.62 4
3433.75 0
3433.88 0
3434.02 0
3434.15 0
3434.29 0
3434.42 0
3434.56 0
3434.69 0
3434.82 3
3434.96 12
3435.09 21
3435.23 31
3435.36 42
3435.50 53
3435.63 64
3435.76 73
3435.90 80
3436.03 83
3436.17 84
3436.30 82
3436.44 80
3436.57 78
3436.71 78
3436.84 79
3436.97 82
3437.11 85
3437.24 87
3437.38 88
3437.51 89
3437.65 89
3437.78 89
3437.91 89
3438.05 88
3438.18 88
3438.32 85
3438.45 80
3438.59 71
3438.72 61
3438.86 50
3438.99 40
3439.12 32
3439.26 26
3439.39 24
3439.53 25
3439.66 27
3439.80 30
3439.93 33
3440.07 37
3440.20 40
3440.33 43
3440.47 46
3440.60 48
3440.74 48
3440.87 48
3441.01 46
3441.14 43
3441.28 41
3441.41 41
3441.54 43
3441.68 47
3441.81 52
3441.95 57
3442.08 61
3442.22 63
3442.35 61
3442.49 57
3442.62 51
3442.75 44
3442.89 39
3443.02 35
3443.16 32
3443.29 31
3443.43 30
3443.56 29
3443.70 29
3443.83 29
3443.96 32
3444.10 36
3444.23 42
3444.37 51
3444.50 62
3444.64 73
3444.77 86
3444.91 98
3445.04 110
3445.18 119
3445.31 126
3445.44 127
3445.58 123
3445.71 115
3445.85 104
3445.98 94
3446.12 87
3446.25 85
3446.39 87
3446.52 93
3446.66 101
3446.79 109
3446.92 116
3447.06 121
3447.19 125
3447.33 129
3447.46 131
3447.60 132
3447.73 129
3447.87 122
3448.00 109
3448.14 93
3448.27 74
3448.40 56
3448.54 42
3448.67 32
3448.81 30
3448.94 32
3449.08 38
3449.21 45
3449.35 51
3449.48 55
3449.62 57
3449.75 58
3449.89 58
3450.02 58
3450.15 58
3450.29 58
3450.42 58
3450.56 57
3450.69 55
3450.83 51
3450.96 45
3451.10 38
3451.23 29
3451.37 21
3451.50 14
3451.64 9
3451.77 9
3451.90 14
3452.04 25
3452.17 41
3452.31 58
3452.44 75
3452.58 88
3452.71 96
3452.85 99
3452.98 96
3453.12 91
3453.25 85
3453.39 78
3453.52 73
3453.66 68
3453.79 65
3453.92 62
3454.06 60
3454.19 58
3454.33 57
3454.46 56
3454.60 56
3454.73 55
3454.87 54
3455.00 53
3455.14 50
3455.27 47
3455.41 42
3455.54 35
3455.68 25
3455.81 14
3455.95 1
3456.08 0
3456.22 0
3456.35 0
3456.48 0
3456.62 0
3456.75 5
3456.89 21
3457.02 35
3457.16 45
3457.29 50
3457.43 50
3457.56 47
3457.70 43
3457.83 39
3457.97 36
3458.10 34
3458.24 32
3458.37 28
3458.51 23
3458.64 16
3458.78 9
3458.91 4
3459.05 3
3459.18 4
3459.31 8
3459.45 14
3459.58 21
3459.72 26
3459.85 32
3459.99 37
3460.12 44
3460.26 53
3460.39 63
3460.53 73
3460.66 83
3460.80 92
3460.93 96
3461.07 95
3461.20 87
3461.34 74
3461.47 57
3461.61 38
3461.74 20
3461.88 5
3462.01 0
3462.15 0
3462.28 0
3462.42 4
3462.55 16
3462.69 29
3462.82 41
3462.96 50
3463.09 56
3463.23 58
3463.36 57
3463.50 56
3463.63 53
3463.76 50
3463.90 45
3464.03 38
3464.17 27
3464.30 13
3464.44 0
3464.57 0
3464.71 0
3464.84 0
3464.98 0
3465.11 0
3465.25 0
3465.38 0
3465.52 8
3465.65 17
3465.79 26
3465.92 35
3466.06 48
3466.19 65
3466.33 87
3466.46 111
3466.60 137
3466.73 160
3466.87 181
3467.00 196
3467.14 208
3467.27 215
3467.41 219
3467.54 221
3467.68 219
3467.81 216
3467.95 212
3468.08 209
3468.22 209
3468.35 214
3468.49 225
3468.62 241
3468.76 259
3468.89 277
3469.03 292
3469.16 301
3469.30 304
3469.43 302
3469.57 297
3469.70 291
3469.84 288
3469.97 290
3470.11 296
3470.24 306
3470.38 315
3470.51 322
3470.65 324
3470.78 320
3470.92 310
3471.05 297
3471.19 284
3471.32 274
3471.46 268
3471.59 268
3471.73 273
3471.86 280
3472.00 288
3472.13 294
3472.27 297
3472.40 298
3472.54 297
3472.67 297
3472.81 298
3472.94 302
3473.08 311
3473.21 324
3473.35 341
3473.48 360
3473.62 379
3473.75 397
3473.89 410
3474.02 418
3474.16 420
3474.29 417
3474.43 410
3474.56 400
3474.70 388
3474.83 376
3474.97 364
3475.10 353
3475.24 344
3475.38 337
3475.51 332
3475.65 329
3475.78 330
3475.92 331
3476.05 331
3476.19 329
3476.32 324
3476.46 316
3476.59 304
3476.73 289
3476.86 272
3477.00 257
3477.13 246
3477.27 239
3477.40 239
3477.54 245
3477.67 256
3477.81 268
3477.94 279
3478.08 286
3478.21 286
3478.35 282
3478.48 274
3478.62 264
3478.75 254
3478.89 245
3479.02 239
3479.16 233
3479.29 228
3479.43 223
3479.56 218
3479.70 214
3479.84 209
3479.97 204
3480.11 198
3480.24 191
3480.38 182
3480.51 168
3480.65 151
3480.78 131
3480.92 108
3481.05 85
3481.19 63
3481.32 45
3481.46 32
3481.59 23
3481.73 20
3481.86 18
3482.00 16
3482.13 13
3482.27 8
3482.40 1
3482.54 0
3482.68 0
3482.81 0
3482.95 0
3483.08 0
3483.22 2
3483.35 11
3483.49 17
3483.62 20
3483.76 18
3483.89 12
3484.03 3
3484.16 0
3484.30 0
3484.43 0
3484.57 0
3484.70 0
3484.84 0
3484.97 0
3485.11 0
3485.25 9
3485.38 23
3485.52 41
3485.65 61
3485.79 84
3485.92 108
3486.06 131
3486.19 152
3486.33 168
3486.46 178
3486.60 182
3486.73 180
3486.87 174
3487.00 165
3487.14 155
3487.28 147
3487.41 143
3487.55 142
3487.68 146
3487.82 154
3487.95 163
3488.09 171
3488.22 176
3488.36 178
3488.49 177
3488.63 172
3488.76 167
3488.90 163
3489.04 161
3489.17 165
3489.31 172
3489.44 184
3489.58 198
3489.71 212
3489.85 224
3489.98 231
3490.12 233
3490.25 229
3490.39 219
3490.52 207
3490.66 194
3490.80 182
3490.93 172
3491.07 164
3491.20 157
3491.34 150
3491.47 141
3491.61 130
3491.74 118
3491.88 107
3492.01 100
3492.15 97
3492.29 99
3492.42 107
3492.56 118
3492.69 129
3492.83 138
3492.96 143
3493.10 143
3493.23 139
3493.37 131
3493.50 122
3493.64 112
3493.78 104
3493.91 100
3494.05 101
3494.18 106
3494.32 117
3494.45 131
3494.59 147
3494.72 162
3494.86 172
3494.99 177
3495.13 175
3495.27 169
3495.40 161
3495.54 154
3495.67 151
3495.81 154
3495.94 162
3496.08 172
3496.21 180
3496.35 184
3496.49 181
3496.62 172
3496.76 159
3496.89 145
3497.03 134
3497.16 128
3497.30 128
3497.43 134
3497.57 143
3497.70 154
3497.84 165
3497.98 174
3498.11 182
3498.25 186
3498.38 187
3498.52 184
3498.65 176
3498.79 164
3498.93 150
3499.06 137
3499.20 126
3499.33 119
3499.47 116
3499.60 116
3499.74 119
3499.87 122
3500.01 124
3500.15 124
3500.28 120
3500.42 113
3500.55 105
3500.69 95
3500.82 86
3500.96 78
3501.09 72
3501.23 69
3501.37 68
3501.50 69
3501.64 72
3501.77 79
3501.91 89
3502.04 103
3502.18 119
3502.32 136
3502.45 153
3502.59 167
3502.72 177
3502.86 182
3502.99 184
3503.13 182
3503.26 179
3503.40 175
3503.54 171
3503.67 166
3503.81 163
3503.94 160
3504.08 158
3504.21 159
3504.35 160
3504.49 161
3504.62 162
3504.76 160
3504.89 157
3505.03 153
3505.16 149
3505.30 147
3505.44 150
3505.57 155
3505.71 160
3505.84 164
3505.98 162
3506.11 153
3506.25 136
3506.39 112
3506.52 82
3506.66 51
3506.79 20
3506.93 0
3507.06 0
3507.20 0
3507.34 0
3507.47 0
3507.61 0
3507.74 0
3507.88 0
3508.01 8
3508.15 27
3508.29 44
3508.42 57
3508.56 65
3508.69 69
3508.83 70
3508.96 69
3509.10 66
3509.24 63
3509.37 59
3509.51 54
3509.64 47
3509.78 39
3509.92 30
3510.05 22
3510.19 16
3510.32 14
3510.46 16
3510.59 22
3510.73 30
3510.87 39
3511.00 48
3511.14 57
3511.27 65
3511.41 73
3511.54 82
3511.68 91
3511.82 100
3511.95 107
3512.09 112
3512.22 113
3512.36 111
3512.50 108
3512.63 105
3512.77 104
3512.90 106
3513.04 111
3513.17 119
3513.31 128
3513.45 138
3513.58 147
3513.72 158
3513.85 171
3513.99 185
3514.13 202
3514.26 220
3514.40 237
3514.53 249
3514.67 255
3514.81 254
3514.94 247
3515.08 237
3515.21 225
3515.35 215
3515.48 209
3515.62 207
3515.76 209
3515.89 215
3516.03 224
3516.16 235
3516.30 248
3516.44 262
3516.57 275
3516.71 287
3516.84 297
3516.98 302
3517.12 304
3517.25 303
3517.39 299
3517.52 296
3517.66 293
3517.80 294
3517.93 296
3518.07 302
3518.20 308
3518.34 315
3518.47 321
3518.61 326
3518.75 328
3518.88 328
3519.02 328
3519.15 327
3519.29 328
3519.43 330
3519.56 335
3519.70 341
3519.83 347
3519.97 351
3520.11 354
3520.24 355
3520.38 354
3520.51 351
3520.65 349
3520.79 346
3520.92 344
3521.06 343
3521.19 341
3521.33 340
3521.47 339
3521.60 338
3521.74 335
3521.87 331
3522.01 324
3522.15 314
3522.28 303
3522.42 291
3522.55 280
3522.69 270
3522.83 263
3522.96 257
3523.10 252
3523.23 249
3523.37 245
3523.51 241
3523.64 239
3523.78 239
3523.92 241
3524.05 244
3524.19 249
3524.32 254
3524.46 260
3524.60 267
3524.73 274
3524.87 282
3525.00 292
3525.14 302
3525.28 312
3525.41 321
3525.55 328
3525.68 332
3525.82 334
3525.96 332
3526.09 328
3526.23 321
3526.36 310
3526.50 298
3526.64 283
3526.77 267
3526.91 252
3527.05 241
3527.18 235
3527.32 234
3527.45 240
3527.59 250
3527.73 263
3527.86 277
3528.00 288
3528.13 297
3528.27 301
3528.41 300
3528.54 293
3528.68 280
3528.81 262
3528.95 241
3529.09 218
3529.22 195
3529.36 175
3529.50 160
3529.63 151
3529.77 149
3529.90 153
3530.04 161
3530.18 172
3530.31 182
3530.45 191
3530.59 196
3530.72 197
3530.86 193
3530.99 183
3531.13 168
3531.27 150
3531.40 130
3531.54 112
3531.67 96
3531.81 86
3531.95 81
3532.08 81
3532.22 85
3532.36 89
3532.49 91
3532.63 92
3532.76 90
3532.90 87
3533.04 82
3533.17 78
3533.31 75
3533.45 74
3533.58 74
3533.72 75
3533.85 76
3533.99 74
3534.13 70
3534.26 59
3534.40 44
3534.54 24
3534.67 2
3534.81 0
3534.94 0
3535.08 0
3535.22 0
3535.35 0
3535.49 0
3535.63 5
3535.76 18
3535.90 27
3536.03 30
3536.17 28
3536.31 23
3536.44 16
3536.58 10
3536.72 5
3536.85 3
3536.99 4
3537.13 6
3537.26 10
3537.40 15
3537.53 21
3537.67 26
3537.81 32
3537.94 36
3538.08 40
3538.22 43
3538.35 44
3538.49 42
3538.62 38
3538.76 30
3538.90 18
3539.03 4
3539.17 0
3539.31 0
3539.44 0
3539.58 0
3539.72 0
3539.85 0
3539.99 0
3540.12 1
3540.26 22
3540.40 42
3540.53 62
3540.67 79
3540.81 95
3540.94 107
3541.08 118
3541.22 126
3541.35 132
3541.49 137
3541.62 141
3541.76 146
3541.90 150
3542.03 154
3542.17 158
3542.31 162
3542.44 165
3542.58 167
3542.72 167
3542.85 165
3542.99 162
3543.13 157
3543.26 150
3543.40 142
3543.53 133
3543.67 121
3543.81 110
3543.94 98
3544.08 86
3544.22 74
3544.35 61
3544.49 49
3544.63 37
3544.76 27
3544.90 18
3545.04 13
3545.17 13
3545.31 16
3545.45 22
3545.58 27
3545.72 31
3545.85 31
3545.99 26
3546.13 17
3546.26 6
3546.40 0
3546.54 0
3546.67 0
3546.81 0
3546.95 0
3547.08 0
3547.22 5
3547.36 10
3547.49 15
3547.63 18
3547.77 20
3547.90 20
3548.04 19
3548.18 16
3548.31 12
3548.45 9
3548.58 7
3548.72 9
3548.86 13
3548.99 19
3549.13 25
3549.27 27
3549.40 24
3549.54 16
3549.68 3
3549.81 0
3549.95 0
3550.09 0
3550.22 0
3550.36 0
3550.50 0
3550.63 12
3550.77 37
3550.91 63
3551.04 88
3551.18 111
3551.32 131
3551.45 147
3551.59 161
3551.73 172
3551.86 179
3552.00 181
3552.14 179
3552.27 172
3552.41 162
3552.55 149
3552.68 136
3552.82 122
3552.96 107
3553.09 93
3553.23 78
3553.36 63
3553.50 46
3553.64 30
3553.77 14
3553.91 0
3554.05 0
3554.18 0
3554.32 0
3554.46 0
3554.59 0
3554.73 0
3554.87 0
3555.00 2
3555.14 9
3555.28 15
3555.41 21
3555.55 28
3555.69 37
3555.82 50
3555.96 66
3556.10 85
3556.23 107
3556.37 131
3556.51 153
3556.64 174
3556.78 192
3556.92 203
3557.05 210
3557.19 210
3557.33 204
3557.46 192
3557.60 176
3557.74 156
3557.88 136
3558.01 117
3558.15 99
3558.29 86
3558.42 77
3558.56 74
3558.70 74
3558.83 78
3558.97 83
3559.11 90
3559.24 96
3559.38 102
3559.52 105
3559.65 105
3559.79 102
3559.93 96
3560.06 86
3560.20 73
3560.34 60
3560.47 47
3560.61 36
3560.75 29
3560.88 24
3561.02 22
3561.16 20
3561.29 20
3561.43 20
3561.57 21
3561.70 23
3561.84 27
3561.98 32
3562.11 37
3562.25 41
3562.39 43
3562.52 41
3562.66 36
3562.80 29
3562.94 21
3563.07 14
3563.21 8
3563.35 5
3563.48 5
3563.62 7
3563.76 12
3563.89 19
3564.03 27
3564.17 36
3564.30 45
3564.44 53
3564.58 61
3564.71 66
3564.85 72
3564.99 77
3565.12 82
3565.26 89
3565.40 96
3565.54 104
3565.67 109
3565.81 112
3565.95 111
3566.08 105
3566.22 97
3566.36 86
3566.49 77
3566.63 70
3566.77 67
3566.90 69
3567.04 73
3567.18 77
3567.31 81
3567.45 81
3567.59 79
3567.73 75
3567.86 71
3568.00 69
3568.14 70
3568.27 73
3568.41 77
3568.55 81
3568.68 82
3568.82 79
3568.96 72
3569.09 61
3569.23 47
3569.37 33
3569.51 20
3569.64 10
3569.78 3
3569.92 0
3570.05 0
3570.19 0
3570.33 1
3570.46 1
3570.60 0
3570.74 0
3570.87 0
3571.01 0
3571.15 0
3571.29 0
3571.42 10
3571.56 27
3571.70 45
3571.83 63
3571.97 77
3572.11 86
3572.24 90
3572.38 90
3572.52 89
3572.66 88
3572.79 90
3572.93 94
3573.07 102
3573.20 113
3573.34 125
3573.48 138
3573.61 151
3573.75 161
3573.89 169
3574.03 173
3574.16 174
3574.30 171
3574.44 165
3574.57 158
3574.71 151
3574.85 145
3574.98 141
3575.12 138
3575.26 137
3575.40 136
3575.53 136
3575.67 134
3575.81 132
3575.94 129
3576.08 125
3576.22 123
3576.36 123
3576.49 126
3576.63 132
3576.77 140
3576.90 151
3577.04 162
3577.18 173
3577.31 183
3577.45 190
3577.59 194
3577.73 194
3577.86 191
3578.00 184
3578.14 174
3578.27 161
3578.41 147
3578.55 135
3578.69 123
3578.82 115
3578.96 110
3579.10 109
3579.23 111
3579.37 115
3579.51 119
3579.65 123
3579.78 123
3579.92 121
3580.06 113
3580.19 102
3580.33 88
3580.47 73
3580.61 58
3580.74 46
3580.88 38
3581.02 34
3581.15 33
3581.29 36
3581.43 40
3581.57 45
3581.70 49
3581.84 50
3581.98 49
3582.11 46
3582.25 41
3582.39 34
3582.53 26
3582.66 17
3582.80 8
3582.94 0
3583.07 0
3583.21 0
3583.35 0
3583.49 0
3583.62 0
3583.76 0
3583.90 0
3584.04 1
3584.17 20
3584.31 41
3584.45 61
3584.58 79
3584.72 94
3584.86 106
3585.00 114
3585.13 121
3585.27 127
3585.41 132
3585.54 137
3585.68 140
3585.82 140
3585.96 136
3586.09 129
3586.23 119
3586.37 108
3586.51 98
3586.64 91
3586.78 89
3586.92 92
3587.05 100
3587.19 110
3587.33 120
3587.47 128
3587.60 133
3587.74 135
3587.88 134
3588.02 129
3588.15 123
3588.29 116
3588.43 109
3588.56 103
3588.70 98
3588.84 94
3588.98 91
3589.11 88
3589.25 86
3589.39 85
3589.53 85
3589.66 86
3589.80 89
3589.94 94
3590.08 101
3590.21 109
3590.35 117
3590.49 122
3590.62 126
3590.76 127
3590.90 127
3591.04 126
3591.17 128
3591.31 132
3591.45 140
3591.59 153
3591.72 170
3591.86 189
3592.00 209
3592.14 227
3592.27 242
3592.41 251
3592.55 253
3592.68 249
3592.82 238
3592.96 223
3593.10 204
3593.23 182
3593.37 160
3593.51 138
3593.65 118
3593.78 102
3593.92 91
3594.06 87
3594.20 90
3594.33 100
3594.47 114
3594.61 129
3594.75 144
3594.88 153
3595.02 156
3595.16 151
3595.30 140
3595.43 125
3595.57 108
3595.71 94
3595.85 85
3595.98 81
3596.12 83
3596.26 89
3596.40 97
3596.53 103
3596.67 108
3596.81 109
3596.95 107
3597.08 103
3597.22 99
3597.36 96
3597.49 97
3597.63 100
3597.77 108
3597.91 120
3598.04 135
3598.18 151
3598.32 168
3598.46 184
3598.59 199
3598.73 210
3598.87 218
3599.01 221
3599.14 220
3599.28 215
3599.42 208
3599.56 200
3599.69 193
3599.83 189
3599.97 187
3600.11 187
3600.24 189
3600.38 191
3600.52 193
3600.66 196
3600.80 200
3600.93 205
3601.07 211
3601.21 218
3601.35 226
3601.48 233
3601.62 241
3601.76 250
3601.90 259
3602.03 270
3602.17 282
3602.31 293
3602.45 301
3602.58 304
3602.72 301
3602.86 292
3603.00 279
3603.13 263
3603.27 247
3603.41 233
3603.55 223
3603.68 217
3603.82 216
3603.96 218
3604.10 222
3604.23 227
3604.37 233
3604.51 239
3604.65 246
3604.78 253
3604.92 260
3605.06 268
3605.20 274
3605.34 279
3605.47 282
3605.61 283
3605.75 285
3605.89 286
3606.02 289
3606.16 292
3606.30 293
3606.44 292
3606.57 284
3606.71 270
3606.85 249
3606.99 224
3607.12 198
3607.26 176
3607.40 160
3607.54 152
3607.68 153
3607.81 161
3607.95 170
3608.09 179
3608.23 183
3608.36 181
3608.50 174
3608.64 163
3608.78 152
3608.91 142
3609.05 134
3609.19 129
3609.33 124
3609.47 120
3609.60 115
3609.74 108
3609.88 101
3610.02 93
3610.15 86
3610.29 81
3610.43 76
3610.57 71
3610.70 67
3610.84 62
3610.98 58
3611.12 53
3611.26 50
3611.39 51
3611.53 56
3611.67 67
3611.81 84
3611.94 105
3612.08 132
3612.22 160
3612.36 190
3612.50 218
3612.63 242
3612.77 261
3612.91 274
3613.05 280
3613.18 281
3613.32 276
3613.46 268
3613.60 260
3613.74 253
3613.87 249
3614.01 247
3614.15 249
3614.29 253
3614.42 258
3614.56 263
3614.70 266
3614.84 268
3614.98 266
3615.11 263
3615.25 258
3615.39 253
3615.53 249
3615.66 246
3615.80 244
3615.94 242
3616.08 238
3616.22 232
3616.35 222
3616.49 207
3616.63 188
3616.77 168
3616.90 148
3617.04 131
3617.18 118
3617.32 111
3617.46 110
3617.59 115
3617.73 125
3617.87 138
3618.01 153
3618.15 168
3618.28 181
3618.42 192
3618.56 200
3618.70 206
3618.83 209
3618.97 210
3619.11 208
3619.25 203
3619.39 194
3619.52 181
3619.66 163
3619.80 143
3619.94 119
3620.08 94
3620.21 69
3620.35 45
3620.49 24
3620.63 7
3620.77 0
3620.90 0
3621.04 0
3621.18 0
3621.32 0
3621.46 0
3621.59 0
3621.73 0
3621.87 0
3622.01 7
3622.14 20
3622.28 35
3622.42 50
3622.56 62
3622.70 72
3622.83 79
3622.97 84
3623.11 90
3623.25 97
3623.39 104
3623.52 110
3623.66 115
3623.80 116
3623.94 113
3624.08 105
3624.21 94
3624.35 82
3624.49 70
3624.63 60
3624.77 51
3624.90 44
3625.04 37
3625.18 30
3625.32 23
3625.46 17
3625.59 12
3625.73 12
3625.87 15
3626.01 22
3626.15 32
3626.28 43
3626.42 54
3626.56 62
3626.70 68
3626.84 71
3626.97 74
3627.11 77
3627.25 82
3627.39 87
3627.53 94
3627.66 103
3627.80 113
3627.94 123
3628.08 134
3628.22 145
3628.36 157
3628.49 168
3628.63 180
3628.77 191
3628.91 202
3629.05 214
3629.18 225
3629.32 233
3629.46 239
3629.60 241
3629.74 238
3629.87 231
3630.01 219
3630.15 206
3630.29 194
3630.43 186
3630.56 182
3630.70 182
3630.84 187
3630.98 192
3631.12 197
3631.25 199
3631.39 199
3631.53 196
3631.67 193
3631.81 191
3631.95 191
3632.08 194
3632.22 197
3632.36 200
3632.50 200
3632.64 197
3632.77 190
3632.91 181
3633.05 170
3633.19 161
3633.33 153
3633.47 147
3633.60 143
3633.74 141
3633.88 138
3634.02 135
3634.16 132
3634.29 129
3634.43 125
3634.57 122
3634.71 120
3634.85 117
3634.99 114
3635.12 110
3635.26 105
3635.40 98
3635.54 89
3635.68 79
3635.81 67
3635.95 55
3636.09 43
3636.23 34
3636.37 28
3636.51 24
3636.64 23
3636.78 22
3636.92 21
3637.06 19
3637.20 15
3637.33 9
3637.47 3
3637.61 0
3637.75 0
3637.89 0
3638.03 0
3638.16 0
3638.30 0
3638.44 0
3638.58 0
3638.72 6
3638.86 18
3638.99 33
3639.13 50
3639.27 66
3639.41 82
3639.55 96
3639.69 108
3639.82 116
3639.96 120
3640.10 121
3640.24 120
3640.38 119
3640.51 120
3640.65 124
3640.79 133
3640.93 147
3641.07 165
3641.21 185
3641.34 204
3641.48 219
3641.62 230
3641.76 235
3641.90 235
3642.04 232
3642.17 227
3642.31 221
3642.45 216
3642.59 210
3642.73 205
3642.87 197
3643.00 188
3643.14 176
3643.28 163
3643.42 150
3643.56 138
3643.70 127
3643.83 118
3643.97 111
3644.11 105
3644.25 99
3644.39 95
3644.53 90
3644.66 86
3644.80 83
3644.94 80
3645.08 79
3645.22 80
3645.36 82
3645.50 84
3645.63 84
3645.77 84
3645.91 81
3646.05 76
3646.19 70
3646.33 64
3646.46 61
3646.60 60
3646.74 64
3646.88 70
3647.02 79
3647.16 88
3647.29 96
3647.43 103
3647.57 108
3647.71 111
3647.85 113
3647.99 115
3648.12 116
3648.26 118
3648.40 120
3648.54 123
3648.68 126
3648.82 129
3648.96 133
3649.09 135
3649.23 136
3649.37 136
3649.51 135
3649.65 135
3649.79 137
3649.92 143
3650.06 153
3650.20 166
3650.34 180
3650.48 191
3650.62 197
3650.76 194
3650.89 184
3651.03 165
3651.17 142
3651.31 118
3651.45 95
3651.59 74
3651.73 58
3651.86 45
3652.00 36
3652.14 32
3652.28 32
3652.42 37
3652.56 45
3652.69 54
3652.83 63
3652.97 69
3653.11 72
3653.25 71
3653.39 70
3653.53 70
3653.66 74
3653.80 84
3653.94 98
3654.08 116
3654.22 135
3654.36 151
3654.50 164
3654.63 173
3654.77 177
3654.91 177
3655.05 176
3655.19 174
3655.33 172
3655.47 172
3655.60 173
3655.74 176
3655.88 182
3656.02 191
3656.16 202
3656.30 214
3656.44 226
3656.57 236
3656.71 242
3656.85 246
3656.99 246
3657.13 244
3657.27 243
3657.41 243
3657.54 245
3657.68 250
3657.82 256
3657.96 261
3658.10 264
3658.24 265
3658.38 263
3658.52 260
3658.65 255
3658.79 249
3658.93 245
3659.07 240
3659.21 236
3659.35 231
3659.49 227
3659.62 222
3659.76 218
3659.90 215
3660.04 213
3660.18 213
3660.32 214
3660.46 216
3660.60 219
3660.73 222
3660.87 225
3661.01 228
3661.15 232
3661.29 237
3661.43 244
3661.57 251
3661.70 258
3661.84 264
3661.98 268
3662.12 269
3662.26 266
3662.40 261
3662.54 252
3662.68 242
3662.81 230
3662.95 216
3663.09 201
3663.23 186
3663.37 171
3663.51 157
3663.65 146
3663.79 140
3663.92 138
3664.06 141
3664.20 148
3664.34 159
3664.48 170
3664.62 180
3664.76 189
3664.90 195
3665.03 199
3665.17 199
3665.31 197
3665.45 194
3665.59 189
3665.73 184
3665.87 179
3666.01 174
3666.14 169
3666.28 165
3666.42 159
3666.56 154
3666.70 147
3666.84 138
3666.98 130
3667.12 123
3667.25 120
3667.39 120
3667.53 125
3667.67 133
3667.81 143
3667.95 150
3668.09 154
3668.23 150
3668.37 139
3668.50 120
3668.64 95
3668.78 66
3668.92 37
3669.06 11
3669.20 0
3669.34 0
3669.48 0
3669.61 0
3669.75 0
3669.89 0
3670.03 0
3670.17 2
3670.31 7
3670.45 10
3670.59 13
3670.73 18
3670.86 26
3671.00 38
3671.14 53
3671.28 70
3671.42 86
3671.56 100
3671.70 109
3671.84 112
3671.98 110
3672.11 104
3672.25 95
3672.39 84
3672.53 74
3672.67 64
3672.81 56
3672.95 49
3673.09 44
3673.23 41
3673.36 39
3673.50 38
3673.64 37
3673.78 36
3673.92 33
3674.06 32
3674.20 33
3674.34 37
3674.48 47
3674.61 62
3674.75 79
3674.89 97
3675.03 112
3675.17 121
3675.31 122
3675.45 116
3675.59 103
3675.73 88
3675.87 73
3676.00 61
3676.14 53
3676.28 51
3676.42 53
3676.56 59
3676.70 67
3676.84 77
3676.98 87
3677.12 95
3677.26 100
3677.39 102
3677.53 100
3677.67 93
3677.81 83
3677.95 71
3678.09 59
3678.23 46
3678.37 35
3678.51 25
3678.65 18
3678.78 12
3678.92 10
3679.06 11
3679.20 16
3679.34 25
3679.48 39
3679.62 56
3679.76 76
3679.90 95
3680.04 114
3680.17 130
3680.31 143
3680.45 151
3680.59 156
3680.73 158
3680.87 159
3681.01 160
3681.15 163
3681.29 168
3681.43 176
3681.57 185
3681.70 194
3681.84 200
3681.98 204
3682.12 205
3682.26 203
3682.40 201
3682.54 200
3682.68 201
3682.82 205
3682.96 211
3683.10 218
3683.23 225
3683.37 229
3683.51 232
3683.65 233
3683.79 233
3683.93 233
3684.07 234
3684.21 235
3684.35 236
3684.49 235
3684.63 230
3684.76 220
3684.90 207
3685.04 189
3685.18 170
3685.32 150
3685.46 131
3685.60 113
3685.74 99
3685.88 87
3686.02 80
3686.16 78
3686.30 83
3686.43 92
3686.57 104
3686.71 117
3686.85 126
3686.99 131
3687.13 129
3687.27 123
3687.41 115
3687.55 106
3687.69 99
3687.83 95
3687.97 93
3688.10 92
3688.24 90
3688.38 88
3688.52 84
3688.66 81
3688.80 80
3688.94 81
3689.08 84
3689.22 88
3689.36 92
3689.50 93
3689.64 90
3689.78 85
3689.91 77
3690.05 68
3690.19 60
3690.33 55
3690.47 52
3690.61 52
3690.75 53
3690.89 56
3691.03 60
3691.17 65
3691.31 71
3691.45 76
3691.59 81
3691.72 83
3691.86 83
3692.00 79
3692.14 72
3692.28 63
3692.42 53
3692.56 44
3692.70 37
3692.84 32
3692.98 28
3693.12 24
3693.26 21
3693.40 16
3693.54 11
3693.67 5
3693.81 0
3693.95 0
3694.09 0
3694.23 0
3694.37 0
3694.51 0
3694.65 0
3694.79 0
3694.93 9
3695.07 28
3695.21 48
3695.35 65
3695.49 76
3695.63 81
3695.76 77
3695.90 67
3696.04 54
3696.18 43
3696.32 38
3696.46 39
3696.60 47
3696.74 61
3696.88 77
3697.02 93
3697.16 104
3697.30 111
3697.44 114
3697.58 112
3697.72 109
3697.85 105
3697.99 102
3698.13 99
3698.27 98
3698.41 99
3698.55 102
3698.69 107
3698.83 113
3698.97 119
3699.11 125
3699.25 130
3699.39 132
3699.53 132
3699.67 128
3699.81 122
3699.95 112
3700.09 101
3700.22 88
3700.36 73
3700.50 59
3700.64 46
3700.78 37
3700.92 31
3701.06 30
3701.20 34
3701.34 43
3701.48 55
3701.62 68
3701.76 79
3701.90 88
3702.04 94
3702.18 96
3702.32 95
3702.46 91
3702.60 85
3702.73 80
3702.87 75
3703.01 71
3703.15 69
3703.29 68
3703.43 68
3703.57 70
3703.71 71
3703.85 72
3703.99 73
3704.13 73
3704.27 74
3704.41 76
3704.55 81
3704.69 89
3704.83 100
3704.97 112
3705.11 124
3705.25 132
3705.39 135
3705.52 134
3705.66 129
3705.80 120
3705.94 112
3706.08 103
3706.22 96
3706.36 90
3706.50 83
3706.64 75
3706.78 65
3706.92 51
3707.06 36
3707.20 19
3707.34 2
3707.48 0
3707.62 0
3707.76 0
3707.90 0
3708.04 0
3708.18 0
3708.32 0
3708.46 0
3708.60 11
3708.73 23
3708.87 32
3709.01 39
3709.15 41
3709.29 39
3709.43 35
3709.57 29
3709.71 23
3709.85 18
3709.99 13
3710.13 9
3710.27 6
3710.41 2
3710.55 0
3710.69 0
3710.83 0
3710.97 0
3711.11 0
3711.25 0
3711.39 0
3711.53 0
3711.67 4
3711.81 7
3711.95 8
3712.09 7
3712.23 6
3712.36 6
3712.50 7
3712.64 10
3712.78 15
3712.92 20
3713.06 26
3713.20 29
3713.34 30
3713.48 27
3713.62 23
3713.76 18
3713.90 14
3714.04 13
3714.18 15
3714.32 19
3714.46 25
3714.60 32
3714.74 37
3714.88 40
3715.02 41
3715.16 39
3715.30 36
3715.44 33
3715.58 32
3715.72 34
3715.86 38
3716.00 46
3716.14 54
3716.28 62
3716.42 67
3716.56 70
3716.70 69
3716.84 65
3716.97 60
3717.11 54
3717.25 51
3717.39 51
3717.53 56
3717.67 65
3717.81 79
3717.95 94
3718.09 110
3718.23 124
3718.37 132
3718.51 135
3718.65 131
3718.79 121
3718.93 107
3719.07 91
3719.21 76
3719.35 64
3719.49 57
3719.63 56
3719.77 60
3719.91 68
3720.05 78
3720.19 90
3720.33 102
3720.47 112
3720.61 120
3720.75 125
3720.89 128
3721.03 127
3721.17 123
3721.31 116
3721.45 106
3721.59 95
3721.73 85
3721.87 75
3722.01 68
3722.15 64
3722.29 64
3722.43 67
3722.57 72
3722.71 77
3722.85 82
3722.99 86
3723.13 90
3723.27 91
3723.41 90
3723.55 87
3723.69 81
3723.83 72
3723.97 60
3724.11 46
3724.25 32
3724.38 21
3724.52 13
3724.66 10
3724.80 10
3724.94 15
3725.08 21
3725.22 28
3725.36 34
3725.50 40
3725.64 46
3725.78 51
3725.92 57
3726.06 62
3726.20 69
3726.34 76
3726.48 85
3726.62 94
3726.76 104
3726.90 114
3727.04 122
3727.18 126
3727.32 127
3727.46 124
3727.60 118
3727.74 110
3727.88 103
3728.02 98
3728.16 96
3728.30 96
3728.44 98
3728.58 100
3728.72 102
3728.86 102
3729.00 100
3729.14 97
3729.28 91
3729.42 85
3729.56 79
3729.70 73
3729.84 68
3729.98 64
3730.12 61
3730.26 59
3730.40 57
3730.54 55
3730.68 51
3730.82 45
3730.96 38
3731.10 30
3731.24 23
3731.38 19
3731.52 18
3731.66 22
3731.80 32
3731.94 45
3732.08 60
3732.22 75
3732.36 87
3732.50 95
3732.64 100
3732.78 99
3732.92 96
3733.06 90
3733.20 82
3733.34 73
3733.48 63
3733.62 53
3733.76 43
3733.90 35
3734.04 28
3734.18 25
3734.32 24
3734.46 25
3734.60 28
3734.74 31
3734.88 33
3735.02 36
3735.16 37
3735.30 39
3735.44 41
3735.58 43
3735.72 47
3735.86 49
3736.00 52
3736.14 54
3736.28 56
3736.42 56
3736.56 55
3736.70 51
3736.84 44
3736.98 33
3737.13 19
3737.27 4
3737.41 0
3737.55 0
3737.69 0
3737.83 0
3737.97 0
3738.11 0
3738.25 0
3738.39 7
3738.53 16
3738.67 23
3738.81 26
3738.95 27
3739.09 27
3739.23 26
3739.37 27
3739.51 29
3739.65 32
3739.79 36
3739.93 41
3740.07 46
3740.21 51
3740.35 58
3740.49 64
3740.63 71
3740.77 76
3740.91 79
3741.05 79
3741.19 76
3741.33 70
3741.47 62
3741.61 54
3741.75 46
3741.89 41
3742.03 38
3742.17 40
3742.31 44
3742.45 50
3742.59 56
3742.73 62
3742.87 67
3743.01 70
3743.15 71
3743.29 71
3743.43 70
3743.57 69
3743.71 67
3743.85 64
3743.99 59
3744.13 52
3744.27 42
3744.41 31
3744.56 19
3744.70 8
3744.84 1
3744.98 0
3745.12 2
3745.26 11
3745.40 25
3745.54 40
3745.68 56
3745.82 71
3745.96 84
3746.10 94
3746.24 101
3746.38 105
3746.52 108
3746.66 110
3746.80 110
3746.94 108
3747.08 105
3747.22 102
3747.36 98
3747.50 96
3747.64 94
3747.78 94
3747.92 96
3748.06 98
3748.20 100
3748.34 100
3748.48 98
3748.62 96
3748.76 92
3748.90 90
3749.04 88
3749.19 90
3749.33 93
3749.47 97
3749.61 100
3749.75 102
3749.89 103
3750.03 101
3750.17 98
3750.31 94
3750.45 90
3750.59 86
3750.73 82
3750.87 78
3751.01 73
3751.15 70
3751.29 68
3751.43 69
3751.57 74
3751.71 80
3751.85 88
3751.99 95
3752.13 100
3752.27 101
3752.41 101
3752.55 99
3752.69 97
3752.84 96
3752.98 98
3753.12 100
3753.26 101
3753.40 99
3753.54 94
3753.68 84
3753.82 72
3753.96 57
3754.10 43
3754.24 30
3754.38 21
3754.52 16
3754.66 15
3754.80 19
3754.94 27
3755.08 39
3755.22 54
3755.36 70
3755.50 85
3755.64 97
3755.78 106
3755.92 111
3756.07 111
3756.21 109
3756.35 105
3756.49 103
3756.63 105
3756.77 110
3756.91 120
3757.05 134
3757.19 148
3757.33 162
3757.47 171
3757.61 176
3757.75 176
3757.89 172
3758.03 165
3758.17 158
3758.31 151
3758.45 145
3758.59 138
3758.73 130
3758.88 120
3759.02 110
3759.16 100
3759.30 92
3759.44 87
3759.58 88
3759.72 94
3759.86 104
3760.00 119
3760.14 135
3760.28 151
3760.42 165
3760.56 179
3760.70 190
3760.84 200
3760.98 210
3761.12 219
3761.26 229
3761.41 238
3761.55 248
3761.69 257
3761.83 266
3761.97 275
3762.11 283
3762.25 290
3762.39 295
3762.53 296
3762.67 294
3762.81 287
3762.95 275
3763.09 260
3763.23 242
3763.37 221
3763.51 200
3763.66 178
3763.80 156
3763.94 134
3764.08 112
3764.22 93
3764.36 77
3764.50 63
3764.64 53
3764.78 46
3764.92 42
3765.06 41
3765.20 41
3765.34 42
3765.48 44
3765.62 46
3765.76 48
3765.91 49
3766.05 51
3766.19 53
3766.33 55
3766.47 59
3766.61 66
3766.75 75
3766.89 86
3767.03 97
3767.17 106
3767.31 113
3767.45 117
3767.59 119
3767.73 119
3767.87 118
3768.02 120
3768.16 124
3768.30 130
3768.44 138
3768.58 147
3768.72 154
3768.86 160
3769.00 162
3769.14 161
3769.28 156
3769.42 148
3769.56 138
3769.70 126
3769.84 113
3769.99 100
3770.13 85
3770.27 70
3770.41 53
3770.55 35
3770.69 17
3770.83 1
3770.97 0
3771.11 0
3771.25 0
3771.39 0
3771.53 0
3771.67 0
3771.82 2
3771.96 4
3772.10 5
3772.24 5
3772.38 7
3772.52 11
3772.66 18
3772.80 26
3772.94 34
3773.08 43
3773.22 51
3773.36 60
3773.50 69
3773.65 81
3773.79 96
3773.93 112
3774.07 129
3774.21 145
3774.35 157
3774.49 164
3774.63 166
3774.77 163
3774.91 155
3775.05 143
3775.19 130
3775.34 115
3775.48 102
3775.62 89
3775.76 80
3775.90 73
3776.04 71
3776.18 74
3776.32 81
3776.46 91
3776.60 103
3776.74 115
3776.88 125
3777.03 132
3777.17 135
3777.31 136
3777.45 137
3777.59 138
3777.73 140
3777.87 141
3778.01 141
3778.15 138
3778.29 130
3778.43 117
3778.58 101
3778.72 83
3778.86 67
3779.00 54
3779.14 48
3779.28 47
3779.42 52
3779.56 61
3779.70 73
3779.84 86
3779.98 98
3780.13 109
3780.27 118
3780.41 125
3780.55 130
3780.69 134
3780.83 138
3780.97 142
3781.11 144
3781.25 143
3781.39 140
3781.53 134
3781.68 125
3781.82 112
3781.96 98
3782.10 84
3782.24 71
3782.38 60
3782.52 53
3782.66 50
3782.80 53
3782.94 60
3783.09 71
3783.23 84
3783.37 97
3783.51 108
3783.65 114
3783.79 115
3783.93 110
3784.07 100
3784.21 88
3784.35 74
3784.50 60
3784.64 47
3784.78 35
3784.92 24
3785.06 15
3785.20 8
3785.34 4
3785.48 3
3785.62 4
3785.76 5
3785.91 6
3786.05 6
3786.19 5
3786.33 4
3786.47 4
3786.61 6
3786.75 11
3786.89 21
3787.03 33
3787.18 46
3787.32 59
3787.46 72
3787.60 82
3787.74 90
3787.88 94
3788.02 96
3788.16 94
3788.30 91
3788.44 85
3788.59 78
3788.73 70
3788.87 61
3789.01 51
3789.15 41
3789.29 31
3789.43 22
3789.57 14
3789.71 9
3789.86 7
3790.00 8
3790.14 11
3790.28 14
3790.42 15
3790.56 15
3790.70 11
3790.84 5
3790.98 0
3791.13 0
3791.27 0
3791.41 0
3791.55 0
3791.69 0
3791.83 0
3791.97 0
3792.11 5
3792.25 11
3792.40 15
3792.54 19
3792.68 22
3792.82 26
3792.96 30
3793.10 36
3793.24 44
3793.38 55
3793.53 67
3793.67 80
3793.81 93
3793.95 107
3794.09 119
3794.23 128
3794.37 132
3794.51 133
3794.65 129
3794.80 122
3794.94 114
3795.08 107
3795.22 103
3795.36 104
3795.50 110
3795.64 121
3795.78 135
3795.93 150
3796.07 162
3796.21 168
3796.35 166
3796.49 155
3796.63 136
3796.77 112
3796.91 87
3797.06 64
3797.20 46
3797.34 35
3797.48 30
3797.62 30
3797.76 33
3797.90 36
3798.04 37
3798.19 36
3798.33 33
3798.47 30
3798.61 28
3798.75 28
3798.89 32
3799.03 38
3799.17 45
3799.32 53
3799.46 61
3799.60 69
3799.74 77
3799.88 87
3800.02 99
3800.16 112
3800.30 125
3800.45 136
3800.59 143
3800.73 144
3800.87 139
3801.01 128
3801.15 112
3801.29 96
3801.44 80
3801.58 68
3801.72 61
3801.86 59
3802.00 62
3802.14 69
3802.28 79
3802.42 89
3802.57 101
3802.71 113
3802.85 125
3802.99 139
3803.13 152
3803.27 166
3803.41 179
3803.56 191
3803.70 199
3803.84 204
3803.98 204
3804.12 199
3804.26 189
3804.40 173
3804.55 154
3804.69 131
3804.83 105
3804.97 79
3805.11 53
3805.25 29
3805.39 9
3805.53 0
3805.68 0
3805.82 0
3805.96 0
3806.10 12
3806.24 31
3806.38 52
3806.52 73
3806.67 93
3806.81 110
3806.95 123
3807.09 133
3807.23 139
3807.37 142
3807.51 143
3807.66 144
3807.80 145
3807.94 146
3808.08 149
3808.22 154
3808.36 161
3808.50 171
3808.65 181
3808.79 192
3808.93 204
3809.07 216
3809.21 227
3809.35 238
3809.50 248
3809.64 256
3809.78 261
3809.92 261
3810.06 255
3810.20 244
3810.34 229
3810.49 211
3810.63 193
3810.77 176
3810.91 160
3811.05 146
3811.19 134
3811.33 124
3811.48 117
3811.62 113
3811.76 115
3811.90 122
3812.04 134
3812.18 149
3812.33 165
3812.47 181
3812.61 193
3812.75 200
3812.89 203
3813.03 202
3813.17 198
3813.32 193
3813.46 186
3813.60 180
3813.74 173
3813.88 165
3814.02 156
3814.17 148
3814.31 140
3814.45 133
3814.59 129
3814.73 127
3814.87 127
3815.01 128
3815.16 129
3815.30 130
3815.44 128
3815.58 125
3815.72 119
3815.86 113
3816.01 106
3816.15 100
3816.29 95
3816.43 93
3816.57 93
3816.71 95
3816.86 100
3817.00 105
3817.14 111
3817.28 116
3817.42 120
3817.56 121
3817.71 122
3817.85 121
3817.99 119
3818.13 117
3818.27 116
3818.41 114
3818.55 112
3818.70 109
3818.84 105
3818.98 100
3819.12 94
3819.26 88
3819.40 82
3819.55 77
3819.69 74
3819.83 73
3819.97 74
3820.11 75
3820.25 76
3820.40 77
3820.54 77
3820.68 77
3820.82 75
3820.96 75
3821.10 75
3821.25 77
3821.39 81
3821.53 86
3821.67 91
3821.81 97
3821.96 102
3822.10 105
3822.24 106
3822.38 105
3822.52 101
3822.66 95
3822.81 87
3822.95 79
3823.09 71
3823.23 64
3823.37 59
3823.51 56
3823.66 56
3823.80 58
3823.94 62
3824.08 68
3824.22 76
3824.36 83
3824.51 89
3824.65 93
3824.79 95
3824.93 96
3825.07 95
3825.21 93
3825.36 92
3825.50 92
3825.64 93
3825.78 94
3825.92 93
3826.07 89
3826.21 81
3826.35 69
3826.49 55
3826.63 41
3826.77 31
3826.92 26
3827.06 29
3827.20 38
3827.34 53
3827.48 70
3827.63 87
3827.77 101
3827.91 109
3828.05 110
3828.19 105
3828.33 95
3828.48 82
3828.62 70
3828.76 62
3828.90 58
3829.04 61
3829.19 69
3829.33 80
3829.47 92
3829.61 102
3829.75 109
3829.89 113
3830.04 116
3830.18 120
3830.32 126
3830.46 134
3830.60 146
3830.75 159
3830.89 171
3831.03 179
3831.17 183
3831.31 183
3831.46 179
3831.60 172
3831.74 162
3831.88 152
3832.02 142
3832.16 134
3832.31 128
3832.45 124
3832.59 124
3832.73 126
3832.87 130
3833.02 135
3833.16 139
3833.30 141
3833.44 142
3833.58 142
3833.73 142
3833.87 141
3834.01 141
3834.15 141
3834.29 141
3834.44 139
3834.58 136
3834.72 130
3834.86 123
3835.00 115
3835.15 105
3835.29 95
3835.43 85
3835.57 76
3835.71 70
3835.85 66
3836.00 67
3836.14 70
3836.28 77
3836.42 85
3836.56 91
3836.71 93
3836.85 91
3836.99 84
3837.13 74
3837.27 63
3837.42 53
3837.56 46
3837.70 42
3837.84 43
3837.98 46
3838.13 51
3838.27 57
3838.41 62
3838.55 64
3838.69 64
3838.84 60
3838.98 53
3839.12 45
3839.26 35
3839.40 25
3839.55 14
3839.69 5
3839.83 0
3839.97 0
3840.11 0
3840.26 0
3840.40 0
3840.54 0
3840.68 0
3840.83 0
3840.97 3
3841.11 12
3841.25 20
3841.39 27
3841.54 33
3841.68 37
3841.82 38
3841.96 38
3842.10 37
3842.25 36
3842.39 33
3842.53 30
3842.67 26
3842.81 21
3842.96 15
3843.10 9
3843.24 2
3843.38 0
3843.52 0
3843.67 0
3843.81 0
3843.95 1
3844.09 9
3844.24 18
3844.38 27
3844.52 34
3844.66 40
3844.80 43
3844.95 43
3845.09 40
3845.23 35
3845.37 28
3845.51 20
3845.66 14
3845.80 9
3845.94 8
3846.08 11
3846.23 18
3846.37 28
3846.51 41
3846.65 56
3846.79 72
3846.94 89
3847.08 105
3847.22 122
3847.36 138
3847.50 154
3847.65 167
3847.79 179
3847.93 190
3848.07 200
3848.22 210
3848.36 221
3848.50 233
3848.64 247
3848.78 261
3848.93 276
3849.07 289
3849.21 300
3849.35 306
3849.50 308
3849.64 304
3849.78 295
3849.92 282
3850.06 265
3850.21 246
3850.35 225
3850.49 205
3850.63 185
3850.78 167
3850.92 153
3851.06 141
3851.20 133
3851.34 127
3851.49 123
3851.63 121
3851.77 119
3851.91 119
3852.06 120
3852.20 122
3852.34 125
3852.48 129
3852.62 135
3852.77 142
3852.91 150
3853.05 158
3853.19 167
3853.34 176
3853.48 182
3853.62 187
3853.76 188
3853.91 186
3854.05 182
3854.19 178
3854.33 175
3854.47 175
3854.62 179
3854.76 185
3854.90 193
3855.04 199
3855.19 202
3855.33 199
3855.47 193
3855.61 183
3855.76 174
3855.90 167
3856.04 164
3856.18 165
3856.32 168
3856.47 171
3856.61 174
3856.75 177
3856.89 179
3857.04 184
3857.18 193
3857.32 207
3857.46 224
3857.61 243
3857.75 260
3857.89 274
3858.03 281
3858.18 280
3858.32 273
3858.46 261
3858.60 247
3858.75 233
3858.89 220
3859.03 211
3859.17 206
3859.31 204
3859.46 204
3859.60 203
3859.74 200
3859.88 193
3860.03 183
3860.17 169
3860.31 154
3860.45 139
3860.60 129
3860.74 125
3860.88 128
3861.02 138
3861.17 154
3861.31 173
3861.45 192
3861.59 208
3861.74 219
3861.88 224
3862.02 225
3862.16 223
3862.31 222
3862.45 221
3862.59 223
3862.73 224
3862.88 223
3863.02 218
3863.16 209
3863.30 195
3863.45 178
3863.59 161
3863.73 148
3863.87 142
3864.02 142
3864.16 148
3864.30 158
3864.44 170
3864.59 182
3864.73 190
3864.87 194
3865.01 193
3865.16 189
3865.30 181
3865.44 170
3865.58 159
3865.73 146
3865.87 135
3866.01 123
3866.15 111
3866.30 99
3866.44 85
3866.58 70
3866.72 54
3866.87 39
3867.01 26
3867.15 16
3867.29 11
3867.44 10
3867.58 13
3867.72 18
3867.86 22
3868.01 24
3868.15 23
3868.29 18
3868.43 12
3868.58 5
3868.72 0
3868.86 0
3869.00 0
3869.15 0
3869.29 2
3869.43 5
3869.57 6
3869.72 6
3869.86 5
3870.00 3
3870.14 0
3870.29 0
3870.43 0
3870.57 0
3870.71 0
3870.86 0
3871.00 0
3871.14 0
3871.29 3
3871.43 7
3871.57 10
3871.71 12
3871.86 13
3872.00 15
3872.14 17
3872.28 21
3872.43 28
3872.57 39
3872.71 54
3872.85 72
3873.00 95
3873.14 120
3873.28 145
3873.42 169
3873.57 190
3873.71 206
3873.85 217
3874.00 222
3874.14 224
3874.28 222
3874.42 217
3874.57 211
3874.71 205
3874.85 199
3874.99 195
3875.14 191
3875.28 186
3875.42 181
3875.57 173
3875.71 161
3875.85 144
3875.99 124
3876.14 101
3876.28 76
3876.42 54
3876.56 34
3876.71 19
3876.85 9
3876.99 7
3877.14 12
3877.28 23
3877.42 39
3877.56 58
3877.71 77
3877.85 95
3877.99 110
3878.13 121
3878.28 127
3878.42 131
3878.56 133
3878.71 134
3878.85 136
3878.99 139
3879.13 143
3879.28 148
3879.42 154
3879.56 160
3879.70 165
3879.85 168
3879.99 171
3880.13 173
3880.28 174
3880.42 176
3880.56 179
3880.70 183
3880.85 188
3880.99 191
3881.13 193
3881.28 193
3881.42 191
3881.56 186
3881.70 180
3881.85 172
3881.99 164
3882.13 156
3882.27 149
3882.42 144
3882.56 141
3882.70 141
3882.85 144
3882.99 152
3883.13 161
3883.27 172
3883.42 183
3883.56 193
3883.70 199
3883.85 200
3883.99 197
3884.13 190
3884.27 180
3884.42 168
3884.56 156
3884.70 146
3884.85 138
3884.99 134
3885.13 135
3885.27 140
3885.42 149
3885.56 162
3885.70 177
3885.85 192
3885.99 206
3886.13 218
3886.27 225
3886.42 228
3886.56 226
3886.70 221
3886.85 213
3886.99 204
3887.13 196
3887.28 190
3887.42 188
3887.56 191
3887.70 199
3887.85 213
3887.99 232
3888.13 253
3888.28 276
3888.42 300
3888.56 325
3888.70 349
3888.85 374
3888.99 398
3889.13 421
3889.28 443
3889.42 464
3889.56 483
3889.71 501
3889.85 519
3889.99 537
3890.13 555
3890.28 572
3890.42 587
3890.56 599
3890.71 608
3890.85 613
3890.99 615
3891.13 616
3891.28 616
3891.42 617
3891.56 617
3891.71 618
3891.85 619
3891.99 620
3892.14 622
3892.28 624
3892.42 624
3892.56 622
3892.71 617
3892.85 607
3892.99 592
3893.14 572
3893.28 550
3893.42 528
3893.57 509
3893.71 495
3893.85 487
3894.00 482
3894.14 481
3894.28 481
3894.42 480
3894.57 478
3894.71 477
3894.85 476
3895.00 477
3895.14 479
3895.28 482
3895.43 483
3895.57 480
3895.71 472
3895.85 459
3896.00 441
3896.14 421
3896.28 402
3896.43 385
3896.57 372
3896.71 364
3896.86 360
3897.00 360
3897.14 361
3897.29 364
3897.43 366
3897.57 367
3897.72 364
3897.86 358
3898.00 348
3898.14 334
3898.29 318
3898.43 302
3898.57 287
3898.72 275
3898.86 267
3899.00 262
3899.15 260
3899.29 259
3899.43 257
3899.58 254
3899.72 250
3899.86 244
3900.01 238
3900.15 233
3900.29 231
3900.43 231
3900.58 234
3900.72 239
3900.86 246
3901.01 253
3901.15 259
3901.29 264
3901.44 265
3901.58 263
3901.72 258
3901.87 248
3902.01 236
3902.15 223
3902.30 209
3902.44 196
3902.58 184
3902.73 171
3902.87 158
3903.01 144
3903.15 129
3903.30 112
3903.44 96
3903.58 82
3903.73 71
3903.87 63
3904.01 58
3904.16 54
3904.30 52
3904.44 50
3904.59 48
3904.73 46
3904.87 44
3905.02 43
3905.16 43
3905.30 43
3905.45 43
3905.59 41
3905.73 39
3905.88 35
3906.02 30
3906.16 23
3906.31 17
3906.45 10
3906.59 4
3906.74 0
3906.88 0
3907.02 0
3907.17 0
3907.31 0
3907.45 0
3907.60 0
3907.74 0
3907.88 0
3908.03 2
3908.17 5
3908.31 10
3908.46 16
3908.60 24
3908.74 33
3908.89 45
3909.03 60
3909.17 76
3909.32 93
3909.46 110
3909.60 126
3909.75 138
3909.89 147
3910.03 150
3910.18 147
3910.32 140
3910.46 128
3910.61 113
3910.75 95
3910.89 75
3911.04 53
3911.18 33
3911.32 14
3911.47 0
3911.61 0
3911.75 0
3911.90 0
3912.04 0
3912.18 6
3912.33 22
3912.47 40
3912.61 57
3912.76 71
3912.90 80
3913.04 83
3913.19 81
3913.33 73
3913.47 62
3913.62 50
3913.76 39
3913.90 30
3914.05 25
3914.19 24
3914.33 24
3914.48 25
3914.62 26
3914.76 23
3914.91 19
3915.05 13
3915.19 6
3915.34 1
3915.48 0
3915.62 0
3915.77 1
3915.91 8
3916.05 17
3916.20 26
3916.34 34
3916.48 40
3916.63 43
3916.77 42
3916.91 39
3917.06 35
3917.20 30
3917.35 27
3917.49 25
3917.63 25
3917.78 25
3917.92 26
3918.06 26
3918.21 24
3918.35 21
3918.49 18
3918.64 17
3918.78 18
3918.92 22
3919.07 27
3919.21 31
3919.35 32
3919.50 30
3919.64 23
3919.78 14
3919.93 5
3920.07 0
3920.22 0
3920.36 0
3920.50 2
3920.65 5
3920.79 7
3920.93 5
3921.08 0
3921.22 0
3921.36 0
3921.51 0
3921.65 0
3921.79 1
3921.94 10
3922.08 19
3922.22 27
3922.37 31
3922.51 32
3922.66 31
3922.80 28
3922.94 24
3923.09 21
3923.23 19
3923.37 21
3923.52 26
3923.66 36
3923.80 49
3923.95 65
3924.09 83
3924.23 100
3924.38 116
3924.52 128
3924.67 136
3924.81 140
3924.95 142
3925.10 143
3925.24 143
3925.38 142
3925.53 142
3925.67 141
3925.81 140
3925.96 137
3926.10 133
3926.25 128
3926.39 121
3926.53 114
3926.68 106
3926.82 98
3926.96 89
3927.11 79
3927.25 70
3927.39 63
3927.54 58
3927.68 55
3927.83 54
3927.97 55
3928.11 56
3928.26 56
3928.40 57
3928.54 57
3928.69 59
3928.83 62
3928.97 67
3929.12 73
3929.26 78
3929.41 81
3929.55 80
3929.69 76
3929.84 69
3929.98 61
3930.12 53
3930.27 48
3930.41 46
3930.56 47
3930.70 49
3930.84 53
3930.99 55
3931.13 56
3931.27 56
3931.42 57
3931.56 58
3931.71 62
3931.85 67
3931.99 72
3932.14 76
3932.28 76
3932.42 72
3932.57 61
3932.71 46
3932.86 27
3933.00 7
3933.14 0
3933.29 0
3933.43 0
3933.57 0
3933.72 0
3933.86 0
3934.01 0
3934.15 4
3934.29 15
3934.44 24
3934.58 29
3934.72 30
3934.87 29
3935.01 27
3935.16 28
3935.30 31
3935.44 37
3935.59 46
3935.73 56
3935.87 66
3936.02 74
3936.16 79
3936.31 80
3936.45 76
3936.59 67
3936.74 54
3936.88 38
3937.02 19
3937.17 0
3937.31 0
3937.46 0
3937.60 0
3937.74 0
3937.89 0
3938.03 0
3938.18 0
3938.32 7
3938.46 15
3938.61 21
3938.75 25
3938.89 30
3939.04 35
3939.18 44
3939.33 55
3939.47 69
3939.61 85
3939.76 100
3939.90 114
3940.05 126
3940.19 135
3940.33 142
3940.48 147
3940.62 151
3940.77 153
3940.91 154
3941.05 153
3941.20 149
3941.34 143
3941.48 134
3941.63 124
3941.77 114
3941.92 104
3942.06 95
3942.20 87
3942.35 82
3942.49 77
3942.64 73
3942.78 69
3942.92 65
3943.07 60
3943.21 56
3943.36 51
3943.50 47
3943.64 44
3943.79 43
3943.93 44
3944.08 46
3944.22 51
3944.36 56
3944.51 64
3944.65 72
3944.80 81
3944.94 90
3945.08 100
3945.23 110
3945.37 119
3945.52 125
3945.66 126
3945.80 122
3945.95 111
3946.09 95
3946.24 75
3946.38 56
3946.52 40
3946.67 31
3946.81 28
3946.96 30
3947.10 37
3947.24 46
3947.39 53
3947.53 58
3947.68 59
3947.82 59
3947.96 58
3948.11 58
3948.25 60
3948.40 65
3948.54 73
3948.68 83
3948.83 94
3948.97 105
3949.12 114
3949.26 121
3949.40 125
3949.55 125
3949.69 121
3949.84 114
3949.98 105
3950.12 93
3950.27 79
3950.41 65
3950.56 51
3950.70 41
3950.84 34
3950.99 33
3951.13 37
3951.28 48
3951.42 63
3951.56 80
3951.71 97
3951.85 112
3952.00 123
3952.14 130
3952.29 133
3952.43 132
3952.57 130
3952.72 127
3952.86 123
3953.01 119
3953.15 115
3953.29 108
3953.44 101
3953.58 94
3953.73 88
3953.87 85
3954.01 85
3954.16 91
3954.30 101
3954.45 113
3954.59 126
3954.74 136
3954.88 143
3955.02 146
3955.17 146
3955.31 144
3955.46 143
3955.60 142
3955.74 143
3955.89 146
3956.03 149
3956.18 151
3956.32 152
3956.47 149
3956.61 143
3956.75 134
3956.90 123
3957.04 112
3957.19 102
3957.33 96
3957.47 93
3957.62 95
3957.76 100
3957.91 107
3958.05 116
3958.20 125
3958.34 133
3958.48 140
3958.63 144
3958.77 147
3958.92 149
3959.06 150
3959.21 150
3959.35 151
3959.49 153
3959.64 156
3959.78 162
3959.93 169
3960.07 178
3960.22 188
3960.36 198
3960.50 205
3960.65 208
3960.79 208
3960.94 205
3961.08 200
3961.23 198
3961.37 199
3961.51 207
3961.66 220
3961.80 239
3961.95 260
3962.09 281
3962.24 297
3962.38 306
3962.52 307
3962.67 299
3962.81 284
3962.96 263
3963.10 240
3963.25 218
3963.39 197
3963.53 179
3963.68 162
3963.82 145
3963.97 129
3964.11 113
3964.26 99
3964.40 89
3964.54 86
3964.69 91
3964.83 105
3964.98 128
3965.12 157
3965.27 190
3965.41 225
3965.55 258
3965.70 286
3965.84 308
3965.99 323
3966.13 329
3966.28 326
3966.42 315
3966.56 299
3966.71 279
3966.85 258
3967.00 241
3967.14 228
3967.29 220
3967.43 215
3967.58 212
3967.72 208
3967.86 201
3968.01 192
3968.15 181
3968.30 169
3968.44 157
3968.59 147
3968.73 138
3968.88 130
3969.02 122
3969.16 113
3969.31 104
3969.45 95
3969.60 86
3969.74 78
3969.89 74
3970.03 72
3970.17 73
3970.32 78
3970.46 86
3970.61 97
3970.75 110
3970.90 126
3971.04 142
3971.19 157
3971.33 171
3971.47 183
3971.62 191
3971.76 197
3971.91 201
3972.05 204
3972.20 207
3972.34 210
3972.49 214
3972.63 217
3972.78 219
3972.92 218
3973.06 216
3973.21 211
3973.35 205
3973.50 197
3973.64 189
3973.79 182
3973.93 176
3974.08 171
3974.22 167
3974.36 165
3974.51 166
3974.65 169
3974.80 175
3974.94 183
3975.09 192
3975.23 201
3975.38 208
3975.52 212
3975.67 213
3975.81 210
3975.95 205
3976.10 197
3976.24 188
3976.39 179
3976.53 170
3976.68 161
3976.82 154
3976.97 149
3977.11 146
3977.26 146
3977.40 149
3977.54 155
3977.69 162
3977.83 170
3977.98 178
3978.12 186
3978.27 193
3978.41 200
3978.56 206
3978.70 212
3978.85 217
3978.99 221
3979.13 224
3979.28 226
3979.42 228
3979.57 231
3979.71 235
3979.86 239
3980.00 244
3980.15 246
3980.29 245
3980.44 240
3980.58 232
3980.73 222
3980.87 214
3981.01 209
3981.16 209
3981.30 213
3981.45 221
3981.59 230
3981.74 239
3981.88 245
3982.03 249
3982.17 248
3982.32 244
3982.46 237
3982.61 225
3982.75 212
3982.90 196
3983.04 181
3983.18 168
3983.33 158
3983.47 153
3983.62 150
3983.76 149
3983.91 147
3984.05 144
3984.20 139
3984.34 133
3984.49 127
3984.63 123
3984.78 122
3984.92 125
3985.07 131
3985.21 138
3985.35 145
3985.50 150
3985.64 151
3985.79 148
3985.93 141
3986.08 131
3986.22 119
3986.37 107
3986.51 97
3986.66 91
3986.80 88
3986.95 89
3987.09 92
3987.24 98
3987.38 104
3987.53 109
3987.67 111
3987.82 111
3987.96 110
3988.10 107
3988.25 105
3988.39 105
3988.54 107
3988.68 114
3988.83 123
3988.97 136
3989.12 149
3989.26 164
3989.41 177
3989.55 187
3989.70 195
3989.84 198
3989.99 197
3990.13 192
3990.28 184
3990.42 174
3990.57 164
3990.71 156
3990.86 150
3991.00 149
3991.15 151
3991.29 156
3991.43 163
3991.58 170
3991.72 175
3991.87 178
3992.01 177
3992.16 170
3992.30 160
3992.45 145
3992.59 128
3992.74 109
3992.88 92
3993.03 77
3993.17 66
3993.32 60
3993.46 58
3993.61 59
3993.75 63
3993.90 68
3994.04 72
3994.19 76
3994.33 80
3994.48 82
3994.62 84
3994.77 85
3994.91 88
3995.06 91
3995.20 97
3995.35 104
3995.49 112
3995.64 122
3995.78 132
3995.93 139
3996.07 144
3996.22 145
3996.36 140
3996.51 131
3996.65 117
3996.80 99
3996.94 80
3997.08 61
3997.23 43
3997.37 29
3997.52 19
3997.66 13
3997.81 10
3997.95 9
3998.10 7
3998.24 5
3998.39 1
3998.53 0
3998.68 0
3998.82 0
3998.97 0
3999.11 0
3999.26 0
3999.40 0
3999.55 13
3999.69 29
3999.84 48
3999.98 66
4000.13 84
4000.27 98
4000.42 109
4000.56 117
4000.71 122
4000.85 129
4001.00 136
4001.14 147
4001.29 160
4001.43 174
4001.58 187
4001.72 198
4001.87 204
4002.01 206
4002.16 206
4002.30 203
4002.45 199
4002.59 195
4002.74 190
4002.88 183
4003.03 174
4003.17 163
4003.32 150
4003.46 135
4003.61 119
4003.75 103
4003.90 86
4004.04 68
4004.19 49
4004.33 28
4004.48 7
4004.62 0
4004.77 0
4004.91 0
4005.06 0
4005.20 0
4005.35 0
4005.49 0
4005.64 7
4005.79 17
4005.93 24
4006.08 28
4006.22 29
4006.37 29
4006.51 29
4006.66 28
4006.80 27
4006.95 25
4007.09 23
4007.24 23
4007.38 24
4007.53 29
4007.67 39
4007.82 52
4007.96 67
4008.11 83
4008.25 97
4008.40 106
4008.54 109
4008.69 106
4008.83 97
4008.98 86
4009.12 73
4009.27 64
4009.41 58
4009.56 59
4009.70 65
4009.85 74
4009.99 83
4010.14 89
4010.28 92
4010.43 89
4010.57 83
4010.72 74
4010.86 64
4011.01 56
4011.15 49
4011.30 42
4011.45 36
4011.59 31
4011.74 25
4011.88 20
4012.03 17
4012.17 16
4012.32 17
4012.46 20
4012.61 23
4012.75 26
4012.90 27
4013.04 26
4013.19 26
4013.33 26
4013.48 30
4013.62 36
4013.77 44
4013.91 55
4014.06 64
4014.20 71
4014.35 74
4014.49 72
4014.64 65
4014.79 55
4014.93 43
4015.08 31
4015.22 21
4015.37 14
4015.51 12
4015.66 12
4015.80 16
4015.95 21
4016.09 28
4016.24 36
4016.38 44
4016.53 52
4016.67 62
4016.82 72
4016.96 81
4017.11 89
4017.25 95
4017.40 97
4017.55 96
4017.69 92
4017.84 86
4017.98 77
4018.13 67
4018.27 58
4018.42 49
4018.56 42
4018.71 37
4018.85 34
4019.00 35
4019.14 38
4019.29 43
4019.43 48
4019.58 53
4019.72 54
4019.87 52
4020.02 44
4020.16 34
4020.31 21
4020.45 9
4020.60 0
4020.74 0
4020.89 0
4021.03 0
4021.18 7
4021.32 19
4021.47 33
4021.61 49
4021.76 67
4021.91 84
4022.05 101
4022.20 115
4022.34 125
4022.49 133
4022.63 137
4022.78 138
4022.92 139
4023.07 139
4023.21 141
4023.36 144
4023.50 148
4023.65 153
4023.80 157
4023.94 160
4024.09 162
4024.23 162
4024.38 161
4024.52 159
4024.67 157
4024.81 157
4024.96 158
4025.10 162
4025.25 170
4025.39 181
4025.54 193
4025.69 206
4025.83 218
4025.98 228
4026.12 233
4026.27 233
4026.41 229
4026.56 220
4026.70 207
4026.85 193
4026.99 177
4027.14 161
4027.29 146
4027.43 132
4027.58 120
4027.72 110
4027.87 102
4028.01 98
4028.16 95
4028.30 93
4028.45 91
4028.60 88
4028.74 84
4028.89 78
4029.03 72
4029.18 66
4029.32 63
4029.47 62
4029.61 63
4029.76 68
4029.90 74
4030.05 82
4030.20 90
4030.34 99
4030.49 109
4030.63 119
4030.78 129
4030.92 138
4031.07 144
4031.21 148
4031.36 149
4031.51 146
4031.65 142
4031.80 137
4031.94 132
4032.09 129
4032.23 127
4032.38 126
4032.52 127
4032.67 127
4032.82 127
4032.96 125
4033.11 121
4033.25 115
4033.40 108
4033.54 99
4033.69 91
4033.83 85
4033.98 82
4034.13 83
4034.27 89
4034.42 99
4034.56 111
4034.71 122
4034.85 130
4035.00 134
4035.15 131
4035.29 123
4035.44 111
4035.58 97
4035.73 82
4035.87 67
4036.02 53
4036.16 38
4036.31 24
4036.46 8
4036.60 0
4036.75 0
4036.89 0
4037.04 0
4037.18 0
4037.33 0
4037.48 0
4037.62 0
4037.77 11
4037.91 34
4038.06 58
4038.20 80
4038.35 98
4038.49 111
4038.64 117
4038.79 117
4038.93 111
4039.08 100
4039.22 87
4039.37 75
4039.51 69
4039.66 68
4039.81 75
4039.95 86
4040.10 100
4040.24 112
4040.39 120
4040.53 123
4040.68 120
4040.83 114
4040.97 106
4041.12 99
4041.26 96
4041.41 95
4041.55 97
4041.70 97
4041.85 93
4041.99 84
4042.14 69
4042.28 51
4042.43 32
4042.57 15
4042.72 5
4042.87 2
4043.01 5
4043.16 13
4043.30 21
4043.45 29
4043.60 33
4043.74 35
4043.89 34
4044.03 32
4044.18 31
4044.32 30
4044.47 32
4044.62 34
4044.76 36
4044.91 38
4045.05 38
4045.20 36
4045.34 32
4045.49 28
4045.64 26
4045.78 26
4045.93 32
4046.07 43
4046.22 60
4046.37 81
4046.51 105
4046.66 127
4046.80 146
4046.95 160
4047.09 167
4047.24 167
4047.39 161
4047.53 151
4047.68 138
4047.82 126
4047.97 115
4048.12 108
4048.26 105
4048.41 106
4048.55 110
4048.70 115
4048.84 119
4048.99 121
4049.14 118
4049.28 113
4049.43 106
4049.57 101
4049.72 99
4049.87 102
4050.01 112
4050.16 127
4050.30 145
4050.45 164
4050.59 180
4050.74 193
4050.89 202
4051.03 207
4051.18 211
4051.32 214
4051.47 217
4051.62 222
4051.76 227
4051.91 231
4052.05 234
4052.20 233
4052.35 230
4052.49 225
4052.64 220
4052.78 216
4052.93 216
4053.08 219
4053.22 225
4053.37 235
4053.51 244
4053.66 252
4053.81 255
4053.95 253
4054.10 245
4054.24 234
4054.39 221
4054.53 209
4054.68 199
4054.83 193
4054.97 190
4055.12 190
4055.26 190
4055.41 190
4055.56 188
4055.70 184
4055.85 179
4055.99 174
4056.14 169
4056.29 166
4056.43 167
4056.58 170
4056.72 176
4056.87 183
4057.02 191
4057.16 197
4057.31 200
4057.45 200
4057.60 196
4057.75 191
4057.89 185
4058.04 179
4058.18 176
4058.33 176
4058.48 177
4058.62 181
4058.77 186
4058.91 191
4059.06 197
4059.21 203
4059.35 208
4059.50 211
4059.65 210
4059.79 204
4059.94 192
4060.08 175
4060.23 156
4060.38 137
4060.52 120
4060.67 109
4060.81 106
4060.96 109
4061.11 117
4061.25 128
4061.40 139
4061.54 146
4061.69 148
4061.84 143
4061.98 133
4062.13 119
4062.27 104
4062.42 87
4062.57 71
4062.71 56
4062.86 42
4063.01 29
4063.15 16
4063.30 4
4063.44 0
4063.59 0
4063.74 0
4063.88 0
4064.03 1
4064.17 12
4064.32 25
4064.47 36
4064.61 43
4064.76 47
4064.90 46
4065.05 42
4065.20 34
4065.34 26
4065.49 16
4065.64 9
4065.78 3
4065.93 0
4066.07 0
4066.22 1
4066.37 3
4066.51 5
4066.66 5
4066.80 2
4066.95 0
4067.10 0
4067.24 0
4067.39 0
4067.54 0
4067.68 4
4067.83 16
4067.97 30
4068.12 44
4068.27 57
4068.41 68
4068.56 76
4068.71 82
4068.85 86
4069.00 87
4069.14 86
4069.29 81
4069.44 73
4069.58 63
4069.73 54
4069.88 45
4070.02 40
4070.17 39
4070.31 41
4070.46 45
4070.61 50
4070.75 53
4070.90 53
4071.05 51
4071.19 46
4071.34 40
4071.48 34
4071.63 28
4071.78 24
4071.92 21
4072.07 21
4072.22 21
4072.36 21
4072.51 21
4072.65 19
4072.80 16
4072.95 11
4073.09 6
4073.24 3
4073.39 1
4073.53 2
4073.68 6
4073.82 13
4073.97 20
4074.12 27
4074.26 34
4074.41 42
4074.56 50
4074.70 59
4074.85 70
4075.00 80
4075.14 89
4075.29 93
4075.43 91
4075.58 83
4075.73 67
4075.87 47
4076.02 25
4076.17 4
4076.31 0
4076.46 0
4076.61 0
4076.75 0
4076.90 0
4077.04 0
4077.19 0
4077.34 0
4077.48 11
4077.63 23
4077.78 34
4077.92 42
4078.07 47
4078.22 50
4078.36 49
4078.51 47
4078.65 44
4078.80 40
4078.95 36
4079.09 32
4079.24 28
4079.39 22
4079.53 16
4079.68 11
4079.83 6
4079.97 4
4080.12 4
4080.27 7
4080.41 13
4080.56 21
4080.70 28
4080.85 33
4081.00 35
4081.14 33
4081.29 27
4081.44 19
4081.58 9
4081.73 0
4081.88 0
4082.02 0
4082.17 0
4082.32 0
4082.46 6
4082.61 13
4082.75 17
4082.90 19
4083.05 18
4083.19 16
4083.34 14
4083.49 15
4083.63 19
4083.78 28
4083.93 40
4084.07 52
4084.22 63
4084.37 69
4084.51 70
4084.66 67
4084.81 63
4084.95 58
4085.10 56
4085.25 56
4085.39 58
4085.54 59
4085.68 60
4085.83 58
4085.98 54
4086.12 49
4086.27 45
4086.42 42
4086.56 42
4086.71 44
4086.86 48
4087.00 52
4087.15 55
4087.30 57
4087.44 58
4087.59 59
4087.74 60
4087.88 62
4088.03 64
4088.18 67
4088.32 69
4088.47 71
4088.62 73
4088.76 74
4088.91 74
4089.06 73
4089.20 69
4089.35 64
4089.50 58
4089.64 52
4089.79 48
4089.93 46
4090.08 47
4090.23 50
4090.37 53
4090.52 53
4090.67 50
4090.81 42
4090.96 30
4091.11 17
4091.25 3
4091.40 0
4091.55 0
4091.69 0
4091.84 0
4091.99 0
4092.13 0
4092.28 0
4092.43 0
4092.57 7
4092.72 21
4092.87 34
4093.01 46
4093.16 56
4093.31 63
4093.45 68
4093.60 72
4093.75 75
4093.89 78
4094.04 81
4094.19 82
4094.33 82
4094.48 80
4094.63 76
4094.77 72
4094.92 66
4095.07 61
4095.21 57
4095.36 54
4095.51 53
4095.65 53
4095.80 56
4095.95 61
4096.09 70
4096.24 80
4096.39 92
4096.53 105
4096.68 117
4096.83 129
4096.97 138
4097.12 145
4097.27 149
4097.41 151
4097.56 151
4097.71 151
4097.86 150
4098.00 149
4098.15 148
4098.30 148
4098.44 148
4098.59 147
4098.74 147
4098.88 146
4099.03 145
4099.18 144
4099.32 142
4099.47 139
4099.62 134
4099.76 129
4099.91 123
4100.06 117
4100.20 113
4100.35 111
4100.50 112
4100.64 115
4100.79 121
4100.94 128
4101.08 134
4101.23 139
4101.38 143
4101.52 144
4101.67 143
4101.82 141
4101.96 136
4102.11 131
4102.26 123
4102.41 114
4102.55 102
4102.70 87
4102.85 72
4102.99 58
4103.14 47
4103.29 42
4103.43 44
4103.58 53
4103.73 70
4103.87 91
4104.02 115
4104.17 136
4104.31 155
4104.46 167
4104.61 172
4104.75 169
4104.90 161
4105.05 149
4105.20 138
4105.34 128
4105.49 122
4105.64 121
4105.78 123
4105.93 126
4106.08 129
4106.22 129
4106.37 126
4106.52 120
4106.66 111
4106.81 101
4106.96 90
4107.11 80
4107.25 71
4107.40 66
4107.55 64
4107.69 66
4107.84 73
4107.99 83
4108.13 96
4108.28 109
4108.43 120
4108.57 126
4108.72 127
4108.87 123
4109.02 113
4109.16 100
4109.31 87
4109.46 76
4109.60 69
4109.75 67
4109.90 70
4110.04 77
4110.19 88
4110.34 101
4110.48 113
4110.63 125
4110.78 133
4110.93 138
4111.07 139
4111.22 137
4111.37 133
4111.51 127
4111.66 120
4111.81 113
4111.95 107
4112.10 102
4112.25 99
4112.40 99
4112.54 101
4112.69 105
4112.84 110
4112.98 116
4113.13 121
4113.28 126
4113.42 130
4113.57 132
4113.72 134
4113.87 135
4114.01 134
4114.16 132
4114.31 131
4114.45 132
4114.60 137
4114.75 146
4114.89 158
4115.04 172
4115.19 184
4115.34 191
4115.48 193
4115.63 188
4115.78 179
4115.92 168
4116.07 158
4116.22 150
4116.37 144
4116.51 140
4116.66 136
4116.81 131
4116.95 124
4117.10 115
4117.25 105
4117.40 93
4117.54 79
4117.69 64
4117.84 48
4117.98 32
4118.13 15
4118.28 0
4118.42 0
4118.57 0
4118.72 0
4118.87 0
4119.01 0
4119.16 0
4119.31 1
4119.45 9
4119.60 14
4119.75 17
4119.90 18
4120.04 18
4120.19 18
4120.34 20
4120.48 24
4120.63 30
4120.78 37
4120.93 44
4121.07 50
4121.22 55
4121.37 60
4121.51 62
4121.66 64
4121.81 63
4121.96 61
4122.10 58
4122.25 53
4122.40 48
4122.54 44
4122.69 40
4122.84 39
4122.99 39
4123.13 40
4123.28 41
4123.43 41
4123.58 40
4123.72 38
4123.87 35
4124.02 32
4124.16 30
4124.31 30
4124.46 32
4124.61 35
4124.75 41
4124.90 46
4125.05 51
4125.19 55
4125.34 56
4125.49 54
4125.64 50
4125.78 44
4125.93 37
4126.08 30
4126.23 26
4126.37 24
4126.52 26
4126.67 32
4126.81 43
4126.96 56
4127.11 72
4127.26 87
4127.40 102
4127.55 113
4127.70 122
4127.85 127
4127.99 127
4128.14 124
4128.29 117
4128.43 105
4128.58 91
4128.73 72
4128.88 52
4129.02 32
4129.17 15
4129.32 1
4129.47 0
4129.61 0
4129.76 0
4129.91 8
4130.05 20
4130.20 32
4130.35 42
4130.50 50
4130.64 57
4130.79 61
4130.94 64
4131.09 67
4131.23 68
4131.38 69
4131.53 69
4131.68 68
4131.82 66
4131.97 66
4132.12 68
4132.26 72
4132.41 78
4132.56 87
4132.71 95
4132.85 105
4133.00 114
4133.15 124
4133.30 134
4133.44 144
4133.59 153
4133.74 160
4133.89 161
4134.03 154
4134.18 139
4134.33 117
4134.48 90
4134.62 61
4134.77 33
4134.92 10
4135.07 0
4135.21 0
4135.36 0
4135.51 0
4135.65 0
4135.80 0
4135.95 0
4136.10 20
4136.24 46
4136.39 74
4136.54 102
4136.69 125
4136.83 138
4136.98 140
4137.13 130
4137.28 111
4137.42 84
4137.57 56
4137.72 31
4137.87 13
4138.01 2
4138.16 0
4138.31 0
4138.46 5
4138.60 11
4138.75 18
4138.90 24
4139.05 31
4139.19 41
4139.34 53
4139.49 70
4139.64 88
4139.78 107
4139.93 125
4140.08 138
4140.23 146
4140.37 148
4140.52 144
4140.67 137
4140.82 128
4140.96 120
4141.11 112
4141.26 106
4141.41 102
4141.55 99
4141.70 98
4141.85 97
4142.00 99
4142.14 103
4142.29 109
4142.44 116
4142.59 124
4142.73 131
4142.88 137
4143.03 140
4143.18 142
4143.32 143
4143.47 144
4143.62 144
4143.77 143
4143.91 140
4144.06 134
4144.21 126
4144.36 114
4144.50 102
4144.65 91
4144.80 84
4144.95 80
4145.09 81
4145.24 84
4145.39 87
4145.54 88
4145.69 87
4145.83 83
4145.98 77
4146.13 72
4146.28 69
4146.42 71
4146.57 77
4146.72 87
4146.87 99
4147.01 111
4147.16 120
4147.31 125
4147.46 125
4147.60 122
4147.75 116
4147.90 111
4148.05 106
4148.19 103
4148.34 101
4148.49 99
4148.64 95
4148.79 87
4148.93 75
4149.08 60
4149.23 44
4149.38 27
4149.52 11
4149.67 0
4149.82 0
4149.97 0
4150.11 0
4150.26 0
4150.41 0
4150.56 0
4150.71 0
4150.85 0
4151.00 7
4151.15 18
4151.30 28
4151.44 36
4151.59 42
4151.74 46
4151.89 50
4152.03 56
4152.18 65
4152.33 78
4152.48 93
4152.63 110
4152.77 126
4152.92 139
4153.07 148
4153.22 152
4153.36 153
4153.51 152
4153.66 150
4153.81 147
4153.95 144
4154.10 140
4154.25 136
4154.40 130
4154.55 123
4154.69 116
4154.84 110
4154.99 104
4155.14 98
4155.28 92
4155.43 84
4155.58 75
4155.73 65
4155.88 56
4156.02 48
4156.17 46
4156.32 50
4156.47 61
4156.61 77
4156.76 95
4156.91 112
4157.06 126
4157.21 134
4157.35 135
4157.50 130
4157.65 119
4157.80 105
4157.94 88
4158.09 70
4158.24 52
4158.39 35
4158.54 21
4158.68 11
4158.83 7
4158.98 7
4159.13 13
4159.28 22
4159.42 33
4159.57 44
4159.72 55
4159.87 63
4160.01 69
4160.16 72
4160.31 74
4160.46 74
4160.61 73
4160.75 71
4160.90 71
4161.05 71
4161.20 73
4161.35 76
4161.49 79
4161.64 83
4161.79 86
4161.94 88
4162.08 87
4162.23 85
4162.38 81
4162.53 77
4162.68 75
4162.82 76
4162.97 82
4163.12 92
4163.27 106
4163.42 121
4163.56 135
4163.71 146
4163.86 152
4164.01 154
4164.16 151
4164.30 145
4164.45 135
4164.60 124
4164.75 112
4164.90 97
4165.04 82
4165.19 65
4165.34 48
4165.49 32
4165.63 18
4165.78 6
4165.93 0
4166.08 0
4166.23 0
4166.37 0
4166.52 0
4166.67 6
4166.82 11
4166.97 15
4167.11 17
4167.26 15
4167.41 10
4167.56 2
4167.71 0
4167.85 0
4168.00 0
4168.15 0
4168.30 0
4168.45 15
4168.59 44
4168.74 79
4168.89 115
4169.04 147
4169.19 173
4169.33 188
4169.48 193
4169.63 188
4169.78 177
4169.93 163
4170.07 151
4170.22 145
4170.37 148
4170.52 159
4170.67 176
4170.81 196
4170.96 213
4171.11 224
4171.26 227
4171.41 219
4171.56 202
4171.70 178
4171.85 151
4172.00 126
4172.15 104
4172.30 89
4172.44 81
4172.59 81
4172.74 87
4172.89 99
4173.04 113
4173.18 129
4173.33 144
4173.48 156
4173.63 165
4173.78 170
4173.92 171
4174.07 168
4174.22 164
4174.37 159
4174.52 155
4174.66 153
4174.81 152
4174.96 154
4175.11 156
4175.26 159
4175.41 160
4175.55 159
4175.70 155
4175.85 148
4176.00 140
4176.15 133
4176.29 128
4176.44 127
4176.59 131
4176.74 140
4176.89 154
4177.04 169
4177.18 182
4177.33 192
4177.48 195
4177.63 192
4177.78 185
4177.92 176
4178.07 168
4178.22 163
4178.37 164
4178.52 168
4178.66 175
4178.81 181
4178.96 185
4179.11 185
4179.26 180
4179.41 171
4179.55 160
4179.70 149
4179.85 140
4180.00 135
4180.15 134
4180.30 139
4180.44 147
4180.59 158
4180.74 169
4180.89 180
4181.04 187
4181.18 190
4181.33 190
4181.48 189
4181.63 187
4181.78 188
4181.93 192
4182.07 201
4182.22 215
4182.37 232
4182.52 252
4182.67 272
4182.82 292
4182.96 309
4183.11 322
4183.26 328
4183.41 329
4183.56 323
4183.70 313
4183.85 302
4184.00 292
4184.15 287
4184.30 288
4184.45 296
4184.59 311
4184.74 330
4184.89 352
4185.04 374
4185.19 394
4185.34 412
4185.48 428
4185.63 443
4185.78 459
4185.93 475
4186.08 493
4186.23 512
4186.37 530
4186.52 548
4186.67 565
4186.82 580
4186.97 596
4187.12 611
4187.26 628
4187.41 646
4187.56 665
4187.71 684
4187.86 702
4188.01 716
4188.15 727
4188.30 733
4188.45 736
4188.60 737
4188.75 735
4188.90 734
4189.04 731
4189.19 728
4189.34 721
4189.49 711
4189.64 696
4189.79 676
4189.93 655
4190.08 633
4190.23 615
4190.38 603
4190.53 597
4190.68 597
4190.82 599
4190.97 603
4191.12 604
4191.27 603
4191.42 599
4191.57 591
4191.72 582
4191.86 572
4192.01 560
4192.16 547
4192.31 533
4192.46 518
4192.61 501
4192.75 483
4192.90 464
4193.05 444
4193.20 424
4193.35 405
4193.50 387
4193.65 373
4193.79 361
4193.94 351
4194.09 342
4194.24 333
4194.39 320
4194.54 304
4194.68 284
4194.83 262
4194.98 239
4195.13 216
4195.28 196
4195.43 179
4195.58 166
4195.72 157
4195.87 151
4196.02 147
4196.17 146
4196.32 147
4196.47 149
4196.61 153
4196.76 158
4196.91 164
4197.06 171
4197.21 177
4197.36 183
4197.51 188
4197.65 191
4197.80 192
4197.95 189
4198.10 183
4198.25 175
4198.40 165
4198.55 156
4198.69 148
4198.84 142
4198.99 139
4199.14 138
4199.29 137
4199.44 135
4199.59 131
4199.73 124
4199.88 114
4200.03 103
4200.18 91
4200.33 81
4200.48 73
4200.63 68
4200.77 66
4200.92 66
4201.07 67
4201.22 68
4201.37 68
4201.52 68
4201.67 68
4201.81 68
4201.96 71
4202.11 77
4202.26 87
4202.41 98
4202.56 111
4202.71 124
4202.85 135
4203.00 146
4203.15 155
4203.30 162
4203.45 169
4203.60 175
4203.75 179
4203.89 180
4204.04 178
4204.19 172
4204.34 164
4204.49 155
4204.64 146
4204.79 138
4204.93 132
4205.08 128
4205.23 125
4205.38 123
4205.53 120
4205.68 117
4205.83 114
4205.98 109
4206.12 104
4206.27 99
4206.42 95
4206.57 94
4206.72 96
4206.87 102
4207.02 110
4207.16 118
4207.31 125
4207.46 129
4207.61 130
4207.76 127
4207.91 123
4208.06 118
4208.21 116
4208.35 116
4208.50 119
4208.65 125
4208.80 132
4208.95 139
4209.10 144
4209.25 148
4209.40 149
4209.54 147
4209.69 142
4209.84 135
4209.99 125
4210.14 114
4210.29 100
4210.44 85
4210.59 69
4210.73 55
4210.88 42
4211.03 31
4211.18 25
4211.33 23
4211.48 24
4211.63 27
4211.78 32
4211.92 38
4212.07 41
4212.22 42
4212.37 40
4212.52 35
4212.67 28
4212.82 18
4212.97 8
4213.11 0
4213.26 0
4213.41 0
4213.56 0
4213.71 0
4213.86 0
4214.01 6
4214.16 10
4214.31 12
4214.45 9
4214.60 4
4214.75 0
4214.90 0
4215.05 0
4215.20 0
4215.35 0
4215.50 0
4215.64 3
4215.79 9
4215.94 13
4216.09 15
4216.24 14
4216.39 11
4216.54 7
4216.69 2
4216.84 0
4216.98 0
4217.13 0
4217.28 5
4217.43 15
4217.58 27
4217.73 38
4217.88 48
4218.03 54
4218.18 55
4218.32 53
4218.47 49
4218.62 45
4218.77 43
4218.92 44
4219.07 48
4219.22 56
4219.37 65
4219.52 74
4219.66 83
4219.81 91
4219.96 98
4220.11 105
4220.26 113
4220.41 122
4220.56 132
4220.71 144
4220.86 157
4221.00 172
4221.15 187
4221.30 203
4221.45 218
4221.60 232
4221.75 244
4221.90 254
4222.05 259
4222.20 259
4222.35 254
4222.49 242
4222.64 224
4222.79 202
4222.94 178
4223.09 156
4223.24 139
4223.39 128
4223.54 126
4223.69 130
4223.83 139
4223.98 149
4224.13 158
4224.28 164
4224.43 166
4224.58 166
4224.73 166
4224.88 168
4225.03 172
4225.18 180
4225.32 188
4225.47 197
4225.62 203
4225.77 205
4225.92 202
4226.07 196
4226.22 187
4226.37 179
4226.52 171
4226.67 164
4226.82 158
4226.96 153
4227.11 148
4227.26 142
4227.41 136
4227.56 129
4227.71 123
4227.86 118
4228.01 113
4228.16 108
4228.31 102
4228.45 96
4228.60 88
4228.75 79
4228.90 71
4229.05 63
4229.20 55
4229.35 49
4229.50 42
4229.65 35
4229.80 27
4229.95 20
4230.09 13
4230.24 7
4230.39 4
4230.54 3
4230.69 4
4230.84 5
4230.99 7
4231.14 8
4231.29 7
4231.44 6
4231.59 3
4231.73 0
4231.88 0
4232.03 0
4232.18 0
4232.33 0
4232.48 0
4232.63 0
4232.78 0
4232.93 1
4233.08 7
4233.23 17
4233.38 28
4233.52 42
4233.67 57
4233.82 72
4233.97 87
4234.12 100
4234.27 110
4234.42 118
4234.57 122
4234.72 124
4234.87 123
4235.02 120
4235.17 116
4235.31 113
4235.46 112
4235.61 114
4235.76 120
4235.91 130
4236.06 144
4236.21 160
4236.36 178
4236.51 194
4236.66 209
4236.81 220
4236.96 228
4237.10 233
4237.25 236
4237.40 238
4237.55 241
4237.70 246
4237.85 254
4238.00 266
4238.15 281
4238.30 299
4238.45 320
4238.60 344
4238.75 367
4238.90 389
4239.04 407
4239.19 420
4239.34 428
4239.49 433
4239.64 436
4239.79 443
4239.94 457
4240.09 481
4240.24 514
4240.39 555
4240.54 600
4240.69 643
4240.84 680
4240.99 709
4241.13 729
4241.28 740
4241.43 746
4241.58 748
4241.73 750
4241.88 753
4242.03 759
4242.18 769
4242.33 784
4242.48 803
4242.63 828
4242.78 858
4242.93 889
4243.08 919
4243.23 946
4243.37 968
4243.52 985
4243.67 997
4243.82 1005
4243.97 1014
4244.12 1023
4244.27 1035
4244.42 1050
4244.57 1067
4244.72 1087
4244.87 1110
4245.02 1137
4245.17 1166
4245.32 1199
4245.47 1231
4245.61 1262
4245.76 1289
4245.91 1308
4246.06 1319
4246.21 1323
4246.36 1322
4246.51 1318
4246.66 1312
4246.81 1306
4246.96 1300
4247.11 1293
4247.26 1283
4247.41 1271
4247.56 1257
4247.71 1243
4247.86 1230
4248.00 1218
4248.15 1208
4248.30 1197
4248.45 1184
4248.60 1166
4248.75 1141
4248.90 1110
4249.05 1075
4249.20 1038
4249.35 1005
4249.50 977
4249.65 956
4249.80 941
4249.95 930
4250.10 918
4250.25 902
4250.40 880
4250.55 850
4250.69 816
4250.84 780
4250.99 745
4251.14 715
4251.29 689
4251.44 667
4251.59 647
4251.74 626
4251.89 605
4252.04 583
4252.19 560
4252.34 539
4252.49 521
4252.64 508
4252.79 499
4252.94 493
4253.09 489
4253.24 486
4253.39 484
4253.53 481
4253.68 479
4253.83 478
4253.98 477
4254.13 476
4254.28 472
4254.43 466
4254.58 458
4254.73 448
4254.88 437
4255.03 427
4255.18 420
4255.33 416
4255.48 414
4255.63 414
4255.78 414
4255.93 414
4256.08 412
4256.23 408
4256.38 403
4256.53 397
4256.68 392
4256.82 389
4256.97 387
4257.12 385
4257.27 384
4257.42 383
4257.57 380
4257.72 375
4257.87 369
4258.02 361
4258.17 352
4258.32 341
4258.47 330
4258.62 317
4258.77 304
4258.92 290
4259.07 277
4259.22 265
4259.37 255
4259.52 248
4259.67 244
4259.82 245
4259.97 249
4260.12 255
4260.27 262
4260.42 269
4260.56 274
4260.71 275
4260.86 271
4261.01 264
4261.16 254
4261.31 242
4261.46 231
4261.61 221
4261.76 213
4261.91 207
4262.06 202
4262.21 197
4262.36 191
4262.51 183
4262.66 174
4262.81 165
4262.96 157
4263.11 151
4263.26 148
4263.41 147
4263.56 149
4263.71 151
4263.86 152
4264.01 154
4264.16 155
4264.31 155
4264.46 154
4264.61 152
4264.76 148
4264.91 143
4265.05 137
4265.20 129
4265.35 120
4265.50 110
4265.65 102
4265.80 95
4265.95 92
4266.10 92
4266.25 94
4266.40 98
4266.55 103
4266.70 106
4266.85 107
4267.00 105
4267.15 101
4267.30 94
4267.45 85
4267.60 76
4267.75 68
4267.90 60
4268.05 55
4268.20 52
4268.35 50
4268.50 51
4268.65 53
4268.80 57
4268.95 63
4269.10 72
4269.25 83
4269.40 95
4269.55 110
4269.70 124
4269.85 137
4270.00 146
4270.15 151
4270.30 150
4270.45 143
4270.60 134
4270.75 122
4270.90 111
4271.05 102
4271.20 97
4271.35 97
4271.50 100
4271.64 107
4271.79 116
4271.94 126
4272.09 136
4272.24 146
4272.39 152
4272.54 154
4272.69 151
4272.84 141
4272.99 127
4273.14 110
4273.29 94
4273.44 80
4273.59 70
4273.74 65
4273.89 64
4274.04 65
4274.19 66
4274.34 66
4274.49 66
4274.64 66
4274.79 66
4274.94 67
4275.09 69
4275.24 70
4275.39 71
4275.54 70
4275.69 66
4275.84 61
4275.99 55
4276.14 51
4276.29 51
4276.44 54
4276.59 62
4276.74 73
4276.89 85
4277.04 96
4277.19 104
4277.34 107
4277.49 107
4277.64 103
4277.79 96
4277.94 88
4278.09 81
4278.24 76
4278.39 73
4278.54 70
4278.69 69
4278.84 68
4278.99 66
4279.14 63
4279.29 60
4279.44 57
4279.59 52
4279.74 47
4279.89 39
4280.04 29
4280.19 17
4280.34 3
4280.49 0
4280.64 0
4280.79 0
4280.94 0
4281.09 0
4281.24 0
4281.39 0
4281.54 1
4281.69 15
4281.84 28
4281.99 38
4282.14 44
4282.29 46
4282.44 45
4282.59 42
4282.74 37
4282.89 32
4283.04 27
4283.19 23
4283.34 17
4283.49 11
4283.64 3
4283.79 0
4283.94 0
4284.09 0
4284.24 0
4284.39 0
4284.54 6
4284.69 22
4284.84 39
4284.99 56
4285.14 71
4285.29 81
4285.44 85
4285.59 86
4285.74 82
4285.89 76
4286.04 68
4286.19 59
4286.34 50
4286.49 42
4286.64 36
4286.79 32
4286.94 30
4287.09 30
4287.24 32
4287.39 35
4287.54 39
4287.69 45
4287.84 51
4287.99 60
4288.14 69
4288.29 79
4288.44 87
4288.59 93
4288.74 95
4288.89 94
4289.04 89
4289.19 82
4289.34 74
4289.49 66
4289.64 59
4289.79 53
4289.94 46
4290.09 39
4290.24 31
4290.39 22
4290.54 12
4290.69 4
4290.84 0
4290.99 0
4291.14 0
4291.29 5
4291.45 13
4291.60 23
4291.75 33
4291.90 40
4292.05 44
4292.20 43
4292.35 39
4292.50 31
4292.65 20
4292.80 9
4292.95 0
4293.10 0
4293.25 0
4293.40 0
4293.55 0
4293.70 0
4293.85 0
4294.00 0
4294.15 8
4294.30 26
4294.45 43
4294.60 55
4294.75 62
4294.90 63
4295.05 59
4295.20 53
4295.35 46
4295.50 39
4295.65 34
4295.80 30
4295.95 28
4296.10 27
4296.25 27
4296.40 29
4296.55 33
4296.70 39
4296.85 47
4297.00 57
4297.15 67
4297.30 75
4297.45 82
4297.60 86
4297.75 88
4297.91 88
4298.06 88
4298.21 88
4298.36 87
4298.51 86
4298.66 85
4298.81 82
4298.96 78
4299.11 73
4299.26 66
4299.41 60
4299.56 55
4299.71 53
4299.86 55
4300.01 60
4300.16 68
4300.31 77
4300.46 86
4300.61 93
4300.76 97
4300.91 98
4301.06 98
4301.21 96
4301.36 94
4301.51 93
4301.66 91
4301.81 88
4301.96 85
4302.11 80
4302.26 74
4302.41 65
4302.57 56
4302.72 47
4302.87 38
4303.02 29
4303.17 21
4303.32 14
4303.47 9
4303.62 4
4303.77 0
4303.92 0
4304.07 0
4304.22 1
4304.37 6
4304.52 13
4304.67 20
4304.82 27
4304.97 33
4305.12 36
4305.27 35
4305.42 30
4305.57 21
4305.72 9
4305.87 0
4306.02 0
4306.17 0
4306.33 0
4306.48 0
4306.63 0
4306.78 0
4306.93 0
4307.08 10
4307.23 27
4307.38 40
4307.53 46
4307.68 47
4307.83 42
4307.98 34
4308.13 24
4308.28 14
4308.43 6
4308.58 0
4308.73 0
4308.88 0
4309.03 0
4309.18 0
4309.33 0
4309.49 3
4309.64 10
4309.79 17
4309.94 21
4310.09 21
4310.24 17
4310.39 10
4310.54 2
4310.69 0
4310.84 0
4310.99 0
4311.14 0
4311.29 0
4311.44 0
4311.59 4
4311.74 22
4311.89 43
4312.04 63
4312.19 82
4312.34 96
4312.50 104
4312.65 107
4312.80 104
4312.95 96
4313.10 86
4313.25 72
4313.40 58
4313.55 43
4313.70 28
4313.85 15
4314.00 5
4314.15 0
4314.30 0
4314.45 2
4314.60 11
4314.75 22
4314.90 34
4315.06 44
4315.21 51
4315.36 53
4315.51 51
4315.66 46
4315.81 39
4315.96 31
4316.11 26
4316.26 23
4316.41 22
4316.56 23
4316.71 26
4316.86 29
4317.01 32
4317.16 35
4317.31 37
4317.46 38
4317.62 39
4317.77 40
4317.92 42
4318.07 45
4318.22 49
4318.37 55
4318.52 63
4318.67 73
4318.82 84
4318.97 95
4319.12 106
4319.27 116
4319.42 123
4319.57 126
4319.72 123
4319.88 116
4320.03 106
4320.18 94
4320.33 82
4320.48 72
4320.63 65
4320.78 60
4320.93 59
4321.08 60
4321.23 62
4321.38 65
4321.53 69
4321.68 74
4321.83 79
4321.98 85
4322.14 91
4322.29 97
4322.44 103
4322.59 109
4322.74 114
4322.89 119
4323.04 122
4323.19 124
4323.34 121
4323.49 115
4323.64 102
4323.79 86
4323.94 66
4324.10 47
4324.25 29
4324.40 14
4324.55 6
4324.70 2
4324.85 3
4325.00 7
4325.15 12
4325.30 17
4325.45 22
4325.60 27
4325.75 33
4325.90 39
4326.06 46
4326.21 54
4326.36 60
4326.51 64
4326.66 66
4326.81 65
4326.96 63
4327.11 61
4327.26 61
4327.41 64
4327.56 70
4327.71 79
4327.86 88
4328.02 96
4328.17 101
4328.32 101
4328.47 97
4328.62 90
4328.77 82
4328.92 73
4329.07 64
4329.22 55
4329.37 46
4329.52 37
4329.67 28
4329.83 20
4329.98 13
4330.13 10
4330.28 9
4330.43 11
4330.58 13
4330.73 14
4330.88 13
4331.03 8
4331.18 2
4331.33 0
4331.48 0
4331.64 0
4331.79 0
4331.94 0
4332.09 0
4332.24 0
4332.39 6
4332.54 15
4332.69 24
4332.84 34
4332.99 45
4333.14 56
4333.30 68
4333.45 79
4333.60 88
4333.75 96
4333.90 101
4334.05 104
4334.20 107
4334.35 111
4334.50 114
4334.65 118
4334.80 123
4334.96 127
4335.11 131
4335.26 133
4335.41 133
4335.56 130
4335.71 125
4335.86 118
4336.01 111
4336.16 104
4336.31 100
4336.47 101
4336.62 104
4336.77 109
4336.92 114
4337.07 117
4337.22 117
4337.37 113
4337.52 106
4337.67 98
4337.82 90
4337.97 86
4338.13 84
4338.28 87
4338.43 92
4338.58 101
4338.73 112
4338.88 122
4339.03 131
4339.18 137
4339.33 137
4339.49 132
4339.64 121
4339.79 106
4339.94 89
4340.09 73
4340.24 61
4340.39 54
4340.54 52
4340.69 54
4340.84 60
4341.00 68
4341.15 78
4341.30 89
4341.45 100
4341.60 111
4341.75 122
4341.90 131
4342.05 137
4342.20 142
4342.35 144
4342.51 147
4342.66 151
4342.81 158
4342.96 168
4343.11 179
4343.26 191
4343.41 201
4343.56 205
4343.71 204
4343.87 198
4344.02 189
4344.17 178
4344.32 167
4344.47 159
4344.62 153
4344.77 150
4344.92 149
4345.07 150
4345.23 152
4345.38 156
4345.53 161
4345.68 169
4345.83 179
4345.98 191
4346.13 204
4346.28 218
4346.43 233
4346.59 247
4346.74 261
4346.89 272
4347.04 280
4347.19 285
4347.34 285
4347.49 282
4347.64 275
4347.79 267
4347.95 258
4348.10 251
4348.25 246
4348.40 245
4348.55 247
4348.70 252
4348.85 259
4349.00 267
4349.16 272
4349.31 276
4349.46 277
4349.61 275
4349.76 273
4349.91 272
4350.06 273
4350.21 277
4350.36 283
4350.52 291
4350.67 298
4350.82 304
4350.97 305
4351.12 303
4351.27 296
4351.42 287
4351.57 274
4351.73 261
4351.88 247
4352.03 233
4352.18 219
4352.33 206
4352.48 194
4352.63 181
4352.78 168
4352.94 153
4353.09 136
4353.24 119
4353.39 102
4353.54 86
4353.69 74
4353.84 67
4353.99 66
4354.15 70
4354.30 78
4354.45 91
4354.60 106
4354.75 124
4354.90 143
4355.05 164
4355.20 186
4355.36 208
4355.51 227
4355.66 242
4355.81 251
4355.96 254
4356.11 253
4356.26 248
4356.42 243
4356.57 240
4356.72 238
4356.87 239
4357.02 241
4357.17 244
4357.32 248
4357.47 251
4357.63 255
4357.78 260
4357.93 265
4358.08 270
4358.23 274
4358.38 278
4358.53 280
4358.69 282
4358.84 283
4358.99 286
4359.14 290
4359.29 294
4359.44 297
4359.59 300
4359.74 301
4359.90 301
4360.05 300
4360.20 298
4360.35 295
4360.50 291
4360.65 285
4360.80 276
4360.96 263
4361.11 246
4361.26 227
4361.41 207
4361.56 188
4361.71 173
4361.86 161
4362.02 153
4362.17 148
4362.32 145
4362.47 143
4362.62 143
4362.77 145
4362.92 149
4363.08 155
4363.23 163
4363.38 173
4363.53 182
4363.68 191
4363.83 197
4363.98 199
4364.14 198
4364.29 193
4364.44 184
4364.59 173
4364.74 161
4364.89 149
4365.04 137
4365.20 128
4365.35 121
4365.50 118
4365.65 117
4365.80 118
4365.95 119
4366.10 120
4366.26 118
4366.41 113
4366.56 105
4366.71 93
4366.86 79
4367.01 62
4367.16 46
4367.32 29
4367.47 15
4367.62 3
4367.77 0
4367.92 0
4368.07 0
4368.23 0
4368.38 0
4368.53 0
4368.68 0
4368.83 0
4368.98 4
4369.13 19
4369.29 34
4369.44 45
4369.59 52
4369.74 54
4369.89 51
4370.04 45
4370.20 37
4370.35 32
4370.50 31
4370.65 34
4370.80 39
4370.95 47
4371.10 54
4371.26 59
4371.41 63
4371.56 66
4371.71 69
4371.86 75
4372.01 83
4372.17 92
4372.32 102
4372.47 109
4372.62 111
4372.77 109
4372.92 103
4373.08 94
4373.23 85
4373.38 78
4373.53 75
4373.68 77
4373.83 83
4373.98 92
4374.14 103
4374.29 115
4374.44 126
4374.59 138
4374.74 149
4374.89 160
4375.05 169
4375.20 177
4375.35 182
4375.50 184
4375.65 182
4375.80 178
4375.96 173
4376.11 166
4376.26 159
4376.41 151
4376.56 143
4376.71 133
4376.87 121
4377.02 106
4377.17 90
4377.32 75
4377.47 61
4377.62 49
4377.78 41
4377.93 36
4378.08 33
4378.23 32
4378.38 30
4378.53 28
4378.69 26
4378.84 23
4378.99 18
4379.14 14
4379.29 11
4379.44 9
4379.60 9
4379.75 12
4379.90 20
4380.05 32
4380.20 48
4380.36 66
4380.51 86
4380.66 104
4380.81 121
4380.96 133
4381.11 141
4381.27 146
4381.42 148
4381.57 147
4381.72 145
4381.87 141
4382.02 136
4382.18 130
4382.33 123
4382.48 116
4382.63 111
4382.78 109
4382.93 108
4383.09 110
4383.24 111
4383.39 111
4383.54 108
4383.69 102
4383.85 93
4384.00 82
4384.15 71
4384.30 63
4384.45 57
4384.60 54
4384.76 54
4384.91 54
4385.06 53
4385.21 52
4385.36 51
4385.52 50
4385.67 51
4385.82 55
4385.97 63
4386.12 74
4386.27 86
4386.43 99
4386.58 109
4386.73 116
4386.88 118
4387.03 116
4387.19 111
4387.34 103
4387.49 93
4387.64 83
4387.79 73
4387.94 63
4388.10 53
4388.25 44
4388.40 38
4388.55 35
4388.70 36
4388.86 40
4389.01 46
4389.16 55
4389.31 62
4389.46 69
4389.62 73
4389.77 74
4389.92 73
4390.07 70
4390.22 65
4390.37 58
4390.53 51
4390.68 44
4390.83 37
4390.98 32
4391.13 29
4391.29 30
4391.44 33
4391.59 38
4391.74 43
4391.89 48
4392.05 51
4392.20 52
4392.35 51
4392.50 50
4392.65 51
4392.81 55
4392.96 64
4393.11 76
4393.26 92
4393.41 110
4393.57 127
4393.72 142
4393.87 154
4394.02 162
4394.17 168
4394.33 170
4394.48 171
4394.63 171
4394.78 170
4394.93 168
4395.08 167
4395.24 166
4395.39 166
4395.54 170
4395.69 177
4395.84 189
4396.00 204
4396.15 221
4396.30 238
4396.45 252
4396.60 261
4396.76 265
4396.91 265
4397.06 263
4397.21 260
4397.37 256
4397.52 252
4397.67 245
4397.82 234
4397.97 217
4398.13 194
4398.28 167
4398.43 136
4398.58 107
4398.73 80
4398.89 57
4399.04 40
4399.19 28
4399.34 20
4399.49 14
4399.65 9
4399.80 4
4399.95 0
4400.10 0
4400.25 0
4400.41 0
4400.56 0
4400.71 0
4400.86 0
4401.01 0
4401.17 0
4401.32 1
4401.47 3
4401.62 5
4401.77 9
4401.93 15
4402.08 22
4402.23 28
4402.38 33
4402.54 34
4402.69 31
4402.84 25
4402.99 17
4403.14 8
4403.30 2
4403.45 1
4403.60 4
4403.75 11
4403.90 22
4404.06 35
4404.21 50
4404.36 63
4404.51 74
4404.67 82
4404.82 89
4404.97 93
4405.12 95
4405.27 97
4405.43 97
4405.58 98
4405.73 98
4405.88 98
4406.03 98
4406.19 98
4406.34 99
4406.49 101
4406.64 102
4406.80 102
4406.95 101
4407.10 98
4407.25 95
4407.40 92
4407.56 91
4407.71 94
4407.86 100
4408.01 108
4408.17 119
4408.32 129
4408.47 139
4408.62 148
4408.77 156
4408.93 163
4409.08 169
4409.23 175
4409.38 178
4409.54 178
4409.69 175
4409.84 168
4409.99 160
4410.14 154
4410.30 152
4410.45 157
4410.60 170
4410.75 189
4410.91 214
4411.06 240
4411.21 265
4411.36 286
4411.51 301
4411.67 310
4411.82 314
4411.97 315
4412.12 314
4412.28 312
4412.43 309
4412.58 307
4412.73 305
4412.88 304
4413.04 304
4413.19 306
4413.34 310
4413.49 315
4413.65 320
4413.80 325
4413.95 327
4414.10 325
4414.26 319
4414.41 308
4414.56 293
4414.71 276
4414.86 258
4415.02 240
4415.17 225
4415.32 212
4415.47 202
4415.63 196
4415.78 194
4415.93 196
4416.08 202
4416.24 209
4416.39 217
4416.54 223
4416.69 226
4416.85 225
4417.00 221
4417.15 216
4417.30 212
4417.45 208
4417.61 208
4417.76 209
4417.91 211
4418.06 212
4418.22 211
4418.37 208
4418.52 203
4418.67 197
4418.83 190
4418.98 185
4419.13 181
4419.28 179
4419.44 180
4419.59 182
4419.74 186
4419.89 189
4420.05 193
4420.20 197
4420.35 201
4420.50 206
4420.66 213
4420.81 221
4420.96 231
4421.11 242
4421.26 253
4421.42 263
4421.57 274
4421.72 285
4421.87 296
4422.03 308
4422.18 319
4422.33 327
4422.48 330
4422.64 328
4422.79 320
4422.94 308
4423.09 294
4423.25 281
4423.40 274
4423.55 273
4423.70 280
4423.86 293
4424.01 311
4424.16 331
4424.31 353
4424.47 376
4424.62 400
4424.77 425
4424.92 452
4425.08 483
4425.23 515
4425.38 547
4425.53 577
4425.69 601
4425.84 618
4425.99 626
4426.14 625
4426.30 618
4426.45 607
4426.60 595
4426.75 584
4426.91 577
4427.06 575
4427.21 577
4427.36 584
4427.52 594
4427.67 605
4427.82 618
4427.97 631
4428.13 644
4428.28 658
4428.43 671
4428.58 683
4428.74 694
4428.89 702
4429.04 708
4429.19 710
4429.35 709
4429.50 707
4429.65 705
4429.81 705
4429.96 708
4430.11 717
4430.26 730
4430.42 746
4430.57 764
4430.72 781
4430.87 794
4431.03 802
4431.18 802
4431.33 796
4431.48 786
4431.64 772
4431.79 756
4431.94 741
4432.09 728
4432.25 718
4432.40 713
4432.55 712
4432.70 716
4432.86 724
4433.01 735
4433.16 747
4433.32 758
4433.47 767
4433.62 772
4433.77 772
4433.93 768
4434.08 760
4434.23 749
4434.38 735
4434.54 720
4434.69 705
4434.84 689
4434.99 673
4435.15 657
4435.30 643
4435.45 629
4435.61 616
4435.76 602
4435.91 587
4436.06 572
4436.22 557
4436.37 542
4436.52 530
4436.67 522
4436.83 518
4436.98 519
4437.13 522
4437.28 527
4437.44 531
4437.59 533
4437.74 532
4437.90 528
4438.05 521
4438.20 513
4438.35 505
4438.51 496
4438.66 488
4438.81 481
4438.96 475
4439.12 469
4439.27 465
4439.42 460
4439.58 455
4439.73 448
4439.88 438
4440.03 426
4440.19 411
4440.34 396
4440.49 383
4440.65 372
4440.80 364
4440.95 359
4441.10 355
4441.26 350
4441.41 344
4441.56 335
4441.71 326
4441.87 317
4442.02 309
4442.17 304
4442.33 299
4442.48 294
4442.63 288
4442.78 281
4442.94 271
4443.09 261
4443.24 250
4443.40 240
4443.55 232
4443.70 227
4443.85 225
4444.01 225
4444.16 227
4444.31 230
4444.47 233
4444.62 236
4444.77 237
4444.92 236
4445.08 233
4445.23 231
4445.38 228
4445.54 227
4445.69 229
4445.84 234
4445.99 243
4446.15 255
4446.30 269
4446.45 284
4446.61 298
4446.76 310
4446.91 320
4447.06 326
4447.22 331
4447.37 334
4447.52 338
4447.68 342
4447.83 349
4447.98 358
4448.13 369
4448.29 381
4448.44 392
4448.59 399
4448.75 401
4448.90 398
4449.05 389
4449.20 377
4449.36 364
4449.51 355
4449.66 353
4449.82 359
4449.97 372
4450.12 391
4450.27 414
4450.43 436
4450.58 456
4450.73 473
4450.89 487
4451.04 500
4451.19 513
4451.35 529
4451.50 548
4451.65 569
4451.80 593
4451.96 618
4452.11 643
4452.26 666
4452.42 687
4452.57 705
4452.72 720
4452.88 731
4453.03 741
4453.18 749
4453.33 757
4453.49 767
4453.64 777
4453.79 789
4453.95 800
4454.10 811
4454.25 820
4454.41 827
4454.56 832
4454.71 836
4454.86 841
4455.02 846
4455.17 854
4455.32 862
4455.48 870
4455.63 877
4455.78 881
4455.94 883
4456.09 883
4456.24 882
4456.39 882
4456.55 885
4456.70 893
4456.85 907
4457.01 924
4457.16 944
4457.31 964
4457.47 982
4457.62 995
4457.77 1003
4457.93 1007
4458.08 1007
4458.23 1006
4458.38 1007
4458.54 1012
4458.69 1021
4458.84 1034
4459.00 1052
4459.15 1071
4459.30 1090
4459.46 1104
4459.61 1113
4459.76 1117
4459.92 1115
4460.07 1111
4460.22 1107
4460.37 1107
4460.53 1113
4460.68 1125
4460.83 1141
4460.99 1158
4461.14 1175
4461.29 1189
4461.45 1199
4461.60 1208
4461.75 1218
4461.91 1233
4462.06 1255
4462.21 1284
4462.37 1320
4462.52 1361
4462.67 1401
4462.82 1440
4462.98 1474
4463.13 1503
4463.28 1528
4463.44 1550
4463.59 1572
4463.74 1594
4463.90 1617
4464.05 1641
4464.20 1667
4464.36 1694
4464.51 1724
4464.66 1758
4464.82 1799
4464.97 1847
4465.12 1903
4465.28 1967
4465.43 2038
4465.58 2112
4465.73 2190
4465.89 2269
4466.04 2351
4466.19 2438
4466.35 2532
4466.50 2634
4466.65 2744
4466.81 2863
4466.96 2987
4467.11 3113
4467.27 3241
4467.42 3369
4467.57 3499
4467.73 3631
4467.88 3771
4468.03 3920
4468.19 4080
4468.34 4252
4468.49 4433
4468.65 4621
4468.80 4814
4468.95 5009
4469.11 5206
4469.26 5405
4469.41 5606
4469.57 5809
4469.72 6011
4469.87 6209
4470.03 6397
4470.18 6569
4470.33 6721
4470.49 6852
4470.64 6964
4470.79 7060
4470.95 7146
4471.10 7228
4471.25 7309
4471.41 7392
4471.56 7476
4471.71 7558
4471.86 7638
4472.02 7713
4472.17 7781
4472.32 7841
4472.48 7893
4472.63 7936
4472.78 7969
4472.94 7990
4473.09 8000
4473.24 8000
4473.40 7992
4473.55 7980
4473.70 7965
4473.86 7950
4474.01 7934
4474.16 7916
4474.32 7895
4474.47 7867
4474.62 7830
4474.78 7784
4474.93 7729
4475.09 7664
4475.24 7590
4475.39 7504
4475.55 7406
4475.70 7295
4475.85 7173
4476.01 7041
4476.16 6901
4476.31 6757
4476.47 6613
4476.62 6470
4476.77 6328
4476.93 6189
4477.08 6051
4477.23 5912
4477.39 5773
4477.54 5633
4477.69 5491
4477.85 5347
4478.00 5204
4478.15 5061
4478.31 4920
4478.46 4783
4478.61 4649
4478.77 4520
4478.92 4394
4479.07 4274
4479.23 4157
4479.38 4044
4479.53 3936
4479.69 3831
4479.84 3729
4479.99 3631
4480.15 3536
4480.30 3443
4480.45 3353
4480.61 3264
4480.76 3177
4480.91 3092
4481.07 3008
4481.22 2926
4481.38 2845
4481.53 2765
4481.68 2685
4481.84 2608
4481.99 2531
4482.14 2457
4482.30 2386
4482.45 2317
4482.60 2250
4482.76 2185
4482.91 2120
4483.06 2056
4483.22 1993
4483.37 1931
4483.52 1871
4483.68 1814
4483.83 1759
4483.98 1707
4484.14 1657
4484.29 1607
4484.44 1554
4484.60 1499
4484.75 1439
4484.91 1378
4485.06 1317
4485.21 1260
4485.37 1208
4485.52 1164
4485.67 1129
4485.83 1103
4485.98 1083
4486.13 1067
4486.29 1053
4486.44 1039
4486.59 1024
4486.75 1007
4486.90 989
4487.06 970
4487.21 951
4487.36 933
4487.52 916
4487.67 900
4487.82 884
4487.98 867
4488.13 848
4488.28 827
4488.44 803
4488.59 776
4488.74 747
4488.90 717
4489.05 686
4489.21 655
4489.36 624
4489.51 594
4489.67 565
4489.82 537
4489.97 512
4490.13 490
4490.28 470
4490.43 454
4490.59 440
4490.74 428
4490.90 418
4491.05 408
4491.20 400
4491.36 393
4491.51 388
4491.66 384
4491.82 381
4491.97 377
4492.12 372
4492.28 364
4492.43 353
4492.59 341
4492.74 330
4492.89 322
4493.05 319
4493.20 321
4493.35 327
4493.51 336
4493.66 345
4493.81 353
4493.97 358
4494.12 362
4494.28 365
4494.43 369
4494.58 373
4494.74 377
4494.89 378
4495.04 375
4495.20 367
4495.35 353
4495.51 335
4495.66 315
4495.81 297
4495.97 284
4496.12 276
4496.27 275
4496.43 279
4496.58 286
4496.74 295
4496.89 303
4497.04 309
4497.20 311
4497.35 309
4497.50 303
4497.66 293
4497.81 281
4497.97 267
4498.12 253
4498.27 240
4498.43 229
4498.58 221
4498.73 215
4498.89 211
4499.04 208
4499.20 204
4499.35 199
4499.50 191
4499.66 183
4499.81 175
4499.96 169
4500.12 165
4500.27 164
4500.43 167
4500.58 172
4500.73 177
4500.89 181
4501.04 182
4501.19 182
4501.35 182
4501.50 183
4501.66 189
4501.81 199
4501.96 214
4502.12 230
4502.27 244
4502.43 252
4502.58 251
4502.73 240
4502.89 222
4503.04 199
4503.19 175
4503.35 155
4503.50 142
4503.66 136
4503.81 136
4503.96 139
4504.12 143
4504.27 145
4504.43 146
4504.58 144
4504.73 142
4504.89 142
4505.04 143
4505.19 148
4505.35 153
4505.50 157
4505.66 159
4505.81 157
4505.96 152
4506.12 142
4506.27 131
4506.43 121
4506.58 113
4506.73 110
4506.89 111
4507.04 117
4507.20 124
4507.35 133
4507.50 141
4507.66 148
4507.81 152
4507.96 156
4508.12 159
4508.27 164
4508.43 169
4508.58 174
4508.73 178
4508.89 180
4509.04 178
4509.20 171
4509.35 160
4509.50 146
4509.66 131
4509.81 115
4509.97 99
4510.12 82
4510.27 66
4510.43 50
4510.58 36
4510.74 23
4510.89 14
4511.04 11
4511.20 13
4511.35 21
4511.51 33
4511.66 46
4511.81 59
4511.97 69
4512.12 75
4512.28 77
4512.43 75
4512.58 69
4512.74 62
4512.89 52
4513.05 41
4513.20 30
4513.35 19
4513.51 9
4513.66 0
4513.82 0
4513.97 0
4514.12 0
4514.28 0
4514.43 0
4514.59 0
4514.74 2
4514.89 5
4515.05 7
4515.20 8
4515.36 8
4515.51 7
4515.66 8
4515.82 9
4515.97 13
4516.13 17
4516.28 22
4516.43 26
4516.59 28
4516.74 27
4516.90 24
4517.05 19
4517.20 13
4517.36 7
4517.51 3
4517.67 1
4517.82 1
4517.98 1
4518.13 1
4518.28 0
4518.44 0
4518.59 0
4518.75 0
4518.90 0
4519.05 0
4519.21 0
4519.36 12
4519.52 28
4519.67 46
4519.82 60
4519.98 70
4520.13 75
4520.29 74
4520.44 70
4520.60 66
4520.75 63
4520.90 63
4521.06 66
4521.21 70
4521.37 75
4521.52 79
4521.67 81
4521.83 80
4521.98 76
4522.14 68
4522.29 59
4522.45 48
4522.60 37
4522.75 27
4522.91 17
4523.06 8
4523.22 0
4523.37 0
4523.52 0
4523.68 0
4523.83 0
4523.99 0
4524.14 0
4524.30 0
4524.45 1
4524.60 9
4524.76 16
4524.91 21
4525.07 25
4525.22 28
4525.38 31
4525.53 33
4525.68 34
4525.84 32
4525.99 28
4526.15 21
4526.30 12
4526.45 2
4526.61 0
4526.76 0
4526.92 0
4527.07 0
4527.23 0
4527.38 0
4527.53 0
4527.69 4
4527.84 5
4528.00 7
4528.15 8
4528.31 10
4528.46 12
4528.61 13
4528.77 12
4528.92 9
4529.08 5
4529.23 1
4529.39 0
4529.54 0
4529.69 3
4529.85 13
4530.00 25
4530.16 37
4530.31 48
4530.47 56
4530.62 60
4530.77 61
4530.93 59
4531.08 55
4531.24 52
4531.39 50
4531.55 47
4531.70 46
4531.85 45
4532.01 46
4532.16 48
4532.32 50
4532.47 53
4532.63 56
4532.78 57
4532.94 57
4533.09 54
4533.24 50
4533.40 44
4533.55 38
4533.71 32
4533.86 28
4534.02 26
4534.17 25
4534.32 25
4534.48 26
4534.63 27
4534.79 26
4534.94 25
4535.10 21
4535.25 16
4535.41 9
4535.56 2
4535.71 0
4535.87 0
4536.02 0
4536.18 0
4536.33 0
4536.49 0
4536.64 0
4536.79 0
4536.95 9
4537.10 19
4537.26 28
4537.41 33
4537.57 35
4537.72 33
4537.88 30
4538.03 26
4538.18 25
4538.34 29
4538.49 40
4538.65 57
4538.80 79
4538.96 102
4539.11 124
4539.27 141
4539.42 151
4539.57 154
4539.73 152
4539.88 146
4540.04 137
4540.19 128
4540.35 119
4540.50 112
4540.66 104
4540.81 97
4540.97 90
4541.12 83
4541.27 76
4541.43 69
4541.58 66
4541.74 66
4541.89 73
4542.05 86
4542.20 106
4542.36 131
4542.51 161
4542.66 194
4542.82 227
4542.97 258
4543.13 287
4543.28 311
4543.44 333
4543.59 352
4543.75 369
4543.90 384
4544.06 397
4544.21 407
4544.36 412
4544.52 410
4544.67 401
4544.83 384
4544.98 362
4545.14 336
4545.29 310
4545.45 287
4545.60 271
4545.76 262
4545.91 261
4546.06 268
4546.22 280
4546.37 295
4546.53 311
4546.68 326
4546.84 340
4546.99 350
4547.15 358
4547.30 361
4547.46 360
4547.61 355
4547.77 346
4547.92 335
4548.07 325
4548.23 317
4548.38 314
4548.54 316
4548.69 323
4548.85 334
4549.00 346
4549.16 357
4549.31 363
4549.47 364
4549.62 358
4549.78 345
4549.93 328
4550.08 308
4550.24 287
4550.39 268
4550.55 252
4550.70 240
4550.86 231
4551.01 225
4551.17 221
4551.32 217
4551.48 214
4551.63 211
4551.79 209
4551.94 210
4552.10 215
4552.25 222
4552.40 232
4552.56 242
4552.71 251
4552.87 258
4553.02 263
4553.18 264
4553.33 262
4553.49 257
4553.64 250
4553.80 242
4553.95 233
4554.11 224
4554.26 216
4554.42 209
4554.57 203
4554.73 196
4554.88 189
4555.03 179
4555.19 166
4555.34 152
4555.50 136
4555.65 122
4555.81 110
4555.96 103
4556.12 101
4556.27 104
4556.43 111
4556.58 120
4556.74 130
4556.89 139
4557.05 148
4557.20 155
4557.36 160
4557.51 165
4557.67 168
4557.82 168
4557.97 166
4558.13 161
4558.28 154
4558.44 145
4558.59 136
4558.75 129
4558.90 124
4559.06 122
4559.21 123
4559.37 127
4559.52 132
4559.68 135
4559.83 136
4559.99 135
4560.14 130
4560.30 124
4560.45 117
4560.61 111
4560.76 104
4560.92 97
4561.07 89
4561.23 78
4561.38 64
4561.54 49
4561.69 33
4561.85 20
4562.00 11
4562.15 6
4562.31 6
4562.46 10
4562.62 17
4562.77 24
4562.93 31
4563.08 37
4563.24 42
4563.39 48
4563.55 53
4563.70 58
4563.86 63
4564.01 66
4564.17 67
4564.32 64
4564.48 59
4564.63 52
4564.79 43
4564.94 36
4565.10 31
4565.25 28
4565.41 29
4565.56 32
4565.72 38
4565.87 44
4566.03 52
4566.18 60
4566.34 69
4566.49 77
4566.65 86
4566.80 93
4566.96 98
4567.11 100
4567.27 101
4567.42 101
4567.58 100
4567.73 100
4567.89 102
4568.04 105
4568.20 110
4568.35 114
4568.51 118
4568.66 121
4568.82 123
4568.97 126
4569.13 129
4569.28 133
4569.44 139
4569.59 145
4569.75 151
4569.90 157
4570.06 161
4570.21 163
4570.37 163
4570.52 162
4570.68 161
4570.83 159
4570.99 156
4571.14 153
4571.30 149
4571.45 145
4571.61 140
4571.76 135
4571.92 132
4572.07 128
4572.23 125
4572.38 122
4572.54 117
4572.69 111
4572.85 102
4573.00 90
4573.16 77
4573.31 62
4573.47 48
4573.62 37
4573.78 31
4573.93 30
4574.09 36
4574.24 48
4574.40 63
4574.55 78
4574.71 91
4574.86 99
4575.02 100
4575.17 96
4575.33 86
4575.48 74
4575.64 62
4575.79 53
4575.95 48
4576.10 47
4576.26 50
4576.41 54
4576.57 59
4576.72 63
4576.88 63
4577.03 61
4577.19 55
4577.34 48
4577.50 39
4577.65 30
4577.81 23
4577.96 17
4578.12 15
4578.27 15
4578.43 19
4578.58 25
4578.74 34
4578.89 44
4579.05 53
4579.20 61
4579.36 67
4579.51 70
4579.67 70
4579.82 67
4579.98 61
4580.14 55
4580.29 50
4580.45 45
4580.60 44
4580.76 45
4580.91 48
4581.07 53
4581.22 57
4581.38 59
4581.53 59
4581.69 56
4581.84 51
4582.00 46
4582.15 41
4582.31 37
4582.46 33
4582.62 30
4582.77 27
4582.93 25
4583.08 25
4583.24 26
4583.39 30
4583.55 37
4583.70 46
4583.86 55
4584.01 61
4584.17 63
4584.33 61
4584.48 56
4584.64 50
4584.79 46
4584.95 45
4585.10 48
4585.26 55
4585.41 63
4585.57 70
4585.72 75
4585.88 77
4586.03 77
4586.19 76
4586.34 76
4586.50 76
4586.65 78
4586.81 79
4586.96 80
4587.12 78
4587.28 73
4587.43 65
4587.59 57
4587.74 49
4587.90 43
4588.05 40
4588.21 40
4588.36 44
4588.52 49
4588.67 54
4588.83 57
4588.98 58
4589.14 55
4589.29 47
4589.45 36
4589.60 21
4589.76 4
4589.92 0
4590.07 0
4590.23 0
4590.38 0
4590.54 0
4590.69 0
4590.85 0
4591.00 4
4591.16 19
4591.31 30
4591.47 35
4591.62 36
4591.78 32
4591.93 26
4592.09 19
4592.25 12
4592.40 6
4592.56 2
4592.71 0
4592.87 0
4593.02 0
4593.18 0
4593.33 0
4593.49 3
4593.64 10
4593.80 18
4593.95 25
4594.11 31
4594.27 34
4594.42 35
4594.58 34
4594.73 33
4594.89 32
4595.04 32
4595.20 34
4595.35 38
4595.51 44
4595.66 50
4595.82 57
4595.97 63
4596.13 70
4596.29 75
4596.44 79
4596.60 81
4596.75 81
4596.91 78
4597.06 75
4597.22 72
4597.37 69
4597.53 68
4597.68 68
4597.84 69
4598.00 70
4598.15 69
4598.31 66
4598.46 62
4598.62 58
4598.77 57
4598.93 60
4599.08 67
4599.24 78
4599.39 90
4599.55 102
4599.71 110
4599.86 113
4600.02 111
4600.17 106
4600.33 99
4600.48 93
4600.64 89
4600.79 88
4600.95 89
4601.11 91
4601.26 93
4601.42 93
4601.57 93
4601.73 91
4601.88 88
4602.04 84
4602.19 81
4602.35 79
4602.50 77
4602.66 76
4602.82 74
4602.97 73
4603.13 72
4603.28 70
4603.44 67
4603.59 63
4603.75 59
4603.90 53
4604.06 47
4604.22 40
4604.37 34
4604.53 30
4604.68 28
4604.84 27
4604.99 28
4605.15 30
4605.30 33
4605.46 37
4605.62 40
4605.77 41
4605.93 42
4606.08 41
4606.24 38
4606.39 33
4606.55 25
4606.71 15
4606.86 4
4607.02 0
4607.17 0
4607.33 0
4607.48 0
4607.64 0
4607.79 0
4607.95 9
4608.11 27
4608.26 47
4608.42 66
4608.57 83
4608.73 97
4608.88 106
4609.04 111
4609.20 111
4609.35 107
4609.51 101
4609.66 91
4609.82 80
4609.97 66
4610.13 51
4610.28 36
4610.44 21
4610.60 7
4610.75 0
4610.91 0
4611.06 0
4611.22 0
4611.37 0
4611.53 0
4611.69 0
4611.84 0
4612.00 2
4612.15 8
4612.31 13
4612.46 19
4612.62 26
4612.78 36
4612.93 47
4613.09 62
4613.24 77
4613.40 93
4613.55 107
4613.71 118
4613.87 125
4614.02 128
4614.18 126
4614.33 121
4614.49 115
4614.64 107
4614.80 100
4614.96 93
4615.11 86
4615.27 81
4615.42 76
4615.58 73
4615.73 72
4615.89 73
4616.05 76
4616.20 80
4616.36 85
4616.51 90
4616.67 93
4616.83 92
4616.98 89
4617.14 86
4617.29 83
4617.45 81
4617.60 83
4617.76 89
4617.92 99
4618.07 109
4618.23 119
4618.38 126
4618.54 128
4618.69 125
4618.85 118
4619.01 108
4619.16 97
4619.32 88
4619.47 83
4619.63 80
4619.79 82
4619.94 86
4620.10 92
4620.25 98
4620.41 102
4620.56 104
4620.72 105
4620.88 104
4621.03 102
4621.19 102
4621.34 102
4621.50 103
4621.66 103
4621.81 100
4621.97 94
4622.12 84
4622.28 69
4622.43 51
4622.59 33
4622.75 17
4622.90 4
4623.06 0
4623.21 0
4623.37 0
4623.53 0
4623.68 0
4623.84 0
4623.99 0
4624.15 0
4624.31 0
4624.46 7
4624.62 21
4624.77 35
4624.93 47
4625.08 55
4625.24 58
4625.40 55
4625.55 48
4625.71 36
4625.86 23
4626.02 11
4626.18 1
4626.33 0
4626.49 0
4626.64 0
4626.80 11
4626.96 25
4627.11 40
4627.27 54
4627.42 64
4627.58 69
4627.74 71
4627.89 69
4628.05 67
4628.20 65
4628.36 65
4628.52 67
4628.67 71
4628.83 75
4628.98 80
4629.14 84
4629.30 88
4629.45 92
4629.61 97
4629.76 103
4629.92 110
4630.08 118
4630.23 124
4630.39 127
4630.54 127
4630.70 122
4630.86 112
4631.01 99
4631.17 83
4631.32 67
4631.48 53
4631.64 41
4631.79 34
4631.95 32
4632.10 33
4632.26 37
4632.42 44
4632.57 50
4632.73 56
4632.88 61
4633.04 63
4633.20 62
4633.35 57
4633.51 48
4633.66 35
4633.82 20
4633.98 6
4634.13 0
4634.29 0
4634.44 0
4634.60 0
4634.76 0
4634.91 0
4635.07 11
4635.23 21
4635.38 29
4635.54 35
4635.69 38
4635.85 39
4636.01 40
4636.16 39
4636.32 38
4636.47 35
4636.63 31
4636.79 26
4636.94 19
4637.10 12
4637.25 3
4637.41 0
4637.57 0
4637.72 0
4637.88 0
4638.04 0
4638.19 0
4638.35 0
4638.50 0
4638.66 3
4638.82 8
4638.97 14
4639.13 21
4639.28 28
4639.44 36
4639.60 45
4639.75 54
4639.91 63
4640.07 72
4640.22 80
4640.38 86
4640.53 89
4640.69 90
4640.85 86
4641.00 79
4641.16 70
4641.31 60
4641.47 52
4641.63 48
4641.78 48
4641.94 52
4642.10 61
4642.25 73
4642.41 84
4642.56 95
4642.72 102
4642.88 106
4643.03 107
4643.19 107
4643.35 106
4643.50 106
4643.66 106
4643.81 106
4643.97 107
4644.13 108
4644.28 108
4644.44 107
4644.60 104
4644.75 100
4644.91 94
4645.06 86
4645.22 78
4645.38 68
4645.53 59
4645.69 51
4645.85 44
4646.00 38
4646.16 34
4646.31 31
4646.47 28
4646.63 26
4646.78 24
4646.94 22
4647.10 23
4647.25 26
4647.41 32
4647.56 39
4647.72 48
4647.88 57
4648.03 66
4648.19 72
4648.35 75
4648.50 76
4648.66 74
4648.81 71
4648.97 67
4649.13 62
4649.28 59
4649.44 58
4649.60 59
4649.75 62
4649.91 67
4650.07 72
4650.22 79
4650.38 85
4650.53 92
4650.69 98
4650.85 104
4651.00 109
4651.16 114
4651.32 116
4651.47 117
4651.63 116
4651.79 116
4651.94 118
4652.10 124
4652.25 136
4652.41 154
4652.57 175
4652.72 198
4652.88 219
4653.04 235
4653.19 246
4653.35 250
4653.51 250
4653.66 247
4653.82 243
4653.97 241
4654.13 240
4654.29 242
4654.44 244
4654.60 246
4654.76 246
4654.91 243
4655.07 237
4655.23 228
4655.38 219
4655.54 213
4655.70 209
4655.85 211
4656.01 218
4656.16 229
4656.32 242
4656.48 255
4656.63 266
4656.79 273
4656.95 276
4657.10 273
4657.26 267
4657.42 259
4657.57 250
4657.73 241
4657.89 235
4658.04 231
4658.20 229
4658.35 229
4658.51 230
4658.67 230
4658.82 230
4658.98 229
4659.14 228
4659.29 225
4659.45 223
4659.61 221
4659.76 219
4659.92 219
4660.08 222
4660.23 227
4660.39 235
4660.55 247
4660.70 262
4660.86 279
4661.02 296
4661.17 313
4661.33 327
4661.48 337
4661.64 342
4661.80 341
4661.95 335
4662.11 324
4662.27 310
4662.42 295
4662.58 281
4662.74 271
4662.89 265
4663.05 264
4663.21 268
4663.36 275
4663.52 284
4663.68 293
4663.83 301
4663.99 308
4664.15 314
4664.30 319
4664.46 325
4664.62 330
4664.77 337
4664.93 343
4665.09 349
4665.24 353
4665.40 355
4665.56 354
4665.71 351
4665.87 345
4666.03 337
4666.18 327
4666.34 315
4666.50 301
4666.65 287
4666.81 271
4666.97 256
4667.12 240
4667.28 224
4667.44 210
4667.59 196
4667.75 182
4667.90 169
4668.06 154
4668.22 140
4668.37 126
4668.53 114
4668.69 104
4668.84 99
4669.00 98
4669.16 100
4669.31 103
4669.47 105
4669.63 104
4669.78 101
4669.94 95
4670.10 91
4670.25 89
4670.41 91
4670.57 99
4670.72 110
4670.88 122
4671.04 134
4671.19 144
4671.35 151
4671.51 157
4671.67 162
4671.82 169
4671.98 178
4672.14 188
4672.29 202
4672.45 217
4672.61 232
4672.76 246
4672.92 259
4673.08 271
4673.23 280
4673.39 287
4673.55 292
4673.70 296
4673.86 301
4674.02 308
4674.17 317
4674.33 330
4674.49 346
4674.64 364
4674.80 382
4674.96 397
4675.11 408
4675.27 411
4675.43 407
4675.58 397
4675.74 383
4675.90 368
4676.05 355
4676.21 348
4676.37 349
4676.52 356
4676.68 369
4676.84 386
4676.99 406
4677.15 425
4677.31 443
4677.46 457
4677.62 469
4677.78 477
4677.94 482
4678.09 483
4678.25 480
4678.41 476
4678.56 470
4678.72 464
4678.88 459
4679.03 456
4679.19 456
4679.35 458
4679.50 459
4679.66 459
4679.82 456
4679.97 451
4680.13 442
4680.29 432
4680.44 421
4680.60 410
4680.76 400
4680.91 391
4681.07 383
4681.23 374
4681.39 366
4681.54 359
4681.70 354
4681.86 350
4682.01 348
4682.17 345
4682.33 343
4682.48 338
4682.64 331
4682.80 321
4682.95 309
4683.11 297
4683.27 283
4683.43 269
4683.58 255
4683.74 242
4683.90 230
4684.05 220
4684.21 212
4684.37 206
4684.52 202
4684.68 201
4684.84 199
4684.99 198
4685.15 196
4685.31 193
4685.46 189
4685.62 183
4685.78 176
4685.94 169
4686.09 161
4686.25 153
4686.41 145
4686.56 139
4686.72 135
4686.88 133
4687.03 133
4687.19 135
4687.35 139
4687.51 143
4687.66 147
4687.82 149
4687.98 149
4688.13 148
4688.29 145
4688.45 142
4688.60 140
4688.76 139
4688.92 141
4689.08 144
4689.23 148
4689.39 151
4689.55 152
4689.70 149
4689.86 142
4690.02 131
4690.17 118
4690.33 102
4690.49 85
4690.65 67
4690.80 49
4690.96 31
4691.12 14
4691.27 0
4691.43 0
4691.59 0
4691.74 0
4691.90 0
4692.06 0
4692.22 0
4692.37 0
4692.53 0
4692.69 10
4692.84 21
4693.00 32
4693.16 44
4693.31 56
4693.47 69
4693.63 84
4693.79 99
4693.94 114
4694.10 128
4694.26 139
4694.41 148
4694.57 153
4694.73 157
4694.89 159
4695.04 162
4695.20 166
4695.36 172
4695.51 179
4695.67 185
4695.83 190
4695.99 192
4696.14 191
4696.30 187
4696.46 183
4696.61 180
4696.77 178
4696.93 176
4697.09 175
4697.24 173
4697.40 169
4697.56 161
4697.71 151
4697.87 138
4698.03 126
4698.19 115
4698.34 108
4698.50 105
4698.66 105
4698.81 108
4698.97 113
4699.13 117
4699.29 120
4699.44 120
4699.60 118
4699.76 115
4699.91 112
4700.07 110
4700.23 110
4700.39 112
4700.54 115
4700.70 117
4700.86 116
4701.01 114
4701.17 108
4701.33 99
4701.49 90
4701.64 80
4701.80 72
4701.96 66
4702.11 62
4702.27 62
4702.43 66
4702.59 72
4702.74 81
4702.90 92
4703.06 103
4703.22 115
4703.37 125
4703.53 134
4703.69 142
4703.84 147
4704.00 149
4704.16 148
4704.32 144
4704.47 137
4704.63 128
4704.79 120
4704.94 114
4705.10 111
4705.26 113
4705.42 116
4705.57 121
4705.73 125
4705.89 126
4706.05 123
4706.20 117
4706.36 109
4706.52 101
4706.67 94
4706.83 90
4706.99 88
4707.15 87
4707.30 87
4707.46 85
4707.62 80
4707.78 73
4707.93 62
4708.09 48
4708.25 33
4708.41 19
4708.56 8
4708.72 0
4708.88 0
4709.03 0
4709.19 0
4709.35 2
4709.51 8
4709.66 15
4709.82 24
4709.98 35
4710.14 46
4710.29 55
4710.45 62
4710.61 65
4710.77 61
4710.92 53
4711.08 39
4711.24 23
4711.39 6
4711.55 0
4711.71 0
4711.87 0
4712.02 0
4712.18 0
4712.34 0
4712.50 0
4712.65 4
4712.81 11
4712.97 15
4713.13 17
4713.28 18
4713.44 20
4713.60 23
4713.76 28
4713.91 35
4714.07 42
4714.23 50
4714.39 55
4714.54 59
4714.70 61
4714.86 63
4715.01 65
4715.17 68
4715.33 72
4715.49 76
4715.64 78
4715.80 77
4715.96 74
4716.12 68
4716.27 62
4716.43 56
4716.59 53
4716.75 53
4716.90 58
4717.06 68
4717.22 81
4717.38 97
4717.53 113
4717.69 128
4717.85 141
4718.01 152
4718.16 160
4718.32 168
4718.48 175
4718.64 183
4718.79 192
4718.95 201
4719.11 209
4719.27 217
4719.42 223
4719.58 227
4719.74 229
4719.90 231
4720.05 231
4720.21 229
4720.37 226
4720.53 221
4720.68 216
4720.84 211
4721.00 207
4721.16 206
4721.31 208
4721.47 212
4721.63 218
4721.79 225
4721.94 231
4722.10 236
4722.26 239
4722.42 241
4722.57 241
4722.73 239
4722.89 236
4723.05 231
4723.20 227
4723.36 225
4723.52 228
4723.68 235
4723.84 249
4723.99 267
4724.15 287
4724.31 307
4724.47 324
4724.62 336
4724.78 343
4724.94 345
4725.10 346
4725.25 346
4725.41 347
4725.57 349
4725.73 353
4725.88 358
4726.04 361
4726.20 363
4726.36 364
4726.51 363
4726.67 360
4726.83 356
4726.99 352
4727.14 348
4727.30 343
4727.46 338
4727.62 332
4727.78 326
4727.93 319
4728.09 311
4728.25 304
4728.41 297
4728.56 292
4728.72 290
4728.88 291
4729.04 292
4729.19 295
4729.35 297
4729.51 298
4729.67 298
4729.82 298
4729.98 298
4730.14 298
4730.30 300
4730.46 302
4730.61 305
4730.77 308
4730.93 310
4731.09 310
4731.24 309
4731.40 306
4731.56 300
4731.72 293
4731.87 283
4732.03 271
4732.19 257
4732.35 242
4732.51 225
4732.66 208
4732.82 192
4732.98 176
4733.14 162
4733.29 150
4733.45 138
4733.61 128
4733.77 118
4733.93 108
4734.08 98
4734.24 89
4734.40 81
4734.56 77
4734.71 77
4734.87 82
4735.03 91
4735.19 102
4735.35 115
4735.50 127
4735.66 136
4735.82 144
4735.98 150
4736.13 156
4736.29 163
4736.45 171
4736.61 179
4736.77 188
4736.92 196
4737.08 200
4737.24 201
4737.40 198
4737.55 192
4737.71 183
4737.87 173
4738.03 161
4738.19 149
4738.34 136
4738.50 123
4738.66 110
4738.82 96
4738.97 84
4739.13 73
4739.29 63
4739.45 56
4739.61 50
4739.76 46
4739.92 45
4740.08 44
4740.24 45
4740.40 46
4740.55 47
4740.71 47
4740.87 46
4741.03 44
4741.18 41
4741.34 37
4741.50 33
4741.66 31
4741.82 31
4741.97 34
4742.13 39
4742.29 46
4742.45 56
4742.61 65
4742.76 74
4742.92 82
4743.08 87
4743.24 92
4743.39 96
4743.55 100
4743.71 106
4743.87 112
4744.03 119
4744.18 124
4744.34 126
4744.50 123
4744.66 116
4744.82 106
4744.97 96
4745.13 86
4745.29 80
4745.45 79
4745.61 82
4745.76 89
4745.92 97
4746.08 105
4746.24 112
4746.40 117
4746.55 120
4746.71 120
4746.87 119
4747.03 117
4747.19 115
4747.34 111
4747.50 108
4747.66 104
4747.82 100
4747.97 97
4748.13 96
4748.29 96
4748.45 98
4748.61 101
4748.76 103
4748.92 104
4749.08 104
4749.24 100
4749.40 95
4749.55 87
4749.71 77
4749.87 66
4750.03 55
4750.19 45
4750.34 37
4750.50 32
4750.66 29
4750.82 29
4750.98 33
4751.14 40
4751.29 48
4751.45 58
4751.61 69
4751.77 79
4751.93 89
4752.08 96
4752.24 102
4752.40 105
4752.56 107
4752.72 105
4752.87 101
4753.03 94
4753.19 85
4753.35 73
4753.51 61
4753.66 49
4753.82 38
4753.98 28
4754.14 21
4754.30 15
4754.45 10
4754.61 5
4754.77 0
4754.93 0
4755.09 0
4755.24 0
4755.40 0
4755.56 0
4755.72 0
4755.88 0
4756.04 2
4756.19 11
4756.35 19
4756.51 25
4756.67 29
4756.83 29
4756.98 28
4757.14 27
4757.30 26
4757.46 27
4757.62 30
4757.77 32
4757.93 34
4758.09 33
4758.25 30
4758.41 24
4758.57 17
4758.72 11
4758.88 7
4759.04 6
4759.20 9
4759.36 16
4759.51 27
4759.67 40
4759.83 56
4759.99 71
4760.15 87
4760.31 102
4760.46 115
4760.62 125
4760.78 133
4760.94 139
4761.10 144
4761.25 148
4761.41 152
4761.57 155
4761.73 159
4761.89 161
4762.05 163
4762.20 163
4762.36 162
4762.52 161
4762.68 161
4762.84 162
4762.99 165
4763.15 168
4763.31 170
4763.47 170
4763.63 166
4763.79 157
4763.94 144
4764.10 129
4764.26 114
4764.42 99
4764.58 88
4764.74 82
[truncated: 736,866 more chars]
