# Supplementary material for: Methylobacterium Species Promoting Rice and Barley Growth and Interaction Specificity Revealed with Whole-Cell Matrix-Assisted Laser Desorption / Ionization-Time-of-Flight Mass Spectrometry (MALDI-TOF/MS) Analysis
Source: PLoS One. 2015 Jun 8;10(6):e0129509. doi: 10.1371/journal.pone.0129509 (PMC4460032; doi:10.1371/journal.pone.0129509)
Supplement: S1 Data — (ZIP) [file pone.0129509.s001.zip › Supplementary data 1 (ms type strains)/M_organophilum NBRC 15689T.txt]

782.57 0
782.63 0
782.69 0
782.76 0
782.82 0
782.89 0
782.95 0
783.01 0
783.08 0
783.14 0
783.21 0
783.27 0
783.33 0
783.40 0
783.46 0
783.53 0
783.59 0
783.65 0
783.72 0
783.78 0
783.85 0
783.91 0
783.97 0
784.04 0
784.10 0
784.17 0
784.23 0
784.29 0
784.36 0
784.42 0
784.49 0
784.55 0
784.61 0
784.68 0
784.74 0
784.81 0
784.87 0
784.94 0
785.00 0
785.06 0
785.13 0
785.19 0
785.26 0
785.32 0
785.38 0
785.45 0
785.51 0
785.58 0
785.64 0
785.70 0
785.77 0
785.83 0
785.90 0
785.96 0
786.03 0
786.09 0
786.15 0
786.22 0
786.28 0
786.35 0
786.41 0
786.47 0
786.54 0
786.60 0
786.67 0
786.73 0
786.80 0
786.86 0
786.92 0
786.99 0
787.05 0
787.12 0
787.18 0
787.24 0
787.31 0
787.37 0
787.44 0
787.50 0
787.57 0
787.63 0
787.69 0
787.76 0
787.82 0
787.89 0
787.95 0
788.02 0
788.08 0
788.14 0
788.21 0
788.27 0
788.34 0
788.40 0
788.47 0
788.53 0
788.59 0
788.66 0
788.72 0
788.79 0
788.85 0
788.91 0
788.98 0
789.04 0
789.11 0
789.17 0
789.24 0
789.30 0
789.36 0
789.43 0
789.49 0
789.56 0
789.62 0
789.69 0
789.75 0
789.81 0
789.88 0
789.94 0
790.01 0
790.07 0
790.14 0
790.20 0
790.27 0
790.33 0
790.39 0
790.46 0
790.52 0
790.59 0
790.65 0
790.72 0
790.78 0
790.84 0
790.91 0
790.97 0
791.04 0
791.10 0
791.17 0
791.23 0
791.29 0
791.36 0
791.42 0
791.49 0
791.55 0
791.62 0
791.68 0
791.75 0
791.81 0
791.87 0
791.94 0
792.00 0
792.07 0
792.13 0
792.20 0
792.26 0
792.32 0
792.39 0
792.45 0
792.52 0
792.58 0
792.65 0
792.71 1
792.78 1
792.84 1
792.90 1
792.97 1
793.03 1
793.10 0
793.16 0
793.23 0
793.29 0
793.36 0
793.42 0
793.48 0
793.55 0
793.61 0
793.68 0
793.74 0
793.81 0
793.87 0
793.94 0
794.00 0
794.06 0
794.13 1
794.19 1
794.26 0
794.32 0
794.39 0
794.45 0
794.52 0
794.58 0
794.65 1
794.71 1
794.77 1
794.84 1
794.90 1
794.97 1
795.03 1
795.10 1
795.16 1
795.23 1
795.29 0
795.35 0
795.42 0
795.48 0
795.55 0
795.61 0
795.68 0
795.74 0
795.81 0
795.87 0
795.94 0
796.00 0
796.06 0
796.13 0
796.19 0
796.26 0
796.32 0
796.39 0
796.45 0
796.52 0
796.58 0
796.65 0
796.71 0
796.78 0
796.84 0
796.90 0
796.97 0
797.03 0
797.10 0
797.16 0
797.23 0
797.29 0
797.36 0
797.42 0
797.49 0
797.55 0
797.61 0
797.68 0
797.74 0
797.81 0
797.87 0
797.94 0
798.00 0
798.07 0
798.13 0
798.20 0
798.26 0
798.33 0
798.39 0
798.46 0
798.52 0
798.58 0
798.65 0
798.71 0
798.78 0
798.84 0
798.91 0
798.97 0
799.04 0
799.10 0
799.17 0
799.23 0
799.30 0
799.36 0
799.43 0
799.49 0
799.55 0
799.62 0
799.68 0
799.75 0
799.81 0
799.88 0
799.94 0
800.01 0
800.07 0
800.14 0
800.20 0
800.27 0
800.33 0
800.40 0
800.46 0
800.53 0
800.59 0
800.66 0
800.72 0
800.78 0
800.85 0
800.91 0
800.98 0
801.04 0
801.11 0
801.17 0
801.24 0
801.30 0
801.37 0
801.43 0
801.50 0
801.56 0
801.63 0
801.69 0
801.76 0
801.82 0
801.89 0
801.95 0
802.02 0
802.08 0
802.14 0
802.21 0
802.27 0
802.34 0
802.40 0
802.47 0
802.53 0
802.60 0
802.66 0
802.73 0
802.79 0
802.86 0
802.92 0
802.99 0
803.05 0
803.12 0
803.18 0
803.25 0
803.31 0
803.38 0
803.44 0
803.51 0
803.57 0
803.64 0
803.70 0
803.77 0
803.83 0
803.90 0
803.96 0
804.03 0
804.09 0
804.16 0
804.22 0
804.28 0
804.35 0
804.41 0
804.48 0
804.54 0
804.61 0
804.67 0
804.74 0
804.80 0
804.87 0
804.93 0
805.00 0
805.06 0
805.13 0
805.19 0
805.26 0
805.32 0
805.39 0
805.45 0
805.52 0
805.58 0
805.65 0
805.71 0
805.78 0
805.84 0
805.91 0
805.97 0
806.04 0
806.10 0
806.17 0
806.23 0
806.30 0
806.36 0
806.43 1
806.49 3
806.56 5
806.62 7
806.69 8
806.75 9
806.82 9
806.88 8
806.95 6
807.01 4
807.08 3
807.14 1
807.21 0
807.27 0
807.34 0
807.40 0
807.47 0
807.53 1
807.60 1
807.66 1
807.73 2
807.79 2
807.86 1
807.92 1
807.99 0
808.05 0
808.12 0
808.18 0
808.25 0
808.31 1
808.38 3
808.44 6
808.51 8
808.57 10
808.64 11
808.70 11
808.77 10
808.83 8
808.90 6
808.96 5
809.03 3
809.09 3
809.16 3
809.22 3
809.29 3
809.35 3
809.42 3
809.48 3
809.55 3
809.61 2
809.68 2
809.75 2
809.81 2
809.88 1
809.94 1
810.01 1
810.07 1
810.14 0
810.20 0
810.27 0
810.33 0
810.40 0
810.46 1
810.53 1
810.59 1
810.66 0
810.72 0
810.79 0
810.85 0
810.92 1
810.98 1
811.05 2
811.11 3
811.18 4
811.24 5
811.31 5
811.37 5
811.44 4
811.50 4
811.57 3
811.63 2
811.70 2
811.76 2
811.83 2
811.90 2
811.96 3
812.03 3
812.09 2
812.16 2
812.22 1
812.29 1
812.35 1
812.42 1
812.48 1
812.55 0
812.61 0
812.68 0
812.74 0
812.81 0
812.87 0
812.94 0
813.00 0
813.07 0
813.13 0
813.20 1
813.26 1
813.33 1
813.40 2
813.46 2
813.53 3
813.59 4
813.66 5
813.72 6
813.79 7
813.85 8
813.92 8
813.98 7
814.05 6
814.11 4
814.18 3
814.24 2
814.31 2
814.37 2
814.44 2
814.51 2
814.57 3
814.64 2
814.70 2
814.77 2
814.83 1
814.90 1
814.96 1
815.03 1
815.09 1
815.16 1
815.22 2
815.29 2
815.35 2
815.42 1
815.49 1
815.55 1
815.62 1
815.68 2
815.75 3
815.81 3
815.88 4
815.94 4
816.01 3
816.07 3
816.14 2
816.20 2
816.27 1
816.33 1
816.40 2
816.47 3
816.53 3
816.60 4
816.66 4
816.73 4
816.79 3
816.86 3
816.92 2
816.99 1
817.05 1
817.12 1
817.18 1
817.25 1
817.32 1
817.38 1
817.45 1
817.51 1
817.58 1
817.64 1
817.71 1
817.77 1
817.84 1
817.90 1
817.97 1
818.04 1
818.10 1
818.17 1
818.23 1
818.30 1
818.36 1
818.43 1
818.49 1
818.56 2
818.62 2
818.69 3
818.76 3
818.82 3
818.89 3
818.95 3
819.02 3
819.08 3
819.15 2
819.21 2
819.28 2
819.34 2
819.41 2
819.48 2
819.54 2
819.61 1
819.67 1
819.74 1
819.80 1
819.87 1
819.93 1
820.00 1
820.07 1
820.13 1
820.20 1
820.26 1
820.33 1
820.39 1
820.46 1
820.52 1
820.59 1
820.66 1
820.72 1
820.79 1
820.85 1
820.92 1
820.98 1
821.05 2
821.11 2
821.18 2
821.25 3
821.31 3
821.38 3
821.44 2
821.51 2
821.57 2
821.64 1
821.70 1
821.77 1
821.84 1
821.90 2
821.97 2
822.03 2
822.10 2
822.16 1
822.23 1
822.29 1
822.36 0
822.43 0
822.49 0
822.56 0
822.62 0
822.69 1
822.75 1
822.82 1
822.89 1
822.95 1
823.02 1
823.08 1
823.15 1
823.21 1
823.28 1
823.34 2
823.41 2
823.48 2
823.54 2
823.61 2
823.67 2
823.74 2
823.80 2
823.87 2
823.94 2
824.00 2
824.07 2
824.13 2
824.20 2
824.26 2
824.33 1
824.40 1
824.46 2
824.53 2
824.59 2
824.66 2
824.72 2
824.79 2
824.86 2
824.92 2
824.99 1
825.05 1
825.12 1
825.18 0
825.25 0
825.32 0
825.38 1
825.45 1
825.51 1
825.58 1
825.64 1
825.71 1
825.78 1
825.84 1
825.91 2
825.97 2
826.04 2
826.10 2
826.17 2
826.24 1
826.30 1
826.37 1
826.43 1
826.50 1
826.57 1
826.63 2
826.70 2
826.76 2
826.83 2
826.89 2
826.96 2
827.03 2
827.09 1
827.16 1
827.22 1
827.29 1
827.35 1
827.42 1
827.49 1
827.55 1
827.62 1
827.68 1
827.75 1
827.82 1
827.88 1
827.95 1
828.01 1
828.08 1
828.14 1
828.21 1
828.28 1
828.34 1
828.41 1
828.47 1
828.54 1
828.61 1
828.67 2
828.74 2
828.80 2
828.87 3
828.94 3
829.00 3
829.07 3
829.13 2
829.20 2
829.26 1
829.33 1
829.40 0
829.46 0
829.53 0
829.59 1
829.66 1
829.73 1
829.79 1
829.86 1
829.92 1
829.99 1
830.06 1
830.12 2
830.19 2
830.25 2
830.32 2
830.39 2
830.45 1
830.52 1
830.58 1
830.65 1
830.71 1
830.78 1
830.85 2
830.91 2
830.98 2
831.04 3
831.11 3
831.18 2
831.24 2
831.31 2
831.37 1
831.44 1
831.51 1
831.57 1
831.64 0
831.70 0
831.77 0
831.84 0
831.90 1
831.97 1
832.03 1
832.10 1
832.17 1
832.23 1
832.30 1
832.36 1
832.43 1
832.50 1
832.56 1
832.63 1
832.69 1
832.76 1
832.83 1
832.89 1
832.96 1
833.02 1
833.09 1
833.16 1
833.22 1
833.29 1
833.36 2
833.42 2
833.49 2
833.55 2
833.62 2
833.69 2
833.75 1
833.82 1
833.88 1
833.95 1
834.02 1
834.08 1
834.15 1
834.21 1
834.28 1
834.35 1
834.41 1
834.48 1
834.54 1
834.61 1
834.68 1
834.74 1
834.81 1
834.88 1
834.94 1
835.01 1
835.07 1
835.14 1
835.21 1
835.27 1
835.34 1
835.40 1
835.47 0
835.54 0
835.60 0
835.67 0
835.73 1
835.80 1
835.87 1
835.93 1
836.00 1
836.07 1
836.13 2
836.20 2
836.26 2
836.33 2
836.40 2
836.46 2
836.53 2
836.59 2
836.66 1
836.73 1
836.79 1
836.86 1
836.93 1
836.99 1
837.06 1
837.12 1
837.19 1
837.26 2
837.32 2
837.39 2
837.46 2
837.52 2
837.59 2
837.65 2
837.72 1
837.79 1
837.85 1
837.92 1
837.99 1
838.05 1
838.12 1
838.18 1
838.25 1
838.32 1
838.38 1
838.45 1
838.52 1
838.58 1
838.65 1
838.71 1
838.78 1
838.85 1
838.91 1
838.98 0
839.05 0
839.11 0
839.18 1
839.24 1
839.31 1
839.38 1
839.44 1
839.51 1
839.58 1
839.64 1
839.71 1
839.77 1
839.84 1
839.91 1
839.97 1
840.04 1
840.11 1
840.17 1
840.24 1
840.31 1
840.37 2
840.44 2
840.50 2
840.57 1
840.64 1
840.70 1
840.77 1
840.84 1
840.90 1
840.97 1
841.04 1
841.10 1
841.17 1
841.23 1
841.30 1
841.37 1
841.43 1
841.50 1
841.57 1
841.63 1
841.70 1
841.77 1
841.83 1
841.90 1
841.96 1
842.03 1
842.10 1
842.16 1
842.23 1
842.30 1
842.36 1
842.43 1
842.50 1
842.56 0
842.63 0
842.69 0
842.76 0
842.83 0
842.89 0
842.96 1
843.03 1
843.09 1
843.16 1
843.23 1
843.29 1
843.36 1
843.43 1
843.49 1
843.56 1
843.63 1
843.69 1
843.76 1
843.82 1
843.89 1
843.96 1
844.02 1
844.09 1
844.16 1
844.22 1
844.29 1
844.36 1
844.42 1
844.49 1
844.56 1
844.62 1
844.69 1
844.76 1
844.82 0
844.89 0
844.95 1
845.02 1
845.09 1
845.15 1
845.22 1
845.29 1
845.35 1
845.42 1
845.49 1
845.55 1
845.62 1
845.69 1
845.75 1
845.82 1
845.89 1
845.95 1
846.02 1
846.09 1
846.15 1
846.22 1
846.29 1
846.35 1
846.42 1
846.49 0
846.55 0
846.62 0
846.69 0
846.75 0
846.82 0
846.88 0
846.95 0
847.02 0
847.08 0
847.15 0
847.22 1
847.28 1
847.35 1
847.42 1
847.48 1
847.55 1
847.62 1
847.68 1
847.75 1
847.82 1
847.88 1
847.95 1
848.02 1
848.08 1
848.15 1
848.22 1
848.28 1
848.35 1
848.42 1
848.48 0
848.55 0
848.62 0
848.68 0
848.75 1
848.82 1
848.88 1
848.95 1
849.02 1
849.08 1
849.15 1
849.22 1
849.28 1
849.35 0
849.42 0
849.48 0
849.55 0
849.62 0
849.68 1
849.75 1
849.82 1
849.88 1
849.95 1
850.02 1
850.08 1
850.15 1
850.22 1
850.28 0
850.35 0
850.42 0
850.48 0
850.55 0
850.62 0
850.68 0
850.75 0
850.82 1
850.88 1
850.95 1
851.02 1
851.09 1
851.15 1
851.22 1
851.29 1
851.35 1
851.42 1
851.49 1
851.55 0
851.62 0
851.69 0
851.75 0
851.82 0
851.89 0
851.95 0
852.02 0
852.09 1
852.15 1
852.22 1
852.29 1
852.35 2
852.42 2
852.49 1
852.55 1
852.62 1
852.69 1
852.75 1
852.82 0
852.89 0
852.96 0
853.02 0
853.09 1
853.16 1
853.22 1
853.29 1
853.36 1
853.42 1
853.49 1
853.56 1
853.62 1
853.69 1
853.76 1
853.82 1
853.89 1
853.96 1
854.02 1
854.09 1
854.16 1
854.23 1
854.29 1
854.36 1
854.43 1
854.49 1
854.56 1
854.63 1
854.69 1
854.76 1
854.83 1
854.89 1
854.96 1
855.03 1
855.10 1
855.16 1
855.23 1
855.30 1
855.36 1
855.43 1
855.50 1
855.56 1
855.63 1
855.70 1
855.76 1
855.83 1
855.90 0
855.97 0
856.03 0
856.10 0
856.17 0
856.23 1
856.30 1
856.37 1
856.43 1
856.50 1
856.57 1
856.63 1
856.70 1
856.77 0
856.84 0
856.90 1
856.97 1
857.04 1
857.10 1
857.17 1
857.24 1
857.30 1
857.37 1
857.44 1
857.51 1
857.57 1
857.64 1
857.71 1
857.77 1
857.84 1
857.91 1
857.97 1
858.04 1
858.11 1
858.18 1
858.24 1
858.31 1
858.38 1
858.44 0
858.51 0
858.58 0
858.65 0
858.71 1
858.78 1
858.85 1
858.91 1
858.98 1
859.05 1
859.11 1
859.18 1
859.25 1
859.32 1
859.38 1
859.45 1
859.52 1
859.58 1
859.65 1
859.72 1
859.79 1
859.85 1
859.92 1
859.99 1
860.05 1
860.12 1
860.19 1
860.26 1
860.32 1
860.39 1
860.46 1
860.52 1
860.59 1
860.66 1
860.72 1
860.79 0
860.86 0
860.93 1
860.99 1
861.06 1
861.13 1
861.19 0
861.26 0
861.33 0
861.40 0
861.46 0
861.53 0
861.60 0
861.67 1
861.73 1
861.80 1
861.87 1
861.93 1
862.00 1
862.07 1
862.14 1
862.20 1
862.27 1
862.34 1
862.40 1
862.47 1
862.54 1
862.61 1
862.67 1
862.74 1
862.81 0
862.87 0
862.94 0
863.01 0
863.08 1
863.14 1
863.21 1
863.28 1
863.35 1
863.41 1
863.48 1
863.55 1
863.61 0
863.68 0
863.75 0
863.82 0
863.88 0
863.95 0
864.02 0
864.08 1
864.15 1
864.22 1
864.29 1
864.35 1
864.42 1
864.49 1
864.56 1
864.62 1
864.69 0
864.76 0
864.82 0
864.89 0
864.96 0
865.03 0
865.09 1
865.16 1
865.23 1
865.30 1
865.36 1
865.43 1
865.50 1
865.57 1
865.63 1
865.70 1
865.77 1
865.83 1
865.90 1
865.97 1
866.04 1
866.10 1
866.17 1
866.24 1
866.31 1
866.37 1
866.44 1
866.51 1
866.58 1
866.64 1
866.71 1
866.78 1
866.84 1
866.91 1
866.98 1
867.05 1
867.11 1
867.18 1
867.25 1
867.32 1
867.38 1
867.45 1
867.52 1
867.59 1
867.65 1
867.72 1
867.79 1
867.86 1
867.92 1
867.99 1
868.06 1
868.13 1
868.19 1
868.26 1
868.33 1
868.40 1
868.46 1
868.53 0
868.60 0
868.66 0
868.73 0
868.80 0
868.87 0
868.93 0
869.00 0
869.07 0
869.14 0
869.20 0
869.27 0
869.34 0
869.41 0
869.47 0
869.54 0
869.61 0
869.68 0
869.74 0
869.81 0
869.88 0
869.95 0
870.01 0
870.08 0
870.15 0
870.22 0
870.28 0
870.35 0
870.42 0
870.49 0
870.55 0
870.62 0
870.69 0
870.76 1
870.82 1
870.89 1
870.96 1
871.03 1
871.09 1
871.16 1
871.23 1
871.30 0
871.36 0
871.43 1
871.50 1
871.57 1
871.63 1
871.70 1
871.77 1
871.84 0
871.90 0
871.97 0
872.04 0
872.11 0
872.18 0
872.24 0
872.31 0
872.38 0
872.45 0
872.51 0
872.58 0
872.65 0
872.72 0
872.78 1
872.85 1
872.92 1
872.99 1
873.05 1
873.12 1
873.19 1
873.26 1
873.32 1
873.39 1
873.46 1
873.53 0
873.59 0
873.66 0
873.73 0
873.80 1
873.87 1
873.93 1
874.00 1
874.07 1
874.14 1
874.20 1
874.27 0
874.34 0
874.41 1
874.47 1
874.54 1
874.61 1
874.68 1
874.75 1
874.81 1
874.88 1
874.95 1
875.02 1
875.08 0
875.15 0
875.22 0
875.29 0
875.35 0
875.42 1
875.49 1
875.56 1
875.63 1
875.69 1
875.76 1
875.83 1
875.90 1
875.96 1
876.03 1
876.10 1
876.17 1
876.23 1
876.30 1
876.37 1
876.44 1
876.51 1
876.57 1
876.64 1
876.71 1
876.78 1
876.84 1
876.91 0
876.98 0
877.05 0
877.12 0
877.18 1
877.25 1
877.32 1
877.39 1
877.45 1
877.52 1
877.59 1
877.66 1
877.73 0
877.79 0
877.86 0
877.93 0
878.00 0
878.06 0
878.13 0
878.20 0
878.27 0
878.34 0
878.40 0
878.47 0
878.54 0
878.61 0
878.67 0
878.74 0
878.81 0
878.88 0
878.95 0
879.01 1
879.08 1
879.15 1
879.22 1
879.29 1
879.35 1
879.42 1
879.49 1
879.56 1
879.62 1
879.69 1
879.76 1
879.83 0
879.90 0
879.96 0
880.03 0
880.10 0
880.17 0
880.24 0
880.30 0
880.37 0
880.44 0
880.51 1
880.57 1
880.64 1
880.71 1
880.78 1
880.85 1
880.91 1
880.98 1
881.05 1
881.12 0
881.19 0
881.25 0
881.32 0
881.39 0
881.46 0
881.53 0
881.59 0
881.66 0
881.73 0
881.80 0
881.87 0
881.93 0
882.00 1
882.07 1
882.14 1
882.21 1
882.27 1
882.34 1
882.41 1
882.48 1
882.55 1
882.61 0
882.68 0
882.75 0
882.82 0
882.89 0
882.95 0
883.02 0
883.09 0
883.16 0
883.23 0
883.29 0
883.36 1
883.43 1
883.50 1
883.57 1
883.63 1
883.70 1
883.77 1
883.84 1
883.91 1
883.97 1
884.04 1
884.11 1
884.18 1
884.25 1
884.31 1
884.38 1
884.45 1
884.52 1
884.59 1
884.65 1
884.72 1
884.79 1
884.86 1
884.93 0
884.99 0
885.06 0
885.13 0
885.20 1
885.27 1
885.33 1
885.40 1
885.47 1
885.54 1
885.61 1
885.67 1
885.74 1
885.81 0
885.88 0
885.95 0
886.02 0
886.08 0
886.15 0
886.22 0
886.29 0
886.36 0
886.42 0
886.49 0
886.56 0
886.63 0
886.70 0
886.76 0
886.83 0
886.90 0
886.97 0
887.04 0
887.11 0
887.17 0
887.24 0
887.31 0
887.38 0
887.45 0
887.51 0
887.58 0
887.65 1
887.72 1
887.79 1
887.86 1
887.92 1
887.99 1
888.06 1
888.13 1
888.20 1
888.26 1
888.33 1
888.40 1
888.47 0
888.54 0
888.61 0
888.67 0
888.74 0
888.81 0
888.88 0
888.95 0
889.01 0
889.08 1
889.15 1
889.22 1
889.29 1
889.36 0
889.42 0
889.49 0
889.56 0
889.63 0
889.70 0
889.77 0
889.83 0
889.90 0
889.97 0
890.04 0
890.11 0
890.18 0
890.24 0
890.31 0
890.38 0
890.45 0
890.52 0
890.58 0
890.65 0
890.72 0
890.79 0
890.86 0
890.93 0
890.99 0
891.06 0
891.13 0
891.20 0
891.27 0
891.34 0
891.40 0
891.47 0
891.54 1
891.61 1
891.68 1
891.75 1
891.81 1
891.88 1
891.95 1
892.02 1
892.09 1
892.16 1
892.22 1
892.29 1
892.36 1
892.43 1
892.50 0
892.57 0
892.63 0
892.70 0
892.77 0
892.84 0
892.91 0
892.98 0
893.04 0
893.11 0
893.18 0
893.25 0
893.32 0
893.39 0
893.46 0
893.52 0
893.59 1
893.66 1
893.73 1
893.80 0
893.87 0
893.93 0
894.00 0
894.07 0
894.14 0
894.21 0
894.28 0
894.34 0
894.41 0
894.48 0
894.55 0
894.62 0
894.69 0
894.76 0
894.82 0
894.89 0
894.96 1
895.03 1
895.10 1
895.17 1
895.23 1
895.30 0
895.37 0
895.44 0
895.51 0
895.58 0
895.65 1
895.71 1
895.78 1
895.85 1
895.92 1
895.99 1
896.06 1
896.12 1
896.19 0
896.26 0
896.33 0
896.40 0
896.47 0
896.54 0
896.60 0
896.67 0
896.74 0
896.81 1
896.88 0
896.95 0
897.02 0
897.08 0
897.15 0
897.22 0
897.29 0
897.36 0
897.43 1
897.50 1
897.56 1
897.63 0
897.70 0
897.77 0
897.84 0
897.91 0
897.98 0
898.04 0
898.11 0
898.18 1
898.25 1
898.32 1
898.39 1
898.46 1
898.52 0
898.59 0
898.66 0
898.73 0
898.80 0
898.87 0
898.94 0
899.00 0
899.07 0
899.14 0
899.21 0
899.28 0
899.35 0
899.42 0
899.48 0
899.55 0
899.62 0
899.69 0
899.76 0
899.83 1
899.90 1
899.96 1
900.03 1
900.10 1
900.17 1
900.24 1
900.31 1
900.38 1
900.45 1
900.51 1
900.58 1
900.65 1
900.72 1
900.79 1
900.86 1
900.93 1
900.99 1
901.06 1
901.13 1
901.20 1
901.27 1
901.34 1
901.41 1
901.48 1
901.54 1
901.61 1
901.68 1
901.75 1
901.82 1
901.89 1
901.96 1
902.03 1
902.09 1
902.16 1
902.23 1
902.30 1
902.37 1
902.44 1
902.51 0
902.58 0
902.64 0
902.71 1
902.78 1
902.85 1
902.92 1
902.99 0
903.06 0
903.13 0
903.19 0
903.26 0
903.33 0
903.40 1
903.47 1
903.54 1
903.61 1
903.68 2
903.74 2
903.81 1
903.88 1
903.95 1
904.02 1
904.09 0
904.16 0
904.23 0
904.29 1
904.36 1
904.43 1
904.50 1
904.57 1
904.64 1
904.71 1
904.78 1
904.85 1
904.91 1
904.98 1
905.05 1
905.12 1
905.19 1
905.26 1
905.33 0
905.40 1
905.46 1
905.53 1
905.60 1
905.67 1
905.74 2
905.81 2
905.88 1
905.95 1
906.02 1
906.08 1
906.15 1
906.22 0
906.29 0
906.36 0
906.43 1
906.50 1
906.57 1
906.64 1
906.70 1
906.77 1
906.84 1
906.91 1
906.98 1
907.05 1
907.12 1
907.19 1
907.26 1
907.33 1
907.39 1
907.46 1
907.53 1
907.60 1
907.67 0
907.74 0
907.81 1
907.88 1
907.95 1
908.01 1
908.08 1
908.15 1
908.22 1
908.29 1
908.36 1
908.43 1
908.50 1
908.57 1
908.64 1
908.70 1
908.77 1
908.84 1
908.91 1
908.98 1
909.05 1
909.12 1
909.19 1
909.26 1
909.33 1
909.39 1
909.46 0
909.53 0
909.60 1
909.67 1
909.74 1
909.81 1
909.88 1
909.95 1
910.02 1
910.08 0
910.15 0
910.22 0
910.29 0
910.36 0
910.43 0
910.50 0
910.57 0
910.64 1
910.71 1
910.77 1
910.84 1
910.91 1
910.98 1
911.05 0
911.12 0
911.19 0
911.26 0
911.33 0
911.40 1
911.47 1
911.53 1
911.60 1
911.67 0
911.74 0
911.81 0
911.88 0
911.95 0
912.02 0
912.09 0
912.16 0
912.23 0
912.29 0
912.36 0
912.43 0
912.50 0
912.57 0
912.64 0
912.71 0
912.78 0
912.85 0
912.92 0
912.99 0
913.06 0
913.12 0
913.19 0
913.26 0
913.33 0
913.40 0
913.47 0
913.54 0
913.61 0
913.68 1
913.75 1
913.82 1
913.88 1
913.95 1
914.02 1
914.09 1
914.16 1
914.23 1
914.30 1
914.37 0
914.44 0
914.51 0
914.58 0
914.65 0
914.72 0
914.78 0
914.85 0
914.92 0
914.99 0
915.06 0
915.13 0
915.20 0
915.27 0
915.34 1
915.41 1
915.48 1
915.55 1
915.62 1
915.68 1
915.75 1
915.82 1
915.89 1
915.96 0
916.03 0
916.10 0
916.17 0
916.24 0
916.31 0
916.38 0
916.45 0
916.52 0
916.58 0
916.65 0
916.72 0
916.79 0
916.86 1
916.93 1
917.00 1
917.07 1
917.14 1
917.21 0
917.28 0
917.35 0
917.42 0
917.49 0
917.55 1
917.62 1
917.69 1
917.76 1
917.83 1
917.90 1
917.97 0
918.04 0
918.11 0
918.18 0
918.25 0
918.32 0
918.39 0
918.46 0
918.53 0
918.59 0
918.66 0
918.73 0
918.80 0
918.87 0
918.94 0
919.01 0
919.08 0
919.15 0
919.22 0
919.29 0
919.36 0
919.43 0
919.50 0
919.57 0
919.64 0
919.70 1
919.77 1
919.84 1
919.91 1
919.98 1
920.05 1
920.12 0
920.19 0
920.26 0
920.33 0
920.40 0
920.47 0
920.54 0
920.61 1
920.68 1
920.75 1
920.82 1
920.89 1
920.95 1
921.02 1
921.09 1
921.16 0
921.23 0
921.30 1
921.37 1
921.44 1
921.51 1
921.58 0
921.65 0
921.72 0
921.79 0
921.86 0
921.93 0
922.00 0
922.07 0
922.14 0
922.20 1
922.27 1
922.34 1
922.41 1
922.48 1
922.55 1
922.62 1
922.69 1
922.76 1
922.83 1
922.90 1
922.97 1
923.04 1
923.11 1
923.18 1
923.25 1
923.32 1
923.39 1
923.46 1
923.53 1
923.60 1
923.66 0
923.73 0
923.80 0
923.87 0
923.94 0
924.01 0
924.08 0
924.15 0
924.22 0
924.29 0
924.36 0
924.43 0
924.50 0
924.57 0
924.64 0
924.71 0
924.78 0
924.85 0
924.92 0
924.99 0
925.06 0
925.13 0
925.20 0
925.27 0
925.33 0
925.40 0
925.47 0
925.54 0
925.61 0
925.68 0
925.75 0
925.82 0
925.89 0
925.96 0
926.03 0
926.10 0
926.17 0
926.24 0
926.31 0
926.38 0
926.45 1
926.52 1
926.59 1
926.66 1
926.73 1
926.80 1
926.87 0
926.94 0
927.01 0
927.08 0
927.15 0
927.21 0
927.28 0
927.35 0
927.42 0
927.49 0
927.56 0
927.63 0
927.70 0
927.77 0
927.84 0
927.91 0
927.98 0
928.05 0
928.12 0
928.19 0
928.26 0
928.33 0
928.40 0
928.47 0
928.54 0
928.61 0
928.68 0
928.75 0
928.82 0
928.89 0
928.96 0
929.03 0
929.10 0
929.17 0
929.24 0
929.31 0
929.38 0
929.45 0
929.52 0
929.59 0
929.66 1
929.73 1
929.79 1
929.86 1
929.93 1
930.00 1
930.07 0
930.14 0
930.21 0
930.28 0
930.35 0
930.42 1
930.49 1
930.56 1
930.63 1
930.70 1
930.77 1
930.84 1
930.91 0
930.98 0
931.05 0
931.12 0
931.19 0
931.26 0
931.33 0
931.40 0
931.47 0
931.54 0
931.61 0
931.68 0
931.75 0
931.82 0
931.89 0
931.96 0
932.03 1
932.10 1
932.17 1
932.24 1
932.31 1
932.38 1
932.45 1
932.52 1
932.59 1
932.66 1
932.73 1
932.80 1
932.87 1
932.94 1
933.01 1
933.08 1
933.15 1
933.22 0
933.29 0
933.36 0
933.43 0
933.50 0
933.57 0
933.64 0
933.71 0
933.78 0
933.85 0
933.92 0
933.99 0
934.06 0
934.13 0
934.20 0
934.27 0
934.34 0
934.41 0
934.48 0
934.55 0
934.62 0
934.69 0
934.76 0
934.83 0
934.90 0
934.97 0
935.04 0
935.11 0
935.18 1
935.25 1
935.32 1
935.39 1
935.46 1
935.53 1
935.60 0
935.67 0
935.74 0
935.81 0
935.88 0
935.95 0
936.02 1
936.09 1
936.16 1
936.23 1
936.30 1
936.37 0
936.44 0
936.51 0
936.58 0
936.65 0
936.72 0
936.79 0
936.86 0
936.93 0
937.00 0
937.07 0
937.14 0
937.21 0
937.28 0
937.35 0
937.42 0
937.49 0
937.56 0
937.63 0
937.70 0
937.77 0
937.84 1
937.91 1
937.98 1
938.05 1
938.12 1
938.19 1
938.26 1
938.33 0
938.40 0
938.47 0
938.54 0
938.61 0
938.68 0
938.75 0
938.82 0
938.89 0
938.96 0
939.03 0
939.10 0
939.17 0
939.24 0
939.31 0
939.38 0
939.45 0
939.52 0
939.59 0
939.66 0
939.73 1
939.80 1
939.87 1
939.94 1
940.01 1
940.08 1
940.15 1
940.22 1
940.29 1
940.36 1
940.43 1
940.50 0
940.57 0
940.64 0
940.71 0
940.78 0
940.85 0
940.92 0
940.99 0
941.06 0
941.13 0
941.20 0
941.27 0
941.34 0
941.41 0
941.48 0
941.55 0
941.62 0
941.69 0
941.76 0
941.84 0
941.91 0
941.98 0
942.05 0
942.12 0
942.19 1
942.26 1
942.33 1
942.40 1
942.47 1
942.54 1
942.61 1
942.68 1
942.75 1
942.82 0
942.89 0
942.96 0
943.03 0
943.10 0
943.17 0
943.24 0
943.31 0
943.38 0
943.45 0
943.52 0
943.59 0
943.66 0
943.73 0
943.80 0
943.87 0
943.94 0
944.01 0
944.08 0
944.15 0
944.22 0
944.29 0
944.36 0
944.44 0
944.51 0
944.58 0
944.65 0
944.72 0
944.79 1
944.86 1
944.93 1
945.00 0
945.07 0
945.14 0
945.21 0
945.28 0
945.35 0
945.42 0
945.49 0
945.56 0
945.63 0
945.70 0
945.77 0
945.84 0
945.91 0
945.98 0
946.05 0
946.12 0
946.19 0
946.26 0
946.34 0
946.41 0
946.48 0
946.55 0
946.62 0
946.69 0
946.76 0
946.83 0
946.90 0
946.97 0
947.04 1
947.11 1
947.18 1
947.25 1
947.32 1
947.39 1
947.46 0
947.53 0
947.60 0
947.67 0
947.74 0
947.81 0
947.88 0
947.95 0
948.03 0
948.10 0
948.17 0
948.24 0
948.31 0
948.38 0
948.45 0
948.52 0
948.59 0
948.66 0
948.73 0
948.80 0
948.87 0
948.94 0
949.01 0
949.08 0
949.15 0
949.22 0
949.29 0
949.36 0
949.43 1
949.51 1
949.58 1
949.65 0
949.72 0
949.79 0
949.86 0
949.93 0
950.00 0
950.07 0
950.14 0
950.21 0
950.28 0
950.35 0
950.42 0
950.49 0
950.56 1
950.63 0
950.70 1
950.78 1
950.85 1
950.92 1
950.99 1
951.06 1
951.13 1
951.20 1
951.27 1
951.34 0
951.41 0
951.48 0
951.55 0
951.62 0
951.69 0
951.76 0
951.83 0
951.90 0
951.97 0
952.05 0
952.12 0
952.19 0
952.26 0
952.33 0
952.40 1
952.47 1
952.54 1
952.61 0
952.68 0
952.75 0
952.82 0
952.89 0
952.96 0
953.03 0
953.10 0
953.18 0
953.25 0
953.32 0
953.39 0
953.46 0
953.53 1
953.60 1
953.67 1
953.74 1
953.81 1
953.88 1
953.95 1
954.02 1
954.09 1
954.16 1
954.24 1
954.31 0
954.38 0
954.45 0
954.52 0
954.59 0
954.66 0
954.73 1
954.80 1
954.87 1
954.94 1
955.01 1
955.08 1
955.15 1
955.23 0
955.30 0
955.37 0
955.44 0
955.51 0
955.58 0
955.65 0
955.72 0
955.79 0
955.86 0
955.93 0
956.00 0
956.07 0
956.15 0
956.22 0
956.29 0
956.36 0
956.43 0
956.50 0
956.57 0
956.64 1
956.71 1
956.78 1
956.85 1
956.92 1
956.99 1
957.07 1
957.14 1
957.21 1
957.28 1
957.35 1
957.42 0
957.49 0
957.56 0
957.63 0
957.70 0
957.77 0
957.84 0
957.91 0
957.99 0
958.06 0
958.13 0
958.20 0
958.27 0
958.34 0
958.41 0
958.48 0
958.55 0
958.62 0
958.69 0
958.77 0
958.84 0
958.91 0
958.98 0
959.05 0
959.12 0
959.19 0
959.26 0
959.33 1
959.40 1
959.47 1
959.54 1
959.62 1
959.69 1
959.76 0
959.83 0
959.90 0
959.97 0
960.04 0
960.11 0
960.18 0
960.25 0
960.32 0
960.40 0
960.47 0
960.54 0
960.61 0
960.68 0
960.75 0
960.82 0
960.89 0
960.96 0
961.03 0
961.10 0
961.18 0
961.25 0
961.32 0
961.39 0
961.46 0
961.53 1
961.60 1
961.67 1
961.74 1
961.81 1
961.89 1
961.96 1
962.03 1
962.10 1
962.17 1
962.24 1
962.31 1
962.38 1
962.45 1
962.52 0
962.60 0
962.67 0
962.74 0
962.81 0
962.88 0
962.95 0
963.02 0
963.09 0
963.16 0
963.23 0
963.31 0
963.38 0
963.45 0
963.52 0
963.59 0
963.66 0
963.73 0
963.80 0
963.87 0
963.94 0
964.02 0
964.09 0
964.16 0
964.23 0
964.30 0
964.37 0
964.44 0
964.51 0
964.58 0
964.66 0
964.73 0
964.80 0
964.87 0
964.94 0
965.01 1
965.08 1
965.15 1
965.22 1
965.29 0
965.37 0
965.44 0
965.51 0
965.58 0
965.65 0
965.72 0
965.79 0
965.86 0
965.93 0
966.01 0
966.08 0
966.15 0
966.22 0
966.29 1
966.36 1
966.43 1
966.50 1
966.57 1
966.65 1
966.72 0
966.79 0
966.86 0
966.93 0
967.00 0
967.07 0
967.14 0
967.22 0
967.29 0
967.36 0
967.43 0
967.50 1
967.57 1
967.64 1
967.71 1
967.78 1
967.86 1
967.93 1
968.00 1
968.07 1
968.14 1
968.21 0
968.28 0
968.35 0
968.43 0
968.50 0
968.57 0
968.64 1
968.71 1
968.78 1
968.85 1
968.92 1
969.00 1
969.07 1
969.14 1
969.21 1
969.28 1
969.35 1
969.42 1
969.49 1
969.57 1
969.64 1
969.71 1
969.78 1
969.85 1
969.92 0
969.99 0
970.06 0
970.14 0
970.21 1
970.28 1
970.35 1
970.42 1
970.49 1
970.56 0
970.63 0
970.71 0
970.78 0
970.85 0
970.92 0
970.99 1
971.06 1
971.13 1
971.20 1
971.28 1
971.35 1
971.42 1
971.49 1
971.56 1
971.63 1
971.70 1
971.78 1
971.85 1
971.92 1
971.99 1
972.06 1
972.13 1
972.20 1
972.27 1
972.35 1
972.42 1
972.49 1
972.56 0
972.63 0
972.70 0
972.77 0
972.85 0
972.92 0
972.99 0
973.06 0
973.13 0
973.20 0
973.27 0
973.35 0
973.42 0
973.49 0
973.56 0
973.63 0
973.70 0
973.77 0
973.85 0
973.92 0
973.99 0
974.06 0
974.13 0
974.20 0
974.27 0
974.35 0
974.42 0
974.49 0
974.56 0
974.63 0
974.70 0
974.77 0
974.85 0
974.92 0
974.99 0
975.06 0
975.13 1
975.20 1
975.27 1
975.35 1
975.42 1
975.49 1
975.56 1
975.63 1
975.70 1
975.77 1
975.85 1
975.92 1
975.99 1
976.06 1
976.13 1
976.20 0
976.27 0
976.35 0
976.42 0
976.49 0
976.56 0
976.63 0
976.70 0
976.78 1
976.85 1
976.92 1
976.99 1
977.06 0
977.13 0
977.20 0
977.28 0
977.35 0
977.42 0
977.49 0
977.56 0
977.63 0
977.71 0
977.78 0
977.85 0
977.92 0
977.99 0
978.06 0
978.13 0
978.21 0
978.28 0
978.35 0
978.42 0
978.49 0
978.56 0
978.64 0
978.71 0
978.78 0
978.85 0
978.92 0
978.99 1
979.07 1
979.14 1
979.21 0
979.28 0
979.35 0
979.42 0
979.49 0
979.57 1
979.64 1
979.71 1
979.78 1
979.85 1
979.92 1
980.00 1
980.07 1
980.14 1
980.21 1
980.28 0
980.35 0
980.43 0
980.50 0
980.57 0
980.64 0
980.71 0
980.78 0
980.86 0
980.93 0
981.00 0
981.07 1
981.14 1
981.21 1
981.29 1
981.36 1
981.43 1
981.50 1
981.57 1
981.64 1
981.72 0
981.79 0
981.86 0
981.93 0
982.00 0
982.07 0
982.15 0
982.22 0
982.29 0
982.36 0
982.43 0
982.51 0
982.58 0
982.65 0
982.72 0
982.79 0
982.86 0
982.94 0
983.01 0
983.08 0
983.15 0
983.22 0
983.29 0
983.37 0
983.44 0
983.51 0
983.58 0
983.65 0
983.73 0
983.80 0
983.87 0
983.94 0
984.01 0
984.08 0
984.16 1
984.23 1
984.30 1
984.37 1
984.44 1
984.51 1
984.59 1
984.66 1
984.73 1
984.80 1
984.87 0
984.95 0
985.02 0
985.09 0
985.16 0
985.23 0
985.30 0
985.38 0
985.45 0
985.52 0
985.59 0
985.66 0
985.74 0
985.81 0
985.88 0
985.95 0
986.02 0
986.09 0
986.17 0
986.24 0
986.31 0
986.38 0
986.45 0
986.53 0
986.60 1
986.67 1
986.74 1
986.81 1
986.89 1
986.96 1
987.03 1
987.10 1
987.17 0
987.25 0
987.32 0
987.39 0
987.46 0
987.53 0
987.60 0
987.68 1
987.75 1
987.82 1
987.89 1
987.96 2
988.04 2
988.11 2
988.18 1
988.25 1
988.32 1
988.40 1
988.47 1
988.54 1
988.61 1
988.68 1
988.76 1
988.83 1
988.90 1
988.97 1
989.04 1
989.12 0
989.19 0
989.26 0
989.33 0
989.40 0
989.48 0
989.55 0
989.62 0
989.69 0
989.76 0
989.84 0
989.91 0
989.98 0
990.05 0
990.12 0
990.20 0
990.27 0
990.34 0
990.41 1
990.48 1
990.56 1
990.63 1
990.70 1
990.77 1
990.84 1
990.92 1
990.99 1
991.06 1
991.13 1
991.20 0
991.28 0
991.35 1
991.42 1
991.49 1
991.56 1
991.64 1
991.71 1
991.78 0
991.85 0
991.92 0
992.00 0
992.07 0
992.14 0
992.21 0
992.28 0
992.36 0
992.43 0
992.50 0
992.57 0
992.64 0
992.72 0
992.79 0
992.86 0
992.93 0
993.01 0
993.08 0
993.15 1
993.22 1
993.29 1
993.37 1
993.44 1
993.51 1
993.58 1
993.65 1
993.73 1
993.80 1
993.87 1
993.94 1
994.02 1
994.09 1
994.16 1
994.23 1
994.30 1
994.38 1
994.45 1
994.52 1
994.59 1
994.66 1
994.74 1
994.81 1
994.88 1
994.95 1
995.03 1
995.10 1
995.17 0
995.24 0
995.31 0
995.39 0
995.46 0
995.53 1
995.60 1
995.68 1
995.75 1
995.82 1
995.89 1
995.96 1
996.04 1
996.11 1
996.18 1
996.25 1
996.33 1
996.40 1
996.47 1
996.54 1
996.61 1
996.69 1
996.76 1
996.83 1
996.90 1
996.98 1
997.05 1
997.12 1
997.19 1
997.26 1
997.34 1
997.41 1
997.48 1
997.55 1
997.63 1
997.70 1
997.77 1
997.84 1
997.92 1
997.99 1
998.06 1
998.13 1
998.20 1
998.28 1
998.35 0
998.42 0
998.49 1
998.57 1
998.64 1
998.71 1
998.78 0
998.86 0
998.93 0
999.00 0
999.07 0
999.14 0
999.22 0
999.29 0
999.36 1
999.43 1
999.51 1
999.58 1
999.65 1
999.72 1
999.80 1
999.87 1
999.94 0
1000.01 0
1000.08 0
1000.16 0
1000.23 0
1000.30 0
1000.37 0
1000.45 0
1000.52 0
1000.59 0
1000.66 0
1000.74 0
1000.81 0
1000.88 0
1000.95 0
1001.03 0
1001.10 0
1001.17 1
1001.24 1
1001.32 1
1001.39 1
1001.46 1
1001.53 1
1001.61 1
1001.68 1
1001.75 1
1001.82 0
1001.89 0
1001.97 1
1002.04 1
1002.11 1
1002.18 1
1002.26 1
1002.33 1
1002.40 0
1002.47 0
1002.55 0
1002.62 0
1002.69 0
1002.76 0
1002.84 0
1002.91 0
1002.98 0
1003.05 0
1003.13 0
1003.20 0
1003.27 0
1003.34 0
1003.42 0
1003.49 0
1003.56 1
1003.63 1
1003.71 1
1003.78 1
1003.85 1
1003.92 1
1004.00 1
1004.07 1
1004.14 1
1004.21 1
1004.29 1
1004.36 1
1004.43 1
1004.50 1
1004.58 1
1004.65 0
1004.72 0
1004.79 0
1004.87 0
1004.94 0
1005.01 0
1005.08 0
1005.16 1
1005.23 1
1005.30 1
1005.37 1
1005.45 1
1005.52 1
1005.59 1
1005.67 1
1005.74 1
1005.81 1
1005.88 0
1005.96 0
1006.03 0
1006.10 1
1006.17 1
1006.25 1
1006.32 1
1006.39 1
1006.46 1
1006.54 1
1006.61 1
1006.68 1
1006.75 1
1006.83 1
1006.90 1
1006.97 1
1007.04 1
1007.12 1
1007.19 1
1007.26 1
1007.33 1
1007.41 1
1007.48 1
1007.55 1
1007.63 1
1007.70 1
1007.77 1
1007.84 2
1007.92 2
1007.99 2
1008.06 2
1008.13 2
1008.21 2
1008.28 2
1008.35 1
1008.42 1
1008.50 1
1008.57 1
1008.64 1
1008.72 1
1008.79 1
1008.86 1
1008.93 1
1009.01 1
1009.08 1
1009.15 1
1009.22 1
1009.30 1
1009.37 2
1009.44 2
1009.51 2
1009.59 2
1009.66 3
1009.73 3
1009.81 3
1009.88 2
1009.95 2
1010.02 2
1010.10 2
1010.17 2
1010.24 2
1010.31 2
1010.39 2
1010.46 2
1010.53 1
1010.61 1
1010.68 1
1010.75 1
1010.82 1
1010.90 1
1010.97 0
1011.04 0
1011.12 0
1011.19 0
1011.26 0
1011.33 0
1011.41 1
1011.48 1
1011.55 1
1011.62 0
1011.70 0
1011.77 0
1011.84 0
1011.92 0
1011.99 0
1012.06 0
1012.13 0
1012.21 0
1012.28 0
1012.35 0
1012.43 0
1012.50 1
1012.57 1
1012.64 1
1012.72 1
1012.79 1
1012.86 1
1012.94 1
1013.01 1
1013.08 1
1013.15 1
1013.23 1
1013.30 1
1013.37 1
1013.45 0
1013.52 0
1013.59 0
1013.66 0
1013.74 0
1013.81 0
1013.88 0
1013.96 0
1014.03 0
1014.10 0
1014.17 1
1014.25 1
1014.32 1
1014.39 0
1014.47 0
1014.54 0
1014.61 0
1014.68 0
1014.76 0
1014.83 0
1014.90 0
1014.98 0
1015.05 0
1015.12 0
1015.19 0
1015.27 0
1015.34 0
1015.41 1
1015.49 1
1015.56 1
1015.63 1
1015.70 1
1015.78 1
1015.85 0
1015.92 0
1016.00 0
1016.07 0
1016.14 0
1016.22 0
1016.29 0
1016.36 0
1016.43 0
1016.51 1
1016.58 1
1016.65 1
1016.73 1
1016.80 1
1016.87 1
1016.94 0
1017.02 0
1017.09 0
1017.16 0
1017.24 0
1017.31 0
1017.38 0
1017.46 0
1017.53 1
1017.60 1
1017.67 1
1017.75 0
1017.82 0
1017.89 0
1017.97 0
1018.04 1
1018.11 1
1018.19 1
1018.26 1
1018.33 1
1018.40 1
1018.48 1
1018.55 1
1018.62 1
1018.70 0
1018.77 0
1018.84 0
1018.92 0
1018.99 0
1019.06 0
1019.14 0
1019.21 0
1019.28 0
1019.35 0
1019.43 0
1019.50 0
1019.57 1
1019.65 1
1019.72 2
1019.79 2
1019.87 2
1019.94 2
1020.01 2
1020.09 1
1020.16 1
1020.23 1
1020.30 1
1020.38 1
1020.45 1
1020.52 1
1020.60 1
1020.67 2
1020.74 2
1020.82 2
1020.89 2
1020.96 2
1021.04 2
1021.11 1
1021.18 1
1021.25 1
1021.33 1
1021.40 0
1021.47 1
1021.55 1
1021.62 1
1021.69 1
1021.77 1
1021.84 1
1021.91 1
1021.99 1
1022.06 1
1022.13 1
1022.21 1
1022.28 1
1022.35 1
1022.43 0
1022.50 0
1022.57 0
1022.64 0
1022.72 0
1022.79 0
1022.86 0
1022.94 0
1023.01 1
1023.08 1
1023.16 1
1023.23 1
1023.30 1
1023.38 1
1023.45 1
1023.52 1
1023.60 1
1023.67 1
1023.74 1
1023.82 1
1023.89 1
1023.96 1
1024.04 1
1024.11 1
1024.18 1
1024.26 1
1024.33 1
1024.40 2
1024.48 2
1024.55 2
1024.62 2
1024.70 3
1024.77 3
1024.84 3
1024.91 3
1024.99 3
1025.06 3
1025.13 3
1025.21 3
1025.28 3
1025.35 4
1025.43 4
1025.50 5
1025.57 6
1025.65 7
1025.72 9
1025.79 10
1025.87 12
1025.94 13
1026.01 14
1026.09 14
1026.16 14
1026.23 13
1026.31 12
1026.38 11
1026.45 10
1026.53 9
1026.60 9
1026.67 9
1026.75 9
1026.82 8
1026.89 8
1026.97 7
1027.04 7
1027.11 6
1027.19 6
1027.26 5
1027.33 5
1027.41 5
1027.48 5
1027.55 5
1027.63 5
1027.70 5
1027.77 4
1027.85 4
1027.92 4
1027.99 4
1028.07 4
1028.14 4
1028.21 4
1028.29 4
1028.36 5
1028.43 5
1028.51 5
1028.58 4
1028.65 4
1028.73 3
1028.80 3
1028.87 3
1028.95 3
1029.02 3
1029.09 3
1029.17 2
1029.24 2
1029.32 2
1029.39 1
1029.46 1
1029.54 1
1029.61 1
1029.68 1
1029.76 1
1029.83 2
1029.90 2
1029.98 2
1030.05 2
1030.12 2
1030.20 2
1030.27 2
1030.34 2
1030.42 2
1030.49 2
1030.56 2
1030.64 2
1030.71 2
1030.78 2
1030.86 2
1030.93 2
1031.00 2
1031.08 2
1031.15 2
1031.22 2
1031.30 2
1031.37 2
1031.45 2
1031.52 2
1031.59 2
1031.67 3
1031.74 4
1031.81 4
1031.89 4
1031.96 4
1032.03 4
1032.11 4
1032.18 3
1032.25 2
1032.33 2
1032.40 1
1032.47 0
1032.55 0
1032.62 1
1032.70 1
1032.77 1
1032.84 2
1032.92 2
1032.99 2
1033.06 2
1033.14 2
1033.21 1
1033.28 1
1033.36 1
1033.43 1
1033.50 2
1033.58 2
1033.65 3
1033.73 3
1033.80 3
1033.87 3
1033.95 3
1034.02 3
1034.09 2
1034.17 2
1034.24 2
1034.31 1
1034.39 1
1034.46 1
1034.53 1
1034.61 1
1034.68 1
1034.76 1
1034.83 1
1034.90 1
1034.98 1
1035.05 1
1035.12 1
1035.20 2
1035.27 2
1035.34 2
1035.42 2
1035.49 2
1035.57 2
1035.64 2
1035.71 2
1035.79 2
1035.86 2
1035.93 2
1036.01 2
1036.08 2
1036.15 2
1036.23 2
1036.30 1
1036.38 1
1036.45 1
1036.52 0
1036.60 0
1036.67 0
1036.74 0
1036.82 0
1036.89 0
1036.96 1
1037.04 1
1037.11 1
1037.19 1
1037.26 2
1037.33 2
1037.41 2
1037.48 2
1037.55 3
1037.63 3
1037.70 3
1037.78 3
1037.85 3
1037.92 3
1038.00 3
1038.07 3
1038.14 2
1038.22 2
1038.29 2
1038.37 2
1038.44 1
1038.51 1
1038.59 1
1038.66 1
1038.73 0
1038.81 0
1038.88 0
1038.96 0
1039.03 0
1039.10 0
1039.18 0
1039.25 0
1039.32 0
1039.40 1
1039.47 1
1039.55 1
1039.62 1
1039.69 1
1039.77 1
1039.84 1
1039.91 1
1039.99 1
1040.06 1
1040.14 1
1040.21 1
1040.28 1
1040.36 1
1040.43 1
1040.51 1
1040.58 1
1040.65 2
1040.73 2
1040.80 2
1040.87 2
1040.95 2
1041.02 1
1041.10 1
1041.17 1
1041.24 0
1041.32 0
1041.39 0
1041.46 0
1041.54 0
1041.61 0
1041.69 0
1041.76 0
1041.83 0
1041.91 0
1041.98 0
1042.06 0
1042.13 0
1042.20 0
1042.28 0
1042.35 0
1042.43 0
1042.50 0
1042.57 0
1042.65 0
1042.72 0
1042.79 0
1042.87 0
1042.94 0
1043.02 1
1043.09 1
1043.16 1
1043.24 1
1043.31 2
1043.39 2
1043.46 2
1043.53 2
1043.61 2
1043.68 1
1043.76 1
1043.83 1
1043.90 1
1043.98 1
1044.05 1
1044.13 1
1044.20 1
1044.27 1
1044.35 1
1044.42 1
1044.50 1
1044.57 1
1044.64 1
1044.72 1
1044.79 1
1044.86 1
1044.94 1
1045.01 1
1045.09 1
1045.16 1
1045.23 1
1045.31 1
1045.38 2
1045.46 2
1045.53 2
1045.60 3
1045.68 3
1045.75 3
1045.83 4
1045.90 4
1045.97 4
1046.05 4
1046.12 4
1046.20 5
1046.27 5
1046.34 5
1046.42 5
1046.49 4
1046.57 4
1046.64 4
1046.72 3
1046.79 3
1046.86 2
1046.94 2
1047.01 2
1047.09 2
1047.16 2
1047.23 2
1047.31 2
1047.38 2
1047.46 2
1047.53 2
1047.60 2
1047.68 2
1047.75 1
1047.83 1
1047.90 1
1047.97 1
1048.05 1
1048.12 1
1048.20 1
1048.27 1
1048.34 1
1048.42 1
1048.49 1
1048.57 1
1048.64 2
1048.72 2
1048.79 3
1048.86 3
1048.94 3
1049.01 4
1049.09 3
1049.16 3
1049.23 3
1049.31 3
1049.38 2
1049.46 2
1049.53 2
1049.60 2
1049.68 2
1049.75 3
1049.83 3
1049.90 4
1049.98 4
1050.05 4
1050.12 4
1050.20 3
1050.27 3
1050.35 2
1050.42 1
1050.49 1
1050.57 1
1050.64 1
1050.72 1
1050.79 2
1050.87 2
1050.94 2
1051.01 2
1051.09 2
1051.16 2
1051.24 1
1051.31 1
1051.38 1
1051.46 1
1051.53 2
1051.61 2
1051.68 3
1051.76 3
1051.83 3
1051.90 3
1051.98 3
1052.05 3
1052.13 2
1052.20 1
1052.28 1
1052.35 0
1052.42 0
1052.50 0
1052.57 0
1052.65 0
1052.72 0
1052.79 0
1052.87 0
1052.94 0
1053.02 0
1053.09 0
1053.17 1
1053.24 2
1053.31 2
1053.39 3
1053.46 3
1053.54 3
1053.61 3
1053.69 3
1053.76 3
1053.83 3
1053.91 4
1053.98 4
1054.06 4
1054.13 4
1054.21 3
1054.28 3
1054.35 2
1054.43 2
1054.50 1
1054.58 1
1054.65 1
1054.73 0
1054.80 0
1054.88 1
1054.95 1
1055.02 2
1055.10 2
1055.17 2
1055.25 3
1055.32 2
1055.40 2
1055.47 2
1055.54 2
1055.62 1
1055.69 1
1055.77 1
1055.84 1
1055.92 1
1055.99 1
1056.06 1
1056.14 1
1056.21 1
1056.29 1
1056.36 1
1056.44 1
1056.51 1
1056.59 1
1056.66 1
1056.73 1
1056.81 1
1056.88 1
1056.96 2
1057.03 2
1057.11 3
1057.18 3
1057.25 3
1057.33 3
1057.40 3
1057.48 2
1057.55 2
1057.63 1
1057.70 1
1057.78 0
1057.85 0
1057.92 0
1058.00 1
1058.07 1
1058.15 1
1058.22 1
1058.30 1
1058.37 1
1058.45 1
1058.52 1
1058.59 1
1058.67 1
1058.74 1
1058.82 1
1058.89 1
1058.97 1
1059.04 1
1059.12 1
1059.19 1
1059.26 1
1059.34 1
1059.41 1
1059.49 2
1059.56 3
1059.64 3
1059.71 3
1059.79 3
1059.86 3
1059.94 3
1060.01 2
1060.08 2
1060.16 2
1060.23 2
1060.31 2
1060.38 2
1060.46 3
1060.53 3
1060.61 3
1060.68 2
1060.75 2
1060.83 2
1060.90 2
1060.98 2
1061.05 2
1061.13 2
1061.20 2
1061.28 2
1061.35 1
1061.43 1
1061.50 1
1061.57 1
1061.65 1
1061.72 2
1061.80 2
1061.87 2
1061.95 3
1062.02 3
1062.10 4
1062.17 4
1062.25 4
1062.32 4
1062.40 4
1062.47 3
1062.54 3
1062.62 3
1062.69 3
1062.77 2
1062.84 2
1062.92 2
1062.99 2
1063.07 2
1063.14 2
1063.22 2
1063.29 2
1063.37 2
1063.44 2
1063.51 2
1063.59 2
1063.66 2
1063.74 2
1063.81 3
1063.89 3
1063.96 4
1064.04 5
1064.11 5
1064.19 6
1064.26 6
1064.34 6
1064.41 5
1064.48 5
1064.56 5
1064.63 4
1064.71 4
1064.78 4
1064.86 5
1064.93 5
1065.01 5
1065.08 5
1065.16 5
1065.23 4
1065.31 4
1065.38 4
1065.46 4
1065.53 4
1065.61 4
1065.68 4
1065.75 4
1065.83 4
1065.90 4
1065.98 3
1066.05 3
1066.13 3
1066.20 3
1066.28 2
1066.35 2
1066.43 2
1066.50 2
1066.58 2
1066.65 2
1066.73 2
1066.80 2
1066.88 2
1066.95 3
1067.02 3
1067.10 3
1067.17 3
1067.25 3
1067.32 3
1067.40 3
1067.47 3
1067.55 3
1067.62 3
1067.70 3
1067.77 3
1067.85 3
1067.92 3
1068.00 3
1068.07 3
1068.15 2
1068.22 2
1068.30 1
1068.37 0
1068.45 0
1068.52 0
1068.60 0
1068.67 0
1068.74 0
1068.82 0
1068.89 0
1068.97 0
1069.04 1
1069.12 1
1069.19 2
1069.27 2
1069.34 2
1069.42 3
1069.49 3
1069.57 3
1069.64 3
1069.72 3
1069.79 3
1069.87 2
1069.94 2
1070.02 2
1070.09 2
1070.17 2
1070.24 2
1070.32 2
1070.39 2
1070.47 3
1070.54 3
1070.62 3
1070.69 3
1070.77 3
1070.84 3
1070.92 3
1070.99 3
1071.07 2
1071.14 2
1071.22 2
1071.29 1
1071.37 1
1071.44 0
1071.51 0
1071.59 0
1071.66 0
1071.74 0
1071.81 0
1071.89 0
1071.96 0
1072.04 0
1072.11 1
1072.19 2
1072.26 2
1072.34 3
1072.41 3
1072.49 3
1072.56 3
1072.64 2
1072.71 2
1072.79 2
1072.86 2
1072.94 2
1073.01 3
1073.09 3
1073.16 3
1073.24 2
1073.31 2
1073.39 2
1073.46 1
1073.54 1
1073.61 1
1073.69 1
1073.76 1
1073.84 1
1073.91 0
1073.99 0
1074.06 0
1074.14 0
1074.21 0
1074.29 0
1074.36 0
1074.44 0
1074.51 0
1074.59 1
1074.66 1
1074.74 2
1074.81 2
1074.89 2
1074.96 2
1075.04 2
1075.11 2
1075.19 2
1075.26 2
1075.34 2
1075.41 3
1075.49 3
1075.56 3
1075.64 2
1075.71 2
1075.79 2
1075.86 1
1075.94 1
1076.01 1
1076.09 1
1076.16 1
1076.24 2
1076.31 2
1076.39 3
1076.46 4
1076.54 4
1076.61 4
1076.69 5
1076.76 4
1076.84 4
1076.92 4
1076.99 4
1077.07 3
1077.14 3
1077.22 2
1077.29 2
1077.37 2
1077.44 1
1077.52 1
1077.59 1
1077.67 1
1077.74 2
1077.82 2
1077.89 3
1077.97 4
1078.04 5
1078.12 6
1078.19 7
1078.27 7
1078.34 7
1078.42 7
1078.49 7
1078.57 6
1078.64 5
1078.72 5
1078.79 4
1078.87 3
1078.94 3
1079.02 2
1079.09 2
1079.17 1
1079.24 1
1079.32 1
1079.39 0
1079.47 0
1079.55 1
1079.62 1
1079.70 2
1079.77 2
1079.85 3
1079.92 4
1080.00 4
1080.07 5
1080.15 5
1080.22 6
1080.30 6
1080.37 6
1080.45 6
1080.52 6
1080.60 6
1080.67 6
1080.75 6
1080.82 6
1080.90 6
1080.97 5
1081.05 5
1081.12 4
1081.20 4
1081.28 4
1081.35 4
1081.43 4
1081.50 4
1081.58 4
1081.65 4
1081.73 4
1081.80 5
1081.88 5
1081.95 5
1082.03 5
1082.10 5
1082.18 5
1082.25 4
1082.33 4
1082.40 4
1082.48 4
1082.55 4
1082.63 4
1082.71 5
1082.78 5
1082.86 5
1082.93 5
1083.01 5
1083.08 5
1083.16 4
1083.23 4
1083.31 4
1083.38 4
1083.46 5
1083.53 6
1083.61 6
1083.68 7
1083.76 7
1083.84 7
1083.91 6
1083.99 5
1084.06 5
1084.14 4
1084.21 4
1084.29 4
1084.36 4
1084.44 4
1084.51 5
1084.59 5
1084.66 5
1084.74 5
1084.81 4
1084.89 4
1084.97 4
1085.04 4
1085.12 4
1085.19 3
1085.27 3
1085.34 3
1085.42 3
1085.49 3
1085.57 3
1085.64 3
1085.72 3
1085.80 4
1085.87 4
1085.95 5
1086.02 5
1086.10 5
1086.17 5
1086.25 5
1086.32 5
1086.40 5
1086.47 6
1086.55 6
1086.62 5
1086.70 5
1086.78 4
1086.85 4
1086.93 3
1087.00 2
1087.08 2
1087.15 1
1087.23 1
1087.30 2
1087.38 2
1087.45 3
1087.53 3
1087.61 3
1087.68 3
1087.76 3
1087.83 3
1087.91 3
1087.98 3
1088.06 3
1088.13 3
1088.21 3
1088.28 4
1088.36 5
1088.44 5
1088.51 5
1088.59 6
1088.66 6
1088.74 5
1088.81 5
1088.89 5
1088.96 5
1089.04 5
1089.12 5
1089.19 4
1089.27 4
1089.34 3
1089.42 3
1089.49 3
1089.57 3
1089.64 4
1089.72 4
1089.80 4
1089.87 5
1089.95 5
1090.02 5
1090.10 5
1090.17 5
1090.25 5
1090.32 5
1090.40 5
1090.48 5
1090.55 5
1090.63 4
1090.70 4
1090.78 4
1090.85 4
1090.93 4
1091.00 4
1091.08 3
1091.16 3
1091.23 3
1091.31 3
1091.38 3
1091.46 2
1091.53 2
1091.61 2
1091.68 2
1091.76 2
1091.84 2
1091.91 3
1091.99 4
1092.06 5
1092.14 5
1092.21 6
1092.29 6
1092.37 6
1092.44 6
1092.52 5
1092.59 4
1092.67 3
1092.74 3
1092.82 2
1092.90 1
1092.97 1
1093.05 0
1093.12 0
1093.20 0
1093.27 0
1093.35 1
1093.42 1
1093.50 1
1093.58 1
1093.65 1
1093.73 1
1093.80 1
1093.88 0
1093.95 0
1094.03 0
1094.11 0
1094.18 0
1094.26 0
1094.33 0
1094.41 0
1094.48 0
1094.56 1
1094.64 2
1094.71 2
1094.79 3
1094.86 3
1094.94 4
1095.01 5
1095.09 7
1095.17 8
1095.24 9
1095.32 10
1095.39 10
1095.47 10
1095.54 9
1095.62 8
1095.70 6
1095.77 5
1095.85 3
1095.92 2
1096.00 1
1096.07 1
1096.15 0
1096.23 0
1096.30 0
1096.38 0
1096.45 0
1096.53 0
1096.61 1
1096.68 1
1096.76 1
1096.83 2
1096.91 3
1096.98 4
1097.06 5
1097.14 6
1097.21 7
1097.29 7
1097.36 7
1097.44 6
1097.51 6
1097.59 5
1097.67 5
1097.74 4
1097.82 4
1097.89 4
1097.97 4
1098.05 4
1098.12 4
1098.20 4
1098.27 3
1098.35 3
1098.42 4
1098.50 4
1098.58 4
1098.65 5
1098.73 5
1098.80 6
1098.88 5
1098.96 5
1099.03 5
1099.11 4
1099.18 4
1099.26 4
1099.34 5
1099.41 5
1099.49 5
1099.56 5
1099.64 5
1099.71 5
1099.79 5
1099.87 4
1099.94 4
1100.02 3
1100.09 3
1100.17 2
1100.25 2
1100.32 1
1100.40 1
1100.47 1
1100.55 1
1100.63 0
1100.70 0
1100.78 0
1100.85 0
1100.93 0
1101.01 0
1101.08 0
1101.16 0
1101.23 1
1101.31 1
1101.38 1
1101.46 1
1101.54 1
1101.61 2
1101.69 2
1101.76 2
1101.84 2
1101.92 2
1101.99 2
1102.07 2
1102.14 3
1102.22 3
1102.30 3
1102.37 4
1102.45 4
1102.52 4
1102.60 4
1102.68 3
1102.75 3
1102.83 2
1102.90 1
1102.98 1
1103.06 0
1103.13 0
1103.21 0
1103.28 0
1103.36 0
1103.44 0
1103.51 0
1103.59 1
1103.66 1
1103.74 1
1103.82 1
1103.89 0
1103.97 0
1104.04 0
1104.12 0
1104.20 0
1104.27 0
1104.35 0
1104.42 1
1104.50 1
1104.58 1
1104.65 1
1104.73 1
1104.81 1
1104.88 1
1104.96 1
1105.03 1
1105.11 2
1105.19 2
1105.26 2
1105.34 2
1105.41 1
1105.49 1
1105.57 0
1105.64 0
1105.72 0
1105.79 0
1105.87 0
1105.95 0
1106.02 0
1106.10 0
1106.17 1
1106.25 2
1106.33 3
1106.40 4
1106.48 5
1106.56 6
1106.63 6
1106.71 6
1106.78 6
1106.86 7
1106.94 6
1107.01 6
1107.09 6
1107.16 6
1107.24 6
1107.32 7
1107.39 8
1107.47 9
1107.55 10
1107.62 12
1107.70 13
1107.77 13
1107.85 13
1107.93 13
1108.00 13
1108.08 12
1108.15 12
1108.23 11
1108.31 11
1108.38 10
1108.46 10
1108.54 9
1108.61 8
1108.69 8
1108.76 8
1108.84 9
1108.92 10
1108.99 11
1109.07 12
1109.15 13
1109.22 14
1109.30 15
1109.37 16
1109.45 17
1109.53 18
1109.60 19
1109.68 20
1109.75 21
1109.83 22
1109.91 23
1109.98 23
1110.06 24
1110.14 24
1110.21 24
1110.29 23
1110.36 23
1110.44 23
1110.52 23
1110.59 23
1110.67 23
1110.75 23
1110.82 23
1110.90 23
1110.98 22
1111.05 21
1111.13 21
1111.20 20
1111.28 19
1111.36 18
1111.43 18
1111.51 18
1111.59 17
1111.66 17
1111.74 17
1111.81 17
1111.89 16
1111.97 16
1112.04 15
1112.12 14
1112.20 13
1112.27 12
1112.35 11
1112.42 9
1112.50 8
1112.58 8
1112.65 8
1112.73 8
1112.81 9
1112.88 10
1112.96 10
1113.04 10
1113.11 10
1113.19 9
1113.26 8
1113.34 7
1113.42 6
1113.49 5
1113.57 5
1113.65 5
1113.72 5
1113.80 6
1113.88 7
1113.95 8
1114.03 8
1114.10 9
1114.18 8
1114.26 8
1114.33 8
1114.41 8
1114.49 7
1114.56 7
1114.64 6
1114.72 6
1114.79 6
1114.87 5
1114.95 5
1115.02 4
1115.10 3
1115.17 2
1115.25 1
1115.33 1
1115.40 1
1115.48 1
1115.56 1
1115.63 2
1115.71 2
1115.79 3
1115.86 3
1115.94 4
1116.02 5
1116.09 5
1116.17 6
1116.24 6
1116.32 7
1116.40 8
1116.47 8
1116.55 9
1116.63 10
1116.70 10
1116.78 11
1116.86 11
1116.93 12
1117.01 11
1117.09 11
1117.16 10
1117.24 9
1117.32 7
1117.39 7
1117.47 6
1117.54 6
1117.62 6
1117.70 7
1117.77 8
1117.85 9
1117.93 10
1118.00 11
1118.08 12
1118.16 14
1118.23 14
1118.31 15
1118.39 15
1118.46 14
1118.54 13
1118.62 12
1118.69 10
1118.77 8
1118.85 7
1118.92 6
1119.00 5
1119.08 4
1119.15 4
1119.23 4
1119.30 4
1119.38 5
1119.46 6
1119.53 7
1119.61 8
1119.69 9
1119.76 9
1119.84 9
1119.92 8
1119.99 7
1120.07 6
1120.15 5
1120.22 5
1120.30 5
1120.38 6
1120.45 7
1120.53 8
1120.61 9
1120.68 9
1120.76 10
1120.84 10
1120.91 10
1120.99 10
1121.07 10
1121.14 10
1121.22 10
1121.30 10
1121.37 10
1121.45 10
1121.53 10
1121.60 11
1121.68 11
1121.76 12
1121.83 13
1121.91 13
1121.99 13
1122.06 13
1122.14 13
1122.22 12
1122.29 11
1122.37 11
1122.45 10
1122.52 10
1122.60 10
1122.68 10
1122.75 11
1122.83 11
1122.91 12
1122.98 12
1123.06 13
1123.14 13
1123.21 13
1123.29 13
1123.37 13
1123.44 13
1123.52 13
1123.60 14
1123.67 14
1123.75 15
1123.83 16
1123.90 16
1123.98 17
1124.06 17
1124.13 18
1124.21 18
1124.29 19
1124.36 19
1124.44 20
1124.52 20
1124.59 20
1124.67 19
1124.75 18
1124.82 16
1124.90 15
1124.98 13
1125.05 12
1125.13 12
1125.21 12
1125.28 12
1125.36 13
1125.44 14
1125.52 15
1125.59 15
1125.67 15
1125.75 15
1125.82 15
1125.90 14
1125.98 13
1126.05 13
1126.13 12
1126.21 11
1126.28 10
1126.36 10
1126.44 9
1126.51 9
1126.59 8
1126.67 8
1126.74 7
1126.82 6
1126.90 6
1126.97 5
1127.05 5
1127.13 4
1127.21 4
1127.28 4
1127.36 3
1127.44 3
1127.51 3
1127.59 3
1127.67 3
1127.74 4
1127.82 4
1127.90 4
1127.97 4
1128.05 4
1128.13 4
1128.20 3
1128.28 3
1128.36 3
1128.43 3
1128.51 3
1128.59 4
1128.67 4
1128.74 5
1128.82 6
1128.90 6
1128.97 6
1129.05 6
1129.13 6
1129.20 6
1129.28 6
1129.36 6
1129.43 5
1129.51 5
1129.59 5
1129.67 6
1129.74 6
1129.82 7
1129.90 7
1129.97 7
1130.05 6
1130.13 5
1130.20 4
1130.28 4
1130.36 3
1130.43 3
1130.51 4
1130.59 5
1130.67 6
1130.74 7
1130.82 8
1130.90 8
1130.97 8
1131.05 8
1131.13 8
1131.20 8
1131.28 8
1131.36 8
1131.43 8
1131.51 8
1131.59 8
1131.67 8
1131.74 8
1131.82 9
1131.90 9
1131.97 9
1132.05 9
1132.13 8
1132.20 8
1132.28 7
1132.36 6
1132.44 6
1132.51 5
1132.59 5
1132.67 4
1132.74 5
1132.82 5
1132.90 5
1132.97 6
1133.05 7
1133.13 7
1133.21 7
1133.28 7
1133.36 7
1133.44 7
1133.51 8
1133.59 9
1133.67 11
1133.75 12
1133.82 14
1133.90 15
1133.98 16
1134.05 17
1134.13 17
1134.21 17
1134.28 17
1134.36 16
1134.44 15
1134.52 15
1134.59 14
1134.67 13
1134.75 13
1134.82 12
1134.90 12
1134.98 12
1135.06 11
1135.13 11
1135.21 11
1135.29 11
1135.36 12
1135.44 13
1135.52 15
1135.60 16
1135.67 18
1135.75 19
1135.83 20
1135.90 20
1135.98 20
1136.06 20
1136.14 19
1136.21 19
1136.29 19
1136.37 19
1136.44 20
1136.52 19
1136.60 19
1136.68 18
1136.75 17
1136.83 16
1136.91 16
1136.98 17
1137.06 18
1137.14 20
1137.22 22
1137.29 24
1137.37 25
1137.45 26
1137.52 26
1137.60 26
1137.68 26
1137.76 26
1137.83 26
1137.91 26
1137.99 27
1138.06 27
1138.14 28
1138.22 28
1138.30 28
1138.37 27
1138.45 27
1138.53 27
1138.61 27
1138.68 27
1138.76 27
1138.84 28
1138.91 28
1138.99 28
1139.07 27
1139.15 27
1139.22 27
1139.30 26
1139.38 26
1139.45 26
1139.53 26
1139.61 27
1139.69 27
1139.76 28
1139.84 29
1139.92 29
1140.00 29
1140.07 29
1140.15 28
1140.23 27
1140.30 25
1140.38 24
1140.46 23
1140.54 22
1140.61 21
1140.69 21
1140.77 21
1140.85 20
1140.92 20
1141.00 19
1141.08 17
1141.15 16
1141.23 15
1141.31 13
1141.39 12
1141.46 11
1141.54 11
1141.62 10
1141.70 9
1141.77 9
1141.85 9
1141.93 9
1142.01 9
1142.08 9
1142.16 9
1142.24 9
1142.31 9
1142.39 8
1142.47 6
1142.55 5
1142.62 4
1142.70 3
1142.78 2
1142.86 2
1142.93 2
1143.01 1
1143.09 1
1143.17 1
1143.24 1
1143.32 1
1143.40 1
1143.48 1
1143.55 2
1143.63 2
1143.71 2
1143.78 3
1143.86 3
1143.94 3
1144.02 3
1144.09 3
1144.17 3
1144.25 3
1144.33 3
1144.40 4
1144.48 6
1144.56 7
1144.64 9
1144.71 10
1144.79 12
1144.87 13
1144.95 13
1145.02 14
1145.10 13
1145.18 13
1145.26 12
1145.33 11
1145.41 10
1145.49 8
1145.57 7
1145.64 6
1145.72 6
1145.80 6
1145.88 7
1145.95 9
1146.03 10
1146.11 11
1146.19 12
1146.26 12
1146.34 12
1146.42 11
1146.50 9
1146.57 8
1146.65 6
1146.73 5
1146.81 5
1146.88 4
1146.96 4
1147.04 3
1147.12 3
1147.19 2
1147.27 1
1147.35 1
1147.43 0
1147.50 0
1147.58 0
1147.66 0
1147.74 0
1147.81 0
1147.89 0
1147.97 0
1148.05 1
1148.12 3
1148.20 5
1148.28 6
1148.36 8
1148.43 10
1148.51 11
1148.59 13
1148.67 14
1148.74 15
1148.82 16
1148.90 17
1148.98 18
1149.05 19
1149.13 20
1149.21 20
1149.29 19
1149.36 18
1149.44 17
1149.52 15
1149.60 13
1149.67 12
1149.75 12
1149.83 13
1149.91 14
1149.99 17
1150.06 19
1150.14 21
1150.22 22
1150.30 22
1150.37 22
1150.45 22
1150.53 22
1150.61 22
1150.68 22
1150.76 23
1150.84 23
1150.92 23
1150.99 22
1151.07 21
1151.15 20
1151.23 19
1151.30 18
1151.38 17
1151.46 17
1151.54 17
1151.62 18
1151.69 19
1151.77 20
1151.85 21
1151.93 23
1152.00 25
1152.08 26
1152.16 28
1152.24 29
1152.31 31
1152.39 33
1152.47 34
1152.55 35
1152.63 36
1152.70 37
1152.78 38
1152.86 39
1152.94 40
1153.01 42
1153.09 44
1153.17 47
1153.25 50
1153.32 52
1153.40 55
1153.48 56
1153.56 56
1153.64 55
1153.71 54
1153.79 54
1153.87 53
1153.95 54
1154.02 55
1154.10 57
1154.18 58
1154.26 60
1154.34 61
1154.41 62
1154.49 62
1154.57 62
1154.65 62
1154.72 62
1154.80 62
1154.88 63
1154.96 64
1155.04 64
1155.11 64
1155.19 63
1155.27 62
1155.35 60
1155.42 59
1155.50 59
1155.58 60
1155.66 62
1155.74 64
1155.81 67
1155.89 70
1155.97 73
1156.05 75
1156.12 77
1156.20 77
1156.28 77
1156.36 77
1156.44 76
1156.51 75
1156.59 74
1156.67 73
1156.75 72
1156.82 71
1156.90 71
1156.98 69
1157.06 68
1157.14 66
1157.21 63
1157.29 60
1157.37 57
1157.45 55
1157.53 53
1157.60 51
1157.68 50
1157.76 49
1157.84 48
1157.91 47
1157.99 46
1158.07 45
1158.15 43
1158.23 41
1158.30 39
1158.38 38
1158.46 36
1158.54 34
1158.62 33
1158.69 31
1158.77 30
1158.85 29
1158.93 28
1159.01 28
1159.08 28
1159.16 29
1159.24 29
1159.32 29
1159.39 28
1159.47 27
1159.55 25
1159.63 23
1159.71 22
1159.78 20
1159.86 19
1159.94 19
1160.02 19
1160.10 20
1160.17 21
1160.25 22
1160.33 23
1160.41 25
1160.49 26
1160.56 27
1160.64 27
1160.72 27
1160.80 26
1160.88 25
1160.95 24
1161.03 22
1161.11 20
1161.19 19
1161.27 18
1161.34 17
1161.42 17
1161.50 17
1161.58 17
1161.66 17
1161.73 18
1161.81 17
1161.89 17
1161.97 16
1162.05 15
1162.12 14
1162.20 13
1162.28 12
1162.36 11
1162.44 10
1162.51 8
1162.59 7
1162.67 6
1162.75 5
1162.83 5
1162.90 5
1162.98 5
1163.06 6
1163.14 7
1163.22 7
1163.29 7
1163.37 7
1163.45 6
1163.53 6
1163.61 5
1163.68 5
1163.76 4
1163.84 3
1163.92 1
1164.00 0
1164.08 0
1164.15 0
1164.23 0
1164.31 0
1164.39 0
1164.47 0
1164.54 0
1164.62 0
1164.70 1
1164.78 2
1164.86 3
1164.93 4
1165.01 6
1165.09 7
1165.17 9
1165.25 11
1165.32 12
1165.40 13
1165.48 13
1165.56 13
1165.64 13
1165.72 12
1165.79 11
1165.87 10
1165.95 9
1166.03 8
1166.11 7
1166.18 6
1166.26 6
1166.34 5
1166.42 5
1166.50 5
1166.58 5
1166.65 5
1166.73 5
1166.81 5
1166.89 4
1166.97 4
1167.04 3
1167.12 2
1167.20 2
1167.28 1
1167.36 0
1167.44 0
1167.51 0
1167.59 0
1167.67 0
1167.75 0
1167.83 0
1167.90 1
1167.98 2
1168.06 2
1168.14 2
1168.22 2
1168.30 1
1168.37 1
1168.45 0
1168.53 1
1168.61 1
1168.69 2
1168.76 3
1168.84 3
1168.92 3
1169.00 3
1169.08 3
1169.16 2
1169.23 1
1169.31 1
1169.39 0
1169.47 1
1169.55 1
1169.63 2
1169.70 3
1169.78 3
1169.86 4
1169.94 4
1170.02 4
1170.10 4
1170.17 4
1170.25 4
1170.33 4
1170.41 4
1170.49 5
1170.56 6
1170.64 6
1170.72 6
1170.80 6
1170.88 6
1170.96 5
1171.03 4
1171.11 4
1171.19 3
1171.27 3
1171.35 3
1171.43 3
1171.50 4
1171.58 4
1171.66 4
1171.74 3
1171.82 3
1171.90 2
1171.97 1
1172.05 1
1172.13 0
1172.21 0
1172.29 0
1172.37 0
1172.44 0
1172.52 0
1172.60 0
1172.68 0
1172.76 0
1172.84 0
1172.92 1
1172.99 1
1173.07 2
1173.15 2
1173.23 1
1173.31 1
1173.39 1
1173.46 1
1173.54 1
1173.62 2
1173.70 4
1173.78 5
1173.86 7
1173.93 7
1174.01 7
1174.09 5
1174.17 3
1174.25 1
1174.33 0
1174.40 0
1174.48 0
1174.56 0
1174.64 0
1174.72 0
1174.80 0
1174.88 1
1174.95 3
1175.03 3
1175.11 4
1175.19 3
1175.27 3
1175.35 3
1175.42 3
1175.50 3
1175.58 3
1175.66 4
1175.74 4
1175.82 5
1175.90 5
1175.97 5
1176.05 5
1176.13 6
1176.21 6
1176.29 6
1176.37 7
1176.44 7
1176.52 7
1176.60 6
1176.68 6
1176.76 5
1176.84 4
1176.92 3
1176.99 3
1177.07 4
1177.15 5
1177.23 7
1177.31 9
1177.39 12
1177.47 13
1177.54 15
1177.62 15
1177.70 15
1177.78 15
1177.86 14
1177.94 13
1178.02 12
1178.09 11
1178.17 11
1178.25 11
1178.33 11
1178.41 11
1178.49 11
1178.57 11
1178.64 11
1178.72 11
1178.80 10
1178.88 9
1178.96 9
1179.04 8
1179.12 8
1179.19 8
1179.27 8
1179.35 9
1179.43 9
1179.51 9
1179.59 10
1179.67 10
1179.74 11
1179.82 12
1179.90 13
1179.98 13
1180.06 14
1180.14 14
1180.22 13
1180.29 12
1180.37 11
1180.45 9
1180.53 8
1180.61 7
1180.69 6
1180.77 6
1180.84 5
1180.92 5
1181.00 4
1181.08 4
1181.16 3
1181.24 2
1181.32 0
1181.40 0
1181.47 0
1181.55 0
1181.63 0
1181.71 0
1181.79 0
1181.87 1
1181.95 2
1182.02 3
1182.10 5
1182.18 6
1182.26 6
1182.34 7
1182.42 7
1182.50 8
1182.58 8
1182.65 9
1182.73 9
1182.81 9
1182.89 10
1182.97 10
1183.05 11
1183.13 12
1183.21 13
1183.28 14
1183.36 16
1183.44 17
1183.52 18
1183.60 18
1183.68 17
1183.76 16
1183.83 15
1183.91 13
1183.99 12
1184.07 12
1184.15 12
1184.23 13
1184.31 14
1184.39 15
1184.47 15
1184.54 15
1184.62 14
1184.70 13
1184.78 11
1184.86 10
1184.94 9
1185.02 8
1185.10 7
1185.17 7
1185.25 7
1185.33 7
1185.41 8
1185.49 8
1185.57 9
1185.65 11
1185.73 12
1185.80 13
1185.88 13
1185.96 13
1186.04 12
1186.12 11
1186.20 11
1186.28 10
1186.36 9
1186.43 9
1186.51 9
1186.59 10
1186.67 10
1186.75 10
1186.83 10
1186.91 11
1186.99 11
1187.07 12
1187.14 13
1187.22 14
1187.30 15
1187.38 16
1187.46 17
1187.54 18
1187.62 20
1187.70 21
1187.78 23
1187.85 25
1187.93 27
1188.01 28
1188.09 30
1188.17 30
1188.25 31
1188.33 31
1188.41 31
1188.49 31
1188.56 31
1188.64 31
1188.72 32
1188.80 33
1188.88 34
1188.96 36
1189.04 37
1189.12 38
1189.20 39
1189.27 39
1189.35 39
1189.43 38
1189.51 37
1189.59 35
1189.67 33
1189.75 31
1189.83 29
1189.91 27
1189.98 25
1190.06 23
1190.14 21
1190.22 20
1190.30 19
1190.38 18
1190.46 18
1190.54 17
1190.62 17
1190.70 17
1190.77 17
1190.85 17
1190.93 18
1191.01 18
1191.09 19
1191.17 20
1191.25 21
1191.33 22
1191.41 23
1191.49 24
1191.56 25
1191.64 26
1191.72 27
1191.80 27
1191.88 27
1191.96 27
1192.04 27
1192.12 27
1192.20 27
1192.28 27
1192.35 27
1192.43 27
1192.51 28
1192.59 28
1192.67 28
1192.75 27
1192.83 26
1192.91 24
1192.99 23
1193.07 21
1193.14 20
1193.22 20
1193.30 20
1193.38 21
1193.46 23
1193.54 25
1193.62 27
1193.70 29
1193.78 30
1193.86 31
1193.94 31
1194.01 31
1194.09 31
1194.17 31
1194.25 31
1194.33 31
1194.41 30
1194.49 30
1194.57 28
1194.65 27
1194.73 25
1194.81 24
1194.88 23
1194.96 23
1195.04 24
1195.12 24
1195.20 25
1195.28 26
1195.36 28
1195.44 29
1195.52 30
1195.60 30
1195.68 30
1195.76 29
1195.83 27
1195.91 25
1195.99 23
1196.07 21
1196.15 20
1196.23 19
1196.31 20
1196.39 20
1196.47 20
1196.55 20
1196.63 19
1196.70 18
1196.78 17
1196.86 16
1196.94 15
1197.02 15
1197.10 14
1197.18 14
1197.26 14
1197.34 14
1197.42 14
1197.50 13
1197.58 13
1197.66 12
1197.73 11
1197.81 11
1197.89 10
1197.97 11
1198.05 11
1198.13 11
1198.21 11
1198.29 11
1198.37 11
1198.45 10
1198.53 10
1198.61 9
1198.68 9
1198.76 8
1198.84 7
1198.92 5
1199.00 4
1199.08 3
1199.16 1
1199.24 0
1199.32 0
1199.40 0
1199.48 0
1199.56 0
1199.64 0
1199.72 1
1199.79 1
1199.87 2
1199.95 2
1200.03 3
1200.11 3
1200.19 3
1200.27 3
1200.35 2
1200.43 2
1200.51 2
1200.59 2
1200.67 2
1200.75 2
1200.83 2
1200.90 1
1200.98 1
1201.06 1
1201.14 2
1201.22 3
1201.30 4
1201.38 6
1201.46 8
1201.54 10
1201.62 11
1201.70 12
1201.78 12
1201.86 11
1201.94 9
1202.02 6
1202.09 4
1202.17 2
1202.25 0
1202.33 0
1202.41 0
1202.49 0
1202.57 1
1202.65 2
1202.73 4
1202.81 6
1202.89 8
1202.97 10
1203.05 11
1203.13 12
1203.21 11
1203.29 10
1203.36 9
1203.44 7
1203.52 6
1203.60 5
1203.68 5
1203.76 6
1203.84 7
1203.92 8
1204.00 8
1204.08 9
1204.16 9
1204.24 9
1204.32 9
1204.40 9
1204.48 8
1204.56 7
1204.63 7
1204.71 6
1204.79 6
1204.87 6
1204.95 6
1205.03 6
1205.11 7
1205.19 7
1205.27 7
1205.35 7
1205.43 7
1205.51 6
1205.59 5
1205.67 5
1205.75 4
1205.83 4
1205.91 4
1205.99 4
1206.07 5
1206.14 6
1206.22 8
1206.30 10
1206.38 12
1206.46 13
1206.54 14
1206.62 14
1206.70 13
1206.78 13
1206.86 12
1206.94 12
1207.02 11
1207.10 11
1207.18 12
1207.26 12
1207.34 12
1207.42 13
1207.50 12
1207.58 12
1207.66 11
1207.73 10
1207.81 9
1207.89 8
1207.97 7
1208.05 6
1208.13 5
1208.21 4
1208.29 4
1208.37 4
1208.45 5
1208.53 6
1208.61 7
1208.69 9
1208.77 10
1208.85 13
1208.93 15
1209.01 18
1209.09 21
1209.17 24
1209.25 26
1209.33 27
1209.41 27
1209.49 27
1209.56 26
1209.64 25
1209.72 23
1209.80 22
1209.88 22
1209.96 22
1210.04 23
1210.12 24
1210.20 24
1210.28 24
1210.36 23
1210.44 21
1210.52 18
1210.60 15
1210.68 13
1210.76 10
1210.84 8
1210.92 6
1211.00 5
1211.08 4
1211.16 4
1211.24 5
1211.32 6
1211.40 7
1211.48 8
1211.56 9
1211.64 10
1211.71 10
1211.79 9
1211.87 8
1211.95 7
1212.03 5
1212.11 4
1212.19 2
1212.27 1
1212.35 0
1212.43 0
1212.51 0
1212.59 0
1212.67 0
1212.75 0
1212.83 0
1212.91 0
1212.99 1
1213.07 3
1213.15 4
1213.23 5
1213.31 6
1213.39 7
1213.47 8
1213.55 8
1213.63 9
1213.71 9
1213.79 9
1213.87 9
1213.95 9
1214.03 9
1214.11 9
1214.19 9
1214.27 9
1214.35 10
1214.42 10
1214.50 11
1214.58 11
1214.66 11
1214.74 11
1214.82 10
1214.90 8
1214.98 5
1215.06 2
1215.14 0
1215.22 0
1215.30 0
1215.38 0
1215.46 0
1215.54 0
1215.62 0
1215.70 0
1215.78 1
1215.86 4
1215.94 7
1216.02 9
1216.10 12
1216.18 13
1216.26 15
1216.34 15
1216.42 15
1216.50 14
1216.58 13
1216.66 12
1216.74 11
1216.82 10
1216.90 9
1216.98 8
1217.06 8
1217.14 8
1217.22 8
1217.30 8
1217.38 9
1217.46 10
1217.54 11
1217.62 13
1217.70 14
1217.78 16
1217.86 17
1217.94 18
1218.02 18
1218.10 17
1218.18 16
1218.26 15
1218.34 14
1218.42 12
1218.50 11
1218.58 11
1218.66 11
1218.74 12
1218.82 12
1218.90 13
1218.98 13
1219.06 13
1219.14 12
1219.21 11
1219.29 9
1219.37 8
1219.45 7
1219.53 6
1219.61 7
1219.69 8
1219.77 9
1219.85 10
1219.93 12
1220.01 13
1220.09 14
1220.17 14
1220.25 15
1220.33 15
1220.41 15
1220.49 14
1220.57 14
1220.65 13
1220.73 12
1220.81 11
1220.89 11
1220.97 11
1221.05 10
1221.13 10
1221.21 10
1221.29 9
1221.37 8
1221.45 8
1221.53 7
1221.61 8
1221.69 8
1221.77 9
1221.85 11
1221.93 12
1222.01 14
1222.09 15
1222.17 16
1222.25 16
1222.33 16
1222.41 16
1222.49 16
1222.57 15
1222.65 14
1222.73 13
1222.81 11
1222.89 10
1222.97 9
1223.05 8
1223.13 8
1223.21 8
1223.29 8
1223.37 8
1223.45 9
1223.53 10
1223.61 11
1223.69 13
1223.77 14
1223.85 16
1223.93 18
1224.01 19
1224.09 21
1224.17 23
1224.25 24
1224.33 25
1224.41 26
1224.49 26
1224.57 26
1224.66 26
1224.74 25
1224.82 25
1224.90 26
1224.98 27
1225.06 28
1225.14 30
1225.22 32
1225.30 33
1225.38 33
1225.46 33
1225.54 32
1225.62 30
1225.70 29
1225.78 27
1225.86 26
1225.94 24
1226.02 24
1226.10 23
1226.18 22
1226.26 21
1226.34 19
1226.42 17
1226.50 14
1226.58 11
1226.66 9
1226.74 7
1226.82 7
1226.90 8
1226.98 11
1227.06 15
1227.14 19
1227.22 23
1227.30 26
1227.38 27
1227.46 27
1227.54 26
1227.62 24
1227.70 21
1227.78 18
1227.86 15
1227.94 13
1228.02 12
1228.10 11
1228.18 11
1228.26 11
1228.34 11
1228.42 11
1228.50 12
1228.58 12
1228.66 13
1228.74 13
1228.82 14
1228.90 14
1228.98 14
1229.06 15
1229.14 16
1229.22 16
1229.30 17
1229.38 17
1229.47 17
1229.55 17
1229.63 17
1229.71 16
1229.79 15
1229.87 14
1229.95 13
1230.03 12
1230.11 12
1230.19 12
1230.27 13
1230.35 13
1230.43 14
1230.51 14
1230.59 15
1230.67 15
1230.75 16
1230.83 16
1230.91 16
1230.99 17
1231.07 18
1231.15 19
1231.23 20
1231.31 21
1231.39 23
1231.47 24
1231.55 24
1231.63 25
1231.71 24
1231.79 23
1231.87 22
1231.95 20
1232.03 19
1232.11 18
1232.20 17
1232.28 15
1232.36 15
1232.44 14
1232.52 13
1232.60 12
1232.68 11
1232.76 10
1232.84 9
1232.92 9
1233.00 9
1233.08 9
1233.16 9
1233.24 10
1233.32 11
1233.40 12
1233.48 13
1233.56 14
1233.64 15
1233.72 16
1233.80 16
1233.88 17
1233.96 18
1234.04 19
1234.12 19
1234.20 19
1234.28 18
1234.37 17
1234.45 16
1234.53 15
1234.61 13
1234.69 13
1234.77 12
1234.85 12
1234.93 13
1235.01 14
1235.09 16
1235.17 18
1235.25 21
1235.33 23
1235.41 26
1235.49 27
1235.57 29
1235.65 29
1235.73 29
1235.81 28
1235.89 26
1235.97 23
1236.05 21
1236.13 18
1236.22 16
1236.30 13
1236.38 11
1236.46 10
1236.54 9
1236.62 8
1236.70 8
1236.78 8
1236.86 9
1236.94 10
1237.02 11
1237.10 12
1237.18 13
1237.26 13
1237.34 13
1237.42 12
1237.50 12
1237.58 11
1237.66 11
1237.74 12
1237.83 13
1237.91 15
1237.99 16
1238.07 17
1238.15 17
1238.23 17
1238.31 15
1238.39 13
1238.47 10
1238.55 7
1238.63 5
1238.71 2
1238.79 1
1238.87 1
1238.95 2
1239.03 4
1239.11 6
1239.19 9
1239.27 11
1239.36 13
1239.44 13
1239.52 13
1239.60 13
1239.68 14
1239.76 15
1239.84 16
1239.92 18
1240.00 20
1240.08 21
1240.16 22
1240.24 22
1240.32 21
1240.40 19
1240.48 18
1240.56 16
1240.64 14
1240.73 13
1240.81 13
1240.89 13
1240.97 13
1241.05 14
1241.13 15
1241.21 16
1241.29 16
1241.37 17
1241.45 19
1241.53 21
1241.61 23
1241.69 26
1241.77 29
1241.85 32
1241.93 34
1242.02 34
1242.10 34
1242.18 32
1242.26 30
1242.34 27
1242.42 24
1242.50 21
1242.58 20
1242.66 19
1242.74 18
1242.82 18
1242.90 17
1242.98 17
1243.06 16
1243.15 16
1243.23 16
1243.31 17
1243.39 19
1243.47 22
1243.55 26
1243.63 29
1243.71 33
1243.79 36
1243.87 38
1243.95 39
1244.03 40
1244.11 40
1244.19 40
1244.28 39
1244.36 39
1244.44 38
1244.52 36
1244.60 34
1244.68 32
1244.76 30
1244.84 27
1244.92 24
1245.00 22
1245.08 21
1245.16 20
1245.24 19
1245.32 19
1245.41 20
1245.49 20
1245.57 21
1245.65 22
1245.73 23
1245.81 24
1245.89 25
1245.97 26
1246.05 27
1246.13 28
1246.21 30
1246.29 31
1246.37 33
1246.46 34
1246.54 34
1246.62 35
1246.70 35
1246.78 35
1246.86 35
1246.94 35
1247.02 35
1247.10 35
1247.18 35
1247.26 35
1247.34 34
1247.43 34
1247.51 33
1247.59 31
1247.67 30
1247.75 29
1247.83 28
1247.91 27
1247.99 26
1248.07 26
1248.15 25
1248.23 25
1248.31 24
1248.40 24
1248.48 23
1248.56 23
1248.64 22
1248.72 21
1248.80 20
1248.88 20
1248.96 19
1249.04 20
1249.12 20
1249.20 20
1249.29 21
1249.37 21
1249.45 21
1249.53 21
1249.61 21
1249.69 20
1249.77 20
1249.85 20
1249.93 20
1250.01 19
1250.09 19
1250.18 18
1250.26 16
1250.34 15
1250.42 14
1250.50 14
1250.58 13
1250.66 12
1250.74 11
1250.82 9
1250.90 7
1250.98 5
1251.07 2
1251.15 0
1251.23 0
1251.31 0
1251.39 0
1251.47 0
1251.55 0
1251.63 0
1251.71 0
1251.79 0
1251.88 3
1251.96 6
1252.04 8
1252.12 10
1252.20 12
1252.28 13
1252.36 14
1252.44 14
1252.52 14
1252.60 15
1252.69 16
1252.77 18
1252.85 20
1252.93 22
1253.01 25
1253.09 27
1253.17 28
1253.25 29
1253.33 30
1253.41 30
1253.50 30
1253.58 30
1253.66 31
1253.74 31
1253.82 32
1253.90 32
1253.98 32
1254.06 32
1254.14 31
1254.22 29
1254.31 27
1254.39 25
1254.47 24
1254.55 23
1254.63 22
1254.71 22
1254.79 22
1254.87 22
1254.95 22
1255.04 23
1255.12 24
1255.20 25
1255.28 26
1255.36 28
1255.44 29
1255.52 31
1255.60 32
1255.68 32
1255.77 31
1255.85 30
1255.93 28
1256.01 27
1256.09 26
1256.17 25
1256.25 25
1256.33 25
1256.41 26
1256.50 27
1256.58 28
1256.66 30
1256.74 32
1256.82 34
1256.90 36
1256.98 38
1257.06 38
1257.14 38
1257.23 36
1257.31 35
1257.39 33
1257.47 31
1257.55 30
1257.63 30
1257.71 31
1257.79 33
1257.87 35
1257.96 38
1258.04 40
1258.12 42
1258.20 43
1258.28 45
1258.36 46
1258.44 47
1258.52 49
1258.61 51
1258.69 53
1258.77 56
1258.85 60
1258.93 66
1259.01 74
1259.09 82
1259.17 92
1259.25 101
1259.34 110
1259.42 116
1259.50 120
1259.58 121
1259.66 120
1259.74 117
1259.82 114
1259.90 112
1259.99 110
1260.07 109
1260.15 110
1260.23 111
1260.31 112
1260.39 113
1260.47 114
1260.55 114
1260.64 113
1260.72 112
1260.80 110
1260.88 108
1260.96 106
1261.04 103
1261.12 99
1261.20 95
1261.29 91
1261.37 85
1261.45 80
1261.53 75
1261.61 69
1261.69 65
1261.77 61
1261.86 59
1261.94 57
1262.02 56
1262.10 55
1262.18 55
1262.26 54
1262.34 54
1262.42 53
1262.51 52
1262.59 51
1262.67 50
1262.75 50
1262.83 50
1262.91 51
1262.99 52
1263.07 54
1263.16 54
1263.24 55
1263.32 54
1263.40 53
1263.48 51
1263.56 48
1263.64 45
1263.73 42
1263.81 39
1263.89 36
1263.97 34
1264.05 32
1264.13 30
1264.21 29
1264.30 27
1264.38 24
1264.46 22
1264.54 19
1264.62 16
1264.70 13
1264.78 12
1264.87 10
1264.95 10
1265.03 10
1265.11 11
1265.19 12
1265.27 13
1265.35 14
1265.43 14
1265.52 15
1265.60 15
1265.68 15
1265.76 14
1265.84 14
1265.92 14
1266.00 13
1266.09 13
1266.17 14
1266.25 14
1266.33 15
1266.41 15
1266.49 16
1266.57 16
1266.66 16
1266.74 16
1266.82 15
1266.90 15
1266.98 15
1267.06 15
1267.15 15
1267.23 16
1267.31 16
1267.39 16
1267.47 16
1267.55 16
1267.63 16
1267.72 17
1267.80 18
1267.88 20
1267.96 21
1268.04 23
1268.12 24
1268.20 24
1268.29 23
1268.37 21
1268.45 19
1268.53 16
1268.61 14
1268.69 11
1268.78 8
1268.86 7
1268.94 5
1269.02 5
1269.10 5
1269.18 6
1269.26 8
1269.35 10
1269.43 12
1269.51 13
1269.59 14
1269.67 14
1269.75 15
1269.84 15
1269.92 16
1270.00 18
1270.08 20
1270.16 22
1270.24 23
1270.32 25
1270.41 26
1270.49 27
1270.57 28
1270.65 29
1270.73 31
1270.81 34
1270.90 36
1270.98 38
1271.06 40
1271.14 41
1271.22 41
1271.30 40
1271.39 38
1271.47 36
1271.55 33
1271.63 30
1271.71 28
1271.79 26
1271.87 24
1271.96 24
1272.04 25
1272.12 28
1272.20 31
1272.28 35
1272.36 40
1272.45 44
1272.53 47
1272.61 50
1272.69 51
1272.77 50
1272.85 49
1272.94 47
1273.02 44
1273.10 40
1273.18 37
1273.26 35
1273.34 33
1273.43 32
1273.51 31
1273.59 31
1273.67 31
1273.75 31
1273.83 31
1273.92 31
1274.00 30
1274.08 29
1274.16 28
1274.24 27
1274.32 26
1274.41 26
1274.49 25
1274.57 25
1274.65 24
1274.73 22
1274.81 20
1274.90 18
1274.98 15
1275.06 13
1275.14 11
1275.22 10
1275.31 10
1275.39 11
1275.47 12
1275.55 13
1275.63 15
1275.71 16
1275.80 18
1275.88 18
1275.96 19
1276.04 19
1276.12 20
1276.20 21
1276.29 21
1276.37 21
1276.45 20
1276.53 19
1276.61 17
1276.69 16
1276.78 15
1276.86 15
1276.94 14
1277.02 13
1277.10 13
1277.19 11
1277.27 10
1277.35 9
1277.43 8
1277.51 8
1277.59 10
1277.68 12
1277.76 15
1277.84 19
1277.92 23
1278.00 28
1278.09 31
1278.17 35
1278.25 37
1278.33 39
1278.41 39
1278.49 39
1278.58 37
1278.66 34
1278.74 31
1278.82 27
1278.90 24
1278.99 20
1279.07 18
1279.15 17
1279.23 17
1279.31 19
1279.39 21
1279.48 24
1279.56 26
1279.64 27
1279.72 28
1279.80 27
1279.89 26
1279.97 25
1280.05 23
1280.13 22
1280.21 22
1280.30 21
1280.38 21
1280.46 21
1280.54 21
1280.62 20
1280.71 18
1280.79 17
1280.87 15
1280.95 13
1281.03 13
1281.11 12
1281.20 13
1281.28 13
1281.36 12
1281.44 11
1281.52 9
1281.61 7
1281.69 5
1281.77 4
1281.85 3
1281.93 4
1282.02 6
1282.10 7
1282.18 9
1282.26 11
1282.34 12
1282.43 13
1282.51 15
1282.59 16
1282.67 19
1282.75 21
1282.84 24
1282.92 26
1283.00 27
1283.08 27
1283.16 26
1283.25 25
1283.33 24
1283.41 22
1283.49 21
1283.57 21
1283.66 20
1283.74 20
1283.82 20
1283.90 20
1283.98 19
1284.07 19
1284.15 17
1284.23 16
1284.31 14
1284.39 12
1284.48 9
1284.56 8
1284.64 7
1284.72 7
1284.80 8
1284.89 10
1284.97 13
1285.05 17
1285.13 20
1285.21 24
1285.30 27
1285.38 29
1285.46 31
1285.54 32
1285.62 33
1285.71 34
1285.79 34
1285.87 34
1285.95 34
1286.03 34
1286.12 34
1286.20 34
1286.28 34
1286.36 34
1286.44 33
1286.53 32
1286.61 30
1286.69 28
1286.77 26
1286.86 23
1286.94 20
1287.02 17
1287.10 14
1287.18 13
1287.27 12
1287.35 13
1287.43 15
1287.51 18
1287.59 22
1287.68 26
1287.76 29
1287.84 31
1287.92 33
1288.01 34
1288.09 34
1288.17 35
1288.25 35
1288.33 36
1288.42 36
1288.50 35
1288.58 34
1288.66 33
1288.74 32
1288.83 31
1288.91 31
1288.99 32
1289.07 34
1289.16 37
1289.24 40
1289.32 43
1289.40 46
1289.48 47
1289.57 47
1289.65 45
1289.73 43
1289.81 41
1289.89 38
1289.98 35
1290.06 32
1290.14 29
1290.22 26
1290.31 24
1290.39 23
1290.47 21
1290.55 21
1290.63 20
1290.72 19
1290.80 19
1290.88 17
1290.96 16
1291.05 14
1291.13 12
1291.21 11
1291.29 9
1291.37 9
1291.46 9
1291.54 10
1291.62 11
1291.70 13
1291.79 14
1291.87 16
1291.95 16
1292.03 17
1292.12 16
1292.20 15
1292.28 13
1292.36 11
1292.44 8
1292.53 5
1292.61 1
1292.69 0
1292.77 0
1292.86 0
1292.94 3
1293.02 7
1293.10 11
1293.18 14
1293.27 16
1293.35 17
1293.43 16
1293.51 13
1293.60 9
1293.68 6
1293.76 3
1293.84 1
1293.93 0
1294.01 0
1294.09 0
1294.17 0
1294.26 0
1294.34 0
1294.42 0
1294.50 0
1294.58 0
1294.67 0
1294.75 0
1294.83 2
1294.91 3
1295.00 5
1295.08 6
1295.16 7
1295.24 7
1295.33 6
1295.41 7
1295.49 8
1295.57 10
1295.66 13
1295.74 17
1295.82 20
1295.90 23
1295.98 24
1296.07 24
1296.15 23
1296.23 21
1296.31 18
1296.40 16
1296.48 15
1296.56 14
1296.64 14
1296.73 14
1296.81 15
1296.89 16
1296.97 17
1297.06 18
1297.14 20
1297.22 22
1297.30 24
1297.39 27
1297.47 29
1297.55 32
1297.63 34
1297.72 35
1297.80 35
1297.88 35
1297.96 34
1298.05 32
1298.13 30
1298.21 28
1298.29 27
1298.38 25
1298.46 23
1298.54 22
1298.62 20
1298.71 18
1298.79 16
1298.87 14
1298.95 12
1299.04 11
1299.12 9
1299.20 7
1299.28 6
1299.36 6
1299.45 6
1299.53 6
1299.61 6
1299.70 7
1299.78 7
1299.86 6
1299.94 6
1300.03 6
1300.11 6
1300.19 6
1300.27 8
1300.36 11
1300.44 14
1300.52 18
1300.60 21
1300.69 23
1300.77 24
1300.85 25
1300.93 25
1301.02 25
1301.10 25
1301.18 25
1301.26 26
1301.35 28
1301.43 31
1301.51 34
1301.59 38
1301.68 41
1301.76 44
1301.84 46
1301.92 47
1302.01 47
1302.09 47
1302.17 46
1302.25 46
1302.34 46
1302.42 47
1302.50 50
1302.58 53
1302.67 58
1302.75 63
1302.83 67
1302.91 71
1303.00 74
1303.08 74
1303.16 73
1303.25 70
1303.33 64
1303.41 58
1303.49 51
1303.58 45
1303.66 40
1303.74 37
1303.82 36
1303.91 36
1303.99 38
1304.07 40
1304.15 41
1304.24 43
1304.32 44
1304.40 44
1304.49 45
1304.57 46
1304.65 47
1304.73 49
1304.82 52
1304.90 54
1304.98 56
1305.06 59
1305.15 61
1305.23 62
1305.31 63
1305.39 63
1305.48 63
1305.56 62
1305.64 60
1305.73 57
1305.81 53
1305.89 48
1305.97 43
1306.06 38
1306.14 33
1306.22 30
1306.30 27
1306.39 26
1306.47 26
1306.55 27
1306.64 29
1306.72 30
1306.80 31
1306.88 33
1306.97 34
1307.05 36
1307.13 38
1307.21 40
1307.30 42
1307.38 44
1307.46 44
1307.55 44
1307.63 43
1307.71 41
1307.79 39
1307.88 37
1307.96 35
1308.04 34
1308.12 34
1308.21 35
1308.29 37
1308.37 39
1308.46 41
1308.54 43
1308.62 43
1308.70 43
1308.79 42
1308.87 39
1308.95 35
1309.04 31
1309.12 27
1309.20 24
1309.28 23
1309.37 23
1309.45 25
1309.53 29
1309.62 34
1309.70 39
1309.78 44
1309.86 48
1309.95 51
1310.03 53
1310.11 53
1310.19 53
1310.28 52
1310.36 51
1310.44 50
1310.53 49
1310.61 48
1310.69 46
1310.77 43
1310.86 40
1310.94 36
1311.02 33
1311.11 31
1311.19 29
1311.27 29
1311.36 29
1311.44 29
1311.52 30
1311.60 30
1311.69 30
1311.77 30
1311.85 29
1311.94 29
1312.02 29
1312.10 29
1312.18 30
1312.27 30
1312.35 30
1312.43 30
1312.52 30
1312.60 29
1312.68 28
1312.76 27
1312.85 26
1312.93 25
1313.01 24
1313.10 24
1313.18 24
1313.26 23
1313.34 23
1313.43 22
1313.51 21
1313.59 20
1313.68 18
1313.76 16
1313.84 14
1313.93 12
1314.01 11
1314.09 9
1314.17 8
1314.26 8
1314.34 8
1314.42 9
1314.51 11
1314.59 12
1314.67 14
1314.76 15
1314.84 16
1314.92 16
1315.00 17
1315.09 17
1315.17 18
1315.25 19
1315.34 21
1315.42 22
1315.50 23
1315.59 24
1315.67 24
1315.75 25
1315.83 25
1315.92 26
1316.00 26
1316.08 27
1316.17 29
1316.25 31
1316.33 33
1316.42 37
1316.50 40
1316.58 44
1316.66 47
1316.75 50
1316.83 52
1316.91 54
1317.00 56
1317.08 57
1317.16 58
1317.25 59
1317.33 59
1317.41 59
1317.50 58
1317.58 56
1317.66 53
1317.74 48
1317.83 43
1317.91 37
1317.99 31
1318.08 26
1318.16 22
1318.24 18
1318.33 16
1318.41 16
1318.49 17
1318.58 19
1318.66 21
1318.74 23
1318.82 26
1318.91 28
1318.99 29
1319.07 31
1319.16 32
1319.24 33
1319.32 33
1319.41 32
1319.49 31
1319.57 29
1319.66 27
1319.74 25
1319.82 23
1319.91 22
1319.99 21
1320.07 20
1320.15 19
1320.24 19
1320.32 18
1320.40 18
1320.49 17
1320.57 16
1320.65 14
1320.74 12
1320.82 9
1320.90 6
1320.99 3
1321.07 0
1321.15 0
1321.24 0
1321.32 0
1321.40 0
1321.49 0
1321.57 0
1321.65 0
1321.74 0
1321.82 1
1321.90 3
1321.99 6
1322.07 9
1322.15 12
1322.23 15
1322.32 19
1322.40 22
1322.48 25
1322.57 28
1322.65 29
1322.73 30
1322.82 29
1322.90 27
1322.98 24
1323.07 21
1323.15 18
1323.23 16
1323.32 15
1323.40 14
1323.48 14
1323.57 15
1323.65 16
1323.73 18
1323.82 19
1323.90 21
1323.98 24
1324.07 26
1324.15 28
1324.23 29
1324.32 29
1324.40 29
1324.48 28
1324.57 27
1324.65 26
1324.73 26
1324.82 27
1324.90 29
1324.98 33
1325.07 38
1325.15 43
1325.23 49
1325.32 54
1325.40 59
1325.48 63
1325.57 67
1325.65 70
1325.73 74
1325.82 77
1325.90 81
1325.98 86
1326.07 91
1326.15 96
1326.23 101
1326.32 106
1326.40 110
1326.48 114
1326.57 117
1326.65 120
1326.73 122
1326.82 123
1326.90 124
1326.98 124
1327.07 123
1327.15 122
1327.23 121
1327.32 121
1327.40 121
1327.48 122
1327.57 123
1327.65 123
1327.73 123
1327.82 122
1327.90 120
1327.98 119
1328.07 119
1328.15 120
1328.23 122
1328.32 125
1328.40 128
1328.48 131
1328.57 134
1328.65 135
1328.73 136
1328.82 136
1328.90 136
1328.98 136
1329.07 137
1329.15 137
1329.23 137
1329.32 136
1329.40 134
1329.49 131
1329.57 126
1329.65 120
1329.74 113
1329.82 106
1329.90 98
1329.99 90
1330.07 82
1330.15 74
1330.24 67
1330.32 61
1330.40 57
1330.49 54
1330.57 52
1330.65 51
1330.74 50
1330.82 48
1330.90 45
1330.99 42
1331.07 39
1331.15 36
1331.24 34
1331.32 34
1331.41 34
1331.49 35
1331.57 37
1331.66 39
1331.74 42
1331.82 44
1331.91 47
1331.99 50
1332.07 53
1332.16 56
1332.24 58
1332.32 61
1332.41 63
1332.49 65
1332.57 67
1332.66 69
1332.74 69
1332.83 69
1332.91 68
1332.99 67
1333.08 65
1333.16 64
1333.24 63
1333.33 63
1333.41 63
1333.49 63
1333.58 63
1333.66 62
1333.74 62
1333.83 61
1333.91 60
1334.00 60
1334.08 59
1334.16 59
1334.25 57
1334.33 56
1334.41 54
1334.50 52
1334.58 52
1334.66 52
1334.75 54
1334.83 57
1334.91 59
1335.00 61
1335.08 62
1335.17 62
1335.25 61
1335.33 59
1335.42 57
1335.50 55
1335.58 54
1335.67 53
1335.75 53
1335.83 52
1335.92 50
1336.00 47
1336.09 43
1336.17 39
1336.25 34
1336.34 29
1336.42 25
1336.50 23
1336.59 21
1336.67 21
1336.76 22
1336.84 24
1336.92 27
1337.01 31
1337.09 34
1337.17 37
1337.26 38
1337.34 39
1337.42 38
1337.51 36
1337.59 33
1337.68 31
1337.76 30
1337.84 29
1337.93 29
1338.01 30
1338.09 32
1338.18 33
1338.26 35
1338.35 37
1338.43 39
1338.51 40
1338.60 40
1338.68 39
1338.76 36
1338.85 33
1338.93 29
1339.02 27
1339.10 26
1339.18 27
1339.27 30
1339.35 35
1339.43 41
1339.52 46
1339.60 50
1339.69 53
1339.77 55
1339.85 56
1339.94 56
1340.02 56
1340.10 55
1340.19 54
1340.27 52
1340.36 50
1340.44 46
1340.52 43
1340.61 39
1340.69 35
1340.77 32
1340.86 30
1340.94 27
1341.03 26
1341.11 24
1341.19 23
1341.28 22
1341.36 22
1341.45 23
1341.53 25
1341.61 28
1341.70 32
1341.78 35
1341.86 39
1341.95 42
1342.03 44
1342.12 44
1342.20 45
1342.28 45
1342.37 46
1342.45 48
1342.54 52
1342.62 57
1342.70 62
1342.79 68
1342.87 73
1342.95 77
1343.04 79
1343.12 81
1343.21 81
1343.29 81
1343.37 81
1343.46 81
1343.54 82
1343.63 83
1343.71 85
1343.79 86
1343.88 88
1343.96 89
1344.05 90
1344.13 90
1344.21 89
1344.30 87
1344.38 83
1344.46 79
1344.55 73
1344.63 67
1344.72 62
1344.80 58
1344.88 55
1344.97 53
1345.05 52
1345.14 52
1345.22 52
1345.30 51
1345.39 50
1345.47 48
1345.56 45
1345.64 42
1345.72 39
1345.81 36
1345.89 34
1345.98 33
1346.06 34
1346.14 36
1346.23 40
1346.31 44
1346.40 49
1346.48 53
1346.56 57
1346.65 59
1346.73 59
1346.82 57
1346.90 55
1346.98 51
1347.07 48
1347.15 45
1347.24 43
1347.32 41
1347.40 41
1347.49 41
1347.57 41
1347.66 42
1347.74 43
1347.82 44
1347.91 45
1347.99 45
1348.08 44
1348.16 43
1348.24 41
1348.33 39
1348.41 37
1348.50 36
1348.58 37
1348.66 39
1348.75 42
1348.83 44
1348.92 47
1349.00 47
1349.08 46
1349.17 42
1349.25 38
1349.34 34
1349.42 30
1349.50 28
1349.59 27
1349.67 27
1349.76 28
1349.84 29
1349.93 30
1350.01 30
1350.09 29
1350.18 29
1350.26 29
1350.35 30
1350.43 32
1350.51 35
1350.60 38
1350.68 42
1350.77 44
1350.85 45
1350.93 44
1351.02 42
1351.10 38
1351.19 33
1351.27 29
1351.36 25
1351.44 22
1351.52 20
1351.61 19
1351.69 18
1351.78 17
1351.86 16
1351.94 16
1352.03 15
1352.11 16
1352.20 17
1352.28 19
1352.37 21
1352.45 24
1352.53 25
1352.62 27
1352.70 27
1352.79 27
1352.87 28
1352.95 29
1353.04 31
1353.12 33
1353.21 36
1353.29 38
1353.38 40
1353.46 42
1353.54 43
1353.63 44
1353.71 46
1353.80 48
1353.88 51
1353.96 54
1354.05 57
1354.13 59
1354.22 60
1354.30 60
1354.39 59
1354.47 56
1354.55 52
1354.64 47
1354.72 43
1354.81 38
1354.89 34
1354.98 30
1355.06 26
1355.14 23
1355.23 21
1355.31 19
1355.40 17
1355.48 15
1355.57 14
1355.65 12
1355.73 10
1355.82 7
1355.90 4
1355.99 1
1356.07 0
1356.16 0
1356.24 0
1356.32 0
1356.41 0
1356.49 1
1356.58 7
1356.66 13
1356.75 19
1356.83 23
1356.91 25
1357.00 25
1357.08 23
1357.17 21
1357.25 19
1357.34 18
1357.42 17
1357.50 18
1357.59 20
1357.67 21
1357.76 23
1357.84 24
1357.93 25
1358.01 25
1358.09 25
1358.18 24
1358.26 22
1358.35 20
1358.43 17
1358.52 15
1358.60 14
1358.68 13
1358.77 13
1358.85 14
1358.94 16
1359.02 19
1359.11 21
1359.19 24
1359.28 27
1359.36 30
1359.44 33
1359.53 37
1359.61 42
1359.70 46
1359.78 50
1359.87 53
1359.95 55
1360.04 54
1360.12 53
1360.20 49
1360.29 45
1360.37 40
1360.46 36
1360.54 32
1360.63 29
1360.71 27
1360.79 28
1360.88 29
1360.96 32
1361.05 35
1361.13 38
1361.22 40
1361.30 42
1361.39 43
1361.47 43
1361.55 42
1361.64 40
1361.72 38
1361.81 35
1361.89 33
1361.98 30
1362.06 28
1362.15 26
1362.23 25
1362.32 24
1362.40 24
1362.48 25
1362.57 27
1362.65 28
1362.74 30
1362.82 32
1362.91 32
1362.99 32
1363.08 31
1363.16 30
1363.24 29
1363.33 29
1363.41 30
1363.50 32
1363.58 35
1363.67 38
1363.75 40
1363.84 43
1363.92 44
1364.01 46
1364.09 47
1364.17 48
1364.26 49
1364.34 50
1364.43 51
1364.51 51
1364.60 51
1364.68 50
1364.77 49
1364.85 47
1364.94 46
1365.02 44
1365.10 43
1365.19 41
1365.27 39
1365.36 37
1365.44 35
1365.53 32
1365.61 30
1365.70 27
1365.78 25
1365.87 23
1365.95 21
1366.03 19
1366.12 17
1366.20 16
1366.29 16
1366.37 16
1366.46 16
1366.54 16
1366.63 16
1366.71 16
1366.80 14
1366.88 12
1366.97 8
1367.05 5
1367.13 1
1367.22 0
1367.30 0
1367.39 0
1367.47 0
1367.56 0
1367.64 0
1367.73 0
1367.81 0
1367.90 0
1367.98 1
1368.07 2
1368.15 4
1368.23 7
1368.32 10
1368.40 13
1368.49 15
1368.57 16
1368.66 16
1368.74 15
1368.83 13
1368.91 11
1369.00 9
1369.08 9
1369.17 10
1369.25 11
1369.34 13
1369.42 15
1369.51 15
1369.59 15
1369.67 15
1369.76 13
1369.84 10
1369.93 8
1370.01 6
1370.10 4
1370.18 4
1370.27 4
1370.35 6
1370.44 9
1370.52 12
1370.61 16
1370.69 19
1370.78 22
1370.86 23
1370.95 23
1371.03 23
1371.11 22
1371.20 21
1371.28 20
1371.37 20
1371.45 21
1371.54 21
1371.62 20
1371.71 18
1371.79 14
1371.88 9
1371.96 4
1372.05 0
1372.13 0
1372.22 0
1372.30 0
1372.39 0
1372.47 0
1372.56 0
1372.64 3
1372.73 4
1372.81 5
1372.90 5
1372.98 4
1373.06 3
1373.15 2
1373.23 1
1373.32 0
1373.40 0
1373.49 0
1373.57 0
1373.66 1
1373.74 1
1373.83 2
1373.91 3
1374.00 3
1374.08 4
1374.17 4
1374.25 5
1374.34 5
1374.42 6
1374.51 7
1374.59 8
1374.68 10
1374.76 14
1374.85 18
1374.93 23
1375.02 28
1375.10 33
1375.19 38
1375.27 42
1375.36 46
1375.44 48
1375.53 50
1375.61 51
1375.70 51
1375.78 52
1375.86 52
1375.95 53
1376.03 54
1376.12 56
1376.20 58
1376.29 60
1376.37 62
1376.46 64
1376.54 64
1376.63 62
1376.71 59
1376.80 55
1376.88 50
1376.97 45
1377.05 41
1377.14 39
1377.22 38
1377.31 39
1377.39 41
1377.48 43
1377.56 45
1377.65 46
1377.73 48
1377.82 49
1377.90 50
1377.99 53
1378.07 56
1378.16 60
1378.24 65
1378.33 71
1378.41 77
1378.50 83
1378.58 88
1378.67 92
1378.75 96
1378.84 98
1378.92 100
1379.01 102
1379.09 103
1379.18 105
1379.26 106
1379.35 108
1379.43 109
1379.52 109
1379.60 107
1379.69 105
1379.77 102
1379.86 98
1379.94 93
1380.03 89
1380.11 86
1380.20 83
1380.28 81
1380.37 79
1380.45 78
1380.54 77
1380.62 77
1380.71 77
1380.79 78
1380.88 79
1380.96 79
1381.05 79
1381.13 78
1381.22 75
1381.30 71
1381.39 66
1381.47 61
1381.56 55
1381.64 50
1381.73 44
1381.81 39
1381.90 34
1381.98 30
1382.07 27
1382.15 23
1382.24 21
1382.32 19
1382.41 17
1382.49 17
1382.58 17
1382.66 18
1382.75 20
1382.84 23
1382.92 27
1383.01 32
1383.09 37
1383.18 42
1383.26 45
1383.35 48
1383.43 49
1383.52 48
1383.60 46
1383.69 43
1383.77 39
1383.86 35
1383.94 31
1384.03 26
1384.11 22
1384.20 18
1384.28 14
1384.37 10
1384.45 7
1384.54 5
1384.62 4
1384.71 4
1384.79 6
1384.88 8
1384.96 11
1385.05 14
1385.13 16
1385.22 19
1385.30 21
1385.39 22
1385.47 23
1385.56 24
1385.65 24
1385.73 23
1385.82 22
1385.90 22
1385.99 21
1386.07 20
1386.16 19
1386.24 18
1386.33 16
1386.41 14
1386.50 11
1386.58 8
1386.67 5
1386.75 2
1386.84 0
1386.92 0
1387.01 0
1387.09 0
1387.18 3
1387.26 7
1387.35 12
1387.43 16
1387.52 20
1387.61 22
1387.69 22
1387.78 21
1387.86 19
1387.95 18
1388.03 16
1388.12 15
1388.20 15
1388.29 15
1388.37 16
1388.46 16
1388.54 15
1388.63 14
1388.71 13
1388.80 11
1388.88 9
1388.97 7
1389.06 5
1389.14 3
1389.23 1
1389.31 0
1389.40 0
1389.48 0
1389.57 0
1389.65 0
1389.74 0
1389.82 2
1389.91 5
1389.99 9
1390.08 13
1390.16 18
1390.25 21
1390.34 23
1390.42 24
1390.51 23
1390.59 20
1390.68 17
1390.76 13
1390.85 10
1390.93 8
1391.02 7
1391.10 8
1391.19 10
1391.27 12
1391.36 14
1391.44 16
1391.53 16
1391.62 17
1391.70 16
1391.79 16
1391.87 15
1391.96 14
1392.04 13
1392.13 11
1392.21 9
1392.30 6
1392.38 3
1392.47 1
1392.55 0
1392.64 0
1392.73 0
1392.81 0
1392.90 0
1392.98 0
1393.07 0
1393.15 0
1393.24 0
1393.32 0
1393.41 1
1393.49 2
1393.58 3
1393.67 6
1393.75 8
1393.84 11
1393.92 13
1394.01 15
1394.09 17
1394.18 19
1394.26 20
1394.35 21
1394.43 21
1394.52 20
1394.61 19
1394.69 17
1394.78 15
1394.86 14
1394.95 13
1395.03 12
1395.12 12
1395.20 12
1395.29 12
1395.37 11
1395.46 10
1395.55 9
1395.63 9
1395.72 10
1395.80 12
1395.89 15
1395.97 17
1396.06 20
1396.14 21
1396.23 22
1396.32 23
1396.40 23
1396.49 23
1396.57 23
1396.66 23
1396.74 24
1396.83 24
1396.91 24
1397.00 24
1397.09 24
1397.17 23
1397.26 21
1397.34 19
1397.43 18
1397.51 17
1397.60 16
1397.68 17
1397.77 18
1397.86 19
1397.94 19
1398.03 20
1398.11 21
1398.20 23
1398.28 27
1398.37 33
1398.45 41
1398.54 50
1398.63 59
1398.71 66
1398.80 72
1398.88 75
1398.97 74
1399.05 71
1399.14 66
1399.22 61
1399.31 55
1399.40 49
1399.48 44
1399.57 39
1399.65 35
1399.74 30
1399.82 26
1399.91 24
1400.00 22
1400.08 21
1400.17 21
1400.25 23
1400.34 25
1400.42 27
1400.51 30
1400.60 33
1400.68 36
1400.77 39
1400.85 42
1400.94 45
1401.02 47
1401.11 49
1401.19 51
1401.28 52
1401.37 52
1401.45 52
1401.54 51
1401.62 50
1401.71 48
1401.79 46
1401.88 44
1401.97 41
1402.05 38
1402.14 36
1402.22 34
1402.31 31
1402.39 29
1402.48 26
1402.57 23
1402.65 19
1402.74 15
1402.82 11
1402.91 8
1402.99 7
1403.08 7
1403.17 8
1403.25 9
1403.34 11
1403.42 12
1403.51 13
1403.59 14
1403.68 14
1403.77 14
1403.85 14
1403.94 15
1404.02 17
1404.11 19
1404.19 20
1404.28 22
1404.37 23
1404.45 24
1404.54 25
1404.62 26
1404.71 28
1404.80 30
1404.88 32
1404.97 34
1405.05 36
1405.14 36
1405.22 35
1405.31 33
1405.40 29
1405.48 26
1405.57 22
1405.65 18
1405.74 15
1405.82 13
1405.91 11
1406.00 10
1406.08 11
1406.17 12
1406.25 14
1406.34 17
1406.43 20
1406.51 24
1406.60 27
1406.68 30
1406.77 32
1406.85 34
1406.94 34
1407.03 33
1407.11 31
1407.20 27
1407.28 24
1407.37 20
1407.46 17
1407.54 15
1407.63 13
1407.71 14
1407.80 15
1407.89 18
1407.97 21
1408.06 24
1408.14 26
1408.23 28
1408.31 29
1408.40 29
1408.49 28
1408.57 27
1408.66 25
1408.74 24
1408.83 23
1408.92 23
1409.00 23
1409.09 23
1409.17 24
1409.26 25
1409.35 26
1409.43 27
1409.52 28
1409.60 28
1409.69 28
1409.78 28
1409.86 27
1409.95 27
1410.03 27
1410.12 27
1410.21 29
1410.29 31
1410.38 34
1410.46 36
1410.55 38
1410.63 40
1410.72 41
1410.81 42
1410.89 43
1410.98 44
1411.06 45
1411.15 46
1411.24 48
1411.32 50
1411.41 53
1411.49 57
1411.58 61
1411.67 66
1411.75 70
1411.84 74
1411.92 78
1412.01 80
1412.10 81
1412.18 80
1412.27 79
1412.35 77
1412.44 74
1412.53 72
1412.61 69
1412.70 67
1412.78 66
1412.87 65
1412.96 64
1413.04 64
1413.13 64
1413.21 64
1413.30 64
1413.39 65
1413.47 65
1413.56 65
1413.65 64
1413.73 63
1413.82 62
1413.90 59
1413.99 56
1414.08 53
1414.16 48
1414.25 44
1414.33 40
1414.42 35
1414.51 32
1414.59 30
1414.68 29
1414.76 30
1414.85 32
1414.94 35
1415.02 38
1415.11 42
1415.19 46
1415.28 49
1415.37 52
1415.45 54
1415.54 55
1415.63 55
1415.71 55
1415.80 56
1415.88 56
1415.97 56
1416.06 57
1416.14 58
1416.23 57
1416.31 56
1416.40 54
1416.49 52
1416.57 48
1416.66 45
1416.74 41
1416.83 38
1416.92 36
1417.00 34
1417.09 32
1417.18 31
1417.26 29
1417.35 28
1417.43 27
1417.52 27
1417.61 29
1417.69 32
1417.78 36
1417.86 41
1417.95 45
1418.04 47
1418.12 48
1418.21 47
1418.30 44
1418.38 40
1418.47 37
1418.55 36
1418.64 37
1418.73 40
1418.81 45
1418.90 50
1418.99 56
1419.07 59
1419.16 61
1419.24 61
1419.33 58
1419.42 55
1419.50 50
1419.59 46
1419.68 42
1419.76 38
1419.85 36
1419.93 34
1420.02 33
1420.11 34
1420.19 35
1420.28 36
1420.37 37
1420.45 38
1420.54 38
1420.62 38
1420.71 37
1420.80 36
1420.88 34
1420.97 32
1421.06 29
1421.14 26
1421.23 22
1421.31 19
1421.40 16
1421.49 14
1421.57 14
1421.66 15
1421.75 16
1421.83 18
1421.92 20
1422.00 21
1422.09 22
1422.18 22
1422.26 21
1422.35 21
1422.44 20
1422.52 19
1422.61 18
1422.70 18
1422.78 17
1422.87 17
1422.95 18
1423.04 19
1423.13 21
1423.21 23
1423.30 24
1423.39 25
1423.47 26
1423.56 26
1423.65 25
1423.73 25
1423.82 25
1423.90 26
1423.99 27
1424.08 29
1424.16 30
1424.25 30
1424.34 30
1424.42 29
1424.51 27
1424.60 24
1424.68 22
1424.77 19
1424.85 17
1424.94 15
1425.03 14
1425.11 14
1425.20 16
1425.29 18
1425.37 22
1425.46 25
1425.55 29
1425.63 32
1425.72 35
1425.80 37
1425.89 38
1425.98 40
1426.06 42
1426.15 44
1426.24 46
1426.32 47
1426.41 48
1426.50 48
1426.58 47
1426.67 46
1426.76 46
1426.84 47
1426.93 48
1427.02 50
1427.10 51
1427.19 53
1427.27 54
1427.36 54
1427.45 54
1427.53 54
1427.62 54
1427.71 54
1427.79 53
1427.88 53
1427.97 51
1428.05 49
1428.14 47
1428.23 45
1428.31 44
1428.40 43
1428.49 43
1428.57 42
1428.66 41
1428.74 38
1428.83 35
1428.92 31
1429.00 27
1429.09 23
1429.18 21
1429.26 20
1429.35 21
1429.44 23
1429.52 26
1429.61 30
1429.70 34
1429.78 37
1429.87 39
1429.96 41
1430.04 42
1430.13 43
1430.22 44
1430.30 44
1430.39 45
1430.48 46
1430.56 47
1430.65 47
1430.74 48
1430.82 48
1430.91 48
1431.00 48
1431.08 47
1431.17 47
1431.25 47
1431.34 46
1431.43 44
1431.51 41
1431.60 37
1431.69 32
1431.77 27
1431.86 22
1431.95 19
1432.03 17
1432.12 18
1432.21 20
1432.29 23
1432.38 26
1432.47 29
1432.55 30
1432.64 30
1432.73 29
1432.81 29
1432.90 29
1432.99 29
1433.07 30
1433.16 32
1433.25 34
1433.33 36
1433.42 36
1433.51 36
1433.59 35
1433.68 32
1433.77 29
1433.85 26
1433.94 23
1434.03 22
1434.11 21
1434.20 23
1434.29 26
1434.37 30
1434.46 34
1434.55 39
1434.63 42
1434.72 45
1434.81 47
1434.89 48
1434.98 50
1435.07 52
1435.15 54
1435.24 57
1435.33 59
1435.41 62
1435.50 64
1435.59 66
1435.67 68
1435.76 69
1435.85 69
1435.93 69
1436.02 68
1436.11 65
1436.19 61
1436.28 56
1436.37 50
1436.46 45
1436.54 40
1436.63 36
1436.72 34
1436.80 32
1436.89 32
1436.98 33
1437.06 34
1437.15 35
1437.24 36
1437.32 37
1437.41 37
1437.50 36
1437.58 34
1437.67 31
1437.76 28
1437.84 25
1437.93 23
1438.02 21
1438.10 20
1438.19 18
1438.28 17
1438.36 16
1438.45 14
1438.54 12
1438.62 10
1438.71 9
1438.80 9
1438.89 11
1438.97 13
1439.06 17
1439.15 20
1439.23 23
1439.32 24
1439.41 24
1439.49 23
1439.58 21
1439.67 19
1439.75 17
1439.84 16
1439.93 16
1440.01 17
1440.10 18
1440.19 19
1440.27 20
1440.36 20
1440.45 20
1440.54 19
1440.62 16
1440.71 13
1440.80 10
1440.88 7
1440.97 6
1441.06 7
1441.14 10
1441.23 14
1441.32 18
1441.40 22
1441.49 25
1441.58 26
1441.66 26
1441.75 24
1441.84 20
1441.93 17
1442.01 14
1442.10 13
1442.19 12
1442.27 13
1442.36 15
1442.45 18
1442.53 21
1442.62 24
1442.71 27
1442.79 29
1442.88 32
1442.97 34
1443.06 35
1443.14 35
1443.23 35
1443.32 33
1443.40 31
1443.49 28
1443.58 25
1443.66 22
1443.75 19
1443.84 17
1443.93 15
1444.01 13
1444.10 12
1444.19 12
1444.27 12
1444.36 13
1444.45 13
1444.53 14
1444.62 13
1444.71 11
1444.79 9
1444.88 6
1444.97 3
1445.06 1
1445.14 0
1445.23 0
1445.32 2
1445.40 4
1445.49 6
1445.58 7
1445.67 9
1445.75 9
1445.84 9
1445.93 9
1446.01 10
1446.10 10
1446.19 12
1446.27 13
1446.36 14
1446.45 16
1446.54 17
1446.62 18
1446.71 18
1446.80 18
1446.88 18
1446.97 17
1447.06 16
1447.14 14
1447.23 12
1447.32 9
1447.41 6
1447.49 3
1447.58 0
1447.67 0
1447.75 0
1447.84 0
1447.93 0
1448.02 0
1448.10 0
1448.19 0
1448.28 1
1448.36 5
1448.45 10
1448.54 14
1448.63 18
1448.71 21
1448.80 22
1448.89 22
1448.97 21
1449.06 18
1449.15 16
1449.24 14
1449.32 12
1449.41 11
1449.50 10
1449.58 9
1449.67 9
1449.76 9
1449.85 9
1449.93 9
1450.02 10
1450.11 11
1450.19 12
1450.28 14
1450.37 15
1450.46 17
1450.54 18
1450.63 19
1450.72 20
1450.80 20
1450.89 19
1450.98 17
1451.07 15
1451.15 14
1451.24 13
1451.33 13
1451.41 15
1451.50 18
1451.59 22
1451.68 27
1451.76 32
1451.85 36
1451.94 39
1452.02 42
1452.11 44
1452.20 46
1452.29 48
1452.37 49
1452.46 51
1452.55 52
1452.64 54
1452.72 56
1452.81 58
1452.90 60
1452.98 62
1453.07 61
1453.16 59
1453.25 54
1453.33 47
1453.42 39
1453.51 31
1453.60 24
1453.68 18
1453.77 14
1453.86 12
1453.94 11
1454.03 11
1454.12 12
1454.21 12
1454.29 13
1454.38 15
1454.47 18
1454.56 22
1454.64 26
1454.73 30
1454.82 33
1454.90 36
1454.99 37
1455.08 37
1455.17 35
1455.25 32
1455.34 29
1455.43 24
1455.52 20
1455.60 16
1455.69 13
1455.78 11
1455.86 11
1455.95 12
1456.04 15
1456.13 17
1456.21 19
1456.30 20
1456.39 22
1456.48 22
1456.56 23
1456.65 23
1456.74 24
1456.83 26
1456.91 27
1457.00 29
1457.09 31
1457.18 33
1457.26 34
1457.35 36
1457.44 37
1457.52 37
1457.61 37
1457.70 38
1457.79 38
1457.87 38
1457.96 38
1458.05 37
1458.14 36
1458.22 34
1458.31 31
1458.40 27
1458.49 23
1458.57 19
1458.66 15
1458.75 12
1458.84 9
1458.92 6
1459.01 3
1459.10 0
1459.19 0
1459.27 0
1459.36 0
1459.45 0
1459.54 0
1459.62 1
1459.71 4
1459.80 7
1459.89 9
1459.97 12
1460.06 16
1460.15 19
1460.23 22
1460.32 25
1460.41 28
1460.50 30
1460.58 33
1460.67 37
1460.76 41
1460.85 45
1460.93 49
1461.02 52
1461.11 53
1461.20 53
1461.28 50
1461.37 46
1461.46 41
1461.55 37
1461.63 33
1461.72 30
1461.81 27
1461.90 26
1461.98 24
1462.07 22
1462.16 19
1462.25 16
1462.33 14
1462.42 12
1462.51 11
1462.60 11
1462.68 13
1462.77 16
1462.86 19
1462.95 23
1463.04 27
1463.12 30
1463.21 31
1463.30 31
1463.39 30
1463.47 29
1463.56 27
1463.65 26
1463.74 25
1463.82 25
1463.91 27
1464.00 29
1464.09 32
1464.17 36
1464.26 38
1464.35 41
1464.44 42
1464.52 43
1464.61 42
1464.70 41
1464.79 39
1464.87 37
1464.96 36
1465.05 34
1465.14 34
1465.22 34
1465.31 35
1465.40 37
1465.49 39
1465.58 42
1465.66 46
1465.75 49
1465.84 51
1465.93 52
1466.01 52
1466.10 53
1466.19 52
1466.28 53
1466.36 53
1466.45 55
1466.54 57
1466.63 59
1466.71 61
1466.80 64
1466.89 66
1466.98 67
1467.07 68
1467.15 68
1467.24 66
1467.33 64
1467.42 61
1467.50 56
1467.59 50
1467.68 44
1467.77 38
1467.85 33
1467.94 29
1468.03 26
1468.12 26
1468.20 28
1468.29 31
1468.38 35
1468.47 40
1468.56 43
1468.64 45
1468.73 45
1468.82 43
1468.91 40
1468.99 36
1469.08 31
1469.17 25
1469.26 20
1469.35 15
1469.43 11
1469.52 8
1469.61 6
1469.70 5
1469.78 6
1469.87 7
1469.96 8
1470.05 11
1470.13 13
1470.22 16
1470.31 20
1470.40 24
1470.49 28
1470.57 31
1470.66 34
1470.75 35
1470.84 35
1470.92 35
1471.01 33
1471.10 30
1471.19 28
1471.28 26
1471.36 24
1471.45 22
1471.54 21
1471.63 19
1471.72 18
1471.80 17
1471.89 15
1471.98 14
1472.07 13
1472.15 12
1472.24 10
1472.33 9
1472.42 9
1472.51 8
1472.59 7
1472.68 6
1472.77 5
1472.86 4
1472.94 3
1473.03 2
1473.12 1
1473.21 1
1473.30 2
1473.38 2
1473.47 2
1473.56 2
1473.65 1
1473.74 0
1473.82 0
1473.91 0
1474.00 0
1474.09 0
1474.17 0
1474.26 0
1474.35 1
1474.44 3
1474.53 5
1474.61 7
1474.70 8
1474.79 8
1474.88 8
1474.97 7
1475.05 6
1475.14 4
1475.23 3
1475.32 3
1475.41 4
1475.49 5
1475.58 8
1475.67 12
1475.76 16
1475.84 19
1475.93 21
1476.02 22
1476.11 22
1476.20 20
1476.28 19
1476.37 17
1476.46 15
1476.55 14
1476.64 13
1476.72 12
1476.81 11
1476.90 9
1476.99 7
1477.08 5
1477.16 4
1477.25 2
1477.34 2
1477.43 1
1477.52 1
1477.60 2
1477.69 2
1477.78 2
1477.87 3
1477.96 3
1478.04 4
1478.13 5
1478.22 6
1478.31 8
1478.40 9
1478.48 11
1478.57 14
1478.66 17
1478.75 21
1478.84 25
1478.92 30
1479.01 35
1479.10 39
1479.19 43
1479.28 45
1479.36 45
1479.45 43
1479.54 41
1479.63 37
1479.72 34
1479.80 30
1479.89 27
1479.98 24
1480.07 21
1480.16 17
1480.24 13
1480.33 9
1480.42 6
1480.51 5
1480.60 5
1480.69 6
1480.77 8
1480.86 11
1480.95 12
1481.04 13
1481.13 13
1481.21 13
1481.30 12
1481.39 12
1481.48 13
1481.57 15
1481.65 16
1481.74 18
1481.83 18
1481.92 19
1482.01 18
1482.09 18
1482.18 17
1482.27 17
1482.36 17
1482.45 17
1482.54 17
1482.62 18
1482.71 18
1482.80 18
1482.89 19
1482.98 20
1483.06 21
1483.15 23
1483.24 24
1483.33 24
1483.42 24
1483.50 23
1483.59 22
1483.68 20
1483.77 19
1483.86 18
1483.95 19
1484.03 20
1484.12 22
1484.21 24
1484.30 26
1484.39 26
1484.47 25
1484.56 24
1484.65 22
1484.74 21
1484.83 21
1484.92 23
1485.00 25
1485.09 28
1485.18 32
1485.27 34
1485.36 37
1485.44 39
1485.53 41
1485.62 43
1485.71 47
1485.80 51
1485.89 55
1485.97 59
1486.06 62
1486.15 63
1486.24 62
1486.33 59
1486.42 55
1486.50 51
1486.59 46
1486.68 41
1486.77 38
1486.86 37
1486.94 37
1487.03 39
1487.12 42
1487.21 46
1487.30 50
1487.39 54
1487.47 57
1487.56 60
1487.65 61
1487.74 62
1487.83 63
1487.92 64
1488.00 65
1488.09 66
1488.18 66
1488.27 65
1488.36 63
1488.45 59
1488.53 54
1488.62 49
1488.71 44
1488.80 41
1488.89 39
1488.98 40
1489.06 42
1489.15 45
1489.24 48
1489.33 52
1489.42 54
1489.51 56
1489.59 57
1489.68 58
1489.77 59
1489.86 59
1489.95 60
1490.04 61
1490.12 62
1490.21 62
1490.30 62
1490.39 61
1490.48 58
1490.57 55
1490.65 50
1490.74 47
1490.83 44
1490.92 42
1491.01 42
1491.10 43
1491.18 46
1491.27 49
1491.36 52
1491.45 54
1491.54 56
1491.63 58
1491.71 59
1491.80 61
1491.89 63
1491.98 65
1492.07 67
1492.16 69
1492.25 71
1492.33 71
1492.42 72
1492.51 72
1492.60 72
1492.69 73
1492.78 73
1492.86 73
1492.95 72
1493.04 70
1493.13 67
1493.22 63
1493.31 60
1493.39 57
1493.48 55
1493.57 54
1493.66 53
1493.75 52
1493.84 51
1493.93 49
1494.01 48
1494.10 47
1494.19 47
1494.28 46
1494.37 47
1494.46 48
1494.55 49
1494.63 52
1494.72 55
1494.81 58
1494.90 61
1494.99 65
1495.08 67
1495.16 69
1495.25 70
1495.34 70
1495.43 70
1495.52 68
1495.61 65
1495.70 61
1495.78 56
1495.87 50
1495.96 43
1496.05 36
1496.14 30
1496.23 24
1496.32 21
1496.40 21
1496.49 22
1496.58 24
1496.67 28
1496.76 31
1496.85 34
1496.94 36
1497.02 36
1497.11 35
1497.20 33
1497.29 29
1497.38 24
1497.47 19
1497.56 14
1497.64 9
1497.73 4
1497.82 1
1497.91 0
1498.00 0
1498.09 0
1498.18 0
1498.26 0
1498.35 1
1498.44 5
1498.53 8
1498.62 12
1498.71 16
1498.80 19
1498.88 21
1498.97 22
1499.06 23
1499.15 22
1499.24 22
1499.33 21
1499.42 20
1499.50 20
1499.59 21
1499.68 22
1499.77 24
1499.86 25
1499.95 26
1500.04 27
1500.12 27
1500.21 27
1500.30 27
1500.39 26
1500.48 24
1500.57 22
1500.66 18
1500.75 14
1500.83 8
1500.92 2
1501.01 0
1501.10 0
1501.19 0
1501.28 0
1501.37 0
1501.45 0
1501.54 0
1501.63 0
1501.72 1
1501.81 3
1501.90 6
1501.99 8
1502.08 10
1502.16 12
1502.25 13
1502.34 13
1502.43 12
1502.52 10
1502.61 7
1502.70 5
1502.79 3
1502.87 3
1502.96 3
1503.05 5
1503.14 7
1503.23 9
1503.32 10
1503.41 10
1503.50 9
1503.58 8
1503.67 7
1503.76 6
1503.85 5
1503.94 6
1504.03 9
1504.12 13
1504.21 18
1504.29 25
1504.38 33
1504.47 42
1504.56 51
1504.65 61
1504.74 71
1504.83 80
1504.92 89
1505.00 97
1505.09 102
1505.18 107
1505.27 110
1505.36 112
1505.45 113
1505.54 114
1505.63 116
1505.72 119
1505.80 122
1505.89 124
1505.98 126
1506.07 126
1506.16 124
1506.25 121
1506.34 117
1506.43 114
1506.51 111
1506.60 110
1506.69 109
1506.78 110
1506.87 111
1506.96 110
1507.05 109
1507.14 106
1507.23 103
1507.31 99
1507.40 95
1507.49 92
1507.58 90
1507.67 87
1507.76 84
1507.85 80
1507.94 74
1508.03 68
1508.11 61
1508.20 55
1508.29 49
1508.38 44
1508.47 40
1508.56 37
1508.65 35
1508.74 32
1508.83 31
1508.91 30
1509.00 30
1509.09 30
1509.18 31
1509.27 32
1509.36 32
1509.45 31
1509.54 30
1509.63 28
1509.71 26
1509.80 24
1509.89 23
1509.98 22
1510.07 23
1510.16 23
1510.25 25
1510.34 25
1510.43 26
1510.52 25
1510.60 24
1510.69 22
1510.78 20
1510.87 19
1510.96 18
1511.05 18
1511.14 19
1511.23 21
1511.32 25
1511.40 30
1511.49 37
1511.58 45
1511.67 54
1511.76 62
1511.85 68
1511.94 72
1512.03 73
1512.12 72
1512.21 68
1512.29 64
1512.38 59
1512.47 55
1512.56 52
1512.65 49
1512.74 47
1512.83 44
1512.92 41
1513.01 37
1513.10 33
1513.19 29
1513.27 25
1513.36 22
1513.45 20
1513.54 19
1513.63 19
1513.72 20
1513.81 22
1513.90 23
1513.99 25
1514.08 27
1514.16 29
1514.25 30
1514.34 31
1514.43 31
1514.52 29
1514.61 27
1514.70 23
1514.79 19
1514.88 14
1514.97 10
1515.06 6
1515.14 4
1515.23 3
1515.32 3
1515.41 4
1515.50 7
1515.59 9
1515.68 12
1515.77 14
1515.86 17
1515.95 20
1516.04 23
1516.12 26
1516.21 31
1516.30 36
1516.39 42
1516.48 49
1516.57 56
1516.66 62
1516.75 67
1516.84 71
1516.93 73
1517.02 73
1517.11 74
1517.19 74
1517.28 74
1517.37 75
1517.46 76
1517.55 77
1517.64 76
1517.73 74
1517.82 70
1517.91 65
1518.00 60
1518.09 56
1518.18 54
1518.26 54
1518.35 55
1518.44 59
1518.53 62
1518.62 65
1518.71 67
1518.80 69
1518.89 70
1518.98 71
1519.07 72
1519.16 74
1519.25 76
1519.33 80
1519.42 84
1519.51 88
1519.60 91
1519.69 93
1519.78 93
1519.87 92
1519.96 88
1520.05 84
1520.14 78
1520.23 72
1520.32 65
1520.41 59
1520.49 52
1520.58 47
1520.67 42
1520.76 38
1520.85 35
1520.94 32
1521.03 31
1521.12 30
1521.21 30
1521.30 30
1521.39 31
1521.48 33
1521.57 34
1521.66 36
1521.74 38
1521.83 39
1521.92 40
1522.01 39
1522.10 37
1522.19 34
1522.28 30
1522.37 25
1522.46 20
1522.55 16
1522.64 13
1522.73 12
1522.82 11
1522.91 12
1522.99 13
1523.08 14
1523.17 14
1523.26 14
1523.35 13
1523.44 12
1523.53 11
1523.62 11
1523.71 11
1523.80 12
1523.89 13
1523.98 15
1524.07 17
1524.16 18
1524.25 18
1524.34 17
1524.42 14
1524.51 11
1524.60 7
1524.69 3
1524.78 0
1524.87 0
1524.96 0
1525.05 0
1525.14 0
1525.23 1
1525.32 4
1525.41 7
1525.50 11
1525.59 14
1525.68 17
1525.77 20
1525.85 21
1525.94 23
1526.03 23
1526.12 24
1526.21 24
1526.30 25
1526.39 28
1526.48 31
1526.57 35
1526.66 39
1526.75 44
1526.84 47
1526.93 50
1527.02 51
1527.11 51
1527.20 51
1527.29 50
1527.38 51
1527.46 53
1527.55 56
1527.64 59
1527.73 63
1527.82 66
1527.91 68
1528.00 69
1528.09 68
1528.18 67
1528.27 65
1528.36 62
1528.45 59
1528.54 56
1528.63 52
1528.72 47
1528.81 42
1528.90 36
1528.99 31
1529.08 25
1529.16 19
1529.25 13
1529.34 8
1529.43 3
1529.52 0
1529.61 0
1529.70 0
1529.79 0
1529.88 0
1529.97 0
1530.06 0
1530.15 0
1530.24 3
1530.33 7
1530.42 10
1530.51 12
1530.60 13
1530.69 15
1530.78 17
1530.87 20
1530.96 24
1531.04 29
1531.13 34
1531.22 38
1531.31 42
1531.40 44
1531.49 44
1531.58 43
1531.67 41
1531.76 39
1531.85 37
1531.94 38
1532.03 39
1532.12 42
1532.21 46
1532.30 49
1532.39 52
1532.48 55
1532.57 57
1532.66 59
1532.75 61
1532.84 62
1532.93 64
1533.02 65
1533.11 65
1533.20 64
1533.28 63
1533.37 62
1533.46 60
1533.55 59
1533.64 58
1533.73 59
1533.82 59
1533.91 59
1534.00 59
1534.09 56
1534.18 52
1534.27 47
1534.36 40
1534.45 34
1534.54 28
1534.63 23
1534.72 20
1534.81 19
1534.90 19
1534.99 20
1535.08 22
1535.17 23
1535.26 24
1535.35 26
1535.44 27
1535.53 29
1535.62 33
1535.71 37
1535.80 42
1535.89 48
1535.97 54
1536.06 58
1536.15 61
1536.24 61
1536.33 60
1536.42 56
1536.51 52
1536.60 48
1536.69 44
1536.78 42
1536.87 41
1536.96 41
1537.05 43
1537.14 45
1537.23 49
1537.32 53
1537.41 58
1537.50 63
1537.59 67
1537.68 71
1537.77 73
1537.86 73
1537.95 73
1538.04 71
1538.13 69
1538.22 68
1538.31 68
1538.40 69
1538.49 71
1538.58 74
1538.67 77
1538.76 80
1538.85 82
1538.94 83
1539.03 82
1539.12 80
1539.21 75
1539.30 69
1539.39 62
1539.48 54
1539.57 46
1539.65 39
1539.74 34
1539.83 31
1539.92 32
1540.01 36
1540.10 43
1540.19 52
1540.28 62
1540.37 72
1540.46 81
1540.55 89
1540.64 96
1540.73 102
1540.82 107
1540.91 111
1541.00 115
1541.09 117
1541.18 117
1541.27 115
1541.36 112
1541.45 107
1541.54 103
1541.63 101
1541.72 100
1541.81 102
1541.90 106
1541.99 112
1542.08 117
1542.17 122
1542.26 125
1542.35 128
1542.44 131
1542.53 134
1542.62 139
1542.71 145
1542.80 152
1542.89 160
1542.98 168
1543.07 175
1543.16 183
1543.25 191
1543.34 200
1543.43 210
1543.52 221
1543.61 232
1543.70 240
1543.79 246
1543.88 248
1543.97 247
1544.06 244
1544.15 239
1544.24 234
1544.33 230
1544.42 229
1544.51 230
1544.60 234
1544.69 240
1544.78 248
1544.87 258
1544.96 268
1545.05 279
1545.14 290
1545.23 301
1545.32 310
1545.41 316
1545.50 320
1545.59 320
1545.68 317
1545.77 312
1545.86 305
1545.95 296
1546.04 288
1546.13 279
1546.22 271
1546.31 263
1546.40 256
1546.49 249
1546.58 242
1546.67 235
1546.76 227
1546.85 220
1546.94 212
1547.03 204
1547.12 196
1547.21 190
1547.30 185
1547.39 181
1547.48 179
1547.57 177
1547.66 174
1547.75 171
1547.84 166
1547.93 161
1548.02 156
1548.11 151
1548.20 147
1548.29 145
1548.38 143
1548.47 142
1548.56 141
1548.65 139
1548.74 138
1548.83 136
1548.92 134
1549.01 133
1549.10 132
1549.19 132
1549.28 132
1549.37 133
1549.46 134
1549.55 134
1549.64 134
1549.73 133
1549.82 132
1549.91 129
1550.00 126
1550.09 122
1550.18 117
1550.27 111
1550.36 106
1550.45 100
1550.54 95
1550.63 90
1550.72 86
1550.81 83
1550.90 81
1550.99 80
1551.08 79
1551.17 79
1551.26 79
1551.35 78
1551.44 77
1551.53 74
1551.62 70
1551.71 65
1551.80 59
1551.89 53
1551.98 49
1552.07 45
1552.16 42
1552.25 42
1552.34 42
1552.43 43
1552.52 44
1552.62 46
1552.71 48
1552.80 51
1552.89 53
1552.98 56
1553.07 58
1553.16 59
1553.25 60
1553.34 59
1553.43 58
1553.52 56
1553.61 55
1553.70 53
1553.79 51
1553.88 49
1553.97 47
1554.06 44
1554.15 41
1554.24 38
1554.33 33
1554.42 28
1554.51 23
1554.60 19
1554.69 14
1554.78 11
1554.87 8
1554.96 6
1555.05 5
1555.14 5
1555.23 6
1555.32 8
1555.41 12
1555.50 16
1555.59 22
1555.68 28
1555.77 33
1555.86 37
1555.95 38
1556.04 36
1556.13 32
1556.22 27
1556.32 21
1556.41 16
1556.50 12
1556.59 10
1556.68 10
1556.77 10
1556.86 10
1556.95 12
1557.04 14
1557.13 17
1557.22 21
1557.31 25
1557.40 30
1557.49 35
1557.58 39
1557.67 42
1557.76 45
1557.85 46
1557.94 47
1558.03 47
1558.12 47
1558.21 46
1558.30 45
1558.39 44
1558.48 42
1558.57 40
1558.66 37
1558.75 34
1558.84 31
1558.93 27
1559.03 23
1559.12 19
1559.21 15
1559.30 12
1559.39 9
1559.48 6
1559.57 5
1559.66 4
1559.75 3
1559.84 4
1559.93 5
1560.02 5
1560.11 5
1560.20 3
1560.29 1
1560.38 0
1560.47 0
1560.56 0
1560.65 0
1560.74 0
1560.83 0
1560.92 4
1561.01 12
1561.10 20
1561.20 28
1561.29 34
1561.38 38
1561.47 41
1561.56 41
1561.65 40
1561.74 37
1561.83 34
1561.92 31
1562.01 29
1562.10 27
1562.19 26
1562.28 25
1562.37 25
1562.46 25
1562.55 25
1562.64 25
1562.73 25
1562.82 25
1562.91 25
1563.00 26
1563.09 27
1563.19 27
1563.28 28
1563.37 27
1563.46 27
1563.55 25
1563.64 23
1563.73 21
1563.82 20
1563.91 18
1564.00 18
1564.09 18
1564.18 19
1564.27 21
1564.36 24
1564.45 27
1564.54 30
1564.63 31
1564.72 32
1564.81 31
1564.91 29
1565.00 26
1565.09 23
1565.18 19
1565.27 17
1565.36 15
1565.45 14
1565.54 15
1565.63 19
1565.72 25
1565.81 32
1565.90 40
1565.99 49
1566.08 58
1566.17 65
1566.26 72
1566.35 78
1566.45 84
1566.54 90
1566.63 96
1566.72 103
1566.81 110
1566.90 117
1566.99 122
1567.08 127
1567.17 131
1567.26 134
1567.35 138
1567.44 143
1567.53 149
1567.62 155
1567.71 162
1567.80 167
1567.89 171
1567.99 174
1568.08 177
1568.17 179
1568.26 183
1568.35 189
1568.44 196
1568.53 205
1568.62 214
1568.71 224
1568.80 232
1568.89 240
1568.98 246
1569.07 251
1569.16 256
1569.25 260
1569.35 264
1569.44 269
1569.53 276
1569.62 284
1569.71 293
1569.80 304
1569.89 315
1569.98 326
1570.07 336
1570.16 345
1570.25 351
1570.34 357
1570.43 362
1570.52 367
1570.62 372
1570.71 379
1570.80 386
1570.89 395
1570.98 403
1571.07 412
1571.16 420
1571.25 428
1571.34 436
1571.43 444
1571.52 452
1571.61 459
1571.70 466
1571.79 471
1571.89 476
1571.98 479
1572.07 481
1572.16 480
1572.25 478
1572.34 473
1572.43 466
1572.52 456
1572.61 445
1572.70 434
1572.79 423
1572.88 415
1572.97 410
1573.07 407
1573.16 408
1573.25 411
1573.34 416
1573.43 420
1573.52 423
1573.61 424
1573.70 423
1573.79 420
1573.88 414
1573.97 406
1574.06 397
1574.15 385
1574.25 373
1574.34 359
1574.43 346
1574.52 332
1574.61 319
1574.70 308
1574.79 298
1574.88 291
1574.97 287
1575.06 285
1575.15 286
1575.24 289
1575.34 293
1575.43 298
1575.52 301
1575.61 304
1575.70 304
1575.79 302
1575.88 297
1575.97 290
1576.06 280
1576.15 267
1576.24 254
1576.34 241
1576.43 230
1576.52 222
1576.61 217
1576.70 214
1576.79 213
1576.88 212
1576.97 210
1577.06 208
1577.15 203
1577.24 198
1577.34 191
1577.43 184
1577.52 177
1577.61 171
1577.70 166
1577.79 162
1577.88 159
1577.97 159
1578.06 160
1578.15 161
1578.24 163
1578.34 163
1578.43 163
1578.52 161
1578.61 158
1578.70 156
1578.79 153
1578.88 150
1578.97 147
1579.06 143
1579.15 138
1579.24 132
1579.34 126
1579.43 122
1579.52 119
1579.61 118
1579.70 119
1579.79 122
1579.88 125
1579.97 128
1580.06 129
1580.15 128
1580.25 124
1580.34 119
1580.43 113
1580.52 106
1580.61 100
1580.70 95
1580.79 91
1580.88 88
1580.97 85
1581.06 82
1581.16 79
1581.25 76
1581.34 74
1581.43 71
1581.52 70
1581.61 69
1581.70 69
1581.79 69
1581.88 68
1581.97 67
1582.07 65
1582.16 62
1582.25 58
1582.34 55
1582.43 52
1582.52 50
1582.61 49
1582.70 49
1582.79 50
1582.89 53
1582.98 58
1583.07 63
1583.16 70
1583.25 77
1583.34 84
1583.43 91
1583.52 96
1583.61 100
1583.70 102
1583.80 103
1583.89 102
1583.98 101
1584.07 101
1584.16 100
1584.25 101
1584.34 102
1584.43 104
1584.52 106
1584.62 108
1584.71 110
1584.80 112
1584.89 114
1584.98 116
1585.07 119
1585.16 120
1585.25 121
1585.35 120
1585.44 118
1585.53 113
1585.62 105
1585.71 97
1585.80 87
1585.89 77
1585.98 68
1586.07 60
1586.17 54
1586.26 50
1586.35 48
1586.44 47
1586.53 48
1586.62 50
1586.71 53
1586.80 55
1586.89 58
1586.99 60
1587.08 62
1587.17 62
1587.26 62
1587.35 61
1587.44 59
1587.53 58
1587.62 57
1587.72 56
1587.81 55
1587.90 55
1587.99 56
1588.08 57
1588.17 58
1588.26 60
1588.35 62
1588.45 65
1588.54 68
1588.63 69
1588.72 70
1588.81 70
1588.90 69
1588.99 66
1589.08 64
1589.18 61
1589.27 59
1589.36 57
1589.45 56
1589.54 55
1589.63 53
1589.72 52
1589.81 51
1589.91 49
1590.00 47
1590.09 45
1590.18 42
1590.27 39
1590.36 36
1590.45 32
1590.54 27
1590.64 23
1590.73 18
1590.82 15
1590.91 12
1591.00 12
1591.09 13
1591.18 16
1591.27 22
1591.37 29
1591.46 38
1591.55 46
1591.64 53
1591.73 59
1591.82 64
1591.91 66
1592.01 67
1592.10 66
1592.19 65
1592.28 63
1592.37 62
1592.46 61
1592.55 60
1592.64 61
1592.74 62
1592.83 65
1592.92 68
1593.01 71
1593.10 74
1593.19 77
1593.28 79
1593.38 81
1593.47 82
1593.56 83
1593.65 83
1593.74 82
1593.83 81
1593.92 80
1594.01 78
1594.11 76
1594.20 73
1594.29 70
1594.38 66
1594.47 61
1594.56 57
1594.65 53
1594.75 50
1594.84 49
1594.93 50
1595.02 52
1595.11 54
1595.20 56
1595.29 58
1595.39 59
1595.48 60
1595.57 59
1595.66 59
1595.75 59
1595.84 59
1595.93 59
1596.03 59
1596.12 57
1596.21 54
1596.30 49
1596.39 43
1596.48 37
1596.57 31
1596.67 26
1596.76 22
1596.85 20
1596.94 19
1597.03 18
1597.12 16
1597.22 14
1597.31 10
1597.40 6
1597.49 1
1597.58 0
1597.67 0
1597.76 0
1597.86 0
1597.95 0
1598.04 0
1598.13 0
1598.22 0
1598.31 4
1598.40 7
1598.50 9
1598.59 12
1598.68 14
1598.77 16
1598.86 18
1598.95 19
1599.05 20
1599.14 21
1599.23 21
1599.32 19
1599.41 17
1599.50 14
1599.59 10
1599.69 6
1599.78 1
1599.87 0
1599.96 0
1600.05 0
1600.14 0
1600.24 0
1600.33 0
1600.42 0
1600.51 0
1600.60 0
1600.69 1
1600.78 4
1600.88 9
1600.97 14
1601.06 20
1601.15 26
1601.24 30
1601.33 32
1601.43 33
1601.52 31
1601.61 27
1601.70 23
1601.79 19
1601.88 16
1601.98 14
1602.07 13
1602.16 13
1602.25 15
1602.34 17
1602.43 20
1602.53 23
1602.62 27
1602.71 30
1602.80 33
1602.89 35
1602.98 35
1603.08 34
1603.17 31
1603.26 28
1603.35 25
1603.44 24
1603.53 23
1603.63 25
1603.72 28
1603.81 31
1603.90 34
1603.99 36
1604.08 36
1604.18 36
1604.27 36
1604.36 37
1604.45 39
1604.54 41
1604.63 44
1604.73 48
1604.82 51
1604.91 54
1605.00 56
1605.09 59
1605.18 62
1605.28 67
1605.37 71
1605.46 76
1605.55 80
1605.64 83
1605.73 86
1605.83 87
1605.92 88
1606.01 90
1606.10 93
1606.19 96
1606.28 101
1606.38 107
1606.47 113
1606.56 118
1606.65 121
1606.74 122
1606.83 119
1606.93 113
1607.02 105
1607.11 95
1607.20 84
1607.29 74
1607.39 65
1607.48 58
1607.57 53
1607.66 49
1607.75 46
1607.84 43
1607.94 41
1608.03 39
1608.12 39
1608.21 41
1608.30 45
1608.40 51
1608.49 60
1608.58 70
1608.67 80
1608.76 90
1608.85 98
1608.95 105
1609.04 111
1609.13 115
1609.22 118
1609.31 120
1609.40 120
1609.50 119
1609.59 118
1609.68 116
1609.77 114
1609.86 111
1609.96 108
1610.05 104
1610.14 100
1610.23 95
1610.32 90
1610.42 85
1610.51 80
1610.60 77
1610.69 76
1610.78 76
1610.87 79
1610.97 83
1611.06 87
1611.15 91
1611.24 93
1611.33 93
1611.43 91
1611.52 89
1611.61 85
1611.70 82
1611.79 79
1611.89 77
1611.98 75
1612.07 74
1612.16 73
1612.25 72
1612.34 70
1612.44 69
1612.53 68
1612.62 67
1612.71 68
1612.80 68
1612.90 69
1612.99 70
1613.08 70
1613.17 70
1613.26 70
1613.36 69
1613.45 68
1613.54 68
1613.63 69
1613.72 70
1613.82 72
1613.91 75
1614.00 78
1614.09 80
1614.18 82
1614.28 84
1614.37 85
1614.46 85
1614.55 85
1614.64 85
1614.74 83
1614.83 81
1614.92 78
1615.01 75
1615.10 71
1615.20 68
1615.29 66
1615.38 65
1615.47 66
1615.56 66
1615.66 67
1615.75 68
1615.84 69
1615.93 69
1616.02 68
1616.12 68
1616.21 68
1616.30 68
1616.39 69
1616.48 72
1616.58 74
1616.67 78
1616.76 82
1616.85 86
1616.94 90
1617.04 94
1617.13 98
1617.22 101
1617.31 103
1617.40 103
1617.50 102
1617.59 99
1617.68 95
1617.77 90
1617.86 85
1617.96 82
1618.05 80
1618.14 79
1618.23 81
1618.32 85
1618.42 90
1618.51 96
1618.60 102
1618.69 109
1618.79 116
1618.88 122
1618.97 126
1619.06 129
1619.15 132
1619.25 133
1619.34 134
1619.43 135
1619.52 136
1619.61 138
1619.71 140
1619.80 142
1619.89 145
1619.98 147
1620.07 148
1620.17 148
1620.26 146
1620.35 144
1620.44 140
1620.54 136
1620.63 133
1620.72 132
1620.81 134
1620.90 138
1621.00 145
1621.09 152
1621.18 158
1621.27 161
1621.36 162
1621.46 160
1621.55 156
1621.64 152
1621.73 147
1621.83 143
1621.92 139
1622.01 135
1622.10 129
1622.19 123
1622.29 116
1622.38 109
1622.47 102
1622.56 97
1622.66 93
1622.75 90
1622.84 87
1622.93 85
1623.02 82
1623.12 79
1623.21 75
1623.30 72
1623.39 69
1623.49 67
1623.58 66
1623.67 66
1623.76 66
1623.85 67
1623.95 69
1624.04 70
1624.13 71
1624.22 72
1624.32 72
1624.41 70
1624.50 67
1624.59 63
1624.68 57
1624.78 51
1624.87 45
1624.96 40
1625.05 37
1625.15 36
1625.24 39
1625.33 44
1625.42 52
1625.51 61
1625.61 70
1625.70 78
1625.79 85
1625.88 90
1625.98 93
1626.07 94
1626.16 94
1626.25 92
1626.35 89
1626.44 85
1626.53 80
1626.62 75
1626.71 70
1626.81 66
1626.90 64
1626.99 63
1627.08 62
1627.18 63
1627.27 64
1627.36 66
1627.45 68
1627.55 70
1627.64 73
1627.73 76
1627.82 78
1627.92 79
1628.01 78
1628.10 75
1628.19 71
1628.28 65
1628.38 60
1628.47 54
1628.56 48
1628.65 44
1628.75 40
1628.84 37
1628.93 35
1629.02 34
1629.12 34
1629.21 34
1629.30 34
1629.39 34
1629.49 33
1629.58 31
1629.67 28
1629.76 23
1629.86 19
1629.95 16
1630.04 15
1630.13 15
1630.23 17
1630.32 20
1630.41 23
1630.50 28
1630.59 32
1630.69 37
1630.78 43
1630.87 49
1630.96 57
1631.06 64
1631.15 72
1631.24 78
1631.33 84
1631.43 88
1631.52 90
1631.61 89
1631.70 87
1631.80 83
1631.89 77
1631.98 70
1632.07 64
1632.17 57
1632.26 52
1632.35 49
1632.44 46
1632.54 44
1632.63 42
1632.72 40
1632.81 37
1632.91 34
1633.00 31
1633.09 29
1633.18 28
1633.28 29
1633.37 31
1633.46 34
1633.55 38
1633.65 41
1633.74 44
1633.83 46
1633.92 47
1634.02 48
1634.11 48
1634.20 49
1634.29 50
1634.39 51
1634.48 53
1634.57 55
1634.66 57
1634.76 59
1634.85 60
1634.94 61
1635.03 62
1635.13 61
1635.22 60
1635.31 59
1635.40 57
1635.50 54
1635.59 52
1635.68 49
1635.77 47
1635.87 46
1635.96 46
1636.05 47
1636.15 48
1636.24 50
1636.33 50
1636.42 49
1636.52 47
1636.61 45
1636.70 42
1636.79 39
1636.89 39
1636.98 40
1637.07 43
1637.16 48
1637.26 54
1637.35 61
1637.44 66
1637.53 71
1637.63 74
1637.72 76
1637.81 77
1637.90 78
1638.00 79
1638.09 81
1638.18 83
1638.28 86
1638.37 89
1638.46 91
1638.55 91
1638.65 90
1638.74 87
1638.83 83
1638.92 78
1639.02 74
1639.11 70
1639.20 67
1639.29 64
1639.39 62
1639.48 59
1639.57 57
1639.67 56
1639.76 56
1639.85 59
1639.94 63
1640.04 69
1640.13 75
1640.22 81
1640.31 87
1640.41 92
1640.50 96
1640.59 99
1640.69 101
1640.78 104
1640.87 107
1640.96 109
1641.06 110
1641.15 111
1641.24 111
1641.33 110
1641.43 108
1641.52 105
1641.61 102
1641.71 97
1641.80 92
1641.89 85
1641.98 77
1642.08 69
1642.17 61
1642.26 54
1642.35 49
1642.45 47
1642.54 46
1642.63 47
1642.73 48
1642.82 51
1642.91 53
1643.00 54
1643.10 55
1643.19 55
1643.28 53
1643.38 52
1643.47 50
1643.56 50
1643.65 51
1643.75 53
1643.84 56
1643.93 59
1644.02 61
1644.12 63
1644.21 65
1644.30 66
1644.40 68
1644.49 70
1644.58 74
1644.67 78
1644.77 82
1644.86 84
1644.95 85
1645.05 84
1645.14 80
1645.23 76
1645.32 71
1645.42 67
1645.51 65
1645.60 63
1645.70 62
1645.79 61
1645.88 59
1645.97 56
1646.07 53
1646.16 49
1646.25 46
1646.35 44
1646.44 43
1646.53 44
1646.62 46
1646.72 49
1646.81 51
1646.90 53
1647.00 54
1647.09 53
1647.18 53
1647.27 52
1647.37 51
1647.46 51
1647.55 50
1647.65 49
1647.74 47
1647.83 44
1647.93 41
1648.02 38
1648.11 37
1648.20 36
1648.30 37
1648.39 38
1648.48 39
1648.58 39
1648.67 37
1648.76 33
1648.85 28
1648.95 22
1649.04 15
1649.13 9
1649.23 5
1649.32 2
1649.41 2
1649.51 3
1649.60 6
1649.69 10
1649.78 14
1649.88 18
1649.97 20
1650.06 21
1650.16 21
1650.25 19
1650.34 17
1650.43 14
1650.53 11
1650.62 8
1650.71 7
1650.81 6
1650.90 6
1650.99 8
1651.09 11
1651.18 15
1651.27 19
1651.37 23
1651.46 26
1651.55 28
1651.64 29
1651.74 28
1651.83 26
1651.92 22
1652.02 17
1652.11 13
1652.20 8
1652.30 5
1652.39 4
1652.48 4
1652.57 6
1652.67 9
1652.76 12
1652.85 14
1652.95 16
1653.04 16
1653.13 16
1653.23 15
1653.32 15
1653.41 14
1653.51 14
1653.60 15
1653.69 15
1653.78 15
1653.88 15
1653.97 14
1654.06 13
1654.16 11
1654.25 9
1654.34 7
1654.44 4
1654.53 1
1654.62 0
1654.72 0
1654.81 0
1654.90 0
1654.99 0
1655.09 0
1655.18 0
1655.27 0
1655.37 4
1655.46 9
1655.55 14
1655.65 18
1655.74 20
1655.83 22
1655.93 23
1656.02 26
1656.11 28
1656.21 32
1656.30 36
1656.39 41
1656.49 45
1656.58 48
1656.67 49
1656.76 50
1656.86 50
1656.95 50
1657.04 49
1657.14 50
1657.23 51
1657.32 53
1657.42 57
1657.51 61
1657.60 65
1657.70 70
1657.79 74
1657.88 77
1657.98 80
1658.07 82
1658.16 83
1658.26 84
1658.35 84
1658.44 82
1658.54 80
1658.63 77
1658.72 74
1658.81 71
1658.91 67
1659.00 63
1659.09 60
1659.19 58
1659.28 56
1659.37 56
1659.47 57
1659.56 59
1659.65 62
1659.75 66
1659.84 70
1659.93 74
1660.03 77
1660.12 81
1660.21 84
1660.31 88
1660.40 91
1660.49 93
1660.59 95
1660.68 96
1660.77 96
1660.87 96
1660.96 96
1661.05 95
1661.15 94
1661.24 92
1661.33 89
1661.43 84
1661.52 78
1661.61 70
1661.71 61
1661.80 52
1661.89 44
1661.99 36
1662.08 31
1662.17 28
1662.27 28
1662.36 29
1662.45 32
1662.55 35
1662.64 38
1662.73 41
1662.83 45
1662.92 49
1663.01 55
1663.11 61
1663.20 68
1663.29 75
1663.39 80
1663.48 83
1663.57 82
1663.67 79
1663.76 74
1663.85 69
1663.95 64
1664.04 60
1664.13 59
1664.23 58
1664.32 59
1664.41 60
1664.51 60
1664.60 59
1664.69 59
1664.79 58
1664.88 58
1664.97 59
1665.07 61
1665.16 62
1665.25 63
1665.35 63
1665.44 61
1665.53 56
1665.63 51
1665.72 46
1665.81 42
1665.91 40
1666.00 40
1666.09 43
1666.19 49
1666.28 55
1666.38 62
1666.47 68
1666.56 72
1666.66 74
1666.75 75
1666.84 74
1666.94 71
1667.03 66
1667.12 61
1667.22 56
1667.31 52
1667.40 49
1667.50 47
1667.59 46
1667.68 47
1667.78 49
1667.87 52
1667.96 55
1668.06 57
1668.15 59
1668.24 60
1668.34 60
1668.43 58
1668.52 56
1668.62 53
1668.71 50
1668.81 47
1668.90 45
1668.99 45
1669.09 47
1669.18 51
1669.27 57
1669.37 63
1669.46 68
1669.55 71
1669.65 72
1669.74 71
1669.83 68
1669.93 64
1670.02 61
1670.11 59
1670.21 57
1670.30 57
1670.40 58
1670.49 59
1670.58 60
1670.68 60
1670.77 61
1670.86 61
1670.96 62
1671.05 62
1671.14 61
1671.24 61
1671.33 60
1671.42 59
1671.52 57
1671.61 55
1671.71 53
1671.80 50
1671.89 47
1671.99 44
1672.08 42
1672.17 40
1672.27 38
1672.36 38
1672.45 38
1672.55 38
1672.64 38
1672.74 39
1672.83 39
1672.92 38
1673.02 38
1673.11 37
1673.20 37
1673.30 37
1673.39 38
1673.48 39
1673.58 41
1673.67 43
1673.77 45
1673.86 47
1673.95 49
1674.05 50
1674.14 50
1674.23 50
1674.33 47
1674.42 43
1674.51 38
1674.61 31
1674.70 24
1674.80 18
1674.89 13
1674.98 10
1675.08 9
1675.17 11
1675.26 15
1675.36 20
1675.45 25
1675.54 30
1675.64 35
1675.73 38
1675.83 39
1675.92 39
1676.01 37
1676.11 33
1676.20 29
1676.29 24
1676.39 19
1676.48 15
1676.58 12
1676.67 9
1676.76 8
1676.86 7
1676.95 7
1677.04 7
1677.14 7
1677.23 7
1677.33 7
1677.42 6
1677.51 4
1677.61 2
1677.70 0
1677.79 0
1677.89 0
1677.98 0
1678.08 2
1678.17 5
1678.26 7
1678.36 10
1678.45 12
1678.54 14
1678.64 18
1678.73 21
1678.83 26
1678.92 30
1679.01 34
1679.11 38
1679.20 40
1679.29 41
1679.39 42
1679.48 44
1679.58 46
1679.67 48
1679.76 51
1679.86 53
1679.95 55
1680.05 56
1680.14 57
1680.23 58
1680.33 61
1680.42 64
1680.51 68
1680.61 73
1680.70 78
1680.80 83
1680.89 87
1680.98 90
1681.08 92
1681.17 94
1681.27 94
1681.36 93
1681.45 90
1681.55 85
1681.64 79
1681.73 71
1681.83 63
1681.92 55
1682.02 47
1682.11 40
1682.20 34
1682.30 29
1682.39 25
1682.49 22
1682.58 19
1682.67 17
1682.77 15
1682.86 15
1682.96 15
1683.05 16
1683.14 16
1683.24 17
1683.33 17
1683.42 16
1683.52 14
1683.61 11
1683.71 8
1683.80 4
1683.89 0
1683.99 0
1684.08 0
1684.18 0
1684.27 0
1684.36 0
1684.46 0
1684.55 0
1684.65 0
1684.74 3
1684.83 8
1684.93 14
1685.02 20
1685.12 26
1685.21 31
1685.30 35
1685.40 37
1685.49 39
1685.59 41
1685.68 42
1685.77 42
1685.87 43
1685.96 44
1686.06 46
1686.15 48
1686.24 51
1686.34 54
1686.43 56
1686.53 58
1686.62 59
1686.71 59
1686.81 57
1686.90 56
1687.00 54
1687.09 53
1687.18 52
1687.28 51
1687.37 50
1687.47 49
1687.56 47
1687.65 44
1687.75 41
1687.84 38
1687.94 37
1688.03 36
1688.12 38
1688.22 41
1688.31 45
1688.41 48
1688.50 51
1688.59 52
1688.69 52
1688.78 51
1688.88 50
1688.97 49
1689.06 48
1689.16 48
1689.25 49
1689.35 51
1689.44 52
1689.53 54
1689.63 55
1689.72 55
1689.82 54
1689.91 54
1690.01 53
1690.10 52
1690.19 52
1690.29 52
1690.38 52
1690.48 52
1690.57 51
1690.66 49
1690.76 47
1690.85 44
1690.95 40
1691.04 36
1691.13 32
1691.23 29
1691.32 27
1691.42 26
1691.51 25
1691.61 26
1691.70 27
1691.79 29
1691.89 32
1691.98 35
1692.08 38
1692.17 40
1692.26 41
1692.36 41
1692.45 40
1692.55 38
1692.64 35
1692.74 32
1692.83 29
1692.92 25
1693.02 22
1693.11 19
1693.21 18
1693.30 18
1693.39 21
1693.49 24
1693.58 29
1693.68 33
1693.77 36
1693.87 37
1693.96 37
1694.05 36
1694.15 35
1694.24 33
1694.34 31
1694.43 30
1694.53 28
1694.62 27
1694.71 25
1694.81 23
1694.90 22
1695.00 20
1695.09 18
1695.18 16
1695.28 15
1695.37 13
1695.47 11
1695.56 9
1695.66 7
1695.75 5
1695.84 3
1695.94 2
1696.03 2
1696.13 4
1696.22 6
1696.32 9
1696.41 13
1696.50 17
1696.60 21
1696.69 24
1696.79 27
1696.88 29
1696.98 30
1697.07 29
1697.16 28
1697.26 25
1697.35 20
1697.45 16
1697.54 11
1697.64 7
1697.73 5
1697.82 3
1697.92 4
1698.01 6
1698.11 9
1698.20 13
1698.30 18
1698.39 22
1698.49 25
1698.58 27
1698.67 28
1698.77 29
1698.86 29
1698.96 29
1699.05 28
1699.15 28
1699.24 29
1699.33 29
1699.43 31
1699.52 32
1699.62 34
1699.71 36
1699.81 38
1699.90 40
1699.99 41
1700.09 42
1700.18 42
1700.28 41
1700.37 39
1700.47 38
1700.56 36
1700.66 35
1700.75 34
1700.84 34
1700.94 34
1701.03 34
1701.13 34
1701.22 34
1701.32 33
1701.41 34
1701.51 35
1701.60 38
1701.69 43
1701.79 49
1701.88 54
1701.98 60
1702.07 63
1702.17 65
1702.26 64
1702.36 62
1702.45 59
1702.54 56
1702.64 53
1702.73 51
1702.83 49
1702.92 47
1703.02 45
1703.11 42
1703.21 39
1703.30 37
1703.39 35
1703.49 34
1703.58 34
1703.68 37
1703.77 40
1703.87 45
1703.96 49
1704.06 53
1704.15 56
1704.24 57
1704.34 57
1704.43 56
1704.53 54
1704.62 53
1704.72 51
1704.81 49
1704.91 47
1705.00 45
1705.10 43
1705.19 41
1705.28 39
1705.38 38
1705.47 36
1705.57 35
1705.66 34
1705.76 33
1705.85 33
1705.95 33
1706.04 34
1706.14 37
1706.23 39
1706.32 43
1706.42 45
1706.51 47
1706.61 47
1706.70 46
1706.80 45
1706.89 43
1706.99 41
1707.08 38
1707.18 33
1707.27 28
1707.36 23
1707.46 18
1707.55 15
1707.65 15
1707.74 17
1707.84 22
1707.93 29
1708.03 36
1708.12 41
1708.22 45
1708.31 45
1708.41 43
1708.50 38
1708.59 32
1708.69 26
1708.78 21
1708.88 18
1708.97 17
1709.07 18
1709.16 21
1709.26 25
1709.35 29
1709.45 34
1709.54 38
1709.64 41
1709.73 43
1709.82 43
1709.92 43
1710.01 41
1710.11 38
1710.20 35
1710.30 32
1710.39 31
1710.49 30
1710.58 31
1710.68 34
1710.77 37
1710.87 41
1710.96 44
1711.06 46
1711.15 47
1711.24 46
1711.34 44
1711.43 41
1711.53 38
1711.62 36
1711.72 35
1711.81 36
1711.91 38
1712.00 42
1712.10 48
1712.19 54
1712.29 61
1712.38 67
1712.48 71
1712.57 73
1712.67 72
1712.76 70
1712.85 66
1712.95 61
1713.04 58
1713.14 55
1713.23 53
1713.33 52
1713.42 50
1713.52 48
1713.61 45
1713.71 42
1713.80 40
1713.90 39
1713.99 39
1714.09 40
1714.18 42
1714.28 43
1714.37 44
1714.47 44
1714.56 42
1714.66 40
1714.75 37
1714.84 34
1714.94 32
1715.03 30
1715.13 29
1715.22 30
1715.32 32
1715.41 35
1715.51 39
1715.60 43
1715.70 48
1715.79 53
1715.89 57
1715.98 60
1716.08 62
1716.17 62
1716.27 60
1716.36 57
1716.46 53
1716.55 48
1716.65 44
1716.74 42
1716.84 40
1716.93 41
1717.03 42
1717.12 43
1717.22 44
1717.31 42
1717.41 39
1717.50 34
1717.59 28
1717.69 22
1717.78 18
1717.88 17
1717.97 19
1718.07 25
1718.16 33
1718.26 43
1718.35 53
1718.45 63
1718.54 71
1718.64 77
1718.73 82
1718.83 85
1718.92 86
1719.02 86
1719.11 84
1719.21 80
1719.30 75
1719.40 70
1719.49 64
1719.59 58
1719.68 53
1719.78 48
1719.87 44
1719.97 41
1720.06 38
1720.16 36
1720.25 36
1720.35 37
1720.44 40
1720.54 45
1720.63 51
1720.73 58
1720.82 64
1720.92 70
1721.01 74
1721.11 75
1721.20 74
1721.30 71
1721.39 67
1721.49 61
1721.58 55
1721.68 49
1721.77 43
1721.87 39
1721.96 35
1722.06 33
1722.15 31
1722.25 30
1722.34 29
1722.44 29
1722.53 30
1722.63 31
1722.72 32
1722.82 33
1722.91 34
1723.01 34
1723.10 33
1723.20 32
1723.29 32
1723.39 32
1723.48 33
1723.58 34
1723.67 36
1723.77 37
1723.86 37
1723.96 36
1724.05 34
1724.15 32
1724.24 29
1724.34 28
1724.43 27
1724.53 27
1724.62 29
1724.72 30
1724.81 32
1724.91 32
1725.00 31
1725.10 29
1725.19 25
1725.29 20
1725.38 14
1725.48 9
1725.57 4
1725.67 0
1725.76 0
1725.86 0
1725.95 0
1726.05 0
1726.14 0
1726.24 0
1726.33 0
1726.43 0
1726.52 0
1726.62 4
1726.71 9
1726.81 14
1726.90 20
1727.00 24
1727.09 27
1727.19 29
1727.29 30
1727.38 30
1727.48 29
1727.57 29
1727.67 29
1727.76 30
1727.86 31
1727.95 32
1728.05 34
1728.14 36
1728.24 40
1728.33 44
1728.43 51
1728.52 58
1728.62 65
1728.71 72
1728.81 77
1728.90 80
1729.00 80
1729.09 79
1729.19 75
1729.28 72
1729.38 68
1729.47 64
1729.57 60
1729.66 57
1729.76 55
1729.85 52
1729.95 50
1730.05 48
1730.14 46
1730.24 44
1730.33 41
1730.43 38
1730.52 34
1730.62 30
1730.71 26
1730.81 24
1730.90 23
1731.00 24
1731.09 28
1731.19 32
1731.28 36
1731.38 40
1731.47 42
1731.57 44
1731.66 46
1731.76 46
1731.85 47
1731.95 47
1732.05 48
1732.14 49
1732.24 49
1732.33 50
1732.43 51
1732.52 52
1732.62 53
1732.71 53
1732.81 53
1732.90 52
1733.00 49
1733.09 45
1733.19 39
1733.28 33
1733.38 27
1733.47 21
1733.57 16
1733.67 13
1733.76 12
1733.86 13
1733.95 15
1734.05 17
1734.14 18
1734.24 19
1734.33 20
1734.43 21
1734.52 21
1734.62 23
1734.71 25
1734.81 28
1734.90 30
1735.00 31
1735.10 31
1735.19 30
1735.29 28
1735.38 26
1735.48 23
1735.57 20
1735.67 17
1735.76 15
1735.86 13
1735.95 11
1736.05 12
1736.14 13
1736.24 17
1736.33 21
1736.43 26
1736.53 31
1736.62 35
1736.72 37
1736.81 38
1736.91 39
1737.00 38
1737.10 36
1737.19 34
1737.29 32
1737.38 31
1737.48 29
1737.58 29
1737.67 28
1737.77 29
1737.86 30
1737.96 32
1738.05 34
1738.15 36
1738.24 37
1738.34 38
1738.43 38
1738.53 37
1738.62 36
1738.72 35
1738.82 33
1738.91 31
1739.01 29
1739.10 27
1739.20 25
1739.29 23
1739.39 23
1739.48 22
1739.58 22
1739.67 23
1739.77 23
1739.87 24
1739.96 25
1740.06 25
1740.15 26
1740.25 28
1740.34 31
1740.44 34
1740.53 38
1740.63 43
1740.73 47
1740.82 52
1740.92 56
1741.01 58
1741.11 60
1741.20 61
1741.30 62
1741.39 62
1741.49 64
1741.58 68
1741.68 74
1741.78 82
1741.87 91
1741.97 99
1742.06 105
1742.16 108
1742.25 106
1742.35 101
1742.44 93
1742.54 82
1742.64 71
1742.73 60
1742.83 50
1742.92 43
1743.02 38
1743.11 36
1743.21 35
1743.30 35
1743.40 36
1743.50 36
1743.59 36
1743.69 36
1743.78 35
1743.88 35
1743.97 36
1744.07 37
1744.17 38
1744.26 38
1744.36 39
1744.45 38
1744.55 36
1744.64 34
1744.74 31
1744.83 29
1744.93 28
1745.03 28
1745.12 30
1745.22 32
1745.31 35
1745.41 38
1745.50 40
1745.60 42
1745.70 42
1745.79 41
1745.89 41
1745.98 41
1746.08 42
1746.17 44
1746.27 47
1746.36 51
1746.46 54
1746.56 57
1746.65 60
1746.75 62
1746.84 63
1746.94 65
1747.03 67
1747.13 71
1747.23 75
1747.32 79
1747.42 84
1747.51 88
1747.61 92
1747.70 96
1747.80 98
1747.90 100
1747.99 100
1748.09 99
1748.18 98
1748.28 96
1748.37 93
1748.47 91
1748.57 90
1748.66 89
1748.76 90
1748.85 91
1748.95 92
1749.04 92
1749.14 91
1749.24 88
1749.33 86
1749.43 83
1749.52 81
1749.62 81
1749.71 83
1749.81 86
1749.91 91
1750.00 98
1750.10 105
1750.19 112
1750.29 119
1750.38 125
1750.48 130
1750.58 134
1750.67 137
1750.77 137
1750.86 136
1750.96 134
1751.06 130
1751.15 125
1751.25 120
1751.34 116
1751.44 112
1751.53 109
1751.63 106
1751.73 105
1751.82 104
1751.92 102
1752.01 100
1752.11 98
1752.20 95
1752.30 92
1752.40 89
1752.49 87
1752.59 86
1752.68 86
1752.78 87
1752.88 88
1752.97 88
1753.07 87
1753.16 84
1753.26 79
1753.35 73
1753.45 65
1753.55 57
1753.64 49
1753.74 42
1753.83 36
1753.93 31
1754.03 27
1754.12 24
1754.22 22
1754.31 21
1754.41 21
1754.51 22
1754.60 24
1754.70 27
1754.79 30
1754.89 32
1754.98 33
1755.08 33
1755.18 31
1755.27 28
1755.37 26
1755.46 23
1755.56 21
1755.66 20
1755.75 20
1755.85 21
1755.94 22
1756.04 24
1756.14 26
1756.23 28
1756.33 29
1756.42 29
1756.52 29
1756.62 28
1756.71 27
1756.81 26
1756.90 26
1757.00 27
1757.10 28
1757.19 30
1757.29 32
1757.38 33
1757.48 33
1757.57 31
1757.67 28
1757.77 24
1757.86 19
1757.96 14
1758.05 10
1758.15 7
1758.25 5
1758.34 4
1758.44 3
1758.53 3
1758.63 2
1758.73 0
1758.82 0
1758.92 0
1759.01 0
1759.11 0
1759.21 0
1759.30 0
1759.40 0
1759.49 2
1759.59 5
1759.69 9
1759.78 13
1759.88 17
1759.97 21
1760.07 26
1760.17 30
1760.26 33
1760.36 36
1760.46 38
1760.55 38
1760.65 37
1760.74 36
1760.84 34
1760.94 33
1761.03 31
1761.13 30
1761.22 28
1761.32 27
1761.42 25
1761.51 22
1761.61 19
1761.70 16
1761.80 13
1761.90 10
1761.99 10
1762.09 11
1762.18 15
1762.28 20
1762.38 28
1762.47 36
1762.57 45
1762.66 52
1762.76 58
1762.86 63
1762.95 65
1763.05 66
1763.15 66
1763.24 64
1763.34 62
1763.43 59
1763.53 55
1763.63 51
1763.72 46
1763.82 41
1763.91 37
1764.01 33
1764.11 30
1764.20 28
1764.30 28
1764.40 29
1764.49 32
1764.59 35
1764.68 40
1764.78 44
1764.88 48
1764.97 51
1765.07 53
1765.16 54
1765.26 55
1765.36 57
1765.45 59
1765.55 61
1765.65 64
1765.74 66
1765.84 68
1765.93 68
1766.03 67
1766.13 64
1766.22 60
1766.32 55
1766.41 51
1766.51 46
1766.61 43
1766.70 41
1766.80 40
1766.90 40
1766.99 40
1767.09 41
1767.18 44
1767.28 47
1767.38 51
1767.47 57
1767.57 63
1767.67 68
1767.76 73
1767.86 75
1767.95 74
1768.05 71
1768.15 66
1768.24 60
1768.34 56
1768.44 54
1768.53 55
1768.63 59
1768.72 65
1768.82 72
1768.92 80
1769.01 87
1769.11 94
1769.21 98
1769.30 101
1769.40 102
1769.49 102
1769.59 100
1769.69 96
1769.78 91
1769.88 84
1769.98 76
1770.07 67
1770.17 57
1770.27 47
1770.36 37
1770.46 27
1770.55 19
1770.65 13
1770.75 9
1770.84 6
1770.94 6
1771.04 8
1771.13 11
1771.23 15
1771.32 20
1771.42 25
1771.52 29
1771.61 32
1771.71 33
1771.81 32
1771.90 31
1772.00 29
1772.10 27
1772.19 27
1772.29 28
1772.38 31
1772.48 35
1772.58 38
1772.67 40
1772.77 40
1772.87 38
1772.96 35
1773.06 32
1773.16 28
1773.25 26
1773.35 25
1773.45 24
1773.54 25
1773.64 25
1773.73 26
1773.83 25
1773.93 24
1774.02 22
1774.12 19
1774.22 17
1774.31 14
1774.41 12
1774.51 10
1774.60 8
1774.70 6
1774.79 5
1774.89 4
1774.99 4
1775.08 5
1775.18 7
1775.28 10
1775.37 13
1775.47 17
1775.57 20
1775.66 22
1775.76 24
1775.86 26
1775.95 27
1776.05 28
1776.15 29
1776.24 28
1776.34 28
1776.43 27
1776.53 26
1776.63 25
1776.72 24
1776.82 23
1776.92 23
1777.01 23
1777.11 22
1777.21 20
1777.30 19
1777.40 17
1777.50 16
1777.59 15
1777.69 15
1777.79 17
1777.88 19
1777.98 23
1778.08 28
1778.17 33
1778.27 39
1778.36 45
1778.46 49
1778.56 51
1778.65 51
1778.75 50
1778.85 47
1778.94 45
1779.04 44
1779.14 44
1779.23 45
1779.33 48
1779.43 51
1779.52 54
1779.62 55
1779.72 54
1779.81 51
1779.91 46
1780.01 40
1780.10 33
1780.20 27
1780.30 23
1780.39 21
1780.49 22
1780.59 25
1780.68 30
1780.78 35
1780.88 41
1780.97 46
1781.07 49
1781.17 51
1781.26 52
1781.36 53
1781.46 53
1781.55 52
1781.65 51
1781.75 49
1781.84 46
1781.94 42
1782.04 36
1782.13 31
1782.23 27
1782.32 24
1782.42 24
1782.52 25
1782.61 28
1782.71 31
1782.81 32
1782.90 31
1783.00 28
1783.10 23
1783.19 17
1783.29 12
1783.39 7
1783.48 4
1783.58 2
1783.68 1
1783.77 1
1783.87 0
1783.97 0
1784.06 0
1784.16 0
1784.26 0
1784.36 0
1784.45 0
1784.55 0
1784.65 2
1784.74 2
1784.84 2
1784.94 2
1785.03 2
1785.13 3
1785.23 4
1785.32 6
1785.42 9
1785.52 12
1785.61 15
1785.71 19
1785.81 23
1785.90 27
1786.00 33
1786.10 39
1786.19 45
1786.29 51
1786.39 57
1786.48 62
1786.58 66
1786.68 69
1786.77 70
1786.87 69
1786.97 67
1787.06 63
1787.16 58
1787.26 51
1787.35 43
1787.45 35
1787.55 28
1787.64 21
1787.74 17
1787.84 14
1787.93 12
1788.03 12
1788.13 12
1788.22 11
1788.32 10
1788.42 8
1788.52 5
1788.61 3
1788.71 0
1788.81 0
1788.90 0
1789.00 0
1789.10 0
1789.19 0
1789.29 0
1789.39 3
1789.48 8
1789.58 13
1789.68 18
1789.77 23
1789.87 28
1789.97 32
1790.06 34
1790.16 36
1790.26 36
1790.36 36
1790.45 34
1790.55 31
1790.65 27
1790.74 22
1790.84 17
1790.94 11
1791.03 6
1791.13 2
1791.23 0
1791.32 0
1791.42 0
1791.52 0
1791.61 0
1791.71 0
1791.81 2
1791.91 6
1792.00 11
1792.10 17
1792.20 22
1792.29 26
1792.39 29
1792.49 29
1792.58 29
1792.68 28
1792.78 28
1792.87 29
1792.97 32
1793.07 38
1793.17 44
1793.26 51
1793.36 57
1793.46 61
1793.55 63
1793.65 61
1793.75 56
1793.84 50
1793.94 45
1794.04 40
1794.13 38
1794.23 38
1794.33 41
1794.43 46
1794.52 51
1794.62 56
1794.72 59
1794.81 60
1794.91 60
1795.01 57
1795.10 55
1795.20 52
1795.30 51
1795.40 50
1795.49 51
1795.59 52
1795.69 53
1795.78 54
1795.88 54
1795.98 53
1796.07 52
1796.17 50
1796.27 47
1796.37 44
1796.46 41
1796.56 39
1796.66 36
1796.75 34
1796.85 32
1796.95 30
1797.04 28
1797.14 27
1797.24 26
1797.34 26
1797.43 26
1797.53 26
1797.63 27
1797.72 27
1797.82 28
1797.92 28
1798.02 28
1798.11 27
1798.21 27
1798.31 26
1798.40 27
1798.50 28
1798.60 30
1798.69 32
1798.79 34
1798.89 36
1798.99 38
1799.08 39
1799.18 40
1799.28 40
1799.37 40
1799.47 40
1799.57 40
1799.67 38
1799.76 36
1799.86 33
1799.96 30
1800.05 26
1800.15 21
1800.25 17
1800.35 14
1800.44 11
1800.54 8
1800.64 7
1800.73 5
1800.83 3
1800.93 2
1801.03 1
1801.12 0
1801.22 0
1801.32 0
1801.41 0
1801.51 0
1801.61 0
1801.71 0
1801.80 0
1801.90 0
1802.00 0
1802.09 2
1802.19 5
1802.29 8
1802.39 12
1802.48 17
1802.58 21
1802.68 24
1802.77 28
1802.87 30
1802.97 30
1803.07 29
1803.16 27
1803.26 25
1803.36 22
1803.46 20
1803.55 19
1803.65 19
1803.75 21
1803.84 24
1803.94 27
1804.04 31
1804.14 34
1804.23 37
1804.33 39
1804.43 39
1804.52 40
1804.62 39
1804.72 38
1804.82 36
1804.91 35
1805.01 32
1805.11 29
1805.21 26
1805.30 22
1805.40 19
1805.50 16
1805.59 14
1805.69 13
1805.79 11
1805.89 10
1805.98 9
1806.08 8
1806.18 8
1806.28 8
1806.37 9
1806.47 12
1806.57 15
1806.66 18
1806.76 20
1806.86 22
1806.96 23
1807.05 23
1807.15 22
1807.25 22
1807.35 21
1807.44 21
1807.54 21
1807.64 22
1807.74 22
1807.83 21
1807.93 20
1808.03 18
1808.12 16
1808.22 13
1808.32 11
1808.42 10
1808.51 10
1808.61 12
1808.71 16
1808.81 22
1808.90 27
1809.00 32
1809.10 36
1809.20 39
1809.29 40
1809.39 41
1809.49 41
1809.58 42
1809.68 44
1809.78 46
1809.88 48
1809.97 50
1810.07 52
1810.17 52
1810.27 51
1810.36 49
1810.46 46
1810.56 42
1810.66 38
1810.75 33
1810.85 30
1810.95 27
1811.05 26
1811.14 27
1811.24 31
1811.34 37
1811.44 44
1811.53 52
1811.63 59
1811.73 64
1811.83 66
1811.92 65
1812.02 63
1812.12 60
1812.21 57
1812.31 54
1812.41 53
1812.51 52
1812.60 51
1812.70 50
1812.80 49
1812.90 47
1812.99 45
1813.09 42
1813.19 39
1813.29 37
1813.38 36
1813.48 35
1813.58 36
1813.68 36
1813.77 37
1813.87 38
1813.97 39
1814.07 39
1814.16 39
1814.26 38
1814.36 37
1814.46 36
1814.55 34
1814.65 34
1814.75 35
1814.85 37
1814.94 42
1815.04 49
1815.14 57
1815.24 67
1815.33 77
1815.43 86
1815.53 94
1815.63 100
1815.72 103
1815.82 103
1815.92 101
1816.02 97
1816.11 91
1816.21 84
1816.31 76
1816.41 69
1816.51 63
1816.60 58
1816.70 55
1816.80 53
1816.90 52
1816.99 53
1817.09 54
1817.19 56
1817.29 58
1817.38 60
1817.48 60
1817.58 60
1817.68 59
1817.77 57
1817.87 55
1817.97 53
1818.07 53
1818.16 53
1818.26 55
1818.36 57
1818.46 61
1818.55 64
1818.65 68
1818.75 71
1818.85 74
1818.95 78
1819.04 81
1819.14 85
1819.24 88
1819.34 89
1819.43 90
1819.53 90
1819.63 89
1819.73 87
1819.82 84
1819.92 81
1820.02 78
1820.12 75
1820.21 71
1820.31 67
1820.41 63
1820.51 58
1820.61 53
1820.70 48
1820.80 44
1820.90 42
1821.00 41
1821.09 41
1821.19 44
1821.29 47
1821.39 52
1821.48 57
1821.58 61
1821.68 64
1821.78 65
1821.88 65
1821.97 63
1822.07 61
1822.17 59
1822.27 58
1822.36 59
1822.46 61
1822.56 65
1822.66 70
1822.75 75
1822.85 78
1822.95 81
1823.05 82
1823.15 82
1823.24 81
1823.34 81
1823.44 81
1823.54 81
1823.63 80
1823.73 79
1823.83 77
1823.93 73
1824.03 70
1824.12 66
1824.22 62
1824.32 60
1824.42 57
1824.51 56
1824.61 54
1824.71 52
1824.81 49
1824.91 46
1825.00 42
1825.10 39
1825.20 37
1825.30 36
1825.39 37
1825.49 41
1825.59 46
1825.69 52
1825.79 58
1825.88 65
1825.98 71
1826.08 76
1826.18 79
1826.27 82
1826.37 83
1826.47 83
1826.57 82
1826.67 80
1826.76 77
1826.86 74
1826.96 70
1827.06 67
1827.16 64
1827.25 60
1827.35 56
1827.45 52
1827.55 48
1827.64 43
1827.74 38
1827.84 33
1827.94 28
1828.04 24
1828.13 20
1828.23 18
1828.33 17
1828.43 18
1828.53 21
1828.62 26
1828.72 32
1828.82 39
1828.92 46
1829.01 52
1829.11 57
1829.21 59
1829.31 58
1829.41 55
1829.50 51
1829.60 46
1829.70 41
1829.80 38
1829.90 36
1829.99 35
1830.09 34
1830.19 33
1830.29 32
1830.39 31
1830.48 30
1830.58 30
1830.68 30
1830.78 30
1830.88 31
1830.97 30
1831.07 28
1831.17 24
1831.27 20
1831.37 15
1831.46 10
1831.56 5
1831.66 2
1831.76 0
1831.86 0
1831.95 0
1832.05 0
1832.15 0
1832.25 0
1832.35 0
1832.44 0
1832.54 0
1832.64 0
1832.74 5
1832.84 11
1832.93 18
1833.03 26
1833.13 33
1833.23 39
1833.33 44
1833.42 48
1833.52 51
1833.62 53
1833.72 54
1833.82 54
1833.91 55
1834.01 55
1834.11 55
1834.21 54
1834.31 53
1834.40 52
1834.50 49
1834.60 46
1834.70 43
1834.80 41
1834.89 38
1834.99 37
1835.09 36
1835.19 36
1835.29 38
1835.38 40
1835.48 42
1835.58 45
1835.68 46
1835.78 47
1835.87 45
1835.97 43
1836.07 39
1836.17 35
1836.27 33
1836.36 32
1836.46 34
1836.56 37
1836.66 41
1836.76 45
1836.86 48
1836.95 49
1837.05 48
1837.15 45
1837.25 40
1837.35 35
1837.44 30
1837.54 26
1837.64 24
1837.74 24
1837.84 25
1837.93 28
1838.03 33
1838.13 39
1838.23 45
1838.33 51
1838.43 57
1838.52 62
1838.62 66
1838.72 68
1838.82 69
1838.92 70
1839.01 69
1839.11 68
1839.21 68
1839.31 67
1839.41 67
1839.51 67
1839.60 66
1839.70 65
1839.80 63
1839.90 61
1840.00 58
1840.09 55
1840.19 51
1840.29 48
1840.39 46
1840.49 44
1840.59 44
1840.68 45
1840.78 48
1840.88 51
1840.98 56
1841.08 60
1841.17 63
1841.27 66
1841.37 68
1841.47 68
1841.57 68
1841.67 66
1841.76 64
1841.86 62
1841.96 59
1842.06 57
1842.16 54
1842.26 53
1842.35 53
1842.45 56
1842.55 60
1842.65 65
1842.75 72
1842.85 79
1842.94 84
1843.04 88
1843.14 90
1843.24 90
1843.34 89
1843.43 88
1843.53 87
1843.63 87
1843.73 86
1843.83 86
1843.93 85
1844.02 83
1844.12 81
1844.22 78
1844.32 76
1844.42 75
1844.52 74
1844.61 74
1844.71 74
1844.81 75
1844.91 75
1845.01 74
1845.11 73
1845.20 71
1845.30 68
1845.40 64
1845.50 59
1845.60 52
1845.70 45
1845.79 38
1845.89 32
1845.99 28
1846.09 25
1846.19 25
1846.29 27
1846.38 30
1846.48 33
1846.58 36
1846.68 39
1846.78 41
1846.88 44
1846.97 46
1847.07 47
1847.17 48
1847.27 48
1847.37 47
1847.47 44
1847.57 41
1847.66 37
1847.76 33
1847.86 28
1847.96 23
1848.06 19
1848.16 15
1848.25 12
1848.35 11
1848.45 12
1848.55 15
1848.65 19
1848.75 25
1848.84 31
1848.94 36
1849.04 40
1849.14 43
1849.24 44
1849.34 43
1849.44 42
1849.53 39
1849.63 37
1849.73 35
1849.83 33
1849.93 32
1850.03 33
1850.12 35
1850.22 39
1850.32 43
1850.42 48
1850.52 52
1850.62 55
1850.72 56
1850.81 55
1850.91 53
1851.01 49
1851.11 46
1851.21 42
1851.31 38
1851.40 36
1851.50 36
1851.60 37
1851.70 39
1851.80 42
1851.90 45
1852.00 48
1852.09 51
1852.19 53
1852.29 54
1852.39 55
1852.49 56
1852.59 58
1852.69 59
1852.78 59
1852.88 58
1852.98 55
1853.08 51
1853.18 45
1853.28 39
1853.37 33
1853.47 29
1853.57 26
1853.67 25
1853.77 26
1853.87 28
1853.97 29
1854.06 30
1854.16 31
1854.26 31
1854.36 31
1854.46 31
1854.56 31
1854.66 32
1854.75 34
1854.85 35
1854.95 35
1855.05 34
1855.15 31
1855.25 27
1855.35 21
1855.45 14
1855.54 7
1855.64 2
1855.74 0
1855.84 0
1855.94 0
1856.04 0
1856.14 0
1856.23 0
1856.33 0
1856.43 0
1856.53 0
1856.63 0
1856.73 2
1856.83 7
1856.92 14
1857.02 22
1857.12 31
1857.22 38
1857.32 44
1857.42 48
1857.52 50
1857.62 51
1857.71 50
1857.81 48
1857.91 46
1858.01 43
1858.11 39
1858.21 36
1858.31 33
1858.40 30
1858.50 29
1858.60 29
1858.70 31
1858.80 34
1858.90 39
1859.00 45
1859.10 52
1859.19 58
1859.29 62
1859.39 65
1859.49 66
1859.59 65
1859.69 65
1859.79 67
1859.89 70
1859.98 75
1860.08 82
1860.18 90
1860.28 97
1860.38 103
1860.48 106
1860.58 106
1860.67 104
1860.77 100
1860.87 95
1860.97 90
1861.07 85
1861.17 80
1861.27 76
1861.37 72
1861.47 69
1861.56 68
1861.66 67
1861.76 68
1861.86 70
1861.96 73
1862.06 76
1862.16 77
1862.26 78
1862.35 76
1862.45 74
1862.55 71
1862.65 67
1862.75 64
1862.85 61
1862.95 59
1863.05 57
1863.14 56
1863.24 56
1863.34 56
1863.44 58
1863.54 60
1863.64 61
1863.74 63
1863.84 64
1863.93 64
1864.03 63
1864.13 62
1864.23 60
1864.33 59
1864.43 58
1864.53 58
1864.63 56
1864.73 54
1864.82 51
1864.92 46
1865.02 41
1865.12 37
1865.22 35
1865.32 35
1865.42 38
1865.52 41
1865.62 46
1865.71 50
1865.81 52
1865.91 54
1866.01 55
1866.11 54
1866.21 53
1866.31 51
1866.41 49
1866.51 46
1866.60 43
1866.70 40
1866.80 37
1866.90 35
1867.00 34
1867.10 34
1867.20 35
1867.30 37
1867.40 40
1867.49 43
1867.59 45
1867.69 46
1867.79 46
1867.89 43
1867.99 39
1868.09 34
1868.19 28
1868.29 23
1868.39 18
1868.48 15
1868.58 14
1868.68 15
1868.78 18
1868.88 21
1868.98 26
1869.08 31
1869.18 36
1869.28 41
1869.37 46
1869.47 49
1869.57 52
1869.67 53
1869.77 53
1869.87 52
1869.97 50
1870.07 48
1870.17 46
1870.27 44
1870.36 44
1870.46 44
1870.56 45
1870.66 46
1870.76 47
1870.86 48
1870.96 47
1871.06 45
1871.16 43
1871.26 40
1871.35 38
1871.45 37
1871.55 37
1871.65 37
1871.75 37
1871.85 37
1871.95 37
1872.05 35
1872.15 33
1872.25 31
1872.35 28
1872.44 26
1872.54 24
1872.64 23
1872.74 21
1872.84 19
1872.94 18
1873.04 16
1873.14 16
1873.24 17
1873.34 20
1873.43 24
1873.53 29
1873.63 34
1873.73 38
1873.83 41
1873.93 43
1874.03 43
1874.13 42
1874.23 40
1874.33 38
1874.43 35
1874.53 34
1874.62 33
1874.72 33
1874.82 34
1874.92 36
1875.02 38
1875.12 41
1875.22 44
1875.32 45
1875.42 46
1875.52 47
1875.62 46
1875.71 45
1875.81 45
1875.91 44
1876.01 44
1876.11 43
1876.21 42
1876.31 41
1876.41 39
1876.51 36
1876.61 34
1876.71 32
1876.81 32
1876.90 32
1877.00 34
1877.10 37
1877.20 39
1877.30 41
1877.40 41
1877.50 40
1877.60 37
1877.70 33
1877.80 28
1877.90 22
1878.00 17
1878.09 13
1878.19 12
1878.29 13
1878.39 16
1878.49 21
1878.59 28
1878.69 35
1878.79 41
1878.89 45
1878.99 46
1879.09 45
1879.19 42
1879.29 38
1879.38 34
1879.48 30
1879.58 26
1879.68 24
1879.78 23
1879.88 23
1879.98 24
1880.08 25
1880.18 27
1880.28 30
1880.38 32
1880.48 35
1880.58 37
1880.68 40
1880.77 42
1880.87 43
1880.97 45
1881.07 47
1881.17 49
1881.27 50
1881.37 51
1881.47 51
1881.57 50
1881.67 47
1881.77 44
1881.87 42
1881.97 41
1882.07 40
1882.16 41
1882.26 43
1882.36 43
1882.46 43
1882.56 42
1882.66 40
1882.76 38
1882.86 37
1882.96 39
1883.06 42
1883.16 46
1883.26 50
1883.36 53
1883.46 55
1883.56 55
1883.65 54
1883.75 52
1883.85 50
1883.95 47
1884.05 45
1884.15 43
1884.25 41
1884.35 39
1884.45 36
1884.55 32
1884.65 29
1884.75 25
1884.85 23
1884.95 23
1885.05 24
1885.15 28
1885.24 34
1885.34 42
1885.44 52
1885.54 63
1885.64 73
1885.74 81
1885.84 87
1885.94 91
1886.04 92
1886.14 92
1886.24 90
1886.34 89
1886.44 88
1886.54 89
1886.64 90
1886.74 93
1886.84 97
1886.93 101
1887.03 105
1887.13 108
1887.23 111
1887.33 112
1887.43 112
1887.53 110
1887.63 108
1887.73 105
1887.83 103
1887.93 102
1888.03 101
1888.13 101
1888.23 99
1888.33 96
1888.43 92
1888.53 87
1888.63 81
1888.72 76
1888.82 72
1888.92 72
1889.02 73
1889.12 76
1889.22 80
1889.32 83
1889.42 85
1889.52 85
1889.62 83
1889.72 79
1889.82 74
1889.92 70
1890.02 66
1890.12 62
1890.22 59
1890.32 56
1890.42 53
1890.52 50
1890.62 48
1890.72 46
1890.81 46
1890.91 47
1891.01 50
1891.11 53
1891.21 57
1891.31 59
1891.41 60
1891.51 59
1891.61 57
1891.71 53
1891.81 48
1891.91 43
1892.01 38
1892.11 32
1892.21 27
1892.31 21
1892.41 15
1892.51 10
1892.61 5
1892.71 2
1892.81 0
1892.91 1
1893.01 3
1893.10 6
1893.20 10
1893.30 15
1893.40 18
1893.50 20
1893.60 21
1893.70 20
1893.80 17
1893.90 14
1894.00 10
1894.10 6
1894.20 3
1894.30 0
1894.40 0
1894.50 0
1894.60 0
1894.70 0
1894.80 0
1894.90 0
1895.00 0
1895.10 0
1895.20 2
1895.30 3
1895.40 5
1895.50 7
1895.60 9
1895.70 10
1895.80 11
1895.89 12
1895.99 12
1896.09 11
1896.19 11
1896.29 11
1896.39 11
1896.49 10
1896.59 10
1896.69 9
1896.79 7
1896.89 7
1896.99 6
1897.09 7
1897.19 9
1897.29 11
1897.39 13
1897.49 15
1897.59 18
1897.69 20
1897.79 22
1897.89 24
1897.99 28
1898.09 33
1898.19 39
1898.29 45
1898.39 51
1898.49 57
1898.59 61
1898.69 63
1898.79 64
1898.89 65
1898.99 65
1899.09 65
1899.19 65
1899.29 64
1899.39 63
1899.48 61
1899.58 57
1899.68 52
1899.78 45
1899.88 37
1899.98 28
1900.08 20
1900.18 12
1900.28 6
1900.38 2
1900.48 1
1900.58 4
1900.68 9
1900.78 18
1900.88 28
1900.98 39
1901.08 49
1901.18 57
1901.28 64
1901.38 68
1901.48 71
1901.58 72
1901.68 72
1901.78 71
1901.88 69
1901.98 65
1902.08 60
1902.18 54
1902.28 47
1902.38 41
1902.48 35
1902.58 29
1902.68 26
1902.78 23
1902.88 22
1902.98 22
1903.08 23
1903.18 24
1903.28 24
1903.38 24
1903.48 24
1903.58 22
1903.68 19
1903.78 17
1903.88 14
1903.98 13
1904.08 13
1904.18 14
1904.28 17
1904.38 20
1904.48 25
1904.58 30
1904.68 35
1904.78 40
1904.88 43
1904.98 45
1905.08 45
1905.18 44
1905.28 41
1905.38 37
1905.48 33
1905.58 29
1905.68 25
1905.78 22
1905.88 19
1905.98 17
1906.08 14
1906.18 12
1906.28 10
1906.38 8
1906.48 6
1906.58 4
1906.68 4
1906.78 4
1906.88 5
1906.98 7
1907.08 9
1907.18 11
1907.28 13
1907.38 15
1907.48 16
1907.58 18
1907.67 20
1907.77 23
1907.87 26
1907.97 30
1908.07 34
1908.17 39
1908.27 44
1908.37 48
1908.47 52
1908.57 55
1908.67 58
1908.78 59
1908.88 59
1908.98 57
1909.08 54
1909.18 50
1909.28 46
1909.38 41
1909.48 36
1909.58 31
1909.68 26
1909.78 22
1909.88 19
1909.98 17
1910.08 17
1910.18 19
1910.28 22
1910.38 25
1910.48 29
1910.58 32
1910.68 34
1910.78 35
1910.88 35
1910.98 33
1911.08 32
1911.18 30
1911.28 28
1911.38 26
1911.48 24
1911.58 21
1911.68 18
1911.78 14
1911.88 12
1911.98 10
1912.08 10
1912.18 11
1912.28 15
1912.38 20
1912.48 26
1912.58 32
1912.68 37
1912.78 41
1912.88 44
1912.98 45
1913.08 45
1913.18 45
1913.28 44
1913.38 45
1913.48 46
1913.58 48
1913.68 50
1913.78 52
1913.88 52
1913.98 51
1914.08 48
1914.18 42
1914.28 36
1914.38 28
1914.48 21
1914.58 14
1914.68 9
1914.78 6
1914.88 6
1914.98 9
1915.08 14
1915.18 20
1915.28 27
1915.38 32
1915.48 36
1915.58 37
1915.68 35
1915.78 32
1915.88 28
1915.98 24
1916.08 22
1916.18 21
1916.28 23
1916.38 25
1916.48 27
1916.58 29
1916.68 30
1916.78 30
1916.88 30
1916.99 30
1917.09 31
1917.19 31
1917.29 32
1917.39 31
1917.49 30
1917.59 27
1917.69 22
1917.79 17
1917.89 13
1917.99 9
1918.09 7
1918.19 6
1918.29 5
1918.39 3
1918.49 1
1918.59 0
1918.69 0
1918.79 0
1918.89 0
1918.99 0
1919.09 0
1919.19 0
1919.29 5
1919.39 13
1919.49 20
1919.59 27
1919.69 31
1919.79 34
1919.89 36
1919.99 38
1920.09 42
1920.19 48
1920.29 56
1920.39 67
1920.49 79
1920.60 90
1920.70 100
1920.80 106
1920.90 108
1921.00 106
1921.10 102
1921.20 97
1921.30 92
1921.40 89
1921.50 89
1921.60 90
1921.70 92
1921.80 94
1921.90 95
1922.00 93
1922.10 90
1922.20 85
1922.30 79
1922.40 75
1922.50 72
1922.60 73
1922.70 77
1922.80 84
1922.90 94
1923.00 105
1923.10 116
1923.20 127
1923.30 137
1923.41 143
1923.51 147
1923.61 149
1923.71 148
1923.81 145
1923.91 142
1924.01 137
1924.11 133
1924.21 129
1924.31 125
1924.41 121
1924.51 117
1924.61 113
1924.71 109
1924.81 105
1924.91 101
1925.01 96
1925.11 92
1925.21 87
1925.31 83
1925.41 78
1925.51 74
1925.61 71
1925.72 68
1925.82 65
1925.92 63
1926.02 60
1926.12 58
1926.22 54
1926.32 51
1926.42 47
1926.52 43
1926.62 40
1926.72 38
1926.82 38
1926.92 41
1927.02 45
1927.12 52
1927.22 59
1927.32 66
1927.42 72
1927.52 76
1927.62 77
1927.72 77
1927.83 74
1927.93 70
1928.03 65
1928.13 61
1928.23 56
1928.33 52
1928.43 49
1928.53 48
1928.63 47
1928.73 47
1928.83 49
1928.93 51
1929.03 54
1929.13 57
1929.23 60
1929.33 63
1929.43 66
1929.53 69
1929.63 71
1929.74 73
1929.84 75
1929.94 76
1930.04 77
1930.14 77
1930.24 76
1930.34 75
1930.44 72
1930.54 68
1930.64 64
1930.74 59
1930.84 55
1930.94 52
1931.04 52
1931.14 54
1931.24 58
1931.34 63
1931.45 69
1931.55 75
1931.65 80
1931.75 83
1931.85 85
1931.95 85
1932.05 85
1932.15 85
1932.25 84
1932.35 82
1932.45 80
1932.55 78
1932.65 75
1932.75 71
1932.85 67
1932.95 63
1933.06 60
1933.16 56
1933.26 53
1933.36 50
1933.46 48
1933.56 47
1933.66 47
1933.76 48
1933.86 50
1933.96 53
1934.06 56
1934.16 58
1934.26 59
1934.36 60
1934.46 60
1934.57 60
1934.67 60
1934.77 61
1934.87 63
1934.97 65
1935.07 67
1935.17 67
1935.27 66
1935.37 63
1935.47 58
1935.57 54
1935.67 50
1935.77 48
1935.87 47
1935.98 48
1936.08 50
1936.18 53
1936.28 56
1936.38 59
1936.48 63
1936.58 66
1936.68 70
1936.78 74
1936.88 79
1936.98 84
1937.08 88
1937.18 93
1937.29 97
1937.39 101
1937.49 104
1937.59 107
1937.69 110
1937.79 111
1937.89 112
1937.99 112
1938.09 111
1938.19 110
1938.29 107
1938.39 104
1938.49 100
1938.60 95
1938.70 90
1938.80 84
1938.90 79
1939.00 75
1939.10 72
1939.20 70
1939.30 68
1939.40 67
1939.50 66
1939.60 65
1939.70 63
1939.80 60
1939.91 58
1940.01 57
1940.11 56
1940.21 58
1940.31 59
1940.41 61
1940.51 63
1940.61 63
1940.71 62
1940.81 59
1940.91 56
1941.02 52
1941.12 47
1941.22 42
1941.32 38
1941.42 33
1941.52 30
1941.62 27
1941.72 26
1941.82 25
1941.92 26
1942.02 28
1942.12 29
1942.23 31
1942.33 31
1942.43 32
1942.53 33
1942.63 35
1942.73 39
1942.83 44
1942.93 52
1943.03 61
1943.13 70
1943.23 77
1943.34 83
1943.44 85
1943.54 85
1943.64 83
1943.74 80
1943.84 77
1943.94 76
1944.04 76
1944.14 77
1944.24 78
1944.34 79
1944.45 79
1944.55 79
1944.65 78
1944.75 80
1944.85 82
1944.95 87
1945.05 93
1945.15 100
1945.25 106
1945.35 109
1945.46 110
1945.56 108
1945.66 104
1945.76 99
1945.86 93
1945.96 87
1946.06 82
1946.16 77
1946.26 71
1946.36 66
1946.47 62
1946.57 58
1946.67 56
1946.77 56
1946.87 57
1946.97 59
1947.07 62
1947.17 64
1947.27 66
1947.37 66
1947.48 67
1947.58 67
1947.68 68
1947.78 69
1947.88 70
1947.98 71
1948.08 71
1948.18 70
1948.28 68
1948.38 65
1948.49 63
1948.59 61
1948.69 60
1948.79 59
1948.89 59
1948.99 60
1949.09 61
1949.19 64
1949.29 67
1949.40 71
1949.50 75
1949.60 80
1949.70 84
1949.80 87
1949.90 90
1950.00 90
1950.10 90
1950.20 88
1950.31 85
1950.41 81
1950.51 76
1950.61 71
1950.71 66
1950.81 62
1950.91 60
1951.01 59
1951.11 61
1951.22 64
1951.32 68
1951.42 72
1951.52 75
1951.62 76
1951.72 76
1951.82 73
1951.92 69
1952.02 65
1952.13 61
1952.23 57
1952.33 55
1952.43 55
1952.53 56
1952.63 59
1952.73 63
1952.83 67
1952.93 71
1953.04 73
1953.14 74
1953.24 73
1953.34 70
1953.44 67
1953.54 63
1953.64 59
1953.74 57
1953.85 55
1953.95 53
1954.05 52
1954.15 51
1954.25 51
1954.35 51
1954.45 52
1954.55 53
1954.65 55
1954.76 57
1954.86 59
1954.96 60
1955.06 61
1955.16 62
1955.26 62
1955.36 62
1955.46 62
1955.57 61
1955.67 60
1955.77 58
1955.87 57
1955.97 54
1956.07 53
1956.17 51
1956.27 51
1956.38 51
1956.48 51
1956.58 52
1956.68 53
1956.78 53
1956.88 53
1956.98 52
1957.08 51
1957.19 51
1957.29 51
1957.39 52
1957.49 54
1957.59 57
1957.69 59
1957.79 62
1957.89 64
1958.00 66
1958.10 67
1958.20 68
1958.30 68
1958.40 68
1958.50 67
1958.60 65
1958.71 62
1958.81 59
1958.91 54
1959.01 49
1959.11 44
1959.21 41
1959.31 38
1959.41 36
1959.52 35
1959.62 34
1959.72 34
1959.82 33
1959.92 32
1960.02 30
1960.12 29
1960.23 27
1960.33 26
1960.43 25
1960.53 24
1960.63 24
1960.73 24
1960.83 24
1960.93 24
1961.04 23
1961.14 22
1961.24 22
1961.34 21
1961.44 22
1961.54 23
1961.64 26
1961.75 30
1961.85 34
1961.95 38
1962.05 41
1962.15 42
1962.25 42
1962.35 41
1962.46 38
1962.56 34
1962.66 30
1962.76 25
1962.86 22
1962.96 20
1963.06 19
1963.17 21
1963.27 23
1963.37 27
1963.47 30
1963.57 32
1963.67 33
1963.77 33
1963.88 32
1963.98 30
1964.08 29
1964.18 29
1964.28 30
1964.38 32
1964.48 35
1964.59 38
1964.69 41
1964.79 43
1964.89 44
1964.99 46
1965.09 47
1965.19 49
1965.30 52
1965.40 57
1965.50 64
1965.60 73
1965.70 83
1965.80 94
1965.91 105
1966.01 113
1966.11 119
1966.21 120
1966.31 117
1966.41 110
1966.51 99
1966.62 88
1966.72 77
1966.82 68
1966.92 61
1967.02 58
1967.12 58
1967.23 60
1967.33 62
1967.43 63
1967.53 64
1967.63 65
1967.73 64
1967.83 62
1967.94 59
1968.04 56
1968.14 52
1968.24 50
1968.34 49
1968.44 50
1968.55 53
1968.65 60
1968.75 67
1968.85 75
1968.95 83
1969.05 88
1969.15 91
1969.26 92
1969.36 92
1969.46 92
1969.56 92
1969.66 94
1969.76 96
1969.87 100
1969.97 105
1970.07 109
1970.17 112
1970.27 113
1970.37 112
1970.48 110
1970.58 106
1970.68 101
1970.78 96
1970.88 92
1970.98 91
1971.09 92
1971.19 96
1971.29 101
1971.39 108
1971.49 113
1971.59 116
1971.70 116
1971.80 113
1971.90 107
1972.00 101
1972.10 95
1972.20 92
1972.31 91
1972.41 93
1972.51 96
1972.61 99
1972.71 102
1972.81 104
1972.92 106
1973.02 107
1973.12 108
1973.22 109
1973.32 110
1973.42 110
1973.53 109
1973.63 105
1973.73 100
1973.83 94
1973.93 87
1974.03 81
1974.14 77
1974.24 74
1974.34 73
1974.44 72
1974.54 72
1974.64 72
1974.75 71
1974.85 70
1974.95 69
1975.05 69
1975.15 70
1975.25 73
1975.36 76
1975.46 80
1975.56 83
1975.66 84
1975.76 83
1975.87 78
1975.97 71
1976.07 62
1976.17 53
1976.27 45
1976.37 38
1976.48 33
1976.58 29
1976.68 26
1976.78 23
1976.88 21
1976.98 18
1977.09 15
1977.19 12
1977.29 9
1977.39 6
1977.49 3
1977.60 1
1977.70 0
1977.80 0
1977.90 0
1978.00 0
1978.10 0
1978.21 0
1978.31 0
1978.41 0
1978.51 0
1978.61 3
1978.72 8
1978.82 13
1978.92 18
1979.02 23
1979.12 27
1979.22 30
1979.33 31
1979.43 32
1979.53 31
1979.63 30
1979.73 29
1979.84 28
1979.94 28
1980.04 29
1980.14 29
1980.24 29
1980.35 29
1980.45 28
1980.55 27
1980.65 24
1980.75 22
1980.85 20
1980.96 19
1981.06 19
1981.16 22
1981.26 27
1981.36 32
1981.47 37
1981.57 42
1981.67 44
1981.77 45
1981.87 45
1981.98 44
1982.08 43
1982.18 43
1982.28 43
1982.38 45
1982.49 46
1982.59 48
1982.69 51
1982.79 54
1982.89 57
1982.99 60
1983.10 62
1983.20 65
1983.30 66
1983.40 67
1983.50 68
1983.61 68
1983.71 68
1983.81 68
1983.91 66
1984.01 65
1984.12 62
1984.22 59
1984.32 57
1984.42 54
1984.52 52
1984.63 51
1984.73 51
1984.83 53
1984.93 55
1985.03 59
1985.14 62
1985.24 66
1985.34 69
1985.44 72
1985.54 74
1985.65 76
1985.75 76
1985.85 77
1985.95 77
1986.05 77
1986.16 76
1986.26 77
1986.36 77
1986.46 78
1986.56 79
1986.67 81
1986.77 83
1986.87 85
1986.97 87
1987.07 90
1987.18 94
1987.28 98
1987.38 101
1987.48 103
1987.59 103
1987.69 102
1987.79 99
1987.89 95
1987.99 91
1988.10 87
1988.20 84
1988.30 82
1988.40 80
1988.50 79
1988.61 79
1988.71 79
1988.81 80
1988.91 82
1989.01 85
1989.12 89
1989.22 95
1989.32 101
1989.42 107
1989.52 112
1989.63 116
1989.73 117
1989.83 117
1989.93 114
1990.04 109
1990.14 103
1990.24 95
1990.34 87
1990.44 80
1990.55 72
1990.65 66
1990.75 62
1990.85 59
1990.95 58
1991.06 58
1991.16 59
1991.26 60
1991.36 62
1991.47 62
1991.57 62
1991.67 61
1991.77 60
1991.87 58
1991.98 57
1992.08 55
1992.18 55
1992.28 54
1992.38 54
1992.49 54
1992.59 55
1992.69 56
1992.79 56
1992.90 55
1993.00 53
1993.10 50
1993.20 47
1993.30 43
1993.41 40
1993.51 39
1993.61 38
1993.71 39
1993.82 42
1993.92 44
1994.02 46
1994.12 49
1994.22 51
1994.33 54
1994.43 57
1994.53 62
1994.63 67
1994.74 73
1994.84 78
1994.94 84
1995.04 88
1995.14 92
1995.25 95
1995.35 97
1995.45 98
1995.55 98
1995.66 97
1995.76 96
1995.86 94
1995.96 91
1996.07 89
1996.17 86
1996.27 84
1996.37 81
1996.47 77
1996.58 73
1996.68 69
1996.78 66
1996.88 63
1996.99 63
1997.09 63
1997.19 65
1997.29 67
1997.40 68
1997.50 67
1997.60 64
1997.70 60
1997.80 55
1997.91 49
1998.01 43
1998.11 39
1998.21 36
1998.32 34
1998.42 33
1998.52 33
1998.62 32
1998.73 32
1998.83 30
1998.93 28
1999.03 26
1999.13 24
1999.24 22
1999.34 21
1999.44 21
1999.54 21
1999.65 23
1999.75 25
1999.85 27
1999.95 29
2000.06 30
2000.16 30
2000.26 28
2000.36 26
2000.47 24
2000.57 21
2000.67 19
2000.77 17
2000.88 15
2000.98 13
2001.08 11
2001.18 10
2001.28 9
2001.39 10
2001.49 13
2001.59 18
2001.69 25
2001.80 33
2001.90 43
2002.00 53
2002.10 63
2002.21 71
2002.31 77
2002.41 80
2002.51 81
2002.62 80
2002.72 77
2002.82 73
2002.92 68
2003.03 62
2003.13 57
2003.23 52
2003.33 48
2003.44 46
2003.54 44
2003.64 44
2003.74 44
2003.85 44
2003.95 43
2004.05 42
2004.15 39
2004.26 36
2004.36 33
2004.46 30
2004.56 29
2004.67 29
2004.77 30
2004.87 33
2004.97 35
2005.08 37
2005.18 38
2005.28 38
2005.38 37
2005.49 36
2005.59 36
2005.69 38
2005.79 42
2005.90 48
2006.00 55
2006.10 61
2006.20 67
2006.31 71
2006.41 73
2006.51 72
2006.61 69
2006.72 65
2006.82 60
2006.92 55
2007.02 51
2007.13 48
2007.23 45
2007.33 43
2007.43 42
2007.54 42
2007.64 42
2007.74 42
2007.84 43
2007.95 44
2008.05 46
2008.15 48
2008.26 51
2008.36 54
2008.46 58
2008.56 61
2008.67 64
2008.77 64
2008.87 63
2008.97 60
2009.08 54
2009.18 48
2009.28 41
2009.38 34
2009.49 29
2009.59 25
2009.69 22
2009.79 22
2009.90 23
2010.00 25
2010.10 28
2010.20 31
2010.31 33
2010.41 35
2010.51 36
2010.62 37
2010.72 37
2010.82 38
2010.92 40
2011.03 43
2011.13 46
2011.23 50
2011.33 55
2011.44 58
2011.54 60
2011.64 60
2011.74 60
2011.85 58
2011.95 56
2012.05 55
2012.16 56
2012.26 59
2012.36 63
2012.46 70
2012.57 77
2012.67 83
2012.77 88
2012.87 92
2012.98 93
2013.08 93
2013.18 92
2013.29 91
2013.39 90
2013.49 90
2013.59 91
2013.70 93
2013.80 95
2013.90 98
2014.00 101
2014.11 104
2014.21 108
2014.31 113
2014.42 117
2014.52 122
2014.62 127
2014.72 130
2014.83 133
2014.93 134
2015.03 134
2015.13 131
2015.24 127
2015.34 122
2015.44 117
2015.55 113
2015.65 110
2015.75 110
2015.85 111
2015.96 113
2016.06 116
2016.16 119
2016.27 121
2016.37 122
2016.47 123
2016.57 123
2016.68 123
2016.78 123
2016.88 123
2016.98 123
2017.09 123
2017.19 122
2017.29 121
2017.40 118
2017.50 115
2017.60 112
2017.70 108
2017.81 104
2017.91 101
2018.01 97
2018.12 94
2018.22 91
2018.32 88
2018.42 84
2018.53 79
2018.63 72
2018.73 64
2018.84 56
2018.94 48
2019.04 41
2019.14 35
2019.25 31
2019.35 28
2019.45 27
2019.56 26
2019.66 25
2019.76 23
2019.86 21
2019.97 20
2020.07 19
2020.17 19
2020.28 19
2020.38 20
2020.48 21
2020.58 22
2020.69 23
2020.79 23
2020.89 22
2021.00 21
2021.10 20
2021.20 19
2021.31 19
2021.41 21
2021.51 23
2021.61 26
2021.72 31
2021.82 36
2021.92 41
2022.03 47
2022.13 51
2022.23 55
2022.33 59
2022.44 61
2022.54 63
2022.64 64
2022.75 65
2022.85 65
2022.95 66
2023.06 67
2023.16 69
2023.26 73
2023.36 77
2023.47 82
2023.57 87
2023.67 90
2023.78 92
2023.88 91
2023.98 89
2024.09 85
2024.19 81
2024.29 77
2024.39 74
2024.50 73
2024.60 72
2024.70 72
2024.81 71
2024.91 70
2025.01 68
2025.12 66
2025.22 63
2025.32 62
2025.42 60
2025.53 59
2025.63 57
2025.73 54
2025.84 49
2025.94 43
2026.04 36
2026.15 28
2026.25 20
2026.35 14
2026.45 9
2026.56 6
2026.66 5
2026.76 4
2026.87 4
2026.97 4
2027.07 3
2027.18 2
2027.28 0
2027.38 0
2027.49 0
2027.59 0
2027.69 0
2027.79 0
2027.90 0
2028.00 0
2028.10 0
2028.21 0
2028.31 1
2028.41 4
2028.52 7
2028.62 11
2028.72 15
2028.83 19
2028.93 25
2029.03 31
2029.14 37
2029.24 43
2029.34 49
2029.44 55
2029.55 59
2029.65 64
2029.75 68
2029.86 73
2029.96 77
2030.06 81
2030.17 84
2030.27 87
2030.37 87
2030.48 86
2030.58 84
2030.68 80
2030.79 76
2030.89 72
2030.99 67
2031.10 63
2031.20 60
2031.30 58
2031.40 57
2031.51 57
2031.61 57
2031.71 57
2031.82 57
2031.92 56
2032.02 54
2032.13 52
2032.23 50
2032.33 47
2032.44 45
2032.54 43
2032.64 41
2032.75 39
2032.85 36
2032.95 32
2033.06 29
2033.16 27
2033.26 26
2033.37 28
2033.47 30
2033.57 34
2033.68 38
2033.78 41
2033.88 43
2033.99 44
2034.09 43
2034.19 41
2034.29 39
2034.40 37
2034.50 36
2034.60 36
2034.71 36
2034.81 36
2034.91 36
2035.02 37
2035.12 36
2035.22 35
2035.33 32
2035.43 30
2035.53 27
2035.64 25
2035.74 23
2035.84 22
2035.95 22
2036.05 22
2036.15 21
2036.26 21
2036.36 20
2036.46 19
2036.57 17
2036.67 16
2036.77 15
2036.88 15
2036.98 16
2037.08 19
2037.19 23
2037.29 27
2037.39 31
2037.50 34
2037.60 36
2037.70 36
2037.81 34
2037.91 30
2038.01 26
2038.12 22
2038.22 19
2038.32 16
2038.43 14
2038.53 13
2038.63 12
2038.74 11
2038.84 10
2038.94 8
2039.05 7
2039.15 5
2039.25 4
2039.36 5
2039.46 6
2039.56 9
2039.67 13
2039.77 17
2039.87 21
2039.98 25
2040.08 28
2040.18 32
2040.29 36
2040.39 41
2040.49 47
2040.60 53
2040.70 59
2040.81 63
2040.91 66
2041.01 65
2041.12 63
2041.22 58
2041.32 53
2041.43 47
2041.53 43
2041.63 40
2041.74 38
2041.84 37
2041.94 36
2042.05 34
2042.15 32
2042.25 29
2042.36 25
2042.46 21
2042.56 18
2042.67 16
2042.77 15
2042.87 16
2042.98 19
2043.08 24
2043.18 30
2043.29 35
2043.39 41
2043.49 45
2043.60 49
2043.70 51
2043.81 53
2043.91 54
2044.01 55
2044.12 57
2044.22 59
2044.32 59
2044.43 59
2044.53 58
2044.63 55
2044.74 51
2044.84 46
2044.94 42
2045.05 39
2045.15 38
2045.25 38
2045.36 39
2045.46 42
2045.57 45
2045.67 48
2045.77 51
2045.88 52
2045.98 50
2046.08 47
2046.19 43
2046.29 37
2046.39 31
2046.50 26
2046.60 24
2046.70 24
2046.81 26
2046.91 31
2047.02 36
2047.12 42
2047.22 48
2047.33 52
2047.43 56
2047.53 59
2047.64 61
2047.74 63
2047.84 64
2047.95 64
2048.05 64
2048.15 63
2048.26 62
2048.36 60
2048.47 57
2048.57 55
2048.67 53
2048.78 51
2048.88 49
2048.98 49
2049.09 48
2049.19 48
2049.29 48
2049.40 49
2049.50 50
2049.61 52
2049.71 55
2049.81 59
2049.92 62
2050.02 66
2050.12 69
2050.23 72
2050.33 74
2050.43 75
2050.54 76
2050.64 77
2050.75 80
2050.85 83
2050.95 86
2051.06 90
2051.16 93
2051.26 95
2051.37 96
2051.47 95
2051.58 92
2051.68 88
2051.78 82
2051.89 76
2051.99 70
2052.09 66
2052.20 64
2052.30 63
2052.40 63
2052.51 64
2052.61 65
2052.72 65
2052.82 64
2052.92 62
2053.03 61
2053.13 60
2053.23 60
2053.34 60
2053.44 61
2053.55 62
2053.65 61
2053.75 59
2053.86 56
2053.96 50
2054.06 44
2054.17 38
2054.27 34
2054.38 32
2054.48 35
2054.58 41
2054.69 51
2054.79 63
2054.89 75
2055.00 85
2055.10 93
2055.21 96
2055.31 96
2055.41 93
2055.52 89
2055.62 84
2055.72 80
2055.83 77
2055.93 75
2056.04 73
2056.14 72
2056.24 70
2056.35 69
2056.45 68
2056.56 67
2056.66 66
2056.76 66
2056.87 66
2056.97 65
2057.07 65
2057.18 65
2057.28 65
2057.39 66
2057.49 67
2057.59 69
2057.70 70
2057.80 70
2057.91 69
2058.01 65
2058.11 60
2058.22 53
2058.32 46
2058.42 39
2058.53 32
2058.63 27
2058.74 24
2058.84 23
2058.94 23
2059.05 24
2059.15 26
2059.26 27
2059.36 28
2059.46 28
2059.57 26
2059.67 23
2059.78 18
2059.88 11
2059.98 3
2060.09 0
2060.19 0
2060.29 0
2060.40 0
2060.50 0
2060.61 0
2060.71 0
2060.81 0
2060.92 9
2061.02 17
2061.13 23
2061.23 27
2061.33 29
2061.44 31
2061.54 31
2061.65 32
2061.75 33
2061.85 33
2061.96 33
2062.06 33
2062.17 32
2062.27 31
2062.37 31
2062.48 30
2062.58 31
2062.69 32
2062.79 34
2062.89 36
2063.00 37
2063.10 37
2063.21 35
2063.31 31
2063.41 25
2063.52 18
2063.62 11
2063.73 6
2063.83 4
2063.93 3
2064.04 6
2064.14 10
2064.25 16
2064.35 22
2064.45 27
2064.56 31
2064.66 34
2064.77 36
2064.87 38
2064.97 38
2065.08 37
2065.18 37
2065.29 36
2065.39 35
2065.49 35
2065.60 35
2065.70 37
2065.81 39
2065.91 42
2066.01 45
2066.12 48
2066.22 50
2066.33 51
2066.43 50
2066.53 48
2066.64 46
2066.74 44
2066.85 43
2066.95 44
2067.05 47
2067.16 53
2067.26 61
2067.37 68
2067.47 76
2067.58 81
2067.68 85
2067.78 86
2067.89 85
2067.99 83
2068.10 80
2068.20 76
2068.30 72
2068.41 68
2068.51 63
2068.62 56
2068.72 50
2068.82 43
2068.93 36
2069.03 32
2069.14 29
2069.24 29
2069.35 31
2069.45 36
2069.55 41
2069.66 48
2069.76 54
2069.87 61
2069.97 68
2070.07 74
2070.18 79
2070.28 83
2070.39 84
2070.49 85
2070.60 83
2070.70 80
2070.80 77
2070.91 74
2071.01 70
2071.12 68
2071.22 66
2071.32 66
2071.43 67
2071.53 68
2071.64 71
2071.74 74
2071.85 78
2071.95 82
2072.05 84
2072.16 86
2072.26 86
2072.37 84
2072.47 81
2072.57 76
2072.68 71
2072.78 66
2072.89 62
2072.99 59
2073.10 56
2073.20 55
2073.30 54
2073.41 52
2073.51 51
2073.62 50
2073.72 48
2073.83 47
2073.93 46
2074.03 45
2074.14 46
2074.24 49
2074.35 52
2074.45 57
2074.56 64
2074.66 70
2074.76 77
2074.87 82
2074.97 86
2075.08 87
2075.18 86
2075.29 82
2075.39 77
2075.49 72
2075.60 67
2075.70 64
2075.81 62
2075.91 63
2076.02 65
2076.12 68
2076.22 71
2076.33 73
2076.43 75
2076.54 77
2076.64 78
2076.75 78
2076.85 79
2076.95 80
2077.06 81
2077.16 82
2077.27 83
2077.37 85
2077.48 87
2077.58 90
2077.68 92
2077.79 95
2077.89 97
2078.00 98
2078.10 98
2078.21 97
2078.31 96
2078.42 94
2078.52 92
2078.62 90
2078.73 87
2078.83 84
2078.94 80
2079.04 77
2079.15 74
2079.25 72
2079.35 71
2079.46 72
2079.56 72
2079.67 73
2079.77 73
2079.88 73
2079.98 73
2080.09 72
2080.19 72
2080.29 71
2080.40 72
2080.50 73
2080.61 76
2080.71 79
2080.82 83
2080.92 87
2081.03 90
2081.13 92
2081.23 92
2081.34 90
2081.44 86
2081.55 82
2081.65 79
2081.76 76
2081.86 75
2081.97 76
2082.07 77
2082.17 80
2082.28 82
2082.38 83
2082.49 83
2082.59 82
2082.70 80
2082.80 78
2082.91 76
2083.01 75
2083.11 75
2083.22 76
2083.32 78
2083.43 81
2083.53 83
2083.64 85
2083.74 87
2083.85 90
2083.95 92
2084.06 94
2084.16 95
2084.26 95
2084.37 94
2084.47 92
2084.58 90
2084.68 88
2084.79 88
2084.89 88
2085.00 90
2085.10 92
2085.21 93
2085.31 95
2085.41 95
2085.52 93
2085.62 91
2085.73 88
2085.83 85
2085.94 82
2086.04 81
2086.15 80
2086.25 81
2086.36 82
2086.46 83
2086.56 84
2086.67 86
2086.77 87
2086.88 89
2086.98 90
2087.09 90
2087.19 90
2087.30 90
2087.40 88
2087.51 86
2087.61 83
2087.71 79
2087.82 76
2087.92 72
2088.03 69
2088.13 66
2088.24 63
2088.34 60
2088.45 56
2088.55 52
2088.66 47
2088.76 43
2088.87 40
2088.97 39
2089.07 39
2089.18 41
2089.28 44
2089.39 47
2089.49 50
2089.60 53
2089.70 55
2089.81 57
2089.91 59
2090.02 60
2090.12 62
2090.23 62
2090.33 61
2090.44 59
2090.54 56
2090.64 51
2090.75 46
2090.85 40
2090.96 34
2091.06 28
2091.17 23
2091.27 20
2091.38 19
2091.48 21
2091.59 24
2091.69 29
2091.80 33
2091.90 37
2092.01 40
2092.11 42
2092.22 42
2092.32 42
2092.42 41
2092.53 40
2092.63 39
2092.74 38
2092.84 38
2092.95 38
2093.05 38
2093.16 39
2093.26 40
2093.37 41
2093.47 40
2093.58 37
2093.68 32
2093.79 26
2093.89 18
2094.00 11
2094.10 4
2094.21 0
2094.31 0
2094.41 0
2094.52 0
2094.62 0
2094.73 0
2094.83 0
2094.94 0
2095.04 1
2095.15 2
2095.25 4
2095.36 5
2095.46 6
2095.57 8
2095.67 9
2095.78 12
2095.88 15
2095.99 18
2096.09 23
2096.20 27
2096.30 31
2096.41 34
2096.51 35
2096.62 35
2096.72 32
2096.83 29
2096.93 25
2097.04 22
2097.14 21
2097.24 22
2097.35 25
2097.45 30
2097.56 35
2097.66 40
2097.77 43
2097.87 45
2097.98 44
2098.08 43
2098.19 40
2098.29 39
2098.40 38
2098.50 38
2098.61 39
2098.71 41
2098.82 42
2098.92 42
2099.03 41
2099.13 40
2099.24 38
2099.34 38
2099.45 38
2099.55 40
2099.66 43
2099.76 46
2099.87 49
2099.97 50
2100.08 50
2100.18 49
2100.29 46
2100.39 44
2100.50 42
2100.60 42
2100.71 44
2100.81 47
2100.92 51
2101.02 56
2101.13 62
2101.23 68
2101.34 74
2101.44 80
2101.55 84
2101.65 86
2101.76 87
2101.86 85
2101.97 81
2102.07 75
2102.18 69
2102.28 62
2102.39 57
2102.49 53
2102.60 50
2102.70 46
2102.81 43
2102.91 39
2103.02 34
2103.12 29
2103.23 25
2103.33 22
2103.44 22
2103.54 24
2103.65 29
2103.75 36
2103.86 44
2103.96 52
2104.07 59
2104.17 65
2104.28 70
2104.38 73
2104.49 75
2104.59 76
2104.70 75
2104.80 71
2104.91 66
2105.01 60
2105.12 54
2105.22 48
2105.33 44
2105.43 43
2105.54 44
2105.64 47
2105.75 51
2105.85 55
2105.96 58
2106.06 59
2106.17 59
2106.27 57
2106.38 54
2106.48 52
2106.59 49
2106.69 48
2106.80 48
2106.90 48
2107.01 47
2107.11 46
2107.22 44
2107.32 41
2107.43 37
2107.53 33
2107.64 28
2107.74 24
2107.85 22
2107.95 23
2108.06 25
2108.16 29
2108.27 36
2108.37 42
2108.48 49
2108.58 55
2108.69 59
2108.79 62
2108.90 62
2109.00 62
2109.11 61
2109.21 60
2109.32 60
2109.42 61
2109.53 62
2109.63 63
2109.74 63
2109.84 62
2109.95 59
2110.06 55
2110.16 50
2110.27 46
2110.37 42
2110.48 41
2110.58 42
2110.69 44
2110.79 47
2110.90 52
2111.00 56
2111.11 59
2111.21 62
2111.32 63
2111.42 62
2111.53 60
2111.63 57
2111.74 53
2111.84 50
2111.95 47
2112.05 45
2112.16 45
2112.26 46
2112.37 47
2112.47 49
2112.58 50
2112.69 52
2112.79 53
2112.90 53
2113.00 52
2113.11 49
2113.21 46
2113.32 41
2113.42 36
2113.53 31
2113.63 28
2113.74 26
2113.84 27
2113.95 31
2114.05 36
2114.16 42
2114.26 49
2114.37 55
2114.47 61
2114.58 65
2114.68 69
2114.79 71
2114.90 72
2115.00 73
2115.11 72
2115.21 70
2115.32 68
2115.42 64
2115.53 60
2115.63 55
2115.74 49
2115.84 42
2115.95 35
2116.05 28
2116.16 22
2116.26 17
2116.37 14
2116.48 14
2116.58 16
2116.69 20
2116.79 25
2116.90 30
2117.00 35
2117.11 39
2117.21 42
2117.32 44
2117.42 45
2117.53 45
2117.63 44
2117.74 41
2117.84 37
2117.95 31
2118.06 25
2118.16 19
2118.27 14
2118.37 10
2118.48 8
2118.58 7
2118.69 8
2118.79 10
2118.90 11
2119.00 13
2119.11 15
2119.21 17
2119.32 19
2119.43 21
2119.53 22
2119.64 23
2119.74 23
2119.85 23
2119.95 21
2120.06 20
2120.16 18
2120.27 17
2120.37 17
2120.48 17
2120.58 18
2120.69 18
2120.80 18
2120.90 17
2121.01 15
2121.11 11
2121.22 6
2121.32 1
2121.43 0
2121.53 0
2121.64 0
2121.74 0
2121.85 0
2121.96 0
2122.06 0
2122.17 1
2122.27 6
2122.38 10
2122.48 14
2122.59 17
2122.69 21
2122.80 25
2122.90 30
2123.01 35
2123.12 40
2123.22 44
2123.33 46
2123.43 47
2123.54 47
2123.64 47
2123.75 48
2123.85 50
2123.96 53
2124.07 57
2124.17 60
2124.28 63
2124.38 63
2124.49 62
2124.59 60
2124.70 57
2124.80 53
2124.91 50
2125.01 47
2125.12 45
2125.23 43
2125.33 43
2125.44 44
2125.54 46
2125.65 48
2125.75 51
2125.86 54
2125.96 55
2126.07 56
2126.18 55
2126.28 53
2126.39 50
2126.49 46
2126.60 41
2126.70 35
2126.81 30
2126.91 25
2127.02 21
2127.13 19
2127.23 19
2127.34 22
2127.44 27
2127.55 35
2127.65 42
2127.76 49
2127.87 53
2127.97 55
2128.08 55
2128.18 53
2128.29 52
2128.39 53
2128.50 57
2128.60 64
2128.71 73
2128.82 83
2128.92 94
2129.03 103
2129.13 109
2129.24 114
2129.34 115
2129.45 115
2129.56 112
2129.66 108
2129.77 103
2129.87 98
2129.98 93
2130.08 89
2130.19 86
2130.30 84
2130.40 83
2130.51 81
2130.61 79
2130.72 75
2130.82 71
2130.93 67
2131.03 65
2131.14 63
2131.25 64
2131.35 66
2131.46 69
2131.56 72
2131.67 74
2131.77 74
2131.88 73
2131.99 71
2132.09 68
2132.20 65
2132.30 62
2132.41 60
2132.51 59
2132.62 59
2132.73 59
2132.83 58
2132.94 58
2133.04 57
2133.15 56
2133.25 54
2133.36 53
2133.47 52
2133.57 51
2133.68 51
2133.78 52
2133.89 51
2133.99 50
2134.10 48
2134.21 46
2134.31 43
2134.42 42
2134.52 41
2134.63 42
2134.74 44
2134.84 46
2134.95 49
2135.05 50
2135.16 51
2135.26 51
2135.37 49
2135.48 48
2135.58 46
2135.69 46
2135.79 47
2135.90 48
2136.00 51
2136.11 53
2136.22 55
2136.32 55
2136.43 54
2136.53 52
2136.64 50
2136.75 46
2136.85 43
2136.96 40
2137.06 38
2137.17 36
2137.27 34
2137.38 34
2137.49 34
2137.59 35
2137.70 38
2137.80 42
2137.91 47
2138.02 53
2138.12 60
2138.23 66
2138.33 72
2138.44 77
2138.55 80
2138.65 80
2138.76 78
2138.86 74
2138.97 69
2139.07 63
2139.18 58
2139.29 55
2139.39 54
2139.50 54
2139.60 56
2139.71 57
2139.82 59
2139.92 58
2140.03 57
2140.13 54
2140.24 50
2140.35 45
2140.45 41
2140.56 38
2140.66 36
2140.77 36
2140.87 38
2140.98 41
2141.09 45
2141.19 49
2141.30 51
2141.40 52
2141.51 50
2141.62 47
2141.72 42
2141.83 37
2141.93 32
2142.04 27
2142.15 23
2142.25 21
2142.36 21
2142.46 22
2142.57 24
2142.68 27
2142.78 30
2142.89 33
2142.99 36
2143.10 37
2143.21 38
2143.31 38
2143.42 38
2143.52 38
2143.63 40
2143.74 42
2143.84 45
2143.95 48
2144.05 51
2144.16 53
2144.27 54
2144.37 55
2144.48 54
2144.58 53
2144.69 50
2144.80 47
2144.90 42
2145.01 37
2145.11 31
2145.22 25
2145.33 18
2145.43 12
2145.54 7
2145.64 2
2145.75 0
2145.86 0
2145.96 0
2146.07 0
2146.17 0
2146.28 1
2146.39 8
2146.49 16
2146.60 26
2146.71 35
2146.81 43
2146.92 48
2147.02 51
2147.13 52
2147.24 50
2147.34 48
2147.45 45
2147.55 43
2147.66 41
2147.77 38
2147.87 35
2147.98 31
2148.08 25
2148.19 19
2148.30 14
2148.40 10
2148.51 10
2148.61 12
2148.72 18
2148.83 25
2148.93 33
2149.04 40
2149.15 46
2149.25 49
2149.36 49
2149.46 47
2149.57 43
2149.68 37
2149.78 31
2149.89 24
2149.99 17
2150.10 11
2150.21 8
2150.31 5
2150.42 5
2150.53 5
2150.63 6
2150.74 7
2150.84 7
2150.95 6
2151.06 5
2151.16 4
2151.27 3
2151.37 3
2151.48 5
2151.59 7
2151.69 11
2151.80 16
2151.91 20
2152.01 24
2152.12 27
2152.22 30
2152.33 31
2152.44 31
2152.54 32
2152.65 32
2152.76 33
2152.86 33
2152.97 33
2153.07 32
2153.18 30
2153.29 28
2153.39 27
2153.50 25
2153.61 25
2153.71 25
2153.82 25
2153.92 25
2154.03 25
2154.14 24
2154.24 23
2154.35 22
2154.46 22
2154.56 22
2154.67 24
2154.77 27
2154.88 30
2154.99 33
2155.09 35
2155.20 37
2155.31 38
2155.41 37
2155.52 34
2155.62 31
2155.73 27
2155.84 23
2155.94 18
2156.05 14
2156.16 9
2156.26 5
2156.37 1
2156.47 0
2156.58 0
2156.69 0
2156.79 0
2156.90 5
2157.01 12
2157.11 20
2157.22 28
2157.33 34
2157.43 38
2157.54 39
2157.64 37
2157.75 34
2157.86 30
2157.96 26
2158.07 23
2158.18 21
2158.28 18
2158.39 16
2158.50 12
2158.60 7
2158.71 1
2158.81 0
2158.92 0
2159.03 0
2159.13 0
2159.24 0
2159.35 0
2159.45 0
2159.56 2
2159.67 6
2159.77 8
2159.88 10
2159.98 11
2160.09 12
2160.20 12
2160.30 13
2160.41 14
2160.52 15
2160.62 16
2160.73 17
2160.84 17
2160.94 18
2161.05 19
2161.16 22
2161.26 25
2161.37 30
2161.47 36
2161.58 41
2161.69 46
2161.79 50
2161.90 53
2162.01 55
2162.11 56
2162.22 57
2162.33 59
2162.43 60
2162.54 62
2162.65 63
2162.75 63
2162.86 62
2162.97 60
2163.07 58
2163.18 55
2163.28 54
2163.39 53
2163.50 54
2163.60 56
2163.71 59
2163.82 62
2163.92 64
2164.03 65
2164.14 65
2164.24 63
2164.35 61
2164.46 60
2164.56 59
2164.67 58
2164.78 59
2164.88 59
2164.99 59
2165.10 59
2165.20 58
2165.31 56
2165.41 54
2165.52 52
2165.63 49
2165.73 48
2165.84 47
2165.95 47
2166.05 49
2166.16 52
2166.27 55
2166.37 58
2166.48 61
2166.59 63
2166.69 64
2166.80 65
2166.91 66
2167.01 68
2167.12 71
2167.23 75
2167.33 79
2167.44 81
2167.55 83
2167.65 82
2167.76 79
2167.87 74
2167.97 68
2168.08 61
2168.19 54
2168.29 48
2168.40 43
2168.51 39
2168.61 36
2168.72 33
2168.83 31
2168.93 28
2169.04 26
2169.15 24
2169.25 22
2169.36 21
2169.46 19
2169.57 17
2169.68 15
2169.78 11
2169.89 6
2170.00 1
2170.10 0
2170.21 0
2170.32 0
2170.42 0
2170.53 0
2170.64 6
2170.74 13
2170.85 20
2170.96 27
2171.06 33
2171.17 38
2171.28 44
2171.38 49
2171.49 55
2171.60 60
2171.70 65
2171.81 69
2171.92 72
2172.03 74
2172.13 74
2172.24 73
2172.35 71
2172.45 69
2172.56 67
2172.67 65
2172.77 64
2172.88 63
2172.99 62
2173.09 62
2173.20 63
2173.31 64
2173.41 65
2173.52 65
2173.63 65
2173.73 64
2173.84 62
2173.95 61
2174.05 60
2174.16 60
2174.27 61
2174.37 62
2174.48 63
2174.59 64
2174.69 63
2174.80 61
2174.91 58
2175.01 56
2175.12 54
2175.23 54
2175.33 56
2175.44 59
2175.55 62
2175.65 65
2175.76 67
2175.87 67
2175.97 67
2176.08 66
2176.19 65
2176.30 65
2176.40 67
2176.51 69
2176.62 72
2176.72 75
2176.83 76
2176.94 77
2177.04 77
2177.15 78
2177.26 79
2177.36 80
2177.47 83
2177.58 86
2177.68 88
2177.79 90
2177.90 90
2178.00 89
2178.11 86
2178.22 82
2178.32 78
2178.43 73
2178.54 69
2178.65 65
2178.75 61
2178.86 58
2178.97 55
2179.07 53
2179.18 52
2179.29 50
2179.39 49
2179.50 49
2179.61 48
2179.71 46
2179.82 44
2179.93 42
2180.03 41
2180.14 40
2180.25 41
2180.36 43
2180.46 46
2180.57 50
2180.68 54
2180.78 57
2180.89 58
2181.00 57
2181.10 54
2181.21 50
2181.32 46
2181.42 41
2181.53 38
2181.64 37
2181.75 37
2181.85 39
2181.96 41
2182.07 45
2182.17 49
2182.28 52
2182.39 55
2182.49 57
2182.60 57
2182.71 56
2182.81 54
2182.92 51
2183.03 47
2183.14 44
2183.24 41
2183.35 39
2183.46 38
2183.56 38
2183.67 39
2183.78 41
2183.88 44
2183.99 49
2184.10 56
2184.21 63
2184.31 70
2184.42 76
2184.53 79
2184.63 80
2184.74 78
2184.85 74
2184.95 69
2185.06 64
2185.17 59
2185.28 56
2185.38 53
2185.49 51
2185.60 48
2185.70 46
2185.81 44
2185.92 41
2186.03 39
2186.13 38
2186.24 38
2186.35 38
2186.45 39
2186.56 40
2186.67 41
2186.77 42
2186.88 42
2186.99 42
2187.10 41
2187.20 40
2187.31 38
2187.42 36
2187.52 34
2187.63 30
2187.74 26
2187.85 21
2187.95 17
2188.06 13
2188.17 12
2188.27 13
2188.38 17
2188.49 24
2188.59 31
2188.70 39
2188.81 46
2188.92 50
2189.02 52
2189.13 51
2189.24 49
2189.34 47
2189.45 44
2189.56 42
2189.67 41
2189.77 39
2189.88 38
2189.99 36
2190.09 33
2190.20 31
2190.31 29
2190.42 27
2190.52 26
2190.63 25
2190.74 23
2190.84 20
2190.95 15
2191.06 9
2191.17 2
2191.27 0
2191.38 0
2191.49 0
2191.59 0
2191.70 0
2191.81 0
2191.92 0
2192.02 0
2192.13 1
2192.24 7
2192.35 14
2192.45 22
2192.56 29
2192.67 37
2192.77 43
2192.88 49
2192.99 53
2193.10 55
2193.20 56
2193.31 56
2193.42 54
2193.52 52
2193.63 50
2193.74 48
2193.85 46
2193.95 44
2194.06 42
2194.17 41
2194.28 40
2194.38 38
2194.49 38
2194.60 38
2194.70 41
2194.81 47
2194.92 56
2195.03 67
2195.13 80
2195.24 92
2195.35 102
2195.46 109
2195.56 111
2195.67 109
2195.78 105
2195.88 98
2195.99 91
2196.10 84
2196.21 79
2196.31 75
2196.42 72
2196.53 69
2196.64 67
2196.74 65
2196.85 62
2196.96 58
2197.06 54
2197.17 50
2197.28 45
2197.39 41
2197.49 37
2197.60 34
2197.71 34
2197.82 35
2197.92 38
2198.03 42
2198.14 46
2198.25 50
2198.35 53
2198.46 54
2198.57 54
2198.67 54
2198.78 52
2198.89 51
2199.00 51
2199.10 51
2199.21 52
2199.32 54
2199.43 57
2199.53 60
2199.64 64
2199.75 69
2199.86 75
2199.96 81
2200.07 88
2200.18 94
2200.28 99
2200.39 101
2200.50 100
2200.61 98
2200.71 94
2200.82 91
2200.93 90
2201.04 91
2201.14 94
2201.25 98
2201.36 102
2201.47 105
2201.57 107
2201.68 107
2201.79 106
2201.90 105
2202.00 104
2202.11 104
2202.22 103
2202.33 101
2202.43 98
2202.54 94
2202.65 87
2202.76 80
2202.86 73
2202.97 66
2203.08 60
2203.19 56
2203.29 55
2203.40 55
2203.51 57
2203.62 60
2203.72 63
2203.83 66
2203.94 68
2204.05 69
2204.15 69
2204.26 69
2204.37 69
2204.48 70
2204.58 72
2204.69 76
2204.80 80
2204.91 85
2205.01 89
2205.12 92
2205.23 92
2205.34 90
2205.44 86
2205.55 82
2205.66 78
2205.77 76
2205.87 74
2205.98 74
2206.09 73
2206.20 73
2206.30 72
2206.41 70
2206.52 69
2206.63 67
2206.73 67
2206.84 69
2206.95 73
2207.06 78
2207.16 84
2207.27 90
2207.38 95
2207.49 98
2207.59 99
2207.70 98
2207.81 95
2207.92 91
2208.02 86
2208.13 81
2208.24 77
2208.35 74
2208.45 72
2208.56 71
2208.67 70
2208.78 68
2208.88 66
2208.99 63
2209.10 60
2209.21 59
2209.32 59
2209.42 61
2209.53 63
2209.64 67
2209.75 70
2209.85 73
2209.96 74
2210.07 75
2210.18 76
2210.28 78
2210.39 80
2210.50 84
2210.61 87
2210.71 90
2210.82 91
2210.93 90
2211.04 87
2211.14 80
2211.25 71
2211.36 61
2211.47 51
2211.58 42
2211.68 35
2211.79 31
2211.90 30
2212.01 32
2212.11 36
2212.22 41
2212.33 45
2212.44 49
2212.54 51
2212.65 53
2212.76 54
2212.87 56
2212.98 58
2213.08 62
2213.19 65
2213.30 68
2213.41 70
2213.51 70
2213.62 68
2213.73 63
2213.84 57
2213.94 49
2214.05 42
2214.16 35
2214.27 31
2214.38 28
2214.48 28
2214.59 30
2214.70 33
2214.81 36
2214.91 38
2215.02 38
2215.13 38
2215.24 37
2215.35 37
2215.45 38
2215.56 41
2215.67 45
2215.78 50
2215.88 55
2215.99 59
2216.10 62
2216.21 64
2216.32 66
2216.42 68
2216.53 70
2216.64 72
2216.75 74
2216.85 76
2216.96 76
2217.07 76
2217.18 75
2217.29 74
2217.39 72
2217.50 70
2217.61 69
2217.72 67
2217.82 65
2217.93 64
2218.04 63
2218.15 63
2218.26 65
2218.36 67
2218.47 71
2218.58 75
2218.69 80
2218.80 85
2218.90 89
2219.01 93
2219.12 96
2219.23 99
2219.33 103
2219.44 106
2219.55 109
2219.66 111
2219.77 113
2219.87 113
2219.98 111
2220.09 108
2220.20 104
2220.31 99
2220.41 94
2220.52 89
2220.63 85
2220.74 81
2220.84 77
2220.95 74
2221.06 72
2221.17 71
2221.28 71
2221.38 72
2221.49 74
2221.60 76
2221.71 79
2221.82 82
2221.92 85
2222.03 88
2222.14 90
2222.25 92
2222.36 93
2222.46 93
2222.57 93
2222.68 92
2222.79 91
2222.90 89
2223.00 87
2223.11 86
2223.22 84
2223.33 83
2223.43 82
2223.54 81
2223.65 79
2223.76 76
2223.87 72
2223.97 67
2224.08 60
2224.19 51
2224.30 43
2224.41 34
2224.51 27
2224.62 23
2224.73 21
2224.84 21
2224.95 23
2225.05 26
2225.16 29
2225.27 32
2225.38 33
2225.49 33
2225.59 33
2225.70 31
2225.81 30
2225.92 28
2226.03 27
2226.13 27
2226.24 27
2226.35 27
2226.46 28
2226.57 28
2226.67 28
2226.78 29
2226.89 29
2227.00 31
2227.11 35
2227.21 41
2227.32 49
2227.43 57
2227.54 66
2227.65 73
2227.76 77
2227.86 78
2227.97 76
2228.08 71
2228.19 65
2228.30 59
2228.40 53
2228.51 49
2228.62 47
2228.73 46
2228.84 47
2228.94 50
2229.05 53
2229.16 56
2229.27 59
2229.38 62
2229.48 63
2229.59 64
2229.70 63
2229.81 61
2229.92 57
2230.03 53
2230.13 49
2230.24 46
2230.35 43
2230.46 41
2230.57 40
2230.67 40
2230.78 41
2230.89 42
2231.00 43
2231.11 45
2231.21 48
2231.32 51
2231.43 55
2231.54 59
2231.65 62
2231.76 64
2231.86 65
2231.97 65
2232.08 64
2232.19 62
2232.30 59
2232.40 57
2232.51 56
2232.62 55
2232.73 54
2232.84 54
2232.95 54
2233.05 53
2233.16 51
2233.27 48
2233.38 44
2233.49 39
2233.59 35
2233.70 31
2233.81 30
2233.92 31
2234.03 34
2234.14 37
2234.24 41
2234.35 43
2234.46 43
2234.57 41
2234.68 38
2234.78 34
2234.89 29
2235.00 25
2235.11 21
2235.22 18
2235.33 15
2235.43 12
2235.54 10
2235.65 9
2235.76 8
2235.87 7
2235.98 7
2236.08 7
2236.19 7
2236.30 6
2236.41 6
2236.52 7
2236.63 8
2236.73 11
2236.84 15
2236.95 19
2237.06 23
2237.17 26
2237.27 28
2237.38 29
2237.49 28
2237.60 25
2237.71 22
2237.82 17
2237.92 12
2238.03 8
2238.14 4
2238.25 1
2238.36 0
2238.47 0
2238.57 2
2238.68 4
2238.79 7
2238.90 8
2239.01 9
2239.12 9
2239.22 7
2239.33 5
2239.44 3
2239.55 1
2239.66 0
2239.77 0
2239.87 0
2239.98 1
2240.09 2
2240.20 3
2240.31 3
2240.42 2
2240.52 1
2240.63 0
2240.74 0
2240.85 0
2240.96 0
2241.07 0
2241.17 0
2241.28 0
2241.39 3
2241.50 6
2241.61 10
2241.72 14
2241.83 18
2241.93 23
2242.04 30
2242.15 38
2242.26 47
2242.37 57
2242.48 66
2242.58 74
2242.69 79
2242.80 81
2242.91 80
2243.02 77
2243.13 73
2243.23 69
2243.34 66
2243.45 65
2243.56 64
2243.67 63
2243.78 63
2243.89 61
2243.99 60
2244.10 58
2244.21 57
2244.32 57
2244.43 58
2244.54 60
2244.64 63
2244.75 67
2244.86 70
2244.97 74
2245.08 76
2245.19 77
2245.30 77
2245.40 76
2245.51 74
2245.62 71
2245.73 68
2245.84 64
2245.95 60
2246.06 56
2246.16 53
2246.27 49
2246.38 46
2246.49 43
2246.60 42
2246.71 40
2246.81 40
2246.92 39
2247.03 40
2247.14 40
2247.25 40
2247.36 40
2247.47 41
2247.57 41
2247.68 41
2247.79 41
2247.90 40
2248.01 39
2248.12 38
2248.23 37
2248.33 37
2248.44 36
2248.55 35
2248.66 34
2248.77 33
2248.88 31
2248.99 28
2249.09 26
2249.20 25
2249.31 24
2249.42 23
2249.53 23
2249.64 23
2249.75 23
2249.85 23
2249.96 24
2250.07 25
2250.18 26
2250.29 28
2250.40 31
2250.51 34
2250.61 39
2250.72 45
2250.83 51
2250.94 59
2251.05 66
2251.16 74
2251.27 82
2251.37 88
2251.48 94
2251.59 98
2251.70 99
2251.81 98
2251.92 95
2252.03 90
2252.14 84
2252.24 78
2252.35 72
2252.46 68
2252.57 65
2252.68 62
2252.79 60
2252.90 58
2253.00 55
2253.11 51
2253.22 46
2253.33 41
2253.44 37
2253.55 33
2253.66 30
2253.77 28
2253.87 28
2253.98 30
2254.09 34
2254.20 39
2254.31 46
2254.42 53
2254.53 60
2254.64 65
2254.74 70
2254.85 73
2254.96 75
2255.07 76
2255.18 77
2255.29 77
2255.40 77
2255.50 76
2255.61 75
2255.72 72
2255.83 70
2255.94 67
2256.05 65
2256.16 61
2256.27 58
2256.37 54
2256.48 50
2256.59 46
2256.70 42
2256.81 39
2256.92 36
2257.03 34
2257.14 32
2257.24 30
2257.35 28
2257.46 26
2257.57 24
2257.68 22
2257.79 20
2257.90 20
2258.01 20
2258.12 21
2258.22 23
2258.33 25
2258.44 28
2258.55 30
2258.66 32
2258.77 34
2258.88 35
2258.99 35
2259.09 34
2259.20 33
2259.31 32
2259.42 31
2259.53 31
2259.64 31
2259.75 31
2259.86 32
2259.97 32
2260.07 33
2260.18 35
2260.29 38
2260.40 42
2260.51 48
2260.62 56
2260.73 65
2260.84 74
2260.94 83
2261.05 89
2261.16 94
2261.27 96
2261.38 96
2261.49 95
2261.60 93
2261.71 91
2261.82 91
2261.92 91
2262.03 92
2262.14 94
2262.25 96
2262.36 97
2262.47 99
2262.58 99
2262.69 100
2262.80 100
2262.90 102
2263.01 103
2263.12 106
2263.23 110
2263.34 115
2263.45 120
2263.56 124
2263.67 128
2263.78 130
2263.89 130
2263.99 127
2264.10 121
2264.21 115
2264.32 108
2264.43 103
2264.54 100
2264.65 99
2264.76 102
2264.87 106
2264.97 112
2265.08 119
2265.19 125
2265.30 130
2265.41 133
2265.52 134
2265.63 133
2265.74 130
2265.85 126
2265.96 120
2266.06 114
2266.17 107
2266.28 99
2266.39 91
2266.50 83
2266.61 75
2266.72 68
2266.83 62
2266.94 57
2267.05 54
2267.15 53
2267.26 53
2267.37 54
2267.48 54
2267.59 55
2267.70 56
2267.81 56
2267.92 55
2268.03 55
2268.14 55
2268.24 56
2268.35 57
2268.46 60
2268.57 65
2268.68 70
2268.79 76
2268.90 82
2269.01 86
2269.12 90
2269.23 93
2269.34 94
2269.44 94
2269.55 93
2269.66 91
2269.77 88
2269.88 84
2269.99 80
2270.10 75
2270.21 70
2270.32 66
2270.43 62
2270.54 59
2270.64 57
2270.75 56
2270.86 55
2270.97 54
2271.08 52
2271.19 50
2271.30 47
2271.41 44
2271.52 40
2271.63 38
2271.74 38
2271.84 39
2271.95 43
2272.06 48
2272.17 54
2272.28 59
2272.39 63
2272.50 64
2272.61 64
2272.72 62
2272.83 59
2272.94 56
2273.04 55
2273.15 55
2273.26 56
2273.37 59
2273.48 62
2273.59 66
2273.70 70
2273.81 72
2273.92 74
2274.03 76
2274.14 77
2274.25 78
2274.35 79
2274.46 79
2274.57 78
2274.68 77
2274.79 75
2274.90 74
2275.01 74
2275.12 75
2275.23 77
2275.34 79
2275.45 80
2275.56 81
2275.67 80
2275.77 77
2275.88 74
2275.99 70
2276.10 68
2276.21 67
2276.32 67
2276.43 69
2276.54 72
2276.65 74
2276.76 74
2276.87 74
2276.98 72
2277.09 69
2277.19 67
2277.30 66
2277.41 67
2277.52 70
2277.63 76
2277.74 83
2277.85 92
2277.96 100
2278.07 108
2278.18 113
2278.29 116
2278.40 116
2278.51 113
2278.62 108
2278.72 102
2278.83 96
2278.94 91
2279.05 88
2279.16 86
2279.27 86
2279.38 86
2279.49 88
2279.60 89
2279.71 90
2279.82 89
2279.93 88
2280.04 85
2280.15 81
2280.25 77
2280.36 72
2280.47 67
2280.58 63
2280.69 59
2280.80 56
2280.91 55
2281.02 55
2281.13 56
2281.24 58
2281.35 61
2281.46 63
2281.57 65
2281.68 65
2281.79 65
2281.90 63
2282.00 61
2282.11 58
2282.22 56
2282.33 55
2282.44 54
2282.55 54
2282.66 54
2282.77 53
2282.88 52
2282.99 49
2283.10 46
2283.21 43
2283.32 40
2283.43 38
2283.54 37
2283.65 36
2283.75 35
2283.86 35
2283.97 34
2284.08 33
2284.19 33
2284.30 33
2284.41 33
2284.52 34
2284.63 35
2284.74 34
2284.85 34
2284.96 32
2285.07 30
2285.18 28
2285.29 26
2285.40 26
2285.51 27
2285.62 30
2285.72 33
2285.83 36
2285.94 39
2286.05 41
2286.16 41
2286.27 39
2286.38 37
2286.49 34
2286.60 32
2286.71 30
2286.82 30
2286.93 31
2287.04 32
2287.15 32
2287.26 33
2287.37 32
2287.48 31
2287.59 30
2287.70 29
2287.80 28
2287.91 29
2288.02 31
2288.13 34
2288.24 37
2288.35 40
2288.46 43
2288.57 44
2288.68 43
2288.79 40
2288.90 36
2289.01 30
2289.12 24
2289.23 18
2289.34 12
2289.45 6
2289.56 1
2289.67 0
2289.78 0
2289.89 0
2290.00 0
2290.11 0
2290.21 0
2290.32 0
2290.43 3
2290.54 4
2290.65 4
2290.76 4
2290.87 4
2290.98 4
2291.09 6
2291.20 8
2291.31 12
2291.42 18
2291.53 25
2291.64 33
2291.75 43
2291.86 54
2291.97 64
2292.08 73
2292.19 80
2292.30 83
2292.41 84
2292.52 81
2292.63 76
2292.74 70
2292.85 64
2292.95 57
2293.06 51
2293.17 46
2293.28 43
2293.39 41
2293.50 40
2293.61 41
2293.72 42
2293.83 44
2293.94 44
2294.05 45
2294.16 45
2294.27 45
2294.38 44
2294.49 44
2294.60 43
2294.71 43
2294.82 42
2294.93 42
2295.04 43
2295.15 44
2295.26 46
2295.37 50
2295.48 54
2295.59 57
2295.70 60
2295.81 62
2295.92 63
2296.03 62
2296.14 59
2296.24 55
2296.35 50
2296.46 43
2296.57 36
2296.68 29
2296.79 24
2296.90 20
2297.01 19
2297.12 21
2297.23 26
2297.34 32
2297.45 39
2297.56 47
2297.67 55
2297.78 62
2297.89 68
2298.00 74
2298.11 80
2298.22 85
2298.33 89
2298.44 92
2298.55 92
2298.66 91
2298.77 89
2298.88 84
2298.99 78
2299.10 72
2299.21 66
2299.32 61
2299.43 58
2299.54 57
2299.65 58
2299.76 60
2299.87 62
2299.98 64
2300.09 65
2300.20 64
2300.31 62
2300.42 59
2300.53 54
2300.64 50
2300.75 45
2300.86 41
2300.96 39
2301.07 39
2301.18 41
2301.29 46
2301.40 52
2301.51 58
2301.62 62
2301.73 65
2301.84 65
2301.95 63
2302.06 61
2302.17 59
2302.28 57
2302.39 58
2302.50 59
2302.61 62
2302.72 66
2302.83 71
2302.94 75
2303.05 79
2303.16 82
2303.27 84
2303.38 83
2303.49 80
2303.60 75
2303.71 68
2303.82 61
2303.93 54
2304.04 47
2304.15 42
2304.26 38
2304.37 36
2304.48 35
2304.59 36
2304.70 36
2304.81 36
2304.92 36
2305.03 34
2305.14 30
2305.25 26
2305.36 22
2305.47 20
2305.58 19
2305.69 21
2305.80 25
2305.91 31
2306.02 37
2306.13 43
2306.24 46
2306.35 48
2306.46 48
2306.57 46
2306.68 44
2306.79 41
2306.90 38
2307.01 35
2307.12 33
2307.23 30
2307.34 28
2307.45 25
2307.56 22
2307.67 20
2307.78 18
2307.89 17
2308.00 15
2308.11 14
2308.22 13
2308.33 12
2308.44 12
2308.55 12
2308.66 13
2308.77 15
2308.88 17
2308.99 19
2309.10 22
2309.21 26
2309.32 30
2309.43 33
2309.54 36
2309.65 38
2309.76 41
2309.87 42
2309.98 44
2310.09 47
2310.20 49
2310.31 53
2310.42 56
2310.53 60
2310.64 63
2310.75 64
2310.86 65
2310.97 63
2311.08 60
2311.19 55
2311.30 50
2311.41 45
2311.52 40
2311.63 36
2311.74 32
2311.85 30
2311.96 28
2312.07 27
2312.18 26
2312.29 28
2312.40 30
2312.51 35
2312.62 41
2312.73 47
2312.84 54
2312.95 61
2313.06 66
2313.17 71
2313.28 76
2313.39 80
2313.50 83
2313.61 86
2313.72 89
2313.83 91
2313.94 92
2314.05 93
2314.16 93
2314.27 94
2314.38 96
2314.49 99
2314.60 101
2314.71 103
2314.82 104
2314.93 103
2315.04 101
2315.15 97
2315.26 92
2315.37 86
2315.48 81
2315.59 77
2315.71 74
2315.82 72
2315.93 72
2316.04 72
2316.15 73
2316.26 74
2316.37 73
2316.48 73
2316.59 72
2316.70 71
2316.81 71
2316.92 71
2317.03 72
2317.14 72
2317.25 73
2317.36 72
2317.47 72
2317.58 70
2317.69 69
2317.80 67
2317.91 65
2318.02 63
2318.13 61
2318.24 60
2318.35 58
2318.46 57
2318.57 56
2318.68 55
2318.79 54
2318.90 54
2319.01 55
2319.12 55
2319.23 57
2319.34 58
2319.45 59
2319.56 59
2319.67 59
2319.78 59
2319.89 57
2320.00 54
2320.11 50
2320.22 46
2320.33 41
2320.45 36
2320.56 31
2320.67 27
2320.78 24
2320.89 21
2321.00 20
2321.11 19
2321.22 17
2321.33 16
2321.44 15
2321.55 14
2321.66 13
2321.77 13
2321.88 13
2321.99 14
2322.10 13
2322.21 11
2322.32 8
2322.43 5
2322.54 0
2322.65 0
2322.76 0
2322.87 0
2322.98 0
2323.09 0
2323.20 2
2323.31 3
2323.42 2
2323.53 1
2323.64 0
2323.75 0
2323.87 0
2323.98 4
2324.09 8
2324.20 14
2324.31 19
2324.42 23
2324.53 25
2324.64 27
2324.75 27
2324.86 28
2324.97 30
2325.08 34
2325.19 39
2325.30 45
2325.41 51
2325.52 56
2325.63 61
2325.74 64
2325.85 66
2325.96 65
2326.07 63
2326.18 60
2326.29 55
2326.40 49
2326.51 44
2326.63 39
2326.74 37
2326.85 36
2326.96 38
2327.07 40
2327.18 44
2327.29 46
2327.40 49
2327.51 50
2327.62 50
2327.73 49
2327.84 48
2327.95 47
2328.06 46
2328.17 45
2328.28 45
2328.39 45
2328.50 44
2328.61 44
2328.72 43
2328.83 41
2328.95 39
2329.06 35
2329.17 31
2329.28 26
2329.39 21
2329.50 16
2329.61 13
2329.72 11
2329.83 11
2329.94 14
2330.05 17
2330.16 22
2330.27 26
2330.38 28
2330.49 30
2330.60 30
2330.71 30
2330.82 29
2330.93 28
2331.04 27
2331.16 26
2331.27 25
2331.38 23
2331.49 20
2331.60 18
2331.71 16
2331.82 15
2331.93 16
2332.04 18
2332.15 23
2332.26 30
2332.37 37
2332.48 45
2332.59 52
2332.70 57
2332.81 62
2332.92 64
2333.04 64
2333.15 64
2333.26 62
2333.37 60
2333.48 57
2333.59 54
2333.70 51
2333.81 48
2333.92 44
2334.03 39
2334.14 35
2334.25 30
2334.36 25
2334.47 21
2334.58 18
2334.69 18
2334.80 20
2334.92 24
2335.03 30
2335.14 36
2335.25 42
2335.36 46
2335.47 48
2335.58 49
2335.69 48
2335.80 47
2335.91 45
2336.02 43
2336.13 42
2336.24 41
2336.35 41
2336.46 41
2336.58 42
2336.69 44
2336.80 46
2336.91 50
2337.02 55
2337.13 59
2337.24 63
2337.35 65
2337.46 65
2337.57 62
2337.68 56
2337.79 48
2337.90 38
2338.01 29
2338.12 21
2338.24 15
2338.35 13
2338.46 15
2338.57 20
2338.68 27
2338.79 35
2338.90 43
2339.01 50
2339.12 56
2339.23 60
2339.34 62
2339.45 64
2339.56 64
2339.68 63
2339.79 60
2339.90 56
2340.01 50
2340.12 43
2340.23 34
2340.34 25
2340.45 17
2340.56 10
2340.67 6
2340.78 6
2340.89 8
2341.00 14
2341.12 22
2341.23 31
2341.34 40
2341.45 48
2341.56 55
2341.67 61
2341.78 65
2341.89 68
2342.00 71
2342.11 73
2342.22 76
2342.33 78
2342.44 79
2342.56 79
2342.67 78
2342.78 75
2342.89 73
2343.00 71
2343.11 71
2343.22 72
2343.33 75
2343.44 80
2343.55 84
2343.66 87
2343.77 90
2343.89 91
2344.00 91
2344.11 91
2344.22 92
2344.33 92
2344.44 91
2344.55 90
2344.66 87
2344.77 82
2344.88 77
2344.99 72
2345.10 67
2345.22 65
2345.33 65
2345.44 66
2345.55 67
2345.66 68
2345.77 68
2345.88 67
2345.99 66
2346.10 64
2346.21 64
2346.32 65
2346.44 68
2346.55 71
2346.66 75
2346.77 78
2346.88 79
2346.99 79
2347.10 77
2347.21 73
2347.32 67
2347.43 59
2347.54 50
2347.66 41
2347.77 31
2347.88 22
2347.99 15
2348.10 10
2348.21 7
2348.32 8
2348.43 10
2348.54 14
2348.65 17
2348.77 21
2348.88 24
2348.99 26
2349.10 27
2349.21 30
2349.32 33
2349.43 37
2349.54 41
2349.65 45
2349.76 48
2349.87 48
2349.99 47
2350.10 43
2350.21 38
2350.32 31
2350.43 24
2350.54 17
2350.65 10
2350.76 4
2350.87 0
2350.98 0
2351.10 0
2351.21 0
2351.32 0
2351.43 0
2351.54 0
2351.65 0
2351.76 1
2351.87 1
2351.98 2
2352.10 3
2352.21 6
2352.32 10
2352.43 16
2352.54 22
2352.65 30
2352.76 36
2352.87 42
2352.98 47
2353.09 51
2353.21 54
2353.32 55
2353.43 55
2353.54 53
2353.65 51
2353.76 47
2353.87 42
2353.98 37
2354.09 33
2354.21 29
2354.32 27
2354.43 25
2354.54 25
2354.65 24
2354.76 23
2354.87 21
2354.98 18
2355.09 14
2355.21 8
2355.32 2
2355.43 0
2355.54 0
2355.65 0
2355.76 0
2355.87 0
2355.98 0
2356.09 5
2356.21 14
2356.32 23
2356.43 32
2356.54 40
2356.65 45
2356.76 49
2356.87 51
2356.98 53
2357.09 54
2357.21 56
2357.32 58
2357.43 62
2357.54 67
2357.65 72
2357.76 77
2357.87 82
2357.98 86
2358.10 87
2358.21 86
2358.32 82
2358.43 77
2358.54 70
2358.65 64
2358.76 57
2358.87 52
2358.98 49
2359.10 48
2359.21 46
2359.32 45
2359.43 43
2359.54 41
2359.65 38
2359.76 35
2359.87 34
2359.99 33
2360.10 34
2360.21 37
2360.32 42
2360.43 47
2360.54 52
2360.65 57
2360.76 60
2360.88 62
2360.99 61
2361.10 59
2361.21 56
2361.32 52
2361.43 49
2361.54 47
2361.65 46
2361.77 46
2361.88 46
2361.99 47
2362.10 47
2362.21 46
2362.32 45
2362.43 44
2362.54 43
2362.66 41
2362.77 40
2362.88 39
2362.99 37
2363.10 34
2363.21 32
2363.32 29
2363.43 27
2363.55 25
2363.66 25
2363.77 25
2363.88 26
2363.99 28
2364.10 30
2364.21 32
2364.33 33
2364.44 35
2364.55 36
2364.66 37
2364.77 37
2364.88 38
2364.99 39
2365.10 39
2365.22 40
2365.33 39
2365.44 38
2365.55 36
2365.66 34
2365.77 33
2365.88 32
2366.00 33
2366.11 36
2366.22 39
2366.33 43
2366.44 46
2366.55 47
2366.66 47
2366.78 44
2366.89 40
2367.00 36
2367.11 32
2367.22 30
2367.33 29
2367.44 30
2367.56 31
2367.67 32
2367.78 33
2367.89 32
2368.00 31
2368.11 31
2368.22 31
2368.34 31
2368.45 33
2368.56 35
2368.67 37
2368.78 39
2368.89 40
2369.00 40
2369.12 39
2369.23 37
2369.34 34
2369.45 31
2369.56 28
2369.67 25
2369.78 23
2369.90 22
2370.01 22
2370.12 24
2370.23 27
2370.34 30
2370.45 32
2370.56 34
2370.68 34
2370.79 33
2370.90 32
2371.01 31
2371.12 30
2371.23 30
2371.34 31
2371.46 32
2371.57 34
2371.68 37
2371.79 42
2371.90 46
2372.01 52
2372.12 58
2372.24 65
2372.35 72
2372.46 78
2372.57 84
2372.68 89
2372.79 93
2372.91 95
2373.02 95
2373.13 95
2373.24 93
2373.35 92
2373.46 91
2373.57 91
2373.69 91
2373.80 91
2373.91 91
2374.02 90
2374.13 88
2374.24 85
2374.36 81
2374.47 76
2374.58 71
2374.69 66
2374.80 61
2374.91 56
2375.03 50
2375.14 45
2375.25 40
2375.36 35
2375.47 32
2375.58 30
2375.69 30
2375.81 31
2375.92 35
2376.03 38
2376.14 42
2376.25 43
2376.36 43
2376.48 40
2376.59 34
2376.70 28
2376.81 22
2376.92 17
2377.03 14
2377.15 14
2377.26 15
2377.37 17
2377.48 20
2377.59 22
2377.70 25
2377.82 26
2377.93 27
2378.04 27
2378.15 26
2378.26 25
2378.37 23
2378.49 21
2378.60 20
2378.71 20
2378.82 21
2378.93 24
2379.04 28
2379.16 32
2379.27 36
2379.38 40
2379.49 43
2379.60 44
2379.71 45
2379.83 45
2379.94 46
2380.05 48
2380.16 51
2380.27 54
2380.38 56
2380.50 57
2380.61 56
2380.72 53
2380.83 50
2380.94 48
2381.05 47
2381.17 48
2381.28 51
2381.39 55
2381.50 59
2381.61 63
2381.72 66
2381.84 69
2381.95 72
2382.06 77
2382.17 81
2382.28 86
2382.40 89
2382.51 89
2382.62 86
2382.73 80
2382.84 72
2382.95 64
2383.07 58
2383.18 54
2383.29 53
2383.40 54
2383.51 58
2383.62 62
2383.74 65
2383.85 67
2383.96 65
2384.07 62
2384.18 56
2384.30 50
2384.41 43
2384.52 37
2384.63 32
2384.74 29
2384.85 27
2384.97 28
2385.08 32
2385.19 37
2385.30 44
2385.41 51
2385.53 57
2385.64 62
2385.75 64
2385.86 64
2385.97 63
2386.08 62
2386.20 61
2386.31 60
2386.42 61
2386.53 62
2386.64 63
2386.76 64
2386.87 63
2386.98 60
2387.09 54
2387.20 48
2387.31 40
2387.43 32
2387.54 26
2387.65 21
2387.76 19
2387.87 19
2387.99 20
2388.10 22
2388.21 25
2388.32 26
2388.43 25
2388.55 24
2388.66 22
2388.77 19
2388.88 18
2388.99 18
2389.11 21
2389.22 25
2389.33 31
2389.44 37
2389.55 43
2389.66 48
2389.78 53
2389.89 57
2390.00 61
2390.11 63
2390.22 66
2390.34 68
2390.45 70
2390.56 71
2390.67 72
2390.78 73
2390.90 74
2391.01 75
2391.12 77
2391.23 78
2391.34 80
2391.46 81
2391.57 82
2391.68 81
2391.79 79
2391.90 76
2392.02 73
2392.13 69
2392.24 65
2392.35 62
2392.46 60
2392.58 60
2392.69 61
2392.80 63
2392.91 65
2393.02 68
2393.14 71
2393.25 73
2393.36 74
2393.47 73
2393.58 70
2393.70 65
2393.81 58
2393.92 49
2394.03 40
2394.14 31
2394.26 22
2394.37 13
2394.48 6
2394.59 0
2394.70 0
2394.82 0
2394.93 0
2395.04 0
2395.15 0
2395.26 0
2395.38 3
2395.49 6
2395.60 7
2395.71 7
2395.82 5
2395.94 3
2396.05 0
2396.16 0
2396.27 0
2396.39 0
2396.50 0
2396.61 0
2396.72 4
2396.83 10
2396.95 16
2397.06 24
2397.17 31
2397.28 36
2397.39 40
2397.51 42
2397.62 42
2397.73 40
2397.84 38
2397.95 35
2398.07 33
2398.18 32
2398.29 32
2398.40 32
2398.52 33
2398.63 34
2398.74 35
2398.85 35
2398.96 34
2399.08 33
2399.19 33
2399.30 32
2399.41 32
2399.52 33
2399.64 34
2399.75 36
2399.86 37
2399.97 37
2400.09 36
2400.20 34
2400.31 32
2400.42 29
2400.53 28
2400.65 28
2400.76 31
2400.87 36
2400.98 42
2401.09 47
2401.21 52
2401.32 54
2401.43 55
2401.54 53
2401.66 51
2401.77 48
2401.88 45
2401.99 43
2402.10 42
2402.22 41
2402.33 40
2402.44 39
2402.55 38
2402.67 37
2402.78 37
2402.89 36
2403.00 35
2403.11 35
2403.23 36
2403.34 37
2403.45 38
2403.56 39
2403.68 41
2403.79 43
2403.90 45
2404.01 48
2404.12 51
2404.24 54
2404.35 58
2404.46 62
2404.57 66
2404.69 69
2404.80 71
2404.91 71
2405.02 70
2405.14 67
2405.25 63
2405.36 59
2405.47 55
2405.58 51
2405.70 49
2405.81 49
2405.92 50
2406.03 52
2406.15 55
2406.26 56
2406.37 56
2406.48 55
2406.60 53
2406.71 49
2406.82 46
2406.93 42
2407.04 39
2407.16 36
2407.27 34
2407.38 33
2407.49 33
2407.61 35
2407.72 39
2407.83 45
2407.94 53
2408.06 61
2408.17 69
2408.28 75
2408.39 78
2408.51 79
2408.62 76
2408.73 71
2408.84 65
2408.95 58
2409.07 53
2409.18 48
2409.29 46
2409.40 44
2409.52 43
2409.63 42
2409.74 40
2409.85 39
2409.97 38
2410.08 38
2410.19 39
2410.30 40
2410.42 42
2410.53 44
2410.64 44
2410.75 43
2410.87 41
2410.98 37
2411.09 32
2411.20 27
2411.32 23
2411.43 19
2411.54 17
2411.65 16
2411.76 16
2411.88 16
2411.99 16
2412.10 16
2412.21 16
2412.33 16
2412.44 17
2412.55 19
2412.66 21
2412.78 24
2412.89 27
2413.00 31
2413.11 35
2413.23 40
2413.34 45
2413.45 50
2413.56 56
2413.68 63
2413.79 69
2413.90 76
2414.01 82
2414.13 88
2414.24 92
2414.35 95
2414.46 97
2414.58 97
2414.69 96
2414.80 94
2414.91 90
2415.03 86
2415.14 82
2415.25 78
2415.36 74
2415.48 70
2415.59 66
2415.70 60
2415.81 54
2415.93 48
2416.04 40
2416.15 33
2416.26 26
2416.38 21
2416.49 16
2416.60 12
2416.71 10
2416.83 8
2416.94 8
2417.05 9
2417.17 13
2417.28 17
2417.39 23
2417.50 29
2417.62 34
2417.73 38
2417.84 39
2417.95 38
2418.07 35
2418.18 32
2418.29 28
2418.40 24
2418.52 22
2418.63 22
2418.74 22
2418.85 23
2418.97 24
2419.08 24
2419.19 24
2419.30 24
2419.42 24
2419.53 23
2419.64 22
2419.75 22
2419.87 21
2419.98 21
2420.09 20
2420.21 20
2420.32 21
2420.43 23
2420.54 26
2420.66 30
2420.77 35
2420.88 41
2420.99 45
2421.11 48
2421.22 50
2421.33 51
2421.44 50
2421.56 48
2421.67 46
2421.78 44
2421.90 43
2422.01 44
2422.12 45
2422.23 46
2422.35 48
2422.46 49
2422.57 50
2422.68 50
2422.80 50
2422.91 51
2423.02 52
2423.13 54
2423.25 57
2423.36 61
2423.47 66
2423.59 71
2423.70 75
2423.81 78
2423.92 81
2424.04 83
2424.15 84
2424.26 85
2424.37 87
2424.49 90
2424.60 94
2424.71 99
2424.83 104
2424.94 110
2425.05 115
2425.16 119
2425.28 122
2425.39 124
2425.50 125
2425.62 127
2425.73 129
2425.84 130
2425.95 130
2426.07 128
2426.18 125
2426.29 118
2426.40 109
2426.52 99
2426.63 89
2426.74 80
2426.86 73
2426.97 68
2427.08 67
2427.19 68
2427.31 71
2427.42 74
2427.53 78
2427.65 80
2427.76 80
2427.87 79
2427.98 76
2428.10 73
2428.21 70
2428.32 68
2428.44 67
2428.55 66
2428.66 66
2428.77 65
2428.89 64
2429.00 62
2429.11 60
2429.22 58
2429.34 58
2429.45 60
2429.56 63
2429.68 68
2429.79 73
2429.90 78
2430.01 82
2430.13 85
2430.24 86
2430.35 84
2430.47 82
2430.58 77
2430.69 72
2430.81 67
2430.92 62
2431.03 58
2431.14 54
2431.26 52
2431.37 50
2431.48 49
2431.60 46
2431.71 44
2431.82 40
2431.93 36
2432.05 32
2432.16 30
2432.27 30
2432.39 33
2432.50 39
2432.61 47
2432.72 56
2432.84 64
2432.95 70
2433.06 72
2433.18 71
2433.29 67
2433.40 61
2433.52 54
2433.63 48
2433.74 42
2433.85 38
2433.97 35
2434.08 31
2434.19 27
2434.31 22
2434.42 16
2434.53 11
2434.64 6
2434.76 3
2434.87 3
2434.98 5
2435.10 9
2435.21 13
2435.32 18
2435.44 22
2435.55 24
2435.66 26
2435.77 26
2435.89 26
2436.00 24
2436.11 22
2436.23 18
2436.34 14
2436.45 9
2436.57 3
2436.68 0
2436.79 0
2436.90 0
2437.02 0
2437.13 0
2437.24 0
2437.36 3
2437.47 8
2437.58 13
2437.70 17
2437.81 18
2437.92 17
2438.04 15
2438.15 12
2438.26 8
2438.37 5
2438.49 2
2438.60 0
2438.71 0
2438.83 0
2438.94 0
2439.05 0
2439.17 0
2439.28 0
2439.39 0
2439.51 0
2439.62 1
2439.73 3
2439.84 6
2439.96 10
2440.07 13
2440.18 17
2440.30 20
2440.41 21
2440.52 21
2440.64 20
2440.75 18
2440.86 15
2440.98 13
2441.09 11
2441.20 10
2441.31 12
2441.43 16
2441.54 22
2441.65 30
2441.77 39
2441.88 48
2441.99 56
2442.11 62
2442.22 66
2442.33 67
2442.45 68
2442.56 67
2442.67 67
2442.79 68
2442.90 70
2443.01 73
2443.13 77
2443.24 80
2443.35 83
2443.46 85
2443.58 87
2443.69 88
2443.80 88
2443.92 88
2444.03 86
2444.14 84
2444.26 82
2444.37 79
2444.48 77
2444.60 75
2444.71 76
2444.82 77
2444.94 79
2445.05 81
2445.16 83
2445.28 84
2445.39 86
2445.50 87
2445.62 88
2445.73 90
2445.84 91
2445.96 92
2446.07 91
2446.18 90
2446.30 86
2446.41 81
2446.52 75
2446.63 68
2446.75 61
2446.86 55
2446.97 50
2447.09 46
2447.20 43
2447.31 41
2447.43 40
2447.54 38
2447.65 36
2447.77 32
2447.88 27
2447.99 21
2448.11 14
2448.22 8
2448.33 2
2448.45 0
2448.56 0
2448.67 0
2448.79 0
2448.90 0
2449.01 0
2449.13 0
2449.24 0
2449.35 1
2449.47 5
2449.58 9
2449.69 13
2449.81 17
2449.92 21
2450.03 24
2450.15 26
2450.26 28
2450.37 29
2450.49 30
2450.60 30
2450.71 30
2450.83 30
2450.94 29
2451.05 29
2451.17 29
2451.28 29
2451.39 31
2451.51 33
2451.62 36
2451.73 39
2451.85 42
2451.96 44
2452.07 45
2452.19 45
2452.30 44
2452.41 42
2452.53 41
2452.64 39
2452.75 37
2452.87 36
2452.98 34
2453.09 32
2453.21 29
2453.32 25
2453.43 20
2453.55 14
2453.66 7
2453.77 1
2453.89 0
2454.00 0
2454.12 0
2454.23 0
2454.34 0
2454.46 0
2454.57 4
2454.68 9
2454.80 13
2454.91 16
2455.02 19
2455.14 20
2455.25 21
2455.36 21
2455.48 22
2455.59 23
2455.70 23
2455.82 24
2455.93 24
2456.04 24
2456.16 23
2456.27 21
2456.38 19
2456.50 18
2456.61 18
2456.72 19
2456.84 22
2456.95 26
2457.07 31
2457.18 36
2457.29 40
2457.41 43
2457.52 44
2457.63 43
2457.75 40
2457.86 36
2457.97 31
2458.09 26
2458.20 22
2458.31 18
2458.43 16
2458.54 15
2458.65 14
2458.77 14
2458.88 15
2459.00 15
2459.11 16
2459.22 16
2459.34 17
2459.45 19
2459.56 22
2459.68 26
2459.79 30
2459.90 34
2460.02 37
2460.13 40
2460.24 41
2460.36 42
2460.47 43
2460.58 44
2460.70 45
2460.81 48
2460.93 52
2461.04 56
2461.15 61
2461.27 64
2461.38 66
2461.49 67
2461.61 65
2461.72 62
2461.83 58
2461.95 52
2462.06 45
2462.18 39
2462.29 32
2462.40 26
2462.52 21
2462.63 16
2462.74 13
2462.86 11
2462.97 9
2463.08 7
2463.20 5
2463.31 2
2463.43 0
2463.54 0
2463.65 0
2463.77 0
2463.88 0
2463.99 0
2464.11 3
2464.22 7
2464.33 10
2464.45 12
2464.56 11
2464.68 8
2464.79 3
2464.90 0
2465.02 0
2465.13 0
2465.24 0
2465.36 0
2465.47 0
2465.58 4
2465.70 14
2465.81 23
2465.93 30
2466.04 35
2466.15 36
2466.27 36
2466.38 34
2466.49 33
2466.61 32
2466.72 32
2466.84 32
2466.95 31
2467.06 30
2467.18 28
2467.29 27
2467.40 26
2467.52 27
2467.63 29
2467.75 31
2467.86 35
2467.97 38
2468.09 41
2468.20 45
2468.31 49
2468.43 54
2468.54 60
2468.66 67
2468.77 74
2468.88 79
2469.00 83
2469.11 85
2469.22 86
2469.34 85
2469.45 83
2469.57 81
2469.68 78
2469.79 75
2469.91 74
2470.02 73
2470.13 73
2470.25 74
2470.36 77
2470.48 80
2470.59 83
2470.70 85
2470.82 86
2470.93 85
2471.04 82
2471.16 77
2471.27 70
2471.39 64
2471.50 58
2471.61 52
2471.73 48
2471.84 45
2471.96 44
2472.07 44
2472.18 45
2472.30 47
2472.41 51
2472.52 55
2472.64 61
2472.75 66
2472.87 70
2472.98 72
2473.09 72
2473.21 69
2473.32 64
2473.44 57
2473.55 50
2473.66 45
2473.78 41
2473.89 38
2474.01 37
2474.12 36
2474.23 34
2474.35 32
2474.46 28
2474.57 24
2474.69 20
2474.80 17
2474.92 16
2475.03 17
2475.14 21
2475.26 27
2475.37 34
2475.49 40
2475.60 46
2475.71 50
2475.83 51
2475.94 50
2476.06 46
2476.17 42
2476.28 37
2476.40 32
2476.51 28
2476.63 24
2476.74 22
2476.85 20
2476.97 18
2477.08 15
2477.19 12
2477.31 10
2477.42 7
2477.54 6
2477.65 8
2477.76 11
2477.88 16
2477.99 23
2478.11 29
2478.22 35
2478.33 40
2478.45 43
2478.56 45
2478.68 46
2478.79 48
2478.90 50
2479.02 53
2479.13 55
2479.25 56
2479.36 56
2479.47 54
2479.59 50
2479.70 46
2479.82 42
2479.93 37
2480.04 34
2480.16 32
2480.27 31
2480.39 31
2480.50 31
2480.61 31
2480.73 32
2480.84 33
2480.96 34
2481.07 35
2481.19 36
2481.30 37
2481.41 37
2481.53 36
2481.64 34
2481.76 32
2481.87 28
2481.98 25
2482.10 21
2482.21 18
2482.33 16
2482.44 14
2482.55 12
2482.67 9
2482.78 6
2482.90 2
2483.01 0
2483.12 0
2483.24 0
2483.35 0
2483.47 0
2483.58 0
2483.69 0
2483.81 0
2483.92 3
2484.04 7
2484.15 12
2484.27 17
2484.38 22
2484.49 29
2484.61 36
2484.72 43
2484.84 50
2484.95 57
2485.06 61
2485.18 63
2485.29 64
2485.41 61
2485.52 58
2485.64 53
2485.75 47
2485.86 41
2485.98 35
2486.09 30
2486.21 27
2486.32 24
2486.43 24
2486.55 25
2486.66 28
2486.78 32
2486.89 36
2487.01 41
2487.12 44
2487.23 47
2487.35 49
2487.46 51
2487.58 53
2487.69 54
2487.80 54
2487.92 53
2488.03 50
2488.15 46
2488.26 40
2488.38 33
2488.49 25
2488.60 17
2488.72 11
2488.83 6
2488.95 3
2489.06 3
2489.18 5
2489.29 10
2489.40 16
2489.52 23
2489.63 31
2489.75 37
2489.86 43
2489.97 47
2490.09 51
2490.20 54
2490.32 57
2490.43 61
2490.55 65
2490.66 69
2490.77 71
2490.89 72
2491.00 70
2491.12 65
2491.23 58
2491.35 51
2491.46 44
2491.57 37
2491.69 32
2491.80 28
2491.92 25
2492.03 21
2492.15 18
2492.26 15
2492.37 12
2492.49 11
2492.60 11
2492.72 13
2492.83 16
2492.95 21
2493.06 26
2493.17 31
2493.29 36
2493.40 40
2493.52 43
2493.63 45
2493.75 45
2493.86 44
2493.98 43
2494.09 41
2494.20 40
2494.32 39
2494.43 40
2494.55 42
2494.66 45
2494.78 48
2494.89 50
2495.00 51
2495.12 52
2495.23 51
2495.35 50
2495.46 47
2495.58 44
2495.69 41
2495.81 38
2495.92 34
2496.03 29
2496.15 25
2496.26 20
2496.38 17
2496.49 15
2496.61 15
2496.72 17
2496.83 21
2496.95 27
2497.06 33
2497.18 38
2497.29 41
2497.41 43
2497.52 43
2497.64 41
2497.75 39
2497.86 37
2497.98 36
2498.09 36
2498.21 38
2498.32 40
2498.44 43
2498.55 45
2498.67 47
2498.78 48
2498.89 48
2499.01 48
2499.12 48
2499.24 48
2499.35 47
2499.47 48
2499.58 48
2499.70 48
2499.81 49
2499.92 50
2500.04 51
2500.15 53
2500.27 56
2500.38 58
2500.50 61
2500.61 63
2500.73 65
2500.84 66
2500.96 67
2501.07 68
2501.18 69
2501.30 69
2501.41 68
2501.53 67
2501.64 66
2501.76 64
2501.87 62
2501.99 60
2502.10 59
2502.21 58
2502.33 60
2502.44 63
2502.56 67
2502.67 74
2502.79 82
2502.90 90
2503.02 99
2503.13 106
2503.25 111
2503.36 113
2503.48 114
2503.59 112
2503.70 109
2503.82 105
2503.93 100
2504.05 94
2504.16 87
2504.28 79
2504.39 71
2504.51 64
2504.62 59
2504.74 56
2504.85 58
2504.96 62
2505.08 69
2505.19 78
2505.31 86
2505.42 92
2505.54 97
2505.65 99
2505.77 100
2505.88 99
2506.00 99
2506.11 99
2506.23 100
2506.34 103
2506.45 106
2506.57 109
2506.68 111
2506.80 113
2506.91 114
2507.03 115
2507.14 115
2507.26 115
2507.37 113
2507.49 110
2507.60 106
2507.72 99
2507.83 92
2507.94 84
2508.06 75
2508.17 66
2508.29 59
2508.40 53
2508.52 48
2508.63 45
2508.75 43
2508.86 43
2508.98 45
2509.09 48
2509.21 51
2509.32 54
2509.44 57
2509.55 59
2509.67 61
2509.78 62
2509.89 63
2510.01 63
2510.12 62
2510.24 60
2510.35 58
2510.47 56
2510.58 53
2510.70 50
2510.81 49
2510.93 48
2511.04 48
2511.16 48
2511.27 48
2511.39 47
2511.50 46
2511.62 44
2511.73 43
2511.85 42
2511.96 41
2512.07 42
2512.19 43
2512.30 45
2512.42 48
2512.53 51
2512.65 53
2512.76 56
2512.88 59
2512.99 61
2513.11 63
2513.22 65
2513.34 65
2513.45 65
2513.57 63
2513.68 60
2513.80 57
2513.91 54
2514.03 51
2514.14 50
2514.26 52
2514.37 54
2514.49 59
2514.60 64
2514.71 69
2514.83 74
2514.94 79
2515.06 83
2515.17 86
2515.29 88
2515.40 90
2515.52 89
2515.63 86
2515.75 82
2515.86 78
2515.98 74
2516.09 72
2516.21 72
2516.32 75
2516.44 78
2516.55 81
2516.67 82
2516.78 80
2516.90 76
2517.01 71
2517.13 64
2517.24 57
2517.36 51
2517.47 47
2517.59 45
2517.70 43
2517.82 42
2517.93 42
2518.05 41
2518.16 40
2518.28 40
2518.39 39
2518.51 39
2518.62 40
2518.74 40
2518.85 40
2518.96 40
2519.08 38
2519.19 36
2519.31 34
2519.42 32
2519.54 29
2519.65 28
2519.77 26
2519.88 25
2520.00 24
2520.11 22
2520.23 21
2520.34 20
2520.46 21
2520.57 23
2520.69 28
2520.80 34
2520.92 41
2521.03 49
2521.15 55
2521.26 59
2521.38 61
2521.49 61
2521.61 61
2521.72 61
2521.84 61
2521.95 62
2522.07 63
2522.18 64
2522.30 64
2522.41 62
2522.53 58
2522.64 54
2522.76 49
2522.87 46
2522.99 44
2523.10 43
2523.22 44
2523.33 45
2523.45 46
2523.56 47
2523.68 46
2523.79 44
2523.91 42
2524.02 40
2524.14 39
2524.25 38
2524.37 37
2524.48 36
2524.60 35
2524.71 33
2524.83 31
2524.94 30
2525.06 29
2525.17 28
2525.29 29
2525.40 30
2525.52 31
2525.63 31
2525.75 31
2525.86 29
2525.98 26
2526.09 23
2526.21 19
2526.33 15
2526.44 12
2526.56 10
2526.67 9
2526.79 10
2526.90 14
2527.02 19
2527.13 24
2527.25 30
2527.36 35
2527.48 39
2527.59 42
2527.71 44
2527.82 45
2527.94 45
2528.05 45
2528.17 45
2528.28 45
2528.40 43
2528.51 42
2528.63 39
2528.74 37
2528.86 34
2528.97 31
2529.09 28
2529.20 26
2529.32 25
2529.43 25
2529.55 26
2529.66 27
2529.78 28
2529.89 28
2530.01 26
2530.12 24
2530.24 20
2530.35 17
2530.47 14
2530.59 12
2530.70 12
2530.82 14
2530.93 18
2531.05 23
2531.16 29
2531.28 36
2531.39 43
2531.51 48
2531.62 53
2531.74 56
2531.85 57
2531.97 56
2532.08 53
2532.20 50
2532.31 45
2532.43 41
2532.54 37
2532.66 33
2532.77 29
2532.89 25
2533.00 22
2533.12 20
2533.23 18
2533.35 19
2533.47 19
2533.58 21
2533.70 23
2533.81 26
2533.93 28
2534.04 31
2534.16 34
2534.27 38
2534.39 42
2534.50 47
2534.62 52
2534.73 57
2534.85 61
2534.96 65
2535.08 69
2535.19 72
2535.31 75
2535.43 78
2535.54 82
2535.66 85
2535.77 88
2535.89 91
2536.00 95
2536.12 99
2536.23 103
2536.35 107
2536.46 111
2536.58 114
2536.69 117
2536.81 118
2536.92 118
2537.04 117
2537.15 115
2537.27 113
2537.39 110
2537.50 109
2537.62 108
2537.73 108
2537.85 109
2537.96 110
2538.08 110
2538.19 110
2538.31 110
2538.42 107
2538.54 103
2538.65 98
2538.77 91
2538.88 83
2539.00 74
2539.12 66
2539.23 59
2539.35 54
2539.46 50
2539.58 49
2539.69 50
2539.81 52
2539.92 57
2540.04 62
2540.15 68
2540.27 74
2540.39 80
2540.50 86
2540.62 92
2540.73 98
2540.85 103
2540.96 109
2541.08 113
2541.19 117
2541.31 119
2541.42 119
2541.54 117
2541.65 113
2541.77 107
2541.89 101
2542.00 94
2542.12 87
2542.23 80
2542.35 75
2542.46 71
2542.58 68
2542.69 68
2542.81 69
2542.92 72
2543.04 75
2543.16 78
2543.27 79
2543.39 78
2543.50 76
2543.62 74
2543.73 71
2543.85 71
2543.96 72
2544.08 75
2544.19 79
2544.31 83
2544.43 87
2544.54 88
2544.66 87
2544.77 84
2544.89 81
2545.00 77
2545.12 76
2545.23 76
2545.35 78
2545.47 83
2545.58 88
2545.70 93
2545.81 96
2545.93 98
2546.04 96
2546.16 92
2546.27 85
2546.39 77
2546.51 67
2546.62 57
2546.74 47
2546.85 39
2546.97 32
2547.08 28
2547.20 27
2547.31 27
2547.43 31
2547.55 36
2547.66 42
2547.78 49
2547.89 55
2548.01 60
2548.12 62
2548.24 63
2548.35 61
2548.47 58
2548.59 53
2548.70 49
2548.82 46
2548.93 43
2549.05 41
2549.16 40
2549.28 39
2549.39 39
2549.51 39
2549.63 39
2549.74 39
2549.86 39
2549.97 40
2550.09 41
2550.20 41
2550.32 42
2550.44 43
2550.55 43
2550.67 42
2550.78 41
2550.90 40
2551.01 38
2551.13 35
2551.24 32
2551.36 28
2551.48 23
2551.59 17
2551.71 11
2551.82 5
2551.94 0
2552.05 0
2552.17 0
2552.29 0
2552.40 0
2552.52 0
2552.63 0
2552.75 0
2552.86 2
2552.98 7
2553.10 12
2553.21 15
2553.33 17
2553.44 18
2553.56 17
2553.67 15
2553.79 14
2553.91 13
2554.02 13
2554.14 15
2554.25 17
2554.37 21
2554.48 24
2554.60 26
2554.72 28
2554.83 28
2554.95 28
2555.06 28
2555.18 28
2555.29 30
2555.41 32
2555.53 36
2555.64 40
2555.76 44
2555.87 47
2555.99 49
2556.10 50
2556.22 50
2556.34 49
2556.45 47
2556.57 44
2556.68 41
2556.80 37
2556.91 33
2557.03 30
2557.15 28
2557.26 28
2557.38 29
2557.49 33
2557.61 38
2557.73 42
2557.84 47
2557.96 49
2558.07 50
2558.19 49
2558.30 47
2558.42 44
2558.54 41
2558.65 38
2558.77 36
2558.88 36
2559.00 36
2559.12 36
2559.23 37
2559.35 39
2559.46 41
2559.58 43
2559.69 45
2559.81 47
2559.93 49
2560.04 50
2560.16 50
2560.27 48
2560.39 46
2560.51 44
2560.62 41
2560.74 39
2560.85 38
2560.97 38
2561.08 38
2561.20 39
2561.32 41
2561.43 42
2561.55 44
2561.66 47
2561.78 50
2561.90 55
2562.01 62
2562.13 69
2562.24 76
2562.36 83
2562.48 88
2562.59 93
2562.71 96
2562.82 99
2562.94 102
2563.06 104
2563.17 105
2563.29 106
2563.40 104
2563.52 101
2563.63 97
2563.75 91
2563.87 84
2563.98 78
2564.10 73
2564.21 70
2564.33 68
2564.45 69
2564.56 70
2564.68 73
2564.79 76
2564.91 79
2565.03 81
2565.14 81
2565.26 80
2565.37 78
2565.49 77
2565.61 77
2565.72 79
2565.84 84
2565.95 91
2566.07 99
2566.19 107
2566.30 114
2566.42 119
2566.53 121
2566.65 119
2566.77 116
2566.88 112
2567.00 107
2567.11 102
2567.23 98
2567.35 95
2567.46 93
2567.58 91
2567.69 90
2567.81 88
2567.93 88
2568.04 88
2568.16 89
2568.27 89
2568.39 90
2568.51 89
2568.62 87
2568.74 84
2568.85 79
2568.97 74
2569.09 68
2569.20 61
2569.32 55
2569.43 48
2569.55 43
2569.67 39
2569.78 35
2569.90 33
2570.02 32
2570.13 32
2570.25 31
2570.36 30
2570.48 28
2570.60 25
2570.71 22
2570.83 19
2570.94 18
2571.06 18
2571.18 20
2571.29 25
2571.41 31
2571.52 37
2571.64 44
2571.76 51
2571.87 55
2571.99 59
2572.10 60
2572.22 61
2572.34 61
2572.45 61
2572.57 60
2572.69 59
2572.80 57
2572.92 55
2573.03 51
2573.15 47
2573.27 44
2573.38 40
2573.50 38
2573.61 37
2573.73 37
2573.85 38
2573.96 41
2574.08 44
2574.20 49
2574.31 54
2574.43 60
2574.54 66
2574.66 71
2574.78 76
2574.89 79
2575.01 83
2575.12 85
2575.24 86
2575.36 86
2575.47 83
2575.59 79
2575.71 73
2575.82 67
2575.94 60
2576.05 53
2576.17 48
2576.29 43
2576.40 39
2576.52 36
2576.64 33
2576.75 31
2576.87 29
2576.98 28
2577.10 29
2577.22 30
2577.33 32
2577.45 35
2577.57 36
2577.68 36
2577.80 34
2577.91 32
2578.03 28
2578.15 25
2578.26 23
2578.38 21
2578.50 21
2578.61 21
2578.73 23
2578.84 25
2578.96 27
2579.08 29
2579.19 31
2579.31 32
2579.43 33
2579.54 34
2579.66 36
2579.77 39
2579.89 45
2580.01 52
2580.12 61
2580.24 72
2580.36 81
2580.47 90
2580.59 96
2580.71 99
2580.82 99
2580.94 98
2581.05 96
2581.17 94
2581.29 91
2581.40 88
2581.52 85
2581.64 80
2581.75 74
2581.87 68
2581.98 62
2582.10 56
2582.22 50
2582.33 46
2582.45 42
2582.57 38
2582.68 35
2582.80 31
2582.92 27
2583.03 24
2583.15 22
2583.26 22
2583.38 23
2583.50 26
2583.61 31
2583.73 38
2583.85 45
2583.96 54
2584.08 65
2584.20 76
2584.31 87
2584.43 97
2584.55 106
2584.66 113
2584.78 118
2584.89 120
2585.01 119
2585.13 117
2585.24 113
2585.36 107
2585.48 102
2585.59 96
2585.71 93
2585.83 90
2585.94 90
2586.06 90
2586.18 92
2586.29 93
2586.41 94
2586.52 94
2586.64 94
2586.76 94
2586.87 95
2586.99 97
2587.11 99
2587.22 101
2587.34 103
2587.46 103
2587.57 103
2587.69 101
2587.81 97
2587.92 93
2588.04 88
2588.16 84
2588.27 80
2588.39 78
2588.50 77
2588.62 78
2588.74 81
2588.85 84
2588.97 86
2589.09 87
2589.20 87
2589.32 86
2589.44 84
2589.55 82
2589.67 80
2589.79 78
2589.90 78
2590.02 78
2590.14 78
2590.25 78
2590.37 79
2590.49 80
2590.60 82
2590.72 85
2590.84 88
2590.95 91
2591.07 93
2591.18 93
2591.30 91
2591.42 88
2591.53 85
2591.65 82
2591.77 81
2591.88 82
2592.00 84
2592.12 87
2592.23 88
2592.35 89
2592.47 87
2592.58 84
2592.70 80
2592.82 77
2592.93 73
2593.05 71
2593.17 70
2593.28 69
2593.40 69
2593.52 68
2593.63 66
2593.75 64
2593.87 63
2593.98 61
2594.10 61
2594.22 62
2594.33 64
2594.45 67
2594.57 69
2594.68 72
2594.80 74
2594.92 74
2595.03 73
2595.15 71
2595.27 67
2595.38 62
2595.50 57
2595.62 50
2595.73 44
2595.85 39
2595.97 36
2596.08 34
2596.20 33
2596.32 33
2596.43 32
2596.55 31
2596.67 28
2596.78 25
2596.90 21
2597.02 18
2597.13 17
2597.25 18
2597.37 21
2597.48 25
2597.60 31
2597.72 36
2597.83 42
2597.95 48
2598.07 52
2598.18 57
2598.30 60
2598.42 62
2598.53 64
2598.65 64
2598.77 64
2598.88 62
2599.00 59
2599.12 56
2599.23 51
2599.35 46
2599.47 41
2599.58 36
2599.70 32
2599.82 29
2599.93 28
2600.05 28
2600.17 30
2600.28 33
2600.40 37
2600.52 41
2600.63 45
2600.75 49
2600.87 51
2600.98 53
2601.10 52
2601.22 51
2601.33 48
2601.45 44
2601.57 39
2601.69 33
2601.80 27
2601.92 20
2602.04 13
2602.15 6
2602.27 1
2602.39 0
2602.50 0
2602.62 0
2602.74 0
2602.85 0
2602.97 1
2603.09 1
2603.20 1
2603.32 0
2603.44 0
2603.55 0
2603.67 1
2603.79 7
2603.90 15
2604.02 24
2604.14 35
2604.26 44
2604.37 53
2604.49 60
2604.61 65
2604.72 68
2604.84 69
2604.96 70
2605.07 70
2605.19 70
2605.31 70
2605.42 69
2605.54 69
2605.66 69
2605.77 69
2605.89 70
2606.01 71
2606.13 73
2606.24 75
2606.36 77
2606.48 78
2606.59 78
2606.71 77
2606.83 74
2606.94 71
2607.06 67
2607.18 64
2607.29 62
2607.41 63
2607.53 65
2607.65 68
2607.76 71
2607.88 73
2608.00 74
2608.11 74
2608.23 71
2608.35 67
2608.46 63
2608.58 59
2608.70 56
2608.81 52
2608.93 49
2609.05 47
2609.17 44
2609.28 43
2609.40 42
2609.52 43
2609.63 46
2609.75 51
2609.87 57
2609.98 64
2610.10 70
2610.22 74
2610.34 76
2610.45 74
2610.57 70
2610.69 64
2610.80 56
2610.92 49
2611.04 41
2611.15 35
2611.27 29
2611.39 25
2611.51 21
2611.62 19
2611.74 17
2611.86 15
2611.97 14
2612.09 14
2612.21 14
2612.32 16
2612.44 18
2612.56 19
2612.68 21
2612.79 21
2612.91 20
2613.03 18
2613.14 16
2613.26 12
2613.38 10
2613.49 8
2613.61 8
2613.73 9
2613.85 12
2613.96 16
2614.08 20
2614.20 23
2614.31 25
2614.43 25
2614.55 23
2614.67 20
2614.78 17
2614.90 13
2615.02 11
2615.13 12
2615.25 14
2615.37 19
2615.49 25
2615.60 32
2615.72 38
2615.84 42
2615.95 44
2616.07 45
2616.19 44
2616.30 41
2616.42 39
2616.54 37
2616.66 35
2616.77 34
2616.89 35
2617.01 36
2617.12 39
2617.24 42
2617.36 47
2617.48 52
2617.59 56
2617.71 60
2617.83 63
2617.94 64
2618.06 64
2618.18 63
2618.30 62
2618.41 62
2618.53 63
2618.65 65
2618.77 68
2618.88 72
2619.00 76
2619.12 79
2619.23 81
2619.35 82
2619.47 80
2619.59 77
2619.70 73
2619.82 68
2619.94 63
2620.05 59
2620.17 56
2620.29 54
2620.41 54
2620.52 55
2620.64 58
2620.76 61
2620.87 64
2620.99 68
2621.11 71
2621.23 74
2621.34 77
2621.46 79
2621.58 82
2621.70 84
2621.81 86
2621.93 88
2622.05 89
2622.16 89
2622.28 87
2622.40 84
2622.52 79
2622.63 73
2622.75 66
2622.87 60
2622.99 53
2623.10 47
2623.22 42
2623.34 37
2623.45 33
2623.57 31
2623.69 30
2623.81 32
2623.92 34
2624.04 37
2624.16 38
2624.28 39
2624.39 38
2624.51 36
2624.63 34
2624.74 32
2624.86 31
2624.98 32
2625.10 36
2625.21 41
2625.33 47
2625.45 52
2625.57 56
2625.68 57
2625.80 57
2625.92 54
2626.03 50
2626.15 46
2626.27 40
2626.39 35
2626.50 29
2626.62 23
2626.74 17
2626.86 11
2626.97 5
2627.09 0
2627.21 0
2627.33 0
2627.44 0
2627.56 0
2627.68 1
2627.80 4
2627.91 6
2628.03 7
2628.15 6
2628.26 4
2628.38 1
2628.50 0
2628.62 0
2628.73 0
2628.85 0
2628.97 0
2629.09 6
2629.20 15
2629.32 25
2629.44 35
2629.56 43
2629.67 49
2629.79 52
2629.91 53
2630.03 51
2630.14 48
2630.26 44
2630.38 40
2630.50 37
2630.61 33
2630.73 30
2630.85 28
2630.97 26
2631.08 25
2631.20 24
2631.32 25
2631.44 27
2631.55 30
2631.67 33
2631.79 36
2631.91 40
2632.02 42
2632.14 43
2632.26 44
2632.38 42
2632.49 40
2632.61 36
2632.73 32
2632.84 28
2632.96 25
2633.08 22
2633.20 21
2633.31 21
2633.43 23
2633.55 26
2633.67 31
2633.78 36
2633.90 41
2634.02 46
2634.14 51
2634.26 56
2634.37 60
2634.49 63
2634.61 66
2634.73 69
2634.84 70
2634.96 72
2635.08 73
2635.20 74
2635.31 75
2635.43 75
2635.55 75
2635.67 74
2635.78 72
2635.90 70
2636.02 67
2636.14 65
2636.25 64
2636.37 65
2636.49 70
2636.61 76
2636.72 85
2636.84 93
2636.96 101
2637.08 107
2637.19 110
2637.31 111
2637.43 109
2637.55 105
2637.66 100
2637.78 93
2637.90 85
2638.02 75
2638.13 64
2638.25 53
2638.37 42
2638.49 34
2638.61 28
2638.72 25
2638.84 25
2638.96 27
2639.08 29
2639.19 30
2639.31 30
2639.43 28
2639.55 25
2639.66 22
2639.78 19
2639.90 18
2640.02 19
2640.13 23
2640.25 28
2640.37 36
2640.49 43
2640.61 51
2640.72 57
2640.84 62
2640.96 64
2641.08 65
2641.19 63
2641.31 60
2641.43 57
2641.55 54
2641.66 52
2641.78 50
2641.90 49
2642.02 48
2642.13 45
2642.25 42
2642.37 36
2642.49 30
2642.61 24
2642.72 19
2642.84 16
2642.96 15
2643.08 16
2643.19 20
2643.31 24
2643.43 29
2643.55 34
2643.67 39
2643.78 42
2643.90 44
2644.02 44
2644.14 42
2644.25 38
2644.37 33
2644.49 26
2644.61 19
2644.72 12
2644.84 6
2644.96 2
2645.08 0
2645.20 0
2645.31 0
2645.43 4
2645.55 8
2645.67 14
2645.78 19
2645.90 23
2646.02 26
2646.14 28
2646.26 28
2646.37 28
2646.49 27
2646.61 26
2646.73 23
2646.84 21
2646.96 18
2647.08 16
2647.20 15
2647.32 16
2647.43 18
2647.55 21
2647.67 24
2647.79 26
2647.91 28
2648.02 29
2648.14 29
2648.26 29
2648.38 30
2648.49 32
2648.61 33
2648.73 35
2648.85 37
2648.97 37
2649.08 37
2649.20 36
2649.32 34
2649.44 33
2649.56 32
2649.67 33
2649.79 35
2649.91 39
2650.03 45
2650.14 52
2650.26 59
2650.38 67
2650.50 73
2650.62 77
2650.73 80
2650.85 81
2650.97 82
2651.09 83
2651.21 86
2651.32 90
2651.44 95
2651.56 101
2651.68 105
2651.79 107
2651.91 106
2652.03 103
2652.15 96
2652.27 89
2652.38 83
2652.50 80
2652.62 79
2652.74 82
2652.86 87
2652.97 94
2653.09 100
2653.21 106
2653.33 110
2653.45 112
2653.56 113
2653.68 114
2653.80 114
2653.92 114
2654.04 113
2654.15 110
2654.27 107
2654.39 102
2654.51 96
2654.63 90
2654.74 83
2654.86 77
2654.98 72
2655.10 66
2655.22 60
2655.33 54
2655.45 49
2655.57 44
2655.69 40
2655.81 38
2655.92 37
2656.04 37
2656.16 38
2656.28 38
2656.40 37
2656.51 36
2656.63 34
2656.75 32
2656.87 30
2656.99 29
2657.10 28
2657.22 28
2657.34 26
2657.46 25
2657.58 23
2657.69 21
2657.81 19
2657.93 20
2658.05 23
2658.17 27
2658.28 32
2658.40 35
2658.52 37
2658.64 36
2658.76 32
2658.87 25
2658.99 18
2659.11 10
2659.23 4
2659.35 0
2659.46 0
2659.58 0
2659.70 0
2659.82 0
2659.94 0
2660.06 0
2660.17 0
2660.29 2
2660.41 4
2660.53 6
2660.65 6
2660.76 6
2660.88 6
2661.00 5
2661.12 5
2661.24 4
2661.35 5
2661.47 5
2661.59 6
2661.71 7
2661.83 8
2661.95 10
2662.06 13
2662.18 16
2662.30 20
2662.42 24
2662.54 28
2662.65 31
2662.77 34
2662.89 36
2663.01 37
2663.13 38
2663.24 39
2663.36 40
2663.48 41
2663.60 42
2663.72 43
2663.84 44
2663.95 45
2664.07 46
2664.19 47
2664.31 50
2664.43 54
2664.54 60
2664.66 68
2664.78 75
2664.90 82
2665.02 87
2665.14 91
2665.25 91
2665.37 90
2665.49 87
2665.61 84
2665.73 81
2665.85 78
2665.96 76
2666.08 75
2666.20 74
2666.32 72
2666.44 71
2666.55 70
2666.67 68
2666.79 67
2666.91 66
2667.03 64
2667.15 63
2667.26 60
2667.38 58
2667.50 55
2667.62 53
2667.74 51
2667.86 50
2667.97 52
2668.09 54
2668.21 58
2668.33 62
2668.45 66
2668.57 68
2668.68 69
2668.80 67
2668.92 63
2669.04 57
2669.16 50
2669.27 42
2669.39 34
2669.51 26
2669.63 20
2669.75 15
2669.87 11
2669.98 10
2670.10 10
2670.22 10
2670.34 11
2670.46 11
2670.58 11
2670.69 9
2670.81 8
2670.93 6
2671.05 6
2671.17 5
2671.29 6
2671.40 7
2671.52 8
2671.64 8
2671.76 9
2671.88 9
2672.00 9
2672.11 8
2672.23 8
2672.35 8
2672.47 9
2672.59 12
2672.71 16
2672.83 22
2672.94 29
2673.06 34
2673.18 38
2673.30 40
2673.42 38
2673.54 33
2673.65 26
2673.77 19
2673.89 11
2674.01 5
2674.13 0
2674.25 0
2674.36 0
2674.48 0
2674.60 2
2674.72 4
2674.84 4
2674.96 3
2675.07 0
2675.19 0
2675.31 0
2675.43 0
2675.55 0
2675.67 0
2675.79 5
2675.90 9
2676.02 14
2676.14 18
2676.26 21
2676.38 22
2676.50 24
2676.61 24
2676.73 25
2676.85 26
2676.97 26
2677.09 25
2677.21 24
2677.33 23
2677.44 21
2677.56 19
2677.68 17
2677.80 15
2677.92 12
2678.04 8
2678.15 5
2678.27 2
2678.39 0
2678.51 0
2678.63 0
2678.75 1
2678.87 4
2678.98 7
2679.10 10
2679.22 13
2679.34 15
2679.46 16
2679.58 16
2679.70 16
2679.81 17
2679.93 18
2680.05 20
2680.17 23
2680.29 25
2680.41 28
2680.53 31
2680.64 33
2680.76 36
2680.88 38
2681.00 39
2681.12 39
2681.24 38
2681.36 36
2681.47 32
2681.59 29
2681.71 25
2681.83 22
2681.95 22
2682.07 23
2682.19 26
2682.30 30
2682.42 34
2682.54 38
2682.66 41
2682.78 43
2682.90 43
2683.02 43
2683.13 43
2683.25 43
2683.37 44
2683.49 45
2683.61 45
2683.73 45
2683.85 45
2683.96 44
2684.08 43
2684.20 42
2684.32 40
2684.44 39
2684.56 37
2684.68 36
2684.80 34
2684.91 32
2685.03 30
2685.15 30
2685.27 31
2685.39 34
2685.51 39
2685.63 44
2685.74 49
2685.86 53
2685.98 54
2686.10 54
2686.22 52
2686.34 49
2686.46 46
2686.57 46
2686.69 47
2686.81 49
2686.93 54
2687.05 59
2687.17 64
2687.29 67
2687.41 69
2687.52 69
2687.64 67
2687.76 64
2687.88 61
2688.00 58
2688.12 56
2688.24 55
2688.36 55
2688.47 56
2688.59 57
2688.71 57
2688.83 57
2688.95 54
2689.07 50
2689.19 45
2689.31 39
2689.42 35
2689.54 32
2689.66 32
2689.78 35
2689.90 41
2690.02 49
2690.14 58
2690.26 67
2690.37 75
2690.49 82
2690.61 86
2690.73 90
2690.85 91
2690.97 92
2691.09 92
2691.21 90
2691.32 88
2691.44 84
2691.56 80
2691.68 76
2691.80 72
2691.92 68
2692.04 66
2692.16 65
2692.27 65
2692.39 65
2692.51 65
2692.63 64
2692.75 61
2692.87 56
2692.99 50
2693.11 44
2693.23 39
2693.34 35
2693.46 33
2693.58 32
2693.70 31
2693.82 30
2693.94 28
2694.06 25
2694.18 20
2694.30 13
2694.41 6
2694.53 0
2694.65 0
2694.77 0
2694.89 0
2695.01 0
2695.13 0
2695.25 6
2695.36 13
2695.48 19
2695.60 22
2695.72 23
2695.84 21
2695.96 17
2696.08 11
2696.20 7
2696.32 4
2696.43 3
2696.55 5
2696.67 10
2696.79 16
2696.91 22
2697.03 26
2697.15 28
2697.27 28
2697.39 27
2697.51 26
2697.62 26
2697.74 28
2697.86 31
2697.98 37
2698.10 44
2698.22 51
2698.34 56
2698.46 59
2698.58 60
2698.69 58
2698.81 55
2698.93 50
2699.05 44
2699.17 39
2699.29 36
2699.41 33
2699.53 32
2699.65 33
2699.77 33
2699.88 35
2700.00 36
2700.12 37
2700.24 37
2700.36 36
2700.48 34
2700.60 31
2700.72 27
2700.84 25
2700.96 24
2701.07 25
2701.19 30
2701.31 36
2701.43 44
2701.55 51
2701.67 57
2701.79 60
2701.91 60
2702.03 58
2702.15 54
2702.26 49
2702.38 43
2702.50 37
2702.62 31
2702.74 25
2702.86 19
2702.98 13
2703.10 8
2703.22 3
2703.34 0
2703.45 0
2703.57 0
2703.69 0
2703.81 0
2703.93 3
2704.05 7
2704.17 11
2704.29 15
2704.41 19
2704.53 21
2704.65 22
2704.76 21
2704.88 18
2705.00 15
2705.12 12
2705.24 10
2705.36 9
2705.48 10
2705.60 11
2705.72 14
2705.84 17
2705.96 20
2706.07 23
2706.19 25
2706.31 27
2706.43 29
2706.55 31
2706.67 33
2706.79 35
2706.91 37
2707.03 39
2707.15 40
2707.27 42
2707.39 44
2707.50 46
2707.62 48
2707.74 51
2707.86 53
2707.98 55
2708.10 57
2708.22 57
2708.34 57
2708.46 56
2708.58 55
2708.70 53
2708.82 52
2708.93 51
2709.05 49
2709.17 47
2709.29 45
2709.41 42
2709.53 39
2709.65 35
2709.77 31
2709.89 26
2710.01 20
2710.13 13
2710.25 5
2710.36 0
2710.48 0
2710.60 0
2710.72 0
2710.84 0
2710.96 0
2711.08 0
2711.20 0
2711.32 3
2711.44 13
2711.56 23
2711.68 31
2711.80 39
2711.91 44
2712.03 47
2712.15 49
2712.27 48
2712.39 46
2712.51 44
2712.63 42
2712.75 42
2712.87 43
2712.99 47
2713.11 53
2713.23 60
2713.35 67
2713.46 72
2713.58 74
2713.70 74
2713.82 72
2713.94 69
2714.06 66
2714.18 64
2714.30 64
2714.42 65
2714.54 67
2714.66 68
2714.78 70
2714.90 70
2715.02 70
2715.14 69
2715.25 67
2715.37 65
2715.49 62
2715.61 60
2715.73 58
2715.85 57
2715.97 56
2716.09 56
2716.21 56
2716.33 56
2716.45 55
2716.57 55
2716.69 54
2716.81 55
2716.93 56
2717.04 59
2717.16 62
2717.28 64
2717.40 65
2717.52 63
2717.64 59
2717.76 53
2717.88 45
2718.00 37
2718.12 30
2718.24 26
2718.36 24
2718.48 24
2718.60 25
2718.72 27
2718.84 28
2718.95 28
2719.07 26
2719.19 24
2719.31 22
2719.43 21
2719.55 21
2719.67 23
2719.79 25
2719.91 29
2720.03 32
2720.15 35
2720.27 38
2720.39 40
2720.51 42
2720.63 44
2720.75 45
2720.87 46
2720.98 47
2721.10 47
2721.22 46
2721.34 45
2721.46 44
2721.58 44
2721.70 44
2721.82 46
2721.94 48
2722.06 51
2722.18 53
2722.30 55
2722.42 55
2722.54 54
2722.66 52
2722.78 50
2722.90 49
2723.02 49
2723.14 50
2723.25 51
2723.37 53
2723.49 53
2723.61 52
2723.73 48
2723.85 44
2723.97 40
2724.09 36
2724.21 33
2724.33 30
2724.45 28
2724.57 25
2724.69 22
2724.81 18
2724.93 14
2725.05 11
2725.17 9
2725.29 8
2725.41 8
2725.53 9
2725.65 10
2725.76 11
2725.88 11
2726.00 10
2726.12 10
2726.24 9
2726.36 9
2726.48 8
2726.60 7
2726.72 5
2726.84 2
2726.96 0
2727.08 0
2727.20 0
2727.32 0
2727.44 0
2727.56 0
2727.68 0
2727.80 4
2727.92 7
2728.04 9
2728.16 10
2728.28 8
2728.40 6
2728.51 3
2728.63 0
2728.75 0
2728.87 0
2728.99 0
2729.11 0
2729.23 0
2729.35 0
2729.47 0
2729.59 0
2729.71 0
2729.83 0
2729.95 0
2730.07 5
2730.19 11
2730.31 17
2730.43 22
2730.55 26
2730.67 30
2730.79 33
2730.91 36
2731.03 40
2731.15 44
2731.27 48
2731.39 53
2731.51 57
2731.63 60
2731.75 61
2731.86 62
2731.98 62
2732.10 61
2732.22 62
2732.34 63
2732.46 65
2732.58 68
2732.70 72
2732.82 76
2732.94 80
2733.06 84
2733.18 88
2733.30 90
2733.42 91
2733.54 90
2733.66 88
2733.78 85
2733.90 81
2734.02 76
2734.14 73
2734.26 70
2734.38 68
2734.50 68
2734.62 68
2734.74 68
2734.86 70
2734.98 73
2735.10 76
2735.22 80
2735.34 84
2735.46 87
2735.58 88
2735.70 88
2735.82 87
2735.94 84
2736.06 81
2736.18 78
2736.30 75
2736.41 72
2736.53 70
2736.65 66
2736.77 62
2736.89 57
2737.01 52
2737.13 47
2737.25 44
2737.37 43
2737.49 43
2737.61 46
2737.73 49
2737.85 53
2737.97 56
2738.09 58
2738.21 59
2738.33 60
2738.45 60
2738.57 61
2738.69 62
2738.81 65
2738.93 67
2739.05 71
2739.17 74
2739.29 77
2739.41 79
2739.53 79
2739.65 79
2739.77 76
2739.89 73
2740.01 71
2740.13 68
2740.25 67
2740.37 66
2740.49 65
2740.61 64
2740.73 64
2740.85 62
2740.97 61
2741.09 60
2741.21 59
2741.33 58
2741.45 58
2741.57 58
2741.69 57
2741.81 56
2741.93 54
2742.05 51
2742.17 48
2742.29 45
2742.41 41
2742.53 37
2742.65 32
2742.77 26
2742.89 21
2743.01 15
2743.13 11
2743.25 9
2743.37 10
2743.49 13
2743.61 17
2743.73 22
2743.85 26
2743.97 29
2744.09 31
2744.21 30
2744.33 28
2744.45 25
2744.57 21
2744.69 18
2744.81 16
2744.93 16
2745.05 18
2745.17 22
2745.29 29
2745.41 38
2745.53 50
2745.65 62
2745.77 74
2745.89 84
2746.01 91
2746.13 95
2746.25 97
2746.37 97
2746.49 97
2746.61 97
2746.73 99
2746.85 101
2746.97 105
2747.09 108
2747.21 110
2747.33 111
2747.45 110
2747.57 106
2747.69 101
2747.81 94
2747.93 87
2748.05 81
2748.17 75
2748.29 70
2748.41 66
2748.53 64
2748.65 62
2748.77 60
2748.89 58
2749.01 56
2749.13 53
2749.25 49
2749.37 46
2749.49 44
2749.61 43
2749.73 45
2749.85 49
2749.97 55
2750.09 63
2750.21 70
2750.33 77
2750.45 83
2750.57 88
2750.69 90
2750.81 91
2750.93 91
2751.05 90
2751.17 88
2751.29 85
2751.41 83
2751.53 80
2751.65 78
2751.77 76
2751.89 77
2752.01 78
2752.13 82
2752.25 85
2752.37 89
2752.49 91
2752.61 90
2752.73 87
2752.85 82
2752.97 75
2753.09 69
2753.21 62
2753.33 57
2753.45 54
2753.57 51
2753.69 49
2753.81 47
2753.93 45
2754.05 43
2754.17 40
2754.29 38
2754.41 36
2754.53 36
2754.65 36
2754.77 37
2754.89 39
2755.01 40
2755.13 40
2755.25 38
2755.37 35
2755.49 32
2755.61 28
2755.73 23
2755.85 20
2755.97 16
2756.09 14
2756.21 12
2756.33 10
2756.46 8
2756.58 7
2756.70 7
2756.82 7
2756.94 9
2757.06 12
2757.18 16
2757.30 21
2757.42 25
2757.54 29
2757.66 32
2757.78 35
2757.90 37
2758.02 38
2758.14 39
2758.26 40
2758.38 42
2758.50 43
2758.62 45
2758.74 47
2758.86 48
2758.98 49
2759.10 50
2759.22 51
2759.34 51
2759.46 52
2759.58 53
2759.70 56
2759.82 60
2759.94 65
2760.06 70
2760.18 74
2760.30 76
2760.42 76
2760.54 74
2760.66 70
2760.78 65
2760.91 61
2761.03 57
2761.15 54
2761.27 52
2761.39 51
2761.51 51
2761.63 53
2761.75 55
2761.87 59
2761.99 63
2762.11 68
2762.23 74
2762.35 78
2762.47 81
2762.59 83
2762.71 83
2762.83 80
2762.95 76
2763.07 71
2763.19 65
2763.31 61
2763.43 58
2763.55 57
2763.67 58
2763.79 61
2763.91 66
2764.03 71
2764.15 77
2764.28 85
2764.40 93
2764.52 101
2764.64 109
2764.76 116
2764.88 122
2765.00 125
2765.12 126
2765.24 125
2765.36 122
2765.48 120
2765.60 118
2765.72 118
2765.84 118
2765.96 118
2766.08 117
2766.20 114
2766.32 110
2766.44 104
2766.56 97
2766.68 88
2766.80 80
2766.92 72
2767.04 65
2767.17 60
2767.29 56
2767.41 54
2767.53 55
2767.65 57
2767.77 61
2767.89 66
2768.01 71
2768.13 75
2768.25 77
2768.37 78
2768.49 78
2768.61 77
2768.73 77
2768.85 77
2768.97 79
2769.09 83
2769.21 87
2769.33 91
2769.45 93
2769.57 93
2769.70 91
2769.82 88
2769.94 84
2770.06 82
2770.18 82
2770.30 84
2770.42 88
2770.54 93
2770.66 98
2770.78 102
2770.90 103
2771.02 101
2771.14 96
2771.26 88
2771.38 80
2771.50 71
2771.62 62
2771.74 55
2771.87 49
2771.99 45
2772.11 43
2772.23 42
2772.35 43
2772.47 45
2772.59 47
2772.71 50
2772.83 52
2772.95 53
2773.07 52
2773.19 50
2773.31 48
2773.43 45
2773.55 42
2773.67 40
2773.79 38
2773.91 37
2774.04 34
2774.16 31
2774.28 27
2774.40 22
2774.52 18
2774.64 15
2774.76 14
2774.88 14
2775.00 15
2775.12 16
2775.24 17
2775.36 17
2775.48 17
2775.60 16
2775.72 16
2775.84 17
2775.97 20
2776.09 25
2776.21 33
2776.33 41
2776.45 49
2776.57 57
2776.69 63
2776.81 69
2776.93 73
2777.05 76
2777.17 79
2777.29 81
2777.41 83
2777.53 85
2777.65 86
2777.78 85
2777.90 83
2778.02 80
2778.14 75
2778.26 69
2778.38 63
2778.50 60
2778.62 59
2778.74 63
2778.86 71
2778.98 83
2779.10 97
2779.22 111
2779.34 123
2779.47 131
2779.59 134
2779.71 132
2779.83 126
2779.95 118
2780.07 108
2780.19 101
2780.31 97
2780.43 98
2780.55 104
2780.67 115
2780.79 130
2780.91 146
2781.04 162
2781.16 175
2781.28 184
2781.40 188
2781.52 189
2781.64 187
2781.76 184
2781.88 181
2782.00 179
2782.12 178
2782.24 178
2782.36 176
2782.48 172
2782.61 166
2782.73 157
2782.85 148
2782.97 139
2783.09 131
2783.21 125
2783.33 122
2783.45 121
2783.57 122
2783.69 125
2783.81 127
2783.93 129
2784.05 130
2784.18 128
2784.30 125
2784.42 120
2784.54 114
2784.66 108
2784.78 102
2784.90 98
2785.02 95
2785.14 94
2785.26 94
2785.38 95
2785.50 96
2785.63 96
2785.75 95
2785.87 93
2785.99 90
2786.11 87
2786.23 83
2786.35 79
2786.47 75
2786.59 71
2786.71 67
2786.83 63
2786.96 60
2787.08 56
2787.20 53
2787.32 50
2787.44 49
2787.56 49
2787.68 50
2787.80 53
2787.92 58
2788.04 65
2788.16 73
2788.29 81
2788.41 89
2788.53 94
2788.65 98
2788.77 98
2788.89 95
2789.01 91
2789.13 87
2789.25 83
2789.37 79
2789.49 76
2789.62 73
2789.74 69
2789.86 63
2789.98 54
2790.10 44
2790.22 32
2790.34 19
2790.46 8
2790.58 0
2790.70 0
2790.82 0
2790.95 0
2791.07 0
2791.19 0
2791.31 0
2791.43 0
2791.55 0
2791.67 3
2791.79 7
2791.91 12
2792.03 16
2792.16 19
2792.28 22
2792.40 24
2792.52 26
2792.64 28
2792.76 31
2792.88 35
2793.00 41
2793.12 48
2793.24 55
2793.37 61
2793.49 66
2793.61 68
2793.73 68
2793.85 67
2793.97 64
2794.09 61
2794.21 59
2794.33 59
2794.46 60
2794.58 64
2794.70 68
2794.82 72
2794.94 75
2795.06 76
2795.18 74
2795.30 70
2795.42 65
2795.54 59
2795.67 53
2795.79 48
2795.91 45
2796.03 46
2796.15 48
2796.27 53
2796.39 60
2796.51 68
2796.63 75
2796.76 81
2796.88 84
2797.00 84
2797.12 81
2797.24 75
2797.36 67
2797.48 59
2797.60 51
2797.72 44
2797.85 39
2797.97 34
2798.09 31
2798.21 28
2798.33 26
2798.45 25
2798.57 26
2798.69 29
2798.81 35
2798.94 43
2799.06 52
2799.18 61
2799.30 69
2799.42 75
2799.54 79
2799.66 82
2799.78 83
2799.91 85
2800.03 88
2800.15 93
2800.27 101
2800.39 110
2800.51 119
2800.63 129
2800.75 138
2800.87 145
2801.00 149
2801.12 152
2801.24 154
2801.36 154
2801.48 153
2801.60 152
2801.72 150
2801.84 148
2801.97 146
2802.09 144
2802.21 142
2802.33 140
2802.45 136
2802.57 131
2802.69 125
2802.81 117
2802.94 108
2803.06 99
2803.18 92
2803.30 87
2803.42 84
2803.54 85
2803.66 87
2803.78 91
2803.91 95
2804.03 99
2804.15 103
2804.27 106
2804.39 108
2804.51 110
2804.63 113
2804.75 115
2804.88 119
2805.00 123
2805.12 127
2805.24 131
2805.36 134
2805.48 135
2805.60 134
2805.72 130
2805.85 124
2805.97 118
2806.09 113
2806.21 108
2806.33 105
2806.45 102
2806.57 100
2806.69 97
2806.82 92
2806.94 87
2807.06 80
2807.18 74
2807.30 69
2807.42 65
2807.54 64
2807.67 65
2807.79 69
2807.91 74
2808.03 79
2808.15 85
2808.27 90
2808.39 94
2808.51 96
2808.64 96
2808.76 94
2808.88 92
2809.00 90
2809.12 89
2809.24 89
2809.36 90
2809.49 90
2809.61 89
2809.73 87
2809.85 82
2809.97 76
2810.09 70
2810.21 65
2810.34 62
2810.46 63
2810.58 68
2810.70 76
2810.82 86
2810.94 97
2811.06 107
2811.18 115
2811.31 122
2811.43 126
2811.55 128
2811.67 128
2811.79 127
2811.91 124
2812.03 121
2812.16 116
2812.28 110
2812.40 104
2812.52 98
2812.64 94
2812.76 92
2812.88 91
2813.01 92
2813.13 94
2813.25 95
2813.37 95
2813.49 94
2813.61 92
2813.74 89
2813.86 85
2813.98 81
2814.10 77
2814.22 74
2814.34 70
2814.46 66
2814.59 61
2814.71 57
2814.83 54
2814.95 54
2815.07 55
2815.19 60
2815.31 67
2815.44 76
2815.56 86
2815.68 95
2815.80 102
2815.92 107
2816.04 109
2816.17 108
2816.29 106
2816.41 101
2816.53 96
2816.65 90
2816.77 83
2816.89 76
2817.02 69
2817.14 61
2817.26 54
2817.38 47
2817.50 42
2817.62 40
2817.74 40
2817.87 43
2817.99 49
2818.11 57
2818.23 65
2818.35 72
2818.47 78
2818.60 82
2818.72 84
2818.84 84
2818.96 82
2819.08 79
2819.20 76
2819.33 72
2819.45 68
2819.57 65
2819.69 63
2819.81 62
2819.93 62
2820.05 63
2820.18 64
2820.30 66
2820.42 67
2820.54 67
2820.66 66
2820.78 64
2820.91 62
2821.03 60
2821.15 60
2821.27 63
2821.39 68
2821.51 75
2821.64 84
2821.76 95
2821.88 105
2822.00 114
2822.12 122
2822.24 128
2822.37 132
2822.49 135
2822.61 135
2822.73 134
2822.85 132
2822.97 128
2823.10 122
2823.22 116
2823.34 109
2823.46 102
2823.58 95
2823.70 88
2823.83 83
2823.95 78
2824.07 76
2824.19 75
2824.31 75
2824.43 78
2824.56 82
2824.68 88
2824.80 95
2824.92 105
2825.04 115
2825.16 126
2825.29 136
2825.41 144
2825.53 150
2825.65 152
2825.77 151
2825.89 148
2826.02 144
2826.14 139
2826.26 136
2826.38 133
2826.50 132
2826.63 132
2826.75 133
2826.87 135
2826.99 136
2827.11 137
2827.23 137
2827.36 136
2827.48 135
2827.60 133
2827.72 131
2827.84 129
2827.96 128
2828.09 128
2828.21 129
2828.33 130
2828.45 133
2828.57 136
2828.70 138
2828.82 140
2828.94 141
2829.06 140
2829.18 140
2829.30 139
2829.43 139
2829.55 139
2829.67 140
2829.79 141
2829.91 141
2830.04 139
2830.16 136
2830.28 130
2830.40 122
2830.52 113
2830.64 103
2830.77 92
2830.89 83
2831.01 75
2831.13 70
2831.25 66
2831.38 66
2831.50 68
2831.62 72
2831.74 78
2831.86 84
2831.98 90
2832.11 95
2832.23 99
2832.35 101
2832.47 102
2832.59 101
2832.72 98
2832.84 94
2832.96 88
2833.08 82
2833.20 76
2833.33 71
2833.45 67
2833.57 64
2833.69 63
2833.81 63
2833.93 63
2834.06 63
2834.18 61
2834.30 59
2834.42 55
2834.54 52
2834.67 48
2834.79 46
2834.91 46
2835.03 48
2835.15 51
2835.28 56
2835.40 60
2835.52 63
2835.64 64
2835.76 65
2835.89 64
2836.01 62
2836.13 61
2836.25 60
2836.37 59
2836.50 59
2836.62 59
2836.74 58
2836.86 57
2836.98 55
2837.11 51
2837.23 47
2837.35 41
2837.47 35
2837.59 29
2837.71 23
2837.84 18
2837.96 13
2838.08 9
2838.20 6
2838.32 3
2838.45 1
2838.57 0
2838.69 0
2838.81 0
2838.93 0
2839.06 0
2839.18 0
2839.30 0
2839.42 0
2839.55 0
2839.67 0
2839.79 0
2839.91 3
2840.03 6
2840.16 10
2840.28 13
2840.40 16
2840.52 18
2840.64 19
2840.77 20
2840.89 20
2841.01 21
2841.13 23
2841.25 25
2841.38 28
2841.50 31
2841.62 33
2841.74 34
2841.86 34
2841.99 33
2842.11 32
2842.23 30
2842.35 29
2842.47 29
2842.60 30
2842.72 33
2842.84 38
2842.96 43
2843.08 48
2843.21 53
2843.33 56
2843.45 57
2843.57 56
2843.70 53
2843.82 48
2843.94 43
2844.06 40
2844.18 38
2844.31 39
2844.43 43
2844.55 49
2844.67 57
2844.79 64
2844.92 71
2845.04 77
2845.16 82
2845.28 85
2845.41 88
2845.53 90
2845.65 91
2845.77 92
2845.89 93
2846.02 93
2846.14 92
2846.26 90
2846.38 88
2846.50 86
2846.63 85
2846.75 85
2846.87 86
2846.99 88
2847.12 91
2847.24 94
2847.36 97
2847.48 98
2847.60 98
2847.73 96
2847.85 93
2847.97 88
2848.09 84
2848.22 79
2848.34 76
2848.46 74
2848.58 73
2848.70 73
2848.83 74
2848.95 75
2849.07 75
2849.19 75
2849.32 74
2849.44 72
2849.56 71
2849.68 70
2849.80 69
2849.93 70
2850.05 71
2850.17 73
2850.29 74
2850.42 74
2850.54 72
2850.66 69
2850.78 65
2850.90 59
2851.03 54
2851.15 49
2851.27 44
2851.39 41
2851.52 40
2851.64 39
2851.76 39
2851.88 40
2852.01 40
2852.13 40
2852.25 40
2852.37 40
2852.49 39
2852.62 38
2852.74 39
2852.86 41
2852.98 44
2853.11 48
2853.23 52
2853.35 54
2853.47 54
2853.60 53
2853.72 48
2853.84 42
2853.96 36
2854.08 29
2854.21 24
2854.33 20
2854.45 18
2854.57 19
2854.70 22
2854.82 25
2854.94 30
2855.06 34
2855.19 38
2855.31 42
2855.43 45
2855.55 48
2855.67 52
2855.80 57
2855.92 63
2856.04 69
2856.16 76
2856.29 83
2856.41 89
2856.53 93
2856.65 94
2856.78 94
2856.90 91
2857.02 86
2857.14 81
2857.27 76
2857.39 72
2857.51 69
2857.63 67
2857.76 67
2857.88 67
2858.00 67
2858.12 66
2858.25 66
2858.37 65
2858.49 65
2858.61 64
2858.73 65
2858.86 66
2858.98 68
2859.10 70
2859.22 71
2859.35 72
2859.47 72
2859.59 71
2859.71 69
2859.84 67
2859.96 64
2860.08 63
2860.20 62
2860.33 63
2860.45 64
2860.57 65
2860.69 67
2860.82 69
2860.94 71
2861.06 72
2861.18 73
2861.31 74
2861.43 75
2861.55 77
2861.67 79
2861.80 81
2861.92 84
2862.04 88
2862.16 94
2862.29 99
2862.41 104
2862.53 108
2862.65 111
2862.78 112
2862.90 111
2863.02 109
2863.14 106
2863.27 103
2863.39 101
2863.51 100
2863.63 100
2863.76 101
2863.88 103
2864.00 106
2864.12 109
2864.25 112
2864.37 114
2864.49 114
2864.61 113
2864.74 109
2864.86 102
2864.98 93
2865.11 82
2865.23 71
2865.35 60
2865.47 50
2865.60 42
2865.72 35
2865.84 31
2865.96 27
2866.09 25
2866.21 24
2866.33 23
2866.45 22
2866.58 22
2866.70 21
2866.82 21
2866.94 22
2867.07 22
2867.19 22
2867.31 21
2867.43 20
2867.56 17
2867.68 13
2867.80 8
2867.93 2
2868.05 0
2868.17 0
2868.29 0
2868.42 0
2868.54 0
2868.66 0
2868.78 0
2868.91 0
2869.03 5
2869.15 11
2869.27 17
2869.40 21
2869.52 24
2869.64 26
2869.76 27
2869.89 26
2870.01 26
2870.13 25
2870.26 24
2870.38 23
2870.50 21
2870.62 19
2870.75 17
2870.87 15
2870.99 13
2871.11 12
2871.24 13
2871.36 16
2871.48 20
2871.61 26
2871.73 33
2871.85 41
2871.97 48
2872.10 54
2872.22 59
2872.34 61
2872.46 62
2872.59 62
2872.71 61
2872.83 60
2872.96 60
2873.08 61
2873.20 62
2873.32 63
2873.45 63
2873.57 61
2873.69 58
2873.81 55
2873.94 52
2874.06 51
2874.18 53
2874.31 56
2874.43 62
2874.55 67
2874.67 72
2874.80 74
2874.92 74
2875.04 72
2875.16 69
2875.29 64
2875.41 60
2875.53 56
2875.66 52
2875.78 50
2875.90 48
2876.02 47
2876.15 47
2876.27 47
2876.39 47
2876.52 47
2876.64 46
2876.76 44
2876.88 43
2877.01 43
2877.13 45
2877.25 50
2877.38 58
2877.50 69
2877.62 83
2877.74 98
2877.87 114
2877.99 128
2878.11 140
2878.24 150
2878.36 158
2878.48 164
2878.60 170
2878.73 175
2878.85 180
2878.97 184
2879.10 188
2879.22 191
2879.34 192
2879.46 191
2879.59 189
2879.71 186
2879.83 184
2879.96 183
2880.08 185
2880.20 189
2880.32 196
2880.45 204
2880.57 214
2880.69 223
2880.82 231
2880.94 237
2881.06 241
2881.18 244
2881.31 244
2881.43 243
2881.55 240
2881.68 235
2881.80 228
2881.92 219
2882.05 210
2882.17 199
2882.29 188
2882.41 177
2882.54 166
2882.66 156
2882.78 145
2882.91 136
2883.03 126
2883.15 115
2883.27 105
2883.40 95
2883.52 84
2883.64 74
2883.77 65
2883.89 57
2884.01 51
2884.14 45
2884.26 41
2884.38 37
2884.50 35
2884.63 33
2884.75 33
2884.87 34
2885.00 37
2885.12 41
2885.24 46
2885.37 52
2885.49 58
2885.61 63
2885.73 66
2885.86 68
2885.98 68
2886.10 68
2886.23 66
2886.35 64
2886.47 61
2886.60 58
2886.72 53
2886.84 47
2886.96 41
2887.09 35
2887.21 30
2887.33 26
2887.46 23
2887.58 22
2887.70 23
2887.83 26
2887.95 29
2888.07 33
2888.20 38
2888.32 41
2888.44 45
2888.56 48
2888.69 51
2888.81 54
2888.93 56
2889.06 58
2889.18 58
2889.30 57
2889.43 54
2889.55 49
2889.67 44
2889.80 40
2889.92 36
2890.04 33
2890.16 32
2890.29 33
2890.41 34
2890.53 35
2890.66 37
2890.78 38
2890.90 40
2891.03 41
2891.15 43
2891.27 46
2891.40 49
2891.52 54
2891.64 59
2891.77 64
2891.89 69
2892.01 73
2892.13 75
2892.26 76
2892.38 75
2892.50 72
2892.63 67
2892.75 61
2892.87 55
2893.00 48
2893.12 41
2893.24 35
2893.37 29
2893.49 24
2893.61 21
2893.74 18
2893.86 16
2893.98 16
2894.11 16
2894.23 17
2894.35 18
2894.47 18
2894.60 17
2894.72 16
2894.84 15
2894.97 13
2895.09 12
2895.21 11
2895.34 12
2895.46 15
2895.58 18
2895.71 22
2895.83 25
2895.95 28
2896.08 30
2896.20 31
2896.32 31
2896.45 31
2896.57 30
2896.69 29
2896.82 26
2896.94 23
2897.06 20
2897.19 17
2897.31 15
2897.43 15
2897.56 17
2897.68 20
2897.80 25
2897.93 30
2898.05 36
2898.17 42
2898.30 49
2898.42 55
2898.54 61
2898.67 66
2898.79 70
2898.91 72
2899.04 72
2899.16 69
2899.28 65
2899.40 58
2899.53 50
2899.65 42
2899.77 34
2899.90 27
2900.02 22
2900.14 19
2900.27 18
2900.39 19
2900.51 19
2900.64 19
2900.76 17
2900.88 14
2901.01 10
2901.13 7
2901.25 4
2901.38 4
2901.50 5
2901.62 8
2901.75 12
2901.87 16
2901.99 19
2902.12 22
2902.24 23
2902.36 24
2902.49 25
2902.61 27
2902.74 30
2902.86 34
2902.98 38
2903.11 42
2903.23 46
2903.35 50
2903.48 53
2903.60 55
2903.72 56
2903.85 54
2903.97 51
2904.09 46
2904.22 41
2904.34 35
2904.46 30
2904.59 26
2904.71 23
2904.83 23
2904.96 23
2905.08 25
2905.20 28
2905.33 31
2905.45 35
2905.57 40
2905.70 46
2905.82 51
2905.94 56
2906.07 59
2906.19 60
2906.31 59
2906.44 56
2906.56 51
2906.68 47
2906.81 42
2906.93 39
2907.05 37
2907.18 36
2907.30 36
2907.43 38
2907.55 41
2907.67 44
2907.80 50
2907.92 56
2908.04 63
2908.17 71
2908.29 78
2908.41 83
2908.54 85
2908.66 85
2908.78 83
2908.91 78
2909.03 72
2909.15 66
2909.28 58
2909.40 51
2909.52 45
2909.65 40
2909.77 36
2909.90 35
2910.02 35
2910.14 39
2910.27 45
2910.39 53
2910.51 62
2910.64 70
2910.76 76
2910.88 80
2911.01 81
2911.13 80
2911.25 77
2911.38 72
2911.50 68
2911.62 64
2911.75 60
2911.87 58
2912.00 58
2912.12 58
2912.24 59
2912.37 60
2912.49 62
2912.61 63
2912.74 64
2912.86 65
2912.98 65
2913.11 64
2913.23 62
2913.36 59
2913.48 54
2913.60 47
2913.73 40
2913.85 32
2913.97 25
2914.10 20
2914.22 17
2914.34 17
2914.47 19
2914.59 24
2914.71 31
2914.84 38
2914.96 44
2915.09 48
2915.21 51
2915.33 51
2915.46 49
2915.58 46
2915.70 42
2915.83 38
2915.95 34
2916.07 30
2916.20 25
2916.32 20
2916.45 16
2916.57 13
2916.69 11
2916.82 12
2916.94 15
2917.06 20
2917.19 25
2917.31 30
2917.44 35
2917.56 37
2917.68 38
2917.81 37
2917.93 35
2918.05 32
2918.18 28
2918.30 23
2918.42 19
2918.55 14
2918.67 9
2918.80 3
2918.92 0
2919.04 0
2919.17 0
2919.29 0
2919.41 0
2919.54 0
2919.66 0
2919.79 0
2919.91 1
2920.03 7
2920.16 14
2920.28 22
2920.40 32
2920.53 41
2920.65 51
2920.78 60
2920.90 66
2921.02 71
2921.15 72
2921.27 70
2921.39 67
2921.52 62
2921.64 56
2921.77 51
2921.89 46
2922.01 41
2922.14 38
2922.26 35
2922.38 34
2922.51 34
2922.63 34
2922.76 35
2922.88 36
2923.00 37
2923.13 39
2923.25 42
2923.38 46
2923.50 50
2923.62 56
2923.75 62
2923.87 69
2923.99 74
2924.12 79
2924.24 81
2924.37 81
2924.49 78
2924.61 74
2924.74 68
2924.86 62
2924.99 55
2925.11 49
2925.23 44
2925.36 40
2925.48 37
2925.60 36
2925.73 36
2925.85 38
2925.98 39
2926.10 40
2926.22 41
2926.35 41
2926.47 40
2926.60 38
2926.72 34
2926.84 30
2926.97 25
2927.09 19
2927.21 13
2927.34 7
2927.46 1
2927.59 0
2927.71 0
2927.83 0
2927.96 0
2928.08 0
2928.21 3
2928.33 8
2928.45 15
2928.58 20
2928.70 25
2928.83 28
2928.95 29
2929.07 29
2929.20 28
2929.32 27
2929.45 25
2929.57 23
2929.69 22
2929.82 23
2929.94 24
2930.07 28
2930.19 33
2930.31 40
2930.44 47
2930.56 54
2930.68 61
2930.81 66
2930.93 68
2931.06 68
2931.18 67
2931.30 65
2931.43 63
2931.55 62
2931.68 64
2931.80 68
2931.92 73
2932.05 78
2932.17 83
2932.30 85
2932.42 85
2932.54 83
2932.67 78
2932.79 73
2932.92 68
2933.04 63
2933.16 59
2933.29 55
2933.41 52
2933.54 48
2933.66 45
2933.79 42
2933.91 39
2934.03 37
2934.16 36
2934.28 36
2934.41 38
2934.53 41
2934.65 45
2934.78 51
2934.90 58
2935.03 66
2935.15 74
2935.27 80
2935.40 85
2935.52 87
2935.65 86
2935.77 83
2935.89 77
2936.02 69
2936.14 61
2936.27 52
2936.39 45
2936.51 39
2936.64 36
2936.76 36
2936.89 39
2937.01 45
2937.13 53
2937.26 61
2937.38 68
2937.51 74
2937.63 77
2937.76 77
2937.88 74
2938.00 70
2938.13 65
2938.25 60
2938.38 56
2938.50 53
2938.62 51
2938.75 49
2938.87 49
2939.00 50
2939.12 51
2939.25 52
2939.37 54
2939.49 55
2939.62 55
2939.74 52
2939.87 48
2939.99 42
2940.11 35
2940.24 28
2940.36 21
2940.49 17
2940.61 14
2940.74 13
2940.86 15
2940.98 18
2941.11 23
2941.23 28
2941.36 32
2941.48 35
2941.60 36
2941.73 35
2941.85 33
2941.98 30
2942.10 26
2942.23 25
2942.35 26
2942.47 29
2942.60 35
2942.72 42
2942.85 49
2942.97 56
2943.10 62
2943.22 67
2943.34 72
2943.47 75
2943.59 78
2943.72 80
2943.84 80
2943.96 78
2944.09 73
2944.21 66
2944.34 59
2944.46 51
2944.59 44
2944.71 40
2944.83 38
2944.96 40
2945.08 45
2945.21 52
2945.33 60
2945.46 69
2945.58 75
2945.70 79
2945.83 80
2945.95 79
2946.08 75
2946.20 70
2946.33 65
2946.45 62
2946.57 59
2946.70 59
2946.82 59
2946.95 61
2947.07 63
2947.20 67
2947.32 71
2947.44 77
2947.57 83
2947.69 88
2947.82 92
2947.94 94
2948.07 93
2948.19 91
2948.32 87
2948.44 83
2948.56 78
2948.69 75
2948.81 71
2948.94 68
2949.06 65
2949.19 62
2949.31 58
2949.43 54
2949.56 50
2949.68 47
2949.81 45
2949.93 43
2950.06 41
2950.18 39
2950.30 36
2950.43 34
2950.55 31
2950.68 29
2950.80 27
2950.93 27
2951.05 28
2951.18 29
2951.30 31
2951.42 33
2951.55 35
2951.67 36
2951.80 36
2951.92 34
2952.05 31
2952.17 27
2952.30 23
2952.42 18
2952.54 14
2952.67 12
2952.79 11
2952.92 12
2953.04 14
2953.17 16
2953.29 19
2953.42 21
2953.54 21
2953.66 20
2953.79 18
2953.91 15
2954.04 12
2954.16 10
2954.29 10
2954.41 11
2954.54 14
2954.66 17
2954.78 21
2954.91 25
2955.03 28
2955.16 31
2955.28 33
2955.41 35
2955.53 37
2955.66 40
2955.78 44
2955.90 48
2956.03 52
2956.15 55
2956.28 57
2956.40 56
2956.53 52
2956.65 46
2956.78 38
2956.90 29
2957.03 19
2957.15 11
2957.27 4
2957.40 0
2957.52 0
2957.65 0
2957.77 0
2957.90 0
2958.02 0
2958.15 1
2958.27 7
2958.40 15
2958.52 24
2958.64 32
2958.77 40
2958.89 46
2959.02 49
2959.14 49
2959.27 46
2959.39 41
2959.52 34
2959.64 26
2959.77 19
2959.89 11
2960.01 5
2960.14 0
2960.26 0
2960.39 0
2960.51 0
2960.64 0
2960.76 0
2960.89 0
2961.01 0
2961.14 0
2961.26 3
2961.39 9
2961.51 15
2961.63 21
2961.76 27
2961.88 32
2962.01 35
2962.13 38
2962.26 38
2962.38 37
2962.51 35
2962.63 32
2962.76 29
2962.88 27
2963.01 26
2963.13 27
2963.26 29
2963.38 31
2963.50 34
2963.63 35
2963.75 36
2963.88 36
2964.00 36
2964.13 35
2964.25 36
2964.38 39
2964.50 43
2964.63 48
2964.75 54
2964.88 59
2965.00 63
2965.13 65
2965.25 64
2965.37 61
2965.50 57
2965.62 50
2965.75 44
2965.87 37
2966.00 32
2966.12 28
2966.25 27
2966.37 29
2966.50 33
2966.62 40
2966.75 47
2966.87 55
2967.00 61
2967.12 65
2967.25 66
2967.37 65
2967.49 62
2967.62 59
2967.74 55
2967.87 52
2967.99 50
2968.12 47
2968.24 43
2968.37 39
2968.49 34
2968.62 29
2968.74 23
2968.87 19
2968.99 17
2969.12 16
2969.24 16
2969.37 18
2969.49 20
2969.62 22
2969.74 24
2969.87 27
2969.99 29
2970.12 32
2970.24 36
2970.36 39
2970.49 43
2970.61 45
2970.74 45
2970.86 44
2970.99 41
2971.11 36
2971.24 32
2971.36 27
2971.49 24
2971.61 20
2971.74 18
2971.86 15
2971.99 13
2972.11 10
2972.24 7
2972.36 5
2972.49 4
2972.61 4
2972.74 5
2972.86 8
2972.99 12
2973.11 17
2973.24 21
2973.36 25
2973.49 27
2973.61 27
2973.74 24
2973.86 21
2973.99 18
2974.11 16
2974.23 16
2974.36 19
2974.48 26
2974.61 35
2974.73 45
2974.86 55
2974.98 64
2975.11 71
2975.23 76
2975.36 79
2975.48 81
2975.61 80
2975.73 79
2975.86 77
2975.98 73
2976.11 68
2976.23 63
2976.36 57
2976.48 53
2976.61 51
2976.73 52
2976.86 54
2976.98 59
2977.11 64
2977.23 68
2977.36 71
2977.48 71
2977.61 69
2977.73 65
2977.86 60
2977.98 56
2978.11 53
2978.23 53
2978.36 57
2978.48 62
2978.61 68
2978.73 75
2978.86 80
2978.98 82
2979.11 83
2979.23 81
2979.36 79
2979.48 77
2979.61 75
2979.73 74
2979.86 74
2979.98 76
2980.11 79
2980.23 82
2980.36 86
2980.48 90
2980.61 94
2980.73 97
2980.86 99
2980.98 99
2981.11 97
2981.23 93
2981.36 89
2981.48 85
2981.61 80
2981.73 77
2981.86 75
2981.98 75
2982.11 77
2982.23 82
2982.36 90
2982.48 100
2982.61 112
2982.73 123
2982.86 133
2982.98 141
2983.11 146
2983.23 149
2983.36 149
2983.48 147
2983.61 145
2983.73 144
2983.86 143
2983.98 143
2984.11 144
2984.23 144
2984.36 144
2984.48 143
2984.61 141
2984.73 138
2984.86 134
2984.99 131
2985.11 128
2985.24 126
2985.36 125
2985.49 126
2985.61 127
2985.74 130
2985.86 133
2985.99 137
2986.11 140
2986.24 143
2986.36 144
2986.49 145
2986.61 144
2986.74 142
2986.86 139
2986.99 135
2987.11 130
2987.24 125
2987.36 119
2987.49 115
2987.61 112
2987.74 111
2987.86 112
2987.99 115
2988.11 117
2988.24 119
2988.36 120
2988.49 119
2988.61 115
2988.74 110
2988.86 105
2988.99 101
2989.12 100
2989.24 101
2989.37 105
2989.49 111
2989.62 120
2989.74 128
2989.87 136
2989.99 143
2990.12 148
2990.24 152
2990.37 154
2990.49 155
2990.62 155
2990.74 156
2990.87 157
2990.99 158
2991.12 159
2991.24 160
2991.37 161
2991.49 162
2991.62 162
2991.75 161
2991.87 160
2992.00 158
2992.12 157
2992.25 155
2992.37 153
2992.50 150
2992.62 148
2992.75 146
2992.87 143
2993.00 141
2993.12 138
2993.25 135
2993.37 130
2993.50 124
2993.62 116
2993.75 107
2993.87 95
2994.00 83
2994.13 71
2994.25 60
2994.38 51
2994.50 45
2994.63 40
2994.75 37
2994.88 36
2995.00 36
2995.13 37
2995.25 38
2995.38 40
2995.50 42
2995.63 43
2995.75 44
2995.88 44
2996.01 44
2996.13 43
2996.26 44
2996.38 46
2996.51 48
2996.63 50
2996.76 52
2996.88 52
2997.01 50
2997.13 47
2997.26 43
2997.38 39
2997.51 37
2997.64 37
2997.76 41
2997.89 46
2998.01 52
2998.14 56
2998.26 59
2998.39 58
2998.51 55
2998.64 49
2998.76 42
2998.89 34
2999.01 26
2999.14 18
2999.27 12
2999.39 7
2999.52 3
2999.64 0
2999.77 0
2999.89 0
3000.02 1
3000.14 3
3000.27 5
3000.39 6
3000.52 7
3000.64 8
3000.77 8
3000.90 9
3001.02 10
3001.15 13
3001.27 17
3001.40 20
3001.52 24
3001.65 26
3001.77 27
3001.90 26
3002.02 23
3002.15 20
3002.28 16
3002.40 13
3002.53 9
3002.65 6
3002.78 3
3002.90 0
3003.03 0
3003.15 0
3003.28 0
3003.41 0
3003.53 0
3003.66 0
3003.78 0
3003.91 2
3004.03 7
3004.16 11
3004.28 13
3004.41 15
3004.53 17
3004.66 19
3004.79 22
3004.91 26
3005.04 32
3005.16 38
3005.29 43
3005.41 47
3005.54 50
3005.66 51
3005.79 50
3005.92 48
3006.04 47
3006.17 45
3006.29 45
3006.42 45
3006.54 45
3006.67 45
3006.79 45
3006.92 45
3007.05 44
3007.17 44
3007.30 44
3007.42 45
3007.55 47
3007.67 50
3007.80 53
3007.92 57
3008.05 61
3008.18 64
3008.30 66
3008.43 66
3008.55 65
3008.68 63
3008.80 60
3008.93 57
3009.06 54
3009.18 52
3009.31 49
3009.43 46
3009.56 42
3009.68 37
3009.81 33
3009.93 29
3010.06 26
3010.19 26
3010.31 29
3010.44 34
3010.56 41
3010.69 48
3010.81 53
3010.94 56
3011.07 55
3011.19 52
3011.32 47
3011.44 42
3011.57 38
3011.69 35
3011.82 34
3011.95 35
3012.07 35
3012.20 36
3012.32 35
3012.45 34
3012.57 31
3012.70 27
3012.83 22
3012.95 17
3013.08 12
3013.20 7
3013.33 2
3013.45 0
3013.58 0
3013.71 0
3013.83 0
3013.96 0
3014.08 0
3014.21 0
3014.33 0
3014.46 1
3014.59 8
3014.71 16
3014.84 23
3014.96 30
3015.09 36
3015.21 40
3015.34 42
3015.47 42
3015.59 41
3015.72 40
3015.84 39
3015.97 38
3016.09 39
3016.22 40
3016.35 42
3016.47 45
3016.60 49
3016.72 52
3016.85 54
3016.97 56
3017.10 55
3017.23 53
3017.35 50
3017.48 46
3017.60 43
3017.73 40
3017.86 39
3017.98 39
3018.11 40
3018.23 40
3018.36 39
3018.48 39
3018.61 39
3018.74 39
3018.86 41
3018.99 43
3019.11 47
3019.24 50
3019.36 52
3019.49 53
3019.62 53
3019.74 51
3019.87 48
3019.99 44
3020.12 39
3020.25 34
3020.37 29
3020.50 25
3020.62 22
3020.75 21
3020.88 23
3021.00 27
3021.13 34
3021.25 42
3021.38 50
3021.50 56
3021.63 60
3021.76 60
3021.88 58
3022.01 53
3022.13 46
3022.26 40
3022.39 35
3022.51 30
3022.64 28
3022.76 27
3022.89 27
3023.02 28
3023.14 30
3023.27 31
3023.39 33
3023.52 34
3023.64 33
3023.77 33
3023.90 31
3024.02 30
3024.15 30
3024.27 29
3024.40 29
3024.53 29
3024.65 28
3024.78 26
3024.90 24
3025.03 22
3025.16 21
3025.28 22
3025.41 26
3025.53 31
3025.66 38
3025.79 44
3025.91 50
3026.04 53
3026.16 53
3026.29 50
3026.42 45
3026.54 39
3026.67 32
3026.79 26
3026.92 22
3027.05 20
3027.17 19
3027.30 19
3027.42 20
3027.55 21
3027.68 22
3027.80 22
3027.93 23
3028.05 23
3028.18 22
3028.31 21
3028.43 19
3028.56 15
3028.68 11
3028.81 5
3028.94 0
3029.06 0
3029.19 0
3029.31 0
3029.44 0
3029.57 0
3029.69 0
3029.82 0
3029.94 0
3030.07 4
3030.20 9
3030.32 15
3030.45 22
3030.57 28
3030.70 34
3030.83 40
3030.95 45
3031.08 48
3031.20 51
3031.33 54
3031.46 56
3031.58 59
3031.71 61
3031.84 62
3031.96 61
3032.09 58
3032.21 53
3032.34 47
3032.47 41
3032.59 35
3032.72 31
3032.84 29
3032.97 28
3033.10 30
3033.22 33
3033.35 38
3033.47 43
3033.60 48
3033.73 53
3033.85 57
3033.98 60
3034.11 63
3034.23 65
3034.36 67
3034.48 68
3034.61 68
3034.74 68
3034.86 66
3034.99 64
3035.11 62
3035.24 60
3035.37 59
3035.49 59
3035.62 61
3035.75 65
3035.87 71
3036.00 78
3036.12 86
3036.25 95
3036.38 103
3036.50 110
3036.63 114
3036.75 116
3036.88 113
3037.01 108
3037.13 101
3037.26 92
3037.39 83
3037.51 76
3037.64 70
3037.76 65
3037.89 61
3038.02 58
3038.14 54
3038.27 51
3038.40 48
3038.52 46
3038.65 46
3038.77 47
3038.90 49
3039.03 52
3039.15 54
3039.28 56
3039.41 56
3039.53 56
3039.66 56
3039.78 56
3039.91 58
3040.04 61
3040.16 63
3040.29 65
3040.42 67
3040.54 67
3040.67 65
3040.79 64
3040.92 63
3041.05 62
3041.17 63
3041.30 64
3041.43 66
3041.55 67
3041.68 68
3041.80 68
3041.93 67
3042.06 66
3042.18 65
3042.31 63
3042.44 62
3042.56 61
3042.69 62
3042.82 64
3042.94 69
3043.07 75
3043.19 81
3043.32 88
3043.45 92
3043.57 93
3043.70 90
3043.83 86
3043.95 80
3044.08 75
3044.21 73
3044.33 73
3044.46 76
3044.58 82
3044.71 87
3044.84 92
3044.96 96
3045.09 97
3045.22 97
3045.34 95
3045.47 92
3045.60 88
3045.72 85
3045.85 81
3045.97 78
3046.10 76
3046.23 74
3046.35 73
3046.48 71
3046.61 70
3046.73 68
3046.86 67
3046.99 65
3047.11 64
3047.24 62
3047.36 60
3047.49 58
3047.62 55
3047.74 51
3047.87 46
3048.00 40
3048.12 33
3048.25 26
3048.38 20
3048.50 15
3048.63 12
3048.76 9
3048.88 8
3049.01 8
3049.13 9
3049.26 10
3049.39 12
3049.51 13
3049.64 13
3049.77 11
3049.89 8
3050.02 4
3050.15 0
3050.27 0
3050.40 0
3050.53 0
3050.65 0
3050.78 2
3050.91 8
3051.03 13
3051.16 20
3051.28 26
3051.41 32
3051.54 38
3051.66 44
3051.79 48
3051.92 51
3052.04 51
3052.17 48
3052.30 44
3052.42 38
3052.55 32
3052.68 27
3052.80 24
3052.93 23
3053.06 23
3053.18 24
3053.31 25
3053.44 26
3053.56 26
3053.69 26
3053.82 26
3053.94 26
3054.07 28
3054.20 31
3054.32 35
3054.45 40
3054.57 45
3054.70 50
3054.83 55
3054.95 61
3055.08 67
3055.21 73
3055.33 78
3055.46 83
3055.59 85
3055.71 85
3055.84 80
3055.97 72
3056.09 61
3056.22 50
3056.35 39
3056.47 30
3056.60 25
3056.73 24
3056.85 27
3056.98 33
3057.11 41
3057.23 51
3057.36 62
3057.49 73
3057.61 83
3057.74 90
3057.87 94
3057.99 95
3058.12 91
3058.25 84
3058.37 75
3058.50 64
3058.63 54
3058.75 45
3058.88 38
3059.01 33
3059.13 30
3059.26 28
3059.39 28
3059.51 29
3059.64 31
3059.77 33
3059.89 34
3060.02 34
3060.15 33
3060.27 29
3060.40 24
3060.53 18
3060.65 13
3060.78 10
3060.91 10
3061.03 13
3061.16 17
3061.29 22
3061.41 27
3061.54 31
3061.67 32
3061.79 33
3061.92 33
3062.05 33
3062.17 34
3062.30 36
3062.43 39
3062.55 42
3062.68 44
3062.81 45
3062.93 45
3063.06 45
3063.19 45
3063.31 45
3063.44 44
3063.57 43
3063.69 41
3063.82 38
3063.95 33
3064.07 28
3064.20 22
3064.33 17
3064.45 14
3064.58 14
3064.71 17
3064.84 23
3064.96 31
3065.09 39
3065.22 45
3065.34 48
3065.47 48
3065.60 44
3065.72 39
3065.85 31
3065.98 24
3066.10 17
3066.23 12
3066.36 8
3066.48 6
3066.61 5
3066.74 5
3066.86 6
3066.99 7
3067.12 9
3067.24 12
3067.37 14
3067.50 16
3067.63 16
3067.75 16
3067.88 16
3068.01 15
3068.13 14
3068.26 15
3068.39 17
3068.51 20
3068.64 24
3068.77 28
3068.89 31
3069.02 32
3069.15 31
3069.27 29
3069.40 25
3069.53 22
3069.65 19
3069.78 18
3069.91 19
3070.04 22
3070.16 26
3070.29 30
3070.42 33
3070.54 35
3070.67 35
3070.80 33
3070.92 31
3071.05 29
3071.18 26
3071.30 24
3071.43 22
3071.56 21
3071.69 20
3071.81 19
3071.94 20
3072.07 23
3072.19 26
3072.32 31
3072.45 35
3072.57 40
3072.70 43
3072.83 46
3072.95 48
3073.08 50
3073.21 54
3073.34 57
3073.46 61
3073.59 65
3073.72 68
3073.84 68
3073.97 67
3074.10 64
3074.22 60
3074.35 56
3074.48 52
3074.61 49
3074.73 46
3074.86 44
3074.99 41
3075.11 39
3075.24 35
3075.37 32
3075.49 28
3075.62 25
3075.75 22
3075.88 19
3076.00 15
3076.13 12
3076.26 8
3076.38 3
3076.51 0
3076.64 0
3076.76 0
3076.89 0
3077.02 0
3077.15 0
3077.27 0
3077.40 1
3077.53 2
3077.65 2
3077.78 2
3077.91 3
3078.03 4
3078.16 7
3078.29 12
3078.42 16
3078.54 21
3078.67 24
3078.80 23
3078.92 20
3079.05 13
3079.18 4
3079.31 0
3079.43 0
3079.56 0
3079.69 0
3079.81 0
3079.94 0
3080.07 0
3080.19 1
3080.32 10
3080.45 17
3080.58 23
3080.70 26
3080.83 29
3080.96 30
3081.08 32
3081.21 33
3081.34 36
3081.47 40
3081.59 46
3081.72 53
3081.85 60
3081.97 68
3082.10 76
3082.23 83
3082.36 90
3082.48 95
3082.61 98
3082.74 100
3082.86 100
3082.99 99
3083.12 97
3083.25 95
3083.37 94
3083.50 94
3083.63 94
3083.75 95
3083.88 96
3084.01 96
3084.14 95
3084.26 91
3084.39 85
3084.52 78
3084.64 69
3084.77 59
3084.90 49
3085.03 42
3085.15 36
3085.28 33
3085.41 33
3085.54 36
3085.66 42
3085.79 48
3085.92 55
3086.04 62
3086.17 68
3086.30 72
3086.43 74
3086.55 74
3086.68 72
3086.81 68
3086.93 63
3087.06 57
3087.19 50
3087.32 43
3087.44 37
3087.57 32
3087.70 28
3087.83 27
3087.95 27
3088.08 29
3088.21 31
3088.33 34
3088.46 35
3088.59 36
3088.72 35
3088.84 34
3088.97 33
3089.10 31
3089.23 31
3089.35 32
3089.48 35
3089.61 40
3089.73 46
3089.86 53
3089.99 59
3090.12 65
3090.24 69
3090.37 71
3090.50 72
3090.63 71
3090.75 68
3090.88 64
3091.01 59
3091.13 54
3091.26 48
3091.39 42
3091.52 36
3091.64 30
3091.77 24
3091.90 18
3092.03 12
3092.15 5
3092.28 0
3092.41 0
3092.54 0
3092.66 0
3092.79 0
3092.92 0
3093.05 0
3093.17 0
3093.30 3
3093.43 7
3093.55 9
3093.68 11
3093.81 12
3093.94 12
3094.06 12
3094.19 13
3094.32 14
3094.45 17
3094.57 21
3094.70 26
3094.83 31
3094.96 35
3095.08 37
3095.21 37
3095.34 36
3095.47 33
3095.59 30
3095.72 28
3095.85 27
3095.98 28
3096.10 31
3096.23 35
3096.36 39
3096.48 43
3096.61 48
3096.74 52
3096.87 55
3096.99 59
3097.12 62
3097.25 64
3097.38 66
3097.50 66
3097.63 65
3097.76 63
3097.89 60
3098.01 57
3098.14 55
3098.27 54
3098.40 55
3098.52 58
3098.65 62
3098.78 69
3098.91 76
3099.03 84
3099.16 91
3099.29 98
3099.42 103
3099.54 107
3099.67 110
3099.80 112
3099.93 113
3100.05 114
3100.18 115
3100.31 116
3100.44 118
3100.56 120
3100.69 120
3100.82 119
3100.95 117
3101.07 114
3101.20 111
3101.33 109
3101.46 108
3101.58 109
3101.71 112
3101.84 117
3101.97 122
3102.09 127
3102.22 130
3102.35 132
3102.48 131
3102.60 129
3102.73 125
3102.86 119
3102.99 113
3103.11 106
3103.24 100
3103.37 94
3103.50 89
3103.63 85
3103.75 83
3103.88 82
3104.01 82
3104.14 81
3104.26 79
3104.39 77
3104.52 73
3104.65 69
3104.77 65
3104.90 60
3105.03 56
3105.16 51
3105.28 48
3105.41 44
3105.54 42
3105.67 42
3105.79 42
3105.92 43
3106.05 43
3106.18 44
3106.30 43
3106.43 42
3106.56 40
3106.69 37
3106.82 36
3106.94 35
3107.07 35
3107.20 36
3107.33 37
3107.45 38
3107.58 37
3107.71 35
3107.84 31
3107.96 26
3108.09 20
3108.22 14
3108.35 8
3108.48 5
3108.60 3
3108.73 4
3108.86 7
3108.99 12
3109.11 17
3109.24 23
3109.37 28
3109.50 33
3109.62 37
3109.75 41
3109.88 44
3110.01 47
3110.14 50
3110.26 52
3110.39 54
3110.52 55
3110.65 55
3110.77 55
3110.90 54
3111.03 52
3111.16 50
3111.28 47
3111.41 44
3111.54 41
3111.67 38
3111.80 36
3111.92 34
3112.05 32
3112.18 31
3112.31 31
3112.43 32
3112.56 35
3112.69 38
3112.82 41
3112.95 45
3113.07 47
3113.20 49
3113.33 50
3113.46 50
3113.58 51
3113.71 54
3113.84 58
3113.97 64
3114.10 71
3114.22 78
3114.35 85
3114.48 91
3114.61 95
3114.73 97
3114.86 97
3114.99 95
3115.12 92
3115.25 89
3115.37 85
3115.50 82
3115.63 79
3115.76 78
3115.88 78
3116.01 78
3116.14 79
3116.27 78
3116.40 76
3116.52 72
3116.65 67
3116.78 60
3116.91 54
3117.04 48
3117.16 44
3117.29 42
3117.42 42
3117.55 44
3117.67 46
3117.80 48
3117.93 49
3118.06 50
3118.19 49
3118.31 48
3118.44 48
3118.57 49
3118.70 50
3118.83 52
3118.95 53
3119.08 55
3119.21 56
3119.34 58
3119.47 60
3119.59 65
3119.72 70
3119.85 77
3119.98 84
3120.10 89
3120.23 92
3120.36 94
3120.49 94
3120.62 93
3120.74 93
3120.87 93
3121.00 95
3121.13 97
3121.26 100
3121.38 103
3121.51 107
3121.64 111
3121.77 115
3121.90 120
3122.02 125
3122.15 130
3122.28 134
3122.41 136
3122.54 137
3122.66 136
3122.79 132
3122.92 127
3123.05 121
3123.18 114
3123.30 106
3123.43 98
3123.56 90
3123.69 83
3123.82 78
3123.94 74
3124.07 73
3124.20 73
3124.33 74
3124.46 76
3124.58 78
3124.71 80
3124.84 82
3124.97 83
3125.10 85
3125.22 86
3125.35 87
3125.48 86
3125.61 83
3125.74 79
3125.86 73
3125.99 66
3126.12 60
3126.25 56
3126.38 55
3126.50 57
3126.63 61
3126.76 67
3126.89 74
3127.02 80
3127.14 86
3127.27 91
3127.40 95
3127.53 100
3127.66 105
3127.78 110
3127.91 115
3128.04 119
3128.17 122
3128.30 124
3128.43 125
3128.55 126
3128.68 126
3128.81 125
3128.94 124
3129.07 122
3129.19 119
3129.32 116
3129.45 113
3129.58 110
3129.71 108
3129.83 107
3129.96 107
3130.09 107
3130.22 107
3130.35 108
3130.47 107
3130.60 105
3130.73 102
3130.86 98
3130.99 94
3131.12 89
3131.24 85
3131.37 83
3131.50 82
3131.63 84
3131.76 87
3131.88 92
3132.01 96
3132.14 101
3132.27 105
3132.40 109
3132.53 112
3132.65 115
3132.78 117
3132.91 118
3133.04 117
3133.17 116
3133.29 112
3133.42 108
3133.55 104
3133.68 100
3133.81 97
3133.94 94
3134.06 93
3134.19 92
3134.32 93
3134.45 93
3134.58 93
3134.70 92
3134.83 90
3134.96 87
3135.09 84
3135.22 80
3135.35 76
3135.47 73
3135.60 72
3135.73 72
3135.86 74
3135.99 76
3136.12 79
3136.24 81
3136.37 82
3136.50 82
3136.63 83
3136.76 83
3136.88 84
3137.01 86
3137.14 88
3137.27 89
3137.40 89
3137.53 89
3137.65 87
3137.78 84
3137.91 82
3138.04 79
3138.17 76
3138.30 74
3138.42 71
3138.55 69
3138.68 67
3138.81 65
3138.94 63
3139.07 62
3139.19 61
3139.32 60
3139.45 60
3139.58 60
3139.71 61
3139.84 64
3139.96 67
3140.09 70
3140.22 75
3140.35 79
3140.48 81
3140.61 83
3140.73 81
3140.86 77
3140.99 71
3141.12 63
3141.25 54
3141.38 46
3141.50 39
3141.63 34
3141.76 31
3141.89 30
3142.02 32
3142.15 34
3142.27 37
3142.40 40
3142.53 42
3142.66 43
3142.79 43
3142.92 42
3143.04 41
3143.17 40
3143.30 41
3143.43 42
3143.56 45
3143.69 48
3143.81 52
3143.94 56
3144.07 59
3144.20 61
3144.33 62
3144.46 63
3144.59 64
3144.71 65
3144.84 67
3144.97 68
3145.10 68
3145.23 67
3145.36 66
3145.48 63
3145.61 59
3145.74 54
3145.87 51
3146.00 48
3146.13 47
3146.26 48
3146.38 50
3146.51 53
3146.64 55
3146.77 56
3146.90 54
3147.03 50
3147.15 43
3147.28 36
3147.41 28
3147.54 20
3147.67 14
3147.80 9
3147.93 5
3148.05 2
3148.18 0
3148.31 0
3148.44 0
3148.57 0
3148.70 0
3148.82 0
3148.95 0
3149.08 0
3149.21 2
3149.34 9
3149.47 16
3149.60 22
3149.72 27
3149.85 30
3149.98 31
3150.11 30
3150.24 27
3150.37 22
3150.50 17
3150.62 13
3150.75 9
3150.88 7
3151.01 6
3151.14 7
3151.27 9
3151.40 11
3151.52 13
3151.65 14
3151.78 13
3151.91 12
3152.04 11
3152.17 9
3152.30 7
3152.42 5
3152.55 4
3152.68 2
3152.81 0
3152.94 0
3153.07 0
3153.20 0
3153.32 4
3153.45 11
3153.58 19
3153.71 27
3153.84 34
3153.97 39
3154.10 40
3154.22 37
3154.35 32
3154.48 27
3154.61 22
3154.74 20
3154.87 21
3155.00 25
3155.12 31
3155.25 38
3155.38 43
3155.51 46
3155.64 45
3155.77 41
3155.90 35
3156.03 27
3156.15 20
3156.28 15
3156.41 13
3156.54 14
3156.67 18
3156.80 24
3156.93 31
3157.05 38
3157.18 44
3157.31 47
3157.44 48
3157.57 47
3157.70 43
3157.83 39
3157.96 35
3158.08 31
3158.21 28
3158.34 26
3158.47 24
3158.60 23
3158.73 22
3158.86 21
3158.98 19
3159.11 18
3159.24 18
3159.37 18
3159.50 18
3159.63 18
3159.76 18
3159.89 18
3160.01 19
3160.14 21
3160.27 25
3160.40 30
3160.53 36
3160.66 43
3160.79 49
3160.92 54
3161.04 57
3161.17 58
3161.30 57
3161.43 54
3161.56 51
3161.69 49
3161.82 48
3161.95 49
3162.07 52
3162.20 57
3162.33 62
3162.46 68
3162.59 73
3162.72 77
3162.85 81
3162.98 84
3163.11 87
3163.23 91
3163.36 94
3163.49 97
3163.62 99
3163.75 100
3163.88 99
3164.01 97
3164.14 93
3164.26 90
3164.39 86
3164.52 84
3164.65 83
3164.78 84
3164.91 85
3165.04 87
3165.17 90
3165.30 93
3165.42 95
3165.55 97
3165.68 98
3165.81 98
3165.94 98
3166.07 97
3166.20 96
3166.33 95
3166.45 94
3166.58 93
3166.71 93
3166.84 94
3166.97 96
3167.10 99
3167.23 102
3167.36 105
3167.49 106
3167.61 106
3167.74 104
3167.87 101
3168.00 98
3168.13 94
3168.26 92
3168.39 89
3168.52 87
3168.65 85
3168.77 82
3168.90 79
3169.03 76
3169.16 74
3169.29 73
3169.42 73
3169.55 74
3169.68 73
3169.81 72
3169.94 69
3170.06 65
3170.19 61
3170.32 57
3170.45 56
3170.58 57
3170.71 61
3170.84 66
3170.97 72
3171.10 76
3171.22 79
3171.35 79
3171.48 77
3171.61 73
3171.74 68
3171.87 63
3172.00 59
3172.13 56
3172.26 54
3172.39 53
3172.51 52
3172.64 52
3172.77 53
3172.90 56
3173.03 59
3173.16 62
3173.29 66
3173.42 70
3173.55 72
3173.68 74
3173.80 74
3173.93 74
3174.06 72
3174.19 70
3174.32 68
3174.45 66
3174.58 64
3174.71 62
3174.84 60
3174.97 60
3175.09 60
3175.22 61
3175.35 61
3175.48 62
3175.61 63
3175.74 64
3175.87 64
3176.00 65
3176.13 66
3176.26 68
3176.39 70
3176.51 73
3176.64 77
3176.77 81
3176.90 86
3177.03 93
3177.16 101
3177.29 111
3177.42 122
3177.55 133
3177.68 145
3177.81 156
3177.93 166
3178.06 173
3178.19 178
3178.32 180
3178.45 180
3178.58 178
3178.71 176
3178.84 173
3178.97 171
3179.10 170
3179.23 168
3179.35 167
3179.48 165
3179.61 162
3179.74 159
3179.87 155
3180.00 151
3180.13 148
3180.26 146
3180.39 146
3180.52 146
3180.65 148
3180.78 150
3180.90 153
3181.03 154
3181.16 155
3181.29 153
3181.42 150
3181.55 145
3181.68 140
3181.81 136
3181.94 133
3182.07 134
3182.20 138
3182.33 145
3182.45 154
3182.58 164
3182.71 174
3182.84 183
3182.97 190
3183.10 196
3183.23 201
3183.36 203
3183.49 205
3183.62 205
3183.75 202
3183.88 198
3184.01 192
3184.13 185
3184.26 176
3184.39 169
3184.52 162
3184.65 157
3184.78 153
3184.91 152
3185.04 150
3185.17 149
3185.30 147
3185.43 143
3185.56 138
3185.69 133
3185.81 127
3185.94 121
3186.07 117
3186.20 115
3186.33 115
3186.46 117
3186.59 121
3186.72 126
3186.85 130
3186.98 133
3187.11 135
3187.24 135
3187.37 135
3187.50 134
3187.62 133
3187.75 133
3187.88 134
3188.01 135
3188.14 137
3188.27 138
3188.40 139
3188.53 138
3188.66 136
3188.79 133
3188.92 131
3189.05 128
3189.18 127
3189.31 127
3189.43 129
3189.56 131
3189.69 132
3189.82 133
3189.95 132
3190.08 130
3190.21 126
3190.34 122
3190.47 118
3190.60 115
3190.73 111
3190.86 108
3190.99 104
3191.12 100
3191.25 97
3191.38 93
3191.50 90
3191.63 86
3191.76 82
3191.89 78
3192.02 74
3192.15 70
3192.28 66
3192.41 64
3192.54 64
3192.67 65
3192.80 68
3192.93 71
3193.06 72
3193.19 71
3193.32 67
3193.45 60
3193.57 52
3193.70 42
3193.83 34
3193.96 28
3194.09 25
3194.22 25
3194.35 28
3194.48 33
3194.61 39
3194.74 44
3194.87 48
3195.00 49
3195.13 48
3195.26 45
3195.39 39
3195.52 33
3195.65 27
3195.78 22
3195.90 19
3196.03 17
3196.16 17
3196.29 19
3196.42 21
3196.55 23
3196.68 23
3196.81 23
3196.94 21
3197.07 18
3197.20 15
3197.33 12
3197.46 10
3197.59 10
3197.72 12
3197.85 14
3197.98 17
3198.11 19
3198.24 21
3198.37 20
3198.49 18
3198.62 15
3198.75 10
3198.88 5
3199.01 0
3199.14 0
3199.27 0
3199.40 0
3199.53 0
3199.66 0
3199.79 0
3199.92 0
3200.05 0
3200.18 1
3200.31 7
3200.44 16
3200.57 26
3200.70 36
3200.83 46
3200.96 55
3201.09 60
3201.22 63
3201.34 64
3201.47 63
3201.60 62
3201.73 61
3201.86 61
3201.99 61
3202.12 61
3202.25 61
3202.38 59
3202.51 56
3202.64 52
3202.77 47
3202.90 41
3203.03 36
3203.16 32
3203.29 29
3203.42 27
3203.55 27
3203.68 29
3203.81 33
3203.94 38
3204.07 44
3204.20 51
3204.33 57
3204.46 64
3204.59 69
3204.71 72
3204.84 75
3204.97 76
3205.10 76
3205.23 76
3205.36 77
3205.49 78
3205.62 80
3205.75 82
3205.88 84
3206.01 87
3206.14 88
3206.27 88
3206.40 88
3206.53 86
3206.66 84
3206.79 81
3206.92 79
3207.05 77
3207.18 76
3207.31 75
3207.44 76
3207.57 76
3207.70 77
3207.83 78
3207.96 78
3208.09 78
3208.22 78
3208.35 78
3208.48 78
3208.61 79
3208.74 79
3208.86 80
3208.99 80
3209.12 80
3209.25 80
3209.38 80
3209.51 80
3209.64 79
3209.77 77
3209.90 74
3210.03 70
3210.16 66
3210.29 62
3210.42 59
3210.55 56
3210.68 55
3210.81 54
3210.94 53
3211.07 52
3211.20 50
3211.33 49
3211.46 47
3211.59 45
3211.72 43
3211.85 40
3211.98 37
3212.11 34
3212.24 29
3212.37 25
3212.50 20
3212.63 16
3212.76 14
3212.89 13
3213.02 14
3213.15 15
3213.28 16
3213.41 18
3213.54 18
3213.67 19
3213.80 21
3213.93 23
3214.06 27
3214.19 32
3214.32 38
3214.45 44
3214.58 50
3214.71 54
3214.84 56
3214.96 56
3215.09 54
3215.22 50
3215.35 46
3215.48 41
3215.61 39
3215.74 38
3215.87 41
3216.00 46
3216.13 52
3216.26 59
3216.39 65
3216.52 69
3216.65 71
3216.78 71
3216.91 69
3217.04 67
3217.17 65
3217.30 65
3217.43 66
3217.56 67
3217.69 69
3217.82 70
3217.95 70
3218.08 67
3218.21 64
3218.34 59
3218.47 54
3218.60 49
3218.73 44
3218.86 41
3218.99 38
3219.12 36
3219.25 35
3219.38 35
3219.51 35
3219.64 35
3219.77 36
3219.90 37
3220.03 37
3220.16 36
3220.29 34
3220.42 32
3220.55 29
3220.68 25
3220.81 23
3220.94 22
3221.07 22
3221.20 24
3221.33 26
3221.46 29
3221.59 32
3221.72 34
3221.85 36
3221.98 37
3222.11 36
3222.24 33
3222.37 29
3222.50 24
3222.63 18
3222.76 13
3222.89 9
3223.02 7
3223.15 7
3223.28 10
3223.41 15
3223.54 22
3223.67 29
3223.80 37
3223.93 45
3224.06 50
3224.19 55
3224.32 58
3224.45 59
3224.58 60
3224.71 60
3224.84 60
3224.97 61
3225.10 61
3225.23 60
3225.36 59
3225.49 57
3225.62 55
3225.75 52
3225.88 50
3226.01 50
3226.14 51
3226.27 53
3226.40 57
3226.53 61
3226.66 65
3226.79 67
3226.92 68
3227.05 68
3227.18 65
3227.31 62
3227.44 59
3227.57 56
3227.70 55
3227.83 56
3227.96 59
3228.09 64
3228.22 71
3228.35 78
3228.48 85
3228.61 90
3228.74 92
3228.87 90
3229.00 84
3229.13 75
3229.26 65
3229.39 55
3229.52 45
3229.66 39
3229.79 35
3229.92 33
3230.05 34
3230.18 36
3230.31 38
3230.44 39
3230.57 39
3230.70 38
3230.83 35
3230.96 31
3231.09 26
3231.22 20
3231.35 15
3231.48 9
3231.61 4
3231.74 0
3231.87 0
3232.00 0
3232.13 0
3232.26 0
3232.39 4
3232.52 8
3232.65 13
3232.78 16
3232.91 18
3233.04 18
3233.17 16
3233.30 13
3233.43 10
3233.56 7
3233.69 4
3233.82 3
3233.95 2
3234.08 2
3234.21 2
3234.34 3
3234.47 4
3234.60 5
3234.73 6
3234.86 7
3234.99 8
3235.12 9
3235.25 9
3235.38 9
3235.51 9
3235.64 9
3235.77 11
3235.91 14
3236.04 19
3236.17 25
3236.30 31
3236.43 38
3236.56 45
3236.69 50
3236.82 55
3236.95 59
3237.08 61
3237.21 61
3237.34 58
3237.47 54
3237.60 47
3237.73 39
3237.86 30
3237.99 24
3238.12 19
3238.25 17
3238.38 18
3238.51 20
3238.64 21
3238.77 22
3238.90 21
3239.03 18
3239.16 13
3239.29 7
3239.42 0
3239.55 0
3239.68 0
3239.81 0
3239.95 0
3240.08 0
3240.21 0
3240.34 0
3240.47 0
3240.60 3
3240.73 11
3240.86 21
3240.99 32
3241.12 43
3241.25 54
3241.38 64
3241.51 74
3241.64 81
3241.77 86
3241.90 89
3242.03 89
3242.16 88
3242.29 85
3242.42 82
3242.55 78
3242.68 75
3242.81 72
3242.94 69
3243.07 66
3243.20 63
3243.34 60
3243.47 59
3243.60 60
3243.73 62
3243.86 67
3243.99 72
3244.12 78
3244.25 82
3244.38 85
3244.51 85
3244.64 82
3244.77 77
3244.90 70
3245.03 63
3245.16 56
3245.29 51
3245.42 48
3245.55 47
3245.68 48
3245.81 51
3245.94 54
3246.07 55
3246.21 54
3246.34 50
3246.47 43
3246.60 35
3246.73 25
3246.86 16
3246.99 9
3247.12 3
3247.25 0
3247.38 0
3247.51 0
3247.64 0
3247.77 0
3247.90 0
3248.03 0
3248.16 0
3248.29 0
3248.42 3
3248.55 9
3248.68 15
3248.82 21
3248.95 25
3249.08 28
3249.21 28
3249.34 26
3249.47 22
3249.60 16
3249.73 10
3249.86 4
3249.99 0
3250.12 0
3250.25 0
3250.38 0
3250.51 0
3250.64 1
3250.77 7
3250.90 13
3251.03 19
3251.17 25
3251.30 31
3251.43 36
3251.56 41
3251.69 44
3251.82 45
3251.95 45
3252.08 42
3252.21 37
3252.34 30
3252.47 23
3252.60 16
3252.73 10
3252.86 6
3252.99 3
3253.12 3
3253.26 4
3253.39 6
3253.52 9
3253.65 12
3253.78 16
3253.91 19
3254.04 23
3254.17 28
3254.30 33
3254.43 40
3254.56 46
3254.69 53
3254.82 61
3254.95 68
3255.08 75
3255.21 81
3255.35 86
3255.48 89
3255.61 90
3255.74 89
3255.87 87
3256.00 83
3256.13 79
3256.26 76
3256.39 74
3256.52 74
3256.65 74
3256.78 74
3256.91 74
3257.04 75
3257.18 75
3257.31 75
3257.44 75
3257.57 76
3257.70 77
3257.83 79
3257.96 80
3258.09 79
3258.22 78
3258.35 75
3258.48 71
3258.61 67
3258.74 63
3258.87 60
3259.01 59
3259.14 60
3259.27 62
3259.40 63
3259.53 64
3259.66 64
3259.79 62
3259.92 59
3260.05 55
3260.18 50
3260.31 46
3260.44 42
3260.57 38
3260.71 34
3260.84 30
3260.97 25
3261.10 21
3261.23 17
3261.36 13
3261.49 11
3261.62 9
3261.75 9
3261.88 10
3262.01 13
3262.14 16
3262.27 19
3262.41 22
3262.54 25
3262.67 26
3262.80 25
3262.93 24
3263.06 22
3263.19 20
3263.32 18
3263.45 16
3263.58 15
3263.71 14
3263.84 14
3263.98 14
3264.11 14
3264.24 14
3264.37 14
3264.50 14
3264.63 14
3264.76 14
3264.89 16
3265.02 18
3265.15 21
3265.28 25
3265.41 29
3265.55 32
3265.68 35
3265.81 38
3265.94 42
3266.07 46
3266.20 50
3266.33 54
3266.46 58
3266.59 60
3266.72 60
3266.85 57
3266.99 51
3267.12 45
3267.25 37
3267.38 31
3267.51 25
3267.64 21
3267.77 19
3267.90 18
3268.03 18
3268.16 19
3268.29 20
3268.43 22
3268.56 24
3268.69 26
3268.82 28
3268.95 30
3269.08 30
3269.21 29
3269.34 28
3269.47 26
3269.60 23
3269.73 22
3269.87 20
3270.00 20
3270.13 21
3270.26 23
3270.39 27
3270.52 32
3270.65 38
3270.78 45
3270.91 52
3271.04 59
3271.18 63
3271.31 66
3271.44 67
3271.57 65
3271.70 62
3271.83 58
3271.96 53
3272.09 48
3272.22 44
3272.35 41
3272.49 39
3272.62 37
3272.75 37
3272.88 38
3273.01 40
3273.14 42
3273.27 44
3273.40 47
3273.53 51
3273.66 55
3273.80 59
3273.93 63
3274.06 67
3274.19 70
3274.32 72
3274.45 73
3274.58 73
3274.71 73
3274.84 73
3274.98 72
3275.11 72
3275.24 71
3275.37 70
3275.50 68
3275.63 66
3275.76 62
3275.89 58
3276.02 52
3276.15 45
3276.29 38
3276.42 32
3276.55 26
3276.68 22
3276.81 21
3276.94 22
3277.07 24
3277.20 27
3277.33 30
3277.47 31
3277.60 31
3277.73 29
3277.86 25
3277.99 20
3278.12 16
3278.25 12
3278.38 9
3278.51 6
3278.65 3
3278.78 1
3278.91 0
3279.04 0
3279.17 0
3279.30 1
3279.43 5
3279.56 8
3279.69 11
3279.83 11
3279.96 10
3280.09 6
3280.22 0
3280.35 0
3280.48 0
3280.61 0
3280.74 0
3280.88 0
3281.01 0
3281.14 7
3281.27 15
3281.40 21
3281.53 25
3281.66 27
3281.79 27
3281.92 25
3282.06 22
3282.19 19
3282.32 15
3282.45 13
3282.58 10
3282.71 9
3282.84 9
3282.97 10
3283.11 12
3283.24 16
3283.37 20
3283.50 24
3283.63 27
3283.76 28
3283.89 27
3284.02 25
3284.16 21
3284.29 16
3284.42 13
3284.55 11
3284.68 11
3284.81 13
3284.94 16
3285.07 18
3285.21 19
3285.34 20
3285.47 18
3285.60 16
3285.73 13
3285.86 11
3285.99 9
3286.12 8
3286.26 8
3286.39 10
3286.52 12
3286.65 14
3286.78 16
3286.91 16
3287.04 16
3287.18 14
3287.31 11
3287.44 8
3287.57 6
3287.70 3
3287.83 2
3287.96 2
3288.09 3
3288.23 5
3288.36 8
3288.49 11
3288.62 15
3288.75 20
3288.88 25
3289.01 31
3289.14 37
3289.28 43
3289.41 48
3289.54 52
3289.67 55
3289.80 56
3289.93 58
3290.06 58
3290.20 59
3290.33 60
3290.46 61
3290.59 62
3290.72 63
3290.85 64
3290.98 64
3291.12 62
3291.25 58
3291.38 53
3291.51 46
3291.64 38
3291.77 31
3291.90 25
3292.04 21
3292.17 19
3292.30 19
3292.43 22
3292.56 26
3292.69 31
3292.82 36
3292.96 41
3293.09 44
3293.22 46
3293.35 46
3293.48 44
3293.61 41
3293.74 39
3293.88 38
3294.01 38
3294.14 40
3294.27 43
3294.40 46
3294.53 49
3294.66 50
3294.80 50
3294.93 47
3295.06 44
3295.19 39
3295.32 34
3295.45 28
3295.58 23
3295.72 19
3295.85 15
3295.98 13
3296.11 13
3296.24 15
3296.37 17
3296.50 21
3296.64 24
3296.77 27
3296.90 29
3297.03 30
3297.16 30
3297.29 30
3297.42 29
3297.56 30
3297.69 30
3297.82 32
3297.95 33
3298.08 35
3298.21 36
3298.35 38
3298.48 39
3298.61 40
3298.74 42
3298.87 44
3299.00 46
3299.13 48
3299.27 51
3299.40 53
3299.53 57
3299.66 60
3299.79 64
3299.92 68
3300.06 73
3300.19 77
3300.32 80
3300.45 81
3300.58 80
3300.71 78
3300.85 75
3300.98 70
3301.11 66
3301.24 61
3301.37 57
3301.50 52
3301.63 47
3301.77 41
3301.90 35
3302.03 29
3302.16 25
3302.29 24
3302.42 27
3302.56 33
3302.69 41
3302.82 51
3302.95 59
3303.08 65
3303.21 68
3303.35 67
3303.48 63
3303.61 56
3303.74 48
3303.87 41
3304.00 36
3304.14 32
3304.27 32
3304.40 34
3304.53 38
3304.66 44
3304.79 50
3304.93 54
3305.06 57
3305.19 58
3305.32 57
3305.45 54
3305.58 51
3305.72 47
3305.85 45
3305.98 43
3306.11 42
3306.24 41
3306.37 41
3306.51 41
3306.64 40
3306.77 39
3306.90 38
3307.03 37
3307.16 35
3307.30 33
3307.43 31
3307.56 29
3307.69 27
3307.82 26
3307.95 25
3308.09 24
3308.22 23
3308.35 23
3308.48 22
3308.61 22
3308.74 22
3308.88 23
3309.01 24
3309.14 25
3309.27 28
3309.40 30
3309.53 32
3309.67 33
3309.80 32
3309.93 30
3310.06 25
3310.19 18
3310.33 10
3310.46 2
3310.59 0
3310.72 0
3310.85 0
3310.98 0
3311.12 0
3311.25 0
3311.38 0
3311.51 3
3311.64 8
3311.78 11
3311.91 12
3312.04 13
3312.17 13
3312.30 12
3312.43 11
3312.57 11
3312.70 10
3312.83 10
3312.96 11
3313.09 13
3313.23 15
3313.36 19
3313.49 24
3313.62 28
3313.75 32
3313.88 35
3314.02 37
3314.15 39
3314.28 40
3314.41 43
3314.54 47
3314.68 53
3314.81 61
3314.94 72
3315.07 84
3315.20 97
3315.33 108
3315.47 118
3315.60 124
3315.73 126
3315.86 126
3315.99 123
3316.13 118
3316.26 112
3316.39 105
3316.52 98
3316.65 90
3316.79 83
3316.92 75
3317.05 68
3317.18 63
3317.31 59
3317.44 56
3317.58 54
3317.71 52
3317.84 50
3317.97 47
3318.10 43
3318.24 39
3318.37 35
3318.50 33
3318.63 32
3318.76 33
3318.90 35
3319.03 38
3319.16 40
3319.29 42
3319.42 43
3319.56 43
3319.69 43
3319.82 43
3319.95 43
3320.08 43
3320.22 44
3320.35 44
3320.48 44
3320.61 44
3320.74 43
3320.88 42
3321.01 40
3321.14 37
3321.27 33
3321.40 29
3321.54 24
3321.67 21
3321.80 18
3321.93 17
3322.06 17
3322.20 18
3322.33 20
3322.46 23
3322.59 25
3322.72 26
3322.86 27
3322.99 28
3323.12 29
3323.25 30
3323.38 31
3323.52 31
3323.65 31
3323.78 31
3323.91 30
3324.04 29
3324.18 27
3324.31 25
3324.44 23
3324.57 21
3324.70 17
3324.84 13
3324.97 7
3325.10 1
3325.23 0
3325.36 0
3325.50 0
3325.63 0
3325.76 0
3325.89 0
3326.02 0
3326.16 1
3326.29 10
3326.42 17
3326.55 24
3326.68 30
3326.82 34
3326.95 38
3327.08 43
3327.21 48
3327.35 52
3327.48 56
3327.61 59
3327.74 60
3327.87 59
3328.01 55
3328.14 49
3328.27 40
3328.40 31
3328.53 22
3328.67 13
3328.80 5
3328.93 0
3329.06 0
3329.20 0
3329.33 0
3329.46 0
3329.59 0
3329.72 0
3329.86 0
3329.99 0
3330.12 0
3330.25 0
3330.38 2
3330.52 9
3330.65 18
3330.78 29
3330.91 39
3331.05 49
3331.18 58
3331.31 66
3331.44 72
3331.57 77
3331.71 81
3331.84 84
3331.97 85
3332.10 86
3332.24 85
3332.37 84
3332.50 82
3332.63 81
3332.76 80
3332.90 80
3333.03 83
3333.16 89
3333.29 96
3333.43 105
3333.56 113
3333.69 121
3333.82 126
3333.95 128
3334.09 129
3334.22 127
3334.35 125
3334.48 123
3334.62 122
3334.75 121
3334.88 119
3335.01 118
3335.14 115
3335.28 112
3335.41 109
3335.54 104
3335.67 98
3335.81 93
3335.94 86
3336.07 81
3336.20 76
3336.33 72
3336.47 70
3336.60 69
3336.73 69
3336.86 69
3337.00 68
3337.13 67
3337.26 65
3337.39 64
3337.53 64
3337.66 65
3337.79 68
3337.92 73
3338.05 79
3338.19 85
3338.32 90
3338.45 94
3338.58 97
3338.72 99
3338.85 100
3338.98 101
3339.11 102
3339.25 105
3339.38 108
3339.51 113
3339.64 120
3339.78 126
3339.91 133
3340.04 139
3340.17 146
3340.30 152
3340.44 158
3340.57 165
3340.70 174
3340.83 183
3340.97 195
3341.10 207
3341.23 220
3341.36 233
3341.50 245
3341.63 257
3341.76 269
3341.89 281
3342.03 295
3342.16 310
3342.29 327
3342.42 347
3342.56 369
3342.69 391
3342.82 412
3342.95 432
3343.08 450
3343.22 466
3343.35 479
3343.48 492
3343.61 506
3343.75 521
3343.88 540
3344.01 559
3344.14 579
3344.28 597
3344.41 611
3344.54 620
3344.67 622
3344.81 619
3344.94 613
3345.07 606
3345.20 599
3345.34 594
3345.47 589
3345.60 585
3345.73 579
3345.87 570
3346.00 559
3346.13 545
3346.26 530
3346.40 516
3346.53 503
3346.66 492
3346.79 482
3346.93 473
3347.06 463
3347.19 452
3347.32 439
3347.46 423
3347.59 406
3347.72 386
3347.85 365
3347.99 344
3348.12 322
3348.25 301
3348.38 282
3348.52 263
3348.65 245
3348.78 229
3348.91 213
3349.05 198
3349.18 185
3349.31 173
3349.44 163
3349.58 154
3349.71 146
3349.84 140
3349.97 133
3350.11 127
3350.24 119
3350.37 111
3350.50 102
3350.64 95
3350.77 88
3350.90 82
3351.03 78
3351.17 75
3351.30 73
3351.43 72
3351.56 70
3351.70 69
3351.83 69
3351.96 69
3352.10 70
3352.23 73
3352.36 78
3352.49 85
3352.63 94
3352.76 103
3352.89 111
3353.02 118
3353.16 124
3353.29 127
3353.42 128
3353.55 128
3353.69 128
3353.82 127
3353.95 126
3354.08 124
3354.22 123
3354.35 122
3354.48 121
3354.62 121
3354.75 122
3354.88 123
3355.01 123
3355.15 124
3355.28 125
3355.41 126
3355.54 128
3355.68 132
3355.81 136
3355.94 140
3356.07 144
3356.21 146
3356.34 147
3356.47 144
3356.61 140
3356.74 133
3356.87 126
3357.00 119
3357.14 111
3357.27 105
3357.40 100
3357.53 96
3357.67 94
3357.80 91
3357.93 90
3358.06 87
3358.20 83
3358.33 79
3358.46 74
3358.60 70
3358.73 67
3358.86 67
3358.99 70
3359.13 75
3359.26 83
3359.39 92
3359.52 101
3359.66 110
3359.79 118
3359.92 126
3360.06 132
3360.19 137
3360.32 141
3360.45 142
3360.59 142
3360.72 140
3360.85 138
3360.99 137
3361.12 136
3361.25 137
3361.38 138
3361.52 139
3361.65 138
3361.78 134
3361.91 128
3362.05 119
3362.18 109
3362.31 98
3362.45 88
3362.58 79
3362.71 71
3362.84 64
3362.98 60
3363.11 56
3363.24 54
3363.38 52
3363.51 51
3363.64 51
3363.77 52
3363.91 54
3364.04 56
3364.17 58
3364.31 60
3364.44 62
3364.57 62
3364.70 60
3364.84 57
3364.97 53
3365.10 48
3365.24 42
3365.37 36
3365.50 31
3365.63 27
3365.77 25
3365.90 24
3366.03 23
3366.17 24
3366.30 25
3366.43 25
3366.56 25
3366.70 23
3366.83 20
3366.96 17
3367.10 14
3367.23 13
3367.36 14
3367.49 17
3367.63 22
3367.76 29
3367.89 36
3368.03 42
3368.16 48
3368.29 51
3368.42 54
3368.56 54
3368.69 54
3368.82 53
3368.96 52
3369.09 51
3369.22 51
3369.36 52
3369.49 54
3369.62 57
3369.75 60
3369.89 63
3370.02 65
3370.15 65
3370.29 62
3370.42 57
3370.55 50
3370.68 41
3370.82 31
3370.95 22
3371.08 15
3371.22 10
3371.35 9
3371.48 11
3371.62 14
3371.75 19
3371.88 24
3372.01 30
3372.15 35
3372.28 41
3372.41 48
3372.55 56
3372.68 64
3372.81 71
3372.95 77
3373.08 80
3373.21 79
3373.34 75
3373.48 69
3373.61 61
3373.74 53
3373.88 47
3374.01 43
3374.14 43
3374.28 45
3374.41 49
3374.54 54
3374.67 60
3374.81 66
3374.94 72
3375.07 77
3375.21 82
3375.34 85
3375.47 88
3375.61 89
3375.74 90
3375.87 89
3376.01 88
3376.14 86
3376.27 84
3376.40 81
3376.54 78
3376.67 72
3376.80 65
3376.94 55
3377.07 43
3377.20 30
3377.34 17
3377.47 6
3377.60 0
3377.74 0
3377.87 0
3378.00 0
3378.13 0
3378.27 0
3378.40 0
3378.53 3
3378.67 7
3378.80 11
3378.93 18
3379.07 25
3379.20 33
3379.33 39
3379.47 44
3379.60 46
3379.73 46
3379.87 45
3380.00 43
3380.13 41
3380.27 42
3380.40 45
3380.53 50
3380.66 56
3380.80 63
3380.93 69
3381.06 73
3381.20 76
3381.33 77
3381.46 75
3381.60 73
3381.73 71
3381.86 69
3382.00 67
3382.13 67
3382.26 69
3382.40 71
3382.53 73
3382.66 75
3382.80 76
3382.93 74
3383.06 71
3383.20 65
3383.33 59
3383.46 52
3383.59 45
3383.73 40
3383.86 36
3383.99 34
3384.13 33
3384.26 32
3384.39 31
3384.53 29
3384.66 27
3384.79 26
3384.93 26
3385.06 29
3385.19 33
3385.33 40
3385.46 47
3385.59 53
3385.73 58
3385.86 60
3385.99 61
3386.13 59
3386.26 58
3386.39 56
3386.53 56
3386.66 57
3386.79 58
3386.93 60
3387.06 61
3387.19 61
3387.33 60
3387.46 57
3387.59 53
3387.73 49
3387.86 44
3387.99 39
3388.13 34
3388.26 30
3388.39 27
3388.53 25
3388.66 24
3388.79 25
3388.93 26
3389.06 28
3389.19 31
3389.33 34
3389.46 37
3389.59 41
3389.73 44
3389.86 48
3389.99 52
3390.13 56
3390.26 59
3390.39 62
3390.53 63
3390.66 63
3390.79 62
3390.93 59
3391.06 54
3391.19 47
3391.33 40
3391.46 32
3391.59 24
3391.73 17
3391.86 11
3391.99 7
3392.13 5
3392.26 5
3392.39 9
3392.53 14
3392.66 21
3392.79 29
3392.93 36
3393.06 42
3393.19 45
3393.33 45
3393.46 42
3393.59 38
3393.73 33
3393.86 27
3393.99 23
3394.13 21
3394.26 20
3394.39 22
3394.53 27
3394.66 33
3394.79 40
3394.93 46
3395.06 52
3395.19 55
3395.33 57
3395.46 56
3395.60 52
3395.73 47
3395.86 41
3396.00 36
3396.13 31
3396.26 28
3396.40 27
3396.53 28
3396.66 30
3396.80 32
3396.93 33
3397.06 31
3397.20 28
3397.33 22
3397.46 16
3397.60 10
3397.73 6
3397.86 4
3398.00 4
3398.13 7
3398.26 11
3398.40 15
3398.53 19
3398.67 21
3398.80 23
3398.93 23
3399.07 22
3399.20 21
3399.33 21
3399.47 22
3399.60 24
3399.73 27
3399.87 32
3400.00 37
3400.13 43
3400.27 48
3400.40 53
3400.54 56
3400.67 56
3400.80 56
3400.94 55
3401.07 53
3401.20 52
3401.34 50
3401.47 48
3401.60 45
3401.74 41
3401.87 36
3402.00 30
3402.14 25
3402.27 20
3402.41 17
3402.54 17
3402.67 19
3402.81 23
3402.94 27
3403.07 31
3403.21 34
3403.34 33
3403.47 29
3403.61 23
3403.74 15
3403.87 6
3404.01 0
3404.14 0
3404.28 0
3404.41 0
3404.54 0
3404.68 0
3404.81 0
3404.94 0
3405.08 3
3405.21 7
3405.34 9
3405.48 9
3405.61 8
3405.75 7
3405.88 4
3406.01 1
3406.15 0
3406.28 0
3406.41 0
3406.55 0
3406.68 0
3406.81 0
3406.95 2
3407.08 7
3407.22 13
3407.35 19
3407.48 24
3407.62 28
3407.75 31
3407.88 32
3408.02 32
3408.15 33
3408.29 33
3408.42 33
3408.55 33
3408.69 32
3408.82 29
3408.95 26
3409.09 23
3409.22 20
3409.36 17
3409.49 17
3409.62 18
3409.76 20
3409.89 23
3410.02 27
3410.16 30
3410.29 32
3410.43 35
3410.56 36
3410.69 37
3410.83 39
3410.96 40
3411.09 42
3411.23 44
3411.36 47
3411.50 50
3411.63 53
3411.76 57
3411.90 61
3412.03 67
3412.16 72
3412.30 77
3412.43 81
3412.57 84
3412.70 85
3412.83 84
3412.97 81
3413.10 78
3413.23 76
3413.37 74
3413.50 74
3413.64 73
3413.77 73
3413.90 71
3414.04 69
3414.17 65
3414.31 61
3414.44 56
3414.57 51
3414.71 47
3414.84 43
3414.97 40
3415.11 38
3415.24 36
3415.38 34
3415.51 34
3415.64 35
3415.78 36
3415.91 39
3416.05 43
3416.18 47
3416.31 52
3416.45 56
3416.58 60
3416.71 63
3416.85 65
3416.98 65
3417.12 63
3417.25 60
3417.38 57
3417.52 54
3417.65 52
3417.79 50
3417.92 48
3418.05 47
3418.19 46
3418.32 45
3418.45 45
3418.59 44
3418.72 44
3418.86 44
3418.99 45
3419.12 45
3419.26 45
3419.39 45
3419.53 45
3419.66 46
3419.79 47
3419.93 50
3420.06 53
3420.20 58
3420.33 63
3420.46 69
3420.60 74
3420.73 78
3420.87 80
3421.00 81
3421.13 81
3421.27 79
3421.40 77
3421.54 74
3421.67 72
3421.80 69
3421.94 66
3422.07 63
3422.21 60
3422.34 56
3422.47 53
3422.61 50
3422.74 47
3422.88 43
3423.01 39
3423.14 33
3423.28 26
3423.41 18
3423.55 9
3423.68 0
3423.81 0
3423.95 0
3424.08 0
3424.22 0
3424.35 0
3424.48 0
3424.62 2
3424.75 12
3424.89 23
3425.02 33
3425.15 43
3425.29 52
3425.42 61
3425.56 70
3425.69 79
3425.82 87
3425.96 94
3426.09 100
3426.23 105
3426.36 109
3426.49 111
3426.63 114
3426.76 117
3426.90 121
3427.03 126
3427.16 132
3427.30 137
3427.43 142
3427.57 144
3427.70 145
3427.83 143
3427.97 139
3428.10 134
3428.24 127
3428.37 120
3428.51 114
3428.64 109
3428.77 105
3428.91 104
3429.04 105
3429.18 107
3429.31 111
3429.44 116
3429.58 121
3429.71 126
3429.85 130
3429.98 134
3430.11 136
3430.25 137
3430.38 135
3430.52 133
3430.65 129
3430.79 126
3430.92 123
3431.05 123
3431.19 125
3431.32 130
3431.46 136
3431.59 144
3431.72 151
3431.86 158
3431.99 164
3432.13 169
3432.26 173
3432.40 176
3432.53 178
3432.66 179
3432.80 178
3432.93 176
3433.07 172
3433.20 167
3433.33 160
3433.47 153
3433.60 147
3433.74 143
3433.87 141
3434.01 141
3434.14 143
3434.27 146
3434.41 149
3434.54 151
3434.68 151
3434.81 150
3434.95 147
3435.08 144
3435.21 140
3435.35 137
3435.48 133
3435.62 129
3435.75 124
3435.88 119
3436.02 113
3436.15 108
3436.29 103
3436.42 99
3436.56 96
3436.69 96
3436.82 97
3436.96 99
3437.09 103
3437.23 107
3437.36 113
3437.50 118
3437.63 122
3437.76 124
3437.90 125
3438.03 122
3438.17 116
3438.30 107
3438.44 96
3438.57 84
3438.70 72
3438.84 62
3438.97 54
3439.11 49
3439.24 45
3439.38 43
3439.51 42
3439.64 42
3439.78 41
3439.91 41
3440.05 40
3440.18 40
3440.32 39
3440.45 40
3440.59 41
3440.72 43
3440.85 45
3440.99 49
3441.12 53
3441.26 58
3441.39 64
3441.53 71
3441.66 80
3441.79 89
3441.93 99
3442.06 108
3442.20 116
3442.33 121
3442.47 124
3442.60 123
3442.73 121
3442.87 117
3443.00 113
3443.14 109
3443.27 105
3443.41 101
3443.54 97
3443.68 93
3443.81 89
3443.94 87
3444.08 86
3444.21 87
3444.35 89
3444.48 92
3444.62 95
3444.75 96
3444.89 95
3445.02 92
3445.15 87
3445.29 81
3445.42 76
3445.56 72
3445.69 71
3445.83 71
3445.96 73
3446.10 76
3446.23 77
3446.36 78
3446.50 76
3446.63 74
3446.77 70
3446.90 67
3447.04 63
3447.17 60
3447.31 57
3447.44 55
3447.57 52
3447.71 49
3447.84 45
3447.98 40
3448.11 36
3448.25 33
3448.38 31
3448.52 32
3448.65 35
3448.78 40
3448.92 45
3449.05 50
3449.19 53
3449.32 55
3449.46 56
3449.59 56
3449.73 56
3449.86 55
3450.00 55
3450.13 54
3450.26 53
3450.40 50
3450.53 47
3450.67 44
3450.80 43
3450.94 43
3451.07 47
3451.21 52
3451.34 58
3451.48 65
3451.61 70
3451.74 73
3451.88 73
3452.01 70
3452.15 66
3452.28 61
3452.42 56
3452.55 54
3452.69 53
3452.82 55
3452.96 57
3453.09 60
3453.22 63
3453.36 65
3453.49 66
3453.63 66
3453.76 65
3453.90 63
3454.03 61
3454.17 58
3454.30 56
3454.44 53
3454.57 51
3454.71 50
3454.84 50
3454.97 50
3455.11 49
3455.24 47
3455.38 44
3455.51 39
3455.65 33
3455.78 28
3455.92 23
3456.05 21
3456.19 22
3456.32 24
3456.46 29
3456.59 33
3456.72 37
3456.86 40
3456.99 41
3457.13 41
3457.26 41
3457.40 40
3457.53 40
3457.67 40
3457.80 40
3457.94 40
3458.07 39
3458.21 38
3458.34 35
3458.48 32
3458.61 29
3458.75 28
3458.88 29
3459.01 32
3459.15 37
3459.28 44
3459.42 51
3459.55 57
3459.69 62
3459.82 65
3459.96 67
3460.09 67
3460.23 68
3460.36 70
3460.50 74
3460.63 79
3460.77 85
3460.90 90
3461.04 94
3461.17 95
3461.30 94
3461.44 90
3461.57 86
3461.71 82
3461.84 79
3461.98 77
3462.11 78
3462.25 79
3462.38 81
3462.52 83
3462.65 85
3462.79 85
3462.92 85
3463.06 83
3463.19 80
3463.33 77
3463.46 72
3463.60 68
3463.73 63
3463.87 58
3464.00 55
3464.13 52
3464.27 52
3464.40 53
3464.54 56
3464.67 58
3464.81 59
3464.94 59
3465.08 57
3465.21 54
3465.35 51
3465.48 51
3465.62 53
3465.75 57
3465.89 63
3466.02 69
3466.16 74
3466.29 76
3466.43 75
3466.56 71
3466.70 66
3466.83 61
3466.97 56
3467.10 52
3467.24 49
3467.37 46
3467.51 44
3467.64 43
3467.78 42
3467.91 42
3468.05 44
3468.18 49
3468.31 55
3468.45 63
3468.58 72
3468.72 80
3468.85 87
3468.99 91
3469.12 93
3469.26 92
3469.39 89
3469.53 86
3469.66 82
3469.80 77
3469.93 72
3470.07 68
3470.20 63
3470.34 57
3470.47 52
3470.61 48
3470.74 44
3470.88 40
3471.01 36
3471.15 33
3471.28 28
3471.42 24
3471.55 18
3471.69 13
3471.82 8
3471.96 3
3472.09 0
3472.23 0
3472.36 0
3472.50 0
3472.63 0
3472.77 0
3472.90 0
3473.04 0
3473.17 0
3473.31 1
3473.44 3
3473.58 5
3473.71 9
3473.85 14
3473.98 20
3474.12 28
3474.25 37
3474.39 45
3474.52 52
3474.66 58
3474.79 62
3474.93 65
3475.06 67
3475.20 70
3475.33 73
3475.47 76
3475.60 79
3475.74 81
3475.87 80
3476.01 78
3476.14 74
3476.28 70
3476.41 67
3476.55 65
3476.68 67
3476.82 71
3476.95 76
3477.09 83
3477.22 89
3477.36 94
3477.49 96
3477.63 96
3477.76 95
3477.90 92
3478.03 88
3478.17 84
3478.30 81
3478.44 78
3478.57 75
3478.71 73
3478.84 71
3478.98 68
3479.11 66
3479.25 63
3479.38 61
3479.52 58
3479.65 55
3479.79 51
3479.92 46
3480.06 42
3480.19 39
3480.33 37
3480.46 36
3480.60 37
3480.74 39
3480.87 42
3481.01 45
3481.14 48
3481.28 51
3481.41 52
3481.55 52
3481.68 51
3481.82 49
3481.95 47
3482.09 44
3482.22 41
3482.36 39
3482.49 37
3482.63 37
3482.76 38
3482.90 39
3483.03 41
3483.17 42
3483.30 44
3483.44 45
3483.57 45
3483.71 44
3483.84 43
3483.98 40
3484.11 37
3484.25 33
3484.38 29
3484.52 25
3484.65 22
3484.79 20
3484.93 18
3485.06 17
3485.20 17
3485.33 17
3485.47 17
3485.60 18
3485.74 19
3485.87 22
3486.01 25
3486.14 29
3486.28 33
3486.41 37
3486.55 40
3486.68 42
3486.82 42
3486.95 41
3487.09 39
3487.22 38
3487.36 38
3487.49 40
3487.63 43
3487.77 48
3487.90 54
3488.04 59
3488.17 63
3488.31 64
3488.44 64
3488.58 61
3488.71 56
3488.85 51
3488.98 47
3489.12 43
3489.25 42
3489.39 42
3489.52 44
3489.66 47
3489.79 51
3489.93 55
3490.06 58
3490.20 60
3490.34 61
3490.47 61
3490.61 59
3490.74 58
3490.88 56
3491.01 54
3491.15 53
3491.28 52
3491.42 51
3491.55 50
3491.69 49
3491.82 47
3491.96 45
3492.09 43
3492.23 42
3492.37 41
3492.50 41
3492.64 42
3492.77 42
3492.91 42
3493.04 42
3493.18 41
3493.31 41
3493.45 40
3493.58 40
3493.72 41
3493.85 43
3493.99 45
3494.13 46
3494.26 47
3494.40 47
3494.53 45
3494.67 44
3494.80 43
3494.94 44
3495.07 47
3495.21 52
3495.34 58
3495.48 63
3495.61 67
3495.75 67
3495.89 63
3496.02 57
3496.16 49
3496.29 40
3496.43 33
3496.56 28
3496.70 27
3496.83 28
3496.97 31
3497.10 36
3497.24 42
3497.38 47
3497.51 50
3497.65 52
3497.78 53
3497.92 51
3498.05 49
3498.19 45
3498.32 42
3498.46 38
3498.59 35
3498.73 32
3498.87 28
3499.00 25
3499.14 21
3499.27 17
3499.41 13
3499.54 10
3499.68 8
3499.81 7
3499.95 8
3500.08 10
3500.22 13
3500.36 16
3500.49 21
3500.63 26
3500.76 32
3500.90 38
3501.03 45
3501.17 51
3501.30 57
3501.44 62
3501.58 65
3501.71 66
3501.85 66
3501.98 65
3502.12 64
3502.25 63
3502.39 62
3502.52 62
3502.66 63
3502.80 64
3502.93 67
3503.07 71
3503.20 76
3503.34 82
3503.47 88
3503.61 92
3503.74 95
3503.88 96
3504.02 95
3504.15 92
3504.29 89
3504.42 86
3504.56 84
3504.69 83
3504.83 83
3504.96 82
3505.10 81
3505.24 77
3505.37 73
3505.51 67
3505.64 61
3505.78 56
3505.91 52
3506.05 50
3506.18 50
3506.32 52
3506.46 56
3506.59 61
3506.73 67
3506.86 73
3507.00 79
3507.13 84
3507.27 87
3507.41 88
3507.54 87
3507.68 84
3507.81 78
3507.95 72
3508.08 66
3508.22 61
3508.35 59
3508.49 59
3508.63 61
3508.76 65
3508.90 70
3509.03 75
3509.17 79
3509.30 82
3509.44 84
3509.58 85
3509.71 84
3509.85 82
3509.98 80
3510.12 78
3510.25 78
3510.39 79
3510.53 82
3510.66 88
3510.80 94
3510.93 99
3511.07 103
3511.20 103
3511.34 101
3511.48 96
3511.61 90
3511.75 83
3511.88 78
3512.02 74
3512.15 72
3512.29 71
3512.43 71
3512.56 70
3512.70 68
3512.83 67
3512.97 65
3513.10 64
3513.24 63
3513.38 64
3513.51 65
3513.65 65
3513.78 65
3513.92 64
3514.05 62
3514.19 60
3514.33 59
3514.46 60
3514.60 63
3514.73 68
3514.87 76
3515.01 85
3515.14 95
3515.28 105
3515.41 115
3515.55 122
3515.68 128
3515.82 131
3515.96 132
3516.09 132
3516.23 130
3516.36 130
3516.50 131
3516.64 135
3516.77 143
3516.91 155
3517.04 169
3517.18 188
3517.31 209
3517.45 234
3517.59 261
3517.72 291
3517.86 323
3517.99 357
3518.13 392
3518.27 427
3518.40 460
3518.54 491
3518.67 519
3518.81 544
3518.94 567
3519.08 589
3519.22 610
3519.35 630
3519.49 649
3519.62 667
3519.76 682
3519.90 694
3520.03 702
3520.17 707
3520.30 710
3520.44 709
3520.57 706
3520.71 701
3520.85 692
3520.98 679
3521.12 664
3521.25 644
3521.39 622
3521.53 597
3521.66 570
3521.80 543
3521.93 516
3522.07 489
3522.21 463
3522.34 438
3522.48 414
3522.61 390
3522.75 367
3522.89 345
3523.02 325
3523.16 306
3523.29 288
3523.43 272
3523.57 256
3523.70 241
3523.84 226
3523.97 211
3524.11 196
3524.24 182
3524.38 170
3524.52 159
3524.65 150
3524.79 142
3524.92 135
3525.06 127
3525.20 119
3525.33 110
3525.47 100
3525.60 90
3525.74 80
3525.88 70
3526.01 62
3526.15 56
3526.28 52
3526.42 50
3526.56 49
3526.69 50
3526.83 52
3526.96 56
3527.10 62
3527.24 69
3527.37 77
3527.51 85
3527.64 92
3527.78 96
3527.92 97
3528.05 94
3528.19 88
3528.33 81
3528.46 72
3528.60 64
3528.73 57
3528.87 50
3529.01 45
3529.14 41
3529.28 37
3529.41 33
3529.55 30
3529.69 27
3529.82 27
3529.96 29
3530.09 33
3530.23 39
3530.37 46
3530.50 53
3530.64 58
3530.77 63
3530.91 66
3531.05 68
3531.18 70
3531.32 73
3531.45 76
3531.59 77
3531.73 76
3531.86 73
3532.00 65
3532.14 56
3532.27 44
3532.41 33
3532.54 23
3532.68 14
3532.82 8
3532.95 4
3533.09 1
3533.22 0
3533.36 0
3533.50 0
3533.63 0
3533.77 0
3533.91 0
3534.04 0
3534.18 1
3534.31 1
3534.45 1
3534.59 1
3534.72 2
3534.86 2
3534.99 4
3535.13 6
3535.27 10
3535.40 15
3535.54 20
3535.68 27
3535.81 35
3535.95 44
3536.08 52
3536.22 59
3536.36 64
3536.49 68
3536.63 70
3536.77 72
3536.90 73
3537.04 74
3537.17 74
3537.31 74
3537.45 72
3537.58 68
3537.72 63
3537.85 56
3537.99 48
3538.13 42
3538.26 36
3538.40 33
3538.54 32
3538.67 33
3538.81 36
3538.94 40
3539.08 45
3539.22 50
3539.35 55
3539.49 60
3539.63 63
3539.76 66
3539.90 67
3540.03 66
3540.17 65
3540.31 64
3540.44 63
3540.58 63
3540.72 65
3540.85 68
3540.99 72
3541.13 75
3541.26 76
3541.40 76
3541.53 72
3541.67 68
3541.81 63
3541.94 58
3542.08 54
3542.22 51
3542.35 49
3542.49 48
3542.62 47
3542.76 47
3542.90 49
3543.03 52
3543.17 58
3543.31 66
3543.44 74
3543.58 82
3543.72 87
3543.85 90
3543.99 90
3544.12 89
3544.26 88
3544.40 88
3544.53 92
3544.67 99
3544.81 107
3544.94 117
3545.08 125
3545.21 131
3545.35 133
3545.49 131
3545.62 126
3545.76 120
3545.90 114
3546.03 108
3546.17 105
3546.31 104
3546.44 106
3546.58 110
3546.72 116
3546.85 122
3546.99 129
3547.12 135
3547.26 139
3547.40 140
3547.53 140
3547.67 137
3547.81 134
3547.94 131
3548.08 129
3548.22 129
3548.35 132
3548.49 137
3548.63 143
3548.76 150
3548.90 156
3549.03 161
3549.17 164
3549.31 165
3549.44 166
3549.58 166
3549.72 166
3549.85 166
3549.99 166
3550.13 166
3550.26 165
3550.40 164
3550.54 161
3550.67 157
3550.81 153
3550.94 148
3551.08 143
3551.22 137
3551.35 131
3551.49 125
3551.63 120
3551.76 114
3551.90 108
3552.04 103
3552.17 98
3552.31 94
3552.45 91
3552.58 90
3552.72 90
3552.86 90
3552.99 91
3553.13 92
3553.27 92
3553.40 91
3553.54 88
3553.68 84
3553.81 79
3553.95 73
3554.08 65
3554.22 57
3554.36 49
3554.49 41
3554.63 35
3554.77 31
3554.90 28
3555.04 28
3555.18 29
3555.31 31
3555.45 34
3555.59 38
3555.72 43
3555.86 48
3556.00 54
3556.13 61
3556.27 68
3556.41 73
3556.54 76
3556.68 77
3556.82 76
3556.95 74
3557.09 70
3557.23 65
3557.36 60
3557.50 54
3557.64 49
3557.77 44
3557.91 39
3558.05 36
3558.18 33
3558.32 32
3558.46 31
3558.59 32
3558.73 32
3558.87 33
3559.00 33
3559.14 32
3559.28 30
3559.41 27
3559.55 25
3559.69 22
3559.82 20
3559.96 18
3560.10 16
3560.23 15
3560.37 13
3560.51 13
3560.64 13
3560.78 14
3560.92 16
3561.05 18
3561.19 21
3561.33 23
3561.46 26
3561.60 28
3561.74 30
3561.87 33
3562.01 37
3562.15 42
3562.28 48
3562.42 53
3562.56 58
3562.69 60
3562.83 60
3562.97 58
3563.10 53
3563.24 48
3563.38 43
3563.51 39
3563.65 36
3563.79 34
3563.92 32
3564.06 29
3564.20 27
3564.33 24
3564.47 22
3564.61 22
3564.74 24
3564.88 27
3565.02 31
3565.15 35
3565.29 38
3565.43 40
3565.56 40
3565.70 38
3565.84 36
3565.97 33
3566.11 30
3566.25 26
3566.38 22
3566.52 18
3566.66 13
3566.79 9
3566.93 6
3567.07 4
3567.20 3
3567.34 3
3567.48 3
3567.62 3
3567.75 1
3567.89 0
3568.03 0
3568.16 0
3568.30 0
3568.44 0
3568.57 0
3568.71 1
3568.85 9
3568.98 19
3569.12 30
3569.26 39
3569.39 46
3569.53 50
3569.67 51
3569.80 49
3569.94 46
3570.08 42
3570.21 38
3570.35 36
3570.49 36
3570.63 37
3570.76 38
3570.90 39
3571.04 39
3571.17 38
3571.31 37
3571.45 36
3571.58 36
3571.72 38
3571.86 41
3571.99 45
3572.13 50
3572.27 56
3572.40 61
3572.54 65
3572.68 69
3572.82 71
3572.95 72
3573.09 72
3573.23 72
3573.36 71
3573.50 71
3573.64 71
3573.77 72
3573.91 73
3574.05 72
3574.18 71
3574.32 67
3574.46 62
3574.60 55
3574.73 48
3574.87 41
3575.01 37
3575.14 34
3575.28 33
3575.42 33
3575.55 36
3575.69 39
3575.83 44
3575.96 48
3576.10 52
3576.24 56
3576.38 59
3576.51 61
3576.65 62
3576.79 63
3576.92 64
3577.06 66
3577.20 69
3577.33 74
3577.47 81
3577.61 87
3577.75 92
3577.88 96
3578.02 97
3578.16 96
3578.29 94
3578.43 91
3578.57 89
3578.70 89
3578.84 91
3578.98 93
3579.12 96
3579.25 98
3579.39 100
3579.53 101
3579.66 102
3579.80 104
3579.94 107
3580.08 111
3580.21 116
3580.35 120
3580.49 122
3580.62 123
3580.76 123
3580.90 121
3581.03 119
3581.17 118
3581.31 117
3581.45 118
3581.58 118
3581.72 117
3581.86 116
3581.99 114
3582.13 110
3582.27 107
3582.41 104
3582.54 103
3582.68 102
3582.82 100
3582.95 97
3583.09 92
3583.23 84
3583.36 72
3583.50 59
3583.64 46
3583.78 34
3583.91 26
3584.05 22
3584.19 22
3584.32 25
3584.46 30
3584.60 37
3584.74 45
3584.87 53
3585.01 60
3585.15 67
3585.28 75
3585.42 82
3585.56 89
3585.70 95
3585.83 100
3585.97 103
3586.11 105
3586.24 105
3586.38 105
3586.52 105
3586.66 105
3586.79 105
3586.93 105
3587.07 106
3587.20 106
3587.34 107
3587.48 107
3587.62 108
3587.75 109
3587.89 109
3588.03 109
3588.16 109
3588.30 108
3588.44 106
3588.58 104
3588.71 101
3588.85 99
3588.99 97
3589.13 97
3589.26 98
3589.40 100
3589.54 102
3589.67 103
3589.81 103
3589.95 101
3590.09 97
3590.22 92
3590.36 86
3590.50 79
3590.63 71
3590.77 64
3590.91 58
3591.05 53
3591.18 49
3591.32 47
3591.46 47
3591.60 49
3591.73 52
3591.87 55
3592.01 57
3592.14 58
3592.28 57
3592.42 54
3592.56 50
3592.69 46
3592.83 41
3592.97 38
3593.11 36
3593.24 37
3593.38 39
3593.52 44
3593.65 49
3593.79 55
3593.93 61
3594.07 65
3594.20 68
3594.34 68
3594.48 67
3594.62 64
3594.75 60
3594.89 55
3595.03 51
3595.17 47
3595.30 43
3595.44 38
3595.58 33
3595.71 28
3595.85 22
3595.99 16
3596.13 11
3596.26 6
3596.40 4
3596.54 3
3596.68 5
3596.81 7
3596.95 10
3597.09 12
3597.23 14
3597.36 15
3597.50 14
3597.64 12
3597.78 8
3597.91 3
3598.05 0
3598.19 0
3598.32 0
3598.46 0
3598.60 0
3598.74 0
3598.87 0
3599.01 1
3599.15 6
3599.29 10
3599.42 13
3599.56 14
3599.70 14
3599.84 14
3599.97 13
3600.11 12
3600.25 12
3600.39 11
3600.52 10
3600.66 9
3600.80 9
3600.94 11
3601.07 13
3601.21 17
3601.35 21
3601.49 26
3601.62 31
3601.76 36
3601.90 39
3602.04 43
3602.17 45
3602.31 47
3602.45 48
3602.59 48
3602.72 48
3602.86 47
3603.00 47
3603.13 48
3603.27 49
3603.41 50
3603.55 51
3603.68 52
3603.82 52
3603.96 51
3604.10 49
3604.23 48
3604.37 47
3604.51 46
3604.65 46
3604.78 46
3604.92 46
3605.06 46
3605.20 46
3605.34 47
3605.47 49
3605.61 53
3605.75 58
3605.89 63
3606.02 69
3606.16 73
3606.30 75
3606.44 75
3606.57 74
3606.71 72
3606.85 69
3606.99 67
3607.12 65
3607.26 64
3607.40 63
3607.54 62
3607.67 60
3607.81 58
3607.95 56
3608.09 54
3608.22 51
3608.36 50
3608.50 48
3608.64 47
3608.77 47
3608.91 46
3609.05 45
3609.19 43
3609.32 41
3609.46 39
3609.60 37
3609.74 34
3609.87 31
3610.01 27
3610.15 22
3610.29 17
3610.43 13
3610.56 10
3610.70 9
3610.84 11
3610.98 16
3611.11 23
3611.25 31
3611.39 40
3611.53 47
3611.66 52
3611.80 54
3611.94 54
3612.08 52
3612.21 49
3612.35 47
3612.49 45
3612.63 45
3612.77 46
3612.90 48
3613.04 50
3613.18 53
3613.32 57
3613.45 61
3613.59 66
3613.73 71
3613.87 77
3614.00 84
3614.14 90
3614.28 97
3614.42 103
3614.56 108
3614.69 112
3614.83 115
3614.97 115
3615.11 114
3615.24 111
3615.38 108
3615.52 105
3615.66 102
3615.79 101
3615.93 101
3616.07 102
3616.21 105
3616.35 108
3616.48 112
3616.62 117
3616.76 121
3616.90 126
3617.03 130
3617.17 134
3617.31 137
3617.45 139
3617.59 140
3617.72 140
3617.86 140
3618.00 139
3618.14 138
3618.27 137
3618.41 137
3618.55 138
3618.69 140
3618.83 143
3618.96 149
3619.10 155
3619.24 163
3619.38 171
3619.51 177
3619.65 182
3619.79 184
3619.93 184
3620.07 180
3620.20 174
3620.34 167
3620.48 158
3620.62 148
3620.75 138
3620.89 128
3621.03 117
3621.17 108
3621.31 100
3621.44 93
3621.58 89
3621.72 85
3621.86 83
3621.99 81
3622.13 79
3622.27 75
3622.41 71
3622.55 67
3622.68 64
3622.82 63
3622.96 62
3623.10 63
3623.24 63
3623.37 63
3623.51 62
3623.65 60
3623.79 57
3623.92 54
3624.06 52
3624.20 52
3624.34 52
3624.48 54
3624.61 57
3624.75 59
3624.89 60
3625.03 60
3625.17 59
3625.30 58
3625.44 56
3625.58 55
3625.72 54
3625.86 54
3625.99 54
3626.13 54
3626.27 55
3626.41 58
3626.54 64
3626.68 72
3626.82 81
3626.96 92
3627.10 103
3627.23 112
3627.37 118
3627.51 122
3627.65 122
3627.79 121
3627.92 119
3628.06 117
3628.20 116
3628.34 115
3628.48 116
3628.61 117
3628.75 118
3628.89 119
3629.03 121
3629.17 123
3629.30 125
3629.44 127
3629.58 128
3629.72 127
3629.86 124
3629.99 120
3630.13 113
3630.27 106
3630.41 98
3630.55 91
3630.68 87
3630.82 84
3630.96 84
3631.10 87
3631.24 91
3631.37 96
3631.51 101
3631.65 103
3631.79 104
3631.93 103
3632.06 101
3632.20 98
3632.34 96
3632.48 95
3632.62 96
3632.75 98
3632.89 100
3633.03 102
3633.17 102
3633.31 102
3633.44 100
3633.58 98
3633.72 97
3633.86 97
3634.00 99
3634.14 102
3634.27 105
3634.41 108
3634.55 110
3634.69 110
3634.83 107
3634.96 103
3635.10 97
3635.24 90
3635.38 84
3635.52 78
3635.65 74
3635.79 70
3635.93 67
3636.07 65
3636.21 63
3636.34 61
3636.48 59
3636.62 57
3636.76 56
3636.90 54
3637.04 52
3637.17 50
3637.31 48
3637.45 47
3637.59 46
3637.73 45
3637.86 45
3638.00 45
3638.14 44
3638.28 42
3638.42 40
3638.55 37
3638.69 34
3638.83 32
3638.97 31
3639.11 31
3639.25 32
3639.38 34
3639.52 37
3639.66 40
3639.80 42
3639.94 43
3640.07 44
3640.21 43
3640.35 43
3640.49 43
3640.63 44
3640.77 46
3640.90 51
3641.04 56
3641.18 63
3641.32 69
3641.46 76
3641.59 82
3641.73 88
3641.87 95
3642.01 103
3642.15 111
3642.29 120
3642.42 128
3642.56 134
3642.70 138
3642.84 140
3642.98 138
3643.12 134
3643.25 127
3643.39 120
3643.53 113
3643.67 108
3643.81 103
3643.94 101
3644.08 99
3644.22 99
3644.36 98
3644.50 98
3644.64 97
3644.77 97
3644.91 96
3645.05 96
3645.19 95
3645.33 93
3645.47 90
3645.60 87
3645.74 83
3645.88 78
3646.02 73
3646.16 68
3646.30 65
3646.43 63
3646.57 62
3646.71 63
3646.85 64
3646.99 67
3647.13 71
3647.26 74
3647.40 76
3647.54 77
3647.68 76
3647.82 74
3647.96 72
3648.09 70
3648.23 69
3648.37 70
3648.51 72
3648.65 76
3648.79 80
3648.92 84
3649.06 86
3649.20 86
3649.34 85
3649.48 83
3649.62 79
3649.75 74
3649.89 68
3650.03 62
3650.17 54
3650.31 46
3650.45 38
3650.58 29
3650.72 21
3650.86 15
3651.00 11
3651.14 11
3651.28 14
3651.41 21
3651.55 30
3651.69 40
3651.83 50
3651.97 59
3652.11 66
3652.25 71
3652.38 74
3652.52 75
3652.66 75
3652.80 77
3652.94 79
3653.08 81
3653.21 84
3653.35 87
3653.49 88
3653.63 87
3653.77 84
3653.91 80
3654.04 75
3654.18 70
3654.32 66
3654.46 63
3654.60 62
3654.74 62
3654.88 62
3655.01 63
3655.15 64
3655.29 64
3655.43 65
3655.57 65
3655.71 65
3655.85 66
3655.98 68
3656.12 70
3656.26 73
3656.40 77
3656.54 81
3656.68 85
3656.81 90
3656.95 93
3657.09 97
3657.23 100
3657.37 103
3657.51 104
3657.65 104
3657.78 102
3657.92 98
3658.06 92
3658.20 84
3658.34 76
3658.48 70
3658.62 64
3658.75 61
3658.89 59
3659.03 59
3659.17 58
3659.31 57
3659.45 55
3659.59 52
3659.72 48
3659.86 43
3660.00 39
3660.14 34
3660.28 30
3660.42 28
3660.56 27
3660.69 28
3660.83 31
3660.97 36
3661.11 43
3661.25 50
3661.39 56
3661.53 61
3661.66 65
3661.80 67
3661.94 68
3662.08 68
3662.22 66
3662.36 63
3662.50 57
3662.63 50
3662.77 41
3662.91 30
3663.05 19
3663.19 8
3663.33 0
3663.47 0
3663.60 0
3663.74 0
3663.88 0
3664.02 0
3664.16 0
3664.30 0
3664.44 2
3664.57 7
3664.71 12
3664.85 15
3664.99 17
3665.13 19
3665.27 19
3665.41 19
3665.55 19
3665.68 19
3665.82 19
3665.96 18
3666.10 17
3666.24 16
3666.38 17
3666.52 18
3666.65 20
3666.79 23
3666.93 27
3667.07 29
3667.21 32
3667.35 33
3667.49 34
3667.63 36
3667.76 38
3667.90 42
3668.04 46
3668.18 51
3668.32 56
3668.46 61
3668.60 66
3668.74 71
3668.87 75
3669.01 78
3669.15 81
3669.29 83
3669.43 84
3669.57 83
3669.71 81
3669.85 78
3669.98 75
3670.12 71
3670.26 67
3670.40 64
3670.54 62
3670.68 62
3670.82 62
3670.96 65
3671.09 68
3671.23 71
3671.37 75
3671.51 78
3671.65 79
3671.79 80
3671.93 79
3672.07 76
3672.20 73
3672.34 68
3672.48 64
3672.62 60
3672.76 57
3672.90 55
3673.04 55
3673.18 56
3673.32 58
3673.45 60
3673.59 63
3673.73 66
3673.87 69
3674.01 72
3674.15 76
3674.29 82
3674.43 88
3674.56 95
3674.70 102
3674.84 108
3674.98 114
3675.12 117
3675.26 118
3675.40 117
3675.54 115
3675.68 112
3675.81 110
3675.95 109
3676.09 108
3676.23 108
3676.37 108
3676.51 107
3676.65 105
3676.79 103
3676.93 102
3677.06 100
3677.20 99
3677.34 99
3677.48 99
3677.62 99
3677.76 99
3677.90 98
3678.04 95
3678.18 92
3678.31 87
3678.45 82
3678.59 78
3678.73 76
3678.87 76
3679.01 79
3679.15 84
3679.29 91
3679.43 100
3679.56 109
3679.70 115
3679.84 119
3679.98 120
3680.12 118
3680.26 113
3680.40 108
3680.54 101
3680.68 96
3680.82 91
3680.95 88
3681.09 86
3681.23 86
3681.37 86
3681.51 88
3681.65 89
3681.79 90
3681.93 90
3682.07 89
3682.20 87
3682.34 84
3682.48 82
3682.62 80
3682.76 79
3682.90 80
3683.04 83
3683.18 87
3683.32 92
3683.46 98
3683.59 102
3683.73 104
3683.87 103
3684.01 100
3684.15 94
3684.29 87
3684.43 80
3684.57 75
3684.71 73
3684.85 74
3684.99 78
3685.12 84
3685.26 90
3685.40 95
3685.54 99
3685.68 100
3685.82 100
3685.96 99
3686.10 98
3686.24 97
3686.38 98
3686.51 98
3686.65 100
3686.79 102
3686.93 104
3687.07 107
3687.21 110
3687.35 114
3687.49 119
3687.63 124
3687.77 127
3687.91 128
3688.04 126
3688.18 121
3688.32 113
3688.46 104
3688.60 94
3688.74 85
3688.88 78
3689.02 73
3689.16 70
3689.30 70
3689.44 71
3689.57 72
3689.71 73
3689.85 74
3689.99 75
3690.13 74
3690.27 73
3690.41 72
3690.55 70
3690.69 68
3690.83 64
3690.97 60
3691.11 55
3691.24 50
3691.38 44
3691.52 39
3691.66 33
3691.80 29
3691.94 26
3692.08 23
3692.22 22
3692.36 23
3692.50 25
3692.64 29
3692.78 33
3692.91 39
3693.05 45
3693.19 51
3693.33 55
3693.47 57
3693.61 57
3693.75 55
3693.89 51
3694.03 46
3694.17 41
3694.31 36
3694.45 33
3694.58 31
3694.72 30
3694.86 29
3695.00 27
3695.14 25
3695.28 22
3695.42 19
3695.56 17
3695.70 15
3695.84 14
3695.98 13
3696.12 14
3696.26 16
3696.40 19
3696.53 22
3696.67 25
3696.81 28
3696.95 31
3697.09 34
3697.23 35
3697.37 36
3697.51 35
3697.65 33
3697.79 30
3697.93 26
3698.07 22
3698.21 19
3698.34 18
3698.48 19
3698.62 23
3698.76 27
3698.90 33
3699.04 39
3699.18 44
3699.32 48
3699.46 50
3699.60 51
3699.74 52
3699.88 52
3700.02 53
3700.16 54
3700.30 55
3700.43 56
3700.57 58
3700.71 58
3700.85 56
3700.99 53
3701.13 48
3701.27 42
3701.41 36
3701.55 31
3701.69 28
3701.83 27
3701.97 28
3702.11 31
3702.25 36
3702.39 41
3702.52 46
3702.66 50
3702.80 54
3702.94 58
3703.08 61
3703.22 62
3703.36 63
3703.50 62
3703.64 60
3703.78 55
3703.92 49
3704.06 43
3704.20 37
3704.34 33
3704.48 30
3704.62 28
3704.76 28
3704.89 29
3705.03 29
3705.17 29
3705.31 28
3705.45 27
3705.59 27
3705.73 27
3705.87 29
3706.01 32
3706.15 35
3706.29 38
3706.43 40
3706.57 39
3706.71 37
3706.85 32
3706.99 25
3707.13 18
3707.26 10
3707.40 4
3707.54 0
3707.68 0
3707.82 0
3707.96 0
3708.10 0
3708.24 0
3708.38 1
3708.52 4
3708.66 6
3708.80 7
3708.94 6
3709.08 4
3709.22 2
3709.36 0
3709.50 1
3709.64 3
3709.78 7
3709.92 11
3710.05 15
3710.19 18
3710.33 18
3710.47 17
3710.61 14
3710.75 12
3710.89 11
3711.03 12
3711.17 15
3711.31 19
3711.45 25
3711.59 31
3711.73 37
3711.87 43
3712.01 48
3712.15 54
3712.29 59
3712.43 65
3712.57 70
3712.71 76
3712.85 82
3712.98 89
3713.12 96
3713.26 102
3713.40 108
3713.54 112
3713.68 115
3713.82 115
3713.96 113
3714.10 110
3714.24 107
3714.38 105
3714.52 105
3714.66 107
3714.80 111
3714.94 116
3715.08 122
3715.22 128
3715.36 132
3715.50 136
3715.64 139
3715.78 141
3715.92 143
3716.06 145
3716.20 147
3716.34 149
3716.47 151
3716.61 152
3716.75 154
3716.89 157
3717.03 160
3717.17 162
3717.31 163
3717.45 163
3717.59 159
3717.73 154
3717.87 145
3718.01 136
3718.15 126
3718.29 115
3718.43 106
3718.57 97
3718.71 89
3718.85 81
3718.99 76
3719.13 72
3719.27 72
3719.41 74
3719.55 79
3719.69 86
3719.83 93
3719.97 101
3720.11 107
3720.25 111
3720.39 113
3720.53 113
3720.66 110
3720.80 106
3720.94 99
3721.08 91
3721.22 84
3721.36 78
3721.50 74
3721.64 74
3721.78 79
3721.92 88
3722.06 101
3722.20 116
3722.34 132
3722.48 146
3722.62 156
3722.76 161
3722.90 161
3723.04 155
3723.18 145
3723.32 134
3723.46 122
3723.60 112
3723.74 106
3723.88 103
3724.02 103
3724.16 107
3724.30 114
3724.44 121
3724.58 130
3724.72 138
3724.86 145
3725.00 150
3725.14 154
3725.28 155
3725.42 154
3725.56 150
3725.70 145
3725.84 139
3725.98 133
3726.12 126
3726.26 121
3726.40 117
3726.54 114
3726.67 112
3726.81 111
3726.95 111
3727.09 112
3727.23 114
3727.37 117
3727.51 119
3727.65 120
3727.79 120
3727.93 119
3728.07 116
3728.21 114
3728.35 114
3728.49 117
3728.63 124
3728.77 134
3728.91 146
3729.05 160
3729.19 174
3729.33 186
3729.47 196
3729.61 204
3729.75 209
3729.89 213
3730.03 215
3730.17 216
3730.31 217
3730.45 218
3730.59 219
3730.73 221
3730.87 225
3731.01 230
3731.15 236
3731.29 241
3731.43 247
3731.57 251
3731.71 255
3731.85 257
3731.99 259
3732.13 260
3732.27 261
3732.41 262
3732.55 265
3732.69 268
3732.83 272
3732.97 276
3733.11 280
3733.25 283
3733.39 285
3733.53 287
3733.67 286
3733.81 284
3733.95 281
3734.09 275
3734.23 267
3734.37 258
3734.51 247
3734.65 236
3734.79 224
3734.93 214
3735.07 206
3735.21 199
3735.35 195
3735.49 193
3735.63 192
3735.77 192
3735.91 193
3736.05 193
3736.19 193
3736.33 193
3736.47 192
3736.61 190
3736.75 188
3736.89 185
3737.03 182
3737.17 179
3737.31 176
3737.45 173
3737.59 172
3737.73 173
3737.87 175
3738.01 181
3738.15 187
3738.29 194
3738.43 200
3738.57 205
3738.71 208
3738.85 209
3738.99 209
3739.13 210
3739.27 213
3739.41 218
3739.55 227
3739.69 238
3739.83 249
3739.97 259
3740.11 266
3740.25 268
3740.39 266
3740.53 261
3740.67 253
3740.81 245
3740.95 238
3741.09 233
3741.23 230
3741.37 230
3741.51 231
3741.65 233
3741.79 235
3741.93 236
3742.07 237
3742.21 238
3742.35 237
3742.49 235
3742.63 231
3742.77 226
3742.91 219
3743.05 211
3743.19 202
3743.33 194
3743.47 185
3743.61 176
3743.75 168
3743.89 161
3744.03 156
3744.17 152
3744.31 151
3744.45 153
3744.59 157
3744.73 161
3744.87 166
3745.01 171
3745.15 176
3745.29 181
3745.44 187
3745.58 195
3745.72 206
3745.86 218
3746.00 233
3746.14 248
3746.28 261
3746.42 272
3746.56 280
3746.70 285
3746.84 287
3746.98 287
3747.12 287
3747.26 288
3747.40 290
3747.54 292
3747.68 296
3747.82 300
3747.96 304
3748.10 309
3748.24 313
3748.38 317
3748.52 321
3748.66 323
3748.80 324
3748.94 321
3749.08 315
3749.22 305
3749.36 292
3749.50 277
3749.64 259
3749.78 241
3749.92 223
3750.06 207
3750.20 194
3750.34 184
3750.48 179
3750.62 178
3750.76 180
3750.90 186
3751.04 193
3751.18 201
3751.32 207
3751.47 210
3751.61 210
3751.75 208
3751.89 203
3752.03 197
3752.17 191
3752.31 185
3752.45 180
3752.59 176
3752.73 173
3752.87 171
3753.01 169
3753.15 166
3753.29 164
3753.43 162
3753.57 161
3753.71 161
3753.85 163
3753.99 165
3754.13 168
3754.27 172
3754.41 176
3754.55 181
3754.69 187
3754.83 195
3754.97 205
3755.11 216
3755.25 229
3755.39 240
3755.53 251
3755.67 261
3755.82 269
3755.96 276
3756.10 281
3756.24 286
3756.38 289
3756.52 291
3756.66 292
3756.80 292
3756.94 293
3757.08 294
3757.22 296
3757.36 299
3757.50 301
3757.64 302
3757.78 301
3757.92 297
3758.06 289
3758.20 279
3758.34 268
3758.48 256
3758.62 246
3758.76 236
3758.90 229
3759.04 223
3759.18 217
3759.33 213
3759.47 207
3759.61 201
3759.75 193
3759.89 184
3760.03 174
3760.17 164
3760.31 155
3760.45 148
3760.59 143
3760.73 142
3760.87 145
3761.01 151
3761.15 160
3761.29 170
3761.43 179
3761.57 188
3761.71 193
3761.85 196
3761.99 195
3762.13 192
3762.28 188
3762.42 186
3762.56 185
3762.70 187
3762.84 191
3762.98 197
3763.12 203
3763.26 208
3763.40 210
3763.54 211
3763.68 209
3763.82 207
3763.96 203
3764.10 200
3764.24 196
3764.38 192
3764.52 187
3764.66 181
3764.80 175
3764.94 169
3765.09 164
3765.23 161
3765.37 159
3765.51 159
3765.65 161
3765.79 164
3765.93 166
3766.07 168
3766.21 170
3766.35 172
3766.49 174
3766.63 176
3766.77 179
3766.91 182
3767.05 184
3767.19 186
3767.33 187
3767.48 186
3767.62 184
3767.76 181
3767.90 177
3768.04 174
3768.18 171
3768.32 168
3768.46 166
3768.60 165
3768.74 164
3768.88 164
3769.02 165
3769.16 165
3769.30 166
3769.44 167
3769.58 168
3769.72 169
3769.87 171
3770.01 173
3770.15 174
3770.29 174
3770.43 173
3770.57 171
3770.71 168
3770.85 166
3770.99 164
3771.13 164
3771.27 165
3771.41 166
3771.55 167
3771.69 169
3771.83 170
3771.98 170
3772.12 171
3772.26 174
3772.40 178
3772.54 184
3772.68 192
3772.82 200
3772.96 208
3773.10 215
3773.24 220
3773.38 222
3773.52 221
3773.66 217
3773.80 212
3773.94 204
3774.09 196
3774.23 189
3774.37 183
3774.51 179
3774.65 178
3774.79 179
3774.93 183
3775.07 187
3775.21 191
3775.35 192
3775.49 191
3775.63 187
3775.77 181
3775.92 173
3776.06 167
3776.20 161
3776.34 158
3776.48 156
3776.62 156
3776.76 156
3776.90 156
3777.04 155
3777.18 152
3777.32 149
3777.46 144
3777.60 140
3777.75 134
3777.89 129
3778.03 122
3778.17 115
3778.31 107
3778.45 99
3778.59 89
3778.73 81
3778.87 74
3779.01 69
3779.15 67
3779.29 67
3779.43 69
3779.58 72
3779.72 75
3779.86 78
3780.00 79
3780.14 81
3780.28 82
3780.42 84
3780.56 87
3780.70 90
3780.84 93
3780.98 97
3781.12 100
3781.27 102
3781.41 104
3781.55 105
3781.69 105
3781.83 103
3781.97 101
3782.11 99
3782.25 96
3782.39 94
3782.53 92
3782.67 93
3782.81 95
3782.96 98
3783.10 102
3783.24 105
3783.38 107
3783.52 107
3783.66 105
3783.80 101
3783.94 96
3784.08 91
3784.22 87
3784.36 85
3784.51 85
3784.65 88
3784.79 92
3784.93 98
3785.07 103
3785.21 107
3785.35 109
3785.49 108
3785.63 106
3785.77 104
3785.91 102
3786.06 103
3786.20 106
3786.34 113
3786.48 122
3786.62 133
3786.76 145
3786.90 157
3787.04 166
3787.18 173
3787.32 178
3787.47 180
3787.61 180
3787.75 176
3787.89 171
3788.03 164
3788.17 156
3788.31 149
3788.45 142
3788.59 137
3788.73 133
3788.87 131
3789.02 129
3789.16 127
3789.30 125
3789.44 122
3789.58 117
3789.72 112
3789.86 107
3790.00 102
3790.14 98
3790.28 96
3790.43 96
3790.57 98
3790.71 101
3790.85 105
3790.99 109
3791.13 111
3791.27 112
3791.41 111
3791.55 109
3791.70 105
3791.84 101
3791.98 97
3792.12 94
3792.26 91
3792.40 88
3792.54 85
3792.68 81
3792.82 78
3792.96 75
3793.11 72
3793.25 70
3793.39 69
3793.53 68
3793.67 67
3793.81 65
3793.95 63
3794.09 61
3794.23 59
3794.38 59
3794.52 59
3794.66 62
3794.80 67
3794.94 73
3795.08 81
3795.22 88
3795.36 94
3795.50 98
3795.65 99
3795.79 98
3795.93 94
3796.07 89
3796.21 84
3796.35 79
3796.49 75
3796.63 72
3796.77 70
3796.92 69
3797.06 70
3797.20 71
3797.34 73
3797.48 76
3797.62 80
3797.76 83
3797.90 87
3798.04 89
3798.19 90
3798.33 90
3798.47 88
3798.61 85
3798.75 80
3798.89 75
3799.03 70
3799.17 65
3799.32 61
3799.46 57
3799.60 55
3799.74 54
3799.88 53
3800.02 54
3800.16 55
3800.30 56
3800.44 58
3800.59 61
3800.73 65
3800.87 68
3801.01 71
3801.15 75
3801.29 78
3801.43 80
3801.57 82
3801.72 84
3801.86 86
3802.00 88
3802.14 91
3802.28 95
3802.42 99
3802.56 105
3802.70 111
3802.85 118
3802.99 124
3803.13 128
3803.27 129
3803.41 126
3803.55 120
3803.69 111
3803.83 100
3803.98 90
3804.12 81
3804.26 74
3804.40 69
3804.54 67
3804.68 67
3804.82 68
3804.96 69
3805.11 70
3805.25 71
3805.39 72
3805.53 73
3805.67 73
3805.81 73
3805.95 73
3806.10 73
3806.24 73
3806.38 73
3806.52 73
3806.66 73
3806.80 72
3806.94 72
3807.08 71
3807.23 69
3807.37 67
3807.51 66
3807.65 64
3807.79 63
3807.93 63
3808.07 63
3808.21 63
3808.36 62
3808.50 60
3808.64 57
3808.78 53
3808.92 49
3809.06 44
3809.20 39
3809.35 33
3809.49 28
3809.63 23
3809.77 18
3809.91 14
3810.05 9
3810.19 5
3810.34 1
3810.48 0
3810.62 0
3810.76 0
3810.90 0
3811.04 0
3811.18 0
3811.33 0
3811.47 0
3811.61 2
3811.75 7
3811.89 12
3812.03 18
3812.17 24
3812.32 31
3812.46 37
3812.60 42
3812.74 46
3812.88 48
3813.02 48
3813.16 46
3813.31 43
3813.45 41
3813.59 39
3813.73 39
3813.87 41
3814.01 44
3814.15 48
3814.30 53
3814.44 58
3814.58 64
3814.72 70
3814.86 76
3815.00 81
3815.14 86
3815.29 89
3815.43 90
3815.57 90
3815.71 89
3815.85 89
3815.99 90
3816.13 93
3816.28 97
3816.42 101
3816.56 105
3816.70 107
3816.84 107
3816.98 106
3817.13 102
3817.27 99
3817.41 95
3817.55 93
3817.69 91
3817.83 90
3817.97 90
3818.12 89
3818.26 88
3818.40 87
3818.54 86
3818.68 84
3818.82 82
3818.96 80
3819.11 78
3819.25 78
3819.39 79
3819.53 82
3819.67 86
3819.81 90
3819.96 95
3820.10 99
3820.24 101
3820.38 102
3820.52 100
3820.66 97
3820.81 92
3820.95 87
3821.09 82
3821.23 78
3821.37 75
3821.51 73
3821.65 71
3821.80 68
3821.94 65
3822.08 62
3822.22 57
3822.36 53
3822.50 48
3822.65 43
3822.79 37
3822.93 32
3823.07 27
3823.21 23
3823.35 20
3823.50 18
3823.64 19
3823.78 21
3823.92 25
3824.06 31
3824.20 37
3824.35 43
3824.49 46
3824.63 48
3824.77 46
3824.91 43
3825.05 39
3825.20 34
3825.34 30
3825.48 26
3825.62 23
3825.76 20
3825.90 17
3826.05 14
3826.19 12
3826.33 10
3826.47 9
3826.61 10
3826.75 13
3826.90 16
3827.04 20
3827.18 24
3827.32 27
3827.46 29
3827.60 31
3827.75 33
3827.89 37
3828.03 41
3828.17 47
3828.31 54
3828.45 62
3828.60 69
3828.74 76
3828.88 82
3829.02 85
3829.16 88
3829.30 88
3829.45 88
3829.59 88
3829.73 88
3829.87 88
3830.01 90
3830.16 92
3830.30 95
3830.44 100
3830.58 106
3830.72 114
3830.86 122
3831.01 130
3831.15 138
3831.29 143
3831.43 145
3831.57 144
3831.71 141
3831.86 136
3832.00 131
3832.14 126
3832.28 124
3832.42 124
3832.57 126
3832.71 130
3832.85 135
3832.99 141
3833.13 146
3833.27 150
3833.42 154
3833.56 158
3833.70 162
3833.84 168
3833.98 174
3834.13 180
3834.27 186
3834.41 190
3834.55 190
3834.69 187
3834.83 180
3834.98 172
3835.12 162
3835.26 151
3835.40 142
3835.54 132
3835.69 123
3835.83 114
3835.97 104
3836.11 94
3836.25 85
3836.40 77
3836.54 71
3836.68 68
3836.82 67
3836.96 69
3837.10 73
3837.25 77
3837.39 82
3837.53 87
3837.67 91
3837.81 96
3837.96 100
3838.10 104
3838.24 107
3838.38 108
3838.52 108
3838.67 106
3838.81 103
3838.95 99
3839.09 95
3839.23 91
3839.38 88
3839.52 86
3839.66 84
3839.80 82
3839.94 80
3840.08 78
3840.23 75
3840.37 72
3840.51 70
3840.65 68
3840.79 66
3840.94 64
3841.08 62
3841.22 60
3841.36 57
3841.50 55
3841.65 53
3841.79 51
3841.93 51
3842.07 52
3842.21 55
3842.36 59
3842.50 64
3842.64 70
3842.78 74
3842.92 76
3843.07 75
3843.21 72
3843.35 66
3843.49 58
3843.63 50
3843.78 42
3843.92 36
3844.06 32
3844.20 32
3844.34 34
3844.49 39
3844.63 46
3844.77 53
3844.91 59
3845.05 64
3845.20 67
3845.34 68
3845.48 67
3845.62 64
3845.76 61
3845.91 56
3846.05 52
3846.19 47
3846.33 43
3846.47 39
3846.62 34
3846.76 30
3846.90 26
3847.04 23
3847.19 22
3847.33 24
3847.47 29
3847.61 36
3847.75 45
3847.90 55
3848.04 62
3848.18 67
3848.32 69
3848.46 69
3848.61 68
3848.75 66
3848.89 64
3849.03 62
3849.17 61
3849.32 59
3849.46 56
3849.60 54
3849.74 53
3849.88 54
3850.03 59
3850.17 66
3850.31 75
3850.45 84
3850.60 92
3850.74 98
3850.88 100
3851.02 100
3851.16 97
3851.31 93
3851.45 90
3851.59 87
3851.73 85
3851.87 84
3852.02 85
3852.16 86
3852.30 88
3852.44 90
3852.59 92
3852.73 94
3852.87 94
3853.01 93
3853.15 90
3853.30 85
3853.44 78
3853.58 70
3853.72 62
3853.87 55
3854.01 50
3854.15 47
3854.29 47
3854.43 48
3854.58 51
3854.72 55
3854.86 60
3855.00 66
3855.15 73
3855.29 81
3855.43 88
3855.57 95
3855.71 99
3855.86 101
3856.00 99
3856.14 95
3856.28 90
3856.43 84
3856.57 79
3856.71 75
3856.85 72
3856.99 71
3857.14 70
3857.28 70
3857.42 69
3857.56 68
3857.71 66
3857.85 63
3857.99 60
3858.13 58
3858.27 57
3858.42 58
3858.56 61
3858.70 65
3858.84 70
3858.99 74
3859.13 77
3859.27 77
3859.41 74
3859.56 70
3859.70 64
3859.84 59
3859.98 54
3860.12 50
3860.27 47
3860.41 44
3860.55 40
3860.69 35
3860.84 29
3860.98 21
3861.12 14
3861.26 8
3861.41 2
3861.55 0
3861.69 0
3861.83 0
3861.97 0
3862.12 0
3862.26 0
3862.40 0
3862.54 0
3862.69 0
3862.83 6
3862.97 15
3863.11 24
3863.26 33
3863.40 40
3863.54 47
3863.68 53
3863.83 58
3863.97 62
3864.11 65
3864.25 66
3864.39 64
3864.54 60
3864.68 54
3864.82 46
3864.96 38
3865.11 30
3865.25 25
3865.39 21
3865.53 21
3865.68 23
3865.82 26
3865.96 29
3866.10 31
3866.25 31
3866.39 29
3866.53 24
3866.67 19
3866.82 14
3866.96 10
3867.10 9
3867.24 10
3867.39 13
3867.53 19
3867.67 27
3867.81 35
3867.96 45
3868.10 54
3868.24 62
3868.38 68
3868.53 72
3868.67 72
3868.81 69
3868.95 64
3869.10 57
3869.24 50
3869.38 44
3869.52 40
3869.67 39
3869.81 41
3869.95 46
3870.09 52
3870.24 61
3870.38 69
3870.52 77
3870.66 84
3870.81 88
3870.95 89
3871.09 88
3871.23 85
3871.38 80
3871.52 75
3871.66 69
3871.80 63
3871.95 58
3872.09 54
3872.23 50
3872.37 49
3872.52 49
3872.66 51
3872.80 55
3872.94 59
3873.09 63
3873.23 64
3873.37 63
3873.51 59
3873.66 55
3873.80 51
3873.94 50
3874.08 52
3874.23 58
3874.37 67
3874.51 78
3874.65 88
3874.80 95
3874.94 99
3875.08 100
3875.22 97
3875.37 93
3875.51 88
3875.65 84
3875.79 82
3875.94 82
3876.08 84
3876.22 88
3876.36 94
3876.51 99
3876.65 105
3876.79 112
3876.94 118
3877.08 123
3877.22 128
3877.36 132
3877.51 133
3877.65 134
3877.79 132
3877.93 129
3878.08 126
3878.22 123
3878.36 121
3878.50 120
3878.65 119
3878.79 118
3878.93 117
3879.07 115
3879.22 113
3879.36 112
3879.50 111
3879.65 111
3879.79 113
3879.93 115
3880.07 117
3880.22 119
3880.36 120
3880.50 121
3880.64 122
3880.79 122
3880.93 123
3881.07 123
3881.22 124
3881.36 124
3881.50 123
3881.64 121
3881.79 119
3881.93 115
3882.07 112
3882.21 109
3882.36 106
3882.50 103
3882.64 100
3882.78 97
3882.93 93
3883.07 87
3883.21 81
3883.36 75
3883.50 69
3883.64 66
3883.78 65
3883.93 66
3884.07 69
3884.21 74
3884.36 78
3884.50 82
3884.64 86
3884.78 89
3884.93 91
3885.07 94
3885.21 96
3885.35 99
3885.50 102
3885.64 104
3885.78 106
3885.93 107
3886.07 106
3886.21 105
3886.35 101
3886.50 95
3886.64 87
3886.78 77
3886.93 66
3887.07 54
3887.21 42
3887.35 30
3887.50 20
3887.64 11
3887.78 6
3887.92 3
3888.07 4
3888.21 8
3888.35 15
3888.50 23
3888.64 33
3888.78 42
3888.92 50
3889.07 56
3889.21 59
3889.35 61
3889.50 60
3889.64 58
3889.78 56
3889.92 53
3890.07 51
3890.21 49
3890.35 47
3890.50 47
3890.64 47
3890.78 46
3890.92 46
3891.07 45
3891.21 43
3891.35 42
3891.50 41
3891.64 40
3891.78 39
3891.92 38
3892.07 37
3892.21 36
3892.35 34
3892.50 33
3892.64 33
3892.78 34
3892.93 37
3893.07 42
3893.21 48
3893.35 55
3893.50 62
3893.64 69
3893.78 74
3893.93 78
3894.07 79
3894.21 79
3894.35 77
3894.50 73
3894.64 69
3894.78 65
3894.93 62
3895.07 60
3895.21 60
3895.36 60
3895.50 61
3895.64 61
3895.78 61
3895.93 59
3896.07 56
3896.21 53
3896.36 48
3896.50 44
3896.64 41
3896.78 39
3896.93 38
3897.07 39
3897.21 40
3897.36 43
3897.50 47
3897.64 52
3897.79 57
3897.93 62
3898.07 65
3898.21 67
3898.36 66
3898.50 63
3898.64 58
3898.79 51
3898.93 44
3899.07 36
3899.22 30
3899.36 25
3899.50 22
3899.65 21
3899.79 21
3899.93 22
3900.07 25
3900.22 28
3900.36 31
3900.50 35
3900.65 40
3900.79 44
3900.93 47
3901.08 49
3901.22 50
3901.36 49
3901.50 47
3901.65 45
3901.79 44
3901.93 44
3902.08 45
3902.22 47
3902.36 49
3902.51 50
3902.65 50
3902.79 50
3902.94 49
3903.08 49
3903.22 52
3903.37 56
3903.51 62
3903.65 69
3903.79 76
3903.94 81
3904.08 84
3904.22 85
3904.37 84
3904.51 82
3904.65 81
3904.80 82
3904.94 85
3905.08 89
3905.23 94
3905.37 100
3905.51 105
3905.66 108
3905.80 109
3905.94 107
3906.08 102
3906.23 95
3906.37 87
3906.51 80
3906.66 73
3906.80 68
3906.94 66
3907.09 66
3907.23 68
3907.37 71
3907.52 75
3907.66 79
3907.80 83
3907.95 86
3908.09 87
3908.23 87
3908.38 87
3908.52 85
3908.66 83
3908.81 81
3908.95 79
3909.09 77
3909.23 75
3909.38 73
3909.52 70
3909.66 67
3909.81 65
3909.95 62
3910.09 61
3910.24 60
3910.38 61
3910.52 63
3910.67 65
3910.81 68
3910.95 70
3911.10 73
3911.24 75
3911.38 77
3911.53 79
3911.67 82
3911.81 84
3911.96 87
3912.10 88
3912.24 88
3912.39 88
3912.53 87
3912.67 86
3912.82 87
3912.96 90
3913.10 96
3913.25 105
3913.39 115
3913.53 125
3913.68 134
3913.82 141
3913.96 145
3914.11 146
3914.25 145
3914.39 143
3914.54 140
3914.68 137
3914.82 135
3914.97 134
3915.11 134
3915.25 135
3915.40 137
3915.54 140
3915.68 143
3915.83 147
3915.97 150
3916.11 152
3916.26 151
3916.40 147
3916.54 141
3916.69 133
3916.83 123
3916.97 114
3917.12 105
3917.26 99
3917.40 95
3917.55 94
3917.69 94
3917.83 97
3917.98 100
3918.12 105
3918.26 110
3918.41 115
3918.55 120
3918.69 123
3918.84 125
3918.98 125
3919.12 124
3919.27 123
3919.41 121
3919.55 120
3919.70 118
3919.84 117
3919.98 115
3920.13 113
3920.27 110
3920.41 107
3920.56 105
3920.70 102
3920.84 101
3920.99 100
3921.13 100
3921.27 101
3921.42 103
3921.56 104
3921.70 105
3921.85 106
3921.99 105
3922.13 102
3922.28 98
3922.42 91
3922.56 82
3922.71 73
3922.85 64
3923.00 57
3923.14 53
3923.28 51
3923.43 52
3923.57 55
3923.71 58
3923.86 61
3924.00 61
3924.14 60
3924.29 56
3924.43 52
3924.57 48
3924.72 45
3924.86 43
3925.00 41
3925.15 41
3925.29 40
3925.43 40
3925.58 40
3925.72 41
3925.87 42
3926.01 44
3926.15 48
3926.30 51
3926.44 55
3926.58 57
3926.73 58
3926.87 58
3927.01 57
3927.16 56
3927.30 56
3927.44 58
3927.59 61
3927.73 65
3927.87 70
3928.02 75
3928.16 79
3928.31 81
3928.45 82
3928.59 82
3928.74 80
3928.88 79
3929.02 78
3929.17 78
3929.31 78
3929.45 81
3929.60 84
3929.74 89
3929.88 96
3930.03 103
3930.17 111
3930.32 119
3930.46 126
3930.60 134
3930.75 142
3930.89 149
3931.03 158
3931.18 166
3931.32 174
3931.46 181
3931.61 186
3931.75 189
3931.90 189
3932.04 187
3932.18 184
3932.33 182
3932.47 180
3932.61 180
3932.76 182
3932.90 184
3933.04 186
3933.19 187
3933.33 186
3933.48 185
3933.62 182
3933.76 179
3933.91 175
3934.05 171
3934.19 166
3934.34 161
3934.48 155
3934.62 149
3934.77 144
3934.91 139
3935.06 136
3935.20 135
3935.34 136
3935.49 138
3935.63 141
3935.77 144
3935.92 145
3936.06 145
3936.21 144
3936.35 143
3936.49 140
3936.64 138
3936.78 137
3936.92 136
3937.07 135
3937.21 134
3937.36 132
3937.50 129
3937.64 125
3937.79 120
3937.93 112
3938.07 104
3938.22 94
3938.36 84
3938.51 73
3938.65 63
3938.79 55
3938.94 50
3939.08 47
3939.22 48
3939.37 52
3939.51 58
3939.66 65
3939.80 71
3939.94 77
3940.09 81
3940.23 83
3940.37 86
3940.52 89
3940.66 94
3940.81 100
3940.95 108
3941.09 117
3941.24 125
3941.38 132
3941.52 136
3941.67 138
3941.81 137
3941.96 136
3942.10 135
3942.24 134
3942.39 135
3942.53 137
3942.67 139
3942.82 141
3942.96 142
3943.11 142
3943.25 139
3943.39 134
3943.54 129
3943.68 122
3943.83 116
3943.97 111
3944.11 108
3944.26 106
3944.40 106
3944.54 107
3944.69 108
3944.83 110
3944.98 112
3945.12 116
3945.26 120
3945.41 125
3945.55 131
3945.70 137
3945.84 141
3945.98 143
3946.13 141
3946.27 136
3946.42 130
3946.56 122
3946.70 115
3946.85 109
3946.99 105
3947.13 103
3947.28 103
3947.42 103
3947.57 103
3947.71 103
3947.85 101
3948.00 98
3948.14 94
3948.29 89
3948.43 85
3948.57 83
3948.72 82
3948.86 83
3949.01 86
3949.15 89
3949.29 93
3949.44 97
3949.58 98
3949.73 98
3949.87 96
3950.01 93
3950.16 89
3950.30 84
3950.45 80
3950.59 76
3950.73 73
3950.88 71
3951.02 69
3951.17 67
3951.31 64
3951.45 62
3951.60 60
3951.74 58
3951.89 56
3952.03 54
3952.17 52
3952.32 51
3952.46 50
3952.61 49
3952.75 49
3952.89 49
3953.04 50
3953.18 52
3953.33 54
3953.47 56
3953.61 59
3953.76 63
3953.90 66
3954.05 69
3954.19 72
3954.33 75
3954.48 79
3954.62 81
3954.77 84
3954.91 86
3955.05 88
3955.20 90
3955.34 92
3955.49 95
3955.63 98
3955.77 101
3955.92 104
3956.06 106
3956.21 107
3956.35 107
3956.49 106
3956.64 105
3956.78 103
3956.93 100
3957.07 99
3957.21 97
3957.36 95
3957.50 93
3957.65 90
3957.79 87
3957.94 84
3958.08 81
3958.22 78
3958.37 75
3958.51 73
3958.66 72
3958.80 70
3958.94 69
3959.09 67
3959.23 64
3959.38 61
3959.52 58
3959.66 56
3959.81 55
3959.95 56
3960.10 58
3960.24 60
3960.39 62
3960.53 63
3960.67 62
3960.82 59
3960.96 55
3961.11 51
3961.25 46
3961.39 42
3961.54 39
3961.68 36
3961.83 34
3961.97 31
3962.12 29
3962.26 27
3962.40 26
3962.55 26
3962.69 28
3962.84 31
3962.98 35
3963.12 40
3963.27 45
3963.41 50
3963.56 55
3963.70 59
3963.85 62
3963.99 62
3964.13 60
3964.28 56
3964.42 50
3964.57 43
3964.71 36
3964.86 30
3965.00 26
3965.14 23
3965.29 21
3965.43 19
3965.58 18
3965.72 16
3965.87 13
3966.01 10
3966.15 5
3966.30 0
3966.44 0
3966.59 0
3966.73 0
3966.87 0
3967.02 0
3967.16 0
3967.31 0
3967.45 1
3967.60 5
3967.74 8
3967.88 11
3968.03 13
3968.17 16
3968.32 20
3968.46 25
3968.61 31
3968.75 36
3968.89 42
3969.04 47
3969.18 52
3969.33 55
3969.47 56
3969.62 58
3969.76 59
3969.91 60
3970.05 62
3970.19 63
3970.34 65
3970.48 66
3970.63 67
3970.77 67
3970.92 67
3971.06 68
3971.20 69
3971.35 70
3971.49 71
3971.64 73
3971.78 74
3971.93 75
3972.07 74
3972.21 73
3972.36 72
3972.50 71
3972.65 70
3972.79 71
3972.94 73
3973.08 75
3973.23 78
3973.37 81
3973.51 84
3973.66 86
3973.80 87
3973.95 88
3974.09 88
3974.24 87
3974.38 87
3974.52 86
3974.67 85
3974.81 84
3974.96 83
3975.10 81
3975.25 78
3975.39 73
3975.54 67
3975.68 60
3975.82 52
3975.97 45
3976.11 40
3976.26 37
3976.40 37
3976.55 40
3976.69 46
3976.84 52
3976.98 57
3977.12 60
3977.27 60
3977.41 56
3977.56 49
3977.70 40
3977.85 29
3977.99 20
3978.14 13
3978.28 11
3978.42 12
3978.57 18
3978.71 28
3978.86 40
3979.00 52
3979.15 64
3979.29 75
3979.44 83
3979.58 88
3979.73 91
3979.87 90
3980.01 87
3980.16 82
3980.30 76
3980.45 70
3980.59 65
3980.74 61
3980.88 59
3981.03 60
3981.17 62
3981.31 64
3981.46 67
3981.60 70
3981.75 72
3981.89 74
3982.04 76
3982.18 79
3982.33 82
3982.47 86
3982.62 89
3982.76 91
3982.90 92
3983.05 91
3983.19 89
3983.34 88
3983.48 87
3983.63 89
3983.77 94
3983.92 101
3984.06 109
3984.21 117
3984.35 125
3984.50 132
3984.64 137
3984.78 140
3984.93 142
3985.07 144
3985.22 147
3985.36 151
3985.51 158
3985.65 167
3985.80 178
3985.94 189
3986.09 200
3986.23 211
3986.38 219
3986.52 226
3986.66 232
3986.81 236
3986.95 241
3987.10 247
3987.24 254
3987.39 261
3987.53 268
3987.68 275
3987.82 280
3987.97 285
3988.11 289
3988.26 292
3988.40 295
3988.54 298
3988.69 302
3988.83 305
3988.98 308
3989.12 310
3989.27 311
3989.41 310
3989.56 307
3989.70 301
3989.85 292
3989.99 282
3990.14 270
3990.28 258
3990.43 247
3990.57 237
3990.71 228
3990.86 221
3991.00 214
3991.15 206
3991.29 198
3991.44 190
3991.58 182
3991.73 175
3991.87 169
3992.02 165
3992.16 163
3992.31 164
3992.45 165
3992.60 167
3992.74 167
3992.89 167
3993.03 164
3993.18 159
3993.32 152
3993.46 144
3993.61 136
3993.75 129
3993.90 122
3994.04 117
3994.19 114
3994.33 111
3994.48 108
3994.62 106
3994.77 104
3994.91 102
3995.06 100
3995.20 100
3995.35 100
3995.49 101
3995.64 103
3995.78 104
3995.93 105
3996.07 105
3996.22 104
3996.36 103
3996.51 102
3996.65 102
3996.79 101
3996.94 101
3997.08 99
3997.23 97
3997.37 94
3997.52 91
3997.66 89
3997.81 88
3997.95 90
3998.10 93
3998.24 97
3998.39 102
3998.53 106
3998.68 109
3998.82 111
3998.97 111
3999.11 110
3999.26 109
3999.40 106
3999.55 103
3999.69 99
3999.84 95
3999.98 90
4000.13 86
4000.27 83
4000.42 81
4000.56 81
4000.71 84
4000.85 88
4001.00 93
4001.14 98
4001.29 103
4001.43 107
4001.58 109
4001.72 109
4001.86 108
4002.01 106
4002.15 103
4002.30 99
4002.44 95
4002.59 92
4002.73 90
4002.88 89
4003.02 90
4003.17 93
4003.31 96
4003.46 101
4003.60 105
4003.75 110
4003.89 113
4004.04 115
4004.18 117
4004.33 117
4004.47 117
4004.62 117
4004.76 116
4004.91 115
4005.05 114
4005.20 112
4005.34 110
4005.49 107
4005.63 105
4005.78 103
4005.92 102
4006.07 102
4006.21 104
4006.36 105
4006.50 106
4006.65 107
4006.79 105
4006.94 102
4007.08 96
4007.23 89
4007.37 81
4007.52 73
4007.66 65
4007.81 59
4007.95 55
4008.10 53
4008.24 55
4008.39 58
4008.53 64
4008.68 71
4008.82 78
4008.97 84
4009.11 87
4009.26 88
4009.40 86
4009.55 81
4009.69 76
4009.84 70
4009.98 65
4010.13 61
4010.27 58
4010.42 56
4010.56 55
4010.71 55
4010.85 55
4011.00 55
4011.14 55
4011.29 55
4011.43 55
4011.58 55
4011.72 54
4011.87 53
4012.01 52
4012.16 52
4012.30 54
4012.45 56
4012.59 60
4012.74 65
4012.89 71
4013.03 76
4013.18 81
4013.32 85
4013.47 88
4013.61 88
4013.76 86
4013.90 82
4014.05 77
4014.19 71
4014.34 64
4014.48 57
4014.63 51
4014.77 46
4014.92 41
4015.06 37
4015.21 33
4015.35 29
4015.50 25
4015.64 20
4015.79 15
4015.93 10
4016.08 8
4016.22 7
4016.37 8
4016.51 12
4016.66 18
4016.80 26
4016.95 35
4017.09 43
4017.24 49
4017.38 53
4017.53 54
4017.68 53
4017.82 49
4017.97 45
4018.11 42
4018.26 40
4018.40 39
4018.55 39
4018.69 39
4018.84 39
4018.98 38
4019.13 35
4019.27 30
4019.42 24
4019.56 17
4019.71 10
4019.85 5
4020.00 1
4020.14 0
4020.29 1
4020.43 3
4020.58 7
4020.72 12
4020.87 18
4021.02 23
4021.16 29
4021.31 34
4021.45 39
4021.60 42
4021.74 44
4021.89 44
4022.03 41
4022.18 36
4022.32 29
4022.47 21
4022.61 13
4022.76 7
4022.90 2
4023.05 2
4023.19 4
4023.34 10
4023.48 17
4023.63 26
4023.78 34
4023.92 40
4024.07 43
4024.21 44
4024.36 41
4024.50 36
4024.65 29
4024.79 23
4024.94 18
4025.08 15
4025.23 15
4025.37 17
4025.52 21
4025.66 25
4025.81 28
4025.96 29
4026.10 28
4026.25 26
4026.39 24
4026.54 21
4026.68 21
4026.83 22
4026.97 25
4027.12 29
4027.26 34
4027.41 37
4027.55 39
4027.70 39
4027.84 37
4027.99 33
4028.14 27
4028.28 22
4028.43 16
4028.57 12
4028.72 9
4028.86 7
4029.01 7
4029.15 9
4029.30 13
4029.44 18
4029.59 24
4029.73 30
4029.88 34
4030.03 37
4030.17 37
4030.32 35
4030.46 31
4030.61 25
4030.75 19
4030.90 13
4031.04 8
4031.19 4
4031.33 1
4031.48 0
4031.63 0
4031.77 0
4031.92 0
4032.06 0
4032.21 0
4032.35 0
4032.50 0
4032.64 0
4032.79 1
4032.93 4
4033.08 8
4033.23 12
4033.37 17
4033.52 21
4033.66 24
4033.81 24
4033.95 23
4034.10 18
4034.24 12
4034.39 6
4034.53 0
4034.68 0
4034.83 0
4034.97 0
4035.12 0
4035.26 0
4035.41 6
4035.55 16
4035.70 27
4035.84 40
4035.99 52
4036.14 64
4036.28 74
4036.43 82
4036.57 87
4036.72 89
4036.86 88
4037.01 84
4037.15 78
4037.30 70
4037.45 60
4037.59 51
4037.74 43
4037.88 36
4038.03 32
4038.17 30
4038.32 31
4038.46 33
4038.61 36
4038.76 39
4038.90 41
4039.05 42
4039.19 43
4039.34 43
4039.48 43
4039.63 43
4039.77 43
4039.92 44
4040.07 45
4040.21 47
4040.36 49
4040.50 52
4040.65 55
4040.79 57
4040.94 60
4041.08 61
4041.23 62
4041.38 62
4041.52 64
4041.67 66
4041.81 69
4041.96 74
4042.10 80
4042.25 85
4042.40 89
4042.54 91
4042.69 91
4042.83 90
4042.98 89
4043.12 88
4043.27 88
4043.41 90
4043.56 92
4043.71 94
4043.85 95
4044.00 94
4044.14 92
4044.29 87
4044.43 81
4044.58 74
4044.73 67
4044.87 59
4045.02 52
4045.16 46
4045.31 41
4045.45 37
4045.60 34
4045.75 33
4045.89 32
4046.04 32
4046.18 33
4046.33 33
4046.47 34
4046.62 34
4046.77 35
4046.91 35
4047.06 36
4047.20 38
4047.35 42
4047.49 47
4047.64 53
4047.79 60
4047.93 66
4048.08 71
4048.22 74
4048.37 76
4048.51 76
4048.66 74
4048.81 72
4048.95 70
4049.10 68
4049.24 67
4049.39 66
4049.53 66
4049.68 65
4049.83 64
4049.97 63
4050.12 61
4050.26 59
4050.41 56
4050.56 54
4050.70 51
4050.85 48
4050.99 45
4051.14 41
4051.28 37
4051.43 33
4051.58 28
4051.72 25
4051.87 22
4052.01 20
4052.16 20
4052.30 21
4052.45 24
4052.60 28
4052.74 32
4052.89 37
4053.03 43
4053.18 48
4053.33 53
4053.47 57
4053.62 61
4053.76 64
4053.91 66
4054.05 68
4054.20 70
4054.35 72
4054.49 73
4054.64 76
4054.78 78
4054.93 82
4055.08 86
4055.22 90
4055.37 95
4055.51 99
4055.66 104
4055.81 109
4055.95 115
4056.10 121
4056.24 127
4056.39 133
4056.53 138
4056.68 144
4056.83 149
4056.97 154
4057.12 160
4057.26 168
4057.41 178
4057.56 190
4057.70 203
4057.85 216
4057.99 229
4058.14 239
4058.29 247
4058.43 252
4058.58 255
4058.72 255
4058.87 255
4059.02 255
4059.16 255
4059.31 256
4059.45 258
4059.60 261
4059.74 265
4059.89 269
4060.04 275
4060.18 280
4060.33 285
4060.47 288
4060.62 289
4060.77 287
4060.91 282
4061.06 275
4061.20 267
4061.35 258
4061.50 251
4061.64 245
4061.79 241
4061.93 238
4062.08 236
4062.23 234
4062.37 232
4062.52 230
4062.66 228
4062.81 226
4062.96 224
4063.10 222
4063.25 220
4063.39 217
4063.54 213
4063.69 210
4063.83 207
4063.98 205
4064.12 204
4064.27 203
4064.42 202
4064.56 199
4064.71 195
4064.85 190
4065.00 183
4065.15 176
4065.29 170
4065.44 166
4065.59 164
4065.73 163
4065.88 164
4066.02 164
4066.17 163
4066.32 159
4066.46 153
4066.61 145
4066.75 136
4066.90 126
4067.05 116
4067.19 108
4067.34 101
4067.48 96
4067.63 91
4067.78 86
4067.92 81
4068.07 75
4068.21 69
4068.36 63
4068.51 57
4068.65 52
4068.80 50
4068.95 49
4069.09 51
4069.24 54
4069.38 59
4069.53 64
4069.68 69
4069.82 74
4069.97 79
4070.11 83
4070.26 87
4070.41 92
4070.55 96
4070.70 100
4070.84 103
4070.99 105
4071.14 105
4071.28 105
4071.43 103
4071.58 100
4071.72 98
4071.87 95
4072.01 93
4072.16 91
4072.31 88
4072.45 85
4072.60 81
4072.74 77
4072.89 74
4073.04 71
4073.18 70
4073.33 72
4073.48 76
4073.62 82
4073.77 89
4073.91 96
4074.06 103
4074.21 109
4074.35 112
4074.50 113
4074.65 111
4074.79 107
4074.94 103
4075.08 99
4075.23 97
4075.38 96
4075.52 97
4075.67 100
4075.82 104
4075.96 107
4076.11 109
4076.25 110
4076.40 110
4076.55 110
4076.69 109
4076.84 108
4076.99 107
4077.13 106
4077.28 105
4077.42 104
4077.57 103
4077.72 102
4077.86 101
4078.01 99
4078.16 97
4078.30 94
4078.45 90
4078.59 85
4078.74 78
4078.89 71
4079.03 63
4079.18 56
4079.33 49
4079.47 44
4079.62 38
4079.76 33
4079.91 27
4080.06 21
4080.20 15
4080.35 9
4080.50 5
4080.64 2
4080.79 2
4080.94 4
4081.08 7
4081.23 11
4081.37 14
4081.52 16
4081.67 17
4081.81 17
4081.96 17
4082.11 16
4082.25 15
4082.40 13
4082.55 10
4082.69 6
4082.84 2
4082.98 0
4083.13 0
4083.28 0
4083.42 0
4083.57 0
4083.72 0
4083.86 0
4084.01 0
4084.16 3
4084.30 7
4084.45 12
4084.59 17
4084.74 21
4084.89 26
4085.03 31
4085.18 36
4085.33 41
4085.47 44
4085.62 47
4085.77 48
4085.91 49
4086.06 48
4086.21 46
4086.35 45
4086.50 44
4086.64 44
4086.79 45
4086.94 48
4087.08 53
4087.23 59
4087.38 67
4087.52 75
4087.67 81
4087.82 86
4087.96 89
4088.11 90
4088.26 89
4088.40 88
4088.55 88
4088.69 90
4088.84 93
4088.99 97
4089.13 102
4089.28 105
4089.43 105
4089.57 102
4089.72 96
4089.87 88
4090.01 78
4090.16 67
4090.31 58
4090.45 50
4090.60 44
4090.75 41
4090.89 39
4091.04 38
4091.19 37
4091.33 35
4091.48 33
4091.62 30
4091.77 27
4091.92 24
4092.06 22
4092.21 21
4092.36 22
4092.50 23
4092.65 25
4092.80 27
4092.94 29
4093.09 32
4093.24 33
4093.38 35
4093.53 35
4093.68 34
4093.82 32
4093.97 28
4094.12 24
4094.26 20
4094.41 16
4094.56 12
4094.70 10
4094.85 8
4095.00 8
4095.14 8
4095.29 10
4095.44 12
4095.58 15
4095.73 19
4095.87 23
4096.02 29
4096.17 35
4096.31 40
4096.46 45
4096.61 48
4096.75 50
4096.90 52
4097.05 55
4097.19 58
4097.34 63
4097.49 68
4097.63 74
4097.78 78
4097.93 79
4098.07 78
4098.22 74
4098.37 69
4098.51 63
4098.66 58
4098.81 55
4098.95 54
4099.10 55
4099.25 57
4099.39 60
4099.54 63
4099.69 67
4099.83 71
4099.98 76
4100.13 82
4100.27 89
4100.42 95
4100.57 100
4100.71 104
4100.86 106
4101.01 106
4101.15 105
4101.30 104
4101.45 103
4101.59 104
4101.74 107
4101.89 112
4102.03 118
4102.18 124
4102.33 130
4102.47 134
4102.62 136
4102.77 136
4102.91 134
4103.06 129
4103.21 122
4103.35 114
4103.50 104
4103.65 95
4103.80 87
4103.94 81
4104.09 78
4104.24 76
4104.38 77
4104.53 79
4104.68 81
4104.82 82
4104.97 80
4105.12 77
4105.26 73
4105.41 67
4105.56 62
4105.70 57
4105.85 54
4106.00 51
4106.14 49
4106.29 47
4106.44 44
4106.58 40
4106.73 36
4106.88 32
4107.02 30
4107.17 28
4107.32 28
4107.46 29
4107.61 31
4107.76 33
4107.90 34
4108.05 35
4108.20 36
4108.35 36
4108.49 37
4108.64 38
4108.79 40
4108.93 42
4109.08 43
4109.23 43
4109.37 42
4109.52 40
4109.67 38
4109.81 34
4109.96 30
4110.11 26
4110.25 21
4110.40 18
4110.55 14
4110.69 12
4110.84 11
4110.99 11
4111.14 13
4111.28 15
4111.43 17
4111.58 20
4111.72 24
4111.87 28
4112.02 34
4112.16 43
4112.31 53
4112.46 65
4112.60 78
4112.75 89
4112.90 97
4113.05 102
4113.19 104
4113.34 102
4113.49 99
4113.63 93
4113.78 87
4113.93 82
4114.07 78
4114.22 76
4114.37 75
4114.51 75
4114.66 76
4114.81 78
4114.96 78
4115.10 78
4115.25 78
4115.40 77
4115.54 75
4115.69 74
4115.84 72
4115.98 71
4116.13 70
4116.28 68
4116.42 67
4116.57 65
4116.72 63
4116.87 62
4117.01 60
4117.16 58
4117.31 55
4117.45 53
4117.60 51
4117.75 51
4117.89 51
4118.04 53
4118.19 55
4118.34 57
4118.48 59
4118.63 58
4118.78 56
4118.92 51
4119.07 45
4119.22 38
4119.36 31
4119.51 25
4119.66 19
4119.81 15
4119.95 12
4120.10 10
4120.25 8
4120.39 7
4120.54 6
4120.69 5
4120.83 3
4120.98 1
4121.13 0
4121.28 0
4121.42 1
4121.57 5
4121.72 10
4121.86 16
4122.01 23
4122.16 30
4122.31 37
4122.45 42
4122.60 47
4122.75 50
4122.89 52
4123.04 52
4123.19 51
4123.34 49
4123.48 47
4123.63 45
4123.78 42
4123.92 39
4124.07 36
4124.22 32
4124.36 27
4124.51 21
4124.66 16
4124.81 11
4124.95 8
4125.10 5
4125.25 3
4125.39 1
4125.54 0
4125.69 0
4125.84 0
4125.98 0
4126.13 0
4126.28 0
4126.42 0
4126.57 1
4126.72 7
4126.87 13
4127.01 16
4127.16 18
4127.31 18
4127.45 18
4127.60 19
4127.75 22
4127.90 29
4128.04 37
4128.19 48
4128.34 58
4128.48 68
4128.63 76
4128.78 82
4128.93 86
4129.07 89
4129.22 91
4129.37 92
4129.52 93
4129.66 93
4129.81 92
4129.96 90
4130.10 87
4130.25 84
4130.40 81
4130.55 77
4130.69 73
4130.84 67
4130.99 61
4131.13 54
4131.28 46
4131.43 38
4131.58 31
4131.72 25
4131.87 20
4132.02 16
4132.17 14
4132.31 13
4132.46 12
4132.61 11
4132.75 10
4132.90 8
4133.05 6
4133.20 4
4133.34 2
4133.49 1
4133.64 1
4133.79 1
4133.93 2
4134.08 3
4134.23 4
4134.37 5
4134.52 7
4134.67 10
4134.82 13
4134.96 16
4135.11 19
4135.26 21
4135.41 21
4135.55 20
4135.70 18
4135.85 15
4135.99 14
4136.14 14
4136.29 16
4136.44 17
4136.58 19
4136.73 20
4136.88 20
4137.03 18
4137.17 16
4137.32 13
4137.47 11
4137.62 9
4137.76 9
4137.91 9
4138.06 12
4138.20 15
4138.35 20
4138.50 24
4138.65 27
4138.79 29
4138.94 28
4139.09 26
4139.24 22
4139.38 18
4139.53 15
4139.68 12
4139.83 12
4139.97 13
4140.12 15
4140.27 17
4140.42 18
4140.56 18
4140.71 17
4140.86 16
4141.01 13
4141.15 11
4141.30 9
4141.45 8
4141.59 8
4141.74 9
4141.89 11
4142.04 13
4142.18 14
4142.33 14
4142.48 13
4142.63 10
4142.77 6
4142.92 2
4143.07 0
4143.22 0
4143.36 0
4143.51 1
4143.66 4
4143.81 8
4143.95 10
4144.10 10
4144.25 10
4144.40 8
4144.54 5
4144.69 2
4144.84 0
4144.99 0
4145.13 0
4145.28 0
4145.43 0
4145.58 0
4145.72 0
4145.87 0
4146.02 0
4146.17 5
4146.31 9
4146.46 14
4146.61 18
4146.76 21
4146.90 23
4147.05 25
4147.20 27
4147.35 28
4147.49 29
4147.64 30
4147.79 31
4147.94 31
4148.08 31
4148.23 31
4148.38 31
4148.53 31
4148.67 31
4148.82 33
4148.97 34
4149.12 37
4149.26 40
4149.41 43
4149.56 45
4149.71 47
4149.85 49
4150.00 49
4150.15 50
4150.30 50
4150.44 49
4150.59 49
4150.74 49
4150.89 49
4151.03 48
4151.18 48
4151.33 47
4151.48 46
4151.63 46
4151.77 46
4151.92 46
4152.07 47
4152.22 48
4152.36 49
4152.51 49
4152.66 49
4152.81 48
4152.95 47
4153.10 46
4153.25 46
4153.40 45
4153.54 45
4153.69 46
4153.84 47
4153.99 49
4154.13 50
4154.28 51
4154.43 52
4154.58 53
4154.73 53
4154.87 53
4155.02 53
4155.17 52
4155.32 50
4155.46 46
4155.61 42
4155.76 38
4155.91 35
4156.05 32
4156.20 32
4156.35 35
4156.50 40
4156.64 46
4156.79 52
4156.94 57
4157.09 61
4157.24 62
4157.38 62
4157.53 61
4157.68 60
4157.83 59
4157.97 59
4158.12 60
4158.27 61
4158.42 62
4158.57 62
4158.71 61
4158.86 60
4159.01 58
4159.16 57
4159.30 57
4159.45 56
4159.60 55
4159.75 53
4159.89 50
4160.04 46
4160.19 43
4160.34 41
4160.49 41
4160.63 45
4160.78 52
4160.93 60
4161.08 70
4161.22 80
4161.37 88
4161.52 93
4161.67 96
4161.82 97
4161.96 95
4162.11 91
4162.26 86
4162.41 80
4162.55 74
4162.70 69
4162.85 64
4163.00 61
4163.15 59
4163.29 57
4163.44 55
4163.59 54
4163.74 52
4163.88 49
4164.03 46
4164.18 41
4164.33 37
4164.48 33
4164.62 29
4164.77 27
4164.92 26
4165.07 27
4165.22 29
4165.36 32
4165.51 34
4165.66 37
4165.81 38
4165.95 40
4166.10 41
4166.25 41
4166.40 42
4166.55 43
4166.69 45
4166.84 48
4166.99 51
4167.14 54
4167.29 57
4167.43 60
4167.58 62
4167.73 64
4167.88 65
4168.02 64
4168.17 63
4168.32 60
4168.47 56
4168.62 51
4168.76 46
4168.91 42
4169.06 38
4169.21 36
4169.36 35
4169.50 35
4169.65 35
4169.80 36
4169.95 35
4170.10 34
4170.24 31
4170.39 28
4170.54 23
4170.69 18
4170.83 13
4170.98 9
4171.13 4
4171.28 1
4171.43 0
4171.57 0
4171.72 0
4171.87 0
4172.02 0
4172.17 0
4172.31 0
4172.46 0
4172.61 0
4172.76 3
4172.91 8
4173.05 13
4173.20 18
4173.35 23
4173.50 27
4173.65 30
4173.79 33
4173.94 34
4174.09 35
4174.24 35
4174.39 34
4174.53 33
4174.68 30
4174.83 27
4174.98 24
4175.13 20
4175.27 18
4175.42 17
4175.57 18
4175.72 21
4175.87 26
4176.01 33
4176.16 39
4176.31 43
4176.46 46
4176.61 46
4176.75 45
4176.90 42
4177.05 40
4177.20 38
4177.35 38
4177.49 38
4177.64 38
4177.79 38
4177.94 38
4178.09 38
4178.24 38
4178.38 39
4178.53 40
4178.68 41
4178.83 42
4178.98 42
4179.12 40
4179.27 38
4179.42 37
4179.57 38
4179.72 40
4179.86 46
4180.01 54
4180.16 63
4180.31 71
4180.46 78
4180.60 82
4180.75 86
4180.90 88
4181.05 91
4181.20 95
4181.35 99
4181.49 103
4181.64 107
4181.79 109
4181.94 111
4182.09 112
4182.23 112
4182.38 113
4182.53 114
4182.68 115
4182.83 115
4182.97 114
4183.12 110
4183.27 105
4183.42 98
4183.57 91
4183.72 85
4183.86 79
4184.01 75
4184.16 73
4184.31 71
4184.46 71
4184.60 71
4184.75 71
4184.90 72
4185.05 72
4185.20 71
4185.35 70
4185.49 68
4185.64 66
4185.79 64
4185.94 62
4186.09 62
4186.23 64
4186.38 67
4186.53 72
4186.68 76
4186.83 80
4186.98 82
4187.12 80
4187.27 76
4187.42 69
4187.57 61
4187.72 53
4187.87 47
4188.01 42
4188.16 40
4188.31 41
4188.46 45
4188.61 51
4188.75 58
4188.90 64
4189.05 69
4189.20 71
4189.35 71
4189.50 68
4189.64 64
4189.79 60
4189.94 57
4190.09 55
4190.24 54
4190.39 55
4190.53 55
4190.68 55
4190.83 54
4190.98 50
4191.13 45
4191.28 39
4191.42 33
4191.57 28
4191.72 25
4191.87 24
4192.02 25
4192.17 27
4192.31 30
4192.46 32
4192.61 33
4192.76 34
4192.91 35
4193.06 35
4193.20 35
4193.35 35
4193.50 35
4193.65 34
4193.80 32
4193.95 29
4194.09 24
4194.24 20
4194.39 17
4194.54 15
4194.69 14
4194.84 15
4194.98 18
4195.13 21
4195.28 25
4195.43 29
4195.58 32
4195.73 36
4195.87 41
4196.02 45
4196.17 49
4196.32 52
4196.47 54
4196.62 54
4196.76 52
4196.91 48
4197.06 43
4197.21 38
4197.36 33
4197.51 28
4197.65 25
4197.80 22
4197.95 20
4198.10 19
4198.25 19
4198.40 18
4198.55 18
4198.69 18
4198.84 18
4198.99 18
4199.14 17
4199.29 15
4199.44 14
4199.58 14
4199.73 15
4199.88 19
4200.03 24
4200.18 32
4200.33 40
4200.48 49
4200.62 57
4200.77 64
4200.92 68
4201.07 70
4201.22 69
4201.37 66
4201.51 61
4201.66 55
4201.81 50
4201.96 44
4202.11 40
4202.26 38
4202.41 38
4202.55 39
4202.70 41
4202.85 44
4203.00 48
4203.15 53
4203.30 60
4203.44 68
4203.59 79
4203.74 90
4203.89 100
4204.04 109
4204.19 114
4204.34 115
4204.48 112
4204.63 106
4204.78 98
4204.93 91
4205.08 85
4205.23 82
4205.38 82
4205.52 84
4205.67 87
4205.82 90
4205.97 94
4206.12 96
4206.27 97
4206.42 98
4206.56 99
4206.71 101
4206.86 103
4207.01 106
4207.16 108
4207.31 109
4207.46 108
4207.60 104
4207.75 98
4207.90 89
4208.05 80
4208.20 71
4208.35 63
4208.50 58
4208.64 55
4208.79 56
4208.94 61
4209.09 68
4209.24 76
4209.39 85
4209.54 93
4209.68 99
4209.83 103
4209.98 106
4210.13 107
4210.28 107
4210.43 107
4210.58 105
4210.73 102
4210.87 97
4211.02 90
4211.17 83
4211.32 75
4211.47 68
4211.62 62
4211.77 58
4211.91 55
4212.06 53
4212.21 51
4212.36 49
4212.51 45
4212.66 40
4212.81 35
4212.96 30
4213.10 25
4213.25 22
4213.40 21
4213.55 22
4213.70 25
4213.85 27
4214.00 30
4214.14 31
4214.29 29
4214.44 26
4214.59 22
4214.74 17
4214.89 13
4215.04 10
4215.19 9
4215.33 9
4215.48 11
4215.63 13
4215.78 16
4215.93 19
4216.08 22
4216.23 24
4216.38 27
4216.52 29
4216.67 31
4216.82 31
4216.97 31
4217.12 29
4217.27 27
4217.42 25
4217.57 24
4217.71 24
4217.86 26
4218.01 29
4218.16 32
4218.31 37
4218.46 40
4218.61 43
4218.76 43
4218.90 42
4219.05 39
4219.20 35
4219.35 31
4219.50 26
4219.65 21
4219.80 16
4219.95 11
4220.10 6
4220.24 1
4220.39 0
4220.54 0
4220.69 0
4220.84 0
4220.99 0
4221.14 0
4221.29 0
4221.43 0
4221.58 3
4221.73 5
4221.88 6
4222.03 8
4222.18 9
4222.33 11
4222.48 12
4222.63 13
4222.77 15
4222.92 17
4223.07 20
4223.22 24
4223.37 27
4223.52 32
4223.67 36
4223.82 40
4223.97 44
4224.11 46
4224.26 46
4224.41 45
4224.56 42
4224.71 38
4224.86 34
4225.01 32
4225.16 32
4225.31 35
4225.45 40
4225.60 48
4225.75 58
4225.90 67
4226.05 75
4226.20 81
4226.35 86
4226.50 91
4226.65 96
4226.79 102
4226.94 111
4227.09 122
4227.24 135
4227.39 150
4227.54 164
4227.69 177
4227.84 188
4227.99 197
4228.13 206
4228.28 214
4228.43 224
4228.58 236
4228.73 251
4228.88 267
4229.03 286
4229.18 306
4229.33 327
4229.48 349
4229.62 371
4229.77 392
4229.92 410
4230.07 424
4230.22 434
4230.37 438
4230.52 437
4230.67 433
4230.82 428
4230.97 423
4231.11 420
4231.26 418
4231.41 418
4231.56 420
4231.71 421
4231.86 422
4232.01 419
4232.16 413
4232.31 403
4232.46 389
4232.60 372
4232.75 352
4232.90 330
4233.05 309
4233.20 287
4233.35 267
4233.50 248
4233.65 230
4233.80 213
4233.95 198
4234.09 185
4234.24 175
4234.39 167
4234.54 162
4234.69 158
4234.84 154
4234.99 150
4235.14 144
4235.29 136
4235.44 127
4235.59 117
4235.73 106
4235.88 96
4236.03 87
4236.18 79
4236.33 72
4236.48 67
4236.63 63
4236.78 61
4236.93 59
4237.08 58
4237.23 57
4237.37 55
4237.52 54
4237.67 51
4237.82 49
4237.97 46
4238.12 42
4238.27 38
4238.42 34
4238.57 29
4238.72 25
4238.87 23
4239.02 22
4239.16 23
4239.31 27
4239.46 32
4239.61 39
4239.76 46
4239.91 53
4240.06 59
4240.21 64
4240.36 68
4240.51 72
4240.66 76
4240.81 80
4240.95 84
4241.10 87
4241.25 87
4241.40 85
4241.55 80
4241.70 73
4241.85 64
4242.00 57
4242.15 51
4242.30 49
4242.45 50
4242.60 55
4242.74 62
4242.89 70
4243.04 78
4243.19 85
4243.34 92
4243.49 96
4243.64 99
4243.79 100
4243.94 99
4244.09 98
4244.24 98
4244.39 98
4244.54 100
4244.68 103
4244.83 106
4244.98 110
4245.13 112
4245.28 113
4245.43 113
4245.58 112
4245.73 111
4245.88 109
4246.03 107
4246.18 105
4246.33 101
4246.48 96
4246.63 89
4246.77 81
4246.92 72
4247.07 64
4247.22 56
4247.37 50
4247.52 45
4247.67 41
4247.82 37
4247.97 34
4248.12 31
4248.27 29
4248.42 27
4248.57 26
4248.72 26
4248.86 26
4249.01 28
4249.16 30
4249.31 33
4249.46 37
4249.61 41
4249.76 45
4249.91 49
4250.06 50
4250.21 50
4250.36 47
4250.51 43
4250.66 38
4250.81 33
4250.96 29
4251.10 28
4251.25 29
4251.40 32
4251.55 36
4251.70 41
4251.85 46
4252.00 50
4252.15 52
4252.30 52
4252.45 50
4252.60 46
4252.75 43
4252.90 39
4253.05 37
4253.20 37
4253.35 40
4253.49 46
4253.64 53
4253.79 60
4253.94 67
4254.09 72
4254.24 74
4254.39 75
4254.54 75
4254.69 74
4254.84 73
4254.99 73
4255.14 74
4255.29 75
4255.44 77
4255.59 79
4255.74 80
4255.89 78
4256.03 74
4256.18 68
4256.33 61
4256.48 53
4256.63 47
4256.78 43
4256.93 43
4257.08 46
4257.23 52
4257.38 60
4257.53 67
4257.68 73
4257.83 77
4257.98 78
4258.13 77
4258.28 74
4258.43 70
4258.58 67
4258.73 63
4258.87 61
4259.02 59
4259.17 57
4259.32 56
4259.47 53
4259.62 51
4259.77 48
4259.92 45
4260.07 42
4260.22 40
4260.37 39
4260.52 38
4260.67 38
4260.82 37
4260.97 37
4261.12 36
4261.27 34
4261.42 33
4261.57 32
4261.72 31
4261.87 31
4262.01 32
4262.16 35
4262.31 39
4262.46 44
4262.61 49
4262.76 55
4262.91 60
4263.06 64
4263.21 66
4263.36 67
4263.51 67
4263.66 65
4263.81 63
4263.96 60
4264.11 57
4264.26 55
4264.41 54
4264.56 53
4264.71 54
4264.86 54
4265.01 54
4265.16 53
4265.31 53
4265.46 52
4265.60 51
4265.75 51
4265.90 50
4266.05 49
4266.20 47
4266.35 45
4266.50 41
4266.65 37
4266.80 33
4266.95 30
4267.10 27
4267.25 25
4267.40 23
4267.55 22
4267.70 20
4267.85 18
4268.00 15
4268.15 12
4268.30 10
4268.45 8
4268.60 8
4268.75 9
4268.90 12
4269.05 16
4269.20 21
4269.35 25
4269.50 29
4269.65 33
4269.79 36
4269.94 39
4270.09 41
4270.24 42
4270.39 43
4270.54 42
4270.69 40
4270.84 36
4270.99 33
4271.14 30
4271.29 30
4271.44 31
4271.59 35
4271.74 42
4271.89 51
4272.04 62
4272.19 72
4272.34 82
4272.49 90
4272.64 96
4272.79 98
4272.94 99
4273.09 96
4273.24 92
4273.39 87
4273.54 82
4273.69 77
4273.84 74
4273.99 70
4274.14 68
4274.29 66
4274.44 63
4274.59 60
4274.74 56
4274.89 51
4275.04 46
4275.19 41
4275.34 38
4275.48 36
4275.63 35
4275.78 37
4275.93 39
4276.08 42
4276.23 45
4276.38 47
4276.53 48
4276.68 49
4276.83 49
4276.98 50
4277.13 50
4277.28 51
4277.43 52
4277.58 52
4277.73 52
4277.88 51
4278.03 50
4278.18 49
4278.33 50
4278.48 52
4278.63 55
4278.78 59
4278.93 63
4279.08 66
4279.23 67
4279.38 66
4279.53 62
4279.68 58
4279.83 53
4279.98 49
4280.13 45
4280.28 42
4280.43 39
4280.58 36
4280.73 33
4280.88 29
4281.03 26
4281.18 23
4281.33 22
4281.48 23
4281.63 25
4281.78 28
4281.93 31
4282.08 32
4282.23 33
4282.38 32
4282.53 31
4282.68 29
4282.83 28
4282.98 27
4283.13 26
4283.28 25
4283.43 22
4283.58 17
4283.73 10
4283.88 3
4284.03 0
4284.18 0
4284.33 0
4284.48 0
4284.63 0
4284.78 0
4284.93 0
4285.08 5
4285.23 10
4285.38 13
4285.53 13
4285.68 11
4285.83 8
4285.98 5
4286.13 3
4286.28 3
4286.43 5
4286.58 9
4286.73 14
4286.88 20
4287.03 24
4287.18 27
4287.33 29
4287.48 29
4287.63 27
4287.78 26
4287.93 25
4288.08 25
4288.23 26
4288.38 29
4288.53 33
4288.68 38
4288.83 45
4288.98 52
4289.13 59
4289.28 66
4289.43 73
4289.58 80
4289.73 86
4289.88 91
4290.03 94
4290.18 95
4290.33 94
4290.48 90
4290.63 84
4290.78 75
4290.93 66
4291.08 55
4291.23 46
4291.38 37
4291.53 29
4291.68 24
4291.83 20
4291.98 18
4292.13 16
4292.28 15
4292.43 13
4292.58 11
4292.73 8
4292.88 5
4293.03 2
4293.18 0
4293.33 0
4293.48 1
4293.63 3
4293.78 5
4293.93 7
4294.08 6
4294.23 5
4294.38 1
4294.53 0
4294.68 0
4294.83 0
4294.98 0
4295.13 0
4295.28 1
4295.43 8
4295.58 17
4295.73 26
4295.88 35
4296.03 43
4296.18 50
4296.33 55
4296.48 61
4296.63 66
4296.78 73
4296.93 80
4297.08 87
4297.23 93
4297.38 99
4297.53 101
4297.68 102
4297.83 100
4297.98 96
4298.13 92
4298.28 88
4298.43 84
4298.58 82
4298.73 80
4298.88 80
4299.03 80
4299.18 81
4299.33 82
4299.48 83
4299.63 83
4299.78 82
4299.93 81
4300.09 79
4300.24 77
4300.39 75
4300.54 75
4300.69 76
4300.84 77
4300.99 79
4301.14 82
4301.29 84
4301.44 85
4301.59 87
4301.74 89
4301.89 91
4302.04 95
4302.19 99
4302.34 103
4302.49 106
4302.64 108
4302.79 107
4302.94 103
4303.09 96
4303.24 87
4303.39 76
4303.54 65
4303.69 55
4303.84 46
4303.99 39
4304.14 34
4304.29 29
4304.44 25
4304.59 20
4304.74 15
4304.89 10
4305.04 5
4305.19 2
4305.34 1
4305.49 2
4305.64 6
4305.80 12
4305.95 19
4306.10 26
4306.25 33
4306.40 39
4306.55 43
4306.70 45
4306.85 45
4307.00 44
4307.15 42
4307.30 40
4307.45 39
4307.60 40
4307.75 43
4307.90 48
4308.05 55
4308.20 62
4308.35 68
4308.50 72
4308.65 73
4308.80 71
4308.95 67
4309.10 61
4309.25 55
4309.40 50
4309.55 47
4309.70 47
4309.85 50
4310.01 56
4310.16 64
4310.31 72
4310.46 81
4310.61 89
4310.76 94
4310.91 97
4311.06 97
4311.21 94
4311.36 90
4311.51 85
4311.66 80
4311.81 75
4311.96 71
4312.11 68
4312.26 64
4312.41 62
4312.56 59
4312.71 56
4312.86 54
4313.01 53
4313.16 52
4313.31 52
4313.46 52
4313.62 52
4313.77 52
4313.92 50
4314.07 49
4314.22 47
4314.37 45
4314.52 45
4314.67 45
4314.82 47
4314.97 48
4315.12 48
4315.27 47
4315.42 46
4315.57 43
4315.72 41
4315.87 40
4316.02 40
4316.17 41
4316.32 43
4316.47 44
4316.62 45
4316.78 45
4316.93 44
4317.08 42
4317.23 39
4317.38 36
4317.53 34
4317.68 31
4317.83 29
4317.98 27
4318.13 25
4318.28 23
4318.43 22
4318.58 21
4318.73 21
4318.88 21
4319.03 22
4319.18 24
4319.33 27
4319.49 32
4319.64 38
4319.79 45
4319.94 53
4320.09 61
4320.24 69
4320.39 75
4320.54 80
4320.69 85
4320.84 88
4320.99 92
4321.14 95
4321.29 98
4321.44 101
4321.59 103
4321.74 103
4321.89 102
4322.04 98
4322.20 94
4322.35 89
4322.50 85
4322.65 81
4322.80 81
4322.95 83
4323.10 88
4323.25 95
4323.40 103
4323.55 111
4323.70 119
4323.85 126
4324.00 130
4324.15 133
4324.30 136
4324.45 137
4324.61 138
4324.76 138
4324.91 138
4325.06 137
4325.21 134
4325.36 130
4325.51 124
4325.66 117
4325.81 110
4325.96 104
4326.11 100
4326.26 99
4326.41 100
4326.56 103
4326.71 107
4326.87 112
4327.02 115
4327.17 118
4327.32 119
4327.47 119
4327.62 118
4327.77 119
4327.92 121
4328.07 124
4328.22 128
4328.37 133
4328.52 138
4328.67 142
4328.82 145
4328.98 147
4329.13 147
4329.28 146
4329.43 144
4329.58 140
4329.73 136
4329.88 131
4330.03 127
4330.18 125
4330.33 125
4330.48 127
4330.63 133
4330.78 141
4330.93 152
4331.09 163
4331.24 174
4331.39 183
4331.54 190
4331.69 193
4331.84 193
4331.99 192
4332.14 188
4332.29 185
4332.44 181
4332.59 178
4332.74 175
4332.90 173
4333.05 171
4333.20 171
4333.35 172
4333.50 173
4333.65 174
4333.80 174
4333.95 173
4334.10 170
4334.25 165
4334.40 159
4334.55 152
4334.70 144
4334.86 138
4335.01 132
4335.16 128
4335.31 125
4335.46 123
4335.61 122
4335.76 121
4335.91 118
4336.06 115
4336.21 110
4336.36 104
4336.51 98
4336.67 92
4336.82 89
4336.97 89
4337.12 92
4337.27 99
4337.42 107
4337.57 116
4337.72 125
4337.87 133
4338.02 138
4338.17 140
4338.33 138
4338.48 134
4338.63 127
4338.78 118
4338.93 107
4339.08 96
4339.23 84
4339.38 74
4339.53 65
4339.68 58
4339.83 54
4339.99 53
4340.14 53
4340.29 55
4340.44 57
4340.59 58
4340.74 59
4340.89 58
4341.04 55
4341.19 52
4341.34 48
4341.49 45
4341.65 43
4341.80 43
4341.95 44
4342.10 47
4342.25 51
4342.40 55
4342.55 59
4342.70 63
4342.85 67
4343.00 72
4343.15 76
4343.31 81
4343.46 85
4343.61 89
4343.76 92
4343.91 93
4344.06 93
4344.21 91
4344.36 89
4344.51 85
4344.66 82
4344.82 78
4344.97 76
4345.12 74
4345.27 74
4345.42 75
4345.57 78
4345.72 83
4345.87 88
4346.02 92
4346.17 95
4346.33 96
4346.48 94
4346.63 90
4346.78 86
4346.93 82
4347.08 78
4347.23 76
4347.38 76
4347.53 77
4347.69 78
4347.84 80
4347.99 81
4348.14 82
4348.29 83
4348.44 85
4348.59 88
4348.74 93
4348.89 99
4349.04 106
4349.20 113
4349.35 119
4349.50 124
4349.65 126
4349.80 126
4349.95 125
4350.10 122
4350.25 119
4350.40 116
4350.56 113
4350.71 110
4350.86 108
4351.01 105
4351.16 103
4351.31 102
4351.46 100
4351.61 100
4351.76 100
4351.92 100
4352.07 100
4352.22 100
4352.37 99
4352.52 97
4352.67 94
4352.82 90
4352.97 85
4353.12 81
4353.28 76
4353.43 72
4353.58 69
4353.73 67
4353.88 66
4354.03 66
4354.18 67
4354.33 69
4354.48 71
4354.64 73
4354.79 74
4354.94 74
4355.09 72
4355.24 69
4355.39 66
4355.54 62
4355.69 58
4355.85 56
4356.00 54
4356.15 53
4356.30 53
4356.45 52
4356.60 52
4356.75 51
4356.90 51
4357.06 50
4357.21 49
4357.36 49
4357.51 49
4357.66 48
4357.81 47
4357.96 47
4358.11 46
4358.26 47
4358.42 48
4358.57 48
4358.72 49
4358.87 48
4359.02 45
4359.17 41
4359.32 33
4359.47 25
4359.63 17
4359.78 9
4359.93 4
4360.08 0
4360.23 0
4360.38 0
4360.53 2
4360.68 4
4360.84 5
4360.99 5
4361.14 4
4361.29 3
4361.44 0
4361.59 0
4361.74 0
4361.90 0
4362.05 0
4362.20 0
4362.35 2
4362.50 9
4362.65 17
4362.80 25
4362.95 32
4363.11 36
4363.26 38
4363.41 37
4363.56 34
4363.71 30
4363.86 27
4364.01 26
4364.16 29
4364.32 34
4364.47 42
4364.62 52
4364.77 62
4364.92 71
4365.07 78
4365.22 84
4365.38 87
4365.53 89
4365.68 88
4365.83 87
4365.98 85
4366.13 84
4366.28 83
4366.44 84
4366.59 88
4366.74 94
4366.89 102
4367.04 110
4367.19 118
4367.34 125
4367.49 128
4367.65 128
4367.80 123
4367.95 116
4368.10 106
4368.25 95
4368.40 85
4368.55 77
4368.71 70
4368.86 66
4369.01 64
4369.16 63
4369.31 61
4369.46 60
4369.61 57
4369.77 55
4369.92 53
4370.07 52
4370.22 52
4370.37 55
4370.52 59
4370.67 65
4370.83 70
4370.98 75
4371.13 79
4371.28 82
4371.43 83
4371.58 84
4371.73 85
4371.89 86
4372.04 87
4372.19 87
4372.34 87
4372.49 85
4372.64 82
4372.80 78
4372.95 73
4373.10 68
4373.25 65
4373.40 65
4373.55 68
4373.70 73
4373.86 81
4374.01 90
4374.16 97
4374.31 104
4374.46 108
4374.61 111
4374.76 114
4374.92 117
4375.07 121
4375.22 126
4375.37 131
4375.52 137
4375.67 143
4375.83 147
4375.98 151
4376.13 154
4376.28 156
4376.43 157
4376.58 157
4376.73 157
4376.89 156
4377.04 154
4377.19 152
4377.34 150
4377.49 149
4377.64 150
4377.80 153
4377.95 157
4378.10 163
4378.25 169
4378.40 175
4378.55 178
4378.71 180
4378.86 180
4379.01 180
4379.16 180
4379.31 181
4379.46 184
4379.61 189
4379.77 195
4379.92 201
4380.07 205
4380.22 206
4380.37 203
4380.52 198
4380.68 190
4380.83 181
4380.98 172
4381.13 163
4381.28 155
4381.43 148
4381.59 142
4381.74 136
4381.89 130
4382.04 123
4382.19 114
4382.34 105
4382.50 95
4382.65 85
4382.80 77
4382.95 72
4383.10 70
4383.25 71
4383.41 74
4383.56 79
4383.71 83
4383.86 85
4384.01 85
4384.16 81
4384.32 74
4384.47 66
4384.62 57
4384.77 48
4384.92 40
4385.07 33
4385.23 26
4385.38 20
4385.53 14
4385.68 7
4385.83 1
4385.98 0
4386.14 0
4386.29 0
4386.44 0
4386.59 0
4386.74 0
4386.89 0
4387.05 0
4387.20 1
4387.35 2
4387.50 5
4387.65 8
4387.81 14
4387.96 20
4388.11 27
4388.26 33
4388.41 37
4388.56 39
4388.72 39
4388.87 38
4389.02 37
4389.17 36
4389.32 35
4389.47 36
4389.63 37
4389.78 39
4389.93 42
4390.08 44
4390.23 47
4390.39 51
4390.54 54
4390.69 56
4390.84 57
4390.99 57
4391.14 55
4391.30 52
4391.45 48
4391.60 44
4391.75 41
4391.90 39
4392.06 39
4392.21 41
4392.36 43
4392.51 47
4392.66 52
4392.81 57
4392.97 62
4393.12 67
4393.27 71
4393.42 74
4393.57 75
4393.73 74
4393.88 70
4394.03 65
4394.18 59
4394.33 52
4394.48 46
4394.64 42
4394.79 38
4394.94 37
4395.09 36
4395.24 35
4395.40 34
4395.55 33
4395.70 31
4395.85 29
4396.00 27
4396.16 25
4396.31 24
4396.46 24
4396.61 24
4396.76 25
4396.91 26
4397.07 27
4397.22 28
4397.37 29
4397.52 31
4397.67 33
4397.83 35
4397.98 38
4398.13 42
4398.28 45
4398.43 49
4398.59 52
4398.74 56
4398.89 59
4399.04 62
4399.19 65
4399.35 69
4399.50 73
4399.65 77
4399.80 82
4399.95 86
4400.11 91
4400.26 95
4400.41 99
4400.56 101
4400.71 101
4400.86 99
4401.02 96
4401.17 92
4401.32 88
4401.47 83
4401.62 78
4401.78 74
4401.93 70
4402.08 67
4402.23 63
4402.38 59
4402.54 56
4402.69 53
4402.84 51
4402.99 50
4403.14 49
4403.30 50
4403.45 51
4403.60 53
4403.75 54
4403.90 55
4404.06 56
4404.21 56
4404.36 56
4404.51 54
4404.67 53
4404.82 52
4404.97 51
4405.12 52
4405.27 53
4405.43 56
4405.58 58
4405.73 61
4405.88 63
4406.03 65
4406.19 65
4406.34 65
4406.49 65
4406.64 65
4406.79 65
4406.95 66
4407.10 66
4407.25 67
4407.40 67
4407.55 67
4407.71 65
4407.86 62
4408.01 58
4408.16 54
4408.31 48
4408.47 43
4408.62 39
4408.77 36
4408.92 34
4409.08 34
4409.23 35
4409.38 36
4409.53 36
4409.68 36
4409.84 36
4409.99 36
4410.14 37
4410.29 40
4410.44 43
4410.60 46
4410.75 49
4410.90 50
4411.05 50
4411.21 47
4411.36 44
4411.51 41
4411.66 39
4411.81 40
4411.97 43
4412.12 48
4412.27 54
4412.42 60
4412.57 64
4412.73 66
4412.88 66
4413.03 63
4413.18 58
4413.34 51
4413.49 44
4413.64 38
4413.79 34
4413.94 33
4414.10 34
4414.25 38
4414.40 45
4414.55 52
4414.71 58
4414.86 63
4415.01 66
4415.16 68
4415.31 68
4415.47 68
4415.62 68
4415.77 68
4415.92 67
4416.08 66
4416.23 63
4416.38 59
4416.53 53
4416.68 49
4416.84 45
4416.99 43
4417.14 44
4417.29 47
4417.45 51
4417.60 55
4417.75 57
4417.90 57
4418.05 56
4418.21 53
4418.36 50
4418.51 48
4418.66 47
4418.82 47
4418.97 47
4419.12 46
4419.27 43
4419.42 37
4419.58 29
4419.73 20
4419.88 10
4420.03 3
4420.19 0
4420.34 0
4420.49 0
4420.64 1
4420.80 7
4420.95 13
4421.10 18
4421.25 22
4421.40 25
4421.56 26
4421.71 26
4421.86 26
4422.01 27
4422.17 28
4422.32 31
4422.47 33
4422.62 36
4422.78 38
4422.93 39
4423.08 39
4423.23 38
4423.39 37
4423.54 36
4423.69 36
4423.84 37
4423.99 38
4424.15 39
4424.30 41
4424.45 42
4424.60 43
4424.76 43
4424.91 43
4425.06 44
4425.21 45
4425.37 46
4425.52 47
4425.67 47
4425.82 46
4425.98 44
4426.13 40
4426.28 36
4426.43 31
4426.59 27
4426.74 22
4426.89 19
4427.04 15
4427.20 12
4427.35 11
4427.50 11
4427.65 11
4427.81 13
4427.96 16
4428.11 19
4428.26 22
4428.41 24
4428.57 26
4428.72 28
4428.87 30
4429.02 32
4429.18 34
4429.33 34
4429.48 34
4429.63 32
4429.79 29
4429.94 25
4430.09 20
4430.24 16
4430.40 13
4430.55 11
4430.70 11
4430.85 12
4431.01 15
4431.16 19
4431.31 24
4431.46 29
4431.62 35
4431.77 40
4431.92 44
4432.07 48
4432.23 51
4432.38 53
4432.53 55
4432.68 55
4432.84 55
4432.99 55
4433.14 53
4433.29 51
4433.45 48
4433.60 44
4433.75 40
4433.90 35
4434.06 30
4434.21 24
4434.36 18
4434.51 12
4434.67 7
4434.82 2
4434.97 0
4435.12 0
4435.28 0
4435.43 2
4435.58 5
4435.74 8
4435.89 10
4436.04 11
4436.19 10
4436.35 8
4436.50 6
4436.65 4
4436.80 1
4436.96 0
4437.11 0
4437.26 0
4437.41 0
4437.57 0
4437.72 0
4437.87 0
4438.02 0
4438.18 3
4438.33 13
4438.48 24
4438.63 36
4438.79 48
4438.94 59
4439.09 67
4439.25 73
4439.40 77
4439.55 80
4439.70 81
4439.86 83
4440.01 85
4440.16 87
4440.31 90
4440.47 94
4440.62 98
4440.77 103
4440.92 108
4441.08 112
4441.23 116
4441.38 119
4441.53 120
4441.69 119
4441.84 116
4441.99 111
4442.15 105
4442.30 98
4442.45 91
4442.60 83
4442.76 75
4442.91 69
4443.06 64
4443.21 60
4443.37 58
4443.52 57
4443.67 57
4443.83 57
4443.98 56
4444.13 54
4444.28 53
4444.44 53
4444.59 53
4444.74 54
4444.89 56
4445.05 57
4445.20 58
4445.35 58
4445.51 57
4445.66 56
4445.81 55
4445.96 55
4446.12 55
4446.27 55
4446.42 55
4446.57 55
4446.73 55
4446.88 54
4447.03 54
4447.19 54
4447.34 53
4447.49 52
4447.64 50
4447.80 47
4447.95 43
4448.10 37
4448.26 31
4448.41 24
4448.56 18
4448.71 13
4448.87 10
4449.02 9
4449.17 11
4449.32 15
4449.48 21
4449.63 28
4449.78 37
4449.94 45
4450.09 53
4450.24 59
4450.39 63
4450.55 66
4450.70 67
4450.85 67
4451.01 66
4451.16 65
4451.31 63
4451.46 61
4451.62 59
4451.77 56
4451.92 54
4452.08 51
4452.23 48
4452.38 44
4452.53 40
4452.69 35
4452.84 29
4452.99 24
4453.15 20
4453.30 19
4453.45 19
4453.60 23
4453.76 29
4453.91 35
4454.06 41
4454.22 45
4454.37 46
4454.52 46
4454.67 43
4454.83 40
4454.98 36
4455.13 34
4455.29 32
4455.44 32
4455.59 34
4455.74 37
4455.90 41
4456.05 46
4456.20 50
4456.36 54
4456.51 56
4456.66 56
4456.82 54
4456.97 50
4457.12 46
4457.27 42
4457.43 39
4457.58 37
4457.73 38
4457.89 39
4458.04 41
4458.19 43
4458.34 44
4458.50 44
4458.65 42
4458.80 40
4458.96 38
4459.11 37
4459.26 38
4459.42 41
4459.57 46
4459.72 53
4459.87 59
4460.03 65
4460.18 68
4460.33 67
4460.49 62
4460.64 54
4460.79 44
4460.95 32
4461.10 21
4461.25 11
4461.40 3
4461.56 0
4461.71 0
4461.86 0
4462.02 0
4462.17 2
4462.32 10
4462.48 19
4462.63 30
4462.78 41
4462.93 51
4463.09 58
4463.24 64
4463.39 67
4463.55 69
4463.70 70
4463.85 72
4464.01 74
4464.16 77
4464.31 80
4464.47 81
4464.62 81
4464.77 79
4464.92 75
4465.08 68
4465.23 60
4465.38 52
4465.54 44
4465.69 38
4465.84 33
4466.00 30
4466.15 28
4466.30 27
4466.46 26
4466.61 26
4466.76 26
4466.91 27
4467.07 28
4467.22 29
4467.37 29
4467.53 29
4467.68 27
4467.83 24
4467.99 20
4468.14 17
4468.29 14
4468.45 13
4468.60 11
4468.75 10
4468.91 9
4469.06 6
4469.21 3
4469.36 0
4469.52 0
4469.67 0
4469.82 0
4469.98 0
4470.13 0
4470.28 0
4470.44 0
4470.59 5
4470.74 11
4470.90 17
4471.05 23
4471.20 28
4471.36 33
4471.51 38
4471.66 42
4471.82 45
4471.97 48
4472.12 50
4472.28 50
4472.43 50
4472.58 50
4472.73 50
4472.89 51
4473.04 54
4473.19 59
4473.35 65
4473.50 74
4473.65 83
4473.81 92
4473.96 99
4474.11 103
4474.27 105
4474.42 105
4474.57 103
4474.73 100
4474.88 97
4475.03 93
4475.19 90
4475.34 87
4475.49 83
4475.65 79
4475.80 75
4475.95 72
4476.11 69
4476.26 68
4476.41 68
4476.57 69
4476.72 70
4476.87 72
4477.03 71
4477.18 69
4477.33 65
4477.49 59
4477.64 52
4477.79 45
4477.95 39
4478.10 34
4478.25 32
4478.41 32
4478.56 34
4478.71 36
4478.87 38
4479.02 39
4479.17 39
4479.33 39
4479.48 37
4479.63 36
4479.79 36
4479.94 37
4480.09 39
4480.25 42
4480.40 43
4480.55 43
4480.71 41
4480.86 36
4481.01 30
4481.17 24
4481.32 18
4481.47 14
4481.63 13
4481.78 13
4481.93 15
4482.09 18
4482.24 21
4482.39 23
4482.55 24
4482.70 24
4482.85 23
4483.01 21
4483.16 19
4483.31 18
4483.47 17
4483.62 17
4483.77 17
4483.93 19
4484.08 21
4484.23 24
4484.39 25
4484.54 27
4484.69 27
4484.85 28
4485.00 29
4485.15 30
4485.31 32
4485.46 34
4485.61 37
4485.77 39
4485.92 40
4486.07 40
4486.23 39
4486.38 38
4486.53 37
4486.69 36
4486.84 37
4486.99 38
4487.15 39
4487.30 41
4487.46 42
4487.61 44
4487.76 45
4487.92 48
4488.07 51
4488.22 56
4488.38 61
4488.53 66
4488.68 71
4488.84 75
4488.99 78
4489.14 79
4489.30 77
4489.45 74
4489.60 69
4489.76 63
4489.91 57
4490.06 51
4490.22 46
4490.37 43
4490.52 42
4490.68 43
4490.83 46
4490.99 51
4491.14 56
4491.29 61
4491.45 66
4491.60 69
4491.75 71
4491.91 72
4492.06 71
4492.21 70
4492.37 68
4492.52 66
4492.67 64
4492.83 62
4492.98 60
4493.14 57
4493.29 55
4493.44 53
4493.60 50
4493.75 48
4493.90 46
4494.06 45
4494.21 43
4494.36 42
4494.52 42
4494.67 43
4494.82 45
4494.98 49
4495.13 55
4495.29 62
4495.44 70
4495.59 77
4495.75 84
4495.90 89
4496.05 93
4496.21 98
4496.36 104
4496.51 111
4496.67 121
4496.82 133
4496.97 146
4497.13 159
4497.28 171
4497.44 183
4497.59 193
4497.74 203
4497.90 213
4498.05 223
4498.20 236
4498.36 250
4498.51 267
4498.66 284
4498.82 303
4498.97 321
4499.13 339
4499.28 357
4499.43 373
4499.59 388
4499.74 403
4499.89 416
4500.05 429
4500.20 441
4500.36 453
4500.51 464
4500.66 476
4500.82 488
4500.97 501
4501.12 514
4501.28 528
4501.43 541
4501.58 553
4501.74 563
4501.89 573
4502.05 580
4502.20 586
4502.35 591
4502.51 593
4502.66 592
4502.81 588
4502.97 580
4503.12 568
4503.28 553
4503.43 536
4503.58 519
4503.74 503
4503.89 488
4504.04 475
4504.20 463
4504.35 452
4504.51 440
4504.66 428
4504.81 415
4504.97 401
4505.12 386
4505.27 371
4505.43 356
4505.58 341
4505.74 327
4505.89 314
4506.04 300
4506.20 287
4506.35 272
4506.50 256
4506.66 239
4506.81 220
4506.97 200
4507.12 181
4507.27 163
4507.43 148
4507.58 136
4507.74 129
4507.89 125
4508.04 126
4508.20 128
4508.35 133
4508.50 136
4508.66 139
4508.81 138
4508.97 134
4509.12 128
4509.27 119
4509.43 110
4509.58 101
4509.73 93
4509.89 86
4510.04 80
4510.20 75
4510.35 70
4510.50 67
4510.66 64
4510.81 63
4510.97 63
4511.12 65
4511.27 68
4511.43 73
4511.58 78
4511.73 84
4511.89 90
4512.04 95
4512.20 100
4512.35 104
4512.50 107
4512.66 110
4512.81 112
4512.97 113
4513.12 113
4513.27 111
4513.43 107
4513.58 102
4513.74 96
4513.89 91
4514.04 86
4514.20 83
4514.35 81
4514.51 80
4514.66 79
4514.81 79
4514.97 78
4515.12 77
4515.27 76
4515.43 74
4515.58 73
4515.74 72
4515.89 72
4516.04 74
4516.20 77
4516.35 80
4516.51 84
4516.66 86
4516.81 88
4516.97 88
4517.12 88
4517.28 87
4517.43 86
4517.58 87
4517.74 88
4517.89 91
4518.05 94
4518.20 96
4518.35 96
4518.51 94
4518.66 90
4518.82 85
4518.97 79
4519.12 75
4519.28 71
4519.43 70
4519.59 70
4519.74 72
4519.89 74
4520.05 77
4520.20 80
4520.36 83
4520.51 86
4520.66 89
4520.82 93
4520.97 98
4521.13 103
4521.28 110
4521.43 116
4521.59 120
4521.74 123
4521.90 122
4522.05 119
4522.20 115
4522.36 109
4522.51 105
4522.67 101
4522.82 99
4522.98 98
4523.13 97
4523.28 95
4523.44 91
4523.59 85
4523.75 79
4523.90 72
4524.05 67
4524.21 64
4524.36 63
4524.52 63
4524.67 64
4524.82 63
4524.98 61
4525.13 57
4525.29 52
4525.44 47
4525.59 41
4525.75 37
4525.90 35
4526.06 35
4526.21 36
4526.37 38
4526.52 41
4526.67 44
4526.83 46
4526.98 48
4527.14 49
4527.29 49
4527.44 47
4527.60 44
4527.75 40
4527.91 36
4528.06 32
4528.21 30
4528.37 29
4528.52 29
4528.68 30
4528.83 31
4528.99 32
4529.14 31
4529.29 29
4529.45 25
4529.60 20
4529.76 15
4529.91 11
4530.06 8
4530.22 6
4530.37 6
4530.53 6
4530.68 7
4530.84 8
4530.99 9
4531.14 8
4531.30 7
4531.45 6
4531.61 4
4531.76 4
4531.92 4
4532.07 5
4532.22 6
4532.38 7
4532.53 8
4532.69 8
4532.84 6
4533.00 3
4533.15 0
4533.30 0
4533.46 0
4533.61 0
4533.77 0
4533.92 0
4534.07 0
4534.23 0
4534.38 5
4534.54 11
4534.69 18
4534.85 26
4535.00 35
4535.15 44
4535.31 53
4535.46 62
4535.62 69
4535.77 75
4535.93 80
4536.08 83
4536.23 85
4536.39 86
4536.54 86
4536.70 85
4536.85 83
4537.01 80
4537.16 76
4537.31 73
4537.47 69
4537.62 66
4537.78 64
4537.93 62
4538.09 60
4538.24 59
4538.40 59
4538.55 59
4538.70 59
4538.86 59
4539.01 59
4539.17 59
4539.32 60
4539.48 60
4539.63 61
4539.78 63
4539.94 65
4540.09 68
4540.25 70
4540.40 73
4540.56 75
4540.71 78
4540.86 80
4541.02 83
4541.17 85
4541.33 89
4541.48 93
4541.64 97
4541.79 101
4541.95 104
4542.10 106
4542.25 106
4542.41 103
4542.56 98
4542.72 92
4542.87 84
4543.03 77
4543.18 71
4543.34 67
4543.49 66
4543.64 68
4543.80 73
4543.95 79
4544.11 85
4544.26 90
4544.42 94
4544.57 97
4544.72 99
4544.88 100
4545.03 103
4545.19 106
4545.34 110
4545.50 115
4545.65 118
4545.81 120
4545.96 120
4546.11 118
4546.27 115
4546.42 111
4546.58 107
4546.73 104
4546.89 101
4547.04 98
4547.20 96
4547.35 93
4547.51 91
4547.66 89
4547.81 88
4547.97 88
4548.12 89
4548.28 89
4548.43 89
4548.59 88
4548.74 85
4548.90 82
4549.05 78
4549.20 76
4549.36 76
4549.51 81
4549.67 90
4549.82 102
4549.98 116
4550.13 132
4550.29 146
4550.44 157
4550.60 166
4550.75 170
4550.90 172
4551.06 171
4551.21 168
4551.37 165
4551.52 161
4551.68 158
4551.83 155
4551.99 154
4552.14 153
4552.30 153
4552.45 154
4552.60 155
4552.76 156
4552.91 156
4553.07 157
4553.22 158
4553.38 159
4553.53 160
4553.69 161
4553.84 162
4554.00 163
4554.15 164
4554.31 165
4554.46 168
4554.61 173
4554.77 181
4554.92 192
4555.08 205
4555.23 219
4555.39 234
4555.54 247
4555.70 258
4555.85 268
4556.01 277
4556.16 284
4556.32 292
4556.47 300
4556.62 308
4556.78 316
4556.93 325
4557.09 334
4557.24 343
4557.40 351
4557.55 359
4557.71 367
4557.86 372
4558.02 376
4558.17 376
4558.33 374
4558.48 368
4558.64 361
4558.79 352
4558.94 343
4559.10 336
4559.25 330
4559.41 326
4559.56 324
4559.72 324
4559.87 324
4560.03 325
4560.18 325
4560.34 325
4560.49 322
4560.65 318
4560.80 311
4560.96 301
4561.11 291
4561.27 279
4561.42 267
4561.57 255
4561.73 245
4561.88 238
4562.04 232
4562.19 228
4562.35 224
4562.50 222
4562.66 218
4562.81 214
4562.97 209
4563.12 204
4563.28 198
4563.43 193
4563.59 188
4563.74 183
4563.90 179
4564.05 175
4564.21 171
4564.36 167
4564.51 164
4564.67 161
4564.82 159
4564.98 159
4565.13 160
4565.29 162
4565.44 164
4565.60 165
4565.75 165
4565.91 163
4566.06 159
4566.22 155
4566.37 150
4566.53 145
4566.68 142
4566.84 140
4566.99 139
4567.15 140
4567.30 141
4567.46 144
4567.61 147
4567.77 151
4567.92 156
4568.08 162
4568.23 168
4568.39 175
4568.54 181
4568.69 185
4568.85 187
4569.00 185
4569.16 181
4569.31 174
4569.47 165
4569.62 154
4569.78 143
4569.93 132
4570.09 121
4570.24 111
4570.40 102
4570.55 94
4570.71 87
4570.86 83
4571.02 80
4571.17 79
4571.33 80
4571.48 83
4571.64 86
4571.79 90
4571.95 94
4572.10 97
4572.26 100
4572.41 102
4572.57 104
4572.72 105
4572.88 107
4573.03 107
4573.19 108
4573.34 108
4573.50 107
4573.65 106
4573.81 105
4573.96 103
4574.12 101
4574.27 99
4574.43 95
4574.58 89
4574.74 81
4574.89 71
4575.05 59
4575.20 48
4575.36 37
4575.51 28
4575.67 21
4575.82 18
4575.98 19
4576.13 23
4576.29 29
4576.44 38
4576.60 46
4576.75 55
4576.91 63
4577.06 70
4577.22 76
4577.37 80
4577.53 83
4577.68 84
4577.84 83
4577.99 80
4578.15 77
4578.30 73
4578.46 71
4578.61 70
4578.77 71
4578.92 74
4579.08 78
4579.23 82
4579.39 85
4579.54 86
4579.70 85
4579.85 82
4580.01 77
4580.16 72
4580.32 65
4580.47 59
4580.63 52
4580.78 46
4580.94 42
4581.09 39
4581.25 39
4581.40 42
4581.56 46
4581.71 53
4581.87 59
4582.02 64
4582.18 67
4582.33 68
4582.49 66
4582.64 61
4582.80 56
4582.95 51
4583.11 46
4583.26 43
4583.42 41
4583.57 40
4583.73 40
4583.88 40
4584.04 40
4584.19 38
4584.35 37
4584.50 35
4584.66 32
4584.81 30
4584.97 28
4585.12 26
4585.28 25
4585.43 23
4585.59 23
4585.74 24
4585.90 26
4586.05 30
4586.21 37
4586.36 44
4586.52 52
4586.67 59
4586.83 65
4586.99 69
4587.14 72
4587.30 74
4587.45 75
4587.61 78
4587.76 81
4587.92 85
4588.07 90
4588.23 94
4588.38 97
4588.54 99
4588.69 98
4588.85 96
4589.00 92
4589.16 88
4589.31 85
4589.47 82
4589.62 81
4589.78 81
4589.93 80
4590.09 80
4590.24 80
4590.40 79
4590.55 79
4590.71 80
4590.86 81
4591.02 83
4591.18 85
4591.33 86
4591.49 85
4591.64 81
4591.80 75
4591.95 67
4592.11 58
4592.26 49
4592.42 41
4592.57 36
4592.73 34
4592.88 35
4593.04 38
4593.19 42
4593.35 47
4593.50 53
4593.66 59
4593.81 63
4593.97 67
4594.13 70
4594.28 71
4594.44 72
4594.59 71
4594.75 71
4594.90 71
4595.06 71
4595.21 71
4595.37 72
4595.52 71
4595.68 70
4595.83 68
4595.99 65
4596.14 60
4596.30 55
4596.45 48
4596.61 42
4596.77 36
4596.92 30
4597.08 26
4597.23 24
4597.39 25
4597.54 27
4597.70 30
4597.85 34
4598.01 38
4598.16 41
4598.32 43
4598.47 45
4598.63 46
4598.78 46
4598.94 47
4599.10 48
4599.25 48
4599.41 49
4599.56 48
4599.72 46
4599.87 44
4600.03 41
4600.18 38
4600.34 35
4600.49 33
4600.65 34
4600.80 37
4600.96 44
4601.12 52
4601.27 61
4601.43 71
4601.58 78
4601.74 83
4601.89 84
4602.05 82
4602.20 78
4602.36 73
4602.51 67
4602.67 62
4602.82 57
4602.98 54
4603.14 51
4603.29 50
4603.45 49
4603.60 49
4603.76 49
4603.91 48
4604.07 47
4604.22 43
4604.38 38
4604.53 31
4604.69 22
4604.85 13
4605.00 4
4605.16 0
4605.31 0
4605.47 0
4605.62 0
4605.78 0
4605.93 0
4606.09 0
4606.24 0
4606.40 0
4606.56 5
4606.71 10
4606.87 16
4607.02 22
4607.18 28
4607.33 31
4607.49 34
4607.64 34
4607.80 32
4607.96 30
4608.11 26
4608.27 22
4608.42 18
4608.58 14
4608.73 10
4608.89 7
4609.04 4
4609.20 2
4609.36 2
4609.51 3
4609.67 5
4609.82 9
4609.98 13
4610.13 16
4610.29 19
4610.44 21
4610.60 22
4610.75 21
4610.91 20
4611.07 18
4611.22 15
4611.38 13
4611.53 12
4611.69 13
4611.84 15
4612.00 20
4612.16 27
4612.31 34
4612.47 41
4612.62 48
4612.78 53
4612.93 56
4613.09 58
4613.24 59
4613.40 59
4613.56 58
4613.71 57
4613.87 57
4614.02 55
4614.18 54
4614.33 52
4614.49 50
4614.64 47
4614.80 45
4614.96 44
4615.11 43
4615.27 43
4615.42 44
4615.58 46
4615.73 49
4615.89 53
4616.05 57
4616.20 61
4616.36 66
4616.51 70
4616.67 74
4616.82 76
4616.98 76
4617.14 73
4617.29 68
4617.45 61
4617.60 53
4617.76 46
4617.91 39
4618.07 35
4618.22 33
4618.38 33
4618.54 33
4618.69 34
4618.85 34
4619.00 33
4619.16 32
4619.31 31
4619.47 30
4619.63 31
4619.78 34
4619.94 38
4620.09 43
4620.25 49
4620.40 55
4620.56 61
4620.72 67
4620.87 73
4621.03 79
4621.18 86
4621.34 94
4621.49 101
4621.65 108
4621.81 112
4621.96 115
4622.12 115
4622.27 115
4622.43 114
4622.59 114
4622.74 114
4622.90 114
4623.05 113
4623.21 111
4623.36 107
4623.52 101
4623.68 93
4623.83 85
4623.99 78
4624.14 73
4624.30 71
4624.45 71
4624.61 74
4624.77 78
4624.92 82
4625.08 85
4625.23 86
4625.39 85
4625.55 83
4625.70 79
4625.86 74
4626.01 70
4626.17 67
4626.32 65
4626.48 65
4626.64 67
4626.79 70
4626.95 74
4627.10 79
4627.26 83
4627.41 84
4627.57 84
4627.73 81
4627.88 75
4628.04 67
4628.19 59
4628.35 50
4628.51 44
4628.66 39
4628.82 37
4628.97 38
4629.13 41
4629.29 46
4629.44 52
4629.60 58
4629.75 64
4629.91 69
4630.06 72
4630.22 74
4630.38 75
4630.53 75
4630.69 73
4630.84 71
4631.00 69
4631.16 67
4631.31 66
4631.47 68
4631.62 70
4631.78 75
4631.94 81
4632.09 86
4632.25 91
4632.40 93
4632.56 92
4632.72 90
4632.87 85
4633.03 80
4633.18 74
4633.34 71
4633.49 69
4633.65 69
4633.81 71
4633.96 74
4634.12 77
4634.27 80
4634.43 83
4634.59 84
4634.74 84
4634.90 83
4635.05 82
4635.21 80
4635.37 79
4635.52 79
4635.68 79
4635.83 80
4635.99 81
4636.15 80
4636.30 77
4636.46 72
4636.61 65
4636.77 57
4636.93 48
4637.08 38
4637.24 29
4637.39 22
4637.55 18
4637.71 16
4637.86 16
4638.02 17
4638.17 20
4638.33 23
4638.49 25
4638.64 26
4638.80 25
4638.95 22
4639.11 19
4639.27 15
4639.42 11
4639.58 8
4639.73 6
4639.89 6
4640.05 8
4640.20 11
4640.36 16
4640.51 21
4640.67 26
4640.83 31
4640.98 35
4641.14 37
4641.30 39
4641.45 38
4641.61 37
4641.76 33
4641.92 29
4642.08 25
4642.23 20
4642.39 14
4642.54 10
4642.70 7
4642.86 5
4643.01 5
4643.17 6
4643.32 8
4643.48 11
4643.64 14
4643.79 18
4643.95 23
4644.11 28
4644.26 34
4644.42 41
4644.57 46
4644.73 51
4644.89 54
4645.04 56
4645.20 57
4645.35 57
4645.51 56
4645.67 55
4645.82 55
4645.98 54
4646.13 51
4646.29 48
4646.45 44
4646.60 39
4646.76 35
4646.92 32
4647.07 30
4647.23 29
4647.38 28
4647.54 27
4647.70 24
4647.85 20
4648.01 15
4648.17 9
4648.32 4
4648.48 0
4648.63 0
4648.79 0
4648.95 2
4649.10 8
4649.26 16
4649.41 24
4649.57 33
4649.73 40
4649.88 46
4650.04 50
4650.20 54
4650.35 57
4650.51 60
4650.66 63
4650.82 67
4650.98 71
4651.13 74
4651.29 77
4651.45 78
4651.60 79
4651.76 78
4651.91 76
4652.07 72
4652.23 68
4652.38 64
4652.54 59
4652.70 55
4652.85 51
4653.01 48
4653.16 46
4653.32 45
4653.48 44
4653.63 43
4653.79 42
4653.95 41
4654.10 40
4654.26 39
4654.41 38
4654.57 37
4654.73 37
4654.88 36
4655.04 36
4655.20 37
4655.35 38
4655.51 39
4655.67 40
4655.82 42
4655.98 44
4656.13 47
4656.29 48
4656.45 48
4656.60 45
4656.76 41
4656.92 36
4657.07 30
4657.23 25
4657.39 21
4657.54 19
4657.70 18
4657.85 18
4658.01 19
4658.17 19
4658.32 18
4658.48 18
4658.64 17
4658.79 17
4658.95 17
4659.11 18
4659.26 18
4659.42 19
4659.57 18
4659.73 16
4659.89 13
4660.04 10
4660.20 6
4660.36 2
4660.51 0
4660.67 0
4660.83 0
4660.98 0
4661.14 0
4661.29 0
4661.45 0
4661.61 0
4661.76 1
4661.92 4
4662.08 7
4662.23 10
4662.39 13
4662.55 16
4662.70 19
4662.86 21
4663.02 22
4663.17 22
4663.33 21
4663.48 19
4663.64 16
4663.80 13
4663.95 11
4664.11 10
4664.27 12
4664.42 15
4664.58 19
4664.74 23
4664.89 26
4665.05 27
4665.21 27
4665.36 26
4665.52 26
4665.68 27
4665.83 30
4665.99 36
4666.14 44
4666.30 53
4666.46 60
4666.61 66
4666.77 69
4666.93 69
4667.08 66
4667.24 61
4667.40 55
4667.55 50
4667.71 46
4667.87 44
4668.02 43
4668.18 44
4668.34 46
4668.49 48
4668.65 51
4668.81 55
4668.96 58
4669.12 62
4669.27 65
4669.43 68
4669.59 71
4669.74 74
4669.90 76
4670.06 77
4670.21 76
4670.37 74
4670.53 72
4670.68 68
4670.84 65
4671.00 63
4671.15 63
4671.31 64
4671.47 67
4671.62 71
4671.78 76
4671.94 81
4672.09 86
4672.25 90
4672.41 92
4672.56 92
4672.72 91
4672.88 87
4673.03 81
4673.19 73
4673.35 65
4673.50 57
4673.66 50
4673.82 46
4673.97 44
4674.13 45
4674.29 48
4674.44 51
4674.60 53
4674.76 54
4674.91 52
4675.07 48
4675.23 42
4675.38 36
4675.54 30
4675.70 26
4675.85 25
4676.01 26
4676.17 29
4676.32 33
4676.48 37
4676.64 40
4676.79 42
4676.95 42
4677.11 42
4677.26 41
4677.42 40
4677.58 40
4677.73 40
4677.89 40
4678.05 39
4678.20 37
4678.36 34
4678.52 30
4678.67 25
4678.83 20
4678.99 15
4679.14 11
4679.30 7
4679.46 4
4679.61 2
4679.77 0
4679.93 0
4680.08 0
4680.24 2
4680.40 5
4680.55 11
4680.71 18
4680.87 26
4681.02 32
4681.18 37
4681.34 39
4681.49 38
4681.65 35
4681.81 30
4681.96 24
4682.12 19
4682.28 15
4682.43 13
4682.59 12
4682.75 13
4682.90 14
4683.06 16
4683.22 17
4683.37 19
4683.53 22
4683.69 25
4683.85 29
4684.00 34
4684.16 38
4684.32 43
4684.47 47
4684.63 50
4684.79 52
4684.94 52
4685.10 51
4685.26 48
4685.41 45
4685.57 41
4685.73 38
4685.88 36
4686.04 36
4686.20 38
4686.35 42
4686.51 47
4686.67 54
4686.82 60
4686.98 66
4687.14 70
4687.30 72
4687.45 72
4687.61 71
4687.77 70
4687.92 70
4688.08 71
4688.24 74
4688.39 78
4688.55 83
4688.71 86
4688.86 88
4689.02 87
4689.18 86
4689.33 83
4689.49 81
4689.65 79
4689.81 79
4689.96 79
4690.12 80
4690.28 80
4690.43 80
4690.59 79
4690.75 77
4690.90 74
4691.06 70
4691.22 67
4691.37 64
4691.53 62
4691.69 59
4691.84 55
4692.00 50
4692.16 45
4692.32 40
4692.47 35
4692.63 31
4692.79 30
4692.94 30
4693.10 33
4693.26 38
4693.41 43
4693.57 49
4693.73 54
4693.89 58
4694.04 60
4694.20 62
4694.36 62
4694.51 63
4694.67 62
4694.83 62
4694.98 62
4695.14 62
4695.30 62
4695.45 60
4695.61 57
4695.77 52
4695.93 47
4696.08 41
4696.24 36
4696.40 31
4696.55 29
4696.71 28
4696.87 28
4697.02 29
4697.18 30
4697.34 31
4697.50 31
4697.65 29
4697.81 27
4697.97 25
4698.12 22
4698.28 19
4698.44 16
4698.60 15
4698.75 13
4698.91 13
4699.07 15
4699.22 17
4699.38 21
4699.54 26
4699.69 33
4699.85 40
4700.01 47
4700.17 52
4700.32 55
4700.48 55
4700.64 52
4700.79 46
4700.95 39
4701.11 31
4701.27 25
4701.42 21
4701.58 19
4701.74 18
4701.89 19
4702.05 21
4702.21 23
4702.36 26
4702.52 29
4702.68 32
4702.84 36
4702.99 40
4703.15 45
4703.31 49
4703.46 53
4703.62 57
4703.78 61
4703.94 65
4704.09 69
4704.25 75
4704.41 80
4704.56 86
4704.72 91
4704.88 94
4705.04 95
4705.19 95
4705.35 93
4705.51 90
4705.66 87
4705.82 85
4705.98 83
4706.14 82
4706.29 81
4706.45 81
4706.61 79
4706.76 77
4706.92 73
4707.08 69
4707.24 65
4707.39 61
4707.55 57
4707.71 54
4707.86 52
4708.02 51
4708.18 50
4708.34 49
4708.49 49
4708.65 49
4708.81 50
4708.97 52
4709.12 53
4709.28 55
4709.44 56
4709.59 56
4709.75 55
4709.91 53
4710.07 51
4710.22 50
4710.38 48
4710.54 47
4710.69 47
4710.85 48
4711.01 50
4711.17 52
4711.32 56
4711.48 60
4711.64 64
4711.80 67
4711.95 69
4712.11 70
4712.27 69
4712.42 66
4712.58 62
4712.74 58
4712.90 54
4713.05 49
4713.21 46
4713.37 43
4713.53 42
4713.68 41
4713.84 41
4714.00 43
4714.15 46
4714.31 50
4714.47 54
4714.63 58
4714.78 62
4714.94 66
4715.10 70
4715.26 73
4715.41 75
4715.57 77
4715.73 79
4715.89 79
4716.04 78
4716.20 76
4716.36 72
4716.51 67
4716.67 60
4716.83 51
4716.99 42
4717.14 31
4717.30 21
4717.46 12
4717.62 5
4717.77 0
4717.93 0
4718.09 0
4718.25 0
4718.40 2
4718.56 6
4718.72 11
4718.87 14
4719.03 16
4719.19 18
4719.35 19
4719.50 20
4719.66 21
4719.82 22
4719.98 23
4720.13 23
4720.29 21
4720.45 17
4720.61 12
4720.76 5
4720.92 0
4721.08 0
4721.24 0
4721.39 0
4721.55 0
4721.71 0
4721.87 0
4722.02 1
4722.18 5
4722.34 8
4722.50 10
4722.65 11
4722.81 11
4722.97 12
4723.13 13
4723.28 14
4723.44 16
4723.60 17
4723.75 18
4723.91 17
4724.07 15
4724.23 11
4724.38 7
4724.54 3
4724.70 0
4724.86 0
4725.01 0
4725.17 3
4725.33 10
4725.49 19
4725.64 29
4725.80 38
4725.96 47
4726.12 53
4726.27 58
4726.43 60
4726.59 62
4726.75 63
4726.90 63
4727.06 64
4727.22 65
4727.38 67
4727.53 68
4727.69 69
4727.85 70
4728.01 70
4728.16 70
4728.32 70
4728.48 69
4728.64 67
4728.79 66
4728.95 65
4729.11 64
4729.27 62
4729.43 60
4729.58 56
4729.74 52
4729.90 47
4730.06 43
4730.21 40
4730.37 39
4730.53 40
4730.69 45
4730.84 52
4731.00 61
4731.16 70
4731.32 78
4731.47 85
4731.63 89
4731.79 91
4731.95 91
4732.10 91
4732.26 91
4732.42 90
4732.58 89
4732.73 88
4732.89 85
4733.05 81
4733.21 75
4733.36 68
4733.52 62
4733.68 55
4733.84 51
4734.00 48
4734.15 48
4734.31 49
4734.47 51
4734.63 55
4734.78 59
4734.94 65
4735.10 71
4735.26 79
4735.41 87
4735.57 95
4735.73 103
4735.89 110
4736.04 116
4736.20 120
4736.36 122
4736.52 124
4736.68 123
4736.83 121
4736.99 116
4737.15 111
4737.31 104
4737.46 97
4737.62 89
4737.78 83
4737.94 76
4738.09 72
4738.25 67
4738.41 64
4738.57 62
4738.73 60
4738.88 59
4739.04 58
4739.20 57
4739.36 55
4739.51 55
4739.67 55
4739.83 57
4739.99 62
4740.14 71
4740.30 83
4740.46 97
4740.62 112
4740.78 124
4740.93 134
4741.09 138
4741.25 139
4741.41 136
4741.56 131
4741.72 125
4741.88 121
4742.04 118
4742.20 116
4742.35 115
4742.51 115
4742.67 115
4742.83 115
4742.98 115
4743.14 117
4743.30 121
4743.46 126
4743.62 132
4743.77 138
4743.93 143
4744.09 147
4744.25 149
4744.40 149
4744.56 148
4744.72 147
4744.88 146
4745.04 145
4745.19 146
4745.35 148
4745.51 149
4745.67 149
4745.82 148
4745.98 146
4746.14 142
4746.30 138
4746.46 134
4746.61 129
4746.77 125
4746.93 122
4747.09 118
4747.25 114
4747.40 111
4747.56 107
4747.72 104
4747.88 101
4748.03 98
4748.19 97
4748.35 96
4748.51 97
4748.67 98
4748.82 101
4748.98 105
4749.14 109
4749.30 112
4749.46 115
4749.61 117
4749.77 117
4749.93 118
4750.09 119
4750.25 120
4750.40 121
4750.56 123
4750.72 124
4750.88 126
4751.03 127
4751.19 129
4751.35 131
4751.51 133
4751.67 135
4751.82 136
4751.98 137
4752.14 138
4752.30 139
4752.46 142
4752.61 148
4752.77 158
4752.93 171
4753.09 188
4753.25 209
4753.40 232
4753.56 256
4753.72 280
4753.88 302
4754.04 322
4754.19 341
4754.35 358
4754.51 376
4754.67 395
4754.83 417
4754.98 442
4755.14 469
4755.30 499
4755.46 530
4755.62 562
4755.77 594
4755.93 625
4756.09 654
4756.25 681
4756.41 705
4756.56 725
4756.72 740
4756.88 752
4757.04 762
4757.20 770
4757.35 779
4757.51 788
4757.67 800
4757.83 814
4757.99 828
4758.14 841
4758.30 851
4758.46 858
4758.62 859
4758.78 856
4758.93 848
4759.09 837
4759.25 825
4759.41 813
4759.57 802
4759.72 791
4759.88 780
4760.04 769
4760.20 758
4760.36 746
4760.51 732
4760.67 716
4760.83 697
4760.99 677
4761.15 653
4761.30 628
4761.46 601
4761.62 573
4761.78 547
4761.94 523
4762.10 502
4762.25 483
4762.41 467
4762.57 454
4762.73 442
4762.89 431
4763.04 420
4763.20 409
4763.36 397
4763.52 384
4763.68 370
4763.83 355
4763.99 341
4764.15 328
4764.31 316
4764.47 306
4764.62 298
4764.78 292
4764.94 286
4765.10 280
4765.26 274
4765.42 268
4765.57 262
4765.73 256
4765.89 250
4766.05 243
4766.21 236
4766.36 228
4766.52 220
4766.68 213
4766.84 206
4767.00 199
4767.16 193
4767.31 187
4767.47 181
4767.63 176
4767.79 171
4767.95 168
4768.10 165
4768.26 163
4768.42 161
4768.58 159
4768.74 157
4768.90 155
4769.05 153
4769.21 150
4769.37 147
4769.53 145
4769.69 143
4769.85 142
4770.00 141
4770.16 141
4770.32 141
4770.48 141
4770.64 140
4770.79 137
4770.95 132
4771.11 126
4771.27 119
4771.43 111
4771.59 105
4771.74 101
4771.90 99
4772.06 101
4772.22 104
4772.38 109
4772.54 113
4772.69 116
4772.85 117
4773.01 116
4773.17 113
4773.33 109
4773.48 103
4773.64 98
4773.80 92
4773.96 87
4774.12 82
4774.28 79
4774.43 77
4774.59 77
4774.75 79
4774.91 81
4775.07 84
4775.23 86
4775.38 89
4775.54 91
4775.70 93
4775.86 96
4776.02 100
4776.18 105
4776.33 111
4776.49 118
4776.65 123
4776.81 128
4776.97 129
4777.13 128
4777.28 124
4777.44 118
4777.60 110
4777.76 101
4777.92 94
4778.08 87
4778.23 83
4778.39 79
4778.55 77
4778.71 75
4778.87 72
4779.03 68
4779.18 62
4779.34 54
4779.50 45
4779.66 36
4779.82 27
4779.98 20
4780.14 15
4780.29 12
4780.45 10
4780.61 10
4780.77 11
4780.93 12
4781.09 13
4781.24 15
4781.40 18
4781.56 21
4781.72 25
4781.88 28
4782.04 31
4782.19 34
4782.35 36
4782.51 37
4782.67 38
4782.83 39
4782.99 39
4783.15 39
4783.30 39
4783.46 40
4783.62 41
4783.78 43
4783.94 44
4784.10 46
4784.25 48
4784.41 48
4784.57 46
4784.73 43
4784.89 39
4785.05 35
4785.21 31
4785.36 27
4785.52 25
4785.68 24
4785.84 23
4786.00 22
4786.16 22
4786.31 20
4786.47 18
4786.63 14
4786.79 10
4786.95 6
4787.11 1
4787.27 0
4787.42 0
4787.58 0
4787.74 0
4787.90 0
4788.06 0
4788.22 0
4788.38 0
4788.53 3
4788.69 9
4788.85 16
4789.01 23
4789.17 29
4789.33 34
4789.49 39
4789.64 44
4789.80 47
4789.96 49
4790.12 50
4790.28 50
4790.44 49
4790.60 47
4790.75 45
4790.91 43
4791.07 40
4791.23 38
4791.39 37
4791.55 35
4791.71 34
4791.86 34
4792.02 34
4792.18 36
4792.34 40
4792.50 47
4792.66 56
4792.82 67
4792.97 80
4793.13 92
4793.29 104
4793.45 114
4793.61 123
4793.77 130
4793.93 136
4794.08 141
4794.24 145
4794.40 149
4794.56 153
4794.72 158
4794.88 163
4795.04 169
4795.19 175
4795.35 182
4795.51 189
4795.67 195
4795.83 200
4795.99 204
4796.15 207
4796.31 208
4796.46 208
4796.62 207
4796.78 206
4796.94 205
4797.10 203
4797.26 202
4797.42 201
4797.58 201
4797.73 201
4797.89 201
4798.05 202
4798.21 202
4798.37 201
4798.53 200
4798.69 197
4798.84 193
4799.00 189
4799.16 185
4799.32 180
4799.48 176
4799.64 172
4799.80 167
4799.96 163
4800.11 158
4800.27 153
4800.43 148
4800.59 145
4800.75 142
4800.91 141
4801.07 140
4801.23 140
4801.38 139
4801.54 138
4801.70 136
4801.86 133
4802.02 129
4802.18 126
4802.34 122
4802.50 119
4802.65 117
4802.81 116
4802.97 115
4803.13 114
4803.29 113
4803.45 111
4803.61 109
4803.77 107
4803.92 106
4804.08 105
4804.24 105
4804.40 105
4804.56 104
4804.72 102
4804.88 99
4805.04 95
4805.20 89
4805.35 83
4805.51 79
4805.67 77
4805.83 77
4805.99 80
4806.15 86
4806.31 93
4806.47 100
4806.62 106
4806.78 108
4806.94 106
4807.10 101
4807.26 92
4807.42 80
4807.58 69
4807.74 57
4807.90 47
4808.05 39
4808.21 32
4808.37 26
4808.53 21
4808.69 16
4808.85 11
4809.01 7
4809.17 3
4809.33 0
4809.48 0
4809.64 0
4809.80 0
4809.96 0
4810.12 0
4810.28 0
4810.44 0
4810.60 0
4810.76 3
4810.91 8
4811.07 14
4811.23 19
4811.39 23
4811.55 27
4811.71 30
4811.87 32
4812.03 32
4812.19 31
4812.34 29
4812.50 25
4812.66 20
4812.82 15
4812.98 11
4813.14 7
4813.30 4
4813.46 3
4813.62 3
4813.77 4
4813.93 5
4814.09 7
4814.25 9
4814.41 11
4814.57 12
4814.73 12
4814.89 13
4815.05 15
4815.21 18
4815.36 23
4815.52 30
4815.68 38
4815.84 46
4816.00 54
4816.16 61
4816.32 66
4816.48 69
4816.64 72
4816.80 75
4816.95 78
4817.11 81
4817.27 84
4817.43 87
4817.59 87
4817.75 87
4817.91 85
4818.07 85
4818.23 86
4818.39 89
4818.54 95
4818.70 102
4818.86 109
4819.02 115
4819.18 118
4819.34 118
4819.50 115
4819.66 111
4819.82 106
4819.98 101
4820.14 95
4820.29 89
4820.45 84
4820.61 79
4820.77 75
4820.93 72
4821.09 70
4821.25 70
4821.41 71
4821.57 71
4821.73 70
4821.88 69
4822.04 66
4822.20 64
4822.36 61
4822.52 59
4822.68 58
4822.84 57
4823.00 56
4823.16 56
4823.32 56
4823.48 56
4823.64 57
4823.79 58
4823.95 60
4824.11 61
4824.27 61
4824.43 59
4824.59 56
4824.75 52
4824.91 47
4825.07 42
4825.23 38
4825.39 35
4825.54 33
4825.70 32
4825.86 30
4826.02 28
4826.18 25
4826.34 22
4826.50 20
4826.66 18
4826.82 18
4826.98 19
4827.14 22
4827.30 26
4827.45 30
4827.61 36
4827.77 41
4827.93 47
4828.09 54
4828.25 61
4828.41 69
4828.57 77
4828.73 86
4828.89 93
4829.05 99
4829.21 103
4829.37 105
4829.52 105
4829.68 102
4829.84 97
4830.00 92
4830.16 85
4830.32 79
4830.48 74
4830.64 70
4830.80 67
4830.96 67
4831.12 68
4831.28 69
4831.44 70
4831.59 71
4831.75 71
4831.91 70
4832.07 69
4832.23 69
4832.39 69
4832.55 70
4832.71 71
4832.87 73
4833.03 75
4833.19 75
4833.35 73
4833.51 70
4833.66 67
4833.82 64
4833.98 62
4834.14 63
4834.30 67
4834.46 72
4834.62 79
4834.78 87
4834.94 93
4835.10 98
4835.26 101
4835.42 100
4835.58 98
4835.74 93
4835.89 86
4836.05 78
4836.21 69
4836.37 60
4836.53 52
4836.69 47
4836.85 43
4837.01 42
4837.17 44
4837.33 48
4837.49 52
4837.65 57
4837.81 62
4837.97 65
4838.13 67
4838.29 69
4838.44 69
4838.60 70
4838.76 71
4838.92 72
4839.08 74
4839.24 77
4839.40 81
4839.56 85
4839.72 89
4839.88 95
4840.04 101
4840.20 107
4840.36 114
4840.52 119
4840.68 123
4840.84 125
4840.99 126
4841.15 125
4841.31 124
4841.47 124
4841.63 127
4841.79 131
4841.95 138
4842.11 146
4842.27 154
4842.43 162
4842.59 168
4842.75 173
4842.91 176
4843.07 177
4843.23 176
4843.39 174
4843.55 172
4843.70 168
4843.86 164
4844.02 160
4844.18 155
4844.34 149
4844.50 142
4844.66 135
4844.82 128
4844.98 121
4845.14 113
4845.30 106
4845.46 101
4845.62 96
4845.78 94
4845.94 93
4846.10 95
4846.26 98
4846.42 102
4846.58 105
4846.73 107
4846.89 108
4847.05 108
4847.21 107
4847.37 108
4847.53 109
4847.69 112
4847.85 117
4848.01 122
4848.17 126
4848.33 128
4848.49 128
4848.65 125
4848.81 120
4848.97 114
4849.13 107
4849.29 100
4849.45 95
4849.61 92
4849.77 90
4849.93 89
4850.08 88
4850.24 86
4850.40 83
4850.56 80
4850.72 77
4850.88 74
4851.04 73
4851.20 72
4851.36 72
4851.52 72
4851.68 72
4851.84 70
4852.00 68
4852.16 64
4852.32 61
4852.48 59
4852.64 58
4852.80 58
4852.96 60
4853.12 62
4853.28 63
4853.44 64
4853.60 64
4853.76 63
4853.92 60
4854.07 57
4854.23 53
4854.39 49
4854.55 45
4854.71 42
4854.87 40
4855.03 38
4855.19 37
4855.35 37
4855.51 37
4855.67 36
4855.83 35
4855.99 33
4856.15 31
4856.31 30
4856.47 30
4856.63 31
4856.79 34
4856.95 38
4857.11 42
4857.27 46
4857.43 49
4857.59 51
4857.75 51
4857.91 51
4858.07 51
4858.23 51
4858.39 52
4858.55 54
4858.70 55
4858.86 55
4859.02 54
4859.18 51
4859.34 47
4859.50 42
4859.66 36
4859.82 32
4859.98 28
4860.14 25
4860.30 24
4860.46 25
4860.62 26
4860.78 29
4860.94 32
4861.10 36
4861.26 41
4861.42 46
4861.58 51
4861.74 56
4861.90 62
4862.06 67
4862.22 71
4862.38 75
4862.54 78
4862.70 81
4862.86 84
4863.02 87
4863.18 90
4863.34 93
4863.50 97
4863.66 101
4863.82 104
4863.98 108
4864.14 110
4864.30 113
4864.46 114
4864.62 115
4864.78 114
4864.93 112
4865.09 108
4865.25 102
4865.41 95
4865.57 89
4865.73 84
4865.89 82
4866.05 83
4866.21 87
4866.37 93
4866.53 101
4866.69 108
4866.85 114
4867.01 118
4867.17 120
4867.33 120
4867.49 118
4867.65 116
4867.81 115
4867.97 115
4868.13 117
4868.29 120
4868.45 124
4868.61 128
4868.77 133
4868.93 139
4869.09 144
4869.25 150
4869.41 156
4869.57 162
4869.73 169
4869.89 177
4870.05 185
4870.21 193
4870.37 202
4870.53 212
4870.69 221
4870.85 232
4871.01 244
4871.17 258
4871.33 272
4871.49 287
4871.65 301
4871.81 314
4871.97 325
4872.13 334
4872.29 340
4872.45 345
4872.61 349
4872.77 354
4872.93 359
4873.09 365
4873.25 371
4873.41 378
4873.57 384
4873.73 390
4873.89 394
4874.05 398
4874.21 401
4874.37 403
4874.53 403
4874.69 401
4874.85 397
4875.01 392
4875.17 384
4875.33 376
4875.49 366
4875.65 357
4875.81 348
4875.97 339
4876.13 332
4876.29 326
4876.45 322
4876.61 321
4876.77 321
4876.93 323
4877.09 324
4877.25 326
4877.41 325
4877.57 323
4877.73 319
4877.89 315
4878.05 312
4878.21 311
4878.37 310
4878.53 311
4878.69 312
4878.85 312
4879.01 312
4879.17 310
4879.33 310
4879.49 310
4879.65 313
4879.81 318
4879.97 324
4880.13 330
4880.29 334
4880.45 338
4880.61 341
4880.77 344
4880.93 350
4881.09 358
4881.25 370
4881.41 385
4881.57 402
4881.73 418
4881.89 433
4882.05 445
4882.21 455
4882.37 461
4882.53 466
4882.69 468
4882.85 468
4883.01 466
4883.17 463
4883.33 459
4883.49 456
4883.65 455
4883.81 456
4883.97 461
4884.13 467
4884.29 475
4884.45 482
4884.61 487
4884.77 490
4884.93 491
4885.09 491
4885.25 491
4885.41 491
4885.57 494
4885.73 499
4885.89 509
4886.05 523
4886.21 541
4886.37 564
4886.53 590
4886.69 617
4886.85 644
4887.01 669
4887.17 692
4887.33 713
4887.49 733
4887.65 753
4887.81 775
4887.97 800
4888.13 827
4888.29 856
4888.45 886
4888.61 915
4888.77 942
4888.93 966
4889.09 988
4889.25 1007
4889.42 1022
4889.58 1035
4889.74 1044
4889.90 1050
4890.06 1054
4890.22 1054
4890.38 1053
4890.54 1050
4890.70 1047
4890.86 1042
4891.02 1037
4891.18 1031
4891.34 1022
4891.50 1012
4891.66 998
4891.82 981
4891.98 962
4892.14 940
4892.30 917
4892.46 894
4892.62 872
4892.78 851
4892.94 831
4893.10 814
4893.26 797
4893.42 780
4893.58 760
4893.74 737
4893.90 709
4894.06 678
4894.22 642
4894.38 605
4894.54 568
4894.70 534
4894.86 503
4895.02 477
4895.18 457
4895.34 441
4895.50 428
4895.66 418
4895.83 409
4895.99 400
4896.15 390
4896.31 377
4896.47 363
4896.63 347
4896.79 331
4896.95 315
4897.11 299
4897.27 284
4897.43 271
4897.59 259
4897.75 248
4897.91 237
4898.07 226
4898.23 215
4898.39 205
4898.55 195
4898.71 186
4898.87 178
4899.03 171
4899.19 164
4899.35 158
4899.51 153
4899.67 148
4899.83 143
4899.99 138
4900.15 135
4900.31 132
4900.48 131
4900.64 131
4900.80 132
4900.96 135
4901.12 137
4901.28 139
4901.44 141
4901.60 141
4901.76 141
4901.92 139
4902.08 138
4902.24 135
4902.40 133
4902.56 129
4902.72 124
4902.88 119
4903.04 112
4903.20 105
4903.36 98
4903.52 92
4903.68 87
4903.84 85
4904.00 85
4904.16 87
4904.33 90
4904.49 93
4904.65 96
4904.81 99
4904.97 100
4905.13 101
4905.29 102
4905.45 102
4905.61 103
4905.77 103
4905.93 101
4906.09 98
4906.25 94
4906.41 88
4906.57 82
4906.73 76
4906.89 71
4907.05 69
4907.21 69
4907.37 71
4907.53 75
4907.70 79
4907.86 84
4908.02 88
4908.18 90
4908.34 90
4908.50 88
4908.66 85
4908.82 84
4908.98 83
4909.14 86
4909.30 91
4909.46 98
4909.62 105
4909.78 112
4909.94 118
4910.10 121
4910.26 122
4910.42 120
4910.58 118
4910.75 116
4910.91 114
4911.07 113
4911.23 112
4911.39 111
4911.55 109
4911.71 106
4911.87 102
4912.03 96
4912.19 88
4912.35 80
4912.51 71
4912.67 62
4912.83 55
4912.99 49
4913.15 44
4913.31 42
4913.48 42
4913.64 42
4913.80 43
4913.96 43
4914.12 42
4914.28 40
4914.44 36
4914.60 31
4914.76 26
4914.92 20
4915.08 14
4915.24 9
4915.40 4
4915.56 0
4915.72 0
4915.88 0
4916.04 0
4916.21 0
4916.37 0
4916.53 0
4916.69 0
4916.85 1
4917.01 3
4917.17 6
4917.33 9
4917.49 13
4917.65 17
4917.81 22
4917.97 28
4918.13 35
4918.29 42
4918.45 48
4918.62 54
4918.78 60
4918.94 64
4919.10 69
4919.26 73
4919.42 78
4919.58 84
4919.74 89
4919.90 95
4920.06 99
4920.22 103
4920.38 106
4920.54 108
4920.70 110
4920.87 113
4921.03 116
4921.19 120
4921.35 124
4921.51 125
4921.67 124
4921.83 121
4921.99 115
4922.15 108
4922.31 101
4922.47 96
4922.63 93
4922.79 93
4922.95 96
4923.12 100
4923.28 103
4923.44 106
4923.60 106
4923.76 105
4923.92 103
4924.08 101
4924.24 100
4924.40 102
4924.56 107
4924.72 115
4924.88 124
4925.04 134
4925.21 141
4925.37 146
4925.53 147
4925.69 146
4925.85 142
4926.01 138
4926.17 135
4926.33 133
4926.49 133
4926.65 135
4926.81 137
4926.97 139
4927.14 140
4927.30 138
4927.46 134
4927.62 128
4927.78 118
4927.94 108
4928.10 97
4928.26 86
4928.42 78
4928.58 73
4928.74 71
4928.90 71
4929.07 74
4929.23 77
4929.39 81
4929.55 83
4929.71 84
4929.87 84
4930.03 83
4930.19 80
4930.35 77
4930.51 74
4930.67 72
4930.83 70
4931.00 70
4931.16 71
4931.32 72
4931.48 74
4931.64 74
4931.80 73
4931.96 70
4932.12 65
4932.28 60
4932.44 54
4932.60 48
4932.77 44
4932.93 39
4933.09 36
4933.25 33
4933.41 31
4933.57 30
4933.73 29
4933.89 30
4934.05 31
4934.21 32
4934.37 33
4934.54 35
4934.70 36
4934.86 37
4935.02 38
4935.18 37
4935.34 36
4935.50 33
4935.66 29
4935.82 24
4935.98 19
4936.15 14
4936.31 9
4936.47 5
4936.63 3
4936.79 2
4936.95 2
4937.11 3
4937.27 5
4937.43 8
4937.59 10
4937.76 12
4937.92 12
[truncated: 721,644 more chars]
