# Supplementary material for: Methylobacterium Species Promoting Rice and Barley Growth and Interaction Specificity Revealed with Whole-Cell Matrix-Assisted Laser Desorption / Ionization-Time-of-Flight Mass Spectrometry (MALDI-TOF/MS) Analysis
Source: PLoS One. 2015 Jun 8;10(6):e0129509. doi: 10.1371/journal.pone.0129509 (PMC4460032; doi:10.1371/journal.pone.0129509)
Supplement: S1 Data — (ZIP) [file pone.0129509.s001.zip › Supplementary data 1 (ms type strains)/M_oryzae DSM 18207T.txt]

781.52 0
781.58 0
781.65 0
781.71 0
781.78 0
781.84 0
781.90 0
781.97 0
782.03 0
782.10 0
782.16 0
782.22 0
782.29 0
782.35 0
782.42 0
782.48 0
782.54 0
782.61 0
782.67 0
782.74 0
782.80 0
782.87 0
782.93 0
782.99 0
783.06 0
783.12 0
783.19 0
783.25 0
783.31 0
783.38 0
783.44 0
783.51 0
783.57 0
783.63 0
783.70 0
783.76 0
783.83 0
783.89 0
783.95 0
784.02 0
784.08 0
784.15 0
784.21 0
784.28 0
784.34 0
784.40 0
784.47 0
784.53 0
784.60 0
784.66 0
784.72 0
784.79 0
784.85 0
784.92 0
784.98 0
785.05 0
785.11 0
785.17 0
785.24 0
785.30 0
785.37 0
785.43 0
785.49 0
785.56 0
785.62 0
785.69 0
785.75 0
785.82 0
785.88 0
785.94 0
786.01 0
786.07 0
786.14 0
786.20 0
786.26 0
786.33 0
786.39 0
786.46 0
786.52 0
786.59 0
786.65 0
786.71 0
786.78 0
786.84 0
786.91 0
786.97 0
787.04 0
787.10 0
787.16 0
787.23 0
787.29 0
787.36 0
787.42 0
787.48 0
787.55 0
787.61 0
787.68 0
787.74 0
787.81 0
787.87 0
787.93 0
788.00 0
788.06 0
788.13 0
788.19 0
788.26 0
788.32 0
788.38 0
788.45 0
788.51 0
788.58 0
788.64 0
788.71 0
788.77 0
788.83 0
788.90 0
788.96 0
789.03 0
789.09 0
789.16 0
789.22 0
789.29 0
789.35 0
789.41 0
789.48 0
789.54 0
789.61 0
789.67 0
789.74 0
789.80 0
789.86 0
789.93 0
789.99 0
790.06 0
790.12 0
790.19 0
790.25 0
790.31 0
790.38 0
790.44 0
790.51 0
790.57 0
790.64 0
790.70 0
790.77 0
790.83 0
790.89 0
790.96 0
791.02 0
791.09 0
791.15 0
791.22 0
791.28 0
791.35 0
791.41 0
791.47 0
791.54 0
791.60 0
791.67 0
791.73 0
791.80 0
791.86 0
791.92 0
791.99 0
792.05 0
792.12 0
792.18 0
792.25 0
792.31 0
792.38 0
792.44 0
792.51 0
792.57 0
792.63 0
792.70 0
792.76 0
792.83 0
792.89 0
792.96 0
793.02 0
793.09 0
793.15 0
793.21 0
793.28 0
793.34 0
793.41 0
793.47 0
793.54 0
793.60 0
793.67 0
793.73 0
793.79 0
793.86 0
793.92 0
793.99 0
794.05 0
794.12 0
794.18 0
794.25 0
794.31 0
794.38 0
794.44 0
794.50 0
794.57 0
794.63 0
794.70 0
794.76 0
794.83 0
794.89 0
794.96 0
795.02 0
795.09 0
795.15 0
795.21 0
795.28 0
795.34 0
795.41 0
795.47 0
795.54 0
795.60 0
795.67 0
795.73 0
795.80 0
795.86 0
795.93 0
795.99 0
796.05 0
796.12 0
796.18 0
796.25 0
796.31 0
796.38 0
796.44 0
796.51 0
796.57 0
796.64 0
796.70 0
796.77 0
796.83 0
796.89 0
796.96 0
797.02 0
797.09 0
797.15 0
797.22 0
797.28 0
797.35 0
797.41 0
797.48 0
797.54 0
797.61 0
797.67 0
797.74 0
797.80 0
797.86 0
797.93 0
797.99 0
798.06 0
798.12 0
798.19 0
798.25 0
798.32 0
798.38 0
798.45 0
798.51 0
798.58 0
798.64 0
798.71 0
798.77 0
798.83 0
798.90 0
798.96 0
799.03 0
799.09 0
799.16 0
799.22 0
799.29 0
799.35 0
799.42 0
799.48 0
799.55 0
799.61 0
799.68 0
799.74 0
799.81 0
799.87 0
799.94 0
800.00 0
800.07 0
800.13 0
800.19 0
800.26 0
800.32 0
800.39 0
800.45 0
800.52 0
800.58 0
800.65 0
800.71 0
800.78 0
800.84 0
800.91 0
800.97 0
801.04 0
801.10 0
801.17 0
801.23 0
801.30 0
801.36 0
801.43 0
801.49 0
801.56 0
801.62 0
801.69 0
801.75 0
801.81 0
801.88 0
801.94 0
802.01 0
802.07 0
802.14 0
802.20 0
802.27 0
802.33 0
802.40 0
802.46 0
802.53 0
802.59 0
802.66 0
802.72 0
802.79 0
802.85 0
802.92 0
802.98 0
803.05 0
803.11 0
803.18 0
803.24 0
803.31 0
803.37 0
803.44 0
803.50 0
803.57 0
803.63 0
803.70 0
803.76 0
803.83 0
803.89 0
803.96 0
804.02 0
804.09 0
804.15 0
804.22 0
804.28 0
804.35 0
804.41 0
804.48 0
804.54 0
804.61 0
804.67 0
804.74 0
804.80 0
804.87 0
804.93 0
805.00 0
805.06 0
805.13 0
805.19 0
805.26 0
805.32 0
805.38 0
805.45 0
805.51 0
805.58 0
805.64 0
805.71 0
805.77 0
805.84 0
805.90 0
805.97 0
806.03 0
806.10 0
806.16 0
806.23 0
806.30 0
806.36 0
806.43 0
806.49 0
806.56 0
806.62 0
806.69 0
806.75 1
806.82 1
806.88 1
806.95 2
807.01 2
807.08 2
807.14 2
807.21 1
807.27 1
807.34 0
807.40 0
807.47 0
807.53 0
807.60 0
807.66 0
807.73 0
807.79 0
807.86 0
807.92 0
807.99 0
808.05 0
808.12 0
808.18 0
808.25 0
808.31 0
808.38 0
808.44 0
808.51 0
808.57 0
808.64 0
808.70 1
808.77 1
808.83 1
808.90 1
808.96 1
809.03 1
809.09 1
809.16 0
809.22 0
809.29 0
809.35 0
809.42 0
809.48 0
809.55 0
809.61 0
809.68 0
809.74 0
809.81 0
809.88 0
809.94 0
810.01 0
810.07 0
810.14 0
810.20 0
810.27 0
810.33 0
810.40 0
810.46 0
810.53 0
810.59 0
810.66 0
810.72 0
810.79 0
810.85 0
810.92 0
810.98 0
811.05 0
811.11 0
811.18 0
811.24 0
811.31 0
811.37 0
811.44 0
811.51 0
811.57 0
811.64 0
811.70 0
811.77 0
811.83 0
811.90 0
811.96 0
812.03 0
812.09 0
812.16 0
812.22 0
812.29 0
812.35 0
812.42 0
812.48 0
812.55 0
812.61 0
812.68 0
812.75 0
812.81 0
812.88 0
812.94 0
813.01 0
813.07 0
813.14 0
813.20 0
813.27 0
813.33 0
813.40 0
813.46 0
813.53 0
813.59 0
813.66 0
813.72 0
813.79 0
813.86 0
813.92 0
813.99 0
814.05 1
814.12 1
814.18 1
814.25 1
814.31 1
814.38 1
814.44 0
814.51 0
814.57 0
814.64 0
814.70 0
814.77 0
814.84 0
814.90 0
814.97 0
815.03 0
815.10 0
815.16 0
815.23 0
815.29 0
815.36 0
815.42 0
815.49 0
815.55 0
815.62 0
815.69 0
815.75 0
815.82 0
815.88 0
815.95 0
816.01 0
816.08 0
816.14 0
816.21 0
816.27 0
816.34 0
816.40 0
816.47 0
816.54 0
816.60 0
816.67 0
816.73 0
816.80 0
816.86 1
816.93 1
816.99 1
817.06 1
817.12 1
817.19 1
817.26 0
817.32 0
817.39 0
817.45 0
817.52 0
817.58 0
817.65 0
817.71 0
817.78 0
817.84 0
817.91 0
817.98 0
818.04 0
818.11 0
818.17 0
818.24 0
818.30 0
818.37 0
818.43 0
818.50 0
818.57 0
818.63 0
818.70 0
818.76 0
818.83 0
818.89 0
818.96 0
819.02 0
819.09 0
819.16 0
819.22 0
819.29 0
819.35 0
819.42 0
819.48 0
819.55 0
819.61 0
819.68 0
819.75 0
819.81 0
819.88 0
819.94 0
820.01 0
820.07 0
820.14 0
820.20 0
820.27 0
820.34 0
820.40 0
820.47 0
820.53 0
820.60 0
820.66 0
820.73 0
820.79 0
820.86 0
820.93 0
820.99 0
821.06 0
821.12 0
821.19 0
821.25 0
821.32 0
821.38 0
821.45 0
821.52 0
821.58 0
821.65 0
821.71 0
821.78 0
821.84 0
821.91 0
821.98 0
822.04 0
822.11 0
822.17 0
822.24 0
822.30 0
822.37 0
822.44 0
822.50 0
822.57 0
822.63 0
822.70 0
822.76 0
822.83 0
822.90 0
822.96 0
823.03 0
823.09 0
823.16 0
823.22 0
823.29 0
823.35 0
823.42 0
823.49 0
823.55 0
823.62 0
823.68 0
823.75 0
823.81 0
823.88 0
823.95 0
824.01 0
824.08 0
824.14 0
824.21 0
824.28 0
824.34 0
824.41 0
824.47 0
824.54 0
824.60 0
824.67 0
824.74 0
824.80 0
824.87 0
824.93 0
825.00 0
825.06 0
825.13 0
825.20 0
825.26 0
825.33 0
825.39 0
825.46 0
825.52 0
825.59 0
825.66 0
825.72 0
825.79 0
825.85 0
825.92 0
825.99 0
826.05 0
826.12 0
826.18 0
826.25 0
826.31 0
826.38 0
826.45 0
826.51 0
826.58 0
826.64 0
826.71 0
826.78 0
826.84 0
826.91 0
826.97 0
827.04 0
827.10 0
827.17 0
827.24 0
827.30 0
827.37 0
827.43 0
827.50 0
827.57 0
827.63 0
827.70 0
827.76 0
827.83 0
827.89 0
827.96 0
828.03 0
828.09 0
828.16 0
828.22 0
828.29 0
828.36 0
828.42 0
828.49 0
828.55 0
828.62 0
828.69 0
828.75 0
828.82 0
828.88 0
828.95 0
829.02 0
829.08 0
829.15 0
829.21 0
829.28 0
829.35 0
829.41 0
829.48 0
829.54 0
829.61 0
829.67 0
829.74 0
829.81 0
829.87 0
829.94 0
830.00 0
830.07 0
830.14 0
830.20 0
830.27 0
830.33 0
830.40 0
830.47 0
830.53 0
830.60 0
830.66 0
830.73 0
830.80 0
830.86 0
830.93 0
830.99 0
831.06 0
831.13 0
831.19 0
831.26 0
831.32 0
831.39 0
831.46 0
831.52 0
831.59 0
831.65 0
831.72 0
831.79 0
831.85 0
831.92 0
831.99 0
832.05 0
832.12 0
832.18 0
832.25 0
832.32 0
832.38 0
832.45 0
832.51 0
832.58 0
832.65 0
832.71 0
832.78 0
832.84 0
832.91 0
832.98 0
833.04 0
833.11 0
833.17 0
833.24 0
833.31 0
833.37 0
833.44 0
833.50 0
833.57 0
833.64 0
833.70 0
833.77 0
833.84 0
833.90 0
833.97 0
834.03 0
834.10 0
834.17 0
834.23 0
834.30 0
834.36 0
834.43 0
834.50 0
834.56 0
834.63 0
834.70 0
834.76 0
834.83 0
834.89 0
834.96 0
835.03 0
835.09 0
835.16 0
835.22 0
835.29 0
835.36 0
835.42 0
835.49 0
835.56 0
835.62 0
835.69 0
835.75 0
835.82 0
835.89 0
835.95 0
836.02 0
836.09 0
836.15 0
836.22 0
836.28 0
836.35 0
836.42 0
836.48 0
836.55 0
836.61 0
836.68 0
836.75 0
836.81 0
836.88 0
836.95 0
837.01 0
837.08 0
837.14 0
837.21 0
837.28 0
837.34 0
837.41 0
837.48 0
837.54 0
837.61 0
837.67 0
837.74 0
837.81 0
837.87 0
837.94 0
838.01 0
838.07 0
838.14 0
838.21 0
838.27 0
838.34 0
838.40 0
838.47 0
838.54 0
838.60 0
838.67 0
838.74 0
838.80 0
838.87 0
838.93 0
839.00 0
839.07 0
839.13 0
839.20 0
839.27 0
839.33 0
839.40 0
839.47 0
839.53 0
839.60 0
839.66 0
839.73 0
839.80 0
839.86 0
839.93 0
840.00 0
840.06 0
840.13 0
840.20 0
840.26 0
840.33 0
840.39 0
840.46 0
840.53 0
840.59 0
840.66 0
840.73 0
840.79 0
840.86 0
840.93 0
840.99 0
841.06 0
841.12 0
841.19 0
841.26 0
841.32 0
841.39 0
841.46 0
841.52 0
841.59 0
841.66 0
841.72 0
841.79 0
841.86 0
841.92 0
841.99 0
842.05 0
842.12 0
842.19 0
842.25 0
842.32 0
842.39 0
842.45 0
842.52 0
842.59 0
842.65 0
842.72 0
842.79 0
842.85 0
842.92 0
842.99 0
843.05 0
843.12 0
843.18 0
843.25 0
843.32 0
843.38 0
843.45 0
843.52 0
843.58 0
843.65 0
843.72 0
843.78 0
843.85 0
843.92 0
843.98 0
844.05 0
844.12 0
844.18 0
844.25 0
844.32 0
844.38 0
844.45 0
844.52 0
844.58 0
844.65 0
844.71 0
844.78 0
844.85 0
844.91 0
844.98 0
845.05 0
845.11 0
845.18 0
845.25 0
845.31 0
845.38 0
845.45 0
845.51 0
845.58 0
845.65 0
845.71 0
845.78 0
845.85 0
845.91 0
845.98 0
846.05 0
846.11 0
846.18 0
846.25 0
846.31 0
846.38 0
846.45 0
846.51 0
846.58 0
846.65 0
846.71 0
846.78 0
846.85 0
846.91 0
846.98 0
847.05 0
847.11 0
847.18 0
847.25 0
847.31 0
847.38 0
847.45 0
847.51 0
847.58 0
847.65 0
847.71 0
847.78 0
847.85 0
847.91 0
847.98 0
848.05 0
848.11 0
848.18 0
848.25 0
848.31 0
848.38 0
848.45 0
848.51 0
848.58 0
848.65 0
848.71 0
848.78 0
848.85 0
848.91 0
848.98 0
849.05 0
849.11 0
849.18 0
849.25 0
849.31 0
849.38 0
849.45 0
849.51 0
849.58 0
849.65 0
849.71 0
849.78 0
849.85 0
849.91 0
849.98 0
850.05 0
850.11 0
850.18 0
850.25 0
850.31 0
850.38 0
850.45 0
850.52 0
850.58 0
850.65 0
850.72 0
850.78 0
850.85 0
850.92 0
850.98 0
851.05 0
851.12 0
851.18 0
851.25 0
851.32 0
851.38 0
851.45 0
851.52 0
851.58 0
851.65 0
851.72 0
851.78 0
851.85 0
851.92 0
851.98 0
852.05 0
852.12 0
852.19 0
852.25 0
852.32 0
852.39 0
852.45 0
852.52 0
852.59 0
852.65 0
852.72 0
852.79 0
852.85 0
852.92 0
852.99 0
853.05 0
853.12 0
853.19 0
853.26 0
853.32 0
853.39 0
853.46 0
853.52 0
853.59 0
853.66 0
853.72 0
853.79 0
853.86 0
853.92 0
853.99 0
854.06 0
854.13 0
854.19 0
854.26 0
854.33 0
854.39 0
854.46 0
854.53 0
854.59 0
854.66 0
854.73 0
854.79 0
854.86 0
854.93 0
855.00 0
855.06 0
855.13 0
855.20 0
855.26 0
855.33 0
855.40 0
855.46 0
855.53 0
855.60 0
855.67 0
855.73 0
855.80 0
855.87 0
855.93 0
856.00 0
856.07 0
856.13 0
856.20 0
856.27 0
856.34 0
856.40 0
856.47 0
856.54 0
856.60 0
856.67 0
856.74 0
856.80 0
856.87 0
856.94 0
857.01 0
857.07 0
857.14 0
857.21 0
857.27 0
857.34 0
857.41 0
857.47 0
857.54 0
857.61 0
857.68 0
857.74 0
857.81 0
857.88 0
857.94 0
858.01 0
858.08 0
858.15 0
858.21 0
858.28 0
858.35 0
858.41 0
858.48 0
858.55 0
858.61 0
858.68 0
858.75 0
858.82 0
858.88 0
858.95 0
859.02 0
859.08 0
859.15 0
859.22 0
859.29 0
859.35 0
859.42 0
859.49 0
859.55 0
859.62 0
859.69 0
859.76 0
859.82 0
859.89 0
859.96 0
860.02 0
860.09 0
860.16 0
860.23 0
860.29 0
860.36 0
860.43 0
860.49 0
860.56 0
860.63 0
860.70 0
860.76 0
860.83 0
860.90 0
860.96 0
861.03 0
861.10 0
861.17 0
861.23 0
861.30 0
861.37 0
861.44 0
861.50 0
861.57 0
861.64 0
861.70 0
861.77 0
861.84 0
861.91 0
861.97 0
862.04 0
862.11 0
862.17 0
862.24 0
862.31 0
862.38 0
862.44 0
862.51 0
862.58 0
862.65 0
862.71 0
862.78 0
862.85 0
862.91 0
862.98 0
863.05 0
863.12 0
863.18 0
863.25 0
863.32 0
863.39 0
863.45 0
863.52 0
863.59 0
863.65 0
863.72 0
863.79 0
863.86 0
863.92 0
863.99 0
864.06 0
864.13 0
864.19 0
864.26 0
864.33 0
864.40 0
864.46 0
864.53 0
864.60 0
864.66 0
864.73 0
864.80 0
864.87 0
864.93 0
865.00 0
865.07 0
865.14 0
865.20 0
865.27 0
865.34 0
865.41 0
865.47 0
865.54 0
865.61 0
865.67 0
865.74 0
865.81 0
865.88 0
865.94 0
866.01 0
866.08 0
866.15 0
866.21 0
866.28 0
866.35 0
866.42 0
866.48 0
866.55 0
866.62 0
866.69 0
866.75 0
866.82 0
866.89 0
866.96 0
867.02 0
867.09 0
867.16 0
867.23 0
867.29 0
867.36 0
867.43 0
867.49 0
867.56 0
867.63 0
867.70 0
867.76 0
867.83 0
867.90 0
867.97 0
868.03 0
868.10 0
868.17 0
868.24 0
868.30 0
868.37 0
868.44 0
868.51 0
868.57 0
868.64 0
868.71 0
868.78 0
868.84 0
868.91 0
868.98 0
869.05 0
869.11 0
869.18 0
869.25 0
869.32 0
869.38 0
869.45 0
869.52 0
869.59 0
869.65 0
869.72 0
869.79 0
869.86 0
869.92 0
869.99 0
870.06 0
870.13 0
870.19 0
870.26 0
870.33 0
870.40 0
870.47 0
870.53 0
870.60 0
870.67 0
870.74 0
870.80 0
870.87 0
870.94 0
871.01 0
871.07 0
871.14 0
871.21 0
871.28 0
871.34 0
871.41 0
871.48 0
871.55 0
871.61 0
871.68 0
871.75 0
871.82 0
871.88 0
871.95 0
872.02 0
872.09 0
872.15 0
872.22 0
872.29 0
872.36 0
872.43 0
872.49 0
872.56 0
872.63 0
872.70 0
872.76 0
872.83 0
872.90 0
872.97 0
873.03 0
873.10 0
873.17 0
873.24 0
873.30 0
873.37 0
873.44 0
873.51 0
873.58 0
873.64 0
873.71 0
873.78 0
873.85 0
873.91 0
873.98 0
874.05 0
874.12 0
874.18 0
874.25 0
874.32 0
874.39 0
874.46 0
874.52 0
874.59 0
874.66 0
874.73 0
874.79 0
874.86 0
874.93 0
875.00 0
875.07 0
875.13 0
875.20 0
875.27 0
875.34 0
875.40 0
875.47 0
875.54 0
875.61 0
875.68 0
875.74 0
875.81 0
875.88 0
875.95 0
876.01 0
876.08 0
876.15 0
876.22 0
876.29 0
876.35 0
876.42 0
876.49 0
876.56 0
876.62 0
876.69 0
876.76 0
876.83 0
876.90 0
876.96 0
877.03 0
877.10 0
877.17 0
877.23 0
877.30 0
877.37 0
877.44 0
877.51 0
877.57 0
877.64 0
877.71 0
877.78 0
877.84 0
877.91 0
877.98 0
878.05 0
878.12 0
878.18 0
878.25 0
878.32 0
878.39 0
878.46 0
878.52 0
878.59 0
878.66 0
878.73 0
878.79 0
878.86 0
878.93 0
879.00 0
879.07 0
879.13 0
879.20 0
879.27 0
879.34 0
879.41 0
879.47 0
879.54 0
879.61 0
879.68 0
879.75 0
879.81 0
879.88 0
879.95 0
880.02 0
880.09 0
880.15 0
880.22 0
880.29 0
880.36 0
880.42 0
880.49 0
880.56 0
880.63 0
880.70 0
880.76 0
880.83 0
880.90 0
880.97 0
881.04 0
881.10 0
881.17 0
881.24 0
881.31 0
881.38 0
881.44 0
881.51 0
881.58 0
881.65 0
881.72 0
881.78 0
881.85 0
881.92 0
881.99 0
882.06 0
882.12 0
882.19 0
882.26 0
882.33 0
882.40 0
882.46 0
882.53 0
882.60 0
882.67 0
882.74 0
882.80 0
882.87 0
882.94 0
883.01 0
883.08 0
883.14 0
883.21 0
883.28 0
883.35 0
883.42 0
883.49 0
883.55 0
883.62 0
883.69 0
883.76 0
883.83 0
883.89 0
883.96 0
884.03 0
884.10 0
884.17 0
884.23 0
884.30 0
884.37 0
884.44 0
884.51 0
884.57 0
884.64 0
884.71 0
884.78 0
884.85 0
884.92 0
884.98 0
885.05 0
885.12 0
885.19 0
885.26 0
885.32 0
885.39 0
885.46 0
885.53 0
885.60 0
885.66 0
885.73 0
885.80 0
885.87 0
885.94 0
886.01 0
886.07 0
886.14 0
886.21 0
886.28 0
886.35 0
886.41 0
886.48 0
886.55 0
886.62 0
886.69 0
886.76 0
886.82 0
886.89 0
886.96 0
887.03 0
887.10 0
887.16 0
887.23 0
887.30 0
887.37 0
887.44 0
887.51 0
887.57 0
887.64 0
887.71 0
887.78 0
887.85 0
887.91 0
887.98 0
888.05 0
888.12 0
888.19 0
888.26 0
888.32 0
888.39 0
888.46 0
888.53 0
888.60 0
888.67 0
888.73 0
888.80 0
888.87 0
888.94 0
889.01 0
889.08 0
889.14 0
889.21 0
889.28 0
889.35 0
889.42 0
889.49 0
889.55 0
889.62 0
889.69 0
889.76 0
889.83 0
889.89 0
889.96 0
890.03 0
890.10 0
890.17 0
890.24 0
890.30 0
890.37 0
890.44 0
890.51 0
890.58 0
890.65 0
890.71 0
890.78 0
890.85 0
890.92 0
890.99 0
891.06 0
891.12 0
891.19 0
891.26 0
891.33 0
891.40 0
891.47 0
891.54 0
891.60 0
891.67 0
891.74 0
891.81 0
891.88 0
891.95 0
892.01 0
892.08 0
892.15 0
892.22 0
892.29 0
892.36 0
892.42 0
892.49 0
892.56 0
892.63 0
892.70 0
892.77 0
892.83 0
892.90 0
892.97 0
893.04 0
893.11 0
893.18 0
893.25 0
893.31 0
893.38 0
893.45 0
893.52 0
893.59 0
893.66 0
893.72 0
893.79 0
893.86 0
893.93 0
894.00 0
894.07 0
894.14 0
894.20 0
894.27 0
894.34 0
894.41 0
894.48 0
894.55 0
894.61 0
894.68 0
894.75 0
894.82 0
894.89 0
894.96 0
895.03 0
895.09 0
895.16 0
895.23 0
895.30 0
895.37 0
895.44 0
895.51 0
895.57 0
895.64 0
895.71 0
895.78 0
895.85 0
895.92 0
895.99 0
896.05 0
896.12 0
896.19 0
896.26 0
896.33 0
896.40 0
896.46 0
896.53 0
896.60 0
896.67 0
896.74 0
896.81 0
896.88 0
896.94 0
897.01 0
897.08 0
897.15 0
897.22 0
897.29 0
897.36 0
897.43 0
897.49 0
897.56 0
897.63 0
897.70 0
897.77 0
897.84 0
897.91 0
897.97 0
898.04 0
898.11 0
898.18 0
898.25 0
898.32 0
898.39 0
898.45 0
898.52 0
898.59 0
898.66 0
898.73 0
898.80 0
898.87 0
898.93 0
899.00 0
899.07 0
899.14 0
899.21 0
899.28 0
899.35 0
899.42 0
899.48 0
899.55 0
899.62 0
899.69 0
899.76 0
899.83 0
899.90 0
899.97 0
900.03 0
900.10 0
900.17 0
900.24 0
900.31 0
900.38 0
900.45 0
900.51 0
900.58 0
900.65 0
900.72 0
900.79 0
900.86 0
900.93 0
901.00 0
901.06 0
901.13 0
901.20 0
901.27 0
901.34 0
901.41 0
901.48 0
901.55 0
901.61 0
901.68 0
901.75 0
901.82 0
901.89 0
901.96 0
902.03 0
902.10 0
902.16 0
902.23 0
902.30 0
902.37 0
902.44 0
902.51 0
902.58 0
902.65 0
902.72 0
902.78 0
902.85 0
902.92 0
902.99 0
903.06 0
903.13 0
903.20 0
903.27 0
903.33 0
903.40 0
903.47 0
903.54 0
903.61 0
903.68 0
903.75 0
903.82 0
903.89 0
903.95 0
904.02 0
904.09 0
904.16 0
904.23 0
904.30 0
904.37 0
904.44 0
904.50 0
904.57 0
904.64 0
904.71 0
904.78 0
904.85 0
904.92 0
904.99 0
905.06 0
905.12 0
905.19 0
905.26 0
905.33 0
905.40 0
905.47 0
905.54 0
905.61 0
905.68 0
905.74 0
905.81 0
905.88 0
905.95 0
906.02 0
906.09 0
906.16 0
906.23 0
906.30 0
906.37 0
906.43 0
906.50 0
906.57 0
906.64 0
906.71 0
906.78 0
906.85 0
906.92 0
906.99 0
907.05 0
907.12 0
907.19 0
907.26 0
907.33 0
907.40 0
907.47 0
907.54 0
907.61 0
907.68 0
907.74 0
907.81 0
907.88 0
907.95 0
908.02 0
908.09 0
908.16 0
908.23 0
908.30 0
908.37 0
908.43 0
908.50 0
908.57 0
908.64 0
908.71 0
908.78 0
908.85 0
908.92 0
908.99 0
909.06 0
909.13 0
909.19 0
909.26 0
909.33 0
909.40 0
909.47 0
909.54 0
909.61 0
909.68 0
909.75 0
909.82 0
909.88 0
909.95 0
910.02 0
910.09 0
910.16 0
910.23 0
910.30 0
910.37 0
910.44 0
910.51 0
910.58 0
910.64 0
910.71 0
910.78 0
910.85 0
910.92 0
910.99 0
911.06 0
911.13 0
911.20 0
911.27 0
911.34 0
911.41 0
911.47 0
911.54 0
911.61 0
911.68 0
911.75 0
911.82 0
911.89 0
911.96 0
912.03 0
912.10 0
912.17 0
912.23 0
912.30 0
912.37 0
912.44 0
912.51 0
912.58 0
912.65 0
912.72 0
912.79 0
912.86 0
912.93 0
913.00 0
913.06 0
913.13 0
913.20 0
913.27 0
913.34 0
913.41 0
913.48 0
913.55 0
913.62 0
913.69 0
913.76 0
913.83 0
913.90 0
913.96 0
914.03 0
914.10 0
914.17 0
914.24 0
914.31 0
914.38 0
914.45 0
914.52 0
914.59 0
914.66 0
914.73 0
914.80 0
914.86 0
914.93 0
915.00 0
915.07 0
915.14 0
915.21 0
915.28 0
915.35 0
915.42 0
915.49 0
915.56 0
915.63 0
915.70 0
915.77 0
915.83 0
915.90 0
915.97 0
916.04 0
916.11 0
916.18 0
916.25 0
916.32 0
916.39 0
916.46 0
916.53 0
916.60 0
916.67 0
916.74 0
916.81 0
916.87 0
916.94 0
917.01 0
917.08 0
917.15 0
917.22 0
917.29 0
917.36 0
917.43 0
917.50 0
917.57 0
917.64 0
917.71 0
917.78 0
917.85 0
917.92 0
917.98 0
918.05 0
918.12 0
918.19 0
918.26 0
918.33 0
918.40 0
918.47 0
918.54 0
918.61 0
918.68 0
918.75 0
918.82 0
918.89 0
918.96 0
919.03 0
919.09 0
919.16 0
919.23 0
919.30 0
919.37 0
919.44 0
919.51 0
919.58 0
919.65 0
919.72 0
919.79 0
919.86 0
919.93 0
920.00 0
920.07 0
920.14 0
920.21 0
920.28 0
920.35 0
920.41 0
920.48 0
920.55 0
920.62 0
920.69 0
920.76 0
920.83 0
920.90 0
920.97 0
921.04 0
921.11 0
921.18 0
921.25 0
921.32 0
921.39 0
921.46 0
921.53 0
921.60 0
921.67 0
921.74 0
921.80 0
921.87 0
921.94 0
922.01 0
922.08 0
922.15 0
922.22 0
922.29 0
922.36 0
922.43 0
922.50 0
922.57 0
922.64 0
922.71 0
922.78 0
922.85 0
922.92 0
922.99 0
923.06 0
923.13 0
923.20 0
923.27 0
923.33 0
923.40 0
923.47 0
923.54 0
923.61 0
923.68 0
923.75 0
923.82 0
923.89 0
923.96 0
924.03 0
924.10 0
924.17 0
924.24 0
924.31 0
924.38 0
924.45 0
924.52 0
924.59 0
924.66 0
924.73 0
924.80 0
924.87 0
924.94 0
925.01 0
925.08 0
925.14 0
925.21 0
925.28 0
925.35 0
925.42 0
925.49 0
925.56 0
925.63 0
925.70 0
925.77 0
925.84 0
925.91 0
925.98 0
926.05 0
926.12 0
926.19 0
926.26 0
926.33 0
926.40 0
926.47 0
926.54 0
926.61 0
926.68 0
926.75 0
926.82 0
926.89 0
926.96 0
927.03 0
927.10 0
927.17 0
927.24 0
927.31 0
927.38 0
927.44 0
927.51 0
927.58 0
927.65 0
927.72 0
927.79 0
927.86 0
927.93 0
928.00 0
928.07 0
928.14 0
928.21 0
928.28 0
928.35 0
928.42 0
928.49 0
928.56 0
928.63 0
928.70 0
928.77 0
928.84 0
928.91 0
928.98 0
929.05 0
929.12 0
929.19 0
929.26 0
929.33 0
929.40 0
929.47 0
929.54 0
929.61 0
929.68 0
929.75 0
929.82 0
929.89 0
929.96 0
930.03 0
930.10 0
930.17 0
930.24 0
930.31 0
930.38 0
930.45 0
930.52 0
930.59 0
930.66 0
930.73 0
930.80 0
930.87 0
930.94 0
931.00 0
931.07 0
931.14 0
931.21 0
931.28 0
931.35 0
931.42 0
931.49 0
931.56 0
931.63 0
931.70 0
931.77 0
931.84 0
931.91 0
931.98 0
932.05 0
932.12 0
932.19 0
932.26 0
932.33 0
932.40 0
932.47 0
932.54 0
932.61 0
932.68 0
932.75 0
932.82 0
932.89 0
932.96 0
933.03 0
933.10 0
933.17 0
933.24 0
933.31 0
933.38 0
933.45 0
933.52 0
933.59 0
933.66 0
933.73 0
933.80 0
933.87 0
933.94 0
934.01 0
934.08 0
934.15 0
934.22 0
934.29 0
934.36 0
934.43 0
934.50 0
934.57 0
934.64 0
934.71 0
934.78 0
934.85 0
934.92 0
934.99 0
935.06 0
935.13 0
935.20 0
935.27 0
935.34 0
935.41 0
935.48 0
935.55 0
935.62 0
935.69 0
935.76 0
935.83 0
935.90 0
935.97 0
936.04 0
936.11 0
936.18 0
936.25 0
936.32 0
936.39 0
936.46 0
936.53 0
936.60 0
936.67 0
936.74 0
936.81 0
936.88 0
936.95 0
937.02 0
937.09 0
937.16 0
937.23 0
937.30 0
937.37 0
937.44 0
937.51 0
937.58 0
937.65 0
937.72 0
937.79 0
937.87 0
937.94 0
938.01 0
938.08 0
938.15 0
938.22 0
938.29 0
938.36 0
938.43 0
938.50 0
938.57 0
938.64 0
938.71 0
938.78 0
938.85 0
938.92 0
938.99 0
939.06 0
939.13 0
939.20 0
939.27 0
939.34 0
939.41 0
939.48 0
939.55 0
939.62 0
939.69 0
939.76 0
939.83 0
939.90 0
939.97 0
940.04 0
940.11 0
940.18 0
940.25 0
940.32 0
940.39 0
940.46 0
940.53 0
940.60 0
940.67 0
940.74 0
940.81 0
940.88 0
940.95 0
941.02 0
941.09 0
941.16 0
941.23 0
941.30 0
941.37 0
941.45 0
941.52 0
941.59 0
941.66 0
941.73 0
941.80 0
941.87 0
941.94 0
942.01 0
942.08 0
942.15 0
942.22 0
942.29 0
942.36 0
942.43 0
942.50 0
942.57 0
942.64 0
942.71 0
942.78 0
942.85 0
942.92 0
942.99 0
943.06 0
943.13 0
943.20 0
943.27 0
943.34 0
943.41 0
943.48 0
943.55 0
943.62 0
943.69 0
943.77 0
943.84 0
943.91 0
943.98 0
944.05 0
944.12 0
944.19 0
944.26 0
944.33 0
944.40 0
944.47 0
944.54 0
944.61 0
944.68 0
944.75 0
944.82 0
944.89 0
944.96 0
945.03 0
945.10 0
945.17 0
945.24 0
945.31 0
945.38 0
945.45 0
945.52 0
945.60 0
945.67 0
945.74 0
945.81 0
945.88 0
945.95 0
946.02 0
946.09 0
946.16 0
946.23 0
946.30 0
946.37 0
946.44 0
946.51 0
946.58 0
946.65 0
946.72 0
946.79 0
946.86 0
946.93 0
947.00 0
947.07 0
947.15 0
947.22 0
947.29 0
947.36 0
947.43 0
947.50 0
947.57 0
947.64 0
947.71 0
947.78 0
947.85 0
947.92 0
947.99 0
948.06 0
948.13 0
948.20 0
948.27 0
948.34 0
948.41 0
948.48 0
948.56 0
948.63 0
948.70 0
948.77 0
948.84 0
948.91 0
948.98 0
949.05 0
949.12 0
949.19 0
949.26 0
949.33 0
949.40 0
949.47 0
949.54 0
949.61 0
949.68 0
949.75 0
949.83 0
949.90 0
949.97 0
950.04 0
950.11 0
950.18 0
950.25 0
950.32 0
950.39 0
950.46 0
950.53 0
950.60 0
950.67 0
950.74 0
950.81 0
950.88 0
950.95 0
951.03 0
951.10 0
951.17 0
951.24 0
951.31 0
951.38 0
951.45 0
951.52 0
951.59 0
951.66 0
951.73 0
951.80 0
951.87 0
951.94 0
952.01 0
952.08 0
952.16 0
952.23 0
952.30 0
952.37 0
952.44 0
952.51 0
952.58 0
952.65 0
952.72 0
952.79 0
952.86 0
952.93 0
953.00 0
953.07 0
953.15 0
953.22 0
953.29 0
953.36 0
953.43 0
953.50 0
953.57 1
953.64 1
953.71 1
953.78 1
953.85 1
953.92 1
953.99 1
954.06 1
954.14 1
954.21 1
954.28 1
954.35 1
954.42 0
954.49 0
954.56 0
954.63 0
954.70 0
954.77 0
954.84 0
954.91 0
954.98 0
955.06 0
955.13 0
955.20 0
955.27 0
955.34 0
955.41 0
955.48 0
955.55 0
955.62 0
955.69 0
955.76 0
955.83 0
955.90 0
955.98 0
956.05 0
956.12 0
956.19 0
956.26 0
956.33 0
956.40 0
956.47 0
956.54 0
956.61 0
956.68 0
956.75 0
956.83 0
956.90 0
956.97 0
957.04 0
957.11 0
957.18 0
957.25 0
957.32 0
957.39 0
957.46 0
957.53 0
957.60 0
957.68 0
957.75 0
957.82 0
957.89 0
957.96 0
958.03 0
958.10 0
958.17 0
958.24 0
958.31 0
958.38 0
958.46 0
958.53 0
958.60 0
958.67 0
958.74 0
958.81 0
958.88 0
958.95 0
959.02 0
959.09 0
959.16 0
959.24 0
959.31 0
959.38 0
959.45 0
959.52 0
959.59 0
959.66 0
959.73 0
959.80 0
959.87 0
959.94 0
960.02 0
960.09 0
960.16 0
960.23 0
960.30 0
960.37 0
960.44 0
960.51 0
960.58 0
960.65 0
960.73 0
960.80 0
960.87 0
960.94 0
961.01 0
961.08 0
961.15 0
961.22 0
961.29 0
961.36 0
961.44 0
961.51 0
961.58 0
961.65 0
961.72 0
961.79 0
961.86 0
961.93 0
962.00 0
962.07 0
962.15 0
962.22 0
962.29 0
962.36 0
962.43 0
962.50 0
962.57 0
962.64 0
962.71 0
962.78 0
962.86 0
962.93 0
963.00 0
963.07 0
963.14 0
963.21 0
963.28 0
963.35 0
963.42 0
963.50 0
963.57 0
963.64 0
963.71 0
963.78 0
963.85 0
963.92 0
963.99 0
964.06 0
964.14 0
964.21 0
964.28 0
964.35 0
964.42 0
964.49 0
964.56 0
964.63 0
964.70 0
964.78 0
964.85 0
964.92 0
964.99 0
965.06 0
965.13 0
965.20 0
965.27 0
965.34 0
965.42 0
965.49 0
965.56 0
965.63 0
965.70 0
965.77 0
965.84 0
965.91 0
965.98 0
966.06 0
966.13 0
966.20 0
966.27 0
966.34 0
966.41 0
966.48 0
966.55 0
966.63 0
966.70 0
966.77 0
966.84 0
966.91 0
966.98 0
967.05 0
967.12 0
967.20 0
967.27 0
967.34 0
967.41 0
967.48 0
967.55 0
967.62 0
967.69 0
967.77 0
967.84 0
967.91 0
967.98 0
968.05 0
968.12 0
968.19 0
968.26 0
968.34 0
968.41 0
968.48 0
968.55 0
968.62 0
968.69 0
968.76 0
968.83 0
968.91 0
968.98 0
969.05 0
969.12 0
969.19 0
969.26 0
969.33 0
969.40 0
969.48 0
969.55 0
969.62 0
969.69 0
969.76 0
969.83 0
969.90 0
969.97 0
970.05 0
970.12 0
970.19 0
970.26 0
970.33 0
970.40 0
970.47 0
970.55 0
970.62 0
970.69 0
970.76 0
970.83 0
970.90 0
970.97 0
971.04 0
971.12 0
971.19 0
971.26 0
971.33 0
971.40 0
971.47 0
971.54 0
971.62 0
971.69 0
971.76 0
971.83 0
971.90 0
971.97 0
972.04 0
972.12 0
972.19 0
972.26 0
972.33 0
972.40 0
972.47 0
972.54 0
972.62 0
972.69 0
972.76 0
972.83 0
972.90 0
972.97 0
973.04 0
973.12 0
973.19 0
973.26 0
973.33 0
973.40 0
973.47 0
973.54 0
973.62 0
973.69 0
973.76 0
973.83 0
973.90 0
973.97 0
974.04 0
974.12 0
974.19 0
974.26 0
974.33 0
974.40 0
974.47 0
974.54 0
974.62 0
974.69 0
974.76 0
974.83 0
974.90 0
974.97 0
975.05 0
975.12 0
975.19 0
975.26 0
975.33 0
975.40 0
975.47 0
975.55 0
975.62 0
975.69 0
975.76 0
975.83 0
975.90 0
975.98 0
976.05 0
976.12 0
976.19 0
976.26 0
976.33 0
976.40 0
976.48 0
976.55 0
976.62 0
976.69 0
976.76 0
976.83 0
976.91 0
976.98 0
977.05 0
977.12 0
977.19 0
977.26 0
977.33 0
977.41 1
977.48 0
977.55 0
977.62 0
977.69 0
977.76 0
977.84 0
977.91 0
977.98 0
978.05 0
978.12 0
978.19 0
978.27 0
978.34 0
978.41 0
978.48 0
978.55 0
978.62 0
978.70 0
978.77 0
978.84 0
978.91 0
978.98 0
979.05 0
979.13 1
979.20 1
979.27 1
979.34 1
979.41 1
979.48 1
979.56 1
979.63 1
979.70 1
979.77 1
979.84 1
979.91 1
979.99 0
980.06 0
980.13 0
980.20 0
980.27 0
980.34 0
980.42 0
980.49 0
980.56 1
980.63 1
980.70 1
980.77 1
980.85 1
980.92 1
980.99 1
981.06 0
981.13 0
981.20 0
981.28 0
981.35 0
981.42 0
981.49 0
981.56 0
981.64 0
981.71 0
981.78 0
981.85 0
981.92 0
981.99 0
982.07 0
982.14 0
982.21 0
982.28 0
982.35 0
982.42 0
982.50 0
982.57 0
982.64 0
982.71 0
982.78 0
982.86 0
982.93 0
983.00 0
983.07 0
983.14 0
983.21 0
983.29 0
983.36 0
983.43 0
983.50 0
983.57 0
983.65 0
983.72 0
983.79 0
983.86 0
983.93 0
984.00 0
984.08 0
984.15 0
984.22 0
984.29 0
984.36 0
984.44 0
984.51 0
984.58 0
984.65 0
984.72 0
984.79 0
984.87 0
984.94 0
985.01 0
985.08 0
985.15 0
985.23 0
985.30 0
985.37 0
985.44 0
985.51 0
985.59 0
985.66 1
985.73 1
985.80 1
985.87 1
985.94 1
986.02 1
986.09 0
986.16 0
986.23 0
986.30 0
986.38 0
986.45 0
986.52 0
986.59 0
986.66 0
986.74 0
986.81 0
986.88 0
986.95 0
987.02 0
987.10 0
987.17 0
987.24 0
987.31 0
987.38 0
987.46 0
987.53 0
987.60 0
987.67 0
987.74 0
987.82 0
987.89 0
987.96 0
988.03 0
988.10 0
988.18 0
988.25 0
988.32 0
988.39 0
988.46 0
988.54 0
988.61 0
988.68 0
988.75 0
988.82 0
988.90 0
988.97 0
989.04 0
989.11 0
989.18 0
989.26 0
989.33 0
989.40 0
989.47 0
989.54 0
989.62 0
989.69 0
989.76 0
989.83 0
989.90 0
989.98 0
990.05 0
990.12 1
990.19 1
990.26 1
990.34 1
990.41 1
990.48 1
990.55 1
990.62 0
990.70 0
990.77 0
990.84 0
990.91 0
990.98 0
991.06 0
991.13 0
991.20 0
991.27 0
991.35 0
991.42 0
991.49 0
991.56 0
991.63 0
991.71 0
991.78 0
991.85 0
991.92 0
991.99 0
992.07 0
992.14 0
992.21 0
992.28 0
992.35 0
992.43 0
992.50 0
992.57 0
992.64 0
992.72 0
992.79 0
992.86 0
992.93 0
993.00 0
993.08 0
993.15 0
993.22 0
993.29 0
993.37 0
993.44 0
993.51 0
993.58 0
993.65 0
993.73 0
993.80 1
993.87 1
993.94 1
994.01 1
994.09 1
994.16 1
994.23 1
994.30 1
994.38 1
994.45 1
994.52 1
994.59 2
994.66 2
994.74 2
994.81 3
994.88 3
994.95 4
995.03 4
995.10 4
995.17 4
995.24 4
995.31 4
995.39 3
995.46 3
995.53 3
995.60 3
995.68 4
995.75 4
995.82 4
995.89 5
995.97 5
996.04 5
996.11 5
996.18 5
996.25 5
996.33 5
996.40 4
996.47 4
996.54 4
996.62 4
996.69 4
996.76 4
996.83 4
996.90 3
996.98 3
997.05 3
997.12 3
997.19 3
997.27 4
997.34 4
997.41 4
997.48 4
997.56 4
997.63 4
997.70 4
997.77 4
997.85 4
997.92 3
997.99 3
998.06 3
998.13 3
998.21 3
998.28 3
998.35 2
998.42 2
998.50 2
998.57 1
998.64 1
998.71 1
998.79 1
998.86 0
998.93 0
999.00 0
999.08 1
999.15 1
999.22 1
999.29 1
999.36 1
999.44 1
999.51 1
999.58 1
999.65 1
999.73 1
999.80 1
999.87 1
999.94 1
1000.02 1
1000.09 1
1000.16 0
1000.23 0
1000.31 0
1000.38 0
1000.45 0
1000.52 1
1000.60 1
1000.67 1
1000.74 1
1000.81 1
1000.89 1
1000.96 1
1001.03 1
1001.10 1
1001.18 1
1001.25 1
1001.32 1
1001.39 0
1001.47 0
1001.54 0
1001.61 0
1001.68 0
1001.76 0
1001.83 0
1001.90 0
1001.97 0
1002.05 0
1002.12 0
1002.19 0
1002.26 0
1002.34 0
1002.41 0
1002.48 0
1002.55 0
1002.63 0
1002.70 1
1002.77 1
1002.84 1
1002.92 1
1002.99 1
1003.06 1
1003.13 1
1003.21 1
1003.28 1
1003.35 1
1003.42 0
1003.50 0
1003.57 0
1003.64 0
1003.71 0
1003.79 0
1003.86 0
1003.93 0
1004.00 0
1004.08 0
1004.15 0
1004.22 0
1004.29 1
1004.37 1
1004.44 1
1004.51 2
1004.58 2
1004.66 2
1004.73 2
1004.80 1
1004.87 1
1004.95 1
1005.02 1
1005.09 1
1005.16 1
1005.24 1
1005.31 1
1005.38 1
1005.46 1
1005.53 1
1005.60 0
1005.67 0
1005.75 0
1005.82 0
1005.89 0
1005.96 0
1006.04 0
1006.11 0
1006.18 0
1006.25 0
1006.33 0
1006.40 0
1006.47 0
1006.54 0
1006.62 0
1006.69 0
1006.76 0
1006.84 0
1006.91 0
1006.98 1
1007.05 1
1007.13 1
1007.20 1
1007.27 1
1007.34 1
1007.42 1
1007.49 0
1007.56 0
1007.64 0
1007.71 0
1007.78 0
1007.85 0
1007.93 0
1008.00 0
1008.07 0
1008.14 0
1008.22 0
1008.29 0
1008.36 0
1008.43 0
1008.51 0
1008.58 1
1008.65 1
1008.73 1
1008.80 2
1008.87 2
1008.94 2
1009.02 2
1009.09 2
1009.16 2
1009.23 2
1009.31 1
1009.38 1
1009.45 1
1009.53 1
1009.60 1
1009.67 1
1009.74 1
1009.82 1
1009.89 1
1009.96 1
1010.04 1
1010.11 1
1010.18 1
1010.25 1
1010.33 1
1010.40 1
1010.47 0
1010.54 0
1010.62 0
1010.69 0
1010.76 0
1010.84 0
1010.91 0
1010.98 0
1011.05 1
1011.13 1
1011.20 1
1011.27 1
1011.35 1
1011.42 1
1011.49 0
1011.56 0
1011.64 0
1011.71 1
1011.78 1
1011.86 1
1011.93 1
1012.00 1
1012.07 1
1012.15 1
1012.22 1
1012.29 1
1012.37 1
1012.44 1
1012.51 1
1012.58 1
1012.66 1
1012.73 1
1012.80 1
1012.88 1
1012.95 1
1013.02 1
1013.09 1
1013.17 1
1013.24 1
1013.31 0
1013.39 0
1013.46 1
1013.53 1
1013.60 1
1013.68 1
1013.75 1
1013.82 1
1013.90 1
1013.97 1
1014.04 1
1014.12 1
1014.19 1
1014.26 1
1014.33 0
1014.41 0
1014.48 0
1014.55 0
1014.63 0
1014.70 0
1014.77 0
1014.84 0
1014.92 0
1014.99 0
1015.06 0
1015.14 1
1015.21 1
1015.28 1
1015.36 1
1015.43 1
1015.50 1
1015.57 0
1015.65 0
1015.72 0
1015.79 0
1015.87 0
1015.94 0
1016.01 0
1016.09 0
1016.16 0
1016.23 0
1016.30 0
1016.38 0
1016.45 1
1016.52 1
1016.60 2
1016.67 2
1016.74 3
1016.82 3
1016.89 3
1016.96 3
1017.03 3
1017.11 2
1017.18 2
1017.25 2
1017.33 1
1017.40 1
1017.47 1
1017.55 1
1017.62 1
1017.69 1
1017.76 1
1017.84 1
1017.91 1
1017.98 1
1018.06 1
1018.13 1
1018.20 1
1018.28 2
1018.35 2
1018.42 2
1018.50 3
1018.57 3
1018.64 3
1018.71 3
1018.79 3
1018.86 2
1018.93 2
1019.01 1
1019.08 1
1019.15 0
1019.23 0
1019.30 0
1019.37 0
1019.45 0
1019.52 0
1019.59 0
1019.67 1
1019.74 1
1019.81 1
1019.88 1
1019.96 1
1020.03 1
1020.10 1
1020.18 1
1020.25 1
1020.32 1
1020.40 1
1020.47 2
1020.54 2
1020.62 2
1020.69 2
1020.76 2
1020.84 2
1020.91 2
1020.98 1
1021.06 1
1021.13 1
1021.20 1
1021.27 1
1021.35 1
1021.42 1
1021.49 1
1021.57 1
1021.64 1
1021.71 1
1021.79 1
1021.86 1
1021.93 1
1022.01 1
1022.08 1
1022.15 1
1022.23 2
1022.30 2
1022.37 3
1022.45 3
1022.52 3
1022.59 3
1022.67 3
1022.74 2
1022.81 1
1022.89 1
1022.96 1
1023.03 0
1023.11 0
1023.18 0
1023.25 1
1023.32 1
1023.40 2
1023.47 2
1023.54 2
1023.62 3
1023.69 3
1023.76 3
1023.84 2
1023.91 2
1023.98 2
1024.06 2
1024.13 1
1024.20 1
1024.28 1
1024.35 1
1024.42 1
1024.50 1
1024.57 0
1024.64 0
1024.72 0
1024.79 0
1024.86 0
1024.94 0
1025.01 0
1025.08 0
1025.16 0
1025.23 0
1025.30 0
1025.38 0
1025.45 0
1025.52 0
1025.60 1
1025.67 1
1025.74 1
1025.82 1
1025.89 2
1025.96 2
1026.04 2
1026.11 2
1026.18 2
1026.26 2
1026.33 1
1026.40 1
1026.48 1
1026.55 1
1026.62 1
1026.70 1
1026.77 1
1026.84 1
1026.92 1
1026.99 1
1027.06 2
1027.14 2
1027.21 2
1027.28 3
1027.36 3
1027.43 3
1027.50 3
1027.58 3
1027.65 2
1027.73 2
1027.80 2
1027.87 2
1027.95 2
1028.02 2
1028.09 1
1028.17 1
1028.24 2
1028.31 2
1028.39 2
1028.46 2
1028.53 3
1028.61 3
1028.68 3
1028.75 2
1028.83 2
1028.90 1
1028.97 1
1029.05 0
1029.12 0
1029.19 0
1029.27 0
1029.34 0
1029.41 0
1029.49 0
1029.56 0
1029.63 0
1029.71 1
1029.78 2
1029.86 2
1029.93 3
1030.00 4
1030.08 4
1030.15 4
1030.22 4
1030.30 4
1030.37 3
1030.44 3
1030.52 2
1030.59 2
1030.66 2
1030.74 2
1030.81 2
1030.88 2
1030.96 2
1031.03 3
1031.11 3
1031.18 3
1031.25 4
1031.33 3
1031.40 3
1031.47 2
1031.55 2
1031.62 1
1031.69 0
1031.77 0
1031.84 0
1031.91 0
1031.99 0
1032.06 0
1032.13 1
1032.21 1
1032.28 1
1032.36 1
1032.43 1
1032.50 1
1032.58 1
1032.65 1
1032.72 1
1032.80 1
1032.87 2
1032.94 2
1033.02 2
1033.09 3
1033.17 3
1033.24 3
1033.31 3
1033.39 3
1033.46 4
1033.53 4
1033.61 4
1033.68 4
1033.75 4
1033.83 4
1033.90 4
1033.98 4
1034.05 4
1034.12 3
1034.20 3
1034.27 2
1034.34 2
1034.42 3
1034.49 3
1034.56 4
1034.64 5
1034.71 5
1034.79 6
1034.86 6
1034.93 6
1035.01 6
1035.08 5
1035.15 5
1035.23 5
1035.30 4
1035.37 5
1035.45 5
1035.52 6
1035.60 7
1035.67 7
1035.74 8
1035.82 8
1035.89 7
1035.96 7
1036.04 6
1036.11 5
1036.19 4
1036.26 3
1036.33 3
1036.41 3
1036.48 4
1036.55 5
1036.63 6
1036.70 6
1036.78 7
1036.85 7
1036.92 7
1037.00 7
1037.07 6
1037.14 5
1037.22 4
1037.29 4
1037.37 5
1037.44 6
1037.51 7
1037.59 8
1037.66 8
1037.73 9
1037.81 9
1037.88 8
1037.96 8
1038.03 7
1038.10 7
1038.18 6
1038.25 6
1038.32 6
1038.40 6
1038.47 6
1038.55 5
1038.62 5
1038.69 5
1038.77 5
1038.84 5
1038.91 4
1038.99 4
1039.06 5
1039.14 5
1039.21 5
1039.28 5
1039.36 4
1039.43 4
1039.51 4
1039.58 4
1039.65 4
1039.73 3
1039.80 3
1039.87 3
1039.95 3
1040.02 2
1040.10 2
1040.17 2
1040.24 2
1040.32 2
1040.39 2
1040.47 2
1040.54 3
1040.61 3
1040.69 4
1040.76 4
1040.83 5
1040.91 5
1040.98 5
1041.06 5
1041.13 4
1041.20 4
1041.28 3
1041.35 3
1041.43 3
1041.50 4
1041.57 5
1041.65 5
1041.72 6
1041.80 6
1041.87 6
1041.94 6
1042.02 5
1042.09 4
1042.17 2
1042.24 1
1042.31 1
1042.39 0
1042.46 0
1042.53 1
1042.61 2
1042.68 2
1042.76 3
1042.83 3
1042.90 3
1042.98 3
1043.05 3
1043.13 2
1043.20 2
1043.27 1
1043.35 1
1043.42 1
1043.50 2
1043.57 2
1043.64 3
1043.72 3
1043.79 4
1043.87 4
1043.94 3
1044.01 3
1044.09 2
1044.16 1
1044.24 0
1044.31 0
1044.38 0
1044.46 0
1044.53 0
1044.61 0
1044.68 0
1044.75 0
1044.83 0
1044.90 1
1044.98 1
1045.05 2
1045.12 2
1045.20 3
1045.27 4
1045.35 4
1045.42 5
1045.49 5
1045.57 5
1045.64 4
1045.72 4
1045.79 4
1045.87 4
1045.94 4
1046.01 4
1046.09 4
1046.16 4
1046.24 3
1046.31 3
1046.38 2
1046.46 2
1046.53 2
1046.61 2
1046.68 2
1046.75 3
1046.83 3
1046.90 4
1046.98 4
1047.05 4
1047.12 3
1047.20 2
1047.27 1
1047.35 0
1047.42 0
1047.50 0
1047.57 0
1047.64 0
1047.72 0
1047.79 0
1047.87 0
1047.94 0
1048.01 1
1048.09 1
1048.16 1
1048.24 1
1048.31 1
1048.38 1
1048.46 1
1048.53 1
1048.61 0
1048.68 0
1048.76 0
1048.83 0
1048.90 0
1048.98 1
1049.05 2
1049.13 3
1049.20 4
1049.27 4
1049.35 5
1049.42 5
1049.50 5
1049.57 5
1049.65 5
1049.72 6
1049.79 6
1049.87 7
1049.94 7
1050.02 7
1050.09 6
1050.17 5
1050.24 4
1050.31 2
1050.39 1
1050.46 1
1050.54 1
1050.61 2
1050.68 4
1050.76 5
1050.83 7
1050.91 8
1050.98 9
1051.06 10
1051.13 10
1051.20 10
1051.28 9
1051.35 9
1051.43 8
1051.50 8
1051.58 8
1051.65 8
1051.72 8
1051.80 7
1051.87 7
1051.95 7
1052.02 7
1052.10 7
1052.17 8
1052.24 8
1052.32 9
1052.39 10
1052.47 11
1052.54 11
1052.62 12
1052.69 12
1052.76 12
1052.84 12
1052.91 12
1052.99 11
1053.06 11
1053.14 10
1053.21 9
1053.28 8
1053.36 7
1053.43 7
1053.51 6
1053.58 6
1053.66 6
1053.73 6
1053.80 7
1053.88 7
1053.95 7
1054.03 7
1054.10 7
1054.18 7
1054.25 7
1054.33 7
1054.40 8
1054.47 8
1054.55 9
1054.62 11
1054.70 13
1054.77 15
1054.85 16
1054.92 17
1054.99 17
1055.07 16
1055.14 15
1055.22 14
1055.29 13
1055.37 12
1055.44 11
1055.52 11
1055.59 11
1055.66 11
1055.74 11
1055.81 11
1055.89 11
1055.96 11
1056.04 10
1056.11 10
1056.18 9
1056.26 9
1056.33 9
1056.41 9
1056.48 9
1056.56 9
1056.63 10
1056.71 11
1056.78 12
1056.85 13
1056.93 14
1057.00 14
1057.08 14
1057.15 14
1057.23 14
1057.30 13
1057.38 12
1057.45 11
1057.53 10
1057.60 9
1057.67 7
1057.75 5
1057.82 4
1057.90 2
1057.97 1
1058.05 0
1058.12 0
1058.20 1
1058.27 2
1058.34 4
1058.42 5
1058.49 7
1058.57 8
1058.64 8
1058.72 8
1058.79 8
1058.87 7
1058.94 5
1059.02 4
1059.09 3
1059.16 2
1059.24 2
1059.31 2
1059.39 3
1059.46 4
1059.54 5
1059.61 5
1059.69 6
1059.76 6
1059.84 7
1059.91 7
1059.98 7
1060.06 7
1060.13 7
1060.21 7
1060.28 7
1060.36 8
1060.43 8
1060.51 9
1060.58 9
1060.66 9
1060.73 8
1060.80 8
1060.88 7
1060.95 6
1061.03 5
1061.10 5
1061.18 6
1061.25 6
1061.33 7
1061.40 8
1061.48 9
1061.55 9
1061.63 8
1061.70 8
1061.77 7
1061.85 7
1061.92 7
1062.00 7
1062.07 7
1062.15 7
1062.22 7
1062.30 6
1062.37 5
1062.45 4
1062.52 3
1062.60 1
1062.67 0
1062.74 0
1062.82 0
1062.89 0
1062.97 0
1063.04 1
1063.12 2
1063.19 3
1063.27 4
1063.34 5
1063.42 5
1063.49 5
1063.57 4
1063.64 4
1063.72 3
1063.79 2
1063.86 1
1063.94 1
1064.01 1
1064.09 0
1064.16 0
1064.24 0
1064.31 0
1064.39 0
1064.46 0
1064.54 0
1064.61 0
1064.69 0
1064.76 0
1064.84 1
1064.91 2
1064.99 3
1065.06 4
1065.14 5
1065.21 6
1065.28 6
1065.36 6
1065.43 7
1065.51 8
1065.58 9
1065.66 11
1065.73 13
1065.81 15
1065.88 16
1065.96 16
1066.03 16
1066.11 15
1066.18 13
1066.26 12
1066.33 10
1066.41 9
1066.48 8
1066.56 7
1066.63 7
1066.71 7
1066.78 6
1066.85 6
1066.93 5
1067.00 4
1067.08 3
1067.15 3
1067.23 3
1067.30 3
1067.38 3
1067.45 4
1067.53 5
1067.60 6
1067.68 6
1067.75 6
1067.83 5
1067.90 5
1067.98 4
1068.05 3
1068.13 3
1068.20 4
1068.28 5
1068.35 6
1068.43 8
1068.50 10
1068.58 13
1068.65 15
1068.73 17
1068.80 19
1068.88 20
1068.95 19
1069.03 18
1069.10 16
1069.17 13
1069.25 11
1069.32 9
1069.40 7
1069.47 6
1069.55 5
1069.62 4
1069.70 4
1069.77 4
1069.85 4
1069.92 4
1070.00 4
1070.07 4
1070.15 5
1070.22 5
1070.30 5
1070.37 5
1070.45 4
1070.52 4
1070.60 4
1070.67 4
1070.75 4
1070.82 4
1070.90 4
1070.97 4
1071.05 4
1071.12 4
1071.20 4
1071.27 4
1071.35 4
1071.42 5
1071.50 5
1071.57 6
1071.65 5
1071.72 4
1071.80 3
1071.87 3
1071.95 2
1072.02 2
1072.10 2
1072.17 2
1072.25 3
1072.32 3
1072.40 3
1072.47 2
1072.55 2
1072.62 2
1072.70 3
1072.77 4
1072.85 6
1072.92 7
1073.00 8
1073.07 9
1073.15 9
1073.22 9
1073.30 8
1073.37 8
1073.45 8
1073.52 8
1073.60 9
1073.67 10
1073.75 11
1073.82 11
1073.90 11
1073.97 11
1074.05 10
1074.12 8
1074.20 7
1074.27 6
1074.35 5
1074.42 4
1074.50 4
1074.57 4
1074.65 4
1074.72 5
1074.80 6
1074.87 7
1074.95 7
1075.02 6
1075.10 5
1075.17 4
1075.25 3
1075.32 2
1075.40 1
1075.47 1
1075.55 1
1075.62 1
1075.70 2
1075.77 2
1075.85 2
1075.93 2
1076.00 1
1076.08 0
1076.15 0
1076.23 0
1076.30 0
1076.38 0
1076.45 0
1076.53 0
1076.60 0
1076.68 1
1076.75 2
1076.83 3
1076.90 4
1076.98 5
1077.05 5
1077.13 6
1077.20 7
1077.28 7
1077.35 7
1077.43 8
1077.50 7
1077.58 7
1077.65 6
1077.73 6
1077.80 6
1077.88 6
1077.95 7
1078.03 8
1078.10 10
1078.18 11
1078.26 12
1078.33 12
1078.41 11
1078.48 9
1078.56 6
1078.63 4
1078.71 2
1078.78 0
1078.86 0
1078.93 0
1079.01 0
1079.08 0
1079.16 0
1079.23 0
1079.31 0
1079.38 0
1079.46 1
1079.53 1
1079.61 1
1079.68 2
1079.76 2
1079.83 2
1079.91 2
1079.99 3
1080.06 3
1080.14 3
1080.21 3
1080.29 4
1080.36 3
1080.44 3
1080.51 3
1080.59 2
1080.66 1
1080.74 1
1080.81 0
1080.89 1
1080.96 2
1081.04 4
1081.11 6
1081.19 8
1081.27 10
1081.34 10
1081.42 10
1081.49 8
1081.57 5
1081.64 3
1081.72 0
1081.79 0
1081.87 0
1081.94 0
1082.02 2
1082.09 4
1082.17 7
1082.24 10
1082.32 12
1082.40 14
1082.47 15
1082.55 15
1082.62 16
1082.70 16
1082.77 16
1082.85 16
1082.92 16
1083.00 16
1083.07 16
1083.15 16
1083.22 17
1083.30 16
1083.37 16
1083.45 15
1083.53 14
1083.60 12
1083.68 11
1083.75 10
1083.83 10
1083.90 10
1083.98 10
1084.05 10
1084.13 9
1084.20 8
1084.28 6
1084.35 4
1084.43 3
1084.51 3
1084.58 3
1084.66 4
1084.73 5
1084.81 6
1084.88 6
1084.96 6
1085.03 4
1085.11 4
1085.18 3
1085.26 3
1085.34 4
1085.41 6
1085.49 7
1085.56 8
1085.64 7
1085.71 7
1085.79 5
1085.86 4
1085.94 4
1086.01 5
1086.09 7
1086.17 9
1086.24 12
1086.32 14
1086.39 15
1086.47 16
1086.54 16
1086.62 15
1086.69 14
1086.77 13
1086.85 12
1086.92 12
1087.00 12
1087.07 12
1087.15 13
1087.22 15
1087.30 17
1087.37 19
1087.45 22
1087.52 24
1087.60 25
1087.68 24
1087.75 22
1087.83 19
1087.90 16
1087.98 12
1088.05 9
1088.13 7
1088.20 6
1088.28 7
1088.36 9
1088.43 12
1088.51 15
1088.58 18
1088.66 19
1088.73 18
1088.81 16
1088.88 13
1088.96 10
1089.04 6
1089.11 3
1089.19 1
1089.26 0
1089.34 0
1089.41 0
1089.49 0
1089.56 0
1089.64 0
1089.72 0
1089.79 0
1089.87 1
1089.94 3
1090.02 3
1090.09 3
1090.17 3
1090.25 2
1090.32 1
1090.40 0
1090.47 0
1090.55 0
1090.62 0
1090.70 0
1090.77 0
1090.85 0
1090.93 0
1091.00 1
1091.08 2
1091.15 4
1091.23 5
1091.30 7
1091.38 8
1091.46 9
1091.53 9
1091.61 10
1091.68 11
1091.76 13
1091.83 15
1091.91 17
1091.99 19
1092.06 21
1092.14 22
1092.21 23
1092.29 24
1092.36 25
1092.44 27
1092.51 28
1092.59 30
1092.67 31
1092.74 32
1092.82 33
1092.89 33
1092.97 33
1093.04 32
1093.12 30
1093.20 29
1093.27 27
1093.35 25
1093.42 23
1093.50 21
1093.57 20
1093.65 19
1093.73 20
1093.80 21
1093.88 22
1093.95 23
1094.03 24
1094.11 23
1094.18 21
1094.26 18
1094.33 14
1094.41 10
1094.48 6
1094.56 3
1094.64 0
1094.71 0
1094.79 0
1094.86 0
1094.94 0
1095.01 0
1095.09 0
1095.17 1
1095.24 3
1095.32 5
1095.39 8
1095.47 10
1095.54 12
1095.62 13
1095.70 14
1095.77 15
1095.85 16
1095.92 17
1096.00 19
1096.08 21
1096.15 24
1096.23 26
1096.30 28
1096.38 30
1096.45 31
1096.53 30
1096.61 29
1096.68 27
1096.76 24
1096.83 21
1096.91 19
1096.99 18
1097.06 17
1097.14 18
1097.21 20
1097.29 22
1097.36 24
1097.44 26
1097.52 27
1097.59 27
1097.67 26
1097.74 24
1097.82 22
1097.90 20
1097.97 18
1098.05 17
1098.12 16
1098.20 15
1098.28 14
1098.35 13
1098.43 12
1098.50 11
1098.58 11
1098.66 11
1098.73 13
1098.81 15
1098.88 17
1098.96 19
1099.03 21
1099.11 23
1099.19 23
1099.26 23
1099.34 22
1099.41 22
1099.49 23
1099.57 23
1099.64 25
1099.72 26
1099.79 26
1099.87 26
1099.95 24
1100.02 21
1100.10 17
1100.17 13
1100.25 9
1100.33 6
1100.40 4
1100.48 3
1100.55 4
1100.63 5
1100.71 7
1100.78 10
1100.86 12
1100.93 13
1101.01 14
1101.09 13
1101.16 12
1101.24 11
1101.31 9
1101.39 7
1101.47 6
1101.54 4
1101.62 3
1101.69 1
1101.77 0
1101.85 0
1101.92 0
1102.00 0
1102.07 0
1102.15 0
1102.23 0
1102.30 0
1102.38 1
1102.45 2
1102.53 3
1102.61 3
1102.68 2
1102.76 2
1102.83 2
1102.91 2
1102.99 4
1103.06 6
1103.14 9
1103.21 12
1103.29 15
1103.37 18
1103.44 19
1103.52 20
1103.59 20
1103.67 20
1103.75 19
1103.82 17
1103.90 15
1103.98 13
1104.05 11
1104.13 8
1104.20 5
1104.28 2
1104.36 0
1104.43 0
1104.51 0
1104.58 0
1104.66 0
1104.74 0
1104.81 0
1104.89 0
1104.96 1
1105.04 2
1105.12 3
1105.19 4
1105.27 4
1105.35 4
1105.42 4
1105.50 4
1105.57 3
1105.65 2
1105.73 2
1105.80 1
1105.88 0
1105.95 0
1106.03 1
1106.11 2
1106.18 5
1106.26 8
1106.34 11
1106.41 15
1106.49 18
1106.56 20
1106.64 22
1106.72 22
1106.79 22
1106.87 20
1106.94 17
1107.02 14
1107.10 10
1107.17 7
1107.25 4
1107.33 2
1107.40 2
1107.48 2
1107.55 3
1107.63 5
1107.71 6
1107.78 8
1107.86 10
1107.94 12
1108.01 14
1108.09 17
1108.16 19
1108.24 22
1108.32 25
1108.39 27
1108.47 29
1108.55 30
1108.62 29
1108.70 28
1108.77 26
1108.85 24
1108.93 22
1109.00 21
1109.08 21
1109.16 23
1109.23 25
1109.31 28
1109.38 31
1109.46 33
1109.54 35
1109.61 35
1109.69 34
1109.77 31
1109.84 28
1109.92 25
1109.99 23
1110.07 22
1110.15 23
1110.22 24
1110.30 27
1110.38 29
1110.45 32
1110.53 33
1110.61 34
1110.68 35
1110.76 34
1110.83 34
1110.91 35
1110.99 35
1111.06 36
1111.14 37
1111.22 37
1111.29 38
1111.37 38
1111.44 38
1111.52 39
1111.60 40
1111.67 42
1111.75 44
1111.83 47
1111.90 50
1111.98 51
1112.06 52
1112.13 50
1112.21 48
1112.28 44
1112.36 41
1112.44 38
1112.51 36
1112.59 35
1112.67 36
1112.74 37
1112.82 38
1112.90 39
1112.97 40
1113.05 39
1113.13 38
1113.20 36
1113.28 34
1113.35 33
1113.43 32
1113.51 33
1113.58 35
1113.66 38
1113.74 42
1113.81 45
1113.89 48
1113.97 50
1114.04 52
1114.12 53
1114.20 53
1114.27 52
1114.35 50
1114.42 48
1114.50 44
1114.58 40
1114.65 36
1114.73 32
1114.81 29
1114.88 27
1114.96 27
1115.04 27
1115.11 28
1115.19 29
1115.27 29
1115.34 29
1115.42 28
1115.50 26
1115.57 24
1115.65 22
1115.72 20
1115.80 18
1115.88 17
1115.95 16
1116.03 15
1116.11 16
1116.18 16
1116.26 17
1116.34 18
1116.41 20
1116.49 22
1116.57 24
1116.64 25
1116.72 26
1116.80 27
1116.87 26
1116.95 25
1117.03 24
1117.10 23
1117.18 22
1117.26 23
1117.33 25
1117.41 28
1117.48 31
1117.56 35
1117.64 39
1117.71 41
1117.79 43
1117.87 42
1117.94 40
1118.02 38
1118.10 35
1118.17 34
1118.25 33
1118.33 34
1118.40 37
1118.48 40
1118.56 42
1118.63 44
1118.71 45
1118.79 45
1118.86 44
1118.94 43
1119.02 43
1119.09 43
1119.17 43
1119.25 44
1119.32 44
1119.40 45
1119.48 46
1119.55 47
1119.63 47
1119.71 46
1119.78 44
1119.86 41
1119.94 38
1120.01 34
1120.09 31
1120.17 30
1120.24 29
1120.32 30
1120.40 31
1120.47 33
1120.55 34
1120.63 35
1120.70 35
1120.78 35
1120.86 33
1120.93 32
1121.01 29
1121.09 27
1121.16 25
1121.24 24
1121.32 24
1121.39 24
1121.47 25
1121.55 25
1121.62 25
1121.70 25
1121.78 23
1121.85 22
1121.93 21
1122.01 20
1122.08 21
1122.16 23
1122.24 25
1122.31 29
1122.39 34
1122.47 38
1122.54 41
1122.62 43
1122.70 43
1122.77 41
1122.85 37
1122.93 31
1123.00 26
1123.08 22
1123.16 20
1123.23 20
1123.31 21
1123.39 23
1123.46 25
1123.54 26
1123.62 27
1123.69 26
1123.77 26
1123.85 26
1123.92 28
1124.00 32
1124.08 38
1124.16 43
1124.23 49
1124.31 54
1124.39 58
1124.46 61
1124.54 62
1124.62 63
1124.69 64
1124.77 63
1124.85 61
1124.92 58
1125.00 54
1125.08 51
1125.15 47
1125.23 45
1125.31 42
1125.38 41
1125.46 39
1125.54 38
1125.61 37
1125.69 35
1125.77 34
1125.85 33
1125.92 32
1126.00 32
1126.08 31
1126.15 32
1126.23 32
1126.31 33
1126.38 34
1126.46 35
1126.54 34
1126.61 33
1126.69 31
1126.77 28
1126.84 25
1126.92 22
1127.00 20
1127.08 20
1127.15 22
1127.23 24
1127.31 26
1127.38 27
1127.46 26
1127.54 23
1127.61 19
1127.69 12
1127.77 6
1127.84 1
1127.92 0
1128.00 0
1128.07 0
1128.15 0
1128.23 0
1128.31 3
1128.38 5
1128.46 8
1128.54 11
1128.61 13
1128.69 15
1128.77 15
1128.84 15
1128.92 13
1129.00 11
1129.07 8
1129.15 4
1129.23 1
1129.31 0
1129.38 0
1129.46 0
1129.54 0
1129.61 0
1129.69 1
1129.77 5
1129.84 8
1129.92 12
1130.00 14
1130.08 15
1130.15 13
1130.23 10
1130.31 5
1130.38 0
1130.46 0
1130.54 0
1130.61 0
1130.69 0
1130.77 0
1130.85 0
1130.92 0
1131.00 1
1131.08 7
1131.15 12
1131.23 16
1131.31 19
1131.38 22
1131.46 24
1131.54 26
1131.62 27
1131.69 28
1131.77 29
1131.85 29
1131.92 28
1132.00 27
1132.08 26
1132.16 25
1132.23 23
1132.31 22
1132.39 19
1132.46 16
1132.54 13
1132.62 11
1132.69 9
1132.77 9
1132.85 11
1132.93 14
1133.00 18
1133.08 21
1133.16 23
1133.23 22
1133.31 20
1133.39 15
1133.47 11
1133.54 7
1133.62 5
1133.70 5
1133.77 7
1133.85 11
1133.93 16
1134.01 21
1134.08 26
1134.16 29
1134.24 31
1134.31 32
1134.39 32
1134.47 32
1134.55 31
1134.62 30
1134.70 29
1134.78 28
1134.85 26
1134.93 25
1135.01 25
1135.09 26
1135.16 28
1135.24 31
1135.32 37
1135.39 43
1135.47 50
1135.55 57
1135.63 63
1135.70 67
1135.78 69
1135.86 69
1135.93 68
1136.01 65
1136.09 61
1136.17 57
1136.24 53
1136.32 49
1136.40 46
1136.47 44
1136.55 42
1136.63 42
1136.71 42
1136.78 44
1136.86 46
1136.94 49
1137.02 51
1137.09 54
1137.17 56
1137.25 59
1137.32 62
1137.40 66
1137.48 71
1137.56 76
1137.63 82
1137.71 88
1137.79 94
1137.86 99
1137.94 103
1138.02 107
1138.10 110
1138.17 113
1138.25 115
1138.33 117
1138.41 118
1138.48 118
1138.56 119
1138.64 120
1138.71 120
1138.79 120
1138.87 120
1138.95 119
1139.02 119
1139.10 119
1139.18 119
1139.26 120
1139.33 121
1139.41 122
1139.49 123
1139.57 122
1139.64 121
1139.72 118
1139.80 115
1139.87 112
1139.95 109
1140.03 108
1140.11 107
1140.18 107
1140.26 108
1140.34 107
1140.42 106
1140.49 104
1140.57 102
1140.65 100
1140.73 97
1140.80 95
1140.88 93
1140.96 91
1141.03 90
1141.11 89
1141.19 89
1141.27 88
1141.34 88
1141.42 88
1141.50 87
1141.58 85
1141.65 81
1141.73 77
1141.81 72
1141.89 68
1141.96 64
1142.04 61
1142.12 59
1142.20 58
1142.27 57
1142.35 56
1142.43 55
1142.50 54
1142.58 52
1142.66 49
1142.74 47
1142.81 44
1142.89 41
1142.97 38
1143.05 35
1143.12 32
1143.20 29
1143.28 25
1143.36 22
1143.43 18
1143.51 15
1143.59 13
1143.67 12
1143.74 12
1143.82 14
1143.90 15
1143.98 17
1144.05 19
1144.13 21
1144.21 23
1144.29 25
1144.36 28
1144.44 31
1144.52 36
1144.60 40
1144.67 44
1144.75 48
1144.83 51
1144.91 52
1144.98 51
1145.06 49
1145.14 45
1145.22 41
1145.29 36
1145.37 32
1145.45 28
1145.53 25
1145.60 23
1145.68 21
1145.76 20
1145.84 18
1145.91 16
1145.99 13
1146.07 11
1146.15 9
1146.22 7
1146.30 5
1146.38 4
1146.46 3
1146.53 2
1146.61 0
1146.69 0
1146.77 0
1146.84 0
1146.92 1
1147.00 3
1147.08 4
1147.15 4
1147.23 2
1147.31 0
1147.39 0
1147.46 0
1147.54 0
1147.62 0
1147.70 0
1147.77 2
1147.85 6
1147.93 10
1148.01 13
1148.09 16
1148.16 17
1148.24 18
1148.32 17
1148.40 17
1148.47 16
1148.55 16
1148.63 16
1148.71 18
1148.78 20
1148.86 24
1148.94 27
1149.02 30
1149.09 33
1149.17 35
1149.25 36
1149.33 36
1149.40 36
1149.48 35
1149.56 33
1149.64 31
1149.72 28
1149.79 26
1149.87 25
1149.95 24
1150.03 23
1150.10 22
1150.18 21
1150.26 19
1150.34 17
1150.41 15
1150.49 15
1150.57 17
1150.65 21
1150.73 27
1150.80 34
1150.88 40
1150.96 45
1151.04 49
1151.11 50
1151.19 49
1151.27 48
1151.35 45
1151.42 43
1151.50 41
1151.58 41
1151.66 42
1151.74 46
1151.81 51
1151.89 57
1151.97 64
1152.05 71
1152.12 76
1152.20 81
1152.28 84
1152.36 87
1152.43 89
1152.51 91
1152.59 93
1152.67 95
1152.75 97
1152.82 99
1152.90 99
1152.98 99
1153.06 98
1153.13 96
1153.21 94
1153.29 93
1153.37 92
1153.45 93
1153.52 96
1153.60 98
1153.68 102
1153.76 104
1153.83 106
1153.91 107
1153.99 109
1154.07 110
1154.15 112
1154.22 114
1154.30 118
1154.38 121
1154.46 125
1154.54 127
1154.61 128
1154.69 128
1154.77 128
1154.85 127
1154.92 125
1155.00 124
1155.08 122
1155.16 120
1155.24 117
1155.31 114
1155.39 110
1155.47 107
1155.55 104
1155.62 102
1155.70 100
1155.78 99
1155.86 98
1155.94 97
1156.01 96
1156.09 95
1156.17 94
1156.25 92
1156.33 89
1156.40 83
1156.48 76
1156.56 67
1156.64 57
1156.71 47
1156.79 38
1156.87 32
1156.95 29
1157.03 30
1157.10 33
1157.18 40
1157.26 47
1157.34 54
1157.42 59
1157.49 62
1157.57 63
1157.65 62
1157.73 59
1157.81 55
1157.88 51
1157.96 47
1158.04 44
1158.12 41
1158.20 40
1158.27 38
1158.35 36
1158.43 34
1158.51 30
1158.59 25
1158.66 20
1158.74 14
1158.82 8
1158.90 2
1158.97 0
1159.05 0
1159.13 0
1159.21 0
1159.29 2
1159.36 8
1159.44 15
1159.52 22
1159.60 29
1159.68 33
1159.75 34
1159.83 32
1159.91 28
1159.99 24
1160.07 19
1160.14 15
1160.22 12
1160.30 10
1160.38 10
1160.46 10
1160.53 10
1160.61 9
1160.69 9
1160.77 8
1160.85 7
1160.92 6
1161.00 6
1161.08 6
1161.16 6
1161.24 6
1161.32 7
1161.39 9
1161.47 10
1161.55 12
1161.63 14
1161.71 16
1161.78 19
1161.86 23
1161.94 27
1162.02 33
1162.10 40
1162.17 46
1162.25 50
1162.33 53
1162.41 53
1162.49 51
1162.56 47
1162.64 43
1162.72 39
1162.80 37
1162.88 37
1162.95 38
1163.03 40
1163.11 42
1163.19 42
1163.27 42
1163.35 41
1163.42 40
1163.50 37
1163.58 35
1163.66 32
1163.74 29
1163.81 26
1163.89 22
1163.97 17
1164.05 13
1164.13 10
1164.20 7
1164.28 6
1164.36 5
1164.44 6
1164.52 6
1164.60 7
1164.67 7
1164.75 7
1164.83 6
1164.91 5
1164.99 3
1165.06 1
1165.14 0
1165.22 0
1165.30 0
1165.38 0
1165.46 0
1165.53 0
1165.61 0
1165.69 1
1165.77 6
1165.85 12
1165.92 17
1166.00 21
1166.08 24
1166.16 26
1166.24 28
1166.32 28
1166.39 29
1166.47 29
1166.55 31
1166.63 33
1166.71 36
1166.78 38
1166.86 40
1166.94 39
1167.02 36
1167.10 31
1167.18 25
1167.25 18
1167.33 12
1167.41 6
1167.49 2
1167.57 0
1167.65 0
1167.72 0
1167.80 0
1167.88 0
1167.96 0
1168.04 0
1168.12 1
1168.19 3
1168.27 4
1168.35 4
1168.43 3
1168.51 2
1168.58 2
1168.66 3
1168.74 4
1168.82 6
1168.90 8
1168.98 10
1169.05 12
1169.13 13
1169.21 15
1169.29 16
1169.37 17
1169.45 18
1169.52 20
1169.60 22
1169.68 24
1169.76 27
1169.84 30
1169.92 33
1169.99 34
1170.07 35
1170.15 34
1170.23 31
1170.31 26
1170.39 20
1170.46 14
1170.54 10
1170.62 6
1170.70 5
1170.78 5
1170.86 8
1170.93 12
1171.01 19
1171.09 27
1171.17 36
1171.25 44
1171.33 50
1171.40 53
1171.48 53
1171.56 50
1171.64 46
1171.72 40
1171.80 35
1171.88 32
1171.95 30
1172.03 29
1172.11 29
1172.19 28
1172.27 26
1172.35 24
1172.42 22
1172.50 20
1172.58 20
1172.66 22
1172.74 25
1172.82 31
1172.89 37
1172.97 44
1173.05 49
1173.13 53
1173.21 55
1173.29 55
1173.37 54
1173.44 51
1173.52 48
1173.60 45
1173.68 43
1173.76 43
1173.84 44
1173.91 47
1173.99 49
1174.07 51
1174.15 52
1174.23 52
1174.31 51
1174.39 49
1174.46 47
1174.54 46
1174.62 45
1174.70 44
1174.78 44
1174.86 45
1174.93 46
1175.01 47
1175.09 48
1175.17 49
1175.25 50
1175.33 51
1175.41 53
1175.48 54
1175.56 55
1175.64 57
1175.72 58
1175.80 58
1175.88 59
1175.96 58
1176.03 58
1176.11 57
1176.19 55
1176.27 54
1176.35 52
1176.43 49
1176.51 48
1176.58 46
1176.66 45
1176.74 44
1176.82 44
1176.90 44
1176.98 44
1177.06 43
1177.13 41
1177.21 39
1177.29 36
1177.37 33
1177.45 29
1177.53 24
1177.61 20
1177.68 16
1177.76 13
1177.84 12
1177.92 11
1178.00 10
1178.08 10
1178.16 9
1178.23 6
1178.31 3
1178.39 0
1178.47 0
1178.55 0
1178.63 0
1178.71 1
1178.78 5
1178.86 10
1178.94 16
1179.02 20
1179.10 23
1179.18 26
1179.26 28
1179.34 31
1179.41 34
1179.49 37
1179.57 39
1179.65 41
1179.73 40
1179.81 38
1179.89 33
1179.96 28
1180.04 21
1180.12 14
1180.20 9
1180.28 4
1180.36 1
1180.44 1
1180.52 1
1180.59 4
1180.67 10
1180.75 18
1180.83 28
1180.91 41
1180.99 54
1181.07 66
1181.14 75
1181.22 80
1181.30 79
1181.38 73
1181.46 62
1181.54 48
1181.62 35
1181.70 23
1181.77 14
1181.85 9
1181.93 7
1182.01 8
1182.09 11
1182.17 16
1182.25 23
1182.33 30
1182.40 38
1182.48 46
1182.56 54
1182.64 60
1182.72 64
1182.80 66
1182.88 64
1182.96 60
1183.03 55
1183.11 48
1183.19 42
1183.27 36
1183.35 32
1183.43 29
1183.51 27
1183.59 26
1183.67 27
1183.74 29
1183.82 31
1183.90 34
1183.98 36
1184.06 37
1184.14 38
1184.22 38
1184.30 37
1184.37 37
1184.45 37
1184.53 38
1184.61 40
1184.69 41
1184.77 42
1184.85 42
1184.93 41
1185.00 39
1185.08 36
1185.16 34
1185.24 34
1185.32 36
1185.40 40
1185.48 47
1185.56 55
1185.64 64
1185.71 72
1185.79 78
1185.87 82
1185.95 83
1186.03 82
1186.11 80
1186.19 78
1186.27 77
1186.35 77
1186.42 78
1186.50 79
1186.58 79
1186.66 78
1186.74 74
1186.82 68
1186.90 60
1186.98 52
1187.06 46
1187.13 41
1187.21 39
1187.29 40
1187.37 43
1187.45 46
1187.53 50
1187.61 53
1187.69 54
1187.77 54
1187.84 53
1187.92 51
1188.00 48
1188.08 45
1188.16 40
1188.24 36
1188.32 32
1188.40 29
1188.48 27
1188.56 26
1188.63 26
1188.71 26
1188.79 27
1188.87 27
1188.95 27
1189.03 25
1189.11 24
1189.19 22
1189.27 20
1189.35 18
1189.42 16
1189.50 14
1189.58 12
1189.66 10
1189.74 7
1189.82 4
1189.90 0
1189.98 0
1190.06 0
1190.13 0
1190.21 0
1190.29 0
1190.37 0
1190.45 0
1190.53 1
1190.61 7
1190.69 14
1190.77 21
1190.85 26
1190.93 30
1191.00 33
1191.08 34
1191.16 34
1191.24 33
1191.32 32
1191.40 33
1191.48 35
1191.56 39
1191.64 43
1191.72 48
1191.79 53
1191.87 57
1191.95 60
1192.03 61
1192.11 59
1192.19 57
1192.27 52
1192.35 47
1192.43 42
1192.51 38
1192.59 36
1192.66 37
1192.74 41
1192.82 48
1192.90 55
1192.98 63
1193.06 69
1193.14 72
1193.22 72
1193.30 70
1193.38 66
1193.46 60
1193.53 55
1193.61 49
1193.69 44
1193.77 40
1193.85 36
1193.93 33
1194.01 30
1194.09 27
1194.17 26
1194.25 26
1194.33 27
1194.41 29
1194.48 31
1194.56 33
1194.64 34
1194.72 35
1194.80 35
1194.88 36
1194.96 38
1195.04 40
1195.12 43
1195.20 45
1195.28 47
1195.36 48
1195.43 49
1195.51 50
1195.59 51
1195.67 53
1195.75 56
1195.83 59
1195.91 60
1195.99 61
1196.07 60
1196.15 57
1196.23 53
1196.31 47
1196.38 42
1196.46 37
1196.54 33
1196.62 31
1196.70 30
1196.78 31
1196.86 34
1196.94 40
1197.02 47
1197.10 55
1197.18 63
1197.26 71
1197.34 76
1197.41 80
1197.49 82
1197.57 82
1197.65 80
1197.73 77
1197.81 73
1197.89 70
1197.97 67
1198.05 65
1198.13 65
1198.21 66
1198.29 67
1198.37 69
1198.45 71
1198.52 71
1198.60 70
1198.68 67
1198.76 62
1198.84 56
1198.92 50
1199.00 44
1199.08 39
1199.16 36
1199.24 34
1199.32 33
1199.40 34
1199.48 37
1199.56 41
1199.64 45
1199.71 51
1199.79 57
1199.87 64
1199.95 72
1200.03 80
1200.11 89
1200.19 98
1200.27 107
1200.35 115
1200.43 120
1200.51 123
1200.59 123
1200.67 121
1200.75 117
1200.83 111
1200.90 104
1200.98 97
1201.06 92
1201.14 88
1201.22 85
1201.30 84
1201.38 84
1201.46 83
1201.54 82
1201.62 79
1201.70 73
1201.78 67
1201.86 59
1201.94 52
1202.02 45
1202.10 40
1202.17 37
1202.25 38
1202.33 41
1202.41 46
1202.49 55
1202.57 65
1202.65 75
1202.73 84
1202.81 92
1202.89 97
1202.97 99
1203.05 99
1203.13 96
1203.21 93
1203.29 89
1203.37 87
1203.45 86
1203.53 85
1203.60 85
1203.68 86
1203.76 86
1203.84 87
1203.92 87
1204.00 89
1204.08 91
1204.16 94
1204.24 96
1204.32 96
1204.40 95
1204.48 93
1204.56 89
1204.64 86
1204.72 84
1204.80 83
1204.88 85
1204.96 89
1205.04 93
1205.11 96
1205.19 98
1205.27 97
1205.35 94
1205.43 89
1205.51 84
1205.59 79
1205.67 75
1205.75 71
1205.83 68
1205.91 65
1205.99 63
1206.07 60
1206.15 58
1206.23 55
1206.31 52
1206.39 49
1206.47 45
1206.55 42
1206.63 39
1206.71 36
1206.78 34
1206.86 34
1206.94 34
1207.02 36
1207.10 37
1207.18 38
1207.26 39
1207.34 38
1207.42 37
1207.50 36
1207.58 35
1207.66 35
1207.74 35
1207.82 36
1207.90 36
1207.98 36
1208.06 34
1208.14 31
1208.22 28
1208.30 24
1208.38 21
1208.46 18
1208.54 16
1208.62 17
1208.70 18
1208.77 22
1208.85 27
1208.93 33
1209.01 40
1209.09 47
1209.17 52
1209.25 56
1209.33 58
1209.41 59
1209.49 59
1209.57 60
1209.65 62
1209.73 64
1209.81 67
1209.89 67
1209.97 66
1210.05 64
1210.13 59
1210.21 55
1210.29 51
1210.37 48
1210.45 48
1210.53 50
1210.61 53
1210.69 56
1210.77 59
1210.85 60
1210.93 60
1211.01 58
1211.09 56
1211.16 52
1211.24 49
1211.32 46
1211.40 45
1211.48 44
1211.56 44
1211.64 44
1211.72 43
1211.80 41
1211.88 37
1211.96 32
1212.04 27
1212.12 23
1212.20 20
1212.28 19
1212.36 21
1212.44 25
1212.52 30
1212.60 36
1212.68 41
1212.76 45
1212.84 46
1212.92 45
1213.00 41
1213.08 36
1213.16 30
1213.24 24
1213.32 19
1213.40 16
1213.48 14
1213.56 15
1213.64 16
1213.72 19
1213.80 22
1213.88 26
1213.96 30
1214.04 33
1214.12 35
1214.20 36
1214.28 36
1214.36 35
1214.43 33
1214.51 31
1214.59 30
1214.67 30
1214.75 32
1214.83 36
1214.91 41
1214.99 47
1215.07 51
1215.15 55
1215.23 56
1215.31 55
1215.39 53
1215.47 50
1215.55 49
1215.63 48
1215.71 48
1215.79 51
1215.87 55
1215.95 60
1216.03 65
1216.11 69
1216.19 72
1216.27 74
1216.35 73
1216.43 70
1216.51 66
1216.59 62
1216.67 57
1216.75 52
1216.83 49
1216.91 47
1216.99 47
1217.07 49
1217.15 51
1217.23 53
1217.31 53
1217.39 51
1217.47 47
1217.55 41
1217.63 32
1217.71 21
1217.79 10
1217.87 0
1217.95 0
1218.03 0
1218.11 0
1218.19 0
1218.27 0
1218.35 0
1218.43 0
1218.51 9
1218.59 16
1218.67 20
1218.75 20
1218.83 18
1218.91 14
1218.99 10
1219.07 8
1219.15 10
1219.23 14
1219.31 19
1219.39 25
1219.47 30
1219.55 33
1219.63 34
1219.71 34
1219.79 32
1219.87 29
1219.95 28
1220.03 29
1220.11 32
1220.19 37
1220.27 44
1220.35 52
1220.43 59
1220.51 66
1220.59 70
1220.67 73
1220.75 75
1220.83 77
1220.91 79
1220.99 80
1221.07 82
1221.15 82
1221.23 81
1221.31 77
1221.39 71
1221.47 64
1221.55 55
1221.63 47
1221.71 41
1221.79 36
1221.87 35
1221.95 37
1222.03 40
1222.11 43
1222.19 47
1222.27 49
1222.35 49
1222.43 47
1222.51 44
1222.59 39
1222.67 35
1222.75 30
1222.83 27
1222.91 25
1222.99 23
1223.07 24
1223.15 25
1223.23 28
1223.31 31
1223.39 35
1223.47 38
1223.55 41
1223.63 41
1223.71 40
1223.79 37
1223.87 32
1223.95 27
1224.03 23
1224.11 20
1224.19 18
1224.27 19
1224.35 22
1224.43 27
1224.51 32
1224.59 38
1224.67 42
1224.75 46
1224.83 47
1224.91 45
1224.99 40
1225.07 32
1225.15 24
1225.23 16
1225.31 9
1225.39 4
1225.47 2
1225.55 1
1225.63 2
1225.71 3
1225.79 4
1225.88 3
1225.96 2
1226.04 0
1226.12 0
1226.20 0
1226.28 0
1226.36 0
1226.44 0
1226.52 6
1226.60 15
1226.68 25
1226.76 35
1226.84 44
1226.92 49
1227.00 50
1227.08 49
1227.16 45
1227.24 40
1227.32 36
1227.40 33
1227.48 32
1227.56 32
1227.64 33
1227.72 35
1227.80 37
1227.88 40
1227.96 42
1228.04 44
1228.12 46
1228.20 47
1228.28 48
1228.36 48
1228.44 48
1228.52 49
1228.60 53
1228.68 58
1228.76 66
1228.84 76
1228.92 87
1229.00 98
1229.08 109
1229.16 118
1229.25 125
1229.33 130
1229.41 133
1229.49 135
1229.57 137
1229.65 136
1229.73 135
1229.81 133
1229.89 129
1229.97 124
1230.05 118
1230.13 112
1230.21 105
1230.29 97
1230.37 90
1230.45 83
1230.53 77
1230.61 72
1230.69 69
1230.77 69
1230.85 70
1230.93 73
1231.01 77
1231.09 81
1231.17 86
1231.25 90
1231.33 93
1231.41 96
1231.49 98
1231.58 100
1231.66 103
1231.74 106
1231.82 112
1231.90 118
1231.98 123
1232.06 128
1232.14 131
1232.22 132
1232.30 132
1232.38 130
1232.46 128
1232.54 125
1232.62 123
1232.70 121
1232.78 118
1232.86 115
1232.94 112
1233.02 109
1233.10 109
1233.18 110
1233.26 113
1233.34 116
1233.42 118
1233.50 118
1233.59 115
1233.67 110
1233.75 102
1233.83 93
1233.91 84
1233.99 75
1234.07 67
1234.15 59
1234.23 53
1234.31 48
1234.39 45
1234.47 45
1234.55 46
1234.63 48
1234.71 51
1234.79 54
1234.87 56
1234.95 56
1235.03 56
1235.11 56
1235.19 55
1235.28 55
1235.36 55
1235.44 55
1235.52 55
1235.60 56
1235.68 56
1235.76 56
1235.84 55
1235.92 52
1236.00 47
1236.08 40
1236.16 32
1236.24 23
1236.32 16
1236.40 11
1236.48 9
1236.56 9
1236.64 12
1236.72 17
1236.80 22
1236.89 28
1236.97 34
1237.05 39
1237.13 44
1237.21 47
1237.29 49
1237.37 49
1237.45 47
1237.53 43
1237.61 39
1237.69 35
1237.77 33
1237.85 34
1237.93 38
1238.01 45
1238.09 54
1238.17 64
1238.26 73
1238.34 80
1238.42 85
1238.50 87
1238.58 87
1238.66 83
1238.74 77
1238.82 68
1238.90 57
1238.98 45
1239.06 33
1239.14 22
1239.22 12
1239.30 5
1239.38 0
1239.46 0
1239.55 0
1239.63 0
1239.71 0
1239.79 0
1239.87 0
1239.95 0
1240.03 0
1240.11 0
1240.19 0
1240.27 3
1240.35 8
1240.43 15
1240.51 23
1240.59 30
1240.67 37
1240.75 42
1240.84 44
1240.92 45
1241.00 43
1241.08 40
1241.16 36
1241.24 32
1241.32 28
1241.40 25
1241.48 22
1241.56 21
1241.64 20
1241.72 19
1241.80 19
1241.88 18
1241.97 18
1242.05 17
1242.13 16
1242.21 14
1242.29 14
1242.37 14
1242.45 15
1242.53 18
1242.61 23
1242.69 28
1242.77 33
1242.85 37
1242.93 39
1243.01 40
1243.10 39
1243.18 38
1243.26 36
1243.34 34
1243.42 32
1243.50 32
1243.58 31
1243.66 31
1243.74 32
1243.82 33
1243.90 34
1243.98 34
1244.06 34
1244.15 32
1244.23 28
1244.31 22
1244.39 15
1244.47 6
1244.55 0
1244.63 0
1244.71 0
1244.79 0
1244.87 0
1244.95 0
1245.03 1
1245.12 7
1245.20 11
1245.28 12
1245.36 10
1245.44 7
1245.52 3
1245.60 0
1245.68 0
1245.76 0
1245.84 0
1245.92 3
1246.00 6
1246.09 11
1246.17 16
1246.25 22
1246.33 28
1246.41 35
1246.49 41
1246.57 44
1246.65 45
1246.73 42
1246.81 36
1246.89 29
1246.97 21
1247.06 14
1247.14 10
1247.22 8
1247.30 10
1247.38 14
1247.46 20
1247.54 26
1247.62 32
1247.70 36
1247.78 39
1247.86 42
1247.95 43
1248.03 44
1248.11 43
1248.19 42
1248.27 41
1248.35 39
1248.43 35
1248.51 31
1248.59 27
1248.67 24
1248.75 22
1248.84 22
1248.92 24
1249.00 27
1249.08 30
1249.16 32
1249.24 33
1249.32 33
1249.40 33
1249.48 34
1249.56 36
1249.64 39
1249.73 44
1249.81 51
1249.89 58
1249.97 65
1250.05 72
1250.13 78
1250.21 83
1250.29 87
1250.37 89
1250.45 90
1250.54 89
1250.62 86
1250.70 80
1250.78 72
1250.86 62
1250.94 52
1251.02 42
1251.10 35
1251.18 31
1251.26 29
1251.35 31
1251.43 33
1251.51 35
1251.59 36
1251.67 36
1251.75 33
1251.83 30
1251.91 26
1251.99 24
1252.07 24
1252.16 26
1252.24 29
1252.32 35
1252.40 41
1252.48 46
1252.56 49
1252.64 51
1252.72 50
1252.80 49
1252.89 47
1252.97 45
1253.05 44
1253.13 45
1253.21 47
1253.29 50
1253.37 52
1253.45 55
1253.53 59
1253.62 63
1253.70 69
1253.78 75
1253.86 82
1253.94 87
1254.02 91
1254.10 91
1254.18 87
1254.26 78
1254.35 66
1254.43 52
1254.51 38
1254.59 26
1254.67 19
1254.75 17
1254.83 20
1254.91 26
1254.99 35
1255.08 43
1255.16 50
1255.24 55
1255.32 57
1255.40 57
1255.48 57
1255.56 59
1255.64 62
1255.72 67
1255.81 73
1255.89 79
1255.97 84
1256.05 88
1256.13 90
1256.21 92
1256.29 94
1256.37 96
1256.46 99
1256.54 102
1256.62 104
1256.70 105
1256.78 105
1256.86 104
1256.94 102
1257.02 101
1257.10 101
1257.19 102
1257.27 104
1257.35 105
1257.43 106
1257.51 106
1257.59 104
1257.67 101
1257.75 96
1257.84 91
1257.92 85
1258.00 78
1258.08 72
1258.16 67
1258.24 63
1258.32 62
1258.40 61
1258.49 61
1258.57 59
1258.65 56
1258.73 50
1258.81 41
1258.89 30
1258.97 18
1259.05 7
1259.14 0
1259.22 0
1259.30 0
1259.38 0
1259.46 1
1259.54 9
1259.62 19
1259.70 28
1259.79 37
1259.87 44
1259.95 49
1260.03 52
1260.11 53
1260.19 54
1260.27 54
1260.35 54
1260.44 56
1260.52 58
1260.60 60
1260.68 61
1260.76 62
1260.84 62
1260.92 62
1261.01 64
1261.09 67
1261.17 72
1261.25 78
1261.33 84
1261.41 86
1261.49 85
1261.57 79
1261.66 69
1261.74 59
1261.82 51
1261.90 46
1261.98 46
1262.06 50
1262.14 57
1262.23 65
1262.31 72
1262.39 77
1262.47 81
1262.55 85
1262.63 88
1262.71 91
1262.80 94
1262.88 95
1262.96 95
1263.04 91
1263.12 86
1263.20 78
1263.28 70
1263.37 62
1263.45 54
1263.53 45
1263.61 37
1263.69 29
1263.77 20
1263.85 13
1263.94 7
1264.02 4
1264.10 4
1264.18 5
1264.26 7
1264.34 9
1264.42 10
1264.51 9
1264.59 6
1264.67 1
1264.75 0
1264.83 0
1264.91 0
1264.99 0
1265.08 0
1265.16 0
1265.24 0
1265.32 0
1265.40 1
1265.48 2
1265.56 5
1265.65 9
1265.73 15
1265.81 21
1265.89 25
1265.97 28
1266.05 29
1266.13 27
1266.22 22
1266.30 17
1266.38 12
1266.46 9
1266.54 8
1266.62 9
1266.70 11
1266.79 15
1266.87 18
1266.95 20
1267.03 22
1267.11 23
1267.19 24
1267.28 25
1267.36 28
1267.44 31
1267.52 36
1267.60 40
1267.68 44
1267.76 46
1267.85 46
1267.93 43
1268.01 38
1268.09 31
1268.17 22
1268.25 14
1268.34 8
1268.42 4
1268.50 4
1268.58 6
1268.66 10
1268.74 15
1268.83 20
1268.91 24
1268.99 25
1269.07 24
1269.15 21
1269.23 17
1269.31 12
1269.40 7
1269.48 4
1269.56 1
1269.64 0
1269.72 1
1269.80 1
1269.89 1
1269.97 1
1270.05 0
1270.13 0
1270.21 0
1270.29 0
1270.38 0
1270.46 0
1270.54 2
1270.62 7
1270.70 11
1270.78 13
1270.87 13
1270.95 12
1271.03 10
1271.11 10
1271.19 11
1271.27 14
1271.36 20
1271.44 26
1271.52 32
1271.60 36
1271.68 38
1271.76 37
1271.85 35
1271.93 32
1272.01 29
1272.09 27
1272.17 26
1272.25 26
1272.34 26
1272.42 27
1272.50 29
1272.58 30
1272.66 30
1272.74 31
1272.83 32
1272.91 34
1272.99 38
1273.07 43
1273.15 48
1273.23 55
1273.32 62
1273.40 68
1273.48 75
1273.56 81
1273.64 87
1273.72 92
1273.81 96
1273.89 98
1273.97 98
1274.05 96
1274.13 91
1274.22 85
1274.30 78
1274.38 72
1274.46 68
1274.54 65
1274.62 66
1274.71 68
1274.79 72
1274.87 77
1274.95 81
1275.03 85
1275.11 87
1275.20 89
1275.28 89
1275.36 88
1275.44 85
1275.52 82
1275.61 78
1275.69 74
1275.77 68
1275.85 62
1275.93 57
1276.01 51
1276.10 47
1276.18 43
1276.26 42
1276.34 44
1276.42 48
1276.51 53
1276.59 58
1276.67 63
1276.75 67
1276.83 69
1276.91 69
1277.00 69
1277.08 69
1277.16 70
1277.24 73
1277.32 78
1277.41 84
1277.49 91
1277.57 98
1277.65 104
1277.73 109
1277.82 112
1277.90 113
1277.98 114
1278.06 115
1278.14 116
1278.22 118
1278.31 121
1278.39 125
1278.47 129
1278.55 134
1278.63 139
1278.72 143
1278.80 147
1278.88 151
1278.96 156
1279.04 162
1279.13 170
1279.21 179
1279.29 189
1279.37 198
1279.45 205
1279.54 208
1279.62 205
1279.70 198
1279.78 186
1279.86 171
1279.94 156
1280.03 140
1280.11 127
1280.19 116
1280.27 106
1280.35 99
1280.44 91
1280.52 84
1280.60 77
1280.68 69
1280.76 62
1280.85 55
1280.93 50
1281.01 47
1281.09 46
1281.17 47
1281.26 50
1281.34 53
1281.42 56
1281.50 59
1281.58 61
1281.67 60
1281.75 58
1281.83 52
1281.91 45
1281.99 35
1282.08 24
1282.16 13
1282.24 4
1282.32 0
1282.40 0
1282.49 0
1282.57 0
1282.65 0
1282.73 2
1282.81 6
1282.90 9
1282.98 12
1283.06 13
1283.14 13
1283.22 11
1283.31 8
1283.39 5
1283.47 2
1283.55 1
1283.63 4
1283.72 11
1283.80 23
1283.88 39
1283.96 57
1284.05 74
1284.13 88
1284.21 96
1284.29 97
1284.37 92
1284.46 80
1284.54 65
1284.62 49
1284.70 35
1284.78 23
1284.87 15
1284.95 12
1285.03 13
1285.11 16
1285.19 21
1285.28 26
1285.36 28
1285.44 28
1285.52 24
1285.60 17
1285.69 9
1285.77 1
1285.85 0
1285.93 0
1286.02 0
1286.10 0
1286.18 0
1286.26 0
1286.34 1
1286.43 1
1286.51 1
1286.59 1
1286.67 2
1286.75 5
1286.84 10
1286.92 18
1287.00 27
1287.08 37
1287.17 48
1287.25 58
1287.33 66
1287.41 72
1287.49 76
1287.58 76
1287.66 74
1287.74 69
1287.82 63
1287.91 56
1287.99 48
1288.07 39
1288.15 31
1288.23 23
1288.32 18
1288.40 16
1288.48 17
1288.56 21
1288.65 28
1288.73 36
1288.81 44
1288.89 53
1288.97 60
1289.06 68
1289.14 74
1289.22 80
1289.30 84
1289.39 86
1289.47 84
1289.55 80
1289.63 73
1289.71 64
1289.80 55
1289.88 47
1289.96 41
1290.04 37
1290.13 34
1290.21 34
1290.29 34
1290.37 34
1290.45 33
1290.54 33
1290.62 31
1290.70 29
1290.78 28
1290.87 26
1290.95 26
1291.03 26
1291.11 28
1291.20 29
1291.28 32
1291.36 34
1291.44 36
1291.52 38
1291.61 39
1291.69 39
1291.77 39
1291.85 39
1291.94 38
1292.02 38
1292.10 37
1292.18 36
1292.27 34
1292.35 30
1292.43 25
1292.51 17
1292.59 9
1292.68 1
1292.76 0
1292.84 0
1292.92 0
1293.01 0
1293.09 0
1293.17 0
1293.25 1
1293.34 7
1293.42 13
1293.50 19
1293.58 25
1293.67 30
1293.75 35
1293.83 39
1293.91 41
1293.99 43
1294.08 43
1294.16 41
1294.24 37
1294.32 32
1294.41 26
1294.49 19
1294.57 13
1294.65 9
1294.74 7
1294.82 8
1294.90 11
1294.98 15
1295.07 20
1295.15 23
1295.23 25
1295.31 26
1295.40 26
1295.48 24
1295.56 22
1295.64 19
1295.73 16
1295.81 13
1295.89 8
1295.97 2
1296.06 0
1296.14 0
1296.22 0
1296.30 0
1296.39 0
1296.47 0
1296.55 0
1296.63 3
1296.72 13
1296.80 20
1296.88 21
1296.96 19
1297.05 13
1297.13 8
1297.21 4
1297.29 4
1297.37 7
1297.46 14
1297.54 22
1297.62 30
1297.70 36
1297.79 40
1297.87 43
1297.95 44
1298.04 45
1298.12 46
1298.20 47
1298.28 49
1298.37 51
1298.45 54
1298.53 56
1298.61 57
1298.70 56
1298.78 54
1298.86 49
1298.94 44
1299.03 39
1299.11 35
1299.19 35
1299.27 38
1299.36 45
1299.44 56
1299.52 67
1299.60 79
1299.69 90
1299.77 100
1299.85 109
1299.93 117
1300.02 124
1300.10 130
1300.18 135
1300.26 136
1300.35 135
1300.43 131
1300.51 125
1300.59 118
1300.68 111
1300.76 107
1300.84 104
1300.92 103
1301.01 104
1301.09 105
1301.17 106
1301.26 106
1301.34 105
1301.42 104
1301.50 103
1301.59 102
1301.67 102
1301.75 102
1301.83 103
1301.92 103
1302.00 103
1302.08 103
1302.16 106
1302.25 111
1302.33 118
1302.41 127
1302.49 135
1302.58 140
1302.66 141
1302.74 135
1302.83 124
1302.91 109
1302.99 91
1303.07 73
1303.16 58
1303.24 46
1303.32 39
1303.40 35
1303.49 35
1303.57 39
1303.65 45
1303.73 54
1303.82 66
1303.90 80
1303.98 95
1304.07 108
1304.15 118
1304.23 123
1304.31 123
1304.40 119
1304.48 111
1304.56 103
1304.64 97
1304.73 94
1304.81 92
1304.89 92
1304.98 92
1305.06 90
1305.14 85
1305.22 78
1305.31 71
1305.39 65
1305.47 62
1305.55 62
1305.64 65
1305.72 69
1305.80 73
1305.89 76
1305.97 77
1306.05 75
1306.13 73
1306.22 72
1306.30 72
1306.38 73
1306.47 77
1306.55 82
1306.63 88
1306.71 94
1306.80 99
1306.88 104
1306.96 108
1307.05 110
1307.13 112
1307.21 111
1307.29 107
1307.38 100
1307.46 90
1307.54 77
1307.62 62
1307.71 46
1307.79 32
1307.87 21
1307.96 14
1308.04 12
1308.12 15
1308.20 21
1308.29 29
1308.37 37
1308.45 44
1308.54 50
1308.62 54
1308.70 56
1308.78 56
1308.87 55
1308.95 52
1309.03 48
1309.12 44
1309.20 38
1309.28 32
1309.36 26
1309.45 20
1309.53 13
1309.61 8
1309.70 4
1309.78 2
1309.86 2
1309.94 3
1310.03 6
1310.11 9
1310.19 11
1310.28 13
1310.36 14
1310.44 15
1310.53 16
1310.61 18
1310.69 20
1310.77 21
1310.86 20
1310.94 18
1311.02 14
1311.11 7
1311.19 0
1311.27 0
1311.35 0
1311.44 0
1311.52 0
1311.60 0
1311.69 0
1311.77 0
1311.85 4
1311.93 13
1312.02 21
1312.10 28
1312.18 33
1312.27 37
1312.35 39
1312.43 42
1312.52 46
1312.60 52
1312.68 59
1312.76 68
1312.85 76
1312.93 84
1313.01 91
1313.10 95
1313.18 96
1313.26 92
1313.35 85
1313.43 75
1313.51 63
1313.59 49
1313.68 35
1313.76 24
1313.84 15
1313.93 9
1314.01 6
1314.09 6
1314.18 7
1314.26 8
1314.34 9
1314.42 11
1314.51 15
1314.59 20
1314.67 29
1314.76 42
1314.84 58
1314.92 76
1315.01 95
1315.09 113
1315.17 125
1315.26 133
1315.34 134
1315.42 129
1315.50 121
1315.59 110
1315.67 99
1315.75 88
1315.84 79
1315.92 69
1316.00 59
1316.09 48
1316.17 35
1316.25 22
1316.34 10
1316.42 0
1316.50 0
1316.58 0
1316.67 0
1316.75 0
1316.83 0
1316.92 0
1317.00 0
1317.08 3
1317.17 8
1317.25 14
1317.33 17
1317.42 20
1317.50 23
1317.58 25
1317.67 27
1317.75 31
1317.83 36
1317.91 42
1318.00 51
1318.08 61
1318.16 72
1318.25 82
1318.33 90
1318.41 95
1318.50 94
1318.58 89
1318.66 79
1318.75 67
1318.83 55
1318.91 44
1319.00 36
1319.08 31
1319.16 27
1319.25 26
1319.33 24
1319.41 22
1319.50 19
1319.58 17
1319.66 16
1319.74 14
1319.83 14
1319.91 13
1319.99 13
1320.08 13
1320.16 15
1320.24 19
1320.33 25
1320.41 35
1320.49 47
1320.58 58
1320.66 68
1320.74 75
1320.83 77
1320.91 74
1320.99 66
1321.08 56
1321.16 45
1321.24 35
1321.33 28
1321.41 23
1321.49 22
1321.58 24
1321.66 29
1321.74 35
1321.83 43
1321.91 50
1321.99 57
1322.08 62
1322.16 66
1322.24 68
1322.33 69
1322.41 70
1322.49 70
1322.58 69
1322.66 67
1322.74 64
1322.83 59
1322.91 53
1322.99 45
1323.07 37
1323.16 29
1323.24 22
1323.32 18
1323.41 16
1323.49 14
1323.57 14
1323.66 12
1323.74 9
1323.82 6
1323.91 1
1323.99 0
1324.07 0
1324.16 0
1324.24 0
1324.32 0
1324.41 0
1324.49 0
1324.57 4
1324.66 15
1324.74 28
1324.83 40
1324.91 51
1324.99 60
1325.08 68
1325.16 74
1325.24 77
1325.33 79
1325.41 79
1325.49 78
1325.58 75
1325.66 72
1325.74 68
1325.83 65
1325.91 62
1325.99 61
1326.08 63
1326.16 68
1326.24 76
1326.33 86
1326.41 96
1326.49 105
1326.58 112
1326.66 115
1326.74 116
1326.83 115
1326.91 113
1326.99 110
1327.08 107
1327.16 103
1327.24 97
1327.33 90
1327.41 81
1327.49 71
1327.58 62
1327.66 55
1327.74 52
1327.83 53
1327.91 57
1327.99 61
1328.08 63
1328.16 62
1328.25 58
1328.33 50
1328.41 41
1328.50 34
1328.58 29
1328.66 30
1328.75 34
1328.83 42
1328.91 51
1329.00 59
1329.08 65
1329.16 68
1329.25 68
1329.33 65
1329.41 61
1329.50 56
1329.58 48
1329.66 40
1329.75 32
1329.83 23
1329.92 15
1330.00 9
1330.08 6
1330.17 6
1330.25 7
1330.33 9
1330.42 11
1330.50 10
1330.58 9
1330.67 7
1330.75 6
1330.83 6
1330.92 8
1331.00 12
1331.08 18
1331.17 24
1331.25 29
1331.34 33
1331.42 37
1331.50 40
1331.59 43
1331.67 46
1331.75 51
1331.84 58
1331.92 66
1332.00 75
1332.09 83
1332.17 90
1332.25 95
1332.34 97
1332.42 95
1332.51 92
1332.59 87
1332.67 81
1332.76 76
1332.84 71
1332.92 67
1333.01 63
1333.09 60
1333.17 58
1333.26 58
1333.34 58
1333.43 61
1333.51 66
1333.59 72
1333.68 80
1333.76 89
1333.84 99
1333.93 108
1334.01 117
1334.09 123
1334.18 128
1334.26 131
1334.35 131
1334.43 130
1334.51 127
1334.60 124
1334.68 121
1334.76 116
1334.85 110
1334.93 103
1335.02 93
1335.10 81
1335.18 68
1335.27 56
1335.35 46
1335.43 40
1335.52 37
1335.60 39
1335.68 43
1335.77 49
1335.85 56
1335.94 62
1336.02 68
1336.10 72
1336.19 73
1336.27 72
1336.35 69
1336.44 64
1336.52 58
1336.61 53
1336.69 51
1336.77 52
1336.86 57
1336.94 65
1337.02 74
1337.11 84
1337.19 91
1337.28 96
1337.36 98
1337.44 97
1337.53 95
1337.61 92
1337.69 88
1337.78 84
1337.86 78
1337.95 70
1338.03 60
1338.11 47
1338.20 33
1338.28 20
1338.36 7
1338.45 0
1338.53 0
1338.62 0
1338.70 0
1338.78 0
1338.87 0
1338.95 0
1339.04 1
1339.12 0
1339.20 0
1339.29 0
1339.37 1
1339.45 7
1339.54 16
1339.62 28
1339.71 43
1339.79 60
1339.87 76
1339.96 89
1340.04 99
1340.12 105
1340.21 107
1340.29 105
1340.38 100
1340.46 94
1340.54 88
1340.63 82
1340.71 76
1340.80 72
1340.88 69
1340.96 65
1341.05 63
1341.13 60
1341.22 59
1341.30 61
1341.38 66
1341.47 75
1341.55 86
1341.63 98
1341.72 109
1341.80 118
1341.89 123
1341.97 124
1342.05 121
1342.14 118
1342.22 114
1342.31 110
1342.39 108
1342.47 106
1342.56 105
1342.64 103
1342.73 100
1342.81 96
1342.89 92
1342.98 90
1343.06 87
1343.15 85
1343.23 83
1343.31 81
1343.40 79
1343.48 77
1343.56 76
1343.65 76
1343.73 79
1343.82 85
1343.90 92
1343.98 100
1344.07 108
1344.15 117
1344.24 125
1344.32 133
1344.40 140
1344.49 146
1344.57 150
1344.66 152
1344.74 151
1344.82 147
1344.91 139
1344.99 131
1345.08 122
1345.16 115
1345.24 110
1345.33 108
1345.41 108
1345.50 110
1345.58 112
1345.66 113
1345.75 112
1345.83 110
1345.92 107
1346.00 102
1346.08 96
1346.17 89
1346.25 82
1346.34 75
1346.42 71
1346.50 69
1346.59 70
1346.67 72
1346.76 76
1346.84 79
1346.93 82
1347.01 84
1347.09 86
1347.18 88
1347.26 91
1347.35 94
1347.43 98
1347.51 103
1347.60 107
1347.68 110
1347.77 113
1347.85 115
1347.93 117
1348.02 118
1348.10 119
1348.19 118
1348.27 115
1348.35 109
1348.44 102
1348.52 95
1348.61 90
1348.69 90
1348.77 96
1348.86 108
1348.94 125
1349.03 144
1349.11 164
1349.20 181
1349.28 194
1349.36 203
1349.45 208
1349.53 211
1349.62 210
1349.70 206
1349.78 199
1349.87 189
1349.95 175
1350.04 159
1350.12 142
1350.21 126
1350.29 113
1350.37 104
1350.46 97
1350.54 92
1350.63 87
1350.71 82
1350.79 77
1350.88 73
1350.96 72
1351.05 75
1351.13 83
1351.22 94
1351.30 107
1351.38 121
1351.47 133
1351.55 143
1351.64 149
1351.72 150
1351.80 148
1351.89 141
1351.97 131
1352.06 118
1352.14 103
1352.23 89
1352.31 76
1352.39 66
1352.48 59
1352.56 56
1352.65 56
1352.73 58
1352.82 61
1352.90 65
1352.98 71
1353.07 78
1353.15 86
1353.24 96
1353.32 107
1353.41 118
1353.49 126
1353.57 131
1353.66 132
1353.74 129
1353.83 124
1353.91 118
1354.00 113
1354.08 111
1354.16 112
1354.25 116
1354.33 121
1354.42 126
1354.50 130
1354.59 133
1354.67 134
1354.75 135
1354.84 134
1354.92 132
1355.01 128
1355.09 121
1355.18 111
1355.26 97
1355.34 83
1355.43 70
1355.51 61
1355.60 56
1355.68 57
1355.77 63
1355.85 71
1355.93 78
1356.02 83
1356.10 82
1356.19 76
1356.27 66
1356.36 54
1356.44 42
1356.52 31
1356.61 23
1356.69 18
1356.78 16
1356.86 16
1356.95 16
1357.03 16
1357.12 16
1357.20 14
1357.28 12
1357.37 8
1357.45 4
1357.54 0
1357.62 0
1357.71 0
1357.79 0
1357.87 0
1357.96 0
1358.04 0
1358.13 0
1358.21 0
1358.30 4
1358.38 9
1358.47 14
1358.55 21
1358.63 30
1358.72 41
1358.80 53
1358.89 67
1358.97 82
1359.06 97
1359.14 111
1359.23 123
1359.31 134
1359.39 140
1359.48 143
1359.56 142
1359.65 137
1359.73 129
1359.82 121
1359.90 113
1359.99 106
1360.07 102
1360.15 100
1360.24 99
1360.32 98
1360.41 97
1360.49 94
1360.58 90
1360.66 86
1360.75 83
1360.83 81
1360.91 80
1361.00 83
1361.08 87
1361.17 93
1361.25 99
1361.34 104
1361.42 110
1361.51 116
1361.59 122
1361.68 129
1361.76 135
1361.84 142
1361.93 148
1362.01 153
1362.10 155
1362.18 156
1362.27 156
1362.35 156
1362.44 157
1362.52 160
1362.61 166
1362.69 174
1362.77 182
1362.86 190
1362.94 197
1363.03 202
1363.11 206
1363.20 207
1363.28 207
1363.37 206
1363.45 204
1363.54 201
1363.62 197
1363.70 192
1363.79 186
1363.87 180
1363.96 174
1364.04 170
1364.13 169
1364.21 171
1364.30 176
1364.38 183
1364.47 191
1364.55 198
1364.64 201
1364.72 201
1364.80 195
1364.89 187
1364.97 176
1365.06 164
1365.14 154
1365.23 146
1365.31 140
1365.40 137
1365.48 135
1365.57 134
1365.65 134
1365.74 134
1365.82 134
1365.90 133
1365.99 133
1366.07 133
1366.16 132
1366.24 131
1366.33 132
1366.41 134
1366.50 139
1366.58 147
1366.67 160
1366.75 176
1366.84 195
1366.92 214
1367.01 231
1367.09 243
1367.17 249
1367.26 249
1367.34 242
1367.43 232
1367.51 220
1367.60 207
1367.68 197
1367.77 188
1367.85 182
1367.94 176
1368.02 172
1368.11 167
1368.19 162
1368.28 156
1368.36 151
1368.45 146
1368.53 143
1368.61 141
1368.70 140
1368.78 140
1368.87 141
1368.95 141
1369.04 140
1369.12 138
1369.21 135
1369.29 134
1369.38 133
1369.46 136
1369.55 140
1369.63 147
1369.72 153
1369.80 159
1369.89 161
1369.97 161
1370.06 157
1370.14 149
1370.23 138
1370.31 125
1370.39 109
1370.48 90
1370.56 69
1370.65 46
1370.73 23
1370.82 3
1370.90 0
1370.99 0
1371.07 0
1371.16 0
1371.24 0
1371.33 0
1371.41 0
1371.50 1
1371.58 7
1371.67 13
1371.75 20
1371.84 27
1371.92 34
1372.01 41
1372.09 46
1372.18 50
1372.26 53
1372.35 55
1372.43 58
1372.52 61
1372.60 65
1372.68 67
1372.77 69
1372.85 67
1372.94 62
1373.02 55
1373.11 46
1373.19 36
1373.28 27
1373.36 20
1373.45 17
1373.53 17
1373.62 21
1373.70 29
1373.79 40
1373.87 55
1373.96 70
1374.04 85
1374.13 98
1374.21 106
1374.30 110
1374.38 109
1374.47 105
1374.55 99
1374.64 92
1374.72 87
1374.81 84
1374.89 84
1374.98 84
1375.06 84
1375.15 82
1375.23 78
1375.32 71
1375.40 63
1375.49 54
1375.57 47
1375.66 42
1375.74 39
1375.83 37
1375.91 36
1376.00 34
1376.08 32
1376.17 30
1376.25 29
1376.34 30
1376.42 36
1376.51 45
1376.59 60
1376.68 79
1376.76 101
1376.85 124
1376.93 148
1377.02 170
1377.10 188
1377.19 201
1377.27 208
1377.36 209
1377.44 205
1377.53 196
1377.61 187
1377.70 177
1377.78 168
1377.87 160
1377.95 154
1378.04 148
1378.12 142
1378.21 136
1378.29 129
1378.38 122
1378.46 117
1378.55 113
1378.63 111
1378.72 111
1378.80 111
1378.89 113
1378.97 115
1379.06 117
1379.14 121
1379.23 125
1379.31 131
1379.40 139
1379.48 147
1379.57 155
1379.65 163
1379.74 170
1379.82 176
1379.91 181
1379.99 185
1380.08 186
1380.16 187
1380.25 185
1380.33 181
1380.42 176
1380.50 171
1380.59 166
1380.67 162
1380.76 160
1380.84 160
1380.93 164
1381.01 171
1381.10 180
1381.18 191
1381.27 202
1381.35 211
1381.44 216
1381.52 216
1381.61 211
1381.69 200
1381.78 186
1381.87 170
1381.95 155
1382.04 142
1382.12 132
1382.21 126
1382.29 124
1382.38 124
1382.46 126
1382.55 129
1382.63 130
1382.72 130
1382.80 127
1382.89 122
1382.97 116
1383.06 109
1383.14 101
1383.23 95
1383.31 89
1383.40 86
1383.48 84
1383.57 85
1383.65 89
1383.74 96
1383.82 106
1383.91 119
1383.99 132
1384.08 145
1384.16 156
1384.25 164
1384.34 168
1384.42 169
1384.51 167
1384.59 164
1384.68 161
1384.76 160
1384.85 159
1384.93 159
1385.02 158
1385.10 157
1385.19 153
1385.27 148
1385.36 141
1385.44 133
1385.53 124
1385.61 115
1385.70 106
1385.78 96
1385.87 87
1385.95 79
1386.04 72
1386.13 66
1386.21 63
1386.30 61
1386.38 60
1386.47 60
1386.55 57
1386.64 53
1386.72 47
1386.81 40
1386.89 33
1386.98 29
1387.06 26
1387.15 26
1387.23 27
1387.32 28
1387.40 28
1387.49 27
1387.58 25
1387.66 23
1387.75 22
1387.83 24
1387.92 29
1388.00 36
1388.09 43
1388.17 49
1388.26 53
1388.34 53
1388.43 50
1388.51 43
1388.60 34
1388.68 25
1388.77 18
1388.86 13
1388.94 10
1389.03 9
1389.11 8
1389.20 8
1389.28 7
1389.37 5
1389.45 2
1389.54 0
1389.62 0
1389.71 0
1389.79 0
1389.88 0
1389.97 0
1390.05 0
1390.14 6
1390.22 19
1390.31 35
1390.39 51
1390.48 67
1390.56 81
1390.65 91
1390.73 96
1390.82 97
1390.90 94
1390.99 88
1391.08 80
1391.16 73
1391.25 66
1391.33 62
1391.42 60
1391.50 58
1391.59 56
1391.67 54
1391.76 52
1391.84 50
1391.93 49
1392.02 49
1392.10 50
1392.19 51
1392.27 53
1392.36 53
1392.44 53
1392.53 52
1392.61 51
1392.70 53
1392.78 57
1392.87 64
1392.96 72
1393.04 81
1393.13 90
1393.21 97
1393.30 103
1393.38 108
1393.47 112
1393.55 117
1393.64 121
1393.73 125
1393.81 128
1393.90 129
1393.98 129
1394.07 127
1394.15 126
1394.24 124
1394.32 125
1394.41 129
1394.49 136
1394.58 146
1394.67 159
1394.75 174
1394.84 189
1394.92 203
1395.01 214
1395.09 221
1395.18 224
1395.26 223
1395.35 221
1395.44 217
1395.52 214
1395.61 211
1395.69 209
1395.78 208
1395.86 205
1395.95 202
1396.03 196
1396.12 189
1396.21 182
1396.29 176
1396.38 171
1396.46 169
1396.55 170
1396.63 174
1396.72 179
1396.81 183
1396.89 184
1396.98 181
1397.06 174
1397.15 163
1397.23 150
1397.32 136
1397.40 125
1397.49 117
1397.58 112
1397.66 110
1397.75 109
1397.83 109
1397.92 110
1398.00 111
1398.09 112
1398.18 114
1398.26 117
1398.35 121
1398.43 126
1398.52 133
1398.60 140
1398.69 147
1398.77 153
1398.86 157
1398.95 158
1399.03 154
1399.12 145
1399.20 132
1399.29 116
1399.37 99
1399.46 83
1399.55 69
1399.63 59
1399.72 52
1399.80 49
1399.89 47
1399.97 46
1400.06 45
1400.15 44
1400.23 44
1400.32 46
1400.40 48
1400.49 52
1400.57 57
1400.66 61
1400.75 64
1400.83 65
1400.92 66
1401.00 67
1401.09 69
1401.17 73
1401.26 78
1401.35 83
1401.43 86
1401.52 88
1401.60 87
1401.69 84
1401.77 80
1401.86 76
1401.95 70
1402.03 63
1402.12 52
1402.20 37
1402.29 18
1402.37 0
1402.46 0
1402.55 0
1402.63 0
1402.72 0
1402.80 0
1402.89 0
1402.98 0
1403.06 12
1403.15 33
1403.23 50
1403.32 63
1403.40 70
1403.49 72
1403.58 70
1403.66 64
1403.75 55
1403.83 46
1403.92 38
1404.01 30
1404.09 24
1404.18 18
1404.26 14
1404.35 9
1404.43 5
1404.52 3
1404.61 3
1404.69 7
1404.78 17
1404.86 31
1404.95 48
1405.04 68
1405.12 87
1405.21 104
1405.29 117
1405.38 126
1405.46 131
1405.55 133
1405.64 133
1405.72 131
1405.81 130
1405.89 128
1405.98 127
1406.07 125
1406.15 124
1406.24 123
1406.32 121
1406.41 119
1406.50 115
1406.58 111
1406.67 108
1406.75 105
1406.84 104
1406.92 103
1407.01 103
1407.10 104
1407.18 106
1407.27 108
1407.35 113
1407.44 118
1407.53 126
1407.61 134
1407.70 142
1407.78 148
1407.87 150
1407.96 148
1408.04 142
1408.13 132
1408.21 122
1408.30 111
1408.39 102
1408.47 95
1408.56 91
1408.64 90
1408.73 92
1408.82 96
1408.90 102
1408.99 110
1409.07 117
1409.16 123
1409.25 127
1409.33 127
1409.42 124
1409.50 119
1409.59 112
1409.68 104
1409.76 97
1409.85 92
1409.93 89
1410.02 89
1410.11 92
1410.19 98
1410.28 106
1410.36 114
1410.45 123
1410.54 131
1410.62 137
1410.71 141
1410.79 143
1410.88 143
1410.97 143
1411.05 143
1411.14 145
1411.22 148
1411.31 154
1411.40 163
1411.48 173
1411.57 186
1411.65 198
1411.74 210
1411.83 220
1411.91 226
1412.00 229
1412.08 229
1412.17 225
1412.26 219
1412.34 212
1412.43 205
1412.51 198
1412.60 193
1412.69 189
1412.77 188
1412.86 188
1412.94 191
1413.03 195
1413.12 200
1413.20 205
1413.29 207
1413.38 207
1413.46 203
1413.55 197
1413.63 188
1413.72 179
1413.81 171
1413.89 165
1413.98 163
1414.06 162
1414.15 162
1414.24 162
1414.32 161
1414.41 159
1414.50 155
1414.58 151
1414.67 146
1414.75 143
1414.84 139
1414.93 136
1415.01 133
1415.10 131
1415.18 129
1415.27 128
1415.36 127
1415.44 127
1415.53 127
1415.62 126
1415.70 124
1415.79 121
1415.87 116
1415.96 111
1416.05 105
1416.13 99
1416.22 93
1416.30 89
1416.39 86
1416.48 84
1416.56 82
1416.65 80
1416.74 79
1416.82 78
1416.91 76
1416.99 75
1417.08 74
1417.17 73
1417.25 74
1417.34 74
1417.43 75
1417.51 74
1417.60 71
1417.68 65
1417.77 57
1417.86 48
1417.94 39
1418.03 32
1418.12 29
1418.20 32
1418.29 39
1418.37 50
1418.46 62
1418.55 74
1418.63 82
1418.72 86
1418.81 85
1418.89 79
1418.98 71
1419.06 60
1419.15 49
1419.24 39
1419.32 32
1419.41 28
1419.50 28
1419.58 29
1419.67 31
1419.75 32
1419.84 30
1419.93 25
1420.01 16
1420.10 4
1420.19 0
1420.27 0
1420.36 0
1420.45 0
1420.53 0
1420.62 0
1420.70 0
1420.79 1
1420.88 11
1420.96 20
1421.05 26
1421.14 30
1421.22 33
1421.31 36
1421.39 42
1421.48 52
1421.57 66
1421.65 83
1421.74 103
1421.83 121
1421.91 137
1422.00 147
1422.09 151
1422.17 151
1422.26 147
1422.35 143
1422.43 139
1422.52 139
1422.60 143
1422.69 151
1422.78 162
1422.86 174
1422.95 187
1423.04 197
1423.12 205
1423.21 207
1423.30 205
1423.38 198
1423.47 187
1423.55 174
1423.64 162
1423.73 152
1423.81 146
1423.90 145
1423.99 150
1424.07 158
1424.16 168
1424.25 178
1424.33 186
1424.42 190
1424.51 191
1424.59 188
1424.68 182
1424.76 176
1424.85 171
1424.94 169
1425.02 171
1425.11 176
1425.20 183
1425.28 192
1425.37 200
1425.46 206
1425.54 209
1425.63 209
1425.72 207
1425.80 203
1425.89 198
1425.98 195
1426.06 192
1426.15 190
1426.23 190
1426.32 191
1426.41 193
1426.49 196
1426.58 199
1426.67 203
1426.75 205
1426.84 206
1426.93 203
1427.01 198
1427.10 190
1427.19 180
1427.27 169
1427.36 161
1427.45 155
1427.53 154
1427.62 156
1427.71 162
1427.79 169
1427.88 178
1427.97 186
1428.05 192
1428.14 195
1428.23 195
1428.31 192
1428.40 187
1428.48 181
1428.57 176
1428.66 171
1428.74 169
1428.83 168
1428.92 168
1429.00 168
1429.09 167
1429.18 166
1429.26 163
1429.35 161
1429.44 160
1429.52 160
1429.61 161
1429.70 164
1429.78 166
1429.87 167
1429.96 166
1430.04 163
1430.13 159
1430.22 154
1430.30 148
1430.39 143
1430.48 137
1430.56 130
1430.65 120
1430.74 107
1430.82 90
1430.91 70
1431.00 49
1431.08 28
1431.17 8
1431.26 0
1431.34 0
1431.43 0
1431.52 0
1431.60 0
1431.69 0
1431.78 0
1431.86 0
1431.95 0
1432.04 11
1432.12 25
1432.21 41
1432.30 58
1432.38 74
1432.47 88
1432.56 100
1432.64 108
1432.73 114
1432.82 117
1432.90 119
1432.99 121
1433.08 125
1433.16 131
1433.25 140
1433.34 150
1433.42 159
1433.51 166
1433.60 172
1433.68 175
1433.77 177
1433.86 179
1433.94 181
1434.03 185
1434.12 190
1434.20 195
1434.29 199
1434.38 203
1434.46 207
1434.55 212
1434.64 216
1434.72 221
1434.81 226
1434.90 230
1434.98 233
1435.07 234
1435.16 234
1435.25 234
1435.33 235
1435.42 238
1435.51 242
1435.59 246
1435.68 249
1435.77 249
1435.85 247
1435.94 243
1436.03 238
1436.11 236
1436.20 238
1436.29 245
1436.37 258
1436.46 275
1436.55 294
1436.63 311
1436.72 322
1436.81 327
1436.89 324
1436.98 313
1437.07 297
1437.15 277
1437.24 257
1437.33 239
1437.42 227
1437.50 220
1437.59 219
1437.68 223
1437.76 229
1437.85 236
1437.94 240
1438.02 242
1438.11 242
1438.20 239
1438.28 236
1438.37 234
1438.46 232
1438.54 230
1438.63 230
1438.72 229
1438.81 228
1438.89 226
1438.98 224
1439.07 222
1439.15 221
1439.24 221
1439.33 222
1439.41 224
1439.50 228
1439.59 234
1439.67 241
1439.76 248
1439.85 255
1439.93 259
1440.02 259
1440.11 252
1440.20 238
1440.28 216
1440.37 188
1440.46 158
1440.54 129
1440.63 104
1440.72 88
1440.80 81
1440.89 82
1440.98 89
1441.06 98
1441.15 108
1441.24 117
1441.33 125
1441.41 131
1441.50 134
1441.59 135
1441.67 134
1441.76 129
1441.85 121
1441.93 110
1442.02 97
1442.11 85
1442.20 74
1442.28 66
1442.37 59
1442.46 56
1442.54 54
1442.63 54
1442.72 54
1442.80 55
1442.89 55
1442.98 55
1443.07 54
1443.15 53
1443.24 52
1443.33 49
1443.41 46
1443.50 42
1443.59 36
1443.67 28
1443.76 17
1443.85 5
1443.94 0
1444.02 0
1444.11 0
1444.20 0
1444.28 0
1444.37 0
1444.46 0
1444.54 7
1444.63 20
1444.72 30
1444.81 37
1444.89 38
1444.98 34
1445.07 27
1445.15 18
1445.24 9
1445.33 2
1445.42 0
1445.50 0
1445.59 0
1445.68 0
1445.76 0
1445.85 2
1445.94 3
1446.03 2
1446.11 1
1446.20 0
1446.29 0
1446.37 3
1446.46 9
1446.55 18
1446.63 29
1446.72 41
1446.81 53
1446.90 61
1446.98 64
1447.07 62
1447.16 55
1447.24 44
1447.33 30
1447.42 15
1447.51 1
1447.59 0
1447.68 0
1447.77 0
1447.85 0
1447.94 0
1448.03 8
1448.12 24
1448.20 39
1448.29 52
1448.38 61
1448.47 65
1448.55 63
1448.64 58
1448.73 49
1448.81 39
1448.90 27
1448.99 16
1449.08 5
1449.16 0
1449.25 0
1449.34 0
1449.42 0
1449.51 0
1449.60 0
1449.69 0
1449.77 0
1449.86 0
1449.95 7
1450.03 19
1450.12 32
1450.21 44
1450.30 54
1450.38 61
1450.47 65
1450.56 67
1450.65 68
1450.73 69
1450.82 71
1450.91 74
1450.99 79
1451.08 82
1451.17 84
1451.26 84
1451.34 84
1451.43 85
1451.52 87
1451.60 94
1451.69 104
1451.78 117
1451.87 134
1451.95 151
1452.04 167
1452.13 182
1452.22 194
1452.30 203
1452.39 207
1452.48 207
1452.57 202
1452.65 193
1452.74 180
1452.83 165
1452.91 147
1453.00 131
1453.09 116
1453.18 107
1453.26 103
1453.35 105
1453.44 115
1453.53 129
1453.61 145
1453.70 161
1453.79 175
1453.87 185
1453.96 190
1454.05 193
1454.14 192
1454.22 190
1454.31 187
1454.40 183
1454.49 177
1454.57 171
1454.66 164
1454.75 157
1454.84 151
1454.92 147
1455.01 144
1455.10 143
1455.19 144
1455.27 145
1455.36 145
1455.45 143
1455.53 139
1455.62 131
1455.71 120
1455.80 108
1455.88 96
1455.97 85
1456.06 77
1456.15 72
1456.23 71
1456.32 73
1456.41 76
1456.50 80
1456.58 83
1456.67 84
1456.76 83
1456.85 82
1456.93 80
1457.02 78
1457.11 79
1457.20 80
1457.28 83
1457.37 85
1457.46 85
1457.55 84
1457.63 80
1457.72 75
1457.81 69
1457.89 63
1457.98 58
1458.07 52
1458.16 46
1458.24 39
1458.33 31
1458.42 22
1458.51 15
1458.59 10
1458.68 7
1458.77 6
1458.86 6
1458.94 6
1459.03 4
1459.12 1
1459.21 0
1459.29 0
1459.38 0
1459.47 0
1459.56 0
1459.64 0
1459.73 4
1459.82 16
1459.91 30
1459.99 43
1460.08 54
1460.17 63
1460.26 69
1460.34 71
1460.43 72
1460.52 73
1460.61 75
1460.69 79
1460.78 87
1460.87 96
1460.96 105
1461.05 113
1461.13 119
1461.22 123
1461.31 126
1461.40 129
1461.48 133
1461.57 139
1461.66 146
1461.75 153
1461.83 158
1461.92 159
1462.01 155
1462.10 148
1462.18 138
1462.27 130
1462.36 124
1462.45 121
1462.53 124
1462.62 129
1462.71 135
1462.80 140
1462.88 143
1462.97 143
1463.06 141
1463.15 139
1463.23 139
1463.32 143
1463.41 154
1463.50 171
1463.59 193
1463.67 218
1463.76 244
1463.85 267
1463.94 286
1464.02 299
1464.11 306
1464.20 307
1464.29 304
1464.37 300
1464.46 295
1464.55 291
1464.64 290
1464.72 291
1464.81 293
1464.90 297
1464.99 300
1465.08 302
1465.16 301
1465.25 299
1465.34 294
1465.43 287
1465.51 279
1465.60 272
1465.69 265
1465.78 260
1465.86 258
1465.95 258
1466.04 259
1466.13 260
1466.22 260
1466.30 257
1466.39 251
1466.48 243
1466.57 231
1466.65 219
1466.74 208
1466.83 196
1466.92 187
1467.00 178
1467.09 172
1467.18 166
1467.27 163
1467.36 160
1467.44 158
1467.53 156
1467.62 154
1467.71 150
1467.79 144
1467.88 138
1467.97 130
1468.06 122
1468.15 115
1468.23 108
1468.32 104
1468.41 101
1468.50 102
1468.58 105
1468.67 111
1468.76 119
1468.85 126
1468.94 132
1469.02 133
1469.11 132
1469.20 128
1469.29 122
1469.37 115
1469.46 110
1469.55 104
1469.64 99
1469.73 91
1469.81 81
1469.90 69
1469.99 57
1470.08 46
1470.16 36
1470.25 30
1470.34 24
1470.43 20
1470.52 15
1470.60 9
1470.69 1
1470.78 0
1470.87 0
1470.96 0
1471.04 0
1471.13 0
1471.22 0
1471.31 0
1471.39 3
1471.48 13
1471.57 22
1471.66 29
1471.75 34
1471.83 36
1471.92 34
1472.01 28
1472.10 20
1472.19 11
1472.27 1
1472.36 0
1472.45 0
1472.54 0
1472.62 0
1472.71 0
1472.80 0
1472.89 0
1472.98 5
1473.06 13
1473.15 20
1473.24 25
1473.33 28
1473.42 30
1473.50 30
1473.59 31
1473.68 30
1473.77 29
1473.86 26
1473.94 23
1474.03 18
1474.12 13
1474.21 10
1474.30 9
1474.38 12
1474.47 16
1474.56 20
1474.65 23
1474.73 23
1474.82 19
1474.91 12
1475.00 4
1475.09 0
1475.17 0
1475.26 0
1475.35 0
1475.44 4
1475.53 14
1475.61 25
1475.70 34
1475.79 41
1475.88 44
1475.97 43
1476.05 38
1476.14 30
1476.23 21
1476.32 11
1476.41 3
1476.49 0
1476.58 0
1476.67 0
1476.76 7
1476.85 18
1476.93 30
1477.02 42
1477.11 54
1477.20 63
1477.29 70
1477.37 73
1477.46 72
1477.55 68
1477.64 62
1477.73 54
1477.82 45
1477.90 37
1477.99 29
1478.08 23
1478.17 18
1478.26 13
1478.34 8
1478.43 2
1478.52 0
1478.61 0
1478.70 0
1478.78 0
1478.87 0
1478.96 0
1479.05 0
1479.14 1
1479.22 18
1479.31 38
1479.40 60
1479.49 82
1479.58 104
1479.66 124
1479.75 144
1479.84 162
1479.93 178
1480.02 189
1480.11 195
1480.19 193
1480.28 184
1480.37 169
1480.46 148
1480.55 126
1480.63 105
1480.72 87
1480.81 74
1480.90 65
1480.99 59
1481.07 57
1481.16 56
1481.25 56
1481.34 59
1481.43 62
1481.52 67
1481.60 72
1481.69 77
1481.78 80
1481.87 81
1481.96 81
1482.04 81
1482.13 82
1482.22 85
1482.31 92
1482.40 101
1482.49 113
1482.57 125
1482.66 134
1482.75 140
1482.84 142
1482.93 140
1483.01 135
1483.10 130
1483.19 126
1483.28 125
1483.37 126
1483.46 129
1483.54 132
1483.63 135
1483.72 136
1483.81 134
1483.90 129
1483.99 120
1484.07 111
1484.16 102
1484.25 96
1484.34 94
1484.43 95
1484.51 98
1484.60 102
1484.69 103
1484.78 99
1484.87 88
1484.96 71
1485.04 49
1485.13 24
1485.22 1
1485.31 0
1485.40 0
1485.49 0
1485.57 0
1485.66 0
1485.75 0
1485.84 0
1485.93 3
1486.02 16
1486.10 27
1486.19 37
1486.28 44
1486.37 49
1486.46 53
1486.55 56
1486.63 59
1486.72 62
1486.81 66
1486.90 72
1486.99 82
1487.08 95
1487.16 110
1487.25 126
1487.34 141
1487.43 154
1487.52 163
1487.61 168
1487.69 170
1487.78 171
1487.87 171
1487.96 171
1488.05 172
1488.14 171
1488.22 167
1488.31 162
1488.40 154
1488.49 146
1488.58 140
1488.67 138
1488.75 138
1488.84 140
1488.93 142
1489.02 142
1489.11 140
1489.20 134
1489.28 126
1489.37 115
1489.46 105
1489.55 97
1489.64 94
1489.73 95
1489.81 102
1489.90 115
1489.99 132
1490.08 153
1490.17 175
1490.26 195
1490.35 213
1490.43 226
1490.52 233
1490.61 235
1490.70 231
1490.79 221
1490.88 207
1490.96 190
1491.05 172
1491.14 153
1491.23 135
1491.32 120
1491.41 109
1491.49 102
1491.58 99
1491.67 100
1491.76 104
1491.85 111
1491.94 120
1492.03 132
1492.11 146
1492.20 160
1492.29 174
1492.38 184
1492.47 191
1492.56 192
1492.65 189
1492.73 181
1492.82 171
1492.91 161
1493.00 153
1493.09 148
1493.18 147
1493.26 151
1493.35 159
1493.44 170
1493.53 184
1493.62 198
1493.71 211
1493.80 222
1493.88 230
1493.97 234
1494.06 234
1494.15 230
1494.24 221
1494.33 207
1494.42 189
1494.50 167
1494.59 144
1494.68 122
1494.77 102
1494.86 88
1494.95 80
1495.04 78
1495.12 81
1495.21 88
1495.30 95
1495.39 102
1495.48 107
1495.57 110
1495.66 111
1495.74 110
1495.83 109
1495.92 108
1496.01 109
1496.10 112
1496.19 118
1496.28 128
1496.36 141
1496.45 156
1496.54 170
1496.63 181
1496.72 187
1496.81 188
1496.90 184
1496.98 179
1497.07 174
1497.16 173
1497.25 175
1497.34 178
1497.43 182
1497.52 184
1497.60 182
1497.69 176
1497.78 168
1497.87 160
1497.96 153
1498.05 150
1498.14 151
1498.23 155
1498.31 162
1498.40 170
1498.49 179
1498.58 187
1498.67 194
1498.76 201
1498.85 205
1498.93 208
1499.02 208
1499.11 207
1499.20 205
1499.29 204
1499.38 205
1499.47 208
1499.56 212
1499.64 217
1499.73 219
1499.82 217
1499.91 210
1500.00 198
1500.09 184
1500.18 169
1500.27 155
1500.35 145
1500.44 139
1500.53 138
1500.62 140
1500.71 145
1500.80 150
1500.89 156
1500.98 161
1501.06 165
1501.15 167
1501.24 168
1501.33 168
1501.42 167
1501.51 165
1501.60 163
1501.69 160
1501.77 157
1501.86 152
1501.95 147
1502.04 141
1502.13 135
1502.22 129
1502.31 124
1502.40 118
1502.48 112
1502.57 106
1502.66 100
1502.75 95
1502.84 92
1502.93 89
1503.02 89
1503.11 90
1503.19 92
1503.28 94
1503.37 97
1503.46 99
1503.55 101
1503.64 104
1503.73 107
1503.82 109
1503.90 111
1503.99 113
1504.08 114
1504.17 114
1504.26 114
1504.35 112
1504.44 110
1504.53 106
1504.62 102
1504.70 97
1504.79 93
1504.88 91
1504.97 89
1505.06 89
1505.15 90
1505.24 92
1505.33 92
1505.42 90
1505.50 86
1505.59 82
1505.68 76
1505.77 70
1505.86 65
1505.95 60
1506.04 54
1506.13 49
1506.22 43
1506.30 38
1506.39 36
1506.48 36
1506.57 40
1506.66 49
1506.75 60
1506.84 74
1506.93 86
1507.02 96
1507.10 103
1507.19 108
1507.28 111
1507.37 115
1507.46 121
1507.55 127
1507.64 133
1507.73 136
1507.82 134
1507.90 126
1507.99 115
1508.08 100
1508.17 87
1508.26 76
1508.35 68
1508.44 65
1508.53 65
1508.62 67
1508.71 68
1508.79 70
1508.88 71
1508.97 73
1509.06 75
1509.15 78
1509.24 82
1509.33 86
1509.42 89
1509.51 90
1509.60 88
1509.68 85
1509.77 80
1509.86 73
1509.95 65
1510.04 57
1510.13 51
1510.22 48
1510.31 48
1510.40 52
1510.49 62
1510.57 75
1510.66 92
1510.75 109
1510.84 125
1510.93 139
1511.02 149
1511.11 154
1511.20 154
1511.29 151
1511.38 146
1511.46 141
1511.55 138
1511.64 136
1511.73 137
1511.82 140
1511.91 145
1512.00 151
1512.09 156
1512.18 162
1512.27 167
1512.36 172
1512.44 178
1512.53 183
1512.62 188
1512.71 190
1512.80 188
1512.89 182
1512.98 171
1513.07 157
1513.16 142
1513.25 128
1513.34 117
1513.42 111
1513.51 107
1513.60 106
1513.69 106
1513.78 105
1513.87 102
1513.96 95
1514.05 84
1514.14 71
1514.23 55
1514.32 40
1514.40 27
1514.49 19
1514.58 17
1514.67 21
1514.76 32
1514.85 48
1514.94 67
1515.03 86
1515.12 104
1515.21 119
1515.30 130
1515.39 138
1515.47 144
1515.56 148
1515.65 151
1515.74 153
1515.83 154
1515.92 154
1516.01 153
1516.10 152
1516.19 150
1516.28 150
1516.37 150
1516.46 150
1516.54 149
1516.63 144
1516.72 133
1516.81 119
1516.90 100
1516.99 80
1517.08 62
1517.17 48
1517.26 39
1517.35 36
1517.44 37
1517.53 41
1517.62 47
1517.70 54
1517.79 62
1517.88 72
1517.97 84
1518.06 99
1518.15 116
1518.24 134
1518.33 151
1518.42 166
1518.51 179
1518.60 188
1518.69 192
1518.78 192
1518.86 187
1518.95 176
1519.04 161
1519.13 141
1519.22 118
1519.31 95
1519.40 73
1519.49 54
1519.58 40
1519.67 30
1519.76 26
1519.85 25
1519.94 28
1520.03 30
1520.11 32
1520.20 32
1520.29 30
1520.38 25
1520.47 20
1520.56 16
1520.65 14
1520.74 16
1520.83 20
1520.92 27
1521.01 36
1521.10 45
1521.19 52
1521.28 58
1521.37 62
1521.45 65
1521.54 66
1521.63 65
1521.72 64
1521.81 62
1521.90 58
1521.99 52
1522.08 45
1522.17 35
1522.26 23
1522.35 10
1522.44 0
1522.53 0
1522.62 0
1522.71 0
1522.80 0
1522.88 0
1522.97 0
1523.06 0
1523.15 0
1523.24 13
1523.33 28
1523.42 43
1523.51 57
1523.60 69
1523.69 79
1523.78 86
1523.87 91
1523.96 94
1524.05 94
1524.14 93
1524.23 90
1524.32 85
1524.40 80
1524.49 75
1524.58 73
1524.67 73
1524.76 79
1524.85 89
1524.94 104
1525.03 122
1525.12 139
1525.21 153
1525.30 162
1525.39 163
1525.48 157
1525.57 144
1525.66 128
1525.75 113
1525.84 102
1525.93 97
1526.01 98
1526.10 105
1526.19 115
1526.28 125
1526.37 132
1526.46 136
1526.55 138
1526.64 139
1526.73 141
1526.82 144
1526.91 148
1527.00 152
1527.09 153
1527.18 152
1527.27 148
1527.36 144
1527.45 140
1527.54 139
1527.63 142
1527.72 147
1527.80 153
1527.89 158
1527.98 160
1528.07 158
1528.16 151
1528.25 141
1528.34 128
1528.43 115
1528.52 102
1528.61 90
1528.70 79
1528.79 70
1528.88 62
1528.97 56
1529.06 50
1529.15 45
1529.24 42
1529.33 42
1529.42 44
1529.51 48
1529.60 53
1529.69 59
1529.78 64
1529.86 68
1529.95 68
1530.04 67
1530.13 62
1530.22 57
1530.31 50
1530.40 43
1530.49 36
1530.58 32
1530.67 30
1530.76 31
1530.85 36
1530.94 43
1531.03 52
1531.12 62
1531.21 70
1531.30 75
1531.39 77
1531.48 77
1531.57 75
1531.66 72
1531.75 71
1531.84 72
1531.93 74
1532.02 78
1532.11 82
1532.20 85
1532.28 86
1532.37 86
1532.46 84
1532.55 84
1532.64 86
1532.73 92
1532.82 102
1532.91 115
1533.00 127
1533.09 137
1533.18 141
1533.27 137
1533.36 126
1533.45 111
1533.54 93
1533.63 78
1533.72 67
1533.81 62
1533.90 62
1533.99 64
1534.08 66
1534.17 64
1534.26 58
1534.35 49
1534.44 36
1534.53 22
1534.62 11
1534.71 2
1534.80 0
1534.89 0
1534.98 0
1535.07 2
1535.16 5
1535.24 5
1535.33 4
1535.42 0
1535.51 0
1535.60 0
1535.69 0
1535.78 0
1535.87 2
1535.96 11
1536.05 21
1536.14 29
1536.23 35
1536.32 36
1536.41 33
1536.50 29
1536.59 24
1536.68 19
1536.77 16
1536.86 14
1536.95 13
1537.04 13
1537.13 12
1537.22 12
1537.31 13
1537.40 17
1537.49 25
1537.58 36
1537.67 51
1537.76 68
1537.85 85
1537.94 99
1538.03 108
1538.12 111
1538.21 110
1538.30 105
1538.39 100
1538.48 97
1538.57 99
1538.66 105
1538.75 115
1538.84 128
1538.93 141
1539.02 155
1539.11 167
1539.20 179
1539.29 191
1539.38 203
1539.47 214
1539.56 224
1539.65 233
1539.74 240
1539.83 246
1539.92 252
1540.01 259
1540.10 269
1540.19 279
1540.28 288
1540.36 295
1540.45 298
1540.54 297
1540.63 292
1540.72 286
1540.81 280
1540.90 277
1540.99 279
1541.08 286
1541.17 297
1541.26 309
1541.35 321
1541.44 330
1541.53 334
1541.62 333
1541.71 328
1541.80 322
1541.89 317
1541.98 314
1542.07 313
1542.16 314
1542.25 314
1542.34 309
1542.43 298
1542.52 278
1542.61 253
1542.70 225
1542.79 199
1542.88 180
1542.97 172
1543.06 173
1543.15 182
1543.24 195
1543.33 207
1543.42 213
1543.51 214
1543.60 211
1543.69 206
1543.78 202
1543.87 203
1543.96 209
1544.05 220
1544.14 233
1544.23 246
1544.32 256
1544.41 262
1544.50 265
1544.59 264
1544.68 260
1544.77 256
1544.86 251
1544.95 246
1545.04 242
1545.13 240
1545.22 241
1545.31 244
1545.40 248
1545.49 253
1545.58 259
1545.67 263
1545.76 266
1545.85 266
1545.94 262
1546.03 255
1546.12 245
1546.21 232
1546.30 218
1546.39 204
1546.48 194
1546.57 188
1546.66 187
1546.75 190
1546.84 195
1546.93 199
1547.02 201
1547.11 197
1547.20 188
1547.29 175
1547.38 160
1547.48 147
1547.57 137
1547.66 132
1547.75 133
1547.84 140
1547.93 152
1548.02 167
1548.11 185
1548.20 204
1548.29 223
1548.38 238
1548.47 250
1548.56 256
1548.65 257
1548.74 254
1548.83 249
1548.92 242
1549.01 237
1549.10 234
1549.19 232
1549.28 232
1549.37 232
1549.46 233
1549.55 233
1549.64 231
1549.73 227
1549.82 220
1549.91 212
1550.00 204
1550.09 196
1550.18 190
1550.27 186
1550.36 184
1550.45 184
1550.54 183
1550.63 181
1550.72 178
1550.81 173
1550.90 169
1550.99 165
1551.08 165
1551.17 167
1551.26 172
1551.35 178
1551.44 183
1551.53 186
1551.62 184
1551.71 177
1551.80 165
1551.89 152
1551.98 139
1552.07 127
1552.16 120
1552.25 117
1552.34 117
1552.43 118
1552.53 119
1552.62 118
1552.71 115
1552.80 110
1552.89 105
1552.98 100
1553.07 96
1553.16 95
1553.25 95
1553.34 96
1553.43 97
1553.52 98
1553.61 98
1553.70 98
1553.79 97
1553.88 96
1553.97 94
1554.06 93
1554.15 91
1554.24 90
1554.33 89
1554.42 89
1554.51 90
1554.60 91
1554.69 93
1554.78 93
1554.87 90
1554.96 86
1555.05 80
1555.14 74
1555.23 71
1555.32 71
1555.41 74
1555.50 81
1555.60 88
1555.69 93
1555.78 95
1555.87 94
1555.96 88
1556.05 81
1556.14 72
1556.23 65
1556.32 59
1556.41 54
1556.50 50
1556.59 45
1556.68 38
1556.77 30
1556.86 19
1556.95 8
1557.04 0
1557.13 0
1557.22 0
1557.31 0
1557.40 0
1557.49 0
1557.58 7
1557.67 14
1557.76 19
1557.85 21
1557.95 21
1558.04 19
1558.13 16
1558.22 11
1558.31 7
1558.40 2
1558.49 0
1558.58 0
1558.67 0
1558.76 0
1558.85 0
1558.94 0
1559.03 0
1559.12 0
1559.21 0
1559.30 7
1559.39 16
1559.48 27
1559.57 36
1559.66 44
1559.75 47
1559.84 45
1559.93 38
1560.03 29
1560.12 21
1560.21 16
1560.30 16
1560.39 22
1560.48 34
1560.57 49
1560.66 66
1560.75 81
1560.84 93
1560.93 102
1561.02 107
1561.11 109
1561.20 110
1561.29 110
1561.38 112
1561.47 113
1561.56 114
1561.65 113
1561.74 109
1561.84 103
1561.93 94
1562.02 83
1562.11 70
1562.20 58
1562.29 49
1562.38 42
1562.47 39
1562.56 39
1562.65 40
1562.74 42
1562.83 44
1562.92 43
1563.01 40
1563.10 36
1563.19 32
1563.28 28
1563.37 24
1563.46 21
1563.56 18
1563.65 15
1563.74 11
1563.83 6
1563.92 0
1564.01 0
1564.10 0
1564.19 0
1564.28 0
1564.37 0
1564.46 0
1564.55 0
1564.64 14
1564.73 34
1564.82 53
1564.91 69
1565.01 80
1565.10 86
1565.19 90
1565.28 93
1565.37 96
1565.46 101
1565.55 106
1565.64 111
1565.73 113
1565.82 112
1565.91 110
1566.00 109
1566.09 112
1566.18 120
1566.27 134
1566.36 153
1566.46 174
1566.55 194
1566.64 211
1566.73 221
1566.82 223
1566.91 220
1567.00 210
1567.09 198
1567.18 185
1567.27 173
1567.36 166
1567.45 163
1567.54 165
1567.63 170
1567.72 177
1567.82 183
1567.91 187
1568.00 187
1568.09 183
1568.18 175
1568.27 164
1568.36 152
1568.45 140
1568.54 128
1568.63 120
1568.72 116
1568.81 117
1568.90 123
1568.99 133
1569.09 149
1569.18 168
1569.27 189
1569.36 212
1569.45 234
1569.54 255
1569.63 271
1569.72 282
1569.81 285
1569.90 281
1569.99 269
1570.08 252
1570.17 231
1570.27 209
1570.36 190
1570.45 175
1570.54 166
1570.63 161
1570.72 161
1570.81 164
1570.90 169
1570.99 175
1571.08 180
1571.17 182
1571.26 182
1571.35 179
1571.45 172
1571.54 162
1571.63 149
1571.72 136
1571.81 122
1571.90 110
1571.99 100
1572.08 94
1572.17 89
1572.26 87
1572.35 86
1572.44 84
1572.54 82
1572.63 79
1572.72 75
1572.81 69
1572.90 62
1572.99 56
1573.08 50
1573.17 47
1573.26 46
1573.35 48
1573.44 52
1573.53 56
1573.63 60
1573.72 61
1573.81 59
1573.90 57
1573.99 57
1574.08 60
1574.17 69
1574.26 85
1574.35 105
1574.44 128
1574.53 149
1574.63 164
1574.72 171
1574.81 169
1574.90 158
1574.99 138
1575.08 111
1575.17 81
1575.26 50
1575.35 21
1575.44 0
1575.53 0
1575.63 0
1575.72 0
1575.81 0
1575.90 0
1575.99 1
1576.08 12
1576.17 18
1576.26 18
1576.35 16
1576.44 12
1576.53 11
1576.63 14
1576.72 21
1576.81 32
1576.90 43
1576.99 53
1577.08 60
1577.17 63
1577.26 63
1577.35 63
1577.44 63
1577.54 65
1577.63 67
1577.72 69
1577.81 69
1577.90 67
1577.99 63
1578.08 57
1578.17 49
1578.26 42
1578.35 33
1578.44 24
1578.54 14
1578.63 4
1578.72 0
1578.81 0
1578.90 0
1578.99 0
1579.08 0
1579.17 0
1579.26 8
1579.36 24
1579.45 41
1579.54 58
1579.63 74
1579.72 88
1579.81 101
1579.90 111
1579.99 119
1580.08 125
1580.17 130
1580.27 134
1580.36 138
1580.45 141
1580.54 145
1580.63 150
1580.72 157
1580.81 165
1580.90 175
1580.99 187
1581.09 201
1581.18 213
1581.27 221
1581.36 224
1581.45 221
1581.54 211
1581.63 196
1581.72 177
1581.81 157
1581.90 136
1582.00 116
1582.09 98
1582.18 82
1582.27 69
1582.36 59
1582.45 52
1582.54 48
1582.63 47
1582.73 50
1582.82 56
1582.91 66
1583.00 78
1583.09 91
1583.18 103
1583.27 114
1583.36 122
1583.45 125
1583.55 126
1583.64 125
1583.73 125
1583.82 127
1583.91 133
1584.00 142
1584.09 155
1584.18 169
1584.27 183
1584.37 196
1584.46 206
1584.55 212
1584.64 216
1584.73 218
1584.82 218
1584.91 219
1585.00 221
1585.10 225
1585.19 231
1585.28 236
1585.37 240
1585.46 241
1585.55 239
1585.64 234
1585.73 227
1585.82 220
1585.92 216
1586.01 216
1586.10 220
1586.19 227
1586.28 234
1586.37 240
1586.46 242
1586.55 241
1586.65 236
1586.74 231
1586.83 227
1586.92 227
1587.01 230
1587.10 236
1587.19 242
1587.28 247
1587.38 247
1587.47 242
1587.56 233
1587.65 222
1587.74 210
1587.83 200
1587.92 192
1588.01 185
1588.11 178
1588.20 170
1588.29 159
1588.38 147
1588.47 135
1588.56 125
1588.65 121
1588.75 123
1588.84 133
1588.93 148
1589.02 165
1589.11 181
1589.20 191
1589.29 193
1589.38 187
1589.48 173
1589.57 154
1589.66 135
1589.75 119
1589.84 109
1589.93 106
1590.02 109
1590.11 117
1590.21 128
1590.30 141
1590.39 153
1590.48 165
1590.57 176
1590.66 186
1590.75 196
1590.85 208
1590.94 220
1591.03 234
1591.12 249
1591.21 263
1591.30 277
1591.39 288
1591.49 294
1591.58 296
1591.67 293
1591.76 284
1591.85 271
1591.94 256
1592.03 238
1592.13 221
1592.22 205
1592.31 190
1592.40 176
1592.49 164
1592.58 154
1592.67 145
1592.76 138
1592.86 134
1592.95 131
1593.04 131
1593.13 132
1593.22 133
1593.31 136
1593.40 141
1593.50 148
1593.59 158
1593.68 173
1593.77 191
1593.86 209
1593.95 227
1594.05 239
1594.14 246
1594.23 246
1594.32 239
1594.41 228
1594.50 214
1594.59 199
1594.69 186
1594.78 174
1594.87 163
1594.96 153
1595.05 144
1595.14 136
1595.23 129
1595.33 124
1595.42 121
1595.51 122
1595.60 125
1595.69 130
1595.78 134
1595.87 138
1595.97 139
1596.06 138
1596.15 135
1596.24 131
1596.33 128
1596.42 127
1596.52 127
1596.61 130
1596.70 134
1596.79 137
1596.88 138
1596.97 136
1597.06 132
1597.16 127
1597.25 122
1597.34 118
1597.43 117
1597.52 117
1597.61 119
1597.71 119
1597.80 115
1597.89 107
1597.98 96
1598.07 83
1598.16 70
1598.25 60
1598.35 56
1598.44 58
1598.53 65
1598.62 76
1598.71 90
1598.80 104
1598.90 117
1598.99 127
1599.08 135
1599.17 139
1599.26 140
1599.35 136
1599.45 130
1599.54 122
1599.63 112
1599.72 104
1599.81 96
1599.90 91
1600.00 88
1600.09 87
1600.18 86
1600.27 84
1600.36 80
1600.45 74
1600.54 66
1600.64 56
1600.73 47
1600.82 36
1600.91 27
1601.00 18
1601.09 9
1601.19 1
1601.28 0
1601.37 0
1601.46 0
1601.55 0
1601.64 0
1601.74 0
1601.83 0
1601.92 0
1602.01 12
1602.10 31
1602.19 51
1602.29 68
1602.38 78
1602.47 81
1602.56 76
1602.65 65
1602.74 49
1602.84 33
1602.93 16
1603.02 2
1603.11 0
1603.20 0
1603.30 0
1603.39 0
1603.48 0
1603.57 0
1603.66 0
1603.75 2
1603.85 9
1603.94 14
1604.03 17
1604.12 19
1604.21 22
1604.30 28
1604.40 38
1604.49 53
1604.58 73
1604.67 96
1604.76 121
1604.85 145
1604.95 166
1605.04 182
1605.13 193
1605.22 200
1605.31 203
1605.41 203
1605.50 203
1605.59 204
1605.68 208
1605.77 214
1605.86 222
1605.96 230
1606.05 236
1606.14 239
1606.23 236
1606.32 228
1606.42 214
1606.51 196
1606.60 176
1606.69 155
1606.78 136
1606.87 119
1606.97 104
1607.06 93
1607.15 83
1607.24 73
1607.33 63
1607.43 53
1607.52 42
1607.61 32
1607.70 24
1607.79 20
1607.88 22
1607.98 31
1608.07 46
1608.16 68
1608.25 94
1608.34 122
1608.44 150
1608.53 175
1608.62 194
1608.71 205
1608.80 209
1608.89 206
1608.99 195
1609.08 178
1609.17 160
1609.26 141
1609.35 124
1609.45 111
1609.54 101
1609.63 93
1609.72 87
1609.81 81
1609.91 72
1610.00 61
1610.09 48
1610.18 32
1610.27 16
1610.37 0
1610.46 0
1610.55 0
1610.64 0
1610.73 0
1610.82 0
1610.92 0
1611.01 0
1611.10 0
1611.19 20
1611.28 41
1611.38 62
1611.47 79
1611.56 94
1611.65 106
1611.74 117
1611.84 128
1611.93 141
1612.02 155
1612.11 171
1612.20 185
1612.30 198
1612.39 208
1612.48 213
1612.57 213
1612.66 208
1612.76 199
1612.85 185
1612.94 166
1613.03 145
1613.12 124
1613.22 105
1613.31 91
1613.40 84
1613.49 85
1613.58 93
1613.68 104
1613.77 116
1613.86 124
1613.95 127
1614.04 123
1614.14 112
1614.23 97
1614.32 80
1614.41 64
1614.50 51
1614.60 45
1614.69 45
1614.78 52
1614.87 63
1614.96 75
1615.06 84
1615.15 89
1615.24 87
1615.33 81
1615.42 71
1615.52 62
1615.61 57
1615.70 57
1615.79 63
1615.89 76
1615.98 91
1616.07 106
1616.16 119
1616.25 126
1616.35 127
1616.44 121
1616.53 110
1616.62 94
1616.71 78
1616.81 63
1616.90 50
1616.99 41
1617.08 36
1617.17 34
1617.27 35
1617.36 37
1617.45 41
1617.54 44
1617.64 50
1617.73 57
1617.82 66
1617.91 77
1618.00 89
1618.10 100
1618.19 107
1618.28 110
1618.37 108
1618.46 104
1618.56 99
1618.65 96
1618.74 99
1618.83 107
1618.93 119
1619.02 134
1619.11 148
1619.20 159
1619.29 166
1619.39 169
1619.48 169
1619.57 167
1619.66 167
1619.75 167
1619.85 168
1619.94 169
1620.03 170
1620.12 172
1620.22 176
1620.31 182
1620.40 192
1620.49 205
1620.58 220
1620.68 234
1620.77 243
1620.86 246
1620.95 242
1621.05 230
1621.14 213
1621.23 192
1621.32 171
1621.41 153
1621.51 140
1621.60 130
1621.69 122
1621.78 117
1621.88 112
1621.97 106
1622.06 101
1622.15 95
1622.24 90
1622.34 89
1622.43 91
1622.52 96
1622.61 103
1622.71 109
1622.80 114
1622.89 116
1622.98 113
1623.08 106
1623.17 95
1623.26 82
1623.35 68
1623.44 53
1623.54 38
1623.63 26
1623.72 16
1623.81 8
1623.91 4
1624.00 4
1624.09 7
1624.18 14
1624.28 23
1624.37 34
1624.46 45
1624.55 55
1624.64 62
1624.74 65
1624.83 62
1624.92 54
1625.01 43
1625.11 30
1625.20 17
1625.29 8
1625.38 6
1625.48 9
1625.57 17
1625.66 28
1625.75 38
1625.85 45
1625.94 49
1626.03 48
1626.12 45
1626.21 41
1626.31 40
1626.40 41
1626.49 43
1626.58 45
1626.68 46
1626.77 42
1626.86 36
1626.95 28
1627.05 21
1627.14 18
1627.23 20
1627.32 27
1627.42 38
1627.51 50
1627.60 60
1627.69 65
1627.79 64
1627.88 58
1627.97 49
1628.06 38
1628.15 30
1628.25 26
1628.34 26
1628.43 29
1628.52 33
1628.62 37
1628.71 38
1628.80 37
1628.89 32
1628.99 28
1629.08 26
1629.17 30
1629.26 38
1629.36 51
1629.45 67
1629.54 81
1629.63 91
1629.73 93
1629.82 88
1629.91 74
1630.00 55
1630.10 33
1630.19 11
1630.28 0
1630.37 0
1630.47 0
1630.56 0
1630.65 0
1630.74 0
1630.84 4
1630.93 19
1631.02 34
1631.11 46
1631.21 55
1631.30 59
1631.39 59
1631.48 55
1631.58 47
1631.67 36
1631.76 22
1631.85 9
1631.95 0
1632.04 0
1632.13 0
1632.22 0
1632.32 0
1632.41 10
1632.50 28
1632.59 48
1632.69 69
1632.78 89
1632.87 107
1632.96 124
1633.06 138
1633.15 149
1633.24 158
1633.34 163
1633.43 165
1633.52 164
1633.61 163
1633.71 161
1633.80 160
1633.89 160
1633.98 161
1634.08 163
1634.17 163
1634.26 160
1634.35 155
1634.45 146
1634.54 134
1634.63 121
1634.72 108
1634.82 96
1634.91 84
1635.00 72
1635.09 60
1635.19 47
1635.28 32
1635.37 17
1635.46 1
1635.56 0
1635.65 0
1635.74 0
1635.84 0
1635.93 0
1636.02 0
1636.11 0
1636.21 2
1636.30 22
1636.39 40
1636.48 54
1636.58 60
1636.67 57
1636.76 47
1636.85 30
1636.95 11
1637.04 0
1637.13 0
1637.23 0
1637.32 0
1637.41 0
1637.50 13
1637.60 29
1637.69 42
1637.78 49
1637.87 50
1637.97 45
1638.06 37
1638.15 27
1638.25 19
1638.34 12
1638.43 8
1638.52 7
1638.62 7
1638.71 8
1638.80 8
1638.89 9
1638.99 9
1639.08 9
1639.17 10
1639.27 13
1639.36 16
1639.45 21
1639.54 28
1639.64 35
1639.73 44
1639.82 53
1639.91 62
1640.01 71
1640.10 79
1640.19 85
1640.29 87
1640.38 85
1640.47 78
1640.56 66
1640.66 52
1640.75 37
1640.84 22
1640.93 10
1641.03 0
1641.12 0
1641.21 0
1641.31 0
1641.40 4
1641.49 17
1641.58 33
1641.68 51
1641.77 68
1641.86 82
1641.96 91
1642.05 96
1642.14 98
1642.23 99
1642.33 100
1642.42 101
1642.51 104
1642.61 105
1642.70 104
1642.79 100
1642.88 91
1642.98 80
1643.07 67
1643.16 53
1643.26 38
1643.35 24
1643.44 10
1643.53 0
1643.63 0
1643.72 0
1643.81 0
1643.91 0
1644.00 0
1644.09 0
1644.18 0
1644.28 3
1644.37 18
1644.46 33
1644.56 46
1644.65 57
1644.74 66
1644.83 75
1644.93 85
1645.02 97
1645.11 110
1645.21 124
1645.30 139
1645.39 152
1645.48 163
1645.58 170
1645.67 173
1645.76 175
1645.86 174
1645.95 173
1646.04 173
1646.14 175
1646.23 180
1646.32 186
1646.41 195
1646.51 205
1646.60 214
1646.69 222
1646.79 227
1646.88 228
1646.97 224
1647.06 217
1647.16 205
1647.25 192
1647.34 178
1647.44 164
1647.53 152
1647.62 142
1647.72 136
1647.81 133
1647.90 133
1647.99 135
1648.09 136
1648.18 135
1648.27 132
1648.37 126
1648.46 118
1648.55 111
1648.65 108
1648.74 111
1648.83 122
1648.92 139
1649.02 160
1649.11 182
1649.20 199
1649.30 210
1649.39 213
1649.48 210
1649.58 204
1649.67 199
1649.76 197
1649.85 198
1649.95 203
1650.04 209
1650.13 213
1650.23 214
1650.32 210
1650.41 205
1650.51 199
1650.60 195
1650.69 195
1650.79 200
1650.88 210
1650.97 222
1651.06 233
1651.16 240
1651.25 240
1651.34 231
1651.44 215
1651.53 194
1651.62 171
1651.72 150
1651.81 133
1651.90 122
1652.00 118
1652.09 119
1652.18 124
1652.27 131
1652.37 136
1652.46 139
1652.55 139
1652.65 134
1652.74 125
1652.83 114
1652.93 101
1653.02 89
1653.11 77
1653.21 66
1653.30 57
1653.39 50
1653.49 46
1653.58 44
1653.67 44
1653.77 46
1653.86 49
1653.95 52
1654.04 51
1654.14 48
1654.23 41
1654.32 34
1654.42 26
1654.51 18
1654.60 12
1654.70 6
1654.79 1
1654.88 0
1654.98 0
1655.07 0
1655.16 0
1655.26 0
1655.35 0
1655.44 0
1655.54 5
1655.63 21
1655.72 34
1655.82 43
1655.91 45
1656.00 41
1656.09 34
1656.19 25
1656.28 18
1656.37 14
1656.47 16
1656.56 23
1656.65 34
1656.75 47
1656.84 61
1656.93 73
1657.03 79
1657.12 79
1657.21 72
1657.31 58
1657.40 41
1657.49 24
1657.59 9
1657.68 0
1657.77 0
1657.87 0
1657.96 4
1658.05 11
1658.15 16
1658.24 21
1658.33 25
1658.43 30
1658.52 37
1658.61 46
1658.71 55
1658.80 64
1658.89 70
1658.99 73
1659.08 71
1659.17 66
1659.27 59
1659.36 54
1659.45 54
1659.55 59
1659.64 70
1659.73 87
1659.83 107
1659.92 127
1660.01 144
1660.11 157
1660.20 166
1660.29 169
1660.39 170
1660.48 168
1660.57 164
1660.67 159
1660.76 153
1660.85 145
1660.95 135
1661.04 126
1661.13 119
1661.23 117
1661.32 120
1661.41 131
1661.51 147
1661.60 167
1661.69 190
1661.79 213
1661.88 235
1661.97 258
1662.07 280
1662.16 304
1662.25 328
1662.35 352
1662.44 374
1662.53 391
1662.63 404
1662.72 412
1662.81 415
1662.91 415
1663.00 414
1663.09 411
1663.19 409
1663.28 406
1663.37 402
1663.47 395
1663.56 384
1663.65 369
1663.75 349
1663.84 327
1663.93 303
1664.03 277
1664.12 252
1664.21 227
1664.31 203
1664.40 181
1664.49 162
1664.59 145
1664.68 131
1664.78 120
1664.87 114
1664.96 111
1665.06 111
1665.15 112
1665.24 113
1665.34 113
1665.43 111
1665.52 105
1665.62 97
1665.71 86
1665.80 74
1665.90 61
1665.99 49
1666.08 39
1666.18 32
1666.27 28
1666.36 30
1666.46 36
1666.55 46
1666.65 59
1666.74 73
1666.83 86
1666.93 98
1667.02 106
1667.11 111
1667.21 112
1667.30 111
1667.39 108
1667.49 105
1667.58 102
1667.67 100
1667.77 98
1667.86 96
1667.95 93
1668.05 87
1668.14 80
1668.24 74
1668.33 69
1668.42 70
1668.52 78
1668.61 93
1668.70 114
1668.80 138
1668.89 161
1668.98 179
1669.08 190
1669.17 193
1669.26 188
1669.36 180
1669.45 172
1669.55 166
1669.64 167
1669.73 173
1669.83 186
1669.92 203
1670.01 223
1670.11 244
1670.20 264
1670.29 280
1670.39 291
1670.48 294
1670.58 290
1670.67 277
1670.76 258
1670.86 233
1670.95 207
1671.04 182
1671.14 163
1671.23 153
1671.32 153
1671.42 164
1671.51 183
1671.61 209
1671.70 236
1671.79 258
1671.89 274
1671.98 281
1672.07 279
1672.17 271
1672.26 259
1672.35 248
1672.45 238
1672.54 231
1672.64 227
1672.73 224
1672.82 221
1672.92 218
1673.01 216
1673.10 215
1673.20 217
1673.29 224
1673.38 236
1673.48 250
1673.57 264
1673.67 276
1673.76 283
1673.85 283
1673.95 276
1674.04 264
1674.13 247
1674.23 229
1674.32 211
1674.42 194
1674.51 178
1674.60 162
1674.70 146
1674.79 131
1674.88 117
1674.98 104
1675.07 95
1675.17 89
1675.26 88
1675.35 92
1675.45 99
1675.54 109
1675.63 121
1675.73 132
1675.82 142
1675.92 150
1676.01 154
1676.10 154
1676.20 151
1676.29 146
1676.38 139
1676.48 132
1676.57 125
1676.67 120
1676.76 116
1676.85 112
1676.95 109
1677.04 105
1677.14 101
1677.23 97
1677.32 93
1677.42 89
1677.51 86
1677.60 85
1677.70 86
1677.79 88
1677.89 92
1677.98 96
1678.07 101
1678.17 107
1678.26 113
1678.35 121
1678.45 132
1678.54 146
1678.64 163
1678.73 181
1678.82 198
1678.92 210
1679.01 217
1679.11 216
1679.20 209
1679.29 198
1679.39 187
1679.48 179
1679.58 176
1679.67 177
1679.76 182
1679.86 189
1679.95 195
1680.04 197
1680.14 193
1680.23 183
1680.33 167
1680.42 147
1680.51 125
1680.61 103
1680.70 84
1680.80 68
1680.89 58
1680.98 52
1681.08 50
1681.17 50
1681.27 51
1681.36 50
1681.45 48
1681.55 43
1681.64 37
1681.74 32
1681.83 29
1681.92 30
1682.02 35
1682.11 42
1682.20 49
1682.30 54
1682.39 55
1682.49 51
1682.58 43
1682.67 33
1682.77 21
1682.86 11
1682.96 1
1683.05 0
1683.14 0
1683.24 0
1683.33 0
1683.43 0
1683.52 0
1683.61 0
1683.71 0
1683.80 9
1683.90 18
1683.99 25
1684.08 30
1684.18 35
1684.27 42
1684.37 53
1684.46 69
1684.55 90
1684.65 114
1684.74 137
1684.84 156
1684.93 168
1685.02 172
1685.12 168
1685.21 159
1685.31 147
1685.40 134
1685.49 123
1685.59 113
1685.68 105
1685.78 98
1685.87 93
1685.96 88
1686.06 85
1686.15 84
1686.25 83
1686.34 85
1686.44 87
1686.53 89
1686.62 89
1686.72 88
1686.81 85
1686.91 81
1687.00 75
1687.09 70
1687.19 64
1687.28 60
1687.38 57
1687.47 54
1687.56 53
1687.66 52
1687.75 53
1687.85 57
1687.94 64
1688.03 73
1688.13 84
1688.22 97
1688.32 111
1688.41 124
1688.51 136
1688.60 146
1688.69 153
1688.79 158
1688.88 161
1688.98 159
1689.07 155
1689.16 147
1689.26 137
1689.35 126
1689.45 115
1689.54 107
1689.64 101
1689.73 99
1689.82 99
1689.92 100
1690.01 98
1690.11 93
1690.20 83
1690.29 69
1690.39 53
1690.48 38
1690.58 28
1690.67 24
1690.77 27
1690.86 37
1690.95 50
1691.05 63
1691.14 74
1691.24 80
1691.33 83
1691.42 83
1691.52 83
1691.61 84
1691.71 88
1691.80 93
1691.90 99
1691.99 103
1692.08 104
1692.18 100
1692.27 93
1692.37 84
1692.46 74
1692.56 65
1692.65 59
1692.74 56
1692.84 54
1692.93 53
1693.03 51
1693.12 48
1693.21 45
1693.31 43
1693.40 44
1693.50 48
1693.59 54
1693.69 62
1693.78 69
1693.87 73
1693.97 73
1694.06 69
1694.16 61
1694.25 49
1694.35 35
1694.44 20
1694.53 5
1694.63 0
1694.72 0
1694.82 0
1694.91 0
1695.01 0
1695.10 0
1695.20 0
1695.29 1
1695.38 11
1695.48 19
1695.57 26
1695.67 32
1695.76 40
1695.86 52
1695.95 68
1696.04 85
1696.14 101
1696.23 114
1696.33 123
1696.42 126
1696.52 127
1696.61 129
1696.70 135
1696.80 146
1696.89 161
1696.99 180
1697.08 198
1697.18 214
1697.27 225
1697.36 232
1697.46 237
1697.55 240
1697.65 242
1697.74 243
1697.84 242
1697.93 237
1698.03 228
1698.12 213
1698.21 195
1698.31 174
1698.40 153
1698.50 132
1698.59 113
1698.69 95
1698.78 82
1698.88 73
1698.97 71
1699.06 75
1699.16 85
1699.25 100
1699.35 116
1699.44 131
1699.54 139
1699.63 140
1699.73 133
1699.82 118
1699.91 96
1700.01 73
1700.10 50
1700.20 31
1700.29 20
1700.39 18
1700.48 26
1700.58 43
1700.67 66
1700.76 92
1700.86 118
1700.95 139
1701.05 155
1701.14 164
1701.24 167
1701.33 165
1701.43 161
1701.52 155
1701.61 151
1701.71 149
1701.80 150
1701.90 156
1701.99 164
1702.09 175
1702.18 185
1702.28 191
1702.37 192
1702.46 186
1702.56 174
1702.65 157
1702.75 140
1702.84 124
1702.94 113
1703.03 106
1703.13 102
1703.22 101
1703.32 99
1703.41 95
1703.50 89
1703.60 79
1703.69 67
1703.79 54
1703.88 40
1703.98 27
1704.07 14
1704.17 3
1704.26 0
1704.36 0
1704.45 0
1704.54 0
1704.64 0
1704.73 0
1704.83 0
1704.92 0
1705.02 2
1705.11 8
1705.21 14
1705.30 20
1705.40 26
1705.49 33
1705.59 39
1705.68 43
1705.77 45
1705.87 43
1705.96 39
1706.06 33
1706.15 30
1706.25 30
1706.34 35
1706.44 46
1706.53 61
1706.63 77
1706.72 91
1706.82 100
1706.91 104
1707.00 104
1707.10 103
1707.19 103
1707.29 105
1707.38 111
1707.48 118
1707.57 125
1707.67 130
1707.76 130
1707.86 126
1707.95 121
1708.05 115
1708.14 113
1708.24 116
1708.33 124
1708.42 137
1708.52 153
1708.61 171
1708.71 189
1708.80 207
1708.90 222
1708.99 236
1709.09 247
1709.18 255
1709.28 259
1709.37 260
1709.47 256
1709.56 249
1709.66 239
1709.75 227
1709.85 212
1709.94 196
1710.03 179
1710.13 162
1710.22 144
1710.32 125
1710.41 105
1710.51 83
1710.60 62
1710.70 41
1710.79 21
1710.89 4
1710.98 0
1711.08 0
1711.17 0
1711.27 0
1711.36 0
1711.46 0
1711.55 0
1711.65 0
1711.74 5
1711.83 21
1711.93 36
1712.02 48
1712.12 57
1712.21 61
1712.31 60
1712.40 56
1712.50 51
1712.59 47
1712.69 44
1712.78 43
1712.88 42
1712.97 41
1713.07 39
1713.16 36
1713.26 34
1713.35 34
1713.45 38
1713.54 45
1713.64 54
1713.73 64
1713.83 73
1713.92 79
1714.02 81
1714.11 81
1714.21 78
1714.30 74
1714.39 70
1714.49 66
1714.58 62
1714.68 58
1714.77 55
1714.87 53
1714.96 53
1715.06 55
1715.15 62
1715.25 71
1715.34 82
1715.44 94
1715.53 106
1715.63 117
1715.72 127
1715.82 136
1715.91 145
1716.01 152
1716.10 158
1716.20 163
1716.29 167
1716.39 169
1716.48 171
1716.58 172
1716.67 174
1716.77 175
1716.86 176
1716.96 175
1717.05 171
1717.15 162
1717.24 149
1717.34 132
1717.43 115
1717.53 99
1717.62 89
1717.72 87
1717.81 94
1717.91 107
1718.00 125
1718.10 142
1718.19 156
1718.29 164
1718.38 165
1718.48 161
1718.57 156
1718.67 150
1718.76 146
1718.86 145
1718.95 145
1719.05 145
1719.14 145
1719.24 144
1719.33 141
1719.43 138
1719.52 135
1719.62 131
1719.71 128
1719.81 124
1719.90 119
1720.00 113
1720.09 108
1720.19 103
1720.28 101
1720.38 100
1720.47 102
1720.57 105
1720.66 110
1720.76 113
1720.85 115
1720.95 116
1721.04 114
1721.14 113
1721.23 111
1721.33 111
1721.42 114
1721.52 119
1721.61 126
1721.71 134
1721.80 142
1721.90 150
1721.99 157
1722.09 163
1722.18 168
1722.28 171
1722.37 174
1722.47 176
1722.56 179
1722.66 181
1722.75 184
1722.85 188
1722.94 191
1723.04 193
1723.13 192
1723.23 188
1723.32 181
1723.42 172
1723.51 163
1723.61 155
1723.70 149
1723.80 148
1723.89 150
1723.99 157
1724.08 165
1724.18 174
1724.27 182
1724.37 189
1724.46 194
1724.56 198
1724.65 200
1724.75 202
1724.84 205
1724.94 212
1725.03 220
1725.13 231
1725.22 243
1725.32 256
1725.41 267
1725.51 275
1725.60 281
1725.70 287
1725.80 294
1725.89 304
1725.99 320
1726.08 340
1726.18 365
1726.27 390
1726.37 410
1726.46 422
1726.56 425
1726.65 416
1726.75 399
1726.84 376
1726.94 353
1727.03 332
1727.13 317
1727.22 309
1727.32 307
1727.41 308
1727.51 310
1727.60 311
1727.70 310
1727.79 305
1727.89 297
1727.98 288
1728.08 278
1728.18 269
1728.27 260
1728.37 251
1728.46 242
1728.56 232
1728.65 220
1728.75 206
1728.84 190
1728.94 174
1729.03 159
1729.13 145
1729.22 135
1729.32 128
1729.41 124
1729.51 122
1729.60 119
1729.70 115
1729.79 108
1729.89 98
1729.98 88
1730.08 79
1730.18 73
1730.27 74
1730.37 82
1730.46 97
1730.56 118
1730.65 140
1730.75 162
1730.84 179
1730.94 190
1731.03 193
1731.13 190
1731.22 181
1731.32 169
1731.41 155
1731.51 142
1731.61 130
1731.70 121
1731.80 113
1731.89 105
1731.99 96
1732.08 86
1732.18 74
1732.27 61
1732.37 50
1732.46 41
1732.56 38
1732.65 41
1732.75 50
1732.84 62
1732.94 75
1733.04 86
1733.13 95
1733.23 100
1733.32 102
1733.42 105
1733.51 108
1733.61 114
1733.70 121
1733.80 128
1733.89 133
1733.99 137
1734.08 139
1734.18 140
1734.28 143
1734.37 149
1734.47 158
1734.56 169
1734.66 182
1734.75 192
1734.85 198
1734.94 201
1735.04 200
1735.13 198
1735.23 197
1735.32 197
1735.42 198
1735.52 198
1735.61 194
1735.71 184
1735.80 167
1735.90 145
1735.99 119
1736.09 94
1736.18 72
1736.28 55
1736.37 44
1736.47 35
1736.57 28
1736.66 19
1736.76 9
1736.85 0
1736.95 0
1737.04 0
1737.14 0
1737.23 0
1737.33 0
1737.42 0
1737.52 0
1737.62 7
1737.71 18
1737.81 27
1737.90 35
1738.00 42
1738.09 48
1738.19 54
1738.28 60
1738.38 63
1738.48 63
1738.57 60
1738.67 54
1738.76 45
1738.86 34
1738.95 24
1739.05 17
1739.14 14
1739.24 15
1739.33 22
1739.43 35
1739.53 52
1739.62 74
1739.72 97
1739.81 121
1739.91 143
1740.00 162
1740.10 178
1740.19 190
1740.29 199
1740.39 204
1740.48 205
1740.58 201
1740.67 193
1740.77 180
1740.86 164
1740.96 147
1741.05 130
1741.15 115
1741.25 103
1741.34 93
1741.44 87
1741.53 84
1741.63 84
1741.72 88
1741.82 95
1741.92 106
1742.01 121
1742.11 138
1742.20 158
1742.30 178
1742.39 196
1742.49 210
1742.58 220
1742.68 223
1742.78 221
1742.87 213
1742.97 201
1743.06 187
1743.16 174
1743.25 161
1743.35 152
1743.45 145
1743.54 140
1743.64 137
1743.73 135
1743.83 133
1743.92 132
1744.02 132
1744.11 132
1744.21 133
1744.31 134
1744.40 136
1744.50 138
1744.59 140
1744.69 143
1744.78 146
1744.88 149
1744.98 152
1745.07 152
1745.17 149
1745.26 141
1745.36 126
1745.45 106
1745.55 81
1745.65 54
1745.74 28
1745.84 5
1745.93 0
1746.03 0
1746.12 0
1746.22 0
1746.32 0
1746.41 0
1746.51 0
1746.60 0
1746.70 1
1746.79 17
1746.89 34
1746.99 53
1747.08 71
1747.18 86
1747.27 100
1747.37 109
1747.46 116
1747.56 120
1747.66 121
1747.75 121
1747.85 118
1747.94 113
1748.04 108
1748.14 103
1748.23 100
1748.33 98
1748.42 100
1748.52 106
1748.61 116
1748.71 131
1748.81 151
1748.90 175
1749.00 203
1749.09 232
1749.19 260
1749.28 286
1749.38 308
1749.48 323
1749.57 332
1749.67 334
1749.76 330
1749.86 321
1749.96 308
1750.05 293
1750.15 278
1750.24 265
1750.34 253
1750.43 241
1750.53 232
1750.63 223
1750.72 216
1750.82 212
1750.91 210
1751.01 209
1751.11 209
1751.20 205
1751.30 196
1751.39 183
1751.49 166
1751.58 148
1751.68 134
1751.78 128
1751.87 131
1751.97 141
1752.06 157
1752.16 174
1752.26 188
1752.35 198
1752.45 201
1752.54 198
1752.64 190
1752.74 178
1752.83 163
1752.93 144
1753.02 125
1753.12 105
1753.21 89
1753.31 76
1753.41 71
1753.50 73
1753.60 83
1753.69 98
1753.79 116
1753.89 134
1753.98 149
1754.08 159
1754.17 161
1754.27 157
1754.37 148
1754.46 136
1754.56 124
1754.65 115
1754.75 109
1754.85 106
1754.94 104
1755.04 102
1755.13 97
1755.23 87
1755.33 73
1755.42 55
1755.52 34
1755.61 13
1755.71 0
1755.81 0
1755.90 0
1756.00 0
1756.09 0
1756.19 0
1756.29 0
1756.38 0
1756.48 1
1756.57 13
1756.67 25
1756.77 38
1756.86 53
1756.96 68
1757.05 82
1757.15 94
1757.25 103
1757.34 107
1757.44 107
1757.53 103
1757.63 96
1757.73 86
1757.82 76
1757.92 65
1758.01 56
1758.11 49
1758.21 46
1758.30 46
1758.40 52
1758.49 63
1758.59 78
1758.69 97
1758.78 116
1758.88 136
1758.97 155
1759.07 171
1759.17 186
1759.26 198
1759.36 207
1759.45 213
1759.55 216
1759.65 213
1759.74 205
1759.84 193
1759.94 176
1760.03 157
1760.13 140
1760.22 127
1760.32 121
1760.42 122
1760.51 131
1760.61 144
1760.70 160
1760.80 174
1760.90 184
1760.99 188
1761.09 186
1761.18 178
1761.28 168
1761.38 157
1761.47 149
1761.57 146
1761.67 146
1761.76 151
1761.86 157
1761.95 162
1762.05 165
1762.15 164
1762.24 158
1762.34 149
1762.43 138
1762.53 128
1762.63 121
1762.72 117
1762.82 117
1762.92 122
1763.01 130
1763.11 141
1763.20 153
1763.30 163
1763.40 172
1763.49 177
1763.59 176
1763.69 169
1763.78 156
1763.88 137
1763.97 114
1764.07 89
1764.17 64
1764.26 42
1764.36 23
1764.46 8
1764.55 0
1764.65 0
1764.74 0
1764.84 0
1764.94 0
1765.03 0
1765.13 0
1765.22 0
1765.32 0
1765.42 10
1765.51 34
1765.61 60
1765.71 88
1765.80 113
1765.90 133
1765.99 144
1766.09 144
1766.19 133
1766.28 113
1766.38 87
1766.48 61
1766.57 38
1766.67 22
1766.77 13
1766.86 11
1766.96 13
1767.05 14
1767.15 13
1767.25 9
1767.34 2
1767.44 0
1767.54 0
1767.63 0
1767.73 2
1767.82 16
1767.92 34
1768.02 51
1768.11 63
1768.21 67
1768.31 61
1768.40 48
1768.50 28
1768.60 7
1768.69 0
1768.79 0
1768.88 0
1768.98 0
1769.08 0
1769.17 0
1769.27 0
1769.37 12
1769.46 23
1769.56 29
1769.65 29
1769.75 22
1769.85 12
1769.94 0
1770.04 0
1770.14 0
1770.23 0
1770.33 0
1770.43 4
1770.52 15
1770.62 23
1770.72 26
1770.81 24
1770.91 19
1771.00 13
1771.10 9
1771.20 9
1771.29 12
1771.39 18
1771.49 26
1771.58 33
1771.68 41
1771.78 49
1771.87 58
1771.97 67
1772.06 78
1772.16 89
1772.26 99
1772.35 108
1772.45 112
1772.55 114
1772.64 113
1772.74 112
1772.84 111
1772.93 113
1773.03 119
1773.13 129
1773.22 142
1773.32 156
1773.42 169
1773.51 176
1773.61 178
1773.70 172
1773.80 160
1773.90 144
1773.99 127
1774.09 112
1774.19 99
1774.28 89
1774.38 79
1774.48 69
1774.57 61
1774.67 54
1774.77 50
1774.86 51
1774.96 56
1775.06 64
1775.15 74
1775.25 83
1775.35 91
1775.44 97
1775.54 103
1775.63 109
1775.73 116
1775.83 123
1775.92 130
1776.02 135
1776.12 137
1776.21 138
1776.31 137
1776.41 137
1776.50 138
1776.60 140
1776.70 145
1776.79 150
1776.89 155
1776.99 159
1777.08 161
1777.18 161
1777.28 158
1777.37 150
1777.47 138
1777.57 119
1777.66 95
1777.76 67
1777.86 40
1777.95 16
1778.05 0
1778.15 0
1778.24 0
1778.34 14
1778.44 36
1778.53 61
1778.63 84
1778.72 104
1778.82 118
1778.92 126
1779.01 128
1779.11 127
1779.21 125
1779.30 123
1779.40 122
1779.50 124
1779.59 126
1779.69 130
1779.79 133
1779.88 135
1779.98 135
1780.08 133
1780.17 128
1780.27 118
1780.37 106
1780.46 91
1780.56 76
1780.66 64
1780.75 58
1780.85 60
1780.95 68
1781.04 82
1781.14 98
1781.24 112
1781.33 122
1781.43 128
1781.53 129
1781.62 127
1781.72 125
1781.82 123
1781.91 121
1782.01 118
1782.11 113
1782.20 107
1782.30 98
1782.40 88
1782.49 76
1782.59 62
1782.69 47
1782.78 32
1782.88 17
1782.98 5
1783.08 0
1783.17 0
1783.27 1
1783.37 11
1783.46 21
1783.56 31
1783.66 36
1783.75 37
1783.85 35
1783.95 30
1784.04 25
1784.14 22
1784.24 22
1784.33 26
1784.43 33
1784.53 43
1784.62 56
1784.72 70
1784.82 87
1784.91 105
1785.01 123
1785.11 140
1785.20 154
1785.30 163
1785.40 166
1785.49 161
1785.59 150
1785.69 133
1785.78 112
1785.88 89
1785.98 64
1786.07 40
1786.17 18
1786.27 0
1786.37 0
1786.46 0
1786.56 0
1786.66 0
1786.75 0
1786.85 0
1786.95 0
1787.04 0
1787.14 8
1787.24 19
1787.33 31
1787.43 46
1787.53 62
1787.62 79
1787.72 94
1787.82 106
1787.91 113
1788.01 113
1788.11 108
1788.21 99
1788.30 88
1788.40 77
1788.50 70
1788.59 68
1788.69 69
1788.79 73
1788.88 77
1788.98 80
1789.08 80
1789.17 78
1789.27 75
1789.37 73
1789.46 74
1789.56 78
1789.66 82
1789.76 86
1789.85 87
1789.95 85
1790.05 77
1790.14 66
1790.24 54
1790.34 43
1790.43 35
1790.53 29
1790.63 27
1790.72 28
1790.82 32
1790.92 39
1791.02 48
1791.11 58
1791.21 71
1791.31 86
1791.40 101
1791.50 117
1791.60 131
1791.69 144
1791.79 155
1791.89 163
1791.99 169
1792.08 174
1792.18 180
1792.28 186
1792.37 195
1792.47 205
1792.57 215
1792.66 223
1792.76 226
1792.86 223
1792.96 212
1793.05 194
1793.15 171
1793.25 145
1793.34 121
1793.44 103
1793.54 92
1793.63 89
1793.73 94
1793.83 103
1793.93 112
1794.02 119
1794.12 119
1794.22 112
1794.31 100
1794.41 83
1794.51 66
1794.60 51
1794.70 39
1794.80 31
1794.90 26
1794.99 21
1795.09 16
1795.19 8
1795.28 0
1795.38 0
1795.48 0
1795.58 0
1795.67 0
1795.77 0
1795.87 0
1795.96 0
1796.06 6
1796.16 16
1796.25 25
1796.35 34
1796.45 42
1796.55 50
1796.64 57
1796.74 63
1796.84 67
1796.93 66
1797.03 61
1797.13 51
1797.23 40
1797.32 28
1797.42 20
1797.52 15
1797.61 16
1797.71 20
1797.81 26
1797.91 32
1798.00 37
1798.10 39
1798.20 38
1798.29 35
1798.39 32
1798.49 29
1798.59 29
1798.68 33
1798.78 41
1798.88 55
1798.97 74
1799.07 94
1799.17 114
1799.27 131
1799.36 143
1799.46 148
1799.56 147
1799.65 142
1799.75 132
1799.85 122
1799.95 110
1800.04 99
1800.14 89
1800.24 81
1800.33 75
1800.43 72
1800.53 74
1800.63 78
1800.72 86
1800.82 93
1800.92 98
1801.02 99
1801.11 95
1801.21 85
1801.31 70
1801.40 52
1801.50 36
1801.60 24
1801.70 20
1801.79 24
1801.89 38
1801.99 60
1802.08 87
1802.18 114
1802.28 136
1802.38 151
1802.47 156
1802.57 155
1802.67 150
1802.77 143
1802.86 139
1802.96 139
1803.06 143
1803.15 151
1803.25 158
1803.35 162
1803.45 161
1803.54 155
1803.64 144
1803.74 131
1803.84 118
1803.93 108
1804.03 102
1804.13 100
1804.22 101
1804.32 101
1804.42 100
1804.52 94
1804.61 83
1804.71 68
1804.81 52
1804.91 36
1805.00 22
1805.10 10
1805.20 0
1805.30 0
1805.39 0
1805.49 0
1805.59 0
1805.68 0
1805.78 0
1805.88 0
1805.98 0
1806.07 8
1806.17 22
1806.27 36
1806.37 50
1806.46 62
1806.56 73
1806.66 82
1806.76 90
1806.85 95
1806.95 99
1807.05 100
1807.14 100
1807.24 99
1807.34 96
1807.44 92
1807.53 85
1807.63 77
1807.73 68
1807.83 60
1807.92 54
1808.02 52
1808.12 55
1808.22 64
1808.31 78
1808.41 94
1808.51 111
1808.61 126
1808.70 136
1808.80 140
1808.90 137
1809.00 128
1809.09 115
1809.19 101
1809.29 89
1809.39 82
1809.48 83
1809.58 90
1809.68 103
1809.78 118
1809.87 131
1809.97 137
1810.07 137
1810.16 130
1810.26 119
1810.36 108
1810.46 100
1810.55 95
1810.65 96
1810.75 99
1810.85 103
1810.94 105
1811.04 105
1811.14 102
1811.24 99
1811.33 97
1811.43 97
1811.53 102
1811.63 110
1811.72 121
1811.82 132
1811.92 142
1812.02 148
1812.11 150
1812.21 148
1812.31 143
1812.41 139
1812.50 138
1812.60 141
1812.70 151
1812.80 166
1812.89 184
1812.99 203
1813.09 219
1813.19 227
1813.29 227
1813.38 218
1813.48 201
1813.58 179
1813.68 153
1813.77 128
1813.87 104
1813.97 81
1814.07 60
1814.16 42
1814.26 24
1814.36 9
1814.46 0
1814.55 0
1814.65 0
1814.75 0
1814.85 0
1814.94 0
1815.04 0
1815.14 0
1815.24 7
1815.33 16
1815.43 23
1815.53 26
1815.63 26
1815.72 23
1815.82 20
1815.92 17
1816.02 16
1816.12 18
1816.21 23
1816.31 32
1816.41 43
1816.51 56
1816.60 69
1816.70 83
1816.80 95
1816.90 104
1816.99 109
1817.09 111
1817.19 108
1817.29 102
1817.38 94
1817.48 84
1817.58 75
1817.68 67
1817.78 61
1817.87 56
1817.97 54
1818.07 52
1818.17 52
1818.26 51
1818.36 48
1818.46 45
1818.56 40
1818.65 33
1818.75 27
1818.85 21
1818.95 17
1819.04 14
1819.14 11
1819.24 7
1819.34 2
1819.44 0
1819.53 0
1819.63 0
1819.73 0
1819.83 0
1819.92 0
1820.02 3
1820.12 10
1820.22 16
1820.32 17
1820.41 15
1820.51 10
1820.61 3
1820.71 0
1820.80 0
1820.90 0
1821.00 0
1821.10 1
1821.20 11
1821.29 24
1821.39 40
1821.49 58
1821.59 77
1821.68 93
1821.78 106
1821.88 114
1821.98 116
1822.08 113
1822.17 106
1822.27 99
1822.37 92
1822.47 88
1822.56 84
1822.66 82
1822.76 77
1822.86 69
1822.96 57
1823.05 42
1823.15 26
1823.25 13
1823.35 6
1823.44 8
1823.54 20
1823.64 41
1823.74 69
1823.84 99
1823.93 129
1824.03 153
1824.13 169
1824.23 176
1824.32 173
1824.42 162
1824.52 145
1824.62 126
1824.72 107
1824.81 94
1824.91 88
1825.01 91
1825.11 103
1825.21 122
1825.30 144
1825.40 165
1825.50 182
1825.60 192
1825.69 195
1825.79 192
1825.89 186
1825.99 179
1826.09 176
1826.18 176
1826.28 180
1826.38 186
1826.48 192
1826.58 197
1826.67 196
1826.77 190
1826.87 178
1826.97 161
1827.07 140
1827.16 118
1827.26 96
1827.36 77
1827.46 62
1827.55 51
1827.65 44
1827.75 39
1827.85 35
1827.95 32
1828.04 30
1828.14 30
1828.24 34
1828.34 43
1828.44 58
1828.53 77
1828.63 98
1828.73 119
1828.83 136
1828.93 148
1829.02 155
1829.12 155
1829.22 150
1829.32 140
1829.42 126
1829.51 108
1829.61 89
1829.71 69
1829.81 50
1829.91 34
1830.00 23
1830.10 16
1830.20 14
1830.30 14
1830.40 13
1830.49 10
1830.59 4
1830.69 0
1830.79 0
1830.89 0
1830.98 0
1831.08 0
1831.18 0
1831.28 0
1831.38 20
1831.47 43
1831.57 66
1831.67 85
1831.77 100
1831.87 108
1831.96 110
1832.06 107
1832.16 101
1832.26 95
1832.36 90
1832.45 88
1832.55 92
1832.65 99
1832.75 109
1832.85 119
1832.95 126
1833.04 128
1833.14 125
1833.24 118
1833.34 110
1833.44 103
1833.53 101
1833.63 107
1833.73 121
1833.83 141
1833.93 164
1834.02 186
1834.12 204
1834.22 216
1834.32 219
1834.42 215
1834.51 205
1834.61 192
1834.71 177
1834.81 162
1834.91 149
1835.01 137
1835.10 128
1835.20 121
1835.30 115
1835.40 112
1835.50 111
1835.59 112
1835.69 115
1835.79 120
1835.89 125
1835.99 131
1836.08 136
1836.18 138
1836.28 138
1836.38 136
1836.48 133
1836.58 130
1836.67 128
1836.77 127
1836.87 129
1836.97 134
1837.07 143
1837.16 156
1837.26 175
1837.36 200
1837.46 230
1837.56 262
1837.66 292
1837.75 313
1837.85 322
1837.95 316
1838.05 296
1838.15 264
1838.25 227
1838.34 190
1838.44 159
1838.54 137
1838.64 128
1838.74 128
1838.83 136
1838.93 148
1839.03 162
1839.13 174
1839.23 183
1839.33 188
1839.42 190
1839.52 190
1839.62 189
1839.72 190
1839.82 192
1839.92 197
1840.01 204
1840.11 211
1840.21 217
1840.31 222
1840.41 225
1840.50 225
1840.60 222
1840.70 216
1840.80 207
1840.90 195
1841.00 184
1841.09 173
1841.19 168
1841.29 169
1841.39 179
1841.49 195
1841.59 215
1841.68 235
1841.78 249
1841.88 254
1841.98 248
1842.08 232
1842.18 211
1842.27 188
1842.37 169
1842.47 157
1842.57 152
1842.67 153
1842.77 157
1842.86 161
1842.96 161
1843.06 155
1843.16 144
1843.26 130
1843.36 115
1843.45 103
1843.55 97
1843.65 98
1843.75 104
1843.85 115
1843.95 126
1844.04 137
1844.14 145
1844.24 151
1844.34 153
1844.44 155
1844.54 156
1844.63 158
1844.73 162
1844.83 167
1844.93 171
1845.03 173
1845.13 172
1845.23 167
1845.32 157
1845.42 145
1845.52 132
1845.62 119
1845.72 107
1845.82 96
1845.91 86
1846.01 77
1846.11 68
1846.21 60
1846.31 54
1846.41 49
1846.50 45
1846.60 43
1846.70 39
1846.80 34
1846.90 27
1847.00 19
1847.10 13
1847.19 11
1847.29 13
1847.39 20
1847.49 30
1847.59 40
1847.69 48
1847.78 50
1847.88 47
1847.98 38
1848.08 26
1848.18 13
1848.28 0
1848.38 0
1848.47 0
1848.57 0
1848.67 0
1848.77 0
1848.87 0
1848.97 1
1849.06 6
1849.16 8
1849.26 10
1849.36 11
1849.46 13
1849.56 15
1849.66 16
1849.75 17
1849.85 16
1849.95 15
1850.05 15
1850.15 19
1850.25 27
1850.35 41
1850.44 58
1850.54 76
1850.64 91
1850.74 100
1850.84 104
1850.94 103
1851.04 98
1851.13 93
1851.23 89
1851.33 86
1851.43 86
1851.53 84
1851.63 81
1851.73 76
1851.82 70
1851.92 63
1852.02 57
1852.12 54
1852.22 55
1852.32 58
1852.42 63
1852.51 68
1852.61 72
1852.71 74
1852.81 72
1852.91 66
1853.01 55
1853.11 40
1853.20 23
1853.30 3
1853.40 0
1853.50 0
1853.60 0
1853.70 0
1853.80 0
1853.89 0
1853.99 0
1854.09 0
1854.19 23
1854.29 51
1854.39 79
1854.49 104
1854.59 126
1854.68 142
1854.78 154
1854.88 163
1854.98 169
1855.08 173
1855.18 175
1855.28 176
1855.37 177
1855.47 177
1855.57 176
1855.67 174
1855.77 171
1855.87 168
1855.97 163
1856.07 158
1856.16 153
1856.26 147
1856.36 141
1856.46 136
1856.56 132
1856.66 131
1856.76 133
1856.85 139
1856.95 148
1857.05 157
1857.15 166
1857.25 172
1857.35 173
1857.45 169
1857.55 161
1857.64 151
1857.74 141
1857.84 135
1857.94 132
1858.04 134
1858.14 140
1858.24 149
1858.34 161
1858.43 173
1858.53 187
1858.63 200
1858.73 212
1858.83 222
1858.93 231
1859.03 237
1859.13 243
1859.22 249
1859.32 256
1859.42 267
1859.52 282
1859.62 301
1859.72 322
1859.82 343
1859.92 362
1860.02 375
1860.11 381
1860.21 379
1860.31 368
1860.41 350
1860.51 326
1860.61 300
1860.71 275
1860.81 252
1860.90 236
1861.00 227
1861.10 226
1861.20 232
1861.30 242
1861.40 254
1861.50 266
1861.60 275
1861.70 280
1861.79 281
1861.89 280
1861.99 277
1862.09 274
1862.19 269
1862.29 263
1862.39 256
1862.49 247
1862.58 237
1862.68 229
1862.78 224
1862.88 224
1862.98 231
1863.08 243
1863.18 256
1863.28 268
1863.38 273
1863.47 269
1863.57 256
1863.67 234
1863.77 207
1863.87 180
1863.97 155
1864.07 137
1864.17 128
1864.27 128
1864.36 136
1864.46 152
1864.56 173
1864.66 196
1864.76 217
1864.86 234
1864.96 245
1865.06 247
1865.16 243
1865.26 234
1865.35 221
1865.45 210
1865.55 200
1865.65 194
1865.75 191
1865.85 190
1865.95 190
1866.05 188
1866.15 184
1866.24 177
1866.34 170
1866.44 163
1866.54 159
1866.64 157
1866.74 159
1866.84 165
1866.94 174
1867.04 185
1867.14 196
1867.23 205
1867.33 213
1867.43 219
1867.53 221
1867.63 218
1867.73 212
1867.83 203
1867.93 194
1868.03 186
1868.13 182
1868.22 184
1868.32 192
1868.42 206
1868.52 224
1868.62 242
1868.72 259
1868.82 272
1868.92 279
1869.02 282
1869.12 281
1869.21 278
1869.31 276
1869.41 274
1869.51 272
1869.61 272
1869.71 273
1869.81 274
1869.91 277
1870.01 281
1870.11 287
1870.21 296
1870.30 305
1870.40 312
1870.50 314
1870.60 311
1870.70 302
1870.80 289
1870.90 272
1871.00 256
1871.10 243
1871.20 236
1871.30 234
1871.39 238
1871.49 246
1871.59 257
1871.69 268
1871.79 280
1871.89 290
1871.99 298
1872.09 302
1872.19 301
1872.29 296
1872.39 286
1872.48 272
1872.58 257
1872.68 242
1872.78 231
1872.88 223
1872.98 220
1873.08 221
1873.18 225
1873.28 229
1873.38 231
1873.48 230
1873.58 224
1873.67 211
1873.77 192
1873.87 168
1873.97 141
1874.07 116
1874.17 94
1874.27 79
1874.37 74
1874.47 76
1874.57 86
1874.67 101
1874.77 119
1874.86 138
1874.96 154
1875.06 168
1875.16 177
1875.26 182
1875.36 182
1875.46 176
1875.56 164
1875.66 147
1875.76 126
1875.86 104
1875.96 82
1876.05 63
1876.15 48
1876.25 39
1876.35 35
1876.45 34
1876.55 34
1876.65 35
1876.75 34
1876.85 31
1876.95 26
1877.05 18
1877.15 10
1877.25 1
1877.34 0
1877.44 0
1877.54 0
1877.64 0
1877.74 0
1877.84 0
1877.94 0
1878.04 0
1878.14 13
1878.24 35
1878.34 60
1878.44 89
1878.54 119
1878.64 148
1878.73 176
1878.83 202
1878.93 223
1879.03 240
1879.13 250
1879.23 256
1879.33 256
1879.43 252
1879.53 245
1879.63 235
1879.73 224
1879.83 213
1879.93 203
1880.03 194
1880.13 190
1880.22 189
1880.32 193
1880.42 202
1880.52 213
1880.62 225
1880.72 235
1880.82 242
1880.92 244
1881.02 243
1881.12 238
1881.22 231
1881.32 222
1881.42 214
1881.52 204
1881.62 194
1881.71 184
1881.81 174
1881.91 169
1882.01 169
1882.11 177
1882.21 195
1882.31 220
1882.41 251
1882.51 283
1882.61 313
1882.71 338
1882.81 356
1882.91 367
1883.01 372
1883.11 371
1883.21 368
1883.31 363
1883.40 357
1883.50 352
1883.60 347
1883.70 342
1883.80 335
1883.90 327
1884.00 314
1884.10 299
1884.20 281
1884.30 262
1884.40 246
1884.50 235
1884.60 230
1884.70 233
1884.80 243
1884.90 258
1885.00 276
1885.09 295
1885.19 316
1885.29 337
1885.39 359
1885.49 382
1885.59 404
1885.69 423
1885.79 437
1885.89 442
1885.99 439
1886.09 425
1886.19 405
1886.29 381
1886.39 359
1886.49 343
1886.59 336
1886.69 339
1886.79 349
1886.89 363
1886.99 376
1887.08 385
1887.18 388
1887.28 384
1887.38 377
1887.48 368
1887.58 359
1887.68 352
1887.78 346
1887.88 339
1887.98 330
1888.08 321
1888.18 310
1888.28 299
1888.38 291
1888.48 287
1888.58 286
1888.68 290
1888.78 295
1888.88 301
1888.98 307
1889.08 312
1889.18 318
1889.27 325
1889.37 334
1889.47 346
1889.57 358
1889.67 368
1889.77 374
1889.87 373
1889.97 365
1890.07 349
1890.17 329
1890.27 305
1890.37 282
1890.47 261
1890.57 243
1890.67 228
1890.77 216
1890.87 206
1890.97 198
1891.07 191
1891.17 185
1891.27 181
1891.37 177
1891.47 175
1891.57 173
1891.67 170
1891.76 167
1891.86 164
1891.96 160
1892.06 156
1892.16 153
1892.26 152
1892.36 154
1892.46 160
1892.56 167
1892.66 177
1892.76 186
1892.86 194
1892.96 200
1893.06 204
1893.16 208
1893.26 215
1893.36 226
1893.46 241
1893.56 257
1893.66 273
1893.76 283
1893.86 287
1893.96 281
1894.06 268
1894.16 250
1894.26 231
1894.36 213
1894.46 199
1894.56 189
1894.66 182
1894.76 178
1894.85 175
1894.95 174
1895.05 173
1895.15 173
1895.25 175
1895.35 178
1895.45 184
1895.55 192
1895.65 202
1895.75 212
1895.85 222
1895.95 231
1896.05 237
1896.15 241
1896.25 242
1896.35 241
1896.45 240
1896.55 242
1896.65 248
1896.75 258
1896.85 273
1896.95 289
1897.05 305
1897.15 318
1897.25 326
1897.35 329
1897.45 328
1897.55 328
1897.65 329
1897.75 334
1897.85 343
1897.95 354
1898.05 365
1898.15 373
1898.25 375
1898.35 369
1898.45 357
1898.55 339
1898.65 318
1898.75 295
1898.85 271
1898.95 247
1899.05 224
1899.15 199
1899.25 175
1899.34 150
1899.44 128
1899.54 111
1899.64 100
1899.74 94
1899.84 93
1899.94 94
1900.04 97
1900.14 97
1900.24 96
1900.34 93
1900.44 91
1900.54 92
1900.64 95
1900.74 102
1900.84 112
1900.94 123
1901.04 135
1901.14 148
1901.24 160
1901.34 173
1901.44 187
1901.54 201
1901.64 215
1901.74 229
1901.84 242
1901.94 255
1902.04 269
1902.14 283
1902.24 299
1902.34 317
1902.44 337
1902.54 358
1902.64 379
1902.74 398
1902.84 415
1902.94 427
1903.04 433
1903.14 433
1903.24 426
1903.34 415
1903.44 402
1903.54 387
1903.64 373
1903.74 360
1903.84 350
1903.94 341
1904.04 334
1904.14 328
1904.24 325
1904.34 325
1904.44 327
1904.54 333
1904.64 341
1904.74 348
1904.84 355
1904.94 359
1905.04 361
1905.14 359
1905.24 357
1905.34 354
1905.44 353
1905.54 354
1905.64 355
1905.74 356
1905.84 357
1905.94 356
1906.04 355
1906.14 353
1906.24 352
1906.34 354
1906.44 359
1906.54 367
1906.64 379
1906.74 392
1906.84 405
1906.94 417
1907.04 425
1907.14 429
1907.24 427
1907.34 420
1907.44 409
1907.54 398
1907.64 388
1907.74 383
1907.84 383
1907.94 388
1908.04 395
1908.14 403
1908.24 408
1908.34 410
1908.44 406
1908.54 399
1908.64 389
1908.74 377
1908.84 364
1908.94 349
1909.04 331
1909.14 311
1909.24 289
1909.34 267
1909.44 247
1909.54 231
1909.64 221
1909.74 218
1909.84 221
1909.94 226
1910.04 233
1910.14 237
1910.24 239
1910.34 237
1910.44 231
1910.54 224
1910.64 215
1910.74 206
1910.84 197
1910.94 188
1911.04 179
1911.14 171
1911.24 162
1911.34 153
1911.44 147
1911.54 142
1911.64 141
1911.75 144
1911.85 152
1911.95 163
1912.05 177
1912.15 191
1912.25 203
1912.35 210
1912.45 210
1912.55 203
1912.65 189
1912.75 170
1912.85 147
1912.95 123
1913.05 99
1913.15 76
1913.25 56
1913.35 39
1913.45 25
1913.55 15
1913.65 7
1913.75 2
1913.85 0
1913.95 0
1914.05 0
1914.15 0
1914.25 0
1914.35 5
1914.45 10
1914.55 14
1914.65 16
1914.75 14
1914.85 9
1914.95 1
1915.05 0
1915.15 0
1915.25 0
1915.35 0
1915.45 0
1915.55 13
1915.65 34
1915.75 58
1915.85 83
1915.95 106
1916.05 126
1916.15 141
1916.26 152
1916.36 158
1916.46 161
1916.56 161
1916.66 161
1916.76 162
1916.86 168
1916.96 177
1917.06 190
1917.16 204
1917.26 219
1917.36 231
1917.46 240
1917.56 245
1917.66 247
1917.76 248
1917.86 249
1917.96 252
1918.06 257
1918.16 264
1918.26 271
1918.36 278
1918.46 284
1918.56 288
1918.66 292
1918.76 294
1918.86 296
1918.96 298
1919.06 301
1919.16 302
1919.26 302
1919.37 300
1919.47 297
1919.57 293
1919.67 288
1919.77 284
1919.87 279
1919.97 274
1920.07 267
1920.17 258
1920.27 246
1920.37 233
1920.47 219
1920.57 207
1920.67 199
1920.77 195
1920.87 196
1920.97 200
1921.07 207
1921.17 215
1921.27 224
1921.37 233
1921.47 242
1921.57 250
1921.67 258
1921.77 265
1921.87 272
1921.98 280
1922.08 290
1922.18 301
1922.28 315
1922.38 331
1922.48 346
1922.58 358
1922.68 364
1922.78 362
1922.88 352
1922.98 334
1923.08 312
1923.18 286
1923.28 260
1923.38 235
1923.48 212
1923.58 192
1923.68 174
1923.78 158
1923.88 145
1923.98 137
1924.09 132
1924.19 133
1924.29 138
1924.39 146
1924.49 157
1924.59 170
1924.69 182
1924.79 191
1924.89 197
1924.99 200
1925.09 199
1925.19 195
1925.29 189
1925.39 180
1925.49 172
1925.59 164
1925.69 158
1925.79 154
1925.89 153
1925.99 155
1926.10 160
1926.20 167
1926.30 174
1926.40 181
1926.50 186
1926.60 189
1926.70 187
1926.80 183
1926.90 176
1927.00 167
1927.10 157
1927.20 148
1927.30 140
1927.40 134
1927.50 129
1927.60 126
1927.70 126
1927.80 130
1927.91 137
1928.01 148
1928.11 164
1928.21 184
1928.31 205
1928.41 225
1928.51 242
1928.61 255
1928.71 263
1928.81 267
1928.91 268
1929.01 269
1929.11 270
1929.21 273
1929.31 278
1929.41 283
1929.52 285
1929.62 284
1929.72 278
1929.82 266
1929.92 246
1930.02 222
1930.12 193
1930.22 163
1930.32 135
1930.42 113
1930.52 98
1930.62 92
1930.72 95
1930.82 105
1930.92 120
1931.02 137
1931.13 153
1931.23 168
1931.33 181
1931.43 194
1931.53 207
1931.63 218
1931.73 227
1931.83 231
1931.93 229
1932.03 220
1932.13 204
1932.23 183
1932.33 160
1932.43 137
1932.54 118
1932.64 103
1932.74 94
1932.84 91
1932.94 95
1933.04 105
1933.14 121
1933.24 142
1933.34 164
1933.44 187
1933.54 206
1933.64 220
1933.74 229
1933.84 233
1933.95 235
1934.05 237
1934.15 239
1934.25 241
1934.35 242
1934.45 242
1934.55 237
1934.65 228
1934.75 214
1934.85 197
1934.95 178
1935.05 159
1935.15 141
1935.26 126
1935.36 115
1935.46 110
1935.56 112
1935.66 119
1935.76 132
1935.86 147
1935.96 165
1936.06 180
1936.16 194
1936.26 203
1936.36 208
1936.46 208
1936.57 205
1936.67 198
1936.77 190
1936.87 182
1936.97 174
1937.07 168
1937.17 161
1937.27 154
1937.37 143
1937.47 127
1937.57 106
1937.67 81
1937.78 57
1937.88 35
1937.98 19
1938.08 9
1938.18 5
1938.28 5
1938.38 5
1938.48 5
1938.58 1
1938.68 0
1938.78 0
1938.88 0
1938.99 0
1939.09 0
1939.19 0
1939.29 1
1939.39 10
1939.49 18
1939.59 26
1939.69 33
1939.79 39
1939.89 45
1939.99 51
1940.10 54
1940.20 54
1940.30 50
1940.40 41
1940.50 27
1940.60 13
1940.70 0
1940.80 0
1940.90 0
1941.00 1
1941.10 18
1941.21 40
1941.31 65
1941.41 88
1941.51 108
1941.61 122
1941.71 130
1941.81 131
1941.91 128
1942.01 121
1942.11 111
1942.22 99
1942.32 85
1942.42 68
1942.52 50
1942.62 30
1942.72 11
1942.82 0
1942.92 0
1943.02 0
1943.12 0
1943.22 0
1943.33 0
1943.43 0
1943.53 1
1943.63 8
1943.73 13
1943.83 18
1943.93 23
1944.03 28
1944.13 34
1944.23 39
1944.34 43
1944.44 45
1944.54 47
1944.64 52
1944.74 61
1944.84 76
1944.94 95
1945.04 117
1945.14 136
1945.25 149
1945.35 153
1945.45 150
1945.55 141
1945.65 132
1945.75 125
1945.85 127
1945.95 137
1946.05 156
1946.15 182
1946.26 212
1946.36 241
1946.46 267
1946.56 288
1946.66 301
1946.76 307
1946.86 306
1946.96 301
1947.06 293
1947.17 285
1947.27 280
1947.37 279
1947.47 284
1947.57 294
1947.67 308
1947.77 321
1947.87 334
1947.97 341
1948.08 341
1948.18 336
1948.28 325
1948.38 312
1948.48 298
1948.58 285
1948.68 274
1948.78 264
1948.88 253
1948.99 241
1949.09 226
1949.19 208
1949.29 191
1949.39 174
1949.49 163
1949.59 157
1949.69 159
1949.79 166
1949.90 177
1950.00 189
1950.10 197
1950.20 202
1950.30 200
1950.40 193
1950.50 180
1950.60 163
1950.71 143
1950.81 123
1950.91 106
1951.01 93
1951.11 88
1951.21 90
1951.31 100
1951.41 114
1951.51 131
1951.62 146
1951.72 159
1951.82 168
1951.92 172
1952.02 173
1952.12 170
1952.22 165
1952.32 159
1952.43 150
1952.53 140
1952.63 129
1952.73 120
1952.83 114
1952.93 112
1953.03 115
1953.13 121
1953.24 128
1953.34 133
1953.44 134
1953.54 127
1953.64 113
1953.74 93
1953.84 68
1953.94 42
1954.05 19
1954.15 0
1954.25 0
1954.35 0
1954.45 0
1954.55 0
1954.65 0
1954.75 0
1954.86 0
1954.96 0
1955.06 0
1955.16 5
1955.26 16
1955.36 29
1955.46 42
1955.56 53
1955.67 59
1955.77 62
1955.87 62
1955.97 62
1956.07 63
1956.17 68
1956.27 76
1956.38 85
1956.48 94
1956.58 101
1956.68 102
1956.78 98
1956.88 89
1956.98 76
1957.08 63
1957.19 52
1957.29 47
1957.39 48
1957.49 54
1957.59 63
1957.69 72
1957.79 78
1957.90 78
1958.00 72
1958.10 60
1958.20 44
1958.30 28
1958.40 14
1958.50 3
1958.61 0
1958.71 0
1958.81 0
1958.91 0
1959.01 12
1959.11 29
1959.21 50
1959.31 73
1959.42 95
1959.52 114
1959.62 127
1959.72 132
1959.82 129
1959.92 120
1960.02 105
1960.13 88
1960.23 68
1960.33 48
1960.43 27
1960.53 8
1960.63 0
1960.73 0
1960.84 0
1960.94 0
1961.04 0
1961.14 0
1961.24 0
1961.34 9
1961.44 17
1961.55 21
1961.65 22
1961.75 20
1961.85 17
1961.95 12
1962.05 8
1962.16 3
1962.26 0
1962.36 0
1962.46 0
1962.56 0
1962.66 0
1962.76 8
1962.87 25
1962.97 44
1963.07 64
1963.17 80
1963.27 92
1963.37 97
1963.47 97
1963.58 93
1963.68 87
1963.78 82
1963.88 79
1963.98 78
1964.08 80
1964.19 82
1964.29 84
1964.39 83
1964.49 81
1964.59 75
1964.69 67
1964.79 60
1964.90 54
1965.00 51
1965.10 51
1965.20 54
1965.30 59
1965.40 63
1965.51 67
1965.61 70
1965.71 72
1965.81 74
1965.91 77
1966.01 82
1966.11 88
1966.22 94
1966.32 99
1966.42 104
1966.52 107
1966.62 112
1966.72 119
1966.83 131
1966.93 147
1967.03 167
1967.13 189
1967.23 210
1967.33 227
1967.44 237
1967.54 240
1967.64 235
1967.74 224
1967.84 209
1967.94 192
1968.05 174
1968.15 158
1968.25 144
1968.35 133
1968.45 126
1968.55 125
1968.66 128
1968.76 134
1968.86 144
1968.96 156
1969.06 170
1969.16 185
1969.27 200
1969.37 215
1969.47 230
1969.57 242
1969.67 252
1969.77 258
1969.88 262
1969.98 263
1970.08 263
1970.18 262
1970.28 258
1970.38 253
1970.49 245
1970.59 235
1970.69 223
1970.79 209
1970.89 195
1970.99 183
1971.10 172
1971.20 165
1971.30 161
1971.40 160
1971.50 161
1971.60 164
1971.71 169
1971.81 173
1971.91 176
1972.01 177
1972.11 176
1972.21 173
1972.32 168
1972.42 160
1972.52 152
1972.62 142
1972.72 132
1972.82 121
1972.93 109
1973.03 97
1973.13 86
1973.23 77
1973.33 69
1973.44 64
1973.54 61
1973.64 60
1973.74 58
1973.84 56
1973.94 51
1974.05 44
1974.15 37
1974.25 31
1974.35 30
1974.45 36
1974.55 50
1974.66 71
1974.76 95
1974.86 118
1974.96 136
1975.06 146
1975.17 147
1975.27 142
1975.37 135
1975.47 130
1975.57 132
1975.67 140
1975.78 153
1975.88 170
1975.98 186
1976.08 196
1976.18 199
1976.29 195
1976.39 186
1976.49 172
1976.59 155
1976.69 137
1976.80 117
1976.90 97
1977.00 75
1977.10 53
1977.20 33
1977.30 16
1977.41 5
1977.51 0
1977.61 0
1977.71 0
1977.81 0
1977.92 0
1978.02 0
1978.12 0
1978.22 0
1978.32 0
1978.43 0
1978.53 0
1978.63 5
1978.73 12
1978.83 17
1978.93 20
1979.04 20
1979.14 18
1979.24 17
1979.34 17
1979.44 22
1979.55 33
1979.65 50
1979.75 73
1979.85 100
1979.95 130
1980.06 160
1980.16 188
1980.26 213
1980.36 234
1980.46 249
1980.57 258
1980.67 261
1980.77 257
1980.87 249
1980.97 237
1981.08 222
1981.18 207
1981.28 191
1981.38 176
1981.48 163
1981.59 150
1981.69 138
1981.79 125
1981.89 113
1981.99 100
1982.10 88
1982.20 77
1982.30 68
1982.40 61
1982.50 57
1982.61 56
1982.71 59
1982.81 62
1982.91 64
1983.01 63
1983.12 58
1983.22 50
1983.32 41
1983.42 34
1983.52 31
1983.63 35
1983.73 46
1983.83 61
1983.93 77
1984.03 90
1984.14 97
1984.24 97
1984.34 92
1984.44 84
1984.54 75
1984.65 68
1984.75 64
1984.85 65
1984.95 68
1985.05 73
1985.16 78
1985.26 82
1985.36 85
1985.46 88
1985.56 91
1985.67 95
1985.77 102
1985.87 112
1985.97 123
1986.07 136
1986.18 147
1986.28 155
1986.38 158
1986.48 156
1986.59 148
1986.69 136
1986.79 122
1986.89 108
1986.99 97
1987.10 92
1987.20 93
1987.30 103
1987.40 121
1987.50 144
1987.61 171
1987.71 198
1987.81 223
1987.91 242
1988.02 253
1988.12 257
1988.22 255
1988.32 248
1988.42 241
1988.53 235
1988.63 232
1988.73 232
1988.83 234
1988.93 235
1989.04 234
1989.14 231
1989.24 225
1989.34 216
1989.45 207
1989.55 200
1989.65 197
1989.75 197
1989.85 201
1989.96 206
1990.06 213
1990.16 220
1990.26 225
1990.37 227
1990.47 223
1990.57 216
1990.67 204
1990.77 190
1990.88 173
1990.98 157
1991.08 143
1991.18 132
1991.29 124
1991.39 119
1991.49 116
1991.59 115
1991.69 116
1991.80 118
1991.90 122
1992.00 129
1992.10 140
1992.21 153
1992.31 168
1992.41 183
1992.51 199
1992.61 214
1992.72 226
1992.82 235
1992.92 241
1993.02 244
1993.13 244
1993.23 243
1993.33 239
1993.43 236
1993.53 232
1993.64 228
1993.74 223
1993.84 219
1993.94 215
1994.05 212
1994.15 210
1994.25 210
1994.35 212
1994.46 214
1994.56 216
1994.66 216
1994.76 213
1994.86 206
1994.97 197
1995.07 186
1995.17 178
1995.27 173
1995.38 173
1995.48 178
1995.58 187
1995.68 197
1995.79 206
1995.89 209
1995.99 205
1996.09 194
1996.20 180
1996.30 164
1996.40 150
1996.50 139
1996.60 133
1996.71 132
1996.81 135
1996.91 138
1997.01 140
1997.12 140
1997.22 136
1997.32 129
1997.42 119
1997.53 108
1997.63 100
1997.73 96
1997.83 98
1997.94 107
1998.04 122
1998.14 141
1998.24 161
1998.35 178
1998.45 191
1998.55 196
1998.65 196
1998.75 189
1998.86 179
1998.96 166
1999.06 152
1999.16 142
1999.27 135
1999.37 133
1999.47 137
1999.57 148
1999.68 165
1999.78 186
1999.88 207
1999.98 226
2000.09 239
2000.19 244
2000.29 241
2000.39 230
2000.50 215
2000.60 198
2000.70 183
2000.80 172
2000.91 164
2001.01 160
2001.11 157
2001.21 154
2001.32 149
2001.42 145
2001.52 141
2001.62 140
2001.73 141
2001.83 145
2001.93 152
2002.03 160
2002.14 166
2002.24 171
2002.34 172
2002.44 171
2002.55 169
2002.65 167
2002.75 165
2002.85 162
2002.96 159
2003.06 155
2003.16 150
2003.26 145
2003.37 143
2003.47 143
2003.57 148
2003.67 156
2003.78 166
2003.88 174
2003.98 178
2004.08 177
2004.19 170
2004.29 158
2004.39 143
2004.49 127
2004.60 113
2004.70 103
2004.80 99
2004.90 101
2005.01 109
2005.11 121
2005.21 135
2005.32 147
2005.42 156
2005.52 160
2005.62 159
2005.73 154
2005.83 146
2005.93 137
2006.03 129
2006.14 124
2006.24 120
2006.34 118
2006.44 115
2006.55 112
2006.65 109
2006.75 106
2006.85 103
2006.96 102
2007.06 103
2007.16 105
2007.26 107
2007.37 109
2007.47 108
2007.57 106
2007.68 104
2007.78 101
2007.88 101
2007.98 104
2008.09 111
2008.19 123
2008.29 138
2008.39 155
2008.50 173
2008.60 191
2008.70 209
2008.80 227
2008.91 242
2009.01 256
2009.11 267
2009.22 274
2009.32 275
2009.42 271
2009.52 262
2009.63 250
2009.73 235
2009.83 221
2009.93 208
2010.04 198
2010.14 189
2010.24 182
2010.35 173
2010.45 163
2010.55 148
2010.65 131
2010.76 113
2010.86 95
2010.96 81
2011.06 75
2011.17 80
2011.27 96
2011.37 119
2011.48 147
2011.58 175
2011.68 197
2011.78 209
2011.89 209
2011.99 198
2012.09 178
2012.19 153
2012.30 126
2012.40 102
2012.50 82
2012.61 68
2012.71 59
2012.81 55
2012.91 53
2013.02 54
2013.12 56
2013.22 58
2013.33 61
2013.43 64
2013.53 67
2013.63 71
2013.74 75
2013.84 82
2013.94 90
2014.04 102
2014.15 117
2014.25 136
2014.35 157
2014.46 179
2014.56 199
2014.66 215
2014.76 227
2014.87 233
2014.97 234
2015.07 232
2015.18 230
2015.28 229
2015.38 229
2015.48 230
2015.59 230
2015.69 229
2015.79 224
2015.90 217
2016.00 209
2016.10 206
2016.20 211
2016.31 225
2016.41 247
2016.51 276
2016.62 308
2016.72 336
2016.82 359
2016.92 373
2017.03 380
2017.13 382
2017.23 381
2017.34 379
2017.44 375
2017.54 369
2017.64 358
2017.75 344
2017.85 325
2017.95 304
2018.06 282
2018.16 262
2018.26 243
2018.37 225
2018.47 206
2018.57 184
2018.67 158
2018.78 128
2018.88 96
2018.98 66
2019.09 40
2019.19 20
2019.29 8
2019.39 1
2019.50 0
2019.60 1
2019.70 3
2019.81 5
2019.91 5
2020.01 3
2020.12 0
2020.22 0
2020.32 0
2020.42 0
2020.53 0
2020.63 0
2020.73 8
2020.84 23
2020.94 41
2021.04 59
2021.14 76
2021.25 91
2021.35 105
2021.45 118
2021.56 129
2021.66 137
2021.76 143
2021.87 144
2021.97 139
2022.07 129
2022.17 113
2022.28 96
2022.38 80
2022.48 67
2022.59 59
2022.69 56
2022.79 57
2022.90 60
2023.00 64
2023.10 67
2023.21 72
2023.31 79
2023.41 89
2023.51 103
2023.62 121
2023.72 139
2023.82 154
2023.93 164
2024.03 166
2024.13 159
2024.24 146
2024.34 130
2024.44 116
2024.55 108
2024.65 108
2024.75 118
2024.85 135
2024.96 155
2025.06 175
2025.16 189
2025.27 194
2025.37 189
2025.47 177
2025.58 161
2025.68 143
2025.78 127
2025.89 115
2025.99 106
2026.09 97
2026.19 90
2026.30 83
2026.40 78
2026.50 78
2026.61 86
2026.71 103
2026.81 128
2026.92 159
2027.02 192
2027.12 222
2027.23 246
2027.33 263
2027.43 270
2027.54 271
2027.64 266
2027.74 257
2027.85 247
2027.95 236
2028.05 227
2028.15 219
2028.26 212
2028.36 206
2028.46 198
2028.57 190
2028.67 182
2028.77 174
2028.88 169
2028.98 168
2029.08 174
2029.19 185
2029.29 200
2029.39 216
2029.50 230
2029.60 241
2029.70 246
2029.81 247
2029.91 246
2030.01 244
2030.12 244
2030.22 246
2030.32 248
2030.42 250
2030.53 249
2030.63 244
2030.73 234
2030.84 220
2030.94 203
2031.04 183
2031.15 163
2031.25 143
2031.35 124
2031.46 107
2031.56 91
2031.66 78
2031.77 68
2031.87 62
2031.97 59
2032.08 61
2032.18 68
2032.28 81
2032.39 100
2032.49 124
2032.59 152
2032.70 181
2032.80 209
2032.90 233
2033.01 251
2033.11 264
2033.21 271
2033.32 274
2033.42 275
2033.52 276
2033.63 277
2033.73 278
2033.83 278
2033.94 273
2034.04 264
2034.14 248
2034.25 227
2034.35 203
2034.45 181
2034.56 162
2034.66 149
2034.76 143
2034.87 143
2034.97 149
2035.07 155
2035.18 161
2035.28 163
2035.38 160
2035.49 154
2035.59 143
2035.69 132
2035.80 121
2035.90 114
2036.00 113
2036.11 117
2036.21 126
2036.31 138
2036.42 150
2036.52 159
2036.62 161
2036.73 154
2036.83 139
2036.93 117
2037.04 90
2037.14 61
2037.24 33
2037.35 7
2037.45 0
2037.55 0
2037.66 0
2037.76 0
2037.86 0
2037.97 0
2038.07 0
2038.17 0
2038.28 9
2038.38 36
2038.48 65
2038.59 90
2038.69 111
2038.80 125
2038.90 134
2039.00 135
2039.11 132
2039.21 126
2039.31 117
2039.42 108
2039.52 99
2039.62 91
2039.73 85
2039.83 80
2039.93 77
2040.04 76
2040.14 77
2040.24 80
2040.35 85
2040.45 93
2040.55 102
2040.66 113
2040.76 125
2040.86 138
2040.97 149
2041.07 158
2041.18 164
2041.28 164
2041.38 160
2041.49 151
2041.59 140
2041.69 129
2041.80 119
2041.90 113
2042.00 112
2042.11 114
2042.21 120
2042.31 128
2042.42 135
2042.52 142
2042.62 147
2042.73 151
2042.83 152
2042.93 151
2043.04 147
2043.14 139
2043.25 127
2043.35 110
2043.45 88
2043.56 64
2043.66 39
2043.76 16
2043.87 0
2043.97 0
2044.07 0
2044.18 0
2044.28 0
2044.38 0
2044.49 0
2044.59 0
2044.70 0
2044.80 4
2044.90 18
2045.01 35
2045.11 54
2045.21 73
2045.32 89
2045.42 101
2045.52 107
2045.63 107
2045.73 102
2045.84 94
2045.94 84
2046.04 76
2046.15 69
2046.25 65
2046.35 61
2046.46 56
2046.56 49
2046.66 38
2046.77 25
2046.87 11
2046.98 1
2047.08 0
2047.18 3
2047.29 19
2047.39 42
2047.49 70
2047.60 100
2047.70 128
2047.80 152
2047.91 173
2048.01 192
2048.12 210
2048.22 227
2048.32 244
2048.43 260
2048.53 273
2048.63 282
2048.74 286
2048.84 285
2048.95 281
2049.05 274
2049.15 265
2049.26 257
2049.36 249
2049.46 244
2049.57 242
2049.67 244
2049.77 251
2049.88 261
2049.98 275
2050.09 291
2050.19 309
2050.29 326
2050.40 342
2050.50 355
2050.60 364
2050.71 369
2050.81 367
2050.92 359
2051.02 348
2051.12 333
2051.23 318
2051.33 304
2051.43 292
2051.54 282
2051.64 273
2051.75 264
2051.85 252
2051.95 237
2052.06 219
2052.16 197
2052.26 175
2052.37 154
2052.47 139
2052.58 130
2052.68 128
2052.78 134
2052.89 146
2052.99 161
2053.10 177
2053.20 191
2053.30 198
2053.41 199
2053.51 190
2053.61 173
2053.72 148
2053.82 117
2053.93 85
2054.03 53
2054.13 25
2054.24 5
2054.34 0
2054.44 0
2054.55 0
2054.65 1
2054.76 12
2054.86 24
2054.96 35
2055.07 41
2055.17 44
2055.28 42
2055.38 36
2055.48 28
2055.59 20
2055.69 13
2055.80 10
2055.90 10
2056.00 13
2056.11 17
2056.21 20
2056.31 21
2056.42 21
2056.52 19
2056.63 17
2056.73 17
2056.83 19
2056.94 23
2057.04 27
2057.15 31
2057.25 34
2057.35 37
2057.46 40
2057.56 45
2057.67 55
2057.77 69
2057.87 89
2057.98 113
2058.08 139
2058.18 165
2058.29 187
2058.39 203
2058.50 212
2058.60 213
2058.70 206
2058.81 195
2058.91 180
2059.02 164
2059.12 148
2059.22 132
2059.33 118
2059.43 104
2059.54 90
2059.64 75
2059.74 61
2059.85 47
2059.95 32
2060.06 18
2060.16 5
2060.26 0
2060.37 0
2060.47 0
2060.58 0
2060.68 0
2060.78 0
2060.89 0
2060.99 0
2061.10 10
2061.20 25
2061.30 38
2061.41 49
2061.51 57
2061.62 63
2061.72 67
2061.82 69
2061.93 70
2062.03 71
2062.14 72
2062.24 71
2062.34 70
2062.45 68
2062.55 64
2062.66 60
2062.76 53
2062.86 46
2062.97 37
2063.07 26
2063.18 12
2063.28 0
2063.38 0
2063.49 0
2063.59 0
2063.70 0
2063.80 0
2063.91 0
2064.01 0
2064.11 3
2064.22 18
2064.32 35
2064.43 53
2064.53 72
2064.63 91
2064.74 108
2064.84 123
2064.95 135
2065.05 144
2065.15 149
2065.26 152
2065.36 153
2065.47 154
2065.57 156
2065.67 155
2065.78 152
2065.88 144
2065.99 132
2066.09 114
2066.20 91
2066.30 65
2066.40 38
2066.51 14
2066.61 0
2066.72 0
2066.82 0
2066.92 0
2067.03 0
2067.13 0
2067.24 0
2067.34 0
2067.45 0
2067.55 13
2067.65 27
2067.76 41
2067.86 52
2067.97 61
2068.07 65
2068.17 66
2068.28 64
2068.38 62
2068.49 59
2068.59 59
2068.70 61
2068.80 66
2068.90 73
2069.01 80
2069.11 88
2069.22 95
2069.32 101
2069.43 104
2069.53 105
2069.63 104
2069.74 101
2069.84 94
2069.95 86
2070.05 75
2070.15 62
2070.26 50
2070.36 38
2070.47 29
2070.57 24
2070.68 23
2070.78 27
2070.88 34
2070.99 42
2071.09 50
2071.20 57
2071.30 63
2071.41 68
2071.51 74
2071.61 79
2071.72 85
2071.82 89
2071.93 90
2072.03 88
2072.14 82
2072.24 75
2072.34 69
2072.45 65
2072.55 63
2072.66 63
2072.76 64
2072.87 65
2072.97 63
2073.07 60
2073.18 56
2073.28 52
2073.39 49
2073.49 45
2073.60 40
2073.70 33
2073.80 23
2073.91 10
2074.01 0
2074.12 0
2074.22 0
2074.33 0
2074.43 0
2074.53 0
2074.64 0
2074.74 3
2074.85 7
2074.95 9
2075.06 11
2075.16 13
2075.27 18
2075.37 26
2075.47 39
2075.58 53
2075.68 67
2075.79 80
2075.89 88
2076.00 95
2076.10 99
2076.20 103
2076.31 108
2076.41 115
2076.52 122
2076.62 128
2076.73 133
2076.83 133
2076.94 131
2077.04 125
2077.14 117
2077.25 108
2077.35 99
2077.46 90
2077.56 81
2077.67 73
2077.77 65
2077.88 59
2077.98 55
2078.08 56
2078.19 63
2078.29 75
2078.40 93
2078.50 114
2078.61 134
2078.71 149
2078.82 157
2078.92 156
2079.02 146
2079.13 129
2079.23 108
2079.34 87
2079.44 69
2079.55 55
2079.65 47
2079.76 44
2079.86 47
2079.96 54
2080.07 63
2080.17 72
2080.28 81
2080.38 86
2080.49 86
2080.59 80
2080.70 69
2080.80 56
2080.90 43
2081.01 35
2081.11 31
2081.22 33
2081.32 38
2081.43 45
2081.53 51
2081.64 55
2081.74 58
2081.85 60
2081.95 64
2082.05 69
2082.16 75
2082.26 79
2082.37 82
2082.47 82
2082.58 79
2082.68 74
2082.79 68
2082.89 62
2083.00 58
2083.10 54
2083.20 49
2083.31 43
2083.41 37
2083.52 32
2083.62 32
2083.73 38
2083.83 53
2083.94 76
2084.04 105
2084.15 135
2084.25 162
2084.36 182
2084.46 192
2084.56 194
2084.67 189
2084.77 181
2084.88 171
2084.98 163
2085.09 157
2085.19 154
2085.30 155
2085.40 159
2085.51 165
2085.61 176
2085.71 189
2085.82 203
2085.92 216
2086.03 226
2086.13 230
2086.24 228
2086.34 218
2086.45 202
2086.55 183
2086.66 164
2086.76 145
2086.87 129
2086.97 114
2087.08 102
2087.18 91
2087.28 83
2087.39 79
2087.49 80
2087.60 87
2087.70 98
2087.81 113
2087.91 129
2088.02 143
2088.12 155
2088.23 162
2088.33 166
2088.44 168
2088.54 167
2088.65 165
2088.75 161
2088.85 155
2088.96 145
2089.06 133
2089.17 118
2089.27 105
2089.38 94
2089.48 89
2089.59 89
2089.69 95
2089.80 104
2089.90 113
2090.01 121
2090.11 125
2090.22 124
2090.32 120
2090.43 113
2090.53 106
2090.64 102
2090.74 103
2090.84 110
2090.95 122
2091.05 138
2091.16 157
2091.26 176
2091.37 192
2091.47 203
2091.58 210
2091.68 212
2091.79 209
2091.89 203
2092.00 193
2092.10 182
2092.21 170
2092.31 157
2092.42 145
2092.52 134
2092.63 128
2092.73 126
2092.84 128
2092.94 135
2093.05 146
2093.15 157
2093.25 170
2093.36 182
2093.46 192
2093.57 201
2093.67 209
2093.78 214
2093.88 218
2093.99 220
2094.09 221
2094.20 222
2094.30 224
2094.41 226
2094.51 228
2094.62 230
2094.72 230
2094.83 228
2094.93 224
2095.04 219
2095.14 214
2095.25 212
2095.35 212
2095.46 215
2095.56 220
2095.67 225
2095.77 229
2095.88 230
2095.98 229
2096.09 224
2096.19 216
2096.30 204
2096.40 190
2096.51 174
2096.61 157
2096.72 141
2096.82 129
2096.93 122
2097.03 119
2097.13 121
2097.24 127
2097.34 133
2097.45 139
2097.55 140
2097.66 134
2097.76 121
2097.87 103
2097.97 80
2098.08 58
2098.18 40
2098.29 29
2098.39 29
2098.50 39
2098.60 55
2098.71 75
2098.81 95
2098.92 111
2099.02 122
2099.13 126
2099.23 126
2099.34 122
2099.44 118
2099.55 114
2099.65 112
2099.76 114
2099.86 120
2099.97 131
2100.07 143
2100.18 157
2100.28 168
2100.39 175
2100.49 174
2100.60 166
2100.70 149
2100.81 126
2100.91 99
2101.02 70
2101.12 42
2101.23 17
2101.33 0
2101.44 0
2101.54 0
2101.65 0
2101.75 0
2101.86 0
2101.96 0
2102.07 11
2102.17 21
2102.28 25
2102.38 24
2102.49 19
2102.59 11
2102.70 3
2102.80 0
2102.91 0
2103.01 0
2103.12 8
2103.22 18
2103.33 27
2103.43 34
2103.54 37
2103.64 38
2103.75 38
2103.85 37
2103.96 36
2104.07 35
2104.17 33
2104.28 28
2104.38 21
2104.49 13
2104.59 5
2104.70 2
2104.80 4
2104.91 15
2105.01 34
2105.12 59
2105.22 87
2105.33 113
2105.43 134
2105.54 145
2105.64 145
2105.75 134
2105.85 114
2105.96 90
2106.06 64
2106.17 43
2106.27 27
2106.38 16
2106.48 10
2106.59 6
2106.69 3
2106.80 1
2106.90 0
2107.01 3
2107.11 10
2107.22 22
2107.32 38
2107.43 56
2107.53 74
2107.64 90
2107.74 104
2107.85 115
2107.96 126
2108.06 137
2108.17 148
2108.27 159
2108.38 168
2108.48 176
2108.59 182
2108.69 187
2108.80 193
2108.90 200
2109.01 209
2109.11 221
2109.22 234
2109.32 246
2109.43 256
2109.53 263
2109.64 268
2109.74 269
2109.85 269
2109.95 267
2110.06 262
2110.16 256
2110.27 247
2110.38 238
2110.48 230
2110.59 224
2110.69 220
2110.80 221
2110.90 223
2111.01 224
2111.11 222
2111.22 215
2111.32 205
2111.43 192
2111.53 181
2111.64 175
2111.74 177
2111.85 187
2111.95 203
2112.06 222
2112.16 239
2112.27 251
2112.38 258
2112.48 260
2112.59 258
2112.69 256
2112.80 254
2112.90 255
2113.01 258
2113.11 260
2113.22 262
2113.32 261
2113.43 256
2113.53 246
2113.64 233
2113.74 217
2113.85 199
2113.95 181
2114.06 164
2114.17 150
2114.27 141
2114.38 136
2114.48 135
2114.59 138
2114.69 142
2114.80 145
2114.90 146
2115.01 145
2115.11 141
2115.22 137
2115.32 132
2115.43 127
2115.54 125
2115.64 124
2115.75 124
2115.85 123
2115.96 118
2116.06 108
2116.17 93
2116.27 74
2116.38 54
2116.48 36
2116.59 22
2116.69 15
2116.80 15
2116.91 20
2117.01 27
2117.12 36
2117.22 43
2117.33 50
2117.43 56
2117.54 64
2117.64 74
2117.75 87
2117.85 101
2117.96 113
2118.06 123
2118.17 126
2118.28 122
2118.38 113
2118.49 100
2118.59 86
2118.70 74
2118.80 68
2118.91 68
2119.01 74
2119.12 85
2119.22 99
2119.33 115
2119.44 132
2119.54 147
2119.65 160
2119.75 168
2119.86 172
2119.96 170
2120.07 161
2120.17 147
2120.28 128
2120.39 110
2120.49 92
2120.60 80
2120.70 72
2120.81 70
2120.91 72
2121.02 77
2121.12 84
2121.23 93
2121.33 104
2121.44 118
2121.55 135
2121.65 155
2121.76 175
2121.86 193
2121.97 206
2122.07 212
2122.18 211
2122.28 203
2122.39 188
2122.50 171
2122.60 152
2122.71 135
2122.81 120
2122.92 109
2123.02 102
2123.13 100
2123.23 100
2123.34 102
2123.45 105
2123.55 108
2123.66 110
2123.76 112
2123.87 115
2123.97 119
2124.08 124
2124.18 129
2124.29 132
2124.40 132
2124.50 128
2124.61 121
2124.71 111
2124.82 101
2124.92 92
2125.03 86
2125.14 81
2125.24 77
2125.35 73
2125.45 67
2125.56 59
2125.66 49
2125.77 37
2125.87 26
2125.98 17
2126.09 15
2126.19 19
2126.30 31
2126.40 51
2126.51 77
2126.61 104
2126.72 130
2126.83 151
2126.93 167
2127.04 176
2127.14 181
2127.25 183
2127.35 187
2127.46 192
2127.56 199
2127.67 205
2127.78 210
2127.88 210
2127.99 206
2128.09 199
2128.20 191
2128.30 183
2128.41 179
2128.52 180
2128.62 185
2128.73 194
2128.83 205
2128.94 217
2129.04 228
2129.15 235
2129.26 237
2129.36 233
2129.47 226
2129.57 216
2129.68 204
2129.78 193
2129.89 185
2130.00 178
2130.10 174
2130.21 168
2130.31 160
2130.42 150
2130.52 137
2130.63 124
2130.74 110
2130.84 97
2130.95 87
2131.05 77
2131.16 68
2131.27 59
2131.37 50
2131.48 42
2131.58 36
2131.69 35
2131.79 37
2131.90 42
2132.01 49
2132.11 54
2132.22 56
2132.32 55
2132.43 51
2132.53 46
2132.64 44
2132.75 45
2132.85 50
2132.96 58
2133.06 68
2133.17 80
2133.28 91
2133.38 101
2133.49 110
2133.59 118
2133.70 124
2133.80 128
2133.91 129
2134.02 126
2134.12 118
2134.23 108
2134.33 94
2134.44 80
2134.55 65
2134.65 51
2134.76 40
2134.86 32
2134.97 27
2135.07 24
2135.18 23
2135.29 25
2135.39 28
2135.50 31
2135.60 34
2135.71 37
2135.82 41
2135.92 48
2136.03 59
2136.13 75
2136.24 97
2136.34 124
2136.45 154
2136.56 184
2136.66 211
2136.77 234
2136.87 251
2136.98 262
2137.09 267
2137.19 268
2137.30 265
2137.40 259
2137.51 252
2137.62 244
2137.72 238
2137.83 233
2137.93 231
2138.04 230
2138.15 229
2138.25 227
2138.36 223
2138.46 217
2138.57 209
2138.68 201
2138.78 193
2138.89 186
2138.99 181
2139.10 175
2139.20 169
2139.31 161
2139.42 151
2139.52 139
2139.63 127
2139.73 116
2139.84 107
2139.95 101
2140.05 96
2140.16 90
2140.26 81
2140.37 69
2140.48 53
2140.58 36
2140.69 19
2140.79 5
2140.90 0
2141.01 0
2141.11 0
2141.22 0
2141.32 0
2141.43 0
2141.54 0
2141.64 0
2141.75 0
2141.85 0
2141.96 3
2142.07 13
2142.17 23
2142.28 32
2142.38 40
2142.49 46
2142.60 52
2142.70 59
2142.81 67
2142.92 79
2143.02 96
2143.13 119
2143.23 146
2143.34 176
2143.45 207
2143.55 234
2143.66 254
2143.76 265
2143.87 265
2143.98 256
2144.08 241
2144.19 222
2144.29 202
2144.40 183
2144.51 167
2144.61 155
2144.72 144
2144.82 135
2144.93 126
2145.04 116
2145.14 106
2145.25 95
2145.36 86
2145.46 81
2145.57 81
2145.67 89
2145.78 104
2145.89 125
2145.99 151
2146.10 179
2146.20 206
2146.31 229
2146.42 248
2146.52 263
2146.63 274
2146.73 284
2146.84 293
2146.95 302
2147.05 313
2147.16 323
2147.27 332
2147.37 340
2147.48 345
2147.58 348
2147.69 347
2147.80 344
2147.90 340
2148.01 335
2148.11 330
2148.22 324
2148.33 317
2148.43 305
2148.54 290
2148.65 271
2148.75 249
2148.86 227
2148.96 206
2149.07 190
2149.18 179
2149.28 171
2149.39 165
2149.50 161
2149.60 156
2149.71 150
2149.81 146
2149.92 145
2150.03 147
2150.13 155
2150.24 166
2150.35 181
2150.45 196
2150.56 211
2150.66 224
2150.77 234
2150.88 242
2150.98 248
2151.09 252
2151.20 256
2151.30 259
2151.41 264
2151.51 269
2151.62 278
2151.73 292
2151.83 312
2151.94 340
2152.05 375
2152.15 414
2152.26 456
2152.36 494
2152.47 525
2152.58 545
2152.68 551
2152.79 544
2152.90 525
2153.00 500
2153.11 474
2153.21 451
2153.32 434
2153.43 426
2153.53 425
2153.64 429
2153.75 436
2153.85 443
2153.96 449
2154.07 452
2154.17 452
2154.28 449
2154.38 443
2154.49 435
2154.60 425
2154.70 415
2154.81 406
2154.92 397
2155.02 389
2155.13 383
2155.24 377
2155.34 371
2155.45 363
2155.55 352
2155.66 337
2155.77 318
2155.87 294
2155.98 265
2156.09 232
2156.19 198
2156.30 166
2156.41 136
2156.51 112
2156.62 95
2156.72 84
2156.83 80
2156.94 80
2157.04 82
2157.15 86
2157.26 90
2157.36 95
2157.47 99
2157.58 103
2157.68 106
2157.79 109
2157.89 110
2158.00 107
2158.11 102
2158.21 93
2158.32 82
2158.43 70
2158.53 57
2158.64 45
2158.75 35
2158.85 26
2158.96 17
2159.07 9
2159.17 1
2159.28 0
2159.39 0
2159.49 0
2159.60 0
2159.70 0
2159.81 0
2159.92 0
2160.02 0
2160.13 11
2160.24 22
2160.34 33
2160.45 47
2160.56 62
2160.66 81
2160.77 102
2160.88 123
2160.98 144
2161.09 160
2161.20 171
2161.30 174
2161.41 169
2161.51 159
2161.62 143
2161.73 125
2161.83 107
2161.94 89
2162.05 75
2162.15 66
2162.26 61
2162.37 61
2162.47 65
2162.58 71
2162.69 76
2162.79 79
2162.90 77
2163.01 72
2163.11 63
2163.22 53
2163.33 44
2163.43 39
2163.54 35
2163.65 33
2163.75 30
2163.86 23
2163.97 10
2164.07 0
2164.18 0
2164.29 0
2164.39 0
2164.50 0
2164.60 0
2164.71 0
2164.82 14
2164.92 46
2165.03 75
2165.14 98
2165.24 112
2165.35 116
2165.46 113
2165.56 106
2165.67 98
2165.78 94
2165.88 95
2165.99 102
2166.10 116
2166.20 136
2166.31 157
2166.42 178
2166.52 197
2166.63 212
2166.74 222
2166.84 229
2166.95 233
2167.06 236
2167.16 237
2167.27 237
2167.38 235
2167.48 231
2167.59 224
2167.70 214
2167.80 205
2167.91 196
2168.02 191
2168.12 190
2168.23 193
2168.34 200
2168.44 208
2168.55 215
2168.66 220
2168.76 221
2168.87 218
2168.98 213
2169.08 206
2169.19 201
2169.30 200
2169.40 203
2169.51 210
2169.62 222
2169.72 238
2169.83 254
2169.94 269
2170.04 281
2170.15 290
2170.26 295
2170.36 296
2170.47 292
2170.58 286
2170.68 277
2170.79 267
2170.90 256
2171.01 245
2171.11 233
2171.22 222
2171.33 210
2171.43 195
2171.54 180
2171.65 163
2171.75 149
2171.86 137
2171.97 132
2172.07 133
2172.18 141
2172.29 153
2172.39 166
2172.50 176
2172.61 182
2172.71 183
2172.82 181
2172.93 177
2173.03 175
2173.14 177
2173.25 183
2173.35 191
2173.46 200
2173.57 207
2173.67 210
2173.78 207
2173.89 201
2174.00 192
2174.10 184
2174.21 178
2174.32 176
2174.42 178
2174.53 184
2174.64 190
2174.74 193
2174.85 192
2174.96 184
2175.06 167
2175.17 143
2175.28 114
2175.38 83
2175.49 53
2175.60 28
2175.70 10
2175.81 0
2175.92 0
2176.03 3
2176.13 14
2176.24 30
2176.35 48
2176.45 67
2176.56 84
2176.67 98
2176.77 106
2176.88 107
2176.99 101
2177.09 90
2177.20 76
2177.31 62
2177.41 51
2177.52 46
2177.63 46
2177.74 52
2177.84 62
2177.95 73
2178.06 81
2178.16 86
2178.27 88
2178.38 87
2178.48 84
2178.59 82
2178.70 82
2178.80 84
2178.91 87
2179.02 89
2179.13 90
2179.23 88
2179.34 84
2179.45 79
2179.55 74
2179.66 72
2179.77 75
2179.87 83
2179.98 95
2180.09 110
2180.20 125
2180.30 140
2180.41 153
2180.52 163
2180.62 173
2180.73 182
2180.84 193
2180.94 205
2181.05 218
2181.16 232
2181.26 245
2181.37 259
2181.48 271
2181.59 282
2181.69 290
2181.80 297
2181.91 299
2182.01 297
2182.12 289
2182.23 276
2182.34 260
2182.44 242
2182.55 222
2182.66 202
2182.76 183
2182.87 164
2182.98 145
2183.08 127
2183.19 108
2183.30 92
2183.41 77
2183.51 65
2183.62 56
2183.73 49
2183.83 44
2183.94 39
2184.05 36
2184.15 35
2184.26 38
2184.37 47
2184.48 61
2184.58 80
2184.69 103
2184.80 125
2184.90 144
2185.01 157
2185.12 162
2185.23 159
2185.33 151
2185.44 139
2185.55 127
2185.65 118
2185.76 113
2185.87 113
2185.98 118
2186.08 125
2186.19 135
2186.30 144
2186.40 151
2186.51 158
2186.62 163
2186.73 167
2186.83 173
2186.94 179
2187.05 186
2187.15 193
2187.26 201
2187.37 208
2187.48 214
2187.58 219
2187.69 224
2187.80 230
2187.90 236
2188.01 243
2188.12 250
2188.23 257
2188.33 260
2188.44 261
2188.55 260
2188.65 255
2188.76 249
2188.87 242
2188.98 236
2189.08 232
2189.19 230
2189.30 233
2189.40 239
2189.51 248
2189.62 258
2189.73 268
2189.83 275
2189.94 276
2190.05 271
2190.16 262
2190.26 249
2190.37 237
2190.48 226
2190.58 219
2190.69 216
2190.80 215
2190.91 215
2191.01 212
2191.12 207
2191.23 200
2191.33 192
2191.44 186
2191.55 182
2191.66 181
2191.76 181
2191.87 182
2191.98 180
2192.09 174
2192.19 165
2192.30 153
2192.41 140
2192.51 131
2192.62 126
2192.73 127
2192.84 136
2192.94 150
2193.05 167
2193.16 184
2193.27 199
2193.37 210
2193.48 216
2193.59 220
2193.69 224
2193.80 228
2193.91 234
2194.02 241
2194.12 245
2194.23 243
2194.34 233
2194.45 213
2194.55 184
2194.66 148
2194.77 110
2194.88 76
2194.98 50
2195.09 33
2195.20 27
2195.30 29
2195.41 37
2195.52 46
2195.63 56
2195.73 64
2195.84 69
2195.95 73
2196.06 76
2196.16 77
2196.27 75
2196.38 71
2196.49 63
2196.59 52
2196.70 40
2196.81 28
2196.92 18
2197.02 13
2197.13 14
2197.24 20
2197.34 30
2197.45 45
2197.56 60
2197.67 74
2197.77 85
2197.88 90
2197.99 88
2198.10 80
2198.20 65
2198.31 46
2198.42 26
2198.53 10
2198.63 0
2198.74 0
2198.85 8
2198.96 25
2199.06 46
2199.17 68
2199.28 86
2199.39 99
2199.49 105
2199.60 106
2199.71 105
2199.82 104
2199.92 103
2200.03 104
2200.14 105
2200.25 105
2200.35 101
2200.46 93
2200.57 81
2200.68 68
2200.78 55
2200.89 42
2201.00 30
2201.11 20
2201.21 12
2201.32 6
2201.43 1
2201.53 0
2201.64 0
2201.75 0
2201.86 0
2201.96 0
2202.07 0
2202.18 0
2202.29 0
2202.40 2
2202.50 9
2202.61 15
2202.72 20
2202.83 24
2202.93 27
2203.04 31
2203.15 35
2203.26 41
2203.36 47
2203.47 52
2203.58 53
2203.69 51
2203.79 42
2203.90 28
2204.01 12
2204.12 0
2204.22 0
2204.33 0
2204.44 0
2204.55 0
2204.65 15
2204.76 41
2204.87 67
2204.98 90
2205.08 108
2205.19 119
2205.30 122
2205.41 119
2205.51 112
2205.62 103
2205.73 94
2205.84 89
2205.94 86
2206.05 87
2206.16 89
2206.27 91
2206.38 90
2206.48 85
2206.59 76
2206.70 65
2206.81 53
2206.91 42
2207.02 34
2207.13 31
2207.24 35
2207.34 46
2207.45 62
2207.56 82
2207.67 105
2207.77 129
2207.88 151
2207.99 170
2208.10 185
2208.20 195
2208.31 201
2208.42 203
2208.53 202
2208.64 202
2208.74 201
2208.85 201
2208.96 203
2209.07 207
2209.17 211
2209.28 215
2209.39 217
2209.50 215
2209.60 209
2209.71 198
2209.82 182
2209.93 164
2210.04 147
2210.14 133
2210.25 125
2210.36 123
2210.47 125
2210.57 131
2210.68 137
2210.79 139
2210.90 137
2211.00 127
2211.11 112
2211.22 91
2211.33 68
2211.44 46
2211.54 28
2211.65 18
2211.76 16
2211.87 22
2211.97 37
2212.08 57
2212.19 80
2212.30 102
2212.41 122
2212.51 140
2212.62 155
2212.73 167
2212.84 177
2212.94 184
2213.05 189
2213.16 189
2213.27 184
2213.38 173
2213.48 157
2213.59 138
2213.70 119
2213.81 104
2213.91 93
2214.02 89
2214.13 91
2214.24 98
2214.35 105
2214.45 112
2214.56 115
2214.67 115
2214.78 111
2214.88 106
2214.99 99
2215.10 95
2215.21 94
2215.32 98
2215.42 106
2215.53 118
2215.64 135
2215.75 154
2215.86 172
2215.96 188
2216.07 199
2216.18 204
2216.29 200
2216.39 191
2216.50 176
2216.61 159
2216.72 142
2216.83 126
2216.93 113
2217.04 101
2217.15 91
2217.26 81
2217.37 70
2217.47 60
2217.58 50
2217.69 43
2217.80 40
2217.90 39
2218.01 41
2218.12 43
2218.23 45
2218.34 44
2218.44 40
2218.55 33
2218.66 24
2218.77 15
2218.88 6
2218.98 0
2219.09 0
2219.20 0
2219.31 0
2219.42 0
2219.52 0
2219.63 0
2219.74 0
2219.85 1
2219.96 9
2220.06 15
2220.17 18
2220.28 17
2220.39 11
2220.50 2
2220.60 0
2220.71 0
2220.82 0
2220.93 0
2221.03 11
2221.14 42
2221.25 81
2221.36 123
2221.47 163
2221.57 197
2221.68 222
2221.79 238
2221.90 246
2222.01 248
2222.11 246
2222.22 241
2222.33 233
2222.44 225
2222.55 216
2222.65 209
2222.76 206
2222.87 209
2222.98 218
2223.09 233
2223.19 251
2223.30 267
2223.41 278
2223.52 280
2223.63 272
2223.74 254
2223.84 229
2223.95 200
2224.06 169
2224.17 139
2224.28 113
2224.38 91
2224.49 74
2224.60 62
2224.71 54
2224.82 51
2224.92 51
2225.03 53
2225.14 56
2225.25 59
2225.36 64
2225.46 72
2225.57 81
2225.68 92
2225.79 104
2225.90 117
2226.00 129
2226.11 139
2226.22 147
2226.33 152
2226.44 156
2226.55 158
2226.65 160
2226.76 162
2226.87 165
2226.98 169
2227.09 175
2227.19 183
2227.30 192
2227.41 201
2227.52 209
2227.63 215
2227.73 218
2227.84 220
2227.95 219
2228.06 219
2228.17 220
2228.28 223
2228.38 229
2228.49 238
2228.60 248
2228.71 258
2228.82 265
2228.92 266
2229.03 259
2229.14 244
2229.25 224
2229.36 201
2229.46 180
2229.57 164
2229.68 158
2229.79 161
2229.90 171
2230.01 186
2230.11 202
2230.22 217
2230.33 229
2230.44 238
2230.55 243
2230.65 246
2230.76 247
2230.87 245
2230.98 240
2231.09 232
2231.20 223
2231.30 213
2231.41 204
2231.52 198
2231.63 196
2231.74 194
2231.85 193
2231.95 188
2232.06 179
2232.17 165
2232.28 147
2232.39 127
2232.49 109
2232.60 97
2232.71 92
2232.82 97
2232.93 111
2233.04 132
2233.14 156
2233.25 180
2233.36 201
2233.47 218
2233.58 231
2233.69 240
2233.79 247
2233.90 253
2234.01 256
2234.12 257
2234.23 254
2234.34 248
2234.44 238
2234.55 224
2234.66 209
2234.77 193
2234.88 175
2234.99 156
2235.09 135
2235.20 111
2235.31 85
2235.42 59
2235.53 33
2235.64 11
2235.74 0
2235.85 0
2235.96 0
2236.07 0
2236.18 0
2236.29 4
2236.39 13
2236.50 19
2236.61 21
2236.72 19
2236.83 13
2236.94 5
2237.04 0
2237.15 0
2237.26 0
2237.37 0
2237.48 0
2237.59 9
2237.69 26
2237.80 44
2237.91 59
2238.02 70
2238.13 74
2238.24 71
2238.34 64
2238.45 52
2238.56 39
2238.67 26
2238.78 13
2238.89 1
2238.99 0
2239.10 0
2239.21 0
2239.32 0
2239.43 0
2239.54 0
2239.65 4
2239.75 29
2239.86 56
2239.97 82
2240.08 105
2240.19 123
2240.30 136
2240.40 146
2240.51 155
2240.62 165
2240.73 176
2240.84 187
2240.95 199
2241.05 209
2241.16 217
2241.27 223
2241.38 225
2241.49 223
2241.60 218
2241.71 209
2241.81 197
2241.92 183
2242.03 169
2242.14 154
2242.25 142
2242.36 133
2242.47 127
2242.57 124
2242.68 122
2242.79 121
2242.90 120
2243.01 117
2243.12 113
2243.22 108
2243.33 103
2243.44 99
2243.55 95
2243.66 92
2243.77 90
2243.88 89
2243.98 89
2244.09 89
2244.20 91
2244.31 95
2244.42 102
2244.53 112
2244.64 123
2244.74 137
2244.85 153
2244.96 170
2245.07 187
2245.18 203
2245.29 215
2245.40 222
2245.50 222
2245.61 213
2245.72 195
2245.83 172
2245.94 147
2246.05 125
2246.16 108
2246.26 100
2246.37 101
2246.48 108
2246.59 118
2246.70 126
2246.81 129
2246.92 126
2247.02 117
2247.13 106
2247.24 94
2247.35 85
2247.46 81
2247.57 81
2247.68 85
2247.78 91
2247.89 98
2248.00 105
2248.11 112
2248.22 118
2248.33 122
2248.44 125
2248.54 127
2248.65 126
2248.76 122
2248.87 115
2248.98 106
2249.09 95
2249.20 84
2249.31 75
2249.41 69
2249.52 68
2249.63 73
2249.74 84
2249.85 100
2249.96 119
2250.07 139
2250.17 156
2250.28 168
2250.39 175
2250.50 176
2250.61 173
2250.72 168
2250.83 162
2250.94 156
2251.04 151
2251.15 148
2251.26 145
2251.37 141
2251.48 135
2251.59 129
2251.70 121
2251.81 115
2251.91 110
2252.02 108
2252.13 112
2252.24 119
2252.35 130
2252.46 144
2252.57 159
2252.68 173
2252.78 187
2252.89 199
2253.00 208
2253.11 215
2253.22 221
2253.33 224
2253.44 225
2253.55 224
2253.65 219
2253.76 211
2253.87 200
2253.98 183
2254.09 161
2254.20 135
2254.31 104
2254.42 71
2254.52 38
2254.63 9
2254.74 0
2254.85 0
2254.96 0
2255.07 0
2255.18 0
2255.29 0
2255.39 0
2255.50 1
2255.61 13
2255.72 23
2255.83 32
2255.94 38
2256.05 43
2256.16 48
2256.26 52
2256.37 56
2256.48 62
2256.59 69
2256.70 80
2256.81 92
2256.92 106
2257.03 120
2257.14 132
2257.24 142
2257.35 147
2257.46 149
2257.57 149
2257.68 148
2257.79 147
2257.90 146
2258.01 145
2258.12 145
2258.22 143
2258.33 140
2258.44 136
2258.55 132
2258.66 129
2258.77 129
2258.88 132
2258.99 136
2259.10 142
2259.20 149
2259.31 155
2259.42 161
2259.53 167
2259.64 175
2259.75 185
2259.86 197
2259.97 209
2260.08 220
2260.18 230
2260.29 238
2260.40 243
2260.51 247
2260.62 249
2260.73 249
2260.84 248
2260.95 245
2261.06 240
2261.16 233
2261.27 224
2261.38 214
2261.49 201
2261.60 187
2261.71 170
2261.82 152
2261.93 132
2262.04 114
2262.15 98
2262.25 87
2262.36 83
2262.47 86
2262.58 98
2262.69 115
2262.80 137
2262.91 159
2263.02 179
2263.13 196
2263.24 208
2263.34 214
2263.45 217
2263.56 217
2263.67 217
2263.78 216
2263.89 216
2264.00 216
2264.11 215
2264.22 212
2264.33 205
2264.43 193
2264.54 176
2264.65 155
2264.76 130
2264.87 104
2264.98 80
2265.09 62
2265.20 51
2265.31 50
2265.42 57
2265.52 72
2265.63 94
2265.74 117
2265.85 140
2265.96 158
2266.07 169
2266.18 171
2266.29 163
2266.40 147
2266.51 127
2266.62 105
2266.72 85
2266.83 70
2266.94 61
2267.05 58
2267.16 59
2267.27 63
2267.38 67
2267.49 72
2267.60 76
2267.71 81
2267.82 87
2267.92 95
2268.03 105
2268.14 116
2268.25 127
2268.36 138
2268.47 147
2268.58 154
2268.69 160
2268.80 163
2268.91 164
2269.02 160
2269.12 153
2269.23 141
2269.34 123
2269.45 103
2269.56 81
2269.67 61
2269.78 42
2269.89 28
2270.00 16
2270.11 8
2270.22 1
2270.33 0
2270.43 0
2270.54 0
2270.65 0
2270.76 9
2270.87 25
2270.98 46
2271.09 68
2271.20 90
2271.31 107
2271.42 117
2271.53 119
2271.64 114
2271.74 102
2271.85 84
2271.96 63
2272.07 40
2272.18 20
2272.29 2
2272.40 0
2272.51 0
2272.62 0
2272.73 0
2272.84 0
2272.95 0
2273.06 0
2273.16 0
2273.27 6
2273.38 16
2273.49 26
2273.60 34
2273.71 39
2273.82 41
2273.93 39
2274.04 36
2274.15 31
2274.26 26
2274.37 22
2274.48 19
2274.58 19
2274.69 23
2274.80 33
2274.91 46
2275.02 63
2275.13 81
2275.24 97
2275.35 106
2275.46 108
2275.57 100
2275.68 87
2275.79 73
2275.90 61
2276.01 55
2276.11 59
2276.22 74
2276.33 96
2276.44 122
2276.55 147
2276.66 168
2276.77 183
2276.88 190
2276.99 192
2277.10 190
2277.21 187
2277.32 183
2277.43 181
2277.54 179
2277.65 177
2277.75 173
2277.86 167
2277.97 161
2278.08 155
2278.19 151
2278.30 150
2278.41 153
2278.52 161
2278.63 172
2278.74 187
2278.85 202
2278.96 218
2279.07 232
2279.18 242
2279.29 247
2279.40 246
2279.50 241
2279.61 231
2279.72 220
2279.83 211
2279.94 205
2280.05 203
2280.16 206
2280.27 213
2280.38 219
2280.49 225
2280.60 226
2280.71 224
2280.82 218
2280.93 210
2281.04 205
2281.15 203
2281.26 208
2281.36 221
2281.47 243
2281.58 272
2281.69 305
2281.80 340
2281.91 374
2282.02 404
2282.13 426
2282.24 441
2282.35 446
2282.46 443
2282.57 433
2282.68 421
2282.79 409
2282.90 401
2283.01 398
2283.12 402
2283.23 409
2283.33 418
2283.44 426
2283.55 428
2283.66 425
2283.77 415
2283.88 402
2283.99 387
2284.10 374
2284.21 366
2284.32 362
2284.43 362
2284.54 365
2284.65 368
2284.76 369
2284.87 368
2284.98 363
2285.09 357
2285.20 347
2285.31 335
2285.42 319
2285.52 299
2285.63 274
2285.74 245
2285.85 214
2285.96 185
2286.07 160
2286.18 140
2286.29 127
2286.40 121
2286.51 118
2286.62 116
2286.73 113
2286.84 108
2286.95 101
2287.06 92
2287.17 85
2287.28 81
2287.39 83
2287.50 91
2287.61 104
2287.72 121
2287.83 138
2287.94 153
2288.04 165
2288.15 172
2288.26 177
2288.37 179
2288.48 183
2288.59 187
2288.70 194
2288.81 201
2288.92 207
2289.03 209
2289.14 207
2289.25 202
2289.36 195
2289.47 189
2289.58 187
2289.69 189
2289.80 197
2289.91 206
2290.02 215
2290.13 218
2290.24 213
2290.35 198
2290.46 175
2290.57 147
2290.68 117
2290.79 90
2290.90 68
2291.00 52
2291.11 43
2291.22 40
2291.33 39
2291.44 42
2291.55 45
2291.66 50
2291.77 53
2291.88 55
2291.99 53
2292.10 47
2292.21 40
2292.32 30
2292.43 20
2292.54 11
2292.65 4
2292.76 0
2292.87 0
2292.98 0
2293.09 0
2293.20 0
2293.31 0
2293.42 0
2293.53 0
2293.64 0
2293.75 1
2293.86 14
2293.97 31
2294.08 50
2294.19 71
2294.30 91
2294.41 108
2294.52 117
2294.62 118
2294.73 110
2294.84 97
2294.95 81
2295.06 67
2295.17 60
2295.28 60
2295.39 68
2295.50 82
2295.61 97
2295.72 111
2295.83 122
2295.94 130
2296.05 135
2296.16 139
2296.27 144
2296.38 151
2296.49 160
2296.60 169
2296.71 179
2296.82 187
2296.93 195
2297.04 202
2297.15 210
2297.26 220
2297.37 231
2297.48 244
2297.59 256
2297.70 268
2297.81 276
2297.92 280
2298.03 279
2298.14 273
2298.25 264
2298.36 254
2298.47 243
2298.58 232
2298.69 223
2298.80 216
2298.91 211
2299.02 210
2299.13 211
2299.24 215
2299.35 220
2299.46 224
2299.57 225
2299.68 220
2299.79 210
2299.90 196
2300.01 178
2300.12 159
2300.23 143
2300.34 129
2300.45 119
2300.56 111
2300.67 105
2300.78 99
2300.88 92
2300.99 85
2301.10 77
2301.21 69
2301.32 62
2301.43 56
2301.54 51
2301.65 48
2301.76 46
2301.87 47
2301.98 50
2302.09 56
2302.20 63
2302.31 70
2302.42 75
2302.53 77
2302.64 77
2302.75 74
2302.86 68
2302.97 61
2303.08 54
2303.19 48
2303.30 44
2303.41 41
2303.52 40
2303.63 40
2303.74 43
2303.85 47
2303.96 52
2304.07 57
2304.18 62
2304.29 67
2304.40 71
2304.51 73
2304.62 73
2304.73 73
2304.84 74
2304.95 75
2305.06 78
2305.17 83
2305.28 91
2305.39 100
2305.50 109
2305.61 118
2305.72 124
2305.83 129
2305.94 130
2306.05 130
2306.16 130
2306.27 130
2306.38 132
2306.49 137
2306.60 143
2306.71 149
2306.82 154
2306.93 156
2307.04 154
2307.15 148
2307.26 137
2307.37 123
2307.48 106
2307.59 89
2307.70 73
2307.81 60
2307.92 51
2308.03 47
2308.14 51
2308.25 62
2308.36 81
2308.47 105
2308.58 135
2308.69 167
2308.80 202
2308.91 235
2309.02 266
2309.13 292
2309.24 313
2309.35 327
2309.47 333
2309.58 331
2309.69 323
2309.80 310
2309.91 294
2310.02 275
2310.13 257
2310.24 241
2310.35 229
2310.46 221
2310.57 218
2310.68 218
2310.79 222
2310.90 226
2311.01 227
2311.12 222
2311.23 212
2311.34 196
2311.45 176
2311.56 155
2311.67 136
2311.78 121
2311.89 111
2312.00 107
2312.11 106
2312.22 108
2312.33 110
2312.44 114
2312.55 118
2312.66 121
2312.77 125
2312.88 128
2312.99 130
2313.10 131
2313.21 132
2313.32 132
2313.43 133
2313.54 136
2313.65 139
2313.76 143
2313.87 145
2313.98 146
2314.09 143
2314.20 138
2314.31 131
2314.42 125
2314.53 120
2314.64 120
2314.75 123
2314.86 129
2314.97 138
2315.08 146
2315.19 153
2315.30 157
2315.41 157
2315.52 154
2315.64 150
2315.75 146
2315.86 145
2315.97 147
2316.08 154
2316.19 163
2316.30 175
2316.41 187
2316.52 197
2316.63 204
2316.74 208
2316.85 207
2316.96 203
2317.07 196
2317.18 187
2317.29 179
2317.40 171
2317.51 163
2317.62 156
2317.73 148
2317.84 139
2317.95 130
2318.06 122
2318.17 117
2318.28 116
2318.39 121
2318.50 131
2318.61 146
2318.72 162
2318.83 177
2318.94 191
2319.05 202
2319.16 210
2319.27 214
2319.39 214
2319.50 212
2319.61 208
2319.72 201
2319.83 193
2319.94 185
2320.05 177
2320.16 172
2320.27 170
2320.38 170
2320.49 172
2320.60 175
2320.71 178
2320.82 180
2320.93 180
2321.04 179
2321.15 176
2321.26 172
2321.37 168
2321.48 165
2321.59 165
2321.70 169
2321.81 179
2321.92 195
2322.03 217
2322.14 241
2322.25 265
2322.37 285
2322.48 298
2322.59 300
2322.70 290
2322.81 270
2322.92 241
2323.03 207
2323.14 173
2323.25 144
2323.36 120
2323.47 104
2323.58 97
2323.69 96
2323.80 99
2323.91 104
2324.02 109
2324.13 112
2324.24 113
2324.35 111
2324.46 109
2324.57 106
2324.68 105
2324.79 108
2324.91 115
2325.02 127
2325.13 144
2325.24 164
2325.35 185
2325.46 205
2325.57 221
2325.68 232
2325.79 239
2325.90 242
2326.01 243
2326.12 242
2326.23 240
2326.34 237
2326.45 232
2326.56 225
2326.67 216
2326.78 205
2326.89 195
2327.00 187
2327.12 182
2327.23 182
2327.34 186
2327.45 193
2327.56 203
2327.67 213
2327.78 222
2327.89 228
2328.00 232
2328.11 232
2328.22 227
2328.33 218
2328.44 206
2328.55 192
2328.66 178
2328.77 165
2328.88 153
2328.99 142
2329.11 132
2329.22 123
2329.33 113
2329.44 103
2329.55 93
2329.66 83
2329.77 74
2329.88 65
2329.99 54
2330.10 42
2330.21 30
2330.32 21
2330.43 17
2330.54 18
2330.65 24
2330.76 34
2330.87 46
2330.99 53
2331.10 55
2331.21 49
2331.32 36
2331.43 19
2331.54 1
2331.65 0
2331.76 0
2331.87 0
2331.98 0
2332.09 0
2332.20 0
2332.31 0
2332.42 0
2332.53 4
2332.64 14
2332.76 29
2332.87 49
2332.98 73
2333.09 100
2333.20 127
2333.31 148
2333.42 161
2333.53 163
2333.64 154
2333.75 138
2333.86 117
2333.97 96
2334.08 79
2334.19 70
2334.31 69
2334.42 75
2334.53 89
2334.64 107
2334.75 128
2334.86 151
2334.97 173
2335.08 192
2335.19 206
2335.30 213
2335.41 213
2335.52 206
2335.63 195
2335.74 181
2335.86 168
2335.97 158
2336.08 152
2336.19 151
2336.30 152
2336.41 155
2336.52 158
2336.63 161
2336.74 163
2336.85 164
2336.96 166
2337.07 169
2337.18 174
2337.29 181
2337.41 190
2337.52 201
2337.63 213
2337.74 226
2337.85 240
2337.96 255
2338.07 269
2338.18 282
2338.29 294
2338.40 303
2338.51 305
2338.62 299
2338.73 285
2338.85 264
2338.96 238
2339.07 212
2339.18 189
2339.29 173
2339.40 165
2339.51 165
2339.62 170
2339.73 178
2339.84 185
2339.95 190
2340.06 191
2340.18 188
2340.29 182
2340.40 177
2340.51 174
2340.62 174
2340.73 178
2340.84 185
2340.95 193
2341.06 200
2341.17 205
2341.28 208
2341.39 207
2341.51 205
2341.62 201
2341.73 196
2341.84 192
2341.95 188
2342.06 185
2342.17 183
2342.28 181
2342.39 179
2342.50 177
2342.61 174
2342.73 169
2342.84 161
2342.95 149
2343.06 134
2343.17 117
2343.28 99
2343.39 84
2343.50 74
2343.61 70
2343.72 73
2343.83 80
2343.95 89
2344.06 95
2344.17 97
2344.28 94
2344.39 86
2344.50 75
2344.61 63
2344.72 50
2344.83 39
2344.94 30
2345.05 21
2345.17 13
2345.28 7
2345.39 4
2345.50 4
2345.61 7
2345.72 12
2345.83 19
2345.94 28
2346.05 36
2346.16 43
2346.28 49
2346.39 54
2346.50 60
2346.61 67
2346.72 76
2346.83 88
2346.94 100
2347.05 113
2347.16 122
2347.27 126
2347.39 125
2347.50 117
2347.61 105
2347.72 90
2347.83 77
2347.94 69
2348.05 66
2348.16 69
2348.27 75
2348.38 83
2348.50 90
2348.61 94
2348.72 94
2348.83 92
2348.94 88
2349.05 82
2349.16 76
2349.27 69
2349.38 63
2349.49 58
2349.61 53
2349.72 48
2349.83 42
2349.94 34
2350.05 25
2350.16 15
2350.27 5
2350.38 0
2350.49 0
2350.61 0
2350.72 0
2350.83 0
2350.94 0
2351.05 0
2351.16 0
2351.27 1
2351.38 3
2351.49 8
2351.61 17
2351.72 30
2351.83 47
2351.94 66
2352.05 84
2352.16 96
2352.27 100
2352.38 94
2352.49 78
2352.61 54
2352.72 24
2352.83 0
2352.94 0
2353.05 0
2353.16 0
2353.27 0
2353.38 0
2353.49 0
2353.61 0
2353.72 16
2353.83 40
2353.94 58
2354.05 70
2354.16 78
2354.27 83
2354.38 87
2354.50 92
2354.61 98
2354.72 103
2354.83 108
2354.94 111
2355.05 113
2355.16 114
2355.27 116
2355.38 120
2355.50 124
2355.61 128
2355.72 129
2355.83 127
2355.94 121
2356.05 110
2356.16 98
2356.27 84
2356.39 72
2356.50 63
2356.61 58
2356.72 57
2356.83 60
2356.94 67
2357.05 77
2357.16 88
2357.28 101
2357.39 112
2357.50 122
2357.61 129
2357.72 132
2357.83 133
2357.94 132
2358.05 129
2358.17 125
2358.28 120
2358.39 115
2358.50 108
2358.61 100
2358.72 92
2358.83 86
2358.94 87
2359.06 96
2359.17 115
2359.28 142
2359.39 175
2359.50 209
2359.61 238
2359.72 258
2359.83 267
2359.95 265
2360.06 255
2360.17 239
2360.28 222
2360.39 206
2360.50 193
2360.61 183
2360.72 175
2360.84 167
2360.95 160
2361.06 152
2361.17 143
2361.28 131
2361.39 116
2361.50 99
2361.62 81
2361.73 63
2361.84 47
2361.95 36
2362.06 31
2362.17 32
2362.28 39
2362.40 50
2362.51 62
2362.62 71
2362.73 75
2362.84 73
2362.95 65
2363.06 52
2363.17 38
2363.29 25
2363.40 16
2363.51 10
2363.62 9
2363.73 9
2363.84 8
2363.95 5
2364.07 0
2364.18 0
2364.29 0
2364.40 0
2364.51 0
2364.62 0
2364.73 0
2364.85 8
2364.96 17
2365.07 21
2365.18 20
2365.29 14
2365.40 7
2365.51 0
2365.63 0
2365.74 0
2365.85 5
2365.96 19
2366.07 38
2366.18 58
2366.29 74
2366.41 84
2366.52 86
2366.63 79
2366.74 66
2366.85 51
2366.96 39
2367.07 33
2367.19 34
2367.30 41
2367.41 52
2367.52 64
2367.63 74
2367.74 81
2367.85 85
2367.97 88
2368.08 91
2368.19 93
2368.30 94
2368.41 92
2368.52 87
2368.64 78
2368.75 67
2368.86 55
2368.97 44
2369.08 35
2369.19 30
2369.30 28
2369.42 28
2369.53 28
2369.64 29
2369.75 28
2369.86 26
2369.97 23
2370.09 18
2370.20 14
2370.31 9
2370.42 5
2370.53 2
2370.64 0
2370.75 0
2370.87 2
2370.98 5
2371.09 8
2371.20 11
2371.31 11
2371.42 8
2371.54 2
2371.65 0
2371.76 0
2371.87 0
2371.98 0
2372.09 0
2372.20 6
2372.32 19
2372.43 32
2372.54 41
2372.65 47
2372.76 49
2372.87 51
2372.99 55
2373.10 65
2373.21 81
2373.32 104
2373.43 132
2373.54 162
2373.66 191
2373.77 213
2373.88 228
2373.99 233
2374.10 227
2374.21 212
2374.33 189
2374.44 162
2374.55 135
2374.66 111
2374.77 94
2374.88 83
2375.00 78
2375.11 76
2375.22 75
2375.33 72
2375.44 66
2375.55 58
2375.67 48
2375.78 39
2375.89 34
2376.00 31
2376.11 32
2376.22 36
2376.34 39
2376.45 42
2376.56 44
2376.67 44
2376.78 44
2376.89 43
2377.01 42
2377.12 43
2377.23 45
2377.34 50
2377.45 57
2377.56 65
2377.68 75
2377.79 85
2377.90 95
2378.01 102
2378.12 108
2378.23 114
2378.35 119
2378.46 125
2378.57 131
2378.68 135
2378.79 136
2378.91 131
2379.02 120
2379.13 103
2379.24 83
2379.35 63
2379.46 45
2379.58 31
2379.69 23
2379.80 19
2379.91 18
2380.02 17
2380.13 15
2380.25 9
2380.36 2
2380.47 0
2380.58 0
2380.69 0
2380.81 0
2380.92 0
2381.03 0
2381.14 0
2381.25 7
2381.36 23
2381.48 40
2381.59 59
2381.70 78
2381.81 98
2381.92 117
2382.04 137
2382.15 155
2382.26 171
2382.37 184
2382.48 195
2382.59 202
2382.71 208
2382.82 210
2382.93 211
2383.04 208
2383.15 204
2383.27 197
2383.38 191
2383.49 185
2383.60 180
2383.71 177
2383.82 177
2383.94 179
2384.05 182
2384.16 185
2384.27 186
2384.38 187
2384.50 188
2384.61 188
2384.72 188
2384.83 189
2384.94 191
2385.06 193
2385.17 197
2385.28 200
2385.39 203
2385.50 206
2385.61 210
2385.73 215
2385.84 219
2385.95 225
2386.06 233
2386.17 242
2386.29 252
2386.40 263
2386.51 273
2386.62 281
2386.73 284
2386.85 279
2386.96 266
2387.07 244
2387.18 215
2387.29 182
2387.41 149
2387.52 120
2387.63 99
2387.74 86
2387.85 82
2387.97 84
2388.08 89
2388.19 93
2388.30 93
2388.41 88
2388.53 76
2388.64 59
2388.75 38
2388.86 16
2388.97 0
2389.09 0
2389.20 0
2389.31 0
2389.42 0
2389.53 0
2389.65 0
2389.76 5
2389.87 16
2389.98 24
2390.09 27
2390.21 25
2390.32 18
2390.43 8
2390.54 0
2390.65 0
2390.77 0
2390.88 0
2390.99 0
2391.10 6
2391.21 21
2391.33 37
2391.44 51
2391.55 63
2391.66 72
2391.77 79
2391.89 85
2392.00 90
2392.11 96
2392.22 102
2392.33 109
2392.45 118
2392.56 127
2392.67 138
2392.78 147
2392.89 155
2393.01 160
2393.12 159
2393.23 155
2393.34 147
2393.45 137
2393.57 127
2393.68 118
2393.79 110
2393.90 105
2394.02 102
2394.13 101
2394.24 100
2394.35 101
2394.46 103
2394.58 106
2394.69 110
2394.80 117
2394.91 126
2395.02 138
2395.14 151
2395.25 164
2395.36 175
2395.47 183
2395.58 185
2395.70 181
2395.81 169
2395.92 151
2396.03 129
2396.15 106
2396.26 86
2396.37 72
2396.48 66
2396.59 68
2396.71 78
2396.82 92
2396.93 108
2397.04 122
2397.16 134
2397.27 142
2397.38 146
2397.49 147
2397.60 148
2397.72 148
2397.83 147
2397.94 145
2398.05 140
2398.16 133
2398.28 122
2398.39 110
2398.50 97
2398.61 86
2398.73 79
2398.84 77
2398.95 80
2399.06 88
2399.17 101
2399.29 117
2399.40 136
2399.51 155
2399.62 173
2399.74 190
2399.85 204
2399.96 213
2400.07 217
2400.18 216
2400.30 209
2400.41 195
2400.52 175
2400.63 150
2400.75 124
2400.86 97
2400.97 74
2401.08 55
2401.20 41
2401.31 32
2401.42 29
2401.53 31
2401.64 37
2401.76 47
2401.87 63
2401.98 84
2402.09 110
2402.21 138
2402.32 169
2402.43 199
2402.54 228
2402.66 253
2402.77 272
2402.88 285
2402.99 289
2403.10 285
2403.22 274
2403.33 257
2403.44 239
2403.55 221
2403.67 209
2403.78 203
2403.89 205
2404.00 213
2404.12 227
2404.23 243
2404.34 258
2404.45 270
2404.56 276
2404.68 276
2404.79 268
2404.90 253
2405.01 236
2405.13 218
2405.24 205
2405.35 198
2405.46 197
2405.58 202
2405.69 209
2405.80 215
2405.91 217
2406.03 213
2406.14 204
2406.25 191
2406.36 175
2406.48 158
2406.59 141
2406.70 122
2406.81 104
2406.92 87
2407.04 72
2407.15 61
2407.26 56
2407.37 59
2407.49 69
2407.60 84
2407.71 100
2407.82 115
2407.94 124
2408.05 124
2408.16 116
2408.27 100
2408.39 80
2408.50 59
2408.61 44
2408.72 36
2408.84 38
2408.95 50
2409.06 68
2409.17 88
2409.29 108
2409.40 125
2409.51 137
2409.62 143
2409.74 147
2409.85 147
2409.96 144
2410.07 138
2410.19 128
2410.30 114
2410.41 95
2410.52 75
2410.64 55
2410.75 39
2410.86 31
2410.97 33
2411.09 44
2411.20 63
2411.31 85
2411.42 107
2411.54 127
2411.65 141
2411.76 151
2411.87 158
2411.99 164
2412.10 173
2412.21 183
2412.32 195
2412.44 206
2412.55 215
2412.66 220
2412.77 221
2412.89 219
2413.00 215
2413.11 211
2413.22 209
2413.34 209
2413.45 211
2413.56 215
2413.67 219
2413.79 221
2413.90 221
2414.01 217
2414.12 209
2414.24 198
2414.35 183
2414.46 166
2414.57 149
2414.69 134
2414.80 122
2414.91 116
2415.02 114
2415.14 116
2415.25 120
2415.36 125
2415.48 127
2415.59 125
2415.70 119
2415.81 110
2415.93 100
2416.04 92
2416.15 88
2416.26 87
2416.38 90
2416.49 95
2416.60 100
2416.71 103
2416.83 105
2416.94 105
2417.05 107
2417.16 112
2417.28 121
2417.39 134
2417.50 149
2417.62 165
2417.73 178
2417.84 186
2417.95 189
2418.07 186
2418.18 178
2418.29 167
2418.40 155
2418.52 142
2418.63 131
2418.74 122
2418.85 114
2418.97 108
2419.08 101
2419.19 94
2419.31 83
2419.42 69
2419.53 52
2419.64 33
2419.76 14
2419.87 0
2419.98 0
2420.09 0
2420.21 0
2420.32 0
2420.43 0
2420.55 0
2420.66 0
2420.77 0
2420.88 10
2421.00 23
2421.11 38
2421.22 52
2421.33 67
2421.45 81
2421.56 92
2421.67 102
2421.79 109
2421.90 114
2422.01 120
2422.12 125
2422.24 130
2422.35 133
2422.46 133
2422.57 130
2422.69 121
2422.80 108
2422.91 92
2423.03 76
2423.14 62
2423.25 52
2423.36 48
2423.48 51
2423.59 59
2423.70 72
2423.82 88
2423.93 105
2424.04 122
2424.15 136
2424.27 147
2424.38 152
2424.49 151
2424.60 145
2424.72 136
2424.83 125
2424.94 115
2425.06 109
2425.17 109
2425.28 116
2425.39 129
2425.51 147
2425.62 167
2425.73 186
2425.85 203
2425.96 216
2426.07 224
2426.18 227
2426.30 225
2426.41 219
2426.52 209
2426.64 197
2426.75 184
2426.86 173
2426.97 165
2427.09 160
2427.20 158
2427.31 161
2427.43 165
2427.54 168
2427.65 170
2427.76 168
2427.88 163
2427.99 153
2428.10 138
2428.22 120
2428.33 102
2428.44 83
2428.56 67
2428.67 53
2428.78 41
2428.89 33
2429.01 25
2429.12 19
2429.23 12
2429.35 6
2429.46 0
2429.57 0
2429.68 0
2429.80 0
2429.91 0
2430.02 0
2430.14 0
2430.25 0
2430.36 3
2430.47 12
2430.59 18
2430.70 20
2430.81 19
2430.93 14
2431.04 8
2431.15 3
2431.27 3
2431.38 10
2431.49 25
2431.60 48
2431.72 75
2431.83 104
2431.94 129
2432.06 148
2432.17 158
2432.28 156
2432.40 143
2432.51 122
2432.62 95
2432.73 67
2432.85 39
2432.96 15
2433.07 0
2433.19 0
2433.30 0
2433.41 0
2433.53 0
2433.64 16
2433.75 37
2433.86 57
2433.98 73
2434.09 82
2434.20 81
2434.32 72
2434.43 57
2434.54 38
2434.66 20
2434.77 8
2434.88 2
2435.00 4
2435.11 12
2435.22 22
2435.33 33
2435.45 42
2435.56 47
2435.67 48
2435.79 44
2435.90 38
2436.01 30
2436.13 22
2436.24 15
2436.35 10
2436.47 10
2436.58 15
2436.69 23
2436.80 32
2436.92 39
2437.03 42
2437.14 39
2437.26 30
2437.37 18
2437.48 6
2437.60 0
2437.71 0
2437.82 8
2437.94 24
2438.05 44
2438.16 64
2438.28 83
2438.39 97
2438.50 106
2438.61 111
2438.73 113
2438.84 113
2438.95 115
2439.07 116
2439.18 118
2439.29 118
2439.41 115
2439.52 109
2439.63 100
2439.75 88
2439.86 76
2439.97 65
2440.09 58
2440.20 55
2440.31 55
2440.43 57
2440.54 58
2440.65 58
2440.76 56
2440.88 50
2440.99 43
2441.10 36
2441.22 29
2441.33 26
2441.44 25
2441.56 29
2441.67 34
2441.78 41
2441.90 47
2442.01 51
2442.12 52
2442.24 48
2442.35 42
2442.46 32
2442.58 22
2442.69 12
2442.80 6
2442.92 5
2443.03 10
2443.14 21
2443.26 35
2443.37 52
2443.48 66
2443.60 74
2443.71 74
2443.82 65
2443.94 50
2444.05 31
2444.16 13
2444.28 0
2444.39 0
2444.50 0
2444.61 0
2444.73 0
2444.84 3
2444.95 5
2445.07 4
2445.18 1
2445.29 0
2445.41 0
2445.52 0
2445.63 1
2445.75 12
2445.86 28
2445.97 49
2446.09 73
2446.20 100
2446.31 127
2446.43 153
2446.54 174
2446.65 188
2446.77 194
2446.88 192
2446.99 181
2447.11 162
2447.22 138
2447.33 110
2447.45 81
2447.56 52
2447.67 25
2447.79 1
2447.90 0
2448.01 0
2448.13 0
2448.24 0
2448.35 0
2448.47 1
2448.58 26
2448.69 51
2448.81 74
2448.92 92
2449.04 105
2449.15 113
2449.26 119
2449.38 125
2449.49 132
2449.60 142
2449.72 156
2449.83 171
2449.94 187
2450.06 204
2450.17 220
2450.28 235
2450.40 247
2450.51 255
2450.62 259
2450.74 257
2450.85 249
2450.96 237
2451.08 222
2451.19 208
2451.30 198
2451.42 192
2451.53 193
2451.64 200
2451.76 212
2451.87 228
2451.98 247
2452.10 268
2452.21 290
2452.32 310
2452.44 327
2452.55 340
2452.66 346
2452.78 345
2452.89 336
2453.01 322
2453.12 304
2453.23 286
2453.35 269
2453.46 254
2453.57 240
2453.69 229
2453.80 220
2453.91 213
2454.03 207
2454.14 204
2454.25 203
2454.37 203
2454.48 203
2454.59 201
2454.71 196
2454.82 188
2454.93 176
2455.05 162
2455.16 147
2455.28 132
2455.39 120
2455.50 111
2455.62 105
2455.73 102
2455.84 102
2455.96 106
2456.07 111
2456.18 117
2456.30 124
2456.41 130
2456.52 136
2456.64 139
2456.75 139
2456.86 139
2456.98 137
2457.09 136
2457.21 136
2457.32 139
2457.43 145
2457.55 153
2457.66 163
2457.77 172
2457.89 181
2458.00 186
2458.11 189
2458.23 188
2458.34 186
2458.46 186
2458.57 188
2458.68 193
2458.80 201
2458.91 212
2459.02 221
2459.14 227
2459.25 226
2459.36 218
2459.48 204
2459.59 185
2459.71 164
2459.82 143
2459.93 124
2460.05 110
2460.16 100
2460.27 95
2460.39 94
2460.50 95
2460.61 97
2460.73 99
2460.84 98
2460.96 96
2461.07 92
2461.18 88
2461.30 86
2461.41 85
2461.52 85
2461.64 86
2461.75 85
2461.86 82
2461.98 74
2462.09 62
2462.21 49
2462.32 35
2462.43 24
2462.55 18
2462.66 19
2462.77 26
2462.89 38
2463.00 52
2463.12 65
2463.23 77
2463.34 85
2463.46 90
2463.57 90
2463.68 87
2463.80 83
2463.91 77
2464.02 70
2464.14 65
2464.25 60
2464.37 58
2464.48 59
2464.59 62
2464.71 67
2464.82 72
2464.93 78
2465.05 81
2465.16 83
2465.28 81
2465.39 77
2465.50 70
2465.62 64
2465.73 59
2465.85 57
2465.96 60
2466.07 67
2466.19 76
2466.30 86
2466.41 95
2466.53 100
2466.64 102
2466.76 102
2466.87 102
2466.98 106
2467.10 116
2467.21 130
2467.32 149
2467.44 170
2467.55 190
2467.67 207
2467.78 220
2467.89 230
2468.01 238
2468.12 247
2468.23 259
2468.35 275
2468.46 293
2468.58 312
2468.69 329
2468.80 341
2468.92 347
2469.03 346
2469.15 341
2469.26 331
2469.37 317
2469.49 301
2469.60 280
2469.71 256
2469.83 227
2469.94 196
2470.06 163
2470.17 132
2470.28 107
2470.40 91
2470.51 85
2470.63 89
2470.74 102
2470.85 121
2470.97 144
2471.08 167
2471.20 188
2471.31 205
2471.42 219
2471.54 232
2471.65 244
2471.76 255
2471.88 265
2471.99 273
2472.11 279
2472.22 279
2472.33 276
2472.45 269
2472.56 260
2472.68 251
2472.79 242
2472.90 233
2473.02 222
2473.13 208
2473.25 191
2473.36 172
2473.47 154
2473.59 138
2473.70 128
2473.82 125
2473.93 129
2474.04 138
2474.16 148
2474.27 159
2474.39 167
2474.50 175
2474.61 183
2474.73 193
2474.84 206
2474.96 222
2475.07 240
2475.18 258
2475.30 271
2475.41 277
2475.53 275
2475.64 265
2475.75 251
2475.87 235
2475.98 219
2476.10 208
2476.21 201
2476.32 198
2476.44 197
2476.55 197
2476.67 196
2476.78 195
2476.89 192
2477.01 188
2477.12 183
2477.24 177
2477.35 171
2477.46 164
2477.58 157
2477.69 150
2477.81 145
2477.92 143
2478.03 143
2478.15 146
2478.26 150
2478.38 156
2478.49 163
2478.60 170
2478.72 176
2478.83 183
2478.95 189
2479.06 194
2479.17 197
2479.29 198
2479.40 196
2479.52 191
2479.63 185
2479.75 179
2479.86 176
2479.97 176
2480.09 180
2480.20 187
2480.32 197
2480.43 208
2480.54 216
2480.66 221
2480.77 221
2480.89 217
2481.00 208
2481.11 196
2481.23 182
2481.34 168
2481.46 153
2481.57 139
2481.69 124
2481.80 109
2481.91 94
2482.03 80
2482.14 66
2482.26 55
2482.37 47
2482.48 43
2482.60 44
2482.71 49
2482.83 59
2482.94 72
2483.06 89
2483.17 107
2483.28 127
2483.40 149
2483.51 171
2483.63 193
2483.74 213
2483.85 230
2483.97 241
2484.08 248
2484.20 249
2484.31 247
2484.43 244
2484.54 240
2484.65 236
2484.77 234
2484.88 232
2485.00 229
2485.11 224
2485.22 216
2485.34 206
2485.45 193
2485.57 179
2485.68 166
2485.80 157
2485.91 152
2486.02 154
2486.14 163
2486.25 177
2486.37 195
2486.48 214
2486.60 231
2486.71 243
2486.82 250
2486.94 250
2487.05 245
2487.17 237
2487.28 228
2487.40 221
2487.51 217
2487.62 215
2487.74 215
2487.85 214
2487.97 208
2488.08 196
2488.20 176
2488.31 149
2488.42 117
2488.54 82
2488.65 49
2488.77 20
2488.88 0
2489.00 0
2489.11 0
2489.22 0
2489.34 0
2489.45 0
2489.57 0
2489.68 3
2489.80 11
2489.91 16
2490.02 19
2490.14 19
2490.25 18
2490.37 18
2490.48 19
2490.60 21
2490.71 25
2490.83 32
2490.94 39
2491.05 49
2491.17 59
2491.28 69
2491.40 79
2491.51 86
2491.63 88
2491.74 86
2491.85 80
2491.97 72
2492.08 63
2492.20 57
2492.31 55
2492.43 57
2492.54 63
2492.65 72
2492.77 80
2492.88 88
2493.00 93
2493.11 97
2493.23 100
2493.34 105
2493.46 112
2493.57 121
2493.68 132
2493.80 144
2493.91 156
2494.03 167
2494.14 177
2494.26 185
2494.37 191
2494.49 197
2494.60 201
2494.71 202
2494.83 200
2494.94 193
2495.06 182
2495.17 166
2495.29 147
2495.40 127
2495.52 108
2495.63 91
2495.74 75
2495.86 61
2495.97 50
2496.09 41
2496.20 33
2496.32 28
2496.43 25
2496.55 25
2496.66 28
2496.77 33
2496.89 41
2497.00 51
2497.12 61
2497.23 72
2497.35 83
2497.46 93
2497.58 103
2497.69 112
2497.81 122
2497.92 133
2498.03 148
2498.15 166
2498.26 186
2498.38 208
2498.49 229
2498.61 246
2498.72 254
2498.84 252
2498.95 241
2499.07 221
2499.18 197
2499.29 172
2499.41 149
2499.52 132
2499.64 119
2499.75 111
2499.87 103
2499.98 94
2500.10 83
2500.21 71
2500.33 61
2500.44 55
2500.55 56
2500.67 65
2500.78 83
2500.90 106
2501.01 131
2501.13 154
2501.24 172
2501.36 184
2501.47 191
2501.59 194
2501.70 195
2501.81 195
2501.93 195
2502.04 194
2502.16 192
2502.27 186
2502.39 175
2502.50 160
2502.62 142
2502.73 123
2502.85 105
2502.96 90
2503.08 80
2503.19 76
2503.30 76
2503.42 79
2503.53 84
2503.65 89
2503.76 95
2503.88 98
2503.99 100
2504.11 99
2504.22 96
2504.34 93
2504.45 88
2504.57 84
2504.68 80
2504.80 76
2504.91 72
2505.02 66
2505.14 59
2505.25 51
2505.37 42
2505.48 35
2505.60 29
2505.71 24
2505.83 20
2505.94 14
2506.06 7
2506.17 0
2506.29 0
2506.40 0
2506.52 0
2506.63 0
2506.75 0
2506.86 0
2506.97 0
2507.09 12
2507.20 26
2507.32 39
2507.43 52
2507.55 65
2507.66 78
2507.78 94
2507.89 113
2508.01 134
2508.12 155
2508.24 173
2508.35 183
2508.47 185
2508.58 178
2508.70 162
2508.81 140
2508.93 116
2509.04 96
2509.15 83
2509.27 78
2509.38 79
2509.50 86
2509.61 95
2509.73 105
2509.84 113
2509.96 122
2510.07 132
2510.19 146
2510.30 166
2510.42 192
2510.53 222
2510.65 252
2510.76 279
2510.88 299
2510.99 308
2511.11 308
2511.22 299
2511.34 284
2511.45 267
2511.57 251
2511.68 237
2511.80 228
2511.91 222
2512.02 216
2512.14 209
2512.25 200
2512.37 187
2512.48 171
2512.60 151
2512.71 131
2512.83 113
2512.94 99
2513.06 91
2513.17 91
2513.29 100
2513.40 118
2513.52 143
2513.63 172
2513.75 200
2513.86 223
2513.98 240
2514.09 248
2514.21 249
2514.32 245
2514.44 235
2514.55 223
2514.67 208
2514.78 190
2514.90 168
2515.01 144
2515.13 120
2515.24 98
2515.36 84
2515.47 77
2515.59 80
2515.70 91
2515.82 108
2515.93 127
2516.05 147
2516.16 165
2516.28 180
2516.39 193
2516.51 203
2516.62 211
2516.74 214
2516.85 214
2516.97 211
2517.08 204
2517.20 193
2517.31 179
2517.43 163
2517.54 145
2517.66 128
2517.77 112
2517.89 100
2518.00 95
2518.12 96
2518.23 104
2518.35 117
2518.46 132
2518.58 147
2518.69 159
2518.80 165
2518.92 164
2519.03 156
2519.15 141
2519.26 121
2519.38 98
2519.50 74
2519.61 50
2519.73 28
2519.84 8
2519.96 0
2520.07 0
2520.19 0
2520.30 0
2520.42 0
2520.53 0
2520.65 0
2520.76 0
2520.88 5
2520.99 23
2521.11 42
2521.22 59
2521.34 73
2521.45 85
2521.57 95
2521.68 105
2521.80 115
2521.91 125
2522.03 136
2522.14 147
2522.26 158
2522.37 168
2522.49 176
2522.60 180
2522.72 181
2522.83 177
2522.95 168
2523.06 156
2523.18 142
2523.29 129
2523.41 117
2523.52 110
2523.64 108
2523.75 112
2523.87 120
2523.98 133
2524.10 148
2524.21 164
2524.33 181
2524.44 198
2524.56 213
2524.67 226
2524.79 237
2524.90 247
2525.02 256
2525.13 263
2525.25 271
2525.36 277
2525.48 282
2525.59 284
2525.71 284
2525.82 283
2525.94 280
2526.05 278
2526.17 276
2526.29 276
2526.40 276
2526.52 275
2526.63 274
2526.75 270
2526.86 264
2526.98 257
2527.09 251
2527.21 245
2527.32 240
2527.44 236
2527.55 232
2527.67 229
2527.78 226
2527.90 226
2528.01 227
2528.13 230
2528.24 235
2528.36 239
2528.47 243
2528.59 246
2528.70 249
2528.82 253
2528.93 261
2529.05 272
2529.16 287
2529.28 303
2529.40 317
2529.51 326
2529.63 328
2529.74 324
2529.86 314
2529.97 302
2530.09 290
2530.20 280
2530.32 272
2530.43 266
2530.55 260
2530.66 254
2530.78 248
2530.89 242
2531.01 238
2531.12 235
2531.24 234
2531.35 234
2531.47 235
2531.59 234
2531.70 232
2531.82 229
2531.93 226
2532.05 224
2532.16 226
2532.28 230
2532.39 235
2532.51 240
2532.62 241
2532.74 238
2532.85 232
2532.97 223
2533.08 214
2533.20 208
2533.31 206
2533.43 207
2533.55 212
2533.66 217
2533.78 222
2533.89 226
2534.01 230
2534.12 234
2534.24 238
2534.35 244
2534.47 250
2534.58 259
2534.70 267
2534.81 276
2534.93 282
2535.05 287
2535.16 289
2535.28 287
2535.39 281
2535.51 271
2535.62 260
2535.74 247
2535.85 235
2535.97 225
2536.08 217
2536.20 212
2536.31 211
2536.43 213
2536.55 217
2536.66 223
2536.78 231
2536.89 241
2537.01 252
2537.12 262
2537.24 271
2537.35 276
2537.47 277
2537.58 272
2537.70 259
2537.81 239
2537.93 214
2538.05 185
2538.16 157
2538.28 133
2538.39 116
2538.51 106
2538.62 105
2538.74 111
2538.85 120
2538.97 129
2539.08 135
2539.20 138
2539.32 138
2539.43 135
2539.55 132
2539.66 131
2539.78 134
2539.89 143
2540.01 155
2540.12 168
2540.24 181
2540.35 192
2540.47 200
2540.59 202
2540.70 200
2540.82 193
2540.93 182
2541.05 169
2541.16 153
2541.28 135
2541.39 117
2541.51 99
2541.63 82
2541.74 68
2541.86 56
2541.97 47
2542.09 43
2542.20 41
2542.32 42
2542.43 44
2542.55 45
2542.66 45
2542.78 43
2542.90 40
2543.01 40
2543.13 42
2543.24 49
2543.36 60
2543.47 74
2543.59 90
2543.70 106
2543.82 119
2543.94 132
2544.05 144
2544.17 157
2544.28 172
2544.40 190
2544.51 210
2544.63 231
2544.74 249
2544.86 263
2544.98 272
2545.09 275
2545.21 274
2545.32 268
2545.44 260
2545.55 250
2545.67 240
2545.79 229
2545.90 219
2546.02 210
2546.13 204
2546.25 202
2546.36 203
2546.48 208
2546.59 216
2546.71 225
2546.83 232
2546.94 236
2547.06 236
2547.17 230
2547.29 219
2547.40 204
2547.52 187
2547.64 170
2547.75 155
2547.87 143
2547.98 136
2548.10 132
2548.21 134
2548.33 139
2548.44 147
2548.56 156
2548.68 163
2548.79 167
2548.91 170
2549.02 170
2549.14 170
2549.25 172
2549.37 179
2549.49 189
2549.60 204
2549.72 220
2549.83 235
2549.95 245
2550.06 248
2550.18 243
2550.30 232
2550.41 214
2550.53 195
2550.64 176
2550.76 160
2550.87 150
2550.99 146
2551.11 148
2551.22 157
2551.34 168
2551.45 178
2551.57 185
2551.68 185
2551.80 178
2551.92 163
2552.03 142
2552.15 121
2552.26 104
2552.38 93
2552.49 91
2552.61 99
2552.73 114
2552.84 132
2552.96 151
2553.07 168
2553.19 182
2553.31 193
2553.42 203
2553.54 213
2553.65 224
2553.77 236
2553.88 249
2554.00 261
2554.12 271
2554.23 277
2554.35 279
2554.46 278
2554.58 276
2554.69 272
2554.81 270
2554.93 271
2555.04 275
2555.16 282
2555.27 292
2555.39 305
2555.51 319
2555.62 333
2555.74 344
2555.85 352
2555.97 354
2556.08 350
2556.20 339
2556.32 320
2556.43 296
2556.55 267
2556.66 236
2556.78 204
2556.90 175
2557.01 149
2557.13 129
2557.24 114
2557.36 102
2557.48 93
2557.59 85
2557.71 76
2557.82 67
2557.94 58
2558.05 51
2558.17 46
2558.29 46
2558.40 49
2558.52 54
2558.63 59
2558.75 63
2558.87 63
2558.98 60
2559.10 53
2559.21 43
2559.33 32
2559.45 20
2559.56 9
2559.68 0
2559.79 0
2559.91 0
2560.02 0
2560.14 0
2560.26 0
2560.37 0
2560.49 0
2560.60 0
2560.72 2
2560.84 17
2560.95 31
2561.07 43
2561.18 50
2561.30 51
2561.42 49
2561.53 44
2561.65 39
2561.76 37
2561.88 38
2562.00 43
2562.11 49
2562.23 54
2562.34 56
2562.46 55
2562.58 50
2562.69 44
2562.81 40
2562.92 40
2563.04 46
2563.16 58
2563.27 74
2563.39 94
2563.50 114
2563.62 132
2563.74 145
2563.85 155
2563.97 161
2564.08 163
2564.20 164
2564.32 164
2564.43 164
2564.55 165
2564.66 168
2564.78 174
2564.90 182
2565.01 192
2565.13 205
2565.24 219
2565.36 234
2565.48 248
2565.59 259
2565.71 267
2565.82 269
2565.94 265
2566.06 255
2566.17 239
2566.29 219
2566.41 197
2566.52 174
2566.64 152
2566.75 132
2566.87 115
2566.99 100
2567.10 87
2567.22 77
2567.33 70
2567.45 66
2567.57 68
2567.68 73
2567.80 82
2567.91 93
2568.03 103
2568.15 111
2568.26 117
2568.38 120
2568.49 122
2568.61 125
2568.73 131
2568.84 141
2568.96 152
2569.08 164
2569.19 173
2569.31 178
2569.42 180
2569.54 178
2569.66 175
2569.77 174
2569.89 176
2570.00 182
2570.12 190
2570.24 198
2570.35 201
2570.47 199
2570.59 189
2570.70 173
2570.82 153
2570.93 131
2571.05 112
2571.17 98
2571.28 90
2571.40 87
2571.52 88
2571.63 92
2571.75 96
2571.86 99
2571.98 102
2572.10 106
2572.21 109
2572.33 114
2572.44 120
2572.56 128
2572.68 135
2572.79 139
2572.91 141
2573.03 137
2573.14 129
2573.26 117
2573.37 101
2573.49 84
2573.61 70
2573.72 61
2573.84 57
2573.96 59
2574.07 67
2574.19 77
2574.30 87
2574.42 95
2574.54 98
2574.65 96
2574.77 90
2574.89 80
2575.00 70
2575.12 60
2575.23 53
2575.35 50
2575.47 51
2575.58 58
2575.70 69
2575.82 82
2575.93 95
2576.05 104
2576.16 108
2576.28 106
2576.40 98
2576.51 87
2576.63 75
2576.75 64
2576.86 55
2576.98 49
2577.10 43
2577.21 36
2577.33 26
2577.44 14
2577.56 0
2577.68 0
2577.79 0
2577.91 0
2578.03 0
2578.14 0
2578.26 0
2578.37 0
2578.49 8
2578.61 14
2578.72 18
2578.84 19
2578.96 20
2579.07 21
2579.19 22
2579.31 23
2579.42 26
2579.54 31
2579.65 37
2579.77 47
2579.89 59
2580.00 75
2580.12 93
2580.24 112
2580.35 129
2580.47 143
2580.59 152
2580.70 157
2580.82 160
2580.94 160
2581.05 160
2581.17 162
2581.28 166
2581.40 172
2581.52 178
2581.63 184
2581.75 190
2581.87 197
2581.98 203
2582.10 209
2582.22 216
2582.33 223
2582.45 230
2582.57 237
2582.68 243
2582.80 250
2582.91 258
2583.03 268
2583.15 281
2583.26 296
2583.38 315
2583.50 336
2583.61 358
2583.73 380
2583.85 400
2583.96 417
2584.08 430
2584.20 438
2584.31 441
2584.43 439
2584.54 435
2584.66 429
2584.78 424
2584.89 421
2585.01 421
2585.13 425
2585.24 429
2585.36 433
2585.48 434
2585.59 429
2585.71 418
2585.83 400
2585.94 378
2586.06 354
2586.18 331
2586.29 313
2586.41 301
2586.53 295
2586.64 296
2586.76 301
2586.88 309
2586.99 317
2587.11 323
2587.22 327
2587.34 329
2587.46 329
2587.57 326
2587.69 322
2587.81 316
2587.92 309
2588.04 300
2588.16 287
2588.27 273
2588.39 254
2588.51 232
2588.62 206
2588.74 177
2588.86 147
2588.97 118
2589.09 93
2589.21 77
2589.32 71
2589.44 77
2589.56 95
2589.67 121
2589.79 152
2589.91 183
2590.02 210
2590.14 230
2590.26 241
2590.37 242
2590.49 232
2590.61 215
2590.72 191
2590.84 163
2590.96 134
2591.07 108
2591.19 87
2591.31 74
2591.42 69
2591.54 71
2591.66 80
2591.77 90
2591.89 100
2592.01 106
2592.12 105
2592.24 97
2592.36 84
2592.47 68
2592.59 56
2592.71 49
2592.82 50
2592.94 60
2593.06 75
2593.17 91
2593.29 105
2593.41 111
2593.52 109
2593.64 98
2593.76 80
2593.87 61
2593.99 42
2594.11 26
2594.22 16
2594.34 10
2594.46 8
2594.57 6
2594.69 4
2594.81 0
2594.92 0
2595.04 0
2595.16 0
2595.27 0
2595.39 0
2595.51 0
2595.62 7
2595.74 25
2595.86 43
2595.97 58
2596.09 68
2596.21 73
2596.32 75
2596.44 73
2596.56 70
2596.67 66
2596.79 60
2596.91 54
2597.02 45
2597.14 36
2597.26 27
2597.37 21
2597.49 19
2597.61 22
2597.72 31
2597.84 44
2597.96 59
2598.07 76
2598.19 93
2598.31 108
2598.43 123
2598.54 140
2598.66 159
2598.78 181
2598.89 206
2599.01 231
2599.13 255
2599.24 274
2599.36 286
2599.48 289
2599.59 283
2599.71 270
2599.83 251
2599.94 229
2600.06 206
2600.18 184
2600.29 166
2600.41 152
2600.53 144
2600.65 143
2600.76 148
2600.88 159
2601.00 175
2601.11 193
2601.23 211
2601.35 226
2601.46 235
2601.58 236
2601.70 230
2601.81 217
2601.93 202
2602.05 186
2602.16 172
2602.28 161
2602.40 152
2602.51 145
2602.63 137
2602.75 127
2602.87 114
2602.98 99
2603.10 84
2603.22 71
2603.33 63
2603.45 59
2603.57 60
2603.68 66
2603.80 75
2603.92 85
2604.03 95
2604.15 102
2604.27 106
2604.39 106
2604.50 100
2604.62 91
2604.74 79
2604.85 69
2604.97 62
2605.09 62
2605.20 68
2605.32 79
2605.44 93
2605.55 107
2605.67 116
2605.79 120
2605.91 116
2606.02 107
2606.14 96
2606.26 84
2606.37 76
2606.49 72
2606.61 74
2606.72 81
2606.84 94
2606.96 112
2607.08 133
2607.19 157
2607.31 183
2607.43 210
2607.54 237
2607.66 263
2607.78 286
2607.89 305
2608.01 319
2608.13 328
2608.25 330
2608.36 327
2608.48 321
2608.60 312
2608.71 304
2608.83 297
2608.95 292
2609.06 290
2609.18 290
2609.30 292
2609.42 293
2609.53 291
2609.65 285
2609.77 273
2609.88 256
2610.00 232
2610.12 205
2610.24 178
2610.35 152
2610.47 131
2610.59 116
2610.70 107
2610.82 102
2610.94 101
2611.05 102
2611.17 103
2611.29 106
2611.41 108
2611.52 112
2611.64 117
2611.76 123
2611.87 131
2611.99 140
2612.11 149
2612.23 159
2612.34 168
2612.46 176
2612.58 183
2612.69 189
2612.81 194
2612.93 200
2613.05 205
2613.16 212
2613.28 219
2613.40 227
2613.51 234
2613.63 241
2613.75 246
2613.87 247
2613.98 244
2614.10 238
2614.22 228
2614.33 216
2614.45 205
2614.57 197
2614.69 194
2614.80 198
2614.92 208
2615.04 225
2615.15 246
2615.27 271
2615.39 297
2615.51 323
2615.62 349
2615.74 374
2615.86 400
2615.97 425
2616.09 449
2616.21 473
2616.33 494
2616.44 510
2616.56 520
2616.68 521
2616.80 514
2616.91 499
2617.03 478
2617.15 454
2617.26 429
2617.38 404
2617.50 382
2617.62 363
2617.73 349
2617.85 340
2617.97 336
2618.08 337
2618.20 341
2618.32 347
2618.44 351
2618.55 353
2618.67 349
2618.79 339
2618.91 322
2619.02 299
2619.14 273
2619.26 243
2619.37 213
2619.49 184
2619.61 160
2619.73 142
2619.84 133
2619.96 135
2620.08 147
2620.20 168
2620.31 195
2620.43 223
2620.55 248
2620.66 266
2620.78 274
2620.90 272
2621.02 261
2621.13 243
2621.25 222
2621.37 200
2621.49 178
2621.60 158
2621.72 140
2621.84 126
2621.96 114
2622.07 106
2622.19 103
2622.31 105
2622.42 112
2622.54 122
2622.66 134
2622.78 147
2622.89 160
2623.01 171
2623.13 180
2623.25 187
2623.36 193
2623.48 198
2623.60 203
2623.72 207
2623.83 211
2623.95 216
2624.07 222
2624.18 230
2624.30 239
2624.42 249
2624.54 259
2624.65 268
2624.77 273
2624.89 275
2625.01 271
2625.12 264
2625.24 256
2625.36 250
2625.48 247
2625.59 251
2625.71 261
2625.83 276
2625.95 292
2626.06 307
2626.18 319
2626.30 326
2626.42 327
2626.53 325
2626.65 320
2626.77 314
2626.89 310
2627.00 307
2627.12 307
2627.24 308
2627.35 311
2627.47 314
2627.59 316
2627.71 316
2627.82 314
2627.94 312
2628.06 309
2628.18 308
2628.29 309
2628.41 312
2628.53 317
2628.65 322
2628.76 325
2628.88 325
2629.00 320
2629.12 310
2629.23 297
2629.35 282
2629.47 268
2629.59 255
2629.70 244
2629.82 235
2629.94 227
2630.06 222
2630.17 216
2630.29 211
2630.41 206
2630.53 202
2630.64 198
2630.76 196
2630.88 194
2631.00 195
2631.11 196
2631.23 199
2631.35 201
2631.47 203
2631.58 203
2631.70 201
2631.82 197
2631.94 192
2632.05 186
2632.17 181
2632.29 177
2632.41 174
2632.53 170
2632.64 165
2632.76 157
2632.88 146
2633.00 130
2633.11 110
2633.23 86
2633.35 60
2633.47 35
2633.58 12
2633.70 0
2633.82 0
2633.94 0
2634.05 0
2634.17 0
2634.29 0
2634.41 0
2634.52 0
2634.64 0
2634.76 12
2634.88 27
2634.99 43
2635.11 61
2635.23 77
2635.35 93
2635.47 105
2635.58 114
2635.70 118
2635.82 116
2635.94 109
2636.05 97
2636.17 81
2636.29 64
2636.41 48
2636.52 36
2636.64 29
2636.76 29
2636.88 35
2636.99 48
2637.11 67
2637.23 89
2637.35 116
2637.47 147
2637.58 179
2637.70 211
2637.82 238
2637.94 259
2638.05 271
2638.17 274
2638.29 270
2638.41 261
2638.52 252
2638.64 244
2638.76 240
2638.88 241
2639.00 244
2639.11 248
2639.23 251
2639.35 253
2639.47 254
2639.58 253
2639.70 251
2639.82 248
2639.94 246
2640.05 245
2640.17 245
2640.29 247
2640.41 251
2640.53 257
2640.64 264
2640.76 270
2640.88 275
2641.00 280
2641.11 286
2641.23 293
2641.35 303
2641.47 315
2641.59 327
2641.70 336
2641.82 339
2641.94 334
2642.06 322
2642.17 305
2642.29 284
2642.41 265
2642.53 248
2642.65 234
2642.76 223
2642.88 212
2643.00 201
2643.12 189
2643.23 176
2643.35 166
2643.47 159
2643.59 158
2643.71 162
2643.82 171
2643.94 182
2644.06 193
2644.18 201
2644.29 204
2644.41 201
2644.53 193
2644.65 182
2644.77 168
2644.88 156
2645.00 147
2645.12 142
2645.24 144
2645.36 151
2645.47 161
2645.59 171
2645.71 179
2645.83 181
2645.94 175
2646.06 161
2646.18 144
2646.30 125
2646.42 110
2646.53 101
2646.65 100
2646.77 106
2646.89 118
2647.01 132
2647.12 146
2647.24 157
2647.36 164
2647.48 166
2647.59 166
2647.71 162
2647.83 156
2647.95 149
2648.07 142
2648.18 135
2648.30 127
2648.42 120
2648.54 112
2648.66 104
2648.77 95
2648.89 86
2649.01 76
2649.13 68
2649.25 63
2649.36 61
2649.48 65
2649.60 73
2649.72 87
2649.84 103
2649.95 120
2650.07 137
2650.19 154
2650.31 169
2650.43 185
2650.54 202
2650.66 221
2650.78 244
2650.90 268
2651.01 290
2651.13 309
2651.25 322
2651.37 327
2651.49 323
2651.60 310
2651.72 290
2651.84 266
2651.96 240
2652.08 215
2652.19 194
2652.31 177
2652.43 165
2652.55 159
2652.67 158
2652.78 160
2652.90 165
2653.02 173
2653.14 183
2653.26 195
2653.38 206
2653.49 217
2653.61 225
2653.73 228
2653.85 228
2653.97 225
2654.08 220
2654.20 217
2654.32 218
2654.44 223
2654.56 232
2654.67 243
2654.79 252
2654.91 258
2655.03 258
2655.15 252
2655.26 241
2655.38 226
2655.50 208
2655.62 190
2655.74 173
2655.85 158
2655.97 144
2656.09 131
2656.21 121
2656.33 112
2656.44 106
2656.56 102
2656.68 100
2656.80 102
2656.92 108
2657.04 119
2657.15 136
2657.27 158
2657.39 185
2657.51 213
2657.63 239
2657.74 261
2657.86 276
2657.98 284
2658.10 285
2658.22 282
2658.33 277
2658.45 271
2658.57 265
2658.69 262
2658.81 260
2658.93 261
2659.04 262
2659.16 263
2659.28 263
2659.40 260
2659.52 254
2659.63 244
2659.75 231
2659.87 215
2659.99 198
2660.11 181
2660.23 164
2660.34 149
2660.46 136
2660.58 126
2660.70 118
2660.82 115
2660.93 116
2661.05 121
2661.17 128
2661.29 136
2661.41 141
2661.53 142
2661.64 140
2661.76 133
2661.88 124
2662.00 114
2662.12 104
2662.23 93
2662.35 82
2662.47 69
2662.59 54
2662.71 37
2662.83 20
2662.94 4
2663.06 0
2663.18 0
2663.30 0
2663.42 0
2663.54 0
2663.65 4
2663.77 10
2663.89 12
2664.01 9
2664.13 4
2664.24 0
2664.36 0
2664.48 4
2664.60 20
2664.72 43
2664.84 71
2664.95 99
2665.07 123
2665.19 137
2665.31 142
2665.43 137
2665.55 125
2665.66 110
2665.78 93
2665.90 79
2666.02 69
2666.14 65
2666.26 66
2666.37 73
2666.49 85
2666.61 99
2666.73 113
2666.85 125
2666.97 134
2667.08 138
2667.20 139
2667.32 140
2667.44 143
2667.56 151
2667.68 165
2667.79 183
2667.91 203
2668.03 222
2668.15 237
2668.27 245
2668.39 246
2668.50 240
2668.62 231
2668.74 220
2668.86 211
2668.98 206
2669.10 205
2669.21 208
2669.33 214
2669.45 219
2669.57 221
2669.69 220
2669.81 216
2669.92 208
2670.04 199
2670.16 191
2670.28 186
2670.40 183
2670.52 182
2670.64 184
2670.75 185
2670.87 186
2670.99 185
2671.11 181
2671.23 175
2671.35 165
2671.46 152
2671.58 136
2671.70 120
2671.82 102
2671.94 85
2672.06 69
2672.17 54
2672.29 40
2672.41 29
2672.53 22
2672.65 19
2672.77 22
2672.89 31
2673.00 45
2673.12 64
2673.24 86
2673.36 109
2673.48 132
2673.60 155
2673.71 178
2673.83 200
2673.95 220
2674.07 236
2674.19 246
2674.31 251
2674.43 250
2674.54 243
2674.66 233
2674.78 222
2674.90 211
2675.02 201
2675.14 192
2675.26 183
2675.37 174
2675.49 165
2675.61 158
2675.73 154
2675.85 153
2675.97 158
2676.09 168
2676.20 183
2676.32 199
2676.44 216
2676.56 228
2676.68 235
2676.80 236
2676.91 228
2677.03 214
2677.15 195
2677.27 174
2677.39 151
2677.51 131
2677.63 114
2677.74 104
2677.86 100
2677.98 103
2678.10 112
2678.22 126
2678.34 142
2678.46 158
2678.57 172
2678.69 182
2678.81 187
2678.93 188
2679.05 185
2679.17 180
2679.29 174
2679.41 169
2679.52 166
2679.64 165
2679.76 166
2679.88 168
2680.00 168
2680.12 164
2680.24 155
2680.35 139
2680.47 117
2680.59 90
2680.71 61
2680.83 34
2680.95 11
2681.07 0
2681.18 0
2681.30 0
2681.42 0
2681.54 0
2681.66 0
2681.78 0
2681.90 0
2682.02 0
2682.13 8
2682.25 18
2682.37 26
2682.49 32
2682.61 34
2682.73 32
2682.85 26
2682.96 17
2683.08 9
2683.20 3
2683.32 1
2683.44 4
2683.56 11
2683.68 22
2683.80 37
2683.91 53
2684.03 70
2684.15 86
2684.27 100
2684.39 112
2684.51 120
2684.63 123
2684.75 124
2684.86 123
2684.98 122
2685.10 125
2685.22 131
2685.34 142
2685.46 154
2685.58 165
2685.69 173
2685.81 175
2685.93 169
2686.05 157
2686.17 142
2686.29 128
2686.41 117
2686.53 114
2686.64 119
2686.76 132
2686.88 151
2687.00 174
2687.12 196
2687.24 215
2687.36 228
2687.48 233
2687.60 231
2687.71 224
2687.83 212
2687.95 200
2688.07 190
2688.19 185
2688.31 184
2688.43 190
2688.55 201
2688.66 215
2688.78 229
2688.90 241
2689.02 250
2689.14 255
2689.26 258
2689.38 260
2689.50 263
2689.62 270
2689.73 281
2689.85 294
2689.97 309
2690.09 322
2690.21 331
2690.33 334
2690.45 330
2690.57 321
2690.68 308
2690.80 293
2690.92 280
2691.04 270
2691.16 262
2691.28 255
2691.40 249
2691.52 241
2691.64 232
2691.75 221
2691.87 211
2691.99 200
2692.11 189
2692.23 177
2692.35 163
2692.47 145
2692.59 123
2692.71 100
2692.82 78
2692.94 60
2693.06 47
2693.18 41
2693.30 41
2693.42 48
2693.54 58
2693.66 72
2693.78 86
2693.89 102
2694.01 116
2694.13 127
2694.25 132
2694.37 133
2694.49 129
2694.61 121
2694.73 113
2694.85 107
2694.97 104
2695.08 107
2695.20 115
2695.32 126
2695.44 140
2695.56 154
2695.68 166
2695.80 177
2695.92 183
2696.04 186
2696.15 183
2696.27 177
2696.39 167
2696.51 155
2696.63 141
2696.75 129
2696.87 117
2696.99 107
2697.11 100
2697.23 95
2697.34 91
2697.46 89
2697.58 89
2697.70 91
2697.82 96
2697.94 106
2698.06 121
2698.18 141
2698.30 165
2698.42 189
2698.53 208
2698.65 220
2698.77 222
2698.89 215
2699.01 200
2699.13 181
2699.25 162
2699.37 147
2699.49 137
2699.61 132
2699.73 130
2699.84 128
2699.96 124
2700.08 116
2700.20 104
2700.32 91
2700.44 78
2700.56 67
2700.68 59
2700.80 55
2700.92 54
2701.04 56
2701.15 61
2701.27 69
2701.39 81
2701.51 96
2701.63 114
2701.75 131
2701.87 143
2701.99 149
2702.11 144
2702.23 130
2702.35 110
2702.46 86
2702.58 64
2702.70 44
2702.82 28
2702.94 14
2703.06 0
2703.18 0
2703.30 0
2703.42 0
2703.54 0
2703.66 0
2703.77 0
2703.89 0
2704.01 7
2704.13 32
2704.25 53
2704.37 64
2704.49 66
2704.61 58
2704.73 45
2704.85 31
2704.97 19
2705.09 11
2705.20 9
2705.32 12
2705.44 18
2705.56 26
2705.68 36
2705.80 46
2705.92 56
2706.04 66
2706.16 75
2706.28 83
2706.40 89
2706.52 93
2706.64 94
2706.75 95
2706.87 96
2706.99 99
2707.11 105
2707.23 112
2707.35 120
2707.47 126
2707.59 129
2707.71 128
2707.83 124
2707.95 117
2708.07 109
2708.19 104
2708.30 100
2708.42 100
2708.54 103
2708.66 108
2708.78 116
2708.90 124
2709.02 132
2709.14 138
2709.26 142
2709.38 142
2709.50 141
2709.62 137
2709.74 134
2709.85 131
2709.97 128
2710.09 124
2710.21 121
2710.33 118
2710.45 114
2710.57 112
2710.69 114
2710.81 121
2710.93 131
2711.05 144
2711.17 157
2711.29 167
2711.41 173
2711.52 173
2711.64 167
2711.76 159
2711.88 149
2712.00 141
2712.12 136
2712.24 134
2712.36 135
2712.48 139
2712.60 147
2712.72 158
2712.84 172
2712.96 189
2713.08 207
2713.20 225
2713.31 240
2713.43 251
2713.55 257
2713.67 256
2713.79 251
2713.91 242
2714.03 232
2714.15 224
2714.27 221
2714.39 222
2714.51 228
2714.63 237
2714.75 247
2714.87 256
2714.99 262
2715.11 265
2715.22 266
2715.34 267
2715.46 271
2715.58 279
2715.70 291
2715.82 305
2715.94 318
2716.06 326
2716.18 326
2716.30 318
2716.42 302
2716.54 282
2716.66 261
2716.78 245
2716.90 235
2717.02 234
2717.14 239
2717.26 248
2717.37 259
2717.49 266
2717.61 270
2717.73 269
2717.85 264
2717.97 259
2718.09 255
2718.21 255
2718.33 259
2718.45 269
2718.57 282
2718.69 299
2718.81 318
2718.93 338
2719.05 355
2719.17 369
2719.29 378
2719.41 381
2719.53 376
2719.64 364
2719.76 347
2719.88 325
2720.00 301
2720.12 276
2720.24 253
2720.36 232
2720.48 214
2720.60 200
2720.72 190
2720.84 185
2720.96 185
2721.08 190
2721.20 198
2721.32 210
2721.44 224
2721.56 240
2721.68 256
2721.80 269
2721.92 279
2722.03 286
2722.15 288
2722.27 285
2722.39 280
2722.51 272
2722.63 264
2722.75 257
2722.87 249
2722.99 241
2723.11 232
2723.23 221
2723.35 209
2723.47 194
2723.59 180
2723.71 166
2723.83 156
2723.95 149
2724.07 146
2724.19 148
2724.31 153
2724.43 158
2724.55 163
2724.67 165
2724.79 163
2724.90 155
2725.02 144
2725.14 130
2725.26 117
2725.38 106
2725.50 100
2725.62 98
2725.74 102
2725.86 108
2725.98 114
2726.10 118
2726.22 119
2726.34 116
2726.46 110
2726.58 100
2726.70 90
2726.82 81
2726.94 74
2727.06 71
2727.18 72
2727.30 74
2727.42 78
2727.54 83
2727.66 87
2727.78 92
2727.90 96
2728.02 102
2728.14 110
2728.26 118
2728.37 125
2728.49 130
2728.61 131
2728.73 128
2728.85 123
2728.97 116
2729.09 109
2729.21 103
2729.33 100
2729.45 98
2729.57 97
2729.69 94
2729.81 90
2729.93 85
2730.05 80
2730.17 77
2730.29 77
2730.41 82
2730.53 91
2730.65 105
2730.77 120
2730.89 134
2731.01 144
2731.13 147
2731.25 141
2731.37 128
2731.49 110
2731.61 92
2731.73 79
2731.85 73
2731.97 75
2732.09 85
2732.21 98
2732.33 108
2732.45 113
2732.57 108
2732.69 94
2732.80 76
2732.92 57
2733.04 42
2733.16 33
2733.28 30
2733.40 32
2733.52 33
2733.64 30
2733.76 20
2733.88 4
2734.00 0
2734.12 0
2734.24 0
2734.36 0
2734.48 0
2734.60 0
2734.72 1
2734.84 27
2734.96 52
2735.08 72
2735.20 86
2735.32 95
2735.44 99
2735.56 101
2735.68 101
2735.80 101
2735.92 102
2736.04 104
2736.16 109
2736.28 115
2736.40 124
2736.52 136
2736.64 150
2736.76 166
2736.88 182
2737.00 198
2737.12 212
2737.24 223
2737.36 232
2737.48 240
2737.60 248
2737.72 258
2737.84 271
2737.96 287
2738.08 302
2738.20 315
2738.32 323
2738.44 323
2738.56 316
2738.68 304
2738.80 291
2738.92 279
2739.04 271
2739.16 269
2739.28 271
2739.40 275
2739.52 279
2739.64 282
2739.76 283
2739.88 283
2740.00 283
2740.12 282
2740.24 280
2740.36 278
2740.48 274
2740.60 268
2740.72 263
2740.84 260
2740.96 260
2741.08 264
2741.20 272
2741.32 282
2741.44 290
2741.56 294
2741.68 291
2741.80 282
2741.92 268
2742.04 249
2742.16 231
2742.28 214
2742.40 202
2742.52 194
2742.64 193
2742.76 197
2742.88 208
2743.00 224
2743.12 244
2743.24 265
2743.36 286
2743.48 302
2743.60 314
2743.72 320
2743.84 322
2743.96 322
2744.08 323
2744.20 325
2744.32 327
2744.44 328
2744.56 326
2744.68 318
2744.80 305
2744.92 287
2745.04 266
2745.16 246
2745.28 228
2745.40 214
2745.52 203
2745.64 195
2745.76 189
2745.88 184
2746.00 179
2746.12 174
2746.24 170
2746.36 167
2746.48 166
2746.60 168
2746.72 171
2746.84 175
2746.96 179
2747.08 183
2747.20 187
2747.32 189
2747.44 191
2747.56 193
2747.68 197
2747.80 203
2747.92 212
2748.04 222
2748.16 233
2748.28 243
2748.40 252
2748.52 258
2748.64 261
2748.76 260
2748.88 255
2749.00 248
2749.12 240
2749.24 231
2749.36 223
2749.48 218
2749.60 218
2749.72 222
2749.84 232
2749.96 245
2750.08 260
2750.20 277
2750.32 294
2750.44 311
2750.56 328
2750.68 344
2750.80 359
2750.92 374
2751.04 387
2751.16 397
2751.28 404
2751.40 407
2751.52 408
2751.64 406
2751.76 401
2751.88 393
2752.00 383
2752.12 369
2752.24 350
2752.36 327
2752.49 302
2752.61 278
2752.73 261
2752.85 251
2752.97 251
2753.09 262
2753.21 282
2753.33 307
2753.45 332
2753.57 354
2753.69 369
2753.81 376
2753.93 373
2754.05 360
2754.17 339
2754.29 312
2754.41 283
2754.53 257
2754.65 238
2754.77 228
2754.89 229
2755.01 241
2755.13 261
2755.25 286
2755.37 312
2755.49 334
2755.61 351
2755.73 359
2755.85 361
2755.97 358
2756.09 350
2756.21 339
2756.33 328
2756.45 315
2756.57 304
2756.69 292
2756.81 282
2756.93 274
2757.06 267
2757.18 264
2757.30 262
2757.42 260
2757.54 257
2757.66 249
2757.78 238
2757.90 223
2758.02 207
2758.14 190
2758.26 177
2758.38 167
2758.50 161
2758.62 156
2758.74 150
2758.86 144
2758.98 136
2759.10 131
2759.22 128
2759.34 131
2759.46 138
2759.58 150
2759.70 163
2759.82 173
2759.94 178
2760.06 175
2760.18 165
2760.30 148
2760.43 126
2760.55 104
2760.67 84
2760.79 67
2760.91 53
2761.03 42
2761.15 32
2761.27 22
2761.39 13
2761.51 6
2761.63 3
2761.75 6
2761.87 15
2761.99 30
2762.11 51
2762.23 73
2762.35 94
2762.47 109
2762.59 117
2762.71 116
2762.83 107
2762.95 90
2763.07 68
2763.19 45
2763.32 24
2763.44 8
2763.56 0
2763.68 0
2763.80 0
2763.92 3
2764.04 7
2764.16 9
2764.28 6
2764.40 1
2764.52 0
2764.64 0
2764.76 0
2764.88 0
2765.00 0
2765.12 7
2765.24 15
2765.36 20
2765.48 21
2765.60 18
2765.72 13
2765.85 7
2765.97 5
2766.09 6
2766.21 12
2766.33 20
2766.45 30
2766.57 40
2766.69 48
2766.81 56
2766.93 62
2767.05 68
2767.17 73
2767.29 76
2767.41 75
2767.53 71
2767.65 64
2767.77 57
2767.89 50
2768.01 46
2768.14 46
2768.26 49
2768.38 55
2768.50 60
2768.62 62
2768.74 61
2768.86 56
2768.98 49
2769.10 42
2769.22 35
2769.34 32
2769.46 34
2769.58 42
2769.70 55
2769.82 72
2769.94 90
2770.06 105
2770.19 116
2770.31 120
2770.43 118
2770.55 112
2770.67 107
2770.79 105
2770.91 111
2771.03 123
2771.15 142
2771.27 164
2771.39 186
2771.51 205
2771.63 219
2771.75 228
2771.87 234
2771.99 237
2772.12 238
2772.24 237
2772.36 231
2772.48 220
2772.60 203
2772.72 180
2772.84 152
2772.96 124
2773.08 97
2773.20 76
2773.32 63
2773.44 56
2773.56 55
2773.68 57
2773.80 58
2773.93 59
2774.05 56
2774.17 53
2774.29 49
2774.41 46
2774.53 46
2774.65 49
2774.77 54
2774.89 60
2775.01 68
2775.13 78
2775.25 91
2775.37 108
2775.49 129
2775.62 153
2775.74 177
2775.86 199
2775.98 215
2776.10 222
2776.22 220
2776.34 211
2776.46 198
2776.58 185
2776.70 176
2776.82 174
2776.94 178
2777.06 187
2777.18 199
2777.31 211
2777.43 220
2777.55 226
2777.67 227
2777.79 224
2777.91 219
2778.03 211
2778.15 204
2778.27 198
2778.39 194
2778.51 194
2778.63 196
2778.75 200
2778.88 207
2779.00 213
2779.12 217
2779.24 217
2779.36 214
2779.48 206
2779.60 193
2779.72 178
2779.84 160
2779.96 144
2780.08 132
2780.20 125
2780.33 125
2780.45 132
2780.57 145
2780.69 163
2780.81 184
2780.93 202
2781.05 217
2781.17 225
2781.29 225
2781.41 219
2781.53 209
2781.65 198
2781.78 189
2781.90 182
2782.02 180
2782.14 179
2782.26 177
2782.38 171
2782.50 160
2782.62 145
2782.74 126
2782.86 108
2782.98 93
2783.10 84
2783.23 81
2783.35 84
2783.47 90
2783.59 98
2783.71 105
2783.83 110
2783.95 112
2784.07 110
2784.19 105
2784.31 98
2784.43 89
2784.56 78
2784.68 67
2784.80 56
2784.92 49
2785.04 46
2785.16 50
2785.28 59
2785.40 74
2785.52 94
2785.64 117
2785.76 138
2785.89 157
2786.01 171
2786.13 180
2786.25 184
2786.37 184
2786.49 180
2786.61 175
2786.73 170
2786.85 166
2786.97 164
2787.10 166
2787.22 172
2787.34 180
2787.46 191
2787.58 202
2787.70 212
2787.82 222
2787.94 231
2788.06 239
2788.18 246
2788.31 255
2788.43 265
2788.55 277
2788.67 291
2788.79 309
2788.91 327
2789.03 346
2789.15 361
2789.27 372
2789.39 375
2789.52 368
2789.64 352
2789.76 329
2789.88 299
2790.00 266
2790.12 232
2790.24 198
2790.36 167
2790.48 140
2790.60 117
2790.73 99
2790.85 85
2790.97 76
2791.09 71
2791.21 70
2791.33 71
2791.45 74
2791.57 77
2791.69 80
2791.82 81
2791.94 81
2792.06 77
2792.18 72
2792.30 67
2792.42 62
2792.54 60
2792.66 61
2792.78 67
2792.91 75
2793.03 85
2793.15 95
2793.27 103
2793.39 108
2793.51 107
2793.63 102
2793.75 93
2793.87 81
2794.00 68
2794.12 56
2794.24 46
2794.36 37
2794.48 30
2794.60 23
2794.72 14
2794.84 3
2794.96 0
2795.09 0
2795.21 0
2795.33 0
2795.45 0
2795.57 0
2795.69 0
2795.81 13
2795.93 41
2796.05 68
2796.18 92
2796.30 112
2796.42 130
2796.54 146
2796.66 164
2796.78 181
2796.90 200
2797.02 216
2797.15 230
2797.27 240
2797.39 246
2797.51 250
2797.63 251
2797.75 251
2797.87 250
2797.99 245
2798.11 237
2798.24 223
2798.36 204
2798.48 181
2798.60 157
2798.72 134
2798.84 113
2798.96 96
2799.08 82
2799.21 71
2799.33 62
2799.45 56
2799.57 52
2799.69 51
2799.81 54
2799.93 59
2800.05 65
2800.18 72
2800.30 77
2800.42 79
2800.54 79
2800.66 76
2800.78 72
2800.90 65
2801.02 56
2801.15 48
2801.27 42
2801.39 38
2801.51 37
2801.63 42
2801.75 51
2801.87 62
2801.99 74
2802.12 81
2802.24 83
2802.36 77
2802.48 64
2802.60 46
2802.72 26
2802.84 8
2802.97 0
2803.09 0
2803.21 0
2803.33 0
2803.45 9
2803.57 23
2803.69 37
2803.81 49
2803.94 58
2804.06 65
2804.18 72
2804.30 79
2804.42 85
2804.54 90
2804.66 91
2804.79 87
2804.91 77
2805.03 60
2805.15 38
2805.27 15
2805.39 0
2805.51 0
2805.63 0
2805.76 0
2805.88 0
2806.00 0
2806.12 0
2806.24 0
2806.36 0
2806.48 11
2806.61 22
2806.73 36
2806.85 52
2806.97 70
2807.09 91
2807.21 113
2807.33 136
2807.46 159
2807.58 181
2807.70 200
2807.82 216
2807.94 227
2808.06 233
2808.18 234
2808.31 230
2808.43 222
2808.55 209
2808.67 193
2808.79 177
2808.91 162
2809.03 152
2809.16 148
2809.28 152
2809.40 163
2809.52 181
2809.64 204
2809.76 228
2809.88 251
2810.01 273
2810.13 292
2810.25 306
2810.37 316
2810.49 321
2810.61 320
2810.73 313
2810.86 299
2810.98 279
2811.10 252
2811.22 222
2811.34 189
2811.46 157
2811.59 129
2811.71 110
2811.83 100
2811.95 103
2812.07 115
2812.19 135
2812.31 158
2812.44 180
2812.56 196
2812.68 205
2812.80 206
2812.92 203
2813.04 199
2813.16 197
2813.29 201
2813.41 212
2813.53 229
2813.65 251
2813.77 276
2813.89 301
2814.02 324
2814.14 344
2814.26 360
2814.38 373
2814.50 384
2814.62 393
2814.75 401
2814.87 409
2814.99 417
2815.11 424
2815.23 431
2815.35 436
2815.47 438
2815.60 438
2815.72 435
2815.84 429
2815.96 419
2816.08 407
2816.20 393
2816.33 379
2816.45 364
2816.57 351
2816.69 340
2816.81 332
2816.93 328
2817.06 326
2817.18 326
2817.30 326
2817.42 323
2817.54 319
2817.66 311
2817.79 301
2817.91 290
2818.03 281
2818.15 275
2818.27 273
2818.39 275
2818.52 280
2818.64 288
2818.76 297
2818.88 305
2819.00 312
2819.12 318
2819.25 321
2819.37 323
2819.49 325
2819.61 326
2819.73 327
2819.85 328
2819.98 328
2820.10 327
2820.22 324
2820.34 318
2820.46 310
2820.58 301
2820.71 291
2820.83 281
2820.95 274
2821.07 270
2821.19 269
2821.31 272
2821.44 277
2821.56 283
2821.68 288
2821.80 291
2821.92 291
2822.04 289
2822.17 283
2822.29 276
2822.41 268
2822.53 260
2822.65 253
2822.77 246
2822.90 241
2823.02 238
2823.14 236
2823.26 236
2823.38 237
2823.51 240
2823.63 246
2823.75 255
2823.87 266
2823.99 279
2824.11 293
2824.24 306
2824.36 318
2824.48 328
2824.60 335
2824.72 339
2824.84 342
2824.97 342
2825.09 338
2825.21 330
2825.33 318
2825.45 301
2825.58 281
2825.70 262
2825.82 245
2825.94 233
2826.06 229
2826.18 233
2826.31 245
2826.43 264
2826.55 287
2826.67 314
2826.79 343
2826.92 373
2827.04 402
2827.16 427
2827.28 447
2827.40 460
2827.52 465
2827.65 462
2827.77 453
2827.89 441
2828.01 428
2828.13 418
2828.26 413
2828.38 413
2828.50 417
2828.62 424
2828.74 432
2828.87 442
2828.99 452
2829.11 463
2829.23 475
2829.35 490
2829.47 505
2829.60 521
2829.72 535
2829.84 547
2829.96 559
2830.08 571
2830.21 584
2830.33 597
2830.45 609
2830.57 621
2830.69 629
2830.82 634
2830.94 633
2831.06 627
2831.18 617
2831.30 602
2831.42 584
2831.55 563
2831.67 540
2831.79 515
2831.91 487
2832.03 457
2832.16 425
2832.28 392
2832.40 359
2832.52 328
2832.64 301
2832.77 281
2832.89 270
2833.01 268
2833.13 274
2833.25 285
2833.38 298
2833.50 312
2833.62 323
2833.74 329
2833.86 329
2833.99 323
2834.11 310
2834.23 289
2834.35 262
2834.47 231
2834.60 200
2834.72 174
2834.84 155
2834.96 146
2835.08 150
2835.21 162
2835.33 180
2835.45 200
2835.57 218
2835.69 231
2835.82 240
2835.94 245
2836.06 247
2836.18 249
2836.30 252
2836.43 257
2836.55 263
2836.67 272
2836.79 283
2836.91 294
2837.04 305
2837.16 315
2837.28 321
2837.40 323
2837.52 320
2837.65 311
2837.77 299
2837.89 286
2838.01 272
2838.14 262
2838.26 255
2838.38 251
2838.50 248
2838.62 244
2838.75 235
2838.87 220
2838.99 200
2839.11 175
2839.23 150
2839.36 127
2839.48 111
2839.60 102
2839.72 99
2839.84 99
2839.97 98
2840.09 94
2840.21 85
2840.33 71
2840.46 56
2840.58 41
2840.70 31
2840.82 25
2840.94 24
2841.07 25
2841.19 25
2841.31 22
2841.43 14
2841.55 1
2841.68 0
2841.80 0
2841.92 0
2842.04 0
2842.17 0
2842.29 0
2842.41 3
2842.53 31
2842.65 63
2842.78 96
2842.90 126
2843.02 153
2843.14 173
2843.26 187
2843.39 196
2843.51 202
2843.63 206
2843.75 209
2843.88 212
2844.00 215
2844.12 216
2844.24 213
2844.36 204
2844.49 189
2844.61 166
2844.73 139
2844.85 110
2844.98 84
2845.10 65
2845.22 55
2845.34 58
2845.46 71
2845.59 93
2845.71 122
2845.83 153
2845.95 182
2846.08 207
2846.20 227
2846.32 241
2846.44 248
2846.56 249
2846.69 245
2846.81 238
2846.93 230
2847.05 221
2847.18 212
2847.30 203
2847.42 194
2847.54 183
2847.66 172
2847.79 160
2847.91 147
2848.03 135
2848.15 125
2848.28 118
2848.40 115
2848.52 115
2848.64 119
2848.77 127
2848.89 139
2849.01 153
2849.13 170
2849.25 187
2849.38 203
2849.50 215
2849.62 222
2849.74 222
2849.87 215
2849.99 204
2850.11 188
2850.23 171
2850.36 153
2850.48 136
2850.60 120
2850.72 104
2850.85 89
2850.97 74
2851.09 60
2851.21 49
2851.33 40
2851.46 36
2851.58 37
2851.70 41
2851.82 48
2851.95 53
2852.07 55
2852.19 51
2852.31 42
2852.44 28
2852.56 13
2852.68 0
2852.80 0
2852.93 0
2853.05 0
2853.17 7
2853.29 17
2853.42 24
2853.54 25
2853.66 18
2853.78 6
2853.90 0
2854.03 0
2854.15 0
2854.27 0
2854.39 0
2854.52 8
2854.64 25
2854.76 42
2854.88 56
2855.01 66
2855.13 74
2855.25 81
2855.37 87
2855.50 91
2855.62 94
2855.74 94
2855.86 92
2855.99 87
2856.11 80
2856.23 73
2856.35 66
2856.48 60
2856.60 54
2856.72 47
2856.84 38
2856.97 28
2857.09 17
2857.21 6
2857.33 0
2857.46 0
2857.58 0
2857.70 9
2857.82 23
2857.95 39
2858.07 55
2858.19 68
2858.31 77
2858.44 82
2858.56 83
2858.68 79
2858.80 73
2858.93 64
2859.05 54
2859.17 44
2859.29 37
2859.42 35
2859.54 39
2859.66 47
2859.78 58
2859.91 70
2860.03 80
2860.15 84
2860.27 82
2860.40 73
2860.52 60
2860.64 48
2860.76 39
2860.89 38
2861.01 47
2861.13 65
2861.25 90
2861.38 120
2861.50 148
2861.62 172
2861.74 188
2861.87 195
2861.99 192
2862.11 183
2862.23 169
2862.36 154
2862.48 139
2862.60 125
2862.73 114
2862.85 105
2862.97 96
2863.09 87
2863.22 78
2863.34 69
2863.46 60
2863.58 54
2863.71 50
2863.83 52
2863.95 59
2864.07 71
2864.20 86
2864.32 104
2864.44 121
2864.56 137
2864.69 151
2864.81 163
2864.93 176
2865.06 191
2865.18 210
2865.30 234
2865.42 262
2865.55 295
2865.67 329
2865.79 363
2865.91 395
2866.04 421
2866.16 441
2866.28 454
2866.40 459
2866.53 457
2866.65 449
2866.77 439
2866.90 428
2867.02 416
2867.14 405
2867.26 393
2867.39 379
2867.51 364
2867.63 347
2867.75 329
2867.88 314
2868.00 301
2868.12 290
2868.25 282
2868.37 274
2868.49 264
2868.61 252
2868.74 238
2868.86 224
2868.98 214
2869.10 209
2869.23 210
2869.35 217
2869.47 229
2869.60 244
2869.72 262
2869.84 280
2869.96 298
2870.09 314
2870.21 328
2870.33 336
2870.45 338
2870.58 333
2870.70 322
2870.82 308
2870.95 294
2871.07 281
2871.19 272
2871.31 268
2871.44 266
2871.56 266
2871.68 267
2871.81 269
2871.93 273
2872.05 279
2872.17 287
2872.30 297
2872.42 307
2872.54 313
2872.66 314
2872.79 307
2872.91 294
2873.03 277
2873.16 259
2873.28 243
2873.40 231
2873.52 224
2873.65 223
2873.77 224
2873.89 225
2874.02 226
2874.14 223
2874.26 218
2874.38 210
2874.51 199
2874.63 186
2874.75 172
2874.88 160
2875.00 149
2875.12 141
2875.24 137
2875.37 134
2875.49 131
2875.61 124
2875.74 112
2875.86 94
2875.98 71
2876.10 47
2876.23 25
2876.35 10
2876.47 1
2876.60 0
2876.72 3
2876.84 7
2876.97 8
2877.09 5
2877.21 0
2877.33 0
2877.46 0
2877.58 0
2877.70 0
2877.83 0
2877.95 4
2878.07 17
2878.19 31
2878.32 47
2878.44 63
2878.56 80
2878.69 96
2878.81 110
2878.93 122
2879.05 133
2879.18 144
2879.30 155
2879.42 169
2879.55 184
2879.67 200
2879.79 213
2879.92 221
2880.04 222
2880.16 216
2880.28 204
2880.41 190
2880.53 176
2880.65 166
2880.78 158
2880.90 152
2881.02 145
2881.15 135
2881.27 122
2881.39 104
2881.51 86
2881.64 70
2881.76 59
2881.88 53
2882.01 54
2882.13 58
2882.25 65
2882.38 73
2882.50 79
2882.62 84
2882.74 88
2882.87 90
2882.99 93
2883.11 95
2883.24 96
2883.36 95
2883.48 91
2883.61 85
2883.73 77
2883.85 68
2883.98 58
2884.10 50
2884.22 45
2884.34 44
2884.47 46
2884.59 54
2884.71 65
2884.84 80
2884.96 96
2885.08 110
2885.21 121
2885.33 126
2885.45 124
2885.58 115
2885.70 101
2885.82 86
2885.94 71
2886.07 60
2886.19 53
2886.31 50
2886.44 52
2886.56 56
2886.68 62
2886.81 69
2886.93 76
2887.05 82
2887.18 86
2887.30 87
2887.42 85
2887.54 81
2887.67 75
2887.79 69
2887.91 64
2888.04 60
2888.16 59
2888.28 61
2888.41 66
2888.53 72
2888.65 80
2888.78 88
2888.90 95
2889.02 103
2889.15 112
2889.27 124
2889.39 139
2889.52 157
2889.64 180
2889.76 203
2889.88 226
2890.01 247
2890.13 263
2890.25 274
2890.38 281
2890.50 284
2890.62 284
2890.75 282
2890.87 279
2890.99 277
2891.12 276
2891.24 278
2891.36 282
2891.49 289
2891.61 298
2891.73 307
2891.86 313
2891.98 318
2892.10 318
2892.23 315
2892.35 309
2892.47 301
2892.60 292
2892.72 283
2892.84 276
2892.97 271
2893.09 267
2893.21 266
2893.34 266
2893.46 269
2893.58 274
2893.70 278
2893.83 281
2893.95 281
2894.07 276
2894.20 266
2894.32 249
2894.44 227
2894.57 203
2894.69 181
2894.81 162
2894.94 151
2895.06 148
2895.18 152
2895.31 162
2895.43 175
2895.55 187
2895.68 195
2895.80 197
2895.92 192
2896.05 182
2896.17 169
2896.29 158
2896.42 153
2896.54 156
2896.66 169
2896.79 190
2896.91 215
2897.03 242
2897.16 264
2897.28 278
2897.40 283
2897.53 280
2897.65 269
2897.77 253
2897.90 234
2898.02 214
2898.14 194
2898.27 174
2898.39 152
2898.51 130
2898.64 108
2898.76 86
2898.88 64
2899.01 43
2899.13 24
2899.25 7
2899.38 0
2899.50 0
2899.62 0
2899.75 0
2899.87 0
2899.99 0
2900.12 0
2900.24 0
2900.37 4
2900.49 17
2900.61 32
2900.74 47
2900.86 61
2900.98 76
2901.11 91
2901.23 106
2901.35 120
2901.48 134
2901.60 148
2901.72 164
2901.85 181
2901.97 199
2902.09 216
2902.22 232
2902.34 245
2902.46 253
2902.59 255
2902.71 252
2902.83 245
2902.96 237
2903.08 228
2903.20 221
2903.33 217
2903.45 216
2903.57 220
2903.70 228
2903.82 240
2903.95 253
2904.07 268
2904.19 281
2904.32 291
2904.44 297
2904.56 298
2904.69 294
2904.81 287
2904.93 279
2905.06 272
2905.18 268
2905.30 269
2905.43 274
2905.55 283
2905.67 293
2905.80 302
2905.92 308
2906.04 310
2906.17 309
2906.29 306
2906.42 304
2906.54 305
2906.66 310
2906.79 319
2906.91 328
2907.03 337
2907.16 342
2907.28 340
2907.40 332
2907.53 318
2907.65 300
2907.77 280
2907.90 259
2908.02 239
2908.15 219
2908.27 199
2908.39 178
2908.52 158
2908.64 138
2908.76 121
2908.89 107
2909.01 99
2909.13 95
2909.26 96
2909.38 99
2909.50 103
2909.63 107
2909.75 109
2909.88 110
2910.00 110
2910.12 109
2910.25 107
2910.37 105
2910.49 102
2910.62 98
2910.74 94
2910.86 91
2910.99 89
2911.11 90
2911.24 93
2911.36 99
2911.48 108
2911.61 118
2911.73 128
2911.85 138
2911.98 146
2912.10 151
2912.22 155
2912.35 157
2912.47 158
2912.60 158
2912.72 158
2912.84 159
2912.97 159
2913.09 157
2913.21 151
2913.34 140
2913.46 125
2913.58 107
2913.71 86
2913.83 66
2913.96 49
2914.08 38
2914.20 32
2914.33 32
2914.45 36
2914.57 41
2914.70 46
2914.82 50
2914.95 52
2915.07 51
2915.19 50
2915.32 49
2915.44 47
2915.56 46
2915.69 47
2915.81 48
2915.94 51
2916.06 54
2916.18 58
2916.31 60
2916.43 60
2916.55 58
2916.68 51
2916.80 42
2916.93 31
2917.05 19
2917.17 10
2917.30 6
2917.42 8
2917.54 17
2917.67 31
2917.79 48
2917.92 65
2918.04 80
2918.16 92
2918.29 101
2918.41 109
2918.53 118
2918.66 128
2918.78 140
2918.91 153
2919.03 165
2919.15 174
2919.28 180
2919.40 182
2919.53 180
2919.65 175
2919.77 168
2919.90 160
2920.02 150
2920.14 140
2920.27 127
2920.39 112
2920.52 95
2920.64 76
2920.76 55
2920.89 33
2921.01 11
2921.13 0
2921.26 0
2921.38 0
2921.51 0
2921.63 0
2921.75 0
2921.88 0
2922.00 0
2922.13 4
2922.25 26
2922.37 50
2922.50 75
2922.62 101
2922.75 127
2922.87 150
2922.99 168
2923.12 179
2923.24 180
2923.36 172
2923.49 155
2923.61 131
2923.74 104
2923.86 78
2923.98 59
2924.11 51
2924.23 54
2924.36 70
2924.48 95
2924.60 126
2924.73 157
2924.85 183
2924.98 201
2925.10 208
2925.22 206
2925.35 198
2925.47 187
2925.60 176
2925.72 171
2925.84 172
2925.97 180
2926.09 191
2926.21 204
2926.34 213
2926.46 217
2926.59 213
2926.71 200
2926.83 179
2926.96 154
2927.08 126
2927.21 99
2927.33 74
2927.45 54
2927.58 37
2927.70 25
2927.83 15
2927.95 7
2928.07 2
2928.20 0
2928.32 0
2928.45 6
2928.57 17
2928.69 32
2928.82 50
2928.94 68
2929.07 82
2929.19 89
2929.31 88
2929.44 79
2929.56 65
2929.69 49
2929.81 33
2929.93 21
2930.06 13
2930.18 8
2930.31 4
2930.43 0
2930.56 0
2930.68 0
2930.80 0
2930.93 0
2931.05 5
2931.18 18
2931.30 35
2931.42 53
2931.55 67
2931.67 78
2931.80 82
2931.92 79
2932.04 71
2932.17 60
2932.29 48
2932.42 37
2932.54 29
2932.66 26
2932.79 29
2932.91 39
2933.04 55
2933.16 76
2933.28 99
2933.41 123
2933.53 143
2933.66 158
2933.78 166
2933.91 166
2934.03 159
2934.15 147
2934.28 132
2934.40 117
2934.53 102
2934.65 90
2934.77 79
2934.90 68
2935.02 57
2935.15 44
2935.27 29
2935.40 14
2935.52 0
2935.64 0
2935.77 0
2935.89 0
2936.02 0
2936.14 0
2936.26 5
2936.39 15
2936.51 25
2936.64 30
2936.76 31
2936.89 26
2937.01 16
2937.13 1
2937.26 0
2937.38 0
2937.51 0
2937.63 0
2937.75 0
2937.88 0
2938.00 0
2938.13 14
2938.25 32
2938.38 48
2938.50 61
2938.62 73
2938.75 85
2938.87 99
2939.00 114
2939.12 131
2939.24 150
2939.37 168
2939.49 184
2939.62 197
2939.74 208
2939.87 215
2939.99 221
2940.11 224
2940.24 225
2940.36 224
2940.49 220
2940.61 213
2940.74 202
2940.86 190
2940.98 176
2941.11 164
2941.23 155
2941.36 149
2941.48 146
2941.61 145
2941.73 144
2941.85 142
2941.98 137
2942.10 131
2942.23 125
2942.35 121
2942.48 120
2942.60 122
2942.72 124
2942.85 126
2942.97 123
2943.10 115
2943.22 100
2943.35 81
2943.47 62
2943.59 43
2943.72 27
2943.84 15
2943.97 5
2944.09 0
2944.22 0
2944.34 0
2944.47 0
2944.59 0
2944.71 0
2944.84 0
2944.96 0
2945.09 5
2945.21 21
2945.34 34
2945.46 43
2945.58 49
2945.71 51
2945.83 53
2945.96 56
2946.08 61
2946.21 70
2946.33 81
2946.45 94
2946.58 107
2946.70 119
2946.83 128
2946.95 134
2947.08 138
2947.20 139
2947.33 140
2947.45 141
2947.57 143
2947.70 148
2947.82 155
2947.95 165
2948.07 176
2948.20 188
2948.32 198
2948.45 204
2948.57 207
2948.69 204
2948.82 196
2948.94 184
2949.07 169
2949.19 153
2949.32 138
2949.44 124
2949.57 112
2949.69 103
2949.81 98
2949.94 95
2950.06 94
2950.19 95
2950.31 95
2950.44 93
2950.56 88
2950.69 80
2950.81 70
2950.93 60
2951.06 53
2951.18 50
2951.31 51
2951.43 56
2951.56 63
2951.68 68
2951.81 71
2951.93 70
2952.06 65
2952.18 59
2952.30 53
2952.43 47
2952.55 43
2952.68 40
2952.80 36
2952.93 32
2953.05 26
2953.18 19
2953.30 10
2953.42 2
2953.55 0
2953.67 0
2953.80 0
2953.92 0
2954.05 0
2954.17 0
2954.30 0
2954.42 0
2954.55 0
2954.67 14
2954.79 32
2954.92 56
2955.04 82
2955.17 110
2955.29 134
2955.42 153
2955.54 163
2955.67 163
2955.79 153
2955.92 138
2956.04 121
2956.17 106
2956.29 98
2956.41 100
2956.54 113
2956.66 137
2956.79 169
2956.91 205
2957.04 242
2957.16 276
2957.29 301
2957.41 317
2957.54 321
2957.66 315
2957.79 301
2957.91 282
2958.03 259
2958.16 238
2958.28 219
2958.41 204
2958.53 193
2958.66 186
2958.78 183
2958.91 181
2959.03 179
2959.16 175
2959.28 168
2959.41 158
2959.53 145
2959.65 131
2959.78 118
2959.90 109
2960.03 105
2960.15 108
2960.28 118
2960.40 134
2960.53 153
2960.65 172
2960.78 188
2960.90 198
2961.03 202
2961.15 199
2961.28 190
2961.40 178
2961.52 166
2961.65 155
2961.77 147
2961.90 143
2962.02 141
2962.15 141
2962.27 141
2962.40 141
2962.52 141
2962.65 141
2962.77 141
2962.90 143
2963.02 146
2963.15 150
2963.27 153
2963.40 154
2963.52 152
2963.65 145
2963.77 136
2963.89 124
2964.02 114
2964.14 109
2964.27 112
2964.39 123
2964.52 142
2964.64 167
2964.77 196
2964.89 227
2965.02 255
2965.14 277
2965.27 294
2965.39 303
2965.52 307
2965.64 306
2965.77 304
2965.89 302
2966.02 304
2966.14 310
2966.27 319
2966.39 330
2966.52 340
2966.64 346
2966.76 348
2966.89 345
2967.01 338
2967.14 327
2967.26 315
2967.39 303
2967.51 290
2967.64 276
2967.76 262
2967.89 246
2968.01 231
2968.14 217
2968.26 207
2968.39 201
2968.51 202
2968.64 207
2968.76 216
2968.89 227
2969.01 238
2969.14 246
2969.26 251
2969.39 253
2969.51 252
2969.64 248
2969.76 241
2969.89 232
2970.01 220
2970.14 206
2970.26 190
2970.39 173
2970.51 157
2970.64 141
2970.76 126
2970.89 113
2971.01 102
2971.14 91
2971.26 83
2971.38 77
2971.51 74
2971.63 75
2971.76 78
2971.88 84
2972.01 91
2972.13 98
2972.26 102
2972.38 103
2972.51 100
2972.63 95
2972.76 87
2972.88 79
2973.01 72
2973.13 66
2973.26 61
2973.38 55
2973.51 49
2973.63 40
2973.76 29
2973.88 18
2974.01 9
2974.13 5
2974.26 7
2974.38 16
2974.51 32
2974.63 53
2974.76 75
2974.88 97
2975.01 115
2975.13 129
2975.26 136
2975.38 138
2975.51 136
2975.63 132
2975.76 125
2975.88 118
2976.01 110
2976.13 102
2976.26 94
2976.38 88
2976.51 82
2976.63 80
2976.76 80
2976.88 84
2977.01 91
2977.13 100
2977.26 110
2977.38 120
2977.51 129
2977.63 134
2977.76 135
2977.88 132
2978.01 123
2978.13 108
2978.26 87
2978.38 61
2978.51 31
2978.63 2
2978.76 0
2978.88 0
2979.01 0
2979.13 0
2979.26 0
2979.38 0
2979.51 0
2979.63 2
2979.76 25
2979.88 44
2980.01 60
2980.14 72
2980.26 81
2980.39 87
2980.51 91
2980.64 95
2980.76 98
2980.89 99
2981.01 96
2981.14 87
2981.26 72
2981.39 53
2981.51 33
2981.64 14
2981.76 0
2981.89 0
2982.01 0
2982.14 10
2982.26 30
2982.39 55
2982.51 83
2982.64 110
2982.76 136
2982.89 158
2983.01 174
2983.14 184
2983.26 188
2983.39 186
2983.51 181
2983.64 175
2983.76 169
2983.89 167
2984.01 170
2984.14 177
2984.26 190
2984.39 207
2984.52 227
2984.64 248
2984.77 268
2984.89 283
2985.02 291
2985.14 291
2985.27 281
2985.39 263
2985.52 240
2985.64 214
2985.77 188
2985.89 165
2986.02 147
2986.14 134
2986.27 124
2986.39 115
2986.52 107
2986.64 97
2986.77 85
2986.89 71
2987.02 56
2987.14 43
2987.27 31
2987.40 24
2987.52 21
2987.65 23
2987.77 30
2987.90 43
2988.02 60
2988.15 82
2988.27 108
2988.40 136
2988.52 166
2988.65 194
2988.77 219
2988.90 238
2989.02 251
2989.15 256
2989.27 255
2989.40 250
2989.52 243
2989.65 235
2989.78 228
2989.90 223
2990.03 217
2990.15 211
2990.28 202
2990.40 189
2990.53 173
2990.65 155
2990.78 136
2990.90 119
2991.03 103
2991.15 92
2991.28 84
2991.40 80
2991.53 77
2991.66 75
2991.78 74
2991.91 74
2992.03 75
2992.16 79
2992.28 87
2992.41 98
2992.53 112
2992.66 128
2992.78 144
2992.91 158
2993.03 168
2993.16 174
2993.28 174
2993.41 167
2993.54 152
2993.66 131
2993.79 104
2993.91 75
2994.04 47
2994.16 25
2994.29 10
2994.41 7
2994.54 14
2994.66 32
2994.79 57
2994.91 84
2995.04 110
2995.17 132
2995.29 146
2995.42 152
2995.54 151
2995.67 143
2995.79 131
2995.92 118
2996.04 108
2996.17 101
2996.29 98
2996.42 99
2996.55 101
2996.67 103
2996.80 101
2996.92 92
2997.05 77
2997.17 55
2997.30 28
2997.42 0
2997.55 0
2997.67 0
2997.80 0
2997.93 0
2998.05 0
2998.18 0
2998.30 0
2998.43 15
2998.55 25
2998.68 30
2998.80 33
2998.93 35
2999.05 39
2999.18 44
2999.31 51
2999.43 60
2999.56 68
2999.68 75
2999.81 82
2999.93 89
3000.06 98
3000.18 108
3000.31 118
3000.44 128
3000.56 136
3000.69 141
3000.81 142
3000.94 141
3001.06 140
3001.19 141
3001.31 148
3001.44 161
3001.57 180
3001.69 203
3001.82 227
3001.94 249
3002.07 265
3002.19 275
3002.32 279
3002.44 278
3002.57 275
3002.70 271
3002.82 267
3002.95 264
3003.07 261
3003.20 258
3003.32 255
3003.45 251
3003.57 246
3003.70 241
3003.83 234
3003.95 227
3004.08 219
3004.20 212
3004.33 209
3004.45 210
3004.58 219
3004.70 236
3004.83 261
3004.96 291
3005.08 325
3005.21 358
3005.33 388
3005.46 412
3005.58 428
3005.71 435
3005.84 433
3005.96 423
3006.09 407
3006.21 389
3006.34 371
3006.46 356
3006.59 347
3006.71 346
3006.84 354
3006.97 369
3007.09 390
3007.22 415
3007.34 439
3007.47 461
3007.59 479
3007.72 490
3007.85 495
3007.97 496
3008.10 494
3008.22 489
3008.35 483
3008.47 475
3008.60 465
3008.73 452
3008.85 436
3008.98 418
3009.10 397
3009.23 376
3009.35 357
3009.48 341
3009.61 328
3009.73 320
3009.86 316
3009.98 314
3010.11 316
3010.23 318
3010.36 321
3010.49 325
3010.61 327
3010.74 330
3010.86 334
3010.99 338
3011.11 343
3011.24 349
3011.37 355
3011.49 361
3011.62 365
3011.74 366
3011.87 364
3011.99 358
3012.12 348
3012.25 334
3012.37 316
3012.50 294
3012.62 270
3012.75 243
3012.87 216
3013.00 191
3013.13 171
3013.25 159
3013.38 156
3013.50 164
3013.63 181
3013.76 204
3013.88 229
3014.01 254
3014.13 273
3014.26 284
3014.38 285
3014.51 276
3014.64 258
3014.76 234
3014.89 206
3015.01 175
3015.14 144
3015.27 114
3015.39 85
3015.52 58
3015.64 33
3015.77 11
3015.89 0
3016.02 0
3016.15 0
3016.27 0
3016.40 0
3016.52 4
3016.65 24
3016.78 47
3016.90 70
3017.03 92
3017.15 109
3017.28 121
3017.40 127
3017.53 126
3017.66 119
3017.78 109
3017.91 96
3018.03 81
3018.16 67
3018.29 54
3018.41 43
3018.54 33
3018.66 25
3018.79 19
3018.92 15
3019.04 13
3019.17 13
3019.29 16
3019.42 20
3019.55 24
3019.67 27
3019.80 30
3019.92 30
3020.05 28
3020.17 25
3020.30 21
3020.43 16
3020.55 11
3020.68 5
3020.80 0
3020.93 0
3021.06 0
3021.18 0
3021.31 0
3021.43 0
3021.56 0
3021.69 0
3021.81 9
3021.94 18
3022.06 25
3022.19 31
3022.32 36
3022.44 42
3022.57 49
3022.69 58
3022.82 68
3022.95 78
3023.07 85
3023.20 87
3023.32 83
3023.45 71
3023.58 54
3023.70 32
3023.83 10
3023.95 0
3024.08 0
3024.21 0
3024.33 0
3024.46 0
3024.58 0
3024.71 0
3024.84 0
3024.96 3
3025.09 14
3025.21 27
3025.34 41
3025.47 56
3025.59 71
3025.72 86
3025.84 100
3025.97 112
3026.10 120
3026.22 124
3026.35 122
3026.47 114
3026.60 100
3026.73 83
3026.85 66
3026.98 52
3027.11 44
3027.23 42
3027.36 47
3027.48 56
3027.61 67
3027.74 77
3027.86 82
3027.99 83
3028.11 81
3028.24 77
3028.37 72
3028.49 69
3028.62 67
3028.74 68
3028.87 70
3029.00 72
3029.12 73
3029.25 75
3029.37 78
3029.50 82
3029.63 88
3029.75 93
3029.88 97
3030.01 98
3030.13 93
3030.26 84
3030.38 70
3030.51 53
3030.64 38
3030.76 26
3030.89 21
3031.01 22
3031.14 29
3031.27 40
3031.39 54
3031.52 70
3031.65 88
3031.77 108
3031.90 131
3032.02 158
3032.15 187
3032.28 214
3032.40 238
3032.53 254
3032.66 263
3032.78 265
3032.91 262
3033.03 257
3033.16 253
3033.29 254
3033.41 260
3033.54 272
3033.66 288
3033.79 306
3033.92 326
3034.04 345
3034.17 360
3034.30 372
3034.42 377
3034.55 378
3034.67 375
3034.80 368
3034.93 360
3035.05 353
3035.18 348
3035.31 345
3035.43 344
3035.56 342
3035.68 336
3035.81 326
3035.94 309
3036.06 287
3036.19 262
3036.32 237
3036.44 217
3036.57 205
3036.69 204
3036.82 213
3036.95 230
3037.07 251
3037.20 271
3037.33 287
3037.45 297
3037.58 301
3037.71 297
3037.83 289
3037.96 276
3038.08 261
3038.21 244
3038.34 228
3038.46 212
3038.59 199
3038.72 190
3038.84 186
3038.97 187
3039.09 193
3039.22 203
3039.35 215
3039.47 226
3039.60 236
3039.73 241
3039.85 243
3039.98 239
3040.11 232
3040.23 223
3040.36 213
3040.48 204
3040.61 198
3040.74 194
3040.86 192
3040.99 190
3041.12 189
3041.24 187
3041.37 184
3041.50 180
3041.62 177
3041.75 174
3041.87 172
3042.00 171
3042.13 171
3042.25 171
3042.38 172
3042.51 172
3042.63 171
3042.76 168
3042.89 163
3043.01 155
3043.14 144
3043.26 131
3043.39 116
3043.52 101
3043.64 90
3043.77 82
3043.90 81
3044.02 84
3044.15 91
3044.28 99
3044.40 107
3044.53 113
3044.66 116
3044.78 115
3044.91 112
3045.03 107
3045.16 102
3045.29 98
3045.41 94
3045.54 91
3045.67 91
3045.79 91
3045.92 92
3046.05 93
3046.17 94
3046.30 95
3046.43 96
3046.55 96
3046.68 95
3046.81 91
3046.93 85
3047.06 75
3047.19 63
3047.31 48
3047.44 32
3047.56 18
3047.69 5
3047.82 0
3047.94 0
3048.07 0
3048.20 0
3048.32 0
3048.45 0
3048.58 0
3048.70 0
3048.83 0
3048.96 5
3049.08 10
3049.21 16
3049.34 21
3049.46 26
3049.59 30
3049.72 34
3049.84 36
3049.97 37
3050.10 36
3050.22 33
3050.35 27
3050.47 20
3050.60 12
3050.73 5
3050.85 0
3050.98 0
3051.11 0
3051.23 0
3051.36 0
3051.49 1
3051.61 0
3051.74 0
3051.87 0
3051.99 0
3052.12 0
3052.25 4
3052.37 20
3052.50 42
3052.63 65
3052.75 87
3052.88 104
3053.01 116
3053.13 121
3053.26 119
3053.39 112
3053.51 100
3053.64 86
3053.77 71
3053.89 56
3054.02 43
3054.15 35
3054.27 32
3054.40 32
3054.53 36
3054.65 42
3054.78 48
3054.91 54
3055.03 58
3055.16 60
3055.29 62
3055.41 63
3055.54 64
3055.67 66
3055.79 68
3055.92 71
3056.05 74
3056.17 75
3056.30 74
3056.43 71
3056.55 64
3056.68 54
3056.81 44
3056.93 34
3057.06 26
3057.19 21
3057.31 21
3057.44 24
3057.57 30
3057.69 38
3057.82 47
3057.95 55
3058.07 63
3058.20 70
3058.33 77
3058.45 83
3058.58 91
3058.71 102
3058.83 116
3058.96 135
3059.09 156
3059.21 177
3059.34 196
3059.47 210
3059.59 214
3059.72 208
3059.85 194
3059.97 173
3060.10 152
3060.23 133
3060.36 120
3060.48 114
3060.61 117
3060.74 125
3060.86 138
3060.99 153
3061.12 169
3061.24 185
3061.37 199
3061.50 210
3061.62 215
3061.75 214
3061.88 206
3062.00 192
3062.13 172
3062.26 149
3062.38 126
3062.51 105
3062.64 88
3062.76 75
3062.89 65
3063.02 58
3063.14 54
3063.27 53
3063.40 57
3063.53 65
3063.65 80
3063.78 102
3063.91 129
3064.03 160
3064.16 192
3064.29 222
3064.41 246
3064.54 263
3064.67 272
3064.79 275
3064.92 271
3065.05 264
3065.17 256
3065.30 248
3065.43 243
3065.55 240
3065.68 240
3065.81 243
3065.94 247
3066.06 254
3066.19 260
3066.32 268
3066.44 276
3066.57 285
3066.70 295
3066.82 308
3066.95 323
3067.08 340
3067.20 359
3067.33 377
3067.46 395
3067.59 411
3067.71 423
3067.84 431
3067.97 435
3068.09 436
3068.22 435
3068.35 432
3068.47 429
3068.60 424
3068.73 419
3068.85 412
3068.98 404
3069.11 394
3069.24 385
3069.36 379
3069.49 379
3069.62 387
3069.74 402
3069.87 423
3070.00 447
3070.12 469
3070.25 485
3070.38 495
3070.51 499
3070.63 497
3070.76 493
3070.89 490
3071.01 489
3071.14 489
3071.27 490
3071.39 489
3071.52 482
3071.65 468
3071.78 446
3071.90 419
3072.03 389
3072.16 359
3072.28 334
3072.41 316
3072.54 303
3072.66 297
3072.79 293
3072.92 290
3073.05 287
3073.17 281
3073.30 275
3073.43 269
3073.55 267
3073.68 270
3073.81 278
3073.93 291
3074.06 306
3074.19 321
3074.32 334
3074.44 344
3074.57 350
3074.70 352
3074.82 353
3074.95 351
3075.08 348
3075.21 343
3075.33 335
3075.46 324
3075.59 311
3075.71 297
3075.84 284
3075.97 273
3076.09 265
3076.22 262
3076.35 263
3076.48 267
3076.60 273
3076.73 280
3076.86 285
3076.98 289
3077.11 290
3077.24 288
3077.37 282
3077.49 274
3077.62 263
3077.75 251
3077.87 240
3078.00 231
3078.13 224
3078.26 219
3078.38 215
3078.51 211
3078.64 207
3078.76 204
3078.89 202
3079.02 202
3079.15 206
3079.27 211
3079.40 217
3079.53 223
3079.65 226
3079.78 225
3079.91 220
3080.04 212
3080.16 203
3080.29 192
3080.42 180
3080.54 167
3080.67 153
3080.80 138
3080.93 124
3081.05 110
3081.18 100
3081.31 94
3081.44 93
3081.56 94
3081.69 95
3081.82 92
3081.94 83
3082.07 66
3082.20 42
3082.33 13
3082.45 0
3082.58 0
3082.71 0
3082.83 0
3082.96 0
3083.09 0
3083.22 0
3083.34 0
3083.47 19
3083.60 47
3083.73 74
3083.85 97
3083.98 113
3084.11 120
3084.23 119
3084.36 111
3084.49 101
3084.62 90
3084.74 83
3084.87 82
3085.00 85
3085.13 91
3085.25 98
3085.38 103
3085.51 105
3085.63 103
3085.76 97
3085.89 89
3086.02 78
3086.14 66
3086.27 54
3086.40 44
3086.53 37
3086.65 32
3086.78 31
3086.91 32
3087.04 35
3087.16 38
3087.29 40
3087.42 41
3087.54 39
3087.67 37
3087.80 36
3087.93 37
3088.05 41
3088.18 48
3088.31 56
3088.44 64
3088.56 70
3088.69 70
3088.82 63
3088.95 50
3089.07 31
3089.20 11
3089.33 0
3089.45 0
3089.58 0
3089.71 0
3089.84 0
3089.96 9
3090.09 30
3090.22 50
3090.35 66
3090.47 74
3090.60 76
3090.73 72
3090.86 64
3090.98 54
3091.11 46
3091.24 41
3091.37 40
3091.49 41
3091.62 41
3091.75 39
3091.88 34
3092.00 24
3092.13 12
3092.26 0
3092.38 0
3092.51 0
3092.64 0
3092.77 0
3092.89 0
3093.02 0
3093.15 0
3093.28 2
3093.40 15
3093.53 30
3093.66 44
3093.79 56
3093.91 65
3094.04 69
3094.17 68
3094.30 63
3094.42 56
3094.55 49
3094.68 43
3094.81 40
3094.93 39
3095.06 42
3095.19 47
3095.32 55
3095.44 66
3095.57 80
3095.70 97
3095.83 117
3095.95 139
3096.08 159
3096.21 175
3096.34 184
3096.46 184
3096.59 174
3096.72 157
3096.85 136
3096.97 117
3097.10 102
3097.23 96
3097.36 99
3097.48 109
3097.61 124
3097.74 137
3097.87 146
3097.99 147
3098.12 139
3098.25 125
3098.38 106
3098.50 86
3098.63 67
3098.76 51
3098.89 40
3099.02 33
3099.14 30
3099.27 30
3099.40 32
3099.53 33
3099.65 32
3099.78 29
3099.91 24
3100.04 17
3100.16 10
3100.29 4
3100.42 1
3100.55 0
3100.67 2
3100.80 5
3100.93 10
3101.06 15
3101.18 21
3101.31 27
3101.44 34
3101.57 40
3101.69 46
3101.82 51
3101.95 54
3102.08 56
3102.21 56
3102.33 57
3102.46 57
3102.59 59
3102.72 62
3102.84 65
3102.97 68
3103.10 70
3103.23 70
3103.35 70
3103.48 70
3103.61 69
3103.74 70
3103.86 70
3103.99 70
3104.12 69
3104.25 67
3104.38 64
3104.50 59
3104.63 53
3104.76 46
3104.89 37
3105.01 26
3105.14 13
3105.27 0
3105.40 0
3105.52 0
3105.65 0
3105.78 0
3105.91 0
3106.04 0
3106.16 0
3106.29 9
3106.42 22
3106.55 32
3106.67 38
3106.80 42
3106.93 46
3107.06 52
3107.19 61
3107.31 74
3107.44 88
3107.57 100
3107.70 109
3107.82 112
3107.95 111
3108.08 107
3108.21 102
3108.33 98
3108.46 98
3108.59 102
3108.72 106
3108.85 110
3108.97 110
3109.10 105
3109.23 94
3109.36 77
3109.48 56
3109.61 36
3109.74 19
3109.87 9
3110.00 8
3110.12 18
3110.25 35
3110.38 58
3110.51 82
3110.63 102
3110.76 114
3110.89 117
3111.02 112
3111.15 100
3111.27 85
3111.40 69
3111.53 54
3111.66 44
3111.79 38
3111.91 36
3112.04 37
3112.17 41
3112.30 47
3112.42 54
3112.55 61
3112.68 67
3112.81 71
3112.94 72
3113.06 71
3113.19 68
3113.32 63
3113.45 58
3113.58 53
3113.70 47
3113.83 40
3113.96 34
3114.09 29
3114.21 25
3114.34 25
3114.47 31
3114.60 42
3114.73 57
3114.85 73
3114.98 86
3115.11 93
3115.24 90
3115.37 79
3115.49 61
3115.62 41
3115.75 22
3115.88 11
3116.01 9
3116.13 16
3116.26 33
3116.39 56
3116.52 82
3116.64 107
3116.77 130
3116.90 146
3117.03 154
3117.16 155
3117.28 148
3117.41 136
3117.54 123
3117.67 110
3117.80 101
3117.92 97
3118.05 98
3118.18 101
3118.31 107
3118.44 112
3118.56 117
3118.69 121
3118.82 125
3118.95 129
3119.08 133
3119.20 138
3119.33 143
3119.46 145
3119.59 146
3119.72 145
3119.84 142
3119.97 140
3120.10 139
3120.23 141
3120.36 147
3120.48 157
3120.61 169
3120.74 180
3120.87 187
3121.00 189
3121.12 186
3121.25 178
3121.38 169
3121.51 161
3121.64 157
3121.76 158
3121.89 164
3122.02 172
3122.15 180
3122.28 184
3122.40 184
3122.53 178
3122.66 167
3122.79 151
3122.92 133
3123.04 113
3123.17 93
3123.30 73
3123.43 53
3123.56 35
3123.69 21
3123.81 12
3123.94 7
3124.07 8
3124.20 13
3124.33 21
3124.45 28
3124.58 34
3124.71 37
3124.84 35
3124.97 31
3125.09 23
3125.22 14
3125.35 5
3125.48 0
3125.61 0
3125.73 0
3125.86 0
3125.99 5
3126.12 16
3126.25 27
3126.38 34
3126.50 37
3126.63 33
3126.76 23
3126.89 10
3127.02 0
3127.14 0
3127.27 0
3127.40 0
3127.53 0
3127.66 0
3127.79 0
3127.91 0
3128.04 4
3128.17 24
3128.30 45
3128.43 66
3128.55 86
3128.68 104
3128.81 120
3128.94 133
3129.07 142
3129.20 146
3129.32 145
3129.45 138
3129.58 127
3129.71 112
3129.84 97
3129.96 84
3130.09 74
3130.22 70
3130.35 71
3130.48 79
3130.61 91
3130.73 106
3130.86 121
3130.99 136
3131.12 148
3131.25 159
3131.37 168
3131.50 176
3131.63 185
3131.76 195
3131.89 206
3132.02 217
3132.14 227
3132.27 234
3132.40 238
3132.53 239
3132.66 237
3132.79 235
3132.91 233
3133.04 230
3133.17 227
3133.30 224
3133.43 219
3133.56 213
3133.68 206
3133.81 201
3133.94 197
3134.07 197
3134.20 201
3134.32 209
3134.45 220
3134.58 235
3134.71 253
3134.84 272
3134.97 292
3135.09 311
3135.22 330
3135.35 347
3135.48 361
3135.61 373
3135.74 381
3135.86 387
3135.99 389
3136.12 385
3136.25 377
3136.38 365
3136.51 350
3136.63 334
3136.76 319
3136.89 307
3137.02 300
3137.15 296
3137.28 296
3137.40 298
3137.53 301
3137.66 304
3137.79 309
3137.92 313
3138.05 317
3138.17 320
3138.30 320
3138.43 318
3138.56 311
3138.69 302
3138.82 292
3138.95 282
3139.07 272
3139.20 263
3139.33 254
3139.46 243
3139.59 231
3139.72 217
3139.84 202
3139.97 186
3140.10 172
3140.23 162
3140.36 156
3140.49 154
3140.61 154
3140.74 156
3140.87 158
3141.00 160
3141.13 161
3141.26 160
3141.39 158
3141.51 156
3141.64 152
3141.77 145
3141.90 133
3142.03 119
3142.16 101
3142.28 81
3142.41 62
3142.54 43
3142.67 27
3142.80 14
3142.93 3
3143.06 0
3143.18 0
3143.31 0
3143.44 0
3143.57 0
3143.70 0
3143.83 0
3143.95 0
3144.08 3
3144.21 21
3144.34 40
3144.47 57
3144.60 71
3144.73 79
3144.85 82
3144.98 79
3145.11 74
3145.24 67
3145.37 60
3145.50 55
3145.63 51
3145.75 48
3145.88 44
3146.01 39
3146.14 31
3146.27 23
3146.40 14
3146.52 7
3146.65 3
3146.78 3
3146.91 7
3147.04 15
3147.17 24
3147.30 32
3147.42 37
3147.55 37
3147.68 31
3147.81 21
3147.94 9
3148.07 0
3148.20 0
3148.32 0
3148.45 0
3148.58 7
3148.71 23
3148.84 40
3148.97 57
3149.10 71
3149.22 81
3149.35 86
3149.48 85
3149.61 80
3149.74 71
3149.87 60
3150.00 50
3150.13 43
3150.25 42
3150.38 47
3150.51 60
3150.64 78
3150.77 100
3150.90 125
3151.03 151
3151.15 176
3151.28 198
3151.41 215
3151.54 228
3151.67 235
3151.80 238
3151.93 235
3152.05 230
3152.18 221
3152.31 211
3152.44 199
3152.57 188
3152.70 177
3152.83 167
3152.96 159
3153.08 153
3153.21 147
3153.34 140
3153.47 130
3153.60 117
3153.73 98
3153.86 75
3153.99 49
3154.11 22
3154.24 0
3154.37 0
3154.50 0
3154.63 0
3154.76 0
3154.89 0
3155.01 10
3155.14 38
3155.27 65
3155.40 86
3155.53 98
3155.66 99
3155.79 89
3155.92 69
3156.04 43
3156.17 16
3156.30 0
3156.43 0
3156.56 0
3156.69 0
3156.82 0
3156.95 0
3157.07 0
3157.20 0
3157.33 6
3157.46 37
3157.59 70
3157.72 100
3157.85 123
3157.98 138
3158.10 144
3158.23 142
3158.36 133
3158.49 122
3158.62 111
3158.75 102
3158.88 98
3159.01 99
3159.14 106
3159.26 119
3159.39 138
3159.52 161
3159.65 186
3159.78 210
3159.91 231
3160.04 247
3160.17 255
3160.29 258
3160.42 258
3160.55 259
3160.68 265
3160.81 277
3160.94 295
3161.07 319
3161.20 342
3161.33 360
3161.45 369
3161.58 365
3161.71 348
3161.84 320
3161.97 284
3162.10 244
3162.23 205
3162.36 170
3162.48 145
3162.61 129
3162.74 122
3162.87 124
3163.00 130
3163.13 138
3163.26 144
3163.39 146
3163.52 143
3163.64 137
3163.77 128
3163.90 120
3164.03 115
3164.16 114
3164.29 118
3164.42 124
3164.55 132
3164.68 139
3164.81 143
3164.93 144
3165.06 141
3165.19 136
3165.32 129
3165.45 123
3165.58 119
3165.71 118
3165.84 120
3165.97 125
3166.09 132
3166.22 139
3166.35 143
3166.48 144
3166.61 140
3166.74 131
3166.87 117
3167.00 99
3167.13 79
3167.26 58
3167.38 36
3167.51 15
3167.64 0
3167.77 0
3167.90 0
3168.03 0
3168.16 0
3168.29 0
3168.42 22
3168.54 49
3168.67 74
3168.80 90
3168.93 97
3169.06 93
3169.19 79
3169.32 60
3169.45 39
3169.58 18
3169.71 2
3169.83 0
3169.96 0
3170.09 0
3170.22 0
3170.35 0
3170.48 0
3170.61 0
3170.74 0
3170.87 0
3171.00 10
3171.13 27
3171.25 49
3171.38 74
3171.51 100
3171.64 127
3171.77 151
3171.90 172
3172.03 188
3172.16 201
3172.29 212
3172.42 222
3172.54 231
3172.67 241
3172.80 249
3172.93 255
3173.06 256
3173.19 254
3173.32 247
3173.45 239
3173.58 231
3173.71 226
3173.84 226
3173.97 231
3174.09 238
3174.22 245
3174.35 249
3174.48 248
3174.61 241
3174.74 229
3174.87 216
3175.00 201
3175.13 188
3175.26 176
3175.39 164
3175.51 150
3175.64 134
3175.77 114
3175.90 93
3176.03 73
3176.16 59
3176.29 55
3176.42 61
3176.55 79
3176.68 106
3176.81 138
3176.94 170
3177.06 199
3177.19 220
3177.32 233
3177.45 237
3177.58 233
3177.71 221
3177.84 204
3177.97 182
3178.10 156
3178.23 130
3178.36 104
3178.49 83
3178.61 66
3178.74 57
3178.87 55
3179.00 61
3179.13 71
3179.26 85
3179.39 101
3179.52 116
3179.65 130
3179.78 140
3179.91 147
3180.04 151
3180.17 150
3180.29 145
3180.42 135
3180.55 122
3180.68 107
3180.81 91
3180.94 77
3181.07 66
3181.20 61
3181.33 63
3181.46 71
3181.59 85
3181.72 102
3181.85 121
3181.97 140
3182.10 157
3182.23 171
3182.36 181
3182.49 188
3182.62 190
3182.75 189
3182.88 184
3183.01 176
3183.14 168
3183.27 162
3183.40 160
3183.53 165
3183.66 176
3183.78 195
3183.91 221
3184.04 253
3184.17 289
3184.30 326
3184.43 364
3184.56 402
3184.69 439
3184.82 474
3184.95 509
3185.08 543
3185.21 576
3185.34 609
3185.47 642
3185.60 675
3185.72 710
3185.85 749
3185.98 792
3186.11 841
3186.24 895
3186.37 954
3186.50 1015
3186.63 1075
3186.76 1134
3186.89 1191
3187.02 1247
3187.15 1303
3187.28 1360
3187.41 1419
3187.54 1479
3187.67 1539
3187.79 1600
3187.92 1661
3188.05 1722
3188.18 1786
3188.31 1855
3188.44 1930
3188.57 2010
3188.70 2094
3188.83 2178
3188.96 2259
3189.09 2334
3189.22 2400
3189.35 2457
3189.48 2507
3189.61 2550
3189.74 2591
3189.87 2633
3189.99 2679
3190.12 2728
3190.25 2781
3190.38 2835
3190.51 2884
3190.64 2922
3190.77 2945
3190.90 2949
3191.03 2936
3191.16 2907
3191.29 2866
3191.42 2820
3191.55 2770
3191.68 2719
3191.81 2667
3191.94 2613
3192.07 2555
3192.20 2494
3192.32 2429
3192.45 2363
3192.58 2297
3192.71 2233
3192.84 2172
3192.97 2114
3193.10 2058
3193.23 2002
3193.36 1946
3193.49 1890
3193.62 1833
3193.75 1776
3193.88 1719
3194.01 1664
3194.14 1610
3194.27 1557
3194.40 1503
3194.53 1448
3194.66 1392
3194.79 1332
3194.91 1268
3195.04 1200
3195.17 1129
3195.30 1058
3195.43 987
3195.56 921
3195.69 862
3195.82 814
3195.95 776
3196.08 751
3196.21 735
3196.34 725
3196.47 718
3196.60 711
3196.73 699
3196.86 682
3196.99 660
3197.12 635
3197.25 608
3197.38 581
3197.51 556
3197.64 535
3197.77 519
3197.89 509
3198.02 504
3198.15 503
3198.28 505
3198.41 507
3198.54 506
3198.67 498
3198.80 481
3198.93 456
3199.06 425
3199.19 392
3199.32 362
3199.45 338
3199.58 324
3199.71 319
3199.84 320
3199.97 324
3200.10 325
3200.23 323
3200.36 316
3200.49 305
3200.62 293
3200.75 282
3200.88 273
3201.01 265
3201.14 258
3201.27 248
3201.39 236
3201.52 220
3201.65 203
3201.78 184
3201.91 167
3202.04 153
3202.17 144
3202.30 140
3202.43 143
3202.56 153
3202.69 170
3202.82 192
3202.95 216
3203.08 241
3203.21 264
3203.34 282
3203.47 294
3203.60 301
3203.73 304
3203.86 304
3203.99 303
3204.12 302
3204.25 303
3204.38 303
3204.51 304
3204.64 305
3204.77 306
3204.90 309
3205.03 314
3205.16 321
3205.29 331
3205.42 342
3205.55 353
3205.68 363
3205.80 373
3205.93 381
3206.06 390
3206.19 400
3206.32 412
3206.45 428
3206.58 448
3206.71 469
3206.84 490
3206.97 509
3207.10 524
3207.23 535
3207.36 542
3207.49 546
3207.62 548
3207.75 547
3207.88 542
3208.01 532
3208.14 513
3208.27 487
3208.40 454
3208.53 420
3208.66 387
3208.79 362
3208.92 345
3209.05 339
3209.18 341
3209.31 348
3209.44 357
3209.57 366
3209.70 372
3209.83 374
3209.96 371
3210.09 364
3210.22 351
3210.35 334
3210.48 315
3210.61 293
3210.74 271
3210.87 250
3211.00 229
3211.13 208
3211.26 186
3211.39 164
3211.52 140
3211.65 116
3211.78 94
3211.91 73
3212.04 57
3212.17 45
3212.30 40
3212.43 40
3212.56 48
3212.69 62
3212.82 81
3212.95 105
3213.08 130
3213.21 155
3213.33 178
3213.46 198
3213.59 214
3213.72 227
3213.85 238
3213.98 246
3214.11 251
3214.24 253
3214.37 253
3214.50 248
3214.63 243
3214.76 240
3214.89 242
3215.02 253
3215.15 276
3215.28 310
3215.41 354
3215.54 403
3215.67 453
3215.80 501
3215.93 543
3216.06 580
3216.19 610
3216.32 635
3216.45 656
3216.58 672
3216.71 682
3216.84 685
3216.97 680
3217.10 668
3217.23 651
3217.36 632
3217.49 617
3217.62 609
3217.75 611
3217.88 621
3218.01 640
3218.14 664
3218.27 689
3218.40 709
3218.53 724
3218.66 731
3218.79 732
3218.92 727
3219.05 720
3219.18 712
3219.31 705
3219.44 700
3219.57 695
3219.70 689
3219.83 682
3219.96 671
3220.09 656
3220.22 636
3220.35 611
3220.48 583
3220.61 551
3220.74 517
3220.87 481
3221.00 444
3221.13 408
3221.26 373
3221.39 342
3221.52 315
3221.65 292
3221.78 273
3221.91 257
3222.04 242
3222.17 227
3222.30 212
3222.43 198
3222.56 183
3222.70 169
3222.83 156
3222.96 143
3223.09 130
3223.22 115
3223.35 99
3223.48 81
3223.61 60
3223.74 37
3223.87 14
3224.00 0
3224.13 0
3224.26 0
3224.39 0
3224.52 0
3224.65 0
3224.78 0
3224.91 0
3225.04 9
3225.17 24
3225.30 37
3225.43 49
3225.56 60
3225.69 73
3225.82 87
3225.95 102
3226.08 116
3226.21 128
3226.34 137
3226.47 142
3226.60 145
3226.73 146
3226.86 148
3226.99 151
3227.12 157
3227.25 166
3227.38 177
3227.51 188
3227.64 198
3227.77 205
3227.90 209
3228.03 206
3228.16 199
3228.29 187
3228.42 172
3228.55 158
3228.68 147
3228.81 141
3228.94 142
3229.07 148
3229.20 157
3229.33 166
3229.46 173
3229.59 174
3229.72 171
3229.85 165
3229.98 158
3230.11 152
3230.25 151
3230.38 155
3230.51 165
3230.64 178
3230.77 195
3230.90 214
3231.03 234
3231.16 254
3231.29 271
3231.42 284
3231.55 291
3231.68 290
3231.81 280
3231.94 265
3232.07 248
3232.20 233
3232.33 224
3232.46 223
3232.59 230
3232.72 244
3232.85 261
3232.98 279
3233.11 296
3233.24 313
3233.37 332
3233.50 354
3233.63 380
3233.76 412
3233.89 449
3234.02 488
3234.15 528
3234.28 564
3234.41 594
3234.54 616
3234.67 629
3234.81 631
3234.94 623
3235.07 607
3235.20 583
3235.33 554
3235.46 522
3235.59 489
3235.72 458
3235.85 429
3235.98 404
3236.11 382
3236.24 365
3236.37 351
3236.50 338
3236.63 327
3236.76 315
3236.89 304
3237.02 291
3237.15 277
3237.28 261
3237.41 243
3237.54 224
3237.67 205
3237.80 188
3237.93 176
3238.06 170
3238.20 172
3238.33 181
3238.46 195
3238.59 212
3238.72 227
3238.85 240
3238.98 248
3239.11 251
3239.24 251
3239.37 250
3239.50 248
3239.63 245
3239.76 241
3239.89 234
3240.02 222
3240.15 207
3240.28 189
3240.41 170
3240.54 154
3240.67 144
3240.80 142
3240.93 150
3241.06 163
3241.20 180
3241.33 195
3241.46 204
3241.59 204
3241.72 193
3241.85 173
3241.98 147
3242.11 119
3242.24 92
3242.37 68
3242.50 49
3242.63 35
3242.76 24
3242.89 15
3243.02 8
3243.15 3
3243.28 0
3243.41 0
3243.54 0
3243.67 0
3243.81 0
3243.94 0
3244.07 0
3244.20 0
3244.33 0
3244.46 1
3244.59 12
3244.72 25
3244.85 39
3244.98 52
3245.11 62
3245.24 70
3245.37 74
3245.50 78
3245.63 81
3245.76 87
3245.89 95
3246.02 107
3246.15 121
3246.29 137
3246.42 152
3246.55 165
3246.68 174
3246.81 177
3246.94 175
3247.07 167
3247.20 155
3247.33 139
3247.46 122
3247.59 106
3247.72 93
3247.85 83
3247.98 76
3248.11 71
3248.24 67
3248.37 63
3248.51 58
3248.64 54
3248.77 49
3248.90 46
3249.03 44
3249.16 44
3249.29 45
3249.42 48
3249.55 51
3249.68 55
3249.81 59
3249.94 63
3250.07 67
3250.20 69
3250.33 68
3250.47 64
3250.60 57
3250.73 47
3250.86 38
3250.99 30
3251.12 26
3251.25 25
3251.38 27
3251.51 30
3251.64 33
3251.77 34
3251.90 34
3252.03 33
3252.16 33
3252.29 36
3252.43 42
3252.56 50
3252.69 60
3252.82 69
3252.95 76
3253.08 77
3253.21 73
3253.34 63
3253.47 49
3253.60 34
3253.73 20
3253.86 9
3253.99 2
3254.12 0
3254.26 1
3254.39 6
3254.52 12
3254.65 17
3254.78 21
3254.91 24
3255.04 25
3255.17 26
3255.30 27
3255.43 29
3255.56 33
3255.69 38
3255.82 41
3255.95 41
3256.09 36
3256.22 28
3256.35 15
3256.48 0
3256.61 0
3256.74 0
3256.87 0
3257.00 0
3257.13 0
3257.26 0
3257.39 4
3257.52 14
3257.66 19
3257.79 20
3257.92 17
3258.05 14
3258.18 13
3258.31 16
3258.44 23
3258.57 35
3258.70 48
3258.83 61
3258.96 69
3259.09 72
3259.22 70
3259.36 66
3259.49 61
3259.62 60
3259.75 64
3259.88 73
3260.01 86
3260.14 102
3260.27 115
3260.40 125
3260.53 130
3260.66 130
3260.80 125
3260.93 118
3261.06 109
3261.19 101
3261.32 94
3261.45 89
3261.58 85
3261.71 84
3261.84 83
3261.97 82
3262.10 80
3262.23 75
3262.37 66
3262.50 55
3262.63 41
3262.76 29
3262.89 19
3263.02 16
3263.15 21
3263.28 34
3263.41 54
3263.54 80
3263.67 106
3263.81 131
3263.94 151
3264.07 166
3264.20 177
3264.33 184
3264.46 190
3264.59 197
3264.72 205
3264.85 214
3264.98 222
3265.12 227
3265.25 230
3265.38 230
3265.51 228
3265.64 227
3265.77 226
3265.90 227
3266.03 228
3266.16 228
3266.29 223
3266.42 209
3266.56 188
3266.69 160
3266.82 129
3266.95 101
3267.08 80
3267.21 71
3267.34 73
3267.47 86
3267.60 103
3267.73 121
3267.87 135
3268.00 143
3268.13 144
3268.26 141
3268.39 134
3268.52 127
3268.65 120
3268.78 115
3268.91 111
3269.04 108
3269.18 105
3269.31 104
3269.44 105
3269.57 107
3269.70 111
3269.83 115
3269.96 119
3270.09 121
3270.22 121
3270.36 116
3270.49 109
3270.62 98
3270.75 85
3270.88 73
3271.01 63
3271.14 57
3271.27 56
3271.40 62
3271.53 71
3271.67 83
3271.80 93
3271.93 98
3272.06 96
3272.19 88
3272.32 74
3272.45 57
3272.58 42
3272.71 31
3272.85 25
3272.98 27
3273.11 35
3273.24 49
3273.37 65
3273.50 81
3273.63 96
3273.76 108
3273.89 116
3274.03 120
3274.16 120
3274.29 117
3274.42 112
3274.55 103
3274.68 93
3274.81 80
3274.94 66
3275.07 51
3275.21 38
3275.34 27
3275.47 18
3275.60 10
3275.73 4
3275.86 0
3275.99 0
3276.12 0
3276.26 0
3276.39 0
3276.52 0
3276.65 0
3276.78 0
3276.91 0
3277.04 9
3277.17 18
3277.30 27
3277.44 34
3277.57 40
3277.70 44
3277.83 45
3277.96 45
3278.09 42
3278.22 39
3278.35 37
3278.49 37
3278.62 38
3278.75 40
3278.88 42
3279.01 44
3279.14 45
3279.27 45
3279.40 44
3279.54 43
3279.67 43
3279.80 42
3279.93 42
3280.06 42
3280.19 42
3280.32 43
3280.45 45
3280.59 47
3280.72 48
3280.85 47
3280.98 44
3281.11 38
3281.24 30
3281.37 22
3281.50 16
3281.64 14
3281.77 17
3281.90 26
3282.03 41
3282.16 61
3282.29 82
3282.42 102
3282.55 119
3282.69 131
3282.82 136
3282.95 134
3283.08 128
3283.21 117
3283.34 106
3283.47 93
3283.61 80
3283.74 68
3283.87 56
3284.00 45
3284.13 34
3284.26 25
3284.39 18
3284.52 13
3284.66 11
3284.79 11
3284.92 13
3285.05 16
3285.18 18
3285.31 19
3285.44 19
3285.58 16
3285.71 12
3285.84 8
3285.97 6
3286.10 6
3286.23 10
3286.36 18
3286.49 28
3286.63 40
3286.76 52
3286.89 62
3287.02 69
3287.15 73
3287.28 74
3287.41 74
3287.55 73
3287.68 71
3287.81 71
3287.94 70
3288.07 69
3288.20 67
3288.33 64
3288.47 59
3288.60 53
3288.73 46
3288.86 41
3288.99 38
3289.12 39
3289.25 43
3289.39 50
3289.52 60
3289.65 72
3289.78 84
3289.91 96
3290.04 107
3290.17 117
3290.31 125
3290.44 130
3290.57 133
3290.70 134
3290.83 132
3290.96 128
3291.09 121
3291.23 113
3291.36 103
3291.49 91
3291.62 77
3291.75 62
3291.88 45
3292.02 28
3292.15 11
3292.28 0
3292.41 0
3292.54 0
3292.67 0
3292.80 0
3292.94 0
3293.07 0
3293.20 2
3293.33 23
3293.46 43
3293.59 61
3293.72 74
3293.86 83
3293.99 87
3294.12 90
3294.25 92
3294.38 95
3294.51 98
3294.65 103
3294.78 107
3294.91 109
3295.04 106
3295.17 99
3295.30 88
3295.43 75
3295.57 60
3295.70 46
3295.83 35
3295.96 26
3296.09 19
3296.22 14
3296.36 10
3296.49 7
3296.62 5
3296.75 4
3296.88 4
3297.01 4
3297.15 3
3297.28 0
3297.41 0
3297.54 0
3297.67 0
3297.80 0
3297.93 0
3298.07 0
3298.20 3
3298.33 10
3298.46 16
3298.59 21
3298.72 24
3298.86 26
3298.99 28
3299.12 30
3299.25 35
3299.38 44
3299.51 56
3299.65 72
3299.78 90
3299.91 108
3300.04 123
3300.17 131
3300.30 131
3300.44 123
3300.57 107
3300.70 87
3300.83 66
3300.96 47
3301.09 34
3301.23 28
3301.36 30
3301.49 38
3301.62 51
3301.75 67
3301.88 86
3302.02 105
3302.15 123
3302.28 140
3302.41 152
3302.54 160
3302.67 162
3302.81 158
3302.94 150
3303.07 138
3303.20 125
3303.33 111
3303.46 98
3303.60 87
3303.73 77
3303.86 69
3303.99 63
3304.12 59
3304.26 56
3304.39 56
3304.52 58
3304.65 62
3304.78 66
3304.91 71
3305.05 75
3305.18 77
3305.31 76
3305.44 71
3305.57 64
3305.70 54
3305.84 42
3305.97 30
3306.10 19
3306.23 11
3306.36 8
3306.49 12
3306.63 22
3306.76 40
3306.89 64
3307.02 93
3307.15 123
3307.29 154
3307.42 184
3307.55 211
3307.68 233
3307.81 251
3307.94 263
3308.08 268
3308.21 266
3308.34 255
3308.47 237
3308.60 214
3308.74 187
3308.87 159
3309.00 134
3309.13 114
3309.26 102
3309.39 97
3309.53 100
3309.66 109
3309.79 120
3309.92 132
3310.05 143
3310.19 150
3310.32 152
3310.45 151
3310.58 149
3310.71 148
3310.85 149
3310.98 153
3311.11 161
3311.24 173
3311.37 187
3311.50 200
3311.64 211
3311.77 219
3311.90 223
3312.03 221
3312.16 214
3312.30 200
3312.43 183
3312.56 162
3312.69 140
3312.82 119
3312.96 101
3313.09 88
3313.22 79
3313.35 75
3313.48 73
3313.61 73
3313.75 71
3313.88 67
3314.01 61
3314.14 52
3314.27 41
3314.41 29
3314.54 17
3314.67 7
3314.80 0
3314.93 0
3315.07 0
3315.20 0
3315.33 0
3315.46 0
3315.59 0
3315.73 0
3315.86 0
3315.99 2
3316.12 19
3316.25 41
3316.39 67
3316.52 96
3316.65 126
3316.78 154
3316.91 179
3317.05 200
3317.18 218
3317.31 234
3317.44 250
3317.57 268
3317.71 288
3317.84 310
3317.97 332
3318.10 352
3318.23 369
3318.37 380
3318.50 385
3318.63 384
3318.76 380
3318.89 374
3319.03 369
3319.16 364
3319.29 361
3319.42 359
3319.55 357
3319.69 355
3319.82 350
3319.95 342
3320.08 333
3320.21 322
3320.35 311
3320.48 300
3320.61 291
3320.74 285
3320.87 283
3321.01 285
3321.14 291
3321.27 299
3321.40 308
3321.53 317
3321.67 325
3321.80 332
3321.93 338
3322.06 344
3322.20 351
3322.33 359
3322.46 364
3322.59 367
3322.72 364
3322.86 356
3322.99 341
3323.12 322
3323.25 299
3323.38 277
3323.52 256
3323.65 238
3323.78 223
3323.91 212
3324.04 205
3324.18 200
3324.31 199
3324.44 198
3324.57 199
3324.71 201
3324.84 204
3324.97 209
3325.10 215
3325.23 223
3325.37 232
3325.50 241
3325.63 247
3325.76 250
3325.89 250
3326.03 247
3326.16 242
3326.29 238
3326.42 234
3326.56 232
3326.69 231
3326.82 231
3326.95 228
3327.08 224
3327.22 217
3327.35 208
3327.48 200
3327.61 195
3327.75 193
3327.88 195
3328.01 202
3328.14 213
3328.27 227
3328.41 242
3328.54 258
3328.67 273
3328.80 286
3328.94 296
3329.07 301
3329.20 300
3329.33 294
3329.46 285
3329.60 276
3329.73 270
3329.86 268
3329.99 272
3330.13 281
3330.26 291
3330.39 298
3330.52 301
3330.65 297
3330.79 286
3330.92 269
3331.05 249
3331.18 226
3331.32 202
3331.45 179
3331.58 156
3331.71 133
3331.84 112
3331.98 91
3332.11 70
3332.24 48
3332.37 25
3332.51 2
3332.64 0
3332.77 0
3332.90 0
3333.04 0
3333.17 0
3333.30 0
3333.43 0
3333.56 1
3333.70 37
3333.83 73
3333.96 106
3334.09 133
3334.23 153
3334.36 166
3334.49 172
3334.62 170
3334.76 164
3334.89 154
3335.02 144
3335.15 134
3335.29 129
3335.42 128
3335.55 133
3335.68 144
3335.81 160
3335.95 178
3336.08 197
3336.21 215
3336.34 230
3336.48 242
3336.61 249
3336.74 252
3336.87 249
3337.01 241
3337.14 227
3337.27 207
3337.40 181
3337.54 150
3337.67 119
3337.80 91
3337.93 69
3338.07 55
3338.20 51
3338.33 54
3338.46 61
3338.59 67
3338.73 68
3338.86 62
3338.99 50
3339.12 33
3339.26 16
3339.39 3
3339.52 0
3339.65 0
3339.79 9
3339.92 25
3340.05 44
3340.18 64
3340.32 82
3340.45 97
3340.58 110
3340.71 119
3340.85 127
3340.98 133
3341.11 137
3341.24 139
3341.38 140
3341.51 142
3341.64 146
3341.77 153
3341.91 167
3342.04 187
3342.17 212
3342.30 239
3342.44 267
3342.57 292
3342.70 311
3342.83 326
3342.97 335
3343.10 341
3343.23 346
3343.36 351
3343.50 357
3343.63 364
3343.76 369
3343.89 373
3344.03 373
3344.16 369
3344.29 361
3344.42 352
3344.56 343
3344.69 337
3344.82 333
3344.95 332
3345.09 332
3345.22 333
3345.35 332
3345.48 330
3345.62 328
3345.75 326
3345.88 326
3346.01 326
3346.15 325
3346.28 322
3346.41 315
3346.54 302
3346.68 284
3346.81 263
3346.94 240
3347.08 218
3347.21 199
3347.34 182
3347.47 168
3347.61 154
3347.74 139
3347.87 122
3348.00 104
3348.14 86
3348.27 70
3348.40 56
3348.53 44
3348.67 35
3348.80 25
3348.93 14
3349.06 1
3349.20 0
3349.33 0
3349.46 0
3349.59 0
3349.73 0
3349.86 0
3349.99 0
3350.13 4
3350.26 14
3350.39 24
3350.52 32
3350.66 41
3350.79 49
3350.92 58
3351.05 66
3351.19 72
3351.32 76
3351.45 77
3351.58 73
3351.72 67
3351.85 58
3351.98 49
3352.12 41
3352.25 34
3352.38 30
3352.51 27
3352.65 26
3352.78 26
3352.91 25
3353.04 26
3353.18 28
3353.31 30
3353.44 32
3353.57 34
3353.71 33
3353.84 30
3353.97 23
3354.11 14
3354.24 5
3354.37 0
3354.50 0
3354.64 0
3354.77 0
3354.90 0
3355.03 0
3355.17 0
3355.30 0
3355.43 0
3355.57 0
3355.70 0
3355.83 9
3355.96 24
3356.10 43
3356.23 64
3356.36 85
3356.50 105
3356.63 123
3356.76 138
3356.89 152
3357.03 166
3357.16 182
3357.29 201
3357.42 224
3357.56 251
3357.69 281
3357.82 314
3357.96 346
3358.09 377
3358.22 404
3358.35 427
3358.49 444
3358.62 456
3358.75 463
3358.89 467
3359.02 471
3359.15 477
3359.28 487
3359.42 505
3359.55 529
3359.68 558
3359.82 590
3359.95 621
3360.08 648
3360.21 668
3360.35 680
3360.48 685
3360.61 684
3360.75 679
3360.88 673
3361.01 670
3361.14 670
3361.28 675
3361.41 685
3361.54 698
3361.68 713
3361.81 725
3361.94 734
3362.07 739
3362.21 741
3362.34 743
3362.47 747
3362.61 756
3362.74 771
3362.87 790
3363.00 811
3363.14 830
3363.27 842
3363.40 844
3363.54 834
3363.67 814
3363.80 785
3363.93 751
3364.07 715
3364.20 678
3364.33 643
3364.47 609
3364.60 576
3364.73 543
3364.87 509
3365.00 476
3365.13 443
3365.26 416
3365.40 395
3365.53 383
3365.66 378
3365.80 379
3365.93 381
3366.06 382
3366.19 377
3366.33 365
3366.46 348
3366.59 327
3366.73 307
3366.86 290
3366.99 280
3367.13 278
3367.26 281
3367.39 289
3367.52 298
3367.66 305
3367.79 307
3367.92 304
3368.06 295
3368.19 282
3368.32 268
3368.46 255
3368.59 247
3368.72 244
3368.85 245
3368.99 250
3369.12 255
3369.25 258
3369.39 256
3369.52 250
3369.65 241
3369.79 231
3369.92 222
3370.05 215
3370.18 210
3370.32 209
3370.45 210
3370.58 212
3370.72 213
3370.85 211
3370.98 207
3371.12 200
3371.25 190
3371.38 178
3371.52 165
3371.65 152
3371.78 140
3371.91 133
3372.05 130
3372.18 132
3372.31 140
3372.45 154
3372.58 170
3372.71 188
3372.85 205
3372.98 219
3373.11 228
3373.25 230
3373.38 226
3373.51 216
3373.64 201
3373.78 183
3373.91 165
3374.04 150
3374.18 140
3374.31 138
3374.44 143
3374.58 153
3374.71 168
3374.84 182
3374.98 195
3375.11 204
3375.24 211
3375.38 219
3375.51 228
3375.64 239
3375.78 252
3375.91 264
3376.04 273
3376.17 276
3376.31 271
3376.44 258
3376.57 241
3376.71 222
3376.84 206
3376.97 195
3377.11 190
3377.24 195
3377.37 206
3377.51 224
3377.64 244
3377.77 264
3377.91 283
3378.04 299
3378.17 313
3378.31 325
3378.44 338
3378.57 353
3378.71 370
3378.84 390
3378.97 412
3379.10 434
3379.24 456
3379.37 478
3379.50 502
3379.64 527
3379.77 553
3379.90 579
3380.04 603
3380.17 622
3380.30 633
3380.44 636
3380.57 631
3380.70 619
3380.84 602
3380.97 582
3381.10 562
3381.24 543
3381.37 525
3381.50 508
3381.64 492
3381.77 477
3381.90 461
3382.04 441
3382.17 417
3382.30 387
3382.44 350
3382.57 308
3382.70 263
3382.84 220
3382.97 181
3383.10 153
3383.24 136
3383.37 131
3383.50 138
3383.64 154
3383.77 175
3383.90 196
3384.04 215
3384.17 230
3384.30 240
3384.44 247
3384.57 251
3384.70 253
3384.84 253
3384.97 250
3385.10 243
3385.24 231
3385.37 215
3385.50 197
3385.64 180
3385.77 167
3385.90 160
3386.04 160
3386.17 168
3386.30 182
3386.44 198
3386.57 214
3386.70 227
3386.84 236
3386.97 238
3387.10 236
3387.24 228
3387.37 219
3387.50 211
3387.64 206
3387.77 205
3387.90 211
3388.04 222
3388.17 238
3388.30 256
3388.44 274
3388.57 292
3388.70 309
3388.84 324
3388.97 338
3389.10 350
3389.24 360
3389.37 367
3389.50 369
3389.64 365
3389.77 356
3389.90 343
3390.04 328
3390.17 313
3390.30 299
3390.44 288
3390.57 278
3390.70 270
3390.84 261
3390.97 251
3391.11 238
3391.24 222
3391.37 204
3391.51 183
3391.64 163
3391.77 147
3391.91 136
3392.04 134
3392.17 141
3392.31 155
3392.44 173
3392.57 194
3392.71 213
3392.84 228
3392.97 236
3393.11 238
3393.24 233
3393.37 225
3393.51 214
3393.64 203
3393.77 195
3393.91 191
3394.04 193
3394.18 199
3394.31 208
3394.44 218
3394.58 227
3394.71 236
3394.84 243
3394.98 251
3395.11 263
3395.24 280
3395.38 305
3395.51 338
3395.64 377
3395.78 419
3395.91 459
3396.04 494
3396.18 523
3396.31 542
3396.45 551
3396.58 551
3396.71 544
3396.85 533
3396.98 520
3397.11 509
3397.25 503
3397.38 505
3397.51 516
3397.65 534
3397.78 556
3397.91 581
3398.05 604
3398.18 623
3398.32 636
3398.45 642
3398.58 640
3398.72 632
3398.85 618
3398.98 602
3399.12 586
3399.25 572
3399.38 563
3399.52 557
3399.65 553
3399.79 547
3399.92 538
3400.05 522
3400.19 501
3400.32 476
3400.45 449
3400.59 426
3400.72 408
3400.85 397
3400.99 392
3401.12 393
3401.26 396
3401.39 399
3401.52 399
3401.66 393
3401.79 381
3401.92 363
3402.06 340
3402.19 315
3402.32 290
3402.46 269
3402.59 251
3402.73 238
3402.86 229
3402.99 224
3403.13 222
3403.26 222
3403.39 227
3403.53 235
3403.66 246
3403.80 259
3403.93 270
3404.06 276
3404.20 274
3404.33 262
3404.46 243
3404.60 218
3404.73 191
3404.87 166
3405.00 146
3405.13 131
3405.27 120
3405.40 112
3405.53 104
3405.67 95
3405.80 84
3405.94 69
3406.07 51
3406.20 31
3406.34 11
3406.47 0
3406.60 0
3406.74 0
3406.87 0
3407.01 0
3407.14 0
3407.27 0
3407.41 0
3407.54 10
3407.67 34
3407.81 58
3407.94 78
3408.08 94
3408.21 105
3408.34 110
3408.48 112
3408.61 113
3408.74 115
3408.88 121
3409.01 130
3409.15 141
3409.28 156
3409.41 171
3409.55 187
3409.68 203
3409.81 219
3409.95 235
3410.08 251
3410.22 265
3410.35 275
3410.48 280
3410.62 280
3410.75 273
3410.89 260
3411.02 241
3411.15 220
3411.29 200
3411.42 182
3411.55 169
3411.69 163
3411.82 164
3411.96 172
3412.09 183
3412.22 194
3412.36 203
3412.49 210
3412.63 212
3412.76 212
3412.89 209
3413.03 205
3413.16 201
3413.30 197
3413.43 192
3413.56 186
3413.70 178
3413.83 169
3413.96 158
3414.10 145
3414.23 130
3414.37 115
3414.50 98
3414.63 79
3414.77 60
3414.90 39
3415.04 19
3415.17 1
3415.30 0
3415.44 0
3415.57 0
3415.71 0
3415.84 0
3415.97 0
3416.11 0
3416.24 4
3416.38 17
3416.51 31
3416.64 47
3416.78 65
3416.91 83
3417.05 101
3417.18 116
3417.31 126
3417.45 128
3417.58 124
3417.72 111
3417.85 90
3417.98 64
3418.12 34
3418.25 4
3418.39 0
3418.52 0
3418.65 0
3418.79 0
3418.92 0
3419.06 0
3419.19 0
3419.32 0
3419.46 19
3419.59 49
3419.73 79
3419.86 109
3419.99 135
3420.13 156
3420.26 172
3420.40 181
3420.53 185
3420.66 184
3420.80 180
3420.93 174
3421.07 168
3421.20 161
3421.33 156
3421.47 151
3421.60 147
3421.74 144
3421.87 142
3422.00 141
3422.14 138
3422.27 133
3422.41 125
3422.54 113
3422.67 97
3422.81 77
3422.94 55
3423.08 32
3423.21 10
3423.34 0
3423.48 0
3423.61 0
3423.75 0
3423.88 0
3424.02 0
3424.15 0
3424.28 0
3424.42 9
3424.55 22
3424.69 31
3424.82 34
3424.95 32
3425.09 23
3425.22 11
3425.36 0
3425.49 0
3425.62 0
3425.76 0
3425.89 0
3426.03 1
3426.16 23
3426.30 47
3426.43 69
3426.56 87
3426.70 97
3426.83 100
3426.97 98
3427.10 93
3427.23 88
3427.37 84
3427.50 81
3427.64 78
3427.77 74
3427.91 67
3428.04 56
3428.17 42
3428.31 27
3428.44 12
3428.58 0
3428.71 0
3428.84 0
3428.98 0
3429.11 0
3429.25 0
3429.38 0
3429.52 9
3429.65 18
3429.78 25
3429.92 30
3430.05 33
3430.19 32
3430.32 28
3430.46 24
3430.59 21
3430.72 20
3430.86 22
3430.99 28
3431.13 36
3431.26 46
3431.39 55
3431.53 62
3431.66 68
3431.80 72
3431.93 76
3432.07 82
3432.20 89
3432.33 99
3432.47 110
3432.60 123
3432.74 134
3432.87 145
3433.01 154
3433.14 163
3433.27 172
3433.41 182
3433.54 192
3433.68 203
3433.81 215
3433.95 227
3434.08 239
3434.21 250
3434.35 262
3434.48 272
3434.62 281
3434.75 285
3434.89 283
3435.02 273
3435.15 255
3435.29 228
3435.42 196
3435.56 160
3435.69 125
3435.83 95
3435.96 72
3436.10 58
3436.23 52
3436.36 53
3436.50 58
3436.63 66
3436.77 75
3436.90 85
3437.04 94
3437.17 105
3437.30 115
3437.44 124
3437.57 131
3437.71 133
3437.84 131
3437.98 124
3438.11 113
3438.25 101
3438.38 90
3438.51 81
3438.65 76
3438.78 75
3438.92 77
3439.05 83
3439.19 92
3439.32 104
3439.45 116
3439.59 128
3439.72 138
3439.86 145
3439.99 148
3440.13 147
3440.26 144
3440.40 140
3440.53 135
3440.66 130
3440.80 126
3440.93 123
3441.07 120
3441.20 118
3441.34 116
3441.47 116
3441.61 117
3441.74 119
3441.87 122
3442.01 125
3442.14 127
3442.28 124
3442.41 117
3442.55 106
3442.68 90
3442.82 72
3442.95 55
3443.08 42
3443.22 36
3443.35 40
3443.49 51
3443.62 70
3443.76 94
3443.89 118
3444.03 140
3444.16 156
3444.29 165
3444.43 167
3444.56 163
3444.70 153
3444.83 141
3444.97 128
3445.10 116
3445.24 107
3445.37 100
3445.51 96
3445.64 93
3445.77 92
3445.91 89
3446.04 86
3446.18 79
3446.31 71
3446.45 61
3446.58 50
3446.72 37
3446.85 25
3446.99 13
3447.12 2
3447.25 0
3447.39 0
3447.52 0
3447.66 0
3447.79 0
3447.93 2
3448.06 12
3448.20 20
3448.33 28
3448.47 32
3448.60 34
3448.73 32
3448.87 25
3449.00 16
3449.14 3
3449.27 0
3449.41 0
3449.54 0
3449.68 0
3449.81 0
3449.95 0
3450.08 0
3450.22 2
3450.35 22
3450.48 39
3450.62 51
3450.75 58
3450.89 60
3451.02 57
3451.16 51
3451.29 43
3451.43 35
3451.56 26
3451.70 16
3451.83 7
3451.97 0
3452.10 0
3452.24 0
3452.37 0
3452.50 0
3452.64 11
3452.77 25
3452.91 39
3453.04 49
3453.18 53
3453.31 52
3453.45 46
3453.58 36
3453.72 26
3453.85 19
3453.99 16
3454.12 17
3454.26 22
3454.39 29
3454.52 39
3454.66 51
3454.79 64
3454.93 79
3455.06 96
3455.20 113
3455.33 130
3455.47 146
3455.60 159
3455.74 171
3455.87 185
3456.01 201
3456.14 223
3456.28 250
3456.41 282
3456.55 315
3456.68 345
3456.81 370
3456.95 386
3457.08 396
3457.22 400
3457.35 402
3457.49 402
3457.62 401
3457.76 399
3457.89 394
3458.03 386
3458.16 375
3458.30 360
3458.43 343
3458.57 326
3458.70 311
3458.84 297
3458.97 285
3459.11 276
3459.24 268
3459.38 264
3459.51 264
3459.65 270
3459.78 280
3459.91 294
3460.05 310
3460.18 327
3460.32 342
3460.45 353
3460.59 360
3460.72 362
3460.86 359
3460.99 353
3461.13 344
3461.26 332
3461.40 320
3461.53 310
3461.67 301
3461.80 295
3461.94 292
3462.07 289
3462.21 287
3462.34 282
3462.48 271
3462.61 255
3462.75 234
3462.88 209
3463.02 182
3463.15 156
3463.29 134
3463.42 120
3463.56 114
3463.69 116
3463.83 126
3463.96 142
3464.10 161
3464.23 179
3464.36 195
3464.50 207
3464.63 215
3464.77 219
3464.90 222
3465.04 226
3465.17 232
3465.31 240
3465.44 252
3465.58 264
3465.71 277
3465.85 289
3465.98 299
3466.12 308
3466.25 316
3466.39 322
3466.52 326
3466.66 328
3466.79 327
3466.93 321
3467.06 313
3467.20 303
3467.33 293
3467.47 284
3467.60 276
3467.74 272
3467.87 269
3468.01 267
3468.14 265
3468.28 265
3468.41 267
3468.55 270
3468.68 275
3468.82 281
3468.95 285
3469.09 286
3469.22 284
3469.36 281
3469.49 278
3469.63 280
3469.76 288
3469.90 306
3470.03 331
3470.17 361
3470.30 392
3470.44 421
3470.57 443
3470.71 458
3470.84 465
3470.98 467
3471.11 467
3471.25 468
3471.38 472
3471.52 482
3471.65 498
3471.79 520
3471.92 546
3472.06 575
3472.19 606
3472.33 638
3472.46 671
3472.60 704
3472.73 738
3472.87 773
3473.00 806
3473.14 836
3473.27 862
3473.41 883
3473.54 899
3473.68 910
3473.81 919
3473.95 927
3474.08 936
3474.22 945
3474.35 953
3474.49 960
3474.62 963
3474.76 964
3474.89 962
3475.03 959
3475.16 957
3475.30 960
3475.43 967
3475.57 978
3475.71 992
3475.84 1005
3475.98 1014
3476.11 1018
3476.25 1015
3476.38 1006
3476.52 995
3476.65 984
3476.79 975
3476.92 969
3477.06 969
3477.19 973
3477.33 979
3477.46 983
3477.60 985
3477.73 980
3477.87 969
3478.00 949
3478.14 922
3478.27 889
3478.41 853
3478.54 817
3478.68 783
3478.81 750
3478.95 720
3479.08 692
3479.22 664
3479.35 637
3479.49 609
3479.62 583
3479.76 560
3479.89 541
3480.03 526
3480.17 513
3480.30 503
3480.44 493
3480.57 484
3480.71 476
3480.84 471
3480.98 469
3481.11 473
3481.25 481
3481.38 491
3481.52 501
3481.65 507
3481.79 507
3481.92 500
3482.06 487
3482.19 468
3482.33 445
3482.46 421
3482.60 397
3482.73 374
3482.87 352
3483.01 333
3483.14 318
3483.28 306
3483.41 297
3483.55 290
3483.68 282
3483.82 271
3483.95 257
3484.09 237
3484.22 214
3484.36 190
3484.49 168
3484.63 152
3484.76 143
3484.90 141
3485.03 145
3485.17 152
3485.30 159
3485.44 163
3485.58 163
3485.71 158
3485.85 147
3485.98 133
3486.12 118
3486.25 104
3486.39 93
3486.52 85
3486.66 81
3486.79 80
3486.93 82
3487.06 85
3487.20 90
3487.33 98
3487.47 108
3487.61 120
3487.74 134
3487.88 148
3488.01 159
3488.15 169
3488.28 175
3488.42 180
3488.55 183
3488.69 185
3488.82 187
3488.96 186
3489.09 182
3489.23 173
3489.37 158
3489.50 137
3489.64 113
3489.77 90
3489.91 70
3490.04 57
3490.18 52
3490.31 56
3490.45 65
3490.58 77
3490.72 89
3490.85 98
3490.99 101
3491.13 99
3491.26 92
3491.40 84
3491.53 78
3491.67 74
3491.80 74
3491.94 78
3492.07 83
3492.21 88
3492.34 89
3492.48 87
3492.62 81
3492.75 74
3492.89 67
3493.02 63
3493.16 65
3493.29 71
3493.43 82
3493.56 96
3493.70 111
3493.83 126
3493.97 139
3494.11 150
3494.24 159
3494.38 166
3494.51 170
3494.65 171
3494.78 170
3494.92 164
3495.05 154
3495.19 140
3495.32 122
3495.46 101
3495.60 80
3495.73 58
3495.87 38
3496.00 21
3496.14 6
3496.27 0
3496.41 0
3496.54 0
3496.68 0
3496.82 0
3496.95 0
3497.09 0
3497.22 0
3497.36 0
3497.49 12
3497.63 31
3497.76 53
3497.90 76
3498.03 99
3498.17 121
3498.31 141
3498.44 158
3498.58 171
3498.71 179
3498.85 184
3498.98 186
3499.12 188
3499.25 192
3499.39 199
3499.53 210
3499.66 225
3499.80 242
3499.93 259
3500.07 273
3500.20 282
3500.34 286
3500.48 284
3500.61 279
3500.75 270
3500.88 260
3501.02 251
3501.15 243
3501.29 237
3501.42 232
3501.56 227
3501.70 222
3501.83 215
3501.97 207
3502.10 198
3502.24 190
3502.37 183
3502.51 179
3502.65 180
3502.78 185
3502.92 195
3503.05 208
3503.19 223
3503.32 239
3503.46 256
3503.59 274
3503.73 292
3503.87 312
3504.00 332
3504.14 351
3504.27 369
3504.41 383
3504.54 395
3504.68 402
3504.82 407
3504.95 410
3505.09 411
3505.22 413
3505.36 414
3505.49 414
3505.63 415
3505.77 416
3505.90 417
3506.04 418
3506.17 419
3506.31 422
3506.44 427
3506.58 434
3506.72 442
3506.85 452
3506.99 462
3507.12 471
3507.26 478
3507.39 484
3507.53 487
3507.67 490
3507.80 491
3507.94 493
3508.07 496
3508.21 501
3508.34 509
3508.48 520
3508.62 535
3508.75 554
3508.89 577
3509.02 600
3509.16 622
3509.29 640
3509.43 649
3509.57 650
3509.70 640
3509.84 623
3509.97 601
3510.11 576
3510.24 551
3510.38 527
3510.52 503
3510.65 478
3510.79 452
3510.92 425
3511.06 397
3511.20 370
3511.33 346
3511.47 326
3511.60 309
3511.74 297
3511.87 286
3512.01 277
3512.15 269
3512.28 265
3512.42 266
3512.55 273
3512.69 287
3512.83 305
3512.96 324
3513.10 341
3513.23 349
3513.37 348
3513.50 337
3513.64 317
3513.78 294
3513.91 269
3514.05 246
3514.18 228
3514.32 212
3514.46 199
3514.59 186
3514.73 174
3514.86 163
3515.00 154
3515.13 148
3515.27 144
3515.41 144
3515.54 144
3515.68 143
3515.81 140
3515.95 134
3516.09 126
3516.22 117
3516.36 109
3516.49 104
3516.63 103
3516.77 106
3516.90 114
3517.04 124
3517.17 137
3517.31 151
3517.45 166
3517.58 178
3517.72 187
3517.85 191
3517.99 188
3518.12 177
3518.26 161
3518.40 140
3518.53 119
3518.67 100
3518.80 87
3518.94 82
3519.08 86
3519.21 100
3519.35 122
3519.48 148
3519.62 175
3519.76 199
3519.89 217
3520.03 226
3520.16 225
3520.30 216
3520.44 201
3520.57 182
3520.71 163
3520.84 147
3520.98 134
3521.12 128
3521.25 127
3521.39 131
3521.52 138
3521.66 146
3521.80 154
3521.93 161
3522.07 165
3522.20 165
3522.34 162
3522.48 158
3522.61 154
3522.75 151
3522.88 149
3523.02 150
3523.16 151
3523.29 151
3523.43 146
3523.56 137
3523.70 123
3523.84 107
3523.97 90
3524.11 78
3524.24 73
3524.38 76
3524.52 88
3524.65 105
3524.79 126
3524.92 146
3525.06 162
3525.20 173
3525.33 178
3525.47 176
3525.61 171
3525.74 162
3525.88 154
3526.01 146
3526.15 140
3526.29 138
3526.42 136
3526.56 136
3526.69 135
3526.83 132
3526.97 126
3527.10 117
3527.24 105
3527.37 93
3527.51 81
3527.65 71
3527.78 65
3527.92 63
3528.06 65
3528.19 70
3528.33 77
3528.46 85
3528.60 93
3528.74 101
3528.87 107
3529.01 112
3529.14 116
3529.28 122
3529.42 130
3529.55 141
3529.69 155
3529.83 171
3529.96 188
3530.10 203
3530.23 214
3530.37 220
3530.51 219
3530.64 213
3530.78 203
3530.91 190
3531.05 176
3531.19 162
3531.32 150
3531.46 140
3531.60 131
3531.73 123
3531.87 114
3532.00 103
3532.14 91
3532.28 78
3532.41 64
3532.55 50
3532.69 34
3532.82 19
3532.96 2
3533.09 0
3533.23 0
3533.37 0
3533.50 0
3533.64 0
3533.78 0
3533.91 0
3534.05 2
3534.18 26
3534.32 47
3534.46 64
3534.59 76
3534.73 82
3534.87 84
3535.00 82
3535.14 78
3535.27 72
3535.41 66
3535.55 60
3535.68 54
3535.82 50
3535.96 48
3536.09 47
3536.23 49
3536.36 54
3536.50 61
3536.64 71
3536.77 83
3536.91 96
3537.05 108
3537.18 119
3537.32 127
3537.45 133
3537.59 136
3537.73 139
3537.86 141
3538.00 142
3538.14 141
3538.27 139
3538.41 134
3538.55 127
3538.68 118
3538.82 106
3538.95 94
3539.09 80
3539.23 67
3539.36 55
3539.50 45
3539.64 37
3539.77 34
3539.91 36
3540.04 40
3540.18 47
3540.32 54
3540.45 58
3540.59 59
3540.73 55
3540.86 46
3541.00 32
3541.14 15
3541.27 0
3541.41 0
3541.54 0
3541.68 0
3541.82 0
3541.95 0
3542.09 0
3542.23 0
3542.36 2
3542.50 15
3542.64 28
3542.77 39
3542.91 49
3543.05 57
3543.18 63
3543.32 68
3543.45 71
3543.59 76
3543.73 82
3543.86 92
3544.00 107
3544.14 127
3544.27 151
3544.41 177
3544.55 203
3544.68 227
3544.82 246
3544.96 258
3545.09 263
3545.23 264
3545.36 262
3545.50 260
3545.64 262
3545.77 268
3545.91 281
3546.05 301
3546.18 325
3546.32 350
3546.46 374
3546.59 395
3546.73 410
3546.87 417
3547.00 419
3547.14 417
3547.28 414
3547.41 416
3547.55 423
3547.69 439
3547.82 462
3547.96 491
3548.09 522
3548.23 551
3548.37 575
3548.50 591
3548.64 600
3548.78 601
3548.91 594
3549.05 580
3549.19 559
3549.32 533
3549.46 504
3549.60 472
3549.73 439
3549.87 407
3550.01 377
3550.14 350
3550.28 326
3550.42 305
3550.55 289
3550.69 279
3550.83 276
3550.96 281
3551.10 290
3551.24 299
3551.37 307
3551.51 308
3551.65 303
3551.78 292
3551.92 278
3552.05 264
3552.19 252
3552.33 245
3552.46 242
3552.60 243
3552.74 245
3552.87 248
3553.01 253
3553.15 258
3553.28 262
3553.42 265
3553.56 264
3553.69 257
3553.83 243
3553.97 221
3554.10 195
3554.24 167
3554.38 140
3554.51 118
3554.65 102
3554.79 93
3554.92 91
3555.06 93
3555.20 96
3555.33 99
3555.47 99
3555.61 95
3555.74 87
3555.88 75
3556.02 61
3556.15 47
3556.29 35
3556.43 27
3556.56 23
3556.70 25
3556.84 29
3556.97 35
3557.11 40
3557.25 44
3557.38 44
3557.52 40
3557.66 33
3557.79 25
3557.93 19
3558.07 16
3558.20 14
3558.34 15
3558.48 17
3558.61 19
3558.75 19
3558.89 18
3559.02 17
3559.16 17
3559.30 21
3559.43 29
3559.57 40
3559.71 52
3559.84 63
3559.98 71
3560.12 77
3560.26 80
3560.39 82
3560.53 85
3560.67 91
3560.80 99
3560.94 109
3561.08 117
3561.21 122
3561.35 124
3561.49 121
3561.62 115
3561.76 105
3561.90 95
3562.03 85
3562.17 76
3562.31 69
3562.44 66
3562.58 65
3562.72 67
3562.85 71
3562.99 77
3563.13 85
3563.26 92
3563.40 99
3563.54 104
3563.67 107
3563.81 108
3563.95 109
3564.09 110
3564.22 113
3564.36 118
3564.50 124
3564.63 131
3564.77 136
3564.91 137
3565.04 131
3565.18 119
3565.32 100
3565.45 79
3565.59 56
3565.73 37
3565.86 24
3566.00 19
3566.14 21
3566.27 32
3566.41 48
3566.55 71
3566.69 97
3566.82 124
3566.96 148
3567.10 168
3567.23 180
3567.37 185
3567.51 182
3567.64 175
3567.78 167
3567.92 162
3568.05 162
3568.19 168
3568.33 177
3568.46 187
3568.60 196
3568.74 202
3568.88 203
3569.01 201
3569.15 197
3569.29 192
3569.42 189
3569.56 186
3569.70 184
3569.83 180
3569.97 174
3570.11 166
3570.24 158
3570.38 149
3570.52 142
3570.66 138
3570.79 136
3570.93 136
3571.07 133
3571.20 126
3571.34 112
3571.48 91
3571.61 65
3571.75 37
3571.89 12
3572.03 0
3572.16 0
3572.30 0
3572.44 2
3572.57 24
3572.71 52
3572.85 83
3572.98 115
3573.12 145
3573.26 170
3573.40 188
3573.53 199
3573.67 201
3573.81 197
3573.94 188
3574.08 178
3574.22 169
3574.35 163
3574.49 158
3574.63 154
3574.77 148
3574.90 137
3575.04 122
3575.18 103
3575.31 80
3575.45 58
3575.59 38
3575.72 23
3575.86 13
3576.00 6
3576.14 2
3576.27 0
3576.41 0
3576.55 0
3576.68 0
3576.82 0
3576.96 0
3577.10 0
3577.23 0
3577.37 0
3577.51 0
3577.64 0
3577.78 4
3577.92 12
3578.05 25
3578.19 41
3578.33 59
3578.47 74
3578.60 87
3578.74 95
3578.88 102
3579.01 111
3579.15 124
3579.29 145
3579.43 172
3579.56 203
3579.70 234
3579.84 260
3579.97 277
3580.11 283
3580.25 277
3580.39 264
3580.52 245
3580.66 226
3580.80 209
3580.93 197
3581.07 190
3581.21 189
3581.35 191
3581.48 193
3581.62 195
3581.76 195
3581.89 192
3582.03 187
3582.17 181
3582.31 176
3582.44 173
3582.58 171
3582.72 171
3582.85 172
3582.99 172
3583.13 172
3583.27 172
3583.40 173
3583.54 176
3583.68 181
3583.82 187
3583.95 194
3584.09 200
3584.23 202
3584.36 200
3584.50 190
3584.64 176
3584.78 157
3584.91 138
3585.05 121
3585.19 109
3585.32 104
3585.46 105
3585.60 109
3585.74 114
3585.87 116
3586.01 115
3586.15 109
3586.29 100
3586.42 92
3586.56 87
3586.70 88
3586.83 93
3586.97 102
3587.11 111
3587.25 119
3587.38 125
3587.52 127
3587.66 127
3587.80 127
3587.93 126
3588.07 127
3588.21 126
3588.34 123
3588.48 116
3588.62 105
3588.76 90
3588.89 73
3589.03 55
3589.17 41
3589.31 29
3589.44 22
3589.58 18
3589.72 17
3589.85 16
3589.99 19
3590.13 23
3590.27 31
3590.40 42
3590.54 56
3590.68 70
3590.82 84
3590.95 95
3591.09 102
3591.23 106
3591.37 108
3591.50 113
3591.64 120
3591.78 132
3591.91 149
3592.05 169
3592.19 190
3592.33 210
3592.46 227
3592.60 240
3592.74 248
3592.88 252
3593.01 253
3593.15 249
3593.29 242
3593.43 229
3593.56 213
3593.70 194
3593.84 175
3593.98 159
3594.11 148
3594.25 144
3594.39 147
3594.52 154
3594.66 164
3594.80 175
3594.94 184
3595.07 191
3595.21 196
3595.35 200
3595.49 202
3595.62 203
3595.76 202
3595.90 198
3596.04 190
3596.17 180
3596.31 166
3596.45 152
3596.59 138
3596.72 125
3596.86 114
3597.00 103
3597.14 93
3597.27 83
3597.41 72
3597.55 61
3597.69 48
3597.82 35
3597.96 21
3598.10 8
3598.24 0
3598.37 0
3598.51 0
3598.65 0
3598.79 0
3598.92 0
3599.06 0
3599.20 0
3599.34 5
3599.47 23
3599.61 41
3599.75 59
3599.89 77
3600.02 94
3600.16 110
3600.30 124
3600.44 136
3600.57 147
3600.71 156
3600.85 164
3600.99 170
3601.12 175
3601.26 179
3601.40 182
3601.54 184
3601.67 186
3601.81 188
3601.95 188
3602.09 187
3602.22 184
3602.36 179
3602.50 173
3602.64 169
3602.77 167
3602.91 170
3603.05 179
3603.19 194
3603.32 214
3603.46 235
3603.60 256
3603.74 275
3603.87 291
3604.01 302
3604.15 309
3604.29 313
3604.43 314
3604.56 312
3604.70 308
3604.84 301
3604.98 292
3605.11 280
3605.25 267
3605.39 254
3605.53 241
3605.66 228
3605.80 217
3605.94 206
3606.08 194
3606.21 182
3606.35 170
3606.49 161
3606.63 156
3606.76 158
3606.90 166
3607.04 181
3607.18 200
3607.32 219
3607.45 234
3607.59 242
3607.73 242
3607.87 233
3608.00 219
3608.14 200
3608.28 178
3608.42 157
3608.55 137
3608.69 120
3608.83 104
3608.97 91
3609.11 80
3609.24 70
3609.38 63
3609.52 56
3609.66 52
3609.79 49
3609.93 48
3610.07 52
3610.21 59
3610.34 70
3610.48 84
3610.62 99
3610.76 113
3610.90 123
3611.03 127
3611.17 124
3611.31 116
3611.45 104
3611.58 92
3611.72 82
3611.86 75
3612.00 70
3612.13 67
3612.27 62
3612.41 54
3612.55 43
3612.69 30
3612.82 17
3612.96 5
3613.10 0
3613.24 0
3613.37 0
3613.51 0
3613.65 0
3613.79 1
3613.93 5
3614.06 7
3614.20 9
3614.34 9
3614.48 7
3614.61 4
3614.75 0
3614.89 0
3615.03 0
3615.17 0
3615.30 0
3615.44 0
3615.58 0
3615.72 7
3615.85 20
3615.99 38
3616.13 59
3616.27 82
3616.41 104
3616.54 121
3616.68 131
3616.82 132
3616.96 127
3617.10 115
3617.23 102
3617.37 89
3617.51 81
3617.65 77
3617.78 78
3617.92 82
3618.06 87
3618.20 93
3618.34 99
3618.47 106
3618.61 114
3618.75 124
3618.89 139
3619.03 157
3619.16 175
3619.30 192
3619.44 205
3619.58 211
3619.71 209
3619.85 198
3619.99 178
3620.13 151
3620.27 119
3620.40 86
3620.54 54
3620.68 28
3620.82 8
3620.96 0
3621.09 0
3621.23 0
3621.37 4
3621.51 13
3621.65 23
3621.78 32
3621.92 40
3622.06 49
3622.20 58
3622.34 67
3622.47 76
3622.61 83
3622.75 88
3622.89 90
3623.02 89
3623.16 87
3623.30 84
3623.44 82
3623.58 84
3623.71 88
3623.85 95
3623.99 103
3624.13 112
3624.27 120
3624.40 125
3624.54 127
3624.68 127
3624.82 125
3624.96 122
3625.09 119
3625.23 117
3625.37 116
3625.51 114
3625.65 110
3625.78 103
3625.92 91
3626.06 77
3626.20 60
3626.34 45
3626.47 33
3626.61 24
3626.75 19
3626.89 16
3627.03 13
3627.16 9
3627.30 2
3627.44 0
3627.58 0
3627.72 0
3627.85 0
3627.99 0
3628.13 0
3628.27 0
3628.41 4
3628.55 10
3628.68 13
3628.82 15
3628.96 16
3629.10 18
3629.24 22
3629.37 28
3629.51 38
3629.65 49
3629.79 62
3629.93 75
3630.06 88
3630.20 101
3630.34 112
3630.48 124
3630.62 135
3630.75 147
3630.89 158
3631.03 168
3631.17 176
3631.31 181
3631.44 181
3631.58 176
3631.72 166
3631.86 154
3632.00 142
3632.14 133
3632.27 129
3632.41 132
3632.55 142
3632.69 158
3632.83 176
3632.96 194
3633.10 207
3633.24 216
3633.38 217
3633.52 213
3633.65 203
3633.79 191
3633.93 179
3634.07 166
3634.21 154
3634.35 144
3634.48 133
3634.62 120
3634.76 106
3634.90 88
3635.04 67
3635.17 43
3635.31 20
3635.45 0
3635.59 0
3635.73 0
3635.87 0
3636.00 0
3636.14 0
3636.28 0
3636.42 3
3636.56 6
3636.70 7
3636.83 8
3636.97 12
3637.11 19
3637.25 31
3637.39 47
3637.52 62
3637.66 75
3637.80 82
3637.94 84
3638.08 81
3638.22 76
3638.35 68
3638.49 60
3638.63 52
3638.77 43
3638.91 33
3639.05 23
3639.18 12
3639.32 2
3639.46 0
3639.60 0
3639.74 0
3639.87 0
3640.01 0
3640.15 7
3640.29 14
3640.43 22
3640.57 31
3640.70 41
3640.84 54
3640.98 67
3641.12 80
3641.26 89
3641.40 93
3641.53 91
3641.67 81
3641.81 66
3641.95 47
3642.09 26
3642.23 6
3642.36 0
3642.50 0
3642.64 0
3642.78 0
3642.92 0
3643.06 0
3643.19 0
3643.33 0
3643.47 0
3643.61 13
3643.75 30
3643.89 51
3644.02 74
3644.16 99
3644.30 123
3644.44 145
3644.58 161
3644.72 172
3644.85 176
3644.99 174
3645.13 169
3645.27 161
3645.41 152
3645.55 143
3645.68 134
3645.82 125
3645.96 116
3646.10 106
3646.24 98
3646.38 91
3646.51 87
3646.65 86
3646.79 90
3646.93 97
3647.07 106
3647.21 117
3647.35 126
3647.48 134
3647.62 138
3647.76 138
3647.90 135
3648.04 131
3648.18 125
3648.31 119
3648.45 112
3648.59 103
3648.73 92
3648.87 79
3649.01 63
3649.14 48
3649.28 34
3649.42 23
3649.56 17
3649.70 15
3649.84 17
3649.98 21
3650.11 23
3650.25 24
3650.39 23
3650.53 19
3650.67 14
3650.81 9
3650.94 6
3651.08 6
3651.22 7
3651.36 9
3651.50 11
3651.64 11
3651.78 9
3651.91 4
3652.05 0
3652.19 0
3652.33 0
3652.47 0
3652.61 0
3652.75 0
3652.88 0
3653.02 7
3653.16 18
3653.30 29
3653.44 40
3653.58 53
3653.72 67
3653.85 83
3653.99 101
3654.13 121
3654.27 141
3654.41 159
3654.55 174
3654.68 184
3654.82 189
3654.96 190
3655.10 188
3655.24 187
3655.38 186
3655.52 188
3655.65 192
3655.79 196
3655.93 200
3656.07 200
3656.21 198
3656.35 192
3656.49 183
3656.63 171
3656.76 159
3656.90 147
3657.04 135
3657.18 125
3657.32 115
3657.46 105
3657.60 95
3657.73 87
3657.87 79
3658.01 74
3658.15 71
3658.29 72
3658.43 78
3658.57 88
3658.70 102
3658.84 119
3658.98 139
3659.12 159
3659.26 176
3659.40 190
3659.54 196
3659.67 194
3659.81 184
3659.95 166
3660.09 144
3660.23 121
3660.37 99
3660.51 81
3660.65 69
3660.78 62
3660.92 57
3661.06 55
3661.20 51
3661.34 46
3661.48 40
3661.62 33
3661.75 28
3661.89 26
3662.03 26
3662.17 28
3662.31 29
3662.45 28
3662.59 24
3662.73 17
3662.86 10
3663.00 5
3663.14 3
3663.28 6
3663.42 15
3663.56 26
3663.70 39
3663.84 49
3663.97 57
3664.11 62
3664.25 64
3664.39 63
3664.53 62
3664.67 61
3664.81 62
3664.95 64
3665.08 66
3665.22 68
3665.36 68
3665.50 67
3665.64 64
3665.78 60
3665.92 56
3666.06 53
3666.19 52
3666.33 52
3666.47 54
3666.61 56
3666.75 57
3666.89 58
3667.03 59
3667.17 61
3667.30 65
3667.44 72
3667.58 83
3667.72 96
3667.86 112
3668.00 130
3668.14 152
3668.28 177
3668.41 203
3668.55 229
3668.69 253
3668.83 274
3668.97 289
3669.11 300
3669.25 307
3669.39 312
3669.53 319
3669.66 330
3669.80 344
3669.94 363
3670.08 384
3670.22 405
3670.36 426
3670.50 445
3670.64 459
3670.78 470
3670.91 478
3671.05 487
3671.19 496
3671.33 507
3671.47 519
3671.61 534
3671.75 550
3671.89 564
3672.02 575
3672.16 581
3672.30 584
3672.44 583
3672.58 580
3672.72 574
3672.86 568
3673.00 563
3673.14 559
3673.28 556
3673.41 556
3673.55 556
3673.69 556
3673.83 555
3673.97 550
3674.11 541
3674.25 527
3674.39 509
3674.53 489
3674.66 469
3674.80 451
3674.94 436
3675.08 423
3675.22 411
3675.36 397
3675.50 379
3675.64 355
3675.78 327
3675.91 294
3676.05 262
3676.19 232
3676.33 208
3676.47 190
3676.61 176
3676.75 167
3676.89 158
3677.03 149
3677.17 139
3677.30 127
3677.44 117
3677.58 112
3677.72 113
3677.86 122
3678.00 139
3678.14 161
3678.28 185
3678.42 209
3678.56 229
3678.69 243
3678.83 251
3678.97 254
3679.11 252
3679.25 246
3679.39 238
3679.53 228
3679.67 219
3679.81 209
3679.95 203
3680.08 199
3680.22 200
3680.36 204
3680.50 210
3680.64 215
3680.78 219
3680.92 217
3681.06 210
3681.20 197
3681.34 181
3681.48 164
3681.61 151
3681.75 145
3681.89 148
3682.03 159
3682.17 176
3682.31 197
3682.45 217
3682.59 234
3682.73 247
3682.87 257
3683.00 266
3683.14 278
3683.28 294
3683.42 313
3683.56 333
3683.70 352
3683.84 366
3683.98 372
3684.12 371
3684.26 364
3684.40 352
3684.54 340
3684.67 329
3684.81 322
3684.95 318
3685.09 319
3685.23 322
3685.37 326
3685.51 330
3685.65 332
3685.79 333
3685.93 331
3686.07 327
3686.20 322
3686.34 317
3686.48 313
3686.62 312
3686.76 314
3686.90 318
3687.04 323
3687.18 326
3687.32 326
3687.46 321
3687.60 311
3687.74 299
3687.87 287
3688.01 279
3688.15 276
3688.29 279
3688.43 284
3688.57 289
3688.71 288
3688.85 279
3688.99 261
3689.13 234
3689.27 202
3689.41 167
3689.55 133
3689.68 102
3689.82 75
3689.96 52
3690.10 34
3690.24 20
3690.38 9
3690.52 1
3690.66 0
3690.80 0
3690.94 0
3691.08 0
3691.22 0
3691.36 0
3691.49 0
3691.63 0
3691.77 0
3691.91 6
3692.05 14
3692.19 23
3692.33 33
3692.47 43
3692.61 53
3692.75 62
3692.89 71
3693.03 78
3693.17 83
3693.31 87
3693.44 92
3693.58 98
3693.72 107
3693.86 119
3694.00 133
3694.14 147
3694.28 160
3694.42 168
3694.56 173
3694.70 174
3694.84 175
3694.98 178
3695.12 185
3695.26 196
3695.39 210
3695.53 227
3695.67 243
3695.81 256
3695.95 264
3696.09 267
3696.23 266
3696.37 262
3696.51 256
3696.65 249
3696.79 242
3696.93 235
3697.07 229
3697.21 223
3697.35 220
3697.48 222
3697.62 228
3697.76 240
3697.90 257
3698.04 277
3698.18 297
3698.32 314
3698.46 327
3698.60 334
3698.74 335
3698.88 332
3699.02 325
3699.16 316
3699.30 306
3699.44 295
3699.58 284
3699.71 272
3699.85 260
3699.99 250
3700.13 242
3700.27 237
3700.41 235
3700.55 235
3700.69 236
3700.83 239
3700.97 242
3701.11 244
3701.25 246
3701.39 248
3701.53 250
3701.67 252
3701.81 255
3701.95 257
3702.09 257
3702.22 255
3702.36 249
3702.50 239
3702.64 224
3702.78 207
3702.92 190
3703.06 175
3703.20 165
3703.34 162
3703.48 166
3703.62 176
3703.76 191
3703.90 208
3704.04 226
3704.18 242
3704.32 255
3704.46 264
3704.60 272
3704.74 277
3704.87 280
3705.01 283
3705.15 286
3705.29 289
3705.43 290
3705.57 289
3705.71 286
3705.85 280
3705.99 273
3706.13 265
3706.27 257
3706.41 251
3706.55 246
3706.69 244
3706.83 245
3706.97 250
3707.11 258
3707.25 271
3707.39 285
3707.53 301
3707.67 314
3707.81 323
3707.94 327
3708.08 323
3708.22 312
3708.36 297
3708.50 277
3708.64 256
3708.78 235
3708.92 217
3709.06 204
3709.20 197
3709.34 196
3709.48 203
3709.62 217
3709.76 234
3709.90 253
3710.04 269
3710.18 281
3710.32 286
3710.46 285
3710.60 279
3710.74 269
3710.88 258
3711.02 246
3711.16 234
3711.29 222
3711.43 210
3711.57 197
3711.71 186
3711.85 176
3711.99 170
3712.13 170
3712.27 177
3712.41 191
3712.55 212
3712.69 237
3712.83 263
3712.97 287
3713.11 308
3713.25 326
3713.39 341
3713.53 352
3713.67 360
3713.81 364
3713.95 365
3714.09 362
3714.23 355
3714.37 346
3714.51 337
3714.65 331
3714.79 327
3714.93 328
3715.07 334
3715.21 343
3715.35 354
3715.48 367
3715.62 379
3715.76 391
3715.90 402
3716.04 412
3716.18 420
3716.32 426
3716.46 431
3716.60 434
3716.74 435
3716.88 433
3717.02 429
3717.16 424
3717.30 419
3717.44 416
3717.58 416
3717.72 421
3717.86 430
3718.00 444
3718.14 459
3718.28 471
3718.42 478
3718.56 477
3718.70 468
3718.84 450
3718.98 425
3719.12 396
3719.26 367
3719.40 341
3719.54 321
3719.68 308
3719.82 303
3719.96 306
3720.10 316
3720.24 330
3720.38 344
3720.52 355
3720.66 364
3720.80 367
3720.94 366
3721.08 362
3721.21 357
3721.35 353
3721.49 352
3721.63 354
3721.77 360
3721.91 368
3722.05 378
3722.19 389
3722.33 400
3722.47 408
3722.61 415
3722.75 418
3722.89 419
3723.03 417
3723.17 411
3723.31 402
3723.45 389
3723.59 372
3723.73 353
3723.87 333
3724.01 313
3724.15 296
3724.29 280
3724.43 267
3724.57 254
3724.71 242
3724.85 230
3724.99 219
3725.13 211
3725.27 205
3725.41 202
3725.55 201
3725.69 201
3725.83 200
3725.97 195
3726.11 188
3726.25 179
3726.39 172
3726.53 167
3726.67 168
3726.81 174
3726.95 186
3727.09 200
3727.23 214
3727.37 226
3727.51 234
3727.65 238
3727.79 237
3727.93 232
3728.07 226
3728.21 219
3728.35 214
3728.49 210
3728.63 211
3728.77 215
3728.91 224
3729.05 236
3729.19 251
3729.33 266
3729.47 277
3729.61 280
3729.75 275
3729.89 260
3730.03 236
3730.17 209
3730.31 182
3730.45 159
3730.59 144
3730.73 139
3730.87 143
3731.01 154
3731.15 168
3731.29 183
3731.43 194
3731.57 201
3731.71 204
3731.85 201
3731.99 195
3732.13 188
3732.27 182
3732.41 179
3732.55 178
3732.69 179
3732.83 181
3732.97 183
3733.11 185
3733.25 186
3733.39 186
3733.53 186
3733.67 188
3733.81 192
3733.95 196
3734.09 199
3734.23 200
3734.37 197
3734.51 190
3734.65 178
3734.79 163
3734.93 149
3735.07 137
3735.21 128
3735.35 124
3735.49 123
3735.63 124
3735.77 123
3735.91 118
3736.05 107
3736.19 91
3736.33 71
3736.47 49
3736.61 28
3736.75 10
3736.89 0
3737.03 0
3737.17 0
3737.31 0
3737.45 0
3737.59 0
3737.73 0
3737.87 0
3738.01 0
3738.15 0
3738.29 2
3738.43 9
3738.57 18
3738.71 28
3738.85 38
3738.99 45
3739.13 52
3739.27 59
3739.41 69
3739.55 83
3739.69 101
3739.83 122
3739.97 144
3740.11 163
3740.25 175
3740.39 179
3740.53 176
3740.67 167
3740.81 158
3740.95 151
3741.09 149
3741.24 153
3741.38 163
3741.52 173
3741.66 181
3741.80 183
3741.94 177
3742.08 164
3742.22 149
3742.36 134
3742.50 123
3742.64 117
3742.78 117
3742.92 119
3743.06 120
3743.20 116
3743.34 106
3743.48 90
3743.62 71
3743.76 51
3743.90 34
3744.04 23
3744.18 17
3744.32 19
3744.46 26
3744.60 37
3744.74 50
3744.88 65
3745.02 79
3745.16 92
3745.30 104
3745.44 113
3745.58 121
3745.72 126
3745.86 130
3746.00 134
3746.14 137
3746.28 139
3746.42 142
3746.56 145
3746.70 148
3746.84 150
3746.99 150
3747.13 148
3747.27 144
3747.41 139
3747.55 132
3747.69 125
3747.83 119
3747.97 115
3748.11 113
3748.25 113
3748.39 116
3748.53 121
3748.67 128
3748.81 137
3748.95 147
3749.09 159
3749.23 171
3749.37 181
3749.51 188
3749.65 190
3749.79 187
3749.93 177
3750.07 162
3750.21 145
3750.35 129
3750.49 115
3750.63 106
3750.77 100
3750.91 98
3751.05 98
3751.20 101
3751.34 104
3751.48 109
3751.62 116
3751.76 125
3751.90 135
3752.04 146
3752.18 154
3752.32 161
3752.46 164
3752.60 165
3752.74 164
3752.88 162
3753.02 159
3753.16 158
3753.30 158
3753.44 160
3753.58 164
3753.72 168
3753.86 172
3754.00 176
3754.14 178
3754.28 178
3754.42 176
3754.56 172
3754.71 167
3754.85 165
3754.99 165
3755.13 168
3755.27 173
3755.41 179
3755.55 186
3755.69 191
3755.83 193
3755.97 194
3756.11 195
3756.25 198
3756.39 202
3756.53 208
3756.67 216
3756.81 224
3756.95 232
3757.09 237
3757.23 241
3757.37 245
3757.51 248
3757.66 253
3757.80 258
3757.94 261
3758.08 259
3758.22 252
3758.36 236
3758.50 213
3758.64 184
3758.78 153
3758.92 126
3759.06 105
3759.20 95
3759.34 97
3759.48 110
3759.62 131
3759.76 156
3759.90 182
3760.04 203
3760.18 217
3760.33 224
3760.47 223
3760.61 217
3760.75 207
3760.89 195
3761.03 183
3761.17 173
3761.31 165
3761.45 158
3761.59 152
3761.73 149
3761.87 149
3762.01 151
3762.15 154
3762.29 159
3762.43 163
3762.57 167
3762.71 169
3762.86 170
3763.00 170
3763.14 170
3763.28 171
3763.42 172
3763.56 173
3763.70 171
3763.84 166
3763.98 157
3764.12 145
3764.26 130
3764.40 115
3764.54 101
3764.68 92
3764.82 89
3764.96 91
3765.11 98
3765.25 108
3765.39 119
3765.53 128
3765.67 133
3765.81 135
3765.95 132
3766.09 127
3766.23 121
3766.37 114
3766.51 107
3766.65 99
3766.79 89
3766.93 77
3767.07 63
3767.22 48
3767.36 33
3767.50 22
3767.64 15
3767.78 13
3767.92 16
3768.06 22
3768.20 30
3768.34 37
3768.48 41
3768.62 41
3768.76 35
3768.90 27
3769.04 19
3769.18 12
3769.33 8
3769.47 8
3769.61 11
3769.75 15
3769.89 17
3770.03 16
3770.17 10
3770.31 2
3770.45 0
3770.59 0
3770.73 0
3770.87 0
3771.01 0
3771.16 0
3771.30 0
3771.44 7
3771.58 14
3771.72 18
3771.86 19
3772.00 16
3772.14 11
3772.28 4
3772.42 0
3772.56 0
3772.70 0
3772.84 0
3772.98 0
3773.13 4
3773.27 19
3773.41 37
3773.55 57
3773.69 75
3773.83 92
3773.97 107
3774.11 118
3774.25 126
3774.39 134
3774.53 143
3774.67 155
3774.82 168
3774.96 185
3775.10 204
3775.24 223
3775.38 240
3775.52 252
3775.66 257
3775.80 257
3775.94 250
3776.08 238
3776.22 223
3776.36 206
3776.51 189
3776.65 174
3776.79 161
3776.93 150
3777.07 141
3777.21 133
3777.35 127
3777.49 122
3777.63 116
3777.77 112
3777.91 108
3778.05 105
3778.20 103
3778.34 102
3778.48 102
3778.62 102
3778.76 102
3778.90 100
3779.04 96
3779.18 91
3779.32 82
3779.46 73
3779.60 63
3779.75 54
3779.89 47
3780.03 43
3780.17 40
3780.31 37
3780.45 34
3780.59 28
3780.73 21
3780.87 11
3781.01 1
3781.15 0
3781.30 0
3781.44 0
3781.58 0
3781.72 0
3781.86 0
3782.00 9
3782.14 27
3782.28 45
3782.42 63
3782.56 79
3782.71 91
3782.85 100
3782.99 105
3783.13 107
3783.27 107
3783.41 106
3783.55 106
3783.69 107
3783.83 111
3783.97 118
3784.12 126
3784.26 136
3784.40 148
3784.54 159
3784.68 172
3784.82 186
3784.96 200
3785.10 213
3785.24 226
3785.38 238
3785.53 249
3785.67 259
3785.81 268
3785.95 278
3786.09 287
3786.23 296
3786.37 304
3786.51 309
3786.65 311
3786.79 310
3786.94 305
3787.08 298
3787.22 290
3787.36 282
3787.50 275
3787.64 268
3787.78 263
3787.92 259
3788.06 258
3788.20 258
3788.35 262
3788.49 270
3788.63 282
3788.77 297
3788.91 313
3789.05 327
3789.19 338
3789.33 345
3789.47 347
3789.62 344
3789.76 339
3789.90 332
3790.04 325
3790.18 318
3790.32 313
3790.46 310
3790.60 308
3790.74 305
3790.89 300
3791.03 292
3791.17 279
3791.31 260
3791.45 236
3791.59 209
3791.73 181
3791.87 155
3792.01 133
3792.16 116
3792.30 105
3792.44 99
3792.58 97
3792.72 97
3792.86 97
3793.00 94
3793.14 87
3793.29 75
3793.43 56
3793.57 33
3793.71 8
3793.85 0
3793.99 0
3794.13 0
3794.27 0
3794.41 0
3794.56 0
3794.70 0
3794.84 8
3794.98 27
3795.12 42
3795.26 51
3795.40 55
3795.54 55
3795.69 52
3795.83 49
3795.97 46
3796.11 44
3796.25 42
3796.39 40
3796.53 37
3796.67 30
3796.82 21
3796.96 11
3797.10 1
3797.24 0
3797.38 0
3797.52 0
3797.66 0
3797.80 8
3797.94 21
3798.09 34
3798.23 44
3798.37 52
3798.51 56
3798.65 56
3798.79 55
3798.93 52
3799.07 50
3799.22 48
3799.36 47
3799.50 46
3799.64 43
3799.78 40
3799.92 36
3800.06 34
3800.21 37
3800.35 46
3800.49 63
3800.63 88
3800.77 117
3800.91 147
3801.05 174
3801.19 194
3801.34 205
3801.48 207
3801.62 201
3801.76 190
3801.90 177
3802.04 163
3802.18 152
3802.32 143
3802.47 135
3802.61 129
3802.75 124
3802.89 121
3803.03 120
3803.17 123
3803.31 129
3803.46 137
3803.60 147
3803.74 157
3803.88 167
3804.02 174
3804.16 181
3804.30 185
3804.45 186
3804.59 184
3804.73 179
3804.87 169
3805.01 155
3805.15 138
3805.29 119
3805.43 100
3805.58 84
3805.72 71
3805.86 63
3806.00 61
3806.14 65
3806.28 73
3806.42 84
3806.57 95
3806.71 103
3806.85 106
3806.99 102
3807.13 94
3807.27 83
3807.41 72
3807.56 64
3807.70 60
3807.84 60
3807.98 60
3808.12 60
3808.26 57
3808.40 52
3808.55 47
3808.69 41
3808.83 37
3808.97 34
3809.11 33
3809.25 32
3809.39 31
3809.54 30
3809.68 28
3809.82 28
3809.96 29
3810.10 31
3810.24 35
3810.39 41
3810.53 47
3810.67 52
3810.81 57
3810.95 60
3811.09 61
3811.23 61
3811.38 58
3811.52 53
3811.66 46
3811.80 40
3811.94 35
3812.08 35
3812.22 40
3812.37 50
3812.51 66
3812.65 85
3812.79 103
3812.93 120
3813.07 131
3813.22 137
3813.36 137
3813.50 133
3813.64 125
3813.78 117
3813.92 107
3814.06 97
3814.21 85
3814.35 70
3814.49 53
3814.63 35
3814.77 17
3814.91 2
3815.06 0
3815.20 0
3815.34 0
3815.48 0
3815.62 0
3815.76 0
3815.90 1
3816.05 2
3816.19 3
3816.33 3
3816.47 5
3816.61 8
3816.75 12
3816.90 16
3817.04 18
3817.18 18
3817.32 17
3817.46 14
3817.60 13
3817.75 14
3817.89 20
3818.03 29
3818.17 43
3818.31 58
3818.45 73
3818.60 85
3818.74 92
3818.88 93
3819.02 89
3819.16 82
3819.30 73
3819.45 63
3819.59 54
3819.73 45
3819.87 36
3820.01 25
3820.15 13
3820.30 0
3820.44 0
3820.58 0
3820.72 0
3820.86 0
3821.00 0
3821.15 0
3821.29 2
3821.43 16
3821.57 25
3821.71 29
3821.85 26
3822.00 18
3822.14 8
3822.28 0
3822.42 0
3822.56 7
3822.70 24
3822.85 46
3822.99 70
3823.13 90
3823.27 100
3823.41 100
3823.55 89
3823.70 70
3823.84 47
3823.98 23
3824.12 3
3824.26 0
3824.40 0
3824.55 0
3824.69 0
3824.83 0
3824.97 0
3825.11 13
3825.26 26
3825.40 40
3825.54 55
3825.68 72
3825.82 89
3825.96 106
3826.11 121
3826.25 134
3826.39 142
3826.53 145
3826.67 142
3826.81 135
3826.96 125
3827.10 115
3827.24 104
3827.38 96
3827.52 89
3827.67 84
3827.81 81
3827.95 78
3828.09 76
3828.23 74
3828.37 73
3828.52 71
3828.66 68
3828.80 65
3828.94 60
3829.08 55
3829.23 48
3829.37 42
3829.51 34
3829.65 26
3829.79 18
3829.93 9
3830.08 0
3830.22 0
3830.36 0
3830.50 0
3830.64 0
3830.79 0
3830.93 0
3831.07 0
3831.21 3
3831.35 8
3831.49 12
3831.64 15
3831.78 17
3831.92 17
3832.06 17
3832.20 15
3832.35 13
3832.49 11
3832.63 12
3832.77 16
3832.91 24
3833.06 35
3833.20 51
3833.34 69
3833.48 88
3833.62 107
3833.77 123
3833.91 137
3834.05 146
3834.19 150
3834.33 148
3834.47 143
3834.62 135
3834.76 126
3834.90 119
3835.04 115
3835.18 117
3835.33 123
3835.47 132
3835.61 144
3835.75 157
3835.89 173
3836.04 193
3836.18 215
3836.32 242
3836.46 271
3836.60 301
3836.75 327
3836.89 344
3837.03 350
3837.17 345
3837.31 331
3837.46 310
3837.60 289
3837.74 270
3837.88 257
3838.02 251
3838.17 249
3838.31 248
3838.45 247
3838.59 244
3838.73 239
3838.88 230
3839.02 221
3839.16 212
3839.30 205
3839.44 199
3839.59 194
3839.73 191
3839.87 188
3840.01 184
3840.15 180
3840.30 175
3840.44 172
3840.58 170
3840.72 170
3840.86 171
3841.01 175
3841.15 180
3841.29 185
3841.43 190
3841.57 195
3841.72 199
3841.86 204
3842.00 208
3842.14 212
3842.28 216
3842.43 219
3842.57 223
3842.71 226
3842.85 229
3843.00 231
3843.14 234
3843.28 238
3843.42 243
3843.56 250
3843.71 258
3843.85 269
3843.99 281
3844.13 294
3844.27 306
3844.42 315
3844.56 321
3844.70 323
3844.84 322
3844.98 319
3845.13 315
3845.27 310
3845.41 304
3845.55 298
3845.70 290
3845.84 279
3845.98 266
3846.12 251
3846.26 235
3846.41 219
3846.55 205
3846.69 193
3846.83 182
3846.97 174
3847.12 168
3847.26 162
3847.40 157
3847.54 152
3847.69 148
3847.83 144
3847.97 140
3848.11 137
3848.25 133
3848.40 128
3848.54 122
3848.68 115
3848.82 106
3848.97 96
3849.11 86
3849.25 77
3849.39 66
3849.53 56
3849.68 46
3849.82 36
3849.96 26
3850.10 17
3850.25 9
3850.39 3
3850.53 0
3850.67 0
3850.81 0
3850.96 0
3851.10 0
3851.24 0
3851.38 0
3851.53 0
3851.67 0
3851.81 13
3851.95 28
3852.09 42
3852.24 53
3852.38 62
3852.52 66
3852.66 68
3852.81 69
3852.95 69
3853.09 68
3853.23 65
3853.37 61
3853.52 53
3853.66 43
3853.80 31
3853.94 21
3854.09 14
3854.23 12
3854.37 18
3854.51 29
3854.66 44
3854.80 58
3854.94 69
3855.08 75
3855.22 76
3855.37 73
3855.51 68
3855.65 62
3855.79 57
3855.94 53
3856.08 51
3856.22 49
3856.36 48
3856.51 47
3856.65 47
3856.79 47
3856.93 49
3857.07 52
3857.22 56
3857.36 60
3857.50 65
3857.64 70
3857.79 75
3857.93 81
3858.07 87
3858.21 93
3858.36 100
3858.50 105
3858.64 108
3858.78 108
3858.93 104
3859.07 94
3859.21 79
3859.35 60
3859.49 40
3859.64 23
3859.78 12
3859.92 8
3860.06 11
3860.21 20
3860.35 32
3860.49 43
3860.63 51
3860.78 55
3860.92 56
3861.06 54
3861.20 53
3861.35 52
3861.49 54
3861.63 57
3861.77 62
3861.92 66
3862.06 70
3862.20 73
3862.34 77
3862.49 83
3862.63 92
3862.77 104
3862.91 120
3863.06 136
3863.20 149
3863.34 155
3863.48 153
3863.63 143
3863.77 125
3863.91 104
3864.05 83
3864.20 66
3864.34 55
3864.48 48
3864.62 45
3864.77 45
3864.91 44
3865.05 42
3865.19 39
3865.34 34
3865.48 28
3865.62 23
3865.76 16
3865.91 9
3866.05 0
3866.19 0
3866.33 0
3866.48 0
3866.62 0
3866.76 0
3866.90 0
3867.05 0
3867.19 4
3867.33 13
3867.47 19
3867.62 23
3867.76 25
3867.90 25
3868.04 24
3868.19 22
3868.33 19
3868.47 16
3868.61 13
3868.76 10
3868.90 7
3869.04 5
3869.18 4
3869.33 4
3869.47 4
3869.61 5
3869.75 6
3869.90 8
3870.04 11
3870.18 16
3870.32 24
3870.47 33
3870.61 43
3870.75 51
3870.89 55
3871.04 55
3871.18 48
3871.32 36
3871.47 20
3871.61 4
3871.75 0
3871.89 0
3872.04 0
3872.18 0
3872.32 0
3872.46 6
3872.61 25
3872.75 45
3872.89 63
3873.03 78
3873.18 87
3873.32 90
3873.46 88
3873.60 81
3873.75 72
3873.89 61
3874.03 52
3874.18 43
3874.32 37
3874.46 33
3874.60 32
3874.75 32
3874.89 34
3875.03 38
3875.17 43
3875.32 50
3875.46 58
3875.60 65
3875.74 73
3875.89 78
3876.03 81
3876.17 81
3876.32 79
3876.46 77
3876.60 74
3876.74 74
3876.89 76
3877.03 79
3877.17 81
3877.31 81
3877.46 76
3877.60 66
3877.74 51
3877.89 34
3878.03 15
3878.17 0
3878.31 0
3878.46 0
3878.60 0
3878.74 0
3878.88 0
3879.03 0
3879.17 0
3879.31 0
3879.46 24
3879.60 58
3879.74 93
3879.88 126
3880.03 153
3880.17 171
3880.31 182
3880.45 186
3880.60 185
3880.74 183
3880.88 180
3881.03 177
3881.17 176
3881.31 175
3881.45 173
3881.60 170
3881.74 167
3881.88 163
3882.03 158
3882.17 154
3882.31 148
3882.45 141
3882.60 134
3882.74 127
3882.88 119
3883.03 113
3883.17 110
3883.31 110
3883.45 114
3883.60 122
3883.74 132
3883.88 143
3884.03 154
3884.17 165
3884.31 175
3884.45 185
3884.60 194
3884.74 202
3884.88 210
3885.03 217
3885.17 223
3885.31 230
3885.45 237
3885.60 244
3885.74 254
3885.88 266
3886.03 278
3886.17 291
3886.31 300
3886.45 305
3886.60 303
3886.74 297
3886.88 286
3887.03 271
3887.17 256
3887.31 243
3887.45 232
3887.60 225
3887.74 222
3887.88 223
3888.03 227
3888.17 233
3888.31 242
3888.45 252
3888.60 261
3888.74 268
3888.88 273
3889.03 275
3889.17 274
3889.31 272
3889.46 271
3889.60 272
3889.74 279
3889.88 292
3890.03 311
3890.17 333
3890.31 355
3890.46 370
3890.60 376
3890.74 372
3890.88 358
3891.03 336
3891.17 311
3891.31 287
3891.46 268
3891.60 255
3891.74 247
3891.89 244
3892.03 244
3892.17 244
3892.31 242
3892.46 239
3892.60 234
3892.74 229
3892.89 224
3893.03 220
3893.17 218
3893.32 216
3893.46 214
3893.60 209
3893.74 201
3893.89 188
3894.03 173
3894.17 155
3894.32 136
3894.46 118
3894.60 104
3894.75 95
3894.89 92
3895.03 95
3895.17 103
3895.32 114
3895.46 126
3895.60 136
3895.75 144
3895.89 148
3896.03 150
3896.18 150
3896.32 151
3896.46 151
3896.61 153
3896.75 153
3896.89 151
3897.03 146
3897.18 138
3897.32 128
3897.46 119
3897.61 113
3897.75 111
3897.89 114
3898.04 122
3898.18 134
3898.32 150
3898.47 166
3898.61 181
3898.75 193
3898.90 202
3899.04 205
3899.18 203
3899.32 196
3899.47 184
3899.61 169
3899.75 153
3899.90 136
3900.04 119
3900.18 102
3900.33 87
3900.47 73
3900.61 62
3900.76 54
3900.90 51
3901.04 53
3901.19 62
3901.33 75
3901.47 90
3901.61 106
3901.76 119
3901.90 129
3902.04 135
3902.19 138
3902.33 139
3902.47 139
3902.62 139
3902.76 138
3902.90 136
3903.05 133
3903.19 130
3903.33 128
3903.48 127
3903.62 127
3903.76 128
3903.91 131
3904.05 134
3904.19 135
3904.34 135
3904.48 134
3904.62 132
3904.77 130
3904.91 128
3905.05 127
3905.19 127
3905.34 125
3905.48 123
3905.62 118
3905.77 113
3905.91 108
3906.05 104
3906.20 104
3906.34 108
3906.48 115
3906.63 126
3906.77 138
3906.91 149
3907.06 160
3907.20 167
3907.34 171
3907.49 170
3907.63 164
3907.77 152
3907.92 135
3908.06 115
3908.20 93
3908.35 71
3908.49 50
3908.63 33
3908.78 18
3908.92 6
3909.06 0
3909.21 0
3909.35 0
3909.49 0
3909.64 0
3909.78 0
3909.92 0
3910.07 0
3910.21 7
3910.35 12
3910.50 15
3910.64 16
3910.78 17
3910.93 18
3911.07 20
3911.21 23
3911.36 26
3911.50 30
3911.64 35
3911.79 42
3911.93 50
3912.07 61
3912.22 73
3912.36 85
3912.50 95
3912.65 100
3912.79 100
3912.93 94
3913.08 83
3913.22 69
3913.36 55
3913.51 42
3913.65 33
3913.79 26
3913.94 23
3914.08 22
3914.22 22
3914.37 23
3914.51 27
3914.65 35
3914.80 45
3914.94 59
3915.08 76
3915.23 95
3915.37 113
3915.51 129
3915.66 141
3915.80 149
3915.94 154
3916.09 155
3916.23 155
3916.38 153
3916.52 150
3916.66 148
3916.81 146
3916.95 144
3917.09 144
3917.24 145
3917.38 148
3917.52 153
3917.67 159
3917.81 165
3917.95 171
3918.10 178
3918.24 184
3918.38 189
3918.53 193
3918.67 195
3918.81 195
3918.96 190
3919.10 181
3919.24 169
3919.39 155
3919.53 142
3919.67 134
3919.82 130
3919.96 134
3920.11 143
3920.25 156
3920.39 171
3920.54 184
3920.68 195
3920.82 204
3920.97 209
3921.11 213
3921.25 214
3921.40 213
3921.54 209
3921.68 203
3921.83 193
3921.97 180
3922.11 167
3922.26 155
3922.40 148
3922.55 145
3922.69 146
3922.83 151
3922.98 157
3923.12 161
3923.26 161
3923.41 154
3923.55 142
3923.69 126
3923.84 108
3923.98 90
3924.12 74
3924.27 62
3924.41 54
3924.56 50
3924.70 50
3924.84 53
3924.99 60
3925.13 70
3925.27 80
3925.42 91
3925.56 100
3925.70 107
3925.85 111
3925.99 112
3926.13 113
3926.28 114
3926.42 117
3926.57 121
3926.71 128
3926.85 135
3927.00 141
3927.14 145
3927.28 147
3927.43 147
3927.57 147
3927.71 146
3927.86 144
3928.00 143
3928.15 142
3928.29 141
3928.43 140
3928.58 140
3928.72 140
3928.86 142
3929.01 144
3929.15 147
3929.30 149
3929.44 150
3929.58 151
3929.73 151
3929.87 153
3930.01 155
3930.16 160
3930.30 167
3930.44 176
3930.59 188
3930.73 201
3930.88 215
3931.02 230
3931.16 244
3931.31 256
3931.45 265
3931.59 272
3931.74 276
3931.88 278
3932.03 280
3932.17 283
3932.31 286
3932.46 290
3932.60 294
3932.74 296
3932.89 294
3933.03 288
3933.18 278
3933.32 263
3933.46 243
3933.61 220
3933.75 194
3933.89 167
3934.04 141
3934.18 118
3934.33 101
3934.47 91
3934.61 90
3934.76 99
3934.90 115
3935.04 137
3935.19 160
3935.33 179
3935.48 194
3935.62 201
3935.76 200
3935.91 193
3936.05 181
3936.19 168
3936.34 154
3936.48 142
3936.63 132
3936.77 123
3936.91 117
3937.06 112
3937.20 109
3937.35 106
3937.49 105
3937.63 106
3937.78 107
3937.92 109
3938.06 113
3938.21 119
3938.35 126
3938.50 135
3938.64 143
3938.78 149
3938.93 152
3939.07 148
3939.22 139
3939.36 122
3939.50 100
3939.65 74
3939.79 47
3939.93 20
3940.08 0
3940.22 0
3940.37 0
3940.51 0
3940.65 0
3940.80 0
3940.94 0
3941.09 0
3941.23 8
3941.37 23
3941.52 35
3941.66 42
3941.80 46
3941.95 47
3942.09 48
3942.24 50
3942.38 54
3942.52 60
3942.67 66
3942.81 70
3942.96 71
3943.10 67
3943.24 59
3943.39 48
3943.53 37
3943.68 27
3943.82 19
3943.96 14
3944.11 11
3944.25 7
3944.40 2
3944.54 0
3944.68 0
3944.83 0
3944.97 0
3945.12 0
3945.26 0
3945.40 0
3945.55 9
3945.69 25
3945.84 39
3945.98 49
3946.12 56
3946.27 60
3946.41 61
3946.56 59
3946.70 56
3946.84 51
3946.99 47
3947.13 45
3947.28 47
3947.42 56
3947.56 73
3947.71 99
3947.85 132
3948.00 169
3948.14 207
3948.28 241
3948.43 268
3948.57 286
3948.72 293
3948.86 293
3949.00 287
3949.15 278
3949.29 270
3949.44 265
3949.58 263
3949.72 266
3949.87 271
3950.01 278
3950.16 285
3950.30 291
3950.44 296
3950.59 301
3950.73 307
3950.88 315
3951.02 326
3951.16 341
3951.31 360
3951.45 383
3951.60 408
3951.74 433
3951.88 457
3952.03 477
3952.17 493
3952.32 502
3952.46 506
3952.61 504
3952.75 496
3952.89 485
3953.04 473
3953.18 462
3953.33 454
3953.47 452
3953.61 455
3953.76 462
3953.90 473
3954.05 484
3954.19 495
3954.33 506
3954.48 518
3954.62 531
3954.77 546
3954.91 564
3955.06 581
3955.20 596
3955.34 605
3955.49 607
3955.63 602
3955.78 594
3955.92 585
3956.06 581
3956.21 583
3956.35 590
3956.50 599
3956.64 604
3956.79 599
3956.93 582
3957.07 553
3957.22 516
3957.36 475
3957.51 438
3957.65 409
3957.79 392
3957.94 385
3958.08 387
3958.23 395
3958.37 403
3958.52 411
3958.66 415
3958.80 416
3958.95 414
3959.09 409
3959.24 402
3959.38 393
3959.53 384
3959.67 373
3959.81 362
3959.96 353
3960.10 344
3960.25 337
3960.39 330
3960.53 322
3960.68 310
3960.82 294
3960.97 273
3961.11 247
3961.26 218
3961.40 191
3961.54 168
3961.69 154
3961.83 149
3961.98 152
3962.12 162
3962.27 175
3962.41 187
3962.55 196
3962.70 200
3962.84 200
3962.99 196
3963.13 190
3963.28 186
3963.42 185
3963.56 187
3963.71 193
3963.85 200
3964.00 209
3964.14 217
3964.29 221
3964.43 220
3964.57 214
3964.72 204
3964.86 190
3965.01 174
3965.15 156
3965.30 140
3965.44 126
3965.58 114
3965.73 106
3965.87 102
3966.02 102
3966.16 107
3966.31 115
3966.45 126
3966.60 139
3966.74 153
3966.88 166
3967.03 176
3967.17 185
3967.32 190
3967.46 194
3967.61 196
3967.75 195
3967.89 193
3968.04 189
3968.18 182
3968.33 172
3968.47 160
3968.62 146
3968.76 133
3968.91 124
3969.05 121
3969.19 128
3969.34 143
3969.48 167
3969.63 194
3969.77 220
3969.92 239
3970.06 250
3970.21 249
3970.35 238
3970.49 219
3970.64 196
3970.78 174
3970.93 155
3971.07 141
3971.22 134
3971.36 133
3971.51 137
3971.65 145
3971.79 156
3971.94 170
3972.08 187
3972.23 205
3972.37 224
3972.52 243
3972.66 260
3972.81 275
3972.95 285
3973.09 290
3973.24 291
3973.38 287
3973.53 279
3973.67 268
3973.82 255
3973.96 242
3974.11 227
3974.25 213
3974.39 198
3974.54 182
3974.68 165
3974.83 148
3974.97 130
3975.12 113
3975.26 98
3975.41 86
3975.55 78
3975.70 72
3975.84 69
3975.98 66
3976.13 62
3976.27 57
3976.42 49
3976.56 40
3976.71 29
3976.85 18
3977.00 9
3977.14 0
3977.28 0
3977.43 0
3977.57 0
3977.72 0
3977.86 0
3978.01 0
3978.15 0
3978.30 0
3978.44 7
3978.59 22
3978.73 40
3978.88 57
3979.02 73
3979.16 84
3979.31 91
3979.45 93
3979.60 93
3979.74 92
3979.89 92
3980.03 93
3980.18 97
3980.32 103
3980.47 111
3980.61 117
3980.75 122
3980.90 126
3981.04 128
3981.19 128
3981.33 127
3981.48 126
3981.62 125
3981.77 122
3981.91 117
3982.06 109
3982.20 98
3982.35 83
3982.49 64
3982.64 44
3982.78 24
3982.92 7
3983.07 0
3983.21 0
3983.36 0
3983.50 1
3983.65 14
3983.79 28
3983.94 41
3984.08 48
3984.23 48
3984.37 43
3984.52 32
3984.66 21
3984.81 10
3984.95 3
3985.09 0
3985.24 0
3985.38 4
3985.53 10
3985.67 17
3985.82 24
3985.96 30
3986.11 38
3986.25 45
3986.40 52
3986.54 60
3986.69 67
3986.83 73
3986.98 77
3987.12 78
3987.27 76
3987.41 72
3987.55 65
3987.70 58
3987.84 51
3987.99 47
3988.13 47
3988.28 50
3988.42 57
3988.57 66
3988.71 74
3988.86 82
3989.00 85
3989.15 82
3989.29 72
3989.44 57
3989.58 39
3989.73 20
3989.87 5
3990.02 0
3990.16 0
3990.31 10
3990.45 30
3990.59 53
3990.74 77
3990.88 100
3991.03 118
3991.17 131
3991.32 141
3991.46 149
3991.61 156
3991.75 162
3991.90 166
3992.04 166
3992.19 161
3992.33 152
3992.48 138
3992.62 122
3992.77 107
3992.91 96
3993.06 91
3993.20 93
3993.35 99
3993.49 109
3993.64 120
3993.78 129
3993.93 135
3994.07 137
3994.22 135
3994.36 131
3994.51 125
3994.65 120
3994.80 115
3994.94 111
3995.08 107
3995.23 102
3995.37 96
3995.52 90
3995.66 85
3995.81 80
3995.95 77
3996.10 76
3996.24 77
3996.39 79
3996.53 84
3996.68 89
3996.82 96
3996.97 104
3997.11 112
3997.26 119
3997.40 125
3997.55 128
3997.69 128
3997.84 124
3997.98 117
3998.13 111
3998.27 105
3998.42 103
3998.56 106
3998.71 114
3998.85 126
3999.00 140
3999.14 153
3999.29 165
3999.43 173
3999.58 177
3999.72 181
3999.87 185
4000.01 191
4000.16 199
4000.30 210
4000.45 221
4000.59 230
4000.74 237
4000.88 240
4001.03 239
4001.17 235
4001.32 230
4001.46 222
4001.61 212
4001.75 199
4001.90 183
4002.04 165
4002.19 145
4002.33 127
4002.48 112
4002.62 101
4002.77 95
4002.91 94
4003.06 97
4003.20 101
4003.35 105
4003.49 107
4003.64 106
4003.78 101
4003.93 94
4004.07 84
4004.22 73
4004.36 64
4004.51 56
4004.65 52
4004.80 51
4004.94 52
4005.09 54
4005.23 55
4005.38 53
4005.52 48
4005.67 38
4005.81 26
4005.96 13
4006.10 2
4006.25 0
4006.39 0
4006.54 0
4006.68 0
4006.83 0
4006.97 2
4007.12 9
4007.26 14
4007.41 16
4007.55 16
4007.70 13
4007.84 8
4007.99 0
4008.13 0
4008.28 0
4008.42 0
4008.57 0
4008.71 0
4008.86 0
4009.00 6
4009.15 24
4009.30 45
4009.44 68
4009.59 92
4009.73 115
4009.88 137
4010.02 157
4010.17 172
4010.31 183
4010.46 187
4010.60 184
4010.75 175
4010.89 163
4011.04 149
4011.18 138
4011.33 130
4011.47 126
4011.62 126
4011.76 129
4011.91 135
4012.05 142
4012.20 149
4012.34 157
4012.49 166
4012.63 176
4012.78 184
4012.92 191
4013.07 195
4013.21 197
4013.36 197
4013.51 196
4013.65 197
4013.80 202
4013.94 210
4014.09 222
4014.23 235
4014.38 246
4014.52 255
4014.67 259
4014.81 260
4014.96 259
4015.10 258
4015.25 258
4015.39 262
4015.54 268
4015.68 276
4015.83 282
4015.97 286
4016.12 287
4016.26 285
4016.41 283
4016.56 281
4016.70 281
4016.85 282
4016.99 284
4017.14 285
4017.28 286
4017.43 284
4017.57 280
4017.72 276
4017.86 272
4018.01 269
4018.15 267
4018.30 265
4018.44 264
4018.59 263
4018.73 263
4018.88 266
4019.02 271
4019.17 281
4019.32 294
4019.46 309
4019.61 324
4019.75 336
4019.90 343
4020.04 346
4020.19 346
4020.33 345
4020.48 345
4020.62 348
4020.77 356
4020.91 367
4021.06 380
4021.20 395
4021.35 409
4021.50 422
4021.64 434
4021.79 444
4021.93 454
4022.08 464
4022.22 473
4022.37 481
4022.51 485
4022.66 483
4022.80 473
4022.95 455
4023.09 429
4023.24 396
4023.39 361
4023.53 329
4023.68 303
4023.82 288
4023.97 283
4024.11 288
4024.26 298
4024.40 309
4024.55 317
4024.69 319
4024.84 313
4024.98 300
4025.13 284
4025.28 269
4025.42 257
4025.57 251
4025.71 251
4025.86 255
4026.00 260
4026.15 263
4026.29 261
4026.44 255
4026.58 245
4026.73 233
4026.88 222
4027.02 214
4027.17 211
4027.31 212
4027.46 217
4027.60 222
4027.75 227
4027.89 228
4028.04 225
4028.18 218
4028.33 208
4028.48 197
4028.62 188
4028.77 180
4028.91 176
4029.06 175
4029.20 175
4029.35 175
4029.49 173
4029.64 169
4029.79 162
4029.93 153
4030.08 143
4030.22 134
4030.37 127
4030.51 121
4030.66 116
4030.80 112
4030.95 109
4031.09 105
4031.24 102
4031.39 98
4031.53 94
4031.68 90
4031.82 84
4031.97 77
4032.11 68
4032.26 57
4032.40 46
4032.55 36
4032.70 29
4032.84 28
4032.99 34
4033.13 47
4033.28 66
4033.42 88
4033.57 110
4033.71 129
4033.86 143
4034.01 152
4034.15 155
4034.30 154
4034.44 151
4034.59 147
4034.73 142
4034.88 136
4035.02 128
4035.17 118
4035.32 105
4035.46 90
4035.61 76
4035.75 63
4035.90 54
4036.04 49
4036.19 48
4036.34 50
4036.48 55
4036.63 62
4036.77 69
4036.92 78
4037.06 85
4037.21 92
4037.35 96
4037.50 98
4037.65 95
4037.79 90
4037.94 83
4038.08 75
4038.23 67
4038.37 60
4038.52 54
4038.67 50
4038.81 45
4038.96 41
4039.10 34
4039.25 27
4039.39 19
4039.54 11
4039.69 3
4039.83 0
4039.98 0
4040.12 0
4040.27 0
4040.41 0
4040.56 0
4040.71 0
4040.85 0
4041.00 3
4041.14 14
4041.29 27
4041.43 41
4041.58 54
4041.73 66
4041.87 75
4042.02 80
4042.16 81
4042.31 78
4042.45 70
4042.60 62
4042.75 54
4042.89 50
4043.04 52
4043.18 60
4043.33 74
4043.47 91
4043.62 107
4043.77 119
4043.91 125
4044.06 123
4044.20 117
4044.35 106
4044.49 96
4044.64 89
4044.79 87
4044.93 90
4045.08 96
4045.22 103
4045.37 109
4045.51 113
4045.66 112
4045.81 109
4045.95 103
4046.10 96
4046.24 89
4046.39 81
4046.54 74
4046.68 66
4046.83 61
4046.97 57
4047.12 55
4047.26 58
4047.41 66
4047.56 76
4047.70 87
4047.85 97
4047.99 103
4048.14 104
4048.29 102
4048.43 97
4048.58 90
4048.72 84
4048.87 79
4049.01 75
4049.16 74
4049.31 73
4049.45 72
4049.60 71
4049.74 69
4049.89 64
4050.04 56
4050.18 48
4050.33 37
4050.47 27
4050.62 19
4050.76 13
4050.91 10
4051.06 11
4051.20 15
4051.35 21
4051.49 30
4051.64 39
4051.79 49
4051.93 58
4052.08 66
4052.22 74
4052.37 81
4052.52 86
4052.66 91
4052.81 93
4052.95 93
4053.10 90
4053.25 83
4053.39 72
4053.54 58
4053.68 44
4053.83 30
4053.98 18
4054.12 10
4054.27 5
4054.41 5
4054.56 7
4054.70 10
4054.85 13
4055.00 14
4055.14 12
4055.29 7
4055.43 3
4055.58 1
4055.73 4
4055.87 13
4056.02 29
4056.16 49
4056.31 72
4056.46 94
4056.60 112
4056.75 124
4056.89 128
4057.04 126
4057.19 119
4057.33 107
4057.48 91
4057.62 71
4057.77 49
4057.92 26
4058.06 5
4058.21 0
4058.35 0
4058.50 0
4058.65 0
4058.79 0
4058.94 1
4059.08 13
4059.23 20
4059.38 22
4059.52 18
4059.67 12
4059.81 5
4059.96 1
4060.11 1
4060.25 5
4060.40 12
4060.55 21
4060.69 30
4060.84 36
4060.98 40
4061.13 42
4061.28 43
4061.42 44
4061.57 44
4061.71 45
4061.86 46
4062.01 49
4062.15 54
4062.30 61
4062.44 70
4062.59 82
4062.74 96
4062.88 111
4063.03 125
4063.17 137
4063.32 145
4063.47 148
4063.61 146
4063.76 139
4063.91 129
4064.05 119
4064.20 111
4064.34 105
4064.49 102
4064.64 101
4064.78 101
4064.93 98
4065.07 92
4065.22 81
4065.37 66
4065.51 48
4065.66 29
4065.80 11
4065.95 0
4066.10 0
4066.24 0
4066.39 0
4066.54 0
4066.68 0
4066.83 0
4066.97 0
4067.12 0
4067.27 15
4067.41 30
4067.56 43
4067.71 51
4067.85 55
4068.00 54
4068.14 49
4068.29 42
4068.44 35
4068.58 30
4068.73 28
4068.87 28
4069.02 31
4069.17 36
4069.31 42
4069.46 49
4069.61 57
4069.75 65
4069.90 73
4070.04 82
4070.19 92
4070.34 103
4070.48 114
4070.63 126
4070.78 137
4070.92 149
4071.07 160
4071.21 169
4071.36 179
4071.51 188
4071.65 200
4071.80 212
4071.95 225
4072.09 239
4072.24 253
4072.38 266
4072.53 278
4072.68 289
4072.82 299
4072.97 309
4073.12 321
4073.26 334
4073.41 348
4073.55 363
4073.70 378
4073.85 392
4073.99 405
4074.14 414
4074.29 420
4074.43 424
4074.58 425
4074.73 422
4074.87 415
4075.02 405
4075.16 392
4075.31 378
4075.46 365
4075.60 354
4075.75 349
4075.90 351
4076.04 359
4076.19 374
4076.33 391
4076.48 408
4076.63 424
4076.77 434
4076.92 440
4077.07 439
4077.21 432
4077.36 422
4077.51 410
4077.65 398
4077.80 388
4077.94 382
4078.09 381
4078.24 384
4078.38 393
4078.53 405
4078.68 419
4078.82 435
4078.97 450
4079.12 464
4079.26 476
4079.41 485
4079.56 492
4079.70 498
4079.85 504
4079.99 510
4080.14 517
4080.29 524
4080.43 530
4080.58 532
4080.73 529
4080.87 521
4081.02 508
4081.17 495
4081.31 484
4081.46 478
4081.60 478
4081.75 484
4081.90 493
4082.04 502
4082.19 510
4082.34 515
4082.48 517
4082.63 517
4082.78 517
4082.92 516
4083.07 514
4083.22 510
4083.36 504
4083.51 494
4083.66 484
4083.80 476
4083.95 472
4084.09 475
4084.24 485
4084.39 501
4084.53 518
4084.68 532
4084.83 539
4084.97 537
4085.12 525
4085.27 507
4085.41 485
4085.56 464
4085.71 446
4085.85 436
4086.00 432
4086.15 435
4086.29 443
4086.44 456
4086.59 471
4086.73 488
4086.88 505
4087.02 519
4087.17 528
4087.32 532
4087.46 529
4087.61 517
4087.76 499
4087.90 474
4088.05 447
4088.20 420
4088.34 394
4088.49 371
4088.64 351
4088.78 334
4088.93 320
4089.08 307
4089.22 294
4089.37 282
4089.52 271
4089.66 261
4089.81 253
4089.96 248
4090.10 246
4090.25 246
4090.40 248
4090.54 249
4090.69 250
4090.84 247
4090.98 241
4091.13 230
4091.28 214
4091.42 195
4091.57 176
4091.72 159
4091.86 145
4092.01 137
4092.16 134
4092.30 135
4092.45 137
4092.60 137
4092.74 135
4092.89 130
4093.04 122
4093.18 114
4093.33 107
4093.48 102
4093.62 102
4093.77 105
4093.92 109
4094.06 110
4094.21 108
4094.36 101
4094.50 88
4094.65 71
4094.80 54
4094.94 39
4095.09 29
4095.24 26
4095.38 29
4095.53 37
4095.68 49
4095.82 62
4095.97 76
4096.12 90
4096.26 105
4096.41 121
4096.56 139
4096.70 159
4096.85 179
4097.00 197
4097.14 214
4097.29 227
4097.44 236
4097.58 242
4097.73 245
4097.88 245
4098.02 245
4098.17 242
4098.32 238
4098.46 233
4098.61 228
4098.76 221
4098.90 214
4099.05 205
4099.20 196
4099.34 187
4099.49 179
4099.64 171
4099.78 164
4099.93 158
4100.08 152
4100.22 145
4100.37 137
4100.52 126
4100.66 116
4100.81 105
4100.96 96
4101.10 91
4101.25 89
4101.40 91
4101.54 95
4101.69 98
4101.84 100
4101.99 101
4102.13 102
4102.28 102
4102.43 105
4102.57 110
4102.72 119
4102.87 129
4103.01 139
4103.16 146
4103.31 149
4103.45 146
4103.60 138
4103.75 126
4103.89 111
4104.04 95
4104.19 79
4104.33 64
4104.48 51
4104.63 39
4104.78 29
4104.92 22
4105.07 17
4105.22 15
4105.36 14
4105.51 15
4105.66 17
4105.80 18
4105.95 19
4106.10 19
4106.24 18
4106.39 15
4106.54 12
4106.68 8
4106.83 5
4106.98 2
4107.13 1
4107.27 0
4107.42 0
4107.57 1
4107.71 1
4107.86 0
4108.01 0
4108.15 0
4108.30 0
4108.45 0
4108.59 0
4108.74 0
4108.89 2
4109.03 11
4109.18 22
4109.33 36
4109.48 52
4109.62 69
4109.77 86
4109.92 103
4110.06 117
4110.21 128
4110.36 135
4110.50 137
4110.65 137
4110.80 134
4110.95 131
4111.09 129
4111.24 128
4111.39 129
4111.53 129
4111.68 129
4111.83 129
4111.97 129
4112.12 130
4112.27 134
4112.42 141
4112.56 152
4112.71 166
4112.86 181
4113.00 194
4113.15 201
4113.30 200
4113.44 190
4113.59 173
4113.74 151
4113.89 127
4114.03 107
4114.18 91
4114.33 82
4114.47 78
4114.62 78
4114.77 80
4114.91 81
4115.06 80
4115.21 76
4115.36 71
4115.50 63
4115.65 56
4115.80 51
4115.94 47
4116.09 47
4116.24 51
4116.38 59
4116.53 70
4116.68 85
4116.83 101
4116.97 119
4117.12 137
4117.27 155
4117.41 171
4117.56 183
4117.71 189
4117.86 189
4118.00 182
4118.15 168
4118.30 149
4118.44 127
4118.59 107
4118.74 89
4118.89 75
4119.03 65
4119.18 58
4119.33 52
4119.47 46
4119.62 38
4119.77 30
4119.91 23
4120.06 16
4120.21 12
4120.36 10
4120.50 9
4120.65 10
4120.80 11
4120.94 11
4121.09 9
4121.24 6
4121.39 1
4121.53 0
4121.68 0
4121.83 0
4121.98 0
4122.12 0
4122.27 0
4122.42 1
4122.56 14
4122.71 28
4122.86 40
4123.01 49
4123.15 55
4123.30 57
4123.45 57
4123.59 56
4123.74 55
4123.89 56
4124.04 57
4124.18 59
4124.33 59
4124.48 57
4124.62 52
4124.77 44
4124.92 34
4125.07 22
4125.21 11
4125.36 3
4125.51 0
4125.65 0
4125.80 3
4125.95 13
4126.10 26
4126.24 43
4126.39 62
4126.54 83
4126.69 103
4126.83 121
4126.98 137
4127.13 149
4127.27 157
4127.42 162
4127.57 165
4127.72 166
4127.86 167
4128.01 168
4128.16 169
4128.31 169
4128.45 169
4128.60 168
4128.75 165
4128.89 160
4129.04 154
4129.19 147
4129.34 141
4129.48 136
4129.63 134
4129.78 136
4129.93 142
4130.07 153
4130.22 167
4130.37 182
4130.51 195
4130.66 206
4130.81 213
4130.96 214
4131.10 210
4131.25 204
4131.40 195
4131.55 188
4131.69 184
4131.84 183
4131.99 188
4132.14 199
4132.28 213
4132.43 229
4132.58 246
4132.72 261
4132.87 271
4133.02 276
4133.17 274
4133.31 264
4133.46 246
4133.61 223
4133.76 195
4133.90 166
4134.05 138
4134.20 112
4134.35 91
4134.49 75
4134.64 65
4134.79 59
4134.94 57
4135.08 59
4135.23 61
4135.38 62
4135.53 61
4135.67 57
4135.82 49
4135.97 38
4136.11 24
4136.26 9
4136.41 0
4136.56 0
4136.70 0
4136.85 0
4137.00 0
4137.15 0
4137.29 0
4137.44 0
4137.59 16
4137.74 44
4137.88 70
4138.03 91
4138.18 103
4138.33 107
4138.47 104
4138.62 96
4138.77 86
4138.92 77
4139.06 71
4139.21 69
4139.36 71
4139.51 77
4139.65 85
4139.80 94
4139.95 102
4140.10 108
4140.24 112
4140.39 115
4140.54 116
4140.69 119
4140.83 125
4140.98 133
4141.13 145
4141.28 157
4141.42 170
4141.57 180
4141.72 188
4141.87 191
4142.01 192
4142.16 191
4142.31 190
4142.46 190
4142.60 191
4142.75 193
4142.90 198
4143.05 203
4143.19 209
4143.34 215
4143.49 221
4143.64 228
4143.78 235
4143.93 243
4144.08 253
4144.23 265
4144.37 279
4144.52 294
4144.67 310
4144.82 325
4144.96 337
4145.11 346
4145.26 352
4145.41 353
4145.55 349
4145.70 341
4145.85 331
4146.00 319
4146.14 307
4146.29 296
4146.44 287
4146.59 280
4146.74 277
4146.88 275
4147.03 276
4147.18 278
4147.33 280
4147.47 281
4147.62 282
4147.77 281
4147.92 279
4148.06 275
4148.21 271
4148.36 266
4148.51 260
4148.65 253
4148.80 245
4148.95 237
4149.10 229
4149.25 222
4149.39 217
4149.54 214
4149.69 212
4149.84 211
4149.98 209
4150.13 206
4150.28 201
4150.43 197
4150.57 192
4150.72 189
4150.87 189
4151.02 191
4151.16 194
4151.31 197
4151.46 199
4151.61 199
4151.76 197
4151.90 192
4152.05 186
4152.20 178
4152.35 168
4152.49 157
4152.64 146
4152.79 134
4152.94 123
4153.08 113
4153.23 103
4153.38 94
4153.53 82
4153.68 69
4153.82 54
4153.97 36
4154.12 20
4154.27 8
4154.41 4
4154.56 12
4154.71 32
4154.86 63
4155.01 104
4155.15 150
4155.30 197
4155.45 241
4155.60 277
4155.74 305
4155.89 322
4156.04 330
4156.19 329
4156.34 322
4156.48 310
4156.63 297
4156.78 283
4156.93 271
4157.07 263
4157.22 258
4157.37 257
4157.52 260
4157.67 268
4157.81 281
4157.96 301
4158.11 328
4158.26 362
4158.40 400
4158.55 440
4158.70 477
4158.85 506
4159.00 526
4159.14 537
4159.29 543
4159.44 550
4159.59 564
4159.73 592
4159.88 634
4160.03 690
4160.18 753
4160.33 815
4160.47 870
4160.62 913
4160.77 942
4160.92 958
4161.07 964
4161.21 963
4161.36 959
4161.51 953
4161.66 947
4161.80 942
4161.95 937
4162.10 934
4162.25 931
4162.40 926
4162.54 918
4162.69 906
4162.84 891
4162.99 873
4163.14 855
4163.28 837
4163.43 820
4163.58 806
4163.73 791
4163.88 775
4164.02 754
4164.17 729
4164.32 702
4164.47 674
4164.61 649
4164.76 627
4164.91 611
4165.06 601
4165.21 594
4165.35 590
4165.50 587
4165.65 584
4165.80 580
4165.95 572
4166.09 559
4166.24 540
4166.39 514
4166.54 483
4166.69 448
4166.83 411
4166.98 375
4167.13 342
4167.28 313
4167.43 288
4167.57 265
4167.72 247
4167.87 233
4168.02 224
4168.17 221
4168.31 224
4168.46 232
4168.61 242
4168.76 252
4168.91 258
4169.05 258
4169.20 253
4169.35 242
4169.50 228
4169.65 213
4169.79 198
4169.94 185
4170.09 175
4170.24 168
4170.39 162
4170.53 159
4170.68 157
4170.83 156
4170.98 153
4171.13 147
4171.27 138
4171.42 126
4171.57 110
4171.72 94
4171.87 77
4172.01 62
4172.16 51
4172.31 44
4172.46 40
4172.61 39
4172.75 40
4172.90 44
4173.05 48
4173.20 53
4173.35 58
4173.49 62
4173.64 64
4173.79 66
4173.94 65
4174.09 64
4174.24 62
4174.38 62
4174.53 64
4174.68 65
4174.83 66
4174.98 64
4175.12 58
4175.27 47
4175.42 30
4175.57 12
4175.72 0
4175.86 0
4176.01 0
4176.16 0
4176.31 0
4176.46 0
4176.61 0
4176.75 3
4176.90 11
4177.05 17
4177.20 20
4177.35 22
4177.49 25
4177.64 30
4177.79 37
4177.94 46
4178.09 55
4178.23 63
4178.38 68
4178.53 69
4178.68 64
4178.83 55
4178.98 43
4179.12 29
4179.27 17
4179.42 7
4179.57 2
4179.72 1
4179.86 4
4180.01 8
4180.16 13
4180.31 16
4180.46 17
4180.61 17
4180.75 17
4180.90 20
4181.05 28
4181.20 39
4181.35 54
4181.50 70
4181.64 86
4181.79 99
4181.94 109
4182.09 114
4182.24 116
4182.38 117
4182.53 116
4182.68 113
4182.83 108
4182.98 100
4183.13 89
4183.27 75
4183.42 61
4183.57 49
4183.72 42
4183.87 42
4184.02 49
4184.16 61
4184.31 74
4184.46 86
4184.61 95
4184.76 102
4184.90 107
4185.05 114
4185.20 124
4185.35 138
4185.50 155
4185.65 171
4185.79 184
4185.94 191
4186.09 191
4186.24 185
4186.39 177
4186.54 172
4186.68 173
4186.83 183
4186.98 201
4187.13 226
4187.28 254
4187.43 283
4187.57 307
4187.72 326
4187.87 338
4188.02 343
4188.17 341
4188.32 333
4188.46 320
4188.61 302
4188.76 280
4188.91 257
4189.06 234
4189.21 215
4189.35 200
4189.50 191
4189.65 187
4189.80 188
4189.95 192
4190.10 198
4190.24 204
4190.39 211
4190.54 217
4190.69 221
4190.84 222
4190.99 219
4191.14 213
4191.28 205
4191.43 196
4191.58 188
4191.73 182
4191.88 178
4192.03 174
4192.17 169
4192.32 161
4192.47 150
4192.62 136
4192.77 120
4192.92 101
4193.06 82
4193.21 62
4193.36 44
4193.51 27
4193.66 11
4193.81 0
4193.96 0
4194.10 0
4194.25 0
4194.40 0
4194.55 0
4194.70 0
4194.85 0
4194.99 0
4195.14 14
4195.29 38
4195.44 62
4195.59 82
4195.74 96
4195.89 103
4196.03 105
4196.18 103
4196.33 101
4196.48 103
4196.63 109
4196.78 120
4196.92 134
4197.07 148
4197.22 159
4197.37 167
4197.52 170
4197.67 169
4197.82 166
4197.96 163
4198.11 162
4198.26 163
4198.41 164
4198.56 166
4198.71 166
4198.86 165
4199.00 162
4199.15 156
4199.30 151
4199.45 148
4199.60 147
4199.75 150
4199.89 155
4200.04 161
4200.19 166
4200.34 170
4200.49 172
4200.64 174
4200.79 177
4200.93 182
4201.08 190
4201.23 201
4201.38 213
4201.53 227
4201.68 241
4201.83 255
4201.97 270
4202.12 285
4202.27 301
4202.42 314
4202.57 323
4202.72 326
4202.87 321
4203.02 308
4203.16 289
4203.31 267
4203.46 246
4203.61 228
4203.76 213
4203.91 203
4204.06 195
4204.20 188
4204.35 183
4204.50 180
4204.65 181
4204.80 189
4204.95 205
4205.10 228
4205.24 256
4205.39 286
4205.54 313
4205.69 334
4205.84 347
4205.99 354
4206.14 354
4206.28 351
4206.43 346
4206.58 342
4206.73 340
4206.88 337
4207.03 334
4207.18 331
4207.33 327
4207.47 323
4207.62 319
4207.77 316
4207.92 315
4208.07 316
4208.22 321
4208.37 328
4208.52 338
4208.66 349
4208.81 363
4208.96 378
4209.11 392
4209.26 406
4209.41 419
4209.56 429
4209.70 438
4209.85 444
4210.00 449
4210.15 452
4210.30 455
4210.45 456
4210.60 457
4210.75 456
4210.89 453
4211.04 448
4211.19 440
4211.34 430
4211.49 420
4211.64 413
4211.79 410
4211.94 413
4212.08 422
4212.23 438
4212.38 459
4212.53 483
4212.68 511
4212.83 541
4212.98 573
4213.13 607
4213.27 643
4213.42 679
4213.57 714
4213.72 745
4213.87 772
4214.02 793
4214.17 806
4214.32 814
4214.47 816
4214.61 814
4214.76 811
4214.91 807
4215.06 806
4215.21 809
4215.36 818
4215.51 833
4215.66 853
4215.80 877
4215.95 902
4216.10 925
4216.25 943
4216.40 955
4216.55 962
4216.70 964
4216.85 963
4217.00 961
4217.14 960
4217.29 959
4217.44 956
4217.59 949
4217.74 936
4217.89 919
4218.04 898
4218.19 879
4218.34 866
4218.48 861
4218.63 868
4218.78 884
4218.93 907
4219.08 931
4219.23 950
4219.38 962
4219.53 964
4219.68 959
4219.82 949
4219.97 938
4220.12 931
4220.27 931
4220.42 939
4220.57 955
4220.72 980
4220.87 1010
4221.02 1042
4221.16 1074
4221.31 1103
4221.46 1126
4221.61 1143
4221.76 1153
4221.91 1159
4222.06 1164
4222.21 1173
4222.36 1188
4222.50 1211
4222.65 1242
4222.80 1277
4222.95 1311
4223.10 1339
4223.25 1357
4223.40 1365
4223.55 1363
4223.70 1354
4223.85 1343
4223.99 1333
4224.14 1327
4224.29 1324
4224.44 1323
4224.59 1320
4224.74 1316
4224.89 1308
4225.04 1298
4225.19 1285
4225.34 1271
4225.48 1257
4225.63 1243
4225.78 1229
4225.93 1212
4226.08 1194
4226.23 1176
4226.38 1159
4226.53 1144
4226.68 1132
4226.83 1123
4226.97 1117
4227.12 1112
4227.27 1107
4227.42 1100
4227.57 1092
4227.72 1085
4227.87 1082
4228.02 1084
4228.17 1093
4228.32 1108
4228.46 1131
4228.61 1161
4228.76 1196
4228.91 1236
4229.06 1277
4229.21 1319
4229.36 1359
4229.51 1394
4229.66 1423
4229.81 1444
4229.96 1460
4230.10 1471
4230.25 1480
4230.40 1487
4230.55 1496
4230.70 1507
4230.85 1520
4231.00 1535
4231.15 1552
4231.30 1570
4231.45 1587
4231.60 1603
4231.74 1617
4231.89 1625
4232.04 1630
4232.19 1630
4232.34 1628
4232.49 1627
4232.64 1629
4232.79 1636
4232.94 1648
4233.09 1665
4233.24 1684
4233.39 1705
4233.53 1724
4233.68 1740
4233.83 1751
4233.98 1758
4234.13 1759
4234.28 1756
4234.43 1747
4234.58 1733
4234.73 1714
4234.88 1692
4235.03 1666
4235.17 1640
4235.32 1615
4235.47 1591
4235.62 1569
4235.77 1547
4235.92 1525
4236.07 1502
4236.22 1479
4236.37 1456
4236.52 1437
4236.67 1423
4236.82 1415
4236.97 1414
4237.11 1419
4237.26 1426
4237.41 1433
4237.56 1439
4237.71 1441
4237.86 1440
4238.01 1437
4238.16 1435
4238.31 1436
4238.46 1441
4238.61 1452
4238.76 1468
4238.91 1487
4239.05 1509
4239.20 1532
4239.35 1554
4239.50 1574
4239.65 1593
4239.80 1614
4239.95 1636
4240.10 1661
4240.25 1691
4240.40 1726
4240.55 1766
4240.70 1812
4240.85 1861
4240.99 1913
4241.14 1966
4241.29 2017
4241.44 2065
4241.59 2109
4241.74 2146
4241.89 2178
4242.04 2206
4242.19 2230
4242.34 2250
4242.49 2269
4242.64 2286
4242.79 2300
4242.94 2309
4243.08 2313
4243.23 2312
4243.38 2306
4243.53 2295
4243.68 2282
4243.83 2268
4243.98 2255
4244.13 2243
4244.28 2233
4244.43 2225
4244.58 2219
4244.73 2213
4244.88 2207
4245.03 2196
4245.18 2180
4245.32 2155
4245.47 2122
4245.62 2080
4245.77 2030
4245.92 1976
4246.07 1921
4246.22 1868
4246.37 1818
4246.52 1772
4246.67 1730
4246.82 1691
4246.97 1656
4247.12 1626
4247.27 1601
4247.42 1581
4247.57 1567
4247.71 1556
4247.86 1547
4248.01 1536
4248.16 1522
4248.31 1503
4248.46 1477
4248.61 1444
4248.76 1406
4248.91 1362
4249.06 1313
4249.21 1261
4249.36 1209
4249.51 1157
4249.66 1108
4249.81 1063
4249.96 1020
4250.11 981
4250.25 942
4250.40 904
4250.55 864
4250.70 826
4250.85 789
4251.00 759
4251.15 736
4251.30 721
4251.45 716
4251.60 718
4251.75 726
4251.90 736
4252.05 747
4252.20 760
4252.35 773
4252.50 787
4252.65 803
4252.80 818
4252.95 833
4253.09 844
4253.24 850
4253.39 850
4253.54 843
4253.69 828
4253.84 805
4253.99 777
4254.14 745
4254.29 711
4254.44 678
4254.59 647
4254.74 620
4254.89 598
4255.04 581
4255.19 569
4255.34 559
4255.49 551
4255.64 544
4255.79 537
4255.94 530
4256.08 522
4256.23 514
4256.38 506
4256.53 499
4256.68 495
4256.83 493
4256.98 493
4257.13 495
4257.28 497
4257.43 496
4257.58 492
4257.73 482
4257.88 469
4258.03 454
4258.18 439
4258.33 425
4258.48 414
4258.63 404
4258.78 397
4258.93 389
4259.08 382
4259.23 373
4259.38 365
4259.53 358
4259.67 354
4259.82 353
4259.97 355
4260.12 360
4260.27 366
4260.42 371
4260.57 373
4260.72 368
4260.87 357
4261.02 341
4261.17 319
4261.32 293
4261.47 266
4261.62 239
4261.77 213
4261.92 190
4262.07 171
4262.22 155
4262.37 144
4262.52 138
4262.67 135
4262.82 134
4262.97 134
4263.12 134
4263.27 131
4263.42 126
4263.57 119
4263.71 110
4263.86 102
4264.01 94
4264.16 88
4264.31 83
4264.46 79
4264.61 78
4264.76 78
4264.91 81
4265.06 84
4265.21 88
4265.36 91
4265.51 92
4265.66 88
4265.81 79
4265.96 67
4266.11 52
4266.26 38
4266.41 27
4266.56 22
4266.71 23
4266.86 32
4267.01 46
4267.16 64
4267.31 82
4267.46 99
4267.61 112
4267.76 120
4267.91 122
4268.06 121
4268.21 117
4268.36 112
4268.51 108
4268.66 107
4268.81 109
4268.96 115
4269.11 123
4269.25 132
4269.40 142
4269.55 152
4269.70 162
4269.85 172
4270.00 181
4270.15 190
4270.30 197
4270.45 204
4270.60 209
4270.75 214
4270.90 216
4271.05 218
4271.20 217
4271.35 214
4271.50 208
4271.65 198
4271.80 185
4271.95 170
4272.10 154
4272.25 139
4272.40 125
4272.55 114
4272.70 107
4272.85 104
4273.00 103
4273.15 103
4273.30 105
4273.45 107
4273.60 108
4273.75 107
4273.90 104
4274.05 99
4274.20 89
4274.35 75
4274.50 58
4274.65 39
4274.80 19
4274.95 0
4275.10 0
4275.25 0
4275.40 0
4275.55 0
4275.70 0
4275.85 0
4276.00 0
4276.15 0
4276.30 14
4276.45 27
4276.60 38
4276.75 47
4276.90 54
4277.05 58
4277.20 60
4277.35 61
4277.50 61
4277.65 60
4277.80 58
4277.95 55
4278.10 50
4278.25 45
4278.40 40
4278.55 34
4278.70 29
4278.85 24
4279.00 20
4279.15 17
4279.30 15
4279.45 13
4279.60 13
4279.75 14
4279.90 17
4280.05 20
4280.20 24
4280.35 28
4280.50 31
4280.65 32
4280.80 30
4280.95 24
4281.10 17
4281.25 8
4281.40 0
4281.55 0
4281.69 0
4281.84 0
4281.99 0
4282.14 0
4282.29 0
4282.44 0
4282.59 0
4282.74 4
4282.90 21
4283.05 40
4283.20 59
4283.35 77
4283.50 93
4283.65 107
4283.80 120
4283.95 132
4284.10 146
4284.25 162
4284.40 179
4284.55 196
4284.70 211
4284.85 220
4285.00 225
4285.15 224
4285.30 219
4285.45 215
4285.60 213
4285.75 215
4285.90 224
4286.05 238
4286.20 255
4286.35 274
4286.50 291
4286.65 306
4286.80 318
4286.95 326
4287.10 333
4287.25 339
4287.40 347
4287.55 358
4287.70 373
4287.85 389
4288.00 407
4288.15 424
4288.30 436
4288.45 443
4288.60 442
4288.75 436
4288.90 425
4289.05 413
4289.20 402
4289.35 392
4289.50 385
4289.65 379
4289.80 373
4289.95 364
4290.10 351
4290.25 334
4290.40 316
4290.55 298
4290.70 284
4290.85 276
4291.00 274
4291.15 277
4291.30 285
4291.45 294
4291.60 302
4291.75 307
4291.90 309
4292.05 310
4292.20 310
4292.35 313
4292.50 320
4292.65 332
4292.80 350
4292.95 374
4293.10 403
4293.25 435
4293.40 469
4293.55 504
4293.70 537
4293.85 568
4294.00 594
4294.15 617
4294.30 637
4294.45 654
4294.60 669
4294.75 684
4294.90 698
4295.05 711
4295.20 721
4295.36 728
4295.51 732
4295.66 736
4295.81 740
4295.96 746
4296.11 756
4296.26 769
4296.41 784
4296.56 796
4296.71 802
4296.86 800
4297.01 787
4297.16 764
4297.31 734
4297.46 699
4297.61 664
4297.76 632
4297.91 605
4298.06 585
4298.21 570
4298.36 561
4298.51 556
4298.66 557
4298.81 561
4298.96 570
4299.11 583
4299.26 600
4299.41 618
4299.56 637
4299.71 654
4299.86 669
4300.01 681
4300.16 692
4300.31 702
4300.46 713
4300.61 726
4300.77 743
4300.92 763
4301.07 784
4301.22 806
4301.37 826
4301.52 845
4301.67 862
4301.82 877
4301.97 890
4302.12 902
4302.27 911
4302.42 917
4302.57 919
4302.72 918
4302.87 912
4303.02 904
4303.17 895
4303.32 887
4303.47 883
4303.62 883
4303.77 889
4303.92 901
4304.07 915
4304.22 932
4304.37 949
4304.52 966
4304.67 983
4304.82 998
4304.98 1011
4305.13 1022
4305.28 1030
4305.43 1036
4305.58 1040
4305.73 1042
4305.88 1047
4306.03 1057
4306.18 1072
4306.33 1093
4306.48 1120
4306.63 1152
4306.78 1187
4306.93 1223
4307.08 1260
4307.23 1295
4307.38 1331
4307.53 1365
4307.68 1399
4307.83 1432
4307.98 1465
4308.13 1496
4308.28 1527
4308.44 1556
4308.59 1585
4308.74 1612
4308.89 1639
4309.04 1666
4309.19 1695
4309.34 1726
4309.49 1760
4309.64 1798
4309.79 1841
4309.94 1889
4310.09 1942
4310.24 1997
4310.39 2053
4310.54 2107
4310.69 2156
4310.84 2197
4310.99 2228
4311.14 2247
4311.29 2256
4311.44 2256
4311.60 2247
4311.75 2232
4311.90 2211
4312.05 2185
4312.20 2155
4312.35 2121
4312.50 2086
4312.65 2050
4312.80 2015
4312.95 1982
4313.10 1951
4313.25 1922
4313.40 1893
4313.55 1862
4313.70 1829
4313.85 1792
4314.00 1751
4314.15 1705
4314.31 1657
4314.46 1606
4314.61 1553
4314.76 1499
4314.91 1444
4315.06 1388
4315.21 1331
4315.36 1275
4315.51 1221
4315.66 1170
4315.81 1125
4315.96 1085
4316.11 1049
4316.26 1017
4316.41 988
4316.56 959
4316.71 930
4316.87 901
4317.02 872
4317.17 844
4317.32 818
4317.47 794
4317.62 769
4317.77 743
4317.92 714
4318.07 681
4318.22 646
4318.37 611
4318.52 578
4318.67 551
4318.82 530
4318.97 515
4319.12 504
4319.28 493
4319.43 480
4319.58 464
4319.73 445
4319.88 425
4320.03 405
4320.18 389
4320.33 376
4320.48 368
4320.63 364
4320.78 362
4320.93 360
4321.08 357
4321.23 354
4321.38 350
4321.54 346
4321.69 341
4321.84 335
4321.99 328
4322.14 321
4322.29 313
4322.44 305
4322.59 297
4322.74 291
4322.89 288
4323.04 286
4323.19 286
4323.34 285
4323.49 285
4323.65 285
4323.80 285
4323.95 285
4324.10 287
4324.25 288
4324.40 290
4324.55 290
4324.70 287
4324.85 282
4325.00 274
4325.15 265
4325.30 256
4325.45 248
4325.60 242
4325.76 237
4325.91 231
4326.06 222
4326.21 206
4326.36 185
4326.51 159
4326.66 132
4326.81 106
4326.96 86
4327.11 73
4327.26 68
4327.41 69
4327.56 74
4327.72 79
4327.87 83
4328.02 85
4328.17 88
4328.32 93
4328.47 101
4328.62 113
4328.77 129
4328.92 145
4329.07 161
4329.22 175
4329.37 184
4329.53 190
4329.68 192
4329.83 193
4329.98 191
4330.13 190
4330.28 189
4330.43 188
4330.58 187
4330.73 185
4330.88 182
4331.03 181
4331.18 181
4331.34 183
4331.49 187
4331.64 193
4331.79 197
4331.94 198
4332.09 191
4332.24 177
4332.39 156
4332.54 131
4332.69 104
4332.84 81
4333.00 62
4333.15 51
4333.30 48
4333.45 51
4333.60 58
4333.75 67
4333.90 77
4334.05 87
4334.20 96
4334.35 103
4334.50 109
4334.66 116
4334.81 127
4334.96 142
4335.11 161
4335.26 186
4335.41 213
4335.56 240
4335.71 263
4335.86 278
4336.01 283
4336.16 279
4336.32 267
4336.47 250
4336.62 232
4336.77 218
4336.92 210
4337.07 209
4337.22 215
4337.37 222
4337.52 229
4337.67 231
4337.82 225
4337.98 211
4338.13 190
4338.28 164
4338.43 139
4338.58 117
4338.73 103
4338.88 99
4339.03 106
4339.18 120
4339.33 138
4339.49 156
4339.64 169
4339.79 175
4339.94 172
4340.09 163
4340.24 149
4340.39 136
4340.54 125
4340.69 116
4340.84 110
4341.00 103
4341.15 95
4341.30 82
4341.45 67
4341.60 52
4341.75 40
4341.90 35
4342.05 37
4342.20 46
4342.36 59
4342.51 73
4342.66 84
4342.81 90
4342.96 91
4343.11 87
4343.26 81
4343.41 76
4343.56 72
4343.71 71
4343.87 72
4344.02 74
4344.17 77
4344.32 79
4344.47 79
4344.62 77
4344.77 75
4344.92 71
4345.07 66
4345.23 61
4345.38 56
4345.53 50
4345.68 44
4345.83 36
4345.98 26
4346.13 14
4346.28 2
4346.43 0
4346.59 0
4346.74 0
4346.89 0
4347.04 0
4347.19 3
4347.34 10
4347.49 14
4347.64 15
4347.79 12
4347.95 6
4348.10 1
4348.25 0
4348.40 0
4348.55 0
4348.70 3
4348.85 9
4349.00 15
4349.16 19
4349.31 22
4349.46 24
4349.61 24
4349.76 21
4349.91 17
4350.06 11
4350.21 3
4350.36 0
4350.52 0
4350.67 0
4350.82 0
4350.97 0
4351.12 0
4351.27 5
4351.42 19
4351.57 32
4351.73 43
4351.88 51
4352.03 56
4352.18 59
4352.33 60
4352.48 61
4352.63 62
4352.78 65
4352.94 69
4353.09 73
4353.24 75
4353.39 76
4353.54 72
4353.69 64
4353.84 51
4353.99 36
4354.15 19
4354.30 4
4354.45 0
4354.60 0
4354.75 0
4354.90 0
4355.05 0
4355.20 0
4355.36 0
4355.51 7
4355.66 13
4355.81 16
4355.96 16
4356.11 14
4356.26 10
4356.41 6
4356.57 5
4356.72 6
4356.87 10
4357.02 17
4357.17 24
4357.32 30
4357.47 32
4357.62 30
4357.78 23
4357.93 13
4358.08 2
4358.23 0
4358.38 0
4358.53 0
4358.68 0
4358.84 0
4358.99 0
4359.14 0
4359.29 6
4359.44 14
4359.59 20
4359.74 25
4359.89 30
4360.05 35
4360.20 39
4360.35 43
4360.50 45
4360.65 42
4360.80 33
4360.95 19
4361.11 1
4361.26 0
4361.41 0
4361.56 0
4361.71 0
4361.86 0
4362.01 0
4362.17 0
4362.32 11
4362.47 35
4362.62 61
4362.77 87
4362.92 111
4363.07 133
4363.23 151
4363.38 165
4363.53 174
4363.68 178
4363.83 179
4363.98 177
4364.13 173
4364.29 168
4364.44 164
4364.59 160
4364.74 158
4364.89 159
4365.04 162
4365.19 168
4365.35 175
4365.50 181
4365.65 184
4365.80 184
4365.95 181
4366.10 175
4366.25 167
4366.41 160
4366.56 155
4366.71 150
4366.86 146
4367.01 139
4367.16 127
4367.31 110
4367.47 89
4367.62 64
4367.77 38
4367.92 15
4368.07 0
4368.22 0
4368.38 0
4368.53 0
4368.68 0
4368.83 0
4368.98 7
4369.13 15
4369.28 24
4369.44 32
4369.59 42
4369.74 53
4369.89 65
4370.04 77
4370.19 90
4370.34 102
4370.50 110
4370.65 114
4370.80 115
4370.95 113
4371.10 111
4371.25 111
4371.41 116
4371.56 125
4371.71 139
4371.86 156
4372.01 172
4372.16 187
4372.32 197
4372.47 203
4372.62 205
4372.77 205
4372.92 205
4373.07 205
4373.22 204
4373.38 201
4373.53 197
4373.68 191
4373.83 183
4373.98 175
4374.13 168
4374.29 164
4374.44 163
4374.59 163
4374.74 164
4374.89 161
4375.04 154
4375.20 140
4375.35 121
4375.50 98
4375.65 75
4375.80 56
4375.95 42
4376.11 34
4376.26 32
4376.41 32
4376.56 33
4376.71 30
4376.86 23
4377.02 13
4377.17 0
4377.32 0
4377.47 0
4377.62 0
4377.77 0
4377.93 0
4378.08 0
4378.23 0
4378.38 0
4378.53 4
4378.68 12
4378.84 20
4378.99 27
4379.14 35
4379.29 42
4379.44 50
4379.59 57
4379.75 64
4379.90 69
4380.05 73
4380.20 76
4380.35 78
4380.50 81
4380.66 84
4380.81 90
4380.96 99
4381.11 112
4381.26 126
4381.41 143
4381.57 158
4381.72 171
4381.87 180
4382.02 182
4382.17 178
4382.32 168
4382.48 153
4382.63 137
4382.78 122
4382.93 109
4383.08 102
4383.24 100
4383.39 103
4383.54 109
4383.69 118
4383.84 128
4383.99 139
4384.15 150
4384.30 162
4384.45 176
4384.60 192
4384.75 209
4384.90 227
4385.06 245
4385.21 261
4385.36 274
4385.51 284
4385.66 293
4385.82 300
4385.97 306
4386.12 311
4386.27 315
4386.42 316
4386.57 312
4386.73 304
4386.88 293
4387.03 279
4387.18 265
4387.33 254
4387.49 248
4387.64 247
4387.79 251
4387.94 257
4388.09 263
4388.24 268
4388.40 269
4388.55 267
4388.70 260
4388.85 253
4389.00 244
4389.16 236
4389.31 230
4389.46 224
4389.61 220
4389.76 215
4389.92 211
4390.07 204
4390.22 196
4390.37 187
4390.52 177
4390.67 167
4390.83 160
4390.98 156
4391.13 157
4391.28 163
4391.43 174
4391.59 187
4391.74 199
4391.89 207
4392.04 210
4392.19 206
4392.35 195
4392.50 178
4392.65 157
4392.80 136
4392.95 117
4393.11 102
4393.26 91
4393.41 86
4393.56 86
4393.71 90
4393.87 97
4394.02 107
4394.17 119
4394.32 131
4394.47 143
4394.62 153
4394.78 161
4394.93 167
4395.08 171
4395.23 174
4395.38 176
4395.54 177
4395.69 177
4395.84 177
4395.99 176
4396.14 173
4396.30 169
4396.45 163
4396.60 155
4396.75 145
4396.90 135
4397.06 126
4397.21 119
4397.36 116
4397.51 119
4397.66 129
4397.82 146
4397.97 167
4398.12 192
4398.27 216
4398.42 239
4398.58 259
4398.73 277
4398.88 292
4399.03 307
4399.18 322
4399.34 335
4399.49 346
4399.64 356
4399.79 364
4399.95 371
4400.10 379
4400.25 389
4400.40 402
4400.55 418
4400.71 433
4400.86 445
4401.01 451
4401.16 450
4401.31 441
4401.47 424
4401.62 403
4401.77 380
4401.92 358
4402.07 339
4402.23 324
4402.38 313
4402.53 304
4402.68 296
4402.83 289
4402.99 281
4403.14 273
4403.29 265
4403.44 261
4403.60 259
4403.75 261
4403.90 265
4404.05 271
4404.20 278
4404.36 285
4404.51 293
4404.66 300
4404.81 307
4404.96 313
4405.12 317
4405.27 317
4405.42 313
4405.57 305
4405.72 294
4405.88 283
4406.03 274
4406.18 269
4406.33 270
4406.49 278
4406.64 293
4406.79 312
4406.94 334
4407.09 355
4407.25 375
4407.40 391
4407.55 403
4407.70 411
4407.86 415
4408.01 417
4408.16 417
4408.31 414
4408.46 408
4408.62 398
4408.77 384
4408.92 367
4409.07 346
4409.23 325
4409.38 307
4409.53 292
4409.68 284
4409.83 282
4409.99 285
4410.14 291
4410.29 298
4410.44 302
4410.60 303
4410.75 300
4410.90 292
4411.05 281
4411.20 270
4411.36 258
4411.51 248
4411.66 241
4411.81 237
4411.97 236
4412.12 237
4412.27 240
4412.42 244
4412.57 249
4412.73 252
4412.88 254
4413.03 254
4413.18 252
4413.34 249
4413.49 245
4413.64 243
4413.79 243
4413.95 248
4414.10 258
4414.25 272
4414.40 288
4414.55 304
4414.71 319
4414.86 331
4415.01 342
4415.16 350
4415.32 359
4415.47 369
4415.62 380
4415.77 392
4415.93 402
4416.08 409
4416.23 411
4416.38 408
4416.53 399
4416.69 386
4416.84 372
4416.99 360
4417.14 350
4417.30 344
4417.45 342
4417.60 346
4417.75 354
4417.91 366
4418.06 380
4418.21 394
4418.36 407
4418.52 416
4418.67 419
4418.82 416
4418.97 406
4419.12 393
4419.28 378
4419.43 365
4419.58 355
4419.73 351
4419.89 353
4420.04 360
4420.19 369
4420.34 379
4420.50 387
4420.65 393
4420.80 395
4420.95 394
4421.11 389
4421.26 381
4421.41 369
4421.56 356
4421.72 342
4421.87 329
4422.02 318
4422.17 310
4422.33 307
4422.48 308
4422.63 311
4422.78 314
4422.93 317
4423.09 316
4423.24 313
4423.39 306
4423.54 297
4423.70 288
4423.85 279
4424.00 272
4424.15 266
4424.31 261
4424.46 254
4424.61 242
4424.76 226
4424.92 204
4425.07 176
4425.22 146
4425.37 115
4425.53 87
4425.68 65
4425.83 51
4425.98 43
4426.14 40
4426.29 40
4426.44 39
4426.59 38
4426.75 34
4426.90 30
4427.05 25
4427.20 23
4427.36 24
4427.51 29
4427.66 36
4427.81 46
4427.97 56
4428.12 65
4428.27 74
4428.42 81
4428.58 86
4428.73 91
4428.88 96
4429.04 100
4429.19 103
4429.34 105
4429.49 105
4429.65 102
4429.80 96
4429.95 88
4430.10 77
4430.26 67
4430.41 57
4430.56 50
4430.71 47
4430.87 49
4431.02 55
4431.17 65
4431.32 76
4431.48 87
4431.63 96
4431.78 102
4431.93 104
4432.09 103
4432.24 99
4432.39 92
4432.54 82
4432.70 71
4432.85 58
4433.00 43
4433.16 28
4433.31 14
4433.46 4
4433.61 0
4433.77 0
4433.92 3
4434.07 11
4434.22 20
4434.38 28
4434.53 33
4434.68 35
4434.83 34
4434.99 30
4435.14 26
4435.29 22
4435.44 19
4435.60 17
4435.75 15
4435.90 13
4436.06 10
4436.21 5
4436.36 0
4436.51 0
4436.67 0
4436.82 0
4436.97 0
4437.12 0
4437.28 0
4437.43 3
4437.58 14
4437.73 23
4437.89 28
4438.04 29
4438.19 28
4438.35 28
4438.50 32
4438.65 41
4438.80 54
4438.96 70
4439.11 85
4439.26 96
4439.41 103
4439.57 105
4439.72 103
4439.87 101
4440.03 101
4440.18 102
4440.33 107
4440.48 113
4440.64 121
4440.79 129
4440.94 138
4441.10 147
4441.25 158
4441.40 169
4441.55 182
4441.71 194
4441.86 205
4442.01 213
4442.16 219
4442.32 221
4442.47 221
4442.62 218
4442.78 214
4442.93 207
4443.08 199
4443.23 187
4443.39 173
4443.54 157
4443.69 139
4443.85 121
4444.00 103
4444.15 87
4444.30 72
4444.46 60
4444.61 50
4444.76 43
4444.92 40
4445.07 41
4445.22 46
4445.37 53
4445.53 60
4445.68 67
4445.83 74
4445.98 79
4446.14 83
4446.29 86
4446.44 90
4446.60 96
4446.75 102
4446.90 107
4447.05 109
4447.21 108
4447.36 102
4447.51 91
4447.67 77
4447.82 62
4447.97 49
4448.12 40
4448.28 36
4448.43 36
4448.58 38
4448.74 43
4448.89 47
4449.04 52
4449.20 56
4449.35 60
4449.50 65
4449.65 69
4449.81 73
4449.96 74
4450.11 72
4450.27 65
4450.42 54
4450.57 38
4450.72 20
4450.88 3
4451.03 0
4451.18 0
4451.34 0
4451.49 0
4451.64 0
4451.79 4
4451.95 11
4452.10 15
4452.25 14
4452.41 10
4452.56 6
4452.71 2
4452.87 1
4453.02 1
4453.17 4
4453.32 6
4453.48 7
4453.63 7
4453.78 6
4453.94 5
4454.09 5
4454.24 6
4454.40 7
4454.55 7
4454.70 6
4454.85 6
4455.01 8
4455.16 13
4455.31 23
4455.47 39
4455.62 59
4455.77 80
4455.93 100
4456.08 115
4456.23 125
4456.38 129
4456.54 129
4456.69 125
4456.84 119
4457.00 114
4457.15 110
4457.30 106
4457.46 101
4457.61 96
4457.76 90
4457.91 84
4458.07 79
4458.22 76
4458.37 77
4458.53 83
4458.68 93
4458.83 105
4458.99 115
4459.14 121
4459.29 121
4459.45 114
4459.60 100
4459.75 83
4459.90 67
4460.06 54
4460.21 49
4460.36 51
4460.52 60
4460.67 73
4460.82 86
4460.98 96
4461.13 99
4461.28 96
4461.44 87
4461.59 75
4461.74 63
4461.90 56
4462.05 56
4462.20 62
4462.35 74
4462.51 87
4462.66 98
4462.81 103
4462.97 101
4463.12 94
4463.27 83
4463.43 71
4463.58 61
4463.73 56
4463.89 56
4464.04 60
4464.19 67
4464.35 76
4464.50 85
4464.65 95
4464.80 104
4464.96 113
4465.11 123
4465.26 133
4465.42 143
4465.57 153
4465.72 161
4465.88 166
4466.03 166
4466.18 160
4466.34 147
4466.49 130
4466.64 110
4466.80 90
4466.95 74
4467.10 63
4467.26 60
4467.41 62
4467.56 71
4467.72 82
4467.87 93
4468.02 102
4468.18 109
4468.33 112
4468.48 112
4468.64 109
4468.79 106
4468.94 102
4469.09 99
4469.25 98
4469.40 97
4469.55 96
4469.71 95
4469.86 91
4470.01 86
4470.17 78
4470.32 67
4470.47 53
4470.63 36
4470.78 17
4470.93 0
4471.09 0
4471.24 0
4471.39 0
4471.55 0
4471.70 0
4471.85 0
4472.01 0
4472.16 6
4472.31 22
4472.47 35
4472.62 45
4472.77 53
4472.93 61
4473.08 67
4473.23 73
4473.39 78
4473.54 80
4473.69 78
4473.85 72
4474.00 65
4474.15 59
4474.31 55
4474.46 56
4474.61 62
4474.77 72
4474.92 84
4475.07 95
4475.23 104
4475.38 110
4475.53 115
4475.69 121
4475.84 130
4475.99 142
4476.15 159
4476.30 178
4476.45 196
4476.61 212
4476.76 223
4476.91 228
4477.07 226
4477.22 220
4477.37 210
4477.53 200
4477.68 189
4477.83 180
4477.99 173
4478.14 169
4478.29 166
4478.45 165
4478.60 164
4478.75 163
4478.91 160
4479.06 153
4479.21 143
4479.37 130
4479.52 115
4479.67 101
4479.83 90
4479.98 84
4480.14 86
4480.29 95
4480.44 111
4480.60 131
4480.75 154
4480.90 175
4481.06 194
4481.21 209
4481.36 221
4481.52 229
4481.67 233
4481.82 236
4481.98 237
4482.13 239
4482.28 243
4482.44 249
4482.59 258
4482.74 271
4482.90 285
4483.05 299
4483.20 310
4483.36 317
4483.51 319
4483.66 316
4483.82 312
4483.97 309
4484.13 309
4484.28 316
4484.43 327
4484.59 344
4484.74 363
4484.89 382
4485.05 398
4485.20 410
4485.35 417
4485.51 418
4485.66 414
4485.81 404
4485.97 392
4486.12 378
4486.27 364
4486.43 354
4486.58 348
4486.74 348
4486.89 355
4487.04 368
4487.20 384
4487.35 402
4487.50 420
4487.66 437
4487.81 450
4487.96 459
4488.12 462
4488.27 461
4488.42 456
4488.58 447
4488.73 436
4488.89 423
4489.04 411
4489.19 402
4489.35 397
4489.50 398
4489.65 404
4489.81 415
4489.96 428
4490.11 442
4490.27 453
4490.42 460
4490.57 463
4490.73 459
4490.88 451
4491.04 439
4491.19 424
4491.34 408
4491.50 391
4491.65 374
4491.80 358
4491.96 345
4492.11 333
4492.26 323
4492.42 313
4492.57 304
4492.73 294
4492.88 283
4493.03 273
4493.19 263
4493.34 255
4493.49 248
4493.65 243
4493.80 239
4493.95 235
4494.11 231
4494.26 228
4494.42 229
4494.57 232
4494.72 241
4494.88 253
4495.03 270
4495.18 290
4495.34 311
4495.49 333
4495.65 354
4495.80 372
4495.95 386
4496.11 395
4496.26 397
4496.41 393
4496.57 384
4496.72 370
4496.88 354
4497.03 336
4497.18 320
4497.34 304
4497.49 290
4497.64 278
4497.80 267
4497.95 258
4498.11 250
4498.26 245
4498.41 243
4498.57 242
4498.72 242
4498.87 242
4499.03 239
4499.18 234
4499.34 227
4499.49 219
4499.64 214
4499.80 212
4499.95 217
4500.10 228
4500.26 243
4500.41 258
4500.57 271
4500.72 279
4500.87 280
4501.03 276
4501.18 267
4501.33 257
4501.49 247
4501.64 239
4501.80 233
4501.95 229
4502.10 226
4502.26 224
4502.41 224
4502.56 226
4502.72 230
4502.87 236
4503.03 243
4503.18 251
4503.33 259
4503.49 265
4503.64 269
4503.80 271
4503.95 270
4504.10 268
4504.26 263
4504.41 257
4504.56 249
4504.72 241
4504.87 233
4505.03 225
4505.18 220
4505.33 217
4505.49 217
4505.64 222
4505.80 229
4505.95 240
4506.10 253
4506.26 267
4506.41 279
4506.56 289
4506.72 294
4506.87 294
4507.03 290
4507.18 283
4507.33 274
4507.49 267
4507.64 261
4507.80 259
4507.95 261
4508.10 265
4508.26 271
4508.41 277
4508.57 282
4508.72 284
4508.87 283
4509.03 279
4509.18 273
4509.34 264
4509.49 254
4509.64 242
4509.80 231
4509.95 220
4510.10 212
4510.26 208
4510.41 209
4510.57 216
4510.72 229
4510.87 247
4511.03 268
4511.18 290
4511.34 309
4511.49 324
4511.64 334
4511.80 336
4511.95 333
4512.11 325
4512.26 315
4512.41 306
4512.57 300
4512.72 299
4512.88 303
4513.03 314
4513.18 329
4513.34 346
4513.49 364
4513.65 380
4513.80 396
4513.95 410
4514.11 421
4514.26 430
4514.42 437
4514.57 441
4514.72 442
4514.88 439
4515.03 434
4515.19 428
4515.34 422
4515.49 419
4515.65 418
4515.80 420
4515.96 424
4516.11 429
4516.26 432
4516.42 432
4516.57 428
4516.73 419
4516.88 406
4517.04 391
4517.19 376
4517.34 362
4517.50 351
4517.65 344
4517.81 341
4517.96 341
4518.11 344
4518.27 347
4518.42 350
4518.58 349
4518.73 345
4518.88 339
4519.04 333
4519.19 328
4519.35 328
4519.50 333
4519.65 344
4519.81 360
4519.96 378
4520.12 395
4520.27 408
4520.43 415
4520.58 414
4520.73 407
4520.89 392
4521.04 374
4521.20 355
4521.35 336
4521.50 319
4521.66 304
4521.81 293
4521.97 284
4522.12 276
4522.28 267
4522.43 259
4522.58 250
4522.74 244
4522.89 238
4523.05 235
4523.20 234
4523.35 235
4523.51 235
4523.66 234
4523.82 229
4523.97 221
4524.13 211
4524.28 199
4524.43 187
4524.59 176
4524.74 168
4524.90 163
4525.05 161
4525.20 160
4525.36 159
4525.51 157
4525.67 154
4525.82 150
4525.98 144
4526.13 138
4526.28 132
4526.44 126
4526.59 120
4526.75 114
4526.90 108
4527.06 102
4527.21 96
4527.36 89
4527.52 82
4527.67 73
4527.83 63
4527.98 51
4528.13 37
4528.29 22
4528.44 7
4528.60 0
4528.75 0
4528.91 0
4529.06 0
4529.21 0
4529.37 0
4529.52 0
4529.68 0
4529.83 6
4529.99 14
4530.14 21
4530.29 29
4530.45 37
4530.60 46
4530.76 57
4530.91 69
4531.07 79
4531.22 88
4531.37 95
4531.53 101
4531.68 106
4531.84 113
4531.99 122
4532.15 132
4532.30 142
4532.46 149
4532.61 154
4532.76 154
4532.92 153
4533.07 149
4533.23 147
4533.38 147
4533.54 149
4533.69 154
4533.84 162
4534.00 171
4534.15 180
4534.31 190
4534.46 200
4534.62 209
4534.77 218
4534.92 224
4535.08 227
4535.23 225
4535.39 218
4535.54 207
4535.70 191
4535.85 174
4536.01 157
4536.16 142
4536.31 130
4536.47 123
4536.62 122
4536.78 124
4536.93 132
4537.09 142
4537.24 154
4537.39 165
4537.55 175
4537.70 181
4537.86 183
4538.01 183
4538.17 180
4538.32 175
4538.48 169
4538.63 163
4538.78 154
4538.94 142
4539.09 127
4539.25 110
4539.40 93
4539.56 78
4539.71 65
4539.87 57
4540.02 54
4540.17 53
4540.33 55
4540.48 58
4540.64 61
4540.79 64
4540.95 69
4541.10 76
4541.26 85
4541.41 95
4541.57 108
4541.72 121
4541.87 135
4542.03 149
4542.18 161
4542.34 170
4542.49 174
4542.65 171
4542.80 162
4542.96 146
4543.11 125
4543.26 102
4543.42 81
4543.57 63
4543.73 52
4543.88 48
4544.04 51
4544.19 57
4544.35 65
4544.50 74
4544.66 80
4544.81 85
4544.96 90
4545.12 94
4545.27 100
4545.43 107
4545.58 115
4545.74 122
4545.89 126
4546.05 125
4546.20 119
4546.36 108
4546.51 93
4546.66 76
4546.82 58
4546.97 43
4547.13 30
4547.28 20
4547.44 14
4547.59 11
4547.75 8
4547.90 6
4548.06 3
4548.21 0
4548.36 0
4548.52 0
4548.67 0
4548.83 0
4548.98 0
4549.14 0
4549.29 0
4549.45 15
4549.60 31
4549.76 47
4549.91 61
4550.07 70
4550.22 73
4550.37 72
4550.53 69
4550.68 64
4550.84 61
4550.99 61
4551.15 65
4551.30 71
4551.46 81
4551.61 91
4551.77 101
4551.92 111
4552.08 119
4552.23 124
4552.39 125
4552.54 122
4552.69 114
4552.85 102
4553.00 88
4553.16 74
4553.31 63
4553.47 58
4553.62 58
4553.78 64
4553.93 73
4554.09 84
4554.24 93
4554.40 100
4554.55 105
4554.71 108
4554.86 112
4555.02 118
4555.17 127
4555.32 138
4555.48 151
4555.63 166
4555.79 180
4555.94 193
4556.10 204
4556.25 216
4556.41 226
4556.56 235
4556.72 243
4556.87 248
4557.03 250
4557.18 249
4557.34 245
4557.49 238
4557.65 229
4557.80 219
4557.96 209
4558.11 200
4558.26 192
4558.42 187
4558.57 186
4558.73 191
4558.88 202
4559.04 217
4559.19 236
4559.35 255
4559.50 273
4559.66 288
4559.81 300
4559.97 309
4560.12 316
4560.28 322
4560.43 327
4560.59 333
4560.74 340
4560.90 347
4561.05 354
4561.21 361
4561.36 368
4561.52 373
4561.67 374
4561.83 373
4561.98 368
4562.13 359
4562.29 347
4562.44 333
4562.60 317
4562.75 301
4562.91 286
4563.06 271
4563.22 259
4563.37 250
4563.53 244
4563.68 241
4563.84 241
4563.99 243
4564.15 244
4564.30 245
4564.46 243
4564.61 240
4564.77 235
4564.92 230
4565.08 224
4565.23 217
4565.39 210
4565.54 200
4565.70 189
4565.85 175
4566.01 160
4566.16 145
4566.32 132
4566.47 122
4566.63 116
4566.78 114
4566.94 117
4567.09 122
4567.25 130
4567.40 137
4567.56 143
4567.71 147
4567.87 150
4568.02 151
4568.18 150
4568.33 148
4568.49 147
4568.64 148
4568.80 150
4568.95 155
4569.10 162
4569.26 171
4569.41 181
4569.57 191
4569.72 197
4569.88 197
4570.03 190
4570.19 175
4570.34 152
4570.50 125
4570.65 97
4570.81 72
4570.96 53
4571.12 42
4571.27 38
4571.43 39
4571.58 42
4571.74 44
4571.89 43
4572.05 39
4572.20 31
4572.36 22
4572.51 13
4572.67 6
4572.82 3
4572.98 3
4573.13 6
4573.29 12
4573.44 19
4573.60 27
4573.75 33
4573.91 35
4574.06 33
4574.22 28
4574.37 21
4574.53 12
4574.68 4
4574.84 0
4575.00 0
4575.15 0
4575.31 2
4575.46 12
4575.62 27
4575.77 46
4575.93 67
4576.08 89
4576.24 110
4576.39 126
4576.55 139
4576.70 149
4576.86 156
4577.01 162
4577.17 168
4577.32 176
4577.48 184
4577.63 191
4577.79 194
4577.94 191
4578.10 185
4578.25 174
4578.41 161
4578.56 150
4578.72 140
4578.87 135
4579.03 133
4579.18 132
4579.34 132
4579.49 131
4579.65 129
4579.80 127
4579.96 125
4580.11 123
4580.27 121
4580.42 118
4580.58 113
4580.73 106
4580.89 95
4581.04 84
4581.20 72
4581.35 61
4581.51 52
4581.66 45
4581.82 38
4581.98 31
4582.13 22
4582.29 11
4582.44 0
4582.60 0
4582.75 0
4582.91 0
4583.06 0
4583.22 0
4583.37 0
4583.53 0
4583.68 0
4583.84 12
4583.99 23
4584.15 32
4584.30 37
4584.46 39
4584.61 37
4584.77 33
4584.92 27
4585.08 24
4585.23 24
4585.39 31
4585.54 44
4585.70 64
4585.86 88
4586.01 114
4586.17 137
4586.32 154
4586.48 165
4586.63 168
4586.79 167
4586.94 164
4587.10 161
4587.25 162
4587.41 167
4587.56 176
4587.72 188
4587.87 199
4588.03 209
4588.18 216
4588.34 219
4588.49 218
4588.65 215
4588.81 210
4588.96 207
4589.12 207
4589.27 211
4589.43 217
4589.58 226
4589.74 234
4589.89 242
4590.05 248
4590.20 253
4590.36 260
4590.51 270
4590.67 285
4590.82 304
4590.98 325
4591.13 348
4591.29 369
4591.45 386
4591.60 399
4591.76 409
4591.91 415
4592.07 420
4592.22 423
4592.38 425
4592.53 427
4592.69 427
4592.84 426
4593.00 422
4593.15 415
4593.31 405
4593.47 393
4593.62 378
4593.78 362
4593.93 344
4594.09 324
4594.24 304
4594.40 282
4594.55 260
4594.71 239
4594.86 219
4595.02 203
4595.17 192
4595.33 185
4595.49 183
4595.64 186
4595.80 190
4595.95 195
4596.11 199
4596.26 202
4596.42 203
4596.57 202
4596.73 201
4596.88 199
4597.04 198
4597.19 199
4597.35 202
4597.51 206
4597.66 210
4597.82 211
4597.97 209
4598.13 201
4598.28 189
4598.44 173
4598.59 156
4598.75 140
4598.90 125
4599.06 113
4599.22 105
4599.37 100
4599.53 97
4599.68 95
4599.84 96
4599.99 97
4600.15 100
4600.30 102
4600.46 104
4600.61 104
4600.77 103
4600.93 99
4601.08 93
4601.24 86
4601.39 79
4601.55 71
4601.70 64
4601.86 58
4602.01 54
4602.17 52
4602.33 51
4602.48 53
4602.64 57
4602.79 61
4602.95 64
4603.10 66
4603.26 66
4603.41 64
4603.57 61
4603.72 59
4603.88 59
4604.04 62
4604.19 69
4604.35 77
4604.50 86
4604.66 92
4604.81 95
4604.97 92
4605.12 83
4605.28 69
4605.44 51
4605.59 31
4605.75 11
4605.90 0
4606.06 0
4606.21 0
4606.37 0
4606.53 0
4606.68 0
4606.84 0
4606.99 0
4607.15 3
4607.30 17
4607.46 31
4607.61 43
4607.77 52
4607.93 56
4608.08 57
4608.24 54
4608.39 48
4608.55 41
4608.70 34
4608.86 27
4609.01 24
4609.17 24
4609.33 29
4609.48 37
4609.64 46
4609.79 54
4609.95 59
4610.10 59
4610.26 55
4610.42 48
4610.57 41
4610.73 36
4610.88 36
4611.04 40
4611.19 49
4611.35 59
4611.51 69
4611.66 75
4611.82 78
4611.97 76
4612.13 72
4612.28 66
4612.44 59
4612.60 54
4612.75 48
4612.91 42
4613.06 35
4613.22 27
4613.37 18
4613.53 12
4613.68 7
4613.84 6
4614.00 9
4614.15 17
4614.31 27
4614.46 41
4614.62 57
4614.77 74
4614.93 91
4615.09 108
4615.24 122
4615.40 131
4615.55 135
4615.71 133
4615.87 125
4616.02 114
4616.18 100
4616.33 86
4616.49 74
4616.64 66
4616.80 61
4616.96 60
4617.11 63
4617.27 69
4617.42 79
4617.58 91
4617.73 104
4617.89 117
4618.05 128
4618.20 137
4618.36 143
4618.51 146
4618.67 145
4618.82 141
4618.98 136
4619.14 131
4619.29 127
4619.45 125
4619.60 125
4619.76 126
4619.92 127
4620.07 127
4620.23 124
4620.38 118
4620.54 109
4620.69 98
4620.85 88
4621.01 79
4621.16 74
4621.32 72
4621.47 74
4621.63 79
4621.79 85
4621.94 89
4622.10 90
4622.25 86
4622.41 75
4622.56 60
4622.72 42
4622.88 24
4623.03 9
4623.19 0
4623.34 0
4623.50 0
4623.66 1
4623.81 3
4623.97 3
4624.12 0
4624.28 0
4624.44 0
4624.59 0
4624.75 0
4624.90 0
4625.06 7
4625.21 16
4625.37 21
4625.53 21
4625.68 17
4625.84 8
4625.99 0
4626.15 0
4626.31 0
4626.46 0
4626.62 0
4626.77 0
4626.93 9
4627.09 28
4627.24 48
4627.40 67
4627.55 83
4627.71 94
4627.87 100
4628.02 103
4628.18 105
4628.33 109
4628.49 116
4628.65 125
4628.80 135
4628.96 146
4629.11 154
4629.27 161
4629.42 166
4629.58 172
4629.74 178
4629.89 184
4630.05 190
4630.20 196
4630.36 198
4630.52 198
4630.67 195
4630.83 191
4630.98 188
4631.14 188
4631.30 191
4631.45 200
4631.61 212
4631.76 226
4631.92 241
4632.08 255
4632.23 267
4632.39 274
4632.54 277
4632.70 275
4632.86 269
4633.01 260
4633.17 250
4633.33 241
4633.48 235
4633.64 234
4633.79 240
4633.95 250
4634.11 264
4634.26 278
4634.42 291
4634.57 301
4634.73 306
4634.89 305
4635.04 300
4635.20 293
4635.35 285
4635.51 278
4635.67 274
4635.82 274
4635.98 278
4636.13 285
4636.29 293
4636.45 300
4636.60 305
4636.76 309
4636.91 311
4637.07 313
4637.23 314
4637.38 317
4637.54 320
4637.70 324
4637.85 327
4638.01 329
4638.16 330
4638.32 329
4638.48 327
4638.63 324
4638.79 322
4638.94 321
4639.10 323
4639.26 328
4639.41 337
4639.57 347
4639.72 358
4639.88 368
4640.04 374
4640.19 376
4640.35 372
4640.51 364
4640.66 353
4640.82 342
4640.97 330
4641.13 320
4641.29 312
4641.44 306
4641.60 301
4641.76 296
4641.91 293
4642.07 289
4642.22 286
4642.38 284
4642.54 283
4642.69 283
4642.85 284
4643.00 285
4643.16 286
4643.32 286
4643.47 283
4643.63 277
4643.79 267
4643.94 255
4644.10 244
4644.25 236
4644.41 232
4644.57 236
4644.72 249
4644.88 270
4645.04 299
4645.19 333
4645.35 370
4645.50 406
4645.66 437
4645.82 462
4645.97 478
4646.13 485
4646.29 484
4646.44 478
4646.60 468
4646.75 458
4646.91 450
4647.07 444
4647.22 442
4647.38 444
4647.54 450
4647.69 459
4647.85 471
4648.00 488
4648.16 509
4648.32 535
4648.47 567
4648.63 604
4648.79 645
4648.94 688
4649.10 730
4649.25 770
4649.41 804
4649.57 833
4649.72 857
4649.88 880
4650.04 903
4650.19 931
4650.35 963
4650.51 999
4650.66 1038
4650.82 1078
4650.97 1117
4651.13 1156
4651.29 1196
4651.44 1241
4651.60 1291
4651.76 1350
4651.91 1418
4652.07 1491
4652.23 1570
4652.38 1650
4652.54 1728
4652.69 1802
4652.85 1870
4653.01 1929
4653.16 1979
4653.32 2020
4653.48 2053
4653.63 2080
4653.79 2105
4653.95 2129
4654.10 2154
4654.26 2180
4654.41 2207
4654.57 2233
4654.73 2255
4654.88 2274
4655.04 2287
4655.20 2295
4655.35 2297
4655.51 2294
4655.67 2286
4655.82 2273
4655.98 2256
4656.14 2233
4656.29 2208
4656.45 2182
4656.60 2155
4656.76 2128
4656.92 2104
4657.07 2080
4657.23 2058
4657.39 2035
4657.54 2012
4657.70 1989
4657.86 1965
4658.01 1941
4658.17 1918
4658.33 1896
4658.48 1873
4658.64 1850
4658.79 1826
4658.95 1800
4659.11 1772
4659.26 1741
4659.42 1706
4659.58 1667
4659.73 1623
4659.89 1576
4660.05 1525
4660.20 1474
4660.36 1425
4660.52 1380
4660.67 1343
4660.83 1313
4660.99 1291
4661.14 1278
4661.30 1271
4661.45 1268
4661.61 1267
4661.77 1265
4661.92 1257
4662.08 1242
4662.24 1218
4662.39 1184
4662.55 1142
4662.71 1097
4662.86 1052
4663.02 1011
4663.18 978
4663.33 953
4663.49 936
4663.65 924
4663.80 913
4663.96 900
4664.12 883
4664.27 861
4664.43 834
4664.59 804
4664.74 774
4664.90 745
4665.06 721
4665.21 702
4665.37 689
4665.53 680
4665.68 673
4665.84 668
4666.00 660
4666.15 649
4666.31 635
4666.46 618
4666.62 599
4666.78 580
4666.93 563
4667.09 550
4667.25 541
4667.40 535
4667.56 531
4667.72 526
4667.87 521
4668.03 513
4668.19 503
4668.34 491
4668.50 477
4668.66 464
4668.81 452
4668.97 443
4669.13 436
4669.28 432
4669.44 429
4669.60 428
4669.75 426
4669.91 425
4670.07 423
4670.22 420
4670.38 418
4670.54 415
4670.69 412
4670.85 409
4671.01 407
4671.16 404
4671.32 401
4671.48 398
4671.63 395
4671.79 391
4671.95 385
4672.10 377
4672.26 366
4672.42 354
4672.57 342
4672.73 330
4672.89 319
4673.04 311
4673.20 304
4673.36 298
4673.51 292
4673.67 285
4673.83 277
4673.98 268
4674.14 258
4674.30 247
4674.45 236
4674.61 226
4674.77 215
4674.92 205
4675.08 196
4675.24 190
4675.40 188
4675.55 190
4675.71 198
4675.87 211
4676.02 227
4676.18 244
4676.34 258
4676.49 268
4676.65 273
4676.81 272
4676.96 268
4677.12 260
4677.28 251
4677.43 241
4677.59 230
4677.75 218
4677.90 208
4678.06 199
4678.22 194
4678.37 195
4678.53 203
4678.69 217
4678.84 236
4679.00 257
4679.16 277
4679.31 292
4679.47 302
4679.63 307
4679.79 306
4679.94 301
4680.10 294
4680.26 287
4680.41 283
4680.57 284
4680.73 289
4680.88 299
4681.04 312
4681.20 327
4681.35 340
4681.51 350
4681.67 356
4681.82 358
4681.98 356
4682.14 352
4682.29 347
4682.45 343
4682.61 341
4682.77 341
4682.92 340
4683.08 339
4683.24 334
4683.39 326
4683.55 312
4683.71 294
4683.86 274
4684.02 254
4684.18 237
4684.33 224
4684.49 216
4684.65 212
4684.80 211
4684.96 212
4685.12 213
4685.28 212
4685.43 211
4685.59 209
4685.75 207
4685.90 206
4686.06 206
4686.22 207
4686.37 210
4686.53 213
4686.69 216
4686.84 219
4687.00 222
4687.16 225
4687.32 228
4687.47 230
4687.63 232
4687.79 233
4687.94 234
4688.10 234
4688.26 233
4688.41 230
4688.57 226
4688.73 221
4688.89 215
4689.04 208
4689.20 201
4689.36 196
4689.51 193
4689.67 191
4689.83 191
4689.98 191
4690.14 188
4690.30 183
4690.46 172
4690.61 157
4690.77 136
4690.93 113
4691.08 88
4691.24 63
4691.40 41
4691.55 23
4691.71 10
4691.87 4
4692.03 3
4692.18 5
4692.34 8
4692.50 10
4692.65 9
4692.81 5
4692.97 0
4693.12 0
4693.28 0
4693.44 0
4693.60 0
4693.75 0
4693.91 3
4694.07 15
4694.22 29
4694.38 42
4694.54 54
4694.70 63
4694.85 68
4695.01 67
4695.17 61
4695.32 49
4695.48 35
4695.64 21
4695.79 9
4695.95 3
4696.11 3
4696.27 9
4696.42 19
4696.58 30
4696.74 39
4696.89 45
4697.05 46
4697.21 43
4697.37 37
4697.52 31
4697.68 25
4697.84 21
4697.99 18
4698.15 16
4698.31 14
4698.47 14
4698.62 13
4698.78 13
4698.94 12
4699.09 11
4699.25 9
4699.41 5
4699.57 0
4699.72 0
4699.88 0
4700.04 0
4700.19 0
4700.35 0
4700.51 5
4700.67 21
4700.82 38
4700.98 54
4701.14 68
4701.29 77
4701.45 83
4701.61 86
4701.77 86
4701.92 84
4702.08 79
4702.24 71
4702.39 59
4702.55 45
4702.71 28
4702.87 9
4703.02 0
4703.18 0
4703.34 0
4703.50 0
4703.65 0
4703.81 0
4703.97 0
4704.12 0
4704.28 4
4704.44 16
4704.60 25
4704.75 32
4704.91 36
4705.07 38
4705.22 38
4705.38 40
4705.54 44
4705.70 51
4705.85 62
4706.01 78
4706.17 97
4706.33 116
4706.48 135
4706.64 151
4706.80 164
4706.95 173
4707.11 180
4707.27 184
4707.43 188
4707.58 191
4707.74 193
4707.90 194
4708.06 194
4708.21 193
4708.37 193
4708.53 195
4708.69 198
4708.84 205
4709.00 215
4709.16 227
4709.31 238
4709.47 248
4709.63 256
4709.79 262
4709.94 266
4710.10 268
4710.26 271
4710.42 275
4710.57 280
4710.73 286
4710.89 292
4711.04 298
4711.20 303
4711.36 305
4711.52 304
4711.67 299
4711.83 292
4711.99 283
4712.15 275
4712.30 270
4712.46 268
4712.62 273
4712.78 283
4712.93 300
4713.09 320
4713.25 341
4713.41 361
4713.56 377
4713.72 389
4713.88 396
4714.03 397
4714.19 397
4714.35 395
4714.51 393
4714.66 392
4714.82 391
4714.98 390
4715.14 390
4715.29 389
4715.45 387
4715.61 385
4715.77 383
4715.92 381
4716.08 379
4716.24 376
4716.40 373
4716.55 370
4716.71 367
4716.87 362
4717.03 355
4717.18 344
4717.34 328
4717.50 308
4717.66 284
4717.81 259
4717.97 234
4718.13 212
4718.29 195
4718.44 182
4718.60 173
4718.76 166
4718.92 160
4719.07 152
4719.23 142
4719.39 132
4719.55 121
4719.70 110
4719.86 100
4720.02 92
4720.18 84
4720.33 76
4720.49 68
4720.65 58
4720.81 49
4720.96 39
4721.12 31
4721.28 25
4721.44 22
4721.59 22
4721.75 25
4721.91 31
4722.07 40
4722.22 51
4722.38 65
4722.54 81
4722.70 98
4722.85 116
4723.01 133
4723.17 145
4723.33 151
4723.48 149
4723.64 140
4723.80 124
4723.96 104
4724.11 82
4724.27 64
4724.43 52
4724.59 47
4724.74 48
4724.90 55
4725.06 66
4725.22 78
4725.37 90
4725.53 100
4725.69 107
4725.85 112
4726.00 113
4726.16 111
4726.32 104
4726.48 94
4726.64 81
4726.79 68
4726.95 55
4727.11 43
4727.27 34
4727.42 28
4727.58 26
4727.74 28
4727.90 36
4728.05 50
4728.21 71
4728.37 97
4728.53 126
4728.68 153
4728.84 176
4729.00 192
4729.16 200
4729.31 200
4729.47 193
4729.63 180
4729.79 164
4729.95 146
4730.10 128
4730.26 112
4730.42 100
4730.58 96
4730.73 100
4730.89 113
4731.05 132
4731.21 156
4731.36 179
4731.52 200
4731.68 214
4731.84 223
4732.00 225
4732.15 223
4732.31 217
4732.47 209
[truncated: 751,319 more chars]
