# Supplementary material for: Methylobacterium Species Promoting Rice and Barley Growth and Interaction Specificity Revealed with Whole-Cell Matrix-Assisted Laser Desorption / Ionization-Time-of-Flight Mass Spectrometry (MALDI-TOF/MS) Analysis
Source: PLoS One. 2015 Jun 8;10(6):e0129509. doi: 10.1371/journal.pone.0129509 (PMC4460032; doi:10.1371/journal.pone.0129509)
Supplement: S1 Data — (ZIP) [file pone.0129509.s001.zip › Supplementary data 1 (ms type strains)/M_oxalidis NBRC 107715T.txt]

779.81 0
779.87 0
779.94 0
780.00 0
780.06 0
780.13 0
780.19 0
780.26 0
780.32 0
780.38 0
780.45 0
780.51 0
780.58 0
780.64 0
780.70 0
780.77 0
780.83 0
780.90 0
780.96 0
781.02 0
781.09 0
781.15 0
781.22 0
781.28 0
781.34 0
781.41 0
781.47 0
781.54 0
781.60 0
781.66 0
781.73 0
781.79 0
781.86 0
781.92 0
781.98 0
782.05 0
782.11 0
782.18 0
782.24 0
782.31 0
782.37 0
782.43 0
782.50 0
782.56 0
782.63 0
782.69 0
782.75 0
782.82 0
782.88 0
782.95 0
783.01 0
783.07 0
783.14 0
783.20 0
783.27 0
783.33 0
783.40 0
783.46 0
783.52 0
783.59 0
783.65 0
783.72 0
783.78 0
783.84 0
783.91 0
783.97 0
784.04 0
784.10 0
784.17 0
784.23 0
784.29 0
784.36 0
784.42 0
784.49 0
784.55 0
784.61 0
784.68 0
784.74 0
784.81 0
784.87 0
784.94 0
785.00 0
785.06 0
785.13 0
785.19 0
785.26 0
785.32 0
785.39 0
785.45 0
785.51 0
785.58 0
785.64 0
785.71 0
785.77 0
785.84 0
785.90 0
785.96 0
786.03 0
786.09 0
786.16 0
786.22 0
786.28 0
786.35 0
786.41 0
786.48 0
786.54 0
786.61 0
786.67 0
786.73 0
786.80 0
786.86 0
786.93 0
786.99 0
787.06 0
787.12 0
787.18 0
787.25 0
787.31 0
787.38 0
787.44 0
787.51 0
787.57 0
787.63 0
787.70 0
787.76 0
787.83 0
787.89 0
787.96 0
788.02 0
788.09 0
788.15 0
788.21 0
788.28 0
788.34 0
788.41 0
788.47 0
788.54 0
788.60 0
788.66 0
788.73 0
788.79 0
788.86 0
788.92 0
788.99 0
789.05 0
789.12 0
789.18 0
789.24 0
789.31 0
789.37 0
789.44 0
789.50 0
789.57 0
789.63 0
789.69 0
789.76 0
789.82 0
789.89 0
789.95 0
790.02 0
790.08 0
790.15 0
790.21 0
790.27 0
790.34 0
790.40 0
790.47 0
790.53 0
790.60 0
790.66 0
790.73 0
790.79 0
790.85 0
790.92 0
790.98 0
791.05 0
791.11 0
791.18 0
791.24 0
791.31 0
791.37 0
791.43 0
791.50 0
791.56 0
791.63 0
791.69 0
791.76 0
791.82 0
791.89 0
791.95 0
792.01 0
792.08 0
792.14 0
792.21 0
792.27 0
792.34 0
792.40 0
792.47 0
792.53 0
792.60 0
792.66 0
792.72 0
792.79 0
792.85 0
792.92 0
792.98 0
793.05 0
793.11 0
793.18 0
793.24 0
793.31 0
793.37 0
793.43 0
793.50 0
793.56 0
793.63 0
793.69 0
793.76 0
793.82 0
793.89 0
793.95 0
794.02 0
794.08 0
794.14 0
794.21 0
794.27 0
794.34 0
794.40 0
794.47 0
794.53 0
794.60 0
794.66 0
794.73 0
794.79 0
794.86 0
794.92 0
794.98 0
795.05 0
795.11 0
795.18 0
795.24 0
795.31 0
795.37 0
795.44 0
795.50 0
795.57 0
795.63 0
795.70 0
795.76 0
795.82 0
795.89 0
795.95 0
796.02 0
796.08 0
796.15 0
796.21 0
796.28 0
796.34 0
796.41 0
796.47 0
796.54 0
796.60 0
796.67 0
796.73 0
796.79 0
796.86 0
796.92 0
796.99 0
797.05 0
797.12 0
797.18 0
797.25 0
797.31 0
797.38 0
797.44 0
797.51 0
797.57 0
797.64 0
797.70 0
797.77 0
797.83 0
797.90 0
797.96 0
798.02 0
798.09 0
798.15 0
798.22 0
798.28 0
798.35 0
798.41 0
798.48 0
798.54 0
798.61 0
798.67 0
798.74 0
798.80 0
798.87 0
798.93 0
799.00 0
799.06 0
799.13 0
799.19 0
799.26 0
799.32 0
799.38 0
799.45 0
799.51 0
799.58 0
799.64 0
799.71 0
799.77 0
799.84 0
799.90 0
799.97 0
800.03 0
800.10 0
800.16 0
800.23 0
800.29 0
800.36 0
800.42 0
800.49 0
800.55 0
800.62 0
800.68 0
800.75 0
800.81 0
800.88 0
800.94 0
801.01 0
801.07 0
801.14 0
801.20 0
801.27 0
801.33 0
801.39 0
801.46 0
801.52 0
801.59 0
801.65 0
801.72 0
801.78 0
801.85 0
801.91 0
801.98 0
802.04 0
802.11 0
802.17 0
802.24 0
802.30 0
802.37 0
802.43 0
802.50 0
802.56 0
802.63 0
802.69 0
802.76 0
802.82 0
802.89 0
802.95 0
803.02 0
803.08 0
803.15 0
803.21 0
803.28 0
803.34 0
803.41 0
803.47 0
803.54 0
803.60 0
803.67 0
803.73 0
803.80 0
803.86 0
803.93 0
803.99 0
804.06 0
804.12 0
804.19 0
804.25 0
804.32 0
804.38 0
804.45 0
804.51 0
804.58 0
804.64 0
804.71 0
804.77 0
804.84 0
804.90 0
804.97 0
805.03 0
805.10 0
805.16 0
805.23 0
805.29 0
805.36 0
805.42 0
805.49 0
805.55 0
805.62 0
805.68 0
805.75 0
805.81 0
805.88 0
805.94 0
806.01 0
806.07 0
806.14 0
806.20 0
806.27 0
806.33 0
806.40 0
806.46 1
806.53 1
806.59 1
806.66 1
806.72 1
806.79 1
806.85 1
806.92 1
806.98 0
807.05 0
807.11 0
807.18 0
807.24 0
807.31 0
807.37 0
807.44 0
807.51 0
807.57 0
807.64 0
807.70 0
807.77 0
807.83 0
807.90 0
807.96 0
808.03 0
808.09 0
808.16 0
808.22 0
808.29 0
808.35 0
808.42 0
808.48 0
808.55 0
808.61 0
808.68 0
808.74 0
808.81 0
808.87 0
808.94 0
809.00 0
809.07 0
809.13 0
809.20 0
809.26 0
809.33 0
809.39 0
809.46 0
809.53 0
809.59 0
809.66 0
809.72 0
809.79 0
809.85 0
809.92 0
809.98 0
810.05 0
810.11 0
810.18 0
810.24 0
810.31 0
810.37 0
810.44 0
810.50 0
810.57 0
810.63 0
810.70 0
810.76 0
810.83 0
810.90 0
810.96 0
811.03 0
811.09 0
811.16 0
811.22 0
811.29 0
811.35 0
811.42 0
811.48 0
811.55 0
811.61 0
811.68 0
811.74 0
811.81 0
811.87 0
811.94 0
812.01 0
812.07 0
812.14 0
812.20 0
812.27 0
812.33 0
812.40 0
812.46 0
812.53 0
812.59 0
812.66 0
812.72 0
812.79 0
812.85 0
812.92 0
812.98 0
813.05 0
813.12 0
813.18 0
813.25 0
813.31 0
813.38 0
813.44 0
813.51 0
813.57 0
813.64 0
813.70 0
813.77 0
813.83 0
813.90 0
813.97 0
814.03 0
814.10 0
814.16 0
814.23 0
814.29 0
814.36 0
814.42 0
814.49 0
814.55 0
814.62 0
814.68 0
814.75 0
814.82 0
814.88 0
814.95 0
815.01 0
815.08 0
815.14 0
815.21 0
815.27 0
815.34 0
815.40 0
815.47 0
815.54 0
815.60 0
815.67 0
815.73 0
815.80 0
815.86 0
815.93 0
815.99 0
816.06 0
816.12 0
816.19 0
816.26 0
816.32 0
816.39 0
816.45 0
816.52 1
816.58 0
816.65 0
816.71 0
816.78 0
816.85 0
816.91 0
816.98 0
817.04 0
817.11 0
817.17 0
817.24 0
817.30 0
817.37 0
817.43 0
817.50 0
817.57 0
817.63 0
817.70 0
817.76 0
817.83 0
817.89 0
817.96 0
818.02 0
818.09 0
818.16 0
818.22 0
818.29 0
818.35 0
818.42 0
818.48 0
818.55 0
818.61 0
818.68 0
818.75 0
818.81 0
818.88 0
818.94 0
819.01 0
819.07 0
819.14 0
819.20 0
819.27 0
819.34 0
819.40 0
819.47 0
819.53 0
819.60 0
819.66 0
819.73 0
819.80 0
819.86 0
819.93 0
819.99 0
820.06 0
820.12 0
820.19 0
820.25 0
820.32 0
820.39 0
820.45 0
820.52 0
820.58 0
820.65 0
820.71 0
820.78 0
820.85 0
820.91 0
820.98 0
821.04 0
821.11 0
821.17 0
821.24 0
821.31 0
821.37 0
821.44 0
821.50 0
821.57 0
821.63 0
821.70 0
821.77 0
821.83 0
821.90 0
821.96 0
822.03 0
822.09 0
822.16 0
822.23 0
822.29 0
822.36 0
822.42 0
822.49 0
822.55 0
822.62 0
822.69 0
822.75 0
822.82 0
822.88 0
822.95 0
823.01 0
823.08 0
823.15 0
823.21 0
823.28 0
823.34 0
823.41 0
823.47 0
823.54 0
823.61 0
823.67 0
823.74 0
823.80 0
823.87 0
823.93 0
824.00 0
824.07 0
824.13 0
824.20 0
824.26 0
824.33 0
824.40 0
824.46 0
824.53 0
824.59 0
824.66 0
824.72 0
824.79 0
824.86 0
824.92 0
824.99 0
825.05 0
825.12 0
825.18 0
825.25 0
825.32 0
825.38 0
825.45 0
825.51 0
825.58 0
825.65 0
825.71 0
825.78 0
825.84 0
825.91 0
825.98 0
826.04 0
826.11 0
826.17 0
826.24 0
826.30 0
826.37 0
826.44 0
826.50 0
826.57 0
826.63 0
826.70 0
826.77 0
826.83 0
826.90 0
826.96 0
827.03 0
827.10 0
827.16 0
827.23 0
827.29 0
827.36 0
827.42 0
827.49 0
827.56 0
827.62 0
827.69 0
827.75 0
827.82 0
827.89 0
827.95 0
828.02 0
828.08 0
828.15 0
828.22 0
828.28 0
828.35 0
828.41 0
828.48 0
828.55 0
828.61 0
828.68 0
828.74 0
828.81 0
828.88 0
828.94 0
829.01 0
829.07 0
829.14 0
829.21 0
829.27 0
829.34 0
829.40 0
829.47 0
829.54 0
829.60 0
829.67 0
829.73 0
829.80 0
829.87 0
829.93 0
830.00 0
830.06 0
830.13 0
830.20 0
830.26 0
830.33 0
830.39 0
830.46 0
830.53 0
830.59 0
830.66 0
830.72 0
830.79 0
830.86 0
830.92 0
830.99 0
831.05 0
831.12 0
831.19 0
831.25 0
831.32 0
831.39 0
831.45 0
831.52 0
831.58 0
831.65 0
831.72 0
831.78 0
831.85 0
831.91 0
831.98 0
832.05 0
832.11 0
832.18 0
832.24 0
832.31 0
832.38 0
832.44 0
832.51 0
832.58 0
832.64 0
832.71 0
832.77 0
832.84 0
832.91 0
832.97 0
833.04 0
833.10 0
833.17 0
833.24 0
833.30 0
833.37 0
833.43 0
833.50 0
833.57 0
833.63 0
833.70 0
833.77 0
833.83 0
833.90 0
833.96 0
834.03 0
834.10 0
834.16 0
834.23 0
834.30 0
834.36 0
834.43 0
834.49 0
834.56 0
834.63 0
834.69 0
834.76 0
834.83 0
834.89 0
834.96 0
835.02 0
835.09 0
835.16 0
835.22 0
835.29 0
835.35 0
835.42 0
835.49 0
835.55 0
835.62 0
835.69 0
835.75 0
835.82 0
835.88 0
835.95 0
836.02 0
836.08 0
836.15 0
836.22 0
836.28 0
836.35 0
836.42 0
836.48 0
836.55 0
836.61 0
836.68 0
836.75 0
836.81 0
836.88 0
836.95 0
837.01 0
837.08 0
837.14 0
837.21 0
837.28 0
837.34 0
837.41 0
837.48 0
837.54 0
837.61 0
837.67 0
837.74 0
837.81 0
837.87 0
837.94 0
838.01 0
838.07 0
838.14 0
838.21 0
838.27 0
838.34 0
838.40 0
838.47 0
838.54 0
838.60 0
838.67 0
838.74 0
838.80 0
838.87 0
838.94 0
839.00 0
839.07 0
839.13 0
839.20 0
839.27 0
839.33 0
839.40 0
839.47 0
839.53 0
839.60 0
839.67 0
839.73 0
839.80 0
839.87 0
839.93 0
840.00 0
840.06 0
840.13 0
840.20 0
840.26 0
840.33 0
840.40 0
840.46 0
840.53 0
840.60 0
840.66 0
840.73 1
840.80 1
840.86 1
840.93 1
840.99 0
841.06 0
841.13 0
841.19 0
841.26 0
841.33 0
841.39 0
841.46 0
841.53 0
841.59 0
841.66 0
841.73 0
841.79 0
841.86 1
841.93 1
841.99 0
842.06 0
842.13 0
842.19 0
842.26 0
842.32 0
842.39 0
842.46 0
842.52 0
842.59 0
842.66 0
842.72 0
842.79 0
842.86 0
842.92 0
842.99 0
843.06 0
843.12 0
843.19 0
843.26 0
843.32 0
843.39 0
843.46 0
843.52 0
843.59 0
843.66 0
843.72 0
843.79 0
843.86 0
843.92 0
843.99 0
844.05 0
844.12 0
844.19 0
844.25 0
844.32 0
844.39 0
844.45 0
844.52 0
844.59 0
844.65 0
844.72 0
844.79 0
844.85 0
844.92 0
844.99 0
845.05 0
845.12 0
845.19 0
845.25 0
845.32 0
845.39 0
845.45 0
845.52 0
845.59 0
845.65 0
845.72 0
845.79 0
845.85 0
845.92 0
845.99 0
846.05 0
846.12 0
846.19 0
846.25 0
846.32 0
846.39 0
846.45 0
846.52 0
846.59 0
846.65 0
846.72 0
846.79 0
846.85 0
846.92 0
846.99 0
847.05 0
847.12 0
847.19 0
847.25 0
847.32 0
847.39 0
847.45 0
847.52 0
847.59 0
847.65 0
847.72 0
847.79 0
847.85 0
847.92 0
847.99 0
848.05 0
848.12 0
848.19 0
848.25 0
848.32 0
848.39 0
848.46 0
848.52 0
848.59 0
848.66 0
848.72 0
848.79 0
848.86 0
848.92 0
848.99 0
849.06 0
849.12 0
849.19 0
849.26 0
849.32 0
849.39 0
849.46 0
849.52 0
849.59 0
849.66 0
849.72 0
849.79 0
849.86 0
849.92 0
849.99 0
850.06 0
850.12 0
850.19 0
850.26 0
850.33 0
850.39 0
850.46 0
850.53 0
850.59 0
850.66 0
850.73 0
850.79 0
850.86 0
850.93 0
850.99 0
851.06 0
851.13 0
851.19 0
851.26 0
851.33 0
851.40 0
851.46 0
851.53 0
851.60 0
851.66 0
851.73 0
851.80 0
851.86 0
851.93 0
852.00 0
852.06 0
852.13 0
852.20 0
852.26 0
852.33 0
852.40 0
852.47 0
852.53 0
852.60 0
852.67 0
852.73 0
852.80 0
852.87 0
852.93 0
853.00 0
853.07 0
853.13 0
853.20 0
853.27 0
853.34 0
853.40 0
853.47 0
853.54 0
853.60 0
853.67 0
853.74 0
853.80 0
853.87 0
853.94 0
854.01 0
854.07 0
854.14 0
854.21 0
854.27 0
854.34 0
854.41 0
854.47 0
854.54 0
854.61 0
854.68 0
854.74 0
854.81 0
854.88 0
854.94 0
855.01 0
855.08 0
855.14 0
855.21 0
855.28 0
855.35 0
855.41 0
855.48 0
855.55 0
855.61 0
855.68 0
855.75 0
855.81 0
855.88 0
855.95 0
856.02 0
856.08 0
856.15 0
856.22 0
856.28 0
856.35 0
856.42 0
856.49 0
856.55 0
856.62 0
856.69 0
856.75 0
856.82 0
856.89 0
856.95 0
857.02 0
857.09 0
857.16 0
857.22 0
857.29 0
857.36 0
857.42 0
857.49 0
857.56 0
857.63 0
857.69 0
857.76 0
857.83 0
857.89 0
857.96 0
858.03 0
858.10 0
858.16 0
858.23 0
858.30 0
858.36 0
858.43 0
858.50 0
858.57 0
858.63 0
858.70 0
858.77 0
858.83 0
858.90 0
858.97 0
859.04 0
859.10 0
859.17 0
859.24 0
859.30 0
859.37 0
859.44 0
859.51 0
859.57 0
859.64 0
859.71 0
859.77 0
859.84 0
859.91 0
859.98 0
860.04 0
860.11 0
860.18 0
860.25 0
860.31 0
860.38 0
860.45 0
860.51 0
860.58 0
860.65 0
860.72 0
860.78 0
860.85 0
860.92 0
860.98 0
861.05 0
861.12 0
861.19 0
861.25 0
861.32 0
861.39 0
861.46 0
861.52 0
861.59 0
861.66 0
861.72 0
861.79 0
861.86 0
861.93 0
861.99 0
862.06 0
862.13 0
862.20 0
862.26 0
862.33 0
862.40 0
862.46 0
862.53 0
862.60 0
862.67 0
862.73 0
862.80 0
862.87 0
862.94 0
863.00 0
863.07 0
863.14 0
863.21 0
863.27 0
863.34 0
863.41 0
863.47 0
863.54 0
863.61 0
863.68 0
863.74 0
863.81 0
863.88 0
863.95 0
864.01 0
864.08 0
864.15 0
864.22 0
864.28 0
864.35 0
864.42 0
864.49 0
864.55 0
864.62 0
864.69 0
864.75 0
864.82 0
864.89 0
864.96 0
865.02 0
865.09 0
865.16 0
865.23 0
865.29 0
865.36 0
865.43 0
865.50 0
865.56 0
865.63 0
865.70 0
865.77 0
865.83 0
865.90 0
865.97 0
866.04 0
866.10 0
866.17 0
866.24 0
866.31 0
866.37 0
866.44 0
866.51 0
866.58 0
866.64 0
866.71 0
866.78 0
866.85 0
866.91 0
866.98 0
867.05 0
867.12 0
867.18 0
867.25 0
867.32 0
867.39 0
867.45 0
867.52 0
867.59 0
867.66 0
867.72 0
867.79 0
867.86 0
867.93 0
867.99 0
868.06 0
868.13 0
868.20 0
868.26 0
868.33 0
868.40 0
868.47 0
868.53 0
868.60 0
868.67 0
868.74 0
868.80 0
868.87 0
868.94 0
869.01 0
869.07 0
869.14 0
869.21 0
869.28 0
869.34 0
869.41 0
869.48 0
869.55 0
869.61 0
869.68 0
869.75 0
869.82 0
869.88 0
869.95 0
870.02 0
870.09 0
870.15 0
870.22 0
870.29 0
870.36 0
870.43 0
870.49 0
870.56 0
870.63 0
870.70 0
870.76 0
870.83 0
870.90 0
870.97 0
871.03 0
871.10 0
871.17 0
871.24 0
871.30 0
871.37 0
871.44 0
871.51 0
871.58 0
871.64 0
871.71 0
871.78 0
871.85 0
871.91 0
871.98 0
872.05 0
872.12 0
872.18 0
872.25 0
872.32 0
872.39 0
872.46 0
872.52 0
872.59 0
872.66 0
872.73 0
872.79 0
872.86 0
872.93 0
873.00 0
873.06 0
873.13 0
873.20 0
873.27 0
873.34 0
873.40 0
873.47 0
873.54 0
873.61 0
873.67 0
873.74 0
873.81 0
873.88 0
873.95 0
874.01 0
874.08 0
874.15 0
874.22 0
874.28 0
874.35 0
874.42 0
874.49 0
874.55 0
874.62 0
874.69 0
874.76 0
874.83 0
874.89 0
874.96 0
875.03 0
875.10 0
875.17 0
875.23 0
875.30 0
875.37 0
875.44 0
875.50 0
875.57 0
875.64 0
875.71 0
875.78 0
875.84 0
875.91 0
875.98 0
876.05 0
876.11 0
876.18 0
876.25 0
876.32 0
876.39 0
876.45 0
876.52 0
876.59 0
876.66 0
876.73 0
876.79 0
876.86 0
876.93 0
877.00 0
877.06 0
877.13 0
877.20 0
877.27 0
877.34 0
877.40 0
877.47 0
877.54 0
877.61 0
877.68 0
877.74 0
877.81 0
877.88 0
877.95 0
878.01 0
878.08 0
878.15 0
878.22 0
878.29 0
878.35 0
878.42 0
878.49 0
878.56 0
878.63 0
878.69 0
878.76 0
878.83 0
878.90 0
878.97 0
879.03 0
879.10 0
879.17 0
879.24 0
879.31 0
879.37 0
879.44 0
879.51 0
879.58 0
879.65 0
879.71 0
879.78 0
879.85 0
879.92 0
879.99 0
880.05 0
880.12 0
880.19 0
880.26 0
880.33 0
880.39 0
880.46 0
880.53 0
880.60 0
880.67 0
880.73 0
880.80 0
880.87 0
880.94 0
881.01 0
881.07 0
881.14 0
881.21 0
881.28 0
881.35 0
881.41 0
881.48 0
881.55 0
881.62 0
881.69 0
881.75 0
881.82 0
881.89 0
881.96 0
882.03 0
882.09 0
882.16 0
882.23 0
882.30 0
882.37 0
882.43 0
882.50 0
882.57 0
882.64 0
882.71 0
882.78 0
882.84 0
882.91 0
882.98 0
883.05 0
883.12 0
883.18 0
883.25 0
883.32 0
883.39 0
883.46 0
883.52 0
883.59 0
883.66 0
883.73 0
883.80 0
883.87 0
883.93 0
884.00 0
884.07 0
884.14 0
884.21 0
884.27 0
884.34 0
884.41 0
884.48 0
884.55 0
884.61 0
884.68 0
884.75 0
884.82 0
884.89 0
884.96 0
885.02 0
885.09 0
885.16 0
885.23 0
885.30 0
885.36 0
885.43 0
885.50 0
885.57 0
885.64 0
885.71 0
885.77 0
885.84 0
885.91 0
885.98 0
886.05 0
886.11 0
886.18 0
886.25 0
886.32 0
886.39 0
886.46 0
886.52 0
886.59 0
886.66 0
886.73 0
886.80 0
886.87 0
886.93 0
887.00 0
887.07 0
887.14 0
887.21 0
887.28 0
887.34 0
887.41 0
887.48 0
887.55 0
887.62 0
887.68 0
887.75 0
887.82 0
887.89 0
887.96 0
888.03 0
888.09 0
888.16 0
888.23 0
888.30 0
888.37 0
888.44 0
888.50 0
888.57 0
888.64 0
888.71 0
888.78 0
888.85 0
888.91 0
888.98 0
889.05 0
889.12 0
889.19 0
889.26 0
889.32 0
889.39 0
889.46 0
889.53 0
889.60 0
889.67 0
889.73 0
889.80 0
889.87 0
889.94 0
890.01 0
890.08 0
890.14 0
890.21 0
890.28 0
890.35 0
890.42 0
890.49 0
890.56 0
890.62 0
890.69 0
890.76 0
890.83 0
890.90 0
890.97 0
891.03 0
891.10 0
891.17 0
891.24 0
891.31 0
891.38 0
891.44 0
891.51 0
891.58 0
891.65 0
891.72 0
891.79 0
891.86 0
891.92 0
891.99 0
892.06 0
892.13 0
892.20 0
892.27 0
892.33 0
892.40 0
892.47 0
892.54 0
892.61 0
892.68 0
892.75 0
892.81 0
892.88 0
892.95 0
893.02 0
893.09 0
893.16 0
893.22 0
893.29 0
893.36 0
893.43 0
893.50 0
893.57 0
893.64 0
893.70 0
893.77 0
893.84 0
893.91 0
893.98 0
894.05 0
894.12 0
894.18 0
894.25 0
894.32 0
894.39 0
894.46 0
894.53 0
894.59 0
894.66 0
894.73 0
894.80 0
894.87 0
894.94 0
895.01 0
895.07 0
895.14 0
895.21 0
895.28 0
895.35 0
895.42 0
895.49 0
895.55 0
895.62 0
895.69 0
895.76 0
895.83 0
895.90 0
895.97 0
896.03 0
896.10 0
896.17 0
896.24 0
896.31 0
896.38 0
896.45 0
896.52 0
896.58 0
896.65 0
896.72 0
896.79 0
896.86 0
896.93 0
897.00 0
897.06 0
897.13 0
897.20 0
897.27 0
897.34 0
897.41 0
897.48 0
897.54 0
897.61 0
897.68 0
897.75 0
897.82 0
897.89 0
897.96 0
898.03 0
898.09 0
898.16 0
898.23 0
898.30 0
898.37 0
898.44 0
898.51 0
898.58 0
898.64 0
898.71 0
898.78 0
898.85 0
898.92 0
898.99 0
899.06 0
899.12 0
899.19 0
899.26 0
899.33 0
899.40 0
899.47 0
899.54 0
899.61 0
899.67 0
899.74 0
899.81 0
899.88 0
899.95 0
900.02 0
900.09 0
900.16 0
900.22 0
900.29 0
900.36 0
900.43 0
900.50 0
900.57 0
900.64 0
900.71 0
900.77 0
900.84 0
900.91 0
900.98 0
901.05 0
901.12 0
901.19 0
901.26 0
901.33 0
901.39 0
901.46 0
901.53 0
901.60 0
901.67 0
901.74 0
901.81 0
901.88 0
901.94 0
902.01 0
902.08 0
902.15 0
902.22 0
902.29 0
902.36 0
902.43 0
902.50 0
902.56 0
902.63 0
902.70 0
902.77 0
902.84 0
902.91 0
902.98 0
903.05 0
903.12 0
903.18 0
903.25 0
903.32 0
903.39 0
903.46 0
903.53 0
903.60 0
903.67 0
903.74 0
903.80 0
903.87 0
903.94 0
904.01 0
904.08 0
904.15 0
904.22 0
904.29 0
904.36 0
904.42 0
904.49 0
904.56 0
904.63 0
904.70 0
904.77 0
904.84 0
904.91 0
904.98 0
905.04 0
905.11 0
905.18 0
905.25 0
905.32 0
905.39 0
905.46 0
905.53 0
905.60 0
905.67 0
905.73 0
905.80 0
905.87 0
905.94 0
906.01 0
906.08 0
906.15 0
906.22 0
906.29 0
906.36 0
906.42 0
906.49 0
906.56 0
906.63 0
906.70 0
906.77 0
906.84 0
906.91 0
906.98 0
907.05 0
907.11 0
907.18 0
907.25 0
907.32 0
907.39 0
907.46 0
907.53 0
907.60 0
907.67 0
907.74 0
907.80 0
907.87 0
907.94 0
908.01 0
908.08 0
908.15 0
908.22 0
908.29 0
908.36 0
908.43 0
908.50 0
908.56 0
908.63 0
908.70 0
908.77 0
908.84 0
908.91 0
908.98 0
909.05 0
909.12 0
909.19 0
909.26 0
909.32 0
909.39 0
909.46 0
909.53 0
909.60 0
909.67 0
909.74 0
909.81 0
909.88 0
909.95 0
910.02 0
910.08 0
910.15 0
910.22 0
910.29 0
910.36 0
910.43 0
910.50 0
910.57 0
910.64 0
910.71 0
910.78 0
910.85 0
910.91 0
910.98 0
911.05 0
911.12 0
911.19 0
911.26 0
911.33 0
911.40 0
911.47 0
911.54 0
911.61 0
911.68 0
911.75 0
911.81 0
911.88 0
911.95 0
912.02 0
912.09 0
912.16 0
912.23 0
912.30 0
912.37 0
912.44 0
912.51 0
912.58 0
912.64 0
912.71 0
912.78 0
912.85 0
912.92 0
912.99 0
913.06 0
913.13 0
913.20 0
913.27 0
913.34 0
913.41 0
913.48 0
913.55 0
913.61 0
913.68 0
913.75 0
913.82 0
913.89 0
913.96 0
914.03 0
914.10 0
914.17 0
914.24 0
914.31 0
914.38 0
914.45 0
914.52 0
914.58 0
914.65 0
914.72 0
914.79 0
914.86 0
914.93 0
915.00 0
915.07 0
915.14 0
915.21 0
915.28 0
915.35 0
915.42 0
915.49 0
915.56 0
915.62 0
915.69 0
915.76 0
915.83 0
915.90 0
915.97 0
916.04 0
916.11 0
916.18 0
916.25 0
916.32 0
916.39 0
916.46 0
916.53 0
916.60 0
916.67 0
916.73 0
916.80 0
916.87 0
916.94 0
917.01 0
917.08 0
917.15 0
917.22 0
917.29 0
917.36 0
917.43 0
917.50 0
917.57 0
917.64 0
917.71 0
917.78 0
917.85 0
917.91 0
917.98 0
918.05 0
918.12 0
918.19 0
918.26 0
918.33 0
918.40 0
918.47 0
918.54 0
918.61 0
918.68 0
918.75 0
918.82 0
918.89 0
918.96 0
919.03 0
919.10 0
919.16 0
919.23 0
919.30 0
919.37 0
919.44 0
919.51 0
919.58 0
919.65 0
919.72 0
919.79 0
919.86 0
919.93 0
920.00 0
920.07 0
920.14 0
920.21 0
920.28 0
920.35 0
920.42 0
920.49 0
920.56 0
920.62 0
920.69 0
920.76 0
920.83 0
920.90 0
920.97 0
921.04 0
921.11 0
921.18 0
921.25 0
921.32 0
921.39 0
921.46 0
921.53 0
921.60 0
921.67 0
921.74 0
921.81 0
921.88 0
921.95 0
922.02 0
922.09 0
922.16 0
922.22 0
922.29 0
922.36 0
922.43 0
922.50 0
922.57 0
922.64 0
922.71 0
922.78 0
922.85 0
922.92 0
922.99 0
923.06 0
923.13 0
923.20 0
923.27 0
923.34 0
923.41 0
923.48 0
923.55 0
923.62 0
923.69 0
923.76 0
923.83 0
923.90 0
923.97 0
924.04 0
924.10 0
924.17 0
924.24 0
924.31 0
924.38 0
924.45 0
924.52 0
924.59 0
924.66 0
924.73 0
924.80 0
924.87 0
924.94 0
925.01 0
925.08 0
925.15 0
925.22 0
925.29 0
925.36 0
925.43 0
925.50 0
925.57 0
925.64 0
925.71 0
925.78 0
925.85 0
925.92 0
925.99 0
926.06 0
926.13 0
926.20 0
926.27 0
926.34 0
926.41 0
926.48 0
926.54 0
926.61 0
926.68 0
926.75 0
926.82 0
926.89 0
926.96 0
927.03 0
927.10 0
927.17 0
927.24 0
927.31 0
927.38 0
927.45 0
927.52 0
927.59 0
927.66 0
927.73 0
927.80 0
927.87 0
927.94 0
928.01 0
928.08 0
928.15 0
928.22 0
928.29 0
928.36 0
928.43 0
928.50 0
928.57 0
928.64 0
928.71 0
928.78 0
928.85 0
928.92 0
928.99 0
929.06 0
929.13 0
929.20 0
929.27 0
929.34 0
929.41 0
929.48 0
929.55 0
929.62 0
929.69 0
929.76 0
929.83 0
929.90 0
929.97 0
930.04 0
930.11 0
930.18 0
930.25 0
930.32 0
930.39 0
930.46 0
930.53 0
930.60 0
930.67 0
930.74 0
930.81 0
930.88 0
930.95 0
931.02 0
931.09 0
931.16 0
931.22 0
931.29 0
931.36 0
931.43 0
931.50 0
931.57 0
931.64 0
931.71 0
931.78 0
931.85 0
931.92 0
931.99 0
932.06 0
932.13 0
932.20 0
932.27 0
932.34 0
932.41 0
932.48 0
932.55 0
932.62 0
932.69 0
932.76 0
932.83 0
932.90 0
932.97 0
933.04 0
933.11 0
933.18 0
933.25 0
933.32 0
933.39 0
933.46 0
933.53 0
933.60 0
933.67 0
933.74 0
933.81 0
933.88 0
933.95 0
934.02 0
934.09 0
934.16 0
934.23 0
934.30 0
934.37 0
934.44 0
934.51 0
934.59 0
934.66 0
934.73 0
934.80 0
934.87 0
934.94 0
935.01 0
935.08 0
935.15 0
935.22 0
935.29 0
935.36 0
935.43 0
935.50 0
935.57 0
935.64 0
935.71 0
935.78 0
935.85 0
935.92 0
935.99 0
936.06 0
936.13 0
936.20 0
936.27 0
936.34 0
936.41 0
936.48 0
936.55 0
936.62 0
936.69 0
936.76 0
936.83 0
936.90 0
936.97 0
937.04 0
937.11 0
937.18 0
937.25 0
937.32 0
937.39 0
937.46 0
937.53 0
937.60 0
937.67 0
937.74 0
937.81 0
937.88 0
937.95 0
938.02 0
938.09 0
938.16 0
938.23 0
938.30 0
938.37 0
938.44 0
938.51 0
938.58 0
938.65 0
938.72 0
938.79 0
938.86 0
938.93 0
939.00 0
939.07 0
939.14 0
939.22 0
939.29 0
939.36 0
939.43 0
939.50 0
939.57 0
939.64 0
939.71 0
939.78 0
939.85 0
939.92 0
939.99 0
940.06 0
940.13 0
940.20 0
940.27 0
940.34 0
940.41 0
940.48 0
940.55 0
940.62 0
940.69 0
940.76 0
940.83 0
940.90 0
940.97 0
941.04 0
941.11 0
941.18 0
941.25 0
941.32 0
941.39 0
941.46 0
941.53 0
941.60 0
941.68 0
941.75 0
941.82 0
941.89 0
941.96 0
942.03 0
942.10 0
942.17 0
942.24 0
942.31 0
942.38 0
942.45 0
942.52 0
942.59 0
942.66 0
942.73 0
942.80 0
942.87 0
942.94 0
943.01 0
943.08 0
943.15 0
943.22 0
943.29 0
943.36 0
943.43 0
943.50 0
943.57 0
943.65 0
943.72 0
943.79 0
943.86 0
943.93 0
944.00 0
944.07 0
944.14 0
944.21 0
944.28 0
944.35 0
944.42 0
944.49 0
944.56 0
944.63 0
944.70 0
944.77 0
944.84 0
944.91 0
944.98 0
945.05 0
945.12 0
945.19 0
945.27 0
945.34 0
945.41 0
945.48 0
945.55 0
945.62 0
945.69 0
945.76 0
945.83 0
945.90 0
945.97 0
946.04 0
946.11 0
946.18 0
946.25 0
946.32 0
946.39 0
946.46 0
946.53 0
946.60 0
946.68 0
946.75 0
946.82 0
946.89 0
946.96 0
947.03 0
947.10 0
947.17 0
947.24 0
947.31 0
947.38 0
947.45 0
947.52 0
947.59 0
947.66 0
947.73 0
947.80 0
947.87 0
947.94 0
948.02 0
948.09 0
948.16 0
948.23 0
948.30 0
948.37 0
948.44 0
948.51 0
948.58 0
948.65 0
948.72 0
948.79 0
948.86 0
948.93 0
949.00 0
949.07 0
949.14 0
949.22 0
949.29 0
949.36 0
949.43 0
949.50 0
949.57 0
949.64 0
949.71 0
949.78 0
949.85 0
949.92 1
949.99 1
950.06 2
950.13 2
950.20 3
950.27 3
950.35 4
950.42 4
950.49 5
950.56 5
950.63 5
950.70 6
950.77 6
950.84 6
950.91 7
950.98 7
951.05 8
951.12 8
951.19 8
951.26 8
951.33 8
951.41 8
951.48 8
951.55 8
951.62 8
951.69 8
951.76 8
951.83 7
951.90 7
951.97 6
952.04 6
952.11 5
952.18 5
952.25 4
952.32 4
952.40 4
952.47 4
952.54 4
952.61 3
952.68 3
952.75 3
952.82 3
952.89 2
952.96 2
953.03 2
953.10 1
953.17 1
953.24 1
953.32 1
953.39 1
953.46 0
953.53 0
953.60 0
953.67 0
953.74 0
953.81 0
953.88 0
953.95 0
954.02 0
954.09 0
954.16 0
954.24 0
954.31 0
954.38 0
954.45 0
954.52 0
954.59 0
954.66 0
954.73 0
954.80 0
954.87 0
954.94 0
955.01 0
955.09 0
955.16 0
955.23 0
955.30 0
955.37 0
955.44 0
955.51 0
955.58 0
955.65 0
955.72 0
955.79 0
955.86 0
955.94 0
956.01 0
956.08 0
956.15 0
956.22 0
956.29 0
956.36 0
956.43 0
956.50 0
956.57 0
956.64 0
956.71 0
956.79 0
956.86 0
956.93 0
957.00 0
957.07 0
957.14 0
957.21 0
957.28 0
957.35 0
957.42 0
957.49 0
957.57 0
957.64 0
957.71 0
957.78 0
957.85 0
957.92 0
957.99 0
958.06 0
958.13 0
958.20 0
958.28 0
958.35 0
958.42 0
958.49 0
958.56 0
958.63 0
958.70 0
958.77 0
958.84 0
958.91 0
958.98 0
959.06 0
959.13 0
959.20 0
959.27 0
959.34 0
959.41 0
959.48 0
959.55 0
959.62 0
959.69 0
959.77 0
959.84 0
959.91 0
959.98 0
960.05 0
960.12 0
960.19 0
960.26 0
960.33 0
960.40 0
960.48 0
960.55 0
960.62 0
960.69 0
960.76 0
960.83 0
960.90 0
960.97 0
961.04 0
961.12 0
961.19 0
961.26 0
961.33 0
961.40 0
961.47 0
961.54 0
961.61 0
961.68 0
961.75 0
961.83 0
961.90 0
961.97 0
962.04 0
962.11 0
962.18 0
962.25 0
962.32 0
962.39 0
962.47 0
962.54 0
962.61 0
962.68 0
962.75 0
962.82 0
962.89 0
962.96 0
963.03 0
963.11 0
963.18 0
963.25 0
963.32 0
963.39 0
963.46 0
963.53 0
963.60 0
963.67 0
963.75 0
963.82 0
963.89 0
963.96 0
964.03 0
964.10 0
964.17 0
964.24 0
964.32 0
964.39 0
964.46 0
964.53 0
964.60 0
964.67 0
964.74 0
964.81 0
964.88 0
964.96 0
965.03 0
965.10 0
965.17 0
965.24 0
965.31 0
965.38 0
965.45 0
965.53 0
965.60 0
965.67 0
965.74 0
965.81 0
965.88 0
965.95 0
966.02 0
966.10 0
966.17 0
966.24 0
966.31 0
966.38 0
966.45 0
966.52 0
966.59 0
966.67 0
966.74 0
966.81 0
966.88 0
966.95 0
967.02 0
967.09 0
967.16 0
967.24 0
967.31 0
967.38 0
967.45 0
967.52 0
967.59 0
967.66 0
967.73 0
967.81 0
967.88 0
967.95 0
968.02 0
968.09 0
968.16 0
968.23 0
968.30 0
968.38 0
968.45 0
968.52 0
968.59 0
968.66 0
968.73 0
968.80 0
968.88 0
968.95 0
969.02 0
969.09 0
969.16 0
969.23 0
969.30 0
969.37 0
969.45 0
969.52 0
969.59 0
969.66 0
969.73 0
969.80 0
969.87 0
969.95 0
970.02 0
970.09 0
970.16 0
970.23 0
970.30 0
970.37 0
970.45 0
970.52 0
970.59 0
970.66 0
970.73 0
970.80 0
970.87 0
970.95 0
971.02 0
971.09 0
971.16 0
971.23 0
971.30 0
971.37 0
971.45 0
971.52 0
971.59 0
971.66 0
971.73 0
971.80 0
971.87 0
971.95 0
972.02 0
972.09 0
972.16 0
972.23 0
972.30 0
972.37 0
972.45 0
972.52 0
972.59 0
972.66 0
972.73 0
972.80 0
972.87 0
972.95 0
973.02 0
973.09 0
973.16 0
973.23 0
973.30 0
973.38 0
973.45 0
973.52 0
973.59 0
973.66 0
973.73 0
973.80 0
973.88 0
973.95 0
974.02 0
974.09 0
974.16 0
974.23 0
974.30 0
974.38 0
974.45 0
974.52 0
974.59 0
974.66 0
974.73 0
974.81 0
974.88 0
974.95 0
975.02 0
975.09 0
975.16 0
975.24 0
975.31 0
975.38 0
975.45 0
975.52 0
975.59 0
975.66 0
975.74 0
975.81 0
975.88 0
975.95 0
976.02 0
976.09 0
976.17 0
976.24 0
976.31 0
976.38 0
976.45 0
976.52 0
976.60 0
976.67 0
976.74 0
976.81 0
976.88 0
976.95 0
977.03 0
977.10 0
977.17 0
977.24 0
977.31 0
977.38 0
977.46 0
977.53 0
977.60 0
977.67 0
977.74 0
977.81 0
977.89 0
977.96 0
978.03 0
978.10 0
978.17 0
978.24 0
978.32 0
978.39 0
978.46 0
978.53 0
978.60 0
978.67 0
978.75 0
978.82 0
978.89 0
978.96 0
979.03 0
979.10 0
979.18 0
979.25 0
979.32 0
979.39 0
979.46 0
979.53 0
979.61 0
979.68 0
979.75 0
979.82 0
979.89 0
979.96 0
980.04 0
980.11 0
980.18 0
980.25 0
980.32 0
980.40 0
980.47 0
980.54 0
980.61 0
980.68 0
980.75 0
980.83 0
980.90 0
980.97 0
981.04 0
981.11 0
981.18 0
981.26 0
981.33 0
981.40 0
981.47 0
981.54 0
981.62 0
981.69 0
981.76 0
981.83 0
981.90 0
981.97 0
982.05 0
982.12 0
982.19 0
982.26 0
982.33 0
982.41 0
982.48 0
982.55 0
982.62 0
982.69 0
982.76 0
982.84 0
982.91 0
982.98 0
983.05 0
983.12 0
983.20 0
983.27 0
983.34 0
983.41 0
983.48 0
983.56 0
983.63 0
983.70 0
983.77 0
983.84 0
983.91 0
983.99 0
984.06 0
984.13 0
984.20 0
984.27 0
984.35 0
984.42 0
984.49 0
984.56 0
984.63 0
984.71 0
984.78 0
984.85 0
984.92 0
984.99 0
985.07 0
985.14 0
985.21 0
985.28 0
985.35 0
985.42 0
985.50 0
985.57 0
985.64 0
985.71 0
985.78 0
985.86 0
985.93 0
986.00 0
986.07 0
986.14 0
986.22 0
986.29 0
986.36 0
986.43 0
986.50 0
986.58 0
986.65 0
986.72 0
986.79 0
986.86 0
986.94 0
987.01 0
987.08 0
987.15 0
987.22 0
987.30 0
987.37 0
987.44 0
987.51 0
987.58 0
987.66 0
987.73 0
987.80 0
987.87 0
987.94 0
988.02 0
988.09 0
988.16 0
988.23 0
988.30 0
988.38 0
988.45 0
988.52 0
988.59 0
988.67 0
988.74 0
988.81 0
988.88 0
988.95 0
989.03 0
989.10 0
989.17 0
989.24 0
989.31 0
989.39 0
989.46 0
989.53 0
989.60 0
989.67 0
989.75 0
989.82 0
989.89 0
989.96 0
990.03 0
990.11 0
990.18 0
990.25 0
990.32 0
990.40 0
990.47 0
990.54 0
990.61 0
990.68 0
990.76 0
990.83 0
990.90 0
990.97 0
991.04 0
991.12 0
991.19 0
991.26 0
991.33 0
991.41 0
991.48 0
991.55 0
991.62 0
991.69 0
991.77 0
991.84 0
991.91 0
991.98 0
992.05 0
992.13 0
992.20 0
992.27 0
992.34 0
992.42 0
992.49 0
992.56 0
992.63 0
992.70 0
992.78 0
992.85 0
992.92 0
992.99 0
993.07 0
993.14 0
993.21 0
993.28 0
993.35 0
993.43 0
993.50 0
993.57 1
993.64 1
993.72 1
993.79 1
993.86 0
993.93 0
994.01 0
994.08 0
994.15 0
994.22 0
994.29 0
994.37 0
994.44 0
994.51 0
994.58 0
994.66 0
994.73 0
994.80 0
994.87 0
994.94 0
995.02 0
995.09 0
995.16 0
995.23 0
995.31 0
995.38 0
995.45 0
995.52 0
995.60 0
995.67 0
995.74 0
995.81 0
995.88 0
995.96 0
996.03 0
996.10 0
996.17 0
996.25 0
996.32 0
996.39 0
996.46 0
996.54 0
996.61 0
996.68 0
996.75 0
996.83 0
996.90 0
996.97 0
997.04 0
997.11 0
997.19 0
997.26 0
997.33 0
997.40 0
997.48 0
997.55 0
997.62 0
997.69 0
997.77 0
997.84 0
997.91 0
997.98 0
998.06 0
998.13 0
998.20 0
998.27 0
998.35 0
998.42 0
998.49 0
998.56 0
998.63 0
998.71 0
998.78 0
998.85 0
998.92 0
999.00 0
999.07 0
999.14 0
999.21 0
999.29 0
999.36 0
999.43 0
999.50 0
999.58 0
999.65 0
999.72 0
999.79 0
999.87 0
999.94 0
1000.01 0
1000.08 0
1000.16 0
1000.23 0
1000.30 0
1000.37 0
1000.45 0
1000.52 0
1000.59 0
1000.66 0
1000.74 0
1000.81 0
1000.88 0
1000.95 0
1001.03 0
1001.10 0
1001.17 0
1001.24 0
1001.32 0
1001.39 0
1001.46 0
1001.53 1
1001.61 1
1001.68 1
1001.75 1
1001.82 1
1001.90 1
1001.97 1
1002.04 0
1002.11 0
1002.19 0
1002.26 0
1002.33 0
1002.40 0
1002.48 0
1002.55 0
1002.62 0
1002.69 0
1002.77 0
1002.84 0
1002.91 0
1002.99 0
1003.06 0
1003.13 0
1003.20 0
1003.28 0
1003.35 0
1003.42 0
1003.49 0
1003.57 0
1003.64 0
1003.71 0
1003.78 0
1003.86 0
1003.93 0
1004.00 0
1004.07 0
1004.15 0
1004.22 0
1004.29 0
1004.36 0
1004.44 0
1004.51 0
1004.58 0
1004.66 0
1004.73 1
1004.80 1
1004.87 1
1004.95 1
1005.02 1
1005.09 1
1005.16 1
1005.24 1
1005.31 1
1005.38 1
1005.45 1
1005.53 1
1005.60 1
1005.67 1
1005.75 1
1005.82 1
1005.89 1
1005.96 1
1006.04 1
1006.11 1
1006.18 1
1006.25 1
1006.33 1
1006.40 0
1006.47 1
1006.54 1
1006.62 1
1006.69 1
1006.76 1
1006.84 1
1006.91 1
1006.98 1
1007.05 1
1007.13 1
1007.20 0
1007.27 0
1007.34 0
1007.42 1
1007.49 1
1007.56 1
1007.64 0
1007.71 0
1007.78 0
1007.85 0
1007.93 0
1008.00 0
1008.07 0
1008.15 0
1008.22 0
1008.29 1
1008.36 1
1008.44 1
1008.51 1
1008.58 0
1008.65 0
1008.73 0
1008.80 0
1008.87 0
1008.95 0
1009.02 0
1009.09 0
1009.16 0
1009.24 0
1009.31 0
1009.38 0
1009.46 0
1009.53 0
1009.60 0
1009.67 0
1009.75 0
1009.82 0
1009.89 1
1009.97 1
1010.04 1
1010.11 0
1010.18 0
1010.26 0
1010.33 0
1010.40 0
1010.48 0
1010.55 0
1010.62 0
1010.69 0
1010.77 0
1010.84 0
1010.91 0
1010.99 0
1011.06 0
1011.13 1
1011.20 1
1011.28 1
1011.35 1
1011.42 1
1011.50 1
1011.57 1
1011.64 1
1011.71 1
1011.79 1
1011.86 1
1011.93 1
1012.01 1
1012.08 1
1012.15 1
1012.22 1
1012.30 1
1012.37 1
1012.44 1
1012.52 1
1012.59 1
1012.66 1
1012.74 1
1012.81 1
1012.88 1
1012.95 2
1013.03 2
1013.10 2
1013.17 3
1013.25 3
1013.32 2
1013.39 2
1013.46 2
1013.54 1
1013.61 1
1013.68 1
1013.76 1
1013.83 1
1013.90 1
1013.98 1
1014.05 1
1014.12 1
1014.19 1
1014.27 1
1014.34 1
1014.41 1
1014.49 0
1014.56 0
1014.63 0
1014.71 0
1014.78 0
1014.85 0
1014.92 0
1015.00 0
1015.07 0
1015.14 0
1015.22 0
1015.29 0
1015.36 0
1015.44 0
1015.51 0
1015.58 0
1015.65 0
1015.73 0
1015.80 0
1015.87 0
1015.95 0
1016.02 0
1016.09 0
1016.17 0
1016.24 0
1016.31 0
1016.39 0
1016.46 0
1016.53 0
1016.60 0
1016.68 0
1016.75 0
1016.82 0
1016.90 0
1016.97 0
1017.04 0
1017.12 0
1017.19 0
1017.26 1
1017.34 1
1017.41 1
1017.48 1
1017.55 1
1017.63 1
1017.70 1
1017.77 1
1017.85 0
1017.92 0
1017.99 0
1018.07 0
1018.14 0
1018.21 0
1018.29 0
1018.36 0
1018.43 1
1018.51 1
1018.58 1
1018.65 1
1018.72 1
1018.80 1
1018.87 1
1018.94 1
1019.02 1
1019.09 1
1019.16 1
1019.24 1
1019.31 1
1019.38 1
1019.46 1
1019.53 1
1019.60 1
1019.68 1
1019.75 1
1019.82 1
1019.90 0
1019.97 0
1020.04 0
1020.12 0
1020.19 0
1020.26 0
1020.33 1
1020.41 1
1020.48 1
1020.55 1
1020.63 1
1020.70 1
1020.77 1
1020.85 1
1020.92 1
1020.99 1
1021.07 1
1021.14 1
1021.21 1
1021.29 1
1021.36 1
1021.43 1
1021.51 1
1021.58 1
1021.65 1
1021.73 0
1021.80 0
1021.87 1
1021.95 1
1022.02 1
1022.09 1
1022.17 1
1022.24 1
1022.31 1
1022.39 0
1022.46 0
1022.53 0
1022.61 0
1022.68 1
1022.75 1
1022.83 1
1022.90 1
1022.97 1
1023.05 0
1023.12 0
1023.19 0
1023.27 0
1023.34 0
1023.41 0
1023.49 0
1023.56 0
1023.63 0
1023.71 0
1023.78 0
1023.85 0
1023.93 0
1024.00 0
1024.07 1
1024.15 1
1024.22 1
1024.29 1
1024.37 1
1024.44 1
1024.51 1
1024.59 1
1024.66 1
1024.73 1
1024.81 1
1024.88 1
1024.95 1
1025.03 0
1025.10 0
1025.17 0
1025.25 0
1025.32 0
1025.39 1
1025.47 1
1025.54 1
1025.61 1
1025.69 1
1025.76 1
1025.83 1
1025.91 1
1025.98 0
1026.05 0
1026.13 0
1026.20 0
1026.27 0
1026.35 1
1026.42 1
1026.49 1
1026.57 2
1026.64 2
1026.71 3
1026.79 3
1026.86 3
1026.93 3
1027.01 3
1027.08 3
1027.15 2
1027.23 2
1027.30 1
1027.37 1
1027.45 1
1027.52 1
1027.60 1
1027.67 2
1027.74 2
1027.82 2
1027.89 2
1027.96 2
1028.04 2
1028.11 2
1028.18 2
1028.26 3
1028.33 3
1028.40 3
1028.48 3
1028.55 3
1028.62 3
1028.70 2
1028.77 2
1028.84 2
1028.92 2
1028.99 2
1029.07 2
1029.14 2
1029.21 2
1029.29 2
1029.36 2
1029.43 2
1029.51 2
1029.58 2
1029.65 1
1029.73 1
1029.80 1
1029.87 2
1029.95 2
1030.02 2
1030.09 2
1030.17 2
1030.24 2
1030.32 2
1030.39 2
1030.46 2
1030.54 2
1030.61 3
1030.68 3
1030.76 3
1030.83 3
1030.90 3
1030.98 2
1031.05 2
1031.12 2
1031.20 2
1031.27 1
1031.35 1
1031.42 1
1031.49 1
1031.57 1
1031.64 0
1031.71 0
1031.79 0
1031.86 0
1031.93 0
1032.01 0
1032.08 0
1032.16 0
1032.23 1
1032.30 1
1032.38 1
1032.45 1
1032.52 1
1032.60 1
1032.67 1
1032.74 1
1032.82 1
1032.89 1
1032.97 1
1033.04 1
1033.11 0
1033.19 0
1033.26 0
1033.33 0
1033.41 0
1033.48 0
1033.55 1
1033.63 1
1033.70 1
1033.78 2
1033.85 2
1033.92 2
1034.00 2
1034.07 2
1034.14 2
1034.22 2
1034.29 1
1034.37 1
1034.44 1
1034.51 1
1034.59 1
1034.66 1
1034.73 1
1034.81 1
1034.88 1
1034.96 1
1035.03 2
1035.10 2
1035.18 2
1035.25 2
1035.32 3
1035.40 2
1035.47 2
1035.55 2
1035.62 2
1035.69 1
1035.77 1
1035.84 1
1035.91 1
1035.99 1
1036.06 1
1036.14 1
1036.21 1
1036.28 1
1036.36 1
1036.43 1
1036.50 1
1036.58 1
1036.65 1
1036.73 1
1036.80 1
1036.87 1
1036.95 2
1037.02 2
1037.09 2
1037.17 3
1037.24 3
1037.32 3
1037.39 3
1037.46 3
1037.54 3
1037.61 2
1037.69 2
1037.76 2
1037.83 2
1037.91 2
1037.98 1
1038.05 1
1038.13 1
1038.20 1
1038.28 1
1038.35 1
1038.42 1
1038.50 1
1038.57 2
1038.65 2
1038.72 2
1038.79 2
1038.87 2
1038.94 2
1039.01 1
1039.09 1
1039.16 1
1039.24 0
1039.31 0
1039.38 0
1039.46 0
1039.53 0
1039.61 0
1039.68 0
1039.75 0
1039.83 0
1039.90 0
1039.98 1
1040.05 1
1040.12 1
1040.20 2
1040.27 2
1040.34 1
1040.42 1
1040.49 0
1040.57 0
1040.64 0
1040.71 0
1040.79 0
1040.86 0
1040.94 0
1041.01 1
1041.08 1
1041.16 1
1041.23 2
1041.31 1
1041.38 1
1041.45 1
1041.53 1
1041.60 1
1041.68 1
1041.75 1
1041.82 1
1041.90 1
1041.97 1
1042.05 1
1042.12 1
1042.19 1
1042.27 1
1042.34 1
1042.42 0
1042.49 0
1042.56 0
1042.64 1
1042.71 1
1042.79 1
1042.86 1
1042.93 0
1043.01 0
1043.08 0
1043.16 0
1043.23 0
1043.30 0
1043.38 0
1043.45 0
1043.53 0
1043.60 0
1043.67 0
1043.75 1
1043.82 1
1043.90 1
1043.97 1
1044.04 0
1044.12 0
1044.19 0
1044.27 0
1044.34 0
1044.41 0
1044.49 0
1044.56 1
1044.64 1
1044.71 1
1044.78 1
1044.86 1
1044.93 1
1045.01 1
1045.08 1
1045.16 1
1045.23 1
1045.30 0
1045.38 0
1045.45 0
1045.53 0
1045.60 0
1045.67 0
1045.75 0
1045.82 1
1045.90 1
1045.97 1
1046.04 2
1046.12 2
1046.19 1
1046.27 1
1046.34 1
1046.42 0
1046.49 0
1046.56 0
1046.64 0
1046.71 0
1046.79 0
1046.86 0
1046.93 0
1047.01 1
1047.08 1
1047.16 1
1047.23 1
1047.31 1
1047.38 1
1047.45 1
1047.53 0
1047.60 0
1047.68 1
1047.75 1
1047.82 1
1047.90 1
1047.97 1
1048.05 1
1048.12 1
1048.20 1
1048.27 1
1048.34 1
1048.42 1
1048.49 1
1048.57 1
1048.64 1
1048.71 1
1048.79 1
1048.86 1
1048.94 1
1049.01 1
1049.09 1
1049.16 1
1049.23 1
1049.31 1
1049.38 1
1049.46 1
1049.53 1
1049.61 1
1049.68 1
1049.75 1
1049.83 2
1049.90 2
1049.98 2
1050.05 1
1050.13 1
1050.20 1
1050.27 0
1050.35 0
1050.42 0
1050.50 0
1050.57 0
1050.65 0
1050.72 0
1050.79 0
1050.87 0
1050.94 0
1051.02 0
1051.09 0
1051.17 0
1051.24 0
1051.31 0
1051.39 0
1051.46 1
1051.54 1
1051.61 2
1051.69 2
1051.76 2
1051.83 2
1051.91 2
1051.98 2
1052.06 2
1052.13 2
1052.21 2
1052.28 2
1052.35 3
1052.43 3
1052.50 3
1052.58 3
1052.65 2
1052.73 2
1052.80 1
1052.88 1
1052.95 0
1053.02 0
1053.10 0
1053.17 0
1053.25 0
1053.32 0
1053.40 0
1053.47 0
1053.54 0
1053.62 0
1053.69 0
1053.77 0
1053.84 0
1053.92 0
1053.99 1
1054.07 1
1054.14 2
1054.21 2
1054.29 2
1054.36 1
1054.44 1
1054.51 1
1054.59 1
1054.66 0
1054.74 0
1054.81 0
1054.88 1
1054.96 1
1055.03 1
1055.11 1
1055.18 1
1055.26 0
1055.33 0
1055.41 0
1055.48 0
1055.55 1
1055.63 1
1055.70 1
1055.78 2
1055.85 2
1055.93 2
1056.00 2
1056.08 1
1056.15 0
1056.22 0
1056.30 0
1056.37 0
1056.45 0
1056.52 0
1056.60 0
1056.67 0
1056.75 0
1056.82 1
1056.90 1
1056.97 1
1057.04 1
1057.12 1
1057.19 0
1057.27 0
1057.34 0
1057.42 0
1057.49 1
1057.57 2
1057.64 2
1057.71 3
1057.79 4
1057.86 5
1057.94 6
1058.01 6
1058.09 6
1058.16 6
1058.24 6
1058.31 6
1058.39 5
1058.46 5
1058.53 4
1058.61 3
1058.68 3
1058.76 2
1058.83 2
1058.91 2
1058.98 1
1059.06 1
1059.13 1
1059.21 2
1059.28 2
1059.36 2
1059.43 2
1059.50 2
1059.58 1
1059.65 1
1059.73 2
1059.80 2
1059.88 3
1059.95 3
1060.03 4
1060.10 4
1060.18 4
1060.25 4
1060.33 3
1060.40 2
1060.47 2
1060.55 1
1060.62 2
1060.70 2
1060.77 3
1060.85 4
1060.92 4
1061.00 5
1061.07 5
1061.15 5
1061.22 5
1061.30 5
1061.37 5
1061.44 5
1061.52 5
1061.59 6
1061.67 6
1061.74 6
1061.82 6
1061.89 6
1061.97 6
1062.04 5
1062.12 5
1062.19 4
1062.27 4
1062.34 3
1062.42 3
1062.49 2
1062.57 2
1062.64 1
1062.71 1
1062.79 1
1062.86 1
1062.94 1
1063.01 1
1063.09 1
1063.16 1
1063.24 1
1063.31 1
1063.39 1
1063.46 1
1063.54 1
1063.61 1
1063.69 2
1063.76 2
1063.84 3
1063.91 3
1063.99 4
1064.06 4
1064.13 4
1064.21 4
1064.28 4
1064.36 3
1064.43 2
1064.51 1
1064.58 0
1064.66 0
1064.73 0
1064.81 0
1064.88 0
1064.96 0
1065.03 0
1065.11 1
1065.18 1
1065.26 1
1065.33 2
1065.41 3
1065.48 3
1065.56 4
1065.63 4
1065.71 4
1065.78 4
1065.86 4
1065.93 3
1066.00 3
1066.08 2
1066.15 2
1066.23 1
1066.30 1
1066.38 1
1066.45 1
1066.53 1
1066.60 1
1066.68 1
1066.75 1
1066.83 1
1066.90 1
1066.98 1
1067.05 1
1067.13 2
1067.20 3
1067.28 3
1067.35 4
1067.43 4
1067.50 4
1067.58 4
1067.65 4
1067.73 3
1067.80 3
1067.88 3
1067.95 3
1068.03 4
1068.10 5
1068.18 5
1068.25 6
1068.33 6
1068.40 6
1068.48 6
1068.55 6
1068.63 6
1068.70 6
1068.78 6
1068.85 5
1068.93 5
1069.00 4
1069.07 3
1069.15 2
1069.22 1
1069.30 1
1069.37 1
1069.45 1
1069.52 2
1069.60 3
1069.67 4
1069.75 4
1069.82 4
1069.90 4
1069.97 4
1070.05 4
1070.12 4
1070.20 5
1070.27 5
1070.35 4
1070.42 4
1070.50 4
1070.57 3
1070.65 3
1070.72 3
1070.80 3
1070.87 3
1070.95 3
1071.02 3
1071.10 2
1071.17 1
1071.25 1
1071.32 0
1071.40 0
1071.47 0
1071.55 0
1071.62 0
1071.70 0
1071.77 1
1071.85 2
1071.92 2
1072.00 3
1072.07 3
1072.15 2
1072.22 2
1072.30 2
1072.37 1
1072.45 1
1072.52 2
1072.60 3
1072.67 4
1072.75 5
1072.83 6
1072.90 6
1072.98 6
1073.05 6
1073.13 5
1073.20 3
1073.28 2
1073.35 2
1073.43 2
1073.50 2
1073.58 3
1073.65 3
1073.73 4
1073.80 4
1073.88 4
1073.95 4
1074.03 4
1074.10 4
1074.18 4
1074.25 4
1074.33 4
1074.40 4
1074.48 4
1074.55 3
1074.63 3
1074.70 4
1074.78 4
1074.85 4
1074.93 4
1075.00 4
1075.08 4
1075.15 5
1075.23 5
1075.30 6
1075.38 7
1075.45 8
1075.53 9
1075.60 9
1075.68 10
1075.75 9
1075.83 9
1075.91 7
1075.98 6
1076.06 6
1076.13 5
1076.21 5
1076.28 6
1076.36 7
1076.43 8
1076.51 8
1076.58 8
1076.66 7
1076.73 6
1076.81 4
1076.88 3
1076.96 2
1077.03 1
1077.11 1
1077.18 2
1077.26 3
1077.33 4
1077.41 5
1077.48 6
1077.56 7
1077.63 7
1077.71 8
1077.79 8
1077.86 7
1077.94 7
1078.01 6
1078.09 6
1078.16 5
1078.24 5
1078.31 6
1078.39 6
1078.46 7
1078.54 8
1078.61 9
1078.69 10
1078.76 10
1078.84 10
1078.91 10
1078.99 10
1079.06 9
1079.14 8
1079.22 7
1079.29 6
1079.37 5
1079.44 4
1079.52 4
1079.59 4
1079.67 3
1079.74 4
1079.82 4
1079.89 5
1079.97 7
1080.04 8
1080.12 9
1080.19 10
1080.27 11
1080.35 11
1080.42 11
1080.50 11
1080.57 10
1080.65 10
1080.72 11
1080.80 11
1080.87 11
1080.95 11
1081.02 11
1081.10 11
1081.17 11
1081.25 12
1081.32 13
1081.40 13
1081.48 14
1081.55 14
1081.63 15
1081.70 15
1081.78 15
1081.85 15
1081.93 16
1082.00 17
1082.08 18
1082.15 19
1082.23 19
1082.30 18
1082.38 17
1082.46 15
1082.53 13
1082.61 11
1082.68 9
1082.76 7
1082.83 6
1082.91 5
1082.98 5
1083.06 5
1083.13 5
1083.21 5
1083.29 5
1083.36 5
1083.44 5
1083.51 4
1083.59 4
1083.66 4
1083.74 4
1083.81 3
1083.89 3
1083.96 3
1084.04 2
1084.12 1
1084.19 0
1084.27 0
1084.34 0
1084.42 0
1084.49 0
1084.57 0
1084.64 0
1084.72 0
1084.79 0
1084.87 1
1084.95 2
1085.02 2
1085.10 3
1085.17 2
1085.25 2
1085.32 2
1085.40 2
1085.47 3
1085.55 4
1085.62 5
1085.70 6
1085.78 7
1085.85 7
1085.93 8
1086.00 7
1086.08 7
1086.15 6
1086.23 4
1086.30 3
1086.38 2
1086.46 1
1086.53 0
1086.61 0
1086.68 0
1086.76 0
1086.83 0
1086.91 1
1086.98 1
1087.06 2
1087.14 2
1087.21 2
1087.29 2
1087.36 2
1087.44 2
1087.51 1
1087.59 1
1087.66 1
1087.74 2
1087.82 2
1087.89 2
1087.97 2
1088.04 2
1088.12 2
1088.19 2
1088.27 2
1088.35 3
1088.42 4
1088.50 6
1088.57 7
1088.65 10
1088.72 12
1088.80 14
1088.87 16
1088.95 18
1089.03 19
1089.10 19
1089.18 19
1089.25 18
1089.33 17
1089.40 16
1089.48 16
1089.56 15
1089.63 15
1089.71 16
1089.78 17
1089.86 17
1089.93 18
1090.01 18
1090.08 18
1090.16 18
1090.24 18
1090.31 18
1090.39 18
1090.46 18
1090.54 18
1090.61 17
1090.69 16
1090.77 14
1090.84 12
1090.92 11
1090.99 10
1091.07 9
1091.14 10
1091.22 11
1091.30 13
1091.37 14
1091.45 16
1091.52 18
1091.60 19
1091.67 19
1091.75 19
1091.83 18
1091.90 17
1091.98 15
1092.05 14
1092.13 13
1092.20 13
1092.28 13
1092.36 15
1092.43 16
1092.51 18
1092.58 18
1092.66 19
1092.73 18
1092.81 17
1092.89 16
1092.96 15
1093.04 14
1093.11 15
1093.19 16
1093.27 17
1093.34 19
1093.42 20
1093.49 21
1093.57 21
1093.64 21
1093.72 21
1093.80 21
1093.87 22
1093.95 22
1094.02 23
1094.10 25
1094.17 26
1094.25 26
1094.33 27
1094.40 26
1094.48 26
1094.55 25
1094.63 24
1094.71 23
1094.78 22
1094.86 21
1094.93 20
1095.01 20
1095.08 20
1095.16 20
1095.24 21
1095.31 21
1095.39 21
1095.46 19
1095.54 17
1095.62 15
1095.69 12
1095.77 10
1095.84 10
1095.92 10
1096.00 11
1096.07 13
1096.15 16
1096.22 18
1096.30 20
1096.37 21
1096.45 22
1096.53 21
1096.60 21
1096.68 20
1096.75 19
1096.83 19
1096.91 19
1096.98 20
1097.06 21
1097.13 22
1097.21 23
1097.29 23
1097.36 22
1097.44 21
1097.51 20
1097.59 18
1097.67 16
1097.74 15
1097.82 14
1097.89 13
1097.97 12
1098.04 11
1098.12 11
1098.20 10
1098.27 9
1098.35 8
1098.42 7
1098.50 6
1098.58 5
1098.65 5
1098.73 5
1098.80 6
1098.88 8
1098.96 10
1099.03 12
1099.11 13
1099.18 13
1099.26 13
1099.34 12
1099.41 10
1099.49 9
1099.56 8
1099.64 8
1099.72 8
1099.79 8
1099.87 7
1099.94 7
1100.02 6
1100.10 6
1100.17 5
1100.25 4
1100.32 3
1100.40 2
1100.48 2
1100.55 2
1100.63 2
1100.70 3
1100.78 3
1100.86 4
1100.93 4
1101.01 3
1101.08 2
1101.16 1
1101.24 0
1101.31 0
1101.39 0
1101.46 0
1101.54 0
1101.62 0
1101.69 0
1101.77 0
1101.85 2
1101.92 4
1102.00 7
1102.07 9
1102.15 10
1102.23 12
1102.30 13
1102.38 13
1102.45 13
1102.53 13
1102.61 12
1102.68 12
1102.76 12
1102.83 12
1102.91 13
1102.99 13
1103.06 14
1103.14 14
1103.22 14
1103.29 14
1103.37 13
1103.44 12
1103.52 12
1103.60 11
1103.67 11
1103.75 12
1103.82 12
1103.90 13
1103.98 15
1104.05 16
1104.13 16
1104.20 16
1104.28 16
1104.36 15
1104.43 14
1104.51 14
1104.59 14
1104.66 15
1104.74 16
1104.81 19
1104.89 21
1104.97 24
1105.04 25
1105.12 27
1105.20 27
1105.27 27
1105.35 27
1105.42 26
1105.50 25
1105.58 24
1105.65 22
1105.73 21
1105.80 19
1105.88 17
1105.96 16
1106.03 15
1106.11 15
1106.19 15
1106.26 15
1106.34 15
1106.41 16
1106.49 16
1106.57 15
1106.64 15
1106.72 14
1106.80 14
1106.87 13
1106.95 13
1107.02 13
1107.10 14
1107.18 15
1107.25 16
1107.33 17
1107.41 18
1107.48 19
1107.56 20
1107.63 20
1107.71 20
1107.79 19
1107.86 19
1107.94 19
1108.02 19
1108.09 19
1108.17 20
1108.25 20
1108.32 21
1108.40 21
1108.47 21
1108.55 21
1108.63 20
1108.70 20
1108.78 20
1108.86 20
1108.93 21
1109.01 22
1109.08 24
1109.16 25
1109.24 27
1109.31 28
1109.39 28
1109.47 29
1109.54 29
1109.62 28
1109.70 27
1109.77 26
1109.85 24
1109.92 23
1110.00 20
1110.08 19
1110.15 18
1110.23 17
1110.31 18
1110.38 20
1110.46 23
1110.54 26
1110.61 28
1110.69 30
1110.76 31
1110.84 31
1110.92 29
1110.99 28
1111.07 26
1111.15 24
1111.22 22
1111.30 21
1111.38 20
1111.45 19
1111.53 17
1111.60 14
1111.68 10
1111.76 7
1111.83 4
1111.91 2
1111.99 1
1112.06 1
1112.14 3
1112.22 4
1112.29 6
1112.37 7
1112.45 8
1112.52 8
1112.60 8
1112.67 8
1112.75 7
1112.83 7
1112.90 7
1112.98 6
1113.06 6
1113.13 6
1113.21 7
1113.29 8
1113.36 9
1113.44 10
1113.52 11
1113.59 12
1113.67 13
1113.75 13
1113.82 14
1113.90 14
1113.97 13
1114.05 13
1114.13 13
1114.20 13
1114.28 12
1114.36 12
1114.43 12
1114.51 11
1114.59 10
1114.66 9
1114.74 7
1114.82 5
1114.89 3
1114.97 2
1115.05 0
1115.12 0
1115.20 0
1115.28 0
1115.35 1
1115.43 2
1115.51 3
1115.58 4
1115.66 4
1115.73 4
1115.81 3
1115.89 3
1115.96 1
1116.04 0
1116.12 0
1116.19 0
1116.27 0
1116.35 0
1116.42 0
1116.50 0
1116.58 0
1116.65 2
1116.73 4
1116.81 6
1116.88 6
1116.96 6
1117.04 5
1117.11 4
1117.19 3
1117.27 3
1117.34 4
1117.42 5
1117.50 7
1117.57 8
1117.65 10
1117.73 12
1117.80 13
1117.88 15
1117.96 16
1118.03 17
1118.11 17
1118.19 17
1118.26 16
1118.34 15
1118.42 13
1118.49 12
1118.57 10
1118.65 9
1118.72 9
1118.80 10
1118.88 12
1118.95 14
1119.03 17
1119.11 19
1119.18 22
1119.26 23
1119.34 24
1119.41 24
1119.49 24
1119.57 22
1119.64 21
1119.72 19
1119.80 17
1119.87 15
1119.95 14
1120.03 13
1120.10 12
1120.18 12
1120.26 11
1120.33 11
1120.41 10
1120.49 9
1120.56 8
1120.64 7
1120.72 6
1120.79 5
1120.87 4
1120.95 4
1121.02 3
1121.10 3
1121.18 4
1121.25 4
1121.33 4
1121.41 5
1121.48 6
1121.56 7
1121.64 8
1121.71 9
1121.79 10
1121.87 10
1121.94 10
1122.02 9
1122.10 8
1122.17 7
1122.25 6
1122.33 6
1122.41 5
1122.48 6
1122.56 7
1122.64 8
1122.71 11
1122.79 13
1122.87 16
1122.94 19
1123.02 20
1123.10 20
1123.17 20
1123.25 18
1123.33 16
1123.40 13
1123.48 11
1123.56 9
1123.63 8
1123.71 7
1123.79 7
1123.86 8
1123.94 9
1124.02 10
1124.10 11
1124.17 11
1124.25 12
1124.33 12
1124.40 12
1124.48 11
1124.56 10
1124.63 8
1124.71 6
1124.79 4
1124.86 2
1124.94 0
1125.02 0
1125.09 1
1125.17 2
1125.25 5
1125.32 9
1125.40 13
1125.48 16
1125.56 20
1125.63 22
1125.71 24
1125.79 24
1125.86 24
1125.94 22
1126.02 20
1126.09 17
1126.17 15
1126.25 14
1126.32 13
1126.40 13
1126.48 13
1126.56 13
1126.63 13
1126.71 11
1126.79 9
1126.86 7
1126.94 5
1127.02 4
1127.09 4
1127.17 4
1127.25 6
1127.32 8
1127.40 10
1127.48 11
1127.56 12
1127.63 12
1127.71 11
1127.79 9
1127.86 7
1127.94 4
1128.02 1
1128.09 0
1128.17 0
1128.25 0
1128.33 0
1128.40 0
1128.48 0
1128.56 0
1128.63 1
1128.71 2
1128.79 3
1128.86 3
1128.94 3
1129.02 3
1129.10 4
1129.17 5
1129.25 6
1129.33 8
1129.40 10
1129.48 11
1129.56 11
1129.63 10
1129.71 9
1129.79 7
1129.87 5
1129.94 3
1130.02 3
1130.10 3
1130.17 4
1130.25 5
1130.33 6
1130.41 7
1130.48 7
1130.56 8
1130.64 8
1130.71 7
1130.79 7
1130.87 6
1130.94 5
1131.02 3
1131.10 2
1131.18 1
1131.25 1
1131.33 1
1131.41 1
1131.48 2
1131.56 4
1131.64 5
1131.72 6
1131.79 7
1131.87 8
1131.95 10
1132.02 11
1132.10 13
1132.18 14
1132.26 16
1132.33 17
1132.41 17
1132.49 17
1132.56 17
1132.64 17
1132.72 17
1132.80 17
1132.87 17
1132.95 17
1133.03 17
1133.10 17
1133.18 16
1133.26 16
1133.34 16
1133.41 16
1133.49 17
1133.57 18
1133.64 20
1133.72 22
1133.80 24
1133.88 27
1133.95 29
1134.03 30
1134.11 32
1134.18 32
1134.26 33
1134.34 35
1134.42 36
1134.49 39
1134.57 41
1134.65 45
1134.72 48
1134.80 51
1134.88 53
1134.96 55
1135.03 57
1135.11 58
1135.19 60
1135.26 62
1135.34 64
1135.42 66
1135.50 68
1135.57 69
1135.65 69
1135.73 69
1135.81 67
1135.88 64
1135.96 60
1136.04 57
1136.11 54
1136.19 51
1136.27 50
1136.35 51
1136.42 53
1136.50 57
1136.58 62
1136.66 67
1136.73 73
1136.81 79
1136.89 85
1136.96 91
1137.04 96
1137.12 100
1137.20 102
1137.27 104
1137.35 104
1137.43 102
1137.51 99
1137.58 96
1137.66 93
1137.74 90
1137.81 88
1137.89 87
1137.97 87
1138.05 88
1138.12 89
1138.20 90
1138.28 90
1138.36 88
1138.43 86
1138.51 84
1138.59 81
1138.67 80
1138.74 79
1138.82 79
1138.90 79
1138.97 79
1139.05 79
1139.13 78
1139.21 76
1139.28 72
1139.36 68
1139.44 63
1139.52 59
1139.59 55
1139.67 53
1139.75 52
1139.83 52
1139.90 52
1139.98 52
1140.06 52
1140.14 51
1140.21 49
1140.29 45
1140.37 41
1140.44 36
1140.52 32
1140.60 27
1140.68 23
1140.75 19
1140.83 16
1140.91 13
1140.99 11
1141.06 8
1141.14 6
1141.22 5
1141.30 4
1141.37 3
1141.45 4
1141.53 4
1141.61 4
1141.68 5
1141.76 5
1141.84 5
1141.92 6
1141.99 7
1142.07 8
1142.15 10
1142.23 12
1142.30 14
1142.38 15
1142.46 16
1142.54 16
1142.61 15
1142.69 15
1142.77 14
1142.85 12
1142.92 11
1143.00 9
1143.08 7
1143.16 5
1143.23 3
1143.31 1
1143.39 0
1143.47 0
1143.54 0
1143.62 0
1143.70 0
1143.78 0
1143.85 0
1143.93 0
1144.01 2
1144.09 6
1144.16 8
1144.24 10
1144.32 11
1144.40 10
1144.47 10
1144.55 9
1144.63 8
1144.71 7
1144.78 6
1144.86 5
1144.94 4
1145.02 4
1145.09 3
1145.17 2
1145.25 0
1145.33 0
1145.40 0
1145.48 0
1145.56 0
1145.64 0
1145.71 0
1145.79 0
1145.87 0
1145.95 2
1146.02 3
1146.10 3
1146.18 4
1146.26 4
1146.33 4
1146.41 4
1146.49 5
1146.57 5
1146.65 6
1146.72 6
1146.80 6
1146.88 5
1146.96 4
1147.03 2
1147.11 0
1147.19 0
1147.27 0
1147.34 0
1147.42 0
1147.50 0
1147.58 0
1147.65 0
1147.73 1
1147.81 3
1147.89 5
1147.96 8
1148.04 11
1148.12 13
1148.20 16
1148.28 17
1148.35 18
1148.43 18
1148.51 17
1148.59 16
1148.66 15
1148.74 14
1148.82 13
1148.90 12
1148.97 12
1149.05 12
1149.13 11
1149.21 11
1149.29 12
1149.36 13
1149.44 15
1149.52 18
1149.60 21
1149.67 24
1149.75 27
1149.83 30
1149.91 31
1149.98 32
1150.06 32
1150.14 32
1150.22 31
1150.30 31
1150.37 30
1150.45 31
1150.53 32
1150.61 33
1150.68 35
1150.76 37
1150.84 40
1150.92 44
1151.00 50
1151.07 56
1151.15 63
1151.23 71
1151.31 78
1151.38 83
1151.46 88
1151.54 90
1151.62 92
1151.70 92
1151.77 92
1151.85 92
1151.93 91
1152.01 91
1152.08 90
1152.16 90
1152.24 89
1152.32 89
1152.40 89
1152.47 89
1152.55 89
1152.63 88
1152.71 87
1152.78 86
1152.86 83
1152.94 80
1153.02 76
1153.10 73
1153.17 71
1153.25 70
1153.33 70
1153.41 71
1153.48 72
1153.56 72
1153.64 71
1153.72 70
1153.80 67
1153.87 63
1153.95 58
1154.03 53
1154.11 49
1154.19 44
1154.26 40
1154.34 37
1154.42 34
1154.50 32
1154.57 30
1154.65 29
1154.73 29
1154.81 29
1154.89 29
1154.96 29
1155.04 29
1155.12 28
1155.20 27
1155.28 26
1155.35 25
1155.43 23
1155.51 22
1155.59 21
1155.67 21
1155.74 20
1155.82 21
1155.90 21
1155.98 22
1156.06 22
1156.13 23
1156.21 24
1156.29 24
1156.37 24
1156.44 24
1156.52 23
1156.60 22
1156.68 20
1156.76 19
1156.83 17
1156.91 16
1156.99 15
1157.07 15
1157.15 14
1157.22 14
1157.30 13
1157.38 13
1157.46 12
1157.54 12
1157.61 11
1157.69 11
1157.77 10
1157.85 8
1157.93 7
1158.00 5
1158.08 4
1158.16 4
1158.24 3
1158.32 4
1158.39 5
1158.47 6
1158.55 8
1158.63 9
1158.71 10
1158.78 11
1158.86 12
1158.94 13
1159.02 14
1159.10 14
1159.17 13
1159.25 13
1159.33 12
1159.41 11
1159.49 10
1159.56 10
1159.64 10
1159.72 11
1159.80 11
1159.88 12
1159.95 12
1160.03 11
1160.11 11
1160.19 11
1160.27 11
1160.35 11
1160.42 11
1160.50 12
1160.58 12
1160.66 12
1160.74 11
1160.81 10
1160.89 9
1160.97 9
1161.05 9
1161.13 10
1161.20 10
1161.28 12
1161.36 13
1161.44 14
1161.52 14
1161.59 13
1161.67 12
1161.75 11
1161.83 10
1161.91 8
1161.99 6
1162.06 5
1162.14 4
1162.22 3
1162.30 3
1162.38 4
1162.45 5
1162.53 7
1162.61 9
1162.69 12
1162.77 14
1162.84 16
1162.92 18
1163.00 19
1163.08 20
1163.16 20
1163.24 20
1163.31 18
1163.39 16
1163.47 13
1163.55 10
1163.63 8
1163.70 7
1163.78 6
1163.86 6
1163.94 7
1164.02 9
1164.10 12
1164.17 15
1164.25 19
1164.33 23
1164.41 26
1164.49 29
1164.56 31
1164.64 31
1164.72 30
1164.80 28
1164.88 25
1164.96 22
1165.03 20
1165.11 19
1165.19 18
1165.27 17
1165.35 17
1165.43 16
1165.50 14
1165.58 12
1165.66 10
1165.74 8
1165.82 7
1165.89 6
1165.97 7
1166.05 9
1166.13 11
1166.21 13
1166.29 16
1166.36 17
1166.44 19
1166.52 19
1166.60 19
1166.68 19
1166.76 19
1166.83 19
1166.91 20
1166.99 22
1167.07 24
1167.15 28
1167.23 31
1167.30 33
1167.38 35
1167.46 35
1167.54 34
1167.62 32
1167.70 29
1167.77 26
1167.85 24
1167.93 23
1168.01 23
1168.09 23
1168.17 24
1168.24 25
1168.32 26
1168.40 27
1168.48 28
1168.56 29
1168.64 30
1168.71 32
1168.79 33
1168.87 33
1168.95 33
1169.03 32
1169.11 31
1169.18 30
1169.26 28
1169.34 27
1169.42 26
1169.50 26
1169.58 26
1169.65 25
1169.73 24
1169.81 23
1169.89 22
1169.97 21
1170.05 20
1170.12 20
1170.20 21
1170.28 22
1170.36 24
1170.44 25
1170.52 27
1170.59 27
1170.67 28
1170.75 27
1170.83 26
1170.91 25
1170.99 23
1171.07 22
1171.14 20
1171.22 18
1171.30 16
1171.38 14
1171.46 12
1171.54 11
1171.61 9
1171.69 7
1171.77 6
1171.85 5
1171.93 5
1172.01 6
1172.09 7
1172.16 10
1172.24 12
1172.32 14
1172.40 16
1172.48 18
1172.56 18
1172.63 18
1172.71 17
1172.79 16
1172.87 14
1172.95 12
1173.03 11
1173.11 9
1173.18 8
1173.26 7
1173.34 6
1173.42 5
1173.50 4
1173.58 3
1173.66 2
1173.73 0
1173.81 0
1173.89 0
1173.97 0
1174.05 0
1174.13 0
1174.20 0
1174.28 0
1174.36 1
1174.44 5
1174.52 9
1174.60 14
1174.68 19
1174.75 24
1174.83 28
1174.91 31
1174.99 33
1175.07 34
1175.15 33
1175.23 32
1175.30 30
1175.38 28
1175.46 27
1175.54 26
1175.62 26
1175.70 26
1175.78 27
1175.85 28
1175.93 29
1176.01 31
1176.09 34
1176.17 38
1176.25 42
1176.33 44
1176.40 46
1176.48 46
1176.56 44
1176.64 41
1176.72 38
1176.80 34
1176.88 32
1176.96 29
1177.03 27
1177.11 25
1177.19 23
1177.27 20
1177.35 17
1177.43 14
1177.51 11
1177.58 10
1177.66 10
1177.74 12
1177.82 15
1177.90 18
1177.98 20
1178.06 21
1178.13 21
1178.21 20
1178.29 17
1178.37 13
1178.45 9
1178.53 5
1178.61 2
1178.69 0
1178.76 0
1178.84 0
1178.92 0
1179.00 0
1179.08 0
1179.16 0
1179.24 0
1179.32 0
1179.39 2
1179.47 5
1179.55 9
1179.63 13
1179.71 16
1179.79 19
1179.87 22
1179.95 24
1180.02 27
1180.10 31
1180.18 34
1180.26 37
1180.34 40
1180.42 41
1180.50 41
1180.57 40
1180.65 39
1180.73 37
1180.81 37
1180.89 38
1180.97 40
1181.05 42
1181.13 45
1181.21 46
1181.28 47
1181.36 47
1181.44 45
1181.52 41
1181.60 37
1181.68 33
1181.76 28
1181.84 23
1181.91 18
1181.99 14
1182.07 11
1182.15 11
1182.23 12
1182.31 14
1182.39 17
1182.47 20
1182.54 22
1182.62 23
1182.70 22
1182.78 20
1182.86 17
1182.94 13
1183.02 10
1183.10 7
1183.18 6
1183.25 6
1183.33 7
1183.41 8
1183.49 9
1183.57 9
1183.65 9
1183.73 8
1183.81 8
1183.88 8
1183.96 9
1184.04 11
1184.12 14
1184.20 17
1184.28 20
1184.36 23
1184.44 23
1184.52 22
1184.59 20
1184.67 17
1184.75 13
1184.83 10
1184.91 7
1184.99 7
1185.07 7
1185.15 9
1185.23 11
1185.30 14
1185.38 17
1185.46 19
1185.54 22
1185.62 25
1185.70 27
1185.78 28
1185.86 29
1185.94 29
1186.01 27
1186.09 24
1186.17 21
1186.25 18
1186.33 15
1186.41 12
1186.49 10
1186.57 8
1186.65 7
1186.73 6
1186.80 6
1186.88 5
1186.96 5
1187.04 4
1187.12 4
1187.20 4
1187.28 5
1187.36 7
1187.44 10
1187.52 12
1187.59 16
1187.67 19
1187.75 22
1187.83 25
1187.91 27
1187.99 29
1188.07 30
1188.15 32
1188.23 33
1188.30 33
1188.38 34
1188.46 34
1188.54 33
1188.62 32
1188.70 29
1188.78 26
1188.86 23
1188.94 19
1189.02 17
1189.10 16
1189.17 16
1189.25 18
1189.33 21
1189.41 24
1189.49 28
1189.57 30
1189.65 31
1189.73 32
1189.81 31
1189.89 30
1189.96 28
1190.04 26
1190.12 24
1190.20 22
1190.28 21
1190.36 20
1190.44 19
1190.52 18
1190.60 19
1190.68 19
1190.76 20
1190.83 22
1190.91 25
1190.99 28
1191.07 32
1191.15 37
1191.23 41
1191.31 45
1191.39 46
1191.47 46
1191.55 44
1191.63 40
1191.70 35
1191.78 30
1191.86 26
1191.94 23
1192.02 21
1192.10 19
1192.18 19
1192.26 18
1192.34 17
1192.42 15
1192.50 12
1192.58 9
1192.65 6
1192.73 3
1192.81 1
1192.89 0
1192.97 0
1193.05 2
1193.13 5
1193.21 8
1193.29 12
1193.37 16
1193.45 20
1193.53 23
1193.60 26
1193.68 28
1193.76 29
1193.84 30
1193.92 30
1194.00 30
1194.08 29
1194.16 28
1194.24 28
1194.32 27
1194.40 28
1194.48 28
1194.55 29
1194.63 29
1194.71 28
1194.79 26
1194.87 23
1194.95 20
1195.03 17
1195.11 13
1195.19 11
1195.27 9
1195.35 8
1195.43 8
1195.51 9
1195.58 9
1195.66 9
1195.74 9
1195.82 9
1195.90 8
1195.98 8
1196.06 8
1196.14 9
1196.22 10
1196.30 12
1196.38 13
1196.46 14
1196.54 15
1196.62 15
1196.69 16
1196.77 18
1196.85 21
1196.93 25
1197.01 30
1197.09 36
1197.17 40
1197.25 44
1197.33 46
1197.41 47
1197.49 47
1197.57 46
1197.65 44
1197.73 43
1197.80 41
1197.88 39
1197.96 37
1198.04 35
1198.12 33
1198.20 32
1198.28 31
1198.36 33
1198.44 35
1198.52 38
1198.60 41
1198.68 44
1198.76 46
1198.84 47
1198.92 47
1198.99 47
1199.07 47
1199.15 47
1199.23 47
1199.31 47
1199.39 47
1199.47 47
1199.55 46
1199.63 44
1199.71 41
1199.79 38
1199.87 36
1199.95 33
1200.03 32
1200.11 32
1200.19 33
1200.26 34
1200.34 35
1200.42 37
1200.50 38
1200.58 39
1200.66 39
1200.74 39
1200.82 39
1200.90 40
1200.98 40
1201.06 41
1201.14 42
1201.22 43
1201.30 45
1201.38 47
1201.46 49
1201.54 52
1201.62 53
1201.69 53
1201.77 53
1201.85 51
1201.93 49
1202.01 47
1202.09 46
1202.17 46
1202.25 46
1202.33 46
1202.41 46
1202.49 45
1202.57 42
1202.65 39
1202.73 35
1202.81 30
1202.89 24
1202.97 18
1203.05 12
1203.13 5
1203.20 0
1203.28 0
1203.36 0
1203.44 0
1203.52 0
1203.60 0
1203.68 0
1203.76 2
1203.84 4
1203.92 5
1204.00 5
1204.08 5
1204.16 7
1204.24 9
1204.32 12
1204.40 15
1204.48 18
1204.56 19
1204.64 19
1204.72 18
1204.80 16
1204.87 14
1204.95 12
1205.03 11
1205.11 11
1205.19 12
1205.27 13
1205.35 14
1205.43 15
1205.51 17
1205.59 19
1205.67 21
1205.75 24
1205.83 27
1205.91 30
1205.99 33
1206.07 36
1206.15 39
1206.23 42
1206.31 45
1206.39 46
1206.47 47
1206.55 45
1206.63 42
1206.71 37
1206.78 30
1206.86 23
1206.94 17
1207.02 13
1207.10 11
1207.18 11
1207.26 13
1207.34 17
1207.42 20
1207.50 24
1207.58 26
1207.66 27
1207.74 27
1207.82 26
1207.90 26
1207.98 26
1208.06 26
1208.14 27
1208.22 29
1208.30 31
1208.38 33
1208.46 36
1208.54 38
1208.62 40
1208.70 40
1208.78 40
1208.86 37
1208.94 33
1209.02 29
1209.09 24
1209.17 19
1209.25 16
1209.33 14
1209.41 14
1209.49 16
1209.57 18
1209.65 21
1209.73 25
1209.81 28
1209.89 32
1209.97 34
1210.05 36
1210.13 36
1210.21 35
1210.29 33
1210.37 29
1210.45 25
1210.53 19
1210.61 14
1210.69 9
1210.77 4
1210.85 1
1210.93 0
1211.01 0
1211.09 0
1211.17 0
1211.25 0
1211.33 0
1211.41 0
1211.49 1
1211.57 2
1211.65 4
1211.73 4
1211.81 5
1211.89 5
1211.97 6
1212.05 7
1212.13 9
1212.21 12
1212.28 16
1212.36 20
1212.44 25
1212.52 31
1212.60 37
1212.68 44
1212.76 51
1212.84 58
1212.92 63
1213.00 66
1213.08 66
1213.16 63
1213.24 58
1213.32 51
1213.40 44
1213.48 40
1213.56 38
1213.64 38
1213.72 41
1213.80 45
1213.88 49
1213.96 53
1214.04 57
1214.12 59
1214.20 61
1214.28 61
1214.36 60
1214.44 59
1214.52 56
1214.60 53
1214.68 50
1214.76 48
1214.84 47
1214.92 47
1215.00 49
1215.08 51
1215.16 54
1215.24 57
1215.32 58
1215.40 59
1215.48 57
1215.56 54
1215.64 49
1215.72 43
1215.80 36
1215.88 29
1215.96 23
1216.04 19
1216.12 15
1216.20 13
1216.28 12
1216.36 12
1216.44 11
1216.52 11
1216.60 11
1216.68 11
1216.76 11
1216.84 13
1216.92 15
1217.00 19
1217.08 22
1217.16 26
1217.24 29
1217.32 30
1217.40 30
1217.48 27
1217.56 23
1217.64 19
1217.72 14
1217.80 9
1217.88 4
1217.96 1
1218.04 0
1218.12 0
1218.20 1
1218.28 3
1218.36 8
1218.44 13
1218.52 19
1218.60 25
1218.68 30
1218.76 33
1218.84 34
1218.92 34
1219.00 32
1219.08 30
1219.16 29
1219.24 29
1219.32 30
1219.40 33
1219.48 35
1219.56 37
1219.64 38
1219.72 37
1219.80 34
1219.88 30
1219.96 26
1220.04 22
1220.12 19
1220.20 18
1220.28 17
1220.36 18
1220.44 19
1220.52 20
1220.60 20
1220.68 20
1220.76 19
1220.84 18
1220.92 17
1221.00 16
1221.08 16
1221.16 17
1221.24 18
1221.32 19
1221.40 20
1221.48 20
1221.56 20
1221.64 19
1221.72 17
1221.80 15
1221.88 14
1221.96 14
1222.04 16
1222.12 21
1222.20 27
1222.28 34
1222.36 40
1222.44 44
1222.52 45
1222.60 45
1222.68 42
1222.76 39
1222.84 36
1222.92 34
1223.00 34
1223.08 36
1223.16 38
1223.24 40
1223.32 42
1223.40 43
1223.48 43
1223.56 41
1223.64 39
1223.72 36
1223.80 32
1223.88 28
1223.96 24
1224.04 19
1224.12 16
1224.20 12
1224.28 10
1224.36 8
1224.44 6
1224.53 5
1224.61 4
1224.69 3
1224.77 2
1224.85 2
1224.93 3
1225.01 5
1225.09 9
1225.17 14
1225.25 20
1225.33 26
1225.41 31
1225.49 36
1225.57 40
1225.65 45
1225.73 48
1225.81 52
1225.89 56
1225.97 60
1226.05 64
1226.13 67
1226.21 71
1226.29 73
1226.37 75
1226.45 76
1226.53 74
1226.61 71
1226.69 67
1226.77 62
1226.85 58
1226.93 55
1227.01 54
1227.09 55
1227.17 58
1227.25 62
1227.33 66
1227.41 68
1227.49 69
1227.57 69
1227.65 67
1227.74 64
1227.82 61
1227.90 59
1227.98 58
1228.06 58
1228.14 59
1228.22 61
1228.30 63
1228.38 66
1228.46 68
1228.54 70
1228.62 72
1228.70 75
1228.78 76
1228.86 78
1228.94 78
1229.02 78
1229.10 76
1229.18 73
1229.26 70
1229.34 67
1229.42 64
1229.50 62
1229.58 61
1229.66 61
1229.74 62
1229.82 63
1229.90 66
1229.98 67
1230.07 68
1230.15 68
1230.23 66
1230.31 64
1230.39 62
1230.47 59
1230.55 58
1230.63 56
1230.71 55
1230.79 54
1230.87 53
1230.95 52
1231.03 50
1231.11 48
1231.19 47
1231.27 47
1231.35 47
1231.43 47
1231.51 47
1231.59 46
1231.67 46
1231.75 46
1231.83 46
1231.91 48
1232.00 51
1232.08 56
1232.16 61
1232.24 66
1232.32 69
1232.40 70
1232.48 70
1232.56 66
1232.64 61
1232.72 54
1232.80 46
1232.88 38
1232.96 30
1233.04 25
1233.12 21
1233.20 21
1233.28 24
1233.36 29
1233.44 35
1233.52 41
1233.60 46
1233.69 48
1233.77 48
1233.85 46
1233.93 42
1234.01 39
1234.09 35
1234.17 32
1234.25 31
1234.33 30
1234.41 30
1234.49 30
1234.57 29
1234.65 29
1234.73 28
1234.81 28
1234.89 27
1234.97 26
1235.05 26
1235.13 26
1235.22 26
1235.30 26
1235.38 27
1235.46 29
1235.54 30
1235.62 32
1235.70 34
1235.78 36
1235.86 38
1235.94 41
1236.02 43
1236.10 45
1236.18 48
1236.26 49
1236.34 51
1236.42 52
1236.50 52
1236.58 53
1236.67 54
1236.75 56
1236.83 58
1236.91 59
1236.99 60
1237.07 59
1237.15 56
1237.23 52
1237.31 45
1237.39 38
1237.47 31
1237.55 26
1237.63 21
1237.71 18
1237.79 17
1237.87 16
1237.96 16
1238.04 16
1238.12 16
1238.20 15
1238.28 15
1238.36 15
1238.44 15
1238.52 16
1238.60 19
1238.68 22
1238.76 25
1238.84 29
1238.92 32
1239.00 34
1239.08 36
1239.17 38
1239.25 39
1239.33 39
1239.41 40
1239.49 40
1239.57 41
1239.65 41
1239.73 41
1239.81 41
1239.89 42
1239.97 43
1240.05 45
1240.13 47
1240.21 51
1240.30 55
1240.38 58
1240.46 61
1240.54 62
1240.62 61
1240.70 59
1240.78 55
1240.86 51
1240.94 47
1241.02 43
1241.10 40
1241.18 38
1241.26 36
1241.34 33
1241.43 30
1241.51 26
1241.59 22
1241.67 19
1241.75 17
1241.83 16
1241.91 19
1241.99 23
1242.07 29
1242.15 37
1242.23 46
1242.31 54
1242.39 62
1242.48 69
1242.56 75
1242.64 78
1242.72 79
1242.80 78
1242.88 75
1242.96 70
1243.04 65
1243.12 58
1243.20 53
1243.28 48
1243.36 44
1243.45 42
1243.53 41
1243.61 41
1243.69 43
1243.77 46
1243.85 50
1243.93 55
1244.01 60
1244.09 64
1244.17 67
1244.25 68
1244.33 67
1244.42 65
1244.50 63
1244.58 61
1244.66 60
1244.74 60
1244.82 60
1244.90 60
1244.98 59
1245.06 58
1245.14 54
1245.22 49
1245.30 43
1245.39 35
1245.47 26
1245.55 18
1245.63 9
1245.71 2
1245.79 0
1245.87 0
1245.95 0
1246.03 0
1246.11 0
1246.19 0
1246.28 0
1246.36 0
1246.44 1
1246.52 1
1246.60 3
1246.68 5
1246.76 8
1246.84 11
1246.92 12
1247.00 13
1247.08 11
1247.17 8
1247.25 4
1247.33 1
1247.41 0
1247.49 0
1247.57 0
1247.65 1
1247.73 4
1247.81 7
1247.89 8
1247.98 9
1248.06 8
1248.14 7
1248.22 5
1248.30 2
1248.38 0
1248.46 0
1248.54 0
1248.62 0
1248.70 0
1248.78 0
1248.87 0
1248.95 0
1249.03 1
1249.11 4
1249.19 7
1249.27 9
1249.35 10
1249.43 11
1249.51 12
1249.59 12
1249.68 13
1249.76 13
1249.84 12
1249.92 11
1250.00 10
1250.08 8
1250.16 7
1250.24 7
1250.32 7
1250.41 7
1250.49 7
1250.57 8
1250.65 8
1250.73 9
1250.81 10
1250.89 12
1250.97 15
1251.05 18
1251.13 21
1251.22 23
1251.30 24
1251.38 22
1251.46 19
1251.54 16
1251.62 11
1251.70 8
1251.78 5
1251.86 4
1251.95 3
1252.03 3
1252.11 3
1252.19 3
1252.27 3
1252.35 4
1252.43 6
1252.51 8
1252.59 11
1252.68 14
1252.76 17
1252.84 21
1252.92 26
1253.00 32
1253.08 39
1253.16 46
1253.24 52
1253.32 57
1253.41 60
1253.49 61
1253.57 58
1253.65 54
1253.73 49
1253.81 44
1253.89 40
1253.97 37
1254.05 37
1254.14 38
1254.22 41
1254.30 46
1254.38 51
1254.46 56
1254.54 62
1254.62 66
1254.70 68
1254.79 68
1254.87 66
1254.95 62
1255.03 56
1255.11 50
1255.19 44
1255.27 40
1255.35 37
1255.44 35
1255.52 35
1255.60 34
1255.68 32
1255.76 28
1255.84 24
1255.92 19
1256.00 15
1256.08 13
1256.17 14
1256.25 17
1256.33 23
1256.41 29
1256.49 35
1256.57 40
1256.65 42
1256.73 42
1256.82 39
1256.90 34
1256.98 28
1257.06 22
1257.14 17
1257.22 14
1257.30 13
1257.38 14
1257.47 18
1257.55 22
1257.63 26
1257.71 30
1257.79 32
1257.87 32
1257.95 32
1258.04 33
1258.12 34
1258.20 36
1258.28 38
1258.36 40
1258.44 43
1258.52 45
1258.60 48
1258.69 50
1258.77 54
1258.85 59
1258.93 64
1259.01 68
1259.09 72
1259.17 74
1259.25 74
1259.34 73
1259.42 70
1259.50 67
1259.58 64
1259.66 61
1259.74 59
1259.82 56
1259.91 54
1259.99 51
1260.07 48
1260.15 45
1260.23 40
1260.31 35
1260.39 30
1260.48 25
1260.56 20
1260.64 17
1260.72 16
1260.80 16
1260.88 18
1260.96 22
1261.04 26
1261.13 30
1261.21 34
1261.29 38
1261.37 42
1261.45 44
1261.53 47
1261.61 47
1261.70 46
1261.78 43
1261.86 38
1261.94 31
1262.02 24
1262.10 17
1262.18 12
1262.27 10
1262.35 11
1262.43 13
1262.51 17
1262.59 21
1262.67 25
1262.75 28
1262.84 32
1262.92 36
1263.00 41
1263.08 46
1263.16 51
1263.24 54
1263.32 57
1263.41 58
1263.49 57
1263.57 56
1263.65 54
1263.73 51
1263.81 48
1263.89 43
1263.98 38
1264.06 32
1264.14 26
1264.22 21
1264.30 17
1264.38 14
1264.47 14
1264.55 15
1264.63 18
1264.71 21
1264.79 25
1264.87 28
1264.95 30
1265.04 32
1265.12 33
1265.20 33
1265.28 32
1265.36 29
1265.44 26
1265.53 21
1265.61 16
1265.69 11
1265.77 8
1265.85 6
1265.93 7
1266.01 10
1266.10 15
1266.18 21
1266.26 28
1266.34 34
1266.42 40
1266.50 46
1266.59 50
1266.67 54
1266.75 57
1266.83 58
1266.91 57
1266.99 54
1267.07 51
1267.16 48
1267.24 47
1267.32 48
1267.40 52
1267.48 58
1267.56 65
1267.65 72
1267.73 78
1267.81 82
1267.89 84
1267.97 84
1268.05 82
1268.14 78
1268.22 73
1268.30 68
1268.38 62
1268.46 55
1268.54 48
1268.63 40
1268.71 33
1268.79 26
1268.87 19
1268.95 14
1269.03 11
1269.12 9
1269.20 9
1269.28 10
1269.36 11
1269.44 12
1269.52 14
1269.61 15
1269.69 18
1269.77 21
1269.85 25
1269.93 30
1270.01 36
1270.10 41
1270.18 45
1270.26 49
1270.34 51
1270.42 51
1270.50 50
1270.59 48
1270.67 46
1270.75 44
1270.83 43
1270.91 44
1270.99 47
1271.08 51
1271.16 56
1271.24 61
1271.32 65
1271.40 68
1271.48 70
1271.57 70
1271.65 69
1271.73 67
1271.81 64
1271.89 60
1271.97 56
1272.06 51
1272.14 46
1272.22 39
1272.30 32
1272.38 26
1272.47 20
1272.55 17
1272.63 15
1272.71 16
1272.79 17
1272.87 19
1272.96 20
1273.04 20
1273.12 19
1273.20 16
1273.28 14
1273.36 11
1273.45 8
1273.53 7
1273.61 6
1273.69 6
1273.77 8
1273.86 12
1273.94 17
1274.02 23
1274.10 30
1274.18 37
1274.26 42
1274.35 46
1274.43 48
1274.51 48
1274.59 47
1274.67 45
1274.76 43
1274.84 41
1274.92 40
1275.00 39
1275.08 38
1275.16 36
1275.25 35
1275.33 33
1275.41 31
1275.49 30
1275.57 30
1275.66 31
1275.74 33
1275.82 36
1275.90 39
1275.98 42
1276.06 44
1276.15 46
1276.23 47
1276.31 47
1276.39 48
1276.47 48
1276.56 48
1276.64 47
1276.72 46
1276.80 44
1276.88 41
1276.97 37
1277.05 32
1277.13 27
1277.21 22
1277.29 18
1277.38 15
1277.46 14
1277.54 12
1277.62 11
1277.70 9
1277.78 6
1277.87 2
1277.95 0
1278.03 0
1278.11 0
1278.19 0
1278.28 0
1278.36 0
1278.44 0
1278.52 0
1278.60 2
1278.69 7
1278.77 13
1278.85 19
1278.93 26
1279.01 33
1279.10 39
1279.18 43
1279.26 45
1279.34 45
1279.42 41
1279.51 36
1279.59 30
1279.67 23
1279.75 17
1279.83 14
1279.92 13
1280.00 14
1280.08 18
1280.16 23
1280.24 28
1280.33 33
1280.41 38
1280.49 41
1280.57 44
1280.65 45
1280.74 46
1280.82 47
1280.90 47
1280.98 48
1281.06 48
1281.15 47
1281.23 45
1281.31 41
1281.39 37
1281.47 32
1281.56 27
1281.64 24
1281.72 22
1281.80 22
1281.88 25
1281.97 28
1282.05 33
1282.13 38
1282.21 44
1282.29 48
1282.38 52
1282.46 55
1282.54 57
1282.62 58
1282.71 57
1282.79 55
1282.87 52
1282.95 50
1283.03 48
1283.12 47
1283.20 47
1283.28 48
1283.36 49
1283.44 50
1283.53 50
1283.61 50
1283.69 49
1283.77 50
1283.85 51
1283.94 54
1284.02 57
1284.10 62
1284.18 68
1284.27 73
1284.35 78
1284.43 82
1284.51 85
1284.59 87
1284.68 88
1284.76 88
1284.84 88
1284.92 88
1285.00 88
1285.09 89
1285.17 89
1285.25 88
1285.33 86
1285.42 82
1285.50 76
1285.58 70
1285.66 64
1285.74 60
1285.83 59
1285.91 60
1285.99 63
1286.07 68
1286.16 73
1286.24 76
1286.32 78
1286.40 77
1286.48 75
1286.57 72
1286.65 69
1286.73 67
1286.81 65
1286.89 64
1286.98 63
1287.06 62
1287.14 60
1287.22 59
1287.31 57
1287.39 57
1287.47 59
1287.55 63
1287.64 68
1287.72 75
1287.80 83
1287.88 90
1287.96 96
1288.05 101
1288.13 104
1288.21 105
1288.29 103
1288.38 98
1288.46 90
1288.54 80
1288.62 68
1288.70 55
1288.79 43
1288.87 34
1288.95 26
1289.03 21
1289.12 20
1289.20 20
1289.28 23
1289.36 27
1289.45 32
1289.53 38
1289.61 43
1289.69 48
1289.77 52
1289.86 56
1289.94 59
1290.02 61
1290.10 61
1290.19 59
1290.27 57
1290.35 55
1290.43 54
1290.52 54
1290.60 56
1290.68 58
1290.76 60
1290.84 61
1290.93 60
1291.01 58
1291.09 53
1291.17 48
1291.26 44
1291.34 40
1291.42 38
1291.50 38
1291.59 38
1291.67 39
1291.75 39
1291.83 38
1291.92 37
1292.00 35
1292.08 34
1292.16 34
1292.24 36
1292.33 39
1292.41 44
1292.49 49
1292.57 54
1292.66 59
1292.74 63
1292.82 67
1292.90 70
1292.99 72
1293.07 74
1293.15 74
1293.23 73
1293.32 70
1293.40 65
1293.48 61
1293.56 57
1293.65 55
1293.73 55
1293.81 58
1293.89 62
1293.98 68
1294.06 75
1294.14 80
1294.22 83
1294.31 83
1294.39 81
1294.47 77
1294.55 73
1294.64 69
1294.72 67
1294.80 66
1294.88 67
1294.97 68
1295.05 69
1295.13 69
1295.21 68
1295.30 66
1295.38 63
1295.46 62
1295.54 62
1295.63 64
1295.71 69
1295.79 77
1295.87 87
1295.96 98
1296.04 109
1296.12 119
1296.20 128
1296.29 134
1296.37 137
1296.45 136
1296.53 133
1296.62 128
1296.70 123
1296.78 119
1296.86 115
1296.95 113
1297.03 112
1297.11 110
1297.19 107
1297.28 103
1297.36 96
1297.44 90
1297.52 83
1297.61 80
1297.69 79
1297.77 81
1297.85 86
1297.94 92
1298.02 98
1298.10 102
1298.18 103
1298.27 103
1298.35 101
1298.43 99
1298.51 97
1298.60 96
1298.68 95
1298.76 95
1298.84 95
1298.93 95
1299.01 94
1299.09 93
1299.17 92
1299.26 91
1299.34 90
1299.42 90
1299.51 91
1299.59 94
1299.67 99
1299.75 105
1299.84 113
1299.92 120
1300.00 127
1300.08 133
1300.17 137
1300.25 140
1300.33 142
1300.41 143
1300.50 144
1300.58 144
1300.66 144
1300.74 143
1300.83 140
1300.91 137
1300.99 133
1301.08 129
1301.16 124
1301.24 121
1301.32 119
1301.41 118
1301.49 119
1301.57 122
1301.65 126
1301.74 132
1301.82 139
1301.90 146
1301.99 151
1302.07 156
1302.15 158
1302.23 157
1302.32 153
1302.40 147
1302.48 140
1302.56 131
1302.65 121
1302.73 111
1302.81 102
1302.90 94
1302.98 88
1303.06 84
1303.14 83
1303.23 84
1303.31 87
1303.39 89
1303.47 90
1303.56 89
1303.64 86
1303.72 80
1303.81 73
1303.89 65
1303.97 56
1304.05 48
1304.14 40
1304.22 31
1304.30 22
1304.38 13
1304.47 4
1304.55 0
1304.63 0
1304.72 0
1304.80 0
1304.88 0
1304.96 0
1305.05 0
1305.13 0
1305.21 2
1305.30 6
1305.38 10
1305.46 16
1305.54 22
1305.63 30
1305.71 39
1305.79 48
1305.88 55
1305.96 60
1306.04 62
1306.12 63
1306.21 61
1306.29 59
1306.37 57
1306.45 55
1306.54 52
1306.62 49
1306.70 45
1306.79 39
1306.87 33
1306.95 27
1307.03 22
1307.12 19
1307.20 19
1307.28 22
1307.37 28
1307.45 36
1307.53 43
1307.61 51
1307.70 57
1307.78 61
1307.86 63
1307.95 64
1308.03 66
1308.11 67
1308.20 68
1308.28 69
1308.36 69
1308.44 69
1308.53 67
1308.61 64
1308.69 61
1308.78 57
1308.86 54
1308.94 52
1309.02 50
1309.11 48
1309.19 45
1309.27 42
1309.36 38
1309.44 33
1309.52 28
1309.60 25
1309.69 23
1309.77 23
1309.85 26
1309.94 29
1310.02 33
1310.10 36
1310.19 37
1310.27 36
1310.35 34
1310.43 29
1310.52 23
1310.60 17
1310.68 12
1310.77 8
1310.85 5
1310.93 4
1311.02 6
1311.10 9
1311.18 14
1311.26 19
1311.35 23
1311.43 24
1311.51 23
1311.60 19
1311.68 12
1311.76 4
1311.85 0
1311.93 0
1312.01 0
1312.09 0
1312.18 0
1312.26 0
1312.34 0
1312.43 0
1312.51 1
1312.59 2
1312.68 4
1312.76 8
1312.84 14
1312.92 24
1313.01 36
1313.09 49
1313.17 62
1313.26 73
1313.34 81
1313.42 86
1313.51 86
1313.59 83
1313.67 78
1313.76 72
1313.84 65
1313.92 59
1314.00 54
1314.09 51
1314.17 50
1314.25 51
1314.34 53
1314.42 55
1314.50 56
1314.59 56
1314.67 54
1314.75 52
1314.84 48
1314.92 46
1315.00 45
1315.08 47
1315.17 51
1315.25 58
1315.33 64
1315.42 70
1315.50 74
1315.58 75
1315.67 73
1315.75 69
1315.83 64
1315.92 59
1316.00 54
1316.08 50
1316.17 47
1316.25 45
1316.33 45
1316.41 46
1316.50 48
1316.58 51
1316.66 54
1316.75 56
1316.83 56
1316.91 56
1317.00 55
1317.08 54
1317.16 54
1317.25 54
1317.33 56
1317.41 57
1317.50 57
1317.58 55
1317.66 52
1317.75 46
1317.83 41
1317.91 35
1318.00 30
1318.08 26
1318.16 24
1318.24 21
1318.33 20
1318.41 18
1318.49 17
1318.58 16
1318.66 16
1318.74 16
1318.83 16
1318.91 16
1318.99 16
1319.08 16
1319.16 15
1319.24 15
1319.33 14
1319.41 15
1319.49 16
1319.58 18
1319.66 21
1319.74 24
1319.83 28
1319.91 31
1319.99 34
1320.08 35
1320.16 35
1320.24 35
1320.33 33
1320.41 31
1320.49 28
1320.58 26
1320.66 23
1320.74 21
1320.83 19
1320.91 17
1320.99 16
1321.08 17
1321.16 19
1321.24 25
1321.33 33
1321.41 42
1321.49 53
1321.58 63
1321.66 72
1321.74 77
1321.83 79
1321.91 77
1321.99 73
1322.08 67
1322.16 60
1322.24 55
1322.33 50
1322.41 48
1322.49 46
1322.58 46
1322.66 45
1322.74 44
1322.83 42
1322.91 39
1322.99 36
1323.08 32
1323.16 28
1323.24 24
1323.33 20
1323.41 15
1323.49 10
1323.58 5
1323.66 0
1323.74 0
1323.83 0
1323.91 0
1323.99 0
1324.08 0
1324.16 3
1324.24 12
1324.33 21
1324.41 29
1324.49 35
1324.58 40
1324.66 43
1324.74 45
1324.83 48
1324.91 50
1324.99 52
1325.08 53
1325.16 52
1325.24 49
1325.33 43
1325.41 34
1325.49 23
1325.58 12
1325.66 2
1325.74 0
1325.83 0
1325.91 0
1326.00 0
1326.08 0
1326.16 0
1326.25 6
1326.33 13
1326.41 20
1326.50 27
1326.58 34
1326.66 42
1326.75 49
1326.83 55
1326.91 59
1327.00 61
1327.08 62
1327.16 60
1327.25 57
1327.33 55
1327.41 53
1327.50 53
1327.58 55
1327.67 59
1327.75 65
1327.83 72
1327.92 78
1328.00 84
1328.08 87
1328.17 89
1328.25 88
1328.33 86
1328.42 83
1328.50 80
1328.58 77
1328.67 76
1328.75 76
1328.83 78
1328.92 80
1329.00 84
1329.09 87
1329.17 90
1329.25 93
1329.34 95
1329.42 96
1329.50 97
1329.59 98
1329.67 99
1329.75 101
1329.84 104
1329.92 107
1330.00 110
1330.09 112
1330.17 111
1330.26 109
1330.34 106
1330.42 101
1330.51 97
1330.59 94
1330.67 92
1330.76 93
1330.84 96
1330.92 102
1331.01 108
1331.09 116
1331.17 123
1331.26 130
1331.34 134
1331.43 137
1331.51 136
1331.59 134
1331.68 129
1331.76 123
1331.84 116
1331.93 109
1332.01 104
1332.09 100
1332.18 97
1332.26 95
1332.35 93
1332.43 91
1332.51 87
1332.60 83
1332.68 80
1332.76 77
1332.85 76
1332.93 76
1333.02 76
1333.10 77
1333.18 78
1333.27 77
1333.35 76
1333.43 74
1333.52 71
1333.60 68
1333.68 66
1333.77 64
1333.85 63
1333.94 63
1334.02 62
1334.10 61
1334.19 60
1334.27 59
1334.35 58
1334.44 57
1334.52 57
1334.61 56
1334.69 56
1334.77 56
1334.86 55
1334.94 53
1335.02 51
1335.11 49
1335.19 45
1335.28 41
1335.36 36
1335.44 31
1335.53 27
1335.61 23
1335.69 20
1335.78 18
1335.86 18
1335.95 19
1336.03 22
1336.11 26
1336.20 31
1336.28 37
1336.36 43
1336.45 49
1336.53 54
1336.62 59
1336.70 64
1336.78 70
1336.87 76
1336.95 83
1337.03 91
1337.12 97
1337.20 102
1337.29 104
1337.37 104
1337.45 100
1337.54 94
1337.62 85
1337.71 75
1337.79 65
1337.87 56
1337.96 49
1338.04 43
1338.12 39
1338.21 36
1338.29 34
1338.38 33
1338.46 33
1338.54 33
1338.63 34
1338.71 35
1338.80 36
1338.88 37
1338.96 37
1339.05 38
1339.13 40
1339.21 43
1339.30 49
1339.38 57
1339.47 68
1339.55 79
1339.63 89
1339.72 97
1339.80 102
1339.89 103
1339.97 101
1340.05 96
1340.14 90
1340.22 85
1340.31 83
1340.39 82
1340.47 84
1340.56 88
1340.64 92
1340.72 97
1340.81 100
1340.89 101
1340.98 99
1341.06 95
1341.14 88
1341.23 79
1341.31 71
1341.40 63
1341.48 58
1341.56 55
1341.65 55
1341.73 55
1341.82 56
1341.90 55
1341.98 54
1342.07 53
1342.15 51
1342.24 50
1342.32 52
1342.40 55
1342.49 61
1342.57 69
1342.66 77
1342.74 86
1342.82 95
1342.91 102
1342.99 109
1343.08 114
1343.16 119
1343.24 123
1343.33 127
1343.41 131
1343.50 134
1343.58 136
1343.66 137
1343.75 136
1343.83 134
1343.92 129
1344.00 123
1344.08 114
1344.17 105
1344.25 95
1344.34 84
1344.42 73
1344.50 64
1344.59 58
1344.67 54
1344.76 54
1344.84 58
1344.92 64
1345.01 74
1345.09 85
1345.18 96
1345.26 106
1345.34 113
1345.43 116
1345.51 115
1345.60 109
1345.68 99
1345.76 88
1345.85 76
1345.93 65
1346.02 57
1346.10 52
1346.19 48
1346.27 46
1346.35 44
1346.44 43
1346.52 42
1346.61 41
1346.69 41
1346.77 42
1346.86 44
1346.94 48
1347.03 52
1347.11 57
1347.19 62
1347.28 67
1347.36 71
1347.45 75
1347.53 80
1347.62 85
1347.70 89
1347.78 92
1347.87 93
1347.95 92
1348.04 88
1348.12 82
1348.20 75
1348.29 70
1348.37 66
1348.46 64
1348.54 64
1348.63 64
1348.71 64
1348.79 62
1348.88 56
1348.96 47
1349.05 36
1349.13 22
1349.21 8
1349.30 0
1349.38 0
1349.47 0
1349.55 0
1349.64 0
1349.72 0
1349.80 0
1349.89 0
1349.97 3
1350.06 11
1350.14 19
1350.22 27
1350.31 36
1350.39 45
1350.48 54
1350.56 64
1350.65 72
1350.73 78
1350.81 82
1350.90 82
1350.98 79
1351.07 75
1351.15 69
1351.24 63
1351.32 59
1351.40 56
1351.49 55
1351.57 55
1351.66 56
1351.74 58
1351.83 60
1351.91 61
1351.99 62
1352.08 62
1352.16 61
1352.25 58
1352.33 55
1352.42 51
1352.50 46
1352.58 42
1352.67 39
1352.75 38
1352.84 38
1352.92 38
1353.01 38
1353.09 38
1353.17 37
1353.26 36
1353.34 34
1353.43 34
1353.51 36
1353.60 39
1353.68 43
1353.76 48
1353.85 53
1353.93 58
1354.02 62
1354.10 66
1354.19 69
1354.27 72
1354.35 73
1354.44 73
1354.52 72
1354.61 68
1354.69 63
1354.78 57
1354.86 52
1354.95 49
1355.03 47
1355.11 48
1355.20 53
1355.28 59
1355.37 68
1355.45 78
1355.54 88
1355.62 98
1355.70 106
1355.79 111
1355.87 114
1355.96 114
1356.04 113
1356.13 110
1356.21 106
1356.30 103
1356.38 101
1356.46 98
1356.55 96
1356.63 93
1356.72 90
1356.80 85
1356.89 79
1356.97 73
1357.06 67
1357.14 62
1357.22 59
1357.31 59
1357.39 63
1357.48 70
1357.56 80
1357.65 92
1357.73 105
1357.82 117
1357.90 129
1357.98 140
1358.07 150
1358.15 158
1358.24 164
1358.32 168
1358.41 169
1358.49 167
1358.58 160
1358.66 151
1358.74 140
1358.83 128
1358.91 118
1359.00 109
1359.08 104
1359.17 102
1359.25 103
1359.34 107
1359.42 114
1359.50 122
1359.59 132
1359.67 141
1359.76 150
1359.84 158
1359.93 164
1360.01 168
1360.10 168
1360.18 166
1360.27 161
1360.35 154
1360.43 144
1360.52 133
1360.60 123
1360.69 115
1360.77 111
1360.86 110
1360.94 113
1361.03 117
1361.11 124
1361.20 129
1361.28 134
1361.36 136
1361.45 137
1361.53 136
1361.62 135
1361.70 135
1361.79 135
1361.87 138
1361.96 141
1362.04 145
1362.13 147
1362.21 148
1362.30 146
1362.38 142
1362.46 135
1362.55 126
1362.63 118
1362.72 111
1362.80 106
1362.89 102
1362.97 101
1363.06 100
1363.14 98
1363.23 97
1363.31 94
1363.39 90
1363.48 87
1363.56 84
1363.65 83
1363.73 84
1363.82 88
1363.90 92
1363.99 95
1364.07 97
1364.16 95
1364.24 89
1364.33 80
1364.41 70
1364.50 62
1364.58 56
1364.66 56
1364.75 60
1364.83 67
1364.92 76
1365.00 83
1365.09 89
1365.17 91
1365.26 91
1365.34 91
1365.43 91
1365.51 93
1365.60 98
1365.68 105
1365.77 112
1365.85 118
1365.94 122
1366.02 122
1366.10 118
1366.19 112
1366.27 103
1366.36 95
1366.44 87
1366.53 82
1366.61 80
1366.70 79
1366.78 81
1366.87 83
1366.95 85
1367.04 88
1367.12 90
1367.21 91
1367.29 90
1367.38 87
1367.46 82
1367.54 75
1367.63 67
1367.71 58
1367.80 50
1367.88 44
1367.97 40
1368.05 38
1368.14 38
1368.22 38
1368.31 38
1368.39 38
1368.48 36
1368.56 32
1368.65 27
1368.73 22
1368.82 16
1368.90 11
1368.99 6
1369.07 2
1369.16 0
1369.24 0
1369.33 0
1369.41 0
1369.50 0
1369.58 0
1369.66 0
1369.75 0
1369.83 5
1369.92 18
1370.00 32
1370.09 44
1370.17 54
1370.26 59
1370.34 61
1370.43 60
1370.51 56
1370.60 50
1370.68 42
1370.77 33
1370.85 23
1370.94 12
1371.02 1
1371.11 0
1371.19 0
1371.28 0
1371.36 0
1371.45 0
1371.53 0
1371.62 0
1371.70 8
1371.79 17
1371.87 25
1371.96 31
1372.04 36
1372.13 40
1372.21 43
1372.30 45
1372.38 45
1372.47 43
1372.55 41
1372.64 39
1372.72 37
1372.80 37
1372.89 38
1372.97 40
1373.06 42
1373.14 45
1373.23 47
1373.31 48
1373.40 48
1373.48 48
1373.57 48
1373.65 48
1373.74 47
1373.82 44
1373.91 39
1373.99 32
1374.08 23
1374.16 14
1374.25 6
1374.33 1
1374.42 0
1374.50 4
1374.59 11
1374.67 19
1374.76 29
1374.84 37
1374.93 44
1375.01 51
1375.10 56
1375.18 63
1375.27 70
1375.35 79
1375.44 88
1375.52 96
1375.61 103
1375.69 109
1375.78 113
1375.86 117
1375.95 121
1376.03 127
1376.12 134
1376.20 142
1376.29 151
1376.37 159
1376.46 165
1376.54 167
1376.63 164
1376.71 157
1376.80 146
1376.88 133
1376.97 120
1377.05 109
1377.14 101
1377.22 97
1377.31 97
1377.39 99
1377.48 103
1377.56 108
1377.65 114
1377.73 119
1377.82 125
1377.90 131
1377.99 136
1378.08 140
1378.16 142
1378.25 141
1378.33 137
1378.42 130
1378.50 120
1378.59 111
1378.67 104
1378.76 99
1378.84 97
1378.93 98
1379.01 100
1379.10 102
1379.18 103
1379.27 103
1379.35 103
1379.44 102
1379.52 100
1379.61 98
1379.69 95
1379.78 91
1379.86 87
1379.95 82
1380.03 78
1380.12 76
1380.20 76
1380.29 79
1380.37 84
1380.46 90
1380.54 96
1380.63 102
1380.71 107
1380.80 109
1380.88 109
1380.97 107
1381.05 103
1381.14 98
1381.22 93
1381.31 87
1381.40 82
1381.48 79
1381.57 78
1381.65 78
1381.74 80
1381.82 84
1381.91 87
1381.99 90
1382.08 92
1382.16 92
1382.25 91
1382.33 87
1382.42 83
1382.50 76
1382.59 67
1382.67 57
1382.76 46
1382.84 33
1382.93 21
1383.01 10
1383.10 2
1383.18 0
1383.27 0
1383.36 0
1383.44 4
1383.53 10
1383.61 16
1383.70 21
1383.78 25
1383.87 28
1383.95 30
1384.04 32
1384.12 35
1384.21 36
1384.29 38
1384.38 40
1384.46 43
1384.55 45
1384.63 49
1384.72 52
1384.80 55
1384.89 57
1384.98 58
1385.06 56
1385.15 51
1385.23 46
1385.32 38
1385.40 31
1385.49 24
1385.57 18
1385.66 13
1385.74 9
1385.83 5
1385.91 1
1386.00 0
1386.08 0
1386.17 0
1386.26 0
1386.34 0
1386.43 0
1386.51 0
1386.60 1
1386.68 5
1386.77 7
1386.85 8
1386.94 7
1387.02 5
1387.11 3
1387.19 1
1387.28 1
1387.36 3
1387.45 7
1387.54 12
1387.62 17
1387.71 21
1387.79 23
1387.88 23
1387.96 22
1388.05 19
1388.13 17
1388.22 15
1388.30 15
1388.39 17
1388.47 19
1388.56 21
1388.65 23
1388.73 23
1388.82 23
1388.90 23
1388.99 24
1389.07 25
1389.16 28
1389.24 32
1389.33 37
1389.41 42
1389.50 46
1389.59 48
1389.67 49
1389.76 48
1389.84 45
1389.93 40
1390.01 35
1390.10 30
1390.18 26
1390.27 24
1390.35 24
1390.44 27
1390.53 32
1390.61 39
1390.70 47
1390.78 55
1390.87 62
1390.95 67
1391.04 71
1391.12 72
1391.21 72
1391.29 71
1391.38 68
1391.47 66
1391.55 63
1391.64 61
1391.72 59
1391.81 59
1391.89 60
1391.98 62
1392.06 65
1392.15 69
1392.24 73
1392.32 77
1392.41 80
1392.49 83
1392.58 85
1392.66 85
1392.75 84
1392.83 81
1392.92 78
1393.00 75
1393.09 74
1393.18 77
1393.26 83
1393.35 93
1393.43 104
1393.52 116
1393.60 124
1393.69 129
1393.77 130
1393.86 128
1393.95 124
1394.03 120
1394.12 118
1394.20 116
1394.29 116
1394.37 117
1394.46 119
1394.55 121
1394.63 124
1394.72 128
1394.80 133
1394.89 139
1394.97 146
1395.06 151
1395.14 154
1395.23 155
1395.32 154
1395.40 150
1395.49 144
1395.57 138
1395.66 131
1395.74 125
1395.83 119
1395.91 113
1396.00 107
1396.09 100
1396.17 93
1396.26 83
1396.34 73
1396.43 62
1396.51 51
1396.60 42
1396.69 36
1396.77 32
1396.86 33
1396.94 37
1397.03 43
1397.11 50
1397.20 57
1397.29 61
1397.37 61
1397.46 59
1397.54 54
1397.63 49
1397.71 44
1397.80 40
1397.89 40
1397.97 43
1398.06 48
1398.14 55
1398.23 62
1398.31 69
1398.40 73
1398.48 76
1398.57 76
1398.66 76
1398.74 74
1398.83 73
1398.91 71
1399.00 69
1399.08 66
1399.17 62
1399.26 57
1399.34 52
1399.43 47
1399.51 43
1399.60 41
1399.69 40
1399.77 41
1399.86 42
1399.94 43
1400.03 43
1400.11 41
1400.20 37
1400.29 29
1400.37 21
1400.46 11
1400.54 3
1400.63 0
1400.71 0
1400.80 0
1400.89 0
1400.97 0
1401.06 0
1401.14 5
1401.23 11
1401.31 15
1401.40 18
1401.49 19
1401.57 17
1401.66 14
1401.74 9
1401.83 4
1401.92 0
1402.00 0
1402.09 0
1402.17 0
1402.26 0
1402.34 0
1402.43 0
1402.52 0
1402.60 0
1402.69 0
1402.77 4
1402.86 9
1402.95 14
1403.03 18
1403.12 21
1403.20 23
1403.29 23
1403.37 22
1403.46 20
1403.55 18
1403.63 16
1403.72 15
1403.80 15
1403.89 17
1403.98 22
1404.06 31
1404.15 43
1404.23 57
1404.32 74
1404.41 90
1404.49 105
1404.58 116
1404.66 123
1404.75 125
1404.83 123
1404.92 117
1405.01 110
1405.09 103
1405.18 96
1405.26 92
1405.35 90
1405.44 92
1405.52 96
1405.61 101
1405.69 107
1405.78 113
1405.87 119
1405.95 122
1406.04 124
1406.12 123
1406.21 120
1406.30 116
1406.38 110
1406.47 103
1406.55 95
1406.64 89
1406.73 84
1406.81 82
1406.90 81
1406.98 82
1407.07 84
1407.16 87
1407.24 90
1407.33 94
1407.41 98
1407.50 102
1407.59 106
1407.67 109
1407.76 112
1407.84 114
1407.93 116
1408.02 119
1408.10 125
1408.19 135
1408.27 148
1408.36 163
1408.45 179
1408.53 193
1408.62 204
1408.70 212
1408.79 214
1408.88 213
1408.96 208
1409.05 200
1409.13 191
1409.22 180
1409.31 170
1409.39 160
1409.48 150
1409.56 141
1409.65 133
1409.74 126
1409.82 120
1409.91 115
1409.99 111
1410.08 107
1410.17 104
1410.25 101
1410.34 99
1410.42 98
1410.51 99
1410.60 102
1410.68 107
1410.77 113
1410.85 120
1410.94 126
1411.03 131
1411.11 134
1411.20 135
1411.29 133
1411.37 130
1411.46 127
1411.54 122
1411.63 117
1411.72 110
1411.80 103
1411.89 96
1411.97 89
1412.06 82
1412.15 75
1412.23 68
1412.32 62
1412.40 56
1412.49 50
1412.58 45
1412.66 40
1412.75 37
1412.84 36
1412.92 35
1413.01 34
1413.09 32
1413.18 30
1413.27 27
1413.35 22
1413.44 17
1413.52 11
1413.61 4
1413.70 0
1413.78 0
1413.87 0
1413.96 0
1414.04 0
1414.13 0
1414.21 7
1414.30 21
1414.39 37
1414.47 52
1414.56 64
1414.65 73
1414.73 78
1414.82 80
1414.90 80
1414.99 79
1415.08 78
1415.16 77
1415.25 75
1415.33 72
1415.42 68
1415.51 61
1415.59 53
1415.68 45
1415.77 36
1415.85 28
1415.94 22
1416.02 16
1416.11 10
1416.20 4
1416.28 0
1416.37 0
1416.46 0
1416.54 0
1416.63 0
1416.71 0
1416.80 0
1416.89 0
1416.97 7
1417.06 19
1417.15 30
1417.23 38
1417.32 42
1417.40 44
1417.49 43
1417.58 42
1417.66 41
1417.75 41
1417.84 43
1417.92 45
1418.01 48
1418.10 48
1418.18 46
1418.27 41
1418.35 34
1418.44 25
1418.53 15
1418.61 7
1418.70 2
1418.79 0
1418.87 0
1418.96 3
1419.04 8
1419.13 13
1419.22 18
1419.30 21
1419.39 23
1419.48 23
1419.56 23
1419.65 23
1419.74 24
1419.82 28
1419.91 34
1419.99 41
1420.08 50
1420.17 58
1420.25 65
1420.34 71
1420.43 73
1420.51 73
1420.60 71
1420.69 66
1420.77 62
1420.86 59
1420.95 59
1421.03 62
1421.12 68
1421.20 77
1421.29 88
1421.38 100
1421.46 113
1421.55 127
1421.64 142
1421.72 157
1421.81 171
1421.90 185
1421.98 196
1422.07 205
1422.15 211
1422.24 215
1422.33 216
1422.41 216
1422.50 214
1422.59 211
1422.67 206
1422.76 201
1422.85 195
1422.93 189
1423.02 182
1423.11 173
1423.19 163
1423.28 152
1423.37 140
1423.45 127
1423.54 117
1423.62 109
1423.71 105
1423.80 107
1423.88 111
1423.97 118
1424.06 124
1424.14 128
1424.23 129
1424.32 126
1424.40 121
1424.49 115
1424.58 109
1424.66 105
1424.75 104
1424.84 103
1424.92 103
1425.01 101
1425.10 98
1425.18 93
1425.27 89
1425.35 85
1425.44 82
1425.53 82
1425.61 83
1425.70 84
1425.79 83
1425.87 80
1425.96 74
1426.05 65
1426.13 56
1426.22 46
1426.31 39
1426.39 34
1426.48 32
1426.57 33
1426.65 38
1426.74 46
1426.83 56
1426.91 67
1427.00 79
1427.09 91
1427.17 101
1427.26 109
1427.35 113
1427.43 113
1427.52 109
1427.61 101
1427.69 90
1427.78 76
1427.87 62
1427.95 47
1428.04 33
1428.12 20
1428.21 9
1428.30 0
1428.38 0
1428.47 0
1428.56 0
1428.64 0
1428.73 0
1428.82 0
1428.90 0
1428.99 0
1429.08 4
1429.16 9
1429.25 15
1429.34 20
1429.42 25
1429.51 29
1429.60 31
1429.68 31
1429.77 28
1429.86 23
1429.94 15
1430.03 7
1430.12 0
1430.20 0
1430.29 0
1430.38 0
1430.46 0
1430.55 0
1430.64 0
1430.72 3
1430.81 7
1430.90 10
1430.98 12
1431.07 14
1431.16 18
1431.24 23
1431.33 31
1431.42 41
1431.50 53
1431.59 65
1431.68 78
1431.77 89
1431.85 98
1431.94 104
1432.03 108
1432.11 109
1432.20 108
1432.29 105
1432.37 102
1432.46 100
1432.55 101
1432.63 104
1432.72 109
1432.81 115
1432.89 120
1432.98 122
1433.07 121
1433.15 116
1433.24 109
1433.33 101
1433.41 96
1433.50 94
1433.59 95
1433.67 99
1433.76 106
1433.85 114
1433.93 123
1434.02 132
1434.11 140
1434.19 149
1434.28 158
1434.37 167
1434.45 175
1434.54 182
1434.63 187
1434.72 190
1434.80 191
1434.89 190
1434.98 187
1435.06 184
1435.15 179
1435.24 175
1435.32 170
1435.41 166
1435.50 162
1435.58 158
1435.67 154
1435.76 149
1435.84 143
1435.93 137
1436.02 129
1436.10 121
1436.19 114
1436.28 108
1436.37 104
1436.45 103
1436.54 105
1436.63 110
1436.71 117
1436.80 125
1436.89 134
1436.97 143
1437.06 150
1437.15 156
1437.23 160
1437.32 160
1437.41 156
1437.49 147
1437.58 136
1437.67 123
1437.76 111
1437.84 104
1437.93 102
1438.02 107
1438.10 118
1438.19 132
1438.28 146
1438.36 158
1438.45 166
1438.54 169
1438.62 167
1438.71 163
1438.80 157
1438.89 152
1438.97 147
1439.06 142
1439.15 137
1439.23 130
1439.32 122
1439.41 113
1439.49 103
1439.58 93
1439.67 84
1439.75 77
1439.84 70
1439.93 65
1440.02 60
1440.10 57
1440.19 55
1440.28 53
1440.36 52
1440.45 51
1440.54 50
1440.62 49
1440.71 48
1440.80 47
1440.89 45
1440.97 44
1441.06 44
1441.15 45
1441.23 48
1441.32 52
1441.41 57
1441.49 62
1441.58 64
1441.67 64
1441.76 60
1441.84 52
1441.93 42
1442.02 30
1442.10 18
1442.19 9
1442.28 3
1442.37 1
1442.45 3
1442.54 7
1442.63 13
1442.71 19
1442.80 26
1442.89 32
1442.97 38
1443.06 43
1443.15 46
1443.24 48
1443.32 47
1443.41 44
1443.50 37
1443.58 29
1443.67 19
1443.76 10
1443.85 2
1443.93 0
1444.02 0
1444.11 0
1444.19 0
1444.28 0
1444.37 0
1444.45 0
1444.54 0
1444.63 3
1444.72 9
1444.80 14
1444.89 20
1444.98 25
1445.06 30
1445.15 34
1445.24 38
1445.33 42
1445.41 44
1445.50 46
1445.59 46
1445.67 47
1445.76 48
1445.85 50
1445.94 52
1446.02 55
1446.11 57
1446.20 57
1446.28 56
1446.37 52
1446.46 47
1446.55 43
1446.63 38
1446.72 35
1446.81 34
1446.90 34
1446.98 34
1447.07 32
1447.16 29
1447.24 23
1447.33 16
1447.42 8
1447.51 1
1447.59 0
1447.68 0
1447.77 1
1447.85 8
1447.94 18
1448.03 29
1448.12 41
1448.20 52
1448.29 62
1448.38 69
1448.46 73
1448.55 74
1448.64 73
1448.73 68
1448.81 61
1448.90 53
1448.99 44
1449.08 36
1449.16 29
1449.25 24
1449.34 21
1449.42 19
1449.51 19
1449.60 20
1449.69 23
1449.77 27
1449.86 33
1449.95 41
1450.04 49
1450.12 58
1450.21 66
1450.30 72
1450.38 76
1450.47 75
1450.56 71
1450.65 63
1450.73 53
1450.82 42
1450.91 32
1451.00 22
1451.08 14
1451.17 9
1451.26 6
1451.34 6
1451.43 8
1451.52 14
1451.61 22
1451.69 30
1451.78 38
1451.87 44
1451.96 47
1452.04 47
1452.13 46
1452.22 42
1452.31 37
1452.39 31
1452.48 24
1452.57 16
1452.65 8
1452.74 1
1452.83 0
1452.92 0
1453.00 0
1453.09 4
1453.18 12
1453.27 21
1453.35 28
1453.44 33
1453.53 36
1453.62 36
1453.70 35
1453.79 36
1453.88 39
1453.97 44
1454.05 52
1454.14 61
1454.23 68
1454.32 72
1454.40 70
1454.49 65
1454.58 55
1454.66 44
1454.75 34
1454.84 27
1454.93 23
1455.01 23
1455.10 24
1455.19 25
1455.28 25
1455.36 22
1455.45 17
1455.54 9
1455.63 2
1455.71 0
1455.80 0
1455.89 0
1455.98 0
1456.06 0
1456.15 0
1456.24 0
1456.33 0
1456.41 1
1456.50 3
1456.59 7
1456.68 11
1456.76 15
1456.85 18
1456.94 19
1457.03 18
1457.11 16
1457.20 12
1457.29 8
1457.38 4
1457.46 0
1457.55 0
1457.64 0
1457.73 0
1457.81 0
1457.90 0
1457.99 0
1458.08 0
1458.16 2
1458.25 13
1458.34 25
1458.43 39
1458.51 52
1458.60 62
1458.69 70
1458.78 74
1458.86 75
1458.95 75
1459.04 73
1459.13 72
1459.21 72
1459.30 74
1459.39 78
1459.48 83
1459.56 88
1459.65 92
1459.74 96
1459.83 97
1459.91 97
1460.00 95
1460.09 91
1460.18 85
1460.26 78
1460.35 70
1460.44 62
1460.53 54
1460.62 49
1460.70 47
1460.79 49
1460.88 54
1460.97 63
1461.05 72
1461.14 81
1461.23 88
1461.32 91
1461.40 91
1461.49 89
1461.58 87
1461.67 86
1461.75 88
1461.84 93
1461.93 101
1462.02 112
1462.10 123
1462.19 134
1462.28 143
1462.37 149
1462.46 154
1462.54 157
1462.63 160
1462.72 162
1462.81 164
1462.89 166
1462.98 167
1463.07 166
1463.16 164
1463.24 160
1463.33 154
1463.42 146
1463.51 137
1463.59 127
1463.68 116
1463.77 105
1463.86 96
1463.95 88
1464.03 84
1464.12 83
1464.21 87
1464.30 94
1464.38 104
1464.47 115
1464.56 127
1464.65 137
1464.73 147
1464.82 156
1464.91 164
1465.00 169
1465.09 171
1465.17 169
1465.26 162
1465.35 150
1465.44 134
1465.52 115
1465.61 96
1465.70 80
1465.79 67
1465.88 60
1465.96 59
1466.05 63
1466.14 70
1466.23 79
1466.31 87
1466.40 94
1466.49 98
1466.58 98
1466.67 94
1466.75 87
1466.84 76
1466.93 63
1467.02 49
1467.10 36
1467.19 23
1467.28 13
1467.37 6
1467.46 1
1467.54 0
1467.63 0
1467.72 0
1467.81 0
1467.89 1
1467.98 2
1468.07 2
1468.16 2
1468.25 1
1468.33 1
1468.42 0
1468.51 0
1468.60 0
1468.68 0
1468.77 3
1468.86 11
1468.95 23
1469.04 38
1469.12 55
1469.21 70
1469.30 82
1469.39 88
1469.48 89
1469.56 85
1469.65 79
1469.74 72
1469.83 66
1469.91 62
1470.00 60
1470.09 58
1470.18 55
1470.27 50
1470.35 42
1470.44 32
1470.53 21
1470.62 10
1470.71 1
1470.79 0
1470.88 0
1470.97 0
1471.06 0
1471.15 0
1471.23 5
1471.32 14
1471.41 23
1471.50 30
1471.58 36
1471.67 39
1471.76 40
1471.85 40
1471.94 39
1472.02 38
1472.11 38
1472.20 37
1472.29 37
1472.38 36
1472.46 32
1472.55 27
1472.64 21
1472.73 15
1472.82 12
1472.90 11
1472.99 13
1473.08 17
1473.17 20
1473.26 20
1473.34 17
1473.43 10
1473.52 1
1473.61 0
1473.70 0
1473.78 0
1473.87 0
1473.96 0
1474.05 1
1474.14 6
1474.22 8
1474.31 7
1474.40 5
1474.49 3
1474.58 3
1474.66 7
1474.75 14
1474.84 25
1474.93 36
1475.02 46
1475.10 53
1475.19 57
1475.28 56
1475.37 52
1475.46 46
1475.54 38
1475.63 29
1475.72 22
1475.81 17
1475.90 16
1475.98 20
1476.07 27
1476.16 37
1476.25 49
1476.34 61
1476.42 72
1476.51 81
1476.60 87
1476.69 91
1476.78 94
1476.87 96
1476.95 97
1477.04 96
1477.13 95
1477.22 94
1477.31 93
1477.39 94
1477.48 97
1477.57 104
1477.66 112
1477.75 121
1477.83 130
1477.92 137
1478.01 143
1478.10 147
1478.19 150
1478.27 152
1478.36 152
1478.45 150
1478.54 145
1478.63 136
1478.72 123
1478.80 107
1478.89 90
1478.98 74
1479.07 61
1479.16 52
1479.24 47
1479.33 46
1479.42 47
1479.51 50
1479.60 53
1479.68 55
1479.77 57
1479.86 58
1479.95 60
1480.04 61
1480.13 62
1480.21 62
1480.30 61
1480.39 58
1480.48 53
1480.57 47
1480.65 41
1480.74 35
1480.83 29
1480.92 25
1481.01 22
1481.10 23
1481.18 26
1481.27 33
1481.36 43
1481.45 54
1481.54 68
1481.63 80
1481.71 91
1481.80 100
1481.89 105
1481.98 107
1482.07 106
1482.15 102
1482.24 98
1482.33 93
1482.42 88
1482.51 84
1482.60 80
1482.68 76
1482.77 71
1482.86 64
1482.95 57
1483.04 49
1483.13 40
1483.21 33
1483.30 27
1483.39 23
1483.48 21
1483.57 20
1483.66 21
1483.74 22
1483.83 23
1483.92 23
1484.01 23
1484.10 22
1484.18 21
1484.27 21
1484.36 20
1484.45 20
1484.54 20
1484.63 21
1484.71 24
1484.80 30
1484.89 36
1484.98 43
1485.07 50
1485.16 54
1485.24 55
1485.33 54
1485.42 51
1485.51 48
1485.60 46
1485.69 47
1485.77 51
1485.86 59
1485.95 68
1486.04 78
1486.13 87
1486.22 95
1486.30 100
1486.39 102
1486.48 103
1486.57 102
1486.66 99
1486.75 95
1486.83 90
1486.92 83
1487.01 75
1487.10 65
1487.19 55
1487.28 45
1487.37 36
1487.45 29
1487.54 24
1487.63 21
1487.72 20
1487.81 20
1487.90 20
1487.98 20
1488.07 18
1488.16 16
1488.25 14
1488.34 13
1488.43 13
1488.51 15
1488.60 18
1488.69 22
1488.78 25
1488.87 28
1488.96 30
1489.05 30
1489.13 29
1489.22 28
1489.31 27
1489.40 27
1489.49 27
1489.58 27
1489.66 25
1489.75 21
1489.84 14
1489.93 5
1490.02 0
1490.11 0
1490.20 0
1490.28 0
1490.37 0
1490.46 0
1490.55 0
1490.64 9
1490.73 22
1490.81 33
1490.90 42
1490.99 47
1491.08 49
1491.17 50
1491.26 51
1491.35 52
1491.43 54
1491.52 57
1491.61 60
1491.70 64
1491.79 67
1491.88 69
1491.97 71
1492.05 72
1492.14 73
1492.23 72
1492.32 70
1492.41 65
1492.50 58
1492.59 49
1492.67 37
1492.76 25
1492.85 13
1492.94 3
1493.03 0
1493.12 0
1493.20 0
1493.29 0
1493.38 0
1493.47 0
1493.56 0
1493.65 2
1493.74 4
1493.82 6
1493.91 7
1494.00 8
1494.09 9
1494.18 9
1494.27 8
1494.36 5
1494.45 1
1494.53 0
1494.62 0
1494.71 0
1494.80 0
1494.89 0
1494.98 0
1495.07 14
1495.15 31
1495.24 49
1495.33 63
1495.42 73
1495.51 78
1495.60 79
1495.69 78
1495.77 77
1495.86 77
1495.95 78
1496.04 79
1496.13 80
1496.22 79
1496.31 75
1496.40 69
1496.48 62
1496.57 55
1496.66 50
1496.75 47
1496.84 47
1496.93 50
1497.02 56
1497.10 63
1497.19 72
1497.28 81
1497.37 90
1497.46 98
1497.55 105
1497.64 112
1497.73 118
1497.81 125
1497.90 132
1497.99 140
1498.08 147
1498.17 152
1498.26 156
1498.35 158
1498.43 158
1498.52 157
1498.61 155
1498.70 154
1498.79 154
1498.88 156
1498.97 159
1499.06 164
1499.14 170
1499.23 176
1499.32 182
1499.41 186
1499.50 188
1499.59 188
1499.68 185
1499.77 181
1499.85 176
1499.94 172
1500.03 172
1500.12 175
1500.21 182
1500.30 194
1500.39 209
1500.48 226
1500.57 245
1500.65 263
1500.74 281
1500.83 296
1500.92 309
1501.01 319
1501.10 328
1501.19 335
1501.28 342
1501.36 349
1501.45 357
1501.54 366
1501.63 375
1501.72 384
1501.81 392
1501.90 399
1501.99 405
1502.07 411
1502.16 417
1502.25 423
1502.34 431
1502.43 440
1502.52 450
1502.61 460
1502.70 468
1502.79 473
1502.87 475
1502.96 474
1503.05 469
1503.14 464
1503.23 457
1503.32 452
1503.41 447
1503.50 443
1503.59 439
1503.67 436
1503.76 434
1503.85 433
1503.94 435
1504.03 441
1504.12 451
1504.21 465
1504.30 481
1504.39 498
1504.47 512
1504.56 521
1504.65 525
1504.74 524
1504.83 518
1504.92 510
1505.01 499
1505.10 487
1505.19 474
1505.27 462
1505.36 450
1505.45 439
1505.54 431
1505.63 425
1505.72 422
1505.81 420
1505.90 420
1505.99 419
1506.07 417
1506.16 413
1506.25 407
1506.34 400
1506.43 393
1506.52 385
1506.61 378
1506.70 373
1506.79 370
1506.88 370
1506.96 372
1507.05 376
1507.14 381
1507.23 384
1507.32 385
1507.41 382
1507.50 376
1507.59 366
1507.68 353
1507.77 338
1507.85 321
1507.94 303
1508.03 285
1508.12 268
1508.21 252
1508.30 237
1508.39 226
1508.48 218
1508.57 213
1508.66 211
1508.74 213
1508.83 217
1508.92 222
1509.01 229
1509.10 237
1509.19 245
1509.28 251
1509.37 256
1509.46 259
1509.55 258
1509.63 255
1509.72 250
1509.81 243
1509.90 237
1509.99 230
1510.08 225
1510.17 220
1510.26 215
1510.35 210
1510.44 204
1510.53 197
1510.61 191
1510.70 184
1510.79 180
1510.88 177
1510.97 178
1511.06 182
1511.15 187
1511.24 191
1511.33 194
1511.42 194
1511.51 190
1511.59 184
1511.68 177
1511.77 171
1511.86 167
1511.95 165
1512.04 163
1512.13 161
1512.22 157
1512.31 151
1512.40 143
1512.49 134
1512.57 124
1512.66 116
1512.75 108
1512.84 98
1512.93 87
1513.02 73
1513.11 56
1513.20 36
1513.29 17
1513.38 0
1513.47 0
1513.56 0
1513.64 0
1513.73 0
1513.82 0
1513.91 0
1514.00 0
1514.09 3
1514.18 10
1514.27 16
1514.36 21
1514.45 26
1514.54 31
1514.63 37
1514.71 42
1514.80 47
1514.89 50
1514.98 51
1515.07 50
1515.16 48
1515.25 44
1515.34 40
1515.43 37
1515.52 34
1515.61 32
1515.70 30
1515.79 27
1515.87 24
1515.96 21
1516.05 19
1516.14 18
1516.23 20
1516.32 24
1516.41 31
1516.50 38
1516.59 43
1516.68 46
1516.77 45
1516.86 41
1516.95 37
1517.04 32
1517.12 30
1517.21 30
1517.30 33
1517.39 38
1517.48 43
1517.57 47
1517.66 51
1517.75 53
1517.84 56
1517.93 59
1518.02 62
1518.11 66
1518.20 70
1518.29 74
1518.37 79
1518.46 82
1518.55 84
1518.64 86
1518.73 85
1518.82 83
1518.91 79
1519.00 73
1519.09 65
1519.18 58
1519.27 51
1519.36 45
1519.45 41
1519.54 38
1519.63 36
1519.71 32
1519.80 27
1519.89 19
1519.98 8
1520.07 0
1520.16 0
1520.25 0
1520.34 0
1520.43 0
1520.52 0
1520.61 9
1520.70 28
1520.79 48
1520.88 65
1520.97 78
1521.05 86
1521.14 88
1521.23 86
1521.32 82
1521.41 76
1521.50 71
1521.59 66
1521.68 64
1521.77 63
1521.86 64
1521.95 67
1522.04 70
1522.13 73
1522.22 76
1522.31 79
1522.40 81
1522.49 82
1522.57 83
1522.66 84
1522.75 84
1522.84 83
1522.93 81
1523.02 77
1523.11 73
1523.20 67
1523.29 63
1523.38 62
1523.47 65
1523.56 72
1523.65 82
1523.74 95
1523.83 109
1523.92 121
1524.01 130
1524.10 136
1524.19 137
1524.27 134
1524.36 130
1524.45 124
1524.54 119
1524.63 117
1524.72 118
1524.81 123
1524.90 132
1524.99 144
1525.08 158
1525.17 172
1525.26 183
1525.35 191
1525.44 195
1525.53 195
1525.62 191
1525.71 187
1525.80 183
1525.89 180
1525.98 179
1526.06 180
1526.15 181
1526.24 181
1526.33 180
1526.42 177
1526.51 172
1526.60 167
1526.69 162
1526.78 159
1526.87 158
1526.96 158
1527.05 159
1527.14 161
1527.23 162
1527.32 162
1527.41 159
1527.50 154
1527.59 147
1527.68 140
1527.77 132
1527.86 124
1527.95 117
1528.04 111
1528.12 104
1528.21 97
1528.30 87
1528.39 76
1528.48 65
1528.57 55
1528.66 47
1528.75 42
1528.84 42
1528.93 44
1529.02 48
1529.11 51
1529.20 52
1529.29 50
1529.38 45
1529.47 39
1529.56 35
1529.65 32
1529.74 33
1529.83 37
1529.92 43
1530.01 49
1530.10 54
1530.19 58
1530.28 59
1530.37 58
1530.46 57
1530.54 55
1530.63 54
1530.72 53
1530.81 51
1530.90 49
1530.99 46
1531.08 42
1531.17 36
1531.26 29
1531.35 23
1531.44 18
1531.53 15
1531.62 15
1531.71 16
1531.80 20
1531.89 25
1531.98 29
1532.07 32
1532.16 34
1532.25 35
1532.34 36
1532.43 36
1532.52 36
1532.61 38
1532.70 40
1532.79 43
1532.88 44
1532.97 42
1533.06 38
1533.15 31
1533.24 22
1533.33 13
1533.42 6
1533.51 2
1533.60 2
1533.68 6
1533.77 12
1533.86 20
1533.95 27
1534.04 32
1534.13 36
1534.22 40
1534.31 43
1534.40 47
1534.49 52
1534.58 57
1534.67 62
1534.76 65
1534.85 66
1534.94 64
1535.03 59
1535.12 51
1535.21 43
1535.30 33
1535.39 24
1535.48 15
1535.57 8
1535.66 1
1535.75 0
1535.84 0
1535.93 0
1536.02 0
1536.11 0
1536.20 1
1536.29 11
1536.38 25
1536.47 39
1536.56 52
1536.65 63
1536.74 70
1536.83 75
1536.92 76
1537.01 75
1537.10 73
1537.19 70
1537.28 66
1537.37 63
1537.46 59
1537.55 54
1537.64 47
1537.73 40
1537.82 31
1537.91 22
1538.00 15
1538.09 10
1538.18 9
1538.27 11
1538.36 16
1538.45 23
1538.54 30
1538.63 37
1538.72 41
1538.81 42
1538.90 42
1538.99 40
1539.08 37
1539.17 32
1539.26 27
1539.35 22
1539.43 18
1539.52 15
1539.61 15
1539.70 17
1539.79 22
1539.88 28
1539.97 34
1540.06 40
1540.15 43
1540.24 46
1540.33 48
1540.42 52
1540.51 58
1540.60 67
1540.69 79
1540.78 92
1540.87 105
1540.96 117
1541.05 127
1541.14 134
1541.23 139
1541.32 141
1541.41 140
1541.50 136
1541.59 130
1541.68 123
1541.77 117
1541.86 113
1541.95 112
1542.04 115
1542.13 119
1542.22 123
1542.31 124
1542.40 120
1542.49 112
1542.58 100
1542.67 87
1542.76 75
1542.85 68
1542.94 65
1543.03 66
1543.12 70
1543.21 75
1543.30 79
1543.39 80
1543.48 79
1543.57 77
1543.66 74
1543.75 71
1543.84 70
1543.93 70
1544.02 70
1544.11 71
1544.20 72
1544.29 72
1544.38 73
1544.48 73
1544.57 73
1544.66 74
1544.75 75
1544.84 75
1544.93 75
1545.02 73
1545.11 71
1545.20 68
1545.29 67
1545.38 69
1545.47 74
1545.56 83
1545.65 96
1545.74 110
1545.83 124
1545.92 135
1546.01 141
1546.10 142
1546.19 139
1546.28 133
1546.37 127
1546.46 123
1546.55 122
1546.64 123
1546.73 125
1546.82 126
1546.91 124
1547.00 119
1547.09 110
1547.18 101
1547.27 93
1547.36 87
1547.45 85
1547.54 87
1547.63 90
1547.72 92
1547.81 93
1547.90 91
1547.99 85
1548.08 77
1548.17 67
1548.26 56
1548.35 45
1548.44 36
1548.53 28
1548.62 21
1548.71 15
1548.80 10
1548.89 6
1548.98 2
1549.07 0
1549.16 0
1549.25 0
1549.34 0
1549.43 0
1549.52 0
1549.61 0
1549.70 2
1549.79 5
1549.88 8
1549.97 9
1550.06 8
1550.15 5
1550.25 1
1550.34 0
1550.43 0
1550.52 0
1550.61 0
1550.70 4
1550.79 10
1550.88 16
1550.97 19
1551.06 21
1551.15 22
1551.24 22
1551.33 23
1551.42 25
1551.51 28
1551.60 30
1551.69 31
1551.78 29
1551.87 26
1551.96 23
1552.05 21
1552.14 23
1552.23 30
1552.32 40
1552.41 52
1552.50 65
1552.59 76
1552.68 83
1552.77 88
1552.86 90
1552.95 90
1553.04 89
1553.13 87
1553.22 85
1553.31 83
1553.41 81
1553.50 79
1553.59 78
1553.68 78
1553.77 79
1553.86 81
1553.95 82
1554.04 81
1554.13 78
1554.22 73
1554.31 65
1554.40 58
1554.49 51
1554.58 46
1554.67 43
1554.76 42
1554.85 43
1554.94 46
1555.03 48
1555.12 49
1555.21 49
1555.30 47
1555.39 43
1555.48 40
1555.57 36
1555.66 35
1555.75 36
1555.85 40
1555.94 47
1556.03 54
1556.12 61
1556.21 64
1556.30 64
1556.39 59
1556.48 50
1556.57 37
1556.66 23
1556.75 10
1556.84 0
1556.93 0
1557.02 0
1557.11 0
1557.20 0
1557.29 0
1557.38 0
1557.47 0
1557.56 0
1557.65 2
1557.74 7
1557.83 12
1557.93 17
1558.02 23
1558.11 30
1558.20 36
1558.29 42
1558.38 45
1558.47 47
1558.56 46
1558.65 42
1558.74 35
1558.83 26
1558.92 17
1559.01 7
1559.10 0
1559.19 0
1559.28 0
1559.37 0
1559.46 0
1559.55 0
1559.64 0
1559.74 4
1559.83 12
1559.92 18
1560.01 24
1560.10 29
1560.19 32
1560.28 34
1560.37 35
1560.46 35
1560.55 35
1560.64 36
1560.73 37
1560.82 38
1560.91 38
1561.00 37
1561.09 34
1561.18 29
1561.27 24
1561.36 20
1561.46 17
1561.55 17
1561.64 20
1561.73 26
1561.82 34
1561.91 44
1562.00 54
1562.09 63
1562.18 70
1562.27 76
1562.36 78
1562.45 79
1562.54 78
1562.63 76
1562.72 73
1562.81 72
1562.90 71
1563.00 71
1563.09 72
1563.18 73
1563.27 74
1563.36 74
1563.45 74
1563.54 74
1563.63 74
1563.72 76
1563.81 80
1563.90 87
1563.99 95
1564.08 104
1564.17 113
1564.26 121
1564.36 126
1564.45 129
1564.54 131
1564.63 132
1564.72 132
1564.81 133
1564.90 133
1564.99 134
1565.08 134
1565.17 134
1565.26 135
1565.35 139
1565.44 145
1565.53 152
1565.62 161
1565.72 168
1565.81 173
1565.90 174
1565.99 172
1566.08 167
1566.17 162
1566.26 159
1566.35 158
1566.44 160
1566.53 162
1566.62 164
1566.71 163
1566.80 159
1566.89 151
1566.99 140
1567.08 128
1567.17 118
1567.26 110
1567.35 105
1567.44 103
1567.53 105
1567.62 108
1567.71 112
1567.80 115
1567.89 118
1567.98 121
1568.07 125
1568.16 130
1568.26 136
1568.35 145
1568.44 155
1568.53 165
1568.62 175
1568.71 183
1568.80 187
1568.89 187
1568.98 183
1569.07 174
1569.16 162
1569.25 147
1569.34 133
1569.44 119
1569.53 107
1569.62 99
1569.71 93
1569.80 91
1569.89 92
1569.98 97
1570.07 106
1570.16 118
1570.25 134
1570.34 152
1570.43 171
1570.53 188
1570.62 201
1570.71 208
1570.80 209
1570.89 204
1570.98 194
1571.07 184
1571.16 173
1571.25 166
1571.34 161
1571.43 160
1571.52 162
1571.62 165
1571.71 168
1571.80 168
1571.89 166
1571.98 161
1572.07 154
1572.16 145
1572.25 135
1572.34 126
1572.43 118
1572.52 110
1572.62 103
1572.71 95
1572.80 86
1572.89 76
1572.98 64
1573.07 52
1573.16 41
1573.25 30
1573.34 22
1573.43 15
1573.52 9
1573.62 5
1573.71 0
1573.80 0
1573.89 0
1573.98 0
1574.07 0
1574.16 0
1574.25 0
1574.34 0
1574.43 0
1574.52 5
1574.62 13
1574.71 22
1574.80 32
1574.89 43
1574.98 56
1575.07 70
1575.16 84
1575.25 97
1575.34 108
1575.43 115
1575.53 118
1575.62 117
1575.71 113
1575.80 107
1575.89 98
1575.98 90
1576.07 81
1576.16 73
1576.25 68
1576.34 64
1576.44 64
1576.53 66
1576.62 71
1576.71 78
1576.80 87
1576.89 97
1576.98 108
1577.07 119
1577.16 131
1577.25 143
1577.35 154
1577.44 164
1577.53 171
1577.62 176
1577.71 179
1577.80 179
1577.89 178
1577.98 175
1578.07 172
1578.16 169
1578.26 165
1578.35 162
1578.44 158
1578.53 155
1578.62 153
1578.71 151
1578.80 151
1578.89 152
1578.98 153
1579.08 154
1579.17 153
1579.26 150
1579.35 146
1579.44 142
1579.53 139
1579.62 138
1579.71 140
1579.80 146
1579.90 154
1579.99 163
1580.08 171
1580.17 177
1580.26 180
1580.35 181
1580.44 181
1580.53 181
1580.62 181
1580.72 183
1580.81 187
1580.90 192
1580.99 199
1581.08 206
1581.17 214
1581.26 222
1581.35 230
1581.44 238
1581.54 246
1581.63 252
1581.72 256
1581.81 256
1581.90 253
1581.99 247
1582.08 239
1582.17 229
1582.26 220
1582.36 211
1582.45 202
1582.54 193
1582.63 183
1582.72 172
1582.81 159
1582.90 145
1582.99 131
1583.09 119
1583.18 109
1583.27 102
1583.36 98
1583.45 96
1583.54 95
1583.63 93
1583.72 90
1583.81 86
1583.91 81
1584.00 77
1584.09 73
1584.18 70
1584.27 69
1584.36 68
1584.45 69
1584.54 69
1584.64 68
1584.73 66
1584.82 64
1584.91 63
1585.00 65
1585.09 69
1585.18 78
1585.27 91
1585.37 106
1585.46 122
1585.55 137
1585.64 150
1585.73 161
1585.82 170
1585.91 176
1586.00 180
1586.10 183
1586.19 186
1586.28 187
1586.37 186
1586.46 185
1586.55 183
1586.64 181
1586.74 178
1586.83 173
1586.92 168
1587.01 160
1587.10 150
1587.19 138
1587.28 123
1587.37 107
1587.47 92
1587.56 77
1587.65 66
1587.74 59
1587.83 57
1587.92 58
1588.01 61
1588.10 67
1588.20 71
1588.29 75
1588.38 75
1588.47 71
1588.56 64
1588.65 54
1588.74 43
1588.84 31
1588.93 20
1589.02 11
1589.11 4
1589.20 0
1589.29 0
1589.38 1
1589.48 6
1589.57 13
1589.66 23
1589.75 35
1589.84 48
1589.93 60
1590.02 71
1590.11 79
1590.21 84
1590.30 86
1590.39 86
1590.48 84
1590.57 81
1590.66 80
1590.75 79
1590.85 80
1590.94 82
1591.03 86
1591.12 92
1591.21 97
1591.30 102
1591.39 105
1591.49 106
1591.58 103
1591.67 99
1591.76 92
1591.85 85
1591.94 79
1592.03 74
1592.13 72
1592.22 73
1592.31 76
1592.40 83
1592.49 91
1592.58 101
1592.68 111
1592.77 119
1592.86 124
1592.95 126
1593.04 123
1593.13 117
1593.22 110
1593.32 104
1593.41 100
1593.50 100
1593.59 104
1593.68 111
1593.77 118
1593.86 125
1593.96 129
1594.05 130
1594.14 129
1594.23 127
1594.32 128
1594.41 131
1594.51 138
1594.60 149
1594.69 164
1594.78 180
1594.87 195
1594.96 208
1595.05 218
1595.15 225
1595.24 228
1595.33 227
1595.42 223
1595.51 215
1595.60 203
1595.70 189
1595.79 172
1595.88 156
1595.97 141
1596.06 128
1596.15 119
1596.24 113
1596.34 111
1596.43 110
1596.52 111
1596.61 113
1596.70 116
1596.79 120
1596.89 125
1596.98 130
1597.07 135
1597.16 139
1597.25 142
1597.34 143
1597.44 143
1597.53 143
1597.62 142
1597.71 142
1597.80 143
1597.89 144
1597.98 147
1598.08 149
1598.17 152
1598.26 154
1598.35 155
1598.44 157
1598.53 157
1598.63 158
1598.72 157
1598.81 156
1598.90 154
1598.99 153
1599.08 153
1599.18 155
1599.27 159
1599.36 164
1599.45 169
1599.54 173
1599.63 173
1599.73 169
1599.82 162
1599.91 152
1600.00 142
1600.09 134
1600.18 129
1600.28 129
1600.37 131
1600.46 135
1600.55 139
1600.64 142
1600.73 143
1600.83 143
1600.92 143
1601.01 144
1601.10 145
1601.19 147
1601.28 148
1601.38 150
1601.47 150
1601.56 149
1601.65 146
1601.74 141
1601.84 134
1601.93 125
1602.02 114
1602.11 102
1602.20 90
1602.29 77
1602.39 65
1602.48 54
1602.57 45
1602.66 37
1602.75 32
1602.84 32
1602.94 35
1603.03 42
1603.12 52
1603.21 63
1603.30 73
1603.40 80
1603.49 83
1603.58 82
1603.67 79
1603.76 75
1603.85 72
1603.95 69
1604.04 68
1604.13 67
1604.22 65
1604.31 61
1604.40 56
1604.50 48
1604.59 40
1604.68 32
1604.77 26
1604.86 21
1604.96 17
1605.05 14
1605.14 11
1605.23 9
1605.32 7
1605.41 6
1605.51 6
1605.60 7
1605.69 10
1605.78 14
1605.87 18
1605.97 22
1606.06 26
1606.15 29
1606.24 31
1606.33 32
1606.43 33
1606.52 35
1606.61 36
1606.70 37
1606.79 38
1606.88 38
1606.98 38
1607.07 37
1607.16 36
1607.25 35
1607.34 33
1607.44 32
1607.53 29
1607.62 26
1607.71 20
1607.80 13
1607.90 5
1607.99 0
1608.08 0
1608.17 0
1608.26 0
1608.35 0
1608.45 0
1608.54 0
1608.63 0
1608.72 5
1608.81 9
1608.91 11
1609.00 11
1609.09 11
1609.18 10
1609.27 9
1609.37 8
1609.46 9
1609.55 10
1609.64 12
1609.73 14
1609.83 16
1609.92 19
1610.01 23
1610.10 26
1610.19 30
1610.29 34
1610.38 37
1610.47 39
1610.56 39
1610.65 37
1610.75 35
1610.84 31
1610.93 28
1611.02 26
1611.11 25
1611.21 26
1611.30 30
1611.39 34
1611.48 39
1611.57 43
1611.67 47
1611.76 50
1611.85 52
1611.94 54
1612.03 56
1612.13 57
1612.22 58
1612.31 57
1612.40 53
1612.49 47
1612.59 37
1612.68 26
1612.77 12
1612.86 0
1612.95 0
1613.05 0
1613.14 0
1613.23 0
1613.32 0
1613.41 4
1613.51 20
1613.60 37
1613.69 55
1613.78 72
1613.87 86
1613.97 97
1614.06 103
1614.15 104
1614.24 101
1614.34 93
1614.43 83
1614.52 72
1614.61 63
1614.70 56
1614.80 53
1614.89 53
1614.98 57
1615.07 63
1615.16 70
1615.26 76
1615.35 83
1615.44 89
1615.53 95
1615.62 99
1615.72 102
1615.81 103
1615.90 101
1615.99 95
1616.09 87
1616.18 77
1616.27 67
1616.36 59
1616.45 55
1616.55 54
1616.64 56
1616.73 60
1616.82 63
1616.91 66
1617.01 66
1617.10 65
1617.19 63
1617.28 61
1617.38 59
1617.47 58
1617.56 58
1617.65 59
1617.74 62
1617.84 65
1617.93 69
1618.02 75
1618.11 81
1618.21 87
1618.30 93
1618.39 97
1618.48 101
1618.57 103
1618.67 104
1618.76 104
1618.85 104
1618.94 104
1619.04 104
1619.13 104
1619.22 105
1619.31 105
1619.40 104
1619.50 103
1619.59 100
1619.68 94
1619.77 87
1619.87 77
1619.96 66
1620.05 55
1620.14 45
1620.23 37
1620.33 33
1620.42 33
1620.51 38
1620.60 45
1620.70 55
1620.79 64
1620.88 72
1620.97 77
1621.06 79
1621.16 79
1621.25 77
1621.34 74
1621.43 71
1621.53 69
1621.62 67
1621.71 65
1621.80 61
1621.90 56
1621.99 49
1622.08 42
1622.17 36
1622.26 33
1622.36 32
1622.45 35
1622.54 40
1622.63 47
1622.73 53
1622.82 57
1622.91 59
1623.00 58
1623.10 53
1623.19 47
1623.28 41
1623.37 35
1623.46 32
1623.56 31
1623.65 33
1623.74 35
1623.83 38
1623.93 40
1624.02 40
1624.11 41
1624.20 42
1624.30 44
1624.39 47
1624.48 50
1624.57 52
1624.67 52
1624.76 49
1624.85 45
1624.94 40
1625.04 36
1625.13 34
1625.22 35
1625.31 40
1625.40 47
1625.50 55
1625.59 62
1625.68 69
1625.77 74
1625.87 78
1625.96 81
1626.05 83
1626.14 85
1626.24 86
1626.33 86
1626.42 86
1626.51 85
1626.61 85
1626.70 86
1626.79 89
1626.88 93
1626.98 98
1627.07 102
1627.16 103
1627.25 103
1627.35 99
1627.44 93
1627.53 86
1627.62 78
1627.72 70
1627.81 62
1627.90 55
1627.99 48
1628.09 42
1628.18 38
1628.27 36
1628.36 36
1628.46 37
1628.55 41
1628.64 46
1628.73 51
1628.83 55
1628.92 58
1629.01 60
1629.10 61
1629.20 61
1629.29 61
1629.38 61
1629.47 63
1629.57 64
1629.66 64
1629.75 62
1629.84 59
1629.94 55
1630.03 49
1630.12 43
1630.21 37
1630.31 31
1630.40 27
1630.49 22
1630.58 18
1630.68 15
1630.77 13
1630.86 15
1630.95 19
1631.05 26
1631.14 35
1631.23 43
1631.32 50
1631.42 53
1631.51 51
1631.60 45
1631.69 36
1631.79 27
1631.88 17
1631.97 9
1632.06 4
1632.16 1
1632.25 0
1632.34 1
1632.44 1
1632.53 2
1632.62 1
1632.71 1
1632.81 0
1632.90 0
1632.99 0
1633.08 3
1633.18 8
1633.27 15
1633.36 25
1633.45 36
1633.55 48
1633.64 58
1633.73 67
1633.82 72
1633.92 73
1634.01 71
1634.10 67
1634.20 62
1634.29 57
1634.38 54
1634.47 53
1634.57 54
1634.66 57
1634.75 60
1634.84 64
1634.94 68
1635.03 70
1635.12 69
1635.21 66
1635.31 61
1635.40 54
1635.49 48
1635.59 44
1635.68 42
1635.77 43
1635.86 45
1635.96 47
1636.05 47
1636.14 44
1636.23 37
1636.33 26
1636.42 14
1636.51 1
1636.61 0
1636.70 0
1636.79 0
1636.88 0
1636.98 0
1637.07 0
1637.16 0
1637.25 1
1637.35 6
1637.44 10
1637.53 15
1637.63 20
1637.72 26
1637.81 33
1637.90 41
1638.00 47
1638.09 53
1638.18 56
1638.27 59
1638.37 61
1638.46 63
1638.55 68
1638.65 75
1638.74 86
1638.83 99
1638.92 112
1639.02 124
1639.11 134
1639.20 139
1639.30 140
1639.39 137
1639.48 133
1639.57 127
1639.67 123
1639.76 119
1639.85 115
1639.94 111
1640.04 107
1640.13 103
1640.22 98
1640.32 94
1640.41 92
1640.50 92
1640.59 94
1640.69 99
1640.78 104
1640.87 109
1640.97 113
1641.06 114
1641.15 112
1641.24 109
1641.34 104
1641.43 98
1641.52 94
1641.62 90
1641.71 87
1641.80 85
1641.89 84
1641.99 81
1642.08 79
1642.17 78
1642.27 77
1642.36 77
1642.45 78
1642.54 81
1642.64 85
1642.73 88
1642.82 91
1642.92 93
1643.01 94
1643.10 94
1643.20 93
1643.29 90
1643.38 86
1643.47 79
1643.57 72
1643.66 65
1643.75 60
1643.85 58
1643.94 60
1644.03 66
1644.12 74
1644.22 82
1644.31 89
1644.40 91
1644.50 89
1644.59 84
1644.68 77
1644.77 69
1644.87 63
1644.96 61
1645.05 62
1645.15 66
1645.24 70
1645.33 75
1645.43 79
1645.52 81
1645.61 82
1645.70 82
1645.80 80
1645.89 78
1645.98 75
1646.08 72
1646.17 69
1646.26 68
1646.36 70
1646.45 74
1646.54 82
1646.63 90
1646.73 99
1646.82 105
1646.91 108
1647.01 107
1647.10 102
1647.19 93
1647.29 84
1647.38 75
1647.47 67
1647.56 61
1647.66 57
1647.75 56
1647.84 55
1647.94 56
1648.03 56
1648.12 57
1648.22 57
1648.31 57
1648.40 56
1648.50 54
1648.59 51
1648.68 47
1648.77 43
1648.87 38
1648.96 32
1649.05 24
1649.15 16
1649.24 8
1649.33 0
1649.43 0
1649.52 0
1649.61 0
1649.71 0
1649.80 0
1649.89 6
1649.98 18
1650.08 31
1650.17 43
1650.26 52
1650.36 56
1650.45 54
1650.54 48
1650.64 38
1650.73 27
1650.82 16
1650.92 8
1651.01 4
1651.10 3
1651.19 4
1651.29 8
1651.38 12
1651.47 17
1651.57 22
1651.66 27
1651.75 31
1651.85 35
1651.94 38
1652.03 41
1652.13 43
1652.22 45
1652.31 45
1652.41 45
1652.50 44
1652.59 43
1652.69 41
1652.78 41
1652.87 42
1652.97 45
1653.06 49
1653.15 54
1653.24 59
1653.34 62
1653.43 62
1653.52 60
1653.62 55
1653.71 51
1653.80 48
1653.90 49
1653.99 54
1654.08 64
1654.18 77
1654.27 92
1654.36 106
1654.46 117
1654.55 125
1654.64 127
1654.74 126
1654.83 121
1654.92 113
1655.02 105
1655.11 98
1655.20 93
1655.30 91
1655.39 92
1655.48 95
1655.58 99
1655.67 101
1655.76 99
1655.86 93
1655.95 83
1656.04 71
1656.13 59
1656.23 48
1656.32 40
1656.41 34
1656.51 31
1656.60 28
1656.69 25
1656.79 20
1656.88 14
1656.97 8
1657.07 3
1657.16 0
1657.25 0
1657.35 0
1657.44 0
1657.53 0
1657.63 3
1657.72 4
1657.81 4
1657.91 2
1658.00 0
1658.09 0
1658.19 0
1658.28 0
1658.37 0
1658.47 3
1658.56 6
1658.65 10
1658.75 14
1658.84 18
1658.93 21
1659.03 25
1659.12 29
1659.21 33
1659.31 36
1659.40 38
1659.49 39
1659.59 37
1659.68 33
1659.77 28
1659.87 23
1659.96 20
1660.05 19
1660.15 20
1660.24 23
1660.33 28
1660.43 32
1660.52 35
1660.62 36
1660.71 34
1660.80 30
1660.90 25
1660.99 20
1661.08 16
1661.18 13
1661.27 14
1661.36 18
1661.46 26
1661.55 37
1661.64 51
1661.74 65
1661.83 80
1661.92 93
1662.02 105
1662.11 113
1662.20 118
1662.30 120
1662.39 119
1662.48 114
1662.58 106
1662.67 96
1662.76 84
1662.86 72
1662.95 60
1663.04 52
1663.14 48
1663.23 50
1663.32 58
1663.42 70
1663.51 86
1663.61 103
1663.70 119
1663.79 131
1663.89 139
1663.98 142
1664.07 140
1664.17 136
1664.26 131
1664.35 127
1664.45 125
1664.54 125
1664.63 127
1664.73 130
1664.82 133
1664.91 136
1665.01 138
1665.10 139
1665.19 140
1665.29 140
1665.38 139
1665.48 138
1665.57 136
1665.66 131
1665.76 123
1665.85 113
1665.94 100
1666.04 85
1666.13 71
1666.22 57
1666.32 47
1666.41 42
1666.50 42
1666.60 48
1666.69 58
1666.79 70
1666.88 82
1666.97 92
1667.07 98
1667.16 101
1667.25 101
1667.35 101
1667.44 101
1667.53 105
1667.63 112
1667.72 121
1667.81 132
1667.91 141
1668.00 147
1668.10 149
1668.19 146
1668.28 140
1668.38 132
1668.47 126
1668.56 122
1668.66 124
1668.75 131
1668.84 143
1668.94 157
1669.03 171
1669.13 182
1669.22 190
1669.31 192
1669.41 190
1669.50 184
1669.59 178
1669.69 172
1669.78 168
1669.87 163
1669.97 158
1670.06 150
1670.16 139
1670.25 126
1670.34 111
1670.44 97
1670.53 85
1670.62 76
1670.72 70
1670.81 66
1670.91 64
1671.00 63
1671.09 61
1671.19 59
1671.28 56
1671.37 53
1671.47 49
1671.56 45
1671.65 43
1671.75 41
1671.84 41
1671.94 42
1672.03 44
1672.12 48
1672.22 50
1672.31 52
1672.40 52
1672.50 50
1672.59 47
1672.69 46
1672.78 48
1672.87 54
1672.97 64
1673.06 76
1673.15 89
1673.25 100
1673.34 108
1673.44 110
1673.53 106
1673.62 98
1673.72 87
1673.81 74
1673.90 62
1674.00 52
1674.09 46
1674.19 44
1674.28 47
1674.37 54
1674.47 63
1674.56 74
1674.65 86
1674.75 95
1674.84 102
1674.94 105
1675.03 104
1675.12 102
1675.22 98
1675.31 96
1675.41 95
1675.50 96
1675.59 100
1675.69 104
1675.78 108
1675.87 109
1675.97 109
1676.06 105
1676.16 99
1676.25 91
1676.34 83
1676.44 75
1676.53 71
1676.62 71
1676.72 75
1676.81 85
1676.91 99
1677.00 114
1677.09 130
1677.19 143
1677.28 151
1677.38 155
1677.47 152
1677.56 145
1677.66 134
1677.75 122
1677.85 111
1677.94 101
1678.03 93
1678.13 86
1678.22 82
1678.31 79
1678.41 77
1678.50 76
1678.60 74
1678.69 72
1678.78 68
1678.88 63
1678.97 56
1679.07 47
1679.16 37
1679.25 28
1679.35 21
1679.44 17
1679.54 16
1679.63 20
1679.72 28
1679.82 39
1679.91 51
1680.01 63
1680.10 75
1680.19 86
1680.29 93
1680.38 98
1680.48 100
1680.57 98
1680.66 94
1680.76 90
1680.85 85
1680.94 81
1681.04 79
1681.13 78
1681.23 79
1681.32 80
1681.41 81
1681.51 83
1681.60 85
1681.70 88
1681.79 90
1681.88 94
1681.98 97
1682.07 100
1682.17 101
1682.26 101
1682.35 100
1682.45 98
1682.54 96
1682.64 95
1682.73 95
1682.82 98
1682.92 102
1683.01 106
1683.11 109
1683.20 108
1683.29 103
1683.39 93
1683.48 78
1683.58 62
1683.67 46
1683.77 33
1683.86 25
1683.95 21
1684.05 20
1684.14 22
1684.24 25
1684.33 26
1684.42 25
1684.52 23
1684.61 19
1684.71 15
1684.80 11
1684.89 7
1684.99 3
1685.08 0
1685.18 0
1685.27 0
1685.36 0
1685.46 0
1685.55 0
1685.65 0
1685.74 0
1685.83 3
1685.93 9
1686.02 14
1686.12 20
1686.21 25
1686.31 30
1686.40 35
1686.49 40
1686.59 46
1686.68 53
1686.78 60
1686.87 68
1686.96 76
1687.06 84
1687.15 92
1687.25 99
1687.34 104
1687.44 107
1687.53 108
1687.62 107
1687.72 105
1687.81 102
1687.91 100
1688.00 100
1688.09 101
1688.19 104
1688.28 108
1688.38 111
1688.47 114
1688.57 114
1688.66 113
1688.75 109
1688.85 104
1688.94 98
1689.04 92
1689.13 87
1689.22 84
1689.32 83
1689.41 83
1689.51 85
1689.60 87
1689.70 87
1689.79 87
1689.88 84
1689.98 81
1690.07 78
1690.17 76
1690.26 76
1690.36 78
1690.45 83
1690.54 88
1690.64 94
1690.73 99
1690.83 102
1690.92 101
1691.01 96
1691.11 87
1691.20 76
1691.30 63
1691.39 49
1691.49 36
1691.58 25
1691.67 17
1691.77 11
1691.86 8
1691.96 6
1692.05 8
1692.15 11
1692.24 17
1692.33 24
1692.43 31
1692.52 35
1692.62 37
1692.71 34
1692.81 28
1692.90 19
1692.99 9
1693.09 2
1693.18 0
1693.28 0
1693.37 0
1693.47 1
1693.56 2
1693.65 1
1693.75 0
1693.84 0
1693.94 0
1694.03 0
1694.13 0
1694.22 7
1694.32 21
1694.41 38
1694.50 54
1694.60 70
1694.69 83
1694.79 94
1694.88 105
1694.98 115
1695.07 126
1695.16 137
1695.26 146
1695.35 154
1695.45 159
1695.54 160
1695.64 158
1695.73 154
1695.83 149
1695.92 143
1696.01 137
1696.11 131
1696.20 124
1696.30 117
1696.39 109
1696.49 101
1696.58 92
1696.67 83
1696.77 77
1696.86 74
1696.96 75
1697.05 81
1697.15 90
1697.24 103
1697.34 118
1697.43 135
1697.52 151
1697.62 166
1697.71 178
1697.81 186
1697.90 189
1698.00 189
1698.09 186
1698.19 181
1698.28 176
1698.37 170
1698.47 165
1698.56 159
1698.66 152
1698.75 145
1698.85 137
1698.94 129
1699.04 120
1699.13 112
1699.22 105
1699.32 97
1699.41 89
1699.51 81
1699.60 72
1699.70 65
1699.79 60
1699.89 59
1699.98 63
1700.08 72
1700.17 83
1700.26 96
1700.36 107
1700.45 114
1700.55 115
1700.64 111
1700.74 102
1700.83 88
1700.93 73
1701.02 57
1701.11 42
1701.21 29
1701.30 20
1701.40 14
1701.49 11
1701.59 11
1701.68 14
1701.78 18
1701.87 23
1701.97 29
1702.06 34
1702.15 41
1702.25 47
1702.34 55
1702.44 62
1702.53 68
1702.63 74
1702.72 78
1702.82 80
1702.91 81
1703.01 81
1703.10 80
1703.20 77
1703.29 74
1703.38 69
1703.48 64
1703.57 58
1703.67 53
1703.76 49
1703.86 47
1703.95 48
1704.05 52
1704.14 57
1704.24 64
1704.33 70
1704.43 75
1704.52 77
1704.61 78
1704.71 75
1704.80 69
1704.90 60
1704.99 48
1705.09 36
1705.18 25
1705.28 15
1705.37 8
1705.47 4
1705.56 3
1705.66 4
1705.75 5
1705.84 5
1705.94 4
1706.03 0
1706.13 0
1706.22 0
1706.32 0
1706.41 0
1706.51 0
1706.60 0
1706.70 10
1706.79 23
1706.89 38
1706.98 53
1707.08 68
1707.17 83
1707.27 97
1707.36 111
1707.45 125
1707.55 138
1707.64 150
1707.74 160
1707.83 168
1707.93 173
1708.02 176
1708.12 175
1708.21 173
1708.31 169
1708.40 164
1708.50 157
1708.59 151
1708.69 147
1708.78 144
1708.88 144
1708.97 148
1709.06 154
1709.16 161
1709.25 168
1709.35 173
1709.44 175
1709.54 173
1709.63 167
1709.73 157
1709.82 144
1709.92 130
1710.01 116
1710.11 103
1710.20 92
1710.30 84
1710.39 79
1710.49 77
1710.58 76
1710.68 76
1710.77 77
1710.87 77
1710.96 78
1711.06 78
1711.15 78
1711.24 76
1711.34 71
1711.43 62
1711.53 51
1711.62 37
1711.72 22
1711.81 8
1711.91 0
1712.00 0
1712.10 0
1712.19 0
1712.29 0
1712.38 0
1712.48 7
1712.57 14
1712.67 21
1712.76 27
1712.86 33
1712.95 39
1713.05 44
1713.14 51
1713.24 58
1713.33 65
1713.43 73
1713.52 81
1713.62 87
1713.71 92
1713.81 95
1713.90 97
1714.00 98
1714.09 97
1714.19 95
1714.28 93
1714.38 89
1714.47 85
1714.57 79
1714.66 74
1714.75 69
1714.85 65
1714.94 64
1715.04 66
1715.13 70
1715.23 76
1715.32 82
1715.42 86
1715.51 87
1715.61 84
1715.70 78
1715.80 70
1715.89 62
1715.99 56
1716.08 53
1716.18 53
1716.27 55
1716.37 59
1716.46 63
1716.56 67
1716.65 69
1716.75 69
1716.84 68
1716.94 67
1717.03 66
1717.13 65
1717.22 65
1717.32 68
1717.41 73
1717.51 80
1717.60 88
1717.70 97
1717.79 107
1717.89 114
1717.98 119
1718.08 121
1718.17 119
1718.27 114
1718.36 108
1718.46 101
1718.55 95
1718.65 91
1718.74 91
1718.84 94
1718.93 99
1719.03 105
1719.12 112
1719.22 116
1719.31 118
1719.41 117
1719.50 113
1719.60 106
1719.69 97
1719.79 86
1719.88 73
1719.98 59
1720.07 45
1720.17 32
1720.26 22
1720.36 15
1720.45 13
1720.55 14
1720.64 18
1720.74 24
1720.83 29
1720.93 32
1721.02 33
1721.12 31
1721.21 27
1721.31 22
1721.41 15
1721.50 8
1721.60 1
1721.69 0
1721.79 0
1721.88 0
1721.98 0
1722.07 0
1722.17 0
1722.26 0
1722.36 0
1722.45 2
1722.55 4
1722.64 7
1722.74 10
1722.83 15
1722.93 20
1723.02 27
1723.12 34
1723.21 42
1723.31 50
1723.40 57
1723.50 62
1723.59 66
1723.69 68
1723.78 69
1723.88 70
1723.97 70
1724.07 71
1724.16 71
1724.26 71
1724.35 71
1724.45 70
1724.54 70
1724.64 69
1724.74 69
1724.83 70
1724.93 72
1725.02 73
1725.12 73
1725.21 70
1725.31 65
1725.40 58
1725.50 49
1725.59 40
1725.69 32
1725.78 27
1725.88 25
1725.97 25
1726.07 29
1726.16 34
1726.26 40
1726.35 47
1726.45 52
1726.54 55
1726.64 56
1726.73 54
1726.83 49
1726.93 41
1727.02 32
1727.12 23
1727.21 14
1727.31 8
1727.40 6
1727.50 8
1727.59 14
1727.69 23
1727.78 36
1727.88 50
1727.97 64
1728.07 76
1728.16 85
1728.26 90
1728.35 91
1728.45 87
1728.54 81
1728.64 74
1728.74 67
1728.83 62
1728.93 59
1729.02 60
1729.12 64
1729.21 70
1729.31 76
1729.40 83
1729.50 88
1729.59 91
1729.69 92
1729.78 91
1729.88 88
1729.97 84
1730.07 79
1730.16 74
1730.26 70
1730.36 66
1730.45 64
1730.55 63
1730.64 64
1730.74 67
1730.83 69
1730.93 71
1731.02 71
1731.12 70
1731.21 66
1731.31 62
1731.40 59
1731.50 59
1731.60 61
1731.69 67
1731.79 73
1731.88 80
1731.98 86
1732.07 90
1732.17 91
1732.26 89
1732.36 86
1732.45 80
1732.55 74
1732.64 66
1732.74 59
1732.84 52
1732.93 47
1733.03 46
1733.12 48
1733.22 56
1733.31 67
1733.41 82
1733.50 97
1733.60 110
1733.69 120
1733.79 124
1733.89 123
1733.98 115
1734.08 103
1734.17 89
1734.27 75
1734.36 63
1734.46 56
1734.55 53
1734.65 56
1734.74 61
1734.84 68
1734.94 74
1735.03 78
1735.13 78
1735.22 76
1735.32 74
1735.41 72
1735.51 72
1735.60 76
1735.70 82
1735.79 89
1735.89 97
1735.99 103
1736.08 107
1736.18 109
1736.27 109
1736.37 108
1736.46 108
1736.56 108
1736.65 108
1736.75 108
1736.84 107
1736.94 105
1737.04 103
1737.13 99
1737.23 95
1737.32 90
1737.42 85
1737.51 78
1737.61 70
1737.70 61
1737.80 51
1737.90 42
1737.99 35
1738.09 31
1738.18 31
1738.28 35
1738.37 42
1738.47 52
1738.56 63
1738.66 74
1738.76 83
1738.85 89
1738.95 92
1739.04 92
1739.14 90
1739.23 87
1739.33 86
1739.43 86
1739.52 89
1739.62 94
1739.71 100
1739.81 107
1739.90 114
1740.00 118
1740.09 120
1740.19 120
1740.29 118
1740.38 115
1740.48 112
1740.57 110
1740.67 110
1740.76 110
1740.86 110
1740.95 109
1741.05 106
1741.15 100
1741.24 94
1741.34 86
1741.43 78
1741.53 70
1741.62 63
1741.72 58
1741.82 53
1741.91 50
1742.01 48
1742.10 47
1742.20 49
1742.29 52
1742.39 56
1742.49 60
1742.58 64
1742.68 65
1742.77 65
1742.87 62
1742.96 58
1743.06 53
1743.16 48
1743.25 43
1743.35 40
1743.44 39
1743.54 39
1743.63 40
1743.73 42
1743.83 46
1743.92 51
1744.02 56
1744.11 63
1744.21 70
1744.30 76
1744.40 83
1744.50 89
1744.59 96
1744.69 103
1744.78 110
1744.88 119
1744.97 130
1745.07 141
1745.17 151
1745.26 161
1745.36 167
1745.45 169
1745.55 166
1745.64 159
1745.74 146
1745.84 131
1745.93 113
1746.03 96
1746.12 81
1746.22 69
1746.31 63
1746.41 61
1746.51 65
1746.60 71
1746.70 79
1746.79 85
1746.89 87
1746.98 87
1747.08 84
1747.18 80
1747.27 77
1747.37 77
1747.46 81
1747.56 88
1747.66 97
1747.75 107
1747.85 114
1747.94 117
1748.04 115
1748.13 108
1748.23 98
1748.33 87
1748.42 76
1748.52 66
1748.61 59
1748.71 54
1748.81 50
1748.90 46
1749.00 42
1749.09 37
1749.19 31
1749.28 24
1749.38 17
1749.48 10
1749.57 4
1749.67 0
1749.76 0
1749.86 0
1749.96 0
1750.05 0
1750.15 0
1750.24 0
1750.34 0
1750.44 0
1750.53 7
1750.63 16
1750.72 24
1750.82 29
1750.91 29
1751.01 25
1751.11 17
1751.20 5
1751.30 0
1751.39 0
1751.49 0
1751.59 0
1751.68 0
1751.78 0
1751.87 0
1751.97 10
1752.07 20
1752.16 28
1752.26 36
1752.35 43
1752.45 51
1752.55 58
1752.64 67
1752.74 78
1752.83 91
1752.93 105
1753.03 121
1753.12 136
1753.22 149
1753.31 160
1753.41 169
1753.51 175
1753.60 182
1753.70 189
1753.79 197
1753.89 205
1753.99 213
1754.08 217
1754.18 219
1754.27 218
1754.37 214
1754.47 210
1754.56 207
1754.66 207
1754.75 212
1754.85 220
1754.95 232
1755.04 245
1755.14 257
1755.23 264
1755.33 264
1755.43 254
1755.52 236
1755.62 211
1755.71 183
1755.81 156
1755.91 133
1756.00 117
1756.10 108
1756.19 104
1756.29 105
1756.39 106
1756.48 105
1756.58 103
1756.67 100
1756.77 97
1756.87 96
1756.96 97
1757.06 101
1757.15 106
1757.25 111
1757.35 116
1757.44 118
1757.54 118
1757.63 118
1757.73 117
1757.83 116
1757.92 116
1758.02 116
1758.12 115
1758.21 115
1758.31 113
1758.40 111
1758.50 108
1758.60 105
1758.69 100
1758.79 95
1758.88 89
1758.98 82
1759.08 75
1759.17 70
1759.27 66
1759.36 64
1759.46 65
1759.56 67
1759.65 69
1759.75 72
1759.85 75
1759.94 78
1760.04 80
1760.13 81
1760.23 82
1760.33 81
1760.42 80
1760.52 78
1760.61 77
1760.71 77
1760.81 80
1760.90 86
1761.00 94
1761.10 105
1761.19 116
1761.29 126
1761.38 133
1761.48 136
1761.58 136
1761.67 134
1761.77 130
1761.87 125
1761.96 120
1762.06 114
1762.15 108
1762.25 101
1762.35 94
1762.44 87
1762.54 81
1762.64 74
1762.73 69
1762.83 63
1762.92 57
1763.02 50
1763.12 44
1763.21 38
1763.31 34
1763.41 31
1763.50 30
1763.60 31
1763.69 31
1763.79 32
1763.89 33
1763.98 35
1764.08 37
1764.18 40
1764.27 44
1764.37 47
1764.46 49
1764.56 48
1764.66 45
1764.75 40
1764.85 34
1764.95 30
1765.04 29
1765.14 31
1765.23 36
1765.33 44
1765.43 53
1765.52 62
1765.62 70
1765.72 78
1765.81 85
1765.91 93
1766.00 102
1766.10 110
1766.20 118
1766.29 125
1766.39 130
1766.49 132
1766.58 130
1766.68 126
1766.78 119
1766.87 110
1766.97 101
1767.06 92
1767.16 84
1767.26 78
1767.35 75
1767.45 72
1767.55 70
1767.64 68
1767.74 64
1767.84 59
1767.93 53
1768.03 45
1768.12 36
1768.22 27
1768.32 19
1768.41 12
1768.51 8
1768.61 7
1768.70 8
1768.80 11
1768.90 14
1768.99 16
1769.09 17
1769.18 16
1769.28 13
1769.38 11
1769.47 9
1769.57 10
1769.67 13
1769.76 19
1769.86 25
1769.96 31
1770.05 36
1770.15 38
1770.25 38
1770.34 36
1770.44 33
1770.53 30
1770.63 29
1770.73 28
1770.82 29
1770.92 31
1771.02 34
1771.11 37
1771.21 41
1771.31 45
1771.40 48
1771.50 50
1771.60 50
1771.69 49
1771.79 46
1771.89 43
1771.98 42
1772.08 44
1772.17 49
1772.27 58
1772.37 69
1772.46 79
1772.56 88
1772.66 93
1772.75 93
1772.85 87
1772.95 76
1773.04 63
1773.14 49
1773.24 38
1773.33 30
1773.43 27
1773.53 29
1773.62 36
1773.72 47
1773.82 60
1773.91 74
1774.01 88
1774.10 101
1774.20 112
1774.30 121
1774.39 126
1774.49 128
1774.59 127
1774.68 124
1774.78 120
1774.88 116
1774.97 112
1775.07 109
1775.17 106
1775.26 102
1775.36 96
1775.46 89
1775.55 82
1775.65 77
1775.75 73
1775.84 72
1775.94 73
1776.04 74
1776.13 76
1776.23 75
1776.33 73
1776.42 69
1776.52 63
1776.62 58
1776.71 53
1776.81 50
1776.91 49
1777.00 50
1777.10 54
1777.20 60
1777.29 68
1777.39 76
1777.49 83
1777.58 88
1777.68 89
1777.78 87
1777.87 81
1777.97 74
1778.07 64
1778.16 55
1778.26 48
1778.36 43
1778.45 41
1778.55 42
1778.65 46
1778.74 52
1778.84 58
1778.94 64
1779.03 68
1779.13 71
1779.23 72
1779.32 71
1779.42 70
1779.52 69
1779.61 68
1779.71 68
1779.81 69
1779.90 69
1780.00 69
1780.10 67
1780.19 65
1780.29 61
1780.39 58
1780.48 55
1780.58 52
1780.68 49
1780.77 46
1780.87 44
1780.97 40
1781.06 35
1781.16 27
1781.26 17
1781.35 5
1781.45 0
1781.55 0
1781.64 0
1781.74 0
1781.84 0
1781.93 0
1782.03 0
1782.13 0
1782.22 11
1782.32 23
1782.42 33
1782.51 42
1782.61 51
1782.71 60
1782.80 69
1782.90 78
1783.00 86
1783.09 91
1783.19 93
1783.29 93
1783.38 89
1783.48 83
1783.58 77
1783.68 70
1783.77 63
1783.87 56
1783.97 50
1784.06 43
1784.16 36
1784.26 29
1784.35 24
1784.45 20
1784.55 19
1784.64 20
1784.74 24
1784.84 28
1784.93 34
1785.03 38
1785.13 43
1785.22 46
1785.32 48
1785.42 49
1785.51 48
1785.61 46
1785.71 42
1785.81 37
1785.90 31
1786.00 24
1786.10 18
1786.19 13
1786.29 8
1786.39 6
1786.48 5
1786.58 6
1786.68 10
1786.77 15
1786.87 21
1786.97 28
1787.06 33
1787.16 36
1787.26 35
1787.36 31
1787.45 26
1787.55 21
1787.65 17
1787.74 17
1787.84 20
1787.94 27
1788.03 37
1788.13 47
1788.23 55
1788.32 62
1788.42 65
1788.52 67
1788.62 66
1788.71 65
1788.81 64
1788.91 64
1789.00 65
1789.10 68
1789.20 73
1789.29 79
1789.39 86
1789.49 94
1789.59 101
1789.68 107
1789.78 110
1789.88 111
1789.97 107
1790.07 101
1790.17 93
1790.26 83
1790.36 73
1790.46 64
1790.55 56
1790.65 50
1790.75 46
1790.85 44
1790.94 44
1791.04 46
1791.14 52
1791.23 62
1791.33 75
1791.43 90
1791.52 105
1791.62 116
1791.72 122
1791.82 120
1791.91 112
1792.01 98
1792.11 83
1792.20 68
1792.30 57
1792.40 52
1792.50 52
1792.59 58
1792.69 67
1792.79 77
1792.88 85
1792.98 90
1793.08 92
1793.17 90
1793.27 87
1793.37 83
1793.47 80
1793.56 79
1793.66 80
1793.76 83
1793.85 86
1793.95 87
1794.05 87
1794.15 83
1794.24 77
1794.34 68
1794.44 59
1794.53 53
1794.63 50
1794.73 51
1794.82 57
1794.92 66
1795.02 76
1795.12 84
1795.21 89
1795.31 90
1795.41 88
1795.50 84
1795.60 79
1795.70 74
1795.80 70
1795.89 67
1795.99 64
1796.09 60
1796.18 57
1796.28 55
1796.38 54
1796.48 57
1796.57 64
1796.67 74
1796.77 88
1796.86 102
1796.96 115
1797.06 127
1797.16 135
1797.25 138
1797.35 135
1797.45 128
1797.54 116
1797.64 101
1797.74 85
1797.84 69
1797.93 55
1798.03 43
1798.13 36
1798.22 33
1798.32 34
1798.42 38
1798.52 46
1798.61 56
1798.71 68
1798.81 80
1798.91 92
1799.00 102
1799.10 108
1799.20 112
1799.29 110
1799.39 104
1799.49 95
1799.59 84
1799.68 72
1799.78 59
1799.88 48
1799.97 38
1800.07 31
1800.17 25
1800.27 21
1800.36 17
1800.46 14
1800.56 12
1800.66 10
1800.75 8
1800.85 5
1800.95 1
1801.04 0
1801.14 0
1801.24 0
1801.34 0
1801.43 0
1801.53 0
1801.63 0
1801.73 12
1801.82 26
1801.92 38
1802.02 44
1802.11 44
1802.21 38
1802.31 29
1802.41 18
1802.50 10
1802.60 5
1802.70 4
1802.80 5
1802.89 7
1802.99 9
1803.09 8
1803.19 6
1803.28 4
1803.38 1
1803.48 0
1803.57 0
1803.67 0
1803.77 0
1803.87 0
1803.96 0
1804.06 0
1804.16 0
1804.26 8
1804.35 21
1804.45 37
1804.55 53
1804.65 67
1804.74 79
1804.84 87
1804.94 92
1805.03 94
1805.13 97
1805.23 100
1805.33 104
1805.42 109
1805.52 114
1805.62 117
1805.72 118
1805.81 114
1805.91 108
1806.01 99
1806.11 89
1806.20 79
1806.30 71
1806.40 64
1806.50 59
1806.59 55
1806.69 53
1806.79 52
1806.89 51
1806.98 52
1807.08 54
1807.18 56
1807.28 58
1807.37 60
1807.47 61
1807.57 61
1807.67 60
1807.76 60
1807.86 61
1807.96 63
1808.05 67
1808.15 72
1808.25 78
1808.35 85
1808.44 91
1808.54 96
1808.64 100
1808.74 101
1808.83 100
1808.93 95
1809.03 87
1809.13 76
1809.22 65
1809.32 54
1809.42 46
1809.52 43
1809.61 46
1809.71 54
1809.81 65
1809.91 77
1810.00 89
1810.10 97
1810.20 101
1810.30 102
1810.39 99
1810.49 96
1810.59 93
1810.69 91
1810.78 91
1810.88 92
1810.98 95
1811.08 97
1811.18 96
1811.27 93
1811.37 87
1811.47 78
1811.57 66
1811.66 54
1811.76 44
1811.86 36
1811.96 33
1812.05 34
1812.15 39
1812.25 47
1812.35 56
1812.44 66
1812.54 76
1812.64 86
1812.74 96
1812.83 105
1812.93 111
1813.03 114
1813.13 112
1813.22 105
1813.32 94
1813.42 82
1813.52 71
1813.61 63
1813.71 60
1813.81 61
1813.91 65
1814.00 70
1814.10 76
1814.20 79
1814.30 79
1814.40 76
1814.49 71
1814.59 63
1814.69 54
1814.79 44
1814.88 36
1814.98 31
1815.08 29
1815.18 32
1815.27 38
1815.37 46
1815.47 53
1815.57 58
1815.66 60
1815.76 59
1815.86 58
1815.96 57
1816.06 57
1816.15 59
1816.25 63
1816.35 66
1816.45 68
1816.54 69
1816.64 69
1816.74 71
1816.84 75
1816.93 81
1817.03 88
1817.13 95
1817.23 100
1817.33 99
1817.42 93
1817.52 80
1817.62 64
1817.72 47
1817.81 32
1817.91 21
1818.01 17
1818.11 18
1818.21 24
1818.30 30
1818.40 35
1818.50 35
1818.60 29
1818.69 18
1818.79 1
1818.89 0
1818.99 0
1819.08 0
1819.18 0
1819.28 0
1819.38 0
1819.48 0
1819.57 18
1819.67 40
1819.77 60
1819.87 78
1819.96 92
1820.06 103
1820.16 112
1820.26 120
1820.36 126
1820.45 132
1820.55 137
1820.65 140
1820.75 140
1820.84 138
1820.94 132
1821.04 124
1821.14 113
1821.24 102
1821.33 93
1821.43 86
1821.53 84
1821.63 85
1821.73 90
1821.82 97
1821.92 104
1822.02 111
1822.12 116
1822.21 120
1822.31 123
1822.41 124
1822.51 124
1822.61 121
1822.70 117
1822.80 112
1822.90 106
1823.00 100
1823.09 95
1823.19 92
1823.29 90
1823.39 89
1823.49 89
1823.58 88
1823.68 86
1823.78 86
1823.88 87
1823.98 90
1824.07 96
1824.17 103
1824.27 111
1824.37 117
1824.47 121
1824.56 120
1824.66 117
1824.76 113
1824.86 109
1824.95 107
1825.05 109
1825.15 114
1825.25 122
1825.35 131
1825.44 139
1825.54 144
1825.64 146
1825.74 144
1825.84 141
1825.93 135
1826.03 129
1826.13 123
1826.23 116
1826.33 108
1826.42 99
1826.52 88
1826.62 76
1826.72 67
1826.82 62
1826.91 60
1827.01 65
1827.11 74
1827.21 86
1827.31 97
1827.40 106
1827.50 110
1827.60 108
1827.70 103
1827.80 95
1827.89 88
1827.99 82
1828.09 82
1828.19 86
1828.29 94
1828.38 104
1828.48 114
1828.58 121
1828.68 123
1828.78 120
1828.87 111
1828.97 100
1829.07 88
1829.17 78
1829.27 71
1829.36 68
1829.46 69
1829.56 73
1829.66 78
1829.76 85
1829.85 90
1829.95 94
1830.05 97
1830.15 97
1830.25 94
1830.34 89
1830.44 83
1830.54 76
1830.64 70
1830.74 65
1830.83 62
1830.93 62
1831.03 63
1831.13 66
1831.23 70
1831.32 73
1831.42 74
1831.52 75
1831.62 74
1831.72 73
1831.82 72
1831.91 73
1832.01 77
1832.11 83
1832.21 92
1832.31 101
1832.40 110
1832.50 116
1832.60 119
1832.70 117
1832.80 111
1832.89 102
1832.99 91
1833.09 78
1833.19 65
1833.29 53
1833.39 41
1833.48 30
1833.58 21
1833.68 13
1833.78 8
1833.88 6
1833.97 7
1834.07 11
1834.17 17
1834.27 26
1834.37 37
1834.46 49
1834.56 59
1834.66 69
1834.76 76
1834.86 81
1834.96 83
1835.05 82
1835.15 81
1835.25 80
1835.35 80
1835.45 83
1835.54 88
1835.64 94
1835.74 100
1835.84 105
1835.94 108
1836.04 109
1836.13 108
1836.23 106
1836.33 103
1836.43 100
1836.53 98
1836.63 97
1836.72 95
1836.82 93
1836.92 89
1837.02 85
1837.12 79
1837.21 74
1837.31 70
1837.41 68
1837.51 68
1837.61 71
1837.71 75
1837.80 82
1837.90 90
1838.00 97
1838.10 104
1838.20 108
1838.30 108
1838.39 104
1838.49 95
1838.59 81
1838.69 65
1838.79 48
1838.89 35
1838.98 25
1839.08 22
1839.18 25
1839.28 32
1839.38 43
1839.47 55
1839.57 65
1839.67 73
1839.77 78
1839.87 78
1839.97 76
1840.06 71
1840.16 65
1840.26 59
1840.36 54
1840.46 48
1840.56 44
1840.65 40
1840.75 36
1840.85 32
1840.95 28
1841.05 24
1841.15 20
1841.24 17
1841.34 15
1841.44 14
1841.54 15
1841.64 17
1841.74 21
1841.84 27
1841.93 35
1842.03 45
1842.13 56
1842.23 69
1842.33 81
1842.43 91
1842.52 99
1842.62 102
1842.72 100
1842.82 94
1842.92 85
1843.02 74
1843.11 65
1843.21 58
1843.31 54
1843.41 54
1843.51 57
1843.61 61
1843.70 65
1843.80 66
1843.90 65
1844.00 60
1844.10 51
1844.20 39
1844.30 27
1844.39 15
1844.49 5
1844.59 0
1844.69 0
1844.79 0
1844.89 0
1844.98 0
1845.08 0
1845.18 0
1845.28 0
1845.38 0
1845.48 0
1845.57 4
1845.67 9
1845.77 14
1845.87 20
1845.97 26
1846.07 32
1846.17 39
1846.26 47
1846.36 55
1846.46 63
1846.56 70
1846.66 75
1846.76 77
1846.86 77
1846.95 75
1847.05 73
1847.15 70
1847.25 67
1847.35 65
1847.45 64
1847.54 64
1847.64 63
1847.74 61
1847.84 58
1847.94 53
1848.04 47
1848.14 40
1848.23 34
1848.33 29
1848.43 25
1848.53 22
1848.63 21
1848.73 20
1848.83 21
1848.92 22
1849.02 25
1849.12 31
1849.22 40
1849.32 53
1849.42 70
1849.52 87
1849.61 105
1849.71 118
1849.81 127
1849.91 130
1850.01 128
1850.11 121
1850.21 113
1850.30 106
1850.40 100
1850.50 97
1850.60 97
1850.70 98
1850.80 100
1850.90 101
1850.99 102
1851.09 102
1851.19 102
1851.29 101
1851.39 100
1851.49 97
1851.59 93
1851.68 88
1851.78 80
1851.88 71
1851.98 62
1852.08 53
1852.18 46
1852.28 42
1852.38 39
1852.47 38
1852.57 37
1852.67 34
1852.77 31
1852.87 26
1852.97 20
1853.07 14
1853.16 9
1853.26 5
1853.36 2
1853.46 0
1853.56 0
1853.66 1
1853.76 1
1853.86 0
1853.95 0
1854.05 0
1854.15 0
1854.25 0
1854.35 2
1854.45 9
1854.55 18
1854.64 27
1854.74 34
1854.84 37
1854.94 35
1855.04 28
1855.14 17
1855.24 4
1855.34 0
1855.43 0
1855.53 0
1855.63 0
1855.73 0
1855.83 0
1855.93 0
1856.03 4
1856.13 12
1856.22 19
1856.32 27
1856.42 35
1856.52 43
1856.62 51
1856.72 58
1856.82 63
1856.92 65
1857.01 65
1857.11 61
1857.21 56
1857.31 50
1857.41 43
1857.51 35
1857.61 27
1857.71 19
1857.80 10
1857.90 2
1858.00 0
1858.10 0
1858.20 0
1858.30 0
1858.40 0
1858.50 0
1858.60 0
1858.69 0
1858.79 3
1858.89 7
1858.99 10
1859.09 14
1859.19 18
1859.29 24
1859.39 31
1859.48 39
1859.58 45
1859.68 51
1859.78 55
1859.88 57
1859.98 58
1860.08 58
1860.18 57
1860.28 57
1860.37 58
1860.47 58
1860.57 58
1860.67 56
1860.77 52
1860.87 47
1860.97 40
1861.07 34
1861.17 30
1861.26 29
1861.36 32
1861.46 38
1861.56 47
1861.66 56
1861.76 65
1861.86 73
1861.96 80
1862.06 85
1862.15 89
1862.25 92
1862.35 94
1862.45 93
1862.55 89
1862.65 82
1862.75 74
1862.85 65
1862.95 56
1863.04 49
1863.14 45
1863.24 45
1863.34 47
1863.44 53
1863.54 60
1863.64 67
1863.74 75
1863.84 82
1863.94 89
1864.03 96
1864.13 103
1864.23 109
1864.33 116
1864.43 121
1864.53 126
1864.63 129
1864.73 130
1864.83 130
1864.92 129
1865.02 128
1865.12 129
1865.22 132
1865.32 137
1865.42 145
1865.52 155
1865.62 167
1865.72 178
1865.82 187
1865.91 193
1866.01 195
1866.11 191
1866.21 182
1866.31 171
1866.41 160
1866.51 151
1866.61 146
1866.71 146
1866.81 148
1866.90 151
1867.00 152
1867.10 148
1867.20 140
1867.30 127
1867.40 112
1867.50 98
1867.60 88
1867.70 83
1867.80 83
1867.90 87
1867.99 91
1868.09 93
1868.19 92
1868.29 87
1868.39 79
1868.49 68
1868.59 56
1868.69 45
1868.79 36
1868.89 30
1868.99 26
1869.08 26
1869.18 29
1869.28 35
1869.38 43
1869.48 52
1869.58 63
1869.68 73
1869.78 82
1869.88 89
1869.98 92
1870.08 92
1870.17 89
1870.27 84
1870.37 77
1870.47 70
1870.57 65
1870.67 62
1870.77 62
1870.87 62
1870.97 63
1871.07 63
1871.17 61
1871.26 57
1871.36 52
1871.46 46
1871.56 41
1871.66 39
1871.76 41
1871.86 44
1871.96 49
1872.06 53
1872.16 55
1872.26 55
1872.36 53
1872.45 50
1872.55 47
1872.65 46
1872.75 47
1872.85 51
1872.95 57
1873.05 64
1873.15 71
1873.25 76
1873.35 81
1873.45 85
1873.55 88
1873.65 90
1873.74 92
1873.84 93
1873.94 94
1874.04 94
1874.14 92
1874.24 88
1874.34 83
1874.44 77
1874.54 71
1874.64 65
1874.74 61
1874.84 59
1874.94 60
1875.03 62
1875.13 65
1875.23 70
1875.33 73
1875.43 76
1875.53 76
1875.63 73
1875.73 68
1875.83 60
1875.93 51
1876.03 43
1876.13 38
1876.23 37
1876.32 39
1876.42 45
1876.52 54
1876.62 62
1876.72 69
1876.82 75
1876.92 80
1877.02 84
1877.12 88
1877.22 93
1877.32 99
1877.42 105
1877.52 111
1877.62 114
1877.72 114
1877.81 110
1877.91 104
1878.01 96
1878.11 85
1878.21 74
1878.31 62
1878.41 50
1878.51 39
1878.61 27
1878.71 17
1878.81 7
1878.91 0
1879.01 0
1879.11 0
1879.21 0
1879.30 0
1879.40 9
1879.50 24
1879.60 44
1879.70 66
1879.80 89
1879.90 111
1880.00 129
1880.10 142
1880.20 148
1880.30 148
1880.40 144
1880.50 135
1880.60 125
1880.70 115
1880.80 106
1880.89 97
1880.99 87
1881.09 76
1881.19 62
1881.29 46
1881.39 29
1881.49 12
1881.59 0
1881.69 0
1881.79 0
1881.89 0
1881.99 0
1882.09 10
1882.19 24
1882.29 38
1882.39 51
1882.49 62
1882.58 71
1882.68 78
1882.78 85
1882.88 91
1882.98 99
1883.08 107
1883.18 115
1883.28 123
1883.38 130
1883.48 136
1883.58 138
1883.68 138
1883.78 135
1883.88 132
1883.98 128
1884.08 125
1884.18 121
1884.28 117
1884.38 112
1884.47 103
1884.57 91
1884.67 75
1884.77 57
1884.87 38
1884.97 20
1885.07 5
1885.17 0
1885.27 0
1885.37 0
1885.47 0
1885.57 0
1885.67 0
1885.77 0
1885.87 0
1885.97 0
1886.07 15
1886.17 32
1886.27 47
1886.37 61
1886.47 70
1886.57 75
1886.66 77
1886.76 76
1886.86 73
1886.96 70
1887.06 67
1887.16 63
1887.26 59
1887.36 56
1887.46 53
1887.56 51
1887.66 51
1887.76 52
1887.86 55
1887.96 57
1888.06 58
1888.16 57
1888.26 55
1888.36 51
1888.46 47
1888.56 43
1888.66 40
1888.76 37
1888.86 35
1888.96 32
1889.05 26
1889.15 19
1889.25 10
1889.35 1
1889.45 0
1889.55 0
1889.65 0
1889.75 4
1889.85 16
1889.95 31
1890.05 47
1890.15 61
1890.25 72
1890.35 81
1890.45 88
1890.55 94
1890.65 100
1890.75 106
1890.85 114
1890.95 121
1891.05 129
1891.15 137
1891.25 145
1891.35 151
1891.45 157
1891.55 162
1891.65 168
1891.75 174
1891.85 180
1891.94 185
1892.04 190
1892.14 195
1892.24 200
1892.34 206
1892.44 213
1892.54 221
1892.64 228
1892.74 233
1892.84 234
1892.94 230
1893.04 221
1893.14 208
1893.24 193
1893.34 180
1893.44 169
1893.54 161
1893.64 157
1893.74 154
1893.84 153
1893.94 150
1894.04 147
1894.14 143
1894.24 139
1894.34 137
1894.44 138
1894.54 141
1894.64 146
1894.74 153
1894.84 159
1894.94 164
1895.04 167
1895.14 167
1895.24 165
1895.34 161
1895.44 156
1895.54 149
1895.64 143
1895.74 137
1895.83 130
1895.93 125
1896.03 120
1896.13 116
1896.23 113
1896.33 111
1896.43 109
1896.53 108
1896.63 109
1896.73 111
1896.83 114
1896.93 117
1897.03 121
1897.13 124
1897.23 127
1897.33 129
1897.43 129
1897.53 128
1897.63 126
1897.73 123
1897.83 119
1897.93 114
1898.03 108
1898.13 102
1898.23 96
1898.33 91
1898.43 88
1898.53 87
1898.63 88
1898.73 90
1898.83 93
1898.93 96
1899.03 99
1899.13 102
1899.23 103
1899.33 105
1899.43 105
1899.53 106
1899.63 107
1899.73 106
1899.83 104
1899.93 101
1900.03 98
1900.13 94
1900.23 91
1900.33 91
1900.43 92
1900.53 96
1900.63 101
1900.73 104
1900.83 103
1900.93 97
1901.03 86
1901.13 71
1901.23 53
1901.33 37
1901.43 23
1901.53 15
1901.63 11
1901.73 13
1901.83 19
1901.93 28
1902.03 39
1902.13 52
1902.23 67
1902.33 82
1902.43 98
1902.53 114
1902.63 129
1902.73 141
1902.83 150
1902.93 155
1903.03 157
1903.13 155
1903.23 152
1903.33 147
1903.43 142
1903.53 137
1903.63 132
1903.73 125
1903.83 116
1903.93 103
1904.03 89
1904.13 74
1904.23 58
1904.33 44
1904.43 33
1904.53 24
1904.63 19
1904.73 17
1904.83 18
1904.93 22
1905.03 29
1905.13 38
1905.23 49
1905.33 61
1905.43 71
1905.53 77
1905.63 81
1905.73 81
1905.83 81
1905.93 80
1906.03 83
1906.13 89
1906.23 100
1906.33 112
1906.43 126
1906.53 138
1906.63 146
1906.73 151
1906.83 152
1906.93 151
1907.03 151
1907.13 154
1907.23 162
1907.33 174
1907.43 189
1907.53 204
1907.63 218
1907.73 227
1907.83 231
1907.93 231
1908.03 228
1908.13 222
1908.23 216
1908.33 208
1908.43 197
1908.53 184
1908.63 167
1908.73 147
1908.83 125
1908.93 105
1909.03 88
1909.13 76
1909.23 71
1909.33 71
1909.43 77
1909.53 85
1909.63 94
1909.73 102
1909.83 109
1909.93 113
1910.03 115
1910.13 115
1910.23 115
1910.33 115
1910.43 115
1910.53 115
1910.63 117
1910.73 119
1910.83 122
1910.93 127
1911.03 131
1911.13 136
1911.24 139
1911.34 142
1911.44 142
1911.54 139
1911.64 135
1911.74 130
1911.84 126
1911.94 125
1912.04 126
1912.14 132
1912.24 141
1912.34 151
1912.44 161
1912.54 169
1912.64 173
1912.74 173
1912.84 170
1912.94 165
1913.04 159
1913.14 153
1913.24 149
1913.34 146
1913.44 143
1913.54 139
1913.64 135
1913.74 129
1913.84 121
1913.94 112
1914.04 102
1914.14 92
1914.24 84
1914.34 79
1914.44 77
1914.54 78
1914.64 82
1914.74 85
1914.84 87
1914.94 86
1915.04 80
1915.14 72
1915.25 61
1915.35 49
1915.45 37
1915.55 27
1915.65 19
1915.75 13
1915.85 11
1915.95 12
1916.05 16
1916.15 23
1916.25 33
1916.35 43
1916.45 53
1916.55 62
1916.65 69
1916.75 75
1916.85 78
1916.95 78
1917.05 77
1917.15 73
1917.25 68
1917.35 61
1917.45 54
1917.55 47
1917.65 41
1917.75 37
1917.85 35
1917.95 33
1918.05 33
1918.16 32
1918.26 31
1918.36 29
1918.46 26
1918.56 24
1918.66 23
1918.76 26
1918.86 31
1918.96 38
1919.06 47
1919.16 53
1919.26 56
1919.36 53
1919.46 44
1919.56 29
1919.66 12
1919.76 0
1919.86 0
1919.96 0
1920.06 0
1920.16 0
1920.26 7
1920.36 25
1920.46 43
1920.57 60
1920.67 74
1920.77 86
1920.87 95
1920.97 100
1921.07 103
1921.17 103
1921.27 101
1921.37 97
1921.47 92
1921.57 88
1921.67 85
1921.77 83
1921.87 81
1921.97 78
1922.07 75
1922.17 73
1922.27 70
1922.37 68
1922.47 68
1922.57 68
1922.68 69
1922.78 69
1922.88 68
1922.98 66
1923.08 64
1923.18 62
1923.28 61
1923.38 62
1923.48 64
1923.58 68
1923.68 73
1923.78 78
1923.88 83
1923.98 89
1924.08 94
1924.18 99
1924.28 104
1924.38 109
1924.48 112
1924.59 114
1924.69 114
1924.79 112
1924.89 107
1924.99 99
1925.09 90
1925.19 79
1925.29 67
1925.39 55
1925.49 45
1925.59 36
1925.69 31
1925.79 29
1925.89 30
1925.99 35
1926.09 42
1926.19 51
1926.30 61
1926.40 73
1926.50 86
1926.60 100
1926.70 115
1926.80 132
1926.90 149
1927.00 164
1927.10 175
1927.20 180
1927.30 178
1927.40 167
1927.50 147
1927.60 119
1927.70 87
1927.80 53
1927.90 21
1928.01 0
1928.11 0
1928.21 0
1928.31 0
1928.41 0
1928.51 0
1928.61 0
1928.71 0
1928.81 0
1928.91 16
1929.01 34
1929.11 52
1929.21 66
1929.31 76
1929.41 81
1929.52 79
1929.62 74
1929.72 67
1929.82 60
1929.92 54
1930.02 50
1930.12 48
1930.22 45
1930.32 42
1930.42 38
1930.52 33
1930.62 29
1930.72 27
1930.82 28
1930.93 33
1931.03 42
1931.13 54
1931.23 67
1931.33 82
1931.43 96
1931.53 110
1931.63 121
1931.73 130
1931.83 136
1931.93 139
1932.03 139
1932.13 136
1932.23 131
1932.34 124
1932.44 116
1932.54 109
1932.64 103
1932.74 97
1932.84 93
1932.94 89
1933.04 84
1933.14 78
1933.24 72
1933.34 67
1933.44 62
1933.54 59
1933.65 57
1933.75 56
1933.85 56
1933.95 57
1934.05 57
1934.15 58
1934.25 59
1934.35 60
1934.45 62
1934.55 65
1934.65 66
1934.75 67
1934.86 66
1934.96 63
1935.06 59
1935.16 55
1935.26 53
1935.36 54
1935.46 60
1935.56 70
1935.66 84
1935.76 102
1935.86 121
1935.96 140
1936.07 157
1936.17 169
1936.27 177
1936.37 180
1936.47 179
1936.57 174
1936.67 168
1936.77 161
1936.87 153
1936.97 144
1937.07 135
1937.17 125
1937.28 114
1937.38 104
1937.48 95
1937.58 89
1937.68 87
1937.78 89
1937.88 94
1937.98 100
1938.08 107
1938.18 114
1938.28 118
1938.39 121
1938.49 122
1938.59 123
1938.69 123
1938.79 123
1938.89 123
1938.99 124
1939.09 124
1939.19 124
1939.29 121
1939.39 117
1939.50 110
1939.60 102
1939.70 95
1939.80 88
1939.90 84
1940.00 82
1940.10 83
1940.20 87
1940.30 91
1940.40 96
1940.51 100
1940.61 102
1940.71 103
1940.81 101
1940.91 98
1941.01 94
1941.11 90
1941.21 88
1941.31 87
1941.41 90
1941.52 96
1941.62 103
1941.72 111
1941.82 118
1941.92 124
1942.02 126
1942.12 125
1942.22 122
1942.32 117
1942.42 111
1942.53 107
1942.63 105
1942.73 105
1942.83 109
1942.93 116
1943.03 125
1943.13 135
1943.23 145
1943.33 154
1943.43 161
1943.54 167
1943.64 172
1943.74 176
1943.84 179
1943.94 182
1944.04 183
1944.14 182
1944.24 179
1944.34 175
1944.45 169
1944.55 163
1944.65 159
1944.75 157
1944.85 159
1944.95 165
1945.05 174
1945.15 183
1945.25 193
1945.35 199
1945.46 202
1945.56 201
1945.66 195
1945.76 186
1945.86 175
1945.96 162
1946.06 149
1946.16 137
1946.26 128
1946.37 122
1946.47 120
1946.57 121
1946.67 126
1946.77 133
1946.87 141
1946.97 149
1947.07 156
1947.17 160
1947.28 163
1947.38 164
1947.48 165
1947.58 166
1947.68 167
1947.78 170
1947.88 172
1947.98 174
1948.09 175
1948.19 175
1948.29 172
1948.39 168
1948.49 162
1948.59 154
1948.69 145
1948.79 134
1948.89 123
1949.00 112
1949.10 103
1949.20 96
1949.30 93
1949.40 94
1949.50 97
1949.60 100
1949.70 102
1949.81 101
1949.91 96
1950.01 88
1950.11 78
1950.21 67
1950.31 57
1950.41 50
1950.51 47
1950.62 48
1950.72 52
1950.82 59
1950.92 68
1951.02 77
1951.12 85
1951.22 92
1951.32 95
1951.43 96
1951.53 95
1951.63 92
1951.73 89
1951.83 88
1951.93 89
1952.03 94
1952.13 100
1952.24 107
1952.34 115
1952.44 122
1952.54 127
1952.64 131
1952.74 133
1952.84 134
1952.94 136
1953.05 138
1953.15 141
1953.25 143
1953.35 145
1953.45 145
1953.55 143
1953.65 139
1953.75 131
1953.86 121
1953.96 110
1954.06 97
1954.16 86
1954.26 77
1954.36 72
1954.46 70
1954.57 71
1954.67 76
1954.77 83
1954.87 91
1954.97 101
1955.07 111
1955.17 121
1955.27 132
1955.38 143
1955.48 155
1955.58 167
1955.68 177
1955.78 184
1955.88 187
1955.98 184
1956.09 177
1956.19 165
1956.29 151
1956.39 137
1956.49 125
1956.59 116
1956.69 110
1956.80 107
1956.90 105
1957.00 104
1957.10 103
1957.20 102
1957.30 100
1957.40 99
1957.50 98
1957.61 97
1957.71 97
1957.81 97
1957.91 96
1958.01 95
1958.11 93
1958.21 91
1958.32 90
1958.42 90
1958.52 90
1958.62 90
1958.72 88
1958.82 84
1958.92 77
1959.03 67
1959.13 58
1959.23 51
1959.33 48
1959.43 52
1959.53 63
1959.64 79
1959.74 98
1959.84 117
1959.94 132
1960.04 143
1960.14 149
1960.24 152
1960.35 152
1960.45 151
1960.55 151
1960.65 150
1960.75 150
1960.85 151
1960.95 151
1961.06 151
1961.16 151
1961.26 150
1961.36 149
1961.46 148
1961.56 147
1961.66 146
1961.77 143
1961.87 139
1961.97 133
1962.07 127
1962.17 121
1962.27 117
1962.38 116
1962.48 119
1962.58 124
1962.68 130
1962.78 136
1962.88 141
1962.98 143
1963.09 144
1963.19 145
1963.29 147
1963.39 151
1963.49 156
1963.59 160
1963.70 163
1963.80 164
1963.90 163
1964.00 160
1964.10 157
1964.20 155
1964.31 153
1964.41 152
1964.51 151
1964.61 149
1964.71 145
1964.81 142
1964.91 138
1965.02 135
1965.12 132
1965.22 129
1965.32 126
1965.42 122
1965.52 116
1965.63 108
1965.73 98
1965.83 87
1965.93 76
1966.03 66
1966.13 57
1966.24 50
1966.34 46
1966.44 43
1966.54 42
1966.64 42
1966.74 43
1966.85 45
1966.95 49
1967.05 52
1967.15 57
1967.25 62
1967.35 68
1967.46 75
1967.56 83
1967.66 92
1967.76 102
1967.86 112
1967.96 122
1968.07 129
1968.17 135
1968.27 140
1968.37 142
1968.47 144
1968.57 147
1968.68 150
1968.78 155
1968.88 161
1968.98 168
1969.08 175
1969.18 181
1969.29 188
1969.39 195
1969.49 201
1969.59 207
1969.69 213
1969.79 219
1969.90 223
1970.00 226
1970.10 227
1970.20 227
1970.30 223
1970.41 217
1970.51 208
1970.61 197
1970.71 185
1970.81 173
1970.91 162
1971.02 153
1971.12 146
1971.22 140
1971.32 133
1971.42 126
1971.52 116
1971.63 103
1971.73 87
1971.83 69
1971.93 49
1972.03 27
1972.14 6
1972.24 0
1972.34 0
1972.44 0
1972.54 0
1972.64 0
1972.75 0
1972.85 0
1972.95 0
1973.05 16
1973.15 34
1973.25 48
1973.36 57
1973.46 62
1973.56 64
1973.66 63
1973.76 62
1973.87 61
1973.97 61
1974.07 62
1974.17 63
1974.27 64
1974.38 66
1974.48 66
1974.58 67
1974.68 69
1974.78 73
1974.88 79
1974.99 87
1975.09 97
1975.19 109
1975.29 123
1975.39 137
1975.50 152
1975.60 168
1975.70 183
1975.80 195
1975.90 205
1976.00 210
1976.11 211
1976.21 209
1976.31 205
1976.41 200
1976.51 198
1976.62 198
1976.72 201
1976.82 206
1976.92 212
1977.02 218
1977.13 223
1977.23 227
1977.33 229
1977.43 230
1977.53 229
1977.64 226
1977.74 222
1977.84 218
1977.94 214
1978.04 211
1978.15 209
1978.25 206
1978.35 203
1978.45 198
1978.55 191
1978.65 182
1978.76 171
1978.86 160
1978.96 150
1979.06 140
1979.16 132
1979.27 126
1979.37 122
1979.47 121
1979.57 123
1979.67 130
1979.78 141
1979.88 156
1979.98 172
1980.08 187
1980.18 199
1980.29 204
1980.39 201
1980.49 190
1980.59 172
1980.69 149
1980.80 124
1980.90 100
1981.00 79
1981.10 63
1981.20 51
1981.31 45
1981.41 42
1981.51 41
1981.61 41
1981.71 39
1981.82 36
1981.92 31
1982.02 24
1982.12 17
1982.22 11
1982.33 8
1982.43 10
1982.53 16
1982.63 25
1982.74 35
1982.84 45
1982.94 51
1983.04 53
1983.14 50
1983.25 44
1983.35 35
1983.45 26
1983.55 19
1983.65 14
1983.76 11
1983.86 11
1983.96 12
1984.06 13
1984.16 14
1984.27 12
1984.37 7
1984.47 0
1984.57 0
1984.67 0
1984.78 0
1984.88 0
1984.98 0
1985.08 0
1985.19 5
1985.29 19
1985.39 33
1985.49 45
1985.59 53
1985.70 57
1985.80 56
1985.90 52
1986.00 45
1986.10 38
1986.21 33
1986.31 31
1986.41 34
1986.51 41
1986.62 52
1986.72 66
1986.82 79
1986.92 92
1987.02 101
1987.13 107
1987.23 107
1987.33 103
1987.43 97
1987.53 88
1987.64 79
1987.74 70
1987.84 63
1987.94 57
1988.05 53
1988.15 50
1988.25 48
1988.35 46
1988.45 46
1988.56 46
1988.66 45
1988.76 44
1988.86 43
1988.97 41
1989.07 41
1989.17 42
1989.27 46
1989.37 53
1989.48 62
1989.58 72
1989.68 81
1989.78 89
1989.89 93
1989.99 94
1990.09 92
1990.19 89
1990.29 84
1990.40 79
1990.50 75
1990.60 72
1990.70 72
1990.81 75
1990.91 80
1991.01 88
1991.11 96
1991.22 103
1991.32 109
1991.42 113
1991.52 115
1991.62 115
1991.73 114
1991.83 113
1991.93 113
1992.03 114
1992.14 116
1992.24 118
1992.34 120
1992.44 121
1992.55 120
1992.65 117
1992.75 114
1992.85 111
1992.95 108
1993.06 106
1993.16 106
1993.26 106
1993.36 107
1993.47 107
1993.57 106
1993.67 104
1993.77 101
1993.88 97
1993.98 92
1994.08 87
1994.18 84
1994.28 81
1994.39 80
1994.49 80
1994.59 81
1994.69 82
1994.80 84
1994.90 84
1995.00 84
1995.10 84
1995.21 84
1995.31 85
1995.41 89
1995.51 96
1995.62 105
1995.72 117
1995.82 130
1995.92 144
1996.03 158
1996.13 170
1996.23 180
1996.33 186
1996.43 189
1996.54 187
1996.64 181
1996.74 171
1996.84 158
1996.95 143
1997.05 128
1997.15 115
1997.25 105
1997.36 100
1997.46 99
1997.56 103
1997.66 110
1997.77 119
1997.87 128
1997.97 134
1998.07 135
1998.18 130
1998.28 120
1998.38 108
1998.48 96
1998.59 88
1998.69 87
1998.79 93
1998.89 106
1999.00 123
1999.10 140
1999.20 154
1999.30 162
1999.41 164
1999.51 158
1999.61 148
1999.71 133
1999.82 118
1999.92 103
2000.02 91
2000.12 82
2000.23 79
2000.33 80
2000.43 84
2000.53 91
2000.64 99
2000.74 105
2000.84 109
2000.94 112
2001.05 113
2001.15 115
2001.25 118
2001.35 123
2001.46 129
2001.56 136
2001.66 141
2001.76 145
2001.87 145
2001.97 143
2002.07 139
2002.17 135
2002.28 132
2002.38 132
2002.48 134
2002.58 137
2002.69 140
2002.79 142
2002.89 141
2002.99 137
2003.10 131
2003.20 124
2003.30 117
2003.40 112
2003.51 108
2003.61 105
2003.71 100
2003.82 94
2003.92 85
2004.02 73
2004.12 60
2004.23 49
2004.33 40
2004.43 35
2004.53 35
2004.64 37
2004.74 40
2004.84 43
2004.94 45
2005.05 45
2005.15 45
2005.25 47
2005.35 51
2005.46 58
2005.56 68
2005.66 81
2005.77 93
2005.87 104
2005.97 113
2006.07 120
2006.18 125
2006.28 128
2006.38 131
2006.48 133
2006.59 135
2006.69 135
2006.79 134
2006.89 131
2007.00 126
2007.10 120
2007.20 114
2007.31 109
2007.41 107
2007.51 108
2007.61 112
2007.72 118
2007.82 124
2007.92 129
2008.02 133
2008.13 134
2008.23 132
2008.33 128
2008.44 120
2008.54 111
2008.64 100
2008.74 88
2008.85 76
2008.95 65
2009.05 56
2009.15 49
2009.26 46
2009.36 46
2009.46 50
2009.57 55
2009.67 63
2009.77 70
2009.87 75
2009.98 78
2010.08 77
2010.18 74
2010.28 68
2010.39 62
2010.49 55
2010.59 49
2010.70 45
2010.80 42
2010.90 40
2011.00 41
2011.11 43
2011.21 48
2011.31 55
2011.42 63
2011.52 73
2011.62 83
2011.72 93
2011.83 102
2011.93 110
2012.03 117
2012.13 124
2012.24 129
2012.34 135
2012.44 139
2012.55 144
2012.65 148
2012.75 152
2012.85 155
2012.96 159
2013.06 161
2013.16 161
2013.27 158
2013.37 152
2013.47 142
2013.57 129
2013.68 116
2013.78 103
2013.88 94
2013.99 89
2014.09 89
2014.19 93
2014.29 99
2014.40 106
2014.50 112
2014.60 116
2014.71 116
2014.81 112
2014.91 106
2015.01 98
2015.12 91
2015.22 84
2015.32 80
2015.43 78
2015.53 79
2015.63 81
2015.73 84
2015.84 87
2015.94 91
2016.04 95
2016.15 99
2016.25 104
2016.35 108
2016.46 112
2016.56 115
2016.66 115
2016.76 112
2016.87 106
2016.97 97
2017.07 86
2017.18 75
2017.28 66
2017.38 60
2017.48 60
2017.59 64
2017.69 73
2017.79 85
2017.90 99
2018.00 114
2018.10 127
2018.21 135
2018.31 139
2018.41 138
2018.51 132
2018.62 123
2018.72 113
2018.82 105
2018.93 101
2019.03 103
2019.13 110
2019.24 120
2019.34 131
2019.44 141
2019.54 148
2019.65 149
2019.75 145
2019.85 136
2019.96 126
2020.06 114
2020.16 103
2020.27 93
2020.37 85
2020.47 79
2020.57 74
2020.68 70
2020.78 67
2020.88 65
2020.99 63
2021.09 64
2021.19 67
2021.30 72
2021.40 81
2021.50 91
2021.60 101
2021.71 111
2021.81 118
2021.91 120
2022.02 119
2022.12 114
2022.22 107
2022.33 101
2022.43 97
2022.53 98
2022.64 104
2022.74 116
2022.84 130
2022.94 145
2023.05 158
2023.15 165
2023.25 166
2023.36 161
2023.46 151
2023.56 137
2023.67 123
2023.77 110
2023.87 99
2023.98 90
2024.08 82
2024.18 74
2024.29 66
2024.39 56
2024.49 47
2024.59 38
2024.70 30
2024.80 24
2024.90 20
2025.01 18
2025.11 17
2025.21 16
2025.32 15
2025.42 14
2025.52 13
2025.63 11
2025.73 10
2025.83 8
2025.94 7
2026.04 6
2026.14 5
2026.24 4
2026.35 4
2026.45 6
2026.55 9
2026.66 14
2026.76 19
2026.86 23
2026.97 26
2027.07 25
2027.17 22
2027.28 18
2027.38 12
2027.48 5
2027.59 0
2027.69 0
2027.79 0
2027.90 0
2028.00 0
2028.10 0
2028.21 0
2028.31 0
2028.41 2
2028.52 11
2028.62 19
2028.72 26
2028.83 30
2028.93 32
2029.03 32
2029.13 31
2029.24 32
2029.34 35
2029.44 41
2029.55 48
2029.65 55
2029.75 60
2029.86 64
2029.96 66
2030.06 69
2030.17 73
2030.27 80
2030.37 89
2030.48 101
2030.58 112
2030.68 122
2030.79 129
2030.89 131
2030.99 130
2031.10 125
2031.20 119
2031.30 111
2031.41 104
2031.51 96
2031.61 88
2031.72 80
2031.82 73
2031.92 68
2032.03 66
2032.13 67
2032.23 70
2032.34 76
2032.44 82
2032.54 86
2032.65 89
2032.75 90
2032.85 90
2032.96 90
2033.06 89
2033.16 88
2033.27 85
2033.37 80
2033.47 72
2033.58 59
2033.68 44
2033.78 29
2033.89 14
2033.99 3
2034.09 0
2034.20 0
2034.30 0
2034.40 1
2034.51 5
2034.61 8
2034.71 9
2034.82 8
2034.92 5
2035.02 1
2035.13 0
2035.23 0
2035.33 0
2035.44 0
2035.54 0
2035.64 6
2035.75 18
2035.85 33
2035.96 48
2036.06 64
2036.16 77
2036.27 86
2036.37 90
2036.47 91
2036.58 90
2036.68 89
2036.78 89
2036.89 92
2036.99 98
2037.09 105
2037.20 113
2037.30 119
2037.40 121
2037.51 121
2037.61 117
2037.71 109
2037.82 98
2037.92 85
2038.02 70
2038.13 55
2038.23 42
2038.33 31
2038.44 24
2038.54 23
2038.64 26
2038.75 33
2038.85 41
2038.96 51
2039.06 59
2039.16 65
2039.27 70
2039.37 73
2039.47 76
2039.58 79
2039.68 82
2039.78 86
2039.89 91
2039.99 96
2040.09 100
2040.20 103
2040.30 105
2040.40 105
2040.51 105
2040.61 104
2040.72 101
2040.82 96
2040.92 89
2041.03 79
2041.13 67
2041.23 53
2041.34 38
2041.44 26
2041.54 17
2041.65 12
2041.75 11
2041.85 14
2041.96 18
2042.06 21
2042.17 21
2042.27 17
2042.37 8
2042.48 0
2042.58 0
2042.68 0
2042.79 0
2042.89 0
2042.99 0
2043.10 0
2043.20 12
2043.30 28
2043.41 41
2043.51 51
2043.62 57
2043.72 61
2043.82 63
2043.93 65
2044.03 68
2044.13 71
2044.24 74
2044.34 76
2044.44 77
2044.55 75
2044.65 72
2044.76 68
2044.86 63
2044.96 59
2045.07 56
2045.17 56
2045.27 60
2045.38 68
2045.48 80
2045.58 92
2045.69 103
2045.79 111
2045.90 113
2046.00 110
2046.10 101
2046.21 91
2046.31 81
2046.41 75
2046.52 74
2046.62 77
2046.73 85
2046.83 93
2046.93 100
2047.04 105
2047.14 107
2047.24 108
2047.35 109
2047.45 112
2047.55 119
2047.66 128
2047.76 138
2047.87 147
2047.97 152
2048.07 154
2048.18 151
2048.28 146
2048.38 140
2048.49 136
2048.59 135
2048.70 137
2048.80 142
2048.90 148
2049.01 156
2049.11 162
2049.21 167
2049.32 172
2049.42 175
2049.53 180
2049.63 185
2049.73 190
2049.84 197
2049.94 203
2050.04 210
2050.15 216
2050.25 221
2050.36 225
2050.46 228
2050.56 230
2050.67 231
2050.77 231
2050.87 231
2050.98 230
2051.08 229
2051.19 229
2051.29 228
2051.39 225
2051.50 221
2051.60 214
2051.71 204
2051.81 192
2051.91 179
2052.02 167
2052.12 157
2052.22 149
2052.33 144
2052.43 142
2052.54 142
2052.64 143
2052.74 143
2052.85 143
2052.95 140
2053.06 134
2053.16 125
2053.26 114
2053.37 101
2053.47 90
2053.57 82
2053.68 79
2053.78 81
2053.89 87
2053.99 97
2054.09 106
2054.20 113
2054.30 118
2054.41 119
2054.51 120
2054.61 121
2054.72 126
2054.82 134
2054.93 145
2055.03 157
2055.13 168
2055.24 174
2055.34 175
2055.44 170
2055.55 160
2055.65 146
2055.76 131
2055.86 116
2055.96 104
2056.07 95
2056.17 89
2056.28 86
2056.38 85
2056.48 85
2056.59 87
2056.69 91
2056.80 95
2056.90 101
2057.00 106
2057.11 111
2057.21 113
2057.32 113
2057.42 109
2057.52 103
2057.63 95
2057.73 85
2057.84 75
2057.94 63
2058.04 52
2058.15 40
2058.25 28
2058.36 16
2058.46 5
2058.56 0
2058.67 0
2058.77 0
2058.88 0
2058.98 0
2059.08 0
2059.19 0
2059.29 0
2059.40 5
2059.50 15
2059.60 22
2059.71 27
2059.81 28
2059.92 27
2060.02 24
2060.12 21
2060.23 17
2060.33 15
2060.44 14
2060.54 14
2060.64 15
2060.75 19
2060.85 24
2060.96 30
2061.06 38
2061.16 46
2061.27 54
2061.37 62
2061.48 68
2061.58 74
2061.68 80
2061.79 85
2061.89 92
2062.00 99
2062.10 107
2062.20 114
2062.31 119
2062.41 124
2062.52 127
2062.62 128
2062.73 127
2062.83 125
2062.93 120
2063.04 114
2063.14 105
2063.25 95
2063.35 83
2063.45 72
2063.56 60
2063.66 49
2063.77 38
2063.87 29
2063.97 22
2064.08 16
2064.18 13
2064.29 11
2064.39 11
2064.50 12
2064.60 13
2064.70 13
2064.81 13
2064.91 13
2065.02 13
2065.12 15
2065.22 18
2065.33 24
2065.43 32
2065.54 42
2065.64 53
2065.75 63
2065.85 72
2065.95 79
2066.06 84
2066.16 86
2066.27 87
2066.37 85
2066.47 83
2066.58 81
2066.68 80
2066.79 81
2066.89 84
2067.00 89
2067.10 96
2067.20 104
2067.31 111
2067.41 117
2067.52 120
2067.62 122
2067.73 121
2067.83 120
2067.93 120
2068.04 120
2068.14 123
2068.25 127
2068.35 133
2068.45 141
2068.56 148
2068.66 156
2068.77 163
2068.87 169
2068.98 172
2069.08 173
2069.18 171
2069.29 165
2069.39 154
2069.50 140
2069.60 123
2069.71 106
2069.81 90
2069.91 76
2070.02 65
2070.12 58
2070.23 54
2070.33 51
2070.44 49
2070.54 48
2070.64 45
2070.75 42
2070.85 39
2070.96 37
2071.06 36
2071.17 39
2071.27 45
2071.37 55
2071.48 67
2071.58 81
2071.69 94
2071.79 104
2071.90 111
2072.00 114
2072.10 115
2072.21 114
2072.31 114
2072.42 113
2072.52 113
2072.63 112
2072.73 108
2072.84 101
2072.94 90
2073.04 76
2073.15 62
2073.25 49
2073.36 39
2073.46 34
2073.57 34
2073.67 41
2073.77 52
2073.88 67
2073.98 82
2074.09 98
2074.19 112
2074.30 123
2074.40 130
2074.51 134
2074.61 133
2074.71 128
2074.82 120
2074.92 108
2075.03 94
2075.13 80
2075.24 66
2075.34 54
2075.44 45
2075.55 37
2075.65 31
2075.76 25
2075.86 18
2075.97 11
2076.07 4
2076.18 0
2076.28 0
2076.38 0
2076.49 1
2076.59 8
2076.70 17
2076.80 25
2076.91 32
2077.01 38
2077.12 42
2077.22 46
2077.32 51
2077.43 56
2077.53 62
2077.64 69
2077.74 75
2077.85 80
2077.95 84
2078.06 85
2078.16 85
2078.27 85
2078.37 86
2078.47 89
2078.58 96
2078.68 105
2078.79 117
2078.89 131
2079.00 145
2079.10 157
2079.21 164
2079.31 166
2079.41 161
2079.52 151
2079.62 136
2079.73 120
2079.83 106
2079.94 95
2080.04 90
2080.15 89
2080.25 92
2080.36 97
2080.46 102
2080.56 105
2080.67 106
2080.77 104
2080.88 100
2080.98 95
2081.09 89
2081.19 83
2081.30 76
2081.40 70
2081.51 63
2081.61 55
2081.71 48
2081.82 40
2081.92 32
2082.03 25
2082.13 17
2082.24 10
2082.34 3
2082.45 0
2082.55 0
2082.66 0
2082.76 0
2082.87 0
2082.97 0
2083.07 0
2083.18 0
2083.28 5
2083.39 18
2083.49 32
2083.60 46
2083.70 59
2083.81 71
2083.91 81
2084.02 90
2084.12 96
2084.23 100
2084.33 103
2084.43 104
2084.54 105
2084.64 106
2084.75 108
2084.85 112
2084.96 117
2085.06 121
2085.17 124
2085.27 125
2085.38 123
2085.48 119
2085.59 113
2085.69 106
2085.80 101
2085.90 98
2086.00 98
2086.11 101
2086.21 108
2086.32 119
2086.42 131
2086.53 146
2086.63 161
2086.74 175
2086.84 186
2086.95 192
2087.05 191
2087.16 185
2087.26 172
2087.37 155
2087.47 138
2087.58 121
2087.68 109
2087.78 101
2087.89 99
2087.99 101
2088.10 105
2088.20 110
2088.31 115
2088.41 118
2088.52 119
2088.62 117
2088.73 114
2088.83 109
2088.94 105
2089.04 102
2089.15 103
2089.25 108
2089.36 117
2089.46 128
2089.57 140
2089.67 150
2089.78 155
2089.88 155
2089.98 150
2090.09 142
2090.19 133
2090.30 125
2090.40 118
2090.51 114
2090.61 110
2090.72 107
2090.82 104
2090.93 99
2091.03 95
2091.14 91
2091.24 87
2091.35 83
2091.45 78
2091.56 73
2091.66 65
2091.77 56
2091.87 45
2091.98 34
2092.08 26
2092.19 21
2092.29 21
2092.40 27
2092.50 38
2092.61 52
2092.71 68
2092.81 82
2092.92 95
2093.02 103
2093.13 108
2093.23 110
2093.34 110
2093.44 108
2093.55 107
2093.65 106
2093.76 107
2093.86 108
2093.97 109
2094.07 109
2094.18 107
2094.28 101
2094.39 93
2094.49 81
2094.60 68
2094.70 57
2094.81 47
2094.91 40
2095.02 37
2095.12 36
2095.23 37
2095.33 39
2095.44 42
2095.54 44
2095.65 46
2095.75 49
2095.86 50
2095.96 51
2096.07 49
2096.17 47
2096.28 43
2096.38 39
2096.49 34
2096.59 29
2096.70 24
2096.80 19
2096.91 12
2097.01 6
2097.12 0
2097.22 0
2097.33 0
2097.43 0
2097.54 0
2097.64 0
2097.75 8
2097.85 20
2097.96 32
2098.06 43
2098.17 50
2098.27 54
2098.38 54
2098.48 52
2098.59 48
2098.69 46
2098.80 46
2098.90 49
2099.01 54
2099.11 60
2099.22 65
2099.32 69
2099.43 70
2099.53 68
2099.64 65
2099.74 61
2099.85 57
2099.95 54
2100.06 53
2100.16 52
2100.27 49
2100.37 46
2100.48 40
2100.58 33
2100.69 25
2100.79 18
2100.90 11
2101.00 6
2101.11 2
2101.21 0
2101.32 0
2101.42 0
2101.53 0
2101.63 0
2101.74 0
2101.84 0
2101.95 0
2102.05 4
2102.16 13
2102.26 20
2102.37 25
2102.47 26
2102.58 24
2102.68 21
2102.79 17
2102.89 13
2103.00 12
2103.10 12
2103.21 16
2103.31 22
2103.42 31
2103.52 41
2103.63 53
2103.73 66
2103.84 79
2103.94 92
2104.05 102
2104.15 109
2104.26 111
2104.36 109
2104.47 102
2104.58 91
2104.68 78
2104.79 66
2104.89 54
2105.00 45
2105.10 38
2105.21 33
2105.31 29
2105.42 26
2105.52 23
2105.63 20
2105.73 15
2105.84 11
2105.94 6
2106.05 2
2106.15 0
2106.26 0
2106.36 0
2106.47 0
2106.57 0
2106.68 0
2106.78 0
2106.89 0
2106.99 0
2107.10 0
2107.20 5
2107.31 16
2107.42 31
2107.52 47
2107.63 64
2107.73 78
2107.84 88
2107.94 95
2108.05 98
2108.15 100
2108.26 101
2108.36 103
2108.47 106
2108.57 109
2108.68 110
2108.78 110
2108.89 106
2108.99 100
2109.10 93
2109.20 85
2109.31 77
2109.41 71
2109.52 67
2109.63 65
2109.73 65
2109.84 64
2109.94 64
2110.05 64
2110.15 63
2110.26 63
2110.36 63
2110.47 64
2110.57 67
2110.68 71
2110.78 77
2110.89 82
2110.99 87
2111.10 91
2111.20 92
2111.31 89
2111.42 84
2111.52 76
2111.63 68
2111.73 61
2111.84 55
2111.94 53
2112.05 55
2112.15 60
2112.26 67
2112.36 75
2112.47 82
2112.57 86
2112.68 89
2112.78 89
2112.89 88
2113.00 85
2113.10 81
2113.21 76
2113.31 70
2113.42 64
2113.52 59
2113.63 54
2113.73 52
2113.84 51
2113.94 51
2114.05 50
2114.15 48
2114.26 44
2114.37 37
2114.47 30
2114.58 22
2114.68 16
2114.79 12
2114.89 10
2115.00 11
2115.10 15
2115.21 21
2115.31 30
2115.42 39
2115.53 50
2115.63 61
2115.74 71
2115.84 80
2115.95 86
2116.05 90
2116.16 90
2116.26 87
2116.37 82
2116.47 74
2116.58 66
2116.68 59
2116.79 54
2116.90 51
2117.00 49
2117.11 48
2117.21 47
2117.32 44
2117.42 40
2117.53 33
2117.63 26
2117.74 20
2117.84 15
2117.95 13
2118.06 12
2118.16 14
2118.27 16
2118.37 18
2118.48 20
2118.58 22
2118.69 24
2118.79 27
2118.90 32
2119.01 39
2119.11 47
2119.22 57
2119.32 68
2119.43 80
2119.53 91
2119.64 102
2119.74 110
2119.85 116
2119.96 117
2120.06 114
2120.17 107
2120.27 97
2120.38 88
2120.48 80
2120.59 76
2120.69 77
2120.80 81
2120.91 88
2121.01 96
2121.12 104
2121.22 111
2121.33 119
2121.43 126
2121.54 134
2121.64 142
2121.75 149
2121.86 153
2121.96 152
2122.07 147
2122.17 136
2122.28 121
2122.38 104
2122.49 86
2122.59 68
2122.70 53
2122.81 40
2122.91 30
2123.02 24
2123.12 22
2123.23 22
2123.33 24
2123.44 29
2123.54 33
2123.65 38
2123.76 43
2123.86 47
2123.97 51
2124.07 54
2124.18 56
2124.28 56
2124.39 56
2124.50 54
2124.60 50
2124.71 44
2124.81 36
2124.92 26
2125.02 15
2125.13 2
2125.24 0
2125.34 0
2125.45 0
2125.55 0
2125.66 0
2125.76 0
2125.87 0
2125.97 8
2126.08 24
2126.19 38
2126.29 49
2126.40 56
2126.50 60
2126.61 60
2126.71 58
2126.82 53
2126.93 47
2127.03 41
2127.14 36
2127.24 33
2127.35 33
2127.45 35
2127.56 39
2127.67 44
2127.77 49
2127.88 54
2127.98 57
2128.09 60
2128.19 61
2128.30 61
2128.41 59
2128.51 54
2128.62 47
2128.72 37
2128.83 24
2128.94 11
2129.04 0
2129.15 0
2129.25 0
2129.36 0
2129.46 0
2129.57 0
2129.68 0
2129.78 0
2129.89 9
2129.99 17
2130.10 21
2130.20 22
2130.31 20
2130.42 18
2130.52 16
2130.63 16
2130.73 19
2130.84 24
2130.94 30
2131.05 35
2131.16 38
2131.26 39
2131.37 37
2131.47 34
2131.58 31
2131.69 28
2131.79 25
2131.90 24
2132.00 23
2132.11 23
2132.21 25
2132.32 28
2132.43 32
2132.53 39
2132.64 46
2132.74 54
2132.85 60
2132.96 65
2133.06 67
2133.17 68
2133.27 68
2133.38 70
2133.49 74
2133.59 81
2133.70 91
2133.80 104
2133.91 117
2134.01 131
2134.12 142
2134.23 152
2134.33 160
2134.44 166
2134.54 170
2134.65 174
2134.76 176
2134.86 175
2134.97 171
2135.07 162
2135.18 150
2135.29 135
2135.39 119
2135.50 103
2135.60 88
2135.71 75
2135.81 64
2135.92 54
2136.03 46
2136.13 38
2136.24 32
2136.34 26
2136.45 22
2136.56 20
2136.66 19
2136.77 21
2136.87 25
2136.98 30
2137.09 36
2137.19 41
2137.30 43
2137.40 42
2137.51 36
2137.62 25
2137.72 10
2137.83 0
2137.93 0
2138.04 0
2138.15 0
2138.25 0
2138.36 0
2138.46 0
2138.57 2
2138.68 8
2138.78 12
2138.89 16
2138.99 22
2139.10 31
2139.21 42
2139.31 56
2139.42 69
2139.52 80
2139.63 86
2139.74 87
2139.84 83
2139.95 76
2140.05 67
2140.16 60
2140.27 54
2140.37 49
2140.48 47
2140.58 45
2140.69 43
2140.80 40
2140.90 35
2141.01 28
2141.11 19
2141.22 8
2141.33 0
2141.43 0
2141.54 0
2141.64 0
2141.75 0
2141.86 0
2141.96 0
2142.07 0
2142.18 7
2142.28 19
2142.39 31
2142.49 42
2142.60 52
2142.71 59
2142.81 63
2142.92 64
2143.02 62
2143.13 57
2143.24 51
2143.34 44
2143.45 38
2143.55 33
2143.66 28
2143.77 24
2143.87 21
2143.98 17
2144.09 14
2144.19 13
2144.30 13
2144.40 16
2144.51 21
2144.62 28
2144.72 35
2144.83 40
2144.93 44
2145.04 45
2145.15 44
2145.25 42
2145.36 41
2145.47 42
2145.57 44
2145.68 46
2145.78 48
2145.89 47
2146.00 42
2146.10 36
2146.21 28
2146.31 21
2146.42 17
2146.53 17
2146.63 21
2146.74 28
2146.85 36
2146.95 46
2147.06 53
2147.16 58
2147.27 59
2147.38 57
2147.48 51
2147.59 44
2147.70 36
2147.80 28
2147.91 23
2148.01 19
2148.12 17
2148.23 18
2148.33 19
2148.44 20
2148.55 22
2148.65 23
2148.76 24
2148.86 23
2148.97 22
2149.08 20
2149.18 18
2149.29 18
2149.40 20
2149.50 24
2149.61 32
2149.71 43
2149.82 55
2149.93 69
2150.03 81
2150.14 94
2150.25 105
2150.35 115
2150.46 125
2150.56 133
2150.67 141
2150.78 147
2150.88 151
2150.99 151
2151.10 147
2151.20 140
2151.31 130
2151.41 118
2151.52 106
2151.63 97
2151.73 90
2151.84 87
2151.95 87
2152.05 90
2152.16 95
2152.27 100
2152.37 104
2152.48 107
2152.58 109
2152.69 111
2152.80 111
2152.90 111
2153.01 111
2153.12 112
2153.22 115
2153.33 119
2153.44 126
2153.54 135
2153.65 145
2153.75 155
2153.86 163
2153.97 168
2154.07 169
2154.18 166
2154.29 159
2154.39 148
2154.50 134
2154.61 117
2154.71 99
2154.82 81
2154.92 63
2155.03 46
2155.14 31
2155.24 17
2155.35 6
2155.46 0
2155.56 0
2155.67 0
2155.78 0
2155.88 0
2155.99 0
2156.10 0
2156.20 0
2156.31 0
2156.41 8
2156.52 16
2156.63 24
2156.73 30
2156.84 35
2156.95 36
2157.05 35
2157.16 32
2157.27 28
2157.37 25
2157.48 23
2157.59 22
2157.69 23
2157.80 26
2157.90 30
2158.01 35
2158.12 41
2158.22 46
2158.33 51
2158.44 56
2158.54 58
2158.65 58
2158.76 57
2158.86 56
2158.97 55
2159.08 56
2159.18 60
2159.29 66
2159.40 73
2159.50 81
2159.61 88
2159.72 91
2159.82 91
2159.93 88
2160.03 83
2160.14 76
2160.25 69
2160.35 64
2160.46 62
2160.57 64
2160.67 70
2160.78 81
2160.89 95
2160.99 111
2161.10 125
2161.21 137
2161.31 145
2161.42 148
2161.53 146
2161.63 141
2161.74 134
2161.85 127
2161.95 120
2162.06 113
2162.17 108
2162.27 103
2162.38 99
2162.49 96
2162.59 96
2162.70 97
2162.81 100
2162.91 104
2163.02 108
2163.13 109
2163.23 108
2163.34 104
2163.44 100
2163.55 96
2163.66 94
2163.76 94
2163.87 96
2163.98 98
2164.08 100
2164.19 100
2164.30 98
2164.40 96
2164.51 93
2164.62 91
2164.72 92
2164.83 96
2164.94 101
2165.04 106
2165.15 111
2165.26 113
2165.36 112
2165.47 107
2165.58 99
2165.68 88
2165.79 78
2165.90 69
2166.00 64
2166.11 62
2166.22 64
2166.32 70
2166.43 79
2166.54 89
2166.64 99
2166.75 110
2166.86 120
2166.96 128
2167.07 135
2167.18 142
2167.28 148
2167.39 156
2167.50 164
2167.60 172
2167.71 179
2167.82 184
2167.92 185
2168.03 182
2168.14 173
2168.25 159
2168.35 142
2168.46 122
2168.57 103
2168.67 87
2168.78 75
2168.89 69
2168.99 70
2169.10 75
2169.21 83
2169.31 92
2169.42 100
2169.53 106
2169.63 109
2169.74 110
2169.85 110
2169.95 109
2170.06 108
2170.17 105
2170.27 101
2170.38 95
2170.49 86
2170.59 74
2170.70 61
2170.81 47
2170.91 32
2171.02 18
2171.13 6
2171.23 0
2171.34 0
2171.45 0
2171.55 0
2171.66 0
2171.77 2
2171.88 13
2171.98 25
2172.09 38
2172.20 51
2172.30 62
2172.41 73
2172.52 82
2172.62 90
2172.73 97
2172.84 101
2172.94 102
2173.05 101
2173.16 98
2173.26 92
2173.37 86
2173.48 78
2173.58 71
2173.69 65
2173.80 59
2173.91 54
2174.01 51
2174.12 48
2174.23 47
2174.33 46
2174.44 46
2174.55 46
2174.65 46
2174.76 46
2174.87 47
2174.97 48
2175.08 51
2175.19 54
2175.29 57
2175.40 59
2175.51 60
2175.62 59
2175.72 56
2175.83 52
2175.94 48
2176.04 46
2176.15 45
2176.26 46
2176.36 48
2176.47 51
2176.58 52
2176.68 54
2176.79 54
2176.90 55
2177.01 56
2177.11 58
2177.22 58
2177.33 57
2177.43 52
2177.54 44
2177.65 32
2177.75 18
2177.86 3
2177.97 0
2178.08 0
2178.18 0
2178.29 0
2178.40 0
2178.50 0
2178.61 0
2178.72 0
2178.82 10
2178.93 22
2179.04 34
2179.15 43
2179.25 51
2179.36 58
2179.47 64
2179.57 73
2179.68 83
2179.79 94
2179.89 106
2180.00 114
2180.11 119
2180.22 119
2180.32 114
2180.43 105
2180.54 94
2180.64 83
2180.75 72
2180.86 62
2180.96 53
2181.07 43
2181.18 31
2181.29 18
2181.39 5
2181.50 0
2181.61 0
2181.71 0
2181.82 0
2181.93 2
2182.04 21
2182.14 45
2182.25 69
2182.36 91
2182.46 107
2182.57 117
2182.68 119
2182.78 114
2182.89 103
2183.00 91
2183.11 80
2183.21 73
2183.32 71
2183.43 73
2183.53 80
2183.64 88
2183.75 95
2183.86 99
2183.96 99
2184.07 96
2184.18 92
2184.28 87
2184.39 86
2184.50 88
2184.61 94
2184.71 103
2184.82 113
2184.93 120
2185.03 125
2185.14 126
2185.25 125
2185.36 122
2185.46 120
2185.57 119
2185.68 119
2185.78 118
2185.89 117
2186.00 112
2186.11 105
2186.21 95
2186.32 83
2186.43 72
2186.53 64
2186.64 60
2186.75 61
2186.86 65
2186.96 72
2187.07 78
2187.18 81
2187.28 78
2187.39 68
2187.50 53
2187.61 35
2187.71 17
2187.82 1
2187.93 0
2188.04 0
2188.14 0
2188.25 0
2188.36 9
2188.46 20
2188.57 29
2188.68 36
2188.79 40
2188.89 43
2189.00 45
2189.11 49
2189.21 55
2189.32 63
2189.43 72
2189.54 82
2189.64 92
2189.75 99
2189.86 105
2189.97 108
2190.07 111
2190.18 113
2190.29 115
2190.39 118
2190.50 122
2190.61 126
2190.72 129
2190.82 129
2190.93 125
2191.04 118
2191.15 106
2191.25 92
2191.36 76
2191.47 61
2191.57 46
2191.68 34
2191.79 25
2191.90 17
2192.00 11
2192.11 6
2192.22 2
2192.33 0
2192.43 0
2192.54 0
2192.65 0
2192.76 0
2192.86 0
2192.97 3
2193.08 11
2193.18 20
2193.29 30
2193.40 39
2193.51 46
2193.61 51
2193.72 55
2193.83 56
2193.94 54
2194.04 50
2194.15 45
2194.26 38
2194.37 32
2194.47 27
2194.58 23
2194.69 22
2194.79 25
2194.90 30
2195.01 38
2195.12 48
2195.22 58
2195.33 69
2195.44 79
2195.55 86
2195.65 92
2195.76 95
2195.87 95
2195.98 94
2196.08 92
2196.19 89
2196.30 85
2196.41 81
2196.51 77
2196.62 73
2196.73 69
2196.84 67
2196.94 66
2197.05 67
2197.16 68
2197.27 71
2197.37 73
2197.48 74
2197.59 75
2197.70 75
2197.80 75
2197.91 76
2198.02 77
2198.12 79
2198.23 81
2198.34 82
2198.45 82
2198.55 81
2198.66 80
2198.77 77
2198.88 75
2198.98 73
2199.09 73
2199.20 73
2199.31 75
2199.41 77
2199.52 80
2199.63 83
2199.74 85
2199.84 86
2199.95 85
2200.06 81
2200.17 75
2200.27 65
2200.38 53
2200.49 40
2200.60 26
2200.70 14
2200.81 4
2200.92 0
2201.03 0
2201.13 0
2201.24 7
2201.35 20
2201.46 37
2201.57 56
2201.67 73
2201.78 88
2201.89 98
2202.00 103
2202.10 104
2202.21 102
2202.32 100
2202.43 98
2202.53 99
2202.64 100
2202.75 102
2202.86 102
2202.96 99
2203.07 94
2203.18 85
2203.29 76
2203.39 67
2203.50 59
2203.61 54
2203.72 51
2203.82 51
2203.93 52
2204.04 54
2204.15 58
2204.25 61
2204.36 63
2204.47 64
2204.58 62
2204.69 57
2204.79 49
2204.90 39
2205.01 30
2205.12 22
2205.22 18
2205.33 18
2205.44 22
2205.55 29
2205.65 37
2205.76 43
2205.87 47
2205.98 48
2206.08 44
2206.19 39
2206.30 32
2206.41 25
2206.51 21
2206.62 21
2206.73 24
2206.84 32
2206.95 43
2207.05 55
2207.16 67
2207.27 77
2207.38 84
2207.48 88
2207.59 87
2207.70 85
2207.81 81
2207.91 77
2208.02 74
2208.13 71
2208.24 68
2208.35 66
2208.45 63
2208.56 59
2208.67 54
2208.78 50
2208.88 46
2208.99 41
2209.10 36
2209.21 30
2209.32 21
2209.42 11
2209.53 0
2209.64 0
2209.75 0
2209.85 0
2209.96 0
2210.07 0
2210.18 0
2210.28 0
2210.39 2
2210.50 13
2210.61 23
2210.72 31
2210.82 37
2210.93 39
2211.04 39
2211.15 35
2211.25 30
2211.36 25
2211.47 21
2211.58 21
2211.69 25
2211.79 34
2211.90 46
2212.01 61
2212.12 77
2212.23 92
2212.33 105
2212.44 114
2212.55 118
2212.66 117
2212.76 112
2212.87 103
2212.98 92
2213.09 81
2213.20 69
2213.30 59
2213.41 51
2213.52 45
2213.63 43
2213.73 44
2213.84 48
2213.95 55
2214.06 63
2214.17 72
2214.27 82
2214.38 91
2214.49 98
2214.60 103
2214.71 105
2214.81 104
2214.92 101
2215.03 96
2215.14 90
2215.24 85
2215.35 81
2215.46 78
2215.57 76
2215.68 75
2215.78 74
2215.89 74
2216.00 75
2216.11 76
2216.22 79
2216.32 81
2216.43 85
2216.54 87
2216.65 87
2216.76 86
2216.86 81
2216.97 75
2217.08 67
2217.19 59
2217.29 53
2217.40 49
2217.51 47
2217.62 49
2217.73 51
2217.83 54
2217.94 56
2218.05 56
2218.16 54
2218.27 50
2218.37 45
2218.48 40
2218.59 35
2218.70 30
2218.81 27
2218.91 25
2219.02 24
2219.13 26
2219.24 30
2219.35 36
2219.45 44
2219.56 54
2219.67 64
2219.78 73
2219.89 79
2219.99 83
2220.10 83
2220.21 82
2220.32 78
2220.43 74
2220.53 68
2220.64 62
2220.75 56
2220.86 50
2220.97 42
2221.07 34
2221.18 25
2221.29 16
2221.40 8
2221.51 2
2221.61 1
2221.72 4
2221.83 11
2221.94 21
2222.05 34
2222.15 47
2222.26 59
2222.37 68
2222.48 74
2222.59 78
2222.69 80
2222.80 79
2222.91 76
2223.02 72
2223.13 69
2223.24 65
2223.34 63
2223.45 61
2223.56 61
2223.67 61
2223.78 60
2223.88 58
2223.99 54
2224.10 48
2224.21 43
2224.32 39
2224.42 37
2224.53 38
2224.64 42
2224.75 49
2224.86 58
2224.96 68
2225.07 78
2225.18 90
2225.29 103
2225.40 115
2225.51 128
2225.61 140
2225.72 149
2225.83 154
2225.94 155
2226.05 151
2226.15 144
2226.26 134
2226.37 124
2226.48 114
2226.59 104
2226.69 96
2226.80 88
2226.91 81
2227.02 73
2227.13 65
2227.24 56
2227.34 47
2227.45 38
2227.56 29
2227.67 23
2227.78 18
2227.88 16
2227.99 18
2228.10 23
2228.21 29
2228.32 37
2228.43 44
2228.53 51
2228.64 56
2228.75 61
2228.86 65
2228.97 70
2229.07 75
2229.18 78
2229.29 80
2229.40 79
2229.51 75
2229.62 67
2229.72 58
2229.83 50
2229.94 44
2230.05 40
2230.16 40
2230.27 43
2230.37 47
2230.48 52
2230.59 55
2230.70 57
2230.81 58
2230.91 56
2231.02 54
2231.13 51
2231.24 48
2231.35 44
2231.46 39
2231.56 33
2231.67 28
2231.78 22
2231.89 18
2232.00 17
2232.11 19
2232.21 24
2232.32 32
2232.43 42
2232.54 53
2232.65 63
2232.76 72
2232.86 79
2232.97 84
2233.08 88
2233.19 92
2233.30 95
2233.41 98
2233.51 97
2233.62 94
2233.73 86
2233.84 75
2233.95 61
2234.06 47
2234.16 36
2234.27 30
2234.38 30
2234.49 34
2234.60 41
2234.71 47
2234.81 50
2234.92 47
2235.03 40
2235.14 31
2235.25 23
2235.36 19
2235.46 20
2235.57 27
2235.68 39
2235.79 53
2235.90 67
2236.01 78
2236.11 86
2236.22 90
2236.33 91
2236.44 90
2236.55 87
2236.66 83
2236.76 80
2236.87 77
2236.98 75
2237.09 72
2237.20 71
2237.31 69
2237.42 69
2237.52 69
2237.63 71
2237.74 73
2237.85 74
2237.96 73
2238.07 70
2238.17 64
2238.28 54
2238.39 42
2238.50 29
2238.61 17
2238.72 8
2238.83 2
2238.93 0
2239.04 0
2239.15 0
2239.26 0
2239.37 0
2239.48 0
2239.58 0
2239.69 0
2239.80 0
2239.91 0
2240.02 1
2240.13 5
2240.24 8
2240.34 10
2240.45 11
2240.56 13
2240.67 15
2240.78 18
2240.89 22
2240.99 27
2241.10 33
2241.21 38
2241.32 40
2241.43 38
2241.54 32
2241.65 23
2241.75 12
2241.86 0
2241.97 0
2242.08 0
2242.19 0
2242.30 0
2242.41 0
2242.51 2
2242.62 14
2242.73 26
2242.84 39
2242.95 51
2243.06 62
2243.17 71
2243.27 78
2243.38 83
2243.49 84
2243.60 82
2243.71 78
2243.82 71
2243.93 63
2244.03 53
2244.14 43
2244.25 33
2244.36 23
2244.47 17
2244.58 13
2244.69 13
2244.79 16
2244.90 21
2245.01 25
2245.12 29
2245.23 32
2245.34 34
2245.45 34
2245.55 35
2245.66 37
2245.77 39
2245.88 42
2245.99 45
2246.10 48
2246.21 50
2246.31 52
2246.42 54
2246.53 56
2246.64 57
2246.75 59
2246.86 59
2246.97 59
2247.08 59
2247.18 57
2247.29 55
2247.40 53
2247.51 52
2247.62 51
2247.73 50
2247.84 49
2247.94 48
2248.05 47
2248.16 45
2248.27 43
2248.38 41
2248.49 40
2248.60 41
2248.71 44
2248.81 51
2248.92 59
2249.03 68
2249.14 76
2249.25 83
2249.36 87
2249.47 88
2249.57 86
2249.68 81
2249.79 76
2249.90 72
2250.01 68
2250.12 66
2250.23 64
2250.34 61
2250.44 56
2250.55 47
2250.66 36
2250.77 22
2250.88 10
2250.99 1
2251.10 0
2251.21 2
2251.31 12
2251.42 25
2251.53 40
2251.64 53
2251.75 63
2251.86 69
2251.97 71
2252.08 72
2252.18 70
2252.29 69
2252.40 67
2252.51 64
2252.62 60
2252.73 54
2252.84 45
2252.95 34
2253.05 23
2253.16 12
2253.27 3
2253.38 0
2253.49 0
2253.60 2
2253.71 8
2253.82 16
2253.93 25
2254.03 32
2254.14 39
2254.25 45
2254.36 51
2254.47 56
2254.58 62
2254.69 67
2254.80 71
2254.90 75
2255.01 78
2255.12 79
2255.23 79
2255.34 79
2255.45 82
2255.56 86
2255.67 94
2255.78 106
2255.88 121
2255.99 138
2256.10 154
2256.21 167
2256.32 176
2256.43 179
2256.54 177
2256.65 169
2256.76 157
2256.86 143
2256.97 128
2257.08 115
2257.19 104
2257.30 96
2257.41 93
2257.52 93
2257.63 96
2257.74 99
2257.84 103
2257.95 104
2258.06 101
2258.17 96
2258.28 87
2258.39 78
2258.50 70
2258.61 64
2258.72 63
2258.82 65
2258.93 69
2259.04 73
2259.15 75
2259.26 75
2259.37 70
2259.48 62
2259.59 52
2259.70 41
2259.81 29
2259.91 18
2260.02 7
2260.13 0
2260.24 0
2260.35 0
2260.46 0
2260.57 0
2260.68 0
2260.79 0
2260.90 0
2261.00 5
2261.11 18
2261.22 30
2261.33 40
2261.44 48
2261.55 53
2261.66 55
2261.77 56
2261.88 55
2261.99 52
2262.09 49
2262.20 46
2262.31 43
2262.42 41
2262.53 40
2262.64 42
2262.75 46
2262.86 54
2262.97 64
2263.08 75
2263.18 86
2263.29 95
2263.40 103
2263.51 107
2263.62 110
2263.73 112
2263.84 114
2263.95 118
2264.06 124
2264.17 130
2264.28 136
2264.38 140
2264.49 142
2264.60 140
2264.71 136
2264.82 130
2264.93 125
2265.04 119
2265.15 115
2265.26 111
2265.37 107
2265.47 103
2265.58 99
2265.69 94
2265.80 88
2265.91 82
2266.02 75
2266.13 67
2266.24 59
2266.35 52
2266.46 46
2266.57 43
2266.68 41
2266.78 42
2266.89 45
2267.00 49
2267.11 53
2267.22 57
2267.33 61
2267.44 63
2267.55 66
2267.66 68
2267.77 69
2267.88 70
2267.98 71
2268.09 70
2268.20 67
2268.31 62
2268.42 56
2268.53 49
2268.64 41
2268.75 35
2268.86 30
2268.97 29
2269.08 31
2269.19 36
2269.29 43
2269.40 50
2269.51 56
2269.62 61
2269.73 64
2269.84 64
2269.95 64
2270.06 62
2270.17 59
2270.28 57
2270.39 56
2270.50 56
2270.61 59
2270.71 63
2270.82 68
2270.93 73
2271.04 77
2271.15 78
2271.26 76
2271.37 71
2271.48 63
2271.59 54
2271.70 44
2271.81 36
2271.92 31
2272.03 29
2272.13 32
2272.24 38
2272.35 46
2272.46 55
2272.57 63
2272.68 68
2272.79 70
2272.90 70
2273.01 67
2273.12 62
2273.23 56
2273.34 50
2273.45 45
2273.56 41
2273.66 37
2273.77 35
2273.88 33
2273.99 32
2274.10 32
2274.21 31
2274.32 30
2274.43 28
2274.54 25
2274.65 20
2274.76 14
2274.87 8
2274.98 3
2275.09 0
2275.19 0
2275.30 0
2275.41 2
2275.52 7
2275.63 12
2275.74 16
2275.85 18
2275.96 17
2276.07 13
2276.18 7
2276.29 0
2276.40 0
2276.51 0
2276.62 0
2276.73 0
2276.84 0
2276.94 0
2277.05 3
2277.16 19
2277.27 38
2277.38 58
2277.49 76
2277.60 91
2277.71 102
2277.82 110
2277.93 116
2278.04 122
2278.15 130
2278.26 140
2278.37 154
2278.48 168
2278.59 180
2278.69 189
2278.80 193
2278.91 190
2279.02 182
2279.13 168
2279.24 150
2279.35 130
2279.46 110
2279.57 90
2279.68 73
2279.79 60
2279.90 52
2280.01 50
2280.12 54
2280.23 65
2280.34 80
2280.45 99
2280.56 117
2280.66 133
2280.77 144
2280.88 148
2280.99 145
2281.10 137
2281.21 125
2281.32 112
2281.43 100
2281.54 91
2281.65 87
2281.76 88
2281.87 93
2281.98 100
2282.09 109
2282.20 118
2282.31 125
2282.42 130
2282.53 134
2282.64 138
2282.75 144
2282.85 150
2282.96 158
2283.07 166
2283.18 172
2283.29 174
2283.40 172
2283.51 165
2283.62 153
2283.73 140
2283.84 127
2283.95 115
2284.06 106
2284.17 102
2284.28 101
2284.39 102
2284.50 105
2284.61 108
2284.72 110
2284.83 111
2284.94 113
2285.05 115
2285.15 119
2285.26 123
2285.37 129
2285.48 135
2285.59 140
2285.70 143
2285.81 143
2285.92 141
2286.03 138
2286.14 133
2286.25 128
2286.36 125
2286.47 124
2286.58 125
2286.69 129
2286.80 136
2286.91 144
2287.02 155
2287.13 166
2287.24 177
2287.35 188
2287.46 197
2287.57 203
2287.68 205
2287.79 202
2287.90 195
2288.00 185
2288.11 173
2288.22 161
2288.33 150
2288.44 139
2288.55 130
2288.66 121
2288.77 112
2288.88 100
2288.99 88
2289.10 74
2289.21 60
2289.32 46
2289.43 33
2289.54 22
2289.65 12
2289.76 4
2289.87 0
2289.98 0
2290.09 0
2290.20 0
2290.31 0
2290.42 0
2290.53 10
2290.64 22
2290.75 34
2290.86 46
2290.97 57
2291.08 67
2291.19 76
2291.29 85
2291.40 94
2291.51 103
2291.62 113
2291.73 120
2291.84 123
2291.95 122
2292.06 117
2292.17 108
2292.28 96
2292.39 84
2292.50 72
2292.61 61
2292.72 53
2292.83 46
2292.94 39
2293.05 33
2293.16 28
2293.27 25
2293.38 25
2293.49 28
2293.60 35
2293.71 45
2293.82 59
2293.93 75
2294.04 90
2294.15 103
2294.26 113
2294.37 121
2294.48 126
2294.59 131
2294.70 136
2294.81 142
2294.92 151
2295.03 163
2295.14 176
2295.25 191
2295.36 207
2295.47 222
2295.58 236
2295.69 247
2295.80 256
2295.91 263
2296.02 267
2296.13 271
2296.23 273
2296.34 273
2296.45 272
2296.56 268
2296.67 261
2296.78 250
2296.89 236
2297.00 220
2297.11 204
2297.22 189
2297.33 175
2297.44 165
2297.55 157
2297.66 152
2297.77 150
2297.88 150
2297.99 151
2298.10 154
2298.21 156
2298.32 157
2298.43 156
2298.54 153
2298.65 149
2298.76 145
2298.87 141
2298.98 137
2299.09 134
2299.20 131
2299.31 127
2299.42 123
2299.53 116
2299.64 109
2299.75 100
2299.86 91
2299.97 81
2300.08 73
2300.19 66
2300.30 62
2300.41 61
2300.52 64
2300.63 72
2300.74 85
2300.85 100
2300.96 116
2301.07 131
2301.18 142
2301.29 147
2301.40 147
2301.51 141
2301.62 132
2301.73 122
2301.84 113
2301.95 108
2302.06 107
2302.17 110
2302.28 119
2302.39 131
2302.50 146
2302.61 163
2302.72 181
2302.83 198
2302.94 214
2303.05 229
2303.16 242
2303.27 253
2303.38 261
2303.49 267
2303.60 268
2303.71 265
2303.82 257
2303.93 243
2304.04 224
2304.15 201
2304.26 177
2304.37 155
2304.48 137
2304.59 124
2304.70 117
2304.81 114
2304.92 115
2305.03 115
2305.14 113
2305.25 108
2305.36 99
2305.47 88
2305.58 78
2305.69 70
2305.80 68
2305.91 72
2306.02 81
2306.13 93
2306.24 107
2306.35 119
2306.46 128
2306.57 134
2306.68 137
2306.79 138
2306.90 139
2307.01 141
2307.12 143
2307.23 145
2307.34 148
2307.45 151
2307.56 153
2307.67 155
2307.78 156
2307.89 156
2308.00 157
2308.11 158
2308.22 158
2308.33 157
2308.44 154
2308.55 149
2308.66 141
2308.77 131
2308.88 120
2308.99 109
2309.10 100
2309.21 95
2309.32 93
2309.43 94
2309.54 96
2309.65 98
2309.76 99
2309.87 97
2309.98 93
2310.10 85
2310.21 77
2310.32 67
2310.43 59
2310.54 51
2310.65 44
2310.76 39
2310.87 36
2310.98 35
2311.09 37
2311.20 40
2311.31 42
2311.42 45
2311.53 46
2311.64 46
2311.75 45
2311.86 46
2311.97 49
2312.08 55
2312.19 63
2312.30 71
2312.41 76
2312.52 78
2312.63 75
2312.74 67
2312.85 56
2312.96 46
2313.07 40
2313.18 38
2313.29 42
2313.40 51
2313.51 63
2313.62 75
2313.73 86
2313.84 95
2313.95 100
2314.06 103
2314.17 105
2314.28 105
2314.39 103
2314.50 100
2314.61 96
2314.72 89
2314.83 82
2314.94 74
2315.06 67
2315.17 62
2315.28 59
2315.39 60
2315.50 62
2315.61 67
2315.72 72
2315.83 78
2315.94 83
2316.05 87
2316.16 91
2316.27 96
2316.38 101
2316.49 108
2316.60 116
2316.71 124
2316.82 132
2316.93 140
2317.04 145
2317.15 149
2317.26 152
2317.37 153
2317.48 153
2317.59 152
2317.70 150
2317.81 148
2317.92 146
2318.03 143
2318.14 141
2318.25 138
2318.36 136
2318.48 134
2318.59 131
2318.70 127
2318.81 123
2318.92 119
2319.03 114
2319.14 111
2319.25 108
2319.36 105
2319.47 102
2319.58 98
2319.69 92
2319.80 85
2319.91 76
2320.02 67
2320.13 59
2320.24 54
2320.35 52
2320.46 54
2320.57 59
2320.68 66
2320.79 73
2320.90 79
2321.01 83
2321.12 85
2321.24 86
2321.35 86
2321.46 84
2321.57 80
2321.68 74
2321.79 66
2321.90 54
2322.01 38
2322.12 19
2322.23 0
2322.34 0
2322.45 0
2322.56 0
2322.67 0
2322.78 0
2322.89 0
2323.00 0
2323.11 1
2323.22 14
2323.33 25
2323.44 37
2323.55 47
2323.67 57
2323.78 65
2323.89 74
2324.00 81
2324.11 89
2324.22 96
2324.33 104
2324.44 111
2324.55 118
2324.66 125
2324.77 131
2324.88 136
2324.99 141
2325.10 145
2325.21 149
2325.32 152
2325.43 154
2325.54 154
2325.65 151
2325.77 145
2325.88 135
2325.99 122
2326.10 107
2326.21 94
2326.32 83
2326.43 78
2326.54 79
2326.65 86
2326.76 96
2326.87 107
2326.98 116
2327.09 122
2327.20 125
2327.31 126
2327.42 127
2327.53 130
2327.64 138
2327.76 149
2327.87 163
2327.98 177
2328.09 189
2328.20 196
2328.31 197
2328.42 193
2328.53 183
2328.64 171
2328.75 157
2328.86 141
2328.97 125
2329.08 109
2329.19 91
2329.30 74
2329.41 56
2329.52 40
2329.64 27
2329.75 19
2329.86 15
2329.97 16
2330.08 21
2330.19 30
2330.30 39
2330.41 48
2330.52 56
2330.63 60
2330.74 60
2330.85 56
2330.96 49
2331.07 42
2331.18 35
2331.30 31
2331.41 28
2331.52 29
2331.63 32
2331.74 37
2331.85 44
2331.96 51
2332.07 58
2332.18 64
2332.29 67
2332.40 67
2332.51 61
2332.62 51
2332.73 37
2332.85 23
2332.96 11
2333.07 3
2333.18 1
2333.29 5
2333.40 16
2333.51 29
2333.62 44
2333.73 58
2333.84 70
2333.95 79
2334.06 85
2334.17 89
2334.28 92
2334.40 95
2334.51 97
2334.62 100
2334.73 103
2334.84 108
2334.95 114
2335.06 120
2335.17 128
2335.28 136
2335.39 142
2335.50 146
2335.61 145
2335.72 141
2335.84 133
2335.95 121
2336.06 107
2336.17 94
2336.28 82
2336.39 73
2336.50 67
2336.61 65
2336.72 65
2336.83 67
2336.94 70
2337.05 71
2337.16 70
2337.28 67
2337.39 61
2337.50 53
2337.61 44
2337.72 36
2337.83 30
2337.94 26
2338.05 25
2338.16 26
2338.27 29
2338.38 33
2338.49 37
2338.61 40
2338.72 41
2338.83 40
2338.94 38
2339.05 34
2339.16 29
2339.27 25
2339.38 22
2339.49 22
2339.60 25
2339.71 32
2339.82 42
2339.94 54
2340.05 66
2340.16 77
2340.27 86
2340.38 90
2340.49 90
2340.60 86
2340.71 80
2340.82 73
2340.93 69
2341.04 67
2341.16 70
2341.27 77
2341.38 89
2341.49 104
2341.60 121
2341.71 138
2341.82 154
2341.93 165
2342.04 171
2342.15 171
2342.26 166
2342.38 156
2342.49 144
2342.60 130
2342.71 117
2342.82 107
2342.93 98
2343.04 92
2343.15 88
2343.26 86
2343.37 86
2343.49 87
2343.60 89
2343.71 92
2343.82 94
2343.93 96
2344.04 96
2344.15 94
2344.26 90
2344.37 86
2344.48 81
2344.59 76
2344.71 74
2344.82 72
2344.93 72
2345.04 71
2345.15 69
2345.26 64
2345.37 55
2345.48 44
2345.59 30
2345.70 16
2345.82 3
2345.93 0
2346.04 0
2346.15 0
2346.26 0
2346.37 0
2346.48 0
2346.59 0
2346.70 0
2346.82 3
2346.93 17
2347.04 31
2347.15 44
2347.26 53
2347.37 58
2347.48 58
2347.59 53
2347.70 44
2347.81 33
2347.93 22
2348.04 13
2348.15 6
2348.26 1
2348.37 0
2348.48 0
2348.59 0
2348.70 0
2348.81 2
2348.93 6
2349.04 13
2349.15 20
2349.26 29
2349.37 37
2349.48 45
2349.59 52
2349.70 58
2349.81 64
2349.93 69
2350.04 76
2350.15 84
2350.26 94
2350.37 106
2350.48 118
2350.59 131
2350.70 143
2350.81 152
2350.93 156
2351.04 155
2351.15 148
2351.26 135
2351.37 118
2351.48 100
2351.59 81
2351.70 65
2351.81 53
2351.93 46
2352.04 42
2352.15 41
2352.26 41
2352.37 41
2352.48 41
2352.59 39
2352.70 36
2352.81 33
2352.93 30
2353.04 28
2353.15 28
2353.26 28
2353.37 30
2353.48 31
2353.59 33
2353.70 34
2353.82 35
2353.93 36
2354.04 37
2354.15 38
2354.26 39
2354.37 39
2354.48 39
2354.59 38
2354.71 38
2354.82 39
2354.93 43
2355.04 50
2355.15 61
2355.26 75
2355.37 91
2355.48 108
2355.60 125
2355.71 139
2355.82 151
2355.93 160
2356.04 165
2356.15 167
2356.26 167
2356.37 166
2356.49 164
2356.60 162
2356.71 160
2356.82 156
2356.93 152
2357.04 145
2357.15 138
2357.26 130
2357.38 123
2357.49 117
2357.60 114
2357.71 113
2357.82 115
2357.93 118
2358.04 122
2358.15 125
2358.27 127
2358.38 128
2358.49 127
2358.60 126
2358.71 124
2358.82 120
2358.93 116
2359.05 110
2359.16 104
2359.27 96
2359.38 89
2359.49 81
2359.60 76
2359.71 72
2359.82 70
2359.94 71
2360.05 73
2360.16 75
2360.27 78
2360.38 80
2360.49 83
2360.60 88
2360.72 96
2360.83 110
2360.94 128
2361.05 151
2361.16 177
2361.27 203
2361.38 225
2361.50 242
2361.61 252
2361.72 254
2361.83 250
2361.94 242
2362.05 232
2362.16 223
2362.27 216
2362.39 213
2362.50 213
2362.61 214
2362.72 213
2362.83 210
2362.94 203
2363.05 191
2363.17 175
2363.28 159
2363.39 144
2363.50 135
2363.61 131
2363.72 134
2363.83 143
2363.95 156
2364.06 170
2364.17 184
2364.28 195
2364.39 203
2364.50 207
2364.61 208
2364.73 207
2364.84 205
2364.95 201
2365.06 197
2365.17 193
2365.28 187
2365.40 180
2365.51 172
2365.62 164
2365.73 155
2365.84 148
2365.95 141
2366.06 135
2366.18 129
2366.29 124
2366.40 118
2366.51 113
2366.62 107
2366.73 103
2366.84 99
2366.96 96
2367.07 95
2367.18 96
2367.29 98
2367.40 103
2367.51 110
2367.63 119
2367.74 128
2367.85 137
2367.96 144
2368.07 150
2368.18 155
2368.29 159
2368.41 162
2368.52 163
2368.63 163
2368.74 162
2368.85 158
2368.96 151
2369.08 143
2369.19 133
2369.30 122
2369.41 112
2369.52 102
2369.63 92
2369.74 83
2369.86 76
2369.97 72
2370.08 71
2370.19 74
2370.30 83
2370.41 95
2370.53 111
2370.64 127
2370.75 142
2370.86 155
2370.97 165
2371.08 171
2371.20 174
2371.31 176
2371.42 176
2371.53 177
2371.64 179
2371.75 180
2371.87 182
2371.98 183
2372.09 182
2372.20 179
2372.31 173
2372.42 165
2372.54 154
2372.65 143
2372.76 132
2372.87 122
2372.98 115
2373.09 110
2373.21 109
2373.32 112
2373.43 117
2373.54 125
2373.65 134
2373.76 144
2373.88 153
2373.99 160
2374.10 165
2374.21 166
2374.32 162
2374.43 153
2374.55 140
2374.66 124
2374.77 107
2374.88 91
2374.99 80
2375.10 74
2375.22 73
2375.33 76
2375.44 81
2375.55 87
2375.66 90
2375.77 92
2375.89 91
2376.00 88
2376.11 85
2376.22 82
2376.33 78
2376.44 74
2376.56 69
2376.67 64
2376.78 59
2376.89 54
2377.00 50
2377.11 47
2377.23 44
2377.34 41
2377.45 37
2377.56 31
2377.67 26
2377.79 22
2377.90 19
2378.01 20
2378.12 24
2378.23 29
2378.34 34
2378.46 37
2378.57 37
2378.68 32
2378.79 24
2378.90 13
2379.01 1
2379.13 0
2379.24 0
2379.35 0
2379.46 0
2379.57 0
2379.69 0
2379.80 0
2379.91 4
2380.02 14
2380.13 23
2380.24 29
2380.36 33
2380.47 35
2380.58 38
2380.69 43
2380.80 50
2380.92 60
2381.03 70
2381.14 78
2381.25 84
2381.36 86
2381.48 85
2381.59 81
2381.70 76
2381.81 70
2381.92 65
2382.03 61
2382.15 56
2382.26 53
2382.37 49
2382.48 46
2382.59 43
2382.71 40
2382.82 38
2382.93 38
2383.04 38
2383.15 39
2383.27 42
2383.38 45
2383.49 49
2383.60 53
2383.71 56
2383.82 59
2383.94 60
2384.05 61
2384.16 59
2384.27 57
2384.38 53
2384.50 49
2384.61 45
2384.72 42
2384.83 40
2384.94 41
2385.06 44
2385.17 50
2385.28 57
2385.39 65
2385.50 72
2385.62 80
2385.73 86
2385.84 92
2385.95 98
2386.06 103
2386.18 107
2386.29 110
2386.40 110
2386.51 110
2386.62 107
2386.74 105
2386.85 102
2386.96 99
2387.07 98
2387.18 97
2387.30 97
2387.41 97
2387.52 98
2387.63 101
2387.74 107
2387.86 115
2387.97 126
2388.08 138
2388.19 150
2388.30 160
2388.42 167
2388.53 170
2388.64 170
2388.75 168
2388.86 163
2388.98 158
2389.09 151
2389.20 143
2389.31 134
2389.42 123
2389.54 110
2389.65 96
2389.76 82
2389.87 69
2389.98 59
2390.10 51
2390.21 46
2390.32 44
2390.43 44
2390.54 48
2390.66 55
2390.77 64
2390.88 75
2390.99 89
2391.10 104
2391.22 120
2391.33 134
2391.44 145
2391.55 154
2391.66 160
2391.78 164
2391.89 169
2392.00 176
2392.11 186
2392.23 200
2392.34 216
2392.45 231
2392.56 244
2392.67 252
2392.79 256
2392.90 256
2393.01 253
2393.12 248
2393.23 245
2393.35 243
2393.46 243
2393.57 243
2393.68 246
2393.80 249
2393.91 254
2394.02 261
2394.13 269
2394.24 278
2394.36 287
2394.47 293
2394.58 295
2394.69 292
2394.80 282
2394.92 266
2395.03 246
2395.14 223
2395.25 201
2395.37 181
2395.48 165
2395.59 157
2395.70 155
2395.81 160
2395.93 168
2396.04 178
2396.15 186
2396.26 192
2396.38 194
2396.49 192
2396.60 189
2396.71 185
2396.82 181
2396.94 179
2397.05 178
2397.16 176
2397.27 172
2397.39 165
2397.50 156
2397.61 144
2397.72 132
2397.83 120
2397.95 110
2398.06 102
2398.17 95
2398.28 88
2398.40 82
2398.51 77
2398.62 73
2398.73 70
2398.84 70
2398.96 72
2399.07 77
2399.18 83
2399.29 89
2399.41 96
2399.52 104
2399.63 112
2399.74 122
2399.85 133
2399.97 146
2400.08 159
2400.19 171
2400.30 182
2400.42 192
2400.53 200
2400.64 209
2400.75 218
2400.87 228
2400.98 238
2401.09 247
2401.20 251
2401.31 250
2401.43 244
2401.54 231
2401.65 214
2401.76 196
2401.88 180
2401.99 167
2402.10 159
2402.21 155
2402.33 156
2402.44 157
2402.55 159
2402.66 159
2402.78 157
2402.89 154
2403.00 150
2403.11 146
2403.22 142
2403.34 140
2403.45 139
2403.56 138
2403.67 135
2403.79 130
2403.90 121
2404.01 109
2404.12 94
2404.24 76
2404.35 58
2404.46 41
2404.57 26
2404.69 16
2404.80 9
2404.91 6
2405.02 5
2405.14 7
2405.25 9
2405.36 12
2405.47 14
2405.58 15
2405.70 17
2405.81 19
2405.92 21
2406.03 24
2406.15 26
2406.26 28
2406.37 28
2406.48 26
2406.60 21
2406.71 15
2406.82 7
2406.93 0
2407.05 0
2407.16 0
2407.27 0
2407.38 0
2407.50 0
2407.61 0
2407.72 0
2407.83 1
2407.95 14
2408.06 31
2408.17 51
2408.28 75
2408.40 101
2408.51 126
2408.62 149
2408.73 167
2408.85 178
2408.96 182
2409.07 177
2409.18 166
2409.30 152
2409.41 135
2409.52 117
2409.63 101
2409.75 87
2409.86 74
2409.97 62
2410.08 52
2410.20 43
2410.31 35
2410.42 29
2410.53 26
2410.65 27
2410.76 31
2410.87 38
2410.98 49
2411.10 61
2411.21 73
2411.32 84
2411.43 92
2411.55 97
2411.66 99
2411.77 96
2411.88 91
2412.00 84
2412.11 74
2412.22 63
2412.33 51
2412.45 37
2412.56 23
2412.67 9
2412.79 0
2412.90 0
2413.01 0
2413.12 0
2413.24 0
2413.35 0
2413.46 0
2413.57 2
2413.69 9
2413.80 14
2413.91 17
2414.02 17
2414.14 16
2414.25 13
2414.36 11
2414.47 10
2414.59 12
2414.70 17
2414.81 26
2414.92 39
2415.04 55
2415.15 72
2415.26 90
2415.38 108
2415.49 126
2415.60 144
2415.71 160
2415.83 175
2415.94 187
2416.05 196
2416.16 200
2416.28 199
2416.39 194
2416.50 188
2416.61 181
2416.73 175
2416.84 172
2416.95 170
2417.07 169
2417.18 170
2417.29 171
2417.40 172
2417.52 173
2417.63 173
2417.74 171
2417.85 166
2417.97 157
2418.08 144
2418.19 127
2418.31 108
2418.42 90
2418.53 75
2418.64 64
2418.76 58
2418.87 58
2418.98 63
2419.09 70
2419.21 78
2419.32 87
2419.43 94
2419.55 101
2419.66 105
2419.77 109
2419.88 111
2420.00 112
2420.11 112
2420.22 111
2420.33 110
2420.45 108
2420.56 106
2420.67 105
2420.79 105
2420.90 106
2421.01 107
2421.12 108
2421.24 110
2421.35 113
2421.46 116
2421.58 119
2421.69 122
2421.80 126
2421.91 130
2422.03 132
2422.14 134
2422.25 136
2422.36 139
2422.48 142
2422.59 146
2422.70 149
2422.82 151
2422.93 151
2423.04 146
2423.15 138
2423.27 126
2423.38 112
2423.49 98
2423.61 86
2423.72 76
2423.83 69
2423.94 65
2424.06 62
2424.17 60
2424.28 61
2424.40 64
2424.51 71
2424.62 80
2424.73 92
2424.85 105
2424.96 116
2425.07 122
2425.19 122
2425.30 118
2425.41 110
2425.52 100
2425.64 92
2425.75 87
2425.86 86
2425.98 89
2426.09 95
2426.20 103
2426.31 111
2426.43 119
2426.54 123
2426.65 123
2426.77 118
2426.88 107
2426.99 90
2427.11 68
2427.22 43
2427.33 18
2427.44 0
2427.56 0
2427.67 0
2427.78 0
2427.90 0
2428.01 3
2428.12 24
2428.23 46
2428.35 68
2428.46 89
2428.57 107
2428.69 121
2428.80 132
2428.91 138
2429.03 139
2429.14 135
2429.25 126
2429.36 114
2429.48 99
2429.59 83
2429.70 68
2429.82 54
2429.93 43
2430.04 36
2430.16 31
2430.27 29
2430.38 28
2430.49 28
2430.61 28
2430.72 29
2430.83 31
2430.95 35
2431.06 41
2431.17 48
2431.29 58
2431.40 68
2431.51 79
2431.62 89
2431.74 98
2431.85 104
2431.96 109
2432.08 111
2432.19 111
2432.30 110
2432.42 107
2432.53 103
2432.64 98
2432.75 91
2432.87 83
2432.98 74
2433.09 65
2433.21 58
2433.32 54
2433.43 55
2433.55 61
2433.66 72
2433.77 88
2433.89 108
2434.00 127
2434.11 143
2434.22 154
2434.34 159
2434.45 157
2434.56 148
2434.68 135
2434.79 121
2434.90 107
2435.02 95
2435.13 87
2435.24 84
2435.36 84
2435.47 87
2435.58 90
2435.69 93
2435.81 93
2435.92 91
2436.03 86
2436.15 82
2436.26 78
2436.37 76
2436.49 77
2436.60 81
2436.71 85
2436.83 87
2436.94 86
2437.05 79
2437.17 68
2437.28 53
2437.39 37
2437.51 21
2437.62 9
2437.73 1
2437.84 0
2437.96 0
2438.07 0
2438.18 0
2438.30 5
2438.41 11
2438.52 19
2438.64 28
2438.75 39
2438.86 49
2438.98 59
2439.09 68
2439.20 75
2439.32 80
2439.43 83
2439.54 84
2439.66 85
2439.77 84
2439.88 83
2440.00 81
2440.11 79
2440.22 75
2440.34 71
2440.45 65
2440.56 60
2440.67 55
2440.79 52
2440.90 51
2441.01 53
2441.13 57
2441.24 63
2441.35 68
2441.47 73
2441.58 75
2441.69 74
2441.81 71
2441.92 65
2442.03 60
2442.15 55
2442.26 53
2442.37 54
2442.49 56
2442.60 60
2442.71 63
2442.83 65
2442.94 64
2443.05 59
2443.17 51
2443.28 41
2443.39 30
2443.51 18
2443.62 7
2443.73 0
2443.85 0
2443.96 0
2444.07 0
2444.19 0
2444.30 0
2444.41 0
2444.53 0
2444.64 1
2444.75 15
2444.87 29
2444.98 41
2445.09 50
2445.21 54
2445.32 55
2445.43 53
2445.55 52
2445.66 51
2445.77 52
2445.89 56
2446.00 61
2446.11 66
2446.23 70
2446.34 73
2446.45 73
2446.57 70
2446.68 63
2446.79 55
2446.91 44
2447.02 33
2447.13 24
2447.25 17
2447.36 15
2447.47 17
2447.59 22
2447.70 30
2447.81 38
2447.93 48
2448.04 57
2448.15 65
2448.27 72
2448.38 79
2448.49 85
2448.61 89
2448.72 92
2448.83 95
2448.95 99
2449.06 105
2449.18 113
2449.29 124
2449.40 135
2449.52 146
2449.63 154
2449.74 157
2449.86 155
2449.97 148
2450.08 139
2450.20 129
2450.31 120
2450.42 112
2450.54 105
2450.65 100
2450.76 96
2450.88 91
2450.99 86
2451.10 81
2451.22 77
2451.33 75
2451.44 74
2451.56 75
2451.67 78
2451.78 81
2451.90 85
2452.01 90
2452.13 95
2452.24 101
2452.35 109
2452.47 116
2452.58 124
2452.69 130
2452.81 133
2452.92 131
2453.03 125
2453.15 114
2453.26 100
2453.37 85
2453.49 72
2453.60 61
2453.71 54
2453.83 50
2453.94 48
2454.06 47
2454.17 44
2454.28 40
2454.40 33
2454.51 25
2454.62 16
2454.74 8
2454.85 2
2454.96 0
2455.08 0
2455.19 0
2455.30 0
2455.42 0
2455.53 0
2455.65 0
2455.76 0
2455.87 0
2455.99 3
2456.10 6
2456.21 9
2456.33 13
2456.44 16
2456.55 19
2456.67 22
2456.78 25
2456.89 29
2457.01 32
2457.12 35
2457.24 37
2457.35 39
2457.46 41
2457.58 43
2457.69 47
2457.80 53
2457.92 61
2458.03 69
2458.14 78
2458.26 85
2458.37 90
2458.49 90
2458.60 86
2458.71 79
2458.83 70
2458.94 60
2459.05 52
2459.17 47
2459.28 47
2459.39 52
2459.51 60
2459.62 71
2459.74 82
2459.85 93
2459.96 101
2460.08 107
2460.19 111
2460.30 114
2460.42 117
2460.53 119
2460.65 121
2460.76 122
2460.87 121
2460.99 120
2461.10 117
2461.21 114
2461.33 111
2461.44 111
2461.56 113
2461.67 117
2461.78 122
2461.90 126
2462.01 129
2462.12 131
2462.24 131
2462.35 131
2462.47 132
2462.58 134
2462.69 139
2462.81 144
2462.92 150
2463.03 156
2463.15 160
2463.26 163
2463.38 164
2463.49 165
2463.60 167
2463.72 171
2463.83 176
2463.94 182
2464.06 188
2464.17 192
2464.29 193
2464.40 191
2464.51 185
2464.63 178
2464.74 172
2464.85 167
2464.97 164
2465.08 163
2465.20 162
2465.31 161
2465.42 158
2465.54 154
2465.65 149
2465.76 145
2465.88 144
2465.99 146
2466.11 151
2466.22 159
2466.33 167
2466.45 176
2466.56 185
2466.68 194
2466.79 201
2466.90 208
2467.02 212
2467.13 214
2467.24 212
2467.36 207
2467.47 199
2467.59 191
2467.70 183
2467.81 177
2467.93 174
2468.04 174
2468.16 175
2468.27 178
2468.38 181
2468.50 184
2468.61 185
2468.72 185
2468.84 183
2468.95 179
2469.07 173
2469.18 166
2469.29 158
2469.41 151
2469.52 146
2469.64 144
2469.75 145
2469.86 149
2469.98 154
2470.09 159
2470.21 162
2470.32 164
2470.43 163
2470.55 160
2470.66 157
2470.78 153
2470.89 150
2471.00 149
2471.12 148
2471.23 148
2471.34 149
2471.46 149
2471.57 148
2471.69 146
2471.80 144
2471.91 140
2472.03 137
2472.14 133
2472.26 129
2472.37 124
2472.48 118
2472.60 109
2472.71 98
2472.83 84
2472.94 69
2473.05 55
2473.17 44
2473.28 37
2473.40 34
2473.51 35
2473.62 38
2473.74 43
2473.85 46
2473.97 47
2474.08 46
2474.19 41
2474.31 34
2474.42 26
2474.54 16
2474.65 7
2474.76 0
2474.88 0
2474.99 0
2475.11 0
2475.22 0
2475.33 0
2475.45 0
2475.56 0
2475.68 2
2475.79 4
2475.90 7
2476.02 9
2476.13 10
2476.25 10
2476.36 9
2476.48 10
2476.59 11
2476.70 14
2476.82 19
2476.93 25
2477.05 32
2477.16 38
2477.27 43
2477.39 47
2477.50 49
2477.62 51
2477.73 52
2477.84 55
2477.96 59
2478.07 65
2478.19 73
2478.30 80
2478.41 86
2478.53 91
2478.64 95
2478.76 97
2478.87 98
2478.99 98
2479.10 97
2479.21 95
2479.33 92
2479.44 87
2479.56 80
2479.67 71
2479.78 62
2479.90 52
2480.01 43
2480.13 35
2480.24 29
2480.35 23
2480.47 19
2480.58 17
2480.70 18
2480.81 21
2480.93 27
2481.04 34
2481.15 43
2481.27 50
2481.38 57
2481.50 62
2481.61 65
2481.73 66
2481.84 65
2481.95 63
2482.07 60
2482.18 57
2482.30 54
2482.41 51
2482.52 48
2482.64 47
2482.75 46
2482.87 47
2482.98 49
2483.10 50
2483.21 51
2483.32 51
2483.44 50
2483.55 49
2483.67 47
2483.78 47
2483.90 48
2484.01 52
2484.12 58
2484.24 66
2484.35 75
2484.47 86
2484.58 96
2484.69 107
2484.81 117
2484.92 126
2485.04 132
2485.15 134
2485.27 132
2485.38 126
2485.49 116
2485.61 102
2485.72 87
2485.84 71
2485.95 57
2486.07 44
2486.18 35
2486.29 30
2486.41 28
2486.52 29
2486.64 32
2486.75 35
2486.87 37
2486.98 36
2487.09 33
2487.21 26
2487.32 17
2487.44 7
2487.55 0
2487.67 0
2487.78 0
2487.89 0
2488.01 0
2488.12 0
2488.24 0
2488.35 0
2488.47 1
2488.58 3
2488.70 7
2488.81 13
2488.92 21
2489.04 32
2489.15 46
2489.27 61
2489.38 77
2489.50 93
2489.61 107
2489.72 121
2489.84 132
2489.95 142
2490.07 150
2490.18 157
2490.30 162
2490.41 167
2490.53 169
2490.64 169
2490.75 165
2490.87 156
2490.98 143
2491.10 127
2491.21 110
2491.33 94
2491.44 82
2491.55 73
2491.67 69
2491.78 68
2491.90 67
2492.01 65
2492.13 61
2492.24 55
2492.36 49
2492.47 44
2492.58 42
2492.70 42
2492.81 46
2492.93 51
2493.04 56
2493.16 61
2493.27 64
2493.39 64
2493.50 63
2493.61 60
2493.73 56
2493.84 52
2493.96 49
2494.07 48
2494.19 49
2494.30 55
2494.42 63
2494.53 72
2494.64 81
2494.76 85
2494.87 86
2494.99 82
2495.10 74
2495.22 65
2495.33 58
2495.45 55
2495.56 57
2495.68 65
2495.79 76
2495.90 91
2496.02 107
2496.13 123
2496.25 138
2496.36 151
2496.48 161
2496.59 167
2496.71 168
2496.82 164
2496.94 153
2497.05 137
2497.16 116
2497.28 94
2497.39 72
2497.51 52
2497.62 35
2497.74 22
2497.85 13
2497.97 7
2498.08 4
2498.20 3
2498.31 3
2498.42 7
2498.54 12
2498.65 19
2498.77 27
2498.88 35
2499.00 43
2499.11 50
2499.23 56
2499.34 60
2499.46 62
2499.57 65
2499.68 68
2499.80 71
2499.91 75
2500.03 80
2500.14 83
2500.26 85
2500.37 85
2500.49 81
2500.60 76
2500.72 69
2500.83 61
2500.95 55
2501.06 48
2501.17 42
2501.29 36
2501.40 28
2501.52 19
2501.63 11
2501.75 2
2501.86 0
2501.98 0
2502.09 0
2502.21 0
2502.32 0
2502.44 0
2502.55 0
2502.67 0
2502.78 0
2502.89 6
2503.01 16
2503.12 28
2503.24 40
2503.35 52
2503.47 64
2503.58 74
2503.70 82
2503.81 88
2503.93 93
2504.04 96
2504.16 98
2504.27 99
2504.39 98
2504.50 96
2504.61 92
2504.73 86
2504.84 80
2504.96 73
2505.07 66
2505.19 61
2505.30 57
2505.42 55
2505.53 54
2505.65 53
2505.76 53
2505.88 52
2505.99 51
2506.11 50
2506.22 49
2506.34 47
2506.45 47
2506.57 46
2506.68 47
2506.79 48
2506.91 48
2507.02 47
2507.14 44
2507.25 39
2507.37 33
2507.48 28
2507.60 25
2507.71 27
2507.83 34
2507.94 47
2508.06 62
2508.17 79
2508.29 93
2508.40 103
2508.52 109
2508.63 113
2508.75 117
2508.86 121
2508.98 127
2509.09 134
2509.21 142
2509.32 149
2509.44 155
2509.55 160
2509.66 164
2509.78 169
2509.89 174
2510.01 179
2510.12 183
2510.24 186
2510.35 185
2510.47 181
2510.58 173
2510.70 162
2510.81 150
2510.93 138
2511.04 126
2511.16 116
2511.27 109
2511.39 104
2511.50 104
2511.62 106
2511.73 113
2511.85 122
2511.96 133
2512.08 144
2512.19 153
2512.31 157
2512.42 157
2512.54 153
2512.65 145
2512.77 134
2512.88 122
2513.00 110
2513.11 100
2513.23 91
2513.34 84
2513.46 78
2513.57 72
2513.69 67
2513.80 64
2513.92 61
2514.03 60
2514.15 61
2514.26 64
2514.37 69
2514.49 75
2514.60 80
2514.72 83
2514.83 84
2514.95 82
2515.06 75
2515.18 66
2515.29 54
2515.41 41
2515.52 28
2515.64 18
2515.75 10
2515.87 6
2515.98 6
2516.10 8
2516.21 11
2516.33 13
2516.44 14
2516.56 12
2516.67 7
2516.79 0
2516.90 0
2517.02 0
2517.13 0
2517.25 0
2517.36 0
2517.48 0
2517.59 12
2517.71 31
2517.82 52
2517.94 71
2518.05 86
2518.17 97
2518.28 103
2518.40 105
2518.51 105
2518.63 106
2518.74 109
2518.86 115
2518.97 122
2519.09 129
2519.20 134
2519.32 137
2519.43 136
2519.55 132
2519.66 125
2519.78 116
2519.89 108
2520.01 100
2520.13 93
2520.24 89
2520.36 88
2520.47 90
2520.59 95
2520.70 104
2520.82 116
2520.93 129
2521.05 141
2521.16 151
2521.28 158
2521.39 161
2521.51 160
2521.62 156
2521.74 150
2521.85 145
2521.97 140
2522.08 137
2522.20 135
2522.31 133
2522.43 130
2522.54 126
2522.66 119
2522.77 110
2522.89 100
2523.00 88
2523.12 78
2523.23 70
2523.35 65
2523.46 64
2523.58 66
2523.69 70
2523.81 76
2523.92 82
2524.04 87
2524.15 90
2524.27 92
2524.38 92
2524.50 91
2524.61 90
2524.73 90
2524.84 89
2524.96 89
2525.08 88
2525.19 84
2525.31 79
2525.42 70
2525.54 59
2525.65 45
2525.77 32
2525.88 20
2526.00 10
2526.11 2
2526.23 0
2526.34 0
2526.46 0
2526.57 0
2526.69 0
2526.80 0
2526.92 0
2527.03 0
2527.15 2
2527.26 7
2527.38 11
2527.49 14
2527.61 15
2527.73 14
2527.84 13
2527.96 12
2528.07 12
2528.19 13
2528.30 15
2528.42 18
2528.53 20
2528.65 22
2528.76 24
2528.88 27
2528.99 30
2529.11 35
2529.22 42
2529.34 50
2529.45 60
2529.57 70
2529.68 79
2529.80 86
2529.92 89
2530.03 89
2530.15 85
2530.26 80
2530.38 73
2530.49 68
2530.61 64
2530.72 62
2530.84 61
2530.95 60
2531.07 59
2531.18 58
2531.30 57
2531.41 57
2531.53 58
2531.64 63
2531.76 70
2531.88 79
2531.99 89
2532.11 99
2532.22 108
2532.34 115
2532.45 119
2532.57 121
2532.68 121
2532.80 119
2532.91 116
2533.03 114
2533.14 112
2533.26 112
2533.38 113
2533.49 115
2533.61 119
2533.72 123
2533.84 125
2533.95 126
2534.07 126
2534.18 123
2534.30 120
2534.41 117
2534.53 116
2534.64 117
2534.76 121
2534.88 125
2534.99 130
2535.11 133
2535.22 132
2535.34 128
2535.45 122
2535.57 116
2535.68 109
2535.80 105
2535.91 104
2536.03 105
2536.14 107
2536.26 110
2536.38 111
2536.49 111
2536.61 108
2536.72 102
2536.84 93
2536.95 82
2537.07 71
2537.18 60
2537.30 50
2537.41 43
2537.53 39
2537.65 36
2537.76 35
2537.88 34
2537.99 31
2538.11 27
2538.22 22
2538.34 18
2538.45 15
2538.57 16
2538.68 20
2538.80 28
2538.92 37
2539.03 48
2539.15 58
2539.26 66
2539.38 72
2539.49 75
2539.61 77
2539.72 77
2539.84 76
2539.96 74
2540.07 70
2540.19 63
2540.30 55
2540.42 45
2540.53 36
2540.65 29
2540.76 26
2540.88 29
2541.00 37
2541.11 51
2541.23 67
2541.34 83
2541.46 98
2541.57 109
2541.69 116
2541.80 118
2541.92 118
2542.04 116
2542.15 113
2542.27 110
2542.38 108
2542.50 107
2542.61 106
2542.73 105
2542.84 104
2542.96 104
2543.08 104
2543.19 106
2543.31 109
2543.42 113
2543.54 119
2543.65 127
2543.77 135
2543.88 142
2544.00 147
2544.12 148
2544.23 144
2544.35 136
2544.46 125
2544.58 111
2544.69 97
2544.81 85
2544.93 77
2545.04 72
2545.16 71
2545.27 73
2545.39 77
2545.50 82
2545.62 88
2545.73 95
2545.85 101
2545.97 106
2546.08 109
2546.20 109
2546.31 104
2546.43 96
2546.54 86
2546.66 74
2546.78 64
2546.89 57
2547.01 54
2547.12 58
2547.24 66
2547.35 79
2547.47 94
2547.59 110
2547.70 125
2547.82 138
2547.93 147
2548.05 153
2548.16 157
2548.28 158
2548.40 156
2548.51 153
2548.63 147
2548.74 140
2548.86 131
2548.97 122
2549.09 113
2549.21 104
2549.32 95
2549.44 86
2549.55 77
2549.67 67
2549.78 57
2549.90 49
2550.02 43
2550.13 40
2550.25 41
2550.36 44
2550.48 49
2550.59 53
2550.71 56
2550.83 56
2550.94 54
2551.06 49
2551.17 44
2551.29 36
2551.40 28
2551.52 17
2551.64 6
2551.75 0
2551.87 0
2551.98 0
2552.10 0
2552.22 0
2552.33 0
2552.45 0
2552.56 0
2552.68 11
2552.79 25
2552.91 37
2553.03 46
2553.14 51
2553.26 54
2553.37 56
2553.49 57
2553.60 58
2553.72 60
2553.84 63
2553.95 66
2554.07 71
2554.18 75
2554.30 79
2554.42 82
2554.53 86
2554.65 90
2554.76 92
2554.88 94
2555.00 95
2555.11 93
2555.23 90
2555.34 85
2555.46 79
2555.57 73
2555.69 70
2555.81 69
2555.92 71
2556.04 74
2556.15 79
2556.27 81
2556.39 81
2556.50 77
2556.62 69
2556.73 61
2556.85 54
2556.97 52
2557.08 54
2557.20 62
2557.31 74
2557.43 88
2557.54 101
2557.66 111
2557.78 116
2557.89 117
2558.01 114
2558.12 108
2558.24 100
2558.36 91
2558.47 81
2558.59 71
2558.70 63
2558.82 56
2558.94 50
2559.05 47
2559.17 44
2559.28 43
2559.40 41
2559.52 38
2559.63 35
2559.75 32
2559.86 31
2559.98 31
2560.10 35
2560.21 42
2560.33 53
2560.44 68
2560.56 85
2560.68 102
2560.79 118
2560.91 130
2561.02 137
2561.14 138
2561.26 135
2561.37 130
2561.49 125
2561.60 125
2561.72 129
2561.84 138
2561.95 150
2562.07 163
2562.18 174
2562.30 180
2562.42 181
2562.53 176
2562.65 166
2562.76 151
2562.88 135
2563.00 118
2563.11 103
2563.23 90
2563.34 80
2563.46 75
2563.58 75
2563.69 78
2563.81 84
2563.92 92
2564.04 101
2564.16 110
2564.27 117
2564.39 123
2564.50 126
2564.62 126
2564.74 122
2564.85 115
2564.97 105
2565.08 93
2565.20 83
2565.32 74
2565.43 69
2565.55 68
2565.67 69
2565.78 73
2565.90 76
2566.01 77
2566.13 77
2566.25 75
2566.36 73
2566.48 72
2566.59 74
2566.71 78
2566.83 83
2566.94 88
2567.06 93
2567.17 95
2567.29 97
2567.41 97
2567.52 98
2567.64 100
2567.76 104
2567.87 108
2567.99 113
2568.10 116
2568.22 117
2568.34 116
2568.45 114
2568.57 110
2568.68 108
2568.80 106
2568.92 105
2569.03 106
2569.15 106
2569.27 105
2569.38 103
2569.50 100
2569.61 95
2569.73 89
2569.85 84
2569.96 79
2570.08 77
2570.20 76
2570.31 79
2570.43 84
2570.54 91
2570.66 99
2570.78 107
2570.89 113
2571.01 117
2571.13 117
2571.24 114
2571.36 107
2571.47 97
2571.59 85
2571.71 72
2571.82 59
2571.94 46
2572.05 36
2572.17 28
2572.29 22
2572.40 18
2572.52 18
2572.64 19
2572.75 23
2572.87 27
2572.98 32
2573.10 37
2573.22 43
2573.33 49
2573.45 55
2573.57 61
2573.68 67
2573.80 71
2573.92 73
2574.03 73
2574.15 71
2574.26 68
2574.38 66
2574.50 64
2574.61 65
2574.73 68
2574.85 74
2574.96 80
2575.08 87
2575.19 92
2575.31 97
2575.43 101
2575.54 106
2575.66 113
2575.78 122
2575.89 132
2576.01 142
2576.13 150
2576.24 153
2576.36 152
2576.47 144
2576.59 133
2576.71 120
2576.82 108
2576.94 101
2577.06 99
2577.17 105
2577.29 118
2577.41 137
2577.52 159
2577.64 182
2577.75 204
2577.87 221
2577.99 233
2578.10 237
2578.22 236
2578.34 231
2578.45 224
2578.57 218
2578.69 214
2578.80 213
2578.92 213
2579.03 215
2579.15 215
2579.27 214
2579.38 211
2579.50 206
2579.62 203
2579.73 201
2579.85 202
2579.97 206
2580.08 212
2580.20 219
2580.32 225
2580.43 228
2580.55 228
2580.66 227
2580.78 226
2580.90 226
2581.01 229
2581.13 236
2581.25 246
2581.36 256
2581.48 265
2581.60 270
2581.71 271
2581.83 266
2581.95 255
2582.06 240
2582.18 222
2582.29 202
2582.41 182
2582.53 163
2582.64 148
2582.76 136
2582.88 128
2582.99 123
2583.11 120
2583.23 119
2583.34 119
2583.46 119
2583.58 119
2583.69 120
2583.81 123
2583.93 127
2584.04 133
2584.16 138
2584.28 143
2584.39 145
2584.51 144
2584.62 139
2584.74 131
2584.86 121
2584.97 111
2585.09 100
2585.21 90
2585.32 81
2585.44 74
2585.56 68
2585.67 66
2585.79 66
2585.91 68
2586.02 74
2586.14 80
2586.26 87
2586.37 93
2586.49 97
2586.61 99
2586.72 101
2586.84 102
2586.96 104
2587.07 109
2587.19 115
2587.31 122
2587.42 129
2587.54 135
2587.66 140
2587.77 142
2587.89 142
2588.01 141
2588.12 138
2588.24 135
2588.36 132
2588.47 131
2588.59 130
2588.71 131
2588.82 133
2588.94 135
2589.05 137
2589.17 136
2589.29 134
2589.40 128
2589.52 120
2589.64 110
2589.75 98
2589.87 85
2589.99 71
2590.10 57
2590.22 45
2590.34 36
2590.45 30
2590.57 29
2590.69 30
2590.80 34
2590.92 39
2591.04 42
2591.15 43
2591.27 41
2591.39 36
2591.50 30
2591.62 25
2591.74 22
2591.85 23
2591.97 26
2592.09 33
2592.20 43
2592.32 53
2592.44 64
2592.56 74
2592.67 84
2592.79 94
2592.91 103
2593.02 111
2593.14 117
2593.26 122
2593.37 125
2593.49 126
2593.61 125
2593.72 121
2593.84 115
2593.96 105
2594.07 91
2594.19 75
2594.31 59
2594.42 43
2594.54 32
2594.66 24
2594.77 21
2594.89 21
2595.01 21
2595.12 19
2595.24 14
2595.36 4
2595.47 0
2595.59 0
2595.71 0
2595.82 0
2595.94 0
2596.06 0
2596.17 0
2596.29 10
2596.41 24
2596.52 36
2596.64 45
2596.76 52
2596.88 58
2596.99 65
2597.11 72
2597.23 79
2597.34 86
2597.46 92
2597.58 99
2597.69 104
2597.81 109
2597.93 114
2598.04 119
2598.16 124
2598.28 130
2598.39 136
2598.51 140
2598.63 143
2598.74 143
2598.86 139
2598.98 132
2599.09 122
2599.21 110
2599.33 98
2599.45 86
2599.56 77
2599.68 70
2599.80 67
2599.91 67
2600.03 69
2600.15 73
2600.26 78
2600.38 83
2600.50 88
2600.61 91
2600.73 94
2600.85 95
2600.96 96
2601.08 95
2601.20 93
2601.32 91
2601.43 89
2601.55 89
2601.67 92
2601.78 96
2601.90 104
2602.02 115
2602.13 127
2602.25 138
2602.37 147
2602.48 151
2602.60 150
2602.72 144
2602.84 134
2602.95 121
2603.07 106
2603.19 93
2603.30 81
2603.42 73
2603.54 67
2603.65 66
2603.77 67
2603.89 72
2604.01 77
2604.12 84
2604.24 91
2604.36 97
2604.47 101
2604.59 104
2604.71 105
2604.82 106
2604.94 105
2605.06 105
2605.17 104
2605.29 103
2605.41 102
2605.53 101
2605.64 99
2605.76 97
2605.88 94
2605.99 91
2606.11 86
2606.23 82
2606.35 78
2606.46 75
2606.58 74
2606.70 75
2606.81 79
2606.93 84
2607.05 91
2607.16 98
2607.28 105
2607.40 110
2607.52 114
2607.63 117
2607.75 117
2607.87 117
2607.98 115
2608.10 112
2608.22 110
2608.33 107
2608.45 105
2608.57 101
2608.69 97
2608.80 92
2608.92 84
2609.04 76
2609.15 67
2609.27 59
2609.39 52
2609.51 48
2609.62 46
2609.74 47
2609.86 51
2609.97 56
2610.09 62
2610.21 68
2610.33 74
2610.44 80
2610.56 85
2610.68 90
2610.79 95
2610.91 100
2611.03 104
2611.15 107
2611.26 108
2611.38 107
2611.50 103
2611.61 95
2611.73 86
2611.85 77
2611.96 67
2612.08 59
2612.20 53
2612.32 49
2612.43 46
2612.55 44
2612.67 39
2612.79 33
2612.90 26
2613.02 17
2613.14 10
2613.25 5
2613.37 3
2613.49 5
2613.61 9
2613.72 14
2613.84 17
2613.96 18
2614.07 15
2614.19 10
2614.31 3
2614.43 0
2614.54 0
2614.66 0
2614.78 0
2614.89 0
2615.01 0
2615.13 0
2615.25 2
2615.36 15
2615.48 30
2615.60 46
2615.71 63
2615.83 78
2615.95 91
2616.07 101
2616.18 107
2616.30 111
2616.42 112
2616.54 112
2616.65 111
2616.77 110
2616.89 109
2617.00 109
2617.12 109
2617.24 110
2617.36 113
2617.47 115
2617.59 118
2617.71 119
2617.83 118
2617.94 115
2618.06 110
2618.18 104
2618.29 97
2618.41 91
2618.53 85
2618.65 80
2618.76 74
2618.88 67
2619.00 59
2619.12 51
2619.23 43
2619.35 36
2619.47 33
2619.58 32
2619.70 34
2619.82 39
2619.94 45
2620.05 52
2620.17 59
2620.29 65
2620.41 69
2620.52 71
2620.64 71
2620.76 68
2620.88 64
2620.99 59
2621.11 56
2621.23 57
2621.35 63
2621.46 75
2621.58 92
2621.70 113
2621.81 134
2621.93 154
2622.05 170
2622.17 180
2622.28 186
2622.40 187
2622.52 184
2622.64 178
2622.75 168
2622.87 158
2622.99 146
2623.11 136
2623.22 127
2623.34 121
2623.46 117
2623.58 115
2623.69 116
2623.81 116
2623.93 116
2624.04 115
2624.16 112
2624.28 109
2624.40 104
2624.51 99
2624.63 93
2624.75 89
2624.87 85
2624.98 82
2625.10 80
2625.22 78
2625.34 77
2625.45 76
2625.57 77
2625.69 79
2625.81 82
2625.92 86
2626.04 90
2626.16 94
2626.28 97
2626.39 98
2626.51 98
2626.63 96
2626.75 94
2626.86 92
2626.98 89
2627.10 88
2627.22 86
2627.33 84
2627.45 82
2627.57 78
2627.69 72
2627.80 64
2627.92 53
2628.04 41
2628.16 28
2628.27 16
2628.39 7
2628.51 4
2628.63 5
2628.74 12
2628.86 23
2628.98 35
2629.10 48
2629.21 60
2629.33 69
2629.45 77
2629.57 82
2629.68 86
2629.80 87
2629.92 87
2630.04 85
2630.15 81
2630.27 78
2630.39 74
2630.51 71
2630.62 68
2630.74 67
2630.86 67
2630.98 67
2631.09 67
2631.21 68
2631.33 68
2631.45 68
2631.56 68
2631.68 66
2631.80 62
2631.92 56
2632.04 49
2632.15 42
2632.27 36
2632.39 32
2632.51 32
2632.62 35
2632.74 41
2632.86 50
2632.98 59
2633.09 68
2633.21 76
2633.33 81
2633.45 84
2633.56 83
2633.68 80
2633.80 76
2633.92 71
2634.03 66
2634.15 61
2634.27 56
2634.39 50
2634.51 44
2634.62 37
2634.74 30
2634.86 22
2634.98 15
2635.09 8
2635.21 3
2635.33 0
2635.45 0
2635.56 0
2635.68 0
2635.80 0
2635.92 0
2636.04 0
2636.15 0
2636.27 1
2636.39 5
2636.51 9
2636.62 12
2636.74 15
2636.86 18
2636.98 20
2637.09 21
2637.21 24
2637.33 27
2637.45 32
2637.57 38
2637.68 45
2637.80 52
2637.92 58
2638.04 63
2638.15 65
2638.27 64
2638.39 61
2638.51 56
2638.62 50
2638.74 44
2638.86 39
2638.98 35
2639.10 34
2639.21 34
2639.33 35
2639.45 36
2639.57 38
2639.68 40
2639.80 40
2639.92 39
2640.04 36
2640.16 32
2640.27 28
2640.39 23
2640.51 18
2640.63 13
2640.74 9
2640.86 5
2640.98 1
2641.10 0
2641.22 0
2641.33 0
2641.45 0
2641.57 8
2641.69 20
2641.80 35
2641.92 51
2642.04 67
2642.16 80
2642.28 89
2642.39 94
2642.51 95
2642.63 92
2642.75 88
2642.87 84
2642.98 82
2643.10 81
2643.22 82
2643.34 85
2643.45 89
2643.57 94
2643.69 97
2643.81 100
2643.93 100
2644.04 98
2644.16 95
2644.28 89
2644.40 82
2644.52 75
2644.63 69
2644.75 65
2644.87 63
2644.99 64
2645.10 67
2645.22 73
2645.34 79
2645.46 83
2645.58 84
2645.69 81
2645.81 72
2645.93 60
2646.05 46
2646.17 30
2646.28 17
2646.40 6
2646.52 0
2646.64 0
2646.76 1
2646.87 8
2646.99 16
2647.11 25
2647.23 33
2647.34 39
2647.46 42
2647.58 43
2647.70 42
2647.82 39
2647.93 37
2648.05 36
2648.17 35
2648.29 34
2648.41 32
2648.52 28
2648.64 21
2648.76 13
2648.88 4
2649.00 0
2649.11 0
2649.23 0
2649.35 0
2649.47 5
2649.59 16
2649.70 28
2649.82 39
2649.94 49
2650.06 58
2650.18 65
2650.29 71
2650.41 74
2650.53 76
2650.65 75
2650.77 72
2650.88 67
2651.00 61
2651.12 55
2651.24 50
2651.36 46
2651.47 46
2651.59 47
2651.71 50
2651.83 54
2651.95 57
2652.06 60
2652.18 61
2652.30 64
2652.42 68
2652.54 73
2652.65 81
2652.77 90
2652.89 101
2653.01 111
2653.13 118
2653.24 122
2653.36 123
2653.48 120
2653.60 115
2653.72 107
2653.84 99
2653.95 91
2654.07 85
2654.19 80
2654.31 76
2654.43 73
2654.54 70
2654.66 68
2654.78 65
2654.90 61
2655.02 58
2655.13 55
2655.25 52
2655.37 51
2655.49 49
2655.61 49
2655.72 49
2655.84 50
2655.96 52
2656.08 54
2656.20 58
2656.32 63
2656.43 66
2656.55 69
2656.67 69
2656.79 65
2656.91 58
2657.02 49
2657.14 37
2657.26 23
2657.38 10
2657.50 0
2657.62 0
2657.73 0
2657.85 0
2657.97 0
2658.09 3
2658.21 18
2658.32 35
2658.44 51
2658.56 65
2658.68 75
2658.80 81
2658.92 83
2659.03 83
2659.15 83
2659.27 83
2659.39 85
2659.51 87
2659.62 90
2659.74 91
2659.86 89
2659.98 85
2660.10 78
2660.22 70
2660.33 63
2660.45 58
2660.57 54
2660.69 53
2660.81 52
2660.92 50
2661.04 46
2661.16 40
2661.28 32
2661.40 23
2661.52 13
2661.63 5
2661.75 0
2661.87 0
2661.99 0
2662.11 0
2662.23 0
2662.34 0
2662.46 0
2662.58 0
2662.70 0
2662.82 7
2662.94 14
2663.05 19
2663.17 23
2663.29 23
2663.41 20
2663.53 17
2663.65 13
2663.76 12
2663.88 13
2664.00 17
2664.12 24
2664.24 31
2664.35 38
2664.47 43
2664.59 46
2664.71 46
2664.83 43
2664.95 39
2665.06 36
2665.18 34
2665.30 34
2665.42 36
2665.54 41
2665.66 48
2665.77 57
2665.89 66
2666.01 76
2666.13 86
2666.25 96
2666.37 104
2666.48 112
2666.60 118
2666.72 123
2666.84 127
2666.96 131
2667.08 135
2667.20 139
2667.31 143
2667.43 147
2667.55 149
2667.67 150
2667.79 148
2667.91 144
2668.02 138
2668.14 130
2668.26 122
2668.38 114
2668.50 106
2668.62 99
2668.73 92
2668.85 85
2668.97 80
2669.09 76
2669.21 74
2669.33 74
2669.44 75
2669.56 77
2669.68 79
2669.80 81
2669.92 82
2670.04 81
2670.16 80
2670.27 77
2670.39 75
2670.51 72
2670.63 69
2670.75 66
2670.87 63
2670.98 61
2671.10 57
2671.22 53
2671.34 46
2671.46 38
2671.58 29
2671.70 21
2671.81 15
2671.93 15
2672.05 19
2672.17 29
2672.29 43
2672.41 57
2672.52 68
2672.64 74
2672.76 73
2672.88 65
2673.00 51
2673.12 36
2673.24 22
2673.35 11
2673.47 5
2673.59 6
2673.71 11
2673.83 19
2673.95 29
2674.07 39
2674.18 48
2674.30 55
2674.42 59
2674.54 62
2674.66 64
2674.78 63
2674.90 61
2675.01 57
2675.13 53
2675.25 50
2675.37 47
2675.49 46
2675.61 45
2675.73 46
2675.84 47
2675.96 46
2676.08 43
2676.20 38
2676.32 31
2676.44 24
2676.56 19
2676.67 16
2676.79 17
2676.91 22
2677.03 32
2677.15 44
2677.27 60
2677.39 76
2677.50 90
2677.62 100
2677.74 106
2677.86 104
2677.98 96
2678.10 81
2678.22 62
2678.33 42
2678.45 24
2678.57 11
2678.69 2
2678.81 0
2678.93 0
2679.05 0
2679.16 1
2679.28 5
2679.40 9
2679.52 16
2679.64 25
2679.76 37
2679.88 51
2680.00 67
2680.11 82
2680.23 96
2680.35 109
2680.47 119
2680.59 126
2680.71 132
2680.83 134
2680.94 134
2681.06 131
2681.18 125
2681.30 117
2681.42 108
2681.54 98
2681.66 88
2681.78 79
2681.89 71
2682.01 64
2682.13 59
2682.25 56
2682.37 54
2682.49 54
2682.61 53
2682.73 51
2682.84 47
2682.96 40
2683.08 31
2683.20 21
2683.32 13
2683.44 6
2683.56 3
2683.68 1
2683.79 1
2683.91 0
2684.03 0
2684.15 0
2684.27 0
2684.39 0
2684.51 0
2684.63 0
2684.74 0
2684.86 6
2684.98 16
2685.10 26
2685.22 37
2685.34 50
2685.46 65
2685.58 82
2685.69 99
2685.81 115
2685.93 129
2686.05 138
2686.17 142
2686.29 141
2686.41 137
2686.53 131
2686.64 124
2686.76 117
2686.88 111
2687.00 104
2687.12 97
2687.24 90
2687.36 83
2687.48 76
2687.60 71
2687.71 68
2687.83 66
2687.95 67
2688.07 69
2688.19 72
2688.31 74
2688.43 76
2688.55 76
2688.66 74
2688.78 69
2688.90 62
2689.02 53
2689.14 42
2689.26 32
2689.38 25
2689.50 22
2689.62 26
2689.73 37
2689.85 54
2689.97 74
2690.09 94
2690.21 110
2690.33 121
2690.45 124
2690.57 122
2690.69 117
2690.80 112
2690.92 110
2691.04 111
2691.16 117
2691.28 125
2691.40 133
2691.52 141
2691.64 146
2691.76 148
2691.87 149
2691.99 150
2692.11 151
2692.23 154
2692.35 158
2692.47 162
2692.59 165
2692.71 167
2692.83 167
2692.95 164
2693.06 160
2693.18 155
2693.30 149
2693.42 143
2693.54 136
2693.66 128
2693.78 120
2693.90 110
2694.02 100
2694.13 91
2694.25 82
2694.37 74
2694.49 69
2694.61 66
2694.73 67
2694.85 71
2694.97 78
2695.09 88
2695.21 100
2695.32 113
2695.44 124
2695.56 133
2695.68 139
2695.80 139
2695.92 135
2696.04 125
2696.16 111
2696.28 94
2696.40 74
2696.51 52
2696.63 31
2696.75 11
2696.87 0
2696.99 0
2697.11 0
2697.23 0
2697.35 0
2697.47 0
2697.59 0
2697.71 0
2697.82 3
2697.94 13
2698.06 24
2698.18 36
2698.30 46
2698.42 56
2698.54 65
2698.66 72
2698.78 77
2698.90 80
2699.01 82
2699.13 83
2699.25 83
2699.37 81
2699.49 78
2699.61 72
2699.73 64
2699.85 55
2699.97 46
2700.09 39
2700.21 34
2700.32 33
2700.44 35
2700.56 39
2700.68 44
2700.80 48
2700.92 50
2701.04 49
2701.16 47
2701.28 44
2701.40 43
2701.52 45
2701.64 53
2701.75 65
2701.87 81
2701.99 98
2702.11 113
2702.23 123
2702.35 128
2702.47 126
2702.59 119
2702.71 109
2702.83 98
2702.95 88
2703.07 82
2703.18 80
2703.30 83
2703.42 89
2703.54 97
2703.66 104
2703.78 110
2703.90 112
2704.02 110
2704.14 104
2704.26 97
2704.38 90
2704.50 87
2704.61 88
2704.73 93
2704.85 101
2704.97 110
2705.09 117
2705.21 120
2705.33 119
2705.45 113
2705.57 105
2705.69 96
2705.81 88
2705.93 82
2706.05 78
2706.16 77
2706.28 77
2706.40 80
2706.52 84
2706.64 90
2706.76 97
2706.88 105
2707.00 113
2707.12 121
2707.24 128
2707.36 133
2707.48 137
2707.60 140
2707.71 140
2707.83 140
2707.95 139
2708.07 140
2708.19 141
2708.31 144
2708.43 148
2708.55 152
2708.67 156
2708.79 157
2708.91 156
2709.03 151
2709.15 144
2709.27 136
2709.38 128
2709.50 120
2709.62 115
2709.74 112
2709.86 111
2709.98 111
2710.10 112
2710.22 112
2710.34 109
2710.46 103
2710.58 93
2710.70 80
2710.82 65
2710.94 51
2711.06 39
2711.17 30
2711.29 25
2711.41 23
2711.53 24
2711.65 27
2711.77 30
2711.89 34
2712.01 37
2712.13 40
2712.25 43
2712.37 47
2712.49 52
2712.61 59
2712.73 67
2712.85 77
2712.97 85
2713.08 92
2713.20 96
2713.32 96
2713.44 93
2713.56 86
2713.68 79
2713.80 71
2713.92 64
2714.04 60
2714.16 59
2714.28 59
2714.40 60
2714.52 63
2714.64 64
2714.76 65
2714.88 64
2715.00 62
2715.11 59
2715.23 57
2715.35 56
2715.47 58
2715.59 63
2715.71 69
2715.83 76
2715.95 81
2716.07 85
2716.19 86
2716.31 85
2716.43 84
2716.55 85
2716.67 89
2716.79 95
2716.91 101
2717.03 105
2717.15 107
2717.27 104
2717.38 98
2717.50 90
2717.62 82
2717.74 76
2717.86 74
2717.98 75
2718.10 79
2718.22 83
2718.34 88
2718.46 91
2718.58 92
2718.70 91
2718.82 88
2718.94 85
2719.06 81
2719.18 76
2719.30 71
2719.42 63
2719.54 55
2719.66 44
2719.77 32
2719.89 20
2720.01 9
2720.13 0
2720.25 0
2720.37 0
2720.49 0
2720.61 5
2720.73 15
2720.85 27
2720.97 40
2721.09 52
2721.21 63
2721.33 71
2721.45 75
2721.57 75
2721.69 73
2721.81 68
2721.93 62
2722.05 57
2722.17 54
2722.29 54
2722.41 57
2722.52 61
2722.64 64
2722.76 64
2722.88 61
2723.00 52
2723.12 40
2723.24 25
2723.36 10
2723.48 0
2723.60 0
2723.72 0
2723.84 0
2723.96 0
2724.08 0
2724.20 3
2724.32 11
2724.44 18
2724.56 23
2724.68 24
2724.80 23
2724.92 18
2725.04 10
2725.16 1
2725.28 0
2725.40 0
2725.52 0
2725.64 0
2725.76 0
2725.87 0
2725.99 0
2726.11 11
2726.23 27
2726.35 40
2726.47 51
2726.59 57
2726.71 59
2726.83 58
2726.95 54
2727.07 49
2727.19 43
2727.31 38
2727.43 33
2727.55 29
2727.67 25
2727.79 23
2727.91 22
2728.03 22
2728.15 24
2728.27 28
2728.39 32
2728.51 38
2728.63 42
2728.75 46
2728.87 48
2728.99 48
2729.11 47
2729.23 46
2729.35 47
2729.47 52
2729.59 60
2729.71 70
2729.83 83
2729.95 94
2730.06 104
2730.18 110
2730.30 113
2730.42 114
2730.54 114
2730.66 115
2730.78 117
2730.90 120
2731.02 124
2731.14 129
2731.26 133
2731.38 137
2731.50 141
2731.62 145
2731.74 149
2731.86 152
2731.98 156
2732.10 158
2732.22 161
2732.34 164
2732.46 168
2732.58 173
2732.70 177
2732.82 181
2732.94 182
2733.06 179
2733.18 171
2733.30 158
2733.42 142
2733.54 124
2733.66 108
2733.78 96
2733.90 88
2734.02 85
2734.14 85
2734.26 87
2734.38 88
2734.50 87
2734.62 82
2734.74 76
2734.86 70
2734.98 66
2735.10 65
2735.22 69
2735.34 76
2735.46 84
2735.58 91
2735.70 95
2735.82 95
2735.94 91
2736.06 86
2736.18 82
2736.30 80
2736.42 83
2736.54 90
2736.66 98
2736.78 107
2736.90 111
2737.02 111
2737.14 105
2737.26 93
2737.38 77
2737.50 58
2737.62 38
2737.74 18
2737.86 1
2737.98 0
2738.10 0
2738.22 0
2738.34 0
2738.45 0
2738.57 0
2738.69 5
2738.81 15
2738.93 22
2739.05 27
2739.17 31
2739.29 36
2739.41 41
2739.53 49
2739.65 58
2739.77 66
2739.89 70
2740.01 68
2740.13 59
2740.25 45
2740.37 28
2740.49 10
2740.61 0
2740.73 0
2740.85 0
2740.97 0
2741.09 0
2741.21 0
2741.33 3
2741.45 6
2741.57 6
2741.69 5
2741.81 4
2741.93 4
2742.05 7
2742.17 12
2742.29 19
2742.41 28
2742.53 38
2742.65 47
2742.77 56
2742.89 61
2743.01 62
2743.13 59
2743.26 51
2743.38 40
2743.50 27
2743.62 14
2743.74 3
2743.86 0
2743.98 0
2744.10 8
2744.22 22
2744.34 40
2744.46 60
2744.58 80
2744.70 97
2744.82 109
2744.94 116
2745.06 120
2745.18 120
2745.30 119
2745.42 119
2745.54 121
2745.66 125
2745.78 134
2745.90 145
2746.02 159
2746.14 176
2746.26 193
2746.38 210
2746.50 224
2746.62 233
2746.74 235
2746.86 231
2746.98 221
2747.10 207
2747.22 192
2747.34 179
2747.46 171
2747.58 168
2747.70 171
2747.82 177
2747.94 186
2748.06 194
2748.18 202
2748.30 207
2748.42 208
2748.54 206
2748.66 200
2748.78 191
2748.90 181
2749.02 170
2749.14 161
2749.26 155
2749.38 154
2749.50 157
2749.62 166
2749.74 177
2749.86 189
2749.98 201
2750.10 209
2750.22 213
2750.34 212
2750.46 208
2750.58 201
2750.70 193
2750.82 184
2750.94 175
2751.06 166
2751.18 156
2751.30 145
2751.42 133
2751.55 121
2751.67 110
2751.79 100
2751.91 92
2752.03 86
2752.15 82
2752.27 81
2752.39 80
2752.51 81
2752.63 84
2752.75 89
2752.87 95
2752.99 102
2753.11 108
2753.23 112
2753.35 112
2753.47 109
2753.59 102
2753.71 93
2753.83 83
2753.95 74
2754.07 68
2754.19 64
2754.31 62
2754.43 61
2754.55 59
2754.67 54
2754.79 47
2754.91 39
2755.03 30
2755.15 22
2755.27 16
2755.39 12
2755.51 11
2755.63 13
2755.75 16
2755.88 21
2756.00 26
2756.12 32
2756.24 39
2756.36 47
2756.48 55
2756.60 63
2756.72 73
2756.84 82
2756.96 91
2757.08 97
2757.20 101
2757.32 100
2757.44 94
2757.56 84
2757.68 71
2757.80 56
2757.92 42
2758.04 30
2758.16 22
2758.28 18
2758.40 17
2758.52 20
2758.64 25
2758.76 32
2758.88 39
2759.00 47
2759.13 55
2759.25 62
2759.37 68
2759.49 72
2759.61 75
2759.73 76
2759.85 75
2759.97 71
2760.09 65
2760.21 58
2760.33 50
2760.45 43
2760.57 37
2760.69 32
2760.81 30
2760.93 29
2761.05 30
2761.17 33
2761.29 37
2761.41 41
2761.53 45
2761.65 49
2761.77 50
2761.90 49
2762.02 45
2762.14 38
2762.26 29
2762.38 20
2762.50 11
2762.62 4
2762.74 0
2762.86 0
2762.98 0
2763.10 0
2763.22 0
2763.34 0
2763.46 0
2763.58 0
2763.70 0
2763.82 0
2763.94 0
2764.06 1
2764.18 6
2764.30 13
2764.43 21
2764.55 30
2764.67 39
2764.79 47
2764.91 54
2765.03 60
2765.15 64
2765.27 66
2765.39 67
2765.51 65
2765.63 62
2765.75 58
2765.87 53
2765.99 47
2766.11 41
2766.23 35
2766.35 31
2766.47 29
2766.60 27
2766.72 27
2766.84 27
2766.96 27
2767.08 26
2767.20 22
2767.32 17
2767.44 11
2767.56 5
2767.68 0
2767.80 0
2767.92 0
2768.04 0
2768.16 0
2768.28 0
2768.40 0
2768.52 0
2768.64 0
2768.77 3
2768.89 8
2769.01 12
2769.13 16
2769.25 19
2769.37 21
2769.49 22
2769.61 23
2769.73 23
2769.85 25
2769.97 29
2770.09 34
2770.21 41
2770.33 49
2770.45 59
2770.58 69
2770.70 80
2770.82 92
2770.94 105
2771.06 119
2771.18 133
2771.30 146
2771.42 156
2771.54 161
2771.66 163
2771.78 160
2771.90 155
2772.02 148
2772.14 142
2772.26 137
2772.39 134
2772.51 132
2772.63 131
2772.75 131
2772.87 132
2772.99 134
2773.11 137
2773.23 140
2773.35 145
2773.47 148
2773.59 150
2773.71 151
2773.83 150
2773.95 148
2774.08 146
2774.20 143
2774.32 140
2774.44 136
2774.56 132
2774.68 126
2774.80 120
2774.92 112
2775.04 104
2775.16 98
2775.28 92
2775.40 89
2775.52 87
2775.64 89
2775.77 93
2775.89 98
2776.01 104
2776.13 109
2776.25 115
2776.37 121
2776.49 128
2776.61 135
2776.73 143
2776.85 152
2776.97 162
2777.09 172
2777.21 180
2777.34 185
2777.46 187
2777.58 185
2777.70 179
2777.82 170
2777.94 159
2778.06 149
2778.18 140
2778.30 134
2778.42 132
2778.54 134
2778.66 139
2778.79 144
2778.91 148
2779.03 151
2779.15 150
2779.27 147
2779.39 141
2779.51 134
2779.63 128
2779.75 123
2779.87 120
2779.99 119
2780.11 119
2780.24 120
2780.36 121
2780.48 120
2780.60 117
2780.72 113
2780.84 107
2780.96 101
2781.08 94
2781.20 87
2781.32 82
2781.44 77
2781.57 73
2781.69 69
2781.81 65
2781.93 61
2782.05 57
2782.17 52
2782.29 47
2782.41 43
2782.53 39
2782.65 36
2782.77 34
2782.90 34
2783.02 35
2783.14 38
2783.26 42
2783.38 48
2783.50 55
2783.62 62
2783.74 70
2783.86 77
2783.98 81
2784.10 84
2784.23 84
2784.35 82
2784.47 77
2784.59 73
2784.71 69
2784.83 68
2784.95 69
2785.07 73
2785.19 78
2785.31 84
2785.43 89
2785.56 91
2785.68 90
2785.80 85
2785.92 78
2786.04 70
2786.16 61
2786.28 54
2786.40 48
2786.52 43
2786.64 40
2786.77 37
2786.89 35
2787.01 34
2787.13 34
2787.25 38
2787.37 45
2787.49 54
2787.61 66
2787.73 77
2787.85 87
2787.98 95
2788.10 100
2788.22 102
2788.34 102
2788.46 100
2788.58 97
2788.70 94
2788.82 89
2788.94 85
2789.07 79
2789.19 74
2789.31 68
2789.43 63
2789.55 58
2789.67 53
2789.79 48
2789.91 44
2790.03 40
2790.15 36
2790.28 34
2790.40 33
2790.52 35
2790.64 39
2790.76 45
2790.88 53
2791.00 62
2791.12 72
2791.24 80
2791.37 87
2791.49 92
2791.61 96
2791.73 98
2791.85 102
2791.97 105
2792.09 111
2792.21 117
2792.33 123
2792.46 129
2792.58 133
2792.70 135
2792.82 136
2792.94 137
2793.06 137
2793.18 138
2793.30 140
2793.43 143
2793.55 144
2793.67 144
2793.79 141
2793.91 135
2794.03 128
2794.15 120
2794.27 113
2794.39 108
2794.52 106
2794.64 106
2794.76 107
2794.88 106
2795.00 102
2795.12 96
2795.24 88
2795.36 80
2795.48 73
2795.61 70
2795.73 71
2795.85 77
2795.97 85
2796.09 94
2796.21 102
2796.33 107
2796.45 110
2796.58 109
2796.70 107
2796.82 104
2796.94 102
2797.06 100
2797.18 97
2797.30 93
2797.42 88
2797.55 80
2797.67 72
2797.79 63
2797.91 56
2798.03 50
2798.15 48
2798.27 49
2798.39 54
2798.52 62
2798.64 72
2798.76 83
2798.88 94
2799.00 103
2799.12 108
2799.24 109
2799.36 106
2799.49 100
2799.61 93
2799.73 86
2799.85 83
2799.97 83
2800.09 88
2800.21 98
2800.33 111
2800.46 126
2800.58 141
2800.70 154
2800.82 165
2800.94 173
2801.06 178
2801.18 181
2801.31 183
2801.43 184
2801.55 185
2801.67 186
2801.79 186
2801.91 186
2802.03 186
2802.15 186
2802.28 187
2802.40 188
2802.52 189
2802.64 188
2802.76 186
2802.88 182
2803.00 177
2803.13 171
2803.25 166
2803.37 162
2803.49 159
2803.61 156
2803.73 152
2803.85 147
2803.97 140
2804.10 134
2804.22 127
2804.34 122
2804.46 118
2804.58 116
2804.70 116
2804.82 118
2804.95 124
2805.07 134
2805.19 148
2805.31 167
2805.43 188
2805.55 210
2805.67 230
2805.80 245
2805.92 254
2806.04 257
2806.16 253
2806.28 245
2806.40 236
2806.52 227
2806.65 220
2806.77 216
2806.89 214
2807.01 213
2807.13 211
2807.25 208
2807.37 202
2807.50 193
2807.62 183
2807.74 171
2807.86 159
2807.98 148
2808.10 139
2808.22 131
2808.35 125
2808.47 119
2808.59 114
2808.71 108
2808.83 100
2808.95 92
2809.07 82
2809.20 71
2809.32 61
2809.44 51
2809.56 44
2809.68 39
2809.80 38
2809.93 41
2810.05 48
2810.17 58
2810.29 69
2810.41 80
2810.53 90
2810.65 99
2810.78 106
2810.90 111
2811.02 117
2811.14 123
2811.26 130
2811.38 136
2811.51 142
2811.63 146
2811.75 146
2811.87 144
2811.99 139
2812.11 132
2812.23 127
2812.36 124
2812.48 124
2812.60 128
2812.72 132
2812.84 137
2812.96 139
2813.09 138
2813.21 133
2813.33 125
2813.45 115
2813.57 105
2813.69 96
2813.81 90
2813.94 87
2814.06 87
2814.18 88
2814.30 92
2814.42 96
2814.54 100
2814.67 104
2814.79 107
2814.91 107
2815.03 106
2815.15 103
2815.27 100
2815.40 96
2815.52 93
2815.64 89
2815.76 86
2815.88 81
2816.00 75
2816.13 66
2816.25 56
2816.37 46
2816.49 36
2816.61 28
2816.73 23
2816.86 22
2816.98 24
2817.10 29
2817.22 36
2817.34 44
2817.46 52
2817.59 59
2817.71 64
2817.83 65
2817.95 63
2818.07 57
2818.19 48
2818.32 39
2818.44 30
2818.56 24
2818.68 23
2818.80 26
2818.92 32
2819.05 41
2819.17 51
2819.29 60
2819.41 66
2819.53 70
2819.65 71
2819.78 71
2819.90 69
2820.02 68
2820.14 67
2820.26 67
2820.38 67
2820.51 69
2820.63 71
2820.75 72
2820.87 74
2820.99 77
2821.11 79
2821.24 81
2821.36 82
2821.48 83
2821.60 84
2821.72 86
2821.85 88
2821.97 91
2822.09 95
2822.21 101
2822.33 108
2822.45 114
2822.58 121
2822.70 125
2822.82 127
2822.94 126
2823.06 122
2823.19 116
2823.31 109
2823.43 102
2823.55 96
2823.67 94
2823.79 94
2823.92 96
2824.04 98
2824.16 98
2824.28 96
2824.40 90
2824.52 80
2824.65 68
2824.77 56
2824.89 44
2825.01 35
2825.13 30
2825.26 30
2825.38 36
2825.50 47
2825.62 62
2825.74 79
2825.87 96
2825.99 110
2826.11 120
2826.23 123
2826.35 122
2826.47 116
2826.60 108
2826.72 100
2826.84 94
2826.96 91
2827.08 88
2827.21 86
2827.33 84
2827.45 80
2827.57 76
2827.69 72
2827.81 71
2827.94 73
2828.06 78
2828.18 86
2828.30 97
2828.42 108
2828.55 119
2828.67 127
2828.79 133
2828.91 136
2829.03 137
2829.16 136
2829.28 133
2829.40 128
2829.52 122
2829.64 116
2829.77 109
2829.89 102
2830.01 96
2830.13 92
2830.25 89
2830.38 88
2830.50 89
2830.62 91
2830.74 94
2830.86 96
2830.99 97
2831.11 98
2831.23 97
2831.35 97
2831.47 99
2831.59 103
2831.72 109
2831.84 116
2831.96 123
2832.08 128
2832.20 128
2832.33 123
2832.45 113
2832.57 100
2832.69 84
2832.81 69
2832.94 57
2833.06 46
2833.18 39
2833.30 35
2833.42 31
2833.55 28
2833.67 27
2833.79 26
2833.91 27
2834.03 32
2834.16 40
2834.28 53
2834.40 67
2834.52 82
2834.64 94
2834.77 103
2834.89 106
2835.01 103
2835.13 96
2835.26 84
2835.38 71
2835.50 58
2835.62 46
2835.74 36
2835.87 28
2835.99 21
2836.11 17
2836.23 15
2836.35 15
2836.48 18
2836.60 24
2836.72 33
2836.84 44
2836.96 56
2837.09 68
2837.21 79
2837.33 88
2837.45 95
2837.57 99
2837.70 101
2837.82 99
2837.94 93
2838.06 84
2838.19 73
2838.31 62
2838.43 51
2838.55 44
2838.67 41
2838.80 43
2838.92 48
2839.04 56
2839.16 62
2839.28 66
2839.41 66
2839.53 61
2839.65 53
2839.77 41
2839.90 29
2840.02 18
2840.14 9
2840.26 2
2840.38 0
2840.51 0
2840.63 0
2840.75 0
2840.87 0
2840.99 1
2841.12 0
2841.24 0
2841.36 0
2841.48 0
2841.61 0
2841.73 0
2841.85 3
2841.97 8
2842.09 17
2842.22 29
2842.34 43
2842.46 58
2842.58 74
2842.71 88
2842.83 100
2842.95 109
2843.07 114
2843.19 116
2843.32 116
2843.44 115
2843.56 113
2843.68 112
2843.81 112
2843.93 112
2844.05 112
2844.17 111
2844.29 110
2844.42 108
2844.54 106
2844.66 103
2844.78 100
2844.91 97
2845.03 95
2845.15 92
2845.27 89
2845.39 86
2845.52 83
2845.64 81
2845.76 81
2845.88 83
2846.01 88
2846.13 96
2846.25 106
2846.37 117
2846.50 127
2846.62 137
2846.74 145
2846.86 149
2846.98 150
2847.11 149
2847.23 146
2847.35 143
2847.47 140
2847.60 140
2847.72 141
2847.84 144
2847.96 147
2848.09 151
2848.21 154
2848.33 157
2848.45 158
2848.57 158
2848.70 157
2848.82 155
2848.94 151
2849.06 146
2849.19 139
2849.31 133
2849.43 127
2849.55 121
2849.68 117
2849.80 114
2849.92 113
2850.04 114
2850.17 116
2850.29 119
2850.41 122
2850.53 125
2850.65 127
2850.78 129
2850.90 130
2851.02 131
2851.14 133
2851.27 135
2851.39 137
2851.51 141
2851.63 144
2851.76 147
2851.88 148
2852.00 147
2852.12 145
2852.25 140
2852.37 134
2852.49 129
2852.61 126
2852.74 126
2852.86 131
2852.98 139
2853.10 150
2853.23 162
2853.35 172
2853.47 180
2853.59 182
2853.71 181
2853.84 176
2853.96 168
2854.08 158
2854.20 148
2854.33 138
2854.45 129
2854.57 121
2854.69 112
2854.82 104
2854.94 95
2855.06 87
2855.18 78
2855.31 69
2855.43 61
2855.55 54
2855.67 47
2855.80 43
2855.92 40
2856.04 40
2856.16 41
2856.29 45
2856.41 49
2856.53 55
2856.65 62
2856.78 71
2856.90 82
2857.02 96
2857.14 111
2857.27 128
2857.39 143
2857.51 156
2857.63 164
2857.76 167
2857.88 166
2858.00 161
2858.12 154
2858.25 150
2858.37 148
2858.49 149
2858.61 154
2858.74 162
2858.86 171
2858.98 180
2859.11 186
2859.23 189
2859.35 188
2859.47 183
2859.60 176
2859.72 169
2859.84 162
2859.96 160
2860.09 163
2860.21 171
2860.33 183
2860.45 198
2860.58 212
2860.70 225
2860.82 233
2860.94 238
2861.07 241
2861.19 243
2861.31 246
2861.43 251
2861.56 258
2861.68 265
2861.80 273
2861.92 279
2862.05 284
2862.17 287
2862.29 290
2862.42 296
2862.54 305
2862.66 319
2862.78 337
2862.91 358
2863.03 379
2863.15 397
2863.27 412
2863.40 422
2863.52 430
2863.64 437
2863.76 443
2863.89 449
2864.01 455
2864.13 460
2864.26 461
2864.38 458
2864.50 450
2864.62 437
2864.75 421
2864.87 403
2864.99 384
2865.11 365
2865.24 344
2865.36 324
2865.48 303
2865.60 284
2865.73 269
2865.85 259
2865.97 256
2866.10 260
2866.22 270
2866.34 282
2866.46 294
2866.59 301
2866.71 301
2866.83 293
2866.95 279
2867.08 259
2867.20 238
2867.32 219
2867.45 205
2867.57 197
2867.69 196
2867.81 201
2867.94 212
2868.06 226
2868.18 242
2868.30 258
2868.43 271
2868.55 281
2868.67 287
2868.80 289
2868.92 287
2869.04 281
2869.16 273
2869.29 262
2869.41 248
2869.53 233
2869.66 217
2869.78 201
2869.90 187
2870.02 175
2870.15 167
2870.27 163
2870.39 161
2870.52 163
2870.64 166
2870.76 172
2870.88 180
2871.01 192
2871.13 206
2871.25 224
2871.37 243
2871.50 262
2871.62 279
2871.74 293
2871.87 303
2871.99 311
2872.11 318
2872.23 326
2872.36 334
2872.48 343
2872.60 354
2872.73 366
2872.85 377
2872.97 388
2873.09 398
2873.22 408
2873.34 417
2873.46 424
2873.59 430
2873.71 433
2873.83 434
2873.95 432
2874.08 428
2874.20 422
2874.32 415
2874.45 406
2874.57 396
2874.69 384
2874.81 373
2874.94 363
2875.06 356
2875.18 353
2875.31 353
2875.43 357
2875.55 362
2875.68 366
2875.80 367
2875.92 362
2876.04 352
2876.17 335
2876.29 315
2876.41 292
2876.54 271
2876.66 253
2876.78 240
2876.90 231
2877.03 227
2877.15 225
2877.27 226
2877.40 228
2877.52 230
2877.64 232
2877.77 233
2877.89 233
2878.01 233
2878.13 231
2878.26 227
2878.38 222
2878.50 214
2878.63 203
2878.75 191
2878.87 177
2879.00 164
2879.12 154
2879.24 148
2879.36 147
2879.49 152
2879.61 161
2879.73 173
2879.86 186
2879.98 199
2880.10 210
2880.23 220
2880.35 229
2880.47 237
2880.59 244
2880.72 250
2880.84 254
2880.96 256
2881.09 254
2881.21 250
2881.33 244
2881.46 238
2881.58 232
2881.70 229
2881.82 228
2881.95 231
2882.07 236
2882.19 243
2882.32 250
2882.44 257
2882.56 261
2882.69 263
2882.81 261
2882.93 255
2883.06 247
2883.18 237
2883.30 228
2883.42 220
2883.55 215
2883.67 212
2883.79 211
2883.92 210
2884.04 208
2884.16 204
2884.29 196
2884.41 186
2884.53 174
2884.66 164
2884.78 157
2884.90 156
2885.02 160
2885.15 169
2885.27 182
2885.39 196
2885.52 208
2885.64 216
2885.76 218
2885.89 216
2886.01 210
2886.13 200
2886.26 190
2886.38 182
2886.50 175
2886.63 171
2886.75 169
2886.87 167
2886.99 166
2887.12 164
2887.24 161
2887.36 156
2887.49 151
2887.61 148
2887.73 147
2887.86 151
2887.98 158
2888.10 168
2888.23 180
2888.35 191
2888.47 198
2888.60 201
2888.72 199
2888.84 192
2888.97 182
2889.09 171
2889.21 161
2889.34 155
2889.46 152
2889.58 154
2889.71 159
2889.83 168
2889.95 180
2890.07 193
2890.20 205
2890.32 217
2890.44 226
2890.57 233
2890.69 237
2890.81 239
2890.94 239
2891.06 238
2891.18 238
2891.31 239
2891.43 240
2891.55 241
2891.68 239
2891.80 235
2891.92 226
2892.05 215
2892.17 201
2892.29 187
2892.42 175
2892.54 166
2892.66 162
2892.79 162
2892.91 164
2893.03 167
2893.16 168
2893.28 165
2893.40 157
2893.53 145
2893.65 130
2893.77 114
2893.90 99
2894.02 87
2894.14 78
2894.27 73
2894.39 70
2894.51 69
2894.64 70
2894.76 70
2894.88 71
2895.01 70
2895.13 69
2895.25 66
2895.38 63
2895.50 59
2895.62 55
2895.75 51
2895.87 47
2895.99 41
2896.12 34
2896.24 26
2896.36 15
2896.49 4
2896.61 0
2896.73 0
2896.86 0
2896.98 0
2897.10 0
2897.23 0
2897.35 0
2897.47 0
2897.60 6
2897.72 15
2897.84 25
2897.97 34
2898.09 43
2898.21 52
2898.34 58
2898.46 63
2898.58 64
2898.71 63
2898.83 60
2898.95 56
2899.08 52
2899.20 52
2899.32 56
2899.45 66
2899.57 82
2899.69 103
2899.82 126
2899.94 149
2900.06 169
2900.19 182
2900.31 188
2900.44 187
2900.56 181
2900.68 173
2900.81 164
2900.93 157
2901.05 154
2901.18 153
2901.30 155
2901.42 159
2901.55 163
2901.67 166
2901.79 169
2901.92 171
2902.04 172
2902.16 173
2902.29 174
2902.41 175
2902.53 179
2902.66 184
2902.78 192
2902.90 202
2903.03 214
2903.15 225
2903.27 235
2903.40 241
2903.52 243
2903.65 241
2903.77 235
2903.89 228
2904.02 221
2904.14 216
2904.26 214
2904.39 216
2904.51 220
2904.63 224
2904.76 228
2904.88 229
2905.00 227
2905.13 224
2905.25 220
2905.37 218
2905.50 217
2905.62 218
2905.75 220
2905.87 222
2905.99 222
2906.12 219
2906.24 214
2906.36 205
2906.49 194
2906.61 182
2906.73 169
2906.86 157
2906.98 145
2907.10 135
2907.23 128
2907.35 123
2907.48 120
2907.60 120
2907.72 121
2907.85 123
2907.97 125
2908.09 127
2908.22 130
2908.34 133
2908.46 138
2908.59 142
2908.71 145
2908.84 147
2908.96 147
2909.08 144
2909.21 140
2909.33 134
2909.45 130
2909.58 126
2909.70 125
2909.82 126
2909.95 129
2910.07 135
2910.20 143
2910.32 153
2910.44 163
2910.57 172
2910.69 178
2910.81 180
2910.94 177
2911.06 169
2911.18 158
2911.31 147
2911.43 137
2911.56 130
2911.68 127
2911.80 128
2911.93 133
2912.05 138
2912.17 143
2912.30 145
2912.42 145
2912.55 142
2912.67 137
2912.79 131
2912.92 127
2913.04 125
2913.16 126
2913.29 128
2913.41 130
2913.54 131
2913.66 129
2913.78 126
2913.91 121
2914.03 115
2914.15 109
2914.28 106
2914.40 105
2914.53 106
2914.65 106
2914.77 106
2914.90 103
2915.02 98
2915.14 92
2915.27 84
2915.39 77
2915.52 72
2915.64 70
2915.76 71
2915.89 75
2916.01 81
2916.13 89
2916.26 97
2916.38 106
2916.51 113
2916.63 120
2916.75 124
2916.88 126
2917.00 124
2917.12 120
2917.25 115
2917.37 108
2917.50 103
2917.62 99
2917.74 97
2917.87 97
2917.99 99
2918.11 101
2918.24 101
2918.36 100
2918.49 97
2918.61 92
2918.73 87
2918.86 83
2918.98 79
2919.11 76
2919.23 74
2919.35 73
2919.48 71
2919.60 71
2919.72 71
2919.85 73
2919.97 77
2920.10 82
2920.22 86
2920.34 91
2920.47 94
2920.59 96
2920.72 98
2920.84 102
2920.96 109
2921.09 119
2921.21 132
2921.34 148
2921.46 162
2921.58 175
2921.71 182
2921.83 184
2921.95 181
2922.08 173
2922.20 162
2922.33 151
2922.45 142
2922.57 136
2922.70 134
2922.82 135
2922.95 139
2923.07 142
2923.19 145
2923.32 145
2923.44 142
2923.57 137
2923.69 130
2923.81 124
2923.94 120
2924.06 120
2924.19 124
2924.31 131
2924.43 141
2924.56 151
2924.68 160
2924.81 167
2924.93 170
2925.05 169
2925.18 162
2925.30 150
2925.42 134
2925.55 114
2925.67 93
2925.80 75
2925.92 60
2926.04 51
2926.17 47
2926.29 48
2926.42 50
2926.54 53
2926.66 56
2926.79 57
2926.91 58
2927.04 57
2927.16 56
2927.28 55
2927.41 53
2927.53 51
2927.66 48
2927.78 44
2927.90 39
2928.03 33
2928.15 26
2928.28 17
2928.40 8
2928.53 0
2928.65 0
2928.77 0
2928.90 0
2929.02 0
2929.15 0
2929.27 0
2929.39 0
2929.52 3
2929.64 14
2929.77 24
2929.89 35
2930.01 46
2930.14 57
2930.26 66
2930.39 75
2930.51 81
2930.63 84
2930.76 85
2930.88 83
2931.01 81
2931.13 79
2931.25 77
2931.38 77
2931.50 78
2931.63 79
2931.75 78
2931.88 75
2932.00 71
2932.12 67
2932.25 62
2932.37 58
2932.50 56
2932.62 56
2932.74 58
2932.87 60
2932.99 64
2933.12 68
2933.24 72
2933.36 75
2933.49 79
2933.61 82
2933.74 84
2933.86 85
2933.99 83
2934.11 78
2934.23 70
2934.36 59
2934.48 45
2934.61 30
2934.73 15
2934.85 2
2934.98 0
2935.10 0
2935.23 0
2935.35 0
2935.48 0
2935.60 0
2935.72 0
2935.85 0
2935.97 4
2936.10 8
2936.22 13
2936.35 19
2936.47 26
2936.59 35
2936.72 46
2936.84 58
2936.97 71
2937.09 85
2937.21 98
2937.34 109
2937.46 118
2937.59 123
2937.71 123
2937.84 118
2937.96 111
2938.08 103
2938.21 97
2938.33 95
2938.46 97
2938.58 104
2938.71 116
2938.83 128
2938.95 140
2939.08 148
2939.20 151
2939.33 148
2939.45 140
2939.58 129
2939.70 117
2939.82 108
2939.95 103
2940.07 103
2940.20 106
2940.32 111
2940.45 115
2940.57 117
2940.69 116
2940.82 111
2940.94 103
2941.07 96
2941.19 88
2941.32 82
2941.44 77
2941.56 74
2941.69 72
2941.81 70
2941.94 67
2942.06 64
2942.19 60
2942.31 55
2942.43 49
2942.56 44
2942.68 40
2942.81 37
2942.93 38
2943.06 41
2943.18 48
2943.30 56
2943.43 66
2943.55 77
2943.68 87
2943.80 96
2943.93 104
2944.05 110
2944.18 114
2944.30 117
2944.42 118
2944.55 118
2944.67 117
2944.80 116
2944.92 116
2945.05 118
2945.17 121
2945.29 126
2945.42 132
2945.54 138
2945.67 141
2945.79 142
2945.92 140
2946.04 137
2946.17 132
2946.29 127
2946.41 123
2946.54 119
2946.66 116
2946.79 113
2946.91 108
2947.04 103
2947.16 97
2947.29 93
2947.41 90
2947.53 90
2947.66 94
2947.78 100
2947.91 109
2948.03 118
2948.16 125
2948.28 130
2948.41 132
2948.53 131
2948.65 129
2948.78 126
2948.90 124
2949.03 122
2949.15 122
2949.28 123
2949.40 126
2949.53 131
2949.65 137
2949.77 146
2949.90 156
2950.02 167
2950.15 178
2950.27 187
2950.40 194
2950.52 196
2950.65 194
2950.77 188
2950.90 180
2951.02 170
2951.14 162
2951.27 154
2951.39 148
2951.52 143
2951.64 138
2951.77 134
2951.89 130
2952.02 128
2952.14 127
2952.27 129
2952.39 135
2952.51 143
2952.64 153
2952.76 165
2952.89 175
2953.01 184
2953.14 191
2953.26 193
2953.39 192
2953.51 186
2953.64 176
2953.76 162
2953.88 145
2954.01 126
2954.13 106
2954.26 87
2954.38 72
2954.51 62
2954.63 58
2954.76 59
2954.88 65
2955.01 73
2955.13 81
2955.26 87
2955.38 90
2955.50 90
2955.63 88
2955.75 86
2955.88 85
2956.00 84
2956.13 86
2956.25 88
2956.38 92
2956.50 95
2956.63 97
2956.75 97
2956.88 97
2957.00 96
2957.12 93
2957.25 90
2957.37 85
2957.50 79
2957.62 73
2957.75 66
2957.87 60
2958.00 54
2958.12 49
2958.25 45
2958.37 43
2958.50 43
2958.62 45
2958.75 48
2958.87 53
2958.99 59
2959.12 63
2959.24 67
2959.37 68
2959.49 67
2959.62 65
2959.74 61
2959.87 58
2959.99 54
2960.12 50
2960.24 46
2960.37 42
2960.49 37
2960.62 32
2960.74 28
2960.87 24
2960.99 21
2961.11 21
2961.24 24
2961.36 31
2961.49 40
2961.61 50
2961.74 60
2961.86 70
2961.99 79
2962.11 85
2962.24 89
2962.36 92
2962.49 96
2962.61 99
2962.74 103
2962.86 106
2962.99 109
2963.11 109
2963.24 106
2963.36 100
2963.49 90
2963.61 79
2963.73 67
2963.86 58
2963.98 53
2964.11 53
2964.23 60
2964.36 71
2964.48 86
2964.61 101
2964.73 114
2964.86 123
2964.98 127
2965.11 128
2965.23 125
2965.36 121
2965.48 118
2965.61 116
2965.73 117
2965.86 120
2965.98 126
2966.11 132
2966.23 138
2966.36 144
2966.48 148
2966.61 151
2966.73 152
2966.86 151
2966.98 149
2967.10 146
2967.23 142
2967.35 139
2967.48 136
2967.60 133
2967.73 132
2967.85 132
2967.98 134
2968.10 138
2968.23 144
2968.35 151
2968.48 158
2968.60 165
2968.73 169
2968.85 172
2968.98 171
2969.10 169
2969.23 166
2969.35 162
2969.48 159
2969.60 158
2969.73 159
2969.85 162
2969.98 166
2970.10 173
2970.23 182
2970.35 192
2970.48 203
2970.60 214
2970.73 224
2970.85 233
2970.98 239
2971.10 242
2971.23 242
2971.35 239
2971.48 234
2971.60 229
2971.73 225
2971.85 225
2971.98 228
2972.10 235
2972.23 245
2972.35 256
2972.48 268
2972.60 278
2972.73 286
2972.85 293
2972.98 300
2973.10 308
2973.23 318
2973.35 328
2973.48 337
2973.60 344
2973.73 347
2973.85 345
2973.98 337
2974.10 325
2974.23 311
2974.35 295
2974.48 279
2974.60 263
2974.73 248
2974.85 233
2974.98 217
2975.10 201
2975.23 185
2975.35 169
2975.48 153
2975.60 138
2975.73 126
2975.85 117
2975.98 111
2976.10 107
2976.23 104
2976.35 102
2976.48 99
2976.60 96
2976.73 93
2976.85 92
2976.98 93
2977.10 97
2977.23 105
2977.35 115
2977.48 126
2977.60 137
2977.73 145
2977.85 152
2977.98 156
2978.10 159
2978.23 161
2978.35 165
2978.48 170
2978.60 176
2978.73 181
2978.85 186
2978.98 190
2979.10 191
2979.23 190
2979.35 188
2979.48 186
2979.60 183
2979.73 180
2979.85 177
2979.98 174
2980.10 168
2980.23 160
2980.35 149
2980.48 136
2980.60 120
2980.73 104
2980.86 87
2980.98 71
2981.11 57
2981.23 44
2981.36 34
2981.48 26
2981.61 22
2981.73 21
2981.86 22
2981.98 25
2982.11 28
2982.23 31
2982.36 32
2982.48 33
2982.61 34
2982.73 34
2982.86 34
2982.98 34
2983.11 35
2983.23 36
2983.36 38
2983.48 41
2983.61 45
2983.73 50
2983.86 56
2983.98 63
2984.11 69
2984.24 73
2984.36 75
2984.49 75
2984.61 72
2984.74 69
2984.86 68
2984.99 69
2985.11 74
2985.24 82
2985.36 91
2985.49 101
2985.61 107
2985.74 111
2985.86 110
2985.99 106
2986.11 102
2986.24 100
2986.36 99
2986.49 102
2986.61 105
2986.74 109
2986.87 111
2986.99 109
2987.12 104
2987.24 97
2987.37 88
2987.49 80
2987.62 71
2987.74 63
2987.87 56
2987.99 49
2988.12 44
2988.24 40
2988.37 37
2988.49 37
2988.62 39
2988.74 42
2988.87 45
2989.00 46
2989.12 46
2989.25 45
2989.37 43
2989.50 40
2989.62 38
2989.75 36
2989.87 34
2990.00 33
2990.12 31
2990.25 30
2990.37 29
2990.50 30
2990.62 32
2990.75 37
2990.88 42
2991.00 49
2991.13 56
2991.25 64
2991.38 70
2991.50 76
2991.63 79
2991.75 80
2991.88 78
2992.00 72
2992.13 62
2992.25 49
2992.38 34
2992.51 18
2992.63 4
2992.76 0
2992.88 0
2993.01 0
2993.13 0
2993.26 0
2993.38 0
2993.51 0
2993.63 0
2993.76 0
2993.88 10
2994.01 23
2994.14 37
2994.26 50
2994.39 62
2994.51 69
2994.64 71
2994.76 68
2994.89 63
2995.01 57
2995.14 53
2995.26 54
2995.39 58
2995.52 66
2995.64 77
2995.77 87
2995.89 96
2996.02 102
2996.14 105
2996.27 106
2996.39 105
2996.52 103
2996.64 102
2996.77 101
2996.90 102
2997.02 103
2997.15 105
2997.27 108
2997.40 111
2997.52 114
2997.65 118
2997.77 121
2997.90 123
2998.02 125
2998.15 126
2998.28 126
2998.40 126
2998.53 127
2998.65 128
2998.78 132
2998.90 137
2999.03 145
2999.15 153
2999.28 162
2999.41 172
2999.53 181
2999.66 189
2999.78 196
2999.91 202
3000.03 205
3000.16 206
3000.28 203
3000.41 196
3000.54 185
3000.66 170
3000.79 152
3000.91 132
3001.04 112
3001.16 92
3001.29 73
3001.41 57
3001.54 43
3001.67 32
3001.79 25
3001.92 22
3002.04 24
3002.17 29
3002.29 36
3002.42 45
3002.54 53
3002.67 59
3002.80 65
3002.92 69
3003.05 72
3003.17 76
3003.30 80
3003.42 83
3003.55 84
3003.68 84
3003.80 81
3003.93 77
3004.05 72
3004.18 67
3004.30 64
3004.43 63
3004.55 62
3004.68 61
3004.81 57
3004.93 50
3005.06 41
3005.18 30
3005.31 19
3005.43 8
3005.56 0
3005.69 0
3005.81 0
3005.94 0
3006.06 0
3006.19 6
3006.31 15
3006.44 26
3006.57 39
3006.69 52
3006.82 64
3006.94 74
3007.07 81
3007.19 83
3007.32 81
3007.45 76
3007.57 69
3007.70 62
3007.82 56
3007.95 54
3008.07 55
3008.20 59
3008.33 65
3008.45 72
3008.58 78
3008.70 82
3008.83 82
3008.95 80
3009.08 75
3009.21 67
3009.33 57
3009.46 46
3009.58 36
3009.71 26
3009.83 16
3009.96 7
3010.09 0
3010.21 0
3010.34 0
3010.46 0
3010.59 0
3010.71 0
3010.84 3
3010.97 13
3011.09 25
3011.22 37
3011.34 48
3011.47 56
3011.60 61
3011.72 61
3011.85 57
3011.97 51
3012.10 43
3012.22 35
3012.35 29
3012.48 26
3012.60 25
3012.73 26
3012.85 28
3012.98 30
3013.10 32
3013.23 33
3013.36 35
3013.48 37
3013.61 39
3013.73 42
3013.86 44
3013.99 44
3014.11 42
3014.24 39
3014.36 36
3014.49 35
3014.61 37
3014.74 44
3014.87 56
3014.99 70
3015.12 84
3015.24 98
3015.37 108
3015.50 115
3015.62 119
3015.75 122
3015.87 123
3016.00 123
3016.13 123
3016.25 121
3016.38 119
3016.50 115
3016.63 111
3016.75 107
3016.88 104
3017.01 101
3017.13 98
3017.26 96
3017.38 95
3017.51 95
3017.64 96
3017.76 98
3017.89 101
3018.01 106
3018.14 110
3018.27 114
3018.39 117
3018.52 120
3018.64 121
3018.77 123
3018.90 124
3019.02 126
3019.15 127
3019.27 127
3019.40 126
3019.53 123
3019.65 120
3019.78 116
3019.90 112
3020.03 109
3020.15 105
3020.28 101
3020.41 97
3020.53 92
3020.66 87
3020.78 81
3020.91 75
3021.04 71
3021.16 68
3021.29 66
3021.41 66
3021.54 67
3021.67 69
3021.79 71
3021.92 73
3022.04 75
3022.17 75
3022.30 73
3022.42 69
3022.55 62
3022.67 53
3022.80 43
3022.93 32
3023.05 20
3023.18 8
3023.30 0
3023.43 0
3023.56 0
3023.68 0
3023.81 0
3023.94 0
3024.06 0
3024.19 0
3024.31 4
3024.44 17
3024.57 29
3024.69 39
3024.82 46
3024.94 52
3025.07 57
3025.20 61
3025.32 66
3025.45 72
3025.57 79
3025.70 85
3025.83 89
3025.95 91
3026.08 90
3026.20 85
3026.33 79
3026.46 72
3026.58 66
3026.71 61
3026.83 60
3026.96 60
3027.09 62
3027.21 63
3027.34 64
3027.47 65
3027.59 66
3027.72 66
3027.84 67
3027.97 68
3028.10 69
3028.22 71
3028.35 72
3028.47 73
3028.60 76
3028.73 81
3028.85 89
3028.98 101
3029.11 115
3029.23 131
3029.36 147
3029.48 161
3029.61 171
3029.74 178
3029.86 182
3029.99 184
3030.11 185
3030.24 185
3030.37 185
3030.49 186
3030.62 186
3030.75 186
3030.87 185
3031.00 185
3031.12 184
3031.25 184
3031.38 184
3031.50 184
3031.63 183
3031.76 182
3031.88 181
3032.01 180
3032.13 179
3032.26 178
3032.39 176
3032.51 174
3032.64 171
3032.76 168
3032.89 166
3033.02 165
3033.14 165
3033.27 167
3033.40 169
3033.52 171
3033.65 171
3033.77 169
3033.90 164
3034.03 156
3034.15 146
3034.28 135
3034.41 123
3034.53 113
3034.66 105
3034.79 102
3034.91 103
3035.04 109
3035.16 118
3035.29 130
3035.42 141
3035.54 151
3035.67 157
3035.80 158
3035.92 156
3036.05 150
3036.17 142
3036.30 135
3036.43 128
3036.55 125
3036.68 124
3036.81 126
3036.93 130
3037.06 135
3037.18 139
3037.31 141
3037.44 140
3037.56 136
3037.69 127
3037.82 115
3037.94 98
3038.07 80
3038.20 60
3038.32 41
3038.45 25
3038.57 14
3038.70 8
3038.83 9
3038.95 14
3039.08 23
3039.21 33
3039.33 43
3039.46 53
3039.59 61
3039.71 69
3039.84 78
3039.96 88
3040.09 99
3040.22 111
3040.34 121
3040.47 127
3040.60 129
3040.72 127
3040.85 119
3040.98 109
3041.10 99
3041.23 90
3041.35 82
3041.48 78
3041.61 75
3041.73 74
3041.86 73
3041.99 73
3042.11 74
3042.24 75
3042.37 76
3042.49 78
3042.62 79
3042.75 79
3042.87 77
3043.00 75
3043.12 73
3043.25 71
3043.38 70
3043.50 71
3043.63 72
3043.76 74
3043.88 74
3044.01 73
3044.14 70
3044.26 65
3044.39 59
3044.52 52
3044.64 47
3044.77 44
3044.90 42
3045.02 42
3045.15 43
3045.27 43
3045.40 41
3045.53 37
3045.65 33
3045.78 28
3045.91 24
3046.03 22
3046.16 22
3046.29 25
3046.41 30
3046.54 36
3046.67 43
3046.79 49
3046.92 55
3047.05 60
3047.17 63
3047.30 66
3047.43 67
3047.55 68
3047.68 69
3047.81 70
3047.93 71
3048.06 74
3048.18 77
3048.31 81
3048.44 86
3048.56 90
3048.69 95
3048.82 101
3048.94 108
3049.07 115
3049.20 123
3049.32 131
3049.45 141
3049.58 151
3049.70 161
3049.83 171
3049.96 180
3050.08 187
3050.21 191
3050.34 192
3050.46 189
3050.59 183
3050.72 175
3050.84 166
3050.97 156
3051.10 145
3051.22 134
3051.35 124
3051.48 114
3051.60 104
3051.73 95
3051.86 87
3051.98 83
3052.11 80
3052.24 80
3052.36 82
3052.49 84
3052.62 86
3052.74 87
3052.87 88
3053.00 89
3053.12 92
3053.25 97
3053.38 102
3053.50 107
3053.63 111
3053.76 113
3053.88 113
3054.01 110
3054.14 108
3054.26 106
3054.39 107
3054.52 110
3054.64 115
3054.77 121
3054.90 127
3055.02 132
3055.15 135
3055.28 136
3055.40 136
3055.53 135
3055.66 136
3055.78 138
3055.91 143
3056.04 150
3056.16 158
3056.29 166
3056.42 172
3056.54 175
3056.67 174
3056.80 172
3056.92 168
3057.05 164
3057.18 161
3057.30 160
3057.43 159
3057.56 159
3057.68 157
3057.81 152
3057.94 142
3058.06 129
3058.19 111
3058.32 90
3058.44 69
3058.57 48
3058.70 30
3058.82 15
3058.95 3
3059.08 0
3059.20 0
3059.33 0
3059.46 0
3059.59 0
3059.71 0
3059.84 0
3059.97 1
3060.09 7
3060.22 11
3060.35 13
3060.47 12
3060.60 9
3060.73 6
3060.85 4
3060.98 4
3061.11 9
3061.23 17
3061.36 27
3061.49 39
3061.61 49
3061.74 56
3061.87 59
3061.99 60
3062.12 59
3062.25 59
3062.38 61
3062.50 68
3062.63 78
3062.76 91
3062.88 107
3063.01 122
3063.14 137
3063.26 149
3063.39 159
3063.52 166
3063.64 171
3063.77 174
3063.90 176
3064.02 178
3064.15 179
3064.28 180
3064.41 180
3064.53 179
3064.66 175
3064.79 170
3064.91 162
3065.04 153
3065.17 142
3065.29 132
3065.42 123
3065.55 115
3065.67 110
3065.80 107
3065.93 106
3066.05 105
3066.18 104
3066.31 101
3066.44 95
3066.56 88
3066.69 80
3066.82 71
3066.94 64
3067.07 59
3067.20 57
3067.32 56
3067.45 58
3067.58 63
3067.71 69
3067.83 77
3067.96 87
3068.09 100
3068.21 113
3068.34 125
3068.47 136
3068.59 143
3068.72 147
3068.85 149
3068.97 149
3069.10 148
3069.23 147
3069.36 148
3069.48 148
3069.61 149
3069.74 148
3069.86 146
3069.99 143
3070.12 140
3070.24 138
3070.37 137
3070.50 136
3070.63 135
3070.75 134
3070.88 131
3071.01 128
3071.13 125
3071.26 123
3071.39 123
3071.52 126
3071.64 130
3071.77 135
3071.90 140
3072.02 143
3072.15 145
3072.28 145
3072.40 144
3072.53 141
3072.66 139
3072.79 137
3072.91 136
3073.04 135
3073.17 134
3073.29 132
3073.42 129
3073.55 124
3073.68 117
3073.80 110
3073.93 102
3074.06 98
3074.18 97
3074.31 102
3074.44 111
3074.56 124
3074.69 137
3074.82 150
3074.95 158
3075.07 161
3075.20 160
3075.33 154
3075.45 147
3075.58 138
3075.71 130
3075.84 124
3075.96 120
3076.09 119
3076.22 120
3076.34 124
3076.47 130
3076.60 138
3076.73 145
3076.85 150
3076.98 153
3077.11 153
3077.23 148
3077.36 139
3077.49 127
3077.62 113
3077.74 99
3077.87 87
3078.00 77
3078.12 71
3078.25 68
3078.38 68
3078.51 70
3078.63 73
3078.76 77
3078.89 80
3079.01 84
3079.14 88
3079.27 92
3079.40 96
3079.52 101
3079.65 106
3079.78 113
3079.91 120
3080.03 129
3080.16 139
3080.29 151
3080.41 162
3080.54 174
3080.67 184
3080.80 192
3080.92 197
3081.05 199
3081.18 195
3081.30 188
3081.43 176
3081.56 161
3081.69 145
3081.81 128
3081.94 113
3082.07 99
3082.20 87
3082.32 77
3082.45 69
3082.58 62
3082.70 57
3082.83 54
3082.96 54
3083.09 57
3083.21 62
3083.34 70
3083.47 77
3083.60 84
3083.72 87
3083.85 85
3083.98 78
3084.10 66
3084.23 51
3084.36 33
3084.49 17
3084.61 2
3084.74 0
3084.87 0
3085.00 0
3085.12 0
3085.25 0
3085.38 0
3085.51 4
3085.63 7
3085.76 8
3085.89 8
3086.01 7
3086.14 6
3086.27 6
3086.40 7
3086.52 8
3086.65 9
3086.78 8
3086.91 7
3087.03 3
3087.16 0
3087.29 0
3087.42 0
3087.54 0
3087.67 0
3087.80 6
3087.92 12
3088.05 18
3088.18 21
3088.31 21
3088.43 21
3088.56 22
3088.69 25
3088.82 32
3088.94 44
3089.07 57
3089.20 71
3089.33 81
3089.45 89
3089.58 92
3089.71 92
3089.84 89
3089.96 85
3090.09 81
3090.22 75
3090.35 67
3090.47 59
3090.60 50
3090.73 41
3090.86 36
3090.98 33
3091.11 35
3091.24 40
3091.36 47
3091.49 55
3091.62 62
3091.75 67
3091.87 70
3092.00 72
3092.13 72
3092.26 71
3092.38 70
3092.51 68
3092.64 65
3092.77 60
3092.89 54
3093.02 46
3093.15 37
3093.28 29
3093.40 20
3093.53 13
3093.66 8
3093.79 4
3093.91 2
3094.04 0
3094.17 0
3094.30 0
3094.42 0
3094.55 3
3094.68 7
3094.81 12
3094.93 19
3095.06 27
3095.19 35
3095.32 45
3095.44 56
3095.57 68
3095.70 81
3095.83 95
3095.95 108
3096.08 119
3096.21 129
3096.34 136
3096.46 141
3096.59 141
3096.72 138
3096.85 131
3096.97 121
3097.10 110
3097.23 99
3097.36 88
3097.49 80
3097.61 75
3097.74 73
3097.87 73
3098.00 74
3098.12 75
3098.25 75
3098.38 73
3098.51 71
3098.63 69
3098.76 69
3098.89 69
3099.02 73
3099.14 79
3099.27 87
3099.40 97
3099.53 107
3099.65 117
3099.78 125
3099.91 130
3100.04 132
3100.16 133
3100.29 132
3100.42 130
3100.55 128
3100.68 126
3100.80 123
3100.93 120
3101.06 116
3101.19 111
3101.31 105
3101.44 98
3101.57 90
3101.70 81
3101.82 73
3101.95 66
3102.08 61
3102.21 59
3102.33 60
3102.46 63
3102.59 69
3102.72 75
3102.85 79
3102.97 81
3103.10 79
3103.23 74
3103.36 66
3103.48 58
3103.61 50
3103.74 44
3103.87 41
3103.99 41
3104.12 42
3104.25 45
3104.38 49
3104.51 52
3104.63 56
3104.76 59
3104.89 62
3105.02 64
3105.14 65
3105.27 63
3105.40 59
3105.53 52
3105.66 43
3105.78 34
3105.91 26
3106.04 20
3106.17 18
3106.29 18
3106.42 20
3106.55 24
3106.68 27
3106.81 30
3106.93 33
3107.06 36
3107.19 39
3107.32 43
3107.44 47
3107.57 51
3107.70 54
3107.83 55
3107.96 54
3108.08 51
3108.21 45
3108.34 39
3108.47 34
3108.59 29
3108.72 26
3108.85 24
3108.98 21
3109.11 18
3109.23 13
3109.36 7
3109.49 0
3109.62 0
3109.74 0
3109.87 0
3110.00 2
3110.13 12
3110.26 24
3110.38 36
3110.51 47
3110.64 54
3110.77 57
3110.89 55
3111.02 49
3111.15 38
3111.28 25
3111.41 13
3111.53 4
3111.66 0
3111.79 0
3111.92 6
3112.05 15
3112.17 26
3112.30 35
3112.43 42
3112.56 45
3112.68 44
3112.81 41
3112.94 36
3113.07 31
3113.20 29
3113.32 29
3113.45 32
3113.58 38
3113.71 45
3113.84 53
3113.96 59
3114.09 65
3114.22 69
3114.35 72
3114.48 75
3114.60 80
3114.73 86
3114.86 93
3114.99 100
3115.12 104
3115.24 105
3115.37 103
3115.50 96
3115.63 87
3115.75 76
3115.88 65
3116.01 56
3116.14 50
3116.27 46
3116.39 45
3116.52 46
3116.65 48
3116.78 50
3116.91 52
3117.03 54
3117.16 54
3117.29 53
3117.42 50
3117.55 45
3117.67 38
3117.80 31
3117.93 26
3118.06 22
3118.19 21
3118.31 23
3118.44 28
3118.57 32
3118.70 36
3118.83 38
3118.95 37
3119.08 34
3119.21 30
3119.34 26
3119.47 24
3119.59 22
3119.72 23
3119.85 24
3119.98 27
3120.11 29
3120.23 31
3120.36 34
3120.49 37
3120.62 42
3120.75 48
3120.88 56
3121.00 64
3121.13 72
3121.26 80
3121.39 87
3121.52 92
3121.64 96
3121.77 99
3121.90 102
3122.03 105
3122.16 109
3122.28 112
3122.41 115
3122.54 116
3122.67 114
3122.80 111
3122.92 106
3123.05 99
3123.18 91
3123.31 82
3123.44 72
3123.56 61
3123.69 50
3123.82 38
3123.95 28
3124.08 20
3124.21 14
3124.33 10
3124.46 8
3124.59 7
3124.72 6
3124.85 4
3124.97 1
3125.10 0
3125.23 0
3125.36 0
3125.49 0
3125.61 0
3125.74 0
3125.87 0
3126.00 7
3126.13 16
3126.26 25
3126.38 31
3126.51 36
3126.64 37
3126.77 36
3126.90 36
3127.02 37
3127.15 40
3127.28 45
3127.41 51
3127.54 57
3127.67 60
3127.79 60
3127.92 57
3128.05 52
3128.18 47
3128.31 43
3128.43 42
3128.56 44
3128.69 48
3128.82 54
3128.95 61
3129.08 70
3129.20 80
3129.33 91
3129.46 102
3129.59 111
3129.72 118
3129.85 121
3129.97 118
3130.10 109
3130.23 96
3130.36 81
3130.49 65
3130.61 51
3130.74 39
3130.87 30
3131.00 24
3131.13 19
3131.26 16
3131.38 14
3131.51 13
3131.64 15
3131.77 20
3131.90 26
3132.03 35
3132.15 44
3132.28 53
3132.41 61
3132.54 67
3132.67 73
3132.80 77
3132.92 80
3133.05 82
3133.18 83
3133.31 84
3133.44 84
3133.57 84
3133.69 85
3133.82 87
3133.95 91
3134.08 95
3134.21 100
3134.34 106
3134.46 111
3134.59 117
3134.72 121
3134.85 125
3134.98 126
3135.11 125
3135.23 122
3135.36 116
3135.49 109
3135.62 100
3135.75 91
3135.88 82
3136.00 75
3136.13 70
3136.26 67
3136.39 67
3136.52 67
3136.65 68
3136.77 68
3136.90 66
3137.03 61
3137.16 54
3137.29 45
3137.42 37
3137.54 29
3137.67 24
3137.80 22
3137.93 22
3138.06 24
3138.19 25
3138.31 26
3138.44 24
3138.57 21
3138.70 17
3138.83 13
3138.96 8
3139.09 4
3139.21 0
3139.34 0
3139.47 0
3139.60 0
3139.73 0
3139.86 0
3139.98 0
3140.11 0
3140.24 0
3140.37 8
3140.50 18
3140.63 28
3140.75 38
3140.88 47
3141.01 55
3141.14 60
3141.27 63
3141.40 65
3141.53 64
3141.65 62
3141.78 59
3141.91 55
3142.04 51
3142.17 47
3142.30 43
3142.43 38
3142.55 34
3142.68 29
3142.81 24
3142.94 19
3143.07 14
3143.20 12
3143.32 13
3143.45 19
3143.58 30
3143.71 46
3143.84 67
3143.97 91
3144.10 116
3144.22 140
3144.35 163
3144.48 183
3144.61 200
3144.74 214
3144.87 224
3145.00 232
3145.12 237
3145.25 242
3145.38 245
3145.51 249
3145.64 252
3145.77 255
3145.90 258
3146.02 259
3146.15 259
3146.28 259
3146.41 257
3146.54 254
3146.67 250
3146.80 245
3146.92 240
3147.05 235
3147.18 232
3147.31 231
3147.44 233
3147.57 239
3147.70 247
3147.82 254
3147.95 260
3148.08 262
3148.21 258
3148.34 251
3148.47 240
3148.60 229
3148.72 217
3148.85 206
3148.98 194
3149.11 180
3149.24 165
3149.37 149
3149.50 132
3149.62 118
3149.75 110
3149.88 108
3150.01 113
3150.14 123
3150.27 134
3150.40 145
3150.53 152
3150.65 154
3150.78 153
3150.91 151
3151.04 149
3151.17 150
3151.30 155
3151.43 164
3151.55 176
3151.68 189
3151.81 201
3151.94 211
3152.07 219
3152.20 222
3152.33 222
3152.46 217
3152.58 210
3152.71 201
3152.84 192
3152.97 184
3153.10 179
3153.23 177
3153.36 179
3153.49 183
3153.61 187
3153.74 191
3153.87 192
3154.00 190
3154.13 184
3154.26 175
3154.39 164
3154.52 154
3154.64 146
3154.77 140
3154.90 135
3155.03 132
3155.16 127
3155.29 119
3155.42 108
3155.55 93
3155.67 75
3155.80 57
3155.93 40
3156.06 28
3156.19 20
3156.32 18
3156.45 20
3156.58 25
3156.70 30
3156.83 35
3156.96 38
3157.09 38
3157.22 36
3157.35 32
3157.48 28
3157.61 25
3157.73 23
3157.86 23
3157.99 25
3158.12 31
3158.25 39
3158.38 50
3158.51 62
3158.64 75
3158.77 87
3158.89 98
3159.02 106
3159.15 110
3159.28 111
3159.41 109
3159.54 106
3159.67 102
3159.80 98
3159.92 96
3160.05 95
3160.18 93
3160.31 91
3160.44 89
3160.57 86
3160.70 83
3160.83 82
3160.96 83
3161.08 85
3161.21 91
3161.34 98
3161.47 106
3161.60 113
3161.73 120
3161.86 125
3161.99 128
3162.12 128
3162.24 124
3162.37 115
3162.50 103
3162.63 89
3162.76 72
3162.89 56
3163.02 42
3163.15 32
3163.28 26
3163.40 25
3163.53 26
3163.66 30
3163.79 34
3163.92 37
3164.05 39
3164.18 41
3164.31 42
3164.44 45
3164.57 48
3164.69 53
3164.82 57
3164.95 61
3165.08 62
3165.21 61
3165.34 56
3165.47 48
3165.60 39
3165.73 29
3165.85 20
3165.98 13
3166.11 9
3166.24 9
3166.37 12
3166.50 18
3166.63 26
3166.76 34
3166.89 41
3167.02 46
3167.14 47
3167.27 46
3167.40 44
3167.53 42
3167.66 43
3167.79 49
3167.92 58
3168.05 70
3168.18 83
3168.31 95
3168.43 104
3168.56 110
3168.69 114
3168.82 116
3168.95 119
3169.08 122
3169.21 125
3169.34 126
3169.47 125
3169.60 120
3169.73 111
3169.85 99
3169.98 85
3170.11 73
3170.24 64
3170.37 59
3170.50 58
3170.63 61
3170.76 67
3170.89 74
3171.02 80
3171.14 84
3171.27 85
3171.40 82
3171.53 77
3171.66 67
3171.79 55
3171.92 41
3172.05 26
3172.18 11
3172.31 0
3172.44 0
3172.56 0
3172.69 0
3172.82 0
3172.95 0
3173.08 0
3173.21 0
3173.34 6
3173.47 17
3173.60 25
3173.73 29
3173.86 30
3173.99 27
3174.11 22
3174.24 15
3174.37 8
3174.50 2
3174.63 0
3174.76 0
3174.89 0
3175.02 4
3175.15 13
3175.28 26
3175.41 42
3175.54 59
3175.66 76
3175.79 92
3175.92 105
3176.05 113
3176.18 118
3176.31 118
3176.44 114
3176.57 109
3176.70 101
3176.83 92
3176.96 84
3177.09 76
3177.21 70
3177.34 67
3177.47 67
3177.60 70
3177.73 75
3177.86 79
3177.99 81
3178.12 80
3178.25 74
3178.38 64
3178.51 51
3178.64 36
3178.77 20
3178.89 5
3179.02 0
3179.15 0
3179.28 0
3179.41 0
3179.54 0
3179.67 0
3179.80 0
3179.93 0
3180.06 7
3180.19 21
3180.32 33
3180.45 43
3180.57 52
3180.70 60
3180.83 68
3180.96 75
3181.09 83
3181.22 91
3181.35 99
3181.48 106
3181.61 111
3181.74 114
3181.87 114
3182.00 112
3182.13 108
3182.26 103
3182.38 98
3182.51 95
3182.64 94
3182.77 95
3182.90 98
3183.03 102
3183.16 105
3183.29 105
3183.42 102
3183.55 96
3183.68 86
3183.81 75
3183.94 63
3184.07 52
3184.20 43
3184.32 36
3184.45 31
3184.58 26
3184.71 21
3184.84 16
3184.97 10
3185.10 3
3185.23 0
3185.36 0
3185.49 0
3185.62 0
3185.75 7
3185.88 20
3186.01 35
3186.14 50
3186.27 64
3186.39 75
3186.52 82
3186.65 86
3186.78 88
3186.91 87
3187.04 85
3187.17 83
3187.30 80
3187.43 78
3187.56 76
3187.69 74
3187.82 72
3187.95 71
3188.08 71
3188.21 71
3188.34 72
3188.47 73
3188.59 74
3188.72 74
3188.85 72
3188.98 68
3189.11 63
3189.24 57
3189.37 52
3189.50 48
3189.63 46
3189.76 47
3189.89 50
3190.02 53
3190.15 56
3190.28 56
3190.41 53
3190.54 47
3190.67 38
3190.80 28
3190.92 20
3191.05 14
3191.18 12
3191.31 14
3191.44 19
3191.57 26
3191.70 33
3191.83 38
3191.96 41
3192.09 42
3192.22 40
3192.35 37
3192.48 34
3192.61 33
3192.74 35
3192.87 38
3193.00 43
3193.13 49
3193.26 53
3193.39 56
3193.52 57
3193.64 56
3193.77 53
3193.90 51
3194.03 49
3194.16 48
3194.29 49
3194.42 50
3194.55 51
3194.68 50
3194.81 48
3194.94 45
3195.07 40
3195.20 35
3195.33 31
3195.46 29
3195.59 30
3195.72 33
3195.85 38
3195.98 43
3196.11 48
3196.24 51
3196.37 52
3196.50 50
3196.62 46
3196.75 41
3196.88 37
3197.01 34
3197.14 34
3197.27 37
3197.40 43
3197.53 52
3197.66 62
3197.79 72
3197.92 81
3198.05 88
3198.18 93
3198.31 96
3198.44 97
3198.57 98
3198.70 99
3198.83 101
3198.96 103
3199.09 106
3199.22 108
3199.35 108
3199.48 106
3199.61 103
3199.74 98
3199.87 93
3200.00 87
3200.12 82
3200.25 76
3200.38 70
3200.51 63
3200.64 55
3200.77 47
3200.90 39
3201.03 32
3201.16 27
3201.29 22
3201.42 18
3201.55 13
3201.68 9
3201.81 4
3201.94 0
3202.07 0
3202.20 0
3202.33 0
3202.46 0
3202.59 0
3202.72 0
3202.85 0
3202.98 1
3203.11 7
3203.24 14
3203.37 20
3203.50 25
3203.63 29
3203.76 30
3203.89 31
3204.02 31
3204.15 32
3204.28 34
3204.41 37
3204.54 41
3204.66 45
3204.79 48
3204.92 49
3205.05 50
3205.18 49
3205.31 50
3205.44 52
3205.57 55
3205.70 61
3205.83 67
3205.96 74
3206.09 79
3206.22 82
3206.35 83
3206.48 81
3206.61 76
3206.74 70
3206.87 62
3207.00 54
3207.13 46
3207.26 39
3207.39 33
3207.52 28
3207.65 26
3207.78 26
3207.91 28
3208.04 32
3208.17 37
3208.30 43
3208.43 49
3208.56 54
3208.69 58
3208.82 61
3208.95 62
3209.08 61
3209.21 60
3209.34 58
3209.47 56
3209.60 55
3209.73 57
3209.86 61
3209.99 67
3210.12 75
3210.25 83
3210.38 91
3210.51 97
3210.64 102
3210.77 104
3210.90 105
3211.03 105
3211.16 103
3211.29 99
3211.42 93
3211.55 84
3211.68 74
3211.81 64
3211.94 54
3212.07 47
3212.20 44
3212.33 43
3212.46 46
3212.59 48
3212.72 50
3212.85 49
3212.98 46
3213.11 42
3213.23 37
3213.36 35
3213.49 35
3213.62 40
3213.75 48
3213.88 59
3214.01 70
3214.14 80
3214.27 87
3214.40 90
3214.53 88
3214.66 80
3214.79 68
3214.92 53
3215.05 36
3215.18 20
3215.31 4
3215.44 0
3215.57 0
3215.70 0
3215.83 0
3215.96 0
3216.09 0
3216.22 0
3216.35 0
3216.48 7
3216.61 21
3216.74 34
3216.87 46
3217.00 56
3217.13 63
3217.26 67
3217.39 70
3217.52 71
3217.65 72
3217.78 72
3217.91 72
3218.04 72
3218.17 71
3218.30 69
3218.43 66
3218.56 63
3218.69 60
3218.82 58
3218.95 59
3219.08 63
3219.21 69
3219.34 76
3219.47 84
3219.60 89
3219.74 91
3219.87 90
3220.00 87
3220.13 82
3220.26 77
3220.39 72
3220.52 69
3220.65 66
3220.78 66
3220.91 67
3221.04 71
3221.17 76
3221.30 85
3221.43 94
3221.56 103
3221.69 110
3221.82 114
3221.95 113
3222.08 107
3222.21 97
3222.34 85
3222.47 73
3222.60 63
3222.73 56
3222.86 53
3222.99 54
3223.12 58
3223.25 64
3223.38 72
3223.51 79
3223.64 86
3223.77 90
3223.90 93
3224.03 95
3224.16 94
3224.29 93
3224.42 92
3224.55 91
3224.68 90
3224.81 88
3224.94 86
3225.07 83
3225.20 78
3225.33 72
3225.46 64
3225.59 56
3225.72 49
3225.85 42
3225.98 38
3226.11 37
3226.24 40
3226.37 47
3226.50 57
3226.63 68
3226.76 80
3226.89 92
3227.02 101
3227.15 107
3227.28 111
3227.41 112
3227.54 111
3227.67 108
3227.80 103
3227.93 97
3228.06 89
3228.19 81
3228.33 74
3228.46 67
3228.59 63
3228.72 59
3228.85 58
3228.98 58
3229.11 60
3229.24 62
3229.37 64
3229.50 65
3229.63 65
3229.76 63
3229.89 60
3230.02 56
3230.15 52
3230.28 50
3230.41 51
3230.54 55
3230.67 63
3230.80 73
3230.93 84
3231.06 94
3231.19 103
3231.32 108
3231.45 109
3231.58 107
3231.71 103
3231.84 99
3231.97 94
3232.10 92
3232.23 92
3232.36 94
3232.49 99
3232.62 106
3232.75 115
3232.89 127
3233.02 139
3233.15 152
3233.28 165
3233.41 175
3233.54 183
3233.67 187
3233.80 186
3233.93 183
3234.06 177
3234.19 171
3234.32 166
3234.45 164
3234.58 165
3234.71 170
3234.84 177
3234.97 185
3235.10 192
3235.23 196
3235.36 197
3235.49 194
3235.62 188
3235.75 179
3235.88 167
3236.01 156
3236.14 144
3236.27 132
3236.41 122
3236.54 112
3236.67 104
3236.80 97
3236.93 92
3237.06 88
3237.19 84
3237.32 80
3237.45 77
3237.58 72
3237.71 68
3237.84 64
3237.97 61
3238.10 60
3238.23 61
3238.36 66
3238.49 73
3238.62 82
3238.75 92
3238.88 101
3239.01 108
3239.14 112
3239.27 113
3239.41 111
3239.54 105
3239.67 98
3239.80 90
3239.93 82
3240.06 76
3240.19 72
3240.32 69
3240.45 68
3240.58 69
3240.71 71
3240.84 75
3240.97 80
3241.10 85
3241.23 90
3241.36 93
3241.49 94
3241.62 91
3241.75 86
3241.88 79
3242.01 71
3242.15 64
3242.28 61
3242.41 61
3242.54 65
3242.67 72
3242.80 82
3242.93 92
3243.06 103
3243.19 114
3243.32 125
3243.45 136
3243.58 146
3243.71 157
3243.84 167
3243.97 177
3244.10 186
3244.23 196
3244.36 205
3244.50 213
3244.63 218
3244.76 219
3244.89 215
3245.02 205
3245.15 189
3245.28 168
3245.41 144
3245.54 120
3245.67 99
3245.80 83
3245.93 72
3246.06 67
3246.19 67
3246.32 72
3246.45 81
3246.58 92
3246.72 104
3246.85 118
3246.98 130
3247.11 142
3247.24 152
3247.37 161
3247.50 168
3247.63 175
3247.76 181
3247.89 188
3248.02 195
3248.15 201
3248.28 205
3248.41 206
3248.54 204
3248.67 199
3248.81 190
3248.94 179
3249.07 168
3249.20 157
3249.33 148
3249.46 141
3249.59 137
3249.72 135
3249.85 134
3249.98 135
3250.11 136
3250.24 137
3250.37 137
3250.50 135
3250.63 132
3250.77 128
3250.90 122
3251.03 115
3251.16 106
3251.29 97
3251.42 89
3251.55 83
3251.68 79
3251.81 78
3251.94 81
3252.07 86
3252.20 94
3252.33 101
3252.46 108
3252.60 114
3252.73 120
3252.86 124
3252.99 128
3253.12 131
3253.25 134
3253.38 134
3253.51 130
3253.64 122
3253.77 110
3253.90 94
3254.03 76
3254.16 58
3254.29 42
3254.43 30
3254.56 23
3254.69 21
3254.82 24
3254.95 30
3255.08 40
3255.21 50
3255.34 62
3255.47 74
3255.60 86
3255.73 96
3255.86 105
3256.00 111
3256.13 114
3256.26 112
3256.39 107
3256.52 101
3256.65 94
3256.78 89
3256.91 87
3257.04 89
3257.17 96
3257.30 106
3257.43 119
3257.56 134
3257.70 150
3257.83 166
3257.96 181
3258.09 192
3258.22 200
3258.35 202
3258.48 199
3258.61 191
3258.74 181
3258.87 171
3259.00 163
3259.13 158
3259.27 157
3259.40 160
3259.53 164
3259.66 168
3259.79 171
3259.92 172
3260.05 172
3260.18 171
3260.31 170
3260.44 169
3260.57 169
3260.71 168
3260.84 168
3260.97 166
3261.10 163
3261.23 159
3261.36 154
3261.49 150
3261.62 148
3261.75 147
3261.88 149
3262.01 153
3262.15 157
3262.28 160
3262.41 161
3262.54 158
3262.67 152
3262.80 143
3262.93 132
3263.06 120
3263.19 109
3263.32 101
3263.45 96
3263.59 94
3263.72 94
3263.85 94
3263.98 95
3264.11 95
3264.24 93
3264.37 90
3264.50 86
3264.63 81
3264.76 74
3264.90 66
3265.03 56
3265.16 47
3265.29 39
3265.42 33
3265.55 31
3265.68 32
3265.81 35
3265.94 40
3266.07 44
3266.21 46
3266.34 47
3266.47 48
3266.60 50
3266.73 53
3266.86 58
3266.99 65
3267.12 73
3267.25 79
3267.38 83
3267.52 85
3267.65 84
3267.78 82
3267.91 78
3268.04 76
3268.17 74
3268.30 73
3268.43 74
3268.56 74
3268.69 74
3268.83 73
3268.96 70
3269.09 65
3269.22 57
3269.35 49
3269.48 42
3269.61 36
3269.74 33
3269.87 33
3270.01 35
3270.14 38
3270.27 42
3270.40 46
3270.53 50
3270.66 54
3270.79 59
3270.92 65
3271.05 71
3271.19 77
3271.32 81
3271.45 85
3271.58 86
3271.71 85
3271.84 84
3271.97 83
3272.10 81
3272.23 80
3272.37 79
3272.50 77
3272.63 73
3272.76 68
3272.89 62
3273.02 56
3273.15 50
3273.28 45
3273.41 41
3273.55 38
3273.68 35
3273.81 33
3273.94 32
3274.07 32
3274.20 34
3274.33 39
3274.46 45
3274.59 54
3274.73 63
3274.86 72
3274.99 78
3275.12 82
3275.25 82
3275.38 81
3275.51 79
3275.64 79
3275.78 82
3275.91 90
3276.04 101
3276.17 116
3276.30 132
3276.43 148
3276.56 163
3276.69 175
3276.83 183
3276.96 188
3277.09 190
3277.22 189
3277.35 187
3277.48 184
3277.61 180
3277.74 174
3277.87 168
3278.01 160
3278.14 151
3278.27 142
3278.40 133
3278.53 125
3278.66 121
3278.79 119
3278.92 120
3279.06 124
3279.19 129
3279.32 134
3279.45 138
3279.58 139
3279.71 138
3279.84 134
3279.97 129
3280.11 122
3280.24 116
3280.37 111
3280.50 110
3280.63 112
3280.76 118
3280.89 127
3281.03 138
3281.16 150
3281.29 160
3281.42 167
3281.55 170
3281.68 169
3281.81 164
3281.94 156
3282.08 148
3282.21 140
3282.34 133
3282.47 127
3282.60 121
3282.73 114
3282.86 105
3283.00 94
3283.13 81
3283.26 67
3283.39 54
3283.52 42
3283.65 34
3283.78 32
3283.91 34
3284.05 40
3284.18 48
3284.31 54
3284.44 57
3284.57 55
3284.70 47
3284.83 34
3284.97 17
3285.10 0
3285.23 0
3285.36 0
3285.49 0
3285.62 0
3285.75 0
3285.89 0
3286.02 0
3286.15 2
3286.28 16
3286.41 30
3286.54 44
3286.67 56
3286.80 69
3286.94 81
3287.07 94
3287.20 106
3287.33 118
3287.46 130
3287.59 140
3287.72 149
3287.86 156
3287.99 159
3288.12 159
3288.25 155
3288.38 148
3288.51 138
3288.64 127
3288.78 116
3288.91 107
3289.04 101
3289.17 98
3289.30 98
3289.43 100
3289.57 104
3289.70 109
3289.83 114
3289.96 117
3290.09 120
3290.22 120
3290.35 119
3290.49 116
3290.62 111
3290.75 105
3290.88 97
3291.01 88
3291.14 79
3291.27 69
3291.41 59
3291.54 50
3291.67 41
3291.80 33
3291.93 27
3292.06 21
3292.20 18
3292.33 15
3292.46 15
3292.59 15
3292.72 17
3292.85 20
3292.98 25
3293.12 30
3293.25 37
3293.38 45
3293.51 53
3293.64 62
3293.77 71
3293.91 80
3294.04 88
3294.17 95
3294.30 100
3294.43 104
3294.56 106
3294.69 106
3294.83 104
3294.96 101
3295.09 97
3295.22 92
3295.35 88
3295.48 83
3295.62 78
3295.75 73
3295.88 67
3296.01 60
3296.14 52
3296.27 43
3296.41 34
3296.54 25
3296.67 16
3296.80 10
3296.93 5
3297.06 1
3297.19 0
3297.33 0
3297.46 1
3297.59 6
3297.72 16
3297.85 30
3297.98 48
3298.12 68
3298.25 88
3298.38 105
3298.51 117
3298.64 124
3298.77 125
3298.91 124
3299.04 120
3299.17 117
3299.30 114
3299.43 111
3299.56 109
3299.70 106
3299.83 101
3299.96 95
3300.09 89
3300.22 82
3300.35 77
3300.49 72
3300.62 69
3300.75 68
3300.88 67
3301.01 68
3301.14 69
3301.28 71
3301.41 74
3301.54 77
3301.67 79
3301.80 81
3301.93 82
3302.07 81
3302.20 77
3302.33 72
3302.46 66
3302.59 60
3302.73 54
3302.86 48
3302.99 44
3303.12 42
3303.25 40
3303.38 39
3303.52 38
3303.65 37
3303.78 35
3303.91 32
3304.04 27
3304.17 22
3304.31 17
3304.44 11
3304.57 5
3304.70 1
3304.83 0
3304.97 0
3305.10 0
3305.23 0
3305.36 0
3305.49 0
3305.62 0
3305.76 0
3305.89 3
3306.02 9
3306.15 15
3306.28 22
3306.41 29
3306.55 34
3306.68 38
3306.81 39
3306.94 37
3307.07 34
3307.21 29
3307.34 24
3307.47 19
3307.60 16
3307.73 14
3307.86 14
3308.00 15
3308.13 16
3308.26 18
3308.39 21
3308.52 25
3308.66 31
3308.79 38
3308.92 45
3309.05 53
3309.18 61
3309.32 68
3309.45 73
3309.58 78
3309.71 81
3309.84 85
3309.97 89
3310.11 94
3310.24 99
3310.37 105
3310.50 110
3310.63 116
3310.77 123
3310.90 130
3311.03 137
3311.16 145
3311.29 152
3311.43 157
3311.56 159
3311.69 156
3311.82 149
3311.95 137
3312.08 123
3312.22 108
3312.35 96
3312.48 87
3312.61 84
3312.74 84
3312.88 87
3313.01 91
3313.14 95
3313.27 97
3313.40 97
3313.54 96
3313.67 96
3313.80 97
3313.93 101
3314.06 106
3314.20 115
3314.33 125
3314.46 136
3314.59 148
3314.72 159
3314.86 170
3314.99 180
3315.12 187
3315.25 191
3315.38 189
3315.52 183
3315.65 173
3315.78 160
3315.91 147
3316.04 137
3316.18 133
3316.31 133
3316.44 139
3316.57 147
3316.70 155
3316.84 160
3316.97 160
3317.10 154
3317.23 145
3317.36 133
3317.50 121
3317.63 111
3317.76 104
3317.89 100
3318.02 99
3318.16 99
3318.29 99
3318.42 98
3318.55 95
3318.68 91
3318.82 87
3318.95 82
3319.08 78
3319.21 75
3319.34 75
3319.48 77
3319.61 82
3319.74 90
3319.87 99
3320.00 110
3320.14 122
3320.27 132
3320.40 141
3320.53 145
3320.67 146
3320.80 142
3320.93 135
3321.06 126
3321.19 117
3321.33 109
3321.46 103
3321.59 100
3321.72 100
3321.85 101
3321.99 104
3322.12 106
3322.25 107
3322.38 107
3322.51 105
3322.65 102
3322.78 97
3322.91 92
3323.04 88
3323.18 84
3323.31 82
3323.44 82
3323.57 84
3323.70 88
3323.84 94
3323.97 101
3324.10 108
3324.23 115
3324.36 120
3324.50 124
3324.63 124
3324.76 120
3324.89 112
3325.03 101
3325.16 87
3325.29 72
3325.42 57
3325.55 43
3325.69 31
3325.82 21
3325.95 14
3326.08 10
3326.22 8
3326.35 9
3326.48 10
3326.61 12
3326.74 12
3326.88 11
3327.01 6
3327.14 1
3327.27 0
3327.41 0
3327.54 0
3327.67 0
3327.80 0
3327.93 0
3328.07 0
3328.20 6
3328.33 13
3328.46 20
3328.60 27
3328.73 34
3328.86 41
3328.99 47
3329.12 53
3329.26 57
3329.39 60
3329.52 60
3329.65 58
3329.79 55
3329.92 53
3330.05 53
3330.18 55
3330.31 58
3330.45 63
3330.58 68
3330.71 72
3330.84 76
3330.98 77
3331.11 78
3331.24 78
3331.37 78
3331.51 77
3331.64 77
3331.77 76
3331.90 75
3332.03 74
3332.17 74
3332.30 73
3332.43 72
3332.56 70
3332.70 66
3332.83 62
3332.96 58
3333.09 56
3333.23 55
3333.36 58
3333.49 63
3333.62 71
3333.76 80
3333.89 88
3334.02 96
3334.15 102
3334.28 106
3334.42 109
3334.55 110
3334.68 108
3334.81 103
3334.95 95
3335.08 85
3335.21 73
3335.34 62
3335.48 52
3335.61 46
3335.74 44
3335.87 45
3336.01 50
3336.14 57
3336.27 65
3336.40 71
3336.54 77
3336.67 83
3336.80 88
3336.93 94
3337.06 102
3337.20 111
3337.33 119
3337.46 126
3337.59 129
3337.73 127
3337.86 119
3337.99 105
3338.12 89
3338.26 71
3338.39 56
3338.52 43
3338.65 35
3338.79 31
3338.92 30
3339.05 31
3339.18 33
3339.32 36
3339.45 38
3339.58 40
3339.71 42
3339.85 45
3339.98 47
3340.11 50
3340.24 54
3340.38 57
3340.51 61
3340.64 65
3340.77 70
3340.91 75
3341.04 80
3341.17 85
3341.30 89
3341.44 93
3341.57 98
3341.70 102
3341.83 106
3341.97 110
3342.10 112
3342.23 113
3342.36 111
3342.50 107
3342.63 100
3342.76 92
3342.89 83
3343.03 74
3343.16 68
3343.29 63
3343.42 61
3343.56 59
3343.69 59
3343.82 58
3343.95 56
3344.09 54
3344.22 52
3344.35 50
3344.48 49
3344.62 50
3344.75 53
3344.88 56
3345.01 59
3345.15 61
3345.28 61
3345.41 61
3345.54 59
3345.68 58
3345.81 59
3345.94 61
3346.08 65
3346.21 72
3346.34 79
3346.47 86
3346.61 92
3346.74 97
3346.87 100
3347.00 102
3347.14 102
3347.27 100
3347.40 97
3347.53 93
3347.67 89
3347.80 85
3347.93 81
3348.06 77
3348.20 73
3348.33 68
3348.46 63
3348.59 56
3348.73 48
3348.86 38
3348.99 28
3349.13 17
3349.26 6
3349.39 0
3349.52 0
3349.66 0
3349.79 0
3349.92 0
3350.05 8
3350.19 25
3350.32 44
3350.45 64
3350.58 81
3350.72 94
3350.85 103
3350.98 107
3351.12 107
3351.25 104
3351.38 99
3351.51 92
3351.65 86
3351.78 79
3351.91 72
3352.04 66
3352.18 62
3352.31 58
3352.44 57
3352.58 59
3352.71 63
3352.84 69
3352.97 77
3353.11 87
3353.24 96
3353.37 104
3353.50 111
3353.64 115
3353.77 116
3353.90 115
3354.04 112
3354.17 108
3354.30 103
3354.43 99
3354.57 96
3354.70 94
3354.83 94
3354.96 96
3355.10 99
3355.23 103
3355.36 107
3355.50 111
3355.63 115
3355.76 119
3355.89 122
3356.03 123
3356.16 122
3356.29 119
3356.43 113
3356.56 106
3356.69 97
3356.82 88
3356.96 79
3357.09 72
3357.22 67
3357.36 65
3357.49 67
3357.62 70
3357.75 75
3357.89 81
3358.02 87
3358.15 92
3358.28 97
3358.42 101
3358.55 105
3358.68 109
3358.82 112
3358.95 114
3359.08 114
3359.21 111
3359.35 105
3359.48 97
3359.61 89
3359.75 80
3359.88 72
3360.01 65
3360.14 59
3360.28 54
3360.41 49
3360.54 43
3360.68 38
3360.81 33
3360.94 28
3361.08 23
3361.21 21
3361.34 20
3361.47 21
3361.61 25
3361.74 29
3361.87 34
3362.01 38
3362.14 40
3362.27 40
3362.40 38
3362.54 35
3362.67 31
3362.80 26
3362.94 22
3363.07 20
3363.20 18
3363.33 18
3363.47 18
3363.60 20
3363.73 23
3363.87 28
3364.00 34
3364.13 41
3364.27 48
3364.40 56
3364.53 64
3364.66 72
3364.80 80
3364.93 88
3365.06 95
3365.20 102
3365.33 107
3365.46 110
3365.59 110
3365.73 107
3365.86 100
3365.99 90
3366.13 79
3366.26 67
3366.39 57
3366.53 49
3366.66 45
3366.79 44
3366.92 45
3367.06 47
3367.19 49
3367.32 51
3367.46 52
3367.59 53
3367.72 52
3367.86 52
3367.99 52
3368.12 50
3368.25 48
3368.39 44
3368.52 39
3368.65 33
3368.79 27
3368.92 23
3369.05 20
3369.19 21
3369.32 24
3369.45 29
3369.59 35
3369.72 42
3369.85 50
3369.98 57
3370.12 61
3370.25 64
3370.38 62
3370.52 58
3370.65 50
3370.78 40
3370.92 29
3371.05 18
3371.18 8
3371.32 1
3371.45 0
3371.58 0
3371.71 0
3371.85 0
3371.98 0
3372.11 0
3372.25 0
3372.38 0
3372.51 2
3372.65 5
3372.78 8
3372.91 11
3373.05 13
3373.18 15
3373.31 17
3373.45 18
3373.58 18
3373.71 17
3373.84 17
3373.98 18
3374.11 21
3374.24 25
3374.38 31
3374.51 36
3374.64 41
3374.78 44
3374.91 45
3375.04 45
3375.18 46
3375.31 48
3375.44 53
3375.58 62
3375.71 73
3375.84 86
3375.98 99
3376.11 108
3376.24 114
3376.37 115
3376.51 112
3376.64 107
3376.77 102
3376.91 97
3377.04 95
3377.17 95
3377.31 97
3377.44 100
3377.57 102
3377.71 103
3377.84 103
3377.97 101
3378.11 97
3378.24 93
3378.37 88
3378.51 83
3378.64 79
3378.77 75
3378.91 73
3379.04 72
3379.17 74
3379.31 77
3379.44 83
3379.57 90
3379.71 99
3379.84 106
3379.97 111
3380.11 113
3380.24 111
3380.37 107
3380.51 100
3380.64 92
3380.77 87
3380.91 83
3381.04 83
3381.17 85
3381.30 89
3381.44 93
3381.57 97
3381.70 101
3381.84 103
3381.97 104
3382.10 104
3382.24 103
3382.37 100
3382.50 96
3382.64 90
3382.77 83
3382.90 75
3383.04 66
3383.17 57
3383.30 49
3383.44 43
3383.57 39
3383.70 37
3383.84 38
3383.97 42
3384.10 46
3384.24 52
3384.37 58
3384.50 62
3384.64 66
3384.77 69
3384.90 70
3385.04 71
3385.17 73
3385.30 75
3385.44 78
3385.57 82
3385.70 86
3385.84 89
3385.97 90
3386.11 90
3386.24 90
3386.37 90
3386.51 91
3386.64 94
3386.77 98
3386.91 103
3387.04 107
3387.17 109
3387.31 110
3387.44 108
3387.57 103
3387.71 96
3387.84 88
3387.97 79
3388.11 71
3388.24 63
3388.37 58
3388.51 55
3388.64 54
3388.77 56
3388.91 59
3389.04 62
3389.17 66
3389.31 68
3389.44 68
3389.57 67
3389.71 64
3389.84 60
3389.97 54
3390.11 47
3390.24 39
3390.37 31
3390.51 22
3390.64 15
3390.78 10
3390.91 8
3391.04 9
3391.18 12
3391.31 18
3391.44 24
3391.58 29
3391.71 32
3391.84 33
3391.98 32
3392.11 31
3392.24 31
3392.38 33
3392.51 39
3392.64 47
3392.78 57
3392.91 68
3393.04 77
3393.18 84
3393.31 87
3393.45 87
3393.58 85
3393.71 80
3393.85 73
3393.98 67
3394.11 61
3394.25 55
3394.38 50
3394.51 46
3394.65 43
3394.78 41
3394.91 40
3395.05 39
3395.18 39
3395.31 37
3395.45 35
3395.58 30
3395.72 24
3395.85 16
3395.98 9
3396.12 4
3396.25 3
3396.38 6
3396.52 13
3396.65 27
3396.78 45
3396.92 66
3397.05 89
3397.19 111
3397.32 131
3397.45 148
3397.59 160
3397.72 167
3397.85 169
3397.99 168
3398.12 164
3398.25 159
3398.39 153
3398.52 149
3398.65 145
3398.79 142
3398.92 140
3399.06 138
3399.19 136
3399.32 132
3399.46 128
3399.59 124
3399.72 121
3399.86 121
3399.99 122
3400.13 125
3400.26 130
3400.39 134
3400.53 138
3400.66 140
3400.79 140
3400.93 138
3401.06 134
3401.19 129
3401.33 122
3401.46 115
3401.60 106
3401.73 96
3401.86 85
3402.00 74
3402.13 65
3402.26 57
3402.40 52
3402.53 49
3402.67 49
3402.80 51
3402.93 54
3403.07 58
3403.20 62
3403.33 65
3403.47 67
3403.60 69
3403.73 68
3403.87 67
3404.00 66
3404.14 65
3404.27 64
3404.40 64
3404.54 65
3404.67 66
3404.80 67
3404.94 67
3405.07 67
3405.21 65
3405.34 62
3405.47 59
3405.61 56
3405.74 53
3405.87 50
3406.01 47
3406.14 44
3406.28 41
3406.41 38
3406.54 35
3406.68 34
3406.81 35
3406.95 39
3407.08 45
3407.21 55
3407.35 66
3407.48 76
3407.61 86
3407.75 92
3407.88 96
3408.02 96
3408.15 96
3408.28 95
3408.42 96
3408.55 99
3408.68 104
3408.82 112
3408.95 121
3409.09 129
3409.22 136
3409.35 141
3409.49 144
3409.62 146
3409.76 146
3409.89 145
3410.02 146
3410.16 147
3410.29 149
3410.42 151
3410.56 153
3410.69 153
3410.83 150
3410.96 144
3411.09 135
3411.23 124
3411.36 111
3411.50 99
3411.63 88
3411.76 79
3411.90 72
3412.03 68
3412.17 64
3412.30 62
3412.43 60
3412.57 58
3412.70 57
3412.83 56
3412.97 53
3413.10 49
3413.24 43
3413.37 34
3413.50 24
3413.64 12
3413.77 3
3413.91 0
3414.04 0
3414.17 0
3414.31 0
3414.44 0
3414.58 1
3414.71 3
3414.84 3
3414.98 1
3415.11 0
3415.25 0
3415.38 1
3415.51 5
3415.65 12
3415.78 21
3415.92 32
3416.05 42
3416.18 52
3416.32 60
3416.45 64
3416.59 64
3416.72 59
3416.85 50
3416.99 38
3417.12 27
3417.26 17
3417.39 10
3417.52 7
3417.66 9
3417.79 13
3417.93 20
3418.06 26
3418.19 33
3418.33 41
3418.46 49
3418.60 59
3418.73 70
3418.86 82
3419.00 94
3419.13 105
3419.27 114
3419.40 120
3419.53 123
3419.67 124
3419.80 123
3419.94 122
3420.07 119
3420.20 116
3420.34 113
3420.47 109
3420.61 103
3420.74 95
3420.87 85
3421.01 75
3421.14 65
3421.28 58
3421.41 53
3421.54 51
3421.68 51
3421.81 52
3421.95 52
3422.08 51
3422.21 49
3422.35 46
3422.48 43
3422.62 42
3422.75 43
3422.89 47
3423.02 52
3423.15 58
3423.29 64
3423.42 69
3423.56 74
3423.69 77
3423.82 79
3423.96 80
3424.09 79
3424.23 77
3424.36 74
3424.49 71
3424.63 67
3424.76 62
3424.90 57
3425.03 51
3425.17 45
3425.30 37
3425.43 30
3425.57 23
3425.70 18
3425.84 16
3425.97 18
3426.10 23
3426.24 32
3426.37 44
3426.51 56
3426.64 69
3426.78 82
3426.91 93
3427.04 104
3427.18 115
3427.31 126
3427.45 139
3427.58 153
3427.72 168
3427.85 183
3427.98 197
3428.12 210
3428.25 220
3428.39 228
3428.52 231
3428.65 232
3428.79 230
3428.92 226
3429.06 221
3429.19 216
3429.33 211
3429.46 207
3429.59 204
3429.73 201
3429.86 198
3430.00 196
3430.13 195
3430.27 194
3430.40 194
3430.53 193
3430.67 191
3430.80 187
3430.94 179
3431.07 168
3431.21 153
3431.34 135
3431.47 118
3431.61 103
3431.74 92
3431.88 85
3432.01 84
3432.15 86
3432.28 90
3432.41 96
3432.55 100
3432.68 103
3432.82 104
3432.95 103
3433.09 100
3433.22 97
3433.35 92
3433.49 86
3433.62 81
3433.76 78
3433.89 76
3434.03 75
3434.16 76
3434.29 78
3434.43 79
3434.56 77
3434.70 73
3434.83 67
3434.97 58
3435.10 49
3435.23 40
3435.37 33
3435.50 29
3435.64 29
3435.77 32
3435.91 39
3436.04 48
3436.18 57
3436.31 67
3436.44 76
3436.58 83
3436.71 88
3436.85 91
3436.98 91
3437.12 89
3437.25 84
3437.38 76
3437.52 66
3437.65 54
3437.79 41
3437.92 28
3438.06 15
3438.19 3
3438.33 0
3438.46 0
3438.59 0
3438.73 0
3438.86 4
3439.00 17
3439.13 32
3439.27 46
3439.40 57
3439.54 63
3439.67 64
3439.80 60
3439.94 54
3440.07 45
3440.21 36
3440.34 28
3440.48 21
3440.61 15
3440.75 9
3440.88 4
3441.01 0
3441.15 0
3441.28 0
3441.42 0
3441.55 0
3441.69 0
3441.82 0
3441.96 0
3442.09 0
3442.22 0
3442.36 2
3442.49 8
3442.63 16
3442.76 23
3442.90 29
3443.03 33
3443.17 33
3443.30 31
3443.43 26
3443.57 21
3443.70 17
3443.84 14
3443.97 14
3444.11 16
3444.24 20
3444.38 25
3444.51 30
3444.65 35
3444.78 38
3444.91 40
3445.05 40
3445.18 38
3445.32 35
3445.45 32
3445.59 31
3445.72 31
3445.86 34
3445.99 39
3446.13 44
3446.26 49
3446.39 52
3446.53 52
3446.66 49
3446.80 43
3446.93 35
3447.07 25
3447.20 14
3447.34 4
3447.47 0
3447.61 0
3447.74 0
3447.88 0
3448.01 0
3448.14 4
3448.28 22
3448.41 43
3448.55 66
3448.68 87
3448.82 103
3448.95 114
3449.09 119
3449.22 119
3449.36 114
3449.49 107
3449.63 99
3449.76 91
3449.89 83
3450.03 75
3450.16 68
3450.30 60
3450.43 52
3450.57 43
3450.70 35
3450.84 28
3450.97 23
3451.11 20
3451.24 20
3451.38 23
3451.51 28
3451.64 35
3451.78 43
3451.91 51
3452.05 58
3452.18 64
3452.32 68
3452.45 72
3452.59 75
3452.72 78
3452.86 81
3452.99 83
3453.13 85
3453.26 85
3453.40 84
3453.53 82
3453.67 79
3453.80 76
3453.93 72
3454.07 67
3454.20 60
3454.34 53
3454.47 44
3454.61 35
3454.74 27
3454.88 21
3455.01 18
3455.15 18
3455.28 19
3455.42 21
3455.55 23
3455.69 25
3455.82 26
3455.96 26
3456.09 26
3456.23 26
3456.36 26
3456.49 26
3456.63 26
3456.76 27
3456.90 29
3457.03 32
3457.17 36
3457.30 42
3457.44 51
3457.57 61
3457.71 71
3457.84 81
3457.98 90
3458.11 98
3458.25 104
3458.38 108
3458.52 110
3458.65 111
3458.79 111
3458.92 111
3459.06 110
3459.19 110
3459.33 110
3459.46 112
3459.60 116
3459.73 124
3459.86 134
3460.00 148
3460.13 163
3460.27 179
3460.40 195
3460.54 209
3460.67 221
3460.81 230
3460.94 237
3461.08 241
3461.21 242
3461.35 240
3461.48 236
3461.62 230
3461.75 225
3461.89 220
3462.02 217
3462.16 216
3462.29 218
3462.43 222
3462.56 226
3462.70 230
3462.83 233
3462.97 234
3463.10 233
3463.24 231
3463.37 227
3463.51 222
3463.64 217
3463.78 211
3463.91 206
3464.05 200
3464.18 194
3464.32 188
3464.45 182
3464.59 177
3464.72 171
3464.86 165
3464.99 159
3465.13 154
3465.26 148
3465.39 143
3465.53 138
3465.66 133
3465.80 129
3465.93 123
3466.07 117
3466.20 109
3466.34 102
3466.47 95
3466.61 90
3466.74 88
3466.88 89
3467.01 92
3467.15 98
3467.28 103
3467.42 108
3467.55 111
3467.69 113
3467.82 113
3467.96 112
3468.09 111
3468.23 111
3468.36 110
3468.50 109
3468.63 108
3468.77 108
3468.90 107
3469.04 107
3469.17 106
3469.31 106
3469.44 104
3469.58 102
3469.71 97
3469.85 90
3469.98 81
3470.12 71
3470.25 58
3470.39 46
3470.52 35
3470.66 26
3470.79 22
3470.93 22
3471.06 25
3471.20 33
3471.33 42
3471.47 52
3471.60 59
3471.74 66
3471.88 70
3472.01 73
3472.15 76
3472.28 79
3472.42 82
3472.55 85
3472.69 88
3472.82 90
3472.96 89
3473.09 86
3473.23 80
3473.36 73
3473.50 65
3473.63 57
3473.77 50
3473.90 48
3474.04 49
3474.17 56
3474.31 67
3474.44 80
3474.58 95
3474.71 109
3474.85 119
3474.98 124
3475.12 123
3475.25 118
3475.39 108
3475.52 96
3475.66 85
3475.79 74
3475.93 65
3476.06 57
3476.20 49
3476.33 40
3476.47 30
3476.60 20
3476.74 8
3476.87 0
3477.01 0
3477.14 0
3477.28 0
3477.41 0
3477.55 0
3477.69 0
3477.82 4
3477.96 8
3478.09 9
3478.23 9
3478.36 8
3478.50 6
3478.63 6
3478.77 8
3478.90 14
3479.04 24
3479.17 37
3479.31 52
3479.44 66
3479.58 79
3479.71 90
3479.85 96
3479.98 99
3480.12 100
3480.25 98
3480.39 96
3480.52 95
3480.66 94
3480.80 95
3480.93 96
3481.07 98
3481.20 99
3481.34 100
3481.47 100
3481.61 99
3481.74 97
3481.88 95
3482.01 93
3482.15 93
3482.28 94
3482.42 97
3482.55 99
3482.69 102
3482.82 103
3482.96 102
3483.09 101
3483.23 101
3483.37 101
3483.50 104
3483.64 110
3483.77 117
3483.91 125
3484.04 131
3484.18 133
3484.31 132
3484.45 125
3484.58 116
3484.72 103
3484.85 91
3484.99 79
3485.12 68
3485.26 59
3485.39 51
3485.53 45
3485.67 42
3485.80 40
3485.94 41
3486.07 44
3486.21 50
3486.34 57
3486.48 63
3486.61 70
3486.75 76
3486.88 81
3487.02 86
3487.15 91
3487.29 95
3487.42 97
3487.56 97
3487.70 94
3487.83 88
3487.97 82
3488.10 76
3488.24 74
3488.37 76
3488.51 83
3488.64 94
3488.78 106
3488.91 118
3489.05 126
3489.18 131
3489.32 132
3489.46 129
3489.59 125
3489.73 121
3489.86 118
3490.00 117
3490.13 118
3490.27 120
3490.40 122
3490.54 123
3490.67 122
3490.81 118
3490.95 113
3491.08 106
3491.22 99
3491.35 91
3491.49 85
3491.62 79
3491.76 73
3491.89 68
3492.03 63
3492.16 61
3492.30 61
3492.44 64
3492.57 72
3492.71 84
3492.84 98
3492.98 112
3493.11 122
3493.25 126
3493.38 124
3493.52 117
3493.65 106
3493.79 94
3493.93 84
3494.06 78
3494.20 77
3494.33 78
3494.47 81
3494.60 82
3494.74 81
3494.87 75
3495.01 64
3495.15 49
3495.28 33
3495.42 17
3495.55 4
3495.69 0
3495.82 0
3495.96 2
3496.09 14
3496.23 28
3496.36 42
3496.50 53
3496.64 62
3496.77 65
3496.91 66
3497.04 63
3497.18 60
3497.31 58
3497.45 58
3497.58 61
3497.72 66
3497.86 74
3497.99 83
3498.13 91
3498.26 95
3498.40 96
3498.53 91
3498.67 82
3498.81 70
3498.94 58
3499.08 47
3499.21 40
3499.35 37
3499.48 40
3499.62 46
3499.75 55
3499.89 64
3500.03 72
3500.16 77
3500.30 80
3500.43 79
3500.57 77
3500.70 74
3500.84 70
3500.97 67
3501.11 66
3501.25 65
3501.38 67
3501.52 71
3501.65 76
3501.79 84
3501.92 92
3502.06 100
3502.20 106
3502.33 109
3502.47 108
3502.60 103
3502.74 97
3502.87 90
3503.01 86
3503.15 87
3503.28 94
3503.42 106
3503.55 123
3503.69 142
3503.82 160
3503.96 175
3504.09 184
3504.23 185
3504.37 180
3504.50 169
3504.64 154
3504.77 138
3504.91 121
3505.04 106
3505.18 94
3505.32 85
3505.45 78
3505.59 73
3505.72 70
3505.86 69
3505.99 69
3506.13 71
3506.27 74
3506.40 79
3506.54 85
3506.67 90
3506.81 93
3506.95 94
3507.08 93
3507.22 88
3507.35 81
3507.49 72
3507.62 61
3507.76 50
3507.90 40
3508.03 34
3508.17 32
3508.30 36
3508.44 46
3508.57 61
3508.71 79
3508.85 98
3508.98 114
3509.12 127
3509.25 136
3509.39 142
3509.52 144
3509.66 145
3509.80 144
3509.93 143
3510.07 142
3510.20 140
3510.34 138
3510.48 134
3510.61 129
3510.75 122
3510.88 113
3511.02 100
3511.15 85
3511.29 67
3511.43 47
3511.56 28
3511.70 9
3511.83 0
3511.97 0
3512.11 0
3512.24 0
3512.38 0
3512.51 0
3512.65 0
3512.78 0
3512.92 7
3513.06 15
3513.19 22
3513.33 28
3513.46 33
3513.60 40
3513.74 49
3513.87 61
3514.01 74
3514.14 88
3514.28 102
3514.42 114
3514.55 124
3514.69 131
3514.82 134
3514.96 135
3515.09 134
3515.23 132
3515.37 131
3515.50 131
3515.64 132
3515.77 134
3515.91 136
3516.05 138
3516.18 138
3516.32 136
3516.45 132
3516.59 127
3516.73 122
3516.86 120
3517.00 120
3517.13 125
3517.27 133
3517.41 142
3517.54 151
3517.68 158
3517.81 162
3517.95 160
3518.09 154
3518.22 146
3518.36 136
3518.49 129
3518.63 126
3518.76 129
3518.90 137
3519.04 150
3519.17 165
3519.31 181
3519.44 196
3519.58 208
3519.72 217
3519.85 223
3519.99 226
3520.12 226
3520.26 222
3520.40 215
3520.53 204
3520.67 191
3520.80 178
3520.94 166
3521.08 159
3521.21 158
3521.35 164
3521.48 176
3521.62 193
3521.76 212
3521.89 231
3522.03 249
3522.17 263
3522.30 274
3522.44 281
3522.57 286
3522.71 290
3522.85 293
3522.98 295
3523.12 295
3523.25 293
3523.39 288
3523.53 280
3523.66 270
3523.80 262
3523.93 257
3524.07 257
3524.21 262
3524.34 270
3524.48 280
3524.61 287
3524.75 290
3524.89 287
3525.02 277
3525.16 262
3525.29 245
3525.43 226
3525.57 210
3525.70 198
3525.84 190
3525.98 187
3526.11 188
3526.25 192
3526.38 197
3526.52 202
3526.66 207
3526.79 211
3526.93 213
3527.06 215
3527.20 216
3527.34 217
3527.47 216
3527.61 215
3527.74 212
3527.88 208
3528.02 202
3528.15 196
3528.29 189
3528.43 182
3528.56 175
3528.70 170
3528.83 167
3528.97 167
3529.11 169
3529.24 172
3529.38 176
3529.52 178
3529.65 177
3529.79 172
3529.92 162
3530.06 147
3530.20 129
3530.33 111
3530.47 95
3530.60 82
3530.74 74
3530.88 71
3531.01 70
3531.15 71
3531.29 71
3531.42 69
3531.56 65
3531.69 60
3531.83 55
3531.97 50
3532.10 47
3532.24 47
3532.38 48
3532.51 52
3532.65 57
3532.78 64
3532.92 72
3533.06 80
3533.19 90
3533.33 102
3533.47 114
3533.60 127
3533.74 140
3533.87 152
3534.01 163
3534.15 173
3534.28 181
3534.42 187
3534.56 193
3534.69 199
3534.83 203
3534.96 206
3535.10 206
3535.24 203
3535.37 197
3535.51 188
3535.65 178
3535.78 167
3535.92 159
3536.05 154
3536.19 152
3536.33 153
3536.46 156
3536.60 161
3536.74 166
3536.87 170
3537.01 172
3537.15 174
3537.28 173
3537.42 170
3537.55 165
3537.69 159
3537.83 153
3537.96 148
3538.10 144
3538.24 140
3538.37 138
3538.51 136
3538.65 133
3538.78 127
3538.92 120
3539.05 111
3539.19 102
3539.33 94
3539.46 87
3539.60 82
3539.74 79
3539.87 78
3540.01 78
3540.15 80
3540.28 81
3540.42 83
3540.55 85
3540.69 86
3540.83 85
3540.96 85
3541.10 84
3541.24 83
3541.37 82
3541.51 81
3541.65 79
3541.78 78
3541.92 78
3542.05 79
3542.19 83
3542.33 90
3542.46 101
3542.60 114
3542.74 127
3542.87 139
3543.01 145
3543.15 146
3543.28 142
3543.42 133
3543.56 122
3543.69 113
3543.83 108
3543.97 107
3544.10 111
3544.24 119
3544.37 128
3544.51 136
3544.65 143
3544.78 145
3544.92 144
3545.06 140
3545.19 133
3545.33 123
3545.47 113
3545.60 103
3545.74 95
3545.88 89
3546.01 86
3546.15 87
3546.29 89
3546.42 94
3546.56 98
3546.69 100
3546.83 101
3546.97 99
3547.10 95
3547.24 89
3547.38 83
3547.51 77
3547.65 73
3547.79 71
3547.92 73
3548.06 77
3548.20 84
3548.33 92
3548.47 100
3548.61 107
3548.74 111
3548.88 113
3549.02 112
3549.15 111
3549.29 108
3549.43 107
3549.56 106
3549.70 107
3549.84 109
3549.97 110
3550.11 110
3550.25 107
3550.38 102
3550.52 94
3550.65 84
3550.79 72
3550.93 61
3551.06 51
3551.20 42
3551.34 36
3551.47 32
3551.61 28
3551.75 25
3551.88 21
3552.02 15
3552.16 8
3552.29 0
3552.43 0
3552.57 0
3552.70 0
3552.84 0
3552.98 0
3553.11 0
3553.25 0
3553.39 1
3553.52 8
3553.66 14
3553.80 20
3553.93 25
3554.07 31
3554.21 36
3554.34 43
3554.48 50
3554.62 58
3554.75 65
3554.89 70
3555.03 74
3555.16 75
3555.30 73
3555.44 70
3555.57 66
3555.71 62
3555.85 61
3555.98 61
3556.12 62
3556.26 65
3556.39 67
3556.53 68
3556.67 67
3556.80 65
3556.94 62
3557.08 58
3557.21 54
3557.35 49
3557.49 45
3557.62 40
3557.76 34
3557.90 28
3558.03 21
3558.17 15
3558.31 10
3558.44 7
3558.58 7
3558.72 9
3558.85 14
3558.99 21
3559.13 28
3559.27 36
3559.40 43
3559.54 49
3559.68 53
3559.81 56
3559.95 57
3560.09 59
3560.22 62
3560.36 68
3560.50 76
3560.63 87
3560.77 101
3560.91 116
3561.04 131
3561.18 143
3561.32 152
3561.45 156
3561.59 156
3561.73 150
3561.86 142
3562.00 131
3562.14 119
3562.27 109
3562.41 100
3562.55 95
3562.68 93
3562.82 95
3562.96 100
3563.10 108
3563.23 117
3563.37 126
3563.51 134
3563.64 140
3563.78 142
3563.92 141
3564.05 137
3564.19 129
3564.33 119
3564.46 107
3564.60 95
3564.74 85
3564.87 77
3565.01 72
3565.15 72
3565.28 75
3565.42 82
3565.56 91
3565.70 99
3565.83 107
3565.97 113
3566.11 116
3566.24 115
3566.38 112
3566.52 107
3566.65 102
3566.79 97
3566.93 94
3567.06 91
3567.20 91
3567.34 92
3567.48 95
3567.61 99
3567.75 102
3567.89 106
3568.02 110
3568.16 112
3568.30 114
3568.43 115
3568.57 116
3568.71 118
3568.84 122
3568.98 128
3569.12 136
3569.26 144
3569.39 151
3569.53 156
3569.67 157
3569.80 156
3569.94 151
3570.08 144
3570.21 136
3570.35 128
3570.49 120
3570.62 114
3570.76 108
3570.90 104
3571.04 100
3571.17 96
3571.31 91
3571.45 86
3571.58 79
3571.72 71
3571.86 63
3571.99 54
3572.13 45
3572.27 37
3572.41 31
3572.54 27
3572.68 24
3572.82 23
3572.95 24
3573.09 27
3573.23 32
3573.36 37
3573.50 42
3573.64 47
3573.78 51
3573.91 54
3574.05 57
3574.19 59
3574.32 60
3574.46 61
3574.60 61
3574.74 60
3574.87 56
3575.01 52
3575.15 46
3575.28 40
3575.42 36
3575.56 34
3575.69 36
3575.83 40
3575.97 47
3576.11 56
3576.24 65
3576.38 73
3576.52 78
3576.65 80
3576.79 79
3576.93 75
3577.07 68
3577.20 61
3577.34 54
3577.48 50
3577.61 50
3577.75 53
3577.89 61
3578.03 71
3578.16 82
3578.30 94
3578.44 105
3578.57 116
3578.71 127
3578.85 137
3578.99 145
3579.12 151
3579.26 155
3579.40 157
3579.53 158
3579.67 158
3579.81 159
3579.95 163
3580.08 170
3580.22 178
3580.36 188
3580.49 198
3580.63 207
3580.77 215
3580.91 223
3581.04 232
3581.18 241
3581.32 252
3581.45 265
3581.59 277
3581.73 287
3581.87 294
3582.00 296
3582.14 294
3582.28 288
3582.41 282
3582.55 279
3582.69 282
3582.83 292
3582.96 312
3583.10 338
3583.24 367
3583.37 396
3583.51 420
3583.65 437
3583.79 445
3583.92 444
3584.06 436
3584.20 425
3584.34 412
3584.47 402
3584.61 394
3584.75 392
3584.88 394
3585.02 401
3585.16 411
3585.30 422
3585.43 431
3585.57 435
3585.71 434
3585.85 426
3585.98 414
3586.12 399
3586.26 385
3586.39 374
3586.53 366
3586.67 363
3586.81 363
3586.94 364
3587.08 364
3587.22 364
3587.36 364
3587.49 363
3587.63 363
3587.77 365
3587.90 368
3588.04 374
3588.18 380
3588.32 387
3588.45 393
3588.59 400
3588.73 406
3588.87 413
3589.00 421
3589.14 430
3589.28 440
3589.41 453
3589.55 468
3589.69 485
3589.83 503
3589.96 524
3590.10 544
3590.24 564
3590.38 583
3590.51 600
3590.65 615
3590.79 629
3590.93 644
3591.06 660
3591.20 679
3591.34 701
3591.48 725
3591.61 753
3591.75 782
3591.89 810
3592.02 838
3592.16 862
3592.30 882
3592.44 898
3592.57 910
3592.71 918
3592.85 923
3592.99 927
3593.12 929
3593.26 929
3593.40 927
3593.54 922
3593.67 915
3593.81 905
3593.95 891
3594.09 875
3594.22 858
3594.36 841
3594.50 824
3594.64 809
3594.77 795
3594.91 784
3595.05 775
3595.19 766
3595.32 756
3595.46 746
3595.60 732
3595.73 715
3595.87 694
3596.01 670
3596.15 644
3596.28 618
3596.42 595
3596.56 576
3596.70 562
3596.83 554
3596.97 549
3597.11 547
3597.25 545
3597.38 542
3597.52 538
3597.66 532
3597.80 523
3597.93 512
3598.07 500
3598.21 488
3598.35 476
3598.48 465
3598.62 458
3598.76 453
3598.90 451
3599.03 451
3599.17 452
3599.31 453
3599.45 452
3599.58 450
3599.72 446
3599.86 440
3600.00 433
3600.13 423
3600.27 412
3600.41 398
3600.55 380
3600.68 359
3600.82 336
3600.96 311
3601.10 287
3601.24 265
3601.37 246
3601.51 232
3601.65 223
3601.79 220
3601.92 222
3602.06 227
3602.20 235
3602.34 245
3602.47 256
3602.61 267
3602.75 278
3602.89 288
3603.02 296
3603.16 301
3603.30 303
3603.44 302
3603.57 299
3603.71 293
3603.85 287
3603.99 281
3604.12 277
3604.26 275
3604.40 276
3604.54 279
3604.67 285
3604.81 292
3604.95 301
3605.09 309
3605.23 318
3605.36 326
3605.50 332
3605.64 335
3605.78 337
3605.91 336
3606.05 334
3606.19 331
3606.33 326
3606.46 321
3606.60 316
3606.74 310
3606.88 304
3607.01 299
3607.15 296
3607.29 297
3607.43 302
3607.57 310
3607.70 321
3607.84 330
3607.98 336
3608.12 337
3608.25 331
3608.39 319
3608.53 304
3608.67 286
3608.80 270
3608.94 256
3609.08 245
3609.22 238
3609.36 234
3609.49 231
3609.63 230
3609.77 227
3609.91 224
3610.04 217
3610.18 209
3610.32 199
3610.46 189
3610.60 181
3610.73 176
3610.87 175
3611.01 177
3611.15 183
3611.28 189
3611.42 195
3611.56 200
3611.70 202
3611.84 203
3611.97 202
3612.11 199
3612.25 195
3612.39 190
3612.52 185
3612.66 180
3612.80 176
3612.94 171
3613.07 168
3613.21 165
3613.35 161
3613.49 155
3613.63 149
3613.76 140
3613.90 132
3614.04 125
3614.18 121
3614.32 120
3614.45 123
3614.59 128
3614.73 133
3614.87 139
3615.00 142
3615.14 144
3615.28 143
3615.42 141
3615.56 138
3615.69 133
3615.83 127
3615.97 121
3616.11 115
3616.24 109
3616.38 104
3616.52 100
3616.66 98
3616.80 96
3616.93 94
3617.07 92
3617.21 90
3617.35 89
3617.49 89
3617.62 90
3617.76 92
3617.90 95
3618.04 98
3618.17 100
3618.31 100
3618.45 99
3618.59 96
3618.73 92
3618.86 87
3619.00 82
3619.14 78
3619.28 75
3619.42 72
3619.55 71
3619.69 70
3619.83 69
3619.97 70
3620.11 70
3620.24 71
3620.38 73
3620.52 75
3620.66 78
3620.80 81
3620.93 86
3621.07 91
3621.21 96
3621.35 102
3621.48 107
3621.62 111
3621.76 113
3621.90 113
3622.04 111
3622.17 109
3622.31 107
3622.45 104
3622.59 102
3622.73 100
3622.86 99
3623.00 98
3623.14 97
3623.28 95
3623.42 93
3623.55 89
3623.69 82
3623.83 73
3623.97 61
3624.11 47
3624.24 33
3624.38 18
3624.52 5
3624.66 0
3624.80 0
3624.93 0
3625.07 0
3625.21 0
3625.35 0
3625.49 0
3625.62 0
3625.76 6
3625.90 12
3626.04 17
3626.18 21
3626.31 23
3626.45 25
3626.59 26
3626.73 28
3626.87 30
3627.00 32
3627.14 36
3627.28 41
3627.42 46
3627.56 51
3627.69 56
3627.83 59
3627.97 63
3628.11 66
3628.25 70
3628.39 76
3628.52 82
3628.66 88
3628.80 94
3628.94 96
3629.08 96
3629.21 91
3629.35 84
3629.49 75
3629.63 66
3629.77 60
3629.90 57
3630.04 57
3630.18 59
3630.32 63
3630.46 65
3630.59 67
3630.73 66
3630.87 64
3631.01 61
3631.15 59
3631.29 58
3631.42 58
3631.56 60
3631.70 64
3631.84 68
3631.98 71
3632.11 73
3632.25 73
3632.39 71
3632.53 68
3632.67 66
3632.81 66
3632.94 70
3633.08 76
3633.22 85
3633.36 93
3633.50 100
3633.63 102
3633.77 100
3633.91 94
3634.05 87
3634.19 79
3634.33 72
3634.46 68
3634.60 65
3634.74 62
3634.88 58
3635.02 53
3635.15 47
3635.29 41
3635.43 34
3635.57 28
3635.71 23
3635.85 18
3635.98 12
3636.12 7
3636.26 1
3636.40 0
3636.54 0
3636.67 0
3636.81 0
3636.95 0
3637.09 0
3637.23 0
3637.37 0
3637.50 0
3637.64 1
3637.78 5
3637.92 11
3638.06 19
3638.20 27
3638.33 35
3638.47 41
3638.61 44
3638.75 45
3638.89 44
3639.03 40
3639.16 34
3639.30 27
3639.44 19
3639.58 12
3639.72 6
3639.85 1
3639.99 0
3640.13 0
3640.27 0
3640.41 0
3640.55 0
3640.68 0
3640.82 2
3640.96 4
3641.10 4
3641.24 3
3641.38 2
3641.51 0
3641.65 0
3641.79 3
3641.93 9
3642.07 17
3642.21 27
3642.34 36
3642.48 43
3642.62 45
3642.76 43
3642.90 36
3643.04 27
3643.17 19
3643.31 13
3643.45 10
3643.59 12
3643.73 18
3643.87 25
3644.00 33
3644.14 40
3644.28 45
3644.42 48
3644.56 48
3644.70 48
3644.84 47
3644.97 46
3645.11 45
3645.25 44
3645.39 42
3645.53 38
3645.67 33
3645.80 28
3645.94 23
3646.08 20
3646.22 17
3646.36 16
3646.50 16
3646.63 15
3646.77 15
3646.91 15
3647.05 15
3647.19 16
3647.33 20
3647.46 27
3647.60 38
3647.74 53
3647.88 70
3648.02 90
3648.16 109
3648.30 127
3648.43 142
3648.57 153
3648.71 160
3648.85 163
3648.99 164
3649.13 163
3649.26 163
3649.40 163
3649.54 165
3649.68 166
3649.82 167
3649.96 166
3650.10 162
3650.23 157
3650.37 149
3650.51 141
3650.65 132
3650.79 124
3650.93 117
3651.07 111
3651.20 105
3651.34 101
3651.48 98
3651.62 97
3651.76 98
3651.90 101
3652.03 104
3652.17 106
3652.31 107
3652.45 105
3652.59 101
3652.73 94
3652.87 85
3653.00 78
3653.14 72
3653.28 69
3653.42 70
3653.56 74
3653.70 80
3653.84 89
3653.97 97
3654.11 105
3654.25 111
3654.39 115
3654.53 117
3654.67 117
3654.81 116
3654.94 114
3655.08 112
3655.22 109
3655.36 107
3655.50 104
3655.64 102
3655.78 100
3655.91 97
3656.05 94
3656.19 92
3656.33 89
3656.47 86
3656.61 83
3656.75 80
3656.88 78
3657.02 78
3657.16 80
3657.30 85
3657.44 92
3657.58 102
3657.72 114
3657.86 127
3657.99 140
3658.13 152
3658.27 163
3658.41 172
3658.55 178
3658.69 180
3658.83 178
3658.96 170
3659.10 158
3659.24 140
3659.38 120
3659.52 100
3659.66 81
3659.80 66
3659.94 55
3660.07 48
3660.21 43
3660.35 40
3660.49 36
3660.63 32
3660.77 29
3660.91 25
3661.04 23
3661.18 22
3661.32 23
3661.46 24
3661.60 27
3661.74 31
3661.88 36
3662.02 42
3662.15 50
3662.29 58
3662.43 67
3662.57 74
3662.71 79
3662.85 82
3662.99 82
3663.13 79
3663.26 75
3663.40 69
3663.54 61
3663.68 52
3663.82 43
3663.96 34
3664.10 28
3664.24 24
3664.37 23
3664.51 26
3664.65 29
3664.79 34
3664.93 37
3665.07 39
3665.21 38
3665.35 37
3665.48 34
3665.62 32
3665.76 31
3665.90 30
3666.04 28
3666.18 26
3666.32 23
3666.46 19
3666.59 14
3666.73 10
3666.87 8
3667.01 8
3667.15 11
3667.29 16
3667.43 22
3667.57 29
3667.71 35
3667.84 40
3667.98 43
3668.12 45
3668.26 45
3668.40 44
3668.54 43
3668.68 41
3668.82 40
3668.95 39
3669.09 40
3669.23 41
3669.37 43
3669.51 45
3669.65 46
3669.79 45
3669.93 44
3670.07 41
3670.20 39
3670.34 37
3670.48 37
3670.62 37
3670.76 37
3670.90 37
3671.04 35
3671.18 30
3671.32 22
3671.45 12
3671.59 2
3671.73 0
3671.87 0
3672.01 0
3672.15 0
3672.29 0
3672.43 0
3672.57 3
3672.70 9
3672.84 12
3672.98 13
3673.12 12
3673.26 8
3673.40 4
3673.54 1
3673.68 0
3673.82 0
3673.95 3
3674.09 8
3674.23 16
3674.37 26
3674.51 37
3674.65 49
3674.79 60
3674.93 69
3675.07 76
3675.21 81
3675.34 83
3675.48 83
3675.62 82
3675.76 80
3675.90 78
3676.04 76
3676.18 74
3676.32 74
3676.46 74
3676.60 77
3676.73 82
3676.87 88
3677.01 94
3677.15 101
3677.29 107
3677.43 112
3677.57 115
3677.71 116
3677.85 115
3677.99 113
3678.12 111
3678.26 107
3678.40 102
3678.54 96
3678.68 91
3678.82 86
3678.96 82
3679.10 80
3679.24 80
3679.38 82
3679.51 85
3679.65 87
3679.79 89
3679.93 90
3680.07 88
3680.21 83
3680.35 75
3680.49 64
3680.63 51
3680.77 38
3680.91 26
3681.04 16
3681.18 9
3681.32 4
3681.46 2
3681.60 1
3681.74 0
3681.88 0
3682.02 0
3682.16 0
3682.30 0
3682.44 0
3682.57 0
3682.71 3
3682.85 17
3682.99 30
3683.13 41
3683.27 47
3683.41 48
3683.55 45
3683.69 41
3683.83 37
3683.97 35
3684.10 35
3684.24 38
3684.38 43
3684.52 48
3684.66 53
3684.80 57
3684.94 61
3685.08 64
3685.22 68
3685.36 71
3685.50 74
3685.64 76
3685.77 77
3685.91 77
3686.05 77
3686.19 74
3686.33 70
3686.47 64
3686.61 57
3686.75 47
3686.89 37
3687.03 27
3687.17 18
3687.31 12
3687.44 10
3687.58 12
3687.72 18
3687.86 27
3688.00 38
3688.14 48
3688.28 55
3688.42 58
3688.56 58
3688.70 54
3688.84 49
3688.98 42
3689.12 36
3689.25 31
3689.39 27
3689.53 23
3689.67 18
3689.81 14
3689.95 10
3690.09 7
3690.23 7
3690.37 10
3690.51 17
3690.65 25
3690.79 35
3690.93 43
3691.06 51
3691.20 57
3691.34 61
3691.48 65
3691.62 71
3691.76 79
3691.90 91
3692.04 107
3692.18 127
3692.32 149
3692.46 171
3692.60 194
3692.74 216
3692.88 234
3693.01 249
3693.15 260
3693.29 267
3693.43 269
3693.57 268
3693.71 263
3693.85 256
3693.99 246
3694.13 235
3694.27 224
3694.41 215
3694.55 206
3694.69 201
3694.83 197
3694.96 194
3695.10 191
3695.24 186
3695.38 180
3695.52 172
3695.66 163
3695.80 157
3695.94 154
3696.08 157
3696.22 166
3696.36 180
3696.50 198
3696.64 217
3696.78 235
3696.92 250
3697.06 261
3697.19 268
3697.33 271
3697.47 272
3697.61 271
3697.75 270
3697.89 270
3698.03 271
3698.17 273
3698.31 275
3698.45 276
3698.59 276
3698.73 274
3698.87 271
3699.01 267
3699.15 263
3699.29 259
3699.43 256
3699.56 254
3699.70 253
3699.84 250
3699.98 248
3700.12 244
3700.26 239
3700.40 233
3700.54 227
3700.68 222
3700.82 218
3700.96 214
3701.10 210
3701.24 207
3701.38 204
3701.52 202
3701.66 201
3701.80 201
3701.94 203
3702.07 206
3702.21 209
3702.35 211
3702.49 210
3702.63 207
3702.77 201
3702.91 194
3703.05 188
3703.19 185
3703.33 188
3703.47 196
3703.61 207
3703.75 221
3703.89 233
3704.03 241
3704.17 243
3704.31 241
3704.45 235
3704.59 230
3704.73 226
3704.86 226
3705.00 227
3705.14 230
3705.28 231
3705.42 228
3705.56 222
3705.70 211
3705.84 200
3705.98 190
3706.12 183
3706.26 179
3706.40 179
3706.54 181
3706.68 184
3706.82 186
3706.96 186
3707.10 184
3707.24 181
3707.38 179
3707.52 176
3707.66 175
3707.80 174
3707.93 173
3708.07 171
3708.21 167
3708.35 162
3708.49 154
3708.63 146
3708.77 137
3708.91 129
3709.05 123
3709.19 119
3709.33 118
3709.47 118
3709.61 118
3709.75 119
3709.89 120
3710.03 120
3710.17 119
3710.31 118
3710.45 117
3710.59 117
3710.73 116
3710.87 116
3711.01 115
3711.15 114
3711.29 111
3711.43 109
3711.56 107
3711.70 106
3711.84 107
3711.98 112
3712.12 119
3712.26 129
3712.40 140
3712.54 150
3712.68 157
3712.82 162
3712.96 163
3713.10 160
3713.24 153
3713.38 145
3713.52 138
3713.66 132
3713.80 129
3713.94 132
3714.08 138
3714.22 150
3714.36 163
3714.50 178
3714.64 191
3714.78 203
3714.92 212
3715.06 218
3715.20 224
3715.34 228
3715.48 232
3715.62 236
3715.76 239
3715.90 243
3716.04 245
3716.17 248
3716.31 250
3716.45 253
3716.59 257
3716.73 260
3716.87 265
3717.01 269
3717.15 272
3717.29 272
3717.43 269
3717.57 262
3717.71 249
3717.85 232
3717.99 211
3718.13 188
3718.27 163
3718.41 140
3718.55 119
3718.69 102
3718.83 89
3718.97 80
3719.11 74
3719.25 71
3719.39 68
3719.53 65
3719.67 60
3719.81 54
3719.95 47
3720.09 39
3720.23 31
3720.37 24
3720.51 18
3720.65 14
3720.79 10
3720.93 6
3721.07 1
3721.21 0
3721.35 0
3721.49 0
3721.63 0
3721.77 0
3721.91 0
3722.05 0
3722.19 0
3722.33 9
3722.47 24
3722.61 41
3722.75 60
3722.89 79
3723.03 96
3723.16 110
3723.30 120
3723.44 124
3723.58 124
3723.72 120
3723.86 113
3724.00 105
3724.14 97
3724.28 89
3724.42 81
3724.56 73
3724.70 65
3724.84 57
3724.98 48
3725.12 41
3725.26 36
3725.40 33
3725.54 33
3725.68 35
3725.82 40
3725.96 46
3726.10 53
3726.24 59
3726.38 65
3726.52 68
3726.66 69
3726.80 67
3726.94 62
3727.08 54
3727.22 46
3727.36 38
3727.50 31
3727.64 28
3727.78 28
3727.92 31
3728.06 37
3728.20 44
3728.34 51
3728.48 58
3728.62 61
3728.76 62
3728.90 60
3729.04 56
3729.18 51
3729.32 46
3729.46 43
3729.60 41
3729.74 42
3729.88 45
3730.02 49
3730.16 53
3730.30 57
3730.44 60
3730.58 63
3730.72 66
3730.86 70
3731.00 75
3731.14 79
3731.28 82
3731.42 83
3731.56 81
3731.70 76
3731.84 68
3731.98 59
3732.12 50
3732.26 43
3732.40 39
3732.54 40
3732.68 44
3732.82 52
3732.96 62
3733.10 70
3733.24 76
3733.38 78
3733.52 75
3733.66 68
3733.80 58
3733.94 47
3734.08 36
3734.22 27
3734.36 19
3734.50 14
3734.64 11
3734.78 9
3734.92 9
3735.06 11
3735.20 15
3735.34 22
3735.48 31
3735.62 43
3735.76 56
3735.90 69
3736.04 80
3736.18 89
3736.32 95
3736.46 96
3736.60 94
3736.74 88
3736.88 80
3737.02 70
3737.16 58
3737.31 47
3737.45 35
3737.59 25
3737.73 17
3737.87 10
3738.01 6
3738.15 5
3738.29 5
3738.43 7
3738.57 11
3738.71 14
3738.85 19
3738.99 23
3739.13 28
3739.27 33
3739.41 38
3739.55 44
3739.69 49
3739.83 53
3739.97 57
3740.11 59
3740.25 60
3740.39 60
3740.53 60
3740.67 59
3740.81 58
3740.95 56
3741.09 55
3741.23 54
3741.37 53
3741.51 54
3741.65 58
3741.79 63
3741.93 70
3742.07 78
3742.21 86
3742.35 92
3742.49 96
3742.63 97
3742.77 96
3742.91 95
3743.05 93
3743.19 92
3743.33 91
3743.47 92
3743.61 91
3743.75 90
3743.89 87
3744.03 83
3744.17 76
3744.32 70
3744.46 64
3744.60 60
3744.74 59
3744.88 61
3745.02 65
3745.16 72
3745.30 80
3745.44 89
3745.58 97
3745.72 103
3745.86 108
3746.00 110
3746.14 111
3746.28 110
3746.42 107
3746.56 103
3746.70 97
3746.84 88
3746.98 78
3747.12 67
3747.26 57
3747.40 48
3747.54 41
3747.68 38
3747.82 36
3747.96 36
3748.10 36
3748.24 35
3748.38 32
3748.52 28
3748.66 23
3748.80 18
3748.95 14
3749.09 10
3749.23 8
3749.37 7
3749.51 9
3749.65 13
3749.79 22
3749.93 34
3750.07 50
3750.21 69
3750.35 87
3750.49 104
3750.63 118
3750.77 126
3750.91 128
3751.05 127
3751.19 122
3751.33 117
3751.47 113
3751.61 112
3751.75 116
3751.89 124
3752.03 135
3752.17 147
3752.31 157
3752.45 165
3752.60 168
3752.74 167
3752.88 162
3753.02 156
3753.16 150
3753.30 146
3753.44 144
3753.58 144
3753.72 145
3753.86 144
3754.00 142
3754.14 136
3754.28 129
3754.42 122
3754.56 118
3754.70 116
3754.84 119
3754.98 126
3755.12 135
3755.26 145
3755.40 153
3755.54 158
3755.69 160
3755.83 158
3755.97 154
3756.11 148
3756.25 141
3756.39 133
3756.53 126
3756.67 118
3756.81 109
3756.95 101
3757.09 95
3757.23 89
3757.37 86
3757.51 84
3757.65 83
3757.79 82
3757.93 80
3758.07 76
3758.21 70
3758.35 62
3758.50 54
3758.64 45
3758.78 36
3758.92 27
3759.06 16
3759.20 4
3759.34 0
3759.48 0
3759.62 0
3759.76 0
3759.90 0
3760.04 0
3760.18 0
3760.32 0
3760.46 17
3760.60 32
3760.74 44
3760.88 51
3761.03 54
3761.17 53
3761.31 50
3761.45 45
3761.59 42
3761.73 40
3761.87 39
3762.01 40
3762.15 42
3762.29 46
3762.43 51
3762.57 58
3762.71 67
3762.85 79
3762.99 93
3763.13 108
3763.27 122
3763.42 136
3763.56 146
3763.70 154
3763.84 158
3763.98 160
3764.12 160
3764.26 160
3764.40 160
3764.54 158
3764.68 155
3764.82 150
3764.96 143
3765.10 135
3765.24 128
3765.38 124
3765.53 123
3765.67 127
3765.81 134
3765.95 144
3766.09 154
3766.23 164
3766.37 172
3766.51 178
3766.65 180
3766.79 181
3766.93 180
3767.07 177
3767.21 175
3767.35 173
3767.49 171
3767.64 171
3767.78 171
3767.92 171
3768.06 173
3768.20 175
3768.34 177
3768.48 181
3768.62 185
3768.76 189
3768.90 192
3769.04 195
3769.18 196
3769.32 196
3769.46 195
3769.61 192
3769.75 188
3769.89 184
3770.03 179
3770.17 174
3770.31 170
3770.45 167
3770.59 165
3770.73 164
3770.87 164
3771.01 164
3771.15 165
3771.29 166
3771.44 165
3771.58 165
3771.72 164
3771.86 163
3772.00 162
3772.14 161
3772.28 159
3772.42 157
3772.56 153
3772.70 149
3772.84 144
3772.98 140
3773.12 136
3773.27 134
3773.41 133
3773.55 134
3773.69 138
3773.83 145
3773.97 154
3774.11 163
3774.25 173
3774.39 183
3774.53 190
3774.67 194
3774.81 194
3774.96 189
3775.10 181
3775.24 168
3775.38 154
3775.52 139
3775.66 126
3775.80 115
3775.94 108
3776.08 103
3776.22 102
3776.36 104
3776.50 108
3776.65 113
3776.79 119
3776.93 123
3777.07 126
3777.21 126
3777.35 124
3777.49 121
3777.63 117
3777.77 113
3777.91 110
3778.05 107
3778.20 104
3778.34 100
3778.48 95
3778.62 89
3778.76 84
3778.90 79
3779.04 77
3779.18 78
3779.32 80
3779.46 85
3779.60 89
3779.75 92
3779.89 93
3780.03 93
3780.17 91
3780.31 88
3780.45 85
3780.59 83
3780.73 79
3780.87 75
3781.01 70
3781.16 63
3781.30 56
3781.44 48
3781.58 42
3781.72 36
3781.86 33
3782.00 31
3782.14 32
3782.28 34
3782.42 38
3782.56 44
3782.71 51
3782.85 59
3782.99 67
3783.13 73
3783.27 77
3783.41 78
3783.55 77
3783.69 73
3783.83 67
3783.97 60
3784.12 54
3784.26 48
3784.40 45
3784.54 42
3784.68 42
3784.82 43
3784.96 46
3785.10 51
3785.24 57
3785.38 65
3785.53 75
3785.67 86
3785.81 98
3785.95 110
3786.09 121
3786.23 131
3786.37 137
3786.51 141
3786.65 141
3786.80 138
3786.94 133
3787.08 127
3787.22 120
3787.36 114
3787.50 108
3787.64 103
3787.78 98
3787.92 93
3788.06 88
3788.21 81
3788.35 73
3788.49 66
3788.63 59
3788.77 54
3788.91 53
3789.05 56
3789.19 61
3789.33 69
3789.48 77
3789.62 84
3789.76 88
3789.90 88
3790.04 85
3790.18 78
3790.32 69
3790.46 60
3790.60 51
3790.75 43
3790.89 38
3791.03 36
3791.17 38
3791.31 41
3791.45 47
3791.59 52
3791.73 55
3791.88 56
3792.02 54
3792.16 51
3792.30 47
3792.44 45
3792.58 46
3792.72 49
3792.86 56
3793.00 65
3793.15 74
3793.29 83
3793.43 91
3793.57 96
3793.71 100
3793.85 102
3793.99 104
3794.13 106
3794.28 107
3794.42 110
3794.56 112
3794.70 115
3794.84 119
3794.98 122
3795.12 126
3795.26 130
3795.40 134
3795.55 137
3795.69 137
3795.83 136
3795.97 131
3796.11 124
3796.25 116
3796.39 108
3796.53 101
3796.68 97
3796.82 95
3796.96 94
3797.10 93
3797.24 90
3797.38 85
3797.52 77
3797.66 68
3797.81 57
3797.95 47
3798.09 38
3798.23 32
3798.37 27
3798.51 25
3798.65 25
3798.79 26
3798.94 30
3799.08 36
3799.22 43
3799.36 50
3799.50 57
3799.64 61
3799.78 62
3799.93 60
3800.07 56
3800.21 51
3800.35 46
3800.49 41
3800.63 39
3800.77 38
3800.91 39
3801.06 40
3801.20 43
3801.34 47
3801.48 51
3801.62 55
3801.76 59
3801.90 61
3802.05 60
3802.19 57
3802.33 50
3802.47 40
3802.61 28
3802.75 15
3802.89 3
3803.03 0
3803.18 0
3803.32 0
3803.46 0
3803.60 0
3803.74 0
3803.88 0
3804.02 0
3804.17 7
3804.31 22
3804.45 39
3804.59 55
3804.73 70
3804.87 83
3805.01 92
3805.16 98
3805.30 99
3805.44 97
3805.58 91
3805.72 84
3805.86 77
3806.00 73
3806.15 72
3806.29 75
3806.43 82
3806.57 91
3806.71 101
3806.85 112
3806.99 122
3807.14 130
3807.28 137
3807.42 142
3807.56 146
3807.70 149
3807.84 149
3807.98 147
3808.13 142
3808.27 135
3808.41 125
3808.55 115
3808.69 104
3808.83 94
3808.97 85
3809.12 78
3809.26 72
3809.40 68
3809.54 66
3809.68 64
3809.82 62
3809.96 60
3810.11 58
3810.25 54
3810.39 50
3810.53 45
3810.67 39
3810.81 33
3810.95 27
3811.10 21
3811.24 16
3811.38 12
3811.52 9
3811.66 9
3811.80 11
3811.95 16
3812.09 24
3812.23 34
3812.37 44
3812.51 53
3812.65 60
3812.79 63
3812.94 62
3813.08 59
3813.22 54
3813.36 49
3813.50 46
3813.64 45
3813.79 45
3813.93 46
3814.07 46
3814.21 46
3814.35 45
3814.49 44
3814.64 45
3814.78 47
3814.92 51
3815.06 56
3815.20 61
3815.34 64
3815.48 65
3815.63 64
3815.77 60
3815.91 54
3816.05 49
3816.19 43
3816.33 39
3816.48 35
3816.62 31
3816.76 27
3816.90 24
3817.04 22
3817.18 22
3817.33 23
3817.47 27
3817.61 32
3817.75 38
3817.89 44
3818.03 47
3818.18 47
3818.32 44
3818.46 39
3818.60 32
3818.74 24
3818.88 17
3819.03 11
3819.17 9
3819.31 8
3819.45 11
3819.59 15
3819.73 20
3819.88 26
3820.02 32
3820.16 36
3820.30 40
3820.44 42
3820.58 44
3820.73 47
3820.87 50
3821.01 56
3821.15 63
3821.29 71
3821.43 79
3821.58 85
3821.72 89
3821.86 89
3822.00 86
3822.14 81
3822.28 76
3822.43 72
3822.57 71
3822.71 73
3822.85 78
3822.99 85
3823.13 93
3823.28 101
3823.42 106
3823.56 109
3823.70 110
3823.84 108
3823.98 106
3824.13 103
3824.27 101
3824.41 101
3824.55 101
3824.69 103
3824.84 106
3824.98 110
3825.12 114
3825.26 118
3825.40 122
3825.54 125
3825.69 127
3825.83 128
3825.97 125
3826.11 121
3826.25 113
3826.40 104
3826.54 93
3826.68 81
3826.82 69
3826.96 57
3827.10 47
3827.25 38
3827.39 32
3827.53 28
3827.67 26
3827.81 25
3827.95 25
3828.10 26
3828.24 27
3828.38 27
3828.52 28
3828.66 28
3828.81 30
3828.95 31
3829.09 34
3829.23 38
3829.37 42
3829.52 46
3829.66 51
3829.80 56
3829.94 62
3830.08 68
3830.22 74
3830.37 79
3830.51 83
3830.65 85
3830.79 84
3830.93 82
3831.08 78
3831.22 74
3831.36 72
3831.50 71
3831.64 72
3831.79 75
3831.93 78
3832.07 81
3832.21 83
3832.35 85
3832.49 88
3832.64 91
3832.78 94
3832.92 98
3833.06 100
3833.20 100
3833.35 96
3833.49 89
3833.63 78
3833.77 67
3833.91 56
3834.06 49
3834.20 46
3834.34 50
3834.48 58
3834.62 71
3834.77 87
3834.91 104
3835.05 119
3835.19 132
3835.33 141
3835.48 145
3835.62 145
3835.76 142
3835.90 137
3836.04 130
3836.19 124
3836.33 119
3836.47 115
3836.61 113
3836.75 111
3836.90 109
3837.04 106
3837.18 103
3837.32 100
3837.46 96
3837.61 94
3837.75 93
3837.89 92
3838.03 91
3838.17 90
3838.32 88
3838.46 85
3838.60 82
3838.74 79
3838.88 76
3839.03 75
3839.17 74
3839.31 73
3839.45 70
3839.59 65
3839.74 59
3839.88 51
3840.02 43
3840.16 37
3840.30 34
3840.45 33
3840.59 35
3840.73 38
3840.87 41
3841.01 43
3841.16 42
3841.30 41
3841.44 40
3841.58 42
3841.72 47
3841.87 56
3842.01 68
3842.15 79
3842.29 87
3842.43 90
3842.58 88
3842.72 81
3842.86 71
3843.00 59
3843.15 50
3843.29 42
3843.43 37
3843.57 35
3843.71 33
3843.86 32
3844.00 31
3844.14 30
3844.28 28
3844.42 26
3844.57 25
3844.71 23
3844.85 21
3844.99 18
3845.14 16
3845.28 14
3845.42 11
3845.56 9
3845.70 7
3845.85 4
3845.99 0
3846.13 0
3846.27 0
3846.41 0
3846.56 0
3846.70 0
3846.84 0
3846.98 0
3847.13 2
3847.27 9
3847.41 17
3847.55 26
3847.69 35
3847.84 45
3847.98 53
3848.12 62
3848.26 69
3848.40 75
3848.55 79
3848.69 82
3848.83 84
3848.97 84
3849.12 83
3849.26 82
3849.40 80
3849.54 79
3849.68 78
3849.83 77
3849.97 75
3850.11 72
3850.25 68
3850.40 63
3850.54 57
3850.68 53
3850.82 52
3850.97 56
3851.11 66
3851.25 79
3851.39 94
3851.53 109
3851.68 121
3851.82 129
3851.96 132
3852.10 131
3852.25 126
3852.39 119
3852.53 110
3852.67 100
3852.81 90
3852.96 80
3853.10 71
3853.24 64
3853.38 57
3853.53 53
3853.67 50
3853.81 50
3853.95 50
3854.10 52
3854.24 54
3854.38 57
3854.52 59
3854.66 59
3854.81 58
3854.95 56
3855.09 53
3855.23 49
3855.38 47
3855.52 45
3855.66 45
3855.80 46
3855.95 46
3856.09 45
3856.23 42
3856.37 37
3856.51 30
3856.66 22
3856.80 12
3856.94 3
3857.08 0
3857.23 0
3857.37 0
3857.51 0
3857.65 0
3857.80 3
3857.94 14
3858.08 26
3858.22 39
3858.37 50
3858.51 60
3858.65 68
3858.79 72
3858.94 74
3859.08 73
3859.22 70
3859.36 65
3859.50 59
3859.65 54
3859.79 51
3859.93 49
3860.07 50
3860.22 52
3860.36 55
3860.50 59
3860.64 63
3860.79 66
3860.93 68
3861.07 70
3861.21 71
3861.36 72
3861.50 73
3861.64 76
3861.78 79
3861.93 84
3862.07 90
3862.21 96
3862.35 101
3862.50 104
3862.64 104
3862.78 102
3862.92 99
3863.07 95
3863.21 93
3863.35 92
3863.49 92
3863.64 92
3863.78 90
3863.92 85
3864.06 78
3864.21 68
3864.35 58
3864.49 50
3864.63 45
3864.78 43
3864.92 46
3865.06 52
3865.20 60
3865.35 69
3865.49 77
3865.63 84
3865.77 90
3865.92 96
3866.06 101
3866.20 106
3866.34 111
3866.49 116
3866.63 119
3866.77 119
3866.91 117
3867.06 112
3867.20 105
3867.34 96
3867.48 87
3867.63 79
3867.77 74
3867.91 72
3868.05 73
3868.20 77
3868.34 84
3868.48 92
3868.62 101
3868.77 110
3868.91 117
3869.05 123
3869.19 126
3869.34 126
3869.48 122
3869.62 114
3869.77 104
3869.91 93
3870.05 82
3870.19 73
3870.34 66
3870.48 63
3870.62 63
3870.76 64
3870.91 64
3871.05 64
3871.19 62
3871.33 58
3871.48 52
3871.62 46
3871.76 38
3871.90 31
3872.05 24
3872.19 18
3872.33 11
3872.47 5
3872.62 0
3872.76 0
3872.90 0
3873.05 0
3873.19 0
3873.33 0
3873.47 1
3873.62 2
3873.76 3
3873.90 2
3874.04 0
3874.19 0
3874.33 1
3874.47 4
3874.61 10
3874.76 17
3874.90 25
3875.04 33
3875.19 41
3875.33 47
3875.47 54
3875.61 62
3875.76 72
3875.90 83
3876.04 95
3876.18 106
3876.33 114
3876.47 118
3876.61 118
3876.76 113
3876.90 104
3877.04 95
3877.18 85
3877.33 77
3877.47 71
3877.61 68
3877.75 67
3877.90 67
3878.04 67
3878.18 68
3878.33 68
3878.47 67
3878.61 65
3878.75 63
3878.90 61
3879.04 59
3879.18 57
3879.32 56
3879.47 56
3879.61 58
3879.75 61
3879.90 65
3880.04 69
3880.18 73
3880.32 76
3880.47 80
3880.61 82
3880.75 85
3880.90 89
3881.04 92
3881.18 97
3881.32 100
3881.47 103
3881.61 105
3881.75 104
3881.90 102
3882.04 99
3882.18 95
3882.32 92
3882.47 90
3882.61 90
3882.75 91
3882.90 94
3883.04 98
3883.18 101
3883.32 105
3883.47 108
3883.61 109
3883.75 110
3883.90 109
3884.04 108
3884.18 105
3884.32 100
3884.47 94
3884.61 88
3884.75 82
3884.90 79
3885.04 78
3885.18 82
3885.32 90
3885.47 99
3885.61 111
3885.75 121
3885.90 131
3886.04 139
3886.18 146
3886.32 151
3886.47 156
3886.61 159
3886.75 161
3886.90 161
3887.04 159
3887.18 155
3887.32 150
3887.47 144
3887.61 137
3887.75 131
3887.90 125
3888.04 120
3888.18 114
3888.32 108
3888.47 103
3888.61 98
3888.75 95
3888.90 94
3889.04 96
3889.18 99
3889.33 105
3889.47 110
3889.61 113
3889.75 113
3889.90 111
3890.04 105
3890.18 98
3890.33 91
3890.47 85
3890.61 81
3890.76 80
3890.90 79
3891.04 79
3891.18 78
3891.33 75
3891.47 72
3891.61 68
3891.76 65
3891.90 62
3892.04 61
3892.19 60
3892.33 59
3892.47 57
3892.61 54
3892.76 50
3892.90 47
3893.04 44
3893.19 43
3893.33 43
3893.47 44
3893.62 46
3893.76 48
3893.90 49
3894.04 51
3894.19 53
3894.33 57
3894.47 62
3894.62 68
3894.76 75
3894.90 81
3895.05 85
3895.19 87
3895.33 86
3895.48 81
3895.62 75
3895.76 67
3895.90 59
3896.05 51
3896.19 45
3896.33 41
3896.48 38
3896.62 37
3896.76 35
3896.91 32
3897.05 28
3897.19 23
3897.34 17
3897.48 12
3897.62 9
3897.76 8
3897.91 10
3898.05 14
3898.19 22
3898.34 30
3898.48 40
3898.62 49
3898.77 56
3898.91 60
3899.05 61
3899.20 57
3899.34 50
3899.48 41
3899.63 32
3899.77 24
3899.91 20
3900.05 21
3900.20 27
3900.34 38
3900.48 52
3900.63 68
3900.77 85
3900.91 99
3901.06 110
3901.20 118
3901.34 120
3901.49 119
3901.63 113
3901.77 106
3901.92 97
3902.06 89
3902.20 83
3902.35 79
3902.49 78
3902.63 79
3902.78 83
3902.92 86
3903.06 89
3903.20 90
3903.35 88
3903.49 82
3903.63 72
3903.78 60
3903.92 47
3904.06 35
3904.21 25
3904.35 19
3904.49 18
3904.64 21
3904.78 29
3904.92 40
3905.07 54
3905.21 68
3905.35 82
3905.50 92
3905.64 97
3905.78 99
3905.93 96
3906.07 91
3906.21 87
3906.36 83
3906.50 83
3906.64 86
3906.79 93
3906.93 100
3907.07 108
3907.22 113
3907.36 116
3907.50 115
3907.65 111
3907.79 104
3907.93 96
3908.08 87
3908.22 78
3908.36 71
3908.51 65
3908.65 61
3908.79 58
3908.94 56
3909.08 54
3909.22 53
3909.37 52
3909.51 51
3909.65 49
3909.80 48
3909.94 46
3910.08 43
3910.23 42
3910.37 40
3910.51 39
3910.66 39
3910.80 38
3910.94 37
3911.09 35
3911.23 32
3911.37 28
3911.52 24
3911.66 20
3911.80 17
3911.95 16
3912.09 16
3912.23 18
3912.38 20
3912.52 21
3912.66 22
3912.81 21
3912.95 18
3913.09 13
3913.24 6
3913.38 0
3913.52 0
3913.67 0
3913.81 0
3913.95 0
3914.10 0
3914.24 0
3914.38 0
3914.53 3
3914.67 10
3914.81 19
3914.96 27
3915.10 35
3915.24 43
3915.39 52
3915.53 61
3915.67 70
3915.82 79
3915.96 86
3916.10 91
3916.25 94
3916.39 94
3916.53 91
3916.68 84
3916.82 75
3916.97 63
3917.11 51
3917.25 38
3917.40 28
3917.54 21
3917.68 17
3917.83 18
3917.97 22
3918.11 29
3918.26 37
3918.40 45
3918.54 52
3918.69 56
3918.83 60
3918.97 62
3919.12 64
3919.26 68
3919.40 73
3919.55 81
3919.69 91
3919.84 101
3919.98 109
3920.12 113
3920.27 114
3920.41 110
3920.55 103
3920.70 94
3920.84 85
3920.98 76
3921.13 69
3921.27 63
3921.41 58
3921.56 53
3921.70 47
3921.84 42
3921.99 37
3922.13 33
3922.28 30
3922.42 29
3922.56 29
3922.71 29
3922.85 29
3922.99 28
3923.14 25
3923.28 21
3923.42 16
3923.57 11
3923.71 7
3923.85 3
3924.00 0
3924.14 0
3924.29 0
3924.43 0
3924.57 2
3924.72 7
3924.86 15
3925.00 24
3925.15 33
3925.29 43
3925.43 53
3925.58 62
3925.72 71
3925.87 79
3926.01 87
3926.15 93
3926.30 98
3926.44 101
3926.58 101
3926.73 98
3926.87 93
3927.01 86
3927.16 77
3927.30 68
3927.45 59
3927.59 50
3927.73 41
3927.88 35
3928.02 31
3928.16 29
3928.31 29
3928.45 31
3928.59 34
3928.74 36
3928.88 36
3929.03 34
3929.17 31
3929.31 26
3929.46 21
3929.60 15
3929.74 8
3929.89 1
3930.03 0
3930.18 0
3930.32 0
3930.46 0
3930.61 0
3930.75 0
3930.89 0
3931.04 0
3931.18 14
3931.32 30
3931.47 45
3931.61 57
3931.76 64
3931.90 65
3932.04 62
3932.19 54
3932.33 45
3932.47 36
3932.62 29
3932.76 25
3932.91 24
3933.05 25
3933.19 28
3933.34 30
3933.48 32
3933.62 31
3933.77 28
3933.91 22
3934.06 15
3934.20 7
3934.34 0
3934.49 0
3934.63 0
3934.78 0
3934.92 0
3935.06 0
3935.21 0
3935.35 0
3935.49 6
3935.64 23
3935.78 40
3935.93 56
3936.07 68
3936.21 77
3936.36 82
3936.50 85
3936.64 86
3936.79 87
3936.93 88
3937.08 90
3937.22 92
3937.36 94
3937.51 96
3937.65 97
3937.80 97
3937.94 96
3938.08 93
3938.23 88
3938.37 81
3938.51 72
3938.66 61
3938.80 50
3938.95 39
3939.09 31
3939.23 26
3939.38 24
3939.52 24
3939.67 27
3939.81 31
3939.95 36
3940.10 41
3940.24 47
3940.38 54
3940.53 62
3940.67 70
3940.82 77
3940.96 83
3941.10 88
3941.25 89
3941.39 88
3941.54 86
3941.68 83
3941.82 80
3941.97 77
3942.11 77
3942.26 77
3942.40 79
3942.54 82
3942.69 84
3942.83 85
3942.98 84
3943.12 81
3943.26 76
3943.41 70
3943.55 63
3943.70 57
3943.84 51
3943.98 47
3944.13 45
3944.27 44
3944.41 44
3944.56 43
3944.70 43
3944.85 42
3944.99 42
3945.13 42
3945.28 43
3945.42 45
3945.57 49
3945.71 54
3945.85 59
3946.00 65
3946.14 71
3946.29 76
3946.43 79
3946.57 79
3946.72 78
3946.86 74
3947.01 70
3947.15 65
3947.29 60
3947.44 55
3947.58 52
3947.73 49
3947.87 47
3948.01 47
3948.16 48
3948.30 52
3948.45 56
3948.59 62
3948.74 67
3948.88 71
3949.02 74
3949.17 74
3949.31 71
3949.46 67
3949.60 60
3949.74 53
3949.89 45
3950.03 38
3950.18 32
3950.32 27
3950.46 24
3950.61 24
3950.75 26
3950.90 31
3951.04 39
3951.18 47
3951.33 55
3951.47 63
3951.62 67
3951.76 69
3951.90 68
3952.05 66
3952.19 63
3952.34 62
3952.48 63
3952.63 68
3952.77 74
3952.91 82
3953.06 87
3953.20 89
3953.35 86
3953.49 78
3953.63 67
3953.78 53
3953.92 39
3954.07 27
3954.21 17
3954.35 10
3954.50 5
3954.64 3
3954.79 1
3954.93 0
3955.08 0
3955.22 0
3955.36 0
3955.51 0
3955.65 3
3955.80 7
3955.94 14
3956.08 22
3956.23 32
3956.37 41
3956.52 49
3956.66 55
3956.81 60
3956.95 64
3957.09 67
3957.24 70
3957.38 74
3957.53 79
3957.67 84
3957.82 88
3957.96 92
3958.10 95
3958.25 97
3958.39 98
3958.54 97
3958.68 95
3958.82 92
3958.97 87
3959.11 82
3959.26 76
3959.40 70
3959.55 62
3959.69 54
3959.83 46
3959.98 38
3960.12 32
3960.27 27
3960.41 25
3960.56 25
3960.70 26
3960.84 29
3960.99 32
3961.13 34
3961.28 34
3961.42 33
3961.57 31
3961.71 29
3961.85 25
3962.00 21
3962.14 16
3962.29 11
3962.43 6
3962.58 0
3962.72 0
3962.86 0
3963.01 0
3963.15 0
3963.30 0
3963.44 0
3963.59 0
3963.73 4
3963.87 8
3964.02 10
3964.16 10
3964.31 9
3964.45 8
3964.60 8
3964.74 11
3964.88 18
3965.03 28
3965.17 40
3965.32 52
3965.46 61
3965.61 68
3965.75 71
3965.90 71
3966.04 69
3966.18 65
3966.33 61
3966.47 57
3966.62 53
3966.76 49
3966.91 45
3967.05 43
3967.19 42
3967.34 44
3967.48 49
3967.63 57
3967.77 67
3967.92 77
3968.06 87
3968.21 96
3968.35 104
3968.49 109
3968.64 112
3968.78 113
3968.93 111
3969.07 108
3969.22 104
3969.36 98
3969.50 94
3969.65 91
3969.79 90
3969.94 92
3970.08 95
3970.23 99
3970.37 103
3970.52 106
3970.66 108
3970.80 109
3970.95 108
3971.09 107
3971.24 104
3971.38 100
3971.53 94
3971.67 87
3971.82 78
3971.96 68
3972.10 58
3972.25 48
3972.39 40
3972.54 32
3972.68 26
3972.83 20
3972.97 14
3973.12 8
3973.26 2
3973.41 0
3973.55 0
3973.69 0
3973.84 0
3973.98 0
3974.13 0
3974.27 0
3974.42 0
3974.56 5
3974.71 9
3974.85 15
3974.99 20
3975.14 27
3975.28 34
3975.43 41
3975.57 48
3975.72 54
3975.86 59
3976.01 61
3976.15 62
3976.30 62
3976.44 61
3976.58 59
3976.73 58
3976.87 56
3977.02 54
3977.16 51
3977.31 49
3977.45 46
3977.60 44
3977.74 42
3977.89 41
3978.03 40
3978.18 39
3978.32 37
3978.46 36
3978.61 35
3978.75 35
3978.90 37
3979.04 41
3979.19 47
3979.33 55
3979.48 60
3979.62 64
3979.77 62
3979.91 57
3980.05 48
3980.20 37
3980.34 26
3980.49 19
3980.63 16
3980.78 18
3980.92 24
3981.07 33
3981.21 41
3981.36 49
3981.50 55
3981.65 59
3981.79 62
3981.94 65
3982.08 69
3982.22 75
3982.37 82
3982.51 90
3982.66 98
3982.80 105
3982.95 112
3983.09 118
3983.24 122
3983.38 124
3983.53 125
3983.67 122
3983.82 117
3983.96 108
3984.11 98
3984.25 86
3984.39 74
3984.54 65
3984.68 58
3984.83 55
3984.97 57
3985.12 61
3985.26 67
3985.41 74
3985.55 79
3985.70 84
3985.84 88
3985.99 91
3986.13 94
3986.28 98
3986.42 102
3986.57 106
3986.71 108
3986.85 107
3987.00 103
3987.14 96
3987.29 85
3987.43 72
3987.58 58
3987.72 44
3987.87 32
3988.01 22
3988.16 15
3988.30 12
3988.45 11
3988.59 12
3988.74 14
3988.88 16
3989.03 18
3989.17 20
3989.32 23
3989.46 27
3989.61 32
3989.75 39
3989.89 47
3990.04 56
3990.18 64
3990.33 69
3990.47 72
3990.62 73
3990.76 71
3990.91 68
3991.05 63
3991.20 59
3991.34 54
3991.49 51
3991.63 47
3991.78 44
3991.92 40
3992.07 38
3992.21 35
3992.36 32
3992.50 29
3992.65 27
3992.79 25
3992.94 24
3993.08 24
3993.23 25
3993.37 28
3993.52 31
3993.66 35
3993.81 39
3993.95 42
3994.09 44
3994.24 45
3994.38 46
3994.53 47
3994.67 47
3994.82 49
3994.96 51
3995.11 55
3995.25 61
3995.40 69
3995.54 77
3995.69 85
3995.83 92
3995.98 97
3996.12 99
3996.27 99
3996.41 98
3996.56 96
3996.70 95
3996.85 95
3996.99 96
3997.14 97
3997.28 96
3997.43 92
3997.57 85
3997.72 76
3997.86 66
3998.01 57
3998.15 52
3998.30 51
3998.44 55
3998.59 62
3998.73 72
3998.88 81
3999.02 88
3999.17 91
3999.31 89
3999.46 84
3999.60 76
3999.75 66
3999.89 57
4000.04 49
4000.18 43
4000.33 37
4000.47 32
4000.62 26
4000.76 21
4000.91 15
4001.05 11
4001.20 9
4001.34 10
4001.49 14
4001.63 21
4001.78 28
4001.92 34
4002.07 38
4002.21 39
4002.36 36
4002.50 30
4002.65 23
4002.79 15
4002.94 9
4003.08 5
4003.23 2
4003.37 0
4003.52 0
4003.66 0
4003.81 0
4003.95 0
4004.10 0
4004.24 0
4004.39 0
4004.53 0
4004.68 1
4004.82 2
4004.97 2
4005.11 3
4005.26 4
4005.40 5
4005.55 5
4005.69 4
4005.84 2
4005.98 0
4006.13 0
4006.27 0
4006.42 0
4006.56 0
4006.71 0
4006.85 3
4007.00 8
4007.14 13
4007.29 15
4007.43 15
4007.58 13
4007.72 10
4007.87 7
4008.01 6
4008.16 7
4008.30 10
4008.45 16
4008.60 24
4008.74 33
4008.89 42
4009.03 49
4009.18 55
4009.32 57
4009.47 56
4009.61 53
4009.76 47
4009.90 41
4010.05 36
4010.19 33
4010.34 33
4010.48 36
4010.63 40
4010.77 44
4010.92 49
4011.06 54
4011.21 59
4011.35 63
4011.50 67
4011.64 69
4011.79 71
4011.93 70
4012.08 69
4012.22 66
4012.37 62
4012.51 59
4012.66 56
4012.81 55
4012.95 54
4013.10 55
4013.24 57
4013.39 60
4013.53 63
4013.68 66
4013.82 67
4013.97 68
4014.11 65
4014.26 61
4014.40 55
4014.55 47
4014.69 39
4014.84 31
4014.98 25
4015.13 22
4015.27 22
4015.42 25
4015.56 31
4015.71 40
4015.86 49
4016.00 59
4016.15 67
4016.29 73
4016.44 78
4016.58 81
4016.73 83
4016.87 85
4017.02 89
4017.16 92
4017.31 96
4017.45 99
4017.60 100
4017.74 100
4017.89 98
4018.03 94
4018.18 91
4018.32 89
4018.47 89
4018.62 92
4018.76 96
4018.91 101
4019.05 106
4019.20 109
4019.34 109
4019.49 106
4019.63 101
4019.78 96
4019.92 90
4020.07 85
4020.21 81
4020.36 78
4020.50 77
4020.65 76
4020.80 76
4020.94 74
4021.09 72
4021.23 68
4021.38 63
4021.52 56
4021.67 48
4021.81 42
4021.96 37
4022.10 37
4022.25 40
4022.39 47
4022.54 56
4022.69 67
4022.83 78
4022.98 87
4023.12 93
4023.27 96
4023.41 96
4023.56 94
4023.70 90
4023.85 86
4023.99 82
4024.14 80
4024.28 78
4024.43 78
4024.58 79
4024.72 79
4024.87 78
4025.01 76
4025.16 71
4025.30 64
4025.45 57
4025.59 51
4025.74 47
4025.88 47
4026.03 50
4026.18 56
4026.32 64
4026.47 71
4026.61 77
4026.76 80
4026.90 80
4027.05 79
4027.19 78
4027.34 78
4027.48 79
4027.63 80
4027.78 82
4027.92 82
4028.07 81
4028.21 77
4028.36 72
4028.50 67
4028.65 64
4028.79 64
4028.94 68
4029.09 76
4029.23 87
4029.38 98
4029.52 109
4029.67 116
4029.81 120
4029.96 119
4030.10 115
4030.25 108
4030.39 102
4030.54 96
4030.69 91
4030.83 87
4030.98 85
4031.12 85
4031.27 85
4031.41 87
4031.56 89
4031.70 92
4031.85 93
4032.00 94
4032.14 92
4032.29 87
4032.43 81
4032.58 74
4032.72 66
4032.87 61
4033.01 58
4033.16 57
4033.31 60
4033.45 65
4033.60 70
4033.74 76
4033.89 81
4034.03 85
4034.18 89
4034.32 92
4034.47 97
4034.62 102
4034.76 108
4034.91 113
4035.05 118
4035.20 122
4035.34 123
4035.49 122
4035.64 119
4035.78 115
4035.93 111
4036.07 108
4036.22 105
4036.36 103
4036.51 99
4036.65 95
4036.80 90
4036.95 83
4037.09 76
4037.24 68
4037.38 61
4037.53 56
4037.67 50
4037.82 45
4037.97 40
4038.11 36
4038.26 32
4038.40 27
4038.55 24
4038.69 20
4038.84 17
4038.99 12
4039.13 7
4039.28 0
4039.42 0
4039.57 0
4039.71 0
4039.86 0
4040.01 0
4040.15 0
4040.30 0
4040.44 5
4040.59 17
4040.73 29
4040.88 39
4041.03 48
4041.17 55
4041.32 58
4041.46 58
4041.61 54
4041.75 47
4041.90 37
4042.05 26
4042.19 14
4042.34 2
4042.48 0
4042.63 0
4042.77 0
4042.92 0
4043.07 0
4043.21 0
4043.36 5
4043.50 15
4043.65 25
4043.79 35
4043.94 43
4044.09 49
4044.23 53
4044.38 56
4044.52 58
4044.67 59
4044.81 60
4044.96 61
4045.11 63
4045.25 64
4045.40 65
4045.54 66
4045.69 66
4045.84 65
4045.98 62
4046.13 59
4046.27 54
4046.42 50
4046.56 47
4046.71 44
4046.86 41
4047.00 39
4047.15 36
4047.29 33
4047.44 28
4047.59 23
4047.73 18
4047.88 13
4048.02 10
4048.17 8
4048.31 7
4048.46 7
4048.61 8
4048.75 8
4048.90 9
4049.04 9
4049.19 9
4049.34 9
4049.48 8
4049.63 7
4049.77 7
4049.92 6
4050.06 5
4050.21 5
4050.36 5
4050.50 5
4050.65 6
4050.79 8
4050.94 11
4051.09 16
4051.23 23
4051.38 30
4051.52 38
4051.67 45
4051.82 50
4051.96 53
4052.11 52
4052.25 48
4052.40 42
4052.55 33
4052.69 24
4052.84 13
4052.98 3
4053.13 0
4053.27 0
4053.42 0
4053.57 0
4053.71 0
4053.86 0
4054.00 0
4054.15 0
4054.30 5
4054.44 9
4054.59 13
4054.73 18
4054.88 23
4055.03 30
4055.17 39
4055.32 48
4055.46 57
4055.61 64
4055.76 70
4055.90 73
4056.05 72
4056.19 70
4056.34 65
4056.49 60
4056.63 55
4056.78 52
4056.92 51
4057.07 52
4057.22 55
4057.36 59
4057.51 63
4057.65 67
4057.80 69
4057.95 71
4058.09 72
4058.24 75
4058.38 79
4058.53 85
4058.68 91
4058.82 97
4058.97 101
4059.11 102
4059.26 99
4059.41 93
4059.55 84
4059.70 73
4059.84 61
4059.99 49
4060.14 38
4060.28 28
4060.43 18
4060.58 11
4060.72 5
4060.87 1
4061.01 0
4061.16 0
4061.31 0
4061.45 3
4061.60 7
4061.74 12
4061.89 16
4062.04 20
4062.18 23
4062.33 25
4062.47 27
4062.62 29
4062.77 32
4062.91 37
4063.06 43
4063.20 51
4063.35 58
4063.50 62
4063.64 63
4063.79 60
4063.94 52
4064.08 41
4064.23 29
4064.37 17
4064.52 6
4064.67 0
4064.81 0
4064.96 0
4065.10 0
4065.25 0
4065.40 0
4065.54 0
4065.69 0
4065.84 0
4065.98 3
4066.13 6
4066.27 10
4066.42 13
4066.57 16
4066.71 20
4066.86 24
4067.00 29
4067.15 37
4067.30 47
4067.44 59
4067.59 74
4067.74 89
4067.88 104
4068.03 116
4068.17 125
4068.32 130
4068.47 132
4068.61 130
4068.76 125
4068.91 118
4069.05 109
4069.20 98
4069.34 88
4069.49 77
4069.64 67
4069.78 58
4069.93 52
4070.08 48
4070.22 45
4070.37 44
4070.51 44
4070.66 44
4070.81 43
4070.95 41
4071.10 38
4071.25 35
4071.39 33
4071.54 32
4071.68 32
4071.83 35
4071.98 40
4072.12 46
4072.27 53
4072.42 59
4072.56 64
4072.71 67
4072.85 68
4073.00 67
4073.15 65
4073.29 62
4073.44 59
4073.59 55
4073.73 52
4073.88 49
4074.02 46
4074.17 44
4074.32 44
4074.46 46
4074.61 50
4074.76 56
4074.90 63
4075.05 69
4075.20 75
4075.34 79
4075.49 81
4075.63 82
4075.78 84
4075.93 86
4076.07 89
4076.22 94
4076.37 100
4076.51 108
4076.66 117
4076.81 126
4076.95 136
4077.10 144
4077.24 149
4077.39 151
4077.54 148
4077.68 142
4077.83 132
4077.98 121
4078.12 108
4078.27 97
4078.42 85
4078.56 74
4078.71 64
4078.85 54
4079.00 44
4079.15 36
4079.29 29
4079.44 25
4079.59 22
4079.73 20
4079.88 19
4080.03 17
4080.17 16
4080.32 15
4080.47 14
4080.61 15
4080.76 18
4080.90 23
4081.05 30
4081.20 37
4081.34 44
4081.49 51
4081.64 56
4081.78 61
4081.93 64
4082.08 66
4082.22 66
4082.37 66
4082.52 63
4082.66 60
4082.81 56
4082.96 54
4083.10 52
4083.25 53
4083.39 56
4083.54 59
4083.69 62
4083.83 63
4083.98 62
4084.13 58
4084.27 52
4084.42 45
4084.57 38
4084.71 32
4084.86 28
4085.01 26
4085.15 25
4085.30 24
4085.45 23
4085.59 23
4085.74 22
4085.89 23
4086.03 24
4086.18 27
4086.32 30
4086.47 34
4086.62 37
4086.76 38
4086.91 37
4087.06 34
4087.20 29
4087.35 25
4087.50 21
4087.64 19
4087.79 21
4087.94 26
4088.08 36
4088.23 48
4088.38 61
4088.52 74
4088.67 85
4088.82 95
4088.96 102
4089.11 106
4089.26 108
4089.40 110
4089.55 110
4089.70 109
4089.84 106
4089.99 101
4090.14 95
4090.28 86
4090.43 76
4090.58 65
4090.72 53
4090.87 41
4091.02 31
4091.16 22
4091.31 17
4091.45 15
4091.60 17
4091.75 22
4091.89 30
4092.04 39
4092.19 47
4092.33 52
4092.48 55
4092.63 55
4092.77 53
4092.92 49
4093.07 46
4093.21 44
4093.36 43
4093.51 44
4093.65 47
4093.80 51
4093.95 56
4094.09 62
4094.24 67
4094.39 72
4094.53 77
4094.68 80
4094.83 83
4094.97 85
4095.12 85
4095.27 84
4095.41 82
4095.56 78
4095.71 72
4095.85 65
4096.00 56
4096.15 47
4096.30 38
4096.44 29
4096.59 21
4096.74 13
4096.88 7
4097.03 3
4097.18 1
4097.32 2
4097.47 5
4097.62 10
4097.76 16
4097.91 23
4098.06 28
4098.20 31
4098.35 33
4098.50 34
4098.64 34
4098.79 35
4098.94 36
4099.08 38
4099.23 41
4099.38 43
4099.52 45
4099.67 46
4099.82 47
4099.96 49
4100.11 53
4100.26 58
4100.40 64
4100.55 72
4100.70 81
4100.84 89
4100.99 97
4101.14 103
4101.28 109
4101.43 114
4101.58 120
4101.73 127
4101.87 135
4102.02 143
4102.17 152
4102.31 159
4102.46 164
4102.61 164
4102.75 159
4102.90 149
4103.05 135
4103.19 118
4103.34 101
4103.49 85
4103.63 73
4103.78 64
4103.93 60
4104.07 61
4104.22 64
4104.37 70
4104.52 76
4104.66 82
4104.81 87
4104.96 90
4105.10 91
4105.25 89
4105.40 84
4105.54 78
4105.69 71
4105.84 64
4105.98 57
4106.13 52
4106.28 50
4106.42 50
4106.57 53
4106.72 57
4106.87 61
4107.01 66
4107.16 69
4107.31 69
4107.45 68
4107.60 65
4107.75 60
4107.89 53
4108.04 46
4108.19 39
4108.33 31
4108.48 24
4108.63 17
4108.78 11
4108.92 5
4109.07 1
4109.22 0
4109.36 0
4109.51 0
4109.66 0
4109.80 0
4109.95 0
4110.10 0
4110.24 0
4110.39 0
4110.54 0
4110.69 7
4110.83 17
4110.98 29
4111.13 40
4111.27 50
4111.42 56
4111.57 58
4111.71 57
4111.86 53
4112.01 48
4112.16 43
4112.30 38
4112.45 36
4112.60 35
4112.74 36
4112.89 39
4113.04 42
4113.18 44
4113.33 46
4113.48 46
4113.63 45
4113.77 42
4113.92 39
4114.07 36
4114.21 33
4114.36 30
4114.51 28
4114.65 27
4114.80 26
4114.95 26
4115.10 27
4115.24 29
4115.39 32
4115.54 37
4115.68 44
4115.83 53
4115.98 63
4116.13 73
4116.27 84
4116.42 92
4116.57 98
4116.71 102
4116.86 102
4117.01 101
4117.15 99
4117.30 96
4117.45 94
4117.60 92
4117.74 89
4117.89 86
4118.04 81
4118.18 77
4118.33 72
4118.48 67
4118.63 63
4118.77 60
4118.92 59
4119.07 57
4119.21 57
4119.36 57
4119.51 57
4119.66 59
4119.80 61
4119.95 64
4120.10 67
4120.24 71
4120.39 76
4120.54 79
4120.69 82
4120.83 82
4120.98 79
4121.13 74
4121.27 67
4121.42 59
4121.57 52
4121.72 48
4121.86 47
4122.01 49
4122.16 55
4122.30 62
4122.45 70
4122.60 77
4122.75 81
4122.89 83
4123.04 83
4123.19 80
4123.33 76
4123.48 71
4123.63 67
4123.78 64
4123.92 62
4124.07 62
4124.22 63
4124.37 64
4124.51 66
4124.66 67
4124.81 66
4124.95 65
4125.10 63
4125.25 61
4125.40 59
4125.54 56
4125.69 55
4125.84 55
4125.98 56
4126.13 60
4126.28 65
4126.43 72
4126.57 81
4126.72 90
4126.87 100
4127.02 109
4127.16 117
4127.31 123
4127.46 128
4127.60 131
4127.75 133
4127.90 133
4128.05 132
4128.19 129
4128.34 125
4128.49 120
4128.64 114
4128.78 109
4128.93 105
4129.08 102
4129.22 101
4129.37 101
4129.52 100
4129.67 99
4129.81 95
4129.96 89
4130.11 80
4130.26 69
4130.40 57
4130.55 44
4130.70 32
4130.85 21
4130.99 14
4131.14 10
4131.29 10
4131.43 14
4131.58 20
4131.73 28
4131.88 39
4132.02 50
4132.17 61
4132.32 72
4132.47 82
4132.61 90
4132.76 95
4132.91 98
4133.06 98
4133.20 96
4133.35 93
4133.50 91
4133.64 89
4133.79 90
4133.94 93
4134.09 97
4134.23 101
4134.38 104
4134.53 105
4134.68 105
4134.82 102
4134.97 99
4135.12 94
4135.27 90
4135.41 87
4135.56 84
4135.71 81
4135.86 78
4136.00 76
4136.15 74
4136.30 74
4136.45 75
4136.59 78
4136.74 82
4136.89 88
4137.04 96
4137.18 103
4137.33 110
4137.48 116
4137.63 121
4137.77 126
4137.92 129
4138.07 132
4138.21 133
4138.36 133
4138.51 133
4138.66 131
4138.80 128
4138.95 124
4139.10 120
4139.25 116
4139.39 111
4139.54 106
4139.69 100
4139.84 93
4139.98 85
4140.13 75
4140.28 65
4140.43 55
4140.57 48
4140.72 43
4140.87 41
4141.02 42
4141.16 44
4141.31 47
4141.46 50
4141.61 52
4141.75 53
4141.90 53
4142.05 52
4142.20 51
4142.34 52
4142.49 53
4142.64 56
4142.79 61
4142.94 67
4143.08 74
4143.23 81
4143.38 87
4143.53 93
4143.67 97
4143.82 101
4143.97 104
4144.12 106
4144.26 107
4144.41 107
4144.56 104
4144.71 99
4144.85 92
4145.00 83
4145.15 72
4145.30 59
4145.44 48
4145.59 37
4145.74 30
4145.89 25
4146.03 24
4146.18 26
4146.33 31
4146.48 38
4146.62 46
4146.77 54
4146.92 62
4147.07 70
4147.22 77
4147.36 83
4147.51 89
4147.66 95
4147.81 100
4147.95 103
4148.10 104
4148.25 102
4148.40 99
4148.54 96
4148.69 94
4148.84 93
4148.99 95
4149.13 98
4149.28 103
4149.43 107
4149.58 110
4149.73 110
4149.87 109
4150.02 105
4150.17 100
4150.32 94
4150.46 89
4150.61 85
4150.76 84
4150.91 83
4151.05 84
4151.20 85
4151.35 86
4151.50 83
4151.64 78
4151.79 70
4151.94 59
4152.09 49
4152.24 39
4152.38 32
4152.53 30
4152.68 32
4152.83 37
4152.97 46
4153.12 57
4153.27 67
4153.42 77
4153.57 85
4153.71 89
4153.86 90
4154.01 87
4154.16 80
4154.30 72
4154.45 63
4154.60 54
4154.75 47
4154.90 44
4155.04 43
4155.19 46
4155.34 52
4155.49 59
4155.63 65
4155.78 69
4155.93 70
4156.08 67
4156.22 59
4156.37 49
4156.52 37
4156.67 25
4156.82 16
4156.96 10
4157.11 8
4157.26 9
4157.41 12
4157.56 15
4157.70 17
4157.85 16
4158.00 14
4158.15 10
4158.29 6
4158.44 3
4158.59 0
4158.74 0
4158.89 0
4159.03 0
4159.18 0
4159.33 0
4159.48 0
4159.62 0
4159.77 0
4159.92 0
4160.07 6
4160.22 14
4160.36 23
4160.51 34
4160.66 45
4160.81 57
4160.96 68
4161.10 76
4161.25 80
4161.40 80
4161.55 76
4161.69 69
4161.84 60
4161.99 49
4162.14 39
4162.29 32
4162.43 26
4162.58 21
4162.73 17
4162.88 14
4163.03 10
4163.17 6
4163.32 1
4163.47 0
4163.62 0
4163.77 0
4163.91 0
4164.06 0
4164.21 0
4164.36 0
4164.50 2
4164.65 4
4164.80 6
4164.95 6
4165.10 7
4165.24 8
4165.39 10
4165.54 13
4165.69 16
4165.84 20
4165.98 23
4166.13 25
4166.28 27
4166.43 27
4166.58 28
4166.72 28
4166.87 29
4167.02 31
4167.17 32
4167.32 32
4167.46 33
4167.61 34
4167.76 35
4167.91 38
4168.06 41
4168.20 46
4168.35 51
4168.50 54
4168.65 57
4168.80 57
4168.94 56
4169.09 55
4169.24 53
4169.39 52
4169.54 53
4169.68 55
4169.83 58
4169.98 60
4170.13 62
4170.28 62
4170.42 59
4170.57 56
4170.72 52
4170.87 48
4171.02 48
4171.16 50
4171.31 55
4171.46 63
4171.61 72
4171.76 79
4171.90 83
4172.05 85
4172.20 83
4172.35 80
4172.50 77
4172.65 76
4172.79 77
4172.94 80
4173.09 85
4173.24 89
4173.39 92
4173.53 92
4173.68 89
4173.83 82
4173.98 74
4174.13 65
4174.27 55
4174.42 48
4174.57 42
4174.72 40
4174.87 41
4175.01 44
4175.16 48
4175.31 52
4175.46 54
4175.61 55
4175.76 55
4175.90 54
4176.05 54
4176.20 55
4176.35 57
4176.50 62
4176.64 68
4176.79 73
4176.94 77
4177.09 80
4177.24 81
4177.38 80
4177.53 78
4177.68 75
4177.83 73
4177.98 71
4178.13 70
4178.27 71
4178.42 72
4178.57 72
4178.72 72
4178.87 70
4179.01 66
4179.16 61
4179.31 53
4179.46 45
4179.61 37
4179.76 30
4179.90 25
4180.05 22
4180.20 21
4180.35 23
4180.50 26
4180.64 31
4180.79 37
4180.94 44
4181.09 52
4181.24 61
4181.39 71
4181.53 80
4181.68 88
4181.83 94
4181.98 96
4182.13 94
4182.28 89
4182.42 80
4182.57 69
4182.72 58
4182.87 46
4183.02 36
4183.16 29
4183.31 24
4183.46 21
4183.61 22
4183.76 24
4183.91 28
4184.05 33
4184.20 38
4184.35 43
4184.50 48
4184.65 53
4184.80 57
4184.94 61
4185.09 62
4185.24 62
4185.39 60
4185.54 56
4185.69 51
4185.83 47
4185.98 43
4186.13 40
4186.28 39
4186.43 40
4186.58 42
4186.72 45
4186.87 49
4187.02 52
4187.17 55
4187.32 59
4187.47 62
4187.61 64
4187.76 65
4187.91 64
4188.06 60
4188.21 55
4188.36 47
4188.50 38
4188.65 29
4188.80 22
4188.95 18
4189.10 16
4189.25 16
4189.39 18
4189.54 20
4189.69 19
4189.84 17
4189.99 12
4190.14 6
4190.28 0
4190.43 0
4190.58 0
4190.73 0
4190.88 2
4191.03 8
4191.17 15
4191.32 21
4191.47 27
4191.62 32
4191.77 36
4191.92 38
4192.07 41
4192.21 42
4192.36 43
4192.51 45
4192.66 48
4192.81 53
4192.96 61
4193.10 72
4193.25 83
4193.40 94
4193.55 103
4193.70 109
4193.85 110
4194.00 106
4194.14 97
4194.29 85
4194.44 71
4194.59 55
4194.74 40
4194.89 26
4195.03 15
4195.18 7
4195.33 3
4195.48 2
4195.63 3
4195.78 6
4195.93 10
4196.07 16
4196.22 23
4196.37 33
4196.52 44
4196.67 57
4196.82 70
4196.96 83
4197.11 93
4197.26 99
4197.41 99
4197.56 95
4197.71 87
4197.86 78
4198.00 69
4198.15 63
4198.30 61
4198.45 64
4198.60 71
4198.75 81
4198.90 91
4199.04 102
4199.19 110
4199.34 116
4199.49 119
4199.64 120
4199.79 119
4199.94 118
4200.08 117
4200.23 116
4200.38 117
4200.53 119
4200.68 121
4200.83 124
4200.98 127
4201.12 129
4201.27 132
4201.42 134
4201.57 137
4201.72 139
4201.87 142
4202.02 143
4202.16 144
4202.31 145
4202.46 145
4202.61 145
4202.76 147
4202.91 150
4203.06 155
4203.20 162
4203.35 171
4203.50 181
4203.65 190
4203.80 198
4203.95 203
4204.10 206
4204.24 206
4204.39 206
4204.54 206
4204.69 207
4204.84 209
4204.99 213
4205.14 218
4205.29 223
4205.43 228
4205.58 236
4205.73 247
4205.88 263
4206.03 285
4206.18 313
4206.33 345
4206.47 380
4206.62 417
4206.77 453
4206.92 485
4207.07 513
4207.22 536
4207.37 554
4207.52 572
4207.66 591
4207.81 615
4207.96 648
4208.11 689
4208.26 737
4208.41 789
4208.56 840
4208.70 887
4208.85 926
4209.00 956
4209.15 977
4209.30 991
4209.45 998
4209.60 1002
4209.75 1004
4209.89 1005
4210.04 1007
4210.19 1011
4210.34 1016
4210.49 1022
4210.64 1028
4210.79 1032
4210.94 1032
4211.08 1029
4211.23 1021
4211.38 1009
4211.53 993
4211.68 973
4211.83 950
4211.98 925
4212.13 896
4212.27 865
4212.42 833
4212.57 802
4212.72 774
4212.87 751
4213.02 733
4213.17 720
4213.32 711
4213.46 704
4213.61 694
4213.76 681
4213.91 662
4214.06 637
4214.21 608
4214.36 577
4214.51 547
4214.66 519
4214.80 496
4214.95 477
4215.10 461
4215.25 446
4215.40 431
4215.55 416
4215.70 399
4215.85 382
4215.99 365
4216.14 349
4216.29 334
4216.44 321
4216.59 310
4216.74 298
4216.89 286
4217.04 272
4217.19 256
4217.33 240
4217.48 223
4217.63 207
4217.78 194
4217.93 183
4218.08 177
4218.23 174
4218.38 175
4218.53 179
4218.67 184
4218.82 191
4218.97 198
4219.12 206
4219.27 213
4219.42 220
4219.57 225
4219.72 229
4219.87 228
4220.01 224
4220.16 216
4220.31 206
4220.46 194
4220.61 183
4220.76 176
4220.91 173
4221.06 176
4221.21 183
4221.35 192
4221.50 201
4221.65 208
4221.80 212
4221.95 211
4222.10 208
4222.25 202
4222.40 196
4222.55 191
4222.70 188
4222.84 189
4222.99 194
4223.14 201
4223.29 211
4223.44 221
4223.59 231
4223.74 238
4223.89 241
4224.04 242
4224.19 239
4224.33 235
4224.48 229
4224.63 223
4224.78 216
4224.93 208
4225.08 200
4225.23 191
4225.38 182
4225.53 173
4225.68 167
4225.82 164
4225.97 164
4226.12 168
4226.27 173
4226.42 178
4226.57 182
4226.72 182
4226.87 178
4227.02 170
4227.17 159
4227.31 146
4227.46 131
4227.61 115
4227.76 100
4227.91 86
4228.06 72
4228.21 59
4228.36 48
4228.51 39
4228.66 33
4228.80 28
4228.95 26
4229.10 25
4229.25 25
4229.40 26
4229.55 27
4229.70 28
4229.85 30
4230.00 31
4230.15 32
4230.30 33
4230.44 33
4230.59 35
4230.74 39
4230.89 46
4231.04 57
4231.19 71
4231.34 86
4231.49 99
4231.64 110
4231.79 117
4231.94 119
4232.09 118
4232.23 116
4232.38 114
4232.53 113
4232.68 113
4232.83 112
4232.98 111
4233.13 106
4233.28 100
4233.43 92
4233.58 84
4233.73 77
4233.87 73
4234.02 73
4234.17 74
4234.32 77
4234.47 79
4234.62 79
4234.77 77
4234.92 73
4235.07 69
4235.22 66
4235.37 65
4235.52 65
4235.66 67
4235.81 70
4235.96 74
4236.11 78
4236.26 81
4236.41 84
4236.56 87
4236.71 89
4236.86 91
4237.01 93
4237.16 93
4237.31 91
4237.46 89
4237.60 87
4237.75 84
4237.90 82
4238.05 82
4238.20 82
4238.35 83
4238.50 85
4238.65 86
4238.80 87
4238.95 86
4239.10 83
4239.25 79
4239.40 74
4239.54 68
4239.69 62
4239.84 57
4239.99 52
4240.14 49
4240.29 46
4240.44 44
4240.59 42
4240.74 40
4240.89 36
4241.04 30
4241.19 22
4241.34 11
4241.49 0
4241.63 0
4241.78 0
4241.93 0
4242.08 0
4242.23 0
4242.38 0
4242.53 0
4242.68 5
4242.83 13
4242.98 19
4243.13 23
4243.28 25
4243.43 27
4243.58 29
4243.72 31
4243.87 35
4244.02 40
4244.17 45
4244.32 49
4244.47 52
4244.62 51
4244.77 49
4244.92 43
4245.07 36
4245.22 28
4245.37 20
4245.52 14
4245.67 9
4245.82 6
4245.97 5
4246.11 7
4246.26 10
4246.41 14
4246.56 18
4246.71 22
4246.86 26
4247.01 28
4247.16 28
4247.31 28
4247.46 27
4247.61 27
4247.76 26
4247.91 26
4248.06 27
4248.21 27
4248.36 29
4248.50 30
4248.65 32
4248.80 34
4248.95 36
4249.10 38
4249.25 40
4249.40 41
4249.55 41
4249.70 41
4249.85 39
4250.00 37
4250.15 35
4250.30 34
4250.45 34
4250.60 37
4250.75 41
4250.90 46
4251.05 51
4251.19 56
4251.34 59
4251.49 60
4251.64 60
4251.79 57
4251.94 55
4252.09 52
4252.24 50
4252.39 49
4252.54 49
4252.69 50
4252.84 51
4252.99 52
4253.14 53
4253.29 52
4253.44 52
4253.59 50
4253.74 48
4253.89 44
4254.04 39
4254.18 32
4254.33 24
4254.48 15
4254.63 6
4254.78 0
4254.93 0
4255.08 0
4255.23 0
4255.38 0
4255.53 5
4255.68 16
4255.83 27
4255.98 37
4256.13 45
4256.28 49
4256.43 49
4256.58 46
4256.73 42
4256.88 36
4257.03 32
4257.18 30
4257.32 29
4257.47 31
4257.62 34
4257.77 37
4257.92 40
4258.07 43
4258.22 46
4258.37 49
4258.52 52
4258.67 54
4258.82 54
4258.97 53
4259.12 49
4259.27 44
4259.42 37
4259.57 31
4259.72 26
4259.87 24
4260.02 24
4260.17 26
4260.32 28
4260.47 31
4260.62 34
4260.77 36
4260.92 37
4261.07 37
4261.21 36
4261.36 35
4261.51 32
4261.66 28
4261.81 24
4261.96 21
4262.11 19
4262.26 19
4262.41 23
4262.56 28
4262.71 35
4262.86 42
4263.01 47
4263.16 52
4263.31 54
4263.46 54
4263.61 54
4263.76 52
4263.91 49
4264.06 45
4264.21 41
4264.36 37
4264.51 33
4264.66 30
4264.81 27
4264.96 24
4265.11 22
4265.26 19
4265.41 14
4265.56 8
4265.70 2
4265.85 0
4266.00 0
4266.15 0
4266.30 0
4266.45 0
4266.60 0
4266.75 0
4266.90 0
4267.05 2
4267.20 7
4267.35 12
4267.50 18
4267.65 24
4267.80 29
4267.95 34
4268.10 37
4268.25 40
4268.40 40
4268.55 40
4268.70 41
4268.85 41
4269.00 43
4269.15 46
4269.30 50
4269.45 55
4269.60 61
4269.75 66
4269.90 70
4270.05 70
4270.20 68
4270.35 62
4270.50 52
4270.65 41
4270.80 28
4270.95 15
4271.10 5
4271.25 0
4271.40 0
4271.55 0
4271.70 0
4271.85 0
4272.00 0
4272.15 0
4272.30 0
4272.44 0
4272.59 9
4272.74 21
4272.89 35
4273.04 47
4273.19 57
4273.34 64
4273.49 68
4273.64 70
4273.79 70
4273.94 68
4274.09 64
4274.24 60
4274.39 53
4274.54 46
4274.69 40
4274.84 34
4274.99 31
4275.14 30
4275.29 31
4275.44 33
4275.59 36
4275.74 37
4275.89 37
4276.04 35
4276.19 34
4276.34 34
4276.49 38
4276.64 45
4276.79 56
4276.94 70
4277.09 87
4277.24 103
4277.39 118
4277.54 131
4277.69 142
4277.84 150
4277.99 155
4278.14 158
4278.29 159
4278.44 158
4278.59 155
4278.74 151
4278.89 147
4279.04 143
4279.19 140
4279.34 139
4279.49 138
4279.64 139
4279.79 141
4279.94 143
4280.09 144
4280.24 145
4280.39 145
4280.54 144
4280.69 143
4280.84 142
4280.99 142
4281.14 143
4281.29 145
4281.44 149
4281.59 152
4281.74 156
4281.89 158
4282.04 160
4282.19 161
4282.34 161
4282.49 159
4282.64 156
4282.79 150
4282.94 142
4283.09 132
4283.24 121
4283.39 110
4283.54 100
4283.69 92
4283.84 86
4283.99 83
4284.14 81
4284.29 79
4284.44 77
4284.59 74
4284.74 70
4284.89 66
4285.04 64
4285.19 62
4285.34 64
4285.49 67
4285.64 73
4285.79 79
4285.94 85
4286.09 88
4286.24 89
4286.39 86
4286.54 80
4286.69 73
4286.84 64
4286.99 56
4287.14 50
4287.29 45
4287.44 43
4287.59 43
4287.74 46
4287.89 50
4288.04 55
4288.19 59
4288.34 62
4288.49 64
4288.64 63
4288.79 61
4288.94 59
4289.09 56
4289.24 56
4289.39 58
4289.54 65
4289.69 75
4289.84 89
4289.99 104
4290.14 118
4290.29 130
4290.44 139
4290.59 142
4290.74 142
4290.89 139
4291.04 135
4291.19 131
4291.35 127
4291.50 124
4291.65 122
4291.80 118
4291.95 113
4292.10 107
4292.25 98
4292.40 90
4292.55 83
4292.70 78
4292.85 75
4293.00 76
4293.15 80
4293.30 86
4293.45 92
4293.60 98
4293.75 103
4293.90 107
4294.05 109
4294.20 110
4294.35 112
4294.50 115
4294.65 120
4294.80 125
4294.95 130
4295.10 135
4295.25 139
4295.40 140
4295.55 139
4295.70 136
4295.85 131
4296.00 126
4296.15 121
4296.30 117
4296.45 116
4296.60 117
4296.75 121
4296.90 126
4297.05 133
4297.20 141
4297.35 150
4297.50 158
4297.65 166
4297.80 173
4297.95 177
4298.11 179
4298.26 177
4298.41 173
4298.56 165
4298.71 156
4298.86 145
4299.01 135
4299.16 125
4299.31 116
4299.46 109
4299.61 103
4299.76 100
4299.91 100
4300.06 102
4300.21 107
4300.36 114
4300.51 123
4300.66 131
4300.81 138
4300.96 144
4301.11 149
4301.26 153
4301.41 156
4301.56 158
4301.71 158
4301.86 157
4302.01 155
4302.16 153
4302.31 151
4302.46 151
4302.61 154
4302.77 161
4302.92 170
4303.07 183
4303.22 196
4303.37 210
4303.52 222
4303.67 231
4303.82 238
4303.97 241
4304.12 240
4304.27 237
4304.42 234
4304.57 230
4304.72 228
4304.87 228
4305.02 230
4305.17 235
4305.32 243
4305.47 252
4305.62 262
4305.77 272
4305.92 282
4306.07 291
4306.22 299
4306.37 307
4306.53 314
4306.68 320
4306.83 326
4306.98 329
4307.13 330
4307.28 328
4307.43 326
4307.58 322
4307.73 319
4307.88 318
4308.03 321
4308.18 330
4308.33 344
4308.48 363
4308.63 386
4308.78 411
4308.93 436
4309.08 461
4309.23 485
4309.38 506
4309.53 526
4309.68 544
4309.84 561
4309.99 574
4310.14 584
4310.29 590
4310.44 592
4310.59 588
4310.74 580
4310.89 569
4311.04 556
4311.19 543
4311.34 532
4311.49 525
4311.64 523
4311.79 524
4311.94 529
4312.09 535
4312.24 541
4312.39 547
4312.54 553
4312.70 558
4312.85 563
4313.00 570
4313.15 577
4313.30 585
4313.45 591
4313.60 597
4313.75 599
4313.90 599
4314.05 594
4314.20 587
4314.35 578
4314.50 567
4314.65 555
4314.80 542
4314.95 528
4315.10 515
4315.25 502
4315.41 491
4315.56 481
4315.71 474
4315.86 469
4316.01 467
4316.16 467
4316.31 468
4316.46 471
4316.61 474
4316.76 477
4316.91 479
4317.06 481
4317.21 480
4317.36 478
4317.51 474
4317.66 469
4317.82 465
4317.97 462
4318.12 461
4318.27 465
4318.42 472
4318.57 481
4318.72 491
4318.87 501
4319.02 511
4319.17 520
4319.32 528
4319.47 536
4319.62 545
4319.77 553
4319.92 562
4320.07 570
4320.23 579
4320.38 588
4320.53 599
4320.68 611
4320.83 625
4320.98 643
4321.13 663
4321.28 684
4321.43 708
4321.58 732
4321.73 756
4321.88 782
4322.03 811
4322.18 843
4322.34 879
4322.49 920
4322.64 964
4322.79 1011
4322.94 1058
4323.09 1106
4323.24 1153
4323.39 1199
4323.54 1244
4323.69 1289
4323.84 1332
4323.99 1373
4324.14 1413
4324.29 1451
4324.45 1488
4324.60 1525
4324.75 1564
4324.90 1606
4325.05 1651
4325.20 1699
4325.35 1750
4325.50 1804
4325.65 1858
4325.80 1911
4325.95 1960
4326.10 2004
4326.25 2038
4326.41 2062
4326.56 2072
4326.71 2069
4326.86 2053
4327.01 2027
4327.16 1995
4327.31 1961
4327.46 1929
4327.61 1902
4327.76 1880
4327.91 1863
4328.06 1848
4328.21 1833
4328.37 1816
4328.52 1795
4328.67 1767
4328.82 1734
4328.97 1695
4329.12 1655
4329.27 1613
4329.42 1574
4329.57 1537
4329.72 1505
4329.87 1475
4330.02 1447
4330.18 1418
4330.33 1386
4330.48 1350
4330.63 1308
4330.78 1261
4330.93 1211
4331.08 1161
4331.23 1112
4331.38 1069
4331.53 1031
4331.68 999
4331.84 973
4331.99 951
4332.14 930
4332.29 908
4332.44 884
4332.59 855
4332.74 823
4332.89 787
4333.04 750
4333.19 712
4333.34 678
4333.49 647
4333.65 620
4333.80 597
4333.95 577
4334.10 558
4334.25 539
4334.40 518
4334.55 498
4334.70 478
4334.85 461
4335.00 449
4335.15 442
4335.31 440
4335.46 442
4335.61 447
4335.76 451
4335.91 452
4336.06 450
4336.21 444
4336.36 434
4336.51 421
4336.66 404
4336.82 386
4336.97 367
4337.12 348
4337.27 329
4337.42 310
4337.57 292
4337.72 273
4337.87 254
4338.02 235
4338.17 214
4338.33 194
4338.48 175
4338.63 158
4338.78 144
4338.93 135
4339.08 130
4339.23 128
4339.38 129
4339.53 130
4339.68 132
4339.84 132
4339.99 130
4340.14 127
4340.29 122
4340.44 117
4340.59 113
4340.74 109
4340.89 105
4341.04 103
4341.19 100
4341.35 96
4341.50 92
4341.65 88
4341.80 85
4341.95 84
4342.10 87
4342.25 92
4342.40 99
4342.55 106
4342.70 110
4342.86 112
4343.01 110
4343.16 104
4343.31 97
4343.46 90
4343.61 83
4343.76 77
4343.91 72
4344.06 67
4344.22 61
4344.37 54
4344.52 47
4344.67 43
4344.82 41
4344.97 45
4345.12 53
4345.27 65
4345.42 78
4345.58 90
4345.73 98
4345.88 101
4346.03 99
4346.18 93
4346.33 84
4346.48 73
4346.63 63
4346.78 54
4346.94 46
4347.09 40
4347.24 36
4347.39 33
4347.54 30
4347.69 29
4347.84 29
4347.99 29
4348.14 31
4348.30 35
4348.45 40
4348.60 47
4348.75 54
4348.90 61
4349.05 68
4349.20 74
4349.35 78
4349.51 82
4349.66 84
4349.81 85
4349.96 85
4350.11 85
4350.26 85
4350.41 84
4350.56 84
4350.71 85
4350.87 86
4351.02 86
4351.17 86
4351.32 84
4351.47 81
4351.62 77
4351.77 73
4351.92 70
4352.08 68
4352.23 69
4352.38 72
4352.53 74
4352.68 75
4352.83 74
4352.98 70
4353.13 65
4353.29 58
4353.44 53
4353.59 49
4353.74 48
4353.89 51
4354.04 55
4354.19 61
4354.34 66
4354.50 70
4354.65 73
4354.80 74
4354.95 72
4355.10 70
4355.25 67
4355.40 64
4355.55 61
4355.71 60
4355.86 61
4356.01 64
4356.16 69
4356.31 75
4356.46 82
4356.61 86
4356.76 89
4356.92 88
4357.07 84
4357.22 77
4357.37 68
4357.52 58
4357.67 48
4357.82 39
4357.98 31
4358.13 25
4358.28 19
4358.43 15
4358.58 14
4358.73 14
4358.88 16
4359.03 19
4359.19 23
4359.34 27
4359.49 30
4359.64 32
4359.79 31
4359.94 29
4360.09 25
4360.25 20
4360.40 15
4360.55 11
4360.70 8
4360.85 8
4361.00 11
4361.15 16
4361.31 23
4361.46 32
4361.61 40
4361.76 49
4361.91 56
4362.06 62
4362.21 66
4362.37 69
4362.52 69
4362.67 68
4362.82 66
4362.97 64
4363.12 62
4363.27 61
4363.43 62
4363.58 64
4363.73 67
4363.88 70
4364.03 71
4364.18 71
4364.33 69
4364.49 65
4364.64 61
4364.79 57
4364.94 53
4365.09 51
4365.24 48
4365.39 46
4365.55 42
4365.70 38
4365.85 32
4366.00 25
4366.15 19
4366.30 16
4366.45 15
4366.61 17
4366.76 23
4366.91 31
4367.06 41
4367.21 51
4367.36 60
4367.51 67
4367.67 72
4367.82 76
4367.97 78
4368.12 79
4368.27 77
4368.42 74
4368.57 70
4368.73 66
4368.88 61
4369.03 56
4369.18 52
4369.33 49
4369.48 46
4369.64 43
4369.79 40
4369.94 38
4370.09 37
4370.24 38
4370.39 40
4370.54 44
4370.70 50
4370.85 55
4371.00 58
4371.15 58
4371.30 55
4371.45 49
4371.61 41
4371.76 33
4371.91 27
4372.06 22
4372.21 20
4372.36 21
4372.52 24
4372.67 29
4372.82 36
4372.97 45
4373.12 56
4373.27 67
4373.42 78
4373.58 87
4373.73 93
4373.88 95
4374.03 92
4374.18 87
4374.33 81
4374.49 75
4374.64 71
4374.79 68
4374.94 67
4375.09 66
4375.24 65
4375.40 63
4375.55 61
4375.70 61
4375.85 62
4376.00 65
4376.15 70
4376.31 74
4376.46 76
4376.61 75
4376.76 70
4376.91 61
4377.06 51
4377.22 43
4377.37 38
4377.52 36
4377.67 36
4377.82 37
4377.97 37
4378.13 34
4378.28 28
4378.43 20
4378.58 11
4378.73 2
4378.88 0
4379.04 0
4379.19 0
4379.34 0
4379.49 0
4379.64 0
4379.79 0
4379.95 0
4380.10 0
4380.25 5
4380.40 12
4380.55 20
4380.70 26
4380.86 30
4381.01 32
4381.16 31
4381.31 27
4381.46 22
4381.61 16
4381.77 11
4381.92 7
4382.07 5
4382.22 5
4382.37 5
4382.53 6
4382.68 7
4382.83 8
4382.98 11
4383.13 16
4383.28 24
4383.44 34
4383.59 45
4383.74 57
4383.89 67
4384.04 74
4384.19 76
4384.35 75
4384.50 70
4384.65 63
4384.80 55
4384.95 48
4385.11 42
4385.26 39
4385.41 40
4385.56 44
4385.71 52
4385.86 60
4386.02 70
4386.17 78
4386.32 84
4386.47 87
4386.62 87
4386.78 84
4386.93 79
4387.08 72
4387.23 65
4387.38 57
4387.53 50
4387.69 43
4387.84 37
4387.99 33
4388.14 31
4388.29 32
4388.45 35
4388.60 39
4388.75 44
4388.90 47
4389.05 47
4389.20 43
4389.36 35
4389.51 24
4389.66 12
4389.81 0
4389.96 0
4390.12 0
4390.27 0
4390.42 0
4390.57 0
4390.72 0
4390.88 0
4391.03 0
4391.18 8
4391.33 17
4391.48 26
4391.64 35
4391.79 45
4391.94 55
4392.09 64
4392.24 74
4392.39 82
4392.55 89
4392.70 93
4392.85 94
4393.00 92
4393.15 87
4393.31 79
4393.46 70
4393.61 60
4393.76 51
4393.91 44
4394.07 41
4394.22 40
4394.37 41
4394.52 43
4394.67 46
4394.83 47
4394.98 48
4395.13 48
4395.28 48
4395.43 50
4395.59 52
4395.74 57
4395.89 65
4396.04 74
4396.19 84
4396.35 96
4396.50 107
4396.65 118
4396.80 128
4396.95 137
4397.11 145
4397.26 149
4397.41 152
4397.56 152
4397.71 149
4397.87 144
4398.02 138
4398.17 131
4398.32 123
4398.47 116
4398.63 108
4398.78 100
4398.93 91
4399.08 82
4399.23 73
4399.39 65
4399.54 59
4399.69 55
4399.84 53
4399.99 53
4400.15 54
4400.30 56
4400.45 58
4400.60 62
4400.75 66
4400.91 72
4401.06 79
4401.21 87
4401.36 96
4401.52 103
4401.67 108
4401.82 110
4401.97 108
4402.12 104
4402.28 98
4402.43 92
4402.58 86
4402.73 81
4402.88 77
4403.04 73
4403.19 71
4403.34 71
4403.49 73
4403.64 77
4403.80 83
4403.95 92
4404.10 102
4404.25 111
4404.41 120
4404.56 126
4404.71 131
4404.86 134
4405.01 137
4405.17 141
4405.32 146
4405.47 153
4405.62 162
4405.77 172
4405.93 182
4406.08 192
4406.23 201
4406.38 208
4406.54 213
4406.69 217
4406.84 219
4406.99 220
4407.14 219
4407.30 217
4407.45 214
4407.60 209
4407.75 203
4407.90 196
4408.06 190
4408.21 184
4408.36 181
4408.51 179
4408.67 180
4408.82 183
4408.97 186
4409.12 188
4409.27 190
4409.43 189
4409.58 187
4409.73 184
4409.88 181
4410.04 178
4410.19 175
4410.34 174
4410.49 172
4410.64 170
4410.80 168
4410.95 165
4411.10 162
4411.25 159
4411.41 158
4411.56 158
4411.71 161
4411.86 166
4412.01 173
4412.17 179
4412.32 184
4412.47 186
4412.62 185
4412.78 182
4412.93 177
4413.08 172
4413.23 170
4413.39 170
4413.54 173
4413.69 178
4413.84 184
4413.99 189
4414.15 192
4414.30 191
4414.45 188
4414.60 181
4414.76 173
4414.91 163
4415.06 152
4415.21 142
4415.37 133
4415.52 126
4415.67 120
4415.82 117
4415.97 115
4416.13 115
4416.28 114
4416.43 113
4416.58 110
4416.74 105
4416.89 100
4417.04 93
4417.19 86
4417.35 79
4417.50 73
4417.65 67
4417.80 63
4417.96 61
4418.11 61
4418.26 64
4418.41 68
4418.56 73
4418.72 79
4418.87 83
4419.02 86
4419.17 86
4419.33 85
4419.48 83
4419.63 80
4419.78 77
4419.94 75
4420.09 74
4420.24 74
4420.39 75
4420.55 75
4420.70 75
4420.85 75
4421.00 74
4421.16 74
4421.31 76
4421.46 78
4421.61 82
4421.77 87
4421.92 92
4422.07 97
4422.22 101
4422.38 105
4422.53 109
4422.68 113
4422.83 118
4422.98 124
4423.14 131
4423.29 138
4423.44 144
4423.59 149
4423.75 150
4423.90 148
4424.05 142
4424.20 134
4424.36 124
4424.51 114
4424.66 104
4424.81 97
4424.97 91
4425.12 87
4425.27 83
4425.42 79
4425.58 73
4425.73 64
4425.88 54
4426.03 42
4426.19 32
4426.34 23
4426.49 18
4426.64 16
4426.80 17
4426.95 20
4427.10 24
4427.25 28
4427.41 30
4427.56 31
4427.71 30
4427.86 28
4428.02 23
4428.17 18
4428.32 12
4428.47 7
4428.63 1
4428.78 0
4428.93 0
4429.09 0
4429.24 0
4429.39 0
4429.54 0
4429.70 0
4429.85 0
4430.00 2
4430.15 12
4430.31 23
4430.46 35
4430.61 47
4430.76 56
4430.92 64
4431.07 69
4431.22 71
4431.37 72
4431.53 72
4431.68 71
4431.83 71
4431.98 71
4432.14 71
4432.29 71
4432.44 71
4432.59 70
4432.75 68
4432.90 65
4433.05 63
4433.21 62
4433.36 61
4433.51 61
4433.66 61
4433.82 60
4433.97 59
4434.12 57
4434.27 55
4434.43 52
4434.58 51
4434.73 51
4434.88 54
4435.04 58
4435.19 64
4435.34 70
4435.49 74
4435.65 76
4435.80 76
4435.95 74
4436.11 70
4436.26 66
4436.41 62
4436.56 59
4436.72 55
4436.87 51
4437.02 45
4437.17 38
4437.33 31
4437.48 23
4437.63 16
4437.79 11
4437.94 8
4438.09 6
4438.24 5
4438.40 3
4438.55 1
4438.70 0
4438.85 0
4439.01 0
4439.16 0
4439.31 0
4439.47 0
4439.62 2
4439.77 6
4439.92 7
4440.08 7
4440.23 5
4440.38 2
4440.53 0
4440.69 0
4440.84 0
4440.99 0
4441.15 3
4441.30 6
4441.45 9
4441.60 12
4441.76 14
4441.91 16
4442.06 17
4442.21 19
4442.37 20
4442.52 22
4442.67 25
4442.83 28
4442.98 33
4443.13 39
4443.28 44
4443.44 50
4443.59 54
4443.74 55
4443.90 55
4444.05 51
4444.20 45
4444.35 39
4444.51 31
4444.66 25
4444.81 21
4444.97 19
4445.12 20
4445.27 23
4445.42 28
4445.58 34
4445.73 41
4445.88 50
4446.04 59
4446.19 68
4446.34 77
4446.49 84
4446.65 89
4446.80 92
4446.95 92
4447.11 90
4447.26 87
4447.41 83
4447.56 78
4447.72 74
4447.87 69
4448.02 66
4448.18 63
4448.33 62
4448.48 63
4448.63 67
4448.79 73
4448.94 82
4449.09 91
4449.25 100
4449.40 107
4449.55 111
4449.70 111
4449.86 107
4450.01 100
4450.16 92
4450.32 81
4450.47 71
4450.62 59
4450.77 46
4450.93 32
4451.08 17
4451.23 3
4451.39 0
4451.54 0
4451.69 0
4451.85 0
4452.00 0
4452.15 0
4452.30 0
4452.46 3
4452.61 10
4452.76 15
4452.92 19
4453.07 22
4453.22 24
4453.38 27
4453.53 29
4453.68 31
4453.83 32
4453.99 31
4454.14 30
4454.29 26
4454.45 23
4454.60 20
4454.75 20
4454.91 22
4455.06 27
4455.21 35
4455.36 45
4455.52 55
4455.67 65
4455.82 74
4455.98 80
4456.13 83
4456.28 84
4456.44 83
4456.59 81
4456.74 78
4456.89 76
4457.05 75
4457.20 76
4457.35 76
4457.51 77
4457.66 76
4457.81 74
4457.97 69
4458.12 63
4458.27 56
4458.42 50
4458.58 45
4458.73 42
4458.88 42
4459.04 42
4459.19 43
4459.34 43
4459.50 42
4459.65 40
4459.80 38
4459.96 36
4460.11 35
4460.26 34
4460.41 34
4460.57 34
4460.72 34
4460.87 31
4461.03 28
4461.18 23
4461.33 19
4461.49 14
4461.64 11
4461.79 11
4461.95 13
4462.10 19
4462.25 28
4462.41 38
4462.56 49
4462.71 59
4462.86 68
4463.02 73
4463.17 75
4463.32 75
4463.48 73
4463.63 70
4463.78 67
4463.94 65
4464.09 63
4464.24 62
4464.40 60
4464.55 57
4464.70 53
4464.86 48
4465.01 42
4465.16 37
4465.32 32
4465.47 28
4465.62 26
4465.77 25
4465.93 27
4466.08 29
4466.23 33
4466.39 36
4466.54 39
4466.69 41
4466.85 42
4467.00 42
4467.15 41
4467.31 41
4467.46 42
4467.61 43
4467.77 44
4467.92 44
4468.07 43
4468.23 41
4468.38 37
4468.53 33
4468.69 30
4468.84 30
4468.99 31
4469.15 35
4469.30 38
4469.45 41
4469.61 43
4469.76 42
4469.91 39
4470.07 34
4470.22 30
4470.37 28
4470.52 27
4470.68 28
4470.83 30
4470.98 32
4471.14 34
4471.29 34
4471.44 33
4471.60 31
4471.75 29
4471.90 28
4472.06 30
4472.21 32
4472.36 36
4472.52 39
4472.67 41
4472.82 42
4472.98 40
4473.13 36
4473.28 31
4473.44 27
4473.59 24
4473.74 23
4473.90 24
4474.05 27
4474.20 33
4474.36 41
4474.51 49
4474.66 58
4474.82 67
4474.97 75
4475.12 82
4475.28 87
4475.43 89
4475.58 90
4475.74 88
4475.89 84
4476.04 79
4476.20 74
4476.35 71
4476.50 69
4476.66 70
4476.81 73
4476.96 77
4477.12 82
4477.27 85
4477.42 87
4477.58 87
4477.73 85
4477.88 82
4478.04 78
4478.19 73
4478.35 68
4478.50 62
4478.65 55
4478.81 48
4478.96 40
4479.11 33
4479.27 27
4479.42 22
4479.57 20
4479.73 19
4479.88 19
4480.03 19
4480.19 19
4480.34 19
4480.49 19
4480.65 20
4480.80 23
4480.95 28
4481.11 34
4481.26 41
4481.41 46
4481.57 50
4481.72 50
4481.87 48
4482.03 45
4482.18 40
4482.33 34
4482.49 28
4482.64 23
4482.80 17
4482.95 12
4483.10 7
4483.26 3
4483.41 0
4483.56 0
4483.72 0
4483.87 0
4484.02 0
4484.18 0
4484.33 0
4484.48 0
4484.64 0
4484.79 0
4484.94 3
4485.10 7
4485.25 12
4485.40 17
4485.56 21
4485.71 25
4485.87 28
4486.02 32
4486.17 37
4486.33 45
4486.48 55
4486.63 67
4486.79 81
4486.94 94
4487.09 106
4487.25 116
4487.40 122
4487.55 125
4487.71 127
4487.86 127
4488.01 127
4488.17 127
4488.32 126
4488.48 126
4488.63 125
4488.78 124
4488.94 122
4489.09 119
4489.24 115
4489.40 112
4489.55 109
4489.70 108
4489.86 107
4490.01 107
4490.17 108
4490.32 108
4490.47 107
4490.63 105
4490.78 103
4490.93 99
4491.09 96
4491.24 93
4491.39 91
4491.55 89
4491.70 88
4491.85 86
4492.01 84
4492.16 82
4492.32 80
4492.47 80
4492.62 81
4492.78 85
4492.93 90
4493.08 96
4493.24 102
4493.39 107
4493.55 110
4493.70 110
4493.85 108
4494.01 104
4494.16 99
4494.31 92
4494.47 86
4494.62 80
4494.77 74
4494.93 69
4495.08 64
4495.24 58
4495.39 53
4495.54 48
4495.70 44
4495.85 41
4496.00 39
4496.16 38
4496.31 39
4496.47 40
4496.62 42
4496.77 44
4496.93 47
4497.08 50
4497.23 53
4497.39 57
4497.54 61
4497.70 63
4497.85 65
4498.00 65
4498.16 64
4498.31 63
4498.46 63
4498.62 64
4498.77 68
4498.93 72
4499.08 76
4499.23 78
4499.39 77
4499.54 72
4499.69 64
4499.85 54
4500.00 45
4500.16 39
4500.31 37
4500.46 40
4500.62 49
4500.77 60
4500.92 72
4501.08 83
4501.23 90
4501.39 94
4501.54 94
4501.69 92
4501.85 88
4502.00 85
4502.15 83
4502.31 83
4502.46 85
4502.62 89
4502.77 94
4502.92 99
4503.08 103
4503.23 108
4503.39 111
4503.54 113
4503.69 115
4503.85 116
4504.00 116
4504.15 115
4504.31 114
4504.46 112
4504.62 111
4504.77 111
4504.92 111
4505.08 111
4505.23 111
4505.39 109
4505.54 106
4505.69 102
4505.85 96
4506.00 91
4506.15 87
4506.31 85
4506.46 86
4506.62 91
4506.77 98
4506.92 107
4507.08 118
4507.23 128
4507.39 137
4507.54 143
4507.69 146
4507.85 146
4508.00 142
4508.16 136
4508.31 129
4508.46 122
4508.62 117
4508.77 112
4508.92 108
4509.08 105
4509.23 101
4509.39 97
4509.54 93
4509.69 89
4509.85 87
4510.00 86
4510.16 88
4510.31 91
4510.46 95
4510.62 99
4510.77 102
4510.93 103
4511.08 102
4511.23 98
4511.39 93
4511.54 88
4511.70 83
4511.85 80
4512.00 79
4512.16 82
4512.31 88
4512.47 95
4512.62 101
4512.77 105
4512.93 106
4513.08 103
4513.24 98
4513.39 90
4513.54 83
4513.70 76
4513.85 72
4514.01 69
4514.16 68
4514.31 68
4514.47 68
4514.62 70
4514.78 72
4514.93 76
4515.08 81
4515.24 87
4515.39 92
4515.55 98
4515.70 103
4515.85 107
4516.01 112
4516.16 117
4516.32 122
4516.47 127
4516.62 129
4516.78 128
4516.93 124
4517.09 117
4517.24 109
4517.39 100
4517.55 92
4517.70 86
4517.86 82
4518.01 79
4518.17 77
4518.32 76
4518.47 75
4518.63 76
4518.78 78
4518.94 83
4519.09 89
4519.24 97
4519.40 106
4519.55 113
4519.71 119
4519.86 122
4520.01 123
4520.17 123
4520.32 122
4520.48 120
4520.63 119
4520.79 119
4520.94 120
4521.09 122
4521.25 125
4521.40 130
4521.56 135
4521.71 141
4521.86 148
4522.02 154
4522.17 160
4522.33 164
4522.48 167
4522.63 169
4522.79 169
4522.94 168
4523.10 167
4523.25 164
4523.41 161
4523.56 155
4523.71 149
4523.87 141
4524.02 132
4524.18 123
4524.33 115
4524.48 109
4524.64 106
4524.79 105
4524.95 107
4525.10 111
4525.26 117
4525.41 122
4525.56 126
4525.72 130
4525.87 134
4526.03 136
4526.18 137
4526.34 137
4526.49 135
4526.64 131
4526.80 125
4526.95 117
4527.11 108
4527.26 100
4527.42 92
4527.57 87
4527.72 84
4527.88 83
4528.03 84
4528.19 84
4528.34 84
4528.49 85
4528.65 88
4528.80 92
4528.96 100
4529.11 109
4529.27 119
4529.42 131
4529.57 141
4529.73 151
4529.88 160
4530.04 168
4530.19 175
4530.35 182
4530.50 186
4530.65 188
4530.81 186
4530.96 181
4531.12 174
4531.27 166
4531.43 158
4531.58 153
4531.73 150
4531.89 151
4532.04 155
4532.20 161
4532.35 168
4532.51 175
4532.66 181
4532.82 186
4532.97 189
4533.12 189
4533.28 187
4533.43 183
4533.59 179
4533.74 174
4533.90 171
4534.05 171
4534.20 172
4534.36 176
4534.51 180
4534.67 184
4534.82 187
4534.98 187
4535.13 184
4535.28 179
4535.44 171
4535.59 162
4535.75 152
4535.90 143
4536.06 136
4536.21 132
4536.37 132
4536.52 136
4536.67 143
4536.83 153
4536.98 162
4537.14 172
4537.29 179
4537.45 184
4537.60 186
4537.76 187
4537.91 185
4538.06 182
4538.22 178
4538.37 173
4538.53 168
4538.68 162
4538.84 155
4538.99 148
4539.15 140
4539.30 133
4539.45 127
4539.61 122
4539.76 119
4539.92 118
4540.07 117
4540.23 116
4540.38 115
4540.54 113
4540.69 110
4540.84 108
4541.00 107
4541.15 107
4541.31 110
4541.46 115
4541.62 122
4541.77 130
4541.93 137
4542.08 143
4542.23 147
4542.39 149
4542.54 148
4542.70 144
4542.85 138
4543.01 131
4543.16 122
4543.32 114
4543.47 106
4543.63 100
4543.78 96
4543.93 93
4544.09 91
4544.24 90
4544.40 88
4544.55 86
4544.71 84
4544.86 83
4545.02 83
4545.17 87
4545.33 92
4545.48 100
4545.63 108
4545.79 116
4545.94 121
4546.10 124
4546.25 123
4546.41 120
4546.56 114
4546.72 107
4546.87 100
4547.03 94
4547.18 89
4547.33 85
4547.49 82
4547.64 81
4547.80 81
4547.95 81
4548.11 80
4548.26 79
4548.42 78
4548.57 77
4548.73 75
4548.88 74
4549.03 75
4549.19 76
4549.34 78
4549.50 80
4549.65 83
4549.81 85
4549.96 87
4550.12 90
4550.27 92
4550.43 96
4550.58 102
4550.74 109
4550.89 118
4551.05 128
4551.20 137
4551.35 145
4551.51 151
4551.66 155
4551.82 156
4551.97 155
4552.13 153
4552.28 151
4552.44 150
4552.59 148
4552.75 147
4552.90 144
4553.06 140
4553.21 136
4553.37 133
4553.52 130
4553.67 130
4553.83 132
4553.98 137
4554.14 143
4554.29 151
4554.45 157
4554.60 163
4554.76 166
4554.91 168
4555.07 167
4555.22 165
4555.38 162
4555.53 159
4555.69 155
4555.84 150
4556.00 144
4556.15 139
4556.30 135
4556.46 133
4556.61 133
4556.77 136
4556.92 141
4557.08 149
4557.23 156
4557.39 161
4557.54 163
4557.70 161
4557.85 156
4558.01 148
4558.16 139
4558.32 131
4558.47 123
4558.63 117
4558.78 111
4558.94 105
4559.09 97
4559.24 88
4559.40 79
4559.55 69
4559.71 61
4559.86 55
4560.02 53
4560.17 54
4560.33 59
4560.48 65
4560.64 72
4560.79 79
4560.95 84
4561.10 87
4561.26 89
4561.41 89
4561.57 89
4561.72 90
4561.88 92
4562.03 97
4562.19 104
4562.34 112
4562.50 121
4562.65 128
4562.81 134
4562.96 138
4563.12 139
4563.27 139
4563.43 137
4563.58 133
4563.73 128
4563.89 122
4564.04 116
4564.20 109
4564.35 102
4564.51 98
4564.66 97
4564.82 100
4564.97 107
4565.13 117
4565.28 129
4565.44 142
4565.59 152
4565.75 160
4565.90 164
4566.06 165
4566.21 164
4566.37 163
4566.52 162
4566.68 164
4566.83 169
4566.99 177
4567.14 188
4567.30 201
4567.45 215
4567.61 231
4567.76 247
4567.92 263
4568.07 280
4568.23 297
4568.38 313
4568.54 328
4568.69 342
4568.85 353
4569.00 363
4569.16 372
4569.31 382
4569.47 393
4569.62 406
4569.78 422
4569.93 441
4570.09 462
4570.24 484
4570.40 507
4570.55 530
4570.71 552
4570.86 573
4571.02 592
4571.17 609
4571.33 623
4571.48 636
4571.64 648
4571.79 659
4571.95 670
4572.10 680
4572.26 688
4572.41 695
4572.57 698
4572.72 700
4572.88 698
4573.03 695
4573.19 689
4573.34 682
4573.50 674
4573.65 666
4573.81 660
4573.96 655
4574.12 653
4574.27 654
4574.43 655
4574.58 657
4574.74 656
4574.89 651
4575.05 642
4575.20 628
4575.36 609
4575.51 588
4575.67 564
4575.82 539
4575.98 513
4576.13 487
4576.29 463
4576.44 441
4576.60 421
4576.75 405
4576.91 394
4577.06 387
4577.22 383
4577.37 382
4577.53 382
4577.68 381
4577.84 377
4577.99 369
4578.15 359
4578.30 346
4578.46 334
4578.61 323
4578.77 314
4578.92 307
4579.08 303
4579.23 299
4579.39 295
4579.54 289
4579.70 282
4579.85 275
4580.01 267
4580.16 262
4580.32 259
4580.48 258
4580.63 261
4580.79 264
4580.94 267
4581.10 268
4581.25 267
4581.41 263
4581.56 256
4581.72 248
4581.87 240
4582.03 232
4582.18 225
4582.34 218
4582.49 213
4582.65 208
4582.80 203
4582.96 199
4583.11 196
4583.27 192
4583.42 188
4583.58 183
4583.73 178
4583.89 173
4584.04 167
4584.20 162
4584.35 157
4584.51 152
4584.67 147
4584.82 140
4584.98 133
4585.13 122
4585.29 110
4585.44 97
4585.60 82
4585.75 68
4585.91 56
4586.06 46
4586.22 38
4586.37 35
4586.53 36
4586.68 40
4586.84 46
4586.99 53
4587.15 60
4587.30 65
4587.46 68
4587.61 71
4587.77 73
4587.93 79
4588.08 87
4588.24 99
4588.39 113
4588.55 126
4588.70 137
4588.86 145
4589.01 149
4589.17 150
4589.32 151
4589.48 151
4589.63 153
4589.79 155
4589.94 156
4590.10 158
4590.25 158
4590.41 158
4590.57 157
4590.72 155
4590.88 153
4591.03 151
4591.19 147
4591.34 142
4591.50 134
4591.65 125
4591.81 114
4591.96 104
4592.12 94
4592.27 85
4592.43 79
4592.58 74
4592.74 71
4592.90 70
4593.05 68
4593.21 67
4593.36 66
4593.52 66
4593.67 66
4593.83 67
4593.98 70
4594.14 74
4594.29 79
4594.45 83
4594.60 87
4594.76 88
4594.92 85
4595.07 79
4595.23 71
4595.38 61
4595.54 52
4595.69 46
4595.85 43
4596.00 44
4596.16 49
4596.31 55
4596.47 62
4596.62 68
4596.78 72
4596.94 74
4597.09 74
4597.25 73
4597.40 72
4597.56 70
4597.71 69
4597.87 69
4598.02 71
4598.18 74
4598.33 80
4598.49 87
4598.65 94
4598.80 100
4598.96 105
4599.11 106
4599.27 102
4599.42 96
4599.58 87
4599.73 77
4599.89 68
4600.04 61
4600.20 57
4600.36 56
4600.51 58
4600.67 60
4600.82 63
4600.98 65
4601.13 66
4601.29 67
4601.44 69
4601.60 71
4601.75 74
4601.91 79
4602.07 83
4602.22 87
4602.38 89
4602.53 89
4602.69 86
4602.84 80
4603.00 73
4603.15 65
4603.31 58
4603.47 52
4603.62 49
4603.78 46
4603.93 45
4604.09 44
4604.24 43
4604.40 41
4604.55 39
4604.71 37
4604.87 34
4605.02 31
4605.18 28
4605.33 27
4605.49 26
4605.64 26
4605.80 26
4605.95 26
4606.11 25
4606.27 23
4606.42 21
4606.58 19
4606.73 19
4606.89 20
4607.04 23
4607.20 28
4607.35 34
4607.51 40
4607.67 45
4607.82 49
4607.98 52
4608.13 54
4608.29 57
4608.44 60
4608.60 64
4608.76 68
4608.91 72
4609.07 75
4609.22 76
4609.38 75
4609.53 73
4609.69 71
4609.84 68
4610.00 64
4610.16 59
4610.31 55
4610.47 50
4610.62 44
4610.78 40
4610.93 36
4611.09 35
4611.25 35
4611.40 36
4611.56 37
4611.71 35
4611.87 31
4612.02 23
4612.18 11
4612.34 0
4612.49 0
4612.65 0
4612.80 0
4612.96 0
4613.11 0
4613.27 0
4613.42 0
4613.58 6
4613.74 18
4613.89 28
4614.05 37
4614.20 44
4614.36 49
4614.51 52
4614.67 53
4614.83 51
4614.98 47
4615.14 40
4615.29 33
4615.45 27
4615.61 23
4615.76 21
4615.92 21
4616.07 22
4616.23 23
4616.38 23
4616.54 21
4616.70 17
4616.85 12
4617.01 7
4617.16 4
4617.32 3
4617.47 5
4617.63 10
4617.79 17
4617.94 26
4618.10 35
4618.25 42
4618.41 48
4618.56 51
4618.72 52
4618.88 51
4619.03 50
4619.19 50
4619.34 50
4619.50 52
4619.66 54
4619.81 58
4619.97 63
4620.12 69
4620.28 75
4620.43 81
4620.59 87
4620.75 91
4620.90 93
4621.06 92
4621.21 88
4621.37 82
4621.53 73
4621.68 64
4621.84 54
4621.99 45
4622.15 36
4622.30 30
4622.46 24
4622.62 20
4622.77 17
4622.93 15
4623.08 13
4623.24 12
4623.40 12
4623.55 14
4623.71 18
4623.86 25
4624.02 33
4624.17 41
4624.33 48
4624.49 51
4624.64 51
4624.80 48
4624.95 42
4625.11 34
4625.27 27
4625.42 20
4625.58 13
4625.73 7
4625.89 1
4626.05 0
4626.20 0
4626.36 0
4626.51 0
4626.67 0
4626.83 0
4626.98 0
4627.14 0
4627.29 6
4627.45 11
4627.60 16
4627.76 20
4627.92 24
4628.07 29
4628.23 34
4628.38 40
4628.54 47
4628.70 54
4628.85 60
4629.01 66
4629.16 72
4629.32 77
4629.48 82
4629.63 87
4629.79 92
4629.94 98
4630.10 103
4630.26 107
4630.41 109
4630.57 110
4630.72 110
4630.88 109
4631.04 108
4631.19 108
4631.35 110
4631.50 114
4631.66 119
4631.82 126
4631.97 133
4632.13 141
4632.28 147
4632.44 153
4632.60 156
4632.75 158
4632.91 158
4633.06 156
4633.22 153
4633.38 149
4633.53 144
4633.69 140
4633.84 137
4634.00 133
4634.16 129
4634.31 125
4634.47 120
4634.62 113
4634.78 106
4634.94 98
4635.09 90
4635.25 82
4635.41 74
4635.56 68
4635.72 64
4635.87 60
4636.03 58
4636.19 56
4636.34 55
4636.50 54
4636.65 53
4636.81 51
4636.97 49
4637.12 47
4637.28 45
4637.43 43
4637.59 39
4637.75 35
4637.90 32
4638.06 28
4638.21 26
4638.37 25
4638.53 26
4638.68 30
4638.84 36
4639.00 43
4639.15 51
4639.31 59
4639.46 66
4639.62 72
4639.78 75
4639.93 76
4640.09 75
4640.24 73
4640.40 69
4640.56 64
4640.71 61
4640.87 60
4641.03 61
4641.18 64
4641.34 68
4641.49 73
4641.65 78
4641.81 82
4641.96 86
4642.12 88
4642.27 91
4642.43 93
4642.59 94
4642.74 94
4642.90 93
4643.06 91
4643.21 88
4643.37 85
4643.52 83
4643.68 82
4643.84 82
4643.99 82
4644.15 83
4644.31 82
4644.46 79
4644.62 75
4644.77 69
4644.93 62
4645.09 55
4645.24 49
4645.40 45
4645.56 43
4645.71 43
4645.87 44
4646.02 46
4646.18 49
4646.34 52
4646.49 55
4646.65 59
4646.81 63
4646.96 67
4647.12 71
4647.27 74
4647.43 75
4647.59 74
4647.74 72
4647.90 69
4648.06 65
4648.21 62
4648.37 60
4648.52 60
4648.68 62
4648.84 65
4648.99 69
4649.15 73
4649.31 77
4649.46 79
4649.62 80
4649.77 80
4649.93 79
4650.09 76
4650.24 73
4650.40 68
4650.56 63
4650.71 58
4650.87 53
4651.03 48
4651.18 45
4651.34 44
4651.49 44
4651.65 45
4651.81 47
4651.96 49
4652.12 51
4652.28 52
4652.43 52
4652.59 52
4652.75 52
4652.90 52
4653.06 54
4653.21 57
4653.37 63
4653.53 69
4653.68 76
4653.84 83
4654.00 88
4654.15 91
4654.31 91
4654.47 90
4654.62 88
4654.78 87
4654.93 89
4655.09 95
4655.25 103
4655.40 114
4655.56 125
4655.72 134
4655.87 141
4656.03 143
4656.19 142
4656.34 138
4656.50 132
4656.66 126
4656.81 118
4656.97 111
4657.12 103
4657.28 94
4657.44 84
4657.59 75
4657.75 65
4657.91 57
4658.06 52
4658.22 50
4658.38 52
4658.53 57
4658.69 65
4658.85 73
4659.00 79
4659.16 83
4659.32 83
4659.47 80
4659.63 75
4659.78 68
4659.94 62
4660.10 57
4660.25 55
4660.41 55
4660.57 55
4660.72 57
4660.88 58
4661.04 61
4661.19 63
4661.35 67
4661.51 72
4661.66 78
4661.82 85
4661.98 93
4662.13 100
4662.29 106
4662.45 111
4662.60 115
4662.76 117
4662.91 117
4663.07 114
4663.23 109
4663.38 102
4663.54 94
4663.70 87
4663.85 80
4664.01 77
4664.17 76
4664.32 78
4664.48 81
4664.64 84
4664.79 86
4664.95 86
4665.11 83
4665.26 78
4665.42 72
4665.58 65
4665.73 58
4665.89 51
4666.05 44
4666.20 37
4666.36 31
4666.52 24
4666.67 18
4666.83 13
4666.99 10
4667.14 8
4667.30 8
4667.46 10
4667.61 12
4667.77 15
4667.93 19
4668.08 23
4668.24 27
4668.39 33
4668.55 38
4668.71 45
4668.86 52
4669.02 60
4669.18 67
4669.33 73
4669.49 78
4669.65 81
4669.80 82
4669.96 82
4670.12 80
4670.27 78
4670.43 75
4670.59 72
4670.74 68
4670.90 63
4671.06 58
4671.21 53
4671.37 49
4671.53 46
4671.68 46
4671.84 48
4672.00 52
4672.15 57
4672.31 62
4672.47 65
4672.62 66
4672.78 63
4672.94 57
4673.09 49
4673.25 40
4673.41 32
4673.57 25
4673.72 20
4673.88 18
4674.04 15
4674.19 13
4674.35 10
4674.51 8
4674.66 5
4674.82 5
4674.98 7
4675.13 13
4675.29 21
4675.45 32
4675.60 42
4675.76 51
4675.92 56
4676.07 58
4676.23 57
4676.39 53
4676.54 49
4676.70 45
4676.86 42
4677.01 41
4677.17 40
4677.33 41
4677.48 41
4677.64 42
4677.80 43
4677.95 43
4678.11 43
4678.27 43
4678.42 44
4678.58 45
4678.74 45
4678.89 46
4679.05 46
4679.21 45
4679.37 43
4679.52 39
4679.68 34
4679.84 27
4679.99 20
4680.15 12
4680.31 4
4680.46 0
4680.62 0
4680.78 0
4680.93 0
4681.09 0
4681.25 0
4681.40 2
4681.56 3
4681.72 3
4681.87 2
4682.03 1
4682.19 0
4682.35 0
4682.50 3
4682.66 9
4682.82 18
4682.97 29
4683.13 40
4683.29 50
4683.44 58
4683.60 62
4683.76 63
4683.91 62
4684.07 60
4684.23 58
4684.38 57
4684.54 56
4684.70 57
4684.86 57
4685.01 57
4685.17 56
4685.33 53
4685.48 50
4685.64 48
4685.80 46
4685.95 45
4686.11 46
4686.27 47
4686.42 49
4686.58 50
4686.74 50
4686.90 50
4687.05 48
4687.21 46
4687.37 43
4687.52 41
4687.68 37
4687.84 34
4687.99 29
4688.15 24
4688.31 18
4688.46 12
4688.62 8
4688.78 4
4688.94 1
4689.09 1
4689.25 2
4689.41 5
4689.56 10
4689.72 14
4689.88 18
4690.03 21
4690.19 21
4690.35 19
4690.51 13
4690.66 5
4690.82 0
4690.98 0
4691.13 0
4691.29 0
4691.45 0
4691.60 0
4691.76 0
4691.92 0
4692.08 10
4692.23 22
4692.39 34
4692.55 44
4692.70 50
4692.86 53
4693.02 52
4693.17 48
4693.33 42
4693.49 36
4693.65 31
4693.80 28
4693.96 27
4694.12 29
4694.27 32
4694.43 37
4694.59 41
4694.75 45
4694.90 47
4695.06 48
4695.22 48
4695.37 49
4695.53 52
4695.69 58
4695.85 67
4696.00 78
4696.16 91
4696.32 102
4696.47 110
4696.63 115
4696.79 116
4696.94 113
4697.10 108
4697.26 102
4697.42 96
4697.57 89
4697.73 83
4697.89 77
4698.04 69
4698.20 59
4698.36 48
4698.52 35
4698.67 22
4698.83 9
4698.99 0
4699.14 0
4699.30 0
4699.46 0
4699.62 0
4699.77 11
4699.93 24
4700.09 38
4700.24 52
4700.40 64
4700.56 73
4700.72 79
4700.87 82
4701.03 82
4701.19 80
4701.34 78
4701.50 75
4701.66 74
4701.82 76
4701.97 79
4702.13 85
4702.29 93
4702.45 101
4702.60 108
4702.76 112
4702.92 113
4703.07 111
4703.23 106
4703.39 99
4703.55 91
4703.70 83
4703.86 77
4704.02 72
4704.17 71
4704.33 71
4704.49 73
4704.65 77
4704.80 83
4704.96 88
4705.12 94
4705.28 100
4705.43 106
4705.59 110
4705.75 113
4705.90 114
4706.06 112
4706.22 109
4706.38 103
4706.53 97
4706.69 89
4706.85 82
4707.00 75
4707.16 69
4707.32 65
4707.48 62
4707.63 60
4707.79 59
4707.95 58
4708.11 57
4708.26 56
4708.42 56
4708.58 57
4708.74 59
4708.89 61
4709.05 65
4709.21 69
4709.36 72
4709.52 74
4709.68 73
4709.84 69
4709.99 63
4710.15 54
4710.31 44
4710.47 36
4710.62 29
4710.78 25
4710.94 23
4711.09 23
4711.25 23
4711.41 22
4711.57 21
4711.72 18
4711.88 15
4712.04 13
4712.20 10
4712.35 7
4712.51 3
4712.67 0
4712.83 0
4712.98 0
4713.14 0
4713.30 0
4713.46 0
4713.61 0
4713.77 0
4713.93 4
4714.08 9
4714.24 11
4714.40 12
4714.56 10
4714.71 7
4714.87 4
4715.03 2
4715.19 1
4715.34 3
4715.50 6
4715.66 11
4715.82 17
4715.97 24
4716.13 31
4716.29 37
4716.45 42
4716.60 47
4716.76 52
4716.92 56
4717.08 59
4717.23 61
4717.39 62
4717.55 61
4717.71 59
4717.86 54
4718.02 48
4718.18 41
4718.34 34
4718.49 27
4718.65 21
4718.81 18
4718.97 18
4719.12 21
4719.28 28
4719.44 38
4719.60 49
4719.75 61
4719.91 70
4720.07 77
4720.23 80
4720.38 79
4720.54 75
4720.70 69
4720.86 62
4721.01 55
4721.17 49
4721.33 44
4721.49 40
4721.64 37
4721.80 35
4721.96 34
4722.12 35
4722.27 38
4722.43 42
4722.59 48
4722.75 55
4722.90 62
4723.06 68
4723.22 73
4723.38 75
4723.53 76
4723.69 76
4723.85 76
4724.01 75
4724.16 74
4724.32 73
4724.48 71
4724.64 68
4724.79 63
4724.95 57
4725.11 50
4725.27 43
4725.42 35
4725.58 30
4725.74 26
4725.90 24
4726.05 25
4726.21 27
4726.37 30
4726.53 33
4726.68 35
4726.84 36
4727.00 36
4727.16 34
4727.32 32
4727.47 31
4727.63 31
4727.79 32
4727.95 34
4728.10 36
4728.26 39
4728.42 40
4728.58 40
4728.73 40
4728.89 39
4729.05 38
4729.21 37
4729.36 37
4729.52 35
4729.68 33
4729.84 29
4729.99 24
4730.15 19
4730.31 16
4730.47 15
4730.63 16
4730.78 21
4730.94 28
4731.10 35
4731.26 42
4731.41 48
4731.57 52
4731.73 54
4731.89 55
4732.04 55
4732.20 54
4732.36 54
4732.52 53
4732.68 52
4732.83 51
4732.99 50
4733.15 49
4733.31 49
4733.46 49
4733.62 49
4733.78 51
4733.94 53
4734.09 55
4734.25 57
4734.41 58
4734.57 59
4734.73 59
4734.88 58
4735.04 57
4735.20 55
4735.36 53
4735.51 52
4735.67 50
4735.83 48
4735.99 44
4736.15 40
4736.30 35
4736.46 28
4736.62 20
4736.78 12
4736.93 5
4737.09 0
4737.25 0
4737.41 0
4737.57 0
4737.72 0
4737.88 0
4738.04 0
4738.20 3
4738.35 6
4738.51 8
4738.67 9
4738.83 10
4738.99 11
4739.14 12
4739.30 14
4739.46 17
4739.62 22
4739.77 28
4739.93 34
4740.09 42
4740.25 49
4740.41 56
4740.56 62
4740.72 66
4740.88 69
4741.04 70
4741.20 69
4741.35 66
4741.51 62
4741.67 58
4741.83 54
4741.98 50
4742.14 48
4742.30 47
4742.46 48
4742.62 50
4742.77 52
4742.93 55
4743.09 57
4743.25 56
4743.41 54
4743.56 50
4743.72 44
4743.88 38
4744.04 32
4744.19 27
4744.35 23
4744.51 21
4744.67 19
4744.83 17
4744.98 16
4745.14 14
4745.30 11
4745.46 9
4745.62 6
4745.77 4
4745.93 1
4746.09 0
4746.25 0
4746.41 0
4746.56 0
4746.72 0
4746.88 0
4747.04 0
4747.20 0
4747.35 4
4747.51 8
4747.67 11
4747.83 13
4747.98 13
4748.14 12
4748.30 11
4748.46 10
4748.62 10
4748.77 11
4748.93 11
4749.09 11
4749.25 10
4749.41 8
4749.56 6
4749.72 4
4749.88 3
4750.04 4
4750.20 6
4750.35 9
4750.51 12
4750.67 16
4750.83 20
4750.99 23
4751.14 25
4751.30 27
4751.46 27
4751.62 26
4751.78 24
4751.93 21
4752.09 17
4752.25 13
4752.41 10
4752.57 8
4752.72 7
4752.88 7
4753.04 8
4753.20 10
4753.36 12
4753.52 15
4753.67 18
4753.83 20
4753.99 21
4754.15 22
4754.31 21
4754.46 19
4754.62 17
4754.78 14
4754.94 11
4755.10 9
4755.25 7
4755.41 5
4755.57 2
4755.73 0
4755.89 0
4756.04 0
4756.20 0
4756.36 0
4756.52 0
4756.68 0
4756.83 0
4756.99 5
4757.15 12
4757.31 18
4757.47 23
4757.63 27
4757.78 30
4757.94 32
4758.10 33
4758.26 36
4758.42 38
4758.57 42
4758.73 46
4758.89 51
4759.05 57
4759.21 62
4759.36 69
4759.52 76
4759.68 85
4759.84 95
4760.00 105
4760.16 114
4760.31 121
4760.47 124
4760.63 123
4760.79 117
4760.95 108
4761.10 97
4761.26 86
4761.42 77
4761.58 71
4761.74 69
4761.90 71
4762.05 76
4762.21 83
4762.37 91
4762.53 97
4762.69 102
4762.84 104
4763.00 106
4763.16 106
4763.32 107
4763.48 110
4763.64 114
4763.79 120
4763.95 126
4764.11 132
4764.27 137
4764.43 141
4764.58 142
4764.74 142
4764.90 139
4765.06 135
4765.22 130
4765.38 124
4765.53 118
4765.69 114
4765.85 111
4766.01 110
4766.17 112
4766.33 115
4766.48 117
4766.64 118
4766.80 117
4766.96 114
4767.12 110
4767.28 105
4767.43 102
4767.59 101
4767.75 104
4767.91 110
4768.07 120
4768.23 133
4768.38 146
4768.54 160
4768.70 172
4768.86 182
4769.02 188
4769.17 192
4769.33 194
4769.49 194
4769.65 195
4769.81 195
4769.97 197
4770.12 198
4770.28 199
4770.44 198
4770.60 194
4770.76 188
4770.92 179
4771.07 169
4771.23 159
4771.39 151
4771.55 147
4771.71 147
4771.87 150
4772.02 154
4772.18 160
4772.34 166
4772.50 171
4772.66 175
4772.82 180
4772.98 185
4773.13 193
4773.29 201
4773.45 209
4773.61 217
4773.77 224
4773.93 228
4774.08 229
4774.24 228
4774.40 223
4774.56 216
4774.72 208
4774.88 200
4775.03 194
4775.19 191
4775.35 191
4775.51 196
4775.67 203
4775.83 213
4775.98 223
4776.14 234
4776.30 243
4776.46 251
4776.62 258
4776.78 264
4776.94 270
4777.09 277
4777.25 285
4777.41 292
4777.57 298
4777.73 302
4777.89 302
4778.04 298
4778.20 291
4778.36 281
4778.52 271
4778.68 262
4778.84 255
4779.00 253
4779.15 253
4779.31 258
4779.47 264
4779.63 271
4779.79 276
4779.95 278
4780.10 276
4780.26 271
4780.42 262
4780.58 251
4780.74 239
4780.90 228
4781.06 219
4781.21 212
4781.37 207
4781.53 203
4781.69 200
4781.85 197
4782.01 195
4782.17 193
4782.32 190
4782.48 187
4782.64 183
4782.80 178
4782.96 171
4783.12 163
4783.27 156
4783.43 150
4783.59 147
4783.75 147
4783.91 150
4784.07 155
4784.23 160
4784.38 163
4784.54 164
4784.70 161
4784.86 154
4785.02 144
4785.18 132
4785.34 122
4785.49 114
4785.65 110
4785.81 111
4785.97 116
4786.13 123
4786.29 132
4786.45 140
4786.60 145
4786.76 149
4786.92 149
4787.08 146
4787.24 139
4787.40 129
4787.56 117
4787.72 102
4787.87 88
4788.03 75
4788.19 65
4788.35 60
4788.51 60
4788.67 65
4788.83 71
4788.98 79
4789.14 86
4789.30 92
4789.46 96
4789.62 99
4789.78 102
4789.94 105
4790.09 108
4790.25 112
4790.41 117
4790.57 121
4790.73 125
4790.89 128
4791.05 130
4791.21 130
4791.36 128
4791.52 124
4791.68 116
4791.84 106
4792.00 92
4792.16 75
4792.32 57
4792.47 38
4792.63 20
4792.79 5
4792.95 0
4793.11 0
4793.27 0
4793.43 2
4793.59 15
4793.74 30
4793.90 45
4794.06 58
4794.22 69
4794.38 77
4794.54 84
4794.70 89
4794.86 94
4795.01 98
4795.17 103
4795.33 106
4795.49 106
4795.65 104
4795.81 97
4795.97 89
4796.13 79
4796.28 71
4796.44 65
4796.60 62
4796.76 64
4796.92 69
4797.08 77
4797.24 86
4797.40 95
4797.55 102
4797.71 108
4797.87 112
4798.03 114
4798.19 115
4798.35 114
4798.51 112
4798.67 109
4798.82 105
4798.98 100
4799.14 95
4799.30 89
4799.46 82
4799.62 76
4799.78 70
4799.94 64
4800.10 58
4800.25 52
4800.41 47
4800.57 42
4800.73 39
4800.89 38
4801.05 39
4801.21 42
4801.37 46
4801.52 49
4801.68 50
4801.84 48
4802.00 44
4802.16 38
4802.32 32
4802.48 28
4802.64 26
4802.80 25
4802.95 26
4803.11 27
4803.27 26
4803.43 24
4803.59 22
4803.75 19
4803.91 17
4804.07 17
4804.23 18
4804.38 22
4804.54 26
4804.70 31
4804.86 37
4805.02 43
4805.18 51
4805.34 59
4805.50 67
4805.66 74
4805.81 78
4805.97 78
4806.13 73
4806.29 64
4806.45 52
4806.61 41
4806.77 31
4806.93 26
4807.09 25
4807.24 29
4807.40 35
4807.56 43
4807.72 50
4807.88 56
4808.04 60
4808.20 63
4808.36 66
4808.52 69
4808.68 73
4808.83 77
4808.99 80
4809.15 82
4809.31 83
4809.47 83
4809.63 82
4809.79 80
4809.95 80
4810.11 81
4810.27 83
4810.42 85
4810.58 87
4810.74 87
4810.90 86
4811.06 83
4811.22 80
4811.38 76
4811.54 73
4811.70 72
4811.86 73
4812.01 75
4812.17 79
4812.33 83
4812.49 87
4812.65 89
4812.81 90
4812.97 89
4813.13 87
4813.29 85
4813.45 83
4813.60 82
4813.76 82
4813.92 83
4814.08 84
4814.24 84
4814.40 84
4814.56 81
4814.72 78
4814.88 73
4815.04 69
4815.20 65
4815.35 62
4815.51 61
4815.67 61
4815.83 63
4815.99 65
4816.15 67
4816.31 70
4816.47 74
4816.63 78
4816.79 83
4816.95 88
4817.10 93
4817.26 97
4817.42 100
4817.58 101
4817.74 101
4817.90 99
4818.06 96
4818.22 94
4818.38 92
4818.54 91
4818.70 92
4818.85 95
4819.01 99
4819.17 102
4819.33 105
4819.49 106
4819.65 104
4819.81 101
4819.97 96
4820.13 92
4820.29 87
4820.45 84
4820.61 82
4820.76 80
4820.92 79
4821.08 76
4821.24 72
4821.40 68
4821.56 62
4821.72 57
4821.88 52
4822.04 49
4822.20 47
4822.36 48
4822.52 50
4822.67 55
4822.83 60
4822.99 67
4823.15 74
4823.31 81
4823.47 86
4823.63 90
4823.79 93
4823.95 95
4824.11 96
4824.27 96
4824.43 95
4824.58 95
4824.74 96
4824.90 97
4825.06 100
4825.22 103
4825.38 106
4825.54 108
4825.70 108
4825.86 107
4826.02 103
4826.18 98
4826.34 92
4826.50 86
4826.66 81
4826.81 76
4826.97 73
4827.13 71
4827.29 70
4827.45 69
4827.61 68
4827.77 67
4827.93 65
4828.09 63
4828.25 61
4828.41 61
4828.57 62
4828.73 64
4828.89 67
4829.04 71
4829.20 73
4829.36 75
4829.52 76
4829.68 76
4829.84 76
4830.00 76
4830.16 79
4830.32 85
4830.48 92
4830.64 100
4830.80 109
4830.96 117
4831.12 123
4831.27 126
4831.43 128
4831.59 128
4831.75 127
4831.91 126
4832.07 125
4832.23 124
4832.39 122
4832.55 120
4832.71 116
4832.87 112
4833.03 106
4833.19 100
4833.35 93
4833.51 86
4833.67 80
4833.82 76
4833.98 73
4834.14 72
4834.30 74
4834.46 76
4834.62 78
4834.78 79
4834.94 78
4835.10 76
4835.26 72
4835.42 69
4835.58 66
4835.74 66
4835.90 66
4836.06 68
4836.22 71
4836.37 72
4836.53 71
4836.69 69
4836.85 65
4837.01 59
4837.17 53
4837.33 47
4837.49 42
4837.65 39
4837.81 37
4837.97 36
4838.13 37
4838.29 40
4838.45 43
4838.61 48
4838.77 52
4838.93 56
4839.09 59
4839.24 61
4839.40 63
4839.56 63
4839.72 63
4839.88 62
4840.04 60
4840.20 56
4840.36 52
4840.52 46
4840.68 39
4840.84 33
4841.00 28
4841.16 25
4841.32 24
4841.48 25
4841.64 28
4841.80 31
4841.96 33
4842.12 35
4842.28 35
4842.43 35
4842.59 34
4842.75 35
4842.91 36
4843.07 39
4843.23 43
4843.39 47
4843.55 51
4843.71 53
4843.87 53
4844.03 50
4844.19 46
4844.35 41
4844.51 35
4844.67 30
4844.83 26
4844.99 23
4845.15 23
4845.31 24
4845.47 26
4845.63 29
4845.79 32
4845.95 34
4846.10 35
4846.26 34
4846.42 32
4846.58 29
4846.74 27
4846.90 25
4847.06 25
4847.22 26
4847.38 28
4847.54 31
4847.70 34
4847.86 38
4848.02 43
4848.18 49
4848.34 56
4848.50 63
4848.66 70
4848.82 76
4848.98 79
4849.14 78
4849.30 73
4849.46 64
4849.62 52
4849.78 39
4849.94 26
4850.09 15
4850.25 6
4850.41 1
4850.57 0
4850.73 0
4850.89 0
4851.05 1
4851.21 4
4851.37 8
4851.53 11
4851.69 13
4851.85 13
4852.01 12
4852.17 9
4852.33 4
4852.49 0
4852.65 0
4852.81 0
4852.97 0
4853.13 0
4853.29 0
4853.45 0
4853.61 1
4853.77 3
4853.93 4
4854.09 5
4854.25 5
4854.41 6
4854.57 8
4854.73 12
4854.89 17
4855.05 22
4855.21 27
[truncated: 716,364 more chars]
