# Supplementary material for: Methylobacterium Species Promoting Rice and Barley Growth and Interaction Specificity Revealed with Whole-Cell Matrix-Assisted Laser Desorption / Ionization-Time-of-Flight Mass Spectrometry (MALDI-TOF/MS) Analysis
Source: PLoS One. 2015 Jun 8;10(6):e0129509. doi: 10.1371/journal.pone.0129509 (PMC4460032; doi:10.1371/journal.pone.0129509)
Supplement: S1 Data — (ZIP) [file pone.0129509.s001.zip › Supplementary data 1 (ms type strains)/M_persicinum NBRC 103628T.txt]

782.57 0
782.63 0
782.69 0
782.76 0
782.82 0
782.89 0
782.95 0
783.01 0
783.08 0
783.14 0
783.21 0
783.27 0
783.33 0
783.40 0
783.46 0
783.53 0
783.59 0
783.65 0
783.72 0
783.78 0
783.85 0
783.91 0
783.97 1
784.04 1
784.10 1
784.17 0
784.23 0
784.29 0
784.36 0
784.42 0
784.49 0
784.55 0
784.61 0
784.68 1
784.74 1
784.81 1
784.87 1
784.94 1
785.00 1
785.06 1
785.13 0
785.19 0
785.26 0
785.32 0
785.38 0
785.45 0
785.51 0
785.58 0
785.64 0
785.70 0
785.77 0
785.83 0
785.90 0
785.96 0
786.03 0
786.09 0
786.15 0
786.22 0
786.28 0
786.35 0
786.41 0
786.47 0
786.54 0
786.60 0
786.67 0
786.73 0
786.80 0
786.86 0
786.92 0
786.99 0
787.05 0
787.12 0
787.18 0
787.24 0
787.31 1
787.37 1
787.44 1
787.50 1
787.57 1
787.63 1
787.69 0
787.76 0
787.82 0
787.89 0
787.95 0
788.02 0
788.08 0
788.14 0
788.21 0
788.27 0
788.34 0
788.40 0
788.47 0
788.53 0
788.59 0
788.66 0
788.72 0
788.79 0
788.85 0
788.91 0
788.98 0
789.04 0
789.11 0
789.17 0
789.24 0
789.30 0
789.36 0
789.43 0
789.49 0
789.56 0
789.62 0
789.69 0
789.75 0
789.81 0
789.88 0
789.94 0
790.01 0
790.07 0
790.14 0
790.20 0
790.27 0
790.33 1
790.39 1
790.46 0
790.52 0
790.59 0
790.65 0
790.72 0
790.78 0
790.84 0
790.91 0
790.97 0
791.04 0
791.10 0
791.17 0
791.23 0
791.29 0
791.36 0
791.42 0
791.49 0
791.55 0
791.62 0
791.68 0
791.75 0
791.81 0
791.87 0
791.94 0
792.00 0
792.07 0
792.13 0
792.20 0
792.26 0
792.32 0
792.39 0
792.45 0
792.52 0
792.58 0
792.65 0
792.71 0
792.78 0
792.84 0
792.90 0
792.97 1
793.03 1
793.10 1
793.16 1
793.23 0
793.29 0
793.36 0
793.42 0
793.48 0
793.55 0
793.61 0
793.68 1
793.74 1
793.81 1
793.87 1
793.94 0
794.00 0
794.06 0
794.13 0
794.19 0
794.26 0
794.32 0
794.39 0
794.45 0
794.52 0
794.58 0
794.65 0
794.71 0
794.77 0
794.84 0
794.90 0
794.97 0
795.03 0
795.10 0
795.16 0
795.23 0
795.29 0
795.35 0
795.42 0
795.48 0
795.55 0
795.61 0
795.68 0
795.74 0
795.81 0
795.87 0
795.94 0
796.00 0
796.06 0
796.13 0
796.19 0
796.26 0
796.32 0
796.39 0
796.45 0
796.52 1
796.58 1
796.65 1
796.71 1
796.78 1
796.84 1
796.90 1
796.97 1
797.03 1
797.10 1
797.16 1
797.23 1
797.29 1
797.36 1
797.42 1
797.49 0
797.55 0
797.61 0
797.68 1
797.74 1
797.81 1
797.87 1
797.94 1
798.00 1
798.07 1
798.13 1
798.20 1
798.26 1
798.33 0
798.39 0
798.46 1
798.52 1
798.58 1
798.65 1
798.71 1
798.78 1
798.84 1
798.91 1
798.97 1
799.04 1
799.10 1
799.17 0
799.23 0
799.30 0
799.36 0
799.43 0
799.49 0
799.55 1
799.62 1
799.68 1
799.75 1
799.81 1
799.88 1
799.94 1
800.01 1
800.07 1
800.14 1
800.20 1
800.27 1
800.33 1
800.40 1
800.46 1
800.53 1
800.59 1
800.66 1
800.72 1
800.78 1
800.85 1
800.91 1
800.98 1
801.04 0
801.11 0
801.17 0
801.24 0
801.30 1
801.37 1
801.43 1
801.50 1
801.56 1
801.63 1
801.69 1
801.76 1
801.82 1
801.89 1
801.95 0
802.02 0
802.08 0
802.14 0
802.21 0
802.27 0
802.34 0
802.40 0
802.47 0
802.53 0
802.60 0
802.66 0
802.73 0
802.79 0
802.86 0
802.92 0
802.99 0
803.05 0
803.12 1
803.18 1
803.25 1
803.31 1
803.38 1
803.44 1
803.51 1
803.57 1
803.64 1
803.70 1
803.77 1
803.83 1
803.90 1
803.96 1
804.03 1
804.09 1
804.16 1
804.22 1
804.28 0
804.35 0
804.41 0
804.48 0
804.54 0
804.61 0
804.67 0
804.74 0
804.80 0
804.87 0
804.93 0
805.00 0
805.06 1
805.13 1
805.19 1
805.26 1
805.32 1
805.39 1
805.45 1
805.52 1
805.58 1
805.65 1
805.71 1
805.78 0
805.84 1
805.91 1
805.97 1
806.04 0
806.10 0
806.17 0
806.23 0
806.30 0
806.36 0
806.43 5
806.49 11
806.56 19
806.62 28
806.69 34
806.75 38
806.82 38
806.88 34
806.95 27
807.01 19
807.08 10
807.14 4
807.21 0
807.27 0
807.34 0
807.40 0
807.47 2
807.53 5
807.60 8
807.66 10
807.73 11
807.79 11
807.86 10
807.92 7
807.99 3
808.05 0
808.12 0
808.18 0
808.25 0
808.31 5
808.38 15
808.44 27
808.51 39
808.57 48
808.64 52
808.70 52
808.77 46
808.83 37
808.90 26
808.96 17
809.03 11
809.09 8
809.16 8
809.22 9
809.29 11
809.35 12
809.42 12
809.48 11
809.55 10
809.61 8
809.68 7
809.75 5
809.81 4
809.88 2
809.94 2
810.01 1
810.07 1
810.14 1
810.20 1
810.27 1
810.33 2
810.40 2
810.46 2
810.53 2
810.59 2
810.66 2
810.72 2
810.79 2
810.85 3
810.92 6
810.98 10
811.05 14
811.11 18
811.18 22
811.24 24
811.31 23
811.37 21
811.44 18
811.50 14
811.57 10
811.63 8
811.70 7
811.76 7
811.83 8
811.90 9
811.96 10
812.03 11
812.09 10
812.16 9
812.22 7
812.29 5
812.35 4
812.42 3
812.48 3
812.55 2
812.61 2
812.68 2
812.74 1
812.81 1
812.87 1
812.94 1
813.00 2
813.07 3
813.13 5
813.20 6
813.26 7
813.33 7
813.40 7
813.46 8
813.53 9
813.59 12
813.66 16
813.72 22
813.79 27
813.85 31
813.92 32
813.98 30
814.05 26
814.11 20
814.18 14
814.24 9
814.31 6
814.37 5
814.44 5
814.51 6
814.57 6
814.64 6
814.70 5
814.77 4
814.83 3
814.90 2
814.96 2
815.03 2
815.09 2
815.16 3
815.22 3
815.29 4
815.35 4
815.42 3
815.49 3
815.55 3
815.62 4
815.68 5
815.75 7
815.81 9
815.88 10
815.94 11
816.01 10
816.07 10
816.14 8
816.20 7
816.27 7
816.33 7
816.40 9
816.47 11
816.53 13
816.60 14
816.66 15
816.73 14
816.79 12
816.86 10
816.92 8
816.99 6
817.05 5
817.12 5
817.18 5
817.25 5
817.32 5
817.38 4
817.45 4
817.51 3
817.58 2
817.64 2
817.71 2
817.77 3
817.84 3
817.90 3
817.97 3
818.04 3
818.10 3
818.17 3
818.23 3
818.30 3
818.36 5
818.43 6
818.49 7
818.56 8
818.62 9
818.69 9
818.76 8
818.82 8
818.89 7
818.95 6
819.02 6
819.08 6
819.15 7
819.21 7
819.28 7
819.34 6
819.41 5
819.48 4
819.54 3
819.61 3
819.67 3
819.74 3
819.80 4
819.87 4
819.93 5
820.00 5
820.07 5
820.13 5
820.20 4
820.26 4
820.33 3
820.39 3
820.46 3
820.52 3
820.59 4
820.66 4
820.72 4
820.79 4
820.85 4
820.92 4
820.98 4
821.05 4
821.11 5
821.18 6
821.25 7
821.31 8
821.38 9
821.44 9
821.51 9
821.57 8
821.64 7
821.70 6
821.77 6
821.84 5
821.90 6
821.97 6
822.03 6
822.10 6
822.16 6
822.23 5
822.29 5
822.36 4
822.43 3
822.49 2
822.56 2
822.62 2
822.69 2
822.75 2
822.82 2
822.89 2
822.95 2
823.02 2
823.08 2
823.15 3
823.21 4
823.28 4
823.34 5
823.41 5
823.48 5
823.54 5
823.61 5
823.67 5
823.74 5
823.80 5
823.87 6
823.94 7
824.00 7
824.07 7
824.13 7
824.20 6
824.26 6
824.33 5
824.40 5
824.46 5
824.53 5
824.59 5
824.66 5
824.72 5
824.79 5
824.86 5
824.92 4
824.99 4
825.05 3
825.12 3
825.18 3
825.25 3
825.32 4
825.38 4
825.45 4
825.51 4
825.58 4
825.64 4
825.71 3
825.78 3
825.84 3
825.91 3
825.97 3
826.04 4
826.10 4
826.17 5
826.24 5
826.30 6
826.37 6
826.43 6
826.50 6
826.57 6
826.63 6
826.70 6
826.76 6
826.83 5
826.89 5
826.96 4
827.03 3
827.09 3
827.16 3
827.22 3
827.29 3
827.35 3
827.42 4
827.49 4
827.55 4
827.62 4
827.68 4
827.75 3
827.82 3
827.88 3
827.95 2
828.01 2
828.08 3
828.14 3
828.21 3
828.28 3
828.34 3
828.41 3
828.47 3
828.54 3
828.61 3
828.67 4
828.74 4
828.80 5
828.87 5
828.94 5
829.00 5
829.07 5
829.13 5
829.20 4
829.26 4
829.33 4
829.40 4
829.46 4
829.53 4
829.59 4
829.66 4
829.73 4
829.79 4
829.86 4
829.92 3
829.99 3
830.06 3
830.12 2
830.19 2
830.25 2
830.32 3
830.39 3
830.45 3
830.52 3
830.58 3
830.65 3
830.71 3
830.78 3
830.85 3
830.91 3
830.98 3
831.04 3
831.11 3
831.18 3
831.24 3
831.31 4
831.37 4
831.44 4
831.51 5
831.57 5
831.64 5
831.70 5
831.77 5
831.84 5
831.90 5
831.97 4
832.03 4
832.10 3
832.17 3
832.23 3
832.30 3
832.36 3
832.43 4
832.50 4
832.56 4
832.63 4
832.69 4
832.76 4
832.83 4
832.89 4
832.96 4
833.02 4
833.09 4
833.16 4
833.22 3
833.29 3
833.36 3
833.42 4
833.49 4
833.55 4
833.62 4
833.69 4
833.75 4
833.82 4
833.88 3
833.95 3
834.02 3
834.08 3
834.15 3
834.21 3
834.28 3
834.35 3
834.41 4
834.48 4
834.54 4
834.61 4
834.68 4
834.74 4
834.81 3
834.88 3
834.94 2
835.01 2
835.07 2
835.14 2
835.21 2
835.27 3
835.34 3
835.40 3
835.47 3
835.54 4
835.60 4
835.67 4
835.73 4
835.80 4
835.87 4
835.93 4
836.00 4
836.07 3
836.13 3
836.20 3
836.26 3
836.33 3
836.40 3
836.46 3
836.53 3
836.59 3
836.66 4
836.73 4
836.79 4
836.86 5
836.93 5
836.99 5
837.06 5
837.12 5
837.19 5
837.26 4
837.32 4
837.39 4
837.46 4
837.52 3
837.59 3
837.65 3
837.72 3
837.79 3
837.85 3
837.92 3
837.99 3
838.05 3
838.12 3
838.18 3
838.25 3
838.32 4
838.38 4
838.45 4
838.52 4
838.58 4
838.65 4
838.71 4
838.78 3
838.85 3
838.91 2
838.98 2
839.05 2
839.11 2
839.18 3
839.24 3
839.31 3
839.38 3
839.44 3
839.51 3
839.58 3
839.64 2
839.71 2
839.77 2
839.84 2
839.91 3
839.97 3
840.04 4
840.11 4
840.17 4
840.24 4
840.31 4
840.37 4
840.44 4
840.50 3
840.57 3
840.64 3
840.70 3
840.77 3
840.84 3
840.90 3
840.97 3
841.04 3
841.10 3
841.17 4
841.23 4
841.30 4
841.37 5
841.43 5
841.50 5
841.57 5
841.63 5
841.70 5
841.77 5
841.83 5
841.90 4
841.96 4
842.03 4
842.10 3
842.16 3
842.23 3
842.30 2
842.36 2
842.43 2
842.50 2
842.56 3
842.63 3
842.69 3
842.76 3
842.83 3
842.89 3
842.96 2
843.03 2
843.09 3
843.16 3
843.23 3
843.29 3
843.36 3
843.43 4
843.49 4
843.56 3
843.63 3
843.69 4
843.76 4
843.82 4
843.89 4
843.96 4
844.02 5
844.09 5
844.16 5
844.22 4
844.29 4
844.36 4
844.42 4
844.49 4
844.56 4
844.62 4
844.69 4
844.76 4
844.82 4
844.89 4
844.95 3
845.02 3
845.09 3
845.15 3
845.22 3
845.29 3
845.35 3
845.42 4
845.49 4
845.55 4
845.62 4
845.69 4
845.75 3
845.82 3
845.89 3
845.95 3
846.02 4
846.09 4
846.15 4
846.22 4
846.29 4
846.35 4
846.42 3
846.49 3
846.55 3
846.62 3
846.69 3
846.75 3
846.82 4
846.88 4
846.95 4
847.02 4
847.08 4
847.15 4
847.22 4
847.28 3
847.35 3
847.42 3
847.48 2
847.55 2
847.62 2
847.68 3
847.75 3
847.82 4
847.88 4
847.95 5
848.02 5
848.08 5
848.15 5
848.22 5
848.28 4
848.35 4
848.42 4
848.48 4
848.55 4
848.62 4
848.68 4
848.75 4
848.82 4
848.88 4
848.95 4
849.02 4
849.08 3
849.15 3
849.22 3
849.28 3
849.35 3
849.42 3
849.48 3
849.55 4
849.62 4
849.68 4
849.75 4
849.82 4
849.88 4
849.95 4
850.02 4
850.08 4
850.15 3
850.22 3
850.28 3
850.35 3
850.42 3
850.48 3
850.55 3
850.62 3
850.68 3
850.75 3
850.82 3
850.88 4
850.95 4
851.02 4
851.09 4
851.15 4
851.22 4
851.29 4
851.35 4
851.42 3
851.49 3
851.55 3
851.62 3
851.69 3
851.75 3
851.82 3
851.89 4
851.95 4
852.02 4
852.09 4
852.15 4
852.22 4
852.29 4
852.35 4
852.42 4
852.49 4
852.55 4
852.62 4
852.69 4
852.75 4
852.82 5
852.89 5
852.96 5
853.02 5
853.09 5
853.16 4
853.22 4
853.29 4
853.36 3
853.42 3
853.49 3
853.56 3
853.62 3
853.69 3
853.76 3
853.82 4
853.89 4
853.96 4
854.02 4
854.09 4
854.16 5
854.23 5
854.29 5
854.36 5
854.43 5
854.49 5
854.56 5
854.63 5
854.69 5
854.76 5
854.83 4
854.89 4
854.96 3
855.03 3
855.10 3
855.16 3
855.23 3
855.30 4
855.36 4
855.43 3
855.50 3
855.56 3
855.63 3
855.70 2
855.76 2
855.83 2
855.90 3
855.97 3
856.03 4
856.10 4
856.17 4
856.23 5
856.30 5
856.37 4
856.43 4
856.50 4
856.57 3
856.63 3
856.70 3
856.77 3
856.84 3
856.90 3
856.97 3
857.04 3
857.10 3
857.17 3
857.24 3
857.30 3
857.37 3
857.44 2
857.51 3
857.57 3
857.64 3
857.71 3
857.77 4
857.84 4
857.91 4
857.97 4
858.04 3
858.11 3
858.18 3
858.24 2
858.31 3
858.38 3
858.44 3
858.51 4
858.58 4
858.65 4
858.71 4
858.78 4
858.85 4
858.91 4
858.98 4
859.05 4
859.11 4
859.18 4
859.25 4
859.32 5
859.38 5
859.45 5
859.52 4
859.58 4
859.65 4
859.72 3
859.79 3
859.85 3
859.92 3
859.99 3
860.05 3
860.12 3
860.19 3
860.26 3
860.32 4
860.39 4
860.46 4
860.52 4
860.59 4
860.66 4
860.72 4
860.79 4
860.86 4
860.93 4
860.99 4
861.06 4
861.13 3
861.19 3
861.26 3
861.33 3
861.40 3
861.46 3
861.53 3
861.60 2
861.67 2
861.73 2
861.80 3
861.87 3
861.93 3
862.00 3
862.07 3
862.14 3
862.20 3
862.27 3
862.34 2
862.40 2
862.47 2
862.54 2
862.61 2
862.67 3
862.74 3
862.81 3
862.87 3
862.94 3
863.01 3
863.08 3
863.14 3
863.21 3
863.28 4
863.35 4
863.41 4
863.48 3
863.55 3
863.61 3
863.68 3
863.75 3
863.82 2
863.88 3
863.95 3
864.02 3
864.08 3
864.15 3
864.22 3
864.29 3
864.35 3
864.42 4
864.49 4
864.56 4
864.62 4
864.69 5
864.76 5
864.82 4
864.89 4
864.96 4
865.03 4
865.09 4
865.16 4
865.23 4
865.30 4
865.36 3
865.43 3
865.50 3
865.57 3
865.63 3
865.70 3
865.77 3
865.83 4
865.90 4
865.97 4
866.04 4
866.10 5
866.17 5
866.24 5
866.31 5
866.37 4
866.44 4
866.51 4
866.58 3
866.64 3
866.71 3
866.78 3
866.84 3
866.91 4
866.98 4
867.05 5
867.11 5
867.18 5
867.25 5
867.32 5
867.38 4
867.45 4
867.52 4
867.59 3
867.65 3
867.72 3
867.79 3
867.86 3
867.92 3
867.99 2
868.06 2
868.13 2
868.19 3
868.26 3
868.33 3
868.40 4
868.46 4
868.53 4
868.60 4
868.66 3
868.73 3
868.80 3
868.87 3
868.93 3
869.00 4
869.07 4
869.14 4
869.20 4
869.27 4
869.34 4
869.41 4
869.47 4
869.54 3
869.61 3
869.68 3
869.74 3
869.81 3
869.88 3
869.95 3
870.01 3
870.08 3
870.15 3
870.22 3
870.28 3
870.35 3
870.42 3
870.49 3
870.55 3
870.62 3
870.69 3
870.76 3
870.82 3
870.89 3
870.96 3
871.03 4
871.09 4
871.16 4
871.23 4
871.30 4
871.36 4
871.43 4
871.50 4
871.57 3
871.63 3
871.70 3
871.77 3
871.84 3
871.90 3
871.97 3
872.04 3
872.11 3
872.18 4
872.24 4
872.31 4
872.38 4
872.45 4
872.51 4
872.58 3
872.65 3
872.72 3
872.78 3
872.85 3
872.92 3
872.99 3
873.05 3
873.12 3
873.19 3
873.26 3
873.32 2
873.39 2
873.46 2
873.53 2
873.59 2
873.66 2
873.73 3
873.80 3
873.87 4
873.93 4
874.00 4
874.07 4
874.14 3
874.20 3
874.27 3
874.34 3
874.41 3
874.47 3
874.54 3
874.61 4
874.68 4
874.75 4
874.81 3
874.88 3
874.95 3
875.02 3
875.08 3
875.15 4
875.22 4
875.29 4
875.35 4
875.42 3
875.49 3
875.56 3
875.63 3
875.69 3
875.76 3
875.83 3
875.90 3
875.96 3
876.03 3
876.10 3
876.17 3
876.23 3
876.30 3
876.37 3
876.44 4
876.51 4
876.57 4
876.64 4
876.71 4
876.78 3
876.84 3
876.91 3
876.98 3
877.05 3
877.12 3
877.18 3
877.25 3
877.32 3
877.39 3
877.45 2
877.52 2
877.59 2
877.66 2
877.73 3
877.79 3
877.86 3
877.93 3
878.00 3
878.06 3
878.13 3
878.20 2
878.27 2
878.34 2
878.40 2
878.47 2
878.54 2
878.61 2
878.67 2
878.74 3
878.81 3
878.88 3
878.95 3
879.01 3
879.08 3
879.15 3
879.22 3
879.29 3
879.35 3
879.42 2
879.49 2
879.56 2
879.62 2
879.69 3
879.76 3
879.83 3
879.90 4
879.96 4
880.03 4
880.10 4
880.17 5
880.24 5
880.30 5
880.37 5
880.44 5
880.51 5
880.57 5
880.64 4
880.71 4
880.78 4
880.85 3
880.91 3
880.98 3
881.05 2
881.12 2
881.19 2
881.25 2
881.32 3
881.39 3
881.46 3
881.53 3
881.59 3
881.66 3
881.73 3
881.80 3
881.87 3
881.93 3
882.00 3
882.07 3
882.14 3
882.21 3
882.27 3
882.34 3
882.41 3
882.48 3
882.55 4
882.61 4
882.68 3
882.75 3
882.82 3
882.89 3
882.95 3
883.02 2
883.09 2
883.16 3
883.23 3
883.29 3
883.36 3
883.43 3
883.50 3
883.57 3
883.63 3
883.70 3
883.77 2
883.84 2
883.91 2
883.97 2
884.04 2
884.11 2
884.18 2
884.25 3
884.31 3
884.38 3
884.45 2
884.52 2
884.59 2
884.65 2
884.72 2
884.79 2
884.86 2
884.93 2
884.99 3
885.06 3
885.13 3
885.20 2
885.27 2
885.33 2
885.40 2
885.47 2
885.54 2
885.61 2
885.67 2
885.74 2
885.81 2
885.88 2
885.95 2
886.02 2
886.08 2
886.15 3
886.22 3
886.29 3
886.36 2
886.42 3
886.49 3
886.56 3
886.63 3
886.70 3
886.76 4
886.83 4
886.90 4
886.97 4
887.04 3
887.11 3
887.17 3
887.24 3
887.31 2
887.38 2
887.45 2
887.51 2
887.58 2
887.65 2
887.72 3
887.79 3
887.86 3
887.92 3
887.99 3
888.06 3
888.13 2
888.20 2
888.26 2
888.33 2
888.40 3
888.47 3
888.54 3
888.61 3
888.67 3
888.74 3
888.81 3
888.88 3
888.95 3
889.01 3
889.08 3
889.15 3
889.22 3
889.29 3
889.36 3
889.42 3
889.49 3
889.56 3
889.63 3
889.70 3
889.77 3
889.83 3
889.90 3
889.97 3
890.04 3
890.11 3
890.18 3
890.24 3
890.31 3
890.38 3
890.45 3
890.52 2
890.58 2
890.65 2
890.72 1
890.79 1
890.86 1
890.93 1
890.99 2
891.06 2
891.13 2
891.20 3
891.27 3
891.34 3
891.40 4
891.47 4
891.54 3
891.61 3
891.68 3
891.75 3
891.81 2
891.88 2
891.95 2
892.02 2
892.09 2
892.16 2
892.22 2
892.29 2
892.36 2
892.43 2
892.50 2
892.57 2
892.63 2
892.70 2
892.77 2
892.84 2
892.91 3
892.98 3
893.04 3
893.11 3
893.18 3
893.25 3
893.32 3
893.39 3
893.46 3
893.52 3
893.59 3
893.66 3
893.73 3
893.80 3
893.87 3
893.93 2
894.00 2
894.07 2
894.14 2
894.21 2
894.28 3
894.34 3
894.41 3
894.48 4
894.55 3
894.62 3
894.69 3
894.76 2
894.82 2
894.89 2
894.96 2
895.03 2
895.10 2
895.17 1
895.23 2
895.30 2
895.37 2
895.44 2
895.51 2
895.58 3
895.65 3
895.71 3
895.78 4
895.85 4
895.92 3
895.99 3
896.06 3
896.12 3
896.19 3
896.26 2
896.33 2
896.40 2
896.47 2
896.54 2
896.60 2
896.67 3
896.74 3
896.81 3
896.88 3
896.95 3
897.02 3
897.08 3
897.15 3
897.22 2
897.29 2
897.36 2
897.43 2
897.50 2
897.56 2
897.63 2
897.70 2
897.77 2
897.84 2
897.91 2
897.98 2
898.04 2
898.11 2
898.18 2
898.25 2
898.32 2
898.39 2
898.46 2
898.52 2
898.59 2
898.66 2
898.73 2
898.80 3
898.87 3
898.94 4
899.00 4
899.07 4
899.14 4
899.21 4
899.28 3
899.35 3
899.42 3
899.48 2
899.55 2
899.62 2
899.69 2
899.76 1
899.83 1
899.90 2
899.96 2
900.03 2
900.10 2
900.17 3
900.24 3
900.31 3
900.38 3
900.45 3
900.51 2
900.58 2
900.65 2
900.72 2
900.79 2
900.86 3
900.93 3
900.99 3
901.06 4
901.13 4
901.20 4
901.27 3
901.34 3
901.41 2
901.48 2
901.54 2
901.61 2
901.68 2
901.75 2
901.82 2
901.89 3
901.96 3
902.03 3
902.09 3
902.16 3
902.23 3
902.30 3
902.37 3
902.44 3
902.51 2
902.58 2
902.64 2
902.71 2
902.78 2
902.85 2
902.92 3
902.99 3
903.06 3
903.13 3
903.19 3
903.26 3
903.33 3
903.40 3
903.47 2
903.54 2
903.61 2
903.68 1
903.74 1
903.81 1
903.88 2
903.95 2
904.02 2
904.09 2
904.16 2
904.23 2
904.29 2
904.36 1
904.43 1
904.50 1
904.57 1
904.64 1
904.71 1
904.78 1
904.85 1
904.91 1
904.98 1
905.05 1
905.12 2
905.19 2
905.26 2
905.33 2
905.40 2
905.46 2
905.53 1
905.60 1
905.67 1
905.74 1
905.81 1
905.88 1
905.95 1
906.02 1
906.08 1
906.15 1
906.22 2
906.29 2
906.36 2
906.43 2
906.50 2
906.57 2
906.64 2
906.70 2
906.77 2
906.84 2
906.91 1
906.98 1
907.05 2
907.12 2
907.19 2
907.26 2
907.33 2
907.39 2
907.46 2
907.53 2
907.60 2
907.67 2
907.74 2
907.81 2
907.88 2
907.95 2
908.01 2
908.08 2
908.15 2
908.22 2
908.29 2
908.36 2
908.43 2
908.50 2
908.57 2
908.64 1
908.70 1
908.77 1
908.84 1
908.91 1
908.98 1
909.05 1
909.12 1
909.19 1
909.26 1
909.33 1
909.39 1
909.46 1
909.53 1
909.60 1
909.67 1
909.74 1
909.81 1
909.88 2
909.95 2
910.02 2
910.08 2
910.15 2
910.22 2
910.29 2
910.36 2
910.43 1
910.50 1
910.57 1
910.64 1
910.71 2
910.77 2
910.84 2
910.91 2
910.98 2
911.05 2
911.12 2
911.19 2
911.26 2
911.33 2
911.40 2
911.47 1
911.53 1
911.60 1
911.67 1
911.74 2
911.81 2
911.88 2
911.95 2
912.02 3
912.09 3
912.16 3
912.23 3
912.29 2
912.36 2
912.43 2
912.50 1
912.57 1
912.64 1
912.71 1
912.78 0
912.85 1
912.92 1
912.99 1
913.06 1
913.12 1
913.19 1
913.26 1
913.33 1
913.40 1
913.47 2
913.54 2
913.61 2
913.68 2
913.75 2
913.82 2
913.88 2
913.95 2
914.02 2
914.09 3
914.16 3
914.23 3
914.30 3
914.37 4
914.44 4
914.51 4
914.58 3
914.65 3
914.72 3
914.78 2
914.85 2
914.92 1
914.99 1
915.06 1
915.13 1
915.20 2
915.27 2
915.34 2
915.41 2
915.48 2
915.55 2
915.62 2
915.68 2
915.75 2
915.82 2
915.89 2
915.96 2
916.03 2
916.10 2
916.17 2
916.24 2
916.31 2
916.38 2
916.45 2
916.52 2
916.58 2
916.65 2
916.72 2
916.79 2
916.86 2
916.93 2
917.00 2
917.07 2
917.14 2
917.21 2
917.28 2
917.35 2
917.42 2
917.49 2
917.55 2
917.62 2
917.69 2
917.76 2
917.83 2
917.90 2
917.97 1
918.04 1
918.11 1
918.18 1
918.25 1
918.32 1
918.39 1
918.46 1
918.53 1
918.59 1
918.66 1
918.73 1
918.80 1
918.87 1
918.94 1
919.01 1
919.08 1
919.15 1
919.22 1
919.29 1
919.36 1
919.43 1
919.50 1
919.57 2
919.64 2
919.70 1
919.77 1
919.84 1
919.91 1
919.98 1
920.05 0
920.12 0
920.19 1
920.26 1
920.33 1
920.40 1
920.47 2
920.54 2
920.61 2
920.68 2
920.75 2
920.82 1
920.89 1
920.95 1
921.02 1
921.09 1
921.16 0
921.23 0
921.30 0
921.37 1
921.44 1
921.51 1
921.58 1
921.65 1
921.72 1
921.79 1
921.86 1
921.93 1
922.00 1
922.07 1
922.14 0
922.20 0
922.27 0
922.34 0
922.41 1
922.48 1
922.55 1
922.62 1
922.69 2
922.76 2
922.83 2
922.90 2
922.97 2
923.04 2
923.11 2
923.18 3
923.25 3
923.32 3
923.39 3
923.46 3
923.53 2
923.60 2
923.66 1
923.73 1
923.80 1
923.87 0
923.94 0
924.01 0
924.08 0
924.15 1
924.22 1
924.29 1
924.36 1
924.43 1
924.50 0
924.57 0
924.64 0
924.71 0
924.78 0
924.85 0
924.92 0
924.99 0
925.06 0
925.13 0
925.20 0
925.27 0
925.33 0
925.40 0
925.47 0
925.54 0
925.61 1
925.68 1
925.75 2
925.82 2
925.89 2
925.96 2
926.03 2
926.10 2
926.17 2
926.24 1
926.31 1
926.38 1
926.45 1
926.52 0
926.59 1
926.66 1
926.73 1
926.80 1
926.87 1
926.94 1
927.01 1
927.08 1
927.15 1
927.21 1
927.28 0
927.35 0
927.42 0
927.49 0
927.56 0
927.63 1
927.70 1
927.77 1
927.84 1
927.91 2
927.98 2
928.05 2
928.12 1
928.19 1
928.26 1
928.33 1
928.40 0
928.47 0
928.54 0
928.61 0
928.68 0
928.75 0
928.82 0
928.89 1
928.96 1
929.03 1
929.10 1
929.17 1
929.24 1
929.31 1
929.38 1
929.45 1
929.52 1
929.59 1
929.66 1
929.73 1
929.79 1
929.86 1
929.93 1
930.00 1
930.07 2
930.14 2
930.21 2
930.28 2
930.35 1
930.42 1
930.49 1
930.56 1
930.63 1
930.70 1
930.77 0
930.84 0
930.91 0
930.98 0
931.05 0
931.12 0
931.19 1
931.26 1
931.33 1
931.40 2
931.47 2
931.54 2
931.61 1
931.68 1
931.75 1
931.82 1
931.89 1
931.96 1
932.03 1
932.10 1
932.17 2
932.24 2
932.31 2
932.38 1
932.45 1
932.52 1
932.59 1
932.66 1
932.73 1
932.80 2
932.87 2
932.94 2
933.01 3
933.08 3
933.15 2
933.22 2
933.29 2
933.36 1
933.43 1
933.50 1
933.57 1
933.64 0
933.71 0
933.78 0
933.85 0
933.92 0
933.99 0
934.06 1
934.13 1
934.20 1
934.27 1
934.34 2
934.41 2
934.48 2
934.55 2
934.62 2
934.69 2
934.76 1
934.83 1
934.90 1
934.97 1
935.04 1
935.11 1
935.18 1
935.25 2
935.32 2
935.39 2
935.46 2
935.53 2
935.60 1
935.67 1
935.74 1
935.81 0
935.88 0
935.95 1
936.02 1
936.09 1
936.16 1
936.23 2
936.30 2
936.37 2
936.44 1
936.51 1
936.58 1
936.65 1
936.72 0
936.79 0
936.86 0
936.93 0
937.00 0
937.07 0
937.14 0
937.21 0
937.28 0
937.35 0
937.42 0
937.49 0
937.56 0
937.63 1
937.70 1
937.77 1
937.84 1
937.91 1
937.98 1
938.05 1
938.12 0
938.19 0
938.26 0
938.33 1
938.40 1
938.47 1
938.54 1
938.61 1
938.68 1
938.75 1
938.82 0
938.89 0
938.96 0
939.03 0
939.10 0
939.17 0
939.24 0
939.31 0
939.38 0
939.45 0
939.52 0
939.59 0
939.66 0
939.73 0
939.80 0
939.87 0
939.94 0
940.01 0
940.08 0
940.15 0
940.22 1
940.29 1
940.36 1
940.43 1
940.50 0
940.57 0
940.64 0
940.71 0
940.78 0
940.85 0
940.92 1
940.99 1
941.06 1
941.13 1
941.20 1
941.27 1
941.34 1
941.41 1
941.48 1
941.55 1
941.62 1
941.69 1
941.76 0
941.84 0
941.91 0
941.98 1
942.05 1
942.12 1
942.19 1
942.26 1
942.33 1
942.40 1
942.47 1
942.54 0
942.61 0
942.68 0
942.75 0
942.82 1
942.89 1
942.96 1
943.03 1
943.10 1
943.17 1
943.24 2
943.31 2
943.38 2
943.45 2
943.52 2
943.59 2
943.66 1
943.73 1
943.80 1
943.87 0
943.94 0
944.01 0
944.08 0
944.15 0
944.22 0
944.29 1
944.36 1
944.44 1
944.51 1
944.58 0
944.65 0
944.72 0
944.79 0
944.86 0
944.93 0
945.00 0
945.07 0
945.14 0
945.21 0
945.28 0
945.35 0
945.42 0
945.49 1
945.56 1
945.63 1
945.70 1
945.77 1
945.84 0
945.91 0
945.98 0
946.05 0
946.12 1
946.19 1
946.26 1
946.34 1
946.41 1
946.48 1
946.55 1
946.62 1
946.69 1
946.76 0
946.83 0
946.90 0
946.97 0
947.04 0
947.11 0
947.18 0
947.25 0
947.32 0
947.39 0
947.46 0
947.53 0
947.60 0
947.67 0
947.74 0
947.81 1
947.88 1
947.95 1
948.03 1
948.10 1
948.17 1
948.24 1
948.31 1
948.38 0
948.45 0
948.52 0
948.59 0
948.66 0
948.73 0
948.80 0
948.87 0
948.94 0
949.01 0
949.08 0
949.15 0
949.22 0
949.29 0
949.36 0
949.43 1
949.51 1
949.58 1
949.65 2
949.72 2
949.79 2
949.86 2
949.93 1
950.00 1
950.07 0
950.14 0
950.21 0
950.28 0
950.35 0
950.42 0
950.49 1
950.56 1
950.63 1
950.70 1
950.78 1
950.85 1
950.92 1
950.99 1
951.06 1
951.13 1
951.20 2
951.27 2
951.34 3
951.41 3
951.48 3
951.55 2
951.62 2
951.69 1
951.76 1
951.83 0
951.90 0
951.97 0
952.05 0
952.12 0
952.19 0
952.26 0
952.33 0
952.40 0
952.47 0
952.54 0
952.61 0
952.68 1
952.75 1
952.82 1
952.89 1
952.96 1
953.03 0
953.10 0
953.18 0
953.25 0
953.32 0
953.39 0
953.46 0
953.53 0
953.60 0
953.67 1
953.74 1
953.81 1
953.88 2
953.95 2
954.02 2
954.09 3
954.16 3
954.24 2
954.31 2
954.38 2
954.45 2
954.52 2
954.59 1
954.66 1
954.73 1
954.80 1
954.87 1
954.94 1
955.01 1
955.08 1
955.15 1
955.23 1
955.30 1
955.37 1
955.44 1
955.51 1
955.58 2
955.65 2
955.72 2
955.79 2
955.86 2
955.93 2
956.00 1
956.07 1
956.15 1
956.22 0
956.29 0
956.36 0
956.43 0
956.50 0
956.57 0
956.64 1
956.71 1
956.78 1
956.85 1
956.92 1
956.99 1
957.07 1
957.14 1
957.21 1
957.28 1
957.35 1
957.42 1
957.49 1
957.56 0
957.63 0
957.70 0
957.77 0
957.84 0
957.91 0
957.99 0
958.06 1
958.13 1
958.20 1
958.27 1
958.34 0
958.41 0
958.48 0
958.55 0
958.62 1
958.69 1
958.77 2
958.84 2
958.91 2
958.98 3
959.05 3
959.12 3
959.19 2
959.26 2
959.33 2
959.40 2
959.47 1
959.54 1
959.62 1
959.69 0
959.76 0
959.83 0
959.90 0
959.97 0
960.04 0
960.11 0
960.18 1
960.25 1
960.32 1
960.40 1
960.47 1
960.54 1
960.61 1
960.68 1
960.75 1
960.82 1
960.89 1
960.96 1
961.03 1
961.10 1
961.18 1
961.25 1
961.32 1
961.39 1
961.46 1
961.53 1
961.60 1
961.67 0
961.74 0
961.81 0
961.89 0
961.96 0
962.03 0
962.10 0
962.17 0
962.24 0
962.31 0
962.38 0
962.45 0
962.52 0
962.60 0
962.67 1
962.74 1
962.81 1
962.88 2
962.95 2
963.02 2
963.09 1
963.16 1
963.23 1
963.31 0
963.38 0
963.45 0
963.52 0
963.59 1
963.66 1
963.73 1
963.80 1
963.87 2
963.94 2
964.02 1
964.09 1
964.16 1
964.23 0
964.30 0
964.37 0
964.44 0
964.51 0
964.58 0
964.66 0
964.73 0
964.80 0
964.87 0
964.94 0
965.01 0
965.08 0
965.15 1
965.22 1
965.29 1
965.37 1
965.44 1
965.51 1
965.58 1
965.65 0
965.72 0
965.79 0
965.86 0
965.93 0
966.01 1
966.08 1
966.15 1
966.22 1
966.29 1
966.36 1
966.43 0
966.50 0
966.57 0
966.65 0
966.72 0
966.79 0
966.86 0
966.93 0
967.00 0
967.07 0
967.14 0
967.22 0
967.29 0
967.36 0
967.43 0
967.50 0
967.57 1
967.64 1
967.71 1
967.78 1
967.86 1
967.93 1
968.00 1
968.07 1
968.14 1
968.21 1
968.28 1
968.35 0
968.43 0
968.50 0
968.57 0
968.64 0
968.71 0
968.78 0
968.85 0
968.92 0
969.00 0
969.07 0
969.14 0
969.21 0
969.28 0
969.35 1
969.42 1
969.49 1
969.57 1
969.64 1
969.71 1
969.78 1
969.85 1
969.92 1
969.99 1
970.06 2
970.14 2
970.21 2
970.28 2
970.35 2
970.42 2
970.49 2
970.56 2
970.63 2
970.71 2
970.78 2
970.85 2
970.92 2
970.99 2
971.06 2
971.13 2
971.20 2
971.28 2
971.35 2
971.42 2
971.49 2
971.56 1
971.63 1
971.70 1
971.78 0
971.85 0
971.92 0
971.99 0
972.06 0
972.13 0
972.20 0
972.27 0
972.35 0
972.42 0
972.49 1
972.56 1
972.63 1
972.70 1
972.77 1
972.85 1
972.92 0
972.99 0
973.06 0
973.13 0
973.20 0
973.27 0
973.35 0
973.42 1
973.49 1
973.56 1
973.63 1
973.70 2
973.77 2
973.85 2
973.92 2
973.99 2
974.06 1
974.13 1
974.20 1
974.27 1
974.35 1
974.42 2
974.49 2
974.56 2
974.63 3
974.70 3
974.77 3
974.85 3
974.92 2
974.99 2
975.06 1
975.13 1
975.20 1
975.27 0
975.35 0
975.42 0
975.49 1
975.56 1
975.63 1
975.70 2
975.77 2
975.85 2
975.92 2
975.99 1
976.06 1
976.13 0
976.20 0
976.27 0
976.35 0
976.42 0
976.49 0
976.56 0
976.63 0
976.70 1
976.78 1
976.85 1
976.92 1
976.99 1
977.06 1
977.13 1
977.20 2
977.28 2
977.35 2
977.42 3
977.49 3
977.56 3
977.63 3
977.71 3
977.78 3
977.85 2
977.92 2
977.99 2
978.06 1
978.13 1
978.21 1
978.28 2
978.35 2
978.42 2
978.49 2
978.56 2
978.64 2
978.71 1
978.78 1
978.85 1
978.92 1
978.99 1
979.07 2
979.14 2
979.21 2
979.28 2
979.35 1
979.42 1
979.49 1
979.57 1
979.64 0
979.71 0
979.78 0
979.85 0
979.92 0
980.00 0
980.07 0
980.14 0
980.21 0
980.28 0
980.35 0
980.43 0
980.50 1
980.57 1
980.64 2
980.71 2
980.78 2
980.86 3
980.93 3
981.00 2
981.07 2
981.14 2
981.21 2
981.29 2
981.36 2
981.43 2
981.50 1
981.57 1
981.64 1
981.72 0
981.79 0
981.86 0
981.93 0
982.00 1
982.07 2
982.15 3
982.22 3
982.29 4
982.36 4
982.43 4
982.51 4
982.58 3
982.65 2
982.72 1
982.79 1
982.86 1
982.94 1
983.01 1
983.08 1
983.15 2
983.22 2
983.29 2
983.37 2
983.44 2
983.51 2
983.58 2
983.65 2
983.73 1
983.80 1
983.87 1
983.94 0
984.01 0
984.08 0
984.16 0
984.23 0
984.30 0
984.37 0
984.44 0
984.51 1
984.59 1
984.66 1
984.73 1
984.80 1
984.87 0
984.95 0
985.02 0
985.09 0
985.16 0
985.23 0
985.30 0
985.38 1
985.45 1
985.52 1
985.59 1
985.66 1
985.74 2
985.81 2
985.88 2
985.95 3
986.02 3
986.09 3
986.17 3
986.24 2
986.31 1
986.38 1
986.45 0
986.53 0
986.60 0
986.67 0
986.74 0
986.81 1
986.89 2
986.96 2
987.03 2
987.10 2
987.17 2
987.25 1
987.32 1
987.39 1
987.46 0
987.53 0
987.60 0
987.68 1
987.75 1
987.82 2
987.89 2
987.96 2
988.04 2
988.11 1
988.18 1
988.25 0
988.32 0
988.40 0
988.47 0
988.54 0
988.61 0
988.68 0
988.76 0
988.83 1
988.90 1
988.97 1
989.04 1
989.12 2
989.19 2
989.26 2
989.33 2
989.40 1
989.48 1
989.55 1
989.62 1
989.69 2
989.76 2
989.84 2
989.91 2
989.98 2
990.05 1
990.12 1
990.20 0
990.27 0
990.34 0
990.41 1
990.48 1
990.56 1
990.63 2
990.70 2
990.77 2
990.84 3
990.92 3
990.99 3
991.06 3
991.13 3
991.20 4
991.28 4
991.35 4
991.42 4
991.49 4
991.56 4
991.64 4
991.71 4
991.78 4
991.85 4
991.92 4
992.00 4
992.07 5
992.14 5
992.21 5
992.28 5
992.36 6
992.43 6
992.50 6
992.57 6
992.64 5
992.72 5
992.79 5
992.86 5
992.93 5
993.01 5
993.08 5
993.15 6
993.22 6
993.29 6
993.37 5
993.44 5
993.51 5
993.58 5
993.65 5
993.73 5
993.80 5
993.87 5
993.94 5
994.02 5
994.09 4
994.16 4
994.23 5
994.30 5
994.38 5
994.45 6
994.52 6
994.59 6
994.66 6
994.74 6
994.81 5
994.88 4
994.95 3
995.03 3
995.10 3
995.17 2
995.24 3
995.31 3
995.39 3
995.46 3
995.53 3
995.60 3
995.68 3
995.75 4
995.82 4
995.89 5
995.96 5
996.04 5
996.11 5
996.18 5
996.25 5
996.33 4
996.40 4
996.47 4
996.54 4
996.61 3
996.69 3
996.76 4
996.83 4
996.90 4
996.98 4
997.05 4
997.12 4
997.19 4
997.26 4
997.34 3
997.41 3
997.48 3
997.55 3
997.63 3
997.70 4
997.77 4
997.84 5
997.92 5
997.99 5
998.06 5
998.13 5
998.20 4
998.28 3
998.35 3
998.42 2
998.49 2
998.57 2
998.64 2
998.71 2
998.78 2
998.86 2
998.93 1
999.00 1
999.07 1
999.14 1
999.22 0
999.29 0
999.36 0
999.43 0
999.51 0
999.58 0
999.65 0
999.72 1
999.80 1
999.87 2
999.94 2
1000.01 3
1000.08 3
1000.16 3
1000.23 4
1000.30 4
1000.37 4
1000.45 3
1000.52 3
1000.59 3
1000.66 3
1000.74 3
1000.81 2
1000.88 2
1000.95 2
1001.03 2
1001.10 2
1001.17 1
1001.24 1
1001.32 1
1001.39 0
1001.46 0
1001.53 0
1001.61 0
1001.68 0
1001.75 1
1001.82 1
1001.89 1
1001.97 1
1002.04 0
1002.11 0
1002.18 0
1002.26 0
1002.33 0
1002.40 0
1002.47 0
1002.55 0
1002.62 0
1002.69 0
1002.76 0
1002.84 0
1002.91 0
1002.98 0
1003.05 0
1003.13 0
1003.20 0
1003.27 0
1003.34 0
1003.42 0
1003.49 0
1003.56 0
1003.63 0
1003.71 0
1003.78 0
1003.85 0
1003.92 1
1004.00 1
1004.07 1
1004.14 1
1004.21 2
1004.29 2
1004.36 2
1004.43 2
1004.50 2
1004.58 3
1004.65 3
1004.72 3
1004.79 3
1004.87 3
1004.94 3
1005.01 3
1005.08 3
1005.16 3
1005.23 3
1005.30 3
1005.37 3
1005.45 3
1005.52 2
1005.59 2
1005.67 2
1005.74 2
1005.81 2
1005.88 2
1005.96 2
1006.03 2
1006.10 2
1006.17 2
1006.25 2
1006.32 2
1006.39 2
1006.46 2
1006.54 3
1006.61 4
1006.68 5
1006.75 5
1006.83 6
1006.90 6
1006.97 6
1007.04 6
1007.12 5
1007.19 4
1007.26 3
1007.33 3
1007.41 2
1007.48 2
1007.55 3
1007.63 4
1007.70 5
1007.77 6
1007.84 7
1007.92 8
1007.99 8
1008.06 9
1008.13 9
1008.21 9
1008.28 9
1008.35 9
1008.42 9
1008.50 9
1008.57 9
1008.64 9
1008.72 9
1008.79 8
1008.86 8
1008.93 8
1009.01 7
1009.08 7
1009.15 7
1009.22 7
1009.30 8
1009.37 9
1009.44 10
1009.51 11
1009.59 12
1009.66 12
1009.73 13
1009.81 13
1009.88 12
1009.95 11
1010.02 11
1010.10 9
1010.17 8
1010.24 7
1010.31 6
1010.39 5
1010.46 5
1010.53 5
1010.61 5
1010.68 5
1010.75 5
1010.82 5
1010.90 5
1010.97 5
1011.04 4
1011.12 3
1011.19 3
1011.26 2
1011.33 2
1011.41 3
1011.48 3
1011.55 4
1011.62 5
1011.70 6
1011.77 7
1011.84 7
1011.92 8
1011.99 9
1012.06 10
1012.13 11
1012.21 12
1012.28 13
1012.35 14
1012.43 15
1012.50 15
1012.57 15
1012.64 14
1012.72 12
1012.79 10
1012.86 8
1012.94 6
1013.01 5
1013.08 4
1013.15 4
1013.23 4
1013.30 5
1013.37 5
1013.45 6
1013.52 6
1013.59 5
1013.66 5
1013.74 4
1013.81 4
1013.88 4
1013.96 4
1014.03 4
1014.10 4
1014.17 4
1014.25 4
1014.32 4
1014.39 5
1014.47 5
1014.54 6
1014.61 6
1014.68 7
1014.76 7
1014.83 7
1014.90 6
1014.98 5
1015.05 4
1015.12 2
1015.19 1
1015.27 1
1015.34 1
1015.41 1
1015.49 2
1015.56 2
1015.63 3
1015.70 3
1015.78 3
1015.85 2
1015.92 2
1016.00 2
1016.07 2
1016.14 3
1016.22 3
1016.29 4
1016.36 4
1016.43 5
1016.51 4
1016.58 4
1016.65 3
1016.73 2
1016.80 2
1016.87 1
1016.94 1
1017.02 1
1017.09 1
1017.16 1
1017.24 0
1017.31 0
1017.38 0
1017.46 0
1017.53 0
1017.60 0
1017.67 0
1017.75 0
1017.82 0
1017.89 0
1017.97 0
1018.04 1
1018.11 1
1018.19 1
1018.26 2
1018.33 2
1018.40 3
1018.48 4
1018.55 4
1018.62 5
1018.70 6
1018.77 6
1018.84 5
1018.92 5
1018.99 4
1019.06 3
1019.14 2
1019.21 3
1019.28 3
1019.35 5
1019.43 6
1019.50 8
1019.57 9
1019.65 9
1019.72 10
1019.79 9
1019.87 9
1019.94 8
1020.01 7
1020.09 7
1020.16 6
1020.23 5
1020.30 4
1020.38 4
1020.45 4
1020.52 4
1020.60 4
1020.67 5
1020.74 5
1020.82 5
1020.89 4
1020.96 3
1021.04 2
1021.11 1
1021.18 0
1021.25 0
1021.33 0
1021.40 0
1021.47 0
1021.55 0
1021.62 0
1021.69 0
1021.77 0
1021.84 1
1021.91 1
1021.99 1
1022.06 1
1022.13 1
1022.21 2
1022.28 2
1022.35 2
1022.43 3
1022.50 3
1022.57 4
1022.64 4
1022.72 5
1022.79 6
1022.86 7
1022.94 8
1023.01 9
1023.08 9
1023.16 10
1023.23 9
1023.30 9
1023.38 8
1023.45 7
1023.52 5
1023.60 5
1023.67 5
1023.74 5
1023.82 6
1023.89 7
1023.96 8
1024.04 8
1024.11 9
1024.18 9
1024.26 8
1024.33 8
1024.40 8
1024.48 7
1024.55 7
1024.62 7
1024.70 7
1024.77 7
1024.84 7
1024.91 7
1024.99 7
1025.06 7
1025.13 6
1025.21 5
1025.28 5
1025.35 4
1025.43 4
1025.50 3
1025.57 3
1025.65 4
1025.72 4
1025.79 4
1025.87 4
1025.94 4
1026.01 5
1026.09 6
1026.16 6
1026.23 7
1026.31 8
1026.38 8
1026.45 8
1026.53 8
1026.60 7
1026.67 7
1026.75 6
1026.82 6
1026.89 7
1026.97 7
1027.04 8
1027.11 9
1027.19 10
1027.26 11
1027.33 12
1027.41 13
1027.48 13
1027.55 14
1027.63 14
1027.70 14
1027.77 14
1027.85 14
1027.92 13
1027.99 13
1028.07 13
1028.14 12
1028.21 12
1028.29 12
1028.36 11
1028.43 10
1028.51 8
1028.58 7
1028.65 5
1028.73 3
1028.80 2
1028.87 2
1028.95 2
1029.02 2
1029.09 2
1029.17 2
1029.24 3
1029.32 3
1029.39 4
1029.46 4
1029.54 5
1029.61 7
1029.68 8
1029.76 9
1029.83 10
1029.90 11
1029.98 11
1030.05 10
1030.12 9
1030.20 8
1030.27 7
1030.34 6
1030.42 5
1030.49 5
1030.56 4
1030.64 4
1030.71 4
1030.78 3
1030.86 3
1030.93 3
1031.00 4
1031.08 5
1031.15 6
1031.22 7
1031.30 8
1031.37 9
1031.45 8
1031.52 7
1031.59 6
1031.67 5
1031.74 3
1031.81 2
1031.89 2
1031.96 1
1032.03 1
1032.11 1
1032.18 1
1032.25 0
1032.33 0
1032.40 0
1032.47 0
1032.55 0
1032.62 0
1032.70 0
1032.77 0
1032.84 1
1032.92 2
1032.99 3
1033.06 4
1033.14 6
1033.21 7
1033.28 8
1033.36 9
1033.43 9
1033.50 8
1033.58 7
1033.65 6
1033.73 6
1033.80 5
1033.87 5
1033.95 5
1034.02 6
1034.09 6
1034.17 7
1034.24 8
1034.31 8
1034.39 9
1034.46 9
1034.53 10
1034.61 11
1034.68 12
1034.76 13
1034.83 14
1034.90 14
1034.98 14
1035.05 14
1035.12 13
1035.20 12
1035.27 11
1035.34 10
1035.42 10
1035.49 11
1035.57 12
1035.64 12
1035.71 13
1035.79 14
1035.86 14
1035.93 13
1036.01 12
1036.08 12
1036.15 11
1036.23 11
1036.30 11
1036.38 11
1036.45 11
1036.52 11
1036.60 11
1036.67 11
1036.74 12
1036.82 12
1036.89 13
1036.96 15
1037.04 16
1037.11 17
1037.19 18
1037.26 18
1037.33 18
1037.41 18
1037.48 18
1037.55 18
1037.63 18
1037.70 19
1037.78 20
1037.85 21
1037.92 22
1038.00 23
1038.07 23
1038.14 22
1038.22 22
1038.29 21
1038.37 20
1038.44 19
1038.51 18
1038.59 18
1038.66 18
1038.73 18
1038.81 18
1038.88 18
1038.96 16
1039.03 14
1039.10 12
1039.18 10
1039.25 8
1039.32 6
1039.40 6
1039.47 6
1039.55 6
1039.62 7
1039.69 9
1039.77 10
1039.84 12
1039.91 13
1039.99 14
1040.06 14
1040.14 14
1040.21 13
1040.28 13
1040.36 12
1040.43 10
1040.51 9
1040.58 8
1040.65 8
1040.73 7
1040.80 7
1040.87 7
1040.95 8
1041.02 8
1041.10 8
1041.17 9
1041.24 8
1041.32 8
1041.39 8
1041.46 7
1041.54 7
1041.61 8
1041.69 8
1041.76 8
1041.83 9
1041.91 9
1041.98 10
1042.06 9
1042.13 9
1042.20 8
1042.28 7
1042.35 6
1042.43 4
1042.50 3
1042.57 3
1042.65 3
1042.72 3
1042.79 4
1042.87 5
1042.94 6
1043.02 6
1043.09 5
1043.16 3
1043.24 1
1043.31 0
1043.39 0
1043.46 0
1043.53 0
1043.61 0
1043.68 0
1043.76 2
1043.83 3
1043.90 4
1043.98 4
1044.05 4
1044.13 3
1044.20 3
1044.27 2
1044.35 2
1044.42 1
1044.50 0
1044.57 0
1044.64 0
1044.72 0
1044.79 0
1044.86 0
1044.94 0
1045.01 0
1045.09 0
1045.16 1
1045.23 2
1045.31 2
1045.38 3
1045.46 3
1045.53 3
1045.60 3
1045.68 4
1045.75 4
1045.83 4
1045.90 5
1045.97 6
1046.05 7
1046.12 8
1046.20 10
1046.27 11
1046.34 12
1046.42 12
1046.49 12
1046.57 11
1046.64 9
1046.72 7
1046.79 4
1046.86 3
1046.94 1
1047.01 0
1047.09 0
1047.16 1
1047.23 2
1047.31 3
1047.38 5
1047.46 6
1047.53 7
1047.60 8
1047.68 7
1047.75 6
1047.83 5
1047.90 3
1047.97 1
1048.05 0
1048.12 0
1048.20 0
1048.27 0
1048.34 0
1048.42 0
1048.49 2
1048.57 4
1048.64 7
1048.72 10
1048.79 13
1048.86 15
1048.94 17
1049.01 18
1049.09 17
1049.16 16
1049.23 15
1049.31 13
1049.38 12
1049.46 11
1049.53 10
1049.60 9
1049.68 8
1049.75 7
1049.83 6
1049.90 5
1049.98 3
1050.05 2
1050.12 1
1050.20 1
1050.27 2
1050.35 4
1050.42 6
1050.49 8
1050.57 10
1050.64 12
1050.72 13
1050.79 13
1050.87 13
1050.94 13
1051.01 12
1051.09 11
1051.16 11
1051.24 11
1051.31 11
1051.38 11
1051.46 11
1051.53 12
1051.61 14
1051.68 16
1051.76 18
1051.83 20
1051.90 22
1051.98 24
1052.05 25
1052.13 26
1052.20 27
1052.28 29
1052.35 30
1052.42 32
1052.50 33
1052.57 35
1052.65 35
1052.72 35
1052.79 33
1052.87 31
1052.94 28
1053.02 25
1053.09 21
1053.17 18
1053.24 16
1053.31 15
1053.39 14
1053.46 15
1053.54 15
1053.61 17
1053.69 18
1053.76 20
1053.83 22
1053.91 24
1053.98 26
1054.06 28
1054.13 31
1054.21 34
1054.28 36
1054.35 37
1054.43 37
1054.50 36
1054.58 34
1054.65 31
1054.73 28
1054.80 26
1054.88 26
1054.95 26
1055.02 27
1055.10 30
1055.17 32
1055.25 34
1055.32 36
1055.40 38
1055.47 40
1055.54 41
1055.62 41
1055.69 41
1055.77 40
1055.84 39
1055.92 37
1055.99 35
1056.06 33
1056.14 32
1056.21 31
1056.29 31
1056.36 30
1056.44 30
1056.51 31
1056.59 31
1056.66 31
1056.73 30
1056.81 30
1056.88 30
1056.96 30
1057.03 30
1057.11 30
1057.18 30
1057.25 30
1057.33 30
1057.40 30
1057.48 29
1057.55 27
1057.63 25
1057.70 22
1057.78 19
1057.85 17
1057.92 15
1058.00 13
1058.07 12
1058.15 10
1058.22 8
1058.30 6
1058.37 4
1058.45 3
1058.52 1
1058.59 1
1058.67 1
1058.74 2
1058.82 4
1058.89 5
1058.97 5
1059.04 6
1059.12 6
1059.19 6
1059.26 5
1059.34 5
1059.41 6
1059.49 6
1059.56 7
1059.64 7
1059.71 8
1059.79 9
1059.86 9
1059.94 9
1060.01 9
1060.08 7
1060.16 6
1060.23 5
1060.31 4
1060.38 3
1060.46 3
1060.53 3
1060.61 3
1060.68 3
1060.75 3
1060.83 2
1060.90 1
1060.98 0
1061.05 0
1061.13 0
1061.20 0
1061.28 0
1061.35 0
1061.43 0
1061.50 0
1061.57 1
1061.65 2
1061.72 2
1061.80 2
1061.87 2
1061.95 2
1062.02 3
1062.10 3
1062.17 5
1062.25 7
1062.32 9
1062.40 10
1062.47 11
1062.54 11
1062.62 10
1062.69 10
1062.77 9
1062.84 8
1062.92 9
1062.99 10
1063.07 11
1063.14 12
1063.22 14
1063.29 15
1063.37 16
1063.44 16
1063.51 17
1063.59 17
1063.66 18
1063.74 17
1063.81 16
1063.89 14
1063.96 11
1064.04 8
1064.11 5
1064.19 3
1064.26 3
1064.34 4
1064.41 7
1064.48 11
1064.56 15
1064.63 18
1064.71 20
1064.78 21
1064.86 21
1064.93 20
1065.01 19
1065.08 17
1065.16 17
1065.23 16
1065.31 16
1065.38 16
1065.46 16
1065.53 16
1065.61 17
1065.68 17
1065.75 17
1065.83 17
1065.90 18
1065.98 20
1066.05 22
1066.13 25
1066.20 27
1066.28 30
1066.35 32
1066.43 34
1066.50 35
1066.58 36
1066.65 36
1066.73 37
1066.80 38
1066.88 39
1066.95 39
1067.02 40
1067.10 39
1067.17 38
1067.25 36
1067.32 35
1067.40 33
1067.47 33
1067.55 33
1067.62 35
1067.70 37
1067.77 40
1067.85 43
1067.92 46
1068.00 48
1068.07 49
1068.15 50
1068.22 51
1068.30 51
1068.37 50
1068.45 49
1068.52 47
1068.60 46
1068.67 45
1068.74 45
1068.82 45
1068.89 46
1068.97 48
1069.04 50
1069.12 51
1069.19 53
1069.27 54
1069.34 55
1069.42 55
1069.49 54
1069.57 52
1069.64 50
1069.72 48
1069.79 45
1069.87 43
1069.94 41
1070.02 39
1070.09 38
1070.17 37
1070.24 37
1070.32 36
1070.39 36
1070.47 35
1070.54 34
1070.62 33
1070.69 32
1070.77 31
1070.84 31
1070.92 31
1070.99 31
1071.07 32
1071.14 33
1071.22 34
1071.29 36
1071.37 37
1071.44 38
1071.51 39
1071.59 39
1071.66 40
1071.74 40
1071.81 40
1071.89 40
1071.96 40
1072.04 41
1072.11 41
1072.19 42
1072.26 42
1072.34 42
1072.41 42
1072.49 42
1072.56 41
1072.64 40
1072.71 38
1072.79 37
1072.86 35
1072.94 34
1073.01 33
1073.09 32
1073.16 32
1073.24 32
1073.31 33
1073.39 33
1073.46 34
1073.54 33
1073.61 31
1073.69 27
1073.76 23
1073.84 19
1073.91 14
1073.99 11
1074.06 9
1074.14 8
1074.21 8
1074.29 8
1074.36 7
1074.44 7
1074.51 6
1074.59 5
1074.66 4
1074.74 3
1074.81 3
1074.89 3
1074.96 2
1075.04 2
1075.11 1
1075.19 1
1075.26 2
1075.34 3
1075.41 4
1075.49 7
1075.56 10
1075.64 12
1075.71 14
1075.79 15
1075.86 14
1075.94 14
1076.01 12
1076.09 10
1076.16 8
1076.24 6
1076.31 4
1076.39 2
1076.46 1
1076.54 1
1076.61 2
1076.69 3
1076.76 4
1076.84 5
1076.92 5
1076.99 5
1077.07 4
1077.14 2
1077.22 0
1077.29 0
1077.37 0
1077.44 0
1077.52 0
1077.59 0
1077.67 0
1077.74 0
1077.82 3
1077.89 6
1077.97 8
1078.04 9
1078.12 9
1078.19 10
1078.27 11
1078.34 12
1078.42 14
1078.49 16
1078.57 17
1078.64 18
1078.72 17
1078.79 16
1078.87 15
1078.94 13
1079.02 11
1079.09 10
1079.17 10
1079.24 11
1079.32 13
1079.39 16
1079.47 19
1079.55 22
1079.62 25
1079.70 26
1079.77 25
1079.85 24
1079.92 22
1080.00 21
1080.07 20
1080.15 21
1080.22 23
1080.30 27
1080.37 32
1080.45 37
1080.52 42
1080.60 45
1080.67 48
1080.75 49
1080.82 48
1080.90 46
1080.97 44
1081.05 41
1081.12 40
1081.20 41
1081.28 43
1081.35 46
1081.43 48
1081.50 50
1081.58 51
1081.65 51
1081.73 50
1081.80 47
1081.88 45
1081.95 43
1082.03 43
1082.10 42
1082.18 43
1082.25 44
1082.33 45
1082.40 47
1082.48 49
1082.55 51
1082.63 53
1082.71 55
1082.78 56
1082.86 57
1082.93 57
1083.01 56
1083.08 55
1083.16 54
1083.23 54
1083.31 54
1083.38 55
1083.46 57
1083.53 60
1083.61 63
1083.68 66
1083.76 69
1083.84 71
1083.91 72
1083.99 71
1084.06 70
1084.14 68
1084.21 67
1084.29 65
1084.36 65
1084.44 65
1084.51 66
1084.59 67
1084.66 68
1084.74 68
1084.81 68
1084.89 67
1084.97 66
1085.04 64
1085.12 61
1085.19 58
1085.27 54
1085.34 50
1085.42 46
1085.49 43
1085.57 40
1085.64 39
1085.72 39
1085.80 40
1085.87 42
1085.95 43
1086.02 44
1086.10 45
1086.17 45
1086.25 44
1086.32 43
1086.40 43
1086.47 43
1086.55 42
1086.62 41
1086.70 40
1086.78 38
1086.85 35
1086.93 31
1087.00 28
1087.08 26
1087.15 25
1087.23 24
1087.30 25
1087.38 25
1087.45 25
1087.53 25
1087.61 23
1087.68 21
1087.76 18
1087.83 17
1087.91 15
1087.98 15
1088.06 15
1088.13 16
1088.21 17
1088.28 18
1088.36 19
1088.44 20
1088.51 21
1088.59 23
1088.66 24
1088.74 25
1088.81 24
1088.89 22
1088.96 20
1089.04 16
1089.12 13
1089.19 9
1089.27 6
1089.34 3
1089.42 0
1089.49 0
1089.57 0
1089.64 0
1089.72 0
1089.80 0
1089.87 0
1089.95 0
1090.02 1
1090.10 2
1090.17 3
1090.25 3
1090.32 3
1090.40 3
1090.48 3
1090.55 2
1090.63 1
1090.70 1
1090.78 0
1090.85 0
1090.93 0
1091.00 0
1091.08 0
1091.16 1
1091.23 2
1091.31 3
1091.38 4
1091.46 6
1091.53 6
1091.61 7
1091.68 8
1091.76 9
1091.84 10
1091.91 11
1091.99 12
1092.06 11
1092.14 11
1092.21 10
1092.29 9
1092.37 9
1092.44 8
1092.52 8
1092.59 9
1092.67 10
1092.74 12
1092.82 13
1092.90 13
1092.97 14
1093.05 14
1093.12 13
1093.20 13
1093.27 14
1093.35 15
1093.42 17
1093.50 20
1093.58 24
1093.65 28
1093.73 32
1093.80 35
1093.88 38
1093.95 40
1094.03 42
1094.11 44
1094.18 44
1094.26 44
1094.33 44
1094.41 43
1094.48 42
1094.56 40
1094.64 37
1094.71 34
1094.79 31
1094.86 27
1094.94 24
1095.01 23
1095.09 22
1095.17 23
1095.24 26
1095.32 31
1095.39 36
1095.47 42
1095.54 47
1095.62 51
1095.70 55
1095.77 57
1095.85 59
1095.92 62
1096.00 64
1096.07 67
1096.15 69
1096.23 71
1096.30 71
1096.38 70
1096.45 67
1096.53 64
1096.61 60
1096.68 57
1096.76 54
1096.83 51
1096.91 49
1096.98 48
1097.06 48
1097.14 47
1097.21 45
1097.29 44
1097.36 43
1097.44 42
1097.51 42
1097.59 43
1097.67 44
1097.74 47
1097.82 49
1097.89 52
1097.97 53
1098.05 55
1098.12 56
1098.20 58
1098.27 61
1098.35 65
1098.42 70
1098.50 75
1098.58 80
1098.65 84
1098.73 88
1098.80 91
1098.88 93
1098.96 96
1099.03 99
1099.11 103
1099.18 106
1099.26 109
1099.34 110
1099.41 110
1099.49 110
1099.56 109
1099.64 109
1099.71 110
1099.79 113
1099.87 117
1099.94 122
1100.02 128
1100.09 134
1100.17 138
1100.25 140
1100.32 140
1100.40 138
1100.47 134
1100.55 128
1100.63 122
1100.70 116
1100.78 111
1100.85 108
1100.93 106
1101.01 105
1101.08 105
1101.16 106
1101.23 107
1101.31 108
1101.38 109
1101.46 109
1101.54 108
1101.61 106
1101.69 103
1101.76 98
1101.84 92
1101.92 86
1101.99 81
1102.07 76
1102.14 73
1102.22 73
1102.30 73
1102.37 75
1102.45 77
1102.52 79
1102.60 81
1102.68 81
1102.75 80
1102.83 78
1102.90 77
1102.98 75
1103.06 73
1103.13 72
1103.21 72
1103.28 72
1103.36 72
1103.44 73
1103.51 72
1103.59 71
1103.66 69
1103.74 66
1103.82 63
1103.89 59
1103.97 56
1104.04 53
1104.12 50
1104.20 46
1104.27 43
1104.35 38
1104.42 33
1104.50 28
1104.58 23
1104.65 19
1104.73 16
1104.81 15
1104.88 15
1104.96 16
1105.03 17
1105.11 18
1105.19 17
1105.26 16
1105.34 15
1105.41 14
1105.49 14
1105.57 15
1105.64 18
1105.72 21
1105.79 24
1105.87 26
1105.95 28
1106.02 27
1106.10 25
1106.17 21
1106.25 18
1106.33 14
1106.40 12
1106.48 11
1106.56 12
1106.63 15
1106.71 19
1106.78 23
1106.86 27
1106.94 31
1107.01 33
1107.09 35
1107.16 36
1107.24 36
1107.32 36
1107.39 35
1107.47 34
1107.55 32
1107.62 31
1107.70 31
1107.77 31
1107.85 31
1107.93 32
1108.00 33
1108.08 33
1108.15 33
1108.23 32
1108.31 31
1108.38 30
1108.46 28
1108.54 27
1108.61 26
1108.69 26
1108.76 27
1108.84 28
1108.92 31
1108.99 33
1109.07 36
1109.15 38
1109.22 39
1109.30 40
1109.37 40
1109.45 40
1109.53 40
1109.60 40
1109.68 42
1109.75 44
1109.83 46
1109.91 49
1109.98 52
1110.06 54
1110.14 56
1110.21 58
1110.29 59
1110.36 60
1110.44 61
1110.52 61
1110.59 61
1110.67 61
1110.75 60
1110.82 59
1110.90 59
1110.98 58
1111.05 57
1111.13 57
1111.20 58
1111.28 59
1111.36 60
1111.43 61
1111.51 62
1111.59 64
1111.66 65
1111.74 66
1111.81 67
1111.89 69
1111.97 70
1112.04 71
1112.12 72
1112.20 72
1112.27 72
1112.35 71
1112.42 70
1112.50 69
1112.58 69
1112.65 69
1112.73 71
1112.81 74
1112.88 77
1112.96 80
1113.04 82
1113.11 83
1113.19 83
1113.26 82
1113.34 81
1113.42 79
1113.49 77
1113.57 76
1113.65 73
1113.72 71
1113.80 68
1113.88 65
1113.95 63
1114.03 61
1114.10 60
1114.18 60
1114.26 61
1114.33 62
1114.41 64
1114.49 66
1114.56 68
1114.64 71
1114.72 74
1114.79 76
1114.87 79
1114.95 80
1115.02 81
1115.10 81
1115.17 80
1115.25 78
1115.33 77
1115.40 76
1115.48 76
1115.56 78
1115.63 80
1115.71 84
1115.79 87
1115.86 91
1115.94 94
1116.02 96
1116.09 97
1116.17 96
1116.24 95
1116.32 94
1116.40 92
1116.47 91
1116.55 91
1116.63 92
1116.70 94
1116.78 95
1116.86 97
1116.93 97
1117.01 96
1117.09 93
1117.16 90
1117.24 87
1117.32 84
1117.39 83
1117.47 84
1117.54 87
1117.62 90
1117.70 94
1117.77 98
1117.85 100
1117.93 102
1118.00 103
1118.08 103
1118.16 103
1118.23 104
1118.31 104
1118.39 106
1118.46 108
1118.54 110
1118.62 112
1118.69 114
1118.77 115
1118.85 116
1118.92 116
1119.00 116
1119.08 116
1119.15 116
1119.23 116
1119.30 116
1119.38 115
1119.46 114
1119.53 113
1119.61 111
1119.69 109
1119.76 108
1119.84 107
1119.92 106
1119.99 106
1120.07 105
1120.15 104
1120.22 102
1120.30 100
1120.38 98
1120.45 96
1120.53 94
1120.61 94
1120.68 94
1120.76 95
1120.84 96
1120.91 97
1120.99 97
1121.07 97
1121.14 95
1121.22 93
1121.30 91
1121.37 88
1121.45 87
1121.53 86
1121.60 85
1121.68 85
1121.76 86
1121.83 87
1121.91 87
1121.99 88
1122.06 89
1122.14 90
1122.22 92
1122.29 94
1122.37 98
1122.45 102
1122.52 108
1122.60 113
1122.68 119
1122.75 124
1122.83 127
1122.91 129
1122.98 129
1123.06 128
1123.14 126
1123.21 124
1123.29 121
1123.37 119
1123.44 117
1123.52 115
1123.60 113
1123.67 110
1123.75 107
1123.83 104
1123.90 102
1123.98 100
1124.06 98
1124.13 96
1124.21 94
1124.29 92
1124.36 89
1124.44 86
1124.52 84
1124.59 81
1124.67 79
1124.75 76
1124.82 74
1124.90 72
1124.98 71
1125.05 71
1125.13 71
1125.21 72
1125.28 73
1125.36 75
1125.44 76
1125.52 76
1125.59 76
1125.67 74
1125.75 72
1125.82 70
1125.90 67
1125.98 63
1126.05 59
1126.13 55
1126.21 50
1126.28 45
1126.36 41
1126.44 39
1126.51 38
1126.59 39
1126.67 41
1126.74 45
1126.82 48
1126.90 52
1126.97 54
1127.05 55
1127.13 55
1127.21 54
1127.28 53
1127.36 52
1127.44 50
1127.51 49
1127.59 48
1127.67 47
1127.74 46
1127.82 45
1127.90 42
1127.97 40
1128.05 36
1128.13 31
1128.20 26
1128.28 21
1128.36 16
1128.43 13
1128.51 11
1128.59 12
1128.67 14
1128.74 19
1128.82 24
1128.90 28
1128.97 32
1129.05 33
1129.13 32
1129.20 28
1129.28 24
1129.36 19
1129.43 16
1129.51 13
1129.59 13
1129.67 15
1129.74 17
1129.82 21
1129.90 25
1129.97 27
1130.05 29
1130.13 30
1130.20 30
1130.28 28
1130.36 26
1130.43 24
1130.51 22
1130.59 20
1130.67 18
1130.74 16
1130.82 14
1130.90 12
1130.97 10
1131.05 9
1131.13 9
1131.20 9
1131.28 9
1131.36 9
1131.43 9
1131.51 10
1131.59 10
1131.67 10
1131.74 9
1131.82 8
1131.90 7
1131.97 6
1132.05 5
1132.13 6
1132.20 7
1132.28 9
1132.36 12
1132.44 13
1132.51 14
1132.59 14
1132.67 12
1132.74 10
1132.82 8
1132.90 7
1132.97 6
1133.05 7
1133.13 7
1133.21 7
1133.28 7
1133.36 6
1133.44 5
1133.51 3
1133.59 1
1133.67 0
1133.75 0
1133.82 0
1133.90 0
1133.98 0
1134.05 0
1134.13 0
1134.21 0
1134.28 4
1134.36 7
1134.44 10
1134.52 13
1134.59 16
1134.67 20
1134.75 24
1134.82 28
1134.90 33
1134.98 37
1135.06 41
1135.13 44
1135.21 46
1135.29 47
1135.36 48
1135.44 49
1135.52 49
1135.60 50
1135.67 51
1135.75 52
1135.83 52
1135.90 50
1135.98 47
1136.06 44
1136.14 41
1136.21 38
1136.29 38
1136.37 40
1136.44 44
1136.52 51
1136.60 58
1136.68 66
1136.75 72
1136.83 78
1136.91 82
1136.98 84
1137.06 86
1137.14 87
1137.22 89
1137.29 91
1137.37 95
1137.45 101
1137.52 108
1137.60 116
1137.68 124
1137.76 131
1137.83 136
1137.91 140
1137.99 142
1138.06 143
1138.14 143
1138.22 144
1138.30 145
1138.37 146
1138.45 148
1138.53 149
1138.61 149
1138.68 148
1138.76 147
1138.84 147
1138.91 147
1138.99 150
1139.07 153
1139.15 158
1139.22 164
1139.30 168
1139.38 170
1139.45 170
1139.53 168
1139.61 165
1139.69 162
1139.76 160
1139.84 158
1139.92 158
1140.00 158
1140.07 158
1140.15 157
1140.23 155
1140.30 152
1140.38 148
1140.46 144
1140.54 140
1140.61 138
1140.69 137
1140.77 137
1140.85 140
1140.92 143
1141.00 146
1141.08 149
1141.15 151
1141.23 151
1141.31 148
1141.39 143
1141.46 137
1141.54 130
1141.62 124
1141.70 120
1141.77 117
1141.85 117
1141.93 119
1142.01 121
1142.08 124
1142.16 126
1142.24 127
1142.31 126
1142.39 125
1142.47 122
1142.55 119
1142.62 115
1142.70 110
1142.78 104
1142.86 98
1142.93 92
1143.01 87
1143.09 82
1143.17 79
1143.24 77
1143.32 77
1143.40 79
1143.48 81
1143.55 85
1143.63 89
1143.71 92
1143.78 95
1143.86 97
1143.94 98
1144.02 97
1144.09 94
1144.17 89
1144.25 83
1144.33 76
1144.40 69
1144.48 62
1144.56 55
1144.64 50
1144.71 45
1144.79 40
1144.87 36
1144.95 33
1145.02 31
1145.10 29
1145.18 28
1145.26 28
1145.33 29
1145.41 29
1145.49 30
1145.57 30
1145.64 30
1145.72 30
1145.80 30
1145.88 31
1145.95 31
1146.03 31
1146.11 31
1146.19 31
1146.26 31
1146.34 31
1146.42 31
1146.50 32
1146.57 34
1146.65 35
1146.73 34
1146.81 32
1146.88 28
1146.96 22
1147.04 16
1147.12 11
1147.19 8
1147.27 7
1147.35 7
1147.43 9
1147.50 10
1147.58 10
1147.66 8
1147.74 5
1147.81 2
1147.89 0
1147.97 0
1148.05 0
1148.12 0
1148.20 0
1148.28 1
1148.36 3
1148.43 5
1148.51 6
1148.59 6
1148.67 5
1148.74 4
1148.82 2
1148.90 0
1148.98 0
1149.05 0
1149.13 0
1149.21 0
1149.29 0
1149.36 0
1149.44 2
1149.52 5
1149.60 8
1149.67 9
1149.75 8
1149.83 7
1149.91 6
1149.99 5
1150.06 6
1150.14 7
1150.22 8
1150.30 9
1150.37 8
1150.45 6
1150.53 2
1150.61 0
1150.68 0
1150.76 0
1150.84 0
1150.92 0
1150.99 0
1151.07 0
1151.15 4
1151.23 11
1151.30 16
1151.38 21
1151.46 25
1151.54 29
1151.62 32
1151.69 35
1151.77 37
1151.85 38
1151.93 38
1152.00 38
1152.08 37
1152.16 36
1152.24 35
1152.31 34
1152.39 34
1152.47 34
1152.55 35
1152.63 36
1152.70 37
1152.78 37
1152.86 36
1152.94 35
1153.01 34
1153.09 34
1153.17 35
1153.25 38
1153.32 42
1153.40 48
1153.48 53
1153.56 58
1153.64 61
1153.71 64
1153.79 65
1153.87 64
1153.95 64
1154.02 63
1154.10 63
1154.18 65
1154.26 67
1154.34 71
1154.41 75
1154.49 80
1154.57 83
1154.65 86
1154.72 88
1154.80 89
1154.88 90
1154.96 91
1155.04 93
1155.11 96
1155.19 100
1155.27 103
1155.35 107
1155.42 110
1155.50 114
1155.58 118
1155.66 122
1155.74 126
1155.81 131
1155.89 136
1155.97 139
1156.05 142
1156.12 145
1156.20 147
1156.28 149
1156.36 151
1156.44 154
1156.51 157
1156.59 160
1156.67 163
1156.75 164
1156.82 164
1156.90 162
1156.98 157
1157.06 151
1157.14 144
1157.21 136
1157.29 128
1157.37 122
1157.45 116
1157.53 111
1157.60 106
1157.68 102
1157.76 97
1157.84 92
1157.91 87
1157.99 82
1158.07 78
1158.15 75
1158.23 73
1158.30 72
1158.38 72
1158.46 73
1158.54 74
1158.62 75
1158.69 77
1158.77 79
1158.85 81
1158.93 84
1159.01 87
1159.08 89
1159.16 90
1159.24 90
1159.32 90
1159.39 88
1159.47 85
1159.55 81
1159.63 77
1159.71 72
1159.78 66
1159.86 60
1159.94 53
1160.02 47
1160.10 42
1160.17 38
1160.25 35
1160.33 33
1160.41 31
1160.49 30
1160.56 29
1160.64 27
1160.72 25
1160.80 24
1160.88 23
1160.95 24
1161.03 25
1161.11 27
1161.19 29
1161.27 31
1161.34 33
1161.42 34
1161.50 36
1161.58 38
1161.66 40
1161.73 42
1161.81 45
1161.89 47
1161.97 47
1162.05 46
1162.12 43
1162.20 39
1162.28 34
1162.36 28
1162.44 23
1162.51 18
1162.59 13
1162.67 10
1162.75 7
1162.83 4
1162.90 2
1162.98 1
1163.06 0
1163.14 1
1163.22 2
1163.29 5
1163.37 8
1163.45 12
1163.53 15
1163.61 17
1163.68 18
1163.76 17
1163.84 15
1163.92 11
1164.00 7
1164.08 5
1164.15 3
1164.23 3
1164.31 5
1164.39 8
1164.47 12
1164.54 16
1164.62 19
1164.70 23
1164.78 26
1164.86 29
1164.93 32
1165.01 35
1165.09 37
1165.17 38
1165.25 38
1165.32 37
1165.40 34
1165.48 31
1165.56 27
1165.64 23
1165.72 19
1165.79 16
1165.87 15
1165.95 16
1166.03 18
1166.11 22
1166.18 26
1166.26 31
1166.34 35
1166.42 38
1166.50 41
1166.58 42
1166.65 43
1166.73 43
1166.81 42
1166.89 42
1166.97 40
1167.04 38
1167.12 34
1167.20 30
1167.28 26
1167.36 22
1167.44 18
1167.51 14
1167.59 11
1167.67 10
1167.75 10
1167.83 11
1167.90 13
1167.98 15
1168.06 18
1168.14 19
1168.22 20
1168.30 18
1168.37 16
1168.45 12
1168.53 7
1168.61 3
1168.69 0
1168.76 0
1168.84 0
1168.92 0
1169.00 0
1169.08 0
1169.16 0
1169.23 0
1169.31 0
1169.39 2
1169.47 4
1169.55 6
1169.63 9
1169.70 11
1169.78 13
1169.86 15
1169.94 16
1170.02 18
1170.10 19
1170.17 22
1170.25 25
1170.33 28
1170.41 31
1170.49 34
1170.56 35
1170.64 35
1170.72 32
1170.80 28
1170.88 22
1170.96 16
1171.03 10
1171.11 5
1171.19 3
1171.27 2
1171.35 4
1171.43 7
1171.50 12
1171.58 18
1171.66 23
1171.74 27
1171.82 28
1171.90 28
1171.97 27
1172.05 26
1172.13 24
1172.21 24
1172.29 25
1172.37 27
1172.44 29
1172.52 30
1172.60 31
1172.68 31
1172.76 30
1172.84 28
1172.92 26
1172.99 24
1173.07 22
1173.15 21
1173.23 20
1173.31 21
1173.39 22
1173.46 24
1173.54 26
1173.62 28
1173.70 29
1173.78 29
1173.86 28
1173.93 27
1174.01 27
1174.09 27
1174.17 29
1174.25 32
1174.33 34
1174.40 37
1174.48 39
1174.56 39
1174.64 39
1174.72 38
1174.80 36
1174.88 34
1174.95 32
1175.03 31
1175.11 30
1175.19 29
1175.27 30
1175.35 31
1175.42 33
1175.50 36
1175.58 40
1175.66 43
1175.74 46
1175.82 48
1175.90 50
1175.97 51
1176.05 52
1176.13 52
1176.21 52
1176.29 51
1176.37 50
1176.44 48
1176.52 45
1176.60 40
1176.68 35
1176.76 31
1176.84 26
1176.92 23
1176.99 22
1177.07 21
1177.15 21
1177.23 19
1177.31 16
1177.39 12
1177.47 6
1177.54 0
1177.62 0
1177.70 0
1177.78 0
1177.86 0
1177.94 1
1178.02 6
1178.09 10
1178.17 14
1178.25 16
1178.33 15
1178.41 13
1178.49 10
1178.57 5
1178.64 0
1178.72 0
1178.80 0
1178.88 0
1178.96 0
1179.04 0
1179.12 0
1179.19 0
1179.27 10
1179.35 20
1179.43 28
1179.51 33
1179.59 34
1179.67 32
1179.74 28
1179.82 22
1179.90 17
1179.98 12
1180.06 10
1180.14 9
1180.22 10
1180.29 12
1180.37 15
1180.45 18
1180.53 22
1180.61 24
1180.69 27
1180.77 28
1180.84 29
1180.92 29
1181.00 28
1181.08 26
1181.16 24
1181.24 22
1181.32 21
1181.40 20
1181.47 20
1181.55 21
1181.63 23
1181.71 26
1181.79 28
1181.87 30
1181.95 32
1182.02 32
1182.10 32
1182.18 30
1182.26 28
1182.34 25
1182.42 21
1182.50 17
1182.58 12
1182.65 6
1182.73 0
1182.81 0
1182.89 0
1182.97 0
1183.05 0
1183.13 0
1183.21 0
1183.28 0
1183.36 8
1183.44 14
1183.52 18
1183.60 20
1183.68 20
1183.76 18
1183.83 16
1183.91 14
1183.99 12
1184.07 11
1184.15 9
1184.23 7
1184.31 5
1184.39 3
1184.47 1
1184.54 0
1184.62 1
1184.70 3
1184.78 7
1184.86 11
1184.94 15
1185.02 18
1185.10 19
1185.17 20
1185.25 19
1185.33 18
1185.41 17
1185.49 16
1185.57 16
1185.65 17
1185.73 19
1185.80 22
1185.88 25
1185.96 28
1186.04 32
1186.12 37
1186.20 41
1186.28 44
1186.36 48
1186.43 51
1186.51 54
1186.59 56
1186.67 57
1186.75 57
1186.83 57
1186.91 55
1186.99 54
1187.07 52
1187.14 49
1187.22 45
1187.30 40
1187.38 34
1187.46 27
1187.54 21
1187.62 16
1187.70 14
1187.78 13
1187.85 14
1187.93 16
1188.01 18
1188.09 20
1188.17 22
1188.25 23
1188.33 24
1188.41 26
1188.49 28
1188.56 30
1188.64 33
1188.72 36
1188.80 38
1188.88 40
1188.96 41
1189.04 40
1189.12 39
1189.20 36
1189.27 33
1189.35 31
1189.43 30
1189.51 32
1189.59 36
1189.67 42
1189.75 49
1189.83 55
1189.91 59
1189.98 59
1190.06 56
1190.14 51
1190.22 45
1190.30 41
1190.38 40
1190.46 42
1190.54 46
1190.62 51
1190.70 56
1190.77 59
1190.85 60
1190.93 57
1191.01 53
1191.09 47
1191.17 42
1191.25 37
1191.33 34
1191.41 33
1191.49 34
1191.56 38
1191.64 43
1191.72 48
1191.80 52
1191.88 55
1191.96 56
1192.04 54
1192.12 51
1192.20 47
1192.28 42
1192.35 38
1192.43 35
1192.51 33
1192.59 32
1192.67 31
1192.75 29
1192.83 26
1192.91 23
1192.99 20
1193.07 18
1193.14 17
1193.22 16
1193.30 15
1193.38 14
1193.46 13
1193.54 12
1193.62 11
1193.70 11
1193.78 12
1193.86 14
1193.94 15
1194.01 15
1194.09 13
1194.17 10
1194.25 5
1194.33 0
1194.41 0
1194.49 0
1194.57 0
1194.65 1
1194.73 6
1194.81 12
1194.88 16
1194.96 20
1195.04 23
1195.12 27
1195.20 32
1195.28 36
1195.36 41
1195.44 44
1195.52 46
1195.60 46
1195.68 45
1195.76 42
1195.83 39
1195.91 37
1195.99 35
1196.07 32
1196.15 28
1196.23 23
1196.31 17
1196.39 11
1196.47 3
1196.55 0
1196.63 0
1196.70 0
1196.78 0
1196.86 0
1196.94 0
1197.02 0
1197.10 0
1197.18 1
1197.26 8
1197.34 17
1197.42 25
1197.50 34
1197.58 41
1197.66 45
1197.73 48
1197.81 47
1197.89 45
1197.97 40
1198.05 36
1198.13 32
1198.21 29
1198.29 29
1198.37 31
1198.45 34
1198.53 36
1198.61 38
1198.68 37
1198.76 34
1198.84 29
1198.92 24
1199.00 20
1199.08 19
1199.16 20
1199.24 25
1199.32 33
1199.40 41
1199.48 50
1199.56 59
1199.64 65
1199.72 70
1199.79 73
1199.87 74
1199.95 73
1200.03 72
1200.11 69
1200.19 67
1200.27 66
1200.35 64
1200.43 63
1200.51 62
1200.59 60
1200.67 57
1200.75 52
1200.83 48
1200.90 44
1200.98 43
1201.06 43
1201.14 45
1201.22 49
1201.30 55
1201.38 60
1201.46 65
1201.54 69
1201.62 71
1201.70 72
1201.78 73
1201.86 72
1201.94 70
1202.02 68
1202.09 65
1202.17 61
1202.25 57
1202.33 53
1202.41 48
1202.49 45
1202.57 45
1202.65 46
1202.73 48
1202.81 52
1202.89 56
1202.97 59
1203.05 60
1203.13 59
1203.21 57
1203.29 53
1203.36 50
1203.44 47
1203.52 45
1203.60 43
1203.68 40
1203.76 36
1203.84 32
1203.92 28
1204.00 25
1204.08 25
1204.16 27
1204.24 32
1204.32 38
1204.40 44
1204.48 48
1204.56 50
1204.63 50
1204.71 49
1204.79 46
1204.87 44
1204.95 42
1205.03 41
1205.11 41
1205.19 41
1205.27 39
1205.35 36
1205.43 32
1205.51 27
1205.59 23
1205.67 20
1205.75 20
1205.83 24
1205.91 29
1205.99 36
1206.07 43
1206.14 48
1206.22 51
1206.30 52
1206.38 51
1206.46 49
1206.54 47
1206.62 47
1206.70 49
1206.78 51
1206.86 54
1206.94 56
1207.02 56
1207.10 54
1207.18 50
1207.26 44
1207.34 37
1207.42 29
1207.50 21
1207.58 15
1207.66 10
1207.73 6
1207.81 3
1207.89 2
1207.97 1
1208.05 1
1208.13 2
1208.21 3
1208.29 4
1208.37 5
1208.45 4
1208.53 3
1208.61 0
1208.69 0
1208.77 0
1208.85 0
1208.93 0
1209.01 0
1209.09 2
1209.17 8
1209.25 16
1209.33 22
1209.41 28
1209.49 31
1209.56 32
1209.64 31
1209.72 28
1209.80 24
1209.88 20
1209.96 17
1210.04 14
1210.12 13
1210.20 14
1210.28 17
1210.36 23
1210.44 30
1210.52 36
1210.60 42
1210.68 45
1210.76 44
1210.84 39
1210.92 32
1211.00 23
1211.08 14
1211.16 8
1211.24 5
1211.32 7
1211.40 12
1211.48 19
1211.56 27
1211.64 35
1211.71 41
1211.79 43
1211.87 42
1211.95 38
1212.03 32
1212.11 26
1212.19 21
1212.27 17
1212.35 16
1212.43 18
1212.51 22
1212.59 27
1212.67 33
1212.75 38
1212.83 43
1212.91 48
1212.99 52
1213.07 57
1213.15 63
1213.23 68
1213.31 75
1213.39 81
1213.47 87
1213.55 92
1213.63 98
1213.71 103
1213.79 108
1213.87 113
1213.95 117
1214.03 120
1214.11 121
1214.19 120
1214.27 117
1214.35 113
1214.42 107
1214.50 101
1214.58 95
1214.66 89
1214.74 84
1214.82 81
1214.90 77
1214.98 75
1215.06 73
1215.14 73
1215.22 73
1215.30 75
1215.38 78
1215.46 80
1215.54 83
1215.62 84
1215.70 83
1215.78 82
1215.86 81
1215.94 81
1216.02 82
1216.10 85
1216.18 90
1216.26 95
1216.34 100
1216.42 102
1216.50 100
1216.58 95
1216.66 87
1216.74 77
1216.82 67
1216.90 58
1216.98 53
1217.06 52
1217.14 55
1217.22 60
1217.30 68
1217.38 75
1217.46 80
1217.54 83
1217.62 84
1217.70 82
1217.78 79
1217.86 74
1217.94 69
1218.02 64
1218.10 60
1218.18 56
1218.26 54
1218.34 53
1218.42 53
1218.50 54
1218.58 55
1218.66 56
1218.74 56
1218.82 55
1218.90 55
1218.98 55
1219.06 57
1219.14 60
1219.21 65
1219.29 70
1219.37 74
1219.45 76
1219.53 76
1219.61 74
1219.69 71
1219.77 68
1219.85 64
1219.93 59
1220.01 54
1220.09 46
1220.17 38
1220.25 28
1220.33 19
1220.41 11
1220.49 7
1220.57 6
1220.65 7
1220.73 10
1220.81 14
1220.89 17
1220.97 19
1221.05 19
1221.13 19
1221.21 18
1221.29 17
1221.37 17
1221.45 17
1221.53 19
1221.61 21
1221.69 23
1221.77 27
1221.85 29
1221.93 31
1222.01 32
1222.09 31
1222.17 28
1222.25 24
1222.33 22
1222.41 20
1222.49 21
1222.57 25
1222.65 31
1222.73 39
1222.81 45
1222.89 49
1222.97 50
1223.05 48
1223.13 43
1223.21 36
1223.29 30
1223.37 24
1223.45 20
1223.53 17
1223.61 14
1223.69 10
1223.77 5
1223.85 0
1223.93 0
1224.01 0
1224.09 0
1224.17 0
1224.25 0
1224.33 0
1224.41 0
1224.49 3
1224.57 8
1224.66 11
1224.74 13
1224.82 14
1224.90 13
1224.98 12
1225.06 11
1225.14 10
1225.22 10
1225.30 11
1225.38 14
1225.46 17
1225.54 21
1225.62 24
1225.70 27
1225.78 29
1225.86 29
1225.94 29
1226.02 26
1226.10 22
1226.18 18
1226.26 13
1226.34 7
1226.42 2
1226.50 0
1226.58 0
1226.66 0
1226.74 0
1226.82 0
1226.90 0
1226.98 0
1227.06 5
1227.14 12
1227.22 18
1227.30 24
1227.38 28
1227.46 31
1227.54 32
1227.62 33
1227.70 35
1227.78 36
1227.86 39
1227.94 42
1228.02 45
1228.10 48
1228.18 50
1228.26 51
1228.34 50
1228.42 48
1228.50 45
1228.58 43
1228.66 41
1228.74 41
1228.82 42
1228.90 45
1228.98 48
1229.06 51
1229.14 54
1229.22 55
1229.30 54
1229.38 52
1229.47 48
1229.55 42
1229.63 36
1229.71 31
1229.79 27
1229.87 25
1229.95 27
1230.03 31
1230.11 37
1230.19 45
1230.27 52
1230.35 59
1230.43 64
1230.51 67
1230.59 69
1230.67 71
1230.75 73
1230.83 77
1230.91 83
1230.99 92
1231.07 104
1231.15 118
1231.23 132
1231.31 146
1231.39 156
1231.47 164
1231.55 168
1231.63 168
1231.71 166
1231.79 164
1231.87 161
1231.95 161
1232.03 164
1232.11 168
1232.20 173
1232.28 176
1232.36 178
1232.44 176
1232.52 170
1232.60 162
1232.68 153
1232.76 145
1232.84 140
1232.92 139
1233.00 140
1233.08 143
1233.16 147
1233.24 149
1233.32 150
1233.40 150
1233.48 149
1233.56 149
1233.64 149
1233.72 149
1233.80 150
1233.88 150
1233.96 149
1234.04 147
1234.12 142
1234.20 135
1234.28 127
1234.37 117
1234.45 105
1234.53 92
1234.61 79
1234.69 65
1234.77 52
1234.85 41
1234.93 31
1235.01 24
1235.09 19
1235.17 18
1235.25 19
1235.33 22
1235.41 25
1235.49 27
1235.57 27
1235.65 23
1235.73 16
1235.81 7
1235.89 0
1235.97 0
1236.05 0
1236.13 0
1236.22 0
1236.30 0
1236.38 0
1236.46 0
1236.54 5
1236.62 15
1236.70 24
1236.78 32
1236.86 38
1236.94 42
1237.02 45
1237.10 48
1237.18 50
1237.26 53
1237.34 57
1237.42 62
1237.50 68
1237.58 74
1237.66 80
1237.74 85
1237.83 90
1237.91 94
1237.99 98
1238.07 99
1238.15 98
1238.23 96
1238.31 93
1238.39 89
1238.47 85
1238.55 82
1238.63 80
1238.71 79
1238.79 78
1238.87 78
1238.95 76
1239.03 74
1239.11 72
1239.19 70
1239.27 67
1239.36 66
1239.44 64
1239.52 62
1239.60 58
1239.68 52
1239.76 44
1239.84 34
1239.92 24
1240.00 13
1240.08 4
1240.16 0
1240.24 0
1240.32 0
1240.40 3
1240.48 9
1240.56 16
1240.64 23
1240.73 29
1240.81 33
1240.89 36
1240.97 37
1241.05 37
1241.13 37
1241.21 37
1241.29 37
1241.37 39
1241.45 41
1241.53 43
1241.61 45
1241.69 47
1241.77 48
1241.85 49
1241.93 49
1242.02 50
1242.10 52
1242.18 55
1242.26 59
1242.34 62
1242.42 66
1242.50 68
1242.58 70
1242.66 70
1242.74 70
1242.82 69
1242.90 67
1242.98 65
1243.06 62
1243.15 58
1243.23 53
1243.31 48
1243.39 43
1243.47 37
1243.55 33
1243.63 29
1243.71 27
1243.79 26
1243.87 26
1243.95 28
1244.03 32
1244.11 38
1244.19 45
1244.28 53
1244.36 61
1244.44 69
1244.52 77
1244.60 84
1244.68 92
1244.76 100
1244.84 108
1244.92 116
1245.00 123
1245.08 128
1245.16 131
1245.24 132
1245.32 130
1245.41 127
1245.49 124
1245.57 122
1245.65 123
1245.73 125
1245.81 131
1245.89 137
1245.97 143
1246.05 147
1246.13 149
1246.21 146
1246.29 140
1246.37 132
1246.46 122
1246.54 113
1246.62 105
1246.70 98
1246.78 91
1246.86 85
1246.94 79
1247.02 70
1247.10 60
1247.18 48
1247.26 35
1247.34 23
1247.43 12
1247.51 5
1247.59 2
1247.67 3
1247.75 7
1247.83 13
1247.91 21
1247.99 28
1248.07 35
1248.15 42
1248.23 49
1248.31 54
1248.40 59
1248.48 62
1248.56 63
1248.64 62
1248.72 59
1248.80 56
1248.88 52
1248.96 50
1249.04 49
1249.12 51
1249.20 55
1249.29 60
1249.37 66
1249.45 71
1249.53 76
1249.61 78
1249.69 78
1249.77 73
1249.85 65
1249.93 55
1250.01 43
1250.09 31
1250.18 22
1250.26 16
1250.34 13
1250.42 14
1250.50 16
1250.58 19
1250.66 22
1250.74 23
1250.82 23
1250.90 20
1250.98 17
1251.07 12
1251.15 7
1251.23 3
1251.31 0
1251.39 0
1251.47 0
1251.55 0
1251.63 0
1251.71 0
1251.79 0
1251.88 0
1251.96 0
1252.04 0
1252.12 0
1252.20 3
1252.28 8
1252.36 14
1252.44 20
1252.52 27
1252.60 32
1252.69 37
1252.77 40
1252.85 42
1252.93 44
1253.01 45
1253.09 46
1253.17 48
1253.25 50
1253.33 54
1253.41 58
1253.50 60
1253.58 62
1253.66 61
1253.74 58
1253.82 54
1253.90 48
1253.98 42
1254.06 37
1254.14 33
1254.22 29
1254.31 26
1254.39 22
1254.47 19
1254.55 17
1254.63 17
1254.71 22
1254.79 31
1254.87 45
1254.95 61
1255.04 79
1255.12 96
1255.20 111
1255.28 122
1255.36 129
1255.44 134
1255.52 137
1255.60 138
1255.68 137
1255.77 133
1255.85 127
1255.93 119
1256.01 110
1256.09 100
1256.17 92
1256.25 86
1256.33 81
1256.41 77
1256.50 74
1256.58 70
1256.66 66
1256.74 61
1256.82 56
1256.90 53
1256.98 51
1257.06 52
1257.14 54
1257.23 59
1257.31 64
1257.39 69
1257.47 74
1257.55 77
1257.63 80
1257.71 81
1257.79 83
1257.87 84
1257.96 87
1258.04 90
1258.12 94
1258.20 98
1258.28 101
1258.36 102
1258.44 100
1258.52 96
1258.61 90
1258.69 84
1258.77 79
1258.85 76
1258.93 76
1259.01 79
1259.09 84
1259.17 92
1259.25 100
1259.34 108
1259.42 115
1259.50 121
1259.58 125
1259.66 129
1259.74 131
1259.82 133
1259.90 133
1259.99 133
1260.07 134
1260.15 133
1260.23 133
1260.31 133
1260.39 134
1260.47 136
1260.55 138
1260.64 141
1260.72 144
1260.80 146
1260.88 148
1260.96 149
1261.04 149
1261.12 147
1261.20 144
1261.29 139
1261.37 134
1261.45 127
1261.53 121
1261.61 116
1261.69 112
1261.77 109
1261.86 108
1261.94 108
1262.02 110
1262.10 112
1262.18 115
1262.26 118
1262.34 120
1262.42 122
1262.51 122
1262.59 121
1262.67 118
1262.75 113
1262.83 108
1262.91 103
1262.99 99
1263.07 96
1263.16 95
1263.24 96
1263.32 97
1263.40 98
1263.48 97
1263.56 95
1263.64 94
1263.73 93
1263.81 94
1263.89 97
1263.97 102
1264.05 108
1264.13 113
1264.21 117
1264.30 119
1264.38 119
1264.46 118
1264.54 117
1264.62 115
1264.70 114
1264.78 114
1264.87 113
1264.95 112
1265.03 110
1265.11 107
1265.19 104
1265.27 101
1265.35 100
1265.43 99
1265.52 99
1265.60 100
1265.68 100
1265.76 99
1265.84 98
1265.92 95
1266.00 91
1266.09 87
1266.17 81
1266.25 76
1266.33 69
1266.41 63
1266.49 56
1266.57 49
1266.66 43
1266.74 36
1266.82 30
1266.90 24
1266.98 17
1267.06 9
1267.15 0
1267.23 0
1267.31 0
1267.39 0
1267.47 0
1267.55 0
1267.63 0
1267.72 0
1267.80 7
1267.88 13
1267.96 16
1268.04 16
1268.12 12
1268.20 7
1268.29 1
1268.37 0
1268.45 0
1268.53 0
1268.61 4
1268.69 13
1268.78 24
1268.86 36
1268.94 49
1269.02 61
1269.10 70
1269.18 77
1269.26 81
1269.35 81
1269.43 77
1269.51 70
1269.59 62
1269.67 53
1269.75 46
1269.84 42
1269.92 40
1270.00 42
1270.08 46
1270.16 52
1270.24 59
1270.32 65
1270.41 70
1270.49 75
1270.57 79
1270.65 82
1270.73 83
1270.81 84
1270.90 85
1270.98 86
1271.06 86
1271.14 85
1271.22 82
1271.30 78
1271.39 73
1271.47 65
1271.55 56
1271.63 47
1271.71 38
1271.79 30
1271.87 23
1271.96 18
1272.04 15
1272.12 14
1272.20 16
1272.28 19
1272.36 22
1272.45 27
1272.53 32
1272.61 37
1272.69 43
1272.77 48
1272.85 54
1272.94 61
1273.02 67
1273.10 72
1273.18 76
1273.26 79
1273.34 80
1273.43 80
1273.51 78
1273.59 77
1273.67 76
1273.75 75
1273.83 76
1273.92 77
1274.00 81
1274.08 84
1274.16 88
1274.24 90
1274.32 90
1274.41 88
1274.49 86
1274.57 83
1274.65 81
1274.73 83
1274.81 89
1274.90 98
1274.98 110
1275.06 122
1275.14 132
1275.22 139
1275.31 142
1275.39 141
1275.47 139
1275.55 135
1275.63 131
1275.71 128
1275.80 126
1275.88 127
1275.96 130
1276.04 135
1276.12 142
1276.20 148
1276.29 153
1276.37 156
1276.45 155
1276.53 150
1276.61 141
1276.69 128
1276.78 114
1276.86 100
1276.94 87
1277.02 77
1277.10 70
1277.19 64
1277.27 59
1277.35 54
1277.43 50
1277.51 45
1277.59 42
1277.68 39
1277.76 39
1277.84 40
1277.92 43
1278.00 48
1278.09 54
1278.17 61
1278.25 68
1278.33 75
1278.41 82
1278.49 89
1278.58 95
1278.66 101
1278.74 106
1278.82 110
1278.90 113
1278.99 115
1279.07 114
1279.15 111
1279.23 105
1279.31 98
1279.39 90
1279.48 83
1279.56 81
1279.64 83
1279.72 90
1279.80 102
1279.89 117
1279.97 133
1280.05 147
1280.13 158
1280.21 163
1280.30 163
1280.38 158
1280.46 151
1280.54 142
1280.62 133
1280.71 126
1280.79 119
1280.87 114
1280.95 110
1281.03 107
1281.11 102
1281.20 98
1281.28 92
1281.36 84
1281.44 75
1281.52 66
1281.61 56
1281.69 47
1281.77 40
1281.85 35
1281.93 32
1282.02 31
1282.10 30
1282.18 29
1282.26 26
1282.34 21
1282.43 15
1282.51 8
1282.59 3
1282.67 1
1282.75 1
1282.84 5
1282.92 10
1283.00 15
1283.08 19
1283.16 21
1283.25 19
1283.33 15
1283.41 7
1283.49 0
1283.57 0
1283.66 0
1283.74 0
1283.82 0
1283.90 0
1283.98 0
1284.07 0
1284.15 3
1284.23 11
1284.31 19
1284.39 27
1284.48 36
1284.56 45
1284.64 52
1284.72 56
1284.80 58
1284.89 58
1284.97 57
1285.05 57
1285.13 58
1285.21 61
1285.30 67
1285.38 74
1285.46 80
1285.54 84
1285.62 85
1285.71 82
1285.79 76
1285.87 69
1285.95 61
1286.03 56
1286.12 53
1286.20 53
1286.28 55
1286.36 57
1286.44 60
1286.53 60
1286.61 59
1286.69 56
1286.77 53
1286.86 51
1286.94 49
1287.02 49
1287.10 49
1287.18 50
1287.27 50
1287.35 49
1287.43 47
1287.51 45
1287.59 42
1287.68 40
1287.76 38
1287.84 39
1287.92 41
1288.01 46
1288.09 56
1288.17 69
1288.25 88
1288.33 110
1288.42 134
1288.50 157
1288.58 178
1288.66 196
1288.74 208
1288.83 216
1288.91 220
1288.99 220
1289.07 219
1289.16 215
1289.24 210
1289.32 205
1289.40 199
1289.48 193
1289.57 189
1289.65 186
1289.73 185
1289.81 184
1289.89 185
1289.98 185
1290.06 185
1290.14 185
1290.22 184
1290.31 182
1290.39 177
1290.47 169
1290.55 156
1290.63 139
1290.72 120
1290.80 100
1290.88 83
1290.96 71
1291.05 66
1291.13 66
1291.21 71
1291.29 79
1291.37 88
1291.46 95
1291.54 101
1291.62 104
1291.70 106
1291.79 108
1291.87 109
1291.95 112
1292.03 114
1292.12 117
1292.20 120
1292.28 124
1292.36 127
1292.44 129
1292.53 130
1292.61 130
1292.69 128
1292.77 126
1292.86 125
1292.94 124
1293.02 125
1293.10 128
1293.18 133
1293.27 139
1293.35 144
1293.43 149
1293.51 152
1293.60 153
1293.68 153
1293.76 152
1293.84 151
1293.93 151
1294.01 153
1294.09 155
1294.17 158
1294.26 161
1294.34 163
1294.42 164
1294.50 164
1294.58 163
1294.67 164
1294.75 166
1294.83 169
1294.91 172
1295.00 173
1295.08 170
1295.16 163
1295.24 152
1295.33 138
1295.41 122
1295.49 108
1295.57 96
1295.66 89
1295.74 85
1295.82 83
1295.90 82
1295.98 82
1296.07 81
1296.15 80
1296.23 78
1296.31 77
1296.40 76
1296.48 75
1296.56 73
1296.64 70
1296.73 65
1296.81 60
1296.89 54
1296.97 47
1297.06 41
1297.14 36
1297.22 30
1297.30 24
1297.39 18
1297.47 11
1297.55 5
1297.63 0
1297.72 0
1297.80 0
1297.88 0
1297.96 0
1298.05 0
1298.13 0
1298.21 0
1298.29 0
1298.38 0
1298.46 5
1298.54 12
1298.62 22
1298.71 33
1298.79 43
1298.87 52
1298.95 60
1299.04 66
1299.12 70
1299.20 72
1299.28 73
1299.36 72
1299.45 68
1299.53 62
1299.61 54
1299.70 43
1299.78 30
1299.86 18
1299.94 8
1300.03 1
1300.11 0
1300.19 0
1300.27 1
1300.36 7
1300.44 14
1300.52 21
1300.60 25
1300.69 27
1300.77 27
1300.85 25
1300.93 22
1301.02 18
1301.10 15
1301.18 13
1301.26 11
1301.35 9
1301.43 8
1301.51 9
1301.59 13
1301.68 21
1301.76 34
1301.84 51
1301.92 71
1302.01 91
1302.09 108
1302.17 120
1302.25 126
1302.34 126
1302.42 119
1302.50 108
1302.58 96
1302.67 84
1302.75 74
1302.83 66
1302.91 59
1303.00 54
1303.08 50
1303.16 45
1303.25 40
1303.33 35
1303.41 31
1303.49 29
1303.58 30
1303.66 33
1303.74 40
1303.82 50
1303.91 62
1303.99 74
1304.07 86
1304.15 98
1304.24 108
1304.32 117
1304.40 126
1304.49 135
1304.57 145
1304.65 155
1304.73 163
1304.82 169
1304.90 171
1304.98 169
1305.06 165
1305.15 158
1305.23 150
1305.31 144
1305.39 138
1305.48 134
1305.56 129
1305.64 124
1305.73 119
1305.81 116
1305.89 114
1305.97 114
1306.06 118
1306.14 124
1306.22 132
1306.30 138
1306.39 142
1306.47 142
1306.55 138
1306.64 132
1306.72 124
1306.80 118
1306.88 116
1306.97 118
1307.05 124
1307.13 133
1307.21 142
1307.30 149
1307.38 152
1307.46 150
1307.55 141
1307.63 127
1307.71 109
1307.79 90
1307.88 72
1307.96 57
1308.04 48
1308.12 47
1308.21 52
1308.29 61
1308.37 74
1308.46 85
1308.54 93
1308.62 97
1308.70 96
1308.79 91
1308.87 84
1308.95 76
1309.04 68
1309.12 61
1309.20 55
1309.28 50
1309.37 45
1309.45 41
1309.53 37
1309.62 32
1309.70 26
1309.78 20
1309.86 14
1309.95 8
1310.03 3
1310.11 0
1310.19 0
1310.28 1
1310.36 5
1310.44 11
1310.53 19
1310.61 27
1310.69 36
1310.77 45
1310.86 53
1310.94 60
1311.02 64
1311.11 66
1311.19 65
1311.27 61
1311.36 54
1311.44 46
1311.52 38
1311.60 31
1311.69 25
1311.77 22
1311.85 21
1311.94 22
1312.02 23
1312.10 25
1312.18 27
1312.27 29
1312.35 30
1312.43 32
1312.52 34
1312.60 37
1312.68 39
1312.76 42
1312.85 44
1312.93 46
1313.01 47
1313.10 48
1313.18 49
1313.26 49
1313.34 48
1313.43 46
1313.51 44
1313.59 40
1313.68 36
1313.76 32
1313.84 27
1313.93 23
1314.01 18
1314.09 15
1314.17 12
1314.26 9
1314.34 7
1314.42 6
1314.51 6
1314.59 7
1314.67 7
1314.76 6
1314.84 5
1314.92 3
1315.00 0
1315.09 0
1315.17 0
1315.25 0
1315.34 0
1315.42 0
1315.50 1
1315.59 13
1315.67 27
1315.75 40
1315.83 51
1315.92 59
1316.00 62
1316.08 61
1316.17 59
1316.25 55
1316.33 52
1316.42 49
1316.50 48
1316.58 49
1316.66 50
1316.75 51
1316.83 52
1316.91 54
1317.00 56
1317.08 60
1317.16 64
1317.25 69
1317.33 75
1317.41 82
1317.50 90
1317.58 97
1317.66 105
1317.74 113
1317.83 121
1317.91 127
1317.99 130
1318.08 131
1318.16 129
1318.24 122
1318.33 114
1318.41 103
1318.49 94
1318.58 86
1318.66 80
1318.74 79
1318.82 80
1318.91 84
1318.99 90
1319.07 96
1319.16 102
1319.24 107
1319.32 112
1319.41 115
1319.49 116
1319.57 116
1319.66 115
1319.74 112
1319.82 108
1319.91 103
1319.99 99
1320.07 96
1320.15 97
1320.24 101
1320.32 108
1320.40 116
1320.49 124
1320.57 131
1320.65 135
1320.74 136
1320.82 135
1320.90 132
1320.99 129
1321.07 125
1321.15 122
1321.24 119
1321.32 115
1321.40 111
1321.49 107
1321.57 103
1321.65 99
1321.74 96
1321.82 94
1321.90 94
1321.99 95
1322.07 100
1322.15 108
1322.23 118
1322.32 131
1322.40 145
1322.48 159
1322.57 172
1322.65 182
1322.73 190
1322.82 195
1322.90 200
1322.98 204
1323.07 207
1323.15 208
1323.23 206
1323.32 201
1323.40 195
1323.48 187
1323.57 181
1323.65 178
1323.73 179
1323.82 184
1323.90 192
1323.98 201
1324.07 208
1324.15 212
1324.23 213
1324.32 212
1324.40 209
1324.48 206
1324.57 203
1324.65 201
1324.73 200
1324.82 198
1324.90 195
1324.98 190
1325.07 183
1325.15 175
1325.23 168
1325.32 161
1325.40 157
1325.48 156
1325.57 158
1325.65 162
1325.73 168
1325.82 175
1325.90 181
1325.98 185
1326.07 186
1326.15 184
1326.23 177
1326.32 167
1326.40 153
1326.48 136
1326.57 119
1326.65 102
1326.73 87
1326.82 76
1326.90 69
1326.98 67
1327.07 69
1327.15 74
1327.23 82
1327.32 89
1327.40 96
1327.48 101
1327.57 105
1327.65 107
1327.73 108
1327.82 107
1327.90 107
1327.98 106
1328.07 105
1328.15 104
1328.23 101
1328.32 98
1328.40 95
1328.48 91
1328.57 86
1328.65 81
1328.73 78
1328.82 78
1328.90 81
1328.98 86
1329.07 93
1329.15 98
1329.23 101
1329.32 99
1329.40 93
1329.49 82
1329.57 69
1329.65 57
1329.74 47
1329.82 42
1329.90 41
1329.99 44
1330.07 50
1330.15 57
1330.24 64
1330.32 70
1330.40 75
1330.49 81
1330.57 87
1330.65 94
1330.74 100
1330.82 104
1330.90 106
1330.99 104
1331.07 97
1331.15 87
1331.24 75
1331.32 62
1331.41 51
1331.49 43
1331.57 39
1331.66 38
1331.74 42
1331.82 48
1331.91 55
1331.99 62
1332.07 67
1332.16 70
1332.24 70
1332.32 68
1332.41 63
1332.49 57
1332.57 50
1332.66 43
1332.74 37
1332.83 33
1332.91 30
1332.99 30
1333.08 31
1333.16 34
1333.24 38
1333.33 42
1333.41 45
1333.49 48
1333.58 50
1333.66 51
1333.74 51
1333.83 52
1333.91 53
1334.00 54
1334.08 57
1334.16 61
1334.25 65
1334.33 71
1334.41 77
1334.50 83
1334.58 89
1334.66 94
1334.75 96
1334.83 96
1334.91 93
1335.00 88
1335.08 82
1335.17 76
1335.25 70
1335.33 66
1335.42 63
1335.50 61
1335.58 59
1335.67 56
1335.75 54
1335.83 52
1335.92 51
1336.00 52
1336.09 54
1336.17 56
1336.25 57
1336.34 56
1336.42 51
1336.50 42
1336.59 30
1336.67 16
1336.76 1
1336.84 0
1336.92 0
1337.01 0
1337.09 0
1337.17 0
1337.26 0
1337.34 0
1337.42 4
1337.51 10
1337.59 15
1337.68 19
1337.76 21
1337.84 23
1337.93 22
1338.01 19
1338.09 15
1338.18 8
1338.26 1
1338.35 0
1338.43 0
1338.51 0
1338.60 0
1338.68 7
1338.76 19
1338.85 34
1338.93 50
1339.02 67
1339.10 85
1339.18 102
1339.27 117
1339.35 131
1339.43 141
1339.52 147
1339.60 150
1339.69 150
1339.77 149
1339.85 149
1339.94 151
1340.02 155
1340.10 163
1340.19 174
1340.27 186
1340.36 199
1340.44 208
1340.52 213
1340.61 213
1340.69 205
1340.77 192
1340.86 173
1340.94 153
1341.03 132
1341.11 114
1341.19 99
1341.28 89
1341.36 82
1341.45 79
1341.53 79
1341.61 82
1341.70 86
1341.78 91
1341.86 95
1341.95 99
1342.03 102
1342.12 104
1342.20 104
1342.28 104
1342.37 105
1342.45 108
1342.54 113
1342.62 121
1342.70 130
1342.79 139
1342.87 147
1342.95 153
1343.04 155
1343.12 154
1343.21 150
1343.29 144
1343.37 138
1343.46 132
1343.54 129
1343.63 129
1343.71 131
1343.79 134
1343.88 137
1343.96 139
1344.05 139
1344.13 137
1344.21 134
1344.30 131
1344.38 130
1344.46 132
1344.55 135
1344.63 139
1344.72 142
1344.80 145
1344.88 146
1344.97 146
1345.05 147
1345.14 149
1345.22 153
1345.30 160
1345.39 168
1345.47 176
1345.56 183
1345.64 188
1345.72 191
1345.81 192
1345.89 192
1345.98 191
1346.06 190
1346.14 188
1346.23 186
1346.31 185
1346.40 184
1346.48 184
1346.56 184
1346.65 186
1346.73 187
1346.82 190
1346.90 192
1346.98 195
1347.07 197
1347.15 199
1347.24 200
1347.32 201
1347.40 200
1347.49 196
1347.57 191
1347.66 184
1347.74 177
1347.82 171
1347.91 167
1347.99 166
1348.08 168
1348.16 173
1348.24 180
1348.33 187
1348.41 194
1348.50 201
1348.58 207
1348.66 214
1348.75 221
1348.83 226
1348.92 229
1349.00 229
1349.08 224
1349.17 215
1349.25 200
1349.34 182
1349.42 163
1349.50 143
1349.59 126
1349.67 113
1349.76 104
1349.84 98
1349.93 96
1350.01 94
1350.09 93
1350.18 90
1350.26 85
1350.35 77
1350.43 69
1350.51 59
1350.60 50
1350.68 42
1350.77 35
1350.85 30
1350.93 28
1351.02 28
1351.10 32
1351.19 39
1351.27 50
1351.36 63
1351.44 77
1351.52 91
1351.61 103
1351.69 112
1351.78 117
1351.86 119
1351.94 117
1352.03 112
1352.11 103
1352.20 92
1352.28 80
1352.37 68
1352.45 58
1352.53 51
1352.62 51
1352.70 57
1352.79 69
1352.87 86
1352.95 106
1353.04 125
1353.12 141
1353.21 154
1353.29 163
1353.38 169
1353.46 173
1353.54 175
1353.63 176
1353.71 176
1353.80 173
1353.88 167
1353.96 157
1354.05 142
1354.13 125
1354.22 106
1354.30 86
1354.39 68
1354.47 53
1354.55 42
1354.64 36
1354.72 34
1354.81 35
1354.89 38
1354.98 42
1355.06 47
1355.14 51
1355.23 54
1355.31 57
1355.40 58
1355.48 59
1355.57 59
1355.65 57
1355.73 54
1355.82 49
1355.90 42
1355.99 32
1356.07 20
1356.16 6
1356.24 0
1356.32 0
1356.41 0
1356.49 0
1356.58 0
1356.66 0
1356.75 0
1356.83 0
1356.91 15
1357.00 33
1357.08 49
1357.17 62
1357.25 71
1357.34 76
1357.42 78
1357.50 78
1357.59 75
1357.67 72
1357.76 68
1357.84 64
1357.93 61
1358.01 58
1358.09 56
1358.18 55
1358.26 54
1358.35 52
1358.43 50
1358.52 46
1358.60 41
1358.68 35
1358.77 30
1358.85 25
1358.94 22
1359.02 22
1359.11 24
1359.19 28
1359.28 33
1359.36 39
1359.44 44
1359.53 50
1359.61 54
1359.70 58
1359.78 62
1359.87 67
1359.95 74
1360.04 82
1360.12 92
1360.20 104
1360.29 115
1360.37 126
1360.46 134
1360.54 140
1360.63 145
1360.71 150
1360.79 156
1360.88 164
1360.96 174
1361.05 184
1361.13 193
1361.22 200
1361.30 202
1361.39 199
1361.47 194
1361.55 188
1361.64 183
1361.72 179
1361.81 178
1361.89 178
1361.98 179
1362.06 181
1362.15 182
1362.23 184
1362.32 187
1362.40 192
1362.48 199
1362.57 210
1362.65 224
1362.74 240
1362.82 256
1362.91 272
1362.99 285
1363.08 294
1363.16 299
1363.24 300
1363.33 296
1363.41 288
1363.50 277
1363.58 262
1363.67 244
1363.75 225
1363.84 206
1363.92 189
1364.01 175
1364.09 165
1364.17 161
1364.26 161
1364.34 164
1364.43 170
1364.51 177
1364.60 184
1364.68 190
1364.77 196
1364.85 199
1364.94 201
1365.02 199
1365.10 193
1365.19 182
1365.27 166
1365.36 147
1365.44 126
1365.53 106
1365.61 90
1365.70 79
1365.78 75
1365.87 77
1365.95 84
1366.03 95
1366.12 108
1366.20 121
1366.29 131
1366.37 140
1366.46 147
1366.54 152
1366.63 155
1366.71 156
1366.80 154
1366.88 149
1366.97 140
1367.05 126
1367.13 109
1367.22 91
1367.30 73
1367.39 59
1367.47 51
1367.56 49
1367.64 53
1367.73 61
1367.81 71
1367.90 80
1367.98 87
1368.07 90
1368.15 88
1368.23 83
1368.32 75
1368.40 66
1368.49 56
1368.57 46
1368.66 35
1368.74 25
1368.83 16
1368.91 9
1369.00 3
1369.08 0
1369.17 0
1369.25 1
1369.34 2
1369.42 5
1369.51 8
1369.59 12
1369.67 16
1369.76 21
1369.84 26
1369.93 31
1370.01 37
1370.10 42
1370.18 47
1370.27 53
1370.35 58
1370.44 63
1370.52 67
1370.61 70
1370.69 72
1370.78 72
1370.86 72
1370.95 71
1371.03 70
1371.11 68
1371.20 65
1371.28 58
1371.37 48
1371.45 35
1371.54 21
1371.62 7
1371.71 0
1371.79 0
1371.88 0
1371.96 0
1372.05 0
1372.13 12
1372.22 29
1372.30 46
1372.39 63
1372.47 77
1372.56 87
1372.64 93
1372.73 93
1372.81 89
1372.90 81
1372.98 72
1373.06 63
1373.15 56
1373.23 53
1373.32 53
1373.40 57
1373.49 62
1373.57 67
1373.66 69
1373.74 66
1373.83 57
1373.91 44
1374.00 27
1374.08 9
1374.17 0
1374.25 0
1374.34 0
1374.42 0
1374.51 0
1374.59 0
1374.68 2
1374.76 9
1374.85 14
1374.93 15
1375.02 14
1375.10 12
1375.19 10
1375.27 9
1375.36 9
1375.44 9
1375.53 9
1375.61 9
1375.70 9
1375.78 10
1375.86 11
1375.95 15
1376.03 19
1376.12 23
1376.20 28
1376.29 31
1376.37 33
1376.46 35
1376.54 38
1376.63 43
1376.71 51
1376.80 61
1376.88 74
1376.97 86
1377.05 97
1377.14 106
1377.22 113
1377.31 119
1377.39 122
1377.48 126
1377.56 129
1377.65 132
1377.73 135
1377.82 136
1377.90 138
1377.99 139
1378.07 140
1378.16 143
1378.24 145
1378.33 148
1378.41 149
1378.50 148
1378.58 145
1378.67 140
1378.75 134
1378.84 128
1378.92 124
1379.01 124
1379.09 127
1379.18 133
1379.26 141
1379.35 150
1379.43 160
1379.52 170
1379.60 179
1379.69 189
1379.77 197
1379.86 205
1379.94 211
1380.03 214
1380.11 213
1380.20 206
1380.28 196
1380.37 181
1380.45 165
1380.54 149
1380.62 135
1380.71 125
1380.79 120
1380.88 119
1380.96 122
1381.05 128
1381.13 135
1381.22 141
1381.30 145
1381.39 147
1381.47 147
1381.56 144
1381.64 139
1381.73 134
1381.81 129
1381.90 125
1381.98 123
1382.07 122
1382.15 123
1382.24 125
1382.32 129
1382.41 134
1382.49 139
1382.58 146
1382.66 154
1382.75 163
1382.84 172
1382.92 181
1383.01 188
1383.09 193
1383.18 193
1383.26 189
1383.35 181
1383.43 167
1383.52 151
1383.60 133
1383.69 114
1383.77 98
1383.86 84
1383.94 74
1384.03 68
1384.11 64
1384.20 62
1384.28 61
1384.37 61
1384.45 62
1384.54 63
1384.62 63
1384.71 64
1384.79 65
1384.88 65
1384.96 65
1385.05 65
1385.13 63
1385.22 60
1385.30 56
1385.39 50
1385.47 43
1385.56 34
1385.65 25
1385.73 16
1385.82 9
1385.90 5
1385.99 2
1386.07 3
1386.16 5
1386.24 8
1386.33 9
1386.41 9
1386.50 6
1386.58 1
1386.67 0
1386.75 0
1386.84 0
1386.92 0
1387.01 0
1387.09 0
1387.18 5
1387.26 15
1387.35 25
1387.43 35
1387.52 44
1387.61 52
1387.69 58
1387.78 63
1387.86 65
1387.95 67
1388.03 69
1388.12 73
1388.20 78
1388.29 85
1388.37 93
1388.46 101
1388.54 106
1388.63 109
1388.71 110
1388.80 109
1388.88 108
1388.97 110
1389.06 115
1389.14 122
1389.23 132
1389.31 141
1389.40 149
1389.48 152
1389.57 149
1389.65 141
1389.74 130
1389.82 116
1389.91 103
1389.99 92
1390.08 85
1390.16 80
1390.25 78
1390.34 77
1390.42 76
1390.51 73
1390.59 71
1390.68 69
1390.76 69
1390.85 72
1390.93 78
1391.02 86
1391.10 93
1391.19 100
1391.27 103
1391.36 102
1391.44 99
1391.53 94
1391.62 88
1391.70 83
1391.79 78
1391.87 74
1391.96 70
1392.04 65
1392.13 57
1392.21 48
1392.30 37
1392.38 28
1392.47 21
1392.55 16
1392.64 16
1392.73 21
1392.81 29
1392.90 38
1392.98 48
1393.07 55
1393.15 59
1393.24 58
1393.32 54
1393.41 46
1393.49 37
1393.58 29
1393.67 22
1393.75 18
1393.84 15
1393.92 14
1394.01 13
1394.09 12
1394.18 11
1394.26 9
1394.35 7
1394.43 7
1394.52 10
1394.61 16
1394.69 26
1394.78 40
1394.86 56
1394.95 73
1395.03 88
1395.12 99
1395.20 104
1395.29 103
1395.37 95
1395.46 85
1395.55 72
1395.63 62
1395.72 55
1395.80 52
1395.89 52
1395.97 55
1396.06 58
1396.14 60
1396.23 60
1396.32 58
1396.40 55
1396.49 52
1396.57 49
1396.66 46
1396.74 45
1396.83 45
1396.91 46
1397.00 49
1397.09 55
1397.17 64
1397.26 78
1397.34 96
1397.43 115
1397.51 135
1397.60 152
1397.68 166
1397.77 174
1397.86 178
1397.94 179
1398.03 177
1398.11 174
1398.20 170
1398.28 165
1398.37 159
1398.45 149
1398.54 135
1398.63 118
1398.71 100
1398.80 83
1398.88 68
1398.97 57
1399.05 51
1399.14 50
1399.22 52
1399.31 54
1399.40 56
1399.48 56
1399.57 53
1399.65 47
1399.74 38
1399.82 28
1399.91 18
1400.00 9
1400.08 1
1400.17 0
1400.25 0
1400.34 0
1400.42 0
1400.51 0
1400.60 3
1400.68 10
1400.77 19
1400.85 29
1400.94 38
1401.02 48
1401.11 58
1401.19 66
1401.28 74
1401.37 81
1401.45 86
1401.54 89
1401.62 89
1401.71 88
1401.79 85
1401.88 80
1401.97 75
1402.05 69
1402.14 63
1402.22 57
1402.31 50
1402.39 43
1402.48 36
1402.57 29
1402.65 22
1402.74 17
1402.82 12
1402.91 9
1402.99 7
1403.08 5
1403.17 3
1403.25 0
1403.34 0
1403.42 0
1403.51 0
1403.59 0
1403.68 0
1403.77 0
1403.85 3
1403.94 20
1404.02 39
1404.11 58
1404.19 74
1404.28 85
1404.37 88
1404.45 84
1404.54 75
1404.62 61
1404.71 47
1404.80 35
1404.88 27
1404.97 24
1405.05 24
1405.14 27
1405.22 32
1405.31 38
1405.40 42
1405.48 45
1405.57 46
1405.65 44
1405.74 39
1405.82 31
1405.91 22
1406.00 12
1406.08 4
1406.17 0
1406.25 0
1406.34 4
1406.43 13
1406.51 26
1406.60 40
1406.68 54
1406.77 66
1406.85 75
1406.94 82
1407.03 86
1407.11 90
1407.20 93
1407.28 97
1407.37 101
1407.46 107
1407.54 113
1407.63 118
1407.71 120
1407.80 120
1407.89 117
1407.97 110
1408.06 99
1408.14 85
1408.23 70
1408.31 56
1408.40 43
1408.49 33
1408.57 28
1408.66 27
1408.74 32
1408.83 40
1408.92 51
1409.00 63
1409.09 77
1409.17 90
1409.26 102
1409.35 113
1409.43 123
1409.52 132
1409.60 140
1409.69 148
1409.78 155
1409.86 161
1409.95 165
1410.03 168
1410.12 170
1410.21 172
1410.29 174
1410.38 178
1410.46 182
1410.55 185
1410.63 185
1410.72 183
1410.81 178
1410.89 171
1410.98 165
1411.06 160
1411.15 157
1411.24 156
1411.32 157
1411.41 157
1411.49 156
1411.58 154
1411.67 151
1411.75 146
1411.84 141
1411.92 136
1412.01 130
1412.10 124
1412.18 117
1412.27 110
1412.35 103
1412.44 99
1412.53 98
1412.61 101
1412.70 109
1412.78 119
1412.87 130
1412.96 140
1413.04 146
1413.13 149
1413.21 146
1413.30 141
1413.39 133
1413.47 124
1413.56 117
1413.65 111
1413.73 107
1413.82 102
1413.90 95
1413.99 86
1414.08 72
1414.16 55
1414.25 38
1414.33 21
1414.42 9
1414.51 3
1414.59 4
1414.68 11
1414.76 20
1414.85 31
1414.94 40
1415.02 46
1415.11 49
1415.19 50
1415.28 49
1415.37 50
1415.45 52
1415.54 56
1415.63 60
1415.71 65
1415.80 69
1415.88 71
1415.97 72
1416.06 71
1416.14 69
1416.23 67
1416.31 64
1416.40 58
1416.49 51
1416.57 41
1416.66 30
1416.74 18
1416.83 7
1416.92 0
1417.00 0
1417.09 0
1417.18 2
1417.26 11
1417.35 22
1417.43 35
1417.52 48
1417.61 60
1417.69 70
1417.78 77
1417.86 81
1417.95 81
1418.04 76
1418.12 68
1418.21 58
1418.30 48
1418.38 39
1418.47 34
1418.55 32
1418.64 35
1418.73 40
1418.81 47
1418.90 52
1418.99 56
1419.07 57
1419.16 57
1419.24 57
1419.33 59
1419.42 63
1419.50 68
1419.59 75
1419.68 81
1419.76 85
1419.85 85
1419.93 81
1420.02 75
1420.11 67
1420.19 59
1420.28 53
1420.37 49
1420.45 46
1420.54 44
1420.62 42
1420.71 39
1420.80 35
1420.88 29
1420.97 23
1421.06 17
1421.14 11
1421.23 5
1421.31 0
1421.40 0
1421.49 0
1421.57 0
1421.66 0
1421.75 0
1421.83 0
1421.92 0
1422.00 2
1422.09 12
1422.18 23
1422.26 34
1422.35 44
1422.44 53
1422.52 62
1422.61 70
1422.70 79
1422.78 87
1422.87 94
1422.95 98
1423.04 99
1423.13 97
1423.21 93
1423.30 88
1423.39 82
1423.47 77
1423.56 75
1423.65 76
1423.73 80
1423.82 88
1423.90 100
1423.99 115
1424.08 133
1424.16 153
1424.25 174
1424.34 194
1424.42 213
1424.51 227
1424.60 237
1424.68 239
1424.77 236
1424.85 228
1424.94 217
1425.03 204
1425.11 192
1425.20 182
1425.29 174
1425.37 168
1425.46 166
1425.55 165
1425.63 165
1425.72 166
1425.80 167
1425.89 167
1425.98 168
1426.06 169
1426.15 171
1426.24 172
1426.32 175
1426.41 176
1426.50 177
1426.58 175
1426.67 170
1426.76 161
1426.84 150
1426.93 136
1427.02 121
1427.10 106
1427.19 94
1427.27 85
1427.36 79
1427.45 77
1427.53 79
1427.62 82
1427.71 86
1427.79 90
1427.88 92
1427.97 93
1428.05 93
1428.14 93
1428.23 93
1428.31 95
1428.40 97
1428.49 101
1428.57 106
1428.66 110
1428.74 112
1428.83 112
1428.92 109
1429.00 105
1429.09 98
1429.18 90
1429.26 81
1429.35 73
1429.44 67
1429.52 62
1429.61 60
1429.70 60
1429.78 61
1429.87 62
1429.96 64
1430.04 65
1430.13 66
1430.22 67
1430.30 68
1430.39 68
1430.48 69
1430.56 68
1430.65 67
1430.74 65
1430.82 62
1430.91 58
1431.00 53
1431.08 48
1431.17 43
1431.25 37
1431.34 33
1431.43 29
1431.51 27
1431.60 26
1431.69 27
1431.77 29
1431.86 31
1431.95 33
1432.03 34
1432.12 33
1432.21 31
1432.29 30
1432.38 29
1432.47 31
1432.55 34
1432.64 37
1432.73 38
1432.81 38
1432.90 36
1432.99 31
1433.07 24
1433.16 18
1433.25 13
1433.33 9
1433.42 7
1433.51 5
1433.59 4
1433.68 3
1433.77 1
1433.85 0
1433.94 0
1434.03 0
1434.11 0
1434.20 0
1434.29 0
1434.37 0
1434.46 0
1434.55 1
1434.63 5
1434.72 11
1434.81 21
1434.89 34
1434.98 48
1435.07 63
1435.15 75
1435.24 84
1435.33 86
1435.41 83
1435.50 75
1435.59 66
1435.67 57
1435.76 50
1435.85 46
1435.93 45
1436.02 45
1436.11 45
1436.19 44
1436.28 41
1436.37 36
1436.46 31
1436.54 25
1436.63 20
1436.72 16
1436.80 14
1436.89 14
1436.98 15
1437.06 19
1437.15 26
1437.24 33
1437.32 41
1437.41 48
1437.50 53
1437.58 55
1437.67 55
1437.76 53
1437.84 50
1437.93 48
1438.02 47
1438.10 48
1438.19 49
1438.28 50
1438.36 49
1438.45 46
1438.54 40
1438.62 33
1438.71 23
1438.80 12
1438.89 2
1438.97 0
1439.06 0
1439.15 0
1439.23 0
1439.32 0
1439.41 0
1439.49 0
1439.58 0
1439.67 9
1439.75 22
1439.84 37
1439.93 52
1440.01 66
1440.10 78
1440.19 86
1440.27 88
1440.36 85
1440.45 78
1440.54 70
1440.62 63
1440.71 60
1440.80 62
1440.88 68
1440.97 77
1441.06 87
1441.14 95
1441.23 101
1441.32 103
1441.40 101
1441.49 95
1441.58 87
1441.66 78
1441.75 67
1441.84 56
1441.93 45
1442.01 36
1442.10 29
1442.19 24
1442.27 20
1442.36 17
1442.45 13
1442.53 7
1442.62 0
1442.71 0
1442.79 0
1442.88 0
1442.97 0
1443.06 0
1443.14 0
1443.23 0
1443.32 7
1443.40 16
1443.49 23
1443.58 27
1443.66 28
1443.75 26
1443.84 24
1443.93 23
1444.01 26
1444.10 33
1444.19 45
1444.27 60
1444.36 77
1444.45 94
1444.53 108
1444.62 119
1444.71 124
1444.79 125
1444.88 122
1444.97 118
1445.06 115
1445.14 114
1445.23 117
1445.32 123
1445.40 132
1445.49 140
1445.58 145
1445.67 147
1445.75 143
1445.84 135
1445.93 125
1446.01 115
1446.10 106
1446.19 99
1446.27 93
1446.36 89
1446.45 84
1446.54 78
1446.62 71
1446.71 63
1446.80 54
1446.88 47
1446.97 40
1447.06 34
1447.14 28
1447.23 22
1447.32 17
1447.41 14
1447.49 13
1447.58 16
1447.67 23
1447.75 31
1447.84 41
1447.93 47
1448.02 49
1448.10 44
1448.19 34
1448.28 22
1448.36 11
1448.45 5
1448.54 8
1448.63 22
1448.71 46
1448.80 78
1448.89 113
1448.97 147
1449.06 174
1449.15 192
1449.24 198
1449.32 192
1449.41 178
1449.50 158
1449.58 135
1449.67 111
1449.76 90
1449.85 73
1449.93 60
1450.02 51
1450.11 46
1450.19 44
1450.28 44
1450.37 46
1450.46 47
1450.54 48
1450.63 47
1450.72 44
1450.80 39
1450.89 33
1450.98 26
1451.07 20
1451.15 13
1451.24 5
1451.33 0
1451.41 0
1451.50 0
1451.59 0
1451.68 0
1451.76 0
1451.85 0
1451.94 0
1452.02 7
1452.11 18
1452.20 27
1452.29 35
1452.37 43
1452.46 50
1452.55 56
1452.64 63
1452.72 70
1452.81 76
1452.90 82
1452.98 89
1453.07 98
1453.16 109
1453.25 122
1453.33 136
1453.42 149
1453.51 159
1453.60 164
1453.68 164
1453.77 158
1453.86 148
1453.94 136
1454.03 123
1454.12 110
1454.21 100
1454.29 92
1454.38 86
1454.47 83
1454.56 83
1454.64 85
1454.73 88
1454.82 92
1454.90 95
1454.99 98
1455.08 100
1455.17 102
1455.25 105
1455.34 109
1455.43 115
1455.52 121
1455.60 126
1455.69 127
1455.78 124
1455.86 115
1455.95 101
1456.04 83
1456.13 63
1456.21 44
1456.30 27
1456.39 16
1456.48 9
1456.56 7
1456.65 7
1456.74 9
1456.83 11
1456.91 10
1457.00 8
1457.09 4
1457.18 1
1457.26 0
1457.35 1
1457.44 4
1457.52 9
1457.61 14
1457.70 18
1457.79 21
1457.87 21
1457.96 20
1458.05 18
1458.14 16
1458.22 16
1458.31 17
1458.40 19
1458.49 24
1458.57 30
1458.66 38
1458.75 47
1458.84 58
1458.92 70
1459.01 81
1459.10 90
1459.19 94
1459.27 93
1459.36 86
1459.45 74
1459.54 57
1459.62 39
1459.71 22
1459.80 6
1459.89 0
1459.97 0
1460.06 0
1460.15 0
1460.23 0
1460.32 0
1460.41 0
1460.50 0
1460.58 6
1460.67 13
1460.76 18
1460.85 21
1460.93 23
1461.02 22
1461.11 20
1461.20 18
1461.28 16
1461.37 14
1461.46 14
1461.55 15
1461.63 18
1461.72 24
1461.81 33
1461.90 45
1461.98 61
1462.07 81
1462.16 103
1462.25 127
1462.33 151
1462.42 174
1462.51 193
1462.60 208
1462.68 217
1462.77 222
1462.86 221
1462.95 217
1463.04 211
1463.12 204
1463.21 197
1463.30 191
1463.39 187
1463.47 186
1463.56 186
1463.65 188
1463.74 189
1463.82 189
1463.91 186
1464.00 179
1464.09 168
1464.17 153
1464.26 136
1464.35 118
1464.44 104
1464.52 94
1464.61 89
1464.70 89
1464.79 93
1464.87 99
1464.96 106
1465.05 112
1465.14 117
1465.22 123
1465.31 130
1465.40 138
1465.49 148
1465.58 160
1465.66 172
1465.75 182
1465.84 189
1465.93 192
1466.01 191
1466.10 185
1466.19 178
1466.28 170
1466.36 163
1466.45 159
1466.54 157
1466.63 158
1466.71 160
1466.80 163
1466.89 164
1466.98 164
1467.07 160
1467.15 152
1467.24 140
1467.33 124
1467.42 107
1467.50 90
1467.59 76
1467.68 67
1467.77 62
1467.85 62
1467.94 64
1468.03 67
1468.12 69
1468.20 68
1468.29 63
1468.38 56
1468.47 49
1468.56 43
1468.64 40
1468.73 41
1468.82 46
1468.91 52
1468.99 60
1469.08 67
1469.17 73
1469.26 77
1469.35 81
1469.43 84
1469.52 86
1469.61 87
1469.70 85
1469.78 81
1469.87 76
1469.96 71
1470.05 66
1470.13 63
1470.22 61
1470.31 61
1470.40 61
1470.49 60
1470.57 56
1470.66 52
1470.75 48
1470.84 46
1470.92 45
1471.01 48
1471.10 53
1471.19 58
1471.28 61
1471.36 60
1471.45 54
1471.54 43
1471.63 29
1471.72 14
1471.80 0
1471.89 0
1471.98 0
1472.07 0
1472.15 0
1472.24 0
1472.33 0
1472.42 8
1472.51 15
1472.59 18
1472.68 18
1472.77 15
1472.86 11
1472.94 7
1473.03 6
1473.12 10
1473.21 19
1473.30 33
1473.38 49
1473.47 66
1473.56 80
1473.65 91
1473.74 98
1473.82 102
1473.91 104
1474.00 106
1474.09 108
1474.17 110
1474.26 111
1474.35 111
1474.44 108
1474.53 101
1474.61 90
1474.70 78
1474.79 65
1474.88 53
1474.97 45
1475.05 40
1475.14 39
1475.23 41
1475.32 43
1475.41 45
1475.49 45
1475.58 41
1475.67 36
1475.76 29
1475.84 24
1475.93 21
1476.02 23
1476.11 29
1476.20 39
1476.28 50
1476.37 61
1476.46 70
1476.55 77
1476.64 81
1476.72 85
1476.81 88
1476.90 93
1476.99 99
1477.08 105
1477.16 112
1477.25 118
1477.34 122
1477.43 124
1477.52 122
1477.60 119
1477.69 114
1477.78 110
1477.87 106
1477.96 102
1478.04 100
1478.13 100
1478.22 100
1478.31 102
1478.40 104
1478.48 107
1478.57 109
1478.66 111
1478.75 110
1478.84 106
1478.92 100
1479.01 90
1479.10 79
1479.19 68
1479.28 56
1479.36 45
1479.45 34
1479.54 24
1479.63 15
1479.72 7
1479.80 2
1479.89 0
1479.98 2
1480.07 6
1480.16 11
1480.24 17
1480.33 19
1480.42 19
1480.51 14
1480.60 6
1480.69 0
1480.77 0
1480.86 0
1480.95 0
1481.04 0
1481.13 0
1481.21 0
1481.30 0
1481.39 2
1481.48 7
1481.57 11
1481.65 14
1481.74 17
1481.83 19
1481.92 22
1482.01 24
1482.09 27
1482.18 30
1482.27 36
1482.36 43
1482.45 52
1482.54 61
1482.62 68
1482.71 73
1482.80 74
1482.89 70
1482.98 63
1483.06 55
1483.15 47
1483.24 41
1483.33 40
1483.42 43
1483.50 49
1483.59 58
1483.68 68
1483.77 76
1483.86 82
1483.95 85
1484.03 87
1484.12 88
1484.21 87
1484.30 85
1484.39 82
1484.47 76
1484.56 67
1484.65 54
1484.74 38
1484.83 21
1484.92 5
1485.00 0
1485.09 0
1485.18 0
1485.27 0
1485.36 4
1485.44 21
1485.53 41
1485.62 61
1485.71 80
1485.80 97
1485.89 111
1485.97 121
1486.06 129
1486.15 133
1486.24 133
1486.33 132
1486.42 129
1486.50 127
1486.59 128
1486.68 132
1486.77 141
1486.86 152
1486.94 165
1487.03 176
1487.12 184
1487.21 187
1487.30 188
1487.39 186
1487.47 184
1487.56 183
1487.65 183
1487.74 183
1487.83 183
1487.92 180
1488.00 174
1488.09 164
1488.18 151
1488.27 136
1488.36 121
1488.45 106
1488.53 92
1488.62 81
1488.71 71
1488.80 66
1488.89 64
1488.98 66
1489.06 72
1489.15 83
1489.24 96
1489.33 109
1489.42 122
1489.51 132
1489.59 139
1489.68 141
1489.77 138
1489.86 132
1489.95 125
1490.04 117
1490.12 111
1490.21 108
1490.30 108
1490.39 111
1490.48 118
1490.57 128
1490.65 139
1490.74 151
1490.83 163
1490.92 173
1491.01 179
1491.10 180
1491.18 177
1491.27 170
1491.36 160
1491.45 150
1491.54 142
1491.63 136
1491.71 133
1491.80 131
1491.89 129
1491.98 124
1492.07 115
1492.16 101
1492.25 83
1492.33 62
1492.42 43
1492.51 29
1492.60 24
1492.69 31
1492.78 49
1492.86 77
1492.95 111
1493.04 145
1493.13 174
1493.22 195
1493.31 205
1493.39 206
1493.48 200
1493.57 191
1493.66 182
1493.75 174
1493.84 169
1493.93 166
1494.01 165
1494.10 164
1494.19 163
1494.28 161
1494.37 159
1494.46 156
1494.55 152
1494.63 145
1494.72 135
1494.81 123
1494.90 108
1494.99 93
1495.08 77
1495.16 63
1495.25 51
1495.34 42
1495.43 37
1495.52 36
1495.61 39
1495.70 45
1495.78 54
1495.87 64
1495.96 72
1496.05 78
1496.14 81
1496.23 81
1496.32 80
1496.40 78
1496.49 76
1496.58 76
1496.67 76
1496.76 77
1496.85 78
1496.94 78
1497.02 78
1497.11 78
1497.20 79
1497.29 81
1497.38 82
1497.47 85
1497.56 88
1497.64 90
1497.73 91
1497.82 90
1497.91 86
1498.00 78
1498.09 67
1498.18 53
1498.26 38
1498.35 23
1498.44 10
1498.53 0
1498.62 0
1498.71 0
1498.80 0
1498.88 0
1498.97 0
1499.06 0
1499.15 0
1499.24 0
1499.33 0
1499.42 5
1499.50 20
1499.59 38
1499.68 57
1499.77 76
1499.86 93
1499.95 105
1500.04 114
1500.12 119
1500.21 122
1500.30 124
1500.39 127
1500.48 132
1500.57 137
1500.66 143
1500.75 149
1500.83 153
1500.92 156
1501.01 157
1501.10 157
1501.19 156
1501.28 155
1501.37 156
1501.45 157
1501.54 161
1501.63 167
1501.72 176
1501.81 186
1501.90 197
1501.99 206
1502.08 212
1502.16 215
1502.25 214
1502.34 209
1502.43 202
1502.52 193
1502.61 184
1502.70 176
1502.79 167
1502.87 158
1502.96 148
1503.05 137
1503.14 126
1503.23 116
1503.32 110
1503.41 108
1503.50 110
1503.58 117
1503.67 127
1503.76 139
1503.85 150
1503.94 162
1504.03 173
1504.12 186
1504.21 200
1504.29 217
1504.38 236
1504.47 258
1504.56 280
1504.65 302
1504.74 321
1504.83 336
1504.92 345
1505.00 349
1505.09 345
1505.18 334
1505.27 318
1505.36 298
1505.45 277
1505.54 256
1505.63 238
1505.72 223
1505.80 211
1505.89 201
1505.98 193
1506.07 184
1506.16 173
1506.25 162
1506.34 150
1506.43 138
1506.51 127
1506.60 117
1506.69 109
1506.78 103
1506.87 100
1506.96 100
1507.05 103
1507.14 109
1507.23 118
1507.31 129
1507.40 141
1507.49 151
1507.58 157
1507.67 160
1507.76 159
1507.85 154
1507.94 147
1508.03 139
1508.11 132
1508.20 126
1508.29 121
1508.38 116
1508.47 110
1508.56 102
1508.65 92
1508.74 80
1508.83 70
1508.91 60
1509.00 53
1509.09 49
1509.18 47
1509.27 45
1509.36 43
1509.45 40
1509.54 35
1509.63 29
1509.71 24
1509.80 20
1509.89 17
1509.98 17
1510.07 18
1510.16 21
1510.25 26
1510.34 33
1510.43 42
1510.52 56
1510.60 73
1510.69 93
1510.78 115
1510.87 136
1510.96 155
1511.05 168
1511.14 176
1511.23 177
1511.32 172
1511.40 162
1511.49 149
1511.58 136
1511.67 123
1511.76 114
1511.85 110
1511.94 110
1512.03 116
1512.12 125
1512.21 136
1512.29 147
1512.38 155
1512.47 160
1512.56 159
1512.65 153
1512.74 141
1512.83 124
1512.92 105
1513.01 83
1513.10 63
1513.19 45
1513.27 31
1513.36 24
1513.45 24
1513.54 31
1513.63 45
1513.72 63
1513.81 83
1513.90 102
1513.99 118
1514.08 128
1514.16 135
1514.25 139
1514.34 142
1514.43 149
1514.52 158
1514.61 171
1514.70 185
1514.79 197
1514.88 205
1514.97 206
1515.06 200
1515.14 189
1515.23 175
1515.32 161
1515.41 149
1515.50 140
1515.59 134
1515.68 130
1515.77 128
1515.86 125
1515.95 122
1516.04 122
1516.12 124
1516.21 131
1516.30 142
1516.39 158
1516.48 174
1516.57 188
1516.66 197
1516.75 199
1516.84 193
1516.93 181
1517.02 167
1517.11 153
1517.19 142
1517.28 135
1517.37 132
1517.46 130
1517.55 129
1517.64 129
1517.73 129
1517.82 130
1517.91 134
1518.00 139
1518.09 147
1518.18 156
1518.26 163
1518.35 168
1518.44 170
1518.53 169
1518.62 166
1518.71 163
1518.80 160
1518.89 159
1518.98 161
1519.07 165
1519.16 171
1519.25 179
1519.33 186
1519.42 192
1519.51 195
1519.60 194
1519.69 190
1519.78 182
1519.87 172
1519.96 161
1520.05 151
1520.14 142
1520.23 135
1520.32 129
1520.41 124
1520.49 119
1520.58 110
1520.67 97
1520.76 80
1520.85 59
1520.94 35
1521.03 12
1521.12 0
1521.21 0
1521.30 0
1521.39 0
1521.48 0
1521.57 0
1521.66 7
1521.74 23
1521.83 38
1521.92 51
1522.01 62
1522.10 69
1522.19 74
1522.28 76
1522.37 76
1522.46 76
1522.55 78
1522.64 84
1522.73 94
1522.82 108
1522.91 122
1522.99 136
1523.08 148
1523.17 157
1523.26 162
1523.35 164
1523.44 164
1523.53 162
1523.62 160
1523.71 155
1523.80 149
1523.89 141
1523.98 133
1524.07 125
1524.16 120
1524.25 117
1524.34 118
1524.42 120
1524.51 123
1524.60 123
1524.69 119
1524.78 111
1524.87 99
1524.96 83
1525.05 66
1525.14 48
1525.23 31
1525.32 16
1525.41 3
1525.50 0
1525.59 0
1525.68 0
1525.77 0
1525.85 0
1525.94 0
1526.03 0
1526.12 0
1526.21 7
1526.30 28
1526.39 50
1526.48 70
1526.57 85
1526.66 94
1526.75 96
1526.84 93
1526.93 89
1527.02 85
1527.11 84
1527.20 86
1527.29 92
1527.38 98
1527.46 103
1527.55 104
1527.64 102
1527.73 96
1527.82 88
1527.91 79
1528.00 71
1528.09 64
1528.18 57
1528.27 51
1528.36 44
1528.45 35
1528.54 24
1528.63 13
1528.72 3
1528.81 0
1528.90 0
1528.99 0
1529.08 0
1529.16 0
1529.25 0
1529.34 0
1529.43 0
1529.52 0
1529.61 1
1529.70 16
1529.79 35
1529.88 55
1529.97 72
1530.06 84
1530.15 91
1530.24 91
1530.33 86
1530.42 80
1530.51 74
1530.60 70
1530.69 67
1530.78 68
1530.87 70
1530.96 74
1531.04 80
1531.13 87
1531.22 95
1531.31 103
1531.40 111
1531.49 117
1531.58 121
1531.67 121
1531.76 119
1531.85 115
1531.94 111
1532.03 107
1532.12 103
1532.21 99
1532.30 95
1532.39 90
1532.48 83
1532.57 76
1532.66 70
1532.75 64
1532.84 62
1532.93 61
1533.02 63
1533.11 65
1533.20 68
1533.28 71
1533.37 72
1533.46 73
1533.55 73
1533.64 71
1533.73 68
1533.82 63
1533.91 56
1534.00 47
1534.09 39
1534.18 32
1534.27 28
1534.36 26
1534.45 27
1534.54 29
1534.63 30
1534.72 30
1534.81 27
1534.90 22
1534.99 15
1535.08 8
1535.17 1
1535.26 0
1535.35 0
1535.44 0
1535.53 0
1535.62 0
1535.71 0
1535.80 0
1535.89 0
1535.97 3
1536.06 13
1536.15 23
1536.24 32
1536.33 39
1536.42 42
1536.51 42
1536.60 41
1536.69 40
1536.78 38
1536.87 38
1536.96 39
1537.05 43
1537.14 47
1537.23 51
1537.32 54
1537.41 54
1537.50 51
1537.59 44
1537.68 33
1537.77 19
1537.86 6
1537.95 0
1538.04 0
1538.13 0
1538.22 0
1538.31 9
1538.40 23
1538.49 38
1538.58 52
1538.67 64
1538.76 73
1538.85 82
1538.94 89
1539.03 98
1539.12 108
1539.21 119
1539.30 132
1539.39 145
1539.48 159
1539.57 172
1539.65 185
1539.74 198
1539.83 211
1539.92 224
1540.01 237
1540.10 249
1540.19 259
1540.28 267
1540.37 272
1540.46 274
1540.55 274
1540.64 273
1540.73 272
1540.82 272
1540.91 272
1541.00 271
1541.09 268
1541.18 264
1541.27 257
1541.36 249
1541.45 239
1541.54 229
1541.63 220
1541.72 211
1541.81 205
1541.90 201
1541.99 202
1542.08 207
1542.17 219
1542.26 236
1542.35 256
1542.44 279
1542.53 302
1542.62 324
1542.71 345
1542.80 364
1542.89 383
1542.98 402
1543.07 422
1543.16 441
1543.25 460
1543.34 477
1543.43 492
1543.52 505
1543.61 517
1543.70 526
1543.79 532
1543.88 533
1543.97 529
1544.06 519
1544.15 504
1544.24 484
1544.33 464
1544.42 449
1544.51 440
1544.60 440
1544.69 450
1544.78 468
1544.87 491
1544.96 516
1545.05 541
1545.14 564
1545.23 583
1545.32 600
1545.41 614
1545.50 626
1545.59 638
1545.68 649
1545.77 662
1545.86 675
1545.95 688
1546.04 701
1546.13 710
1546.22 715
1546.31 714
1546.40 706
1546.49 692
1546.58 671
1546.67 647
1546.76 621
1546.85 596
1546.94 572
1547.03 551
1547.12 533
1547.21 516
1547.30 500
1547.39 484
1547.48 468
1547.57 451
1547.66 434
1547.75 418
1547.84 402
1547.93 388
1548.02 375
1548.11 363
1548.20 354
1548.29 347
1548.38 342
1548.47 340
1548.56 340
1548.65 341
1548.74 341
1548.83 340
1548.92 337
1549.01 331
1549.10 323
1549.19 314
1549.28 304
1549.37 295
1549.46 287
1549.55 280
1549.64 276
1549.73 272
1549.82 270
1549.91 267
1550.00 264
1550.09 261
1550.18 258
1550.27 256
1550.36 255
1550.45 255
1550.54 257
1550.63 261
1550.72 267
1550.81 273
1550.90 280
1550.99 286
1551.08 289
1551.17 289
1551.26 284
1551.35 274
1551.44 261
1551.53 246
1551.62 230
1551.71 214
1551.80 199
1551.89 183
1551.98 167
1552.07 148
1552.16 125
1552.25 99
1552.34 71
1552.43 43
1552.52 19
1552.62 3
1552.71 0
1552.80 0
1552.89 8
1552.98 23
1553.07 39
1553.16 54
1553.25 65
1553.34 71
1553.43 73
1553.52 72
1553.61 70
1553.70 67
1553.79 65
1553.88 67
1553.97 70
1554.06 77
1554.15 85
1554.24 92
1554.33 98
1554.42 99
1554.51 97
1554.60 90
1554.69 80
1554.78 69
1554.87 57
1554.96 44
1555.05 31
1555.14 19
1555.23 6
1555.32 0
1555.41 0
1555.50 0
1555.59 0
1555.68 0
1555.77 0
1555.86 0
1555.95 3
1556.04 5
1556.13 4
1556.22 4
1556.32 6
1556.41 10
1556.50 18
1556.59 29
1556.68 41
1556.77 54
1556.86 66
1556.95 75
1557.04 82
1557.13 85
1557.22 85
1557.31 83
1557.40 80
1557.49 76
1557.58 73
1557.67 70
1557.76 70
1557.85 72
1557.94 77
1558.03 85
1558.12 97
1558.21 113
1558.30 130
1558.39 147
1558.48 162
1558.57 172
1558.66 176
1558.75 173
1558.84 162
1558.93 145
1559.03 125
1559.12 104
1559.21 84
1559.30 69
1559.39 58
1559.48 53
1559.57 54
1559.66 60
1559.75 68
1559.84 77
1559.93 85
1560.02 89
1560.11 90
1560.20 88
1560.29 84
1560.38 81
1560.47 82
1560.56 89
1560.65 101
1560.74 117
1560.83 136
1560.92 155
1561.01 170
1561.10 181
1561.20 188
1561.29 191
1561.38 191
1561.47 192
1561.56 193
1561.65 195
1561.74 198
1561.83 201
1561.92 202
1562.01 201
1562.10 198
1562.19 192
1562.28 183
1562.37 172
1562.46 159
1562.55 144
1562.64 128
1562.73 110
1562.82 92
1562.91 76
1563.00 63
1563.09 53
1563.19 46
1563.28 43
1563.37 42
1563.46 41
1563.55 38
1563.64 33
1563.73 24
1563.82 13
1563.91 3
1564.00 0
1564.09 0
1564.18 0
1564.27 0
1564.36 3
1564.45 8
1564.54 9
1564.63 8
1564.72 3
1564.81 0
1564.91 0
1565.00 0
1565.09 0
1565.18 8
1565.27 21
1565.36 36
1565.45 49
1565.54 60
1565.63 66
1565.72 67
1565.81 64
1565.90 59
1565.99 53
1566.08 49
1566.17 48
1566.26 49
1566.35 52
1566.45 56
1566.54 60
1566.63 61
1566.72 61
1566.81 59
1566.90 57
1566.99 55
1567.08 54
1567.17 55
1567.26 57
1567.35 61
1567.44 67
1567.53 76
1567.62 90
1567.71 110
1567.80 135
1567.89 166
1567.99 200
1568.08 236
1568.17 270
1568.26 301
1568.35 328
1568.44 351
1568.53 374
1568.62 396
1568.71 422
1568.80 450
1568.89 481
1568.98 512
1569.07 541
1569.16 567
1569.25 589
1569.35 608
1569.44 625
1569.53 640
1569.62 656
1569.71 671
1569.80 687
1569.89 704
1569.98 721
1570.07 742
1570.16 768
1570.25 800
1570.34 838
1570.43 884
1570.52 935
1570.62 989
1570.71 1043
1570.80 1097
1570.89 1148
1570.98 1197
1571.07 1243
1571.16 1285
1571.25 1325
1571.34 1361
1571.43 1394
1571.52 1422
1571.61 1443
1571.70 1457
1571.79 1464
1571.89 1464
1571.98 1459
1572.07 1452
1572.16 1447
1572.25 1447
1572.34 1453
1572.43 1462
1572.52 1471
1572.61 1477
1572.70 1475
1572.79 1465
1572.88 1448
1572.97 1426
1573.07 1405
1573.16 1389
1573.25 1380
1573.34 1376
1573.43 1377
1573.52 1379
1573.61 1379
1573.70 1374
1573.79 1364
1573.88 1349
1573.97 1331
1574.06 1313
1574.15 1296
1574.25 1282
1574.34 1271
1574.43 1262
1574.52 1254
1574.61 1244
1574.70 1230
1574.79 1210
1574.88 1183
1574.97 1149
1575.06 1111
1575.15 1070
1575.24 1030
1575.34 993
1575.43 961
1575.52 934
1575.61 911
1575.70 891
1575.79 871
1575.88 850
1575.97 826
1576.06 801
1576.15 774
1576.24 747
1576.34 721
1576.43 697
1576.52 675
1576.61 656
1576.70 640
1576.79 627
1576.88 615
1576.97 606
1577.06 597
1577.15 589
1577.24 580
1577.34 568
1577.43 555
1577.52 540
1577.61 524
1577.70 507
1577.79 490
1577.88 475
1577.97 460
1578.06 447
1578.15 436
1578.24 426
1578.34 417
1578.43 410
1578.52 403
1578.61 396
1578.70 390
1578.79 384
1578.88 378
1578.97 372
1579.06 367
1579.15 362
1579.24 358
1579.34 353
1579.43 346
1579.52 336
1579.61 322
1579.70 305
1579.79 284
1579.88 260
1579.97 237
1580.06 216
1580.15 198
1580.25 185
1580.34 177
1580.43 172
1580.52 169
1580.61 168
1580.70 165
1580.79 160
1580.88 151
1580.97 139
1581.06 125
1581.16 111
1581.25 98
1581.34 91
1581.43 91
1581.52 98
1581.61 110
1581.70 124
1581.79 137
1581.88 146
1581.97 148
1582.07 142
1582.16 130
1582.25 114
1582.34 98
1582.43 84
1582.52 75
1582.61 70
1582.70 70
1582.79 74
1582.89 79
1582.98 84
1583.07 88
1583.16 89
1583.25 88
1583.34 85
1583.43 81
1583.52 78
1583.61 76
1583.70 76
1583.80 79
1583.89 82
1583.98 85
1584.07 86
1584.16 85
1584.25 81
1584.34 75
1584.43 68
1584.52 61
1584.62 57
1584.71 56
1584.80 59
1584.89 67
1584.98 80
1585.07 95
1585.16 113
1585.25 128
1585.35 140
1585.44 146
1585.53 145
1585.62 137
1585.71 124
1585.80 107
1585.89 88
1585.98 71
1586.07 56
1586.17 45
1586.26 39
1586.35 38
1586.44 42
1586.53 52
1586.62 66
1586.71 82
1586.80 101
1586.89 120
1586.99 138
1587.08 155
1587.17 170
1587.26 185
1587.35 199
1587.44 213
1587.53 228
1587.62 243
1587.72 258
1587.81 272
1587.90 283
1587.99 291
1588.08 293
1588.17 291
1588.26 283
1588.35 271
1588.45 255
1588.54 237
1588.63 219
1588.72 201
1588.81 185
1588.90 171
1588.99 160
1589.08 152
1589.18 147
1589.27 145
1589.36 146
1589.45 147
1589.54 148
1589.63 149
1589.72 150
1589.81 152
1589.91 157
1590.00 165
1590.09 179
1590.18 196
1590.27 214
1590.36 231
1590.45 242
1590.54 245
1590.64 240
1590.73 228
1590.82 212
1590.91 197
1591.00 185
1591.09 179
1591.18 178
1591.27 183
1591.37 190
1591.46 197
1591.55 202
1591.64 204
1591.73 203
1591.82 200
1591.91 195
1592.01 190
1592.10 185
1592.19 183
1592.28 184
1592.37 189
1592.46 197
1592.55 208
1592.64 220
1592.74 232
1592.83 242
1592.92 250
1593.01 254
1593.10 256
1593.19 256
1593.28 255
1593.38 252
1593.47 247
1593.56 240
1593.65 231
1593.74 221
1593.83 209
1593.92 198
1594.01 188
1594.11 181
1594.20 177
1594.29 174
1594.38 171
1594.47 167
1594.56 159
1594.65 147
1594.75 130
1594.84 110
1594.93 89
1595.02 70
1595.11 53
1595.20 41
1595.29 35
1595.39 34
1595.48 39
1595.57 48
1595.66 61
1595.75 77
1595.84 94
1595.93 111
1596.03 125
1596.12 135
1596.21 141
1596.30 142
1596.39 139
1596.48 134
1596.57 127
1596.67 119
1596.76 110
1596.85 100
1596.94 90
1597.03 79
1597.12 69
1597.22 62
1597.31 57
1597.40 55
1597.49 55
1597.58 55
1597.67 54
1597.76 49
1597.86 42
1597.95 31
1598.04 19
1598.13 7
1598.22 0
1598.31 0
1598.40 0
1598.50 0
1598.59 2
1598.68 10
1598.77 17
1598.86 21
1598.95 21
1599.05 17
1599.14 8
1599.23 0
1599.32 0
1599.41 0
1599.50 0
1599.59 0
1599.69 0
1599.78 7
1599.87 25
1599.96 43
1600.05 58
1600.14 70
1600.24 78
1600.33 80
1600.42 78
1600.51 72
1600.60 64
1600.69 57
1600.78 53
1600.88 52
1600.97 56
1601.06 63
1601.15 72
1601.24 83
1601.33 94
1601.43 105
1601.52 117
1601.61 130
1601.70 144
1601.79 158
1601.88 169
1601.98 175
1602.07 174
1602.16 166
1602.25 153
1602.34 138
1602.43 125
1602.53 116
1602.62 114
1602.71 118
1602.80 126
1602.89 136
1602.98 145
1603.08 153
1603.17 159
1603.26 162
1603.35 163
1603.44 164
1603.53 165
1603.63 166
1603.72 167
1603.81 168
1603.90 168
1603.99 167
1604.08 163
1604.18 156
1604.27 146
1604.36 135
1604.45 122
1604.54 108
1604.63 93
1604.73 78
1604.82 63
1604.91 47
1605.00 31
1605.09 15
1605.18 0
1605.28 0
1605.37 0
1605.46 0
1605.55 0
1605.64 0
1605.73 0
1605.83 0
1605.92 1
1606.01 23
1606.10 45
1606.19 63
1606.28 76
1606.38 83
1606.47 87
1606.56 90
1606.65 91
1606.74 92
1606.83 93
1606.93 93
1607.02 91
1607.11 86
1607.20 79
1607.29 72
1607.39 66
1607.48 64
1607.57 67
1607.66 74
1607.75 83
1607.84 93
1607.94 102
1608.03 108
1608.12 112
1608.21 113
1608.30 113
1608.40 112
1608.49 111
1608.58 110
1608.67 109
1608.76 108
1608.85 107
1608.95 105
1609.04 104
1609.13 104
1609.22 105
1609.31 108
1609.40 111
1609.50 116
1609.59 121
1609.68 126
1609.77 132
1609.86 137
1609.96 142
1610.05 146
1610.14 148
1610.23 148
1610.32 144
1610.42 136
1610.51 125
1610.60 111
1610.69 98
1610.78 87
1610.87 82
1610.97 81
1611.06 86
1611.15 94
1611.24 104
1611.33 113
1611.43 119
1611.52 122
1611.61 122
1611.70 120
1611.79 117
1611.89 113
1611.98 109
1612.07 105
1612.16 100
1612.25 93
1612.34 85
1612.44 74
1612.53 62
1612.62 49
1612.71 35
1612.80 25
1612.90 18
1612.99 16
1613.08 18
1613.17 24
1613.26 31
1613.36 37
1613.45 41
1613.54 41
1613.63 38
1613.72 34
1613.82 31
1613.91 31
1614.00 34
1614.09 41
1614.18 51
1614.28 60
1614.37 68
1614.46 73
1614.55 74
1614.64 72
1614.74 67
1614.83 61
1614.92 56
1615.01 53
1615.10 52
1615.20 54
1615.29 57
1615.38 61
1615.47 63
1615.56 61
1615.66 57
1615.75 50
1615.84 41
1615.93 32
1616.02 24
1616.12 19
1616.21 17
1616.30 18
1616.39 20
1616.48 25
1616.58 30
1616.67 37
1616.76 45
1616.85 53
1616.94 62
1617.04 71
1617.13 80
1617.22 88
1617.31 95
1617.40 100
1617.50 105
1617.59 108
1617.68 110
1617.77 110
1617.86 107
1617.96 102
1618.05 94
1618.14 84
1618.23 72
1618.32 60
1618.42 49
1618.51 40
1618.60 35
1618.69 34
1618.79 37
1618.88 45
1618.97 58
1619.06 73
1619.15 89
1619.25 104
1619.34 116
1619.43 124
1619.52 129
1619.61 129
1619.71 126
1619.80 121
1619.89 115
1619.98 109
1620.07 102
1620.17 95
1620.26 89
1620.35 85
1620.44 83
1620.54 84
1620.63 89
1620.72 97
1620.81 108
1620.90 119
1621.00 130
1621.09 139
1621.18 145
1621.27 148
1621.36 150
1621.46 152
1621.55 155
1621.64 160
1621.73 167
1621.83 177
1621.92 185
1622.01 192
1622.10 194
1622.19 191
1622.29 183
1622.38 169
1622.47 151
1622.56 132
1622.66 113
1622.75 95
1622.84 81
1622.93 70
1623.02 63
1623.12 61
1623.21 63
1623.30 68
1623.39 76
1623.49 85
1623.58 95
1623.67 105
1623.76 113
1623.85 118
1623.95 121
1624.04 120
1624.13 116
1624.22 109
1624.32 99
1624.41 87
1624.50 73
1624.59 60
1624.68 47
1624.78 36
1624.87 28
1624.96 22
1625.05 18
1625.15 15
1625.24 12
1625.33 8
1625.42 4
1625.51 0
1625.61 0
1625.70 0
1625.79 0
1625.88 1
1625.98 6
1626.07 11
1626.16 14
1626.25 13
1626.35 9
1626.44 3
1626.53 0
1626.62 0
1626.71 0
1626.81 0
1626.90 0
1626.99 0
1627.08 8
1627.18 21
1627.27 36
1627.36 55
1627.45 77
1627.55 101
1627.64 126
1627.73 150
1627.82 173
1627.92 192
1628.01 205
1628.10 214
1628.19 217
1628.28 217
1628.38 215
1628.47 211
1628.56 207
1628.65 204
1628.75 201
1628.84 198
1628.93 196
1629.02 194
1629.12 192
1629.21 194
1629.30 198
1629.39 205
1629.49 215
1629.58 226
1629.67 233
1629.76 234
1629.86 228
1629.95 214
1630.04 194
1630.13 173
1630.23 154
1630.32 142
1630.41 139
1630.50 145
1630.59 158
1630.69 175
1630.78 193
1630.87 208
1630.96 220
1631.06 226
1631.15 227
1631.24 224
1631.33 217
1631.43 206
1631.52 191
1631.61 173
1631.70 153
1631.80 130
1631.89 107
1631.98 86
1632.07 68
1632.17 55
1632.26 49
1632.35 49
1632.44 54
1632.54 62
1632.63 71
1632.72 79
1632.81 84
1632.91 86
1633.00 87
1633.09 86
1633.18 86
1633.28 88
1633.37 90
1633.46 92
1633.55 94
1633.65 95
1633.74 94
1633.83 93
1633.92 91
1634.02 90
1634.11 89
1634.20 89
1634.29 87
1634.39 84
1634.48 80
1634.57 74
1634.66 69
1634.76 65
1634.85 65
1634.94 69
1635.03 77
1635.13 86
1635.22 95
1635.31 102
1635.40 104
1635.50 102
1635.59 95
1635.68 86
1635.77 76
1635.87 68
1635.96 63
1636.05 60
1636.15 57
1636.24 53
1636.33 46
1636.42 36
1636.52 23
1636.61 8
1636.70 0
1636.79 0
1636.89 0
1636.98 0
1637.07 0
1637.16 0
1637.26 0
1637.35 0
1637.44 1
1637.53 14
1637.63 30
1637.72 46
1637.81 63
1637.90 80
1638.00 94
1638.09 105
1638.18 113
1638.28 118
1638.37 118
1638.46 115
1638.55 108
1638.65 99
1638.74 89
1638.83 79
1638.92 72
1639.02 70
1639.11 72
1639.20 78
1639.29 87
1639.39 95
1639.48 101
1639.57 105
1639.67 107
1639.76 107
1639.85 107
1639.94 107
1640.04 109
1640.13 111
1640.22 113
1640.31 115
1640.41 118
1640.50 120
1640.59 123
1640.69 125
1640.78 125
1640.87 123
1640.96 118
1641.06 112
1641.15 106
1641.24 103
1641.33 105
1641.43 113
1641.52 125
1641.61 139
1641.71 151
1641.80 159
1641.89 160
1641.98 156
1642.08 147
1642.17 136
1642.26 126
1642.35 119
1642.45 114
1642.54 111
1642.63 108
1642.73 106
1642.82 103
1642.91 102
1643.00 102
1643.10 104
1643.19 109
1643.28 115
1643.38 122
1643.47 128
1643.56 135
1643.65 141
1643.75 149
1643.84 157
1643.93 165
1644.02 171
1644.12 173
1644.21 169
1644.30 157
1644.40 138
1644.49 115
1644.58 92
1644.67 73
1644.77 61
1644.86 59
1644.95 66
1645.05 81
1645.14 101
1645.23 123
1645.32 143
1645.42 160
1645.51 172
1645.60 181
1645.70 186
1645.79 188
1645.88 187
1645.97 183
1646.07 178
1646.16 170
1646.25 161
1646.35 150
1646.44 139
1646.53 128
1646.62 118
1646.72 110
1646.81 104
1646.90 101
1647.00 101
1647.09 103
1647.18 107
1647.27 114
1647.37 123
1647.46 134
1647.55 148
1647.65 163
1647.74 180
1647.83 195
1647.93 209
1648.02 218
1648.11 222
1648.20 221
1648.30 214
1648.39 201
1648.48 182
1648.58 158
1648.67 132
1648.76 104
1648.85 77
1648.95 53
1649.04 35
1649.13 25
1649.23 22
1649.32 24
1649.41 31
1649.51 40
1649.60 48
1649.69 55
1649.78 59
1649.88 63
1649.97 68
1650.06 74
1650.16 83
1650.25 95
1650.34 109
1650.43 122
1650.53 133
1650.62 139
1650.71 140
1650.81 135
1650.90 126
1650.99 115
1651.09 106
1651.18 102
1651.27 104
1651.37 111
1651.46 124
1651.55 138
1651.64 153
1651.74 166
1651.83 176
1651.92 183
1652.02 189
1652.11 194
1652.20 198
1652.30 203
1652.39 205
1652.48 206
1652.57 202
1652.67 194
1652.76 181
1652.85 163
1652.95 143
1653.04 123
1653.13 106
1653.23 93
1653.32 85
1653.41 81
1653.51 79
1653.60 78
1653.69 74
1653.78 68
1653.88 60
1653.97 51
1654.06 44
1654.16 40
1654.25 41
1654.34 46
1654.44 53
1654.53 60
1654.62 64
1654.72 64
1654.81 59
1654.90 49
1654.99 34
1655.09 19
1655.18 5
1655.27 0
1655.37 0
1655.46 0
1655.55 0
1655.65 6
1655.74 12
1655.83 14
1655.93 12
1656.02 6
1656.11 0
1656.21 0
1656.30 0
1656.39 0
1656.49 0
1656.58 8
1656.67 22
1656.76 35
1656.86 49
1656.95 62
1657.04 75
1657.14 88
1657.23 102
1657.32 114
1657.42 124
1657.51 131
1657.60 133
1657.70 131
1657.79 123
1657.88 112
1657.98 99
1658.07 87
1658.16 78
1658.26 72
1658.35 71
1658.44 73
1658.54 78
1658.63 82
1658.72 85
1658.81 85
1658.91 83
1659.00 78
1659.09 73
1659.19 70
1659.28 70
1659.37 75
1659.47 84
1659.56 96
1659.65 110
1659.75 123
1659.84 134
1659.93 143
1660.03 149
1660.12 152
1660.21 152
1660.31 150
1660.40 146
1660.49 140
1660.59 133
1660.68 125
1660.77 116
1660.87 108
1660.96 101
1661.05 95
1661.15 92
1661.24 91
1661.33 92
1661.43 94
1661.52 98
1661.61 101
1661.71 104
1661.80 106
1661.89 107
1661.99 107
1662.08 106
1662.17 105
1662.27 103
1662.36 103
1662.45 103
1662.55 105
1662.64 107
1662.73 109
1662.83 110
1662.92 109
1663.01 103
1663.11 93
1663.20 78
1663.29 61
1663.39 41
1663.48 22
1663.57 5
1663.67 0
1663.76 0
1663.85 0
1663.95 0
1664.04 0
1664.13 0
1664.23 0
1664.32 0
1664.41 1
1664.51 8
1664.60 16
1664.69 24
1664.79 32
1664.88 37
1664.97 40
1665.07 42
1665.16 44
1665.25 45
1665.35 48
1665.44 53
1665.53 61
1665.63 71
1665.72 83
1665.81 95
1665.91 106
1666.00 116
1666.09 124
1666.19 130
1666.28 134
1666.38 137
1666.47 139
1666.56 141
1666.66 142
1666.75 144
1666.84 145
1666.94 146
1667.03 148
1667.12 149
1667.22 152
1667.31 155
1667.40 158
1667.50 162
1667.59 165
1667.68 168
1667.78 169
1667.87 168
1667.96 165
1668.06 159
1668.15 149
1668.24 137
1668.34 125
1668.43 115
1668.52 110
1668.62 110
1668.71 116
1668.81 126
1668.90 138
1668.99 150
1669.09 158
1669.18 164
1669.27 165
1669.37 164
1669.46 160
1669.55 155
1669.65 150
1669.74 143
1669.83 136
1669.93 127
1670.02 116
1670.11 105
1670.21 94
1670.30 83
1670.40 73
1670.49 67
1670.58 64
1670.68 65
1670.77 71
1670.86 81
1670.96 95
1671.05 111
1671.14 127
1671.24 140
1671.33 148
1671.42 152
1671.52 151
1671.61 146
1671.71 139
1671.80 131
1671.89 123
1671.99 116
1672.08 111
1672.17 107
1672.27 103
1672.36 100
1672.45 97
1672.55 93
1672.64 87
1672.74 79
1672.83 71
1672.92 63
1673.02 57
1673.11 55
1673.20 57
1673.30 63
1673.39 71
1673.48 79
1673.58 85
1673.67 85
1673.77 80
1673.86 70
1673.95 55
1674.05 40
1674.14 25
1674.23 14
1674.33 8
1674.42 9
1674.51 17
1674.61 30
1674.70 48
1674.80 68
1674.89 87
1674.98 105
1675.08 117
1675.17 124
1675.26 124
1675.36 119
1675.45 111
1675.54 100
1675.64 91
1675.73 82
1675.83 77
1675.92 76
1676.01 79
1676.11 85
1676.20 96
1676.29 111
1676.39 128
1676.48 145
1676.58 160
1676.67 170
1676.76 174
1676.86 171
1676.95 164
1677.04 156
1677.14 150
1677.23 150
1677.33 156
1677.42 167
1677.51 180
1677.61 190
1677.70 195
1677.79 193
1677.89 185
1677.98 173
1678.08 159
1678.17 146
1678.26 136
1678.36 131
1678.45 131
1678.54 137
1678.64 148
1678.73 162
1678.83 176
1678.92 189
1679.01 198
1679.11 200
1679.20 196
1679.29 184
1679.39 167
1679.48 147
1679.58 126
1679.67 105
1679.76 85
1679.86 66
1679.95 47
1680.05 30
1680.14 16
1680.23 3
1680.33 0
1680.42 0
1680.51 0
1680.61 0
1680.70 0
1680.80 1
1680.89 6
1680.98 9
1681.08 10
1681.17 8
1681.27 4
1681.36 0
1681.45 0
1681.55 0
1681.64 3
1681.73 14
1681.83 30
1681.92 48
1682.02 64
1682.11 76
1682.20 81
1682.30 79
1682.39 72
1682.49 62
1682.58 53
1682.67 45
1682.77 41
1682.86 40
1682.96 41
1683.05 43
1683.14 44
1683.24 43
1683.33 39
1683.42 32
1683.52 23
1683.61 14
1683.71 5
1683.80 0
1683.89 0
1683.99 0
1684.08 3
1684.18 9
1684.27 17
1684.36 24
1684.46 31
1684.55 36
1684.65 41
1684.74 43
1684.83 44
1684.93 42
1685.02 38
1685.12 32
1685.21 27
1685.30 22
1685.40 19
1685.49 19
1685.59 21
1685.68 23
1685.77 25
1685.87 26
1685.96 25
1686.06 26
1686.15 31
1686.24 40
1686.34 55
1686.43 74
1686.53 94
1686.62 111
1686.71 123
1686.81 126
1686.90 122
1687.00 113
1687.09 102
1687.18 91
1687.28 83
1687.37 78
1687.47 75
1687.56 73
1687.65 72
1687.75 71
1687.84 70
1687.94 68
1688.03 67
1688.12 66
1688.22 67
1688.31 70
1688.41 76
1688.50 85
1688.59 97
1688.69 110
1688.78 123
1688.88 134
1688.97 142
1689.06 146
1689.16 147
1689.25 147
1689.35 147
1689.44 148
1689.53 149
1689.63 151
1689.72 151
1689.82 151
1689.91 150
1690.01 152
1690.10 157
1690.19 167
1690.29 183
1690.38 204
1690.48 228
1690.57 250
1690.66 270
1690.76 284
1690.85 292
1690.95 294
1691.04 291
1691.13 284
1691.23 275
1691.32 264
1691.42 252
1691.51 241
1691.61 230
1691.70 220
1691.79 209
1691.89 197
1691.98 185
1692.08 171
1692.17 155
1692.26 138
1692.36 120
1692.45 101
1692.55 83
1692.64 67
1692.74 54
1692.83 44
1692.92 38
1693.02 36
1693.11 36
1693.21 37
1693.30 38
1693.39 37
1693.49 35
1693.58 31
1693.68 26
1693.77 20
1693.87 15
1693.96 11
1694.05 6
1694.15 2
1694.24 0
1694.34 0
1694.43 0
1694.53 0
1694.62 0
1694.71 0
1694.81 0
1694.90 0
1695.00 12
1695.09 30
1695.18 48
1695.28 65
1695.37 80
1695.47 95
1695.56 109
1695.66 124
1695.75 140
1695.84 157
1695.94 172
1696.03 184
1696.13 190
1696.22 191
1696.32 186
1696.41 178
1696.50 169
1696.60 161
1696.69 154
1696.79 149
1696.88 145
1696.98 139
1697.07 130
1697.16 118
1697.26 103
1697.35 86
1697.45 71
1697.54 59
1697.64 52
1697.73 50
1697.82 54
1697.92 63
1698.01 75
1698.11 88
1698.20 101
1698.30 113
1698.39 122
1698.49 130
1698.58 134
1698.67 136
1698.77 136
1698.86 133
1698.96 128
1699.05 121
1699.15 113
1699.24 105
1699.33 99
1699.43 94
1699.52 93
1699.62 93
1699.71 94
1699.81 95
1699.90 94
1699.99 91
1700.09 85
1700.18 79
1700.28 74
1700.37 72
1700.47 74
1700.56 81
1700.66 90
1700.75 101
1700.84 110
1700.94 115
1701.03 116
1701.13 112
1701.22 103
1701.32 92
1701.41 80
1701.51 68
1701.60 57
1701.69 48
1701.79 42
1701.88 39
1701.98 41
1702.07 49
1702.17 63
1702.26 81
1702.36 102
1702.45 120
1702.54 132
1702.64 135
1702.73 127
1702.83 110
1702.92 86
1703.02 61
1703.11 39
1703.21 23
1703.30 15
1703.39 14
1703.49 21
1703.58 32
1703.68 45
1703.77 56
1703.87 65
1703.96 68
1704.06 67
1704.15 61
1704.24 52
1704.34 42
1704.43 34
1704.53 30
1704.62 30
1704.72 34
1704.81 42
1704.91 51
1705.00 62
1705.10 73
1705.19 83
1705.28 93
1705.38 101
1705.47 108
1705.57 113
1705.66 116
1705.76 118
1705.85 120
1705.95 126
1706.04 136
1706.14 151
1706.23 168
1706.32 185
1706.42 198
1706.51 204
1706.61 201
1706.70 191
1706.80 175
1706.89 157
1706.99 140
1707.08 127
1707.18 121
1707.27 120
1707.36 125
1707.46 133
1707.55 143
1707.65 152
1707.74 161
1707.84 168
1707.93 175
1708.03 183
1708.12 194
1708.22 206
1708.31 219
1708.41 230
1708.50 238
1708.59 241
1708.69 239
1708.78 230
1708.88 218
1708.97 204
1709.07 188
1709.16 175
1709.26 163
1709.35 156
1709.45 152
1709.54 153
1709.64 157
1709.73 164
1709.82 172
1709.92 180
1710.01 188
1710.11 196
1710.20 203
1710.30 211
1710.39 218
1710.49 225
1710.58 231
1710.68 233
1710.77 231
1710.87 223
1710.96 209
1711.06 190
1711.15 168
1711.24 146
1711.34 128
1711.43 116
1711.53 113
1711.62 118
1711.72 129
1711.81 143
1711.91 157
1712.00 167
1712.10 172
1712.19 173
1712.29 171
1712.38 170
1712.48 171
1712.57 175
1712.67 182
1712.76 191
1712.85 198
1712.95 203
1713.04 204
1713.14 201
1713.23 194
1713.33 183
1713.42 172
1713.52 160
1713.61 151
1713.71 146
1713.80 145
1713.90 148
1713.99 154
1714.09 161
1714.18 168
1714.28 172
1714.37 173
1714.47 171
1714.56 165
1714.66 157
1714.75 147
1714.84 137
1714.94 127
1715.03 118
1715.13 110
1715.22 105
1715.32 103
1715.41 104
1715.51 108
1715.60 115
1715.70 123
1715.79 131
1715.89 136
1715.98 139
1716.08 137
1716.17 132
1716.27 126
1716.36 122
1716.46 122
1716.55 128
1716.65 141
1716.74 159
1716.84 181
1716.93 205
1717.03 228
1717.12 250
1717.22 269
1717.31 285
1717.41 297
1717.50 306
1717.59 311
1717.69 311
1717.78 308
1717.88 302
1717.97 296
1718.07 290
1718.16 287
1718.26 287
1718.35 289
1718.45 293
1718.54 295
1718.64 293
1718.73 286
1718.83 273
1718.92 257
1719.02 240
1719.11 226
1719.21 217
1719.30 216
1719.40 223
1719.49 238
1719.59 259
1719.68 283
1719.78 306
1719.87 327
1719.97 341
1720.06 348
1720.16 347
1720.25 338
1720.35 324
1720.44 306
1720.54 287
1720.63 270
1720.73 256
1720.82 247
1720.92 242
1721.01 242
1721.11 246
1721.20 250
1721.30 254
1721.39 256
1721.49 254
1721.58 249
1721.68 241
1721.77 231
1721.87 222
1721.96 216
1722.06 214
1722.15 216
1722.25 219
1722.34 223
1722.44 224
1722.53 221
1722.63 214
1722.72 203
1722.82 189
1722.91 173
1723.01 155
1723.10 137
1723.20 117
1723.29 98
1723.39 80
1723.48 65
1723.58 53
1723.67 46
1723.77 43
1723.86 44
1723.96 45
1724.05 45
1724.15 43
1724.24 37
1724.34 29
1724.43 21
1724.53 15
1724.62 12
1724.72 16
1724.81 24
1724.91 36
1725.00 50
1725.10 63
1725.19 75
1725.29 85
1725.38 92
1725.48 97
1725.57 101
1725.67 103
1725.76 103
1725.86 102
1725.95 100
1726.05 97
1726.14 93
1726.24 87
1726.33 79
1726.43 68
1726.52 56
1726.62 43
1726.71 29
1726.81 17
1726.90 9
1727.00 5
1727.09 7
1727.19 12
1727.29 18
1727.38 24
1727.48 27
1727.57 26
1727.67 21
1727.76 13
1727.86 2
1727.95 0
1728.05 0
1728.14 0
1728.24 0
1728.33 0
1728.43 0
1728.52 0
1728.62 11
1728.71 35
1728.81 61
1728.90 89
1729.00 115
1729.09 137
1729.19 154
1729.28 166
1729.38 171
1729.47 173
1729.57 171
1729.66 166
1729.76 161
1729.85 155
1729.95 148
1730.05 140
1730.14 131
1730.24 122
1730.33 113
1730.43 106
1730.52 102
1730.62 100
1730.71 101
1730.81 104
1730.90 109
1731.00 113
1731.09 118
1731.19 121
1731.28 124
1731.38 126
1731.47 127
1731.57 127
1731.66 125
1731.76 122
1731.85 121
1731.95 122
1732.05 126
1732.14 132
1732.24 141
1732.33 150
1732.43 159
1732.52 165
1732.62 169
1732.71 170
1732.81 170
1732.90 169
1733.00 169
1733.09 170
1733.19 173
1733.28 176
1733.38 180
1733.47 186
1733.57 191
1733.67 197
1733.76 203
1733.86 208
1733.95 214
1734.05 218
1734.14 221
1734.24 223
1734.33 224
1734.43 225
1734.52 226
1734.62 226
1734.71 226
1734.81 226
1734.90 226
1735.00 226
1735.10 227
1735.19 227
1735.29 228
1735.38 230
1735.48 232
1735.57 233
1735.67 234
1735.76 233
1735.86 230
1735.95 225
1736.05 218
1736.14 210
1736.24 200
1736.33 191
1736.43 184
1736.53 180
1736.62 180
1736.72 184
1736.81 192
1736.91 202
1737.00 212
1737.10 222
1737.19 228
1737.29 232
1737.38 234
1737.48 235
1737.58 237
1737.67 241
1737.77 247
1737.86 254
1737.96 261
1738.05 265
1738.15 266
1738.24 263
1738.34 256
1738.43 246
1738.53 234
1738.62 220
1738.72 206
1738.82 190
1738.91 173
1739.01 154
1739.10 136
1739.20 119
1739.29 108
1739.39 102
1739.48 103
1739.58 109
1739.67 117
1739.77 125
1739.87 129
1739.96 127
1740.06 120
1740.15 110
1740.25 101
1740.34 95
1740.44 93
1740.53 97
1740.63 104
1740.73 113
1740.82 121
1740.92 130
1741.01 137
1741.11 145
1741.20 154
1741.30 163
1741.39 171
1741.49 177
1741.58 180
1741.68 177
1741.78 171
1741.87 162
1741.97 151
1742.06 141
1742.16 135
1742.25 132
1742.35 134
1742.44 139
1742.54 147
1742.64 156
1742.73 163
1742.83 167
1742.92 167
1743.02 163
1743.11 155
1743.21 145
1743.30 133
1743.40 121
1743.50 110
1743.59 100
1743.69 90
1743.78 79
1743.88 67
1743.97 54
1744.07 39
1744.17 24
1744.26 11
1744.36 1
1744.45 0
1744.55 0
1744.64 0
1744.74 1
1744.83 12
1744.93 28
1745.03 47
1745.12 70
1745.22 94
1745.31 118
1745.41 138
1745.50 150
1745.60 153
1745.70 145
1745.79 127
1745.89 101
1745.98 72
1746.08 42
1746.17 16
1746.27 0
1746.36 0
1746.46 0
1746.56 0
1746.65 0
1746.75 0
1746.84 0
1746.94 0
1747.03 0
1747.13 1
1747.23 7
1747.32 15
1747.42 26
1747.51 38
1747.61 49
1747.70 57
1747.80 61
1747.90 60
1747.99 56
1748.09 50
1748.18 44
1748.28 39
1748.37 38
1748.47 41
1748.57 47
1748.66 58
1748.76 72
1748.85 88
1748.95 105
1749.04 120
1749.14 132
1749.24 138
1749.33 137
1749.43 130
1749.52 117
1749.62 102
1749.71 86
1749.81 72
1749.91 62
1750.00 56
1750.10 55
1750.19 59
1750.29 68
1750.38 83
1750.48 100
1750.58 120
1750.67 140
1750.77 155
1750.86 165
1750.96 167
1751.06 160
1751.15 147
1751.25 131
1751.34 115
1751.44 103
1751.53 98
1751.63 101
1751.73 112
1751.82 128
1751.92 145
1752.01 161
1752.11 172
1752.20 177
1752.30 178
1752.40 173
1752.49 164
1752.59 152
1752.68 139
1752.78 125
1752.88 111
1752.97 99
1753.07 89
1753.16 81
1753.26 77
1753.35 74
1753.45 71
1753.55 69
1753.64 65
1753.74 61
1753.83 56
1753.93 51
1754.03 48
1754.12 46
1754.22 45
1754.31 44
1754.41 42
1754.51 38
1754.60 32
1754.70 25
1754.79 19
1754.89 14
1754.98 11
1755.08 9
1755.18 9
1755.27 8
1755.37 6
1755.46 3
1755.56 0
1755.66 0
1755.75 0
1755.85 0
1755.94 0
1756.04 0
1756.14 0
1756.23 9
1756.33 19
1756.42 28
1756.52 35
1756.62 40
1756.71 44
1756.81 49
1756.90 54
1757.00 61
1757.10 70
1757.19 78
1757.29 84
1757.38 86
1757.48 86
1757.57 84
1757.67 81
1757.77 77
1757.86 76
1757.96 78
1758.05 84
1758.15 93
1758.25 104
1758.34 118
1758.44 134
1758.53 152
1758.63 169
1758.73 185
1758.82 197
1758.92 204
1759.01 206
1759.11 201
1759.21 191
1759.30 177
1759.40 160
1759.49 144
1759.59 129
1759.69 115
1759.78 105
1759.88 96
1759.97 89
1760.07 84
1760.17 79
1760.26 73
1760.36 66
1760.46 58
1760.55 48
1760.65 38
1760.74 28
1760.84 20
1760.94 13
1761.03 8
1761.13 4
1761.22 2
1761.32 2
1761.42 3
1761.51 7
1761.61 16
1761.70 29
1761.80 47
1761.90 71
1761.99 98
1762.09 126
1762.18 151
1762.28 171
1762.38 185
1762.47 190
1762.57 189
1762.66 183
1762.76 175
1762.86 167
1762.95 159
1763.05 152
1763.15 144
1763.24 135
1763.34 124
1763.43 112
1763.53 99
1763.63 88
1763.72 81
1763.82 77
1763.91 77
1764.01 80
1764.11 85
1764.20 89
1764.30 92
1764.40 95
1764.49 99
1764.59 105
1764.68 116
1764.78 131
1764.88 151
1764.97 172
1765.07 194
1765.16 212
1765.26 225
1765.36 232
1765.45 233
1765.55 229
1765.65 219
1765.74 206
1765.84 191
1765.93 176
1766.03 162
1766.13 152
1766.22 145
1766.32 145
1766.41 149
1766.51 159
1766.61 172
1766.70 187
1766.80 201
1766.90 212
1766.99 218
1767.09 219
1767.18 213
1767.28 201
1767.38 187
1767.47 172
1767.57 159
1767.67 152
1767.76 150
1767.86 155
1767.95 165
1768.05 178
1768.15 191
1768.24 203
1768.34 212
1768.44 217
1768.53 219
1768.63 218
1768.72 215
1768.82 211
1768.92 206
1769.01 201
1769.11 195
1769.21 187
1769.30 176
1769.40 162
1769.49 145
1769.59 127
1769.69 108
1769.78 90
1769.88 75
1769.98 62
1770.07 53
1770.17 45
1770.27 39
1770.36 35
1770.46 32
1770.55 31
1770.65 30
1770.75 31
1770.84 31
1770.94 31
1771.04 30
1771.13 26
1771.23 21
1771.32 15
1771.42 10
1771.52 6
1771.61 4
1771.71 4
1771.81 6
1771.90 9
1772.00 11
1772.10 13
1772.19 16
1772.29 19
1772.38 26
1772.48 36
1772.58 48
1772.67 61
1772.77 72
1772.87 79
1772.96 78
1773.06 71
1773.16 56
1773.25 37
1773.35 18
1773.45 0
1773.54 0
1773.64 0
1773.73 0
1773.83 0
1773.93 0
1774.02 0
1774.12 8
1774.22 15
1774.31 19
1774.41 19
1774.51 15
1774.60 10
1774.70 5
1774.79 2
1774.89 4
1774.99 10
1775.08 22
1775.18 37
1775.28 53
1775.37 67
1775.47 77
1775.57 81
1775.66 80
1775.76 77
1775.86 73
1775.95 71
1776.05 70
1776.15 71
1776.24 72
1776.34 73
1776.43 70
1776.53 66
1776.63 60
1776.72 54
1776.82 48
1776.92 43
1777.01 38
1777.11 32
1777.21 25
1777.30 16
1777.40 8
1777.50 0
1777.59 0
1777.69 0
1777.79 0
1777.88 0
1777.98 0
1778.08 0
1778.17 0
1778.27 0
1778.36 7
1778.46 19
1778.56 30
1778.65 39
1778.75 46
1778.85 51
1778.94 57
1779.04 63
1779.14 73
1779.23 86
1779.33 102
1779.43 120
1779.52 138
1779.62 154
1779.72 165
1779.81 171
1779.91 171
1780.01 164
1780.10 152
1780.20 134
1780.30 115
1780.39 95
1780.49 79
1780.59 67
1780.68 62
1780.78 63
1780.88 70
1780.97 81
1781.07 93
1781.17 105
1781.26 114
1781.36 118
1781.46 119
1781.55 116
1781.65 111
1781.75 104
1781.84 97
1781.94 88
1782.04 79
1782.13 70
1782.23 61
1782.32 53
1782.42 46
1782.52 41
1782.61 38
1782.71 38
1782.81 38
1782.90 39
1783.00 40
1783.10 41
1783.19 42
1783.29 43
1783.39 45
1783.48 49
1783.58 54
1783.68 61
1783.77 70
1783.87 80
1783.97 93
1784.06 106
1784.16 120
1784.26 133
1784.36 146
1784.45 158
1784.55 168
1784.65 176
1784.74 181
1784.84 184
1784.94 183
1785.03 179
1785.13 172
1785.23 164
1785.32 153
1785.42 142
1785.52 130
1785.61 118
1785.71 106
1785.81 92
1785.90 79
1786.00 65
1786.10 52
1786.19 43
1786.29 38
1786.39 38
1786.48 43
1786.58 53
1786.68 66
1786.77 78
1786.87 88
1786.97 94
1787.06 95
1787.16 91
1787.26 84
1787.35 75
1787.45 67
1787.55 61
1787.64 60
1787.74 65
1787.84 75
1787.93 91
1788.03 111
1788.13 134
1788.22 156
1788.32 176
1788.42 193
1788.52 207
1788.61 219
1788.71 228
1788.81 234
1788.90 239
1789.00 240
1789.10 239
1789.19 234
1789.29 228
1789.39 221
1789.48 216
1789.58 214
1789.68 216
1789.77 220
1789.87 226
1789.97 231
1790.06 234
1790.16 232
1790.26 225
1790.36 213
1790.45 197
1790.55 178
1790.65 158
1790.74 137
1790.84 117
1790.94 96
1791.03 77
1791.13 59
1791.23 43
1791.32 31
1791.42 22
1791.52 19
1791.61 20
1791.71 26
1791.81 35
1791.91 47
1792.00 59
1792.10 70
1792.20 80
1792.29 88
1792.39 92
1792.49 94
1792.58 94
1792.68 92
1792.78 87
1792.87 83
1792.97 78
1793.07 75
1793.17 73
1793.26 73
1793.36 74
1793.46 77
1793.55 81
1793.65 86
1793.75 91
1793.84 96
1793.94 102
1794.04 108
1794.13 113
1794.23 118
1794.33 122
1794.43 126
1794.52 131
1794.62 137
1794.72 143
1794.81 152
1794.91 162
1795.01 174
1795.10 185
1795.20 196
1795.30 203
1795.40 207
1795.49 208
1795.59 206
1795.69 203
1795.78 199
1795.88 195
1795.98 193
1796.07 193
1796.17 193
1796.27 195
1796.37 197
1796.46 200
1796.56 200
1796.66 198
1796.75 191
1796.85 180
1796.95 167
1797.04 152
1797.14 137
1797.24 125
1797.34 116
1797.43 112
1797.53 110
1797.63 109
1797.72 108
1797.82 103
1797.92 97
1798.02 89
1798.11 80
1798.21 73
1798.31 69
1798.40 69
1798.50 71
1798.60 74
1798.69 74
1798.79 70
1798.89 61
1798.99 46
1799.08 27
1799.18 7
1799.28 0
1799.37 0
1799.47 0
1799.57 0
1799.67 0
1799.76 0
1799.86 0
1799.96 0
1800.05 4
1800.15 15
1800.25 27
1800.35 43
1800.44 61
1800.54 79
1800.64 96
1800.73 107
1800.83 113
1800.93 111
1801.03 103
1801.12 92
1801.22 78
1801.32 65
1801.41 52
1801.51 42
1801.61 34
1801.71 27
1801.80 21
1801.90 17
1802.00 15
1802.09 13
1802.19 12
1802.29 10
1802.39 8
1802.48 6
1802.58 4
1802.68 2
1802.77 3
1802.87 6
1802.97 13
1803.07 23
1803.16 35
1803.26 47
1803.36 59
1803.46 69
1803.55 76
1803.65 80
1803.75 81
1803.84 79
1803.94 73
1804.04 64
1804.14 54
1804.23 42
1804.33 31
1804.43 22
1804.52 16
1804.62 13
1804.72 14
1804.82 18
1804.91 23
1805.01 29
1805.11 34
1805.21 37
1805.30 40
1805.40 41
1805.50 41
1805.59 41
1805.69 40
1805.79 38
1805.89 34
1805.98 28
1806.08 20
1806.18 10
1806.28 0
1806.37 0
1806.47 0
1806.57 0
1806.66 0
1806.76 0
1806.86 0
1806.96 3
1807.05 8
1807.15 10
1807.25 10
1807.35 9
1807.44 9
1807.54 12
1807.64 18
1807.74 27
1807.83 38
1807.93 48
1808.03 57
1808.12 63
1808.22 66
1808.32 66
1808.42 66
1808.51 65
1808.61 65
1808.71 66
1808.81 68
1808.90 69
1809.00 71
1809.10 74
1809.20 80
1809.29 89
1809.39 102
1809.49 119
1809.58 138
1809.68 158
1809.78 176
1809.88 191
1809.97 200
1810.07 204
1810.17 203
1810.27 197
1810.36 186
1810.46 172
1810.56 156
1810.66 137
1810.75 116
1810.85 96
1810.95 79
1811.05 67
1811.14 62
1811.24 64
1811.34 73
1811.44 86
1811.53 101
1811.63 113
1811.73 121
1811.83 124
1811.92 123
1812.02 118
1812.12 112
1812.21 105
1812.31 97
1812.41 89
1812.51 79
1812.60 68
1812.70 56
1812.80 44
1812.90 34
1812.99 27
1813.09 24
1813.19 27
1813.29 33
1813.38 42
1813.48 52
1813.58 62
1813.68 70
1813.77 75
1813.87 77
1813.97 76
1814.07 74
1814.16 72
1814.26 69
1814.36 69
1814.46 71
1814.55 74
1814.65 78
1814.75 80
1814.85 81
1814.94 80
1815.04 77
1815.14 74
1815.24 73
1815.33 77
1815.43 86
1815.53 100
1815.63 116
1815.72 131
1815.82 143
1815.92 149
1816.02 148
1816.11 142
1816.21 129
1816.31 112
1816.41 93
1816.51 71
1816.60 47
1816.70 24
1816.80 1
1816.90 0
1816.99 0
1817.09 0
1817.19 0
1817.29 0
1817.38 0
1817.48 0
1817.58 0
1817.68 12
1817.77 25
1817.87 37
1817.97 51
1818.07 65
1818.16 80
1818.26 94
1818.36 108
1818.46 119
1818.55 127
1818.65 131
1818.75 133
1818.85 130
1818.95 125
1819.04 117
1819.14 106
1819.24 92
1819.34 78
1819.43 66
1819.53 57
1819.63 53
1819.73 54
1819.82 60
1819.92 67
1820.02 75
1820.12 78
1820.21 77
1820.31 72
1820.41 64
1820.51 56
1820.61 48
1820.70 43
1820.80 40
1820.90 37
1821.00 34
1821.09 30
1821.19 25
1821.29 21
1821.39 20
1821.48 24
1821.58 31
1821.68 42
1821.78 54
1821.88 65
1821.97 71
1822.07 73
1822.17 70
1822.27 65
1822.36 58
1822.46 53
1822.56 49
1822.66 48
1822.75 49
1822.85 50
1822.95 51
1823.05 54
1823.15 59
1823.24 67
1823.34 79
1823.44 94
1823.54 113
1823.63 131
1823.73 148
1823.83 159
1823.93 165
1824.03 164
1824.12 156
1824.22 143
1824.32 128
1824.42 111
1824.51 97
1824.61 85
1824.71 75
1824.81 69
1824.91 65
1825.00 62
1825.10 59
1825.20 54
1825.30 47
1825.39 39
1825.49 29
1825.59 20
1825.69 14
1825.79 11
1825.88 15
1825.98 27
1826.08 46
1826.18 73
1826.27 104
1826.37 138
1826.47 170
1826.57 196
1826.67 214
1826.76 223
1826.86 222
1826.96 213
1827.06 201
1827.16 188
1827.25 177
1827.35 168
1827.45 162
1827.55 156
1827.64 149
1827.74 138
1827.84 123
1827.94 106
1828.04 89
1828.13 75
1828.23 68
1828.33 69
1828.43 79
1828.53 95
1828.62 115
1828.72 133
1828.82 148
1828.92 155
1829.01 154
1829.11 147
1829.21 134
1829.31 120
1829.41 106
1829.50 94
1829.60 86
1829.70 81
1829.80 77
1829.90 73
1829.99 65
1830.09 53
1830.19 37
1830.29 16
1830.39 0
1830.48 0
1830.58 0
1830.68 0
1830.78 0
1830.88 0
1830.97 6
1831.07 23
1831.17 35
1831.27 40
1831.37 35
1831.46 24
1831.56 10
1831.66 0
1831.76 0
1831.86 0
1831.95 0
1832.05 0
1832.15 0
1832.25 17
1832.35 39
1832.44 64
1832.54 87
1832.64 107
1832.74 120
1832.84 126
1832.93 125
1833.03 116
1833.13 103
1833.23 86
1833.33 69
1833.42 54
1833.52 42
1833.62 33
1833.72 28
1833.82 27
1833.91 30
1834.01 34
1834.11 40
1834.21 46
1834.31 52
1834.40 57
1834.50 61
1834.60 66
1834.70 71
1834.80 77
1834.89 84
1834.99 88
1835.09 89
1835.19 84
1835.29 73
1835.38 57
1835.48 37
1835.58 17
1835.68 0
1835.78 0
1835.87 0
1835.97 0
1836.07 0
1836.17 0
1836.27 0
1836.36 1
1836.46 6
1836.56 11
1836.66 13
1836.76 15
1836.86 18
1836.95 21
1837.05 26
1837.15 34
1837.25 44
1837.35 58
1837.44 73
1837.54 90
1837.64 107
1837.74 122
1837.84 136
1837.93 145
1838.03 151
1838.13 152
1838.23 148
1838.33 141
1838.43 132
1838.52 122
1838.62 113
1838.72 106
1838.82 103
1838.92 104
1839.01 107
1839.11 111
1839.21 115
1839.31 117
1839.41 116
1839.51 110
1839.60 100
1839.70 86
1839.80 69
1839.90 50
1840.00 30
1840.09 12
1840.19 0
1840.29 0
1840.39 0
1840.49 0
1840.59 0
1840.68 4
1840.78 17
1840.88 29
1840.98 38
1841.08 41
1841.17 41
1841.27 38
1841.37 36
1841.47 35
1841.57 38
1841.67 45
1841.76 54
1841.86 66
1841.96 77
1842.06 88
1842.16 97
1842.26 104
1842.35 110
1842.45 116
1842.55 123
1842.65 131
1842.75 140
1842.85 151
1842.94 161
1843.04 170
1843.14 177
1843.24 180
1843.34 180
1843.43 177
1843.53 170
1843.63 162
1843.73 153
1843.83 142
1843.93 131
1844.02 120
1844.12 110
1844.22 101
1844.32 93
1844.42 87
1844.52 82
1844.61 79
1844.71 80
1844.81 83
1844.91 90
1845.01 100
1845.11 113
1845.20 126
1845.30 137
1845.40 145
1845.50 147
1845.60 143
1845.70 132
1845.79 116
1845.89 95
1845.99 73
1846.09 52
1846.19 35
1846.29 24
1846.38 20
1846.48 22
1846.58 30
1846.68 41
1846.78 53
1846.88 65
1846.97 75
1847.07 82
1847.17 86
1847.27 88
1847.37 87
1847.47 83
1847.57 77
1847.66 69
1847.76 59
1847.86 50
1847.96 42
1848.06 38
1848.16 40
1848.25 47
1848.35 58
1848.45 71
1848.55 83
1848.65 89
1848.75 91
1848.84 87
1848.94 81
1849.04 74
1849.14 72
1849.24 74
1849.34 82
1849.44 95
1849.53 109
1849.63 122
1849.73 132
1849.83 138
1849.93 140
1850.03 140
1850.12 139
1850.22 137
1850.32 134
1850.42 130
1850.52 124
1850.62 115
1850.72 102
1850.81 86
1850.91 69
1851.01 54
1851.11 41
1851.21 34
1851.31 32
1851.40 35
1851.50 43
1851.60 53
1851.70 63
1851.80 72
1851.90 80
1852.00 84
1852.09 87
1852.19 89
1852.29 90
1852.39 90
1852.49 90
1852.59 87
1852.69 83
1852.78 75
1852.88 65
1852.98 53
1853.08 42
1853.18 34
1853.28 33
1853.37 38
1853.47 51
1853.57 69
1853.67 90
1853.77 110
1853.87 125
1853.97 134
1854.06 136
1854.16 130
1854.26 119
1854.36 106
1854.46 94
1854.56 83
1854.66 75
1854.75 68
1854.85 61
1854.95 54
1855.05 44
1855.15 32
1855.25 18
1855.35 4
1855.45 0
1855.54 0
1855.64 0
1855.74 0
1855.84 0
1855.94 0
1856.04 0
1856.14 0
1856.23 11
1856.33 37
1856.43 65
1856.53 91
1856.63 111
1856.73 124
1856.83 130
1856.92 129
1857.02 125
1857.12 119
1857.22 116
1857.32 116
1857.42 119
1857.52 125
1857.62 133
1857.71 140
1857.81 145
1857.91 147
1858.01 145
1858.11 140
1858.21 131
1858.31 119
1858.40 105
1858.50 89
1858.60 73
1858.70 57
1858.80 42
1858.90 31
1859.00 22
1859.10 18
1859.19 17
1859.29 17
1859.39 18
1859.49 19
1859.59 17
1859.69 14
1859.79 9
1859.89 5
1859.98 4
1860.08 6
1860.18 11
1860.28 19
1860.38 28
1860.48 36
1860.58 41
1860.67 42
1860.77 40
1860.87 35
1860.97 30
1861.07 26
1861.17 26
1861.27 29
1861.37 36
1861.47 45
1861.56 54
1861.66 63
1861.76 69
1861.86 72
1861.96 72
1862.06 69
1862.16 65
1862.26 60
1862.35 58
1862.45 59
1862.55 62
1862.65 67
1862.75 73
1862.85 76
1862.95 76
1863.05 73
1863.14 66
1863.24 59
1863.34 52
1863.44 48
1863.54 48
1863.64 52
1863.74 58
1863.84 68
1863.93 78
1864.03 87
1864.13 93
1864.23 96
1864.33 95
1864.43 89
1864.53 79
1864.63 65
1864.73 50
1864.82 35
1864.92 22
1865.02 11
1865.12 4
1865.22 0
1865.32 0
1865.42 0
1865.52 0
1865.62 0
1865.71 0
1865.81 0
1865.91 0
1866.01 0
1866.11 1
1866.21 12
1866.31 24
1866.41 36
1866.51 46
1866.60 53
1866.70 57
1866.80 59
1866.90 58
1867.00 56
1867.10 54
1867.20 51
1867.30 47
1867.40 44
1867.49 40
1867.59 39
1867.69 40
1867.79 46
1867.89 55
1867.99 68
1868.09 84
1868.19 97
1868.29 106
1868.39 108
1868.48 102
1868.58 89
1868.68 71
1868.78 52
1868.88 35
1868.98 24
1869.08 21
1869.18 26
1869.28 36
1869.37 51
1869.47 66
1869.57 79
1869.67 89
1869.77 95
1869.87 99
1869.97 101
1870.07 103
1870.17 104
1870.27 105
1870.36 104
1870.46 100
1870.56 92
1870.66 80
1870.76 64
1870.86 46
1870.96 28
1871.06 13
1871.16 1
1871.26 0
1871.35 0
1871.45 0
1871.55 9
1871.65 20
1871.75 32
1871.85 43
1871.95 52
1872.05 58
1872.15 62
1872.25 64
1872.35 66
1872.44 68
1872.54 73
1872.64 81
1872.74 91
1872.84 103
1872.94 114
1873.04 122
1873.14 126
1873.24 124
1873.34 116
1873.43 103
1873.53 85
1873.63 64
1873.73 40
1873.83 17
1873.93 0
1874.03 0
1874.13 0
1874.23 0
1874.33 0
1874.43 0
1874.53 0
1874.62 9
1874.72 20
1874.82 26
1874.92 27
1875.02 24
1875.12 18
1875.22 11
1875.32 7
1875.42 7
1875.52 11
1875.62 19
1875.71 30
1875.81 41
1875.91 51
1876.01 59
1876.11 63
1876.21 65
1876.31 65
1876.41 63
1876.51 60
1876.61 56
1876.71 50
1876.81 43
1876.90 34
1877.00 24
1877.10 14
1877.20 3
1877.30 0
1877.40 0
1877.50 0
1877.60 0
1877.70 10
1877.80 25
1877.90 41
1878.00 56
1878.09 67
1878.19 72
1878.29 72
1878.39 67
1878.49 59
1878.59 50
1878.69 43
1878.79 38
1878.89 38
1878.99 42
1879.09 49
1879.19 56
1879.29 63
1879.38 68
1879.48 70
1879.58 70
1879.68 66
1879.78 61
1879.88 55
1879.98 49
1880.08 44
1880.18 40
1880.28 37
1880.38 35
1880.48 33
1880.58 33
1880.68 35
1880.77 39
1880.87 47
1880.97 59
1881.07 75
1881.17 92
1881.27 110
1881.37 124
1881.47 133
1881.57 136
1881.67 133
1881.77 124
1881.87 112
1881.97 98
1882.07 85
1882.16 73
1882.26 63
1882.36 56
1882.46 51
1882.56 49
1882.66 51
1882.76 56
1882.86 65
1882.96 76
1883.06 89
1883.16 99
1883.26 106
1883.36 107
1883.46 102
1883.56 92
1883.65 78
1883.75 63
1883.85 48
1883.95 37
1884.05 28
1884.15 23
1884.25 21
1884.35 22
1884.45 27
1884.55 33
1884.65 42
1884.75 52
1884.85 63
1884.95 75
1885.05 87
1885.15 99
1885.24 111
1885.34 122
1885.44 133
1885.54 143
1885.64 149
1885.74 152
1885.84 152
1885.94 147
1886.04 138
1886.14 126
1886.24 111
1886.34 95
1886.44 80
1886.54 67
1886.64 57
1886.74 52
1886.84 52
1886.93 57
1887.03 65
1887.13 74
1887.23 82
1887.33 87
1887.43 88
1887.53 84
1887.63 76
1887.73 66
1887.83 54
1887.93 44
1888.03 36
1888.13 31
1888.23 31
1888.33 34
1888.43 42
1888.53 52
1888.63 66
1888.72 81
1888.82 95
1888.92 106
1889.02 111
1889.12 109
1889.22 97
1889.32 78
1889.42 53
1889.52 27
1889.62 3
1889.72 0
1889.82 0
1889.92 0
1890.02 0
1890.12 0
1890.22 16
1890.32 32
1890.42 45
1890.52 56
1890.62 65
1890.72 71
1890.81 76
1890.91 79
1891.01 78
1891.11 71
1891.21 59
1891.31 40
1891.41 18
1891.51 0
1891.61 0
1891.71 0
1891.81 0
1891.91 0
1892.01 0
1892.11 0
1892.21 5
1892.31 13
1892.41 19
1892.51 22
1892.61 24
1892.71 25
1892.81 25
1892.91 25
1893.01 23
1893.10 20
1893.20 16
1893.30 12
1893.40 9
1893.50 7
1893.60 6
1893.70 5
1893.80 4
1893.90 2
1894.00 0
1894.10 0
1894.20 0
1894.30 0
1894.40 0
1894.50 0
1894.60 3
1894.70 7
1894.80 10
1894.90 15
1895.00 21
1895.10 30
1895.20 39
1895.30 49
1895.40 58
1895.50 63
1895.60 65
1895.70 63
1895.80 57
1895.89 47
1895.99 35
1896.09 22
1896.19 9
1896.29 0
1896.39 0
1896.49 0
1896.59 0
1896.69 0
1896.79 0
1896.89 4
1896.99 6
1897.09 5
1897.19 3
1897.29 1
1897.39 1
1897.49 5
1897.59 12
1897.69 22
1897.79 30
1897.89 38
1897.99 43
1898.09 46
1898.19 48
1898.29 51
1898.39 55
1898.49 59
1898.59 63
1898.69 65
1898.79 63
1898.89 58
1898.99 48
1899.09 36
1899.19 23
1899.29 10
1899.39 0
1899.48 0
1899.58 0
1899.68 0
1899.78 0
1899.88 0
1899.98 8
1900.08 17
1900.18 27
1900.28 37
1900.38 46
1900.48 55
1900.58 64
1900.68 73
1900.78 81
1900.88 89
1900.98 97
1901.08 105
1901.18 114
1901.28 125
1901.38 136
1901.48 149
1901.58 162
1901.68 175
1901.78 186
1901.88 195
1901.98 203
1902.08 210
1902.18 215
1902.28 218
1902.38 221
1902.48 221
1902.58 219
1902.68 214
1902.78 205
1902.88 193
1902.98 179
1903.08 166
1903.18 154
1903.28 146
1903.38 143
1903.48 146
1903.58 155
1903.68 168
1903.78 183
1903.88 199
1903.98 212
1904.08 221
1904.18 225
1904.28 223
1904.38 215
1904.48 203
1904.58 187
1904.68 168
1904.78 148
1904.88 130
1904.98 114
1905.08 103
1905.18 97
1905.28 98
1905.38 104
1905.48 114
1905.58 127
1905.68 140
1905.78 151
1905.88 159
1905.98 164
1906.08 165
1906.18 163
1906.28 159
1906.38 154
1906.48 149
1906.58 144
1906.68 136
1906.78 126
1906.88 112
1906.98 98
1907.08 82
1907.18 69
1907.28 59
1907.38 54
1907.48 55
1907.58 61
1907.67 70
1907.77 80
1907.87 93
1907.97 106
1908.07 120
1908.17 135
1908.27 151
1908.37 167
1908.47 181
1908.57 194
1908.67 202
1908.78 207
1908.88 210
1908.98 210
1909.08 209
1909.18 207
1909.28 203
1909.38 196
1909.48 186
1909.58 173
1909.68 156
1909.78 136
1909.88 115
1909.98 94
1910.08 75
1910.18 58
1910.28 45
1910.38 35
1910.48 28
1910.58 26
1910.68 27
1910.78 30
1910.88 36
1910.98 44
1911.08 53
1911.18 62
1911.28 71
1911.38 79
1911.48 84
1911.58 86
1911.68 86
1911.78 83
1911.88 80
1911.98 78
1912.08 80
1912.18 86
1912.28 97
1912.38 109
1912.48 122
1912.58 131
1912.68 137
1912.78 137
1912.88 132
1912.98 125
1913.08 117
1913.18 112
1913.28 110
1913.38 111
1913.48 115
1913.58 120
1913.68 127
1913.78 132
1913.88 137
1913.98 140
1914.08 142
1914.18 141
1914.28 137
1914.38 133
1914.48 127
1914.58 123
1914.68 121
1914.78 121
1914.88 122
1914.98 124
1915.08 124
1915.18 120
1915.28 110
1915.38 94
1915.48 72
1915.58 48
1915.68 23
1915.78 0
1915.88 0
1915.98 0
1916.08 0
1916.18 0
1916.28 0
1916.38 0
1916.48 0
1916.58 0
1916.68 1
1916.78 19
1916.88 42
1916.99 73
1917.09 109
1917.19 148
1917.29 187
1917.39 222
1917.49 249
1917.59 266
1917.69 273
1917.79 269
1917.89 258
1917.99 241
1918.09 222
1918.19 201
1918.29 180
1918.39 157
1918.49 132
1918.59 105
1918.69 75
1918.79 46
1918.89 19
1918.99 0
1919.09 0
1919.19 0
1919.29 0
1919.39 11
1919.49 31
1919.59 52
1919.69 70
1919.79 85
1919.89 95
1919.99 102
1920.09 105
1920.19 107
1920.29 108
1920.39 109
1920.49 111
1920.60 114
1920.70 116
1920.80 119
1920.90 120
1921.00 121
1921.10 119
1921.20 115
1921.30 108
1921.40 98
1921.50 85
1921.60 71
1921.70 56
1921.80 42
1921.90 32
1922.00 28
1922.10 29
1922.20 36
1922.30 46
1922.40 59
1922.50 71
1922.60 82
1922.70 91
1922.80 98
1922.90 103
1923.00 108
1923.10 113
1923.20 119
1923.30 124
1923.41 131
1923.51 138
1923.61 146
1923.71 156
1923.81 167
1923.91 177
1924.01 185
1924.11 188
1924.21 184
1924.31 174
1924.41 160
1924.51 144
1924.61 133
1924.71 129
1924.81 136
1924.91 153
1925.01 177
1925.11 205
1925.21 232
1925.31 255
1925.41 271
1925.51 279
1925.61 281
1925.72 278
1925.82 272
1925.92 264
1926.02 256
1926.12 248
1926.22 239
1926.32 231
1926.42 222
1926.52 213
1926.62 204
1926.72 195
1926.82 185
1926.92 175
1927.02 164
1927.12 152
1927.22 141
1927.32 130
1927.42 118
1927.52 108
1927.62 98
1927.72 88
1927.83 78
1927.93 69
1928.03 60
1928.13 50
1928.23 39
1928.33 26
1928.43 14
1928.53 4
1928.63 0
1928.73 0
1928.83 1
1928.93 14
1929.03 31
1929.13 53
1929.23 74
1929.33 94
1929.43 109
1929.53 119
1929.63 126
1929.74 129
1929.84 131
1929.94 134
1930.04 139
1930.14 145
1930.24 152
1930.34 157
1930.44 159
1930.54 154
1930.64 144
1930.74 128
1930.84 109
1930.94 90
1931.04 74
1931.14 63
1931.24 58
1931.34 58
1931.45 61
1931.55 64
1931.65 65
1931.75 62
1931.85 57
1931.95 51
1932.05 45
1932.15 42
1932.25 43
1932.35 49
1932.45 57
1932.55 66
1932.65 74
1932.75 80
1932.85 84
1932.95 87
1933.06 90
1933.16 94
1933.26 101
1933.36 110
1933.46 120
1933.56 129
1933.66 135
1933.76 136
1933.86 132
1933.96 123
1934.06 112
1934.16 99
1934.26 88
1934.36 79
1934.46 72
1934.57 68
1934.67 66
1934.77 66
1934.87 68
1934.97 74
1935.07 84
1935.17 98
1935.27 114
1935.37 131
1935.47 146
1935.57 157
1935.67 163
1935.77 164
1935.87 159
1935.98 150
1936.08 138
1936.18 123
1936.28 107
1936.38 91
1936.48 76
1936.58 64
1936.68 56
1936.78 51
1936.88 51
1936.98 54
1937.08 58
1937.18 62
1937.29 65
1937.39 66
1937.49 67
1937.59 66
1937.69 64
1937.79 61
1937.89 59
1937.99 56
1938.09 53
1938.19 51
1938.29 49
1938.39 48
1938.49 46
1938.60 44
1938.70 41
1938.80 38
1938.90 36
1939.00 36
1939.10 39
1939.20 45
1939.30 53
1939.40 64
1939.50 75
1939.60 86
1939.70 98
1939.80 110
1939.91 121
1940.01 133
1940.11 143
1940.21 151
1940.31 156
1940.41 158
1940.51 156
1940.61 151
1940.71 145
1940.81 137
1940.91 130
1941.02 124
1941.12 121
1941.22 120
1941.32 122
1941.42 128
1941.52 137
1941.62 150
1941.72 164
1941.82 178
1941.92 190
1942.02 197
1942.12 197
1942.23 191
1942.33 178
1942.43 161
1942.53 144
1942.63 127
1942.73 114
1942.83 103
1942.93 95
1943.03 88
1943.13 81
1943.23 74
1943.34 66
1943.44 61
1943.54 58
1943.64 59
1943.74 63
1943.84 69
1943.94 74
1944.04 79
1944.14 82
1944.24 84
1944.34 86
1944.45 90
1944.55 97
1944.65 105
1944.75 112
1944.85 116
1944.95 116
1945.05 112
1945.15 103
1945.25 90
1945.35 77
1945.46 63
1945.56 51
1945.66 40
1945.76 29
1945.86 20
1945.96 12
1946.06 7
1946.16 4
1946.26 4
1946.36 7
1946.47 12
1946.57 18
1946.67 25
1946.77 32
1946.87 40
1946.97 50
1947.07 62
1947.17 76
1947.27 91
1947.37 105
1947.48 118
1947.58 128
1947.68 135
1947.78 138
1947.88 137
1947.98 134
1948.08 128
1948.18 121
1948.28 113
1948.38 102
1948.49 91
1948.59 79
1948.69 67
1948.79 56
1948.89 47
1948.99 41
1949.09 41
1949.19 45
1949.29 52
1949.40 62
1949.50 73
1949.60 82
1949.70 89
1949.80 93
1949.90 94
1950.00 93
1950.10 91
1950.20 88
1950.31 86
1950.41 83
1950.51 81
1950.61 79
1950.71 77
1950.81 76
1950.91 76
1951.01 77
1951.11 78
1951.22 78
1951.32 77
1951.42 73
1951.52 68
1951.62 62
1951.72 55
1951.82 50
1951.92 48
1952.02 50
1952.13 56
1952.23 66
1952.33 79
1952.43 92
1952.53 104
1952.63 112
1952.73 115
1952.83 113
1952.93 106
1953.04 96
1953.14 84
1953.24 71
1953.34 60
1953.44 51
1953.54 43
1953.64 37
1953.74 32
1953.85 28
1953.95 24
1954.05 19
1954.15 13
1954.25 6
1954.35 0
1954.45 0
1954.55 0
1954.65 0
1954.76 0
1954.86 0
1954.96 0
1955.06 0
1955.16 10
1955.26 32
1955.36 55
1955.46 79
1955.57 100
1955.67 117
1955.77 131
1955.87 139
1955.97 142
1956.07 141
1956.17 137
1956.27 130
1956.38 120
1956.48 110
1956.58 102
1956.68 99
1956.78 99
1956.88 105
1956.98 113
1957.08 123
1957.19 131
1957.29 135
1957.39 134
1957.49 127
1957.59 116
1957.69 103
1957.79 90
1957.89 78
1958.00 70
1958.10 67
1958.20 69
1958.30 75
1958.40 85
1958.50 98
1958.60 111
1958.71 124
1958.81 135
1958.91 144
1959.01 149
1959.11 151
1959.21 150
1959.31 145
1959.41 137
1959.52 127
1959.62 115
1959.72 102
1959.82 89
1959.92 79
1960.02 74
1960.12 75
1960.23 83
1960.33 96
1960.43 113
1960.53 131
1960.63 147
1960.73 159
1960.83 167
1960.93 173
1961.04 179
1961.14 186
1961.24 196
1961.34 211
1961.44 229
1961.54 248
1961.64 267
1961.75 283
1961.85 295
1961.95 303
1962.05 306
1962.15 304
1962.25 300
1962.35 293
1962.46 284
1962.56 274
1962.66 264
1962.76 254
1962.86 247
1962.96 242
1963.06 241
1963.17 242
1963.27 246
1963.37 253
1963.47 260
1963.57 267
1963.67 270
1963.77 270
1963.88 266
1963.98 257
1964.08 244
1964.18 229
1964.28 212
1964.38 195
1964.48 178
1964.59 162
1964.69 146
1964.79 130
1964.89 114
1964.99 99
1965.09 86
1965.19 79
1965.30 78
1965.40 84
1965.50 99
1965.60 119
1965.70 140
1965.80 159
1965.91 172
1966.01 176
1966.11 173
1966.21 163
1966.31 149
1966.41 137
1966.51 130
1966.62 132
1966.72 142
1966.82 160
1966.92 184
1967.02 210
1967.12 234
1967.23 254
1967.33 268
1967.43 276
1967.53 278
1967.63 277
1967.73 271
1967.83 264
1967.94 254
1968.04 243
1968.14 231
1968.24 218
1968.34 206
1968.44 196
1968.55 190
1968.65 188
1968.75 191
1968.85 198
1968.95 207
1969.05 217
1969.15 228
1969.26 236
1969.36 242
1969.46 246
1969.56 246
1969.66 243
1969.76 238
1969.87 229
1969.97 218
1970.07 205
1970.17 190
1970.27 174
1970.37 157
1970.48 140
1970.58 124
1970.68 109
1970.78 96
1970.88 83
1970.98 70
1971.09 59
1971.19 50
1971.29 44
1971.39 43
1971.49 48
1971.59 59
1971.70 77
1971.80 97
1971.90 118
1972.00 136
1972.10 150
1972.20 158
1972.31 160
1972.41 156
1972.51 150
1972.61 141
1972.71 133
1972.81 126
1972.92 122
1973.02 120
1973.12 121
1973.22 122
1973.32 123
1973.42 122
1973.53 118
1973.63 111
1973.73 100
1973.83 89
1973.93 79
1974.03 72
1974.14 69
1974.24 71
1974.34 77
1974.44 85
1974.54 94
1974.64 102
1974.75 108
1974.85 109
1974.95 106
1975.05 98
1975.15 86
1975.25 69
1975.36 50
1975.46 31
1975.56 14
1975.66 1
1975.76 0
1975.87 0
1975.97 12
1976.07 33
1976.17 59
1976.27 88
1976.37 117
1976.48 143
1976.58 164
1976.68 179
1976.78 188
1976.88 192
1976.98 193
1977.09 192
1977.19 191
1977.29 188
1977.39 185
1977.49 181
1977.60 174
1977.70 164
1977.80 152
1977.90 139
1978.00 127
1978.10 119
1978.21 115
1978.31 118
1978.41 125
1978.51 135
1978.61 145
1978.72 154
1978.82 161
1978.92 165
1979.02 167
1979.12 169
1979.22 172
1979.33 175
1979.43 181
1979.53 188
1979.63 195
1979.73 203
1979.84 210
1979.94 216
1980.04 219
1980.14 219
1980.24 216
1980.35 209
1980.45 201
1980.55 191
1980.65 183
1980.75 177
1980.85 175
1980.96 178
1981.06 185
1981.16 195
1981.26 206
1981.36 217
1981.47 224
1981.57 227
1981.67 224
1981.77 214
1981.87 200
1981.98 183
1982.08 164
1982.18 147
1982.28 133
1982.38 122
1982.49 113
1982.59 106
1982.69 98
1982.79 89
1982.89 76
1982.99 61
1983.10 44
1983.20 26
1983.30 9
1983.40 0
1983.50 0
1983.61 0
1983.71 0
1983.81 0
1983.91 0
1984.01 0
1984.12 0
1984.22 4
1984.32 12
1984.42 18
1984.52 25
1984.63 31
1984.73 38
1984.83 47
1984.93 57
1985.03 70
1985.14 84
1985.24 98
1985.34 110
1985.44 119
1985.54 124
1985.65 124
1985.75 120
1985.85 115
1985.95 109
1986.05 104
1986.16 102
1986.26 102
1986.36 103
1986.46 104
1986.56 105
1986.67 105
1986.77 104
1986.87 103
1986.97 103
1987.07 105
1987.18 110
1987.28 116
1987.38 121
1987.48 125
1987.59 125
1987.69 119
1987.79 108
1987.89 92
1987.99 73
1988.10 56
1988.20 43
1988.30 37
1988.40 39
1988.50 50
1988.61 68
1988.71 91
1988.81 116
1988.91 140
1989.01 163
1989.12 184
1989.22 202
1989.32 218
1989.42 230
1989.52 239
1989.63 242
1989.73 240
1989.83 232
1989.93 219
1990.04 202
1990.14 185
1990.24 168
1990.34 156
1990.44 147
1990.55 144
1990.65 145
1990.75 149
1990.85 153
1990.95 156
1991.06 157
1991.16 156
1991.26 154
1991.36 151
1991.47 148
1991.57 146
1991.67 143
1991.77 137
1991.87 127
1991.98 113
1992.08 96
1992.18 79
1992.28 64
1992.38 56
1992.49 56
1992.59 67
1992.69 85
1992.79 108
1992.90 130
1993.00 147
1993.10 155
1993.20 153
1993.30 140
1993.41 121
1993.51 99
1993.61 78
1993.71 62
1993.82 53
1993.92 51
1994.02 56
1994.12 66
1994.22 78
1994.33 91
1994.43 104
1994.53 117
1994.63 130
1994.74 144
1994.84 158
1994.94 173
1995.04 188
1995.14 201
1995.25 212
1995.35 221
1995.45 226
1995.55 228
1995.66 226
1995.76 221
1995.86 213
1995.96 202
1996.07 189
1996.17 175
1996.27 162
1996.37 152
1996.47 145
1996.58 142
1996.68 142
1996.78 144
1996.88 146
1996.99 148
1997.09 149
1997.19 150
1997.29 152
1997.40 155
1997.50 159
1997.60 163
1997.70 166
1997.80 166
1997.91 161
1998.01 154
1998.11 146
1998.21 138
1998.32 132
1998.42 129
1998.52 129
1998.62 131
1998.73 135
1998.83 138
1998.93 140
1999.03 140
1999.13 140
1999.24 139
1999.34 138
1999.44 137
1999.54 137
1999.65 139
1999.75 141
1999.85 145
1999.95 148
2000.06 150
2000.16 152
2000.26 152
2000.36 153
2000.47 156
2000.57 162
2000.67 171
2000.77 182
2000.88 193
2000.98 202
2001.08 206
2001.18 205
2001.28 198
2001.39 188
2001.49 176
2001.59 165
2001.69 157
2001.80 153
2001.90 152
2002.00 153
2002.10 154
2002.21 153
2002.31 151
2002.41 148
2002.51 144
2002.62 141
2002.72 140
2002.82 139
2002.92 140
2003.03 141
2003.13 143
2003.23 144
2003.33 145
2003.44 146
2003.54 148
2003.64 152
2003.74 156
2003.85 159
2003.95 162
2004.05 163
2004.15 163
2004.26 159
2004.36 152
2004.46 145
2004.56 139
2004.67 136
2004.77 139
2004.87 149
2004.97 165
2005.08 186
2005.18 209
2005.28 232
2005.38 252
2005.49 268
2005.59 282
2005.69 294
2005.79 304
2005.90 313
2006.00 321
2006.10 325
2006.20 324
2006.31 318
2006.41 308
2006.51 294
2006.61 280
2006.72 268
2006.82 259
2006.92 254
2007.02 250
2007.13 247
2007.23 243
2007.33 235
2007.43 224
2007.54 209
2007.64 192
2007.74 175
2007.84 158
2007.95 144
2008.05 133
2008.15 126
2008.26 124
2008.36 126
2008.46 133
2008.56 143
2008.67 154
2008.77 168
2008.87 181
2008.97 193
2009.08 202
2009.18 209
2009.28 212
2009.38 210
2009.49 204
2009.59 194
2009.69 184
2009.79 174
2009.90 169
2010.00 169
2010.10 175
2010.20 187
2010.31 200
2010.41 214
2010.51 226
2010.62 234
2010.72 239
2010.82 242
2010.92 247
2011.03 254
2011.13 265
2011.23 279
2011.33 294
2011.44 309
2011.54 319
2011.64 323
2011.74 321
2011.85 313
2011.95 301
2012.05 288
2012.16 276
2012.26 267
2012.36 262
2012.46 260
2012.57 259
2012.67 258
2012.77 255
2012.87 248
2012.98 237
2013.08 222
2013.18 205
2013.29 188
2013.39 172
2013.49 159
2013.59 150
2013.70 145
2013.80 143
2013.90 141
2014.00 138
2014.11 134
2014.21 128
2014.31 121
2014.42 115
2014.52 110
2014.62 106
2014.72 103
2014.83 100
2014.93 98
2015.03 97
2015.13 98
2015.24 102
2015.34 112
2015.44 128
2015.55 148
2015.65 171
2015.75 192
2015.85 208
2015.96 218
2016.06 219
2016.16 215
2016.27 207
2016.37 199
2016.47 195
2016.57 195
2016.68 200
2016.78 209
2016.88 220
2016.98 229
2017.09 236
2017.19 238
2017.29 237
2017.40 233
2017.50 227
2017.60 221
2017.70 217
2017.81 214
2017.91 211
2018.01 209
2018.12 207
2018.22 207
2018.32 208
2018.42 211
2018.53 217
2018.63 225
2018.73 234
2018.84 241
2018.94 244
2019.04 245
2019.14 243
2019.25 239
2019.35 235
2019.45 232
2019.56 231
2019.66 233
2019.76 237
2019.86 243
2019.97 250
2020.07 259
2020.17 267
2020.28 274
2020.38 277
2020.48 276
2020.58 271
2020.69 262
2020.79 250
2020.89 240
2021.00 233
2021.10 234
2021.20 241
2021.31 256
2021.41 275
2021.51 296
2021.61 314
2021.72 327
2021.82 331
2021.92 327
2022.03 316
2022.13 299
2022.23 280
2022.33 262
2022.44 246
2022.54 235
2022.64 228
2022.75 225
2022.85 224
2022.95 223
2023.06 220
2023.16 215
2023.26 208
2023.36 199
2023.47 190
2023.57 182
2023.67 176
2023.78 172
2023.88 171
2023.98 171
2024.09 172
2024.19 173
2024.29 172
2024.39 171
2024.50 168
2024.60 164
2024.70 161
2024.81 160
2024.91 162
2025.01 166
2025.12 172
2025.22 179
2025.32 185
2025.42 187
2025.53 183
2025.63 173
2025.73 157
2025.84 138
2025.94 116
2026.04 94
2026.15 73
2026.25 53
2026.35 36
2026.45 21
2026.56 9
2026.66 0
2026.76 0
2026.87 0
2026.97 0
2027.07 0
2027.18 0
2027.28 0
2027.38 0
2027.49 0
2027.59 0
2027.69 1
2027.79 6
2027.90 12
2028.00 21
2028.10 32
2028.21 45
2028.31 58
2028.41 70
2028.52 83
2028.62 96
2028.72 111
2028.83 126
2028.93 141
2029.03 155
2029.14 166
2029.24 173
2029.34 173
2029.44 166
2029.55 154
2029.65 139
2029.75 123
2029.86 108
2029.96 96
2030.06 89
2030.17 86
2030.27 86
2030.37 89
2030.48 92
2030.58 94
2030.68 95
2030.79 94
2030.89 90
2030.99 84
2031.10 78
2031.20 73
2031.30 72
2031.40 78
2031.51 90
2031.61 107
2031.71 128
2031.82 149
2031.92 168
2032.02 180
2032.13 187
2032.23 188
2032.33 186
2032.44 183
2032.54 181
2032.64 180
2032.75 179
2032.85 177
2032.95 171
2033.06 162
2033.16 149
2033.26 132
2033.37 113
2033.47 95
2033.57 79
2033.68 67
2033.78 60
2033.88 60
2033.99 66
2034.09 78
2034.19 96
2034.29 115
2034.40 134
2034.50 149
2034.60 161
2034.71 168
2034.81 170
2034.91 171
2035.02 171
2035.12 171
2035.22 169
2035.33 166
2035.43 161
2035.53 151
2035.64 139
2035.74 124
2035.84 111
2035.95 100
2036.05 92
2036.15 87
2036.26 83
2036.36 79
2036.46 72
2036.57 63
2036.67 52
2036.77 40
2036.88 29
2036.98 22
2037.08 19
2037.19 20
2037.29 25
2037.39 32
2037.50 42
2037.60 55
2037.70 69
2037.81 83
2037.91 98
2038.01 111
2038.12 123
2038.22 131
2038.32 136
2038.43 140
2038.53 143
2038.63 147
2038.74 154
2038.84 163
2038.94 173
2039.05 184
2039.15 193
2039.25 199
2039.36 200
2039.46 194
2039.56 183
2039.67 166
2039.77 147
2039.87 126
2039.98 106
2040.08 89
2040.18 76
2040.29 68
2040.39 63
2040.49 62
2040.60 64
2040.70 67
2040.81 71
2040.91 76
2041.01 80
2041.12 85
2041.22 89
2041.32 93
2041.43 96
2041.53 98
2041.63 101
2041.74 105
2041.84 112
2041.94 120
2042.05 130
2042.15 138
2042.25 142
2042.36 140
2042.46 130
2042.56 111
2042.67 88
2042.77 64
2042.87 44
2042.98 29
2043.08 23
2043.18 25
2043.29 33
2043.39 45
2043.49 56
2043.60 66
2043.70 75
2043.81 84
2043.91 92
2044.01 102
2044.12 113
2044.22 126
2044.32 139
2044.43 150
2044.53 159
2044.63 165
2044.74 166
2044.84 162
2044.94 153
2045.05 139
2045.15 121
2045.25 101
2045.36 81
2045.46 63
2045.57 50
2045.67 42
2045.77 38
2045.88 39
2045.98 42
2046.08 45
2046.19 45
2046.29 44
2046.39 40
2046.50 37
2046.60 34
2046.70 34
2046.81 36
2046.91 42
2047.02 49
2047.12 56
2047.22 64
2047.33 71
2047.43 78
2047.53 85
2047.64 91
2047.74 96
2047.84 100
2047.95 101
2048.05 99
2048.15 93
2048.26 85
2048.36 74
2048.47 63
2048.57 52
2048.67 44
2048.78 38
2048.88 37
2048.98 40
2049.09 47
2049.19 55
2049.29 63
2049.40 70
2049.50 72
2049.61 70
2049.71 63
2049.81 52
2049.92 41
2050.02 30
2050.12 24
2050.23 23
2050.33 28
2050.43 38
2050.54 51
2050.64 64
2050.75 76
2050.85 86
2050.95 91
2051.06 92
2051.16 90
2051.26 84
2051.37 77
2051.47 68
2051.58 59
2051.68 49
2051.78 40
2051.89 30
2051.99 21
2052.09 11
2052.20 1
2052.30 0
2052.40 0
2052.51 0
2052.61 0
2052.72 0
2052.82 0
2052.92 14
2053.03 31
2053.13 49
2053.23 64
2053.34 76
2053.44 83
2053.55 85
2053.65 84
2053.75 81
2053.86 78
2053.96 76
2054.06 75
2054.17 76
2054.27 77
2054.38 78
2054.48 78
2054.58 77
2054.69 73
2054.79 67
2054.89 59
2055.00 50
2055.10 42
2055.21 34
2055.31 27
2055.41 22
2055.52 19
2055.62 18
2055.72 17
2055.83 17
2055.93 15
2056.04 13
2056.14 10
2056.24 5
2056.35 0
2056.45 0
2056.56 0
2056.66 0
2056.76 0
2056.87 0
2056.97 0
2057.07 0
2057.18 3
2057.28 11
2057.39 16
2057.49 20
2057.59 20
2057.70 18
2057.80 13
2057.91 9
2058.01 6
2058.11 7
2058.22 10
2058.32 17
2058.42 26
2058.53 35
2058.63 45
2058.74 54
2058.84 62
2058.94 72
2059.05 85
2059.15 100
2059.26 118
2059.36 137
2059.46 155
2059.57 169
2059.67 177
2059.78 178
2059.88 173
2059.98 163
2060.09 152
2060.19 140
2060.29 130
2060.40 123
2060.50 118
2060.61 116
2060.71 116
2060.81 117
2060.92 119
2061.02 122
2061.13 124
2061.23 126
2061.33 126
2061.44 125
2061.54 124
2061.65 122
2061.75 119
2061.85 116
2061.96 113
2062.06 110
2062.17 108
2062.27 108
2062.37 109
2062.48 115
2062.58 124
2062.69 136
2062.79 149
2062.89 162
2063.00 170
2063.10 172
2063.21 170
2063.31 164
2063.41 158
2063.52 154
2063.62 155
2063.73 160
2063.83 167
2063.93 174
2064.04 177
2064.14 175
2064.25 168
2064.35 156
2064.45 142
2064.56 128
2064.66 115
2064.77 106
2064.87 101
2064.97 99
2065.08 98
2065.18 97
2065.29 96
2065.39 91
2065.49 81
2065.60 68
2065.70 50
2065.81 31
2065.91 12
2066.01 0
2066.12 0
2066.22 0
2066.33 0
2066.43 0
2066.53 0
2066.64 0
2066.74 0
2066.85 2
2066.95 13
2067.05 25
2067.16 34
2067.26 40
2067.37 42
2067.47 40
2067.58 36
2067.68 30
2067.78 25
2067.89 23
2067.99 25
2068.10 31
2068.20 41
2068.30 54
2068.41 70
2068.51 86
2068.62 102
2068.72 117
2068.82 129
2068.93 138
2069.03 145
2069.14 149
2069.24 149
2069.35 148
2069.45 145
2069.55 141
2069.66 136
2069.76 130
2069.87 125
2069.97 121
2070.07 120
2070.18 121
2070.28 124
2070.39 130
2070.49 137
2070.60 144
2070.70 151
2070.80 155
2070.91 156
2071.01 155
2071.12 151
2071.22 145
2071.32 138
2071.43 131
2071.53 122
2071.64 112
2071.74 98
2071.85 80
2071.95 58
2072.05 35
2072.16 13
2072.26 0
2072.37 0
2072.47 0
2072.57 4
2072.68 26
2072.78 52
2072.89 78
2072.99 100
2073.10 115
2073.20 123
2073.30 122
2073.41 117
2073.51 109
2073.62 101
2073.72 95
2073.83 92
2073.93 92
2074.03 95
2074.14 97
2074.24 99
2074.35 98
2074.45 96
2074.56 92
2074.66 87
2074.76 83
2074.87 81
2074.97 80
2075.08 81
2075.18 82
2075.29 81
2075.39 80
2075.49 79
2075.60 78
2075.70 79
2075.81 84
2075.91 93
2076.02 105
2076.12 119
2076.22 132
2076.33 141
2076.43 145
2076.54 142
2076.64 134
2076.75 122
2076.85 108
2076.95 96
2077.06 87
2077.16 81
2077.27 77
2077.37 76
2077.48 74
2077.58 72
2077.68 70
2077.79 67
2077.89 65
2078.00 64
2078.10 65
2078.21 70
2078.31 77
2078.42 87
2078.52 100
2078.62 116
2078.73 133
2078.83 150
2078.94 165
2079.04 179
2079.15 188
2079.25 194
2079.35 195
2079.46 193
2079.56 189
2079.67 185
2079.77 182
2079.88 179
2079.98 177
2080.09 174
2080.19 168
2080.29 159
2080.40 146
2080.50 130
2080.61 110
2080.71 89
2080.82 68
2080.92 49
2081.03 36
2081.13 29
2081.23 31
2081.34 40
2081.44 55
2081.55 73
2081.65 88
2081.76 98
2081.86 100
2081.97 93
2082.07 79
2082.17 62
2082.28 44
2082.38 29
2082.49 20
2082.59 16
2082.70 18
2082.80 24
2082.91 33
2083.01 42
2083.11 51
2083.22 59
2083.32 64
2083.43 67
2083.53 65
2083.64 59
2083.74 49
2083.85 38
2083.95 26
2084.06 16
2084.16 11
2084.26 12
2084.37 18
2084.47 31
2084.58 47
2084.68 66
2084.79 85
2084.89 102
2085.00 116
2085.10 126
2085.21 132
2085.31 134
2085.41 131
2085.52 124
2085.62 112
2085.73 96
2085.83 79
2085.94 61
2086.04 45
2086.15 32
2086.25 25
2086.36 23
2086.46 25
2086.56 30
2086.67 39
2086.77 49
2086.88 60
2086.98 69
2087.09 74
2087.19 76
2087.30 71
2087.40 62
2087.51 47
2087.61 30
2087.71 13
2087.82 0
2087.92 0
2088.03 0
2088.13 0
2088.24 0
2088.34 0
2088.45 2
2088.55 3
2088.66 2
2088.76 0
2088.87 0
2088.97 0
2089.07 4
2089.18 10
2089.28 17
2089.39 24
2089.49 29
2089.60 31
2089.70 30
2089.81 26
2089.91 21
2090.02 16
2090.12 13
2090.23 13
2090.33 16
2090.44 20
2090.54 23
2090.64 22
2090.75 16
2090.85 7
2090.96 0
2091.06 0
2091.17 0
2091.27 0
2091.38 0
2091.48 0
2091.59 0
2091.69 5
2091.80 20
2091.90 39
2092.01 60
2092.11 82
2092.22 104
2092.32 121
2092.42 131
2092.53 131
2092.63 121
2092.74 102
2092.84 77
2092.95 49
2093.05 22
2093.16 0
2093.26 0
2093.37 0
2093.47 0
2093.58 0
2093.68 0
2093.79 0
2093.89 0
2094.00 10
2094.10 26
2094.21 38
2094.31 44
2094.41 43
2094.52 37
2094.62 28
2094.73 19
2094.83 11
2094.94 5
2095.04 2
2095.15 1
2095.25 2
2095.36 3
2095.46 4
2095.57 4
2095.67 4
2095.78 3
2095.88 2
2095.99 0
2096.09 0
2096.20 0
2096.30 0
2096.41 0
2096.51 0
2096.62 3
2096.72 12
2096.83 20
2096.93 27
2097.04 30
2097.14 27
2097.24 20
2097.35 11
2097.45 4
2097.56 1
2097.66 3
2097.77 13
2097.87 28
2097.98 45
2098.08 61
2098.19 73
2098.29 80
2098.40 83
2098.50 83
2098.61 82
2098.71 82
2098.82 85
2098.92 91
2099.03 100
2099.13 109
2099.24 118
2099.34 126
2099.45 135
2099.55 145
2099.66 155
2099.76 164
2099.87 170
2099.97 172
2100.08 168
2100.18 157
2100.29 142
2100.39 125
2100.50 110
2100.60 100
2100.71 96
2100.81 98
2100.92 103
2101.02 109
2101.13 111
2101.23 108
2101.34 100
2101.44 87
2101.55 73
2101.65 58
2101.76 45
2101.86 34
2101.97 26
2102.07 23
2102.18 23
2102.28 26
2102.39 34
2102.49 44
2102.60 56
2102.70 71
2102.81 86
2102.91 101
2103.02 115
2103.12 129
2103.23 141
2103.33 150
2103.44 156
2103.54 158
2103.65 157
2103.75 152
2103.86 142
2103.96 128
2104.07 113
2104.17 97
2104.28 83
2104.38 74
2104.49 72
2104.59 79
2104.70 95
2104.80 118
2104.91 145
2105.01 173
2105.12 198
2105.22 218
2105.33 233
2105.43 241
2105.54 246
2105.64 247
2105.75 247
2105.85 245
2105.96 241
2106.06 236
2106.17 229
2106.27 222
2106.38 216
2106.48 210
2106.59 207
2106.69 205
2106.80 204
2106.90 203
2107.01 203
2107.11 204
2107.22 206
2107.32 208
2107.43 210
2107.53 213
2107.64 214
2107.74 212
2107.85 209
2107.95 203
2108.06 196
2108.16 189
2108.27 182
2108.37 176
2108.48 171
2108.58 167
2108.69 164
2108.79 160
2108.90 155
2109.00 150
2109.11 145
2109.21 140
2109.32 135
2109.42 132
2109.53 131
2109.63 130
2109.74 129
2109.84 126
2109.95 122
2110.06 117
2110.16 110
2110.27 103
2110.37 97
2110.48 90
2110.58 82
2110.69 72
2110.79 60
2110.90 46
2111.00 29
2111.11 12
2111.21 0
2111.32 0
2111.42 0
2111.53 0
2111.63 0
2111.74 0
2111.84 1
2111.95 15
2112.05 29
2112.16 41
2112.26 48
2112.37 48
2112.47 41
2112.58 28
2112.69 11
2112.79 0
2112.90 0
2113.00 0
2113.11 0
2113.21 0
2113.32 0
2113.42 0
2113.53 1
2113.63 8
2113.74 14
2113.84 20
2113.95 27
2114.05 36
2114.16 50
2114.26 67
2114.37 86
2114.47 104
2114.58 119
2114.68 130
2114.79 134
2114.90 133
2115.00 128
2115.11 120
2115.21 112
2115.32 105
2115.42 103
2115.53 105
2115.63 113
2115.74 124
2115.84 138
2115.95 154
2116.05 169
2116.16 180
2116.26 188
2116.37 191
2116.48 190
2116.58 186
2116.69 180
2116.79 175
2116.90 171
2117.00 171
2117.11 174
2117.21 180
2117.32 188
2117.42 194
2117.53 196
2117.63 194
2117.74 187
2117.84 176
2117.95 163
2118.06 151
2118.16 142
2118.27 138
2118.37 139
2118.48 144
2118.58 153
2118.69 163
2118.79 174
2118.90 184
2119.00 191
2119.11 194
2119.21 194
2119.32 189
2119.43 179
2119.53 166
2119.64 151
2119.74 134
2119.85 119
2119.95 106
2120.06 96
2120.16 90
2120.27 87
2120.37 89
2120.48 95
2120.58 105
2120.69 119
2120.80 134
2120.90 150
2121.01 164
2121.11 176
2121.22 184
2121.32 188
2121.43 190
2121.53 188
2121.64 184
2121.74 177
2121.85 166
2121.96 151
2122.06 133
2122.17 113
2122.27 95
2122.38 80
2122.48 70
2122.59 66
2122.69 67
2122.80 71
2122.90 76
2123.01 79
2123.12 80
2123.22 78
2123.33 75
2123.43 73
2123.54 74
2123.64 78
2123.75 85
2123.85 94
2123.96 101
2124.07 105
2124.17 105
2124.28 100
2124.38 91
2124.49 81
2124.59 72
2124.70 67
2124.80 64
2124.91 65
2125.01 66
2125.12 67
2125.23 66
2125.33 62
2125.44 56
2125.54 50
2125.65 45
2125.75 45
2125.86 49
2125.96 59
2126.07 73
2126.18 91
2126.28 111
2126.39 130
2126.49 146
2126.60 160
2126.70 170
2126.81 178
2126.91 186
2127.02 194
2127.13 203
2127.23 212
2127.34 219
2127.44 222
2127.55 221
2127.65 214
2127.76 204
2127.87 192
2127.97 180
2128.08 170
2128.18 162
2128.29 157
2128.39 152
2128.50 147
2128.60 140
2128.71 133
2128.82 125
2128.92 118
2129.03 111
2129.13 105
2129.24 99
2129.34 92
2129.45 84
2129.56 75
2129.66 65
2129.77 56
2129.87 48
2129.98 41
2130.08 37
2130.19 34
2130.30 31
2130.40 28
2130.51 25
2130.61 20
2130.72 17
2130.82 15
2130.93 18
2131.03 25
2131.14 37
2131.25 55
2131.35 77
2131.46 99
2131.56 119
2131.67 134
2131.77 142
2131.88 144
2131.99 140
2132.09 132
2132.20 122
2132.30 112
2132.41 106
2132.51 103
2132.62 105
2132.73 111
2132.83 121
2132.94 131
2133.04 141
2133.15 148
2133.25 150
2133.36 148
2133.47 140
2133.57 129
2133.68 115
2133.78 101
2133.89 87
2133.99 75
2134.10 65
2134.21 58
2134.31 54
2134.42 52
2134.52 52
2134.63 51
2134.74 49
2134.84 46
2134.95 42
2135.05 36
2135.16 31
2135.26 28
2135.37 27
2135.48 29
2135.58 33
2135.69 39
2135.79 46
2135.90 53
2136.00 60
2136.11 69
2136.22 80
2136.32 93
2136.43 108
2136.53 125
2136.64 142
2136.75 160
2136.85 176
2136.96 190
2137.06 204
2137.17 217
2137.27 228
2137.38 238
2137.49 246
2137.59 252
2137.70 256
2137.80 258
2137.91 258
2138.02 258
2138.12 255
2138.23 250
2138.33 241
2138.44 226
2138.55 207
2138.65 184
2138.76 160
2138.86 136
2138.97 116
2139.07 101
2139.18 94
2139.29 92
2139.39 94
2139.50 97
2139.60 98
2139.71 94
2139.82 84
2139.92 68
2140.03 48
2140.13 25
2140.24 3
2140.35 0
2140.45 0
2140.56 0
2140.66 0
2140.77 0
2140.87 0
2140.98 0
2141.09 1
2141.19 12
2141.30 22
2141.40 30
2141.51 39
2141.62 47
2141.72 57
2141.83 68
2141.93 81
2142.04 94
2142.15 108
2142.25 121
2142.36 133
2142.46 143
2142.57 151
2142.68 155
2142.78 157
2142.89 155
2142.99 151
2143.10 145
2143.21 138
2143.31 132
2143.42 127
2143.52 123
2143.63 119
2143.74 115
2143.84 112
2143.95 109
2144.05 106
2144.16 105
2144.27 103
2144.37 102
2144.48 100
2144.58 96
2144.69 90
2144.80 81
2144.90 71
2145.01 63
2145.11 61
2145.22 66
2145.33 80
2145.43 100
2145.54 126
2145.64 152
2145.75 175
2145.86 193
2145.96 204
2146.07 207
2146.17 205
2146.28 197
2146.39 188
2146.49 176
2146.60 164
2146.71 153
2146.81 142
2146.92 134
2147.02 126
2147.13 119
2147.24 113
2147.34 106
2147.45 100
2147.55 93
2147.66 87
2147.77 79
2147.87 72
2147.98 67
2148.08 63
2148.19 63
2148.30 68
2148.40 78
2148.51 93
2148.61 110
2148.72 128
2148.83 142
2148.93 152
2149.04 157
2149.15 158
2149.25 156
2149.36 153
2149.46 150
2149.57 147
2149.68 144
2149.78 139
2149.89 131
2149.99 123
2150.10 116
2150.21 111
2150.31 111
2150.42 116
2150.53 126
2150.63 139
2150.74 152
2150.84 162
2150.95 166
2151.06 163
2151.16 154
2151.27 140
2151.37 124
2151.48 109
2151.59 96
2151.69 86
2151.80 80
2151.91 76
2152.01 75
2152.12 74
2152.22 72
2152.33 70
2152.44 68
2152.54 65
2152.65 63
2152.76 64
2152.86 68
2152.97 77
2153.07 91
2153.18 109
2153.29 131
2153.39 152
2153.50 172
2153.61 187
2153.71 197
2153.82 201
2153.92 201
2154.03 197
2154.14 192
2154.24 186
2154.35 179
2154.46 169
2154.56 158
2154.67 144
2154.77 130
2154.88 117
2154.99 107
2155.09 102
2155.20 103
2155.31 108
2155.41 115
2155.52 122
2155.62 125
2155.73 124
2155.84 120
2155.94 113
2156.05 107
2156.16 102
2156.26 99
2156.37 99
2156.47 102
2156.58 106
2156.69 112
2156.79 119
2156.90 129
2157.01 141
2157.11 156
2157.22 172
2157.33 189
2157.43 205
2157.54 216
2157.64 222
2157.75 221
2157.86 215
2157.96 204
2158.07 192
2158.18 182
2158.28 176
2158.39 174
2158.50 175
2158.60 179
2158.71 183
2158.81 186
2158.92 188
2159.03 189
2159.13 189
2159.24 190
2159.35 192
2159.45 195
2159.56 197
2159.67 197
2159.77 195
2159.88 189
2159.98 181
2160.09 169
2160.20 155
2160.30 141
2160.41 128
2160.52 118
2160.62 112
2160.73 111
2160.84 116
2160.94 126
2161.05 139
2161.16 153
2161.26 167
2161.37 179
2161.47 189
2161.58 198
2161.69 205
2161.79 212
2161.90 219
2162.01 226
2162.11 234
2162.22 241
2162.33 247
2162.43 253
2162.54 257
2162.65 260
2162.75 263
2162.86 265
2162.97 268
2163.07 270
2163.18 271
2163.28 269
2163.39 263
2163.50 251
2163.60 232
2163.71 207
2163.82 177
2163.92 147
2164.03 119
2164.14 96
2164.24 80
2164.35 71
2164.46 69
2164.56 69
2164.67 70
2164.78 69
2164.88 64
2164.99 56
2165.10 46
2165.20 37
2165.31 30
2165.41 28
2165.52 30
2165.63 38
2165.73 49
2165.84 63
2165.95 78
2166.05 90
2166.16 99
2166.27 104
2166.37 105
2166.48 102
2166.59 96
2166.69 89
2166.80 81
2166.91 74
2167.01 67
2167.12 61
2167.23 54
2167.33 46
2167.44 38
2167.55 31
2167.65 25
2167.76 24
2167.87 26
2167.97 34
2168.08 46
2168.19 60
2168.29 73
2168.40 84
2168.51 90
2168.61 93
2168.72 93
2168.83 93
2168.93 94
2169.04 99
2169.15 108
2169.25 119
2169.36 129
2169.46 136
2169.57 137
2169.68 133
2169.78 122
2169.89 108
2170.00 92
2170.10 77
2170.21 64
2170.32 55
2170.42 48
2170.53 46
2170.64 49
2170.74 56
2170.85 68
2170.96 84
2171.06 101
2171.17 116
2171.28 127
2171.38 130
2171.49 126
2171.60 114
2171.70 99
2171.81 82
2171.92 67
2172.03 56
2172.13 49
2172.24 44
2172.35 39
2172.45 33
2172.56 24
2172.67 13
2172.77 0
2172.88 0
2172.99 0
2173.09 0
2173.20 0
2173.31 0
2173.41 0
2173.52 0
2173.63 5
2173.73 15
2173.84 21
2173.95 24
2174.05 24
2174.16 21
2174.27 16
2174.37 13
2174.48 10
2174.59 9
2174.69 12
2174.80 18
2174.91 27
2175.01 38
2175.12 52
2175.23 66
2175.33 79
2175.44 91
2175.55 100
2175.65 106
2175.76 109
2175.87 112
2175.97 114
2176.08 116
2176.19 118
2176.30 119
2176.40 119
2176.51 117
2176.62 115
2176.72 111
2176.83 108
2176.94 104
2177.04 99
2177.15 92
2177.26 83
2177.36 71
2177.47 57
2177.58 41
2177.68 25
2177.79 11
2177.90 0
2178.00 0
2178.11 0
2178.22 0
2178.32 0
2178.43 0
2178.54 0
2178.65 2
2178.75 7
2178.86 10
2178.97 12
2179.07 12
2179.18 12
2179.29 11
2179.39 11
2179.50 13
2179.61 16
2179.71 20
2179.82 24
2179.93 27
2180.03 29
2180.14 29
2180.25 27
2180.36 24
2180.46 19
2180.57 15
2180.68 11
2180.78 8
2180.89 6
2181.00 6
2181.10 5
2181.21 4
2181.32 3
2181.42 3
2181.53 3
2181.64 5
2181.75 7
2181.85 11
2181.96 13
2182.07 14
2182.17 13
2182.28 11
2182.39 7
2182.49 4
2182.60 5
2182.71 11
2182.81 22
2182.92 37
2183.03 54
2183.14 73
2183.24 92
2183.35 108
2183.46 119
2183.56 127
2183.67 131
2183.78 129
2183.88 124
2183.99 115
2184.10 105
2184.21 94
2184.31 84
2184.42 74
2184.53 65
2184.63 57
2184.74 48
2184.85 38
2184.95 26
2185.06 12
2185.17 0
2185.28 0
2185.38 0
2185.49 0
2185.60 0
2185.70 0
2185.81 0
2185.92 0
2186.03 4
2186.13 16
2186.24 26
2186.35 36
2186.45 43
2186.56 50
2186.67 57
2186.77 65
2186.88 75
2186.99 87
2187.10 99
2187.20 111
2187.31 120
2187.42 126
2187.52 127
2187.63 124
2187.74 117
2187.85 110
2187.95 103
2188.06 100
2188.17 100
2188.27 103
2188.38 109
2188.49 115
2188.59 120
2188.70 125
2188.81 128
2188.92 132
2189.02 137
2189.13 142
2189.24 147
2189.34 151
2189.45 151
2189.56 149
2189.67 145
2189.77 140
2189.88 136
2189.99 135
2190.09 137
2190.20 140
2190.31 142
2190.42 141
2190.52 136
2190.63 125
2190.74 111
2190.84 95
2190.95 79
2191.06 67
2191.17 59
2191.27 55
2191.38 54
2191.49 53
2191.59 52
2191.70 50
2191.81 46
2191.92 42
2192.02 39
2192.13 38
2192.24 39
2192.35 43
2192.45 49
2192.56 57
2192.67 64
2192.77 69
2192.88 71
2192.99 70
2193.10 64
2193.20 55
2193.31 42
2193.42 27
2193.52 13
2193.63 0
2193.74 0
2193.85 0
2193.95 0
2194.06 0
2194.17 0
2194.28 0
2194.38 0
2194.49 0
2194.60 2
2194.70 12
2194.81 24
2194.92 38
2195.03 55
2195.13 73
2195.24 92
2195.35 110
2195.46 124
2195.56 132
2195.67 133
2195.78 126
2195.88 110
2195.99 87
2196.10 60
2196.21 31
2196.31 6
2196.42 0
2196.53 0
2196.64 0
2196.74 0
2196.85 0
2196.96 10
2197.06 31
2197.17 52
2197.28 68
2197.39 79
2197.49 83
2197.60 78
2197.71 67
2197.82 51
2197.92 34
2198.03 20
2198.14 13
2198.25 12
2198.35 19
2198.46 31
2198.57 46
2198.67 61
2198.78 73
2198.89 81
2199.00 83
2199.10 80
2199.21 73
2199.32 63
2199.43 53
2199.53 44
2199.64 37
2199.75 34
2199.86 35
2199.96 41
2200.07 51
2200.18 64
2200.28 80
2200.39 96
2200.50 109
2200.61 118
2200.71 120
2200.82 117
2200.93 110
2201.04 100
2201.14 90
2201.25 83
2201.36 80
2201.47 81
2201.57 83
2201.68 87
2201.79 88
2201.90 86
2202.00 80
2202.11 70
2202.22 58
2202.33 44
2202.43 31
2202.54 21
2202.65 17
2202.76 18
2202.86 24
2202.97 34
2203.08 47
2203.19 61
2203.29 73
2203.40 82
2203.51 87
2203.62 90
2203.72 91
2203.83 90
2203.94 87
2204.05 83
2204.15 77
2204.26 71
2204.37 64
2204.48 58
2204.58 55
2204.69 56
2204.80 61
2204.91 70
2205.01 82
2205.12 96
2205.23 108
2205.34 116
2205.44 120
2205.55 119
2205.66 113
2205.77 103
2205.87 93
2205.98 83
2206.09 76
2206.20 73
2206.30 74
2206.41 79
2206.52 86
2206.63 95
2206.73 104
2206.84 112
2206.95 121
2207.06 130
2207.16 140
2207.27 151
2207.38 164
2207.49 179
2207.59 195
2207.70 210
2207.81 224
2207.92 235
2208.02 243
2208.13 248
2208.24 250
2208.35 248
2208.45 243
2208.56 236
2208.67 227
2208.78 217
2208.88 206
2208.99 195
2209.10 186
2209.21 180
2209.32 178
2209.42 179
2209.53 183
2209.64 190
2209.75 200
2209.85 211
2209.96 224
2210.07 239
2210.18 254
2210.28 267
2210.39 277
2210.50 282
2210.61 282
2210.71 275
2210.82 264
2210.93 248
2211.04 229
2211.14 206
2211.25 181
2211.36 154
2211.47 127
2211.58 101
2211.68 80
2211.79 68
2211.90 64
2212.01 69
2212.11 78
2212.22 88
2212.33 96
2212.44 98
2212.54 93
2212.65 82
2212.76 70
2212.87 59
2212.98 51
2213.08 48
2213.19 50
2213.30 55
2213.41 64
2213.51 75
2213.62 86
2213.73 98
2213.84 109
2213.94 118
2214.05 124
2214.16 127
2214.27 125
2214.38 121
2214.48 116
2214.59 110
2214.70 108
2214.81 110
2214.91 117
2215.02 129
2215.13 142
2215.24 155
2215.35 166
2215.45 172
2215.56 173
2215.67 170
2215.78 164
2215.88 158
2215.99 154
2216.10 152
2216.21 154
2216.32 160
2216.42 167
2216.53 176
2216.64 185
2216.75 192
2216.85 197
2216.96 199
2217.07 199
2217.18 198
2217.29 197
2217.39 197
2217.50 198
2217.61 201
2217.72 205
2217.82 209
2217.93 213
2218.04 216
2218.15 218
2218.26 220
2218.36 220
2218.47 220
2218.58 218
2218.69 214
2218.80 210
2218.90 205
2219.01 201
2219.12 199
2219.23 199
2219.33 203
2219.44 208
2219.55 214
2219.66 219
2219.77 221
2219.87 219
2219.98 214
2220.09 207
2220.20 199
2220.31 193
2220.41 189
2220.52 189
2220.63 191
2220.74 194
2220.84 195
2220.95 194
2221.06 189
2221.17 180
2221.28 169
2221.38 156
2221.49 144
2221.60 132
2221.71 121
2221.82 111
2221.92 100
2222.03 88
2222.14 78
2222.25 69
2222.36 64
2222.46 64
2222.57 70
2222.68 81
2222.79 97
2222.90 113
2223.00 129
2223.11 142
2223.22 149
2223.33 152
2223.43 150
2223.54 145
2223.65 137
2223.76 127
2223.87 118
2223.97 108
2224.08 99
2224.19 90
2224.30 83
2224.41 79
2224.51 77
2224.62 78
2224.73 83
2224.84 90
2224.95 100
2225.05 110
2225.16 122
2225.27 132
2225.38 142
2225.49 149
2225.59 154
2225.70 157
2225.81 156
2225.92 154
2226.03 151
2226.13 146
2226.24 141
2226.35 135
2226.46 129
2226.57 123
2226.67 117
2226.78 111
2226.89 108
2227.00 107
2227.11 110
2227.21 117
2227.32 127
2227.43 139
2227.54 149
2227.65 155
2227.76 156
2227.86 151
2227.97 140
2228.08 126
2228.19 111
2228.30 97
2228.40 85
2228.51 76
2228.62 66
2228.73 56
2228.84 43
2228.94 26
2229.05 7
2229.16 0
2229.27 0
2229.38 0
2229.48 0
2229.59 0
2229.70 0
2229.81 0
2229.92 0
2230.03 12
2230.13 31
2230.24 51
2230.35 72
2230.46 93
2230.57 112
2230.67 127
2230.78 137
2230.89 140
2231.00 138
2231.11 132
2231.21 125
2231.32 120
2231.43 120
2231.54 124
2231.65 131
2231.76 142
2231.86 153
2231.97 164
2232.08 173
2232.19 181
2232.30 189
2232.40 198
2232.51 209
2232.62 221
2232.73 234
2232.84 246
2232.95 256
2233.05 262
2233.16 263
2233.27 260
2233.38 252
2233.49 241
2233.59 228
2233.70 215
2233.81 205
2233.92 197
2234.03 192
2234.14 189
2234.24 188
2234.35 187
2234.46 184
2234.57 179
2234.68 170
2234.78 160
2234.89 150
2235.00 141
2235.11 135
2235.22 134
2235.33 138
2235.43 146
2235.54 156
2235.65 166
2235.76 175
2235.87 180
2235.98 181
2236.08 178
2236.19 172
2236.30 164
2236.41 156
2236.52 148
2236.63 142
2236.73 138
2236.84 135
2236.95 135
2237.06 136
2237.17 139
2237.27 143
2237.38 148
2237.49 153
2237.60 158
2237.71 162
2237.82 165
2237.92 167
2238.03 168
2238.14 168
2238.25 168
2238.36 168
2238.47 168
2238.57 169
2238.68 171
2238.79 172
2238.90 173
2239.01 173
2239.12 173
2239.22 173
2239.33 171
2239.44 168
2239.55 164
2239.66 156
2239.77 147
2239.87 136
2239.98 125
2240.09 115
2240.20 108
2240.31 103
2240.42 102
2240.52 104
2240.63 111
2240.74 122
2240.85 137
2240.96 156
2241.07 178
2241.17 200
2241.28 221
2241.39 238
2241.50 250
2241.61 257
2241.72 260
2241.83 260
2241.93 256
2242.04 250
2242.15 241
2242.26 228
2242.37 211
2242.48 194
2242.58 176
2242.69 160
2242.80 149
2242.91 143
2243.02 143
2243.13 145
2243.23 147
2243.34 148
2243.45 149
2243.56 148
2243.67 148
2243.78 148
2243.89 149
2243.99 151
2244.10 153
2244.21 153
2244.32 150
2244.43 146
2244.54 143
2244.64 142
2244.75 145
2244.86 152
2244.97 163
2245.08 174
2245.19 182
2245.30 184
2245.40 179
2245.51 167
2245.62 152
2245.73 137
2245.84 125
2245.95 118
2246.06 118
2246.16 124
2246.27 135
2246.38 148
2246.49 164
2246.60 181
2246.71 197
2246.81 213
2246.92 228
2247.03 241
2247.14 253
2247.25 263
2247.36 270
2247.47 276
2247.57 280
2247.68 284
2247.79 286
2247.90 286
2248.01 285
2248.12 283
2248.23 278
2248.33 272
2248.44 266
2248.55 260
2248.66 255
2248.77 253
2248.88 252
2248.99 252
2249.09 253
2249.20 254
2249.31 253
2249.42 251
2249.53 247
2249.64 243
2249.75 237
2249.85 229
2249.96 219
2250.07 207
2250.18 191
2250.29 174
2250.40 155
2250.51 137
2250.61 120
2250.72 107
2250.83 98
2250.94 92
2251.05 91
2251.16 94
2251.27 101
2251.37 113
2251.48 129
2251.59 147
2251.70 165
2251.81 180
2251.92 190
2252.03 194
2252.14 192
2252.24 185
2252.35 177
2252.46 168
2252.57 160
2252.68 154
2252.79 150
2252.90 147
2253.00 147
2253.11 148
2253.22 151
2253.33 157
2253.44 166
2253.55 177
2253.66 189
2253.77 202
2253.87 214
2253.98 225
2254.09 233
2254.20 239
2254.31 242
2254.42 241
2254.53 238
2254.64 232
2254.74 225
2254.85 216
2254.96 207
2255.07 198
2255.18 191
2255.29 185
2255.40 182
2255.50 182
2255.61 185
2255.72 190
2255.83 195
2255.94 199
2256.05 200
2256.16 197
2256.27 189
2256.37 178
2256.48 165
2256.59 152
2256.70 141
2256.81 132
2256.92 124
2257.03 117
2257.14 109
2257.24 99
2257.35 89
2257.46 80
2257.57 75
2257.68 76
2257.79 86
2257.90 102
2258.01 125
2258.12 148
2258.22 170
2258.33 186
2258.44 195
2258.55 198
2258.66 196
2258.77 192
2258.88 186
2258.99 179
2259.09 172
2259.20 164
2259.31 157
2259.42 150
2259.53 145
2259.64 144
2259.75 148
2259.86 156
2259.97 167
2260.07 180
2260.18 193
2260.29 205
2260.40 215
2260.51 222
2260.62 226
2260.73 229
2260.84 230
2260.94 230
2261.05 229
2261.16 226
2261.27 221
2261.38 213
2261.49 202
2261.60 188
2261.71 172
2261.82 153
2261.92 135
2262.03 118
2262.14 104
2262.25 94
2262.36 89
2262.47 88
2262.58 90
2262.69 94
2262.80 98
2262.90 101
2263.01 103
2263.12 104
2263.23 105
2263.34 107
2263.45 109
2263.56 112
2263.67 112
2263.78 109
2263.89 102
2263.99 90
2264.10 74
2264.21 55
2264.32 34
2264.43 13
2264.54 0
2264.65 0
2264.76 0
2264.87 0
2264.97 0
2265.08 0
2265.19 0
2265.30 0
2265.41 6
2265.52 30
2265.63 53
2265.74 75
2265.85 93
2265.96 108
2266.06 122
2266.17 134
2266.28 147
2266.39 162
2266.50 178
2266.61 195
2266.72 213
2266.83 228
2266.94 240
2267.05 247
2267.15 248
2267.26 244
2267.37 235
2267.48 222
2267.59 207
2267.70 192
2267.81 177
2267.92 163
2268.03 152
2268.14 146
2268.24 143
2268.35 143
2268.46 146
2268.57 150
2268.68 152
2268.79 150
2268.90 146
2269.01 138
2269.12 129
2269.23 120
2269.34 112
2269.44 105
2269.55 102
2269.66 101
2269.77 104
2269.88 111
2269.99 122
2270.10 136
2270.21 152
2270.32 166
2270.43 177
2270.54 182
2270.64 181
2270.75 173
2270.86 162
2270.97 150
2271.08 139
2271.19 131
2271.30 126
2271.41 123
2271.52 124
2271.63 126
2271.74 130
2271.84 137
2271.95 146
2272.06 158
2272.17 171
2272.28 183
2272.39 193
2272.50 199
2272.61 202
2272.72 200
2272.83 195
2272.94 190
2273.04 186
2273.15 183
2273.26 183
2273.37 182
2273.48 181
2273.59 178
2273.70 174
2273.81 168
2273.92 164
2274.03 163
2274.14 167
2274.25 175
2274.35 187
2274.46 201
2274.57 215
2274.68 228
2274.79 239
2274.90 248
2275.01 256
2275.12 264
2275.23 270
2275.34 274
2275.45 274
2275.56 272
2275.67 267
2275.77 260
2275.88 252
2275.99 246
2276.10 242
2276.21 240
2276.32 240
2276.43 242
2276.54 246
2276.65 250
2276.76 255
2276.87 259
2276.98 261
2277.09 260
2277.19 254
2277.30 243
2277.41 227
2277.52 208
2277.63 186
2277.74 163
2277.85 144
2277.96 128
2278.07 118
2278.18 114
2278.29 115
2278.40 121
2278.51 129
2278.62 140
2278.72 150
2278.83 160
2278.94 168
2279.05 174
2279.16 178
2279.27 180
2279.38 179
2279.49 176
2279.60 172
2279.71 167
2279.82 161
2279.93 155
2280.04 148
2280.15 141
2280.25 135
2280.36 129
2280.47 125
2280.58 124
2280.69 127
2280.80 135
2280.91 146
2281.02 159
2281.13 175
2281.24 191
2281.35 207
2281.46 221
2281.57 231
2281.68 239
2281.79 244
2281.90 245
2282.00 245
2282.11 242
2282.22 239
2282.33 235
2282.44 230
2282.55 225
2282.66 217
2282.77 208
2282.88 196
2282.99 183
2283.10 168
2283.21 154
2283.32 141
2283.43 132
2283.54 125
2283.65 121
2283.75 120
2283.86 122
2283.97 125
2284.08 130
2284.19 135
2284.30 140
2284.41 145
2284.52 148
2284.63 149
2284.74 149
2284.85 147
2284.96 142
2285.07 136
2285.18 129
2285.29 123
2285.40 118
2285.51 117
2285.62 120
2285.72 129
2285.83 145
2285.94 166
2286.05 190
2286.16 214
2286.27 235
2286.38 251
2286.49 258
2286.60 257
2286.71 249
2286.82 234
2286.93 217
2287.04 198
2287.15 180
2287.26 162
2287.37 144
2287.48 128
2287.59 112
2287.70 96
2287.80 82
2287.91 70
2288.02 60
2288.13 52
2288.24 46
2288.35 42
2288.46 40
2288.57 41
2288.68 43
2288.79 46
2288.90 50
2289.01 54
2289.12 56
2289.23 56
2289.34 56
2289.45 56
2289.56 56
2289.67 59
2289.78 62
2289.89 67
2290.00 71
2290.11 73
2290.21 72
2290.32 67
2290.43 60
2290.54 52
2290.65 46
2290.76 43
2290.87 46
2290.98 56
2291.09 73
2291.20 94
2291.31 117
2291.42 138
2291.53 155
2291.64 166
2291.75 171
2291.86 170
2291.97 165
2292.08 161
2292.19 159
2292.30 162
2292.41 170
2292.52 182
2292.63 198
2292.74 213
2292.85 223
2292.95 225
2293.06 217
2293.17 199
2293.28 172
2293.39 140
2293.50 107
2293.61 77
2293.72 54
2293.83 41
2293.94 37
2294.05 40
2294.16 48
2294.27 57
2294.38 66
2294.49 71
2294.60 73
2294.71 71
2294.82 67
2294.93 63
2295.04 61
2295.15 61
2295.26 66
2295.37 75
2295.48 87
2295.59 101
2295.70 116
2295.81 130
2295.92 140
2296.03 148
2296.14 151
2296.24 153
2296.35 153
2296.46 154
2296.57 157
2296.68 162
2296.79 169
2296.90 178
2297.01 187
2297.12 196
2297.23 203
2297.34 210
2297.45 215
2297.56 220
2297.67 222
2297.78 221
2297.89 217
2298.00 209
2298.11 196
2298.22 178
2298.33 157
2298.44 135
2298.55 113
2298.66 93
2298.77 75
2298.88 62
2298.99 53
2299.10 48
2299.21 45
2299.32 42
2299.43 40
2299.54 36
2299.65 32
2299.76 26
2299.87 21
2299.98 17
2300.09 12
2300.20 6
2300.31 0
2300.42 0
2300.53 0
2300.64 0
2300.75 0
2300.86 0
2300.96 0
2301.07 0
2301.18 22
2301.29 45
2301.40 66
2301.51 85
2301.62 99
2301.73 109
2301.84 114
2301.95 114
2302.06 110
2302.17 101
2302.28 89
2302.39 76
2302.50 62
2302.61 51
2302.72 45
2302.83 43
2302.94 46
2303.05 51
2303.16 59
2303.27 67
2303.38 76
2303.49 85
2303.60 96
2303.71 107
2303.82 117
2303.93 125
2304.04 129
2304.15 129
2304.26 125
2304.37 119
2304.48 113
2304.59 108
2304.70 104
2304.81 102
2304.92 102
2305.03 102
2305.14 103
2305.25 105
2305.36 109
2305.47 116
2305.58 125
2305.69 136
2305.80 147
2305.91 155
2306.02 159
2306.13 159
2306.24 153
2306.35 145
2306.46 133
2306.57 123
2306.68 114
2306.79 108
2306.90 107
2307.01 109
2307.12 114
2307.23 119
2307.34 122
2307.45 123
2307.56 121
2307.67 117
2307.78 112
2307.89 106
2308.00 102
2308.11 99
2308.22 97
2308.33 95
2308.44 93
2308.55 90
2308.66 85
2308.77 79
2308.88 73
2308.99 67
2309.10 61
2309.21 55
2309.32 48
2309.43 42
2309.54 36
2309.65 30
2309.76 25
2309.87 21
2309.98 18
2310.09 14
2310.20 9
2310.31 4
2310.42 0
2310.53 0
2310.64 0
2310.75 0
2310.86 5
2310.97 16
2311.08 29
2311.19 40
2311.30 48
2311.41 54
2311.52 58
2311.63 61
2311.74 65
2311.85 69
2311.96 74
2312.07 79
2312.18 83
2312.29 87
2312.40 91
2312.51 96
2312.62 103
2312.73 113
2312.84 124
2312.95 134
2313.06 142
2313.17 145
2313.28 143
2313.39 135
2313.50 122
2313.61 106
2313.72 90
2313.83 78
2313.94 71
2314.05 71
2314.16 79
2314.27 91
2314.38 105
2314.49 117
2314.60 124
2314.71 123
2314.82 116
2314.93 102
2315.04 86
2315.15 72
2315.26 62
2315.37 59
2315.48 64
2315.59 75
2315.71 91
2315.82 108
2315.93 122
2316.04 132
2316.15 137
2316.26 137
2316.37 134
2316.48 131
2316.59 130
2316.70 133
2316.81 138
2316.92 146
2317.03 153
2317.14 157
2317.25 156
2317.36 149
2317.47 138
2317.58 125
2317.69 111
2317.80 98
2317.91 89
2318.02 84
2318.13 81
2318.24 79
2318.35 78
2318.46 76
2318.57 73
2318.68 68
2318.79 61
2318.90 54
2319.01 47
2319.12 40
2319.23 34
2319.34 29
2319.45 24
2319.56 19
2319.67 13
2319.78 5
2319.89 0
2320.00 0
2320.11 0
2320.22 0
2320.33 0
2320.45 0
2320.56 0
2320.67 2
2320.78 21
2320.89 42
2321.00 63
2321.11 83
2321.22 102
2321.33 120
2321.44 137
2321.55 152
2321.66 165
2321.77 176
2321.88 182
2321.99 185
2322.10 185
2322.21 181
2322.32 176
2322.43 170
2322.54 164
2322.65 160
2322.76 158
2322.87 158
2322.98 161
2323.09 165
2323.20 169
2323.31 171
2323.42 171
2323.53 167
2323.64 160
2323.75 150
2323.87 138
2323.98 124
2324.09 112
2324.20 102
2324.31 97
2324.42 96
2324.53 99
2324.64 107
2324.75 118
2324.86 130
2324.97 141
2325.08 152
2325.19 161
2325.30 171
2325.41 180
2325.52 189
2325.63 196
2325.74 200
2325.85 201
2325.96 198
2326.07 191
2326.18 180
2326.29 169
2326.40 158
2326.51 150
2326.63 147
2326.74 147
2326.85 150
2326.96 155
2327.07 159
2327.18 160
2327.29 157
2327.40 151
2327.51 142
2327.62 132
2327.73 123
2327.84 115
2327.95 109
2328.06 105
2328.17 102
2328.28 98
2328.39 95
2328.50 94
2328.61 96
2328.72 101
2328.83 110
2328.95 122
2329.06 136
2329.17 150
2329.28 162
2329.39 169
2329.50 173
2329.61 173
2329.72 172
2329.83 168
2329.94 165
2330.05 161
2330.16 157
2330.27 153
2330.38 147
2330.49 140
2330.60 134
2330.71 130
2330.82 129
2330.93 133
2331.04 141
2331.16 152
2331.27 166
2331.38 179
2331.49 189
2331.60 195
2331.71 198
2331.82 197
2331.93 193
2332.04 188
2332.15 184
2332.26 180
2332.37 177
2332.48 176
2332.59 175
2332.70 176
2332.81 179
2332.92 181
2333.04 184
2333.15 186
2333.26 187
2333.37 185
2333.48 180
2333.59 174
2333.70 167
2333.81 162
2333.92 159
2334.03 160
2334.14 164
2334.25 171
2334.36 177
2334.47 181
2334.58 180
2334.69 174
2334.80 164
2334.92 151
2335.03 137
2335.14 125
2335.25 115
2335.36 109
2335.47 104
2335.58 100
2335.69 94
2335.80 85
2335.91 74
2336.02 61
2336.13 50
2336.24 43
2336.35 45
2336.46 55
2336.58 73
2336.69 96
2336.80 119
2336.91 139
2337.02 151
2337.13 155
2337.24 151
2337.35 144
2337.46 137
2337.57 132
2337.68 132
2337.79 137
2337.90 145
2338.01 155
2338.12 161
2338.24 162
2338.35 156
2338.46 143
2338.57 124
2338.68 103
2338.79 81
2338.90 62
2339.01 47
2339.12 36
2339.23 30
2339.34 27
2339.45 27
2339.56 28
2339.68 30
2339.79 31
2339.90 32
2340.01 31
2340.12 29
2340.23 25
2340.34 20
2340.45 15
2340.56 9
2340.67 4
2340.78 0
2340.89 0
2341.00 0
2341.12 0
2341.23 0
2341.34 0
2341.45 0
2341.56 0
2341.67 0
2341.78 0
2341.89 6
2342.00 15
2342.11 27
2342.22 41
2342.33 55
2342.44 69
2342.56 80
2342.67 89
2342.78 94
2342.89 98
2343.00 101
2343.11 104
2343.22 108
2343.33 113
2343.44 117
2343.55 119
2343.66 117
2343.77 111
2343.89 102
2344.00 90
2344.11 76
2344.22 63
2344.33 50
2344.44 38
2344.55 27
2344.66 17
2344.77 7
2344.88 0
2344.99 0
2345.10 0
2345.22 0
2345.33 0
2345.44 0
2345.55 9
2345.66 23
2345.77 40
2345.88 57
2345.99 74
2346.10 89
2346.21 100
2346.32 108
2346.44 111
2346.55 111
2346.66 110
2346.77 109
2346.88 109
2346.99 110
2347.10 111
2347.21 110
2347.32 106
2347.43 98
2347.54 85
2347.66 69
2347.77 52
2347.88 37
2347.99 24
2348.10 17
2348.21 15
2348.32 18
2348.43 27
2348.54 39
2348.65 53
2348.77 68
2348.88 82
2348.99 95
2349.10 107
2349.21 119
2349.32 132
2349.43 147
2349.54 164
2349.65 181
2349.76 198
2349.87 213
2349.99 222
2350.10 225
2350.21 223
2350.32 216
2350.43 207
2350.54 199
2350.65 195
2350.76 195
2350.87 199
2350.98 207
2351.10 214
2351.21 218
2351.32 218
2351.43 212
2351.54 200
2351.65 183
2351.76 165
2351.87 147
2351.98 131
2352.10 119
2352.21 111
2352.32 106
2352.43 105
2352.54 106
2352.65 108
2352.76 109
2352.87 109
2352.98 107
2353.09 103
2353.21 96
2353.32 87
2353.43 78
2353.54 68
2353.65 61
2353.76 56
2353.87 53
2353.98 53
2354.09 55
2354.21 56
2354.32 56
2354.43 53
2354.54 49
2354.65 44
2354.76 40
2354.87 38
2354.98 38
2355.09 41
2355.21 45
2355.32 49
2355.43 54
2355.54 58
2355.65 65
2355.76 76
2355.87 91
2355.98 109
2356.09 129
2356.21 148
2356.32 163
2356.43 173
2356.54 178
2356.65 182
2356.76 188
2356.87 197
2356.98 211
2357.09 227
2357.21 243
2357.32 253
2357.43 253
2357.54 240
2357.65 215
2357.76 180
2357.87 140
2357.98 100
2358.10 64
2358.21 38
2358.32 22
2358.43 17
2358.54 21
2358.65 33
2358.76 48
2358.87 63
2358.98 75
2359.10 83
2359.21 86
2359.32 86
2359.43 83
2359.54 80
2359.65 79
2359.76 80
2359.87 84
2359.99 90
2360.10 95
2360.21 99
2360.32 99
2360.43 97
2360.54 92
2360.65 86
2360.76 80
2360.88 77
2360.99 78
2361.10 82
2361.21 88
2361.32 97
2361.43 106
2361.54 117
2361.65 126
2361.77 136
2361.88 145
2361.99 154
2362.10 162
2362.21 170
2362.32 177
2362.43 182
2362.54 184
2362.66 184
2362.77 182
2362.88 176
2362.99 169
2363.10 161
2363.21 152
2363.32 141
2363.43 130
2363.55 119
2363.66 107
2363.77 95
2363.88 85
2363.99 77
2364.10 71
2364.21 67
2364.33 65
2364.44 62
2364.55 58
2364.66 53
2364.77 45
2364.88 38
2364.99 32
2365.10 27
2365.22 26
2365.33 27
2365.44 31
2365.55 35
2365.66 39
2365.77 41
2365.88 43
2366.00 44
2366.11 46
2366.22 49
2366.33 54
2366.44 62
2366.55 70
2366.66 76
2366.78 80
2366.89 77
2367.00 69
2367.11 54
2367.22 35
2367.33 13
2367.44 0
2367.56 0
2367.67 0
2367.78 0
2367.89 0
2368.00 0
2368.11 0
2368.22 0
2368.34 7
2368.45 28
2368.56 49
2368.67 68
2368.78 86
2368.89 102
2369.00 114
2369.12 125
2369.23 133
2369.34 138
2369.45 143
2369.56 147
2369.67 150
2369.78 154
2369.90 157
2370.01 159
2370.12 159
2370.23 156
2370.34 151
2370.45 142
2370.56 132
2370.68 119
2370.79 106
2370.90 92
2371.01 78
2371.12 64
2371.23 51
2371.34 42
2371.46 36
2371.57 36
2371.68 41
2371.79 50
2371.90 63
2372.01 76
2372.12 89
2372.24 100
2372.35 110
2372.46 119
2372.57 126
2372.68 130
2372.79 131
2372.91 127
2373.02 118
2373.13 107
2373.24 94
2373.35 83
2373.46 76
2373.57 76
2373.69 81
2373.80 92
2373.91 106
2374.02 124
2374.13 144
2374.24 167
2374.36 193
2374.47 220
2374.58 246
2374.69 270
2374.80 287
2374.91 296
2375.03 295
2375.14 287
2375.25 273
2375.36 258
2375.47 244
2375.58 233
2375.69 225
2375.81 219
2375.92 213
2376.03 206
2376.14 195
2376.25 183
2376.36 168
2376.48 154
2376.59 140
2376.70 130
2376.81 124
2376.92 121
2377.03 124
2377.15 131
2377.26 142
2377.37 154
2377.48 166
2377.59 176
2377.70 182
2377.82 186
2377.93 188
2378.04 191
2378.15 198
2378.26 209
2378.37 225
2378.49 242
2378.60 258
2378.71 271
2378.82 277
2378.93 277
2379.04 272
2379.16 264
2379.27 254
2379.38 245
2379.49 236
2379.60 227
2379.71 217
2379.83 204
2379.94 188
2380.05 169
2380.16 150
2380.27 132
2380.38 118
2380.50 110
2380.61 107
2380.72 111
2380.83 119
2380.94 131
2381.05 144
2381.17 156
2381.28 168
2381.39 179
2381.50 189
2381.61 199
2381.72 207
2381.84 213
2381.95 216
2382.06 216
2382.17 212
2382.28 202
2382.40 190
2382.51 176
2382.62 160
2382.73 145
2382.84 131
2382.95 117
2383.07 103
2383.18 90
2383.29 76
2383.40 63
2383.51 52
2383.62 44
2383.74 41
2383.85 43
2383.96 50
2384.07 60
2384.18 72
2384.30 85
2384.41 99
2384.52 114
2384.63 129
2384.74 145
2384.85 161
2384.97 176
2385.08 189
2385.19 198
2385.30 202
2385.41 202
2385.53 199
2385.64 194
2385.75 190
2385.86 188
2385.97 189
2386.08 193
2386.20 196
2386.31 199
2386.42 200
2386.53 196
2386.64 189
2386.76 178
2386.87 163
2386.98 147
2387.09 130
2387.20 114
2387.31 101
2387.43 92
2387.54 87
2387.65 88
2387.76 93
2387.87 102
2387.99 112
2388.10 123
2388.21 134
2388.32 142
2388.43 149
2388.55 153
2388.66 156
2388.77 158
2388.88 159
2388.99 159
2389.11 157
2389.22 155
2389.33 150
2389.44 144
2389.55 137
2389.66 129
2389.78 122
2389.89 116
2390.00 113
2390.11 110
2390.22 109
2390.34 111
2390.45 114
2390.56 120
2390.67 128
2390.78 140
2390.90 153
2391.01 167
2391.12 178
2391.23 186
2391.34 188
2391.46 183
2391.57 171
2391.68 155
2391.79 136
2391.90 117
2392.02 102
2392.13 92
2392.24 87
2392.35 87
2392.46 90
2392.58 95
2392.69 101
2392.80 106
2392.91 112
2393.02 118
2393.14 127
2393.25 136
2393.36 148
2393.47 161
2393.58 172
2393.70 181
2393.81 185
2393.92 183
2394.03 175
2394.14 160
2394.26 140
2394.37 119
2394.48 99
2394.59 84
2394.70 76
2394.82 75
2394.93 82
2395.04 95
2395.15 111
2395.26 128
2395.38 145
2395.49 160
2395.60 173
2395.71 184
2395.82 193
2395.94 197
2396.05 198
2396.16 193
2396.27 184
2396.39 171
2396.50 154
2396.61 137
2396.72 121
2396.83 107
2396.95 97
2397.06 89
2397.17 85
2397.28 82
2397.39 82
2397.51 83
2397.62 86
2397.73 89
2397.84 91
2397.95 93
2398.07 94
2398.18 95
2398.29 96
2398.40 99
2398.52 106
2398.63 116
2398.74 128
2398.85 141
2398.96 153
2399.08 161
2399.19 164
2399.30 162
2399.41 156
2399.52 147
2399.64 137
2399.75 129
2399.86 124
2399.97 122
2400.09 124
2400.20 129
2400.31 134
2400.42 139
2400.53 140
2400.65 138
2400.76 130
2400.87 118
2400.98 103
2401.09 88
2401.21 74
2401.32 62
2401.43 54
2401.54 51
2401.66 51
2401.77 55
2401.88 60
2401.99 67
2402.10 74
2402.22 79
2402.33 83
2402.44 85
2402.55 86
2402.67 88
2402.78 90
2402.89 94
2403.00 101
2403.11 110
2403.23 121
2403.34 132
2403.45 141
2403.56 149
2403.68 153
2403.79 153
2403.90 148
2404.01 138
2404.12 123
2404.24 103
2404.35 80
2404.46 54
2404.57 30
2404.69 8
2404.80 0
2404.91 0
2405.02 0
2405.14 0
2405.25 0
2405.36 0
2405.47 3
2405.58 7
2405.70 9
2405.81 9
2405.92 8
2406.03 9
2406.15 12
2406.26 18
2406.37 27
2406.48 39
2406.60 51
2406.71 63
2406.82 73
2406.93 82
2407.04 89
2407.16 94
2407.27 97
2407.38 100
2407.49 102
2407.61 104
2407.72 104
2407.83 102
2407.94 98
2408.06 90
2408.17 81
2408.28 69
2408.39 57
2408.51 45
2408.62 35
2408.73 26
2408.84 18
2408.95 11
2409.07 5
2409.18 0
2409.29 0
2409.40 0
2409.52 0
2409.63 0
2409.74 0
2409.85 0
2409.97 7
2410.08 15
2410.19 21
2410.30 26
2410.42 27
2410.53 26
2410.64 22
2410.75 17
2410.87 12
2410.98 8
2411.09 8
2411.20 13
2411.32 23
2411.43 38
2411.54 56
2411.65 76
2411.76 95
2411.88 112
2411.99 126
2412.10 137
2412.21 144
2412.33 148
2412.44 149
2412.55 149
2412.66 147
2412.78 143
2412.89 138
2413.00 132
2413.11 127
2413.23 121
2413.34 116
2413.45 111
2413.56 106
2413.68 100
2413.79 93
2413.90 85
2414.01 76
2414.13 66
2414.24 56
2414.35 46
2414.46 37
2414.58 26
2414.69 16
2414.80 5
2414.91 0
2415.03 0
2415.14 0
2415.25 0
2415.36 0
2415.48 0
2415.59 0
2415.70 0
2415.81 4
2415.93 15
2416.04 26
2416.15 36
2416.26 45
2416.38 52
2416.49 57
2416.60 58
2416.71 56
2416.83 51
2416.94 43
2417.05 34
2417.17 24
2417.28 16
2417.39 10
2417.50 8
2417.62 10
2417.73 15
2417.84 24
2417.95 34
2418.07 45
2418.18 56
2418.29 67
2418.40 75
2418.52 82
2418.63 88
2418.74 92
2418.85 96
2418.97 99
2419.08 102
2419.19 105
2419.30 106
2419.42 105
2419.53 102
2419.64 97
2419.75 90
2419.87 82
2419.98 73
2420.09 65
2420.21 59
2420.32 57
2420.43 60
2420.54 68
2420.66 82
2420.77 99
2420.88 118
2420.99 138
2421.11 156
2421.22 173
2421.33 190
2421.44 206
2421.56 223
2421.67 241
2421.78 259
2421.90 275
2422.01 288
2422.12 297
2422.23 300
2422.35 297
2422.46 288
2422.57 274
2422.68 257
2422.80 237
2422.91 216
2423.02 196
2423.13 179
2423.25 167
2423.36 161
2423.47 160
2423.59 163
2423.70 168
2423.81 172
2423.92 173
2424.04 168
2424.15 157
2424.26 140
2424.37 119
2424.49 95
2424.60 72
2424.71 51
2424.83 36
2424.94 27
2425.05 25
2425.16 27
2425.28 33
2425.39 39
2425.50 42
2425.62 40
2425.73 34
2425.84 24
2425.95 15
2426.07 10
2426.18 11
2426.29 20
2426.40 37
2426.52 59
2426.63 83
2426.74 105
2426.86 121
2426.97 131
2427.08 134
2427.19 131
2427.31 124
2427.42 117
2427.53 110
2427.65 105
2427.76 101
2427.87 97
2427.98 92
2428.10 87
2428.21 80
2428.32 71
2428.44 62
2428.55 53
2428.66 44
2428.77 35
2428.89 28
2429.00 24
2429.11 22
2429.22 23
2429.34 26
2429.45 30
2429.56 33
2429.68 32
2429.79 27
2429.90 18
2430.01 5
2430.13 0
2430.24 0
2430.35 0
2430.47 0
2430.58 0
2430.69 0
2430.81 0
2430.92 5
2431.03 16
2431.14 24
2431.26 28
2431.37 28
2431.48 27
2431.60 26
2431.71 25
2431.82 27
2431.93 31
2432.05 37
2432.16 45
2432.27 54
2432.39 62
2432.50 70
2432.61 76
2432.72 80
2432.84 79
2432.95 74
2433.06 63
2433.18 48
2433.29 31
2433.40 14
2433.52 0
2433.63 0
2433.74 0
2433.85 0
2433.97 0
2434.08 0
2434.19 0
2434.31 3
2434.42 12
2434.53 24
2434.64 40
2434.76 59
2434.87 79
2434.98 99
2435.10 117
2435.21 130
2435.32 139
2435.44 143
2435.55 144
2435.66 143
2435.77 141
2435.89 138
2436.00 136
2436.11 133
2436.23 130
2436.34 127
2436.45 123
2436.57 118
2436.68 112
2436.79 105
2436.90 99
2437.02 92
2437.13 86
2437.24 81
2437.36 78
2437.47 76
2437.58 74
2437.70 72
2437.81 71
2437.92 69
2438.04 67
2438.15 65
2438.26 63
2438.37 62
2438.49 62
2438.60 63
2438.71 63
2438.83 62
2438.94 60
2439.05 55
2439.17 48
2439.28 40
2439.39 33
2439.51 27
2439.62 22
2439.73 20
2439.84 20
2439.96 21
2440.07 24
2440.18 28
2440.30 32
2440.41 35
2440.52 37
2440.64 36
2440.75 32
2440.86 26
2440.98 20
2441.09 14
2441.20 11
2441.31 11
2441.43 15
2441.54 22
2441.65 30
2441.77 40
2441.88 49
2441.99 58
2442.11 66
2442.22 72
2442.33 78
2442.45 82
2442.56 84
2442.67 84
2442.79 82
2442.90 79
2443.01 74
2443.13 69
2443.24 63
2443.35 57
2443.46 52
2443.58 46
2443.69 41
2443.80 37
2443.92 34
2444.03 31
2444.14 31
2444.26 32
2444.37 35
2444.48 39
2444.60 45
2444.71 50
2444.82 56
2444.94 60
2445.05 63
2445.16 64
2445.28 65
2445.39 65
2445.50 65
2445.62 64
2445.73 63
2445.84 61
2445.96 59
2446.07 56
2446.18 54
2446.30 52
2446.41 51
2446.52 50
2446.63 51
2446.75 52
2446.86 52
2446.97 52
2447.09 50
2447.20 46
2447.31 43
2447.43 39
2447.54 37
2447.65 37
2447.77 41
2447.88 49
2447.99 58
2448.11 67
2448.22 76
2448.33 81
2448.45 83
2448.56 82
2448.67 78
2448.79 73
2448.90 69
2449.01 67
2449.13 68
2449.24 72
2449.35 80
2449.47 90
2449.58 102
2449.69 113
2449.81 123
2449.92 129
2450.03 130
2450.15 126
2450.26 117
2450.37 103
2450.49 88
2450.60 72
2450.71 59
2450.83 48
2450.94 41
2451.05 36
2451.17 33
2451.28 31
2451.39 29
2451.51 29
2451.62 29
2451.73 32
2451.85 35
2451.96 40
2452.07 44
2452.19 46
2452.30 46
2452.41 43
2452.53 38
2452.64 32
2452.75 25
2452.87 19
2452.98 12
2453.09 5
2453.21 0
2453.32 0
2453.43 0
2453.55 0
2453.66 0
2453.77 0
2453.89 0
2454.00 0
2454.12 10
2454.23 28
2454.34 47
2454.46 66
2454.57 83
2454.68 99
2454.80 112
2454.91 122
2455.02 128
2455.14 132
2455.25 132
2455.36 131
2455.48 129
2455.59 127
2455.70 125
2455.82 126
2455.93 127
2456.04 130
2456.16 131
2456.27 131
2456.38 130
2456.50 128
2456.61 126
2456.72 123
2456.84 119
2456.95 114
2457.07 108
2457.18 99
2457.29 88
2457.41 76
2457.52 65
2457.63 55
2457.75 50
2457.86 48
2457.97 51
2458.09 57
2458.20 67
2458.31 78
2458.43 90
2458.54 103
2458.65 118
2458.77 134
2458.88 149
2459.00 163
2459.11 174
2459.22 183
2459.34 186
2459.45 185
2459.56 179
2459.68 168
2459.79 153
2459.90 135
2460.02 115
2460.13 97
2460.24 82
2460.36 72
2460.47 68
2460.58 68
2460.70 71
2460.81 74
2460.93 75
2461.04 73
2461.15 68
2461.27 60
2461.38 51
2461.49 45
2461.61 42
2461.72 44
2461.83 51
2461.95 60
2462.06 71
2462.18 83
2462.29 92
2462.40 101
2462.52 108
2462.63 115
2462.74 122
2462.86 129
2462.97 134
2463.08 137
2463.20 136
2463.31 129
2463.43 117
2463.54 100
2463.65 80
2463.77 58
2463.88 37
2463.99 17
2464.11 2
2464.22 0
2464.33 0
2464.45 0
2464.56 0
2464.68 0
2464.79 0
2464.90 0
2465.02 0
2465.13 2
2465.24 8
2465.36 15
2465.47 25
2465.58 39
2465.70 55
2465.81 73
2465.93 91
2466.04 107
2466.15 119
2466.27 125
2466.38 124
2466.49 116
2466.61 102
2466.72 82
2466.84 60
2466.95 37
2467.06 15
2467.18 0
2467.29 0
2467.40 0
2467.52 0
2467.63 0
2467.75 0
2467.86 0
2467.97 8
2468.09 13
2468.20 14
2468.31 13
2468.43 11
2468.54 9
2468.66 7
2468.77 8
2468.88 10
2469.00 14
2469.11 19
2469.22 23
2469.34 27
2469.45 30
2469.57 32
2469.68 34
2469.79 36
2469.91 39
2470.02 42
2470.13 45
2470.25 49
2470.36 52
2470.48 54
2470.59 53
2470.70 49
2470.82 42
2470.93 32
2471.04 23
2471.16 14
2471.27 10
2471.39 11
2471.50 18
2471.61 28
2471.73 41
2471.84 52
2471.96 61
2472.07 67
2472.18 68
2472.30 67
2472.41 65
2472.52 64
2472.64 66
2472.75 74
2472.87 88
2472.98 105
2473.09 125
2473.21 145
2473.32 160
2473.44 169
2473.55 170
2473.66 165
2473.78 155
2473.89 142
2474.01 128
2474.12 116
2474.23 106
2474.35 98
2474.46 90
2474.57 84
2474.69 78
2474.80 74
2474.92 70
2475.03 68
2475.14 67
2475.26 67
2475.37 67
2475.49 69
2475.60 72
2475.71 77
2475.83 84
2475.94 93
2476.06 103
2476.17 112
2476.28 117
2476.40 120
2476.51 119
2476.63 116
2476.74 112
2476.85 109
2476.97 107
2477.08 108
2477.19 110
2477.31 114
2477.42 118
2477.54 122
2477.65 124
2477.76 123
2477.88 119
2477.99 112
2478.11 103
2478.22 94
2478.33 87
2478.45 82
2478.56 79
2478.68 78
2478.79 76
2478.90 71
2479.02 61
2479.13 47
2479.25 29
2479.36 10
2479.47 0
2479.59 0
2479.70 0
2479.82 0
2479.93 0
2480.04 0
2480.16 0
2480.27 3
2480.39 7
2480.50 10
2480.61 12
2480.73 15
2480.84 18
2480.96 20
2481.07 23
2481.19 25
2481.30 28
2481.41 33
2481.53 40
2481.64 50
2481.76 64
2481.87 78
2481.98 91
2482.10 101
2482.21 107
2482.33 108
2482.44 107
2482.55 106
2482.67 109
2482.78 119
2482.90 135
2483.01 156
2483.12 179
2483.24 199
2483.35 213
2483.47 218
2483.58 215
2483.69 205
2483.81 194
2483.92 184
2484.04 180
2484.15 180
2484.27 186
2484.38 194
2484.49 203
2484.61 209
2484.72 213
2484.84 213
2484.95 213
2485.06 213
2485.18 213
2485.29 215
2485.41 216
2485.52 215
2485.64 211
2485.75 202
2485.86 188
2485.98 171
2486.09 150
2486.21 129
2486.32 110
2486.43 94
2486.55 84
2486.66 80
2486.78 82
2486.89 90
2487.01 101
2487.12 113
2487.23 124
2487.35 130
2487.46 131
2487.58 125
2487.69 114
2487.80 99
2487.92 84
2488.03 70
2488.15 60
2488.26 56
2488.38 60
2488.49 71
2488.60 88
2488.72 109
2488.83 132
2488.95 156
2489.06 176
2489.18 193
2489.29 204
2489.40 211
2489.52 213
2489.63 211
2489.75 207
2489.86 200
2489.97 192
2490.09 182
2490.20 172
2490.32 162
2490.43 151
2490.55 141
2490.66 133
2490.77 126
2490.89 122
2491.00 120
2491.12 121
2491.23 123
2491.35 126
2491.46 128
2491.57 129
2491.69 126
2491.80 120
2491.92 111
2492.03 98
2492.15 83
2492.26 66
2492.37 50
2492.49 35
2492.60 20
2492.72 7
2492.83 0
2492.95 0
2493.06 0
2493.17 0
2493.29 0
2493.40 0
2493.52 0
2493.63 0
2493.75 5
2493.86 21
2493.98 37
2494.09 50
2494.20 61
2494.32 67
2494.43 71
2494.55 71
2494.66 70
2494.78 68
2494.89 65
2495.00 63
2495.12 64
2495.23 66
2495.35 72
2495.46 81
2495.58 93
2495.69 107
2495.81 122
2495.92 137
2496.03 152
2496.15 167
2496.26 179
2496.38 190
2496.49 198
2496.61 204
2496.72 205
2496.83 202
2496.95 194
2497.06 181
2497.18 163
2497.29 143
2497.41 121
2497.52 99
2497.64 80
2497.75 66
2497.86 58
2497.98 56
2498.09 60
2498.21 70
2498.32 83
2498.44 99
2498.55 116
2498.67 133
2498.78 149
2498.89 163
2499.01 173
2499.12 179
2499.24 181
2499.35 178
2499.47 172
2499.58 162
2499.70 149
2499.81 135
2499.92 121
2500.04 107
2500.15 95
2500.27 85
2500.38 78
2500.50 73
2500.61 69
2500.73 67
2500.84 65
2500.96 64
2501.07 65
2501.18 68
2501.30 75
2501.41 85
2501.53 98
2501.64 113
2501.76 127
2501.87 139
2501.99 146
2502.10 147
2502.21 145
2502.33 140
2502.44 135
2502.56 131
2502.67 131
2502.79 134
2502.90 141
2503.02 149
2503.13 157
2503.25 163
2503.36 167
2503.48 167
2503.59 164
2503.70 159
2503.82 152
2503.93 145
2504.05 141
2504.16 139
2504.28 142
2504.39 149
2504.51 157
2504.62 163
2504.74 166
2504.85 161
2504.96 149
2505.08 131
2505.19 108
2505.31 84
2505.42 65
2505.54 51
2505.65 43
2505.77 42
2505.88 45
2506.00 49
2506.11 54
2506.23 59
2506.34 64
2506.45 71
2506.57 78
2506.68 86
2506.80 94
2506.91 101
2507.03 105
2507.14 105
2507.26 101
2507.37 95
2507.49 88
2507.60 80
2507.72 72
2507.83 61
2507.94 49
2508.06 36
2508.17 23
2508.29 10
2508.40 0
2508.52 0
2508.63 0
2508.75 0
2508.86 1
2508.98 5
2509.09 7
2509.21 7
2509.32 4
2509.44 1
2509.55 0
2509.67 0
2509.78 0
2509.89 0
2510.01 0
2510.12 4
2510.24 7
2510.35 12
2510.47 17
2510.58 23
2510.70 29
2510.81 33
2510.93 35
2511.04 33
2511.16 29
2511.27 22
2511.39 16
2511.50 12
2511.62 13
2511.73 17
2511.85 26
2511.96 37
2512.07 47
2512.19 56
2512.30 63
2512.42 68
2512.53 71
2512.65 74
2512.76 76
2512.88 80
2512.99 83
2513.11 86
2513.22 89
2513.34 92
2513.45 95
2513.57 100
2513.68 105
2513.80 111
2513.91 117
2514.03 123
2514.14 129
2514.26 136
2514.37 142
2514.49 149
2514.60 156
2514.71 161
2514.83 163
2514.94 160
2515.06 154
2515.17 143
2515.29 130
2515.40 116
2515.52 105
2515.63 97
2515.75 94
2515.86 93
2515.98 93
2516.09 93
2516.21 91
2516.32 85
2516.44 75
2516.55 63
2516.67 50
2516.78 39
2516.90 31
2517.01 30
2517.13 35
2517.24 47
2517.36 65
2517.47 87
2517.59 110
2517.70 131
2517.82 147
2517.93 158
2518.05 163
2518.16 163
2518.28 161
2518.39 158
2518.51 157
2518.62 158
2518.74 161
2518.85 168
2518.96 177
2519.08 188
2519.19 198
2519.31 208
2519.42 215
2519.54 219
2519.65 217
2519.77 211
2519.88 200
2520.00 186
2520.11 170
2520.23 155
2520.34 144
2520.46 136
2520.57 131
2520.69 130
2520.80 131
2520.92 135
2521.03 140
2521.15 146
2521.26 153
2521.38 160
2521.49 167
2521.61 173
2521.72 176
2521.84 176
2521.95 174
2522.07 170
2522.18 164
2522.30 157
2522.41 147
2522.53 137
2522.64 126
2522.76 116
2522.87 106
2522.99 99
2523.10 93
2523.22 88
2523.33 82
2523.45 75
2523.56 65
2523.68 54
2523.79 43
2523.91 32
2524.02 23
2524.14 18
2524.25 16
2524.37 16
2524.48 17
2524.60 17
2524.71 16
2524.83 14
2524.94 9
2525.06 4
2525.17 0
2525.29 0
2525.40 0
2525.52 0
2525.63 0
2525.75 0
2525.86 0
2525.98 0
2526.09 5
2526.21 13
2526.33 20
2526.44 26
2526.56 31
2526.67 35
2526.79 39
2526.90 43
2527.02 49
2527.13 56
2527.25 63
2527.36 69
2527.48 75
2527.59 80
2527.71 85
2527.82 89
2527.94 94
2528.05 98
2528.17 101
2528.28 103
2528.40 102
2528.51 100
2528.63 96
2528.74 94
2528.86 94
2528.97 98
2529.09 105
2529.20 116
2529.32 128
2529.43 139
2529.55 146
2529.66 149
2529.78 146
2529.89 140
2530.01 133
2530.12 127
2530.24 123
2530.35 122
2530.47 125
2530.59 129
2530.70 132
2530.82 132
2530.93 129
2531.05 123
2531.16 114
2531.28 104
2531.39 95
2531.51 88
2531.62 83
2531.74 80
2531.85 77
2531.97 76
2532.08 75
2532.20 76
2532.31 77
2532.43 80
2532.54 84
2532.66 90
2532.77 98
2532.89 105
2533.00 112
2533.12 117
2533.23 120
2533.35 119
2533.47 115
2533.58 107
2533.70 97
2533.81 84
2533.93 71
2534.04 59
2534.16 50
2534.27 43
2534.39 40
2534.50 39
2534.62 40
2534.73 42
2534.85 45
2534.96 48
2535.08 52
2535.19 56
2535.31 60
2535.43 65
2535.54 68
2535.66 71
2535.77 72
2535.89 71
2536.00 70
2536.12 69
2536.23 71
2536.35 76
2536.46 86
2536.58 100
2536.69 116
2536.81 131
2536.92 142
2537.04 148
2537.15 147
2537.27 138
2537.39 125
2537.50 112
2537.62 100
2537.73 93
2537.85 92
2537.96 97
2538.08 105
2538.19 113
2538.31 120
2538.42 124
2538.54 125
2538.65 122
2538.77 117
2538.88 112
2539.00 108
2539.12 106
2539.23 105
2539.35 105
2539.46 105
2539.58 103
2539.69 99
2539.81 95
2539.92 90
2540.04 88
2540.15 88
2540.27 91
2540.39 96
2540.50 102
2540.62 108
2540.73 115
2540.85 120
2540.96 126
2541.08 132
2541.19 140
2541.31 148
2541.42 155
2541.54 160
2541.65 160
2541.77 154
2541.89 144
2542.00 129
2542.12 111
2542.23 94
2542.35 79
2542.46 66
2542.58 58
2542.69 53
2542.81 52
2542.92 54
2543.04 59
2543.16 68
2543.27 80
2543.39 94
2543.50 109
2543.62 125
2543.73 138
2543.85 150
2543.96 157
2544.08 162
2544.19 162
2544.31 161
2544.43 157
2544.54 152
2544.66 146
2544.77 140
2544.89 135
2545.00 132
2545.12 130
2545.23 128
2545.35 126
2545.47 124
2545.58 120
2545.70 116
2545.81 110
2545.93 106
2546.04 102
2546.16 101
2546.27 101
2546.39 105
2546.51 111
2546.62 120
2546.74 132
2546.85 146
2546.97 161
2547.08 174
2547.20 184
2547.31 188
2547.43 187
2547.55 180
2547.66 170
2547.78 157
2547.89 145
2548.01 136
2548.12 128
2548.24 123
2548.35 118
2548.47 111
2548.59 103
2548.70 92
2548.82 80
2548.93 69
2549.05 61
2549.16 57
2549.28 58
2549.39 65
2549.51 76
2549.63 88
2549.74 98
2549.86 106
2549.97 111
2550.09 112
2550.20 110
2550.32 107
2550.44 103
2550.55 99
2550.67 97
2550.78 96
2550.90 98
2551.01 102
2551.13 108
2551.24 116
2551.36 123
2551.48 128
2551.59 130
2551.71 128
2551.82 122
2551.94 114
2552.05 103
2552.17 94
2552.29 87
2552.40 83
2552.52 81
2552.63 81
2552.75 82
2552.86 82
2552.98 81
2553.10 77
2553.21 70
2553.33 62
2553.44 52
2553.56 42
2553.67 32
2553.79 21
2553.91 11
2554.02 1
2554.14 0
2554.25 0
2554.37 0
2554.48 0
2554.60 0
2554.72 0
2554.83 0
2554.95 0
2555.06 15
2555.18 32
2555.29 48
2555.41 63
2555.53 73
2555.64 81
2555.76 85
2555.87 85
2555.99 83
2556.10 79
2556.22 73
2556.34 69
2556.45 66
2556.57 66
2556.68 70
2556.80 77
2556.91 87
2557.03 96
2557.15 102
2557.26 104
2557.38 102
2557.49 95
2557.61 85
2557.73 74
2557.84 66
2557.96 62
2558.07 64
2558.19 72
2558.30 84
2558.42 97
2558.54 110
2558.65 118
2558.77 120
2558.88 117
2559.00 109
2559.12 99
2559.23 91
2559.35 87
2559.46 90
2559.58 99
2559.69 114
2559.81 130
2559.93 147
2560.04 162
2560.16 172
2560.27 178
2560.39 181
2560.51 181
2560.62 179
2560.74 176
2560.85 171
2560.97 164
2561.08 156
2561.20 146
2561.32 134
2561.43 122
2561.55 110
2561.66 100
2561.78 92
2561.90 87
2562.01 86
2562.13 89
2562.24 97
2562.36 108
2562.48 123
2562.59 138
2562.71 151
2562.82 161
2562.94 164
2563.06 160
2563.17 147
2563.29 127
2563.40 105
2563.52 82
2563.63 63
2563.75 50
2563.87 46
2563.98 51
2564.10 61
2564.21 75
2564.33 89
2564.45 101
2564.56 108
2564.68 111
2564.79 108
2564.91 99
2565.03 87
2565.14 70
2565.26 52
2565.37 31
2565.49 11
2565.61 0
2565.72 0
2565.84 0
2565.95 0
2566.07 0
2566.19 0
2566.30 0
2566.42 0
2566.53 2
2566.65 24
2566.77 47
2566.88 70
2567.00 91
2567.11 109
2567.23 123
2567.35 133
2567.46 138
2567.58 139
2567.69 136
2567.81 132
2567.93 126
2568.04 121
2568.16 118
2568.27 116
2568.39 116
2568.51 116
2568.62 116
2568.74 114
2568.85 109
2568.97 102
2569.09 94
2569.20 86
2569.32 80
2569.43 77
2569.55 76
2569.67 78
2569.78 79
2569.90 80
2570.02 78
2570.13 74
2570.25 69
2570.36 65
2570.48 62
2570.60 62
2570.71 65
2570.83 72
2570.94 80
2571.06 90
2571.18 102
2571.29 115
2571.41 129
2571.52 142
2571.64 154
2571.76 164
2571.87 174
2571.99 182
2572.10 189
2572.22 196
2572.34 203
2572.45 208
2572.57 211
2572.69 212
2572.80 211
2572.92 207
2573.03 203
2573.15 198
2573.27 192
2573.38 184
2573.50 175
2573.61 163
2573.73 149
2573.85 133
2573.96 117
2574.08 104
2574.20 93
2574.31 83
2574.43 75
2574.54 68
2574.66 59
2574.78 51
2574.89 43
2575.01 38
2575.12 39
2575.24 45
2575.36 56
2575.47 71
2575.59 88
2575.71 104
2575.82 116
2575.94 123
2576.05 125
2576.17 123
2576.29 119
2576.40 114
2576.52 111
2576.64 111
2576.75 114
2576.87 121
2576.98 129
2577.10 138
2577.22 144
2577.33 148
2577.45 148
2577.57 144
2577.68 135
2577.80 123
2577.91 109
2578.03 93
2578.15 76
2578.26 60
2578.38 46
2578.50 36
2578.61 29
2578.73 25
2578.84 25
2578.96 26
2579.08 27
2579.19 27
2579.31 25
2579.43 21
2579.54 17
2579.66 14
2579.77 14
2579.89 18
2580.01 27
2580.12 40
2580.24 56
2580.36 72
2580.47 88
2580.59 102
2580.71 113
2580.82 122
2580.94 128
2581.05 131
2581.17 129
2581.29 122
2581.40 109
2581.52 91
2581.64 67
2581.75 41
2581.87 14
2581.98 0
2582.10 0
2582.22 0
2582.33 0
2582.45 0
2582.57 0
2582.68 0
2582.80 0
2582.92 13
2583.03 24
2583.15 33
2583.26 40
2583.38 45
2583.50 48
2583.61 52
2583.73 55
2583.85 59
2583.96 64
2584.08 69
2584.20 75
2584.31 85
2584.43 98
2584.55 113
2584.66 129
2584.78 145
2584.89 157
2585.01 164
2585.13 164
2585.24 156
2585.36 144
2585.48 129
2585.59 113
2585.71 99
2585.83 87
2585.94 80
2586.06 77
2586.18 78
2586.29 81
2586.41 87
2586.52 94
2586.64 102
2586.76 111
2586.87 121
2586.99 130
2587.11 140
2587.22 148
2587.34 153
2587.46 155
2587.57 153
2587.69 145
2587.81 134
2587.92 120
2588.04 105
2588.16 91
2588.27 80
2588.39 71
2588.50 66
2588.62 63
2588.74 61
2588.85 59
2588.97 56
2589.09 51
2589.20 45
2589.32 35
2589.44 23
2589.55 10
2589.67 0
2589.79 0
2589.90 0
2590.02 0
2590.14 0
2590.25 0
2590.37 0
2590.49 0
2590.60 3
2590.72 18
2590.84 34
2590.95 51
2591.07 68
2591.18 83
2591.30 95
2591.42 102
2591.53 105
2591.65 102
2591.77 94
2591.88 84
2592.00 72
2592.12 60
2592.23 50
2592.35 43
2592.47 38
2592.58 36
2592.70 36
2592.82 37
2592.93 41
2593.05 47
2593.17 55
2593.28 65
2593.40 76
2593.52 89
2593.63 103
2593.75 119
2593.87 136
2593.98 155
2594.10 175
2594.22 196
2594.33 215
2594.45 231
2594.57 241
2594.68 243
2594.80 238
2594.92 225
2595.03 206
2595.15 184
2595.27 160
2595.38 137
2595.50 118
2595.62 104
2595.73 97
2595.85 97
2595.97 104
2596.08 116
2596.20 131
2596.32 148
2596.43 164
2596.55 177
2596.67 186
2596.78 192
2596.90 195
2597.02 196
2597.13 196
2597.25 196
2597.37 198
2597.48 202
2597.60 207
2597.72 213
2597.83 217
2597.95 218
2598.07 215
2598.18 208
2598.30 199
2598.42 187
2598.53 177
2598.65 171
2598.77 168
2598.88 168
2599.00 172
2599.12 177
2599.23 181
2599.35 183
2599.47 182
2599.58 177
2599.70 170
2599.82 160
2599.93 151
2600.05 143
2600.17 139
2600.28 139
2600.40 142
2600.52 148
2600.63 154
2600.75 159
2600.87 161
2600.98 159
2601.10 155
2601.22 148
2601.33 142
2601.45 138
2601.57 137
2601.69 139
2601.80 144
2601.92 150
2602.04 155
2602.15 156
2602.27 153
2602.39 144
2602.50 129
2602.62 110
2602.74 87
2602.85 64
2602.97 40
2603.09 17
2603.20 0
2603.32 0
2603.44 0
2603.55 0
2603.67 0
2603.79 0
2603.90 0
2604.02 0
2604.14 7
2604.26 30
2604.37 50
2604.49 68
2604.61 83
2604.72 96
2604.84 110
2604.96 126
2605.07 142
2605.19 157
2605.31 171
2605.42 180
2605.54 183
2605.66 182
2605.77 176
2605.89 169
2606.01 162
2606.13 155
2606.24 150
2606.36 144
2606.48 137
2606.59 128
2606.71 116
2606.83 102
2606.94 89
2607.06 78
2607.18 71
2607.29 70
2607.41 72
2607.53 77
2607.65 79
2607.76 79
2607.88 74
2608.00 65
2608.11 53
2608.23 43
2608.35 35
2608.46 33
2608.58 34
2608.70 40
2608.81 47
2608.93 54
2609.05 61
2609.17 66
2609.28 70
2609.40 73
2609.52 75
2609.63 77
2609.75 79
2609.87 81
2609.98 85
2610.10 91
2610.22 99
2610.34 108
2610.45 116
2610.57 121
2610.69 123
2610.80 119
2610.92 110
2611.04 97
2611.15 83
2611.27 71
2611.39 62
2611.51 59
2611.62 60
2611.74 65
2611.86 72
2611.97 79
2612.09 84
2612.21 88
2612.32 90
2612.44 91
2612.56 92
2612.68 94
2612.79 95
2612.91 95
2613.03 94
2613.14 90
2613.26 82
2613.38 69
2613.49 53
2613.61 36
2613.73 20
2613.85 7
2613.96 0
2614.08 0
2614.20 8
2614.31 20
2614.43 34
2614.55 45
2614.67 53
2614.78 54
2614.90 49
2615.02 40
2615.13 30
2615.25 23
2615.37 23
2615.49 30
2615.60 45
2615.72 65
2615.84 87
2615.95 108
2616.07 124
2616.19 134
2616.30 138
2616.42 136
2616.54 131
2616.66 122
2616.77 112
2616.89 103
2617.01 94
2617.12 87
2617.24 82
2617.36 80
2617.48 81
2617.59 84
2617.71 88
2617.83 92
2617.94 95
2618.06 95
2618.18 92
2618.30 85
2618.41 75
2618.53 63
2618.65 51
2618.77 40
2618.88 29
2619.00 18
2619.12 9
2619.23 0
2619.35 0
2619.47 0
2619.59 0
2619.70 0
2619.82 0
2619.94 0
2620.05 0
2620.17 0
2620.29 21
2620.41 46
2620.52 72
2620.64 96
2620.76 116
2620.87 129
2620.99 136
2621.11 136
2621.23 131
2621.34 123
2621.46 114
2621.58 106
2621.70 102
2621.81 102
2621.93 106
2622.05 112
2622.16 119
2622.28 125
2622.40 129
2622.52 130
2622.63 130
2622.75 128
2622.87 126
2622.99 126
2623.10 129
2623.22 134
2623.34 141
2623.45 149
2623.57 157
2623.69 164
2623.81 169
2623.92 172
2624.04 173
2624.16 173
2624.28 172
2624.39 171
2624.51 169
2624.63 166
2624.74 161
2624.86 153
2624.98 143
2625.10 132
2625.21 121
2625.33 111
2625.45 104
2625.57 99
2625.68 96
2625.80 94
2625.92 92
2626.03 90
2626.15 87
2626.27 82
2626.39 77
2626.50 74
2626.62 72
2626.74 72
2626.86 74
2626.97 77
2627.09 80
2627.21 81
2627.33 81
2627.44 80
2627.56 79
2627.68 79
2627.80 82
2627.91 87
2628.03 94
2628.15 100
2628.26 106
2628.38 109
2628.50 108
2628.62 106
2628.73 102
2628.85 98
2628.97 96
2629.09 96
2629.20 97
2629.32 100
2629.44 102
2629.56 104
2629.67 105
2629.79 105
2629.91 105
2630.03 106
2630.14 108
2630.26 111
2630.38 116
2630.50 121
2630.61 126
2630.73 129
2630.85 129
2630.97 124
2631.08 115
2631.20 101
2631.32 84
2631.44 66
2631.55 50
2631.67 38
2631.79 30
2631.91 28
2632.02 29
2632.14 34
2632.26 39
2632.38 44
2632.49 48
2632.61 51
2632.73 52
2632.84 53
2632.96 53
2633.08 51
2633.20 47
2633.31 41
2633.43 33
2633.55 24
2633.67 16
2633.78 11
2633.90 10
2634.02 14
2634.14 22
2634.26 32
2634.37 43
2634.49 52
2634.61 59
2634.73 62
2634.84 62
2634.96 61
2635.08 59
2635.20 57
2635.31 53
2635.43 49
2635.55 44
2635.67 37
2635.78 30
2635.90 25
2636.02 23
2636.14 26
2636.25 37
2636.37 54
2636.49 77
2636.61 102
2636.72 127
2636.84 147
2636.96 160
2637.08 166
2637.19 165
2637.31 160
2637.43 152
2637.55 146
2637.66 140
2637.78 137
2637.90 133
2638.02 128
2638.13 121
2638.25 111
2638.37 98
2638.49 85
2638.61 74
2638.72 68
2638.84 68
2638.96 75
2639.08 87
2639.19 103
2639.31 119
2639.43 134
2639.55 145
2639.66 153
2639.78 158
2639.90 161
2640.02 164
2640.13 167
2640.25 171
2640.37 176
2640.49 181
2640.61 186
2640.72 193
2640.84 201
2640.96 211
2641.08 222
2641.19 234
2641.31 244
2641.43 251
2641.55 253
2641.66 249
2641.78 240
2641.90 225
2642.02 206
2642.13 184
2642.25 161
2642.37 137
2642.49 113
2642.61 91
2642.72 70
2642.84 51
2642.96 36
2643.08 25
2643.19 18
2643.31 15
2643.43 16
2643.55 21
2643.67 31
2643.78 44
2643.90 60
2644.02 80
2644.14 99
2644.25 118
2644.37 132
2644.49 140
2644.61 140
2644.72 132
2644.84 120
2644.96 106
2645.08 94
2645.20 88
2645.31 88
2645.43 94
2645.55 106
2645.67 120
2645.78 134
2645.90 147
2646.02 156
2646.14 162
2646.26 163
2646.37 161
2646.49 154
2646.61 143
2646.73 130
2646.84 115
2646.96 102
2647.08 90
2647.20 81
2647.32 74
2647.43 69
2647.55 63
2647.67 57
2647.79 48
2647.91 38
2648.02 30
2648.14 23
2648.26 20
2648.38 23
2648.49 30
2648.61 41
2648.73 55
2648.85 69
2648.97 82
2649.08 94
2649.20 103
2649.32 109
2649.44 112
2649.56 112
2649.67 109
2649.79 102
2649.91 91
2650.03 77
2650.14 62
2650.26 45
2650.38 30
2650.50 16
2650.62 6
2650.73 0
2650.85 0
2650.97 0
2651.09 0
2651.21 0
2651.32 0
2651.44 0
2651.56 1
2651.68 2
2651.79 2
2651.91 3
2652.03 3
2652.15 5
2652.27 8
2652.38 13
2652.50 20
2652.62 29
2652.74 38
2652.86 50
2652.97 61
2653.09 73
2653.21 83
2653.33 92
2653.45 99
2653.56 104
2653.68 107
2653.80 106
2653.92 103
2654.04 97
2654.15 89
2654.27 79
2654.39 68
2654.51 58
2654.63 50
2654.74 45
2654.86 44
2654.98 46
2655.10 53
2655.22 64
2655.33 78
2655.45 94
2655.57 109
2655.69 123
2655.81 130
2655.92 131
2656.04 123
2656.16 108
2656.28 88
2656.40 69
2656.51 52
2656.63 42
2656.75 40
2656.87 45
2656.99 56
2657.10 68
2657.22 79
2657.34 88
2657.46 93
2657.58 94
2657.69 92
2657.81 88
2657.93 82
2658.05 77
2658.17 72
2658.28 69
2658.40 67
2658.52 67
2658.64 68
2658.76 70
2658.87 73
2658.99 76
2659.11 78
2659.23 79
2659.35 81
2659.46 83
2659.58 87
2659.70 93
2659.82 100
2659.94 107
2660.06 113
2660.17 116
2660.29 115
2660.41 110
2660.53 102
2660.65 92
2660.76 83
2660.88 76
2661.00 74
2661.12 77
2661.24 85
2661.35 97
2661.47 110
2661.59 121
2661.71 128
2661.83 131
2661.95 129
2662.06 123
2662.18 117
2662.30 110
2662.42 106
2662.54 103
2662.65 102
2662.77 103
2662.89 105
2663.01 110
2663.13 117
2663.24 126
2663.36 136
2663.48 146
2663.60 153
2663.72 155
2663.84 150
2663.95 140
2664.07 127
2664.19 115
2664.31 106
2664.43 103
2664.54 108
2664.66 118
2664.78 132
2664.90 148
2665.02 163
2665.14 176
2665.25 189
2665.37 202
2665.49 216
2665.61 232
2665.73 249
2665.85 265
2665.96 281
2666.08 293
2666.20 303
2666.32 308
2666.44 311
2666.55 312
2666.67 312
2666.79 312
2666.91 311
2667.03 309
2667.15 306
2667.26 301
2667.38 294
2667.50 284
2667.62 272
2667.74 258
2667.86 243
2667.97 227
2668.09 211
2668.21 196
2668.33 183
2668.45 171
2668.57 162
2668.68 156
2668.80 152
2668.92 150
2669.04 151
2669.16 154
2669.27 159
2669.39 167
2669.51 178
2669.63 191
2669.75 205
2669.87 217
2669.98 228
2670.10 233
2670.22 234
2670.34 229
2670.46 219
2670.58 206
2670.69 190
2670.81 175
2670.93 160
2671.05 149
2671.17 142
2671.29 139
2671.40 140
2671.52 143
2671.64 148
2671.76 154
2671.88 160
2672.00 164
2672.11 165
2672.23 163
2672.35 157
2672.47 147
2672.59 134
2672.71 120
2672.83 107
2672.94 98
2673.06 93
2673.18 94
2673.30 100
2673.42 109
2673.54 121
2673.65 133
2673.77 146
2673.89 158
2674.01 169
2674.13 180
2674.25 191
2674.36 201
2674.48 211
2674.60 221
2674.72 232
2674.84 244
2674.96 256
2675.07 268
2675.19 279
2675.31 289
2675.43 297
2675.55 304
2675.67 310
2675.79 315
2675.90 318
2676.02 321
2676.14 323
2676.26 324
2676.38 323
2676.50 318
2676.61 311
2676.73 300
2676.85 286
2676.97 271
2677.09 254
2677.21 237
2677.33 221
2677.44 206
2677.56 193
2677.68 180
2677.80 169
2677.92 158
2678.04 149
2678.15 141
2678.27 135
2678.39 131
2678.51 127
2678.63 123
2678.75 119
2678.87 114
2678.98 110
2679.10 107
2679.22 107
2679.34 110
2679.46 116
2679.58 123
2679.70 130
2679.81 136
2679.93 139
2680.05 141
2680.17 143
2680.29 147
2680.41 155
2680.53 165
2680.64 177
2680.76 189
2680.88 200
2681.00 207
2681.12 211
2681.24 210
2681.36 206
2681.47 199
2681.59 189
2681.71 178
2681.83 166
2681.95 154
2682.07 145
2682.19 138
2682.30 135
2682.42 137
2682.54 142
2682.66 150
2682.78 160
2682.90 169
2683.02 176
2683.13 182
2683.25 185
2683.37 185
2683.49 181
2683.61 176
2683.73 169
2683.85 162
2683.96 156
2684.08 151
2684.20 148
2684.32 146
2684.44 143
2684.56 139
2684.68 132
2684.80 124
2684.91 116
2685.03 111
2685.15 109
2685.27 112
2685.39 118
2685.51 126
2685.63 135
2685.74 142
2685.86 146
2685.98 148
2686.10 147
2686.22 145
2686.34 143
2686.46 140
2686.57 138
2686.69 138
2686.81 140
2686.93 145
2687.05 152
2687.17 160
2687.29 168
2687.41 175
2687.52 179
2687.64 182
2687.76 182
2687.88 181
2688.00 179
2688.12 178
2688.24 176
2688.36 175
2688.47 176
2688.59 177
2688.71 182
2688.83 189
2688.95 200
2689.07 213
2689.19 228
2689.31 243
2689.42 257
2689.54 268
2689.66 276
2689.78 280
2689.90 280
2690.02 278
2690.14 274
2690.26 268
2690.37 260
2690.49 251
2690.61 242
2690.73 232
2690.85 223
2690.97 215
2691.09 208
2691.21 204
2691.32 201
2691.44 200
2691.56 199
2691.68 199
2691.80 199
2691.92 200
2692.04 201
2692.16 204
2692.27 206
2692.39 209
2692.51 212
2692.63 214
2692.75 215
2692.87 215
2692.99 214
2693.11 212
2693.23 209
2693.34 207
2693.46 204
2693.58 201
2693.70 198
2693.82 194
2693.94 188
2694.06 181
2694.18 173
2694.30 164
2694.41 156
2694.53 149
2694.65 144
2694.77 141
2694.89 139
2695.01 137
2695.13 134
2695.25 129
2695.36 122
2695.48 112
2695.60 100
2695.72 87
2695.84 75
2695.96 65
2696.08 60
2696.20 59
2696.32 62
2696.43 67
2696.55 72
2696.67 76
2696.79 77
2696.91 75
2697.03 69
2697.15 60
2697.27 47
2697.39 33
2697.51 17
2697.62 0
2697.74 0
2697.86 0
2697.98 0
2698.10 0
2698.22 0
2698.34 0
2698.46 0
2698.58 5
2698.69 19
2698.81 31
2698.93 40
2699.05 48
2699.17 54
2699.29 59
2699.41 63
2699.53 66
2699.65 69
2699.77 71
2699.88 74
2700.00 79
2700.12 85
2700.24 95
2700.36 107
2700.48 119
2700.60 130
2700.72 138
2700.84 140
2700.96 137
2701.07 129
2701.19 117
2701.31 105
2701.43 93
2701.55 83
2701.67 76
2701.79 72
2701.91 70
2702.03 69
2702.15 71
2702.26 75
2702.38 82
2702.50 92
2702.62 103
2702.74 115
2702.86 123
2702.98 127
2703.10 125
2703.22 116
2703.34 103
2703.45 86
2703.57 70
2703.69 55
2703.81 43
2703.93 36
2704.05 32
2704.17 32
2704.29 35
2704.41 40
2704.53 47
2704.65 55
2704.76 64
2704.88 73
2705.00 83
2705.12 91
2705.24 97
2705.36 98
2705.48 95
2705.60 86
2705.72 72
2705.84 54
2705.96 34
2706.07 16
2706.19 2
2706.31 0
2706.43 0
2706.55 3
2706.67 14
2706.79 27
2706.91 40
2707.03 50
2707.15 58
2707.27 62
2707.39 64
2707.50 65
2707.62 62
2707.74 57
2707.86 47
2707.98 33
2708.10 17
2708.22 0
2708.34 0
2708.46 0
2708.58 0
2708.70 0
2708.82 0
2708.93 4
2709.05 20
2709.17 34
2709.29 45
2709.41 51
2709.53 54
2709.65 54
2709.77 53
2709.89 52
2710.01 52
2710.13 52
2710.25 52
2710.36 52
2710.48 53
2710.60 54
2710.72 55
2710.84 57
2710.96 60
2711.08 63
2711.20 66
2711.32 68
2711.44 69
2711.56 71
2711.68 72
2711.80 73
2711.91 76
2712.03 78
2712.15 79
2712.27 77
2712.39 74
2712.51 68
2712.63 60
2712.75 50
2712.87 41
2712.99 34
2713.11 29
2713.23 26
2713.35 25
2713.46 24
2713.58 22
2713.70 20
2713.82 16
2713.94 11
2714.06 6
2714.18 3
2714.30 2
2714.42 4
2714.54 8
2714.66 13
2714.78 18
2714.90 22
2715.02 25
2715.14 27
2715.25 29
2715.37 31
2715.49 33
2715.61 36
2715.73 37
2715.85 36
2715.97 32
2716.09 26
2716.21 18
2716.33 11
2716.45 6
2716.57 7
2716.69 11
2716.81 19
2716.93 28
2717.04 36
2717.16 40
2717.28 40
2717.40 36
2717.52 32
2717.64 29
2717.76 30
2717.88 34
2718.00 41
2718.12 49
2718.24 56
2718.36 59
2718.48 60
2718.60 57
2718.72 53
2718.84 48
2718.95 43
2719.07 39
2719.19 37
2719.31 36
2719.43 39
2719.55 46
2719.67 56
2719.79 69
2719.91 85
2720.03 99
2720.15 111
2720.27 116
2720.39 115
2720.51 108
2720.63 97
2720.75 84
2720.87 72
2720.98 63
2721.10 58
2721.22 57
2721.34 58
2721.46 61
2721.58 64
2721.70 68
2721.82 72
2721.94 77
2722.06 84
2722.18 93
2722.30 105
2722.42 117
2722.54 129
2722.66 139
2722.78 145
2722.90 145
2723.02 139
2723.14 127
2723.25 111
2723.37 93
2723.49 76
2723.61 61
2723.73 50
2723.85 42
2723.97 36
2724.09 31
2724.21 26
2724.33 21
2724.45 17
2724.57 16
2724.69 17
2724.81 21
2724.93 28
2725.05 35
2725.17 41
2725.29 44
2725.41 43
2725.53 37
2725.65 28
2725.76 17
2725.88 5
2726.00 0
2726.12 0
2726.24 0
2726.36 0
2726.48 0
2726.60 8
2726.72 20
2726.84 34
2726.96 50
2727.08 68
2727.20 86
2727.32 103
2727.44 118
2727.56 127
2727.68 129
2727.80 125
2727.92 115
2728.04 102
2728.16 87
2728.28 73
2728.40 62
2728.51 54
2728.63 50
2728.75 48
2728.87 48
2728.99 50
2729.11 54
2729.23 61
2729.35 70
2729.47 80
2729.59 91
2729.71 101
2729.83 108
2729.95 112
2730.07 112
2730.19 110
2730.31 106
2730.43 102
2730.55 98
2730.67 97
2730.79 98
2730.91 103
2731.03 110
2731.15 119
2731.27 129
2731.39 139
2731.51 147
2731.63 154
2731.75 157
2731.86 159
2731.98 159
2732.10 157
2732.22 155
2732.34 152
2732.46 147
2732.58 140
2732.70 130
2732.82 118
2732.94 106
2733.06 97
2733.18 90
2733.30 89
2733.42 92
2733.54 98
2733.66 106
2733.78 113
2733.90 117
2734.02 118
2734.14 116
2734.26 113
2734.38 109
2734.50 107
2734.62 107
2734.74 111
2734.86 117
2734.98 125
2735.10 135
2735.22 144
2735.34 155
2735.46 167
2735.58 182
2735.70 199
2735.82 218
2735.94 237
2736.06 252
2736.18 263
2736.30 265
2736.41 260
2736.53 247
2736.65 229
2736.77 208
2736.89 187
2737.01 169
2737.13 155
2737.25 146
2737.37 141
2737.49 137
2737.61 133
2737.73 126
2737.85 116
2737.97 103
2738.09 88
2738.21 74
2738.33 61
2738.45 50
2738.57 43
2738.69 39
2738.81 38
2738.93 37
2739.05 38
2739.17 39
2739.29 42
2739.41 46
2739.53 52
2739.65 58
2739.77 64
2739.89 68
2740.01 69
2740.13 68
2740.25 65
2740.37 60
2740.49 55
2740.61 49
2740.73 44
2740.85 40
2740.97 36
2741.09 33
2741.21 31
2741.33 30
2741.45 32
2741.57 35
2741.69 42
2741.81 51
2741.93 62
2742.05 72
2742.17 81
2742.29 88
2742.41 92
2742.53 93
2742.65 91
2742.77 87
2742.89 82
2743.01 77
2743.13 72
2743.25 66
2743.37 60
2743.49 52
2743.61 44
2743.73 35
2743.85 26
2743.97 19
2744.09 15
2744.21 15
2744.33 20
2744.45 28
2744.57 40
2744.69 53
2744.81 66
2744.93 79
2745.05 92
2745.17 105
2745.29 119
2745.41 131
2745.53 143
2745.65 152
2745.77 159
2745.89 164
2746.01 167
2746.13 171
2746.25 176
2746.37 184
2746.49 195
2746.61 207
2746.73 218
2746.85 227
2746.97 233
2747.09 235
2747.21 235
2747.33 232
2747.45 229
2747.57 225
2747.69 221
2747.81 215
2747.93 208
2748.05 199
2748.17 189
2748.29 180
2748.41 172
2748.53 166
2748.65 164
2748.77 164
2748.89 168
2749.01 173
2749.13 179
2749.25 184
2749.37 188
2749.49 189
2749.61 187
2749.73 180
2749.85 172
2749.97 161
2750.09 150
2750.21 139
2750.33 128
2750.45 117
2750.57 105
2750.69 92
2750.81 76
2750.93 58
2751.05 41
2751.17 26
2751.29 15
2751.41 8
2751.53 5
2751.65 4
2751.77 4
2751.89 4
2752.01 3
2752.13 1
2752.25 0
2752.37 0
2752.49 0
2752.61 0
2752.73 0
2752.85 2
2752.97 4
2753.09 5
2753.21 5
2753.33 4
2753.45 1
2753.57 0
2753.69 0
2753.81 0
2753.93 0
2754.05 8
2754.17 19
2754.29 33
2754.41 48
2754.53 64
2754.65 79
2754.77 92
2754.89 106
2755.01 122
2755.13 139
2755.25 157
2755.37 174
2755.49 187
2755.61 194
2755.73 192
2755.85 181
2755.97 165
2756.09 145
2756.21 126
2756.33 110
2756.46 100
2756.58 93
2756.70 88
2756.82 83
2756.94 76
2757.06 68
2757.18 58
2757.30 50
2757.42 45
2757.54 44
2757.66 49
2757.78 57
2757.90 69
2758.02 82
2758.14 94
2758.26 107
2758.38 120
2758.50 132
2758.62 144
2758.74 154
2758.86 162
2758.98 165
2759.10 164
2759.22 157
2759.34 147
2759.46 136
2759.58 125
2759.70 118
2759.82 114
2759.94 114
2760.06 117
2760.18 120
2760.30 122
2760.42 122
2760.54 119
2760.66 115
2760.78 110
2760.91 105
2761.03 102
2761.15 100
2761.27 99
2761.39 98
2761.51 96
2761.63 92
2761.75 87
2761.87 81
2761.99 76
2762.11 71
2762.23 69
2762.35 68
2762.47 70
2762.59 71
2762.71 71
2762.83 69
2762.95 63
2763.07 55
2763.19 46
2763.31 36
2763.43 27
2763.55 21
2763.67 18
2763.79 15
2763.91 14
2764.03 11
2764.15 7
2764.28 0
2764.40 0
2764.52 0
2764.64 0
2764.76 0
2764.88 0
2765.00 0
2765.12 1
2765.24 20
2765.36 42
2765.48 65
2765.60 86
2765.72 102
2765.84 111
2765.96 112
2766.08 104
2766.20 89
2766.32 70
2766.44 50
2766.56 33
2766.68 22
2766.80 17
2766.92 18
2767.04 25
2767.17 35
2767.29 45
2767.41 55
2767.53 63
2767.65 70
2767.77 76
2767.89 82
2768.01 88
2768.13 93
2768.25 98
2768.37 101
2768.49 101
2768.61 99
2768.73 94
2768.85 88
2768.97 81
2769.09 76
2769.21 73
2769.33 72
2769.45 75
2769.57 81
2769.70 88
2769.82 96
2769.94 103
2770.06 108
2770.18 111
2770.30 110
2770.42 106
2770.54 100
2770.66 91
2770.78 82
2770.90 74
2771.02 67
2771.14 63
2771.26 61
2771.38 62
2771.50 64
2771.62 66
2771.74 69
2771.87 73
2771.99 79
2772.11 87
2772.23 97
2772.35 110
2772.47 125
2772.59 140
2772.71 153
2772.83 163
2772.95 169
2773.07 172
2773.19 171
2773.31 166
2773.43 158
2773.55 147
2773.67 134
2773.79 119
2773.91 103
2774.04 88
2774.16 74
2774.28 65
2774.40 61
2774.52 60
2774.64 64
2774.76 70
2774.88 78
2775.00 88
2775.12 99
2775.24 111
2775.36 123
2775.48 135
2775.60 147
2775.72 156
2775.84 163
2775.97 165
2776.09 162
2776.21 157
2776.33 149
2776.45 142
2776.57 136
2776.69 135
2776.81 137
2776.93 143
2777.05 152
2777.17 160
2777.29 167
2777.41 172
2777.53 173
2777.65 174
2777.78 175
2777.90 178
2778.02 185
2778.14 196
2778.26 211
2778.38 226
2778.50 240
2778.62 250
2778.74 255
2778.86 254
2778.98 248
2779.10 240
2779.22 230
2779.34 220
2779.47 210
2779.59 198
2779.71 183
2779.83 164
2779.95 143
2780.07 119
2780.19 96
2780.31 76
2780.43 61
2780.55 50
2780.67 45
2780.79 45
2780.91 46
2781.04 48
2781.16 49
2781.28 48
2781.40 45
2781.52 39
2781.64 31
2781.76 21
2781.88 10
2782.00 0
2782.12 0
2782.24 0
2782.36 0
2782.48 0
2782.61 0
2782.73 0
2782.85 0
2782.97 4
2783.09 10
2783.21 15
2783.33 19
2783.45 21
2783.57 21
2783.69 18
2783.81 13
2783.93 6
2784.05 0
2784.18 0
2784.30 0
2784.42 0
2784.54 0
2784.66 2
2784.78 20
2784.90 40
2785.02 59
2785.14 74
2785.26 81
2785.38 79
2785.50 70
2785.63 56
2785.75 41
2785.87 30
2785.99 25
2786.11 29
2786.23 39
2786.35 54
2786.47 69
2786.59 81
2786.71 88
2786.83 88
2786.96 85
2787.08 80
2787.20 76
2787.32 77
2787.44 83
2787.56 93
2787.68 106
2787.80 122
2787.92 137
2788.04 151
2788.16 161
2788.29 168
2788.41 172
2788.53 171
2788.65 168
2788.77 161
2788.89 152
2789.01 142
2789.13 132
2789.25 122
2789.37 113
2789.49 107
2789.62 104
2789.74 104
2789.86 105
2789.98 109
2790.10 115
2790.22 122
2790.34 131
2790.46 139
2790.58 148
2790.70 158
2790.82 167
2790.95 176
2791.07 185
2791.19 194
2791.31 206
2791.43 220
2791.55 238
2791.67 259
2791.79 281
2791.91 304
2792.03 325
2792.16 342
2792.28 354
2792.40 362
2792.52 365
2792.64 362
2792.76 356
2792.88 347
2793.00 335
2793.12 323
2793.24 313
2793.37 304
2793.49 298
2793.61 294
2793.73 291
2793.85 287
2793.97 282
2794.09 277
2794.21 271
2794.33 266
2794.46 263
2794.58 261
2794.70 260
2794.82 259
2794.94 257
2795.06 252
2795.18 247
2795.30 241
2795.42 235
2795.54 230
2795.67 228
2795.79 226
2795.91 225
2796.03 223
2796.15 220
2796.27 215
2796.39 208
2796.51 197
2796.63 184
2796.76 167
2796.88 147
2797.00 123
2797.12 98
2797.24 72
2797.36 49
2797.48 30
2797.60 19
2797.72 15
2797.85 21
2797.97 35
2798.09 54
2798.21 77
2798.33 99
2798.45 117
2798.57 130
2798.69 136
2798.81 138
2798.94 134
2799.06 128
2799.18 120
2799.30 112
2799.42 103
2799.54 95
2799.66 87
2799.78 81
2799.91 80
2800.03 82
2800.15 90
2800.27 101
2800.39 115
2800.51 128
2800.63 137
2800.75 142
2800.87 140
2801.00 133
2801.12 121
2801.24 106
2801.36 90
2801.48 75
2801.60 64
2801.72 56
2801.84 54
2801.97 57
2802.09 65
2802.21 76
2802.33 89
2802.45 103
2802.57 116
2802.69 127
2802.81 136
2802.94 144
2803.06 150
2803.18 154
2803.30 156
2803.42 156
2803.54 154
2803.66 150
2803.78 146
2803.91 142
2804.03 140
2804.15 142
2804.27 147
2804.39 154
2804.51 162
2804.63 171
2804.75 178
2804.88 184
2805.00 189
2805.12 195
2805.24 201
2805.36 211
2805.48 222
2805.60 232
2805.72 240
2805.85 244
2805.97 243
2806.09 236
2806.21 226
2806.33 215
2806.45 205
2806.57 199
2806.69 196
2806.82 196
2806.94 198
2807.06 200
2807.18 201
2807.30 201
2807.42 202
2807.54 202
2807.67 203
2807.79 203
2807.91 202
2808.03 200
2808.15 195
2808.27 188
2808.39 179
2808.51 170
2808.64 162
2808.76 155
2808.88 148
2809.00 141
2809.12 135
2809.24 129
2809.36 123
2809.49 119
2809.61 116
2809.73 116
2809.85 117
2809.97 118
2810.09 118
2810.21 117
2810.34 112
2810.46 105
2810.58 96
2810.70 87
2810.82 78
2810.94 70
2811.06 66
2811.18 66
2811.31 71
2811.43 80
2811.55 93
2811.67 108
2811.79 125
2811.91 139
2812.03 150
2812.16 156
2812.28 157
2812.40 153
2812.52 145
2812.64 136
2812.76 128
2812.88 122
2813.01 121
2813.13 125
2813.25 134
2813.37 146
2813.49 161
2813.61 175
2813.74 185
2813.86 190
2813.98 190
2814.10 184
2814.22 175
2814.34 162
2814.46 149
2814.59 136
2814.71 122
2814.83 107
2814.95 90
2815.07 71
2815.19 52
2815.31 33
2815.44 18
2815.56 6
2815.68 0
2815.80 0
2815.92 1
2816.04 5
2816.17 12
2816.29 21
2816.41 31
2816.53 45
2816.65 62
2816.77 82
2816.89 103
2817.02 126
2817.14 146
2817.26 162
2817.38 173
2817.50 180
2817.62 182
2817.74 181
2817.87 178
2817.99 176
2818.11 175
2818.23 176
2818.35 176
2818.47 174
2818.60 170
2818.72 162
2818.84 150
2818.96 134
2819.08 115
2819.20 98
2819.33 82
2819.45 69
2819.57 60
2819.69 54
2819.81 51
2819.93 50
2820.05 51
2820.18 53
2820.30 55
2820.42 59
2820.54 63
2820.66 67
2820.78 70
2820.91 73
2821.03 75
2821.15 78
2821.27 81
2821.39 86
2821.51 92
2821.64 98
2821.76 103
2821.88 107
2822.00 107
2822.12 103
2822.24 97
2822.37 90
2822.49 83
2822.61 78
2822.73 75
2822.85 75
2822.97 78
2823.10 83
2823.22 87
2823.34 90
2823.46 90
2823.58 87
2823.70 83
2823.83 79
2823.95 78
2824.07 82
2824.19 92
2824.31 108
2824.43 129
2824.56 152
2824.68 174
2824.80 191
2824.92 203
2825.04 207
2825.16 205
2825.29 195
2825.41 180
2825.53 162
2825.65 141
2825.77 121
2825.89 104
2826.02 90
2826.14 82
2826.26 78
2826.38 80
2826.50 83
2826.63 86
2826.75 88
2826.87 87
2826.99 83
2827.11 78
2827.23 72
2827.36 68
2827.48 67
2827.60 68
2827.72 72
2827.84 77
2827.96 82
2828.09 83
2828.21 79
2828.33 70
2828.45 55
2828.57 38
2828.70 21
2828.82 8
2828.94 0
2829.06 0
2829.18 7
2829.30 20
2829.43 35
2829.55 50
2829.67 62
2829.79 71
2829.91 77
2830.04 79
2830.16 80
2830.28 81
2830.40 83
2830.52 86
2830.64 89
2830.77 92
2830.89 96
2831.01 100
2831.13 104
2831.25 110
2831.38 116
2831.50 122
2831.62 126
2831.74 127
2831.86 124
2831.98 118
2832.11 108
2832.23 96
2832.35 84
2832.47 73
2832.59 63
2832.72 55
2832.84 47
2832.96 38
2833.08 31
2833.20 25
2833.33 23
2833.45 25
2833.57 31
2833.69 41
2833.81 52
2833.93 60
2834.06 63
2834.18 59
2834.30 48
2834.42 32
2834.54 12
2834.67 0
2834.79 0
2834.91 0
2835.03 0
2835.15 0
2835.28 0
2835.40 0
2835.52 0
2835.64 5
2835.76 14
2835.89 23
2836.01 34
2836.13 48
2836.25 65
2836.37 86
2836.50 107
2836.62 129
2836.74 149
2836.86 165
2836.98 177
2837.11 186
2837.23 191
2837.35 195
2837.47 198
2837.59 199
2837.71 200
2837.84 199
2837.96 197
2838.08 194
2838.20 190
2838.32 185
2838.45 179
2838.57 173
2838.69 169
2838.81 165
2838.93 162
2839.06 161
2839.18 162
2839.30 163
2839.42 165
2839.55 166
2839.67 165
2839.79 162
2839.91 156
2840.03 148
2840.16 137
2840.28 124
2840.40 112
2840.52 101
2840.64 93
2840.77 89
2840.89 90
2841.01 96
2841.13 106
2841.25 118
2841.38 130
2841.50 141
2841.62 149
2841.74 152
2841.86 151
2841.99 146
2842.11 137
2842.23 125
2842.35 111
2842.47 96
2842.60 82
2842.72 69
2842.84 60
2842.96 54
2843.08 50
2843.21 49
2843.33 49
2843.45 50
2843.57 50
2843.70 51
2843.82 53
2843.94 57
2844.06 63
2844.18 70
2844.31 78
2844.43 85
2844.55 88
2844.67 89
2844.79 86
2844.92 81
2845.04 76
2845.16 72
2845.28 72
2845.41 74
2845.53 78
2845.65 83
2845.77 86
2845.89 87
2846.02 84
2846.14 80
2846.26 74
2846.38 68
2846.50 63
2846.63 60
2846.75 58
2846.87 58
2846.99 59
2847.12 62
2847.24 67
2847.36 76
2847.48 87
2847.60 102
2847.73 117
2847.85 132
2847.97 144
2848.09 152
2848.22 154
2848.34 152
2848.46 145
2848.58 135
2848.70 124
2848.83 114
2848.95 105
2849.07 99
2849.19 97
2849.32 98
2849.44 103
2849.56 111
2849.68 121
2849.80 131
2849.93 137
2850.05 137
2850.17 131
2850.29 118
2850.42 100
2850.54 81
2850.66 63
2850.78 49
2850.90 40
2851.03 35
2851.15 33
2851.27 32
2851.39 31
2851.52 31
2851.64 31
2851.76 33
2851.88 38
2852.01 46
2852.13 57
2852.25 70
2852.37 82
2852.49 92
2852.62 97
2852.74 96
2852.86 90
2852.98 80
2853.11 68
2853.23 55
2853.35 46
2853.47 44
2853.60 47
2853.72 58
2853.84 74
2853.96 92
2854.08 109
2854.21 122
2854.33 129
2854.45 129
2854.57 125
2854.70 118
2854.82 111
2854.94 107
2855.06 105
2855.19 106
2855.31 109
2855.43 110
2855.55 110
2855.67 107
2855.80 104
2855.92 102
2856.04 101
2856.16 104
2856.29 109
2856.41 114
2856.53 118
2856.65 117
2856.78 111
2856.90 99
2857.02 82
2857.14 61
2857.27 39
2857.39 17
2857.51 0
2857.63 0
2857.76 0
2857.88 0
2858.00 0
2858.12 0
2858.25 0
2858.37 0
2858.49 3
2858.61 17
2858.73 29
2858.86 39
2858.98 49
2859.10 57
2859.22 64
2859.35 69
2859.47 74
2859.59 76
2859.71 76
2859.84 74
2859.96 68
2860.08 62
2860.20 54
2860.33 47
2860.45 39
2860.57 33
2860.69 27
2860.82 23
2860.94 19
2861.06 16
2861.18 13
2861.31 13
2861.43 14
2861.55 19
2861.67 27
2861.80 38
2861.92 51
2862.04 65
2862.16 78
2862.29 88
2862.41 95
2862.53 97
2862.65 96
2862.78 93
2862.90 89
2863.02 84
2863.14 79
2863.27 73
2863.39 64
2863.51 53
2863.63 39
2863.76 24
2863.88 9
2864.00 0
2864.12 0
2864.25 0
2864.37 0
2864.49 0
2864.61 4
2864.74 14
2864.86 24
2864.98 31
2865.11 38
2865.23 43
2865.35 47
2865.47 50
2865.60 50
2865.72 49
2865.84 46
2865.96 41
2866.09 35
2866.21 29
2866.33 23
2866.45 19
2866.58 17
2866.70 16
2866.82 15
2866.94 15
2867.07 16
2867.19 16
2867.31 18
2867.43 21
2867.56 24
2867.68 27
2867.80 29
2867.93 29
2868.05 26
2868.17 21
2868.29 14
2868.42 8
2868.54 2
2868.66 0
2868.78 0
2868.91 0
2869.03 0
2869.15 0
2869.27 2
2869.40 9
2869.52 20
2869.64 32
2869.76 45
2869.89 59
2870.01 72
2870.13 83
2870.26 92
2870.38 98
2870.50 101
2870.62 100
2870.75 94
2870.87 84
2870.99 72
2871.11 57
2871.24 43
2871.36 31
2871.48 22
2871.61 15
2871.73 11
2871.85 8
2871.97 6
2872.10 5
2872.22 4
2872.34 4
2872.46 7
2872.59 11
2872.71 18
2872.83 25
2872.96 32
2873.08 38
2873.20 43
2873.32 47
2873.45 51
2873.57 54
2873.69 58
2873.81 63
2873.94 69
2874.06 74
2874.18 79
2874.31 84
2874.43 88
2874.55 91
2874.67 94
2874.80 97
2874.92 100
2875.04 103
2875.16 106
2875.29 108
2875.41 107
2875.53 104
2875.66 98
2875.78 91
2875.90 82
2876.02 74
2876.15 67
2876.27 62
2876.39 58
2876.52 55
2876.64 52
2876.76 47
2876.88 40
2877.01 33
2877.13 27
2877.25 24
2877.38 26
2877.50 34
2877.62 47
2877.74 64
2877.87 83
2877.99 101
2878.11 116
2878.24 125
2878.36 128
2878.48 125
2878.60 120
2878.73 115
2878.85 111
2878.97 110
2879.10 113
2879.22 120
2879.34 127
2879.46 133
2879.59 136
2879.71 133
2879.83 124
2879.96 110
2880.08 92
2880.20 72
2880.32 53
2880.45 36
2880.57 24
2880.69 17
2880.82 16
2880.94 18
2881.06 22
2881.18 28
2881.31 34
2881.43 37
2881.55 39
2881.68 39
2881.80 37
2881.92 35
2882.05 34
2882.17 35
2882.29 39
2882.41 48
2882.54 61
2882.66 75
2882.78 89
2882.91 99
2883.03 103
2883.15 101
2883.27 91
2883.40 76
2883.52 58
2883.64 40
2883.77 24
2883.89 13
2884.01 6
2884.14 3
2884.26 4
2884.38 8
2884.50 15
2884.63 25
2884.75 37
2884.87 53
2885.00 71
2885.12 90
2885.24 107
2885.37 120
2885.49 125
2885.61 124
2885.73 117
2885.86 105
2885.98 91
2886.10 78
2886.23 68
2886.35 60
2886.47 54
2886.60 50
2886.72 46
2886.84 44
2886.96 42
2887.09 42
2887.21 43
2887.33 45
2887.46 48
2887.58 53
2887.70 57
2887.83 61
2887.95 65
2888.07 68
2888.20 70
2888.32 69
2888.44 66
2888.56 60
2888.69 52
2888.81 42
2888.93 34
2889.06 29
2889.18 29
2889.30 35
2889.43 44
2889.55 56
2889.67 66
2889.80 73
2889.92 75
2890.04 72
2890.16 65
2890.29 55
2890.41 45
2890.53 37
2890.66 30
2890.78 26
2890.90 24
2891.03 24
2891.15 25
2891.27 28
2891.40 32
2891.52 37
2891.64 42
2891.77 47
2891.89 50
2892.01 51
2892.13 48
2892.26 43
2892.38 36
2892.50 27
2892.63 19
2892.75 10
2892.87 3
2893.00 0
2893.12 0
2893.24 0
2893.37 0
2893.49 0
2893.61 0
2893.74 0
2893.86 0
2893.98 3
2894.11 7
2894.23 11
2894.35 15
2894.47 19
2894.60 22
2894.72 26
2894.84 30
2894.97 35
2895.09 40
2895.21 43
2895.34 46
2895.46 48
2895.58 50
2895.71 50
2895.83 49
2895.95 48
2896.08 46
2896.20 43
2896.32 38
2896.45 31
2896.57 24
2896.69 18
2896.82 12
2896.94 9
2897.06 8
2897.19 9
2897.31 12
2897.43 14
2897.56 14
2897.68 12
2897.80 10
2897.93 7
2898.05 5
2898.17 4
2898.30 7
2898.42 12
2898.54 17
2898.67 21
2898.79 25
2898.91 27
2899.04 30
2899.16 34
2899.28 41
2899.40 51
2899.53 64
2899.65 79
2899.77 94
2899.90 108
2900.02 121
2900.14 132
2900.27 142
2900.39 150
2900.51 156
2900.64 158
2900.76 157
2900.88 151
2901.01 142
2901.13 128
2901.25 114
2901.38 101
2901.50 89
2901.62 81
2901.75 76
2901.87 75
2901.99 75
2902.12 76
2902.24 78
2902.36 79
2902.49 82
2902.61 85
2902.74 88
2902.86 91
2902.98 93
2903.11 93
2903.23 91
2903.35 87
2903.48 81
2903.60 76
2903.72 72
2903.85 69
2903.97 68
2904.09 69
2904.22 70
2904.34 72
2904.46 74
2904.59 76
2904.71 81
2904.83 90
2904.96 102
2905.08 118
2905.20 136
2905.33 151
2905.45 162
2905.57 168
2905.70 168
2905.82 164
2905.94 159
2906.07 156
2906.19 155
2906.31 158
2906.44 162
2906.56 167
2906.68 171
2906.81 173
2906.93 171
2907.05 167
2907.18 162
2907.30 157
2907.43 153
2907.55 151
2907.67 151
2907.80 153
2907.92 157
2908.04 162
2908.17 168
2908.29 174
2908.41 181
2908.54 187
2908.66 192
2908.78 195
2908.91 198
2909.03 198
2909.15 198
2909.28 196
2909.40 193
2909.52 188
2909.65 183
2909.77 175
2909.90 165
2910.02 154
2910.14 141
2910.27 129
2910.39 117
2910.51 107
2910.64 101
2910.76 98
2910.88 98
2911.01 99
2911.13 99
2911.25 97
2911.38 93
2911.50 85
2911.62 77
2911.75 68
2911.87 62
2912.00 60
2912.12 62
2912.24 67
2912.37 73
2912.49 80
2912.61 85
2912.74 88
2912.86 88
2912.98 87
2913.11 84
2913.23 82
2913.36 79
2913.48 75
2913.60 72
2913.73 67
2913.85 61
2913.97 55
2914.10 50
2914.22 46
2914.34 45
2914.47 48
2914.59 53
2914.71 61
2914.84 71
2914.96 81
2915.09 90
2915.21 97
2915.33 102
2915.46 103
2915.58 100
2915.70 96
2915.83 90
2915.95 87
2916.07 86
2916.20 87
2916.32 92
2916.45 99
2916.57 106
2916.69 112
2916.82 115
2916.94 115
2917.06 112
2917.19 107
2917.31 100
2917.44 91
2917.56 81
2917.68 71
2917.81 61
2917.93 51
2918.05 42
2918.18 33
2918.30 25
2918.42 19
2918.55 15
2918.67 11
2918.80 10
2918.92 12
2919.04 17
2919.17 25
2919.29 36
2919.41 48
2919.54 60
2919.66 69
2919.79 75
2919.91 74
2920.03 68
2920.16 56
2920.28 40
2920.40 22
2920.53 4
2920.65 0
2920.78 0
2920.90 0
2921.02 0
2921.15 0
2921.27 0
2921.39 0
2921.52 0
2921.64 8
2921.77 24
2921.89 40
2922.01 56
2922.14 72
2922.26 85
2922.38 96
2922.51 103
2922.63 107
2922.76 107
2922.88 103
2923.00 98
2923.13 95
2923.25 94
2923.38 99
2923.50 109
2923.62 121
2923.75 135
2923.87 148
2923.99 157
2924.12 161
2924.24 162
2924.37 160
2924.49 159
2924.61 160
2924.74 164
2924.86 170
2924.99 176
2925.11 180
2925.23 181
2925.36 177
2925.48 169
2925.60 158
2925.73 147
2925.85 137
2925.98 129
2926.10 123
2926.22 120
2926.35 118
2926.47 117
2926.60 117
2926.72 118
2926.84 117
2926.97 115
2927.09 112
2927.21 105
2927.34 95
2927.46 83
2927.59 72
2927.71 63
2927.83 58
2927.96 59
2928.08 66
2928.21 77
2928.33 90
2928.45 101
2928.58 108
2928.70 107
2928.83 100
2928.95 85
2929.07 67
2929.20 48
2929.32 32
2929.45 21
2929.57 16
2929.69 18
2929.82 26
2929.94 38
2930.07 51
2930.19 65
2930.31 78
2930.44 92
2930.56 107
2930.68 123
2930.81 141
2930.93 158
2931.06 174
2931.18 187
2931.30 196
2931.43 199
2931.55 198
2931.68 194
2931.80 189
2931.92 184
2932.05 180
2932.17 177
2932.30 177
2932.42 178
2932.54 180
2932.67 184
2932.79 189
2932.92 195
2933.04 203
2933.16 211
2933.29 217
2933.41 222
2933.54 223
2933.66 219
2933.79 212
2933.91 200
2934.03 185
2934.16 168
2934.28 152
2934.41 137
2934.53 126
2934.65 117
2934.78 113
2934.90 112
2935.03 115
2935.15 121
2935.27 130
2935.40 142
2935.52 156
2935.65 173
2935.77 190
2935.89 207
2936.02 221
2936.14 231
2936.27 236
2936.39 235
2936.51 228
2936.64 216
2936.76 200
2936.89 182
2937.01 163
2937.13 146
2937.26 131
2937.38 120
2937.51 111
2937.63 105
2937.76 101
2937.88 98
2938.00 97
2938.13 97
2938.25 99
2938.38 104
2938.50 110
2938.62 119
2938.75 129
2938.87 141
2939.00 154
2939.12 166
2939.25 177
2939.37 185
2939.49 189
2939.62 189
2939.74 184
2939.87 175
2939.99 165
2940.11 154
2940.24 144
2940.36 135
2940.49 128
2940.61 121
2940.74 114
2940.86 106
2940.98 98
2941.11 92
2941.23 87
2941.36 87
2941.48 89
2941.60 95
2941.73 101
2941.85 106
2941.98 108
2942.10 107
2942.23 104
2942.35 101
2942.47 98
2942.60 97
2942.72 98
2942.85 99
2942.97 99
2943.10 95
2943.22 88
2943.34 78
2943.47 67
2943.59 58
2943.72 53
2943.84 54
2943.96 62
2944.09 75
2944.21 91
2944.34 107
2944.46 120
2944.59 128
2944.71 130
2944.83 128
2944.96 123
2945.08 117
2945.21 114
2945.33 113
2945.46 116
2945.58 120
2945.70 124
2945.83 127
2945.95 128
2946.08 127
2946.20 125
2946.33 125
2946.45 127
2946.57 132
2946.70 140
2946.82 149
2946.95 157
2947.07 161
2947.20 160
2947.32 154
2947.44 144
2947.57 131
2947.69 116
2947.82 102
2947.94 90
2948.07 79
2948.19 70
2948.32 63
2948.44 59
2948.56 57
2948.69 58
2948.81 62
2948.94 67
2949.06 74
2949.19 81
2949.31 86
2949.43 89
2949.56 88
2949.68 84
2949.81 77
2949.93 70
2950.06 64
2950.18 59
2950.30 57
2950.43 59
2950.55 65
2950.68 74
2950.80 85
2950.93 98
2951.05 113
2951.18 127
2951.30 141
2951.42 154
2951.55 167
2951.67 179
2951.80 189
2951.92 196
2952.05 201
2952.17 202
2952.30 199
2952.42 193
2952.54 183
2952.67 172
2952.79 161
2952.92 151
2953.04 144
2953.17 140
2953.29 139
2953.42 141
2953.54 144
2953.66 147
2953.79 148
2953.91 147
2954.04 144
2954.16 140
2954.29 134
2954.41 129
2954.54 123
2954.66 119
2954.78 116
2954.91 113
2955.03 111
2955.16 109
2955.28 109
2955.41 112
2955.53 118
2955.66 127
2955.78 139
2955.90 153
2956.03 169
2956.15 184
2956.28 197
2956.40 206
2956.53 212
2956.65 215
2956.78 216
2956.90 216
2957.03 216
2957.15 218
2957.27 221
2957.40 224
2957.52 227
2957.65 229
2957.77 227
2957.90 222
2958.02 212
2958.15 199
2958.27 184
2958.40 168
2958.52 152
2958.64 137
2958.77 125
2958.89 116
2959.02 112
2959.14 111
2959.27 115
2959.39 121
2959.52 130
2959.64 140
2959.77 148
2959.89 155
2960.01 160
2960.14 162
2960.26 161
2960.39 160
2960.51 157
2960.64 155
2960.76 152
2960.89 150
2961.01 148
2961.14 147
2961.26 148
2961.39 150
2961.51 153
2961.63 156
2961.76 158
2961.88 157
2962.01 151
2962.13 139
2962.26 124
2962.38 105
2962.51 86
2962.63 70
2962.76 59
2962.88 57
2963.01 62
2963.13 75
2963.26 94
2963.38 117
2963.50 141
2963.63 162
2963.75 179
2963.88 190
2964.00 195
2964.13 194
2964.25 187
2964.38 175
2964.50 159
2964.63 140
2964.75 118
2964.88 96
2965.00 73
2965.13 54
2965.25 38
2965.37 26
2965.50 20
2965.62 18
2965.75 21
2965.87 28
2966.00 38
2966.12 52
2966.25 69
2966.37 87
2966.50 106
2966.62 121
2966.75 133
2966.87 141
2967.00 143
2967.12 142
2967.25 139
2967.37 136
2967.49 135
2967.62 135
2967.74 138
2967.87 141
2967.99 145
2968.12 147
2968.24 146
2968.37 140
2968.49 130
2968.62 114
2968.74 94
2968.87 70
2968.99 45
2969.12 20
2969.24 0
2969.37 0
2969.49 0
2969.62 0
2969.74 0
2969.87 0
2969.99 0
2970.12 0
2970.24 0
2970.36 11
2970.49 24
2970.61 36
2970.74 46
2970.86 55
2970.99 61
2971.11 66
2971.24 69
2971.36 71
2971.49 73
2971.61 73
2971.74 71
2971.86 67
2971.99 60
2972.11 51
2972.24 43
2972.36 37
2972.49 35
2972.61 37
2972.74 42
2972.86 49
2972.99 54
2973.11 58
2973.24 59
2973.36 59
2973.49 59
2973.61 60
2973.74 62
2973.86 65
2973.99 67
2974.11 68
2974.23 66
2974.36 63
2974.48 58
2974.61 53
2974.73 50
2974.86 49
2974.98 50
2975.11 54
2975.23 60
2975.36 65
2975.48 70
2975.61 73
2975.73 71
2975.86 66
2975.98 57
2976.11 45
2976.23 34
2976.36 25
2976.48 21
2976.61 24
2976.73 33
2976.86 46
2976.98 60
2977.11 73
2977.23 80
2977.36 82
2977.48 78
2977.61 70
2977.73 61
2977.86 54
2977.98 51
2978.11 52
2978.23 58
2978.36 67
2978.48 78
2978.61 89
2978.73 97
2978.86 103
2978.98 107
2979.11 108
2979.23 108
2979.36 106
2979.48 104
2979.61 102
2979.73 100
2979.86 98
2979.98 96
2980.11 96
2980.23 98
2980.36 102
2980.48 107
2980.61 113
2980.73 120
2980.86 126
2980.98 131
2981.11 135
2981.23 137
2981.36 137
2981.48 137
2981.61 136
2981.73 136
2981.86 136
2981.98 137
2982.11 140
2982.23 144
2982.36 149
2982.48 154
2982.61 158
2982.73 159
2982.86 157
2982.98 152
2983.11 143
2983.23 131
2983.36 116
2983.48 100
2983.61 84
2983.73 68
2983.86 55
2983.98 45
2984.11 39
2984.23 36
2984.36 35
2984.48 34
2984.61 34
2984.73 34
2984.86 33
2984.99 34
2985.11 37
2985.24 42
2985.36 50
2985.49 59
2985.61 68
2985.74 76
2985.86 80
2985.99 80
2986.11 77
2986.24 70
2986.36 60
2986.49 50
2986.61 41
2986.74 35
2986.86 31
2986.99 30
2987.11 33
2987.24 40
2987.36 48
2987.49 58
2987.61 67
2987.74 75
2987.86 80
2987.99 82
2988.11 82
2988.24 81
2988.36 81
2988.49 83
2988.61 89
2988.74 98
2988.86 109
2988.99 117
2989.12 123
2989.24 123
2989.37 117
2989.49 107
2989.62 96
2989.74 86
2989.87 81
2989.99 81
2990.12 84
2990.24 89
2990.37 94
2990.49 97
2990.62 97
2990.74 93
2990.87 87
2990.99 80
2991.12 73
2991.24 67
2991.37 61
2991.49 55
2991.62 49
2991.75 43
2991.87 35
2992.00 29
2992.12 23
2992.25 19
2992.37 18
2992.50 20
2992.62 24
2992.75 31
2992.87 39
2993.00 49
2993.12 60
2993.25 73
2993.37 86
2993.50 100
2993.62 115
2993.75 128
2993.87 139
2994.00 147
2994.13 153
2994.25 157
2994.38 158
2994.50 157
2994.63 156
2994.75 153
2994.88 148
2995.00 142
2995.13 134
2995.25 125
2995.38 117
2995.50 110
2995.63 105
2995.75 102
2995.88 101
2996.01 100
2996.13 97
2996.26 93
2996.38 88
2996.51 82
2996.63 77
2996.76 73
2996.88 72
2997.01 77
2997.13 85
2997.26 99
2997.38 115
2997.51 133
2997.64 151
2997.76 167
2997.89 180
2998.01 189
2998.14 194
2998.26 195
2998.39 193
2998.51 187
2998.64 178
2998.76 166
2998.89 152
2999.01 137
2999.14 121
2999.27 108
2999.39 98
2999.52 93
2999.64 94
2999.77 101
2999.89 112
3000.02 127
3000.14 144
3000.27 162
3000.39 181
3000.52 199
3000.64 215
3000.77 228
3000.90 238
3001.02 242
3001.15 243
3001.27 239
3001.40 232
3001.52 223
3001.65 212
3001.77 200
3001.90 185
3002.02 169
3002.15 151
3002.28 132
3002.40 113
3002.53 96
3002.65 81
3002.78 69
3002.90 60
3003.03 54
3003.15 50
3003.28 46
3003.41 42
3003.53 37
3003.66 33
3003.78 28
3003.91 24
3004.03 21
3004.16 18
3004.28 17
3004.41 17
3004.53 20
3004.66 25
3004.79 33
3004.91 44
3005.04 56
3005.16 67
3005.29 76
3005.41 82
3005.54 84
3005.66 83
3005.79 79
3005.92 74
3006.04 67
3006.17 61
3006.29 55
3006.42 48
3006.54 43
3006.67 38
3006.79 37
3006.92 38
3007.05 42
3007.17 49
3007.30 57
3007.42 63
3007.55 66
3007.67 63
3007.80 55
3007.92 42
3008.05 26
3008.18 9
3008.30 0
3008.43 0
3008.55 0
3008.68 0
3008.80 0
3008.93 0
3009.06 0
3009.18 14
3009.31 30
3009.43 48
3009.56 65
3009.68 79
3009.81 90
3009.93 96
3010.06 96
3010.19 90
3010.31 81
3010.44 69
3010.56 58
3010.69 48
3010.81 40
3010.94 36
3011.07 33
3011.19 31
3011.32 29
3011.44 27
3011.57 24
3011.69 22
3011.82 21
3011.95 22
3012.07 24
3012.20 27
3012.32 30
3012.45 32
3012.57 32
3012.70 31
3012.83 28
3012.95 26
3013.08 24
3013.20 23
3013.33 25
3013.45 29
3013.58 37
3013.71 48
3013.83 60
3013.96 74
3014.08 87
3014.21 98
3014.33 105
3014.46 107
3014.59 104
3014.71 97
3014.84 88
3014.96 78
3015.09 68
3015.21 61
3015.34 57
3015.47 54
3015.59 52
3015.72 49
3015.84 45
3015.97 39
3016.09 31
3016.22 22
3016.35 12
3016.47 1
3016.60 0
3016.72 0
3016.85 0
3016.97 0
3017.10 0
3017.23 0
3017.35 0
3017.48 1
3017.60 11
3017.73 20
3017.86 26
3017.98 30
3018.11 33
3018.23 35
3018.36 37
3018.48 41
3018.61 46
3018.74 52
3018.86 57
3018.99 60
3019.11 62
3019.24 62
3019.36 62
3019.49 62
3019.62 63
3019.74 64
3019.87 67
3019.99 70
3020.12 73
3020.25 76
3020.37 77
3020.50 78
3020.62 78
3020.75 77
3020.88 74
3021.00 70
3021.13 66
3021.25 60
3021.38 55
3021.50 50
3021.63 45
3021.76 42
3021.88 41
3022.01 40
3022.13 41
3022.26 43
3022.39 47
3022.51 52
3022.64 58
3022.76 64
3022.89 70
3023.02 76
3023.14 81
3023.27 84
3023.39 86
3023.52 87
3023.64 86
3023.77 85
3023.90 82
3024.02 80
3024.15 78
3024.27 77
3024.40 76
3024.53 77
3024.65 78
3024.78 79
3024.90 80
3025.03 81
3025.16 83
3025.28 83
3025.41 84
3025.53 83
3025.66 82
3025.79 78
3025.91 71
3026.04 62
3026.16 50
3026.29 35
3026.42 20
3026.54 3
3026.67 0
3026.79 0
3026.92 0
3027.05 0
3027.17 0
3027.30 0
3027.42 0
3027.55 0
3027.68 12
3027.80 31
3027.93 50
3028.05 66
3028.18 77
3028.31 81
3028.43 79
3028.56 71
3028.68 60
3028.81 49
3028.94 41
3029.06 38
3029.19 42
3029.31 51
3029.44 64
3029.57 79
3029.69 93
3029.82 105
3029.94 114
3030.07 119
3030.20 119
3030.32 115
3030.45 108
3030.57 98
3030.70 89
3030.83 80
3030.95 74
3031.08 72
3031.20 74
3031.33 78
3031.46 83
3031.58 86
3031.71 88
3031.84 86
3031.96 81
3032.09 75
3032.21 67
3032.34 60
3032.47 54
3032.59 50
3032.72 47
3032.84 47
3032.97 48
3033.10 51
3033.22 54
3033.35 56
3033.47 57
3033.60 56
3033.73 55
3033.85 53
3033.98 53
3034.11 55
3034.23 60
3034.36 68
3034.48 78
3034.61 88
3034.74 97
3034.86 103
3034.99 104
3035.11 101
3035.24 95
3035.37 86
3035.49 78
3035.62 71
3035.75 69
3035.87 73
3036.00 82
3036.12 96
3036.25 113
3036.38 129
3036.50 142
3036.63 148
3036.75 147
3036.88 138
3037.01 125
3037.13 109
3037.26 93
3037.39 80
3037.51 72
3037.64 68
3037.76 68
3037.89 72
3038.02 79
3038.14 87
3038.27 95
3038.40 102
3038.52 105
3038.65 105
3038.77 101
3038.90 93
3039.03 82
3039.15 71
3039.28 61
3039.41 53
3039.53 49
3039.66 48
3039.78 51
3039.91 57
3040.04 65
3040.16 74
3040.29 83
3040.42 92
3040.54 99
3040.67 105
3040.79 109
3040.92 111
3041.05 111
3041.17 111
3041.30 111
3041.43 110
3041.55 110
3041.68 108
3041.80 103
3041.93 95
3042.06 82
3042.18 66
3042.31 50
3042.44 36
3042.56 26
3042.69 23
3042.82 26
3042.94 33
3043.07 43
3043.19 52
3043.32 60
3043.45 65
3043.57 68
3043.70 70
3043.83 70
3043.95 71
3044.08 72
3044.21 73
3044.33 74
3044.46 74
3044.58 74
3044.71 72
3044.84 69
3044.96 64
3045.09 57
3045.22 46
3045.34 33
3045.47 20
3045.60 8
3045.72 0
3045.85 0
3045.97 0
3046.10 0
3046.23 4
3046.35 9
3046.48 11
3046.61 10
3046.73 6
3046.86 0
3046.99 0
3047.11 0
3047.24 0
3047.36 0
3047.49 6
3047.62 19
3047.74 34
3047.87 49
3048.00 62
3048.12 73
3048.25 80
3048.38 85
3048.50 86
3048.63 84
3048.76 79
3048.88 71
3049.01 61
3049.13 50
3049.26 39
3049.39 31
3049.51 26
3049.64 25
3049.77 30
3049.89 39
3050.02 52
3050.15 67
3050.27 83
3050.40 99
3050.53 113
3050.65 125
3050.78 133
3050.91 137
3051.03 136
3051.16 132
3051.28 124
3051.41 113
3051.54 100
3051.66 86
3051.79 72
3051.92 58
3052.04 45
3052.17 33
3052.30 23
3052.42 14
3052.55 6
3052.68 1
3052.80 0
3052.93 0
3053.06 0
3053.18 0
3053.31 5
3053.44 9
3053.56 14
3053.69 16
3053.82 18
3053.94 17
3054.07 16
3054.20 16
3054.32 19
3054.45 25
3054.57 35
3054.70 48
3054.83 63
3054.95 80
3055.08 97
3055.21 110
3055.33 119
3055.46 122
3055.59 120
3055.71 112
3055.84 100
3055.97 86
3056.09 71
3056.22 56
3056.35 43
3056.47 32
3056.60 22
3056.73 14
3056.85 7
3056.98 1
3057.11 0
3057.23 0
3057.36 0
3057.49 7
3057.61 19
3057.74 35
3057.87 54
3057.99 74
3058.12 90
3058.25 100
3058.37 103
3058.50 98
3058.63 87
3058.75 71
3058.88 55
3059.01 43
3059.13 36
3059.26 35
3059.39 40
3059.51 48
3059.64 57
3059.77 64
3059.89 68
3060.02 70
3060.15 68
3060.27 66
3060.40 63
3060.53 60
3060.65 58
3060.78 57
3060.91 58
3061.03 62
3061.16 70
3061.29 81
3061.41 96
3061.54 112
3061.67 128
3061.79 141
3061.92 149
3062.05 152
3062.17 150
3062.30 144
3062.43 134
3062.55 122
3062.68 108
3062.81 93
3062.93 78
3063.06 63
3063.19 49
3063.31 35
3063.44 25
3063.57 17
3063.69 13
3063.82 13
3063.95 17
3064.07 25
3064.20 35
3064.33 45
3064.45 53
3064.58 57
3064.71 56
3064.84 49
3064.96 38
3065.09 24
3065.22 11
3065.34 0
3065.47 0
3065.60 0
3065.72 2
3065.85 16
3065.98 36
3066.10 59
3066.23 84
3066.36 109
3066.48 133
3066.61 154
3066.74 172
3066.86 184
3066.99 190
3067.12 188
3067.24 181
3067.37 168
3067.50 151
3067.63 132
3067.75 114
3067.88 99
3068.01 89
3068.13 83
3068.26 82
3068.39 85
3068.51 90
3068.64 96
3068.77 102
3068.89 107
3069.02 114
3069.15 123
3069.27 132
3069.40 142
3069.53 150
3069.65 154
3069.78 152
3069.91 143
3070.04 127
3070.16 106
3070.29 84
3070.42 62
3070.54 45
3070.67 34
3070.80 28
3070.92 27
3071.05 29
3071.18 32
3071.30 34
3071.43 34
3071.56 32
3071.69 29
3071.81 26
3071.94 24
3072.07 22
3072.19 23
3072.32 24
3072.45 26
3072.57 28
3072.70 30
3072.83 32
3072.95 33
3073.08 34
3073.21 34
3073.34 34
3073.46 32
3073.59 29
3073.72 24
3073.84 17
3073.97 10
3074.10 4
3074.22 0
3074.35 0
3074.48 0
3074.61 0
3074.73 0
3074.86 1
3074.99 8
3075.11 15
3075.24 24
3075.37 33
3075.49 42
3075.62 49
3075.75 53
3075.88 54
3076.00 53
3076.13 50
3076.26 46
3076.38 41
3076.51 36
3076.64 31
3076.76 27
3076.89 23
3077.02 19
3077.15 15
3077.27 10
3077.40 5
3077.53 1
3077.65 0
3077.78 0
3077.91 0
3078.03 0
3078.16 0
3078.29 0
3078.42 0
3078.54 0
3078.67 9
3078.80 23
3078.92 36
3079.05 48
3079.18 56
3079.31 59
3079.43 58
3079.56 54
3079.69 49
3079.81 45
3079.94 44
3080.07 44
3080.19 46
3080.32 48
3080.45 49
3080.58 49
3080.70 48
3080.83 47
3080.96 48
3081.08 53
3081.21 61
3081.34 72
3081.47 84
3081.59 94
3081.72 100
3081.85 101
3081.97 96
3082.10 89
3082.23 80
3082.36 74
3082.48 72
3082.61 74
3082.74 80
3082.86 87
3082.99 93
3083.12 96
3083.25 95
3083.37 90
3083.50 83
3083.63 76
3083.75 71
3083.88 68
3084.01 67
3084.14 67
3084.26 67
3084.39 66
3084.52 64
3084.64 60
3084.77 57
3084.90 54
3085.03 55
3085.15 58
3085.28 66
3085.41 78
3085.54 91
3085.66 106
3085.79 120
3085.92 131
3086.04 138
3086.17 140
3086.30 138
3086.43 132
3086.55 123
3086.68 114
3086.81 104
3086.93 96
3087.06 88
3087.19 80
3087.32 71
3087.44 61
3087.57 50
3087.70 40
3087.83 31
3087.95 26
3088.08 24
3088.21 26
3088.33 30
3088.46 37
3088.59 45
3088.72 54
3088.84 65
3088.97 78
3089.10 92
3089.23 106
3089.35 120
3089.48 131
3089.61 139
3089.73 142
3089.86 141
3089.99 136
3090.12 130
3090.24 123
3090.37 119
3090.50 118
3090.63 121
3090.75 129
3090.88 141
3091.01 156
3091.13 171
3091.26 184
3091.39 192
3091.52 195
3091.64 193
3091.77 188
3091.90 182
3092.03 179
3092.15 179
3092.28 183
3092.41 190
3092.54 196
3092.66 201
3092.79 202
3092.92 198
3093.05 192
3093.17 184
3093.30 177
3093.43 174
3093.55 176
3093.68 182
3093.81 192
3093.94 205
3094.06 219
3094.19 233
3094.32 247
3094.45 260
3094.57 274
3094.70 289
3094.83 305
3094.96 324
3095.08 345
3095.21 369
3095.34 395
3095.47 425
3095.59 455
3095.72 487
3095.85 518
3095.98 549
3096.10 577
3096.23 601
3096.36 622
3096.48 637
3096.61 647
3096.74 652
3096.87 650
3096.99 643
3097.12 633
3097.25 621
3097.38 609
3097.50 598
3097.63 589
3097.76 579
3097.89 570
3098.01 559
3098.14 548
3098.27 536
3098.40 525
3098.52 515
3098.65 508
3098.78 502
3098.91 496
3099.03 490
3099.16 481
3099.29 469
3099.42 454
3099.54 435
3099.67 414
3099.80 393
3099.93 373
3100.05 356
3100.18 343
3100.31 335
3100.44 331
3100.56 328
3100.69 325
3100.82 320
3100.95 312
3101.07 301
3101.20 290
3101.33 279
3101.46 271
3101.58 267
3101.71 265
3101.84 266
3101.97 268
3102.09 271
3102.22 273
3102.35 274
3102.48 275
3102.60 275
3102.73 275
3102.86 275
3102.99 275
3103.11 275
3103.24 276
3103.37 278
3103.50 280
3103.63 282
3103.75 283
3103.88 284
3104.01 282
3104.14 279
3104.26 275
3104.39 269
3104.52 264
3104.65 259
3104.77 256
3104.90 254
3105.03 252
3105.16 251
3105.28 248
3105.41 244
3105.54 239
3105.67 233
3105.79 227
3105.92 222
3106.05 221
3106.18 224
3106.30 231
3106.43 239
3106.56 245
3106.69 248
3106.82 243
3106.94 229
3107.07 208
3107.20 181
3107.33 152
3107.45 127
3107.58 108
3107.71 97
3107.84 94
3107.96 96
3108.09 102
3108.22 106
3108.35 107
3108.48 105
3108.60 99
3108.73 92
3108.86 85
3108.99 82
3109.11 84
3109.24 90
3109.37 99
3109.50 111
3109.62 122
3109.75 131
3109.88 136
3110.01 135
3110.14 131
3110.26 124
3110.39 115
3110.52 108
3110.65 101
3110.77 96
3110.90 92
3111.03 87
3111.16 82
3111.28 76
3111.41 72
3111.54 69
3111.67 70
3111.80 73
3111.92 78
3112.05 82
3112.18 85
3112.31 85
3112.43 83
3112.56 81
3112.69 80
3112.82 82
3112.95 88
3113.07 95
3113.20 105
3113.33 114
3113.46 123
3113.58 131
3113.71 138
3113.84 145
3113.97 152
3114.10 157
3114.22 159
3114.35 158
3114.48 151
3114.61 140
3114.73 126
3114.86 110
3114.99 96
3115.12 84
3115.25 78
3115.37 76
3115.50 78
3115.63 84
3115.76 91
3115.88 99
3116.01 104
3116.14 108
3116.27 110
3116.40 112
3116.52 113
3116.65 115
3116.78 119
3116.91 124
3117.04 129
3117.16 133
3117.29 135
3117.42 134
3117.55 130
3117.67 123
3117.80 114
3117.93 106
3118.06 100
3118.19 96
3118.31 96
3118.44 98
3118.57 101
3118.70 104
3118.83 107
3118.95 108
3119.08 107
3119.21 104
3119.34 99
3119.47 93
3119.59 87
3119.72 81
3119.85 77
3119.98 77
3120.10 80
3120.23 88
3120.36 98
3120.49 109
3120.62 119
3120.74 124
3120.87 124
3121.00 120
3121.13 113
3121.26 105
3121.38 99
3121.51 97
3121.64 100
3121.77 105
3121.90 112
3122.02 116
3122.15 116
3122.28 111
3122.41 100
3122.54 85
3122.66 66
3122.79 47
3122.92 30
3123.05 15
3123.18 4
3123.30 0
3123.43 0
3123.56 0
3123.69 0
3123.82 0
3123.94 0
3124.07 0
3124.20 0
3124.33 0
3124.46 5
3124.58 21
3124.71 39
3124.84 57
3124.97 70
3125.10 79
3125.22 82
3125.35 80
3125.48 78
3125.61 77
3125.74 80
3125.86 88
3125.99 102
3126.12 119
3126.25 138
3126.38 156
3126.50 171
3126.63 182
3126.76 187
3126.89 187
3127.02 182
3127.14 173
3127.27 163
3127.40 153
3127.53 146
3127.66 143
3127.78 144
3127.91 149
3128.04 155
3128.17 161
3128.30 164
3128.43 163
3128.55 159
3128.68 151
3128.81 142
3128.94 134
3129.07 129
3129.19 126
3129.32 126
3129.45 126
3129.58 125
3129.71 120
3129.83 111
3129.96 96
3130.09 78
3130.22 57
3130.35 38
3130.47 23
3130.60 14
3130.73 12
3130.86 18
3130.99 31
3131.12 49
3131.24 69
3131.37 90
3131.50 109
3131.63 125
3131.76 136
3131.88 142
3132.01 145
3132.14 145
3132.27 143
3132.40 140
3132.53 137
3132.65 135
3132.78 133
3132.91 133
3133.04 133
3133.17 135
3133.29 137
3133.42 141
3133.55 145
3133.68 148
3133.81 151
3133.94 152
3134.06 152
3134.19 149
3134.32 145
3134.45 141
3134.58 138
3134.70 137
3134.83 139
3134.96 143
3135.09 148
3135.22 153
3135.35 157
3135.47 158
3135.60 157
3135.73 153
3135.86 150
3135.99 146
3136.12 145
3136.24 145
3136.37 147
3136.50 149
3136.63 151
3136.76 152
3136.88 150
3137.01 146
3137.14 139
3137.27 132
3137.40 125
3137.53 120
3137.65 117
3137.78 116
3137.91 117
3138.04 118
3138.17 118
3138.30 116
3138.42 112
3138.55 107
3138.68 101
3138.81 95
3138.94 91
3139.07 87
3139.19 84
3139.32 83
3139.45 82
3139.58 81
3139.71 81
3139.84 80
3139.96 80
3140.09 80
3140.22 81
3140.35 83
3140.48 86
3140.61 90
3140.73 97
3140.86 105
3140.99 115
3141.12 124
3141.25 132
3141.38 139
3141.50 143
3141.63 144
3141.76 141
3141.89 136
3142.02 128
3142.15 120
3142.27 110
3142.40 100
3142.53 89
3142.66 78
3142.79 66
3142.92 54
3143.04 42
3143.17 30
3143.30 20
3143.43 11
3143.56 5
3143.69 0
3143.81 0
3143.94 0
3144.07 0
3144.20 0
3144.33 0
3144.46 0
3144.59 0
3144.71 0
3144.84 4
3144.97 16
3145.10 30
3145.23 45
3145.36 60
3145.48 74
3145.61 86
3145.74 96
3145.87 104
3146.00 110
3146.13 113
3146.26 114
3146.38 113
3146.51 111
3146.64 108
3146.77 105
3146.90 103
3147.03 103
3147.15 107
3147.28 114
3147.41 124
3147.54 137
3147.67 151
3147.80 166
3147.93 180
3148.05 193
3148.18 204
3148.31 214
3148.44 222
3148.57 229
3148.70 235
3148.82 240
3148.95 243
3149.08 245
3149.21 246
3149.34 244
3149.47 240
3149.60 235
3149.72 229
3149.85 223
3149.98 218
3150.11 215
3150.24 213
3150.37 213
3150.50 215
3150.62 218
3150.75 220
3150.88 221
3151.01 222
3151.14 223
3151.27 224
3151.40 226
3151.52 230
3151.65 235
3151.78 242
3151.91 248
3152.04 251
3152.17 249
3152.30 243
3152.42 233
3152.55 220
3152.68 206
3152.81 194
3152.94 186
3153.07 181
3153.20 180
3153.32 180
3153.45 181
3153.58 182
3153.71 180
3153.84 176
3153.97 170
3154.10 162
3154.22 154
3154.35 145
3154.48 138
3154.61 133
3154.74 130
3154.87 130
3155.00 132
3155.12 135
3155.25 137
3155.38 138
3155.51 137
3155.64 135
3155.77 133
3155.90 133
3156.03 135
3156.15 140
3156.28 146
3156.41 152
3156.54 157
3156.67 158
3156.80 156
3156.93 151
3157.05 145
3157.18 137
3157.31 130
3157.44 126
3157.57 126
3157.70 131
3157.83 141
3157.96 154
3158.08 171
3158.21 189
3158.34 206
3158.47 220
3158.60 230
3158.73 236
3158.86 238
3158.98 237
3159.11 233
3159.24 227
3159.37 220
3159.50 212
3159.63 202
3159.76 191
3159.89 181
3160.01 171
3160.14 164
3160.27 160
3160.40 159
3160.53 161
3160.66 166
3160.79 172
3160.92 179
3161.04 186
3161.17 190
3161.30 193
3161.43 192
3161.56 189
3161.69 182
3161.82 174
3161.95 164
3162.07 155
3162.20 146
3162.33 139
3162.46 133
3162.59 130
3162.72 128
3162.85 127
3162.98 126
3163.11 125
3163.23 124
3163.36 122
3163.49 122
3163.62 122
3163.75 124
3163.88 129
3164.01 135
3164.14 141
3164.26 147
3164.39 150
3164.52 150
3164.65 146
3164.78 139
3164.91 131
3165.04 124
3165.17 119
3165.30 117
3165.42 119
3165.55 124
3165.68 131
3165.81 139
3165.94 147
3166.07 152
3166.20 155
3166.33 156
3166.45 155
3166.58 153
3166.71 150
3166.84 145
3166.97 140
3167.10 134
3167.23 126
3167.36 116
3167.49 106
3167.61 95
3167.74 86
3167.87 79
3168.00 75
3168.13 75
3168.26 79
3168.39 83
3168.52 87
3168.65 89
3168.77 89
3168.90 85
3169.03 81
3169.16 76
3169.29 73
3169.42 73
3169.55 76
3169.68 82
3169.81 88
3169.94 94
3170.06 100
3170.19 105
3170.32 111
3170.45 117
3170.58 125
3170.71 134
3170.84 142
3170.97 148
3171.10 151
3171.22 150
3171.35 147
3171.48 144
3171.61 142
3171.74 144
3171.87 148
3172.00 156
3172.13 163
3172.26 168
3172.39 170
3172.51 167
3172.64 161
3172.77 153
3172.90 147
3173.03 144
3173.16 144
3173.29 149
3173.42 155
3173.55 162
3173.68 168
3173.80 170
3173.93 167
3174.06 160
3174.19 149
3174.32 135
3174.45 119
3174.58 103
3174.71 88
3174.84 77
3174.97 71
3175.09 70
3175.22 74
3175.35 80
3175.48 89
3175.61 96
3175.74 100
3175.87 100
3176.00 97
3176.13 92
3176.26 85
3176.39 78
3176.51 71
3176.64 65
3176.77 59
3176.90 54
3177.03 50
3177.16 47
3177.29 45
3177.42 46
3177.55 49
3177.68 55
3177.81 63
3177.93 71
3178.06 80
3178.19 90
3178.32 98
3178.45 106
3178.58 111
3178.71 115
3178.84 116
3178.97 116
3179.10 117
3179.23 119
3179.35 125
3179.48 134
3179.61 145
3179.74 156
3179.87 165
3180.00 168
3180.13 164
3180.26 152
3180.39 134
3180.52 114
3180.65 96
3180.78 81
3180.90 73
3181.03 73
3181.16 78
3181.29 87
3181.42 96
3181.55 105
3181.68 111
3181.81 113
3181.94 111
3182.07 107
3182.20 100
3182.33 91
3182.45 83
3182.58 76
3182.71 70
3182.84 67
3182.97 66
3183.10 67
3183.23 70
3183.36 72
3183.49 75
3183.62 78
3183.75 84
3183.88 91
3184.01 100
3184.13 110
3184.26 120
3184.39 128
3184.52 132
3184.65 133
3184.78 130
3184.91 126
3185.04 120
3185.17 116
3185.30 113
3185.43 112
3185.56 114
3185.69 120
3185.81 129
3185.94 142
3186.07 159
3186.20 178
3186.33 198
3186.46 217
3186.59 232
3186.72 243
3186.85 252
3186.98 257
3187.11 261
3187.24 265
3187.37 269
3187.50 273
3187.62 277
3187.75 280
3187.88 281
3188.01 280
3188.14 276
3188.27 270
3188.40 262
3188.53 253
3188.66 243
3188.79 233
3188.92 223
3189.05 214
3189.18 206
3189.31 200
3189.43 197
3189.56 198
3189.69 201
3189.82 206
3189.95 213
3190.08 219
3190.21 224
3190.34 228
3190.47 229
3190.60 228
3190.73 226
3190.86 223
3190.99 217
3191.12 210
3191.25 201
3191.38 189
3191.50 174
3191.63 157
3191.76 139
3191.89 119
3192.02 101
3192.15 84
3192.28 71
3192.41 61
3192.54 55
3192.67 53
3192.80 54
3192.93 56
3193.06 58
3193.19 59
3193.32 59
3193.45 58
3193.57 56
3193.70 53
3193.83 52
3193.96 51
3194.09 51
3194.22 52
3194.35 54
3194.48 55
3194.61 56
3194.74 55
3194.87 53
3195.00 49
3195.13 45
3195.26 42
3195.39 40
3195.52 40
3195.65 43
3195.78 46
3195.90 51
3196.03 55
3196.16 57
3196.29 59
3196.42 60
3196.55 61
3196.68 63
3196.81 67
3196.94 73
3197.07 81
3197.20 90
3197.33 99
3197.46 108
3197.59 116
3197.72 123
3197.85 129
3197.98 134
3198.11 137
3198.24 139
3198.37 142
3198.49 144
3198.62 148
3198.75 151
3198.88 153
3199.01 154
3199.14 152
3199.27 148
3199.40 144
3199.53 141
3199.66 139
3199.79 139
3199.92 141
3200.05 143
3200.18 143
3200.31 139
3200.44 130
3200.57 117
3200.70 100
3200.83 81
3200.96 64
3201.09 52
3201.22 46
3201.34 47
3201.47 54
3201.60 66
3201.73 79
3201.86 90
3201.99 96
3202.12 97
3202.25 91
3202.38 80
3202.51 66
3202.64 52
3202.77 39
3202.90 30
3203.03 27
3203.16 28
3203.29 34
3203.42 43
3203.55 54
3203.68 66
3203.81 78
3203.94 90
3204.07 103
3204.20 116
3204.33 130
3204.46 143
3204.59 156
3204.71 167
3204.84 175
3204.97 178
3205.10 176
3205.23 168
3205.36 156
3205.49 140
3205.62 121
3205.75 101
3205.88 82
3206.01 65
3206.14 51
3206.27 39
3206.40 29
3206.53 20
3206.66 11
3206.79 3
3206.92 0
3207.05 0
3207.18 0
3207.31 0
3207.44 0
3207.57 0
3207.70 0
3207.83 0
3207.96 3
3208.09 15
3208.22 28
3208.35 43
3208.48 60
3208.61 75
3208.74 87
3208.86 96
3208.99 102
3209.12 103
3209.25 101
3209.38 98
3209.51 95
3209.64 93
3209.77 92
3209.90 93
3210.03 93
3210.16 93
3210.29 91
3210.42 88
3210.55 82
3210.68 75
3210.81 68
3210.94 62
3211.07 59
3211.20 58
3211.33 61
3211.46 64
3211.59 67
3211.72 69
3211.85 69
3211.98 65
3212.11 60
3212.24 54
3212.37 50
3212.50 50
3212.63 53
3212.76 58
3212.89 66
3213.02 72
3213.15 78
3213.28 81
3213.41 82
3213.54 84
3213.67 88
3213.80 96
3213.93 109
3214.06 126
3214.19 145
3214.32 163
3214.45 179
3214.58 189
3214.71 194
3214.84 192
3214.96 186
3215.09 176
3215.22 164
3215.35 151
3215.48 137
3215.61 123
3215.74 110
3215.87 99
3216.00 89
3216.13 81
3216.26 77
3216.39 74
3216.52 73
3216.65 71
3216.78 67
3216.91 63
3217.04 57
3217.17 51
3217.30 45
3217.43 40
3217.56 36
3217.69 34
3217.82 32
3217.95 32
3218.08 33
3218.21 35
3218.34 39
3218.47 44
3218.60 49
3218.73 53
3218.86 56
3218.99 56
3219.12 53
3219.25 47
3219.38 38
3219.51 28
3219.64 19
3219.77 12
3219.90 9
3220.03 11
3220.16 17
3220.29 26
3220.42 37
3220.55 46
3220.68 52
3220.81 55
3220.94 55
3221.07 52
3221.20 47
3221.33 43
3221.46 39
3221.59 35
3221.72 34
3221.85 33
3221.98 35
3222.11 38
3222.24 44
3222.37 53
3222.50 64
3222.63 74
3222.76 84
3222.89 90
3223.02 91
3223.15 86
3223.28 75
3223.41 60
3223.54 42
3223.67 24
3223.80 9
3223.93 0
3224.06 0
3224.19 0
3224.32 0
3224.45 8
3224.58 16
3224.71 24
3224.84 30
3224.97 34
3225.10 38
3225.23 42
3225.36 47
3225.49 53
3225.62 59
3225.75 66
3225.88 74
3226.01 84
3226.14 94
3226.27 106
3226.40 118
3226.53 126
3226.66 129
3226.79 123
3226.92 108
3227.05 86
3227.18 60
3227.31 34
3227.44 13
3227.57 0
3227.70 0
3227.83 0
3227.96 0
3228.09 4
3228.22 8
3228.35 10
3228.48 8
3228.61 5
3228.74 1
3228.87 0
3229.00 0
3229.13 0
3229.26 0
3229.39 0
3229.52 0
3229.66 1
3229.79 3
3229.92 6
3230.05 11
3230.18 17
3230.31 25
3230.44 36
3230.57 49
3230.70 64
3230.83 79
3230.96 93
3231.09 105
3231.22 114
3231.35 119
3231.48 121
3231.61 121
3231.74 120
3231.87 118
3232.00 116
3232.13 114
3232.26 112
3232.39 110
3232.52 108
3232.65 106
3232.78 104
3232.91 103
3233.04 105
3233.17 110
3233.30 116
3233.43 125
3233.56 134
3233.69 143
3233.82 150
3233.95 155
3234.08 156
3234.21 153
3234.34 146
3234.47 136
3234.60 123
3234.73 109
3234.86 95
3234.99 82
3235.12 70
3235.25 59
3235.38 50
3235.51 42
3235.64 37
3235.77 35
3235.91 35
3236.04 39
3236.17 46
3236.30 54
3236.43 63
3236.56 70
3236.69 75
3236.82 76
3236.95 74
3237.08 70
3237.21 65
3237.34 60
3237.47 57
3237.60 56
3237.73 56
3237.86 58
3237.99 59
3238.12 59
3238.25 58
3238.38 56
3238.51 52
3238.64 47
3238.77 42
3238.90 39
3239.03 37
3239.16 37
3239.29 41
3239.42 47
3239.55 55
3239.68 64
3239.81 72
3239.95 79
3240.08 83
3240.21 84
3240.34 84
3240.47 83
3240.60 82
3240.73 81
3240.86 80
3240.99 78
3241.12 76
3241.25 73
3241.38 69
3241.51 65
3241.64 62
3241.77 62
3241.90 64
3242.03 70
3242.16 77
3242.29 84
3242.42 90
3242.55 92
3242.68 90
3242.81 84
3242.94 73
3243.07 60
3243.20 46
3243.34 34
3243.47 23
3243.60 17
3243.73 13
3243.86 13
3243.99 15
3244.12 19
3244.25 25
3244.38 32
3244.51 41
3244.64 52
3244.77 63
3244.90 74
3245.03 84
3245.16 92
3245.29 97
3245.42 100
3245.55 99
3245.68 97
3245.81 93
3245.94 89
3246.07 85
3246.21 82
3246.34 80
3246.47 79
3246.60 79
3246.73 80
3246.86 79
3246.99 78
3247.12 75
3247.25 70
3247.38 63
3247.51 57
3247.64 51
3247.77 47
3247.90 44
3248.03 42
3248.16 41
3248.29 38
3248.42 33
3248.55 24
3248.68 12
3248.82 0
3248.95 0
3249.08 0
3249.21 0
3249.34 0
3249.47 0
3249.60 0
3249.73 0
3249.86 3
3249.99 20
3250.12 40
3250.25 61
3250.38 82
3250.51 101
3250.64 118
3250.77 129
3250.90 134
3251.03 132
3251.17 125
3251.30 113
3251.43 100
3251.56 88
3251.69 77
3251.82 69
3251.95 64
3252.08 61
3252.21 60
3252.34 60
3252.47 62
3252.60 66
3252.73 70
3252.86 74
3252.99 78
3253.12 80
3253.26 79
3253.39 77
3253.52 73
3253.65 70
3253.78 68
3253.91 68
3254.04 69
3254.17 70
3254.30 70
3254.43 68
3254.56 64
3254.69 59
3254.82 54
3254.95 49
3255.08 45
3255.21 43
3255.35 40
3255.48 37
3255.61 35
3255.74 35
3255.87 37
3256.00 42
3256.13 50
3256.26 60
3256.39 69
3256.52 75
3256.65 77
3256.78 74
3256.91 68
3257.04 61
3257.18 55
3257.31 53
3257.44 56
3257.57 62
3257.70 70
3257.83 79
3257.96 86
3258.09 91
3258.22 94
3258.35 95
3258.48 94
3258.61 92
3258.74 90
3258.87 87
3259.01 84
3259.14 82
3259.27 80
3259.40 78
3259.53 76
3259.66 74
3259.79 71
3259.92 67
3260.05 61
3260.18 53
3260.31 46
3260.44 41
3260.57 39
3260.71 42
3260.84 50
3260.97 61
3261.10 73
3261.23 84
3261.36 92
3261.49 93
3261.62 88
3261.75 78
3261.88 63
3262.01 47
3262.14 33
3262.27 22
3262.41 17
3262.54 18
3262.67 23
3262.80 30
3262.93 39
3263.06 46
3263.19 51
3263.32 55
3263.45 59
3263.58 64
3263.71 72
3263.84 82
3263.98 95
3264.11 109
3264.24 120
3264.37 128
3264.50 132
3264.63 130
3264.76 125
3264.89 118
3265.02 111
3265.15 105
3265.28 100
3265.41 97
3265.55 95
3265.68 91
3265.81 85
3265.94 77
3266.07 65
3266.20 51
3266.33 35
3266.46 19
3266.59 4
3266.72 0
3266.85 0
3266.99 0
3267.12 0
3267.25 0
3267.38 3
3267.51 16
3267.64 31
3267.77 45
3267.90 58
3268.03 69
3268.16 77
3268.29 83
3268.43 85
3268.56 86
3268.69 86
3268.82 86
3268.95 87
3269.08 89
3269.21 91
3269.34 91
3269.47 89
3269.60 84
3269.73 75
3269.87 65
3270.00 54
3270.13 43
3270.26 35
3270.39 29
3270.52 26
3270.65 24
3270.78 24
3270.91 23
3271.04 22
3271.18 21
3271.31 19
3271.44 17
3271.57 15
3271.70 14
3271.83 13
3271.96 14
3272.09 16
3272.22 20
3272.35 26
3272.49 34
3272.62 43
3272.75 53
3272.88 63
3273.01 71
3273.14 76
3273.27 79
3273.40 79
3273.53 77
3273.66 74
3273.80 71
3273.93 67
3274.06 64
3274.19 62
3274.32 62
3274.45 63
3274.58 68
3274.71 75
3274.84 86
3274.98 100
3275.11 115
3275.24 131
3275.37 146
3275.50 159
3275.63 168
3275.76 174
3275.89 175
3276.02 172
3276.15 166
3276.29 156
3276.42 144
3276.55 131
3276.68 118
3276.81 107
3276.94 98
3277.07 93
3277.20 89
3277.33 87
3277.47 85
3277.60 82
3277.73 78
3277.86 73
3277.99 66
3278.12 60
3278.25 55
3278.38 50
3278.51 46
3278.65 43
3278.78 41
3278.91 38
3279.04 35
3279.17 32
3279.30 27
3279.43 22
3279.56 17
3279.69 12
3279.83 8
3279.96 4
3280.09 1
3280.22 0
3280.35 0
3280.48 0
3280.61 0
3280.74 0
3280.88 0
3281.01 0
3281.14 0
3281.27 7
3281.40 19
3281.53 31
3281.66 44
3281.79 55
3281.92 65
3282.06 73
3282.19 81
3282.32 90
3282.45 100
3282.58 111
3282.71 123
3282.84 134
3282.97 144
3283.11 151
3283.24 155
3283.37 156
3283.50 156
3283.63 157
3283.76 159
3283.89 165
3284.02 172
3284.16 180
3284.29 187
3284.42 191
3284.55 190
3284.68 185
3284.81 176
3284.94 166
3285.07 156
3285.21 148
3285.34 142
3285.47 139
3285.60 138
3285.73 139
3285.86 140
3285.99 142
3286.12 145
3286.26 149
3286.39 153
3286.52 156
3286.65 157
3286.78 157
3286.91 153
3287.04 148
3287.18 142
3287.31 135
3287.44 130
3287.57 126
3287.70 124
3287.83 123
3287.96 122
3288.09 121
3288.23 119
3288.36 116
3288.49 113
3288.62 110
3288.75 108
3288.88 109
3289.01 112
3289.14 117
3289.28 124
3289.41 132
3289.54 140
3289.67 146
3289.80 150
3289.93 150
3290.06 149
3290.20 145
3290.33 141
3290.46 138
3290.59 137
3290.72 137
3290.85 138
3290.98 139
3291.12 139
3291.25 136
3291.38 131
3291.51 125
3291.64 120
3291.77 117
3291.90 119
3292.04 126
3292.17 139
3292.30 155
3292.43 173
3292.56 191
3292.69 206
3292.82 215
3292.96 219
3293.09 217
3293.22 211
3293.35 202
3293.48 193
3293.61 185
3293.74 178
3293.88 174
3294.01 173
3294.14 172
3294.27 172
3294.40 171
3294.53 168
3294.66 165
3294.80 160
3294.93 156
3295.06 153
3295.19 151
3295.32 153
3295.45 156
3295.58 162
3295.72 170
3295.85 178
3295.98 186
3296.11 193
3296.24 199
3296.37 203
3296.50 205
3296.64 204
3296.77 200
3296.90 192
3297.03 180
3297.16 165
3297.29 148
3297.42 130
3297.56 115
3297.69 104
3297.82 96
3297.95 93
3298.08 94
3298.21 95
3298.35 96
3298.48 95
3298.61 93
3298.74 90
3298.87 87
3299.00 85
3299.13 85
3299.27 87
3299.40 91
3299.53 95
3299.66 99
3299.79 102
3299.92 102
3300.06 100
3300.19 97
3300.32 92
3300.45 88
3300.58 86
3300.71 87
3300.85 90
3300.98 97
3301.11 106
3301.24 116
3301.37 125
3301.50 133
3301.63 139
3301.77 144
3301.90 150
3302.03 157
3302.16 167
3302.29 179
3302.42 192
3302.56 205
3302.69 215
3302.82 220
3302.95 220
3303.08 214
3303.21 205
3303.35 194
3303.48 182
3303.61 171
3303.74 162
3303.87 155
3304.00 149
3304.14 145
3304.27 142
3304.40 139
3304.53 137
3304.66 135
3304.79 133
3304.93 130
3305.06 127
3305.19 124
3305.32 121
3305.45 120
3305.58 119
3305.72 119
3305.85 120
3305.98 120
3306.11 120
3306.24 121
3306.37 122
3306.51 126
3306.64 132
3306.77 141
3306.90 151
3307.03 162
3307.16 171
3307.30 177
3307.43 179
3307.56 178
3307.69 175
3307.82 171
3307.95 168
3308.09 165
3308.22 164
3308.35 165
3308.48 165
3308.61 165
3308.74 163
3308.88 159
3309.01 152
3309.14 144
3309.27 134
3309.40 124
3309.53 114
3309.67 106
3309.80 101
3309.93 101
3310.06 105
3310.19 113
3310.33 123
3310.46 135
3310.59 145
3310.72 153
3310.85 156
3310.98 154
3311.12 148
3311.25 138
3311.38 125
3311.51 111
3311.64 99
3311.78 90
3311.91 85
3312.04 84
3312.17 88
3312.30 95
3312.43 105
3312.57 115
3312.70 124
3312.83 133
3312.96 140
3313.09 146
3313.23 151
3313.36 155
3313.49 158
3313.62 158
3313.75 154
3313.88 147
3314.02 136
3314.15 122
3314.28 108
3314.41 93
3314.54 81
3314.68 72
3314.81 67
3314.94 66
3315.07 66
3315.20 66
3315.33 67
3315.47 66
3315.60 65
3315.73 64
3315.86 62
3315.99 61
3316.13 62
3316.26 65
3316.39 70
3316.52 76
3316.65 84
3316.79 94
3316.92 104
3317.05 115
3317.18 124
3317.31 134
3317.44 143
3317.58 150
3317.71 157
3317.84 163
3317.97 167
3318.10 171
3318.24 173
3318.37 172
3318.50 171
3318.63 168
3318.76 165
3318.90 161
3319.03 156
3319.16 149
3319.29 141
3319.42 130
3319.56 117
3319.69 103
3319.82 90
3319.95 79
3320.08 73
3320.22 72
3320.35 75
3320.48 81
3320.61 88
3320.74 94
3320.88 96
3321.01 95
3321.14 88
3321.27 78
3321.40 65
3321.54 52
3321.67 39
3321.80 28
3321.93 20
3322.06 15
3322.20 13
3322.33 12
3322.46 11
3322.59 10
3322.72 7
3322.86 1
3322.99 0
3323.12 0
3323.25 0
3323.38 0
3323.52 0
3323.65 0
3323.78 3
3323.91 20
3324.04 38
3324.18 55
3324.31 70
3324.44 81
3324.57 90
3324.70 96
3324.84 100
3324.97 100
3325.10 99
3325.23 95
3325.36 89
3325.50 81
3325.63 74
3325.76 66
3325.89 60
3326.02 56
3326.16 56
3326.29 58
3326.42 62
3326.55 67
3326.68 71
3326.82 75
3326.95 78
3327.08 79
3327.21 80
3327.35 81
3327.48 84
3327.61 88
3327.74 93
3327.87 98
3328.01 103
3328.14 105
3328.27 106
3328.40 103
3328.53 98
3328.67 92
3328.80 85
3328.93 78
3329.06 75
3329.20 75
3329.33 79
3329.46 86
3329.59 96
3329.72 107
3329.86 117
3329.99 124
3330.12 129
3330.25 132
3330.38 133
3330.52 135
3330.65 137
3330.78 140
3330.91 145
3331.05 150
3331.18 153
3331.31 155
3331.44 154
3331.57 150
3331.71 144
3331.84 137
3331.97 131
3332.10 125
3332.24 119
3332.37 113
3332.50 107
3332.63 101
3332.76 95
3332.90 92
3333.03 91
3333.16 95
3333.29 103
3333.43 114
3333.56 126
3333.69 138
3333.82 149
3333.95 157
3334.09 162
3334.22 165
3334.35 165
3334.48 163
3334.62 158
3334.75 152
3334.88 144
3335.01 135
3335.14 124
3335.28 112
3335.41 100
3335.54 87
3335.67 73
3335.81 59
3335.94 47
3336.07 38
3336.20 33
3336.33 33
3336.47 38
3336.60 47
3336.73 58
3336.86 68
3337.00 75
3337.13 79
3337.26 78
3337.39 74
3337.53 68
3337.66 62
3337.79 57
3337.92 55
3338.05 54
3338.19 54
3338.32 55
3338.45 55
3338.58 54
3338.72 52
3338.85 50
3338.98 49
3339.11 50
3339.25 52
3339.38 57
3339.51 63
3339.64 68
3339.78 72
3339.91 74
3340.04 75
3340.17 74
3340.30 74
3340.44 75
3340.57 79
3340.70 85
3340.83 94
3340.97 103
3341.10 112
3341.23 119
3341.36 123
3341.50 124
3341.63 124
3341.76 121
3341.89 116
3342.03 110
3342.16 102
3342.29 94
3342.42 84
3342.56 74
3342.69 64
3342.82 55
3342.95 48
3343.08 43
3343.22 39
3343.35 38
3343.48 37
3343.61 38
3343.75 40
3343.88 43
3344.01 48
3344.14 54
3344.28 62
3344.41 70
3344.54 78
3344.67 85
3344.81 88
3344.94 86
3345.07 81
3345.20 71
3345.34 60
3345.47 48
3345.60 38
3345.73 33
3345.87 34
3346.00 40
3346.13 49
3346.26 60
3346.40 71
3346.53 80
3346.66 86
3346.79 89
3346.93 90
3347.06 89
3347.19 88
3347.32 86
3347.46 83
3347.59 79
3347.72 73
3347.85 65
3347.99 56
3348.12 47
3348.25 37
3348.38 29
3348.52 23
3348.65 19
3348.78 17
3348.91 16
3349.05 16
3349.18 17
3349.31 18
3349.44 17
3349.58 16
3349.71 13
3349.84 8
3349.97 3
3350.11 0
3350.24 0
3350.37 0
3350.50 0
3350.64 0
3350.77 0
3350.90 0
3351.03 0
3351.17 5
3351.30 10
3351.43 12
3351.56 13
3351.70 12
3351.83 9
3351.96 5
3352.10 1
3352.23 0
3352.36 0
3352.49 0
3352.63 3
3352.76 12
3352.89 24
3353.02 36
3353.16 48
3353.29 57
3353.42 62
3353.55 62
3353.69 58
3353.82 50
3353.95 41
3354.08 31
3354.22 23
3354.35 17
3354.48 13
3354.62 12
3354.75 13
3354.88 16
3355.01 22
3355.15 28
3355.28 35
3355.41 42
3355.54 47
3355.68 49
3355.81 49
3355.94 45
3356.07 39
3356.21 31
3356.34 23
3356.47 17
3356.61 13
3356.74 12
3356.87 13
3357.00 16
3357.14 22
3357.27 28
3357.40 36
3357.53 43
3357.67 51
3357.80 59
3357.93 66
3358.06 73
3358.20 77
3358.33 80
3358.46 80
3358.60 76
3358.73 70
3358.86 61
3358.99 51
3359.13 39
3359.26 29
3359.39 21
3359.52 16
3359.66 15
3359.79 17
3359.92 21
3360.06 27
3360.19 34
3360.32 42
3360.45 49
3360.59 56
3360.72 62
3360.85 67
3360.99 70
3361.12 71
3361.25 71
3361.38 70
3361.52 70
3361.65 71
3361.78 74
3361.91 80
3362.05 87
3362.18 95
3362.31 102
3362.45 108
3362.58 111
3362.71 114
3362.84 115
3362.98 116
3363.11 116
3363.24 114
3363.38 110
3363.51 104
3363.64 94
3363.77 84
3363.91 72
3364.04 62
3364.17 55
3364.31 51
3364.44 51
3364.57 53
3364.70 58
3364.84 64
3364.97 69
3365.10 71
3365.24 70
3365.37 65
3365.50 55
3365.63 41
3365.77 24
3365.90 8
3366.03 0
3366.17 0
3366.30 0
3366.43 0
3366.56 0
3366.70 0
3366.83 6
3366.96 17
3367.10 26
3367.23 35
3367.36 43
3367.49 50
3367.63 56
3367.76 62
3367.89 68
3368.03 73
3368.16 78
3368.29 83
3368.42 87
3368.56 91
3368.69 95
3368.82 96
3368.96 96
3369.09 92
3369.22 86
3369.36 76
3369.49 65
3369.62 52
3369.75 41
3369.89 33
3370.02 29
3370.15 29
3370.29 34
3370.42 41
3370.55 50
3370.68 58
3370.82 65
3370.95 70
3371.08 74
3371.22 78
3371.35 83
3371.48 89
3371.62 97
3371.75 106
3371.88 115
3372.01 124
3372.15 131
3372.28 136
3372.41 139
3372.55 142
3372.68 143
3372.81 144
3372.95 144
3373.08 143
3373.21 140
3373.34 135
3373.48 128
3373.61 121
3373.74 114
3373.88 108
3374.01 103
3374.14 98
3374.28 95
3374.41 92
3374.54 90
3374.67 88
3374.81 88
3374.94 88
3375.07 90
3375.21 92
3375.34 94
3375.47 94
3375.61 95
3375.74 96
3375.87 98
3376.01 104
3376.14 114
3376.27 128
3376.40 144
3376.54 160
3376.67 173
3376.80 180
3376.94 182
3377.07 180
3377.20 175
3377.34 171
3377.47 171
3377.60 174
3377.74 182
3377.87 191
3378.00 200
3378.13 206
3378.27 208
3378.40 206
3378.53 197
3378.67 185
3378.80 170
3378.93 154
3379.07 137
3379.20 120
3379.33 104
3379.47 89
3379.60 75
3379.73 64
3379.87 54
3380.00 48
3380.13 44
3380.27 45
3380.40 48
3380.53 54
3380.66 60
3380.80 65
3380.93 70
3381.06 73
3381.20 75
3381.33 77
3381.46 82
3381.60 89
3381.73 98
3381.86 109
3382.00 119
3382.13 127
3382.26 133
3382.40 135
3382.53 133
3382.66 131
3382.80 127
3382.93 126
3383.06 126
3383.20 129
3383.33 133
3383.46 138
3383.59 142
3383.73 145
3383.86 144
3383.99 141
3384.13 136
3384.26 131
3384.39 125
3384.53 120
3384.66 115
3384.79 110
3384.93 105
3385.06 98
3385.19 90
3385.33 81
3385.46 72
3385.59 65
3385.73 62
3385.86 62
3385.99 66
3386.13 75
3386.26 85
3386.39 96
3386.53 105
3386.66 111
3386.79 113
3386.93 111
3387.06 106
3387.19 99
3387.33 93
3387.46 90
3387.59 92
3387.73 99
3387.86 109
3387.99 122
3388.13 134
3388.26 142
3388.39 146
3388.53 144
3388.66 139
3388.79 131
3388.93 124
3389.06 119
3389.19 117
3389.33 117
3389.46 121
3389.59 125
3389.73 131
3389.86 137
3389.99 144
3390.13 151
3390.26 159
3390.39 165
3390.53 170
3390.66 171
3390.79 169
3390.93 164
3391.06 155
3391.19 145
3391.33 134
3391.46 124
3391.59 116
3391.73 111
3391.86 108
3391.99 106
3392.13 105
3392.26 103
3392.39 98
3392.53 90
3392.66 78
3392.79 63
3392.93 46
3393.06 29
3393.19 15
3393.33 5
3393.46 0
3393.59 0
3393.73 0
3393.86 0
3393.99 0
3394.13 0
3394.26 0
3394.39 0
3394.53 0
3394.66 0
3394.79 0
3394.93 5
3395.06 15
3395.19 27
3395.33 38
3395.46 48
3395.60 56
3395.73 61
3395.86 63
3396.00 63
3396.13 61
3396.26 57
3396.40 51
3396.53 45
3396.66 38
3396.80 32
3396.93 26
3397.06 22
3397.20 20
3397.33 21
3397.46 24
3397.60 30
3397.73 38
3397.86 46
3398.00 53
3398.13 57
3398.26 57
3398.40 52
3398.53 43
3398.67 32
3398.80 20
3398.93 7
3399.07 0
3399.20 0
3399.33 0
3399.47 0
3399.60 0
3399.73 0
3399.87 0
3400.00 0
3400.13 5
3400.27 14
3400.40 20
3400.54 23
3400.67 22
3400.80 20
3400.94 17
3401.07 15
3401.20 17
3401.34 21
3401.47 29
3401.60 36
3401.74 42
3401.87 45
3402.00 45
3402.14 42
3402.27 37
3402.41 34
3402.54 33
3402.67 36
3402.81 41
3402.94 49
3403.07 58
3403.21 66
3403.34 73
3403.47 78
3403.61 80
3403.74 80
3403.87 77
3404.01 72
3404.14 66
3404.28 59
3404.41 51
3404.54 43
3404.68 35
3404.81 28
3404.94 23
3405.08 21
3405.21 23
3405.34 29
3405.48 40
3405.61 52
3405.75 65
3405.88 77
3406.01 84
3406.15 86
3406.28 83
3406.41 75
3406.55 64
3406.68 50
3406.81 35
3406.95 21
3407.08 9
3407.22 1
3407.35 0
3407.48 1
3407.62 9
3407.75 21
3407.88 33
3408.02 45
3408.15 54
3408.29 60
3408.42 63
3408.55 65
3408.69 66
3408.82 68
3408.95 73
3409.09 80
3409.22 89
3409.36 99
3409.49 110
3409.62 119
3409.76 127
3409.89 133
3410.02 138
3410.16 142
3410.29 144
3410.43 146
3410.56 147
3410.69 146
3410.83 144
3410.96 140
3411.09 135
3411.23 131
3411.36 127
3411.50 124
3411.63 121
3411.76 118
3411.90 114
3412.03 109
3412.16 102
3412.30 95
3412.43 87
3412.57 81
3412.70 77
3412.83 76
3412.97 78
3413.10 82
3413.23 88
3413.37 94
3413.50 99
3413.64 103
3413.77 104
3413.90 100
3414.04 91
3414.17 78
3414.31 61
3414.44 43
3414.57 25
3414.71 9
3414.84 0
3414.97 0
3415.11 0
3415.24 0
3415.38 0
3415.51 0
3415.64 0
3415.78 0
3415.91 0
3416.05 5
3416.18 16
3416.31 29
3416.45 42
3416.58 54
3416.71 64
3416.85 71
3416.98 74
3417.12 74
3417.25 69
3417.38 62
3417.52 52
3417.65 43
3417.79 35
3417.92 29
3418.05 27
3418.19 27
3418.32 29
3418.45 31
3418.59 32
3418.72 32
3418.86 30
3418.99 26
3419.12 21
3419.26 15
3419.39 9
3419.53 2
3419.66 0
3419.79 0
3419.93 0
3420.06 0
3420.20 0
3420.33 0
3420.46 0
3420.60 0
3420.73 5
3420.87 15
3421.00 26
3421.13 38
3421.27 51
3421.40 64
3421.54 76
3421.67 88
3421.80 99
3421.94 108
3422.07 113
3422.21 115
3422.34 112
3422.47 103
3422.61 90
3422.74 73
3422.88 54
3423.01 35
3423.14 20
3423.28 10
3423.41 6
3423.55 7
3423.68 10
3423.81 14
3423.95 17
3424.08 17
3424.22 16
3424.35 14
3424.48 14
3424.62 17
3424.75 23
3424.89 32
3425.02 42
3425.15 51
3425.29 58
3425.42 62
3425.56 64
3425.69 64
3425.82 65
3425.96 66
3426.09 69
3426.23 72
3426.36 77
3426.49 81
3426.63 85
3426.76 89
3426.90 91
3427.03 93
3427.16 93
3427.30 92
3427.43 89
3427.57 85
3427.70 80
3427.83 75
3427.97 71
3428.10 69
3428.24 70
3428.37 73
3428.51 78
3428.64 83
3428.77 88
3428.91 90
3429.04 89
3429.18 84
3429.31 78
3429.44 70
3429.58 64
3429.71 60
3429.85 58
3429.98 59
3430.11 62
3430.25 65
3430.38 67
3430.52 68
3430.65 68
3430.79 67
3430.92 68
3431.05 69
3431.19 71
3431.32 74
3431.46 76
3431.59 78
3431.72 77
3431.86 75
3431.99 70
3432.13 64
3432.26 57
3432.40 51
3432.53 47
3432.66 45
3432.80 47
3432.93 51
3433.07 57
3433.20 64
3433.33 70
3433.47 74
3433.60 74
3433.74 72
3433.87 67
3434.01 61
3434.14 54
3434.27 48
3434.41 44
3434.54 41
3434.68 38
3434.81 37
3434.95 35
3435.08 33
3435.21 30
3435.35 25
3435.48 18
3435.62 11
3435.75 5
3435.88 0
3436.02 0
3436.15 0
3436.29 2
3436.42 11
3436.56 24
3436.69 37
3436.82 48
3436.96 57
3437.09 60
3437.23 57
3437.36 49
3437.50 37
3437.63 24
3437.76 10
3437.90 0
3438.03 0
3438.17 0
3438.30 0
3438.44 0
3438.57 0
3438.70 0
3438.84 0
3438.97 2
3439.11 7
3439.24 11
3439.38 15
3439.51 17
3439.64 19
3439.78 20
3439.91 19
3440.05 17
3440.18 14
3440.32 13
3440.45 13
3440.59 15
3440.72 20
3440.85 25
3440.99 30
3441.12 33
3441.26 32
3441.39 27
3441.53 19
3441.66 9
3441.79 1
3441.93 0
3442.06 0
3442.20 3
3442.33 16
3442.47 34
3442.60 54
3442.73 74
3442.87 91
3443.00 103
3443.14 107
3443.27 105
3443.41 100
3443.54 93
3443.68 87
3443.81 86
3443.94 89
3444.08 95
3444.21 103
3444.35 110
3444.48 115
3444.62 116
3444.75 115
3444.89 111
3445.02 105
3445.15 101
3445.29 97
3445.42 94
3445.56 91
3445.69 87
3445.83 81
3445.96 74
3446.10 65
3446.23 55
3446.36 44
3446.50 36
3446.63 31
3446.77 30
3446.90 34
3447.04 41
3447.17 51
3447.31 62
3447.44 73
3447.57 81
3447.71 86
3447.84 88
3447.98 85
3448.11 80
3448.25 74
3448.38 67
3448.52 61
3448.65 57
3448.78 56
3448.92 56
3449.05 57
3449.19 55
3449.32 51
3449.46 45
3449.59 38
3449.73 33
3449.86 32
3450.00 37
3450.13 48
3450.26 64
3450.40 81
3450.53 97
3450.67 108
3450.80 113
3450.94 111
3451.07 105
3451.21 96
3451.34 86
3451.48 79
3451.61 74
3451.74 72
3451.88 73
3452.01 74
3452.15 75
3452.28 74
3452.42 72
3452.55 68
3452.69 63
3452.82 57
3452.96 51
3453.09 46
3453.22 41
3453.36 36
3453.49 32
3453.63 29
3453.76 27
3453.90 27
3454.03 28
3454.17 30
3454.30 32
3454.44 35
3454.57 37
3454.71 39
3454.84 41
3454.97 43
3455.11 45
3455.24 47
3455.38 48
3455.51 48
3455.65 45
3455.78 40
3455.92 32
3456.05 24
3456.19 16
3456.32 10
3456.46 6
3456.59 6
3456.72 7
3456.86 10
3456.99 13
3457.13 15
3457.26 17
3457.40 18
3457.53 20
3457.67 24
3457.80 32
3457.94 41
3458.07 52
3458.21 63
3458.34 72
3458.48 77
3458.61 78
3458.75 75
3458.88 70
3459.01 62
3459.15 55
3459.28 47
3459.42 41
3459.55 36
3459.69 32
3459.82 28
3459.96 25
3460.09 23
3460.23 22
3460.36 23
3460.50 27
3460.63 33
3460.77 40
3460.90 48
3461.04 54
3461.17 58
3461.30 58
3461.44 56
3461.57 52
3461.71 47
3461.84 42
3461.98 37
3462.11 34
3462.25 32
3462.38 33
3462.52 36
3462.65 40
3462.79 44
3462.92 46
3463.06 45
3463.19 40
3463.33 29
3463.46 15
3463.60 0
3463.73 0
3463.87 0
3464.00 0
3464.13 0
3464.27 0
3464.40 11
3464.54 30
3464.67 47
3464.81 61
3464.94 71
3465.08 78
3465.21 81
3465.35 82
3465.48 83
3465.62 84
3465.75 84
3465.89 82
3466.02 79
3466.16 74
3466.29 67
3466.43 59
3466.56 49
3466.70 39
3466.83 29
3466.97 19
3467.10 10
3467.24 3
3467.37 0
3467.51 0
3467.64 0
3467.78 2
3467.91 8
3468.05 14
3468.18 19
3468.31 23
3468.45 25
3468.58 25
3468.72 22
3468.85 18
3468.99 12
3469.12 4
3469.26 0
3469.39 0
3469.53 0
3469.66 0
3469.80 0
3469.93 0
3470.07 0
3470.20 2
3470.34 14
3470.47 24
3470.61 29
3470.74 29
3470.88 25
3471.01 17
3471.15 9
3471.28 2
3471.42 0
3471.55 0
3471.69 1
3471.82 7
3471.96 14
3472.09 23
3472.23 30
3472.36 37
3472.50 43
3472.63 47
3472.77 51
3472.90 55
3473.04 58
3473.17 62
3473.31 66
3473.44 70
3473.58 73
3473.71 75
3473.85 75
3473.98 71
3474.12 64
3474.25 54
3474.39 42
3474.52 28
3474.66 14
3474.79 1
3474.93 0
3475.06 0
3475.20 0
3475.33 0
3475.47 0
3475.60 3
3475.74 10
3475.87 14
3476.01 14
3476.14 11
3476.28 5
3476.41 0
3476.55 0
3476.68 0
3476.82 1
3476.95 11
3477.09 23
3477.22 38
3477.36 52
3477.49 65
3477.63 77
3477.76 87
3477.90 97
3478.03 107
3478.17 115
3478.30 120
3478.44 121
3478.57 116
3478.71 105
3478.84 89
3478.98 70
3479.11 51
3479.25 34
3479.38 24
3479.52 20
3479.65 25
3479.79 36
3479.92 52
3480.06 71
3480.19 89
3480.33 106
3480.46 119
3480.60 128
3480.74 134
3480.87 138
3481.01 140
3481.14 140
3481.28 140
3481.41 137
3481.55 133
3481.68 128
3481.82 121
3481.95 113
3482.09 105
3482.22 97
3482.36 90
3482.49 84
3482.63 77
3482.76 70
3482.90 62
3483.03 54
3483.17 46
3483.30 40
3483.44 38
3483.57 38
3483.71 41
3483.84 46
3483.98 51
3484.11 55
3484.25 58
3484.38 57
3484.52 53
3484.65 48
3484.79 40
3484.93 33
3485.06 27
3485.20 23
3485.33 23
3485.47 27
3485.60 32
3485.74 39
3485.87 46
3486.01 52
3486.14 55
3486.28 57
3486.41 57
3486.55 58
3486.68 59
3486.82 61
3486.95 61
3487.09 61
3487.22 58
3487.36 52
3487.49 44
3487.63 35
3487.77 25
3487.90 18
3488.04 12
3488.17 10
3488.31 9
3488.44 11
3488.58 15
3488.71 19
3488.85 22
3488.98 24
3489.12 26
3489.25 27
3489.39 26
3489.52 24
3489.66 23
3489.79 22
3489.93 22
3490.06 24
3490.20 28
3490.34 34
3490.47 41
3490.61 49
3490.74 56
3490.88 63
3491.01 69
3491.15 75
3491.28 81
3491.42 86
3491.55 90
3491.69 93
3491.82 93
3491.96 89
3492.09 82
3492.23 72
3492.37 61
3492.50 50
3492.64 42
3492.77 37
3492.91 37
3493.04 39
3493.18 43
3493.31 48
3493.45 51
3493.58 51
3493.72 50
3493.85 46
3493.99 41
3494.13 36
3494.26 32
3494.40 30
3494.53 30
3494.67 32
3494.80 36
3494.94 41
3495.07 45
3495.21 48
3495.34 48
3495.48 47
3495.61 45
3495.75 42
3495.89 41
3496.02 41
3496.16 44
3496.29 48
3496.43 54
3496.56 60
3496.70 66
3496.83 70
3496.97 72
3497.10 74
3497.24 75
3497.38 77
3497.51 79
3497.65 82
3497.78 87
3497.92 93
3498.05 99
3498.19 106
3498.32 112
3498.46 117
3498.59 121
3498.73 124
3498.87 127
3499.00 128
3499.14 127
3499.27 125
3499.41 122
3499.54 116
3499.68 110
3499.81 103
3499.95 98
3500.08 95
3500.22 94
3500.36 95
3500.49 97
3500.63 100
3500.76 101
3500.90 101
3501.03 99
3501.17 96
3501.30 93
3501.44 90
3501.58 88
3501.71 89
3501.85 92
3501.98 96
3502.12 101
3502.25 106
3502.39 111
3502.52 115
3502.66 118
3502.80 119
3502.93 118
3503.07 115
3503.20 110
3503.34 103
3503.47 95
3503.61 86
3503.74 79
3503.88 74
3504.02 72
3504.15 72
3504.29 75
3504.42 78
3504.56 81
3504.69 84
3504.83 86
3504.96 89
3505.10 92
3505.24 97
3505.37 104
3505.51 110
3505.64 116
3505.78 119
3505.91 118
3506.05 113
3506.18 106
3506.32 96
3506.46 85
3506.59 75
3506.73 67
3506.86 60
3507.00 55
3507.13 51
3507.27 48
3507.41 46
3507.54 45
3507.68 44
3507.81 45
3507.95 48
3508.08 53
3508.22 59
3508.35 64
3508.49 69
3508.63 72
3508.76 72
3508.90 70
3509.03 66
3509.17 62
3509.30 59
3509.44 57
3509.58 57
3509.71 56
3509.85 56
3509.98 53
3510.12 48
3510.25 41
3510.39 32
3510.53 22
3510.66 13
3510.80 6
3510.93 3
3511.07 3
3511.20 6
3511.34 11
3511.48 18
3511.61 26
3511.75 35
3511.88 44
3512.02 53
3512.15 60
3512.29 65
3512.43 67
3512.56 65
3512.70 60
3512.83 54
3512.97 48
3513.10 44
3513.24 43
3513.38 46
3513.51 52
3513.65 59
3513.78 67
3513.92 73
3514.05 77
3514.19 78
3514.33 76
3514.46 73
3514.60 68
3514.73 64
3514.87 60
3515.01 59
3515.14 58
3515.28 59
3515.41 61
3515.55 62
3515.68 62
3515.82 61
3515.96 59
3516.09 58
3516.23 58
3516.36 58
3516.50 59
3516.64 59
3516.77 58
3516.91 54
3517.04 47
3517.18 37
3517.31 25
3517.45 11
3517.59 0
3517.72 0
3517.86 0
3517.99 0
3518.13 0
3518.27 0
3518.40 0
3518.54 0
3518.67 3
3518.81 16
3518.94 28
3519.08 39
3519.22 50
3519.35 60
3519.49 71
3519.62 82
3519.76 92
3519.90 100
3520.03 106
3520.17 107
3520.30 104
3520.44 97
3520.57 87
3520.71 75
3520.85 63
3520.98 51
3521.12 43
3521.25 37
3521.39 36
3521.53 39
3521.66 44
3521.80 53
3521.93 63
3522.07 73
3522.21 84
3522.34 94
3522.48 102
3522.61 109
3522.75 113
3522.89 115
3523.02 114
3523.16 110
3523.29 104
3523.43 97
3523.57 89
3523.70 81
3523.84 74
3523.97 68
3524.11 63
3524.24 57
3524.38 51
3524.52 45
3524.65 38
3524.79 32
3524.92 28
3525.06 26
3525.20 27
3525.33 31
3525.47 37
3525.60 44
3525.74 49
3525.88 53
3526.01 54
3526.15 54
3526.28 54
3526.42 55
3526.56 58
3526.69 63
3526.83 69
3526.96 74
3527.10 78
3527.24 79
3527.37 76
3527.51 73
3527.64 69
3527.78 66
3527.92 64
3528.05 64
3528.19 64
3528.33 65
3528.46 67
3528.60 68
3528.73 71
3528.87 76
3529.01 83
3529.14 90
3529.28 96
3529.41 99
3529.55 99
3529.69 95
3529.82 89
3529.96 82
3530.09 76
3530.23 72
3530.37 72
3530.50 74
3530.64 78
3530.77 82
3530.91 86
3531.05 88
3531.18 88
3531.32 87
3531.45 83
3531.59 78
3531.73 71
3531.86 62
3532.00 53
3532.14 44
3532.27 35
3532.41 28
3532.54 24
3532.68 24
3532.82 29
3532.95 38
3533.09 50
3533.22 64
3533.36 78
3533.50 91
3533.63 100
3533.77 105
3533.91 106
3534.04 104
3534.18 99
3534.31 94
3534.45 90
3534.59 87
3534.72 84
3534.86 83
3534.99 81
3535.13 77
3535.27 72
3535.40 66
3535.54 60
3535.68 56
3535.81 55
3535.95 59
3536.08 67
3536.22 76
3536.36 84
3536.49 88
3536.63 88
3536.77 82
3536.90 73
3537.04 61
3537.17 49
3537.31 41
3537.45 38
3537.58 42
3537.72 51
3537.85 66
3537.99 84
3538.13 103
3538.26 121
3538.40 135
3538.54 145
3538.67 149
3538.81 149
3538.94 145
3539.08 140
3539.22 136
3539.35 135
3539.49 137
3539.63 143
3539.76 151
3539.90 157
3540.03 161
3540.17 160
3540.31 155
3540.44 149
3540.58 142
3540.72 138
3540.85 137
3540.99 141
3541.13 147
3541.26 154
3541.40 160
3541.53 165
3541.67 166
3541.81 164
3541.94 161
3542.08 156
3542.22 151
3542.35 146
3542.49 142
3542.62 137
3542.76 133
3542.90 130
3543.03 126
3543.17 123
3543.31 120
3543.44 117
3543.58 114
3543.72 110
3543.85 106
3543.99 102
3544.12 98
3544.26 94
3544.40 91
3544.53 87
3544.67 83
3544.81 78
3544.94 72
3545.08 63
3545.21 53
3545.35 42
3545.49 30
3545.62 19
3545.76 10
3545.90 3
3546.03 0
3546.17 0
3546.31 0
3546.44 0
3546.58 0
3546.72 1
3546.85 5
3546.99 8
3547.12 9
3547.26 9
3547.40 7
3547.53 3
3547.67 0
3547.81 0
3547.94 0
3548.08 0
3548.22 0
3548.35 4
3548.49 14
3548.63 24
3548.76 33
3548.90 40
3549.03 45
3549.17 47
3549.31 49
3549.44 52
3549.58 55
3549.72 60
3549.85 65
3549.99 70
3550.13 74
3550.26 77
3550.40 79
3550.54 79
3550.67 80
3550.81 82
3550.94 87
3551.08 93
3551.22 100
3551.35 109
3551.49 118
3551.63 127
3551.76 133
3551.90 138
3552.04 141
3552.17 143
3552.31 143
3552.45 143
3552.58 144
3552.72 145
3552.86 149
3552.99 154
3553.13 160
3553.27 168
3553.40 175
3553.54 181
3553.68 185
3553.81 186
3553.95 184
3554.08 179
3554.22 172
3554.36 164
3554.49 155
3554.63 146
3554.77 138
3554.90 131
3555.04 125
3555.18 121
3555.31 118
3555.45 117
3555.59 116
3555.72 115
3555.86 113
3556.00 111
3556.13 109
3556.27 106
3556.41 104
3556.54 103
3556.68 103
3556.82 104
3556.95 106
3557.09 107
3557.23 108
3557.36 109
3557.50 109
3557.64 108
3557.77 106
3557.91 103
3558.05 100
3558.18 95
3558.32 92
3558.46 89
3558.59 88
3558.73 90
3558.87 96
3559.00 104
3559.14 113
3559.28 121
3559.41 128
3559.55 130
3559.69 129
3559.82 125
3559.96 120
3560.10 114
3560.23 109
3560.37 105
3560.51 103
3560.64 102
3560.78 102
3560.92 102
3561.05 102
3561.19 102
3561.33 102
3561.46 101
3561.60 98
3561.74 94
3561.87 88
3562.01 81
3562.15 72
3562.28 63
3562.42 54
3562.56 48
3562.69 45
3562.83 47
3562.97 51
3563.10 59
3563.24 67
3563.38 74
3563.51 79
3563.65 80
3563.79 78
3563.92 73
3564.06 64
3564.20 53
3564.33 41
3564.47 27
3564.61 13
3564.74 1
3564.88 0
3565.02 0
3565.15 0
3565.29 0
3565.43 0
3565.56 0
3565.70 2
3565.84 6
3565.97 7
3566.11 7
3566.25 7
3566.38 8
3566.52 11
3566.66 17
3566.79 25
3566.93 36
3567.07 47
3567.20 58
3567.34 67
3567.48 75
3567.62 79
3567.75 81
3567.89 81
3568.03 79
3568.16 76
3568.30 71
3568.44 66
3568.57 60
3568.71 54
3568.85 48
3568.98 43
3569.12 39
3569.26 36
3569.39 33
3569.53 30
3569.67 27
3569.80 25
3569.94 25
3570.08 28
3570.21 34
3570.35 45
3570.49 59
3570.63 74
3570.76 90
3570.90 105
3571.04 116
3571.17 124
3571.31 129
3571.45 131
3571.58 131
3571.72 129
3571.86 124
3571.99 115
3572.13 102
3572.27 84
3572.40 64
3572.54 42
3572.68 21
3572.82 4
3572.95 0
3573.09 0
3573.23 0
3573.36 0
3573.50 0
3573.64 4
3573.77 13
3573.91 22
3574.05 30
3574.18 39
3574.32 48
3574.46 57
3574.60 64
3574.73 69
3574.87 72
3575.01 72
3575.14 69
3575.28 65
3575.42 60
3575.55 55
3575.69 50
3575.83 45
3575.96 40
3576.10 33
3576.24 25
3576.38 16
3576.51 7
3576.65 0
3576.79 0
3576.92 0
3577.06 0
3577.20 0
3577.33 0
3577.47 0
3577.61 6
3577.75 16
3577.88 25
3578.02 29
3578.16 30
3578.29 26
3578.43 18
3578.57 9
3578.70 0
3578.84 0
3578.98 0
3579.12 0
3579.25 0
3579.39 0
3579.53 0
3579.66 0
3579.80 0
3579.94 0
3580.08 1
3580.21 8
3580.35 16
3580.49 25
3580.62 34
3580.76 40
3580.90 44
3581.03 45
3581.17 44
3581.31 42
3581.45 40
3581.58 40
3581.72 39
3581.86 40
3581.99 40
3582.13 41
3582.27 42
3582.41 42
3582.54 43
3582.68 45
3582.82 47
3582.95 48
3583.09 50
3583.23 51
3583.36 51
3583.50 50
3583.64 46
3583.78 41
3583.91 34
3584.05 26
3584.19 19
3584.32 12
3584.46 8
3584.60 6
3584.74 6
3584.87 6
3585.01 8
3585.15 9
3585.28 10
3585.42 11
3585.56 11
3585.70 12
3585.83 12
3585.97 12
3586.11 10
3586.24 8
3586.38 4
3586.52 0
3586.66 0
3586.79 0
3586.93 0
3587.07 7
3587.20 19
3587.34 33
3587.48 47
3587.62 59
3587.75 68
3587.89 71
3588.03 70
3588.16 64
3588.30 56
3588.44 46
3588.58 37
3588.71 29
3588.85 21
3588.99 14
3589.13 8
3589.26 2
3589.40 0
3589.54 0
3589.67 0
3589.81 0
3589.95 3
3590.09 9
3590.22 16
3590.36 22
3590.50 26
3590.63 30
3590.77 32
3590.91 34
3591.05 35
3591.18 36
3591.32 35
3591.46 34
3591.60 33
3591.73 32
3591.87 34
3592.01 38
3592.14 45
3592.28 54
3592.42 64
3592.56 72
3592.69 77
3592.83 78
3592.97 76
3593.11 73
3593.24 70
3593.38 70
3593.52 74
3593.65 82
3593.79 93
3593.93 106
3594.07 118
3594.20 130
3594.34 138
3594.48 144
3594.62 145
3594.75 144
3594.89 139
3595.03 133
3595.17 126
3595.30 119
3595.44 113
3595.58 109
3595.71 106
3595.85 104
3595.99 101
3596.13 97
3596.26 92
3596.40 85
3596.54 77
3596.68 69
3596.81 63
3596.95 59
3597.09 57
3597.23 58
3597.36 59
3597.50 61
3597.64 62
3597.78 63
3597.91 63
3598.05 65
3598.19 67
3598.32 70
3598.46 75
3598.60 80
3598.74 86
3598.87 90
3599.01 93
3599.15 96
3599.29 98
3599.42 100
3599.56 101
3599.70 101
3599.84 99
3599.97 96
3600.11 89
3600.25 79
3600.39 67
3600.52 53
3600.66 40
3600.80 28
3600.94 19
3601.07 13
3601.21 10
3601.35 9
3601.49 10
3601.62 10
3601.76 8
3601.90 4
3602.04 0
3602.17 0
3602.31 0
3602.45 0
3602.59 0
3602.72 0
3602.86 0
3603.00 4
3603.13 13
3603.27 20
3603.41 25
3603.55 27
3603.68 28
3603.82 27
3603.96 27
3604.10 28
3604.23 29
3604.37 31
3604.51 33
3604.65 36
3604.78 38
3604.92 40
3605.06 43
3605.20 47
3605.34 51
3605.47 56
3605.61 61
3605.75 64
3605.89 67
3606.02 67
3606.16 67
3606.30 66
3606.44 66
3606.57 69
3606.71 74
3606.85 82
3606.99 90
3607.12 98
3607.26 103
3607.40 105
3607.54 104
3607.67 100
3607.81 95
3607.95 89
3608.09 82
3608.22 75
3608.36 67
3608.50 59
3608.64 50
3608.77 42
3608.91 36
3609.05 33
3609.19 33
3609.32 36
3609.46 40
3609.60 45
3609.74 49
3609.87 52
3610.01 53
3610.15 54
3610.29 54
3610.43 56
3610.56 58
3610.70 61
3610.84 66
3610.98 70
3611.11 73
3611.25 75
3611.39 74
3611.53 72
3611.66 69
3611.80 67
3611.94 64
3612.08 64
3612.21 65
3612.35 67
3612.49 71
3612.63 75
3612.77 78
3612.90 82
3613.04 84
3613.18 86
3613.32 88
3613.45 91
3613.59 94
3613.73 98
3613.87 102
3614.00 106
3614.14 109
3614.28 110
3614.42 109
3614.56 107
3614.69 105
3614.83 102
3614.97 102
3615.11 104
3615.24 108
3615.38 113
3615.52 119
3615.66 122
3615.79 124
3615.93 121
3616.07 116
3616.21 108
3616.35 100
3616.48 93
3616.62 87
3616.76 84
3616.90 84
3617.03 85
3617.17 87
3617.31 87
3617.45 87
3617.59 83
3617.72 78
3617.86 72
3618.00 66
3618.14 62
3618.27 60
3618.41 61
3618.55 64
3618.69 70
3618.83 77
3618.96 85
3619.10 93
3619.24 100
3619.38 106
3619.51 111
3619.65 115
3619.79 117
3619.93 117
3620.07 114
3620.20 109
3620.34 102
3620.48 93
3620.62 85
3620.75 77
3620.89 71
3621.03 70
3621.17 71
3621.31 76
3621.44 82
3621.58 88
3621.72 93
3621.86 97
3621.99 97
3622.13 97
3622.27 95
3622.41 94
3622.55 94
3622.68 94
3622.82 93
3622.96 92
3623.10 90
3623.24 86
3623.37 82
3623.51 77
3623.65 72
3623.79 69
3623.92 68
3624.06 70
3624.20 74
3624.34 81
3624.48 91
3624.61 103
3624.75 116
3624.89 130
3625.03 144
3625.17 158
3625.30 169
3625.44 177
3625.58 182
3625.72 181
3625.86 175
3625.99 165
3626.13 151
3626.27 135
3626.41 118
3626.54 104
3626.68 91
3626.82 80
3626.96 72
3627.10 64
3627.23 58
3627.37 52
3627.51 48
3627.65 45
3627.79 45
3627.92 47
3628.06 52
3628.20 59
3628.34 66
3628.48 73
3628.61 79
3628.75 86
3628.89 93
3629.03 102
3629.17 113
3629.30 126
3629.44 139
3629.58 150
3629.72 159
3629.86 163
3629.99 163
3630.13 159
3630.27 153
3630.41 148
3630.55 144
3630.68 144
3630.82 146
3630.96 150
3631.10 156
3631.24 161
3631.37 164
3631.51 166
3631.65 166
3631.79 166
3631.93 167
3632.06 169
3632.20 175
3632.34 182
3632.48 191
3632.62 200
3632.75 208
3632.89 215
3633.03 219
3633.17 223
3633.31 228
3633.44 234
3633.58 243
3633.72 255
3633.86 268
3634.00 281
3634.14 292
3634.27 299
3634.41 300
3634.55 296
3634.69 288
3634.83 277
3634.96 265
3635.10 255
3635.24 248
3635.38 246
3635.52 248
3635.65 255
3635.79 264
3635.93 275
3636.07 287
3636.21 298
3636.34 307
3636.48 315
3636.62 321
3636.76 325
3636.90 326
3637.04 325
3637.17 323
3637.31 320
3637.45 317
3637.59 314
3637.73 312
3637.86 308
3638.00 302
3638.14 293
3638.28 280
3638.42 263
3638.55 244
3638.69 224
3638.83 205
3638.97 189
3639.11 176
3639.25 167
3639.38 160
3639.52 155
3639.66 151
3639.80 147
3639.94 142
3640.07 138
3640.21 136
3640.35 135
3640.49 137
3640.63 142
3640.77 149
3640.90 158
3641.04 167
3641.18 174
3641.32 177
3641.46 177
3641.59 173
3641.73 166
3641.87 157
3642.01 148
3642.15 139
3642.29 133
3642.42 130
3642.56 129
3642.70 130
3642.84 130
3642.98 130
3643.12 126
3643.25 119
3643.39 110
3643.53 99
3643.67 88
3643.81 77
3643.94 66
3644.08 57
3644.22 48
3644.36 41
3644.50 34
3644.64 26
3644.77 19
3644.91 12
3645.05 4
3645.19 0
3645.33 0
3645.47 0
3645.60 0
3645.74 0
3645.88 0
3646.02 0
3646.16 0
3646.30 3
3646.43 8
3646.57 11
3646.71 15
3646.85 19
3646.99 24
3647.13 31
3647.26 38
3647.40 45
3647.54 52
3647.68 58
3647.82 64
3647.96 69
3648.09 74
3648.23 78
3648.37 82
3648.51 87
3648.65 92
3648.79 98
3648.92 106
3649.06 116
3649.20 127
3649.34 140
3649.48 154
3649.62 167
3649.75 179
3649.89 188
3650.03 195
3650.17 197
3650.31 195
3650.45 190
3650.58 180
3650.72 168
3650.86 153
3651.00 136
3651.14 120
3651.28 104
3651.41 89
3651.55 77
3651.69 67
3651.83 59
3651.97 52
3652.11 48
3652.25 45
3652.38 44
3652.52 43
3652.66 44
3652.80 47
3652.94 51
3653.08 58
3653.21 66
3653.35 76
3653.49 86
3653.63 95
3653.77 102
3653.91 106
3654.04 108
3654.18 107
3654.32 105
3654.46 104
3654.60 104
3654.74 105
3654.88 107
3655.01 110
3655.15 114
3655.29 116
3655.43 118
3655.57 117
3655.71 116
3655.85 114
3655.98 113
3656.12 112
3656.26 112
3656.40 113
3656.54 116
3656.68 119
3656.81 121
3656.95 122
3657.09 122
3657.23 121
3657.37 119
3657.51 118
3657.65 117
3657.78 118
3657.92 120
3658.06 123
3658.20 124
3658.34 123
3658.48 118
3658.62 109
3658.75 95
3658.89 77
3659.03 58
3659.17 39
3659.31 22
3659.45 10
3659.59 2
3659.72 0
3659.86 0
3660.00 3
3660.14 8
3660.28 13
3660.42 19
3660.56 23
3660.69 27
3660.83 30
3660.97 32
3661.11 33
3661.25 32
3661.39 31
3661.53 30
3661.66 29
3661.80 28
3661.94 30
3662.08 33
3662.22 38
3662.36 45
3662.50 52
3662.63 58
3662.77 63
3662.91 64
3663.05 62
3663.19 57
3663.33 48
3663.47 38
3663.60 29
3663.74 23
3663.88 21
3664.02 25
3664.16 34
3664.30 47
3664.44 61
3664.57 74
3664.71 82
3664.85 85
3664.99 84
3665.13 79
3665.27 72
3665.41 65
3665.55 58
3665.68 52
3665.82 46
3665.96 40
3666.10 33
3666.24 28
3666.38 24
3666.52 22
3666.65 23
3666.79 27
3666.93 33
3667.07 42
3667.21 54
3667.35 68
3667.49 83
3667.63 99
3667.76 113
3667.90 124
3668.04 130
3668.18 130
3668.32 125
3668.46 117
3668.60 108
3668.74 100
3668.87 93
3669.01 89
3669.15 88
3669.29 87
3669.43 88
3669.57 87
3669.71 85
3669.85 81
3669.98 75
3670.12 67
3670.26 57
3670.40 48
3670.54 41
3670.68 37
3670.82 37
3670.96 42
3671.09 50
3671.23 61
3671.37 72
3671.51 82
3671.65 91
3671.79 98
3671.93 105
3672.07 111
3672.20 117
3672.34 124
3672.48 131
3672.62 137
3672.76 141
3672.90 142
3673.04 141
3673.18 136
3673.32 130
3673.45 122
3673.59 113
3673.73 104
3673.87 93
3674.01 79
3674.15 62
3674.29 42
3674.43 19
3674.56 0
3674.70 0
3674.84 0
3674.98 0
3675.12 0
3675.26 0
3675.40 0
3675.54 0
3675.68 5
3675.81 29
3675.95 52
3676.09 73
3676.23 91
3676.37 104
3676.51 114
3676.65 119
3676.79 120
3676.93 118
3677.06 114
3677.20 108
3677.34 102
3677.48 94
3677.62 85
3677.76 76
3677.90 66
3678.04 56
3678.18 46
3678.31 39
3678.45 34
3678.59 32
3678.73 33
3678.87 37
3679.01 41
3679.15 47
3679.29 52
3679.43 55
3679.56 56
3679.70 55
3679.84 53
3679.98 49
3680.12 45
3680.26 43
3680.40 43
3680.54 46
3680.68 52
3680.82 59
3680.95 66
3681.09 73
3681.23 79
3681.37 83
3681.51 86
3681.65 88
3681.79 89
3681.93 90
3682.07 90
3682.20 88
3682.34 86
3682.48 81
3682.62 73
3682.76 64
3682.90 54
3683.04 43
3683.18 34
3683.32 27
3683.46 22
3683.59 22
3683.73 24
3683.87 28
3684.01 34
3684.15 40
3684.29 46
3684.43 52
3684.57 58
3684.71 64
3684.85 72
3684.99 80
3685.12 89
3685.26 100
3685.40 110
3685.54 120
3685.68 128
3685.82 134
3685.96 137
3686.10 135
3686.24 129
3686.38 119
3686.51 106
3686.65 92
3686.79 78
3686.93 65
3687.07 55
3687.21 48
3687.35 45
3687.49 46
3687.63 50
3687.77 55
3687.91 62
3688.04 68
3688.18 73
3688.32 76
3688.46 77
3688.60 75
3688.74 72
3688.88 66
3689.02 59
3689.16 51
3689.30 42
3689.44 31
3689.57 20
3689.71 9
3689.85 0
3689.99 0
3690.13 0
3690.27 0
3690.41 0
3690.55 0
3690.69 0
3690.83 0
3690.97 2
3691.11 15
3691.24 29
3691.38 40
3691.52 48
3691.66 51
3691.80 49
3691.94 42
3692.08 32
3692.22 20
3692.36 9
3692.50 0
3692.64 0
3692.78 0
3692.91 0
3693.05 0
3693.19 0
3693.33 0
3693.47 0
3693.61 0
3693.75 3
3693.89 6
3694.03 9
3694.17 10
3694.31 11
3694.45 10
3694.58 8
3694.72 6
3694.86 4
3695.00 4
3695.14 4
3695.28 6
3695.42 9
3695.56 13
3695.70 16
3695.84 18
3695.98 20
3696.12 24
3696.26 28
3696.40 34
3696.53 42
3696.67 51
3696.81 60
3696.95 67
3697.09 72
3697.23 73
3697.37 70
3697.51 63
3697.65 54
3697.79 45
3697.93 37
3698.07 33
3698.21 33
3698.34 37
3698.48 44
3698.62 52
3698.76 61
3698.90 68
3699.04 74
3699.18 76
3699.32 75
3699.46 72
3699.60 67
3699.74 61
3699.88 55
3700.02 51
3700.16 49
3700.30 50
3700.43 53
3700.57 57
3700.71 62
3700.85 65
3700.99 67
3701.13 69
3701.27 71
3701.41 73
3701.55 76
3701.69 79
3701.83 83
3701.97 85
3702.11 86
3702.25 84
3702.39 81
3702.52 77
3702.66 73
3702.80 70
3702.94 69
3703.08 69
3703.22 72
3703.36 76
3703.50 81
3703.64 85
3703.78 88
3703.92 89
3704.06 87
3704.20 83
3704.34 78
3704.48 73
3704.62 68
3704.76 65
3704.89 64
3705.03 65
3705.17 68
3705.31 74
3705.45 82
3705.59 90
3705.73 100
3705.87 109
3706.01 117
3706.15 124
3706.29 129
3706.43 131
3706.57 131
3706.71 126
3706.85 119
3706.99 108
3707.13 94
3707.26 80
3707.40 66
3707.54 55
3707.68 48
3707.82 44
3707.96 42
3708.10 41
3708.24 40
3708.38 37
3708.52 31
3708.66 23
3708.80 15
3708.94 7
3709.08 0
3709.22 0
3709.36 0
3709.50 0
3709.64 0
3709.78 0
3709.92 0
3710.05 0
3710.19 0
3710.33 3
3710.47 11
3710.61 20
3710.75 28
3710.89 35
3711.03 40
3711.17 43
3711.31 43
3711.45 41
3711.59 38
3711.73 34
3711.87 31
3712.01 27
3712.15 25
3712.29 24
3712.43 25
3712.57 28
3712.71 32
3712.85 36
3712.98 41
3713.12 44
3713.26 47
3713.40 47
3713.54 46
3713.68 45
3713.82 42
3713.96 40
3714.10 37
3714.24 35
3714.38 35
3714.52 35
3714.66 36
3714.80 38
3714.94 41
3715.08 44
3715.22 48
3715.36 51
3715.50 53
3715.64 52
3715.78 50
3715.92 46
3716.06 40
3716.20 35
3716.34 29
3716.47 24
3716.61 18
3716.75 13
3716.89 8
3717.03 2
3717.17 0
3717.31 0
3717.45 0
3717.59 0
3717.73 0
3717.87 0
3718.01 0
3718.15 3
3718.29 8
3718.43 13
3718.57 18
3718.71 22
3718.85 26
3718.99 29
3719.13 32
3719.27 34
3719.41 35
3719.55 34
3719.69 31
3719.83 26
3719.97 20
3720.11 14
3720.25 9
3720.39 7
3720.53 7
3720.66 11
3720.80 18
3720.94 26
3721.08 34
3721.22 41
3721.36 47
3721.50 52
3721.64 54
3721.78 55
3721.92 54
3722.06 52
3722.20 48
3722.34 44
3722.48 39
3722.62 33
3722.76 29
3722.90 24
3723.04 20
3723.18 16
3723.32 11
3723.46 5
3723.60 0
3723.74 0
3723.88 0
3724.02 0
3724.16 0
3724.30 0
3724.44 7
3724.58 18
3724.72 30
3724.86 41
3725.00 50
3725.14 57
3725.28 63
3725.42 68
3725.56 72
3725.70 77
3725.84 81
3725.98 85
3726.12 87
3726.26 89
3726.40 90
3726.54 91
3726.67 91
3726.81 90
3726.95 87
3727.09 84
3727.23 78
3727.37 71
3727.51 61
3727.65 50
3727.79 37
3727.93 24
3728.07 12
3728.21 0
3728.35 0
3728.49 0
3728.63 0
3728.77 0
3728.91 0
3729.05 0
3729.19 0
3729.33 5
3729.47 11
3729.61 15
3729.75 16
3729.89 16
3730.03 16
3730.17 17
3730.31 20
3730.45 27
3730.59 37
3730.73 48
3730.87 57
3731.01 65
3731.15 69
3731.29 70
3731.43 68
3731.57 66
3731.71 64
3731.85 65
3731.99 69
3732.13 76
3732.27 84
3732.41 91
3732.55 98
3732.69 101
3732.83 100
3732.97 95
3733.11 86
3733.25 76
3733.39 64
3733.53 54
3733.67 44
3733.81 36
3733.95 32
3734.09 29
3734.23 29
3734.37 30
3734.51 32
3734.65 35
3734.79 40
3734.93 44
3735.07 47
3735.21 48
3735.35 47
3735.49 43
3735.63 38
3735.77 32
3735.91 28
3736.05 27
3736.19 31
3736.33 38
3736.47 48
3736.61 60
3736.75 71
3736.89 79
3737.03 85
3737.17 89
3737.31 90
3737.45 89
3737.59 87
3737.73 84
3737.87 79
3738.01 73
3738.15 67
3738.29 63
3738.43 61
3738.57 62
3738.71 68
3738.85 78
3738.99 91
3739.13 107
3739.27 121
3739.41 134
3739.55 143
3739.69 148
3739.83 148
3739.97 146
3740.11 142
3740.25 138
3740.39 135
3740.53 131
3740.67 127
3740.81 120
3740.95 111
3741.09 98
3741.23 83
3741.37 69
3741.51 59
3741.65 54
3741.79 56
3741.93 63
3742.07 74
3742.21 88
3742.35 101
3742.49 111
3742.63 118
3742.77 120
3742.91 119
3743.05 116
3743.19 111
3743.33 106
3743.47 100
3743.61 96
3743.75 93
3743.89 91
3744.03 92
3744.17 94
3744.31 98
3744.45 101
3744.59 104
3744.73 104
3744.87 101
3745.01 95
3745.15 87
3745.29 79
3745.44 72
3745.58 68
3745.72 68
3745.86 72
3746.00 80
3746.14 91
3746.28 102
3746.42 113
3746.56 121
3746.70 127
3746.84 132
3746.98 134
3747.12 137
3747.26 139
3747.40 142
3747.54 146
3747.68 149
3747.82 153
3747.96 155
3748.10 158
3748.24 159
3748.38 161
3748.52 162
3748.66 164
3748.80 167
3748.94 171
3749.08 178
3749.22 186
3749.36 197
3749.50 208
3749.64 220
3749.78 231
3749.92 240
3750.06 245
3750.20 246
3750.34 241
3750.48 232
3750.62 217
3750.76 199
3750.90 178
3751.04 157
3751.18 137
3751.32 119
3751.47 104
3751.61 92
3751.75 82
3751.89 73
3752.03 66
3752.17 60
3752.31 55
3752.45 49
3752.59 43
3752.73 37
3752.87 30
3753.01 20
3753.15 10
3753.29 0
3753.43 0
3753.57 0
3753.71 0
3753.85 0
3753.99 0
3754.13 0
3754.27 0
3754.41 7
3754.55 13
3754.69 17
3754.83 20
3754.97 22
3755.11 26
3755.25 33
3755.39 44
3755.53 58
3755.67 74
3755.82 91
3755.96 106
3756.10 118
3756.24 125
3756.38 129
3756.52 128
3756.66 125
3756.80 122
3756.94 120
3757.08 119
3757.22 121
3757.36 123
3757.50 125
3757.64 125
3757.78 123
3757.92 120
3758.06 116
3758.20 112
3758.34 108
3758.48 105
3758.62 102
3758.76 99
3758.90 95
3759.04 90
3759.18 85
3759.33 81
3759.47 79
3759.61 78
3759.75 79
3759.89 81
3760.03 83
3760.17 84
3760.31 85
3760.45 84
3760.59 82
3760.73 77
3760.87 70
3761.01 62
3761.15 52
3761.29 41
3761.43 31
3761.57 23
3761.71 20
3761.85 20
3761.99 25
3762.13 33
3762.28 42
3762.42 51
3762.56 57
3762.70 61
3762.84 61
3762.98 59
3763.12 58
3763.26 58
3763.40 61
3763.54 67
3763.68 75
3763.82 83
3763.96 89
3764.10 91
3764.24 89
3764.38 83
3764.52 76
3764.66 68
3764.80 62
3764.94 59
3765.09 59
3765.23 64
3765.37 73
3765.51 84
3765.65 96
3765.79 108
3765.93 118
3766.07 125
3766.21 130
3766.35 132
3766.49 134
3766.63 136
3766.77 140
3766.91 146
3767.05 154
3767.19 164
3767.33 174
3767.48 183
3767.62 188
3767.76 189
3767.90 185
3768.04 177
3768.18 164
3768.32 148
3768.46 130
3768.60 112
3768.74 95
3768.88 80
3769.02 69
3769.16 61
3769.30 57
3769.44 55
3769.58 55
3769.72 55
3769.87 53
3770.01 49
3770.15 43
3770.29 34
3770.43 25
3770.57 15
3770.71 7
3770.85 0
3770.99 0
3771.13 0
3771.27 0
3771.41 0
3771.55 0
3771.69 0
3771.83 0
3771.98 0
3772.12 6
3772.26 12
3772.40 16
3772.54 18
3772.68 20
3772.82 22
3772.96 26
3773.10 32
3773.24 42
3773.38 55
3773.52 70
3773.66 84
3773.80 95
3773.94 102
3774.09 104
3774.23 101
3774.37 93
3774.51 83
3774.65 73
3774.79 62
3774.93 54
3775.07 47
3775.21 42
3775.35 40
3775.49 41
3775.63 44
3775.77 48
3775.92 54
3776.06 61
3776.20 68
3776.34 75
3776.48 80
3776.62 83
3776.76 86
3776.90 87
3777.04 86
3777.18 85
3777.32 84
3777.46 84
3777.60 84
3777.75 85
3777.89 87
3778.03 89
3778.17 91
3778.31 93
3778.45 93
3778.59 90
3778.73 85
3778.87 77
3779.01 66
3779.15 52
3779.29 35
3779.43 18
3779.58 3
3779.72 0
3779.86 0
3780.00 0
3780.14 0
3780.28 0
3780.42 1
3780.56 13
3780.70 24
3780.84 33
3780.98 41
3781.12 47
3781.27 52
3781.41 55
3781.55 57
3781.69 57
3781.83 55
3781.97 54
3782.11 52
3782.25 51
3782.39 51
3782.53 52
3782.67 54
3782.81 56
3782.96 57
3783.10 57
3783.24 56
3783.38 54
3783.52 53
3783.66 53
3783.80 54
3783.94 56
3784.08 60
3784.22 63
3784.36 67
3784.51 70
3784.65 73
3784.79 76
3784.93 78
3785.07 81
3785.21 84
3785.35 88
3785.49 91
3785.63 95
3785.77 99
3785.91 105
3786.06 111
3786.20 117
3786.34 123
3786.48 127
3786.62 128
3786.76 128
3786.90 124
3787.04 120
3787.18 115
3787.32 111
3787.47 108
3787.61 105
3787.75 102
3787.89 97
3788.03 91
3788.17 83
3788.31 75
3788.45 67
3788.59 59
3788.73 54
3788.87 50
3789.02 48
3789.16 46
3789.30 44
3789.44 42
3789.58 39
3789.72 34
3789.86 28
3790.00 20
3790.14 10
3790.28 0
3790.43 0
3790.57 0
3790.71 0
3790.85 0
3790.99 0
3791.13 0
3791.27 14
3791.41 30
3791.55 44
3791.70 55
3791.84 62
3791.98 64
3792.12 64
3792.26 63
3792.40 63
3792.54 65
3792.68 70
3792.82 77
3792.96 85
3793.11 93
3793.25 100
3793.39 106
3793.53 110
3793.67 113
3793.81 116
3793.95 119
3794.09 120
3794.23 121
3794.38 120
3794.52 116
3794.66 109
3794.80 100
3794.94 90
3795.08 79
3795.22 69
3795.36 59
3795.50 50
3795.65 42
3795.79 33
3795.93 25
3796.07 17
3796.21 9
3796.35 4
3796.49 0
3796.63 0
3796.77 0
3796.92 1
3797.06 2
3797.20 2
3797.34 1
3797.48 0
3797.62 0
3797.76 0
3797.90 0
3798.04 0
3798.19 1
3798.33 5
3798.47 9
3798.61 13
3798.75 16
3798.89 20
3799.03 24
3799.17 28
3799.32 32
3799.46 36
3799.60 37
3799.74 34
3799.88 27
3800.02 16
3800.16 3
3800.30 0
3800.44 0
3800.59 0
3800.73 0
3800.87 0
3801.01 0
3801.15 9
3801.29 29
3801.43 49
3801.57 67
3801.72 82
3801.86 94
3802.00 102
3802.14 108
3802.28 112
3802.42 114
3802.56 115
3802.70 117
3802.85 119
3802.99 122
3803.13 125
3803.27 128
3803.41 130
3803.55 131
3803.69 130
3803.83 128
3803.98 127
3804.12 127
3804.26 129
3804.40 134
3804.54 141
3804.68 148
3804.82 154
3804.96 157
3805.11 158
3805.25 156
3805.39 153
3805.53 150
3805.67 148
3805.81 150
3805.95 153
3806.10 159
3806.24 164
3806.38 167
3806.52 169
3806.66 168
3806.80 166
3806.94 163
3807.08 161
3807.23 161
3807.37 165
3807.51 171
3807.65 180
3807.79 190
3807.93 201
3808.07 209
3808.21 215
3808.36 216
3808.50 214
3808.64 208
3808.78 200
3808.92 191
3809.06 183
3809.20 176
3809.35 170
3809.49 166
3809.63 162
3809.77 159
3809.91 156
3810.05 153
3810.19 151
3810.34 150
3810.48 149
3810.62 149
3810.76 148
3810.90 146
3811.04 141
3811.18 134
3811.33 124
3811.47 113
3811.61 101
3811.75 90
3811.89 81
3812.03 73
3812.17 66
3812.32 60
3812.46 52
3812.60 44
3812.74 33
3812.88 21
3813.02 10
3813.16 0
3813.31 0
3813.45 0
3813.59 0
3813.73 5
3813.87 18
3814.01 34
3814.15 52
3814.30 70
3814.44 87
3814.58 102
3814.72 113
3814.86 121
3815.00 125
3815.14 126
3815.29 123
3815.43 117
3815.57 109
3815.71 102
3815.85 96
3815.99 92
3816.13 91
3816.28 93
3816.42 96
3816.56 98
3816.70 98
3816.84 95
3816.98 90
3817.13 82
3817.27 73
3817.41 66
3817.55 61
3817.69 60
3817.83 63
3817.97 67
3818.12 72
3818.26 77
3818.40 80
3818.54 80
3818.68 78
3818.82 74
3818.96 70
3819.11 66
3819.25 62
3819.39 59
3819.53 56
3819.67 55
3819.81 53
3819.96 52
3820.10 51
3820.24 49
3820.38 47
3820.52 43
3820.66 40
3820.81 37
3820.95 36
3821.09 36
3821.23 38
3821.37 41
3821.51 45
3821.65 47
3821.80 49
3821.94 48
3822.08 44
3822.22 40
3822.36 34
3822.50 27
3822.65 22
3822.79 17
3822.93 16
3823.07 18
3823.21 23
3823.35 32
3823.50 44
3823.64 57
3823.78 69
3823.92 80
3824.06 88
3824.20 93
3824.35 97
3824.49 99
3824.63 102
3824.77 105
3824.91 108
3825.05 113
3825.20 117
3825.34 120
3825.48 120
3825.62 116
3825.76 108
3825.90 97
3826.05 84
3826.19 70
3826.33 57
3826.47 47
3826.61 41
3826.75 38
3826.90 39
3827.04 40
3827.18 42
3827.32 43
3827.46 43
3827.60 41
3827.75 39
3827.89 37
3828.03 36
3828.17 36
3828.31 35
3828.45 34
3828.60 32
3828.74 29
3828.88 26
3829.02 24
3829.16 23
3829.30 23
3829.45 25
3829.59 28
3829.73 31
3829.87 33
3830.01 34
3830.16 37
3830.30 41
3830.44 46
3830.58 54
3830.72 61
3830.86 69
3831.01 74
3831.15 77
3831.29 78
3831.43 79
3831.57 83
3831.71 89
3831.86 99
3832.00 110
3832.14 121
3832.28 128
3832.42 131
3832.57 128
3832.71 120
3832.85 110
3832.99 99
3833.13 89
3833.27 79
3833.42 72
3833.56 66
3833.70 63
3833.84 62
3833.98 65
3834.13 71
3834.27 78
3834.41 86
3834.55 93
3834.69 96
3834.83 96
3834.98 93
3835.12 89
3835.26 85
3835.40 85
3835.54 89
3835.69 96
3835.83 105
3835.97 114
3836.11 122
3836.25 128
3836.40 129
3836.54 126
3836.68 119
3836.82 111
3836.96 102
3837.10 93
3837.25 86
3837.39 82
3837.53 80
3837.67 80
3837.81 82
3837.96 84
3838.10 86
3838.24 87
3838.38 88
3838.52 88
3838.67 88
3838.81 87
3838.95 87
3839.09 86
3839.23 84
3839.38 81
3839.52 77
3839.66 73
3839.80 69
3839.94 66
3840.08 63
3840.23 63
3840.37 65
3840.51 68
3840.65 72
3840.79 75
3840.94 78
3841.08 78
3841.22 77
3841.36 75
3841.50 72
3841.65 70
3841.79 68
3841.93 68
3842.07 68
3842.21 68
3842.36 65
3842.50 61
3842.64 54
3842.78 46
3842.92 37
3843.07 30
3843.21 24
3843.35 21
3843.49 19
3843.63 19
3843.78 19
3843.92 20
3844.06 22
3844.20 24
3844.34 28
3844.49 33
3844.63 39
3844.77 45
3844.91 51
3845.05 56
3845.20 59
3845.34 60
3845.48 59
3845.62 53
3845.76 45
3845.91 33
3846.05 19
3846.19 4
3846.33 0
3846.47 0
3846.62 0
3846.76 0
3846.90 0
3847.04 0
3847.19 0
3847.33 0
3847.47 10
3847.61 18
3847.75 25
3847.90 30
3848.04 33
3848.18 34
3848.32 36
3848.46 37
3848.61 40
3848.75 44
3848.89 50
3849.03 57
3849.17 66
3849.32 74
3849.46 82
3849.60 88
3849.74 92
3849.88 93
3850.03 94
3850.17 95
3850.31 96
3850.45 99
3850.60 103
3850.74 106
3850.88 109
3851.02 109
3851.16 107
3851.31 102
3851.45 95
3851.59 87
3851.73 78
3851.87 69
3852.02 61
3852.16 56
3852.30 52
3852.44 51
3852.59 52
3852.73 53
3852.87 55
3853.01 55
3853.15 52
3853.30 48
3853.44 41
3853.58 35
3853.72 29
3853.87 26
3854.01 26
3854.15 28
3854.29 32
3854.43 37
3854.58 42
3854.72 46
3854.86 48
3855.00 48
3855.15 47
3855.29 46
3855.43 45
3855.57 44
3855.71 43
3855.86 42
3856.00 41
3856.14 40
3856.28 38
3856.43 35
3856.57 32
3856.71 30
3856.85 27
3856.99 25
3857.14 24
3857.28 25
3857.42 27
3857.56 31
3857.71 34
3857.85 37
3857.99 39
3858.13 37
3858.27 33
3858.42 28
3858.56 22
3858.70 18
3858.84 18
3858.99 22
3859.13 30
3859.27 41
3859.41 54
3859.56 66
3859.70 77
3859.84 86
3859.98 92
3860.12 95
3860.27 96
3860.41 95
3860.55 93
3860.69 89
3860.84 85
3860.98 81
3861.12 78
3861.26 76
3861.41 76
3861.55 77
3861.69 79
3861.83 81
3861.97 81
3862.12 79
3862.26 76
3862.40 71
3862.54 65
3862.69 59
3862.83 53
3862.97 47
3863.11 42
3863.26 38
3863.40 35
3863.54 34
3863.68 35
3863.83 38
3863.97 43
3864.11 48
3864.25 54
3864.39 58
3864.54 60
3864.68 60
3864.82 58
3864.96 54
3865.11 48
3865.25 43
3865.39 37
3865.53 30
3865.68 22
3865.82 15
3865.96 8
3866.10 2
3866.25 0
3866.39 0
3866.53 4
3866.67 10
3866.82 18
3866.96 25
3867.10 30
3867.24 33
3867.39 32
3867.53 28
3867.67 23
3867.81 18
3867.96 15
3868.10 14
3868.24 15
3868.38 18
3868.53 23
3868.67 28
3868.81 32
3868.95 35
3869.10 36
3869.24 35
3869.38 33
3869.52 30
3869.67 27
3869.81 24
3869.95 24
3870.09 25
3870.24 30
3870.38 37
3870.52 47
3870.66 59
3870.81 72
3870.95 83
3871.09 93
3871.23 100
3871.38 105
3871.52 107
3871.66 107
3871.80 105
3871.95 101
3872.09 94
3872.23 83
3872.37 70
3872.52 54
3872.66 39
3872.80 25
3872.94 14
3873.09 7
3873.23 4
3873.37 5
3873.51 7
3873.66 9
3873.80 10
3873.94 9
3874.08 6
3874.23 1
3874.37 0
3874.51 0
3874.65 0
3874.80 0
3874.94 0
3875.08 0
3875.22 0
3875.37 4
3875.51 10
3875.65 17
3875.79 24
3875.94 30
3876.08 34
3876.22 38
3876.36 40
3876.51 40
3876.65 39
3876.79 36
3876.94 34
3877.08 31
3877.22 29
3877.36 28
3877.51 27
3877.65 25
3877.79 23
3877.93 21
3878.08 18
3878.22 14
3878.36 11
3878.50 10
3878.65 10
3878.79 12
3878.93 15
3879.07 19
3879.22 21
3879.36 22
3879.50 21
3879.65 19
3879.79 18
3879.93 19
3880.07 24
3880.22 35
3880.36 50
3880.50 69
3880.64 88
3880.79 104
3880.93 115
3881.07 120
3881.22 117
3881.36 109
3881.50 99
3881.64 88
3881.79 78
3881.93 71
3882.07 66
3882.21 63
3882.36 60
3882.50 55
3882.64 49
3882.78 41
3882.93 33
3883.07 25
3883.21 19
3883.36 17
3883.50 17
3883.64 19
3883.78 23
3883.93 26
3884.07 29
3884.21 30
3884.36 31
3884.50 30
3884.64 30
3884.78 29
3884.93 28
3885.07 26
3885.21 25
3885.35 24
3885.50 24
3885.64 27
3885.78 32
3885.93 38
3886.07 45
3886.21 52
3886.35 58
3886.50 63
3886.64 67
3886.78 71
3886.93 75
3887.07 82
3887.21 90
3887.35 100
3887.50 111
3887.64 121
3887.78 132
3887.92 140
3888.07 147
3888.21 152
3888.35 155
3888.50 158
3888.64 159
3888.78 158
3888.92 157
3889.07 155
3889.21 153
3889.35 152
3889.50 152
3889.64 154
3889.78 157
3889.92 160
3890.07 163
3890.21 165
3890.35 166
3890.50 165
3890.64 163
3890.78 159
3890.92 153
3891.07 148
3891.21 142
3891.35 138
3891.50 135
3891.64 134
3891.78 135
3891.92 139
3892.07 143
3892.21 148
3892.35 153
3892.50 158
3892.64 161
3892.78 164
3892.93 165
3893.07 164
3893.21 162
3893.35 157
3893.50 150
3893.64 140
3893.78 128
3893.93 114
3894.07 99
3894.21 83
3894.35 69
3894.50 58
3894.64 50
3894.78 49
3894.93 53
3895.07 64
3895.21 79
3895.36 97
3895.50 114
3895.64 127
3895.78 133
3895.93 132
3896.07 124
3896.21 108
3896.36 88
3896.50 66
3896.64 45
3896.78 27
3896.93 14
3897.07 6
3897.21 4
3897.36 7
3897.50 13
3897.64 20
3897.79 27
3897.93 32
3898.07 34
3898.21 34
3898.36 32
3898.50 29
3898.64 28
3898.79 28
3898.93 30
3899.07 34
3899.22 41
3899.36 49
3899.50 59
3899.65 71
3899.79 85
3899.93 100
3900.07 114
3900.22 125
3900.36 134
3900.50 137
3900.65 137
3900.79 131
3900.93 123
3901.08 112
3901.22 99
3901.36 85
3901.50 71
3901.65 58
3901.79 46
3901.93 37
3902.08 30
3902.22 27
3902.36 27
3902.51 29
3902.65 33
3902.79 35
3902.94 37
3903.08 36
3903.22 32
3903.37 27
3903.51 22
3903.65 17
3903.79 15
3903.94 14
3904.08 13
3904.22 13
3904.37 12
3904.51 10
3904.65 6
3904.80 3
3904.94 0
3905.08 0
3905.23 0
3905.37 0
3905.51 0
3905.66 0
3905.80 0
3905.94 0
3906.08 0
3906.23 0
3906.37 0
3906.51 6
3906.66 14
3906.80 21
3906.94 26
3907.09 28
3907.23 27
3907.37 24
3907.52 20
3907.66 16
3907.80 13
3907.95 11
3908.09 10
3908.23 10
3908.38 10
3908.52 11
3908.66 12
3908.81 15
3908.95 19
3909.09 25
3909.23 33
3909.38 40
3909.52 47
3909.66 51
3909.81 53
3909.95 51
3910.09 48
3910.24 44
3910.38 39
3910.52 36
3910.67 32
3910.81 30
3910.95 27
3911.10 24
3911.24 22
3911.38 19
3911.53 17
3911.67 16
3911.81 17
3911.96 20
3912.10 23
3912.24 27
3912.39 29
3912.53 31
3912.67 31
3912.82 29
3912.96 28
3913.10 28
3913.25 30
3913.39 34
3913.53 38
3913.68 40
3913.82 40
3913.96 36
3914.11 28
3914.25 17
3914.39 6
3914.54 0
3914.68 0
3914.82 0
3914.97 0
3915.11 0
3915.25 2
3915.40 11
3915.54 19
3915.68 26
3915.83 33
3915.97 40
3916.11 46
3916.26 54
3916.40 61
3916.54 69
3916.69 77
3916.83 84
3916.97 90
3917.12 95
3917.26 100
3917.40 103
3917.55 105
3917.69 104
3917.83 100
3917.98 94
3918.12 85
3918.26 75
3918.41 64
3918.55 55
3918.69 48
3918.84 43
3918.98 41
3919.12 40
3919.27 40
3919.41 41
3919.55 41
3919.70 40
3919.84 40
3919.98 39
3920.13 40
3920.27 42
3920.41 44
3920.56 46
3920.70 49
3920.84 51
3920.99 52
3921.13 51
3921.27 48
3921.42 45
3921.56 43
3921.70 41
3921.85 42
3921.99 46
3922.13 52
3922.28 61
3922.42 69
3922.56 77
3922.71 82
3922.85 85
3923.00 84
3923.14 80
3923.28 75
3923.43 69
3923.57 62
3923.71 57
3923.86 54
3924.00 51
3924.14 50
3924.29 48
3924.43 46
3924.57 43
3924.72 39
3924.86 34
3925.00 28
3925.15 22
3925.29 17
3925.43 11
3925.58 5
3925.72 0
3925.87 0
3926.01 0
3926.15 0
3926.30 0
3926.44 0
3926.58 0
3926.73 0
3926.87 1
3927.01 7
3927.16 12
3927.30 17
3927.44 20
3927.59 22
3927.73 23
3927.87 22
3928.02 20
3928.16 18
3928.31 17
3928.45 17
3928.59 18
3928.74 20
3928.88 22
3929.02 25
3929.17 28
3929.31 30
3929.45 30
3929.60 30
3929.74 28
3929.88 24
3930.03 19
3930.17 12
3930.32 6
3930.46 3
3930.60 3
3930.75 6
3930.89 13
3931.03 21
3931.18 29
3931.32 35
3931.46 37
3931.61 35
3931.75 29
3931.90 22
3932.04 16
3932.18 12
3932.33 11
3932.47 13
3932.61 17
3932.76 23
3932.90 29
3933.04 35
3933.19 40
3933.33 45
3933.48 52
3933.62 60
3933.76 71
3933.91 82
3934.05 95
3934.19 109
3934.34 123
3934.48 137
3934.62 151
3934.77 163
3934.91 174
3935.06 182
3935.20 185
3935.34 182
3935.49 175
3935.63 165
3935.77 153
3935.92 143
3936.06 135
3936.21 131
3936.35 130
3936.49 133
3936.64 137
3936.78 142
3936.92 147
3937.07 152
3937.21 156
3937.36 160
3937.50 163
3937.64 164
3937.79 163
3937.93 159
3938.07 151
3938.22 140
3938.36 127
3938.51 114
3938.65 101
3938.79 92
3938.94 86
3939.08 84
3939.22 86
3939.37 89
3939.51 93
3939.66 96
3939.80 100
3939.94 102
3940.09 103
3940.23 103
3940.37 101
3940.52 99
3940.66 96
3940.81 94
3940.95 92
3941.09 91
3941.24 92
3941.38 94
3941.52 95
3941.67 94
3941.81 91
3941.96 86
3942.10 77
3942.24 67
3942.39 55
3942.53 44
3942.67 33
3942.82 24
3942.96 18
3943.11 14
3943.25 12
3943.39 12
3943.54 13
3943.68 15
3943.83 16
3943.97 17
3944.11 16
3944.26 13
3944.40 7
3944.54 1
3944.69 0
3944.83 0
3944.98 0
3945.12 0
3945.26 0
3945.41 0
3945.55 0
3945.70 4
3945.84 10
3945.98 14
3946.13 16
3946.27 17
3946.42 17
3946.56 18
3946.70 22
3946.85 28
3946.99 37
3947.13 46
3947.28 55
3947.42 64
3947.57 70
3947.71 76
3947.85 80
3948.00 84
3948.14 88
3948.29 91
3948.43 95
3948.57 98
3948.72 102
3948.86 104
3949.01 105
3949.15 104
3949.29 101
3949.44 94
3949.58 85
3949.73 73
3949.87 59
3950.01 46
3950.16 35
3950.30 27
3950.45 23
3950.59 24
3950.73 30
3950.88 38
3951.02 48
3951.17 58
3951.31 66
3951.45 70
3951.60 71
3951.74 68
3951.89 63
3952.03 57
3952.17 51
3952.32 46
3952.46 44
3952.61 44
3952.75 45
3952.89 49
3953.04 54
3953.18 60
3953.33 67
3953.47 74
3953.61 79
3953.76 82
3953.90 83
3954.05 80
3954.19 73
3954.33 64
3954.48 53
3954.62 42
3954.77 32
3954.91 24
3955.05 20
3955.20 19
3955.34 20
3955.49 23
3955.63 28
3955.77 33
3955.92 37
3956.06 42
3956.21 48
3956.35 54
3956.49 62
3956.64 72
3956.78 82
3956.93 91
3957.07 99
3957.21 104
3957.36 104
3957.50 99
3957.65 91
3957.79 78
3957.94 64
3958.08 50
3958.22 37
3958.37 25
3958.51 16
3958.66 10
3958.80 8
3958.94 8
3959.09 11
3959.23 17
3959.38 25
3959.52 37
3959.66 50
3959.81 64
3959.95 77
3960.10 89
3960.24 97
3960.39 102
3960.53 103
3960.67 99
3960.82 93
3960.96 86
3961.11 79
3961.25 74
3961.39 71
3961.54 71
3961.68 74
3961.83 78
3961.97 81
3962.12 82
3962.26 80
3962.40 76
3962.55 71
3962.69 66
3962.84 63
3962.98 64
3963.12 67
3963.27 72
3963.41 77
3963.56 79
3963.70 78
3963.85 72
3963.99 62
3964.13 49
3964.28 36
3964.42 23
3964.57 11
3964.71 0
3964.86 0
3965.00 0
3965.14 0
3965.29 0
3965.43 0
3965.58 0
3965.72 0
3965.87 0
3966.01 8
3966.15 15
3966.30 20
3966.44 25
3966.59 28
3966.73 31
3966.87 34
3967.02 40
3967.16 47
3967.31 55
3967.45 61
3967.60 64
3967.74 64
3967.88 60
3968.03 53
3968.17 45
3968.32 37
3968.46 31
3968.61 27
3968.75 25
3968.89 25
3969.04 24
3969.18 23
3969.33 22
3969.47 20
3969.62 18
3969.76 17
3969.91 16
3970.05 16
3970.19 16
3970.34 14
3970.48 11
3970.63 8
3970.77 3
3970.92 0
3971.06 0
3971.20 0
3971.35 2
3971.49 8
3971.64 15
3971.78 23
3971.93 32
3972.07 39
3972.21 46
3972.36 51
3972.50 54
3972.65 56
3972.79 56
3972.94 56
3973.08 58
3973.23 61
3973.37 66
3973.51 73
3973.66 79
3973.80 85
3973.95 87
3974.09 87
3974.24 85
3974.38 82
3974.52 81
3974.67 82
3974.81 86
3974.96 92
3975.10 97
3975.25 100
3975.39 98
3975.54 91
3975.68 82
3975.82 72
3975.97 62
3976.11 56
3976.26 53
3976.40 54
3976.55 57
3976.69 61
3976.84 64
3976.98 68
3977.12 71
3977.27 73
3977.41 75
3977.56 76
3977.70 75
3977.85 74
3977.99 70
3978.14 63
3978.28 56
3978.42 48
3978.57 40
3978.71 33
3978.86 27
3979.00 23
3979.15 19
3979.29 18
3979.44 17
3979.58 19
3979.73 24
3979.87 31
3980.01 38
3980.16 44
3980.30 49
3980.45 50
3980.59 47
3980.74 42
3980.88 35
3981.03 28
3981.17 23
3981.31 21
3981.46 22
3981.60 27
3981.75 33
3981.89 39
3982.04 46
3982.18 53
3982.33 58
3982.47 63
3982.62 68
3982.76 72
3982.90 76
3983.05 79
3983.19 81
3983.34 83
3983.48 83
3983.63 83
3983.77 81
3983.92 79
3984.06 75
3984.21 69
3984.35 63
3984.50 55
3984.64 45
3984.78 35
3984.93 24
3985.07 14
3985.22 5
3985.36 0
3985.51 0
3985.65 0
3985.80 0
3985.94 0
3986.09 0
3986.23 0
3986.38 0
3986.52 3
3986.66 7
3986.81 10
3986.95 14
3987.10 19
3987.24 25
3987.39 30
3987.53 34
3987.68 37
3987.82 35
3987.97 30
3988.11 21
3988.26 9
3988.40 0
3988.54 0
3988.69 0
3988.83 0
3988.98 0
3989.12 0
3989.27 0
3989.41 0
3989.56 7
3989.70 16
3989.85 23
3989.99 29
3990.14 33
3990.28 36
3990.43 39
3990.57 42
3990.71 46
3990.86 49
3991.00 53
3991.15 56
3991.29 58
3991.44 60
3991.58 62
3991.73 62
3991.87 63
3992.02 63
3992.16 62
3992.31 60
3992.45 58
3992.60 57
3992.74 55
3992.89 54
3993.03 54
3993.18 55
3993.32 56
3993.46 57
3993.61 57
3993.75 56
3993.90 53
3994.04 48
3994.19 41
3994.33 32
3994.48 22
3994.62 13
3994.77 6
3994.91 1
3995.06 1
3995.20 4
3995.35 12
3995.49 21
3995.64 32
3995.78 42
3995.93 49
3996.07 56
3996.22 61
3996.36 65
3996.51 69
3996.65 74
3996.79 77
3996.94 80
3997.08 79
3997.23 75
3997.37 68
3997.52 57
3997.66 46
3997.81 36
3997.95 28
3998.10 26
3998.24 28
3998.39 33
3998.53 41
3998.68 49
3998.82 54
3998.97 55
3999.11 54
3999.26 49
3999.40 44
3999.55 39
3999.69 36
3999.84 36
3999.98 39
4000.13 44
4000.27 50
4000.42 57
4000.56 63
4000.71 67
4000.85 68
4001.00 67
4001.14 63
4001.29 57
4001.43 49
4001.58 39
4001.72 28
4001.86 17
4002.01 8
4002.15 2
4002.30 0
4002.44 1
4002.59 6
4002.73 14
4002.88 21
4003.02 27
4003.17 31
4003.31 32
4003.46 31
4003.60 30
4003.75 30
4003.89 32
4004.04 38
4004.18 46
4004.33 55
4004.47 64
4004.62 73
4004.76 81
4004.91 89
4005.05 97
4005.20 107
4005.34 117
4005.49 128
4005.63 138
4005.78 145
4005.92 147
4006.07 144
4006.21 136
4006.36 123
4006.50 108
4006.65 93
4006.79 79
4006.94 68
4007.08 62
4007.23 60
4007.37 64
4007.52 72
4007.66 82
4007.81 94
4007.95 105
4008.10 114
4008.24 120
4008.39 120
4008.53 117
4008.68 111
4008.82 106
4008.97 102
4009.11 102
4009.26 106
4009.40 113
4009.55 120
4009.69 125
4009.84 127
4009.98 124
4010.13 116
4010.27 107
4010.42 97
4010.56 90
4010.71 85
4010.85 83
4011.00 83
4011.14 82
4011.29 80
4011.43 75
4011.58 68
4011.72 62
4011.87 58
4012.01 57
4012.16 58
4012.30 61
4012.45 64
4012.59 65
4012.74 63
4012.89 57
4013.03 47
4013.18 36
4013.32 26
4013.47 16
4013.61 9
4013.76 5
4013.90 2
4014.05 1
4014.19 1
4014.34 1
4014.48 2
4014.63 4
4014.77 6
4014.92 8
4015.06 9
4015.21 10
4015.35 9
4015.50 6
4015.64 3
4015.79 0
4015.93 0
4016.08 0
4016.22 0
4016.37 0
4016.51 0
4016.66 0
4016.80 0
4016.95 0
4017.09 0
4017.24 4
4017.38 10
4017.53 15
4017.68 21
4017.82 27
4017.97 31
4018.11 35
4018.26 37
4018.40 38
4018.55 38
4018.69 37
4018.84 36
4018.98 35
4019.13 35
4019.27 35
4019.42 37
4019.56 39
4019.71 41
4019.85 42
4020.00 41
4020.14 38
4020.29 34
4020.43 29
4020.58 24
4020.72 22
4020.87 21
4021.02 23
4021.16 26
4021.31 31
4021.45 35
4021.60 37
4021.74 36
4021.89 31
4022.03 24
4022.18 15
4022.32 6
4022.47 0
4022.61 0
4022.76 0
4022.90 0
4023.05 0
4023.19 0
4023.34 0
4023.48 0
4023.63 1
4023.78 1
4023.92 3
4024.07 5
4024.21 9
4024.36 15
4024.50 23
4024.65 33
4024.79 43
4024.94 54
4025.08 64
4025.23 74
4025.37 82
4025.52 89
4025.66 94
4025.81 98
4025.96 101
4026.10 102
4026.25 100
4026.39 95
4026.54 86
4026.68 75
4026.83 63
4026.97 52
4027.12 44
4027.26 42
4027.41 46
4027.55 55
4027.70 69
4027.84 84
4027.99 99
4028.14 110
4028.28 116
4028.43 117
4028.57 115
4028.72 112
4028.86 110
4029.01 109
4029.15 111
4029.30 115
4029.44 121
4029.59 126
4029.73 128
4029.88 127
4030.03 122
4030.17 113
4030.32 101
4030.46 86
4030.61 71
4030.75 57
4030.90 43
4031.04 31
4031.19 21
4031.33 11
4031.48 4
4031.63 0
4031.77 0
4031.92 0
4032.06 0
4032.21 0
4032.35 0
4032.50 6
4032.64 10
4032.79 12
4032.93 12
4033.08 10
4033.23 7
4033.37 6
4033.52 8
4033.66 13
4033.81 21
4033.95 31
4034.10 41
4034.24 48
4034.39 52
4034.53 50
4034.68 45
4034.83 35
4034.97 24
4035.12 11
4035.26 0
4035.41 0
4035.55 0
4035.70 0
4035.84 0
4035.99 0
4036.14 0
4036.28 0
4036.43 0
4036.57 6
4036.72 14
4036.86 24
4037.01 34
4037.15 46
4037.30 60
4037.45 75
4037.59 89
4037.74 101
4037.88 109
4038.03 112
4038.17 109
4038.32 101
4038.46 90
4038.61 75
4038.76 61
4038.90 47
4039.05 36
4039.19 28
4039.34 22
4039.48 20
4039.63 20
4039.77 22
4039.92 28
4040.07 37
4040.21 49
4040.36 64
4040.50 82
4040.65 101
4040.79 118
4040.94 132
4041.08 140
4041.23 141
4041.38 134
4041.52 121
4041.67 104
4041.81 85
4041.96 66
4042.10 49
4042.25 35
4042.40 24
4042.54 15
4042.69 7
4042.83 1
4042.98 0
4043.12 0
4043.27 0
4043.41 0
4043.56 6
4043.71 18
4043.85 33
4044.00 49
4044.14 63
4044.29 75
4044.43 83
4044.58 87
4044.73 89
4044.87 89
4045.02 91
4045.16 93
4045.31 98
4045.45 105
4045.60 113
4045.75 122
4045.89 128
4046.04 132
4046.18 132
4046.33 129
4046.47 124
4046.62 116
4046.77 106
4046.91 95
4047.06 84
4047.20 73
4047.35 64
4047.49 57
4047.64 52
4047.79 50
4047.93 49
4048.08 48
4048.22 47
4048.37 44
4048.51 41
4048.66 36
4048.81 31
4048.95 25
4049.10 19
4049.24 13
4049.39 8
4049.53 3
4049.68 0
4049.83 0
4049.97 0
4050.12 0
4050.26 0
4050.41 0
4050.56 0
4050.70 0
4050.85 1
4050.99 8
4051.14 14
4051.28 20
4051.43 26
4051.58 32
4051.72 37
4051.87 41
4052.01 44
4052.16 44
4052.30 42
4052.45 40
4052.60 36
4052.74 32
4052.89 29
4053.03 27
4053.18 27
4053.33 29
4053.47 33
4053.62 38
4053.76 44
4053.91 51
4054.05 59
4054.20 67
4054.35 74
4054.49 80
4054.64 83
4054.78 83
4054.93 80
4055.08 73
4055.22 64
4055.37 54
4055.51 44
4055.66 35
4055.81 29
4055.95 26
4056.10 26
4056.24 28
4056.39 31
4056.53 33
4056.68 33
4056.83 30
4056.97 23
4057.12 14
4057.26 3
4057.41 0
4057.56 0
4057.70 0
4057.85 0
4057.99 0
4058.14 0
4058.29 11
4058.43 26
4058.58 41
4058.72 55
4058.87 66
4059.02 75
4059.16 81
4059.31 85
4059.45 85
4059.60 83
4059.74 79
4059.89 72
4060.04 64
4060.18 55
4060.33 46
4060.47 38
4060.62 31
4060.77 27
4060.91 27
4061.06 29
4061.20 34
4061.35 40
4061.50 46
4061.64 51
4061.79 52
4061.93 51
4062.08 49
4062.23 46
4062.37 44
4062.52 46
4062.66 50
4062.81 56
4062.96 63
4063.10 68
4063.25 70
4063.39 68
4063.54 63
4063.69 57
4063.83 51
4063.98 47
4064.12 45
4064.27 45
4064.42 46
4064.56 47
4064.71 46
4064.85 43
4065.00 37
4065.15 29
4065.29 20
4065.44 11
4065.59 2
4065.73 0
4065.88 0
4066.02 0
4066.17 0
4066.32 0
4066.46 0
4066.61 6
4066.75 17
4066.90 27
4067.05 37
4067.19 45
4067.34 52
4067.48 56
4067.63 58
4067.78 58
4067.92 57
4068.07 52
4068.21 45
4068.36 37
4068.51 27
4068.65 18
4068.80 10
4068.95 5
4069.09 4
4069.24 7
4069.38 12
4069.53 19
4069.68 25
4069.82 29
4069.97 32
4070.11 31
4070.26 29
4070.41 24
4070.55 19
4070.70 14
4070.84 9
4070.99 6
4071.14 3
4071.28 1
4071.43 0
4071.58 0
4071.72 0
4071.87 0
4072.01 0
4072.16 0
4072.31 0
4072.45 0
4072.60 7
4072.74 19
4072.89 31
4073.04 40
4073.18 46
4073.33 49
4073.48 48
4073.62 44
4073.77 40
4073.91 37
4074.06 36
4074.21 36
4074.35 39
4074.50 42
4074.65 45
4074.79 48
4074.94 50
4075.08 52
4075.23 53
4075.38 55
4075.52 57
4075.67 60
4075.82 61
4075.96 62
4076.11 62
4076.25 62
4076.40 62
4076.55 63
4076.69 65
4076.84 68
4076.99 74
4077.13 80
4077.28 87
4077.42 93
4077.57 96
4077.72 96
4077.86 91
4078.01 82
4078.16 68
4078.30 51
4078.45 34
4078.59 17
4078.74 2
4078.89 0
4079.03 0
4079.18 0
4079.33 0
4079.47 0
4079.62 0
4079.76 0
4079.91 0
4080.06 5
4080.20 14
4080.35 23
4080.50 31
4080.64 38
4080.79 42
4080.94 44
4081.08 43
4081.23 42
4081.37 38
4081.52 33
4081.67 28
4081.81 22
4081.96 17
4082.11 14
4082.25 12
4082.40 13
4082.55 15
4082.69 17
4082.84 18
4082.98 18
4083.13 15
4083.28 11
4083.42 6
4083.57 3
4083.72 1
4083.86 2
4084.01 3
4084.16 5
4084.30 7
4084.45 7
4084.59 5
4084.74 2
4084.89 0
4085.03 0
4085.18 0
4085.33 0
4085.47 0
4085.62 0
4085.77 4
4085.91 10
4086.06 16
4086.21 21
4086.35 24
4086.50 26
4086.64 28
4086.79 28
4086.94 28
4087.08 29
4087.23 29
4087.38 29
4087.52 29
4087.67 28
4087.82 26
4087.96 23
4088.11 20
4088.26 17
4088.40 16
4088.55 16
4088.69 20
4088.84 27
4088.99 36
4089.13 45
4089.28 54
4089.43 59
4089.57 60
4089.72 57
4089.87 51
4090.01 44
4090.16 37
4090.31 32
4090.45 30
4090.60 30
4090.75 32
4090.89 34
4091.04 35
4091.19 36
4091.33 35
4091.48 34
4091.62 35
4091.77 36
4091.92 38
4092.06 40
4092.21 41
4092.36 41
4092.50 39
4092.65 36
4092.80 32
4092.94 26
4093.09 20
4093.24 13
4093.38 5
4093.53 0
4093.68 0
4093.82 0
4093.97 0
4094.12 0
4094.26 1
4094.41 13
4094.56 27
4094.70 42
4094.85 56
4095.00 70
4095.14 82
4095.29 92
4095.44 101
4095.58 109
4095.73 117
4095.87 126
4096.02 135
4096.17 144
4096.31 156
4096.46 169
4096.61 184
4096.75 198
4096.90 211
4097.05 220
4097.19 223
4097.34 221
4097.49 213
4097.63 200
4097.78 185
4097.93 170
4098.07 158
4098.22 148
4098.37 142
4098.51 138
4098.66 137
4098.81 138
4098.95 140
4099.10 144
4099.25 151
4099.39 159
4099.54 167
4099.69 175
4099.83 179
4099.98 178
4100.13 172
4100.27 161
4100.42 146
4100.57 130
4100.71 114
4100.86 101
4101.01 92
4101.15 86
4101.30 83
4101.45 81
4101.59 79
4101.74 75
4101.89 71
4102.03 65
4102.18 59
4102.33 53
4102.47 48
4102.62 43
4102.77 38
4102.91 34
4103.06 30
4103.21 27
4103.35 26
4103.50 28
4103.65 33
4103.80 40
4103.94 50
4104.09 61
4104.24 72
4104.38 80
4104.53 86
4104.68 87
4104.82 85
4104.97 79
4105.12 72
4105.26 63
4105.41 56
4105.56 50
4105.70 46
4105.85 44
4106.00 43
4106.14 42
4106.29 39
4106.44 35
4106.58 29
4106.73 21
4106.88 13
4107.02 4
4107.17 0
4107.32 0
4107.46 0
4107.61 0
4107.76 0
4107.90 0
4108.05 0
4108.20 0
4108.35 4
4108.49 17
4108.64 31
4108.79 44
4108.93 54
4109.08 59
4109.23 60
4109.37 55
4109.52 48
4109.67 38
4109.81 29
4109.96 21
4110.11 17
4110.25 14
4110.40 13
4110.55 11
4110.69 10
4110.84 9
4110.99 8
4111.14 10
4111.28 14
4111.43 21
4111.58 30
4111.72 40
4111.87 49
4112.02 56
4112.16 60
4112.31 61
4112.46 60
4112.60 58
4112.75 57
4112.90 57
4113.05 57
4113.19 58
4113.34 59
4113.49 59
4113.63 57
4113.78 55
4113.93 53
4114.07 50
4114.22 48
4114.37 44
4114.51 40
4114.66 34
4114.81 27
4114.96 20
4115.10 15
4115.25 12
4115.40 12
4115.54 15
4115.69 21
4115.84 28
4115.98 34
4116.13 38
4116.28 39
4116.42 38
4116.57 35
4116.72 31
4116.87 28
4117.01 26
4117.16 27
4117.31 30
4117.45 34
4117.60 39
4117.75 45
4117.89 50
4118.04 55
4118.19 60
4118.34 64
4118.48 68
4118.63 73
4118.78 78
4118.92 84
4119.07 89
4119.22 92
4119.36 93
4119.51 90
4119.66 82
4119.81 71
4119.95 56
4120.10 40
4120.25 26
4120.39 14
4120.54 6
4120.69 4
4120.83 5
4120.98 10
4121.13 17
4121.28 25
4121.42 33
4121.57 39
4121.72 43
4121.86 45
4122.01 46
4122.16 45
4122.31 43
4122.45 42
4122.60 41
4122.75 41
4122.89 42
4123.04 41
4123.19 40
4123.34 37
4123.48 31
4123.63 24
4123.78 16
4123.92 8
4124.07 2
4124.22 0
4124.36 1
4124.51 4
4124.66 8
4124.81 13
4124.95 16
4125.10 18
4125.25 18
4125.39 16
4125.54 12
4125.69 6
4125.84 0
4125.98 0
4126.13 0
4126.28 0
4126.42 0
4126.57 0
4126.72 0
4126.87 0
4127.01 10
4127.16 24
4127.31 38
4127.45 48
4127.60 55
4127.75 59
4127.90 60
4128.04 58
4128.19 54
4128.34 49
4128.48 44
4128.63 38
4128.78 31
4128.93 24
4129.07 17
4129.22 10
4129.37 4
4129.52 0
4129.66 0
4129.81 0
4129.96 2
4130.10 6
4130.25 9
4130.40 12
4130.55 13
4130.69 13
4130.84 12
4130.99 10
4131.13 8
4131.28 7
4131.43 6
4131.58 4
4131.72 3
4131.87 3
4132.02 4
4132.17 6
4132.31 11
4132.46 17
4132.61 24
4132.75 29
4132.90 31
4133.05 29
4133.20 23
4133.34 15
4133.49 5
4133.64 0
4133.79 0
4133.93 0
4134.08 0
4134.23 5
4134.37 14
4134.52 24
4134.67 34
4134.82 44
4134.96 52
4135.11 61
4135.26 71
4135.41 79
4135.55 87
4135.70 93
4135.85 96
4135.99 96
4136.14 93
4136.29 89
4136.44 84
4136.58 82
4136.73 81
4136.88 84
4137.03 89
4137.17 95
4137.32 102
4137.47 108
4137.62 113
4137.76 117
4137.91 119
4138.06 122
4138.20 124
4138.35 125
4138.50 125
4138.65 123
4138.79 120
4138.94 115
4139.09 109
4139.24 103
4139.38 96
4139.53 91
4139.68 86
4139.83 82
4139.97 78
4140.12 73
4140.27 69
4140.42 64
4140.56 60
4140.71 56
4140.86 55
4141.01 55
4141.15 58
4141.30 61
4141.45 65
4141.59 69
4141.74 70
4141.89 68
4142.04 64
4142.18 56
4142.33 48
4142.48 38
4142.63 29
4142.77 21
4142.92 16
4143.07 14
4143.22 15
4143.36 19
4143.51 27
4143.66 36
4143.81 47
4143.95 57
4144.10 65
4144.25 70
4144.40 73
4144.54 73
4144.69 70
4144.84 67
4144.99 63
4145.13 60
4145.28 58
4145.43 57
4145.58 56
4145.72 54
4145.87 52
4146.02 50
4146.17 45
4146.31 40
4146.46 34
4146.61 28
4146.76 22
4146.90 18
4147.05 15
4147.20 14
4147.35 14
4147.49 16
4147.64 18
4147.79 20
4147.94 22
4148.08 24
4148.23 26
4148.38 28
4148.53 32
4148.67 36
4148.82 41
4148.97 46
4149.12 51
4149.26 53
4149.41 52
4149.56 49
4149.71 44
4149.85 36
4150.00 27
4150.15 19
4150.30 13
4150.44 8
4150.59 6
4150.74 5
4150.89 6
4151.03 6
4151.18 5
4151.33 3
4151.48 0
4151.63 0
4151.77 0
4151.92 0
4152.07 0
4152.22 0
4152.36 0
4152.51 1
4152.66 4
4152.81 6
4152.95 7
4153.10 9
4153.25 13
4153.40 19
4153.54 27
4153.69 36
4153.84 44
4153.99 50
4154.13 51
4154.28 47
4154.43 40
4154.58 31
4154.73 23
4154.87 17
4155.02 15
4155.17 17
4155.32 22
4155.46 29
4155.61 36
4155.76 42
4155.91 44
4156.05 43
4156.20 39
4156.35 34
4156.50 27
4156.64 22
4156.79 18
4156.94 16
4157.09 17
4157.24 19
4157.38 22
4157.53 26
4157.68 31
4157.83 34
4157.97 37
4158.12 40
4158.27 42
4158.42 43
4158.57 44
4158.71 44
4158.86 45
4159.01 45
4159.16 45
4159.30 45
4159.45 45
4159.60 46
4159.75 49
4159.89 54
4160.04 61
4160.19 72
4160.34 84
4160.49 95
4160.63 105
4160.78 109
4160.93 109
4161.08 105
4161.22 96
4161.37 84
4161.52 72
4161.67 60
4161.82 50
4161.96 42
4162.11 36
4162.26 32
4162.41 32
4162.55 33
4162.70 36
4162.85 40
4163.00 44
4163.15 48
4163.29 50
4163.44 50
4163.59 48
4163.74 45
4163.88 39
4164.03 32
4164.18 25
4164.33 18
4164.48 11
4164.62 6
4164.77 0
4164.92 0
4165.07 0
4165.22 0
4165.36 0
4165.51 0
4165.66 0
4165.81 8
4165.95 22
4166.10 37
4166.25 52
4166.40 66
4166.55 77
4166.69 85
4166.84 89
4166.99 91
4167.14 91
4167.29 88
4167.43 84
4167.58 78
4167.73 72
4167.88 65
4168.02 58
4168.17 52
4168.32 48
4168.47 44
4168.62 42
4168.76 41
4168.91 42
4169.06 45
4169.21 50
4169.36 56
4169.50 64
4169.65 72
4169.80 81
4169.95 90
4170.10 97
4170.24 101
4170.39 102
4170.54 99
4170.69 93
4170.83 85
4170.98 77
4171.13 70
4171.28 67
4171.43 68
4171.57 72
4171.72 78
4171.87 86
4172.02 94
4172.17 100
4172.31 106
4172.46 110
4172.61 115
4172.76 119
4172.91 123
4173.05 127
4173.20 130
4173.35 132
4173.50 133
4173.65 132
4173.79 129
4173.94 126
4174.09 124
4174.24 122
4174.39 121
4174.53 120
4174.68 119
4174.83 116
4174.98 113
4175.13 108
4175.27 102
4175.42 95
4175.57 89
4175.72 85
4175.87 82
4176.01 81
4176.16 82
4176.31 83
4176.46 84
4176.61 84
4176.75 83
4176.90 83
4177.05 83
4177.20 85
4177.35 89
4177.49 95
4177.64 102
4177.79 111
4177.94 120
4178.09 127
4178.24 133
4178.38 135
4178.53 134
4178.68 129
4178.83 121
4178.98 112
4179.12 102
4179.27 92
4179.42 84
4179.57 78
4179.72 73
4179.86 69
4180.01 65
4180.16 62
4180.31 58
4180.46 53
4180.60 47
4180.75 41
4180.90 38
4181.05 36
4181.20 39
4181.35 45
4181.49 55
4181.64 66
4181.79 76
4181.94 84
4182.09 87
4182.23 85
4182.38 80
4182.53 71
4182.68 61
4182.83 52
4182.97 43
4183.12 37
4183.27 32
4183.42 28
4183.57 25
4183.72 22
4183.86 21
4184.01 21
4184.16 22
4184.31 25
4184.46 29
4184.60 33
4184.75 37
4184.90 41
4185.05 45
4185.20 49
4185.35 53
4185.49 56
4185.64 58
4185.79 60
4185.94 59
4186.09 56
4186.23 52
4186.38 48
4186.53 43
4186.68 39
4186.83 35
4186.98 32
4187.12 29
4187.27 26
4187.42 23
4187.57 20
4187.72 16
4187.87 11
4188.01 5
4188.16 0
4188.31 0
4188.46 0
4188.61 0
4188.75 0
4188.90 0
4189.05 0
4189.20 0
4189.35 9
4189.50 26
4189.64 44
4189.79 60
4189.94 72
4190.09 79
4190.24 81
4190.39 79
4190.53 72
4190.68 65
4190.83 57
4190.98 51
4191.13 47
4191.28 46
4191.42 48
4191.57 51
4191.72 55
4191.87 59
4192.02 63
4192.17 65
4192.31 67
4192.46 67
4192.61 66
4192.76 64
4192.91 61
4193.06 60
4193.20 59
4193.35 61
4193.50 64
4193.65 68
4193.80 73
4193.95 76
4194.09 77
4194.24 76
4194.39 72
4194.54 65
4194.69 56
4194.84 46
4194.98 36
4195.13 26
4195.28 17
4195.43 9
4195.58 3
4195.73 0
4195.87 0
4196.02 1
4196.17 5
4196.32 8
4196.47 11
4196.62 12
4196.76 12
4196.91 10
4197.06 8
4197.21 6
4197.36 5
4197.51 5
4197.65 5
4197.80 6
4197.95 7
4198.10 11
4198.25 16
4198.40 24
4198.55 35
4198.69 48
4198.84 61
4198.99 74
4199.14 85
4199.29 92
4199.44 96
4199.58 97
4199.73 95
4199.88 90
4200.03 85
4200.18 78
4200.33 72
4200.48 66
4200.62 61
4200.77 59
4200.92 58
4201.07 58
4201.22 58
4201.37 57
4201.51 53
4201.66 48
4201.81 41
4201.96 34
4202.11 29
4202.26 26
4202.41 25
4202.55 26
4202.70 29
4202.85 32
4203.00 34
4203.15 35
4203.30 36
4203.44 36
4203.59 37
4203.74 38
4203.89 40
4204.04 41
4204.19 42
4204.34 42
4204.48 42
4204.63 42
4204.78 42
4204.93 44
4205.08 46
4205.23 49
4205.38 51
4205.52 51
4205.67 50
4205.82 48
4205.97 46
4206.12 44
4206.27 44
4206.42 44
4206.56 45
4206.71 46
4206.86 45
4207.01 40
4207.16 33
4207.31 24
4207.46 13
4207.60 2
4207.75 0
4207.90 0
4208.05 0
4208.20 0
4208.35 0
4208.50 0
4208.64 0
4208.79 2
4208.94 3
4209.09 5
4209.24 7
4209.39 12
4209.54 19
4209.68 30
4209.83 43
4209.98 57
4210.13 70
4210.28 79
4210.43 86
4210.58 89
4210.73 89
4210.87 87
4211.02 82
4211.17 77
4211.32 71
4211.47 65
4211.62 59
4211.77 53
4211.91 48
4212.06 43
4212.21 38
4212.36 34
4212.51 31
4212.66 29
4212.81 29
4212.96 31
4213.10 35
4213.25 39
4213.40 43
4213.55 46
4213.70 48
4213.85 47
4214.00 46
4214.14 44
4214.29 44
4214.44 46
4214.59 50
4214.74 55
4214.89 62
4215.04 69
4215.19 75
4215.33 80
4215.48 83
4215.63 83
4215.78 82
4215.93 79
4216.08 75
4216.23 70
4216.38 66
4216.52 64
4216.67 65
4216.82 68
4216.97 73
4217.12 80
4217.27 87
4217.42 93
4217.57 97
4217.71 98
4217.86 96
4218.01 92
4218.16 87
4218.31 82
4218.46 77
4218.61 74
4218.76 71
4218.90 70
4219.05 69
4219.20 70
4219.35 72
4219.50 75
4219.65 78
4219.80 83
4219.95 89
4220.10 96
4220.24 104
4220.39 112
4220.54 121
4220.69 129
4220.84 138
4220.99 145
4221.14 153
4221.29 159
4221.43 165
4221.58 169
4221.73 173
4221.88 175
4222.03 176
4222.18 176
4222.33 176
4222.48 174
4222.63 172
4222.77 169
4222.92 164
4223.07 159
4223.22 153
4223.37 146
4223.52 139
4223.67 131
4223.82 123
4223.97 114
4224.11 106
4224.26 98
4224.41 92
4224.56 88
4224.71 88
4224.86 89
4225.01 92
4225.16 96
4225.31 99
4225.45 102
4225.60 104
4225.75 106
4225.90 109
4226.05 113
4226.20 119
4226.35 128
4226.50 137
4226.65 147
4226.79 156
4226.94 164
4227.09 170
4227.24 173
4227.39 175
4227.54 173
4227.69 169
4227.84 163
4227.99 155
4228.13 146
4228.28 138
4228.43 131
4228.58 126
4228.73 123
4228.88 122
4229.03 121
4229.18 120
4229.33 119
4229.48 118
4229.62 118
4229.77 121
4229.92 126
4230.07 135
4230.22 145
4230.37 155
4230.52 163
4230.67 167
4230.82 166
4230.97 161
4231.11 154
4231.26 145
4231.41 138
4231.56 132
4231.71 130
4231.86 130
4232.01 133
4232.16 137
4232.31 143
4232.46 149
4232.60 155
4232.75 160
4232.90 163
4233.05 164
4233.20 163
4233.35 158
4233.50 151
4233.65 143
4233.80 133
4233.95 124
4234.09 117
4234.24 114
4234.39 114
4234.54 118
4234.69 124
4234.84 129
4234.99 134
4235.14 135
4235.29 133
4235.44 129
4235.59 125
4235.73 122
4235.88 122
4236.03 125
4236.18 131
4236.33 139
4236.48 147
4236.63 154
4236.78 157
4236.93 159
4237.08 159
4237.23 159
4237.37 161
4237.52 163
4237.67 167
4237.82 170
4237.97 172
4238.12 171
4238.27 166
4238.42 157
4238.57 147
4238.72 135
4238.87 123
4239.02 112
4239.16 103
4239.31 97
4239.46 92
4239.61 89
4239.76 88
4239.91 88
4240.06 88
4240.21 87
4240.36 85
4240.51 80
4240.66 75
4240.81 69
4240.95 64
4241.10 62
4241.25 63
4241.40 68
4241.55 75
4241.70 83
4241.85 91
4242.00 97
4242.15 100
4242.30 100
4242.45 98
4242.60 95
4242.74 91
4242.89 88
4243.04 86
4243.19 86
4243.34 87
4243.49 91
4243.64 95
4243.79 99
4243.94 101
4244.09 102
4244.24 101
4244.39 98
4244.54 95
4244.68 91
4244.83 88
4244.98 85
4245.13 83
4245.28 82
4245.43 80
4245.58 77
4245.73 73
4245.88 67
4246.03 61
4246.18 54
4246.33 49
4246.48 45
4246.63 45
4246.77 47
4246.92 52
4247.07 57
4247.22 62
4247.37 67
4247.52 70
4247.67 74
4247.82 77
4247.97 81
4248.12 85
4248.27 89
4248.42 93
4248.57 96
4248.72 97
4248.86 97
4249.01 96
4249.16 94
4249.31 92
4249.46 89
4249.61 87
4249.76 84
4249.91 80
4250.06 76
4250.21 71
4250.36 68
4250.51 65
4250.66 65
4250.81 65
4250.96 68
4251.10 70
4251.25 72
4251.40 73
4251.55 73
4251.70 72
4251.85 71
4252.00 73
4252.15 76
4252.30 83
4252.45 91
4252.60 101
4252.75 110
4252.90 118
4253.05 122
4253.20 123
4253.35 121
4253.49 116
4253.64 109
4253.79 101
4253.94 93
4254.09 86
4254.24 79
4254.39 74
4254.54 70
4254.69 68
4254.84 68
4254.99 70
4255.14 74
4255.29 78
4255.44 84
4255.59 89
4255.74 94
4255.89 97
4256.03 98
4256.18 98
4256.33 97
4256.48 96
4256.63 96
4256.78 98
4256.93 102
4257.08 108
4257.23 116
4257.38 124
4257.53 131
4257.68 136
4257.83 138
4257.98 136
4258.13 130
4258.28 123
4258.43 115
4258.58 107
4258.73 100
4258.87 93
4259.02 87
4259.17 82
4259.32 77
4259.47 73
4259.62 71
4259.77 71
4259.92 72
4260.07 75
4260.22 77
4260.37 80
4260.52 81
4260.67 81
4260.82 80
4260.97 77
4261.12 75
4261.27 71
4261.42 68
4261.57 64
4261.72 61
4261.87 60
4262.01 61
4262.16 64
4262.31 68
4262.46 75
4262.61 81
4262.76 87
4262.91 90
4263.06 90
4263.21 86
4263.36 80
4263.51 71
4263.66 61
4263.81 51
4263.96 43
4264.11 37
4264.26 35
4264.41 36
4264.56 41
4264.71 49
4264.86 58
4265.01 67
4265.16 74
4265.31 79
4265.46 81
4265.60 79
4265.75 73
4265.90 65
4266.05 57
4266.20 48
4266.35 41
4266.50 35
4266.65 33
4266.80 33
4266.95 36
4267.10 43
4267.25 51
4267.40 62
4267.55 72
4267.70 82
4267.85 91
4268.00 98
4268.15 102
4268.30 104
4268.45 103
4268.60 101
4268.75 98
4268.90 94
4269.05 90
4269.20 88
4269.35 87
4269.50 89
4269.65 91
4269.79 92
4269.94 92
4270.09 89
4270.24 83
4270.39 74
4270.54 63
4270.69 54
4270.84 46
4270.99 43
4271.14 44
4271.29 49
4271.44 56
4271.59 63
4271.74 69
4271.89 73
4272.04 74
4272.19 72
4272.34 67
4272.49 62
4272.64 56
4272.79 50
4272.94 45
4273.09 41
4273.24 37
4273.39 32
4273.54 27
4273.69 21
4273.84 15
4273.99 8
4274.14 1
4274.29 0
4274.44 0
4274.59 0
4274.74 0
4274.89 0
4275.04 0
4275.19 0
4275.34 1
4275.48 12
4275.63 23
4275.78 33
4275.93 41
4276.08 48
4276.23 53
4276.38 56
4276.53 60
4276.68 63
4276.83 67
4276.98 71
4277.13 75
4277.28 80
4277.43 85
4277.58 90
4277.73 95
4277.88 99
4278.03 102
4278.18 105
4278.33 106
4278.48 105
4278.63 102
4278.78 98
4278.93 91
4279.08 82
4279.23 71
4279.38 59
4279.53 47
4279.68 37
4279.83 29
4279.98 26
4280.13 27
4280.28 33
4280.43 43
4280.58 55
4280.73 67
4280.88 79
4281.03 88
4281.18 95
4281.33 99
4281.48 102
4281.63 104
4281.78 105
4281.93 107
4282.08 108
4282.23 108
4282.38 107
4282.53 104
4282.68 100
4282.83 94
4282.98 87
4283.13 80
4283.28 74
4283.43 67
4283.58 60
4283.73 53
4283.88 45
4284.03 36
4284.18 27
4284.33 16
4284.48 6
4284.63 0
4284.78 0
4284.93 0
4285.08 0
4285.23 0
4285.38 0
4285.53 8
4285.68 17
4285.83 24
4285.98 30
4286.13 33
4286.28 35
4286.43 37
4286.58 39
4286.73 42
4286.88 46
4287.03 49
4287.18 52
4287.33 54
4287.48 55
4287.63 54
4287.78 52
4287.93 49
4288.08 48
4288.23 46
4288.38 46
4288.53 47
4288.68 48
4288.83 51
4288.98 54
4289.13 58
4289.28 62
4289.43 67
4289.58 72
4289.73 77
4289.88 82
4290.03 86
4290.18 90
4290.33 94
4290.48 97
4290.63 101
4290.78 104
4290.93 107
4291.08 109
4291.23 110
4291.38 109
4291.53 107
4291.68 103
4291.83 97
4291.98 90
4292.13 82
4292.28 72
4292.43 61
4292.58 49
4292.73 38
4292.88 27
4293.03 20
4293.18 16
4293.33 16
4293.48 22
4293.63 31
4293.78 43
4293.93 57
4294.08 70
4294.23 82
4294.38 90
4294.53 95
4294.68 96
4294.83 93
4294.98 89
4295.13 82
4295.28 76
4295.43 69
4295.58 62
4295.73 56
4295.88 51
4296.03 45
4296.18 39
4296.33 31
4296.48 24
4296.63 18
4296.78 14
4296.93 13
4297.08 15
4297.23 21
4297.38 28
4297.53 36
4297.68 41
4297.83 43
4297.98 42
4298.13 37
4298.28 29
4298.43 21
4298.58 15
4298.73 11
4298.88 11
4299.03 14
4299.18 20
4299.33 27
4299.48 34
4299.63 39
4299.78 42
4299.93 43
4300.09 42
4300.24 39
4300.39 36
4300.54 33
4300.69 30
4300.84 27
4300.99 26
4301.14 25
4301.29 26
4301.44 30
4301.59 36
4301.74 45
4301.89 56
4302.04 68
4302.19 79
4302.34 88
4302.49 95
4302.64 98
4302.79 99
4302.94 98
4303.09 96
4303.24 93
4303.39 88
4303.54 83
4303.69 77
4303.84 69
4303.99 58
4304.14 46
4304.29 32
4304.44 19
4304.59 7
4304.74 0
4304.89 0
4305.04 0
4305.19 0
4305.34 0
4305.49 3
4305.64 10
4305.80 17
4305.95 23
4306.10 30
4306.25 38
4306.40 48
4306.55 58
4306.70 69
4306.85 80
4307.00 90
4307.15 97
4307.30 100
4307.45 100
4307.60 97
4307.75 90
4307.90 80
4308.05 69
4308.20 58
4308.35 48
4308.50 40
4308.65 35
4308.80 34
4308.95 36
4309.10 41
4309.25 48
4309.40 55
4309.55 61
4309.70 67
4309.85 72
4310.01 78
4310.16 83
4310.31 90
4310.46 97
4310.61 104
4310.76 111
4310.91 117
4311.06 120
4311.21 121
4311.36 121
4311.51 118
4311.66 115
4311.81 111
4311.96 106
4312.11 102
4312.26 96
4312.41 90
4312.56 83
4312.71 75
4312.86 66
4313.01 58
4313.16 51
4313.31 45
4313.46 40
4313.62 36
4313.77 32
4313.92 29
4314.07 26
4314.22 23
4314.37 20
4314.52 18
4314.67 17
4314.82 16
4314.97 14
4315.12 12
4315.27 9
4315.42 6
4315.57 2
4315.72 0
4315.87 0
4316.02 0
4316.17 1
4316.32 4
4316.47 6
4316.62 8
4316.78 7
4316.93 3
4317.08 0
4317.23 0
4317.38 0
4317.53 0
4317.68 0
4317.83 9
4317.98 23
4318.13 39
4318.28 54
4318.43 68
4318.58 78
4318.73 84
4318.88 86
4319.03 86
4319.18 84
4319.33 82
4319.49 81
4319.64 81
4319.79 85
4319.94 91
4320.09 98
4320.24 106
4320.39 111
4320.54 115
4320.69 114
4320.84 110
4320.99 102
4321.14 92
4321.29 81
4321.44 71
4321.59 64
4321.74 60
4321.89 60
4322.04 62
4322.20 65
4322.35 67
4322.50 66
4322.65 61
4322.80 52
4322.95 38
4323.10 23
4323.25 8
4323.40 0
4323.55 0
4323.70 0
4323.85 0
4324.00 0
4324.15 0
4324.30 5
4324.45 14
4324.61 24
4324.76 33
4324.91 42
4325.06 49
4325.21 55
4325.36 59
4325.51 63
4325.66 67
4325.81 70
4325.96 73
4326.11 76
4326.26 79
4326.41 80
4326.56 79
4326.71 79
4326.87 78
4327.02 78
4327.17 77
4327.32 76
4327.47 73
4327.62 68
4327.77 61
4327.92 53
4328.07 46
4328.22 41
4328.37 39
4328.52 40
4328.67 44
4328.82 49
4328.98 53
4329.13 53
4329.28 50
4329.43 43
4329.58 33
4329.73 21
4329.88 10
4330.03 1
4330.18 0
4330.33 0
4330.48 0
4330.63 0
4330.78 2
4330.93 9
4331.09 15
4331.24 21
4331.39 26
4331.54 29
4331.69 31
4331.84 31
4331.99 29
4332.14 27
4332.29 24
4332.44 22
4332.59 22
4332.74 23
4332.90 27
4333.05 33
4333.20 41
4333.35 50
4333.50 58
4333.65 67
4333.80 74
4333.95 80
4334.10 86
4334.25 91
4334.40 96
4334.55 100
4334.70 104
4334.86 107
4335.01 108
4335.16 106
4335.31 101
4335.46 94
4335.61 85
4335.76 74
4335.91 63
4336.06 53
4336.21 44
4336.36 36
4336.51 29
4336.67 25
4336.82 22
4336.97 21
4337.12 22
4337.27 24
4337.42 28
4337.57 33
4337.72 39
4337.87 46
4338.02 53
4338.17 59
4338.33 66
4338.48 70
4338.63 74
4338.78 75
4338.93 74
4339.08 70
4339.23 65
4339.38 59
4339.53 54
4339.68 51
4339.83 51
4339.99 54
4340.14 60
4340.29 67
4340.44 75
4340.59 80
4340.74 83
4340.89 84
4341.04 82
4341.19 79
4341.34 76
4341.49 74
4341.65 75
4341.80 76
4341.95 78
4342.10 80
4342.25 82
4342.40 83
4342.55 84
4342.70 86
4342.85 88
4343.00 91
4343.15 93
4343.31 93
4343.46 90
4343.61 83
4343.76 72
4343.91 58
4344.06 41
4344.21 25
4344.36 10
4344.51 0
4344.66 0
4344.82 0
4344.97 0
4345.12 0
4345.27 0
4345.42 7
4345.57 17
4345.72 27
4345.87 39
4346.02 51
4346.17 64
4346.33 75
4346.48 85
4346.63 91
4346.78 95
4346.93 95
4347.08 93
4347.23 88
4347.38 81
4347.53 74
4347.69 65
4347.84 56
4347.99 47
4348.14 38
4348.29 31
4348.44 26
4348.59 23
4348.74 22
4348.89 25
4349.04 30
4349.20 37
4349.35 46
4349.50 55
4349.65 65
4349.80 76
4349.95 86
4350.10 96
4350.25 106
4350.40 116
4350.56 125
4350.71 134
4350.86 142
4351.01 148
4351.16 153
4351.31 157
4351.46 158
4351.61 157
4351.76 152
4351.92 145
4352.07 133
4352.22 120
4352.37 104
4352.52 89
4352.67 75
4352.82 63
4352.97 54
4353.12 48
4353.28 44
4353.43 42
4353.58 41
4353.73 42
4353.88 44
4354.03 49
4354.18 55
4354.33 63
4354.48 72
4354.64 81
4354.79 90
4354.94 97
4355.09 102
4355.24 105
4355.39 107
4355.54 107
4355.69 106
4355.85 105
4356.00 104
4356.15 104
4356.30 105
4356.45 105
4356.60 104
4356.75 101
4356.90 97
4357.06 92
4357.21 87
4357.36 83
4357.51 80
4357.66 78
4357.81 77
4357.96 75
4358.11 73
4358.26 71
4358.42 68
4358.57 67
4358.72 68
4358.87 71
4359.02 76
4359.17 79
4359.32 81
4359.47 79
4359.63 74
4359.78 64
4359.93 52
4360.08 39
4360.23 28
4360.38 21
4360.53 19
4360.68 22
4360.84 30
4360.99 41
4361.14 54
4361.29 65
4361.44 72
4361.59 74
4361.74 71
4361.90 61
4362.05 48
4362.20 32
4362.35 17
4362.50 3
4362.65 0
4362.80 0
4362.95 0
4363.11 0
4363.26 0
4363.41 0
4363.56 0
4363.71 2
4363.86 6
4364.01 8
4364.16 11
4364.32 13
4364.47 15
4364.62 16
4364.77 18
4364.92 18
4365.07 18
4365.22 17
4365.38 17
4365.53 19
4365.68 23
4365.83 32
4365.98 45
4366.13 61
4366.28 79
4366.44 97
4366.59 114
4366.74 129
4366.89 141
4367.04 151
4367.19 159
4367.34 165
4367.49 169
4367.65 171
4367.80 169
4367.95 165
4368.10 158
4368.25 148
4368.40 138
4368.55 128
4368.71 119
4368.86 111
4369.01 103
4369.16 95
4369.31 88
4369.46 80
4369.61 72
4369.77 64
4369.92 56
4370.07 51
4370.22 49
4370.37 50
4370.52 53
4370.67 59
4370.83 66
4370.98 73
4371.13 78
4371.28 82
4371.43 85
4371.58 85
4371.73 85
4371.89 83
4372.04 81
4372.19 79
4372.34 77
4372.49 77
4372.64 79
4372.80 83
4372.95 89
4373.10 97
4373.25 106
4373.40 115
4373.55 121
4373.70 123
4373.86 121
4374.01 115
4374.16 104
4374.31 91
4374.46 78
4374.61 66
4374.76 57
4374.92 51
4375.07 50
4375.22 53
4375.37 59
4375.52 67
4375.67 77
4375.83 87
4375.98 98
4376.13 109
4376.28 119
4376.43 128
4376.58 135
4376.73 140
4376.89 142
4377.04 140
4377.19 134
4377.34 125
4377.49 114
4377.64 102
4377.80 91
4377.95 82
4378.10 77
4378.25 75
4378.40 77
4378.55 82
4378.71 88
4378.86 95
4379.01 101
4379.16 105
4379.31 106
4379.46 104
4379.61 98
4379.77 91
4379.92 82
4380.07 72
4380.22 64
4380.37 56
4380.52 51
4380.68 48
4380.83 48
4380.98 51
4381.13 56
4381.28 60
4381.43 64
4381.59 65
4381.74 62
4381.89 55
4382.04 44
4382.19 31
4382.34 17
4382.50 5
4382.65 0
4382.80 0
4382.95 0
4383.10 0
4383.25 0
4383.41 0
4383.56 0
4383.71 2
4383.86 4
4384.01 4
4384.16 5
4384.32 6
4384.47 9
4384.62 13
4384.77 18
4384.92 22
4385.07 26
4385.23 27
4385.38 26
4385.53 22
4385.68 17
4385.83 11
4385.98 6
4386.14 4
4386.29 5
4386.44 10
4386.59 17
4386.74 25
4386.89 34
4387.05 41
4387.20 46
4387.35 49
4387.50 51
4387.65 51
4387.81 51
4387.96 50
4388.11 50
4388.26 51
4388.41 52
4388.56 54
4388.72 58
4388.87 61
4389.02 66
4389.17 70
4389.32 74
4389.47 77
4389.63 79
4389.78 80
4389.93 80
4390.08 78
4390.23 76
4390.39 73
4390.54 69
4390.69 65
4390.84 59
4390.99 54
4391.14 48
4391.30 43
4391.45 39
4391.60 36
4391.75 33
4391.90 33
4392.06 35
4392.21 37
4392.36 41
4392.51 44
4392.66 46
4392.81 45
4392.97 41
4393.12 33
4393.27 24
4393.42 15
4393.57 7
4393.73 3
4393.88 2
4394.03 7
4394.18 14
4394.33 22
4394.48 30
4394.64 35
4394.79 37
4394.94 36
4395.09 33
4395.24 31
4395.40 30
4395.55 34
4395.70 41
4395.85 52
4396.00 65
4396.16 77
4396.31 86
4396.46 90
4396.61 89
4396.76 84
4396.91 77
4397.07 69
4397.22 62
4397.37 58
4397.52 56
4397.67 55
4397.83 54
4397.98 52
4398.13 48
4398.28 41
4398.43 33
4398.59 25
4398.74 17
4398.89 11
4399.04 7
4399.19 4
4399.35 2
4399.50 2
4399.65 3
4399.80 4
4399.95 8
4400.11 14
4400.26 22
4400.41 32
4400.56 43
4400.71 54
4400.86 63
4401.02 70
4401.17 75
4401.32 76
4401.47 75
4401.62 72
4401.78 68
4401.93 64
4402.08 60
4402.23 57
4402.38 55
4402.54 55
4402.69 56
4402.84 57
4402.99 58
4403.14 57
4403.30 55
4403.45 51
4403.60 47
4403.75 42
4403.90 38
4404.06 35
4404.21 34
4404.36 35
4404.51 38
4404.67 41
4404.82 46
4404.97 51
4405.12 54
4405.27 57
4405.43 58
4405.58 59
4405.73 59
4405.88 60
4406.03 64
4406.19 69
4406.34 78
4406.49 88
4406.64 99
4406.79 110
4406.95 120
4407.10 127
4407.25 130
4407.40 130
4407.55 126
4407.71 120
4407.86 111
4408.01 100
4408.16 90
4408.31 80
4408.47 72
4408.62 66
4408.77 63
4408.92 62
4409.08 64
4409.23 69
4409.38 75
4409.53 82
4409.68 87
4409.84 90
4409.99 91
4410.14 88
4410.29 83
4410.44 77
4410.60 72
4410.75 70
4410.90 72
4411.05 78
4411.21 87
4411.36 99
4411.51 110
4411.66 120
4411.81 128
4411.97 133
4412.12 138
4412.27 142
4412.42 147
4412.57 153
4412.73 159
4412.88 166
4413.03 171
4413.18 174
4413.34 174
4413.49 172
4413.64 169
4413.79 165
4413.94 161
4414.10 157
4414.25 154
4414.40 152
4414.55 150
4414.71 148
4414.86 146
4415.01 146
4415.16 148
4415.31 151
4415.47 155
4415.62 159
4415.77 163
4415.92 165
4416.08 166
4416.23 165
4416.38 162
4416.53 159
4416.68 154
4416.84 148
4416.99 141
4417.14 132
4417.29 122
4417.45 114
4417.60 106
4417.75 102
4417.90 100
4418.05 101
4418.21 103
4418.36 106
4418.51 108
4418.66 107
4418.82 105
4418.97 100
4419.12 95
4419.27 90
4419.42 86
4419.58 82
4419.73 80
4419.88 77
4420.03 74
4420.19 70
4420.34 64
4420.49 56
4420.64 46
4420.80 36
4420.95 28
4421.10 21
4421.25 18
4421.40 18
4421.56 21
4421.71 25
4421.86 29
4422.01 30
4422.17 28
4422.32 23
4422.47 15
4422.62 8
4422.78 2
4422.93 0
4423.08 0
4423.23 0
4423.39 5
4423.54 11
4423.69 17
4423.84 24
4423.99 31
4424.15 38
4424.30 44
4424.45 50
4424.60 55
4424.76 59
4424.91 63
4425.06 67
4425.21 72
4425.37 77
4425.52 82
4425.67 87
4425.82 91
4425.98 95
4426.13 97
4426.28 98
4426.43 97
4426.59 95
4426.74 92
4426.89 88
4427.04 84
4427.20 79
4427.35 75
4427.50 70
4427.65 66
4427.81 62
4427.96 59
4428.11 57
4428.26 56
4428.41 57
4428.57 59
4428.72 62
4428.87 65
4429.02 69
4429.18 73
4429.33 77
4429.48 82
4429.63 87
4429.79 92
4429.94 98
4430.09 105
4430.24 111
4430.40 118
4430.55 124
4430.70 131
4430.85 137
4431.01 143
4431.16 149
4431.31 153
4431.46 157
4431.62 160
4431.77 162
4431.92 162
4432.07 163
4432.23 163
4432.38 164
4432.53 165
4432.68 166
4432.84 166
4432.99 167
4433.14 167
4433.29 165
4433.45 163
4433.60 160
4433.75 157
4433.90 154
4434.06 151
4434.21 147
4434.36 143
4434.51 138
4434.67 132
4434.82 125
4434.97 119
4435.12 114
4435.28 112
4435.43 113
4435.58 116
4435.74 121
4435.89 126
4436.04 130
4436.19 132
4436.35 130
4436.50 127
4436.65 123
4436.80 119
4436.96 116
4437.11 115
4437.26 116
4437.41 119
4437.57 123
4437.72 126
4437.87 129
4438.02 131
4438.18 132
4438.33 131
4438.48 129
4438.63 125
4438.79 119
4438.94 113
4439.09 105
4439.25 99
4439.40 93
4439.55 89
4439.70 86
4439.86 84
4440.01 82
4440.16 80
4440.31 78
4440.47 76
4440.62 74
4440.77 72
4440.92 70
4441.08 68
4441.23 67
4441.38 65
4441.53 62
4441.69 59
4441.84 56
4441.99 52
4442.15 49
4442.30 46
4442.45 42
4442.60 38
4442.76 32
4442.91 25
4443.06 17
4443.21 8
4443.37 0
4443.52 0
4443.67 0
4443.83 0
4443.98 0
4444.13 0
4444.28 3
4444.44 9
4444.59 13
4444.74 16
4444.89 19
4445.05 21
4445.20 24
4445.35 28
4445.51 31
4445.66 35
4445.81 38
4445.96 40
4446.12 42
4446.27 43
4446.42 44
4446.57 47
4446.73 50
4446.88 55
4447.03 60
4447.19 65
4447.34 68
4447.49 68
4447.64 64
4447.80 56
4447.95 45
4448.10 34
4448.26 24
4448.41 18
4448.56 15
4448.71 17
4448.87 23
4449.02 31
4449.17 39
4449.32 47
4449.48 53
4449.63 58
4449.78 61
4449.94 62
4450.09 63
4450.24 62
4450.39 62
4450.55 63
4450.70 64
4450.85 67
4451.01 71
4451.16 75
4451.31 79
4451.46 82
4451.62 82
4451.77 80
4451.92 74
4452.08 65
4452.23 54
4452.38 43
4452.53 32
4452.69 23
4452.84 17
4452.99 13
4453.15 12
4453.30 14
4453.45 19
4453.60 25
4453.76 35
4453.91 47
4454.06 62
4454.22 79
4454.37 96
4454.52 111
4454.67 123
4454.83 130
4454.98 131
4455.13 128
4455.29 122
4455.44 113
4455.59 105
4455.74 98
4455.90 94
4456.05 92
4456.20 92
4456.36 93
4456.51 96
4456.66 99
4456.82 102
4456.97 105
4457.12 106
4457.27 108
4457.43 109
4457.58 110
4457.73 111
4457.89 112
4458.04 114
4458.19 116
4458.34 116
4458.50 115
4458.65 113
4458.80 109
4458.96 105
4459.11 102
4459.26 102
4459.42 104
4459.57 110
4459.72 117
4459.87 124
4460.03 129
4460.18 131
4460.33 129
4460.49 125
4460.64 120
4460.79 116
4460.95 113
4461.10 113
4461.25 114
4461.40 115
4461.56 113
4461.71 109
4461.86 102
4462.02 93
4462.17 83
4462.32 73
4462.48 65
4462.63 59
4462.78 55
4462.93 53
4463.09 51
4463.24 48
4463.39 45
4463.55 40
4463.70 34
4463.85 28
4464.01 21
4464.16 15
4464.31 9
4464.47 4
4464.62 0
4464.77 0
4464.92 0
4465.08 0
4465.23 0
4465.38 0
4465.54 0
4465.69 0
4465.84 1
4466.00 4
4466.15 7
4466.30 7
4466.46 7
4466.61 7
4466.76 7
4466.91 8
4467.07 12
4467.22 17
4467.37 25
4467.53 34
4467.68 43
4467.83 51
4467.99 57
4468.14 61
4468.29 63
4468.45 64
4468.60 63
4468.75 63
4468.91 62
4469.06 62
4469.21 64
4469.36 67
4469.52 72
4469.67 79
4469.82 88
4469.98 98
4470.13 107
4470.28 114
4470.44 118
4470.59 118
4470.74 113
4470.90 105
4471.05 94
4471.20 83
4471.36 74
4471.51 67
4471.66 63
4471.82 62
4471.97 63
4472.12 64
4472.28 65
4472.43 65
4472.58 64
4472.73 62
4472.89 61
4473.04 60
4473.19 61
4473.35 64
4473.50 68
4473.65 75
4473.81 82
4473.96 91
4474.11 99
4474.27 105
4474.42 109
4474.57 111
4474.73 111
4474.88 109
4475.03 105
4475.19 100
4475.34 95
4475.49 90
4475.65 86
4475.80 84
4475.95 83
4476.11 84
4476.26 88
4476.41 92
4476.57 96
4476.72 101
4476.87 105
4477.03 108
4477.18 111
4477.33 113
4477.49 115
4477.64 117
4477.79 117
4477.95 115
4478.10 111
4478.25 106
4478.41 99
4478.56 91
4478.71 84
4478.87 77
4479.02 71
4479.17 64
4479.33 57
4479.48 49
4479.63 41
4479.79 33
4479.94 25
4480.09 19
4480.25 16
4480.40 16
4480.55 20
4480.71 26
4480.86 34
4481.01 43
4481.17 53
4481.32 64
4481.47 75
4481.63 85
4481.78 94
4481.93 103
4482.09 110
4482.24 116
4482.39 120
4482.55 123
4482.70 124
4482.85 123
4483.01 121
4483.16 117
4483.31 112
4483.47 106
4483.62 98
4483.77 90
4483.93 81
4484.08 73
4484.23 67
4484.39 62
4484.54 60
4484.69 59
4484.85 60
4485.00 59
4485.15 56
4485.31 50
4485.46 41
4485.61 29
4485.77 17
4485.92 5
4486.07 0
4486.23 0
4486.38 0
4486.53 0
4486.69 0
4486.84 2
4486.99 4
4487.15 5
4487.30 4
4487.46 2
4487.61 0
4487.76 0
4487.92 1
4488.07 4
4488.22 8
4488.38 12
4488.53 14
4488.68 15
4488.84 16
4488.99 17
4489.14 20
4489.30 26
4489.45 33
4489.60 42
4489.76 51
4489.91 58
4490.06 61
4490.22 61
4490.37 57
4490.52 51
4490.68 44
4490.83 37
4490.99 32
4491.14 29
4491.29 27
4491.45 28
4491.60 30
4491.75 33
4491.91 36
4492.06 40
4492.21 42
4492.37 44
4492.52 46
4492.67 47
4492.83 48
4492.98 51
4493.14 55
4493.29 61
4493.44 69
4493.60 78
4493.75 87
4493.90 94
4494.06 98
4494.21 98
4494.36 94
4494.52 87
4494.67 78
4494.82 67
4494.98 56
4495.13 46
4495.29 37
4495.44 30
4495.59 24
4495.75 21
4495.90 20
4496.05 23
4496.21 28
4496.36 36
4496.51 45
4496.67 56
4496.82 66
4496.97 74
4497.13 80
4497.28 82
4497.44 82
4497.59 80
4497.74 75
4497.90 70
4498.05 64
4498.20 59
4498.36 56
4498.51 56
4498.66 60
4498.82 66
4498.97 75
4499.13 86
4499.28 98
4499.43 108
4499.59 116
4499.74 121
4499.89 122
4500.05 120
4500.20 115
4500.36 109
4500.51 104
4500.66 101
4500.82 100
4500.97 102
4501.12 107
4501.28 112
4501.43 118
4501.58 123
4501.74 127
4501.89 131
4502.05 136
4502.20 142
4502.35 149
4502.51 156
4502.66 163
4502.81 167
4502.97 169
4503.12 167
4503.28 163
4503.43 156
4503.58 149
4503.74 142
4503.89 137
4504.04 133
4504.20 130
4504.35 128
4504.51 125
4504.66 121
4504.81 116
4504.97 109
4505.12 102
4505.27 96
4505.43 91
4505.58 88
4505.74 88
4505.89 90
4506.04 95
4506.20 100
4506.35 106
4506.50 110
4506.66 113
4506.81 115
4506.97 115
4507.12 114
4507.27 112
4507.43 111
4507.58 111
4507.74 112
4507.89 114
4508.04 118
4508.20 122
4508.35 127
4508.50 133
4508.66 138
4508.81 142
4508.97 146
4509.12 149
4509.27 151
4509.43 153
4509.58 156
4509.73 158
4509.89 159
4510.04 158
4510.20 155
4510.35 149
4510.50 140
4510.66 128
4510.81 115
4510.97 101
4511.12 89
4511.27 78
4511.43 71
4511.58 67
4511.73 67
4511.89 69
4512.04 73
4512.20 77
4512.35 81
4512.50 83
4512.66 84
4512.81 83
4512.97 82
4513.12 80
4513.27 79
4513.43 79
4513.58 80
4513.74 82
4513.89 84
4514.04 85
4514.20 85
4514.35 85
4514.51 83
4514.66 81
4514.81 79
4514.97 76
4515.12 73
4515.27 70
4515.43 67
4515.58 63
4515.74 58
4515.89 53
4516.04 48
4516.20 44
4516.35 41
4516.51 41
4516.66 44
4516.81 50
4516.97 58
4517.12 67
4517.28 77
4517.43 84
4517.58 90
4517.74 92
4517.89 91
4518.05 88
4518.20 85
4518.35 82
4518.51 79
4518.66 76
4518.82 75
4518.97 73
4519.12 70
4519.28 67
4519.43 62
4519.59 58
4519.74 53
4519.89 48
4520.05 44
4520.20 42
4520.36 40
4520.51 40
4520.66 41
4520.82 42
4520.97 44
4521.13 45
4521.28 47
4521.43 50
4521.59 54
4521.74 59
4521.90 65
4522.05 72
4522.20 80
4522.36 86
4522.51 91
4522.67 93
4522.82 92
4522.98 89
4523.13 82
4523.28 73
4523.44 63
4523.59 51
4523.75 40
4523.90 28
4524.05 19
4524.21 12
4524.36 7
4524.52 3
4524.67 0
4524.82 0
4524.98 0
4525.13 0
4525.29 0
4525.44 0
4525.59 0
4525.75 0
4525.90 0
4526.06 12
4526.21 25
4526.37 37
4526.52 46
4526.67 52
4526.83 53
4526.98 50
4527.14 45
4527.29 39
4527.44 33
4527.60 29
4527.75 28
4527.91 31
4528.06 35
4528.21 40
4528.37 44
4528.52 47
4528.68 46
4528.83 42
4528.99 36
4529.14 28
4529.29 21
4529.45 16
4529.60 12
4529.76 11
4529.91 10
4530.06 12
4530.22 13
4530.37 16
4530.53 19
4530.68 22
4530.84 25
4530.99 28
4531.14 32
4531.30 36
4531.45 41
4531.61 46
4531.76 52
4531.92 58
4532.07 66
4532.22 75
4532.38 84
4532.53 94
4532.69 103
4532.84 112
4533.00 120
4533.15 127
4533.30 131
4533.46 133
4533.61 133
4533.77 131
4533.92 130
4534.07 128
4534.23 127
4534.38 127
4534.54 127
4534.69 127
4534.85 127
4535.00 126
4535.15 124
4535.31 120
4535.46 116
4535.62 110
4535.77 104
4535.93 97
4536.08 89
4536.23 81
4536.39 73
4536.54 65
4536.70 58
4536.85 53
4537.01 49
4537.16 47
4537.31 47
4537.47 48
4537.62 48
4537.78 48
4537.93 46
4538.09 41
4538.24 35
4538.40 27
4538.55 18
4538.70 11
4538.86 6
4539.01 5
4539.17 7
4539.32 13
4539.48 23
4539.63 33
4539.78 43
4539.94 52
4540.09 57
4540.25 59
4540.40 57
4540.56 53
4540.71 47
4540.86 40
4541.02 33
4541.17 27
4541.33 21
4541.48 18
4541.64 16
4541.79 15
4541.95 15
4542.10 15
4542.25 16
4542.41 16
4542.56 14
4542.72 11
4542.87 6
4543.03 0
4543.18 0
4543.34 0
4543.49 0
4543.64 0
4543.80 0
4543.95 0
4544.11 0
4544.26 4
4544.42 13
4544.57 22
4544.72 30
4544.88 38
4545.03 46
4545.19 52
4545.34 56
4545.50 59
4545.65 59
4545.81 56
4545.96 51
4546.11 45
4546.27 40
4546.42 36
4546.58 34
4546.73 34
4546.89 36
4547.04 38
4547.20 40
4547.35 40
4547.51 39
4547.66 38
4547.81 36
4547.97 35
4548.12 34
4548.28 34
4548.43 35
4548.59 36
4548.74 38
4548.90 39
4549.05 40
4549.20 42
4549.36 45
4549.51 49
4549.67 53
4549.82 57
4549.98 61
4550.13 64
4550.29 64
4550.44 64
4550.60 63
4550.75 62
4550.90 63
4551.06 66
4551.21 72
4551.37 79
4551.52 85
4551.68 90
4551.83 91
4551.99 89
4552.14 82
4552.30 72
4552.45 60
4552.60 48
4552.76 39
4552.91 32
4553.07 29
4553.22 29
4553.38 31
4553.53 34
4553.69 37
4553.84 41
4554.00 43
4554.15 46
4554.31 49
4554.46 54
4554.61 59
4554.77 66
4554.92 72
4555.08 77
4555.23 81
4555.39 82
4555.54 81
4555.70 79
4555.85 76
4556.01 72
4556.16 67
4556.32 62
4556.47 55
4556.62 49
4556.78 43
4556.93 39
4557.09 38
4557.24 40
4557.40 47
4557.55 58
4557.71 68
4557.86 78
4558.02 83
4558.17 84
4558.33 80
4558.48 72
4558.64 63
4558.79 56
4558.94 50
4559.10 49
4559.25 49
4559.41 51
4559.56 52
4559.72 52
4559.87 49
4560.03 46
4560.18 43
4560.34 42
4560.49 44
4560.65 49
4560.80 55
4560.96 62
4561.11 68
4561.27 73
4561.42 77
4561.57 80
4561.73 84
4561.88 90
4562.04 97
4562.19 105
4562.35 112
4562.50 118
4562.66 120
4562.81 120
4562.97 116
4563.12 110
4563.28 102
4563.43 93
4563.59 84
4563.74 76
4563.90 68
4564.05 62
4564.21 58
4564.36 56
4564.51 57
4564.67 61
4564.82 68
4564.98 76
4565.13 86
4565.29 95
4565.44 104
4565.60 110
4565.75 113
4565.91 114
4566.06 115
4566.22 115
4566.37 115
4566.53 116
4566.68 118
4566.84 121
4566.99 123
4567.15 125
4567.30 126
4567.46 126
4567.61 127
4567.77 128
4567.92 130
4568.08 132
4568.23 135
4568.39 136
4568.54 136
4568.69 134
4568.85 129
4569.00 123
4569.16 116
4569.31 108
4569.47 102
4569.62 97
4569.78 92
4569.93 89
4570.09 88
4570.24 87
4570.40 89
4570.55 93
4570.71 99
4570.86 108
4571.02 119
4571.17 129
4571.33 137
4571.48 142
4571.64 144
4571.79 143
4571.95 139
4572.10 134
4572.26 130
4572.41 126
4572.57 123
4572.72 120
4572.88 118
4573.03 115
4573.19 112
4573.34 107
4573.50 102
4573.65 96
4573.81 90
4573.96 83
4574.12 77
4574.27 72
4574.43 67
4574.58 63
4574.74 60
4574.89 59
4575.05 57
4575.20 56
4575.36 54
4575.51 53
4575.67 53
4575.82 52
4575.98 52
4576.13 53
4576.29 55
4576.44 57
4576.60 61
4576.75 64
4576.91 68
4577.06 72
4577.22 75
4577.37 78
4577.53 82
4577.68 85
4577.84 90
4577.99 95
4578.15 102
4578.30 108
4578.46 113
4578.61 115
4578.77 113
4578.92 106
4579.08 95
4579.23 80
4579.39 64
4579.54 49
4579.70 38
4579.85 30
4580.01 28
4580.16 30
4580.32 35
4580.47 42
4580.63 49
4580.78 53
4580.94 56
4581.09 56
4581.25 55
4581.40 52
4581.56 48
4581.71 44
4581.87 40
4582.02 36
4582.18 32
4582.33 29
4582.49 27
4582.64 26
4582.80 27
4582.95 28
4583.11 31
4583.26 35
4583.42 40
4583.57 45
4583.73 51
4583.88 57
4584.04 64
4584.19 72
4584.35 80
4584.50 90
4584.66 100
4584.81 110
4584.97 119
4585.12 126
4585.28 130
4585.43 130
4585.59 127
4585.74 120
4585.90 111
4586.05 99
4586.21 86
4586.36 73
4586.52 61
4586.67 52
4586.83 46
4586.99 42
4587.14 39
4587.30 38
4587.45 36
4587.61 34
4587.76 32
4587.92 29
4588.07 26
4588.23 25
4588.38 26
4588.54 30
4588.69 37
4588.85 46
4589.00 55
4589.16 64
4589.31 73
4589.47 81
4589.62 86
4589.78 89
4589.93 89
4590.09 87
4590.24 83
4590.40 76
4590.55 70
4590.71 63
4590.86 59
4591.02 58
4591.18 58
4591.33 61
4591.49 66
4591.64 70
4591.80 74
4591.95 77
4592.11 78
4592.26 80
4592.42 82
4592.57 85
4592.73 88
4592.88 93
4593.04 97
4593.19 102
4593.35 106
4593.50 110
4593.66 113
4593.81 115
4593.97 116
4594.13 117
4594.28 116
4594.44 113
4594.59 110
4594.75 105
4594.90 98
4595.06 91
4595.21 82
4595.37 72
4595.52 61
4595.68 47
4595.83 32
4595.99 17
4596.14 3
4596.30 0
4596.45 0
4596.61 0
4596.77 0
4596.92 0
4597.08 0
4597.23 0
4597.39 4
4597.54 8
4597.70 10
4597.85 11
4598.01 12
4598.16 14
4598.32 17
4598.47 22
4598.63 29
4598.78 39
4598.94 51
4599.10 64
4599.25 76
4599.41 86
4599.56 94
4599.72 97
4599.87 98
4600.03 95
4600.18 90
4600.34 84
4600.49 77
4600.65 70
4600.80 63
4600.96 56
4601.12 49
4601.27 42
4601.43 36
4601.58 33
4601.74 33
4601.89 37
4602.05 45
4602.20 54
4602.36 63
4602.51 70
4602.67 75
4602.82 76
4602.98 74
4603.14 71
4603.29 66
4603.45 62
4603.60 59
4603.76 58
4603.91 58
4604.07 58
4604.22 57
4604.38 56
4604.53 52
4604.69 47
4604.85 41
4605.00 35
4605.16 31
4605.31 29
4605.47 29
4605.62 32
4605.78 34
4605.93 35
4606.09 32
4606.24 26
4606.40 17
4606.56 6
4606.71 0
4606.87 0
4607.02 0
4607.18 0
4607.33 0
4607.49 0
4607.64 11
4607.80 22
4607.96 32
4608.11 41
4608.27 46
4608.42 50
4608.58 52
4608.73 52
4608.89 54
4609.04 57
4609.20 62
4609.36 69
4609.51 77
4609.67 86
4609.82 94
4609.98 99
4610.13 102
4610.29 101
4610.44 98
4610.60 93
4610.75 87
4610.91 81
4611.07 75
4611.22 69
4611.38 63
4611.53 56
4611.69 48
4611.84 40
4612.00 30
4612.16 20
4612.31 9
4612.47 0
4612.62 0
4612.78 0
4612.93 0
4613.09 0
4613.24 1
4613.40 13
4613.56 25
4613.71 36
4613.87 45
4614.02 51
4614.18 52
4614.33 51
4614.49 47
4614.64 42
4614.80 38
4614.96 33
4615.11 29
4615.27 26
4615.42 24
4615.58 22
4615.73 21
4615.89 21
4616.05 20
4616.20 18
4616.36 16
4616.51 12
4616.67 8
4616.82 2
4616.98 0
4617.14 0
4617.29 0
4617.45 0
4617.60 0
4617.76 0
4617.91 0
4618.07 0
4618.22 6
4618.38 15
4618.54 24
4618.69 31
4618.85 35
4619.00 37
4619.16 36
4619.31 33
4619.47 29
4619.63 26
4619.78 24
4619.94 23
4620.09 25
4620.25 27
4620.40 30
4620.56 32
4620.72 34
4620.87 35
4621.03 34
4621.18 33
4621.34 32
4621.49 30
4621.65 28
4621.81 26
4621.96 25
4622.12 23
4622.27 21
4622.43 20
4622.59 18
4622.74 18
4622.90 18
4623.05 19
4623.21 20
4623.36 23
4623.52 26
4623.68 28
4623.83 29
4623.99 29
4624.14 27
4624.30 24
4624.45 20
4624.61 16
4624.77 11
4624.92 7
4625.08 6
4625.23 7
4625.39 11
4625.55 18
4625.70 27
4625.86 37
4626.01 48
4626.17 57
4626.32 64
4626.48 69
4626.64 72
4626.79 73
4626.95 73
4627.10 74
4627.26 76
4627.41 77
4627.57 79
4627.73 78
4627.88 76
4628.04 71
4628.19 65
4628.35 58
4628.51 50
4628.66 43
4628.82 37
4628.97 33
4629.13 29
4629.29 27
4629.44 25
4629.60 24
4629.75 24
4629.91 26
4630.06 29
4630.22 33
4630.38 39
4630.53 44
4630.69 49
4630.84 51
4631.00 50
4631.16 47
4631.31 42
4631.47 37
4631.62 32
4631.78 30
4631.94 30
4632.09 33
4632.25 38
4632.40 43
4632.56 47
4632.72 48
4632.87 48
4633.03 46
4633.18 44
4633.34 42
4633.49 42
4633.65 43
4633.81 44
4633.96 43
4634.12 40
4634.27 34
4634.43 26
4634.59 17
4634.74 8
4634.90 0
4635.05 0
4635.21 0
4635.37 0
4635.52 0
4635.68 0
4635.83 0
4635.99 0
4636.15 0
4636.30 3
4636.46 7
4636.61 10
4636.77 12
4636.93 13
4637.08 12
4637.24 10
4637.39 7
4637.55 4
4637.71 3
4637.86 5
4638.02 10
4638.17 18
4638.33 27
4638.49 37
4638.64 46
4638.80 52
4638.95 56
4639.11 57
4639.27 56
4639.42 54
4639.58 51
4639.73 49
4639.89 46
4640.05 43
4640.20 41
4640.36 39
4640.51 37
4640.67 37
4640.83 38
4640.98 40
4641.14 42
4641.30 44
4641.45 45
4641.61 44
4641.76 40
4641.92 33
4642.08 26
4642.23 18
4642.39 10
4642.54 4
4642.70 0
4642.86 0
4643.01 0
4643.17 0
4643.32 0
4643.48 0
4643.64 1
4643.79 7
4643.95 15
4644.11 23
4644.26 31
4644.42 37
4644.57 41
4644.73 42
4644.89 41
4645.04 40
4645.20 39
4645.35 41
4645.51 45
4645.67 53
4645.82 63
4645.98 75
4646.13 86
4646.29 94
4646.45 99
4646.60 99
4646.76 96
4646.92 89
4647.07 82
4647.23 74
4647.38 67
4647.54 61
4647.70 56
4647.85 51
4648.01 45
4648.17 39
4648.32 33
4648.48 26
4648.63 20
4648.79 15
4648.95 11
4649.10 8
4649.26 8
4649.41 10
4649.57 13
4649.73 18
4649.88 24
4650.04 30
4650.20 37
4650.35 43
4650.51 49
4650.66 53
4650.82 57
4650.98 60
4651.13 62
4651.29 64
4651.45 65
4651.60 65
4651.76 65
4651.91 65
4652.07 65
4652.23 66
4652.38 67
4652.54 68
4652.70 70
4652.85 73
4653.01 75
4653.16 78
4653.32 80
4653.48 81
4653.63 83
4653.79 85
4653.95 86
4654.10 88
4654.26 90
4654.41 93
4654.57 95
4654.73 97
4654.88 98
4655.04 98
4655.20 96
4655.35 93
4655.51 90
4655.67 85
4655.82 82
4655.98 78
4656.13 76
4656.29 75
4656.45 74
4656.60 73
4656.76 72
4656.92 71
4657.07 70
4657.23 69
4657.39 68
4657.54 66
4657.70 64
4657.85 61
4658.01 57
4658.17 53
4658.32 47
4658.48 42
4658.64 38
4658.79 34
4658.95 32
4659.11 30
4659.26 29
4659.42 29
4659.57 28
4659.73 28
4659.89 27
4660.04 27
4660.20 26
4660.36 26
4660.51 27
4660.67 27
4660.83 29
4660.98 32
4661.14 37
4661.29 44
4661.45 52
4661.61 62
4661.76 73
4661.92 86
4662.08 99
4662.23 112
4662.39 125
4662.55 135
4662.70 142
4662.86 144
4663.02 140
4663.17 130
4663.33 117
4663.48 100
4663.64 82
4663.80 65
4663.95 50
4664.11 38
4664.27 29
4664.42 23
4664.58 20
4664.74 20
4664.89 21
4665.05 22
4665.21 22
4665.36 22
4665.52 20
4665.68 18
4665.83 16
4665.99 14
4666.14 13
4666.30 11
4666.46 9
4666.61 7
4666.77 4
4666.93 0
4667.08 0
4667.24 0
4667.40 0
4667.55 0
4667.71 0
4667.87 0
4668.02 0
4668.18 7
4668.34 14
4668.49 20
4668.65 24
4668.81 26
4668.96 26
4669.12 25
4669.27 24
4669.43 23
4669.59 23
4669.74 24
4669.90 25
4670.06 26
4670.21 26
4670.37 25
4670.53 25
4670.68 24
4670.84 25
4671.00 26
4671.15 28
4671.31 30
4671.47 33
4671.62 34
4671.78 35
4671.94 33
4672.09 29
4672.25 23
4672.41 16
4672.56 10
4672.72 5
4672.88 3
4673.03 5
4673.19 10
4673.35 17
4673.50 26
4673.66 35
4673.82 41
4673.97 45
4674.13 47
4674.29 47
4674.44 45
4674.60 45
4674.76 45
4674.91 47
4675.07 51
4675.23 57
4675.38 64
4675.54 72
4675.70 80
4675.85 86
4676.01 89
4676.17 88
4676.32 83
4676.48 74
4676.64 61
4676.79 46
4676.95 30
4677.11 16
4677.26 5
4677.42 0
4677.58 1
4677.73 8
4677.89 19
4678.05 33
4678.20 46
4678.36 58
4678.52 67
4678.67 72
4678.83 74
4678.99 73
4679.14 70
4679.30 65
4679.46 59
4679.61 51
4679.77 43
4679.93 34
4680.08 28
4680.24 23
4680.40 21
4680.55 22
4680.71 25
4680.87 29
4681.02 33
4681.18 35
4681.34 37
4681.49 37
4681.65 36
4681.81 35
4681.96 32
4682.12 30
4682.28 27
4682.43 25
4682.59 24
4682.75 25
4682.90 27
4683.06 30
4683.22 32
4683.37 34
4683.53 33
4683.69 31
4683.85 26
4684.00 19
4684.16 13
4684.32 7
4684.47 4
4684.63 2
4684.79 3
4684.94 5
4685.10 9
4685.26 14
4685.41 19
4685.57 24
4685.73 28
4685.88 32
4686.04 35
4686.20 37
4686.35 38
4686.51 36
4686.67 33
4686.82 29
4686.98 23
4687.14 18
4687.30 11
4687.45 6
4687.61 1
4687.77 0
4687.92 0
4688.08 0
4688.24 0
4688.39 0
4688.55 0
4688.71 0
4688.86 0
4689.02 0
4689.18 3
4689.33 7
4689.49 10
4689.65 11
4689.81 12
4689.96 11
4690.12 8
4690.28 4
4690.43 0
4690.59 0
4690.75 0
4690.90 0
4691.06 0
4691.22 0
4691.37 0
4691.53 2
4691.69 9
4691.84 16
4692.00 22
4692.16 27
4692.32 29
4692.47 30
4692.63 30
4692.79 29
4692.94 30
4693.10 30
4693.26 31
4693.41 33
4693.57 33
4693.73 34
4693.89 32
4694.04 30
4694.20 26
4694.36 21
4694.51 16
4694.67 12
4694.83 8
4694.98 6
4695.14 3
4695.30 1
4695.45 0
4695.61 0
4695.77 0
4695.93 0
4696.08 0
4696.24 0
4696.40 0
4696.55 9
4696.71 21
4696.87 34
4697.02 47
4697.18 58
4697.34 67
4697.50 72
4697.65 74
4697.81 71
4697.97 66
4698.12 60
4698.28 53
4698.44 47
4698.60 43
4698.75 42
4698.91 42
4699.07 45
4699.22 47
4699.38 50
4699.54 52
4699.69 53
4699.85 53
4700.01 54
4700.17 55
4700.32 56
4700.48 58
4700.64 61
4700.79 64
4700.95 67
4701.11 69
4701.27 70
4701.42 69
4701.58 66
4701.74 62
4701.89 58
4702.05 55
4702.21 54
4702.36 55
4702.52 60
4702.68 66
4702.84 74
4702.99 81
4703.15 87
4703.31 91
4703.46 92
4703.62 91
4703.78 87
4703.94 82
4704.09 75
4704.25 68
4704.41 61
4704.56 55
4704.72 49
4704.88 45
4705.04 41
4705.19 39
4705.35 39
4705.51 38
4705.66 39
4705.82 41
4705.98 43
4706.14 45
4706.29 47
4706.45 50
4706.61 53
4706.76 57
4706.92 60
4707.08 63
4707.24 65
4707.39 68
4707.55 70
4707.71 71
4707.86 72
4708.02 73
4708.18 74
4708.34 75
4708.49 76
4708.65 77
4708.81 77
4708.97 76
4709.12 76
4709.28 74
4709.44 73
4709.59 73
4709.75 72
4709.91 71
4710.07 69
4710.22 66
4710.38 61
4710.54 54
4710.69 47
4710.85 39
4711.01 32
4711.17 25
4711.32 19
4711.48 13
4711.64 10
4711.80 8
4711.95 8
4712.11 10
4712.27 15
4712.42 21
4712.58 27
4712.74 31
4712.90 33
4713.05 31
4713.21 27
4713.37 20
4713.53 12
4713.68 6
4713.84 1
4714.00 0
4714.15 3
4714.31 9
4714.47 19
4714.63 31
4714.78 44
4714.94 57
4715.10 70
4715.26 81
4715.41 89
4715.57 95
4715.73 98
4715.89 100
4716.04 100
4716.20 100
4716.36 98
4716.51 96
4716.67 91
4716.83 85
4716.99 77
4717.14 68
4717.30 59
4717.46 49
4717.62 41
4717.77 35
4717.93 31
4718.09 31
4718.25 33
4718.40 38
4718.56 46
4718.72 54
4718.87 63
4719.03 70
4719.19 75
4719.35 76
4719.50 75
4719.66 71
4719.82 66
4719.98 60
4720.13 54
4720.29 49
4720.45 45
4720.61 41
4720.76 36
4720.92 33
4721.08 29
4721.24 25
4721.39 23
4721.55 22
4721.71 22
4721.87 23
4722.02 25
4722.18 26
4722.34 26
4722.50 24
4722.65 20
4722.81 15
4722.97 9
4723.13 3
4723.28 0
4723.44 0
4723.60 0
4723.75 0
4723.91 0
4724.07 0
4724.23 0
4724.38 0
4724.54 0
4724.70 1
4724.86 6
4725.01 13
4725.17 23
4725.33 34
4725.49 46
4725.64 58
4725.80 69
4725.96 79
4726.12 84
4726.27 87
4726.43 86
4726.59 83
4726.75 79
4726.90 74
4727.06 69
4727.22 66
4727.38 63
4727.53 63
4727.69 63
4727.85 64
4728.01 65
4728.16 66
4728.32 69
4728.48 72
4728.64 76
4728.79 81
4728.95 85
4729.11 87
4729.27 87
4729.43 84
4729.58 77
4729.74 69
4729.90 61
4730.06 54
4730.21 51
4730.37 52
4730.53 57
4730.69 66
4730.84 76
4731.00 85
4731.16 93
4731.32 98
4731.47 100
4731.63 99
4731.79 98
4731.95 97
4732.10 96
4732.26 96
4732.42 96
4732.58 95
4732.73 93
4732.89 89
4733.05 83
4733.21 76
4733.36 68
4733.52 61
4733.68 55
4733.84 51
4734.00 49
4734.15 48
4734.31 47
4734.47 46
4734.63 46
4734.78 47
4734.94 50
4735.10 55
4735.26 62
4735.41 71
4735.57 80
4735.73 89
4735.89 94
4736.04 97
4736.20 96
4736.36 93
4736.52 88
4736.68 83
4736.83 78
4736.99 75
4737.15 74
4737.31 76
4737.46 79
4737.62 84
4737.78 90
4737.94 95
4738.09 98
4738.25 100
4738.41 98
4738.57 94
4738.73 89
4738.88 83
4739.04 76
4739.20 71
4739.36 66
4739.51 62
4739.67 58
4739.83 55
4739.99 52
4740.14 49
4740.30 45
4740.46 42
4740.62 39
4740.78 36
4740.93 33
4741.09 32
4741.25 31
4741.41 31
4741.56 34
4741.72 37
4741.88 43
4742.04 49
4742.20 56
4742.35 61
4742.51 66
4742.67 68
4742.83 69
4742.98 69
4743.14 68
4743.30 68
4743.46 67
4743.62 67
4743.77 66
4743.93 63
4744.09 59
4744.25 52
4744.40 44
4744.56 34
4744.72 24
4744.88 13
4745.04 4
4745.19 0
4745.35 0
4745.51 0
4745.67 0
4745.82 3
4745.98 12
4746.14 22
4746.30 32
4746.46 43
4746.61 53
4746.77 63
4746.93 73
4747.09 84
4747.25 95
4747.40 106
4747.56 116
4747.72 124
4747.88 131
4748.03 135
4748.19 137
4748.35 136
4748.51 133
4748.67 128
4748.82 121
4748.98 112
4749.14 101
4749.30 90
4749.46 79
4749.61 70
4749.77 62
4749.93 57
4750.09 54
4750.25 55
4750.40 57
4750.56 62
4750.72 68
4750.88 76
4751.03 84
4751.19 92
4751.35 99
4751.51 104
4751.67 106
4751.82 105
4751.98 102
4752.14 96
4752.30 89
4752.46 82
4752.61 75
4752.77 68
4752.93 63
4753.09 59
4753.25 56
4753.40 55
4753.56 56
4753.72 58
4753.88 61
4754.04 64
4754.19 65
4754.35 63
4754.51 58
4754.67 51
4754.83 43
4754.98 34
4755.14 27
4755.30 22
4755.46 20
4755.62 21
4755.77 23
4755.93 26
4756.09 29
4756.25 32
4756.41 34
4756.56 37
4756.72 40
4756.88 45
4757.04 51
4757.20 57
4757.35 64
4757.51 70
4757.67 74
4757.83 76
4757.99 74
4758.14 70
4758.30 65
4758.46 58
4758.62 51
4758.78 45
4758.93 39
4759.09 35
4759.25 32
4759.41 31
4759.57 30
4759.72 30
4759.88 31
4760.04 33
4760.20 34
4760.36 35
4760.51 35
4760.67 34
4760.83 30
4760.99 26
4761.15 21
4761.30 16
4761.46 14
4761.62 15
4761.78 18
4761.94 24
4762.10 31
4762.25 38
4762.41 45
4762.57 50
4762.73 54
4762.89 56
4763.04 57
4763.20 59
4763.36 61
4763.52 65
4763.68 71
4763.83 77
4763.99 84
4764.15 89
4764.31 91
4764.47 90
4764.62 87
4764.78 83
4764.94 80
4765.10 78
4765.26 79
4765.42 83
4765.57 88
4765.73 93
4765.89 96
4766.05 96
4766.21 93
4766.36 87
4766.52 80
4766.68 73
4766.84 67
4767.00 63
4767.16 60
4767.31 57
4767.47 55
4767.63 52
4767.79 49
4767.95 46
4768.10 44
4768.26 42
4768.42 42
4768.58 42
4768.74 42
4768.90 42
4769.05 41
4769.21 37
4769.37 33
4769.53 28
4769.69 24
4769.85 20
4770.00 17
4770.16 16
4770.32 16
4770.48 15
4770.64 15
4770.79 14
4770.95 12
4771.11 10
4771.27 7
4771.43 3
4771.59 0
4771.74 0
4771.90 0
4772.06 0
4772.22 0
4772.38 0
4772.54 0
4772.69 0
4772.85 1
4773.01 7
4773.17 14
4773.33 23
4773.48 32
4773.64 42
4773.80 52
4773.96 62
4774.12 71
4774.28 78
4774.43 84
4774.59 89
4774.75 94
4774.91 100
4775.07 105
4775.23 109
4775.38 112
4775.54 113
4775.70 111
4775.86 108
4776.02 103
4776.18 97
4776.33 91
4776.49 85
4776.65 79
4776.81 73
4776.97 68
4777.13 63
4777.28 60
4777.44 59
4777.60 60
4777.76 64
4777.92 68
4778.08 74
4778.23 79
4778.39 82
4778.55 84
4778.71 84
4778.87 83
4779.03 80
4779.18 76
4779.34 73
4779.50 70
4779.66 69
4779.82 69
4779.98 70
4780.14 72
4780.29 75
4780.45 78
4780.61 81
4780.77 83
4780.93 86
4781.09 89
4781.24 91
4781.40 92
4781.56 92
4781.72 89
4781.88 85
4782.04 79
4782.19 74
4782.35 69
4782.51 67
4782.67 67
4782.83 70
4782.99 74
4783.15 78
4783.30 80
4783.46 81
4783.62 79
4783.78 75
4783.94 70
4784.10 65
4784.25 59
4784.41 55
4784.57 51
4784.73 49
4784.89 48
4785.05 49
4785.21 50
4785.36 52
4785.52 54
4785.68 55
4785.84 58
4786.00 60
4786.16 64
4786.31 69
4786.47 75
4786.63 80
4786.79 85
4786.95 88
4787.11 89
4787.27 88
4787.42 84
4787.58 79
4787.74 73
4787.90 67
4788.06 63
4788.22 60
4788.38 62
4788.53 67
4788.69 74
4788.85 83
4789.01 91
4789.17 98
4789.33 100
4789.49 98
4789.64 91
4789.80 81
4789.96 71
4790.12 62
4790.28 56
4790.44 53
4790.60 52
4790.75 53
4790.91 54
4791.07 53
4791.23 50
4791.39 45
4791.55 41
4791.71 36
4791.86 32
4792.02 29
4792.18 26
4792.34 23
4792.50 19
4792.66 15
4792.82 12
4792.97 9
4793.13 8
4793.29 9
4793.45 13
4793.61 19
4793.77 27
4793.93 37
4794.08 46
4794.24 54
4794.40 61
4794.56 67
4794.72 69
4794.88 71
4795.04 70
4795.19 70
4795.35 68
4795.51 66
4795.67 64
4795.83 61
4795.99 57
4796.15 51
4796.31 45
4796.46 39
4796.62 33
4796.78 28
4796.94 24
4797.10 19
4797.26 14
4797.42 8
4797.58 1
4797.73 0
4797.89 0
4798.05 0
4798.21 0
4798.37 0
4798.53 0
4798.69 0
4798.84 3
4799.00 16
4799.16 28
4799.32 40
4799.48 50
4799.64 58
4799.80 64
4799.96 69
4800.11 73
4800.27 77
4800.43 79
4800.59 81
4800.75 82
4800.91 83
4801.07 84
4801.23 85
4801.38 86
4801.54 88
4801.70 91
4801.86 94
4802.02 97
4802.18 100
4802.34 103
4802.50 106
4802.65 107
4802.81 109
4802.97 111
4803.13 113
4803.29 114
4803.45 116
4803.61 117
4803.77 117
4803.92 115
4804.08 113
4804.24 109
4804.40 103
4804.56 97
4804.72 90
4804.88 85
4805.04 81
4805.20 79
4805.35 81
4805.51 86
4805.67 93
4805.83 101
4805.99 110
4806.15 119
4806.31 128
4806.47 135
4806.62 142
4806.78 147
4806.94 152
4807.10 155
4807.26 158
4807.42 159
4807.58 160
4807.74 162
4807.90 163
4808.05 164
4808.21 164
4808.37 163
4808.53 160
4808.69 154
4808.85 145
4809.01 134
4809.17 121
4809.33 107
4809.48 94
4809.64 82
4809.80 74
4809.96 69
4810.12 70
4810.28 75
4810.44 86
4810.60 99
4810.76 113
4810.91 125
4811.07 134
4811.23 140
4811.39 141
4811.55 139
4811.71 134
4811.87 129
4812.03 124
4812.19 119
4812.34 116
4812.50 114
4812.66 114
4812.82 117
4812.98 121
4813.14 127
4813.30 133
4813.46 140
4813.62 145
4813.77 147
4813.93 146
4814.09 143
4814.25 138
4814.41 132
4814.57 126
4814.73 120
4814.89 115
4815.05 110
4815.21 105
4815.36 100
4815.52 96
4815.68 93
4815.84 93
4816.00 95
4816.16 101
4816.32 108
4816.48 117
4816.64 126
4816.80 134
4816.95 141
4817.11 145
4817.27 148
4817.43 149
4817.59 150
4817.75 150
4817.91 150
4818.07 149
4818.23 148
4818.39 146
4818.54 144
4818.70 141
4818.86 139
4819.02 138
4819.18 139
4819.34 143
4819.50 149
4819.66 157
4819.82 164
4819.98 171
4820.14 175
4820.29 176
4820.45 175
4820.61 173
4820.77 171
4820.93 170
4821.09 169
4821.25 169
4821.41 168
4821.57 166
4821.73 163
4821.88 158
4822.04 153
[truncated: 723,447 more chars]
