# Supplementary material for: Methylobacterium Species Promoting Rice and Barley Growth and Interaction Specificity Revealed with Whole-Cell Matrix-Assisted Laser Desorption / Ionization-Time-of-Flight Mass Spectrometry (MALDI-TOF/MS) Analysis
Source: PLoS One. 2015 Jun 8;10(6):e0129509. doi: 10.1371/journal.pone.0129509 (PMC4460032; doi:10.1371/journal.pone.0129509)
Supplement: S1 Data — (ZIP) [file pone.0129509.s001.zip › Supplementary data 1 (ms type strains)/M_phyllosphaerae DSM19779T.txt]

782.57 0
782.63 0
782.69 0
782.76 0
782.82 0
782.89 0
782.95 0
783.01 0
783.08 0
783.14 0
783.21 0
783.27 0
783.33 0
783.40 0
783.46 0
783.53 0
783.59 0
783.65 0
783.72 0
783.78 0
783.85 0
783.91 0
783.97 0
784.04 0
784.10 0
784.17 0
784.23 0
784.29 0
784.36 0
784.42 0
784.49 0
784.55 0
784.61 0
784.68 0
784.74 0
784.81 0
784.87 0
784.94 0
785.00 0
785.06 0
785.13 0
785.19 0
785.26 0
785.32 0
785.38 0
785.45 0
785.51 0
785.58 0
785.64 0
785.70 0
785.77 0
785.83 0
785.90 0
785.96 0
786.03 0
786.09 0
786.15 0
786.22 0
786.28 0
786.35 0
786.41 0
786.47 0
786.54 0
786.60 0
786.67 0
786.73 0
786.80 0
786.86 0
786.92 0
786.99 0
787.05 0
787.12 0
787.18 0
787.24 0
787.31 0
787.37 0
787.44 0
787.50 0
787.57 0
787.63 0
787.69 0
787.76 0
787.82 0
787.89 0
787.95 0
788.02 0
788.08 0
788.14 0
788.21 0
788.27 0
788.34 0
788.40 0
788.47 0
788.53 0
788.59 0
788.66 0
788.72 0
788.79 0
788.85 0
788.91 0
788.98 0
789.04 0
789.11 0
789.17 0
789.24 0
789.30 0
789.36 0
789.43 0
789.49 0
789.56 0
789.62 0
789.69 0
789.75 0
789.81 0
789.88 0
789.94 0
790.01 0
790.07 0
790.14 0
790.20 0
790.27 0
790.33 0
790.39 0
790.46 0
790.52 0
790.59 0
790.65 0
790.72 0
790.78 0
790.84 0
790.91 0
790.97 0
791.04 0
791.10 0
791.17 0
791.23 0
791.29 0
791.36 0
791.42 0
791.49 0
791.55 0
791.62 0
791.68 0
791.75 0
791.81 0
791.87 0
791.94 0
792.00 0
792.07 0
792.13 0
792.20 0
792.26 0
792.32 0
792.39 0
792.45 0
792.52 0
792.58 0
792.65 0
792.71 0
792.78 0
792.84 0
792.90 0
792.97 0
793.03 0
793.10 0
793.16 0
793.23 0
793.29 0
793.36 0
793.42 0
793.48 0
793.55 0
793.61 0
793.68 0
793.74 0
793.81 0
793.87 0
793.94 0
794.00 0
794.06 0
794.13 0
794.19 0
794.26 0
794.32 0
794.39 0
794.45 0
794.52 0
794.58 0
794.65 0
794.71 0
794.77 0
794.84 0
794.90 0
794.97 0
795.03 0
795.10 0
795.16 0
795.23 0
795.29 0
795.35 0
795.42 0
795.48 0
795.55 0
795.61 0
795.68 0
795.74 0
795.81 0
795.87 0
795.94 0
796.00 0
796.06 0
796.13 0
796.19 0
796.26 0
796.32 0
796.39 0
796.45 0
796.52 0
796.58 0
796.65 0
796.71 0
796.78 0
796.84 0
796.90 0
796.97 0
797.03 0
797.10 0
797.16 0
797.23 0
797.29 0
797.36 0
797.42 0
797.49 0
797.55 0
797.61 0
797.68 0
797.74 0
797.81 0
797.87 0
797.94 0
798.00 0
798.07 0
798.13 0
798.20 0
798.26 0
798.33 0
798.39 0
798.46 0
798.52 0
798.58 0
798.65 0
798.71 0
798.78 0
798.84 0
798.91 0
798.97 0
799.04 0
799.10 0
799.17 0
799.23 0
799.30 0
799.36 0
799.43 0
799.49 0
799.55 0
799.62 0
799.68 0
799.75 0
799.81 0
799.88 0
799.94 0
800.01 0
800.07 0
800.14 0
800.20 0
800.27 0
800.33 0
800.40 0
800.46 0
800.53 0
800.59 0
800.66 0
800.72 0
800.78 0
800.85 0
800.91 0
800.98 0
801.04 0
801.11 0
801.17 0
801.24 0
801.30 0
801.37 0
801.43 0
801.50 0
801.56 0
801.63 0
801.69 0
801.76 0
801.82 0
801.89 0
801.95 0
802.02 0
802.08 0
802.14 0
802.21 0
802.27 0
802.34 0
802.40 0
802.47 0
802.53 0
802.60 0
802.66 0
802.73 0
802.79 0
802.86 0
802.92 0
802.99 0
803.05 0
803.12 0
803.18 0
803.25 0
803.31 0
803.38 0
803.44 0
803.51 0
803.57 0
803.64 0
803.70 0
803.77 0
803.83 0
803.90 0
803.96 0
804.03 0
804.09 0
804.16 0
804.22 0
804.28 0
804.35 0
804.41 0
804.48 0
804.54 0
804.61 0
804.67 0
804.74 0
804.80 0
804.87 0
804.93 0
805.00 0
805.06 0
805.13 0
805.19 0
805.26 0
805.32 0
805.39 0
805.45 0
805.52 0
805.58 0
805.65 0
805.71 0
805.78 0
805.84 0
805.91 0
805.97 0
806.04 0
806.10 0
806.17 0
806.23 0
806.30 0
806.36 0
806.43 1
806.49 3
806.56 5
806.62 7
806.69 9
806.75 10
806.82 9
806.88 8
806.95 6
807.01 4
807.08 2
807.14 1
807.21 0
807.27 0
807.34 0
807.40 0
807.47 0
807.53 1
807.60 2
807.66 2
807.73 3
807.79 3
807.86 3
807.92 2
807.99 1
808.05 0
808.12 0
808.18 0
808.25 0
808.31 1
808.38 3
808.44 6
808.51 8
808.57 11
808.64 12
808.70 11
808.77 10
808.83 8
808.90 6
808.96 4
809.03 3
809.09 3
809.16 3
809.22 3
809.29 3
809.35 3
809.42 3
809.48 3
809.55 3
809.61 2
809.68 2
809.75 2
809.81 1
809.88 1
809.94 1
810.01 1
810.07 1
810.14 1
810.20 1
810.27 1
810.33 1
810.40 1
810.46 1
810.53 1
810.59 1
810.66 0
810.72 0
810.79 1
810.85 1
810.92 2
810.98 2
811.05 3
811.11 4
811.18 5
811.24 6
811.31 5
811.37 5
811.44 4
811.50 3
811.57 2
811.63 2
811.70 1
811.76 2
811.83 3
811.90 3
811.96 4
812.03 4
812.09 3
812.16 3
812.22 2
812.29 1
812.35 1
812.42 0
812.48 0
812.55 0
812.61 0
812.68 0
812.74 0
812.81 0
812.87 1
812.94 1
813.00 1
813.07 1
813.13 1
813.20 1
813.26 1
813.33 1
813.40 1
813.46 1
813.53 2
813.59 3
813.66 4
813.72 6
813.79 7
813.85 8
813.92 8
813.98 8
814.05 7
814.11 5
814.18 4
814.24 3
814.31 2
814.37 2
814.44 2
814.51 3
814.57 3
814.64 2
814.70 2
814.77 1
814.83 1
814.90 1
814.96 0
815.03 0
815.09 1
815.16 1
815.22 1
815.29 1
815.35 1
815.42 1
815.49 1
815.55 1
815.62 1
815.68 2
815.75 2
815.81 3
815.88 3
815.94 3
816.01 2
816.07 2
816.14 2
816.20 1
816.27 1
816.33 2
816.40 2
816.47 3
816.53 4
816.60 4
816.66 5
816.73 4
816.79 4
816.86 3
816.92 3
816.99 2
817.05 2
817.12 2
817.18 2
817.25 2
817.32 2
817.38 2
817.45 1
817.51 1
817.58 1
817.64 0
817.71 1
817.77 1
817.84 1
817.90 1
817.97 1
818.04 1
818.10 1
818.17 1
818.23 1
818.30 1
818.36 1
818.43 2
818.49 3
818.56 3
818.62 3
818.69 3
818.76 3
818.82 2
818.89 2
818.95 1
819.02 1
819.08 1
819.15 1
819.21 1
819.28 1
819.34 1
819.41 1
819.48 1
819.54 1
819.61 1
819.67 1
819.74 0
819.80 1
819.87 1
819.93 1
820.00 1
820.07 1
820.13 1
820.20 0
820.26 0
820.33 0
820.39 0
820.46 1
820.52 1
820.59 1
820.66 1
820.72 1
820.79 1
820.85 1
820.92 1
820.98 1
821.05 1
821.11 1
821.18 1
821.25 2
821.31 2
821.38 2
821.44 2
821.51 2
821.57 2
821.64 1
821.70 1
821.77 1
821.84 1
821.90 1
821.97 1
822.03 1
822.10 1
822.16 1
822.23 1
822.29 1
822.36 1
822.43 1
822.49 1
822.56 1
822.62 1
822.69 2
822.75 2
822.82 2
822.89 1
822.95 1
823.02 1
823.08 1
823.15 1
823.21 1
823.28 1
823.34 1
823.41 2
823.48 2
823.54 2
823.61 1
823.67 1
823.74 1
823.80 1
823.87 1
823.94 1
824.00 0
824.07 0
824.13 1
824.20 1
824.26 1
824.33 1
824.40 2
824.46 2
824.53 2
824.59 2
824.66 2
824.72 2
824.79 1
824.86 1
824.92 1
824.99 1
825.05 0
825.12 0
825.18 0
825.25 1
825.32 1
825.38 1
825.45 1
825.51 1
825.58 1
825.64 1
825.71 1
825.78 1
825.84 1
825.91 1
825.97 1
826.04 1
826.10 1
826.17 1
826.24 1
826.30 1
826.37 1
826.43 1
826.50 1
826.57 1
826.63 1
826.70 1
826.76 1
826.83 1
826.89 1
826.96 1
827.03 1
827.09 1
827.16 1
827.22 1
827.29 0
827.35 0
827.42 0
827.49 0
827.55 0
827.62 1
827.68 1
827.75 1
827.82 1
827.88 1
827.95 1
828.01 1
828.08 1
828.14 1
828.21 1
828.28 1
828.34 1
828.41 1
828.47 1
828.54 2
828.61 2
828.67 2
828.74 2
828.80 2
828.87 2
828.94 2
829.00 1
829.07 1
829.13 1
829.20 1
829.26 1
829.33 1
829.40 1
829.46 1
829.53 1
829.59 1
829.66 1
829.73 1
829.79 1
829.86 1
829.92 1
829.99 1
830.06 1
830.12 1
830.19 1
830.25 0
830.32 0
830.39 0
830.45 0
830.52 0
830.58 0
830.65 0
830.71 0
830.78 1
830.85 1
830.91 1
830.98 1
831.04 1
831.11 1
831.18 1
831.24 1
831.31 1
831.37 1
831.44 1
831.51 1
831.57 1
831.64 1
831.70 1
831.77 1
831.84 1
831.90 1
831.97 1
832.03 1
832.10 1
832.17 1
832.23 1
832.30 1
832.36 1
832.43 1
832.50 1
832.56 1
832.63 1
832.69 1
832.76 1
832.83 2
832.89 2
832.96 2
833.02 2
833.09 2
833.16 1
833.22 1
833.29 1
833.36 1
833.42 1
833.49 1
833.55 1
833.62 1
833.69 1
833.75 1
833.82 1
833.88 1
833.95 1
834.02 1
834.08 1
834.15 1
834.21 1
834.28 1
834.35 1
834.41 0
834.48 1
834.54 1
834.61 1
834.68 1
834.74 1
834.81 1
834.88 1
834.94 1
835.01 1
835.07 1
835.14 0
835.21 0
835.27 1
835.34 1
835.40 1
835.47 1
835.54 1
835.60 1
835.67 1
835.73 1
835.80 1
835.87 1
835.93 1
836.00 1
836.07 1
836.13 1
836.20 1
836.26 1
836.33 1
836.40 1
836.46 1
836.53 1
836.59 1
836.66 1
836.73 1
836.79 1
836.86 1
836.93 1
836.99 0
837.06 0
837.12 0
837.19 0
837.26 0
837.32 0
837.39 0
837.46 0
837.52 0
837.59 0
837.65 0
837.72 1
837.79 1
837.85 1
837.92 1
837.99 1
838.05 1
838.12 1
838.18 1
838.25 1
838.32 1
838.38 1
838.45 1
838.52 1
838.58 1
838.65 1
838.71 1
838.78 1
838.85 1
838.91 1
838.98 1
839.05 1
839.11 1
839.18 1
839.24 1
839.31 1
839.38 1
839.44 1
839.51 2
839.58 2
839.64 1
839.71 1
839.77 1
839.84 1
839.91 1
839.97 0
840.04 0
840.11 0
840.17 0
840.24 0
840.31 0
840.37 0
840.44 0
840.50 0
840.57 1
840.64 1
840.70 1
840.77 1
840.84 1
840.90 1
840.97 1
841.04 2
841.10 1
841.17 1
841.23 1
841.30 1
841.37 1
841.43 1
841.50 1
841.57 1
841.63 1
841.70 1
841.77 1
841.83 1
841.90 1
841.96 2
842.03 2
842.10 2
842.16 1
842.23 1
842.30 1
842.36 1
842.43 1
842.50 0
842.56 0
842.63 0
842.69 0
842.76 1
842.83 1
842.89 1
842.96 1
843.03 1
843.09 1
843.16 1
843.23 1
843.29 1
843.36 1
843.43 0
843.49 0
843.56 0
843.63 0
843.69 0
843.76 1
843.82 1
843.89 1
843.96 2
844.02 2
844.09 2
844.16 2
844.22 2
844.29 2
844.36 1
844.42 1
844.49 1
844.56 1
844.62 1
844.69 1
844.76 1
844.82 1
844.89 1
844.95 1
845.02 1
845.09 1
845.15 1
845.22 1
845.29 1
845.35 1
845.42 1
845.49 1
845.55 0
845.62 0
845.69 0
845.75 1
845.82 1
845.89 1
845.95 1
846.02 1
846.09 1
846.15 1
846.22 1
846.29 2
846.35 2
846.42 1
846.49 1
846.55 1
846.62 1
846.69 1
846.75 1
846.82 1
846.88 1
846.95 1
847.02 1
847.08 1
847.15 1
847.22 1
847.28 1
847.35 1
847.42 1
847.48 1
847.55 1
847.62 1
847.68 1
847.75 1
847.82 1
847.88 1
847.95 1
848.02 1
848.08 1
848.15 1
848.22 1
848.28 1
848.35 1
848.42 1
848.48 1
848.55 1
848.62 1
848.68 1
848.75 1
848.82 1
848.88 1
848.95 1
849.02 1
849.08 1
849.15 1
849.22 1
849.28 1
849.35 1
849.42 1
849.48 1
849.55 1
849.62 0
849.68 0
849.75 0
849.82 1
849.88 1
849.95 1
850.02 1
850.08 1
850.15 1
850.22 1
850.28 1
850.35 1
850.42 1
850.48 1
850.55 1
850.62 1
850.68 1
850.75 1
850.82 1
850.88 1
850.95 1
851.02 1
851.09 1
851.15 1
851.22 1
851.29 1
851.35 1
851.42 1
851.49 1
851.55 1
851.62 1
851.69 1
851.75 1
851.82 1
851.89 1
851.95 1
852.02 1
852.09 0
852.15 0
852.22 0
852.29 0
852.35 0
852.42 0
852.49 0
852.55 0
852.62 0
852.69 1
852.75 1
852.82 1
852.89 1
852.96 1
853.02 1
853.09 1
853.16 1
853.22 0
853.29 0
853.36 0
853.42 0
853.49 0
853.56 0
853.62 0
853.69 0
853.76 0
853.82 0
853.89 0
853.96 1
854.02 1
854.09 1
854.16 1
854.23 1
854.29 1
854.36 1
854.43 1
854.49 1
854.56 1
854.63 1
854.69 1
854.76 1
854.83 1
854.89 1
854.96 1
855.03 1
855.10 1
855.16 1
855.23 1
855.30 1
855.36 1
855.43 0
855.50 0
855.56 0
855.63 0
855.70 1
855.76 1
855.83 1
855.90 1
855.97 1
856.03 1
856.10 1
856.17 1
856.23 1
856.30 1
856.37 1
856.43 1
856.50 1
856.57 1
856.63 1
856.70 1
856.77 1
856.84 1
856.90 1
856.97 1
857.04 0
857.10 0
857.17 0
857.24 0
857.30 0
857.37 0
857.44 0
857.51 0
857.57 1
857.64 1
857.71 1
857.77 1
857.84 1
857.91 1
857.97 1
858.04 1
858.11 1
858.18 1
858.24 1
858.31 1
858.38 1
858.44 1
858.51 1
858.58 1
858.65 1
858.71 1
858.78 1
858.85 1
858.91 1
858.98 1
859.05 1
859.11 1
859.18 1
859.25 1
859.32 1
859.38 1
859.45 1
859.52 1
859.58 1
859.65 1
859.72 1
859.79 1
859.85 1
859.92 1
859.99 1
860.05 1
860.12 1
860.19 1
860.26 1
860.32 1
860.39 1
860.46 1
860.52 1
860.59 1
860.66 1
860.72 1
860.79 2
860.86 2
860.93 2
860.99 2
861.06 2
861.13 2
861.19 2
861.26 2
861.33 2
861.40 2
861.46 2
861.53 2
861.60 1
861.67 1
861.73 1
861.80 1
861.87 1
861.93 1
862.00 1
862.07 1
862.14 1
862.20 1
862.27 1
862.34 1
862.40 1
862.47 1
862.54 1
862.61 1
862.67 1
862.74 1
862.81 1
862.87 1
862.94 1
863.01 1
863.08 1
863.14 1
863.21 1
863.28 1
863.35 1
863.41 1
863.48 1
863.55 1
863.61 1
863.68 1
863.75 1
863.82 1
863.88 1
863.95 1
864.02 1
864.08 1
864.15 0
864.22 0
864.29 0
864.35 0
864.42 1
864.49 1
864.56 1
864.62 1
864.69 1
864.76 1
864.82 1
864.89 1
864.96 1
865.03 1
865.09 1
865.16 1
865.23 1
865.30 1
865.36 1
865.43 1
865.50 1
865.57 1
865.63 1
865.70 1
865.77 1
865.83 1
865.90 1
865.97 0
866.04 0
866.10 0
866.17 0
866.24 0
866.31 0
866.37 0
866.44 1
866.51 1
866.58 1
866.64 1
866.71 1
866.78 1
866.84 1
866.91 0
866.98 0
867.05 0
867.11 1
867.18 1
867.25 1
867.32 1
867.38 1
867.45 1
867.52 1
867.59 1
867.65 2
867.72 2
867.79 2
867.86 2
867.92 1
867.99 1
868.06 1
868.13 1
868.19 1
868.26 1
868.33 1
868.40 1
868.46 1
868.53 1
868.60 1
868.66 1
868.73 1
868.80 1
868.87 1
868.93 1
869.00 1
869.07 1
869.14 1
869.20 1
869.27 0
869.34 0
869.41 0
869.47 0
869.54 0
869.61 0
869.68 0
869.74 0
869.81 0
869.88 0
869.95 1
870.01 1
870.08 1
870.15 1
870.22 1
870.28 1
870.35 1
870.42 1
870.49 0
870.55 0
870.62 0
870.69 0
870.76 0
870.82 0
870.89 0
870.96 1
871.03 1
871.09 1
871.16 1
871.23 1
871.30 1
871.36 1
871.43 0
871.50 0
871.57 0
871.63 0
871.70 0
871.77 0
871.84 0
871.90 1
871.97 1
872.04 1
872.11 1
872.18 1
872.24 1
872.31 1
872.38 1
872.45 1
872.51 1
872.58 1
872.65 1
872.72 1
872.78 1
872.85 1
872.92 1
872.99 1
873.05 1
873.12 0
873.19 0
873.26 0
873.32 0
873.39 0
873.46 0
873.53 1
873.59 1
873.66 1
873.73 1
873.80 1
873.87 1
873.93 1
874.00 1
874.07 1
874.14 1
874.20 1
874.27 1
874.34 1
874.41 1
874.47 1
874.54 1
874.61 1
874.68 1
874.75 1
874.81 1
874.88 1
874.95 1
875.02 1
875.08 0
875.15 0
875.22 0
875.29 0
875.35 0
875.42 0
875.49 0
875.56 1
875.63 1
875.69 1
875.76 1
875.83 1
875.90 0
875.96 0
876.03 0
876.10 0
876.17 1
876.23 1
876.30 1
876.37 1
876.44 0
876.51 0
876.57 0
876.64 0
876.71 0
876.78 0
876.84 0
876.91 0
876.98 0
877.05 0
877.12 0
877.18 0
877.25 0
877.32 0
877.39 0
877.45 0
877.52 0
877.59 0
877.66 0
877.73 0
877.79 0
877.86 0
877.93 0
878.00 1
878.06 1
878.13 1
878.20 1
878.27 1
878.34 1
878.40 1
878.47 1
878.54 1
878.61 1
878.67 1
878.74 1
878.81 1
878.88 1
878.95 1
879.01 1
879.08 1
879.15 1
879.22 1
879.29 1
879.35 1
879.42 1
879.49 1
879.56 0
879.62 0
879.69 0
879.76 0
879.83 0
879.90 0
879.96 0
880.03 0
880.10 0
880.17 0
880.24 0
880.30 0
880.37 0
880.44 0
880.51 0
880.57 0
880.64 0
880.71 1
880.78 1
880.85 1
880.91 1
880.98 1
881.05 1
881.12 1
881.19 1
881.25 1
881.32 1
881.39 1
881.46 1
881.53 1
881.59 1
881.66 0
881.73 0
881.80 0
881.87 0
881.93 0
882.00 0
882.07 0
882.14 0
882.21 0
882.27 1
882.34 1
882.41 1
882.48 1
882.55 1
882.61 1
882.68 1
882.75 1
882.82 1
882.89 1
882.95 1
883.02 1
883.09 1
883.16 0
883.23 0
883.29 0
883.36 0
883.43 0
883.50 0
883.57 0
883.63 0
883.70 0
883.77 0
883.84 0
883.91 0
883.97 0
884.04 0
884.11 0
884.18 0
884.25 0
884.31 0
884.38 0
884.45 0
884.52 0
884.59 0
884.65 0
884.72 0
884.79 0
884.86 0
884.93 0
884.99 0
885.06 0
885.13 0
885.20 1
885.27 1
885.33 1
885.40 1
885.47 1
885.54 1
885.61 1
885.67 1
885.74 1
885.81 0
885.88 0
885.95 0
886.02 0
886.08 0
886.15 1
886.22 1
886.29 1
886.36 1
886.42 1
886.49 1
886.56 1
886.63 1
886.70 1
886.76 1
886.83 1
886.90 1
886.97 1
887.04 0
887.11 0
887.17 0
887.24 0
887.31 0
887.38 0
887.45 0
887.51 0
887.58 0
887.65 0
887.72 0
887.79 0
887.86 0
887.92 0
887.99 0
888.06 0
888.13 0
888.20 1
888.26 1
888.33 1
888.40 1
888.47 1
888.54 1
888.61 1
888.67 0
888.74 0
888.81 0
888.88 1
888.95 1
889.01 1
889.08 1
889.15 1
889.22 0
889.29 0
889.36 0
889.42 0
889.49 0
889.56 0
889.63 0
889.70 0
889.77 0
889.83 0
889.90 0
889.97 0
890.04 0
890.11 0
890.18 0
890.24 0
890.31 0
890.38 0
890.45 1
890.52 1
890.58 0
890.65 0
890.72 0
890.79 0
890.86 0
890.93 1
890.99 1
891.06 1
891.13 1
891.20 1
891.27 1
891.34 1
891.40 1
891.47 1
891.54 0
891.61 0
891.68 0
891.75 0
891.81 0
891.88 1
891.95 1
892.02 1
892.09 1
892.16 1
892.22 1
892.29 1
892.36 1
892.43 1
892.50 1
892.57 1
892.63 0
892.70 0
892.77 0
892.84 0
892.91 0
892.98 0
893.04 1
893.11 1
893.18 1
893.25 1
893.32 1
893.39 1
893.46 1
893.52 1
893.59 1
893.66 1
893.73 1
893.80 1
893.87 1
893.93 1
894.00 0
894.07 0
894.14 0
894.21 0
894.28 0
894.34 1
894.41 1
894.48 1
894.55 1
894.62 1
894.69 1
894.76 1
894.82 0
894.89 0
894.96 0
895.03 0
895.10 0
895.17 0
895.23 1
895.30 1
895.37 1
895.44 1
895.51 0
895.58 0
895.65 1
895.71 1
895.78 1
895.85 1
895.92 1
895.99 1
896.06 1
896.12 1
896.19 1
896.26 1
896.33 1
896.40 1
896.47 1
896.54 1
896.60 1
896.67 1
896.74 0
896.81 0
896.88 0
896.95 0
897.02 1
897.08 1
897.15 0
897.22 0
897.29 0
897.36 0
897.43 0
897.50 0
897.56 0
897.63 0
897.70 0
897.77 0
897.84 0
897.91 0
897.98 0
898.04 0
898.11 1
898.18 1
898.25 1
898.32 1
898.39 1
898.46 1
898.52 1
898.59 1
898.66 1
898.73 0
898.80 0
898.87 0
898.94 0
899.00 0
899.07 0
899.14 0
899.21 0
899.28 0
899.35 0
899.42 0
899.48 1
899.55 1
899.62 1
899.69 1
899.76 1
899.83 1
899.90 0
899.96 0
900.03 0
900.10 0
900.17 1
900.24 1
900.31 1
900.38 1
900.45 1
900.51 1
900.58 1
900.65 1
900.72 1
900.79 1
900.86 1
900.93 1
900.99 1
901.06 1
901.13 0
901.20 0
901.27 0
901.34 0
901.41 0
901.48 0
901.54 0
901.61 0
901.68 1
901.75 1
901.82 1
901.89 1
901.96 1
902.03 1
902.09 1
902.16 1
902.23 1
902.30 1
902.37 1
902.44 1
902.51 1
902.58 1
902.64 1
902.71 1
902.78 1
902.85 1
902.92 1
902.99 1
903.06 1
903.13 1
903.19 0
903.26 0
903.33 0
903.40 0
903.47 0
903.54 0
903.61 0
903.68 0
903.74 0
903.81 0
903.88 0
903.95 0
904.02 0
904.09 1
904.16 1
904.23 1
904.29 1
904.36 1
904.43 1
904.50 1
904.57 1
904.64 1
904.71 1
904.78 1
904.85 1
904.91 1
904.98 1
905.05 1
905.12 1
905.19 1
905.26 1
905.33 1
905.40 1
905.46 1
905.53 1
905.60 1
905.67 1
905.74 1
905.81 1
905.88 1
905.95 1
906.02 1
906.08 1
906.15 1
906.22 1
906.29 1
906.36 1
906.43 1
906.50 1
906.57 1
906.64 1
906.70 1
906.77 1
906.84 0
906.91 0
906.98 0
907.05 1
907.12 1
907.19 1
907.26 1
907.33 1
907.39 1
907.46 1
907.53 2
907.60 2
907.67 2
907.74 1
907.81 1
907.88 1
907.95 1
908.01 1
908.08 1
908.15 1
908.22 1
908.29 1
908.36 1
908.43 1
908.50 1
908.57 1
908.64 1
908.70 1
908.77 0
908.84 0
908.91 0
908.98 0
909.05 0
909.12 0
909.19 0
909.26 0
909.33 0
909.39 0
909.46 0
909.53 0
909.60 0
909.67 0
909.74 0
909.81 1
909.88 1
909.95 1
910.02 0
910.08 0
910.15 0
910.22 0
910.29 0
910.36 0
910.43 0
910.50 0
910.57 0
910.64 0
910.71 0
910.77 1
910.84 1
910.91 1
910.98 1
911.05 1
911.12 1
911.19 1
911.26 1
911.33 1
911.40 1
911.47 1
911.53 0
911.60 0
911.67 0
911.74 0
911.81 0
911.88 0
911.95 0
912.02 0
912.09 0
912.16 0
912.23 0
912.29 0
912.36 0
912.43 0
912.50 0
912.57 1
912.64 1
912.71 1
912.78 1
912.85 1
912.92 1
912.99 1
913.06 1
913.12 1
913.19 1
913.26 1
913.33 1
913.40 1
913.47 1
913.54 1
913.61 1
913.68 1
913.75 0
913.82 0
913.88 0
913.95 1
914.02 1
914.09 0
914.16 0
914.23 0
914.30 0
914.37 0
914.44 0
914.51 0
914.58 0
914.65 0
914.72 0
914.78 0
914.85 1
914.92 1
914.99 1
915.06 1
915.13 1
915.20 1
915.27 1
915.34 1
915.41 1
915.48 0
915.55 0
915.62 0
915.68 0
915.75 0
915.82 0
915.89 0
915.96 0
916.03 0
916.10 0
916.17 0
916.24 0
916.31 1
916.38 1
916.45 1
916.52 1
916.58 1
916.65 0
916.72 0
916.79 0
916.86 0
916.93 0
917.00 0
917.07 1
917.14 1
917.21 0
917.28 0
917.35 0
917.42 0
917.49 0
917.55 1
917.62 1
917.69 1
917.76 1
917.83 1
917.90 1
917.97 0
918.04 0
918.11 0
918.18 0
918.25 0
918.32 0
918.39 0
918.46 0
918.53 0
918.59 0
918.66 1
918.73 1
918.80 1
918.87 1
918.94 1
919.01 1
919.08 1
919.15 1
919.22 0
919.29 0
919.36 0
919.43 0
919.50 0
919.57 0
919.64 0
919.70 0
919.77 0
919.84 0
919.91 0
919.98 0
920.05 0
920.12 0
920.19 0
920.26 0
920.33 0
920.40 0
920.47 0
920.54 0
920.61 0
920.68 0
920.75 0
920.82 0
920.89 0
920.95 0
921.02 0
921.09 1
921.16 1
921.23 1
921.30 1
921.37 1
921.44 1
921.51 1
921.58 1
921.65 1
921.72 1
921.79 0
921.86 0
921.93 0
922.00 0
922.07 0
922.14 0
922.20 0
922.27 0
922.34 0
922.41 1
922.48 1
922.55 1
922.62 1
922.69 1
922.76 0
922.83 0
922.90 0
922.97 0
923.04 0
923.11 0
923.18 0
923.25 0
923.32 0
923.39 0
923.46 0
923.53 0
923.60 0
923.66 0
923.73 0
923.80 0
923.87 0
923.94 0
924.01 0
924.08 0
924.15 0
924.22 0
924.29 0
924.36 0
924.43 0
924.50 0
924.57 0
924.64 0
924.71 0
924.78 0
924.85 0
924.92 0
924.99 0
925.06 0
925.13 0
925.20 1
925.27 1
925.33 0
925.40 0
925.47 0
925.54 0
925.61 0
925.68 0
925.75 0
925.82 0
925.89 1
925.96 1
926.03 1
926.10 0
926.17 0
926.24 0
926.31 0
926.38 0
926.45 0
926.52 0
926.59 0
926.66 0
926.73 1
926.80 1
926.87 1
926.94 1
927.01 1
927.08 1
927.15 1
927.21 1
927.28 1
927.35 1
927.42 1
927.49 1
927.56 1
927.63 1
927.70 1
927.77 1
927.84 1
927.91 1
927.98 1
928.05 0
928.12 0
928.19 0
928.26 0
928.33 0
928.40 0
928.47 0
928.54 0
928.61 0
928.68 0
928.75 1
928.82 1
928.89 1
928.96 1
929.03 1
929.10 1
929.17 0
929.24 0
929.31 0
929.38 0
929.45 0
929.52 0
929.59 0
929.66 0
929.73 0
929.79 0
929.86 1
929.93 1
930.00 1
930.07 1
930.14 1
930.21 1
930.28 0
930.35 0
930.42 0
930.49 0
930.56 0
930.63 0
930.70 0
930.77 0
930.84 0
930.91 0
930.98 0
931.05 0
931.12 0
931.19 0
931.26 0
931.33 0
931.40 0
931.47 0
931.54 0
931.61 0
931.68 1
931.75 1
931.82 1
931.89 1
931.96 0
932.03 0
932.10 0
932.17 0
932.24 0
932.31 0
932.38 0
932.45 0
932.52 0
932.59 0
932.66 0
932.73 0
932.80 1
932.87 1
932.94 1
933.01 1
933.08 1
933.15 1
933.22 1
933.29 1
933.36 1
933.43 1
933.50 1
933.57 1
933.64 1
933.71 1
933.78 1
933.85 1
933.92 1
933.99 1
934.06 1
934.13 1
934.20 1
934.27 1
934.34 1
934.41 0
934.48 0
934.55 0
934.62 0
934.69 1
934.76 1
934.83 1
934.90 1
934.97 1
935.04 2
935.11 2
935.18 2
935.25 1
935.32 1
935.39 1
935.46 1
935.53 1
935.60 1
935.67 0
935.74 0
935.81 0
935.88 0
935.95 0
936.02 0
936.09 0
936.16 0
936.23 1
936.30 1
936.37 1
936.44 1
936.51 1
936.58 1
936.65 1
936.72 1
936.79 1
936.86 1
936.93 0
937.00 0
937.07 0
937.14 0
937.21 0
937.28 0
937.35 0
937.42 0
937.49 0
937.56 0
937.63 0
937.70 0
937.77 1
937.84 1
937.91 1
937.98 1
938.05 1
938.12 1
938.19 1
938.26 0
938.33 0
938.40 0
938.47 0
938.54 0
938.61 0
938.68 0
938.75 0
938.82 0
938.89 0
938.96 0
939.03 0
939.10 0
939.17 0
939.24 0
939.31 0
939.38 0
939.45 0
939.52 0
939.59 0
939.66 0
939.73 0
939.80 0
939.87 0
939.94 0
940.01 0
940.08 0
940.15 0
940.22 0
940.29 0
940.36 0
940.43 0
940.50 0
940.57 0
940.64 0
940.71 0
940.78 0
940.85 0
940.92 0
940.99 0
941.06 1
941.13 1
941.20 1
941.27 1
941.34 0
941.41 0
941.48 0
941.55 0
941.62 0
941.69 0
941.76 0
941.84 0
941.91 0
941.98 0
942.05 0
942.12 0
942.19 1
942.26 1
942.33 1
942.40 1
942.47 1
942.54 1
942.61 1
942.68 0
942.75 0
942.82 0
942.89 0
942.96 0
943.03 0
943.10 0
943.17 0
943.24 0
943.31 0
943.38 0
943.45 0
943.52 0
943.59 0
943.66 0
943.73 0
943.80 0
943.87 0
943.94 0
944.01 0
944.08 0
944.15 0
944.22 1
944.29 1
944.36 1
944.44 1
944.51 1
944.58 1
944.65 0
944.72 0
944.79 0
944.86 0
944.93 0
945.00 0
945.07 0
945.14 0
945.21 0
945.28 0
945.35 0
945.42 0
945.49 0
945.56 0
945.63 0
945.70 0
945.77 0
945.84 0
945.91 0
945.98 0
946.05 0
946.12 0
946.19 0
946.26 0
946.34 0
946.41 0
946.48 0
946.55 0
946.62 0
946.69 0
946.76 0
946.83 0
946.90 0
946.97 0
947.04 0
947.11 0
947.18 0
947.25 0
947.32 0
947.39 0
947.46 0
947.53 0
947.60 0
947.67 1
947.74 1
947.81 1
947.88 1
947.95 1
948.03 1
948.10 1
948.17 0
948.24 0
948.31 0
948.38 0
948.45 0
948.52 0
948.59 0
948.66 0
948.73 0
948.80 0
948.87 0
948.94 0
949.01 0
949.08 0
949.15 0
949.22 0
949.29 0
949.36 0
949.43 0
949.51 0
949.58 0
949.65 0
949.72 0
949.79 0
949.86 0
949.93 0
950.00 0
950.07 0
950.14 0
950.21 0
950.28 0
950.35 0
950.42 0
950.49 0
950.56 0
950.63 0
950.70 0
950.78 0
950.85 0
950.92 0
950.99 0
951.06 0
951.13 0
951.20 0
951.27 0
951.34 0
951.41 0
951.48 0
951.55 0
951.62 0
951.69 0
951.76 0
951.83 0
951.90 0
951.97 0
952.05 0
952.12 0
952.19 0
952.26 0
952.33 0
952.40 0
952.47 0
952.54 0
952.61 0
952.68 1
952.75 1
952.82 1
952.89 0
952.96 0
953.03 0
953.10 0
953.18 0
953.25 0
953.32 0
953.39 0
953.46 0
953.53 0
953.60 0
953.67 0
953.74 0
953.81 0
953.88 0
953.95 0
954.02 0
954.09 0
954.16 0
954.24 0
954.31 0
954.38 0
954.45 0
954.52 0
954.59 0
954.66 0
954.73 0
954.80 0
954.87 0
954.94 0
955.01 0
955.08 0
955.15 0
955.23 0
955.30 1
955.37 1
955.44 1
955.51 1
955.58 1
955.65 1
955.72 1
955.79 0
955.86 0
955.93 0
956.00 0
956.07 0
956.15 0
956.22 0
956.29 0
956.36 0
956.43 0
956.50 0
956.57 0
956.64 0
956.71 0
956.78 0
956.85 0
956.92 0
956.99 0
957.07 0
957.14 0
957.21 0
957.28 0
957.35 0
957.42 0
957.49 0
957.56 1
957.63 1
957.70 1
957.77 1
957.84 1
957.91 1
957.99 1
958.06 0
958.13 0
958.20 0
958.27 0
958.34 0
958.41 0
958.48 0
958.55 0
958.62 0
958.69 0
958.77 0
958.84 0
958.91 0
958.98 0
959.05 0
959.12 0
959.19 0
959.26 0
959.33 0
959.40 0
959.47 0
959.54 0
959.62 0
959.69 0
959.76 0
959.83 0
959.90 0
959.97 0
960.04 0
960.11 0
960.18 0
960.25 0
960.32 1
960.40 1
960.47 1
960.54 1
960.61 1
960.68 1
960.75 1
960.82 1
960.89 1
960.96 0
961.03 0
961.10 0
961.18 0
961.25 0
961.32 0
961.39 0
961.46 0
961.53 0
961.60 0
961.67 1
961.74 1
961.81 1
961.89 1
961.96 1
962.03 1
962.10 1
962.17 1
962.24 0
962.31 0
962.38 0
962.45 0
962.52 0
962.60 0
962.67 0
962.74 0
962.81 0
962.88 0
962.95 0
963.02 0
963.09 0
963.16 0
963.23 0
963.31 0
963.38 0
963.45 0
963.52 0
963.59 0
963.66 0
963.73 1
963.80 1
963.87 0
963.94 0
964.02 0
964.09 0
964.16 0
964.23 0
964.30 0
964.37 0
964.44 0
964.51 0
964.58 0
964.66 0
964.73 0
964.80 0
964.87 0
964.94 1
965.01 1
965.08 1
965.15 1
965.22 1
965.29 1
965.37 0
965.44 0
965.51 0
965.58 0
965.65 0
965.72 0
965.79 0
965.86 0
965.93 0
966.01 0
966.08 0
966.15 0
966.22 0
966.29 0
966.36 0
966.43 0
966.50 0
966.57 0
966.65 0
966.72 0
966.79 0
966.86 0
966.93 0
967.00 0
967.07 0
967.14 1
967.22 1
967.29 1
967.36 1
967.43 1
967.50 1
967.57 1
967.64 1
967.71 1
967.78 1
967.86 1
967.93 1
968.00 1
968.07 1
968.14 1
968.21 1
968.28 0
968.35 0
968.43 0
968.50 0
968.57 0
968.64 0
968.71 0
968.78 1
968.85 1
968.92 1
969.00 1
969.07 1
969.14 1
969.21 1
969.28 1
969.35 2
969.42 2
969.49 2
969.57 2
969.64 2
969.71 2
969.78 1
969.85 1
969.92 1
969.99 1
970.06 1
970.14 1
970.21 1
970.28 1
970.35 1
970.42 1
970.49 1
970.56 1
970.63 1
970.71 1
970.78 1
970.85 1
970.92 0
970.99 0
971.06 0
971.13 0
971.20 0
971.28 1
971.35 1
971.42 1
971.49 1
971.56 1
971.63 1
971.70 1
971.78 1
971.85 1
971.92 1
971.99 1
972.06 1
972.13 1
972.20 1
972.27 0
972.35 0
972.42 0
972.49 0
972.56 0
972.63 1
972.70 1
972.77 1
972.85 1
972.92 1
972.99 1
973.06 0
973.13 0
973.20 0
973.27 0
973.35 0
973.42 0
973.49 0
973.56 0
973.63 0
973.70 1
973.77 1
973.85 1
973.92 1
973.99 1
974.06 1
974.13 0
974.20 0
974.27 0
974.35 0
974.42 0
974.49 0
974.56 0
974.63 0
974.70 0
974.77 0
974.85 0
974.92 0
974.99 0
975.06 0
975.13 1
975.20 1
975.27 1
975.35 0
975.42 0
975.49 0
975.56 0
975.63 0
975.70 0
975.77 0
975.85 0
975.92 0
975.99 0
976.06 0
976.13 0
976.20 0
976.27 0
976.35 0
976.42 0
976.49 0
976.56 0
976.63 0
976.70 0
976.78 0
976.85 0
976.92 0
976.99 0
977.06 0
977.13 0
977.20 0
977.28 0
977.35 0
977.42 0
977.49 0
977.56 0
977.63 0
977.71 0
977.78 1
977.85 1
977.92 1
977.99 1
978.06 0
978.13 0
978.21 0
978.28 0
978.35 0
978.42 0
978.49 0
978.56 0
978.64 0
978.71 0
978.78 0
978.85 0
978.92 0
978.99 0
979.07 0
979.14 0
979.21 0
979.28 0
979.35 0
979.42 0
979.49 0
979.57 0
979.64 0
979.71 0
979.78 0
979.85 0
979.92 0
980.00 0
980.07 0
980.14 0
980.21 1
980.28 1
980.35 1
980.43 0
980.50 0
980.57 0
980.64 0
980.71 0
980.78 0
980.86 0
980.93 0
981.00 0
981.07 0
981.14 0
981.21 0
981.29 0
981.36 0
981.43 0
981.50 0
981.57 0
981.64 0
981.72 0
981.79 0
981.86 0
981.93 0
982.00 0
982.07 1
982.15 1
982.22 1
982.29 1
982.36 1
982.43 0
982.51 0
982.58 0
982.65 0
982.72 0
982.79 0
982.86 0
982.94 0
983.01 0
983.08 0
983.15 0
983.22 0
983.29 0
983.37 0
983.44 0
983.51 0
983.58 0
983.65 0
983.73 0
983.80 0
983.87 0
983.94 0
984.01 0
984.08 0
984.16 0
984.23 0
984.30 0
984.37 0
984.44 0
984.51 0
984.59 0
984.66 0
984.73 0
984.80 0
984.87 0
984.95 0
985.02 0
985.09 0
985.16 0
985.23 0
985.30 0
985.38 0
985.45 0
985.52 0
985.59 0
985.66 0
985.74 0
985.81 0
985.88 0
985.95 0
986.02 1
986.09 1
986.17 1
986.24 1
986.31 1
986.38 1
986.45 1
986.53 1
986.60 1
986.67 1
986.74 1
986.81 1
986.89 1
986.96 0
987.03 0
987.10 0
987.17 0
987.25 0
987.32 1
987.39 1
987.46 1
987.53 1
987.60 1
987.68 1
987.75 0
987.82 0
987.89 0
987.96 0
988.04 0
988.11 0
988.18 0
988.25 0
988.32 0
988.40 0
988.47 0
988.54 1
988.61 1
988.68 1
988.76 1
988.83 1
988.90 1
988.97 1
989.04 1
989.12 1
989.19 1
989.26 1
989.33 1
989.40 1
989.48 1
989.55 0
989.62 0
989.69 0
989.76 0
989.84 0
989.91 0
989.98 0
990.05 0
990.12 0
990.20 0
990.27 0
990.34 1
990.41 1
990.48 1
990.56 1
990.63 1
990.70 1
990.77 1
990.84 1
990.92 1
990.99 1
991.06 1
991.13 1
991.20 1
991.28 1
991.35 1
991.42 1
991.49 0
991.56 0
991.64 0
991.71 0
991.78 0
991.85 0
991.92 0
992.00 0
992.07 1
992.14 1
992.21 1
992.28 1
992.36 1
992.43 1
992.50 1
992.57 1
992.64 1
992.72 1
992.79 1
992.86 1
992.93 1
993.01 1
993.08 1
993.15 1
993.22 1
993.29 1
993.37 1
993.44 1
993.51 1
993.58 0
993.65 0
993.73 0
993.80 0
993.87 0
993.94 0
994.02 1
994.09 1
994.16 1
994.23 1
994.30 1
994.38 1
994.45 1
994.52 0
994.59 0
994.66 0
994.74 0
994.81 0
994.88 0
994.95 0
995.03 1
995.10 1
995.17 1
995.24 1
995.31 1
995.39 1
995.46 1
995.53 1
995.60 1
995.68 1
995.75 1
995.82 1
995.89 1
995.96 1
996.04 1
996.11 2
996.18 2
996.25 2
996.33 2
996.40 2
996.47 2
996.54 2
996.61 2
996.69 2
996.76 2
996.83 2
996.90 2
996.98 2
997.05 2
997.12 1
997.19 1
997.26 1
997.34 1
997.41 1
997.48 1
997.55 1
997.63 1
997.70 0
997.77 0
997.84 0
997.92 0
997.99 0
998.06 0
998.13 0
998.20 1
998.28 1
998.35 1
998.42 1
998.49 2
998.57 2
998.64 2
998.71 2
998.78 2
998.86 2
998.93 2
999.00 2
999.07 1
999.14 1
999.22 1
999.29 1
999.36 1
999.43 1
999.51 1
999.58 1
999.65 1
999.72 1
999.80 1
999.87 1
999.94 1
1000.01 1
1000.08 1
1000.16 1
1000.23 1
1000.30 1
1000.37 1
1000.45 1
1000.52 1
1000.59 2
1000.66 2
1000.74 2
1000.81 2
1000.88 1
1000.95 1
1001.03 1
1001.10 0
1001.17 0
1001.24 0
1001.32 0
1001.39 0
1001.46 1
1001.53 1
1001.61 1
1001.68 1
1001.75 1
1001.82 0
1001.89 0
1001.97 0
1002.04 0
1002.11 0
1002.18 0
1002.26 0
1002.33 0
1002.40 0
1002.47 1
1002.55 1
1002.62 1
1002.69 1
1002.76 1
1002.84 1
1002.91 1
1002.98 1
1003.05 1
1003.13 1
1003.20 2
1003.27 2
1003.34 2
1003.42 2
1003.49 2
1003.56 2
1003.63 2
1003.71 2
1003.78 2
1003.85 1
1003.92 1
1004.00 1
1004.07 0
1004.14 0
1004.21 0
1004.29 0
1004.36 0
1004.43 0
1004.50 0
1004.58 0
1004.65 1
1004.72 1
1004.79 1
1004.87 1
1004.94 1
1005.01 0
1005.08 0
1005.16 0
1005.23 0
1005.30 0
1005.37 0
1005.45 0
1005.52 0
1005.59 0
1005.67 0
1005.74 0
1005.81 0
1005.88 0
1005.96 0
1006.03 0
1006.10 0
1006.17 1
1006.25 1
1006.32 1
1006.39 1
1006.46 1
1006.54 1
1006.61 1
1006.68 1
1006.75 1
1006.83 1
1006.90 1
1006.97 1
1007.04 1
1007.12 1
1007.19 1
1007.26 1
1007.33 1
1007.41 1
1007.48 1
1007.55 1
1007.63 1
1007.70 2
1007.77 1
1007.84 1
1007.92 1
1007.99 1
1008.06 1
1008.13 0
1008.21 0
1008.28 0
1008.35 0
1008.42 0
1008.50 0
1008.57 0
1008.64 0
1008.72 0
1008.79 0
1008.86 0
1008.93 1
1009.01 1
1009.08 1
1009.15 1
1009.22 1
1009.30 1
1009.37 1
1009.44 1
1009.51 1
1009.59 1
1009.66 1
1009.73 1
1009.81 1
1009.88 1
1009.95 1
1010.02 1
1010.10 1
1010.17 1
1010.24 1
1010.31 1
1010.39 0
1010.46 0
1010.53 0
1010.61 0
1010.68 0
1010.75 0
1010.82 0
1010.90 1
1010.97 1
1011.04 1
1011.12 1
1011.19 1
1011.26 1
1011.33 1
1011.41 1
1011.48 1
1011.55 1
1011.62 1
1011.70 1
1011.77 1
1011.84 1
1011.92 1
1011.99 1
1012.06 1
1012.13 1
1012.21 1
1012.28 1
1012.35 1
1012.43 1
1012.50 1
1012.57 0
1012.64 0
1012.72 0
1012.79 0
1012.86 0
1012.94 0
1013.01 0
1013.08 1
1013.15 1
1013.23 1
1013.30 1
1013.37 1
1013.45 1
1013.52 1
1013.59 1
1013.66 1
1013.74 0
1013.81 0
1013.88 0
1013.96 0
1014.03 0
1014.10 0
1014.17 0
1014.25 0
1014.32 0
1014.39 0
1014.47 0
1014.54 0
1014.61 0
1014.68 0
1014.76 0
1014.83 0
1014.90 1
1014.98 1
1015.05 1
1015.12 1
1015.19 1
1015.27 1
1015.34 1
1015.41 1
1015.49 1
1015.56 1
1015.63 1
1015.70 1
1015.78 1
1015.85 1
1015.92 1
1016.00 0
1016.07 1
1016.14 1
1016.22 1
1016.29 1
1016.36 1
1016.43 1
1016.51 1
1016.58 1
1016.65 0
1016.73 0
1016.80 0
1016.87 0
1016.94 0
1017.02 1
1017.09 1
1017.16 1
1017.24 1
1017.31 1
1017.38 1
1017.46 1
1017.53 1
1017.60 1
1017.67 1
1017.75 1
1017.82 1
1017.89 1
1017.97 1
1018.04 1
1018.11 1
1018.19 1
1018.26 1
1018.33 1
1018.40 0
1018.48 0
1018.55 0
1018.62 0
1018.70 0
1018.77 0
1018.84 0
1018.92 0
1018.99 0
1019.06 0
1019.14 0
1019.21 0
1019.28 0
1019.35 0
1019.43 0
1019.50 0
1019.57 1
1019.65 1
1019.72 1
1019.79 1
1019.87 1
1019.94 1
1020.01 1
1020.09 1
1020.16 1
1020.23 1
1020.30 1
1020.38 1
1020.45 1
1020.52 1
1020.60 1
1020.67 1
1020.74 1
1020.82 0
1020.89 0
1020.96 0
1021.04 0
1021.11 0
1021.18 0
1021.25 1
1021.33 1
1021.40 1
1021.47 1
1021.55 1
1021.62 2
1021.69 2
1021.77 1
1021.84 1
1021.91 1
1021.99 1
1022.06 1
1022.13 1
1022.21 1
1022.28 1
1022.35 1
1022.43 0
1022.50 0
1022.57 0
1022.64 1
1022.72 1
1022.79 1
1022.86 1
1022.94 1
1023.01 0
1023.08 0
1023.16 0
1023.23 0
1023.30 0
1023.38 0
1023.45 0
1023.52 0
1023.60 0
1023.67 0
1023.74 0
1023.82 1
1023.89 1
1023.96 1
1024.04 1
1024.11 1
1024.18 1
1024.26 1
1024.33 0
1024.40 0
1024.48 0
1024.55 0
1024.62 0
1024.70 0
1024.77 0
1024.84 0
1024.91 0
1024.99 1
1025.06 1
1025.13 1
1025.21 1
1025.28 1
1025.35 1
1025.43 2
1025.50 2
1025.57 3
1025.65 4
1025.72 4
1025.79 4
1025.87 4
1025.94 4
1026.01 3
1026.09 3
1026.16 4
1026.23 4
1026.31 4
1026.38 5
1026.45 5
1026.53 6
1026.60 6
1026.67 6
1026.75 7
1026.82 7
1026.89 7
1026.97 7
1027.04 8
1027.11 8
1027.19 8
1027.26 8
1027.33 8
1027.41 8
1027.48 9
1027.55 9
1027.63 9
1027.70 9
1027.77 9
1027.85 9
1027.92 8
1027.99 8
1028.07 8
1028.14 7
1028.21 7
1028.29 7
1028.36 7
1028.43 6
1028.51 6
1028.58 7
1028.65 7
1028.73 7
1028.80 6
1028.87 6
1028.95 6
1029.02 5
1029.09 4
1029.17 4
1029.24 3
1029.32 3
1029.39 2
1029.46 2
1029.54 2
1029.61 2
1029.68 2
1029.76 1
1029.83 1
1029.90 1
1029.98 1
1030.05 1
1030.12 1
1030.20 1
1030.27 2
1030.34 2
1030.42 2
1030.49 2
1030.56 2
1030.64 1
1030.71 1
1030.78 2
1030.86 2
1030.93 2
1031.00 2
1031.08 3
1031.15 3
1031.22 3
1031.30 3
1031.37 2
1031.45 2
1031.52 2
1031.59 2
1031.67 2
1031.74 2
1031.81 2
1031.89 3
1031.96 3
1032.03 3
1032.11 3
1032.18 4
1032.25 4
1032.33 4
1032.40 5
1032.47 5
1032.55 5
1032.62 6
1032.70 6
1032.77 6
1032.84 6
1032.92 6
1032.99 6
1033.06 5
1033.14 6
1033.21 6
1033.28 6
1033.36 6
1033.43 7
1033.50 7
1033.58 8
1033.65 8
1033.73 9
1033.80 9
1033.87 9
1033.95 9
1034.02 10
1034.09 10
1034.17 10
1034.24 11
1034.31 11
1034.39 11
1034.46 12
1034.53 12
1034.61 12
1034.68 12
1034.76 11
1034.83 11
1034.90 11
1034.98 11
1035.05 10
1035.12 10
1035.20 10
1035.27 9
1035.34 9
1035.42 9
1035.49 9
1035.57 10
1035.64 10
1035.71 10
1035.79 10
1035.86 9
1035.93 9
1036.01 9
1036.08 8
1036.15 8
1036.23 7
1036.30 7
1036.38 7
1036.45 7
1036.52 7
1036.60 7
1036.67 6
1036.74 6
1036.82 6
1036.89 5
1036.96 5
1037.04 4
1037.11 4
1037.19 4
1037.26 4
1037.33 4
1037.41 4
1037.48 4
1037.55 3
1037.63 3
1037.70 3
1037.78 3
1037.85 3
1037.92 3
1038.00 3
1038.07 3
1038.14 2
1038.22 2
1038.29 2
1038.37 2
1038.44 2
1038.51 2
1038.59 2
1038.66 2
1038.73 2
1038.81 2
1038.88 2
1038.96 1
1039.03 1
1039.10 1
1039.18 1
1039.25 1
1039.32 1
1039.40 1
1039.47 1
1039.55 1
1039.62 1
1039.69 2
1039.77 2
1039.84 2
1039.91 2
1039.99 3
1040.06 3
1040.14 3
1040.21 3
1040.28 3
1040.36 3
1040.43 3
1040.51 3
1040.58 3
1040.65 3
1040.73 3
1040.80 3
1040.87 3
1040.95 2
1041.02 2
1041.10 2
1041.17 2
1041.24 2
1041.32 1
1041.39 1
1041.46 1
1041.54 1
1041.61 1
1041.69 1
1041.76 1
1041.83 2
1041.91 2
1041.98 2
1042.06 2
1042.13 1
1042.20 1
1042.28 1
1042.35 1
1042.43 1
1042.50 1
1042.57 1
1042.65 1
1042.72 1
1042.79 1
1042.87 1
1042.94 1
1043.02 1
1043.09 1
1043.16 1
1043.24 1
1043.31 1
1043.39 1
1043.46 1
1043.53 1
1043.61 0
1043.68 0
1043.76 0
1043.83 0
1043.90 0
1043.98 0
1044.05 0
1044.13 0
1044.20 0
1044.27 0
1044.35 0
1044.42 0
1044.50 0
1044.57 0
1044.64 0
1044.72 0
1044.79 0
1044.86 0
1044.94 0
1045.01 0
1045.09 0
1045.16 0
1045.23 0
1045.31 0
1045.38 1
1045.46 1
1045.53 1
1045.60 2
1045.68 2
1045.75 2
1045.83 2
1045.90 2
1045.97 2
1046.05 2
1046.12 1
1046.20 1
1046.27 1
1046.34 1
1046.42 1
1046.49 1
1046.57 1
1046.64 1
1046.72 1
1046.79 2
1046.86 2
1046.94 2
1047.01 3
1047.09 3
1047.16 3
1047.23 3
1047.31 3
1047.38 3
1047.46 3
1047.53 3
1047.60 3
1047.68 3
1047.75 3
1047.83 2
1047.90 2
1047.97 2
1048.05 1
1048.12 1
1048.20 2
1048.27 2
1048.34 2
1048.42 3
1048.49 3
1048.57 3
1048.64 3
1048.72 2
1048.79 2
1048.86 2
1048.94 2
1049.01 2
1049.09 2
1049.16 2
1049.23 3
1049.31 3
1049.38 3
1049.46 3
1049.53 2
1049.60 2
1049.68 2
1049.75 2
1049.83 2
1049.90 2
1049.98 3
1050.05 3
1050.12 3
1050.20 3
1050.27 3
1050.35 3
1050.42 3
1050.49 3
1050.57 3
1050.64 3
1050.72 2
1050.79 2
1050.87 1
1050.94 1
1051.01 1
1051.09 1
1051.16 1
1051.24 1
1051.31 2
1051.38 2
1051.46 2
1051.53 2
1051.61 2
1051.68 2
1051.76 2
1051.83 1
1051.90 1
1051.98 1
1052.05 1
1052.13 1
1052.20 0
1052.28 0
1052.35 0
1052.42 0
1052.50 0
1052.57 1
1052.65 1
1052.72 2
1052.79 3
1052.87 4
1052.94 4
1053.02 4
1053.09 4
1053.17 4
1053.24 3
1053.31 3
1053.39 3
1053.46 3
1053.54 3
1053.61 3
1053.69 3
1053.76 3
1053.83 2
1053.91 2
1053.98 2
1054.06 3
1054.13 3
1054.21 4
1054.28 5
1054.35 6
1054.43 6
1054.50 6
1054.58 6
1054.65 5
1054.73 4
1054.80 4
1054.88 3
1054.95 2
1055.02 2
1055.10 1
1055.17 1
1055.25 1
1055.32 1
1055.40 1
1055.47 1
1055.54 1
1055.62 1
1055.69 1
1055.77 1
1055.84 1
1055.92 1
1055.99 1
1056.06 1
1056.14 1
1056.21 2
1056.29 2
1056.36 2
1056.44 2
1056.51 2
1056.59 2
1056.66 2
1056.73 2
1056.81 2
1056.88 2
1056.96 1
1057.03 1
1057.11 1
1057.18 2
1057.25 2
1057.33 2
1057.40 2
1057.48 2
1057.55 2
1057.63 2
1057.70 1
1057.78 1
1057.85 1
1057.92 1
1058.00 0
1058.07 0
1058.15 0
1058.22 1
1058.30 1
1058.37 1
1058.45 1
1058.52 1
1058.59 2
1058.67 2
1058.74 2
1058.82 2
1058.89 2
1058.97 2
1059.04 2
1059.12 2
1059.19 2
1059.26 2
1059.34 1
1059.41 1
1059.49 1
1059.56 1
1059.64 1
1059.71 1
1059.79 1
1059.86 1
1059.94 1
1060.01 0
1060.08 0
1060.16 0
1060.23 0
1060.31 0
1060.38 0
1060.46 0
1060.53 1
1060.61 1
1060.68 1
1060.75 1
1060.83 1
1060.90 2
1060.98 2
1061.05 2
1061.13 3
1061.20 3
1061.28 3
1061.35 2
1061.43 2
1061.50 2
1061.57 1
1061.65 1
1061.72 1
1061.80 2
1061.87 2
1061.95 3
1062.02 4
1062.10 4
1062.17 4
1062.25 4
1062.32 4
1062.40 4
1062.47 4
1062.54 4
1062.62 4
1062.69 5
1062.77 5
1062.84 5
1062.92 5
1062.99 5
1063.07 5
1063.14 5
1063.22 5
1063.29 4
1063.37 4
1063.44 4
1063.51 4
1063.59 4
1063.66 4
1063.74 4
1063.81 5
1063.89 5
1063.96 5
1064.04 6
1064.11 6
1064.19 6
1064.26 6
1064.34 5
1064.41 5
1064.48 5
1064.56 4
1064.63 4
1064.71 4
1064.78 3
1064.86 3
1064.93 3
1065.01 2
1065.08 1
1065.16 1
1065.23 1
1065.31 2
1065.38 2
1065.46 3
1065.53 4
1065.61 5
1065.68 5
1065.75 6
1065.83 6
1065.90 5
1065.98 5
1066.05 5
1066.13 5
1066.20 5
1066.28 5
1066.35 5
1066.43 5
1066.50 4
1066.58 4
1066.65 4
1066.73 4
1066.80 4
1066.88 3
1066.95 3
1067.02 3
1067.10 3
1067.17 3
1067.25 3
1067.32 3
1067.40 3
1067.47 3
1067.55 3
1067.62 3
1067.70 3
1067.77 3
1067.85 4
1067.92 4
1068.00 4
1068.07 4
1068.15 4
1068.22 4
1068.30 4
1068.37 5
1068.45 5
1068.52 6
1068.60 7
1068.67 7
1068.74 7
1068.82 7
1068.89 7
1068.97 7
1069.04 6
1069.12 5
1069.19 5
1069.27 4
1069.34 4
1069.42 4
1069.49 3
1069.57 3
1069.64 3
1069.72 3
1069.79 3
1069.87 2
1069.94 2
1070.02 2
1070.09 2
1070.17 2
1070.24 2
1070.32 3
1070.39 4
1070.47 5
1070.54 7
1070.62 8
1070.69 8
1070.77 9
1070.84 8
1070.92 8
1070.99 7
1071.07 6
1071.14 6
1071.22 6
1071.29 6
1071.37 7
1071.44 7
1071.51 8
1071.59 8
1071.66 9
1071.74 9
1071.81 9
1071.89 9
1071.96 9
1072.04 9
1072.11 9
1072.19 9
1072.26 9
1072.34 9
1072.41 9
1072.49 9
1072.56 9
1072.64 9
1072.71 10
1072.79 10
1072.86 10
1072.94 10
1073.01 10
1073.09 9
1073.16 9
1073.24 9
1073.31 9
1073.39 8
1073.46 9
1073.54 9
1073.61 9
1073.69 9
1073.76 8
1073.84 8
1073.91 8
1073.99 8
1074.06 8
1074.14 8
1074.21 9
1074.29 9
1074.36 10
1074.44 11
1074.51 11
1074.59 11
1074.66 11
1074.74 10
1074.81 10
1074.89 9
1074.96 8
1075.04 7
1075.11 7
1075.19 6
1075.26 5
1075.34 5
1075.41 5
1075.49 6
1075.56 6
1075.64 6
1075.71 7
1075.79 7
1075.86 7
1075.94 6
1076.01 5
1076.09 5
1076.16 4
1076.24 3
1076.31 2
1076.39 1
1076.46 1
1076.54 0
1076.61 0
1076.69 0
1076.76 0
1076.84 1
1076.92 1
1076.99 2
1077.07 2
1077.14 3
1077.22 3
1077.29 3
1077.37 3
1077.44 3
1077.52 2
1077.59 2
1077.67 1
1077.74 1
1077.82 0
1077.89 0
1077.97 1
1078.04 1
1078.12 1
1078.19 1
1078.27 1
1078.34 1
1078.42 1
1078.49 1
1078.57 0
1078.64 0
1078.72 1
1078.79 1
1078.87 1
1078.94 1
1079.02 2
1079.09 2
1079.17 2
1079.24 2
1079.32 2
1079.39 2
1079.47 2
1079.55 2
1079.62 2
1079.70 2
1079.77 2
1079.85 2
1079.92 2
1080.00 3
1080.07 4
1080.15 5
1080.22 6
1080.30 7
1080.37 7
1080.45 7
1080.52 7
1080.60 7
1080.67 6
1080.75 6
1080.82 6
1080.90 5
1080.97 5
1081.05 5
1081.12 5
1081.20 5
1081.28 5
1081.35 5
1081.43 5
1081.50 5
1081.58 5
1081.65 5
1081.73 5
1081.80 5
1081.88 5
1081.95 5
1082.03 5
1082.10 5
1082.18 4
1082.25 4
1082.33 3
1082.40 3
1082.48 3
1082.55 2
1082.63 2
1082.71 2
1082.78 2
1082.86 2
1082.93 2
1083.01 2
1083.08 2
1083.16 2
1083.23 2
1083.31 3
1083.38 3
1083.46 3
1083.53 3
1083.61 3
1083.68 3
1083.76 3
1083.84 2
1083.91 2
1083.99 2
1084.06 2
1084.14 2
1084.21 2
1084.29 3
1084.36 3
1084.44 4
1084.51 4
1084.59 4
1084.66 4
1084.74 3
1084.81 2
1084.89 2
1084.97 1
1085.04 1
1085.12 1
1085.19 1
1085.27 2
1085.34 3
1085.42 4
1085.49 5
1085.57 5
1085.64 5
1085.72 5
1085.80 4
1085.87 4
1085.95 3
1086.02 3
1086.10 3
1086.17 3
1086.25 3
1086.32 3
1086.40 3
1086.47 3
1086.55 3
1086.62 3
1086.70 3
1086.78 3
1086.85 3
1086.93 3
1087.00 3
1087.08 3
1087.15 3
1087.23 3
1087.30 3
1087.38 3
1087.45 3
1087.53 3
1087.61 3
1087.68 3
1087.76 2
1087.83 2
1087.91 2
1087.98 1
1088.06 1
1088.13 1
1088.21 1
1088.28 1
1088.36 1
1088.44 1
1088.51 1
1088.59 0
1088.66 0
1088.74 0
1088.81 0
1088.89 0
1088.96 0
1089.04 0
1089.12 0
1089.19 0
1089.27 0
1089.34 1
1089.42 1
1089.49 1
1089.57 1
1089.64 2
1089.72 2
1089.80 2
1089.87 2
1089.95 2
1090.02 2
1090.10 1
1090.17 1
1090.25 1
1090.32 1
1090.40 0
1090.48 0
1090.55 0
1090.63 0
1090.70 0
1090.78 0
1090.85 1
1090.93 1
1091.00 1
1091.08 1
1091.16 1
1091.23 1
1091.31 2
1091.38 2
1091.46 2
1091.53 3
1091.61 3
1091.68 3
1091.76 3
1091.84 3
1091.91 2
1091.99 2
1092.06 2
1092.14 2
1092.21 2
1092.29 2
1092.37 2
1092.44 2
1092.52 2
1092.59 3
1092.67 3
1092.74 3
1092.82 3
1092.90 3
1092.97 3
1093.05 3
1093.12 3
1093.20 4
1093.27 4
1093.35 5
1093.42 6
1093.50 7
1093.58 8
1093.65 9
1093.73 9
1093.80 9
1093.88 9
1093.95 8
1094.03 8
1094.11 7
1094.18 6
1094.26 6
1094.33 5
1094.41 5
1094.48 4
1094.56 4
1094.64 4
1094.71 4
1094.79 4
1094.86 5
1094.94 5
1095.01 5
1095.09 5
1095.17 5
1095.24 6
1095.32 7
1095.39 7
1095.47 8
1095.54 9
1095.62 10
1095.70 11
1095.77 11
1095.85 11
1095.92 11
1096.00 10
1096.07 10
1096.15 10
1096.23 10
1096.30 10
1096.38 10
1096.45 11
1096.53 11
1096.61 11
1096.68 10
1096.76 10
1096.83 9
1096.91 9
1096.98 8
1097.06 8
1097.14 8
1097.21 8
1097.29 8
1097.36 8
1097.44 8
1097.51 9
1097.59 9
1097.67 9
1097.74 9
1097.82 9
1097.89 10
1097.97 9
1098.05 9
1098.12 9
1098.20 8
1098.27 8
1098.35 7
1098.42 7
1098.50 7
1098.58 7
1098.65 7
1098.73 7
1098.80 7
1098.88 8
1098.96 8
1099.03 8
1099.11 7
1099.18 7
1099.26 7
1099.34 7
1099.41 7
1099.49 7
1099.56 7
1099.64 7
1099.71 6
1099.79 5
1099.87 5
1099.94 4
1100.02 3
1100.09 2
1100.17 3
1100.25 3
1100.32 4
1100.40 5
1100.47 7
1100.55 7
1100.63 8
1100.70 8
1100.78 7
1100.85 6
1100.93 5
1101.01 5
1101.08 4
1101.16 4
1101.23 5
1101.31 5
1101.38 5
1101.46 6
1101.54 6
1101.61 5
1101.69 5
1101.76 5
1101.84 5
1101.92 5
1101.99 5
1102.07 5
1102.14 5
1102.22 5
1102.30 5
1102.37 5
1102.45 5
1102.52 5
1102.60 4
1102.68 4
1102.75 5
1102.83 5
1102.90 5
1102.98 5
1103.06 6
1103.13 6
1103.21 6
1103.28 6
1103.36 6
1103.44 6
1103.51 6
1103.59 6
1103.66 6
1103.74 6
1103.82 6
1103.89 6
1103.97 6
1104.04 6
1104.12 5
1104.20 4
1104.27 3
1104.35 3
1104.42 2
1104.50 2
1104.58 2
1104.65 2
1104.73 2
1104.81 2
1104.88 2
1104.96 2
1105.03 2
1105.11 3
1105.19 3
1105.26 3
1105.34 4
1105.41 4
1105.49 4
1105.57 3
1105.64 3
1105.72 3
1105.79 3
1105.87 3
1105.95 4
1106.02 4
1106.10 5
1106.17 5
1106.25 5
1106.33 5
1106.40 4
1106.48 4
1106.56 4
1106.63 4
1106.71 4
1106.78 4
1106.86 4
1106.94 5
1107.01 5
1107.09 5
1107.16 5
1107.24 4
1107.32 4
1107.39 3
1107.47 2
1107.55 2
1107.62 2
1107.70 2
1107.77 3
1107.85 3
1107.93 5
1108.00 6
1108.08 7
1108.15 8
1108.23 9
1108.31 9
1108.38 10
1108.46 11
1108.54 11
1108.61 11
1108.69 12
1108.76 12
1108.84 13
1108.92 13
1108.99 13
1109.07 13
1109.15 12
1109.22 12
1109.30 11
1109.37 10
1109.45 10
1109.53 10
1109.60 10
1109.68 11
1109.75 11
1109.83 12
1109.91 13
1109.98 13
1110.06 13
1110.14 12
1110.21 12
1110.29 12
1110.36 12
1110.44 12
1110.52 12
1110.59 12
1110.67 13
1110.75 13
1110.82 13
1110.90 12
1110.98 12
1111.05 12
1111.13 12
1111.20 12
1111.28 12
1111.36 13
1111.43 13
1111.51 14
1111.59 15
1111.66 15
1111.74 15
1111.81 15
1111.89 15
1111.97 15
1112.04 15
1112.12 16
1112.20 16
1112.27 16
1112.35 17
1112.42 17
1112.50 17
1112.58 17
1112.65 16
1112.73 15
1112.81 15
1112.88 14
1112.96 13
1113.04 13
1113.11 12
1113.19 12
1113.26 12
1113.34 12
1113.42 12
1113.49 12
1113.57 12
1113.65 12
1113.72 11
1113.80 11
1113.88 11
1113.95 10
1114.03 10
1114.10 9
1114.18 9
1114.26 9
1114.33 9
1114.41 9
1114.49 9
1114.56 9
1114.64 9
1114.72 9
1114.79 8
1114.87 8
1114.95 7
1115.02 7
1115.10 6
1115.17 6
1115.25 5
1115.33 5
1115.40 5
1115.48 5
1115.56 5
1115.63 6
1115.71 7
1115.79 7
1115.86 8
1115.94 8
1116.02 8
1116.09 8
1116.17 7
1116.24 7
1116.32 6
1116.40 6
1116.47 5
1116.55 5
1116.63 4
1116.70 4
1116.78 4
1116.86 4
1116.93 4
1117.01 4
1117.09 4
1117.16 4
1117.24 4
1117.32 3
1117.39 3
1117.47 2
1117.54 2
1117.62 2
1117.70 2
1117.77 3
1117.85 3
1117.93 4
1118.00 4
1118.08 5
1118.16 5
1118.23 5
1118.31 5
1118.39 5
1118.46 5
1118.54 4
1118.62 4
1118.69 4
1118.77 3
1118.85 3
1118.92 3
1119.00 4
1119.08 4
1119.15 5
1119.23 6
1119.30 6
1119.38 6
1119.46 6
1119.53 5
1119.61 4
1119.69 4
1119.76 4
1119.84 3
1119.92 3
1119.99 3
1120.07 3
1120.15 3
1120.22 3
1120.30 3
1120.38 3
1120.45 3
1120.53 3
1120.61 4
1120.68 5
1120.76 5
1120.84 5
1120.91 6
1120.99 5
1121.07 5
1121.14 4
1121.22 4
1121.30 3
1121.37 3
1121.45 3
1121.53 3
1121.60 3
1121.68 4
1121.76 4
1121.83 5
1121.91 5
1121.99 6
1122.06 6
1122.14 7
1122.22 7
1122.29 7
1122.37 8
1122.45 8
1122.52 9
1122.60 10
1122.68 11
1122.75 13
1122.83 14
1122.91 15
1122.98 15
1123.06 16
1123.14 16
1123.21 16
1123.29 15
1123.37 15
1123.44 14
1123.52 13
1123.60 13
1123.67 12
1123.75 11
1123.83 11
1123.90 11
1123.98 10
1124.06 11
1124.13 11
1124.21 11
1124.29 11
1124.36 11
1124.44 11
1124.52 10
1124.59 10
1124.67 10
1124.75 11
1124.82 11
1124.90 11
1124.98 11
1125.05 10
1125.13 9
1125.21 8
1125.28 7
1125.36 5
1125.44 3
1125.52 2
1125.59 1
1125.67 1
1125.75 1
1125.82 1
1125.90 2
1125.98 3
1126.05 4
1126.13 5
1126.21 5
1126.28 6
1126.36 6
1126.44 5
1126.51 5
1126.59 4
1126.67 4
1126.74 3
1126.82 4
1126.90 4
1126.97 5
1127.05 5
1127.13 5
1127.21 5
1127.28 5
1127.36 5
1127.44 4
1127.51 5
1127.59 5
1127.67 7
1127.74 8
1127.82 9
1127.90 10
1127.97 10
1128.05 11
1128.13 10
1128.20 10
1128.28 10
1128.36 9
1128.43 9
1128.51 9
1128.59 8
1128.67 8
1128.74 7
1128.82 7
1128.90 7
1128.97 6
1129.05 6
1129.13 6
1129.20 5
1129.28 5
1129.36 4
1129.43 4
1129.51 4
1129.59 3
1129.67 3
1129.74 4
1129.82 4
1129.90 4
1129.97 5
1130.05 5
1130.13 6
1130.20 7
1130.28 7
1130.36 8
1130.43 8
1130.51 7
1130.59 7
1130.67 6
1130.74 6
1130.82 6
1130.90 6
1130.97 6
1131.05 7
1131.13 8
1131.20 9
1131.28 10
1131.36 11
1131.43 12
1131.51 12
1131.59 12
1131.67 12
1131.74 11
1131.82 9
1131.90 8
1131.97 7
1132.05 6
1132.13 5
1132.20 5
1132.28 5
1132.36 5
1132.44 6
1132.51 7
1132.59 7
1132.67 8
1132.74 8
1132.82 8
1132.90 8
1132.97 8
1133.05 9
1133.13 9
1133.21 9
1133.28 9
1133.36 9
1133.44 10
1133.51 10
1133.59 10
1133.67 10
1133.75 10
1133.82 11
1133.90 11
1133.98 11
1134.05 10
1134.13 10
1134.21 9
1134.28 8
1134.36 7
1134.44 7
1134.52 6
1134.59 6
1134.67 7
1134.75 7
1134.82 7
1134.90 8
1134.98 8
1135.06 9
1135.13 9
1135.21 9
1135.29 10
1135.36 10
1135.44 11
1135.52 11
1135.60 12
1135.67 12
1135.75 13
1135.83 12
1135.90 12
1135.98 10
1136.06 9
1136.14 7
1136.21 6
1136.29 5
1136.37 4
1136.44 4
1136.52 5
1136.60 6
1136.68 7
1136.75 8
1136.83 9
1136.91 11
1136.98 11
1137.06 11
1137.14 11
1137.22 10
1137.29 9
1137.37 7
1137.45 6
1137.52 4
1137.60 4
1137.68 4
1137.76 5
1137.83 6
1137.91 8
1137.99 11
1138.06 13
1138.14 15
1138.22 16
1138.30 18
1138.37 18
1138.45 18
1138.53 18
1138.61 17
1138.68 16
1138.76 15
1138.84 14
1138.91 13
1138.99 12
1139.07 12
1139.15 12
1139.22 13
1139.30 15
1139.38 16
1139.45 17
1139.53 18
1139.61 19
1139.69 20
1139.76 20
1139.84 20
1139.92 20
1140.00 20
1140.07 20
1140.15 19
1140.23 19
1140.30 18
1140.38 18
1140.46 17
1140.54 17
1140.61 16
1140.69 16
1140.77 16
1140.85 15
1140.92 15
1141.00 14
1141.08 13
1141.15 12
1141.23 11
1141.31 10
1141.39 9
1141.46 8
1141.54 8
1141.62 7
1141.70 7
1141.77 8
1141.85 8
1141.93 8
1142.01 8
1142.08 8
1142.16 8
1142.24 8
1142.31 7
1142.39 6
1142.47 5
1142.55 5
1142.62 4
1142.70 4
1142.78 4
1142.86 4
1142.93 4
1143.01 4
1143.09 4
1143.17 4
1143.24 5
1143.32 6
1143.40 6
1143.48 6
1143.55 5
1143.63 5
1143.71 4
1143.78 3
1143.86 3
1143.94 4
1144.02 4
1144.09 5
1144.17 6
1144.25 6
1144.33 6
1144.40 5
1144.48 5
1144.56 5
1144.64 5
1144.71 5
1144.79 6
1144.87 6
1144.95 6
1145.02 6
1145.10 6
1145.18 5
1145.26 4
1145.33 4
1145.41 3
1145.49 3
1145.57 4
1145.64 4
1145.72 5
1145.80 5
1145.88 6
1145.95 5
1146.03 5
1146.11 5
1146.19 4
1146.26 4
1146.34 4
1146.42 4
1146.50 4
1146.57 4
1146.65 4
1146.73 5
1146.81 5
1146.88 6
1146.96 7
1147.04 8
1147.12 8
1147.19 9
1147.27 9
1147.35 9
1147.43 8
1147.50 8
1147.58 7
1147.66 7
1147.74 7
1147.81 7
1147.89 8
1147.97 8
1148.05 8
1148.12 8
1148.20 8
1148.28 8
1148.36 8
1148.43 8
1148.51 9
1148.59 9
1148.67 10
1148.74 10
1148.82 10
1148.90 10
1148.98 9
1149.05 9
1149.13 9
1149.21 9
1149.29 9
1149.36 9
1149.44 9
1149.52 9
1149.60 10
1149.67 10
1149.75 10
1149.83 10
1149.91 10
1149.99 10
1150.06 10
1150.14 10
1150.22 10
1150.30 9
1150.37 9
1150.45 8
1150.53 7
1150.61 7
1150.68 7
1150.76 7
1150.84 7
1150.92 8
1150.99 8
1151.07 8
1151.15 8
1151.23 8
1151.30 7
1151.38 7
1151.46 6
1151.54 6
1151.62 6
1151.69 7
1151.77 8
1151.85 10
1151.93 11
1152.00 12
1152.08 13
1152.16 13
1152.24 13
1152.31 13
1152.39 12
1152.47 11
1152.55 9
1152.63 8
1152.70 7
1152.78 7
1152.86 7
1152.94 7
1153.01 8
1153.09 8
1153.17 9
1153.25 10
1153.32 11
1153.40 12
1153.48 13
1153.56 15
1153.64 16
1153.71 18
1153.79 19
1153.87 19
1153.95 20
1154.02 19
1154.10 19
1154.18 19
1154.26 18
1154.34 17
1154.41 17
1154.49 16
1154.57 16
1154.65 16
1154.72 16
1154.80 17
1154.88 18
1154.96 19
1155.04 20
1155.11 21
1155.19 22
1155.27 23
1155.35 23
1155.42 24
1155.50 24
1155.58 25
1155.66 25
1155.74 27
1155.81 28
1155.89 29
1155.97 30
1156.05 31
1156.12 32
1156.20 33
1156.28 33
1156.36 33
1156.44 33
1156.51 31
1156.59 30
1156.67 29
1156.75 27
1156.82 26
1156.90 25
1156.98 25
1157.06 24
1157.14 23
1157.21 22
1157.29 20
1157.37 19
1157.45 18
1157.53 18
1157.60 17
1157.68 17
1157.76 17
1157.84 17
1157.91 18
1157.99 18
1158.07 18
1158.15 18
1158.23 17
1158.30 17
1158.38 17
1158.46 16
1158.54 16
1158.62 16
1158.69 17
1158.77 18
1158.85 19
1158.93 20
1159.01 21
1159.08 22
1159.16 21
1159.24 21
1159.32 20
1159.39 19
1159.47 19
1159.55 18
1159.63 18
1159.71 18
1159.78 18
1159.86 17
1159.94 16
1160.02 14
1160.10 13
1160.17 12
1160.25 12
1160.33 13
1160.41 14
1160.49 16
1160.56 19
1160.64 21
1160.72 23
1160.80 24
1160.88 24
1160.95 23
1161.03 21
1161.11 19
1161.19 17
1161.27 14
1161.34 13
1161.42 11
1161.50 10
1161.58 10
1161.66 10
1161.73 10
1161.81 10
1161.89 11
1161.97 11
1162.05 11
1162.12 10
1162.20 10
1162.28 10
1162.36 10
1162.44 10
1162.51 10
1162.59 10
1162.67 11
1162.75 10
1162.83 10
1162.90 9
1162.98 9
1163.06 7
1163.14 6
1163.22 5
1163.29 4
1163.37 3
1163.45 2
1163.53 2
1163.61 2
1163.68 2
1163.76 3
1163.84 4
1163.92 4
1164.00 5
1164.08 5
1164.15 6
1164.23 6
1164.31 6
1164.39 6
1164.47 6
1164.54 5
1164.62 5
1164.70 4
1164.78 3
1164.86 3
1164.93 2
1165.01 1
1165.09 0
1165.17 0
1165.25 0
1165.32 0
1165.40 0
1165.48 0
1165.56 1
1165.64 2
1165.72 3
1165.79 4
1165.87 4
1165.95 4
1166.03 3
1166.11 3
1166.18 2
1166.26 1
1166.34 0
1166.42 0
1166.50 0
1166.58 0
1166.65 0
1166.73 0
1166.81 0
1166.89 1
1166.97 2
1167.04 2
1167.12 2
1167.20 2
1167.28 2
1167.36 2
1167.44 2
1167.51 3
1167.59 3
1167.67 4
1167.75 4
1167.83 5
1167.90 5
1167.98 6
1168.06 7
1168.14 7
1168.22 7
1168.30 7
1168.37 7
1168.45 6
1168.53 5
1168.61 4
1168.69 3
1168.76 3
1168.84 2
1168.92 3
1169.00 3
1169.08 4
1169.16 5
1169.23 5
1169.31 5
1169.39 4
1169.47 2
1169.55 1
1169.63 0
1169.70 0
1169.78 0
1169.86 0
1169.94 0
1170.02 0
1170.10 0
1170.17 1
1170.25 3
1170.33 3
1170.41 3
1170.49 2
1170.56 1
1170.64 0
1170.72 0
1170.80 0
1170.88 0
1170.96 1
1171.03 2
1171.11 4
1171.19 5
1171.27 7
1171.35 9
1171.43 10
1171.50 11
1171.58 12
1171.66 12
1171.74 11
1171.82 10
1171.90 9
1171.97 7
1172.05 6
1172.13 5
1172.21 5
1172.29 5
1172.37 5
1172.44 6
1172.52 6
1172.60 6
1172.68 7
1172.76 7
1172.84 7
1172.92 7
1172.99 7
1173.07 6
1173.15 6
1173.23 5
1173.31 5
1173.39 5
1173.46 5
1173.54 5
1173.62 6
1173.70 6
1173.78 7
1173.86 8
1173.93 10
1174.01 11
1174.09 11
1174.17 12
1174.25 12
1174.33 12
1174.40 12
1174.48 11
1174.56 11
1174.64 10
1174.72 10
1174.80 10
1174.88 10
1174.95 10
1175.03 9
1175.11 9
1175.19 8
1175.27 8
1175.35 7
1175.42 6
1175.50 6
1175.58 5
1175.66 4
1175.74 3
1175.82 3
1175.90 3
1175.97 3
1176.05 4
1176.13 5
1176.21 6
1176.29 7
1176.37 7
1176.44 7
1176.52 7
1176.60 7
1176.68 7
1176.76 7
1176.84 7
1176.92 7
1176.99 8
1177.07 10
1177.15 11
1177.23 13
1177.31 15
1177.39 16
1177.47 16
1177.54 16
1177.62 15
1177.70 14
1177.78 13
1177.86 12
1177.94 10
1178.02 9
1178.09 8
1178.17 8
1178.25 8
1178.33 8
1178.41 9
1178.49 11
1178.57 12
1178.64 13
1178.72 13
1178.80 13
1178.88 12
1178.96 11
1179.04 10
1179.12 9
1179.19 9
1179.27 9
1179.35 9
1179.43 10
1179.51 11
1179.59 13
1179.67 14
1179.74 15
1179.82 15
1179.90 16
1179.98 16
1180.06 16
1180.14 17
1180.22 17
1180.29 17
1180.37 17
1180.45 18
1180.53 19
1180.61 20
1180.69 21
1180.77 22
1180.84 24
1180.92 25
1181.00 25
1181.08 25
1181.16 24
1181.24 23
1181.32 21
1181.40 19
1181.47 17
1181.55 16
1181.63 16
1181.71 17
1181.79 18
1181.87 20
1181.95 21
1182.02 22
1182.10 23
1182.18 23
1182.26 23
1182.34 24
1182.42 24
1182.50 24
1182.58 24
1182.65 24
1182.73 24
1182.81 23
1182.89 23
1182.97 22
1183.05 22
1183.13 22
1183.21 23
1183.28 24
1183.36 25
1183.44 25
1183.52 26
1183.60 26
1183.68 25
1183.76 23
1183.83 22
1183.91 20
1183.99 18
1184.07 17
1184.15 16
1184.23 16
1184.31 17
1184.39 18
1184.47 19
1184.54 20
1184.62 20
1184.70 21
1184.78 21
1184.86 21
1184.94 21
1185.02 21
1185.10 21
1185.17 21
1185.25 21
1185.33 21
1185.41 22
1185.49 22
1185.57 23
1185.65 24
1185.73 24
1185.80 24
1185.88 25
1185.96 24
1186.04 23
1186.12 22
1186.20 21
1186.28 20
1186.36 19
1186.43 19
1186.51 20
1186.59 20
1186.67 21
1186.75 22
1186.83 23
1186.91 24
1186.99 25
1187.07 26
1187.14 27
1187.22 28
1187.30 28
1187.38 28
1187.46 28
1187.54 27
1187.62 26
1187.70 25
1187.78 24
1187.85 24
1187.93 24
1188.01 25
1188.09 27
1188.17 28
1188.25 30
1188.33 30
1188.41 30
1188.49 30
1188.56 30
1188.64 30
1188.72 31
1188.80 32
1188.88 34
1188.96 36
1189.04 39
1189.12 41
1189.20 44
1189.27 45
1189.35 47
1189.43 49
1189.51 50
1189.59 52
1189.67 54
1189.75 55
1189.83 56
1189.91 56
1189.98 56
1190.06 54
1190.14 51
1190.22 48
1190.30 44
1190.38 41
1190.46 38
1190.54 37
1190.62 37
1190.70 38
1190.77 39
1190.85 41
1190.93 42
1191.01 42
1191.09 42
1191.17 42
1191.25 41
1191.33 40
1191.41 39
1191.49 38
1191.56 37
1191.64 36
1191.72 36
1191.80 36
1191.88 36
1191.96 37
1192.04 37
1192.12 37
1192.20 36
1192.28 35
1192.35 34
1192.43 33
1192.51 31
1192.59 30
1192.67 29
1192.75 27
1192.83 26
1192.91 24
1192.99 23
1193.07 21
1193.14 21
1193.22 21
1193.30 22
1193.38 23
1193.46 24
1193.54 25
1193.62 26
1193.70 26
1193.78 25
1193.86 24
1193.94 23
1194.01 21
1194.09 19
1194.17 18
1194.25 17
1194.33 16
1194.41 15
1194.49 15
1194.57 14
1194.65 15
1194.73 15
1194.81 15
1194.88 15
1194.96 16
1195.04 16
1195.12 16
1195.20 16
1195.28 15
1195.36 15
1195.44 15
1195.52 15
1195.60 15
1195.68 15
1195.76 15
1195.83 15
1195.91 15
1195.99 15
1196.07 15
1196.15 16
1196.23 17
1196.31 18
1196.39 19
1196.47 20
1196.55 21
1196.63 21
1196.70 21
1196.78 21
1196.86 21
1196.94 20
1197.02 20
1197.10 20
1197.18 19
1197.26 19
1197.34 19
1197.42 18
1197.50 18
1197.58 18
1197.66 18
1197.73 18
1197.81 18
1197.89 18
1197.97 18
1198.05 19
1198.13 19
1198.21 19
1198.29 18
1198.37 18
1198.45 17
1198.53 16
1198.61 14
1198.68 12
1198.76 11
1198.84 10
1198.92 10
1199.00 10
1199.08 11
1199.16 12
1199.24 13
1199.32 15
1199.40 15
1199.48 16
1199.56 17
1199.64 17
1199.72 17
1199.79 18
1199.87 18
1199.95 18
1200.03 17
1200.11 17
1200.19 16
1200.27 16
1200.35 16
1200.43 16
1200.51 17
1200.59 17
1200.67 18
1200.75 19
1200.83 21
1200.90 23
1200.98 25
1201.06 27
1201.14 29
1201.22 30
1201.30 31
1201.38 32
1201.46 32
1201.54 34
1201.62 35
1201.70 37
1201.78 38
1201.86 38
1201.94 37
1202.02 35
1202.09 33
1202.17 31
1202.25 29
1202.33 28
1202.41 28
1202.49 28
1202.57 29
1202.65 29
1202.73 28
1202.81 27
1202.89 27
1202.97 26
1203.05 25
1203.13 24
1203.21 24
1203.29 24
1203.36 24
1203.44 23
1203.52 23
1203.60 22
1203.68 22
1203.76 21
1203.84 20
1203.92 19
1204.00 19
1204.08 19
1204.16 18
1204.24 18
1204.32 18
1204.40 18
1204.48 18
1204.56 18
1204.63 19
1204.71 19
1204.79 20
1204.87 21
1204.95 21
1205.03 22
1205.11 21
1205.19 21
1205.27 21
1205.35 21
1205.43 20
1205.51 20
1205.59 19
1205.67 19
1205.75 18
1205.83 17
1205.91 16
1205.99 16
1206.07 15
1206.14 15
1206.22 14
1206.30 13
1206.38 12
1206.46 11
1206.54 10
1206.62 8
1206.70 7
1206.78 7
1206.86 7
1206.94 8
1207.02 10
1207.10 12
1207.18 15
1207.26 18
1207.34 20
1207.42 22
1207.50 24
1207.58 24
1207.66 24
1207.73 24
1207.81 23
1207.89 22
1207.97 20
1208.05 19
1208.13 19
1208.21 18
1208.29 18
1208.37 19
1208.45 19
1208.53 20
1208.61 20
1208.69 20
1208.77 19
1208.85 18
1208.93 17
1209.01 16
1209.09 16
1209.17 16
1209.25 16
1209.33 17
1209.41 18
1209.49 19
1209.56 21
1209.64 22
1209.72 24
1209.80 25
1209.88 25
1209.96 25
1210.04 25
1210.12 24
1210.20 23
1210.28 23
1210.36 22
1210.44 21
1210.52 19
1210.60 18
1210.68 17
1210.76 16
1210.84 15
1210.92 14
1211.00 15
1211.08 16
1211.16 17
1211.24 19
1211.32 21
1211.40 23
1211.48 24
1211.56 24
1211.64 24
1211.71 23
1211.79 22
1211.87 21
1211.95 20
1212.03 19
1212.11 17
1212.19 16
1212.27 15
1212.35 13
1212.43 12
1212.51 10
1212.59 9
1212.67 9
1212.75 9
1212.83 9
1212.91 10
1212.99 11
1213.07 13
1213.15 14
1213.23 16
1213.31 16
1213.39 17
1213.47 18
1213.55 18
1213.63 19
1213.71 21
1213.79 22
1213.87 23
1213.95 23
1214.03 23
1214.11 22
1214.19 21
1214.27 20
1214.35 19
1214.42 17
1214.50 16
1214.58 14
1214.66 12
1214.74 11
1214.82 9
1214.90 7
1214.98 7
1215.06 6
1215.14 7
1215.22 8
1215.30 10
1215.38 12
1215.46 14
1215.54 15
1215.62 15
1215.70 16
1215.78 15
1215.86 15
1215.94 14
1216.02 13
1216.10 12
1216.18 12
1216.26 11
1216.34 12
1216.42 13
1216.50 14
1216.58 16
1216.66 18
1216.74 20
1216.82 22
1216.90 22
1216.98 22
1217.06 22
1217.14 21
1217.22 20
1217.30 19
1217.38 19
1217.46 18
1217.54 16
1217.62 15
1217.70 14
1217.78 14
1217.86 13
1217.94 13
1218.02 13
1218.10 13
1218.18 13
1218.26 13
1218.34 13
1218.42 14
1218.50 14
1218.58 15
1218.66 16
1218.74 18
1218.82 19
1218.90 20
1218.98 20
1219.06 19
1219.14 18
1219.21 16
1219.29 15
1219.37 15
1219.45 15
1219.53 15
1219.61 15
1219.69 15
1219.77 15
1219.85 14
1219.93 14
1220.01 14
1220.09 15
1220.17 17
1220.25 19
1220.33 21
1220.41 23
1220.49 25
1220.57 26
1220.65 26
1220.73 25
1220.81 23
1220.89 20
1220.97 17
1221.05 14
1221.13 11
1221.21 9
1221.29 7
1221.37 7
1221.45 7
1221.53 7
1221.61 8
1221.69 9
1221.77 9
1221.85 10
1221.93 10
1222.01 10
1222.09 11
1222.17 11
1222.25 11
1222.33 11
1222.41 11
1222.49 10
1222.57 10
1222.65 9
1222.73 8
1222.81 7
1222.89 7
1222.97 6
1223.05 7
1223.13 7
1223.21 8
1223.29 8
1223.37 9
1223.45 9
1223.53 9
1223.61 8
1223.69 6
1223.77 4
1223.85 3
1223.93 1
1224.01 0
1224.09 0
1224.17 0
1224.25 0
1224.33 0
1224.41 0
1224.49 0
1224.57 0
1224.66 0
1224.74 0
1224.82 0
1224.90 1
1224.98 2
1225.06 4
1225.14 5
1225.22 7
1225.30 9
1225.38 10
1225.46 11
1225.54 12
1225.62 13
1225.70 13
1225.78 14
1225.86 15
1225.94 16
1226.02 17
1226.10 18
1226.18 20
1226.26 21
1226.34 22
1226.42 23
1226.50 23
1226.58 23
1226.66 22
1226.74 22
1226.82 21
1226.90 21
1226.98 22
1227.06 23
1227.14 24
1227.22 26
1227.30 27
1227.38 29
1227.46 29
1227.54 29
1227.62 29
1227.70 28
1227.78 27
1227.86 26
1227.94 24
1228.02 22
1228.10 21
1228.18 19
1228.26 17
1228.34 15
1228.42 13
1228.50 12
1228.58 12
1228.66 12
1228.74 12
1228.82 13
1228.90 13
1228.98 14
1229.06 14
1229.14 13
1229.22 13
1229.30 13
1229.38 13
1229.47 14
1229.55 14
1229.63 15
1229.71 15
1229.79 15
1229.87 15
1229.95 14
1230.03 14
1230.11 13
1230.19 14
1230.27 14
1230.35 16
1230.43 18
1230.51 21
1230.59 25
1230.67 29
1230.75 32
1230.83 34
1230.91 35
1230.99 35
1231.07 34
1231.15 31
1231.23 29
1231.31 26
1231.39 24
1231.47 21
1231.55 19
1231.63 17
1231.71 14
1231.79 12
1231.87 11
1231.95 10
1232.03 9
1232.11 9
1232.20 10
1232.28 12
1232.36 14
1232.44 17
1232.52 20
1232.60 23
1232.68 25
1232.76 27
1232.84 28
1232.92 29
1233.00 29
1233.08 29
1233.16 30
1233.24 30
1233.32 30
1233.40 31
1233.48 31
1233.56 32
1233.64 33
1233.72 34
1233.80 35
1233.88 36
1233.96 37
1234.04 38
1234.12 38
1234.20 37
1234.28 34
1234.37 32
1234.45 28
1234.53 26
1234.61 23
1234.69 22
1234.77 22
1234.85 22
1234.93 23
1235.01 23
1235.09 23
1235.17 21
1235.25 19
1235.33 17
1235.41 14
1235.49 13
1235.57 11
1235.65 11
1235.73 10
1235.81 11
1235.89 11
1235.97 12
1236.05 12
1236.13 14
1236.22 15
1236.30 17
1236.38 18
1236.46 20
1236.54 21
1236.62 21
1236.70 21
1236.78 20
1236.86 20
1236.94 19
1237.02 18
1237.10 18
1237.18 18
1237.26 18
1237.34 18
1237.42 18
1237.50 17
1237.58 15
1237.66 14
1237.74 12
1237.83 10
1237.91 8
1237.99 7
1238.07 7
1238.15 7
1238.23 8
1238.31 8
1238.39 8
1238.47 8
1238.55 8
1238.63 7
1238.71 6
1238.79 5
1238.87 4
1238.95 3
1239.03 1
1239.11 0
1239.19 0
1239.27 1
1239.36 1
1239.44 3
1239.52 4
1239.60 6
1239.68 7
1239.76 8
1239.84 8
1239.92 8
1240.00 8
1240.08 9
1240.16 9
1240.24 10
1240.32 12
1240.40 14
1240.48 17
1240.56 21
1240.64 24
1240.73 27
1240.81 29
1240.89 30
1240.97 30
1241.05 30
1241.13 29
1241.21 28
1241.29 28
1241.37 27
1241.45 27
1241.53 28
1241.61 28
1241.69 30
1241.77 31
1241.85 33
1241.93 35
1242.02 36
1242.10 37
1242.18 36
1242.26 35
1242.34 32
1242.42 30
1242.50 27
1242.58 25
1242.66 24
1242.74 24
1242.82 25
1242.90 26
1242.98 28
1243.06 31
1243.15 33
1243.23 35
1243.31 37
1243.39 39
1243.47 39
1243.55 39
1243.63 38
1243.71 37
1243.79 36
1243.87 35
1243.95 34
1244.03 33
1244.11 33
1244.19 32
1244.28 30
1244.36 29
1244.44 27
1244.52 25
1244.60 23
1244.68 22
1244.76 21
1244.84 20
1244.92 19
1245.00 19
1245.08 18
1245.16 18
1245.24 17
1245.32 16
1245.41 15
1245.49 14
1245.57 14
1245.65 13
1245.73 13
1245.81 13
1245.89 14
1245.97 14
1246.05 15
1246.13 15
1246.21 16
1246.29 16
1246.37 17
1246.46 17
1246.54 18
1246.62 18
1246.70 18
1246.78 18
1246.86 18
1246.94 18
1247.02 19
1247.10 19
1247.18 19
1247.26 20
1247.34 19
1247.43 19
1247.51 18
1247.59 16
1247.67 15
1247.75 15
1247.83 16
1247.91 17
1247.99 18
1248.07 19
1248.15 21
1248.23 21
1248.31 21
1248.40 20
1248.48 18
1248.56 15
1248.64 13
1248.72 11
1248.80 9
1248.88 8
1248.96 7
1249.04 7
1249.12 7
1249.20 8
1249.29 9
1249.37 10
1249.45 10
1249.53 10
1249.61 11
1249.69 11
1249.77 13
1249.85 14
1249.93 16
1250.01 17
1250.09 18
1250.18 18
1250.26 18
1250.34 17
1250.42 17
1250.50 16
1250.58 17
1250.66 18
1250.74 19
1250.82 21
1250.90 22
1250.98 22
1251.07 22
1251.15 22
1251.23 22
1251.31 22
1251.39 23
1251.47 25
1251.55 26
1251.63 27
1251.71 28
1251.79 28
1251.88 28
1251.96 26
1252.04 24
1252.12 22
1252.20 21
1252.28 19
1252.36 18
1252.44 17
1252.52 17
1252.60 16
1252.69 16
1252.77 15
1252.85 13
1252.93 12
1253.01 11
1253.09 11
1253.17 11
1253.25 13
1253.33 15
1253.41 17
1253.50 19
1253.58 21
1253.66 22
1253.74 23
1253.82 22
1253.90 22
1253.98 22
1254.06 21
1254.14 21
1254.22 21
1254.31 22
1254.39 22
1254.47 23
1254.55 23
1254.63 24
1254.71 24
1254.79 24
1254.87 24
1254.95 23
1255.04 23
1255.12 23
1255.20 23
1255.28 24
1255.36 24
1255.44 25
1255.52 24
1255.60 23
1255.68 21
1255.77 18
1255.85 15
1255.93 13
1256.01 11
1256.09 10
1256.17 9
1256.25 8
1256.33 7
1256.41 7
1256.50 6
1256.58 7
1256.66 7
1256.74 8
1256.82 9
1256.90 10
1256.98 11
1257.06 12
1257.14 12
1257.23 11
1257.31 11
1257.39 10
1257.47 9
1257.55 8
1257.63 8
1257.71 8
1257.79 9
1257.87 11
1257.96 14
1258.04 17
1258.12 21
1258.20 24
1258.28 27
1258.36 28
1258.44 29
1258.52 29
1258.61 28
1258.69 27
1258.77 25
1258.85 23
1258.93 21
1259.01 19
1259.09 18
1259.17 16
1259.25 15
1259.34 14
1259.42 12
1259.50 12
1259.58 11
1259.66 10
1259.74 10
1259.82 9
1259.90 8
1259.99 7
1260.07 6
1260.15 5
1260.23 4
1260.31 4
1260.39 5
1260.47 6
1260.55 7
1260.64 7
1260.72 7
1260.80 7
1260.88 5
1260.96 3
1261.04 1
1261.12 0
1261.20 0
1261.29 0
1261.37 0
1261.45 0
1261.53 0
1261.61 1
1261.69 2
1261.77 3
1261.86 2
1261.94 1
1262.02 0
1262.10 0
1262.18 0
1262.26 1
1262.34 3
1262.42 5
1262.51 7
1262.59 8
1262.67 9
1262.75 10
1262.83 12
1262.91 14
1262.99 17
1263.07 20
1263.16 22
1263.24 24
1263.32 26
1263.40 25
1263.48 24
1263.56 22
1263.64 20
1263.73 18
1263.81 17
1263.89 15
1263.97 14
1264.05 13
1264.13 12
1264.21 11
1264.30 11
1264.38 11
1264.46 12
1264.54 13
1264.62 14
1264.70 15
1264.78 15
1264.87 15
1264.95 13
1265.03 12
1265.11 10
1265.19 8
1265.27 7
1265.35 7
1265.43 8
1265.52 9
1265.60 10
1265.68 12
1265.76 14
1265.84 16
1265.92 17
1266.00 19
1266.09 21
1266.17 23
1266.25 25
1266.33 26
1266.41 27
1266.49 27
1266.57 26
1266.66 26
1266.74 25
1266.82 25
1266.90 26
1266.98 27
1267.06 28
1267.15 29
1267.23 29
1267.31 29
1267.39 28
1267.47 26
1267.55 24
1267.63 22
1267.72 19
1267.80 17
1267.88 15
1267.96 13
1268.04 11
1268.12 10
1268.20 10
1268.29 11
1268.37 11
1268.45 12
1268.53 13
1268.61 13
1268.69 13
1268.78 11
1268.86 10
1268.94 7
1269.02 5
1269.10 2
1269.18 0
1269.26 0
1269.35 0
1269.43 0
1269.51 0
1269.59 0
1269.67 1
1269.75 3
1269.84 5
1269.92 8
1270.00 10
1270.08 13
1270.16 15
1270.24 16
1270.32 17
1270.41 16
1270.49 15
1270.57 14
1270.65 12
1270.73 10
1270.81 9
1270.90 8
1270.98 7
1271.06 7
1271.14 8
1271.22 8
1271.30 9
1271.39 10
1271.47 11
1271.55 12
1271.63 13
1271.71 14
1271.79 15
1271.87 16
1271.96 16
1272.04 17
1272.12 17
1272.20 16
1272.28 15
1272.36 14
1272.45 12
1272.53 10
1272.61 8
1272.69 6
1272.77 5
1272.85 4
1272.94 4
1273.02 4
1273.10 5
1273.18 7
1273.26 8
1273.34 10
1273.43 12
1273.51 13
1273.59 15
1273.67 16
1273.75 18
1273.83 21
1273.92 23
1274.00 26
1274.08 27
1274.16 28
1274.24 27
1274.32 26
1274.41 24
1274.49 21
1274.57 19
1274.65 17
1274.73 17
1274.81 17
1274.90 18
1274.98 19
1275.06 19
1275.14 19
1275.22 18
1275.31 17
1275.39 15
1275.47 13
1275.55 11
1275.63 9
1275.71 7
1275.80 5
1275.88 4
1275.96 3
1276.04 2
1276.12 2
1276.20 3
1276.29 4
1276.37 6
1276.45 7
1276.53 9
1276.61 10
1276.69 10
1276.78 9
1276.86 7
1276.94 5
1277.02 2
1277.10 0
1277.19 0
1277.27 0
1277.35 0
1277.43 0
1277.51 0
1277.59 0
1277.68 0
1277.76 0
1277.84 3
1277.92 6
1278.00 9
1278.09 12
1278.17 15
1278.25 17
1278.33 19
1278.41 21
1278.49 23
1278.58 24
1278.66 24
1278.74 25
1278.82 25
1278.90 25
1278.99 24
1279.07 23
1279.15 23
1279.23 22
1279.31 22
1279.39 21
1279.48 21
1279.56 21
1279.64 21
1279.72 20
1279.80 19
1279.89 19
1279.97 18
1280.05 18
1280.13 18
1280.21 18
1280.30 18
1280.38 18
1280.46 18
1280.54 16
1280.62 14
1280.71 11
1280.79 8
1280.87 5
1280.95 2
1281.03 0
1281.11 0
1281.20 0
1281.28 0
1281.36 0
1281.44 3
1281.52 6
1281.61 9
1281.69 12
1281.77 15
1281.85 17
1281.93 18
1282.02 18
1282.10 16
1282.18 14
1282.26 11
1282.34 8
1282.43 4
1282.51 1
1282.59 0
1282.67 0
1282.75 0
1282.84 0
1282.92 0
1283.00 0
1283.08 0
1283.16 2
1283.25 3
1283.33 3
1283.41 3
1283.49 2
1283.57 1
1283.66 1
1283.74 1
1283.82 2
1283.90 4
1283.98 6
1284.07 8
1284.15 9
1284.23 11
1284.31 12
1284.39 13
1284.48 14
1284.56 14
1284.64 14
1284.72 14
1284.80 14
1284.89 15
1284.97 15
1285.05 16
1285.13 18
1285.21 19
1285.30 19
1285.38 19
1285.46 19
1285.54 18
1285.62 17
1285.71 16
1285.79 15
1285.87 14
1285.95 14
1286.03 14
1286.12 14
1286.20 15
1286.28 15
1286.36 15
1286.44 16
1286.53 15
1286.61 15
1286.69 14
1286.77 14
1286.86 14
1286.94 14
1287.02 14
1287.10 15
1287.18 17
1287.27 19
1287.35 21
1287.43 22
1287.51 23
1287.59 24
1287.68 24
1287.76 23
1287.84 22
1287.92 22
1288.01 23
1288.09 24
1288.17 27
1288.25 29
1288.33 32
1288.42 34
1288.50 35
1288.58 34
1288.66 33
1288.74 31
1288.83 28
1288.91 25
1288.99 23
1289.07 21
1289.16 20
1289.24 19
1289.32 18
1289.40 17
1289.48 17
1289.57 17
1289.65 17
1289.73 18
1289.81 19
1289.89 20
1289.98 21
1290.06 22
1290.14 23
1290.22 24
1290.31 25
1290.39 25
1290.47 25
1290.55 25
1290.63 24
1290.72 23
1290.80 22
1290.88 21
1290.96 20
1291.05 20
1291.13 20
1291.21 19
1291.29 18
1291.37 16
1291.46 14
1291.54 12
1291.62 11
1291.70 10
1291.79 9
1291.87 10
1291.95 10
1292.03 12
1292.12 13
1292.20 14
1292.28 15
1292.36 15
1292.44 15
1292.53 15
1292.61 14
1292.69 13
1292.77 13
1292.86 13
1292.94 14
1293.02 17
1293.10 20
1293.18 24
1293.27 28
1293.35 32
1293.43 35
1293.51 37
1293.60 38
1293.68 38
1293.76 37
1293.84 34
1293.93 32
1294.01 30
1294.09 28
1294.17 27
1294.26 26
1294.34 26
1294.42 26
1294.50 25
1294.58 25
1294.67 24
1294.75 23
1294.83 23
1294.91 22
1295.00 22
1295.08 23
1295.16 23
1295.24 23
1295.33 22
1295.41 20
1295.49 18
1295.57 14
1295.66 10
1295.74 6
1295.82 1
1295.90 0
1295.98 0
1296.07 0
1296.15 0
1296.23 0
1296.31 0
1296.40 0
1296.48 2
1296.56 4
1296.64 6
1296.73 6
1296.81 6
1296.89 5
1296.97 3
1297.06 2
1297.14 1
1297.22 0
1297.30 0
1297.39 1
1297.47 3
1297.55 5
1297.63 7
1297.72 9
1297.80 10
1297.88 11
1297.96 12
1298.05 12
1298.13 11
1298.21 10
1298.29 9
1298.38 8
1298.46 8
1298.54 7
1298.62 7
1298.71 8
1298.79 9
1298.87 10
1298.95 11
1299.04 12
1299.12 13
1299.20 13
1299.28 13
1299.36 12
1299.45 11
1299.53 9
1299.61 8
1299.70 8
1299.78 8
1299.86 8
1299.94 9
1300.03 10
1300.11 12
1300.19 13
1300.27 14
1300.36 14
1300.44 13
1300.52 12
1300.60 11
1300.69 9
1300.77 8
1300.85 7
1300.93 8
1301.02 8
1301.10 10
1301.18 11
1301.26 12
1301.35 12
1301.43 12
1301.51 11
1301.59 10
1301.68 8
1301.76 7
1301.84 6
1301.92 6
1302.01 7
1302.09 8
1302.17 9
1302.25 11
1302.34 13
1302.42 15
1302.50 18
1302.58 22
1302.67 26
1302.75 31
1302.83 36
1302.91 40
1303.00 44
1303.08 46
1303.16 47
1303.25 47
1303.33 46
1303.41 45
1303.49 43
1303.58 40
1303.66 37
1303.74 34
1303.82 31
1303.91 29
1303.99 27
1304.07 26
1304.15 25
1304.24 24
1304.32 22
1304.40 19
1304.49 16
1304.57 13
1304.65 10
1304.73 8
1304.82 7
1304.90 7
1304.98 7
1305.06 7
1305.15 7
1305.23 7
1305.31 7
1305.39 7
1305.48 7
1305.56 8
1305.64 8
1305.73 9
1305.81 9
1305.89 9
1305.97 8
1306.06 7
1306.14 6
1306.22 5
1306.30 4
1306.39 3
1306.47 2
1306.55 2
1306.64 1
1306.72 2
1306.80 3
1306.88 5
1306.97 7
1307.05 10
1307.13 12
1307.21 14
1307.30 14
1307.38 14
1307.46 13
1307.55 11
1307.63 9
1307.71 8
1307.79 6
1307.88 5
1307.96 5
1308.04 4
1308.12 4
1308.21 4
1308.29 4
1308.37 5
1308.46 6
1308.54 8
1308.62 9
1308.70 11
1308.79 11
1308.87 11
1308.95 10
1309.04 8
1309.12 6
1309.20 4
1309.28 3
1309.37 3
1309.45 3
1309.53 3
1309.62 3
1309.70 2
1309.78 1
1309.86 0
1309.95 0
1310.03 0
1310.11 0
1310.19 2
1310.28 5
1310.36 8
1310.44 12
1310.53 16
1310.61 18
1310.69 21
1310.77 22
1310.86 22
1310.94 22
1311.02 21
1311.11 20
1311.19 18
1311.27 16
1311.36 14
1311.44 12
1311.52 11
1311.60 10
1311.69 10
1311.77 9
1311.85 9
1311.94 8
1312.02 6
1312.10 4
1312.18 1
1312.27 0
1312.35 0
1312.43 0
1312.52 0
1312.60 0
1312.68 0
1312.76 0
1312.85 1
1312.93 6
1313.01 11
1313.10 14
1313.18 17
1313.26 19
1313.34 19
1313.43 19
1313.51 19
1313.59 18
1313.68 18
1313.76 17
1313.84 17
1313.93 16
1314.01 16
1314.09 16
1314.17 16
1314.26 18
1314.34 19
1314.42 21
1314.51 23
1314.59 24
1314.67 25
1314.76 26
1314.84 25
1314.92 25
1315.00 23
1315.09 21
1315.17 18
1315.25 15
1315.34 12
1315.42 8
1315.50 5
1315.59 2
1315.67 0
1315.75 0
1315.83 0
1315.92 0
1316.00 0
1316.08 0
1316.17 0
1316.25 0
1316.33 1
1316.42 5
1316.50 9
1316.58 12
1316.66 15
1316.75 16
1316.83 16
1316.91 16
1317.00 16
1317.08 15
1317.16 15
1317.25 14
1317.33 14
1317.41 15
1317.50 16
1317.58 18
1317.66 21
1317.74 24
1317.83 26
1317.91 29
1317.99 31
1318.08 31
1318.16 32
1318.24 31
1318.33 30
1318.41 28
1318.49 26
1318.58 24
1318.66 22
1318.74 21
1318.82 20
1318.91 19
1318.99 19
1319.07 20
1319.16 20
1319.24 20
1319.32 20
1319.41 19
1319.49 19
1319.57 19
1319.66 20
1319.74 21
1319.82 23
1319.91 24
1319.99 25
1320.07 25
1320.15 23
1320.24 21
1320.32 18
1320.40 16
1320.49 14
1320.57 13
1320.65 13
1320.74 15
1320.82 18
1320.90 21
1320.99 26
1321.07 30
1321.15 34
1321.24 37
1321.32 39
1321.40 39
1321.49 37
1321.57 34
1321.65 29
1321.74 24
1321.82 19
1321.90 15
1321.99 12
1322.07 10
1322.15 9
1322.23 10
1322.32 12
1322.40 15
1322.48 17
1322.57 20
1322.65 22
1322.73 23
1322.82 23
1322.90 22
1322.98 21
1323.07 20
1323.15 18
1323.23 16
1323.32 15
1323.40 14
1323.48 14
1323.57 13
1323.65 12
1323.73 11
1323.82 10
1323.90 9
1323.98 9
1324.07 10
1324.15 12
1324.23 15
1324.32 18
1324.40 22
1324.48 24
1324.57 25
1324.65 25
1324.73 24
1324.82 22
1324.90 20
1324.98 19
1325.07 19
1325.15 21
1325.23 23
1325.32 26
1325.40 29
1325.48 33
1325.57 35
1325.65 37
1325.73 39
1325.82 40
1325.90 40
1325.98 41
1326.07 42
1326.15 43
1326.23 46
1326.32 49
1326.40 53
1326.48 59
1326.57 65
1326.65 73
1326.73 82
1326.82 92
1326.90 102
1326.98 111
1327.07 118
1327.15 123
1327.23 127
1327.32 128
1327.40 130
1327.48 132
1327.57 137
1327.65 145
1327.73 155
1327.82 167
1327.90 179
1327.98 192
1328.07 203
1328.15 212
1328.23 220
1328.32 226
1328.40 231
1328.48 234
1328.57 234
1328.65 233
1328.73 230
1328.82 225
1328.90 218
1328.98 211
1329.07 204
1329.15 199
1329.23 195
1329.32 192
1329.40 190
1329.49 188
1329.57 187
1329.65 184
1329.74 181
1329.82 177
1329.90 173
1329.99 168
1330.07 163
1330.15 157
1330.24 150
1330.32 143
1330.40 135
1330.49 128
1330.57 121
1330.65 113
1330.74 106
1330.82 99
1330.90 93
1330.99 87
1331.07 82
1331.15 78
1331.24 76
1331.32 74
1331.41 72
1331.49 71
1331.57 69
1331.66 66
1331.74 62
1331.82 58
1331.91 54
1331.99 51
1332.07 48
1332.16 45
1332.24 43
1332.32 41
1332.41 38
1332.49 36
1332.57 33
1332.66 32
1332.74 31
1332.83 31
1332.91 31
1332.99 32
1333.08 33
1333.16 34
1333.24 33
1333.33 31
1333.41 29
1333.49 27
1333.58 25
1333.66 23
1333.74 22
1333.83 22
1333.91 22
1334.00 22
1334.08 22
1334.16 23
1334.25 23
1334.33 22
1334.41 21
1334.50 20
1334.58 19
1334.66 19
1334.75 19
1334.83 21
1334.91 23
1335.00 26
1335.08 29
1335.17 31
1335.25 33
1335.33 34
1335.42 34
1335.50 33
1335.58 31
1335.67 29
1335.75 28
1335.83 27
1335.92 27
1336.00 28
1336.09 29
1336.17 30
1336.25 30
1336.34 30
1336.42 29
1336.50 27
1336.59 25
1336.67 24
1336.76 24
1336.84 25
1336.92 28
1337.01 30
1337.09 34
1337.17 37
1337.26 39
1337.34 42
1337.42 43
1337.51 44
1337.59 44
1337.68 44
1337.76 43
1337.84 41
1337.93 38
1338.01 35
1338.09 31
1338.18 27
1338.26 24
1338.35 22
1338.43 20
1338.51 19
1338.60 18
1338.68 18
1338.76 17
1338.85 17
1338.93 17
1339.02 18
1339.10 19
1339.18 21
1339.27 23
1339.35 25
1339.43 26
1339.52 28
1339.60 28
1339.69 28
1339.77 28
1339.85 27
1339.94 25
1340.02 23
1340.10 19
1340.19 16
1340.27 12
1340.36 8
1340.44 5
1340.52 3
1340.61 2
1340.69 3
1340.77 5
1340.86 7
1340.94 10
1341.03 13
1341.11 16
1341.19 18
1341.28 18
1341.36 18
1341.45 17
1341.53 16
1341.61 16
1341.70 16
1341.78 17
1341.86 19
1341.95 21
1342.03 22
1342.12 23
1342.20 24
1342.28 25
1342.37 26
1342.45 27
1342.54 28
1342.62 29
1342.70 29
1342.79 29
1342.87 29
1342.95 28
1343.04 28
1343.12 28
1343.21 29
1343.29 31
1343.37 34
1343.46 36
1343.54 38
1343.63 39
1343.71 39
1343.79 37
1343.88 35
1343.96 32
1344.05 29
1344.13 26
1344.21 23
1344.30 21
1344.38 19
1344.46 17
1344.55 14
1344.63 12
1344.72 9
1344.80 7
1344.88 6
1344.97 4
1345.05 3
1345.14 2
1345.22 2
1345.30 1
1345.39 1
1345.47 1
1345.56 2
1345.64 4
1345.72 6
1345.81 8
1345.89 10
1345.98 11
1346.06 13
1346.14 14
1346.23 15
1346.31 16
1346.40 18
1346.48 20
1346.56 21
1346.65 23
1346.73 24
1346.82 26
1346.90 27
1346.98 29
1347.07 32
1347.15 35
1347.24 38
1347.32 41
1347.40 42
1347.49 43
1347.57 43
1347.66 42
1347.74 40
1347.82 37
1347.91 34
1347.99 30
1348.08 27
1348.16 23
1348.24 20
1348.33 18
1348.41 16
1348.50 15
1348.58 16
1348.66 17
1348.75 19
1348.83 20
1348.92 22
1349.00 22
1349.08 22
1349.17 21
1349.25 20
1349.34 19
1349.42 19
1349.50 20
1349.59 22
1349.67 25
1349.76 29
1349.84 33
1349.93 38
1350.01 44
1350.09 49
1350.18 53
1350.26 56
1350.35 58
1350.43 58
1350.51 58
1350.60 56
1350.68 54
1350.77 52
1350.85 50
1350.93 47
1351.02 46
1351.10 44
1351.19 43
1351.27 42
1351.36 40
1351.44 38
1351.52 35
1351.61 32
1351.69 30
1351.78 28
1351.86 26
1351.94 26
1352.03 27
1352.11 29
1352.20 32
1352.28 35
1352.37 38
1352.45 41
1352.53 43
1352.62 44
1352.70 44
1352.79 43
1352.87 42
1352.95 40
1353.04 38
1353.12 36
1353.21 35
1353.29 34
1353.38 33
1353.46 32
1353.54 30
1353.63 29
1353.71 26
1353.80 23
1353.88 19
1353.96 15
1354.05 11
1354.13 7
1354.22 4
1354.30 2
1354.39 0
1354.47 0
1354.55 0
1354.64 0
1354.72 0
1354.81 0
1354.89 0
1354.98 0
1355.06 0
1355.14 0
1355.23 1
1355.31 4
1355.40 7
1355.48 11
1355.57 13
1355.65 14
1355.73 14
1355.82 12
1355.90 9
1355.99 5
1356.07 2
1356.16 0
1356.24 0
1356.32 0
1356.41 0
1356.49 0
1356.58 2
1356.66 6
1356.75 9
1356.83 12
1356.91 15
1357.00 17
1357.08 19
1357.17 20
1357.25 20
1357.34 20
1357.42 19
1357.50 18
1357.59 18
1357.67 17
1357.76 17
1357.84 17
1357.93 17
1358.01 18
1358.09 18
1358.18 18
1358.26 18
1358.35 19
1358.43 19
1358.52 21
1358.60 22
1358.68 24
1358.77 25
1358.85 26
1358.94 25
1359.02 24
1359.11 22
1359.19 19
1359.28 17
1359.36 14
1359.44 12
1359.53 11
1359.61 11
1359.70 10
1359.78 10
1359.87 9
1359.95 8
1360.04 7
1360.12 6
1360.20 6
1360.29 6
1360.37 6
1360.46 8
1360.54 10
1360.63 12
1360.71 15
1360.79 17
1360.88 19
1360.96 21
1361.05 22
1361.13 22
1361.22 22
1361.30 21
1361.39 20
1361.47 19
1361.55 18
1361.64 18
1361.72 18
1361.81 20
1361.89 23
1361.98 28
1362.06 34
1362.15 40
1362.23 46
1362.32 52
1362.40 57
1362.48 60
1362.57 62
1362.65 62
1362.74 61
1362.82 60
1362.91 59
1362.99 58
1363.08 57
1363.16 57
1363.24 57
1363.33 57
1363.41 56
1363.50 54
1363.58 52
1363.67 49
1363.75 47
1363.84 46
1363.92 47
1364.01 48
1364.09 51
1364.17 53
1364.26 56
1364.34 57
1364.43 57
1364.51 56
1364.60 55
1364.68 53
1364.77 50
1364.85 47
1364.94 44
1365.02 41
1365.10 38
1365.19 35
1365.27 33
1365.36 33
1365.44 34
1365.53 36
1365.61 39
1365.70 42
1365.78 44
1365.87 45
1365.95 45
1366.03 45
1366.12 45
1366.20 44
1366.29 44
1366.37 44
1366.46 45
1366.54 45
1366.63 45
1366.71 44
1366.80 44
1366.88 43
1366.97 42
1367.05 41
1367.13 40
1367.22 40
1367.30 40
1367.39 42
1367.47 43
1367.56 46
1367.64 49
1367.73 51
1367.81 53
1367.90 53
1367.98 51
1368.07 48
1368.15 42
1368.23 36
1368.32 30
1368.40 25
1368.49 21
1368.57 18
1368.66 18
1368.74 20
1368.83 24
1368.91 29
1369.00 34
1369.08 39
1369.17 42
1369.25 44
1369.34 45
1369.42 44
1369.51 43
1369.59 41
1369.67 39
1369.76 37
1369.84 34
1369.93 32
1370.01 30
1370.10 28
1370.18 26
1370.27 24
1370.35 23
1370.44 22
1370.52 22
1370.61 22
1370.69 23
1370.78 24
1370.86 24
1370.95 25
1371.03 26
1371.11 26
1371.20 25
1371.28 24
1371.37 23
1371.45 23
1371.54 22
1371.62 20
1371.71 19
1371.79 17
1371.88 15
1371.96 14
1372.05 13
1372.13 12
1372.22 12
1372.30 12
1372.39 12
1372.47 12
1372.56 12
1372.64 13
1372.73 14
1372.81 15
1372.90 17
1372.98 20
1373.06 22
1373.15 24
1373.23 26
1373.32 28
1373.40 29
1373.49 31
1373.57 32
1373.66 34
1373.74 36
1373.83 37
1373.91 38
1374.00 39
1374.08 38
1374.17 36
1374.25 33
1374.34 30
1374.42 28
1374.51 26
1374.59 26
1374.68 28
1374.76 31
1374.85 35
1374.93 37
1375.02 38
1375.10 37
1375.19 35
1375.27 32
1375.36 29
1375.44 26
1375.53 24
1375.61 24
1375.70 23
1375.78 24
1375.86 24
1375.95 24
1376.03 24
1376.12 25
1376.20 26
1376.29 27
1376.37 28
1376.46 30
1376.54 30
1376.63 30
1376.71 30
1376.80 28
1376.88 27
1376.97 27
1377.05 27
1377.14 29
1377.22 32
1377.31 36
1377.39 40
1377.48 45
1377.56 48
1377.65 51
1377.73 52
1377.82 53
1377.90 54
1377.99 55
1378.07 57
1378.16 59
1378.24 61
1378.33 64
1378.41 67
1378.50 69
1378.58 71
1378.67 72
1378.75 72
1378.84 71
1378.92 69
1379.01 66
1379.09 63
1379.18 61
1379.26 60
1379.35 60
1379.43 62
1379.52 65
1379.60 68
1379.69 70
1379.77 72
1379.86 71
1379.94 69
1380.03 67
1380.11 65
1380.20 63
1380.28 62
1380.37 62
1380.45 62
1380.54 61
1380.62 60
1380.71 59
1380.79 57
1380.88 55
1380.96 54
1381.05 55
1381.13 56
1381.22 59
1381.30 62
1381.39 66
1381.47 70
1381.56 72
1381.64 73
1381.73 73
1381.81 71
1381.90 68
1381.98 65
1382.07 62
1382.15 58
1382.24 55
1382.32 52
1382.41 49
1382.49 46
1382.58 42
1382.66 39
1382.75 35
1382.84 30
1382.92 26
1383.01 21
1383.09 17
1383.18 14
1383.26 12
1383.35 12
1383.43 13
1383.52 15
1383.60 17
1383.69 20
1383.77 21
1383.86 22
1383.94 23
1384.03 24
1384.11 25
1384.20 27
1384.28 28
1384.37 30
1384.45 32
1384.54 32
1384.62 32
1384.71 30
1384.79 28
1384.88 25
1384.96 23
1385.05 21
1385.13 20
1385.22 19
1385.30 19
1385.39 20
1385.47 21
1385.56 22
1385.65 22
1385.73 22
1385.82 22
1385.90 22
1385.99 21
1386.07 20
1386.16 18
1386.24 17
1386.33 15
1386.41 14
1386.50 14
1386.58 14
1386.67 15
1386.75 17
1386.84 18
1386.92 19
1387.01 19
1387.09 18
1387.18 17
1387.26 15
1387.35 14
1387.43 13
1387.52 14
1387.61 15
1387.69 17
1387.78 19
1387.86 21
1387.95 23
1388.03 24
1388.12 26
1388.20 29
1388.29 32
1388.37 36
1388.46 41
1388.54 47
1388.63 52
1388.71 57
1388.80 61
1388.88 63
1388.97 64
1389.06 64
1389.14 63
1389.23 61
1389.31 57
1389.40 54
1389.48 50
1389.57 47
1389.65 44
1389.74 43
1389.82 42
1389.91 41
1389.99 42
1390.08 42
1390.16 42
1390.25 41
1390.34 40
1390.42 37
1390.51 34
1390.59 31
1390.68 27
1390.76 22
1390.85 18
1390.93 14
1391.02 10
1391.10 6
1391.19 4
1391.27 2
1391.36 2
1391.44 2
1391.53 4
1391.62 7
1391.70 11
1391.79 16
1391.87 22
1391.96 28
1392.04 33
1392.13 38
1392.21 41
1392.30 42
1392.38 42
1392.47 42
1392.55 41
1392.64 40
1392.73 41
1392.81 42
1392.90 44
1392.98 46
1393.07 48
1393.15 49
1393.24 48
1393.32 47
1393.41 45
1393.49 42
1393.58 38
1393.67 34
1393.75 29
1393.84 24
1393.92 19
1394.01 15
1394.09 10
1394.18 7
1394.26 5
1394.35 2
1394.43 1
1394.52 0
1394.61 0
1394.69 0
1394.78 0
1394.86 0
1394.95 0
1395.03 0
1395.12 1
1395.20 2
1395.29 3
1395.37 2
1395.46 2
1395.55 1
1395.63 0
1395.72 0
1395.80 0
1395.89 0
1395.97 0
1396.06 0
1396.14 0
1396.23 0
1396.32 0
1396.40 0
1396.49 0
1396.57 0
1396.66 1
1396.74 3
1396.83 5
1396.91 7
1397.00 9
1397.09 10
1397.17 11
1397.26 11
1397.34 10
1397.43 9
1397.51 8
1397.60 8
1397.68 8
1397.77 9
1397.86 9
1397.94 10
1398.03 11
1398.11 13
1398.20 15
1398.28 16
1398.37 18
1398.45 20
1398.54 21
1398.63 22
1398.71 22
1398.80 21
1398.88 20
1398.97 18
1399.05 16
1399.14 15
1399.22 14
1399.31 14
1399.40 15
1399.48 17
1399.57 20
1399.65 25
1399.74 29
1399.82 33
1399.91 37
1400.00 39
1400.08 41
1400.17 41
1400.25 41
1400.34 41
1400.42 41
1400.51 41
1400.60 42
1400.68 41
1400.77 41
1400.85 40
1400.94 38
1401.02 38
1401.11 38
1401.19 40
1401.28 43
1401.37 46
1401.45 50
1401.54 53
1401.62 55
1401.71 54
1401.79 51
1401.88 47
1401.97 42
1402.05 37
1402.14 32
1402.22 29
1402.31 26
1402.39 26
1402.48 26
1402.57 27
1402.65 30
1402.74 32
1402.82 34
1402.91 35
1402.99 35
1403.08 33
1403.17 31
1403.25 28
1403.34 25
1403.42 23
1403.51 22
1403.59 23
1403.68 24
1403.77 27
1403.85 30
1403.94 32
1404.02 32
1404.11 31
1404.19 29
1404.28 25
1404.37 20
1404.45 16
1404.54 13
1404.62 11
1404.71 11
1404.80 13
1404.88 15
1404.97 17
1405.05 19
1405.14 20
1405.22 20
1405.31 19
1405.40 18
1405.48 17
1405.57 16
1405.65 16
1405.74 16
1405.82 17
1405.91 18
1406.00 20
1406.08 22
1406.17 24
1406.25 25
1406.34 26
1406.43 26
1406.51 25
1406.60 23
1406.68 21
1406.77 17
1406.85 14
1406.94 11
1407.03 9
1407.11 9
1407.20 9
1407.28 9
1407.37 10
1407.46 12
1407.54 13
1407.63 15
1407.71 16
1407.80 17
1407.89 16
1407.97 16
1408.06 14
1408.14 12
1408.23 9
1408.31 8
1408.40 7
1408.49 8
1408.57 10
1408.66 14
1408.74 19
1408.83 24
1408.92 29
1409.00 33
1409.09 35
1409.17 36
1409.26 35
1409.35 34
1409.43 32
1409.52 30
1409.60 30
1409.69 31
1409.78 33
1409.86 36
1409.95 39
1410.03 42
1410.12 43
1410.21 44
1410.29 44
1410.38 43
1410.46 41
1410.55 40
1410.63 38
1410.72 35
1410.81 33
1410.89 31
1410.98 30
1411.06 29
1411.15 28
1411.24 28
1411.32 28
1411.41 28
1411.49 29
1411.58 29
1411.67 30
1411.75 31
1411.84 33
1411.92 34
1412.01 35
1412.10 34
1412.18 31
1412.27 28
1412.35 22
1412.44 17
1412.53 11
1412.61 7
1412.70 4
1412.78 4
1412.87 5
1412.96 7
1413.04 9
1413.13 11
1413.21 13
1413.30 14
1413.39 14
1413.47 12
1413.56 11
1413.65 9
1413.73 7
1413.82 5
1413.90 5
1413.99 6
1414.08 8
1414.16 11
1414.25 15
1414.33 19
1414.42 23
1414.51 25
1414.59 26
1414.68 26
1414.76 24
1414.85 22
1414.94 20
1415.02 19
1415.11 20
1415.19 23
1415.28 28
1415.37 33
1415.45 40
1415.54 45
1415.63 49
1415.71 52
1415.80 51
1415.88 49
1415.97 45
1416.06 39
1416.14 33
1416.23 27
1416.31 22
1416.40 18
1416.49 15
1416.57 14
1416.66 13
1416.74 13
1416.83 12
1416.92 11
1417.00 9
1417.09 7
1417.18 5
1417.26 4
1417.35 2
1417.43 1
1417.52 0
1417.61 0
1417.69 0
1417.78 0
1417.86 0
1417.95 0
1418.04 0
1418.12 0
1418.21 0
1418.30 0
1418.38 1
1418.47 1
1418.55 2
1418.64 3
1418.73 6
1418.81 9
1418.90 13
1418.99 17
1419.07 20
1419.16 23
1419.24 24
1419.33 23
1419.42 21
1419.50 19
1419.59 16
1419.68 14
1419.76 12
1419.85 11
1419.93 10
1420.02 9
1420.11 8
1420.19 8
1420.28 10
1420.37 12
1420.45 16
1420.54 22
1420.62 27
1420.71 33
1420.80 37
1420.88 40
1420.97 41
1421.06 41
1421.14 39
1421.23 37
1421.31 36
1421.40 35
1421.49 35
1421.57 36
1421.66 37
1421.75 37
1421.83 37
1421.92 36
1422.00 34
1422.09 30
1422.18 27
1422.26 23
1422.35 20
1422.44 17
1422.52 15
1422.61 13
1422.70 12
1422.78 12
1422.87 11
1422.95 12
1423.04 12
1423.13 13
1423.21 14
1423.30 16
1423.39 16
1423.47 16
1423.56 16
1423.65 14
1423.73 12
1423.82 8
1423.90 5
1423.99 1
1424.08 0
1424.16 0
1424.25 0
1424.34 0
1424.42 0
1424.51 0
1424.60 0
1424.68 5
1424.77 11
1424.85 17
1424.94 23
1425.03 27
1425.11 31
1425.20 33
1425.29 35
1425.37 36
1425.46 37
1425.55 38
1425.63 40
1425.72 41
1425.80 42
1425.89 43
1425.98 43
1426.06 42
1426.15 41
1426.24 40
1426.32 38
1426.41 36
1426.50 33
1426.58 30
1426.67 27
1426.76 25
1426.84 23
1426.93 22
1427.02 22
1427.10 23
1427.19 24
1427.27 25
1427.36 26
1427.45 25
1427.53 22
1427.62 17
1427.71 11
1427.79 4
1427.88 0
1427.97 0
1428.05 0
1428.14 0
1428.23 3
1428.31 9
1428.40 16
1428.49 22
1428.57 26
1428.66 29
1428.74 29
1428.83 27
1428.92 24
1429.00 20
1429.09 15
1429.18 11
1429.26 8
1429.35 6
1429.44 5
1429.52 4
1429.61 5
1429.70 5
1429.78 5
1429.87 4
1429.96 2
1430.04 0
1430.13 0
1430.22 0
1430.30 0
1430.39 0
1430.48 0
1430.56 0
1430.65 1
1430.74 5
1430.82 9
1430.91 13
1431.00 16
1431.08 20
1431.17 23
1431.25 25
1431.34 26
1431.43 26
1431.51 26
1431.60 25
1431.69 24
1431.77 23
1431.86 21
1431.95 20
1432.03 18
1432.12 16
1432.21 14
1432.29 13
1432.38 11
1432.47 10
1432.55 8
1432.64 7
1432.73 6
1432.81 5
1432.90 4
1432.99 5
1433.07 7
1433.16 9
1433.25 11
1433.33 14
1433.42 17
1433.51 19
1433.59 22
1433.68 25
1433.77 28
1433.85 32
1433.94 35
1434.03 38
1434.11 40
1434.20 40
1434.29 38
1434.37 35
1434.46 31
1434.55 26
1434.63 21
1434.72 18
1434.81 15
1434.89 14
1434.98 15
1435.07 16
1435.15 18
1435.24 21
1435.33 24
1435.41 26
1435.50 28
1435.59 31
1435.67 34
1435.76 37
1435.85 41
1435.93 44
1436.02 48
1436.11 50
1436.19 51
1436.28 51
1436.37 50
1436.46 48
1436.54 46
1436.63 44
1436.72 43
1436.80 44
1436.89 45
1436.98 48
1437.06 50
1437.15 54
1437.24 57
1437.32 60
1437.41 63
1437.50 64
1437.58 65
1437.67 64
1437.76 62
1437.84 59
1437.93 55
1438.02 52
1438.10 50
1438.19 49
1438.28 49
1438.36 49
1438.45 49
1438.54 47
1438.62 45
1438.71 41
1438.80 37
1438.89 33
1438.97 29
1439.06 26
1439.15 23
1439.23 21
1439.32 19
1439.41 17
1439.49 15
1439.58 13
1439.67 12
1439.75 11
1439.84 11
1439.93 12
1440.01 13
1440.10 15
1440.19 16
1440.27 18
1440.36 20
1440.45 21
1440.54 22
1440.62 22
1440.71 21
1440.80 20
1440.88 18
1440.97 17
1441.06 16
1441.14 16
1441.23 17
1441.32 18
1441.40 19
1441.49 21
1441.58 22
1441.66 22
1441.75 22
1441.84 21
1441.93 19
1442.01 18
1442.10 17
1442.19 18
1442.27 20
1442.36 22
1442.45 25
1442.53 28
1442.62 31
1442.71 33
1442.79 34
1442.88 35
1442.97 35
1443.06 35
1443.14 35
1443.23 35
1443.32 34
1443.40 33
1443.49 32
1443.58 31
1443.66 30
1443.75 27
1443.84 24
1443.93 21
1444.01 17
1444.10 12
1444.19 8
1444.27 4
1444.36 0
1444.45 0
1444.53 0
1444.62 0
1444.71 0
1444.79 0
1444.88 0
1444.97 1
1445.06 4
1445.14 6
1445.23 7
1445.32 7
1445.40 5
1445.49 3
1445.58 1
1445.67 0
1445.75 1
1445.84 3
1445.93 6
1446.01 11
1446.10 15
1446.19 19
1446.27 22
1446.36 24
1446.45 25
1446.54 25
1446.62 25
1446.71 25
1446.80 24
1446.88 23
1446.97 22
1447.06 20
1447.14 18
1447.23 15
1447.32 13
1447.41 12
1447.49 11
1447.58 11
1447.67 12
1447.75 15
1447.84 17
1447.93 20
1448.02 22
1448.10 23
1448.19 23
1448.28 22
1448.36 19
1448.45 16
1448.54 12
1448.63 9
1448.71 6
1448.80 5
1448.89 6
1448.97 9
1449.06 14
1449.15 21
1449.24 29
1449.32 36
1449.41 42
1449.50 46
1449.58 48
1449.67 47
1449.76 45
1449.85 43
1449.93 43
1450.02 45
1450.11 50
1450.19 57
1450.28 65
1450.37 74
1450.46 83
1450.54 90
1450.63 95
1450.72 99
1450.80 100
1450.89 100
1450.98 98
1451.07 95
1451.15 92
1451.24 87
1451.33 83
1451.41 80
1451.50 77
1451.59 76
1451.68 76
1451.76 76
1451.85 77
1451.94 79
1452.02 81
1452.11 84
1452.20 87
1452.29 90
1452.37 93
1452.46 96
1452.55 99
1452.64 100
1452.72 101
1452.81 101
1452.90 101
1452.98 100
1453.07 99
1453.16 97
1453.25 95
1453.33 91
1453.42 86
1453.51 79
1453.60 72
1453.68 65
1453.77 58
1453.86 52
1453.94 47
1454.03 43
1454.12 42
1454.21 42
1454.29 44
1454.38 47
1454.47 52
1454.56 57
1454.64 61
1454.73 65
1454.82 67
1454.90 68
1454.99 67
1455.08 64
1455.17 60
1455.25 55
1455.34 50
1455.43 45
1455.52 40
1455.60 36
1455.69 33
1455.78 32
1455.86 32
1455.95 33
1456.04 36
1456.13 40
1456.21 45
1456.30 51
1456.39 57
1456.48 63
1456.56 67
1456.65 70
1456.74 71
1456.83 70
1456.91 66
1457.00 60
1457.09 53
1457.18 46
1457.26 40
1457.35 36
1457.44 34
1457.52 35
1457.61 38
1457.70 43
1457.79 49
1457.87 55
1457.96 62
1458.05 68
1458.14 73
1458.22 78
1458.31 81
1458.40 82
1458.49 81
1458.57 78
1458.66 73
1458.75 65
1458.84 57
1458.92 47
1459.01 39
1459.10 31
1459.19 25
1459.27 20
1459.36 19
1459.45 19
1459.54 20
1459.62 23
1459.71 27
1459.80 30
1459.89 32
1459.97 34
1460.06 35
1460.15 35
1460.23 34
1460.32 34
1460.41 34
1460.50 34
1460.58 33
1460.67 32
1460.76 31
1460.85 29
1460.93 25
1461.02 21
1461.11 16
1461.20 11
1461.28 7
1461.37 3
1461.46 1
1461.55 1
1461.63 3
1461.72 6
1461.81 11
1461.90 18
1461.98 25
1462.07 31
1462.16 37
1462.25 42
1462.33 45
1462.42 47
1462.51 48
1462.60 47
1462.68 45
1462.77 43
1462.86 41
1462.95 39
1463.04 36
1463.12 34
1463.21 33
1463.30 32
1463.39 31
1463.47 31
1463.56 31
1463.65 32
1463.74 32
1463.82 33
1463.91 33
1464.00 33
1464.09 32
1464.17 30
1464.26 28
1464.35 26
1464.44 25
1464.52 24
1464.61 25
1464.70 27
1464.79 31
1464.87 34
1464.96 38
1465.05 40
1465.14 42
1465.22 41
1465.31 40
1465.40 37
1465.49 35
1465.58 33
1465.66 32
1465.75 33
1465.84 35
1465.93 37
1466.01 40
1466.10 41
1466.19 42
1466.28 41
1466.36 40
1466.45 39
1466.54 38
1466.63 38
1466.71 39
1466.80 40
1466.89 41
1466.98 41
1467.07 40
1467.15 37
1467.24 33
1467.33 28
1467.42 23
1467.50 19
1467.59 15
1467.68 13
1467.77 12
1467.85 12
1467.94 12
1468.03 12
1468.12 12
1468.20 11
1468.29 10
1468.38 8
1468.47 8
1468.56 8
1468.64 8
1468.73 10
1468.82 11
1468.91 11
1468.99 10
1469.08 8
1469.17 5
1469.26 2
1469.35 0
1469.43 0
1469.52 0
1469.61 0
1469.70 1
1469.78 3
1469.87 6
1469.96 9
1470.05 11
1470.13 13
1470.22 15
1470.31 16
1470.40 17
1470.49 17
1470.57 17
1470.66 17
1470.75 17
1470.84 18
1470.92 19
1471.01 19
1471.10 19
1471.19 17
1471.28 14
1471.36 10
1471.45 6
1471.54 1
1471.63 0
1471.72 0
1471.80 0
1471.89 0
1471.98 0
1472.07 0
1472.15 0
1472.24 0
1472.33 2
1472.42 8
1472.51 14
1472.59 19
1472.68 23
1472.77 26
1472.86 26
1472.94 25
1473.03 24
1473.12 22
1473.21 22
1473.30 23
1473.38 25
1473.47 27
1473.56 29
1473.65 30
1473.74 29
1473.82 27
1473.91 23
1474.00 20
1474.09 17
1474.17 15
1474.26 16
1474.35 17
1474.44 20
1474.53 23
1474.61 27
1474.70 29
1474.79 31
1474.88 31
1474.97 30
1475.05 29
1475.14 27
1475.23 26
1475.32 25
1475.41 25
1475.49 25
1475.58 24
1475.67 23
1475.76 22
1475.84 20
1475.93 19
1476.02 19
1476.11 19
1476.20 20
1476.28 22
1476.37 23
1476.46 25
1476.55 26
1476.64 27
1476.72 27
1476.81 29
1476.90 30
1476.99 33
1477.08 36
1477.16 39
1477.25 43
1477.34 45
1477.43 47
1477.52 48
1477.60 48
1477.69 48
1477.78 47
1477.87 46
1477.96 46
1478.04 48
1478.13 49
1478.22 51
1478.31 53
1478.40 54
1478.48 55
1478.57 54
1478.66 53
1478.75 51
1478.84 50
1478.92 48
1479.01 45
1479.10 42
1479.19 39
1479.28 36
1479.36 33
1479.45 31
1479.54 29
1479.63 29
1479.72 30
1479.80 31
1479.89 33
1479.98 35
1480.07 38
1480.16 39
1480.24 41
1480.33 42
1480.42 42
1480.51 42
1480.60 42
1480.69 42
1480.77 41
1480.86 39
1480.95 37
1481.04 34
1481.13 31
1481.21 28
1481.30 26
1481.39 25
1481.48 27
1481.57 31
1481.65 36
1481.74 42
1481.83 48
1481.92 53
1482.01 56
1482.09 58
1482.18 57
1482.27 56
1482.36 53
1482.45 50
1482.54 45
1482.62 41
1482.71 36
1482.80 32
1482.89 27
1482.98 24
1483.06 21
1483.15 19
1483.24 18
1483.33 18
1483.42 17
1483.50 17
1483.59 17
1483.68 17
1483.77 16
1483.86 16
1483.95 16
1484.03 16
1484.12 16
1484.21 15
1484.30 15
1484.39 14
1484.47 12
1484.56 12
1484.65 11
1484.74 11
1484.83 12
1484.92 14
1485.00 16
1485.09 17
1485.18 19
1485.27 20
1485.36 21
1485.44 22
1485.53 23
1485.62 23
1485.71 22
1485.80 20
1485.89 17
1485.97 14
1486.06 10
1486.15 8
1486.24 6
1486.33 7
1486.42 9
1486.50 12
1486.59 16
1486.68 20
1486.77 22
1486.86 24
1486.94 24
1487.03 23
1487.12 22
1487.21 21
1487.30 20
1487.39 19
1487.47 18
1487.56 18
1487.65 16
1487.74 15
1487.83 14
1487.92 13
1488.00 14
1488.09 16
1488.18 20
1488.27 25
1488.36 30
1488.45 36
1488.53 41
1488.62 45
1488.71 48
1488.80 50
1488.89 51
1488.98 50
1489.06 49
1489.15 47
1489.24 44
1489.33 40
1489.42 38
1489.51 36
1489.59 35
1489.68 35
1489.77 36
1489.86 37
1489.95 38
1490.04 37
1490.12 35
1490.21 32
1490.30 30
1490.39 28
1490.48 27
1490.57 29
1490.65 32
1490.74 37
1490.83 41
1490.92 45
1491.01 48
1491.10 50
1491.18 51
1491.27 52
1491.36 54
1491.45 56
1491.54 58
1491.63 61
1491.71 64
1491.80 65
1491.89 65
1491.98 62
1492.07 58
1492.16 52
1492.25 46
1492.33 41
1492.42 37
1492.51 34
1492.60 34
1492.69 35
1492.78 38
1492.86 41
1492.95 44
1493.04 46
1493.13 48
1493.22 49
1493.31 51
1493.39 54
1493.48 58
1493.57 63
1493.66 69
1493.75 75
1493.84 81
1493.93 86
1494.01 90
1494.10 93
1494.19 93
1494.28 91
1494.37 88
1494.46 84
1494.55 78
1494.63 72
1494.72 65
1494.81 59
1494.90 53
1494.99 47
1495.08 43
1495.16 39
1495.25 37
1495.34 35
1495.43 34
1495.52 34
1495.61 33
1495.70 33
1495.78 33
1495.87 33
1495.96 33
1496.05 33
1496.14 34
1496.23 34
1496.32 34
1496.40 35
1496.49 36
1496.58 38
1496.67 40
1496.76 43
1496.85 47
1496.94 50
1497.02 52
1497.11 53
1497.20 54
1497.29 53
1497.38 52
1497.47 52
1497.56 51
1497.64 51
1497.73 52
1497.82 52
1497.91 52
1498.00 52
1498.09 52
1498.18 52
1498.26 51
1498.35 50
1498.44 48
1498.53 44
1498.62 39
1498.71 33
1498.80 27
1498.88 21
1498.97 15
1499.06 11
1499.15 8
1499.24 5
1499.33 4
1499.42 3
1499.50 3
1499.59 3
1499.68 3
1499.77 3
1499.86 2
1499.95 2
1500.04 1
1500.12 0
1500.21 0
1500.30 0
1500.39 0
1500.48 0
1500.57 0
1500.66 0
1500.75 0
1500.83 0
1500.92 2
1501.01 6
1501.10 12
1501.19 19
1501.28 26
1501.37 32
1501.45 38
1501.54 43
1501.63 46
1501.72 49
1501.81 50
1501.90 50
1501.99 50
1502.08 48
1502.16 45
1502.25 42
1502.34 37
1502.43 33
1502.52 30
1502.61 27
1502.70 25
1502.79 25
1502.87 25
1502.96 25
1503.05 23
1503.14 21
1503.23 18
1503.32 14
1503.41 11
1503.50 9
1503.58 9
1503.67 12
1503.76 15
1503.85 19
1503.94 21
1504.03 22
1504.12 20
1504.21 17
1504.29 12
1504.38 7
1504.47 3
1504.56 1
1504.65 1
1504.74 3
1504.83 6
1504.92 9
1505.00 13
1505.09 16
1505.18 19
1505.27 21
1505.36 24
1505.45 26
1505.54 28
1505.63 30
1505.72 32
1505.80 32
1505.89 31
1505.98 28
1506.07 24
1506.16 21
1506.25 18
1506.34 16
1506.43 15
1506.51 16
1506.60 18
1506.69 19
1506.78 20
1506.87 20
1506.96 20
1507.05 19
1507.14 18
1507.23 16
1507.31 15
1507.40 13
1507.49 13
1507.58 12
1507.67 12
1507.76 13
1507.85 14
1507.94 16
1508.03 18
1508.11 21
1508.20 24
1508.29 27
1508.38 29
1508.47 31
1508.56 32
1508.65 31
1508.74 29
1508.83 25
1508.91 20
1509.00 14
1509.09 9
1509.18 6
1509.27 4
1509.36 5
1509.45 7
1509.54 11
1509.63 16
1509.71 21
1509.80 25
1509.89 27
1509.98 28
1510.07 27
1510.16 25
1510.25 22
1510.34 20
1510.43 19
1510.52 19
1510.60 20
1510.69 22
1510.78 24
1510.87 26
1510.96 28
1511.05 29
1511.14 29
1511.23 29
1511.32 30
1511.40 32
1511.49 35
1511.58 39
1511.67 42
1511.76 46
1511.85 48
1511.94 48
1512.03 47
1512.12 45
1512.21 41
1512.29 38
1512.38 33
1512.47 29
1512.56 24
1512.65 20
1512.74 15
1512.83 12
1512.92 9
1513.01 8
1513.10 8
1513.19 11
1513.27 15
1513.36 20
1513.45 26
1513.54 32
1513.63 37
1513.72 41
1513.81 44
1513.90 46
1513.99 46
1514.08 45
1514.16 43
1514.25 41
1514.34 40
1514.43 39
1514.52 39
1514.61 41
1514.70 43
1514.79 46
1514.88 49
1514.97 52
1515.06 53
1515.14 53
1515.23 51
1515.32 47
1515.41 42
1515.50 37
1515.59 32
1515.68 29
1515.77 28
1515.86 29
1515.95 31
1516.04 34
1516.12 36
1516.21 37
1516.30 37
1516.39 35
1516.48 33
1516.57 30
1516.66 28
1516.75 27
1516.84 27
1516.93 29
1517.02 32
1517.11 36
1517.19 40
1517.28 46
1517.37 51
1517.46 56
1517.55 61
1517.64 64
1517.73 66
1517.82 67
1517.91 67
1518.00 67
1518.09 66
1518.18 66
1518.26 66
1518.35 67
1518.44 67
1518.53 67
1518.62 67
1518.71 66
1518.80 65
1518.89 62
1518.98 60
1519.07 57
1519.16 54
1519.25 51
1519.33 50
1519.42 50
1519.51 50
1519.60 52
1519.69 54
1519.78 56
1519.87 58
1519.96 59
1520.05 60
1520.14 60
1520.23 59
1520.32 58
1520.41 57
1520.49 55
1520.58 53
1520.67 51
1520.76 50
1520.85 50
1520.94 52
1521.03 55
1521.12 58
1521.21 63
1521.30 67
1521.39 71
1521.48 75
1521.57 79
1521.66 83
1521.74 86
1521.83 88
1521.92 89
1522.01 89
1522.10 86
1522.19 82
1522.28 77
1522.37 71
1522.46 65
1522.55 60
1522.64 55
1522.73 52
1522.82 50
1522.91 48
1522.99 48
1523.08 50
1523.17 53
1523.26 58
1523.35 64
1523.44 72
1523.53 80
1523.62 88
1523.71 95
1523.80 100
1523.89 102
1523.98 102
1524.07 100
1524.16 95
1524.25 89
1524.34 81
1524.42 73
1524.51 66
1524.60 58
1524.69 52
1524.78 46
1524.87 42
1524.96 39
1525.05 37
1525.14 37
1525.23 37
1525.32 37
1525.41 38
1525.50 40
1525.59 42
1525.68 45
1525.77 48
1525.85 53
1525.94 57
1526.03 61
1526.12 64
1526.21 66
1526.30 66
1526.39 65
1526.48 63
1526.57 60
1526.66 57
1526.75 54
1526.84 52
1526.93 50
1527.02 49
1527.11 50
1527.20 51
1527.29 53
1527.38 54
1527.46 56
1527.55 56
1527.64 56
1527.73 55
1527.82 54
1527.91 54
1528.00 55
1528.09 56
1528.18 58
1528.27 60
1528.36 61
1528.45 61
1528.54 60
1528.63 56
1528.72 51
1528.81 44
1528.90 36
1528.99 29
1529.08 23
1529.16 18
1529.25 16
1529.34 17
1529.43 19
1529.52 23
1529.61 28
1529.70 33
1529.79 38
1529.88 41
1529.97 43
1530.06 43
1530.15 40
1530.24 37
1530.33 32
1530.42 29
1530.51 26
1530.60 26
1530.69 27
1530.78 30
1530.87 32
1530.96 34
1531.04 34
1531.13 33
1531.22 30
1531.31 27
1531.40 23
1531.49 19
1531.58 16
1531.67 14
1531.76 12
1531.85 11
1531.94 11
1532.03 11
1532.12 12
1532.21 13
1532.30 13
1532.39 13
1532.48 11
1532.57 7
1532.66 3
1532.75 0
1532.84 0
1532.93 0
1533.02 0
1533.11 0
1533.20 0
1533.28 3
1533.37 6
1533.46 9
1533.55 12
1533.64 15
1533.73 19
1533.82 23
1533.91 27
1534.00 31
1534.09 34
1534.18 36
1534.27 35
1534.36 33
1534.45 30
1534.54 25
1534.63 21
1534.72 17
1534.81 16
1534.90 16
1534.99 18
1535.08 22
1535.17 26
1535.26 29
1535.35 31
1535.44 31
1535.53 28
1535.62 25
1535.71 20
1535.80 17
1535.89 15
1535.97 15
1536.06 17
1536.15 20
1536.24 24
1536.33 27
1536.42 28
1536.51 28
1536.60 27
1536.69 26
1536.78 26
1536.87 26
1536.96 28
1537.05 31
1537.14 34
1537.23 36
1537.32 39
1537.41 40
1537.50 42
1537.59 43
1537.68 45
1537.77 47
1537.86 49
1537.95 51
1538.04 52
1538.13 51
1538.22 50
1538.31 49
1538.40 47
1538.49 46
1538.58 44
1538.67 42
1538.76 39
1538.85 36
1538.94 31
1539.03 25
1539.12 20
1539.21 14
1539.30 9
1539.39 5
1539.48 2
1539.57 0
1539.65 0
1539.74 0
1539.83 0
1539.92 0
1540.01 0
1540.10 0
1540.19 0
1540.28 0
1540.37 0
1540.46 5
1540.55 13
1540.64 21
1540.73 28
1540.82 34
1540.91 38
1541.00 39
1541.09 39
1541.18 39
1541.27 38
1541.36 38
1541.45 41
1541.54 45
1541.63 50
1541.72 57
1541.81 64
1541.90 71
1541.99 77
1542.08 81
1542.17 83
1542.26 83
1542.35 82
1542.44 79
1542.53 76
1542.62 73
1542.71 71
1542.80 71
1542.89 71
1542.98 73
1543.07 76
1543.16 79
1543.25 83
1543.34 86
1543.43 91
1543.52 96
1543.61 102
1543.70 109
1543.79 116
1543.88 123
1543.97 130
1544.06 135
1544.15 140
1544.24 143
1544.33 147
1544.42 150
1544.51 153
1544.60 158
1544.69 164
1544.78 170
1544.87 178
1544.96 186
1545.05 195
1545.14 203
1545.23 213
1545.32 222
1545.41 232
1545.50 241
1545.59 249
1545.68 255
1545.77 257
1545.86 257
1545.95 253
1546.04 246
1546.13 237
1546.22 227
1546.31 217
1546.40 207
1546.49 198
1546.58 190
1546.67 184
1546.76 179
1546.85 176
1546.94 174
1547.03 173
1547.12 173
1547.21 174
1547.30 174
1547.39 175
1547.48 175
1547.57 175
1547.66 174
1547.75 172
1547.84 169
1547.93 165
1548.02 160
1548.11 154
1548.20 149
1548.29 144
1548.38 141
1548.47 139
1548.56 138
1548.65 139
1548.74 139
1548.83 140
1548.92 142
1549.01 143
1549.10 145
1549.19 146
1549.28 146
1549.37 145
1549.46 142
1549.55 138
1549.64 132
1549.73 126
1549.82 120
1549.91 115
1550.00 112
1550.09 110
1550.18 109
1550.27 107
1550.36 105
1550.45 101
1550.54 96
1550.63 90
1550.72 84
1550.81 79
1550.90 74
1550.99 71
1551.08 69
1551.17 69
1551.26 71
1551.35 75
1551.44 81
1551.53 88
1551.62 96
1551.71 102
1551.80 107
1551.89 110
1551.98 109
1552.07 105
1552.16 100
1552.25 93
1552.34 87
1552.43 81
1552.52 77
1552.62 75
1552.71 73
1552.80 72
1552.89 70
1552.98 67
1553.07 62
1553.16 56
1553.25 49
1553.34 42
1553.43 35
1553.52 30
1553.61 27
1553.70 27
1553.79 28
1553.88 30
1553.97 33
1554.06 36
1554.15 38
1554.24 39
1554.33 40
1554.42 39
1554.51 37
1554.60 35
1554.69 32
1554.78 29
1554.87 27
1554.96 25
1555.05 24
1555.14 24
1555.23 24
1555.32 24
1555.41 24
1555.50 23
1555.59 22
1555.68 21
1555.77 20
1555.86 20
1555.95 22
1556.04 25
1556.13 29
1556.22 33
1556.32 36
1556.41 39
1556.50 41
1556.59 42
1556.68 42
1556.77 42
1556.86 41
1556.95 41
1557.04 42
1557.13 42
1557.22 44
1557.31 46
1557.40 48
1557.49 51
1557.58 55
1557.67 59
1557.76 64
1557.85 70
1557.94 75
1558.03 79
1558.12 82
1558.21 83
1558.30 81
1558.39 77
1558.48 72
1558.57 66
1558.66 60
1558.75 55
1558.84 50
1558.93 46
1559.03 43
1559.12 40
1559.21 37
1559.30 34
1559.39 31
1559.48 29
1559.57 26
1559.66 24
1559.75 23
1559.84 22
1559.93 22
1560.02 22
1560.11 23
1560.20 23
1560.29 24
1560.38 23
1560.47 22
1560.56 20
1560.65 18
1560.74 16
1560.83 16
1560.92 18
1561.01 21
1561.10 25
1561.20 29
1561.29 32
1561.38 34
1561.47 34
1561.56 33
1561.65 32
1561.74 31
1561.83 32
1561.92 35
1562.01 39
1562.10 43
1562.19 47
1562.28 50
1562.37 50
1562.46 48
1562.55 44
1562.64 40
1562.73 36
1562.82 34
1562.91 34
1563.00 37
1563.09 41
1563.19 46
1563.28 50
1563.37 52
1563.46 53
1563.55 51
1563.64 48
1563.73 43
1563.82 37
1563.91 32
1564.00 28
1564.09 25
1564.18 24
1564.27 25
1564.36 26
1564.45 29
1564.54 33
1564.63 37
1564.72 42
1564.81 47
1564.91 51
1565.00 54
1565.09 56
1565.18 55
1565.27 52
1565.36 48
1565.45 43
1565.54 37
1565.63 33
1565.72 29
1565.81 27
1565.90 27
1565.99 29
1566.08 32
1566.17 36
1566.26 40
1566.35 44
1566.45 47
1566.54 49
1566.63 49
1566.72 49
1566.81 49
1566.90 49
1566.99 50
1567.08 52
1567.17 55
1567.26 59
1567.35 65
1567.44 70
1567.53 76
1567.62 82
1567.71 89
1567.80 95
1567.89 101
1567.99 107
1568.08 111
1568.17 116
1568.26 119
1568.35 122
1568.44 123
1568.53 123
1568.62 123
1568.71 121
1568.80 119
1568.89 117
1568.98 115
1569.07 114
1569.16 115
1569.25 118
1569.35 122
1569.44 128
1569.53 134
1569.62 142
1569.71 149
1569.80 156
1569.89 163
1569.98 170
1570.07 177
1570.16 184
1570.25 191
1570.34 197
1570.43 203
1570.52 209
1570.62 214
1570.71 219
1570.80 223
1570.89 226
1570.98 228
1571.07 228
1571.16 227
1571.25 223
1571.34 219
1571.43 214
1571.52 211
1571.61 210
1571.70 211
1571.79 215
1571.89 220
1571.98 225
1572.07 230
1572.16 232
1572.25 231
1572.34 228
1572.43 223
1572.52 218
1572.61 214
1572.70 210
1572.79 208
1572.88 208
1572.97 209
1573.07 210
1573.16 212
1573.25 214
1573.34 216
1573.43 216
1573.52 216
1573.61 215
1573.70 212
1573.79 207
1573.88 203
1573.97 198
1574.06 195
1574.15 193
1574.25 192
1574.34 193
1574.43 193
1574.52 193
1574.61 192
1574.70 191
1574.79 190
1574.88 190
1574.97 191
1575.06 193
1575.15 195
1575.24 197
1575.34 197
1575.43 196
1575.52 191
1575.61 185
1575.70 178
1575.79 170
1575.88 164
1575.97 159
1576.06 156
1576.15 155
1576.24 155
1576.34 155
1576.43 156
1576.52 157
1576.61 157
1576.70 157
1576.79 156
1576.88 155
1576.97 152
1577.06 147
1577.15 142
1577.24 134
1577.34 126
1577.43 118
1577.52 110
1577.61 103
1577.70 98
1577.79 95
1577.88 93
1577.97 93
1578.06 94
1578.15 97
1578.24 100
1578.34 105
1578.43 110
1578.52 115
1578.61 118
1578.70 120
1578.79 119
1578.88 116
1578.97 111
1579.06 104
1579.15 97
1579.24 90
1579.34 85
1579.43 80
1579.52 75
1579.61 71
1579.70 65
1579.79 59
1579.88 52
1579.97 45
1580.06 39
1580.15 35
1580.25 33
1580.34 34
1580.43 37
1580.52 43
1580.61 49
1580.70 55
1580.79 61
1580.88 65
1580.97 68
1581.06 70
1581.16 71
1581.25 71
1581.34 70
1581.43 71
1581.52 72
1581.61 73
1581.70 75
1581.79 78
1581.88 80
1581.97 82
1582.07 83
1582.16 84
1582.25 85
1582.34 85
1582.43 85
1582.52 85
1582.61 86
1582.70 87
1582.79 88
1582.89 88
1582.98 89
1583.07 89
1583.16 89
1583.25 89
1583.34 89
1583.43 88
1583.52 86
1583.61 84
1583.70 82
1583.80 79
1583.89 76
1583.98 74
1584.07 73
1584.16 73
1584.25 74
1584.34 75
1584.43 76
1584.52 76
1584.62 75
1584.71 73
1584.80 70
1584.89 67
1584.98 65
1585.07 64
1585.16 64
1585.25 64
1585.35 64
1585.44 64
1585.53 62
1585.62 59
1585.71 57
1585.80 55
1585.89 55
1585.98 56
1586.07 60
1586.17 65
1586.26 70
1586.35 74
1586.44 78
1586.53 80
1586.62 81
1586.71 81
1586.80 80
1586.89 79
1586.99 77
1587.08 75
1587.17 71
1587.26 67
1587.35 63
1587.44 59
1587.53 57
1587.62 56
1587.72 56
1587.81 57
1587.90 57
1587.99 55
1588.08 53
1588.17 50
1588.26 46
1588.35 43
1588.45 42
1588.54 43
1588.63 46
1588.72 50
1588.81 53
1588.90 57
1588.99 60
1589.08 63
1589.18 65
1589.27 68
1589.36 72
1589.45 76
1589.54 80
1589.63 84
1589.72 86
1589.81 86
1589.91 84
1590.00 80
1590.09 74
1590.18 69
1590.27 64
1590.36 61
1590.45 59
1590.54 59
1590.64 58
1590.73 58
1590.82 56
1590.91 54
1591.00 51
1591.09 49
1591.18 48
1591.27 48
1591.37 49
1591.46 51
1591.55 53
1591.64 54
1591.73 55
1591.82 55
1591.91 55
1592.01 56
1592.10 59
1592.19 62
1592.28 66
1592.37 70
1592.46 73
1592.55 73
1592.64 71
1592.74 65
1592.83 58
1592.92 51
1593.01 44
1593.10 40
1593.19 38
1593.28 39
1593.38 42
1593.47 46
1593.56 50
1593.65 53
1593.74 54
1593.83 54
1593.92 53
1594.01 50
1594.11 48
1594.20 45
1594.29 43
1594.38 41
1594.47 38
1594.56 35
1594.65 32
1594.75 29
1594.84 25
1594.93 22
1595.02 19
1595.11 16
1595.20 13
1595.29 11
1595.39 9
1595.48 8
1595.57 8
1595.66 10
1595.75 13
1595.84 18
1595.93 23
1596.03 27
1596.12 32
1596.21 36
1596.30 39
1596.39 42
1596.48 45
1596.57 48
1596.67 51
1596.76 52
1596.85 53
1596.94 51
1597.03 49
1597.12 46
1597.22 44
1597.31 42
1597.40 41
1597.49 40
1597.58 39
1597.67 37
1597.76 34
1597.86 29
1597.95 24
1598.04 19
1598.13 16
1598.22 14
1598.31 14
1598.40 17
1598.50 20
1598.59 24
1598.68 29
1598.77 32
1598.86 35
1598.95 37
1599.05 36
1599.14 34
1599.23 30
1599.32 24
1599.41 18
1599.50 12
1599.59 7
1599.69 2
1599.78 0
1599.87 0
1599.96 0
1600.05 0
1600.14 0
1600.24 0
1600.33 0
1600.42 0
1600.51 0
1600.60 4
1600.69 9
1600.78 14
1600.88 18
1600.97 20
1601.06 20
1601.15 18
1601.24 16
1601.33 13
1601.43 11
1601.52 8
1601.61 7
1601.70 7
1601.79 8
1601.88 12
1601.98 18
1602.07 26
1602.16 36
1602.25 48
1602.34 59
1602.43 68
1602.53 76
1602.62 81
1602.71 84
1602.80 84
1602.89 83
1602.98 82
1603.08 79
1603.17 75
1603.26 70
1603.35 63
1603.44 55
1603.53 46
1603.63 37
1603.72 28
1603.81 20
1603.90 15
1603.99 12
1604.08 11
1604.18 12
1604.27 15
1604.36 19
1604.45 23
1604.54 27
1604.63 31
1604.73 34
1604.82 38
1604.91 41
1605.00 43
1605.09 45
1605.18 48
1605.28 50
1605.37 52
1605.46 54
1605.55 57
1605.64 60
1605.73 63
1605.83 65
1605.92 67
1606.01 69
1606.10 70
1606.19 70
1606.28 70
1606.38 69
1606.47 68
1606.56 67
1606.65 66
1606.74 66
1606.83 66
1606.93 67
1607.02 70
1607.11 73
1607.20 77
1607.29 81
1607.39 86
1607.48 91
1607.57 95
1607.66 97
1607.75 99
1607.84 100
1607.94 101
1608.03 103
1608.12 104
1608.21 106
1608.30 107
1608.40 108
1608.49 109
1608.58 109
1608.67 109
1608.76 109
1608.85 111
1608.95 113
1609.04 116
1609.13 117
1609.22 118
1609.31 118
1609.40 116
1609.50 113
1609.59 112
1609.68 111
1609.77 112
1609.86 114
1609.96 118
1610.05 121
1610.14 125
1610.23 128
1610.32 129
1610.42 129
1610.51 128
1610.60 125
1610.69 121
1610.78 116
1610.87 111
1610.97 106
1611.06 102
1611.15 98
1611.24 95
1611.33 91
1611.43 88
1611.52 85
1611.61 82
1611.70 80
1611.79 79
1611.89 80
1611.98 83
1612.07 88
1612.16 94
1612.25 102
1612.34 109
1612.44 117
1612.53 124
1612.62 130
1612.71 135
1612.80 139
1612.90 143
1612.99 146
1613.08 148
1613.17 149
1613.26 149
1613.36 148
1613.45 146
1613.54 143
1613.63 140
1613.72 136
1613.82 131
1613.91 125
1614.00 120
1614.09 114
1614.18 110
1614.28 107
1614.37 105
1614.46 105
1614.55 106
1614.64 107
1614.74 108
1614.83 110
1614.92 110
1615.01 111
1615.10 112
1615.20 112
1615.29 113
1615.38 111
1615.47 108
1615.56 102
1615.66 92
1615.75 81
1615.84 67
1615.93 54
1616.02 42
1616.12 34
1616.21 29
1616.30 27
1616.39 28
1616.48 30
1616.58 32
1616.67 33
1616.76 33
1616.85 30
1616.94 27
1617.04 23
1617.13 20
1617.22 17
1617.31 16
1617.40 17
1617.50 18
1617.59 19
1617.68 21
1617.77 22
1617.86 22
1617.96 23
1618.05 22
1618.14 21
1618.23 20
1618.32 18
1618.42 16
1618.51 14
1618.60 12
1618.69 13
1618.79 14
1618.88 17
1618.97 21
1619.06 24
1619.15 26
1619.25 27
1619.34 27
1619.43 25
1619.52 23
1619.61 21
1619.71 20
1619.80 21
1619.89 22
1619.98 24
1620.07 26
1620.17 29
1620.26 30
1620.35 32
1620.44 33
1620.54 35
1620.63 37
1620.72 39
1620.81 42
1620.90 45
1621.00 47
1621.09 49
1621.18 50
1621.27 51
1621.36 51
1621.46 51
1621.55 51
1621.64 52
1621.73 53
1621.83 54
1621.92 56
1622.01 58
1622.10 59
1622.19 61
1622.29 63
1622.38 63
1622.47 63
1622.56 63
1622.66 61
1622.75 59
1622.84 56
1622.93 53
1623.02 49
1623.12 46
1623.21 42
1623.30 37
1623.39 33
1623.49 28
1623.58 25
1623.67 22
1623.76 21
1623.85 20
1623.95 20
1624.04 20
1624.13 19
1624.22 18
1624.32 17
1624.41 15
1624.50 14
1624.59 14
1624.68 15
1624.78 17
1624.87 21
1624.96 25
1625.05 29
1625.15 33
1625.24 35
1625.33 36
1625.42 35
1625.51 33
1625.61 31
1625.70 29
1625.79 27
1625.88 26
1625.98 26
1626.07 26
1626.16 25
1626.25 25
1626.35 24
1626.44 23
1626.53 22
1626.62 20
1626.71 19
1626.81 19
1626.90 20
1626.99 21
1627.08 22
1627.18 22
1627.27 22
1627.36 19
1627.45 15
1627.55 9
1627.64 2
1627.73 0
1627.82 0
1627.92 0
1628.01 0
1628.10 0
1628.19 0
1628.28 0
1628.38 0
1628.47 7
1628.56 13
1628.65 19
1628.75 23
1628.84 26
1628.93 28
1629.02 28
1629.12 26
1629.21 25
1629.30 23
1629.39 22
1629.49 23
1629.58 25
1629.67 28
1629.76 33
1629.86 39
1629.95 44
1630.04 49
1630.13 53
1630.23 55
1630.32 56
1630.41 55
1630.50 53
1630.59 50
1630.69 45
1630.78 39
1630.87 33
1630.96 27
1631.06 21
1631.15 17
1631.24 14
1631.33 13
1631.43 13
1631.52 14
1631.61 14
1631.70 14
1631.80 14
1631.89 13
1631.98 11
1632.07 10
1632.17 9
1632.26 9
1632.35 10
1632.44 12
1632.54 16
1632.63 20
1632.72 26
1632.81 31
1632.91 36
1633.00 40
1633.09 42
1633.18 42
1633.28 41
1633.37 38
1633.46 34
1633.55 30
1633.65 27
1633.74 24
1633.83 21
1633.92 19
1634.02 17
1634.11 16
1634.20 13
1634.29 11
1634.39 9
1634.48 7
1634.57 5
1634.66 3
1634.76 2
1634.85 2
1634.94 3
1635.03 5
1635.13 8
1635.22 10
1635.31 13
1635.40 14
1635.50 14
1635.59 14
1635.68 12
1635.77 11
1635.87 10
1635.96 10
1636.05 10
1636.15 10
1636.24 10
1636.33 8
1636.42 5
1636.52 1
1636.61 0
1636.70 0
1636.79 0
1636.89 0
1636.98 0
1637.07 0
1637.16 0
1637.26 1
1637.35 4
1637.44 7
1637.53 9
1637.63 10
1637.72 10
1637.81 11
1637.90 11
1638.00 10
1638.09 9
1638.18 7
1638.28 5
1638.37 3
1638.46 0
1638.55 0
1638.65 0
1638.74 0
1638.83 0
1638.92 0
1639.02 0
1639.11 0
1639.20 2
1639.29 4
1639.39 6
1639.48 9
1639.57 12
1639.67 15
1639.76 19
1639.85 23
1639.94 27
1640.04 31
1640.13 33
1640.22 35
1640.31 35
1640.41 34
1640.50 31
1640.59 27
1640.69 22
1640.78 17
1640.87 12
1640.96 8
1641.06 6
1641.15 6
1641.24 9
1641.33 13
1641.43 18
1641.52 23
1641.61 27
1641.71 30
1641.80 31
1641.89 32
1641.98 32
1642.08 32
1642.17 32
1642.26 32
1642.35 32
1642.45 33
1642.54 33
1642.63 33
1642.73 32
1642.82 31
1642.91 31
1643.00 31
1643.10 31
1643.19 31
1643.28 31
1643.38 31
1643.47 31
1643.56 31
1643.65 31
1643.75 32
1643.84 33
1643.93 35
1644.02 37
1644.12 39
1644.21 41
1644.30 42
1644.40 41
1644.49 40
1644.58 36
1644.67 32
1644.77 26
1644.86 19
1644.95 13
1645.05 8
1645.14 4
1645.23 2
1645.32 2
1645.42 3
1645.51 4
1645.60 5
1645.70 5
1645.79 4
1645.88 3
1645.97 2
1646.07 3
1646.16 5
1646.25 10
1646.35 16
1646.44 23
1646.53 30
1646.62 37
1646.72 42
1646.81 46
1646.90 50
1647.00 52
1647.09 54
1647.18 55
1647.27 56
1647.37 55
1647.46 53
1647.55 50
1647.65 46
1647.74 42
1647.83 39
1647.93 37
1648.02 36
1648.11 36
1648.20 37
1648.30 39
1648.39 40
1648.48 41
1648.58 42
1648.67 41
1648.76 40
1648.85 37
1648.95 34
1649.04 31
1649.13 27
1649.23 24
1649.32 21
1649.41 18
1649.51 16
1649.60 14
1649.69 12
1649.78 11
1649.88 11
1649.97 11
1650.06 10
1650.16 10
1650.25 9
1650.34 7
1650.43 6
1650.53 4
1650.62 3
1650.71 3
1650.81 3
1650.90 3
1650.99 3
1651.09 3
1651.18 3
1651.27 3
1651.37 3
1651.46 4
1651.55 5
1651.64 7
1651.74 9
1651.83 11
1651.92 13
1652.02 15
1652.11 16
1652.20 17
1652.30 17
1652.39 16
1652.48 15
1652.57 13
1652.67 11
1652.76 8
1652.85 6
1652.95 4
1653.04 2
1653.13 1
1653.23 0
1653.32 0
1653.41 0
1653.51 0
1653.60 0
1653.69 1
1653.78 3
1653.88 5
1653.97 6
1654.06 6
1654.16 5
1654.25 3
1654.34 0
1654.44 0
1654.53 0
1654.62 0
1654.72 0
1654.81 0
1654.90 0
1654.99 2
1655.09 6
1655.18 11
1655.27 14
1655.37 17
1655.46 20
1655.55 22
1655.65 23
1655.74 23
1655.83 24
1655.93 23
1656.02 22
1656.11 20
1656.21 17
1656.30 15
1656.39 13
1656.49 11
1656.58 11
1656.67 11
1656.76 12
1656.86 13
1656.95 15
1657.04 18
1657.14 21
1657.23 24
1657.32 27
1657.42 30
1657.51 34
1657.60 37
1657.70 41
1657.79 43
1657.88 44
1657.98 44
1658.07 42
1658.16 38
1658.26 32
1658.35 27
1658.44 21
1658.54 17
1658.63 14
1658.72 13
1658.81 13
1658.91 14
1659.00 16
1659.09 17
1659.19 18
1659.28 19
1659.37 19
1659.47 20
1659.56 21
1659.65 21
1659.75 21
1659.84 21
1659.93 20
1660.03 20
1660.12 19
1660.21 19
1660.31 20
1660.40 22
1660.49 24
1660.59 27
1660.68 29
1660.77 32
1660.87 35
1660.96 38
1661.05 43
1661.15 48
1661.24 53
1661.33 58
1661.43 63
1661.52 66
1661.61 67
1661.71 67
1661.80 64
1661.89 61
1661.99 57
1662.08 54
1662.17 51
1662.27 50
1662.36 50
1662.45 51
1662.55 53
1662.64 55
1662.73 57
1662.83 58
1662.92 59
1663.01 58
1663.11 57
1663.20 55
1663.29 52
1663.39 50
1663.48 48
1663.57 47
1663.67 48
1663.76 51
1663.85 57
1663.95 65
1664.04 75
1664.13 86
1664.23 96
1664.32 105
1664.41 111
1664.51 115
1664.60 117
1664.69 117
1664.79 117
1664.88 116
1664.97 115
1665.07 115
1665.16 115
1665.25 115
1665.35 114
1665.44 113
1665.53 111
1665.63 108
1665.72 105
1665.81 100
1665.91 94
1666.00 88
1666.09 82
1666.19 75
1666.28 69
1666.38 64
1666.47 60
1666.56 59
1666.66 60
1666.75 61
1666.84 64
1666.94 66
1667.03 67
1667.12 66
1667.22 64
1667.31 60
1667.40 55
1667.50 51
1667.59 46
1667.68 43
1667.78 40
1667.87 38
1667.96 38
1668.06 38
1668.15 39
1668.24 42
1668.34 45
1668.43 49
1668.52 52
1668.62 55
1668.71 57
1668.81 57
1668.90 57
1668.99 57
1669.09 56
1669.18 55
1669.27 55
1669.37 55
1669.46 55
1669.55 54
1669.65 54
1669.74 53
1669.83 53
1669.93 54
1670.02 56
1670.11 58
1670.21 62
1670.30 65
1670.40 69
1670.49 73
1670.58 75
1670.68 77
1670.77 78
1670.86 78
1670.96 78
1671.05 77
1671.14 77
1671.24 78
1671.33 80
1671.42 82
1671.52 84
1671.61 86
1671.71 86
1671.80 85
1671.89 81
1671.99 76
1672.08 69
1672.17 62
1672.27 56
1672.36 51
1672.45 48
1672.55 46
1672.64 46
1672.74 47
1672.83 49
1672.92 51
1673.02 53
1673.11 55
1673.20 56
1673.30 57
1673.39 59
1673.48 61
1673.58 63
1673.67 67
1673.77 70
1673.86 73
1673.95 75
1674.05 76
1674.14 75
1674.23 72
1674.33 67
1674.42 62
1674.51 57
1674.61 54
1674.70 51
1674.80 50
1674.89 51
1674.98 54
1675.08 57
1675.17 60
1675.26 63
1675.36 64
1675.45 62
1675.54 58
1675.64 52
1675.73 43
1675.83 34
1675.92 24
1676.01 16
1676.11 11
1676.20 8
1676.29 8
1676.39 9
1676.48 12
1676.58 14
1676.67 16
1676.76 16
1676.86 15
1676.95 13
1677.04 11
1677.14 10
1677.23 10
1677.33 10
1677.42 11
1677.51 12
1677.61 14
1677.70 15
1677.79 16
1677.89 17
1677.98 18
1678.08 18
1678.17 19
1678.26 19
1678.36 20
1678.45 21
1678.54 24
1678.64 27
1678.73 31
1678.83 36
1678.92 41
1679.01 45
1679.11 48
1679.20 49
1679.29 47
1679.39 44
1679.48 40
1679.58 35
1679.67 32
1679.76 30
1679.86 30
1679.95 31
1680.05 33
1680.14 35
1680.23 37
1680.33 38
1680.42 38
1680.51 37
1680.61 36
1680.70 35
1680.80 35
1680.89 35
1680.98 36
1681.08 38
1681.17 41
1681.27 44
1681.36 48
1681.45 51
1681.55 54
1681.64 55
1681.73 56
1681.83 56
1681.92 56
1682.02 56
1682.11 56
1682.20 56
1682.30 56
1682.39 56
1682.49 56
1682.58 55
1682.67 54
1682.77 54
1682.86 54
1682.96 55
1683.05 57
1683.14 60
1683.24 63
1683.33 65
1683.42 67
1683.52 66
1683.61 63
1683.71 59
1683.80 53
1683.89 47
1683.99 41
1684.08 36
1684.18 31
1684.27 28
1684.36 25
1684.46 22
1684.55 20
1684.65 17
1684.74 14
1684.83 10
1684.93 8
1685.02 7
1685.12 7
1685.21 10
1685.30 15
1685.40 21
1685.49 27
1685.59 32
1685.68 35
1685.77 36
1685.87 35
1685.96 32
1686.06 28
1686.15 23
1686.24 20
1686.34 16
1686.43 13
1686.53 11
1686.62 9
1686.71 8
1686.81 7
1686.90 7
1687.00 7
1687.09 7
1687.18 7
1687.28 8
1687.37 8
1687.47 9
1687.56 9
1687.65 11
1687.75 12
1687.84 15
1687.94 18
1688.03 21
1688.12 24
1688.22 26
1688.31 26
1688.41 24
1688.50 21
1688.59 16
1688.69 11
1688.78 5
1688.88 1
1688.97 0
1689.06 0
1689.16 0
1689.25 0
1689.35 0
1689.44 0
1689.53 0
1689.63 0
1689.72 2
1689.82 7
1689.91 12
1690.01 17
1690.10 21
1690.19 24
1690.29 26
1690.38 28
1690.48 28
1690.57 29
1690.66 29
1690.76 29
1690.85 28
1690.95 28
1691.04 28
1691.13 27
1691.23 27
1691.32 27
1691.42 27
1691.51 26
1691.61 25
1691.70 23
1691.79 20
1691.89 18
1691.98 16
1692.08 15
1692.17 15
1692.26 17
1692.36 21
1692.45 25
1692.55 30
1692.64 35
1692.74 38
1692.83 39
1692.92 38
1693.02 36
1693.11 32
1693.21 28
1693.30 25
1693.39 24
1693.49 23
1693.58 25
1693.68 27
1693.77 29
1693.87 30
1693.96 30
1694.05 29
1694.15 28
1694.24 26
1694.34 25
1694.43 24
1694.53 23
1694.62 22
1694.71 21
1694.81 21
1694.90 21
1695.00 22
1695.09 24
1695.18 27
1695.28 30
1695.37 33
1695.47 35
1695.56 36
1695.66 36
1695.75 35
1695.84 33
1695.94 32
1696.03 31
1696.13 30
1696.22 30
1696.32 31
1696.41 33
1696.50 35
1696.60 38
1696.69 42
1696.79 45
1696.88 49
1696.98 51
1697.07 53
1697.16 53
1697.26 52
1697.35 50
1697.45 47
1697.54 44
1697.64 40
1697.73 38
1697.82 36
1697.92 34
1698.01 33
1698.11 32
1698.20 31
1698.30 29
1698.39 27
1698.49 24
1698.58 22
1698.67 20
1698.77 20
1698.86 20
1698.96 22
1699.05 25
1699.15 28
1699.24 32
1699.33 35
1699.43 39
1699.52 43
1699.62 47
1699.71 51
1699.81 56
1699.90 59
1699.99 62
1700.09 63
1700.18 63
1700.28 62
1700.37 59
1700.47 57
1700.56 54
1700.66 53
1700.75 52
1700.84 53
1700.94 54
1701.03 56
1701.13 58
1701.22 60
1701.32 62
1701.41 64
1701.51 66
1701.60 67
1701.69 67
1701.79 67
1701.88 66
1701.98 65
1702.07 63
1702.17 62
1702.26 61
1702.36 60
1702.45 59
1702.54 58
1702.64 57
1702.73 55
1702.83 53
1702.92 51
1703.02 48
1703.11 44
1703.21 40
1703.30 36
1703.39 31
1703.49 26
1703.58 21
1703.68 18
1703.77 16
1703.87 16
1703.96 17
1704.06 20
1704.15 24
1704.24 29
1704.34 34
1704.43 38
1704.53 41
1704.62 41
1704.72 41
1704.81 39
1704.91 36
1705.00 34
1705.10 32
1705.19 31
1705.28 32
1705.38 32
1705.47 33
1705.57 33
1705.66 33
1705.76 32
1705.85 30
1705.95 29
1706.04 28
1706.14 27
1706.23 27
1706.32 27
1706.42 28
1706.51 29
1706.61 29
1706.70 30
1706.80 31
1706.89 31
1706.99 31
1707.08 30
1707.18 28
1707.27 26
1707.36 24
1707.46 21
1707.55 19
1707.65 18
1707.74 17
1707.84 17
1707.93 18
1708.03 18
1708.12 18
1708.22 18
1708.31 18
1708.41 18
1708.50 17
1708.59 17
1708.69 16
1708.78 15
1708.88 14
1708.97 12
1709.07 9
1709.16 6
1709.26 3
1709.35 1
1709.45 0
1709.54 2
1709.64 5
1709.73 10
1709.82 16
1709.92 22
1710.01 28
1710.11 34
1710.20 40
1710.30 45
1710.39 49
1710.49 53
1710.58 56
1710.68 58
1710.77 57
1710.87 54
1710.96 49
1711.06 43
1711.15 37
1711.24 31
1711.34 27
1711.43 25
1711.53 24
1711.62 25
1711.72 26
1711.81 27
1711.91 27
1712.00 26
1712.10 25
1712.19 23
1712.29 22
1712.38 21
1712.48 20
1712.57 20
1712.67 19
1712.76 17
1712.85 15
1712.95 12
1713.04 9
1713.14 6
1713.23 3
1713.33 2
1713.42 3
1713.52 5
1713.61 9
1713.71 14
1713.80 20
1713.90 25
1713.99 30
1714.09 34
1714.18 38
1714.28 41
1714.37 42
1714.47 43
1714.56 43
1714.66 42
1714.75 40
1714.84 36
1714.94 32
1715.03 28
1715.13 25
1715.22 21
1715.32 19
1715.41 17
1715.51 17
1715.60 18
1715.70 19
1715.79 21
1715.89 23
1715.98 25
1716.08 26
1716.17 26
1716.27 26
1716.36 26
1716.46 25
1716.55 25
1716.65 25
1716.74 26
1716.84 26
1716.93 25
1717.03 24
1717.12 22
1717.22 20
1717.31 18
1717.41 15
1717.50 12
1717.59 9
1717.69 5
1717.78 0
1717.88 0
1717.97 0
1718.07 0
1718.16 0
1718.26 0
1718.35 0
1718.45 0
1718.54 2
1718.64 5
1718.73 8
1718.83 9
1718.92 10
1719.02 11
1719.11 13
1719.21 14
1719.30 16
1719.40 18
1719.49 21
1719.59 25
1719.68 29
1719.78 34
1719.87 39
1719.97 45
1720.06 50
1720.16 56
1720.25 61
1720.35 66
1720.44 70
1720.54 74
1720.63 77
1720.73 81
1720.82 84
1720.92 86
1721.01 89
1721.11 90
1721.20 91
1721.30 90
1721.39 88
1721.49 85
1721.58 80
1721.68 75
1721.77 69
1721.87 63
1721.96 58
1722.06 54
1722.15 50
1722.25 48
1722.34 46
1722.44 45
1722.53 45
1722.63 46
1722.72 49
1722.82 52
1722.91 55
1723.01 58
1723.10 61
1723.20 62
1723.29 63
1723.39 62
1723.48 60
1723.58 58
1723.67 56
1723.77 54
1723.86 53
1723.96 51
1724.05 50
1724.15 49
1724.24 47
1724.34 45
1724.43 43
1724.53 41
1724.62 38
1724.72 36
1724.81 33
1724.91 30
1725.00 27
1725.10 25
1725.19 23
1725.29 23
1725.38 24
1725.48 26
1725.57 30
1725.67 34
1725.76 38
1725.86 42
1725.95 45
1726.05 49
1726.14 52
1726.24 56
1726.33 60
1726.43 64
1726.52 67
1726.62 71
1726.71 74
1726.81 77
1726.90 79
1727.00 80
1727.09 82
1727.19 85
1727.29 87
1727.38 90
1727.48 93
1727.57 96
1727.67 98
1727.76 99
1727.86 98
1727.95 96
1728.05 93
1728.14 90
1728.24 86
1728.33 83
1728.43 81
1728.52 78
1728.62 76
1728.71 74
1728.81 72
1728.90 71
1729.00 69
1729.09 68
1729.19 67
1729.28 66
1729.38 63
1729.47 60
1729.57 56
1729.66 52
1729.76 48
1729.85 46
1729.95 44
1730.05 42
1730.14 41
1730.24 40
1730.33 38
1730.43 36
1730.52 33
1730.62 29
1730.71 26
1730.81 24
1730.90 22
1731.00 22
1731.09 23
1731.19 24
1731.28 26
1731.38 26
1731.47 25
1731.57 23
1731.66 20
1731.76 16
1731.85 12
1731.95 8
1732.05 4
1732.14 3
1732.24 2
1732.33 4
1732.43 8
1732.52 12
1732.62 18
1732.71 24
1732.81 30
1732.90 35
1733.00 40
1733.09 43
1733.19 45
1733.28 46
1733.38 46
1733.47 45
1733.57 44
1733.67 42
1733.76 40
1733.86 38
1733.95 36
1734.05 34
1734.14 32
1734.24 31
1734.33 30
1734.43 29
1734.52 29
1734.62 29
1734.71 29
1734.81 29
1734.90 28
1735.00 26
1735.10 24
1735.19 21
1735.29 17
1735.38 14
1735.48 12
1735.57 10
1735.67 11
1735.76 12
1735.86 15
1735.95 19
1736.05 24
1736.14 28
1736.24 31
1736.33 34
1736.43 34
1736.53 33
1736.62 31
1736.72 28
1736.81 24
1736.91 21
1737.00 17
1737.10 14
1737.19 12
1737.29 11
1737.38 10
1737.48 10
1737.58 11
1737.67 12
1737.77 13
1737.86 15
1737.96 17
1738.05 20
1738.15 24
1738.24 29
1738.34 34
1738.43 38
1738.53 42
1738.62 45
1738.72 46
1738.82 46
1738.91 45
1739.01 44
1739.10 42
1739.20 42
1739.29 42
1739.39 43
1739.48 43
1739.58 44
1739.67 43
1739.77 42
1739.87 40
1739.96 37
1740.06 33
1740.15 29
1740.25 26
1740.34 24
1740.44 23
1740.53 24
1740.63 25
1740.73 28
1740.82 31
1740.92 35
1741.01 39
1741.11 43
1741.20 48
1741.30 51
1741.39 54
1741.49 54
1741.58 53
1741.68 50
1741.78 45
1741.87 39
1741.97 33
1742.06 27
1742.16 23
1742.25 21
1742.35 21
1742.44 22
1742.54 25
1742.64 29
1742.73 32
1742.83 35
1742.92 37
1743.02 38
1743.11 39
1743.21 40
1743.30 42
1743.40 44
1743.50 47
1743.59 49
1743.69 50
1743.78 49
1743.88 46
1743.97 41
1744.07 36
1744.17 32
1744.26 27
1744.36 24
1744.45 20
1744.55 17
1744.64 13
1744.74 9
1744.83 5
1744.93 1
1745.03 0
1745.12 0
1745.22 0
1745.31 0
1745.41 0
1745.50 0
1745.60 0
1745.70 0
1745.79 2
1745.89 6
1745.98 9
1746.08 11
1746.17 13
1746.27 14
1746.36 14
1746.46 14
1746.56 14
1746.65 14
1746.75 15
1746.84 16
1746.94 17
1747.03 17
1747.13 17
1747.23 16
1747.32 15
1747.42 13
1747.51 11
1747.61 9
1747.70 8
1747.80 8
1747.90 9
1747.99 11
1748.09 14
1748.18 18
1748.28 23
1748.37 27
1748.47 32
1748.57 36
1748.66 40
1748.76 43
1748.85 45
1748.95 47
1749.04 48
1749.14 47
1749.24 43
1749.33 38
1749.43 32
1749.52 24
1749.62 18
1749.71 13
1749.81 10
1749.91 9
1750.00 10
1750.10 12
1750.19 14
1750.29 16
1750.38 18
1750.48 20
1750.58 21
1750.67 22
1750.77 22
1750.86 22
1750.96 21
1751.06 19
1751.15 16
1751.25 13
1751.34 10
1751.44 9
1751.53 10
1751.63 13
1751.73 18
1751.82 24
1751.92 31
1752.01 38
1752.11 42
1752.20 44
1752.30 45
1752.40 43
1752.49 41
1752.59 39
1752.68 38
1752.78 37
1752.88 37
1752.97 37
1753.07 37
1753.16 36
1753.26 35
1753.35 33
1753.45 31
1753.55 29
1753.64 28
1753.74 27
1753.83 28
1753.93 28
1754.03 28
1754.12 28
1754.22 28
1754.31 28
1754.41 29
1754.51 31
1754.60 34
1754.70 38
1754.79 43
1754.89 48
1754.98 52
1755.08 54
1755.18 54
1755.27 52
1755.37 49
1755.46 45
1755.56 41
1755.66 36
1755.75 32
1755.85 28
1755.94 25
1756.04 24
1756.14 24
1756.23 25
1756.33 27
1756.42 29
1756.52 32
1756.62 33
1756.71 33
1756.81 32
1756.90 31
1757.00 29
1757.10 27
1757.19 25
1757.29 24
1757.38 24
1757.48 25
1757.57 26
1757.67 28
1757.77 30
1757.86 32
1757.96 34
1758.05 35
1758.15 34
1758.25 32
1758.34 30
1758.44 28
1758.53 26
1758.63 25
1758.73 25
1758.82 26
1758.92 28
1759.01 29
1759.11 30
1759.21 31
1759.30 33
1759.40 34
1759.49 35
1759.59 35
1759.69 36
1759.78 35
1759.88 34
1759.97 33
1760.07 32
1760.17 30
1760.26 29
1760.36 27
1760.46 24
1760.55 21
1760.65 16
1760.74 11
1760.84 4
1760.94 0
1761.03 0
1761.13 0
1761.22 0
1761.32 0
1761.42 0
1761.51 0
1761.61 0
1761.70 3
1761.80 9
1761.90 16
1761.99 20
1762.09 24
1762.18 26
1762.28 27
1762.38 27
1762.47 27
1762.57 27
1762.66 26
1762.76 25
1762.86 22
1762.95 19
1763.05 16
1763.15 13
1763.24 10
1763.34 8
1763.43 7
1763.53 7
1763.63 7
1763.72 7
1763.82 7
1763.91 6
1764.01 6
1764.11 5
1764.20 5
1764.30 5
1764.40 6
1764.49 6
1764.59 6
1764.68 6
1764.78 5
1764.88 5
1764.97 5
1765.07 6
1765.16 8
1765.26 12
1765.36 15
1765.45 17
1765.55 17
1765.65 15
1765.74 12
1765.84 7
1765.93 1
1766.03 0
1766.13 0
1766.22 0
1766.32 0
1766.41 0
1766.51 0
1766.61 0
1766.70 3
1766.80 6
1766.90 8
1766.99 10
1767.09 13
1767.18 16
1767.28 19
1767.38 22
1767.47 25
1767.57 28
1767.67 29
1767.76 30
1767.86 29
1767.95 27
1768.05 24
1768.15 21
1768.24 20
1768.34 19
1768.44 19
1768.53 20
1768.63 21
1768.72 23
1768.82 23
1768.92 22
1769.01 21
1769.11 19
1769.21 17
1769.30 15
1769.40 12
1769.49 10
1769.59 8
1769.69 5
1769.78 1
1769.88 0
1769.98 0
1770.07 0
1770.17 0
1770.27 1
1770.36 7
1770.46 13
1770.55 20
1770.65 25
1770.75 28
1770.84 29
1770.94 28
1771.04 25
1771.13 21
1771.23 17
1771.32 14
1771.42 12
1771.52 13
1771.61 15
1771.71 19
1771.81 24
1771.90 29
1772.00 33
1772.10 37
1772.19 40
1772.29 43
1772.38 45
1772.48 47
1772.58 48
1772.67 49
1772.77 49
1772.87 49
1772.96 47
1773.06 44
1773.16 40
1773.25 36
1773.35 31
1773.45 26
1773.54 23
1773.64 20
1773.73 19
1773.83 20
1773.93 21
1774.02 24
1774.12 26
1774.22 29
1774.31 30
1774.41 31
1774.51 31
1774.60 30
1774.70 30
1774.79 30
1774.89 31
1774.99 34
1775.08 37
1775.18 41
1775.28 44
1775.37 46
1775.47 47
1775.57 46
1775.66 44
1775.76 42
1775.86 40
1775.95 38
1776.05 36
1776.15 36
1776.24 36
1776.34 37
1776.43 40
1776.53 43
1776.63 46
1776.72 51
1776.82 54
1776.92 57
1777.01 59
1777.11 59
1777.21 59
1777.30 57
1777.40 55
1777.50 53
1777.59 52
1777.69 51
1777.79 50
1777.88 50
1777.98 49
1778.08 49
1778.17 48
1778.27 47
1778.36 46
1778.46 46
1778.56 46
1778.65 45
1778.75 45
1778.85 43
1778.94 41
1779.04 39
1779.14 36
1779.23 34
1779.33 31
1779.43 30
1779.52 30
1779.62 29
1779.72 29
1779.81 28
1779.91 26
1780.01 24
1780.10 21
1780.20 17
1780.30 14
1780.39 12
1780.49 10
1780.59 8
1780.68 8
1780.78 7
1780.88 6
1780.97 4
1781.07 2
1781.17 0
1781.26 0
1781.36 0
1781.46 0
1781.55 0
1781.65 0
1781.75 0
1781.84 0
1781.94 3
1782.04 7
1782.13 10
1782.23 11
1782.32 10
1782.42 7
1782.52 4
1782.61 1
1782.71 0
1782.81 0
1782.90 0
1783.00 1
1783.10 4
1783.19 7
1783.29 9
1783.39 11
1783.48 12
1783.58 13
1783.68 15
1783.77 17
1783.87 20
1783.97 23
1784.06 27
1784.16 32
1784.26 37
1784.36 42
1784.45 48
1784.55 54
1784.65 60
1784.74 66
1784.84 71
1784.94 74
1785.03 77
1785.13 79
1785.23 80
1785.32 81
1785.42 82
1785.52 82
1785.61 82
1785.71 80
1785.81 78
1785.90 73
1786.00 67
1786.10 59
1786.19 50
1786.29 41
1786.39 33
1786.48 26
1786.58 22
1786.68 20
1786.77 20
1786.87 21
1786.97 23
1787.06 25
1787.16 27
1787.26 29
1787.35 31
1787.45 33
1787.55 37
1787.64 41
1787.74 45
1787.84 49
1787.93 52
1788.03 54
1788.13 55
1788.22 54
1788.32 53
1788.42 50
1788.52 47
1788.61 44
1788.71 41
1788.81 39
1788.90 36
1789.00 34
1789.10 32
1789.19 31
1789.29 31
1789.39 32
1789.48 33
1789.58 36
1789.68 40
1789.77 44
1789.87 49
1789.97 54
1790.06 58
1790.16 61
1790.26 62
1790.36 61
1790.45 58
1790.55 54
1790.65 50
1790.74 48
1790.84 48
1790.94 51
1791.03 56
1791.13 63
1791.23 70
1791.32 76
1791.42 81
1791.52 83
1791.61 84
1791.71 83
1791.81 81
1791.91 80
1792.00 80
1792.10 82
1792.20 84
1792.29 88
1792.39 91
1792.49 93
1792.58 93
1792.68 91
1792.78 89
1792.87 85
1792.97 83
1793.07 81
1793.17 80
1793.26 81
1793.36 81
1793.46 81
1793.55 81
1793.65 79
1793.75 77
1793.84 72
1793.94 66
1794.04 60
1794.13 53
1794.23 46
1794.33 41
1794.43 38
1794.52 37
1794.62 39
1794.72 43
1794.81 48
1794.91 53
1795.01 58
1795.10 62
1795.20 65
1795.30 67
1795.40 69
1795.49 70
1795.59 72
1795.69 74
1795.78 75
1795.88 76
1795.98 77
1796.07 77
1796.17 78
1796.27 79
1796.37 79
1796.46 80
1796.56 81
1796.66 81
1796.75 82
1796.85 83
1796.95 83
1797.04 83
1797.14 83
1797.24 81
1797.34 79
1797.43 76
1797.53 74
1797.63 73
1797.72 72
1797.82 72
1797.92 72
1798.02 73
1798.11 73
1798.21 73
1798.31 72
1798.40 71
1798.50 70
1798.60 68
1798.69 67
1798.79 65
1798.89 62
1798.99 59
1799.08 57
1799.18 55
1799.28 55
1799.37 57
1799.47 60
1799.57 62
1799.67 64
1799.76 64
1799.86 63
1799.96 59
1800.05 55
1800.15 51
1800.25 47
1800.35 44
1800.44 41
1800.54 38
1800.64 34
1800.73 30
1800.83 25
1800.93 20
1801.03 16
1801.12 14
1801.22 15
1801.32 17
1801.41 22
1801.51 28
1801.61 34
1801.71 40
1801.80 45
1801.90 49
1802.00 52
1802.09 53
1802.19 53
1802.29 52
1802.39 51
1802.48 50
1802.58 48
1802.68 45
1802.77 41
1802.87 36
1802.97 31
1803.07 25
1803.16 19
1803.26 15
1803.36 12
1803.46 12
1803.55 13
1803.65 17
1803.75 21
1803.84 26
1803.94 29
1804.04 31
1804.14 30
1804.23 28
1804.33 25
1804.43 22
1804.52 21
1804.62 22
1804.72 25
1804.82 28
1804.91 31
1805.01 33
1805.11 32
1805.21 29
1805.30 24
1805.40 19
1805.50 13
1805.59 9
1805.69 8
1805.79 9
1805.89 13
1805.98 18
1806.08 23
1806.18 28
1806.28 31
1806.37 33
1806.47 33
1806.57 32
1806.66 32
1806.76 32
1806.86 33
1806.96 36
1807.05 40
1807.15 46
1807.25 51
1807.35 55
1807.44 57
1807.54 57
1807.64 55
1807.74 50
1807.83 43
1807.93 35
1808.03 28
1808.12 22
1808.22 19
1808.32 19
1808.42 21
1808.51 24
1808.61 29
1808.71 33
1808.81 36
1808.90 38
1809.00 39
1809.10 38
1809.20 38
1809.29 37
1809.39 37
1809.49 37
1809.58 38
1809.68 38
1809.78 39
1809.88 39
1809.97 40
1810.07 40
1810.17 40
1810.27 39
1810.36 38
1810.46 36
1810.56 32
1810.66 28
1810.75 24
1810.85 19
1810.95 15
1811.05 11
1811.14 8
1811.24 5
1811.34 2
1811.44 0
1811.53 0
1811.63 0
1811.73 0
1811.83 0
1811.92 0
1812.02 0
1812.12 0
1812.21 3
1812.31 11
1812.41 21
1812.51 32
1812.60 41
1812.70 49
1812.80 55
1812.90 59
1812.99 61
1813.09 61
1813.19 59
1813.29 56
1813.38 52
1813.48 47
1813.58 42
1813.68 38
1813.77 35
1813.87 33
1813.97 34
1814.07 35
1814.16 38
1814.26 42
1814.36 45
1814.46 49
1814.55 52
1814.65 56
1814.75 58
1814.85 61
1814.94 64
1815.04 66
1815.14 68
1815.24 69
1815.33 70
1815.43 69
1815.53 68
1815.63 67
1815.72 66
1815.82 67
1815.92 68
1816.02 71
1816.11 75
1816.21 79
1816.31 83
1816.41 86
1816.51 88
1816.60 89
1816.70 88
1816.80 86
1816.90 83
1816.99 78
1817.09 72
1817.19 65
1817.29 57
1817.38 49
1817.48 42
1817.58 36
1817.68 31
1817.77 27
1817.87 24
1817.97 23
1818.07 22
1818.16 22
1818.26 24
1818.36 26
1818.46 29
1818.55 32
1818.65 35
1818.75 38
1818.85 41
1818.95 43
1819.04 45
1819.14 47
1819.24 49
1819.34 51
1819.43 53
1819.53 55
1819.63 57
1819.73 58
1819.82 59
1819.92 58
1820.02 58
1820.12 56
1820.21 55
1820.31 54
1820.41 54
1820.51 55
1820.61 56
1820.70 56
1820.80 57
1820.90 57
1821.00 56
1821.09 55
1821.19 53
1821.29 52
1821.39 51
1821.48 51
1821.58 52
1821.68 54
1821.78 57
1821.88 60
1821.97 64
1822.07 67
1822.17 69
1822.27 69
1822.36 68
1822.46 65
1822.56 62
1822.66 59
1822.75 57
1822.85 57
1822.95 59
1823.05 64
1823.15 70
1823.24 76
1823.34 83
1823.44 88
1823.54 90
1823.63 91
1823.73 89
1823.83 86
1823.93 81
1824.03 75
1824.12 69
1824.22 63
1824.32 59
1824.42 56
1824.51 55
1824.61 56
1824.71 58
1824.81 60
1824.91 61
1825.00 61
1825.10 59
1825.20 54
1825.30 48
1825.39 41
1825.49 33
1825.59 27
1825.69 21
1825.79 18
1825.88 16
1825.98 16
1826.08 16
1826.18 16
1826.27 15
1826.37 15
1826.47 14
1826.57 14
1826.67 15
1826.76 17
1826.86 18
1826.96 20
1827.06 22
1827.16 22
1827.25 22
1827.35 20
1827.45 18
1827.55 16
1827.64 14
1827.74 13
1827.84 13
1827.94 14
1828.04 16
1828.13 18
1828.23 20
1828.33 21
1828.43 21
1828.53 20
1828.62 19
1828.72 18
1828.82 18
1828.92 18
1829.01 20
1829.11 21
1829.21 23
1829.31 26
1829.41 29
1829.50 33
1829.60 38
1829.70 44
1829.80 51
1829.90 57
1829.99 61
1830.09 63
1830.19 63
1830.29 61
1830.39 57
1830.48 52
1830.58 46
1830.68 41
1830.78 36
1830.88 32
1830.97 30
1831.07 28
1831.17 28
1831.27 29
1831.37 29
1831.46 30
1831.56 29
1831.66 28
1831.76 26
1831.86 24
1831.95 22
1832.05 20
1832.15 19
1832.25 19
1832.35 19
1832.44 19
1832.54 19
1832.64 17
1832.74 14
1832.84 9
1832.93 4
1833.03 0
1833.13 0
1833.23 0
1833.33 0
1833.42 0
1833.52 0
1833.62 0
1833.72 0
1833.82 0
1833.91 6
1834.01 12
1834.11 18
1834.21 24
1834.31 30
1834.40 35
1834.50 39
1834.60 42
1834.70 45
1834.80 48
1834.89 50
1834.99 53
1835.09 56
1835.19 60
1835.29 63
1835.38 66
1835.48 68
1835.58 68
1835.68 66
1835.78 64
1835.87 62
1835.97 61
1836.07 61
1836.17 62
1836.27 66
1836.36 69
1836.46 74
1836.56 78
1836.66 82
1836.76 87
1836.86 92
1836.95 98
1837.05 104
1837.15 110
1837.25 115
1837.35 120
1837.44 123
1837.54 125
1837.64 127
1837.74 128
1837.84 128
1837.93 127
1838.03 125
1838.13 122
1838.23 118
1838.33 113
1838.43 107
1838.52 101
1838.62 95
1838.72 88
1838.82 82
1838.92 77
1839.01 74
1839.11 71
1839.21 71
1839.31 72
1839.41 75
1839.51 78
1839.60 82
1839.70 86
1839.80 88
1839.90 88
1840.00 85
1840.09 81
1840.19 75
1840.29 67
1840.39 59
1840.49 51
1840.59 44
1840.68 38
1840.78 34
1840.88 32
1840.98 32
1841.08 34
1841.17 38
1841.27 42
1841.37 47
1841.47 51
1841.57 54
1841.67 55
1841.76 55
1841.86 53
1841.96 50
1842.06 45
1842.16 40
1842.26 35
1842.35 31
1842.45 29
1842.55 30
1842.65 33
1842.75 39
1842.85 47
1842.94 56
1843.04 65
1843.14 72
1843.24 78
1843.34 81
1843.43 81
1843.53 80
1843.63 77
1843.73 73
1843.83 68
1843.93 62
1844.02 56
1844.12 50
1844.22 45
1844.32 41
1844.42 39
1844.52 38
1844.61 39
1844.71 39
1844.81 40
1844.91 39
1845.01 38
1845.11 36
1845.20 34
1845.30 33
1845.40 32
1845.50 33
1845.60 35
1845.70 38
1845.79 40
1845.89 42
1845.99 43
1846.09 44
1846.19 44
1846.29 44
1846.38 44
1846.48 44
1846.58 43
1846.68 43
1846.78 42
1846.88 41
1846.97 40
1847.07 40
1847.17 40
1847.27 40
1847.37 40
1847.47 39
1847.57 37
1847.66 34
1847.76 30
1847.86 25
1847.96 21
1848.06 17
1848.16 14
1848.25 12
1848.35 10
1848.45 8
1848.55 6
1848.65 3
1848.75 0
1848.84 0
1848.94 0
1849.04 0
1849.14 0
1849.24 0
1849.34 0
1849.44 6
1849.53 12
1849.63 18
1849.73 23
1849.83 26
1849.93 27
1850.03 25
1850.12 20
1850.22 14
1850.32 6
1850.42 0
1850.52 0
1850.62 0
1850.72 0
1850.81 0
1850.91 0
1851.01 0
1851.11 0
1851.21 3
1851.31 9
1851.40 15
1851.50 21
1851.60 26
1851.70 31
1851.80 36
1851.90 40
1852.00 43
1852.09 44
1852.19 44
1852.29 43
1852.39 40
1852.49 38
1852.59 36
1852.69 36
1852.78 37
1852.88 38
1852.98 39
1853.08 39
1853.18 38
1853.28 35
1853.37 31
1853.47 26
1853.57 22
1853.67 19
1853.77 17
1853.87 17
1853.97 18
1854.06 20
1854.16 23
1854.26 25
1854.36 26
1854.46 26
1854.56 25
1854.66 24
1854.75 22
1854.85 21
1854.95 19
1855.05 17
1855.15 15
1855.25 14
1855.35 13
1855.45 11
1855.54 11
1855.64 11
1855.74 11
1855.84 12
1855.94 14
1856.04 16
1856.14 19
1856.23 23
1856.33 27
1856.43 30
1856.53 33
1856.63 35
1856.73 36
1856.83 37
1856.92 37
1857.02 38
1857.12 39
1857.22 41
1857.32 45
1857.42 50
1857.52 55
1857.62 60
1857.71 65
1857.81 70
1857.91 74
1858.01 78
1858.11 82
1858.21 86
1858.31 90
1858.40 94
1858.50 97
1858.60 99
1858.70 100
1858.80 98
1858.90 96
1859.00 92
1859.10 88
1859.19 83
1859.29 79
1859.39 73
1859.49 68
1859.59 62
1859.69 57
1859.79 52
1859.89 49
1859.98 48
1860.08 49
1860.18 51
1860.28 53
1860.38 55
1860.48 57
1860.58 58
1860.67 58
1860.77 58
1860.87 57
1860.97 56
1861.07 54
1861.17 52
1861.27 49
1861.37 46
1861.47 42
1861.56 39
1861.66 36
1861.76 34
1861.86 33
1861.96 34
1862.06 37
1862.16 40
1862.26 44
1862.35 47
1862.45 49
1862.55 50
1862.65 49
1862.75 46
1862.85 42
1862.95 38
1863.05 35
1863.14 32
1863.24 30
1863.34 29
1863.44 29
1863.54 28
1863.64 27
1863.74 25
1863.84 22
1863.93 19
1864.03 15
1864.13 12
1864.23 10
1864.33 10
1864.43 11
1864.53 13
1864.63 15
1864.73 18
1864.82 21
1864.92 23
1865.02 24
1865.12 25
1865.22 25
1865.32 26
1865.42 26
1865.52 27
1865.62 28
1865.71 29
1865.81 29
1865.91 30
1866.01 31
1866.11 32
1866.21 34
1866.31 37
1866.41 40
1866.51 43
1866.60 45
1866.70 47
1866.80 49
1866.90 51
1867.00 52
1867.10 53
1867.20 54
1867.30 55
1867.40 54
1867.49 52
1867.59 50
1867.69 47
1867.79 45
1867.89 44
1867.99 44
1868.09 46
1868.19 49
1868.29 51
1868.39 52
1868.48 52
1868.58 49
1868.68 45
1868.78 40
1868.88 35
1868.98 31
1869.08 28
1869.18 25
1869.28 24
1869.37 23
1869.47 23
1869.57 24
1869.67 26
1869.77 28
1869.87 29
1869.97 31
1870.07 32
1870.17 32
1870.27 31
1870.36 30
1870.46 28
1870.56 27
1870.66 26
1870.76 27
1870.86 29
1870.96 32
1871.06 36
1871.16 40
1871.26 44
1871.35 46
1871.45 47
1871.55 46
1871.65 44
1871.75 41
1871.85 39
1871.95 37
1872.05 36
1872.15 36
1872.25 38
1872.35 40
1872.44 44
1872.54 48
1872.64 53
1872.74 58
1872.84 62
1872.94 66
1873.04 69
1873.14 71
1873.24 72
1873.34 72
1873.43 73
1873.53 73
1873.63 74
1873.73 75
1873.83 77
1873.93 78
1874.03 79
1874.13 80
1874.23 81
1874.33 82
1874.43 84
1874.53 87
1874.62 89
1874.72 92
1874.82 94
1874.92 95
1875.02 97
1875.12 97
1875.22 96
1875.32 95
1875.42 93
1875.52 90
1875.62 85
1875.71 81
1875.81 77
1875.91 75
1876.01 74
1876.11 74
1876.21 76
1876.31 78
1876.41 80
1876.51 82
1876.61 84
1876.71 86
1876.81 88
1876.90 91
1877.00 95
1877.10 99
1877.20 103
1877.30 105
1877.40 105
1877.50 102
1877.60 98
1877.70 93
1877.80 87
1877.90 82
1878.00 76
1878.09 71
1878.19 65
1878.29 60
1878.39 56
1878.49 51
1878.59 47
1878.69 44
1878.79 42
1878.89 41
1878.99 41
1879.09 42
1879.19 44
1879.29 46
1879.38 48
1879.48 49
1879.58 50
1879.68 50
1879.78 49
1879.88 49
1879.98 50
1880.08 52
1880.18 55
1880.28 58
1880.38 60
1880.48 61
1880.58 60
1880.68 57
1880.77 53
1880.87 48
1880.97 43
1881.07 40
1881.17 39
1881.27 40
1881.37 42
1881.47 45
1881.57 49
1881.67 52
1881.77 54
1881.87 55
1881.97 54
1882.07 53
1882.16 52
1882.26 51
1882.36 50
1882.46 49
1882.56 49
1882.66 48
1882.76 47
1882.86 46
1882.96 45
1883.06 44
1883.16 41
1883.26 38
1883.36 35
1883.46 31
1883.56 28
1883.65 24
1883.75 22
1883.85 20
1883.95 18
1884.05 17
1884.15 16
1884.25 15
1884.35 14
1884.45 12
1884.55 10
1884.65 8
1884.75 4
1884.85 0
1884.95 0
1885.05 0
1885.15 0
1885.24 0
1885.34 0
1885.44 0
1885.54 0
1885.64 3
1885.74 9
1885.84 14
1885.94 18
1886.04 20
1886.14 20
1886.24 19
1886.34 17
1886.44 15
1886.54 13
1886.64 13
1886.74 14
1886.84 16
1886.93 20
1887.03 26
1887.13 31
1887.23 35
1887.33 38
1887.43 39
1887.53 38
1887.63 35
1887.73 31
1887.83 28
1887.93 25
1888.03 24
1888.13 25
1888.23 27
1888.33 30
1888.43 32
1888.53 34
1888.63 33
1888.72 30
1888.82 24
1888.92 17
1889.02 10
1889.12 5
1889.22 2
1889.32 3
1889.42 8
1889.52 15
1889.62 23
1889.72 31
1889.82 37
1889.92 40
1890.02 41
1890.12 41
1890.22 40
1890.32 40
1890.42 43
1890.52 48
1890.62 55
1890.72 63
1890.81 71
1890.91 78
1891.01 83
1891.11 85
1891.21 84
1891.31 82
1891.41 79
1891.51 75
1891.61 72
1891.71 70
1891.81 70
1891.91 71
1892.01 74
1892.11 78
1892.21 83
1892.31 89
1892.41 95
1892.51 101
1892.61 106
1892.71 110
1892.81 112
1892.91 112
1893.01 111
1893.10 109
1893.20 106
1893.30 103
1893.40 100
1893.50 97
1893.60 95
1893.70 93
1893.80 91
1893.90 91
1894.00 91
1894.10 92
1894.20 93
1894.30 94
1894.40 95
1894.50 95
1894.60 95
1894.70 94
1894.80 93
1894.90 91
1895.00 88
1895.10 84
1895.20 80
1895.30 75
1895.40 70
1895.50 63
1895.60 57
1895.70 51
1895.80 44
1895.89 38
1895.99 33
1896.09 28
1896.19 25
1896.29 23
1896.39 23
1896.49 24
1896.59 26
1896.69 29
1896.79 33
1896.89 35
1896.99 37
1897.09 38
1897.19 38
1897.29 37
1897.39 37
1897.49 36
1897.59 36
1897.69 36
1897.79 36
1897.89 34
1897.99 32
1898.09 29
1898.19 26
1898.29 23
1898.39 21
1898.49 20
1898.59 20
1898.69 21
1898.79 22
1898.89 23
1898.99 23
1899.09 23
1899.19 22
1899.29 22
1899.39 23
1899.48 25
1899.58 28
1899.68 32
1899.78 37
1899.88 40
1899.98 43
1900.08 44
1900.18 44
1900.28 44
1900.38 43
1900.48 43
1900.58 43
1900.68 44
1900.78 45
1900.88 46
1900.98 45
1901.08 44
1901.18 41
1901.28 38
1901.38 35
1901.48 32
1901.58 29
1901.68 28
1901.78 29
1901.88 31
1901.98 34
1902.08 40
1902.18 47
1902.28 54
1902.38 61
1902.48 67
1902.58 72
1902.68 74
1902.78 74
1902.88 72
1902.98 69
1903.08 64
1903.18 60
1903.28 56
1903.38 51
1903.48 48
1903.58 45
1903.68 43
1903.78 41
1903.88 38
1903.98 36
1904.08 33
1904.18 31
1904.28 29
1904.38 29
1904.48 31
1904.58 35
1904.68 40
1904.78 45
1904.88 50
1904.98 53
1905.08 55
1905.18 55
1905.28 55
1905.38 54
1905.48 52
1905.58 51
1905.68 48
1905.78 46
1905.88 42
1905.98 38
1906.08 34
1906.18 30
1906.28 27
1906.38 25
1906.48 24
1906.58 25
1906.68 26
1906.78 28
1906.88 29
1906.98 31
1907.08 32
1907.18 33
1907.28 34
1907.38 36
1907.48 38
1907.58 40
1907.67 41
1907.77 42
1907.87 42
1907.97 41
1908.07 40
1908.17 39
1908.27 37
1908.37 35
1908.47 33
1908.57 30
1908.67 28
1908.78 26
1908.88 26
1908.98 27
1909.08 29
1909.18 32
1909.28 35
1909.38 36
1909.48 35
1909.58 32
1909.68 29
1909.78 24
1909.88 20
1909.98 16
1910.08 14
1910.18 12
1910.28 12
1910.38 13
1910.48 14
1910.58 16
1910.68 16
1910.78 16
1910.88 15
1910.98 13
1911.08 11
1911.18 9
1911.28 7
1911.38 6
1911.48 6
1911.58 5
1911.68 3
1911.78 1
1911.88 0
1911.98 0
1912.08 0
1912.18 0
1912.28 0
1912.38 4
1912.48 10
1912.58 16
1912.68 21
1912.78 26
1912.88 28
1912.98 30
1913.08 31
1913.18 31
1913.28 31
1913.38 31
1913.48 30
1913.58 29
1913.68 28
1913.78 26
1913.88 24
1913.98 23
1914.08 24
1914.18 26
1914.28 30
1914.38 34
1914.48 38
1914.58 41
1914.68 43
1914.78 44
1914.88 44
1914.98 44
1915.08 44
1915.18 44
1915.28 44
1915.38 44
1915.48 42
1915.58 39
1915.68 34
1915.78 28
1915.88 21
1915.98 14
1916.08 7
1916.18 1
1916.28 0
1916.38 0
1916.48 0
1916.58 0
1916.68 0
1916.78 0
1916.88 0
1916.99 1
1917.09 3
1917.19 4
1917.29 5
1917.39 6
1917.49 7
1917.59 8
1917.69 10
1917.79 10
1917.89 11
1917.99 10
1918.09 10
1918.19 9
1918.29 9
1918.39 10
1918.49 12
1918.59 15
1918.69 19
1918.79 23
1918.89 26
1918.99 28
1919.09 28
1919.19 26
1919.29 23
1919.39 19
1919.49 15
1919.59 11
1919.69 9
1919.79 7
1919.89 7
1919.99 8
1920.09 9
1920.19 11
1920.29 13
1920.39 13
1920.49 13
1920.60 11
1920.70 8
1920.80 5
1920.90 1
1921.00 0
1921.10 0
1921.20 0
1921.30 0
1921.40 3
1921.50 10
1921.60 17
1921.70 24
1921.80 30
1921.90 36
1922.00 39
1922.10 41
1922.20 40
1922.30 38
1922.40 33
1922.50 28
1922.60 23
1922.70 19
1922.80 17
1922.90 17
1923.00 20
1923.10 25
1923.20 31
1923.30 38
1923.41 44
1923.51 49
1923.61 51
1923.71 51
1923.81 50
1923.91 48
1924.01 46
1924.11 44
1924.21 43
1924.31 43
1924.41 43
1924.51 42
1924.61 42
1924.71 42
1924.81 43
1924.91 44
1925.01 44
1925.11 45
1925.21 45
1925.31 44
1925.41 41
1925.51 37
1925.61 31
1925.72 25
1925.82 20
1925.92 16
1926.02 15
1926.12 16
1926.22 19
1926.32 24
1926.42 29
1926.52 34
1926.62 37
1926.72 38
1926.82 37
1926.92 36
1927.02 33
1927.12 32
1927.22 31
1927.32 31
1927.42 32
1927.52 33
1927.62 34
1927.72 35
1927.83 35
1927.93 34
1928.03 34
1928.13 33
1928.23 32
1928.33 30
1928.43 29
1928.53 27
1928.63 25
1928.73 23
1928.83 21
1928.93 20
1929.03 19
1929.13 20
1929.23 22
1929.33 26
1929.43 30
1929.53 35
1929.63 41
1929.74 45
1929.84 47
1929.94 47
1930.04 45
1930.14 42
1930.24 37
1930.34 34
1930.44 31
1930.54 31
1930.64 33
1930.74 37
1930.84 42
1930.94 48
1931.04 53
1931.14 55
1931.24 55
1931.34 53
1931.45 48
1931.55 42
1931.65 35
1931.75 30
1931.85 25
1931.95 23
1932.05 23
1932.15 24
1932.25 26
1932.35 28
1932.45 29
1932.55 28
1932.65 26
1932.75 24
1932.85 21
1932.95 18
1933.06 16
1933.16 16
1933.26 17
1933.36 20
1933.46 24
1933.56 29
1933.66 33
1933.76 37
1933.86 39
1933.96 40
1934.06 39
1934.16 37
1934.26 35
1934.36 34
1934.46 33
1934.57 32
1934.67 31
1934.77 29
1934.87 27
1934.97 25
1935.07 21
1935.17 17
1935.27 13
1935.37 8
1935.47 4
1935.57 1
1935.67 0
1935.77 0
1935.87 0
1935.98 1
1936.08 4
1936.18 8
1936.28 12
1936.38 16
1936.48 20
1936.58 23
1936.68 27
1936.78 31
1936.88 35
1936.98 38
1937.08 40
1937.18 40
1937.29 39
1937.39 35
1937.49 31
1937.59 26
1937.69 21
1937.79 16
1937.89 13
1937.99 11
1938.09 9
1938.19 8
1938.29 8
1938.39 7
1938.49 6
1938.60 5
1938.70 3
1938.80 2
1938.90 1
1939.00 2
1939.10 5
1939.20 10
1939.30 17
1939.40 25
1939.50 32
1939.60 39
1939.70 43
1939.80 46
1939.91 46
1940.01 46
1940.11 45
1940.21 44
1940.31 43
1940.41 43
1940.51 42
1940.61 41
1940.71 40
1940.81 39
1940.91 39
1941.02 40
1941.12 41
1941.22 43
1941.32 45
1941.42 46
1941.52 46
1941.62 46
1941.72 45
1941.82 44
1941.92 42
1942.02 41
1942.12 39
1942.23 37
1942.33 35
1942.43 33
1942.53 32
1942.63 32
1942.73 32
1942.83 32
1942.93 33
1943.03 33
1943.13 33
1943.23 32
1943.34 32
1943.44 32
1943.54 33
1943.64 36
1943.74 39
1943.84 43
1943.94 47
1944.04 50
1944.14 54
1944.24 56
1944.34 59
1944.45 61
1944.55 63
1944.65 66
1944.75 69
1944.85 73
1944.95 77
1945.05 82
1945.15 86
1945.25 91
1945.35 95
1945.46 97
1945.56 97
1945.66 95
1945.76 91
1945.86 85
1945.96 78
1946.06 72
1946.16 68
1946.26 65
1946.36 64
1946.47 65
1946.57 68
1946.67 72
1946.77 76
1946.87 80
1946.97 83
1947.07 87
1947.17 89
1947.27 91
1947.37 92
1947.48 92
1947.58 91
1947.68 90
1947.78 89
1947.88 88
1947.98 87
1948.08 85
1948.18 84
1948.28 82
1948.38 79
1948.49 75
1948.59 71
1948.69 66
1948.79 62
1948.89 59
1948.99 58
1949.09 59
1949.19 62
1949.29 66
1949.40 72
1949.50 77
1949.60 82
1949.70 86
1949.80 89
1949.90 93
1950.00 96
1950.10 99
1950.20 102
1950.31 105
1950.41 107
1950.51 109
1950.61 108
1950.71 106
1950.81 102
1950.91 96
1951.01 89
1951.11 82
1951.22 75
1951.32 69
1951.42 63
1951.52 59
1951.62 56
1951.72 54
1951.82 53
1951.92 52
1952.02 53
1952.13 54
1952.23 56
1952.33 58
1952.43 60
1952.53 62
1952.63 62
1952.73 60
1952.83 57
1952.93 52
1953.04 47
1953.14 41
1953.24 36
1953.34 31
1953.44 26
1953.54 21
1953.64 17
1953.74 13
1953.85 10
1953.95 9
1954.05 9
1954.15 12
1954.25 16
1954.35 22
1954.45 30
1954.55 40
1954.65 50
1954.76 61
1954.86 72
1954.96 82
1955.06 90
1955.16 94
1955.26 95
1955.36 92
1955.46 85
1955.57 77
1955.67 68
1955.77 59
1955.87 52
1955.97 47
1956.07 42
1956.17 38
1956.27 33
1956.38 29
1956.48 25
1956.58 22
1956.68 21
1956.78 23
1956.88 26
1956.98 31
1957.08 36
1957.19 40
1957.29 42
1957.39 43
1957.49 43
1957.59 43
1957.69 43
1957.79 44
1957.89 46
1958.00 49
1958.10 51
1958.20 52
1958.30 50
1958.40 46
1958.50 39
1958.60 31
1958.71 22
1958.81 12
1958.91 3
1959.01 0
1959.11 0
1959.21 0
1959.31 0
1959.41 0
1959.52 0
1959.62 0
1959.72 0
1959.82 4
1959.92 10
1960.02 16
1960.12 20
1960.23 22
1960.33 22
1960.43 21
1960.53 20
1960.63 20
1960.73 20
1960.83 22
1960.93 25
1961.04 27
1961.14 29
1961.24 29
1961.34 27
1961.44 23
1961.54 18
1961.64 12
1961.75 8
1961.85 5
1961.95 4
1962.05 5
1962.15 7
1962.25 8
1962.35 9
1962.46 9
1962.56 9
1962.66 10
1962.76 12
1962.86 16
1962.96 21
1963.06 28
1963.17 35
1963.27 41
1963.37 46
1963.47 49
1963.57 52
1963.67 53
1963.77 54
1963.88 54
1963.98 55
1964.08 56
1964.18 57
1964.28 59
1964.38 62
1964.48 64
1964.59 66
1964.69 66
1964.79 65
1964.89 63
1964.99 59
1965.09 53
1965.19 47
1965.30 41
1965.40 35
1965.50 30
1965.60 26
1965.70 25
1965.80 27
1965.91 30
1966.01 36
1966.11 42
1966.21 48
1966.31 53
1966.41 56
1966.51 58
1966.62 59
1966.72 59
1966.82 60
1966.92 61
1967.02 62
1967.12 64
1967.23 65
1967.33 65
1967.43 65
1967.53 63
1967.63 59
1967.73 55
1967.83 49
1967.94 43
1968.04 37
1968.14 31
1968.24 27
1968.34 25
1968.44 26
1968.55 29
1968.65 34
1968.75 40
1968.85 46
1968.95 52
1969.05 55
1969.15 56
1969.26 55
1969.36 52
1969.46 48
1969.56 44
1969.66 42
1969.76 43
1969.87 45
1969.97 51
1970.07 58
1970.17 66
1970.27 74
1970.37 81
1970.48 86
1970.58 90
1970.68 93
1970.78 93
1970.88 92
1970.98 90
1971.09 87
1971.19 84
1971.29 81
1971.39 78
1971.49 75
1971.59 72
1971.70 69
1971.80 65
1971.90 61
1972.00 58
1972.10 54
1972.20 50
1972.31 48
1972.41 48
1972.51 50
1972.61 54
1972.71 59
1972.81 64
1972.92 70
1973.02 73
1973.12 75
1973.22 75
1973.32 74
1973.42 71
1973.53 69
1973.63 65
1973.73 61
1973.83 57
1973.93 51
1974.03 44
1974.14 37
1974.24 30
1974.34 25
1974.44 22
1974.54 22
1974.64 23
1974.75 26
1974.85 29
1974.95 32
1975.05 34
1975.15 35
1975.25 35
1975.36 34
1975.46 33
1975.56 33
1975.66 33
1975.76 35
1975.87 38
1975.97 43
1976.07 49
1976.17 56
1976.27 63
1976.37 69
1976.48 74
1976.58 77
1976.68 77
1976.78 76
1976.88 73
1976.98 69
1977.09 65
1977.19 62
1977.29 58
1977.39 55
1977.49 52
1977.60 48
1977.70 44
1977.80 39
1977.90 34
1978.00 29
1978.10 25
1978.21 22
1978.31 20
1978.41 19
1978.51 19
1978.61 20
1978.72 21
1978.82 22
1978.92 24
1979.02 24
1979.12 25
1979.22 24
1979.33 24
1979.43 24
1979.53 25
1979.63 27
1979.73 31
1979.84 36
1979.94 42
1980.04 47
1980.14 52
1980.24 56
1980.35 59
1980.45 61
1980.55 64
1980.65 68
1980.75 72
1980.85 78
1980.96 84
1981.06 91
1981.16 98
1981.26 105
1981.36 111
1981.47 115
1981.57 118
1981.67 118
1981.77 115
1981.87 108
1981.98 100
1982.08 90
1982.18 81
1982.28 74
1982.38 70
1982.49 70
1982.59 72
1982.69 77
1982.79 82
1982.89 87
1982.99 91
1983.10 95
1983.20 96
1983.30 97
1983.40 97
1983.50 95
1983.61 93
1983.71 90
1983.81 87
1983.91 84
1984.01 82
1984.12 79
1984.22 77
1984.32 74
1984.42 71
1984.52 67
1984.63 64
1984.73 60
1984.83 56
1984.93 52
1985.03 50
1985.14 48
1985.24 48
1985.34 49
1985.44 50
1985.54 52
1985.65 54
1985.75 56
1985.85 57
1985.95 57
1986.05 57
1986.16 57
1986.26 56
1986.36 56
1986.46 55
1986.56 55
1986.67 55
1986.77 54
1986.87 54
1986.97 54
1987.07 54
1987.18 55
1987.28 55
1987.38 55
1987.48 53
1987.59 51
1987.69 48
1987.79 45
1987.89 43
1987.99 43
1988.10 45
1988.20 47
1988.30 51
1988.40 54
1988.50 56
1988.61 57
1988.71 55
1988.81 52
1988.91 49
1989.01 45
1989.12 42
1989.22 39
1989.32 37
1989.42 35
1989.52 34
1989.63 33
1989.73 33
1989.83 34
1989.93 35
1990.04 37
1990.14 39
1990.24 40
1990.34 40
1990.44 38
1990.55 34
1990.65 29
1990.75 22
1990.85 16
1990.95 11
1991.06 10
1991.16 12
1991.26 17
1991.36 24
1991.47 34
1991.57 43
1991.67 50
1991.77 55
1991.87 56
1991.98 55
1992.08 51
1992.18 46
1992.28 40
1992.38 35
1992.49 31
1992.59 28
1992.69 27
1992.79 26
1992.90 26
1993.00 25
1993.10 23
1993.20 20
1993.30 17
1993.41 14
1993.51 12
1993.61 10
1993.71 9
1993.82 9
1993.92 8
1994.02 7
1994.12 5
1994.22 3
1994.33 1
1994.43 0
1994.53 1
1994.63 4
1994.74 9
1994.84 16
1994.94 25
1995.04 35
1995.14 44
1995.25 51
1995.35 57
1995.45 59
1995.55 60
1995.66 58
1995.76 55
1995.86 52
1995.96 50
1996.07 48
1996.17 48
1996.27 48
1996.37 48
1996.47 49
1996.58 48
1996.68 46
1996.78 43
1996.88 39
1996.99 35
1997.09 31
1997.19 28
1997.29 25
1997.40 24
1997.50 23
1997.60 22
1997.70 21
1997.80 19
1997.91 17
1998.01 14
1998.11 10
1998.21 6
1998.32 1
1998.42 0
1998.52 0
1998.62 0
1998.73 0
1998.83 0
1998.93 0
1999.03 0
1999.13 0
1999.24 2
1999.34 9
1999.44 17
1999.54 26
1999.65 33
1999.75 39
1999.85 43
1999.95 44
2000.06 43
2000.16 41
2000.26 40
2000.36 40
2000.47 43
2000.57 48
2000.67 54
2000.77 62
2000.88 70
2000.98 77
2001.08 83
2001.18 88
2001.28 92
2001.39 95
2001.49 97
2001.59 98
2001.69 97
2001.80 96
2001.90 95
2002.00 93
2002.10 92
2002.21 92
2002.31 94
2002.41 97
2002.51 103
2002.62 110
2002.72 118
2002.82 125
2002.92 132
2003.03 136
2003.13 138
2003.23 137
2003.33 134
2003.44 129
2003.54 124
2003.64 118
2003.74 112
2003.85 106
2003.95 100
2004.05 94
2004.15 88
2004.26 80
2004.36 73
2004.46 65
2004.56 59
2004.67 53
2004.77 49
2004.87 47
2004.97 46
2005.08 47
2005.18 48
2005.28 49
2005.38 49
2005.49 48
2005.59 47
2005.69 44
2005.79 43
2005.90 41
2006.00 41
2006.10 42
2006.20 42
2006.31 41
2006.41 38
2006.51 34
2006.61 28
2006.72 21
2006.82 15
2006.92 9
2007.02 6
2007.13 3
2007.23 2
2007.33 2
2007.43 2
2007.54 2
2007.64 1
2007.74 0
2007.84 0
2007.95 0
2008.05 0
2008.15 0
2008.26 0
2008.36 1
2008.46 9
2008.56 19
2008.67 30
2008.77 39
2008.87 47
2008.97 53
2009.08 55
2009.18 55
2009.28 52
2009.38 48
2009.49 43
2009.59 39
2009.69 35
2009.79 32
2009.90 31
2010.00 31
2010.10 31
2010.20 32
2010.31 32
2010.41 33
2010.51 33
2010.62 34
2010.72 35
2010.82 36
2010.92 37
2011.03 39
2011.13 41
2011.23 42
2011.33 43
2011.44 43
2011.54 42
2011.64 41
2011.74 40
2011.85 38
2011.95 36
2012.05 33
2012.16 30
2012.26 27
2012.36 24
2012.46 22
2012.57 20
2012.67 20
2012.77 22
2012.87 25
2012.98 30
2013.08 37
2013.18 44
2013.29 51
2013.39 56
2013.49 61
2013.59 64
2013.70 66
2013.80 67
2013.90 68
2014.00 68
2014.11 67
2014.21 66
2014.31 64
2014.42 61
2014.52 56
2014.62 51
2014.72 45
2014.83 40
2014.93 35
2015.03 32
2015.13 32
2015.24 34
2015.34 38
2015.44 43
2015.55 50
2015.65 56
2015.75 61
2015.85 65
2015.96 68
2016.06 70
2016.16 72
2016.27 75
2016.37 77
2016.47 79
2016.57 80
2016.68 81
2016.78 80
2016.88 79
2016.98 79
2017.09 80
2017.19 82
2017.29 84
2017.40 87
2017.50 89
2017.60 90
2017.70 91
2017.81 90
2017.91 89
2018.01 88
2018.12 87
2018.22 85
2018.32 82
2018.42 77
2018.53 70
2018.63 63
2018.73 54
2018.84 46
2018.94 38
2019.04 31
2019.14 26
2019.25 22
2019.35 19
2019.45 17
2019.56 15
2019.66 13
2019.76 12
2019.86 10
2019.97 9
2020.07 9
2020.17 9
2020.28 9
2020.38 9
2020.48 10
2020.58 11
2020.69 12
2020.79 15
2020.89 18
2021.00 22
2021.10 27
2021.20 31
2021.31 36
2021.41 40
2021.51 43
2021.61 45
2021.72 48
2021.82 50
2021.92 52
2022.03 54
2022.13 54
2022.23 54
2022.33 51
2022.44 48
2022.54 43
2022.64 38
2022.75 32
2022.85 28
2022.95 25
2023.06 24
2023.16 25
2023.26 27
2023.36 30
2023.47 31
2023.57 31
2023.67 29
2023.78 25
2023.88 20
2023.98 16
2024.09 14
2024.19 13
2024.29 15
2024.39 17
2024.50 20
2024.60 22
2024.70 23
2024.81 23
2024.91 23
2025.01 23
2025.12 23
2025.22 23
2025.32 23
2025.42 21
2025.53 19
2025.63 15
2025.73 9
2025.84 3
2025.94 0
2026.04 0
2026.15 0
2026.25 0
2026.35 0
2026.45 0
2026.56 0
2026.66 0
2026.76 4
2026.87 10
2026.97 15
2027.07 19
2027.18 22
2027.28 25
2027.38 27
2027.49 30
2027.59 33
2027.69 36
2027.79 40
2027.90 44
2028.00 49
2028.10 54
2028.21 60
2028.31 66
2028.41 72
2028.52 77
2028.62 79
2028.72 80
2028.83 79
2028.93 76
2029.03 74
2029.14 74
2029.24 76
2029.34 80
2029.44 85
2029.55 91
2029.65 97
2029.75 100
2029.86 102
2029.96 101
2030.06 99
2030.17 97
2030.27 96
2030.37 96
2030.48 96
2030.58 96
2030.68 95
2030.79 92
2030.89 86
2030.99 78
2031.10 68
2031.20 58
2031.30 48
2031.40 41
2031.51 36
2031.61 33
2031.71 32
2031.82 31
2031.92 31
2032.02 31
2032.13 29
2032.23 27
2032.33 24
2032.44 21
2032.54 19
2032.64 16
2032.75 13
2032.85 11
2032.95 9
2033.06 7
2033.16 5
2033.26 4
2033.37 3
2033.47 3
2033.57 3
2033.68 3
2033.78 4
2033.88 5
2033.99 6
2034.09 7
2034.19 9
2034.29 11
2034.40 13
2034.50 14
2034.60 16
2034.71 19
2034.81 22
2034.91 25
2035.02 28
2035.12 30
2035.22 32
2035.33 33
2035.43 32
2035.53 30
2035.64 28
2035.74 25
2035.84 23
2035.95 22
2036.05 22
2036.15 24
2036.26 25
2036.36 27
2036.46 28
2036.57 29
2036.67 29
2036.77 29
2036.88 30
2036.98 31
2037.08 33
2037.19 35
2037.29 37
2037.39 40
2037.50 41
2037.60 43
2037.70 44
2037.81 44
2037.91 44
2038.01 43
2038.12 41
2038.22 38
2038.32 34
2038.43 29
2038.53 25
2038.63 22
2038.74 21
2038.84 22
2038.94 24
2039.05 28
2039.15 32
2039.25 35
2039.36 36
2039.46 35
2039.56 31
2039.67 26
2039.77 18
2039.87 11
2039.98 5
2040.08 2
2040.18 1
2040.29 5
2040.39 11
2040.49 19
2040.60 27
2040.70 33
2040.81 37
2040.91 37
2041.01 35
2041.12 31
2041.22 27
2041.32 24
2041.43 22
2041.53 22
2041.63 23
2041.74 25
2041.84 28
2041.94 30
2042.05 33
2042.15 36
2042.25 39
2042.36 43
2042.46 48
2042.56 53
2042.67 57
2042.77 60
2042.87 61
2042.98 60
2043.08 58
2043.18 55
2043.29 51
2043.39 49
2043.49 48
2043.60 48
2043.70 48
2043.81 48
2043.91 47
2044.01 45
2044.12 43
2044.22 39
2044.32 35
2044.43 31
2044.53 27
2044.63 24
2044.74 22
2044.84 20
2044.94 20
2045.05 20
2045.15 20
2045.25 20
2045.36 21
2045.46 21
2045.57 20
2045.67 20
2045.77 20
2045.88 21
2045.98 24
2046.08 29
2046.19 37
2046.29 46
2046.39 56
2046.50 65
2046.60 72
2046.70 75
2046.81 75
2046.91 71
2047.02 65
2047.12 58
2047.22 52
2047.33 48
2047.43 46
2047.53 46
2047.64 47
2047.74 48
2047.84 47
2047.95 46
2048.05 44
2048.15 41
2048.26 40
2048.36 40
2048.47 41
2048.57 43
2048.67 45
2048.78 46
2048.88 46
2048.98 46
2049.09 45
2049.19 43
2049.29 42
2049.40 41
2049.50 40
2049.61 40
2049.71 41
2049.81 43
2049.92 46
2050.02 50
2050.12 54
2050.23 58
2050.33 61
2050.43 63
2050.54 64
2050.64 63
2050.75 61
2050.85 59
2050.95 56
2051.06 54
2051.16 54
2051.26 55
2051.37 57
2051.47 60
2051.58 62
2051.68 65
2051.78 65
2051.89 65
2051.99 62
2052.09 58
2052.20 53
2052.30 47
2052.40 41
2052.51 35
2052.61 31
2052.72 29
2052.82 29
2052.92 31
2053.03 35
2053.13 39
2053.23 42
2053.34 44
2053.44 44
2053.55 43
2053.65 40
2053.75 38
2053.86 35
2053.96 32
2054.06 30
2054.17 28
2054.27 27
2054.38 26
2054.48 26
2054.58 25
2054.69 25
2054.79 25
2054.89 24
2055.00 22
2055.10 19
2055.21 16
2055.31 12
2055.41 8
2055.52 5
2055.62 2
2055.72 0
2055.83 0
2055.93 0
2056.04 0
2056.14 0
2056.24 0
2056.35 1
2056.45 1
2056.56 2
2056.66 1
2056.76 1
2056.87 0
2056.97 0
2057.07 0
2057.18 0
2057.28 0
2057.39 0
2057.49 0
2057.59 0
2057.70 0
2057.80 0
2057.91 1
2058.01 2
2058.11 3
2058.22 4
2058.32 5
2058.42 4
2058.53 4
2058.63 2
2058.74 1
2058.84 0
2058.94 0
2059.05 0
2059.15 0
2059.26 0
2059.36 2
2059.46 5
2059.57 9
2059.67 14
2059.78 19
2059.88 25
2059.98 31
2060.09 37
2060.19 42
2060.29 46
2060.40 49
2060.50 51
2060.61 52
2060.71 51
2060.81 50
2060.92 50
2061.02 49
2061.13 47
2061.23 45
2061.33 41
2061.44 36
2061.54 29
2061.65 21
2061.75 13
2061.85 6
2061.96 1
2062.06 0
2062.17 0
2062.27 2
2062.37 6
2062.48 11
2062.58 15
2062.69 17
2062.79 19
2062.89 19
2063.00 19
2063.10 20
2063.21 21
2063.31 24
2063.41 28
2063.52 32
2063.62 37
2063.73 41
2063.83 44
2063.93 45
2064.04 45
2064.14 43
2064.25 40
2064.35 37
2064.45 35
2064.56 32
2064.66 31
2064.77 30
2064.87 30
2064.97 33
2065.08 36
2065.18 42
2065.29 49
2065.39 56
2065.49 63
2065.60 68
2065.70 71
2065.81 70
2065.91 67
2066.01 64
2066.12 62
2066.22 61
2066.33 63
2066.43 67
2066.53 72
2066.64 76
2066.74 78
2066.85 76
2066.95 71
2067.05 63
2067.16 54
2067.26 45
2067.37 37
2067.47 30
2067.58 25
2067.68 21
2067.78 18
2067.89 16
2067.99 13
2068.10 11
2068.20 9
2068.30 8
2068.41 7
2068.51 8
2068.62 11
2068.72 15
2068.82 20
2068.93 26
2069.03 32
2069.14 36
2069.24 39
2069.35 40
2069.45 39
2069.55 35
2069.66 30
2069.76 24
2069.87 18
2069.97 13
2070.07 10
2070.18 10
2070.28 13
2070.39 19
2070.49 26
2070.60 35
2070.70 43
2070.80 49
2070.91 53
2071.01 53
2071.12 51
2071.22 47
2071.32 41
2071.43 35
2071.53 30
2071.64 26
2071.74 25
2071.85 26
2071.95 29
2072.05 34
2072.16 40
2072.26 46
2072.37 51
2072.47 55
2072.57 59
2072.68 61
2072.78 63
2072.89 64
2072.99 63
2073.10 61
2073.20 58
2073.30 55
2073.41 50
2073.51 46
2073.62 43
2073.72 40
2073.83 38
2073.93 36
2074.03 34
2074.14 32
2074.24 30
2074.35 27
2074.45 24
2074.56 21
2074.66 20
2074.76 20
2074.87 21
2074.97 23
2075.08 26
2075.18 30
2075.29 33
2075.39 37
2075.49 40
2075.60 42
2075.70 43
2075.81 43
2075.91 41
2076.02 39
2076.12 37
2076.22 35
2076.33 33
2076.43 31
2076.54 29
2076.64 26
2076.75 24
2076.85 20
2076.95 17
2077.06 14
2077.16 13
2077.27 14
2077.37 17
2077.48 21
2077.58 27
2077.68 34
2077.79 41
2077.89 47
2078.00 51
2078.10 54
2078.21 54
2078.31 54
2078.42 52
2078.52 49
2078.62 47
2078.73 45
2078.83 44
2078.94 43
2079.04 42
2079.15 42
2079.25 42
2079.35 42
2079.46 42
2079.56 43
2079.67 44
2079.77 45
2079.88 45
2079.98 44
2080.09 43
2080.19 40
2080.29 37
2080.40 34
2080.50 31
2080.61 28
2080.71 27
2080.82 26
2080.92 26
2081.03 28
2081.13 31
2081.23 35
2081.34 38
2081.44 41
2081.55 42
2081.65 42
2081.76 41
2081.86 38
2081.97 35
2082.07 32
2082.17 30
2082.28 30
2082.38 30
2082.49 32
2082.59 34
2082.70 36
2082.80 38
2082.91 40
2083.01 41
2083.11 42
2083.22 44
2083.32 46
2083.43 47
2083.53 49
2083.64 50
2083.74 50
2083.85 49
2083.95 48
2084.06 48
2084.16 47
2084.26 47
2084.37 48
2084.47 47
2084.58 46
2084.68 44
2084.79 40
2084.89 36
2085.00 32
2085.10 29
2085.21 28
2085.31 29
2085.41 31
2085.52 35
2085.62 38
2085.73 40
2085.83 41
2085.94 40
2086.04 37
2086.15 32
2086.25 27
2086.36 22
2086.46 18
2086.56 15
2086.67 14
2086.77 14
2086.88 16
2086.98 21
2087.09 27
2087.19 34
2087.30 41
2087.40 47
2087.51 52
2087.61 56
2087.71 59
2087.82 61
2087.92 63
2088.03 65
2088.13 68
2088.24 70
2088.34 72
2088.45 74
2088.55 74
2088.66 73
2088.76 70
2088.87 68
2088.97 65
2089.07 63
2089.18 61
2089.28 60
2089.39 59
2089.49 58
2089.60 57
2089.70 57
2089.81 56
2089.91 55
2090.02 54
2090.12 53
2090.23 52
2090.33 52
2090.44 52
2090.54 54
2090.64 56
2090.75 59
2090.85 62
2090.96 65
2091.06 67
2091.17 67
2091.27 67
2091.38 66
2091.48 65
2091.59 64
2091.69 65
2091.80 67
2091.90 69
2092.01 72
2092.11 75
2092.22 77
2092.32 78
2092.42 77
2092.53 75
2092.63 72
2092.74 70
2092.84 69
2092.95 69
2093.05 71
2093.16 74
2093.26 78
2093.37 82
2093.47 85
2093.58 87
2093.68 86
2093.79 84
2093.89 80
2094.00 77
2094.10 74
2094.21 73
2094.31 74
2094.41 78
2094.52 83
2094.62 89
2094.73 95
2094.83 101
2094.94 107
2095.04 112
2095.15 117
2095.25 121
2095.36 124
2095.46 127
2095.57 128
2095.67 130
2095.78 130
2095.88 130
2095.99 130
2096.09 129
2096.20 127
2096.30 124
2096.41 121
2096.51 117
2096.62 114
2096.72 113
2096.83 113
2096.93 115
2097.04 118
2097.14 121
2097.24 123
2097.35 123
2097.45 121
2097.56 117
2097.66 112
2097.77 107
2097.87 102
2097.98 100
2098.08 100
2098.19 103
2098.29 107
2098.40 112
2098.50 117
2098.61 121
2098.71 122
2098.82 122
2098.92 119
2099.03 114
2099.13 109
2099.24 104
2099.34 101
2099.45 99
2099.55 100
2099.66 102
2099.76 106
2099.87 112
2099.97 117
2100.08 122
2100.18 126
2100.29 128
2100.39 128
2100.50 126
2100.60 123
2100.71 120
2100.81 118
2100.92 118
2101.02 119
2101.13 122
2101.23 127
2101.34 130
2101.44 133
2101.55 133
2101.65 131
2101.76 127
2101.86 121
2101.97 114
2102.07 109
2102.18 105
2102.28 104
2102.39 105
2102.49 109
2102.60 115
2102.70 123
2102.81 131
2102.91 139
2103.02 146
2103.12 152
2103.23 156
2103.33 158
2103.44 159
2103.54 158
2103.65 157
2103.75 156
2103.86 155
2103.96 155
2104.07 154
2104.17 154
2104.28 152
2104.38 150
2104.49 146
2104.59 141
2104.70 135
2104.80 127
2104.91 118
2105.01 109
2105.12 101
2105.22 94
2105.33 88
2105.43 85
2105.54 84
2105.64 85
2105.75 87
2105.85 89
2105.96 90
2106.06 89
2106.17 87
2106.27 83
2106.38 78
2106.48 72
2106.59 66
2106.69 60
2106.80 56
2106.90 51
2107.01 48
2107.11 46
2107.22 44
2107.32 44
2107.43 43
2107.53 44
2107.64 44
2107.74 43
2107.85 42
2107.95 39
2108.06 37
2108.16 34
2108.27 32
2108.37 32
2108.48 34
2108.58 37
2108.69 42
2108.79 47
2108.90 52
2109.00 57
2109.11 61
2109.21 65
2109.32 69
2109.42 73
2109.53 78
2109.63 84
2109.74 91
2109.84 97
2109.95 103
2110.06 108
2110.16 112
2110.27 115
2110.37 117
2110.48 117
2110.58 116
2110.69 114
2110.79 113
2110.90 113
2111.00 115
2111.11 119
2111.21 125
2111.32 132
2111.42 139
2111.53 144
2111.63 146
2111.74 146
2111.84 142
2111.95 138
2112.05 133
2112.16 130
2112.26 129
2112.37 130
2112.47 133
2112.58 137
2112.69 141
2112.79 145
2112.90 147
2113.00 147
2113.11 146
2113.21 142
2113.32 138
2113.42 134
2113.53 130
2113.63 128
2113.74 127
2113.84 126
2113.95 127
2114.05 128
2114.16 129
2114.26 130
2114.37 131
2114.47 133
2114.58 135
2114.68 136
2114.79 138
2114.90 139
2115.00 139
2115.11 137
2115.21 134
2115.32 129
2115.42 124
2115.53 118
2115.63 112
2115.74 106
2115.84 100
2115.95 95
2116.05 91
2116.16 87
2116.26 84
2116.37 82
2116.48 80
2116.58 78
2116.69 76
2116.79 73
2116.90 71
2117.00 68
2117.11 65
2117.21 63
2117.32 60
2117.42 57
2117.53 54
2117.63 51
2117.74 47
2117.84 43
2117.95 38
2118.06 33
2118.16 28
2118.27 23
2118.37 17
2118.48 12
2118.58 7
2118.69 2
2118.79 0
2118.90 0
2119.00 0
2119.11 0
2119.21 0
2119.32 0
2119.43 0
2119.53 0
2119.64 0
2119.74 4
2119.85 10
2119.95 17
2120.06 26
2120.16 35
2120.27 46
2120.37 56
2120.48 66
2120.58 73
2120.69 77
2120.80 78
2120.90 76
2121.01 71
2121.11 64
2121.22 57
2121.32 52
2121.43 50
2121.53 51
2121.64 55
2121.74 61
2121.85 67
2121.96 72
2122.06 74
2122.17 74
2122.27 72
2122.38 67
2122.48 62
2122.59 56
2122.69 51
2122.80 47
2122.90 45
2123.01 43
2123.12 43
2123.22 44
2123.33 47
2123.43 50
2123.54 53
2123.64 55
2123.75 56
2123.85 56
2123.96 54
2124.07 52
2124.17 50
2124.28 50
2124.38 50
2124.49 52
2124.59 54
2124.70 57
2124.80 59
2124.91 60
2125.01 61
2125.12 62
2125.23 61
2125.33 61
2125.44 60
2125.54 58
2125.65 57
2125.75 55
2125.86 53
2125.96 51
2126.07 48
2126.18 46
2126.28 43
2126.39 39
2126.49 36
2126.60 32
2126.70 29
2126.81 26
2126.91 23
2127.02 22
2127.13 21
2127.23 21
2127.34 22
2127.44 23
2127.55 25
2127.65 26
2127.76 26
2127.87 26
2127.97 25
2128.08 24
2128.18 23
2128.29 23
2128.39 24
2128.50 27
2128.60 32
2128.71 38
2128.82 44
2128.92 50
2129.03 56
2129.13 61
2129.24 65
2129.34 69
2129.45 73
2129.56 77
2129.66 81
2129.77 84
2129.87 87
2129.98 88
2130.08 87
2130.19 85
2130.30 82
2130.40 79
2130.51 77
2130.61 77
2130.72 79
2130.82 83
2130.93 89
2131.03 93
2131.14 96
2131.25 97
2131.35 95
2131.46 90
2131.56 85
2131.67 79
2131.77 74
2131.88 70
2131.99 67
2132.09 64
2132.20 62
2132.30 59
2132.41 55
2132.51 51
2132.62 46
2132.73 41
2132.83 38
2132.94 36
2133.04 36
2133.15 36
2133.25 38
2133.36 39
2133.47 40
2133.57 41
2133.68 40
2133.78 39
2133.89 38
2133.99 37
2134.10 37
2134.21 37
2134.31 39
2134.42 41
2134.52 45
2134.63 50
2134.74 55
2134.84 59
2134.95 63
2135.05 66
2135.16 66
2135.26 65
2135.37 63
2135.48 59
2135.58 54
2135.69 49
2135.79 44
2135.90 41
2136.00 40
2136.11 40
2136.22 42
2136.32 44
2136.43 45
2136.53 45
2136.64 44
2136.75 42
2136.85 40
2136.96 39
2137.06 38
2137.17 38
2137.27 39
2137.38 41
2137.49 42
2137.59 43
2137.70 44
2137.80 46
2137.91 48
2138.02 52
2138.12 56
2138.23 62
2138.33 68
2138.44 74
2138.55 79
2138.65 84
2138.76 88
2138.86 91
2138.97 93
2139.07 95
2139.18 97
2139.29 100
2139.39 102
2139.50 103
2139.60 104
2139.71 102
2139.82 97
2139.92 91
2140.03 83
2140.13 74
2140.24 65
2140.35 58
2140.45 51
2140.56 46
2140.66 43
2140.77 39
2140.87 36
2140.98 33
2141.09 30
2141.19 28
2141.30 27
2141.40 27
2141.51 29
2141.62 32
2141.72 36
2141.83 39
2141.93 41
2142.04 41
2142.15 39
2142.25 36
2142.36 34
2142.46 33
2142.57 34
2142.68 38
2142.78 44
2142.89 51
2142.99 57
2143.10 63
2143.21 67
2143.31 69
2143.42 72
2143.52 73
2143.63 75
2143.74 75
2143.84 74
2143.95 72
2144.05 68
2144.16 64
2144.27 61
2144.37 59
2144.48 58
2144.58 59
2144.69 60
2144.80 61
2144.90 61
2145.01 60
2145.11 58
2145.22 56
2145.33 54
2145.43 54
2145.54 55
2145.64 56
2145.75 58
2145.86 60
2145.96 61
2146.07 63
2146.17 65
2146.28 67
2146.39 70
2146.49 74
2146.60 78
2146.71 83
2146.81 88
2146.92 93
2147.02 97
2147.13 101
2147.24 103
2147.34 103
2147.45 101
2147.55 96
2147.66 88
2147.77 79
2147.87 68
2147.98 57
2148.08 48
2148.19 40
2148.30 35
2148.40 32
2148.51 31
2148.61 31
2148.72 32
2148.83 33
2148.93 34
2149.04 35
2149.15 36
2149.25 37
2149.36 38
2149.46 41
2149.57 45
2149.68 51
2149.78 58
2149.89 65
2149.99 73
2150.10 79
2150.21 85
2150.31 88
2150.42 91
2150.53 91
2150.63 91
2150.74 90
2150.84 87
2150.95 83
2151.06 77
2151.16 70
2151.27 61
2151.37 53
2151.48 47
2151.59 42
2151.69 39
2151.80 39
2151.91 40
2152.01 42
2152.12 44
2152.22 46
2152.33 48
2152.44 49
2152.54 51
2152.65 52
2152.76 53
2152.86 52
2152.97 51
2153.07 49
2153.18 47
2153.29 44
2153.39 41
2153.50 39
2153.61 37
2153.71 35
2153.82 33
2153.92 30
2154.03 27
2154.14 25
2154.24 23
2154.35 23
2154.46 25
2154.56 28
2154.67 32
2154.77 36
2154.88 39
2154.99 42
2155.09 44
2155.20 45
2155.31 46
2155.41 48
2155.52 52
2155.62 56
2155.73 60
2155.84 64
2155.94 68
2156.05 70
2156.16 71
2156.26 71
2156.37 71
2156.47 71
2156.58 70
2156.69 70
2156.79 69
2156.90 66
2157.01 63
2157.11 58
2157.22 53
2157.33 48
2157.43 44
2157.54 42
2157.64 40
2157.75 40
2157.86 39
2157.96 38
2158.07 37
2158.18 36
2158.28 34
2158.39 34
2158.50 34
2158.60 35
2158.71 36
2158.81 38
2158.92 38
2159.03 38
2159.13 36
2159.24 34
2159.35 32
2159.45 32
2159.56 32
2159.67 34
2159.77 38
2159.88 42
2159.98 47
2160.09 51
2160.20 53
2160.30 55
2160.41 54
2160.52 52
2160.62 48
2160.73 44
2160.84 39
2160.94 35
2161.05 31
2161.16 28
2161.26 28
2161.37 30
2161.47 35
2161.58 41
2161.69 47
2161.79 52
2161.90 55
2162.01 55
2162.11 52
2162.22 47
2162.33 40
2162.43 33
2162.54 27
2162.65 23
2162.75 22
2162.86 22
2162.97 24
2163.07 26
2163.18 28
2163.28 30
2163.39 32
2163.50 33
2163.60 33
2163.71 34
2163.82 34
2163.92 36
2164.03 38
2164.14 41
2164.24 44
2164.35 47
2164.46 48
2164.56 47
2164.67 43
2164.78 37
2164.88 29
2164.99 20
2165.10 11
2165.20 2
2165.31 0
2165.41 0
2165.52 0
2165.63 0
2165.73 0
2165.84 0
2165.95 0
2166.05 1
2166.16 4
2166.27 7
2166.37 9
2166.48 11
2166.59 13
2166.69 16
2166.80 19
2166.91 22
2167.01 26
2167.12 31
2167.23 35
2167.33 38
2167.44 40
2167.55 41
2167.65 41
2167.76 41
2167.87 40
2167.97 39
2168.08 40
2168.19 43
2168.29 48
2168.40 55
2168.51 63
2168.61 72
2168.72 79
2168.83 84
2168.93 87
2169.04 86
2169.15 83
2169.25 77
2169.36 71
2169.46 66
2169.57 62
2169.68 60
2169.78 60
2169.89 61
2170.00 64
2170.10 66
2170.21 67
2170.32 68
2170.42 67
2170.53 65
2170.64 63
2170.74 61
2170.85 59
2170.96 56
2171.06 54
2171.17 51
2171.28 47
2171.38 45
2171.49 43
2171.60 42
2171.70 41
2171.81 42
2171.92 43
2172.03 44
2172.13 45
2172.24 45
2172.35 46
2172.45 46
2172.56 46
2172.67 47
2172.77 46
2172.88 46
2172.99 45
2173.09 43
2173.20 41
2173.31 39
2173.41 36
2173.52 34
2173.63 32
2173.73 31
2173.84 30
2173.95 30
2174.05 30
2174.16 30
2174.27 30
2174.37 29
2174.48 29
2174.59 29
2174.69 29
2174.80 31
2174.91 34
2175.01 38
2175.12 42
2175.23 48
2175.33 54
2175.44 60
2175.55 66
2175.65 70
2175.76 74
2175.87 75
2175.97 74
2176.08 71
2176.19 67
2176.30 61
2176.40 55
2176.51 49
2176.62 44
2176.72 40
2176.83 38
2176.94 36
2177.04 36
2177.15 36
2177.26 37
2177.36 38
2177.47 40
2177.58 41
2177.68 41
2177.79 42
2177.90 43
2178.00 44
2178.11 46
2178.22 49
2178.32 53
2178.43 56
2178.54 59
2178.65 60
2178.75 59
2178.86 56
2178.97 52
2179.07 46
2179.18 40
2179.29 35
2179.39 30
2179.50 26
2179.61 21
2179.71 15
2179.82 9
2179.93 2
2180.03 0
2180.14 0
2180.25 0
2180.36 0
2180.46 0
2180.57 0
2180.68 0
2180.78 1
2180.89 6
2181.00 9
2181.10 12
2181.21 13
2181.32 14
2181.42 14
2181.53 14
2181.64 13
2181.75 13
2181.85 14
2181.96 15
2182.07 17
2182.17 21
2182.28 24
2182.39 27
2182.49 29
2182.60 31
2182.71 32
2182.81 32
2182.92 33
2183.03 33
2183.14 34
2183.24 34
2183.35 33
2183.46 33
2183.56 32
2183.67 30
2183.78 28
2183.88 26
2183.99 24
2184.10 22
2184.21 20
2184.31 19
2184.42 20
2184.53 22
2184.63 25
2184.74 30
2184.85 34
2184.95 37
2185.06 39
2185.17 38
2185.28 34
2185.38 29
2185.49 23
2185.60 19
2185.70 17
2185.81 18
2185.92 22
2186.03 28
2186.13 36
2186.24 45
2186.35 53
2186.45 59
2186.56 61
2186.67 59
2186.77 54
2186.88 48
2186.99 40
2187.10 32
2187.20 27
2187.31 24
2187.42 23
2187.52 24
2187.63 26
2187.74 29
2187.85 31
2187.95 32
2188.06 32
2188.17 32
2188.27 32
2188.38 33
2188.49 34
2188.59 36
2188.70 39
2188.81 43
2188.92 48
2189.02 52
2189.13 56
2189.24 59
2189.34 60
2189.45 59
2189.56 57
2189.67 53
2189.77 49
2189.88 45
2189.99 41
2190.09 39
2190.20 38
2190.31 38
2190.42 39
2190.52 39
2190.63 40
2190.74 40
2190.84 40
2190.95 40
2191.06 40
2191.17 41
2191.27 43
2191.38 45
2191.49 48
2191.59 52
2191.70 55
2191.81 58
2191.92 61
2192.02 63
2192.13 66
2192.24 68
2192.35 72
2192.45 75
2192.56 80
2192.67 85
2192.77 90
2192.88 95
2192.99 100
2193.10 103
2193.20 105
2193.31 105
2193.42 104
2193.52 102
2193.63 99
2193.74 97
2193.85 94
2193.95 93
2194.06 91
2194.17 89
2194.28 87
2194.38 83
2194.49 79
2194.60 75
2194.70 72
2194.81 69
2194.92 66
2195.03 64
2195.13 63
2195.24 62
2195.35 63
2195.46 64
2195.56 66
2195.67 70
2195.78 74
2195.88 79
2195.99 82
2196.10 84
2196.21 84
2196.31 83
2196.42 80
2196.53 76
2196.64 73
2196.74 70
2196.85 68
2196.96 66
2197.06 64
2197.17 60
2197.28 56
2197.39 51
2197.49 48
2197.60 46
2197.71 47
2197.82 50
2197.92 55
2198.03 61
2198.14 67
2198.25 72
2198.35 76
2198.46 79
2198.57 82
2198.67 85
2198.78 87
2198.89 90
2199.00 91
2199.10 91
2199.21 90
2199.32 88
2199.43 85
2199.53 81
2199.64 77
2199.75 74
2199.86 71
2199.96 69
2200.07 67
2200.18 67
2200.28 67
2200.39 68
2200.50 69
2200.61 70
2200.71 73
2200.82 76
2200.93 80
2201.04 84
2201.14 86
2201.25 87
2201.36 85
2201.47 81
2201.57 75
2201.68 67
2201.79 59
2201.90 52
2202.00 45
2202.11 40
2202.22 36
2202.33 33
2202.43 31
2202.54 30
2202.65 28
2202.76 26
2202.86 23
2202.97 20
2203.08 16
2203.19 12
2203.29 8
2203.40 4
2203.51 1
2203.62 0
2203.72 0
2203.83 0
2203.94 0
2204.05 0
2204.15 0
2204.26 0
2204.37 1
2204.48 2
2204.58 3
2204.69 3
2204.80 4
2204.91 4
2205.01 6
2205.12 8
2205.23 11
2205.34 13
2205.44 14
2205.55 14
2205.66 13
2205.77 11
2205.87 9
2205.98 7
2206.09 7
2206.20 8
2206.30 12
2206.41 16
2206.52 21
2206.63 25
2206.73 29
2206.84 32
2206.95 34
2207.06 35
2207.16 37
2207.27 40
2207.38 43
2207.49 46
2207.59 50
2207.70 53
2207.81 56
2207.92 59
2208.02 63
2208.13 67
2208.24 73
2208.35 78
2208.45 84
2208.56 89
2208.67 93
2208.78 95
2208.88 96
2208.99 96
2209.10 96
2209.21 94
2209.32 92
2209.42 89
2209.53 86
2209.64 81
2209.75 76
2209.85 71
2209.96 67
2210.07 65
2210.18 63
2210.28 63
2210.39 64
2210.50 63
2210.61 62
2210.71 58
2210.82 53
2210.93 47
2211.04 40
2211.14 35
2211.25 30
2211.36 28
2211.47 27
2211.58 28
2211.68 30
2211.79 32
2211.90 35
2212.01 37
2212.11 38
2212.22 38
2212.33 38
2212.44 39
2212.54 41
2212.65 44
2212.76 49
2212.87 55
2212.98 61
2213.08 67
2213.19 71
2213.30 72
2213.41 71
2213.51 69
2213.62 65
2213.73 62
2213.84 59
2213.94 58
2214.05 57
2214.16 58
2214.27 58
2214.38 59
2214.48 58
2214.59 57
2214.70 56
2214.81 54
2214.91 53
2215.02 52
2215.13 52
2215.24 53
2215.35 54
2215.45 56
2215.56 58
2215.67 60
2215.78 61
2215.88 62
2215.99 61
2216.10 59
2216.21 55
2216.32 51
2216.42 46
2216.53 42
2216.64 39
2216.75 37
2216.85 37
2216.96 38
2217.07 39
2217.18 39
2217.29 38
2217.39 37
2217.50 34
2217.61 32
2217.72 29
2217.82 26
2217.93 23
2218.04 20
2218.15 16
2218.26 12
2218.36 8
2218.47 4
2218.58 1
2218.69 0
2218.80 0
2218.90 0
2219.01 0
2219.12 0
2219.23 0
2219.33 0
2219.44 0
2219.55 0
2219.66 4
2219.77 8
2219.87 12
2219.98 14
2220.09 16
2220.20 16
2220.31 16
2220.41 16
2220.52 17
2220.63 19
2220.74 22
2220.84 26
2220.95 31
2221.06 37
2221.17 41
2221.28 45
2221.38 48
2221.49 49
2221.60 49
2221.71 49
2221.82 48
2221.92 48
2222.03 47
2222.14 47
2222.25 46
2222.36 46
2222.46 45
2222.57 44
2222.68 44
2222.79 44
2222.90 45
2223.00 46
2223.11 48
2223.22 51
2223.33 53
2223.43 55
2223.54 56
2223.65 56
2223.76 56
2223.87 57
2223.97 60
2224.08 65
2224.19 72
2224.30 81
2224.41 91
2224.51 100
2224.62 108
2224.73 114
2224.84 118
2224.95 120
2225.05 122
2225.16 124
2225.27 127
2225.38 131
2225.49 133
2225.59 134
2225.70 133
2225.81 130
2225.92 125
2226.03 119
2226.13 113
2226.24 109
2226.35 106
2226.46 104
2226.57 101
2226.67 99
2226.78 95
2226.89 90
2227.00 84
2227.11 77
2227.21 71
2227.32 65
2227.43 60
2227.54 57
2227.65 55
2227.76 55
2227.86 57
2227.97 59
2228.08 63
2228.19 65
2228.30 67
2228.40 67
2228.51 66
2228.62 65
2228.73 64
2228.84 64
2228.94 65
2229.05 67
2229.16 70
2229.27 72
2229.38 74
2229.48 74
2229.59 73
2229.70 72
2229.81 70
2229.92 69
2230.03 68
2230.13 67
2230.24 66
2230.35 64
2230.46 61
2230.57 56
2230.67 49
2230.78 41
2230.89 34
2231.00 28
2231.11 24
2231.21 22
2231.32 23
2231.43 25
2231.54 27
2231.65 29
2231.76 29
2231.86 27
2231.97 24
2232.08 19
2232.19 14
2232.30 8
2232.40 3
2232.51 0
2232.62 0
2232.73 0
2232.84 0
2232.95 4
2233.05 8
2233.16 12
2233.27 16
2233.38 18
2233.49 18
2233.59 17
2233.70 15
2233.81 13
2233.92 10
2234.03 7
2234.14 5
2234.24 3
2234.35 3
2234.46 3
2234.57 4
2234.68 4
2234.78 5
2234.89 5
2235.00 5
2235.11 5
2235.22 6
2235.33 9
2235.43 13
2235.54 19
2235.65 25
2235.76 32
2235.87 38
2235.98 41
2236.08 42
2236.19 41
2236.30 39
2236.41 35
2236.52 30
2236.63 25
2236.73 21
2236.84 18
2236.95 16
2237.06 14
2237.17 14
2237.27 14
2237.38 15
2237.49 16
2237.60 17
2237.71 19
2237.82 21
2237.92 23
2238.03 24
2238.14 25
2238.25 25
2238.36 23
2238.47 21
2238.57 19
2238.68 15
2238.79 12
2238.90 10
2239.01 9
2239.12 10
2239.22 11
2239.33 13
2239.44 15
2239.55 17
2239.66 18
2239.77 18
2239.87 18
2239.98 18
2240.09 17
2240.20 16
2240.31 15
2240.42 14
2240.52 14
2240.63 15
2240.74 16
2240.85 19
2240.96 22
2241.07 26
2241.17 30
2241.28 34
2241.39 36
2241.50 36
2241.61 35
2241.72 32
2241.83 29
2241.93 25
2242.04 21
2242.15 18
2242.26 15
2242.37 13
2242.48 11
2242.58 8
2242.69 4
2242.80 0
2242.91 0
2243.02 0
2243.13 0
2243.23 0
2243.34 0
2243.45 0
2243.56 0
2243.67 0
2243.78 5
2243.89 9
2243.99 13
2244.10 17
2244.21 21
2244.32 26
2244.43 30
2244.54 35
2244.64 38
2244.75 40
2244.86 41
2244.97 39
2245.08 36
2245.19 32
2245.30 27
2245.40 22
2245.51 17
2245.62 12
2245.73 8
2245.84 4
2245.95 0
2246.06 0
2246.16 0
2246.27 0
2246.38 0
2246.49 1
2246.60 4
2246.71 8
2246.81 10
2246.92 11
2247.03 11
2247.14 8
2247.25 5
2247.36 1
2247.47 0
2247.57 0
2247.68 0
2247.79 0
2247.90 0
2248.01 0
2248.12 1
2248.23 2
2248.33 3
2248.44 3
2248.55 3
2248.66 3
2248.77 3
2248.88 3
2248.99 4
2249.09 5
2249.20 6
2249.31 8
2249.42 10
2249.53 12
2249.64 15
2249.75 18
2249.85 21
2249.96 24
2250.07 25
2250.18 26
2250.29 26
2250.40 25
2250.51 23
2250.61 20
2250.72 17
2250.83 15
2250.94 13
2251.05 12
2251.16 13
2251.27 15
2251.37 19
2251.48 23
2251.59 28
2251.70 32
2251.81 36
2251.92 39
2252.03 40
2252.14 39
2252.24 37
2252.35 33
2252.46 28
2252.57 23
2252.68 18
2252.79 14
2252.90 12
2253.00 12
2253.11 14
2253.22 18
2253.33 24
2253.44 30
2253.55 36
2253.66 40
2253.77 41
2253.87 40
2253.98 37
2254.09 32
2254.20 27
2254.31 22
2254.42 19
2254.53 16
2254.64 15
2254.74 15
2254.85 16
2254.96 18
2255.07 20
2255.18 22
2255.29 23
2255.40 24
2255.50 24
2255.61 23
2255.72 22
2255.83 20
2255.94 20
2256.05 21
2256.16 25
2256.27 31
2256.37 40
2256.48 49
2256.59 58
2256.70 65
2256.81 69
2256.92 69
2257.03 65
2257.14 59
2257.24 50
2257.35 41
2257.46 33
2257.57 26
2257.68 22
2257.79 20
2257.90 20
2258.01 21
2258.12 23
2258.22 25
2258.33 27
2258.44 28
2258.55 28
2258.66 27
2258.77 25
2258.88 23
2258.99 20
2259.09 17
2259.20 15
2259.31 15
2259.42 15
2259.53 18
2259.64 22
2259.75 28
2259.86 34
2259.97 39
2260.07 44
2260.18 47
2260.29 48
2260.40 47
2260.51 45
2260.62 42
2260.73 40
2260.84 38
2260.94 37
2261.05 38
2261.16 40
2261.27 43
2261.38 48
2261.49 54
2261.60 60
2261.71 66
2261.82 72
2261.92 76
2262.03 78
2262.14 80
2262.25 81
2262.36 82
2262.47 84
2262.58 86
2262.69 90
2262.80 94
2262.90 97
2263.01 99
2263.12 99
2263.23 98
2263.34 96
2263.45 94
2263.56 92
2263.67 91
2263.78 90
2263.89 88
2263.99 87
2264.10 84
2264.21 81
2264.32 78
2264.43 74
2264.54 70
2264.65 66
2264.76 62
2264.87 58
2264.97 54
2265.08 50
2265.19 48
2265.30 47
2265.41 46
2265.52 47
2265.63 49
2265.74 50
2265.85 52
2265.96 53
2266.06 54
2266.17 54
2266.28 54
2266.39 55
2266.50 56
2266.61 57
2266.72 59
2266.83 60
2266.94 60
2267.05 59
2267.15 56
2267.26 51
2267.37 45
2267.48 38
2267.59 32
2267.70 26
2267.81 23
2267.92 21
2268.03 22
2268.14 25
2268.24 30
2268.35 35
2268.46 39
2268.57 42
2268.68 44
2268.79 42
2268.90 39
2269.01 33
2269.12 27
2269.23 21
2269.34 16
2269.44 13
2269.55 12
2269.66 12
2269.77 13
2269.88 16
2269.99 19
2270.10 23
2270.21 26
2270.32 30
2270.43 32
2270.54 34
2270.64 35
2270.75 37
2270.86 41
2270.97 47
2271.08 55
2271.19 65
2271.30 74
2271.41 82
2271.52 87
2271.63 88
2271.74 86
2271.84 83
2271.95 80
2272.06 77
2272.17 77
2272.28 78
2272.39 80
2272.50 83
2272.61 87
2272.72 90
2272.83 93
2272.94 97
2273.04 100
2273.15 103
2273.26 106
2273.37 108
2273.48 110
2273.59 110
2273.70 109
2273.81 108
2273.92 107
2274.03 106
2274.14 107
2274.25 108
2274.35 110
2274.46 112
2274.57 112
2274.68 110
2274.79 106
2274.90 100
2275.01 93
2275.12 85
2275.23 77
2275.34 71
2275.45 65
2275.56 61
2275.67 59
2275.77 57
2275.88 56
2275.99 55
2276.10 56
2276.21 57
2276.32 60
2276.43 64
2276.54 70
2276.65 77
2276.76 86
2276.87 94
2276.98 102
2277.09 108
2277.19 112
2277.30 113
2277.41 110
2277.52 105
2277.63 97
2277.74 87
2277.85 78
2277.96 69
2278.07 60
2278.18 53
2278.29 46
2278.40 40
2278.51 34
2278.62 29
2278.72 26
2278.83 24
2278.94 25
2279.05 27
2279.16 31
2279.27 36
2279.38 41
2279.49 45
2279.60 47
2279.71 48
2279.82 48
2279.93 47
2280.04 47
2280.15 48
2280.25 50
2280.36 53
2280.47 58
2280.58 63
2280.69 68
2280.80 71
2280.91 71
2281.02 69
2281.13 64
2281.24 57
2281.35 49
2281.46 41
2281.57 35
2281.68 30
2281.79 27
2281.90 25
2282.00 26
2282.11 27
2282.22 28
2282.33 28
2282.44 28
2282.55 27
2282.66 24
2282.77 20
2282.88 16
2282.99 13
2283.10 12
2283.21 12
2283.32 14
2283.43 18
2283.54 22
2283.65 26
2283.75 30
2283.86 32
2283.97 33
2284.08 34
2284.19 34
2284.30 34
2284.41 35
2284.52 37
2284.63 38
2284.74 40
2284.85 40
2284.96 39
2285.07 36
2285.18 31
2285.29 24
2285.40 18
2285.51 11
2285.62 6
2285.72 2
2285.83 0
2285.94 0
2286.05 0
2286.16 0
2286.27 1
2286.38 5
2286.49 9
2286.60 13
2286.71 18
2286.82 22
2286.93 26
2287.04 29
2287.15 32
2287.26 34
2287.37 36
2287.48 36
2287.59 35
2287.70 33
2287.80 29
2287.91 25
2288.02 21
2288.13 18
2288.24 15
2288.35 13
2288.46 12
2288.57 12
2288.68 10
2288.79 9
2288.90 6
2289.01 3
2289.12 0
2289.23 0
2289.34 0
2289.45 0
2289.56 0
2289.67 0
2289.78 0
2289.89 0
2290.00 1
2290.11 2
2290.21 4
2290.32 6
2290.43 9
2290.54 11
2290.65 13
2290.76 15
2290.87 16
2290.98 15
2291.09 15
2291.20 15
2291.31 16
2291.42 19
2291.53 22
2291.64 27
2291.75 31
2291.86 35
2291.97 37
2292.08 37
2292.19 35
2292.30 32
2292.41 29
2292.52 27
2292.63 26
2292.74 26
2292.85 29
2292.95 32
2293.06 36
2293.17 40
2293.28 42
2293.39 43
2293.50 43
2293.61 41
2293.72 41
2293.83 41
2293.94 44
2294.05 50
2294.16 58
2294.27 67
2294.38 77
2294.49 86
2294.60 93
2294.71 98
2294.82 99
2294.93 99
2295.04 96
2295.15 92
2295.26 88
2295.37 84
2295.48 80
2295.59 78
2295.70 78
2295.81 79
2295.92 81
2296.03 84
2296.14 88
2296.24 93
2296.35 97
2296.46 102
2296.57 106
2296.68 109
2296.79 112
2296.90 113
2297.01 112
2297.12 111
2297.23 108
2297.34 105
2297.45 100
2297.56 95
2297.67 89
2297.78 83
2297.89 77
2298.00 72
2298.11 67
2298.22 65
2298.33 64
2298.44 64
2298.55 67
2298.66 70
2298.77 74
2298.88 78
2298.99 83
2299.10 89
2299.21 94
2299.32 100
2299.43 107
2299.54 113
2299.65 119
2299.76 124
2299.87 128
2299.98 131
2300.09 131
2300.20 129
2300.31 126
2300.42 121
2300.53 114
2300.64 107
2300.75 99
2300.86 91
2300.96 84
2301.07 79
2301.18 75
2301.29 74
2301.40 76
2301.51 80
2301.62 85
2301.73 90
2301.84 95
2301.95 98
2302.06 100
2302.17 100
2302.28 100
2302.39 99
2302.50 96
2302.61 92
2302.72 86
2302.83 79
2302.94 72
2303.05 65
2303.16 60
2303.27 58
2303.38 59
2303.49 64
2303.60 73
2303.71 83
2303.82 94
2303.93 105
2304.04 113
2304.15 118
2304.26 119
2304.37 116
2304.48 111
2304.59 103
2304.70 96
2304.81 89
2304.92 83
2305.03 79
2305.14 75
2305.25 72
2305.36 69
2305.47 66
2305.58 62
2305.69 58
2305.80 55
2305.91 53
2306.02 51
2306.13 51
2306.24 52
2306.35 54
2306.46 55
2306.57 56
2306.68 56
2306.79 55
2306.90 54
2307.01 52
2307.12 50
2307.23 47
2307.34 45
2307.45 42
2307.56 39
2307.67 37
2307.78 35
2307.89 34
2308.00 33
2308.11 33
2308.22 34
2308.33 36
2308.44 39
2308.55 43
2308.66 48
2308.77 54
2308.88 60
2308.99 65
2309.10 69
2309.21 73
2309.32 76
2309.43 79
2309.54 82
2309.65 86
2309.76 89
2309.87 92
2309.98 94
2310.09 94
2310.20 93
2310.31 90
2310.42 84
2310.53 77
2310.64 68
2310.75 58
2310.86 49
2310.97 43
2311.08 39
2311.19 39
2311.30 44
2311.41 51
2311.52 60
2311.63 70
2311.74 78
2311.85 84
2311.96 87
2312.07 88
2312.18 85
2312.29 81
2312.40 76
2312.51 71
2312.62 66
2312.73 62
2312.84 59
2312.95 56
2313.06 55
2313.17 53
2313.28 52
2313.39 51
2313.50 50
2313.61 49
2313.72 49
2313.83 49
2313.94 49
2314.05 50
2314.16 50
2314.27 51
2314.38 52
2314.49 53
2314.60 53
2314.71 54
2314.82 53
2314.93 52
2315.04 50
2315.15 48
2315.26 45
2315.37 42
2315.48 40
2315.59 38
2315.71 36
2315.82 34
2315.93 31
2316.04 29
2316.15 26
2316.26 23
2316.37 21
2316.48 19
2316.59 17
2316.70 17
2316.81 18
2316.92 19
2317.03 20
2317.14 21
2317.25 21
2317.36 22
2317.47 22
2317.58 23
2317.69 25
2317.80 28
2317.91 33
2318.02 38
2318.13 42
2318.24 47
2318.35 50
2318.46 53
2318.57 55
2318.68 58
2318.79 60
2318.90 63
2319.01 67
2319.12 71
2319.23 73
2319.34 75
2319.45 74
2319.56 72
2319.67 68
2319.78 64
2319.89 61
2320.00 59
2320.11 59
2320.22 61
2320.33 66
2320.45 71
2320.56 77
2320.67 82
2320.78 87
2320.89 90
2321.00 92
2321.11 94
2321.22 96
2321.33 98
2321.44 103
2321.55 107
2321.66 113
2321.77 118
2321.88 122
2321.99 125
2322.10 126
2322.21 126
2322.32 126
2322.43 126
2322.54 127
2322.65 128
2322.76 130
2322.87 132
2322.98 134
2323.09 134
2323.20 134
2323.31 132
2323.42 128
2323.53 123
2323.64 118
2323.75 112
2323.87 108
2323.98 106
2324.09 105
2324.20 105
2324.31 106
2324.42 107
2324.53 107
2324.64 107
2324.75 105
2324.86 102
2324.97 98
2325.08 94
2325.19 90
2325.30 86
2325.41 82
2325.52 79
2325.63 78
2325.74 79
2325.85 81
2325.96 85
2326.07 89
2326.18 94
2326.29 97
2326.40 98
2326.51 98
2326.63 98
2326.74 98
2326.85 99
2326.96 102
2327.07 107
2327.18 112
2327.29 117
2327.40 120
2327.51 119
2327.62 116
2327.73 110
2327.84 102
2327.95 94
2328.06 87
2328.17 80
2328.28 74
2328.39 70
2328.50 66
2328.61 62
2328.72 60
2328.83 58
2328.95 56
2329.06 56
2329.17 58
2329.28 60
2329.39 63
2329.50 65
2329.61 66
2329.72 67
2329.83 65
2329.94 62
2330.05 59
2330.16 56
2330.27 54
2330.38 54
2330.49 53
2330.60 53
2330.71 52
2330.82 49
2330.93 45
2331.04 41
2331.16 38
2331.27 37
2331.38 38
2331.49 42
2331.60 47
2331.71 53
2331.82 59
2331.93 64
2332.04 67
2332.15 70
2332.26 71
2332.37 72
2332.48 73
2332.59 73
2332.70 71
2332.81 68
2332.92 64
2333.04 57
2333.15 50
2333.26 43
2333.37 37
2333.48 33
2333.59 31
2333.70 31
2333.81 33
2333.92 34
2334.03 36
2334.14 38
2334.25 40
2334.36 42
2334.47 45
2334.58 49
2334.69 54
2334.80 60
2334.92 65
2335.03 69
2335.14 71
2335.25 72
2335.36 71
2335.47 68
2335.58 63
2335.69 56
2335.80 49
2335.91 42
2336.02 36
2336.13 32
2336.24 29
2336.35 29
2336.46 32
2336.58 36
2336.69 41
2336.80 47
2336.91 54
2337.02 61
2337.13 67
2337.24 74
2337.35 82
2337.46 90
2337.57 99
2337.68 108
2337.79 116
2337.90 124
2338.01 131
2338.12 136
2338.24 140
2338.35 143
2338.46 144
2338.57 144
2338.68 143
2338.79 139
2338.90 134
2339.01 128
2339.12 119
2339.23 111
2339.34 102
2339.45 93
2339.56 85
2339.68 78
2339.79 71
2339.90 64
2340.01 57
2340.12 50
2340.23 43
2340.34 37
2340.45 33
2340.56 32
2340.67 33
2340.78 37
2340.89 43
2341.00 48
2341.12 51
2341.23 52
2341.34 50
2341.45 45
2341.56 40
2341.67 34
2341.78 30
2341.89 26
2342.00 23
2342.11 20
2342.22 15
2342.33 9
2342.44 2
2342.56 0
2342.67 0
2342.78 0
2342.89 0
2343.00 0
2343.11 0
2343.22 0
2343.33 0
2343.44 8
2343.55 16
2343.66 23
2343.77 28
2343.89 32
2344.00 33
2344.11 33
2344.22 31
2344.33 29
2344.44 26
2344.55 25
2344.66 24
2344.77 24
2344.88 26
2344.99 29
2345.10 32
2345.22 37
2345.33 40
2345.44 44
2345.55 46
2345.66 47
2345.77 47
2345.88 46
2345.99 45
2346.10 44
2346.21 44
2346.32 46
2346.44 48
2346.55 50
2346.66 52
2346.77 53
2346.88 52
2346.99 49
2347.10 45
2347.21 40
2347.32 34
2347.43 29
2347.54 24
2347.66 20
2347.77 16
2347.88 12
2347.99 8
2348.10 5
2348.21 3
2348.32 3
2348.43 4
2348.54 6
2348.65 8
2348.77 11
2348.88 13
2348.99 14
2349.10 15
2349.21 16
2349.32 18
2349.43 22
2349.54 26
2349.65 30
2349.76 33
2349.87 34
2349.99 31
2350.10 26
2350.21 19
2350.32 11
2350.43 3
2350.54 0
2350.65 0
2350.76 0
2350.87 0
2350.98 0
2351.10 2
2351.21 8
2351.32 13
2351.43 16
2351.54 18
2351.65 18
2351.76 16
2351.87 13
2351.98 10
2352.10 8
2352.21 6
2352.32 4
2352.43 3
2352.54 1
2352.65 0
2352.76 0
2352.87 0
2352.98 0
2353.09 1
2353.21 4
2353.32 8
2353.43 12
2353.54 15
2353.65 19
2353.76 22
2353.87 27
2353.98 33
2354.09 40
2354.21 49
2354.32 58
2354.43 67
2354.54 74
2354.65 78
2354.76 80
2354.87 79
2354.98 76
2355.09 72
2355.21 67
2355.32 62
2355.43 58
2355.54 56
2355.65 56
2355.76 57
2355.87 61
2355.98 66
2356.09 72
2356.21 78
2356.32 83
2356.43 86
2356.54 87
2356.65 85
2356.76 82
2356.87 77
2356.98 72
2357.09 67
2357.21 62
2357.32 58
2357.43 54
2357.54 51
2357.65 49
2357.76 49
2357.87 50
2357.98 52
2358.10 55
2358.21 58
2358.32 60
2358.43 61
2358.54 60
2358.65 57
2358.76 54
2358.87 50
2358.98 47
2359.10 44
2359.21 42
2359.32 39
2359.43 36
2359.54 32
2359.65 28
2359.76 23
2359.87 20
2359.99 18
2360.10 16
2360.21 16
2360.32 15
2360.43 15
2360.54 15
2360.65 15
2360.76 14
2360.88 14
2360.99 14
2361.10 15
2361.21 15
2361.32 15
2361.43 15
2361.54 13
2361.65 10
2361.77 7
2361.88 4
2361.99 1
2362.10 0
2362.21 0
2362.32 0
2362.43 0
2362.54 0
2362.66 0
2362.77 0
2362.88 0
2362.99 0
2363.10 0
2363.21 0
2363.32 3
2363.43 7
2363.55 12
2363.66 18
2363.77 24
2363.88 29
2363.99 34
2364.10 36
2364.21 37
2364.33 36
2364.44 34
2364.55 31
2364.66 29
2364.77 27
2364.88 28
2364.99 30
2365.10 36
2365.22 44
2365.33 54
2365.44 65
2365.55 77
2365.66 89
2365.77 100
2365.88 110
2366.00 118
2366.11 124
2366.22 127
2366.33 129
2366.44 129
2366.55 127
2366.66 124
2366.78 121
2366.89 118
2367.00 116
2367.11 113
2367.22 110
2367.33 107
2367.44 103
2367.56 99
2367.67 93
2367.78 87
2367.89 82
2368.00 76
2368.11 70
2368.22 65
2368.34 59
2368.45 53
2368.56 47
2368.67 41
2368.78 35
2368.89 30
2369.00 27
2369.12 24
2369.23 23
2369.34 23
2369.45 24
2369.56 26
2369.67 30
2369.78 35
2369.90 41
2370.01 46
2370.12 52
2370.23 56
2370.34 58
2370.45 58
2370.56 56
2370.68 54
2370.79 51
2370.90 50
2371.01 51
2371.12 54
2371.23 59
2371.34 64
2371.46 69
2371.57 74
2371.68 76
2371.79 77
2371.90 75
2372.01 73
2372.12 69
2372.24 66
2372.35 62
2372.46 58
2372.57 55
2372.68 53
2372.79 51
2372.91 49
2373.02 47
2373.13 45
2373.24 43
2373.35 41
2373.46 39
2373.57 38
2373.69 38
2373.80 39
2373.91 39
2374.02 40
2374.13 39
2374.24 38
2374.36 38
2374.47 38
2374.58 40
2374.69 44
2374.80 49
2374.91 56
2375.03 62
2375.14 66
2375.25 69
2375.36 70
2375.47 69
2375.58 68
2375.69 66
2375.81 66
2375.92 67
2376.03 70
2376.14 73
2376.25 76
2376.36 79
2376.48 80
2376.59 81
2376.70 81
2376.81 80
2376.92 78
2377.03 76
2377.15 73
2377.26 69
2377.37 65
2377.48 59
2377.59 52
2377.70 43
2377.82 35
2377.93 28
2378.04 23
2378.15 22
2378.26 26
2378.37 33
2378.49 44
2378.60 56
2378.71 67
2378.82 75
2378.93 80
2379.04 80
2379.16 77
2379.27 71
2379.38 64
2379.49 57
2379.60 50
2379.71 45
2379.83 42
2379.94 40
2380.05 39
2380.16 38
2380.27 38
2380.38 37
2380.50 35
2380.61 34
2380.72 33
2380.83 32
2380.94 32
2381.05 33
2381.17 34
2381.28 36
2381.39 38
2381.50 40
2381.61 42
2381.72 43
2381.84 44
2381.95 44
2382.06 44
2382.17 44
2382.28 44
2382.40 45
2382.51 45
2382.62 45
2382.73 44
2382.84 42
2382.95 39
2383.07 35
2383.18 32
2383.29 32
2383.40 34
2383.51 40
2383.62 48
2383.74 58
2383.85 68
2383.96 77
2384.07 84
2384.18 88
2384.30 90
2384.41 90
2384.52 88
2384.63 86
2384.74 84
2384.85 81
2384.97 80
2385.08 78
2385.19 76
2385.30 74
2385.41 72
2385.53 70
2385.64 68
2385.75 67
2385.86 65
2385.97 62
2386.08 59
2386.20 54
2386.31 49
2386.42 43
2386.53 38
2386.64 34
2386.76 32
2386.87 32
2386.98 33
2387.09 36
2387.20 39
2387.31 42
2387.43 45
2387.54 46
2387.65 47
2387.76 48
2387.87 49
2387.99 52
2388.10 56
2388.21 61
2388.32 65
2388.43 68
2388.55 68
2388.66 66
2388.77 60
2388.88 53
2388.99 45
2389.11 38
2389.22 34
2389.33 32
2389.44 33
2389.55 36
2389.66 41
2389.78 45
2389.89 49
2390.00 52
2390.11 55
2390.22 59
2390.34 63
2390.45 70
2390.56 77
2390.67 86
2390.78 94
2390.90 101
2391.01 105
2391.12 106
2391.23 104
2391.34 102
2391.46 99
2391.57 98
2391.68 100
2391.79 103
2391.90 108
2392.02 112
2392.13 116
2392.24 117
2392.35 115
2392.46 111
2392.58 105
2392.69 98
2392.80 91
2392.91 85
2393.02 81
2393.14 79
2393.25 78
2393.36 79
2393.47 79
2393.58 80
2393.70 81
2393.81 82
2393.92 82
2394.03 81
2394.14 81
2394.26 81
2394.37 81
2394.48 82
2394.59 83
2394.70 86
2394.82 88
2394.93 91
2395.04 93
2395.15 94
2395.26 94
2395.38 91
2395.49 86
2395.60 81
2395.71 76
2395.82 72
2395.94 69
2396.05 68
2396.16 68
2396.27 69
2396.39 70
2396.50 70
2396.61 70
2396.72 69
2396.83 66
2396.95 63
2397.06 59
2397.17 56
2397.28 52
2397.39 51
2397.51 50
2397.62 51
2397.73 54
2397.84 56
2397.95 58
2398.07 59
2398.18 57
2398.29 53
2398.40 48
2398.52 43
2398.63 38
2398.74 35
2398.85 34
2398.96 34
2399.08 35
2399.19 36
2399.30 37
2399.41 37
2399.52 38
2399.64 40
2399.75 44
2399.86 50
2399.97 56
2400.09 62
2400.20 67
2400.31 70
2400.42 70
2400.53 68
2400.65 66
2400.76 64
2400.87 64
2400.98 65
2401.09 67
2401.21 69
2401.32 69
2401.43 69
2401.54 66
2401.66 62
2401.77 58
2401.88 54
2401.99 51
2402.10 49
2402.22 48
2402.33 48
2402.44 49
2402.55 52
2402.67 55
2402.78 60
2402.89 66
2403.00 71
2403.11 76
2403.23 79
2403.34 79
2403.45 78
2403.56 75
2403.68 70
2403.79 65
2403.90 61
2404.01 57
2404.12 53
2404.24 51
2404.35 49
2404.46 47
2404.57 45
2404.69 44
2404.80 42
2404.91 41
2405.02 40
2405.14 39
2405.25 38
2405.36 38
2405.47 38
2405.58 38
2405.70 39
2405.81 40
2405.92 41
2406.03 43
2406.15 45
2406.26 47
2406.37 49
2406.48 49
2406.60 49
2406.71 47
2406.82 44
2406.93 40
2407.04 35
2407.16 30
2407.27 25
2407.38 19
2407.49 14
2407.61 10
2407.72 6
2407.83 4
2407.94 4
2408.06 5
2408.17 7
2408.28 10
2408.39 13
2408.51 14
2408.62 13
2408.73 11
2408.84 8
2408.95 3
2409.07 0
2409.18 0
2409.29 0
2409.40 0
2409.52 0
2409.63 0
2409.74 0
2409.85 0
2409.97 2
2410.08 7
2410.19 11
2410.30 13
2410.42 14
2410.53 11
2410.64 7
2410.75 2
2410.87 0
2410.98 0
2411.09 0
2411.20 0
2411.32 0
2411.43 0
2411.54 7
2411.65 14
2411.76 21
2411.88 26
2411.99 30
2412.10 33
2412.21 35
2412.33 37
2412.44 38
2412.55 41
2412.66 45
2412.78 50
2412.89 55
2413.00 60
2413.11 63
2413.23 65
2413.34 63
2413.45 59
2413.56 53
2413.68 46
2413.79 39
2413.90 32
2414.01 28
2414.13 25
2414.24 24
2414.35 25
2414.46 27
2414.58 29
2414.69 29
2414.80 29
2414.91 27
2415.03 24
2415.14 21
2415.25 19
2415.36 18
2415.48 18
2415.59 19
2415.70 19
2415.81 20
2415.93 20
2416.04 20
2416.15 21
2416.26 22
2416.38 24
2416.49 27
2416.60 30
2416.71 33
2416.83 35
2416.94 37
2417.05 37
2417.17 35
2417.28 32
2417.39 27
2417.50 22
2417.62 16
2417.73 11
2417.84 8
2417.95 7
2418.07 8
2418.18 9
2418.29 11
2418.40 12
2418.52 12
2418.63 12
2418.74 11
2418.85 13
2418.97 16
2419.08 20
2419.19 26
2419.30 32
2419.42 36
2419.53 39
2419.64 40
2419.75 39
2419.87 38
2419.98 36
2420.09 36
2420.21 37
2420.32 39
2420.43 42
2420.54 46
2420.66 49
2420.77 52
2420.88 55
2420.99 57
2421.11 57
2421.22 57
2421.33 55
2421.44 52
2421.56 48
2421.67 44
2421.78 39
2421.90 35
2422.01 32
2422.12 30
2422.23 30
2422.35 31
2422.46 32
2422.57 34
2422.68 35
2422.80 35
2422.91 35
2423.02 36
2423.13 38
2423.25 41
2423.36 46
2423.47 52
2423.59 57
2423.70 61
2423.81 63
2423.92 63
2424.04 62
2424.15 60
2424.26 60
2424.37 61
2424.49 65
2424.60 71
2424.71 79
2424.83 89
2424.94 98
2425.05 106
2425.16 112
2425.28 116
2425.39 118
2425.50 117
2425.62 116
2425.73 113
2425.84 110
2425.95 109
2426.07 109
2426.18 110
2426.29 112
2426.40 113
2426.52 114
2426.63 115
2426.74 114
2426.86 112
2426.97 111
2427.08 111
2427.19 112
2427.31 115
2427.42 121
2427.53 127
2427.65 134
2427.76 140
2427.87 144
2427.98 144
2428.10 141
2428.21 135
2428.32 127
2428.44 119
2428.55 113
2428.66 108
2428.77 107
2428.89 108
2429.00 110
2429.11 113
2429.22 115
2429.34 114
2429.45 112
2429.56 107
2429.68 100
2429.79 92
2429.90 84
2430.01 76
2430.13 68
2430.24 62
2430.35 56
2430.47 51
2430.58 47
2430.69 45
2430.81 43
2430.92 43
2431.03 45
2431.14 48
2431.26 52
2431.37 56
2431.48 59
2431.60 61
2431.71 61
2431.82 59
2431.93 55
2432.05 50
2432.16 44
2432.27 39
2432.39 36
2432.50 35
2432.61 36
2432.72 39
2432.84 45
2432.95 52
2433.06 60
2433.18 68
2433.29 75
2433.40 81
2433.52 85
2433.63 88
2433.74 90
2433.85 91
2433.97 92
2434.08 92
2434.19 92
2434.31 93
2434.42 93
2434.53 94
2434.64 96
2434.76 98
2434.87 100
2434.98 102
2435.10 102
2435.21 100
2435.32 96
2435.44 89
2435.55 82
2435.66 75
2435.77 68
2435.89 63
2436.00 61
2436.11 61
2436.23 62
2436.34 65
2436.45 68
2436.57 71
2436.68 73
2436.79 76
2436.90 78
2437.02 81
2437.13 84
2437.24 86
2437.36 90
2437.47 93
2437.58 97
2437.70 101
2437.81 105
2437.92 110
2438.04 115
2438.15 119
2438.26 122
2438.37 123
2438.49 122
2438.60 119
2438.71 115
2438.83 109
2438.94 103
2439.05 96
2439.17 90
2439.28 85
2439.39 82
2439.51 80
2439.62 80
2439.73 82
2439.84 86
2439.96 90
2440.07 94
2440.18 98
2440.30 101
2440.41 102
2440.52 101
2440.64 98
2440.75 93
2440.86 86
2440.98 77
2441.09 67
2441.20 58
2441.31 49
2441.43 43
2441.54 40
2441.65 38
2441.77 38
2441.88 40
2441.99 41
2442.11 41
2442.22 40
2442.33 38
2442.45 35
2442.56 32
2442.67 30
2442.79 29
2442.90 28
2443.01 28
2443.13 28
2443.24 28
2443.35 26
2443.46 23
2443.58 21
2443.69 21
2443.80 23
2443.92 29
2444.03 37
2444.14 48
2444.26 61
2444.37 73
2444.48 83
2444.60 89
2444.71 92
2444.82 91
2444.94 86
2445.05 79
2445.16 71
2445.28 62
2445.39 53
2445.50 46
2445.62 39
2445.73 33
2445.84 29
2445.96 26
2446.07 25
2446.18 24
2446.30 25
2446.41 26
2446.52 27
2446.63 27
2446.75 27
2446.86 26
2446.97 26
2447.09 26
2447.20 29
2447.31 33
2447.43 39
2447.54 46
2447.65 54
2447.77 61
2447.88 68
2447.99 73
2448.11 77
2448.22 79
2448.33 81
2448.45 83
2448.56 84
2448.67 84
2448.79 84
2448.90 84
2449.01 82
2449.13 80
2449.24 78
2449.35 77
2449.47 77
2449.58 79
2449.69 82
2449.81 86
2449.92 92
2450.03 97
2450.15 102
2450.26 106
2450.37 108
2450.49 107
2450.60 105
2450.71 101
2450.83 97
2450.94 92
2451.05 89
2451.17 85
2451.28 82
2451.39 78
2451.51 74
2451.62 68
2451.73 62
2451.85 56
2451.96 51
2452.07 48
2452.19 46
2452.30 46
2452.41 47
2452.53 48
2452.64 50
2452.75 51
2452.87 51
2452.98 51
2453.09 51
2453.21 50
2453.32 50
2453.43 49
2453.55 48
2453.66 47
2453.77 45
2453.89 43
2454.00 41
2454.12 38
2454.23 35
2454.34 32
2454.46 29
2454.57 27
2454.68 26
2454.80 26
2454.91 27
2455.02 28
2455.14 30
2455.25 31
2455.36 32
2455.48 31
2455.59 29
2455.70 26
2455.82 23
2455.93 19
2456.04 16
2456.16 13
2456.27 10
2456.38 6
2456.50 2
2456.61 0
2456.72 0
2456.84 0
2456.95 0
2457.07 0
2457.18 0
2457.29 0
2457.41 0
2457.52 5
2457.63 15
2457.75 26
2457.86 38
2457.97 52
2458.09 65
2458.20 76
2458.31 85
2458.43 91
2458.54 94
2458.65 92
2458.77 87
2458.88 80
2459.00 72
2459.11 63
2459.22 54
2459.34 47
2459.45 40
2459.56 35
2459.68 32
2459.79 29
2459.90 26
2460.02 24
2460.13 20
2460.24 15
2460.36 10
2460.47 3
2460.58 0
2460.70 0
2460.81 0
2460.93 0
2461.04 0
2461.15 0
2461.27 2
2461.38 5
2461.49 7
2461.61 7
2461.72 5
2461.83 3
2461.95 2
2462.06 1
2462.18 3
2462.29 5
2462.40 9
2462.52 13
2462.63 16
2462.74 19
2462.86 21
2462.97 23
2463.08 25
2463.20 28
2463.31 31
2463.43 36
2463.54 41
2463.65 46
2463.77 51
2463.88 55
2463.99 57
2464.11 59
2464.22 59
2464.33 59
2464.45 57
2464.56 54
2464.68 50
2464.79 47
2464.90 43
2465.02 40
2465.13 37
2465.24 35
2465.36 33
2465.47 31
2465.58 29
2465.70 26
2465.81 25
2465.93 24
2466.04 24
2466.15 25
2466.27 27
2466.38 29
2466.49 32
2466.61 34
2466.72 36
2466.84 37
2466.95 38
2467.06 39
2467.18 40
2467.29 42
2467.40 44
2467.52 48
2467.63 52
2467.75 57
2467.86 62
2467.97 68
2468.09 73
2468.20 77
2468.31 79
2468.43 79
2468.54 76
2468.66 72
2468.77 66
2468.88 59
2469.00 52
2469.11 46
2469.22 42
2469.34 39
2469.45 38
2469.57 39
2469.68 42
2469.79 48
2469.91 55
2470.02 63
2470.13 71
2470.25 79
2470.36 86
2470.48 91
2470.59 95
2470.70 96
2470.82 95
2470.93 91
2471.04 85
2471.16 77
2471.27 68
2471.39 59
2471.50 50
2471.61 43
2471.73 37
2471.84 33
2471.96 30
2472.07 27
2472.18 26
2472.30 26
2472.41 26
2472.52 29
2472.64 32
2472.75 37
2472.87 42
2472.98 46
2473.09 51
2473.21 54
2473.32 56
2473.44 57
2473.55 55
2473.66 53
2473.78 49
2473.89 44
2474.01 40
2474.12 37
2474.23 35
2474.35 35
2474.46 37
2474.57 41
2474.69 44
2474.80 46
2474.92 47
2475.03 46
2475.14 43
2475.26 40
2475.37 37
2475.49 35
2475.60 36
2475.71 40
2475.83 46
2475.94 53
2476.06 60
2476.17 66
2476.28 70
2476.40 72
2476.51 72
2476.63 70
2476.74 66
2476.85 62
2476.97 58
2477.08 53
2477.19 49
2477.31 45
2477.42 42
2477.54 41
2477.65 41
2477.76 43
2477.88 47
2477.99 52
2478.11 57
2478.22 60
2478.33 61
2478.45 60
2478.56 57
2478.68 51
2478.79 44
2478.90 36
2479.02 28
2479.13 21
2479.25 14
2479.36 9
2479.47 5
2479.59 3
2479.70 3
2479.82 5
2479.93 9
2480.04 14
2480.16 18
2480.27 22
2480.39 23
2480.50 22
2480.61 20
2480.73 18
2480.84 16
2480.96 16
2481.07 17
2481.19 18
2481.30 19
2481.41 20
2481.53 20
2481.64 19
2481.76 19
2481.87 19
2481.98 20
2482.10 23
2482.21 26
2482.33 28
2482.44 29
2482.55 27
2482.67 23
2482.78 17
2482.90 11
2483.01 6
2483.12 3
2483.24 3
2483.35 6
2483.47 12
2483.58 20
2483.69 28
2483.81 35
2483.92 42
2484.04 47
2484.15 51
2484.27 54
2484.38 56
2484.49 57
2484.61 58
2484.72 59
2484.84 60
2484.95 61
2485.06 62
2485.18 63
2485.29 64
2485.41 64
2485.52 64
2485.64 64
2485.75 62
2485.86 60
2485.98 57
2486.09 55
2486.21 54
2486.32 54
2486.43 54
2486.55 54
2486.66 54
2486.78 52
2486.89 50
2487.01 46
2487.12 41
2487.23 36
2487.35 32
2487.46 30
2487.58 30
2487.69 31
2487.80 34
2487.92 37
2488.03 41
2488.15 46
2488.26 49
2488.38 53
2488.49 55
2488.60 58
2488.72 60
2488.83 61
2488.95 63
2489.06 66
2489.18 68
2489.29 71
2489.40 73
2489.52 75
2489.63 76
2489.75 76
2489.86 75
2489.97 72
2490.09 69
2490.20 67
2490.32 64
2490.43 62
2490.55 62
2490.66 62
2490.77 63
2490.89 65
2491.00 68
2491.12 70
2491.23 72
2491.35 73
2491.46 73
2491.57 72
2491.69 70
2491.80 66
2491.92 61
2492.03 56
2492.15 50
2492.26 44
2492.37 37
2492.49 31
2492.60 25
2492.72 20
2492.83 16
2492.95 13
2493.06 12
2493.17 13
2493.29 16
2493.40 21
2493.52 28
2493.63 35
2493.75 43
2493.86 49
2493.98 53
2494.09 54
2494.20 52
2494.32 47
2494.43 42
2494.55 37
2494.66 34
2494.78 32
2494.89 32
2495.00 34
2495.12 37
2495.23 39
2495.35 41
2495.46 42
2495.58 43
2495.69 43
2495.81 42
2495.92 42
2496.03 43
2496.15 43
2496.26 44
2496.38 45
2496.49 46
2496.61 47
2496.72 47
2496.83 48
2496.95 50
2497.06 51
2497.18 53
2497.29 55
2497.41 57
2497.52 60
2497.64 62
2497.75 63
2497.86 63
2497.98 62
2498.09 61
2498.21 59
2498.32 58
2498.44 57
2498.55 59
2498.67 62
2498.78 67
2498.89 73
2499.01 80
2499.12 87
2499.24 93
2499.35 100
2499.47 105
2499.58 109
2499.70 112
2499.81 113
2499.92 112
2500.04 110
2500.15 105
2500.27 101
2500.38 95
2500.50 90
2500.61 86
2500.73 82
2500.84 78
2500.96 75
2501.07 71
2501.18 68
2501.30 65
2501.41 63
2501.53 60
2501.64 58
2501.76 57
2501.87 56
2501.99 56
2502.10 56
2502.21 58
2502.33 62
2502.44 65
2502.56 69
2502.67 73
2502.79 76
2502.90 78
2503.02 78
2503.13 76
2503.25 73
2503.36 68
2503.48 63
2503.59 59
2503.70 57
2503.82 56
2503.93 59
2504.05 63
2504.16 70
2504.28 77
2504.39 82
2504.51 86
2504.62 87
2504.74 87
2504.85 85
2504.96 84
2505.08 84
2505.19 85
2505.31 86
2505.42 87
2505.54 87
2505.65 86
2505.77 85
2505.88 83
2506.00 81
2506.11 80
2506.23 79
2506.34 79
2506.45 78
2506.57 78
2506.68 77
2506.80 77
2506.91 78
2507.03 80
2507.14 82
2507.26 84
2507.37 84
2507.49 82
2507.60 78
2507.72 71
2507.83 64
2507.94 58
2508.06 52
2508.17 49
2508.29 48
2508.40 49
2508.52 50
2508.63 51
2508.75 50
2508.86 48
2508.98 44
2509.09 39
2509.21 35
2509.32 31
2509.44 29
2509.55 28
2509.67 30
2509.78 32
2509.89 36
2510.01 41
2510.12 47
2510.24 53
2510.35 59
2510.47 64
2510.58 68
2510.70 71
2510.81 72
2510.93 70
2511.04 67
2511.16 63
2511.27 59
2511.39 55
2511.50 53
2511.62 53
2511.73 54
2511.85 56
2511.96 58
2512.07 60
2512.19 61
2512.30 62
2512.42 63
2512.53 63
2512.65 63
2512.76 65
2512.88 67
2512.99 69
2513.11 71
2513.22 73
2513.34 75
2513.45 76
2513.57 78
2513.68 80
2513.80 83
2513.91 86
2514.03 88
2514.14 89
2514.26 88
2514.37 85
2514.49 82
2514.60 79
2514.71 76
2514.83 74
2514.94 72
2515.06 71
2515.17 70
2515.29 68
2515.40 64
2515.52 59
2515.63 54
2515.75 50
2515.86 46
2515.98 45
2516.09 44
2516.21 45
2516.32 46
2516.44 46
2516.55 46
2516.67 45
2516.78 44
2516.90 43
2517.01 44
2517.13 46
2517.24 48
2517.36 52
2517.47 55
2517.59 58
2517.70 59
2517.82 59
2517.93 58
2518.05 56
2518.16 55
2518.28 54
2518.39 53
2518.51 52
2518.62 51
2518.74 50
2518.85 48
2518.96 45
2519.08 43
2519.19 40
2519.31 38
2519.42 36
2519.54 33
2519.65 32
2519.77 30
2519.88 29
2520.00 30
2520.11 32
2520.23 35
2520.34 40
2520.46 44
2520.57 48
2520.69 50
2520.80 50
2520.92 48
2521.03 44
2521.15 41
2521.26 38
2521.38 36
2521.49 35
2521.61 34
2521.72 33
2521.84 31
2521.95 26
2522.07 20
2522.18 11
2522.30 3
2522.41 0
2522.53 0
2522.64 0
2522.76 0
2522.87 0
2522.99 0
2523.10 0
2523.22 0
2523.33 6
2523.45 11
2523.56 16
2523.68 18
2523.79 20
2523.91 19
2524.02 18
2524.14 16
2524.25 14
2524.37 12
2524.48 11
2524.60 12
2524.71 15
2524.83 21
2524.94 30
2525.06 42
2525.17 55
2525.29 68
2525.40 79
2525.52 88
2525.63 93
2525.75 94
2525.86 92
2525.98 88
2526.09 85
2526.21 82
2526.33 80
2526.44 81
2526.56 84
2526.67 89
2526.79 96
2526.90 103
2527.02 110
2527.13 115
2527.25 118
2527.36 119
2527.48 118
2527.59 115
2527.71 111
2527.82 107
2527.94 104
2528.05 100
2528.17 97
2528.28 93
2528.40 90
2528.51 86
2528.63 82
2528.74 78
2528.86 75
2528.97 73
2529.09 72
2529.20 72
2529.32 72
2529.43 72
2529.55 72
2529.66 70
2529.78 67
2529.89 63
2530.01 58
2530.12 54
2530.24 49
2530.35 46
2530.47 44
2530.59 43
2530.70 44
2530.82 46
2530.93 48
2531.05 50
2531.16 51
2531.28 52
2531.39 51
2531.51 51
2531.62 50
2531.74 50
2531.85 49
2531.97 48
2532.08 47
2532.20 45
2532.31 44
2532.43 43
2532.54 43
2532.66 46
2532.77 50
2532.89 55
2533.00 62
2533.12 68
2533.23 74
2533.35 78
2533.47 80
2533.58 79
2533.70 77
2533.81 72
2533.93 66
2534.04 59
2534.16 53
2534.27 47
2534.39 43
2534.50 40
2534.62 39
2534.73 38
2534.85 37
2534.96 36
2535.08 33
2535.19 29
2535.31 24
2535.43 20
2535.54 17
2535.66 15
2535.77 16
2535.89 18
2536.00 21
2536.12 26
2536.23 30
2536.35 33
2536.46 35
2536.58 36
2536.69 36
2536.81 36
2536.92 37
2537.04 39
2537.15 42
2537.27 45
2537.39 48
2537.50 50
2537.62 49
2537.73 46
2537.85 42
2537.96 36
2538.08 30
2538.19 23
2538.31 18
2538.42 13
2538.54 10
2538.65 8
2538.77 7
2538.88 8
2539.00 10
2539.12 15
2539.23 21
2539.35 29
2539.46 38
2539.58 47
2539.69 55
2539.81 62
2539.92 67
2540.04 69
2540.15 70
2540.27 68
2540.39 64
2540.50 59
2540.62 53
2540.73 45
2540.85 38
2540.96 31
2541.08 25
2541.19 20
2541.31 17
2541.42 15
2541.54 14
2541.65 13
2541.77 11
2541.89 11
2542.00 11
2542.12 12
2542.23 16
2542.35 20
2542.46 27
2542.58 35
2542.69 44
2542.81 53
2542.92 64
2543.04 74
2543.16 84
2543.27 92
2543.39 98
2543.50 101
2543.62 101
2543.73 98
2543.85 92
2543.96 84
2544.08 77
2544.19 69
2544.31 64
2544.43 60
2544.54 58
2544.66 58
2544.77 58
2544.89 59
2545.00 60
2545.12 61
2545.23 61
2545.35 61
2545.47 60
2545.58 59
2545.70 57
2545.81 56
2545.93 55
2546.04 55
2546.16 56
2546.27 58
2546.39 60
2546.51 63
2546.62 66
2546.74 70
2546.85 74
2546.97 77
2547.08 81
2547.20 84
2547.31 86
2547.43 87
2547.55 87
2547.66 87
2547.78 87
2547.89 89
2548.01 93
2548.12 99
2548.24 106
2548.35 113
2548.47 119
2548.59 124
2548.70 127
2548.82 130
2548.93 132
2549.05 134
2549.16 136
2549.28 137
2549.39 138
2549.51 139
2549.63 138
2549.74 137
2549.86 135
2549.97 134
2550.09 133
2550.20 133
2550.32 132
2550.44 131
2550.55 129
2550.67 127
2550.78 124
2550.90 121
2551.01 120
2551.13 120
2551.24 121
2551.36 123
2551.48 126
2551.59 127
2551.71 128
2551.82 126
2551.94 124
2552.05 121
2552.17 117
2552.29 112
2552.40 108
2552.52 104
2552.63 99
2552.75 95
2552.86 90
2552.98 86
2553.10 83
2553.21 81
2553.33 79
2553.44 79
2553.56 79
2553.67 79
2553.79 79
2553.91 78
2554.02 76
2554.14 73
2554.25 69
2554.37 64
2554.48 59
2554.60 54
2554.72 48
2554.83 41
2554.95 34
2555.06 26
2555.18 17
2555.29 9
2555.41 1
2555.53 0
2555.64 0
2555.76 0
2555.87 0
2555.99 0
2556.10 0
2556.22 0
2556.34 1
2556.45 4
2556.57 7
2556.68 9
2556.80 10
2556.91 12
2557.03 13
2557.15 15
2557.26 17
2557.38 19
2557.49 22
2557.61 25
2557.73 28
2557.84 30
2557.96 33
2558.07 36
2558.19 39
2558.30 42
2558.42 44
2558.54 47
2558.65 48
2558.77 50
2558.88 51
2559.00 52
2559.12 53
2559.23 54
2559.35 54
2559.46 53
2559.58 50
2559.69 45
2559.81 39
2559.93 31
2560.04 23
2560.16 15
2560.27 9
2560.39 5
2560.51 3
2560.62 2
2560.74 3
2560.85 3
2560.97 3
2561.08 3
2561.20 3
2561.32 4
2561.43 6
2561.55 10
2561.66 15
2561.78 21
2561.90 27
2562.01 32
2562.13 34
2562.24 34
2562.36 32
2562.48 29
2562.59 25
2562.71 22
2562.82 19
2562.94 17
2563.06 16
2563.17 16
2563.29 16
2563.40 16
2563.52 17
2563.63 19
2563.75 23
2563.87 28
2563.98 34
2564.10 41
2564.21 47
2564.33 53
2564.45 58
2564.56 60
2564.68 60
2564.79 59
2564.91 56
2565.03 54
2565.14 51
2565.26 51
2565.37 51
2565.49 52
2565.61 55
2565.72 57
2565.84 58
2565.95 60
2566.07 60
2566.19 60
2566.30 60
2566.42 59
2566.53 58
2566.65 57
2566.77 55
2566.88 52
2567.00 49
2567.11 45
2567.23 42
2567.35 40
2567.46 40
2567.58 40
2567.69 43
2567.81 47
2567.93 52
2568.04 57
2568.16 62
2568.27 66
2568.39 69
2568.51 70
2568.62 69
2568.74 67
2568.85 64
2568.97 61
2569.09 58
2569.20 56
2569.32 55
2569.43 55
2569.55 56
2569.67 56
2569.78 55
2569.90 53
2570.02 50
2570.13 45
2570.25 39
2570.36 34
2570.48 31
2570.60 29
2570.71 30
2570.83 33
2570.94 38
2571.06 43
2571.18 49
2571.29 54
2571.41 59
2571.52 64
2571.64 69
2571.76 73
2571.87 76
2571.99 78
2572.10 78
2572.22 76
2572.34 72
2572.45 68
2572.57 65
2572.69 62
2572.80 61
2572.92 61
2573.03 62
2573.15 64
2573.27 67
2573.38 71
2573.50 75
2573.61 80
2573.73 85
2573.85 90
2573.96 94
2574.08 99
2574.20 102
2574.31 106
2574.43 108
2574.54 111
2574.66 114
2574.78 117
2574.89 121
2575.01 126
2575.12 129
2575.24 132
2575.36 132
2575.47 130
2575.59 126
2575.71 122
2575.82 117
2575.94 114
2576.05 112
2576.17 110
2576.29 109
2576.40 106
2576.52 103
2576.64 99
2576.75 94
2576.87 89
2576.98 84
2577.10 79
2577.22 76
2577.33 72
2577.45 70
2577.57 67
2577.68 65
2577.80 65
2577.91 64
2578.03 65
2578.15 67
2578.26 68
2578.38 70
2578.50 70
2578.61 70
2578.73 69
2578.84 67
2578.96 64
2579.08 61
2579.19 58
2579.31 55
2579.43 53
2579.54 52
2579.66 51
2579.77 52
2579.89 54
2580.01 57
2580.12 61
2580.24 66
2580.36 72
2580.47 80
2580.59 87
2580.71 95
2580.82 101
2580.94 106
2581.05 108
2581.17 108
2581.29 105
2581.40 101
2581.52 96
2581.64 91
2581.75 87
2581.87 84
2581.98 81
2582.10 79
2582.22 77
2582.33 75
2582.45 71
2582.57 67
2582.68 63
2582.80 58
2582.92 54
2583.03 52
2583.15 51
2583.26 53
2583.38 56
2583.50 62
2583.61 68
2583.73 74
2583.85 79
2583.96 84
2584.08 86
2584.20 86
2584.31 84
2584.43 81
2584.55 76
2584.66 70
2584.78 64
2584.89 58
2585.01 53
2585.13 50
2585.24 49
2585.36 50
2585.48 53
2585.59 57
2585.71 62
2585.83 66
2585.94 70
2586.06 73
2586.18 75
2586.29 76
2586.41 77
2586.52 76
2586.64 74
2586.76 72
2586.87 69
2586.99 65
2587.11 61
2587.22 58
2587.34 56
2587.46 54
2587.57 54
2587.69 54
2587.81 54
2587.92 54
2588.04 53
2588.16 53
2588.27 53
2588.39 54
2588.50 57
2588.62 61
2588.74 67
2588.85 74
2588.97 81
2589.09 87
2589.20 92
2589.32 94
2589.44 95
2589.55 94
2589.67 93
2589.79 91
2589.90 90
2590.02 89
2590.14 88
2590.25 87
2590.37 85
2590.49 81
2590.60 75
2590.72 67
2590.84 57
2590.95 48
2591.07 39
2591.18 34
2591.30 31
2591.42 31
2591.53 34
2591.65 39
2591.77 45
2591.88 52
2592.00 57
2592.12 62
2592.23 66
2592.35 69
2592.47 71
2592.58 71
2592.70 69
2592.82 65
2592.93 60
2593.05 54
2593.17 47
2593.28 41
2593.40 37
2593.52 34
2593.63 33
2593.75 33
2593.87 34
2593.98 35
2594.10 36
2594.22 36
2594.33 36
2594.45 36
2594.57 36
2594.68 38
2594.80 40
2594.92 43
2595.03 46
2595.15 48
2595.27 48
2595.38 47
2595.50 45
2595.62 40
2595.73 36
2595.85 31
2595.97 28
2596.08 28
2596.20 30
2596.32 34
2596.43 40
2596.55 47
2596.67 55
2596.78 62
2596.90 67
2597.02 72
2597.13 75
2597.25 77
2597.37 78
2597.48 77
2597.60 76
2597.72 73
2597.83 69
2597.95 65
2598.07 61
2598.18 57
2598.30 54
2598.42 53
2598.53 51
2598.65 50
2598.77 50
2598.88 48
2599.00 47
2599.12 45
2599.23 43
2599.35 42
2599.47 43
2599.58 46
2599.70 52
2599.82 59
2599.93 68
2600.05 78
2600.17 87
2600.28 94
2600.40 99
2600.52 100
2600.63 98
2600.75 93
2600.87 86
2600.98 76
2601.10 66
2601.22 56
2601.33 48
2601.45 42
2601.57 39
2601.69 39
2601.80 43
2601.92 49
2602.04 56
2602.15 64
2602.27 71
2602.39 76
2602.50 78
2602.62 77
2602.74 74
2602.85 70
2602.97 65
2603.09 60
2603.20 56
2603.32 53
2603.44 50
2603.55 49
2603.67 49
2603.79 49
2603.90 50
2604.02 51
2604.14 53
2604.26 54
2604.37 54
2604.49 54
2604.61 54
2604.72 54
2604.84 55
2604.96 56
2605.07 58
2605.19 61
2605.31 65
2605.42 69
2605.54 73
2605.66 78
2605.77 83
2605.89 88
2606.01 94
2606.13 99
2606.24 105
2606.36 112
2606.48 118
2606.59 125
2606.71 131
2606.83 137
2606.94 140
2607.06 142
2607.18 140
2607.29 135
2607.41 128
2607.53 120
2607.65 111
2607.76 103
2607.88 97
2608.00 94
2608.11 92
2608.23 91
2608.35 91
2608.46 90
2608.58 87
2608.70 83
2608.81 77
2608.93 70
2609.05 65
2609.17 61
2609.28 59
2609.40 60
2609.52 63
2609.63 69
2609.75 76
2609.87 84
2609.98 91
2610.10 96
2610.22 101
2610.34 103
2610.45 105
2610.57 105
2610.69 104
2610.80 102
2610.92 100
2611.04 96
2611.15 90
2611.27 84
2611.39 76
2611.51 68
2611.62 61
2611.74 56
2611.86 52
2611.97 50
2612.09 49
2612.21 48
2612.32 47
2612.44 46
2612.56 44
2612.68 42
2612.79 40
2612.91 38
2613.03 38
2613.14 39
2613.26 41
2613.38 43
2613.49 44
2613.61 44
2613.73 44
2613.85 43
2613.96 41
2614.08 40
2614.20 39
2614.31 38
2614.43 38
2614.55 38
2614.67 37
2614.78 37
2614.90 38
2615.02 40
2615.13 43
2615.25 47
2615.37 53
2615.49 59
2615.60 66
2615.72 72
2615.84 79
2615.95 85
2616.07 91
2616.19 97
2616.30 103
2616.42 109
2616.54 115
2616.66 120
2616.77 123
2616.89 124
2617.01 124
2617.12 123
2617.24 121
2617.36 121
2617.48 121
2617.59 123
2617.71 125
2617.83 127
2617.94 129
2618.06 131
2618.18 131
2618.30 132
2618.41 132
2618.53 132
2618.65 132
2618.77 132
2618.88 132
2619.00 132
2619.12 132
2619.23 130
2619.35 128
2619.47 124
2619.59 120
2619.70 115
2619.82 110
2619.94 106
2620.05 103
2620.17 102
2620.29 102
2620.41 104
2620.52 107
2620.64 110
2620.76 113
2620.87 117
2620.99 120
2621.11 123
2621.23 125
2621.34 127
2621.46 129
2621.58 130
2621.70 130
2621.81 129
2621.93 127
2622.05 124
2622.16 121
2622.28 118
2622.40 115
2622.52 110
2622.63 104
2622.75 96
2622.87 87
2622.99 77
2623.10 68
2623.22 60
2623.34 53
2623.45 49
2623.57 46
2623.69 43
2623.81 41
2623.92 38
2624.04 33
2624.16 28
2624.28 23
2624.39 18
2624.51 15
2624.63 14
2624.74 15
2624.86 16
2624.98 19
2625.10 21
2625.21 24
2625.33 27
2625.45 31
2625.57 36
2625.68 43
2625.80 52
2625.92 61
2626.03 71
2626.15 79
2626.27 86
2626.39 90
2626.50 92
2626.62 92
2626.74 90
2626.86 88
2626.97 85
2627.09 83
2627.21 80
2627.33 76
2627.44 71
2627.56 64
2627.68 56
2627.80 49
2627.91 41
2628.03 36
2628.15 32
2628.26 31
2628.38 30
2628.50 30
2628.62 30
2628.73 29
2628.85 28
2628.97 26
2629.09 22
2629.20 18
2629.32 13
2629.44 8
2629.56 3
2629.67 0
2629.79 0
2629.91 0
2630.03 0
2630.14 0
2630.26 0
2630.38 0
2630.50 0
2630.61 1
2630.73 4
2630.85 7
2630.97 11
2631.08 15
2631.20 20
2631.32 25
2631.44 30
2631.55 34
2631.67 37
2631.79 38
2631.91 37
2632.02 36
2632.14 35
2632.26 35
2632.38 36
2632.49 40
2632.61 46
2632.73 53
2632.84 61
2632.96 69
2633.08 75
2633.20 78
2633.31 79
2633.43 77
2633.55 74
2633.67 71
2633.78 68
2633.90 66
2634.02 66
2634.14 66
2634.26 67
2634.37 68
2634.49 67
2634.61 64
2634.73 61
2634.84 56
2634.96 52
2635.08 48
2635.20 44
2635.31 41
2635.43 38
2635.55 33
2635.67 28
2635.78 21
2635.90 15
2636.02 9
2636.14 6
2636.25 4
2636.37 5
2636.49 8
2636.61 12
2636.72 15
2636.84 18
2636.96 20
2637.08 21
2637.19 21
2637.31 20
2637.43 18
2637.55 15
2637.66 12
2637.78 8
2637.90 5
2638.02 3
2638.13 3
2638.25 5
2638.37 8
2638.49 14
2638.61 19
2638.72 25
2638.84 30
2638.96 34
2639.08 37
2639.19 39
2639.31 40
2639.43 40
2639.55 41
2639.66 41
2639.78 42
2639.90 43
2640.02 45
2640.13 48
2640.25 52
2640.37 56
2640.49 62
2640.61 67
2640.72 72
2640.84 77
2640.96 81
2641.08 83
2641.19 83
2641.31 82
2641.43 80
2641.55 76
2641.66 72
2641.78 68
2641.90 65
2642.02 63
2642.13 63
2642.25 64
2642.37 66
2642.49 68
2642.61 70
2642.72 70
2642.84 70
2642.96 69
2643.08 69
2643.19 69
2643.31 71
2643.43 74
2643.55 79
2643.67 86
2643.78 93
2643.90 101
2644.02 109
2644.14 114
2644.25 118
2644.37 119
2644.49 117
2644.61 114
2644.72 110
2644.84 106
2644.96 103
2645.08 101
2645.20 99
2645.31 98
2645.43 97
2645.55 95
2645.67 94
2645.78 93
2645.90 92
2646.02 92
2646.14 92
2646.26 92
2646.37 91
2646.49 89
2646.61 87
2646.73 83
2646.84 80
2646.96 78
2647.08 77
2647.20 78
2647.32 80
2647.43 82
2647.55 83
2647.67 83
2647.79 80
2647.91 75
2648.02 68
2648.14 61
2648.26 54
2648.38 49
2648.49 47
2648.61 47
2648.73 48
2648.85 51
2648.97 53
2649.08 54
2649.20 54
2649.32 53
2649.44 51
2649.56 48
2649.67 45
2649.79 42
2649.91 40
2650.03 38
2650.14 37
2650.26 37
2650.38 37
2650.50 38
2650.62 40
2650.73 41
2650.85 43
2650.97 44
2651.09 44
2651.21 43
2651.32 42
2651.44 40
2651.56 39
2651.68 38
2651.79 37
2651.91 36
2652.03 35
2652.15 33
2652.27 31
2652.38 28
2652.50 25
2652.62 23
2652.74 22
2652.86 22
2652.97 23
2653.09 26
2653.21 28
2653.33 32
2653.45 36
2653.56 41
2653.68 46
2653.80 50
2653.92 55
2654.04 59
2654.15 62
2654.27 65
2654.39 68
2654.51 70
2654.63 73
2654.74 75
2654.86 78
2654.98 80
2655.10 82
2655.22 83
2655.33 84
2655.45 84
2655.57 84
2655.69 83
2655.81 82
2655.92 80
2656.04 78
2656.16 76
2656.28 75
2656.40 73
2656.51 72
2656.63 72
2656.75 72
2656.87 72
2656.99 73
2657.10 74
2657.22 74
2657.34 74
2657.46 74
2657.58 74
2657.69 73
2657.81 72
2657.93 70
2658.05 68
2658.17 65
2658.28 62
2658.40 60
2658.52 57
2658.64 55
2658.76 52
2658.87 49
2658.99 45
2659.11 40
2659.23 34
2659.35 27
2659.46 20
2659.58 12
2659.70 5
2659.82 0
2659.94 0
2660.06 0
2660.17 0
2660.29 0
2660.41 0
2660.53 0
2660.65 0
2660.76 1
2660.88 7
2661.00 12
2661.12 18
2661.24 23
2661.35 28
2661.47 31
2661.59 34
2661.71 35
2661.83 35
2661.95 33
2662.06 30
2662.18 25
2662.30 20
2662.42 15
2662.54 10
2662.65 7
2662.77 5
2662.89 4
2663.01 5
2663.13 7
2663.24 9
2663.36 13
2663.48 16
2663.60 19
2663.72 22
2663.84 24
2663.95 26
2664.07 27
2664.19 27
2664.31 26
2664.43 25
2664.54 24
2664.66 23
2664.78 22
2664.90 21
2665.02 21
2665.14 21
2665.25 21
2665.37 21
2665.49 20
2665.61 20
2665.73 19
2665.85 20
2665.96 24
2666.08 29
2666.20 36
2666.32 44
2666.44 51
2666.55 57
2666.67 61
2666.79 62
2666.91 61
2667.03 58
2667.15 54
2667.26 49
2667.38 44
2667.50 40
2667.62 37
2667.74 36
2667.86 36
2667.97 37
2668.09 40
2668.21 43
2668.33 46
2668.45 48
2668.57 48
2668.68 47
2668.80 44
2668.92 40
2669.04 34
2669.16 29
2669.27 24
2669.39 20
2669.51 17
2669.63 16
2669.75 17
2669.87 19
2669.98 24
2670.10 30
2670.22 36
2670.34 42
2670.46 47
2670.58 50
2670.69 50
2670.81 49
2670.93 46
2671.05 44
2671.17 41
2671.29 41
2671.40 41
2671.52 42
2671.64 43
2671.76 43
2671.88 42
2672.00 41
2672.11 39
2672.23 38
2672.35 39
2672.47 42
2672.59 46
2672.71 52
2672.83 57
2672.94 62
2673.06 63
2673.18 62
2673.30 59
2673.42 55
2673.54 50
2673.65 47
2673.77 47
2673.89 51
2674.01 57
2674.13 65
2674.25 74
2674.36 81
2674.48 86
2674.60 88
2674.72 87
2674.84 84
2674.96 79
2675.07 74
2675.19 69
2675.31 64
2675.43 61
2675.55 58
2675.67 55
2675.79 53
2675.90 51
2676.02 49
2676.14 47
2676.26 45
2676.38 43
2676.50 42
2676.61 41
2676.73 41
2676.85 41
2676.97 42
2677.09 43
2677.21 45
2677.33 47
2677.44 50
2677.56 53
2677.68 58
2677.80 63
2677.92 68
2678.04 74
2678.15 79
2678.27 84
2678.39 88
2678.51 91
2678.63 93
2678.75 94
2678.87 95
2678.98 94
2679.10 93
2679.22 92
2679.34 91
2679.46 90
2679.58 90
2679.70 90
2679.81 90
2679.93 91
2680.05 92
2680.17 95
2680.29 98
2680.41 102
2680.53 106
2680.64 108
2680.76 109
2680.88 107
2681.00 104
2681.12 100
2681.24 95
2681.36 92
2681.47 89
2681.59 87
2681.71 85
2681.83 82
2681.95 78
2682.07 74
2682.19 68
2682.30 63
2682.42 58
2682.54 55
2682.66 53
2682.78 54
2682.90 56
2683.02 60
2683.13 64
2683.25 70
2683.37 77
2683.49 84
2683.61 92
2683.73 99
2683.85 105
2683.96 109
2684.08 112
2684.20 113
2684.32 112
2684.44 110
2684.56 107
2684.68 102
2684.80 97
2684.91 91
2685.03 85
2685.15 79
2685.27 73
2685.39 67
2685.51 63
2685.63 58
2685.74 55
2685.86 52
2685.98 51
2686.10 50
2686.22 52
2686.34 55
2686.46 59
2686.57 65
2686.69 71
2686.81 76
2686.93 81
2687.05 84
2687.17 86
2687.29 87
2687.41 86
2687.52 84
2687.64 82
2687.76 79
2687.88 76
2688.00 75
2688.12 77
2688.24 80
2688.36 85
2688.47 92
2688.59 99
2688.71 105
2688.83 109
2688.95 112
2689.07 112
2689.19 111
2689.31 110
2689.42 108
2689.54 107
2689.66 106
2689.78 105
2689.90 105
2690.02 103
2690.14 101
2690.26 98
2690.37 94
2690.49 90
2690.61 87
2690.73 85
2690.85 83
2690.97 83
2691.09 83
2691.21 82
2691.32 80
2691.44 78
2691.56 75
2691.68 71
2691.80 68
2691.92 65
2692.04 62
2692.16 60
2692.27 56
2692.39 53
2692.51 50
2692.63 48
2692.75 47
2692.87 48
2692.99 50
2693.11 54
2693.23 59
2693.34 63
2693.46 67
2693.58 69
2693.70 69
2693.82 68
2693.94 67
2694.06 65
2694.18 62
2694.30 59
2694.41 55
2694.53 50
2694.65 44
2694.77 36
2694.89 26
2695.01 16
2695.13 7
2695.25 0
2695.36 0
2695.48 0
2695.60 0
2695.72 0
2695.84 0
2695.96 0
2696.08 0
2696.20 3
2696.32 5
2696.43 7
2696.55 8
2696.67 10
2696.79 13
2696.91 17
2697.03 23
2697.15 30
2697.27 36
2697.39 43
2697.51 47
2697.62 51
2697.74 52
2697.86 51
2697.98 48
2698.10 43
2698.22 38
2698.34 31
2698.46 25
2698.58 20
2698.69 16
2698.81 15
2698.93 14
2699.05 15
2699.17 15
2699.29 16
2699.41 16
2699.53 15
2699.65 14
2699.77 13
2699.88 14
2700.00 16
2700.12 20
2700.24 25
2700.36 30
2700.48 35
2700.60 38
2700.72 40
2700.84 41
2700.96 40
2701.07 39
2701.19 38
2701.31 38
2701.43 39
2701.55 39
2701.67 41
2701.79 42
2701.91 43
2702.03 45
2702.15 46
2702.26 48
2702.38 50
2702.50 54
2702.62 58
2702.74 62
2702.86 67
2702.98 71
2703.10 73
2703.22 73
2703.34 71
2703.45 65
2703.57 57
2703.69 48
2703.81 39
2703.93 31
2704.05 25
2704.17 21
2704.29 20
2704.41 20
2704.53 23
2704.65 27
2704.76 32
2704.88 38
2705.00 44
2705.12 50
2705.24 56
2705.36 61
2705.48 64
2705.60 65
2705.72 64
2705.84 62
2705.96 58
2706.07 53
2706.19 47
2706.31 43
2706.43 40
2706.55 38
2706.67 38
2706.79 40
2706.91 44
2707.03 49
2707.15 55
2707.27 61
2707.39 67
2707.50 72
2707.62 77
2707.74 79
2707.86 80
2707.98 79
2708.10 77
2708.22 74
2708.34 70
2708.46 67
2708.58 63
2708.70 58
2708.82 53
2708.93 47
2709.05 41
2709.17 36
2709.29 33
2709.41 32
2709.53 34
2709.65 37
2709.77 41
2709.89 46
2710.01 50
2710.13 53
2710.25 56
2710.36 56
2710.48 56
2710.60 56
2710.72 55
2710.84 55
2710.96 55
2711.08 57
2711.20 60
2711.32 64
2711.44 68
2711.56 71
2711.68 71
2711.80 70
2711.91 67
2712.03 63
2712.15 60
2712.27 58
2712.39 58
2712.51 60
2712.63 64
2712.75 70
2712.87 75
2712.99 80
2713.11 82
2713.23 82
2713.35 79
2713.46 72
2713.58 62
2713.70 51
2713.82 39
2713.94 29
2714.06 21
2714.18 16
2714.30 15
2714.42 15
2714.54 17
2714.66 19
2714.78 19
2714.90 19
2715.02 17
2715.14 15
2715.25 14
2715.37 13
2715.49 14
2715.61 16
2715.73 19
2715.85 22
2715.97 26
2716.09 28
2716.21 31
2716.33 33
2716.45 36
2716.57 39
2716.69 43
2716.81 48
2716.93 53
2717.04 58
2717.16 63
2717.28 67
2717.40 69
2717.52 70
2717.64 69
2717.76 65
2717.88 60
2718.00 55
2718.12 49
2718.24 45
2718.36 44
2718.48 45
2718.60 49
2718.72 56
2718.84 64
2718.95 72
2719.07 80
2719.19 85
2719.31 89
2719.43 90
2719.55 89
2719.67 86
2719.79 81
2719.91 77
2720.03 71
2720.15 66
2720.27 61
2720.39 56
2720.51 52
2720.63 47
2720.75 44
2720.87 41
2720.98 39
2721.10 38
2721.22 39
2721.34 41
2721.46 44
2721.58 46
2721.70 49
2721.82 51
2721.94 53
2722.06 54
2722.18 55
2722.30 56
2722.42 57
2722.54 57
2722.66 58
2722.78 57
2722.90 55
2723.02 53
2723.14 51
2723.25 49
2723.37 48
2723.49 47
2723.61 47
2723.73 46
2723.85 45
2723.97 42
2724.09 39
2724.21 34
2724.33 30
2724.45 27
2724.57 27
2724.69 29
2724.81 34
2724.93 40
2725.05 45
2725.17 48
2725.29 48
2725.41 45
2725.53 39
2725.65 32
2725.76 24
2725.88 17
2726.00 11
2726.12 7
2726.24 3
2726.36 0
2726.48 0
2726.60 0
2726.72 0
2726.84 0
2726.96 0
2727.08 0
2727.20 0
2727.32 2
2727.44 6
2727.56 8
2727.68 9
2727.80 8
2727.92 6
2728.04 3
2728.16 0
2728.28 0
2728.40 0
2728.51 0
2728.63 0
2728.75 0
2728.87 2
2728.99 5
2729.11 9
2729.23 13
2729.35 16
2729.47 20
2729.59 24
2729.71 29
2729.83 34
2729.95 39
2730.07 45
2730.19 50
2730.31 55
2730.43 60
2730.55 64
2730.67 67
2730.79 69
2730.91 69
2731.03 68
2731.15 66
2731.27 61
2731.39 55
2731.51 48
2731.63 40
2731.75 31
2731.86 23
2731.98 16
2732.10 12
2732.22 11
2732.34 13
2732.46 17
2732.58 23
2732.70 30
2732.82 34
2732.94 37
2733.06 37
2733.18 34
2733.30 30
2733.42 26
2733.54 21
2733.66 17
2733.78 14
2733.90 11
2734.02 9
2734.14 9
2734.26 9
2734.38 10
2734.50 13
2734.62 17
2734.74 22
2734.86 27
2734.98 32
2735.10 36
2735.22 39
2735.34 41
2735.46 43
2735.58 45
2735.70 48
2735.82 53
2735.94 57
2736.06 62
2736.18 66
2736.30 69
2736.41 70
2736.53 69
2736.65 68
2736.77 66
2736.89 64
2737.01 63
2737.13 61
2737.25 61
2737.37 60
2737.49 59
2737.61 59
2737.73 58
2737.85 58
2737.97 57
2738.09 58
2738.21 58
2738.33 59
2738.45 62
2738.57 65
2738.69 69
2738.81 74
2738.93 79
2739.05 85
2739.17 90
2739.29 96
2739.41 101
2739.53 106
2739.65 110
2739.77 112
2739.89 113
2740.01 112
2740.13 111
2740.25 111
2740.37 112
2740.49 117
2740.61 126
2740.73 138
2740.85 152
2740.97 168
2741.09 184
2741.21 198
2741.33 212
2741.45 223
2741.57 233
2741.69 240
2741.81 243
2741.93 244
2742.05 240
2742.17 232
2742.29 222
2742.41 212
2742.53 202
2742.65 194
2742.77 189
2742.89 186
2743.01 186
2743.13 187
2743.25 188
2743.37 188
2743.49 187
2743.61 184
2743.73 179
2743.85 174
2743.97 169
2744.09 165
2744.21 163
2744.33 162
2744.45 162
2744.57 162
2744.69 160
2744.81 156
2744.93 149
2745.05 139
2745.17 127
2745.29 114
2745.41 101
2745.53 90
2745.65 81
2745.77 73
2745.89 68
2746.01 65
2746.13 63
2746.25 63
2746.37 65
2746.49 67
2746.61 70
2746.73 74
2746.85 76
2746.97 77
2747.09 76
2747.21 74
2747.33 70
2747.45 65
2747.57 61
2747.69 57
2747.81 55
2747.93 54
2748.05 54
2748.17 54
2748.29 55
2748.41 56
2748.53 57
2748.65 58
2748.77 58
2748.89 58
2749.01 57
2749.13 55
2749.25 52
2749.37 47
2749.49 40
2749.61 32
2749.73 22
2749.85 13
2749.97 5
2750.09 0
2750.21 0
2750.33 0
2750.45 0
2750.57 0
2750.69 4
2750.81 7
2750.93 8
2751.05 8
2751.17 6
2751.29 4
2751.41 0
2751.53 0
2751.65 0
2751.77 0
2751.89 0
2752.01 0
2752.13 0
2752.25 0
2752.37 2
2752.49 6
2752.61 9
2752.73 12
2752.85 14
2752.97 16
2753.09 17
2753.21 17
2753.33 18
2753.45 18
2753.57 18
2753.69 17
2753.81 16
2753.93 14
2754.05 12
2754.17 9
2754.29 7
2754.41 4
2754.53 4
2754.65 5
2754.77 7
2754.89 12
2755.01 18
2755.13 24
2755.25 30
2755.37 34
2755.49 37
2755.61 37
2755.73 35
2755.85 32
2755.97 28
2756.09 24
2756.21 21
2756.33 19
2756.46 18
2756.58 18
2756.70 19
2756.82 20
2756.94 20
2757.06 21
2757.18 22
2757.30 23
2757.42 25
2757.54 27
2757.66 30
2757.78 32
2757.90 35
2758.02 37
2758.14 37
2758.26 37
2758.38 37
2758.50 36
2758.62 36
2758.74 36
2758.86 38
2758.98 41
2759.10 45
2759.22 51
2759.34 56
2759.46 61
2759.58 64
2759.70 66
2759.82 65
2759.94 62
2760.06 57
2760.18 51
2760.30 44
2760.42 37
2760.54 31
2760.66 26
2760.78 22
2760.91 19
2761.03 17
2761.15 15
2761.27 14
2761.39 13
2761.51 12
2761.63 12
2761.75 12
2761.87 12
2761.99 13
2762.11 12
2762.23 11
2762.35 9
2762.47 7
2762.59 3
2762.71 0
2762.83 0
2762.95 0
2763.07 0
2763.19 0
2763.31 0
2763.43 0
2763.55 0
2763.67 2
2763.79 6
2763.91 9
2764.03 11
2764.15 10
2764.28 8
2764.40 5
2764.52 2
2764.64 0
2764.76 0
2764.88 1
2765.00 4
2765.12 8
2765.24 14
2765.36 19
2765.48 25
2765.60 30
2765.72 35
2765.84 40
2765.96 44
2766.08 46
2766.20 46
2766.32 44
2766.44 40
2766.56 34
2766.68 27
2766.80 22
2766.92 19
2767.04 19
2767.17 22
2767.29 27
2767.41 33
2767.53 39
2767.65 45
2767.77 50
2767.89 54
2768.01 57
2768.13 60
2768.25 63
2768.37 65
2768.49 66
2768.61 65
2768.73 63
2768.85 59
2768.97 54
2769.09 49
2769.21 45
2769.33 42
2769.45 38
2769.57 34
2769.70 30
2769.82 24
2769.94 18
2770.06 13
2770.18 9
2770.30 7
2770.42 8
2770.54 9
2770.66 12
2770.78 15
2770.90 18
2771.02 21
2771.14 24
2771.26 28
2771.38 33
2771.50 39
2771.62 46
2771.74 52
2771.87 57
2771.99 59
2772.11 59
2772.23 56
2772.35 50
2772.47 42
2772.59 34
2772.71 25
2772.83 17
2772.95 10
2773.07 5
2773.19 0
2773.31 0
2773.43 0
2773.55 0
2773.67 0
2773.79 2
2773.91 6
2774.04 10
2774.16 14
2774.28 18
2774.40 20
2774.52 21
2774.64 21
2774.76 20
2774.88 19
2775.00 18
2775.12 18
2775.24 18
2775.36 19
2775.48 21
2775.60 25
2775.72 29
2775.84 34
2775.97 39
2776.09 45
2776.21 50
2776.33 54
2776.45 57
2776.57 59
2776.69 61
2776.81 62
2776.93 65
2777.05 69
2777.17 74
2777.29 80
2777.41 87
2777.53 93
2777.65 98
2777.78 100
2777.90 100
2778.02 99
2778.14 97
2778.26 96
2778.38 95
2778.50 96
2778.62 97
2778.74 98
2778.86 98
2778.98 97
2779.10 95
2779.22 92
2779.34 87
2779.47 82
2779.59 75
2779.71 67
2779.83 59
2779.95 50
2780.07 41
2780.19 32
2780.31 23
2780.43 15
2780.55 9
2780.67 4
2780.79 2
2780.91 3
2781.04 7
2781.16 14
2781.28 22
2781.40 32
2781.52 42
2781.64 50
2781.76 57
2781.88 62
2782.00 65
2782.12 65
2782.24 64
2782.36 60
2782.48 56
2782.61 50
2782.73 45
2782.85 40
2782.97 37
2783.09 35
2783.21 35
2783.33 38
2783.45 43
2783.57 49
2783.69 56
2783.81 65
2783.93 73
2784.05 81
2784.18 89
2784.30 95
2784.42 100
2784.54 105
2784.66 107
2784.78 108
2784.90 106
2785.02 102
2785.14 96
2785.26 88
2785.38 79
2785.50 70
2785.63 61
2785.75 54
2785.87 49
2785.99 47
2786.11 47
2786.23 49
2786.35 54
2786.47 59
2786.59 65
2786.71 69
2786.83 72
2786.96 71
2787.08 67
2787.20 61
2787.32 54
2787.44 46
2787.56 40
2787.68 36
2787.80 35
2787.92 34
2788.04 34
2788.16 33
2788.29 31
2788.41 27
2788.53 23
2788.65 20
2788.77 18
2788.89 19
2789.01 21
2789.13 26
2789.25 31
2789.37 37
2789.49 42
2789.62 47
2789.74 51
2789.86 54
2789.98 57
2790.10 61
2790.22 64
2790.34 69
2790.46 74
2790.58 79
2790.70 84
2790.82 88
2790.95 89
2791.07 88
2791.19 83
2791.31 75
2791.43 65
2791.55 55
2791.67 44
2791.79 35
2791.91 28
2792.03 23
2792.16 20
2792.28 17
2792.40 16
2792.52 14
2792.64 12
2792.76 11
2792.88 9
2793.00 7
2793.12 6
2793.24 5
2793.37 5
2793.49 5
2793.61 7
2793.73 8
2793.85 10
2793.97 10
2794.09 9
2794.21 6
2794.33 2
2794.46 0
2794.58 0
2794.70 0
2794.82 0
2794.94 0
2795.06 0
2795.18 0
2795.30 2
2795.42 7
2795.54 11
2795.67 13
2795.79 14
2795.91 15
2796.03 15
2796.15 16
2796.27 18
2796.39 22
2796.51 26
2796.63 30
2796.76 34
2796.88 37
2797.00 38
2797.12 39
2797.24 39
2797.36 38
2797.48 37
2797.60 37
2797.72 37
2797.85 37
2797.97 38
2798.09 39
2798.21 41
2798.33 42
2798.45 44
2798.57 45
2798.69 46
2798.81 48
2798.94 48
2799.06 47
2799.18 46
2799.30 44
2799.42 42
2799.54 41
2799.66 39
2799.78 37
2799.91 35
2800.03 32
2800.15 28
2800.27 25
2800.39 23
2800.51 24
2800.63 28
2800.75 35
2800.87 45
2801.00 57
2801.12 68
2801.24 77
2801.36 84
2801.48 87
2801.60 86
2801.72 83
2801.84 79
2801.97 74
2802.09 69
2802.21 65
2802.33 62
2802.45 60
2802.57 58
2802.69 55
2802.81 53
2802.94 50
2803.06 48
2803.18 46
2803.30 46
2803.42 47
2803.54 49
2803.66 52
2803.78 55
2803.91 58
2804.03 59
2804.15 59
2804.27 59
2804.39 59
2804.51 59
2804.63 61
2804.75 63
2804.88 66
2805.00 68
2805.12 69
2805.24 69
2805.36 66
2805.48 62
2805.60 57
2805.72 52
2805.85 47
2805.97 44
2806.09 41
2806.21 38
2806.33 35
2806.45 30
2806.57 25
2806.69 18
2806.82 11
2806.94 3
2807.06 0
2807.18 0
2807.30 0
2807.42 0
2807.54 0
2807.67 0
2807.79 0
2807.91 0
2808.03 3
2808.15 10
2808.27 18
2808.39 25
2808.51 29
2808.64 31
2808.76 29
2808.88 25
2809.00 19
2809.12 12
2809.24 5
2809.36 0
2809.49 0
2809.61 0
2809.73 0
2809.85 0
2809.97 3
2810.09 9
2810.21 15
2810.34 19
2810.46 22
2810.58 24
2810.70 23
2810.82 20
2810.94 17
2811.06 14
2811.18 10
2811.31 7
2811.43 5
2811.55 3
2811.67 2
2811.79 0
2811.91 0
2812.03 0
2812.16 0
2812.28 0
2812.40 0
2812.52 0
2812.64 0
2812.76 0
2812.88 7
2813.01 14
2813.13 21
2813.25 27
2813.37 30
2813.49 30
2813.61 28
2813.74 24
2813.86 19
2813.98 14
2814.10 10
2814.22 6
2814.34 4
2814.46 2
2814.59 1
2814.71 0
2814.83 0
2814.95 0
2815.07 0
2815.19 0
2815.31 3
2815.44 9
2815.56 18
2815.68 28
2815.80 39
2815.92 48
2816.04 54
2816.17 57
2816.29 55
2816.41 49
2816.53 41
2816.65 32
2816.77 25
2816.89 19
2817.02 17
2817.14 17
2817.26 20
2817.38 23
2817.50 25
2817.62 27
2817.74 28
2817.87 29
2817.99 29
2818.11 32
2818.23 36
2818.35 42
2818.47 51
2818.60 60
2818.72 70
2818.84 76
2818.96 80
2819.08 80
2819.20 77
2819.33 72
2819.45 67
2819.57 65
2819.69 67
2819.81 72
2819.93 81
2820.05 91
2820.18 100
2820.30 107
2820.42 112
2820.54 113
2820.66 111
2820.78 108
2820.91 105
2821.03 100
2821.15 96
2821.27 90
2821.39 83
2821.51 76
2821.64 69
2821.76 63
2821.88 60
2822.00 60
2822.12 63
2822.24 68
2822.37 74
2822.49 80
2822.61 86
2822.73 90
2822.85 93
2822.97 97
2823.10 100
2823.22 104
2823.34 107
2823.46 108
2823.58 107
2823.70 103
2823.83 96
2823.95 89
2824.07 81
2824.19 76
2824.31 72
2824.43 72
2824.56 74
2824.68 77
2824.80 81
2824.92 83
2825.04 84
2825.16 83
2825.29 80
2825.41 76
2825.53 71
2825.65 66
2825.77 62
2825.89 59
2826.02 58
2826.14 57
2826.26 59
2826.38 61
2826.50 64
2826.63 68
2826.75 70
2826.87 72
2826.99 73
2827.11 73
2827.23 73
2827.36 73
2827.48 73
2827.60 75
2827.72 78
2827.84 81
2827.96 85
2828.09 88
2828.21 91
2828.33 93
2828.45 94
2828.57 96
2828.70 98
2828.82 100
2828.94 102
2829.06 103
2829.18 102
2829.30 99
2829.43 93
2829.55 84
2829.67 73
2829.79 60
2829.91 48
2830.04 37
2830.16 29
2830.28 25
2830.40 24
2830.52 26
2830.64 31
2830.77 38
2830.89 46
2831.01 54
2831.13 61
2831.25 67
2831.38 71
2831.50 73
2831.62 75
2831.74 76
2831.86 76
2831.98 75
2832.11 73
2832.23 70
2832.35 65
2832.47 59
2832.59 54
2832.72 51
2832.84 51
2832.96 55
2833.08 64
2833.20 76
2833.33 90
2833.45 105
2833.57 117
2833.69 127
2833.81 134
2833.93 138
2834.06 140
2834.18 141
2834.30 142
2834.42 142
2834.54 141
2834.67 140
2834.79 137
2834.91 134
2835.03 130
2835.15 127
2835.28 124
2835.40 122
2835.52 121
2835.64 119
2835.76 117
2835.89 114
2836.01 110
2836.13 106
2836.25 101
2836.37 98
2836.50 96
2836.62 95
2836.74 96
2836.86 99
2836.98 103
2837.11 107
2837.23 113
2837.35 118
2837.47 123
2837.59 127
2837.71 128
2837.84 126
2837.96 121
2838.08 114
2838.20 105
2838.32 96
2838.45 88
2838.57 81
2838.69 77
2838.81 76
2838.93 76
2839.06 78
2839.18 81
2839.30 85
2839.42 88
2839.55 92
2839.67 95
2839.79 96
2839.91 95
2840.03 93
2840.16 90
2840.28 86
2840.40 84
2840.52 83
2840.64 83
2840.77 84
2840.89 85
2841.01 86
2841.13 85
2841.25 82
2841.38 78
2841.50 73
2841.62 69
2841.74 66
2841.86 64
2841.99 62
2842.11 60
2842.23 58
2842.35 56
2842.47 52
2842.60 50
2842.72 48
2842.84 49
2842.96 53
2843.08 59
2843.21 68
2843.33 79
2843.45 89
2843.57 99
2843.70 107
2843.82 113
2843.94 117
2844.06 119
2844.18 119
2844.31 118
2844.43 117
2844.55 115
2844.67 111
2844.79 108
2844.92 103
2845.04 99
2845.16 94
2845.28 90
2845.41 86
2845.53 82
2845.65 77
2845.77 71
2845.89 65
2846.02 58
2846.14 51
2846.26 44
2846.38 38
2846.50 32
2846.63 28
2846.75 25
2846.87 24
2846.99 25
2847.12 27
2847.24 30
2847.36 33
2847.48 35
2847.60 36
2847.73 35
2847.85 33
2847.97 31
2848.09 28
2848.22 27
2848.34 28
2848.46 30
2848.58 33
2848.70 36
2848.83 39
2848.95 41
2849.07 43
2849.19 44
2849.32 45
2849.44 44
2849.56 44
2849.68 43
2849.80 43
2849.93 43
2850.05 45
2850.17 48
2850.29 54
2850.42 60
2850.54 65
2850.66 69
2850.78 71
2850.90 70
2851.03 68
2851.15 64
2851.27 61
2851.39 57
2851.52 54
2851.64 52
2851.76 50
2851.88 48
2852.01 46
2852.13 43
2852.25 39
2852.37 35
2852.49 31
2852.62 27
2852.74 23
2852.86 21
2852.98 22
2853.11 24
2853.23 30
2853.35 36
2853.47 43
2853.60 49
2853.72 53
2853.84 54
2853.96 53
2854.08 50
2854.21 46
2854.33 41
2854.45 36
2854.57 31
2854.70 26
2854.82 22
2854.94 19
2855.06 17
2855.19 16
2855.31 17
2855.43 18
2855.55 21
2855.67 24
2855.80 26
2855.92 27
2856.04 27
2856.16 25
2856.29 23
2856.41 20
2856.53 18
2856.65 15
2856.78 13
2856.90 11
2857.02 9
2857.14 6
2857.27 2
2857.39 0
2857.51 0
2857.63 0
2857.76 0
2857.88 0
2858.00 0
2858.12 0
2858.25 1
2858.37 9
2858.49 17
2858.61 25
2858.73 33
2858.86 39
2858.98 44
2859.10 49
2859.22 53
2859.35 56
2859.47 58
2859.59 60
2859.71 62
2859.84 64
2859.96 67
2860.08 70
2860.20 74
2860.33 77
2860.45 78
2860.57 76
2860.69 70
2860.82 62
2860.94 51
2861.06 41
2861.18 33
2861.31 25
2861.43 20
2861.55 16
2861.67 13
2861.80 10
2861.92 8
2862.04 8
2862.16 10
2862.29 14
2862.41 19
2862.53 26
2862.65 33
2862.78 40
2862.90 46
2863.02 52
2863.14 58
2863.27 63
2863.39 68
2863.51 72
2863.63 74
2863.76 74
2863.88 73
2864.00 71
2864.12 68
2864.25 65
2864.37 63
2864.49 61
2864.61 61
2864.74 62
2864.86 64
2864.98 66
2865.11 68
2865.23 69
2865.35 67
2865.47 63
2865.60 57
2865.72 50
2865.84 42
2865.96 36
2866.09 31
2866.21 28
2866.33 27
2866.45 27
2866.58 29
2866.70 30
2866.82 31
2866.94 29
2867.07 26
2867.19 22
2867.31 15
2867.43 8
2867.56 2
2867.68 0
2867.80 0
2867.93 0
2868.05 0
2868.17 0
2868.29 0
2868.42 0
2868.54 0
2868.66 1
2868.78 3
2868.91 7
2869.03 12
2869.15 18
2869.27 24
2869.40 30
2869.52 36
2869.64 41
2869.76 45
2869.89 48
2870.01 51
2870.13 54
2870.26 58
2870.38 61
2870.50 65
2870.62 69
2870.75 73
2870.87 76
2870.99 78
2871.11 79
2871.24 80
2871.36 81
2871.48 81
2871.61 82
2871.73 83
2871.85 84
2871.97 84
2872.10 84
2872.22 83
2872.34 80
2872.46 76
2872.59 72
2872.71 68
2872.83 65
2872.96 64
2873.08 64
2873.20 65
2873.32 68
2873.45 71
2873.57 76
2873.69 80
2873.81 84
2873.94 88
2874.06 92
2874.18 94
2874.31 96
2874.43 98
2874.55 99
2874.67 101
2874.80 103
2874.92 106
2875.04 111
2875.16 117
2875.29 122
2875.41 127
2875.53 130
2875.66 131
2875.78 129
2875.90 124
2876.02 118
2876.15 110
2876.27 101
2876.39 94
2876.52 87
2876.64 83
2876.76 80
2876.88 79
2877.01 80
2877.13 83
2877.25 87
2877.38 92
2877.50 98
2877.62 102
2877.74 105
2877.87 106
2877.99 104
2878.11 101
2878.24 96
2878.36 92
2878.48 88
2878.60 87
2878.73 87
2878.85 89
2878.97 93
2879.10 95
2879.22 97
2879.34 96
2879.46 92
2879.59 85
2879.71 76
2879.83 67
2879.96 58
2880.08 51
2880.20 46
2880.32 44
2880.45 43
2880.57 43
2880.69 43
2880.82 42
2880.94 41
2881.06 39
2881.18 36
2881.31 33
2881.43 30
2881.55 28
2881.68 25
2881.80 21
2881.92 18
2882.05 15
2882.17 13
2882.29 11
2882.41 9
2882.54 8
2882.66 7
2882.78 6
2882.91 4
2883.03 2
2883.15 0
2883.27 0
2883.40 0
2883.52 0
2883.64 0
2883.77 0
2883.89 0
2884.01 0
2884.14 0
2884.26 4
2884.38 8
2884.50 12
2884.63 17
2884.75 22
2884.87 26
2885.00 30
2885.12 34
2885.24 38
2885.37 41
2885.49 45
2885.61 48
2885.73 52
2885.86 55
2885.98 58
2886.10 61
2886.23 64
2886.35 67
2886.47 70
2886.60 75
2886.72 80
2886.84 86
2886.96 94
2887.09 102
2887.21 112
2887.33 122
2887.46 130
2887.58 137
2887.70 140
2887.83 140
2887.95 136
2888.07 130
2888.20 123
2888.32 117
2888.44 114
2888.56 113
2888.69 115
2888.81 118
2888.93 123
2889.06 126
2889.18 128
2889.30 129
2889.43 129
2889.55 127
2889.67 125
2889.80 123
2889.92 120
2890.04 116
2890.16 110
2890.29 103
2890.41 95
2890.53 87
2890.66 79
2890.78 73
2890.90 69
2891.03 67
2891.15 66
2891.27 66
2891.40 67
2891.52 69
2891.64 71
2891.77 73
2891.89 73
2892.01 73
2892.13 71
2892.26 67
2892.38 62
2892.50 55
2892.63 47
2892.75 40
2892.87 34
2893.00 29
2893.12 26
2893.24 25
2893.37 24
2893.49 24
2893.61 25
2893.74 26
2893.86 28
2893.98 31
2894.11 34
2894.23 38
2894.35 42
2894.47 46
2894.60 50
2894.72 53
2894.84 55
2894.97 55
2895.09 55
2895.21 54
2895.34 52
2895.46 49
2895.58 45
2895.71 41
2895.83 38
2895.95 36
2896.08 35
2896.20 35
2896.32 38
2896.45 42
2896.57 47
2896.69 53
2896.82 60
2896.94 66
2897.06 73
2897.19 78
2897.31 82
2897.43 85
2897.56 86
2897.68 84
2897.80 82
2897.93 77
2898.05 73
2898.17 68
2898.30 64
2898.42 61
2898.54 58
2898.67 56
2898.79 53
2898.91 50
2899.04 46
2899.16 40
2899.28 35
2899.40 29
2899.53 24
2899.65 21
2899.77 19
2899.90 17
2900.02 15
2900.14 13
2900.27 11
2900.39 9
2900.51 6
2900.64 5
2900.76 5
2900.88 6
2901.01 8
2901.13 11
2901.25 15
2901.38 19
2901.50 24
2901.62 29
2901.75 33
2901.87 37
2901.99 41
2902.12 44
2902.24 47
2902.36 49
2902.49 51
2902.61 52
2902.74 52
2902.86 53
2902.98 54
2903.11 56
2903.23 59
2903.35 63
2903.48 68
2903.60 73
2903.72 78
2903.85 81
2903.97 83
2904.09 83
2904.22 83
2904.34 83
2904.46 83
2904.59 86
2904.71 89
2904.83 93
2904.96 96
2905.08 98
2905.20 97
2905.33 95
2905.45 93
2905.57 90
2905.70 87
2905.82 84
2905.94 81
2906.07 78
2906.19 73
2906.31 68
2906.44 61
2906.56 53
2906.68 46
2906.81 41
2906.93 38
2907.05 37
2907.18 39
2907.30 43
2907.43 48
2907.55 54
2907.67 60
2907.80 65
2907.92 68
2908.04 70
2908.17 70
2908.29 69
2908.41 67
2908.54 65
2908.66 63
2908.78 61
2908.91 58
2909.03 56
2909.15 53
2909.28 50
2909.40 47
2909.52 44
2909.65 41
2909.77 39
2909.90 37
2910.02 36
2910.14 36
2910.27 37
2910.39 39
2910.51 42
2910.64 46
2910.76 50
2910.88 54
2911.01 56
2911.13 57
2911.25 58
2911.38 58
2911.50 58
2911.62 58
2911.75 60
2911.87 62
2912.00 65
2912.12 67
2912.24 67
2912.37 65
2912.49 60
2912.61 52
2912.74 44
2912.86 37
2912.98 30
2913.11 26
2913.23 24
2913.36 24
2913.48 26
2913.60 29
2913.73 32
2913.85 36
2913.97 40
2914.10 45
2914.22 50
2914.34 54
2914.47 59
2914.59 61
2914.71 63
2914.84 63
2914.96 62
2915.09 60
2915.21 58
2915.33 55
2915.46 53
2915.58 50
2915.70 47
2915.83 44
2915.95 40
2916.07 37
2916.20 34
2916.32 32
2916.45 31
2916.57 31
2916.69 31
2916.82 32
2916.94 33
2917.06 34
2917.19 35
2917.31 36
2917.44 38
2917.56 38
2917.68 38
2917.81 36
2917.93 34
2918.05 30
2918.18 27
2918.30 24
2918.42 22
2918.55 22
2918.67 24
2918.80 28
2918.92 33
2919.04 38
2919.17 43
2919.29 48
2919.41 50
2919.54 51
2919.66 51
2919.79 50
2919.91 48
2920.03 47
2920.16 46
2920.28 45
2920.40 44
2920.53 44
2920.65 43
2920.78 42
2920.90 41
2921.02 40
2921.15 38
2921.27 37
2921.39 36
2921.52 34
2921.64 32
2921.77 28
2921.89 24
2922.01 19
2922.14 13
2922.26 8
2922.38 5
2922.51 4
2922.63 7
2922.76 12
2922.88 18
2923.00 25
2923.13 31
2923.25 35
2923.38 36
2923.50 35
2923.62 33
2923.75 29
2923.87 25
2923.99 22
2924.12 20
2924.24 18
2924.37 18
2924.49 19
2924.61 21
2924.74 22
2924.86 23
2924.99 24
2925.11 26
2925.23 27
2925.36 30
2925.48 34
2925.60 40
2925.73 47
2925.85 55
2925.98 64
2926.10 72
2926.22 79
2926.35 84
2926.47 86
2926.60 86
2926.72 84
2926.84 82
2926.97 79
2927.09 78
2927.21 77
2927.34 78
2927.46 81
2927.59 83
2927.71 86
2927.83 89
2927.96 90
2928.08 90
2928.21 88
2928.33 85
2928.45 81
2928.58 77
2928.70 71
2928.83 66
2928.95 60
2929.07 54
2929.20 47
2929.32 41
2929.45 34
2929.57 28
2929.69 23
2929.82 19
2929.94 18
2930.07 20
2930.19 24
2930.31 31
2930.44 39
2930.56 48
2930.68 55
2930.81 61
2930.93 63
2931.06 63
2931.18 61
2931.30 57
2931.43 53
2931.55 49
2931.68 46
2931.80 44
2931.92 45
2932.05 47
2932.17 50
2932.30 55
2932.42 62
2932.54 68
2932.67 74
2932.79 79
2932.92 82
2933.04 84
2933.16 84
2933.29 84
2933.41 83
2933.54 82
2933.66 83
2933.79 84
2933.91 87
2934.03 91
2934.16 94
2934.28 98
2934.41 101
2934.53 102
2934.65 102
2934.78 100
2934.90 97
2935.03 92
2935.15 85
2935.27 78
2935.40 71
2935.52 65
2935.65 60
2935.77 57
2935.89 56
2936.02 56
2936.14 57
2936.27 59
2936.39 61
2936.51 64
2936.64 66
2936.76 68
2936.89 68
2937.01 67
2937.13 65
2937.26 61
2937.38 56
2937.51 50
2937.63 45
2937.76 41
2937.88 40
2938.00 41
2938.13 45
2938.25 50
2938.38 55
2938.50 58
2938.62 58
2938.75 56
2938.87 52
2939.00 46
2939.12 40
2939.25 35
2939.37 33
2939.49 33
2939.62 35
2939.74 38
2939.87 41
2939.99 43
2940.11 43
2940.24 42
2940.36 39
2940.49 36
2940.61 32
2940.74 28
2940.86 26
2940.98 24
2941.11 24
2941.23 23
2941.36 23
2941.48 22
2941.60 19
2941.73 15
2941.85 10
2941.98 5
2942.10 0
2942.23 0
2942.35 0
2942.47 0
2942.60 0
2942.72 0
2942.85 0
2942.97 0
2943.10 0
2943.22 5
2943.34 10
2943.47 16
2943.59 22
2943.72 28
2943.84 34
2943.96 39
2944.09 44
2944.21 47
2944.34 50
2944.46 52
2944.59 53
2944.71 53
2944.83 54
2944.96 56
2945.08 59
2945.21 62
2945.33 66
2945.46 71
2945.58 75
2945.70 78
2945.83 80
2945.95 81
2946.08 80
2946.20 77
2946.33 73
2946.45 68
2946.57 64
2946.70 61
2946.82 59
2946.95 57
2947.07 57
2947.20 58
2947.32 58
2947.44 59
2947.57 60
2947.69 61
2947.82 61
2947.94 61
2948.07 60
2948.19 58
2948.32 56
2948.44 53
2948.56 49
2948.69 46
2948.81 44
2948.94 43
2949.06 43
2949.19 45
2949.31 47
2949.43 50
2949.56 53
2949.68 56
2949.81 58
2949.93 61
2950.06 63
2950.18 65
2950.30 68
2950.43 70
2950.55 73
2950.68 74
2950.80 75
2950.93 75
2951.05 74
2951.18 72
2951.30 71
2951.42 70
2951.55 70
2951.67 71
2951.80 72
2951.92 73
2952.05 73
2952.17 74
2952.30 73
2952.42 72
2952.54 71
2952.67 69
2952.79 67
2952.92 65
2953.04 63
2953.17 59
2953.29 55
2953.42 50
2953.54 45
2953.66 40
2953.79 36
2953.91 33
2954.04 32
2954.16 34
2954.29 39
2954.41 46
2954.54 54
2954.66 65
2954.78 77
2954.91 89
2955.03 101
2955.16 113
2955.28 123
2955.41 131
2955.53 136
2955.66 139
2955.78 141
2955.90 142
2956.03 143
2956.15 145
2956.28 147
2956.40 148
2956.53 148
2956.65 147
2956.78 144
2956.90 140
2957.03 136
2957.15 132
2957.27 128
2957.40 126
2957.52 124
2957.65 124
2957.77 124
2957.90 124
2958.02 124
2958.15 124
2958.27 124
2958.40 123
2958.52 121
2958.64 119
2958.77 117
2958.89 114
2959.02 110
2959.14 107
2959.27 103
2959.39 100
2959.52 97
2959.64 94
2959.77 93
2959.89 93
2960.01 93
2960.14 93
2960.26 92
2960.39 91
2960.51 89
2960.64 87
2960.76 86
2960.89 85
2961.01 87
2961.14 89
2961.26 94
2961.39 100
2961.51 108
2961.63 116
2961.76 125
2961.88 134
2962.01 140
2962.13 146
2962.26 149
2962.38 150
2962.51 151
2962.63 151
2962.76 152
2962.88 152
2963.01 151
2963.13 149
2963.26 146
2963.38 143
2963.50 140
2963.63 139
2963.75 140
2963.88 145
2964.00 153
2964.13 163
2964.25 172
2964.38 181
2964.50 187
2964.63 189
2964.75 189
2964.88 188
2965.00 185
2965.13 183
2965.25 181
2965.37 180
2965.50 178
2965.62 176
2965.75 173
2965.87 171
2966.00 168
2966.12 167
2966.25 168
2966.37 171
2966.50 175
2966.62 180
2966.75 185
2966.87 188
2967.00 189
2967.12 188
2967.25 185
2967.37 179
2967.49 173
2967.62 165
2967.74 158
2967.87 150
2967.99 144
2968.12 138
2968.24 133
2968.37 130
2968.49 126
2968.62 123
2968.74 120
2968.87 117
2968.99 114
2969.12 110
2969.24 105
2969.37 101
2969.49 96
2969.62 93
2969.74 91
2969.87 90
2969.99 90
2970.12 91
2970.24 90
2970.36 89
2970.49 86
2970.61 82
2970.74 77
2970.86 74
2970.99 71
2971.11 69
2971.24 69
2971.36 70
2971.49 70
2971.61 70
2971.74 68
2971.86 66
2971.99 63
2972.11 61
2972.24 60
2972.36 59
2972.49 61
2972.61 64
2972.74 68
2972.86 74
2972.99 80
2973.11 86
2973.24 90
2973.36 91
2973.49 90
2973.61 86
2973.74 81
2973.86 75
2973.99 70
2974.11 67
2974.23 67
2974.36 69
2974.48 74
2974.61 79
2974.73 85
2974.86 90
2974.98 92
2975.11 93
2975.23 92
2975.36 90
2975.48 87
2975.61 85
2975.73 83
2975.86 82
2975.98 83
2976.11 83
2976.23 83
2976.36 83
2976.48 82
2976.61 80
2976.73 79
2976.86 79
2976.98 80
2977.11 84
2977.23 90
2977.36 98
2977.48 105
2977.61 112
2977.73 118
2977.86 121
2977.98 123
2978.11 123
2978.23 122
2978.36 121
2978.48 120
2978.61 119
2978.73 117
2978.86 116
2978.98 114
2979.11 112
2979.23 111
2979.36 110
2979.48 112
2979.61 114
2979.73 116
2979.86 119
2979.98 121
2980.11 122
2980.23 121
2980.36 119
2980.48 117
2980.61 115
2980.73 113
2980.86 111
2980.98 108
2981.11 105
2981.23 102
2981.36 99
2981.48 96
2981.61 94
2981.73 94
2981.86 94
2981.98 94
2982.11 95
2982.23 95
2982.36 96
2982.48 98
2982.61 100
2982.73 103
2982.86 107
2982.98 110
2983.11 113
2983.23 114
2983.36 114
2983.48 114
2983.61 114
2983.73 115
2983.86 117
2983.98 120
2984.11 123
2984.23 126
2984.36 127
2984.48 127
2984.61 126
2984.73 125
2984.86 123
2984.99 121
2985.11 119
2985.24 117
2985.36 112
2985.49 107
2985.61 101
2985.74 94
2985.86 87
2985.99 81
2986.11 77
2986.24 73
2986.36 71
2986.49 68
2986.61 66
2986.74 63
2986.86 60
2986.99 57
2987.11 55
2987.24 54
2987.36 53
2987.49 54
2987.61 55
2987.74 56
2987.86 57
2987.99 58
2988.11 60
2988.24 61
2988.36 63
2988.49 65
2988.61 66
2988.74 67
2988.86 67
2988.99 66
2989.12 65
2989.24 64
2989.37 63
2989.49 63
2989.62 63
2989.74 64
2989.87 64
2989.99 64
2990.12 64
2990.24 63
2990.37 62
2990.49 60
2990.62 58
2990.74 56
2990.87 55
2990.99 54
2991.12 54
2991.24 56
2991.37 58
2991.49 61
2991.62 64
2991.75 66
2991.87 68
2992.00 68
2992.12 68
2992.25 68
2992.37 68
2992.50 68
2992.62 67
2992.75 66
2992.87 63
2993.00 59
2993.12 54
2993.25 48
2993.37 41
2993.50 35
2993.62 30
2993.75 27
2993.87 26
2994.00 27
2994.13 29
2994.25 32
2994.38 35
2994.50 37
2994.63 38
2994.75 37
2994.88 36
2995.00 34
2995.13 33
2995.25 33
2995.38 34
2995.50 35
2995.63 36
2995.75 36
2995.88 35
2996.01 34
2996.13 33
2996.26 32
2996.38 31
2996.51 31
2996.63 32
2996.76 31
2996.88 31
2997.01 29
2997.13 26
2997.26 24
2997.38 22
2997.51 21
2997.64 21
2997.76 22
2997.89 24
2998.01 25
2998.14 26
2998.26 26
2998.39 25
2998.51 23
2998.64 22
2998.76 20
2998.89 18
2999.01 17
2999.14 15
2999.27 13
2999.39 12
2999.52 11
2999.64 11
2999.77 13
2999.89 17
3000.02 22
3000.14 27
3000.27 34
3000.39 41
3000.52 48
3000.64 55
3000.77 60
3000.90 63
3001.02 64
3001.15 63
3001.27 59
3001.40 53
3001.52 46
3001.65 40
3001.77 36
3001.90 33
3002.02 32
3002.15 32
3002.28 32
3002.40 32
3002.53 32
3002.65 30
3002.78 28
3002.90 27
3003.03 27
3003.15 29
3003.28 32
3003.41 36
3003.53 41
3003.66 46
3003.78 50
3003.91 54
3004.03 58
3004.16 62
3004.28 66
3004.41 71
3004.53 75
3004.66 78
3004.79 78
3004.91 76
3005.04 72
3005.16 66
3005.29 61
3005.41 57
3005.54 56
3005.66 58
3005.79 62
3005.92 68
3006.04 72
3006.17 74
3006.29 72
3006.42 68
3006.54 62
3006.67 56
3006.79 50
3006.92 47
3007.05 46
3007.17 48
3007.30 51
3007.42 55
3007.55 58
3007.67 61
3007.80 63
3007.92 65
3008.05 65
3008.18 64
3008.30 63
3008.43 61
3008.55 59
3008.68 56
3008.80 55
3008.93 56
3009.06 59
3009.18 65
3009.31 72
3009.43 80
3009.56 88
3009.68 94
3009.81 98
3009.93 98
3010.06 96
3010.19 91
3010.31 86
3010.44 80
3010.56 76
3010.69 72
3010.81 71
3010.94 71
3011.07 72
3011.19 72
3011.32 72
3011.44 71
3011.57 69
3011.69 66
3011.82 64
3011.95 61
3012.07 60
3012.20 59
3012.32 58
3012.45 57
3012.57 56
3012.70 54
3012.83 51
3012.95 47
3013.08 44
3013.20 41
3013.33 40
3013.45 39
3013.58 39
3013.71 41
3013.83 43
3013.96 45
3014.08 47
3014.21 50
3014.33 52
3014.46 54
3014.59 56
3014.71 57
3014.84 57
3014.96 58
3015.09 58
3015.21 59
3015.34 60
3015.47 62
3015.59 65
3015.72 67
3015.84 68
3015.97 68
3016.09 67
3016.22 65
3016.35 62
3016.47 59
3016.60 57
3016.72 56
3016.85 56
3016.97 58
3017.10 60
3017.23 63
3017.35 65
3017.48 67
3017.60 69
3017.73 70
3017.86 69
3017.98 68
3018.11 65
3018.23 61
3018.36 56
3018.48 52
3018.61 48
3018.74 46
3018.86 46
3018.99 48
3019.11 51
3019.24 55
3019.36 57
3019.49 57
3019.62 54
3019.74 50
3019.87 43
3019.99 36
3020.12 29
3020.25 23
3020.37 19
3020.50 16
3020.62 15
3020.75 15
3020.88 16
3021.00 17
3021.13 18
3021.25 17
3021.38 15
3021.50 13
3021.63 8
3021.76 3
3021.88 0
3022.01 0
3022.13 0
3022.26 0
3022.39 0
3022.51 0
3022.64 0
3022.76 0
3022.89 8
3023.02 17
3023.14 26
3023.27 32
3023.39 36
3023.52 39
3023.64 40
3023.77 41
3023.90 42
3024.02 44
3024.15 46
3024.27 48
3024.40 50
3024.53 53
3024.65 55
3024.78 57
3024.90 58
3025.03 60
3025.16 61
3025.28 63
3025.41 64
3025.53 65
3025.66 66
3025.79 66
3025.91 65
3026.04 64
3026.16 63
3026.29 61
3026.42 61
3026.54 62
3026.67 66
3026.79 71
3026.92 78
3027.05 86
3027.17 95
3027.30 103
3027.42 111
3027.55 117
3027.68 122
3027.80 126
3027.93 130
3028.05 133
3028.18 135
3028.31 135
3028.43 135
3028.56 133
3028.68 131
3028.81 127
3028.94 123
3029.06 118
3029.19 112
3029.31 107
3029.44 101
3029.57 97
3029.69 94
3029.82 91
3029.94 88
3030.07 86
3030.20 83
3030.32 79
3030.45 74
3030.57 69
3030.70 64
3030.83 59
3030.95 56
3031.08 53
3031.20 50
3031.33 47
3031.46 44
3031.58 40
3031.71 36
3031.84 32
3031.96 28
3032.09 26
3032.21 26
3032.34 27
3032.47 29
3032.59 32
3032.72 35
3032.84 39
3032.97 42
3033.10 44
3033.22 47
3033.35 50
3033.47 54
3033.60 57
3033.73 60
3033.85 62
3033.98 63
3034.11 62
3034.23 60
3034.36 57
3034.48 55
3034.61 53
3034.74 52
3034.86 52
3034.99 52
3035.11 52
3035.24 50
3035.37 46
3035.49 42
3035.62 36
3035.75 32
3035.87 29
3036.00 28
3036.12 30
3036.25 34
3036.38 41
3036.50 49
3036.63 58
3036.75 66
3036.88 72
3037.01 77
3037.13 80
3037.26 81
3037.39 81
3037.51 81
3037.64 81
3037.76 82
3037.89 84
3038.02 85
3038.14 86
3038.27 85
3038.40 83
3038.52 79
3038.65 74
3038.77 69
3038.90 66
3039.03 65
3039.15 67
3039.28 71
3039.41 78
3039.53 85
3039.66 93
3039.78 100
3039.91 106
3040.04 111
3040.16 117
3040.29 123
3040.42 130
3040.54 138
3040.67 146
3040.79 154
3040.92 160
3041.05 165
3041.17 168
3041.30 169
3041.43 169
3041.55 168
3041.68 165
3041.80 161
3041.93 157
3042.06 153
3042.18 150
3042.31 150
3042.44 151
3042.56 155
3042.69 160
3042.82 164
3042.94 168
3043.07 169
3043.19 168
3043.32 164
3043.45 159
3043.57 153
3043.70 149
3043.83 147
3043.95 147
3044.08 150
3044.21 154
3044.33 159
3044.46 164
3044.58 168
3044.71 172
3044.84 175
3044.96 178
3045.09 182
3045.22 184
3045.34 187
3045.47 188
3045.60 188
3045.72 186
3045.85 182
3045.97 176
3046.10 170
3046.23 164
3046.35 160
3046.48 158
3046.61 157
3046.73 159
3046.86 162
3046.99 165
3047.11 168
3047.24 168
3047.36 166
3047.49 162
3047.62 156
3047.74 149
3047.87 141
3048.00 133
3048.12 126
3048.25 120
3048.38 115
3048.50 111
3048.63 108
3048.76 105
3048.88 103
3049.01 102
3049.13 102
3049.26 102
3049.39 104
3049.51 107
3049.64 111
3049.77 115
3049.89 120
3050.02 125
3050.15 130
3050.27 134
3050.40 138
3050.53 140
3050.65 140
3050.78 138
3050.91 134
3051.03 127
3051.16 119
3051.28 110
3051.41 103
3051.54 96
3051.66 92
3051.79 89
3051.92 88
3052.04 88
3052.17 87
3052.30 85
3052.42 82
3052.55 79
3052.68 76
3052.80 74
3052.93 74
3053.06 75
3053.18 79
3053.31 84
3053.44 88
3053.56 93
3053.69 97
3053.82 100
3053.94 103
3054.07 105
3054.20 107
3054.32 108
3054.45 108
3054.57 107
3054.70 104
3054.83 101
3054.95 97
3055.08 95
3055.21 95
3055.33 97
3055.46 101
3055.59 106
3055.71 110
3055.84 111
3055.97 110
3056.09 105
3056.22 96
3056.35 87
3056.47 77
3056.60 69
3056.73 64
3056.85 62
3056.98 64
3057.11 69
3057.23 75
3057.36 81
3057.49 87
3057.61 92
3057.74 96
3057.87 99
3057.99 100
3058.12 102
3058.25 103
3058.37 105
3058.50 107
3058.63 110
3058.75 114
3058.88 118
3059.01 123
3059.13 126
3059.26 128
3059.39 129
3059.51 127
3059.64 124
3059.77 120
3059.89 116
3060.02 113
3060.15 112
3060.27 112
3060.40 115
3060.53 118
3060.65 121
3060.78 122
3060.91 123
3061.03 121
3061.16 119
3061.29 118
3061.41 118
3061.54 121
3061.67 125
3061.79 130
3061.92 136
3062.05 141
3062.17 146
3062.30 150
3062.43 153
3062.55 155
3062.68 155
3062.81 154
3062.93 152
3063.06 147
3063.19 142
3063.31 136
3063.44 130
3063.57 127
3063.69 125
3063.82 125
3063.95 127
3064.07 130
3064.20 134
3064.33 136
3064.45 138
3064.58 139
3064.71 138
3064.84 136
3064.96 132
3065.09 128
3065.22 124
3065.34 120
3065.47 117
3065.60 116
3065.72 116
3065.85 117
3065.98 118
3066.10 119
3066.23 119
3066.36 119
3066.48 119
3066.61 119
3066.74 122
3066.86 128
3066.99 135
3067.12 145
3067.24 155
3067.37 164
3067.50 172
3067.63 176
3067.75 177
3067.88 175
3068.01 168
3068.13 159
3068.26 149
3068.39 139
3068.51 130
3068.64 125
3068.77 122
3068.89 121
3069.02 123
3069.15 125
3069.27 127
3069.40 128
3069.53 129
3069.65 130
3069.78 131
3069.91 134
3070.04 138
3070.16 142
3070.29 146
3070.42 150
3070.54 154
3070.67 157
3070.80 159
3070.92 160
3071.05 161
3071.18 161
3071.30 161
3071.43 161
3071.56 160
3071.69 161
3071.81 162
3071.94 165
3072.07 169
3072.19 174
3072.32 179
3072.45 183
3072.57 183
3072.70 181
3072.83 176
3072.95 170
3073.08 162
3073.21 156
3073.34 150
3073.46 145
3073.59 141
3073.72 137
3073.84 131
3073.97 126
3074.10 120
3074.22 115
3074.35 111
3074.48 110
3074.61 111
3074.73 114
3074.86 119
3074.99 124
3075.11 128
3075.24 133
3075.37 136
3075.49 138
3075.62 140
3075.75 141
3075.88 142
3076.00 142
3076.13 143
3076.26 144
3076.38 146
3076.51 149
3076.64 151
3076.76 154
3076.89 157
3077.02 158
3077.15 158
3077.27 157
3077.40 155
3077.53 152
3077.65 149
3077.78 147
3077.91 144
3078.03 142
3078.16 139
3078.29 137
3078.42 134
3078.54 131
3078.67 128
3078.80 127
3078.92 127
3079.05 130
3079.18 134
3079.31 139
3079.43 144
3079.56 148
3079.69 152
3079.81 154
3079.94 156
3080.07 157
3080.19 159
3080.32 160
3080.45 161
3080.58 161
3080.70 159
3080.83 157
3080.96 155
3081.08 153
3081.21 153
3081.34 154
3081.47 157
3081.59 161
3081.72 165
3081.85 167
3081.97 166
3082.10 162
3082.23 153
3082.36 142
3082.48 129
3082.61 117
3082.74 107
3082.86 100
3082.99 96
3083.12 95
3083.25 95
3083.37 96
3083.50 96
3083.63 94
3083.75 92
3083.88 91
3084.01 91
3084.14 92
3084.26 95
3084.39 98
3084.52 102
3084.64 104
3084.77 104
3084.90 104
3085.03 103
3085.15 103
3085.28 105
3085.41 110
3085.54 118
3085.66 126
3085.79 134
3085.92 142
3086.04 147
3086.17 151
3086.30 154
3086.43 157
3086.55 161
3086.68 166
3086.81 172
3086.93 177
3087.06 180
3087.19 181
3087.32 179
3087.44 174
3087.57 166
3087.70 156
3087.83 146
3087.95 137
3088.08 128
3088.21 121
3088.33 116
3088.46 112
3088.59 109
3088.72 108
3088.84 107
3088.97 107
3089.10 108
3089.23 107
3089.35 107
3089.48 106
3089.61 105
3089.73 104
3089.86 104
3089.99 104
3090.12 107
3090.24 111
3090.37 117
3090.50 125
3090.63 135
3090.75 146
3090.88 156
3091.01 165
3091.13 170
3091.26 173
3091.39 173
3091.52 172
3091.64 170
3091.77 169
3091.90 169
3092.03 170
3092.15 170
3092.28 169
3092.41 165
3092.54 160
3092.66 151
3092.79 142
3092.92 132
3093.05 122
3093.17 113
3093.30 107
3093.43 104
3093.55 103
3093.68 106
3093.81 111
3093.94 117
3094.06 125
3094.19 132
3094.32 137
3094.45 140
3094.57 141
3094.70 140
3094.83 138
3094.96 135
3095.08 132
3095.21 130
3095.34 128
3095.47 127
3095.59 126
3095.72 125
3095.85 124
3095.98 122
3096.10 119
3096.23 115
3096.36 109
3096.48 103
3096.61 95
3096.74 88
3096.87 81
3096.99 76
3097.12 74
3097.25 75
3097.38 79
3097.50 85
3097.63 94
3097.76 102
3097.89 110
3098.01 116
3098.14 119
3098.27 119
3098.40 116
3098.52 111
3098.65 105
3098.78 100
3098.91 96
3099.03 96
3099.16 98
3099.29 102
3099.42 108
3099.54 112
3099.67 115
3099.80 115
3099.93 111
3100.05 105
3100.18 97
3100.31 88
3100.44 79
3100.56 73
3100.69 69
3100.82 68
3100.95 70
3101.07 73
3101.20 78
3101.33 84
3101.46 88
3101.58 92
3101.71 95
3101.84 97
3101.97 99
3102.09 101
3102.22 104
3102.35 108
3102.48 111
3102.60 115
3102.73 117
3102.86 118
3102.99 116
3103.11 113
3103.24 108
3103.37 102
3103.50 96
3103.63 91
3103.75 86
3103.88 83
3104.01 83
3104.14 85
3104.26 89
3104.39 94
3104.52 100
3104.65 106
3104.77 110
3104.90 111
3105.03 110
3105.16 107
3105.28 102
3105.41 99
3105.54 98
3105.67 100
3105.79 107
3105.92 118
3106.05 130
3106.18 141
3106.30 149
3106.43 153
3106.56 151
3106.69 146
3106.82 138
3106.94 130
3107.07 124
3107.20 121
3107.33 121
3107.45 123
3107.58 128
3107.71 133
3107.84 139
3107.96 145
3108.09 151
3108.22 158
3108.35 164
3108.48 170
3108.60 175
3108.73 178
3108.86 180
3108.99 180
3109.11 179
3109.24 176
3109.37 173
3109.50 171
3109.62 170
3109.75 171
3109.88 174
3110.01 179
3110.14 185
3110.26 191
3110.39 195
3110.52 196
3110.65 195
3110.77 190
3110.90 184
3111.03 176
3111.16 170
3111.28 164
3111.41 160
3111.54 157
3111.67 155
3111.80 153
3111.92 150
3112.05 145
3112.18 140
3112.31 135
3112.43 130
3112.56 124
3112.69 120
3112.82 115
3112.95 110
3113.07 104
3113.20 98
3113.33 91
3113.46 84
3113.58 77
3113.71 71
3113.84 66
3113.97 63
3114.10 62
3114.22 64
3114.35 67
3114.48 72
3114.61 78
3114.73 84
3114.86 89
3114.99 92
3115.12 92
3115.25 89
3115.37 84
3115.50 78
3115.63 70
3115.76 62
3115.88 54
3116.01 47
3116.14 41
3116.27 37
3116.40 34
3116.52 34
3116.65 35
3116.78 39
3116.91 45
3117.04 52
3117.16 59
3117.29 65
3117.42 69
3117.55 70
3117.67 69
3117.80 67
3117.93 65
3118.06 63
3118.19 63
3118.31 64
3118.44 67
3118.57 70
3118.70 72
3118.83 72
3118.95 72
3119.08 70
3119.21 68
3119.34 66
3119.47 66
3119.59 67
3119.72 69
3119.85 71
3119.98 72
3120.10 71
3120.23 69
3120.36 65
3120.49 61
3120.62 56
3120.74 52
3120.87 48
3121.00 44
3121.13 41
3121.26 38
3121.38 35
3121.51 33
3121.64 32
3121.77 32
3121.90 33
3122.02 35
3122.15 36
3122.28 37
3122.41 35
3122.54 32
3122.66 28
3122.79 23
3122.92 20
3123.05 19
3123.18 21
3123.30 26
3123.43 33
3123.56 41
3123.69 49
3123.82 55
3123.94 60
3124.07 63
3124.20 63
3124.33 61
3124.46 58
3124.58 55
3124.71 51
3124.84 46
3124.97 41
3125.10 36
3125.22 29
3125.35 22
3125.48 14
3125.61 5
3125.74 0
3125.86 0
3125.99 0
3126.12 0
3126.25 0
3126.38 0
3126.50 0
3126.63 0
3126.76 7
3126.89 16
3127.02 24
3127.14 31
3127.27 35
3127.40 39
3127.53 42
3127.66 45
3127.78 47
3127.91 51
3128.04 55
3128.17 60
3128.30 67
3128.43 74
3128.55 83
3128.68 93
3128.81 101
3128.94 109
3129.07 114
3129.19 117
3129.32 117
3129.45 116
3129.58 114
3129.71 112
3129.83 110
3129.96 110
3130.09 110
3130.22 111
3130.35 110
3130.47 108
3130.60 104
3130.73 99
3130.86 93
3130.99 87
3131.12 84
3131.24 82
3131.37 83
3131.50 87
3131.63 92
3131.76 98
3131.88 104
3132.01 109
3132.14 113
3132.27 115
3132.40 117
3132.53 119
3132.65 122
3132.78 125
3132.91 128
3133.04 131
3133.17 134
3133.29 135
3133.42 135
3133.55 133
3133.68 130
3133.81 128
3133.94 127
3134.06 127
3134.19 129
3134.32 131
3134.45 134
3134.58 137
3134.70 138
3134.83 139
3134.96 139
3135.09 140
3135.22 141
3135.35 143
3135.47 144
3135.60 145
3135.73 146
3135.86 146
3135.99 146
3136.12 147
3136.24 147
3136.37 147
3136.50 145
3136.63 142
3136.76 135
3136.88 127
3137.01 116
3137.14 104
3137.27 93
3137.40 85
3137.53 78
3137.65 75
3137.78 74
3137.91 74
3138.04 75
3138.17 76
3138.30 76
3138.42 76
3138.55 76
3138.68 74
3138.81 72
3138.94 70
3139.07 69
3139.19 69
3139.32 70
3139.45 73
3139.58 79
3139.71 86
3139.84 92
3139.96 98
3140.09 101
3140.22 100
3140.35 96
3140.48 88
3140.61 79
3140.73 71
3140.86 64
3140.99 61
3141.12 61
3141.25 64
3141.38 70
3141.50 76
3141.63 81
3141.76 84
3141.89 85
3142.02 83
3142.15 80
3142.27 76
3142.40 72
3142.53 68
3142.66 66
3142.79 65
3142.92 66
3143.04 68
3143.17 73
3143.30 80
3143.43 88
3143.56 96
3143.69 105
3143.81 112
3143.94 117
3144.07 120
3144.20 120
3144.33 118
3144.46 114
3144.59 108
3144.71 101
3144.84 93
3144.97 86
3145.10 79
3145.23 74
3145.36 70
3145.48 69
3145.61 68
3145.74 69
3145.87 70
3146.00 70
3146.13 68
3146.26 65
3146.38 61
3146.51 55
3146.64 50
3146.77 46
3146.90 43
3147.03 40
3147.15 38
3147.28 35
3147.41 31
3147.54 26
3147.67 19
3147.80 12
3147.93 6
3148.05 1
3148.18 0
3148.31 0
3148.44 0
3148.57 3
3148.70 7
3148.82 11
3148.95 13
3149.08 14
3149.21 13
3149.34 10
3149.47 5
3149.60 1
3149.72 0
3149.85 0
3149.98 0
3150.11 0
3150.24 0
3150.37 2
3150.50 6
3150.62 8
3150.75 9
3150.88 8
3151.01 5
3151.14 1
3151.27 0
3151.40 0
3151.52 0
3151.65 0
3151.78 0
3151.91 6
3152.04 14
3152.17 23
3152.30 31
3152.42 37
3152.55 42
3152.68 45
3152.81 48
3152.94 49
3153.07 50
3153.20 51
3153.32 52
3153.45 51
3153.58 50
3153.71 48
3153.84 44
3153.97 39
3154.10 34
3154.22 28
3154.35 23
3154.48 18
3154.61 14
3154.74 12
3154.87 10
3155.00 9
3155.12 9
3155.25 9
3155.38 9
3155.51 9
3155.64 8
3155.77 7
3155.90 5
3156.03 3
3156.15 0
3156.28 0
3156.41 0
3156.54 0
3156.67 0
3156.80 0
3156.93 3
3157.05 8
3157.18 15
3157.31 21
3157.44 29
3157.57 36
3157.70 44
3157.83 51
3157.96 59
3158.08 67
3158.21 74
3158.34 79
3158.47 84
3158.60 88
3158.73 90
3158.86 90
3158.98 89
3159.11 86
3159.24 81
3159.37 75
3159.50 67
3159.63 60
3159.76 52
3159.89 45
3160.01 39
3160.14 34
3160.27 32
3160.40 30
3160.53 29
3160.66 28
3160.79 27
3160.92 26
3161.04 26
3161.17 25
3161.30 24
3161.43 23
3161.56 23
3161.69 22
3161.82 20
3161.95 18
3162.07 16
3162.20 13
3162.33 10
3162.46 9
3162.59 7
3162.72 7
3162.85 8
3162.98 9
3163.11 11
3163.23 12
3163.36 12
3163.49 12
3163.62 12
3163.75 12
3163.88 13
3164.01 12
3164.14 12
3164.26 10
3164.39 8
3164.52 5
3164.65 3
3164.78 1
3164.91 1
3165.04 3
3165.17 5
3165.30 8
3165.42 11
3165.55 14
3165.68 16
3165.81 18
3165.94 20
3166.07 22
3166.20 24
3166.33 27
3166.45 28
3166.58 30
3166.71 30
3166.84 31
3166.97 31
3167.10 31
3167.23 31
3167.36 32
3167.49 33
3167.61 35
3167.74 37
3167.87 39
3168.00 39
3168.13 38
3168.26 35
3168.39 31
3168.52 26
3168.65 22
3168.77 19
3168.90 19
3169.03 20
3169.16 22
3169.29 25
3169.42 26
3169.55 25
3169.68 21
3169.81 16
3169.94 10
3170.06 3
3170.19 0
3170.32 0
3170.45 0
3170.58 0
3170.71 0
3170.84 0
3170.97 0
3171.10 0
3171.22 1
3171.35 4
3171.48 8
3171.61 12
3171.74 17
3171.87 22
3172.00 26
3172.13 28
3172.26 28
3172.39 26
3172.51 21
3172.64 16
3172.77 12
3172.90 10
3173.03 11
3173.16 15
3173.29 22
3173.42 31
3173.55 41
3173.68 50
3173.80 57
3173.93 62
3174.06 63
3174.19 63
3174.32 60
3174.45 56
3174.58 52
3174.71 48
3174.84 45
3174.97 42
3175.09 41
3175.22 41
3175.35 42
3175.48 44
3175.61 47
3175.74 50
3175.87 53
3176.00 57
3176.13 60
3176.26 64
3176.39 67
3176.51 70
3176.64 72
3176.77 74
3176.90 76
3177.03 77
3177.16 77
3177.29 75
3177.42 74
3177.55 72
3177.68 70
3177.81 69
3177.93 69
3178.06 70
3178.19 71
3178.32 72
3178.45 73
3178.58 72
3178.71 70
3178.84 67
3178.97 64
3179.10 59
3179.23 55
3179.35 52
3179.48 49
3179.61 48
3179.74 48
3179.87 49
3180.00 51
3180.13 53
3180.26 53
3180.39 52
3180.52 49
3180.65 45
3180.78 38
3180.90 31
3181.03 25
3181.16 19
3181.29 16
3181.42 15
3181.55 17
3181.68 22
3181.81 27
3181.94 34
3182.07 41
3182.20 47
3182.33 53
3182.45 57
3182.58 61
3182.71 64
3182.84 67
3182.97 69
3183.10 72
3183.23 74
3183.36 75
3183.49 75
3183.62 74
3183.75 70
3183.88 65
3184.01 59
3184.13 53
3184.26 48
3184.39 44
3184.52 41
3184.65 39
3184.78 38
3184.91 38
3185.04 38
3185.17 39
3185.30 40
3185.43 42
3185.56 45
3185.69 48
3185.81 50
3185.94 53
3186.07 55
3186.20 57
3186.33 58
3186.46 60
3186.59 63
3186.72 68
3186.85 74
3186.98 83
3187.11 93
3187.24 104
3187.37 115
3187.50 126
3187.62 136
3187.75 143
3187.88 149
3188.01 153
3188.14 155
3188.27 155
3188.40 153
3188.53 150
3188.66 146
3188.79 141
3188.92 137
3189.05 134
3189.18 132
3189.31 132
3189.43 133
3189.56 136
3189.69 140
3189.82 145
3189.95 152
3190.08 158
3190.21 165
3190.34 171
3190.47 176
3190.60 179
3190.73 180
3190.86 180
3190.99 177
3191.12 172
3191.25 166
3191.38 161
3191.50 157
3191.63 154
3191.76 153
3191.89 154
3192.02 155
3192.15 157
3192.28 157
3192.41 155
3192.54 152
3192.67 147
3192.80 142
3192.93 138
3193.06 135
3193.19 133
3193.32 131
3193.45 129
3193.57 127
3193.70 124
3193.83 120
3193.96 116
3194.09 113
3194.22 111
3194.35 110
3194.48 109
3194.61 108
3194.74 106
3194.87 102
3195.00 96
3195.13 89
3195.26 80
3195.39 72
3195.52 64
3195.65 57
3195.78 52
3195.90 49
3196.03 47
3196.16 46
3196.29 44
3196.42 43
3196.55 41
3196.68 40
3196.81 38
3196.94 38
3197.07 39
3197.20 41
3197.33 43
3197.46 46
3197.59 49
3197.72 50
3197.85 50
3197.98 49
3198.11 46
3198.24 42
3198.37 37
3198.49 32
3198.62 26
3198.75 21
3198.88 15
3199.01 10
3199.14 6
3199.27 2
3199.40 0
3199.53 0
3199.66 1
3199.79 5
3199.92 11
3200.05 20
3200.18 29
3200.31 39
3200.44 48
3200.57 55
3200.70 60
3200.83 62
3200.96 60
3201.09 55
3201.22 47
3201.34 38
3201.47 28
3201.60 19
3201.73 11
3201.86 5
3201.99 2
3202.12 1
3202.25 2
3202.38 7
3202.51 14
3202.64 23
3202.77 34
3202.90 45
3203.03 54
3203.16 62
3203.29 66
3203.42 67
3203.55 64
3203.68 59
3203.81 53
3203.94 47
3204.07 42
3204.20 41
3204.33 42
3204.46 46
3204.59 51
3204.71 58
3204.84 64
3204.97 67
3205.10 69
3205.23 68
3205.36 64
3205.49 59
3205.62 52
3205.75 47
3205.88 42
3206.01 40
3206.14 40
3206.27 42
3206.40 47
3206.53 54
3206.66 62
3206.79 71
3206.92 80
3207.05 89
3207.18 97
3207.31 103
3207.44 109
3207.57 113
3207.70 115
3207.83 116
3207.96 115
3208.09 112
3208.22 107
3208.35 101
3208.48 94
3208.61 87
3208.74 81
3208.86 75
3208.99 70
3209.12 67
3209.25 65
3209.38 65
3209.51 66
3209.64 67
3209.77 67
3209.90 64
3210.03 59
3210.16 51
3210.29 42
3210.42 33
3210.55 25
3210.68 21
3210.81 20
3210.94 22
3211.07 28
3211.20 35
3211.33 43
3211.46 51
3211.59 59
3211.72 66
3211.85 72
3211.98 76
3212.11 78
3212.24 76
3212.37 72
3212.50 65
3212.63 56
3212.76 47
3212.89 38
3213.02 30
3213.15 24
3213.28 20
3213.41 18
3213.54 16
3213.67 14
3213.80 13
3213.93 12
3214.06 13
3214.19 15
3214.32 18
3214.45 24
3214.58 29
3214.71 34
3214.84 37
3214.96 38
3215.09 36
3215.22 32
3215.35 28
3215.48 24
3215.61 20
3215.74 18
3215.87 17
3216.00 16
3216.13 17
3216.26 18
3216.39 19
3216.52 20
3216.65 23
3216.78 26
3216.91 30
3217.04 34
3217.17 38
3217.30 42
3217.43 44
3217.56 45
3217.69 44
3217.82 43
3217.95 41
3218.08 39
3218.21 39
3218.34 39
3218.47 40
3218.60 42
3218.73 44
3218.86 47
3218.99 50
3219.12 54
3219.25 56
3219.38 59
3219.51 61
3219.64 62
3219.77 62
3219.90 62
3220.03 60
3220.16 58
3220.29 55
3220.42 50
3220.55 46
3220.68 40
3220.81 35
3220.94 30
3221.07 26
3221.20 22
3221.33 19
3221.46 16
3221.59 14
3221.72 12
3221.85 10
3221.98 8
3222.11 5
3222.24 2
3222.37 0
3222.50 0
3222.63 0
3222.76 0
3222.89 3
3223.02 6
3223.15 9
3223.28 11
3223.41 11
3223.54 10
3223.67 7
3223.80 3
3223.93 0
3224.06 0
3224.19 0
3224.32 0
3224.45 0
3224.58 2
3224.71 5
3224.84 6
3224.97 5
3225.10 2
3225.23 0
3225.36 0
3225.49 0
3225.62 0
3225.75 8
3225.88 20
3226.01 34
3226.14 50
3226.27 65
3226.40 77
3226.53 87
3226.66 93
3226.79 97
3226.92 99
3227.05 99
3227.18 99
3227.31 97
3227.44 94
3227.57 90
3227.70 83
3227.83 75
3227.96 66
3228.09 56
3228.22 47
3228.35 40
3228.48 35
3228.61 32
3228.74 30
3228.87 30
3229.00 30
3229.13 31
3229.26 32
3229.39 32
3229.52 33
3229.66 32
3229.79 31
3229.92 29
3230.05 27
3230.18 24
3230.31 20
3230.44 17
3230.57 13
3230.70 10
3230.83 8
3230.96 6
3231.09 4
3231.22 3
3231.35 3
3231.48 3
3231.61 5
3231.74 7
3231.87 10
3232.00 12
3232.13 15
3232.26 19
3232.39 22
3232.52 27
3232.65 33
3232.78 42
3232.91 53
3233.04 64
3233.17 75
3233.30 85
3233.43 91
3233.56 93
3233.69 90
3233.82 84
3233.95 76
3234.08 66
3234.21 56
3234.34 47
3234.47 41
3234.60 36
3234.73 34
3234.86 33
3234.99 32
3235.12 33
3235.25 34
3235.38 35
3235.51 36
3235.64 38
3235.77 40
3235.91 42
3236.04 45
3236.17 46
3236.30 47
3236.43 48
3236.56 49
3236.69 50
3236.82 52
3236.95 56
3237.08 60
3237.21 65
3237.34 71
3237.47 75
3237.60 79
3237.73 81
3237.86 82
3237.99 82
3238.12 82
3238.25 82
3238.38 81
3238.51 80
3238.64 78
3238.77 75
3238.90 70
3239.03 64
3239.16 59
3239.29 54
3239.42 51
3239.55 49
3239.68 49
3239.81 50
3239.95 51
3240.08 51
3240.21 52
3240.34 52
3240.47 53
3240.60 53
3240.73 54
3240.86 53
3240.99 52
3241.12 50
3241.25 46
3241.38 42
3241.51 37
3241.64 33
3241.77 30
3241.90 28
3242.03 26
3242.16 24
3242.29 21
3242.42 17
3242.55 13
3242.68 9
3242.81 6
3242.94 5
3243.07 6
3243.20 10
3243.34 15
3243.47 22
3243.60 29
3243.73 36
3243.86 43
3243.99 48
3244.12 54
3244.25 60
3244.38 66
3244.51 73
3244.64 79
3244.77 84
3244.90 88
3245.03 91
3245.16 92
3245.29 91
3245.42 90
3245.55 89
3245.68 89
3245.81 88
3245.94 89
3246.07 89
3246.21 89
3246.34 88
3246.47 86
3246.60 82
3246.73 77
3246.86 72
3246.99 67
3247.12 62
3247.25 58
3247.38 56
3247.51 56
3247.64 58
3247.77 61
3247.90 66
3248.03 71
3248.16 76
3248.29 82
3248.42 87
3248.55 92
3248.68 96
3248.82 99
3248.95 100
3249.08 100
3249.21 97
3249.34 93
3249.47 87
3249.60 81
3249.73 75
3249.86 69
3249.99 63
3250.12 57
3250.25 51
3250.38 44
3250.51 38
3250.64 33
3250.77 30
3250.90 28
3251.03 27
3251.17 27
3251.30 27
3251.43 26
3251.56 25
3251.69 23
3251.82 20
3251.95 17
3252.08 14
3252.21 11
3252.34 7
3252.47 3
3252.60 0
3252.73 0
3252.86 0
3252.99 0
3253.12 0
3253.26 0
3253.39 0
3253.52 0
3253.65 4
3253.78 10
3253.91 16
3254.04 19
3254.17 20
3254.30 19
3254.43 16
3254.56 11
3254.69 5
3254.82 0
3254.95 0
3255.08 0
3255.21 0
3255.35 0
3255.48 0
3255.61 0
3255.74 0
3255.87 3
3256.00 8
3256.13 13
3256.26 18
3256.39 22
3256.52 25
3256.65 30
3256.78 35
3256.91 42
3257.04 50
3257.18 60
3257.31 69
3257.44 78
3257.57 85
3257.70 91
3257.83 94
3257.96 95
3258.09 97
3258.22 98
3258.35 99
3258.48 101
3258.61 103
3258.74 105
3258.87 106
3259.01 107
3259.14 107
3259.27 107
3259.40 108
3259.53 108
3259.66 109
3259.79 110
3259.92 112
3260.05 113
3260.18 114
3260.31 116
3260.44 118
3260.57 122
3260.71 126
3260.84 130
3260.97 134
3261.10 137
3261.23 139
3261.36 139
3261.49 140
3261.62 140
3261.75 141
3261.88 145
3262.01 151
3262.14 160
3262.27 172
3262.41 186
3262.54 200
3262.67 213
3262.80 225
3262.93 232
3263.06 237
3263.19 238
3263.32 238
3263.45 239
3263.58 240
3263.71 244
3263.84 250
3263.98 259
3264.11 269
3264.24 282
3264.37 295
3264.50 308
3264.63 320
3264.76 331
3264.89 339
3265.02 346
3265.15 353
3265.28 359
3265.41 366
3265.55 373
3265.68 382
3265.81 390
3265.94 397
3266.07 402
3266.20 403
3266.33 401
3266.46 396
3266.59 389
3266.72 381
3266.85 372
3266.99 363
3267.12 356
3267.25 349
3267.38 344
3267.51 341
3267.64 339
3267.77 337
3267.90 334
3268.03 329
3268.16 321
3268.29 310
3268.43 295
3268.56 278
3268.69 261
3268.82 245
3268.95 231
3269.08 218
3269.21 206
3269.34 195
3269.47 183
3269.60 171
3269.73 159
3269.87 147
3270.00 137
3270.13 128
3270.26 120
3270.39 114
3270.52 109
3270.65 104
3270.78 99
3270.91 93
3271.04 86
3271.18 79
3271.31 71
3271.44 62
3271.57 54
3271.70 44
3271.83 35
3271.96 25
3272.09 16
3272.22 8
3272.35 2
3272.49 0
3272.62 1
3272.75 7
3272.88 16
3273.01 26
3273.14 37
3273.27 46
3273.40 51
3273.53 53
3273.66 52
3273.80 48
3273.93 44
3274.06 39
3274.19 36
3274.32 34
3274.45 32
3274.58 30
3274.71 27
3274.84 23
3274.98 18
3275.11 14
3275.24 9
3275.37 6
3275.50 4
3275.63 2
3275.76 3
3275.89 4
3276.02 5
3276.15 8
3276.29 10
3276.42 14
3276.55 17
3276.68 21
3276.81 24
3276.94 27
3277.07 30
3277.20 31
3277.33 33
3277.47 35
3277.60 37
3277.73 41
3277.86 46
3277.99 52
3278.12 58
3278.25 62
3278.38 64
3278.51 64
3278.65 62
3278.78 58
3278.91 55
3279.04 52
3279.17 50
3279.30 50
3279.43 51
3279.56 51
3279.69 49
3279.83 46
3279.96 41
3280.09 36
3280.22 32
3280.35 29
3280.48 30
3280.61 33
3280.74 38
3280.88 45
3281.01 52
3281.14 60
3281.27 67
3281.40 73
3281.53 79
3281.66 85
3281.79 89
3281.92 91
3282.06 92
3282.19 90
3282.32 87
3282.45 83
3282.58 81
3282.71 81
3282.84 85
3282.97 92
3283.11 102
3283.24 114
3283.37 127
3283.50 137
3283.63 146
3283.76 150
3283.89 151
3284.02 148
3284.16 142
3284.29 134
3284.42 125
3284.55 118
3284.68 114
3284.81 112
3284.94 114
3285.07 117
3285.21 122
3285.34 127
3285.47 129
3285.60 130
3285.73 128
3285.86 125
3285.99 120
3286.12 114
3286.26 108
3286.39 101
3286.52 95
3286.65 90
3286.78 85
3286.91 81
3287.04 78
3287.18 77
3287.31 76
3287.44 76
3287.57 78
3287.70 81
3287.83 86
3287.96 90
3288.09 94
3288.23 97
3288.36 99
3288.49 99
3288.62 98
3288.75 95
3288.88 92
3289.01 90
3289.14 87
3289.28 85
3289.41 84
3289.54 84
3289.67 85
3289.80 86
3289.93 86
3290.06 85
3290.20 82
3290.33 76
3290.46 68
3290.59 58
3290.72 48
3290.85 38
3290.98 29
3291.12 23
3291.25 19
3291.38 17
3291.51 16
3291.64 16
3291.77 17
3291.90 16
3292.04 15
3292.17 13
3292.30 10
3292.43 6
3292.56 2
3292.69 0
3292.82 0
3292.96 0
3293.09 0
3293.22 0
3293.35 0
3293.48 0
3293.61 0
3293.74 2
3293.88 5
3294.01 7
3294.14 8
3294.27 10
3294.40 10
3294.53 10
3294.66 10
3294.80 10
3294.93 12
3295.06 14
3295.19 18
3295.32 22
3295.45 26
3295.58 30
3295.72 33
3295.85 35
3295.98 36
3296.11 37
3296.24 38
3296.37 38
3296.50 40
3296.64 41
3296.77 43
3296.90 45
3297.03 46
3297.16 48
3297.29 49
3297.42 50
3297.56 51
3297.69 53
3297.82 55
3297.95 56
3298.08 57
3298.21 57
3298.35 55
3298.48 53
3298.61 50
3298.74 47
3298.87 44
3299.00 43
3299.13 43
3299.27 44
3299.40 47
3299.53 52
3299.66 57
3299.79 63
3299.92 69
3300.06 74
3300.19 78
3300.32 81
3300.45 83
3300.58 83
3300.71 82
3300.85 81
3300.98 80
3301.11 79
3301.24 78
3301.37 78
3301.50 79
3301.63 80
3301.77 83
3301.90 86
3302.03 90
3302.16 95
3302.29 99
3302.42 102
3302.56 103
3302.69 103
3302.82 101
3302.95 100
3303.08 98
3303.21 97
3303.35 97
3303.48 99
3303.61 100
3303.74 101
3303.87 102
3304.00 101
3304.14 98
3304.27 93
3304.40 87
3304.53 79
3304.66 71
3304.79 64
3304.93 57
3305.06 52
3305.19 50
3305.32 51
3305.45 56
3305.58 62
3305.72 70
3305.85 77
3305.98 83
3306.11 86
3306.24 85
3306.37 80
3306.51 73
3306.64 63
3306.77 54
3306.90 46
3307.03 40
3307.16 36
3307.30 36
3307.43 36
3307.56 38
3307.69 39
3307.82 40
3307.95 41
3308.09 41
3308.22 40
3308.35 39
3308.48 38
3308.61 36
3308.74 34
3308.88 33
3309.01 32
3309.14 32
3309.27 33
3309.40 35
3309.53 38
3309.67 40
3309.80 43
3309.93 45
3310.06 47
3310.19 49
3310.33 52
3310.46 56
3310.59 60
3310.72 64
3310.85 67
3310.98 68
3311.12 66
3311.25 62
3311.38 57
3311.51 50
3311.64 43
3311.78 37
3311.91 32
3312.04 29
3312.17 26
3312.30 24
3312.43 21
3312.57 19
3312.70 17
3312.83 16
3312.96 18
3313.09 21
3313.23 28
3313.36 36
3313.49 46
3313.62 56
3313.75 65
3313.88 71
3314.02 76
3314.15 78
3314.28 77
3314.41 75
3314.54 71
3314.68 65
3314.81 59
3314.94 53
3315.07 48
3315.20 44
3315.33 43
3315.47 44
3315.60 48
3315.73 53
3315.86 59
3315.99 63
3316.13 65
3316.26 65
3316.39 61
3316.52 56
3316.65 50
3316.79 44
3316.92 39
3317.05 35
3317.18 33
3317.31 32
3317.44 31
3317.58 32
3317.71 33
3317.84 35
3317.97 38
3318.10 42
3318.24 45
3318.37 47
3318.50 48
3318.63 48
3318.76 47
3318.90 46
3319.03 44
3319.16 43
3319.29 42
3319.42 42
3319.56 42
3319.69 42
3319.82 43
3319.95 44
3320.08 46
3320.22 49
3320.35 52
3320.48 56
3320.61 59
3320.74 62
3320.88 64
3321.01 64
3321.14 64
3321.27 62
3321.40 61
3321.54 59
3321.67 57
3321.80 55
3321.93 52
3322.06 49
3322.20 46
3322.33 41
3322.46 36
3322.59 31
3322.72 25
3322.86 19
3322.99 14
3323.12 10
3323.25 8
3323.38 6
3323.52 6
3323.65 7
3323.78 8
3323.91 9
3324.04 9
3324.18 9
3324.31 8
3324.44 7
3324.57 5
3324.70 5
3324.84 5
3324.97 7
3325.10 10
3325.23 13
3325.36 16
3325.50 19
3325.63 21
3325.76 21
3325.89 22
3326.02 22
3326.16 22
3326.29 23
3326.42 25
3326.55 27
3326.68 29
3326.82 29
3326.95 28
3327.08 26
3327.21 23
3327.35 20
3327.48 17
3327.61 15
3327.74 15
3327.87 15
3328.01 15
3328.14 15
3328.27 14
3328.40 13
3328.53 10
3328.67 7
3328.80 4
3328.93 0
3329.06 0
3329.20 0
3329.33 0
3329.46 0
3329.59 0
3329.72 0
3329.86 0
3329.99 0
3330.12 2
3330.25 4
3330.38 5
3330.52 6
3330.65 7
3330.78 9
3330.91 12
3331.05 16
3331.18 22
3331.31 29
3331.44 37
3331.57 45
3331.71 52
3331.84 58
3331.97 64
3332.10 67
3332.24 70
3332.37 72
3332.50 73
3332.63 74
3332.76 74
3332.90 73
3333.03 70
3333.16 67
3333.29 62
3333.43 58
3333.56 54
3333.69 52
3333.82 52
3333.95 54
3334.09 56
3334.22 58
3334.35 59
3334.48 58
3334.62 56
3334.75 55
3334.88 53
3335.01 54
3335.14 58
3335.28 63
3335.41 69
3335.54 76
3335.67 82
3335.81 85
3335.94 85
3336.07 83
3336.20 80
3336.33 76
3336.47 73
3336.60 72
3336.73 72
3336.86 75
3337.00 78
3337.13 82
3337.26 84
3337.39 85
3337.53 83
3337.66 78
3337.79 72
3337.92 64
3338.05 56
3338.19 48
3338.32 40
3338.45 33
3338.58 28
3338.72 24
3338.85 22
3338.98 24
3339.11 28
3339.25 35
3339.38 45
3339.51 55
3339.64 65
3339.78 74
3339.91 81
3340.04 87
3340.17 93
3340.30 98
3340.44 105
3340.57 112
3340.70 119
3340.83 125
3340.97 128
3341.10 127
3341.23 123
3341.36 116
3341.50 107
3341.63 97
3341.76 89
3341.89 82
3342.03 77
3342.16 74
3342.29 72
3342.42 72
3342.56 72
3342.69 71
3342.82 70
3342.95 68
3343.08 65
3343.22 62
3343.35 59
3343.48 57
3343.61 57
3343.75 60
3343.88 64
3344.01 69
3344.14 76
3344.28 82
3344.41 87
3344.54 90
3344.67 92
3344.81 93
3344.94 93
3345.07 92
3345.20 90
3345.34 89
3345.47 87
3345.60 85
3345.73 83
3345.87 80
3346.00 77
3346.13 75
3346.26 74
3346.40 74
3346.53 75
3346.66 78
3346.79 81
3346.93 85
3347.06 88
3347.19 89
3347.32 90
3347.46 91
3347.59 91
3347.72 90
3347.85 90
3347.99 91
3348.12 91
3348.25 91
3348.38 91
3348.52 90
3348.65 88
3348.78 86
3348.91 84
3349.05 82
3349.18 82
3349.31 83
3349.44 85
3349.58 88
3349.71 92
3349.84 95
3349.97 97
3350.11 99
3350.24 101
3350.37 102
3350.50 104
3350.64 105
3350.77 105
3350.90 105
3351.03 105
3351.17 103
3351.30 100
3351.43 96
3351.56 91
3351.70 85
3351.83 78
3351.96 71
3352.10 63
3352.23 57
3352.36 52
3352.49 49
3352.63 50
3352.76 53
3352.89 60
3353.02 68
3353.16 78
3353.29 87
3353.42 94
3353.55 100
3353.69 102
3353.82 102
3353.95 100
3354.08 96
3354.22 91
3354.35 85
3354.48 79
3354.62 73
3354.75 68
3354.88 64
3355.01 61
3355.15 60
3355.28 61
3355.41 65
3355.54 72
3355.68 81
3355.81 91
3355.94 103
3356.07 113
3356.21 122
3356.34 128
3356.47 130
3356.61 129
3356.74 126
3356.87 121
3357.00 116
3357.14 114
3357.27 114
3357.40 117
3357.53 123
3357.67 132
3357.80 141
3357.93 149
3358.06 156
3358.20 160
3358.33 161
3358.46 161
3358.60 160
3358.73 160
3358.86 161
3358.99 163
3359.13 166
3359.26 168
3359.39 170
3359.52 171
3359.66 171
3359.79 171
3359.92 170
3360.06 170
3360.19 170
3360.32 171
3360.45 172
3360.59 174
3360.72 177
3360.85 180
3360.99 184
3361.12 188
3361.25 193
3361.38 199
3361.52 205
3361.65 213
3361.78 222
3361.91 231
3362.05 239
3362.18 243
3362.31 242
3362.45 236
3362.58 227
3362.71 215
3362.84 204
3362.98 196
3363.11 191
3363.24 191
3363.38 194
3363.51 198
3363.64 202
3363.77 206
3363.91 208
3364.04 208
3364.17 208
3364.31 208
3364.44 207
3364.57 207
3364.70 206
3364.84 203
3364.97 200
3365.10 195
3365.24 189
3365.37 185
3365.50 182
3365.63 181
3365.77 183
3365.90 187
3366.03 192
3366.17 195
3366.30 195
3366.43 191
3366.56 183
3366.70 173
3366.83 161
3366.96 149
3367.10 140
3367.23 134
3367.36 131
3367.49 130
3367.63 132
3367.76 134
3367.89 136
3368.03 139
3368.16 142
3368.29 147
3368.42 154
3368.56 161
3368.69 170
3368.82 180
3368.96 189
3369.09 198
3369.22 207
3369.36 213
3369.49 218
3369.62 221
3369.75 222
3369.89 222
3370.02 222
3370.15 222
3370.29 222
3370.42 224
3370.55 227
3370.68 228
3370.82 228
3370.95 225
3371.08 220
3371.22 212
3371.35 206
3371.48 201
3371.62 201
3371.75 206
3371.88 217
3372.01 232
3372.15 249
3372.28 267
3372.41 283
3372.55 295
3372.68 303
3372.81 306
3372.95 306
3373.08 303
3373.21 298
3373.34 292
3373.48 286
3373.61 281
3373.74 278
3373.88 276
3374.01 277
3374.14 279
3374.28 283
3374.41 288
3374.54 292
3374.67 295
3374.81 296
3374.94 294
3375.07 290
3375.21 285
3375.34 280
3375.47 276
3375.61 275
3375.74 276
3375.87 278
3376.01 281
3376.14 283
3376.27 284
3376.40 283
3376.54 281
3376.67 277
3376.80 273
3376.94 268
3377.07 262
3377.20 256
3377.34 250
3377.47 244
3377.60 239
3377.74 236
3377.87 233
3378.00 232
3378.13 232
3378.27 231
3378.40 230
3378.53 227
3378.67 224
3378.80 221
3378.93 219
3379.07 218
3379.20 219
3379.33 222
3379.47 228
3379.60 235
3379.73 244
3379.87 253
3380.00 263
3380.13 271
3380.27 278
3380.40 283
3380.53 287
3380.66 289
3380.80 291
3380.93 291
3381.06 291
3381.20 289
3381.33 285
3381.46 279
3381.60 270
3381.73 258
3381.86 245
3382.00 229
3382.13 214
3382.26 200
3382.40 189
3382.53 180
3382.66 175
3382.80 172
3382.93 171
3383.06 170
3383.20 168
3383.33 166
3383.46 164
3383.59 162
3383.73 160
3383.86 160
3383.99 160
3384.13 161
3384.26 162
3384.39 163
3384.53 163
3384.66 162
3384.79 160
3384.93 155
3385.06 150
3385.19 143
3385.33 137
3385.46 131
3385.59 127
3385.73 124
3385.86 123
3385.99 122
3386.13 121
3386.26 118
3386.39 115
3386.53 110
3386.66 105
3386.79 100
3386.93 96
3387.06 94
3387.19 93
3387.33 93
3387.46 94
3387.59 96
3387.73 99
3387.86 102
3387.99 106
3388.13 111
3388.26 115
3388.39 119
3388.53 123
3388.66 127
3388.79 130
3388.93 132
3389.06 133
3389.19 132
3389.33 130
3389.46 125
3389.59 117
3389.73 109
3389.86 101
3389.99 93
3390.13 87
3390.26 84
3390.39 82
3390.53 81
3390.66 80
3390.79 79
3390.93 78
3391.06 76
3391.19 74
3391.33 73
3391.46 72
3391.59 72
3391.73 72
3391.86 73
3391.99 73
3392.13 75
3392.26 77
3392.39 80
3392.53 85
3392.66 91
3392.79 99
3392.93 106
3393.06 114
3393.19 120
3393.33 124
3393.46 126
3393.59 126
3393.73 122
3393.86 117
3393.99 111
3394.13 105
3394.26 100
3394.39 98
3394.53 98
3394.66 99
3394.79 102
3394.93 105
3395.06 106
3395.19 106
3395.33 105
3395.46 101
3395.60 97
3395.73 92
3395.86 87
3396.00 83
3396.13 79
3396.26 76
3396.40 73
3396.53 72
3396.66 70
3396.80 69
3396.93 67
3397.06 64
3397.20 61
3397.33 59
3397.46 57
3397.60 56
3397.73 56
3397.86 57
3398.00 59
3398.13 60
3398.26 61
3398.40 61
3398.53 62
3398.67 63
3398.80 66
3398.93 69
3399.07 72
3399.20 76
3399.33 80
3399.47 83
3399.60 85
3399.73 87
3399.87 88
3400.00 89
3400.13 89
3400.27 89
3400.40 89
3400.54 87
3400.67 86
3400.80 85
3400.94 85
3401.07 87
3401.20 90
3401.34 95
3401.47 100
3401.60 106
3401.74 110
3401.87 114
3402.00 116
3402.14 116
3402.27 115
3402.41 112
3402.54 109
3402.67 107
3402.81 104
3402.94 104
3403.07 105
3403.21 107
3403.34 111
3403.47 114
3403.61 116
3403.74 116
3403.87 113
3404.01 106
3404.14 98
3404.28 89
3404.41 80
3404.54 73
3404.68 68
3404.81 67
3404.94 70
3405.08 74
3405.21 80
3405.34 86
3405.48 90
3405.61 93
3405.75 94
3405.88 94
3406.01 93
3406.15 91
3406.28 90
3406.41 90
3406.55 90
3406.68 90
3406.81 91
3406.95 91
3407.08 92
3407.22 94
3407.35 95
3407.48 98
3407.62 101
3407.75 105
3407.88 110
3408.02 115
3408.15 120
3408.29 126
3408.42 131
3408.55 136
3408.69 139
3408.82 141
3408.95 141
3409.09 138
3409.22 134
3409.36 127
3409.49 120
3409.62 111
3409.76 102
3409.89 93
3410.02 85
3410.16 79
3410.29 74
3410.43 70
3410.56 69
3410.69 69
3410.83 71
3410.96 75
3411.09 80
3411.23 85
3411.36 90
3411.50 94
3411.63 96
3411.76 97
3411.90 97
3412.03 96
3412.16 96
3412.30 97
3412.43 99
3412.57 101
3412.70 104
3412.83 106
3412.97 107
3413.10 109
3413.23 111
3413.37 113
3413.50 116
3413.64 119
3413.77 122
3413.90 124
3414.04 124
3414.17 123
3414.31 120
3414.44 116
3414.57 112
3414.71 108
3414.84 106
3414.97 104
3415.11 103
3415.24 102
3415.38 100
3415.51 96
3415.64 91
3415.78 85
3415.91 79
3416.05 74
3416.18 69
3416.31 64
3416.45 61
3416.58 57
3416.71 54
3416.85 51
3416.98 48
3417.12 45
3417.25 44
3417.38 44
3417.52 47
3417.65 50
3417.79 53
3417.92 55
3418.05 55
3418.19 53
3418.32 49
3418.45 44
3418.59 39
3418.72 35
3418.86 34
3418.99 36
3419.12 41
3419.26 49
3419.39 58
3419.53 68
3419.66 76
3419.79 81
3419.93 83
3420.06 82
3420.20 78
3420.33 72
3420.46 65
3420.60 58
3420.73 53
3420.87 50
3421.00 49
3421.13 50
3421.27 53
3421.40 58
3421.54 61
3421.67 64
3421.80 65
3421.94 64
3422.07 62
3422.21 60
3422.34 58
3422.47 57
3422.61 57
3422.74 59
3422.88 62
3423.01 64
3423.14 65
3423.28 65
3423.41 63
3423.55 59
3423.68 53
3423.81 46
3423.95 37
3424.08 27
3424.22 18
3424.35 11
3424.48 5
3424.62 2
3424.75 1
3424.89 2
3425.02 4
3425.15 7
3425.29 8
3425.42 8
3425.56 5
3425.69 1
3425.82 0
3425.96 0
3426.09 0
3426.23 0
3426.36 0
3426.49 0
3426.63 4
3426.76 11
3426.90 19
3427.03 26
3427.16 31
3427.30 36
3427.43 39
3427.57 41
3427.70 42
3427.83 42
3427.97 41
3428.10 41
3428.24 41
3428.37 42
3428.51 44
3428.64 46
3428.77 48
3428.91 50
3429.04 51
3429.18 52
3429.31 52
3429.44 53
3429.58 54
3429.71 55
3429.85 57
3429.98 59
3430.11 59
3430.25 59
3430.38 59
3430.52 58
3430.65 56
3430.79 53
3430.92 49
3431.05 43
3431.19 37
3431.32 31
3431.46 25
3431.59 21
3431.72 19
3431.86 20
3431.99 22
3432.13 23
3432.26 24
3432.40 22
3432.53 19
3432.66 14
3432.80 9
3432.93 5
3433.07 4
3433.20 5
3433.33 9
3433.47 15
3433.60 22
3433.74 29
3433.87 37
3434.01 43
3434.14 47
3434.27 49
3434.41 50
3434.54 49
3434.68 47
3434.81 46
3434.95 45
3435.08 45
3435.21 45
3435.35 44
3435.48 43
3435.62 41
3435.75 37
3435.88 33
3436.02 29
3436.15 26
3436.29 24
3436.42 23
3436.56 23
3436.69 24
3436.82 25
3436.96 28
3437.09 31
3437.23 35
3437.36 40
3437.50 46
3437.63 50
3437.76 53
3437.90 55
3438.03 54
3438.17 51
3438.30 47
3438.44 42
3438.57 35
3438.70 29
3438.84 24
3438.97 19
3439.11 16
3439.24 15
3439.38 16
3439.51 19
3439.64 22
3439.78 25
3439.91 28
3440.05 31
3440.18 33
3440.32 35
3440.45 39
3440.59 42
3440.72 47
3440.85 51
3440.99 54
3441.12 56
3441.26 55
3441.39 54
3441.53 50
3441.66 46
3441.79 41
3441.93 36
3442.06 32
3442.20 29
3442.33 26
3442.47 24
3442.60 24
3442.73 24
3442.87 26
3443.00 30
3443.14 35
3443.27 41
3443.41 48
3443.54 55
3443.68 62
3443.81 68
3443.94 73
3444.08 75
3444.21 74
3444.35 71
3444.48 65
3444.62 57
3444.75 48
3444.89 40
3445.02 33
3445.15 29
3445.29 28
3445.42 29
3445.56 32
3445.69 36
3445.83 41
3445.96 47
3446.10 52
3446.23 56
3446.36 60
3446.50 63
3446.63 64
3446.77 63
3446.90 59
3447.04 53
3447.17 45
3447.31 35
3447.44 24
3447.57 14
3447.71 6
3447.84 0
3447.98 0
3448.11 0
3448.25 0
3448.38 0
3448.52 0
3448.65 0
3448.78 0
3448.92 0
3449.05 1
3449.19 4
3449.32 8
3449.46 12
3449.59 16
3449.73 19
3449.86 22
3450.00 23
3450.13 23
3450.26 21
3450.40 20
3450.53 18
3450.67 17
3450.80 18
3450.94 20
3451.07 24
3451.21 30
3451.34 37
3451.48 44
3451.61 51
3451.74 58
3451.88 63
3452.01 66
3452.15 67
3452.28 65
3452.42 62
3452.55 58
3452.69 54
3452.82 51
3452.96 49
3453.09 48
3453.22 48
3453.36 48
3453.49 48
3453.63 48
3453.76 47
3453.90 47
3454.03 48
3454.17 51
3454.30 56
3454.44 62
3454.57 69
3454.71 75
3454.84 79
3454.97 82
3455.11 83
3455.24 82
3455.38 80
3455.51 78
3455.65 75
3455.78 73
3455.92 72
3456.05 72
3456.19 72
3456.32 72
3456.46 73
3456.59 74
3456.72 75
3456.86 76
3456.99 77
3457.13 78
3457.26 78
3457.40 79
3457.53 80
3457.67 80
3457.80 80
3457.94 79
3458.07 77
3458.21 76
3458.34 74
3458.48 73
3458.61 74
3458.75 75
3458.88 78
3459.01 81
3459.15 85
3459.28 88
3459.42 91
3459.55 94
3459.69 96
3459.82 98
3459.96 99
3460.09 99
3460.23 98
3460.36 96
3460.50 92
3460.63 89
3460.77 85
3460.90 83
3461.04 83
3461.17 84
3461.30 88
3461.44 92
3461.57 97
3461.71 103
3461.84 108
3461.98 112
3462.11 115
3462.25 116
3462.38 117
3462.52 116
3462.65 115
3462.79 113
3462.92 111
3463.06 108
3463.19 106
3463.33 104
3463.46 103
3463.60 103
3463.73 103
3463.87 104
3464.00 105
3464.13 105
3464.27 103
3464.40 99
3464.54 94
3464.67 88
3464.81 82
3464.94 76
3465.08 71
3465.21 67
3465.35 65
3465.48 64
3465.62 65
3465.75 66
3465.89 68
3466.02 71
3466.16 73
3466.29 75
3466.43 77
3466.56 79
3466.70 80
3466.83 81
3466.97 82
3467.10 83
3467.24 85
3467.37 87
3467.51 89
3467.64 91
3467.78 93
3467.91 95
3468.05 97
3468.18 99
3468.31 100
3468.45 102
3468.58 103
3468.72 104
3468.85 104
3468.99 104
3469.12 105
3469.26 105
3469.39 106
3469.53 108
3469.66 110
3469.80 114
3469.93 118
3470.07 123
3470.20 128
3470.34 132
3470.47 135
3470.61 137
3470.74 139
3470.88 141
3471.01 144
3471.15 149
3471.28 156
3471.42 164
3471.55 172
3471.69 179
3471.82 182
3471.96 180
3472.09 175
3472.23 167
3472.36 157
3472.50 149
3472.63 144
3472.77 145
3472.90 151
3473.04 161
3473.17 175
3473.31 189
3473.44 201
3473.58 209
3473.71 211
3473.85 208
3473.98 199
3474.12 185
3474.25 169
3474.39 152
3474.52 136
3474.66 124
3474.79 115
3474.93 111
3475.06 112
3475.20 117
3475.33 124
3475.47 131
3475.60 139
3475.74 145
3475.87 150
3476.01 153
3476.14 156
3476.28 158
3476.41 159
3476.55 159
3476.68 158
3476.82 156
3476.95 153
3477.09 149
3477.22 146
3477.36 145
3477.49 144
3477.63 145
3477.76 146
3477.90 147
3478.03 148
3478.17 147
3478.30 145
3478.44 142
3478.57 139
3478.71 136
3478.84 133
3478.98 129
3479.11 125
3479.25 120
3479.38 115
3479.52 110
3479.65 106
3479.79 103
3479.92 102
3480.06 102
3480.19 103
3480.33 103
3480.46 102
3480.60 99
3480.74 96
3480.87 92
3481.01 90
3481.14 88
3481.28 90
3481.41 93
3481.55 98
3481.68 103
3481.82 108
3481.95 112
3482.09 113
3482.22 113
3482.36 110
3482.49 105
3482.63 100
3482.76 94
3482.90 88
3483.03 83
3483.17 79
3483.30 77
3483.44 76
3483.57 78
3483.71 80
3483.84 85
3483.98 90
3484.11 96
3484.25 102
3484.38 107
3484.52 111
3484.65 114
3484.79 114
3484.93 112
3485.06 108
3485.20 103
3485.33 97
3485.47 93
3485.60 90
3485.74 88
3485.87 89
3486.01 90
3486.14 94
3486.28 98
3486.41 102
3486.55 108
3486.68 114
3486.82 121
3486.95 128
3487.09 135
3487.22 140
3487.36 144
3487.49 146
3487.63 145
3487.77 143
3487.90 140
3488.04 136
3488.17 132
3488.31 129
3488.44 126
3488.58 124
3488.71 122
3488.85 119
3488.98 116
3489.12 112
3489.25 108
3489.39 104
3489.52 101
3489.66 98
3489.79 96
3489.93 96
3490.06 97
3490.20 99
3490.34 102
3490.47 105
3490.61 108
3490.74 111
3490.88 113
3491.01 116
3491.15 118
3491.28 120
3491.42 123
3491.55 125
3491.69 127
3491.82 128
3491.96 129
3492.09 128
3492.23 127
3492.37 126
3492.50 125
3492.64 125
3492.77 127
3492.91 130
3493.04 133
3493.18 136
3493.31 137
3493.45 137
3493.58 136
3493.72 133
3493.85 130
3493.99 127
3494.13 124
3494.26 123
3494.40 124
3494.53 128
3494.67 133
3494.80 140
3494.94 149
3495.07 158
3495.21 165
3495.34 170
3495.48 173
3495.61 172
3495.75 169
3495.89 165
3496.02 162
3496.16 162
3496.29 166
3496.43 172
3496.56 181
3496.70 191
3496.83 202
3496.97 211
3497.10 219
3497.24 225
3497.38 229
3497.51 232
3497.65 234
3497.78 236
3497.92 238
3498.05 240
3498.19 244
3498.32 249
3498.46 257
3498.59 266
3498.73 278
3498.87 292
3499.00 305
3499.14 319
3499.27 332
3499.41 346
3499.54 360
3499.68 378
3499.81 399
3499.95 423
3500.08 452
3500.22 481
3500.36 511
3500.49 540
3500.63 566
3500.76 591
3500.90 615
3501.03 641
3501.17 669
3501.30 701
3501.44 735
3501.58 773
3501.71 811
3501.85 848
3501.98 885
3502.12 921
3502.25 957
3502.39 995
3502.52 1036
3502.66 1080
3502.80 1127
3502.93 1177
3503.07 1227
3503.20 1275
3503.34 1319
3503.47 1357
3503.61 1387
3503.74 1407
3503.88 1418
3504.02 1420
3504.15 1413
3504.29 1401
3504.42 1383
3504.56 1363
3504.69 1343
3504.83 1323
3504.96 1306
3505.10 1291
3505.24 1277
3505.37 1265
3505.51 1252
3505.64 1239
3505.78 1224
3505.91 1208
3506.05 1189
3506.18 1166
3506.32 1141
3506.46 1112
3506.59 1079
3506.73 1044
3506.86 1008
3507.00 973
3507.13 941
3507.27 913
3507.41 888
3507.54 867
3507.68 849
3507.81 831
3507.95 812
3508.08 791
3508.22 769
3508.35 746
3508.49 722
3508.63 697
3508.76 672
3508.90 647
3509.03 621
3509.17 594
3509.30 566
3509.44 538
3509.58 510
3509.71 482
3509.85 455
3509.98 430
3510.12 407
3510.25 386
3510.39 368
3510.53 352
3510.66 338
3510.80 325
3510.93 314
3511.07 303
3511.20 293
3511.34 282
3511.48 272
3511.61 262
3511.75 253
3511.88 245
3512.02 237
3512.15 231
3512.29 226
3512.43 222
3512.56 219
3512.70 218
3512.83 216
3512.97 215
3513.10 213
3513.24 209
3513.38 204
3513.51 199
3513.65 193
3513.78 188
3513.92 184
3514.05 182
3514.19 182
3514.33 183
3514.46 186
3514.60 189
3514.73 191
3514.87 193
3515.01 193
3515.14 192
3515.28 190
3515.41 187
3515.55 185
3515.68 185
3515.82 187
3515.96 191
3516.09 197
3516.23 204
3516.36 209
3516.50 212
3516.64 213
3516.77 210
3516.91 204
3517.04 198
3517.18 190
3517.31 184
3517.45 179
3517.59 176
3517.72 173
3517.86 171
3517.99 169
3518.13 166
3518.27 163
3518.40 159
3518.54 156
3518.67 153
3518.81 149
3518.94 146
3519.08 143
3519.22 140
3519.35 138
3519.49 136
3519.62 136
3519.76 137
3519.90 139
3520.03 141
3520.17 142
3520.30 140
3520.44 136
3520.57 129
3520.71 121
3520.85 112
3520.98 105
3521.12 100
3521.25 97
3521.39 97
3521.53 98
3521.66 101
3521.80 103
3521.93 104
3522.07 104
3522.21 103
3522.34 100
3522.48 97
3522.61 94
3522.75 91
3522.89 89
3523.02 89
3523.16 90
3523.29 91
3523.43 94
3523.57 97
3523.70 100
3523.84 102
3523.97 104
3524.11 103
3524.24 102
3524.38 99
3524.52 96
3524.65 93
3524.79 89
3524.92 86
3525.06 84
3525.20 81
3525.33 80
3525.47 79
3525.60 79
3525.74 81
3525.88 83
3526.01 88
3526.15 92
3526.28 97
3526.42 102
3526.56 104
3526.69 105
3526.83 104
3526.96 102
3527.10 98
3527.24 95
3527.37 91
3527.51 88
3527.64 85
3527.78 83
3527.92 81
3528.05 80
3528.19 79
3528.33 79
3528.46 80
3528.60 80
3528.73 80
3528.87 80
3529.01 78
3529.14 75
3529.28 71
3529.41 66
3529.55 61
3529.69 56
3529.82 49
3529.96 42
3530.09 34
3530.23 26
3530.37 17
3530.50 9
3530.64 2
3530.77 0
3530.91 0
3531.05 0
3531.18 0
3531.32 0
3531.45 0
3531.59 0
3531.73 0
3531.86 0
3532.00 5
3532.14 11
3532.27 16
3532.41 20
3532.54 23
3532.68 25
3532.82 27
3532.95 30
3533.09 33
3533.22 38
3533.36 44
3533.50 50
3533.63 55
3533.77 58
3533.91 59
3534.04 57
3534.18 53
3534.31 49
3534.45 44
3534.59 40
3534.72 37
3534.86 37
3534.99 37
3535.13 40
3535.27 44
3535.40 48
3535.54 54
3535.68 61
3535.81 68
3535.95 75
3536.08 82
3536.22 86
3536.36 89
3536.49 90
3536.63 88
3536.77 85
3536.90 80
3537.04 76
3537.17 72
3537.31 69
3537.45 67
3537.58 67
3537.72 68
3537.85 70
3537.99 73
3538.13 76
3538.26 78
3538.40 79
3538.54 79
3538.67 77
3538.81 73
3538.94 69
3539.08 64
3539.22 60
3539.35 57
3539.49 57
3539.63 58
3539.76 62
3539.90 67
3540.03 72
3540.17 78
3540.31 84
3540.44 88
3540.58 91
3540.72 93
3540.85 95
3540.99 97
3541.13 98
3541.26 101
3541.40 103
3541.53 107
3541.67 110
3541.81 112
3541.94 115
3542.08 117
3542.22 120
3542.35 125
3542.49 132
3542.62 140
3542.76 148
3542.90 157
3543.03 163
3543.17 166
3543.31 165
3543.44 161
3543.58 153
3543.72 142
3543.85 130
3543.99 118
3544.12 106
3544.26 96
3544.40 89
3544.53 85
3544.67 84
3544.81 86
3544.94 90
3545.08 95
3545.21 99
3545.35 102
3545.49 102
3545.62 101
3545.76 98
3545.90 94
3546.03 90
3546.17 87
3546.31 86
3546.44 88
3546.58 93
3546.72 101
3546.85 111
3546.99 124
3547.12 136
3547.26 148
3547.40 158
3547.53 166
3547.67 171
3547.81 174
3547.94 177
3548.08 180
3548.22 184
3548.35 190
3548.49 198
3548.63 207
3548.76 216
3548.90 225
3549.03 233
3549.17 238
3549.31 241
3549.44 240
3549.58 235
3549.72 227
3549.85 216
3549.99 204
3550.13 191
3550.26 180
3550.40 171
3550.54 166
3550.67 163
3550.81 163
3550.94 165
3551.08 166
3551.22 167
3551.35 166
3551.49 164
3551.63 160
3551.76 156
3551.90 150
3552.04 144
3552.17 138
3552.31 132
3552.45 126
3552.58 121
3552.72 118
3552.86 117
3552.99 117
3553.13 118
3553.27 120
3553.40 121
3553.54 121
3553.68 119
3553.81 116
3553.95 112
3554.08 109
3554.22 106
3554.36 104
3554.49 105
3554.63 107
3554.77 109
3554.90 111
3555.04 113
3555.18 114
3555.31 113
3555.45 111
3555.59 107
3555.72 102
3555.86 97
3556.00 92
3556.13 88
3556.27 85
3556.41 84
3556.54 84
3556.68 84
3556.82 84
3556.95 82
3557.09 80
3557.23 76
3557.36 72
3557.50 70
3557.64 71
3557.77 75
3557.91 81
3558.05 91
3558.18 103
3558.32 116
3558.46 128
3558.59 138
3558.73 145
3558.87 149
3559.00 148
3559.14 144
3559.28 137
3559.41 128
3559.55 118
3559.69 108
3559.82 97
3559.96 87
3560.10 78
3560.23 68
3560.37 60
3560.51 54
3560.64 50
3560.78 47
3560.92 47
3561.05 47
3561.19 47
3561.33 45
3561.46 42
3561.60 36
3561.74 30
3561.87 23
3562.01 16
3562.15 10
3562.28 6
3562.42 4
3562.56 4
3562.69 6
3562.83 9
3562.97 13
3563.10 18
3563.24 24
3563.38 29
3563.51 33
3563.65 37
3563.79 39
3563.92 41
3564.06 43
3564.20 45
3564.33 47
3564.47 48
3564.61 50
3564.74 51
3564.88 51
3565.02 51
3565.15 50
3565.29 50
3565.43 50
3565.56 50
3565.70 52
3565.84 55
3565.97 59
3566.11 62
3566.25 65
3566.38 67
3566.52 69
3566.66 72
3566.79 75
3566.93 78
3567.07 81
3567.20 84
3567.34 86
3567.48 87
3567.62 87
3567.75 85
3567.89 84
3568.03 83
3568.16 82
3568.30 82
3568.44 82
3568.57 82
3568.71 82
3568.85 82
3568.98 83
3569.12 85
3569.26 87
3569.39 89
3569.53 92
3569.67 95
3569.80 97
3569.94 99
3570.08 101
3570.21 102
3570.35 104
3570.49 105
3570.63 107
3570.76 107
3570.90 108
3571.04 107
3571.17 106
3571.31 104
3571.45 101
3571.58 98
3571.72 94
3571.86 92
3571.99 91
3572.13 91
3572.27 94
3572.40 97
3572.54 101
3572.68 103
3572.82 104
3572.95 102
3573.09 98
3573.23 93
3573.36 87
3573.50 82
3573.64 78
3573.77 75
3573.91 74
3574.05 73
3574.18 73
3574.32 71
3574.46 70
3574.60 68
3574.73 65
3574.87 63
3575.01 60
3575.14 58
3575.28 56
3575.42 54
3575.55 52
3575.69 51
3575.83 51
3575.96 52
3576.10 54
3576.24 56
3576.38 58
3576.51 60
3576.65 61
3576.79 63
3576.92 65
3577.06 68
3577.20 72
3577.33 76
3577.47 80
3577.61 83
3577.75 84
3577.88 83
3578.02 79
3578.16 75
3578.29 70
3578.43 67
3578.57 65
3578.70 65
3578.84 65
3578.98 66
3579.12 66
3579.25 65
3579.39 62
3579.53 58
3579.66 52
3579.80 47
3579.94 42
3580.08 38
3580.21 35
3580.35 33
3580.49 32
3580.62 30
3580.76 28
3580.90 26
3581.03 23
3581.17 19
3581.31 16
3581.45 13
3581.58 12
3581.72 11
3581.86 12
3581.99 15
3582.13 18
3582.27 23
3582.41 29
3582.54 35
3582.68 40
3582.82 45
3582.95 48
3583.09 49
3583.23 50
3583.36 50
3583.50 50
3583.64 49
3583.78 48
3583.91 46
3584.05 45
3584.19 42
3584.32 39
3584.46 36
3584.60 34
3584.74 32
3584.87 32
3585.01 34
3585.15 37
3585.28 42
3585.42 47
3585.56 51
3585.70 54
3585.83 57
3585.97 59
3586.11 60
3586.24 62
3586.38 64
3586.52 65
3586.66 66
3586.79 66
3586.93 64
3587.07 60
3587.20 55
3587.34 50
3587.48 45
3587.62 41
3587.75 39
3587.89 39
3588.03 40
3588.16 42
3588.30 44
3588.44 47
3588.58 49
3588.71 50
3588.85 51
3588.99 50
3589.13 49
3589.26 46
3589.40 42
3589.54 37
3589.67 32
3589.81 27
3589.95 22
3590.09 16
3590.22 11
3590.36 6
3590.50 2
3590.63 0
3590.77 0
3590.91 0
3591.05 0
3591.18 0
3591.32 0
3591.46 0
3591.60 1
3591.73 5
3591.87 7
3592.01 9
3592.14 8
3592.28 6
3592.42 4
3592.56 1
3592.69 0
3592.83 1
3592.97 4
3593.11 11
3593.24 20
3593.38 30
3593.52 41
3593.65 50
3593.79 58
3593.93 62
3594.07 64
3594.20 62
3594.34 59
3594.48 55
3594.62 51
3594.75 48
3594.89 46
3595.03 45
3595.17 45
3595.30 45
3595.44 44
3595.58 44
3595.71 43
3595.85 42
3595.99 42
3596.13 41
3596.26 41
3596.40 40
3596.54 41
3596.68 41
3596.81 42
3596.95 44
3597.09 47
3597.23 51
3597.36 54
3597.50 57
3597.64 59
3597.78 58
3597.91 55
3598.05 49
3598.19 43
3598.32 35
3598.46 29
3598.60 26
3598.74 26
3598.87 29
3599.01 35
3599.15 41
3599.29 47
3599.42 52
3599.56 54
3599.70 54
3599.84 51
3599.97 48
3600.11 43
3600.25 38
3600.39 33
3600.52 29
3600.66 25
3600.80 23
3600.94 23
3601.07 24
3601.21 27
3601.35 32
3601.49 37
3601.62 43
3601.76 48
3601.90 52
3602.04 54
3602.17 55
3602.31 54
3602.45 52
3602.59 49
3602.72 45
3602.86 41
3603.00 37
3603.13 34
3603.27 31
3603.41 28
3603.55 25
3603.68 21
3603.82 17
3603.96 13
3604.10 10
3604.23 8
3604.37 8
3604.51 10
3604.65 13
3604.78 17
3604.92 19
3605.06 20
3605.20 19
3605.34 18
3605.47 17
3605.61 17
3605.75 19
3605.89 24
3606.02 30
3606.16 35
3606.30 39
3606.44 40
3606.57 37
3606.71 32
3606.85 25
3606.99 19
3607.12 13
3607.26 9
3607.40 7
3607.54 6
3607.67 6
3607.81 4
3607.95 3
3608.09 0
3608.22 0
3608.36 0
3608.50 0
3608.64 0
3608.77 0
3608.91 0
3609.05 0
3609.19 3
3609.32 10
3609.46 17
3609.60 24
3609.74 31
3609.87 35
3610.01 38
3610.15 40
3610.29 41
3610.43 42
3610.56 43
3610.70 44
3610.84 46
3610.98 46
3611.11 45
3611.25 42
3611.39 38
3611.53 32
3611.66 26
3611.80 19
3611.94 13
3612.08 8
3612.21 5
3612.35 3
3612.49 4
3612.63 6
3612.77 10
3612.90 15
3613.04 21
3613.18 26
3613.32 32
3613.45 37
3613.59 43
3613.73 49
3613.87 57
3614.00 66
3614.14 75
3614.28 84
3614.42 92
3614.56 95
3614.69 95
3614.83 90
3614.97 81
3615.11 71
3615.24 59
3615.38 48
3615.52 38
3615.66 29
3615.79 20
3615.93 12
3616.07 4
3616.21 0
3616.35 0
3616.48 0
3616.62 0
3616.76 0
3616.90 0
3617.03 0
3617.17 6
3617.31 13
3617.45 20
3617.59 25
3617.72 28
3617.86 29
3618.00 30
3618.14 30
3618.27 31
3618.41 32
3618.55 34
3618.69 36
3618.83 37
3618.96 37
3619.10 36
3619.24 35
3619.38 33
3619.51 30
3619.65 28
3619.79 26
3619.93 24
3620.07 23
3620.20 21
3620.34 19
3620.48 16
3620.62 14
3620.75 12
3620.89 12
3621.03 13
3621.17 16
3621.31 20
3621.44 24
3621.58 28
3621.72 31
3621.86 32
3621.99 31
3622.13 29
3622.27 27
3622.41 26
3622.55 26
3622.68 28
3622.82 30
3622.96 32
3623.10 33
3623.24 33
3623.37 32
3623.51 30
3623.65 27
3623.79 26
3623.92 26
3624.06 29
3624.20 33
3624.34 39
3624.48 45
3624.61 50
3624.75 54
3624.89 55
3625.03 55
3625.17 54
3625.30 52
3625.44 51
3625.58 50
3625.72 50
3625.86 49
3625.99 49
3626.13 48
3626.27 47
3626.41 46
3626.54 45
3626.68 44
3626.82 44
3626.96 45
3627.10 47
3627.23 51
3627.37 56
3627.51 62
3627.65 69
3627.79 77
3627.92 84
3628.06 90
3628.20 95
3628.34 100
3628.48 104
3628.61 108
3628.75 112
3628.89 118
3629.03 124
3629.17 131
3629.30 137
3629.44 143
3629.58 149
3629.72 153
3629.86 156
3629.99 157
3630.13 158
3630.27 157
3630.41 155
3630.55 152
3630.68 148
3630.82 143
3630.96 139
3631.10 134
3631.24 130
3631.37 126
3631.51 123
3631.65 121
3631.79 118
3631.93 116
3632.06 113
3632.20 109
3632.34 105
3632.48 101
3632.62 97
3632.75 94
3632.89 92
3633.03 92
3633.17 92
3633.31 94
3633.44 95
3633.58 97
3633.72 97
3633.86 97
3634.00 97
3634.14 96
3634.27 95
3634.41 93
3634.55 90
3634.69 86
3634.83 80
3634.96 73
3635.10 67
3635.24 62
3635.38 59
3635.52 58
3635.65 59
3635.79 61
3635.93 62
3636.07 61
3636.21 58
3636.34 55
3636.48 51
3636.62 49
3636.76 49
3636.90 52
3637.04 58
3637.17 64
3637.31 71
3637.45 76
3637.59 79
3637.73 81
3637.86 81
3638.00 79
3638.14 77
3638.28 73
3638.42 70
3638.55 66
3638.69 61
3638.83 56
3638.97 51
3639.11 47
3639.25 44
3639.38 43
3639.52 43
3639.66 45
3639.80 50
3639.94 56
3640.07 65
3640.21 74
3640.35 83
3640.49 91
3640.63 98
3640.77 102
3640.90 103
3641.04 102
3641.18 100
3641.32 97
3641.46 94
3641.59 92
3641.73 90
3641.87 88
3642.01 85
3642.15 83
3642.29 79
3642.42 75
3642.56 71
3642.70 67
3642.84 63
3642.98 60
3643.12 57
3643.25 55
3643.39 54
3643.53 53
3643.67 54
3643.81 55
3643.94 57
3644.08 60
3644.22 63
3644.36 65
3644.50 68
3644.64 70
3644.77 72
3644.91 74
3645.05 75
3645.19 77
3645.33 77
3645.47 78
3645.60 78
3645.74 77
3645.88 75
3646.02 72
3646.16 68
3646.30 63
3646.43 58
3646.57 52
3646.71 47
3646.85 43
3646.99 41
3647.13 41
3647.26 43
3647.40 44
3647.54 45
3647.68 44
3647.82 41
3647.96 35
3648.09 28
3648.23 21
3648.37 15
3648.51 10
3648.65 9
3648.79 10
3648.92 13
3649.06 18
3649.20 23
3649.34 29
3649.48 33
3649.62 37
3649.75 40
3649.89 42
3650.03 45
3650.17 47
3650.31 51
3650.45 56
3650.58 61
3650.72 67
3650.86 73
3651.00 77
3651.14 80
3651.28 82
3651.41 83
3651.55 84
3651.69 86
3651.83 90
3651.97 95
3652.11 102
3652.25 107
3652.38 111
3652.52 111
3652.66 108
3652.80 103
3652.94 96
3653.08 89
3653.21 83
3653.35 79
3653.49 78
3653.63 78
3653.77 79
3653.91 80
3654.04 81
3654.18 82
3654.32 83
3654.46 83
3654.60 83
3654.74 81
3654.88 78
3655.01 72
3655.15 64
3655.29 54
3655.43 43
3655.57 34
3655.71 25
3655.85 18
3655.98 12
3656.12 9
3656.26 8
3656.40 8
3656.54 11
3656.68 15
3656.81 21
3656.95 27
3657.09 32
3657.23 37
3657.37 40
3657.51 41
3657.65 41
3657.78 41
3657.92 41
3658.06 42
3658.20 43
3658.34 44
3658.48 45
3658.62 46
3658.75 46
3658.89 45
3659.03 43
3659.17 40
3659.31 36
3659.45 32
3659.59 29
3659.72 26
3659.86 25
3660.00 26
3660.14 28
3660.28 31
3660.42 34
3660.56 38
3660.69 41
3660.83 43
3660.97 45
3661.11 46
3661.25 46
3661.39 46
3661.53 44
3661.66 43
3661.80 41
3661.94 39
3662.08 38
3662.22 38
3662.36 39
3662.50 43
3662.63 47
3662.77 53
3662.91 58
3663.05 62
3663.19 65
3663.33 66
3663.47 65
3663.60 63
3663.74 61
3663.88 59
3664.02 57
3664.16 56
3664.30 55
3664.44 54
3664.57 51
3664.71 47
3664.85 43
3664.99 37
3665.13 30
3665.27 24
3665.41 16
3665.55 10
3665.68 3
3665.82 0
3665.96 0
3666.10 0
3666.24 0
3666.38 0
3666.52 0
3666.65 0
3666.79 0
3666.93 0
3667.07 1
3667.21 6
3667.35 13
3667.49 21
3667.63 31
3667.76 40
3667.90 48
3668.04 55
3668.18 60
3668.32 64
3668.46 67
3668.60 68
3668.74 68
3668.87 67
3669.01 64
3669.15 60
3669.29 56
3669.43 53
3669.57 52
3669.71 53
3669.85 57
3669.98 63
3670.12 69
3670.26 76
3670.40 82
3670.54 86
3670.68 88
3670.82 88
3670.96 86
3671.09 83
3671.23 79
3671.37 74
3671.51 70
3671.65 66
3671.79 64
3671.93 63
3672.07 63
3672.20 64
3672.34 65
3672.48 66
3672.62 68
3672.76 70
3672.90 74
3673.04 79
3673.18 85
3673.32 92
3673.45 98
3673.59 102
3673.73 105
3673.87 106
3674.01 106
3674.15 106
3674.29 105
3674.43 102
3674.56 98
3674.70 92
3674.84 82
3674.98 70
3675.12 55
3675.26 41
3675.40 27
3675.54 15
3675.68 6
3675.81 1
3675.95 0
3676.09 0
3676.23 0
3676.37 0
3676.51 0
3676.65 0
3676.79 0
3676.93 0
3677.06 0
3677.20 1
3677.34 3
3677.48 4
3677.62 5
3677.76 4
3677.90 3
3678.04 1
3678.18 0
3678.31 0
3678.45 0
3678.59 0
3678.73 1
3678.87 9
3679.01 20
3679.15 34
3679.29 47
3679.43 60
3679.56 70
3679.70 76
3679.84 78
3679.98 76
3680.12 73
3680.26 69
3680.40 66
3680.54 63
3680.68 62
3680.82 62
3680.95 62
3681.09 60
3681.23 58
3681.37 54
3681.51 49
3681.65 43
3681.79 38
3681.93 33
3682.07 29
3682.20 26
3682.34 24
3682.48 23
3682.62 24
3682.76 26
3682.90 30
3683.04 37
3683.18 45
3683.32 55
3683.46 64
3683.59 72
3683.73 78
3683.87 82
3684.01 84
3684.15 84
3684.29 83
3684.43 82
3684.57 81
3684.71 79
3684.85 78
3684.99 77
3685.12 76
3685.26 75
3685.40 76
3685.54 77
3685.68 80
3685.82 84
3685.96 88
3686.10 91
3686.24 93
3686.38 93
3686.51 91
3686.65 86
3686.79 78
3686.93 70
3687.07 61
3687.21 53
3687.35 45
3687.49 38
3687.63 32
3687.77 25
3687.91 19
3688.04 12
3688.18 6
3688.32 0
3688.46 0
3688.60 0
3688.74 0
3688.88 0
3689.02 3
3689.16 7
3689.30 9
3689.44 10
3689.57 9
3689.71 6
3689.85 3
3689.99 0
3690.13 0
3690.27 0
3690.41 2
3690.55 8
3690.69 16
3690.83 26
3690.97 36
3691.11 45
3691.24 53
3691.38 59
3691.52 64
3691.66 66
3691.80 67
3691.94 67
3692.08 65
3692.22 62
3692.36 58
3692.50 53
3692.64 48
3692.78 44
3692.91 41
3693.05 40
3693.19 40
3693.33 42
3693.47 45
3693.61 49
3693.75 53
3693.89 55
3694.03 55
3694.17 54
3694.31 52
3694.45 48
3694.58 44
3694.72 42
3694.86 42
3695.00 43
3695.14 47
3695.28 52
3695.42 57
3695.56 61
3695.70 64
3695.84 66
3695.98 67
3696.12 68
3696.26 71
3696.40 76
3696.53 83
3696.67 92
3696.81 101
3696.95 111
3697.09 119
3697.23 124
3697.37 127
3697.51 127
3697.65 125
3697.79 122
3697.93 118
3698.07 115
3698.21 112
3698.34 111
3698.48 112
3698.62 115
3698.76 118
3698.90 122
3699.04 126
3699.18 130
3699.32 133
3699.46 135
3699.60 137
3699.74 139
3699.88 141
3700.02 144
3700.16 146
3700.30 149
3700.43 151
3700.57 151
3700.71 151
3700.85 150
3700.99 148
3701.13 148
3701.27 147
3701.41 147
3701.55 148
3701.69 149
3701.83 150
3701.97 152
3702.11 155
3702.25 158
3702.39 161
3702.52 164
3702.66 165
3702.80 163
3702.94 158
3703.08 151
3703.22 141
3703.36 131
3703.50 122
3703.64 114
3703.78 108
3703.92 105
3704.06 103
3704.20 104
3704.34 105
3704.48 107
3704.62 108
3704.76 107
3704.89 105
3705.03 101
3705.17 94
3705.31 87
3705.45 79
3705.59 73
3705.73 68
3705.87 65
3706.01 65
3706.15 65
3706.29 67
3706.43 69
3706.57 71
3706.71 73
3706.85 75
3706.99 76
3707.13 78
3707.26 79
3707.40 80
3707.54 81
3707.68 80
3707.82 80
3707.96 78
3708.10 77
3708.24 76
3708.38 76
3708.52 76
3708.66 77
3708.80 78
3708.94 80
3709.08 82
3709.22 84
3709.36 87
3709.50 90
3709.64 93
3709.78 95
3709.92 96
3710.05 97
3710.19 96
3710.33 94
3710.47 92
3710.61 90
3710.75 88
3710.89 87
3711.03 87
3711.17 88
3711.31 89
3711.45 90
3711.59 91
3711.73 90
3711.87 88
3712.01 85
3712.15 80
3712.29 73
3712.43 66
3712.57 59
3712.71 53
3712.85 47
3712.98 43
3713.12 41
3713.26 40
3713.40 40
3713.54 41
3713.68 43
3713.82 44
3713.96 46
3714.10 48
3714.24 50
3714.38 53
3714.52 56
3714.66 58
3714.80 60
3714.94 60
3715.08 58
3715.22 54
3715.36 48
3715.50 42
3715.64 36
3715.78 30
3715.92 26
3716.06 22
3716.20 19
3716.34 15
3716.47 11
3716.61 7
3716.75 3
3716.89 0
3717.03 0
3717.17 0
3717.31 0
3717.45 0
3717.59 0
3717.73 0
3717.87 1
3718.01 3
3718.15 5
3718.29 7
3718.43 8
3718.57 8
3718.71 7
3718.85 4
3718.99 1
3719.13 0
3719.27 0
3719.41 0
3719.55 0
3719.69 0
3719.83 0
3719.97 0
3720.11 0
3720.25 5
3720.39 10
3720.53 17
3720.66 24
3720.80 32
3720.94 39
3721.08 45
3721.22 50
3721.36 54
3721.50 55
3721.64 56
3721.78 55
3721.92 54
3722.06 52
3722.20 50
3722.34 49
3722.48 47
3722.62 45
3722.76 43
3722.90 42
3723.04 41
3723.18 41
3723.32 41
3723.46 42
3723.60 43
3723.74 44
3723.88 44
3724.02 44
3724.16 41
3724.30 38
3724.44 32
3724.58 27
3724.72 24
3724.86 22
3725.00 24
3725.14 30
3725.28 39
3725.42 50
3725.56 61
3725.70 73
3725.84 82
3725.98 90
3726.12 95
3726.26 97
3726.40 98
3726.54 97
3726.67 95
3726.81 92
3726.95 89
3727.09 86
3727.23 84
3727.37 82
3727.51 82
3727.65 83
3727.79 86
3727.93 90
3728.07 94
3728.21 97
3728.35 98
3728.49 98
3728.63 95
3728.77 90
3728.91 85
3729.05 78
3729.19 73
3729.33 68
3729.47 65
3729.61 62
3729.75 61
3729.89 60
3730.03 60
3730.17 59
3730.31 57
3730.45 54
3730.59 50
3730.73 46
3730.87 42
3731.01 38
3731.15 35
3731.29 34
3731.43 33
3731.57 34
3731.71 35
3731.85 36
3731.99 37
3732.13 38
3732.27 37
3732.41 35
3732.55 33
3732.69 30
3732.83 27
3732.97 24
3733.11 22
3733.25 20
3733.39 18
3733.53 17
3733.67 15
3733.81 13
3733.95 12
3734.09 11
3734.23 11
3734.37 12
3734.51 14
3734.65 18
3734.79 22
3734.93 26
3735.07 29
3735.21 31
3735.35 31
3735.49 31
3735.63 31
3735.77 30
3735.91 28
3736.05 27
3736.19 24
3736.33 22
3736.47 19
3736.61 17
3736.75 16
3736.89 16
3737.03 16
3737.17 17
3737.31 18
3737.45 17
3737.59 16
3737.73 13
3737.87 10
3738.01 8
3738.15 7
3738.29 8
3738.43 10
3738.57 13
3738.71 18
3738.85 23
3738.99 29
3739.13 36
3739.27 42
3739.41 48
3739.55 53
3739.69 57
3739.83 61
3739.97 63
3740.11 65
3740.25 67
3740.39 69
3740.53 71
3740.67 71
3740.81 70
3740.95 69
3741.09 67
3741.23 66
3741.37 66
3741.51 68
3741.65 72
3741.79 77
3741.93 82
3742.07 85
3742.21 84
3742.35 80
3742.49 73
3742.63 65
3742.77 55
3742.91 47
3743.05 41
3743.19 38
3743.33 37
3743.47 36
3743.61 36
3743.75 35
3743.89 34
3744.03 31
3744.17 28
3744.31 24
3744.45 21
3744.59 20
3744.73 21
3744.87 25
3745.01 32
3745.15 41
3745.29 52
3745.44 64
3745.58 74
3745.72 83
3745.86 89
3746.00 94
3746.14 96
3746.28 97
3746.42 98
3746.56 99
3746.70 100
3746.84 102
3746.98 103
3747.12 104
3747.26 104
3747.40 104
3747.54 102
3747.68 99
3747.82 95
3747.96 89
3748.10 82
3748.24 74
3748.38 65
3748.52 56
3748.66 46
3748.80 37
3748.94 28
3749.08 19
3749.22 12
3749.36 5
3749.50 0
3749.64 0
3749.78 0
3749.92 0
3750.06 0
3750.20 0
3750.34 0
3750.48 0
3750.62 0
3750.76 1
3750.90 3
3751.04 5
3751.18 7
3751.32 10
3751.47 14
3751.61 17
3751.75 20
3751.89 23
3752.03 25
3752.17 27
3752.31 29
3752.45 32
3752.59 35
3752.73 39
3752.87 43
3753.01 46
3753.15 48
3753.29 48
3753.43 48
3753.57 47
3753.71 47
3753.85 47
3753.99 49
3754.13 51
3754.27 53
3754.41 55
3754.55 57
3754.69 59
3754.83 60
3754.97 61
3755.11 62
3755.25 62
3755.39 63
3755.53 64
3755.67 64
3755.82 64
3755.96 64
3756.10 64
3756.24 63
3756.38 62
3756.52 60
3756.66 58
3756.80 56
3756.94 54
3757.08 53
3757.22 53
3757.36 55
3757.50 58
3757.64 64
3757.78 71
3757.92 80
3758.06 89
3758.20 96
3758.34 100
3758.48 99
3758.62 94
3758.76 84
3758.90 71
3759.04 57
3759.18 43
3759.33 33
3759.47 28
3759.61 27
3759.75 31
3759.89 38
3760.03 45
3760.17 51
3760.31 55
3760.45 55
3760.59 52
3760.73 48
3760.87 43
3761.01 39
3761.15 37
3761.29 37
3761.43 38
3761.57 39
3761.71 39
3761.85 38
3761.99 34
3762.13 29
3762.28 23
3762.42 17
3762.56 12
3762.70 8
3762.84 7
3762.98 8
3763.12 12
3763.26 18
3763.40 25
3763.54 32
3763.68 38
3763.82 41
3763.96 42
3764.10 39
3764.24 34
3764.38 26
3764.52 18
3764.66 11
3764.80 6
3764.94 3
3765.09 4
3765.23 9
3765.37 17
3765.51 28
3765.65 41
3765.79 53
3765.93 64
3766.07 72
3766.21 78
3766.35 80
3766.49 80
3766.63 77
3766.77 73
3766.91 68
3767.05 62
3767.19 55
3767.33 49
3767.48 44
3767.62 39
3767.76 34
3767.90 30
3768.04 26
3768.18 22
3768.32 17
3768.46 11
3768.60 6
3768.74 1
3768.88 0
3769.02 0
3769.16 0
3769.30 0
3769.44 0
3769.58 0
3769.72 0
3769.87 0
3770.01 1
3770.15 5
3770.29 9
3770.43 14
3770.57 21
3770.71 30
3770.85 40
3770.99 51
3771.13 64
3771.27 77
3771.41 89
3771.55 99
3771.69 107
3771.83 113
3771.98 116
3772.12 116
3772.26 114
3772.40 109
3772.54 102
3772.68 93
3772.82 84
3772.96 75
3773.10 68
3773.24 65
3773.38 65
3773.52 68
3773.66 75
3773.80 82
3773.94 89
3774.09 94
3774.23 95
3774.37 93
3774.51 88
3774.65 81
3774.79 74
3774.93 67
3775.07 61
3775.21 55
3775.35 51
3775.49 46
3775.63 42
3775.77 39
3775.92 36
3776.06 34
3776.20 33
3776.34 34
3776.48 36
3776.62 40
3776.76 44
3776.90 49
3777.04 53
3777.18 56
3777.32 58
3777.46 58
3777.60 58
3777.75 56
3777.89 56
3778.03 56
3778.17 57
3778.31 58
3778.45 60
3778.59 60
3778.73 59
3778.87 55
3779.01 50
3779.15 43
3779.29 36
3779.43 29
3779.58 25
3779.72 22
3779.86 22
3780.00 23
3780.14 25
3780.28 27
3780.42 27
3780.56 26
3780.70 24
3780.84 21
3780.98 17
3781.12 12
3781.27 8
3781.41 4
3781.55 0
3781.69 0
3781.83 0
3781.97 0
3782.11 0
3782.25 0
3782.39 0
3782.53 0
3782.67 0
3782.81 4
3782.96 12
3783.10 20
3783.24 27
3783.38 33
3783.52 38
3783.66 40
3783.80 42
3783.94 43
3784.08 45
3784.22 46
3784.36 48
3784.51 49
3784.65 50
3784.79 50
3784.93 49
3785.07 47
3785.21 44
3785.35 42
3785.49 40
3785.63 39
3785.77 39
3785.91 40
3786.06 40
3786.20 39
3786.34 38
3786.48 36
3786.62 33
3786.76 30
3786.90 27
3787.04 25
3787.18 23
3787.32 22
3787.47 22
3787.61 22
3787.75 24
3787.89 27
3788.03 30
3788.17 34
3788.31 39
3788.45 44
3788.59 49
3788.73 55
3788.87 60
3789.02 64
3789.16 68
3789.30 70
3789.44 70
3789.58 68
3789.72 64
3789.86 60
3790.00 56
3790.14 51
3790.28 47
3790.43 42
3790.57 37
3790.71 32
3790.85 26
3790.99 20
3791.13 14
3791.27 10
3791.41 9
3791.55 11
3791.70 15
3791.84 22
3791.98 29
3792.12 36
3792.26 43
3792.40 48
3792.54 52
3792.68 55
3792.82 59
3792.96 61
3793.11 64
3793.25 66
3793.39 67
3793.53 67
3793.67 67
3793.81 66
3793.95 65
3794.09 64
3794.23 62
3794.38 60
3794.52 59
3794.66 56
3794.80 54
3794.94 53
3795.08 52
3795.22 51
3795.36 51
3795.50 51
3795.65 51
3795.79 52
3795.93 52
3796.07 53
3796.21 54
3796.35 55
3796.49 55
3796.63 54
3796.77 53
3796.92 50
3797.06 46
3797.20 43
3797.34 40
3797.48 39
3797.62 40
3797.76 44
3797.90 51
3798.04 59
3798.19 68
3798.33 75
3798.47 81
3798.61 85
3798.75 87
3798.89 87
3799.03 86
3799.17 85
3799.32 85
3799.46 85
3799.60 86
3799.74 87
3799.88 86
3800.02 85
3800.16 82
3800.30 79
3800.44 76
3800.59 73
3800.73 69
3800.87 67
3801.01 64
3801.15 61
3801.29 58
3801.43 56
3801.57 53
3801.72 51
3801.86 48
3802.00 45
3802.14 41
3802.28 39
3802.42 37
3802.56 36
3802.70 37
3802.85 39
3802.99 41
3803.13 43
3803.27 42
3803.41 40
3803.55 35
3803.69 29
3803.83 23
3803.98 17
3804.12 13
3804.26 9
3804.40 7
3804.54 7
3804.68 7
3804.82 7
3804.96 6
3805.11 5
3805.25 4
3805.39 4
3805.53 5
3805.67 7
3805.81 12
3805.95 18
3806.10 24
3806.24 29
3806.38 33
3806.52 35
3806.66 34
3806.80 31
3806.94 26
3807.08 21
3807.23 16
3807.37 12
3807.51 8
3807.65 5
3807.79 1
3807.93 0
3808.07 0
3808.21 0
3808.36 0
3808.50 0
3808.64 0
3808.78 0
3808.92 0
3809.06 2
3809.20 8
3809.35 13
3809.49 18
3809.63 22
3809.77 27
3809.91 32
3810.05 39
3810.19 46
3810.34 55
3810.48 64
3810.62 72
3810.76 79
3810.90 85
3811.04 87
3811.18 87
3811.33 84
3811.47 78
3811.61 72
3811.75 65
3811.89 58
3812.03 52
3812.17 46
3812.32 42
3812.46 40
3812.60 40
3812.74 42
3812.88 45
3813.02 48
3813.16 50
3813.31 51
3813.45 49
3813.59 45
3813.73 40
3813.87 35
3814.01 32
3814.15 31
3814.30 33
3814.44 37
3814.58 43
3814.72 49
3814.86 55
3815.00 58
3815.14 59
3815.29 57
3815.43 53
3815.57 47
3815.71 41
3815.85 36
3815.99 33
3816.13 34
3816.28 36
3816.42 41
3816.56 45
3816.70 49
3816.84 50
3816.98 48
3817.13 45
3817.27 40
3817.41 35
3817.55 32
3817.69 31
3817.83 32
3817.97 36
3818.12 40
3818.26 44
3818.40 48
3818.54 50
3818.68 50
3818.82 47
3818.96 44
3819.11 39
3819.25 36
3819.39 34
3819.53 35
3819.67 39
3819.81 47
3819.96 56
3820.10 67
3820.24 77
3820.38 85
3820.52 91
3820.66 94
3820.81 94
3820.95 92
3821.09 86
3821.23 79
3821.37 70
3821.51 61
3821.65 51
3821.80 41
3821.94 33
3822.08 26
3822.22 20
3822.36 16
3822.50 13
3822.65 11
3822.79 11
3822.93 11
3823.07 12
3823.21 14
3823.35 16
3823.50 20
3823.64 23
3823.78 27
3823.92 31
3824.06 35
3824.20 38
3824.35 41
3824.49 43
3824.63 45
3824.77 46
3824.91 47
3825.05 48
3825.20 48
3825.34 49
3825.48 51
3825.62 52
3825.76 54
3825.90 56
3826.05 58
3826.19 60
3826.33 61
3826.47 63
3826.61 64
3826.75 65
3826.90 66
3827.04 67
3827.18 67
3827.32 67
3827.46 68
3827.60 71
3827.75 74
3827.89 78
3828.03 83
3828.17 88
3828.31 93
3828.45 99
3828.60 104
3828.74 109
3828.88 114
3829.02 120
3829.16 125
3829.30 129
3829.45 131
3829.59 131
3829.73 128
3829.87 123
3830.01 118
3830.16 113
3830.30 109
3830.44 107
3830.58 106
3830.72 106
3830.86 106
3831.01 106
3831.15 104
3831.29 102
3831.43 100
3831.57 100
3831.71 103
3831.86 108
3832.00 115
3832.14 122
3832.28 129
3832.42 134
3832.57 135
3832.71 132
3832.85 127
3832.99 120
3833.13 113
3833.27 106
3833.42 101
3833.56 96
3833.70 92
3833.84 88
3833.98 83
3834.13 76
3834.27 68
3834.41 59
3834.55 51
3834.69 45
3834.83 41
3834.98 40
3835.12 41
3835.26 44
3835.40 47
3835.54 50
3835.69 52
3835.83 52
3835.97 51
3836.11 49
3836.25 47
3836.40 46
3836.54 46
3836.68 46
3836.82 47
3836.96 47
3837.10 47
3837.25 47
3837.39 46
3837.53 45
3837.67 44
3837.81 45
3837.96 47
3838.10 51
3838.24 55
3838.38 60
3838.52 64
3838.67 68
3838.81 70
3838.95 71
3839.09 71
3839.23 72
3839.38 72
3839.52 73
3839.66 75
3839.80 77
3839.94 78
3840.08 79
3840.23 78
3840.37 77
3840.51 75
3840.65 72
3840.79 69
3840.94 65
3841.08 62
3841.22 58
3841.36 54
3841.50 50
3841.65 48
3841.79 47
3841.93 49
3842.07 53
3842.21 60
3842.36 68
3842.50 75
3842.64 82
3842.78 87
3842.92 89
3843.07 90
3843.21 91
3843.35 92
3843.49 95
3843.63 100
3843.78 106
3843.92 111
3844.06 115
3844.20 117
3844.34 117
3844.49 115
3844.63 111
3844.77 107
3844.91 103
3845.05 98
3845.20 94
3845.34 90
3845.48 86
3845.62 83
3845.76 82
3845.91 82
3846.05 84
3846.19 89
3846.33 94
3846.47 99
3846.62 103
3846.76 105
3846.90 106
3847.04 105
3847.19 103
3847.33 100
3847.47 97
3847.61 95
3847.75 93
3847.90 91
3848.04 91
3848.18 90
3848.32 90
3848.46 89
3848.61 87
3848.75 84
3848.89 80
3849.03 76
3849.17 73
3849.32 70
3849.46 69
3849.60 70
3849.74 73
3849.88 75
3850.03 77
3850.17 77
3850.31 74
3850.45 69
3850.60 63
3850.74 56
3850.88 50
3851.02 46
3851.16 45
3851.31 47
3851.45 50
3851.59 53
3851.73 57
3851.87 59
3852.02 59
3852.16 59
3852.30 59
3852.44 60
3852.59 62
3852.73 64
3852.87 68
3853.01 71
3853.15 73
3853.30 74
3853.44 73
3853.58 71
3853.72 68
3853.87 65
3854.01 61
3854.15 58
3854.29 54
3854.43 50
3854.58 45
3854.72 39
3854.86 33
3855.00 26
3855.15 20
3855.29 15
3855.43 12
3855.57 12
3855.71 14
3855.86 17
3856.00 21
3856.14 24
3856.28 27
3856.43 29
3856.57 30
3856.71 32
3856.85 34
3856.99 37
3857.14 41
3857.28 45
3857.42 49
3857.56 51
3857.71 53
3857.85 53
3857.99 52
3858.13 49
3858.27 47
3858.42 43
3858.56 39
3858.70 34
3858.84 28
3858.99 22
3859.13 17
3859.27 12
3859.41 7
3859.56 4
3859.70 2
3859.84 0
3859.98 0
3860.12 0
3860.27 0
3860.41 0
3860.55 0
3860.69 0
3860.84 0
3860.98 0
3861.12 0
3861.26 2
3861.41 5
3861.55 7
3861.69 10
3861.83 11
3861.97 12
3862.12 11
3862.26 9
3862.40 7
3862.54 5
3862.69 4
3862.83 3
3862.97 3
3863.11 2
3863.26 2
3863.40 2
3863.54 1
3863.68 1
3863.83 1
3863.97 1
3864.11 2
3864.25 3
3864.39 4
3864.54 5
3864.68 6
3864.82 7
3864.96 8
3865.11 9
3865.25 11
3865.39 13
3865.53 15
3865.68 17
3865.82 20
3865.96 22
3866.10 23
3866.25 24
3866.39 25
3866.53 24
3866.67 23
3866.82 21
3866.96 19
3867.10 17
3867.24 15
3867.39 16
3867.53 19
3867.67 24
3867.81 31
3867.96 40
3868.10 48
3868.24 55
3868.38 59
3868.53 60
3868.67 59
3868.81 55
3868.95 50
3869.10 45
3869.24 40
3869.38 36
3869.52 32
3869.67 29
3869.81 26
3869.95 24
3870.09 23
3870.24 25
3870.38 29
3870.52 36
3870.66 45
3870.81 55
3870.95 64
3871.09 70
3871.23 72
3871.38 70
3871.52 65
3871.66 56
3871.80 47
3871.95 38
3872.09 32
3872.23 28
3872.37 27
3872.52 28
3872.66 30
3872.80 31
3872.94 32
3873.09 31
3873.23 30
3873.37 30
3873.51 31
3873.66 34
3873.80 40
3873.94 47
3874.08 56
3874.23 64
3874.37 70
3874.51 74
3874.65 75
3874.80 73
3874.94 70
3875.08 66
3875.22 61
3875.37 57
3875.51 52
3875.65 47
3875.79 43
3875.94 38
3876.08 34
3876.22 31
3876.36 29
3876.51 28
3876.65 29
3876.79 30
3876.94 33
3877.08 35
3877.22 37
3877.36 38
3877.51 38
3877.65 37
3877.79 35
3877.93 34
3878.08 33
3878.22 33
3878.36 34
3878.50 37
3878.65 40
3878.79 43
3878.93 45
3879.07 44
3879.22 42
3879.36 36
3879.50 29
3879.65 21
3879.79 12
3879.93 4
3880.07 0
3880.22 0
3880.36 0
3880.50 0
3880.64 0
3880.79 0
3880.93 4
3881.07 10
3881.22 16
3881.36 21
3881.50 25
3881.64 27
3881.79 28
3881.93 26
3882.07 23
3882.21 19
3882.36 15
3882.50 11
3882.64 7
3882.78 5
3882.93 3
3883.07 2
3883.21 2
3883.36 1
3883.50 1
3883.64 2
3883.78 4
3883.93 9
3884.07 15
3884.21 24
3884.36 33
3884.50 42
3884.64 50
3884.78 55
3884.93 58
3885.07 59
3885.21 58
3885.35 56
3885.50 55
3885.64 55
3885.78 55
3885.93 58
3886.07 61
3886.21 66
3886.35 71
3886.50 77
3886.64 82
3886.78 88
3886.93 94
3887.07 99
3887.21 104
3887.35 108
3887.50 110
3887.64 112
3887.78 113
3887.92 112
3888.07 110
3888.21 107
3888.35 103
3888.50 98
3888.64 93
3888.78 89
3888.92 85
3889.07 82
3889.21 81
3889.35 82
3889.50 83
3889.64 85
3889.78 88
3889.92 90
3890.07 91
3890.21 92
3890.35 92
3890.50 91
3890.64 90
3890.78 88
3890.92 87
3891.07 86
3891.21 85
3891.35 85
3891.50 85
3891.64 86
3891.78 87
3891.92 86
3892.07 86
3892.21 84
3892.35 82
3892.50 80
3892.64 79
3892.78 79
3892.93 82
3893.07 86
3893.21 91
3893.35 98
3893.50 104
3893.64 110
3893.78 114
3893.93 115
3894.07 114
3894.21 111
3894.35 106
3894.50 100
3894.64 95
3894.78 89
3894.93 84
3895.07 80
3895.21 77
3895.36 73
3895.50 70
3895.64 67
3895.78 64
3895.93 60
3896.07 57
3896.21 54
3896.36 51
3896.50 48
3896.64 44
3896.78 41
3896.93 38
3897.07 37
3897.21 36
3897.36 36
3897.50 38
3897.64 40
3897.79 41
3897.93 43
3898.07 43
3898.21 42
3898.36 41
3898.50 39
3898.64 36
3898.79 33
3898.93 30
3899.07 27
3899.22 23
3899.36 21
3899.50 18
3899.65 15
3899.79 13
3899.93 12
3900.07 12
3900.22 13
3900.36 16
3900.50 20
3900.65 25
3900.79 30
3900.93 34
3901.08 36
3901.22 36
3901.36 33
3901.50 29
3901.65 24
3901.79 19
3901.93 14
3902.08 9
3902.22 4
3902.36 0
3902.51 0
3902.65 0
3902.79 0
3902.94 0
3903.08 4
3903.22 11
3903.37 18
3903.51 25
3903.65 29
3903.79 32
3903.94 31
3904.08 29
3904.22 27
3904.37 25
3904.51 23
3904.65 22
3904.80 20
3904.94 19
3905.08 16
3905.23 14
3905.37 10
3905.51 7
3905.66 3
3905.80 0
3905.94 0
3906.08 0
3906.23 0
3906.37 0
3906.51 0
3906.66 0
3906.80 0
3906.94 0
3907.09 4
3907.23 12
3907.37 20
3907.52 30
3907.66 39
3907.80 49
3907.95 58
3908.09 66
3908.23 71
3908.38 74
3908.52 73
3908.66 69
3908.81 62
3908.95 55
3909.09 46
3909.23 38
3909.38 30
3909.52 24
3909.66 20
3909.81 17
3909.95 17
3910.09 18
3910.24 20
3910.38 22
3910.52 23
3910.67 22
3910.81 19
3910.95 15
3911.10 11
3911.24 7
3911.38 4
3911.53 4
3911.67 6
3911.81 10
3911.96 14
3912.10 18
3912.24 22
3912.39 25
3912.53 26
3912.67 27
3912.82 27
3912.96 27
3913.10 26
3913.25 25
3913.39 23
3913.53 21
3913.68 19
3913.82 17
3913.96 14
3914.11 12
3914.25 10
3914.39 8
3914.54 7
3914.68 6
3914.82 6
3914.97 6
3915.11 6
3915.25 7
3915.40 8
3915.54 9
3915.68 10
3915.83 10
3915.97 9
3916.11 8
3916.26 8
3916.40 9
3916.54 12
3916.69 16
3916.83 22
3916.97 28
3917.12 35
3917.26 40
3917.40 43
3917.55 45
3917.69 46
3917.83 46
3917.98 44
3918.12 43
3918.26 41
3918.41 39
3918.55 36
3918.69 35
3918.84 34
3918.98 34
3919.12 37
3919.27 40
3919.41 46
3919.55 51
3919.70 57
3919.84 61
3919.98 64
3920.13 65
3920.27 64
3920.41 61
3920.56 58
3920.70 53
3920.84 47
3920.99 41
3921.13 36
3921.27 32
3921.42 31
3921.56 32
3921.70 35
3921.85 40
3921.99 45
3922.13 50
3922.28 53
3922.42 54
3922.56 53
3922.71 50
3922.85 47
3923.00 44
3923.14 42
3923.28 41
3923.43 41
3923.57 42
3923.71 46
3923.86 51
3924.00 57
3924.14 63
3924.29 70
3924.43 76
3924.57 80
3924.72 83
3924.86 83
3925.00 83
3925.15 80
3925.29 77
3925.43 72
3925.58 67
3925.72 62
3925.87 56
3926.01 50
3926.15 45
3926.30 41
3926.44 37
3926.58 34
3926.73 33
3926.87 32
3927.01 34
3927.16 38
3927.30 44
3927.44 53
3927.59 64
3927.73 77
3927.87 90
3928.02 102
3928.16 112
3928.31 121
3928.45 127
3928.59 132
3928.74 136
3928.88 140
3929.02 143
3929.17 145
3929.31 147
3929.45 146
3929.60 144
3929.74 141
3929.88 137
3930.03 132
3930.17 127
3930.32 123
3930.46 120
3930.60 117
3930.75 116
3930.89 115
3931.03 114
3931.18 115
3931.32 117
3931.46 121
3931.61 127
3931.75 134
3931.90 143
3932.04 151
3932.18 160
3932.33 169
3932.47 177
3932.61 187
3932.76 197
3932.90 207
3933.04 217
3933.19 227
3933.33 236
3933.48 244
3933.62 252
3933.76 260
3933.91 270
3934.05 282
3934.19 296
3934.34 311
3934.48 327
3934.62 342
3934.77 354
3934.91 364
3935.06 370
3935.20 372
3935.34 373
3935.49 372
3935.63 373
3935.77 377
3935.92 384
3936.06 394
3936.21 406
3936.35 419
3936.49 429
3936.64 435
3936.78 435
3936.92 430
3937.07 420
3937.21 407
3937.36 393
3937.50 381
3937.64 373
3937.79 370
3937.93 372
3938.07 377
3938.22 385
3938.36 391
3938.51 395
3938.65 393
3938.79 385
3938.94 373
3939.08 357
3939.22 341
3939.37 326
3939.51 313
3939.66 303
3939.80 295
3939.94 289
3940.09 282
3940.23 275
3940.37 267
3940.52 257
3940.66 247
3940.81 236
3940.95 225
3941.09 213
3941.24 201
3941.38 188
3941.52 175
3941.67 162
3941.81 150
3941.96 139
3942.10 131
3942.24 124
3942.39 119
3942.53 116
3942.67 113
3942.82 112
3942.96 111
3943.11 110
3943.25 110
3943.39 111
3943.54 113
3943.68 116
3943.83 118
3943.97 121
3944.11 123
3944.26 124
3944.40 125
3944.54 126
3944.69 126
3944.83 128
3944.98 131
3945.12 135
3945.26 142
3945.41 150
3945.55 160
3945.70 169
3945.84 179
3945.98 188
3946.13 197
3946.27 205
3946.42 213
3946.56 222
3946.70 232
3946.85 245
3946.99 261
3947.13 279
3947.28 300
3947.42 322
3947.57 345
3947.71 368
3947.85 389
3948.00 410
3948.14 431
3948.29 451
3948.43 472
3948.57 494
3948.72 518
3948.86 544
3949.01 571
3949.15 599
3949.29 630
3949.44 665
3949.58 703
3949.73 746
3949.87 793
3950.01 846
3950.16 903
3950.30 963
3950.45 1026
3950.59 1089
3950.73 1153
3950.88 1215
3951.02 1273
3951.17 1328
3951.31 1381
3951.45 1432
3951.60 1484
3951.74 1539
3951.89 1597
3952.03 1658
3952.17 1719
3952.32 1777
3952.46 1830
3952.61 1874
3952.75 1908
3952.89 1931
3953.04 1945
3953.18 1950
3953.33 1949
3953.47 1943
3953.61 1933
3953.76 1921
3953.90 1907
3954.05 1890
3954.19 1870
3954.33 1848
3954.48 1822
3954.62 1792
3954.77 1760
3954.91 1725
3955.05 1687
3955.20 1646
3955.34 1602
3955.49 1556
3955.63 1506
3955.77 1454
3955.92 1399
3956.06 1345
3956.21 1291
3956.35 1240
3956.49 1192
3956.64 1145
3956.78 1100
3956.93 1055
3957.07 1008
3957.21 960
3957.36 911
3957.50 863
3957.65 815
3957.79 770
3957.94 728
3958.08 688
3958.22 652
3958.37 618
3958.51 587
3958.66 559
3958.80 534
3958.94 512
3959.09 493
3959.23 476
3959.38 461
3959.52 447
3959.66 433
3959.81 418
3959.95 404
3960.10 389
3960.24 376
3960.39 364
3960.53 354
3960.67 346
3960.82 339
3960.96 333
3961.11 326
3961.25 318
3961.39 310
3961.54 300
3961.68 289
3961.83 279
3961.97 270
3962.12 261
3962.26 253
3962.40 246
3962.55 240
3962.69 234
3962.84 227
3962.98 220
3963.12 212
3963.27 203
3963.41 192
3963.56 181
3963.70 170
3963.85 159
3963.99 150
3964.13 142
3964.28 136
3964.42 132
3964.57 128
3964.71 123
3964.86 118
3965.00 111
3965.14 104
3965.29 98
3965.43 93
3965.58 91
3965.72 91
3965.87 94
3966.01 98
3966.15 102
3966.30 105
3966.44 106
3966.59 105
3966.73 102
3966.87 98
3967.02 95
3967.16 92
3967.31 90
3967.45 89
3967.60 90
3967.74 92
3967.88 93
3968.03 96
3968.17 98
3968.32 100
3968.46 103
3968.61 105
3968.75 108
3968.89 111
3969.04 114
3969.18 117
3969.33 119
3969.47 121
3969.62 121
3969.76 121
3969.91 119
3970.05 118
3970.19 116
3970.34 113
3970.48 111
3970.63 109
3970.77 106
3970.92 102
3971.06 98
3971.20 93
3971.35 86
3971.49 79
3971.64 73
3971.78 67
3971.93 62
3972.07 59
3972.21 58
3972.36 59
3972.50 61
3972.65 62
3972.79 64
3972.94 65
3973.08 64
3973.23 63
3973.37 62
3973.51 59
3973.66 55
3973.80 50
3973.95 44
3974.09 37
3974.24 29
3974.38 21
3974.52 13
3974.67 7
3974.81 3
3974.96 0
3975.10 0
3975.25 0
3975.39 0
3975.54 0
3975.68 0
3975.82 0
3975.97 0
3976.11 0
3976.26 4
3976.40 13
3976.55 21
3976.69 27
3976.84 31
3976.98 32
3977.12 29
3977.27 23
3977.41 17
3977.56 11
3977.70 7
3977.85 5
3977.99 6
3978.14 8
3978.28 12
3978.42 16
3978.57 20
3978.71 24
3978.86 27
3979.00 30
3979.15 33
3979.29 36
3979.44 38
3979.58 41
3979.73 43
3979.87 45
3980.01 48
3980.16 50
3980.30 52
3980.45 56
3980.59 59
3980.74 63
3980.88 67
3981.03 70
3981.17 72
3981.31 73
3981.46 73
3981.60 74
3981.75 74
3981.89 73
3982.04 73
3982.18 71
3982.33 68
3982.47 63
3982.62 57
3982.76 52
3982.90 47
3983.05 44
3983.19 43
3983.34 45
3983.48 49
3983.63 54
3983.77 59
3983.92 63
3984.06 67
3984.21 69
3984.35 70
3984.50 71
3984.64 71
3984.78 73
3984.93 74
3985.07 76
3985.22 79
3985.36 82
3985.51 85
3985.65 87
3985.80 88
3985.94 88
3986.09 87
3986.23 86
3986.38 83
3986.52 81
3986.66 78
3986.81 76
3986.95 74
3987.10 73
3987.24 73
3987.39 74
3987.53 76
3987.68 79
3987.82 82
3987.97 87
3988.11 93
3988.26 97
3988.40 101
3988.54 102
3988.69 100
3988.83 95
3988.98 87
3989.12 79
3989.27 71
3989.41 64
3989.56 59
3989.70 56
3989.85 55
3989.99 55
3990.14 57
3990.28 59
3990.43 63
3990.57 67
3990.71 70
3990.86 74
3991.00 76
3991.15 76
3991.29 73
3991.44 68
3991.58 60
3991.73 52
3991.87 44
3992.02 38
3992.16 33
3992.31 31
3992.45 30
3992.60 31
3992.74 32
3992.89 35
3993.03 38
3993.18 43
3993.32 51
3993.46 59
3993.61 69
3993.75 79
3993.90 88
3994.04 96
3994.19 100
3994.33 102
3994.48 101
3994.62 98
3994.77 94
3994.91 89
3995.06 83
3995.20 77
3995.35 70
3995.49 64
3995.64 59
3995.78 55
3995.93 52
3996.07 51
3996.22 50
3996.36 51
3996.51 52
3996.65 54
3996.79 58
3996.94 62
3997.08 66
3997.23 70
3997.37 74
3997.52 76
3997.66 77
3997.81 77
3997.95 76
3998.10 75
3998.24 75
3998.39 77
3998.53 80
3998.68 84
3998.82 88
3998.97 92
3999.11 95
3999.26 96
3999.40 96
3999.55 95
3999.69 93
3999.84 87
3999.98 80
4000.13 70
4000.27 59
4000.42 48
4000.56 37
4000.71 27
4000.85 20
4001.00 14
4001.14 11
4001.29 9
4001.43 7
4001.58 7
4001.72 6
4001.86 6
4002.01 7
4002.15 9
4002.30 10
4002.44 13
4002.59 15
4002.73 17
4002.88 18
4003.02 18
4003.17 18
4003.31 17
4003.46 16
4003.60 14
4003.75 12
4003.89 11
4004.04 10
4004.18 11
4004.33 12
4004.47 14
4004.62 18
4004.76 23
4004.91 28
4005.05 35
4005.20 42
4005.34 49
4005.49 54
4005.63 59
4005.78 63
4005.92 65
4006.07 65
4006.21 64
4006.36 61
4006.50 56
4006.65 50
4006.79 43
4006.94 37
4007.08 31
4007.23 26
4007.37 23
4007.52 22
4007.66 23
4007.81 25
4007.95 28
4008.10 31
4008.24 34
4008.39 36
4008.53 37
4008.68 37
4008.82 37
4008.97 37
4009.11 37
4009.26 38
4009.40 39
4009.55 40
4009.69 40
4009.84 40
4009.98 39
4010.13 38
4010.27 37
4010.42 36
4010.56 37
4010.71 38
4010.85 40
4011.00 43
4011.14 46
4011.29 50
4011.43 53
4011.58 57
4011.72 60
4011.87 63
4012.01 63
4012.16 62
4012.30 59
4012.45 54
4012.59 49
4012.74 43
4012.89 37
4013.03 33
4013.18 30
4013.32 28
4013.47 28
4013.61 27
4013.76 27
4013.90 25
4014.05 22
4014.19 18
4014.34 13
4014.48 8
4014.63 3
4014.77 1
4014.92 1
4015.06 4
4015.21 9
4015.35 16
4015.50 23
4015.64 30
4015.79 36
4015.93 40
4016.08 43
4016.22 46
4016.37 49
4016.51 51
4016.66 54
4016.80 56
4016.95 58
4017.09 59
4017.24 60
4017.38 61
4017.53 63
4017.68 67
4017.82 74
4017.97 82
4018.11 93
4018.26 104
4018.40 115
4018.55 124
4018.69 131
4018.84 134
4018.98 134
4019.13 132
4019.27 127
4019.42 121
4019.56 115
4019.71 109
4019.85 103
4020.00 97
4020.14 91
4020.29 85
4020.43 79
4020.58 74
4020.72 69
4020.87 64
4021.02 61
4021.16 60
4021.31 60
4021.45 61
4021.60 63
4021.74 66
4021.89 68
4022.03 70
4022.18 73
4022.32 75
4022.47 78
4022.61 81
4022.76 86
4022.90 90
4023.05 95
4023.19 99
4023.34 102
4023.48 104
4023.63 105
4023.78 106
4023.92 107
4024.07 107
4024.21 107
4024.36 106
4024.50 104
4024.65 101
4024.79 96
4024.94 91
4025.08 85
4025.23 78
4025.37 72
4025.52 66
4025.66 61
4025.81 56
4025.96 51
4026.10 47
4026.25 44
4026.39 42
4026.54 41
4026.68 41
4026.83 44
4026.97 47
4027.12 52
4027.26 57
4027.41 63
4027.55 69
4027.70 75
4027.84 80
4027.99 83
4028.14 87
4028.28 89
4028.43 90
4028.57 91
4028.72 92
4028.86 91
4029.01 90
4029.15 89
4029.30 88
4029.44 87
4029.59 86
4029.73 86
4029.88 87
4030.03 88
4030.17 90
4030.32 91
4030.46 92
4030.61 91
4030.75 89
4030.90 85
4031.04 81
4031.19 75
4031.33 70
4031.48 65
4031.63 60
4031.77 56
4031.92 54
4032.06 53
4032.21 52
4032.35 52
4032.50 53
4032.64 54
4032.79 55
4032.93 55
4033.08 53
4033.23 51
4033.37 48
4033.52 43
4033.66 39
4033.81 34
4033.95 31
4034.10 30
4034.24 29
4034.39 30
4034.53 31
4034.68 32
4034.83 33
4034.97 33
4035.12 33
4035.26 34
4035.41 37
4035.55 40
4035.70 44
4035.84 49
4035.99 53
4036.14 56
4036.28 57
4036.43 56
4036.57 55
4036.72 52
4036.86 49
4037.01 46
4037.15 43
4037.30 39
4037.45 35
4037.59 31
4037.74 26
4037.88 23
4038.03 19
4038.17 16
4038.32 14
4038.46 11
4038.61 7
4038.76 3
4038.90 0
4039.05 0
4039.19 0
4039.34 0
4039.48 0
4039.63 0
4039.77 0
4039.92 0
4040.07 8
4040.21 19
4040.36 29
4040.50 38
4040.65 44
4040.79 48
4040.94 49
4041.08 49
4041.23 46
4041.38 43
4041.52 39
4041.67 36
4041.81 33
4041.96 30
4042.10 29
4042.25 27
4042.40 26
4042.54 25
4042.69 24
4042.83 22
4042.98 19
4043.12 16
4043.27 13
4043.41 11
4043.56 9
4043.71 8
4043.85 8
4044.00 10
4044.14 11
4044.29 13
4044.43 13
4044.58 12
4044.73 10
4044.87 6
4045.02 2
4045.16 0
4045.31 0
4045.45 0
4045.60 0
4045.75 7
4045.89 17
4046.04 27
4046.18 39
4046.33 49
4046.47 57
4046.62 64
4046.77 68
4046.91 72
4047.06 76
4047.20 81
4047.35 86
4047.49 91
4047.64 97
4047.79 101
4047.93 102
4048.08 101
4048.22 97
4048.37 92
4048.51 87
4048.66 82
4048.81 77
4048.95 73
4049.10 70
4049.24 67
4049.39 63
4049.53 59
4049.68 54
4049.83 49
4049.97 45
4050.12 42
4050.26 39
4050.41 38
4050.56 37
4050.70 36
4050.85 37
4050.99 38
4051.14 39
4051.28 41
4051.43 44
4051.58 46
4051.72 46
4051.87 45
4052.01 42
4052.16 36
4052.30 29
4052.45 20
4052.60 12
4052.74 5
4052.89 0
4053.03 0
4053.18 0
4053.33 0
4053.47 0
4053.62 1
4053.76 4
4053.91 7
4054.05 8
4054.20 8
4054.35 7
4054.49 6
4054.64 3
4054.78 0
4054.93 0
4055.08 0
4055.22 0
4055.37 0
4055.51 0
4055.66 0
4055.81 0
4055.95 1
4056.10 4
4056.24 6
4056.39 9
4056.53 12
4056.68 15
4056.83 18
4056.97 20
4057.12 22
4057.26 23
4057.41 24
4057.56 22
4057.70 21
4057.85 18
4057.99 14
4058.14 10
4058.29 5
4058.43 0
4058.58 0
4058.72 0
4058.87 0
4059.02 0
4059.16 0
4059.31 0
4059.45 0
4059.60 4
4059.74 10
4059.89 15
4060.04 18
4060.18 19
4060.33 20
4060.47 21
4060.62 22
4060.77 24
4060.91 26
4061.06 28
4061.20 29
4061.35 30
4061.50 29
4061.64 28
4061.79 26
4061.93 23
4062.08 20
4062.23 16
4062.37 11
4062.52 5
4062.66 0
4062.81 0
4062.96 0
4063.10 0
4063.25 0
4063.39 0
4063.54 0
4063.69 9
4063.83 20
4063.98 31
4064.12 41
4064.27 49
4064.42 56
4064.56 61
4064.71 65
4064.85 67
4065.00 70
4065.15 71
4065.29 72
4065.44 72
4065.59 72
4065.73 71
4065.88 70
4066.02 68
4066.17 67
4066.32 67
4066.46 67
4066.61 69
4066.75 72
4066.90 75
4067.05 79
4067.19 82
4067.34 85
4067.48 86
4067.63 86
4067.78 85
4067.92 82
4068.07 78
4068.21 72
4068.36 66
4068.51 59
4068.65 52
4068.80 46
4068.95 41
4069.09 38
4069.24 36
4069.38 37
4069.53 39
4069.68 42
4069.82 45
4069.97 49
4070.11 52
4070.26 54
4070.41 55
4070.55 55
4070.70 54
4070.84 54
4070.99 55
4071.14 57
4071.28 60
4071.43 65
4071.58 69
4071.72 72
4071.87 73
4072.01 72
4072.16 67
4072.31 60
4072.45 52
4072.60 44
4072.74 35
4072.89 28
4073.04 22
4073.18 18
4073.33 15
4073.48 13
4073.62 13
4073.77 15
4073.91 18
4074.06 22
4074.21 26
4074.35 30
4074.50 32
4074.65 34
4074.79 35
4074.94 37
4075.08 38
4075.23 39
4075.38 40
4075.52 40
4075.67 40
4075.82 38
4075.96 35
4076.11 32
4076.25 28
4076.40 25
4076.55 23
4076.69 22
4076.84 23
4076.99 25
4077.13 27
4077.28 31
4077.42 35
4077.57 40
4077.72 44
4077.86 49
4078.01 54
4078.16 58
4078.30 61
4078.45 62
4078.59 62
4078.74 60
4078.89 58
4079.03 55
4079.18 52
4079.33 50
4079.47 48
4079.62 48
4079.76 50
4079.91 54
4080.06 60
4080.20 68
4080.35 77
4080.50 86
4080.64 93
4080.79 98
4080.94 99
4081.08 99
4081.23 96
4081.37 93
4081.52 90
4081.67 88
4081.81 88
4081.96 88
4082.11 88
4082.25 87
4082.40 86
4082.55 84
4082.69 81
4082.84 79
4082.98 77
4083.13 77
4083.28 77
4083.42 79
4083.57 80
4083.72 82
4083.86 84
4084.01 86
4084.16 87
4084.30 89
4084.45 91
4084.59 93
4084.74 95
4084.89 96
4085.03 98
4085.18 99
4085.33 99
4085.47 99
4085.62 97
4085.77 94
4085.91 89
4086.06 82
4086.21 74
4086.35 65
4086.50 56
4086.64 49
4086.79 44
4086.94 42
4087.08 43
4087.23 46
4087.38 50
4087.52 55
4087.67 59
4087.82 63
4087.96 65
4088.11 66
4088.26 65
4088.40 64
4088.55 60
4088.69 55
4088.84 49
4088.99 42
4089.13 34
4089.28 28
4089.43 22
4089.57 18
4089.72 16
4089.87 16
4090.01 17
4090.16 20
4090.31 24
4090.45 29
4090.60 34
4090.75 40
4090.89 44
4091.04 48
4091.19 49
4091.33 48
4091.48 46
4091.62 43
4091.77 40
4091.92 36
4092.06 33
4092.21 30
4092.36 28
4092.50 28
4092.65 28
4092.80 30
4092.94 33
4093.09 36
4093.24 39
4093.38 41
4093.53 43
4093.68 43
4093.82 42
4093.97 41
4094.12 40
4094.26 39
4094.41 37
4094.56 35
4094.70 32
4094.85 29
4095.00 26
4095.14 23
4095.29 21
4095.44 19
4095.58 17
4095.73 16
4095.87 15
4096.02 14
4096.17 12
4096.31 11
4096.46 11
4096.61 12
4096.75 12
4096.90 13
4097.05 14
4097.19 15
4097.34 16
4097.49 17
4097.63 18
4097.78 20
4097.93 24
4098.07 28
4098.22 33
4098.37 39
4098.51 46
4098.66 53
4098.81 60
4098.95 67
4099.10 73
4099.25 78
4099.39 81
4099.54 82
4099.69 80
4099.83 77
4099.98 72
4100.13 65
4100.27 57
4100.42 49
4100.57 40
4100.71 31
4100.86 24
4101.01 18
4101.15 13
4101.30 11
4101.45 11
4101.59 12
4101.74 13
4101.89 15
4102.03 16
4102.18 17
4102.33 18
4102.47 19
4102.62 21
4102.77 24
4102.91 27
4103.06 29
4103.21 32
4103.35 33
4103.50 32
4103.65 29
4103.80 26
4103.94 22
4104.09 18
4104.24 16
4104.38 16
4104.53 19
4104.68 25
4104.82 34
4104.97 44
4105.12 55
4105.26 66
4105.41 75
4105.56 83
4105.70 89
4105.85 94
4106.00 98
4106.14 102
4106.29 104
4106.44 106
4106.58 105
4106.73 102
4106.88 97
4107.02 89
4107.17 79
4107.32 69
4107.46 60
4107.61 53
4107.76 49
4107.90 49
4108.05 53
4108.20 59
4108.35 66
4108.49 73
4108.64 80
4108.79 86
4108.93 92
4109.08 96
4109.23 99
4109.37 101
4109.52 102
4109.67 101
4109.81 98
4109.96 93
4110.11 87
4110.25 81
4110.40 75
4110.55 69
4110.69 63
4110.84 56
4110.99 48
4111.14 40
4111.28 31
4111.43 23
4111.58 17
4111.72 12
4111.87 9
4112.02 8
4112.16 8
4112.31 10
4112.46 12
4112.60 14
4112.75 16
4112.90 17
4113.05 16
4113.19 15
4113.34 14
4113.49 14
4113.63 15
4113.78 18
4113.93 23
4114.07 29
4114.22 35
4114.37 40
4114.51 43
4114.66 45
4114.81 44
4114.96 42
4115.10 38
4115.25 34
4115.40 29
4115.54 25
4115.69 21
4115.84 18
4115.98 17
4116.13 17
4116.28 20
4116.42 26
4116.57 33
4116.72 41
4116.87 49
4117.01 55
4117.16 58
4117.31 58
4117.45 56
4117.60 53
4117.75 49
4117.89 46
4118.04 44
4118.19 44
4118.34 46
4118.48 49
4118.63 53
4118.78 57
4118.92 61
4119.07 64
4119.22 66
4119.36 66
4119.51 65
4119.66 62
4119.81 59
4119.95 56
4120.10 52
4120.25 49
4120.39 47
4120.54 46
4120.69 45
4120.83 44
4120.98 43
4121.13 42
4121.28 40
4121.42 39
4121.57 36
4121.72 35
4121.86 34
4122.01 33
4122.16 32
4122.31 30
4122.45 28
4122.60 24
4122.75 18
4122.89 10
4123.04 0
4123.19 0
4123.34 0
4123.48 0
4123.63 0
4123.78 0
4123.92 0
4124.07 0
4124.22 3
4124.36 10
4124.51 15
4124.66 20
4124.81 23
4124.95 24
4125.10 25
4125.25 24
4125.39 22
4125.54 18
4125.69 14
4125.84 10
4125.98 6
4126.13 5
4126.28 5
4126.42 7
4126.57 10
4126.72 13
4126.87 17
4127.01 19
4127.16 22
4127.31 24
4127.45 28
4127.60 31
4127.75 36
4127.90 40
4128.04 43
4128.19 45
4128.34 44
4128.48 43
4128.63 40
4128.78 37
4128.93 36
4129.07 38
4129.22 42
4129.37 48
4129.52 55
4129.66 63
4129.81 70
4129.96 75
4130.10 78
4130.25 80
4130.40 80
4130.55 79
4130.69 79
4130.84 78
4130.99 77
4131.13 76
4131.28 75
4131.43 74
4131.58 72
4131.72 69
4131.87 68
4132.02 67
4132.17 67
4132.31 68
4132.46 71
4132.61 74
4132.75 76
4132.90 79
4133.05 80
4133.20 79
4133.34 78
4133.49 76
4133.64 73
4133.79 71
4133.93 69
4134.08 68
4134.23 67
4134.37 68
4134.52 68
4134.67 69
4134.82 70
4134.96 71
4135.11 71
4135.26 70
4135.41 69
4135.55 67
4135.70 64
4135.85 61
4135.99 58
4136.14 56
4136.29 53
4136.44 51
4136.58 49
4136.73 48
4136.88 48
4137.03 49
4137.17 51
4137.32 55
4137.47 60
4137.62 66
4137.76 73
4137.91 78
4138.06 83
4138.20 84
4138.35 82
4138.50 77
4138.65 70
4138.79 61
4138.94 52
4139.09 43
4139.24 36
4139.38 30
4139.53 26
4139.68 21
4139.83 16
4139.97 10
4140.12 3
4140.27 0
4140.42 0
4140.56 0
4140.71 0
4140.86 0
4141.01 0
4141.15 0
4141.30 0
4141.45 11
4141.59 25
4141.74 39
4141.89 52
4142.04 62
4142.18 69
4142.33 73
4142.48 74
4142.63 73
4142.77 72
4142.92 70
4143.07 69
4143.22 68
4143.36 68
4143.51 67
4143.66 65
4143.81 61
4143.95 55
4144.10 48
4144.25 40
4144.40 32
4144.54 27
4144.69 25
4144.84 27
4144.99 31
4145.13 37
4145.28 44
4145.43 49
4145.58 53
4145.72 54
4145.87 53
4146.02 50
4146.17 47
4146.31 44
4146.46 42
4146.61 42
4146.76 44
4146.90 46
4147.05 49
4147.20 50
4147.35 50
4147.49 47
4147.64 43
4147.79 39
4147.94 35
4148.08 32
4148.23 31
4148.38 31
4148.53 32
4148.67 34
4148.82 36
4148.97 38
4149.12 41
4149.26 44
4149.41 48
4149.56 52
4149.71 55
4149.85 58
4150.00 59
4150.15 58
4150.30 56
4150.44 52
4150.59 49
4150.74 46
4150.89 44
4151.03 43
4151.18 42
4151.33 41
4151.48 40
4151.63 37
4151.77 34
4151.92 30
4152.07 27
4152.22 24
4152.36 23
4152.51 24
4152.66 26
4152.81 30
4152.95 36
4153.10 43
4153.25 49
4153.40 56
4153.54 62
4153.69 67
4153.84 72
4153.99 77
4154.13 82
4154.28 87
4154.43 93
4154.58 98
4154.73 101
4154.87 103
4155.02 102
4155.17 100
4155.32 98
4155.46 95
4155.61 95
4155.76 96
4155.91 99
4156.05 103
4156.20 109
4156.35 115
4156.50 121
4156.64 128
4156.79 136
4156.94 144
4157.09 152
4157.24 161
4157.38 170
4157.53 179
4157.68 188
4157.83 195
4157.97 202
4158.12 208
4158.27 214
4158.42 220
4158.57 225
4158.71 231
4158.86 237
4159.01 243
4159.16 248
4159.30 251
4159.45 254
4159.60 254
4159.75 252
4159.89 249
4160.04 244
4160.19 239
4160.34 234
4160.49 231
4160.63 229
4160.78 229
4160.93 229
4161.08 229
4161.22 229
4161.37 226
4161.52 221
4161.67 214
4161.82 206
4161.96 199
4162.11 193
4162.26 190
4162.41 189
4162.55 192
4162.70 196
4162.85 201
4163.00 206
4163.15 208
4163.29 208
4163.44 205
4163.59 199
4163.74 190
4163.88 179
4164.03 168
4164.18 157
4164.33 147
4164.48 139
4164.62 134
4164.77 130
4164.92 128
4165.07 126
4165.22 123
4165.36 119
4165.51 113
4165.66 106
4165.81 98
4165.95 89
4166.10 80
4166.25 72
4166.40 65
4166.55 60
4166.69 57
4166.84 56
4166.99 55
4167.14 53
4167.29 51
4167.43 47
4167.58 41
4167.73 35
4167.88 30
4168.02 27
4168.17 26
4168.32 29
4168.47 34
4168.62 40
4168.76 47
4168.91 52
4169.06 56
4169.21 59
4169.36 60
4169.50 60
4169.65 60
4169.80 61
4169.95 62
4170.10 64
4170.24 65
4170.39 67
4170.54 68
4170.69 68
4170.83 67
4170.98 66
4171.13 64
4171.28 63
4171.43 61
4171.57 59
4171.72 57
4171.87 53
4172.02 49
4172.17 43
4172.31 36
4172.46 30
4172.61 24
4172.76 19
4172.91 17
4173.05 16
4173.20 17
4173.35 20
4173.50 22
4173.65 25
4173.79 27
4173.94 28
4174.09 29
4174.24 28
4174.39 28
4174.53 27
4174.68 27
4174.83 26
4174.98 24
4175.13 23
4175.27 22
4175.42 21
4175.57 20
4175.72 20
4175.87 21
4176.01 22
4176.16 24
4176.31 25
4176.46 27
4176.61 28
4176.75 29
4176.90 30
4177.05 31
4177.20 31
4177.35 32
4177.49 32
4177.64 32
4177.79 30
4177.94 28
4178.09 24
4178.24 20
4178.38 16
4178.53 13
4178.68 12
4178.83 14
4178.98 19
4179.12 26
4179.27 34
4179.42 43
4179.57 51
4179.72 57
4179.86 62
4180.01 66
4180.16 67
4180.31 67
4180.46 66
4180.60 64
4180.75 62
4180.90 59
4181.05 55
4181.20 51
4181.35 47
4181.49 44
4181.64 42
4181.79 42
4181.94 44
4182.09 48
4182.23 54
4182.38 59
4182.53 64
4182.68 66
4182.83 67
4182.97 65
4183.12 61
4183.27 56
4183.42 52
4183.57 49
4183.72 48
4183.86 48
4184.01 51
4184.16 54
4184.31 59
4184.46 63
4184.60 67
4184.75 69
4184.90 70
4185.05 69
4185.20 66
4185.35 61
4185.49 55
4185.64 50
4185.79 46
4185.94 45
4186.09 47
4186.23 52
4186.38 59
4186.53 68
4186.68 76
4186.83 83
4186.98 88
4187.12 91
4187.27 90
4187.42 87
4187.57 82
4187.72 77
4187.87 71
4188.01 65
4188.16 60
4188.31 57
4188.46 54
4188.61 53
4188.75 52
4188.90 51
4189.05 51
4189.20 50
4189.35 49
4189.50 48
4189.64 45
4189.79 41
4189.94 36
4190.09 30
4190.24 23
4190.39 15
4190.53 6
4190.68 0
4190.83 0
4190.98 0
4191.13 0
4191.28 0
4191.42 0
4191.57 0
4191.72 0
4191.87 0
4192.02 11
4192.17 24
4192.31 36
4192.46 46
4192.61 54
4192.76 57
4192.91 56
4193.06 51
4193.20 42
4193.35 31
4193.50 19
4193.65 8
4193.80 0
4193.95 0
4194.09 0
4194.24 0
4194.39 3
4194.54 10
4194.69 17
4194.84 23
4194.98 28
4195.13 32
4195.28 35
4195.43 38
4195.58 41
4195.73 43
4195.87 46
4196.02 47
4196.17 48
4196.32 47
4196.47 45
4196.62 41
4196.76 37
4196.91 32
4197.06 26
4197.21 21
4197.36 16
4197.51 13
4197.65 11
4197.80 12
4197.95 15
4198.10 20
4198.25 27
4198.40 35
4198.55 43
4198.69 51
4198.84 57
4198.99 63
4199.14 68
4199.29 73
4199.44 77
4199.58 81
4199.73 83
4199.88 85
4200.03 84
4200.18 83
4200.33 80
4200.48 77
4200.62 74
4200.77 71
4200.92 69
4201.07 66
4201.22 64
4201.37 61
4201.51 58
4201.66 56
4201.81 55
4201.96 56
4202.11 60
4202.26 64
4202.41 70
4202.55 76
4202.70 82
4202.85 87
4203.00 93
4203.15 99
4203.30 105
4203.44 113
4203.59 121
4203.74 130
4203.89 137
4204.04 142
4204.19 145
4204.34 146
4204.48 146
4204.63 146
4204.78 145
4204.93 145
4205.08 144
4205.23 142
4205.38 140
4205.52 137
4205.67 135
4205.82 135
4205.97 137
4206.12 141
4206.27 149
4206.42 159
4206.56 170
4206.71 180
4206.86 188
4207.01 195
4207.16 199
4207.31 202
4207.46 206
4207.60 211
4207.75 219
4207.90 230
4208.05 243
4208.20 258
4208.35 272
4208.50 284
4208.64 294
4208.79 301
4208.94 304
4209.09 306
4209.24 306
4209.39 305
4209.54 301
4209.68 295
4209.83 287
4209.98 277
4210.13 265
4210.28 254
4210.43 245
4210.58 238
4210.73 235
4210.87 235
4211.02 235
4211.17 235
4211.32 233
4211.47 229
4211.62 221
4211.77 210
4211.91 198
4212.06 186
4212.21 175
4212.36 165
4212.51 158
4212.66 154
4212.81 151
4212.96 151
4213.10 152
4213.25 154
4213.40 157
4213.55 161
4213.70 167
4213.85 175
4214.00 183
4214.14 191
4214.29 196
4214.44 198
4214.59 194
4214.74 187
4214.89 176
4215.04 164
4215.19 153
4215.33 145
4215.48 139
4215.63 136
4215.78 135
4215.93 135
4216.08 135
4216.23 135
4216.38 135
4216.52 134
4216.67 135
4216.82 135
4216.97 137
4217.12 138
4217.27 140
4217.42 141
4217.57 141
4217.71 139
4217.86 135
4218.01 130
4218.16 122
4218.31 114
4218.46 105
4218.61 96
4218.76 88
4218.90 80
4219.05 73
4219.20 66
4219.35 59
4219.50 53
4219.65 48
4219.80 44
4219.95 41
4220.10 39
4220.24 38
4220.39 37
4220.54 37
4220.69 36
4220.84 35
4220.99 34
4221.14 32
4221.29 29
4221.43 25
4221.58 19
4221.73 14
4221.88 8
4222.03 4
4222.18 1
4222.33 1
4222.48 3
4222.63 7
4222.77 12
4222.92 17
4223.07 21
4223.22 23
4223.37 24
4223.52 23
4223.67 21
4223.82 19
4223.97 17
4224.11 16
4224.26 14
4224.41 12
4224.56 12
4224.71 11
4224.86 12
4225.01 14
4225.16 16
4225.31 18
4225.45 21
4225.60 24
4225.75 27
4225.90 30
4226.05 33
4226.20 36
4226.35 37
4226.50 36
4226.65 33
4226.79 29
4226.94 24
4227.09 19
4227.24 15
4227.39 14
4227.54 14
4227.69 17
4227.84 23
4227.99 30
4228.13 38
4228.28 45
4228.43 53
4228.58 60
4228.73 68
4228.88 76
4229.03 84
4229.18 92
4229.33 100
4229.48 107
4229.62 113
4229.77 117
4229.92 120
4230.07 123
4230.22 127
4230.37 131
4230.52 136
4230.67 141
4230.82 145
4230.97 146
4231.11 146
4231.26 144
4231.41 143
4231.56 141
4231.71 141
4231.86 142
4232.01 143
4232.16 143
4232.31 142
4232.46 138
4232.60 133
4232.75 128
4232.90 124
4233.05 122
4233.20 123
4233.35 127
4233.50 132
4233.65 139
4233.80 145
4233.95 151
4234.09 156
4234.24 159
4234.39 159
4234.54 158
4234.69 154
4234.84 147
4234.99 140
4235.14 132
4235.29 126
4235.44 121
4235.59 120
4235.73 120
4235.88 123
4236.03 128
4236.18 131
4236.33 134
4236.48 134
4236.63 131
4236.78 127
4236.93 120
4237.08 113
4237.23 105
4237.37 99
4237.52 93
4237.67 88
4237.82 83
4237.97 78
4238.12 72
4238.27 65
4238.42 56
4238.57 46
4238.72 37
4238.87 28
4239.02 21
4239.16 17
4239.31 14
4239.46 14
4239.61 15
4239.76 17
4239.91 19
4240.06 22
4240.21 24
4240.36 27
4240.51 30
4240.66 34
4240.81 37
4240.95 39
4241.10 40
4241.25 39
4241.40 36
4241.55 32
4241.70 27
4241.85 21
4242.00 16
4242.15 12
4242.30 11
4242.45 11
4242.60 13
4242.74 16
4242.89 20
4243.04 23
4243.19 25
4243.34 25
4243.49 23
4243.64 21
4243.79 17
4243.94 14
4244.09 12
4244.24 10
4244.39 9
4244.54 8
4244.68 7
4244.83 6
4244.98 4
4245.13 2
4245.28 0
4245.43 0
4245.58 0
4245.73 0
4245.88 0
4246.03 0
4246.18 0
4246.33 0
4246.48 2
4246.63 8
4246.77 13
4246.92 19
4247.07 24
4247.22 28
4247.37 31
4247.52 32
4247.67 33
4247.82 32
4247.97 30
4248.12 29
4248.27 26
4248.42 24
4248.57 23
4248.72 21
4248.86 20
4249.01 19
4249.16 18
4249.31 17
4249.46 16
4249.61 14
4249.76 13
4249.91 12
4250.06 11
4250.21 11
4250.36 11
4250.51 12
4250.66 12
4250.81 13
4250.96 13
4251.10 13
4251.25 12
4251.40 11
4251.55 10
4251.70 10
4251.85 10
4252.00 12
4252.15 13
4252.30 15
4252.45 18
4252.60 20
4252.75 22
4252.90 24
4253.05 27
4253.20 30
4253.35 34
4253.49 37
4253.64 40
4253.79 42
4253.94 42
4254.09 42
4254.24 42
4254.39 42
4254.54 44
4254.69 46
4254.84 48
4254.99 50
4255.14 50
4255.29 48
4255.44 44
4255.59 37
4255.74 30
4255.89 23
4256.03 17
4256.18 13
4256.33 11
4256.48 11
4256.63 11
4256.78 10
4256.93 10
4257.08 7
4257.23 4
4257.38 1
4257.53 0
4257.68 0
4257.83 0
4257.98 0
4258.13 1
4258.28 4
4258.43 7
4258.58 9
4258.73 11
4258.87 14
4259.02 17
4259.17 23
4259.32 29
4259.47 36
4259.62 43
4259.77 49
4259.92 53
4260.07 54
4260.22 52
4260.37 48
4260.52 43
4260.67 37
4260.82 32
4260.97 29
4261.12 27
4261.27 27
4261.42 28
4261.57 29
4261.72 29
4261.87 27
4262.01 22
4262.16 15
4262.31 8
4262.46 0
4262.61 0
4262.76 0
4262.91 0
4263.06 0
4263.21 0
4263.36 0
4263.51 4
4263.66 6
4263.81 7
4263.96 6
4264.11 5
4264.26 4
4264.41 3
4264.56 4
4264.71 5
4264.86 7
4265.01 9
4265.16 11
4265.31 14
4265.46 17
4265.60 21
4265.75 26
4265.90 33
4266.05 40
4266.20 47
4266.35 54
4266.50 58
4266.65 60
4266.80 60
4266.95 58
4267.10 54
4267.25 49
4267.40 45
4267.55 41
4267.70 37
4267.85 34
4268.00 33
4268.15 32
4268.30 33
4268.45 34
4268.60 36
4268.75 38
4268.90 41
4269.05 42
4269.20 43
4269.35 42
4269.50 39
4269.65 35
4269.79 29
4269.94 24
4270.09 19
4270.24 17
4270.39 16
4270.54 17
4270.69 20
4270.84 23
4270.99 27
4271.14 29
4271.29 31
4271.44 31
4271.59 30
4271.74 28
4271.89 26
4272.04 22
4272.19 19
4272.34 15
4272.49 12
4272.64 9
4272.79 8
4272.94 8
4273.09 9
4273.24 12
4273.39 17
4273.54 22
4273.69 28
4273.84 34
4273.99 38
4274.14 40
4274.29 40
4274.44 38
4274.59 34
4274.74 28
4274.89 22
4275.04 17
4275.19 14
4275.34 11
4275.48 10
4275.63 10
4275.78 10
4275.93 12
4276.08 14
4276.23 19
4276.38 25
4276.53 34
4276.68 45
4276.83 56
4276.98 67
4277.13 75
4277.28 81
4277.43 85
4277.58 88
4277.73 89
4277.88 91
4278.03 93
4278.18 96
4278.33 98
4278.48 99
4278.63 98
4278.78 96
4278.93 92
4279.08 86
4279.23 80
4279.38 75
4279.53 70
4279.68 67
4279.83 65
4279.98 64
4280.13 64
4280.28 65
4280.43 65
4280.58 66
4280.73 67
4280.88 70
4281.03 73
4281.18 77
4281.33 82
4281.48 86
4281.63 89
4281.78 92
4281.93 92
4282.08 91
4282.23 88
4282.38 84
4282.53 78
4282.68 72
4282.83 65
4282.98 57
4283.13 50
4283.28 44
4283.43 39
4283.58 35
4283.73 33
4283.88 31
4284.03 30
4284.18 28
4284.33 27
4284.48 27
4284.63 30
4284.78 35
4284.93 44
4285.08 55
4285.23 67
4285.38 80
4285.53 90
4285.68 97
4285.83 101
4285.98 101
4286.13 98
4286.28 94
4286.43 89
4286.58 83
4286.73 78
4286.88 74
4287.03 71
4287.18 70
4287.33 69
4287.48 71
4287.63 73
4287.78 77
4287.93 81
4288.08 85
4288.23 89
4288.38 92
4288.53 94
4288.68 97
4288.83 99
4288.98 103
4289.13 107
4289.28 113
4289.43 119
4289.58 125
4289.73 131
4289.88 137
4290.03 143
4290.18 149
4290.33 155
4290.48 160
4290.63 164
4290.78 165
4290.93 163
4291.08 158
4291.23 151
4291.38 142
4291.53 133
4291.68 126
4291.83 122
4291.98 120
4292.13 120
4292.28 121
4292.43 124
4292.58 125
4292.73 126
4292.88 125
4293.03 124
4293.18 122
4293.33 121
4293.48 122
4293.63 124
4293.78 130
4293.93 138
4294.08 149
4294.23 162
4294.38 174
4294.53 186
4294.68 196
4294.83 204
4294.98 210
4295.13 218
4295.28 227
4295.43 239
4295.58 254
4295.73 271
4295.88 288
4296.03 306
4296.18 321
4296.33 336
4296.48 349
4296.63 363
4296.78 377
4296.93 391
4297.08 405
4297.23 416
4297.38 423
4297.53 424
4297.68 420
4297.83 410
4297.98 397
4298.13 383
4298.28 368
4298.43 355
4298.58 343
4298.73 333
4298.88 323
4299.03 314
4299.18 306
4299.33 297
4299.48 289
4299.63 281
4299.78 273
4299.93 265
4300.09 257
4300.24 248
4300.39 240
4300.54 232
4300.69 226
4300.84 224
4300.99 224
4301.14 227
4301.29 233
4301.44 240
4301.59 247
4301.74 253
4301.89 258
4302.04 259
4302.19 258
4302.34 254
4302.49 249
4302.64 244
4302.79 238
4302.94 234
4303.09 231
4303.24 229
4303.39 228
4303.54 227
4303.69 227
4303.84 225
4303.99 222
4304.14 217
4304.29 210
4304.44 201
4304.59 191
4304.74 181
4304.89 170
4305.04 161
4305.19 153
4305.34 147
4305.49 141
4305.64 136
4305.80 131
4305.95 126
4306.10 122
4306.25 118
4306.40 117
4306.55 117
4306.70 120
4306.85 126
4307.00 134
4307.15 143
4307.30 152
4307.45 160
4307.60 165
4307.75 166
4307.90 163
4308.05 157
4308.20 149
4308.35 142
4308.50 136
4308.65 133
4308.80 132
4308.95 135
4309.10 138
4309.25 143
4309.40 147
4309.55 150
4309.70 152
4309.85 153
4310.01 152
4310.16 150
4310.31 147
4310.46 143
4310.61 137
4310.76 132
4310.91 125
4311.06 118
4311.21 112
4311.36 107
4311.51 104
4311.66 102
4311.81 101
4311.96 101
4312.11 100
4312.26 97
4312.41 92
4312.56 85
4312.71 77
4312.86 70
4313.01 65
4313.16 62
4313.31 63
4313.46 65
4313.62 69
4313.77 72
4313.92 74
4314.07 74
4314.22 72
4314.37 71
4314.52 70
4314.67 71
4314.82 74
4314.97 79
4315.12 84
4315.27 88
4315.42 92
4315.57 93
4315.72 93
4315.87 90
4316.02 87
4316.17 83
4316.32 78
4316.47 73
4316.62 68
4316.78 62
4316.93 56
4317.08 50
4317.23 45
4317.38 42
4317.53 40
4317.68 40
4317.83 42
4317.98 45
4318.13 48
4318.28 51
4318.43 54
4318.58 55
4318.73 57
4318.88 59
4319.03 63
4319.18 68
4319.33 74
4319.49 81
4319.64 89
4319.79 96
4319.94 101
4320.09 103
4320.24 103
4320.39 100
4320.54 94
4320.69 87
4320.84 79
4320.99 72
4321.14 67
4321.29 64
4321.44 62
4321.59 61
4321.74 61
4321.89 60
4322.04 57
4322.20 53
4322.35 47
4322.50 41
4322.65 35
4322.80 31
4322.95 27
4323.10 26
4323.25 26
4323.40 27
4323.55 27
4323.70 27
4323.85 26
4324.00 24
4324.15 21
4324.30 19
4324.45 16
4324.61 13
4324.76 10
4324.91 7
4325.06 2
4325.21 0
4325.36 0
4325.51 0
4325.66 0
4325.81 0
4325.96 0
4326.11 0
4326.26 0
4326.41 7
4326.56 14
4326.71 19
4326.87 23
4327.02 25
4327.17 26
4327.32 25
4327.47 24
4327.62 24
4327.77 24
4327.92 26
4328.07 29
4328.22 33
4328.37 38
4328.52 42
4328.67 45
4328.82 47
4328.98 49
4329.13 50
4329.28 51
4329.43 52
4329.58 53
4329.73 54
4329.88 56
4330.03 57
4330.18 58
4330.33 60
4330.48 63
4330.63 68
4330.78 73
4330.93 80
4331.09 86
4331.24 90
4331.39 92
4331.54 92
4331.69 88
4331.84 81
4331.99 72
4332.14 63
4332.29 53
4332.44 43
4332.59 35
4332.74 29
4332.90 27
4333.05 27
4333.20 29
4333.35 33
4333.50 38
4333.65 42
4333.80 44
4333.95 45
4334.10 43
4334.25 39
4334.40 35
4334.55 31
4334.70 28
4334.86 25
4335.01 23
4335.16 23
4335.31 24
4335.46 25
4335.61 28
4335.76 30
4335.91 32
4336.06 33
4336.21 33
4336.36 31
4336.51 28
4336.67 25
4336.82 22
4336.97 21
4337.12 22
4337.27 26
4337.42 31
4337.57 37
4337.72 43
4337.87 48
4338.02 53
4338.17 57
4338.33 61
4338.48 66
4338.63 71
4338.78 78
4338.93 86
4339.08 92
4339.23 97
4339.38 100
4339.53 101
4339.68 100
4339.83 98
4339.99 95
4340.14 93
4340.29 92
4340.44 92
4340.59 92
4340.74 92
4340.89 92
4341.04 92
4341.19 90
4341.34 88
4341.49 85
4341.65 82
4341.80 80
4341.95 78
4342.10 78
4342.25 80
4342.40 82
4342.55 85
4342.70 89
4342.85 91
4343.00 93
4343.15 93
4343.31 91
4343.46 89
4343.61 85
4343.76 81
4343.91 77
4344.06 73
4344.21 70
4344.36 69
4344.51 67
4344.66 66
4344.82 63
4344.97 59
4345.12 54
4345.27 49
4345.42 44
4345.57 42
4345.72 42
4345.87 46
4346.02 52
4346.17 60
4346.33 69
4346.48 76
4346.63 81
4346.78 85
4346.93 87
4347.08 89
4347.23 90
4347.38 91
4347.53 92
4347.69 93
4347.84 94
4347.99 93
4348.14 90
4348.29 87
4348.44 83
4348.59 79
4348.74 75
4348.89 72
4349.04 68
4349.20 64
4349.35 58
4349.50 52
4349.65 44
4349.80 35
4349.95 26
4350.10 19
4350.25 13
4350.40 9
4350.56 9
4350.71 12
4350.86 17
4351.01 23
4351.16 29
4351.31 33
4351.46 36
4351.61 39
4351.76 40
4351.92 41
4352.07 43
4352.22 45
4352.37 47
4352.52 50
4352.67 53
4352.82 57
4352.97 61
4353.12 65
4353.28 70
4353.43 74
4353.58 78
4353.73 80
4353.88 80
4354.03 77
4354.18 73
4354.33 68
4354.48 62
4354.64 58
4354.79 55
4354.94 54
4355.09 54
4355.24 55
4355.39 56
4355.54 57
4355.69 58
4355.85 58
4356.00 58
4356.15 60
4356.30 62
4356.45 65
4356.60 68
4356.75 71
4356.90 73
4357.06 74
4357.21 73
4357.36 71
4357.51 70
4357.66 68
4357.81 67
4357.96 67
4358.11 67
4358.26 67
4358.42 65
4358.57 63
4358.72 59
4358.87 54
4359.02 47
4359.17 40
4359.32 34
4359.47 27
4359.63 21
4359.78 17
4359.93 13
4360.08 11
4360.23 10
4360.38 10
4360.53 11
4360.68 13
4360.84 15
4360.99 17
4361.14 20
4361.29 22
4361.44 25
4361.59 28
4361.74 32
4361.90 37
4362.05 42
4362.20 47
4362.35 51
4362.50 54
4362.65 57
4362.80 58
4362.95 59
4363.11 60
4363.26 60
4363.41 60
4363.56 60
4363.71 60
4363.86 58
4364.01 55
4364.16 52
4364.32 48
4364.47 44
4364.62 39
4364.77 36
4364.92 33
4365.07 31
4365.22 31
4365.38 31
4365.53 32
4365.68 35
4365.83 37
4365.98 39
4366.13 41
4366.28 41
4366.44 41
4366.59 41
4366.74 40
4366.89 40
4367.04 42
4367.19 44
4367.34 46
4367.49 49
4367.65 51
4367.80 52
4367.95 51
4368.10 49
4368.25 46
4368.40 42
4368.55 38
4368.71 35
4368.86 31
4369.01 29
4369.16 28
4369.31 27
4369.46 29
4369.61 31
4369.77 34
4369.92 37
4370.07 39
4370.22 39
4370.37 38
4370.52 36
4370.67 34
4370.83 32
4370.98 31
4371.13 31
4371.28 31
4371.43 32
4371.58 31
4371.73 30
4371.89 28
4372.04 24
4372.19 20
4372.34 16
4372.49 12
4372.64 7
4372.80 4
4372.95 1
4373.10 0
4373.25 1
4373.40 4
4373.55 8
4373.70 13
4373.86 19
4374.01 25
4374.16 29
4374.31 32
4374.46 32
4374.61 31
4374.76 28
4374.92 24
4375.07 18
4375.22 13
4375.37 7
4375.52 2
4375.67 0
4375.83 0
4375.98 0
4376.13 0
4376.28 0
4376.43 0
4376.58 0
4376.73 0
4376.89 2
4377.04 8
4377.19 13
4377.34 18
4377.49 23
4377.64 27
4377.80 29
4377.95 30
4378.10 30
4378.25 29
4378.40 27
4378.55 24
4378.71 23
4378.86 22
4379.01 23
4379.16 25
4379.31 28
4379.46 32
4379.61 34
4379.77 34
4379.92 32
4380.07 28
4380.22 22
4380.37 15
4380.52 9
4380.68 4
4380.83 2
4380.98 2
4381.13 3
4381.28 6
4381.43 8
4381.59 10
4381.74 10
4381.89 9
4382.04 7
4382.19 3
4382.34 0
4382.50 0
4382.65 0
4382.80 0
4382.95 0
4383.10 4
4383.25 9
4383.41 14
4383.56 18
4383.71 21
4383.86 23
4384.01 25
4384.16 27
4384.32 29
4384.47 32
4384.62 35
4384.77 39
4384.92 43
4385.07 46
4385.23 47
4385.38 48
4385.53 49
4385.68 49
4385.83 50
4385.98 51
4386.14 52
4386.29 53
4386.44 54
4386.59 56
4386.74 57
4386.89 60
4387.05 63
4387.20 68
4387.35 73
4387.50 78
4387.65 83
4387.81 88
4387.96 93
4388.11 96
4388.26 99
4388.41 101
4388.56 103
4388.72 104
4388.87 104
4389.02 105
4389.17 105
4389.32 107
4389.47 108
4389.63 110
4389.78 111
4389.93 112
4390.08 112
4390.23 110
4390.39 106
4390.54 101
4390.69 94
4390.84 86
4390.99 79
4391.14 72
4391.30 68
4391.45 66
4391.60 68
4391.75 73
4391.90 79
4392.06 85
4392.21 90
4392.36 91
4392.51 90
4392.66 86
4392.81 80
4392.97 73
4393.12 66
4393.27 60
4393.42 56
4393.57 53
4393.73 53
4393.88 55
4394.03 58
4394.18 63
4394.33 68
4394.48 73
4394.64 78
4394.79 83
4394.94 86
4395.09 89
4395.24 90
4395.40 92
4395.55 94
4395.70 97
4395.85 100
4396.00 105
4396.16 109
4396.31 113
4396.46 115
4396.61 116
4396.76 115
4396.91 113
4397.07 109
4397.22 104
4397.37 98
4397.52 91
4397.67 85
4397.83 79
4397.98 72
4398.13 66
4398.28 60
4398.43 54
4398.59 48
4398.74 43
4398.89 39
4399.04 35
4399.19 33
4399.35 32
4399.50 33
4399.65 34
4399.80 37
4399.95 41
4400.11 46
4400.26 52
4400.41 57
4400.56 62
4400.71 65
4400.86 67
4401.02 66
4401.17 64
4401.32 61
4401.47 57
4401.62 54
4401.78 51
4401.93 50
4402.08 49
4402.23 48
4402.38 48
4402.54 48
4402.69 47
4402.84 45
4402.99 43
4403.14 39
4403.30 35
4403.45 31
4403.60 27
4403.75 24
4403.90 21
4404.06 19
4404.21 17
4404.36 15
4404.51 14
4404.67 12
4404.82 12
4404.97 12
4405.12 13
4405.27 16
4405.43 19
4405.58 23
4405.73 27
4405.88 31
4406.03 34
4406.19 36
4406.34 37
4406.49 37
4406.64 38
4406.79 39
4406.95 41
4407.10 44
4407.25 48
4407.40 54
4407.55 60
4407.71 64
4407.86 68
4408.01 71
4408.16 71
4408.31 71
4408.47 70
4408.62 69
4408.77 67
4408.92 65
4409.08 64
4409.23 63
4409.38 63
4409.53 64
4409.68 66
4409.84 68
4409.99 72
4410.14 76
4410.29 79
4410.44 81
4410.60 82
4410.75 82
4410.90 82
4411.05 83
4411.21 84
4411.36 85
4411.51 87
4411.66 89
4411.81 89
4411.97 88
4412.12 85
4412.27 82
4412.42 78
4412.57 75
4412.73 73
4412.88 73
4413.03 73
4413.18 75
4413.34 77
4413.49 81
4413.64 85
4413.79 91
4413.94 96
4414.10 101
4414.25 104
4414.40 107
4414.55 110
4414.71 112
4414.86 116
4415.01 120
4415.16 126
4415.31 132
4415.47 138
4415.62 143
4415.77 146
4415.92 146
4416.08 145
4416.23 142
4416.38 138
4416.53 133
4416.68 127
4416.84 122
4416.99 116
4417.14 111
4417.29 106
4417.45 103
4417.60 99
4417.75 95
4417.90 91
4418.05 84
4418.21 77
4418.36 68
4418.51 58
4418.66 49
4418.82 42
4418.97 38
4419.12 37
4419.27 40
4419.42 46
4419.58 52
4419.73 59
4419.88 64
4420.03 67
4420.19 69
4420.34 70
4420.49 71
4420.64 72
4420.80 74
4420.95 77
4421.10 80
4421.25 83
4421.40 84
4421.56 85
4421.71 85
4421.86 84
4422.01 83
4422.17 84
4422.32 85
4422.47 88
4422.62 91
4422.78 95
4422.93 98
4423.08 102
4423.23 105
4423.39 109
4423.54 112
4423.69 116
4423.84 120
4423.99 123
4424.15 125
4424.30 124
4424.45 120
4424.60 114
4424.76 105
4424.91 95
4425.06 86
4425.21 78
4425.37 72
4425.52 68
4425.67 65
4425.82 65
4425.98 65
4426.13 66
4426.28 67
4426.43 68
4426.59 69
4426.74 70
4426.89 71
4427.04 73
4427.20 75
4427.35 77
4427.50 79
4427.65 80
4427.81 80
4427.96 78
4428.11 75
4428.26 71
4428.41 66
4428.57 60
4428.72 55
4428.87 50
4429.02 46
4429.18 42
4429.33 39
4429.48 37
4429.63 37
4429.79 37
4429.94 39
4430.09 42
4430.24 44
4430.40 47
4430.55 48
4430.70 49
4430.85 48
4431.01 46
4431.16 44
4431.31 43
4431.46 42
4431.62 43
4431.77 44
4431.92 47
4432.07 50
4432.23 53
4432.38 55
4432.53 56
4432.68 56
4432.84 55
4432.99 53
4433.14 51
4433.29 48
4433.45 46
4433.60 44
4433.75 43
4433.90 43
4434.06 43
4434.21 44
4434.36 46
4434.51 48
4434.67 49
4434.82 51
4434.97 54
4435.12 57
4435.28 62
4435.43 67
4435.58 74
4435.74 82
4435.89 90
4436.04 98
4436.19 104
4436.35 108
4436.50 110
4436.65 110
4436.80 107
4436.96 101
4437.11 94
4437.26 87
4437.41 79
4437.57 73
4437.72 68
4437.87 64
4438.02 62
4438.18 61
4438.33 59
4438.48 58
4438.63 56
4438.79 55
4438.94 55
4439.09 55
4439.25 57
4439.40 59
4439.55 61
4439.70 62
4439.86 63
4440.01 64
4440.16 65
4440.31 65
4440.47 66
4440.62 66
4440.77 66
4440.92 66
4441.08 64
4441.23 63
4441.38 63
4441.53 63
4441.69 64
4441.84 66
4441.99 67
4442.15 67
4442.30 65
4442.45 61
4442.60 56
4442.76 51
4442.91 48
4443.06 47
4443.21 49
4443.37 54
4443.52 61
4443.67 68
4443.83 75
4443.98 80
4444.13 82
4444.28 82
4444.44 81
4444.59 78
4444.74 74
4444.89 70
4445.05 66
4445.20 61
4445.35 56
4445.51 51
4445.66 45
4445.81 41
4445.96 36
4446.12 32
4446.27 28
4446.42 25
4446.57 22
4446.73 19
4446.88 17
4447.03 16
4447.19 16
4447.34 17
4447.49 19
4447.64 21
4447.80 23
4447.95 23
4448.10 23
4448.26 22
4448.41 20
4448.56 17
4448.71 14
4448.87 11
4449.02 8
4449.17 5
4449.32 4
4449.48 3
4449.63 3
4449.78 4
4449.94 6
4450.09 8
4450.24 10
4450.39 12
4450.55 12
4450.70 11
4450.85 9
4451.01 7
4451.16 4
4451.31 0
4451.46 0
4451.62 0
4451.77 0
4451.92 0
4452.08 0
4452.23 0
4452.38 0
4452.53 0
4452.69 3
4452.84 8
4452.99 13
4453.15 18
4453.30 21
4453.45 23
4453.60 24
4453.76 23
4453.91 21
4454.06 18
4454.22 15
4454.37 11
4454.52 8
4454.67 5
4454.83 3
4454.98 1
4455.13 1
4455.29 2
4455.44 5
4455.59 9
4455.74 14
4455.90 19
4456.05 24
4456.20 28
4456.36 33
4456.51 37
4456.66 41
4456.82 46
4456.97 52
4457.12 58
4457.27 65
4457.43 73
4457.58 81
4457.73 88
4457.89 95
4458.04 102
4458.19 107
4458.34 111
4458.50 116
4458.65 121
4458.80 127
4458.96 133
4459.11 139
4459.26 143
4459.42 145
4459.57 144
4459.72 141
4459.87 136
4460.03 132
4460.18 130
4460.33 130
4460.49 132
4460.64 135
4460.79 138
4460.95 140
4461.10 139
4461.25 135
4461.40 128
4461.56 120
4461.71 111
4461.86 102
4462.02 93
4462.17 86
4462.32 79
4462.48 73
4462.63 69
4462.78 66
4462.93 65
4463.09 66
4463.24 69
4463.39 72
4463.55 76
4463.70 79
4463.85 81
4464.01 81
4464.16 79
4464.31 77
4464.47 74
4464.62 71
4464.77 70
4464.92 71
4465.08 72
4465.23 73
4465.38 74
4465.54 73
4465.69 70
4465.84 65
4466.00 60
4466.15 55
4466.30 52
4466.46 50
4466.61 52
4466.76 55
4466.91 60
4467.07 65
4467.22 71
4467.37 76
4467.53 82
4467.68 87
4467.83 92
4467.99 97
4468.14 103
4468.29 108
4468.45 113
4468.60 117
4468.75 121
4468.91 125
4469.06 128
4469.21 131
4469.36 133
4469.52 133
4469.67 132
4469.82 128
4469.98 124
4470.13 119
4470.28 114
4470.44 109
4470.59 106
4470.74 104
4470.90 104
4471.05 105
4471.20 108
4471.36 111
4471.51 113
4471.66 115
4471.82 116
4471.97 116
4472.12 114
4472.28 111
4472.43 107
4472.58 104
4472.73 102
4472.89 102
4473.04 102
4473.19 104
4473.35 105
4473.50 105
4473.65 105
4473.81 104
4473.96 102
4474.11 102
4474.27 101
4474.42 100
4474.57 99
4474.73 95
4474.88 89
4475.03 81
4475.19 71
4475.34 60
4475.49 50
4475.65 41
4475.80 35
4475.95 30
4476.11 28
4476.26 26
4476.41 25
4476.57 23
4476.72 21
4476.87 20
4477.03 18
4477.18 18
4477.33 18
4477.49 18
4477.64 18
4477.79 16
4477.95 14
4478.10 10
4478.25 6
4478.41 1
4478.56 0
4478.71 0
4478.87 0
4479.02 0
4479.17 0
4479.33 0
4479.48 0
4479.63 0
4479.79 2
4479.94 4
4480.09 7
4480.25 11
4480.40 15
4480.55 19
4480.71 23
4480.86 26
4481.01 29
4481.17 31
4481.32 33
4481.47 35
4481.63 37
4481.78 40
4481.93 44
4482.09 49
4482.24 55
4482.39 61
4482.55 68
4482.70 74
4482.85 78
4483.01 82
4483.16 84
4483.31 86
4483.47 88
4483.62 90
4483.77 93
4483.93 97
4484.08 103
4484.23 109
4484.39 117
4484.54 125
4484.69 133
4484.85 142
4485.00 152
4485.15 161
4485.31 170
4485.46 177
4485.61 182
4485.77 183
4485.92 181
4486.07 177
4486.23 173
4486.38 168
4486.53 164
4486.69 160
4486.84 157
4486.99 154
4487.15 150
4487.30 146
4487.46 142
4487.61 139
4487.76 137
4487.92 139
4488.07 142
4488.22 145
4488.38 149
4488.53 151
4488.68 150
4488.84 147
4488.99 142
4489.14 137
4489.30 132
4489.45 129
4489.60 128
4489.76 127
4489.91 128
4490.06 128
4490.22 128
4490.37 127
4490.52 126
4490.68 124
4490.83 121
4490.99 119
4491.14 117
4491.29 115
4491.45 112
4491.60 109
4491.75 107
4491.91 104
4492.06 101
4492.21 98
4492.37 94
4492.52 89
4492.67 84
4492.83 79
4492.98 73
4493.14 68
4493.29 64
4493.44 61
4493.60 61
4493.75 62
4493.90 63
4494.06 66
4494.21 67
4494.36 67
4494.52 65
4494.67 62
4494.82 58
4494.98 53
4495.13 49
4495.29 46
4495.44 45
4495.59 44
4495.75 44
4495.90 43
4496.05 40
4496.21 37
4496.36 32
4496.51 28
4496.67 25
4496.82 24
4496.97 26
4497.13 31
4497.28 36
4497.44 41
4497.59 45
4497.74 48
4497.90 50
4498.05 52
4498.20 54
4498.36 58
4498.51 64
4498.66 71
4498.82 78
4498.97 85
4499.13 91
4499.28 95
4499.43 97
4499.59 98
4499.74 97
4499.89 95
4500.05 93
4500.20 89
4500.36 84
4500.51 78
4500.66 71
4500.82 63
4500.97 55
4501.12 48
4501.28 42
4501.43 38
4501.58 37
4501.74 38
4501.89 41
4502.05 45
4502.20 48
4502.35 50
4502.51 50
4502.66 48
4502.81 44
4502.97 38
4503.12 32
4503.28 25
4503.43 19
4503.58 13
4503.74 8
4503.89 4
4504.04 0
4504.20 0
4504.35 0
4504.51 0
4504.66 0
4504.81 3
4504.97 9
4505.12 16
4505.27 25
4505.43 34
4505.58 42
4505.74 50
4505.89 57
4506.04 63
4506.20 68
4506.35 72
4506.50 74
4506.66 73
4506.81 71
4506.97 67
4507.12 62
4507.27 57
4507.43 53
4507.58 50
4507.74 48
4507.89 47
4508.04 47
4508.20 48
4508.35 49
4508.50 49
4508.66 49
4508.81 47
4508.97 45
4509.12 41
4509.27 34
4509.43 27
4509.58 18
4509.73 9
4509.89 1
4510.04 0
4510.20 0
4510.35 0
4510.50 0
4510.66 0
4510.81 0
4510.97 0
4511.12 0
4511.27 5
4511.43 9
4511.58 14
4511.73 20
4511.89 26
4512.04 32
4512.20 37
4512.35 42
4512.50 45
4512.66 47
4512.81 48
4512.97 47
4513.12 46
4513.27 45
4513.43 44
4513.58 45
4513.74 47
4513.89 49
4514.04 51
4514.20 53
4514.35 52
4514.51 49
4514.66 44
4514.81 37
4514.97 29
4515.12 23
4515.27 19
4515.43 18
4515.58 20
4515.74 26
4515.89 33
4516.04 41
4516.20 47
4516.35 50
4516.51 51
4516.66 50
4516.81 48
4516.97 46
4517.12 46
4517.28 48
4517.43 51
4517.58 55
4517.74 57
4517.89 58
4518.05 55
4518.20 49
4518.35 40
4518.51 30
4518.66 20
4518.82 11
4518.97 4
4519.12 0
4519.28 0
4519.43 0
4519.59 0
4519.74 0
4519.89 0
4520.05 0
4520.20 0
4520.36 0
4520.51 2
4520.66 7
4520.82 11
4520.97 15
4521.13 17
4521.28 19
4521.43 20
4521.59 19
4521.74 18
4521.90 17
4522.05 16
4522.20 14
4522.36 12
4522.51 11
4522.67 8
4522.82 6
4522.98 4
4523.13 2
4523.28 2
4523.44 3
4523.59 6
4523.75 11
4523.90 17
4524.05 24
4524.21 30
4524.36 35
4524.52 39
4524.67 43
4524.82 45
4524.98 48
4525.13 50
4525.29 51
4525.44 52
4525.59 52
4525.75 50
4525.90 47
4526.06 41
4526.21 35
4526.37 29
4526.52 23
4526.67 18
4526.83 16
4526.98 15
4527.14 16
4527.29 19
4527.44 23
4527.60 27
4527.75 32
4527.91 36
4528.06 40
4528.21 44
4528.37 47
4528.52 49
4528.68 49
4528.83 47
4528.99 44
4529.14 39
4529.29 33
4529.45 29
4529.60 26
4529.76 27
4529.91 31
4530.06 37
4530.22 46
4530.37 54
4530.53 62
4530.68 68
4530.84 72
4530.99 74
4531.14 75
4531.30 76
4531.45 78
4531.61 79
4531.76 81
4531.92 82
4532.07 84
4532.22 85
4532.38 86
4532.53 87
4532.69 88
4532.84 89
4533.00 91
4533.15 91
4533.30 90
4533.46 89
4533.61 86
4533.77 82
4533.92 77
4534.07 72
4534.23 67
4534.38 61
4534.54 56
4534.69 51
4534.85 46
4535.00 43
4535.15 40
4535.31 38
4535.46 36
4535.62 34
4535.77 33
4535.93 32
4536.08 32
4536.23 33
4536.39 34
4536.54 35
4536.70 35
4536.85 34
4537.01 32
4537.16 30
4537.31 29
4537.47 31
4537.62 34
4537.78 41
4537.93 49
4538.09 59
4538.24 69
4538.40 80
4538.55 89
4538.70 96
4538.86 100
4539.01 101
4539.17 100
4539.32 97
4539.48 94
4539.63 92
4539.78 91
4539.94 92
4540.09 95
4540.25 100
4540.40 106
4540.56 112
4540.71 118
4540.86 124
4541.02 130
4541.17 136
4541.33 142
4541.48 147
4541.64 153
4541.79 157
4541.95 162
4542.10 166
4542.25 171
4542.41 176
4542.56 182
4542.72 188
4542.87 193
4543.03 197
4543.18 200
4543.34 203
4543.49 204
4543.64 205
4543.80 206
4543.95 207
4544.11 208
4544.26 209
4544.42 209
4544.57 208
4544.72 206
4544.88 202
4545.03 197
4545.19 190
4545.34 183
4545.50 176
4545.65 169
4545.81 162
4545.96 155
4546.11 148
4546.27 142
4546.42 137
4546.58 133
4546.73 130
4546.89 129
4547.04 128
4547.20 127
4547.35 124
4547.51 120
4547.66 112
4547.81 103
4547.97 92
4548.12 82
4548.28 73
4548.43 67
4548.59 63
4548.74 62
4548.90 62
4549.05 62
4549.20 62
4549.36 60
4549.51 56
4549.67 51
4549.82 45
4549.98 39
4550.13 35
4550.29 32
4550.44 31
4550.60 33
4550.75 36
4550.90 42
4551.06 48
4551.21 54
4551.37 60
4551.52 66
4551.68 70
4551.83 74
4551.99 76
4552.14 77
4552.30 77
4552.45 75
4552.60 72
4552.76 68
4552.91 64
4553.07 60
4553.22 57
4553.38 55
4553.53 54
4553.69 54
4553.84 54
4554.00 53
4554.15 52
4554.31 50
4554.46 48
4554.61 47
4554.77 47
4554.92 48
4555.08 51
4555.23 54
4555.39 57
4555.54 59
4555.70 60
4555.85 59
4556.01 57
4556.16 53
4556.32 49
4556.47 44
4556.62 41
4556.78 38
4556.93 36
4557.09 35
4557.24 35
4557.40 37
4557.55 40
4557.71 44
4557.86 49
4558.02 56
4558.17 63
4558.33 71
4558.48 78
4558.64 85
4558.79 90
4558.94 94
4559.10 96
4559.25 97
4559.41 97
4559.56 96
4559.72 96
4559.87 95
4560.03 96
4560.18 98
4560.34 102
4560.49 106
4560.65 111
4560.80 117
4560.96 122
4561.11 127
4561.27 129
4561.42 129
4561.57 128
4561.73 125
4561.88 122
4562.04 118
4562.19 115
4562.35 112
4562.50 110
4562.66 109
4562.81 108
4562.97 107
4563.12 107
4563.28 107
4563.43 107
4563.59 108
4563.74 109
4563.90 112
4564.05 115
4564.21 119
4564.36 123
4564.51 127
4564.67 130
4564.82 133
4564.98 134
4565.13 134
4565.29 133
4565.44 130
4565.60 127
4565.75 124
4565.91 119
4566.06 115
4566.22 110
4566.37 105
4566.53 99
4566.68 92
4566.84 85
4566.99 77
4567.15 70
4567.30 62
4567.46 54
4567.61 45
4567.77 38
4567.92 31
4568.08 25
4568.23 20
4568.39 18
4568.54 17
4568.69 19
4568.85 23
4569.00 27
4569.16 31
4569.31 34
4569.47 37
4569.62 39
4569.78 41
4569.93 45
4570.09 49
4570.24 55
4570.40 62
4570.55 69
4570.71 74
4570.86 78
4571.02 81
4571.17 82
4571.33 83
4571.48 84
4571.64 87
4571.79 91
4571.95 96
4572.10 102
4572.26 107
4572.41 112
4572.57 114
4572.72 115
4572.88 113
4573.03 109
4573.19 104
4573.34 97
4573.50 90
4573.65 82
4573.81 74
4573.96 67
4574.12 62
4574.27 58
4574.43 57
4574.58 58
4574.74 62
4574.89 67
4575.05 73
4575.20 78
4575.36 83
4575.51 85
4575.67 85
4575.82 83
4575.98 81
4576.13 77
4576.29 74
4576.44 71
4576.60 68
4576.75 66
4576.91 64
4577.06 61
4577.22 59
4577.37 56
4577.53 53
4577.68 50
4577.84 46
4577.99 41
4578.15 37
4578.30 34
4578.46 32
4578.61 31
4578.77 32
4578.92 34
4579.08 37
4579.23 40
4579.39 43
4579.54 47
4579.70 51
4579.85 55
4580.01 59
4580.16 62
4580.32 63
4580.47 64
4580.63 62
4580.78 59
4580.94 55
4581.09 51
4581.25 47
4581.40 43
4581.56 39
4581.71 35
4581.87 31
4582.02 26
4582.18 21
4582.33 15
4582.49 9
4582.64 3
4582.80 0
4582.95 0
4583.11 0
4583.26 0
4583.42 0
4583.57 0
4583.73 0
4583.88 0
4584.04 2
4584.19 9
4584.35 15
4584.50 21
4584.66 26
4584.81 30
4584.97 33
4585.12 37
4585.28 39
4585.43 42
4585.59 45
4585.74 47
4585.90 50
4586.05 53
4586.21 55
4586.36 56
4586.52 57
4586.67 56
4586.83 54
4586.99 50
4587.14 45
4587.30 41
4587.45 37
4587.61 35
4587.76 34
4587.92 34
4588.07 36
4588.23 39
4588.38 42
4588.54 45
4588.69 48
4588.85 50
4589.00 51
4589.16 53
4589.31 55
4589.47 57
4589.62 60
4589.78 62
4589.93 65
4590.09 66
4590.24 66
4590.40 65
4590.55 64
4590.71 64
4590.86 64
4591.02 66
4591.18 69
4591.33 73
4591.49 77
4591.64 81
4591.80 85
4591.95 88
4592.11 90
4592.26 91
4592.42 92
4592.57 92
4592.73 91
4592.88 90
4593.04 88
4593.19 85
4593.35 83
4593.50 80
4593.66 78
4593.81 76
4593.97 75
4594.13 75
4594.28 74
4594.44 72
4594.59 70
4594.75 66
4594.90 62
4595.06 57
4595.21 53
4595.37 50
4595.52 48
4595.68 47
4595.83 47
4595.99 47
4596.14 46
4596.30 45
4596.45 44
4596.61 42
4596.77 41
4596.92 42
4597.08 43
4597.23 46
4597.39 51
4597.54 57
4597.70 63
4597.85 70
4598.01 78
4598.16 84
4598.32 90
4598.47 95
4598.63 98
4598.78 99
4598.94 98
4599.10 95
4599.25 90
4599.41 85
4599.56 79
4599.72 73
4599.87 69
4600.03 66
4600.18 65
4600.34 65
4600.49 65
4600.65 65
4600.80 64
4600.96 63
4601.12 61
4601.27 59
4601.43 57
4601.58 56
4601.74 56
4601.89 57
4602.05 60
4602.20 65
4602.36 70
4602.51 76
4602.67 81
4602.82 86
4602.98 90
4603.14 92
4603.29 93
4603.45 93
4603.60 91
4603.76 89
4603.91 86
4604.07 82
4604.22 78
4604.38 74
4604.53 71
4604.69 67
4604.85 64
4605.00 61
4605.16 59
4605.31 57
4605.47 57
4605.62 56
4605.78 57
4605.93 59
4606.09 61
4606.24 64
4606.40 67
4606.56 71
4606.71 73
4606.87 76
4607.02 78
4607.18 81
4607.33 84
4607.49 89
4607.64 94
4607.80 99
4607.96 104
4608.11 107
4608.27 108
4608.42 107
4608.58 105
4608.73 103
4608.89 103
4609.04 104
4609.20 107
4609.36 112
4609.51 117
4609.67 121
4609.82 124
4609.98 126
4610.13 127
4610.29 127
4610.44 126
4610.60 124
4610.75 122
4610.91 120
4611.07 118
4611.22 115
4611.38 113
4611.53 111
4611.69 109
4611.84 107
4612.00 105
4612.16 102
4612.31 99
4612.47 95
4612.62 91
4612.78 87
4612.93 84
4613.09 83
4613.24 85
4613.40 89
4613.56 94
4613.71 100
4613.87 104
4614.02 108
4614.18 109
4614.33 110
4614.49 110
4614.64 110
4614.80 111
4614.96 112
4615.11 113
4615.27 113
4615.42 112
4615.58 111
4615.73 108
4615.89 105
4616.05 103
4616.20 102
4616.36 102
4616.51 103
4616.67 105
4616.82 106
4616.98 107
4617.14 108
4617.29 107
4617.45 107
4617.60 105
4617.76 103
4617.91 101
4618.07 99
4618.22 97
4618.38 96
4618.54 95
4618.69 95
4618.85 96
4619.00 98
4619.16 99
4619.31 100
4619.47 99
4619.63 98
4619.78 96
4619.94 93
4620.09 92
4620.25 91
4620.40 92
4620.56 93
4620.72 95
4620.87 97
4621.03 99
4621.18 101
4621.34 104
4621.49 108
4621.65 113
4621.81 118
4621.96 123
4622.12 128
4622.27 131
4622.43 134
4622.59 137
4622.74 139
4622.90 142
4623.05 146
4623.21 151
4623.36 157
4623.52 163
4623.68 169
4623.83 173
4623.99 177
4624.14 179
4624.30 178
4624.45 176
4624.61 172
4624.77 166
4624.92 158
4625.08 151
4625.23 142
4625.39 134
4625.55 127
4625.70 121
4625.86 116
4626.01 113
4626.17 111
4626.32 112
4626.48 114
4626.64 117
4626.79 121
4626.95 125
4627.10 129
4627.26 132
4627.41 134
4627.57 134
4627.73 135
4627.88 136
4628.04 139
4628.19 143
4628.35 149
4628.51 157
4628.66 165
4628.82 173
4628.97 178
4629.13 180
4629.29 178
4629.44 173
4629.60 165
4629.75 156
4629.91 146
4630.06 136
4630.22 127
4630.38 119
4630.53 113
4630.69 109
4630.84 106
4631.00 104
4631.16 104
4631.31 103
4631.47 103
4631.62 102
4631.78 100
4631.94 97
4632.09 93
4632.25 89
4632.40 85
4632.56 83
4632.72 83
4632.87 85
4633.03 89
4633.18 94
4633.34 101
4633.49 107
4633.65 112
4633.81 118
4633.96 123
4634.12 128
4634.27 133
4634.43 138
4634.59 143
4634.74 146
4634.90 147
4635.05 146
4635.21 143
4635.37 138
4635.52 132
4635.68 126
4635.83 121
4635.99 116
4636.15 114
4636.30 114
4636.46 115
4636.61 119
4636.77 125
4636.93 133
4637.08 143
4637.24 153
4637.39 162
4637.55 169
4637.71 174
4637.86 176
4638.02 175
4638.17 172
4638.33 167
4638.49 162
4638.64 157
4638.80 153
4638.95 151
4639.11 151
4639.27 153
4639.42 155
4639.58 158
4639.73 161
4639.89 164
4640.05 166
4640.20 167
4640.36 167
4640.51 166
4640.67 163
4640.83 160
4640.98 154
4641.14 148
4641.30 141
4641.45 134
4641.61 129
4641.76 125
4641.92 124
4642.08 124
4642.23 125
4642.39 127
4642.54 128
4642.70 127
4642.86 126
4643.01 123
4643.17 121
4643.32 120
4643.48 122
4643.64 127
4643.79 135
4643.95 146
4644.11 159
4644.26 172
4644.42 184
4644.57 194
4644.73 200
4644.89 204
4645.04 205
4645.20 204
4645.35 201
4645.51 198
4645.67 195
4645.82 193
4645.98 192
4646.13 192
4646.29 193
4646.45 196
4646.60 200
4646.76 206
4646.92 213
4647.07 223
4647.23 234
4647.38 247
4647.54 260
4647.70 273
4647.85 286
4648.01 299
4648.17 310
4648.32 321
4648.48 331
4648.63 340
4648.79 349
4648.95 359
4649.10 368
4649.26 380
4649.41 393
4649.57 409
4649.73 426
4649.88 445
4650.04 463
4650.20 479
4650.35 492
4650.51 503
4650.66 511
4650.82 520
4650.98 530
4651.13 543
4651.29 560
4651.45 580
4651.60 603
4651.76 627
4651.91 652
4652.07 678
4652.23 705
4652.38 734
4652.54 765
4652.70 800
4652.85 839
4653.01 880
4653.16 922
4653.32 963
4653.48 1003
4653.63 1040
4653.79 1074
4653.95 1105
4654.10 1133
4654.26 1158
4654.41 1179
4654.57 1196
4654.73 1207
4654.88 1213
4655.04 1214
4655.20 1210
4655.35 1203
4655.51 1194
4655.67 1183
4655.82 1170
4655.98 1154
4656.13 1136
4656.29 1116
4656.45 1094
4656.60 1072
4656.76 1051
4656.92 1033
4657.07 1017
4657.23 1003
4657.39 988
4657.54 970
4657.70 950
4657.85 925
4658.01 896
4658.17 863
4658.32 828
4658.48 792
4658.64 755
4658.79 720
4658.95 686
4659.11 655
4659.26 628
4659.42 604
4659.57 583
4659.73 566
4659.89 552
4660.04 540
4660.20 531
4660.36 521
4660.51 511
4660.67 497
4660.83 481
4660.98 463
4661.14 442
4661.29 421
4661.45 402
4661.61 385
4661.76 372
4661.92 361
4662.08 353
4662.23 346
4662.39 339
4662.55 333
4662.70 325
4662.86 318
4663.02 310
4663.17 302
4663.33 294
4663.48 284
4663.64 274
4663.80 262
4663.95 249
4664.11 236
4664.27 222
4664.42 210
4664.58 200
4664.74 192
4664.89 187
4665.05 184
4665.21 184
4665.36 184
4665.52 185
4665.68 186
4665.83 186
4665.99 184
4666.14 181
4666.30 176
4666.46 172
4666.61 168
4666.77 165
4666.93 162
4667.08 162
4667.24 161
4667.40 161
4667.55 161
4667.71 159
4667.87 156
4668.02 151
4668.18 146
4668.34 140
4668.49 134
4668.65 127
4668.81 121
4668.96 115
4669.12 109
4669.27 103
4669.43 98
4669.59 93
4669.74 90
4669.90 89
4670.06 89
4670.21 92
4670.37 97
4670.53 103
4670.68 110
4670.84 118
4671.00 125
4671.15 131
4671.31 135
4671.47 136
4671.62 135
4671.78 132
4671.94 128
4672.09 122
4672.25 117
4672.41 113
4672.56 109
4672.72 106
4672.88 105
4673.03 104
4673.19 105
4673.35 107
4673.50 109
4673.66 113
4673.82 118
4673.97 123
4674.13 128
4674.29 131
4674.44 133
4674.60 134
4674.76 133
4674.91 132
4675.07 130
4675.23 130
4675.38 131
4675.54 132
4675.70 133
4675.85 133
4676.01 132
4676.17 130
4676.32 126
4676.48 122
4676.64 118
4676.79 114
4676.95 111
4677.11 109
4677.26 108
4677.42 107
4677.58 108
4677.73 110
4677.89 115
4678.05 121
4678.20 130
4678.36 140
4678.52 151
4678.67 162
4678.83 172
4678.99 181
4679.14 189
4679.30 196
4679.46 202
4679.61 207
4679.77 210
4679.93 212
4680.08 213
4680.24 212
4680.40 209
4680.55 206
4680.71 202
4680.87 199
4681.02 197
4681.18 196
4681.34 198
4681.49 203
4681.65 210
4681.81 220
4681.96 230
4682.12 242
4682.28 252
4682.43 261
4682.59 267
4682.75 271
4682.90 274
4683.06 275
4683.22 276
4683.37 278
4683.53 281
4683.69 285
4683.85 290
4684.00 295
4684.16 299
4684.32 301
4684.47 302
4684.63 300
4684.79 295
4684.94 287
4685.10 278
4685.26 267
4685.41 255
4685.57 243
4685.73 233
4685.88 223
4686.04 213
4686.20 205
4686.35 196
4686.51 187
4686.67 179
4686.82 171
4686.98 163
4687.14 156
4687.30 150
4687.45 145
4687.61 140
4687.77 136
4687.92 131
4688.08 127
4688.24 123
4688.39 121
4688.55 121
4688.71 121
4688.86 123
4689.02 126
4689.18 129
4689.33 132
4689.49 135
4689.65 138
4689.81 141
4689.96 142
4690.12 143
4690.28 142
4690.43 140
4690.59 136
4690.75 132
4690.90 126
4691.06 119
4691.22 112
4691.37 104
4691.53 96
4691.69 88
4691.84 81
4692.00 75
4692.16 70
4692.32 66
4692.47 64
4692.63 65
4692.79 66
4692.94 69
4693.10 72
4693.26 75
4693.41 77
4693.57 78
4693.73 78
4693.89 77
4694.04 76
4694.20 75
4694.36 75
4694.51 77
4694.67 79
4694.83 84
4694.98 89
4695.14 94
4695.30 99
4695.45 103
4695.61 105
4695.77 106
4695.93 105
4696.08 102
4696.24 98
4696.40 94
4696.55 89
4696.71 86
4696.87 83
4697.02 82
4697.18 83
4697.34 85
4697.50 87
4697.65 88
4697.81 89
4697.97 88
4698.12 85
4698.28 81
4698.44 76
4698.60 72
4698.75 69
4698.91 69
4699.07 70
4699.22 74
4699.38 78
4699.54 82
4699.69 86
4699.85 88
4700.01 88
4700.17 88
4700.32 87
4700.48 85
4700.64 85
4700.79 85
4700.95 85
4701.11 86
4701.27 88
4701.42 91
4701.58 93
4701.74 96
4701.89 99
4702.05 101
4702.21 103
4702.36 105
4702.52 106
4702.68 106
4702.84 106
4702.99 104
4703.15 100
4703.31 94
4703.46 85
4703.62 75
4703.78 64
4703.94 54
4704.09 47
4704.25 43
4704.41 43
4704.56 47
4704.72 55
4704.88 64
4705.04 74
4705.19 84
4705.35 92
4705.51 97
4705.66 99
4705.82 98
4705.98 94
4706.14 87
4706.29 80
4706.45 73
4706.61 67
4706.76 61
4706.92 58
4707.08 57
4707.24 57
4707.39 60
4707.55 63
4707.71 68
4707.86 72
4708.02 74
4708.18 75
4708.34 73
4708.49 70
4708.65 65
4708.81 59
4708.97 55
4709.12 53
4709.28 53
4709.44 56
4709.59 60
4709.75 66
4709.91 73
4710.07 80
4710.22 86
4710.38 92
4710.54 97
4710.69 102
4710.85 106
4711.01 108
4711.17 109
4711.32 109
4711.48 106
4711.64 103
4711.80 99
4711.95 95
4712.11 94
4712.27 94
4712.42 96
4712.58 100
4712.74 105
4712.90 110
4713.05 113
4713.21 114
4713.37 111
4713.53 106
4713.68 98
4713.84 89
4714.00 80
4714.15 72
4714.31 66
4714.47 63
4714.63 60
4714.78 59
4714.94 59
4715.10 59
4715.26 59
4715.41 59
4715.57 59
4715.73 58
4715.89 56
4716.04 54
4716.20 51
4716.36 48
4716.51 45
4716.67 44
4716.83 45
4716.99 47
4717.14 50
4717.30 55
4717.46 59
4717.62 62
4717.77 63
4717.93 61
4718.09 56
4718.25 50
4718.40 42
4718.56 32
4718.72 23
4718.87 14
4719.03 5
4719.19 0
4719.35 0
4719.50 0
4719.66 0
4719.82 0
4719.98 0
4720.13 0
4720.29 0
4720.45 4
4720.61 15
4720.76 25
4720.92 32
4721.08 37
4721.24 40
4721.39 40
4721.55 38
4721.71 35
4721.87 31
4722.02 26
4722.18 21
4722.34 17
4722.50 13
4722.65 12
4722.81 13
4722.97 16
4723.13 21
4723.28 26
4723.44 32
4723.60 36
4723.75 38
4723.91 38
4724.07 36
4724.23 32
4724.38 26
4724.54 20
4724.70 15
4724.86 10
4725.01 6
4725.17 4
4725.33 3
4725.49 3
4725.64 4
4725.80 5
4725.96 7
4726.12 10
4726.27 14
4726.43 20
4726.59 27
4726.75 34
4726.90 41
4727.06 46
4727.22 49
4727.38 49
4727.53 47
4727.69 42
4727.85 36
4728.01 30
4728.16 24
4728.32 20
4728.48 16
4728.64 15
4728.79 14
4728.95 15
4729.11 16
4729.27 18
4729.43 19
4729.58 21
4729.74 22
4729.90 23
4730.06 25
4730.21 27
4730.37 30
4730.53 35
4730.69 39
4730.84 42
4731.00 44
4731.16 43
4731.32 39
4731.47 32
4731.63 24
4731.79 16
4731.95 9
4732.10 3
4732.26 0
4732.42 0
4732.58 0
4732.73 2
4732.89 5
4733.05 9
4733.21 14
4733.36 19
4733.52 25
4733.68 30
4733.84 35
4734.00 40
4734.15 44
4734.31 47
4734.47 49
4734.63 51
4734.78 51
4734.94 50
4735.10 47
4735.26 43
4735.41 36
4735.57 28
4735.73 20
4735.89 12
4736.04 5
4736.20 0
4736.36 0
4736.52 0
4736.68 0
4736.83 0
4736.99 3
4737.15 7
4737.31 11
4737.46 14
4737.62 15
4737.78 16
4737.94 15
4738.09 13
4738.25 10
4738.41 8
4738.57 6
4738.73 5
4738.88 5
4739.04 5
4739.20 6
4739.36 7
4739.51 8
4739.67 9
4739.83 8
4739.99 7
4740.14 3
4740.30 0
4740.46 0
4740.62 0
4740.78 0
4740.93 0
4741.09 0
4741.25 0
4741.41 3
4741.56 10
4741.72 17
4741.88 23
4742.04 29
4742.20 34
4742.35 40
4742.51 46
4742.67 51
4742.83 55
4742.98 57
4743.14 58
4743.30 57
4743.46 55
4743.62 52
4743.77 48
4743.93 45
4744.09 43
4744.25 41
4744.40 41
4744.56 40
4744.72 41
4744.88 40
4745.04 39
4745.19 37
4745.35 34
4745.51 29
4745.67 24
4745.82 21
4745.98 19
4746.14 19
4746.30 22
4746.46 27
4746.61 33
4746.77 38
4746.93 42
4747.09 44
4747.25 43
4747.40 41
4747.56 39
4747.72 38
4747.88 38
4748.03 39
4748.19 40
4748.35 41
4748.51 41
4748.67 40
4748.82 39
4748.98 37
4749.14 36
4749.30 36
4749.46 37
4749.61 38
4749.77 39
4749.93 41
4750.09 42
4750.25 43
4750.40 44
4750.56 45
4750.72 46
4750.88 47
4751.03 47
4751.19 46
4751.35 43
4751.51 40
4751.67 35
4751.82 30
4751.98 25
4752.14 21
4752.30 17
4752.46 14
4752.61 12
4752.77 12
4752.93 12
4753.09 13
4753.25 14
4753.40 16
4753.56 17
4753.72 18
4753.88 19
4754.04 20
4754.19 21
4754.35 23
4754.51 24
4754.67 26
4754.83 27
4754.98 29
4755.14 31
4755.30 33
4755.46 36
4755.62 38
4755.77 40
4755.93 40
4756.09 39
4756.25 36
4756.41 32
4756.56 27
4756.72 22
4756.88 17
4757.04 12
4757.20 8
4757.35 3
4757.51 0
4757.67 0
4757.83 0
4757.99 0
4758.14 0
4758.30 0
4758.46 0
4758.62 0
4758.78 6
4758.93 11
4759.09 14
4759.25 14
4759.41 12
4759.57 8
4759.72 3
4759.88 0
4760.04 0
4760.20 0
4760.36 4
4760.51 9
4760.67 14
4760.83 19
4760.99 22
4761.15 24
4761.30 26
4761.46 28
4761.62 30
4761.78 32
4761.94 34
4762.10 37
4762.25 38
4762.41 38
4762.57 38
4762.73 37
4762.89 37
4763.04 38
4763.20 41
4763.36 45
4763.52 51
4763.68 56
4763.83 60
4763.99 61
4764.15 60
4764.31 55
4764.47 48
4764.62 40
4764.78 31
4764.94 23
4765.10 18
4765.26 14
4765.42 13
4765.57 14
4765.73 17
4765.89 20
4766.05 25
4766.21 29
4766.36 34
4766.52 38
4766.68 42
4766.84 44
4767.00 44
4767.16 43
4767.31 41
4767.47 38
4767.63 35
4767.79 33
4767.95 32
4768.10 34
4768.26 38
4768.42 44
4768.58 52
4768.74 61
4768.90 70
4769.05 77
4769.21 82
4769.37 83
4769.53 81
4769.69 76
4769.85 70
4770.00 65
4770.16 60
4770.32 57
4770.48 55
4770.64 54
4770.79 53
4770.95 50
4771.11 47
4771.27 43
4771.43 39
4771.59 37
4771.74 36
4771.90 38
4772.06 41
4772.22 44
4772.38 47
4772.54 49
4772.69 50
4772.85 50
4773.01 49
4773.17 48
4773.33 48
4773.48 47
4773.64 47
4773.80 46
4773.96 45
4774.12 43
4774.28 39
4774.43 34
4774.59 29
4774.75 23
4774.91 17
4775.07 13
4775.23 10
4775.38 10
4775.54 12
4775.70 15
4775.86 19
4776.02 23
4776.18 26
4776.33 28
4776.49 29
4776.65 28
4776.81 28
4776.97 28
4777.13 29
4777.28 31
4777.44 32
4777.60 33
4777.76 33
4777.92 32
4778.08 28
4778.23 24
4778.39 19
4778.55 15
4778.71 12
4778.87 11
4779.03 13
4779.18 18
4779.34 25
4779.50 33
4779.66 41
4779.82 48
4779.98 52
4780.14 52
4780.29 49
4780.45 42
4780.61 34
4780.77 24
4780.93 16
4781.09 8
4781.24 3
4781.40 0
4781.56 0
4781.72 0
4781.88 1
4782.04 4
4782.19 6
4782.35 9
4782.51 12
4782.67 15
4782.83 20
4782.99 25
4783.15 31
4783.30 38
4783.46 46
4783.62 54
4783.78 61
4783.94 69
4784.10 75
4784.25 82
4784.41 87
4784.57 92
4784.73 96
4784.89 99
4785.05 102
4785.21 105
4785.36 109
4785.52 115
4785.68 122
4785.84 131
4786.00 141
4786.16 151
4786.31 160
4786.47 167
4786.63 172
4786.79 175
4786.95 176
4787.11 177
4787.27 178
4787.42 181
4787.58 184
4787.74 190
4787.90 198
4788.06 207
4788.22 216
4788.38 224
4788.53 231
4788.69 234
4788.85 234
4789.01 231
4789.17 226
4789.33 219
4789.49 211
4789.64 203
4789.80 197
4789.96 192
4790.12 189
4790.28 189
4790.44 191
4790.60 197
4790.75 205
4790.91 214
4791.07 225
4791.23 235
4791.39 245
4791.55 255
4791.71 264
4791.86 273
4792.02 282
4792.18 291
4792.34 299
4792.50 305
4792.66 308
4792.82 306
4792.97 301
4793.13 291
4793.29 277
4793.45 260
4793.61 242
4793.77 224
4793.93 208
4794.08 195
4794.24 185
4794.40 180
4794.56 178
4794.72 179
4794.88 183
4795.04 187
4795.19 190
4795.35 191
4795.51 189
4795.67 186
4795.83 180
4795.99 174
4796.15 168
4796.31 164
4796.46 159
4796.62 155
4796.78 149
4796.94 142
4797.10 132
4797.26 120
4797.42 107
4797.58 94
4797.73 83
4797.89 73
4798.05 67
4798.21 64
4798.37 62
4798.53 62
4798.69 62
4798.84 63
4799.00 62
4799.16 62
4799.32 61
4799.48 60
4799.64 59
4799.80 58
4799.96 56
4800.11 55
4800.27 54
4800.43 53
4800.59 52
4800.75 53
4800.91 55
4801.07 58
4801.23 62
4801.38 66
4801.54 70
4801.70 73
4801.86 74
4802.02 73
4802.18 71
4802.34 67
4802.50 61
4802.65 55
4802.81 48
4802.97 41
4803.13 34
4803.29 26
4803.45 20
4803.61 14
4803.77 9
4803.92 6
4804.08 6
4804.24 7
4804.40 12
4804.56 18
4804.72 25
4804.88 33
4805.04 40
4805.20 46
4805.35 50
4805.51 53
4805.67 56
4805.83 58
4805.99 60
4806.15 61
4806.31 64
4806.47 66
4806.62 70
4806.78 73
4806.94 78
4807.10 82
4807.26 86
4807.42 89
4807.58 91
4807.74 92
4807.90 91
4808.05 91
4808.21 90
4808.37 90
4808.53 92
4808.69 95
4808.85 100
4809.01 106
4809.17 113
4809.33 121
4809.48 128
4809.64 134
4809.80 138
4809.96 140
4810.12 140
4810.28 139
4810.44 138
4810.60 137
4810.76 137
4810.91 139
4811.07 141
4811.23 143
4811.39 142
4811.55 138
4811.71 131
4811.87 120
4812.03 107
4812.19 92
4812.34 79
4812.50 69
4812.66 63
4812.82 62
4812.98 63
4813.14 68
4813.30 73
4813.46 78
4813.62 81
4813.77 81
4813.93 79
4814.09 74
4814.25 68
4814.41 62
4814.57 57
4814.73 54
4814.89 52
4815.05 52
4815.21 54
4815.36 55
4815.52 56
4815.68 55
4815.84 53
4816.00 51
4816.16 48
4816.32 46
4816.48 45
4816.64 45
4816.80 46
4816.95 47
4817.11 48
4817.27 48
4817.43 48
4817.59 49
4817.75 51
4817.91 54
4818.07 57
4818.23 61
4818.39 65
4818.54 68
4818.70 70
4818.86 70
4819.02 71
4819.18 71
4819.34 72
4819.50 73
4819.66 75
4819.82 78
4819.98 80
4820.14 82
4820.29 82
4820.45 81
4820.61 79
4820.77 76
4820.93 72
4821.09 70
4821.25 68
4821.41 68
4821.57 69
4821.73 72
4821.88 75
4822.04 79
4822.20 83
4822.36 85
4822.52 85
4822.68 83
4822.84 79
4823.00 74
4823.16 68
4823.32 63
4823.48 58
4823.64 55
4823.79 52
4823.95 51
4824.11 50
4824.27 52
4824.43 53
4824.59 56
4824.75 59
4824.91 61
4825.07 64
4825.23 65
4825.39 66
4825.54 66
4825.70 67
4825.86 69
4826.02 73
4826.18 78
4826.34 84
4826.50 91
4826.66 98
4826.82 104
4826.98 109
4827.14 112
4827.30 115
4827.45 116
4827.61 115
4827.77 114
4827.93 113
4828.09 110
4828.25 108
4828.41 105
4828.57 103
4828.73 102
4828.89 101
4829.05 102
4829.21 104
4829.37 108
4829.52 113
4829.68 118
4829.84 124
4830.00 129
4830.16 134
4830.32 137
4830.48 137
4830.64 135
4830.80 130
4830.96 123
4831.12 114
4831.28 104
4831.44 96
4831.59 92
4831.75 91
4831.91 94
4832.07 101
4832.23 110
4832.39 118
4832.55 124
4832.71 127
4832.87 126
4833.03 122
4833.19 115
4833.35 107
4833.51 101
4833.66 95
4833.82 92
4833.98 89
4834.14 87
4834.30 85
4834.46 82
4834.62 78
4834.78 72
4834.94 67
4835.10 61
4835.26 56
4835.42 51
4835.58 47
4835.74 44
4835.89 42
4836.05 40
4836.21 40
4836.37 40
4836.53 42
4836.69 45
4836.85 48
4837.01 51
4837.17 54
4837.33 55
4837.49 55
4837.65 55
4837.81 53
4837.97 52
4838.13 50
4838.29 47
4838.44 45
4838.60 41
4838.76 38
4838.92 35
4839.08 32
4839.24 29
4839.40 27
4839.56 26
4839.72 25
4839.88 25
4840.04 25
4840.20 24
4840.36 24
4840.52 23
4840.68 23
4840.84 22
4840.99 20
4841.15 19
4841.31 17
4841.47 16
4841.63 16
4841.79 16
4841.95 18
4842.11 19
4842.27 20
4842.43 20
4842.59 20
4842.75 20
4842.91 21
4843.07 24
4843.23 29
4843.39 36
4843.55 44
4843.70 52
4843.86 58
4844.02 62
4844.18 65
4844.34 65
4844.50 63
4844.66 61
4844.82 59
4844.98 57
4845.14 56
4845.30 56
4845.46 56
4845.62 57
4845.78 58
4845.94 58
4846.10 57
4846.26 55
4846.42 51
4846.58 45
4846.73 40
4846.89 34
4847.05 29
4847.21 25
4847.37 23
4847.53 21
4847.69 20
4847.85 18
4848.01 16
4848.17 14
4848.33 12
4848.49 10
4848.65 8
4848.81 8
4848.97 8
4849.13 8
4849.29 8
4849.45 6
4849.61 3
4849.77 0
4849.93 0
4850.08 0
4850.24 0
4850.40 0
4850.56 0
4850.72 0
4850.88 0
4851.04 4
4851.20 8
4851.36 12
4851.52 15
4851.68 18
4851.84 19
4852.00 20
4852.16 19
4852.32 19
4852.48 19
4852.64 19
4852.80 20
4852.96 23
4853.12 26
4853.28 29
4853.44 32
4853.60 33
4853.76 34
4853.92 35
4854.07 37
4854.23 39
4854.39 42
4854.55 46
4854.71 52
4854.87 58
4855.03 63
4855.19 70
4855.35 76
4855.51 83
4855.67 90
4855.83 96
4855.99 102
4856.15 105
4856.31 107
4856.47 105
4856.63 101
4856.79 95
4856.95 88
4857.11 81
4857.27 76
4857.43 73
4857.59 74
4857.75 78
4857.91 85
4858.07 93
4858.23 101
4858.39 108
4858.55 112
4858.70 114
4858.86 116
4859.02 118
4859.18 122
4859.34 128
4859.50 136
4859.66 145
4859.82 153
4859.98 160
4860.14 165
4860.30 167
4860.46 166
4860.62 164
4860.78 160
4860.94 156
4861.10 152
4861.26 149
4861.42 146
4861.58 144
4861.74 144
4861.90 144
4862.06 146
4862.22 149
4862.38 154
4862.54 160
4862.70 167
4862.86 174
4863.02 180
4863.18 185
4863.34 188
4863.50 191
4863.66 192
4863.82 192
4863.98 192
4864.14 192
4864.30 191
4864.46 189
4864.62 187
4864.78 186
4864.93 185
4865.09 184
4865.25 184
4865.41 184
4865.57 184
4865.73 184
4865.89 184
4866.05 183
4866.21 183
4866.37 182
4866.53 180
4866.69 178
4866.85 174
4867.01 168
4867.17 161
4867.33 152
4867.49 142
4867.65 130
4867.81 118
4867.97 106
4868.13 96
4868.29 88
4868.45 84
4868.61 83
4868.77 86
4868.93 92
4869.09 98
4869.25 103
4869.41 106
4869.57 108
4869.73 107
4869.89 105
4870.05 102
4870.21 100
4870.37 99
4870.53 99
4870.69 101
4870.85 103
4871.01 106
4871.17 110
4871.33 113
4871.49 116
4871.65 119
4871.81 121
4871.97 124
4872.13 126
4872.29 128
4872.45 128
4872.61 128
4872.77 126
4872.93 122
4873.09 118
4873.25 113
4873.41 108
4873.57 104
4873.73 99
4873.89 95
4874.05 91
4874.21 86
4874.37 80
4874.53 74
4874.69 67
4874.85 61
4875.01 55
4875.17 50
4875.33 46
4875.49 44
4875.65 43
4875.81 43
4875.97 45
4876.13 46
4876.29 48
4876.45 49
4876.61 49
4876.77 48
4876.93 45
4877.09 43
4877.25 40
4877.41 38
4877.57 37
4877.73 37
4877.89 38
4878.05 39
4878.21 40
4878.37 40
4878.53 39
4878.69 37
4878.85 34
4879.01 32
4879.17 29
4879.33 27
4879.49 25
4879.65 24
4879.81 22
4879.97 22
4880.13 22
4880.29 23
4880.45 24
4880.61 27
4880.77 29
4880.93 33
4881.09 36
4881.25 39
4881.41 42
4881.57 44
4881.73 45
4881.89 46
4882.05 46
4882.21 46
4882.37 47
4882.53 48
4882.69 50
4882.85 54
4883.01 58
4883.17 63
4883.33 68
4883.49 72
4883.65 76
4883.81 78
4883.97 80
4884.13 82
4884.29 85
4884.45 87
4884.61 89
4884.77 91
4884.93 92
4885.09 93
4885.25 93
4885.41 92
4885.57 91
4885.73 90
4885.89 89
4886.05 86
4886.21 83
4886.37 78
4886.53 71
4886.69 62
4886.85 53
4887.01 44
4887.17 36
4887.33 29
4887.49 25
4887.65 23
4887.81 23
4887.97 25
4888.13 28
4888.29 32
4888.45 36
4888.61 40
4888.77 43
4888.93 46
4889.09 48
4889.25 49
4889.42 50
4889.58 50
4889.74 50
4889.90 50
4890.06 50
4890.22 49
4890.38 47
4890.54 44
4890.70 40
4890.86 35
4891.02 28
4891.18 22
4891.34 16
4891.50 11
4891.66 7
4891.82 6
4891.98 7
4892.14 11
4892.30 15
4892.46 21
4892.62 26
4892.78 31
4892.94 36
4893.10 39
4893.26 40
4893.42 41
4893.58 40
4893.74 38
4893.90 35
4894.06 30
4894.22 25
4894.38 20
4894.54 15
4894.70 11
4894.86 8
4895.02 7
4895.18 8
4895.34 10
4895.50 13
4895.66 18
4895.83 22
4895.99 26
4896.15 29
4896.31 32
4896.47 33
4896.63 34
4896.79 33
4896.95 31
4897.11 28
4897.27 24
4897.43 21
4897.59 18
4897.75 15
4897.91 13
4898.07 11
4898.23 10
4898.39 10
4898.55 10
4898.71 11
4898.87 14
4899.03 17
4899.19 22
4899.35 28
4899.51 34
4899.67 41
4899.83 48
4899.99 55
4900.15 60
4900.31 64
4900.48 67
4900.64 69
4900.80 69
4900.96 67
4901.12 65
4901.28 60
4901.44 54
4901.60 47
4901.76 39
4901.92 29
4902.08 20
4902.24 11
4902.40 4
4902.56 0
4902.72 0
4902.88 0
4903.04 0
4903.20 0
4903.36 0
4903.52 0
4903.68 0
4903.84 1
4904.00 2
4904.16 3
4904.33 4
4904.49 7
4904.65 12
4904.81 17
4904.97 23
4905.13 29
4905.29 35
4905.45 40
4905.61 44
4905.77 48
4905.93 52
4906.09 57
4906.25 62
4906.41 68
4906.57 74
4906.73 80
4906.89 86
4907.05 90
4907.21 93
4907.37 93
4907.53 92
4907.70 89
4907.86 85
4908.02 81
4908.18 77
4908.34 75
4908.50 75
4908.66 76
4908.82 80
4908.98 85
4909.14 91
4909.30 97
4909.46 101
4909.62 104
4909.78 104
4909.94 103
4910.10 101
4910.26 99
4910.42 96
4910.58 94
4910.75 93
4910.91 92
4911.07 91
4911.23 91
4911.39 90
4911.55 90
4911.71 90
4911.87 91
4912.03 90
4912.19 89
4912.35 86
4912.51 82
4912.67 75
4912.83 67
4912.99 58
4913.15 48
4913.31 38
4913.48 28
4913.64 19
4913.80 13
4913.96 8
4914.12 4
4914.28 2
4914.44 0
4914.60 0
4914.76 0
4914.92 0
4915.08 0
4915.24 0
4915.40 0
4915.56 0
4915.72 0
4915.88 1
4916.04 3
4916.21 5
4916.37 8
4916.53 10
4916.69 14
4916.85 18
4917.01 22
4917.17 27
4917.33 32
4917.49 36
4917.65 39
4917.81 41
4917.97 42
4918.13 42
4918.29 43
4918.45 43
4918.62 43
4918.78 44
4918.94 46
4919.10 47
4919.26 48
4919.42 49
4919.58 49
4919.74 49
4919.90 48
4920.06 47
4920.22 45
4920.38 42
4920.54 39
4920.70 36
4920.87 33
4921.03 31
4921.19 31
4921.35 32
4921.51 36
4921.67 40
4921.83 46
4921.99 53
4922.15 59
4922.31 64
4922.47 68
4922.63 70
4922.79 69
4922.95 66
4923.12 63
4923.28 58
4923.44 54
4923.60 50
4923.76 47
4923.92 46
4924.08 45
4924.24 45
4924.40 46
4924.56 46
4924.72 47
4924.88 47
4925.04 48
4925.21 48
4925.37 48
4925.53 48
4925.69 48
4925.85 48
4926.01 48
4926.17 47
4926.33 46
4926.49 45
4926.65 42
4926.81 39
4926.97 36
4927.14 32
4927.30 30
4927.46 29
4927.62 28
4927.78 27
4927.94 27
4928.10 26
4928.26 24
4928.42 22
4928.58 20
4928.74 18
4928.90 18
4929.07 18
4929.23 20
4929.39 21
4929.55 22
4929.71 22
4929.87 21
4930.03 18
4930.19 15
4930.35 12
4930.51 8
4930.67 6
4930.83 4
4931.00 2
4931.16 2
4931.32 4
4931.48 6
4931.64 9
4931.80 13
4931.96 16
4932.12 20
4932.28 23
4932.44 24
4932.60 24
4932.77 24
4932.93 22
4933.09 20
4933.25 18
4933.41 16
4933.57 13
4933.73 12
4933.89 11
4934.05 11
4934.21 13
4934.37 16
4934.54 22
4934.70 29
4934.86 38
[truncated: 728,704 more chars]
