# Supplementary material for: Methylobacterium Species Promoting Rice and Barley Growth and Interaction Specificity Revealed with Whole-Cell Matrix-Assisted Laser Desorption / Ionization-Time-of-Flight Mass Spectrometry (MALDI-TOF/MS) Analysis
Source: PLoS One. 2015 Jun 8;10(6):e0129509. doi: 10.1371/journal.pone.0129509 (PMC4460032; doi:10.1371/journal.pone.0129509)
Supplement: S1 Data — (ZIP) [file pone.0129509.s001.zip › Supplementary data 1 (ms type strains)/M_platani JCM 14648T.txt]

782.57 1
782.63 1
782.69 0
782.76 0
782.82 0
782.89 0
782.95 0
783.01 0
783.08 0
783.14 0
783.21 0
783.27 0
783.33 0
783.40 0
783.46 0
783.53 0
783.59 0
783.65 0
783.72 0
783.78 0
783.85 0
783.91 0
783.97 0
784.04 0
784.10 0
784.17 0
784.23 0
784.29 0
784.36 0
784.42 0
784.49 0
784.55 0
784.61 0
784.68 0
784.74 0
784.81 0
784.87 0
784.94 0
785.00 0
785.06 0
785.13 0
785.19 0
785.26 0
785.32 0
785.38 0
785.45 0
785.51 0
785.58 0
785.64 0
785.70 0
785.77 0
785.83 0
785.90 0
785.96 0
786.03 0
786.09 0
786.15 0
786.22 0
786.28 0
786.35 0
786.41 0
786.47 0
786.54 0
786.60 0
786.67 0
786.73 0
786.80 0
786.86 0
786.92 0
786.99 0
787.05 0
787.12 0
787.18 0
787.24 0
787.31 0
787.37 0
787.44 0
787.50 0
787.57 0
787.63 0
787.69 0
787.76 0
787.82 0
787.89 0
787.95 0
788.02 0
788.08 0
788.14 0
788.21 0
788.27 0
788.34 0
788.40 0
788.47 0
788.53 0
788.59 0
788.66 0
788.72 0
788.79 0
788.85 0
788.91 0
788.98 0
789.04 0
789.11 0
789.17 0
789.24 0
789.30 0
789.36 0
789.43 0
789.49 0
789.56 0
789.62 0
789.69 0
789.75 0
789.81 0
789.88 0
789.94 0
790.01 0
790.07 0
790.14 0
790.20 0
790.27 0
790.33 0
790.39 0
790.46 0
790.52 0
790.59 0
790.65 0
790.72 0
790.78 0
790.84 0
790.91 0
790.97 0
791.04 0
791.10 0
791.17 0
791.23 0
791.29 0
791.36 0
791.42 0
791.49 0
791.55 0
791.62 0
791.68 0
791.75 0
791.81 0
791.87 0
791.94 0
792.00 0
792.07 0
792.13 0
792.20 0
792.26 0
792.32 0
792.39 0
792.45 0
792.52 0
792.58 0
792.65 0
792.71 0
792.78 0
792.84 0
792.90 0
792.97 0
793.03 0
793.10 0
793.16 0
793.23 0
793.29 0
793.36 0
793.42 0
793.48 0
793.55 0
793.61 0
793.68 0
793.74 0
793.81 0
793.87 0
793.94 0
794.00 0
794.06 0
794.13 0
794.19 0
794.26 0
794.32 0
794.39 0
794.45 0
794.52 0
794.58 0
794.65 0
794.71 0
794.77 0
794.84 0
794.90 0
794.97 0
795.03 0
795.10 0
795.16 0
795.23 0
795.29 0
795.35 0
795.42 0
795.48 0
795.55 0
795.61 0
795.68 0
795.74 0
795.81 0
795.87 0
795.94 0
796.00 0
796.06 0
796.13 0
796.19 0
796.26 0
796.32 0
796.39 0
796.45 0
796.52 0
796.58 0
796.65 0
796.71 0
796.78 0
796.84 0
796.90 0
796.97 0
797.03 0
797.10 0
797.16 0
797.23 0
797.29 0
797.36 0
797.42 0
797.49 0
797.55 0
797.61 0
797.68 0
797.74 0
797.81 0
797.87 0
797.94 0
798.00 0
798.07 0
798.13 0
798.20 0
798.26 0
798.33 0
798.39 0
798.46 0
798.52 0
798.58 0
798.65 0
798.71 0
798.78 0
798.84 0
798.91 0
798.97 0
799.04 0
799.10 0
799.17 0
799.23 0
799.30 0
799.36 0
799.43 1
799.49 1
799.55 1
799.62 1
799.68 1
799.75 0
799.81 0
799.88 0
799.94 0
800.01 0
800.07 0
800.14 0
800.20 0
800.27 0
800.33 0
800.40 0
800.46 0
800.53 0
800.59 0
800.66 0
800.72 0
800.78 0
800.85 0
800.91 0
800.98 0
801.04 0
801.11 0
801.17 0
801.24 0
801.30 0
801.37 0
801.43 0
801.50 0
801.56 0
801.63 0
801.69 0
801.76 0
801.82 0
801.89 0
801.95 0
802.02 0
802.08 0
802.14 0
802.21 0
802.27 0
802.34 0
802.40 0
802.47 0
802.53 0
802.60 1
802.66 1
802.73 1
802.79 1
802.86 1
802.92 1
802.99 1
803.05 1
803.12 1
803.18 1
803.25 1
803.31 1
803.38 1
803.44 1
803.51 0
803.57 0
803.64 0
803.70 0
803.77 0
803.83 0
803.90 0
803.96 0
804.03 0
804.09 0
804.16 0
804.22 0
804.28 0
804.35 0
804.41 0
804.48 1
804.54 1
804.61 0
804.67 0
804.74 0
804.80 0
804.87 0
804.93 0
805.00 0
805.06 0
805.13 0
805.19 0
805.26 0
805.32 0
805.39 0
805.45 0
805.52 0
805.58 0
805.65 0
805.71 0
805.78 0
805.84 0
805.91 0
805.97 0
806.04 0
806.10 0
806.17 0
806.23 0
806.30 0
806.36 0
806.43 3
806.49 6
806.56 11
806.62 15
806.69 19
806.75 21
806.82 20
806.88 18
806.95 14
807.01 10
807.08 5
807.14 2
807.21 0
807.27 0
807.34 0
807.40 0
807.47 2
807.53 3
807.60 5
807.66 6
807.73 7
807.79 7
807.86 6
807.92 5
807.99 3
808.05 1
808.12 0
808.18 0
808.25 0
808.31 3
808.38 8
808.44 14
808.51 19
808.57 23
808.64 25
808.70 25
808.77 23
808.83 19
808.90 14
808.96 10
809.03 7
809.09 6
809.16 5
809.22 5
809.29 6
809.35 6
809.42 6
809.48 6
809.55 5
809.61 5
809.68 4
809.75 3
809.81 2
809.88 1
809.94 1
810.01 0
810.07 0
810.14 0
810.20 0
810.27 1
810.33 1
810.40 1
810.46 2
810.53 2
810.59 2
810.66 1
810.72 1
810.79 2
810.85 2
810.92 4
810.98 6
811.05 8
811.11 10
811.18 12
811.24 12
811.31 12
811.37 11
811.44 9
811.50 7
811.57 5
811.63 4
811.70 4
811.76 4
811.83 5
811.90 6
811.96 6
812.03 6
812.09 6
812.16 5
812.22 4
812.29 3
812.35 2
812.42 1
812.48 1
812.55 1
812.61 1
812.68 1
812.74 1
812.81 1
812.87 1
812.94 1
813.00 1
813.07 2
813.13 2
813.20 3
813.26 3
813.33 3
813.40 3
813.46 4
813.53 4
813.59 6
813.66 8
813.72 11
813.79 14
813.85 16
813.92 17
813.98 17
814.05 15
814.11 12
814.18 9
814.24 6
814.31 4
814.37 3
814.44 3
814.51 4
814.57 4
814.64 4
814.70 4
814.77 3
814.83 2
814.90 2
814.96 1
815.03 1
815.09 2
815.16 2
815.22 3
815.29 3
815.35 3
815.42 3
815.49 2
815.55 2
815.62 2
815.68 3
815.75 3
815.81 4
815.88 4
815.94 5
816.01 5
816.07 4
816.14 4
816.20 3
816.27 3
816.33 3
816.40 4
816.47 5
816.53 7
816.60 8
816.66 9
816.73 9
816.79 8
816.86 7
816.92 5
816.99 4
817.05 3
817.12 2
817.18 2
817.25 2
817.32 2
817.38 2
817.45 2
817.51 2
817.58 1
817.64 1
817.71 1
817.77 2
817.84 2
817.90 2
817.97 2
818.04 2
818.10 2
818.17 2
818.23 2
818.30 2
818.36 3
818.43 4
818.49 5
818.56 6
818.62 6
818.69 6
818.76 6
818.82 6
818.89 5
818.95 4
819.02 4
819.08 3
819.15 4
819.21 4
819.28 4
819.34 4
819.41 4
819.48 3
819.54 2
819.61 2
819.67 1
819.74 1
819.80 1
819.87 1
819.93 2
820.00 2
820.07 2
820.13 2
820.20 2
820.26 2
820.33 2
820.39 2
820.46 2
820.52 2
820.59 2
820.66 2
820.72 2
820.79 2
820.85 2
820.92 2
820.98 3
821.05 3
821.11 3
821.18 4
821.25 4
821.31 4
821.38 4
821.44 4
821.51 3
821.57 3
821.64 3
821.70 2
821.77 2
821.84 2
821.90 2
821.97 3
822.03 3
822.10 3
822.16 2
822.23 2
822.29 2
822.36 2
822.43 2
822.49 2
822.56 2
822.62 2
822.69 2
822.75 2
822.82 2
822.89 2
822.95 2
823.02 2
823.08 2
823.15 3
823.21 3
823.28 4
823.34 4
823.41 4
823.48 4
823.54 3
823.61 3
823.67 3
823.74 3
823.80 3
823.87 3
823.94 3
824.00 4
824.07 4
824.13 3
824.20 3
824.26 3
824.33 2
824.40 2
824.46 2
824.53 2
824.59 2
824.66 2
824.72 2
824.79 2
824.86 2
824.92 2
824.99 2
825.05 2
825.12 2
825.18 2
825.25 2
825.32 2
825.38 2
825.45 3
825.51 3
825.58 2
825.64 2
825.71 2
825.78 2
825.84 2
825.91 3
825.97 3
826.04 3
826.10 3
826.17 3
826.24 3
826.30 3
826.37 3
826.43 3
826.50 3
826.57 3
826.63 4
826.70 4
826.76 4
826.83 3
826.89 3
826.96 2
827.03 2
827.09 2
827.16 1
827.22 2
827.29 2
827.35 2
827.42 2
827.49 2
827.55 2
827.62 2
827.68 2
827.75 2
827.82 2
827.88 2
827.95 2
828.01 2
828.08 3
828.14 3
828.21 3
828.28 3
828.34 3
828.41 3
828.47 4
828.54 4
828.61 4
828.67 4
828.74 4
828.80 4
828.87 4
828.94 4
829.00 4
829.07 3
829.13 3
829.20 3
829.26 3
829.33 3
829.40 3
829.46 3
829.53 3
829.59 3
829.66 3
829.73 3
829.79 3
829.86 3
829.92 3
829.99 3
830.06 3
830.12 3
830.19 3
830.25 2
830.32 2
830.39 2
830.45 2
830.52 2
830.58 2
830.65 2
830.71 3
830.78 3
830.85 3
830.91 3
830.98 3
831.04 3
831.11 2
831.18 2
831.24 2
831.31 2
831.37 2
831.44 2
831.51 2
831.57 2
831.64 3
831.70 3
831.77 3
831.84 3
831.90 2
831.97 2
832.03 2
832.10 2
832.17 2
832.23 2
832.30 2
832.36 2
832.43 2
832.50 2
832.56 2
832.63 2
832.69 2
832.76 2
832.83 2
832.89 2
832.96 2
833.02 2
833.09 2
833.16 2
833.22 2
833.29 2
833.36 2
833.42 2
833.49 2
833.55 2
833.62 2
833.69 2
833.75 2
833.82 1
833.88 1
833.95 1
834.02 2
834.08 2
834.15 2
834.21 3
834.28 3
834.35 3
834.41 3
834.48 3
834.54 3
834.61 3
834.68 3
834.74 3
834.81 3
834.88 3
834.94 3
835.01 3
835.07 3
835.14 3
835.21 3
835.27 3
835.34 3
835.40 3
835.47 3
835.54 3
835.60 3
835.67 2
835.73 2
835.80 2
835.87 2
835.93 2
836.00 3
836.07 3
836.13 3
836.20 3
836.26 3
836.33 3
836.40 3
836.46 3
836.53 3
836.59 3
836.66 3
836.73 3
836.79 3
836.86 3
836.93 3
836.99 3
837.06 2
837.12 2
837.19 2
837.26 2
837.32 2
837.39 2
837.46 2
837.52 2
837.59 2
837.65 3
837.72 3
837.79 3
837.85 3
837.92 2
837.99 2
838.05 2
838.12 2
838.18 2
838.25 2
838.32 2
838.38 2
838.45 2
838.52 2
838.58 2
838.65 2
838.71 2
838.78 2
838.85 2
838.91 2
838.98 2
839.05 2
839.11 2
839.18 2
839.24 2
839.31 2
839.38 2
839.44 1
839.51 1
839.58 1
839.64 1
839.71 2
839.77 2
839.84 2
839.91 2
839.97 2
840.04 2
840.11 2
840.17 2
840.24 2
840.31 1
840.37 1
840.44 1
840.50 1
840.57 1
840.64 1
840.70 2
840.77 2
840.84 2
840.90 2
840.97 2
841.04 2
841.10 2
841.17 2
841.23 2
841.30 2
841.37 2
841.43 2
841.50 2
841.57 2
841.63 2
841.70 2
841.77 2
841.83 2
841.90 2
841.96 2
842.03 2
842.10 1
842.16 1
842.23 1
842.30 2
842.36 2
842.43 2
842.50 2
842.56 2
842.63 2
842.69 2
842.76 2
842.83 2
842.89 2
842.96 2
843.03 2
843.09 2
843.16 2
843.23 2
843.29 2
843.36 2
843.43 2
843.49 2
843.56 2
843.63 2
843.69 1
843.76 1
843.82 1
843.89 1
843.96 1
844.02 2
844.09 2
844.16 2
844.22 2
844.29 2
844.36 2
844.42 2
844.49 2
844.56 2
844.62 2
844.69 2
844.76 2
844.82 2
844.89 2
844.95 2
845.02 2
845.09 2
845.15 3
845.22 3
845.29 3
845.35 3
845.42 3
845.49 3
845.55 3
845.62 2
845.69 2
845.75 2
845.82 2
845.89 2
845.95 2
846.02 2
846.09 2
846.15 2
846.22 2
846.29 2
846.35 2
846.42 2
846.49 2
846.55 2
846.62 2
846.69 2
846.75 2
846.82 2
846.88 2
846.95 2
847.02 2
847.08 2
847.15 2
847.22 3
847.28 3
847.35 3
847.42 3
847.48 2
847.55 2
847.62 2
847.68 2
847.75 2
847.82 2
847.88 2
847.95 2
848.02 2
848.08 2
848.15 2
848.22 2
848.28 2
848.35 2
848.42 2
848.48 2
848.55 3
848.62 3
848.68 3
848.75 3
848.82 3
848.88 3
848.95 2
849.02 2
849.08 2
849.15 1
849.22 1
849.28 1
849.35 1
849.42 1
849.48 1
849.55 1
849.62 2
849.68 2
849.75 2
849.82 2
849.88 2
849.95 2
850.02 2
850.08 2
850.15 2
850.22 2
850.28 2
850.35 2
850.42 2
850.48 2
850.55 2
850.62 1
850.68 1
850.75 1
850.82 1
850.88 1
850.95 1
851.02 1
851.09 2
851.15 2
851.22 2
851.29 2
851.35 2
851.42 2
851.49 2
851.55 2
851.62 2
851.69 2
851.75 3
851.82 3
851.89 3
851.95 3
852.02 3
852.09 3
852.15 3
852.22 2
852.29 2
852.35 2
852.42 2
852.49 1
852.55 1
852.62 1
852.69 1
852.75 2
852.82 2
852.89 2
852.96 2
853.02 2
853.09 2
853.16 2
853.22 2
853.29 2
853.36 2
853.42 2
853.49 3
853.56 3
853.62 3
853.69 3
853.76 3
853.82 3
853.89 3
853.96 2
854.02 2
854.09 2
854.16 2
854.23 2
854.29 2
854.36 2
854.43 2
854.49 2
854.56 1
854.63 1
854.69 1
854.76 1
854.83 1
854.89 1
854.96 2
855.03 2
855.10 2
855.16 2
855.23 2
855.30 3
855.36 3
855.43 3
855.50 3
855.56 3
855.63 3
855.70 2
855.76 2
855.83 2
855.90 2
855.97 2
856.03 1
856.10 1
856.17 1
856.23 1
856.30 1
856.37 1
856.43 2
856.50 2
856.57 2
856.63 2
856.70 2
856.77 2
856.84 2
856.90 2
856.97 2
857.04 2
857.10 2
857.17 3
857.24 3
857.30 3
857.37 3
857.44 3
857.51 3
857.57 2
857.64 2
857.71 2
857.77 2
857.84 1
857.91 1
857.97 1
858.04 2
858.11 2
858.18 3
858.24 3
858.31 3
858.38 3
858.44 3
858.51 3
858.58 3
858.65 3
858.71 3
858.78 2
858.85 2
858.91 2
858.98 2
859.05 2
859.11 2
859.18 2
859.25 2
859.32 2
859.38 2
859.45 2
859.52 2
859.58 2
859.65 2
859.72 2
859.79 3
859.85 3
859.92 3
859.99 3
860.05 3
860.12 3
860.19 3
860.26 2
860.32 2
860.39 2
860.46 2
860.52 2
860.59 2
860.66 2
860.72 2
860.79 3
860.86 3
860.93 3
860.99 3
861.06 3
861.13 2
861.19 2
861.26 2
861.33 2
861.40 2
861.46 2
861.53 2
861.60 2
861.67 2
861.73 2
861.80 2
861.87 2
861.93 2
862.00 2
862.07 2
862.14 2
862.20 2
862.27 2
862.34 2
862.40 2
862.47 2
862.54 2
862.61 2
862.67 1
862.74 1
862.81 1
862.87 1
862.94 1
863.01 1
863.08 1
863.14 1
863.21 2
863.28 2
863.35 2
863.41 2
863.48 2
863.55 2
863.61 2
863.68 2
863.75 2
863.82 2
863.88 2
863.95 1
864.02 1
864.08 2
864.15 2
864.22 2
864.29 2
864.35 2
864.42 2
864.49 2
864.56 1
864.62 1
864.69 1
864.76 1
864.82 1
864.89 1
864.96 2
865.03 2
865.09 2
865.16 2
865.23 2
865.30 2
865.36 2
865.43 2
865.50 2
865.57 1
865.63 1
865.70 1
865.77 1
865.83 1
865.90 2
865.97 2
866.04 2
866.10 2
866.17 2
866.24 2
866.31 2
866.37 2
866.44 2
866.51 2
866.58 2
866.64 2
866.71 2
866.78 2
866.84 2
866.91 2
866.98 2
867.05 2
867.11 2
867.18 2
867.25 2
867.32 2
867.38 2
867.45 2
867.52 2
867.59 2
867.65 2
867.72 2
867.79 2
867.86 2
867.92 2
867.99 3
868.06 3
868.13 2
868.19 2
868.26 2
868.33 2
868.40 2
868.46 1
868.53 1
868.60 1
868.66 1
868.73 1
868.80 1
868.87 1
868.93 1
869.00 2
869.07 2
869.14 2
869.20 2
869.27 2
869.34 2
869.41 2
869.47 2
869.54 2
869.61 2
869.68 2
869.74 1
869.81 1
869.88 1
869.95 2
870.01 2
870.08 2
870.15 2
870.22 2
870.28 2
870.35 2
870.42 2
870.49 1
870.55 1
870.62 1
870.69 1
870.76 1
870.82 2
870.89 2
870.96 2
871.03 2
871.09 2
871.16 2
871.23 2
871.30 2
871.36 2
871.43 2
871.50 2
871.57 2
871.63 2
871.70 2
871.77 2
871.84 2
871.90 2
871.97 2
872.04 2
872.11 2
872.18 2
872.24 2
872.31 2
872.38 2
872.45 1
872.51 1
872.58 1
872.65 1
872.72 1
872.78 1
872.85 1
872.92 1
872.99 1
873.05 1
873.12 1
873.19 2
873.26 2
873.32 1
873.39 1
873.46 1
873.53 1
873.59 1
873.66 1
873.73 2
873.80 2
873.87 2
873.93 2
874.00 2
874.07 3
874.14 3
874.20 3
874.27 2
874.34 2
874.41 2
874.47 2
874.54 2
874.61 2
874.68 2
874.75 1
874.81 1
874.88 1
874.95 1
875.02 1
875.08 2
875.15 2
875.22 2
875.29 2
875.35 3
875.42 3
875.49 3
875.56 3
875.63 2
875.69 2
875.76 2
875.83 2
875.90 1
875.96 1
876.03 1
876.10 1
876.17 1
876.23 1
876.30 1
876.37 1
876.44 1
876.51 1
876.57 1
876.64 2
876.71 1
876.78 1
876.84 1
876.91 1
876.98 1
877.05 1
877.12 2
877.18 2
877.25 2
877.32 2
877.39 2
877.45 2
877.52 2
877.59 2
877.66 2
877.73 3
877.79 3
877.86 3
877.93 3
878.00 3
878.06 2
878.13 2
878.20 2
878.27 2
878.34 2
878.40 2
878.47 2
878.54 2
878.61 2
878.67 2
878.74 2
878.81 2
878.88 2
878.95 2
879.01 2
879.08 2
879.15 2
879.22 2
879.29 2
879.35 2
879.42 2
879.49 3
879.56 3
879.62 3
879.69 3
879.76 2
879.83 2
879.90 2
879.96 1
880.03 1
880.10 1
880.17 1
880.24 1
880.30 1
880.37 1
880.44 1
880.51 1
880.57 2
880.64 2
880.71 2
880.78 2
880.85 2
880.91 2
880.98 2
881.05 1
881.12 1
881.19 1
881.25 1
881.32 1
881.39 1
881.46 1
881.53 1
881.59 1
881.66 1
881.73 1
881.80 1
881.87 2
881.93 2
882.00 2
882.07 2
882.14 2
882.21 2
882.27 2
882.34 2
882.41 2
882.48 1
882.55 1
882.61 1
882.68 1
882.75 1
882.82 2
882.89 2
882.95 2
883.02 2
883.09 2
883.16 2
883.23 2
883.29 2
883.36 2
883.43 1
883.50 1
883.57 1
883.63 1
883.70 1
883.77 1
883.84 1
883.91 1
883.97 1
884.04 1
884.11 1
884.18 1
884.25 1
884.31 1
884.38 1
884.45 1
884.52 2
884.59 2
884.65 2
884.72 2
884.79 2
884.86 2
884.93 2
884.99 2
885.06 2
885.13 2
885.20 2
885.27 1
885.33 1
885.40 1
885.47 1
885.54 1
885.61 1
885.67 1
885.74 1
885.81 1
885.88 1
885.95 1
886.02 1
886.08 1
886.15 1
886.22 2
886.29 2
886.36 2
886.42 2
886.49 2
886.56 2
886.63 2
886.70 2
886.76 2
886.83 1
886.90 1
886.97 1
887.04 1
887.11 1
887.17 1
887.24 2
887.31 2
887.38 2
887.45 2
887.51 2
887.58 2
887.65 2
887.72 2
887.79 2
887.86 2
887.92 2
887.99 2
888.06 2
888.13 2
888.20 2
888.26 2
888.33 2
888.40 2
888.47 2
888.54 2
888.61 2
888.67 2
888.74 2
888.81 1
888.88 1
888.95 1
889.01 1
889.08 1
889.15 1
889.22 1
889.29 1
889.36 1
889.42 2
889.49 2
889.56 2
889.63 2
889.70 2
889.77 2
889.83 1
889.90 1
889.97 1
890.04 1
890.11 1
890.18 1
890.24 1
890.31 2
890.38 2
890.45 2
890.52 2
890.58 2
890.65 2
890.72 2
890.79 2
890.86 2
890.93 2
890.99 2
891.06 2
891.13 2
891.20 2
891.27 2
891.34 2
891.40 2
891.47 2
891.54 2
891.61 2
891.68 2
891.75 2
891.81 2
891.88 2
891.95 2
892.02 2
892.09 2
892.16 1
892.22 1
892.29 1
892.36 1
892.43 1
892.50 1
892.57 1
892.63 2
892.70 2
892.77 2
892.84 2
892.91 2
892.98 2
893.04 2
893.11 2
893.18 2
893.25 1
893.32 1
893.39 1
893.46 0
893.52 0
893.59 0
893.66 0
893.73 1
893.80 1
893.87 1
893.93 1
894.00 1
894.07 2
894.14 2
894.21 2
894.28 2
894.34 2
894.41 2
894.48 2
894.55 2
894.62 2
894.69 1
894.76 1
894.82 1
894.89 1
894.96 1
895.03 1
895.10 0
895.17 1
895.23 1
895.30 1
895.37 1
895.44 1
895.51 2
895.58 2
895.65 2
895.71 2
895.78 2
895.85 2
895.92 1
895.99 1
896.06 1
896.12 1
896.19 1
896.26 1
896.33 1
896.40 1
896.47 1
896.54 1
896.60 1
896.67 1
896.74 1
896.81 2
896.88 2
896.95 2
897.02 2
897.08 2
897.15 2
897.22 2
897.29 2
897.36 1
897.43 1
897.50 1
897.56 1
897.63 1
897.70 1
897.77 1
897.84 1
897.91 1
897.98 1
898.04 1
898.11 1
898.18 1
898.25 1
898.32 1
898.39 1
898.46 1
898.52 1
898.59 1
898.66 1
898.73 1
898.80 1
898.87 1
898.94 1
899.00 1
899.07 1
899.14 1
899.21 1
899.28 2
899.35 2
899.42 2
899.48 2
899.55 2
899.62 2
899.69 2
899.76 1
899.83 1
899.90 1
899.96 1
900.03 1
900.10 1
900.17 1
900.24 1
900.31 1
900.38 1
900.45 1
900.51 1
900.58 1
900.65 1
900.72 1
900.79 1
900.86 1
900.93 1
900.99 1
901.06 1
901.13 1
901.20 1
901.27 1
901.34 1
901.41 2
901.48 2
901.54 2
901.61 1
901.68 1
901.75 1
901.82 1
901.89 1
901.96 1
902.03 1
902.09 2
902.16 2
902.23 1
902.30 1
902.37 1
902.44 1
902.51 1
902.58 0
902.64 0
902.71 0
902.78 1
902.85 1
902.92 2
902.99 2
903.06 2
903.13 2
903.19 2
903.26 2
903.33 2
903.40 1
903.47 1
903.54 1
903.61 0
903.68 0
903.74 0
903.81 0
903.88 1
903.95 1
904.02 1
904.09 1
904.16 1
904.23 1
904.29 1
904.36 1
904.43 1
904.50 1
904.57 1
904.64 1
904.71 1
904.78 1
904.85 1
904.91 1
904.98 1
905.05 1
905.12 1
905.19 1
905.26 1
905.33 1
905.40 1
905.46 1
905.53 1
905.60 1
905.67 1
905.74 1
905.81 1
905.88 1
905.95 1
906.02 1
906.08 1
906.15 1
906.22 1
906.29 1
906.36 1
906.43 1
906.50 1
906.57 1
906.64 1
906.70 1
906.77 1
906.84 1
906.91 1
906.98 1
907.05 0
907.12 0
907.19 1
907.26 1
907.33 1
907.39 1
907.46 1
907.53 2
907.60 2
907.67 1
907.74 1
907.81 1
907.88 1
907.95 0
908.01 0
908.08 0
908.15 0
908.22 1
908.29 1
908.36 1
908.43 1
908.50 1
908.57 1
908.64 1
908.70 1
908.77 1
908.84 1
908.91 1
908.98 1
909.05 1
909.12 1
909.19 1
909.26 1
909.33 1
909.39 1
909.46 1
909.53 1
909.60 1
909.67 1
909.74 1
909.81 1
909.88 1
909.95 1
910.02 1
910.08 1
910.15 1
910.22 1
910.29 1
910.36 1
910.43 1
910.50 1
910.57 1
910.64 1
910.71 1
910.77 1
910.84 1
910.91 1
910.98 1
911.05 1
911.12 1
911.19 1
911.26 1
911.33 1
911.40 1
911.47 1
911.53 1
911.60 1
911.67 1
911.74 1
911.81 1
911.88 1
911.95 1
912.02 1
912.09 1
912.16 1
912.23 1
912.29 1
912.36 1
912.43 1
912.50 1
912.57 1
912.64 1
912.71 1
912.78 1
912.85 1
912.92 1
912.99 1
913.06 1
913.12 1
913.19 1
913.26 1
913.33 1
913.40 1
913.47 0
913.54 0
913.61 0
913.68 1
913.75 1
913.82 1
913.88 1
913.95 1
914.02 1
914.09 1
914.16 1
914.23 1
914.30 1
914.37 1
914.44 1
914.51 1
914.58 1
914.65 1
914.72 1
914.78 1
914.85 0
914.92 0
914.99 1
915.06 1
915.13 1
915.20 1
915.27 1
915.34 1
915.41 1
915.48 1
915.55 1
915.62 1
915.68 1
915.75 0
915.82 0
915.89 1
915.96 1
916.03 1
916.10 1
916.17 1
916.24 1
916.31 1
916.38 1
916.45 1
916.52 2
916.58 1
916.65 1
916.72 1
916.79 1
916.86 1
916.93 1
917.00 1
917.07 1
917.14 1
917.21 1
917.28 1
917.35 1
917.42 1
917.49 1
917.55 1
917.62 1
917.69 1
917.76 1
917.83 1
917.90 1
917.97 1
918.04 1
918.11 1
918.18 1
918.25 1
918.32 1
918.39 1
918.46 1
918.53 1
918.59 1
918.66 1
918.73 1
918.80 1
918.87 1
918.94 2
919.01 2
919.08 2
919.15 2
919.22 2
919.29 2
919.36 2
919.43 2
919.50 1
919.57 1
919.64 1
919.70 1
919.77 1
919.84 1
919.91 1
919.98 1
920.05 1
920.12 1
920.19 1
920.26 1
920.33 1
920.40 1
920.47 1
920.54 1
920.61 1
920.68 1
920.75 1
920.82 1
920.89 1
920.95 1
921.02 1
921.09 1
921.16 1
921.23 1
921.30 1
921.37 1
921.44 1
921.51 1
921.58 1
921.65 1
921.72 1
921.79 2
921.86 2
921.93 2
922.00 2
922.07 1
922.14 1
922.20 1
922.27 1
922.34 1
922.41 1
922.48 1
922.55 1
922.62 1
922.69 1
922.76 1
922.83 1
922.90 1
922.97 1
923.04 1
923.11 1
923.18 1
923.25 1
923.32 1
923.39 1
923.46 1
923.53 1
923.60 1
923.66 1
923.73 1
923.80 1
923.87 1
923.94 2
924.01 2
924.08 2
924.15 2
924.22 1
924.29 1
924.36 1
924.43 1
924.50 1
924.57 1
924.64 1
924.71 1
924.78 1
924.85 1
924.92 1
924.99 2
925.06 2
925.13 2
925.20 1
925.27 1
925.33 1
925.40 1
925.47 0
925.54 0
925.61 0
925.68 1
925.75 1
925.82 1
925.89 1
925.96 1
926.03 1
926.10 1
926.17 1
926.24 1
926.31 0
926.38 0
926.45 0
926.52 0
926.59 0
926.66 0
926.73 0
926.80 0
926.87 0
926.94 1
927.01 1
927.08 1
927.15 0
927.21 0
927.28 0
927.35 1
927.42 1
927.49 1
927.56 1
927.63 1
927.70 1
927.77 1
927.84 1
927.91 1
927.98 1
928.05 1
928.12 1
928.19 1
928.26 1
928.33 0
928.40 0
928.47 0
928.54 1
928.61 1
928.68 1
928.75 1
928.82 1
928.89 1
928.96 1
929.03 1
929.10 1
929.17 1
929.24 1
929.31 1
929.38 1
929.45 1
929.52 1
929.59 1
929.66 1
929.73 1
929.79 1
929.86 2
929.93 2
930.00 2
930.07 3
930.14 3
930.21 3
930.28 3
930.35 2
930.42 2
930.49 2
930.56 1
930.63 1
930.70 1
930.77 1
930.84 2
930.91 2
930.98 2
931.05 2
931.12 2
931.19 2
931.26 2
931.33 2
931.40 2
931.47 2
931.54 1
931.61 1
931.68 1
931.75 1
931.82 1
931.89 1
931.96 1
932.03 1
932.10 1
932.17 1
932.24 1
932.31 1
932.38 1
932.45 1
932.52 0
932.59 0
932.66 0
932.73 0
932.80 0
932.87 0
932.94 1
933.01 1
933.08 1
933.15 1
933.22 2
933.29 2
933.36 2
933.43 2
933.50 1
933.57 1
933.64 1
933.71 1
933.78 0
933.85 0
933.92 0
933.99 0
934.06 0
934.13 0
934.20 1
934.27 1
934.34 1
934.41 1
934.48 1
934.55 1
934.62 1
934.69 1
934.76 1
934.83 1
934.90 1
934.97 1
935.04 1
935.11 1
935.18 1
935.25 2
935.32 2
935.39 2
935.46 2
935.53 2
935.60 2
935.67 2
935.74 1
935.81 1
935.88 1
935.95 1
936.02 0
936.09 0
936.16 0
936.23 0
936.30 0
936.37 0
936.44 0
936.51 0
936.58 0
936.65 0
936.72 0
936.79 0
936.86 1
936.93 1
937.00 1
937.07 1
937.14 1
937.21 1
937.28 1
937.35 1
937.42 1
937.49 1
937.56 1
937.63 1
937.70 1
937.77 1
937.84 0
937.91 0
937.98 0
938.05 0
938.12 0
938.19 0
938.26 0
938.33 0
938.40 0
938.47 0
938.54 0
938.61 0
938.68 0
938.75 0
938.82 0
938.89 0
938.96 0
939.03 0
939.10 0
939.17 0
939.24 0
939.31 0
939.38 0
939.45 1
939.52 1
939.59 1
939.66 1
939.73 1
939.80 1
939.87 1
939.94 1
940.01 1
940.08 1
940.15 0
940.22 0
940.29 0
940.36 0
940.43 0
940.50 0
940.57 0
940.64 0
940.71 0
940.78 1
940.85 1
940.92 1
940.99 1
941.06 1
941.13 1
941.20 1
941.27 1
941.34 1
941.41 1
941.48 1
941.55 1
941.62 0
941.69 0
941.76 0
941.84 0
941.91 0
941.98 0
942.05 1
942.12 1
942.19 1
942.26 1
942.33 1
942.40 1
942.47 1
942.54 1
942.61 1
942.68 1
942.75 1
942.82 1
942.89 1
942.96 1
943.03 1
943.10 1
943.17 1
943.24 1
943.31 1
943.38 2
943.45 2
943.52 1
943.59 1
943.66 1
943.73 1
943.80 0
943.87 0
943.94 0
944.01 0
944.08 0
944.15 0
944.22 0
944.29 0
944.36 0
944.44 1
944.51 1
944.58 0
944.65 0
944.72 0
944.79 0
944.86 1
944.93 1
945.00 1
945.07 1
945.14 1
945.21 1
945.28 0
945.35 0
945.42 0
945.49 0
945.56 1
945.63 1
945.70 1
945.77 1
945.84 1
945.91 1
945.98 1
946.05 1
946.12 1
946.19 1
946.26 1
946.34 0
946.41 0
946.48 0
946.55 0
946.62 0
946.69 0
946.76 0
946.83 0
946.90 0
946.97 0
947.04 0
947.11 0
947.18 0
947.25 0
947.32 0
947.39 0
947.46 0
947.53 0
947.60 0
947.67 0
947.74 0
947.81 0
947.88 0
947.95 0
948.03 0
948.10 0
948.17 0
948.24 0
948.31 0
948.38 0
948.45 0
948.52 0
948.59 0
948.66 0
948.73 0
948.80 1
948.87 1
948.94 1
949.01 1
949.08 1
949.15 1
949.22 1
949.29 1
949.36 1
949.43 1
949.51 1
949.58 1
949.65 1
949.72 1
949.79 1
949.86 1
949.93 1
950.00 1
950.07 1
950.14 1
950.21 1
950.28 1
950.35 1
950.42 1
950.49 1
950.56 1
950.63 1
950.70 1
950.78 1
950.85 1
950.92 1
950.99 1
951.06 1
951.13 1
951.20 1
951.27 1
951.34 1
951.41 1
951.48 1
951.55 1
951.62 1
951.69 1
951.76 2
951.83 2
951.90 2
951.97 2
952.05 2
952.12 1
952.19 1
952.26 1
952.33 1
952.40 1
952.47 1
952.54 1
952.61 1
952.68 1
952.75 1
952.82 1
952.89 1
952.96 1
953.03 1
953.10 2
953.18 2
953.25 2
953.32 2
953.39 3
953.46 3
953.53 3
953.60 3
953.67 3
953.74 3
953.81 4
953.88 4
953.95 4
954.02 4
954.09 4
954.16 3
954.24 3
954.31 3
954.38 2
954.45 2
954.52 1
954.59 1
954.66 1
954.73 1
954.80 2
954.87 2
954.94 2
955.01 2
955.08 2
955.15 1
955.23 1
955.30 1
955.37 1
955.44 1
955.51 1
955.58 1
955.65 1
955.72 1
955.79 1
955.86 1
955.93 1
956.00 1
956.07 1
956.15 1
956.22 2
956.29 2
956.36 2
956.43 2
956.50 1
956.57 1
956.64 1
956.71 1
956.78 1
956.85 1
956.92 1
956.99 1
957.07 1
957.14 1
957.21 1
957.28 1
957.35 0
957.42 0
957.49 1
957.56 1
957.63 1
957.70 1
957.77 1
957.84 1
957.91 1
957.99 1
958.06 1
958.13 1
958.20 1
958.27 1
958.34 1
958.41 1
958.48 2
958.55 2
958.62 2
958.69 2
958.77 1
958.84 1
958.91 1
958.98 0
959.05 0
959.12 0
959.19 0
959.26 0
959.33 0
959.40 1
959.47 1
959.54 1
959.62 1
959.69 1
959.76 1
959.83 1
959.90 1
959.97 1
960.04 1
960.11 1
960.18 1
960.25 1
960.32 2
960.40 2
960.47 2
960.54 2
960.61 1
960.68 1
960.75 0
960.82 0
960.89 0
960.96 0
961.03 0
961.10 1
961.18 1
961.25 1
961.32 1
961.39 1
961.46 1
961.53 1
961.60 1
961.67 1
961.74 1
961.81 1
961.89 1
961.96 1
962.03 1
962.10 1
962.17 1
962.24 1
962.31 1
962.38 1
962.45 1
962.52 1
962.60 0
962.67 0
962.74 0
962.81 0
962.88 0
962.95 0
963.02 0
963.09 0
963.16 0
963.23 0
963.31 1
963.38 1
963.45 1
963.52 1
963.59 1
963.66 1
963.73 1
963.80 1
963.87 1
963.94 1
964.02 1
964.09 1
964.16 1
964.23 1
964.30 1
964.37 1
964.44 1
964.51 1
964.58 1
964.66 1
964.73 1
964.80 1
964.87 1
964.94 1
965.01 1
965.08 0
965.15 0
965.22 0
965.29 0
965.37 0
965.44 0
965.51 0
965.58 0
965.65 0
965.72 0
965.79 0
965.86 0
965.93 0
966.01 0
966.08 0
966.15 0
966.22 0
966.29 1
966.36 1
966.43 1
966.50 1
966.57 1
966.65 1
966.72 1
966.79 1
966.86 1
966.93 1
967.00 0
967.07 0
967.14 0
967.22 0
967.29 0
967.36 0
967.43 0
967.50 0
967.57 0
967.64 0
967.71 1
967.78 1
967.86 1
967.93 1
968.00 1
968.07 0
968.14 0
968.21 0
968.28 0
968.35 0
968.43 0
968.50 0
968.57 0
968.64 0
968.71 1
968.78 1
968.85 1
968.92 1
969.00 1
969.07 1
969.14 1
969.21 1
969.28 1
969.35 1
969.42 1
969.49 2
969.57 2
969.64 2
969.71 2
969.78 2
969.85 2
969.92 2
969.99 1
970.06 1
970.14 1
970.21 1
970.28 1
970.35 1
970.42 1
970.49 1
970.56 1
970.63 1
970.71 1
970.78 1
970.85 1
970.92 1
970.99 1
971.06 1
971.13 2
971.20 2
971.28 2
971.35 1
971.42 1
971.49 1
971.56 1
971.63 1
971.70 1
971.78 1
971.85 1
971.92 1
971.99 1
972.06 1
972.13 1
972.20 0
972.27 0
972.35 0
972.42 0
972.49 0
972.56 0
972.63 0
972.70 0
972.77 0
972.85 0
972.92 0
972.99 0
973.06 0
973.13 0
973.20 0
973.27 0
973.35 0
973.42 0
973.49 1
973.56 1
973.63 1
973.70 1
973.77 1
973.85 2
973.92 2
973.99 2
974.06 2
974.13 1
974.20 1
974.27 1
974.35 0
974.42 0
974.49 0
974.56 0
974.63 0
974.70 0
974.77 0
974.85 0
974.92 0
974.99 0
975.06 0
975.13 0
975.20 0
975.27 0
975.35 0
975.42 1
975.49 1
975.56 1
975.63 1
975.70 1
975.77 1
975.85 1
975.92 1
975.99 1
976.06 0
976.13 0
976.20 0
976.27 0
976.35 0
976.42 0
976.49 1
976.56 1
976.63 1
976.70 1
976.78 2
976.85 2
976.92 2
976.99 2
977.06 2
977.13 2
977.20 1
977.28 1
977.35 1
977.42 1
977.49 1
977.56 1
977.63 1
977.71 1
977.78 1
977.85 1
977.92 1
977.99 1
978.06 0
978.13 0
978.21 0
978.28 0
978.35 0
978.42 0
978.49 0
978.56 0
978.64 0
978.71 1
978.78 1
978.85 1
978.92 1
978.99 1
979.07 1
979.14 1
979.21 1
979.28 1
979.35 1
979.42 1
979.49 1
979.57 1
979.64 1
979.71 1
979.78 1
979.85 2
979.92 2
980.00 2
980.07 1
980.14 1
980.21 1
980.28 0
980.35 0
980.43 0
980.50 0
980.57 0
980.64 1
980.71 1
980.78 1
980.86 1
980.93 1
981.00 1
981.07 1
981.14 0
981.21 0
981.29 0
981.36 0
981.43 0
981.50 1
981.57 1
981.64 1
981.72 1
981.79 0
981.86 0
981.93 0
982.00 0
982.07 0
982.15 0
982.22 0
982.29 0
982.36 1
982.43 1
982.51 1
982.58 1
982.65 1
982.72 1
982.79 1
982.86 0
982.94 0
983.01 0
983.08 0
983.15 0
983.22 0
983.29 0
983.37 0
983.44 0
983.51 0
983.58 1
983.65 1
983.73 1
983.80 0
983.87 0
983.94 0
984.01 0
984.08 0
984.16 0
984.23 0
984.30 0
984.37 0
984.44 0
984.51 0
984.59 0
984.66 0
984.73 0
984.80 0
984.87 0
984.95 0
985.02 0
985.09 0
985.16 0
985.23 0
985.30 1
985.38 0
985.45 0
985.52 0
985.59 0
985.66 0
985.74 0
985.81 0
985.88 0
985.95 1
986.02 1
986.09 1
986.17 1
986.24 1
986.31 1
986.38 1
986.45 1
986.53 0
986.60 0
986.67 0
986.74 0
986.81 0
986.89 0
986.96 0
987.03 1
987.10 1
987.17 1
987.25 1
987.32 1
987.39 1
987.46 1
987.53 1
987.60 1
987.68 1
987.75 1
987.82 2
987.89 2
987.96 2
988.04 2
988.11 2
988.18 2
988.25 2
988.32 2
988.40 2
988.47 2
988.54 2
988.61 2
988.68 2
988.76 2
988.83 1
988.90 1
988.97 1
989.04 1
989.12 1
989.19 1
989.26 1
989.33 2
989.40 2
989.48 2
989.55 2
989.62 2
989.69 2
989.76 2
989.84 1
989.91 1
989.98 1
990.05 1
990.12 2
990.20 2
990.27 2
990.34 2
990.41 2
990.48 1
990.56 1
990.63 1
990.70 1
990.77 1
990.84 2
990.92 2
990.99 2
991.06 2
991.13 2
991.20 2
991.28 2
991.35 2
991.42 2
991.49 2
991.56 3
991.64 3
991.71 3
991.78 3
991.85 4
991.92 4
992.00 4
992.07 3
992.14 3
992.21 3
992.28 4
992.36 4
992.43 4
992.50 4
992.57 4
992.64 5
992.72 5
992.79 5
992.86 5
992.93 5
993.01 5
993.08 5
993.15 5
993.22 4
993.29 4
993.37 4
993.44 4
993.51 4
993.58 3
993.65 3
993.73 3
993.80 3
993.87 3
993.94 3
994.02 3
994.09 3
994.16 3
994.23 3
994.30 3
994.38 2
994.45 2
994.52 2
994.59 2
994.66 3
994.74 3
994.81 3
994.88 3
994.95 2
995.03 2
995.10 2
995.17 2
995.24 2
995.31 2
995.39 2
995.46 3
995.53 2
995.60 2
995.68 2
995.75 1
995.82 1
995.89 0
995.96 0
996.04 0
996.11 0
996.18 0
996.25 0
996.33 0
996.40 0
996.47 0
996.54 0
996.61 0
996.69 0
996.76 0
996.83 0
996.90 0
996.98 0
997.05 1
997.12 1
997.19 1
997.26 1
997.34 2
997.41 2
997.48 2
997.55 2
997.63 1
997.70 1
997.77 1
997.84 1
997.92 1
997.99 1
998.06 1
998.13 1
998.20 1
998.28 1
998.35 2
998.42 2
998.49 2
998.57 2
998.64 2
998.71 2
998.78 2
998.86 1
998.93 1
999.00 1
999.07 1
999.14 1
999.22 1
999.29 1
999.36 1
999.43 1
999.51 0
999.58 0
999.65 0
999.72 0
999.80 0
999.87 0
999.94 0
1000.01 0
1000.08 0
1000.16 0
1000.23 0
1000.30 0
1000.37 0
1000.45 0
1000.52 0
1000.59 0
1000.66 0
1000.74 1
1000.81 1
1000.88 1
1000.95 1
1001.03 1
1001.10 1
1001.17 1
1001.24 1
1001.32 0
1001.39 0
1001.46 0
1001.53 0
1001.61 0
1001.68 0
1001.75 0
1001.82 0
1001.89 0
1001.97 0
1002.04 0
1002.11 1
1002.18 1
1002.26 1
1002.33 1
1002.40 1
1002.47 1
1002.55 1
1002.62 1
1002.69 1
1002.76 1
1002.84 1
1002.91 1
1002.98 1
1003.05 0
1003.13 0
1003.20 0
1003.27 0
1003.34 0
1003.42 0
1003.49 0
1003.56 0
1003.63 0
1003.71 0
1003.78 0
1003.85 0
1003.92 0
1004.00 0
1004.07 0
1004.14 0
1004.21 0
1004.29 0
1004.36 0
1004.43 0
1004.50 1
1004.58 1
1004.65 1
1004.72 2
1004.79 2
1004.87 2
1004.94 3
1005.01 3
1005.08 2
1005.16 2
1005.23 2
1005.30 2
1005.37 2
1005.45 2
1005.52 2
1005.59 2
1005.67 3
1005.74 3
1005.81 2
1005.88 2
1005.96 2
1006.03 2
1006.10 2
1006.17 2
1006.25 2
1006.32 3
1006.39 3
1006.46 3
1006.54 3
1006.61 3
1006.68 3
1006.75 2
1006.83 2
1006.90 2
1006.97 2
1007.04 2
1007.12 3
1007.19 3
1007.26 4
1007.33 4
1007.41 4
1007.48 5
1007.55 5
1007.63 5
1007.70 6
1007.77 6
1007.84 6
1007.92 6
1007.99 6
1008.06 6
1008.13 5
1008.21 5
1008.28 5
1008.35 5
1008.42 5
1008.50 5
1008.57 6
1008.64 6
1008.72 6
1008.79 6
1008.86 5
1008.93 5
1009.01 4
1009.08 4
1009.15 4
1009.22 4
1009.30 4
1009.37 4
1009.44 5
1009.51 5
1009.59 5
1009.66 5
1009.73 5
1009.81 5
1009.88 4
1009.95 4
1010.02 4
1010.10 5
1010.17 5
1010.24 5
1010.31 5
1010.39 5
1010.46 5
1010.53 5
1010.61 4
1010.68 4
1010.75 3
1010.82 3
1010.90 2
1010.97 2
1011.04 2
1011.12 3
1011.19 3
1011.26 3
1011.33 3
1011.41 3
1011.48 3
1011.55 3
1011.62 3
1011.70 3
1011.77 2
1011.84 2
1011.92 2
1011.99 2
1012.06 2
1012.13 2
1012.21 1
1012.28 1
1012.35 1
1012.43 0
1012.50 0
1012.57 0
1012.64 0
1012.72 0
1012.79 0
1012.86 0
1012.94 0
1013.01 0
1013.08 0
1013.15 0
1013.23 0
1013.30 0
1013.37 0
1013.45 0
1013.52 0
1013.59 1
1013.66 1
1013.74 1
1013.81 1
1013.88 1
1013.96 2
1014.03 2
1014.10 2
1014.17 2
1014.25 3
1014.32 3
1014.39 3
1014.47 3
1014.54 3
1014.61 3
1014.68 2
1014.76 2
1014.83 2
1014.90 1
1014.98 1
1015.05 1
1015.12 1
1015.19 1
1015.27 2
1015.34 2
1015.41 2
1015.49 3
1015.56 3
1015.63 3
1015.70 3
1015.78 3
1015.85 2
1015.92 2
1016.00 1
1016.07 1
1016.14 1
1016.22 1
1016.29 1
1016.36 1
1016.43 1
1016.51 1
1016.58 1
1016.65 1
1016.73 1
1016.80 1
1016.87 1
1016.94 1
1017.02 1
1017.09 1
1017.16 1
1017.24 1
1017.31 1
1017.38 1
1017.46 0
1017.53 0
1017.60 0
1017.67 0
1017.75 1
1017.82 1
1017.89 1
1017.97 1
1018.04 1
1018.11 1
1018.19 1
1018.26 1
1018.33 2
1018.40 2
1018.48 2
1018.55 2
1018.62 1
1018.70 1
1018.77 1
1018.84 1
1018.92 1
1018.99 0
1019.06 0
1019.14 0
1019.21 0
1019.28 0
1019.35 0
1019.43 0
1019.50 0
1019.57 0
1019.65 0
1019.72 0
1019.79 0
1019.87 1
1019.94 1
1020.01 2
1020.09 2
1020.16 2
1020.23 2
1020.30 2
1020.38 2
1020.45 2
1020.52 1
1020.60 1
1020.67 1
1020.74 2
1020.82 2
1020.89 2
1020.96 2
1021.04 2
1021.11 2
1021.18 2
1021.25 2
1021.33 2
1021.40 1
1021.47 1
1021.55 1
1021.62 1
1021.69 1
1021.77 1
1021.84 1
1021.91 1
1021.99 1
1022.06 1
1022.13 1
1022.21 2
1022.28 2
1022.35 2
1022.43 2
1022.50 2
1022.57 2
1022.64 2
1022.72 2
1022.79 2
1022.86 1
1022.94 1
1023.01 1
1023.08 1
1023.16 2
1023.23 2
1023.30 2
1023.38 2
1023.45 2
1023.52 2
1023.60 1
1023.67 1
1023.74 1
1023.82 1
1023.89 1
1023.96 1
1024.04 1
1024.11 1
1024.18 1
1024.26 1
1024.33 1
1024.40 1
1024.48 1
1024.55 2
1024.62 2
1024.70 2
1024.77 2
1024.84 2
1024.91 2
1024.99 2
1025.06 2
1025.13 2
1025.21 3
1025.28 3
1025.35 3
1025.43 3
1025.50 4
1025.57 4
1025.65 5
1025.72 5
1025.79 6
1025.87 6
1025.94 6
1026.01 6
1026.09 6
1026.16 6
1026.23 6
1026.31 6
1026.38 6
1026.45 6
1026.53 7
1026.60 7
1026.67 7
1026.75 7
1026.82 7
1026.89 6
1026.97 6
1027.04 5
1027.11 5
1027.19 4
1027.26 4
1027.33 4
1027.41 3
1027.48 3
1027.55 3
1027.63 3
1027.70 3
1027.77 3
1027.85 3
1027.92 3
1027.99 3
1028.07 3
1028.14 4
1028.21 4
1028.29 4
1028.36 4
1028.43 4
1028.51 4
1028.58 3
1028.65 3
1028.73 3
1028.80 2
1028.87 2
1028.95 2
1029.02 2
1029.09 2
1029.17 2
1029.24 2
1029.32 2
1029.39 2
1029.46 2
1029.54 3
1029.61 4
1029.68 5
1029.76 7
1029.83 8
1029.90 9
1029.98 9
1030.05 9
1030.12 9
1030.20 8
1030.27 8
1030.34 8
1030.42 8
1030.49 8
1030.56 8
1030.64 9
1030.71 10
1030.78 10
1030.86 10
1030.93 10
1031.00 10
1031.08 9
1031.15 9
1031.22 8
1031.30 7
1031.37 7
1031.45 7
1031.52 6
1031.59 6
1031.67 7
1031.74 7
1031.81 7
1031.89 6
1031.96 6
1032.03 5
1032.11 5
1032.18 4
1032.25 4
1032.33 3
1032.40 3
1032.47 3
1032.55 3
1032.62 3
1032.70 4
1032.77 4
1032.84 4
1032.92 5
1032.99 5
1033.06 5
1033.14 5
1033.21 5
1033.28 5
1033.36 5
1033.43 5
1033.50 4
1033.58 4
1033.65 4
1033.73 4
1033.80 4
1033.87 3
1033.95 3
1034.02 3
1034.09 3
1034.17 3
1034.24 3
1034.31 3
1034.39 3
1034.46 3
1034.53 3
1034.61 3
1034.68 3
1034.76 3
1034.83 3
1034.90 3
1034.98 2
1035.05 2
1035.12 3
1035.20 3
1035.27 3
1035.34 4
1035.42 4
1035.49 5
1035.57 5
1035.64 6
1035.71 6
1035.79 6
1035.86 5
1035.93 5
1036.01 4
1036.08 3
1036.15 2
1036.23 2
1036.30 1
1036.38 1
1036.45 1
1036.52 1
1036.60 1
1036.67 1
1036.74 1
1036.82 2
1036.89 2
1036.96 3
1037.04 4
1037.11 5
1037.19 6
1037.26 6
1037.33 6
1037.41 6
1037.48 5
1037.55 5
1037.63 4
1037.70 3
1037.78 3
1037.85 3
1037.92 3
1038.00 3
1038.07 3
1038.14 3
1038.22 3
1038.29 4
1038.37 4
1038.44 5
1038.51 5
1038.59 6
1038.66 6
1038.73 6
1038.81 5
1038.88 5
1038.96 4
1039.03 3
1039.10 3
1039.18 3
1039.25 3
1039.32 3
1039.40 3
1039.47 3
1039.55 3
1039.62 2
1039.69 2
1039.77 1
1039.84 1
1039.91 0
1039.99 0
1040.06 0
1040.14 0
1040.21 0
1040.28 1
1040.36 1
1040.43 2
1040.51 2
1040.58 2
1040.65 2
1040.73 3
1040.80 3
1040.87 3
1040.95 3
1041.02 2
1041.10 1
1041.17 1
1041.24 0
1041.32 0
1041.39 0
1041.46 0
1041.54 0
1041.61 0
1041.69 0
1041.76 0
1041.83 0
1041.91 0
1041.98 0
1042.06 0
1042.13 0
1042.20 1
1042.28 1
1042.35 1
1042.43 1
1042.50 1
1042.57 2
1042.65 2
1042.72 2
1042.79 3
1042.87 3
1042.94 3
1043.02 3
1043.09 2
1043.16 2
1043.24 1
1043.31 1
1043.39 0
1043.46 0
1043.53 1
1043.61 1
1043.68 2
1043.76 2
1043.83 2
1043.90 2
1043.98 2
1044.05 1
1044.13 1
1044.20 0
1044.27 0
1044.35 0
1044.42 0
1044.50 1
1044.57 2
1044.64 4
1044.72 6
1044.79 7
1044.86 8
1044.94 9
1045.01 9
1045.09 9
1045.16 9
1045.23 9
1045.31 9
1045.38 9
1045.46 9
1045.53 8
1045.60 8
1045.68 7
1045.75 7
1045.83 8
1045.90 8
1045.97 9
1046.05 10
1046.12 10
1046.20 11
1046.27 11
1046.34 11
1046.42 11
1046.49 11
1046.57 11
1046.64 11
1046.72 11
1046.79 11
1046.86 11
1046.94 11
1047.01 11
1047.09 11
1047.16 10
1047.23 10
1047.31 10
1047.38 10
1047.46 10
1047.53 10
1047.60 11
1047.68 11
1047.75 11
1047.83 10
1047.90 10
1047.97 9
1048.05 8
1048.12 7
1048.20 6
1048.27 6
1048.34 5
1048.42 5
1048.49 5
1048.57 5
1048.64 5
1048.72 6
1048.79 6
1048.86 6
1048.94 6
1049.01 5
1049.09 5
1049.16 5
1049.23 4
1049.31 4
1049.38 3
1049.46 3
1049.53 3
1049.60 3
1049.68 3
1049.75 3
1049.83 3
1049.90 3
1049.98 4
1050.05 4
1050.12 4
1050.20 4
1050.27 4
1050.35 3
1050.42 3
1050.49 2
1050.57 2
1050.64 2
1050.72 2
1050.79 2
1050.87 1
1050.94 1
1051.01 1
1051.09 1
1051.16 1
1051.24 1
1051.31 2
1051.38 2
1051.46 2
1051.53 3
1051.61 2
1051.68 2
1051.76 2
1051.83 2
1051.90 2
1051.98 3
1052.05 3
1052.13 4
1052.20 5
1052.28 5
1052.35 5
1052.42 4
1052.50 4
1052.57 3
1052.65 3
1052.72 3
1052.79 3
1052.87 3
1052.94 4
1053.02 3
1053.09 3
1053.17 3
1053.24 2
1053.31 2
1053.39 2
1053.46 1
1053.54 1
1053.61 1
1053.69 1
1053.76 2
1053.83 3
1053.91 3
1053.98 4
1054.06 4
1054.13 5
1054.21 5
1054.28 5
1054.35 4
1054.43 4
1054.50 3
1054.58 3
1054.65 3
1054.73 3
1054.80 3
1054.88 3
1054.95 2
1055.02 2
1055.10 2
1055.17 1
1055.25 1
1055.32 0
1055.40 0
1055.47 0
1055.54 0
1055.62 0
1055.69 1
1055.77 1
1055.84 2
1055.92 2
1055.99 2
1056.06 2
1056.14 2
1056.21 3
1056.29 3
1056.36 3
1056.44 3
1056.51 3
1056.59 2
1056.66 1
1056.73 0
1056.81 0
1056.88 0
1056.96 0
1057.03 0
1057.11 0
1057.18 0
1057.25 0
1057.33 0
1057.40 1
1057.48 1
1057.55 2
1057.63 2
1057.70 2
1057.78 2
1057.85 2
1057.92 2
1058.00 2
1058.07 2
1058.15 3
1058.22 3
1058.30 4
1058.37 4
1058.45 4
1058.52 3
1058.59 3
1058.67 2
1058.74 1
1058.82 0
1058.89 0
1058.97 0
1059.04 1
1059.12 2
1059.19 2
1059.26 3
1059.34 3
1059.41 3
1059.49 3
1059.56 3
1059.64 2
1059.71 1
1059.79 1
1059.86 1
1059.94 0
1060.01 1
1060.08 1
1060.16 1
1060.23 2
1060.31 2
1060.38 2
1060.46 1
1060.53 1
1060.61 0
1060.68 0
1060.75 0
1060.83 0
1060.90 0
1060.98 0
1061.05 0
1061.13 0
1061.20 1
1061.28 1
1061.35 1
1061.43 1
1061.50 1
1061.57 1
1061.65 0
1061.72 0
1061.80 0
1061.87 0
1061.95 1
1062.02 1
1062.10 2
1062.17 3
1062.25 4
1062.32 4
1062.40 5
1062.47 5
1062.54 5
1062.62 5
1062.69 5
1062.77 5
1062.84 6
1062.92 6
1062.99 6
1063.07 6
1063.14 5
1063.22 5
1063.29 4
1063.37 4
1063.44 3
1063.51 3
1063.59 3
1063.66 3
1063.74 4
1063.81 4
1063.89 4
1063.96 4
1064.04 4
1064.11 5
1064.19 5
1064.26 6
1064.34 7
1064.41 8
1064.48 8
1064.56 9
1064.63 9
1064.71 8
1064.78 8
1064.86 7
1064.93 6
1065.01 6
1065.08 5
1065.16 4
1065.23 4
1065.31 4
1065.38 4
1065.46 5
1065.53 6
1065.61 7
1065.68 8
1065.75 9
1065.83 10
1065.90 10
1065.98 10
1066.05 10
1066.13 10
1066.20 9
1066.28 9
1066.35 8
1066.43 7
1066.50 6
1066.58 5
1066.65 4
1066.73 4
1066.80 3
1066.88 3
1066.95 3
1067.02 3
1067.10 3
1067.17 4
1067.25 4
1067.32 4
1067.40 4
1067.47 3
1067.55 3
1067.62 4
1067.70 4
1067.77 4
1067.85 5
1067.92 5
1068.00 6
1068.07 7
1068.15 8
1068.22 8
1068.30 9
1068.37 9
1068.45 10
1068.52 10
1068.60 10
1068.67 11
1068.74 11
1068.82 11
1068.89 11
1068.97 11
1069.04 11
1069.12 10
1069.19 10
1069.27 9
1069.34 8
1069.42 7
1069.49 6
1069.57 5
1069.64 5
1069.72 5
1069.79 5
1069.87 5
1069.94 6
1070.02 6
1070.09 6
1070.17 6
1070.24 6
1070.32 5
1070.39 5
1070.47 4
1070.54 4
1070.62 4
1070.69 3
1070.77 3
1070.84 3
1070.92 3
1070.99 3
1071.07 4
1071.14 4
1071.22 5
1071.29 6
1071.37 6
1071.44 7
1071.51 7
1071.59 7
1071.66 7
1071.74 6
1071.81 6
1071.89 5
1071.96 4
1072.04 4
1072.11 3
1072.19 3
1072.26 3
1072.34 4
1072.41 4
1072.49 4
1072.56 5
1072.64 5
1072.71 6
1072.79 6
1072.86 6
1072.94 6
1073.01 6
1073.09 6
1073.16 6
1073.24 5
1073.31 4
1073.39 3
1073.46 2
1073.54 0
1073.61 0
1073.69 0
1073.76 0
1073.84 0
1073.91 0
1073.99 0
1074.06 0
1074.14 0
1074.21 1
1074.29 2
1074.36 3
1074.44 4
1074.51 5
1074.59 5
1074.66 5
1074.74 5
1074.81 5
1074.89 4
1074.96 4
1075.04 3
1075.11 3
1075.19 2
1075.26 2
1075.34 1
1075.41 1
1075.49 1
1075.56 2
1075.64 3
1075.71 4
1075.79 6
1075.86 6
1075.94 7
1076.01 6
1076.09 5
1076.16 3
1076.24 1
1076.31 0
1076.39 0
1076.46 0
1076.54 1
1076.61 2
1076.69 3
1076.76 4
1076.84 5
1076.92 5
1076.99 4
1077.07 4
1077.14 4
1077.22 3
1077.29 3
1077.37 3
1077.44 3
1077.52 2
1077.59 2
1077.67 3
1077.74 3
1077.82 4
1077.89 5
1077.97 7
1078.04 8
1078.12 10
1078.19 11
1078.27 11
1078.34 11
1078.42 10
1078.49 9
1078.57 8
1078.64 8
1078.72 7
1078.79 7
1078.87 7
1078.94 8
1079.02 9
1079.09 9
1079.17 10
1079.24 9
1079.32 9
1079.39 7
1079.47 6
1079.55 5
1079.62 5
1079.70 4
1079.77 5
1079.85 5
1079.92 6
1080.00 7
1080.07 7
1080.15 8
1080.22 9
1080.30 10
1080.37 11
1080.45 12
1080.52 13
1080.60 15
1080.67 16
1080.75 17
1080.82 18
1080.90 19
1080.97 19
1081.05 19
1081.12 19
1081.20 18
1081.28 18
1081.35 17
1081.43 16
1081.50 16
1081.58 15
1081.65 14
1081.73 13
1081.80 12
1081.88 11
1081.95 10
1082.03 9
1082.10 8
1082.18 8
1082.25 9
1082.33 10
1082.40 12
1082.48 13
1082.55 14
1082.63 15
1082.71 14
1082.78 14
1082.86 13
1082.93 13
1083.01 12
1083.08 13
1083.16 14
1083.23 15
1083.31 17
1083.38 18
1083.46 18
1083.53 18
1083.61 17
1083.68 15
1083.76 14
1083.84 12
1083.91 11
1083.99 11
1084.06 11
1084.14 11
1084.21 11
1084.29 12
1084.36 12
1084.44 12
1084.51 12
1084.59 12
1084.66 12
1084.74 13
1084.81 13
1084.89 13
1084.97 14
1085.04 14
1085.12 15
1085.19 15
1085.27 15
1085.34 14
1085.42 12
1085.49 11
1085.57 9
1085.64 7
1085.72 6
1085.80 4
1085.87 3
1085.95 2
1086.02 2
1086.10 1
1086.17 1
1086.25 1
1086.32 1
1086.40 1
1086.47 1
1086.55 1
1086.62 2
1086.70 3
1086.78 3
1086.85 4
1086.93 5
1087.00 5
1087.08 6
1087.15 7
1087.23 7
1087.30 7
1087.38 7
1087.45 7
1087.53 6
1087.61 6
1087.68 5
1087.76 5
1087.83 5
1087.91 4
1087.98 4
1088.06 4
1088.13 4
1088.21 4
1088.28 3
1088.36 3
1088.44 3
1088.51 4
1088.59 4
1088.66 4
1088.74 5
1088.81 5
1088.89 5
1088.96 5
1089.04 5
1089.12 4
1089.19 4
1089.27 4
1089.34 4
1089.42 4
1089.49 5
1089.57 5
1089.64 6
1089.72 6
1089.80 6
1089.87 6
1089.95 5
1090.02 5
1090.10 4
1090.17 4
1090.25 4
1090.32 3
1090.40 3
1090.48 2
1090.55 2
1090.63 1
1090.70 1
1090.78 1
1090.85 2
1090.93 2
1091.00 4
1091.08 5
1091.16 6
1091.23 8
1091.31 9
1091.38 10
1091.46 11
1091.53 10
1091.61 10
1091.68 9
1091.76 8
1091.84 8
1091.91 7
1091.99 8
1092.06 9
1092.14 10
1092.21 12
1092.29 13
1092.37 15
1092.44 16
1092.52 16
1092.59 16
1092.67 16
1092.74 16
1092.82 15
1092.90 16
1092.97 16
1093.05 17
1093.12 18
1093.20 18
1093.27 19
1093.35 19
1093.42 18
1093.50 18
1093.58 17
1093.65 16
1093.73 16
1093.80 16
1093.88 16
1093.95 17
1094.03 17
1094.11 17
1094.18 17
1094.26 17
1094.33 17
1094.41 17
1094.48 17
1094.56 18
1094.64 19
1094.71 21
1094.79 23
1094.86 25
1094.94 27
1095.01 28
1095.09 29
1095.17 29
1095.24 29
1095.32 29
1095.39 28
1095.47 27
1095.54 26
1095.62 25
1095.70 24
1095.77 23
1095.85 22
1095.92 22
1096.00 22
1096.07 22
1096.15 22
1096.23 22
1096.30 22
1096.38 22
1096.45 21
1096.53 20
1096.61 19
1096.68 18
1096.76 17
1096.83 16
1096.91 15
1096.98 14
1097.06 12
1097.14 11
1097.21 10
1097.29 9
1097.36 10
1097.44 11
1097.51 12
1097.59 14
1097.67 16
1097.74 18
1097.82 19
1097.89 20
1097.97 20
1098.05 20
1098.12 20
1098.20 20
1098.27 19
1098.35 18
1098.42 18
1098.50 18
1098.58 18
1098.65 19
1098.73 19
1098.80 19
1098.88 18
1098.96 18
1099.03 17
1099.11 17
1099.18 18
1099.26 18
1099.34 19
1099.41 20
1099.49 21
1099.56 22
1099.64 23
1099.71 24
1099.79 24
1099.87 23
1099.94 23
1100.02 22
1100.09 21
1100.17 20
1100.25 20
1100.32 20
1100.40 19
1100.47 19
1100.55 19
1100.63 18
1100.70 17
1100.78 16
1100.85 15
1100.93 14
1101.01 13
1101.08 14
1101.16 14
1101.23 15
1101.31 17
1101.38 17
1101.46 18
1101.54 18
1101.61 18
1101.69 17
1101.76 15
1101.84 14
1101.92 12
1101.99 9
1102.07 7
1102.14 4
1102.22 2
1102.30 0
1102.37 0
1102.45 0
1102.52 0
1102.60 0
1102.68 0
1102.75 0
1102.83 0
1102.90 0
1102.98 0
1103.06 1
1103.13 2
1103.21 2
1103.28 2
1103.36 3
1103.44 3
1103.51 3
1103.59 4
1103.66 4
1103.74 4
1103.82 4
1103.89 4
1103.97 4
1104.04 4
1104.12 4
1104.20 5
1104.27 5
1104.35 6
1104.42 7
1104.50 7
1104.58 7
1104.65 7
1104.73 6
1104.81 6
1104.88 6
1104.96 6
1105.03 7
1105.11 8
1105.19 9
1105.26 10
1105.34 11
1105.41 12
1105.49 12
1105.57 13
1105.64 13
1105.72 14
1105.79 14
1105.87 13
1105.95 13
1106.02 12
1106.10 11
1106.17 10
1106.25 10
1106.33 10
1106.40 10
1106.48 11
1106.56 12
1106.63 13
1106.71 14
1106.78 14
1106.86 14
1106.94 13
1107.01 13
1107.09 13
1107.16 12
1107.24 13
1107.32 14
1107.39 16
1107.47 17
1107.55 19
1107.62 21
1107.70 22
1107.77 22
1107.85 22
1107.93 21
1108.00 20
1108.08 19
1108.15 19
1108.23 19
1108.31 20
1108.38 21
1108.46 22
1108.54 22
1108.61 23
1108.69 24
1108.76 25
1108.84 27
1108.92 28
1108.99 29
1109.07 31
1109.15 33
1109.22 34
1109.30 36
1109.37 38
1109.45 40
1109.53 41
1109.60 42
1109.68 42
1109.75 43
1109.83 42
1109.91 42
1109.98 42
1110.06 41
1110.14 41
1110.21 41
1110.29 40
1110.36 40
1110.44 39
1110.52 38
1110.59 37
1110.67 36
1110.75 35
1110.82 35
1110.90 34
1110.98 34
1111.05 34
1111.13 34
1111.20 35
1111.28 35
1111.36 35
1111.43 34
1111.51 33
1111.59 31
1111.66 28
1111.74 26
1111.81 23
1111.89 22
1111.97 21
1112.04 21
1112.12 22
1112.20 23
1112.27 25
1112.35 27
1112.42 29
1112.50 30
1112.58 31
1112.65 32
1112.73 32
1112.81 31
1112.88 30
1112.96 28
1113.04 26
1113.11 24
1113.19 23
1113.26 23
1113.34 23
1113.42 23
1113.49 24
1113.57 25
1113.65 25
1113.72 24
1113.80 23
1113.88 23
1113.95 23
1114.03 22
1114.10 23
1114.18 22
1114.26 22
1114.33 21
1114.41 20
1114.49 18
1114.56 17
1114.64 15
1114.72 14
1114.79 13
1114.87 13
1114.95 13
1115.02 13
1115.10 13
1115.17 12
1115.25 12
1115.33 11
1115.40 10
1115.48 9
1115.56 8
1115.63 8
1115.71 8
1115.79 8
1115.86 8
1115.94 9
1116.02 9
1116.09 10
1116.17 11
1116.24 13
1116.32 14
1116.40 16
1116.47 17
1116.55 18
1116.63 19
1116.70 20
1116.78 20
1116.86 19
1116.93 19
1117.01 18
1117.09 18
1117.16 19
1117.24 20
1117.32 22
1117.39 23
1117.47 25
1117.54 27
1117.62 28
1117.70 28
1117.77 27
1117.85 26
1117.93 24
1118.00 22
1118.08 20
1118.16 19
1118.23 18
1118.31 18
1118.39 18
1118.46 18
1118.54 18
1118.62 18
1118.69 18
1118.77 18
1118.85 17
1118.92 16
1119.00 15
1119.08 14
1119.15 12
1119.23 11
1119.30 11
1119.38 11
1119.46 12
1119.53 13
1119.61 14
1119.69 15
1119.76 16
1119.84 16
1119.92 16
1119.99 16
1120.07 16
1120.15 17
1120.22 18
1120.30 20
1120.38 22
1120.45 24
1120.53 26
1120.61 26
1120.68 26
1120.76 25
1120.84 23
1120.91 22
1120.99 20
1121.07 19
1121.14 19
1121.22 20
1121.30 21
1121.37 22
1121.45 24
1121.53 25
1121.60 27
1121.68 29
1121.76 31
1121.83 33
1121.91 36
1121.99 39
1122.06 42
1122.14 44
1122.22 45
1122.29 44
1122.37 43
1122.45 41
1122.52 38
1122.60 35
1122.68 32
1122.75 29
1122.83 27
1122.91 25
1122.98 24
1123.06 23
1123.14 22
1123.21 21
1123.29 20
1123.37 20
1123.44 21
1123.52 23
1123.60 25
1123.67 27
1123.75 29
1123.83 30
1123.90 31
1123.98 30
1124.06 29
1124.13 27
1124.21 25
1124.29 23
1124.36 22
1124.44 21
1124.52 22
1124.59 22
1124.67 23
1124.75 23
1124.82 23
1124.90 22
1124.98 20
1125.05 18
1125.13 16
1125.21 14
1125.28 13
1125.36 13
1125.44 14
1125.52 15
1125.59 15
1125.67 15
1125.75 15
1125.82 15
1125.90 15
1125.98 15
1126.05 15
1126.13 16
1126.21 17
1126.28 19
1126.36 20
1126.44 21
1126.51 21
1126.59 20
1126.67 19
1126.74 17
1126.82 15
1126.90 13
1126.97 10
1127.05 8
1127.13 7
1127.21 6
1127.28 7
1127.36 8
1127.44 9
1127.51 11
1127.59 13
1127.67 15
1127.74 15
1127.82 14
1127.90 13
1127.97 11
1128.05 8
1128.13 6
1128.20 4
1128.28 2
1128.36 1
1128.43 0
1128.51 0
1128.59 0
1128.67 0
1128.74 0
1128.82 0
1128.90 0
1128.97 0
1129.05 0
1129.13 1
1129.20 3
1129.28 5
1129.36 7
1129.43 9
1129.51 10
1129.59 10
1129.67 10
1129.74 9
1129.82 9
1129.90 8
1129.97 7
1130.05 8
1130.13 8
1130.20 9
1130.28 10
1130.36 11
1130.43 12
1130.51 13
1130.59 12
1130.67 12
1130.74 11
1130.82 9
1130.90 8
1130.97 6
1131.05 4
1131.13 2
1131.20 1
1131.28 1
1131.36 1
1131.43 2
1131.51 3
1131.59 5
1131.67 7
1131.74 9
1131.82 11
1131.90 12
1131.97 13
1132.05 13
1132.13 14
1132.20 13
1132.28 13
1132.36 13
1132.44 13
1132.51 12
1132.59 11
1132.67 9
1132.74 7
1132.82 5
1132.90 3
1132.97 2
1133.05 2
1133.13 2
1133.21 4
1133.28 6
1133.36 8
1133.44 11
1133.51 13
1133.59 15
1133.67 15
1133.75 14
1133.82 12
1133.90 11
1133.98 10
1134.05 10
1134.13 10
1134.21 12
1134.28 14
1134.36 15
1134.44 15
1134.52 14
1134.59 13
1134.67 11
1134.75 9
1134.82 7
1134.90 7
1134.98 9
1135.06 11
1135.13 14
1135.21 19
1135.29 23
1135.36 27
1135.44 31
1135.52 35
1135.60 38
1135.67 41
1135.75 43
1135.83 44
1135.90 44
1135.98 44
1136.06 43
1136.14 41
1136.21 39
1136.29 37
1136.37 35
1136.44 33
1136.52 31
1136.60 30
1136.68 29
1136.75 30
1136.83 31
1136.91 33
1136.98 35
1137.06 37
1137.14 39
1137.22 42
1137.29 44
1137.37 47
1137.45 50
1137.52 53
1137.60 56
1137.68 60
1137.76 63
1137.83 67
1137.91 71
1137.99 74
1138.06 77
1138.14 79
1138.22 80
1138.30 79
1138.37 79
1138.45 78
1138.53 76
1138.61 75
1138.68 74
1138.76 72
1138.84 71
1138.91 69
1138.99 66
1139.07 64
1139.15 61
1139.22 58
1139.30 56
1139.38 55
1139.45 54
1139.53 55
1139.61 55
1139.69 56
1139.76 56
1139.84 56
1139.92 56
1140.00 56
1140.07 55
1140.15 55
1140.23 54
1140.30 53
1140.38 52
1140.46 50
1140.54 48
1140.61 46
1140.69 44
1140.77 42
1140.85 39
1140.92 37
1141.00 34
1141.08 32
1141.15 29
1141.23 27
1141.31 26
1141.39 25
1141.46 24
1141.54 22
1141.62 20
1141.70 17
1141.77 14
1141.85 11
1141.93 8
1142.01 7
1142.08 7
1142.16 8
1142.24 9
1142.31 11
1142.39 12
1142.47 13
1142.55 14
1142.62 14
1142.70 14
1142.78 14
1142.86 14
1142.93 14
1143.01 15
1143.09 14
1143.17 14
1143.24 13
1143.32 12
1143.40 11
1143.48 10
1143.55 10
1143.63 10
1143.71 10
1143.78 11
1143.86 11
1143.94 11
1144.02 11
1144.09 11
1144.17 10
1144.25 8
1144.33 6
1144.40 5
1144.48 3
1144.56 2
1144.64 1
1144.71 0
1144.79 0
1144.87 0
1144.95 1
1145.02 1
1145.10 1
1145.18 1
1145.26 1
1145.33 0
1145.41 0
1145.49 0
1145.57 0
1145.64 0
1145.72 0
1145.80 0
1145.88 0
1145.95 1
1146.03 1
1146.11 2
1146.19 2
1146.26 2
1146.34 1
1146.42 1
1146.50 1
1146.57 1
1146.65 1
1146.73 1
1146.81 2
1146.88 4
1146.96 6
1147.04 8
1147.12 9
1147.19 11
1147.27 12
1147.35 13
1147.43 14
1147.50 15
1147.58 16
1147.66 17
1147.74 17
1147.81 17
1147.89 15
1147.97 14
1148.05 12
1148.12 9
1148.20 7
1148.28 5
1148.36 4
1148.43 2
1148.51 2
1148.59 1
1148.67 2
1148.74 3
1148.82 5
1148.90 7
1148.98 10
1149.05 13
1149.13 15
1149.21 18
1149.29 19
1149.36 21
1149.44 22
1149.52 22
1149.60 22
1149.67 22
1149.75 21
1149.83 20
1149.91 18
1149.99 16
1150.06 14
1150.14 12
1150.22 10
1150.30 9
1150.37 8
1150.45 8
1150.53 9
1150.61 10
1150.68 11
1150.76 12
1150.84 14
1150.92 16
1150.99 19
1151.07 22
1151.15 26
1151.23 30
1151.30 34
1151.38 38
1151.46 42
1151.54 45
1151.62 47
1151.69 48
1151.77 48
1151.85 48
1151.93 47
1152.00 47
1152.08 48
1152.16 49
1152.24 51
1152.31 53
1152.39 56
1152.47 58
1152.55 60
1152.63 62
1152.70 64
1152.78 66
1152.86 68
1152.94 70
1153.01 72
1153.09 74
1153.17 75
1153.25 76
1153.32 76
1153.40 76
1153.48 75
1153.56 75
1153.64 76
1153.71 78
1153.79 81
1153.87 86
1153.95 92
1154.02 99
1154.10 105
1154.18 111
1154.26 115
1154.34 116
1154.41 115
1154.49 113
1154.57 109
1154.65 106
1154.72 104
1154.80 102
1154.88 101
1154.96 101
1155.04 100
1155.11 99
1155.19 97
1155.27 95
1155.35 93
1155.42 91
1155.50 90
1155.58 89
1155.66 88
1155.74 87
1155.81 87
1155.89 86
1155.97 86
1156.05 86
1156.12 86
1156.20 87
1156.28 88
1156.36 89
1156.44 91
1156.51 93
1156.59 94
1156.67 96
1156.75 97
1156.82 97
1156.90 96
1156.98 95
1157.06 93
1157.14 91
1157.21 88
1157.29 86
1157.37 83
1157.45 81
1157.53 78
1157.60 75
1157.68 73
1157.76 71
1157.84 70
1157.91 69
1157.99 69
1158.07 69
1158.15 69
1158.23 68
1158.30 68
1158.38 67
1158.46 66
1158.54 64
1158.62 62
1158.69 61
1158.77 59
1158.85 58
1158.93 56
1159.01 54
1159.08 52
1159.16 50
1159.24 46
1159.32 43
1159.39 39
1159.47 36
1159.55 33
1159.63 30
1159.71 28
1159.78 26
1159.86 25
1159.94 24
1160.02 24
1160.10 24
1160.17 24
1160.25 25
1160.33 25
1160.41 26
1160.49 26
1160.56 26
1160.64 27
1160.72 28
1160.80 30
1160.88 32
1160.95 34
1161.03 36
1161.11 38
1161.19 39
1161.27 38
1161.34 37
1161.42 34
1161.50 30
1161.58 25
1161.66 21
1161.73 17
1161.81 13
1161.89 11
1161.97 9
1162.05 7
1162.12 7
1162.20 6
1162.28 6
1162.36 6
1162.44 5
1162.51 5
1162.59 5
1162.67 6
1162.75 7
1162.83 8
1162.90 10
1162.98 11
1163.06 13
1163.14 14
1163.22 15
1163.29 15
1163.37 14
1163.45 13
1163.53 11
1163.61 9
1163.68 8
1163.76 6
1163.84 5
1163.92 5
1164.00 5
1164.08 5
1164.15 5
1164.23 5
1164.31 4
1164.39 4
1164.47 4
1164.54 3
1164.62 3
1164.70 3
1164.78 2
1164.86 2
1164.93 1
1165.01 0
1165.09 0
1165.17 0
1165.25 0
1165.32 0
1165.40 0
1165.48 0
1165.56 1
1165.64 3
1165.72 6
1165.79 7
1165.87 7
1165.95 6
1166.03 5
1166.11 3
1166.18 1
1166.26 0
1166.34 0
1166.42 0
1166.50 1
1166.58 3
1166.65 4
1166.73 6
1166.81 7
1166.89 9
1166.97 10
1167.04 11
1167.12 11
1167.20 11
1167.28 12
1167.36 12
1167.44 12
1167.51 13
1167.59 13
1167.67 14
1167.75 13
1167.83 12
1167.90 11
1167.98 8
1168.06 6
1168.14 4
1168.22 1
1168.30 0
1168.37 0
1168.45 0
1168.53 1
1168.61 3
1168.69 5
1168.76 6
1168.84 8
1168.92 9
1169.00 10
1169.08 10
1169.16 11
1169.23 12
1169.31 12
1169.39 13
1169.47 14
1169.55 15
1169.63 15
1169.70 15
1169.78 14
1169.86 13
1169.94 12
1170.02 11
1170.10 10
1170.17 10
1170.25 11
1170.33 12
1170.41 13
1170.49 13
1170.56 12
1170.64 12
1170.72 12
1170.80 11
1170.88 12
1170.96 13
1171.03 14
1171.11 16
1171.19 19
1171.27 21
1171.35 23
1171.43 24
1171.50 25
1171.58 26
1171.66 27
1171.74 28
1171.82 29
1171.90 30
1171.97 32
1172.05 33
1172.13 35
1172.21 36
1172.29 37
1172.37 37
1172.44 38
1172.52 38
1172.60 37
1172.68 37
1172.76 36
1172.84 36
1172.92 36
1172.99 37
1173.07 38
1173.15 40
1173.23 42
1173.31 44
1173.39 45
1173.46 45
1173.54 44
1173.62 43
1173.70 40
1173.78 36
1173.86 33
1173.93 30
1174.01 27
1174.09 25
1174.17 23
1174.25 22
1174.33 22
1174.40 22
1174.48 21
1174.56 21
1174.64 21
1174.72 20
1174.80 20
1174.88 20
1174.95 21
1175.03 21
1175.11 22
1175.19 23
1175.27 24
1175.35 25
1175.42 26
1175.50 26
1175.58 26
1175.66 25
1175.74 25
1175.82 24
1175.90 23
1175.97 22
1176.05 21
1176.13 21
1176.21 20
1176.29 19
1176.37 18
1176.44 18
1176.52 18
1176.60 18
1176.68 19
1176.76 21
1176.84 23
1176.92 25
1176.99 26
1177.07 26
1177.15 25
1177.23 23
1177.31 21
1177.39 20
1177.47 19
1177.54 18
1177.62 18
1177.70 19
1177.78 20
1177.86 20
1177.94 19
1178.02 17
1178.09 15
1178.17 12
1178.25 9
1178.33 6
1178.41 5
1178.49 5
1178.57 5
1178.64 6
1178.72 7
1178.80 6
1178.88 5
1178.96 2
1179.04 0
1179.12 0
1179.19 0
1179.27 0
1179.35 0
1179.43 0
1179.51 0
1179.59 1
1179.67 3
1179.74 3
1179.82 3
1179.90 3
1179.98 2
1180.06 2
1180.14 2
1180.22 4
1180.29 6
1180.37 9
1180.45 12
1180.53 15
1180.61 17
1180.69 18
1180.77 17
1180.84 16
1180.92 15
1181.00 13
1181.08 11
1181.16 9
1181.24 8
1181.32 7
1181.40 6
1181.47 6
1181.55 6
1181.63 6
1181.71 6
1181.79 7
1181.87 7
1181.95 8
1182.02 9
1182.10 9
1182.18 9
1182.26 9
1182.34 9
1182.42 8
1182.50 6
1182.58 4
1182.65 2
1182.73 0
1182.81 0
1182.89 0
1182.97 0
1183.05 0
1183.13 0
1183.21 3
1183.28 6
1183.36 10
1183.44 15
1183.52 19
1183.60 23
1183.68 26
1183.76 28
1183.83 29
1183.91 28
1183.99 26
1184.07 23
1184.15 19
1184.23 16
1184.31 13
1184.39 10
1184.47 8
1184.54 7
1184.62 7
1184.70 6
1184.78 5
1184.86 3
1184.94 1
1185.02 0
1185.10 0
1185.17 0
1185.25 0
1185.33 0
1185.41 0
1185.49 0
1185.57 0
1185.65 0
1185.73 2
1185.80 4
1185.88 6
1185.96 8
1186.04 9
1186.12 10
1186.20 9
1186.28 8
1186.36 6
1186.43 5
1186.51 5
1186.59 7
1186.67 9
1186.75 12
1186.83 17
1186.91 21
1186.99 27
1187.07 33
1187.14 40
1187.22 46
1187.30 53
1187.38 59
1187.46 64
1187.54 68
1187.62 71
1187.70 74
1187.78 78
1187.85 84
1187.93 91
1188.01 99
1188.09 109
1188.17 120
1188.25 130
1188.33 139
1188.41 148
1188.49 155
1188.56 161
1188.64 167
1188.72 172
1188.80 176
1188.88 179
1188.96 181
1189.04 181
1189.12 179
1189.20 176
1189.27 172
1189.35 168
1189.43 165
1189.51 164
1189.59 163
1189.67 163
1189.75 162
1189.83 162
1189.91 160
1189.98 157
1190.06 152
1190.14 147
1190.22 141
1190.30 134
1190.38 127
1190.46 120
1190.54 113
1190.62 105
1190.70 97
1190.77 88
1190.85 80
1190.93 72
1191.01 64
1191.09 57
1191.17 52
1191.25 48
1191.33 45
1191.41 43
1191.49 43
1191.56 42
1191.64 42
1191.72 41
1191.80 39
1191.88 37
1191.96 35
1192.04 33
1192.12 31
1192.20 30
1192.28 29
1192.35 28
1192.43 28
1192.51 27
1192.59 25
1192.67 24
1192.75 22
1192.83 20
1192.91 18
1192.99 16
1193.07 15
1193.14 15
1193.22 15
1193.30 16
1193.38 18
1193.46 19
1193.54 21
1193.62 23
1193.70 25
1193.78 27
1193.86 29
1193.94 31
1194.01 33
1194.09 34
1194.17 35
1194.25 36
1194.33 36
1194.41 36
1194.49 36
1194.57 35
1194.65 33
1194.73 31
1194.81 29
1194.88 28
1194.96 26
1195.04 26
1195.12 27
1195.20 29
1195.28 31
1195.36 34
1195.44 36
1195.52 38
1195.60 39
1195.68 39
1195.76 37
1195.83 35
1195.91 33
1195.99 30
1196.07 28
1196.15 26
1196.23 25
1196.31 25
1196.39 26
1196.47 27
1196.55 28
1196.63 28
1196.70 28
1196.78 27
1196.86 27
1196.94 27
1197.02 28
1197.10 30
1197.18 33
1197.26 36
1197.34 40
1197.42 42
1197.50 44
1197.58 45
1197.66 45
1197.73 45
1197.81 45
1197.89 44
1197.97 44
1198.05 45
1198.13 45
1198.21 44
1198.29 43
1198.37 42
1198.45 40
1198.53 37
1198.61 35
1198.68 33
1198.76 31
1198.84 29
1198.92 27
1199.00 24
1199.08 21
1199.16 18
1199.24 15
1199.32 14
1199.40 13
1199.48 13
1199.56 14
1199.64 15
1199.72 16
1199.79 17
1199.87 17
1199.95 17
1200.03 17
1200.11 17
1200.19 16
1200.27 16
1200.35 17
1200.43 18
1200.51 19
1200.59 20
1200.67 22
1200.75 23
1200.83 25
1200.90 27
1200.98 30
1201.06 32
1201.14 34
1201.22 35
1201.30 35
1201.38 33
1201.46 31
1201.54 28
1201.62 25
1201.70 23
1201.78 22
1201.86 22
1201.94 22
1202.02 23
1202.09 23
1202.17 23
1202.25 22
1202.33 20
1202.41 17
1202.49 15
1202.57 13
1202.65 12
1202.73 10
1202.81 9
1202.89 9
1202.97 8
1203.05 7
1203.13 7
1203.21 7
1203.29 8
1203.36 9
1203.44 10
1203.52 10
1203.60 9
1203.68 7
1203.76 5
1203.84 2
1203.92 0
1204.00 0
1204.08 0
1204.16 2
1204.24 5
1204.32 9
1204.40 12
1204.48 14
1204.56 15
1204.63 15
1204.71 14
1204.79 12
1204.87 9
1204.95 6
1205.03 4
1205.11 2
1205.19 0
1205.27 0
1205.35 0
1205.43 0
1205.51 0
1205.59 0
1205.67 0
1205.75 0
1205.83 0
1205.91 1
1205.99 2
1206.07 3
1206.14 3
1206.22 4
1206.30 4
1206.38 5
1206.46 6
1206.54 8
1206.62 10
1206.70 11
1206.78 12
1206.86 13
1206.94 13
1207.02 13
1207.10 13
1207.18 13
1207.26 12
1207.34 12
1207.42 11
1207.50 11
1207.58 10
1207.66 9
1207.73 8
1207.81 9
1207.89 10
1207.97 11
1208.05 13
1208.13 15
1208.21 16
1208.29 18
1208.37 20
1208.45 22
1208.53 25
1208.61 30
1208.69 35
1208.77 41
1208.85 47
1208.93 52
1209.01 55
1209.09 57
1209.17 58
1209.25 56
1209.33 55
1209.41 53
1209.49 51
1209.56 49
1209.64 48
1209.72 46
1209.80 44
1209.88 42
1209.96 39
1210.04 36
1210.12 34
1210.20 33
1210.28 34
1210.36 37
1210.44 42
1210.52 49
1210.60 57
1210.68 66
1210.76 74
1210.84 82
1210.92 88
1211.00 93
1211.08 97
1211.16 101
1211.24 105
1211.32 110
1211.40 114
1211.48 120
1211.56 125
1211.64 131
1211.71 137
1211.79 143
1211.87 150
1211.95 159
1212.03 170
1212.11 183
1212.19 197
1212.27 213
1212.35 229
1212.43 245
1212.51 261
1212.59 276
1212.67 290
1212.75 305
1212.83 320
1212.91 335
1212.99 349
1213.07 361
1213.15 372
1213.23 380
1213.31 386
1213.39 390
1213.47 392
1213.55 393
1213.63 393
1213.71 394
1213.79 394
1213.87 395
1213.95 397
1214.03 399
1214.11 402
1214.19 405
1214.27 406
1214.35 406
1214.42 403
1214.50 396
1214.58 387
1214.66 375
1214.74 361
1214.82 346
1214.90 331
1214.98 317
1215.06 304
1215.14 291
1215.22 279
1215.30 268
1215.38 259
1215.46 250
1215.54 243
1215.62 238
1215.70 233
1215.78 230
1215.86 226
1215.94 223
1216.02 219
1216.10 215
1216.18 211
1216.26 207
1216.34 203
1216.42 200
1216.50 196
1216.58 192
1216.66 188
1216.74 183
1216.82 177
1216.90 172
1216.98 166
1217.06 160
1217.14 155
1217.22 149
1217.30 144
1217.38 138
1217.46 133
1217.54 128
1217.62 123
1217.70 119
1217.78 114
1217.86 109
1217.94 104
1218.02 99
1218.10 93
1218.18 86
1218.26 80
1218.34 73
1218.42 67
1218.50 62
1218.58 58
1218.66 56
1218.74 55
1218.82 56
1218.90 57
1218.98 59
1219.06 60
1219.14 60
1219.21 60
1219.29 59
1219.37 57
1219.45 55
1219.53 52
1219.61 48
1219.69 45
1219.77 41
1219.85 38
1219.93 36
1220.01 35
1220.09 35
1220.17 34
1220.25 34
1220.33 32
1220.41 30
1220.49 27
1220.57 24
1220.65 21
1220.73 19
1220.81 17
1220.89 15
1220.97 14
1221.05 12
1221.13 10
1221.21 9
1221.29 8
1221.37 8
1221.45 9
1221.53 11
1221.61 12
1221.69 13
1221.77 13
1221.85 13
1221.93 12
1222.01 12
1222.09 12
1222.17 14
1222.25 15
1222.33 18
1222.41 20
1222.49 22
1222.57 24
1222.65 25
1222.73 26
1222.81 26
1222.89 27
1222.97 27
1223.05 28
1223.13 29
1223.21 29
1223.29 30
1223.37 29
1223.45 28
1223.53 27
1223.61 25
1223.69 24
1223.77 23
1223.85 23
1223.93 24
1224.01 25
1224.09 27
1224.17 29
1224.25 29
1224.33 29
1224.41 28
1224.49 25
1224.57 22
1224.66 19
1224.74 17
1224.82 16
1224.90 15
1224.98 16
1225.06 17
1225.14 17
1225.22 18
1225.30 17
1225.38 16
1225.46 14
1225.54 13
1225.62 11
1225.70 11
1225.78 12
1225.86 13
1225.94 15
1226.02 18
1226.10 19
1226.18 20
1226.26 20
1226.34 19
1226.42 18
1226.50 16
1226.58 14
1226.66 12
1226.74 10
1226.82 8
1226.90 6
1226.98 4
1227.06 2
1227.14 0
1227.22 0
1227.30 0
1227.38 0
1227.46 0
1227.54 0
1227.62 0
1227.70 0
1227.78 0
1227.86 3
1227.94 8
1228.02 12
1228.10 16
1228.18 18
1228.26 18
1228.34 16
1228.42 13
1228.50 11
1228.58 9
1228.66 9
1228.74 10
1228.82 12
1228.90 14
1228.98 17
1229.06 20
1229.14 22
1229.22 24
1229.30 26
1229.38 28
1229.47 31
1229.55 34
1229.63 37
1229.71 41
1229.79 44
1229.87 47
1229.95 49
1230.03 49
1230.11 48
1230.19 46
1230.27 41
1230.35 36
1230.43 31
1230.51 28
1230.59 26
1230.67 27
1230.75 31
1230.83 36
1230.91 42
1230.99 47
1231.07 51
1231.15 53
1231.23 54
1231.31 54
1231.39 53
1231.47 52
1231.55 52
1231.63 53
1231.71 54
1231.79 56
1231.87 59
1231.95 63
1232.03 66
1232.11 68
1232.20 68
1232.28 66
1232.36 63
1232.44 58
1232.52 52
1232.60 48
1232.68 45
1232.76 43
1232.84 43
1232.92 45
1233.00 47
1233.08 49
1233.16 51
1233.24 52
1233.32 52
1233.40 51
1233.48 51
1233.56 50
1233.64 50
1233.72 50
1233.80 51
1233.88 52
1233.96 53
1234.04 54
1234.12 55
1234.20 56
1234.28 57
1234.37 58
1234.45 61
1234.53 65
1234.61 69
1234.69 74
1234.77 79
1234.85 82
1234.93 85
1235.01 87
1235.09 87
1235.17 86
1235.25 84
1235.33 81
1235.41 78
1235.49 74
1235.57 70
1235.65 66
1235.73 62
1235.81 59
1235.89 56
1235.97 54
1236.05 53
1236.13 53
1236.22 54
1236.30 55
1236.38 56
1236.46 57
1236.54 58
1236.62 59
1236.70 60
1236.78 61
1236.86 61
1236.94 60
1237.02 58
1237.10 55
1237.18 52
1237.26 47
1237.34 43
1237.42 38
1237.50 34
1237.58 32
1237.66 29
1237.74 28
1237.83 27
1237.91 26
1237.99 24
1238.07 22
1238.15 19
1238.23 16
1238.31 13
1238.39 9
1238.47 6
1238.55 3
1238.63 1
1238.71 0
1238.79 0
1238.87 0
1238.95 1
1239.03 3
1239.11 7
1239.19 11
1239.27 15
1239.36 20
1239.44 23
1239.52 25
1239.60 27
1239.68 27
1239.76 26
1239.84 25
1239.92 24
1240.00 24
1240.08 23
1240.16 23
1240.24 22
1240.32 21
1240.40 18
1240.48 16
1240.56 14
1240.64 12
1240.73 11
1240.81 12
1240.89 14
1240.97 18
1241.05 22
1241.13 25
1241.21 28
1241.29 28
1241.37 27
1241.45 25
1241.53 21
1241.61 18
1241.69 15
1241.77 13
1241.85 12
1241.93 12
1242.02 12
1242.10 12
1242.18 11
1242.26 10
1242.34 8
1242.42 5
1242.50 2
1242.58 0
1242.66 0
1242.74 0
1242.82 0
1242.90 0
1242.98 0
1243.06 0
1243.15 0
1243.23 5
1243.31 11
1243.39 16
1243.47 20
1243.55 21
1243.63 21
1243.71 20
1243.79 18
1243.87 15
1243.95 12
1244.03 9
1244.11 5
1244.19 1
1244.28 0
1244.36 0
1244.44 0
1244.52 0
1244.60 0
1244.68 0
1244.76 4
1244.84 8
1244.92 11
1245.00 12
1245.08 13
1245.16 12
1245.24 10
1245.32 8
1245.41 7
1245.49 5
1245.57 4
1245.65 3
1245.73 3
1245.81 3
1245.89 3
1245.97 4
1246.05 4
1246.13 3
1246.21 3
1246.29 2
1246.37 1
1246.46 2
1246.54 3
1246.62 5
1246.70 9
1246.78 12
1246.86 14
1246.94 16
1247.02 16
1247.10 16
1247.18 14
1247.26 13
1247.34 11
1247.43 11
1247.51 13
1247.59 15
1247.67 19
1247.75 24
1247.83 29
1247.91 34
1247.99 39
1248.07 43
1248.15 45
1248.23 47
1248.31 48
1248.40 47
1248.48 46
1248.56 43
1248.64 39
1248.72 34
1248.80 29
1248.88 25
1248.96 22
1249.04 21
1249.12 22
1249.20 25
1249.29 31
1249.37 39
1249.45 48
1249.53 57
1249.61 65
1249.69 72
1249.77 78
1249.85 82
1249.93 85
1250.01 88
1250.09 90
1250.18 94
1250.26 100
1250.34 107
1250.42 115
1250.50 124
1250.58 134
1250.66 143
1250.74 151
1250.82 158
1250.90 165
1250.98 172
1251.07 179
1251.15 187
1251.23 197
1251.31 208
1251.39 219
1251.47 231
1251.55 241
1251.63 248
1251.71 253
1251.79 254
1251.88 253
1251.96 249
1252.04 244
1252.12 238
1252.20 233
1252.28 229
1252.36 227
1252.44 226
1252.52 226
1252.60 227
1252.69 229
1252.77 230
1252.85 229
1252.93 228
1253.01 225
1253.09 222
1253.17 217
1253.25 212
1253.33 206
1253.41 201
1253.50 197
1253.58 194
1253.66 192
1253.74 190
1253.82 190
1253.90 190
1253.98 190
1254.06 190
1254.14 190
1254.22 189
1254.31 188
1254.39 187
1254.47 185
1254.55 182
1254.63 180
1254.71 177
1254.79 174
1254.87 172
1254.95 170
1255.04 168
1255.12 166
1255.20 164
1255.28 162
1255.36 160
1255.44 157
1255.52 153
1255.60 148
1255.68 143
1255.77 137
1255.85 131
1255.93 126
1256.01 122
1256.09 119
1256.17 119
1256.25 121
1256.33 123
1256.41 127
1256.50 130
1256.58 132
1256.66 132
1256.74 132
1256.82 131
1256.90 130
1256.98 129
1257.06 130
1257.14 131
1257.23 133
1257.31 135
1257.39 136
1257.47 135
1257.55 133
1257.63 130
1257.71 127
1257.79 123
1257.87 119
1257.96 116
1258.04 113
1258.12 110
1258.20 106
1258.28 102
1258.36 98
1258.44 93
1258.52 89
1258.61 84
1258.69 80
1258.77 77
1258.85 75
1258.93 73
1259.01 72
1259.09 71
1259.17 71
1259.25 71
1259.34 70
1259.42 67
1259.50 65
1259.58 61
1259.66 57
1259.74 53
1259.82 50
1259.90 48
1259.99 46
1260.07 45
1260.15 44
1260.23 43
1260.31 42
1260.39 41
1260.47 39
1260.55 37
1260.64 36
1260.72 34
1260.80 33
1260.88 31
1260.96 29
1261.04 27
1261.12 24
1261.20 21
1261.29 18
1261.37 14
1261.45 10
1261.53 6
1261.61 2
1261.69 0
1261.77 0
1261.86 0
1261.94 0
1262.02 0
1262.10 0
1262.18 0
1262.26 2
1262.34 5
1262.42 9
1262.51 12
1262.59 15
1262.67 17
1262.75 19
1262.83 19
1262.91 18
1262.99 17
1263.07 14
1263.16 12
1263.24 10
1263.32 9
1263.40 8
1263.48 8
1263.56 7
1263.64 6
1263.73 4
1263.81 2
1263.89 0
1263.97 0
1264.05 0
1264.13 0
1264.21 0
1264.30 0
1264.38 0
1264.46 0
1264.54 3
1264.62 7
1264.70 11
1264.78 15
1264.87 19
1264.95 23
1265.03 27
1265.11 30
1265.19 33
1265.27 35
1265.35 35
1265.43 34
1265.52 31
1265.60 28
1265.68 25
1265.76 21
1265.84 18
1265.92 16
1266.00 15
1266.09 13
1266.17 12
1266.25 10
1266.33 8
1266.41 6
1266.49 3
1266.57 2
1266.66 0
1266.74 0
1266.82 0
1266.90 0
1266.98 0
1267.06 0
1267.15 0
1267.23 0
1267.31 0
1267.39 0
1267.47 0
1267.55 1
1267.63 6
1267.72 12
1267.80 20
1267.88 28
1267.96 36
1268.04 44
1268.12 49
1268.20 52
1268.29 53
1268.37 52
1268.45 50
1268.53 47
1268.61 44
1268.69 42
1268.78 40
1268.86 39
1268.94 37
1269.02 36
1269.10 34
1269.18 31
1269.26 28
1269.35 26
1269.43 23
1269.51 22
1269.59 20
1269.67 20
1269.75 21
1269.84 21
1269.92 23
1270.00 24
1270.08 24
1270.16 25
1270.24 26
1270.32 27
1270.41 28
1270.49 31
1270.57 35
1270.65 40
1270.73 46
1270.81 52
1270.90 56
1270.98 60
1271.06 62
1271.14 63
1271.22 64
1271.30 65
1271.39 66
1271.47 68
1271.55 71
1271.63 74
1271.71 76
1271.79 77
1271.87 78
1271.96 77
1272.04 75
1272.12 71
1272.20 67
1272.28 62
1272.36 56
1272.45 51
1272.53 46
1272.61 44
1272.69 44
1272.77 47
1272.85 53
1272.94 60
1273.02 68
1273.10 75
1273.18 81
1273.26 84
1273.34 84
1273.43 83
1273.51 80
1273.59 76
1273.67 72
1273.75 68
1273.83 64
1273.92 60
1274.00 56
1274.08 51
1274.16 46
1274.24 42
1274.32 38
1274.41 35
1274.49 33
1274.57 32
1274.65 32
1274.73 33
1274.81 35
1274.90 36
1274.98 37
1275.06 37
1275.14 37
1275.22 36
1275.31 35
1275.39 33
1275.47 32
1275.55 31
1275.63 30
1275.71 30
1275.80 31
1275.88 32
1275.96 34
1276.04 36
1276.12 39
1276.20 42
1276.29 45
1276.37 48
1276.45 50
1276.53 52
1276.61 52
1276.69 50
1276.78 47
1276.86 43
1276.94 39
1277.02 34
1277.10 30
1277.19 28
1277.27 26
1277.35 25
1277.43 25
1277.51 25
1277.59 25
1277.68 25
1277.76 24
1277.84 22
1277.92 19
1278.00 16
1278.09 12
1278.17 9
1278.25 6
1278.33 3
1278.41 2
1278.49 1
1278.58 2
1278.66 3
1278.74 4
1278.82 6
1278.90 7
1278.99 8
1279.07 8
1279.15 8
1279.23 6
1279.31 5
1279.39 3
1279.48 1
1279.56 1
1279.64 1
1279.72 3
1279.80 4
1279.89 6
1279.97 8
1280.05 9
1280.13 11
1280.21 12
1280.30 13
1280.38 14
1280.46 15
1280.54 14
1280.62 12
1280.71 9
1280.79 5
1280.87 1
1280.95 0
1281.03 0
1281.11 0
1281.20 0
1281.28 0
1281.36 0
1281.44 0
1281.52 0
1281.61 1
1281.69 4
1281.77 8
1281.85 12
1281.93 17
1282.02 22
1282.10 26
1282.18 29
1282.26 31
1282.34 32
1282.43 31
1282.51 29
1282.59 27
1282.67 24
1282.75 21
1282.84 18
1282.92 16
1283.00 16
1283.08 18
1283.16 20
1283.25 24
1283.33 28
1283.41 32
1283.49 35
1283.57 36
1283.66 35
1283.74 34
1283.82 33
1283.90 31
1283.98 30
1284.07 30
1284.15 29
1284.23 28
1284.31 26
1284.39 25
1284.48 23
1284.56 22
1284.64 21
1284.72 21
1284.80 21
1284.89 20
1284.97 18
1285.05 16
1285.13 13
1285.21 11
1285.30 9
1285.38 9
1285.46 9
1285.54 10
1285.62 12
1285.71 14
1285.79 17
1285.87 19
1285.95 23
1286.03 26
1286.12 29
1286.20 31
1286.28 33
1286.36 34
1286.44 35
1286.53 34
1286.61 34
1286.69 35
1286.77 36
1286.86 38
1286.94 39
1287.02 42
1287.10 44
1287.18 46
1287.27 48
1287.35 49
1287.43 52
1287.51 54
1287.59 58
1287.68 62
1287.76 67
1287.84 73
1287.92 79
1288.01 84
1288.09 89
1288.17 93
1288.25 96
1288.33 98
1288.42 100
1288.50 102
1288.58 102
1288.66 103
1288.74 103
1288.83 103
1288.91 103
1288.99 103
1289.07 103
1289.16 104
1289.24 105
1289.32 106
1289.40 108
1289.48 111
1289.57 114
1289.65 119
1289.73 124
1289.81 129
1289.89 133
1289.98 137
1290.06 140
1290.14 141
1290.22 140
1290.31 137
1290.39 133
1290.47 129
1290.55 124
1290.63 121
1290.72 119
1290.80 118
1290.88 119
1290.96 121
1291.05 122
1291.13 123
1291.21 122
1291.29 121
1291.37 120
1291.46 117
1291.54 114
1291.62 110
1291.70 106
1291.79 102
1291.87 98
1291.95 95
1292.03 91
1292.12 88
1292.20 84
1292.28 81
1292.36 78
1292.44 76
1292.53 75
1292.61 76
1292.69 78
1292.77 80
1292.86 83
1292.94 84
1293.02 84
1293.10 81
1293.18 77
1293.27 71
1293.35 64
1293.43 58
1293.51 53
1293.60 50
1293.68 50
1293.76 50
1293.84 52
1293.93 54
1294.01 55
1294.09 54
1294.17 52
1294.26 48
1294.34 44
1294.42 38
1294.50 33
1294.58 30
1294.67 27
1294.75 27
1294.83 29
1294.91 32
1295.00 37
1295.08 42
1295.16 47
1295.24 53
1295.33 57
1295.41 61
1295.49 62
1295.57 62
1295.66 60
1295.74 56
1295.82 51
1295.90 47
1295.98 45
1296.07 44
1296.15 46
1296.23 48
1296.31 50
1296.40 50
1296.48 48
1296.56 43
1296.64 36
1296.73 27
1296.81 18
1296.89 9
1296.97 2
1297.06 0
1297.14 0
1297.22 0
1297.30 1
1297.39 7
1297.47 13
1297.55 20
1297.63 26
1297.72 31
1297.80 35
1297.88 38
1297.96 41
1298.05 44
1298.13 46
1298.21 46
1298.29 46
1298.38 43
1298.46 40
1298.54 35
1298.62 31
1298.71 29
1298.79 28
1298.87 30
1298.95 33
1299.04 37
1299.12 41
1299.20 42
1299.28 42
1299.36 39
1299.45 33
1299.53 28
1299.61 22
1299.70 17
1299.78 13
1299.86 11
1299.94 11
1300.03 11
1300.11 11
1300.19 11
1300.27 11
1300.36 10
1300.44 10
1300.52 11
1300.60 14
1300.69 18
1300.77 24
1300.85 32
1300.93 41
1301.02 51
1301.10 59
1301.18 65
1301.26 69
1301.35 71
1301.43 70
1301.51 68
1301.59 66
1301.68 66
1301.76 69
1301.84 74
1301.92 83
1302.01 93
1302.09 104
1302.17 113
1302.25 120
1302.34 124
1302.42 126
1302.50 126
1302.58 126
1302.67 127
1302.75 129
1302.83 132
1302.91 135
1303.00 138
1303.08 138
1303.16 137
1303.25 134
1303.33 130
1303.41 126
1303.49 123
1303.58 121
1303.66 119
1303.74 118
1303.82 117
1303.91 114
1303.99 110
1304.07 104
1304.15 97
1304.24 88
1304.32 79
1304.40 70
1304.49 61
1304.57 55
1304.65 50
1304.73 47
1304.82 45
1304.90 45
1304.98 46
1305.06 48
1305.15 50
1305.23 53
1305.31 57
1305.39 60
1305.48 64
1305.56 67
1305.64 69
1305.73 70
1305.81 71
1305.89 72
1305.97 75
1306.06 77
1306.14 81
1306.22 85
1306.30 89
1306.39 91
1306.47 92
1306.55 91
1306.64 89
1306.72 87
1306.80 84
1306.88 81
1306.97 78
1307.05 74
1307.13 69
1307.21 64
1307.30 57
1307.38 51
1307.46 44
1307.55 39
1307.63 34
1307.71 31
1307.79 29
1307.88 27
1307.96 26
1308.04 26
1308.12 25
1308.21 24
1308.29 23
1308.37 21
1308.46 20
1308.54 19
1308.62 18
1308.70 19
1308.79 20
1308.87 23
1308.95 27
1309.04 31
1309.12 34
1309.20 36
1309.28 37
1309.37 35
1309.45 32
1309.53 29
1309.62 25
1309.70 21
1309.78 18
1309.86 17
1309.95 16
1310.03 17
1310.11 18
1310.19 20
1310.28 23
1310.36 25
1310.44 27
1310.53 29
1310.61 31
1310.69 33
1310.77 35
1310.86 39
1310.94 44
1311.02 49
1311.11 55
1311.19 61
1311.27 66
1311.36 69
1311.44 70
1311.52 67
1311.60 63
1311.69 58
1311.77 52
1311.85 48
1311.94 44
1312.02 41
1312.10 40
1312.18 38
1312.27 37
1312.35 35
1312.43 33
1312.52 31
1312.60 29
1312.68 26
1312.76 23
1312.85 18
1312.93 14
1313.01 9
1313.10 5
1313.18 3
1313.26 2
1313.34 3
1313.43 5
1313.51 9
1313.59 13
1313.68 18
1313.76 22
1313.84 27
1313.93 32
1314.01 37
1314.09 42
1314.17 47
1314.26 52
1314.34 57
1314.42 61
1314.51 64
1314.59 68
1314.67 70
1314.76 73
1314.84 74
1314.92 75
1315.00 75
1315.09 73
1315.17 71
1315.25 67
1315.34 64
1315.42 61
1315.50 58
1315.59 57
1315.67 57
1315.75 58
1315.83 58
1315.92 58
1316.00 57
1316.08 56
1316.17 55
1316.25 53
1316.33 51
1316.42 49
1316.50 48
1316.58 47
1316.66 47
1316.75 47
1316.83 48
1316.91 49
1317.00 50
1317.08 51
1317.16 51
1317.25 50
1317.33 50
1317.41 49
1317.50 49
1317.58 50
1317.66 51
1317.74 54
1317.83 57
1317.91 61
1317.99 64
1318.08 67
1318.16 68
1318.24 68
1318.33 67
1318.41 63
1318.49 59
1318.58 54
1318.66 49
1318.74 45
1318.82 42
1318.91 40
1318.99 39
1319.07 40
1319.16 42
1319.24 44
1319.32 48
1319.41 52
1319.49 56
1319.57 60
1319.66 64
1319.74 66
1319.82 67
1319.91 67
1319.99 66
1320.07 64
1320.15 62
1320.24 60
1320.32 58
1320.40 57
1320.49 55
1320.57 53
1320.65 49
1320.74 44
1320.82 38
1320.90 32
1320.99 26
1321.07 21
1321.15 18
1321.24 18
1321.32 19
1321.40 21
1321.49 24
1321.57 25
1321.65 26
1321.74 25
1321.82 24
1321.90 22
1321.99 21
1322.07 21
1322.15 21
1322.23 20
1322.32 18
1322.40 16
1322.48 12
1322.57 8
1322.65 4
1322.73 3
1322.82 4
1322.90 8
1322.98 13
1323.07 18
1323.15 23
1323.23 26
1323.32 25
1323.40 23
1323.48 19
1323.57 14
1323.65 9
1323.73 5
1323.82 3
1323.90 1
1323.98 0
1324.07 0
1324.15 0
1324.23 0
1324.32 0
1324.40 0
1324.48 0
1324.57 0
1324.65 0
1324.73 1
1324.82 4
1324.90 6
1324.98 8
1325.07 10
1325.15 12
1325.23 15
1325.32 18
1325.40 23
1325.48 28
1325.57 35
1325.65 41
1325.73 48
1325.82 54
1325.90 59
1325.98 64
1326.07 70
1326.15 76
1326.23 84
1326.32 94
1326.40 106
1326.48 121
1326.57 138
1326.65 155
1326.73 172
1326.82 187
1326.90 199
1326.98 209
1327.07 214
1327.15 218
1327.23 219
1327.32 219
1327.40 220
1327.48 223
1327.57 228
1327.65 236
1327.73 244
1327.82 252
1327.90 260
1327.98 264
1328.07 266
1328.15 265
1328.23 262
1328.32 258
1328.40 254
1328.48 251
1328.57 247
1328.65 244
1328.73 241
1328.82 235
1328.90 229
1328.98 220
1329.07 212
1329.15 203
1329.23 195
1329.32 189
1329.40 185
1329.49 182
1329.57 180
1329.65 177
1329.74 174
1329.82 170
1329.90 164
1329.99 159
1330.07 154
1330.15 149
1330.24 145
1330.32 142
1330.40 139
1330.49 136
1330.57 133
1330.65 128
1330.74 122
1330.82 115
1330.90 108
1330.99 100
1331.07 94
1331.15 88
1331.24 85
1331.32 82
1331.41 81
1331.49 81
1331.57 81
1331.66 81
1331.74 81
1331.82 80
1331.91 79
1331.99 77
1332.07 76
1332.16 75
1332.24 75
1332.32 76
1332.41 78
1332.49 81
1332.57 85
1332.66 91
1332.74 96
1332.83 100
1332.91 104
1332.99 108
1333.08 110
1333.16 111
1333.24 113
1333.33 115
1333.41 118
1333.49 121
1333.58 125
1333.66 128
1333.74 129
1333.83 129
1333.91 126
1334.00 121
1334.08 115
1334.16 108
1334.25 101
1334.33 94
1334.41 89
1334.50 85
1334.58 84
1334.66 84
1334.75 86
1334.83 89
1334.91 92
1335.00 94
1335.08 96
1335.17 98
1335.25 99
1335.33 100
1335.42 101
1335.50 103
1335.58 104
1335.67 106
1335.75 107
1335.83 107
1335.92 106
1336.00 104
1336.09 100
1336.17 95
1336.25 89
1336.34 82
1336.42 76
1336.50 69
1336.59 62
1336.67 56
1336.76 52
1336.84 50
1336.92 49
1337.01 49
1337.09 51
1337.17 54
1337.26 57
1337.34 60
1337.42 62
1337.51 62
1337.59 61
1337.68 57
1337.76 51
1337.84 45
1337.93 39
1338.01 35
1338.09 31
1338.18 29
1338.26 28
1338.35 27
1338.43 26
1338.51 24
1338.60 22
1338.68 21
1338.76 20
1338.85 20
1338.93 21
1339.02 23
1339.10 25
1339.18 29
1339.27 32
1339.35 36
1339.43 40
1339.52 44
1339.60 48
1339.69 52
1339.77 55
1339.85 57
1339.94 58
1340.02 56
1340.10 53
1340.19 48
1340.27 44
1340.36 40
1340.44 36
1340.52 34
1340.61 33
1340.69 32
1340.77 32
1340.86 32
1340.94 32
1341.03 33
1341.11 35
1341.19 39
1341.28 45
1341.36 51
1341.45 58
1341.53 64
1341.61 69
1341.70 70
1341.78 69
1341.86 65
1341.95 60
1342.03 54
1342.12 48
1342.20 43
1342.28 40
1342.37 38
1342.45 37
1342.54 37
1342.62 36
1342.70 35
1342.79 33
1342.87 30
1342.95 26
1343.04 22
1343.12 17
1343.21 13
1343.29 9
1343.37 7
1343.46 7
1343.54 8
1343.63 10
1343.71 13
1343.79 17
1343.88 21
1343.96 25
1344.05 29
1344.13 34
1344.21 39
1344.30 45
1344.38 51
1344.46 57
1344.55 62
1344.63 66
1344.72 68
1344.80 68
1344.88 66
1344.97 64
1345.05 61
1345.14 57
1345.22 53
1345.30 49
1345.39 43
1345.47 37
1345.56 28
1345.64 19
1345.72 9
1345.81 1
1345.89 0
1345.98 0
1346.06 0
1346.14 0
1346.23 5
1346.31 15
1346.40 25
1346.48 35
1346.56 44
1346.65 54
1346.73 63
1346.82 72
1346.90 80
1346.98 87
1347.07 93
1347.15 98
1347.24 103
1347.32 106
1347.40 108
1347.49 108
1347.57 108
1347.66 106
1347.74 103
1347.82 100
1347.91 96
1347.99 93
1348.08 91
1348.16 89
1348.24 90
1348.33 91
1348.41 94
1348.50 96
1348.58 98
1348.66 98
1348.75 97
1348.83 94
1348.92 89
1349.00 84
1349.08 78
1349.17 73
1349.25 70
1349.34 68
1349.42 67
1349.50 68
1349.59 71
1349.67 76
1349.76 82
1349.84 89
1349.93 94
1350.01 98
1350.09 99
1350.18 97
1350.26 93
1350.35 86
1350.43 80
1350.51 74
1350.60 68
1350.68 63
1350.77 59
1350.85 55
1350.93 51
1351.02 47
1351.10 43
1351.19 40
1351.27 39
1351.36 40
1351.44 43
1351.52 47
1351.61 51
1351.69 55
1351.78 57
1351.86 58
1351.94 58
1352.03 58
1352.11 59
1352.20 62
1352.28 65
1352.37 69
1352.45 72
1352.53 74
1352.62 74
1352.70 74
1352.79 72
1352.87 70
1352.95 68
1353.04 66
1353.12 65
1353.21 64
1353.29 62
1353.38 60
1353.46 57
1353.54 52
1353.63 46
1353.71 38
1353.80 29
1353.88 19
1353.96 11
1354.05 4
1354.13 0
1354.22 0
1354.30 0
1354.39 3
1354.47 8
1354.55 12
1354.64 15
1354.72 16
1354.81 17
1354.89 17
1354.98 18
1355.06 20
1355.14 24
1355.23 28
1355.31 33
1355.40 38
1355.48 42
1355.57 45
1355.65 47
1355.73 47
1355.82 46
1355.90 45
1355.99 43
1356.07 42
1356.16 42
1356.24 43
1356.32 45
1356.41 46
1356.49 47
1356.58 45
1356.66 42
1356.75 38
1356.83 34
1356.91 30
1357.00 27
1357.08 25
1357.17 24
1357.25 24
1357.34 22
1357.42 20
1357.50 16
1357.59 11
1357.67 5
1357.76 0
1357.84 0
1357.93 0
1358.01 0
1358.09 0
1358.18 0
1358.26 0
1358.35 0
1358.43 2
1358.52 9
1358.60 16
1358.68 21
1358.77 25
1358.85 28
1358.94 30
1359.02 33
1359.11 36
1359.19 41
1359.28 47
1359.36 52
1359.44 56
1359.53 57
1359.61 56
1359.70 53
1359.78 48
1359.87 43
1359.95 41
1360.04 42
1360.12 47
1360.20 55
1360.29 65
1360.37 76
1360.46 86
1360.54 94
1360.63 98
1360.71 100
1360.79 99
1360.88 97
1360.96 94
1361.05 92
1361.13 90
1361.22 89
1361.30 90
1361.39 93
1361.47 96
1361.55 99
1361.64 103
1361.72 106
1361.81 109
1361.89 111
1361.98 112
1362.06 113
1362.15 113
1362.23 113
1362.32 112
1362.40 110
1362.48 108
1362.57 105
1362.65 101
1362.74 96
1362.82 91
1362.91 86
1362.99 80
1363.08 75
1363.16 71
1363.24 67
1363.33 66
1363.41 65
1363.50 65
1363.58 67
1363.67 67
1363.75 67
1363.84 67
1363.92 65
1364.01 62
1364.09 59
1364.17 55
1364.26 53
1364.34 51
1364.43 52
1364.51 55
1364.60 60
1364.68 68
1364.77 78
1364.85 88
1364.94 99
1365.02 110
1365.10 118
1365.19 125
1365.27 129
1365.36 131
1365.44 130
1365.53 128
1365.61 123
1365.70 117
1365.78 109
1365.87 101
1365.95 93
1366.03 86
1366.12 81
1366.20 79
1366.29 79
1366.37 81
1366.46 84
1366.54 87
1366.63 89
1366.71 89
1366.80 87
1366.88 84
1366.97 81
1367.05 78
1367.13 75
1367.22 74
1367.30 73
1367.39 72
1367.47 71
1367.56 68
1367.64 64
1367.73 59
1367.81 53
1367.90 48
1367.98 42
1368.07 38
1368.15 33
1368.23 29
1368.32 24
1368.40 20
1368.49 16
1368.57 12
1368.66 11
1368.74 10
1368.83 11
1368.91 13
1369.00 15
1369.08 17
1369.17 17
1369.25 16
1369.34 13
1369.42 10
1369.51 6
1369.59 3
1369.67 1
1369.76 0
1369.84 1
1369.93 1
1370.01 2
1370.10 3
1370.18 2
1370.27 0
1370.35 0
1370.44 0
1370.52 0
1370.61 0
1370.69 0
1370.78 2
1370.86 6
1370.95 11
1371.03 14
1371.11 17
1371.20 19
1371.28 21
1371.37 22
1371.45 24
1371.54 26
1371.62 28
1371.71 32
1371.79 35
1371.88 39
1371.96 43
1372.05 46
1372.13 48
1372.22 48
1372.30 48
1372.39 46
1372.47 44
1372.56 41
1372.64 38
1372.73 35
1372.81 31
1372.90 28
1372.98 24
1373.06 21
1373.15 17
1373.23 14
1373.32 13
1373.40 12
1373.49 14
1373.57 17
1373.66 21
1373.74 26
1373.83 31
1373.91 36
1374.00 41
1374.08 45
1374.17 49
1374.25 52
1374.34 54
1374.42 56
1374.51 56
1374.59 55
1374.68 52
1374.76 48
1374.85 42
1374.93 37
1375.02 33
1375.10 31
1375.19 31
1375.27 34
1375.36 39
1375.44 44
1375.53 49
1375.61 53
1375.70 56
1375.78 57
1375.86 59
1375.95 60
1376.03 62
1376.12 65
1376.20 68
1376.29 71
1376.37 75
1376.46 78
1376.54 81
1376.63 86
1376.71 91
1376.80 98
1376.88 106
1376.97 114
1377.05 121
1377.14 126
1377.22 131
1377.31 135
1377.39 137
1377.48 139
1377.56 142
1377.65 144
1377.73 148
1377.82 152
1377.90 157
1377.99 162
1378.07 167
1378.16 171
1378.24 172
1378.33 172
1378.41 168
1378.50 163
1378.58 157
1378.67 151
1378.75 146
1378.84 142
1378.92 139
1379.01 137
1379.09 136
1379.18 135
1379.26 133
1379.35 133
1379.43 133
1379.52 135
1379.60 138
1379.69 142
1379.77 146
1379.86 149
1379.94 150
1380.03 148
1380.11 144
1380.20 139
1380.28 133
1380.37 130
1380.45 129
1380.54 132
1380.62 137
1380.71 144
1380.79 148
1380.88 151
1380.96 149
1381.05 143
1381.13 134
1381.22 122
1381.30 109
1381.39 97
1381.47 86
1381.56 79
1381.64 74
1381.73 73
1381.81 76
1381.90 82
1381.98 91
1382.07 100
1382.15 109
1382.24 117
1382.32 123
1382.41 127
1382.49 129
1382.58 129
1382.66 128
1382.75 126
1382.84 122
1382.92 117
1383.01 110
1383.09 102
1383.18 93
1383.26 85
1383.35 78
1383.43 73
1383.52 70
1383.60 69
1383.69 69
1383.77 70
1383.86 72
1383.94 75
1384.03 78
1384.11 81
1384.20 85
1384.28 89
1384.37 93
1384.45 97
1384.54 101
1384.62 104
1384.71 107
1384.79 108
1384.88 107
1384.96 104
1385.05 100
1385.13 94
1385.22 88
1385.30 82
1385.39 76
1385.47 70
1385.56 65
1385.65 61
1385.73 57
1385.82 55
1385.90 53
1385.99 53
1386.07 53
1386.16 53
1386.24 54
1386.33 52
1386.41 50
1386.50 46
1386.58 41
1386.67 37
1386.75 33
1386.84 30
1386.92 28
1387.01 27
1387.09 26
1387.18 24
1387.26 20
1387.35 15
1387.43 10
1387.52 6
1387.61 2
1387.69 1
1387.78 1
1387.86 3
1387.95 6
1388.03 9
1388.12 12
1388.20 14
1388.29 15
1388.37 16
1388.46 18
1388.54 20
1388.63 22
1388.71 24
1388.80 26
1388.88 28
1388.97 31
1389.06 34
1389.14 39
1389.23 44
1389.31 51
1389.40 57
1389.48 62
1389.57 66
1389.65 67
1389.74 66
1389.82 64
1389.91 60
1389.99 55
1390.08 50
1390.16 45
1390.25 40
1390.34 36
1390.42 33
1390.51 31
1390.59 30
1390.68 31
1390.76 34
1390.85 37
1390.93 41
1391.02 46
1391.10 50
1391.19 53
1391.27 54
1391.36 53
1391.44 51
1391.53 47
1391.62 43
1391.70 40
1391.79 39
1391.87 40
1391.96 45
1392.04 52
1392.13 61
1392.21 71
1392.30 82
1392.38 92
1392.47 102
1392.55 111
1392.64 118
1392.73 124
1392.81 126
1392.90 125
1392.98 120
1393.07 112
1393.15 102
1393.24 89
1393.32 76
1393.41 63
1393.49 52
1393.58 41
1393.67 32
1393.75 23
1393.84 16
1393.92 10
1394.01 5
1394.09 1
1394.18 0
1394.26 0
1394.35 0
1394.43 0
1394.52 0
1394.61 0
1394.69 0
1394.78 0
1394.86 0
1394.95 3
1395.03 9
1395.12 16
1395.20 25
1395.29 34
1395.37 44
1395.46 52
1395.55 59
1395.63 65
1395.72 69
1395.80 71
1395.89 72
1395.97 71
1396.06 69
1396.14 66
1396.23 61
1396.32 57
1396.40 53
1396.49 50
1396.57 48
1396.66 49
1396.74 51
1396.83 54
1396.91 56
1397.00 57
1397.09 57
1397.17 55
1397.26 53
1397.34 50
1397.43 46
1397.51 43
1397.60 40
1397.68 37
1397.77 34
1397.86 31
1397.94 30
1398.03 30
1398.11 31
1398.20 34
1398.28 38
1398.37 42
1398.45 46
1398.54 49
1398.63 51
1398.71 53
1398.80 56
1398.88 60
1398.97 65
1399.05 72
1399.14 80
1399.22 87
1399.31 94
1399.40 97
1399.48 98
1399.57 97
1399.65 94
1399.74 91
1399.82 89
1399.91 90
1400.00 94
1400.08 101
1400.17 110
1400.25 119
1400.34 128
1400.42 135
1400.51 140
1400.60 142
1400.68 141
1400.77 139
1400.85 135
1400.94 130
1401.02 125
1401.11 120
1401.19 115
1401.28 110
1401.37 104
1401.45 97
1401.54 89
1401.62 81
1401.71 73
1401.79 66
1401.88 61
1401.97 58
1402.05 56
1402.14 56
1402.22 57
1402.31 58
1402.39 59
1402.48 60
1402.57 60
1402.65 59
1402.74 57
1402.82 55
1402.91 52
1402.99 49
1403.08 46
1403.17 43
1403.25 41
1403.34 39
1403.42 38
1403.51 39
1403.59 40
1403.68 43
1403.77 48
1403.85 55
1403.94 63
1404.02 73
1404.11 82
1404.19 91
1404.28 98
1404.37 101
1404.45 103
1404.54 101
1404.62 98
1404.71 94
1404.80 90
1404.88 85
1404.97 80
1405.05 74
1405.14 69
1405.22 63
1405.31 59
1405.40 56
1405.48 54
1405.57 53
1405.65 52
1405.74 52
1405.82 51
1405.91 51
1406.00 50
1406.08 50
1406.17 51
1406.25 52
1406.34 54
1406.43 55
1406.51 56
1406.60 56
1406.68 55
1406.77 54
1406.85 52
1406.94 51
1407.03 49
1407.11 47
1407.20 46
1407.28 44
1407.37 42
1407.46 41
1407.54 40
1407.63 42
1407.71 44
1407.80 48
1407.89 52
1407.97 56
1408.06 60
1408.14 62
1408.23 62
1408.31 60
1408.40 56
1408.49 50
1408.57 43
1408.66 34
1408.74 25
1408.83 16
1408.92 10
1409.00 6
1409.09 4
1409.17 5
1409.26 8
1409.35 12
1409.43 15
1409.52 18
1409.60 20
1409.69 20
1409.78 20
1409.86 18
1409.95 16
1410.03 13
1410.12 10
1410.21 8
1410.29 5
1410.38 4
1410.46 4
1410.55 5
1410.63 7
1410.72 10
1410.81 14
1410.89 18
1410.98 22
1411.06 26
1411.15 30
1411.24 34
1411.32 39
1411.41 43
1411.49 49
1411.58 57
1411.67 66
1411.75 77
1411.84 90
1411.92 104
1412.01 118
1412.10 131
1412.18 142
1412.27 149
1412.35 154
1412.44 155
1412.53 154
1412.61 150
1412.70 144
1412.78 136
1412.87 128
1412.96 120
1413.04 113
1413.13 107
1413.21 102
1413.30 98
1413.39 94
1413.47 90
1413.56 84
1413.65 77
1413.73 70
1413.82 63
1413.90 56
1413.99 50
1414.08 45
1414.16 41
1414.25 38
1414.33 34
1414.42 31
1414.51 28
1414.59 27
1414.68 28
1414.76 30
1414.85 34
1414.94 36
1415.02 37
1415.11 36
1415.19 34
1415.28 31
1415.37 28
1415.45 27
1415.54 30
1415.63 35
1415.71 43
1415.80 51
1415.88 59
1415.97 66
1416.06 70
1416.14 72
1416.23 74
1416.31 75
1416.40 76
1416.49 78
1416.57 80
1416.66 82
1416.74 85
1416.83 86
1416.92 88
1417.00 88
1417.09 88
1417.18 87
1417.26 85
1417.35 82
1417.43 78
1417.52 73
1417.61 69
1417.69 65
1417.78 62
1417.86 62
1417.95 63
1418.04 67
1418.12 72
1418.21 79
1418.30 87
1418.38 95
1418.47 103
1418.55 110
1418.64 115
1418.73 120
1418.81 123
1418.90 124
1418.99 124
1419.07 122
1419.16 120
1419.24 117
1419.33 114
1419.42 111
1419.50 107
1419.59 102
1419.68 97
1419.76 92
1419.85 86
1419.93 81
1420.02 77
1420.11 74
1420.19 72
1420.28 70
1420.37 69
1420.45 68
1420.54 68
1420.62 68
1420.71 68
1420.80 68
1420.88 69
1420.97 69
1421.06 70
1421.14 72
1421.23 74
1421.31 76
1421.40 79
1421.49 81
1421.57 83
1421.66 84
1421.75 83
1421.83 83
1421.92 82
1422.00 82
1422.09 80
1422.18 79
1422.26 76
1422.35 72
1422.44 67
1422.52 61
1422.61 56
1422.70 52
1422.78 49
1422.87 49
1422.95 50
1423.04 52
1423.13 55
1423.21 56
1423.30 56
1423.39 55
1423.47 52
1423.56 47
1423.65 42
1423.73 37
1423.82 32
1423.90 29
1423.99 29
1424.08 31
1424.16 34
1424.25 39
1424.34 42
1424.42 44
1424.51 44
1424.60 40
1424.68 34
1424.77 26
1424.85 18
1424.94 11
1425.03 6
1425.11 3
1425.20 4
1425.29 8
1425.37 13
1425.46 21
1425.55 28
1425.63 35
1425.72 40
1425.80 44
1425.89 46
1425.98 48
1426.06 50
1426.15 53
1426.24 58
1426.32 63
1426.41 68
1426.50 73
1426.58 76
1426.67 79
1426.76 80
1426.84 82
1426.93 83
1427.02 86
1427.10 88
1427.19 91
1427.27 92
1427.36 91
1427.45 89
1427.53 85
1427.62 80
1427.71 76
1427.79 73
1427.88 71
1427.97 71
1428.05 72
1428.14 74
1428.23 75
1428.31 75
1428.40 73
1428.49 69
1428.57 64
1428.66 57
1428.74 51
1428.83 45
1428.92 42
1429.00 41
1429.09 42
1429.18 45
1429.26 49
1429.35 51
1429.44 51
1429.52 49
1429.61 44
1429.70 37
1429.78 27
1429.87 17
1429.96 8
1430.04 0
1430.13 0
1430.22 0
1430.30 0
1430.39 0
1430.48 0
1430.56 0
1430.65 0
1430.74 2
1430.82 6
1430.91 10
1431.00 12
1431.08 15
1431.17 17
1431.25 21
1431.34 25
1431.43 29
1431.51 34
1431.60 39
1431.69 43
1431.77 46
1431.86 48
1431.95 49
1432.03 48
1432.12 46
1432.21 44
1432.29 42
1432.38 42
1432.47 44
1432.55 49
1432.64 56
1432.73 64
1432.81 71
1432.90 77
1432.99 80
1433.07 80
1433.16 77
1433.25 73
1433.33 70
1433.42 68
1433.51 69
1433.59 73
1433.68 79
1433.77 87
1433.85 93
1433.94 98
1434.03 101
1434.11 101
1434.20 99
1434.29 96
1434.37 92
1434.46 89
1434.55 84
1434.63 79
1434.72 71
1434.81 60
1434.89 49
1434.98 38
1435.07 28
1435.15 22
1435.24 19
1435.33 21
1435.41 24
1435.50 29
1435.59 34
1435.67 38
1435.76 40
1435.85 42
1435.93 44
1436.02 48
1436.11 53
1436.19 59
1436.28 66
1436.37 72
1436.46 76
1436.54 78
1436.63 78
1436.72 77
1436.80 75
1436.89 73
1436.98 72
1437.06 71
1437.15 69
1437.24 67
1437.32 64
1437.41 60
1437.50 56
1437.58 52
1437.67 50
1437.76 49
1437.84 51
1437.93 55
1438.02 61
1438.10 67
1438.19 72
1438.28 76
1438.36 77
1438.45 76
1438.54 72
1438.62 67
1438.71 62
1438.80 58
1438.89 56
1438.97 56
1439.06 57
1439.15 58
1439.23 59
1439.32 58
1439.41 55
1439.49 52
1439.58 47
1439.67 44
1439.75 42
1439.84 42
1439.93 45
1440.01 49
1440.10 53
1440.19 56
1440.27 57
1440.36 56
1440.45 53
1440.54 48
1440.62 42
1440.71 36
1440.80 32
1440.88 28
1440.97 26
1441.06 24
1441.14 23
1441.23 22
1441.32 21
1441.40 20
1441.49 21
1441.58 25
1441.66 30
1441.75 38
1441.84 46
1441.93 54
1442.01 62
1442.10 67
1442.19 70
1442.27 72
1442.36 71
1442.45 68
1442.53 64
1442.62 60
1442.71 54
1442.79 49
1442.88 45
1442.97 42
1443.06 42
1443.14 44
1443.23 47
1443.32 51
1443.40 55
1443.49 57
1443.58 58
1443.66 57
1443.75 55
1443.84 52
1443.93 50
1444.01 47
1444.10 44
1444.19 42
1444.27 39
1444.36 37
1444.45 35
1444.53 35
1444.62 35
1444.71 35
1444.79 36
1444.88 36
1444.97 35
1445.06 34
1445.14 33
1445.23 31
1445.32 31
1445.40 31
1445.49 33
1445.58 35
1445.67 38
1445.75 40
1445.84 42
1445.93 43
1446.01 44
1446.10 44
1446.19 43
1446.27 42
1446.36 40
1446.45 38
1446.54 36
1446.62 34
1446.71 31
1446.80 27
1446.88 24
1446.97 20
1447.06 16
1447.14 13
1447.23 11
1447.32 10
1447.41 10
1447.49 10
1447.58 10
1447.67 9
1447.75 5
1447.84 0
1447.93 0
1448.02 0
1448.10 0
1448.19 0
1448.28 0
1448.36 0
1448.45 2
1448.54 14
1448.63 27
1448.71 39
1448.80 51
1448.89 61
1448.97 69
1449.06 75
1449.15 79
1449.24 80
1449.32 79
1449.41 75
1449.50 70
1449.58 63
1449.67 56
1449.76 50
1449.85 47
1449.93 48
1450.02 51
1450.11 58
1450.19 67
1450.28 75
1450.37 83
1450.46 88
1450.54 89
1450.63 88
1450.72 85
1450.80 80
1450.89 73
1450.98 65
1451.07 57
1451.15 49
1451.24 42
1451.33 36
1451.41 32
1451.50 29
1451.59 30
1451.68 31
1451.76 34
1451.85 37
1451.94 41
1452.02 43
1452.11 45
1452.20 47
1452.29 50
1452.37 52
1452.46 56
1452.55 59
1452.64 62
1452.72 64
1452.81 64
1452.90 63
1452.98 61
1453.07 59
1453.16 58
1453.25 57
1453.33 59
1453.42 62
1453.51 66
1453.60 70
1453.68 73
1453.77 75
1453.86 76
1453.94 74
1454.03 71
1454.12 67
1454.21 63
1454.29 60
1454.38 58
1454.47 57
1454.56 55
1454.64 53
1454.73 50
1454.82 46
1454.90 42
1454.99 38
1455.08 35
1455.17 34
1455.25 33
1455.34 33
1455.43 32
1455.52 31
1455.60 29
1455.69 27
1455.78 24
1455.86 22
1455.95 21
1456.04 23
1456.13 27
1456.21 32
1456.30 38
1456.39 43
1456.48 47
1456.56 47
1456.65 44
1456.74 39
1456.83 32
1456.91 24
1457.00 18
1457.09 15
1457.18 14
1457.26 16
1457.35 21
1457.44 27
1457.52 32
1457.61 37
1457.70 42
1457.79 46
1457.87 50
1457.96 54
1458.05 58
1458.14 61
1458.22 63
1458.31 65
1458.40 65
1458.49 64
1458.57 62
1458.66 60
1458.75 57
1458.84 55
1458.92 53
1459.01 51
1459.10 49
1459.19 46
1459.27 42
1459.36 39
1459.45 36
1459.54 34
1459.62 35
1459.71 39
1459.80 45
1459.89 53
1459.97 61
1460.06 68
1460.15 72
1460.23 74
1460.32 73
1460.41 70
1460.50 67
1460.58 65
1460.67 65
1460.76 67
1460.85 72
1460.93 77
1461.02 83
1461.11 89
1461.20 93
1461.28 94
1461.37 94
1461.46 91
1461.55 86
1461.63 81
1461.72 77
1461.81 74
1461.90 73
1461.98 74
1462.07 77
1462.16 81
1462.25 85
1462.33 88
1462.42 90
1462.51 92
1462.60 94
1462.68 97
1462.77 99
1462.86 102
1462.95 105
1463.04 107
1463.12 107
1463.21 105
1463.30 102
1463.39 98
1463.47 94
1463.56 90
1463.65 88
1463.74 88
1463.82 91
1463.91 95
1464.00 101
1464.09 107
1464.17 113
1464.26 118
1464.35 121
1464.44 123
1464.52 122
1464.61 120
1464.70 116
1464.79 112
1464.87 108
1464.96 104
1465.05 101
1465.14 97
1465.22 93
1465.31 88
1465.40 81
1465.49 73
1465.58 63
1465.66 55
1465.75 48
1465.84 46
1465.93 47
1466.01 52
1466.10 61
1466.19 72
1466.28 83
1466.36 94
1466.45 103
1466.54 110
1466.63 115
1466.71 118
1466.80 120
1466.89 122
1466.98 124
1467.07 125
1467.15 126
1467.24 128
1467.33 130
1467.42 131
1467.50 132
1467.59 131
1467.68 127
1467.77 121
1467.85 112
1467.94 101
1468.03 89
1468.12 79
1468.20 71
1468.29 66
1468.38 64
1468.47 65
1468.56 67
1468.64 69
1468.73 69
1468.82 68
1468.91 65
1468.99 63
1469.08 60
1469.17 58
1469.26 57
1469.35 55
1469.43 53
1469.52 50
1469.61 46
1469.70 41
1469.78 38
1469.87 35
1469.96 34
1470.05 34
1470.13 35
1470.22 36
1470.31 36
1470.40 35
1470.49 33
1470.57 29
1470.66 25
1470.75 21
1470.84 17
1470.92 15
1471.01 15
1471.10 17
1471.19 21
1471.28 27
1471.36 32
1471.45 38
1471.54 42
1471.63 45
1471.72 46
1471.80 45
1471.89 42
1471.98 37
1472.07 31
1472.15 24
1472.24 17
1472.33 9
1472.42 2
1472.51 0
1472.59 0
1472.68 0
1472.77 0
1472.86 0
1472.94 0
1473.03 0
1473.12 0
1473.21 3
1473.30 8
1473.38 12
1473.47 15
1473.56 17
1473.65 18
1473.74 20
1473.82 24
1473.91 29
1474.00 35
1474.09 42
1474.17 48
1474.26 54
1474.35 58
1474.44 61
1474.53 64
1474.61 67
1474.70 71
1474.79 74
1474.88 78
1474.97 80
1475.05 83
1475.14 85
1475.23 86
1475.32 86
1475.41 85
1475.49 84
1475.58 81
1475.67 76
1475.76 69
1475.84 60
1475.93 51
1476.02 42
1476.11 35
1476.20 32
1476.28 32
1476.37 37
1476.46 45
1476.55 54
1476.64 62
1476.72 69
1476.81 72
1476.90 73
1476.99 71
1477.08 68
1477.16 65
1477.25 63
1477.34 62
1477.43 62
1477.52 64
1477.60 68
1477.69 72
1477.78 79
1477.87 86
1477.96 94
1478.04 102
1478.13 109
1478.22 115
1478.31 119
1478.40 120
1478.48 118
1478.57 114
1478.66 107
1478.75 100
1478.84 92
1478.92 85
1479.01 79
1479.10 75
1479.19 73
1479.28 73
1479.36 76
1479.45 80
1479.54 84
1479.63 88
1479.72 91
1479.80 92
1479.89 91
1479.98 90
1480.07 89
1480.16 89
1480.24 91
1480.33 95
1480.42 101
1480.51 109
1480.60 116
1480.69 122
1480.77 125
1480.86 126
1480.95 124
1481.04 120
1481.13 115
1481.21 110
1481.30 105
1481.39 101
1481.48 96
1481.57 90
1481.65 83
1481.74 76
1481.83 68
1481.92 61
1482.01 55
1482.09 50
1482.18 48
1482.27 48
1482.36 49
1482.45 50
1482.54 52
1482.62 52
1482.71 52
1482.80 50
1482.89 49
1482.98 47
1483.06 45
1483.15 44
1483.24 43
1483.33 43
1483.42 42
1483.50 42
1483.59 42
1483.68 42
1483.77 42
1483.86 44
1483.95 48
1484.03 54
1484.12 63
1484.21 74
1484.30 86
1484.39 99
1484.47 111
1484.56 121
1484.65 128
1484.74 132
1484.83 134
1484.92 132
1485.00 128
1485.09 123
1485.18 117
1485.27 112
1485.36 108
1485.44 106
1485.53 106
1485.62 108
1485.71 111
1485.80 114
1485.89 116
1485.97 116
1486.06 116
1486.15 115
1486.24 115
1486.33 117
1486.42 120
1486.50 126
1486.59 133
1486.68 141
1486.77 148
1486.86 155
1486.94 159
1487.03 161
1487.12 160
1487.21 157
1487.30 154
1487.39 151
1487.47 151
1487.56 152
1487.65 154
1487.74 158
1487.83 161
1487.92 162
1488.00 160
1488.09 156
1488.18 151
1488.27 146
1488.36 142
1488.45 140
1488.53 141
1488.62 145
1488.71 150
1488.80 155
1488.89 159
1488.98 162
1489.06 162
1489.15 159
1489.24 153
1489.33 146
1489.42 138
1489.51 132
1489.59 127
1489.68 125
1489.77 124
1489.86 125
1489.95 126
1490.04 126
1490.12 125
1490.21 122
1490.30 119
1490.39 116
1490.48 114
1490.57 114
1490.65 115
1490.74 117
1490.83 120
1490.92 123
1491.01 125
1491.10 127
1491.18 127
1491.27 125
1491.36 122
1491.45 116
1491.54 108
1491.63 98
1491.71 87
1491.80 76
1491.89 66
1491.98 57
1492.07 51
1492.16 48
1492.25 47
1492.33 50
1492.42 54
1492.51 60
1492.60 67
1492.69 74
1492.78 80
1492.86 84
1492.95 87
1493.04 89
1493.13 89
1493.22 88
1493.31 89
1493.39 90
1493.48 92
1493.57 96
1493.66 101
1493.75 107
1493.84 112
1493.93 116
1494.01 118
1494.10 118
1494.19 114
1494.28 108
1494.37 100
1494.46 90
1494.55 80
1494.63 71
1494.72 63
1494.81 56
1494.90 52
1494.99 48
1495.08 46
1495.16 45
1495.25 45
1495.34 47
1495.43 50
1495.52 54
1495.61 59
1495.70 65
1495.78 71
1495.87 75
1495.96 79
1496.05 81
1496.14 83
1496.23 84
1496.32 86
1496.40 87
1496.49 89
1496.58 92
1496.67 96
1496.76 101
1496.85 107
1496.94 113
1497.02 119
1497.11 123
1497.20 125
1497.29 125
1497.38 123
1497.47 120
1497.56 117
1497.64 114
1497.73 113
1497.82 112
1497.91 110
1498.00 107
1498.09 103
1498.18 98
1498.26 91
1498.35 84
1498.44 77
1498.53 72
1498.62 69
1498.71 67
1498.80 68
1498.88 71
1498.97 75
1499.06 81
1499.15 88
1499.24 94
1499.33 99
1499.42 102
1499.50 101
1499.59 98
1499.68 93
1499.77 87
1499.86 81
1499.95 77
1500.04 76
1500.12 75
1500.21 76
1500.30 76
1500.39 75
1500.48 72
1500.57 67
1500.66 62
1500.75 55
1500.83 49
1500.92 43
1501.01 38
1501.10 35
1501.19 33
1501.28 33
1501.37 34
1501.45 36
1501.54 39
1501.63 44
1501.72 49
1501.81 56
1501.90 65
1501.99 74
1502.08 84
1502.16 94
1502.25 103
1502.34 110
1502.43 116
1502.52 121
1502.61 125
1502.70 130
1502.79 135
1502.87 140
1502.96 146
1503.05 152
1503.14 157
1503.23 161
1503.32 162
1503.41 162
1503.50 161
1503.58 160
1503.67 160
1503.76 161
1503.85 164
1503.94 168
1504.03 172
1504.12 176
1504.21 179
1504.29 180
1504.38 180
1504.47 179
1504.56 177
1504.65 176
1504.74 174
1504.83 171
1504.92 167
1505.00 162
1505.09 156
1505.18 149
1505.27 143
1505.36 139
1505.45 136
1505.54 137
1505.63 139
1505.72 143
1505.80 147
1505.89 151
1505.98 153
1506.07 155
1506.16 157
1506.25 158
1506.34 159
1506.43 159
1506.51 159
1506.60 158
1506.69 155
1506.78 150
1506.87 143
1506.96 136
1507.05 128
1507.14 123
1507.23 119
1507.31 118
1507.40 119
1507.49 122
1507.58 125
1507.67 128
1507.76 131
1507.85 133
1507.94 135
1508.03 137
1508.11 141
1508.20 146
1508.29 152
1508.38 158
1508.47 163
1508.56 165
1508.65 164
1508.74 161
1508.83 155
1508.91 148
1509.00 140
1509.09 132
1509.18 125
1509.27 119
1509.36 112
1509.45 106
1509.54 100
1509.63 95
1509.71 89
1509.80 85
1509.89 83
1509.98 81
1510.07 81
1510.16 82
1510.25 83
1510.34 85
1510.43 88
1510.52 91
1510.60 95
1510.69 99
1510.78 104
1510.87 108
1510.96 110
1511.05 111
1511.14 110
1511.23 106
1511.32 100
1511.40 93
1511.49 84
1511.58 75
1511.67 66
1511.76 58
1511.85 52
1511.94 47
1512.03 45
1512.12 45
1512.21 46
1512.29 49
1512.38 52
1512.47 57
1512.56 61
1512.65 65
1512.74 68
1512.83 70
1512.92 70
1513.01 69
1513.10 67
1513.19 65
1513.27 65
1513.36 66
1513.45 70
1513.54 74
1513.63 79
1513.72 83
1513.81 86
1513.90 87
1513.99 87
1514.08 88
1514.16 89
1514.25 91
1514.34 95
1514.43 100
1514.52 106
1514.61 112
1514.70 118
1514.79 121
1514.88 123
1514.97 122
1515.06 120
1515.14 117
1515.23 113
1515.32 109
1515.41 106
1515.50 104
1515.59 105
1515.68 107
1515.77 111
1515.86 116
1515.95 121
1516.04 125
1516.12 127
1516.21 127
1516.30 123
1516.39 116
1516.48 106
1516.57 96
1516.66 87
1516.75 79
1516.84 75
1516.93 73
1517.02 76
1517.11 80
1517.19 87
1517.28 94
1517.37 102
1517.46 109
1517.55 115
1517.64 119
1517.73 122
1517.82 123
1517.91 121
1518.00 118
1518.09 113
1518.18 106
1518.26 99
1518.35 90
1518.44 82
1518.53 74
1518.62 67
1518.71 59
1518.80 52
1518.89 46
1518.98 40
1519.07 35
1519.16 31
1519.25 28
1519.33 25
1519.42 24
1519.51 23
1519.60 24
1519.69 26
1519.78 30
1519.87 34
1519.96 39
1520.05 43
1520.14 45
1520.23 46
1520.32 45
1520.41 42
1520.49 38
1520.58 34
1520.67 31
1520.76 29
1520.85 28
1520.94 28
1521.03 28
1521.12 28
1521.21 26
1521.30 23
1521.39 20
1521.48 16
1521.57 13
1521.66 9
1521.74 5
1521.83 3
1521.92 0
1522.01 0
1522.10 0
1522.19 0
1522.28 0
1522.37 0
1522.46 0
1522.55 0
1522.64 0
1522.73 0
1522.82 0
1522.91 0
1522.99 2
1523.08 5
1523.17 11
1523.26 18
1523.35 28
1523.44 39
1523.53 51
1523.62 61
1523.71 71
1523.80 77
1523.89 80
1523.98 81
1524.07 79
1524.16 76
1524.25 73
1524.34 68
1524.42 65
1524.51 61
1524.60 58
1524.69 54
1524.78 50
1524.87 46
1524.96 41
1525.05 38
1525.14 36
1525.23 36
1525.32 38
1525.41 41
1525.50 46
1525.59 52
1525.68 57
1525.77 60
1525.85 62
1525.94 62
1526.03 60
1526.12 57
1526.21 53
1526.30 49
1526.39 47
1526.48 47
1526.57 49
1526.66 53
1526.75 60
1526.84 69
1526.93 78
1527.02 88
1527.11 96
1527.20 102
1527.29 106
1527.38 107
1527.46 106
1527.55 104
1527.64 101
1527.73 97
1527.82 94
1527.91 92
1528.00 89
1528.09 88
1528.18 88
1528.27 88
1528.36 89
1528.45 90
1528.54 93
1528.63 95
1528.72 99
1528.81 102
1528.90 105
1528.99 108
1529.08 110
1529.16 111
1529.25 110
1529.34 105
1529.43 99
1529.52 89
1529.61 78
1529.70 64
1529.79 51
1529.88 39
1529.97 28
1530.06 21
1530.15 19
1530.24 20
1530.33 27
1530.42 36
1530.51 46
1530.60 56
1530.69 65
1530.78 71
1530.87 75
1530.96 76
1531.04 75
1531.13 74
1531.22 73
1531.31 72
1531.40 70
1531.49 69
1531.58 67
1531.67 65
1531.76 62
1531.85 61
1531.94 60
1532.03 60
1532.12 61
1532.21 63
1532.30 65
1532.39 66
1532.48 66
1532.57 63
1532.66 58
1532.75 52
1532.84 47
1532.93 43
1533.02 43
1533.11 47
1533.20 55
1533.28 67
1533.37 79
1533.46 90
1533.55 98
1533.64 101
1533.73 100
1533.82 95
1533.91 88
1534.00 80
1534.09 73
1534.18 69
1534.27 66
1534.36 65
1534.45 66
1534.54 66
1534.63 65
1534.72 64
1534.81 62
1534.90 59
1534.99 57
1535.08 56
1535.17 57
1535.26 59
1535.35 62
1535.44 67
1535.53 72
1535.62 78
1535.71 84
1535.80 90
1535.89 96
1535.97 101
1536.06 106
1536.15 110
1536.24 115
1536.33 119
1536.42 122
1536.51 124
1536.60 124
1536.69 123
1536.78 120
1536.87 117
1536.96 114
1537.05 112
1537.14 112
1537.23 113
1537.32 115
1537.41 117
1537.50 116
1537.59 114
1537.68 108
1537.77 101
1537.86 92
1537.95 85
1538.04 78
1538.13 73
1538.22 71
1538.31 70
1538.40 70
1538.49 71
1538.58 72
1538.67 74
1538.76 77
1538.85 83
1538.94 90
1539.03 99
1539.12 110
1539.21 120
1539.30 130
1539.39 139
1539.48 148
1539.57 156
1539.65 164
1539.74 172
1539.83 178
1539.92 183
1540.01 187
1540.10 189
1540.19 190
1540.28 192
1540.37 194
1540.46 197
1540.55 199
1540.64 202
1540.73 203
1540.82 202
1540.91 199
1541.00 194
1541.09 188
1541.18 181
1541.27 174
1541.36 166
1541.45 160
1541.54 154
1541.63 150
1541.72 146
1541.81 144
1541.90 144
1541.99 144
1542.08 145
1542.17 148
1542.26 152
1542.35 157
1542.44 164
1542.53 171
1542.62 180
1542.71 189
1542.80 198
1542.89 208
1542.98 219
1543.07 229
1543.16 240
1543.25 251
1543.34 261
1543.43 270
1543.52 277
1543.61 282
1543.70 286
1543.79 287
1543.88 288
1543.97 287
1544.06 283
1544.15 278
1544.24 271
1544.33 262
1544.42 253
1544.51 246
1544.60 240
1544.69 238
1544.78 240
1544.87 246
1544.96 256
1545.05 268
1545.14 281
1545.23 293
1545.32 304
1545.41 311
1545.50 316
1545.59 318
1545.68 318
1545.77 315
1545.86 311
1545.95 305
1546.04 297
1546.13 287
1546.22 276
1546.31 264
1546.40 252
1546.49 241
1546.58 233
1546.67 227
1546.76 222
1546.85 218
1546.94 213
1547.03 207
1547.12 199
1547.21 189
1547.30 178
1547.39 167
1547.48 158
1547.57 151
1547.66 147
1547.75 144
1547.84 143
1547.93 142
1548.02 139
1548.11 135
1548.20 127
1548.29 115
1548.38 102
1548.47 87
1548.56 71
1548.65 57
1548.74 44
1548.83 35
1548.92 28
1549.01 24
1549.10 22
1549.19 22
1549.28 24
1549.37 27
1549.46 30
1549.55 32
1549.64 34
1549.73 34
1549.82 33
1549.91 32
1550.00 31
1550.09 30
1550.18 29
1550.27 29
1550.36 30
1550.45 30
1550.54 29
1550.63 26
1550.72 22
1550.81 17
1550.90 10
1550.99 2
1551.08 0
1551.17 0
1551.26 0
1551.35 0
1551.44 0
1551.53 0
1551.62 0
1551.71 0
1551.80 7
1551.89 13
1551.98 18
1552.07 22
1552.16 24
1552.25 25
1552.34 23
1552.43 20
1552.52 15
1552.62 9
1552.71 2
1552.80 0
1552.89 0
1552.98 0
1553.07 0
1553.16 0
1553.25 0
1553.34 4
1553.43 9
1553.52 14
1553.61 18
1553.70 24
1553.79 30
1553.88 37
1553.97 46
1554.06 54
1554.15 61
1554.24 66
1554.33 69
1554.42 71
1554.51 70
1554.60 69
1554.69 68
1554.78 68
1554.87 70
1554.96 74
1555.05 78
1555.14 85
1555.23 92
1555.32 99
1555.41 107
1555.50 114
1555.59 122
1555.68 128
1555.77 134
1555.86 138
1555.95 140
1556.04 140
1556.13 139
1556.22 135
1556.32 130
1556.41 125
1556.50 120
1556.59 116
1556.68 112
1556.77 110
1556.86 109
1556.95 110
1557.04 113
1557.13 117
1557.22 122
1557.31 127
1557.40 132
1557.49 136
1557.58 139
1557.67 140
1557.76 141
1557.85 141
1557.94 141
1558.03 141
1558.12 139
1558.21 135
1558.30 129
1558.39 122
1558.48 114
1558.57 106
1558.66 100
1558.75 95
1558.84 92
1558.93 91
1559.03 91
1559.12 90
1559.21 89
1559.30 88
1559.39 86
1559.48 84
1559.57 81
1559.66 76
1559.75 71
1559.84 64
1559.93 56
1560.02 47
1560.11 38
1560.20 29
1560.29 21
1560.38 15
1560.47 11
1560.56 10
1560.65 11
1560.74 15
1560.83 20
1560.92 26
1561.01 33
1561.10 39
1561.20 45
1561.29 49
1561.38 51
1561.47 53
1561.56 53
1561.65 53
1561.74 53
1561.83 53
1561.92 54
1562.01 54
1562.10 55
1562.19 54
1562.28 52
1562.37 49
1562.46 46
1562.55 41
1562.64 38
1562.73 35
1562.82 33
1562.91 33
1563.00 35
1563.09 38
1563.19 43
1563.28 49
1563.37 54
1563.46 59
1563.55 63
1563.64 66
1563.73 68
1563.82 70
1563.91 73
1564.00 77
1564.09 83
1564.18 90
1564.27 97
1564.36 104
1564.45 108
1564.54 110
1564.63 109
1564.72 107
1564.81 104
1564.91 103
1565.00 105
1565.09 108
1565.18 114
1565.27 121
1565.36 129
1565.45 138
1565.54 147
1565.63 156
1565.72 164
1565.81 172
1565.90 179
1565.99 184
1566.08 189
1566.17 193
1566.26 197
1566.35 201
1566.45 206
1566.54 213
1566.63 222
1566.72 232
1566.81 245
1566.90 259
1566.99 275
1567.08 293
1567.17 312
1567.26 333
1567.35 354
1567.44 376
1567.53 397
1567.62 417
1567.71 435
1567.80 450
1567.89 462
1567.99 473
1568.08 483
1568.17 495
1568.26 513
1568.35 537
1568.44 569
1568.53 610
1568.62 657
1568.71 710
1568.80 766
1568.89 823
1568.98 880
1569.07 937
1569.16 991
1569.25 1042
1569.35 1088
1569.44 1130
1569.53 1166
1569.62 1197
1569.71 1225
1569.80 1250
1569.89 1274
1569.98 1298
1570.07 1322
1570.16 1345
1570.25 1368
1570.34 1390
1570.43 1410
1570.52 1429
1570.62 1446
1570.71 1459
1570.80 1467
1570.89 1469
1570.98 1464
1571.07 1452
1571.16 1436
1571.25 1418
1571.34 1402
1571.43 1389
1571.52 1381
1571.61 1376
1571.70 1375
1571.79 1374
1571.89 1372
1571.98 1366
1572.07 1356
1572.16 1342
1572.25 1323
1572.34 1301
1572.43 1274
1572.52 1243
1572.61 1207
1572.70 1167
1572.79 1124
1572.88 1078
1572.97 1032
1573.07 987
1573.16 944
1573.25 905
1573.34 872
1573.43 846
1573.52 827
1573.61 814
1573.70 805
1573.79 798
1573.88 790
1573.97 779
1574.06 762
1574.15 741
1574.25 717
1574.34 690
1574.43 664
1574.52 640
1574.61 620
1574.70 603
1574.79 589
1574.88 577
1574.97 567
1575.06 556
1575.15 545
1575.24 531
1575.34 515
1575.43 498
1575.52 479
1575.61 462
1575.70 448
1575.79 437
1575.88 431
1575.97 430
1576.06 432
1576.15 437
1576.24 440
1576.34 442
1576.43 439
1576.52 433
1576.61 422
1576.70 409
1576.79 397
1576.88 385
1576.97 376
1577.06 370
1577.15 366
1577.24 362
1577.34 359
1577.43 354
1577.52 348
1577.61 341
1577.70 333
1577.79 326
1577.88 319
1577.97 312
1578.06 304
1578.15 295
1578.24 283
1578.34 270
1578.43 256
1578.52 242
1578.61 227
1578.70 213
1578.79 199
1578.88 186
1578.97 174
1579.06 162
1579.15 152
1579.24 143
1579.34 136
1579.43 131
1579.52 128
1579.61 127
1579.70 128
1579.79 131
1579.88 135
1579.97 139
1580.06 143
1580.15 146
1580.25 145
1580.34 142
1580.43 135
1580.52 125
1580.61 114
1580.70 103
1580.79 96
1580.88 91
1580.97 90
1581.06 92
1581.16 96
1581.25 100
1581.34 103
1581.43 105
1581.52 106
1581.61 106
1581.70 105
1581.79 104
1581.88 101
1581.97 97
1582.07 92
1582.16 87
1582.25 81
1582.34 77
1582.43 74
1582.52 74
1582.61 76
1582.70 80
1582.79 85
1582.89 91
1582.98 97
1583.07 104
1583.16 110
1583.25 116
1583.34 121
1583.43 125
1583.52 127
1583.61 127
1583.70 125
1583.80 121
1583.89 116
1583.98 111
1584.07 107
1584.16 103
1584.25 100
1584.34 99
1584.43 99
1584.52 100
1584.62 101
1584.71 102
1584.80 103
1584.89 104
1584.98 105
1585.07 106
1585.16 106
1585.25 106
1585.35 105
1585.44 104
1585.53 101
1585.62 98
1585.71 95
1585.80 93
1585.89 91
1585.98 90
1586.07 90
1586.17 92
1586.26 94
1586.35 97
1586.44 100
1586.53 102
1586.62 104
1586.71 104
1586.80 103
1586.89 100
1586.99 97
1587.08 94
1587.17 91
1587.26 88
1587.35 87
1587.44 86
1587.53 88
1587.62 90
1587.72 93
1587.81 97
1587.90 101
1587.99 103
1588.08 104
1588.17 103
1588.26 99
1588.35 94
1588.45 86
1588.54 78
1588.63 70
1588.72 61
1588.81 53
1588.90 47
1588.99 42
1589.08 40
1589.18 41
1589.27 44
1589.36 50
1589.45 57
1589.54 65
1589.63 73
1589.72 79
1589.81 84
1589.91 87
1590.00 89
1590.09 89
1590.18 87
1590.27 82
1590.36 75
1590.45 66
1590.54 56
1590.64 47
1590.73 40
1590.82 36
1590.91 35
1591.00 38
1591.09 44
1591.18 51
1591.27 59
1591.37 68
1591.46 77
1591.55 87
1591.64 98
1591.73 111
1591.82 126
1591.91 143
1592.01 159
1592.10 174
1592.19 186
1592.28 194
1592.37 197
1592.46 198
1592.55 196
1592.64 192
1592.74 189
1592.83 187
1592.92 186
1593.01 184
1593.10 182
1593.19 177
1593.28 172
1593.38 165
1593.47 157
1593.56 150
1593.65 144
1593.74 138
1593.83 133
1593.92 127
1594.01 120
1594.11 111
1594.20 101
1594.29 91
1594.38 82
1594.47 76
1594.56 72
1594.65 72
1594.75 75
1594.84 81
1594.93 88
1595.02 96
1595.11 103
1595.20 108
1595.29 111
1595.39 112
1595.48 109
1595.57 104
1595.66 97
1595.75 88
1595.84 79
1595.93 71
1596.03 65
1596.12 61
1596.21 60
1596.30 63
1596.39 69
1596.48 77
1596.57 86
1596.67 96
1596.76 104
1596.85 110
1596.94 112
1597.03 110
1597.12 104
1597.22 95
1597.31 86
1597.40 77
1597.49 70
1597.58 67
1597.67 66
1597.76 67
1597.86 69
1597.95 69
1598.04 68
1598.13 65
1598.22 62
1598.31 59
1598.40 60
1598.50 63
1598.59 70
1598.68 79
1598.77 89
1598.86 98
1598.95 105
1599.05 109
1599.14 111
1599.23 112
1599.32 111
1599.41 110
1599.50 109
1599.59 108
1599.69 106
1599.78 104
1599.87 102
1599.96 99
1600.05 96
1600.14 93
1600.24 90
1600.33 88
1600.42 86
1600.51 84
1600.60 81
1600.69 79
1600.78 76
1600.88 74
1600.97 73
1601.06 72
1601.15 72
1601.24 73
1601.33 75
1601.43 77
1601.52 80
1601.61 83
1601.70 86
1601.79 88
1601.88 88
1601.98 87
1602.07 82
1602.16 76
1602.25 68
1602.34 61
1602.43 55
1602.53 52
1602.62 51
1602.71 53
1602.80 58
1602.89 64
1602.98 69
1603.08 75
1603.17 81
1603.26 86
1603.35 91
1603.44 96
1603.53 99
1603.63 101
1603.72 101
1603.81 98
1603.90 94
1603.99 89
1604.08 84
1604.18 80
1604.27 77
1604.36 75
1604.45 76
1604.54 78
1604.63 82
1604.73 87
1604.82 93
1604.91 99
1605.00 103
1605.09 107
1605.18 108
1605.28 108
1605.37 107
1605.46 105
1605.55 103
1605.64 102
1605.73 101
1605.83 103
1605.92 106
1606.01 113
1606.10 121
1606.19 132
1606.28 144
1606.38 155
1606.47 166
1606.56 176
1606.65 183
1606.74 188
1606.83 191
1606.93 190
1607.02 187
1607.11 182
1607.20 174
1607.29 164
1607.39 153
1607.48 143
1607.57 134
1607.66 128
1607.75 125
1607.84 125
1607.94 129
1608.03 134
1608.12 140
1608.21 147
1608.30 153
1608.40 157
1608.49 159
1608.58 160
1608.67 158
1608.76 154
1608.85 150
1608.95 144
1609.04 139
1609.13 135
1609.22 131
1609.31 130
1609.40 131
1609.50 133
1609.59 136
1609.68 140
1609.77 143
1609.86 144
1609.96 144
1610.05 142
1610.14 140
1610.23 139
1610.32 140
1610.42 144
1610.51 149
1610.60 157
1610.69 165
1610.78 173
1610.87 180
1610.97 186
1611.06 191
1611.15 195
1611.24 197
1611.33 199
1611.43 200
1611.52 199
1611.61 196
1611.70 191
1611.79 185
1611.89 176
1611.98 167
1612.07 157
1612.16 146
1612.25 136
1612.34 127
1612.44 119
1612.53 113
1612.62 109
1612.71 107
1612.80 107
1612.90 109
1612.99 112
1613.08 114
1613.17 116
1613.26 119
1613.36 121
1613.45 123
1613.54 125
1613.63 128
1613.72 132
1613.82 136
1613.91 141
1614.00 145
1614.09 149
1614.18 151
1614.28 150
1614.37 148
1614.46 145
1614.55 141
1614.64 138
1614.74 136
1614.83 135
1614.92 134
1615.01 133
1615.10 130
1615.20 125
1615.29 117
1615.38 107
1615.47 96
1615.56 84
1615.66 74
1615.75 65
1615.84 58
1615.93 54
1616.02 53
1616.12 55
1616.21 59
1616.30 65
1616.39 71
1616.48 77
1616.58 80
1616.67 81
1616.76 78
1616.85 73
1616.94 66
1617.04 59
1617.13 53
1617.22 47
1617.31 44
1617.40 42
1617.50 40
1617.59 39
1617.68 37
1617.77 35
1617.86 31
1617.96 27
1618.05 23
1618.14 19
1618.23 14
1618.32 10
1618.42 7
1618.51 6
1618.60 7
1618.69 12
1618.79 21
1618.88 35
1618.97 53
1619.06 73
1619.15 94
1619.25 112
1619.34 126
1619.43 136
1619.52 139
1619.61 137
1619.71 131
1619.80 124
1619.89 116
1619.98 108
1620.07 102
1620.17 96
1620.26 92
1620.35 87
1620.44 83
1620.54 78
1620.63 73
1620.72 70
1620.81 67
1620.90 65
1621.00 65
1621.09 66
1621.18 68
1621.27 72
1621.36 76
1621.46 79
1621.55 82
1621.64 84
1621.73 84
1621.83 82
1621.92 80
1622.01 77
1622.10 76
1622.19 76
1622.29 77
1622.38 80
1622.47 83
1622.56 85
1622.66 86
1622.75 85
1622.84 81
1622.93 74
1623.02 64
1623.12 53
1623.21 40
1623.30 26
1623.39 12
1623.49 0
1623.58 0
1623.67 0
1623.76 0
1623.85 0
1623.95 0
1624.04 0
1624.13 0
1624.22 0
1624.32 7
1624.41 15
1624.50 22
1624.59 29
1624.68 36
1624.78 43
1624.87 48
1624.96 51
1625.05 52
1625.15 51
1625.24 49
1625.33 47
1625.42 46
1625.51 48
1625.61 52
1625.70 57
1625.79 64
1625.88 70
1625.98 73
1626.07 74
1626.16 73
1626.25 70
1626.35 67
1626.44 64
1626.53 64
1626.62 67
1626.71 73
1626.81 81
1626.90 89
1626.99 98
1627.08 104
1627.18 108
1627.27 107
1627.36 102
1627.45 94
1627.55 84
1627.64 74
1627.73 64
1627.82 55
1627.92 47
1628.01 41
1628.10 34
1628.19 27
1628.28 19
1628.38 13
1628.47 7
1628.56 4
1628.65 4
1628.75 7
1628.84 12
1628.93 18
1629.02 24
1629.12 30
1629.21 36
1629.30 41
1629.39 47
1629.49 52
1629.58 57
1629.67 61
1629.76 63
1629.86 64
1629.95 65
1630.04 65
1630.13 65
1630.23 67
1630.32 68
1630.41 69
1630.50 68
1630.59 65
1630.69 59
1630.78 51
1630.87 41
1630.96 31
1631.06 23
1631.15 16
1631.24 12
1631.33 11
1631.43 12
1631.52 15
1631.61 19
1631.70 24
1631.80 28
1631.89 32
1631.98 35
1632.07 36
1632.17 36
1632.26 34
1632.35 32
1632.44 30
1632.54 28
1632.63 27
1632.72 27
1632.81 29
1632.91 32
1633.00 36
1633.09 40
1633.18 44
1633.28 48
1633.37 49
1633.46 49
1633.55 46
1633.65 41
1633.74 35
1633.83 29
1633.92 25
1634.02 24
1634.11 26
1634.20 31
1634.29 38
1634.39 45
1634.48 50
1634.57 54
1634.66 56
1634.76 56
1634.85 54
1634.94 52
1635.03 50
1635.13 49
1635.22 50
1635.31 51
1635.40 54
1635.50 57
1635.59 61
1635.68 64
1635.77 66
1635.87 67
1635.96 66
1636.05 64
1636.15 61
1636.24 58
1636.33 55
1636.42 53
1636.52 52
1636.61 52
1636.70 52
1636.79 52
1636.89 52
1636.98 53
1637.07 53
1637.16 53
1637.26 53
1637.35 53
1637.44 52
1637.53 51
1637.63 50
1637.72 48
1637.81 47
1637.90 46
1638.00 47
1638.09 47
1638.18 48
1638.28 48
1638.37 47
1638.46 44
1638.55 39
1638.65 35
1638.74 31
1638.83 29
1638.92 30
1639.02 33
1639.11 40
1639.20 48
1639.29 57
1639.39 65
1639.48 71
1639.57 75
1639.67 75
1639.76 73
1639.85 69
1639.94 62
1640.04 56
1640.13 50
1640.22 45
1640.31 43
1640.41 43
1640.50 45
1640.59 49
1640.69 52
1640.78 55
1640.87 57
1640.96 57
1641.06 56
1641.15 53
1641.24 49
1641.33 45
1641.43 40
1641.52 37
1641.61 36
1641.71 37
1641.80 41
1641.89 47
1641.98 55
1642.08 65
1642.17 75
1642.26 85
1642.35 93
1642.45 100
1642.54 104
1642.63 106
1642.73 108
1642.82 108
1642.91 109
1643.00 110
1643.10 110
1643.19 110
1643.28 109
1643.38 106
1643.47 102
1643.56 95
1643.65 88
1643.75 81
1643.84 75
1643.93 73
1644.02 74
1644.12 80
1644.21 91
1644.30 104
1644.40 118
1644.49 130
1644.58 139
1644.67 143
1644.77 141
1644.86 134
1644.95 123
1645.05 111
1645.14 99
1645.23 88
1645.32 78
1645.42 71
1645.51 66
1645.60 62
1645.70 60
1645.79 58
1645.88 57
1645.97 57
1646.07 56
1646.16 56
1646.25 55
1646.35 53
1646.44 50
1646.53 47
1646.62 42
1646.72 36
1646.81 30
1646.90 22
1647.00 14
1647.09 5
1647.18 0
1647.27 0
1647.37 0
1647.46 0
1647.55 0
1647.65 0
1647.74 0
1647.83 0
1647.93 3
1648.02 7
1648.11 12
1648.20 15
1648.30 17
1648.39 17
1648.48 16
1648.58 13
1648.67 8
1648.76 3
1648.85 0
1648.95 0
1649.04 0
1649.13 1
1649.23 6
1649.32 11
1649.41 16
1649.51 18
1649.60 19
1649.69 17
1649.78 13
1649.88 9
1649.97 6
1650.06 4
1650.16 2
1650.25 2
1650.34 3
1650.43 4
1650.53 5
1650.62 7
1650.71 10
1650.81 14
1650.90 18
1650.99 22
1651.09 25
1651.18 28
1651.27 29
1651.37 30
1651.46 30
1651.55 32
1651.64 35
1651.74 41
1651.83 51
1651.92 63
1652.02 78
1652.11 94
1652.20 108
1652.30 121
1652.39 129
1652.48 133
1652.57 131
1652.67 124
1652.76 113
1652.85 99
1652.95 83
1653.04 66
1653.13 49
1653.23 34
1653.32 20
1653.41 8
1653.51 0
1653.60 0
1653.69 0
1653.78 0
1653.88 0
1653.97 6
1654.06 16
1654.16 28
1654.25 41
1654.34 55
1654.44 69
1654.53 82
1654.62 95
1654.72 106
1654.81 115
1654.90 123
1654.99 128
1655.09 131
1655.18 132
1655.27 133
1655.37 134
1655.46 135
1655.55 137
1655.65 138
1655.74 139
1655.83 139
1655.93 139
1656.02 139
1656.11 138
1656.21 139
1656.30 140
1656.39 141
1656.49 143
1656.58 144
1656.67 143
1656.76 141
1656.86 136
1656.95 130
1657.04 123
1657.14 117
1657.23 113
1657.32 111
1657.42 112
1657.51 115
1657.60 119
1657.70 122
1657.79 122
1657.88 119
1657.98 114
1658.07 107
1658.16 101
1658.26 96
1658.35 94
1658.44 94
1658.54 97
1658.63 101
1658.72 106
1658.81 109
1658.91 111
1659.00 112
1659.09 111
1659.19 108
1659.28 106
1659.37 103
1659.47 101
1659.56 99
1659.65 97
1659.75 96
1659.84 95
1659.93 95
1660.03 95
1660.12 96
1660.21 98
1660.31 99
1660.40 100
1660.49 99
1660.59 98
1660.68 97
1660.77 95
1660.87 94
1660.96 93
1661.05 94
1661.15 95
1661.24 97
1661.33 99
1661.43 100
1661.52 99
1661.61 96
1661.71 90
1661.80 82
1661.89 72
1661.99 61
1662.08 49
1662.17 37
1662.27 25
1662.36 15
1662.45 6
1662.55 0
1662.64 0
1662.73 0
1662.83 0
1662.92 0
1663.01 3
1663.11 9
1663.20 15
1663.29 21
1663.39 25
1663.48 30
1663.57 34
1663.67 39
1663.76 44
1663.85 51
1663.95 57
1664.04 63
1664.13 68
1664.23 71
1664.32 73
1664.41 75
1664.51 76
1664.60 77
1664.69 79
1664.79 80
1664.88 81
1664.97 81
1665.07 79
1665.16 77
1665.25 74
1665.35 73
1665.44 72
1665.53 72
1665.63 74
1665.72 77
1665.81 79
1665.91 81
1666.00 81
1666.09 79
1666.19 78
1666.28 77
1666.38 77
1666.47 78
1666.56 81
1666.66 85
1666.75 91
1666.84 96
1666.94 102
1667.03 108
1667.12 113
1667.22 118
1667.31 122
1667.40 126
1667.50 130
1667.59 133
1667.68 136
1667.78 137
1667.87 139
1667.96 139
1668.06 140
1668.15 139
1668.24 139
1668.34 137
1668.43 133
1668.52 128
1668.62 122
1668.71 114
1668.81 106
1668.90 99
1668.99 92
1669.09 87
1669.18 83
1669.27 79
1669.37 74
1669.46 70
1669.55 66
1669.65 63
1669.74 62
1669.83 62
1669.93 64
1670.02 66
1670.11 68
1670.21 69
1670.30 68
1670.40 66
1670.49 63
1670.58 58
1670.68 53
1670.77 48
1670.86 43
1670.96 39
1671.05 36
1671.14 34
1671.24 33
1671.33 34
1671.42 35
1671.52 37
1671.61 40
1671.71 44
1671.80 48
1671.89 54
1671.99 60
1672.08 67
1672.17 75
1672.27 81
1672.36 87
1672.45 90
1672.55 91
1672.64 89
1672.74 85
1672.83 78
1672.92 70
1673.02 62
1673.11 53
1673.20 46
1673.30 40
1673.39 37
1673.48 36
1673.58 37
1673.67 39
1673.77 42
1673.86 44
1673.95 46
1674.05 46
1674.14 46
1674.23 45
1674.33 44
1674.42 42
1674.51 42
1674.61 40
1674.70 39
1674.80 35
1674.89 30
1674.98 24
1675.08 17
1675.17 10
1675.26 6
1675.36 4
1675.45 6
1675.54 11
1675.64 17
1675.73 23
1675.83 27
1675.92 29
1676.01 27
1676.11 22
1676.20 15
1676.29 7
1676.39 0
1676.48 0
1676.58 0
1676.67 0
1676.76 0
1676.86 0
1676.95 0
1677.04 0
1677.14 2
1677.23 7
1677.33 11
1677.42 14
1677.51 16
1677.61 16
1677.70 16
1677.79 15
1677.89 15
1677.98 16
1678.08 17
1678.17 18
1678.26 20
1678.36 20
1678.45 19
1678.54 17
1678.64 15
1678.73 13
1678.83 12
1678.92 11
1679.01 12
1679.11 12
1679.20 11
1679.29 9
1679.39 5
1679.48 1
1679.58 0
1679.67 0
1679.76 0
1679.86 4
1679.95 11
1680.05 19
1680.14 26
1680.23 33
1680.33 39
1680.42 43
1680.51 48
1680.61 53
1680.70 58
1680.80 63
1680.89 67
1680.98 69
1681.08 70
1681.17 70
1681.27 70
1681.36 71
1681.45 74
1681.55 77
1681.64 82
1681.73 88
1681.83 94
1681.92 101
1682.02 106
1682.11 111
1682.20 114
1682.30 116
1682.39 115
1682.49 112
1682.58 107
1682.67 101
1682.77 93
1682.86 86
1682.96 80
1683.05 75
1683.14 71
1683.24 68
1683.33 66
1683.42 64
1683.52 62
1683.61 60
1683.71 57
1683.80 54
1683.89 51
1683.99 49
1684.08 47
1684.18 47
1684.27 48
1684.36 50
1684.46 53
1684.55 56
1684.65 58
1684.74 58
1684.83 57
1684.93 53
1685.02 49
1685.12 44
1685.21 41
1685.30 39
1685.40 40
1685.49 43
1685.59 47
1685.68 52
1685.77 55
1685.87 57
1685.96 58
1686.06 57
1686.15 56
1686.24 54
1686.34 53
1686.43 51
1686.53 49
1686.62 47
1686.71 44
1686.81 42
1686.90 40
1687.00 39
1687.09 39
1687.18 39
1687.28 38
1687.37 35
1687.47 30
1687.56 24
1687.65 16
1687.75 7
1687.84 0
1687.94 0
1688.03 0
1688.12 0
1688.22 0
1688.31 0
1688.41 0
1688.50 0
1688.59 3
1688.69 9
1688.78 14
1688.88 16
1688.97 16
1689.06 15
1689.16 12
1689.25 10
1689.35 9
1689.44 9
1689.53 11
1689.63 13
1689.72 16
1689.82 17
1689.91 19
1690.01 20
1690.10 20
1690.19 21
1690.29 22
1690.38 23
1690.48 24
1690.57 24
1690.66 25
1690.76 27
1690.85 30
1690.95 33
1691.04 38
1691.13 43
1691.23 49
1691.32 55
1691.42 60
1691.51 65
1691.61 68
1691.70 71
1691.79 73
1691.89 75
1691.98 77
1692.08 79
1692.17 81
1692.26 83
1692.36 84
1692.45 83
1692.55 81
1692.64 76
1692.74 69
1692.83 62
1692.92 55
1693.02 51
1693.11 50
1693.21 53
1693.30 61
1693.39 70
1693.49 81
1693.58 90
1693.68 95
1693.77 97
1693.87 94
1693.96 88
1694.05 80
1694.15 72
1694.24 66
1694.34 62
1694.43 60
1694.53 60
1694.62 62
1694.71 64
1694.81 67
1694.90 71
1695.00 76
1695.09 82
1695.18 89
1695.28 97
1695.37 105
1695.47 113
1695.56 119
1695.66 122
1695.75 124
1695.84 123
1695.94 120
1696.03 116
1696.13 112
1696.22 109
1696.32 106
1696.41 104
1696.50 103
1696.60 102
1696.69 101
1696.79 99
1696.88 96
1696.98 92
1697.07 86
1697.16 78
1697.26 69
1697.35 59
1697.45 49
1697.54 39
1697.64 31
1697.73 23
1697.82 18
1697.92 14
1698.01 13
1698.11 12
1698.20 11
1698.30 9
1698.39 6
1698.49 2
1698.58 0
1698.67 0
1698.77 0
1698.86 0
1698.96 0
1699.05 0
1699.15 0
1699.24 4
1699.33 16
1699.43 29
1699.52 43
1699.62 56
1699.71 67
1699.81 74
1699.90 76
1699.99 73
1700.09 67
1700.18 59
1700.28 51
1700.37 45
1700.47 43
1700.56 45
1700.66 52
1700.75 63
1700.84 75
1700.94 89
1701.03 103
1701.13 115
1701.22 124
1701.32 131
1701.41 134
1701.51 134
1701.60 130
1701.69 125
1701.79 117
1701.88 110
1701.98 103
1702.07 97
1702.17 92
1702.26 89
1702.36 87
1702.45 87
1702.54 89
1702.64 92
1702.73 96
1702.83 101
1702.92 105
1703.02 108
1703.11 110
1703.21 110
1703.30 110
1703.39 110
1703.49 110
1703.58 109
1703.68 108
1703.77 106
1703.87 103
1703.96 98
1704.06 93
1704.15 87
1704.24 83
1704.34 80
1704.43 80
1704.53 82
1704.62 88
1704.72 94
1704.81 101
1704.91 107
1705.00 111
1705.10 111
1705.19 109
1705.28 104
1705.38 98
1705.47 92
1705.57 88
1705.66 87
1705.76 88
1705.85 90
1705.95 93
1706.04 97
1706.14 100
1706.23 102
1706.32 104
1706.42 106
1706.51 108
1706.61 108
1706.70 107
1706.80 104
1706.89 98
1706.99 90
1707.08 80
1707.18 69
1707.27 57
1707.36 47
1707.46 38
1707.55 32
1707.65 28
1707.74 28
1707.84 29
1707.93 33
1708.03 37
1708.12 43
1708.22 50
1708.31 57
1708.41 65
1708.50 75
1708.59 85
1708.69 96
1708.78 105
1708.88 113
1708.97 118
1709.07 119
1709.16 117
1709.26 112
1709.35 105
1709.45 97
1709.54 88
1709.64 80
1709.73 71
1709.82 65
1709.92 60
1710.01 59
1710.11 61
1710.20 67
1710.30 76
1710.39 86
1710.49 95
1710.58 103
1710.68 106
1710.77 106
1710.87 102
1710.96 95
1711.06 88
1711.15 79
1711.24 72
1711.34 66
1711.43 61
1711.53 58
1711.62 57
1711.72 58
1711.81 60
1711.91 63
1712.00 68
1712.10 72
1712.19 76
1712.29 80
1712.38 83
1712.48 84
1712.57 85
1712.67 85
1712.76 85
1712.85 84
1712.95 83
1713.04 81
1713.14 78
1713.23 73
1713.33 68
1713.42 61
1713.52 53
1713.61 44
1713.71 35
1713.80 28
1713.90 21
1713.99 17
1714.09 14
1714.18 15
1714.28 17
1714.37 19
1714.47 23
1714.56 26
1714.66 29
1714.75 30
1714.84 31
1714.94 30
1715.03 30
1715.13 29
1715.22 29
1715.32 26
1715.41 23
1715.51 17
1715.60 9
1715.70 0
1715.79 0
1715.89 0
1715.98 0
1716.08 0
1716.17 0
1716.27 0
1716.36 0
1716.46 8
1716.55 16
1716.65 19
1716.74 19
1716.84 17
1716.93 13
1717.03 9
1717.12 8
1717.22 9
1717.31 13
1717.41 19
1717.50 24
1717.59 28
1717.69 31
1717.78 32
1717.88 33
1717.97 34
1718.07 37
1718.16 43
1718.26 50
1718.35 58
1718.45 64
1718.54 68
1718.64 69
1718.73 66
1718.83 60
1718.92 52
1719.02 46
1719.11 41
1719.21 39
1719.30 40
1719.40 44
1719.49 50
1719.59 59
1719.68 69
1719.78 80
1719.87 91
1719.97 100
1720.06 107
1720.16 110
1720.25 109
1720.35 105
1720.44 99
1720.54 92
1720.63 86
1720.73 82
1720.82 80
1720.92 81
1721.01 83
1721.11 87
1721.20 92
1721.30 95
1721.39 97
1721.49 97
1721.58 95
1721.68 91
1721.77 86
1721.87 82
1721.96 78
1722.06 77
1722.15 77
1722.25 77
1722.34 78
1722.44 78
1722.53 77
1722.63 75
1722.72 72
1722.82 69
1722.91 67
1723.01 65
1723.10 62
1723.20 59
1723.29 56
1723.39 53
1723.48 50
1723.58 48
1723.67 47
1723.77 48
1723.86 51
1723.96 55
1724.05 61
1724.15 68
1724.24 77
1724.34 87
1724.43 97
1724.53 105
1724.62 111
1724.72 115
1724.81 116
1724.91 115
1725.00 115
1725.10 115
1725.19 118
1725.29 123
1725.38 130
1725.48 137
1725.57 144
1725.67 150
1725.76 153
1725.86 155
1725.95 155
1726.05 155
1726.14 154
1726.24 152
1726.33 150
1726.43 148
1726.52 145
1726.62 141
1726.71 137
1726.81 132
1726.90 128
1727.00 124
1727.09 121
1727.19 119
1727.29 119
1727.38 120
1727.48 123
1727.57 127
1727.67 131
1727.76 134
1727.86 136
1727.95 135
1728.05 131
1728.14 125
1728.24 118
1728.33 110
1728.43 103
1728.52 98
1728.62 94
1728.71 93
1728.81 92
1728.90 93
1729.00 93
1729.09 94
1729.19 93
1729.28 92
1729.38 91
1729.47 89
1729.57 86
1729.66 82
1729.76 78
1729.85 72
1729.95 66
1730.05 62
1730.14 59
1730.24 58
1730.33 59
1730.43 61
1730.52 62
1730.62 61
1730.71 56
1730.81 49
1730.90 39
1731.00 29
1731.09 21
1731.19 15
1731.28 13
1731.38 14
1731.47 17
1731.57 23
1731.66 28
1731.76 34
1731.85 39
1731.95 43
1732.05 47
1732.14 50
1732.24 54
1732.33 58
1732.43 61
1732.52 64
1732.62 67
1732.71 70
1732.81 73
1732.90 75
1733.00 77
1733.09 78
1733.19 80
1733.28 80
1733.38 80
1733.47 81
1733.57 81
1733.67 81
1733.76 81
1733.86 81
1733.95 79
1734.05 76
1734.14 71
1734.24 65
1734.33 59
1734.43 54
1734.52 50
1734.62 49
1734.71 51
1734.81 55
1734.90 60
1735.00 66
1735.10 71
1735.19 75
1735.29 79
1735.38 82
1735.48 83
1735.57 85
1735.67 86
1735.76 87
1735.86 88
1735.95 87
1736.05 86
1736.14 83
1736.24 79
1736.33 74
1736.43 69
1736.53 65
1736.62 62
1736.72 61
1736.81 62
1736.91 63
1737.00 64
1737.10 65
1737.19 64
1737.29 60
1737.38 55
1737.48 49
1737.58 44
1737.67 39
1737.77 36
1737.86 36
1737.96 38
1738.05 42
1738.15 46
1738.24 50
1738.34 54
1738.43 56
1738.53 59
1738.62 61
1738.72 64
1738.82 68
1738.91 74
1739.01 81
1739.10 88
1739.20 95
1739.29 101
1739.39 104
1739.48 106
1739.58 106
1739.67 105
1739.77 104
1739.87 103
1739.96 104
1740.06 105
1740.15 107
1740.25 108
1740.34 106
1740.44 102
1740.53 95
1740.63 86
1740.73 77
1740.82 68
1740.92 62
1741.01 59
1741.11 60
1741.20 64
1741.30 70
1741.39 79
1741.49 88
1741.58 99
1741.68 109
1741.78 119
1741.87 127
1741.97 133
1742.06 137
1742.16 136
1742.25 133
1742.35 127
1742.44 118
1742.54 109
1742.64 100
1742.73 92
1742.83 85
1742.92 81
1743.02 79
1743.11 79
1743.21 80
1743.30 82
1743.40 85
1743.50 88
1743.59 90
1743.69 92
1743.78 93
1743.88 94
1743.97 95
1744.07 96
1744.17 96
1744.26 96
1744.36 95
1744.45 93
1744.55 89
1744.64 85
1744.74 80
1744.83 74
1744.93 69
1745.03 65
1745.12 62
1745.22 59
1745.31 58
1745.41 58
1745.50 59
1745.60 60
1745.70 62
1745.79 66
1745.89 70
1745.98 76
1746.08 82
1746.17 89
1746.27 96
1746.36 104
1746.46 111
1746.56 116
1746.65 120
1746.75 121
1746.84 120
1746.94 117
1747.03 113
1747.13 109
1747.23 107
1747.32 107
1747.42 108
1747.51 111
1747.61 115
1747.70 118
1747.80 120
1747.90 121
1747.99 119
1748.09 114
1748.18 108
1748.28 99
1748.37 90
1748.47 81
1748.57 74
1748.66 69
1748.76 66
1748.85 66
1748.95 68
1749.04 71
1749.14 73
1749.24 74
1749.33 71
1749.43 66
1749.52 60
1749.62 53
1749.71 47
1749.81 42
1749.91 41
1750.00 43
1750.10 47
1750.19 53
1750.29 59
1750.38 65
1750.48 70
1750.58 74
1750.67 77
1750.77 79
1750.86 79
1750.96 78
1751.06 75
1751.15 71
1751.25 66
1751.34 60
1751.44 57
1751.53 55
1751.63 57
1751.73 62
1751.82 70
1751.92 80
1752.01 90
1752.11 100
1752.20 107
1752.30 110
1752.40 111
1752.49 108
1752.59 102
1752.68 94
1752.78 85
1752.88 76
1752.97 68
1753.07 60
1753.16 54
1753.26 50
1753.35 48
1753.45 46
1753.55 44
1753.64 41
1753.74 38
1753.83 33
1753.93 27
1754.03 20
1754.12 14
1754.22 8
1754.31 4
1754.41 1
1754.51 0
1754.60 0
1754.70 0
1754.79 0
1754.89 0
1754.98 0
1755.08 0
1755.18 0
1755.27 0
1755.37 0
1755.46 6
1755.56 14
1755.66 23
1755.75 33
1755.85 42
1755.94 49
1756.04 53
1756.14 53
1756.23 48
1756.33 40
1756.42 30
1756.52 20
1756.62 11
1756.71 4
1756.81 1
1756.90 1
1757.00 4
1757.10 7
1757.19 10
1757.29 13
1757.38 14
1757.48 14
1757.57 13
1757.67 11
1757.77 9
1757.86 7
1757.96 6
1758.05 4
1758.15 4
1758.25 4
1758.34 5
1758.44 6
1758.53 8
1758.63 10
1758.73 11
1758.82 13
1758.92 14
1759.01 16
1759.11 19
1759.21 22
1759.30 25
1759.40 29
1759.49 32
1759.59 34
1759.69 36
1759.78 36
1759.88 35
1759.97 34
1760.07 34
1760.17 35
1760.26 39
1760.36 44
1760.46 50
1760.55 56
1760.65 62
1760.74 67
1760.84 70
1760.94 72
1761.03 72
1761.13 72
1761.22 71
1761.32 71
1761.42 70
1761.51 69
1761.61 68
1761.70 68
1761.80 68
1761.90 69
1761.99 72
1762.09 75
1762.18 80
1762.28 84
1762.38 89
1762.47 92
1762.57 93
1762.66 93
1762.76 91
1762.86 87
1762.95 81
1763.05 74
1763.15 65
1763.24 57
1763.34 50
1763.43 43
1763.53 38
1763.63 35
1763.72 32
1763.82 29
1763.91 27
1764.01 24
1764.11 21
1764.20 20
1764.30 20
1764.40 21
1764.49 23
1764.59 26
1764.68 29
1764.78 30
1764.88 29
1764.97 28
1765.07 26
1765.16 24
1765.26 23
1765.36 24
1765.45 26
1765.55 30
1765.65 34
1765.74 39
1765.84 43
1765.93 46
1766.03 48
1766.13 47
1766.22 45
1766.32 41
1766.41 37
1766.51 33
1766.61 30
1766.70 29
1766.80 32
1766.90 38
1766.99 47
1767.09 58
1767.18 71
1767.28 83
1767.38 93
1767.47 102
1767.57 108
1767.67 112
1767.76 114
1767.86 114
1767.95 114
1768.05 113
1768.15 111
1768.24 109
1768.34 107
1768.44 105
1768.53 103
1768.63 101
1768.72 99
1768.82 99
1768.92 100
1769.01 104
1769.11 109
1769.21 115
1769.30 120
1769.40 125
1769.49 126
1769.59 125
1769.69 120
1769.78 113
1769.88 104
1769.98 95
1770.07 85
1770.17 76
1770.27 68
1770.36 60
1770.46 52
1770.55 44
1770.65 38
1770.75 33
1770.84 32
1770.94 35
1771.04 41
1771.13 50
1771.23 59
1771.32 69
1771.42 76
1771.52 81
1771.61 83
1771.71 81
1771.81 78
1771.90 74
1772.00 70
1772.10 68
1772.19 67
1772.29 69
1772.38 73
1772.48 79
1772.58 87
1772.67 95
1772.77 104
1772.87 112
1772.96 120
1773.06 126
1773.16 132
1773.25 138
1773.35 143
1773.45 148
1773.54 154
1773.64 159
1773.73 163
1773.83 167
1773.93 170
1774.02 171
1774.12 169
1774.22 165
1774.31 159
1774.41 149
1774.51 136
1774.60 120
1774.70 104
1774.79 89
1774.89 77
1774.99 68
1775.08 65
1775.18 66
1775.28 71
1775.37 77
1775.47 83
1775.57 87
1775.66 90
1775.76 91
1775.86 90
1775.95 89
1776.05 88
1776.15 88
1776.24 88
1776.34 89
1776.43 90
1776.53 90
1776.63 90
1776.72 91
1776.82 91
1776.92 92
1777.01 94
1777.11 97
1777.21 101
1777.30 104
1777.40 107
1777.50 107
1777.59 106
1777.69 102
1777.79 97
1777.88 91
1777.98 86
1778.08 82
1778.17 79
1778.27 77
1778.36 75
1778.46 72
1778.56 69
1778.65 66
1778.75 63
1778.85 63
1778.94 65
1779.04 70
1779.14 78
1779.23 86
1779.33 95
1779.43 103
1779.52 107
1779.62 108
1779.72 105
1779.81 100
1779.91 92
1780.01 84
1780.10 77
1780.20 73
1780.30 73
1780.39 75
1780.49 80
1780.59 86
1780.68 92
1780.78 97
1780.88 100
1780.97 102
1781.07 102
1781.17 101
1781.26 100
1781.36 99
1781.46 97
1781.55 95
1781.65 91
1781.75 87
1781.84 83
1781.94 78
1782.04 75
1782.13 72
1782.23 72
1782.32 72
1782.42 74
1782.52 77
1782.61 80
1782.71 82
1782.81 84
1782.90 85
1783.00 85
1783.10 85
1783.19 85
1783.29 86
1783.39 87
1783.48 90
1783.58 95
1783.68 102
1783.77 109
1783.87 116
1783.97 120
1784.06 122
1784.16 119
1784.26 112
1784.36 100
1784.45 87
1784.55 74
1784.65 61
1784.74 52
1784.84 47
1784.94 46
1785.03 48
1785.13 51
1785.23 55
1785.32 56
1785.42 54
1785.52 49
1785.61 42
1785.71 33
1785.81 25
1785.90 18
1786.00 14
1786.10 12
1786.19 12
1786.29 13
1786.39 15
1786.48 17
1786.58 19
1786.68 21
1786.77 23
1786.87 24
1786.97 25
1787.06 27
1787.16 28
1787.26 31
1787.35 35
1787.45 42
1787.55 52
1787.64 63
1787.74 75
1787.84 87
1787.93 95
1788.03 100
1788.13 100
1788.22 98
1788.32 94
1788.42 91
1788.52 89
1788.61 89
1788.71 92
1788.81 95
1788.90 99
1789.00 102
1789.10 104
1789.19 105
1789.29 106
1789.39 106
1789.48 104
1789.58 100
1789.68 93
1789.77 81
1789.87 66
1789.97 49
1790.06 31
1790.16 15
1790.26 1
1790.36 0
1790.45 0
1790.55 0
1790.65 0
1790.74 0
1790.84 0
1790.94 7
1791.03 14
1791.13 21
1791.23 27
1791.32 33
1791.42 38
1791.52 43
1791.61 47
1791.71 49
1791.81 51
1791.91 51
1792.00 49
1792.10 47
1792.20 45
1792.29 43
1792.39 42
1792.49 42
1792.58 42
1792.68 43
1792.78 43
1792.87 42
1792.97 40
1793.07 38
1793.17 35
1793.26 32
1793.36 29
1793.46 28
1793.55 27
1793.65 28
1793.75 30
1793.84 33
1793.94 35
1794.04 37
1794.13 38
1794.23 36
1794.33 33
1794.43 28
1794.52 23
1794.62 19
1794.72 16
1794.81 16
1794.91 19
1795.01 25
1795.10 33
1795.20 42
1795.30 51
1795.40 58
1795.49 63
1795.59 63
1795.69 60
1795.78 54
1795.88 46
1795.98 39
1796.07 34
1796.17 30
1796.27 29
1796.37 30
1796.46 31
1796.56 32
1796.66 33
1796.75 32
1796.85 32
1796.95 32
1797.04 32
1797.14 32
1797.24 32
1797.34 31
1797.43 28
1797.53 25
1797.63 21
1797.72 17
1797.82 13
1797.92 12
1798.02 11
1798.11 12
1798.21 13
1798.31 14
1798.40 15
1798.50 14
1798.60 13
1798.69 10
1798.79 6
1798.89 1
1798.99 0
1799.08 0
1799.18 0
1799.28 0
1799.37 0
1799.47 0
1799.57 0
1799.67 0
1799.76 2
1799.86 5
1799.96 8
1800.05 13
1800.15 19
1800.25 25
1800.35 33
1800.44 39
1800.54 45
1800.64 50
1800.73 54
1800.83 58
1800.93 62
1801.03 66
1801.12 68
1801.22 69
1801.32 67
1801.41 63
1801.51 58
1801.61 54
1801.71 51
1801.80 51
1801.90 54
1802.00 60
1802.09 68
1802.19 77
1802.29 85
1802.39 91
1802.48 93
1802.58 92
1802.68 88
1802.77 81
1802.87 74
1802.97 68
1803.07 63
1803.16 59
1803.26 57
1803.36 55
1803.46 54
1803.55 51
1803.65 48
1803.75 43
1803.84 38
1803.94 33
1804.04 28
1804.14 24
1804.23 21
1804.33 18
1804.43 17
1804.52 15
1804.62 15
1804.72 16
1804.82 19
1804.91 23
1805.01 29
1805.11 37
1805.21 45
1805.30 55
1805.40 65
1805.50 74
1805.59 83
1805.69 90
1805.79 94
1805.89 95
1805.98 93
1806.08 87
1806.18 78
1806.28 68
1806.37 56
1806.47 45
1806.57 36
1806.66 28
1806.76 22
1806.86 16
1806.96 11
1807.05 5
1807.15 0
1807.25 0
1807.35 0
1807.44 0
1807.54 0
1807.64 0
1807.74 0
1807.83 0
1807.93 1
1808.03 12
1808.12 24
1808.22 37
1808.32 50
1808.42 63
1808.51 73
1808.61 80
1808.71 85
1808.81 85
1808.90 84
1809.00 79
1809.10 74
1809.20 69
1809.29 65
1809.39 62
1809.49 60
1809.58 59
1809.68 57
1809.78 55
1809.88 53
1809.97 50
1810.07 47
1810.17 45
1810.27 43
1810.36 42
1810.46 41
1810.56 39
1810.66 37
1810.75 35
1810.85 32
1810.95 30
1811.05 27
1811.14 26
1811.24 24
1811.34 22
1811.44 21
1811.53 18
1811.63 16
1811.73 13
1811.83 11
1811.92 10
1812.02 10
1812.12 12
1812.21 15
1812.31 20
1812.41 27
1812.51 35
1812.60 44
1812.70 52
1812.80 59
1812.90 64
1812.99 67
1813.09 67
1813.19 65
1813.29 63
1813.38 62
1813.48 62
1813.58 64
1813.68 68
1813.77 72
1813.87 75
1813.97 78
1814.07 78
1814.16 77
1814.26 74
1814.36 72
1814.46 69
1814.55 68
1814.65 68
1814.75 70
1814.85 73
1814.94 77
1815.04 82
1815.14 88
1815.24 93
1815.33 98
1815.43 104
1815.53 108
1815.63 113
1815.72 117
1815.82 121
1815.92 126
1816.02 131
1816.11 138
1816.21 144
1816.31 151
1816.41 157
1816.51 162
1816.60 163
1816.70 161
1816.80 155
1816.90 146
1816.99 136
1817.09 125
1817.19 115
1817.29 108
1817.38 103
1817.48 100
1817.58 98
1817.68 96
1817.77 93
1817.87 90
1817.97 87
1818.07 85
1818.16 84
1818.26 86
1818.36 90
1818.46 97
1818.55 104
1818.65 112
1818.75 119
1818.85 124
1818.95 127
1819.04 128
1819.14 127
1819.24 124
1819.34 120
1819.43 114
1819.53 108
1819.63 101
1819.73 95
1819.82 91
1819.92 89
1820.02 90
1820.12 95
1820.21 102
1820.31 110
1820.41 118
1820.51 124
1820.61 127
1820.70 126
1820.80 123
1820.90 117
1821.00 110
1821.09 103
1821.19 96
1821.29 91
1821.39 88
1821.48 87
1821.58 87
1821.68 88
1821.78 90
1821.88 91
1821.97 92
1822.07 91
1822.17 89
1822.27 84
1822.36 78
1822.46 70
1822.56 61
1822.66 52
1822.75 44
1822.85 37
1822.95 32
1823.05 30
1823.15 31
1823.24 34
1823.34 40
1823.44 47
1823.54 55
1823.63 63
1823.73 72
1823.83 81
1823.93 92
1824.03 104
1824.12 117
1824.22 129
1824.32 140
1824.42 148
1824.51 151
1824.61 149
1824.71 143
1824.81 133
1824.91 122
1825.00 112
1825.10 103
1825.20 97
1825.30 93
1825.39 92
1825.49 92
1825.59 95
1825.69 98
1825.79 104
1825.88 110
1825.98 118
1826.08 126
1826.18 133
1826.27 138
1826.37 140
1826.47 138
1826.57 132
1826.67 124
1826.76 116
1826.86 109
1826.96 105
1827.06 104
1827.16 108
1827.25 114
1827.35 121
1827.45 126
1827.55 128
1827.64 126
1827.74 120
1827.84 111
1827.94 102
1828.04 95
1828.13 92
1828.23 93
1828.33 97
1828.43 104
1828.53 109
1828.62 111
1828.72 109
1828.82 104
1828.92 96
1829.01 87
1829.11 78
1829.21 70
1829.31 62
1829.41 56
1829.50 49
1829.60 41
1829.70 34
1829.80 28
1829.90 22
1829.99 18
1830.09 15
1830.19 13
1830.29 12
1830.39 10
1830.48 9
1830.58 6
1830.68 4
1830.78 1
1830.88 0
1830.97 0
1831.07 0
1831.17 0
1831.27 0
1831.37 2
1831.46 4
1831.56 8
1831.66 11
1831.76 16
1831.86 21
1831.95 25
1832.05 28
1832.15 30
1832.25 29
1832.35 27
1832.44 23
1832.54 19
1832.64 16
1832.74 16
1832.84 19
1832.93 24
1833.03 31
1833.13 39
1833.23 47
1833.33 52
1833.42 55
1833.52 54
1833.62 52
1833.72 50
1833.82 47
1833.91 45
1834.01 44
1834.11 43
1834.21 41
1834.31 40
1834.40 39
1834.50 38
1834.60 40
1834.70 43
1834.80 48
1834.89 54
1834.99 60
1835.09 65
1835.19 68
1835.29 70
1835.38 69
1835.48 67
1835.58 65
1835.68 62
1835.78 60
1835.87 58
1835.97 57
1836.07 55
1836.17 54
1836.27 52
1836.36 51
1836.46 50
1836.56 51
1836.66 53
1836.76 57
1836.86 63
1836.95 69
1837.05 75
1837.15 80
1837.25 84
1837.35 85
1837.44 85
1837.54 83
1837.64 79
1837.74 75
1837.84 71
1837.93 67
1838.03 63
1838.13 59
1838.23 55
1838.33 51
1838.43 47
1838.52 42
1838.62 38
1838.72 32
1838.82 27
1838.92 23
1839.01 19
1839.11 15
1839.21 14
1839.31 14
1839.41 16
1839.51 19
1839.60 23
1839.70 28
1839.80 32
1839.90 36
1840.00 39
1840.09 40
1840.19 40
1840.29 38
1840.39 36
1840.49 32
1840.59 27
1840.68 22
1840.78 17
1840.88 12
1840.98 9
1841.08 7
1841.17 7
1841.27 9
1841.37 12
1841.47 17
1841.57 24
1841.67 33
1841.76 42
1841.86 53
1841.96 63
1842.06 72
1842.16 79
1842.26 84
1842.35 85
1842.45 84
1842.55 81
1842.65 77
1842.75 74
1842.85 73
1842.94 74
1843.04 78
1843.14 82
1843.24 87
1843.34 89
1843.43 89
1843.53 85
1843.63 78
1843.73 69
1843.83 57
1843.93 46
1844.02 35
1844.12 24
1844.22 16
1844.32 8
1844.42 1
1844.52 0
1844.61 0
1844.71 0
1844.81 0
1844.91 0
1845.01 0
1845.11 8
1845.20 18
1845.30 29
1845.40 39
1845.50 46
1845.60 50
1845.70 50
1845.79 46
1845.89 40
1845.99 31
1846.09 21
1846.19 12
1846.29 4
1846.38 0
1846.48 0
1846.58 0
1846.68 0
1846.78 0
1846.88 0
1846.97 0
1847.07 0
1847.17 0
1847.27 1
1847.37 7
1847.47 13
1847.57 20
1847.66 25
1847.76 29
1847.86 30
1847.96 31
1848.06 31
1848.16 33
1848.25 37
1848.35 44
1848.45 54
1848.55 65
1848.65 75
1848.75 81
1848.84 83
1848.94 79
1849.04 71
1849.14 60
1849.24 48
1849.34 38
1849.44 32
1849.53 30
1849.63 32
1849.73 38
1849.83 48
1849.93 59
1850.03 72
1850.12 83
1850.22 93
1850.32 102
1850.42 108
1850.52 111
1850.62 112
1850.72 111
1850.81 109
1850.91 105
1851.01 101
1851.11 96
1851.21 91
1851.31 86
1851.40 82
1851.50 78
1851.60 75
1851.70 72
1851.80 69
1851.90 65
1852.00 59
1852.09 51
1852.19 41
1852.29 30
1852.39 21
1852.49 14
1852.59 10
1852.69 9
1852.78 10
1852.88 12
1852.98 14
1853.08 13
1853.18 12
1853.28 9
1853.37 8
1853.47 9
1853.57 13
1853.67 20
1853.77 29
1853.87 39
1853.97 47
1854.06 52
1854.16 54
1854.26 51
1854.36 45
1854.46 39
1854.56 33
1854.66 28
1854.75 27
1854.85 27
1854.95 29
1855.05 31
1855.15 33
1855.25 33
1855.35 32
1855.45 29
1855.54 26
1855.64 25
1855.74 26
1855.84 32
1855.94 41
1856.04 53
1856.14 66
1856.23 78
1856.33 85
1856.43 88
1856.53 86
1856.63 78
1856.73 66
1856.83 52
1856.92 38
1857.02 25
1857.12 14
1857.22 6
1857.32 3
1857.42 4
1857.52 8
1857.62 15
1857.71 24
1857.81 34
1857.91 44
1858.01 52
1858.11 59
1858.21 64
1858.31 68
1858.40 71
1858.50 74
1858.60 75
1858.70 75
1858.80 74
1858.90 71
1859.00 66
1859.10 59
1859.19 51
1859.29 43
1859.39 35
1859.49 30
1859.59 27
1859.69 29
1859.79 33
1859.89 41
1859.98 49
1860.08 58
1860.18 64
1860.28 68
1860.38 69
1860.48 66
1860.58 60
1860.67 51
1860.77 42
1860.87 33
1860.97 25
1861.07 20
1861.17 18
1861.27 18
1861.37 20
1861.47 22
1861.56 24
1861.66 24
1861.76 22
1861.86 19
1861.96 15
1862.06 12
1862.16 11
1862.26 14
1862.35 20
1862.45 29
1862.55 39
1862.65 50
1862.75 58
1862.85 63
1862.95 64
1863.05 61
1863.14 55
1863.24 46
1863.34 35
1863.44 24
1863.54 12
1863.64 1
1863.74 0
1863.84 0
1863.93 0
1864.03 0
1864.13 0
1864.23 0
1864.33 0
1864.43 0
1864.53 10
1864.63 21
1864.73 31
1864.82 39
1864.92 45
1865.02 49
1865.12 51
1865.22 52
1865.32 51
1865.42 51
1865.52 50
1865.62 50
1865.71 50
1865.81 50
1865.91 49
1866.01 46
1866.11 40
1866.21 32
1866.31 21
1866.41 10
1866.51 0
1866.60 0
1866.70 0
1866.80 0
1866.90 0
1867.00 0
1867.10 0
1867.20 0
1867.30 3
1867.40 5
1867.49 8
1867.59 10
1867.69 14
1867.79 20
1867.89 28
1867.99 37
1868.09 46
1868.19 55
1868.29 62
1868.39 67
1868.48 70
1868.58 73
1868.68 75
1868.78 78
1868.88 82
1868.98 86
1869.08 90
1869.18 92
1869.28 92
1869.37 89
1869.47 85
1869.57 81
1869.67 77
1869.77 74
1869.87 72
1869.97 71
1870.07 70
1870.17 69
1870.27 66
1870.36 61
1870.46 56
1870.56 51
1870.66 46
1870.76 43
1870.86 40
1870.96 39
1871.06 38
1871.16 37
1871.26 38
1871.35 40
1871.45 42
1871.55 47
1871.65 51
1871.75 56
1871.85 60
1871.95 63
1872.05 63
1872.15 60
1872.25 54
1872.35 46
1872.44 37
1872.54 27
1872.64 16
1872.74 7
1872.84 0
1872.94 0
1873.04 0
1873.14 0
1873.24 0
1873.34 0
1873.43 0
1873.53 0
1873.63 4
1873.73 9
1873.83 12
1873.93 14
1874.03 13
1874.13 10
1874.23 5
1874.33 0
1874.43 0
1874.53 0
1874.62 0
1874.72 0
1874.82 0
1874.92 7
1875.02 17
1875.12 27
1875.22 36
1875.32 43
1875.42 49
1875.52 53
1875.62 55
1875.71 58
1875.81 61
1875.91 65
1876.01 70
1876.11 76
1876.21 83
1876.31 91
1876.41 98
1876.51 102
1876.61 105
1876.71 104
1876.81 101
1876.90 97
1877.00 93
1877.10 90
1877.20 89
1877.30 90
1877.40 92
1877.50 93
1877.60 92
1877.70 90
1877.80 86
1877.90 82
1878.00 79
1878.09 77
1878.19 78
1878.29 82
1878.39 86
1878.49 92
1878.59 97
1878.69 102
1878.79 106
1878.89 109
1878.99 112
1879.09 114
1879.19 114
1879.29 112
1879.38 107
1879.48 100
1879.58 91
1879.68 82
1879.78 75
1879.88 71
1879.98 71
1880.08 73
1880.18 78
1880.28 83
1880.38 87
1880.48 87
1880.58 83
1880.68 77
1880.77 70
1880.87 62
1880.97 56
1881.07 52
1881.17 51
1881.27 53
1881.37 56
1881.47 61
1881.57 66
1881.67 72
1881.77 77
1881.87 81
1881.97 84
1882.07 86
1882.16 88
1882.26 89
1882.36 91
1882.46 93
1882.56 96
1882.66 98
1882.76 101
1882.86 101
1882.96 101
1883.06 97
1883.16 92
1883.26 85
1883.36 77
1883.46 69
1883.56 61
1883.65 54
1883.75 47
1883.85 41
1883.95 35
1884.05 30
1884.15 26
1884.25 22
1884.35 19
1884.45 18
1884.55 17
1884.65 17
1884.75 16
1884.85 16
1884.95 16
1885.05 16
1885.15 16
1885.24 17
1885.34 19
1885.44 22
1885.54 27
1885.64 33
1885.74 41
1885.84 49
1885.94 57
1886.04 65
1886.14 70
1886.24 73
1886.34 73
1886.44 69
1886.54 62
1886.64 53
1886.74 43
1886.84 33
1886.93 25
1887.03 18
1887.13 14
1887.23 12
1887.33 10
1887.43 9
1887.53 7
1887.63 5
1887.73 2
1887.83 0
1887.93 0
1888.03 0
1888.13 0
1888.23 0
1888.33 0
1888.43 0
1888.53 0
1888.63 3
1888.72 11
1888.82 20
1888.92 29
1889.02 39
1889.12 48
1889.22 55
1889.32 60
1889.42 64
1889.52 65
1889.62 64
1889.72 62
1889.82 57
1889.92 50
1890.02 43
1890.12 36
1890.22 31
1890.32 28
1890.42 30
1890.52 34
1890.62 41
1890.72 49
1890.81 57
1890.91 62
1891.01 65
1891.11 66
1891.21 65
1891.31 62
1891.41 58
1891.51 54
1891.61 51
1891.71 48
1891.81 45
1891.91 42
1892.01 39
1892.11 34
1892.21 30
1892.31 24
1892.41 19
1892.51 16
1892.61 15
1892.71 18
1892.81 23
1892.91 31
1893.01 41
1893.10 50
1893.20 59
1893.30 64
1893.40 67
1893.50 68
1893.60 67
1893.70 64
1893.80 60
1893.90 55
1894.00 50
1894.10 46
1894.20 42
1894.30 40
1894.40 40
1894.50 43
1894.60 49
1894.70 55
1894.80 60
1894.90 63
1895.00 64
1895.10 62
1895.20 57
1895.30 51
1895.40 45
1895.50 39
1895.60 36
1895.70 34
1895.80 33
1895.89 32
1895.99 32
1896.09 30
1896.19 29
1896.29 27
1896.39 27
1896.49 30
1896.59 36
1896.69 46
1896.79 58
1896.89 70
1896.99 82
1897.09 89
1897.19 93
1897.29 92
1897.39 87
1897.49 80
1897.59 72
1897.69 67
1897.79 66
1897.89 68
1897.99 73
1898.09 82
1898.19 92
1898.29 102
1898.39 110
1898.49 116
1898.59 118
1898.69 118
1898.79 115
1898.89 111
1898.99 106
1899.09 100
1899.19 94
1899.29 88
1899.39 80
1899.48 72
1899.58 64
1899.68 57
1899.78 51
1899.88 49
1899.98 49
1900.08 53
1900.18 60
1900.28 68
1900.38 76
1900.48 84
1900.58 90
1900.68 94
1900.78 96
1900.88 95
1900.98 91
1901.08 86
1901.18 80
1901.28 75
1901.38 72
1901.48 71
1901.58 74
1901.68 78
1901.78 82
1901.88 85
1901.98 84
1902.08 80
1902.18 72
1902.28 63
1902.38 53
1902.48 44
1902.58 37
1902.68 33
1902.78 31
1902.88 30
1902.98 31
1903.08 32
1903.18 33
1903.28 35
1903.38 36
1903.48 36
1903.58 36
1903.68 33
1903.78 28
1903.88 21
1903.98 13
1904.08 5
1904.18 0
1904.28 0
1904.38 0
1904.48 3
1904.58 9
1904.68 14
1904.78 17
1904.88 15
1904.98 10
1905.08 2
1905.18 0
1905.28 0
1905.38 0
1905.48 0
1905.58 0
1905.68 4
1905.78 23
1905.88 44
1905.98 67
1906.08 88
1906.18 107
1906.28 121
1906.38 130
1906.48 135
1906.58 135
1906.68 133
1906.78 128
1906.88 124
1906.98 119
1907.08 115
1907.18 112
1907.28 108
1907.38 105
1907.48 102
1907.58 98
1907.67 93
1907.77 88
1907.87 84
1907.97 80
1908.07 76
1908.17 72
1908.27 69
1908.37 66
1908.47 62
1908.57 59
1908.67 56
1908.78 54
1908.88 51
1908.98 49
1909.08 46
1909.18 42
1909.28 37
1909.38 32
1909.48 26
1909.58 21
1909.68 19
1909.78 19
1909.88 23
1909.98 30
1910.08 40
1910.18 50
1910.28 59
1910.38 66
1910.48 70
1910.58 71
1910.68 70
1910.78 67
1910.88 64
1910.98 61
1911.08 58
1911.18 55
1911.28 53
1911.38 51
1911.48 48
1911.58 45
1911.68 40
1911.78 35
1911.88 28
1911.98 21
1912.08 15
1912.18 9
1912.28 6
1912.38 5
1912.48 7
1912.58 11
1912.68 17
1912.78 23
1912.88 30
1912.98 35
1913.08 41
1913.18 46
1913.28 51
1913.38 57
1913.48 64
1913.58 71
1913.68 78
1913.78 83
1913.88 86
1913.98 87
1914.08 85
1914.18 82
1914.28 78
1914.38 74
1914.48 72
1914.58 72
1914.68 73
1914.78 76
1914.88 79
1914.98 81
1915.08 81
1915.18 78
1915.28 72
1915.38 65
1915.48 57
1915.58 50
1915.68 44
1915.78 39
1915.88 35
1915.98 32
1916.08 30
1916.18 27
1916.28 23
1916.38 19
1916.48 14
1916.58 10
1916.68 8
1916.78 9
1916.88 12
1916.99 20
1917.09 29
1917.19 40
1917.29 51
1917.39 60
1917.49 67
1917.59 70
1917.69 71
1917.79 69
1917.89 64
1917.99 58
1918.09 50
1918.19 42
1918.29 33
1918.39 24
1918.49 17
1918.59 12
1918.69 9
1918.79 8
1918.89 9
1918.99 10
1919.09 13
1919.19 16
1919.29 20
1919.39 24
1919.49 30
1919.59 36
1919.69 42
1919.79 47
1919.89 49
1919.99 49
1920.09 47
1920.19 43
1920.29 37
1920.39 30
1920.49 22
1920.60 13
1920.70 5
1920.80 0
1920.90 0
1921.00 0
1921.10 0
1921.20 0
1921.30 0
1921.40 0
1921.50 0
1921.60 5
1921.70 12
1921.80 17
1921.90 21
1922.00 25
1922.10 28
1922.20 30
1922.30 31
1922.40 32
1922.50 31
1922.60 29
1922.70 27
1922.80 24
1922.90 22
1923.00 21
1923.10 23
1923.20 28
1923.30 36
1923.41 47
1923.51 60
1923.61 74
1923.71 85
1923.81 94
1923.91 99
1924.01 99
1924.11 97
1924.21 93
1924.31 87
1924.41 82
1924.51 76
1924.61 71
1924.71 64
1924.81 58
1924.91 51
1925.01 46
1925.11 42
1925.21 40
1925.31 42
1925.41 47
1925.51 54
1925.61 62
1925.72 71
1925.82 80
1925.92 88
1926.02 95
1926.12 100
1926.22 102
1926.32 102
1926.42 98
1926.52 92
1926.62 81
1926.72 68
1926.82 51
1926.92 34
1927.02 16
1927.12 0
1927.22 0
1927.32 0
1927.42 0
1927.52 0
1927.62 0
1927.72 0
1927.83 0
1927.93 3
1928.03 14
1928.13 22
1928.23 28
1928.33 30
1928.43 30
1928.53 29
1928.63 27
1928.73 27
1928.83 31
1928.93 39
1929.03 49
1929.13 61
1929.23 72
1929.33 81
1929.43 87
1929.53 89
1929.63 88
1929.74 83
1929.84 77
1929.94 70
1930.04 62
1930.14 54
1930.24 45
1930.34 38
1930.44 31
1930.54 25
1930.64 22
1930.74 20
1930.84 21
1930.94 22
1931.04 26
1931.14 29
1931.24 34
1931.34 39
1931.45 44
1931.55 49
1931.65 53
1931.75 58
1931.85 61
1931.95 64
1932.05 65
1932.15 66
1932.25 66
1932.35 64
1932.45 62
1932.55 58
1932.65 53
1932.75 46
1932.85 40
1932.95 35
1933.06 31
1933.16 30
1933.26 32
1933.36 36
1933.46 41
1933.56 46
1933.66 49
1933.76 49
1933.86 44
1933.96 36
1934.06 26
1934.16 15
1934.26 5
1934.36 0
1934.46 0
1934.57 0
1934.67 2
1934.77 10
1934.87 18
1934.97 27
1935.07 33
1935.17 38
1935.27 41
1935.37 42
1935.47 41
1935.57 39
1935.67 36
1935.77 33
1935.87 30
1935.98 27
1936.08 27
1936.18 28
1936.28 32
1936.38 37
1936.48 43
1936.58 48
1936.68 51
1936.78 51
1936.88 48
1936.98 42
1937.08 36
1937.18 30
1937.29 25
1937.39 22
1937.49 21
1937.59 23
1937.69 25
1937.79 28
1937.89 31
1937.99 34
1938.09 36
1938.19 37
1938.29 38
1938.39 40
1938.49 43
1938.60 47
1938.70 51
1938.80 55
1938.90 57
1939.00 58
1939.10 56
1939.20 51
1939.30 45
1939.40 39
1939.50 33
1939.60 29
1939.70 27
1939.80 28
1939.91 30
1940.01 33
1940.11 37
1940.21 41
1940.31 44
1940.41 47
1940.51 49
1940.61 49
1940.71 48
1940.81 45
1940.91 39
1941.02 31
1941.12 21
1941.22 11
1941.32 1
1941.42 0
1941.52 0
1941.62 0
1941.72 0
1941.82 0
1941.92 9
1942.02 23
1942.12 37
1942.23 50
1942.33 60
1942.43 66
1942.53 68
1942.63 65
1942.73 59
1942.83 51
1942.93 44
1943.03 37
1943.13 34
1943.23 34
1943.34 37
1943.44 43
1943.54 50
1943.64 59
1943.74 68
1943.84 77
1943.94 84
1944.04 90
1944.14 94
1944.24 95
1944.34 94
1944.45 91
1944.55 87
1944.65 82
1944.75 78
1944.85 76
1944.95 76
1945.05 76
1945.15 78
1945.25 80
1945.35 80
1945.46 80
1945.56 79
1945.66 77
1945.76 74
1945.86 71
1945.96 69
1946.06 69
1946.16 69
1946.26 71
1946.36 74
1946.47 76
1946.57 79
1946.67 80
1946.77 79
1946.87 78
1946.97 75
1947.07 71
1947.17 68
1947.27 65
1947.37 62
1947.48 59
1947.58 57
1947.68 54
1947.78 51
1947.88 48
1947.98 45
1948.08 44
1948.18 45
1948.28 48
1948.38 52
1948.49 57
1948.59 61
1948.69 63
1948.79 64
1948.89 63
1948.99 63
1949.09 65
1949.19 69
1949.29 77
1949.40 87
1949.50 98
1949.60 108
1949.70 115
1949.80 120
1949.90 121
1950.00 120
1950.10 119
1950.20 118
1950.31 117
1950.41 115
1950.51 112
1950.61 108
1950.71 103
1950.81 96
1950.91 90
1951.01 85
1951.11 82
1951.22 80
1951.32 78
1951.42 75
1951.52 71
1951.62 65
1951.72 56
1951.82 47
1951.92 38
1952.02 31
1952.13 26
1952.23 25
1952.33 26
1952.43 29
1952.53 34
1952.63 40
1952.73 46
1952.83 52
1952.93 58
1953.04 63
1953.14 69
1953.24 74
1953.34 79
1953.44 84
1953.54 88
1953.64 93
1953.74 98
1953.85 102
1953.95 106
1954.05 108
1954.15 107
1954.25 103
1954.35 96
1954.45 86
1954.55 73
1954.65 61
1954.76 49
1954.86 39
1954.96 33
1955.06 31
1955.16 32
1955.26 36
1955.36 42
1955.46 47
1955.57 52
1955.67 53
1955.77 51
1955.87 46
1955.97 38
1956.07 29
1956.17 21
1956.27 14
1956.38 10
1956.48 8
1956.58 8
1956.68 9
1956.78 9
1956.88 8
1956.98 7
1957.08 5
1957.19 3
1957.29 1
1957.39 0
1957.49 0
1957.59 0
1957.69 0
1957.79 0
1957.89 0
1958.00 0
1958.10 0
1958.20 0
1958.30 5
1958.40 13
1958.50 22
1958.60 31
1958.71 38
1958.81 43
1958.91 46
1959.01 46
1959.11 45
1959.21 42
1959.31 38
1959.41 34
1959.52 30
1959.62 28
1959.72 27
1959.82 28
1959.92 30
1960.02 34
1960.12 38
1960.23 43
1960.33 47
1960.43 52
1960.53 56
1960.63 61
1960.73 66
1960.83 71
1960.93 75
1961.04 77
1961.14 77
1961.24 73
1961.34 67
1961.44 59
1961.54 52
1961.64 47
1961.75 45
1961.85 48
1961.95 53
1962.05 60
1962.15 68
1962.25 74
1962.35 77
1962.46 78
1962.56 77
1962.66 75
1962.76 75
1962.86 76
1962.96 79
1963.06 84
1963.17 90
1963.27 95
1963.37 98
1963.47 98
1963.57 95
1963.67 89
1963.77 80
1963.88 70
1963.98 59
1964.08 49
1964.18 41
1964.28 35
1964.38 32
1964.48 32
1964.59 32
1964.69 33
1964.79 33
1964.89 33
1964.99 31
1965.09 30
1965.19 28
1965.30 28
1965.40 30
1965.50 32
1965.60 36
1965.70 41
1965.80 45
1965.91 47
1966.01 49
1966.11 49
1966.21 49
1966.31 49
1966.41 49
1966.51 51
1966.62 52
1966.72 54
1966.82 55
1966.92 55
1967.02 53
1967.12 51
1967.23 50
1967.33 49
1967.43 49
1967.53 49
1967.63 49
1967.73 49
1967.83 47
1967.94 44
1968.04 39
1968.14 35
1968.24 31
1968.34 29
1968.44 29
1968.55 31
1968.65 35
1968.75 38
1968.85 40
1968.95 40
1969.05 37
1969.15 33
1969.26 29
1969.36 27
1969.46 27
1969.56 33
1969.66 42
1969.76 55
1969.87 69
1969.97 82
1970.07 93
1970.17 101
1970.27 105
1970.37 106
1970.48 105
1970.58 103
1970.68 101
1970.78 99
1970.88 98
1970.98 98
1971.09 99
1971.19 101
1971.29 103
1971.39 106
1971.49 110
1971.59 114
1971.70 120
1971.80 127
1971.90 135
1972.00 144
1972.10 154
1972.20 162
1972.31 168
1972.41 171
1972.51 170
1972.61 166
1972.71 159
1972.81 152
1972.92 145
1973.02 140
1973.12 135
1973.22 131
1973.32 127
1973.42 121
1973.53 113
1973.63 102
1973.73 89
1973.83 76
1973.93 62
1974.03 50
1974.14 40
1974.24 33
1974.34 28
1974.44 27
1974.54 28
1974.64 32
1974.75 39
1974.85 48
1974.95 57
1975.05 65
1975.15 71
1975.25 75
1975.36 75
1975.46 74
1975.56 73
1975.66 73
1975.76 76
1975.87 81
1975.97 87
1976.07 94
1976.17 98
1976.27 100
1976.37 99
1976.48 95
1976.58 88
1976.68 80
1976.78 70
1976.88 60
1976.98 49
1977.09 39
1977.19 29
1977.29 21
1977.39 15
1977.49 12
1977.60 12
1977.70 15
1977.80 21
1977.90 28
1978.00 38
1978.10 48
1978.21 60
1978.31 74
1978.41 88
1978.51 101
1978.61 114
1978.72 124
1978.82 130
1978.92 131
1979.02 128
1979.12 121
1979.22 109
1979.33 94
1979.43 79
1979.53 63
1979.63 49
1979.73 38
1979.84 33
1979.94 32
1980.04 37
1980.14 47
1980.24 59
1980.35 73
1980.45 87
1980.55 99
1980.65 108
1980.75 114
1980.85 117
1980.96 118
1981.06 118
1981.16 118
1981.26 117
1981.36 117
1981.47 116
1981.57 115
1981.67 113
1981.77 111
1981.87 110
1981.98 108
1982.08 107
1982.18 106
1982.28 106
1982.38 105
1982.49 105
1982.59 104
1982.69 104
1982.79 104
1982.89 104
1982.99 105
1983.10 106
1983.20 106
1983.30 106
1983.40 105
1983.50 102
1983.61 98
1983.71 92
1983.81 84
1983.91 75
1984.01 66
1984.12 58
1984.22 50
1984.32 44
1984.42 41
1984.52 40
1984.63 40
1984.73 43
1984.83 47
1984.93 52
1985.03 58
1985.14 66
1985.24 75
1985.34 86
1985.44 96
1985.54 106
1985.65 113
1985.75 118
1985.85 120
1985.95 119
1986.05 118
1986.16 117
1986.26 117
1986.36 118
1986.46 118
1986.56 118
1986.67 115
1986.77 109
1986.87 100
1986.97 91
1987.07 81
1987.18 73
1987.28 68
1987.38 65
1987.48 65
1987.59 65
1987.69 66
1987.79 65
1987.89 64
1987.99 60
1988.10 55
1988.20 49
1988.30 41
1988.40 31
1988.50 21
1988.61 11
1988.71 2
1988.81 0
1988.91 0
1989.01 0
1989.12 0
1989.22 0
1989.32 0
1989.42 2
1989.52 4
1989.63 4
1989.73 4
1989.83 4
1989.93 5
1990.04 8
1990.14 12
1990.24 18
1990.34 24
1990.44 30
1990.55 33
1990.65 35
1990.75 34
1990.85 31
1990.95 28
1991.06 25
1991.16 21
1991.26 18
1991.36 14
1991.47 11
1991.57 7
1991.67 4
1991.77 3
1991.87 3
1991.98 7
1992.08 12
1992.18 20
1992.28 29
1992.38 39
1992.49 49
1992.59 57
1992.69 63
1992.79 67
1992.90 69
1993.00 70
1993.10 69
1993.20 68
1993.30 67
1993.41 66
1993.51 65
1993.61 65
1993.71 65
1993.82 65
1993.92 66
1994.02 68
1994.12 71
1994.22 74
1994.33 78
1994.43 83
1994.53 87
1994.63 90
1994.74 92
1994.84 94
1994.94 95
1995.04 96
1995.14 96
1995.25 96
1995.35 97
1995.45 98
1995.55 99
1995.66 101
1995.76 104
1995.86 109
1995.96 114
1996.07 121
1996.17 127
1996.27 131
1996.37 133
1996.47 132
1996.58 126
1996.68 118
1996.78 108
1996.88 97
1996.99 87
1997.09 79
1997.19 74
1997.29 69
1997.40 66
1997.50 64
1997.60 62
1997.70 60
1997.80 58
1997.91 58
1998.01 59
1998.11 60
1998.21 60
1998.32 59
1998.42 56
1998.52 51
1998.62 45
1998.73 38
1998.83 33
1998.93 30
1999.03 30
1999.13 32
1999.24 36
1999.34 41
1999.44 45
1999.54 48
1999.65 51
1999.75 55
1999.85 58
1999.95 62
2000.06 66
2000.16 70
2000.26 73
2000.36 74
2000.47 74
2000.57 73
2000.67 70
2000.77 67
2000.88 64
2000.98 61
2001.08 60
2001.18 60
2001.28 62
2001.39 64
2001.49 65
2001.59 66
2001.69 66
2001.80 64
2001.90 61
2002.00 58
2002.10 55
2002.21 53
2002.31 53
2002.41 53
2002.51 53
2002.62 52
2002.72 50
2002.82 47
2002.92 44
2003.03 41
2003.13 38
2003.23 38
2003.33 40
2003.44 43
2003.54 48
2003.64 54
2003.74 60
2003.85 65
2003.95 70
2004.05 74
2004.15 78
2004.26 82
2004.36 85
2004.46 89
2004.56 94
2004.67 100
2004.77 107
2004.87 114
2004.97 122
2005.08 128
2005.18 133
2005.28 135
2005.38 135
2005.49 131
2005.59 125
2005.69 118
2005.79 111
2005.90 105
2006.00 101
2006.10 98
2006.20 97
2006.31 98
2006.41 99
2006.51 101
2006.61 103
2006.72 105
2006.82 106
2006.92 108
2007.02 108
2007.13 108
2007.23 105
2007.33 101
2007.43 96
2007.54 90
2007.64 83
2007.74 78
2007.84 75
2007.95 73
2008.05 72
2008.15 71
2008.26 70
2008.36 67
2008.46 63
2008.56 58
2008.67 53
2008.77 49
2008.87 46
2008.97 44
2009.08 43
2009.18 42
2009.28 41
2009.38 41
2009.49 42
2009.59 44
2009.69 48
2009.79 53
2009.90 59
2010.00 63
2010.10 65
2010.20 64
2010.31 61
2010.41 55
2010.51 48
2010.62 42
2010.72 36
2010.82 32
2010.92 29
2011.03 30
2011.13 32
2011.23 37
2011.33 44
2011.44 52
2011.54 60
2011.64 67
2011.74 72
2011.85 74
2011.95 74
2012.05 72
2012.16 68
2012.26 63
2012.36 57
2012.46 52
2012.57 48
2012.67 45
2012.77 43
2012.87 42
2012.98 42
2013.08 41
2013.18 40
2013.29 36
2013.39 31
2013.49 24
2013.59 15
2013.70 6
2013.80 0
2013.90 0
2014.00 0
2014.11 0
2014.21 0
2014.31 0
2014.42 4
2014.52 10
2014.62 15
2014.72 20
2014.83 24
2014.93 29
2015.03 35
2015.13 40
2015.24 44
2015.34 46
2015.44 47
2015.55 46
2015.65 43
2015.75 39
2015.85 32
2015.96 25
2016.06 18
2016.16 10
2016.27 3
2016.37 0
2016.47 0
2016.57 0
2016.68 0
2016.78 0
2016.88 0
2016.98 2
2017.09 4
2017.19 6
2017.29 5
2017.40 4
2017.50 3
2017.60 2
2017.70 4
2017.81 9
2017.91 16
2018.01 24
2018.12 31
2018.22 37
2018.32 41
2018.42 42
2018.53 40
2018.63 36
2018.73 31
2018.84 24
2018.94 18
2019.04 11
2019.14 6
2019.25 4
2019.35 3
2019.45 6
2019.56 11
2019.66 19
2019.76 27
2019.86 35
2019.97 42
2020.07 47
2020.17 49
2020.28 50
2020.38 49
2020.48 46
2020.58 43
2020.69 39
2020.79 37
2020.89 35
2021.00 34
2021.10 34
2021.20 35
2021.31 34
2021.41 33
2021.51 30
2021.61 26
2021.72 22
2021.82 18
2021.92 16
2022.03 15
2022.13 17
2022.23 20
2022.33 24
2022.44 29
2022.54 34
2022.64 38
2022.75 41
2022.85 42
2022.95 43
2023.06 43
2023.16 43
2023.26 43
2023.36 43
2023.47 43
2023.57 44
2023.67 45
2023.78 46
2023.88 48
2023.98 50
2024.09 53
2024.19 56
2024.29 58
2024.39 61
2024.50 64
2024.60 68
2024.70 74
2024.81 82
2024.91 91
2025.01 100
2025.12 108
2025.22 115
2025.32 118
2025.42 118
2025.53 114
2025.63 108
2025.73 102
2025.84 96
2025.94 91
2026.04 88
2026.15 85
2026.25 83
2026.35 80
2026.45 77
2026.56 73
2026.66 71
2026.76 72
2026.87 75
2026.97 80
2027.07 86
2027.18 92
2027.28 94
2027.38 93
2027.49 89
2027.59 83
2027.69 75
2027.79 69
2027.90 65
2028.00 63
2028.10 63
2028.21 64
2028.31 65
2028.41 66
2028.52 66
2028.62 65
2028.72 63
2028.83 62
2028.93 63
2029.03 64
2029.14 65
2029.24 67
2029.34 67
2029.44 66
2029.55 63
2029.65 58
2029.75 52
2029.86 46
2029.96 41
2030.06 38
2030.17 36
2030.27 35
2030.37 35
2030.48 34
2030.58 34
2030.68 33
2030.79 33
2030.89 35
2030.99 39
2031.10 45
2031.20 51
2031.30 56
2031.40 60
2031.51 62
2031.61 62
2031.71 61
2031.82 60
2031.92 61
2032.02 64
2032.13 69
2032.23 76
2032.33 82
2032.44 87
2032.54 89
2032.64 89
2032.75 87
2032.85 83
2032.95 80
2033.06 77
2033.16 76
2033.26 79
2033.37 85
2033.47 93
2033.57 102
2033.68 112
2033.78 120
2033.88 125
2033.99 127
2034.09 127
2034.19 126
2034.29 126
2034.40 125
2034.50 124
2034.60 123
2034.71 120
2034.81 115
2034.91 107
2035.02 99
2035.12 91
2035.22 87
2035.33 88
2035.43 93
2035.53 103
2035.64 116
2035.74 130
2035.84 144
2035.95 154
2036.05 161
2036.15 163
2036.26 160
2036.36 154
2036.46 144
2036.57 133
2036.67 122
2036.77 113
2036.88 108
2036.98 106
2037.08 107
2037.19 110
2037.29 114
2037.39 117
2037.50 118
2037.60 116
2037.70 113
2037.81 109
2037.91 105
2038.01 102
2038.12 99
2038.22 98
2038.32 98
2038.43 99
2038.53 100
2038.63 101
2038.74 103
2038.84 105
2038.94 106
2039.05 106
2039.15 105
2039.25 102
2039.36 99
2039.46 98
2039.56 98
2039.67 102
2039.77 108
2039.87 117
2039.98 126
2040.08 134
2040.18 140
2040.29 143
2040.39 143
2040.49 143
2040.60 143
2040.70 145
2040.81 148
2040.91 154
2041.01 161
2041.12 167
2041.22 172
2041.32 175
2041.43 175
2041.53 172
2041.63 166
2041.74 159
2041.84 152
2041.94 144
2042.05 137
2042.15 132
2042.25 131
2042.36 132
2042.46 136
2042.56 144
2042.67 152
2042.77 160
2042.87 167
2042.98 170
2043.08 169
2043.18 164
2043.29 155
2043.39 144
2043.49 132
2043.60 120
2043.70 110
2043.81 103
2043.91 99
2044.01 98
2044.12 99
2044.22 102
2044.32 105
2044.43 109
2044.53 112
2044.63 115
2044.74 118
2044.84 121
2044.94 122
2045.05 123
2045.15 122
2045.25 120
2045.36 116
2045.46 110
2045.57 103
2045.67 95
2045.77 86
2045.88 76
2045.98 66
2046.08 54
2046.19 41
2046.29 28
2046.39 15
2046.50 4
2046.60 0
2046.70 0
2046.81 0
2046.91 0
2047.02 0
2047.12 0
2047.22 0
2047.33 3
2047.43 4
2047.53 5
2047.64 6
2047.74 7
2047.84 9
2047.95 12
2048.05 15
2048.15 17
2048.26 19
2048.36 20
2048.47 21
2048.57 23
2048.67 25
2048.78 28
2048.88 31
2048.98 33
2049.09 35
2049.19 34
2049.29 33
2049.40 30
2049.50 27
2049.61 26
2049.71 27
2049.81 29
2049.92 34
2050.02 40
2050.12 46
2050.23 51
2050.33 56
2050.43 58
2050.54 60
2050.64 62
2050.75 65
2050.85 69
2050.95 76
2051.06 83
2051.16 90
2051.26 94
2051.37 96
2051.47 92
2051.58 84
2051.68 73
2051.78 60
2051.89 47
2051.99 35
2052.09 26
2052.20 19
2052.30 15
2052.40 13
2052.51 12
2052.61 13
2052.72 15
2052.82 17
2052.92 20
2053.03 23
2053.13 26
2053.23 29
2053.34 32
2053.44 35
2053.55 40
2053.65 45
2053.75 53
2053.86 63
2053.96 74
2054.06 86
2054.17 99
2054.27 110
2054.38 120
2054.48 127
2054.58 132
2054.69 135
2054.79 136
2054.89 137
2055.00 137
2055.10 137
2055.21 138
2055.31 139
2055.41 140
2055.52 141
2055.62 143
2055.72 143
2055.83 143
2055.93 143
2056.04 141
2056.14 139
2056.24 136
2056.35 133
2056.45 130
2056.56 126
2056.66 121
2056.76 115
2056.87 108
2056.97 100
2057.07 91
2057.18 82
2057.28 74
2057.39 66
2057.49 59
2057.59 51
2057.70 45
2057.80 39
2057.91 34
2058.01 31
2058.11 29
2058.22 28
2058.32 28
2058.42 27
2058.53 26
2058.63 22
2058.74 18
2058.84 14
2058.94 11
2059.05 11
2059.15 13
2059.26 19
2059.36 28
2059.46 38
2059.57 50
2059.67 60
2059.78 67
2059.88 71
2059.98 70
2060.09 64
2060.19 54
2060.29 42
2060.40 30
2060.50 18
2060.61 9
2060.71 2
2060.81 0
2060.92 0
2061.02 0
2061.13 0
2061.23 0
2061.33 2
2061.44 10
2061.54 19
2061.65 29
2061.75 40
2061.85 48
2061.96 54
2062.06 56
2062.17 56
2062.27 53
2062.37 49
2062.48 45
2062.58 41
2062.69 37
2062.79 32
2062.89 25
2063.00 18
2063.10 10
2063.21 3
2063.31 0
2063.41 0
2063.52 0
2063.62 2
2063.73 7
2063.83 10
2063.93 11
2064.04 10
2064.14 8
2064.25 5
2064.35 2
2064.45 0
2064.56 0
2064.66 0
2064.77 1
2064.87 3
2064.97 5
2065.08 6
2065.18 7
2065.29 6
2065.39 6
2065.49 4
2065.60 3
2065.70 2
2065.81 2
2065.91 2
2066.01 4
2066.12 7
2066.22 9
2066.33 12
2066.43 14
2066.53 15
2066.64 16
2066.74 16
2066.85 16
2066.95 15
2067.05 14
2067.16 11
2067.26 8
2067.37 3
2067.47 0
2067.58 0
2067.68 0
2067.78 0
2067.89 0
2067.99 0
2068.10 0
2068.20 0
2068.30 12
2068.41 27
2068.51 42
2068.62 59
2068.72 73
2068.82 86
2068.93 95
2069.03 101
2069.14 104
2069.24 105
2069.35 103
2069.45 102
2069.55 101
2069.66 102
2069.76 103
2069.87 104
2069.97 106
2070.07 107
2070.18 108
2070.28 108
2070.39 109
2070.49 111
2070.60 114
2070.70 117
2070.80 119
2070.91 121
2071.01 122
2071.12 122
2071.22 120
2071.32 119
2071.43 117
2071.53 116
2071.64 114
2071.74 112
2071.85 109
2071.95 105
2072.05 100
2072.16 96
2072.26 95
2072.37 95
2072.47 99
2072.57 105
2072.68 111
2072.78 117
2072.89 120
2072.99 118
2073.10 113
2073.20 103
2073.30 91
2073.41 77
2073.51 63
2073.62 50
2073.72 40
2073.83 33
2073.93 30
2074.03 30
2074.14 35
2074.24 43
2074.35 52
2074.45 63
2074.56 74
2074.66 83
2074.76 90
2074.87 93
2074.97 92
2075.08 86
2075.18 78
2075.29 66
2075.39 53
2075.49 39
2075.60 26
2075.70 15
2075.81 6
2075.91 1
2076.02 0
2076.12 2
2076.22 7
2076.33 13
2076.43 21
2076.54 29
2076.64 36
2076.75 42
2076.85 46
2076.95 49
2077.06 51
2077.16 51
2077.27 49
2077.37 47
2077.48 43
2077.58 40
2077.68 37
2077.79 34
2077.89 32
2078.00 30
2078.10 28
2078.21 26
2078.31 23
2078.42 20
2078.52 17
2078.62 15
2078.73 13
2078.83 13
2078.94 14
2079.04 15
2079.15 16
2079.25 16
2079.35 17
2079.46 17
2079.56 18
2079.67 19
2079.77 24
2079.88 30
2079.98 40
2080.09 50
2080.19 61
2080.29 70
2080.40 77
2080.50 81
2080.61 82
2080.71 81
2080.82 79
2080.92 79
2081.03 79
2081.13 80
2081.23 82
2081.34 85
2081.44 88
2081.55 91
2081.65 93
2081.76 95
2081.86 96
2081.97 95
2082.07 93
2082.17 89
2082.28 83
2082.38 75
2082.49 67
2082.59 60
2082.70 55
2082.80 53
2082.91 55
2083.01 59
2083.11 65
2083.22 71
2083.32 76
2083.43 79
2083.53 79
2083.64 77
2083.74 72
2083.85 66
2083.95 60
2084.06 53
2084.16 45
2084.26 37
2084.37 29
2084.47 20
2084.58 12
2084.68 6
2084.79 1
2084.89 0
2085.00 3
2085.10 9
2085.21 18
2085.31 27
2085.41 36
2085.52 42
2085.62 45
2085.73 45
2085.83 40
2085.94 33
2086.04 25
2086.15 16
2086.25 8
2086.36 2
2086.46 0
2086.56 0
2086.67 0
2086.77 1
2086.88 4
2086.98 7
2087.09 11
2087.19 14
2087.30 17
2087.40 21
2087.51 26
2087.61 31
2087.71 36
2087.82 41
2087.92 44
2088.03 47
2088.13 49
2088.24 50
2088.34 52
2088.45 54
2088.55 57
2088.66 59
2088.76 60
2088.87 58
2088.97 54
2089.07 47
2089.18 39
2089.28 30
2089.39 22
2089.49 16
2089.60 14
2089.70 14
2089.81 16
2089.91 20
2090.02 24
2090.12 28
2090.23 31
2090.33 34
2090.44 36
2090.54 39
2090.64 42
2090.75 44
2090.85 48
2090.96 51
2091.06 54
2091.17 58
2091.27 62
2091.38 66
2091.48 70
2091.59 74
2091.69 78
2091.80 82
2091.90 86
2092.01 89
2092.11 91
2092.22 92
2092.32 93
2092.42 93
2092.53 93
2092.63 94
2092.74 97
2092.84 101
2092.95 107
2093.05 113
2093.16 118
2093.26 121
2093.37 122
2093.47 119
2093.58 115
2093.68 109
2093.79 103
2093.89 98
2094.00 94
2094.10 92
2094.21 91
2094.31 91
2094.41 91
2094.52 90
2094.62 88
2094.73 86
2094.83 83
2094.94 79
2095.04 76
2095.15 73
2095.25 69
2095.36 65
2095.46 60
2095.57 53
2095.67 46
2095.78 38
2095.88 29
2095.99 21
2096.09 14
2096.20 8
2096.30 5
2096.41 3
2096.51 5
2096.62 8
2096.72 12
2096.83 17
2096.93 21
2097.04 22
2097.14 21
2097.24 17
2097.35 12
2097.45 6
2097.56 1
2097.66 0
2097.77 0
2097.87 1
2097.98 3
2098.08 7
2098.19 9
2098.29 11
2098.40 13
2098.50 14
2098.61 14
2098.71 14
2098.82 12
2098.92 8
2099.03 2
2099.13 0
2099.24 0
2099.34 0
2099.45 0
2099.55 0
2099.66 0
2099.76 0
2099.87 11
2099.97 24
2100.08 36
2100.18 45
2100.29 51
2100.39 55
2100.50 58
2100.60 60
2100.71 61
2100.81 63
2100.92 65
2101.02 66
2101.13 66
2101.23 65
2101.34 62
2101.44 57
2101.55 50
2101.65 42
2101.76 32
2101.86 22
2101.97 11
2102.07 2
2102.18 0
2102.28 0
2102.39 0
2102.49 0
2102.60 4
2102.70 16
2102.81 31
2102.91 47
2103.02 61
2103.12 71
2103.23 76
2103.33 75
2103.44 68
2103.54 57
2103.65 43
2103.75 30
2103.86 17
2103.96 6
2104.07 0
2104.17 0
2104.28 0
2104.38 0
2104.49 0
2104.59 0
2104.70 3
2104.80 14
2104.91 28
2105.01 42
2105.12 56
2105.22 66
2105.33 73
2105.43 77
2105.54 76
2105.64 74
2105.75 71
2105.85 69
2105.96 68
2106.06 69
2106.17 72
2106.27 75
2106.38 79
2106.48 83
2106.59 87
2106.69 90
2106.80 94
2106.90 98
2107.01 102
2107.11 106
2107.22 110
2107.32 114
2107.43 117
2107.53 119
2107.64 120
2107.74 119
2107.85 118
2107.95 116
2108.06 113
2108.16 109
2108.27 102
2108.37 94
2108.48 83
2108.58 71
2108.69 58
2108.79 46
2108.90 37
2109.00 30
2109.11 28
2109.21 28
2109.32 32
2109.42 37
2109.53 44
2109.63 51
2109.74 58
2109.84 63
2109.95 68
2110.06 72
2110.16 74
2110.27 74
2110.37 73
2110.48 70
2110.58 66
2110.69 60
2110.79 54
2110.90 47
2111.00 41
2111.11 36
2111.21 32
2111.32 30
2111.42 30
2111.53 32
2111.63 35
2111.74 40
2111.84 45
2111.95 52
2112.05 58
2112.16 64
2112.26 71
2112.37 76
2112.47 81
2112.58 85
2112.69 87
2112.79 89
2112.90 88
2113.00 87
2113.11 85
2113.21 81
2113.32 78
2113.42 75
2113.53 72
2113.63 70
2113.74 69
2113.84 69
2113.95 70
2114.05 72
2114.16 75
2114.26 76
2114.37 77
2114.47 76
2114.58 74
2114.68 72
2114.79 69
2114.90 66
2115.00 65
2115.11 65
2115.21 66
2115.32 68
2115.42 70
2115.53 71
2115.63 71
2115.74 70
2115.84 67
2115.95 63
2116.05 59
2116.16 55
2116.26 54
2116.37 54
2116.48 57
2116.58 62
2116.69 68
2116.79 74
2116.90 80
2117.00 85
2117.11 89
2117.21 91
2117.32 91
2117.42 88
2117.53 82
2117.63 73
2117.74 63
2117.84 50
2117.95 38
2118.06 25
2118.16 13
2118.27 2
2118.37 0
2118.48 0
2118.58 0
2118.69 0
2118.79 0
2118.90 0
2119.00 0
2119.11 0
2119.21 6
2119.32 16
2119.43 25
2119.53 32
2119.64 39
2119.74 44
2119.85 48
2119.95 53
2120.06 57
2120.16 62
2120.27 68
2120.37 75
2120.48 81
2120.58 88
2120.69 94
2120.80 99
2120.90 103
2121.01 105
2121.11 106
2121.22 104
2121.32 101
2121.43 96
2121.53 89
2121.64 82
2121.74 75
2121.85 70
2121.96 68
2122.06 70
2122.17 76
2122.27 85
2122.38 94
2122.48 104
2122.59 111
2122.69 114
2122.80 113
2122.90 109
2123.01 101
2123.12 92
2123.22 83
2123.33 74
2123.43 67
2123.54 61
2123.64 58
2123.75 55
2123.85 54
2123.96 54
2124.07 54
2124.17 53
2124.28 52
2124.38 50
2124.49 47
2124.59 44
2124.70 42
2124.80 40
2124.91 40
2125.01 41
2125.12 42
2125.23 44
2125.33 44
2125.44 45
2125.54 46
2125.65 49
2125.75 52
2125.86 58
2125.96 64
2126.07 71
2126.18 77
2126.28 82
2126.39 84
2126.49 84
2126.60 82
2126.70 79
2126.81 77
2126.91 76
2127.02 77
2127.13 80
2127.23 84
2127.34 88
2127.44 92
2127.55 96
2127.65 98
2127.76 99
2127.87 100
2127.97 100
2128.08 101
2128.18 102
2128.29 102
2128.39 103
2128.50 103
2128.60 102
2128.71 101
2128.82 100
2128.92 99
2129.03 99
2129.13 100
2129.24 102
2129.34 105
2129.45 109
2129.56 114
2129.66 117
2129.77 119
2129.87 119
2129.98 116
2130.08 112
2130.19 108
2130.30 105
2130.40 104
2130.51 108
2130.61 115
2130.72 124
2130.82 134
2130.93 143
2131.03 148
2131.14 148
2131.25 145
2131.35 139
2131.46 131
2131.56 123
2131.67 116
2131.77 111
2131.88 108
2131.99 107
2132.09 108
2132.20 110
2132.30 113
2132.41 117
2132.51 121
2132.62 126
2132.73 130
2132.83 133
2132.94 134
2133.04 133
2133.15 130
2133.25 126
2133.36 121
2133.47 117
2133.57 113
2133.68 109
2133.78 105
2133.89 102
2133.99 98
2134.10 94
2134.21 90
2134.31 87
2134.42 84
2134.52 83
2134.63 81
2134.74 79
2134.84 76
2134.95 72
2135.05 65
2135.16 56
2135.26 47
2135.37 36
2135.48 26
2135.58 17
2135.69 9
2135.79 2
2135.90 0
2136.00 0
2136.11 0
2136.22 0
2136.32 0
2136.43 0
2136.53 0
2136.64 0
2136.75 1
2136.85 10
2136.96 19
2137.06 29
2137.17 39
2137.27 48
2137.38 55
2137.49 63
2137.59 69
2137.70 74
2137.80 80
2137.91 84
2138.02 88
2138.12 90
2138.23 92
2138.33 91
2138.44 88
2138.55 84
2138.65 78
2138.76 72
2138.86 66
2138.97 61
2139.07 56
2139.18 53
2139.29 52
2139.39 51
2139.50 52
2139.60 53
2139.71 54
2139.82 55
2139.92 54
2140.03 51
2140.13 46
2140.24 39
2140.35 31
2140.45 22
2140.56 15
2140.66 11
2140.77 9
2140.87 10
2140.98 13
2141.09 18
2141.19 24
2141.30 30
2141.40 35
2141.51 41
2141.62 47
2141.72 53
2141.83 58
2141.93 63
2142.04 69
2142.15 73
2142.25 78
2142.36 83
2142.46 87
2142.57 90
2142.68 92
2142.78 93
2142.89 93
2142.99 93
2143.10 91
2143.21 90
2143.31 87
2143.42 84
2143.52 81
2143.63 76
2143.74 73
2143.84 70
2143.95 71
2144.05 75
2144.16 83
2144.27 94
2144.37 105
2144.48 115
2144.58 122
2144.69 126
2144.80 128
2144.90 128
2145.01 127
2145.11 128
2145.22 130
2145.33 132
2145.43 135
2145.54 139
2145.64 142
2145.75 146
2145.86 151
2145.96 155
2146.07 158
2146.17 160
2146.28 159
2146.39 153
2146.49 143
2146.60 129
2146.71 113
2146.81 97
2146.92 83
2147.02 74
2147.13 70
2147.24 72
2147.34 78
2147.45 89
2147.55 101
2147.66 113
2147.77 122
2147.87 126
2147.98 126
2148.08 120
2148.19 111
2148.30 100
2148.40 89
2148.51 80
2148.61 73
2148.72 71
2148.83 71
2148.93 75
2149.04 80
2149.15 86
2149.25 94
2149.36 101
2149.46 108
2149.57 114
2149.68 118
2149.78 120
2149.89 121
2149.99 122
2150.10 122
2150.21 123
2150.31 125
2150.42 127
2150.53 129
2150.63 130
2150.74 129
2150.84 127
2150.95 123
2151.06 118
2151.16 114
2151.27 110
2151.37 107
2151.48 106
2151.59 107
2151.69 110
2151.80 113
2151.91 115
2152.01 115
2152.12 111
2152.22 104
2152.33 93
2152.44 80
2152.54 65
2152.65 51
2152.76 39
2152.86 31
2152.97 26
2153.07 24
2153.18 24
2153.29 26
2153.39 28
2153.50 29
2153.61 28
2153.71 26
2153.82 23
2153.92 19
2154.03 15
2154.14 13
2154.24 14
2154.35 18
2154.46 24
2154.56 32
2154.67 40
2154.77 47
2154.88 50
2154.99 50
2155.09 47
2155.20 43
2155.31 38
2155.41 34
2155.52 32
2155.62 32
2155.73 33
2155.84 34
2155.94 34
2156.05 32
2156.16 27
2156.26 19
2156.37 10
2156.47 1
2156.58 0
2156.69 0
2156.79 0
2156.90 0
2157.01 0
2157.11 0
2157.22 0
2157.33 0
2157.43 7
2157.54 17
2157.64 28
2157.75 37
2157.86 44
2157.96 48
2158.07 48
2158.18 46
2158.28 41
2158.39 34
2158.50 25
2158.60 16
2158.71 6
2158.81 0
2158.92 0
2159.03 0
2159.13 0
2159.24 0
2159.35 1
2159.45 13
2159.56 27
2159.67 44
2159.77 61
2159.88 77
2159.98 92
2160.09 104
2160.20 112
2160.30 115
2160.41 115
2160.52 111
2160.62 104
2160.73 95
2160.84 85
2160.94 73
2161.05 62
2161.16 52
2161.26 44
2161.37 40
2161.47 38
2161.58 41
2161.69 45
2161.79 50
2161.90 55
2162.01 58
2162.11 60
2162.22 61
2162.33 61
2162.43 61
2162.54 62
2162.65 63
2162.75 64
2162.86 65
2162.97 65
2163.07 64
2163.18 61
2163.28 57
2163.39 51
2163.50 45
2163.60 38
2163.71 33
2163.82 30
2163.92 31
2164.03 36
2164.14 46
2164.24 58
2164.35 72
2164.46 85
2164.56 96
2164.67 105
2164.78 110
2164.88 112
2164.99 111
2165.10 108
2165.20 104
2165.31 98
2165.41 93
2165.52 88
2165.63 85
2165.73 82
2165.84 80
2165.95 78
2166.05 75
2166.16 71
2166.27 64
2166.37 55
2166.48 44
2166.59 31
2166.69 19
2166.80 8
2166.91 0
2167.01 0
2167.12 0
2167.23 0
2167.33 7
2167.44 19
2167.55 34
2167.65 50
2167.76 66
2167.87 79
2167.97 88
2168.08 93
2168.19 93
2168.29 90
2168.40 84
2168.51 76
2168.61 68
2168.72 60
2168.83 53
2168.93 48
2169.04 44
2169.15 44
2169.25 46
2169.36 52
2169.46 61
2169.57 72
2169.68 84
2169.78 93
2169.89 97
2170.00 97
2170.10 92
2170.21 83
2170.32 74
2170.42 66
2170.53 61
2170.64 60
2170.74 62
2170.85 64
2170.96 65
2171.06 65
2171.17 62
2171.28 57
2171.38 52
2171.49 49
2171.60 49
2171.70 52
2171.81 58
2171.92 65
2172.03 71
2172.13 76
2172.24 77
2172.35 76
2172.45 72
2172.56 69
2172.67 66
2172.77 63
2172.88 62
2172.99 61
2173.09 61
2173.20 61
2173.31 62
2173.41 63
2173.52 63
2173.63 64
2173.73 64
2173.84 62
2173.95 58
2174.05 53
2174.16 45
2174.27 38
2174.37 30
2174.48 24
2174.59 19
2174.69 16
2174.80 15
2174.91 15
2175.01 16
2175.12 17
2175.23 17
2175.33 18
2175.44 19
2175.55 20
2175.65 22
2175.76 26
2175.87 32
2175.97 39
2176.08 49
2176.19 59
2176.30 68
2176.40 77
2176.51 83
2176.62 86
2176.72 87
2176.83 86
2176.94 83
2177.04 79
2177.15 75
2177.26 69
2177.36 62
2177.47 53
2177.58 44
2177.68 32
2177.79 19
2177.90 7
2178.00 0
2178.11 0
2178.22 0
2178.32 0
2178.43 0
2178.54 0
2178.65 0
2178.75 5
2178.86 17
2178.97 30
2179.07 41
2179.18 50
2179.29 56
2179.39 59
2179.50 57
2179.61 54
2179.71 49
2179.82 44
2179.93 40
2180.03 39
2180.14 39
2180.25 41
2180.36 43
2180.46 44
2180.57 44
2180.68 42
2180.78 39
2180.89 35
2181.00 31
2181.10 28
2181.21 25
2181.32 24
2181.42 23
2181.53 22
2181.64 20
2181.75 17
2181.85 13
2181.96 7
2182.07 1
2182.17 0
2182.28 0
2182.39 0
2182.49 0
2182.60 0
2182.71 0
2182.81 0
2182.92 0
2183.03 5
2183.14 11
2183.24 17
2183.35 22
2183.46 26
2183.56 31
2183.67 34
2183.78 37
2183.88 39
2183.99 41
2184.10 42
2184.21 43
2184.31 43
2184.42 42
2184.53 41
2184.63 39
2184.74 37
2184.85 37
2184.95 36
2185.06 37
2185.17 38
2185.28 37
2185.38 36
2185.49 33
2185.60 29
2185.70 25
2185.81 23
2185.92 22
2186.03 24
2186.13 28
2186.24 34
2186.35 40
2186.45 46
2186.56 52
2186.67 57
2186.77 62
2186.88 68
2186.99 75
2187.10 83
2187.20 90
2187.31 96
2187.42 101
2187.52 104
2187.63 105
2187.74 104
2187.85 100
2187.95 95
2188.06 87
2188.17 78
2188.27 66
2188.38 54
2188.49 42
2188.59 31
2188.70 21
2188.81 14
2188.92 10
2189.02 8
2189.13 8
2189.24 8
2189.34 8
2189.45 8
2189.56 7
2189.67 4
2189.77 2
2189.88 0
2189.99 0
2190.09 0
2190.20 2
2190.31 6
2190.42 11
2190.52 16
2190.63 21
2190.74 26
2190.84 30
2190.95 33
2191.06 34
2191.17 34
2191.27 33
2191.38 30
2191.49 27
2191.59 23
2191.70 18
2191.81 12
2191.92 6
2192.02 0
2192.13 0
2192.24 0
2192.35 0
2192.45 0
2192.56 10
2192.67 21
2192.77 33
2192.88 45
2192.99 53
2193.10 59
2193.20 63
2193.31 64
2193.42 65
2193.52 66
2193.63 67
2193.74 69
2193.85 71
2193.95 74
2194.06 76
2194.17 79
2194.28 82
2194.38 85
2194.49 88
2194.60 90
2194.70 92
2194.81 93
2194.92 94
2195.03 94
2195.13 93
2195.24 92
2195.35 91
2195.46 90
2195.56 89
2195.67 88
2195.78 87
2195.88 87
2195.99 87
2196.10 86
2196.21 86
2196.31 85
2196.42 83
2196.53 81
2196.64 79
2196.74 77
2196.85 75
2196.96 76
2197.06 79
2197.17 85
2197.28 93
2197.39 104
2197.49 115
2197.60 126
2197.71 135
2197.82 142
2197.92 146
2198.03 148
2198.14 147
2198.25 146
2198.35 144
2198.46 143
2198.57 142
2198.67 141
2198.78 139
2198.89 136
2199.00 130
2199.10 122
2199.21 111
2199.32 100
2199.43 88
2199.53 76
2199.64 66
2199.75 58
2199.86 52
2199.96 48
2200.07 46
2200.18 45
2200.28 45
2200.39 43
2200.50 42
2200.61 39
2200.71 35
2200.82 31
2200.93 27
2201.04 25
2201.14 23
2201.25 23
2201.36 23
2201.47 24
2201.57 26
2201.68 27
2201.79 28
2201.90 28
2202.00 28
2202.11 28
2202.22 28
2202.33 28
2202.43 30
2202.54 33
2202.65 38
2202.76 45
2202.86 53
2202.97 61
2203.08 70
2203.19 77
2203.29 84
2203.40 89
2203.51 92
2203.62 95
2203.72 97
2203.83 99
2203.94 101
2204.05 104
2204.15 106
2204.26 108
2204.37 110
2204.48 111
2204.58 111
2204.69 110
2204.80 109
2204.91 106
2205.01 102
2205.12 97
2205.23 88
2205.34 77
2205.44 63
2205.55 47
2205.66 30
2205.77 15
2205.87 3
2205.98 0
2206.09 0
2206.20 0
2206.30 0
2206.41 6
2206.52 14
2206.63 21
2206.73 28
2206.84 35
2206.95 40
2207.06 45
2207.16 49
2207.27 51
2207.38 53
2207.49 53
2207.59 52
2207.70 51
2207.81 50
2207.92 49
2208.02 48
2208.13 46
2208.24 43
2208.35 41
2208.45 37
2208.56 33
2208.67 30
2208.78 27
2208.88 25
2208.99 23
2209.10 21
2209.21 18
2209.32 14
2209.42 8
2209.53 3
2209.64 0
2209.75 0
2209.85 0
2209.96 0
2210.07 0
2210.18 0
2210.28 2
2210.39 3
2210.50 3
2210.61 2
2210.71 1
2210.82 0
2210.93 2
2211.04 4
2211.14 8
2211.25 13
2211.36 18
2211.47 23
2211.58 29
2211.68 34
2211.79 39
2211.90 43
2212.01 47
2212.11 50
2212.22 53
2212.33 54
2212.44 55
2212.54 57
2212.65 58
2212.76 60
2212.87 62
2212.98 64
2213.08 65
2213.19 65
2213.30 62
2213.41 59
2213.51 54
2213.62 51
2213.73 49
2213.84 49
2213.94 50
2214.05 53
2214.16 55
2214.27 55
2214.38 53
2214.48 48
2214.59 42
2214.70 36
2214.81 32
2214.91 30
2215.02 32
2215.13 36
2215.24 41
2215.35 47
2215.45 52
2215.56 55
2215.67 56
2215.78 56
2215.88 54
2215.99 52
2216.10 49
2216.21 46
2216.32 41
2216.42 35
2216.53 29
2216.64 23
2216.75 16
2216.85 10
2216.96 6
2217.07 3
2217.18 1
2217.29 0
2217.39 0
2217.50 1
2217.61 0
2217.72 0
2217.82 0
2217.93 0
2218.04 0
2218.15 0
2218.26 0
2218.36 3
2218.47 11
2218.58 20
2218.69 30
2218.80 39
2218.90 46
2219.01 52
2219.12 56
2219.23 58
2219.33 59
2219.44 59
2219.55 58
2219.66 59
2219.77 62
2219.87 68
2219.98 75
2220.09 83
2220.20 91
2220.31 97
2220.41 101
2220.52 100
2220.63 96
2220.74 90
2220.84 82
2220.95 74
2221.06 69
2221.17 69
2221.28 74
2221.38 85
2221.49 103
2221.60 124
2221.71 148
2221.82 171
2221.92 191
2222.03 206
2222.14 216
2222.25 222
2222.36 223
2222.46 223
2222.57 220
2222.68 217
2222.79 214
2222.90 209
2223.00 204
2223.11 197
2223.22 189
2223.33 180
2223.43 169
2223.54 158
2223.65 146
2223.76 133
2223.87 122
2223.97 112
2224.08 105
2224.19 102
2224.30 103
2224.41 107
2224.51 113
2224.62 120
2224.73 126
2224.84 129
2224.95 129
2225.05 127
2225.16 124
2225.27 120
2225.38 117
2225.49 116
2225.59 117
2225.70 119
2225.81 122
2225.92 124
2226.03 124
2226.13 122
2226.24 118
2226.35 111
2226.46 103
2226.57 95
2226.67 87
2226.78 81
2226.89 77
2227.00 76
2227.11 77
2227.21 81
2227.32 88
2227.43 95
2227.54 104
2227.65 113
2227.76 120
2227.86 126
2227.97 130
2228.08 130
2228.19 126
2228.30 119
2228.40 110
2228.51 99
2228.62 88
2228.73 79
2228.84 73
2228.94 69
2229.05 69
2229.16 72
2229.27 75
2229.38 77
2229.48 78
2229.59 75
2229.70 70
2229.81 62
2229.92 53
2230.03 47
2230.13 44
2230.24 45
2230.35 50
2230.46 58
2230.57 67
2230.67 74
2230.78 79
2230.89 80
2231.00 78
2231.11 73
2231.21 68
2231.32 64
2231.43 62
2231.54 63
2231.65 68
2231.76 75
2231.86 84
2231.97 92
2232.08 100
2232.19 105
2232.30 107
2232.40 105
2232.51 101
2232.62 93
2232.73 83
2232.84 73
2232.95 63
2233.05 55
2233.16 49
2233.27 46
2233.38 48
2233.49 55
2233.59 65
2233.70 79
2233.81 94
2233.92 109
2234.03 121
2234.14 129
2234.24 132
2234.35 129
2234.46 122
2234.57 112
2234.68 103
2234.78 95
2234.89 91
2235.00 92
2235.11 96
2235.22 103
2235.33 110
2235.43 116
2235.54 118
2235.65 115
2235.76 108
2235.87 97
2235.98 83
2236.08 68
2236.19 54
2236.30 41
2236.41 32
2236.52 24
2236.63 18
2236.73 14
2236.84 10
2236.95 7
2237.06 4
2237.17 1
2237.27 0
2237.38 0
2237.49 0
2237.60 0
2237.71 0
2237.82 0
2237.92 0
2238.03 0
2238.14 6
2238.25 16
2238.36 24
2238.47 30
2238.57 33
2238.68 32
2238.79 28
2238.90 24
2239.01 20
2239.12 19
2239.22 21
2239.33 27
2239.44 36
2239.55 46
2239.66 55
2239.77 62
2239.87 65
2239.98 64
2240.09 61
2240.20 54
2240.31 47
2240.42 40
2240.52 34
2240.63 29
2240.74 26
2240.85 23
2240.96 20
2241.07 17
2241.17 12
2241.28 8
2241.39 3
2241.50 0
2241.61 0
2241.72 0
2241.83 0
2241.93 0
2242.04 3
2242.15 7
2242.26 12
2242.37 18
2242.48 25
2242.58 33
2242.69 41
2242.80 51
2242.91 60
2243.02 69
2243.13 76
2243.23 82
2243.34 86
2243.45 88
2243.56 88
2243.67 86
2243.78 82
2243.89 77
2243.99 71
2244.10 64
2244.21 57
2244.32 49
2244.43 42
2244.54 33
2244.64 25
2244.75 18
2244.86 12
2244.97 7
2245.08 5
2245.19 5
2245.30 7
2245.40 9
2245.51 10
2245.62 11
2245.73 10
2245.84 9
2245.95 7
2246.06 7
2246.16 7
2246.27 10
2246.38 15
2246.49 22
2246.60 31
2246.71 41
2246.81 52
2246.92 63
2247.03 72
2247.14 78
2247.25 81
2247.36 80
2247.47 76
2247.57 71
2247.68 65
2247.79 61
2247.90 58
2248.01 58
2248.12 60
2248.23 63
2248.33 68
2248.44 74
2248.55 80
2248.66 86
2248.77 91
2248.88 96
2248.99 99
2249.09 101
2249.20 100
2249.31 98
2249.42 93
2249.53 88
2249.64 81
2249.75 73
2249.85 64
2249.96 55
2250.07 45
2250.18 35
2250.29 25
2250.40 16
2250.51 7
2250.61 0
2250.72 0
2250.83 0
2250.94 0
2251.05 0
2251.16 0
2251.27 0
2251.37 0
2251.48 0
2251.59 5
2251.70 16
2251.81 28
2251.92 40
2252.03 51
2252.14 61
2252.24 68
2252.35 73
2252.46 76
2252.57 77
2252.68 76
2252.79 75
2252.90 72
2253.00 70
2253.11 67
2253.22 64
2253.33 63
2253.44 63
2253.55 64
2253.66 66
2253.77 69
2253.87 70
2253.98 71
2254.09 69
2254.20 66
2254.31 62
2254.42 58
2254.53 56
2254.64 56
2254.74 58
2254.85 62
2254.96 67
2255.07 72
2255.18 76
2255.29 76
2255.40 74
2255.50 68
2255.61 60
2255.72 51
2255.83 43
2255.94 39
2256.05 38
2256.16 40
2256.27 44
2256.37 48
2256.48 50
2256.59 51
2256.70 49
2256.81 47
2256.92 45
2257.03 45
2257.14 47
2257.24 50
2257.35 54
2257.46 57
2257.57 60
2257.68 63
2257.79 65
2257.90 67
2258.01 69
2258.12 70
2258.22 69
2258.33 66
2258.44 61
2258.55 54
2258.66 48
2258.77 41
2258.88 37
2258.99 33
2259.09 31
2259.20 30
2259.31 28
2259.42 26
2259.53 23
2259.64 19
2259.75 14
2259.86 8
2259.97 4
2260.07 0
2260.18 0
2260.29 0
2260.40 0
2260.51 0
2260.62 2
2260.73 6
2260.84 9
2260.94 11
2261.05 12
2261.16 13
2261.27 13
2261.38 14
2261.49 15
2261.60 17
2261.71 19
2261.82 22
2261.92 24
2262.03 25
2262.14 24
2262.25 23
2262.36 21
2262.47 20
2262.58 18
2262.69 18
2262.80 18
2262.90 19
2263.01 21
2263.12 23
2263.23 25
2263.34 27
2263.45 29
2263.56 30
2263.67 31
2263.78 31
2263.89 30
2263.99 28
2264.10 26
2264.21 23
2264.32 21
2264.43 18
2264.54 17
2264.65 17
2264.76 18
2264.87 20
2264.97 23
2265.08 25
2265.19 27
2265.30 29
2265.41 30
2265.52 32
2265.63 35
2265.74 38
2265.85 43
2265.96 48
2266.06 53
2266.17 57
2266.28 59
2266.39 59
2266.50 57
2266.61 54
2266.72 50
2266.83 45
2266.94 41
2267.05 37
2267.15 35
2267.26 34
2267.37 34
2267.48 35
2267.59 36
2267.70 36
2267.81 36
2267.92 35
2268.03 34
2268.14 34
2268.24 35
2268.35 38
2268.46 45
2268.57 53
2268.68 61
2268.79 68
2268.90 72
2269.01 71
2269.12 67
2269.23 59
2269.34 50
2269.44 41
2269.55 34
2269.66 29
2269.77 26
2269.88 24
2269.99 22
2270.10 19
2270.21 15
2270.32 10
2270.43 4
2270.54 0
2270.64 0
2270.75 0
2270.86 0
2270.97 0
2271.08 0
2271.19 0
2271.30 0
2271.41 0
2271.52 2
2271.63 8
2271.74 16
2271.84 24
2271.95 32
2272.06 38
2272.17 44
2272.28 50
2272.39 56
2272.50 62
2272.61 69
2272.72 76
2272.83 84
2272.94 91
2273.04 97
2273.15 102
2273.26 105
2273.37 107
2273.48 107
2273.59 106
2273.70 103
2273.81 99
2273.92 94
2274.03 90
2274.14 86
2274.25 85
2274.35 86
2274.46 88
2274.57 92
2274.68 96
2274.79 100
2274.90 101
2275.01 99
2275.12 94
2275.23 88
2275.34 81
2275.45 74
2275.56 68
2275.67 64
2275.77 62
2275.88 62
2275.99 63
2276.10 65
2276.21 67
2276.32 68
2276.43 67
2276.54 66
2276.65 63
2276.76 58
2276.87 53
2276.98 47
2277.09 42
2277.19 38
2277.30 35
2277.41 35
2277.52 39
2277.63 45
2277.74 55
2277.85 66
2277.96 79
2278.07 91
2278.18 102
2278.29 110
2278.40 117
2278.51 120
2278.62 122
2278.72 121
2278.83 119
2278.94 115
2279.05 111
2279.16 105
2279.27 100
2279.38 95
2279.49 90
2279.60 86
2279.71 83
2279.82 82
2279.93 82
2280.04 83
2280.15 85
2280.25 89
2280.36 92
2280.47 94
2280.58 96
2280.69 95
2280.80 93
2280.91 89
2281.02 83
2281.13 77
2281.24 70
2281.35 64
2281.46 60
2281.57 59
2281.68 60
2281.79 64
2281.90 69
2282.00 76
2282.11 82
2282.22 86
2282.33 90
2282.44 94
2282.55 97
2282.66 100
2282.77 104
2282.88 108
2282.99 111
2283.10 113
2283.21 114
2283.32 113
2283.43 110
2283.54 107
2283.65 102
2283.75 94
2283.86 85
2283.97 73
2284.08 59
2284.19 45
2284.30 32
2284.41 22
2284.52 17
2284.63 17
2284.74 22
2284.85 31
2284.96 43
2285.07 58
2285.18 74
2285.29 89
2285.40 104
2285.51 118
2285.62 131
2285.72 141
2285.83 150
2285.94 157
2286.05 164
2286.16 171
2286.27 179
2286.38 187
2286.49 194
2286.60 199
2286.71 201
2286.82 201
2286.93 198
2287.04 194
2287.15 190
2287.26 188
2287.37 186
2287.48 187
2287.59 189
2287.70 192
2287.80 197
2287.91 202
2288.02 208
2288.13 211
2288.24 212
2288.35 209
2288.46 202
2288.57 193
2288.68 181
2288.79 169
2288.90 159
2289.01 152
2289.12 146
2289.23 142
2289.34 138
2289.45 135
2289.56 130
2289.67 126
2289.78 120
2289.89 115
2290.00 111
2290.11 108
2290.21 106
2290.32 105
2290.43 105
2290.54 107
2290.65 109
2290.76 113
2290.87 117
2290.98 121
2291.09 126
2291.20 132
2291.31 138
2291.42 143
2291.53 146
2291.64 149
2291.75 150
2291.86 148
2291.97 146
2292.08 143
2292.19 140
2292.30 137
2292.41 133
2292.52 131
2292.63 128
2292.74 126
2292.85 125
2292.95 124
2293.06 122
2293.17 121
2293.28 119
2293.39 116
2293.50 111
2293.61 105
2293.72 98
2293.83 90
2293.94 81
2294.05 72
2294.16 64
2294.27 57
2294.38 53
2294.49 51
2294.60 51
2294.71 52
2294.82 53
2294.93 54
2295.04 55
2295.15 55
2295.26 55
2295.37 55
2295.48 55
2295.59 56
2295.70 57
2295.81 59
2295.92 60
2296.03 62
2296.14 62
2296.24 62
2296.35 62
2296.46 60
2296.57 57
2296.68 53
2296.79 49
2296.90 44
2297.01 40
2297.12 36
2297.23 33
2297.34 30
2297.45 28
2297.56 27
2297.67 26
2297.78 26
2297.89 25
2298.00 23
2298.11 20
2298.22 14
2298.33 7
2298.44 0
2298.55 0
2298.66 0
2298.77 0
2298.88 0
2298.99 0
2299.10 0
2299.21 0
2299.32 4
2299.43 11
2299.54 17
2299.65 23
2299.76 29
2299.87 35
2299.98 44
2300.09 56
2300.20 69
2300.31 84
2300.42 98
2300.53 110
2300.64 117
2300.75 118
2300.86 113
2300.96 104
2301.07 92
2301.18 79
2301.29 70
2301.40 65
2301.51 65
2301.62 69
2301.73 76
2301.84 83
2301.95 89
2302.06 92
2302.17 92
2302.28 90
2302.39 85
2302.50 78
2302.61 70
2302.72 60
2302.83 50
2302.94 39
2303.05 31
2303.16 24
2303.27 22
2303.38 22
2303.49 25
2303.60 30
2303.71 36
2303.82 42
2303.93 47
2304.04 51
2304.15 55
2304.26 59
2304.37 62
2304.48 66
2304.59 69
2304.70 72
2304.81 74
2304.92 77
2305.03 80
2305.14 85
2305.25 93
2305.36 102
2305.47 113
2305.58 125
2305.69 135
2305.80 144
2305.91 150
2306.02 154
2306.13 155
2306.24 156
2306.35 155
2306.46 155
2306.57 155
2306.68 155
2306.79 155
2306.90 156
2307.01 157
2307.12 157
2307.23 155
2307.34 151
2307.45 144
2307.56 134
2307.67 124
2307.78 114
2307.89 105
2308.00 98
2308.11 95
2308.22 93
2308.33 93
2308.44 94
2308.55 96
2308.66 98
2308.77 101
2308.88 105
2308.99 109
2309.10 114
2309.21 117
2309.32 117
2309.43 114
2309.54 108
2309.65 99
2309.76 87
2309.87 75
2309.98 63
2310.09 53
2310.20 45
2310.31 38
2310.42 34
2310.53 31
2310.64 30
2310.75 29
2310.86 29
2310.97 29
2311.08 29
2311.19 29
2311.30 31
2311.41 32
2311.52 35
2311.63 38
2311.74 41
2311.85 44
2311.96 45
2312.07 43
2312.18 39
2312.29 33
2312.40 26
2312.51 19
2312.62 12
2312.73 6
2312.84 2
2312.95 0
2313.06 0
2313.17 0
2313.28 0
2313.39 0
2313.50 0
2313.61 0
2313.72 0
2313.83 0
2313.94 0
2314.05 0
2314.16 2
2314.27 7
2314.38 11
2314.49 16
2314.60 19
2314.71 22
2314.82 22
2314.93 20
2315.04 17
2315.15 13
2315.26 8
2315.37 6
2315.48 6
2315.59 11
2315.71 20
2315.82 32
2315.93 46
2316.04 61
2316.15 74
2316.26 83
2316.37 89
2316.48 91
2316.59 89
2316.70 86
2316.81 83
2316.92 81
2317.03 82
2317.14 84
2317.25 87
2317.36 91
2317.47 95
2317.58 98
2317.69 99
2317.80 98
2317.91 94
2318.02 89
2318.13 83
2318.24 76
2318.35 70
2318.46 66
2318.57 64
2318.68 65
2318.79 70
2318.90 77
2319.01 86
2319.12 95
2319.23 104
2319.34 112
2319.45 118
2319.56 122
2319.67 126
2319.78 130
2319.89 133
2320.00 137
2320.11 140
2320.22 141
2320.33 140
2320.45 137
2320.56 130
2320.67 121
2320.78 109
2320.89 96
2321.00 83
2321.11 71
2321.22 59
2321.33 49
2321.44 39
2321.55 30
2321.66 21
2321.77 13
2321.88 6
2321.99 1
2322.10 0
2322.21 0
2322.32 0
2322.43 2
2322.54 7
2322.65 13
2322.76 19
2322.87 26
2322.98 34
2323.09 42
2323.20 51
2323.31 59
2323.42 65
2323.53 69
2323.64 71
2323.75 71
2323.87 69
2323.98 66
2324.09 64
2324.20 61
2324.31 59
2324.42 57
2324.53 56
2324.64 56
2324.75 57
2324.86 60
2324.97 64
2325.08 69
2325.19 74
2325.30 80
2325.41 85
2325.52 87
2325.63 87
2325.74 84
2325.85 77
2325.96 68
2326.07 58
2326.18 47
2326.29 39
2326.40 32
2326.51 29
2326.63 29
2326.74 31
2326.85 34
2326.96 39
2327.07 46
2327.18 52
2327.29 59
2327.40 65
2327.51 70
2327.62 72
2327.73 71
2327.84 68
2327.95 63
2328.06 58
2328.17 54
2328.28 52
2328.39 53
2328.50 56
2328.61 59
2328.72 63
2328.83 65
2328.95 66
2329.06 66
2329.17 64
2329.28 61
2329.39 58
2329.50 55
2329.61 52
2329.72 49
2329.83 47
2329.94 46
2330.05 47
2330.16 50
2330.27 55
2330.38 64
2330.49 75
2330.60 87
2330.71 99
2330.82 109
2330.93 115
2331.04 117
2331.16 114
2331.27 109
2331.38 101
2331.49 94
2331.60 88
2331.71 84
2331.82 84
2331.93 88
2332.04 95
2332.15 104
2332.26 116
2332.37 127
2332.48 137
2332.59 143
2332.70 145
2332.81 142
2332.92 133
2333.04 122
2333.15 108
2333.26 93
2333.37 80
2333.48 68
2333.59 57
2333.70 48
2333.81 39
2333.92 30
2334.03 21
2334.14 13
2334.25 7
2334.36 2
2334.47 0
2334.58 0
2334.69 2
2334.80 5
2334.92 8
2335.03 12
2335.14 15
2335.25 17
2335.36 20
2335.47 23
2335.58 26
2335.69 30
2335.80 35
2335.91 41
2336.02 48
2336.13 54
2336.24 59
2336.35 63
2336.46 65
2336.58 65
2336.69 63
2336.80 61
2336.91 59
2337.02 58
2337.13 57
2337.24 56
2337.35 55
2337.46 53
2337.57 51
2337.68 48
2337.79 46
2337.90 46
2338.01 48
2338.12 54
2338.24 63
2338.35 74
2338.46 85
2338.57 95
2338.68 103
2338.79 107
2338.90 108
2339.01 106
2339.12 103
2339.23 101
2339.34 100
2339.45 100
2339.56 101
2339.68 102
2339.79 102
2339.90 101
2340.01 99
2340.12 97
2340.23 95
2340.34 95
2340.45 97
2340.56 101
2340.67 106
2340.78 112
2340.89 118
2341.00 124
2341.12 128
2341.23 130
2341.34 131
2341.45 130
2341.56 127
2341.67 124
2341.78 120
2341.89 116
2342.00 115
2342.11 117
2342.22 122
2342.33 129
2342.44 139
2342.56 149
2342.67 158
2342.78 163
2342.89 164
2343.00 159
2343.11 149
2343.22 135
2343.33 119
2343.44 103
2343.55 87
2343.66 73
2343.77 61
2343.89 53
2344.00 48
2344.11 45
2344.22 44
2344.33 44
2344.44 43
2344.55 42
2344.66 39
2344.77 35
2344.88 30
2344.99 26
2345.10 23
2345.22 23
2345.33 26
2345.44 32
2345.55 39
2345.66 46
2345.77 51
2345.88 52
2345.99 50
2346.10 43
2346.21 34
2346.32 24
2346.44 17
2346.55 13
2346.66 14
2346.77 19
2346.88 27
2346.99 36
2347.10 42
2347.21 46
2347.32 45
2347.43 41
2347.54 34
2347.66 27
2347.77 21
2347.88 19
2347.99 19
2348.10 23
2348.21 29
2348.32 38
2348.43 47
2348.54 55
2348.65 63
2348.77 68
2348.88 72
2348.99 75
2349.10 77
2349.21 77
2349.32 76
2349.43 73
2349.54 69
2349.65 62
2349.76 54
2349.87 45
2349.99 37
2350.10 33
2350.21 32
2350.32 34
2350.43 40
2350.54 48
2350.65 56
2350.76 64
2350.87 69
2350.98 74
2351.10 76
2351.21 77
2351.32 78
2351.43 78
2351.54 77
2351.65 76
2351.76 75
2351.87 74
2351.98 73
2352.10 72
2352.21 70
2352.32 67
2352.43 64
2352.54 60
2352.65 55
2352.76 52
2352.87 49
2352.98 50
2353.09 53
2353.21 58
2353.32 65
2353.43 73
2353.54 80
2353.65 87
2353.76 92
2353.87 96
2353.98 100
2354.09 104
2354.21 108
2354.32 110
2354.43 110
2354.54 108
2354.65 103
2354.76 97
2354.87 90
2354.98 85
2355.09 81
2355.21 79
2355.32 78
2355.43 78
2355.54 76
2355.65 73
2355.76 69
2355.87 63
2355.98 56
2356.09 47
2356.21 37
2356.32 27
2356.43 17
2356.54 7
2356.65 0
2356.76 0
2356.87 0
2356.98 0
2357.09 0
2357.21 0
2357.32 0
2357.43 0
2357.54 0
2357.65 1
2357.76 8
2357.87 17
2357.98 27
2358.10 37
2358.21 47
2358.32 54
2358.43 61
2358.54 65
2358.65 68
2358.76 69
2358.87 70
2358.98 70
2359.10 70
2359.21 69
2359.32 68
2359.43 67
2359.54 64
2359.65 60
2359.76 56
2359.87 50
2359.99 44
2360.10 38
2360.21 34
2360.32 31
2360.43 29
2360.54 28
2360.65 26
2360.76 25
2360.88 22
2360.99 19
2361.10 15
2361.21 12
2361.32 10
2361.43 9
2361.54 10
2361.65 11
2361.77 12
2361.88 12
2361.99 12
2362.10 12
2362.21 11
2362.32 10
2362.43 10
2362.54 11
2362.66 13
2362.77 16
2362.88 20
2362.99 23
2363.10 25
2363.21 26
2363.32 24
2363.43 20
2363.55 14
2363.66 7
2363.77 0
2363.88 0
2363.99 0
2364.10 0
2364.21 2
2364.33 10
2364.44 17
2364.55 24
2364.66 28
2364.77 29
2364.88 28
2364.99 25
2365.10 22
2365.22 20
2365.33 19
2365.44 21
2365.55 24
2365.66 27
2365.77 31
2365.88 33
2366.00 34
2366.11 33
2366.22 30
2366.33 26
2366.44 22
2366.55 16
2366.66 11
2366.78 6
2366.89 2
2367.00 0
2367.11 0
2367.22 0
2367.33 0
2367.44 0
2367.56 0
2367.67 0
2367.78 0
2367.89 0
2368.00 0
2368.11 0
2368.22 6
2368.34 17
2368.45 31
2368.56 45
2368.67 59
2368.78 69
2368.89 76
2369.00 79
2369.12 79
2369.23 77
2369.34 72
2369.45 67
2369.56 62
2369.67 56
2369.78 51
2369.90 46
2370.01 42
2370.12 39
2370.23 36
2370.34 35
2370.45 33
2370.56 31
2370.68 30
2370.79 30
2370.90 32
2371.01 36
2371.12 43
2371.23 51
2371.34 61
2371.46 69
2371.57 77
2371.68 81
2371.79 82
2371.90 80
2372.01 76
2372.12 71
2372.24 66
2372.35 63
2372.46 62
2372.57 62
2372.68 63
2372.79 65
2372.91 65
2373.02 65
2373.13 63
2373.24 62
2373.35 60
2373.46 60
2373.57 61
2373.69 64
2373.80 68
2373.91 72
2374.02 77
2374.13 82
2374.24 87
2374.36 91
2374.47 94
2374.58 96
2374.69 97
2374.80 98
2374.91 99
2375.03 100
2375.14 103
2375.25 108
2375.36 114
2375.47 121
2375.58 126
2375.69 129
2375.81 129
2375.92 125
2376.03 119
2376.14 112
2376.25 105
2376.36 99
2376.48 96
2376.59 95
2376.70 95
2376.81 94
2376.92 92
2377.03 88
2377.15 83
2377.26 77
2377.37 73
2377.48 71
2377.59 71
2377.70 72
2377.82 75
2377.93 77
2378.04 78
2378.15 77
2378.26 74
2378.37 69
2378.49 63
2378.60 55
2378.71 47
2378.82 39
2378.93 32
2379.04 27
2379.16 25
2379.27 27
2379.38 31
2379.49 39
2379.60 48
2379.71 57
2379.83 65
2379.94 72
2380.05 78
2380.16 83
2380.27 86
2380.38 88
2380.50 89
2380.61 88
2380.72 85
2380.83 80
2380.94 73
2381.05 65
2381.17 58
2381.28 52
2381.39 47
2381.50 46
2381.61 47
2381.72 49
2381.84 53
2381.95 56
2382.06 59
2382.17 60
2382.28 60
2382.40 59
2382.51 58
2382.62 56
2382.73 54
2382.84 51
2382.95 48
2383.07 45
2383.18 41
2383.29 37
2383.40 32
2383.51 28
2383.62 24
2383.74 20
2383.85 18
2383.96 17
2384.07 19
2384.18 23
2384.30 29
2384.41 37
2384.52 45
2384.63 51
2384.74 56
2384.85 58
2384.97 56
2385.08 51
2385.19 43
2385.30 32
2385.41 21
2385.53 10
2385.64 1
2385.75 0
2385.86 0
2385.97 0
2386.08 5
2386.20 18
2386.31 36
2386.42 56
2386.53 78
2386.64 100
2386.76 122
2386.87 140
2386.98 156
2387.09 168
2387.20 176
2387.31 180
2387.43 178
2387.54 172
2387.65 162
2387.76 148
2387.87 133
2387.99 117
2388.10 103
2388.21 91
2388.32 83
2388.43 79
2388.55 76
2388.66 75
2388.77 74
2388.88 73
2388.99 70
2389.11 67
2389.22 64
2389.33 62
2389.44 61
2389.55 61
2389.66 63
2389.78 68
2389.89 75
2390.00 85
2390.11 96
2390.22 108
2390.34 119
2390.45 129
2390.56 134
2390.67 135
2390.78 132
2390.90 124
2391.01 114
2391.12 105
2391.23 98
2391.34 95
2391.46 96
2391.57 100
2391.68 106
2391.79 112
2391.90 116
2392.02 118
2392.13 118
2392.24 117
2392.35 117
2392.46 119
2392.58 121
2392.69 124
2392.80 126
2392.91 126
2393.02 124
2393.14 118
2393.25 109
2393.36 98
2393.47 86
2393.58 75
2393.70 65
2393.81 58
2393.92 54
2394.03 54
2394.14 58
2394.26 66
2394.37 76
2394.48 88
2394.59 99
2394.70 107
2394.82 111
2394.93 112
2395.04 109
2395.15 104
2395.26 97
2395.38 91
2395.49 86
2395.60 82
2395.71 81
2395.82 81
2395.94 82
2396.05 83
2396.16 85
2396.27 85
2396.39 85
2396.50 83
2396.61 80
2396.72 77
2396.83 73
2396.95 68
2397.06 63
2397.17 57
2397.28 51
2397.39 46
2397.51 42
2397.62 39
2397.73 39
2397.84 41
2397.95 45
2398.07 48
2398.18 52
2398.29 54
2398.40 55
2398.52 55
2398.63 55
2398.74 57
2398.85 62
2398.96 70
2399.08 80
2399.19 93
2399.30 105
2399.41 116
2399.52 124
2399.64 128
2399.75 129
2399.86 128
2399.97 127
2400.09 125
2400.20 124
2400.31 124
2400.42 122
2400.53 120
2400.65 116
2400.76 111
2400.87 105
2400.98 99
2401.09 94
2401.21 92
2401.32 91
2401.43 91
2401.54 91
2401.66 91
2401.77 91
2401.88 88
2401.99 85
2402.10 80
2402.22 75
2402.33 67
2402.44 59
2402.55 49
2402.67 39
2402.78 30
2402.89 24
2403.00 21
2403.11 22
2403.23 26
2403.34 34
2403.45 41
2403.56 48
2403.68 52
2403.79 53
2403.90 51
2404.01 49
2404.12 46
2404.24 46
2404.35 48
2404.46 52
2404.57 57
2404.69 62
2404.80 63
2404.91 61
2405.02 55
2405.14 46
2405.25 36
2405.36 26
2405.47 17
2405.58 12
2405.70 9
2405.81 9
2405.92 11
2406.03 14
2406.15 19
2406.26 24
2406.37 29
2406.48 33
2406.60 36
2406.71 36
2406.82 34
2406.93 28
2407.04 20
2407.16 11
2407.27 3
2407.38 0
2407.49 0
2407.61 0
2407.72 0
2407.83 0
2407.94 0
2408.06 1
2408.17 1
2408.28 0
2408.39 0
2408.51 0
2408.62 2
2408.73 6
2408.84 12
2408.95 19
2409.07 27
2409.18 36
2409.29 44
2409.40 52
2409.52 58
2409.63 62
2409.74 65
2409.85 66
2409.97 65
2410.08 64
2410.19 63
2410.30 63
2410.42 64
2410.53 65
2410.64 66
2410.75 65
2410.87 63
2410.98 59
2411.09 54
2411.20 48
2411.32 43
2411.43 38
2411.54 34
2411.65 31
2411.76 29
2411.88 28
2411.99 27
2412.10 28
2412.21 30
2412.33 34
2412.44 38
2412.55 42
2412.66 45
2412.78 45
2412.89 43
2413.00 37
2413.11 29
2413.23 20
2413.34 13
2413.45 9
2413.56 10
2413.68 14
2413.79 23
2413.90 35
2414.01 48
2414.13 61
2414.24 72
2414.35 81
2414.46 89
2414.58 94
2414.69 98
2414.80 102
2414.91 106
2415.03 110
2415.14 114
2415.25 116
2415.36 115
2415.48 112
2415.59 105
2415.70 96
2415.81 87
2415.93 78
2416.04 72
2416.15 70
2416.26 72
2416.38 78
2416.49 88
2416.60 100
2416.71 113
2416.83 125
2416.94 134
2417.05 140
2417.17 140
2417.28 136
2417.39 128
2417.50 116
2417.62 104
2417.73 90
2417.84 78
2417.95 67
2418.07 59
2418.18 52
2418.29 45
2418.40 39
2418.52 34
2418.63 30
2418.74 26
2418.85 24
2418.97 24
2419.08 26
2419.19 30
2419.30 34
2419.42 38
2419.53 41
2419.64 43
2419.75 43
2419.87 42
2419.98 41
2420.09 38
2420.21 35
2420.32 32
2420.43 27
2420.54 22
2420.66 16
2420.77 10
2420.88 5
2420.99 0
2421.11 0
2421.22 0
2421.33 0
2421.44 0
2421.56 0
2421.67 1
2421.78 2
2421.90 1
2422.01 0
2422.12 0
2422.23 0
2422.35 0
2422.46 4
2422.57 11
2422.68 21
2422.80 32
2422.91 45
2423.02 57
2423.13 66
2423.25 72
2423.36 74
2423.47 72
2423.59 66
2423.70 56
2423.81 43
2423.92 30
2424.04 15
2424.15 2
2424.26 0
2424.37 0
2424.49 0
2424.60 0
2424.71 0
2424.83 0
2424.94 0
2425.05 0
2425.16 10
2425.28 20
2425.39 28
2425.50 34
2425.62 38
2425.73 40
2425.84 42
2425.95 45
2426.07 50
2426.18 56
2426.29 63
2426.40 70
2426.52 75
2426.63 79
2426.74 81
2426.86 81
2426.97 80
2427.08 78
2427.19 78
2427.31 78
2427.42 78
2427.53 78
2427.65 77
2427.76 74
2427.87 69
2427.98 60
2428.10 50
2428.21 40
2428.32 30
2428.44 23
2428.55 20
2428.66 20
2428.77 24
2428.89 30
2429.00 38
2429.11 46
2429.22 53
2429.34 59
2429.45 64
2429.56 66
2429.68 67
2429.79 66
2429.90 63
2430.01 58
2430.13 51
2430.24 43
2430.35 36
2430.47 29
2430.58 24
2430.69 21
2430.81 19
2430.92 18
2431.03 16
2431.14 15
2431.26 13
2431.37 10
2431.48 9
2431.60 8
2431.71 9
2431.82 12
2431.93 16
2432.05 21
2432.16 26
2432.27 30
2432.39 33
2432.50 35
2432.61 37
2432.72 39
2432.84 43
2432.95 50
2433.06 59
2433.18 69
2433.29 80
2433.40 88
2433.52 94
2433.63 95
2433.74 94
2433.85 89
2433.97 83
2434.08 77
2434.19 72
2434.31 67
2434.42 63
2434.53 60
2434.64 56
2434.76 53
2434.87 50
2434.98 49
2435.10 51
2435.21 55
2435.32 62
2435.44 69
2435.55 76
2435.66 81
2435.77 83
2435.89 82
2436.00 78
2436.11 73
2436.23 66
2436.34 61
2436.45 57
2436.57 55
2436.68 54
2436.79 53
2436.90 52
2437.02 52
2437.13 50
2437.24 49
2437.36 48
2437.47 48
2437.58 48
2437.70 49
2437.81 51
2437.92 53
2438.04 55
2438.15 57
2438.26 57
2438.37 57
2438.49 57
2438.60 57
2438.71 57
2438.83 59
2438.94 61
2439.05 64
2439.17 66
2439.28 67
2439.39 67
2439.51 65
2439.62 63
2439.73 61
2439.84 61
2439.96 62
2440.07 66
2440.18 71
2440.30 79
2440.41 87
2440.52 95
2440.64 102
2440.75 107
2440.86 111
2440.98 112
2441.09 114
2441.20 114
2441.31 115
2441.43 117
2441.54 119
2441.65 122
2441.77 125
2441.88 127
2441.99 130
2442.11 131
2442.22 129
2442.33 126
2442.45 120
2442.56 112
2442.67 103
2442.79 94
2442.90 86
2443.01 81
2443.13 78
2443.24 76
2443.35 76
2443.46 77
2443.58 77
2443.69 77
2443.80 78
2443.92 80
2444.03 83
2444.14 87
2444.26 91
2444.37 94
2444.48 95
2444.60 95
2444.71 93
2444.82 89
2444.94 85
2445.05 82
2445.16 78
2445.28 74
2445.39 70
2445.50 66
2445.62 64
2445.73 63
2445.84 64
2445.96 69
2446.07 75
2446.18 81
2446.30 85
2446.41 87
2446.52 85
2446.63 79
2446.75 71
2446.86 61
2446.97 52
2447.09 43
2447.20 36
2447.31 31
2447.43 28
2447.54 27
2447.65 27
2447.77 29
2447.88 32
2447.99 34
2448.11 35
2448.22 36
2448.33 36
2448.45 35
2448.56 35
2448.67 36
2448.79 37
2448.90 37
2449.01 36
2449.13 33
2449.24 28
2449.35 20
2449.47 11
2449.58 2
2449.69 0
2449.81 0
2449.92 0
2450.03 0
2450.15 0
2450.26 0
2450.37 0
2450.49 0
2450.60 3
2450.71 11
2450.83 19
2450.94 28
2451.05 38
2451.17 49
2451.28 61
2451.39 73
2451.51 85
2451.62 97
2451.73 106
2451.85 113
2451.96 119
2452.07 122
2452.19 124
2452.30 124
2452.41 123
2452.53 121
2452.64 117
2452.75 111
2452.87 104
2452.98 97
2453.09 91
2453.21 85
2453.32 81
2453.43 79
2453.55 78
2453.66 79
2453.77 81
2453.89 82
2454.00 82
2454.12 81
2454.23 78
2454.34 74
2454.46 70
2454.57 68
2454.68 67
2454.80 71
2454.91 77
2455.02 86
2455.14 97
2455.25 107
2455.36 116
2455.48 123
2455.59 127
2455.70 128
2455.82 127
2455.93 125
2456.04 122
2456.16 118
2456.27 116
2456.38 115
2456.50 114
2456.61 115
2456.72 115
2456.84 115
2456.95 113
2457.07 110
2457.18 106
2457.29 102
2457.41 99
2457.52 98
2457.63 100
2457.75 103
2457.86 109
2457.97 115
2458.09 120
2458.20 123
2458.31 124
2458.43 120
2458.54 114
2458.65 105
2458.77 95
2458.88 85
2459.00 76
2459.11 70
2459.22 66
2459.34 64
2459.45 64
2459.56 64
2459.68 63
2459.79 62
2459.90 59
2460.02 56
2460.13 52
2460.24 49
2460.36 47
2460.47 47
2460.58 50
2460.70 54
2460.81 59
2460.93 62
2461.04 64
2461.15 63
2461.27 58
2461.38 51
2461.49 43
2461.61 35
2461.72 28
2461.83 22
2461.95 18
2462.06 15
2462.18 14
2462.29 13
2462.40 12
2462.52 12
2462.63 13
2462.74 14
2462.86 16
2462.97 18
2463.08 22
2463.20 27
2463.31 32
2463.43 38
2463.54 42
2463.65 44
2463.77 43
2463.88 38
2463.99 30
2464.11 19
2464.22 6
2464.33 0
2464.45 0
2464.56 0
2464.68 0
2464.79 0
2464.90 0
2465.02 0
2465.13 0
2465.24 9
2465.36 23
2465.47 35
2465.58 45
2465.70 52
2465.81 55
2465.93 57
2466.04 56
2466.15 56
2466.27 56
2466.38 58
2466.49 63
2466.61 69
2466.72 76
2466.84 82
2466.95 87
2467.06 90
2467.18 91
2467.29 90
2467.40 88
2467.52 85
2467.63 83
2467.75 82
2467.86 82
2467.97 84
2468.09 86
2468.20 88
2468.31 89
2468.43 89
2468.54 87
2468.66 84
2468.77 80
2468.88 75
2469.00 69
2469.11 63
2469.22 58
2469.34 52
2469.45 47
2469.57 42
2469.68 38
2469.79 34
2469.91 32
2470.02 32
2470.13 33
2470.25 37
2470.36 41
2470.48 46
2470.59 50
2470.70 54
2470.82 56
2470.93 57
2471.04 56
2471.16 54
2471.27 51
2471.39 48
2471.50 45
2471.61 42
2471.73 40
2471.84 39
2471.96 39
2472.07 39
2472.18 40
2472.30 42
2472.41 42
2472.52 42
2472.64 41
2472.75 39
2472.87 35
2472.98 30
2473.09 23
2473.21 17
2473.32 11
2473.44 6
2473.55 4
2473.66 4
2473.78 8
2473.89 14
2474.01 23
2474.12 32
2474.23 42
2474.35 52
2474.46 61
2474.57 69
2474.69 76
2474.80 84
2474.92 90
2475.03 95
2475.14 97
2475.26 97
2475.37 95
2475.49 91
2475.60 87
2475.71 85
2475.83 86
2475.94 90
2476.06 98
2476.17 108
2476.28 119
2476.40 130
2476.51 139
2476.63 146
2476.74 149
2476.85 147
2476.97 141
2477.08 132
2477.19 120
2477.31 107
2477.42 95
2477.54 84
2477.65 76
2477.76 69
2477.88 65
2477.99 62
2478.11 61
2478.22 62
2478.33 63
2478.45 66
2478.56 68
2478.68 70
2478.79 71
2478.90 72
2479.02 71
2479.13 71
2479.25 72
2479.36 75
2479.47 79
2479.59 84
2479.70 89
2479.82 94
2479.93 98
2480.04 102
2480.16 105
2480.27 108
2480.39 112
2480.50 116
2480.61 121
2480.73 126
2480.84 129
2480.96 131
2481.07 131
2481.19 129
2481.30 125
2481.41 121
2481.53 117
2481.64 115
2481.76 114
2481.87 115
2481.98 117
2482.10 121
2482.21 124
2482.33 127
2482.44 128
2482.55 128
2482.67 125
2482.78 121
2482.90 116
2483.01 111
2483.12 106
2483.24 99
2483.35 92
2483.47 84
2483.58 74
2483.69 63
2483.81 52
2483.92 40
2484.04 31
2484.15 24
2484.27 20
2484.38 18
2484.49 17
2484.61 18
2484.72 20
2484.84 22
2484.95 23
2485.06 25
2485.18 27
2485.29 28
2485.41 30
2485.52 31
2485.64 30
2485.75 27
2485.86 23
2485.98 17
2486.09 11
2486.21 6
2486.32 2
2486.43 0
2486.55 0
2486.66 1
2486.78 3
2486.89 5
2487.01 8
2487.12 12
2487.23 15
2487.35 17
2487.46 18
2487.58 17
2487.69 15
2487.80 11
2487.92 7
2488.03 3
2488.15 2
2488.26 2
2488.38 3
2488.49 6
2488.60 9
2488.72 12
2488.83 15
2488.95 19
2489.06 23
2489.18 28
2489.29 35
2489.40 42
2489.52 49
2489.63 55
2489.75 59
2489.86 60
2489.97 57
2490.09 52
2490.20 44
2490.32 36
2490.43 29
2490.55 23
2490.66 19
2490.77 18
2490.89 18
2491.00 21
2491.12 25
2491.23 30
2491.35 37
2491.46 44
2491.57 52
2491.69 61
2491.80 70
2491.92 80
2492.03 88
2492.15 95
2492.26 101
2492.37 105
2492.49 106
2492.60 105
2492.72 102
2492.83 98
2492.95 92
2493.06 85
2493.17 78
2493.29 72
2493.40 67
2493.52 63
2493.63 62
2493.75 63
2493.86 64
2493.98 66
2494.09 67
2494.20 66
2494.32 62
2494.43 56
2494.55 48
2494.66 37
2494.78 25
2494.89 13
2495.00 1
2495.12 0
2495.23 0
2495.35 0
2495.46 0
2495.58 0
2495.69 0
2495.81 0
2495.92 0
2496.03 8
2496.15 17
2496.26 26
2496.38 34
2496.49 42
2496.61 49
2496.72 53
2496.83 54
2496.95 52
2497.06 46
2497.18 38
2497.29 30
2497.41 21
2497.52 15
2497.64 12
2497.75 12
2497.86 16
2497.98 22
2498.09 29
2498.21 37
2498.32 43
2498.44 46
2498.55 47
2498.67 46
2498.78 43
2498.89 40
2499.01 36
2499.12 34
2499.24 32
2499.35 30
2499.47 29
2499.58 27
2499.70 25
2499.81 25
2499.92 26
2500.04 31
2500.15 39
2500.27 50
2500.38 63
2500.50 76
2500.61 88
2500.73 99
2500.84 107
2500.96 114
2501.07 118
2501.18 121
2501.30 122
2501.41 120
2501.53 118
2501.64 114
2501.76 109
2501.87 105
2501.99 101
2502.10 99
2502.21 97
2502.33 95
2502.44 92
2502.56 88
2502.67 81
2502.79 73
2502.90 65
2503.02 57
2503.13 51
2503.25 48
2503.36 47
2503.48 50
2503.59 55
2503.70 61
2503.82 67
2503.93 73
2504.05 78
2504.16 81
2504.28 82
2504.39 81
2504.51 78
2504.62 74
2504.74 71
2504.85 68
2504.96 67
2505.08 68
2505.19 72
2505.31 75
2505.42 79
2505.54 81
2505.65 82
2505.77 82
2505.88 82
2506.00 81
2506.11 81
2506.23 81
2506.34 80
2506.45 78
2506.57 74
2506.68 69
2506.80 63
2506.91 57
2507.03 53
2507.14 50
2507.26 51
2507.37 52
2507.49 54
2507.60 56
2507.72 57
2507.83 56
2507.94 55
2508.06 54
2508.17 55
2508.29 56
2508.40 60
2508.52 64
2508.63 67
2508.75 69
2508.86 69
2508.98 67
2509.09 63
2509.21 60
2509.32 58
2509.44 58
2509.55 60
2509.67 65
2509.78 70
2509.89 75
2510.01 78
2510.12 79
2510.24 78
2510.35 75
2510.47 72
2510.58 68
2510.70 65
2510.81 63
2510.93 61
2511.04 59
2511.16 55
2511.27 50
2511.39 44
2511.50 38
2511.62 33
2511.73 30
2511.85 31
2511.96 34
2512.07 41
2512.19 49
2512.30 57
2512.42 65
2512.53 72
2512.65 79
2512.76 84
2512.88 89
2512.99 95
2513.11 101
2513.22 106
2513.34 111
2513.45 114
2513.57 116
2513.68 117
2513.80 119
2513.91 122
2514.03 126
2514.14 131
2514.26 137
2514.37 142
2514.49 143
2514.60 140
2514.71 133
2514.83 122
2514.94 110
2515.06 98
2515.17 89
2515.29 84
2515.40 83
2515.52 84
2515.63 86
2515.75 86
2515.86 84
2515.98 78
2516.09 71
2516.21 64
2516.32 59
2516.44 59
2516.55 62
2516.67 70
2516.78 81
2516.90 92
2517.01 100
2517.13 105
2517.24 104
2517.36 98
2517.47 89
2517.59 77
2517.70 65
2517.82 54
2517.93 46
2518.05 42
2518.16 41
2518.28 44
2518.39 49
2518.51 56
2518.62 63
2518.74 70
2518.85 76
2518.96 79
2519.08 79
2519.19 76
2519.31 71
2519.42 64
2519.54 57
2519.65 49
2519.77 44
2519.88 40
2520.00 38
2520.11 37
2520.23 36
2520.34 34
2520.46 32
2520.57 28
2520.69 22
2520.80 16
2520.92 12
2521.03 9
2521.15 9
2521.26 11
2521.38 16
2521.49 23
2521.61 30
2521.72 35
2521.84 38
2521.95 37
2522.07 33
2522.18 26
2522.30 18
2522.41 8
2522.53 0
2522.64 0
2522.76 0
2522.87 0
2522.99 0
2523.10 0
2523.22 0
2523.33 0
2523.45 1
2523.56 9
2523.68 16
2523.79 21
2523.91 25
2524.02 27
2524.14 27
2524.25 27
2524.37 27
2524.48 28
2524.60 30
2524.71 32
2524.83 33
2524.94 34
2525.06 33
2525.17 32
2525.29 32
2525.40 32
2525.52 34
2525.63 38
2525.75 44
2525.86 50
2525.98 56
2526.09 61
2526.21 63
2526.33 63
2526.44 60
2526.56 54
2526.67 47
2526.79 41
2526.90 35
2527.02 32
2527.13 32
2527.25 35
2527.36 41
2527.48 48
2527.59 55
2527.71 61
2527.82 66
2527.94 70
2528.05 73
2528.17 75
2528.28 77
2528.40 77
2528.51 77
2528.63 75
2528.74 72
2528.86 68
2528.97 63
2529.09 57
2529.20 53
2529.32 48
2529.43 45
2529.55 42
2529.66 39
2529.78 36
2529.89 33
2530.01 30
2530.12 26
2530.24 24
2530.35 22
2530.47 22
2530.59 24
2530.70 28
2530.82 32
2530.93 37
2531.05 41
2531.16 44
2531.28 47
2531.39 48
2531.51 48
2531.62 49
2531.74 49
2531.85 50
2531.97 51
2532.08 53
2532.20 54
2532.31 56
2532.43 59
2532.54 63
2532.66 68
2532.77 75
2532.89 83
2533.00 90
2533.12 95
2533.23 100
2533.35 102
2533.47 103
2533.58 103
2533.70 100
2533.81 97
2533.93 91
2534.04 84
2534.16 77
2534.27 69
2534.39 62
2534.50 58
2534.62 56
2534.73 55
2534.85 56
2534.96 58
2535.08 60
2535.19 63
2535.31 67
2535.43 73
2535.54 81
2535.66 90
2535.77 100
2535.89 107
2536.00 112
2536.12 113
2536.23 111
2536.35 106
2536.46 99
2536.58 91
2536.69 83
2536.81 74
2536.92 65
2537.04 56
2537.15 46
2537.27 37
2537.39 30
2537.50 26
2537.62 26
2537.73 30
2537.85 38
2537.96 48
2538.08 59
2538.19 69
2538.31 78
2538.42 84
2538.54 86
2538.65 86
2538.77 84
2538.88 81
2539.00 77
2539.12 74
2539.23 73
2539.35 73
2539.46 75
2539.58 79
2539.69 83
2539.81 87
2539.92 89
2540.04 89
2540.15 88
2540.27 86
2540.39 82
2540.50 78
2540.62 74
2540.73 71
2540.85 69
2540.96 69
2541.08 71
2541.19 74
2541.31 79
2541.42 83
2541.54 85
2541.65 84
2541.77 82
2541.89 77
2542.00 73
2542.12 70
2542.23 69
2542.35 71
2542.46 76
2542.58 83
2542.69 91
2542.81 98
2542.92 103
2543.04 107
2543.16 109
2543.27 109
2543.39 110
2543.50 111
2543.62 111
2543.73 111
2543.85 110
2543.96 107
2544.08 101
2544.19 93
2544.31 82
2544.43 71
2544.54 60
2544.66 52
2544.77 48
2544.89 46
2545.00 49
2545.12 53
2545.23 59
2545.35 65
2545.47 71
2545.58 76
2545.70 81
2545.81 86
2545.93 91
2546.04 96
2546.16 100
2546.27 105
2546.39 108
2546.51 111
2546.62 114
2546.74 115
2546.85 115
2546.97 115
2547.08 113
2547.20 111
2547.31 108
2547.43 105
2547.55 102
2547.66 102
2547.78 103
2547.89 107
2548.01 112
2548.12 117
2548.24 123
2548.35 126
2548.47 127
2548.59 126
2548.70 123
2548.82 118
2548.93 114
2549.05 109
2549.16 106
2549.28 101
2549.39 96
2549.51 90
2549.63 82
2549.74 73
2549.86 63
2549.97 55
2550.09 49
2550.20 47
2550.32 47
2550.44 50
2550.55 55
2550.67 59
2550.78 62
2550.90 63
2551.01 64
2551.13 63
2551.24 63
2551.36 64
2551.48 65
2551.59 67
2551.71 69
2551.82 71
2551.94 71
2552.05 71
2552.17 68
2552.29 65
2552.40 59
2552.52 52
2552.63 45
2552.75 38
2552.86 34
2552.98 32
2553.10 35
2553.21 40
2553.33 49
2553.44 60
2553.56 72
2553.67 85
2553.79 98
2553.91 110
2554.02 122
2554.14 132
2554.25 140
2554.37 145
2554.48 147
2554.60 146
2554.72 141
2554.83 134
2554.95 126
2555.06 119
2555.18 113
2555.29 110
2555.41 111
2555.53 116
2555.64 122
2555.76 129
2555.87 134
2555.99 135
2556.10 133
2556.22 127
2556.34 116
2556.45 101
2556.57 85
2556.68 67
2556.80 50
2556.91 35
2557.03 23
2557.15 16
2557.26 14
2557.38 17
2557.49 25
2557.61 36
2557.73 49
2557.84 63
2557.96 74
2558.07 83
2558.19 88
2558.30 89
2558.42 87
2558.54 84
2558.65 80
2558.77 76
2558.88 74
2559.00 74
2559.12 75
2559.23 75
2559.35 75
2559.46 71
2559.58 63
2559.69 53
2559.81 39
2559.93 24
2560.04 9
2560.16 0
2560.27 0
2560.39 0
2560.51 0
2560.62 0
2560.74 0
2560.85 0
2560.97 0
2561.08 2
2561.20 11
2561.32 20
2561.43 28
2561.55 35
2561.66 40
2561.78 43
2561.90 44
2562.01 43
2562.13 40
2562.24 35
2562.36 29
2562.48 22
2562.59 16
2562.71 12
2562.82 11
2562.94 13
2563.06 18
2563.17 26
2563.29 36
2563.40 47
2563.52 57
2563.63 65
2563.75 71
2563.87 75
2563.98 76
2564.10 75
2564.21 73
2564.33 70
2564.45 69
2564.56 71
2564.68 74
2564.79 80
2564.91 86
2565.03 94
2565.14 101
2565.26 106
2565.37 109
2565.49 111
2565.61 111
2565.72 112
2565.84 114
2565.95 118
2566.07 125
2566.19 136
2566.30 150
2566.42 165
2566.53 179
2566.65 189
2566.77 194
2566.88 191
2567.00 181
2567.11 165
2567.23 147
2567.35 129
2567.46 115
2567.58 104
2567.69 97
2567.81 93
2567.93 90
2568.04 88
2568.16 85
2568.27 82
2568.39 79
2568.51 76
2568.62 74
2568.74 71
2568.85 69
2568.97 65
2569.09 61
2569.20 56
2569.32 52
2569.43 49
2569.55 47
2569.67 47
2569.78 48
2569.90 48
2570.02 47
2570.13 43
2570.25 38
2570.36 30
2570.48 22
2570.60 15
2570.71 9
2570.83 6
2570.94 6
2571.06 10
2571.18 16
2571.29 24
2571.41 32
2571.52 40
2571.64 48
2571.76 54
2571.87 59
2571.99 63
2572.10 67
2572.22 72
2572.34 76
2572.45 80
2572.57 83
2572.69 84
2572.80 83
2572.92 80
2573.03 75
2573.15 70
2573.27 64
2573.38 58
2573.50 52
2573.61 45
2573.73 39
2573.85 35
2573.96 32
2574.08 32
2574.20 34
2574.31 37
2574.43 41
2574.54 44
2574.66 45
2574.78 45
2574.89 43
2575.01 42
2575.12 41
2575.24 42
2575.36 45
2575.47 49
2575.59 53
2575.71 54
2575.82 53
2575.94 49
2576.05 41
2576.17 31
2576.29 20
2576.40 9
2576.52 0
2576.64 0
2576.75 0
2576.87 0
2576.98 0
2577.10 0
2577.22 0
2577.33 2
2577.45 9
2577.57 16
2577.68 25
2577.80 33
2577.91 40
2578.03 46
2578.15 51
2578.26 53
2578.38 53
2578.50 51
2578.61 47
2578.73 42
2578.84 37
2578.96 32
2579.08 27
2579.19 25
2579.31 24
2579.43 25
2579.54 30
2579.66 36
2579.77 43
2579.89 51
2580.01 58
2580.12 64
2580.24 67
2580.36 69
2580.47 69
2580.59 68
2580.71 65
2580.82 62
2580.94 58
2581.05 53
2581.17 46
2581.29 39
2581.40 32
2581.52 24
2581.64 18
2581.75 13
2581.87 9
2581.98 6
2582.10 4
2582.22 2
2582.33 0
2582.45 0
2582.57 0
2582.68 0
2582.80 0
2582.92 0
2583.03 4
2583.15 8
2583.26 12
2583.38 15
2583.50 18
2583.61 20
2583.73 21
2583.85 22
2583.96 23
2584.08 24
2584.20 24
2584.31 24
2584.43 24
2584.55 23
2584.66 22
2584.78 21
2584.89 20
2585.01 19
2585.13 17
2585.24 15
2585.36 13
2585.48 11
2585.59 8
2585.71 6
2585.83 3
2585.94 0
2586.06 0
2586.18 0
2586.29 0
2586.41 0
2586.52 0
2586.64 0
2586.76 0
2586.87 3
2586.99 9
2587.11 16
2587.22 21
2587.34 24
2587.46 23
2587.57 20
2587.69 14
2587.81 7
2587.92 0
2588.04 0
2588.16 0
2588.27 0
2588.39 0
2588.50 0
2588.62 1
2588.74 11
2588.85 23
2588.97 36
2589.09 47
2589.20 55
2589.32 59
2589.44 59
2589.55 55
2589.67 49
2589.79 43
2589.90 36
2590.02 32
2590.14 29
2590.25 28
2590.37 29
2590.49 32
2590.60 34
2590.72 37
2590.84 40
2590.95 44
2591.07 47
2591.18 51
2591.30 55
2591.42 60
2591.53 64
2591.65 68
2591.77 72
2591.88 75
2592.00 77
2592.12 78
2592.23 79
2592.35 79
2592.47 77
2592.58 74
2592.70 70
2592.82 65
2592.93 58
2593.05 50
2593.17 41
2593.28 32
2593.40 22
2593.52 13
2593.63 5
2593.75 0
2593.87 0
2593.98 0
2594.10 0
2594.22 7
2594.33 17
2594.45 27
2594.57 36
2594.68 43
2594.80 48
2594.92 50
2595.03 50
2595.15 48
2595.27 44
2595.38 40
2595.50 36
2595.62 32
2595.73 29
2595.85 28
2595.97 27
2596.08 26
2596.20 25
2596.32 22
2596.43 17
2596.55 11
2596.67 3
2596.78 0
2596.90 0
2597.02 0
2597.13 0
2597.25 0
2597.37 0
2597.48 0
2597.60 0
2597.72 6
2597.83 14
2597.95 21
2598.07 26
2598.18 30
2598.30 33
2598.42 34
2598.53 33
2598.65 31
2598.77 28
2598.88 23
2599.00 18
2599.12 12
2599.23 7
2599.35 3
2599.47 3
2599.58 7
2599.70 14
2599.82 25
2599.93 37
2600.05 48
2600.17 58
2600.28 65
2600.40 69
2600.52 71
2600.63 72
2600.75 74
2600.87 77
2600.98 83
2601.10 91
2601.22 102
2601.33 114
2601.45 127
2601.57 138
2601.69 147
2601.80 153
2601.92 154
2602.04 152
2602.15 148
2602.27 142
2602.39 135
2602.50 129
2602.62 123
2602.74 119
2602.85 116
2602.97 115
2603.09 115
2603.20 116
2603.32 117
2603.44 117
2603.55 115
2603.67 112
2603.79 108
2603.90 104
2604.02 101
2604.14 100
2604.26 100
2604.37 102
2604.49 104
2604.61 105
2604.72 104
2604.84 100
2604.96 96
2605.07 93
2605.19 91
2605.31 93
2605.42 98
2605.54 106
2605.66 116
2605.77 125
2605.89 134
2606.01 140
2606.13 144
2606.24 147
2606.36 149
2606.48 151
2606.59 153
2606.71 154
2606.83 154
2606.94 151
2607.06 145
2607.18 136
2607.29 124
2607.41 111
2607.53 99
2607.65 89
2607.76 82
2607.88 78
2608.00 78
2608.11 81
2608.23 84
2608.35 88
2608.46 91
2608.58 94
2608.70 95
2608.81 94
2608.93 93
2609.05 89
2609.17 85
2609.28 79
2609.40 72
2609.52 65
2609.63 59
2609.75 53
2609.87 48
2609.98 46
2610.10 45
2610.22 45
2610.34 47
2610.45 49
2610.57 51
2610.69 53
2610.80 53
2610.92 52
2611.04 50
2611.15 48
2611.27 45
2611.39 42
2611.51 42
2611.62 43
2611.74 47
2611.86 53
2611.97 61
2612.09 70
2612.21 79
2612.32 88
2612.44 94
2612.56 99
2612.68 103
2612.79 105
2612.91 106
2613.03 107
2613.14 108
2613.26 109
2613.38 110
2613.49 111
2613.61 111
2613.73 108
2613.85 104
2613.96 98
2614.08 92
2614.20 86
2614.31 80
2614.43 76
2614.55 72
2614.67 70
2614.78 68
2614.90 67
2615.02 66
2615.13 67
2615.25 69
2615.37 71
2615.49 73
2615.60 75
2615.72 75
2615.84 72
2615.95 67
2616.07 60
2616.19 52
2616.30 44
2616.42 38
2616.54 35
2616.66 36
2616.77 40
2616.89 47
2617.01 55
2617.12 63
2617.24 69
2617.36 72
2617.48 71
2617.59 68
2617.71 63
2617.83 58
2617.94 53
2618.06 51
2618.18 50
2618.30 52
2618.41 55
2618.53 59
2618.65 63
2618.77 67
2618.88 71
2619.00 73
2619.12 74
2619.23 75
2619.35 77
2619.47 78
2619.59 81
2619.70 85
2619.82 91
2619.94 98
2620.05 104
2620.17 109
2620.29 113
2620.41 114
2620.52 112
2620.64 109
2620.76 104
2620.87 100
2620.99 96
2621.11 95
2621.23 95
2621.34 97
2621.46 98
2621.58 98
2621.70 96
2621.81 93
2621.93 90
2622.05 87
2622.16 86
2622.28 87
2622.40 89
2622.52 91
2622.63 94
2622.75 97
2622.87 99
2622.99 101
2623.10 103
2623.22 106
2623.34 110
2623.45 115
2623.57 121
2623.69 128
2623.81 136
2623.92 144
2624.04 151
2624.16 157
2624.28 159
2624.39 157
2624.51 150
2624.63 141
2624.74 128
2624.86 116
2624.98 105
2625.10 97
2625.21 91
2625.33 89
2625.45 89
2625.57 90
2625.68 92
2625.80 93
2625.92 94
2626.03 94
2626.15 92
2626.27 90
2626.39 85
2626.50 79
2626.62 72
2626.74 63
2626.86 53
2626.97 43
2627.09 34
2627.21 25
2627.33 18
2627.44 14
2627.56 11
2627.68 10
2627.80 10
2627.91 10
2628.03 9
2628.15 8
2628.26 5
2628.38 1
2628.50 0
2628.62 0
2628.73 0
2628.85 0
2628.97 0
2629.09 0
2629.20 0
2629.32 4
2629.44 11
2629.56 19
2629.67 25
2629.79 32
2629.91 38
2630.03 44
2630.14 50
2630.26 56
2630.38 62
2630.50 66
2630.61 69
2630.73 70
2630.85 69
2630.97 67
2631.08 63
2631.20 58
2631.32 54
2631.44 51
2631.55 50
2631.67 52
2631.79 55
2631.91 61
2632.02 67
2632.14 73
2632.26 80
2632.38 85
2632.49 90
2632.61 95
2632.73 99
2632.84 102
2632.96 104
2633.08 105
2633.20 104
2633.31 103
2633.43 101
2633.55 101
2633.67 101
2633.78 101
2633.90 102
2634.02 103
2634.14 103
2634.26 101
2634.37 99
2634.49 95
2634.61 91
2634.73 86
2634.84 80
2634.96 74
2635.08 67
2635.20 60
2635.31 54
2635.43 48
2635.55 44
2635.67 41
2635.78 38
2635.90 37
2636.02 37
2636.14 37
2636.25 38
2636.37 39
2636.49 40
2636.61 41
2636.72 43
2636.84 44
2636.96 45
2637.08 47
2637.19 49
2637.31 50
2637.43 51
2637.55 50
2637.66 48
2637.78 45
2637.90 39
2638.02 34
2638.13 28
2638.25 24
2638.37 20
2638.49 18
2638.61 17
2638.72 15
2638.84 14
2638.96 11
2639.08 9
2639.19 7
2639.31 6
2639.43 7
2639.55 9
2639.66 13
2639.78 18
2639.90 22
2640.02 26
2640.13 28
2640.25 29
2640.37 27
2640.49 24
2640.61 19
2640.72 13
2640.84 6
2640.96 0
2641.08 0
2641.19 0
2641.31 0
2641.43 1
2641.55 11
2641.66 22
2641.78 35
2641.90 46
2642.02 55
2642.13 62
2642.25 65
2642.37 66
2642.49 66
2642.61 67
2642.72 69
2642.84 73
2642.96 77
2643.08 81
2643.19 85
2643.31 85
2643.43 83
2643.55 78
2643.67 73
2643.78 67
2643.90 64
2644.02 63
2644.14 65
2644.25 68
2644.37 70
2644.49 70
2644.61 67
2644.72 60
2644.84 50
2644.96 40
2645.08 30
2645.20 23
2645.31 20
2645.43 20
2645.55 24
2645.67 31
2645.78 38
2645.90 44
2646.02 48
2646.14 48
2646.26 45
2646.37 39
2646.49 29
2646.61 18
2646.73 6
2646.84 0
2646.96 0
2647.08 0
2647.20 0
2647.32 0
2647.43 0
2647.55 0
2647.67 0
2647.79 7
2647.91 16
2648.02 23
2648.14 26
2648.26 26
2648.38 23
2648.49 19
2648.61 16
2648.73 13
2648.85 13
2648.97 13
2649.08 15
2649.20 16
2649.32 16
2649.44 15
2649.56 11
2649.67 8
2649.79 5
2649.91 4
2650.03 5
2650.14 8
2650.26 14
2650.38 22
2650.50 30
2650.62 37
2650.73 42
2650.85 43
2650.97 41
2651.09 34
2651.21 24
2651.32 13
2651.44 1
2651.56 0
2651.68 0
2651.79 0
2651.91 0
2652.03 0
2652.15 5
2652.27 16
2652.38 24
2652.50 29
2652.62 30
2652.74 26
2652.86 20
2652.97 12
2653.09 4
2653.21 0
2653.33 0
2653.45 0
2653.56 0
2653.68 0
2653.80 0
2653.92 0
2654.04 1
2654.15 6
2654.27 13
2654.39 21
2654.51 29
2654.63 35
2654.74 39
2654.86 40
2654.98 37
2655.10 30
2655.22 22
2655.33 13
2655.45 6
2655.57 2
2655.69 2
2655.81 6
2655.92 14
2656.04 25
2656.16 36
2656.28 45
2656.40 52
2656.51 54
2656.63 52
2656.75 46
2656.87 38
2656.99 28
2657.10 20
2657.22 13
2657.34 10
2657.46 10
2657.58 11
2657.69 15
2657.81 19
2657.93 22
2658.05 25
2658.17 27
2658.28 27
2658.40 26
2658.52 22
2658.64 17
2658.76 9
2658.87 0
2658.99 0
2659.11 0
2659.23 0
2659.35 0
2659.46 0
2659.58 0
2659.70 0
2659.82 6
2659.94 15
2660.06 23
2660.17 27
2660.29 29
2660.41 30
2660.53 30
2660.65 32
2660.76 34
2660.88 37
2661.00 41
2661.12 44
2661.24 48
2661.35 50
2661.47 53
2661.59 55
2661.71 58
2661.83 61
2661.95 65
2662.06 68
2662.18 70
2662.30 71
2662.42 68
2662.54 63
2662.65 57
2662.77 50
2662.89 43
2663.01 38
2663.13 36
2663.24 36
2663.36 38
2663.48 41
2663.60 44
2663.72 46
2663.84 47
2663.95 46
2664.07 45
2664.19 43
2664.31 42
2664.43 41
2664.54 42
2664.66 43
2664.78 45
2664.90 46
2665.02 45
2665.14 42
2665.25 38
2665.37 33
2665.49 28
2665.61 25
2665.73 25
2665.85 28
2665.96 34
2666.08 43
2666.20 53
2666.32 63
2666.44 73
2666.55 82
2666.67 90
2666.79 95
2666.91 99
2667.03 100
2667.15 100
2667.26 98
2667.38 95
2667.50 91
2667.62 88
2667.74 86
2667.86 86
2667.97 90
2668.09 96
2668.21 105
2668.33 113
2668.45 120
2668.57 125
2668.68 127
2668.80 126
2668.92 123
2669.04 120
2669.16 118
2669.27 119
2669.39 123
2669.51 130
2669.63 138
2669.75 146
2669.87 153
2669.98 157
2670.10 159
2670.22 157
2670.34 154
2670.46 149
2670.58 145
2670.69 141
2670.81 139
2670.93 140
2671.05 142
2671.17 146
2671.29 150
2671.40 153
2671.52 155
2671.64 155
2671.76 154
2671.88 152
2672.00 149
2672.11 147
2672.23 144
2672.35 141
2672.47 138
2672.59 133
2672.71 128
2672.83 122
2672.94 116
2673.06 108
2673.18 101
2673.30 93
2673.42 85
2673.54 77
2673.65 69
2673.77 61
2673.89 54
2674.01 48
2674.13 42
2674.25 38
2674.36 34
2674.48 32
2674.60 32
2674.72 33
2674.84 34
2674.96 35
2675.07 36
2675.19 36
2675.31 35
2675.43 34
2675.55 34
2675.67 35
2675.79 38
2675.90 42
2676.02 46
2676.14 48
2676.26 48
2676.38 45
2676.50 40
2676.61 33
2676.73 26
2676.85 19
2676.97 13
2677.09 7
2677.21 1
2677.33 0
2677.44 0
2677.56 0
2677.68 0
2677.80 0
2677.92 0
2678.04 0
2678.15 2
2678.27 15
2678.39 28
2678.51 37
2678.63 43
2678.75 46
2678.87 45
2678.98 42
2679.10 37
2679.22 32
2679.34 27
2679.46 22
2679.58 18
2679.70 15
2679.81 14
2679.93 14
2680.05 16
2680.17 19
2680.29 22
2680.41 24
2680.53 26
2680.64 26
2680.76 25
2680.88 23
2681.00 20
2681.12 19
2681.24 19
2681.36 22
2681.47 27
2681.59 35
2681.71 43
2681.83 51
2681.95 57
2682.07 61
2682.19 62
2682.30 60
2682.42 57
2682.54 53
2682.66 48
2682.78 42
2682.90 36
2683.02 30
2683.13 23
2683.25 17
2683.37 12
2683.49 7
2683.61 2
2683.73 0
2683.85 0
2683.96 0
2684.08 0
2684.20 0
2684.32 0
2684.44 0
2684.56 0
2684.68 1
2684.80 3
2684.91 6
2685.03 9
2685.15 12
2685.27 16
2685.39 19
2685.51 22
2685.63 24
2685.74 27
2685.86 31
2685.98 35
2686.10 40
2686.22 46
2686.34 53
2686.46 60
2686.57 66
2686.69 71
2686.81 74
2686.93 76
2687.05 76
2687.17 75
2687.29 74
2687.41 72
2687.52 70
2687.64 67
2687.76 64
2687.88 62
2688.00 60
2688.12 59
2688.24 59
2688.36 61
2688.47 63
2688.59 66
2688.71 68
2688.83 68
2688.95 68
2689.07 67
2689.19 66
2689.31 65
2689.42 65
2689.54 66
2689.66 65
2689.78 63
2689.90 59
2690.02 53
2690.14 47
2690.26 41
2690.37 37
2690.49 36
2690.61 38
2690.73 42
2690.85 48
2690.97 53
2691.09 56
2691.21 58
2691.32 57
2691.44 53
2691.56 49
2691.68 43
2691.80 39
2691.92 36
2692.04 35
2692.16 36
2692.27 37
2692.39 39
2692.51 41
2692.63 41
2692.75 39
2692.87 37
2692.99 35
2693.11 34
2693.23 34
2693.34 36
2693.46 39
2693.58 42
2693.70 46
2693.82 49
2693.94 52
2694.06 54
2694.18 57
2694.30 59
2694.41 60
2694.53 61
2694.65 61
2694.77 60
2694.89 60
2695.01 60
2695.13 62
2695.25 66
2695.36 72
2695.48 79
2695.60 85
2695.72 89
2695.84 89
2695.96 87
2696.08 83
2696.20 78
2696.32 74
2696.43 73
2696.55 74
2696.67 78
2696.79 84
2696.91 90
2697.03 96
2697.15 101
2697.27 105
2697.39 107
2697.51 106
2697.62 103
2697.74 98
2697.86 90
2697.98 81
2698.10 71
2698.22 63
2698.34 57
2698.46 54
2698.58 53
2698.69 54
2698.81 56
2698.93 59
2699.05 63
2699.17 68
2699.29 74
2699.41 82
2699.53 89
2699.65 96
2699.77 101
2699.88 104
2700.00 104
2700.12 102
2700.24 98
2700.36 93
2700.48 87
2700.60 81
2700.72 74
2700.84 66
2700.96 58
2701.07 52
2701.19 47
2701.31 45
2701.43 46
2701.55 50
2701.67 54
2701.79 58
2701.91 60
2702.03 62
2702.15 62
2702.26 62
2702.38 61
2702.50 61
2702.62 61
2702.74 61
2702.86 62
2702.98 62
2703.10 64
2703.22 68
2703.34 73
2703.45 78
2703.57 83
2703.69 87
2703.81 89
2703.93 88
2704.05 84
2704.17 77
2704.29 69
2704.41 61
2704.53 53
2704.65 45
2704.76 37
2704.88 30
2705.00 22
2705.12 14
2705.24 6
2705.36 0
2705.48 0
2705.60 0
2705.72 0
2705.84 0
2705.96 0
2706.07 0
2706.19 0
2706.31 4
2706.43 13
2706.55 21
2706.67 27
2706.79 32
2706.91 35
2707.03 35
2707.15 35
2707.27 34
2707.39 33
2707.50 33
2707.62 35
2707.74 37
2707.86 41
2707.98 46
2708.10 52
2708.22 56
2708.34 59
2708.46 59
2708.58 56
2708.70 50
2708.82 43
2708.93 34
2709.05 27
2709.17 22
2709.29 21
2709.41 24
2709.53 31
2709.65 41
2709.77 53
2709.89 64
2710.01 74
2710.13 81
2710.25 86
2710.36 88
2710.48 89
2710.60 89
2710.72 88
2710.84 88
2710.96 89
2711.08 90
2711.20 91
2711.32 92
2711.44 92
2711.56 89
2711.68 85
2711.80 77
2711.91 68
2712.03 57
2712.15 47
2712.27 38
2712.39 32
2712.51 30
2712.63 30
2712.75 33
2712.87 36
2712.99 39
2713.11 41
2713.23 41
2713.35 38
2713.46 33
2713.58 28
2713.70 23
2713.82 19
2713.94 17
2714.06 17
2714.18 18
2714.30 22
2714.42 27
2714.54 33
2714.66 39
2714.78 46
2714.90 52
2715.02 60
2715.14 67
2715.25 76
2715.37 85
2715.49 94
2715.61 102
2715.73 109
2715.85 114
2715.97 117
2716.09 119
2716.21 120
2716.33 121
2716.45 122
2716.57 124
2716.69 127
2716.81 130
2716.93 133
2717.04 135
2717.16 136
2717.28 137
2717.40 137
2717.52 137
2717.64 137
2717.76 139
2717.88 141
2718.00 143
2718.12 145
2718.24 147
2718.36 148
2718.48 148
2718.60 147
2718.72 146
2718.84 144
2718.95 143
2719.07 142
2719.19 143
2719.31 144
2719.43 146
2719.55 148
2719.67 150
2719.79 151
2719.91 151
2720.03 149
2720.15 145
2720.27 140
2720.39 134
2720.51 128
2720.63 121
2720.75 115
2720.87 109
2720.98 103
2721.10 96
2721.22 89
2721.34 84
2721.46 80
2721.58 78
2721.70 77
2721.82 78
2721.94 79
2722.06 78
2722.18 76
2722.30 71
2722.42 64
2722.54 56
2722.66 48
2722.78 41
2722.90 36
2723.02 34
2723.14 34
2723.25 37
2723.37 41
2723.49 47
2723.61 52
2723.73 57
2723.85 59
2723.97 60
2724.09 59
2724.21 57
2724.33 56
2724.45 57
2724.57 62
2724.69 69
2724.81 79
2724.93 89
2725.05 98
2725.17 104
2725.29 106
2725.41 104
2725.53 100
2725.65 95
2725.76 90
2725.88 87
2726.00 86
2726.12 87
2726.24 88
2726.36 90
2726.48 92
2726.60 94
2726.72 95
2726.84 97
2726.96 98
2727.08 99
2727.20 98
2727.32 97
2727.44 94
2727.56 91
2727.68 88
2727.80 86
2727.92 85
2728.04 85
2728.16 86
2728.28 88
2728.40 90
2728.51 93
2728.63 97
2728.75 101
2728.87 104
2728.99 105
2729.11 104
2729.23 100
2729.35 94
2729.47 85
2729.59 76
2729.71 68
2729.83 63
2729.95 60
2730.07 59
2730.19 60
2730.31 62
2730.43 63
2730.55 63
2730.67 62
2730.79 60
2730.91 57
2731.03 55
2731.15 54
2731.27 55
2731.39 59
2731.51 64
2731.63 72
2731.75 80
2731.86 89
2731.98 96
2732.10 101
2732.22 104
2732.34 104
2732.46 102
2732.58 98
2732.70 93
2732.82 87
2732.94 82
2733.06 77
2733.18 75
2733.30 74
2733.42 74
2733.54 75
2733.66 77
2733.78 78
2733.90 78
2734.02 78
2734.14 76
2734.26 75
2734.38 75
2734.50 76
2734.62 81
2734.74 88
2734.86 98
2734.98 108
2735.10 117
2735.22 124
2735.34 127
2735.46 126
2735.58 122
2735.70 116
2735.82 111
2735.94 106
2736.06 102
2736.18 99
2736.30 95
2736.41 89
2736.53 81
2736.65 72
2736.77 63
2736.89 54
2737.01 47
2737.13 42
2737.25 39
2737.37 39
2737.49 39
2737.61 41
2737.73 44
2737.85 46
2737.97 48
2738.09 49
2738.21 49
2738.33 48
2738.45 46
2738.57 44
2738.69 42
2738.81 41
2738.93 41
2739.05 42
2739.17 42
2739.29 40
2739.41 36
2739.53 30
2739.65 21
2739.77 11
2739.89 1
2740.01 0
2740.13 0
2740.25 0
2740.37 0
2740.49 0
2740.61 0
2740.73 0
2740.85 2
2740.97 6
2741.09 9
2741.21 11
2741.33 12
2741.45 12
2741.57 13
2741.69 13
2741.81 15
2741.93 18
2742.05 23
2742.17 29
2742.29 36
2742.41 44
2742.53 53
2742.65 61
2742.77 69
2742.89 77
2743.01 85
2743.13 92
2743.25 99
2743.37 105
2743.49 109
2743.61 111
2743.73 111
2743.85 109
2743.97 105
2744.09 99
2744.21 91
2744.33 83
2744.45 74
2744.57 66
2744.69 58
2744.81 52
2744.93 48
2745.05 45
2745.17 44
2745.29 45
2745.41 47
2745.53 49
2745.65 52
2745.77 52
2745.89 51
2746.01 47
2746.13 41
2746.25 35
2746.37 28
2746.49 22
2746.61 19
2746.73 18
2746.85 21
2746.97 26
2747.09 34
2747.21 42
2747.33 49
2747.45 55
2747.57 58
2747.69 59
2747.81 57
2747.93 54
2748.05 49
2748.17 45
2748.29 41
2748.41 38
2748.53 36
2748.65 35
2748.77 35
2748.89 37
2749.01 41
2749.13 46
2749.25 53
2749.37 61
2749.49 69
2749.61 75
2749.73 79
2749.85 81
2749.97 82
2750.09 81
2750.21 79
2750.33 78
2750.45 77
2750.57 76
2750.69 75
2750.81 73
2750.93 71
2751.05 69
2751.17 66
2751.29 64
2751.41 62
2751.53 60
2751.65 59
2751.77 57
2751.89 54
2752.01 50
2752.13 45
2752.25 39
2752.37 34
2752.49 30
2752.61 27
2752.73 25
2752.85 23
2752.97 21
2753.09 19
2753.21 16
2753.33 13
2753.45 11
2753.57 10
2753.69 10
2753.81 13
2753.93 18
2754.05 23
2754.17 29
2754.29 35
2754.41 39
2754.53 42
2754.65 43
2754.77 43
2754.89 43
2755.01 43
2755.13 45
2755.25 49
2755.37 54
2755.49 62
2755.61 70
2755.73 78
2755.85 84
2755.97 88
2756.09 89
2756.21 87
2756.33 84
2756.46 80
2756.58 76
2756.70 73
2756.82 71
2756.94 70
2757.06 71
2757.18 71
2757.30 70
2757.42 68
2757.54 65
2757.66 61
2757.78 57
2757.90 53
2758.02 52
2758.14 53
2758.26 57
2758.38 62
2758.50 69
2758.62 75
2758.74 79
2758.86 79
2758.98 75
2759.10 65
2759.22 52
2759.34 35
2759.46 18
2759.58 4
2759.70 0
2759.82 0
2759.94 0
2760.06 0
2760.18 0
2760.30 14
2760.42 30
2760.54 48
2760.66 68
2760.78 87
2760.91 104
2761.03 117
2761.15 124
2761.27 125
2761.39 121
2761.51 111
2761.63 97
2761.75 83
2761.87 69
2761.99 57
2762.11 46
2762.23 39
2762.35 33
2762.47 28
2762.59 25
2762.71 22
2762.83 20
2762.95 20
2763.07 22
2763.19 26
2763.31 33
2763.43 41
2763.55 52
2763.67 64
2763.79 76
2763.91 87
2764.03 96
2764.15 101
2764.28 103
2764.40 102
2764.52 97
2764.64 91
2764.76 83
2764.88 76
2765.00 70
2765.12 65
2765.24 62
2765.36 60
2765.48 57
2765.60 54
2765.72 50
2765.84 46
2765.96 43
2766.08 39
2766.20 36
2766.32 35
2766.44 34
2766.56 33
2766.68 32
2766.80 31
2766.92 30
2767.04 31
2767.17 32
2767.29 36
2767.41 40
2767.53 46
2767.65 51
2767.77 55
2767.89 58
2768.01 59
2768.13 58
2768.25 54
2768.37 49
2768.49 43
2768.61 34
2768.73 24
2768.85 14
2768.97 4
2769.09 0
2769.21 0
2769.33 0
2769.45 0
2769.57 0
2769.70 0
2769.82 0
2769.94 0
2770.06 3
2770.18 8
2770.30 11
2770.42 15
2770.54 20
2770.66 25
2770.78 30
2770.90 35
2771.02 38
2771.14 41
2771.26 43
2771.38 44
2771.50 44
2771.62 44
2771.74 43
2771.87 42
2771.99 40
2772.11 37
2772.23 31
2772.35 25
2772.47 18
2772.59 12
2772.71 8
2772.83 6
2772.95 7
2773.07 11
2773.19 17
2773.31 25
2773.43 33
2773.55 40
2773.67 46
2773.79 49
2773.91 49
2774.04 46
2774.16 39
2774.28 30
2774.40 21
2774.52 12
2774.64 5
2774.76 0
2774.88 0
2775.00 0
2775.12 0
2775.24 2
2775.36 6
2775.48 10
2775.60 15
2775.72 19
2775.84 24
2775.97 29
2776.09 33
2776.21 37
2776.33 40
2776.45 40
2776.57 38
2776.69 32
2776.81 24
2776.93 15
2777.05 8
2777.17 4
2777.29 4
2777.41 10
2777.53 18
2777.65 28
2777.78 38
2777.90 45
2778.02 48
2778.14 49
2778.26 48
2778.38 48
2778.50 50
2778.62 56
2778.74 64
2778.86 75
2778.98 86
2779.10 96
2779.22 103
2779.34 106
2779.47 104
2779.59 99
2779.71 91
2779.83 82
2779.95 72
2780.07 62
2780.19 51
2780.31 41
2780.43 31
2780.55 22
2780.67 13
2780.79 6
2780.91 1
2781.04 1
2781.16 4
2781.28 11
2781.40 19
2781.52 28
2781.64 35
2781.76 40
2781.88 42
2782.00 42
2782.12 41
2782.24 41
2782.36 42
2782.48 44
2782.61 49
2782.73 54
2782.85 60
2782.97 66
2783.09 73
2783.21 79
2783.33 87
2783.45 95
2783.57 104
2783.69 113
2783.81 120
2783.93 126
2784.05 128
2784.18 128
2784.30 125
2784.42 119
2784.54 111
2784.66 102
2784.78 93
2784.90 86
2785.02 81
2785.14 78
2785.26 77
2785.38 76
2785.50 74
2785.63 71
2785.75 66
2785.87 60
2785.99 53
2786.11 47
2786.23 43
2786.35 42
2786.47 43
2786.59 44
2786.71 46
2786.83 45
2786.96 43
2787.08 38
2787.20 31
2787.32 23
2787.44 16
2787.56 11
2787.68 8
2787.80 7
2787.92 9
2788.04 13
2788.16 18
2788.29 24
2788.41 29
2788.53 34
2788.65 38
2788.77 40
2788.89 42
2789.01 42
2789.13 43
2789.25 42
2789.37 41
2789.49 41
2789.62 41
2789.74 41
2789.86 43
2789.98 47
2790.10 53
2790.22 60
2790.34 67
2790.46 75
2790.58 83
2790.70 89
2790.82 94
2790.95 97
2791.07 99
2791.19 99
2791.31 97
2791.43 95
2791.55 92
2791.67 88
2791.79 84
2791.91 80
2792.03 76
2792.16 72
2792.28 68
2792.40 66
2792.52 65
2792.64 65
2792.76 67
2792.88 71
2793.00 75
2793.12 79
2793.24 82
2793.37 83
2793.49 82
2793.61 79
2793.73 75
2793.85 70
2793.97 65
2794.09 61
2794.21 56
2794.33 52
2794.46 47
2794.58 41
2794.70 33
2794.82 24
2794.94 14
2795.06 4
2795.18 0
2795.30 0
2795.42 0
2795.54 0
2795.67 0
2795.79 0
2795.91 5
2796.03 10
2796.15 13
2796.27 14
2796.39 12
2796.51 7
2796.63 1
2796.76 0
2796.88 0
2797.00 0
2797.12 0
2797.24 0
2797.36 10
2797.48 26
2797.60 44
2797.72 63
2797.85 81
2797.97 96
2798.09 107
2798.21 116
2798.33 122
2798.45 127
2798.57 129
2798.69 131
2798.81 134
2798.94 137
2799.06 142
2799.18 150
2799.30 160
2799.42 171
2799.54 182
2799.66 190
2799.78 195
2799.91 195
2800.03 191
2800.15 185
2800.27 177
2800.39 170
2800.51 162
2800.63 155
2800.75 148
2800.87 138
2801.00 127
2801.12 113
2801.24 99
2801.36 85
2801.48 74
2801.60 68
2801.72 66
2801.84 70
2801.97 78
2802.09 88
2802.21 99
2802.33 107
2802.45 111
2802.57 110
2802.69 103
2802.81 93
2802.94 79
2803.06 66
2803.18 53
2803.30 45
2803.42 39
2803.54 38
2803.66 41
2803.78 46
2803.91 52
2804.03 59
2804.15 65
2804.27 70
2804.39 73
2804.51 74
2804.63 72
2804.75 70
2804.88 67
2805.00 64
2805.12 63
2805.24 64
2805.36 65
2805.48 67
2805.60 68
2805.72 66
2805.85 63
2805.97 58
2806.09 54
2806.21 51
2806.33 50
2806.45 53
2806.57 59
2806.69 67
2806.82 75
2806.94 83
2807.06 89
2807.18 93
2807.30 95
2807.42 96
2807.54 96
2807.67 97
2807.79 99
2807.91 103
2808.03 108
2808.15 112
2808.27 116
2808.39 118
2808.51 117
2808.64 114
2808.76 109
2808.88 103
2809.00 97
2809.12 91
2809.24 86
2809.36 81
2809.49 77
2809.61 73
2809.73 69
2809.85 66
2809.97 62
2810.09 57
2810.21 51
2810.34 44
2810.46 36
2810.58 27
2810.70 18
2810.82 11
2810.94 7
2811.06 5
2811.18 6
2811.31 10
2811.43 15
2811.55 19
2811.67 23
2811.79 25
2811.91 26
2812.03 27
2812.16 27
2812.28 29
2812.40 31
2812.52 35
2812.64 38
2812.76 41
2812.88 42
2813.01 41
2813.13 38
2813.25 34
2813.37 29
2813.49 25
2813.61 22
2813.74 21
2813.86 23
2813.98 26
2814.10 30
2814.22 36
2814.34 41
2814.46 47
2814.59 52
2814.71 56
2814.83 59
2814.95 61
2815.07 60
2815.19 57
2815.31 52
2815.44 45
2815.56 37
2815.68 29
2815.80 23
2815.92 19
2816.04 18
2816.17 19
2816.29 22
2816.41 24
2816.53 26
2816.65 26
2816.77 23
2816.89 19
2817.02 13
2817.14 8
2817.26 3
2817.38 0
2817.50 0
2817.62 2
2817.74 7
2817.87 13
2817.99 20
2818.11 28
2818.23 35
2818.35 41
2818.47 45
2818.60 48
2818.72 49
2818.84 49
2818.96 47
2819.08 44
2819.20 41
2819.33 38
2819.45 35
2819.57 32
2819.69 29
2819.81 26
2819.93 21
2820.05 14
2820.18 5
2820.30 0
2820.42 0
2820.54 0
2820.66 0
2820.78 0
2820.91 0
2821.03 0
2821.15 1
2821.27 13
2821.39 23
2821.51 30
2821.64 33
2821.76 31
2821.88 26
2822.00 21
2822.12 16
2822.24 14
2822.37 14
2822.49 18
2822.61 24
2822.73 31
2822.85 39
2822.97 46
2823.10 52
2823.22 56
2823.34 58
2823.46 59
2823.58 58
2823.70 56
2823.83 53
2823.95 51
2824.07 50
2824.19 48
2824.31 47
2824.43 46
2824.56 45
2824.68 43
2824.80 39
2824.92 35
2825.04 30
2825.16 24
2825.29 17
2825.41 12
2825.53 8
2825.65 6
2825.77 8
2825.89 12
2826.02 20
2826.14 30
2826.26 40
2826.38 50
2826.50 59
2826.63 66
2826.75 72
2826.87 76
2826.99 79
2827.11 81
2827.23 83
2827.36 83
2827.48 84
2827.60 83
2827.72 83
2827.84 82
2827.96 80
2828.09 77
2828.21 74
2828.33 70
2828.45 66
2828.57 62
2828.70 59
2828.82 57
2828.94 56
2829.06 56
2829.18 58
2829.30 61
2829.43 66
2829.55 73
2829.67 81
2829.79 90
2829.91 99
2830.04 106
2830.16 112
2830.28 116
2830.40 117
2830.52 117
2830.64 115
2830.77 113
2830.89 111
2831.01 110
2831.13 112
2831.25 117
2831.38 125
2831.50 136
2831.62 148
2831.74 160
2831.86 169
2831.98 175
2832.11 177
2832.23 176
2832.35 172
2832.47 166
2832.59 161
2832.72 157
2832.84 156
2832.96 156
2833.08 156
2833.20 157
2833.33 157
2833.45 155
2833.57 151
2833.69 146
2833.81 139
2833.93 131
2834.06 123
2834.18 115
2834.30 108
2834.42 103
2834.54 100
2834.67 98
2834.79 100
2834.91 104
2835.03 110
2835.15 118
2835.28 126
2835.40 133
2835.52 138
2835.64 140
2835.76 139
2835.89 135
2836.01 129
2836.13 123
2836.25 116
2836.37 109
2836.50 103
2836.62 97
2836.74 91
2836.86 84
2836.98 76
2837.11 69
2837.23 60
2837.35 53
2837.47 46
2837.59 41
2837.71 39
2837.84 38
2837.96 40
2838.08 42
2838.20 45
2838.32 48
2838.45 51
2838.57 55
2838.69 60
2838.81 66
2838.93 74
2839.06 84
2839.18 93
2839.30 101
2839.42 106
2839.55 108
2839.67 106
2839.79 101
2839.91 95
2840.03 89
2840.16 85
2840.28 81
2840.40 80
2840.52 79
2840.64 78
2840.77 76
2840.89 74
2841.01 70
2841.13 67
2841.25 63
2841.38 60
2841.50 58
2841.62 58
2841.74 58
2841.86 58
2841.99 58
2842.11 57
2842.23 55
2842.35 51
2842.47 46
2842.60 40
2842.72 34
2842.84 27
2842.96 22
2843.08 18
2843.21 16
2843.33 17
2843.45 20
2843.57 26
2843.70 34
2843.82 43
2843.94 52
2844.06 60
2844.18 65
2844.31 67
2844.43 66
2844.55 61
2844.67 54
2844.79 44
2844.92 35
2845.04 25
2845.16 17
2845.28 11
2845.41 7
2845.53 5
2845.65 4
2845.77 3
2845.89 2
2846.02 0
2846.14 0
2846.26 0
2846.38 0
2846.50 0
2846.63 0
2846.75 0
2846.87 0
2846.99 2
2847.12 5
2847.24 7
2847.36 9
2847.48 9
2847.60 8
2847.73 6
2847.85 4
2847.97 2
2848.09 0
2848.22 0
2848.34 0
2848.46 0
2848.58 0
2848.70 2
2848.83 5
2848.95 7
2849.07 9
2849.19 9
2849.32 8
2849.44 4
2849.56 0
2849.68 0
2849.80 0
2849.93 0
2850.05 0
2850.17 0
2850.29 0
2850.42 6
2850.54 12
2850.66 18
2850.78 23
2850.90 28
2851.03 31
2851.15 35
2851.27 37
2851.39 38
2851.52 38
2851.64 37
2851.76 36
2851.88 35
2852.01 35
2852.13 37
2852.25 42
2852.37 50
2852.49 58
2852.62 66
2852.74 73
2852.86 78
2852.98 80
2853.11 81
2853.23 80
2853.35 77
2853.47 74
2853.60 69
2853.72 64
2853.84 59
2853.96 55
2854.08 52
2854.21 52
2854.33 55
2854.45 61
2854.57 69
2854.70 79
2854.82 90
2854.94 99
2855.06 106
2855.19 110
2855.31 111
2855.43 109
2855.55 104
2855.67 96
2855.80 85
2855.92 73
2856.04 61
2856.16 49
2856.29 39
2856.41 30
2856.53 23
2856.65 19
2856.78 15
2856.90 13
2857.02 11
2857.14 10
2857.27 10
2857.39 10
2857.51 12
2857.63 15
2857.76 18
2857.88 21
2858.00 23
2858.12 23
2858.25 21
2858.37 16
2858.49 8
2858.61 0
2858.73 0
2858.86 0
2858.98 0
2859.10 0
2859.22 0
2859.35 0
2859.47 0
2859.59 1
2859.71 10
2859.84 19
2859.96 27
2860.08 34
2860.20 40
2860.33 44
2860.45 47
2860.57 48
2860.69 48
2860.82 49
2860.94 51
2861.06 55
2861.18 61
2861.31 69
2861.43 78
2861.55 88
2861.67 96
2861.80 102
2861.92 105
2862.04 105
2862.16 103
2862.29 101
2862.41 100
2862.53 101
2862.65 104
2862.78 107
2862.90 111
2863.02 114
2863.14 116
2863.27 117
2863.39 117
2863.51 116
2863.63 114
2863.76 112
2863.88 109
2864.00 105
2864.12 102
2864.25 98
2864.37 95
2864.49 94
2864.61 95
2864.74 97
2864.86 100
2864.98 101
2865.11 100
2865.23 96
2865.35 88
2865.47 78
2865.60 65
2865.72 51
2865.84 37
2865.96 25
2866.09 15
2866.21 9
2866.33 9
2866.45 12
2866.58 20
2866.70 30
2866.82 41
2866.94 53
2867.07 62
2867.19 68
2867.31 69
2867.43 67
2867.56 61
2867.68 53
2867.80 43
2867.93 33
2868.05 24
2868.17 15
2868.29 7
2868.42 0
2868.54 0
2868.66 0
2868.78 0
2868.91 0
2869.03 0
2869.15 0
2869.27 0
2869.40 1
2869.52 6
2869.64 10
2869.76 13
2869.89 14
2870.01 13
2870.13 10
2870.26 7
2870.38 4
2870.50 3
2870.62 4
2870.75 6
2870.87 10
2870.99 14
2871.11 17
2871.24 19
2871.36 20
2871.48 20
2871.61 20
2871.73 21
2871.85 23
2871.97 27
2872.10 31
2872.22 36
2872.34 41
2872.46 46
2872.59 50
2872.71 53
2872.83 55
2872.96 56
2873.08 57
2873.20 59
2873.32 60
2873.45 62
2873.57 63
2873.69 65
2873.81 66
2873.94 65
2874.06 63
2874.18 60
2874.31 57
2874.43 55
2874.55 55
2874.67 57
2874.80 60
2874.92 64
2875.04 66
2875.16 65
2875.29 60
2875.41 52
2875.53 42
2875.66 32
2875.78 22
2875.90 15
2876.02 12
2876.15 11
2876.27 13
2876.39 17
2876.52 21
2876.64 25
2876.76 28
2876.88 30
2877.01 31
2877.13 30
2877.25 28
2877.38 25
2877.50 21
2877.62 17
2877.74 14
2877.87 13
2877.99 13
2878.11 17
2878.24 23
2878.36 32
2878.48 42
2878.60 52
2878.73 63
2878.85 74
2878.97 83
2879.10 90
2879.22 94
2879.34 96
2879.46 95
2879.59 90
2879.71 83
2879.83 73
2879.96 61
2880.08 48
2880.20 34
2880.32 20
2880.45 8
2880.57 0
2880.69 0
2880.82 0
2880.94 0
2881.06 0
2881.18 0
2881.31 0
2881.43 0
2881.55 0
2881.68 3
2881.80 7
2881.92 13
2882.05 20
2882.17 29
2882.29 39
2882.41 50
2882.54 60
2882.66 70
2882.78 79
2882.91 87
2883.03 96
2883.15 107
2883.27 120
2883.40 136
2883.52 153
2883.64 171
2883.77 188
2883.89 204
2884.01 218
2884.14 228
2884.26 235
2884.38 238
2884.50 238
2884.63 236
2884.75 233
2884.87 230
2885.00 229
2885.12 232
2885.24 238
2885.37 248
2885.49 261
2885.61 273
2885.73 283
2885.86 290
2885.98 290
2886.10 285
2886.23 273
2886.35 257
2886.47 240
2886.60 224
2886.72 210
2886.84 200
2886.96 194
2887.09 189
2887.21 185
2887.33 180
2887.46 172
2887.58 163
2887.70 151
2887.83 141
2887.95 131
2888.07 125
2888.20 120
2888.32 118
2888.44 117
2888.56 116
2888.69 115
2888.81 113
2888.93 112
2889.06 110
2889.18 108
2889.30 107
2889.43 105
2889.55 102
2889.67 99
2889.80 97
2889.92 94
2890.04 92
2890.16 91
2890.29 90
2890.41 88
2890.53 84
2890.66 80
2890.78 74
2890.90 69
2891.03 66
2891.15 66
2891.27 71
2891.40 80
2891.52 90
2891.64 101
2891.77 111
2891.89 117
2892.01 119
2892.13 118
2892.26 116
2892.38 112
2892.50 109
2892.63 106
2892.75 103
2892.87 99
2893.00 94
2893.12 86
2893.24 77
2893.37 67
2893.49 57
2893.61 49
2893.74 43
2893.86 41
2893.98 40
2894.11 40
2894.23 40
2894.35 37
2894.47 32
2894.60 24
2894.72 15
2894.84 6
2894.97 0
2895.09 0
2895.21 0
2895.34 2
2895.46 12
2895.58 23
2895.71 35
2895.83 45
2895.95 52
2896.08 56
2896.20 57
2896.32 55
2896.45 53
2896.57 50
2896.69 47
2896.82 44
2896.94 41
2897.06 37
2897.19 33
2897.31 29
2897.43 24
2897.56 20
2897.68 17
2897.80 14
2897.93 12
2898.05 11
2898.17 11
2898.30 12
2898.42 14
2898.54 18
2898.67 23
2898.79 29
2898.91 35
2899.04 41
2899.16 46
2899.28 51
2899.40 55
2899.53 58
2899.65 60
2899.77 61
2899.90 61
2900.02 60
2900.14 58
2900.27 56
2900.39 55
2900.51 55
2900.64 57
2900.76 60
2900.88 65
2901.01 69
2901.13 72
2901.25 73
2901.38 73
2901.50 71
2901.62 69
2901.75 68
2901.87 68
2901.99 68
2902.12 67
2902.24 65
2902.36 60
2902.49 53
2902.61 44
2902.74 34
2902.86 25
2902.98 18
2903.11 12
2903.23 8
2903.35 6
2903.48 6
2903.60 7
2903.72 8
2903.85 9
2903.97 10
2904.09 10
2904.22 10
2904.34 10
2904.46 11
2904.59 15
2904.71 21
2904.83 31
2904.96 42
2905.08 53
2905.20 62
2905.33 69
2905.45 73
2905.57 73
2905.70 72
2905.82 71
2905.94 70
2906.07 72
2906.19 76
2906.31 80
2906.44 82
2906.56 81
2906.68 77
2906.81 69
2906.93 60
2907.05 52
2907.18 46
2907.30 44
2907.43 46
2907.55 51
2907.67 56
2907.80 60
2907.92 62
2908.04 60
2908.17 55
2908.29 48
2908.41 39
2908.54 30
2908.66 22
2908.78 17
2908.91 14
2909.03 14
2909.15 18
2909.28 24
2909.40 32
2909.52 42
2909.65 51
2909.77 60
2909.90 66
2910.02 72
2910.14 76
2910.27 79
2910.39 81
2910.51 83
2910.64 85
2910.76 87
2910.88 89
2911.01 90
2911.13 89
2911.25 86
2911.38 80
2911.50 71
2911.62 59
2911.75 45
2911.87 32
2912.00 19
2912.12 9
2912.24 0
2912.37 0
2912.49 0
2912.61 0
2912.74 0
2912.86 0
2912.98 0
2913.11 0
2913.23 0
2913.36 0
2913.48 7
2913.60 16
2913.73 26
2913.85 36
2913.97 44
2914.10 50
2914.22 53
2914.34 52
2914.47 49
2914.59 44
2914.71 41
2914.84 39
2914.96 40
2915.09 44
2915.21 50
2915.33 55
2915.46 58
2915.58 59
2915.70 56
2915.83 51
2915.95 44
2916.07 37
2916.20 30
2916.32 25
2916.45 20
2916.57 17
2916.69 13
2916.82 10
2916.94 6
2917.06 4
2917.19 2
2917.31 1
2917.44 3
2917.56 8
2917.68 15
2917.81 25
2917.93 36
2918.05 48
2918.18 60
2918.30 71
2918.42 80
2918.55 87
2918.67 92
2918.80 94
2918.92 93
2919.04 91
2919.17 86
2919.29 79
2919.41 72
2919.54 66
2919.66 60
2919.79 57
2919.91 57
2920.03 58
2920.16 61
2920.28 64
2920.40 66
2920.53 68
2920.65 69
2920.78 71
2920.90 74
2921.02 79
2921.15 86
2921.27 96
2921.39 107
2921.52 119
2921.64 130
2921.77 139
2921.89 146
2922.01 149
2922.14 149
2922.26 147
2922.38 143
2922.51 138
2922.63 132
2922.76 126
2922.88 119
2923.00 111
2923.13 103
2923.25 94
2923.38 86
2923.50 79
2923.62 73
2923.75 69
2923.87 65
2923.99 62
2924.12 59
2924.24 56
2924.37 54
2924.49 52
2924.61 52
2924.74 54
2924.86 57
2924.99 61
2925.11 63
2925.23 63
2925.36 62
2925.48 59
2925.60 55
2925.73 52
2925.85 50
2925.98 49
2926.10 48
2926.22 47
2926.35 46
2926.47 45
2926.60 43
2926.72 41
2926.84 40
2926.97 40
2927.09 40
2927.21 40
2927.34 41
2927.46 41
2927.59 40
2927.71 40
2927.83 38
2927.96 36
2928.08 34
2928.21 32
2928.33 29
2928.45 28
2928.58 27
2928.70 27
2928.83 29
2928.95 31
2929.07 35
2929.20 39
2929.32 44
2929.45 50
2929.57 57
2929.69 65
2929.82 73
2929.94 81
2930.07 89
2930.19 97
2930.31 105
2930.44 111
2930.56 115
2930.68 118
2930.81 117
2930.93 112
2931.06 104
2931.18 93
2931.30 80
2931.43 67
2931.55 55
2931.68 45
2931.80 38
2931.92 35
2932.05 35
2932.17 38
2932.30 43
2932.42 48
2932.54 51
2932.67 54
2932.79 54
2932.92 53
2933.04 52
2933.16 50
2933.29 49
2933.41 49
2933.54 50
2933.66 50
2933.79 48
2933.91 46
2934.03 41
2934.16 35
2934.28 27
2934.41 18
2934.53 10
2934.65 3
2934.78 0
2934.90 0
2935.03 0
2935.15 0
2935.27 0
2935.40 0
2935.52 0
2935.65 0
2935.77 0
2935.89 3
2936.02 7
2936.14 12
2936.27 16
2936.39 18
2936.51 19
2936.64 19
2936.76 18
2936.89 18
2937.01 19
2937.13 21
2937.26 25
2937.38 30
2937.51 35
2937.63 39
2937.76 42
2937.88 44
2938.00 44
2938.13 43
2938.25 40
2938.38 35
2938.50 29
2938.62 22
2938.75 15
2938.87 8
2939.00 3
2939.12 0
2939.25 0
2939.37 0
2939.49 2
2939.62 7
2939.74 14
2939.87 22
2939.99 32
2940.11 43
2940.24 55
2940.36 67
2940.49 78
2940.61 88
2940.74 96
2940.86 102
2940.98 105
2941.11 106
2941.23 104
2941.36 102
2941.48 98
2941.60 94
2941.73 90
2941.85 84
2941.98 77
2942.10 68
2942.23 57
2942.35 45
2942.47 33
2942.60 23
2942.72 16
2942.85 13
2942.97 15
2943.10 21
2943.22 30
2943.34 41
2943.47 53
2943.59 63
2943.72 72
2943.84 78
2943.96 82
2944.09 83
2944.21 81
2944.34 76
2944.46 69
2944.59 60
2944.71 51
2944.83 43
2944.96 36
2945.08 32
2945.21 30
2945.33 29
2945.46 28
2945.58 27
2945.70 25
2945.83 23
2945.95 20
2946.08 18
2946.20 17
2946.33 16
2946.45 15
2946.57 13
2946.70 10
2946.82 7
2946.95 2
2947.07 0
2947.20 0
2947.32 0
2947.44 0
2947.57 5
2947.69 11
2947.82 17
2947.94 23
2948.07 28
2948.19 32
2948.32 35
2948.44 37
2948.56 39
2948.69 40
2948.81 42
2948.94 43
2949.06 44
2949.19 45
2949.31 45
2949.43 46
2949.56 46
2949.68 45
2949.81 44
2949.93 42
2950.06 39
2950.18 34
2950.30 28
2950.43 22
2950.55 15
2950.68 9
2950.80 4
2950.93 0
2951.05 0
2951.18 0
2951.30 0
2951.42 0
2951.55 0
2951.67 0
2951.80 0
2951.92 0
2952.05 3
2952.17 8
2952.30 12
2952.42 15
2952.54 17
2952.67 17
2952.79 17
2952.92 18
2953.04 20
2953.17 26
2953.29 34
2953.42 44
2953.54 55
2953.66 66
2953.79 75
2953.91 81
2954.04 85
2954.16 87
2954.29 89
2954.41 91
2954.54 94
2954.66 99
2954.78 104
2954.91 108
2955.03 111
2955.16 111
2955.28 108
2955.41 102
2955.53 94
2955.66 87
2955.78 79
2955.90 72
2956.03 67
2956.15 64
2956.28 62
2956.40 62
2956.53 64
2956.65 67
2956.78 72
2956.90 77
2957.03 83
2957.15 89
2957.27 93
2957.40 95
2957.52 94
2957.65 90
2957.77 84
2957.90 76
2958.02 70
2958.15 65
2958.27 62
2958.40 61
2958.52 62
2958.64 64
2958.77 65
2958.89 66
2959.02 66
2959.14 66
2959.27 68
2959.39 71
2959.52 76
2959.64 83
2959.77 91
2959.89 99
2960.01 105
2960.14 111
2960.26 116
2960.39 120
2960.51 123
2960.64 127
2960.76 133
2960.89 139
2961.01 147
2961.14 156
2961.26 164
2961.39 172
2961.51 179
2961.63 183
2961.76 183
2961.88 181
2962.01 177
2962.13 171
2962.26 163
2962.38 156
2962.51 149
2962.63 142
2962.76 137
2962.88 132
2963.01 129
2963.13 126
2963.26 125
2963.38 125
2963.50 126
2963.63 129
2963.75 133
2963.88 137
2964.00 141
2964.13 144
2964.25 146
2964.38 144
2964.50 140
2964.63 132
2964.75 122
2964.88 109
2965.00 96
2965.13 84
2965.25 74
2965.37 66
2965.50 60
2965.62 58
2965.75 57
2965.87 59
2966.00 63
2966.12 68
2966.25 74
2966.37 79
2966.50 84
2966.62 89
2966.75 92
2966.87 94
2967.00 96
2967.12 97
2967.25 99
2967.37 100
2967.49 100
2967.62 101
2967.74 100
2967.87 99
2967.99 97
2968.12 95
2968.24 93
2968.37 90
2968.49 87
2968.62 83
2968.74 80
2968.87 76
2968.99 72
2969.12 68
2969.24 65
2969.37 63
2969.49 61
2969.62 61
2969.74 61
2969.87 62
2969.99 63
2970.12 65
2970.24 67
2970.36 69
2970.49 72
2970.61 75
2970.74 78
2970.86 81
2970.99 83
2971.11 83
2971.24 81
2971.36 78
2971.49 73
2971.61 66
2971.74 60
2971.86 53
2971.99 49
2972.11 45
2972.24 43
2972.36 42
2972.49 41
2972.61 40
2972.74 39
2972.86 36
2972.99 33
2973.11 28
2973.24 24
2973.36 20
2973.49 17
2973.61 15
2973.74 14
2973.86 14
2973.99 14
2974.11 14
2974.23 15
2974.36 16
2974.48 17
2974.61 19
2974.73 20
2974.86 20
2974.98 18
2975.11 15
2975.23 10
2975.36 4
2975.48 0
2975.61 0
2975.73 0
2975.86 0
2975.98 0
2976.11 0
2976.23 1
2976.36 4
2976.48 4
2976.61 4
2976.73 3
2976.86 2
2976.98 5
2977.11 11
2977.23 19
2977.36 30
2977.48 41
2977.61 50
2977.73 57
2977.86 62
2977.98 66
2978.11 68
2978.23 72
2978.36 77
2978.48 86
2978.61 96
2978.73 107
2978.86 119
2978.98 128
2979.11 134
2979.23 137
2979.36 136
2979.48 132
2979.61 128
2979.73 123
2979.86 119
2979.98 115
2980.11 110
2980.23 105
2980.36 99
2980.48 92
2980.61 84
2980.73 77
2980.86 72
2980.98 69
2981.11 69
2981.23 70
2981.36 73
2981.48 76
2981.61 77
2981.73 78
2981.86 77
2981.98 74
2982.11 71
2982.23 68
2982.36 65
2982.48 62
2982.61 61
2982.73 59
2982.86 58
2982.98 56
2983.11 55
2983.23 52
2983.36 49
2983.48 47
2983.61 45
2983.73 46
2983.86 50
2983.98 55
2984.11 62
2984.23 69
2984.36 75
2984.48 78
2984.61 78
2984.73 77
2984.86 74
2984.99 70
2985.11 65
2985.24 60
2985.36 55
2985.49 48
2985.61 40
2985.74 32
2985.86 23
2985.99 16
2986.11 10
2986.24 7
2986.36 7
2986.49 9
2986.61 13
2986.74 17
2986.86 21
2986.99 23
2987.11 25
2987.24 26
2987.36 27
2987.49 28
2987.61 29
2987.74 30
2987.86 31
2987.99 32
2988.11 32
2988.24 32
2988.36 32
2988.49 33
2988.61 36
2988.74 41
2988.86 48
2988.99 58
2989.12 70
2989.24 81
2989.37 93
2989.49 102
2989.62 108
2989.74 111
2989.87 110
2989.99 105
2990.12 98
2990.24 90
2990.37 81
2990.49 72
2990.62 65
2990.74 59
2990.87 53
2990.99 48
2991.12 42
2991.24 35
2991.37 26
2991.49 18
2991.62 9
2991.75 3
2991.87 0
2992.00 0
2992.12 3
2992.25 10
2992.37 18
2992.50 27
2992.62 37
2992.75 45
2992.87 52
2993.00 57
2993.12 61
2993.25 63
2993.37 63
2993.50 60
2993.62 56
2993.75 50
2993.87 44
2994.00 37
2994.13 32
2994.25 29
2994.38 29
2994.50 30
2994.63 33
2994.75 35
2994.88 37
2995.00 38
2995.13 37
2995.25 36
2995.38 34
2995.50 32
2995.63 32
2995.75 32
2995.88 34
2996.01 36
2996.13 39
2996.26 42
2996.38 45
2996.51 47
2996.63 50
2996.76 52
2996.88 53
2997.01 53
2997.13 51
2997.26 48
2997.38 43
2997.51 37
2997.64 29
2997.76 22
2997.89 15
2998.01 9
2998.14 4
2998.26 2
2998.39 2
2998.51 5
2998.64 11
2998.76 19
2998.89 29
2999.01 41
2999.14 52
2999.27 63
2999.39 72
2999.52 78
2999.64 83
2999.77 85
2999.89 86
3000.02 85
3000.14 83
3000.27 81
3000.39 79
3000.52 77
3000.64 76
3000.77 76
3000.90 77
3001.02 80
3001.15 85
3001.27 90
3001.40 97
3001.52 104
3001.65 111
3001.77 118
3001.90 124
3002.02 128
3002.15 131
3002.28 132
3002.40 130
3002.53 128
3002.65 126
3002.78 124
3002.90 124
3003.03 126
3003.15 129
3003.28 133
3003.41 136
3003.53 138
3003.66 139
3003.78 138
3003.91 136
3004.03 134
3004.16 131
3004.28 129
3004.41 128
3004.53 128
3004.66 128
3004.79 129
3004.91 130
3005.04 132
3005.16 133
3005.29 135
3005.41 136
3005.54 137
3005.66 136
3005.79 133
3005.92 127
3006.04 117
3006.17 106
3006.29 92
3006.42 77
3006.54 64
3006.67 53
3006.79 45
3006.92 41
3007.05 40
3007.17 43
3007.30 48
3007.42 53
3007.55 58
3007.67 63
3007.80 65
3007.92 64
3008.05 61
3008.18 55
3008.30 47
3008.43 38
3008.55 29
3008.68 21
3008.80 13
3008.93 7
3009.06 2
3009.18 0
3009.31 0
3009.43 0
3009.56 0
3009.68 0
3009.81 0
3009.93 0
3010.06 0
3010.19 1
3010.31 7
3010.44 14
3010.56 21
3010.69 29
3010.81 38
3010.94 48
3011.07 61
3011.19 74
3011.32 87
3011.44 100
3011.57 112
3011.69 122
3011.82 129
3011.95 134
3012.07 136
3012.20 136
3012.32 135
3012.45 134
3012.57 134
3012.70 135
3012.83 137
3012.95 140
3013.08 143
3013.20 145
3013.33 146
3013.45 145
3013.58 143
3013.71 139
3013.83 134
3013.96 128
3014.08 122
3014.21 116
3014.33 110
3014.46 104
3014.59 99
3014.71 96
3014.84 94
3014.96 94
3015.09 95
3015.21 97
3015.34 100
3015.47 104
3015.59 107
3015.72 109
3015.84 110
3015.97 110
3016.09 110
3016.22 110
3016.35 111
3016.47 112
3016.60 114
3016.72 115
3016.85 116
3016.97 114
3017.10 110
3017.23 104
3017.35 95
3017.48 86
3017.60 78
3017.73 71
3017.86 67
3017.98 66
3018.11 68
3018.23 71
3018.36 74
3018.48 78
3018.61 80
3018.74 83
3018.86 86
3018.99 88
3019.11 90
3019.24 92
3019.36 93
3019.49 92
3019.62 90
3019.74 88
3019.87 86
3019.99 86
3020.12 89
3020.25 93
3020.37 97
3020.50 101
3020.62 103
3020.75 101
3020.88 96
3021.00 88
3021.13 76
3021.25 63
3021.38 50
3021.50 37
3021.63 26
3021.76 18
3021.88 14
3022.01 14
3022.13 18
3022.26 26
3022.39 36
3022.51 46
3022.64 53
3022.76 57
3022.89 57
3023.02 54
3023.14 48
3023.27 43
3023.39 41
3023.52 43
3023.64 49
3023.77 59
3023.90 70
3024.02 81
3024.15 90
3024.27 95
3024.40 97
3024.53 97
3024.65 95
3024.78 93
3024.90 90
3025.03 89
3025.16 87
3025.28 86
3025.41 86
3025.53 86
3025.66 88
3025.79 91
3025.91 97
3026.04 104
3026.16 112
3026.29 118
3026.42 123
3026.54 125
3026.67 125
3026.79 123
3026.92 123
3027.05 124
3027.17 127
3027.30 132
3027.42 138
3027.55 142
3027.68 143
3027.80 140
3027.93 134
3028.05 124
3028.18 114
3028.31 105
3028.43 99
3028.56 97
3028.68 99
3028.81 105
3028.94 114
3029.06 124
3029.19 133
3029.31 141
3029.44 147
3029.57 149
3029.69 149
3029.82 145
3029.94 139
3030.07 132
3030.20 124
3030.32 118
3030.45 114
3030.57 111
3030.70 110
3030.83 110
3030.95 108
3031.08 105
3031.20 101
3031.33 95
3031.46 88
3031.58 81
3031.71 75
3031.84 69
3031.96 64
3032.09 61
3032.21 58
3032.34 57
3032.47 57
3032.59 59
3032.72 62
3032.84 67
3032.97 73
3033.10 79
3033.22 85
3033.35 90
3033.47 95
3033.60 97
3033.73 99
3033.85 99
3033.98 97
3034.11 94
3034.23 90
3034.36 84
3034.48 76
3034.61 67
3034.74 58
3034.86 48
3034.99 38
3035.11 29
3035.24 22
3035.37 17
3035.49 15
3035.62 16
3035.75 20
3035.87 28
3036.00 38
3036.12 51
3036.25 66
3036.38 83
3036.50 99
3036.63 115
3036.75 127
3036.88 136
3037.01 141
3037.13 142
3037.26 139
3037.39 132
3037.51 124
3037.64 115
3037.76 107
3037.89 99
3038.02 92
3038.14 86
3038.27 82
3038.40 80
3038.52 79
3038.65 81
3038.77 86
3038.90 92
3039.03 99
3039.15 107
3039.28 112
3039.41 115
3039.53 114
3039.66 109
3039.78 102
3039.91 93
3040.04 82
3040.16 72
3040.29 64
3040.42 58
3040.54 54
3040.67 53
3040.79 54
3040.92 55
3041.05 58
3041.17 61
3041.30 62
3041.43 63
3041.55 63
3041.68 61
3041.80 59
3041.93 56
3042.06 54
3042.18 53
3042.31 52
3042.44 51
3042.56 49
3042.69 46
3042.82 39
3042.94 30
3043.07 19
3043.19 6
3043.32 0
3043.45 0
3043.57 0
3043.70 0
3043.83 0
3043.95 0
3044.08 0
3044.21 0
3044.33 7
3044.46 13
3044.58 18
3044.71 21
3044.84 24
3044.96 27
3045.09 31
3045.22 36
3045.34 41
3045.47 47
3045.60 53
3045.72 59
3045.85 63
3045.97 67
3046.10 70
3046.23 73
3046.35 75
3046.48 77
3046.61 79
3046.73 79
3046.86 79
3046.99 76
3047.11 72
3047.24 68
3047.36 63
3047.49 59
3047.62 55
3047.74 52
3047.87 51
3048.00 50
3048.12 48
3048.25 46
3048.38 42
3048.50 37
3048.63 32
3048.76 28
3048.88 26
3049.01 27
3049.13 31
3049.26 39
3049.39 48
3049.51 58
3049.64 68
3049.77 76
3049.89 83
3050.02 89
3050.15 93
3050.27 98
3050.40 103
3050.53 109
3050.65 115
3050.78 120
3050.91 123
3051.03 124
3051.16 121
3051.28 117
3051.41 109
3051.54 101
3051.66 93
3051.79 85
3051.92 78
3052.04 72
3052.17 67
3052.30 62
3052.42 57
3052.55 53
3052.68 50
3052.80 48
3052.93 48
3053.06 49
3053.18 52
3053.31 55
3053.44 57
3053.56 59
3053.69 59
3053.82 58
3053.94 56
3054.07 53
3054.20 50
3054.32 48
3054.45 46
3054.57 45
3054.70 45
3054.83 47
3054.95 50
3055.08 53
3055.21 56
3055.33 58
3055.46 58
3055.59 56
3055.71 51
3055.84 44
3055.97 35
3056.09 26
3056.22 19
3056.35 17
3056.47 19
3056.60 27
3056.73 40
3056.85 55
3056.98 71
3057.11 84
3057.23 94
3057.36 98
3057.49 97
3057.61 92
3057.74 83
3057.87 73
3057.99 64
3058.12 56
3058.25 50
3058.37 47
3058.50 44
3058.63 42
3058.75 40
3058.88 36
3059.01 33
3059.13 29
3059.26 26
3059.39 25
3059.51 26
3059.64 27
3059.77 28
3059.89 28
3060.02 27
3060.15 24
3060.27 20
3060.40 16
3060.53 13
3060.65 10
3060.78 8
3060.91 8
3061.03 10
3061.16 14
3061.29 20
3061.41 28
3061.54 37
3061.67 47
3061.79 56
3061.92 63
3062.05 69
3062.17 73
3062.30 76
3062.43 79
3062.55 82
3062.68 85
3062.81 88
3062.93 91
3063.06 94
3063.19 96
3063.31 97
3063.44 97
3063.57 97
3063.69 97
3063.82 97
3063.95 96
3064.07 96
3064.20 97
3064.33 98
3064.45 99
3064.58 102
3064.71 106
3064.84 111
3064.96 117
3065.09 122
3065.22 127
3065.34 130
3065.47 133
3065.60 135
3065.72 137
3065.85 140
3065.98 143
3066.10 146
3066.23 148
3066.36 147
3066.48 143
3066.61 134
3066.74 122
3066.86 109
3066.99 95
3067.12 84
3067.24 77
3067.37 73
3067.50 71
3067.63 72
3067.75 71
3067.88 70
3068.01 66
3068.13 59
3068.26 50
3068.39 40
3068.51 30
3068.64 22
3068.77 16
3068.89 12
3069.02 10
3069.15 9
3069.27 8
3069.40 6
3069.53 4
3069.65 0
3069.78 0
3069.91 0
3070.04 0
3070.16 1
3070.29 5
3070.42 10
3070.54 15
3070.67 19
3070.80 22
3070.92 25
3071.05 27
3071.18 30
3071.30 34
3071.43 38
3071.56 42
3071.69 48
3071.81 55
3071.94 63
3072.07 72
3072.19 81
3072.32 90
3072.45 96
3072.57 100
3072.70 100
3072.83 98
3072.95 94
3073.08 89
3073.21 86
3073.34 86
3073.46 89
3073.59 95
3073.72 101
3073.84 108
3073.97 112
3074.10 114
3074.22 112
3074.35 108
3074.48 102
3074.61 95
3074.73 88
3074.86 82
3074.99 79
3075.11 78
3075.24 79
3075.37 83
3075.49 88
3075.62 94
3075.75 100
3075.88 107
3076.00 113
3076.13 120
3076.26 128
3076.38 136
3076.51 145
3076.64 154
3076.76 162
3076.89 169
3077.02 174
3077.15 177
3077.27 177
3077.40 175
3077.53 172
3077.65 168
3077.78 162
3077.91 154
3078.03 145
3078.16 135
3078.29 124
3078.42 113
3078.54 103
3078.67 94
3078.80 88
3078.92 83
3079.05 81
3079.18 79
3079.31 79
3079.43 79
3079.56 80
3079.69 82
3079.81 86
3079.94 91
3080.07 96
3080.19 102
3080.32 106
3080.45 109
3080.58 110
3080.70 111
3080.83 110
3080.96 110
3081.08 110
3081.21 110
3081.34 110
3081.47 109
3081.59 106
3081.72 100
3081.85 93
3081.97 84
3082.10 74
3082.23 65
3082.36 57
3082.48 50
3082.61 44
3082.74 38
3082.86 33
3082.99 28
3083.12 24
3083.25 19
3083.37 15
3083.50 11
3083.63 6
3083.75 2
3083.88 0
3084.01 0
3084.14 0
3084.26 0
3084.39 0
3084.52 0
3084.64 0
3084.77 0
3084.90 5
3085.03 14
3085.15 23
3085.28 31
3085.41 38
3085.54 43
3085.66 46
3085.79 47
3085.92 46
3086.04 44
3086.17 41
3086.30 39
3086.43 39
3086.55 42
3086.68 46
3086.81 53
3086.93 61
3087.06 68
3087.19 74
3087.32 77
3087.44 76
3087.57 71
3087.70 64
3087.83 55
3087.95 45
3088.08 38
3088.21 33
3088.33 31
3088.46 32
3088.59 34
3088.72 36
3088.84 38
3088.97 38
3089.10 37
3089.23 35
3089.35 34
3089.48 33
3089.61 33
3089.73 33
3089.86 34
3089.99 36
3090.12 37
3090.24 38
3090.37 40
3090.50 42
3090.63 45
3090.75 48
3090.88 51
3091.01 54
3091.13 56
3091.26 58
3091.39 59
3091.52 60
3091.64 60
3091.77 60
3091.90 58
3092.03 56
3092.15 53
3092.28 49
3092.41 45
3092.54 41
3092.66 38
3092.79 38
3092.92 41
3093.05 45
3093.17 52
3093.30 59
3093.43 65
3093.55 68
3093.68 69
3093.81 66
3093.94 62
3094.06 58
3094.19 54
3094.32 53
3094.45 54
3094.57 58
3094.70 63
3094.83 69
3094.96 73
3095.08 76
3095.21 77
3095.34 76
3095.47 72
3095.59 68
3095.72 64
3095.85 60
3095.98 57
3096.10 55
3096.23 53
3096.36 52
3096.48 52
3096.61 52
3096.74 54
3096.87 57
3096.99 64
3097.12 74
3097.25 86
3097.38 99
3097.50 111
3097.63 119
3097.76 124
3097.89 124
3098.01 119
3098.14 112
3098.27 103
3098.40 93
3098.52 85
3098.65 78
3098.78 73
3098.91 69
3099.03 66
3099.16 65
3099.29 65
3099.42 67
3099.54 69
3099.67 72
3099.80 75
3099.93 76
3100.05 75
3100.18 73
3100.31 68
3100.44 63
3100.56 58
3100.69 54
3100.82 51
3100.95 49
3101.07 49
3101.20 48
3101.33 47
3101.46 46
3101.58 45
3101.71 45
3101.84 46
3101.97 48
3102.09 51
3102.22 54
3102.35 55
3102.48 55
3102.60 52
3102.73 47
3102.86 42
3102.99 37
3103.11 34
3103.24 33
3103.37 36
3103.50 41
3103.63 48
3103.75 55
3103.88 62
3104.01 68
3104.14 73
3104.26 77
3104.39 81
3104.52 86
3104.65 91
3104.77 98
3104.90 103
3105.03 107
3105.16 106
3105.28 102
3105.41 92
3105.54 80
3105.67 66
3105.79 52
3105.92 42
3106.05 36
3106.18 34
3106.30 35
3106.43 39
3106.56 43
3106.69 46
3106.82 48
3106.94 48
3107.07 47
3107.20 46
3107.33 45
3107.45 45
3107.58 47
3107.71 51
3107.84 55
3107.96 61
3108.09 67
3108.22 74
3108.35 80
3108.48 85
3108.60 89
3108.73 90
3108.86 90
3108.99 87
3109.11 82
3109.24 76
3109.37 70
3109.50 64
3109.62 58
3109.75 54
3109.88 50
3110.01 47
3110.14 43
3110.26 40
3110.39 37
3110.52 34
3110.65 32
3110.77 31
3110.90 32
3111.03 32
3111.16 33
3111.28 32
3111.41 31
3111.54 29
3111.67 27
3111.80 26
3111.92 25
3112.05 25
3112.18 25
3112.31 28
3112.43 30
3112.56 34
3112.69 39
3112.82 44
3112.95 48
3113.07 51
3113.20 53
3113.33 55
3113.46 56
3113.58 57
3113.71 60
3113.84 63
3113.97 67
3114.10 70
3114.22 73
3114.35 74
3114.48 72
3114.61 68
3114.73 62
3114.86 55
3114.99 48
3115.12 43
3115.25 41
3115.37 40
3115.50 42
3115.63 45
3115.76 49
3115.88 52
3116.01 54
3116.14 56
3116.27 55
3116.40 55
3116.52 53
3116.65 51
3116.78 49
3116.91 48
3117.04 50
3117.16 54
3117.29 61
3117.42 70
3117.55 79
3117.67 88
3117.80 94
3117.93 97
3118.06 97
3118.19 95
3118.31 93
3118.44 91
3118.57 91
3118.70 91
3118.83 90
3118.95 87
3119.08 80
3119.21 71
3119.34 60
3119.47 49
3119.59 38
3119.72 28
3119.85 21
3119.98 14
3120.10 8
3120.23 2
3120.36 0
3120.49 0
3120.62 0
3120.74 0
3120.87 0
3121.00 0
3121.13 0
3121.26 0
3121.38 6
3121.51 14
3121.64 20
3121.77 25
3121.90 29
3122.02 32
3122.15 34
3122.28 34
3122.41 34
3122.54 34
3122.66 34
3122.79 35
3122.92 38
3123.05 43
3123.18 49
3123.30 57
3123.43 63
3123.56 68
3123.69 71
3123.82 72
3123.94 71
3124.07 70
3124.20 70
3124.33 73
3124.46 78
3124.58 84
3124.71 92
3124.84 99
3124.97 105
3125.10 108
3125.22 108
3125.35 105
3125.48 100
3125.61 94
3125.74 86
3125.86 78
3125.99 69
3126.12 62
3126.25 56
3126.38 51
3126.50 47
3126.63 44
3126.76 41
3126.89 38
3127.02 36
3127.14 35
3127.27 33
3127.40 33
3127.53 33
3127.66 34
3127.78 35
3127.91 37
3128.04 40
3128.17 44
3128.30 48
3128.43 52
3128.55 55
3128.68 58
3128.81 58
3128.94 58
3129.07 57
3129.19 57
3129.32 59
3129.45 63
3129.58 70
3129.71 78
3129.83 86
3129.96 94
3130.09 100
3130.22 104
3130.35 108
3130.47 111
3130.60 114
3130.73 117
3130.86 120
3130.99 124
3131.12 126
3131.24 127
3131.37 126
3131.50 124
3131.63 121
3131.76 115
3131.88 109
3132.01 103
3132.14 96
3132.27 89
3132.40 84
3132.53 81
3132.65 80
3132.78 81
3132.91 84
3133.04 87
3133.17 92
3133.29 96
3133.42 99
3133.55 101
3133.68 101
3133.81 100
3133.94 97
3134.06 93
3134.19 89
3134.32 84
3134.45 80
3134.58 79
3134.70 81
3134.83 85
3134.96 94
3135.09 105
3135.22 118
3135.35 132
3135.47 145
3135.60 154
3135.73 160
3135.86 161
3135.99 157
3136.12 150
3136.24 140
3136.37 130
3136.50 120
3136.63 113
3136.76 108
3136.88 105
3137.01 105
3137.14 106
3137.27 108
3137.40 109
3137.53 109
3137.65 108
3137.78 106
3137.91 102
3138.04 98
3138.17 93
3138.30 87
3138.42 82
3138.55 77
3138.68 72
3138.81 69
3138.94 68
3139.07 68
3139.19 69
3139.32 72
3139.45 73
3139.58 73
3139.71 71
3139.84 67
3139.96 60
3140.09 53
3140.22 45
3140.35 38
3140.48 33
3140.61 30
3140.73 28
3140.86 27
3140.99 27
3141.12 26
3141.25 26
3141.38 26
3141.50 27
3141.63 29
3141.76 33
3141.89 37
3142.02 42
3142.15 46
3142.27 50
3142.40 52
3142.53 53
3142.66 53
3142.79 52
3142.92 50
3143.04 49
3143.17 48
3143.30 46
3143.43 45
3143.56 44
3143.69 43
3143.81 43
3143.94 44
3144.07 46
3144.20 48
3144.33 50
3144.46 52
3144.59 51
3144.71 49
3144.84 46
3144.97 41
3145.10 37
3145.23 33
3145.36 30
3145.48 28
3145.61 26
3145.74 24
3145.87 21
3146.00 17
3146.13 13
3146.26 8
3146.38 5
3146.51 3
3146.64 2
3146.77 4
3146.90 7
3147.03 10
3147.15 14
3147.28 19
3147.41 22
3147.54 26
3147.67 28
3147.80 30
3147.93 30
3148.05 29
3148.18 28
3148.31 25
3148.44 23
3148.57 21
3148.70 21
3148.82 21
3148.95 22
3149.08 22
3149.21 22
3149.34 19
3149.47 16
3149.60 11
3149.72 7
3149.85 4
3149.98 3
3150.11 2
3150.24 3
3150.37 4
3150.50 5
3150.62 6
3150.75 8
3150.88 10
3151.01 13
3151.14 15
3151.27 17
3151.40 18
3151.52 17
3151.65 15
3151.78 12
3151.91 10
3152.04 9
3152.17 9
3152.30 9
3152.42 9
3152.55 8
3152.68 5
3152.81 1
3152.94 0
3153.07 0
3153.20 0
3153.32 0
3153.45 0
3153.58 0
3153.71 0
3153.84 0
3153.97 2
3154.10 6
3154.22 11
3154.35 19
3154.48 29
3154.61 41
3154.74 54
3154.87 66
3155.00 74
3155.12 80
3155.25 80
3155.38 77
3155.51 69
3155.64 59
3155.77 46
3155.90 34
3156.03 23
3156.15 14
3156.28 7
3156.41 3
3156.54 1
3156.67 2
3156.80 5
3156.93 9
3157.05 14
3157.18 19
3157.31 25
3157.44 30
3157.57 35
3157.70 40
3157.83 45
3157.96 51
3158.08 58
3158.21 66
3158.34 74
3158.47 81
3158.60 86
3158.73 89
3158.86 88
3158.98 85
3159.11 79
3159.24 71
3159.37 63
3159.50 56
3159.63 50
3159.76 47
3159.89 47
3160.01 51
3160.14 58
3160.27 67
3160.40 78
3160.53 90
3160.66 100
3160.79 107
3160.92 112
3161.04 114
3161.17 113
3161.30 112
3161.43 109
3161.56 107
3161.69 106
3161.82 105
3161.95 104
3162.07 103
3162.20 101
3162.33 97
3162.46 92
3162.59 86
3162.72 79
3162.85 72
3162.98 67
3163.11 65
3163.23 67
3163.36 71
3163.49 77
3163.62 83
3163.75 88
3163.88 92
3164.01 93
3164.14 94
3164.26 95
3164.39 96
3164.52 100
3164.65 104
3164.78 109
3164.91 112
3165.04 113
3165.17 110
3165.30 103
3165.42 94
3165.55 84
3165.68 75
3165.81 67
3165.94 62
3166.07 59
3166.20 59
3166.33 60
3166.45 62
3166.58 62
3166.71 62
3166.84 61
3166.97 58
3167.10 55
3167.23 52
3167.36 48
3167.49 46
3167.61 45
3167.74 46
3167.87 49
3168.00 53
3168.13 58
3168.26 64
3168.39 69
3168.52 72
3168.65 73
3168.77 72
3168.90 68
3169.03 62
3169.16 56
3169.29 51
3169.42 47
3169.55 46
3169.68 48
3169.81 52
3169.94 58
3170.06 65
3170.19 72
3170.32 79
3170.45 86
3170.58 92
3170.71 98
3170.84 103
3170.97 107
3171.10 110
3171.22 110
3171.35 108
3171.48 106
3171.61 103
3171.74 101
3171.87 99
3172.00 97
3172.13 96
3172.26 95
3172.39 94
3172.51 94
3172.64 95
3172.77 97
3172.90 101
3173.03 107
3173.16 114
3173.29 120
3173.42 124
3173.55 125
3173.68 124
3173.80 120
3173.93 115
3174.06 109
3174.19 104
3174.32 99
3174.45 95
3174.58 91
3174.71 86
3174.84 82
3174.97 77
3175.09 74
3175.22 73
3175.35 75
3175.48 79
3175.61 86
3175.74 93
3175.87 100
3176.00 106
3176.13 109
3176.26 111
3176.39 112
3176.51 114
3176.64 117
3176.77 123
3176.90 130
3177.03 139
3177.16 146
3177.29 151
3177.42 152
3177.55 149
3177.68 143
3177.81 133
3177.93 120
3178.06 106
3178.19 91
3178.32 75
3178.45 60
3178.58 46
3178.71 34
3178.84 25
3178.97 20
3179.10 19
3179.23 23
3179.35 31
3179.48 41
3179.61 53
3179.74 66
3179.87 77
3180.00 87
3180.13 96
3180.26 104
3180.39 110
3180.52 115
3180.65 117
3180.78 117
3180.90 115
3181.03 111
3181.16 106
3181.29 102
3181.42 99
3181.55 98
3181.68 98
3181.81 97
3181.94 96
3182.07 93
3182.20 88
3182.33 81
3182.45 74
3182.58 67
3182.71 62
3182.84 59
3182.97 58
3183.10 59
3183.23 61
3183.36 63
3183.49 66
3183.62 68
3183.75 70
3183.88 72
3184.01 74
3184.13 77
3184.26 82
3184.39 86
3184.52 91
3184.65 94
3184.78 97
3184.91 98
3185.04 97
3185.17 97
3185.30 96
3185.43 95
3185.56 95
3185.69 95
3185.81 96
3185.94 96
3186.07 96
3186.20 95
3186.33 93
3186.46 90
3186.59 86
3186.72 82
3186.85 79
3186.98 76
3187.11 75
3187.24 75
3187.37 77
3187.50 79
3187.62 82
3187.75 85
3187.88 88
3188.01 89
3188.14 91
3188.27 91
3188.40 91
3188.53 91
3188.66 91
3188.79 91
3188.92 92
3189.05 92
3189.18 93
3189.31 93
3189.43 92
3189.56 89
3189.69 86
3189.82 81
3189.95 77
3190.08 73
3190.21 69
3190.34 66
3190.47 63
3190.60 60
3190.73 57
3190.86 53
3190.99 51
3191.12 49
3191.25 50
3191.38 52
3191.50 57
3191.63 64
3191.76 73
3191.89 83
3192.02 93
3192.15 102
3192.28 108
3192.41 110
3192.54 108
3192.67 101
3192.80 91
3192.93 77
3193.06 63
3193.19 50
3193.32 39
3193.45 31
3193.57 26
3193.70 23
3193.83 21
3193.96 21
3194.09 21
3194.22 23
3194.35 26
3194.48 31
3194.61 38
3194.74 47
3194.87 56
3195.00 66
3195.13 74
3195.26 80
3195.39 83
3195.52 84
3195.65 81
3195.78 75
3195.90 68
3196.03 60
3196.16 52
3196.29 45
3196.42 40
3196.55 38
3196.68 40
3196.81 43
3196.94 49
3197.07 54
3197.20 59
3197.33 61
3197.46 61
3197.59 59
3197.72 54
3197.85 48
3197.98 41
3198.11 35
3198.24 28
3198.37 23
3198.49 18
3198.62 15
3198.75 14
3198.88 15
3199.01 19
3199.14 24
3199.27 32
3199.40 40
3199.53 48
3199.66 55
3199.79 61
3199.92 65
3200.05 68
3200.18 70
3200.31 74
3200.44 79
3200.57 85
3200.70 93
3200.83 101
3200.96 107
3201.09 111
3201.22 111
3201.34 108
3201.47 102
3201.60 95
3201.73 88
3201.86 81
3201.99 74
3202.12 68
3202.25 61
3202.38 56
3202.51 52
3202.64 50
3202.77 50
3202.90 55
3203.03 63
3203.16 74
3203.29 86
3203.42 99
3203.55 110
3203.68 118
3203.81 124
3203.94 127
3204.07 127
3204.20 127
3204.33 126
3204.46 126
3204.59 127
3204.71 128
3204.84 129
3204.97 130
3205.10 130
3205.23 129
3205.36 127
3205.49 125
3205.62 122
3205.75 120
3205.88 119
3206.01 118
3206.14 118
3206.27 118
3206.40 119
3206.53 121
3206.66 123
3206.79 124
3206.92 126
3207.05 127
3207.18 128
3207.31 130
3207.44 132
3207.57 135
3207.70 137
3207.83 139
3207.96 139
3208.09 139
3208.22 138
3208.35 139
3208.48 140
3208.61 142
3208.74 145
3208.86 146
3208.99 145
3209.12 141
3209.25 133
3209.38 121
3209.51 107
3209.64 92
3209.77 78
3209.90 65
3210.03 54
3210.16 46
3210.29 40
3210.42 37
3210.55 37
3210.68 40
3210.81 47
3210.94 56
3211.07 66
3211.20 76
3211.33 85
3211.46 92
3211.59 96
3211.72 98
3211.85 97
3211.98 95
3212.11 92
3212.24 88
3212.37 83
3212.50 79
3212.63 75
3212.76 71
3212.89 68
3213.02 65
3213.15 64
3213.28 63
3213.41 62
3213.54 61
3213.67 60
3213.80 60
3213.93 60
3214.06 61
3214.19 63
3214.32 66
3214.45 68
3214.58 71
3214.71 71
3214.84 70
3214.96 66
3215.09 62
3215.22 57
3215.35 53
3215.48 51
3215.61 51
3215.74 52
3215.87 55
3216.00 59
3216.13 62
3216.26 65
3216.39 68
3216.52 71
3216.65 75
3216.78 78
3216.91 81
3217.04 82
3217.17 79
3217.30 73
3217.43 64
3217.56 51
3217.69 37
3217.82 23
3217.95 10
3218.08 0
3218.21 0
3218.34 0
3218.47 0
3218.60 0
3218.73 0
3218.86 0
3218.99 5
3219.12 9
3219.25 11
3219.38 11
3219.51 9
3219.64 5
3219.77 0
3219.90 0
3220.03 0
3220.16 0
3220.29 0
3220.42 0
3220.55 0
3220.68 0
3220.81 0
3220.94 5
3221.07 9
3221.20 14
3221.33 18
3221.46 22
3221.59 25
3221.72 26
3221.85 26
3221.98 24
3222.11 20
3222.24 16
3222.37 12
3222.50 8
3222.63 5
3222.76 4
3222.89 5
3223.02 8
3223.15 13
3223.28 19
3223.41 25
3223.54 32
3223.67 36
3223.80 39
3223.93 39
3224.06 37
3224.19 34
3224.32 30
3224.45 27
3224.58 25
3224.71 25
3224.84 25
3224.97 26
3225.10 26
3225.23 26
3225.36 25
3225.49 23
3225.62 22
3225.75 22
3225.88 23
3226.01 26
3226.14 30
3226.27 35
3226.40 40
3226.53 45
3226.66 49
3226.79 51
3226.92 51
3227.05 51
3227.18 50
3227.31 50
3227.44 51
3227.57 53
3227.70 57
3227.83 64
3227.96 71
3228.09 77
3228.22 83
3228.35 86
3228.48 87
3228.61 84
3228.74 79
3228.87 72
3229.00 65
3229.13 58
3229.26 53
3229.39 51
3229.52 53
3229.66 58
3229.79 66
3229.92 75
3230.05 85
3230.18 93
3230.31 99
3230.44 102
3230.57 103
3230.70 103
3230.83 102
3230.96 101
3231.09 99
3231.22 96
3231.35 92
3231.48 88
3231.61 83
3231.74 79
3231.87 75
3232.00 74
3232.13 76
3232.26 80
3232.39 84
3232.52 88
3232.65 90
3232.78 89
3232.91 86
3233.04 80
3233.17 73
3233.30 67
3233.43 62
3233.56 60
3233.69 59
3233.82 59
3233.95 59
3234.08 58
3234.21 58
3234.34 56
3234.47 56
3234.60 56
3234.73 58
3234.86 61
3234.99 63
3235.12 65
3235.25 64
3235.38 62
3235.51 58
3235.64 52
3235.77 46
3235.91 40
3236.04 36
3236.17 32
3236.30 30
3236.43 29
3236.56 29
3236.69 29
3236.82 30
3236.95 30
3237.08 31
3237.21 32
3237.34 34
3237.47 34
3237.60 35
3237.73 34
3237.86 32
3237.99 30
3238.12 28
3238.25 26
3238.38 27
3238.51 30
3238.64 35
3238.77 41
3238.90 46
3239.03 50
3239.16 51
3239.29 49
3239.42 45
3239.55 40
3239.68 36
3239.81 32
3239.95 30
3240.08 29
3240.21 29
3240.34 29
3240.47 29
3240.60 29
3240.73 28
3240.86 26
3240.99 24
3241.12 21
3241.25 18
3241.38 15
3241.51 13
3241.64 13
3241.77 17
3241.90 23
3242.03 33
3242.16 44
3242.29 55
3242.42 65
3242.55 72
3242.68 77
3242.81 80
3242.94 81
3243.07 82
3243.20 82
3243.34 83
3243.47 84
3243.60 86
3243.73 88
3243.86 90
3243.99 92
3244.12 92
3244.25 91
3244.38 88
3244.51 82
3244.64 75
3244.77 66
3244.90 56
3245.03 46
3245.16 38
3245.29 31
3245.42 26
3245.55 23
3245.68 22
3245.81 22
3245.94 24
3246.07 28
3246.21 34
3246.34 40
3246.47 48
3246.60 57
3246.73 65
3246.86 73
3246.99 80
3247.12 84
3247.25 86
3247.38 86
3247.51 86
3247.64 85
3247.77 85
3247.90 86
3248.03 88
3248.16 92
3248.29 96
3248.42 99
3248.55 102
3248.68 105
3248.82 106
3248.95 107
3249.08 109
3249.21 112
3249.34 117
3249.47 126
3249.60 138
3249.73 153
3249.86 172
3249.99 192
3250.12 214
3250.25 236
3250.38 258
3250.51 279
3250.64 299
3250.77 318
3250.90 335
3251.03 351
3251.17 362
3251.30 368
3251.43 367
3251.56 359
3251.69 347
3251.82 333
3251.95 320
3252.08 312
3252.21 310
3252.34 313
3252.47 321
3252.60 329
3252.73 334
3252.86 335
3252.99 329
3253.12 318
3253.26 304
3253.39 288
3253.52 274
3253.65 262
3253.78 252
3253.91 243
3254.04 235
3254.17 225
3254.30 214
3254.43 201
3254.56 187
3254.69 172
3254.82 157
3254.95 142
3255.08 127
3255.21 114
3255.35 102
3255.48 93
3255.61 85
3255.74 81
3255.87 78
3256.00 77
3256.13 77
3256.26 77
3256.39 75
3256.52 72
3256.65 67
3256.78 59
3256.91 51
3257.04 42
3257.18 35
3257.31 30
3257.44 28
3257.57 28
3257.70 30
3257.83 33
3257.96 36
3258.09 39
3258.22 39
3258.35 37
3258.48 35
3258.61 31
3258.74 28
3258.87 26
3259.01 26
3259.14 27
3259.27 27
3259.40 27
3259.53 25
3259.66 22
3259.79 16
3259.92 10
3260.05 4
3260.18 0
3260.31 0
3260.44 1
3260.57 5
3260.71 9
3260.84 13
3260.97 16
3261.10 17
3261.23 17
3261.36 16
3261.49 16
3261.62 18
3261.75 20
3261.88 23
3262.01 25
3262.14 26
3262.27 26
3262.41 23
3262.54 17
3262.67 11
3262.80 5
3262.93 0
3263.06 0
3263.19 0
3263.32 0
3263.45 0
3263.58 0
3263.71 0
3263.84 0
3263.98 0
3264.11 0
3264.24 4
3264.37 11
3264.50 19
3264.63 27
3264.76 35
3264.89 40
3265.02 41
3265.15 38
3265.28 32
3265.41 24
3265.55 15
3265.68 6
3265.81 0
3265.94 0
3266.07 0
3266.20 0
3266.33 0
3266.46 0
3266.59 3
3266.72 9
3266.85 15
3266.99 22
3267.12 28
3267.25 34
3267.38 37
3267.51 40
3267.64 41
3267.77 41
3267.90 40
3268.03 40
3268.16 39
3268.29 39
3268.43 37
3268.56 35
3268.69 31
3268.82 26
3268.95 21
3269.08 16
3269.21 11
3269.34 7
3269.47 3
3269.60 0
3269.73 0
3269.87 0
3270.00 0
3270.13 0
3270.26 0
3270.39 0
3270.52 0
3270.65 3
3270.78 9
3270.91 15
3271.04 21
3271.18 29
3271.31 38
3271.44 50
3271.57 64
3271.70 79
3271.83 93
3271.96 103
3272.09 107
3272.22 106
3272.35 100
3272.49 90
3272.62 78
3272.75 67
3272.88 59
3273.01 53
3273.14 50
3273.27 51
3273.40 53
3273.53 57
3273.66 60
3273.80 63
3273.93 64
3274.06 65
3274.19 64
3274.32 63
3274.45 62
3274.58 62
3274.71 63
3274.84 65
3274.98 67
3275.11 68
3275.24 68
3275.37 67
3275.50 66
3275.63 63
3275.76 61
3275.89 60
3276.02 59
3276.15 58
3276.29 57
3276.42 56
3276.55 55
3276.68 55
3276.81 55
3276.94 55
3277.07 57
3277.20 60
3277.33 63
3277.47 65
3277.60 67
3277.73 69
3277.86 69
3277.99 70
3278.12 69
3278.25 68
3278.38 66
3278.51 62
3278.65 55
3278.78 46
3278.91 35
3279.04 23
3279.17 11
3279.30 1
3279.43 0
3279.56 0
3279.69 0
3279.83 0
3279.96 0
3280.09 4
3280.22 8
3280.35 10
3280.48 12
3280.61 13
3280.74 14
3280.88 16
3281.01 21
3281.14 27
3281.27 35
3281.40 43
3281.53 51
3281.66 58
3281.79 62
3281.92 63
3282.06 62
3282.19 59
3282.32 55
3282.45 50
3282.58 46
3282.71 42
3282.84 39
3282.97 35
3283.11 32
3283.24 28
3283.37 23
3283.50 19
3283.63 15
3283.76 12
3283.89 11
3284.02 11
3284.16 12
3284.29 13
3284.42 13
3284.55 11
3284.68 7
3284.81 1
3284.94 0
3285.07 0
3285.21 0
3285.34 0
3285.47 0
3285.60 0
3285.73 2
3285.86 18
3285.99 34
3286.12 50
3286.26 63
3286.39 72
3286.52 74
3286.65 72
3286.78 66
3286.91 57
3287.04 50
3287.18 44
3287.31 41
3287.44 41
3287.57 43
3287.70 48
3287.83 53
3287.96 59
3288.09 64
3288.23 68
3288.36 71
3288.49 73
3288.62 74
3288.75 73
3288.88 71
3289.01 68
3289.14 64
3289.28 60
3289.41 57
3289.54 54
3289.67 52
3289.80 51
3289.93 50
3290.06 50
3290.20 50
3290.33 51
3290.46 52
3290.59 53
3290.72 54
3290.85 56
3290.98 58
3291.12 59
3291.25 60
3291.38 61
3291.51 60
3291.64 59
3291.77 58
3291.90 57
3292.04 58
3292.17 61
3292.30 67
3292.43 75
3292.56 85
3292.69 95
3292.82 102
3292.96 106
3293.09 106
3293.22 103
3293.35 99
3293.48 95
3293.61 93
3293.74 92
3293.88 94
3294.01 96
3294.14 97
3294.27 98
3294.40 96
3294.53 93
3294.66 90
3294.80 87
3294.93 84
3295.06 82
3295.19 80
3295.32 79
3295.45 78
3295.58 76
3295.72 75
3295.85 74
3295.98 73
3296.11 74
3296.24 75
3296.37 76
3296.50 76
3296.64 74
3296.77 70
3296.90 64
3297.03 57
3297.16 48
3297.29 40
3297.42 33
3297.56 28
3297.69 23
3297.82 20
3297.95 17
3298.08 14
3298.21 11
3298.35 9
3298.48 7
3298.61 7
3298.74 9
3298.87 14
3299.00 21
3299.13 29
3299.27 38
3299.40 45
3299.53 51
3299.66 54
3299.79 55
3299.92 54
3300.06 51
3300.19 50
3300.32 50
3300.45 53
3300.58 60
3300.71 70
3300.85 82
3300.98 95
3301.11 108
3301.24 119
3301.37 127
3301.50 133
3301.63 138
3301.77 143
3301.90 150
3302.03 158
3302.16 168
3302.29 180
3302.42 192
3302.56 204
3302.69 214
3302.82 221
3302.95 226
3303.08 229
3303.21 229
3303.35 228
3303.48 225
3303.61 223
3303.74 222
3303.87 222
3304.00 223
3304.14 228
3304.27 234
3304.40 244
3304.53 257
3304.66 273
3304.79 292
3304.93 314
3305.06 338
3305.19 361
3305.32 383
3305.45 401
3305.58 414
3305.72 421
3305.85 423
3305.98 420
3306.11 414
3306.24 408
3306.37 402
3306.51 398
3306.64 395
3306.77 394
3306.90 393
3307.03 393
3307.16 391
3307.30 389
3307.43 385
3307.56 380
3307.69 374
3307.82 365
3307.95 355
3308.09 343
3308.22 330
3308.35 316
3308.48 301
3308.61 286
3308.74 271
3308.88 257
3309.01 243
3309.14 230
3309.27 218
3309.40 207
3309.53 198
3309.67 190
3309.80 185
3309.93 181
3310.06 179
3310.19 177
3310.33 176
3310.46 176
3310.59 176
3310.72 177
3310.85 178
3310.98 179
3311.12 180
3311.25 181
3311.38 180
3311.51 178
3311.64 175
3311.78 171
3311.91 165
3312.04 160
3312.17 154
3312.30 148
3312.43 142
3312.57 137
3312.70 132
3312.83 129
3312.96 125
3313.09 123
3313.23 120
3313.36 116
3313.49 111
3313.62 104
3313.75 96
3313.88 88
3314.02 79
3314.15 72
3314.28 68
3314.41 65
3314.54 66
3314.68 69
3314.81 75
3314.94 81
3315.07 88
3315.20 95
3315.33 102
3315.47 108
3315.60 112
3315.73 115
3315.86 114
3315.99 110
3316.13 104
3316.26 96
3316.39 87
3316.52 80
3316.65 74
3316.79 72
3316.92 71
3317.05 71
3317.18 71
3317.31 68
3317.44 64
3317.58 58
3317.71 51
3317.84 46
3317.97 42
3318.10 42
3318.24 46
3318.37 52
3318.50 58
3318.63 64
3318.76 69
3318.90 71
3319.03 70
3319.16 67
3319.29 63
3319.42 58
3319.56 54
3319.69 50
3319.82 48
3319.95 46
3320.08 44
3320.22 44
3320.35 43
3320.48 44
3320.61 45
3320.74 47
3320.88 50
3321.01 52
3321.14 54
3321.27 55
3321.40 53
3321.54 49
3321.67 43
3321.80 35
3321.93 27
3322.06 21
3322.20 18
3322.33 19
3322.46 24
3322.59 31
3322.72 40
3322.86 48
3322.99 55
3323.12 59
3323.25 60
3323.38 59
3323.52 58
3323.65 57
3323.78 57
3323.91 58
3324.04 61
3324.18 64
3324.31 68
3324.44 70
3324.57 72
3324.70 74
3324.84 75
3324.97 76
3325.10 79
3325.23 83
3325.36 88
3325.50 95
3325.63 102
3325.76 108
3325.89 112
3326.02 114
3326.16 113
3326.29 110
3326.42 105
3326.55 98
3326.68 90
3326.82 81
3326.95 70
3327.08 59
3327.21 48
3327.35 36
3327.48 27
3327.61 20
3327.74 17
3327.87 18
3328.01 24
3328.14 34
3328.27 46
3328.40 59
3328.53 71
3328.67 81
3328.80 89
3328.93 93
3329.06 95
3329.20 96
3329.33 94
3329.46 92
3329.59 90
3329.72 89
3329.86 88
3329.99 89
3330.12 90
3330.25 92
3330.38 94
3330.52 96
3330.65 98
3330.78 101
3330.91 106
3331.05 113
3331.18 124
3331.31 137
3331.44 154
3331.57 174
3331.71 196
3331.84 220
3331.97 245
3332.10 271
3332.24 297
3332.37 324
3332.50 350
3332.63 375
3332.76 398
3332.90 420
3333.03 439
3333.16 455
3333.29 468
3333.43 479
3333.56 488
3333.69 497
3333.82 508
3333.95 520
3334.09 536
3334.22 553
3334.35 572
3334.48 591
3334.62 609
3334.75 626
3334.88 644
3335.01 662
3335.14 681
3335.28 703
3335.41 726
3335.54 751
3335.67 777
3335.81 804
3335.94 831
3336.07 856
3336.20 877
3336.33 891
3336.47 896
3336.60 891
3336.73 875
3336.86 849
3337.00 816
3337.13 778
3337.26 739
3337.39 701
3337.53 664
3337.66 629
3337.79 596
3337.92 565
3338.05 535
3338.19 506
3338.32 480
3338.45 455
3338.58 431
3338.72 410
3338.85 389
3338.98 370
3339.11 350
3339.25 331
3339.38 313
3339.51 296
3339.64 280
3339.78 265
3339.91 252
3340.04 240
3340.17 228
3340.30 218
3340.44 208
3340.57 199
3340.70 191
3340.83 184
3340.97 179
3341.10 174
3341.23 169
3341.36 163
3341.50 157
3341.63 149
3341.76 140
3341.89 129
3342.03 116
3342.16 104
3342.29 92
3342.42 84
3342.56 78
3342.69 77
3342.82 79
3342.95 84
3343.08 89
3343.22 94
3343.35 98
3343.48 100
3343.61 101
3343.75 101
3343.88 100
3344.01 100
3344.14 101
3344.28 103
3344.41 105
3344.54 109
3344.67 115
3344.81 122
3344.94 130
3345.07 139
3345.20 149
3345.34 159
3345.47 169
3345.60 179
3345.73 188
3345.87 197
3346.00 206
3346.13 215
3346.26 226
3346.40 237
3346.53 250
3346.66 262
3346.79 273
3346.93 282
3347.06 289
3347.19 294
3347.32 297
3347.46 300
3347.59 304
3347.72 311
3347.85 320
3347.99 331
3348.12 341
3348.25 350
3348.38 355
3348.52 357
3348.65 357
3348.78 356
3348.91 355
3349.05 357
3349.18 361
3349.31 366
3349.44 370
3349.58 373
3349.71 372
3349.84 368
3349.97 360
3350.11 350
3350.24 337
3350.37 323
3350.50 309
3350.64 294
3350.77 279
3350.90 265
3351.03 251
3351.17 239
3351.30 227
3351.43 216
3351.56 205
3351.70 196
3351.83 189
3351.96 185
3352.10 183
3352.23 183
3352.36 184
3352.49 185
3352.63 182
3352.76 176
3352.89 164
3353.02 149
3353.16 131
3353.29 113
3353.42 96
3353.55 83
3353.69 76
3353.82 72
3353.95 74
3354.08 79
3354.22 87
3354.35 96
3354.48 105
3354.62 113
3354.75 120
3354.88 126
3355.01 130
3355.15 134
3355.28 140
3355.41 147
3355.54 156
3355.68 166
3355.81 175
3355.94 182
3356.07 184
3356.21 181
3356.34 174
3356.47 166
3356.61 159
3356.74 155
3356.87 156
3357.00 161
3357.14 168
3357.27 176
3357.40 182
3357.53 184
3357.67 184
3357.80 180
3357.93 175
3358.06 168
3358.20 162
3358.33 157
3358.46 151
3358.60 146
3358.73 140
3358.86 134
3358.99 127
3359.13 122
3359.26 119
3359.39 119
3359.52 123
3359.66 130
3359.79 139
3359.92 149
3360.06 159
3360.19 166
3360.32 170
3360.45 171
3360.59 167
3360.72 160
3360.85 150
3360.99 139
3361.12 126
3361.25 114
3361.38 103
3361.52 94
3361.65 87
3361.78 83
3361.91 80
3362.05 79
3362.18 78
3362.31 79
3362.45 79
3362.58 80
3362.71 81
3362.84 81
3362.98 82
3363.11 82
3363.24 83
3363.38 84
3363.51 86
3363.64 87
3363.77 88
3363.91 89
3364.04 87
3364.17 84
3364.31 78
3364.44 72
3364.57 66
3364.70 61
3364.84 58
3364.97 57
3365.10 58
3365.24 61
3365.37 64
3365.50 67
3365.63 69
3365.77 69
3365.90 68
3366.03 66
3366.17 64
3366.30 63
3366.43 63
3366.56 64
3366.70 65
3366.83 64
3366.96 62
3367.10 59
3367.23 54
3367.36 47
3367.49 40
3367.63 34
3367.76 29
3367.89 25
3368.03 25
3368.16 27
3368.29 32
3368.42 39
3368.56 46
3368.69 51
3368.82 53
3368.96 51
3369.09 45
3369.22 36
3369.36 27
3369.49 20
3369.62 14
3369.75 11
3369.89 11
3370.02 11
3370.15 12
3370.29 11
3370.42 9
3370.55 5
3370.68 1
3370.82 0
3370.95 0
3371.08 0
3371.22 0
3371.35 0
3371.48 0
3371.62 0
3371.75 2
3371.88 11
3372.01 20
3372.15 31
3372.28 41
3372.41 52
3372.55 62
3372.68 72
3372.81 80
3372.95 86
3373.08 91
3373.21 95
3373.34 97
3373.48 98
3373.61 98
3373.74 98
3373.88 97
3374.01 94
3374.14 91
3374.28 86
3374.41 81
3374.54 76
3374.67 73
3374.81 72
3374.94 74
3375.07 78
3375.21 82
3375.34 85
3375.47 85
3375.61 81
3375.74 74
3375.87 63
3376.01 52
3376.14 40
3376.27 29
3376.40 20
3376.54 14
3376.67 10
3376.80 7
3376.94 6
3377.07 6
3377.20 7
3377.34 8
3377.47 11
3377.60 14
3377.74 18
3377.87 24
3378.00 29
3378.13 35
3378.27 41
3378.40 45
3378.53 50
3378.67 53
3378.80 56
3378.93 60
3379.07 64
3379.20 70
3379.33 77
3379.47 85
3379.60 92
3379.73 100
3379.87 107
3380.00 113
3380.13 118
3380.27 121
3380.40 123
3380.53 122
3380.66 119
3380.80 115
3380.93 110
3381.06 106
3381.20 103
3381.33 104
3381.46 107
3381.60 112
3381.73 118
3381.86 123
3382.00 124
3382.13 121
3382.26 113
3382.40 100
3382.53 86
3382.66 72
3382.80 60
3382.93 54
3383.06 52
3383.20 55
3383.33 60
3383.46 66
3383.59 71
3383.73 74
3383.86 77
3383.99 79
3384.13 80
3384.26 83
3384.39 86
3384.53 90
3384.66 93
3384.79 96
3384.93 96
3385.06 95
3385.19 92
3385.33 87
3385.46 82
3385.59 76
3385.73 70
3385.86 66
3385.99 62
3386.13 60
3386.26 60
3386.39 60
3386.53 62
3386.66 66
3386.79 71
3386.93 76
3387.06 81
3387.19 84
3387.33 86
3387.46 84
3387.59 80
3387.73 73
3387.86 65
3387.99 56
3388.13 48
3388.26 41
3388.39 35
3388.53 29
3388.66 23
3388.79 16
3388.93 9
3389.06 2
3389.19 0
3389.33 0
3389.46 0
3389.59 0
3389.73 0
3389.86 0
3389.99 0
3390.13 0
3390.26 7
3390.39 18
3390.53 28
3390.66 37
3390.79 43
3390.93 46
3391.06 47
3391.19 47
3391.33 46
3391.46 45
3391.59 45
3391.73 44
3391.86 43
3391.99 41
3392.13 38
3392.26 34
3392.39 29
3392.53 24
3392.66 19
3392.79 14
3392.93 10
3393.06 6
3393.19 2
3393.33 0
3393.46 0
3393.59 0
3393.73 0
3393.86 0
3393.99 0
3394.13 0
3394.26 0
3394.39 0
3394.53 0
3394.66 0
3394.79 7
3394.93 17
3395.06 28
3395.19 39
3395.33 50
3395.46 59
3395.60 66
3395.73 71
3395.86 76
3396.00 79
3396.13 82
3396.26 84
3396.40 85
3396.53 86
3396.66 86
3396.80 86
3396.93 84
3397.06 81
3397.20 76
3397.33 69
3397.46 63
3397.60 59
3397.73 59
3397.86 63
3398.00 72
3398.13 85
3398.26 98
3398.40 110
3398.53 118
3398.67 120
3398.80 117
3398.93 109
3399.07 99
3399.20 89
3399.33 79
3399.47 73
3399.60 69
3399.73 68
3399.87 69
3400.00 72
3400.13 77
3400.27 81
3400.40 86
3400.54 91
3400.67 95
3400.80 98
3400.94 98
3401.07 96
3401.20 91
3401.34 83
3401.47 74
3401.60 63
3401.74 53
3401.87 44
3402.00 37
3402.14 33
3402.27 31
3402.41 31
3402.54 33
3402.67 36
3402.81 40
3402.94 45
3403.07 50
3403.21 55
3403.34 60
3403.47 65
3403.61 69
3403.74 71
3403.87 72
3404.01 71
3404.14 69
3404.28 68
3404.41 67
3404.54 68
3404.68 71
3404.81 77
3404.94 84
3405.08 93
3405.21 102
3405.34 111
3405.48 120
3405.61 126
3405.75 131
3405.88 134
3406.01 135
3406.15 136
3406.28 137
3406.41 139
3406.55 142
3406.68 146
3406.81 151
3406.95 156
3407.08 161
3407.22 165
3407.35 168
3407.48 170
3407.62 173
3407.75 176
3407.88 180
3408.02 185
3408.15 190
3408.29 196
3408.42 202
3408.55 209
3408.69 218
3408.82 231
3408.95 248
3409.09 268
3409.22 291
3409.36 313
3409.49 331
3409.62 344
3409.76 350
3409.89 348
3410.02 342
3410.16 332
3410.29 323
3410.43 315
3410.56 311
3410.69 309
3410.83 308
3410.96 307
3411.09 303
3411.23 295
3411.36 283
3411.50 266
3411.63 248
3411.76 228
3411.90 208
3412.03 191
3412.16 177
3412.30 166
3412.43 159
3412.57 153
3412.70 149
3412.83 144
3412.97 139
3413.10 134
3413.23 129
3413.37 126
3413.50 125
3413.64 126
3413.77 130
3413.90 135
3414.04 140
3414.17 144
3414.31 148
3414.44 150
3414.57 151
3414.71 151
3414.84 150
3414.97 148
3415.11 145
3415.24 140
3415.38 135
3415.51 131
3415.64 129
3415.78 128
3415.91 128
3416.05 128
3416.18 127
3416.31 124
3416.45 118
3416.58 109
3416.71 100
3416.85 93
3416.98 89
3417.12 88
3417.25 92
3417.38 98
3417.52 105
3417.65 111
3417.79 114
3417.92 114
3418.05 111
3418.19 106
3418.32 101
3418.45 96
3418.59 92
3418.72 91
3418.86 91
3418.99 92
3419.12 95
3419.26 98
3419.39 101
3419.53 104
3419.66 107
3419.79 110
3419.93 111
3420.06 110
3420.20 107
3420.33 103
3420.46 99
3420.60 95
3420.73 92
3420.87 91
3421.00 91
3421.13 93
3421.27 96
3421.40 98
3421.54 100
3421.67 101
3421.80 102
3421.94 102
3422.07 102
3422.21 100
3422.34 99
3422.47 96
3422.61 92
3422.74 89
3422.88 85
3423.01 83
3423.14 83
3423.28 84
3423.41 87
3423.55 91
3423.68 95
3423.81 98
3423.95 100
3424.08 99
3424.22 96
3424.35 90
3424.48 84
3424.62 76
3424.75 69
3424.89 61
3425.02 54
3425.15 46
3425.29 38
3425.42 29
3425.56 21
3425.69 12
3425.82 5
3425.96 1
3426.09 0
3426.23 1
3426.36 7
3426.49 15
3426.63 26
3426.76 39
3426.90 53
3427.03 65
3427.16 77
3427.30 85
3427.43 91
3427.57 94
3427.70 93
3427.83 89
3427.97 83
3428.10 76
3428.24 67
3428.37 59
3428.51 50
3428.64 43
3428.77 37
3428.91 32
3429.04 29
3429.18 29
3429.31 30
3429.44 33
3429.58 37
3429.71 42
3429.85 46
3429.98 49
3430.11 49
3430.25 49
3430.38 47
3430.52 45
3430.65 45
3430.79 48
3430.92 54
3431.05 64
3431.19 75
3431.32 87
3431.46 97
3431.59 104
3431.72 107
3431.86 106
3431.99 102
3432.13 96
3432.26 89
3432.40 83
3432.53 78
3432.66 76
3432.80 75
3432.93 76
3433.07 78
3433.20 81
3433.33 82
3433.47 82
3433.60 81
3433.74 77
3433.87 73
3434.01 67
3434.14 61
3434.27 54
3434.41 46
3434.54 38
3434.68 29
3434.81 18
3434.95 6
3435.08 0
3435.21 0
3435.35 0
3435.48 0
3435.62 0
3435.75 0
3435.88 0
3436.02 0
3436.15 10
3436.29 26
3436.42 39
3436.56 50
3436.69 58
3436.82 63
3436.96 66
3437.09 68
3437.23 70
3437.36 72
3437.50 76
3437.63 82
3437.76 90
3437.90 99
3438.03 109
3438.17 120
3438.30 130
3438.44 140
3438.57 149
3438.70 157
3438.84 164
3438.97 169
3439.11 174
3439.24 175
3439.38 175
3439.51 172
3439.64 168
3439.78 165
3439.91 162
3440.05 162
3440.18 164
3440.32 168
3440.45 173
3440.59 179
3440.72 184
3440.85 189
3440.99 194
3441.12 198
3441.26 201
3441.39 204
3441.53 205
3441.66 202
3441.79 197
3441.93 188
3442.06 175
3442.20 160
3442.33 144
3442.47 130
3442.60 120
3442.73 116
3442.87 118
3443.00 125
3443.14 137
3443.27 149
3443.41 161
3443.54 170
3443.68 174
3443.81 174
3443.94 171
3444.08 165
3444.21 159
3444.35 154
3444.48 151
3444.62 149
3444.75 149
3444.89 148
3445.02 147
3445.15 145
3445.29 140
3445.42 134
3445.56 125
3445.69 115
3445.83 104
3445.96 94
3446.10 87
3446.23 82
3446.36 80
3446.50 81
3446.63 84
3446.77 87
3446.90 91
3447.04 93
3447.17 94
3447.31 93
3447.44 92
3447.57 90
3447.71 88
3447.84 87
3447.98 87
3448.11 88
3448.25 90
3448.38 92
3448.52 96
3448.65 100
3448.78 105
3448.92 111
3449.05 117
3449.19 124
3449.32 131
3449.46 137
3449.59 142
3449.73 145
3449.86 146
3450.00 145
3450.13 143
3450.26 139
3450.40 134
3450.53 129
3450.67 124
3450.80 117
3450.94 109
3451.07 101
3451.21 93
3451.34 86
3451.48 81
3451.61 77
3451.74 76
3451.88 77
3452.01 78
3452.15 79
3452.28 81
3452.42 83
3452.55 86
3452.69 91
3452.82 96
3452.96 102
3453.09 107
3453.22 112
3453.36 114
3453.49 114
3453.63 112
3453.76 107
3453.90 100
3454.03 91
3454.17 80
3454.30 67
3454.44 54
3454.57 41
3454.71 30
3454.84 21
3454.97 14
3455.11 10
3455.24 8
3455.38 7
3455.51 7
3455.65 8
3455.78 9
3455.92 10
3456.05 12
3456.19 14
3456.32 16
3456.46 20
3456.59 24
3456.72 29
3456.86 35
3456.99 42
3457.13 48
3457.26 54
3457.40 59
3457.53 64
3457.67 69
3457.80 73
3457.94 77
3458.07 81
3458.21 84
3458.34 87
3458.48 88
3458.61 87
3458.75 86
3458.88 85
3459.01 85
3459.15 86
3459.28 89
3459.42 95
3459.55 102
3459.69 109
3459.82 115
3459.96 120
3460.09 124
3460.23 125
3460.36 124
3460.50 123
3460.63 121
3460.77 120
3460.90 120
3461.04 119
3461.17 118
3461.30 117
3461.44 116
3461.57 113
3461.71 109
3461.84 104
3461.98 98
3462.11 92
3462.25 85
3462.38 78
3462.52 72
3462.65 68
3462.79 65
3462.92 64
3463.06 64
3463.19 65
3463.33 65
3463.46 65
3463.60 63
3463.73 60
3463.87 54
3464.00 48
3464.13 42
3464.27 36
3464.40 33
3464.54 33
3464.67 37
3464.81 43
3464.94 51
3465.08 58
3465.21 64
3465.35 65
3465.48 62
3465.62 54
3465.75 42
3465.89 27
3466.02 12
3466.16 0
3466.29 0
3466.43 0
3466.56 0
3466.70 0
3466.83 0
3466.97 0
3467.10 0
3467.24 0
3467.37 13
3467.51 26
3467.64 38
3467.78 47
3467.91 53
3468.05 55
3468.18 55
3468.31 52
3468.45 49
3468.58 45
3468.72 42
3468.85 39
3468.99 37
3469.12 34
3469.26 32
3469.39 29
3469.53 27
3469.66 26
3469.80 26
3469.93 27
3470.07 30
3470.20 35
3470.34 42
3470.47 49
3470.61 58
3470.74 66
3470.88 75
3471.01 82
3471.15 88
3471.28 92
3471.42 93
3471.55 93
3471.69 92
3471.82 89
3471.96 86
3472.09 82
3472.23 78
3472.36 73
3472.50 66
3472.63 60
3472.77 53
3472.90 49
3473.04 47
3473.17 48
3473.31 53
3473.44 61
3473.58 72
3473.71 85
3473.85 98
3473.98 111
3474.12 124
3474.25 135
3474.39 142
3474.52 146
3474.66 146
3474.79 140
3474.93 130
3475.06 118
3475.20 103
3475.33 90
3475.47 77
3475.60 68
3475.74 62
3475.87 58
3476.01 56
3476.14 56
3476.28 55
3476.41 55
3476.55 54
3476.68 53
3476.82 52
3476.95 53
3477.09 56
3477.22 60
3477.36 67
3477.49 74
3477.63 82
3477.76 88
3477.90 94
3478.03 97
3478.17 98
3478.30 98
3478.44 97
3478.57 95
3478.71 93
3478.84 91
3478.98 89
3479.11 88
3479.25 88
3479.38 89
3479.52 91
3479.65 94
3479.79 97
3479.92 99
3480.06 99
3480.19 97
3480.33 91
3480.46 82
3480.60 70
3480.74 57
3480.87 44
3481.01 34
3481.14 27
3481.28 26
3481.41 31
3481.55 40
3481.68 52
3481.82 65
3481.95 77
3482.09 88
3482.22 96
3482.36 101
3482.49 103
3482.63 105
3482.76 106
3482.90 107
3483.03 110
3483.17 114
3483.30 119
3483.44 125
3483.57 130
3483.71 134
3483.84 136
3483.98 135
3484.11 132
3484.25 126
3484.38 119
3484.52 112
3484.65 106
3484.79 101
3484.93 99
3485.06 100
3485.20 103
3485.33 109
3485.47 117
3485.60 126
3485.74 136
3485.87 147
3486.01 158
3486.14 168
3486.28 177
3486.41 184
3486.55 187
3486.68 187
3486.82 183
3486.95 176
3487.09 168
3487.22 159
3487.36 150
3487.49 142
3487.63 136
3487.77 130
3487.90 125
3488.04 120
3488.17 115
3488.31 110
3488.44 105
3488.58 100
3488.71 95
3488.85 90
3488.98 86
3489.12 84
3489.25 83
3489.39 84
3489.52 85
3489.66 87
3489.79 87
3489.93 86
3490.06 83
3490.20 77
3490.34 70
3490.47 61
3490.61 51
3490.74 43
3490.88 36
3491.01 31
3491.15 30
3491.28 31
3491.42 35
3491.55 42
3491.69 49
3491.82 57
3491.96 65
3492.09 73
3492.23 82
3492.37 91
3492.50 101
3492.64 111
3492.77 121
3492.91 130
3493.04 137
3493.18 140
3493.31 140
3493.45 137
3493.58 131
3493.72 123
3493.85 114
3493.99 105
3494.13 97
3494.26 90
3494.40 84
3494.53 81
3494.67 80
3494.80 82
3494.94 84
3495.07 88
3495.21 90
3495.34 90
3495.48 88
3495.61 83
3495.75 76
3495.89 69
3496.02 64
3496.16 62
3496.29 63
3496.43 68
3496.56 76
3496.70 84
3496.83 90
3496.97 94
3497.10 92
3497.24 86
3497.38 75
3497.51 63
3497.65 49
3497.78 38
3497.92 30
3498.05 27
3498.19 29
3498.32 36
3498.46 45
3498.59 55
3498.73 64
3498.87 70
3499.00 73
3499.14 71
3499.27 66
3499.41 58
3499.54 50
3499.68 42
3499.81 35
3499.95 30
3500.08 27
3500.22 26
3500.36 25
3500.49 25
3500.63 23
3500.76 21
3500.90 18
3501.03 15
3501.17 12
3501.30 10
3501.44 10
3501.58 12
3501.71 15
3501.85 20
3501.98 25
3502.12 32
3502.25 38
3502.39 43
3502.52 48
3502.66 52
3502.80 54
3502.93 55
3503.07 54
3503.20 51
3503.34 45
3503.47 37
3503.61 29
3503.74 20
3503.88 12
3504.02 5
3504.15 0
3504.29 0
3504.42 0
3504.56 0
3504.69 0
3504.83 1
3504.96 3
3505.10 5
3505.24 8
3505.37 10
3505.51 12
3505.64 13
3505.78 14
3505.91 14
3506.05 13
3506.18 12
3506.32 12
3506.46 12
3506.59 13
3506.73 14
3506.86 14
3507.00 13
3507.13 10
3507.27 6
3507.41 0
3507.54 0
3507.68 0
3507.81 0
3507.95 0
3508.08 0
3508.22 0
3508.35 0
3508.49 7
3508.63 17
3508.76 26
3508.90 34
3509.03 41
3509.17 46
3509.30 51
3509.44 54
3509.58 56
3509.71 58
3509.85 59
3509.98 59
3510.12 60
3510.25 60
3510.39 62
3510.53 63
3510.66 65
3510.80 67
3510.93 67
3511.07 68
3511.20 69
3511.34 70
3511.48 72
3511.61 74
3511.75 75
3511.88 75
3512.02 72
3512.15 66
3512.29 56
3512.43 44
3512.56 31
3512.70 19
3512.83 10
3512.97 4
3513.10 3
3513.24 6
3513.38 13
3513.51 23
3513.65 37
3513.78 52
3513.92 67
3514.05 80
3514.19 91
3514.33 98
3514.46 101
3514.60 101
3514.73 100
3514.87 97
3515.01 94
3515.14 92
3515.28 90
3515.41 87
3515.55 85
3515.68 81
3515.82 77
3515.96 73
3516.09 69
3516.23 66
3516.36 63
3516.50 61
3516.64 58
3516.77 53
3516.91 46
3517.04 38
3517.18 28
3517.31 20
3517.45 13
3517.59 10
3517.72 11
3517.86 16
3517.99 23
3518.13 32
3518.27 40
3518.40 45
3518.54 48
3518.67 47
3518.81 44
3518.94 38
3519.08 31
3519.22 23
3519.35 16
3519.49 10
3519.62 6
3519.76 5
3519.90 6
3520.03 10
3520.17 17
3520.30 24
3520.44 33
3520.57 41
3520.71 49
3520.85 56
3520.98 63
3521.12 70
3521.25 77
3521.39 85
3521.53 93
3521.66 99
3521.80 102
3521.93 102
3522.07 99
3522.21 91
3522.34 81
3522.48 70
3522.61 59
3522.75 50
3522.89 43
3523.02 38
3523.16 34
3523.29 30
3523.43 25
3523.57 19
3523.70 13
3523.84 7
3523.97 4
3524.11 2
3524.24 3
3524.38 7
3524.52 12
3524.65 18
3524.79 25
3524.92 31
3525.06 35
3525.20 39
3525.33 41
3525.47 43
3525.60 45
3525.74 47
3525.88 48
3526.01 49
3526.15 48
3526.28 46
3526.42 43
3526.56 39
3526.69 35
3526.83 32
3526.96 29
3527.10 27
3527.24 25
3527.37 24
3527.51 23
3527.64 23
3527.78 24
3527.92 26
3528.05 30
3528.19 35
3528.33 42
3528.46 48
3528.60 54
3528.73 57
3528.87 58
3529.01 57
3529.14 54
3529.28 49
3529.41 44
3529.55 40
3529.69 36
3529.82 34
3529.96 33
3530.09 32
3530.23 31
3530.37 29
3530.50 25
3530.64 20
3530.77 13
3530.91 5
3531.05 0
3531.18 0
3531.32 0
3531.45 0
3531.59 0
3531.73 0
3531.86 0
3532.00 0
3532.14 0
3532.27 6
3532.41 12
3532.54 20
3532.68 29
3532.82 39
3532.95 49
3533.09 60
3533.22 70
3533.36 81
3533.50 91
3533.63 100
3533.77 108
3533.91 115
3534.04 119
3534.18 122
3534.31 122
3534.45 119
3534.59 115
3534.72 109
3534.86 102
3534.99 94
3535.13 88
3535.27 83
3535.40 79
3535.54 79
3535.68 81
3535.81 84
3535.95 88
3536.08 92
3536.22 95
3536.36 97
3536.49 97
3536.63 97
3536.77 95
3536.90 94
3537.04 93
3537.17 92
3537.31 91
3537.45 90
3537.58 87
3537.72 84
3537.85 81
3537.99 77
3538.13 74
3538.26 71
3538.40 69
3538.54 66
3538.67 65
3538.81 65
3538.94 67
3539.08 73
3539.22 83
3539.35 96
3539.49 111
3539.63 127
3539.76 142
3539.90 155
3540.03 165
3540.17 174
3540.31 181
3540.44 188
3540.58 195
3540.72 202
3540.85 209
3540.99 213
3541.13 214
3541.26 211
3541.40 202
3541.53 188
3541.67 171
3541.81 153
3541.94 135
3542.08 119
3542.22 106
3542.35 97
3542.49 92
3542.62 89
3542.76 88
3542.90 87
3543.03 86
3543.17 84
3543.31 80
3543.44 77
3543.58 74
3543.72 74
3543.85 78
3543.99 85
3544.12 94
3544.26 104
3544.40 115
3544.53 124
3544.67 130
3544.81 132
3544.94 132
3545.08 128
3545.21 122
3545.35 115
3545.49 106
3545.62 97
3545.76 87
3545.90 78
3546.03 70
3546.17 62
3546.31 56
3546.44 52
3546.58 48
3546.72 45
3546.85 42
3546.99 40
3547.12 37
3547.26 35
3547.40 33
3547.53 32
3547.67 31
3547.81 29
3547.94 27
3548.08 24
3548.22 19
3548.35 13
3548.49 6
3548.63 0
3548.76 0
3548.90 0
3549.03 0
3549.17 0
3549.31 0
3549.44 0
3549.58 0
3549.72 2
3549.85 8
3549.99 13
3550.13 18
3550.26 21
3550.40 22
3550.54 22
3550.67 20
3550.81 18
3550.94 16
3551.08 14
3551.22 15
3551.35 17
3551.49 21
3551.63 26
3551.76 31
3551.90 36
3552.04 39
3552.17 42
3552.31 44
3552.45 46
3552.58 48
3552.72 51
3552.86 55
3552.99 60
3553.13 66
3553.27 72
3553.40 80
3553.54 88
3553.68 98
3553.81 108
3553.95 118
3554.08 127
3554.22 133
3554.36 136
3554.49 136
3554.63 134
3554.77 132
3554.90 132
3555.04 134
3555.18 141
3555.31 152
3555.45 165
3555.59 180
3555.72 192
3555.86 201
3556.00 206
3556.13 206
3556.27 202
3556.41 194
3556.54 185
3556.68 176
3556.82 167
3556.95 159
3557.09 152
3557.23 146
3557.36 140
3557.50 134
3557.64 128
3557.77 122
3557.91 115
3558.05 108
3558.18 101
3558.32 94
3558.46 87
3558.59 79
3558.73 71
3558.87 62
3559.00 52
3559.14 43
3559.28 34
3559.41 26
3559.55 20
3559.69 17
3559.82 16
3559.96 17
3560.10 19
3560.23 23
3560.37 26
3560.51 29
3560.64 30
3560.78 30
3560.92 30
3561.05 29
3561.19 29
3561.33 30
3561.46 31
3561.60 34
3561.74 37
3561.87 40
3562.01 41
3562.15 42
3562.28 42
3562.42 42
3562.56 41
3562.69 41
3562.83 41
3562.97 41
3563.10 40
3563.24 39
3563.38 36
3563.51 33
3563.65 30
3563.79 28
3563.92 27
3564.06 28
3564.20 30
3564.33 32
3564.47 33
3564.61 33
3564.74 32
3564.88 29
3565.02 27
3565.15 25
3565.29 24
3565.43 25
3565.56 28
3565.70 31
3565.84 34
3565.97 37
3566.11 39
3566.25 38
3566.38 37
3566.52 34
3566.66 31
3566.79 28
3566.93 25
3567.07 23
3567.20 22
3567.34 21
3567.48 20
3567.62 19
3567.75 18
3567.89 18
3568.03 18
3568.16 18
3568.30 18
3568.44 16
3568.57 13
3568.71 7
3568.85 0
3568.98 0
3569.12 0
3569.26 0
3569.39 0
3569.53 0
3569.67 0
3569.80 0
3569.94 12
3570.08 26
3570.21 39
3570.35 48
3570.49 54
3570.63 55
3570.76 53
3570.90 48
3571.04 41
3571.17 34
3571.31 28
3571.45 23
3571.58 20
3571.72 19
3571.86 19
3571.99 19
3572.13 18
3572.27 16
3572.40 13
3572.54 10
3572.68 8
3572.82 7
3572.95 7
3573.09 10
3573.23 13
3573.36 16
3573.50 17
3573.64 16
3573.77 14
3573.91 11
3574.05 9
3574.18 8
3574.32 8
3574.46 9
3574.60 11
3574.73 13
3574.87 15
3575.01 18
3575.14 20
3575.28 23
3575.42 25
3575.55 27
3575.69 28
3575.83 28
3575.96 27
3576.10 24
3576.24 21
3576.38 17
3576.51 13
3576.65 9
3576.79 4
3576.92 0
3577.06 0
3577.20 0
3577.33 0
3577.47 0
3577.61 0
3577.75 0
3577.88 0
3578.02 0
3578.16 3
3578.29 8
3578.43 13
3578.57 18
3578.70 22
3578.84 25
3578.98 27
3579.12 28
3579.25 29
3579.39 29
3579.53 30
3579.66 32
3579.80 34
3579.94 38
3580.08 43
3580.21 48
3580.35 53
3580.49 59
3580.62 64
3580.76 68
3580.90 71
3581.03 72
3581.17 72
3581.31 71
3581.45 69
3581.58 68
3581.72 66
3581.86 65
3581.99 64
3582.13 62
3582.27 61
3582.41 58
3582.54 55
3582.68 53
3582.82 50
3582.95 49
3583.09 48
3583.23 48
3583.36 50
3583.50 54
3583.64 59
3583.78 65
3583.91 73
3584.05 83
3584.19 92
3584.32 101
3584.46 107
3584.60 112
3584.74 113
3584.87 113
3585.01 111
3585.15 109
3585.28 107
3585.42 108
3585.56 109
3585.70 113
3585.83 118
3585.97 124
3586.11 131
3586.24 137
3586.38 143
3586.52 147
3586.66 149
3586.79 150
3586.93 149
3587.07 147
3587.20 146
3587.34 144
3587.48 142
3587.62 140
3587.75 138
3587.89 135
3588.03 132
3588.16 128
3588.30 126
3588.44 123
3588.58 120
3588.71 116
3588.85 111
3588.99 103
3589.13 95
3589.26 86
3589.40 78
3589.54 73
3589.67 72
3589.81 77
3589.95 86
3590.09 100
3590.22 115
3590.36 130
3590.50 142
3590.63 150
3590.77 152
3590.91 149
3591.05 140
3591.18 129
3591.32 117
3591.46 105
3591.60 97
3591.73 92
3591.87 90
3592.01 90
3592.14 92
3592.28 94
3592.42 94
3592.56 93
3592.69 89
3592.83 83
3592.97 76
3593.11 69
3593.24 62
3593.38 59
3593.52 58
3593.65 61
3593.79 68
3593.93 77
3594.07 88
3594.20 99
3594.34 107
3594.48 113
3594.62 115
3594.75 113
3594.89 109
3595.03 103
3595.17 97
3595.30 91
3595.44 88
3595.58 87
3595.71 89
3595.85 93
3595.99 98
3596.13 104
3596.26 109
3596.40 112
3596.54 114
3596.68 115
3596.81 114
3596.95 114
3597.09 114
3597.23 117
3597.36 121
3597.50 127
3597.64 134
3597.78 141
3597.91 148
3598.05 151
3598.19 153
3598.32 151
3598.46 147
3598.60 142
3598.74 136
3598.87 131
3599.01 126
3599.15 123
3599.29 121
3599.42 120
3599.56 119
3599.70 118
3599.84 116
3599.97 114
3600.11 112
3600.25 109
3600.39 107
3600.52 105
3600.66 103
3600.80 101
3600.94 99
3601.07 95
3601.21 91
3601.35 85
3601.49 78
3601.62 72
3601.76 68
3601.90 66
3602.04 67
3602.17 71
3602.31 77
3602.45 82
3602.59 87
3602.72 91
3602.86 93
3603.00 94
3603.13 94
3603.27 94
3603.41 94
3603.55 93
3603.68 93
3603.82 91
3603.96 90
3604.10 88
3604.23 86
3604.37 83
3604.51 81
3604.65 78
3604.78 74
3604.92 69
3605.06 64
3605.20 58
3605.34 52
3605.47 46
3605.61 41
3605.75 38
3605.89 35
3606.02 33
3606.16 32
3606.30 31
3606.44 30
3606.57 28
3606.71 26
3606.85 24
3606.99 22
3607.12 22
3607.26 24
3607.40 26
3607.54 30
3607.67 32
3607.81 34
3607.95 32
3608.09 30
3608.22 26
3608.36 22
3608.50 20
3608.64 19
3608.77 21
3608.91 23
3609.05 25
3609.19 24
3609.32 20
3609.46 12
3609.60 2
3609.74 0
3609.87 0
3610.01 0
3610.15 0
3610.29 0
3610.43 0
3610.56 1
3610.70 10
3610.84 17
3610.98 19
3611.11 18
3611.25 15
3611.39 10
3611.53 7
3611.66 6
3611.80 9
3611.94 14
3612.08 22
3612.21 31
3612.35 40
3612.49 48
3612.63 55
3612.77 60
3612.90 62
3613.04 62
3613.18 60
3613.32 57
3613.45 53
3613.59 49
3613.73 44
3613.87 40
3614.00 36
3614.14 34
3614.28 32
3614.42 32
3614.56 34
3614.69 35
3614.83 38
3614.97 40
3615.11 43
3615.24 46
3615.38 51
3615.52 57
3615.66 65
3615.79 75
3615.93 84
3616.07 93
3616.21 99
3616.35 102
3616.48 101
3616.62 96
3616.76 89
3616.90 82
3617.03 76
3617.17 73
3617.31 72
3617.45 74
3617.59 78
3617.72 83
3617.86 89
3618.00 96
3618.14 103
3618.27 111
3618.41 120
3618.55 129
3618.69 138
3618.83 145
3618.96 150
3619.10 152
3619.24 153
3619.38 152
3619.51 150
3619.65 149
3619.79 148
3619.93 149
3620.07 152
3620.20 157
3620.34 164
3620.48 171
3620.62 178
3620.75 185
3620.89 189
3621.03 191
3621.17 191
3621.31 190
3621.44 188
3621.58 188
3621.72 189
3621.86 192
3621.99 195
3622.13 199
3622.27 200
3622.41 199
3622.55 196
3622.68 190
3622.82 183
3622.96 176
3623.10 171
3623.24 168
3623.37 168
3623.51 169
3623.65 172
3623.79 174
3623.92 175
3624.06 176
3624.20 175
3624.34 174
3624.48 172
3624.61 170
3624.75 168
3624.89 166
3625.03 164
3625.17 161
3625.30 158
3625.44 154
3625.58 150
3625.72 146
3625.86 141
3625.99 138
3626.13 136
3626.27 134
3626.41 134
3626.54 133
3626.68 130
3626.82 125
3626.96 118
3627.10 109
3627.23 100
3627.37 90
3627.51 81
3627.65 73
3627.79 67
3627.92 62
3628.06 59
3628.20 57
3628.34 56
3628.48 56
3628.61 57
3628.75 59
3628.89 62
3629.03 67
3629.17 72
3629.30 76
3629.44 80
3629.58 82
3629.72 82
3629.86 78
3629.99 73
3630.13 65
3630.27 58
3630.41 51
3630.55 46
3630.68 44
3630.82 44
3630.96 46
3631.10 49
3631.24 53
3631.37 57
3631.51 61
3631.65 63
3631.79 65
3631.93 68
3632.06 71
3632.20 75
3632.34 81
3632.48 88
3632.62 95
3632.75 102
3632.89 108
3633.03 110
3633.17 110
3633.31 108
3633.44 104
3633.58 98
3633.72 92
3633.86 85
3634.00 77
3634.14 69
3634.27 60
3634.41 51
3634.55 42
3634.69 35
3634.83 30
3634.96 30
3635.10 32
3635.24 36
3635.38 42
3635.52 47
3635.65 50
3635.79 50
3635.93 49
3636.07 47
3636.21 47
3636.34 48
3636.48 52
3636.62 56
3636.76 60
3636.90 62
3637.04 60
3637.17 55
3637.31 48
3637.45 40
3637.59 33
3637.73 28
3637.86 27
3638.00 30
3638.14 34
3638.28 40
3638.42 45
3638.55 48
3638.69 49
3638.83 49
3638.97 49
3639.11 48
3639.25 48
3639.38 49
3639.52 50
3639.66 50
3639.80 49
3639.94 46
3640.07 43
3640.21 38
3640.35 33
3640.49 29
3640.63 24
3640.77 20
3640.90 15
3641.04 10
3641.18 6
3641.32 2
3641.46 0
3641.59 0
3641.73 0
3641.87 0
3642.01 0
3642.15 0
3642.29 1
3642.42 1
3642.56 1
3642.70 0
3642.84 0
3642.98 0
3643.12 0
3643.25 1
3643.39 2
3643.53 4
3643.67 6
3643.81 9
3643.94 11
3644.08 14
3644.22 16
3644.36 19
3644.50 23
3644.64 26
3644.77 29
3644.91 31
3645.05 32
3645.19 31
3645.33 30
3645.47 29
3645.60 30
3645.74 33
3645.88 40
3646.02 50
3646.16 64
3646.30 78
3646.43 92
3646.57 104
3646.71 112
3646.85 116
3646.99 116
3647.13 114
3647.26 111
3647.40 107
3647.54 104
3647.68 100
3647.82 97
3647.96 93
3648.09 88
3648.23 83
3648.37 79
3648.51 75
3648.65 72
3648.79 70
3648.92 69
3649.06 67
3649.20 65
3649.34 63
3649.48 62
3649.62 60
3649.75 59
3649.89 58
3650.03 56
3650.17 51
3650.31 45
3650.45 36
3650.58 27
3650.72 17
3650.86 9
3651.00 3
3651.14 1
3651.28 2
3651.41 5
3651.55 11
3651.69 17
3651.83 24
3651.97 31
3652.11 37
3652.25 43
3652.38 49
3652.52 55
3652.66 61
3652.80 67
3652.94 72
3653.08 76
3653.21 78
3653.35 79
3653.49 77
3653.63 74
3653.77 69
3653.91 65
3654.04 61
3654.18 59
3654.32 59
3654.46 60
3654.60 63
3654.74 66
3654.88 69
3655.01 71
3655.15 71
3655.29 70
3655.43 69
3655.57 67
3655.71 65
3655.85 65
3655.98 65
3656.12 66
3656.26 69
3656.40 73
3656.54 78
3656.68 84
3656.81 90
3656.95 97
3657.09 103
3657.23 109
3657.37 114
3657.51 117
3657.65 119
3657.78 119
3657.92 118
3658.06 115
3658.20 112
3658.34 108
3658.48 104
3658.62 101
3658.75 97
3658.89 94
3659.03 91
3659.17 89
3659.31 87
3659.45 86
3659.59 86
3659.72 87
3659.86 88
3660.00 89
3660.14 89
3660.28 88
3660.42 86
3660.56 82
3660.69 77
3660.83 72
3660.97 67
3661.11 63
3661.25 61
3661.39 60
3661.53 61
3661.66 63
3661.80 67
3661.94 72
3662.08 79
3662.22 87
3662.36 95
3662.50 102
3662.63 108
3662.77 111
3662.91 111
3663.05 107
3663.19 99
3663.33 88
3663.47 75
3663.60 62
3663.74 51
3663.88 43
3664.02 39
3664.16 38
3664.30 42
3664.44 48
3664.57 57
3664.71 67
3664.85 78
3664.99 88
3665.13 97
3665.27 105
3665.41 112
3665.55 119
3665.68 124
3665.82 129
3665.96 133
3666.10 135
3666.24 134
3666.38 130
3666.52 122
3666.65 110
3666.79 96
3666.93 80
3667.07 65
3667.21 53
3667.35 44
3667.49 41
3667.63 41
3667.76 46
3667.90 54
3668.04 63
3668.18 73
3668.32 83
3668.46 90
3668.60 95
3668.74 97
3668.87 97
3669.01 96
3669.15 93
3669.29 91
3669.43 90
3669.57 88
3669.71 86
3669.85 81
3669.98 73
3670.12 63
3670.26 52
3670.40 42
3670.54 34
3670.68 30
3670.82 32
3670.96 39
3671.09 50
3671.23 64
3671.37 79
3671.51 93
3671.65 104
3671.79 113
3671.93 118
3672.07 121
3672.20 122
3672.34 122
3672.48 123
3672.62 125
3672.76 128
3672.90 130
3673.04 131
3673.18 130
3673.32 127
3673.45 122
3673.59 116
3673.73 109
3673.87 103
3674.01 99
3674.15 97
3674.29 98
3674.43 101
3674.56 105
3674.70 111
3674.84 116
3674.98 120
3675.12 123
3675.26 125
3675.40 126
3675.54 126
3675.68 125
3675.81 123
3675.95 120
3676.09 115
3676.23 108
3676.37 99
3676.51 87
3676.65 74
3676.79 59
3676.93 43
3677.06 27
3677.20 12
3677.34 0
3677.48 0
3677.62 0
3677.76 0
3677.90 0
3678.04 0
3678.18 0
3678.31 0
3678.45 0
3678.59 4
3678.73 9
3678.87 15
3679.01 21
3679.15 27
3679.29 33
3679.43 38
3679.56 40
3679.70 41
3679.84 38
3679.98 34
3680.12 28
3680.26 22
3680.40 18
3680.54 17
3680.68 19
3680.82 25
3680.95 33
3681.09 42
3681.23 51
3681.37 60
3681.51 69
3681.65 78
3681.79 87
3681.93 96
3682.07 105
3682.20 113
3682.34 119
3682.48 124
3682.62 127
3682.76 128
3682.90 128
3683.04 126
3683.18 122
3683.32 118
3683.46 112
3683.59 106
3683.73 100
3683.87 94
3684.01 90
3684.15 87
3684.29 86
3684.43 86
3684.57 86
3684.71 86
3684.85 84
3684.99 82
3685.12 78
3685.26 74
3685.40 69
3685.54 64
3685.68 59
3685.82 54
3685.96 50
3686.10 46
3686.24 45
3686.38 46
3686.51 51
3686.65 61
3686.79 76
3686.93 93
3687.07 112
3687.21 131
3687.35 147
3687.49 158
3687.63 165
3687.77 166
3687.91 163
3688.04 157
3688.18 150
3688.32 142
3688.46 135
3688.60 131
3688.74 129
3688.88 129
3689.02 132
3689.16 136
3689.30 141
3689.44 147
3689.57 153
3689.71 160
3689.85 167
3689.99 172
3690.13 178
3690.27 181
3690.41 183
3690.55 182
3690.69 179
3690.83 174
3690.97 167
3691.11 159
3691.24 149
3691.38 138
3691.52 126
3691.66 112
3691.80 99
3691.94 86
3692.08 76
3692.22 69
3692.36 67
3692.50 69
3692.64 75
3692.78 83
3692.91 92
3693.05 101
3693.19 108
3693.33 112
3693.47 115
3693.61 116
3693.75 117
3693.89 119
3694.03 122
3694.17 127
3694.31 132
3694.45 138
3694.58 143
3694.72 148
3694.86 151
3695.00 152
3695.14 152
3695.28 152
3695.42 151
3695.56 152
3695.70 153
3695.84 156
3695.98 160
3696.12 163
3696.26 165
3696.40 166
3696.53 165
3696.67 164
3696.81 162
3696.95 161
3697.09 162
3697.23 164
3697.37 167
3697.51 171
3697.65 174
3697.79 175
3697.93 176
3698.07 175
3698.21 173
3698.34 172
3698.48 171
3698.62 172
3698.76 172
3698.90 171
3699.04 168
3699.18 163
3699.32 155
3699.46 145
3699.60 135
3699.74 125
3699.88 116
3700.02 108
3700.16 101
3700.30 95
3700.43 91
3700.57 89
3700.71 91
3700.85 96
3700.99 104
3701.13 116
3701.27 129
3701.41 142
3701.55 153
3701.69 161
3701.83 165
3701.97 164
3702.11 160
3702.25 152
3702.39 144
3702.52 134
3702.66 126
3702.80 119
3702.94 115
3703.08 114
3703.22 115
3703.36 119
3703.50 124
3703.64 129
3703.78 132
3703.92 134
3704.06 132
3704.20 129
3704.34 124
3704.48 120
3704.62 117
3704.76 115
3704.89 115
3705.03 116
3705.17 118
3705.31 120
3705.45 121
3705.59 121
3705.73 120
3705.87 117
3706.01 115
3706.15 111
3706.29 108
3706.43 105
3706.57 103
3706.71 102
3706.85 102
3706.99 103
3707.13 106
3707.26 110
3707.40 116
3707.54 121
3707.68 125
3707.82 128
3707.96 128
3708.10 127
3708.24 123
3708.38 118
3708.52 114
3708.66 113
3708.80 114
3708.94 118
3709.08 124
3709.22 131
3709.36 138
3709.50 142
3709.64 143
3709.78 141
3709.92 137
3710.05 132
3710.19 125
3710.33 117
3710.47 107
3710.61 97
3710.75 85
3710.89 74
3711.03 63
3711.17 56
3711.31 52
3711.45 51
3711.59 53
3711.73 56
3711.87 60
3712.01 64
3712.15 67
3712.29 70
3712.43 72
3712.57 75
3712.71 77
3712.85 79
3712.98 81
3713.12 83
3713.26 84
3713.40 85
3713.54 85
3713.68 84
3713.82 83
3713.96 81
3714.10 78
3714.24 75
3714.38 71
3714.52 67
3714.66 63
3714.80 57
3714.94 51
3715.08 46
3715.22 40
3715.36 36
3715.50 35
3715.64 36
3715.78 41
3715.92 48
3716.06 56
3716.20 67
3716.34 78
3716.47 89
3716.61 99
3716.75 108
3716.89 115
3717.03 119
3717.17 119
3717.31 115
3717.45 106
3717.59 95
3717.73 84
3717.87 74
3718.01 67
3718.15 65
3718.29 66
3718.43 71
3718.57 78
3718.71 85
3718.85 93
3718.99 100
3719.13 106
3719.27 111
3719.41 113
3719.55 114
3719.69 112
3719.83 109
3719.97 104
3720.11 99
3720.25 95
3720.39 94
3720.53 95
3720.66 98
3720.80 103
3720.94 109
3721.08 114
3721.22 118
3721.36 119
3721.50 118
3721.64 115
3721.78 111
3721.92 106
3722.06 101
3722.20 95
3722.34 89
3722.48 83
3722.62 76
3722.76 70
3722.90 65
3723.04 62
3723.18 62
3723.32 64
3723.46 67
3723.60 71
3723.74 74
3723.88 75
3724.02 72
3724.16 66
3724.30 58
3724.44 50
3724.58 41
3724.72 33
3724.86 27
3725.00 21
3725.14 15
3725.28 9
3725.42 3
3725.56 0
3725.70 0
3725.84 0
3725.98 0
3726.12 0
3726.26 0
3726.40 0
3726.54 0
3726.67 8
3726.81 19
3726.95 28
3727.09 35
3727.23 38
3727.37 38
3727.51 34
3727.65 29
3727.79 24
3727.93 19
3728.07 17
3728.21 17
3728.35 19
3728.49 22
3728.63 27
3728.77 31
3728.91 35
3729.05 38
3729.19 39
3729.33 39
3729.47 39
3729.61 37
3729.75 35
3729.89 33
3730.03 31
3730.17 29
3730.31 27
3730.45 26
3730.59 26
3730.73 28
3730.87 32
3731.01 38
3731.15 47
3731.29 58
3731.43 70
3731.57 82
3731.71 93
3731.85 101
3731.99 106
3732.13 108
3732.27 107
3732.41 104
3732.55 99
3732.69 94
3732.83 91
3732.97 89
3733.11 88
3733.25 89
3733.39 90
3733.53 90
3733.67 89
3733.81 85
3733.95 80
3734.09 72
3734.23 63
3734.37 54
3734.51 45
3734.65 38
3734.79 31
3734.93 26
3735.07 23
3735.21 21
3735.35 20
3735.49 20
3735.63 20
3735.77 22
3735.91 25
3736.05 29
3736.19 35
3736.33 42
3736.47 51
3736.61 60
3736.75 70
3736.89 80
3737.03 88
3737.17 95
3737.31 100
3737.45 103
3737.59 105
3737.73 106
3737.87 107
3738.01 108
3738.15 109
3738.29 111
3738.43 112
3738.57 112
3738.71 111
3738.85 110
3738.99 109
3739.13 110
3739.27 113
3739.41 117
3739.55 123
3739.69 127
3739.83 130
3739.97 131
3740.11 128
3740.25 122
3740.39 115
3740.53 107
3740.67 100
3740.81 94
3740.95 90
3741.09 88
3741.23 89
3741.37 93
3741.51 98
3741.65 104
3741.79 110
3741.93 115
3742.07 119
3742.21 120
3742.35 119
3742.49 115
3742.63 111
3742.77 106
3742.91 102
3743.05 99
3743.19 96
3743.33 93
3743.47 90
3743.61 87
3743.75 84
3743.89 82
3744.03 81
3744.17 80
3744.31 80
3744.45 80
3744.59 80
3744.73 79
3744.87 79
3745.01 80
3745.15 81
3745.29 83
3745.44 87
3745.58 91
3745.72 94
3745.86 97
3746.00 97
3746.14 96
3746.28 93
3746.42 88
3746.56 82
3746.70 76
3746.84 70
3746.98 66
3747.12 63
3747.26 63
3747.40 66
3747.54 72
3747.68 79
3747.82 88
3747.96 98
3748.10 107
3748.24 115
3748.38 120
3748.52 123
3748.66 124
3748.80 122
3748.94 118
3749.08 112
3749.22 105
3749.36 98
3749.50 89
3749.64 80
3749.78 71
3749.92 62
3750.06 54
3750.20 47
3750.34 41
3750.48 36
3750.62 33
3750.76 32
3750.90 33
3751.04 35
3751.18 39
3751.32 44
3751.47 49
3751.61 53
3751.75 56
3751.89 57
3752.03 57
3752.17 57
3752.31 58
3752.45 60
3752.59 65
3752.73 71
3752.87 76
3753.01 81
3753.15 83
3753.29 82
3753.43 78
3753.57 71
3753.71 62
3753.85 55
3753.99 49
3754.13 45
3754.27 44
3754.41 46
3754.55 49
3754.69 52
3754.83 55
3754.97 56
3755.11 55
3755.25 52
3755.39 48
3755.53 44
3755.67 41
3755.82 39
3755.96 40
3756.10 41
3756.24 44
3756.38 47
3756.52 50
3756.66 52
3756.80 53
3756.94 54
3757.08 54
3757.22 54
3757.36 52
3757.50 50
3757.64 47
3757.78 43
3757.92 37
3758.06 32
3758.20 26
3758.34 21
3758.48 18
3758.62 16
3758.76 17
3758.90 20
3759.04 25
3759.18 31
3759.33 39
3759.47 47
3759.61 53
3759.75 59
3759.89 63
3760.03 64
3760.17 63
3760.31 61
3760.45 57
3760.59 54
3760.73 51
3760.87 49
3761.01 49
3761.15 49
3761.29 51
3761.43 52
3761.57 55
3761.71 57
3761.85 60
3761.99 65
3762.13 70
3762.28 76
3762.42 83
3762.56 91
3762.70 100
3762.84 109
3762.98 117
3763.12 125
3763.26 131
3763.40 136
3763.54 139
3763.68 140
3763.82 138
3763.96 135
3764.10 131
3764.24 126
3764.38 122
3764.52 118
3764.66 115
3764.80 112
3764.94 111
3765.09 109
3765.23 108
3765.37 105
3765.51 102
3765.65 97
3765.79 92
3765.93 86
3766.07 81
3766.21 77
3766.35 76
3766.49 78
3766.63 83
3766.77 89
3766.91 95
3767.05 100
3767.19 103
3767.33 103
3767.48 103
3767.62 102
3767.76 102
3767.90 103
3768.04 107
3768.18 112
3768.32 119
3768.46 125
3768.60 131
3768.74 135
3768.88 136
3769.02 134
3769.16 129
3769.30 120
3769.44 109
3769.58 94
3769.72 79
3769.87 63
3770.01 48
3770.15 37
3770.29 29
3770.43 26
3770.57 28
3770.71 33
3770.85 39
3770.99 46
3771.13 50
3771.27 52
3771.41 50
3771.55 45
3771.69 37
3771.83 28
3771.98 18
3772.12 9
3772.26 1
3772.40 0
3772.54 0
3772.68 0
3772.82 0
3772.96 0
3773.10 0
3773.24 0
3773.38 0
3773.52 2
3773.66 11
3773.80 22
3773.94 34
3774.09 45
3774.23 55
3774.37 61
3774.51 63
3774.65 63
3774.79 59
3774.93 55
3775.07 49
3775.21 45
3775.35 41
3775.49 38
3775.63 36
3775.77 33
3775.92 31
3776.06 28
3776.20 25
3776.34 22
3776.48 20
3776.62 16
3776.76 13
3776.90 10
3777.04 8
3777.18 7
3777.32 9
3777.46 14
3777.60 23
3777.75 33
3777.89 45
3778.03 56
3778.17 66
3778.31 74
3778.45 79
3778.59 82
3778.73 84
3778.87 86
3779.01 87
3779.15 89
3779.29 90
3779.43 90
3779.58 88
3779.72 85
3779.86 81
3780.00 75
3780.14 69
3780.28 64
3780.42 60
3780.56 58
3780.70 58
3780.84 59
3780.98 61
3781.12 64
3781.27 68
3781.41 72
3781.55 75
3781.69 79
3781.83 82
3781.97 85
3782.11 88
3782.25 90
3782.39 93
3782.53 95
3782.67 97
3782.81 99
3782.96 100
3783.10 101
3783.24 101
3783.38 101
3783.52 99
3783.66 98
3783.80 97
3783.94 96
3784.08 96
3784.22 97
3784.36 98
3784.51 100
3784.65 102
3784.79 105
3784.93 109
3785.07 114
3785.21 120
3785.35 125
3785.49 131
3785.63 136
3785.77 138
3785.91 139
3786.06 136
3786.20 131
3786.34 124
3786.48 117
3786.62 110
3786.76 104
3786.90 100
3787.04 99
3787.18 100
3787.32 104
3787.47 109
3787.61 115
3787.75 119
3787.89 123
3788.03 125
3788.17 127
3788.31 129
3788.45 130
3788.59 133
3788.73 137
3788.87 140
3789.02 142
3789.16 143
3789.30 140
3789.44 135
3789.58 127
3789.72 117
3789.86 105
3790.00 94
3790.14 84
3790.28 75
3790.43 68
3790.57 64
3790.71 62
3790.85 63
3790.99 66
3791.13 71
3791.27 76
3791.41 80
3791.55 83
3791.70 84
3791.84 82
3791.98 79
3792.12 74
3792.26 67
3792.40 60
3792.54 53
3792.68 47
3792.82 41
3792.96 36
3793.11 32
3793.25 29
3793.39 28
3793.53 28
3793.67 29
3793.81 31
3793.95 32
3794.09 33
3794.23 32
3794.38 30
3794.52 27
3794.66 21
3794.80 14
3794.94 6
3795.08 0
3795.22 0
3795.36 0
3795.50 0
3795.65 0
3795.79 0
3795.93 0
3796.07 0
3796.21 4
3796.35 15
3796.49 25
3796.63 33
3796.77 39
3796.92 43
3797.06 43
3797.20 40
3797.34 34
3797.48 26
3797.62 19
3797.76 12
3797.90 8
3798.04 6
3798.19 7
3798.33 11
3798.47 16
3798.61 21
3798.75 25
3798.89 29
3799.03 32
3799.17 35
3799.32 38
3799.46 41
3799.60 44
3799.74 46
3799.88 48
3800.02 48
3800.16 49
3800.30 50
3800.44 51
3800.59 55
3800.73 60
3800.87 67
3801.01 73
3801.15 77
3801.29 78
3801.43 75
3801.57 69
3801.72 60
3801.86 51
3802.00 43
3802.14 37
3802.28 33
3802.42 30
3802.56 29
3802.70 28
3802.85 27
3802.99 25
3803.13 23
3803.27 20
3803.41 17
3803.55 14
3803.69 13
3803.83 12
3803.98 13
3804.12 14
3804.26 15
3804.40 16
3804.54 16
3804.68 15
3804.82 14
3804.96 12
3805.11 11
3805.25 12
3805.39 14
3805.53 17
3805.67 21
3805.81 25
3805.95 28
3806.10 30
3806.24 31
3806.38 30
3806.52 30
3806.66 28
3806.80 27
3806.94 25
3807.08 24
3807.23 23
3807.37 22
3807.51 21
3807.65 19
3807.79 18
3807.93 18
3808.07 17
3808.21 17
3808.36 17
3808.50 18
3808.64 20
3808.78 23
3808.92 28
3809.06 35
3809.20 43
3809.35 52
3809.49 60
3809.63 65
3809.77 66
3809.91 62
3810.05 55
3810.19 45
3810.34 33
3810.48 21
3810.62 11
3810.76 4
3810.90 0
3811.04 0
3811.18 0
3811.33 0
3811.47 0
3811.61 2
3811.75 6
3811.89 12
3812.03 18
3812.17 25
3812.32 33
3812.46 42
3812.60 50
3812.74 58
3812.88 64
3813.02 68
3813.16 70
3813.31 68
3813.45 62
3813.59 54
3813.73 45
3813.87 37
3814.01 30
3814.15 26
3814.30 24
3814.44 25
3814.58 27
3814.72 30
3814.86 33
3815.00 35
3815.14 37
3815.29 39
3815.43 41
3815.57 43
3815.71 45
3815.85 46
3815.99 45
3816.13 44
3816.28 41
3816.42 39
3816.56 37
3816.70 37
3816.84 39
3816.98 41
3817.13 44
3817.27 46
3817.41 46
3817.55 44
3817.69 40
3817.83 35
3817.97 30
3818.12 26
3818.26 25
3818.40 25
3818.54 27
3818.68 30
3818.82 33
3818.96 37
3819.11 40
3819.25 43
3819.39 45
3819.53 47
3819.67 48
3819.81 47
3819.96 46
3820.10 42
3820.24 36
3820.38 28
3820.52 19
3820.66 10
3820.81 2
3820.95 0
3821.09 0
3821.23 3
3821.37 12
3821.51 24
3821.65 38
3821.80 53
3821.94 66
3822.08 77
3822.22 86
3822.36 91
3822.50 92
3822.65 90
3822.79 85
3822.93 77
3823.07 67
3823.21 55
3823.35 44
3823.50 33
3823.64 25
3823.78 21
3823.92 21
3824.06 26
3824.20 33
3824.35 43
3824.49 53
3824.63 61
3824.77 65
3824.91 64
3825.05 59
3825.20 51
3825.34 40
3825.48 29
3825.62 18
3825.76 10
3825.90 5
3826.05 2
3826.19 1
3826.33 2
3826.47 5
3826.61 8
3826.75 12
3826.90 16
3827.04 19
3827.18 22
3827.32 24
3827.46 26
3827.60 28
3827.75 31
3827.89 35
3828.03 41
3828.17 47
3828.31 54
3828.45 60
3828.60 65
3828.74 68
3828.88 68
3829.02 66
3829.16 61
3829.30 54
3829.45 47
3829.59 41
3829.73 36
3829.87 33
3830.01 31
3830.16 31
3830.30 32
3830.44 32
3830.58 33
3830.72 32
3830.86 31
3831.01 29
3831.15 26
3831.29 22
3831.43 18
3831.57 14
3831.71 12
3831.86 10
3832.00 11
3832.14 14
3832.28 18
3832.42 24
3832.57 31
3832.71 37
3832.85 43
3832.99 48
3833.13 50
3833.27 49
3833.42 47
3833.56 42
3833.70 37
3833.84 31
3833.98 27
3834.13 25
3834.27 25
3834.41 28
3834.55 34
3834.69 42
3834.83 51
3834.98 62
3835.12 75
3835.26 87
3835.40 99
3835.54 110
3835.69 118
3835.83 123
3835.97 124
3836.11 122
3836.25 118
3836.40 112
3836.54 105
3836.68 99
3836.82 93
3836.96 89
3837.10 85
3837.25 84
3837.39 83
3837.53 83
3837.67 84
3837.81 85
3837.96 87
3838.10 88
3838.24 89
3838.38 89
3838.52 87
3838.67 84
3838.81 81
3838.95 76
3839.09 71
3839.23 66
3839.38 60
3839.52 53
3839.66 45
3839.80 36
3839.94 26
3840.08 15
3840.23 6
3840.37 0
3840.51 0
3840.65 0
3840.79 0
3840.94 0
3841.08 1
3841.22 5
3841.36 7
3841.50 7
3841.65 6
3841.79 3
3841.93 0
3842.07 0
3842.21 0
3842.36 0
3842.50 5
3842.64 10
3842.78 16
3842.92 22
3843.07 25
3843.21 26
3843.35 25
3843.49 20
3843.63 14
3843.78 7
3843.92 0
3844.06 0
3844.20 0
3844.34 0
3844.49 0
3844.63 0
3844.77 0
3844.91 0
3845.05 0
3845.20 9
3845.34 19
3845.48 28
3845.62 35
3845.76 40
3845.91 41
3846.05 39
3846.19 33
3846.33 26
3846.47 16
3846.62 7
3846.76 0
3846.90 0
3847.04 0
3847.19 0
3847.33 0
3847.47 0
3847.61 0
3847.75 5
3847.90 14
3848.04 24
3848.18 33
3848.32 40
3848.46 45
3848.61 49
3848.75 51
3848.89 54
3849.03 57
3849.17 61
3849.32 65
3849.46 70
3849.60 75
3849.74 79
3849.88 83
3850.03 87
3850.17 92
3850.31 100
3850.45 108
3850.60 117
3850.74 124
3850.88 129
3851.02 131
3851.16 131
3851.31 129
3851.45 128
3851.59 130
3851.73 135
3851.87 143
3852.02 153
3852.16 163
3852.30 171
3852.44 177
3852.59 181
3852.73 185
3852.87 188
3853.01 192
3853.15 196
3853.30 201
3853.44 205
3853.58 207
3853.72 208
3853.87 208
3854.01 208
3854.15 210
3854.29 214
3854.43 221
3854.58 231
3854.72 242
3854.86 253
3855.00 264
3855.15 271
3855.29 276
3855.43 279
3855.57 280
3855.71 279
3855.86 278
3856.00 276
3856.14 273
3856.28 270
3856.43 265
3856.57 258
3856.71 250
3856.85 240
3856.99 230
3857.14 221
3857.28 214
3857.42 209
3857.56 207
3857.71 207
3857.85 208
3857.99 208
3858.13 207
3858.27 203
3858.42 197
3858.56 190
3858.70 181
3858.84 171
3858.99 162
3859.13 154
3859.27 148
3859.41 143
3859.56 141
3859.70 140
3859.84 140
3859.98 141
3860.12 141
3860.27 141
3860.41 140
3860.55 138
3860.69 134
3860.84 129
3860.98 122
3861.12 112
3861.26 101
3861.41 89
3861.55 77
3861.69 65
3861.83 57
3861.97 52
3862.12 51
3862.26 54
3862.40 59
3862.54 64
3862.69 67
3862.83 69
3862.97 68
3863.11 65
3863.26 61
3863.40 56
3863.54 53
3863.68 51
3863.83 51
3863.97 52
3864.11 55
3864.25 58
3864.39 60
3864.54 61
3864.68 61
3864.82 61
3864.96 60
3865.11 61
3865.25 62
3865.39 65
3865.53 67
3865.68 70
3865.82 70
3865.96 70
3866.10 67
3866.25 63
3866.39 58
3866.53 53
3866.67 47
3866.82 42
3866.96 38
3867.10 35
3867.24 33
3867.39 33
3867.53 36
3867.67 42
3867.81 50
3867.96 59
3868.10 69
3868.24 80
3868.38 90
3868.53 98
3868.67 105
3868.81 111
3868.95 114
3869.10 115
3869.24 114
3869.38 111
3869.52 107
3869.67 102
3869.81 96
3869.95 90
3870.09 85
3870.24 80
3870.38 76
3870.52 72
3870.66 70
3870.81 69
3870.95 69
3871.09 71
3871.23 75
3871.38 78
3871.52 81
3871.66 82
3871.80 82
3871.95 80
3872.09 75
3872.23 69
3872.37 61
3872.52 52
3872.66 43
3872.80 33
3872.94 24
3873.09 16
3873.23 11
3873.37 8
3873.51 7
3873.66 9
3873.80 11
3873.94 14
3874.08 17
3874.23 18
3874.37 17
3874.51 15
3874.65 12
3874.80 8
3874.94 4
3875.08 2
3875.22 2
3875.37 4
3875.51 7
3875.65 12
3875.79 17
3875.94 21
3876.08 25
3876.22 28
3876.36 31
3876.51 33
3876.65 35
3876.79 36
3876.94 36
3877.08 36
3877.22 33
3877.36 30
3877.51 26
3877.65 22
3877.79 17
3877.93 14
3878.08 10
3878.22 9
3878.36 8
3878.50 9
3878.65 12
3878.79 16
3878.93 21
3879.07 26
3879.22 31
3879.36 35
3879.50 39
3879.65 42
3879.79 43
3879.93 44
3880.07 42
3880.22 39
3880.36 34
3880.50 27
3880.64 19
3880.79 12
3880.93 6
3881.07 1
3881.22 0
3881.36 0
3881.50 0
3881.64 1
3881.79 4
3881.93 6
3882.07 7
3882.21 8
3882.36 7
3882.50 5
3882.64 3
3882.78 1
3882.93 0
3883.07 0
3883.21 0
3883.36 0
3883.50 0
3883.64 0
3883.78 0
3883.93 0
3884.07 0
3884.21 1
3884.36 3
3884.50 7
3884.64 11
3884.78 16
3884.93 19
3885.07 21
3885.21 21
3885.35 19
3885.50 15
3885.64 10
3885.78 5
3885.93 1
3886.07 0
3886.21 0
3886.35 0
3886.50 1
3886.64 5
3886.78 11
3886.93 17
3887.07 25
3887.21 33
3887.35 40
3887.50 47
3887.64 51
3887.78 53
3887.92 52
3888.07 49
3888.21 44
3888.35 38
3888.50 33
3888.64 29
3888.78 28
3888.92 30
3889.07 34
3889.21 40
3889.35 46
3889.50 52
3889.64 57
3889.78 60
3889.92 63
3890.07 65
3890.21 68
3890.35 72
3890.50 78
3890.64 86
3890.78 95
3890.92 105
3891.07 113
3891.21 119
3891.35 121
3891.50 118
3891.64 113
3891.78 104
3891.92 96
3892.07 90
3892.21 87
3892.35 88
3892.50 92
3892.64 98
3892.78 104
3892.93 110
3893.07 114
3893.21 115
3893.35 115
3893.50 112
3893.64 108
3893.78 103
3893.93 97
3894.07 91
3894.21 85
3894.35 79
3894.50 73
3894.64 68
3894.78 64
3894.93 60
3895.07 56
3895.21 50
3895.36 44
3895.50 37
3895.64 30
3895.78 22
3895.93 14
3896.07 7
3896.21 2
3896.36 0
3896.50 0
3896.64 0
3896.78 0
3896.93 0
3897.07 0
3897.21 0
3897.36 0
3897.50 2
3897.64 7
3897.79 11
3897.93 15
3898.07 17
3898.21 18
3898.36 19
3898.50 19
3898.64 20
3898.79 20
3898.93 20
3899.07 20
3899.22 19
3899.36 19
3899.50 20
3899.65 23
3899.79 27
3899.93 33
3900.07 39
3900.22 44
3900.36 47
3900.50 47
3900.65 44
3900.79 41
3900.93 37
3901.08 34
3901.22 32
3901.36 32
3901.50 32
3901.65 33
3901.79 32
3901.93 31
3902.08 28
3902.22 25
3902.36 24
3902.51 24
3902.65 27
3902.79 34
3902.94 43
3903.08 53
3903.22 62
3903.37 70
3903.51 75
3903.65 78
3903.79 76
3903.94 73
3904.08 68
3904.22 62
3904.37 57
3904.51 51
3904.65 46
3904.80 43
3904.94 41
3905.08 40
3905.23 39
3905.37 38
3905.51 35
3905.66 30
3905.80 24
3905.94 16
3906.08 8
3906.23 1
3906.37 0
3906.51 0
3906.66 6
3906.80 15
3906.94 24
3907.09 33
3907.23 39
3907.37 42
3907.52 43
3907.66 41
3907.80 38
3907.95 36
3908.09 34
3908.23 32
3908.38 30
3908.52 28
3908.66 25
3908.81 22
3908.95 20
3909.09 20
3909.23 22
3909.38 27
3909.52 34
3909.66 40
3909.81 45
3909.95 48
3910.09 47
3910.24 44
3910.38 39
3910.52 34
3910.67 29
3910.81 25
3910.95 24
3911.10 24
3911.24 26
3911.38 29
3911.53 31
3911.67 32
3911.81 33
3911.96 31
3912.10 29
3912.24 26
3912.39 24
3912.53 23
3912.67 24
3912.82 27
3912.96 33
3913.10 41
3913.25 51
3913.39 63
3913.53 77
3913.68 90
3913.82 103
3913.96 115
3914.11 123
3914.25 127
3914.39 127
3914.54 124
3914.68 117
3914.82 109
3914.97 101
3915.11 94
3915.25 89
3915.40 85
3915.54 84
3915.68 84
3915.83 84
3915.97 85
3916.11 85
3916.26 86
3916.40 85
3916.54 85
3916.69 85
3916.83 85
3916.97 87
3917.12 88
3917.26 90
3917.40 91
3917.55 91
3917.69 90
3917.83 88
3917.98 85
3918.12 81
3918.26 76
3918.41 71
3918.55 66
3918.69 60
3918.84 53
3918.98 46
3919.12 39
3919.27 33
3919.41 29
3919.55 27
3919.70 29
3919.84 33
3919.98 40
3920.13 47
3920.27 54
3920.41 58
3920.56 59
3920.70 57
3920.84 53
3920.99 47
3921.13 41
3921.27 36
3921.42 33
3921.56 32
3921.70 34
3921.85 38
3921.99 44
3922.13 50
3922.28 57
3922.42 63
3922.56 66
3922.71 67
3922.85 65
3923.00 61
3923.14 56
3923.28 52
3923.43 49
3923.57 48
3923.71 48
3923.86 50
3924.00 52
3924.14 54
3924.29 54
3924.43 54
3924.57 53
3924.72 52
3924.86 51
3925.00 51
3925.15 52
3925.29 54
3925.43 55
3925.58 55
3925.72 54
3925.87 50
3926.01 46
3926.15 41
3926.30 38
3926.44 35
3926.58 36
3926.73 38
3926.87 42
3927.01 47
3927.16 50
3927.30 51
3927.44 48
3927.59 44
3927.73 38
3927.87 32
3928.02 26
3928.16 22
3928.31 19
3928.45 16
3928.59 12
3928.74 9
3928.88 5
3929.02 3
3929.17 2
3929.31 3
3929.45 7
3929.60 12
3929.74 16
3929.88 20
3930.03 23
3930.17 23
3930.32 21
3930.46 20
3930.60 18
3930.75 17
3930.89 16
3931.03 15
3931.18 14
3931.32 12
3931.46 9
3931.61 5
3931.75 1
3931.90 0
3932.04 0
3932.18 0
3932.33 0
3932.47 0
3932.61 0
3932.76 2
3932.90 4
3933.04 6
3933.19 6
3933.33 6
3933.48 5
3933.62 3
3933.76 1
3933.91 0
3934.05 0
3934.19 0
3934.34 0
3934.48 0
3934.62 5
3934.77 11
3934.91 18
3935.06 25
3935.20 31
3935.34 34
3935.49 36
3935.63 35
3935.77 33
3935.92 31
3936.06 31
3936.21 33
3936.35 37
3936.49 42
3936.64 48
3936.78 52
3936.92 55
3937.07 54
3937.21 51
3937.36 45
3937.50 39
3937.64 33
3937.79 28
3937.93 25
3938.07 23
3938.22 23
3938.36 23
3938.51 23
3938.65 24
3938.79 24
3938.94 25
3939.08 24
3939.22 23
3939.37 21
3939.51 17
3939.66 13
3939.80 7
3939.94 2
3940.09 0
3940.23 0
3940.37 0
3940.52 0
3940.66 0
3940.81 0
3940.95 0
3941.09 0
3941.24 0
3941.38 0
3941.52 3
3941.67 10
3941.81 21
3941.96 35
3942.10 49
3942.24 63
3942.39 76
3942.53 87
3942.67 95
3942.82 102
3942.96 106
3943.11 109
3943.25 110
3943.39 109
3943.54 106
3943.68 100
3943.83 92
3943.97 80
3944.11 67
3944.26 54
3944.40 42
3944.54 32
3944.69 26
3944.83 25
3944.98 27
3945.12 33
3945.26 41
3945.41 48
3945.55 54
3945.70 57
3945.84 57
3945.98 55
3946.13 50
3946.27 46
3946.42 41
3946.56 37
3946.70 34
3946.85 32
3946.99 31
3947.13 31
3947.28 31
3947.42 31
3947.57 31
3947.71 32
3947.85 34
3948.00 35
3948.14 37
3948.29 40
3948.43 43
3948.57 47
3948.72 50
3948.86 52
3949.01 52
3949.15 50
3949.29 45
3949.44 38
3949.58 30
3949.73 20
3949.87 11
3950.01 3
3950.16 0
3950.30 0
3950.45 2
3950.59 10
3950.73 21
3950.88 32
3951.02 43
3951.17 51
3951.31 55
3951.45 57
3951.60 57
3951.74 57
3951.89 56
3952.03 56
3952.17 57
3952.32 59
3952.46 62
3952.61 65
3952.75 69
3952.89 73
3953.04 78
3953.18 83
3953.33 89
3953.47 94
3953.61 99
3953.76 102
3953.90 103
3954.05 101
3954.19 98
3954.33 94
3954.48 88
3954.62 82
3954.77 77
3954.91 72
3955.05 68
3955.20 65
3955.34 63
3955.49 60
3955.63 58
3955.77 55
3955.92 53
3956.06 52
3956.21 51
3956.35 52
3956.49 53
3956.64 56
3956.78 58
3956.93 60
3957.07 61
3957.21 60
3957.36 59
3957.50 57
3957.65 54
3957.79 51
3957.94 48
3958.08 46
3958.22 44
3958.37 43
3958.51 44
3958.66 45
3958.80 47
3958.94 48
3959.09 50
3959.23 50
3959.38 50
3959.52 49
3959.66 49
3959.81 50
3959.95 52
3960.10 56
3960.24 61
3960.39 67
3960.53 72
3960.67 77
3960.82 78
3960.96 76
3961.11 71
3961.25 63
3961.39 53
3961.54 41
3961.68 30
3961.83 21
3961.97 13
3962.12 10
3962.26 9
3962.40 10
3962.55 11
3962.69 12
3962.84 11
3962.98 8
3963.12 4
3963.27 1
3963.41 0
3963.56 0
3963.70 3
3963.85 6
3963.99 10
3964.13 13
3964.28 14
3964.42 15
3964.57 15
3964.71 15
3964.86 15
3965.00 14
3965.14 12
3965.29 8
3965.43 2
3965.58 0
3965.72 0
3965.87 0
3966.01 0
3966.15 0
3966.30 0
3966.44 0
3966.59 4
3966.73 15
3966.87 26
3967.02 38
3967.16 49
3967.31 61
3967.45 72
3967.60 82
3967.74 87
3967.88 88
3968.03 85
3968.17 78
3968.32 69
3968.46 59
3968.61 52
3968.75 48
3968.89 47
3969.04 50
3969.18 55
3969.33 60
3969.47 66
3969.62 73
3969.76 79
3969.91 87
3970.05 94
3970.19 102
3970.34 109
3970.48 114
3970.63 117
3970.77 118
3970.92 116
3971.06 113
3971.20 110
3971.35 107
3971.49 103
3971.64 101
3971.78 98
3971.93 95
3972.07 92
3972.21 90
3972.36 89
3972.50 90
3972.65 93
3972.79 99
3972.94 105
3973.08 111
3973.23 116
3973.37 120
3973.51 120
3973.66 118
3973.80 114
3973.95 107
3974.09 98
3974.24 89
3974.38 81
3974.52 74
3974.67 71
3974.81 71
3974.96 74
3975.10 79
3975.25 85
3975.39 90
3975.54 94
3975.68 95
3975.82 93
3975.97 88
3976.11 82
3976.26 76
3976.40 70
3976.55 65
3976.69 62
3976.84 59
3976.98 58
3977.12 57
3977.27 56
3977.41 55
3977.56 56
3977.70 57
3977.85 60
3977.99 65
3978.14 71
3978.28 78
3978.42 86
3978.57 92
3978.71 96
3978.86 98
3979.00 97
3979.15 93
3979.29 88
3979.44 81
3979.58 74
3979.73 67
3979.87 60
3980.01 54
3980.16 48
3980.30 43
3980.45 38
3980.59 34
3980.74 30
3980.88 26
3981.03 23
3981.17 22
3981.31 23
3981.46 25
3981.60 29
3981.75 34
3981.89 40
3982.04 47
3982.18 53
3982.33 58
3982.47 62
3982.62 67
3982.76 71
3982.90 74
3983.05 77
3983.19 80
3983.34 81
3983.48 80
3983.63 78
3983.77 75
3983.92 71
3984.06 67
3984.21 65
3984.35 65
3984.50 67
3984.64 73
3984.78 80
3984.93 89
3985.07 98
3985.22 105
3985.36 109
3985.51 111
3985.65 109
3985.80 104
3985.94 99
3986.09 93
3986.23 89
3986.38 86
3986.52 86
3986.66 86
3986.81 87
3986.95 88
3987.10 90
3987.24 91
3987.39 94
3987.53 96
3987.68 100
3987.82 103
3987.97 106
3988.11 108
3988.26 108
3988.40 108
3988.54 107
3988.69 105
3988.83 103
3988.98 102
3989.12 100
3989.27 100
3989.41 101
3989.56 104
3989.70 109
3989.85 115
3989.99 123
3990.14 132
3990.28 141
3990.43 150
3990.57 159
3990.71 167
3990.86 175
3991.00 183
3991.15 190
3991.29 196
3991.44 201
3991.58 202
3991.73 200
3991.87 194
3992.02 185
3992.16 174
3992.31 162
3992.45 151
3992.60 141
3992.74 134
3992.89 127
3993.03 121
3993.18 115
3993.32 107
3993.46 98
3993.61 89
3993.75 79
3993.90 71
3994.04 64
3994.19 58
3994.33 55
3994.48 53
3994.62 52
3994.77 51
3994.91 52
3995.06 54
3995.20 58
3995.35 63
3995.49 71
3995.64 80
3995.78 90
3995.93 101
3996.07 111
3996.22 119
3996.36 123
3996.51 124
3996.65 121
3996.79 115
3996.94 108
3997.08 101
3997.23 94
3997.37 88
3997.52 82
3997.66 77
3997.81 70
3997.95 63
3998.10 54
3998.24 45
3998.39 36
3998.53 28
3998.68 21
3998.82 15
3998.97 10
3999.11 7
3999.26 6
3999.40 7
3999.55 8
3999.69 11
3999.84 14
3999.98 15
4000.13 16
4000.27 16
4000.42 16
4000.56 17
4000.71 18
4000.85 21
4001.00 25
4001.14 30
4001.29 35
4001.43 38
4001.58 41
4001.72 41
4001.86 40
4002.01 38
4002.15 36
4002.30 35
4002.44 34
4002.59 36
4002.73 38
4002.88 42
4003.02 46
4003.17 50
4003.31 53
4003.46 55
4003.60 56
4003.75 54
4003.89 51
4004.04 47
4004.18 43
4004.33 39
4004.47 35
4004.62 33
4004.76 32
4004.91 33
4005.05 35
4005.20 37
4005.34 38
4005.49 38
4005.63 37
4005.78 35
4005.92 33
4006.07 33
4006.21 34
4006.36 38
4006.50 43
4006.65 48
4006.79 53
4006.94 56
4007.08 56
4007.23 53
4007.37 47
4007.52 39
4007.66 31
4007.81 23
4007.95 16
4008.10 11
4008.24 8
4008.39 8
4008.53 10
4008.68 14
4008.82 19
4008.97 25
4009.11 31
4009.26 35
4009.40 38
4009.55 38
4009.69 36
4009.84 33
4009.98 28
4010.13 23
4010.27 19
4010.42 15
4010.56 13
4010.71 11
4010.85 11
4011.00 13
4011.14 16
4011.29 20
4011.43 24
4011.58 27
4011.72 28
4011.87 28
4012.01 27
4012.16 25
4012.30 24
4012.45 24
4012.59 26
4012.74 29
4012.89 33
4013.03 36
4013.18 37
4013.32 37
4013.47 36
4013.61 35
4013.76 34
4013.90 34
4014.05 35
4014.19 38
4014.34 41
4014.48 43
4014.63 45
4014.77 47
4014.92 48
4015.06 49
4015.21 51
4015.35 53
4015.50 54
4015.64 55
4015.79 56
4015.93 55
4016.08 53
4016.22 50
4016.37 47
4016.51 44
4016.66 41
4016.80 40
4016.95 38
4017.09 37
4017.24 38
4017.38 39
4017.53 42
4017.68 46
4017.82 51
4017.97 57
4018.11 62
4018.26 67
4018.40 71
4018.55 74
4018.69 75
4018.84 76
4018.98 75
4019.13 74
4019.27 72
4019.42 71
4019.56 69
4019.71 67
4019.85 65
4020.00 61
4020.14 57
4020.29 52
4020.43 45
4020.58 38
4020.72 32
4020.87 27
4021.02 22
4021.16 18
4021.31 15
4021.45 11
4021.60 7
4021.74 1
4021.89 0
4022.03 0
4022.18 0
4022.32 0
4022.47 0
4022.61 0
4022.76 0
4022.90 0
4023.05 6
4023.19 12
4023.34 18
4023.48 24
4023.63 30
4023.78 35
4023.92 41
4024.07 47
4024.21 53
4024.36 59
4024.50 65
4024.65 70
4024.79 75
4024.94 78
4025.08 80
4025.23 80
4025.37 80
4025.52 79
4025.66 78
4025.81 78
4025.96 79
4026.10 81
4026.25 84
4026.39 88
4026.54 92
4026.68 97
4026.83 103
4026.97 109
4027.12 116
4027.26 124
4027.41 132
4027.55 141
4027.70 148
4027.84 154
4027.99 159
4028.14 161
4028.28 162
4028.43 160
4028.57 158
4028.72 154
4028.86 150
4029.01 146
4029.15 142
4029.30 138
4029.44 135
4029.59 133
4029.73 131
4029.88 129
4030.03 127
4030.17 123
4030.32 118
4030.46 112
4030.61 104
4030.75 95
4030.90 88
4031.04 82
4031.19 79
4031.33 80
4031.48 83
4031.63 89
4031.77 96
4031.92 104
4032.06 110
4032.21 115
4032.35 119
4032.50 123
4032.64 125
4032.79 126
4032.93 126
4033.08 124
4033.23 120
4033.37 114
4033.52 105
4033.66 96
4033.81 87
4033.95 80
4034.10 74
4034.24 70
4034.39 67
4034.53 64
4034.68 62
4034.83 60
4034.97 58
4035.12 57
4035.26 59
4035.41 63
4035.55 69
4035.70 75
4035.84 81
4035.99 84
4036.14 84
4036.28 80
4036.43 75
4036.57 68
4036.72 63
4036.86 61
4037.01 60
4037.15 63
4037.30 67
4037.45 72
4037.59 78
4037.74 82
4037.88 86
4038.03 88
4038.17 89
4038.32 89
4038.46 89
4038.61 89
4038.76 88
4038.90 88
4039.05 89
4039.19 89
4039.34 88
4039.48 87
4039.63 85
4039.77 83
4039.92 82
4040.07 83
4040.21 86
4040.36 92
4040.50 101
4040.65 110
4040.79 119
4040.94 126
4041.08 130
4041.23 129
4041.38 125
4041.52 119
4041.67 112
4041.81 106
4041.96 102
4042.10 101
4042.25 104
4042.40 108
4042.54 113
4042.69 118
4042.83 122
4042.98 124
4043.12 124
4043.27 122
4043.41 121
4043.56 119
4043.71 118
4043.85 118
4044.00 118
4044.14 118
4044.29 117
4044.43 115
4044.58 110
4044.73 105
4044.87 98
4045.02 92
4045.16 86
4045.31 80
4045.45 76
4045.60 71
4045.75 67
4045.89 63
4046.04 60
4046.18 58
4046.33 57
4046.47 57
4046.62 58
4046.77 59
4046.91 61
4047.06 62
4047.20 63
4047.35 62
4047.49 62
4047.64 62
4047.79 61
4047.93 61
4048.08 60
4048.22 60
4048.37 60
4048.51 60
4048.66 61
4048.81 62
4048.95 63
4049.10 64
4049.24 65
4049.39 66
4049.53 66
4049.68 65
4049.83 63
4049.97 60
4050.12 55
4050.26 50
4050.41 44
4050.56 40
4050.70 37
4050.85 36
4050.99 36
4051.14 38
4051.28 40
4051.43 43
4051.58 45
4051.72 46
4051.87 48
4052.01 48
4052.16 49
4052.30 50
4052.45 51
4052.60 51
4052.74 51
4052.89 50
4053.03 48
4053.18 46
4053.33 45
4053.47 44
4053.62 43
4053.76 44
4053.91 46
4054.05 49
4054.20 53
4054.35 57
4054.49 60
4054.64 62
4054.78 63
4054.93 61
4055.08 57
4055.22 54
4055.37 51
4055.51 50
4055.66 50
4055.81 53
4055.95 58
4056.10 63
4056.24 68
4056.39 72
4056.53 76
4056.68 79
4056.83 82
4056.97 84
4057.12 87
4057.26 89
4057.41 92
4057.56 95
4057.70 98
4057.85 101
4057.99 103
4058.14 106
4058.29 108
4058.43 111
4058.58 114
4058.72 117
4058.87 118
4059.02 118
4059.16 116
4059.31 112
4059.45 106
4059.60 101
4059.74 98
4059.89 96
4060.04 95
4060.18 96
4060.33 98
4060.47 98
4060.62 97
4060.77 94
4060.91 90
4061.06 85
4061.20 80
4061.35 77
4061.50 75
4061.64 77
4061.79 81
4061.93 87
4062.08 96
4062.23 105
4062.37 114
4062.52 122
4062.66 128
4062.81 131
4062.96 130
4063.10 125
4063.25 117
4063.39 108
4063.54 97
4063.69 87
4063.83 76
4063.98 66
4064.12 58
4064.27 51
4064.42 47
4064.56 47
4064.71 51
4064.85 60
4065.00 72
4065.15 86
4065.29 100
4065.44 113
4065.59 123
4065.73 130
4065.88 132
4066.02 132
4066.17 130
4066.32 126
4066.46 121
4066.61 116
4066.75 112
4066.90 108
4067.05 106
4067.19 105
4067.34 105
4067.48 107
4067.63 109
4067.78 112
4067.92 113
4068.07 115
4068.21 115
4068.36 116
4068.51 116
4068.65 117
4068.80 119
4068.95 123
4069.09 127
4069.24 131
4069.38 135
4069.53 137
4069.68 136
4069.82 133
4069.97 128
4070.11 122
4070.26 116
4070.41 111
4070.55 106
4070.70 101
4070.84 96
4070.99 92
4071.14 87
4071.28 82
4071.43 77
4071.58 74
4071.72 71
4071.87 69
4072.01 66
4072.16 61
4072.31 54
4072.45 45
4072.60 34
4072.74 22
4072.89 11
4073.04 4
4073.18 0
4073.33 0
4073.48 3
4073.62 8
4073.77 13
4073.91 18
4074.06 21
4074.21 24
4074.35 27
4074.50 31
4074.65 35
4074.79 40
4074.94 44
4075.08 46
4075.23 45
4075.38 42
4075.52 37
4075.67 31
4075.82 26
4075.96 22
4076.11 22
4076.25 24
4076.40 28
4076.55 32
4076.69 34
4076.84 35
4076.99 34
4077.13 30
4077.28 25
4077.42 19
4077.57 12
4077.72 4
4077.86 0
4078.01 0
4078.16 0
4078.30 0
4078.45 0
4078.59 0
4078.74 0
4078.89 0
4079.03 3
4079.18 8
4079.33 12
4079.47 15
4079.62 19
4079.76 22
4079.91 25
4080.06 28
4080.20 30
4080.35 33
4080.50 36
4080.64 39
4080.79 41
4080.94 44
4081.08 46
4081.23 47
4081.37 48
4081.52 48
4081.67 48
4081.81 47
4081.96 47
4082.11 47
4082.25 48
4082.40 49
4082.55 52
4082.69 56
4082.84 59
4082.98 63
4083.13 68
4083.28 73
4083.42 80
4083.57 88
4083.72 97
4083.86 106
4084.01 116
4084.16 124
4084.30 131
4084.45 133
4084.59 132
4084.74 128
4084.89 121
4085.03 112
4085.18 103
4085.33 95
4085.47 88
4085.62 83
4085.77 81
4085.91 80
4086.06 81
4086.21 83
4086.35 85
4086.50 89
4086.64 93
4086.79 98
4086.94 103
4087.08 109
4087.23 113
4087.38 116
4087.52 118
4087.67 119
4087.82 119
4087.96 118
4088.11 118
4088.26 118
4088.40 118
4088.55 118
4088.69 118
4088.84 116
4088.99 112
4089.13 107
4089.28 101
4089.43 95
4089.57 89
4089.72 85
4089.87 84
4090.01 85
4090.16 88
4090.31 91
4090.45 95
4090.60 98
4090.75 100
4090.89 100
4091.04 100
4091.19 100
4091.33 100
4091.48 102
4091.62 106
4091.77 110
4091.92 114
4092.06 117
4092.21 118
4092.36 116
4092.50 113
4092.65 107
4092.80 101
4092.94 93
4093.09 86
4093.24 80
4093.38 76
4093.53 73
4093.68 71
4093.82 69
4093.97 68
4094.12 66
4094.26 63
4094.41 61
4094.56 58
4094.70 57
4094.85 57
4095.00 61
4095.14 67
4095.29 76
4095.44 85
4095.58 93
4095.73 99
4095.87 103
4096.02 105
4096.17 106
4096.31 107
4096.46 109
4096.61 113
4096.75 119
4096.90 126
4097.05 134
4097.19 142
4097.34 149
4097.49 155
4097.63 160
4097.78 164
4097.93 166
4098.07 168
4098.22 168
4098.37 169
4098.51 169
4098.66 169
4098.81 168
4098.95 167
4099.10 165
4099.25 160
4099.39 155
4099.54 148
4099.69 141
4099.83 136
4099.98 131
4100.13 129
4100.27 129
4100.42 131
4100.57 133
4100.71 134
4100.86 134
4101.01 131
4101.15 126
4101.30 118
4101.45 110
4101.59 102
4101.74 94
4101.89 89
4102.03 85
4102.18 83
4102.33 82
4102.47 82
4102.62 83
4102.77 84
4102.91 85
4103.06 88
4103.21 90
4103.35 93
4103.50 96
4103.65 99
4103.80 101
4103.94 102
4104.09 102
4104.24 101
4104.38 100
4104.53 98
4104.68 94
4104.82 88
4104.97 80
4105.12 69
4105.26 58
4105.41 45
4105.56 32
4105.70 20
4105.85 11
4106.00 4
4106.14 0
4106.29 0
4106.44 0
4106.58 1
4106.73 5
4106.88 9
4107.02 14
4107.17 20
4107.32 25
4107.46 30
4107.61 34
4107.76 37
4107.90 39
4108.05 40
4108.20 42
4108.35 44
4108.49 48
4108.64 53
4108.79 60
4108.93 66
4109.08 72
4109.23 76
4109.37 78
4109.52 78
4109.67 76
4109.81 71
4109.96 66
4110.11 60
4110.25 54
4110.40 51
4110.55 51
4110.69 53
4110.84 57
4110.99 63
4111.14 68
4111.28 72
4111.43 73
4111.58 71
4111.72 66
4111.87 60
4112.02 54
4112.16 47
4112.31 40
4112.46 33
4112.60 25
4112.75 17
4112.90 9
4113.05 2
4113.19 0
4113.34 0
4113.49 0
4113.63 0
4113.78 0
4113.93 0
4114.07 0
4114.22 2
4114.37 5
4114.51 7
4114.66 8
4114.81 7
4114.96 7
4115.10 6
4115.25 6
4115.40 7
4115.54 10
4115.69 15
4115.84 20
4115.98 24
4116.13 27
4116.28 27
4116.42 25
4116.57 20
4116.72 13
4116.87 5
4117.01 0
4117.16 0
4117.31 0
4117.45 0
4117.60 0
4117.75 0
4117.89 2
4118.04 6
4118.19 9
4118.34 11
4118.48 13
4118.63 14
4118.78 14
4118.92 15
4119.07 16
4119.22 18
4119.36 21
4119.51 24
4119.66 28
4119.81 32
4119.95 36
4120.10 39
4120.25 42
4120.39 44
4120.54 44
4120.69 44
4120.83 42
4120.98 39
4121.13 35
4121.28 31
4121.42 28
4121.57 25
4121.72 25
4121.86 28
4122.01 33
4122.16 39
4122.31 45
4122.45 50
4122.60 52
4122.75 51
4122.89 49
4123.04 45
4123.19 42
4123.34 40
4123.48 40
4123.63 42
4123.78 45
4123.92 48
4124.07 50
4124.22 51
4124.36 51
4124.51 49
4124.66 48
4124.81 46
4124.95 44
4125.10 43
4125.25 42
4125.39 41
4125.54 40
4125.69 39
4125.84 38
4125.98 36
4126.13 33
4126.28 30
4126.42 27
4126.57 25
4126.72 23
4126.87 23
4127.01 25
4127.16 27
4127.31 30
4127.45 32
4127.60 34
4127.75 34
4127.90 34
4128.04 33
4128.19 33
4128.34 33
4128.48 35
4128.63 37
4128.78 40
4128.93 44
4129.07 47
4129.22 50
4129.37 52
4129.52 52
4129.66 49
4129.81 44
4129.96 37
4130.10 28
4130.25 19
4130.40 11
4130.55 6
4130.69 4
4130.84 5
4130.99 7
4131.13 10
4131.28 12
4131.43 11
4131.58 8
4131.72 3
4131.87 0
4132.02 0
4132.17 0
4132.31 0
4132.46 0
4132.61 0
4132.75 0
4132.90 6
4133.05 13
4133.20 18
4133.34 21
4133.49 22
4133.64 21
4133.79 20
4133.93 19
4134.08 17
4134.23 17
4134.37 17
4134.52 19
4134.67 22
4134.82 27
4134.96 33
4135.11 41
4135.26 49
4135.41 56
4135.55 63
4135.70 69
4135.85 72
4135.99 73
4136.14 72
4136.29 69
4136.44 65
4136.58 59
4136.73 53
4136.88 46
4137.03 39
4137.17 33
4137.32 27
4137.47 21
4137.62 16
4137.76 12
4137.91 7
4138.06 3
4138.20 0
4138.35 0
4138.50 0
4138.65 0
4138.79 0
4138.94 0
4139.09 0
4139.24 0
4139.38 5
4139.53 14
4139.68 23
4139.83 31
4139.97 37
4140.12 41
4140.27 44
4140.42 46
4140.56 48
4140.71 49
4140.86 50
4141.01 50
4141.15 49
4141.30 48
4141.45 46
4141.59 44
4141.74 43
4141.89 43
4142.04 44
4142.18 46
4142.33 48
4142.48 51
4142.63 53
4142.77 56
4142.92 60
4143.07 65
4143.22 72
4143.36 81
4143.51 91
4143.66 102
4143.81 113
4143.95 124
4144.10 135
4144.25 145
4144.40 154
4144.54 163
4144.69 169
4144.84 174
4144.99 177
4145.13 178
4145.28 176
4145.43 174
4145.58 169
4145.72 164
4145.87 158
4146.02 152
4146.17 146
4146.31 141
4146.46 138
4146.61 137
4146.76 138
4146.90 141
4147.05 144
4147.20 146
4147.35 147
4147.49 146
4147.64 142
4147.79 136
4147.94 129
4148.08 121
4148.23 113
4148.38 105
4148.53 97
4148.67 89
4148.82 82
4148.97 75
4149.12 68
4149.26 61
4149.41 54
4149.56 48
4149.71 43
4149.85 38
4150.00 34
4150.15 31
4150.30 30
4150.44 28
4150.59 27
4150.74 26
4150.89 25
4151.03 23
4151.18 20
4151.33 17
4151.48 14
4151.63 12
4151.77 10
4151.92 9
4152.07 8
4152.22 7
4152.36 5
4152.51 2
4152.66 0
4152.81 0
4152.95 0
4153.10 2
4153.25 7
4153.40 15
4153.54 24
4153.69 33
4153.84 41
4153.99 48
4154.13 54
4154.28 59
4154.43 65
4154.58 70
4154.73 76
4154.87 80
4155.02 82
4155.17 83
4155.32 82
4155.46 79
4155.61 76
4155.76 73
4155.91 71
4156.05 72
4156.20 74
4156.35 78
4156.50 84
4156.64 91
4156.79 97
4156.94 103
4157.09 107
4157.24 110
4157.38 111
4157.53 110
4157.68 108
4157.83 104
4157.97 100
4158.12 94
4158.27 86
4158.42 78
4158.57 71
4158.71 63
4158.86 56
4159.01 51
4159.16 48
4159.30 46
4159.45 44
4159.60 42
4159.75 39
4159.89 35
4160.04 30
4160.19 25
4160.34 21
4160.49 18
4160.63 17
4160.78 18
4160.93 21
4161.08 27
4161.22 34
4161.37 43
4161.52 53
4161.67 64
4161.82 76
4161.96 87
4162.11 97
4162.26 106
4162.41 114
4162.55 120
4162.70 124
4162.85 127
4163.00 130
4163.15 130
4163.29 129
4163.44 126
4163.59 121
4163.74 114
4163.88 106
4164.03 96
4164.18 86
4164.33 77
4164.48 69
4164.62 61
4164.77 55
4164.92 51
4165.07 49
4165.22 48
4165.36 49
4165.51 51
4165.66 53
4165.81 56
4165.95 59
4166.10 61
4166.25 62
4166.40 61
4166.55 60
4166.69 58
4166.84 56
4166.99 54
4167.14 53
4167.29 53
4167.43 56
4167.58 60
4167.73 65
4167.88 71
4168.02 76
4168.17 80
4168.32 80
4168.47 78
4168.62 73
4168.76 66
4168.91 59
4169.06 53
4169.21 48
4169.36 46
4169.50 47
4169.65 49
4169.80 51
4169.95 53
4170.10 54
4170.24 53
4170.39 50
4170.54 47
4170.69 43
4170.83 39
4170.98 37
4171.13 37
4171.28 40
4171.43 43
4171.57 48
4171.72 52
4171.87 55
4172.02 56
4172.17 57
4172.31 57
4172.46 57
4172.61 58
4172.76 60
4172.91 63
4173.05 66
4173.20 68
4173.35 69
4173.50 68
4173.65 66
4173.79 64
4173.94 63
4174.09 63
4174.24 64
4174.39 66
4174.53 67
4174.68 68
4174.83 68
4174.98 67
4175.13 65
4175.27 63
4175.42 63
4175.57 63
4175.72 63
4175.87 63
4176.01 62
4176.16 60
4176.31 58
4176.46 55
4176.61 53
4176.75 52
4176.90 54
4177.05 57
4177.20 61
4177.35 65
4177.49 69
4177.64 72
4177.79 75
4177.94 78
4178.09 82
4178.24 87
4178.38 94
4178.53 103
4178.68 113
4178.83 124
4178.98 133
4179.12 139
4179.27 143
4179.42 144
4179.57 143
4179.72 141
4179.86 139
4180.01 139
4180.16 141
4180.31 147
4180.46 155
4180.60 166
4180.75 178
4180.90 190
4181.05 201
4181.20 211
4181.35 220
4181.49 226
4181.64 232
4181.79 238
4181.94 245
4182.09 252
4182.23 260
4182.38 268
4182.53 273
4182.68 274
4182.83 270
4182.97 263
4183.12 253
4183.27 242
4183.42 232
4183.57 225
4183.72 222
4183.86 222
4184.01 222
4184.16 222
4184.31 220
4184.46 216
4184.60 209
4184.75 202
4184.90 194
4185.05 186
4185.20 178
4185.35 170
4185.49 161
4185.64 151
4185.79 139
4185.94 128
4186.09 118
4186.23 111
4186.38 105
4186.53 101
4186.68 98
4186.83 95
4186.98 92
4187.12 88
4187.27 84
4187.42 81
4187.57 79
4187.72 78
4187.87 76
4188.01 75
4188.16 73
4188.31 70
4188.46 68
4188.61 67
4188.75 69
4188.90 74
4189.05 81
4189.20 88
4189.35 94
4189.50 98
4189.64 98
4189.79 93
4189.94 85
4190.09 74
4190.24 62
4190.39 50
4190.53 40
4190.68 32
4190.83 27
4190.98 26
4191.13 29
4191.28 35
4191.42 44
4191.57 53
4191.72 62
4191.87 68
4192.02 70
4192.17 69
4192.31 65
4192.46 60
4192.61 56
4192.76 53
4192.91 52
4193.06 53
4193.20 56
4193.35 61
4193.50 65
4193.65 69
4193.80 71
4193.95 73
4194.09 73
4194.24 73
4194.39 73
4194.54 74
4194.69 75
4194.84 76
4194.98 77
4195.13 77
4195.28 77
4195.43 76
4195.58 74
4195.73 70
4195.87 65
4196.02 60
4196.17 55
4196.32 50
4196.47 45
4196.62 41
4196.76 37
4196.91 34
4197.06 30
4197.21 28
4197.36 26
4197.51 27
4197.65 30
4197.80 37
4197.95 46
4198.10 56
4198.25 68
4198.40 78
4198.55 86
4198.69 91
4198.84 93
4198.99 93
4199.14 91
4199.29 88
4199.44 86
4199.58 84
4199.73 85
4199.88 86
4200.03 87
4200.18 87
4200.33 86
4200.48 84
4200.62 79
4200.77 74
4200.92 68
4201.07 63
4201.22 60
4201.37 59
4201.51 59
4201.66 60
4201.81 61
4201.96 61
4202.11 59
4202.26 56
4202.41 50
4202.55 42
4202.70 32
4202.85 23
4203.00 13
4203.15 5
4203.30 0
4203.44 0
4203.59 0
4203.74 0
4203.89 0
4204.04 0
4204.19 0
4204.34 0
4204.48 2
4204.63 3
4204.78 4
4204.93 5
4205.08 8
4205.23 13
4205.38 19
4205.52 26
4205.67 33
4205.82 41
4205.97 47
4206.12 52
4206.27 55
4206.42 57
4206.56 58
4206.71 58
4206.86 58
4207.01 58
4207.16 59
4207.31 60
4207.46 62
4207.60 64
4207.75 67
4207.90 70
4208.05 71
4208.20 69
4208.35 66
4208.50 60
4208.64 53
4208.79 46
4208.94 41
4209.09 38
4209.24 37
4209.39 39
4209.54 43
4209.68 48
4209.83 55
4209.98 63
4210.13 72
4210.28 82
4210.43 93
4210.58 105
4210.73 117
4210.87 129
4211.02 139
4211.17 147
4211.32 152
4211.47 153
4211.62 150
4211.77 144
4211.91 135
4212.06 125
4212.21 114
4212.36 105
4212.51 97
4212.66 90
4212.81 85
4212.96 81
4213.10 78
4213.25 75
4213.40 73
4213.55 73
4213.70 74
4213.85 77
4214.00 81
4214.14 87
4214.29 92
4214.44 98
4214.59 102
4214.74 106
4214.89 108
4215.04 108
4215.19 106
4215.33 104
4215.48 102
4215.63 101
4215.78 102
4215.93 104
4216.08 109
4216.23 113
4216.38 117
4216.52 119
4216.67 118
4216.82 113
4216.97 106
4217.12 98
4217.27 91
4217.42 85
4217.57 82
4217.71 82
4217.86 84
4218.01 87
4218.16 91
4218.31 95
4218.46 99
4218.61 102
4218.76 105
4218.90 107
4219.05 110
4219.20 113
4219.35 116
4219.50 119
4219.65 121
4219.80 124
4219.95 126
4220.10 127
4220.24 126
4220.39 126
4220.54 124
4220.69 123
4220.84 123
4220.99 124
4221.14 126
4221.29 130
4221.43 134
4221.58 138
4221.73 141
4221.88 142
4222.03 142
4222.18 138
4222.33 132
4222.48 124
4222.63 113
4222.77 101
4222.92 88
4223.07 75
4223.22 62
4223.37 51
4223.52 42
4223.67 35
4223.82 30
4223.97 29
4224.11 32
4224.26 38
4224.41 49
4224.56 62
4224.71 77
4224.86 93
4225.01 108
4225.16 121
4225.31 132
4225.45 140
4225.60 146
4225.75 150
4225.90 153
4226.05 154
4226.20 153
4226.35 151
4226.50 148
4226.65 142
4226.79 136
4226.94 129
4227.09 121
4227.24 115
4227.39 111
4227.54 109
4227.69 110
4227.84 113
4227.99 117
4228.13 120
4228.28 122
4228.43 121
4228.58 117
4228.73 111
4228.88 105
4229.03 98
4229.18 94
4229.33 91
4229.48 89
4229.62 88
4229.77 87
4229.92 85
4230.07 82
4230.22 79
4230.37 76
4230.52 74
4230.67 73
4230.82 74
4230.97 77
4231.11 82
4231.26 88
4231.41 96
4231.56 105
4231.71 113
4231.86 120
4232.01 125
4232.16 128
4232.31 130
4232.46 131
4232.60 130
4232.75 129
4232.90 129
4233.05 127
4233.20 125
4233.35 122
4233.50 118
4233.65 112
4233.80 106
4233.95 99
4234.09 91
4234.24 85
4234.39 80
4234.54 77
4234.69 76
4234.84 76
4234.99 77
4235.14 78
4235.29 78
4235.44 76
4235.59 74
4235.73 71
4235.88 68
4236.03 67
4236.18 67
4236.33 67
4236.48 67
4236.63 67
4236.78 65
4236.93 62
4237.08 58
4237.23 54
4237.37 51
4237.52 50
4237.67 50
4237.82 50
4237.97 51
4238.12 52
4238.27 52
4238.42 51
4238.57 48
4238.72 45
4238.87 41
4239.02 38
4239.16 36
4239.31 36
4239.46 38
4239.61 43
4239.76 49
4239.91 56
4240.06 63
4240.21 69
4240.36 72
4240.51 73
4240.66 71
4240.81 66
4240.95 59
4241.10 52
4241.25 45
4241.40 40
4241.55 38
4241.70 40
4241.85 46
4242.00 55
4242.15 66
4242.30 79
4242.45 91
4242.60 101
4242.74 108
4242.89 112
4243.04 111
4243.19 107
4243.34 100
4243.49 91
4243.64 82
4243.79 75
4243.94 70
4244.09 67
4244.24 67
4244.39 69
4244.54 71
4244.68 73
4244.83 74
4244.98 72
4245.13 69
4245.28 65
4245.43 61
4245.58 58
4245.73 57
4245.88 57
4246.03 58
4246.18 60
4246.33 61
4246.48 61
4246.63 60
4246.77 56
4246.92 49
4247.07 42
4247.22 34
4247.37 27
4247.52 22
4247.67 20
4247.82 21
4247.97 24
4248.12 29
4248.27 35
4248.42 39
4248.57 41
4248.72 41
4248.86 39
4249.01 36
4249.16 33
4249.31 31
4249.46 32
4249.61 34
4249.76 38
4249.91 43
4250.06 45
4250.21 46
4250.36 44
4250.51 40
4250.66 35
4250.81 32
4250.96 31
4251.10 34
4251.25 41
4251.40 50
4251.55 61
4251.70 71
4251.85 80
4252.00 86
4252.15 90
4252.30 91
4252.45 91
4252.60 91
4252.75 92
4252.90 93
4253.05 95
4253.20 97
4253.35 99
4253.49 100
4253.64 99
4253.79 96
4253.94 91
4254.09 84
4254.24 78
4254.39 72
4254.54 68
4254.69 67
4254.84 69
4254.99 72
4255.14 76
4255.29 79
4255.44 80
4255.59 77
4255.74 71
4255.89 62
4256.03 50
4256.18 38
4256.33 27
4256.48 16
4256.63 8
4256.78 2
4256.93 0
4257.08 0
4257.23 0
4257.38 0
4257.53 0
4257.68 0
4257.83 0
4257.98 0
4258.13 0
4258.28 4
4258.43 11
4258.58 17
4258.73 23
4258.87 29
4259.02 33
4259.17 35
4259.32 38
4259.47 39
4259.62 42
4259.77 44
4259.92 47
4260.07 51
4260.22 55
4260.37 59
4260.52 63
4260.67 67
4260.82 69
4260.97 70
4261.12 69
4261.27 66
4261.42 61
4261.57 56
4261.72 50
4261.87 45
4262.01 40
4262.16 36
4262.31 34
4262.46 34
4262.61 34
4262.76 36
4262.91 39
4263.06 42
4263.21 45
4263.36 48
4263.51 51
4263.66 52
4263.81 54
4263.96 55
4264.11 56
4264.26 57
4264.41 58
4264.56 59
4264.71 60
4264.86 60
4265.01 60
4265.16 60
4265.31 58
4265.46 56
4265.60 54
4265.75 51
4265.90 47
4266.05 44
4266.20 40
4266.35 37
4266.50 35
4266.65 34
4266.80 33
4266.95 33
4267.10 32
4267.25 31
4267.40 29
4267.55 26
4267.70 23
4267.85 19
4268.00 16
4268.15 13
4268.30 11
4268.45 9
4268.60 7
4268.75 4
4268.90 0
4269.05 0
4269.20 0
4269.35 0
4269.50 0
4269.65 0
4269.79 7
4269.94 17
4270.09 27
4270.24 37
4270.39 45
4270.54 50
4270.69 51
4270.84 50
4270.99 48
4271.14 46
4271.29 44
4271.44 42
4271.59 41
4271.74 39
4271.89 37
4272.04 33
4272.19 28
4272.34 21
4272.49 13
4272.64 5
4272.79 0
4272.94 0
4273.09 0
4273.24 0
4273.39 0
4273.54 1
4273.69 9
4273.84 18
4273.99 26
4274.14 32
4274.29 36
4274.44 38
4274.59 38
4274.74 38
4274.89 38
4275.04 39
4275.19 41
4275.34 44
4275.48 47
4275.63 49
4275.78 51
4275.93 51
4276.08 51
4276.23 50
4276.38 50
4276.53 51
4276.68 53
4276.83 56
4276.98 59
4277.13 60
4277.28 59
4277.43 56
4277.58 51
4277.73 45
4277.88 39
4278.03 33
4278.18 29
4278.33 26
4278.48 25
4278.63 25
4278.78 25
4278.93 25
4279.08 24
4279.23 23
4279.38 22
4279.53 20
4279.68 18
4279.83 16
4279.98 14
4280.13 12
4280.28 9
4280.43 7
4280.58 5
4280.73 3
4280.88 1
4281.03 0
4281.18 0
4281.33 0
4281.48 0
4281.63 0
4281.78 0
4281.93 0
4282.08 0
4282.23 6
4282.38 18
4282.53 31
4282.68 45
4282.83 56
4282.98 63
4283.13 65
4283.28 62
4283.43 57
4283.58 50
4283.73 44
4283.88 40
4284.03 37
4284.18 36
4284.33 36
4284.48 34
4284.63 31
4284.78 27
4284.93 22
4285.08 16
4285.23 11
4285.38 7
4285.53 4
4285.68 2
4285.83 0
4285.98 0
4286.13 0
4286.28 1
4286.43 4
4286.58 9
4286.73 15
4286.88 23
4287.03 32
4287.18 42
4287.33 52
4287.48 62
4287.63 71
4287.78 78
4287.93 82
4288.08 84
4288.23 83
4288.38 80
4288.53 75
4288.68 69
4288.83 62
4288.98 56
4289.13 50
4289.28 45
4289.43 40
4289.58 37
4289.73 34
4289.88 31
4290.03 28
4290.18 26
4290.33 23
4290.48 21
4290.63 19
4290.78 19
4290.93 20
4291.08 22
4291.23 24
4291.38 26
4291.53 27
4291.68 27
4291.83 27
4291.98 27
4292.13 28
4292.28 30
4292.43 34
4292.58 37
4292.73 40
4292.88 42
4293.03 42
4293.18 40
4293.33 37
4293.48 34
4293.63 31
4293.78 28
4293.93 25
4294.08 22
4294.23 17
4294.38 11
4294.53 4
4294.68 0
4294.83 0
4294.98 0
4295.13 0
4295.28 0
4295.43 0
4295.58 0
4295.73 7
4295.88 13
4296.03 17
4296.18 19
4296.33 19
4296.48 17
4296.63 15
4296.78 13
4296.93 12
4297.08 11
4297.23 10
4297.38 9
4297.53 9
4297.68 8
4297.83 8
4297.98 9
4298.13 11
4298.28 13
4298.43 15
4298.58 17
4298.73 18
4298.88 18
4299.03 16
4299.18 13
4299.33 10
4299.48 8
4299.63 7
4299.78 9
4299.93 12
4300.09 18
4300.24 23
4300.39 29
4300.54 34
4300.69 38
4300.84 41
4300.99 41
4301.14 41
4301.29 39
4301.44 36
4301.59 33
4301.74 30
4301.89 26
4302.04 23
4302.19 19
4302.34 15
4302.49 11
4302.64 7
4302.79 4
4302.94 1
4303.09 0
4303.24 0
4303.39 0
4303.54 0
4303.69 0
4303.84 0
4303.99 0
4304.14 1
4304.29 2
4304.44 3
4304.59 4
4304.74 3
4304.89 3
4305.04 2
4305.19 3
4305.34 4
4305.49 8
4305.64 13
4305.80 19
4305.95 24
4306.10 28
4306.25 30
4306.40 29
4306.55 26
4306.70 23
4306.85 18
4307.00 15
4307.15 12
4307.30 11
4307.45 11
4307.60 11
4307.75 11
4307.90 11
4308.05 11
4308.20 12
4308.35 12
4308.50 13
4308.65 13
4308.80 14
4308.95 15
4309.10 16
4309.25 17
4309.40 18
4309.55 18
4309.70 17
4309.85 15
4310.01 12
4310.16 8
4310.31 3
4310.46 0
4310.61 0
4310.76 0
4310.91 0
4311.06 0
4311.21 0
4311.36 0
4311.51 0
4311.66 1
4311.81 6
4311.96 13
4312.11 18
4312.26 22
4312.41 24
4312.56 23
4312.71 20
4312.86 13
4313.01 5
4313.16 0
4313.31 0
4313.46 0
4313.62 0
4313.77 0
4313.92 0
4314.07 0
4314.22 0
4314.37 6
4314.52 16
4314.67 24
4314.82 30
4314.97 32
4315.12 31
4315.27 28
4315.42 24
4315.57 19
4315.72 15
4315.87 13
4316.02 12
4316.17 14
4316.32 17
4316.47 20
4316.62 24
4316.78 27
4316.93 29
4317.08 29
4317.23 27
4317.38 24
4317.53 20
4317.68 18
4317.83 17
4317.98 19
4318.13 23
4318.28 31
4318.43 39
4318.58 49
4318.73 59
4318.88 68
4319.03 75
4319.18 83
4319.33 89
4319.49 96
4319.64 102
4319.79 108
4319.94 113
4320.09 116
4320.24 118
4320.39 116
4320.54 111
4320.69 104
4320.84 96
4320.99 86
4321.14 76
4321.29 65
4321.44 56
4321.59 48
4321.74 41
4321.89 37
4322.04 35
4322.20 37
4322.35 41
4322.50 48
4322.65 54
4322.80 60
4322.95 65
4323.10 68
4323.25 70
4323.40 72
4323.55 74
4323.70 78
4323.85 83
4324.00 88
4324.15 92
4324.30 93
4324.45 92
4324.61 87
4324.76 82
4324.91 76
4325.06 72
4325.21 70
4325.36 69
4325.51 69
4325.66 69
4325.81 67
4325.96 63
4326.11 57
4326.26 50
4326.41 44
4326.56 39
4326.71 37
4326.87 37
4327.02 41
4327.17 48
4327.32 55
4327.47 63
4327.62 68
4327.77 73
4327.92 75
4328.07 75
4328.22 75
4328.37 75
4328.52 75
4328.67 75
4328.82 75
4328.98 75
4329.13 72
4329.28 69
4329.43 63
4329.58 58
4329.73 52
4329.88 48
4330.03 45
4330.18 45
4330.33 46
4330.48 48
4330.63 51
4330.78 54
4330.93 57
4331.09 61
4331.24 64
4331.39 67
4331.54 70
4331.69 72
4331.84 76
4331.99 79
4332.14 84
4332.29 90
4332.44 97
4332.59 104
4332.74 112
4332.90 118
4333.05 122
4333.20 123
4333.35 120
4333.50 114
4333.65 106
4333.80 97
4333.95 88
4334.10 79
4334.25 72
4334.40 65
4334.55 59
4334.70 54
4334.86 49
4335.01 44
4335.16 39
4335.31 35
4335.46 30
4335.61 27
4335.76 24
4335.91 22
4336.06 22
4336.21 24
4336.36 26
4336.51 30
4336.67 34
4336.82 38
4336.97 43
4337.12 48
4337.27 55
4337.42 62
4337.57 71
4337.72 79
4337.87 87
4338.02 94
4338.17 98
4338.33 100
4338.48 100
4338.63 98
4338.78 95
4338.93 91
4339.08 88
4339.23 85
4339.38 82
4339.53 81
4339.68 80
4339.83 79
4339.99 80
4340.14 82
4340.29 85
4340.44 91
4340.59 99
4340.74 109
4340.89 118
4341.04 126
4341.19 133
4341.34 138
4341.49 141
4341.65 143
4341.80 145
4341.95 147
4342.10 150
4342.25 154
4342.40 157
4342.55 161
4342.70 165
4342.85 168
4343.00 171
4343.15 173
4343.31 176
4343.46 179
4343.61 182
4343.76 185
4343.91 187
4344.06 188
4344.21 188
4344.36 185
4344.51 180
4344.66 174
4344.82 166
4344.97 159
4345.12 152
4345.27 146
4345.42 143
4345.57 141
4345.72 140
4345.87 139
4346.02 136
4346.17 131
4346.33 123
4346.48 113
4346.63 102
4346.78 92
4346.93 84
4347.08 80
4347.23 80
4347.38 84
4347.53 89
4347.69 96
4347.84 102
4347.99 107
4348.14 112
4348.29 116
4348.44 122
4348.59 128
4348.74 136
4348.89 145
4349.04 153
4349.20 161
4349.35 167
4349.50 173
4349.65 179
4349.80 184
4349.95 189
4350.10 192
4350.25 193
4350.40 190
4350.56 184
4350.71 175
4350.86 162
4351.01 149
4351.16 134
4351.31 121
4351.46 108
4351.61 97
4351.76 87
4351.92 77
4352.07 69
4352.22 62
4352.37 56
4352.52 53
4352.67 53
4352.82 56
4352.97 62
4353.12 69
4353.28 76
4353.43 83
4353.58 88
4353.73 90
4353.88 90
4354.03 89
4354.18 87
4354.33 86
4354.48 85
4354.64 84
4354.79 83
4354.94 82
4355.09 79
4355.24 75
4355.39 71
4355.54 66
4355.69 60
4355.85 55
4356.00 49
4356.15 44
4356.30 38
4356.45 33
4356.60 28
4356.75 24
4356.90 21
4357.06 20
4357.21 20
4357.36 22
4357.51 25
4357.66 30
4357.81 36
4357.96 43
4358.11 50
4358.26 58
4358.42 65
4358.57 70
4358.72 73
4358.87 73
4359.02 71
4359.17 66
4359.32 59
4359.47 51
4359.63 41
4359.78 31
4359.93 22
4360.08 13
4360.23 6
4360.38 0
4360.53 0
4360.68 0
4360.84 0
4360.99 0
4361.14 0
4361.29 0
4361.44 0
4361.59 0
4361.74 1
4361.90 5
4362.05 9
4362.20 15
4362.35 20
4362.50 27
4362.65 34
4362.80 40
4362.95 46
4363.11 51
4363.26 53
4363.41 54
4363.56 53
4363.71 51
4363.86 50
4364.01 50
4364.16 51
4364.32 55
4364.47 59
4364.62 64
4364.77 68
4364.92 72
4365.07 75
4365.22 76
4365.38 76
4365.53 75
4365.68 73
4365.83 71
4365.98 68
4366.13 65
4366.28 63
4366.44 62
4366.59 62
4366.74 63
4366.89 64
4367.04 65
4367.19 67
4367.34 69
4367.49 72
4367.65 77
4367.80 83
4367.95 91
4368.10 99
4368.25 108
4368.40 117
4368.55 124
4368.71 129
4368.86 131
4369.01 130
4369.16 125
4369.31 118
4369.46 111
4369.61 103
4369.77 96
4369.92 90
4370.07 85
4370.22 81
4370.37 78
4370.52 74
4370.67 72
4370.83 71
4370.98 72
4371.13 76
4371.28 82
4371.43 89
4371.58 96
4371.73 100
4371.89 103
4372.04 102
4372.19 100
4372.34 97
4372.49 94
4372.64 91
4372.80 89
4372.95 88
4373.10 86
4373.25 84
4373.40 81
4373.55 76
4373.70 72
4373.86 66
4374.01 62
4374.16 57
4374.31 54
4374.46 52
4374.61 52
4374.76 53
4374.92 57
4375.07 62
4375.22 70
4375.37 79
4375.52 89
4375.67 98
4375.83 107
4375.98 114
4376.13 118
4376.28 119
4376.43 117
4376.58 112
4376.73 107
4376.89 101
4377.04 97
4377.19 94
4377.34 94
4377.49 96
4377.64 100
4377.80 105
4377.95 112
4378.10 118
4378.25 124
4378.40 129
4378.55 134
4378.71 137
4378.86 138
4379.01 138
4379.16 137
4379.31 136
4379.46 133
4379.61 131
4379.77 128
4379.92 127
4380.07 125
4380.22 124
4380.37 122
4380.52 119
4380.68 116
4380.83 112
4380.98 107
4381.13 104
4381.28 102
4381.43 103
4381.59 107
4381.74 113
4381.89 120
4382.04 126
4382.19 131
4382.34 133
4382.50 133
4382.65 130
4382.80 125
4382.95 118
4383.10 112
4383.25 106
4383.41 101
4383.56 98
4383.71 94
4383.86 92
4384.01 89
4384.16 85
4384.32 81
4384.47 75
4384.62 70
4384.77 65
4384.92 61
4385.07 59
4385.23 59
4385.38 60
4385.53 62
4385.68 64
4385.83 66
4385.98 68
4386.14 69
4386.29 71
4386.44 73
4386.59 75
4386.74 79
4386.89 83
4387.05 88
4387.20 93
4387.35 96
4387.50 98
4387.65 99
4387.81 97
4387.96 94
4388.11 90
4388.26 85
4388.41 80
4388.56 75
4388.72 70
4388.87 65
4389.02 60
4389.17 56
4389.32 53
4389.47 52
4389.63 54
4389.78 60
4389.93 68
4390.08 78
4390.23 89
4390.39 99
4390.54 107
4390.69 111
4390.84 111
4390.99 108
4391.14 100
4391.30 90
4391.45 78
4391.60 66
4391.75 54
4391.90 44
4392.06 35
4392.21 28
4392.36 25
4392.51 24
4392.66 26
4392.81 31
4392.97 37
4393.12 45
4393.27 52
4393.42 58
4393.57 62
4393.73 65
4393.88 66
4394.03 66
4394.18 64
4394.33 63
4394.48 61
4394.64 58
4394.79 53
4394.94 48
4395.09 42
4395.24 37
4395.40 34
4395.55 34
4395.70 39
4395.85 47
4396.00 57
4396.16 67
4396.31 74
4396.46 78
4396.61 77
4396.76 71
4396.91 61
4397.07 51
4397.22 42
4397.37 37
4397.52 34
4397.67 36
4397.83 39
4397.98 42
4398.13 44
4398.28 44
4398.43 42
4398.59 38
4398.74 35
4398.89 32
4399.04 33
4399.19 35
4399.35 40
4399.50 45
4399.65 50
4399.80 55
4399.95 59
4400.11 62
4400.26 64
4400.41 65
4400.56 67
4400.71 69
4400.86 71
4401.02 74
4401.17 77
4401.32 79
4401.47 82
4401.62 84
4401.78 86
4401.93 87
4402.08 86
4402.23 83
4402.38 80
4402.54 78
4402.69 77
4402.84 78
4402.99 80
4403.14 85
4403.30 89
4403.45 94
4403.60 96
4403.75 97
4403.90 96
4404.06 93
4404.21 90
4404.36 86
4404.51 82
4404.67 80
4404.82 77
4404.97 76
4405.12 75
4405.27 74
4405.43 74
4405.58 74
4405.73 73
4405.88 70
4406.03 66
4406.19 60
4406.34 54
4406.49 47
4406.64 40
4406.79 34
4406.95 30
4407.10 26
4407.25 24
4407.40 23
4407.55 23
4407.71 24
4407.86 27
4408.01 30
4408.16 34
4408.31 39
4408.47 44
4408.62 49
4408.77 54
4408.92 57
4409.08 60
4409.23 61
4409.38 62
4409.53 63
4409.68 62
4409.84 61
4409.99 59
4410.14 56
4410.29 53
4410.44 49
4410.60 46
4410.75 43
4410.90 42
4411.05 41
4411.21 43
4411.36 45
4411.51 48
4411.66 52
4411.81 57
4411.97 63
4412.12 71
4412.27 79
4412.42 88
4412.57 97
4412.73 107
4412.88 115
4413.03 121
4413.18 124
4413.34 124
4413.49 120
4413.64 114
4413.79 105
4413.94 96
4414.10 87
4414.25 79
4414.40 73
4414.55 69
4414.71 67
4414.86 66
4415.01 66
4415.16 68
4415.31 71
4415.47 76
4415.62 84
4415.77 93
4415.92 103
4416.08 113
4416.23 123
4416.38 130
4416.53 134
4416.68 136
4416.84 135
4416.99 132
4417.14 128
4417.29 124
4417.45 122
4417.60 122
4417.75 122
4417.90 122
4418.05 121
4418.21 120
4418.36 117
4418.51 113
4418.66 109
4418.82 105
4418.97 102
4419.12 100
4419.27 99
4419.42 98
4419.58 96
4419.73 93
4419.88 89
4420.03 84
4420.19 80
4420.34 75
4420.49 72
4420.64 70
4420.80 70
4420.95 71
4421.10 73
4421.25 77
4421.40 81
4421.56 85
4421.71 90
4421.86 95
4422.01 100
4422.17 103
4422.32 106
4422.47 109
4422.62 110
4422.78 112
4422.93 113
4423.08 113
4423.23 113
4423.39 112
4423.54 110
4423.69 108
4423.84 105
4423.99 103
4424.15 102
4424.30 105
4424.45 110
4424.60 118
4424.76 128
4424.91 140
4425.06 152
4425.21 163
4425.37 172
4425.52 179
4425.67 184
4425.82 187
4425.98 189
4426.13 190
4426.28 191
4426.43 192
4426.59 194
4426.74 198
4426.89 205
4427.04 214
4427.20 225
4427.35 236
4427.50 247
4427.65 255
4427.81 260
4427.96 261
4428.11 260
4428.26 257
4428.41 252
4428.57 247
4428.72 243
4428.87 240
4429.02 238
4429.18 237
4429.33 237
4429.48 237
4429.63 237
4429.79 237
4429.94 234
4430.09 231
4430.24 226
4430.40 222
4430.55 218
4430.70 216
4430.85 215
4431.01 215
4431.16 214
4431.31 212
4431.46 207
4431.62 199
4431.77 190
4431.92 180
4432.07 171
4432.23 164
4432.38 159
4432.53 157
4432.68 155
4432.84 153
4432.99 149
4433.14 145
4433.29 138
4433.45 131
4433.60 124
4433.75 118
4433.90 114
4434.06 111
4434.21 110
4434.36 109
4434.51 107
4434.67 103
4434.82 98
4434.97 91
4435.12 81
4435.28 71
4435.43 61
4435.58 52
4435.74 44
4435.89 38
4436.04 33
4436.19 30
4436.35 28
4436.50 27
4436.65 28
4436.80 30
4436.96 35
4437.11 41
4437.26 48
4437.41 55
4437.57 61
4437.72 66
4437.87 69
4438.02 69
4438.18 67
4438.33 63
4438.48 57
4438.63 50
4438.79 44
4438.94 40
4439.09 37
4439.25 36
4439.40 37
4439.55 37
4439.70 37
4439.86 35
4440.01 30
4440.16 24
4440.31 17
4440.47 10
4440.62 4
4440.77 0
4440.92 0
4441.08 2
4441.23 7
4441.38 11
4441.53 15
4441.69 17
4441.84 15
4441.99 11
4442.15 5
4442.30 0
4442.45 0
4442.60 0
4442.76 0
4442.91 0
4443.06 0
4443.21 0
4443.37 3
4443.52 8
4443.67 12
4443.83 13
4443.98 12
4444.13 11
4444.28 11
4444.44 14
4444.59 19
4444.74 27
4444.89 35
4445.05 44
4445.20 50
4445.35 55
4445.51 57
4445.66 57
4445.81 57
4445.96 57
4446.12 56
4446.27 56
4446.42 56
4446.57 56
4446.73 56
4446.88 56
4447.03 55
4447.19 54
4447.34 54
4447.49 53
4447.64 52
4447.80 51
4447.95 51
4448.10 51
4448.26 52
4448.41 53
4448.56 53
4448.71 53
4448.87 52
4449.02 49
4449.17 45
4449.32 39
4449.48 35
4449.63 31
4449.78 30
4449.94 30
4450.09 32
4450.24 35
4450.39 38
4450.55 41
4450.70 43
4450.85 42
4451.01 40
4451.16 36
4451.31 30
4451.46 25
4451.62 20
4451.77 18
4451.92 17
4452.08 19
4452.23 23
4452.38 28
4452.53 33
4452.69 35
4452.84 35
4452.99 31
4453.15 24
4453.30 16
4453.45 7
4453.60 0
4453.76 0
4453.91 0
4454.06 0
4454.22 0
4454.37 1
4454.52 8
4454.67 15
4454.83 22
4454.98 29
4455.13 35
4455.29 41
4455.44 45
4455.59 48
4455.74 48
4455.90 46
4456.05 43
4456.20 38
4456.36 33
4456.51 28
4456.66 24
4456.82 20
4456.97 17
4457.12 15
4457.27 14
4457.43 14
4457.58 16
4457.73 20
4457.89 24
4458.04 29
4458.19 35
4458.34 40
4458.50 45
4458.65 49
4458.80 52
4458.96 53
4459.11 53
4459.26 51
4459.42 47
4459.57 42
4459.72 37
4459.87 32
4460.03 29
4460.18 26
4460.33 24
4460.49 24
4460.64 24
4460.79 25
4460.95 27
4461.10 28
4461.25 29
4461.40 30
4461.56 30
4461.71 31
4461.86 33
4462.02 35
4462.17 38
4462.32 42
4462.48 46
4462.63 50
4462.78 53
4462.93 57
4463.09 61
4463.24 66
4463.39 73
4463.55 81
4463.70 92
4463.85 102
4464.01 113
4464.16 120
4464.31 125
4464.47 126
4464.62 123
4464.77 118
4464.92 112
4465.08 105
4465.23 99
4465.38 94
4465.54 91
4465.69 88
4465.84 85
4466.00 82
4466.15 80
4466.30 77
4466.46 75
4466.61 74
4466.76 75
4466.91 76
4467.07 79
4467.22 82
4467.37 85
4467.53 87
4467.68 88
4467.83 87
4467.99 85
4468.14 82
4468.29 79
4468.45 77
4468.60 74
4468.75 73
4468.91 72
4469.06 72
4469.21 71
4469.36 70
4469.52 68
4469.67 64
4469.82 59
4469.98 53
4470.13 47
4470.28 41
4470.44 36
4470.59 31
4470.74 26
4470.90 21
4471.05 17
4471.20 14
4471.36 11
4471.51 10
4471.66 11
4471.82 13
4471.97 16
4472.12 20
4472.28 23
4472.43 26
4472.58 28
4472.73 29
4472.89 30
4473.04 30
4473.19 30
4473.35 30
4473.50 30
4473.65 29
4473.81 27
4473.96 23
4474.11 20
4474.27 16
4474.42 13
4474.57 10
4474.73 7
4474.88 5
4475.03 4
4475.19 3
4475.34 2
4475.49 1
4475.65 2
4475.80 3
4475.95 5
4476.11 8
4476.26 10
4476.41 13
4476.57 15
4476.72 17
4476.87 18
4477.03 20
4477.18 22
4477.33 24
4477.49 27
4477.64 29
4477.79 31
4477.95 32
4478.10 31
4478.25 28
4478.41 23
4478.56 18
4478.71 13
4478.87 10
4479.02 9
4479.17 9
4479.33 11
4479.48 13
4479.63 13
4479.79 11
4479.94 7
4480.09 3
4480.25 0
4480.40 0
4480.55 0
4480.71 0
4480.86 1
4481.01 8
4481.17 15
4481.32 22
4481.47 27
4481.63 30
4481.78 29
4481.93 27
4482.09 23
4482.24 18
4482.39 13
4482.55 9
4482.70 5
4482.85 3
4483.01 2
4483.16 2
4483.31 4
4483.47 6
4483.62 9
4483.77 12
4483.93 15
4484.08 16
4484.23 16
4484.39 14
4484.54 10
4484.69 5
4484.85 0
4485.00 0
4485.15 0
4485.31 0
4485.46 0
4485.61 1
4485.77 6
4485.92 11
4486.07 15
4486.23 17
4486.38 17
4486.53 15
4486.69 11
4486.84 7
4486.99 3
4487.15 0
4487.30 0
4487.46 0
4487.61 0
4487.76 0
4487.92 0
4488.07 0
4488.22 0
4488.38 0
4488.53 3
4488.68 6
4488.84 8
4488.99 10
4489.14 12
4489.30 13
4489.45 16
4489.60 20
4489.76 25
4489.91 30
4490.06 35
4490.22 39
4490.37 41
4490.52 41
4490.68 39
4490.83 36
4490.99 33
4491.14 30
4491.29 29
4491.45 28
4491.60 30
4491.75 32
4491.91 34
4492.06 37
4492.21 38
4492.37 38
4492.52 36
4492.67 32
4492.83 27
4492.98 20
4493.14 14
4493.29 8
4493.44 3
4493.60 0
4493.75 0
4493.90 0
4494.06 0
4494.21 0
4494.36 0
4494.52 0
4494.67 0
4494.82 0
4494.98 2
4495.13 9
4495.29 16
4495.44 23
4495.59 28
4495.75 32
4495.90 35
4496.05 37
4496.21 39
4496.36 41
4496.51 44
4496.67 47
4496.82 50
4496.97 53
4497.13 56
4497.28 60
4497.44 63
4497.59 66
4497.74 69
4497.90 71
4498.05 73
4498.20 73
4498.36 72
4498.51 71
4498.66 70
4498.82 72
4498.97 75
4499.13 81
4499.28 88
4499.43 94
4499.59 99
4499.74 100
4499.89 96
4500.05 88
4500.20 76
4500.36 62
4500.51 47
4500.66 33
4500.82 22
4500.97 14
4501.12 10
4501.28 9
4501.43 11
4501.58 15
4501.74 21
4501.89 28
4502.05 36
4502.20 45
4502.35 53
4502.51 60
4502.66 67
4502.81 73
4502.97 77
4503.12 79
4503.28 81
4503.43 82
4503.58 82
4503.74 82
4503.89 81
4504.04 79
4504.20 76
4504.35 73
4504.51 69
4504.66 66
4504.81 63
4504.97 62
4505.12 62
4505.27 62
4505.43 64
4505.58 67
4505.74 69
4505.89 73
4506.04 76
4506.20 79
4506.35 82
4506.50 84
4506.66 85
4506.81 84
4506.97 80
4507.12 75
4507.27 67
4507.43 57
4507.58 46
4507.74 34
4507.89 23
4508.04 12
4508.20 3
4508.35 0
4508.50 0
4508.66 0
4508.81 0
4508.97 0
4509.12 0
4509.27 0
4509.43 0
4509.58 2
4509.73 7
4509.89 13
4510.04 19
4510.20 26
4510.35 32
4510.50 38
4510.66 42
4510.81 44
4510.97 44
4511.12 42
4511.27 39
4511.43 36
4511.58 32
4511.73 30
4511.89 28
4512.04 29
4512.20 31
4512.35 33
4512.50 34
4512.66 35
4512.81 33
4512.97 30
4513.12 25
4513.27 19
4513.43 14
4513.58 11
4513.74 10
4513.89 11
4514.04 13
4514.20 16
4514.35 18
4514.51 18
4514.66 17
4514.81 14
4514.97 10
4515.12 7
4515.27 6
4515.43 7
4515.58 11
4515.74 18
4515.89 27
4516.04 37
4516.20 45
4516.35 51
4516.51 54
4516.66 54
4516.81 51
4516.97 47
4517.12 43
4517.28 39
4517.43 36
4517.58 35
4517.74 34
4517.89 34
4518.05 34
4518.20 35
4518.35 36
4518.51 39
4518.66 44
4518.82 50
4518.97 58
4519.12 65
4519.28 72
4519.43 76
4519.59 79
4519.74 79
4519.89 79
4520.05 79
4520.20 80
4520.36 82
4520.51 86
4520.66 89
4520.82 91
4520.97 90
4521.13 87
4521.28 79
4521.43 69
4521.59 58
4521.74 46
4521.90 35
4522.05 26
4522.20 19
4522.36 15
4522.51 13
4522.67 14
4522.82 16
4522.98 19
4523.13 22
4523.28 25
4523.44 26
4523.59 26
4523.75 25
4523.90 23
4524.05 21
4524.21 20
4524.36 20
4524.52 23
4524.67 26
4524.82 30
4524.98 34
4525.13 36
4525.29 38
4525.44 38
4525.59 37
4525.75 34
4525.90 29
4526.06 24
4526.21 18
4526.37 12
4526.52 5
4526.67 0
4526.83 0
4526.98 0
4527.14 0
4527.29 0
4527.44 0
4527.60 0
4527.75 0
4527.91 0
4528.06 5
4528.21 11
4528.37 16
4528.52 21
4528.68 25
4528.83 27
4528.99 27
4529.14 26
4529.29 25
4529.45 22
4529.60 20
4529.76 18
4529.91 18
4530.06 19
4530.22 23
4530.37 28
4530.53 35
4530.68 44
4530.84 52
4530.99 59
4531.14 65
4531.30 69
4531.45 70
4531.61 68
4531.76 64
4531.92 58
4532.07 53
4532.22 50
4532.38 50
4532.53 55
4532.69 63
4532.84 73
4533.00 84
4533.15 94
4533.30 100
4533.46 103
4533.61 102
4533.77 99
4533.92 94
4534.07 89
4534.23 84
4534.38 79
4534.54 73
4534.69 68
4534.85 61
4535.00 53
4535.15 46
4535.31 39
4535.46 34
4535.62 30
4535.77 29
4535.93 29
4536.08 31
4536.23 32
4536.39 34
4536.54 35
4536.70 34
4536.85 33
4537.01 32
4537.16 32
4537.31 33
4537.47 35
4537.62 39
4537.78 44
4537.93 50
4538.09 55
4538.24 61
4538.40 66
4538.55 72
4538.70 77
4538.86 83
4539.01 89
4539.17 93
4539.32 95
4539.48 96
4539.63 95
4539.78 94
4539.94 93
4540.09 94
4540.25 96
4540.40 101
4540.56 107
4540.71 115
4540.86 122
4541.02 129
4541.17 134
4541.33 138
4541.48 140
4541.64 142
4541.79 143
4541.95 144
4542.10 145
4542.25 148
4542.41 152
4542.56 156
4542.72 160
4542.87 162
4543.03 163
4543.18 164
4543.34 164
4543.49 163
4543.64 163
4543.80 163
4543.95 161
4544.11 157
4544.26 151
4544.42 142
4544.57 131
4544.72 120
4544.88 108
4545.03 97
4545.19 89
4545.34 83
4545.50 80
4545.65 80
4545.81 82
4545.96 84
4546.11 87
4546.27 88
4546.42 89
4546.58 87
4546.73 84
4546.89 81
4547.04 77
4547.20 74
4547.35 71
4547.51 70
4547.66 70
4547.81 71
4547.97 71
4548.12 72
4548.28 72
4548.43 72
4548.59 71
4548.74 70
4548.90 68
4549.05 67
4549.20 66
4549.36 65
4549.51 64
4549.67 62
4549.82 59
4549.98 56
4550.13 51
4550.29 45
4550.44 40
4550.60 35
4550.75 31
4550.90 29
4551.06 29
4551.21 30
4551.37 33
4551.52 37
4551.68 40
4551.83 43
4551.99 44
4552.14 44
4552.30 43
4552.45 43
4552.60 43
4552.76 44
4552.91 46
4553.07 49
4553.22 53
4553.38 57
4553.53 60
4553.69 63
4553.84 64
4554.00 64
4554.15 62
4554.31 60
4554.46 57
4554.61 55
4554.77 52
4554.92 50
4555.08 49
4555.23 48
4555.39 47
4555.54 46
4555.70 46
4555.85 46
4556.01 46
4556.16 48
4556.32 50
4556.47 54
4556.62 58
4556.78 63
4556.93 68
4557.09 73
4557.24 78
4557.40 83
4557.55 89
4557.71 96
4557.86 104
4558.02 114
4558.17 124
4558.33 135
4558.48 145
4558.64 156
4558.79 167
4558.94 178
4559.10 189
4559.25 200
4559.41 211
4559.56 223
4559.72 235
4559.87 249
4560.03 262
4560.18 275
4560.34 287
4560.49 297
4560.65 304
4560.80 307
4560.96 307
4561.11 305
4561.27 302
4561.42 301
4561.57 302
4561.73 308
4561.88 317
4562.04 330
4562.19 346
4562.35 361
4562.50 377
4562.66 391
4562.81 403
4562.97 413
4563.12 422
4563.28 429
4563.43 435
4563.59 439
4563.74 440
4563.90 439
4564.05 435
4564.21 429
4564.36 421
4564.51 413
4564.67 406
4564.82 402
4564.98 401
4565.13 402
4565.29 405
4565.44 407
4565.60 406
4565.75 400
4565.91 389
4566.06 374
4566.22 355
4566.37 335
4566.53 317
4566.68 301
4566.84 291
4566.99 286
4567.15 285
4567.30 287
4567.46 289
4567.61 290
4567.77 290
4567.92 287
4568.08 282
4568.23 275
4568.39 267
4568.54 260
4568.69 252
4568.85 243
4569.00 234
4569.16 224
4569.31 213
4569.47 202
4569.62 191
4569.78 181
4569.93 172
4570.09 164
4570.24 159
4570.40 156
4570.55 155
4570.71 157
4570.86 161
4571.02 169
4571.17 180
4571.33 193
4571.48 207
4571.64 224
4571.79 240
4571.95 256
4572.10 271
4572.26 285
4572.41 296
4572.57 306
4572.72 315
4572.88 323
4573.03 332
4573.19 344
4573.34 358
4573.50 378
4573.65 401
4573.81 430
4573.96 463
4574.12 498
4574.27 535
4574.43 573
4574.58 612
4574.74 652
4574.89 696
4575.05 745
4575.20 799
4575.36 857
4575.51 919
4575.67 981
4575.82 1039
4575.98 1090
4576.13 1134
4576.29 1170
4576.44 1199
4576.60 1224
4576.75 1245
4576.91 1262
4577.06 1276
4577.22 1284
4577.37 1287
4577.53 1284
4577.68 1278
4577.84 1272
4577.99 1267
4578.15 1267
4578.30 1272
4578.46 1281
4578.61 1291
4578.77 1301
4578.92 1305
4579.08 1303
4579.23 1293
4579.39 1276
4579.54 1253
4579.70 1225
4579.85 1196
4580.01 1167
4580.16 1139
4580.32 1112
4580.47 1088
4580.63 1065
4580.78 1043
4580.94 1021
4581.09 998
4581.25 974
4581.40 947
4581.56 917
4581.71 885
4581.87 852
4582.02 818
4582.18 783
4582.33 748
4582.49 713
4582.64 678
4582.80 643
4582.95 609
4583.11 576
4583.26 545
4583.42 517
4583.57 493
4583.73 472
4583.88 455
4584.04 439
4584.19 423
4584.35 406
4584.50 388
4584.66 369
4584.81 348
4584.97 327
4585.12 307
4585.28 287
4585.43 269
4585.59 252
4585.74 236
4585.90 221
4586.05 209
4586.21 198
4586.36 190
4586.52 184
4586.67 179
4586.83 176
4586.99 173
4587.14 170
4587.30 167
4587.45 163
4587.61 158
4587.76 153
4587.92 147
4588.07 141
4588.23 136
4588.38 132
4588.54 129
4588.69 127
4588.85 126
4589.00 127
4589.16 129
4589.31 131
4589.47 132
4589.62 132
4589.78 131
4589.93 127
4590.09 122
4590.24 115
4590.40 107
4590.55 100
4590.71 94
4590.86 89
4591.02 86
4591.18 84
4591.33 83
4591.49 83
4591.64 82
4591.80 82
4591.95 82
4592.11 82
4592.26 83
4592.42 85
4592.57 88
4592.73 91
4592.88 94
4593.04 95
4593.19 95
4593.35 93
4593.50 91
4593.66 90
4593.81 90
4593.97 91
4594.13 94
4594.28 98
4594.44 101
4594.59 103
4594.75 104
4594.90 104
4595.06 103
4595.21 101
4595.37 100
4595.52 99
4595.68 97
4595.83 96
4595.99 94
4596.14 91
4596.30 87
4596.45 83
4596.61 79
4596.77 75
4596.92 70
4597.08 65
4597.23 61
4597.39 56
4597.54 52
4597.70 48
4597.85 45
4598.01 44
4598.16 45
4598.32 48
4598.47 54
4598.63 62
4598.78 70
4598.94 77
4599.10 82
4599.25 85
4599.41 84
4599.56 80
4599.72 75
4599.87 69
4600.03 66
4600.18 65
4600.34 66
4600.49 70
4600.65 75
4600.80 80
4600.96 85
4601.12 88
4601.27 89
4601.43 89
4601.58 87
4601.74 84
4601.89 81
4602.05 76
4602.20 71
4602.36 65
4602.51 59
4602.67 52
4602.82 46
4602.98 41
4603.14 38
4603.29 37
4603.45 38
4603.60 40
4603.76 43
4603.91 47
4604.07 50
4604.22 53
4604.38 55
4604.53 57
4604.69 57
4604.85 57
4605.00 56
4605.16 54
4605.31 52
4605.47 50
4605.62 49
4605.78 49
4605.93 50
4606.09 52
4606.24 55
4606.40 59
4606.56 62
4606.71 64
4606.87 66
4607.02 67
4607.18 67
4607.33 68
4607.49 68
4607.64 68
4607.80 68
4607.96 66
4608.11 64
4608.27 60
4608.42 57
4608.58 53
4608.73 50
4608.89 47
4609.04 45
4609.20 43
4609.36 39
4609.51 34
4609.67 28
4609.82 21
4609.98 14
4610.13 9
4610.29 5
4610.44 4
4610.60 5
4610.75 6
4610.91 7
4611.07 6
4611.22 5
4611.38 2
4611.53 0
4611.69 0
4611.84 0
4612.00 0
4612.16 0
4612.31 0
4612.47 0
4612.62 0
4612.78 4
4612.93 11
4613.09 19
4613.24 28
4613.40 38
4613.56 47
4613.71 55
4613.87 59
4614.02 59
4614.18 57
4614.33 52
4614.49 46
4614.64 41
4614.80 38
4614.96 38
4615.11 42
4615.27 48
4615.42 57
4615.58 66
4615.73 76
4615.89 83
4616.05 88
4616.20 89
4616.36 87
4616.51 81
4616.67 73
4616.82 63
4616.98 53
4617.14 43
4617.29 34
4617.45 27
4617.60 22
4617.76 20
4617.91 19
4618.07 18
4618.22 17
4618.38 16
4618.54 13
4618.69 10
4618.85 6
4619.00 2
4619.16 0
4619.31 0
4619.47 2
4619.63 7
4619.78 14
4619.94 22
4620.09 31
4620.25 38
4620.40 45
4620.56 51
4620.72 55
4620.87 59
4621.03 61
4621.18 63
4621.34 63
4621.49 63
4621.65 62
4621.81 60
4621.96 58
4622.12 57
4622.27 55
4622.43 52
4622.59 49
4622.74 44
4622.90 38
4623.05 32
4623.21 25
4623.36 18
4623.52 13
4623.68 10
4623.83 8
4623.99 8
4624.14 10
4624.30 12
4624.45 15
4624.61 18
4624.77 20
4624.92 21
4625.08 22
4625.23 21
4625.39 20
4625.55 17
4625.70 14
4625.86 10
4626.01 7
4626.17 4
4626.32 2
4626.48 0
4626.64 0
4626.79 0
4626.95 0
4627.10 0
4627.26 0
4627.41 0
4627.57 0
4627.73 0
4627.88 0
4628.04 5
4628.19 12
4628.35 19
4628.51 25
4628.66 30
4628.82 34
4628.97 36
4629.13 36
4629.29 36
4629.44 34
4629.60 31
4629.75 28
4629.91 24
4630.06 18
4630.22 12
4630.38 5
4630.53 0
4630.69 0
4630.84 0
4631.00 0
4631.16 0
4631.31 0
4631.47 0
4631.62 0
4631.78 0
4631.94 12
4632.09 27
4632.25 44
4632.40 61
4632.56 76
4632.72 89
4632.87 97
4633.03 101
4633.18 98
4633.34 90
4633.49 79
4633.65 65
4633.81 51
4633.96 39
4634.12 30
4634.27 23
4634.43 20
4634.59 20
4634.74 22
4634.90 25
4635.05 28
4635.21 31
4635.37 34
4635.52 37
4635.68 39
4635.83 41
4635.99 43
4636.15 46
4636.30 49
4636.46 54
4636.61 58
4636.77 61
4636.93 62
4637.08 60
4637.24 55
4637.39 50
4637.55 44
4637.71 41
4637.86 40
4638.02 42
4638.17 44
4638.33 47
4638.49 48
4638.64 47
4638.80 44
4638.95 40
4639.11 37
4639.27 36
4639.42 36
4639.58 38
4639.73 41
4639.89 44
4640.05 46
4640.20 47
4640.36 48
4640.51 48
4640.67 50
4640.83 53
4640.98 57
4641.14 62
4641.30 67
4641.45 70
4641.61 73
4641.76 74
4641.92 73
4642.08 72
4642.23 69
4642.39 65
4642.54 61
4642.70 56
4642.86 51
4643.01 45
4643.17 39
4643.32 34
4643.48 30
4643.64 26
4643.79 23
4643.95 20
4644.11 19
4644.26 19
4644.42 21
4644.57 24
4644.73 30
4644.89 37
4645.04 46
4645.20 54
4645.35 63
4645.51 69
4645.67 74
4645.82 78
4645.98 80
4646.13 82
4646.29 83
4646.45 85
4646.60 86
4646.76 88
4646.92 88
4647.07 86
4647.23 83
4647.38 79
4647.54 73
4647.70 67
4647.85 61
4648.01 56
4648.17 52
4648.32 48
4648.48 45
4648.63 43
4648.79 42
4648.95 42
4649.10 44
4649.26 46
4649.41 49
4649.57 53
4649.73 56
4649.88 58
4650.04 59
4650.20 60
4650.35 60
4650.51 60
4650.66 58
4650.82 54
4650.98 50
4651.13 43
4651.29 37
4651.45 30
4651.60 26
4651.76 23
4651.91 23
4652.07 25
4652.23 28
4652.38 31
4652.54 34
4652.70 38
4652.85 41
4653.01 44
4653.16 48
4653.32 52
4653.48 56
4653.63 60
4653.79 64
4653.95 67
4654.10 70
4654.26 73
4654.41 76
4654.57 78
4654.73 79
4654.88 79
4655.04 79
4655.20 77
4655.35 76
4655.51 74
4655.67 73
4655.82 72
4655.98 72
4656.13 73
4656.29 76
4656.45 81
4656.60 88
4656.76 96
4656.92 105
4657.07 113
4657.23 120
4657.39 124
4657.54 125
4657.70 123
4657.85 119
4658.01 113
4658.17 106
4658.32 98
4658.48 90
4658.64 83
4658.79 76
4658.95 70
4659.11 64
4659.26 60
4659.42 56
4659.57 52
4659.73 49
4659.89 46
4660.04 44
4660.20 41
4660.36 40
4660.51 39
4660.67 39
4660.83 41
4660.98 44
4661.14 48
4661.29 54
4661.45 61
4661.61 68
4661.76 75
4661.92 80
4662.08 85
4662.23 87
4662.39 88
4662.55 87
4662.70 86
4662.86 84
4663.02 84
4663.17 84
4663.33 84
4663.48 85
4663.64 84
4663.80 81
4663.95 76
4664.11 70
4664.27 63
4664.42 57
4664.58 53
4664.74 52
4664.89 52
4665.05 55
4665.21 59
4665.36 64
4665.52 69
4665.68 74
4665.83 79
4665.99 84
4666.14 89
4666.30 94
4666.46 99
4666.61 102
4666.77 105
4666.93 106
4667.08 106
4667.24 104
4667.40 101
4667.55 97
4667.71 91
4667.87 84
4668.02 77
4668.18 71
4668.34 66
4668.49 64
4668.65 65
4668.81 70
4668.96 77
4669.12 85
4669.27 94
4669.43 100
4669.59 104
4669.74 104
4669.90 101
4670.06 96
4670.21 89
4670.37 83
4670.53 79
4670.68 76
4670.84 76
4671.00 77
4671.15 80
4671.31 82
4671.47 83
4671.62 84
4671.78 85
4671.94 84
4672.09 83
4672.25 82
4672.41 80
4672.56 78
4672.72 75
4672.88 73
4673.03 71
4673.19 70
4673.35 70
4673.50 71
4673.66 72
4673.82 72
4673.97 72
4674.13 70
4674.29 66
4674.44 63
4674.60 60
4674.76 57
4674.91 54
4675.07 52
4675.23 49
4675.38 45
4675.54 41
4675.70 36
4675.85 31
4676.01 26
4676.17 23
4676.32 22
4676.48 23
4676.64 25
4676.79 28
4676.95 32
4677.11 35
4677.26 38
4677.42 40
4677.58 41
4677.73 42
4677.89 42
4678.05 41
4678.20 41
4678.36 40
4678.52 38
4678.67 36
4678.83 33
4678.99 28
4679.14 24
4679.30 20
4679.46 17
4679.61 15
4679.77 15
4679.93 17
4680.08 19
4680.24 21
4680.40 23
4680.55 25
4680.71 25
4680.87 25
4681.02 24
4681.18 22
4681.34 19
4681.49 16
4681.65 14
4681.81 11
4681.96 9
4682.12 7
4682.28 5
4682.43 4
4682.59 4
4682.75 4
4682.90 5
4683.06 8
4683.22 11
4683.37 16
4683.53 20
4683.69 25
4683.85 28
4684.00 29
4684.16 29
4684.32 26
4684.47 23
4684.63 18
4684.79 12
4684.94 7
4685.10 3
4685.26 1
4685.41 0
4685.57 1
4685.73 3
4685.88 6
4686.04 8
4686.20 9
4686.35 9
4686.51 8
4686.67 5
4686.82 2
4686.98 0
4687.14 0
4687.30 0
4687.45 0
4687.61 0
4687.77 0
4687.92 0
4688.08 5
4688.24 14
4688.39 25
4688.55 35
4688.71 45
4688.86 54
4689.02 61
4689.18 67
4689.33 72
4689.49 75
4689.65 78
4689.81 80
4689.96 81
4690.12 81
4690.28 79
4690.43 77
4690.59 74
4690.75 71
4690.90 68
4691.06 66
4691.22 65
4691.37 65
4691.53 65
4691.69 64
4691.84 63
4692.00 62
4692.16 58
4692.32 53
4692.47 47
4692.63 40
4692.79 32
4692.94 25
4693.10 18
4693.26 12
4693.41 8
4693.57 5
4693.73 4
4693.89 3
4694.04 4
4694.20 5
4694.36 5
4694.51 4
4694.67 2
4694.83 0
4694.98 0
4695.14 0
4695.30 0
4695.45 0
4695.61 0
4695.77 3
4695.93 10
4696.08 16
4696.24 21
4696.40 24
4696.55 25
4696.71 26
4696.87 26
4697.02 28
4697.18 32
4697.34 36
4697.50 42
4697.65 47
4697.81 51
4697.97 54
4698.12 55
4698.28 55
4698.44 54
4698.60 53
4698.75 54
4698.91 56
4699.07 60
4699.22 64
4699.38 68
4699.54 72
4699.69 75
4699.85 77
4700.01 77
4700.17 76
4700.32 73
4700.48 70
4700.64 67
4700.79 64
4700.95 60
4701.11 57
4701.27 53
4701.42 50
4701.58 46
4701.74 43
4701.89 40
4702.05 38
4702.21 38
4702.36 39
4702.52 40
4702.68 42
4702.84 44
4702.99 46
4703.15 47
4703.31 47
4703.46 47
4703.62 47
4703.78 47
4703.94 49
4704.09 51
4704.25 55
4704.41 59
4704.56 62
4704.72 64
4704.88 64
4705.04 62
4705.19 60
4705.35 56
4705.51 53
4705.66 51
4705.82 49
4705.98 49
4706.14 48
4706.29 48
4706.45 48
4706.61 48
4706.76 49
4706.92 51
4707.08 54
4707.24 57
4707.39 61
4707.55 64
4707.71 65
4707.86 64
4708.02 62
4708.18 59
4708.34 56
4708.49 55
4708.65 54
4708.81 54
4708.97 55
4709.12 55
4709.28 54
4709.44 52
4709.59 47
4709.75 41
4709.91 34
4710.07 26
4710.22 19
4710.38 13
4710.54 7
4710.69 2
4710.85 0
4711.01 0
4711.17 0
4711.32 0
4711.48 0
4711.64 0
4711.80 0
4711.95 0
4712.11 0
4712.27 5
4712.42 12
4712.58 19
4712.74 28
4712.90 38
4713.05 49
4713.21 59
4713.37 69
4713.53 77
4713.68 82
4713.84 86
4714.00 87
4714.15 87
4714.31 86
4714.47 85
4714.63 83
4714.78 81
4714.94 79
4715.10 76
4715.26 73
4715.41 67
4715.57 60
4715.73 52
4715.89 43
4716.04 34
4716.20 27
4716.36 22
4716.51 19
4716.67 19
4716.83 20
4716.99 21
4717.14 22
4717.30 23
4717.46 23
4717.62 22
4717.77 23
4717.93 25
4718.09 30
4718.25 35
4718.40 42
4718.56 48
4718.72 52
4718.87 53
4719.03 53
4719.19 51
4719.35 49
4719.50 49
4719.66 52
4719.82 57
4719.98 66
4720.13 77
4720.29 87
4720.45 96
4720.61 101
4720.76 102
4720.92 100
4721.08 96
4721.24 90
4721.39 84
4721.55 80
4721.71 77
4721.87 75
4722.02 74
4722.18 72
4722.34 70
4722.50 65
4722.65 60
4722.81 53
4722.97 44
4723.13 36
4723.28 28
4723.44 21
4723.60 16
4723.75 13
4723.91 13
4724.07 15
4724.23 19
4724.38 25
4724.54 31
4724.70 37
4724.86 43
4725.01 48
4725.17 52
4725.33 56
4725.49 60
4725.64 65
4725.80 71
4725.96 77
4726.12 83
4726.27 88
4726.43 92
4726.59 94
4726.75 95
4726.90 94
4727.06 92
4727.22 91
4727.38 90
4727.53 91
4727.69 92
4727.85 92
4728.01 92
4728.16 89
4728.32 83
4728.48 75
4728.64 66
4728.79 57
4728.95 49
4729.11 44
4729.27 40
4729.43 38
4729.58 38
4729.74 37
4729.90 37
4730.06 35
4730.21 33
4730.37 30
4730.53 26
4730.69 23
4730.84 21
4731.00 19
4731.16 19
4731.32 20
4731.47 22
4731.63 25
4731.79 30
4731.95 34
4732.10 38
4732.26 41
4732.42 42
4732.58 41
4732.73 39
4732.89 35
4733.05 31
4733.21 29
4733.36 28
4733.52 30
4733.68 34
4733.84 40
4734.00 46
4734.15 52
4734.31 55
4734.47 56
4734.63 55
4734.78 53
4734.94 51
4735.10 49
4735.26 49
4735.41 50
4735.57 50
4735.73 50
4735.89 48
4736.04 45
4736.20 40
4736.36 33
4736.52 26
4736.68 19
4736.83 12
4736.99 6
4737.15 1
4737.31 0
4737.46 0
4737.62 0
4737.78 0
4737.94 0
4738.09 0
4738.25 0
4738.41 0
4738.57 6
4738.73 16
4738.88 26
4739.04 34
4739.20 42
4739.36 48
4739.51 52
4739.67 55
4739.83 57
4739.99 58
4740.14 57
4740.30 56
4740.46 54
4740.62 52
4740.78 51
4740.93 51
4741.09 53
4741.25 55
4741.41 57
4741.56 58
4741.72 57
4741.88 55
4742.04 52
4742.20 48
4742.35 45
4742.51 43
4742.67 42
4742.83 43
4742.98 44
4743.14 45
4743.30 45
4743.46 44
4743.62 41
4743.77 37
4743.93 31
4744.09 25
4744.25 19
4744.40 14
4744.56 10
4744.72 8
4744.88 9
4745.04 12
4745.19 17
4745.35 23
4745.51 28
4745.67 34
4745.82 40
4745.98 44
4746.14 49
4746.30 52
4746.46 55
4746.61 56
4746.77 56
4746.93 54
4747.09 52
4747.25 48
4747.40 46
4747.56 44
4747.72 45
4747.88 48
4748.03 53
4748.19 60
4748.35 66
4748.51 72
4748.67 75
4748.82 76
4748.98 75
4749.14 72
4749.30 67
4749.46 62
4749.61 58
4749.77 54
4749.93 51
4750.09 48
4750.25 46
4750.40 43
4750.56 39
4750.72 34
4750.88 29
4751.03 24
4751.19 21
4751.35 19
4751.51 19
4751.67 21
4751.82 26
4751.98 30
4752.14 33
4752.30 34
4752.46 32
4752.61 28
4752.77 22
4752.93 16
4753.09 12
4753.25 10
4753.40 12
4753.56 18
4753.72 26
4753.88 35
4754.04 45
4754.19 53
4754.35 60
4754.51 64
4754.67 66
4754.83 66
4754.98 64
4755.14 61
4755.30 57
4755.46 51
4755.62 45
4755.77 37
4755.93 30
4756.09 25
4756.25 21
4756.41 20
4756.56 22
4756.72 26
4756.88 32
4757.04 39
4757.20 46
4757.35 51
4757.51 54
4757.67 56
4757.83 56
4757.99 55
4758.14 54
4758.30 53
4758.46 52
4758.62 51
4758.78 51
4758.93 49
4759.09 48
4759.25 47
4759.41 46
4759.57 47
4759.72 49
4759.88 52
4760.04 58
4760.20 63
4760.36 69
4760.51 72
4760.67 73
4760.83 73
4760.99 71
4761.15 68
4761.30 65
4761.46 64
4761.62 63
4761.78 62
4761.94 60
4762.10 58
4762.25 56
4762.41 52
4762.57 48
4762.73 44
4762.89 41
4763.04 39
4763.20 37
4763.36 35
4763.52 34
4763.68 33
4763.83 32
4763.99 31
4764.15 32
4764.31 33
4764.47 35
4764.62 38
4764.78 42
4764.94 45
4765.10 49
4765.26 52
4765.42 55
4765.57 58
4765.73 61
4765.89 64
4766.05 66
4766.21 68
4766.36 70
4766.52 71
4766.68 71
4766.84 71
4767.00 70
4767.16 68
4767.31 65
4767.47 61
4767.63 56
4767.79 52
4767.95 47
4768.10 43
4768.26 39
4768.42 37
4768.58 37
4768.74 38
4768.90 40
4769.05 44
4769.21 48
4769.37 52
4769.53 55
4769.69 58
4769.85 59
4770.00 61
4770.16 62
4770.32 63
4770.48 64
4770.64 66
4770.79 68
4770.95 70
4771.11 73
4771.27 75
4771.43 79
4771.59 82
4771.74 85
4771.90 88
4772.06 91
4772.22 93
4772.38 94
4772.54 94
4772.69 94
4772.85 91
4773.01 88
4773.17 84
4773.33 80
4773.48 76
4773.64 73
4773.80 69
4773.96 65
4774.12 60
4774.28 55
4774.43 50
4774.59 46
4774.75 43
4774.91 42
4775.07 44
4775.23 47
4775.38 51
4775.54 56
4775.70 59
4775.86 61
4776.02 62
4776.18 62
4776.33 61
4776.49 60
4776.65 60
4776.81 59
4776.97 57
4777.13 55
4777.28 51
4777.44 47
4777.60 42
4777.76 37
4777.92 33
4778.08 30
4778.23 29
4778.39 29
4778.55 30
4778.71 34
4778.87 39
4779.03 46
4779.18 54
4779.34 62
4779.50 69
4779.66 75
4779.82 78
4779.98 79
4780.14 78
4780.29 76
4780.45 74
4780.61 71
4780.77 69
4780.93 67
4781.09 66
4781.24 66
4781.40 66
4781.56 67
4781.72 69
4781.88 71
4782.04 74
4782.19 77
4782.35 81
4782.51 87
4782.67 93
4782.83 101
4782.99 109
4783.15 117
4783.30 123
4783.46 127
4783.62 128
4783.78 126
4783.94 122
4784.10 117
4784.25 112
4784.41 108
4784.57 106
4784.73 108
4784.89 112
4785.05 119
4785.21 126
4785.36 133
4785.52 139
4785.68 144
4785.84 148
4786.00 151
4786.16 155
4786.31 159
4786.47 163
4786.63 167
4786.79 170
4786.95 171
4787.11 170
4787.27 166
4787.42 160
4787.58 152
4787.74 143
4787.90 135
4788.06 129
4788.22 124
4788.38 121
4788.53 121
4788.69 121
4788.85 123
4789.01 125
4789.17 126
4789.33 128
4789.49 129
4789.64 130
4789.80 131
4789.96 130
4790.12 129
4790.28 127
4790.44 124
4790.60 120
4790.75 114
4790.91 108
4791.07 100
4791.23 91
4791.39 81
4791.55 72
4791.71 64
4791.86 58
4792.02 54
4792.18 52
4792.34 51
4792.50 51
4792.66 51
4792.82 50
4792.97 49
4793.13 48
4793.29 47
4793.45 46
4793.61 46
4793.77 46
4793.93 46
4794.08 46
4794.24 45
4794.40 44
4794.56 41
4794.72 37
4794.88 33
4795.04 28
4795.19 25
4795.35 23
4795.51 24
4795.67 27
4795.83 32
4795.99 38
4796.15 44
4796.31 48
4796.46 51
4796.62 52
4796.78 51
4796.94 48
4797.10 43
4797.26 38
4797.42 32
4797.58 26
4797.73 21
4797.89 18
4798.05 18
4798.21 19
4798.37 23
4798.53 29
4798.69 36
4798.84 44
4799.00 51
4799.16 57
4799.32 62
4799.48 66
4799.64 68
4799.80 70
4799.96 71
4800.11 70
4800.27 69
4800.43 68
4800.59 66
4800.75 64
4800.91 62
4801.07 60
4801.23 58
4801.38 55
4801.54 53
4801.70 51
4801.86 50
4802.02 49
4802.18 49
4802.34 49
4802.50 48
4802.65 48
4802.81 46
4802.97 43
4803.13 40
4803.29 39
4803.45 40
4803.61 43
4803.77 48
4803.92 55
4804.08 63
4804.24 69
4804.40 73
4804.56 75
4804.72 73
4804.88 70
4805.04 66
4805.20 62
4805.35 59
4805.51 58
4805.67 58
4805.83 60
4805.99 61
4806.15 61
4806.31 59
4806.47 56
4806.62 52
4806.78 48
4806.94 44
4807.10 41
4807.26 41
4807.42 42
4807.58 44
4807.74 48
4807.90 52
4808.05 56
4808.21 59
4808.37 60
4808.53 60
4808.69 57
4808.85 52
4809.01 46
4809.17 40
4809.33 32
4809.48 26
4809.64 20
4809.80 15
4809.96 13
4810.12 13
4810.28 15
4810.44 19
4810.60 26
4810.76 33
4810.91 42
4811.07 50
4811.23 58
4811.39 66
4811.55 71
4811.71 75
4811.87 78
4812.03 80
4812.19 82
4812.34 84
4812.50 86
4812.66 90
4812.82 93
4812.98 96
4813.14 98
4813.30 99
4813.46 98
4813.62 96
4813.77 94
4813.93 91
4814.09 88
4814.25 84
4814.41 79
4814.57 73
4814.73 67
4814.89 60
4815.05 54
4815.21 50
4815.36 48
4815.52 48
4815.68 51
4815.84 55
4816.00 61
4816.16 67
4816.32 72
4816.48 78
4816.64 83
4816.80 87
4816.95 90
4817.11 91
4817.27 90
4817.43 86
4817.59 80
4817.75 72
4817.91 64
4818.07 55
4818.23 46
4818.39 40
4818.54 34
4818.70 30
4818.86 28
4819.02 26
4819.18 25
4819.34 26
4819.50 27
4819.66 28
4819.82 30
4819.98 32
4820.14 34
4820.29 35
4820.45 36
4820.61 38
4820.77 40
4820.93 42
4821.09 44
4821.25 46
4821.41 48
4821.57 48
4821.73 48
4821.88 49
4822.04 50
4822.20 52
4822.36 55
4822.52 60
4822.68 64
4822.84 69
4823.00 74
4823.16 78
4823.32 83
4823.48 88
4823.64 94
4823.79 100
4823.95 105
4824.11 109
4824.27 111
4824.43 110
4824.59 108
4824.75 105
4824.91 100
4825.07 96
4825.23 90
4825.39 83
4825.54 76
4825.70 69
4825.86 62
4826.02 57
4826.18 54
4826.34 54
4826.50 56
4826.66 58
4826.82 58
4826.98 56
4827.14 51
4827.30 43
4827.45 33
4827.61 24
4827.77 15
4827.93 9
4828.09 5
4828.25 3
4828.41 3
4828.57 3
4828.73 4
4828.89 5
4829.05 5
4829.21 4
4829.37 3
4829.52 1
4829.68 0
4829.84 0
4830.00 0
4830.16 0
4830.32 0
4830.48 0
4830.64 0
4830.80 5
4830.96 11
4831.12 16
4831.28 20
4831.44 23
4831.59 25
4831.75 26
4831.91 27
4832.07 28
4832.23 31
4832.39 36
4832.55 42
4832.71 50
4832.87 57
4833.03 64
4833.19 69
4833.35 72
4833.51 74
4833.66 74
4833.82 73
4833.98 73
4834.14 74
4834.30 77
4834.46 80
4834.62 84
4834.78 87
4834.94 88
4835.10 86
4835.26 83
4835.42 77
4835.58 69
4835.74 62
4835.89 54
4836.05 48
4836.21 44
4836.37 42
4836.53 42
4836.69 44
4836.85 47
4837.01 50
4837.17 53
4837.33 55
4837.49 57
4837.65 58
4837.81 59
4837.97 61
4838.13 64
4838.29 68
4838.44 73
4838.60 78
4838.76 83
4838.92 87
4839.08 90
4839.24 90
4839.40 88
4839.56 84
4839.72 78
4839.88 71
4840.04 63
4840.20 56
4840.36 50
4840.52 44
4840.68 41
4840.84 38
4840.99 38
4841.15 39
4841.31 40
4841.47 42
4841.63 44
4841.79 46
4841.95 48
4842.11 51
4842.27 54
4842.43 57
4842.59 60
4842.75 63
4842.91 65
4843.07 67
4843.23 67
4843.39 65
4843.55 63
4843.70 59
4843.86 54
4844.02 49
4844.18 43
4844.34 38
4844.50 34
4844.66 31
4844.82 29
4844.98 28
4845.14 28
4845.30 29
4845.46 30
4845.62 32
4845.78 34
4845.94 36
4846.10 38
4846.26 40
4846.42 42
4846.58 43
4846.73 43
4846.89 44
4847.05 43
4847.21 43
4847.37 43
4847.53 43
4847.69 44
4847.85 45
4848.01 46
4848.17 48
4848.33 50
4848.49 53
4848.65 58
4848.81 63
4848.97 69
4849.13 75
4849.29 81
4849.45 86
4849.61 89
4849.77 91
4849.93 92
4850.08 91
4850.24 90
4850.40 88
4850.56 86
4850.72 83
4850.88 80
4851.04 77
4851.20 73
4851.36 70
4851.52 67
4851.68 64
4851.84 63
4852.00 63
4852.16 63
4852.32 63
4852.48 64
4852.64 64
4852.80 65
4852.96 65
4853.12 67
4853.28 69
4853.44 72
4853.60 74
4853.76 76
4853.92 78
4854.07 81
4854.23 84
4854.39 89
4854.55 96
4854.71 105
4854.87 115
4855.03 125
4855.19 134
4855.35 139
4855.51 140
4855.67 137
4855.83 132
4855.99 124
4856.15 116
4856.31 109
4856.47 102
4856.63 96
4856.79 90
4856.95 84
4857.11 78
4857.27 70
4857.43 63
4857.59 57
4857.75 52
4857.91 50
4858.07 49
4858.23 51
4858.39 55
4858.55 59
4858.70 64
4858.86 69
4859.02 73
4859.18 76
4859.34 78
4859.50 79
4859.66 78
4859.82 76
4859.98 73
4860.14 69
4860.30 65
4860.46 61
4860.62 57
4860.78 53
4860.94 48
4861.10 43
4861.26 38
4861.42 34
4861.58 29
4861.74 26
4861.90 23
4862.06 22
4862.22 22
4862.38 24
4862.54 27
4862.70 31
4862.86 35
4863.02 39
4863.18 42
4863.34 44
4863.50 45
4863.66 45
4863.82 44
4863.98 42
4864.14 40
4864.30 36
4864.46 32
4864.62 28
4864.78 23
4864.93 18
4865.09 12
4865.25 7
4865.41 2
4865.57 0
4865.73 0
4865.89 0
4866.05 0
4866.21 0
4866.37 0
4866.53 0
4866.69 0
4866.85 5
4867.01 13
4867.17 20
4867.33 25
4867.49 29
4867.65 31
4867.81 32
4867.97 34
4868.13 38
4868.29 44
4868.45 51
4868.61 59
4868.77 66
4868.93 71
4869.09 73
4869.25 71
4869.41 66
4869.57 58
4869.73 48
4869.89 37
4870.05 26
4870.21 17
4870.37 9
4870.53 4
4870.69 2
4870.85 2
4871.01 4
4871.17 7
4871.33 9
4871.49 9
4871.65 8
4871.81 4
4871.97 0
4872.13 0
4872.29 0
4872.45 0
4872.61 0
4872.77 0
4872.93 0
4873.09 2
4873.25 7
4873.41 13
4873.57 19
4873.73 25
4873.89 31
4874.05 37
4874.21 42
4874.37 46
4874.53 49
4874.69 50
4874.85 49
4875.01 46
4875.17 41
4875.33 34
4875.49 26
4875.65 17
4875.81 9
4875.97 1
4876.13 0
4876.29 0
4876.45 0
4876.61 0
4876.77 1
4876.93 8
4877.09 16
4877.25 23
4877.41 29
4877.57 33
4877.73 35
4877.89 35
4878.05 34
4878.21 33
4878.37 32
4878.53 33
4878.69 35
4878.85 38
4879.01 43
4879.17 49
4879.33 55
4879.49 61
4879.65 66
4879.81 71
4879.97 75
4880.13 77
4880.29 78
4880.45 78
4880.61 76
4880.77 73
4880.93 70
4881.09 66
4881.25 63
4881.41 60
4881.57 57
4881.73 53
4881.89 50
4882.05 46
4882.21 42
4882.37 38
4882.53 35
4882.69 35
4882.85 37
4883.01 41
4883.17 48
4883.33 55
4883.49 63
4883.65 69
4883.81 74
4883.97 77
4884.13 78
4884.29 78
4884.45 77
4884.61 74
4884.77 71
4884.93 67
4885.09 64
4885.25 60
4885.41 57
4885.57 54
4885.73 51
4885.89 48
4886.05 44
4886.21 39
4886.37 34
4886.53 30
4886.69 28
4886.85 27
4887.01 28
4887.17 31
4887.33 34
4887.49 37
4887.65 39
4887.81 40
4887.97 38
4888.13 34
4888.29 30
4888.45 26
4888.61 23
4888.77 22
4888.93 24
4889.09 27
4889.25 33
4889.42 39
4889.58 45
4889.74 49
4889.90 52
4890.06 53
4890.22 52
4890.38 50
4890.54 48
4890.70 45
4890.86 43
4891.02 41
4891.18 39
4891.34 38
4891.50 37
4891.66 36
4891.82 37
4891.98 37
4892.14 38
4892.30 38
4892.46 38
4892.62 36
4892.78 33
4892.94 30
4893.10 28
4893.26 27
4893.42 29
4893.58 33
4893.74 40
4893.90 48
4894.06 57
4894.22 65
4894.38 71
4894.54 77
4894.70 82
4894.86 87
4895.02 94
4895.18 102
4895.34 112
4895.50 121
4895.66 129
4895.83 134
4895.99 135
4896.15 132
4896.31 125
4896.47 116
4896.63 107
4896.79 99
4896.95 95
4897.11 95
4897.27 100
4897.43 106
4897.59 114
4897.75 121
4897.91 126
4898.07 128
4898.23 129
4898.39 129
4898.55 129
4898.71 130
4898.87 132
4899.03 134
4899.19 136
4899.35 138
4899.51 139
4899.67 141
4899.83 143
4899.99 147
4900.15 152
4900.31 159
4900.48 166
4900.64 172
4900.80 177
4900.96 179
4901.12 177
4901.28 173
4901.44 165
4901.60 155
4901.76 145
4901.92 134
4902.08 125
[truncated: 720,365 more chars]
