# Supplementary material for: Methylobacterium Species Promoting Rice and Barley Growth and Interaction Specificity Revealed with Whole-Cell Matrix-Assisted Laser Desorption / Ionization-Time-of-Flight Mass Spectrometry (MALDI-TOF/MS) Analysis
Source: PLoS One. 2015 Jun 8;10(6):e0129509. doi: 10.1371/journal.pone.0129509 (PMC4460032; doi:10.1371/journal.pone.0129509)
Supplement: S1 Data — (ZIP) [file pone.0129509.s001.zip › Supplementary data 1 (ms type strains)/M_podarium DSM 15083T.txt]

781.13 0
781.20 0
781.26 0
781.32 0
781.39 0
781.45 0
781.52 0
781.58 0
781.64 0
781.71 0
781.77 0
781.84 0
781.90 0
781.96 0
782.03 0
782.09 0
782.16 0
782.22 0
782.28 0
782.35 0
782.41 0
782.48 0
782.54 0
782.60 0
782.67 0
782.73 0
782.80 0
782.86 0
782.92 0
782.99 0
783.05 0
783.12 0
783.18 0
783.24 0
783.31 0
783.37 0
783.44 0
783.50 0
783.56 0
783.63 0
783.69 0
783.76 0
783.82 0
783.89 0
783.95 0
784.01 0
784.08 0
784.14 0
784.21 0
784.27 0
784.33 0
784.40 0
784.46 0
784.53 0
784.59 0
784.65 0
784.72 0
784.78 0
784.85 0
784.91 0
784.98 0
785.04 0
785.10 0
785.17 0
785.23 0
785.30 0
785.36 0
785.42 0
785.49 0
785.55 0
785.62 0
785.68 0
785.75 0
785.81 0
785.87 0
785.94 0
786.00 0
786.07 0
786.13 0
786.19 0
786.26 0
786.32 0
786.39 0
786.45 0
786.52 0
786.58 0
786.64 0
786.71 0
786.77 0
786.84 0
786.90 0
786.97 0
787.03 0
787.09 0
787.16 0
787.22 0
787.29 0
787.35 0
787.42 0
787.48 0
787.54 0
787.61 0
787.67 0
787.74 0
787.80 0
787.86 0
787.93 0
787.99 0
788.06 0
788.12 0
788.19 0
788.25 0
788.31 0
788.38 0
788.44 0
788.51 0
788.57 0
788.64 0
788.70 0
788.76 0
788.83 0
788.89 0
788.96 0
789.02 0
789.09 0
789.15 0
789.22 0
789.28 0
789.34 0
789.41 0
789.47 0
789.54 0
789.60 0
789.67 0
789.73 0
789.79 0
789.86 0
789.92 0
789.99 0
790.05 0
790.12 0
790.18 0
790.24 0
790.31 0
790.37 0
790.44 0
790.50 0
790.57 0
790.63 0
790.70 0
790.76 0
790.82 0
790.89 0
790.95 0
791.02 0
791.08 0
791.15 0
791.21 0
791.27 0
791.34 0
791.40 0
791.47 0
791.53 0
791.60 0
791.66 0
791.73 0
791.79 0
791.85 0
791.92 0
791.98 0
792.05 0
792.11 0
792.18 0
792.24 0
792.31 0
792.37 0
792.43 0
792.50 0
792.56 0
792.63 0
792.69 0
792.76 0
792.82 0
792.89 0
792.95 0
793.01 0
793.08 0
793.14 0
793.21 0
793.27 0
793.34 0
793.40 0
793.47 0
793.53 0
793.60 0
793.66 0
793.72 0
793.79 0
793.85 0
793.92 0
793.98 0
794.05 0
794.11 0
794.18 0
794.24 0
794.30 0
794.37 0
794.43 0
794.50 0
794.56 0
794.63 0
794.69 0
794.76 0
794.82 0
794.89 0
794.95 0
795.01 0
795.08 0
795.14 0
795.21 0
795.27 0
795.34 0
795.40 0
795.47 0
795.53 0
795.60 0
795.66 0
795.73 0
795.79 0
795.85 0
795.92 0
795.98 0
796.05 0
796.11 0
796.18 0
796.24 0
796.31 0
796.37 0
796.44 0
796.50 0
796.56 0
796.63 0
796.69 0
796.76 0
796.82 0
796.89 0
796.95 0
797.02 0
797.08 0
797.15 0
797.21 0
797.28 0
797.34 0
797.41 0
797.47 0
797.53 0
797.60 0
797.66 0
797.73 0
797.79 0
797.86 0
797.92 0
797.99 0
798.05 0
798.12 0
798.18 0
798.25 0
798.31 0
798.38 0
798.44 0
798.50 0
798.57 0
798.63 0
798.70 0
798.76 0
798.83 0
798.89 0
798.96 0
799.02 0
799.09 0
799.15 0
799.22 0
799.28 0
799.35 0
799.41 0
799.48 0
799.54 0
799.61 0
799.67 0
799.73 0
799.80 0
799.86 0
799.93 0
799.99 0
800.06 0
800.12 0
800.19 0
800.25 0
800.32 0
800.38 0
800.45 0
800.51 0
800.58 0
800.64 0
800.71 0
800.77 0
800.84 0
800.90 0
800.97 0
801.03 0
801.09 0
801.16 0
801.22 0
801.29 0
801.35 0
801.42 0
801.48 0
801.55 0
801.61 0
801.68 0
801.74 0
801.81 0
801.87 0
801.94 0
802.00 0
802.07 0
802.13 0
802.20 0
802.26 0
802.33 0
802.39 0
802.46 0
802.52 0
802.59 0
802.65 0
802.72 0
802.78 0
802.85 0
802.91 0
802.98 0
803.04 0
803.11 0
803.17 0
803.23 0
803.30 0
803.36 0
803.43 0
803.49 0
803.56 0
803.62 0
803.69 0
803.75 0
803.82 0
803.88 0
803.95 0
804.01 0
804.08 0
804.14 0
804.21 0
804.27 0
804.34 0
804.40 0
804.47 0
804.53 0
804.60 0
804.66 0
804.73 0
804.79 0
804.86 0
804.92 0
804.99 0
805.05 0
805.12 0
805.18 0
805.25 0
805.31 0
805.38 0
805.44 0
805.51 0
805.57 0
805.64 0
805.70 0
805.77 0
805.83 0
805.90 0
805.96 0
806.03 0
806.09 0
806.16 0
806.22 0
806.29 0
806.35 0
806.42 0
806.48 0
806.55 0
806.61 0
806.68 0
806.74 0
806.81 0
806.87 0
806.94 0
807.00 0
807.07 0
807.13 0
807.20 0
807.26 0
807.33 0
807.39 0
807.46 0
807.52 0
807.59 0
807.65 0
807.72 0
807.78 0
807.85 0
807.91 0
807.98 0
808.04 0
808.11 0
808.17 0
808.24 0
808.30 0
808.37 0
808.43 0
808.50 0
808.56 0
808.63 0
808.70 0
808.76 0
808.83 0
808.89 0
808.96 0
809.02 0
809.09 0
809.15 0
809.22 0
809.28 0
809.35 0
809.41 0
809.48 0
809.54 0
809.61 0
809.67 0
809.74 0
809.80 0
809.87 0
809.93 0
810.00 0
810.06 0
810.13 0
810.19 0
810.26 0
810.32 0
810.39 0
810.45 0
810.52 0
810.58 0
810.65 0
810.71 0
810.78 0
810.85 0
810.91 0
810.98 0
811.04 0
811.11 0
811.17 0
811.24 0
811.30 0
811.37 0
811.43 0
811.50 0
811.56 0
811.63 0
811.69 0
811.76 0
811.82 0
811.89 0
811.95 0
812.02 0
812.08 0
812.15 0
812.22 0
812.28 0
812.35 0
812.41 0
812.48 0
812.54 0
812.61 0
812.67 0
812.74 0
812.80 0
812.87 0
812.93 0
813.00 0
813.06 0
813.13 0
813.19 0
813.26 0
813.32 0
813.39 0
813.46 0
813.52 0
813.59 0
813.65 0
813.72 0
813.78 0
813.85 0
813.91 0
813.98 0
814.04 0
814.11 0
814.17 0
814.24 0
814.30 0
814.37 0
814.44 0
814.50 0
814.57 0
814.63 0
814.70 0
814.76 0
814.83 0
814.89 0
814.96 0
815.02 0
815.09 0
815.15 0
815.22 0
815.28 0
815.35 0
815.42 0
815.48 0
815.55 0
815.61 0
815.68 0
815.74 0
815.81 0
815.87 0
815.94 0
816.00 0
816.07 0
816.14 0
816.20 0
816.27 0
816.33 0
816.40 0
816.46 0
816.53 0
816.59 0
816.66 0
816.72 0
816.79 0
816.85 0
816.92 0
816.99 0
817.05 0
817.12 0
817.18 0
817.25 0
817.31 0
817.38 0
817.44 0
817.51 0
817.57 0
817.64 0
817.71 0
817.77 0
817.84 0
817.90 0
817.97 0
818.03 0
818.10 0
818.16 0
818.23 0
818.30 0
818.36 0
818.43 0
818.49 0
818.56 0
818.62 0
818.69 0
818.75 0
818.82 0
818.88 0
818.95 0
819.02 0
819.08 0
819.15 0
819.21 0
819.28 0
819.34 0
819.41 0
819.47 0
819.54 0
819.61 0
819.67 0
819.74 0
819.80 0
819.87 0
819.93 0
820.00 0
820.06 0
820.13 0
820.20 0
820.26 0
820.33 0
820.39 0
820.46 0
820.52 0
820.59 0
820.65 0
820.72 0
820.79 0
820.85 0
820.92 0
820.98 0
821.05 0
821.11 0
821.18 0
821.25 0
821.31 0
821.38 0
821.44 0
821.51 0
821.57 0
821.64 0
821.70 0
821.77 0
821.84 0
821.90 0
821.97 0
822.03 0
822.10 0
822.16 0
822.23 0
822.30 0
822.36 0
822.43 0
822.49 0
822.56 0
822.62 0
822.69 0
822.76 0
822.82 0
822.89 0
822.95 0
823.02 0
823.08 0
823.15 0
823.21 0
823.28 0
823.35 0
823.41 0
823.48 0
823.54 0
823.61 0
823.67 0
823.74 0
823.81 0
823.87 0
823.94 0
824.00 0
824.07 0
824.13 0
824.20 0
824.27 0
824.33 0
824.40 0
824.46 0
824.53 0
824.60 0
824.66 0
824.73 0
824.79 0
824.86 0
824.92 0
824.99 0
825.06 0
825.12 0
825.19 0
825.25 0
825.32 0
825.38 0
825.45 0
825.52 0
825.58 0
825.65 0
825.71 0
825.78 0
825.84 0
825.91 0
825.98 0
826.04 0
826.11 0
826.17 0
826.24 0
826.31 0
826.37 0
826.44 0
826.50 0
826.57 0
826.63 0
826.70 0
826.77 0
826.83 0
826.90 0
826.96 0
827.03 0
827.10 0
827.16 0
827.23 0
827.29 0
827.36 0
827.42 0
827.49 0
827.56 0
827.62 0
827.69 0
827.75 0
827.82 0
827.89 0
827.95 0
828.02 0
828.08 0
828.15 0
828.22 0
828.28 0
828.35 0
828.41 0
828.48 0
828.54 0
828.61 0
828.68 0
828.74 0
828.81 0
828.87 0
828.94 0
829.01 0
829.07 0
829.14 0
829.20 0
829.27 0
829.34 0
829.40 0
829.47 0
829.53 0
829.60 0
829.67 0
829.73 0
829.80 0
829.86 0
829.93 0
830.00 0
830.06 0
830.13 0
830.19 0
830.26 0
830.33 0
830.39 0
830.46 0
830.52 0
830.59 0
830.66 0
830.72 0
830.79 0
830.85 0
830.92 0
830.99 0
831.05 0
831.12 0
831.18 0
831.25 0
831.32 0
831.38 0
831.45 0
831.51 0
831.58 0
831.65 0
831.71 0
831.78 0
831.84 0
831.91 0
831.98 0
832.04 0
832.11 0
832.17 0
832.24 0
832.31 0
832.37 0
832.44 0
832.50 0
832.57 0
832.64 0
832.70 0
832.77 0
832.83 0
832.90 0
832.97 0
833.03 0
833.10 0
833.16 0
833.23 0
833.30 0
833.36 0
833.43 0
833.50 0
833.56 0
833.63 0
833.69 0
833.76 0
833.83 0
833.89 0
833.96 0
834.02 0
834.09 0
834.16 0
834.22 0
834.29 0
834.35 0
834.42 0
834.49 0
834.55 0
834.62 0
834.69 0
834.75 0
834.82 0
834.88 0
834.95 0
835.02 0
835.08 0
835.15 0
835.21 0
835.28 0
835.35 0
835.41 0
835.48 0
835.55 0
835.61 0
835.68 0
835.74 0
835.81 0
835.88 0
835.94 0
836.01 0
836.08 0
836.14 0
836.21 0
836.27 0
836.34 0
836.41 0
836.47 0
836.54 0
836.61 0
836.67 0
836.74 0
836.80 0
836.87 0
836.94 0
837.00 0
837.07 0
837.14 0
837.20 0
837.27 0
837.33 0
837.40 0
837.47 0
837.53 0
837.60 0
837.67 0
837.73 0
837.80 0
837.86 0
837.93 0
838.00 0
838.06 0
838.13 0
838.20 0
838.26 0
838.33 0
838.39 0
838.46 0
838.53 0
838.59 0
838.66 0
838.73 0
838.79 0
838.86 0
838.92 0
838.99 0
839.06 0
839.12 0
839.19 0
839.26 0
839.32 0
839.39 0
839.46 0
839.52 0
839.59 0
839.65 0
839.72 0
839.79 0
839.85 0
839.92 0
839.99 0
840.05 0
840.12 0
840.19 0
840.25 0
840.32 0
840.38 0
840.45 0
840.52 0
840.58 0
840.65 0
840.72 0
840.78 0
840.85 0
840.92 0
840.98 0
841.05 0
841.11 0
841.18 0
841.25 0
841.31 0
841.38 0
841.45 0
841.51 0
841.58 0
841.65 0
841.71 0
841.78 0
841.85 0
841.91 0
841.98 0
842.04 0
842.11 0
842.18 0
842.24 0
842.31 0
842.38 0
842.44 0
842.51 0
842.58 0
842.64 0
842.71 0
842.78 0
842.84 0
842.91 0
842.98 0
843.04 0
843.11 0
843.17 0
843.24 0
843.31 0
843.37 0
843.44 0
843.51 0
843.57 0
843.64 0
843.71 0
843.77 0
843.84 0
843.91 0
843.97 0
844.04 0
844.11 0
844.17 0
844.24 0
844.31 0
844.37 0
844.44 0
844.50 0
844.57 0
844.64 0
844.70 0
844.77 0
844.84 0
844.90 0
844.97 0
845.04 0
845.10 0
845.17 0
845.24 0
845.30 0
845.37 0
845.44 0
845.50 0
845.57 0
845.64 0
845.70 0
845.77 0
845.84 0
845.90 0
845.97 0
846.04 0
846.10 0
846.17 0
846.24 0
846.30 0
846.37 0
846.44 0
846.50 0
846.57 0
846.64 0
846.70 0
846.77 0
846.84 0
846.90 0
846.97 0
847.04 0
847.10 0
847.17 0
847.24 0
847.30 0
847.37 0
847.44 0
847.50 0
847.57 0
847.64 0
847.70 0
847.77 0
847.84 0
847.90 0
847.97 0
848.04 0
848.10 0
848.17 0
848.24 0
848.30 0
848.37 0
848.44 0
848.50 0
848.57 0
848.64 0
848.70 0
848.77 0
848.84 0
848.90 0
848.97 0
849.04 0
849.10 0
849.17 0
849.24 0
849.30 0
849.37 0
849.44 0
849.50 0
849.57 0
849.64 0
849.70 0
849.77 0
849.84 0
849.90 0
849.97 0
850.04 0
850.10 0
850.17 0
850.24 0
850.30 0
850.37 0
850.44 0
850.50 0
850.57 0
850.64 0
850.70 0
850.77 0
850.84 0
850.90 0
850.97 0
851.04 0
851.11 0
851.17 0
851.24 0
851.31 0
851.37 0
851.44 0
851.51 0
851.57 0
851.64 0
851.71 0
851.77 0
851.84 0
851.91 0
851.97 0
852.04 0
852.11 0
852.17 0
852.24 0
852.31 0
852.37 0
852.44 0
852.51 0
852.58 0
852.64 0
852.71 0
852.78 0
852.84 0
852.91 0
852.98 0
853.04 0
853.11 0
853.18 0
853.24 0
853.31 0
853.38 0
853.44 0
853.51 0
853.58 0
853.65 0
853.71 0
853.78 0
853.85 0
853.91 0
853.98 0
854.05 0
854.11 0
854.18 0
854.25 0
854.31 0
854.38 0
854.45 0
854.52 0
854.58 0
854.65 0
854.72 0
854.78 0
854.85 0
854.92 0
854.98 0
855.05 0
855.12 0
855.18 0
855.25 0
855.32 0
855.39 0
855.45 0
855.52 0
855.59 0
855.65 0
855.72 0
855.79 0
855.85 0
855.92 0
855.99 0
856.06 0
856.12 0
856.19 0
856.26 0
856.32 0
856.39 0
856.46 0
856.52 0
856.59 0
856.66 0
856.73 0
856.79 0
856.86 0
856.93 0
856.99 0
857.06 0
857.13 0
857.19 0
857.26 0
857.33 0
857.40 0
857.46 0
857.53 0
857.60 0
857.66 0
857.73 0
857.80 0
857.87 0
857.93 0
858.00 0
858.07 0
858.13 0
858.20 0
858.27 0
858.33 0
858.40 0
858.47 0
858.54 0
858.60 0
858.67 0
858.74 0
858.80 0
858.87 0
858.94 0
859.01 0
859.07 0
859.14 0
859.21 0
859.27 0
859.34 0
859.41 0
859.48 0
859.54 0
859.61 0
859.68 0
859.74 0
859.81 0
859.88 0
859.95 0
860.01 0
860.08 0
860.15 0
860.21 0
860.28 0
860.35 0
860.42 0
860.48 0
860.55 0
860.62 0
860.68 0
860.75 0
860.82 0
860.89 0
860.95 0
861.02 0
861.09 0
861.15 0
861.22 0
861.29 0
861.36 0
861.42 0
861.49 0
861.56 0
861.63 0
861.69 0
861.76 0
861.83 0
861.89 0
861.96 0
862.03 0
862.10 0
862.16 0
862.23 0
862.30 0
862.36 0
862.43 0
862.50 0
862.57 0
862.63 0
862.70 0
862.77 0
862.84 0
862.90 0
862.97 0
863.04 0
863.10 0
863.17 0
863.24 0
863.31 0
863.37 0
863.44 0
863.51 0
863.58 0
863.64 0
863.71 0
863.78 0
863.84 0
863.91 0
863.98 0
864.05 0
864.11 0
864.18 0
864.25 0
864.32 0
864.38 0
864.45 0
864.52 0
864.58 0
864.65 0
864.72 0
864.79 0
864.85 0
864.92 0
864.99 0
865.06 0
865.12 0
865.19 0
865.26 0
865.33 0
865.39 0
865.46 0
865.53 0
865.60 0
865.66 0
865.73 0
865.80 0
865.86 0
865.93 0
866.00 0
866.07 0
866.13 0
866.20 0
866.27 0
866.34 0
866.40 0
866.47 0
866.54 0
866.61 0
866.67 0
866.74 0
866.81 0
866.88 0
866.94 0
867.01 0
867.08 0
867.15 0
867.21 0
867.28 0
867.35 0
867.42 0
867.48 0
867.55 0
867.62 0
867.68 0
867.75 0
867.82 0
867.89 0
867.95 0
868.02 0
868.09 0
868.16 0
868.22 0
868.29 0
868.36 0
868.43 0
868.49 0
868.56 0
868.63 0
868.70 0
868.76 0
868.83 0
868.90 0
868.97 0
869.03 0
869.10 0
869.17 0
869.24 0
869.30 0
869.37 0
869.44 0
869.51 0
869.57 0
869.64 0
869.71 0
869.78 0
869.84 0
869.91 0
869.98 0
870.05 0
870.11 0
870.18 0
870.25 0
870.32 0
870.38 0
870.45 0
870.52 0
870.59 0
870.66 0
870.72 0
870.79 0
870.86 0
870.93 0
870.99 0
871.06 0
871.13 0
871.20 0
871.26 0
871.33 0
871.40 0
871.47 0
871.53 0
871.60 0
871.67 0
871.74 0
871.80 0
871.87 0
871.94 0
872.01 0
872.07 0
872.14 0
872.21 0
872.28 0
872.34 0
872.41 0
872.48 0
872.55 0
872.62 0
872.68 0
872.75 0
872.82 0
872.89 0
872.95 0
873.02 0
873.09 0
873.16 0
873.22 0
873.29 0
873.36 0
873.43 0
873.50 0
873.56 0
873.63 0
873.70 0
873.77 0
873.83 0
873.90 0
873.97 0
874.04 0
874.10 0
874.17 0
874.24 0
874.31 0
874.37 0
874.44 0
874.51 0
874.58 0
874.65 0
874.71 0
874.78 0
874.85 0
874.92 0
874.98 0
875.05 0
875.12 0
875.19 0
875.26 0
875.32 0
875.39 0
875.46 0
875.53 0
875.59 0
875.66 0
875.73 0
875.80 0
875.87 0
875.93 0
876.00 0
876.07 0
876.14 0
876.20 0
876.27 0
876.34 0
876.41 0
876.48 0
876.54 0
876.61 0
876.68 0
876.75 0
876.81 0
876.88 0
876.95 0
877.02 0
877.09 0
877.15 0
877.22 0
877.29 0
877.36 0
877.42 0
877.49 0
877.56 0
877.63 0
877.70 0
877.76 0
877.83 0
877.90 0
877.97 0
878.04 0
878.10 0
878.17 0
878.24 0
878.31 0
878.37 0
878.44 0
878.51 0
878.58 0
878.65 0
878.71 0
878.78 0
878.85 0
878.92 0
878.99 0
879.05 0
879.12 0
879.19 0
879.26 0
879.32 0
879.39 0
879.46 0
879.53 0
879.60 0
879.66 0
879.73 0
879.80 0
879.87 0
879.94 0
880.00 0
880.07 0
880.14 0
880.21 0
880.28 0
880.34 0
880.41 0
880.48 0
880.55 0
880.62 0
880.68 0
880.75 0
880.82 0
880.89 0
880.95 0
881.02 0
881.09 0
881.16 0
881.23 0
881.29 0
881.36 0
881.43 0
881.50 0
881.57 0
881.63 0
881.70 0
881.77 0
881.84 0
881.91 0
881.97 0
882.04 0
882.11 0
882.18 0
882.25 0
882.31 0
882.38 0
882.45 0
882.52 0
882.59 0
882.65 0
882.72 0
882.79 0
882.86 0
882.93 0
883.00 0
883.06 0
883.13 0
883.20 0
883.27 0
883.34 0
883.40 0
883.47 0
883.54 0
883.61 0
883.68 0
883.74 0
883.81 0
883.88 0
883.95 0
884.02 0
884.08 0
884.15 0
884.22 0
884.29 0
884.36 0
884.42 0
884.49 0
884.56 0
884.63 0
884.70 0
884.77 0
884.83 0
884.90 0
884.97 0
885.04 0
885.11 0
885.17 0
885.24 0
885.31 0
885.38 0
885.45 0
885.51 0
885.58 0
885.65 0
885.72 0
885.79 0
885.86 0
885.92 0
885.99 0
886.06 0
886.13 0
886.20 0
886.26 0
886.33 0
886.40 0
886.47 0
886.54 0
886.60 0
886.67 0
886.74 0
886.81 0
886.88 0
886.95 0
887.01 0
887.08 0
887.15 0
887.22 0
887.29 0
887.36 0
887.42 0
887.49 0
887.56 0
887.63 0
887.70 0
887.76 0
887.83 0
887.90 0
887.97 0
888.04 0
888.11 0
888.17 0
888.24 0
888.31 0
888.38 0
888.45 0
888.51 0
888.58 0
888.65 0
888.72 0
888.79 0
888.86 0
888.92 0
888.99 0
889.06 0
889.13 0
889.20 0
889.27 0
889.33 0
889.40 0
889.47 0
889.54 0
889.61 0
889.68 0
889.74 0
889.81 0
889.88 0
889.95 0
890.02 0
890.09 0
890.15 0
890.22 0
890.29 0
890.36 0
890.43 0
890.50 0
890.56 0
890.63 0
890.70 0
890.77 0
890.84 0
890.91 0
890.97 0
891.04 0
891.11 0
891.18 0
891.25 0
891.32 0
891.38 0
891.45 0
891.52 0
891.59 0
891.66 0
891.73 0
891.79 0
891.86 0
891.93 0
892.00 0
892.07 0
892.14 0
892.20 0
892.27 0
892.34 0
892.41 0
892.48 0
892.55 0
892.61 0
892.68 0
892.75 0
892.82 0
892.89 0
892.96 0
893.03 0
893.09 0
893.16 0
893.23 0
893.30 0
893.37 0
893.44 0
893.50 0
893.57 0
893.64 0
893.71 0
893.78 0
893.85 0
893.92 0
893.98 0
894.05 0
894.12 0
894.19 0
894.26 0
894.33 0
894.39 0
894.46 0
894.53 0
894.60 0
894.67 0
894.74 0
894.81 0
894.87 0
894.94 0
895.01 0
895.08 0
895.15 0
895.22 0
895.28 0
895.35 0
895.42 0
895.49 0
895.56 0
895.63 0
895.70 0
895.76 0
895.83 0
895.90 0
895.97 0
896.04 0
896.11 0
896.18 0
896.24 0
896.31 0
896.38 0
896.45 0
896.52 0
896.59 0
896.66 0
896.72 0
896.79 0
896.86 0
896.93 0
897.00 0
897.07 0
897.14 0
897.20 0
897.27 0
897.34 0
897.41 0
897.48 0
897.55 0
897.62 0
897.68 0
897.75 0
897.82 0
897.89 0
897.96 0
898.03 0
898.10 0
898.16 0
898.23 0
898.30 0
898.37 0
898.44 0
898.51 0
898.58 0
898.65 0
898.71 0
898.78 0
898.85 0
898.92 0
898.99 0
899.06 0
899.13 0
899.19 0
899.26 0
899.33 0
899.40 0
899.47 0
899.54 0
899.61 0
899.68 0
899.74 0
899.81 0
899.88 0
899.95 0
900.02 0
900.09 0
900.16 0
900.22 0
900.29 0
900.36 0
900.43 0
900.50 0
900.57 0
900.64 0
900.71 0
900.77 0
900.84 0
900.91 0
900.98 0
901.05 0
901.12 0
901.19 0
901.26 0
901.32 0
901.39 0
901.46 0
901.53 0
901.60 0
901.67 0
901.74 0
901.81 0
901.87 0
901.94 0
902.01 0
902.08 0
902.15 0
902.22 0
902.29 0
902.36 0
902.42 0
902.49 0
902.56 0
902.63 0
902.70 0
902.77 0
902.84 0
902.91 0
902.97 0
903.04 0
903.11 0
903.18 0
903.25 0
903.32 0
903.39 0
903.46 0
903.53 0
903.59 0
903.66 0
903.73 0
903.80 0
903.87 0
903.94 0
904.01 0
904.08 0
904.15 0
904.21 0
904.28 0
904.35 0
904.42 0
904.49 0
904.56 0
904.63 0
904.70 0
904.76 0
904.83 0
904.90 0
904.97 0
905.04 0
905.11 0
905.18 0
905.25 0
905.32 0
905.38 0
905.45 0
905.52 0
905.59 0
905.66 0
905.73 0
905.80 0
905.87 0
905.94 0
906.00 0
906.07 0
906.14 0
906.21 0
906.28 0
906.35 0
906.42 0
906.49 0
906.56 0
906.63 0
906.69 0
906.76 0
906.83 0
906.90 0
906.97 0
907.04 0
907.11 0
907.18 0
907.25 0
907.31 0
907.38 0
907.45 0
907.52 0
907.59 0
907.66 0
907.73 0
907.80 0
907.87 0
907.94 0
908.00 0
908.07 0
908.14 0
908.21 0
908.28 0
908.35 0
908.42 0
908.49 0
908.56 0
908.63 0
908.69 0
908.76 0
908.83 0
908.90 0
908.97 0
909.04 0
909.11 0
909.18 0
909.25 0
909.32 0
909.39 0
909.45 0
909.52 0
909.59 0
909.66 0
909.73 0
909.80 0
909.87 0
909.94 0
910.01 0
910.08 0
910.15 0
910.21 0
910.28 0
910.35 0
910.42 0
910.49 0
910.56 0
910.63 0
910.70 0
910.77 0
910.84 0
910.91 0
910.97 0
911.04 0
911.11 0
911.18 0
911.25 0
911.32 0
911.39 0
911.46 0
911.53 0
911.60 0
911.67 0
911.73 0
911.80 0
911.87 0
911.94 0
912.01 0
912.08 0
912.15 0
912.22 0
912.29 0
912.36 0
912.43 0
912.50 0
912.56 0
912.63 0
912.70 0
912.77 0
912.84 0
912.91 0
912.98 0
913.05 0
913.12 0
913.19 0
913.26 0
913.33 0
913.39 0
913.46 0
913.53 0
913.60 0
913.67 0
913.74 0
913.81 0
913.88 0
913.95 0
914.02 0
914.09 0
914.16 0
914.23 0
914.29 0
914.36 0
914.43 0
914.50 0
914.57 0
914.64 0
914.71 0
914.78 0
914.85 0
914.92 0
914.99 0
915.06 0
915.13 0
915.19 0
915.26 0
915.33 0
915.40 0
915.47 0
915.54 0
915.61 0
915.68 0
915.75 0
915.82 0
915.89 0
915.96 0
916.03 0
916.10 0
916.16 0
916.23 0
916.30 0
916.37 0
916.44 0
916.51 0
916.58 0
916.65 0
916.72 0
916.79 0
916.86 0
916.93 0
917.00 0
917.07 0
917.14 0
917.20 0
917.27 0
917.34 0
917.41 0
917.48 0
917.55 0
917.62 0
917.69 0
917.76 0
917.83 0
917.90 0
917.97 0
918.04 0
918.11 0
918.18 0
918.25 0
918.31 0
918.38 0
918.45 0
918.52 0
918.59 0
918.66 0
918.73 0
918.80 0
918.87 0
918.94 0
919.01 0
919.08 0
919.15 0
919.22 0
919.29 0
919.36 0
919.43 0
919.49 0
919.56 0
919.63 0
919.70 0
919.77 0
919.84 0
919.91 0
919.98 0
920.05 0
920.12 0
920.19 0
920.26 0
920.33 0
920.40 0
920.47 0
920.54 0
920.61 0
920.68 0
920.75 0
920.81 0
920.88 0
920.95 0
921.02 0
921.09 0
921.16 0
921.23 0
921.30 0
921.37 0
921.44 0
921.51 0
921.58 0
921.65 0
921.72 0
921.79 0
921.86 0
921.93 0
922.00 0
922.07 0
922.14 0
922.20 0
922.27 0
922.34 0
922.41 0
922.48 0
922.55 0
922.62 0
922.69 0
922.76 0
922.83 0
922.90 0
922.97 0
923.04 0
923.11 0
923.18 0
923.25 0
923.32 0
923.39 0
923.46 0
923.53 0
923.60 0
923.67 0
923.74 0
923.80 0
923.87 0
923.94 0
924.01 0
924.08 0
924.15 0
924.22 0
924.29 0
924.36 0
924.43 0
924.50 0
924.57 0
924.64 0
924.71 0
924.78 0
924.85 0
924.92 0
924.99 0
925.06 0
925.13 0
925.20 0
925.27 0
925.34 0
925.41 0
925.48 0
925.55 0
925.62 0
925.68 0
925.75 0
925.82 0
925.89 0
925.96 0
926.03 0
926.10 0
926.17 0
926.24 0
926.31 0
926.38 0
926.45 0
926.52 0
926.59 0
926.66 0
926.73 0
926.80 0
926.87 0
926.94 0
927.01 0
927.08 0
927.15 0
927.22 0
927.29 0
927.36 0
927.43 0
927.50 0
927.57 0
927.64 0
927.71 0
927.78 0
927.85 0
927.92 0
927.99 0
928.06 0
928.12 0
928.19 0
928.26 0
928.33 0
928.40 0
928.47 0
928.54 0
928.61 0
928.68 0
928.75 0
928.82 0
928.89 0
928.96 0
929.03 0
929.10 0
929.17 0
929.24 0
929.31 0
929.38 0
929.45 0
929.52 0
929.59 0
929.66 0
929.73 0
929.80 0
929.87 0
929.94 0
930.01 0
930.08 0
930.15 0
930.22 0
930.29 0
930.36 0
930.43 0
930.50 0
930.57 0
930.64 0
930.71 0
930.78 0
930.85 0
930.92 0
930.99 0
931.06 0
931.13 0
931.20 0
931.27 0
931.34 0
931.41 0
931.48 0
931.55 0
931.62 0
931.69 0
931.76 0
931.83 0
931.90 0
931.97 0
932.04 0
932.11 0
932.18 0
932.25 0
932.32 0
932.39 0
932.46 0
932.52 0
932.59 0
932.66 0
932.73 0
932.80 0
932.87 0
932.94 0
933.01 0
933.08 0
933.15 0
933.22 0
933.29 0
933.36 0
933.43 0
933.50 0
933.57 0
933.64 0
933.71 0
933.78 0
933.85 0
933.92 0
933.99 0
934.06 0
934.13 0
934.20 0
934.27 0
934.34 0
934.41 0
934.48 0
934.55 0
934.62 0
934.69 0
934.76 0
934.83 0
934.90 0
934.97 0
935.04 0
935.11 0
935.18 0
935.25 0
935.32 0
935.39 0
935.46 0
935.53 0
935.60 0
935.67 0
935.74 0
935.81 0
935.88 0
935.95 0
936.02 0
936.09 0
936.16 0
936.23 0
936.30 0
936.37 0
936.44 0
936.51 0
936.59 0
936.66 0
936.73 0
936.80 0
936.87 0
936.94 0
937.01 0
937.08 0
937.15 0
937.22 0
937.29 0
937.36 0
937.43 0
937.50 0
937.57 0
937.64 0
937.71 0
937.78 0
937.85 0
937.92 0
937.99 0
938.06 0
938.13 0
938.20 0
938.27 0
938.34 0
938.41 0
938.48 0
938.55 0
938.62 0
938.69 0
938.76 0
938.83 0
938.90 0
938.97 0
939.04 0
939.11 0
939.18 0
939.25 0
939.32 0
939.39 0
939.46 0
939.53 0
939.60 0
939.67 0
939.74 0
939.81 0
939.88 0
939.95 0
940.02 0
940.09 0
940.16 0
940.23 0
940.30 0
940.37 0
940.44 0
940.51 0
940.58 0
940.65 0
940.72 0
940.79 0
940.86 0
940.93 0
941.01 0
941.08 0
941.15 0
941.22 0
941.29 0
941.36 0
941.43 0
941.50 0
941.57 0
941.64 0
941.71 0
941.78 0
941.85 0
941.92 0
941.99 0
942.06 0
942.13 0
942.20 0
942.27 0
942.34 0
942.41 0
942.48 0
942.55 0
942.62 0
942.69 0
942.76 0
942.83 0
942.90 0
942.97 0
943.04 0
943.11 0
943.18 0
943.25 0
943.32 0
943.39 0
943.47 0
943.54 0
943.61 0
943.68 0
943.75 0
943.82 0
943.89 0
943.96 0
944.03 0
944.10 0
944.17 0
944.24 0
944.31 0
944.38 0
944.45 0
944.52 0
944.59 0
944.66 0
944.73 0
944.80 0
944.87 0
944.94 0
945.01 0
945.08 0
945.15 0
945.22 0
945.29 0
945.37 0
945.44 0
945.51 0
945.58 0
945.65 0
945.72 0
945.79 0
945.86 0
945.93 0
946.00 0
946.07 0
946.14 0
946.21 0
946.28 0
946.35 0
946.42 0
946.49 0
946.56 0
946.63 0
946.70 0
946.77 0
946.84 0
946.91 0
946.99 0
947.06 0
947.13 0
947.20 0
947.27 0
947.34 0
947.41 0
947.48 0
947.55 0
947.62 0
947.69 0
947.76 0
947.83 0
947.90 0
947.97 0
948.04 0
948.11 0
948.18 0
948.25 0
948.32 0
948.40 0
948.47 0
948.54 0
948.61 0
948.68 0
948.75 0
948.82 0
948.89 0
948.96 0
949.03 0
949.10 0
949.17 0
949.24 0
949.31 0
949.38 0
949.45 0
949.52 0
949.59 0
949.66 0
949.74 0
949.81 0
949.88 0
949.95 0
950.02 0
950.09 0
950.16 0
950.23 0
950.30 0
950.37 0
950.44 0
950.51 0
950.58 0
950.65 0
950.72 0
950.79 0
950.86 0
950.94 0
951.01 0
951.08 0
951.15 0
951.22 0
951.29 0
951.36 0
951.43 0
951.50 0
951.57 0
951.64 0
951.71 0
951.78 0
951.85 1
951.92 1
951.99 1
952.07 1
952.14 1
952.21 1
952.28 1
952.35 1
952.42 1
952.49 1
952.56 1
952.63 1
952.70 1
952.77 1
952.84 1
952.91 1
952.98 1
953.06 1
953.13 0
953.20 1
953.27 1
953.34 1
953.41 1
953.48 1
953.55 1
953.62 0
953.69 0
953.76 0
953.83 0
953.90 0
953.97 0
954.04 0
954.12 0
954.19 0
954.26 0
954.33 0
954.40 0
954.47 0
954.54 0
954.61 0
954.68 0
954.75 0
954.82 0
954.89 0
954.96 0
955.04 0
955.11 0
955.18 0
955.25 0
955.32 0
955.39 0
955.46 0
955.53 0
955.60 0
955.67 0
955.74 0
955.81 0
955.88 0
955.96 0
956.03 0
956.10 0
956.17 0
956.24 0
956.31 0
956.38 0
956.45 0
956.52 0
956.59 0
956.66 0
956.73 0
956.81 0
956.88 0
956.95 0
957.02 0
957.09 0
957.16 0
957.23 0
957.30 0
957.37 0
957.44 0
957.51 0
957.58 0
957.66 0
957.73 0
957.80 0
957.87 0
957.94 0
958.01 0
958.08 0
958.15 0
958.22 0
958.29 0
958.36 0
958.44 0
958.51 0
958.58 0
958.65 0
958.72 0
958.79 0
958.86 0
958.93 0
959.00 0
959.07 0
959.14 0
959.22 0
959.29 0
959.36 0
959.43 0
959.50 0
959.57 0
959.64 0
959.71 0
959.78 0
959.85 0
959.92 0
960.00 0
960.07 0
960.14 0
960.21 0
960.28 0
960.35 0
960.42 0
960.49 0
960.56 0
960.63 0
960.70 0
960.78 0
960.85 0
960.92 0
960.99 0
961.06 0
961.13 0
961.20 0
961.27 0
961.34 0
961.41 0
961.49 0
961.56 0
961.63 0
961.70 0
961.77 0
961.84 0
961.91 0
961.98 0
962.05 0
962.13 0
962.20 0
962.27 0
962.34 0
962.41 0
962.48 0
962.55 0
962.62 0
962.69 0
962.76 0
962.84 0
962.91 0
962.98 0
963.05 0
963.12 0
963.19 0
963.26 0
963.33 0
963.40 0
963.48 0
963.55 0
963.62 0
963.69 0
963.76 0
963.83 0
963.90 0
963.97 0
964.04 0
964.11 0
964.19 0
964.26 0
964.33 0
964.40 0
964.47 0
964.54 0
964.61 0
964.68 0
964.75 0
964.83 0
964.90 0
964.97 0
965.04 0
965.11 0
965.18 0
965.25 0
965.32 0
965.40 0
965.47 0
965.54 0
965.61 0
965.68 0
965.75 0
965.82 0
965.89 0
965.96 0
966.04 0
966.11 0
966.18 0
966.25 0
966.32 0
966.39 0
966.46 0
966.53 0
966.60 0
966.68 0
966.75 0
966.82 0
966.89 0
966.96 0
967.03 0
967.10 0
967.17 0
967.25 0
967.32 0
967.39 0
967.46 0
967.53 0
967.60 0
967.67 0
967.74 0
967.82 0
967.89 0
967.96 0
968.03 0
968.10 0
968.17 0
968.24 0
968.31 0
968.39 0
968.46 0
968.53 0
968.60 0
968.67 0
968.74 0
968.81 0
968.88 0
968.96 0
969.03 0
969.10 0
969.17 0
969.24 0
969.31 0
969.38 0
969.45 0
969.53 0
969.60 0
969.67 0
969.74 0
969.81 0
969.88 0
969.95 0
970.03 0
970.10 0
970.17 0
970.24 0
970.31 0
970.38 0
970.45 0
970.52 0
970.60 0
970.67 0
970.74 0
970.81 0
970.88 0
970.95 0
971.02 0
971.10 0
971.17 0
971.24 0
971.31 0
971.38 0
971.45 0
971.52 0
971.59 0
971.67 0
971.74 0
971.81 0
971.88 0
971.95 0
972.02 0
972.09 0
972.17 0
972.24 0
972.31 0
972.38 0
972.45 0
972.52 0
972.59 0
972.67 0
972.74 0
972.81 0
972.88 0
972.95 0
973.02 0
973.09 0
973.17 0
973.24 0
973.31 0
973.38 0
973.45 0
973.52 0
973.59 0
973.67 0
973.74 0
973.81 0
973.88 0
973.95 0
974.02 0
974.09 0
974.17 0
974.24 0
974.31 0
974.38 0
974.45 0
974.52 0
974.60 0
974.67 0
974.74 0
974.81 0
974.88 0
974.95 0
975.02 0
975.10 0
975.17 0
975.24 0
975.31 0
975.38 0
975.45 0
975.52 0
975.60 0
975.67 0
975.74 0
975.81 0
975.88 0
975.95 0
976.03 0
976.10 0
976.17 0
976.24 0
976.31 0
976.38 0
976.45 0
976.53 0
976.60 0
976.67 0
976.74 0
976.81 0
976.88 0
976.96 0
977.03 0
977.10 0
977.17 0
977.24 0
977.31 0
977.38 0
977.46 0
977.53 0
977.60 0
977.67 0
977.74 0
977.81 0
977.89 0
977.96 0
978.03 0
978.10 0
978.17 0
978.24 0
978.32 0
978.39 0
978.46 0
978.53 0
978.60 0
978.67 0
978.75 0
978.82 0
978.89 0
978.96 0
979.03 0
979.10 0
979.18 0
979.25 0
979.32 0
979.39 0
979.46 0
979.53 0
979.61 0
979.68 0
979.75 0
979.82 0
979.89 0
979.96 0
980.04 0
980.11 0
980.18 0
980.25 0
980.32 0
980.39 0
980.47 0
980.54 0
980.61 0
980.68 0
980.75 0
980.82 0
980.90 0
980.97 0
981.04 0
981.11 0
981.18 0
981.25 0
981.33 0
981.40 0
981.47 0
981.54 0
981.61 0
981.69 0
981.76 0
981.83 0
981.90 0
981.97 0
982.04 0
982.12 0
982.19 0
982.26 0
982.33 0
982.40 0
982.47 0
982.55 0
982.62 0
982.69 0
982.76 0
982.83 0
982.91 0
982.98 0
983.05 0
983.12 0
983.19 0
983.26 0
983.34 0
983.41 0
983.48 0
983.55 0
983.62 0
983.69 0
983.77 0
983.84 0
983.91 0
983.98 0
984.05 0
984.13 0
984.20 0
984.27 0
984.34 0
984.41 0
984.49 0
984.56 0
984.63 0
984.70 0
984.77 0
984.84 0
984.92 0
984.99 0
985.06 0
985.13 0
985.20 0
985.28 0
985.35 0
985.42 0
985.49 0
985.56 0
985.64 0
985.71 0
985.78 0
985.85 0
985.92 0
985.99 0
986.07 0
986.14 0
986.21 0
986.28 0
986.35 0
986.43 0
986.50 0
986.57 0
986.64 0
986.71 0
986.79 0
986.86 0
986.93 0
987.00 0
987.07 0
987.15 0
987.22 0
987.29 0
987.36 0
987.43 0
987.51 0
987.58 0
987.65 0
987.72 0
987.79 0
987.86 0
987.94 0
988.01 0
988.08 0
988.15 0
988.22 0
988.30 0
988.37 0
988.44 0
988.51 0
988.58 0
988.66 0
988.73 0
988.80 0
988.87 0
988.94 0
989.02 0
989.09 0
989.16 0
989.23 0
989.30 0
989.38 0
989.45 0
989.52 0
989.59 0
989.67 0
989.74 0
989.81 0
989.88 0
989.95 0
990.03 0
990.10 0
990.17 0
990.24 0
990.31 0
990.39 0
990.46 0
990.53 0
990.60 0
990.67 0
990.75 0
990.82 0
990.89 0
990.96 0
991.03 0
991.11 0
991.18 0
991.25 0
991.32 0
991.39 0
991.47 0
991.54 0
991.61 0
991.68 0
991.76 0
991.83 0
991.90 0
991.97 0
992.04 0
992.12 0
992.19 0
992.26 0
992.33 0
992.40 0
992.48 0
992.55 0
992.62 0
992.69 0
992.77 0
992.84 0
992.91 0
992.98 0
993.05 0
993.13 0
993.20 0
993.27 0
993.34 0
993.41 0
993.49 0
993.56 0
993.63 0
993.70 0
993.78 0
993.85 0
993.92 0
993.99 0
994.06 0
994.14 0
994.21 0
994.28 0
994.35 0
994.43 0
994.50 0
994.57 0
994.64 0
994.71 0
994.79 0
994.86 0
994.93 0
995.00 0
995.08 0
995.15 0
995.22 0
995.29 0
995.36 0
995.44 0
995.51 0
995.58 0
995.65 0
995.73 0
995.80 0
995.87 0
995.94 0
996.01 0
996.09 0
996.16 0
996.23 0
996.30 0
996.38 0
996.45 0
996.52 0
996.59 0
996.67 0
996.74 0
996.81 0
996.88 0
996.95 0
997.03 0
997.10 0
997.17 0
997.24 0
997.32 0
997.39 0
997.46 0
997.53 0
997.61 0
997.68 0
997.75 0
997.82 0
997.89 0
997.97 0
998.04 0
998.11 0
998.18 0
998.26 0
998.33 0
998.40 0
998.47 0
998.55 0
998.62 0
998.69 0
998.76 0
998.84 0
998.91 0
998.98 0
999.05 0
999.12 0
999.20 0
999.27 0
999.34 0
999.41 0
999.49 0
999.56 0
999.63 0
999.70 0
999.78 0
999.85 0
999.92 0
999.99 0
1000.07 0
1000.14 0
1000.21 0
1000.28 0
1000.36 0
1000.43 0
1000.50 0
1000.57 0
1000.65 0
1000.72 0
1000.79 0
1000.86 0
1000.93 0
1001.01 0
1001.08 0
1001.15 0
1001.22 0
1001.30 0
1001.37 0
1001.44 0
1001.51 0
1001.59 0
1001.66 0
1001.73 0
1001.80 1
1001.88 1
1001.95 1
1002.02 1
1002.09 1
1002.17 1
1002.24 0
1002.31 0
1002.38 0
1002.46 0
1002.53 0
1002.60 0
1002.67 0
1002.75 0
1002.82 0
1002.89 0
1002.96 0
1003.04 0
1003.11 0
1003.18 0
1003.25 0
1003.33 0
1003.40 0
1003.47 0
1003.54 0
1003.62 0
1003.69 0
1003.76 0
1003.83 0
1003.91 0
1003.98 0
1004.05 0
1004.13 0
1004.20 0
1004.27 0
1004.34 0
1004.42 0
1004.49 0
1004.56 0
1004.63 0
1004.71 0
1004.78 0
1004.85 0
1004.92 0
1005.00 0
1005.07 0
1005.14 0
1005.21 0
1005.29 0
1005.36 0
1005.43 0
1005.50 0
1005.58 0
1005.65 0
1005.72 1
1005.79 1
1005.87 1
1005.94 1
1006.01 1
1006.09 1
1006.16 0
1006.23 0
1006.30 0
1006.38 0
1006.45 0
1006.52 1
1006.59 1
1006.67 1
1006.74 1
1006.81 1
1006.88 1
1006.96 1
1007.03 1
1007.10 1
1007.18 1
1007.25 1
1007.32 1
1007.39 1
1007.47 1
1007.54 1
1007.61 1
1007.68 1
1007.76 0
1007.83 0
1007.90 0
1007.97 0
1008.05 0
1008.12 1
1008.19 1
1008.27 1
1008.34 1
1008.41 1
1008.48 1
1008.56 1
1008.63 1
1008.70 1
1008.77 1
1008.85 1
1008.92 1
1008.99 1
1009.07 1
1009.14 0
1009.21 0
1009.28 0
1009.36 0
1009.43 0
1009.50 0
1009.57 0
1009.65 0
1009.72 0
1009.79 0
1009.87 1
1009.94 1
1010.01 1
1010.08 1
1010.16 1
1010.23 1
1010.30 1
1010.38 1
1010.45 1
1010.52 1
1010.59 1
1010.67 1
1010.74 1
1010.81 0
1010.88 0
1010.96 0
1011.03 0
1011.10 0
1011.18 0
1011.25 0
1011.32 0
1011.39 0
1011.47 0
1011.54 0
1011.61 0
1011.69 0
1011.76 0
1011.83 1
1011.90 1
1011.98 1
1012.05 1
1012.12 1
1012.20 1
1012.27 1
1012.34 1
1012.41 1
1012.49 1
1012.56 1
1012.63 1
1012.71 0
1012.78 0
1012.85 0
1012.92 0
1013.00 0
1013.07 0
1013.14 0
1013.22 1
1013.29 1
1013.36 1
1013.43 1
1013.51 1
1013.58 1
1013.65 1
1013.73 1
1013.80 1
1013.87 1
1013.95 1
1014.02 1
1014.09 1
1014.16 1
1014.24 1
1014.31 1
1014.38 1
1014.46 1
1014.53 1
1014.60 1
1014.67 1
1014.75 1
1014.82 1
1014.89 1
1014.97 1
1015.04 1
1015.11 1
1015.19 1
1015.26 0
1015.33 0
1015.40 0
1015.48 0
1015.55 0
1015.62 0
1015.70 0
1015.77 0
1015.84 0
1015.91 0
1015.99 0
1016.06 0
1016.13 0
1016.21 0
1016.28 1
1016.35 1
1016.43 1
1016.50 1
1016.57 0
1016.64 0
1016.72 0
1016.79 0
1016.86 0
1016.94 0
1017.01 0
1017.08 0
1017.16 1
1017.23 1
1017.30 1
1017.38 1
1017.45 0
1017.52 0
1017.59 0
1017.67 0
1017.74 0
1017.81 0
1017.89 0
1017.96 0
1018.03 0
1018.11 0
1018.18 1
1018.25 1
1018.32 1
1018.40 1
1018.47 1
1018.54 1
1018.62 1
1018.69 1
1018.76 1
1018.84 1
1018.91 0
1018.98 0
1019.06 0
1019.13 0
1019.20 0
1019.27 0
1019.35 0
1019.42 1
1019.49 1
1019.57 1
1019.64 1
1019.71 1
1019.79 1
1019.86 1
1019.93 0
1020.01 0
1020.08 0
1020.15 0
1020.23 0
1020.30 0
1020.37 0
1020.45 0
1020.52 0
1020.59 0
1020.66 0
1020.74 0
1020.81 0
1020.88 0
1020.96 0
1021.03 0
1021.10 0
1021.18 0
1021.25 0
1021.32 0
1021.40 0
1021.47 0
1021.54 0
1021.62 0
1021.69 0
1021.76 0
1021.84 0
1021.91 0
1021.98 0
1022.06 0
1022.13 0
1022.20 1
1022.27 1
1022.35 1
1022.42 1
1022.49 1
1022.57 1
1022.64 0
1022.71 0
1022.79 0
1022.86 0
1022.93 0
1023.01 0
1023.08 0
1023.15 1
1023.23 1
1023.30 1
1023.37 1
1023.45 1
1023.52 1
1023.59 1
1023.67 0
1023.74 0
1023.81 0
1023.89 0
1023.96 0
1024.03 0
1024.11 0
1024.18 0
1024.25 1
1024.33 1
1024.40 1
1024.47 1
1024.55 2
1024.62 2
1024.69 2
1024.77 2
1024.84 2
1024.91 2
1024.99 2
1025.06 1
1025.13 1
1025.21 1
1025.28 1
1025.35 1
1025.43 1
1025.50 0
1025.57 0
1025.65 0
1025.72 0
1025.79 0
1025.87 1
1025.94 1
1026.01 1
1026.09 1
1026.16 1
1026.23 1
1026.31 1
1026.38 1
1026.45 1
1026.53 1
1026.60 1
1026.67 1
1026.75 1
1026.82 1
1026.89 1
1026.97 1
1027.04 1
1027.11 1
1027.19 1
1027.26 1
1027.33 1
1027.41 1
1027.48 0
1027.55 0
1027.63 0
1027.70 0
1027.77 0
1027.85 0
1027.92 0
1027.99 0
1028.07 0
1028.14 0
1028.21 0
1028.29 0
1028.36 0
1028.43 0
1028.51 0
1028.58 0
1028.65 0
1028.73 0
1028.80 1
1028.87 1
1028.95 1
1029.02 1
1029.10 1
1029.17 1
1029.24 1
1029.32 1
1029.39 1
1029.46 1
1029.54 1
1029.61 1
1029.68 1
1029.76 1
1029.83 1
1029.90 1
1029.98 1
1030.05 1
1030.12 1
1030.20 1
1030.27 1
1030.34 1
1030.42 1
1030.49 1
1030.56 1
1030.64 1
1030.71 1
1030.79 1
1030.86 1
1030.93 1
1031.01 1
1031.08 1
1031.15 1
1031.23 1
1031.30 1
1031.37 1
1031.45 1
1031.52 1
1031.59 1
1031.67 1
1031.74 1
1031.81 1
1031.89 1
1031.96 1
1032.04 1
1032.11 1
1032.18 1
1032.26 1
1032.33 1
1032.40 1
1032.48 1
1032.55 1
1032.62 1
1032.70 1
1032.77 1
1032.85 1
1032.92 1
1032.99 1
1033.07 0
1033.14 0
1033.21 0
1033.29 0
1033.36 0
1033.43 0
1033.51 0
1033.58 0
1033.65 0
1033.73 0
1033.80 0
1033.88 1
1033.95 1
1034.02 1
1034.10 1
1034.17 1
1034.24 1
1034.32 1
1034.39 1
1034.46 1
1034.54 1
1034.61 1
1034.69 1
1034.76 1
1034.83 1
1034.91 2
1034.98 2
1035.05 2
1035.13 3
1035.20 3
1035.28 3
1035.35 4
1035.42 3
1035.50 3
1035.57 3
1035.64 3
1035.72 2
1035.79 2
1035.86 2
1035.94 2
1036.01 2
1036.09 2
1036.16 1
1036.23 1
1036.31 1
1036.38 1
1036.45 1
1036.53 2
1036.60 2
1036.68 2
1036.75 2
1036.82 2
1036.90 1
1036.97 1
1037.04 1
1037.12 0
1037.19 0
1037.27 0
1037.34 1
1037.41 1
1037.49 1
1037.56 2
1037.63 2
1037.71 2
1037.78 2
1037.86 2
1037.93 1
1038.00 1
1038.08 1
1038.15 1
1038.22 1
1038.30 1
1038.37 1
1038.45 2
1038.52 2
1038.59 2
1038.67 2
1038.74 1
1038.81 1
1038.89 1
1038.96 1
1039.04 0
1039.11 0
1039.18 0
1039.26 0
1039.33 1
1039.41 1
1039.48 1
1039.55 1
1039.63 1
1039.70 1
1039.77 1
1039.85 1
1039.92 1
1040.00 1
1040.07 1
1040.14 2
1040.22 2
1040.29 2
1040.37 2
1040.44 2
1040.51 2
1040.59 1
1040.66 1
1040.73 0
1040.81 0
1040.88 0
1040.96 0
1041.03 1
1041.10 1
1041.18 1
1041.25 1
1041.33 2
1041.40 2
1041.47 2
1041.55 2
1041.62 2
1041.70 2
1041.77 2
1041.84 1
1041.92 1
1041.99 2
1042.06 2
1042.14 2
1042.21 2
1042.29 2
1042.36 2
1042.43 2
1042.51 3
1042.58 3
1042.66 3
1042.73 3
1042.80 3
1042.88 3
1042.95 3
1043.03 3
1043.10 3
1043.17 3
1043.25 2
1043.32 2
1043.40 2
1043.47 3
1043.54 3
1043.62 3
1043.69 3
1043.77 3
1043.84 3
1043.91 3
1043.99 3
1044.06 3
1044.14 2
1044.21 2
1044.28 2
1044.36 1
1044.43 1
1044.51 1
1044.58 1
1044.65 0
1044.73 1
1044.80 1
1044.88 1
1044.95 1
1045.02 1
1045.10 1
1045.17 1
1045.25 1
1045.32 1
1045.39 0
1045.47 0
1045.54 0
1045.62 0
1045.69 0
1045.76 0
1045.84 1
1045.91 2
1045.99 3
1046.06 3
1046.13 4
1046.21 4
1046.28 4
1046.36 4
1046.43 4
1046.50 4
1046.58 4
1046.65 4
1046.73 4
1046.80 4
1046.88 5
1046.95 5
1047.02 5
1047.10 6
1047.17 6
1047.25 5
1047.32 5
1047.39 5
1047.47 5
1047.54 5
1047.62 4
1047.69 4
1047.76 4
1047.84 4
1047.91 4
1047.99 3
1048.06 3
1048.14 3
1048.21 3
1048.28 3
1048.36 3
1048.43 3
1048.51 4
1048.58 4
1048.65 4
1048.73 4
1048.80 4
1048.88 3
1048.95 3
1049.03 3
1049.10 2
1049.17 2
1049.25 2
1049.32 2
1049.40 2
1049.47 2
1049.54 2
1049.62 2
1049.69 2
1049.77 2
1049.84 2
1049.92 2
1049.99 2
1050.06 2
1050.14 2
1050.21 2
1050.29 2
1050.36 2
1050.43 3
1050.51 3
1050.58 3
1050.66 3
1050.73 3
1050.81 3
1050.88 3
1050.95 3
1051.03 3
1051.10 3
1051.18 3
1051.25 2
1051.33 2
1051.40 2
1051.47 1
1051.55 1
1051.62 1
1051.70 0
1051.77 0
1051.85 0
1051.92 0
1051.99 0
1052.07 0
1052.14 0
1052.22 0
1052.29 0
1052.37 0
1052.44 0
1052.51 0
1052.59 1
1052.66 1
1052.74 2
1052.81 3
1052.89 4
1052.96 4
1053.03 4
1053.11 4
1053.18 4
1053.26 3
1053.33 3
1053.41 3
1053.48 3
1053.55 3
1053.63 3
1053.70 3
1053.78 4
1053.85 4
1053.93 4
1054.00 4
1054.07 4
1054.15 4
1054.22 4
1054.30 4
1054.37 3
1054.45 3
1054.52 3
1054.60 3
1054.67 3
1054.74 3
1054.82 3
1054.89 3
1054.97 4
1055.04 4
1055.12 4
1055.19 4
1055.26 4
1055.34 5
1055.41 5
1055.49 5
1055.56 5
1055.64 5
1055.71 5
1055.79 5
1055.86 5
1055.93 5
1056.01 5
1056.08 5
1056.16 5
1056.23 4
1056.31 4
1056.38 3
1056.46 3
1056.53 3
1056.60 3
1056.68 2
1056.75 2
1056.83 3
1056.90 3
1056.98 3
1057.05 3
1057.13 3
1057.20 3
1057.27 3
1057.35 3
1057.42 3
1057.50 2
1057.57 2
1057.65 1
1057.72 1
1057.80 1
1057.87 1
1057.94 1
1058.02 1
1058.09 1
1058.17 2
1058.24 2
1058.32 3
1058.39 3
1058.47 3
1058.54 3
1058.61 2
1058.69 2
1058.76 2
1058.84 2
1058.91 2
1058.99 2
1059.06 3
1059.14 3
1059.21 3
1059.29 3
1059.36 3
1059.43 3
1059.51 3
1059.58 3
1059.66 3
1059.73 3
1059.81 3
1059.88 4
1059.96 4
1060.03 4
1060.11 5
1060.18 5
1060.25 5
1060.33 5
1060.40 4
1060.48 3
1060.55 3
1060.63 2
1060.70 1
1060.78 1
1060.85 0
1060.93 1
1061.00 1
1061.07 2
1061.15 3
1061.22 4
1061.30 4
1061.37 5
1061.45 6
1061.52 6
1061.60 6
1061.67 6
1061.75 6
1061.82 6
1061.90 6
1061.97 6
1062.04 6
1062.12 5
1062.19 5
1062.27 5
1062.34 5
1062.42 5
1062.49 5
1062.57 5
1062.64 5
1062.72 5
1062.79 6
1062.87 6
1062.94 6
1063.02 7
1063.09 6
1063.16 6
1063.24 5
1063.31 4
1063.39 3
1063.46 2
1063.54 2
1063.61 2
1063.69 2
1063.76 3
1063.84 3
1063.91 4
1063.99 4
1064.06 4
1064.14 4
1064.21 3
1064.28 3
1064.36 3
1064.43 3
1064.51 3
1064.58 3
1064.66 3
1064.73 4
1064.81 4
1064.88 5
1064.96 6
1065.03 6
1065.11 6
1065.18 6
1065.26 6
1065.33 6
1065.41 5
1065.48 5
1065.56 5
1065.63 5
1065.70 5
1065.78 5
1065.85 6
1065.93 7
1066.00 7
1066.08 8
1066.15 9
1066.23 9
1066.30 9
1066.38 9
1066.45 8
1066.53 7
1066.60 5
1066.68 4
1066.75 3
1066.83 2
1066.90 2
1066.98 1
1067.05 1
1067.13 1
1067.20 1
1067.28 1
1067.35 1
1067.42 1
1067.50 1
1067.57 2
1067.65 2
1067.72 4
1067.80 5
1067.87 6
1067.95 7
1068.02 8
1068.10 9
1068.17 9
1068.25 8
1068.32 7
1068.40 6
1068.47 5
1068.55 4
1068.62 4
1068.70 3
1068.77 3
1068.85 3
1068.92 3
1069.00 3
1069.07 3
1069.15 2
1069.22 2
1069.30 2
1069.37 2
1069.45 2
1069.52 3
1069.60 3
1069.67 4
1069.75 4
1069.82 5
1069.90 5
1069.97 5
1070.05 5
1070.12 5
1070.19 5
1070.27 4
1070.34 4
1070.42 4
1070.49 4
1070.57 4
1070.64 5
1070.72 5
1070.79 6
1070.87 7
1070.94 8
1071.02 8
1071.09 8
1071.17 8
1071.24 7
1071.32 6
1071.39 5
1071.47 3
1071.54 2
1071.62 1
1071.69 1
1071.77 1
1071.84 1
1071.92 1
1071.99 1
1072.07 1
1072.14 1
1072.22 1
1072.29 0
1072.37 0
1072.44 0
1072.52 0
1072.59 0
1072.67 0
1072.74 0
1072.82 0
1072.89 1
1072.97 1
1073.04 2
1073.12 2
1073.19 2
1073.27 2
1073.34 2
1073.42 1
1073.49 1
1073.57 0
1073.64 0
1073.72 0
1073.79 0
1073.87 0
1073.94 0
1074.02 1
1074.09 2
1074.17 2
1074.24 2
1074.32 2
1074.39 2
1074.47 2
1074.54 2
1074.62 2
1074.69 2
1074.77 2
1074.84 2
1074.92 2
1074.99 1
1075.07 1
1075.15 2
1075.22 2
1075.30 3
1075.37 4
1075.45 5
1075.52 6
1075.60 7
1075.67 8
1075.75 8
1075.82 8
1075.90 8
1075.97 7
1076.05 7
1076.12 6
1076.20 6
1076.27 6
1076.35 6
1076.42 6
1076.50 7
1076.57 7
1076.65 7
1076.72 8
1076.80 8
1076.87 8
1076.95 8
1077.02 7
1077.10 7
1077.17 7
1077.25 7
1077.32 7
1077.40 6
1077.47 6
1077.55 6
1077.62 5
1077.70 5
1077.77 5
1077.85 5
1077.93 5
1078.00 5
1078.08 5
1078.15 5
1078.23 4
1078.30 4
1078.38 4
1078.45 4
1078.53 4
1078.60 4
1078.68 5
1078.75 5
1078.83 6
1078.90 7
1078.98 8
1079.05 8
1079.13 8
1079.20 8
1079.28 7
1079.35 6
1079.43 5
1079.50 4
1079.58 3
1079.66 2
1079.73 1
1079.81 1
1079.88 0
1079.96 0
1080.03 0
1080.11 0
1080.18 0
1080.26 1
1080.33 1
1080.41 2
1080.48 2
1080.56 2
1080.63 2
1080.71 2
1080.78 2
1080.86 3
1080.93 3
1081.01 4
1081.09 5
1081.16 6
1081.24 6
1081.31 7
1081.39 7
1081.46 7
1081.54 8
1081.61 8
1081.69 9
1081.76 10
1081.84 11
1081.91 12
1081.99 13
1082.06 13
1082.14 13
1082.21 12
1082.29 11
1082.37 10
1082.44 9
1082.52 9
1082.59 8
1082.67 8
1082.74 8
1082.82 8
1082.89 9
1082.97 9
1083.04 10
1083.12 10
1083.19 11
1083.27 11
1083.35 11
1083.42 11
1083.50 11
1083.57 11
1083.65 10
1083.72 9
1083.80 8
1083.87 7
1083.95 5
1084.02 4
1084.10 2
1084.17 1
1084.25 1
1084.33 0
1084.40 0
1084.48 0
1084.55 0
1084.63 0
1084.70 1
1084.78 1
1084.85 1
1084.93 1
1085.00 1
1085.08 0
1085.15 0
1085.23 0
1085.31 0
1085.38 0
1085.46 0
1085.53 0
1085.61 0
1085.68 1
1085.76 2
1085.83 3
1085.91 4
1085.98 5
1086.06 6
1086.14 6
1086.21 6
1086.29 6
1086.36 6
1086.44 6
1086.51 6
1086.59 5
1086.66 4
1086.74 4
1086.82 3
1086.89 3
1086.97 2
1087.04 2
1087.12 2
1087.19 1
1087.27 1
1087.34 0
1087.42 0
1087.49 0
1087.57 0
1087.65 0
1087.72 0
1087.80 1
1087.87 2
1087.95 4
1088.02 5
1088.10 6
1088.17 7
1088.25 7
1088.33 7
1088.40 8
1088.48 8
1088.55 9
1088.63 9
1088.70 10
1088.78 11
1088.85 12
1088.93 12
1089.01 12
1089.08 11
1089.16 10
1089.23 9
1089.31 8
1089.38 6
1089.46 5
1089.53 4
1089.61 3
1089.69 3
1089.76 3
1089.84 4
1089.91 6
1089.99 8
1090.06 9
1090.14 10
1090.22 11
1090.29 12
1090.37 12
1090.44 11
1090.52 11
1090.59 11
1090.67 10
1090.74 10
1090.82 9
1090.90 9
1090.97 8
1091.05 7
1091.12 7
1091.20 6
1091.27 5
1091.35 4
1091.43 3
1091.50 2
1091.58 1
1091.65 0
1091.73 0
1091.80 0
1091.88 0
1091.95 0
1092.03 1
1092.11 2
1092.18 3
1092.26 4
1092.33 5
1092.41 5
1092.48 6
1092.56 6
1092.64 6
1092.71 6
1092.79 6
1092.86 5
1092.94 4
1093.01 4
1093.09 4
1093.17 4
1093.24 5
1093.32 5
1093.39 6
1093.47 6
1093.54 6
1093.62 6
1093.70 5
1093.77 5
1093.85 4
1093.92 4
1094.00 5
1094.07 5
1094.15 5
1094.23 6
1094.30 6
1094.38 7
1094.45 8
1094.53 9
1094.61 11
1094.68 12
1094.76 13
1094.83 14
1094.91 14
1094.98 14
1095.06 13
1095.14 12
1095.21 11
1095.29 11
1095.36 10
1095.44 9
1095.51 9
1095.59 8
1095.67 7
1095.74 6
1095.82 5
1095.89 5
1095.97 5
1096.05 5
1096.12 5
1096.20 6
1096.27 7
1096.35 8
1096.42 9
1096.50 9
1096.58 10
1096.65 11
1096.73 12
1096.80 13
1096.88 14
1096.96 15
1097.03 15
1097.11 15
1097.18 14
1097.26 13
1097.33 12
1097.41 11
1097.49 11
1097.56 11
1097.64 10
1097.71 10
1097.79 9
1097.87 8
1097.94 7
1098.02 6
1098.09 4
1098.17 3
1098.24 2
1098.32 3
1098.40 3
1098.47 5
1098.55 7
1098.62 8
1098.70 10
1098.78 11
1098.85 12
1098.93 12
1099.00 11
1099.08 10
1099.16 9
1099.23 8
1099.31 8
1099.38 7
1099.46 7
1099.54 8
1099.61 9
1099.69 10
1099.76 11
1099.84 12
1099.92 12
1099.99 12
1100.07 12
1100.14 11
1100.22 10
1100.29 9
1100.37 9
1100.45 9
1100.52 9
1100.60 9
1100.67 9
1100.75 9
1100.83 8
1100.90 7
1100.98 5
1101.05 3
1101.13 1
1101.21 0
1101.28 0
1101.36 0
1101.43 0
1101.51 0
1101.59 0
1101.66 0
1101.74 0
1101.81 0
1101.89 1
1101.97 2
1102.04 3
1102.12 4
1102.19 4
1102.27 4
1102.35 4
1102.42 4
1102.50 5
1102.57 5
1102.65 6
1102.73 6
1102.80 6
1102.88 6
1102.96 5
1103.03 4
1103.11 3
1103.18 2
1103.26 1
1103.34 1
1103.41 0
1103.49 1
1103.56 1
1103.64 2
1103.72 3
1103.79 3
1103.87 4
1103.94 4
1104.02 4
1104.10 3
1104.17 2
1104.25 1
1104.32 0
1104.40 0
1104.48 0
1104.55 0
1104.63 1
1104.70 2
1104.78 3
1104.86 5
1104.93 6
1105.01 6
1105.09 7
1105.16 7
1105.24 7
1105.31 7
1105.39 7
1105.47 7
1105.54 6
1105.62 6
1105.69 5
1105.77 4
1105.85 3
1105.92 2
1106.00 2
1106.08 2
1106.15 3
1106.23 4
1106.30 5
1106.38 6
1106.46 7
1106.53 7
1106.61 7
1106.68 7
1106.76 7
1106.84 7
1106.91 7
1106.99 8
1107.07 10
1107.14 11
1107.22 11
1107.29 11
1107.37 11
1107.45 10
1107.52 9
1107.60 8
1107.68 7
1107.75 8
1107.83 9
1107.90 11
1107.98 14
1108.06 16
1108.13 18
1108.21 19
1108.29 19
1108.36 18
1108.44 17
1108.51 16
1108.59 15
1108.67 15
1108.74 15
1108.82 15
1108.90 16
1108.97 17
1109.05 18
1109.12 18
1109.20 18
1109.28 17
1109.35 16
1109.43 15
1109.51 15
1109.58 14
1109.66 14
1109.73 14
1109.81 15
1109.89 16
1109.96 17
1110.04 17
1110.12 17
1110.19 17
1110.27 16
1110.34 16
1110.42 16
1110.50 17
1110.57 18
1110.65 20
1110.73 22
1110.80 25
1110.88 27
1110.96 28
1111.03 28
1111.11 28
1111.18 28
1111.26 27
1111.34 27
1111.41 26
1111.49 26
1111.57 26
1111.64 26
1111.72 26
1111.79 25
1111.87 23
1111.95 22
1112.02 20
1112.10 18
1112.18 16
1112.25 14
1112.33 13
1112.41 13
1112.48 13
1112.56 14
1112.64 15
1112.71 16
1112.79 18
1112.86 18
1112.94 19
1113.02 19
1113.09 18
1113.17 18
1113.25 18
1113.32 18
1113.40 17
1113.48 17
1113.55 16
1113.63 14
1113.70 13
1113.78 12
1113.86 11
1113.93 10
1114.01 10
1114.09 11
1114.16 11
1114.24 12
1114.32 12
1114.39 12
1114.47 12
1114.55 11
1114.62 11
1114.70 12
1114.77 13
1114.85 14
1114.93 16
1115.00 18
1115.08 20
1115.16 22
1115.23 23
1115.31 23
1115.39 23
1115.46 22
1115.54 20
1115.62 18
1115.69 15
1115.77 12
1115.85 10
1115.92 9
1116.00 8
1116.08 8
1116.15 9
1116.23 9
1116.30 9
1116.38 9
1116.46 9
1116.53 9
1116.61 9
1116.69 9
1116.76 9
1116.84 8
1116.92 7
1116.99 7
1117.07 6
1117.15 6
1117.22 6
1117.30 7
1117.38 7
1117.45 8
1117.53 9
1117.61 9
1117.68 9
1117.76 9
1117.84 9
1117.91 10
1117.99 10
1118.07 11
1118.14 12
1118.22 13
1118.29 13
1118.37 14
1118.45 14
1118.52 14
1118.60 14
1118.68 14
1118.75 14
1118.83 14
1118.91 15
1118.98 16
1119.06 18
1119.14 19
1119.21 20
1119.29 20
1119.37 19
1119.44 18
1119.52 16
1119.60 14
1119.67 12
1119.75 11
1119.83 11
1119.90 11
1119.98 12
1120.06 13
1120.13 14
1120.21 15
1120.29 16
1120.36 16
1120.44 17
1120.52 17
1120.59 17
1120.67 17
1120.75 16
1120.82 15
1120.90 15
1120.98 14
1121.05 14
1121.13 14
1121.21 14
1121.28 14
1121.36 15
1121.44 15
1121.51 15
1121.59 15
1121.67 15
1121.74 15
1121.82 15
1121.90 15
1121.97 16
1122.05 17
1122.13 18
1122.20 18
1122.28 19
1122.36 18
1122.43 18
1122.51 17
1122.59 16
1122.66 16
1122.74 16
1122.82 16
1122.89 16
1122.97 16
1123.05 16
1123.12 16
1123.20 16
1123.28 15
1123.35 15
1123.43 16
1123.51 16
1123.59 17
1123.66 17
1123.74 17
1123.82 17
1123.89 17
1123.97 17
1124.05 16
1124.12 15
1124.20 15
1124.28 14
1124.35 13
1124.43 13
1124.51 13
1124.58 14
1124.66 15
1124.74 15
1124.81 16
1124.89 16
1124.97 16
1125.04 15
1125.12 14
1125.20 13
1125.27 11
1125.35 10
1125.43 9
1125.51 7
1125.58 6
1125.66 5
1125.74 5
1125.81 4
1125.89 4
1125.97 5
1126.04 5
1126.12 6
1126.20 6
1126.27 7
1126.35 7
1126.43 7
1126.50 7
1126.58 8
1126.66 8
1126.73 8
1126.81 9
1126.89 9
1126.97 9
1127.04 9
1127.12 8
1127.20 7
1127.27 6
1127.35 5
1127.43 4
1127.50 4
1127.58 4
1127.66 4
1127.73 5
1127.81 6
1127.89 7
1127.96 9
1128.04 10
1128.12 11
1128.20 11
1128.27 10
1128.35 9
1128.43 7
1128.50 6
1128.58 4
1128.66 3
1128.73 2
1128.81 1
1128.89 0
1128.97 0
1129.04 0
1129.12 0
1129.20 0
1129.27 0
1129.35 0
1129.43 0
1129.50 0
1129.58 2
1129.66 4
1129.73 7
1129.81 10
1129.89 13
1129.97 15
1130.04 16
1130.12 17
1130.20 16
1130.27 15
1130.35 13
1130.43 11
1130.50 9
1130.58 7
1130.66 5
1130.74 3
1130.81 2
1130.89 1
1130.97 1
1131.04 1
1131.12 0
1131.20 0
1131.27 0
1131.35 0
1131.43 0
1131.51 1
1131.58 2
1131.66 4
1131.74 5
1131.81 6
1131.89 6
1131.97 6
1132.04 6
1132.12 6
1132.20 7
1132.28 7
1132.35 8
1132.43 9
1132.51 10
1132.58 10
1132.66 9
1132.74 8
1132.82 8
1132.89 7
1132.97 7
1133.05 7
1133.12 7
1133.20 6
1133.28 6
1133.36 6
1133.43 5
1133.51 6
1133.59 6
1133.66 7
1133.74 8
1133.82 9
1133.89 10
1133.97 10
1134.05 10
1134.13 10
1134.20 10
1134.28 11
1134.36 12
1134.43 14
1134.51 15
1134.59 17
1134.67 18
1134.74 18
1134.82 18
1134.90 18
1134.97 17
1135.05 18
1135.13 18
1135.21 19
1135.28 21
1135.36 22
1135.44 23
1135.51 24
1135.59 24
1135.67 23
1135.75 23
1135.82 22
1135.90 22
1135.98 22
1136.06 23
1136.13 24
1136.21 25
1136.29 27
1136.36 27
1136.44 28
1136.52 29
1136.60 31
1136.67 32
1136.75 35
1136.83 37
1136.90 40
1136.98 41
1137.06 41
1137.14 41
1137.21 40
1137.29 39
1137.37 38
1137.44 38
1137.52 38
1137.60 40
1137.68 42
1137.75 45
1137.83 47
1137.91 49
1137.99 50
1138.06 52
1138.14 52
1138.22 53
1138.29 53
1138.37 53
1138.45 53
1138.53 53
1138.60 53
1138.68 53
1138.76 52
1138.84 51
1138.91 49
1138.99 48
1139.07 46
1139.14 45
1139.22 45
1139.30 46
1139.38 48
1139.45 50
1139.53 52
1139.61 53
1139.69 53
1139.76 53
1139.84 51
1139.92 49
1140.00 46
1140.07 42
1140.15 39
1140.23 36
1140.30 34
1140.38 32
1140.46 32
1140.54 34
1140.61 36
1140.69 38
1140.77 41
1140.85 43
1140.92 43
1141.00 42
1141.08 41
1141.16 38
1141.23 35
1141.31 32
1141.39 29
1141.46 27
1141.54 25
1141.62 23
1141.70 21
1141.77 19
1141.85 18
1141.93 16
1142.01 15
1142.08 14
1142.16 13
1142.24 12
1142.32 11
1142.39 10
1142.47 9
1142.55 8
1142.63 8
1142.70 9
1142.78 9
1142.86 11
1142.94 12
1143.01 12
1143.09 12
1143.17 12
1143.24 10
1143.32 9
1143.40 8
1143.48 7
1143.55 7
1143.63 9
1143.71 10
1143.79 12
1143.86 14
1143.94 15
1144.02 16
1144.10 15
1144.17 14
1144.25 12
1144.33 10
1144.41 8
1144.48 7
1144.56 5
1144.64 4
1144.72 3
1144.79 3
1144.87 3
1144.95 3
1145.03 3
1145.10 4
1145.18 5
1145.26 7
1145.34 9
1145.41 12
1145.49 14
1145.57 15
1145.65 16
1145.72 17
1145.80 17
1145.88 17
1145.96 17
1146.03 16
1146.11 15
1146.19 15
1146.27 14
1146.34 14
1146.42 13
1146.50 12
1146.58 11
1146.65 10
1146.73 10
1146.81 9
1146.89 8
1146.96 8
1147.04 7
1147.12 7
1147.20 8
1147.28 8
1147.35 10
1147.43 11
1147.51 13
1147.59 14
1147.66 15
1147.74 15
1147.82 15
1147.90 14
1147.97 13
1148.05 12
1148.13 12
1148.21 12
1148.28 13
1148.36 14
1148.44 14
1148.52 14
1148.59 13
1148.67 11
1148.75 9
1148.83 6
1148.90 4
1148.98 2
1149.06 1
1149.14 0
1149.22 1
1149.29 3
1149.37 5
1149.45 7
1149.53 9
1149.60 11
1149.68 13
1149.76 14
1149.84 15
1149.91 16
1149.99 17
1150.07 17
1150.15 17
1150.22 17
1150.30 17
1150.38 17
1150.46 17
1150.54 18
1150.61 19
1150.69 20
1150.77 21
1150.85 23
1150.92 24
1151.00 26
1151.08 27
1151.16 28
1151.23 28
1151.31 28
1151.39 28
1151.47 27
1151.55 28
1151.62 29
1151.70 30
1151.78 33
1151.86 36
1151.93 39
1152.01 42
1152.09 45
1152.17 47
1152.24 49
1152.32 50
1152.40 50
1152.48 49
1152.56 48
1152.63 47
1152.71 47
1152.79 47
1152.87 47
1152.94 49
1153.02 51
1153.10 53
1153.18 54
1153.26 55
1153.33 55
1153.41 54
1153.49 51
1153.57 48
1153.64 44
1153.72 41
1153.80 39
1153.88 38
1153.96 39
1154.03 40
1154.11 41
1154.19 43
1154.27 43
1154.34 44
1154.42 43
1154.50 44
1154.58 44
1154.66 47
1154.73 50
1154.81 54
1154.89 58
1154.97 61
1155.04 63
1155.12 62
1155.20 61
1155.28 58
1155.36 54
1155.43 50
1155.51 47
1155.59 45
1155.67 44
1155.75 43
1155.82 42
1155.90 41
1155.98 39
1156.06 38
1156.13 36
1156.21 35
1156.29 34
1156.37 34
1156.45 34
1156.52 34
1156.60 34
1156.68 34
1156.76 33
1156.84 33
1156.91 32
1156.99 30
1157.07 29
1157.15 27
1157.23 25
1157.30 23
1157.38 21
1157.46 20
1157.54 19
1157.61 19
1157.69 19
1157.77 20
1157.85 22
1157.93 23
1158.00 25
1158.08 26
1158.16 26
1158.24 25
1158.32 24
1158.39 21
1158.47 18
1158.55 15
1158.63 13
1158.71 11
1158.78 9
1158.86 9
1158.94 8
1159.02 8
1159.10 8
1159.17 7
1159.25 7
1159.33 7
1159.41 7
1159.49 8
1159.56 9
1159.64 11
1159.72 13
1159.80 14
1159.88 15
1159.95 16
1160.03 15
1160.11 14
1160.19 13
1160.27 12
1160.34 12
1160.42 11
1160.50 11
1160.58 12
1160.66 13
1160.73 14
1160.81 15
1160.89 16
1160.97 16
1161.05 15
1161.12 14
1161.20 12
1161.28 11
1161.36 10
1161.44 9
1161.51 9
1161.59 8
1161.67 8
1161.75 6
1161.83 4
1161.90 2
1161.98 0
1162.06 0
1162.14 0
1162.22 0
1162.29 0
1162.37 0
1162.45 0
1162.53 0
1162.61 1
1162.68 3
1162.76 5
1162.84 6
1162.92 6
1163.00 6
1163.08 6
1163.15 5
1163.23 4
1163.31 4
1163.39 5
1163.47 6
1163.54 8
1163.62 9
1163.70 11
1163.78 13
1163.86 14
1163.93 15
1164.01 15
1164.09 14
1164.17 13
1164.25 12
1164.33 11
1164.40 10
1164.48 10
1164.56 9
1164.64 9
1164.72 9
1164.79 8
1164.87 8
1164.95 7
1165.03 7
1165.11 8
1165.19 9
1165.26 10
1165.34 12
1165.42 15
1165.50 17
1165.58 18
1165.65 19
1165.73 19
1165.81 18
1165.89 17
1165.97 16
1166.05 15
1166.12 13
1166.20 13
1166.28 13
1166.36 14
1166.44 15
1166.51 17
1166.59 19
1166.67 21
1166.75 23
1166.83 25
1166.91 27
1166.98 28
1167.06 30
1167.14 30
1167.22 31
1167.30 31
1167.38 29
1167.45 27
1167.53 24
1167.61 21
1167.69 17
1167.77 13
1167.84 11
1167.92 10
1168.00 10
1168.08 12
1168.16 15
1168.24 19
1168.31 23
1168.39 28
1168.47 32
1168.55 35
1168.63 38
1168.71 40
1168.78 41
1168.86 40
1168.94 40
1169.02 38
1169.10 37
1169.18 36
1169.25 36
1169.33 37
1169.41 38
1169.49 39
1169.57 40
1169.65 41
1169.72 40
1169.80 40
1169.88 39
1169.96 38
1170.04 38
1170.12 39
1170.19 40
1170.27 41
1170.35 42
1170.43 42
1170.51 42
1170.59 41
1170.66 40
1170.74 38
1170.82 37
1170.90 35
1170.98 35
1171.06 35
1171.13 36
1171.21 37
1171.29 38
1171.37 39
1171.45 40
1171.53 41
1171.60 42
1171.68 43
1171.76 45
1171.84 47
1171.92 49
1172.00 51
1172.07 53
1172.15 54
1172.23 54
1172.31 53
1172.39 51
1172.47 50
1172.54 48
1172.62 47
1172.70 46
1172.78 46
1172.86 46
1172.94 47
1173.02 47
1173.09 48
1173.17 49
1173.25 48
1173.33 48
1173.41 46
1173.49 44
1173.56 41
1173.64 38
1173.72 34
1173.80 31
1173.88 29
1173.96 28
1174.04 27
1174.11 26
1174.19 25
1174.27 24
1174.35 22
1174.43 20
1174.51 18
1174.58 16
1174.66 14
1174.74 14
1174.82 15
1174.90 17
1174.98 20
1175.06 22
1175.13 24
1175.21 24
1175.29 23
1175.37 21
1175.45 17
1175.53 14
1175.61 12
1175.68 11
1175.76 12
1175.84 14
1175.92 18
1176.00 23
1176.08 27
1176.15 31
1176.23 34
1176.31 37
1176.39 38
1176.47 39
1176.55 39
1176.63 38
1176.70 36
1176.78 35
1176.86 32
1176.94 30
1177.02 27
1177.10 25
1177.18 22
1177.25 21
1177.33 20
1177.41 20
1177.49 20
1177.57 22
1177.65 24
1177.73 26
1177.80 28
1177.88 29
1177.96 29
1178.04 30
1178.12 30
1178.20 31
1178.28 33
1178.36 35
1178.43 36
1178.51 37
1178.59 37
1178.67 36
1178.75 34
1178.83 31
1178.91 29
1178.98 27
1179.06 26
1179.14 25
1179.22 26
1179.30 27
1179.38 29
1179.46 31
1179.53 33
1179.61 34
1179.69 35
1179.77 34
1179.85 34
1179.93 32
1180.01 31
1180.09 30
1180.16 29
1180.24 29
1180.32 30
1180.40 30
1180.48 30
1180.56 29
1180.64 28
1180.71 25
1180.79 23
1180.87 21
1180.95 19
1181.03 19
1181.11 19
1181.19 20
1181.27 21
1181.34 22
1181.42 23
1181.50 24
1181.58 24
1181.66 24
1181.74 24
1181.82 24
1181.90 23
1181.97 23
1182.05 22
1182.13 21
1182.21 20
1182.29 19
1182.37 18
1182.45 16
1182.53 15
1182.60 15
1182.68 14
1182.76 14
1182.84 14
1182.92 14
1183.00 15
1183.08 16
1183.16 18
1183.23 19
1183.31 21
1183.39 23
1183.47 25
1183.55 27
1183.63 29
1183.71 31
1183.79 32
1183.86 33
1183.94 34
1184.02 33
1184.10 33
1184.18 32
1184.26 30
1184.34 28
1184.42 26
1184.49 24
1184.57 21
1184.65 19
1184.73 16
1184.81 15
1184.89 13
1184.97 13
1185.05 13
1185.13 14
1185.20 14
1185.28 15
1185.36 17
1185.44 18
1185.52 18
1185.60 19
1185.68 19
1185.76 18
1185.84 17
1185.91 16
1185.99 16
1186.07 16
1186.15 17
1186.23 20
1186.31 22
1186.39 26
1186.47 29
1186.55 31
1186.62 32
1186.70 33
1186.78 32
1186.86 32
1186.94 31
1187.02 30
1187.10 30
1187.18 30
1187.26 29
1187.33 29
1187.41 28
1187.49 26
1187.57 24
1187.65 21
1187.73 19
1187.81 17
1187.89 15
1187.97 14
1188.04 13
1188.12 13
1188.20 12
1188.28 12
1188.36 11
1188.44 11
1188.52 11
1188.60 11
1188.68 11
1188.75 12
1188.83 13
1188.91 13
1188.99 14
1189.07 14
1189.15 14
1189.23 13
1189.31 13
1189.39 13
1189.47 12
1189.54 12
1189.62 11
1189.70 10
1189.78 9
1189.86 8
1189.94 8
1190.02 7
1190.10 7
1190.18 7
1190.26 6
1190.33 6
1190.41 5
1190.49 5
1190.57 4
1190.65 3
1190.73 3
1190.81 2
1190.89 2
1190.97 2
1191.05 2
1191.12 2
1191.20 1
1191.28 0
1191.36 0
1191.44 0
1191.52 0
1191.60 0
1191.68 0
1191.76 0
1191.84 2
1191.92 6
1191.99 10
1192.07 15
1192.15 19
1192.23 23
1192.31 25
1192.39 27
1192.47 28
1192.55 28
1192.63 28
1192.71 29
1192.79 30
1192.86 31
1192.94 33
1193.02 35
1193.10 37
1193.18 39
1193.26 40
1193.34 40
1193.42 40
1193.50 40
1193.58 39
1193.66 39
1193.73 39
1193.81 40
1193.89 40
1193.97 41
1194.05 42
1194.13 42
1194.21 42
1194.29 42
1194.37 41
1194.45 41
1194.53 41
1194.61 41
1194.68 42
1194.76 43
1194.84 44
1194.92 45
1195.00 47
1195.08 47
1195.16 47
1195.24 46
1195.32 44
1195.40 42
1195.48 40
1195.56 39
1195.63 39
1195.71 41
1195.79 44
1195.87 48
1195.95 51
1196.03 54
1196.11 56
1196.19 57
1196.27 56
1196.35 55
1196.43 54
1196.51 52
1196.58 52
1196.66 52
1196.74 52
1196.82 51
1196.90 50
1196.98 48
1197.06 45
1197.14 42
1197.22 39
1197.30 36
1197.38 35
1197.46 35
1197.54 35
1197.61 36
1197.69 37
1197.77 38
1197.85 39
1197.93 39
1198.01 39
1198.09 39
1198.17 38
1198.25 38
1198.33 39
1198.41 39
1198.49 40
1198.57 41
1198.65 42
1198.72 44
1198.80 45
1198.88 47
1198.96 49
1199.04 50
1199.12 50
1199.20 49
1199.28 47
1199.36 44
1199.44 41
1199.52 38
1199.60 37
1199.68 38
1199.76 40
1199.84 44
1199.91 49
1199.99 54
1200.07 59
1200.15 62
1200.23 63
1200.31 63
1200.39 61
1200.47 57
1200.55 54
1200.63 51
1200.71 49
1200.79 50
1200.87 52
1200.95 56
1201.03 61
1201.10 66
1201.18 69
1201.26 71
1201.34 71
1201.42 68
1201.50 63
1201.58 57
1201.66 50
1201.74 43
1201.82 37
1201.90 32
1201.98 28
1202.06 24
1202.14 21
1202.22 20
1202.30 19
1202.37 19
1202.45 20
1202.53 22
1202.61 25
1202.69 28
1202.77 32
1202.85 36
1202.93 40
1203.01 43
1203.09 45
1203.17 45
1203.25 45
1203.33 44
1203.41 42
1203.49 40
1203.57 37
1203.65 35
1203.73 34
1203.80 33
1203.88 33
1203.96 33
1204.04 33
1204.12 34
1204.20 35
1204.28 37
1204.36 38
1204.44 40
1204.52 41
1204.60 43
1204.68 44
1204.76 46
1204.84 47
1204.92 47
1205.00 48
1205.08 48
1205.16 48
1205.24 48
1205.31 47
1205.39 46
1205.47 46
1205.55 45
1205.63 45
1205.71 46
1205.79 48
1205.87 50
1205.95 53
1206.03 56
1206.11 59
1206.19 62
1206.27 65
1206.35 67
1206.43 69
1206.51 69
1206.59 69
1206.67 68
1206.75 66
1206.83 63
1206.91 60
1206.99 57
1207.06 53
1207.14 50
1207.22 46
1207.30 41
1207.38 36
1207.46 31
1207.54 26
1207.62 22
1207.70 19
1207.78 17
1207.86 16
1207.94 17
1208.02 18
1208.10 19
1208.18 21
1208.26 24
1208.34 27
1208.42 30
1208.50 33
1208.58 36
1208.66 39
1208.74 41
1208.82 43
1208.90 46
1208.98 48
1209.05 49
1209.13 51
1209.21 53
1209.29 53
1209.37 54
1209.45 53
1209.53 52
1209.61 50
1209.69 49
1209.77 47
1209.85 45
1209.93 44
1210.01 42
1210.09 42
1210.17 42
1210.25 43
1210.33 45
1210.41 46
1210.49 46
1210.57 44
1210.65 42
1210.73 38
1210.81 34
1210.89 31
1210.97 29
1211.05 28
1211.13 30
1211.21 33
1211.29 37
1211.37 41
1211.44 45
1211.52 49
1211.60 51
1211.68 53
1211.76 53
1211.84 53
1211.92 52
1212.00 51
1212.08 50
1212.16 49
1212.24 48
1212.32 47
1212.40 45
1212.48 43
1212.56 39
1212.64 36
1212.72 31
1212.80 28
1212.88 25
1212.96 23
1213.04 22
1213.12 23
1213.20 24
1213.28 26
1213.36 29
1213.44 32
1213.52 35
1213.60 40
1213.68 45
1213.76 50
1213.84 55
1213.92 60
1214.00 64
1214.08 67
1214.16 68
1214.24 69
1214.32 69
1214.40 68
1214.48 67
1214.56 66
1214.64 64
1214.72 62
1214.79 59
1214.87 57
1214.95 55
1215.03 54
1215.11 54
1215.19 54
1215.27 56
1215.35 58
1215.43 60
1215.51 62
1215.59 64
1215.67 66
1215.75 67
1215.83 68
1215.91 67
1215.99 66
1216.07 64
1216.15 62
1216.23 61
1216.31 60
1216.39 59
1216.47 60
1216.55 60
1216.63 59
1216.71 57
1216.79 53
1216.87 49
1216.95 44
1217.03 40
1217.11 36
1217.19 34
1217.27 33
1217.35 33
1217.43 33
1217.51 34
1217.59 34
1217.67 33
1217.75 32
1217.83 31
1217.91 30
1217.99 28
1218.07 27
1218.15 26
1218.23 25
1218.31 25
1218.39 24
1218.47 25
1218.55 25
1218.63 25
1218.71 26
1218.79 27
1218.87 27
1218.95 28
1219.03 29
1219.11 29
1219.19 29
1219.27 29
1219.35 29
1219.43 28
1219.51 28
1219.59 27
1219.67 27
1219.75 28
1219.83 28
1219.91 28
1219.99 29
1220.07 29
1220.15 29
1220.23 29
1220.31 28
1220.39 28
1220.47 28
1220.55 28
1220.63 30
1220.71 31
1220.79 34
1220.87 36
1220.95 39
1221.03 40
1221.11 41
1221.19 41
1221.27 40
1221.35 38
1221.43 37
1221.51 36
1221.59 35
1221.67 35
1221.75 36
1221.83 36
1221.91 36
1221.99 35
1222.07 32
1222.15 30
1222.23 27
1222.31 25
1222.39 24
1222.47 25
1222.55 28
1222.63 32
1222.71 36
1222.79 41
1222.87 45
1222.95 48
1223.03 51
1223.11 52
1223.19 53
1223.27 53
1223.35 53
1223.43 52
1223.51 51
1223.59 50
1223.67 49
1223.75 50
1223.83 52
1223.91 54
1223.99 57
1224.07 60
1224.15 62
1224.23 63
1224.31 62
1224.39 59
1224.47 55
1224.55 50
1224.63 46
1224.71 43
1224.79 41
1224.87 41
1224.95 41
1225.03 42
1225.11 42
1225.19 42
1225.27 42
1225.35 41
1225.43 41
1225.51 41
1225.59 41
1225.67 42
1225.76 42
1225.84 42
1225.92 40
1226.00 38
1226.08 35
1226.16 32
1226.24 30
1226.32 29
1226.40 29
1226.48 30
1226.56 32
1226.64 34
1226.72 36
1226.80 38
1226.88 38
1226.96 38
1227.04 38
1227.12 39
1227.20 40
1227.28 42
1227.36 45
1227.44 48
1227.52 51
1227.60 53
1227.68 54
1227.76 54
1227.84 52
1227.92 50
1228.00 47
1228.08 46
1228.16 45
1228.24 46
1228.32 47
1228.40 49
1228.48 50
1228.56 50
1228.64 49
1228.72 46
1228.80 42
1228.88 38
1228.96 34
1229.04 31
1229.12 30
1229.21 31
1229.29 33
1229.37 37
1229.45 42
1229.53 47
1229.61 51
1229.69 53
1229.77 55
1229.85 55
1229.93 56
1230.01 56
1230.09 58
1230.17 60
1230.25 63
1230.33 66
1230.41 68
1230.49 69
1230.57 69
1230.65 67
1230.73 65
1230.81 61
1230.89 58
1230.97 55
1231.05 53
1231.13 51
1231.21 49
1231.29 48
1231.37 48
1231.45 48
1231.53 47
1231.62 46
1231.70 44
1231.78 42
1231.86 41
1231.94 40
1232.02 40
1232.10 41
1232.18 42
1232.26 42
1232.34 43
1232.42 42
1232.50 41
1232.58 40
1232.66 40
1232.74 41
1232.82 44
1232.90 47
1232.98 51
1233.06 55
1233.14 59
1233.22 62
1233.30 64
1233.38 66
1233.46 66
1233.54 66
1233.63 65
1233.71 64
1233.79 61
1233.87 59
1233.95 56
1234.03 55
1234.11 54
1234.19 54
1234.27 56
1234.35 57
1234.43 59
1234.51 61
1234.59 63
1234.67 64
1234.75 66
1234.83 67
1234.91 67
1234.99 66
1235.07 63
1235.15 60
1235.23 55
1235.32 50
1235.40 45
1235.48 40
1235.56 37
1235.64 35
1235.72 34
1235.80 35
1235.88 36
1235.96 37
1236.04 37
1236.12 37
1236.20 37
1236.28 37
1236.36 36
1236.44 36
1236.52 37
1236.60 38
1236.68 40
1236.76 42
1236.84 44
1236.93 46
1237.01 49
1237.09 51
1237.17 54
1237.25 56
1237.33 58
1237.41 59
1237.49 60
1237.57 61
1237.65 62
1237.73 63
1237.81 63
1237.89 63
1237.97 62
1238.05 59
1238.13 54
1238.21 48
1238.30 41
1238.38 34
1238.46 28
1238.54 22
1238.62 19
1238.70 17
1238.78 18
1238.86 19
1238.94 22
1239.02 25
1239.10 28
1239.18 30
1239.26 31
1239.34 31
1239.42 30
1239.50 30
1239.58 30
1239.67 31
1239.75 33
1239.83 36
1239.91 40
1239.99 44
1240.07 48
1240.15 52
1240.23 54
1240.31 55
1240.39 54
1240.47 53
1240.55 50
1240.63 47
1240.71 44
1240.79 42
1240.88 39
1240.96 38
1241.04 37
1241.12 37
1241.20 37
1241.28 39
1241.36 40
1241.44 41
1241.52 41
1241.60 40
1241.68 40
1241.76 39
1241.84 40
1241.92 41
1242.01 42
1242.09 45
1242.17 47
1242.25 49
1242.33 50
1242.41 51
1242.49 51
1242.57 51
1242.65 51
1242.73 52
1242.81 53
1242.89 55
1242.97 58
1243.05 60
1243.14 62
1243.22 64
1243.30 65
1243.38 65
1243.46 65
1243.54 63
1243.62 60
1243.70 56
1243.78 51
1243.86 45
1243.94 38
1244.02 31
1244.10 24
1244.19 19
1244.27 15
1244.35 13
1244.43 13
1244.51 14
1244.59 15
1244.67 17
1244.75 18
1244.83 17
1244.91 16
1244.99 14
1245.07 11
1245.15 8
1245.24 5
1245.32 3
1245.40 0
1245.48 0
1245.56 0
1245.64 0
1245.72 0
1245.80 0
1245.88 0
1245.96 0
1246.04 0
1246.12 1
1246.21 3
1246.29 6
1246.37 8
1246.45 10
1246.53 11
1246.61 11
1246.69 9
1246.77 6
1246.85 2
1246.93 0
1247.01 0
1247.10 0
1247.18 0
1247.26 0
1247.34 0
1247.42 2
1247.50 8
1247.58 14
1247.66 20
1247.74 25
1247.82 28
1247.90 30
1247.98 30
1248.07 30
1248.15 29
1248.23 27
1248.31 25
1248.39 24
1248.47 24
1248.55 23
1248.63 23
1248.71 23
1248.79 23
1248.87 23
1248.96 23
1249.04 23
1249.12 24
1249.20 25
1249.28 26
1249.36 27
1249.44 29
1249.52 31
1249.60 32
1249.68 33
1249.77 33
1249.85 34
1249.93 34
1250.01 34
1250.09 35
1250.17 37
1250.25 40
1250.33 44
1250.41 50
1250.49 55
1250.58 60
1250.66 64
1250.74 66
1250.82 66
1250.90 62
1250.98 57
1251.06 51
1251.14 44
1251.22 38
1251.30 34
1251.39 32
1251.47 32
1251.55 35
1251.63 39
1251.71 42
1251.79 46
1251.87 47
1251.95 48
1252.03 47
1252.11 47
1252.20 46
1252.28 45
1252.36 46
1252.44 47
1252.52 49
1252.60 51
1252.68 52
1252.76 51
1252.84 50
1252.92 47
1253.01 44
1253.09 42
1253.17 41
1253.25 42
1253.33 44
1253.41 48
1253.49 52
1253.57 56
1253.65 60
1253.74 62
1253.82 63
1253.90 63
1253.98 61
1254.06 58
1254.14 55
1254.22 52
1254.30 49
1254.38 48
1254.47 47
1254.55 49
1254.63 51
1254.71 54
1254.79 58
1254.87 61
1254.95 62
1255.03 63
1255.11 61
1255.20 59
1255.28 56
1255.36 52
1255.44 48
1255.52 45
1255.60 42
1255.68 40
1255.76 37
1255.84 36
1255.93 35
1256.01 35
1256.09 36
1256.17 38
1256.25 41
1256.33 45
1256.41 49
1256.49 52
1256.58 54
1256.66 54
1256.74 53
1256.82 51
1256.90 49
1256.98 46
1257.06 45
1257.14 44
1257.23 45
1257.31 47
1257.39 50
1257.47 52
1257.55 54
1257.63 56
1257.71 57
1257.79 57
1257.87 56
1257.96 56
1258.04 56
1258.12 56
1258.20 57
1258.28 58
1258.36 59
1258.44 60
1258.52 61
1258.61 61
1258.69 61
1258.77 59
1258.85 57
1258.93 55
1259.01 52
1259.09 49
1259.17 47
1259.26 45
1259.34 43
1259.42 41
1259.50 38
1259.58 35
1259.66 31
1259.74 27
1259.82 24
1259.91 22
1259.99 22
1260.07 24
1260.15 27
1260.23 31
1260.31 34
1260.39 36
1260.48 37
1260.56 36
1260.64 33
1260.72 29
1260.80 23
1260.88 16
1260.96 9
1261.04 4
1261.13 0
1261.21 0
1261.29 1
1261.37 6
1261.45 13
1261.53 20
1261.61 27
1261.70 32
1261.78 36
1261.86 37
1261.94 36
1262.02 35
1262.10 34
1262.18 33
1262.26 33
1262.35 34
1262.43 35
1262.51 36
1262.59 37
1262.67 36
1262.75 34
1262.83 31
1262.92 27
1263.00 25
1263.08 24
1263.16 24
1263.24 26
1263.32 29
1263.40 32
1263.49 33
1263.57 34
1263.65 33
1263.73 32
1263.81 31
1263.89 31
1263.97 33
1264.06 36
1264.14 41
1264.22 45
1264.30 49
1264.38 51
1264.46 52
1264.54 50
1264.63 47
1264.71 43
1264.79 39
1264.87 34
1264.95 31
1265.03 29
1265.11 29
1265.20 30
1265.28 33
1265.36 36
1265.44 39
1265.52 42
1265.60 44
1265.68 45
1265.77 45
1265.85 44
1265.93 43
1266.01 42
1266.09 41
1266.17 40
1266.25 38
1266.34 37
1266.42 34
1266.50 31
1266.58 28
1266.66 25
1266.74 23
1266.83 22
1266.91 23
1266.99 26
1267.07 29
1267.15 31
1267.23 33
1267.31 33
1267.40 31
1267.48 27
1267.56 23
1267.64 18
1267.72 15
1267.80 14
1267.89 16
1267.97 19
1268.05 24
1268.13 31
1268.21 37
1268.29 43
1268.37 48
1268.46 52
1268.54 55
1268.62 57
1268.70 58
1268.78 59
1268.86 60
1268.95 63
1269.03 66
1269.11 69
1269.19 71
1269.27 74
1269.35 75
1269.44 75
1269.52 74
1269.60 73
1269.68 72
1269.76 72
1269.84 72
1269.92 72
1270.01 71
1270.09 70
1270.17 68
1270.25 66
1270.33 64
1270.41 62
1270.50 60
1270.58 58
1270.66 57
1270.74 56
1270.82 54
1270.90 54
1270.99 53
1271.07 53
1271.15 53
1271.23 53
1271.31 52
1271.39 51
1271.48 49
1271.56 46
1271.64 44
1271.72 41
1271.80 39
1271.88 38
1271.97 36
1272.05 35
1272.13 33
1272.21 32
1272.29 30
1272.37 29
1272.46 28
1272.54 28
1272.62 29
1272.70 30
1272.78 31
1272.86 32
1272.95 32
1273.03 32
1273.11 31
1273.19 31
1273.27 30
1273.36 29
1273.44 26
1273.52 23
1273.60 18
1273.68 11
1273.76 5
1273.85 0
1273.93 0
1274.01 0
1274.09 0
1274.17 0
1274.25 0
1274.34 0
1274.42 2
1274.50 5
1274.58 6
1274.66 7
1274.74 6
1274.83 6
1274.91 6
1274.99 7
1275.07 11
1275.15 15
1275.24 21
1275.32 26
1275.40 30
1275.48 33
1275.56 34
1275.64 32
1275.73 30
1275.81 26
1275.89 21
1275.97 15
1276.05 9
1276.14 3
1276.22 0
1276.30 0
1276.38 0
1276.46 0
1276.54 0
1276.63 0
1276.71 0
1276.79 0
1276.87 4
1276.95 8
1277.04 10
1277.12 12
1277.20 13
1277.28 14
1277.36 15
1277.44 16
1277.53 17
1277.61 18
1277.69 21
1277.77 23
1277.85 27
1277.94 30
1278.02 33
1278.10 35
1278.18 35
1278.26 34
1278.35 31
1278.43 26
1278.51 20
1278.59 16
1278.67 12
1278.75 10
1278.84 9
1278.92 10
1279.00 11
1279.08 12
1279.16 13
1279.25 13
1279.33 13
1279.41 13
1279.49 13
1279.57 14
1279.66 14
1279.74 15
1279.82 16
1279.90 17
1279.98 17
1280.07 18
1280.15 19
1280.23 22
1280.31 25
1280.39 29
1280.47 33
1280.56 37
1280.64 40
1280.72 42
1280.80 42
1280.88 40
1280.97 39
1281.05 38
1281.13 37
1281.21 36
1281.29 36
1281.38 35
1281.46 34
1281.54 31
1281.62 29
1281.70 26
1281.79 23
1281.87 20
1281.95 18
1282.03 17
1282.11 16
1282.20 15
1282.28 15
1282.36 14
1282.44 13
1282.52 13
1282.61 12
1282.69 12
1282.77 14
1282.85 16
1282.93 19
1283.02 23
1283.10 28
1283.18 33
1283.26 36
1283.34 39
1283.43 40
1283.51 39
1283.59 38
1283.67 35
1283.76 31
1283.84 27
1283.92 23
1284.00 20
1284.08 17
1284.17 14
1284.25 13
1284.33 12
1284.41 12
1284.49 14
1284.58 17
1284.66 23
1284.74 30
1284.82 38
1284.90 46
1284.99 54
1285.07 60
1285.15 64
1285.23 66
1285.31 66
1285.40 65
1285.48 63
1285.56 62
1285.64 60
1285.73 59
1285.81 58
1285.89 56
1285.97 55
1286.05 52
1286.14 48
1286.22 43
1286.30 37
1286.38 31
1286.46 24
1286.55 19
1286.63 16
1286.71 15
1286.79 18
1286.88 24
1286.96 32
1287.04 42
1287.12 52
1287.20 62
1287.29 71
1287.37 76
1287.45 78
1287.53 76
1287.61 71
1287.70 65
1287.78 57
1287.86 50
1287.94 44
1288.03 39
1288.11 36
1288.19 33
1288.27 31
1288.35 29
1288.44 27
1288.52 26
1288.60 25
1288.68 25
1288.77 27
1288.85 30
1288.93 33
1289.01 37
1289.09 40
1289.18 43
1289.26 45
1289.34 45
1289.42 44
1289.51 43
1289.59 40
1289.67 36
1289.75 32
1289.83 29
1289.92 26
1290.00 23
1290.08 22
1290.16 21
1290.25 20
1290.33 20
1290.41 19
1290.49 18
1290.57 17
1290.66 17
1290.74 16
1290.82 17
1290.90 17
1290.99 18
1291.07 18
1291.15 17
1291.23 16
1291.32 15
1291.40 14
1291.48 14
1291.56 14
1291.64 16
1291.73 18
1291.81 20
1291.89 23
1291.97 26
1292.06 28
1292.14 30
1292.22 32
1292.30 33
1292.39 35
1292.47 36
1292.55 38
1292.63 40
1292.72 42
1292.80 44
1292.88 46
1292.96 46
1293.04 46
1293.13 45
1293.21 43
1293.29 40
1293.37 37
1293.46 34
1293.54 33
1293.62 33
1293.70 35
1293.79 38
1293.87 42
1293.95 46
1294.03 49
1294.12 52
1294.20 54
1294.28 54
1294.36 53
1294.44 51
1294.53 48
1294.61 45
1294.69 42
1294.77 39
1294.86 36
1294.94 34
1295.02 33
1295.10 31
1295.19 30
1295.27 27
1295.35 25
1295.43 21
1295.52 18
1295.60 15
1295.68 12
1295.76 11
1295.85 10
1295.93 10
1296.01 11
1296.09 11
1296.18 13
1296.26 15
1296.34 19
1296.42 23
1296.51 29
1296.59 36
1296.67 44
1296.75 51
1296.84 57
1296.92 61
1297.00 64
1297.08 64
1297.17 64
1297.25 64
1297.33 64
1297.41 64
1297.50 66
1297.58 69
1297.66 73
1297.74 77
1297.83 80
1297.91 83
1297.99 84
1298.07 85
1298.16 86
1298.24 85
1298.32 85
1298.40 83
1298.49 82
1298.57 81
1298.65 80
1298.73 79
1298.82 80
1298.90 81
1298.98 83
1299.06 85
1299.15 88
1299.23 90
1299.31 92
1299.39 93
1299.48 95
1299.56 96
1299.64 98
1299.72 99
1299.81 99
1299.89 99
1299.97 100
1300.05 100
1300.14 101
1300.22 103
1300.30 105
1300.38 107
1300.47 109
1300.55 109
1300.63 108
1300.71 105
1300.80 100
1300.88 94
1300.96 89
1301.05 85
1301.13 83
1301.21 83
1301.29 84
1301.38 86
1301.46 88
1301.54 89
1301.62 90
1301.71 90
1301.79 90
1301.87 90
1301.95 90
1302.04 91
1302.12 93
1302.20 95
1302.28 98
1302.37 100
1302.45 100
1302.53 100
1302.62 98
1302.70 95
1302.78 92
1302.86 88
1302.95 84
1303.03 81
1303.11 77
1303.19 74
1303.28 70
1303.36 67
1303.44 65
1303.52 63
1303.61 61
1303.69 60
1303.77 59
1303.86 58
1303.94 55
1304.02 50
1304.10 44
1304.19 37
1304.27 30
1304.35 23
1304.43 18
1304.52 15
1304.60 13
1304.68 12
1304.77 13
1304.85 14
1304.93 16
1305.01 19
1305.10 21
1305.18 23
1305.26 25
1305.34 27
1305.43 29
1305.51 30
1305.59 32
1305.68 34
1305.76 36
1305.84 38
1305.92 40
1306.01 43
1306.09 45
1306.17 47
1306.25 49
1306.34 49
1306.42 49
1306.50 48
1306.59 45
1306.67 42
1306.75 39
1306.83 36
1306.92 33
1307.00 30
1307.08 27
1307.17 23
1307.25 18
1307.33 11
1307.41 3
1307.50 0
1307.58 0
1307.66 0
1307.75 0
1307.83 0
1307.91 0
1307.99 0
1308.08 0
1308.16 6
1308.24 10
1308.32 13
1308.41 16
1308.49 18
1308.57 20
1308.66 22
1308.74 24
1308.82 26
1308.90 27
1308.99 26
1309.07 25
1309.15 22
1309.24 20
1309.32 18
1309.40 18
1309.48 20
1309.57 24
1309.65 30
1309.73 37
1309.82 45
1309.90 52
1309.98 57
1310.07 61
1310.15 62
1310.23 61
1310.31 58
1310.40 54
1310.48 50
1310.56 45
1310.65 42
1310.73 39
1310.81 37
1310.89 36
1310.98 35
1311.06 34
1311.14 33
1311.23 33
1311.31 32
1311.39 31
1311.47 31
1311.56 32
1311.64 34
1311.72 35
1311.81 37
1311.89 37
1311.97 37
1312.06 36
1312.14 35
1312.22 33
1312.30 31
1312.39 29
1312.47 28
1312.55 27
1312.64 26
1312.72 24
1312.80 23
1312.89 20
1312.97 15
1313.05 10
1313.13 5
1313.22 1
1313.30 0
1313.38 0
1313.47 6
1313.55 16
1313.63 30
1313.72 45
1313.80 59
1313.88 72
1313.96 81
1314.05 87
1314.13 88
1314.21 87
1314.30 84
1314.38 80
1314.46 74
1314.55 69
1314.63 63
1314.71 58
1314.79 53
1314.88 50
1314.96 48
1315.04 47
1315.13 48
1315.21 50
1315.29 53
1315.38 57
1315.46 60
1315.54 64
1315.63 66
1315.71 69
1315.79 71
1315.87 73
1315.96 75
1316.04 76
1316.12 76
1316.21 75
1316.29 73
1316.37 71
1316.46 68
1316.54 67
1316.62 66
1316.71 67
1316.79 69
1316.87 73
1316.95 76
1317.04 79
1317.12 81
1317.20 81
1317.29 80
1317.37 77
1317.45 74
1317.54 69
1317.62 63
1317.70 57
1317.79 51
1317.87 44
1317.95 39
1318.04 34
1318.12 31
1318.20 29
1318.28 29
1318.37 29
1318.45 29
1318.53 29
1318.62 29
1318.70 29
1318.78 29
1318.87 29
1318.95 30
1319.03 31
1319.12 34
1319.20 37
1319.28 41
1319.37 46
1319.45 50
1319.53 54
1319.62 56
1319.70 57
1319.78 57
1319.87 57
1319.95 55
1320.03 54
1320.11 52
1320.20 49
1320.28 45
1320.36 40
1320.45 35
1320.53 29
1320.61 24
1320.70 21
1320.78 21
1320.86 23
1320.95 27
1321.03 34
1321.11 43
1321.20 52
1321.28 61
1321.36 69
1321.45 73
1321.53 75
1321.61 74
1321.70 71
1321.78 67
1321.86 62
1321.95 57
1322.03 53
1322.11 49
1322.20 45
1322.28 42
1322.36 39
1322.45 38
1322.53 38
1322.61 39
1322.70 42
1322.78 44
1322.86 46
1322.95 46
1323.03 45
1323.11 43
1323.20 41
1323.28 38
1323.36 36
1323.45 35
1323.53 35
1323.61 35
1323.70 36
1323.78 37
1323.86 39
1323.95 40
1324.03 41
1324.11 42
1324.20 42
1324.28 42
1324.36 43
1324.45 43
1324.53 45
1324.61 47
1324.70 49
1324.78 51
1324.86 52
1324.95 51
1325.03 49
1325.11 46
1325.20 42
1325.28 38
1325.36 34
1325.45 32
1325.53 30
1325.61 28
1325.70 27
1325.78 25
1325.86 23
1325.95 20
1326.03 16
1326.11 12
1326.20 8
1326.28 6
1326.36 5
1326.45 5
1326.53 7
1326.61 9
1326.70 12
1326.78 14
1326.86 15
1326.95 16
1327.03 16
1327.11 16
1327.20 16
1327.28 16
1327.36 15
1327.45 13
1327.53 10
1327.61 6
1327.70 2
1327.78 0
1327.86 0
1327.95 0
1328.03 0
1328.12 0
1328.20 0
1328.28 0
1328.37 0
1328.45 2
1328.53 6
1328.62 11
1328.70 16
1328.78 22
1328.87 29
1328.95 36
1329.03 44
1329.12 51
1329.20 58
1329.28 64
1329.37 70
1329.45 75
1329.53 78
1329.62 80
1329.70 82
1329.79 82
1329.87 82
1329.95 82
1330.04 81
1330.12 81
1330.20 80
1330.29 80
1330.37 81
1330.45 82
1330.54 83
1330.62 84
1330.70 86
1330.79 87
1330.87 88
1330.95 90
1331.04 91
1331.12 92
1331.21 91
1331.29 90
1331.37 86
1331.46 80
1331.54 73
1331.62 66
1331.71 59
1331.79 53
1331.87 50
1331.96 49
1332.04 51
1332.12 53
1332.21 56
1332.29 60
1332.38 63
1332.46 65
1332.54 68
1332.63 69
1332.71 71
1332.79 73
1332.88 74
1332.96 74
1333.04 75
1333.13 75
1333.21 75
1333.30 76
1333.38 77
1333.46 77
1333.55 78
1333.63 78
1333.71 77
1333.80 74
1333.88 71
1333.96 68
1334.05 66
1334.13 65
1334.22 65
1334.30 66
1334.38 68
1334.47 70
1334.55 71
1334.63 71
1334.72 70
1334.80 67
1334.88 65
1334.97 62
1335.05 58
1335.14 55
1335.22 52
1335.30 50
1335.39 46
1335.47 43
1335.55 40
1335.64 37
1335.72 34
1335.81 31
1335.89 29
1335.97 27
1336.06 26
1336.14 24
1336.22 23
1336.31 22
1336.39 21
1336.47 18
1336.56 15
1336.64 11
1336.73 7
1336.81 3
1336.89 0
1336.98 0
1337.06 0
1337.14 0
1337.23 0
1337.31 1
1337.40 6
1337.48 12
1337.56 18
1337.65 24
1337.73 30
1337.81 35
1337.90 41
1337.98 46
1338.07 50
1338.15 53
1338.23 54
1338.32 54
1338.40 53
1338.49 50
1338.57 47
1338.65 43
1338.74 39
1338.82 36
1338.90 33
1338.99 32
1339.07 31
1339.16 32
1339.24 33
1339.32 35
1339.41 37
1339.49 37
1339.57 37
1339.66 35
1339.74 33
1339.83 31
1339.91 28
1339.99 27
1340.08 26
1340.16 25
1340.25 24
1340.33 24
1340.41 24
1340.50 24
1340.58 25
1340.66 26
1340.75 29
1340.83 31
1340.92 32
1341.00 31
1341.08 29
1341.17 24
1341.25 19
1341.34 12
1341.42 6
1341.50 0
1341.59 0
1341.67 0
1341.75 0
1341.84 0
1341.92 0
1342.01 1
1342.09 6
1342.17 11
1342.26 15
1342.34 18
1342.43 20
1342.51 20
1342.59 20
1342.68 18
1342.76 17
1342.85 16
1342.93 16
1343.01 16
1343.10 18
1343.18 22
1343.27 25
1343.35 29
1343.43 33
1343.52 36
1343.60 39
1343.69 43
1343.77 48
1343.85 55
1343.94 64
1344.02 73
1344.10 83
1344.19 93
1344.27 100
1344.36 105
1344.44 107
1344.52 107
1344.61 104
1344.69 101
1344.78 96
1344.86 92
1344.94 90
1345.03 90
1345.11 94
1345.20 100
1345.28 109
1345.36 119
1345.45 129
1345.53 138
1345.62 144
1345.70 146
1345.78 145
1345.87 141
1345.95 134
1346.04 125
1346.12 116
1346.20 108
1346.29 100
1346.37 94
1346.46 89
1346.54 84
1346.63 81
1346.71 77
1346.79 72
1346.88 67
1346.96 62
1347.05 56
1347.13 52
1347.21 48
1347.30 46
1347.38 46
1347.47 47
1347.55 50
1347.63 54
1347.72 58
1347.80 62
1347.89 64
1347.97 65
1348.05 64
1348.14 61
1348.22 56
1348.31 50
1348.39 44
1348.47 38
1348.56 32
1348.64 27
1348.73 22
1348.81 16
1348.90 9
1348.98 2
1349.06 0
1349.15 0
1349.23 0
1349.32 0
1349.40 0
1349.48 0
1349.57 0
1349.65 0
1349.74 6
1349.82 14
1349.90 22
1349.99 30
1350.07 35
1350.16 38
1350.24 39
1350.33 38
1350.41 35
1350.49 31
1350.58 29
1350.66 29
1350.75 31
1350.83 36
1350.91 42
1351.00 48
1351.08 54
1351.17 57
1351.25 58
1351.34 57
1351.42 53
1351.50 48
1351.59 41
1351.67 35
1351.76 29
1351.84 24
1351.93 20
1352.01 18
1352.09 17
1352.18 18
1352.26 20
1352.35 22
1352.43 24
1352.51 26
1352.60 26
1352.68 26
1352.77 25
1352.85 24
1352.94 24
1353.02 26
1353.10 29
1353.19 34
1353.27 39
1353.36 43
1353.44 47
1353.53 50
1353.61 51
1353.69 50
1353.78 49
1353.86 48
1353.95 47
1354.03 46
1354.12 45
1354.20 44
1354.28 42
1354.37 39
1354.45 35
1354.54 31
1354.62 29
1354.71 28
1354.79 29
1354.87 33
1354.96 38
1355.04 45
1355.13 51
1355.21 55
1355.30 58
1355.38 59
1355.46 57
1355.55 55
1355.63 52
1355.72 49
1355.80 46
1355.89 43
1355.97 39
1356.05 36
1356.14 32
1356.22 28
1356.31 25
1356.39 24
1356.48 24
1356.56 28
1356.65 34
1356.73 42
1356.81 51
1356.90 60
1356.98 67
1357.07 72
1357.15 75
1357.24 75
1357.32 73
1357.40 70
1357.49 67
1357.57 64
1357.66 62
1357.74 62
1357.83 61
1357.91 61
1358.00 61
1358.08 60
1358.16 57
1358.25 54
1358.33 51
1358.42 47
1358.50 44
1358.59 42
1358.67 42
1358.75 44
1358.84 48
1358.92 54
1359.01 60
1359.09 68
1359.18 74
1359.26 81
1359.35 85
1359.43 89
1359.51 91
1359.60 90
1359.68 88
1359.77 84
1359.85 78
1359.94 72
1360.02 65
1360.11 59
1360.19 54
1360.27 52
1360.36 52
1360.44 53
1360.53 56
1360.61 60
1360.70 63
1360.78 66
1360.87 70
1360.95 72
1361.04 74
1361.12 76
1361.20 77
1361.29 78
1361.37 77
1361.46 75
1361.54 72
1361.63 69
1361.71 67
1361.80 66
1361.88 66
1361.96 69
1362.05 74
1362.13 80
1362.22 87
1362.30 94
1362.39 99
1362.47 102
1362.56 101
1362.64 97
1362.73 90
1362.81 82
1362.89 74
1362.98 67
1363.06 62
1363.15 60
1363.23 61
1363.32 64
1363.40 69
1363.49 74
1363.57 80
1363.66 85
1363.74 90
1363.83 93
1363.91 95
1363.99 96
1364.08 98
1364.16 99
1364.25 100
1364.33 102
1364.42 104
1364.50 106
1364.59 107
1364.67 107
1364.76 106
1364.84 102
1364.92 97
1365.01 91
1365.09 84
1365.18 77
1365.26 71
1365.35 68
1365.43 68
1365.52 71
1365.60 76
1365.69 81
1365.77 87
1365.86 91
1365.94 94
1366.03 94
1366.11 91
1366.19 88
1366.28 83
1366.36 78
1366.45 73
1366.53 68
1366.62 64
1366.70 61
1366.79 59
1366.87 57
1366.96 56
1367.04 56
1367.13 54
1367.21 53
1367.30 51
1367.38 49
1367.46 49
1367.55 50
1367.63 54
1367.72 61
1367.80 68
1367.89 76
1367.97 82
1368.06 85
1368.14 86
1368.23 83
1368.31 77
1368.40 71
1368.48 64
1368.57 58
1368.65 54
1368.74 52
1368.82 52
1368.90 54
1368.99 56
1369.07 59
1369.16 62
1369.24 65
1369.33 68
1369.41 72
1369.50 77
1369.58 82
1369.67 88
1369.75 93
1369.84 96
1369.92 97
1370.01 96
1370.09 92
1370.18 87
1370.26 81
1370.35 76
1370.43 72
1370.52 68
1370.60 66
1370.68 64
1370.77 62
1370.85 57
1370.94 51
1371.02 43
1371.11 33
1371.19 23
1371.28 13
1371.36 4
1371.45 0
1371.53 0
1371.62 0
1371.70 0
1371.79 0
1371.87 0
1371.96 0
1372.04 0
1372.13 2
1372.21 7
1372.30 11
1372.38 15
1372.47 17
1372.55 20
1372.64 22
1372.72 26
1372.81 32
1372.89 40
1372.98 50
1373.06 59
1373.14 67
1373.23 72
1373.31 73
1373.40 69
1373.48 61
1373.57 50
1373.65 39
1373.74 29
1373.82 22
1373.91 17
1373.99 15
1374.08 17
1374.16 21
1374.25 28
1374.33 36
1374.42 45
1374.50 54
1374.59 63
1374.67 70
1374.76 76
1374.84 80
1374.93 83
1375.01 85
1375.10 86
1375.18 85
1375.27 84
1375.35 83
1375.44 80
1375.52 78
1375.61 75
1375.69 72
1375.78 69
1375.86 66
1375.95 64
1376.03 62
1376.12 61
1376.20 60
1376.29 61
1376.37 64
1376.46 69
1376.54 75
1376.63 82
1376.71 89
1376.80 97
1376.88 103
1376.97 108
1377.05 112
1377.14 114
1377.22 113
1377.31 110
1377.39 105
1377.48 100
1377.56 94
1377.65 88
1377.73 84
1377.82 81
1377.90 79
1377.99 78
1378.07 78
1378.16 78
1378.24 78
1378.33 77
1378.41 75
1378.50 71
1378.58 67
1378.67 63
1378.75 59
1378.84 57
1378.92 57
1379.01 61
1379.09 67
1379.18 74
1379.26 82
1379.35 89
1379.43 95
1379.52 100
1379.60 103
1379.69 105
1379.77 106
1379.86 106
1379.94 106
1380.03 105
1380.11 104
1380.20 103
1380.28 103
1380.37 104
1380.45 106
1380.54 107
1380.62 109
1380.71 109
1380.79 109
1380.88 109
1380.96 109
1381.05 109
1381.13 111
1381.22 114
1381.30 118
1381.39 122
1381.47 125
1381.56 126
1381.65 125
1381.73 121
1381.82 114
1381.90 107
1381.99 99
1382.07 92
1382.16 88
1382.24 85
1382.33 84
1382.41 84
1382.50 83
1382.58 83
1382.67 81
1382.75 79
1382.84 76
1382.92 74
1383.01 73
1383.09 73
1383.18 75
1383.26 76
1383.35 78
1383.43 78
1383.52 77
1383.60 75
1383.69 71
1383.77 66
1383.86 61
1383.94 56
1384.03 51
1384.11 46
1384.20 41
1384.29 37
1384.37 33
1384.46 29
1384.54 25
1384.63 23
1384.71 21
1384.80 20
1384.88 19
1384.97 19
1385.05 18
1385.14 17
1385.22 16
1385.31 14
1385.39 11
1385.48 9
1385.56 7
1385.65 6
1385.73 6
1385.82 7
1385.90 9
1385.99 11
1386.08 14
1386.16 15
1386.25 16
1386.33 16
1386.42 15
1386.50 14
1386.59 14
1386.67 13
1386.76 13
1386.84 13
1386.93 13
1387.01 11
1387.10 8
1387.18 3
1387.27 0
1387.35 0
1387.44 0
1387.53 0
1387.61 0
1387.70 0
1387.78 0
1387.87 2
1387.95 10
1388.04 16
1388.12 21
1388.21 24
1388.29 26
1388.38 27
1388.46 29
1388.55 31
1388.63 34
1388.72 36
1388.81 37
1388.89 36
1388.98 34
1389.06 30
1389.15 24
1389.23 17
1389.32 10
1389.40 3
1389.49 0
1389.57 0
1389.66 0
1389.74 0
1389.83 0
1389.92 5
1390.00 11
1390.09 19
1390.17 26
1390.26 33
1390.34 39
1390.43 44
1390.51 48
1390.60 51
1390.68 52
1390.77 52
1390.85 53
1390.94 54
1391.03 56
1391.11 60
1391.20 64
1391.28 68
1391.37 71
1391.45 72
1391.54 70
1391.62 65
1391.71 59
1391.79 53
1391.88 48
1391.97 45
1392.05 46
1392.14 49
1392.22 56
1392.31 63
1392.39 71
1392.48 77
1392.56 82
1392.65 85
1392.73 86
1392.82 85
1392.91 83
1392.99 81
1393.08 79
1393.16 77
1393.25 75
1393.33 73
1393.42 72
1393.50 72
1393.59 73
1393.67 75
1393.76 77
1393.85 78
1393.93 79
1394.02 80
1394.10 79
1394.19 79
1394.27 78
1394.36 78
1394.44 79
1394.53 81
1394.62 83
1394.70 86
1394.79 88
1394.87 90
1394.96 92
1395.04 93
1395.13 94
1395.21 94
1395.30 94
1395.39 93
1395.47 93
1395.56 94
1395.64 97
1395.73 101
1395.81 106
1395.90 113
1395.98 121
1396.07 129
1396.16 136
1396.24 142
1396.33 147
1396.41 151
1396.50 154
1396.58 157
1396.67 159
1396.75 160
1396.84 160
1396.93 160
1397.01 158
1397.10 156
1397.18 153
1397.27 150
1397.35 147
1397.44 143
1397.53 139
1397.61 133
1397.70 127
1397.78 121
1397.87 115
1397.95 110
1398.04 108
1398.12 108
1398.21 111
1398.30 116
1398.38 121
1398.47 124
1398.55 125
1398.64 122
1398.72 115
1398.81 105
1398.90 93
1398.98 79
1399.07 66
1399.15 54
1399.24 44
1399.32 35
1399.41 27
1399.50 22
1399.58 19
1399.67 19
1399.75 21
1399.84 25
1399.92 30
1400.01 36
1400.09 42
1400.18 47
1400.27 51
1400.35 52
1400.44 50
1400.52 46
1400.61 40
1400.69 32
1400.78 25
1400.87 20
1400.95 18
1401.04 18
1401.12 22
1401.21 27
1401.29 33
1401.38 38
1401.47 41
1401.55 42
1401.64 41
1401.72 38
1401.81 35
1401.90 33
1401.98 31
1402.07 31
1402.15 31
1402.24 32
1402.32 34
1402.41 36
1402.50 38
1402.58 39
1402.67 39
1402.75 39
1402.84 40
1402.92 40
1403.01 40
1403.10 41
1403.18 41
1403.27 42
1403.35 42
1403.44 42
1403.52 42
1403.61 41
1403.70 40
1403.78 38
1403.87 36
1403.95 33
1404.04 30
1404.13 26
1404.21 23
1404.30 20
1404.38 18
1404.47 17
1404.55 18
1404.64 19
1404.73 20
1404.81 21
1404.90 22
1404.98 21
1405.07 19
1405.16 17
1405.24 14
1405.33 13
1405.41 13
1405.50 15
1405.59 19
1405.67 25
1405.76 30
1405.84 35
1405.93 36
1406.01 35
1406.10 31
1406.19 25
1406.27 19
1406.36 14
1406.44 11
1406.53 10
1406.62 10
1406.70 12
1406.79 14
1406.87 16
1406.96 17
1407.05 18
1407.13 18
1407.22 20
1407.30 21
1407.39 24
1407.47 26
1407.56 28
1407.65 30
1407.73 32
1407.82 34
1407.90 36
1407.99 38
1408.08 40
1408.16 42
1408.25 43
1408.33 42
1408.42 41
1408.51 40
1408.59 38
1408.68 37
1408.76 36
1408.85 35
1408.94 35
1409.02 34
1409.11 32
1409.19 29
1409.28 25
1409.37 22
1409.45 18
1409.54 16
1409.62 16
1409.71 16
1409.80 17
1409.88 18
1409.97 19
1410.05 21
1410.14 25
1410.23 31
1410.31 39
1410.40 50
1410.48 62
1410.57 74
1410.66 85
1410.74 92
1410.83 96
1410.91 96
1411.00 93
1411.09 87
1411.17 81
1411.26 74
1411.34 68
1411.43 62
1411.52 57
1411.60 53
1411.69 50
1411.77 49
1411.86 49
1411.95 51
1412.03 56
1412.12 62
1412.20 70
1412.29 79
1412.38 88
1412.46 97
1412.55 107
1412.64 116
1412.72 124
1412.81 131
1412.89 137
1412.98 140
1413.07 141
1413.15 138
1413.24 133
1413.32 126
1413.41 119
1413.50 112
1413.58 107
1413.67 104
1413.75 101
1413.84 98
1413.93 94
1414.01 89
1414.10 82
1414.18 73
1414.27 65
1414.36 56
1414.44 48
1414.53 40
1414.62 33
1414.70 25
1414.79 18
1414.87 11
1414.96 4
1415.05 0
1415.13 0
1415.22 0
1415.30 0
1415.39 0
1415.48 0
1415.56 0
1415.65 0
1415.74 2
1415.82 7
1415.91 11
1415.99 13
1416.08 14
1416.17 13
1416.25 11
1416.34 8
1416.43 5
1416.51 3
1416.60 2
1416.68 4
1416.77 7
1416.86 11
1416.94 14
1417.03 16
1417.11 17
1417.20 15
1417.29 13
1417.37 11
1417.46 9
1417.55 8
1417.63 7
1417.72 7
1417.80 7
1417.89 6
1417.98 5
1418.06 5
1418.15 6
1418.24 10
1418.32 16
1418.41 24
1418.49 34
1418.58 43
1418.67 52
1418.75 59
1418.84 64
1418.93 69
1419.01 72
1419.10 74
1419.18 75
1419.27 75
1419.36 73
1419.44 70
1419.53 66
1419.62 63
1419.70 62
1419.79 64
1419.88 69
1419.96 76
1420.05 84
1420.13 93
1420.22 101
1420.31 107
1420.39 111
1420.48 113
1420.57 113
1420.65 111
1420.74 108
1420.82 104
1420.91 100
1421.00 97
1421.08 96
1421.17 95
1421.26 97
1421.34 101
1421.43 106
1421.52 113
1421.60 120
1421.69 127
1421.77 133
1421.86 137
1421.95 139
1422.03 138
1422.12 136
1422.21 133
1422.29 129
1422.38 125
1422.47 122
1422.55 119
1422.64 118
1422.72 118
1422.81 119
1422.90 121
1422.98 124
1423.07 128
1423.16 131
1423.24 134
1423.33 135
1423.42 135
1423.50 132
1423.59 128
1423.68 123
1423.76 116
1423.85 108
1423.93 101
1424.02 94
1424.11 89
1424.19 84
1424.28 80
1424.37 77
1424.45 75
1424.54 75
1424.63 76
1424.71 78
1424.80 82
1424.89 86
1424.97 92
1425.06 97
1425.14 102
1425.23 107
1425.32 110
1425.40 112
1425.49 112
1425.58 112
1425.66 109
1425.75 105
1425.84 100
1425.92 95
1426.01 89
1426.10 83
1426.18 78
1426.27 75
1426.36 72
1426.44 71
1426.53 71
1426.61 72
1426.70 75
1426.79 79
1426.87 84
1426.96 90
1427.05 96
1427.13 103
1427.22 109
1427.31 113
1427.39 116
1427.48 116
1427.57 116
1427.65 115
1427.74 116
1427.83 120
1427.91 127
1428.00 138
1428.09 150
1428.17 163
1428.26 173
1428.35 180
1428.43 182
1428.52 178
1428.61 171
1428.69 161
1428.78 150
1428.87 140
1428.95 133
1429.04 128
1429.12 126
1429.21 127
1429.30 130
1429.38 133
1429.47 136
1429.56 139
1429.64 140
1429.73 140
1429.82 139
1429.90 136
1429.99 132
1430.08 127
1430.16 123
1430.25 117
1430.34 112
1430.42 107
1430.51 102
1430.60 97
1430.68 94
1430.77 93
1430.86 92
1430.94 93
1431.03 94
1431.12 96
1431.20 98
1431.29 101
1431.38 105
1431.46 111
1431.55 117
1431.64 124
1431.72 131
1431.81 136
1431.90 139
1431.98 139
1432.07 135
1432.16 129
1432.24 120
1432.33 110
1432.42 100
1432.50 90
1432.59 81
1432.68 73
1432.76 69
1432.85 66
1432.94 66
1433.02 69
1433.11 73
1433.20 77
1433.28 82
1433.37 86
1433.46 89
1433.54 92
1433.63 95
1433.72 97
1433.80 101
1433.89 105
1433.98 110
1434.06 117
1434.15 124
1434.24 131
1434.32 137
1434.41 142
1434.50 144
1434.58 143
1434.67 141
1434.76 137
1434.85 133
1434.93 128
1435.02 124
1435.11 120
1435.19 117
1435.28 114
1435.37 113
1435.45 113
1435.54 115
1435.63 121
1435.71 129
1435.80 140
1435.89 153
1435.97 168
1436.06 182
1436.15 194
1436.23 204
1436.32 211
1436.41 215
1436.49 216
1436.58 215
1436.67 211
1436.75 206
1436.84 201
1436.93 194
1437.01 188
1437.10 183
1437.19 180
1437.28 178
1437.36 179
1437.45 180
1437.54 181
1437.62 181
1437.71 178
1437.80 173
1437.88 165
1437.97 155
1438.06 145
1438.14 135
1438.23 127
1438.32 120
1438.40 116
1438.49 113
1438.58 112
1438.67 110
1438.75 109
1438.84 107
1438.93 106
1439.01 104
1439.10 103
1439.19 101
1439.27 100
1439.36 100
1439.45 99
1439.53 98
1439.62 97
1439.71 96
1439.79 94
1439.88 92
1439.97 88
1440.06 83
1440.14 77
1440.23 69
1440.32 61
1440.40 52
1440.49 44
1440.58 37
1440.66 31
1440.75 25
1440.84 21
1440.92 16
1441.01 12
1441.10 7
1441.19 1
1441.27 0
1441.36 0
1441.45 0
1441.53 0
1441.62 0
1441.71 0
1441.79 0
1441.88 0
1441.97 7
1442.06 16
1442.14 25
1442.23 33
1442.32 39
1442.40 43
1442.49 43
1442.58 41
1442.66 37
1442.75 31
1442.84 26
1442.92 22
1443.01 20
1443.10 20
1443.19 23
1443.27 27
1443.36 33
1443.45 38
1443.53 43
1443.62 47
1443.71 50
1443.80 52
1443.88 55
1443.97 59
1444.06 64
1444.14 70
1444.23 75
1444.32 80
1444.40 83
1444.49 84
1444.58 83
1444.67 80
1444.75 77
1444.84 74
1444.93 71
1445.01 69
1445.10 67
1445.19 64
1445.27 63
1445.36 62
1445.45 62
1445.54 63
1445.62 66
1445.71 69
1445.80 72
1445.88 74
1445.97 75
1446.06 74
1446.15 71
1446.23 67
1446.32 62
1446.41 56
1446.49 50
1446.58 43
1446.67 36
1446.76 29
1446.84 23
1446.93 18
1447.02 14
1447.10 13
1447.19 12
1447.28 11
1447.37 9
1447.45 5
1447.54 0
1447.63 0
1447.71 0
1447.80 0
1447.89 0
1447.98 0
1448.06 0
1448.15 3
1448.24 17
1448.32 31
1448.41 44
1448.50 54
1448.59 61
1448.67 64
1448.76 62
1448.85 57
1448.93 49
1449.02 41
1449.11 32
1449.20 24
1449.28 16
1449.37 10
1449.46 4
1449.54 0
1449.63 0
1449.72 0
1449.81 0
1449.89 0
1449.98 0
1450.07 1
1450.16 7
1450.24 13
1450.33 17
1450.42 18
1450.50 18
1450.59 17
1450.68 15
1450.77 13
1450.85 12
1450.94 12
1451.03 13
1451.11 15
1451.20 16
1451.29 18
1451.38 20
1451.46 20
1451.55 20
1451.64 19
1451.73 16
1451.81 13
1451.90 10
1451.99 6
1452.07 3
1452.16 0
1452.25 0
1452.34 0
1452.42 0
1452.51 0
1452.60 0
1452.69 0
1452.77 0
1452.86 0
1452.95 5
1453.03 13
1453.12 22
1453.21 30
1453.30 38
1453.38 44
1453.47 48
1453.56 51
1453.65 53
1453.73 55
1453.82 56
1453.91 59
1454.00 62
1454.08 66
1454.17 69
1454.26 71
1454.34 73
1454.43 74
1454.52 75
1454.61 76
1454.69 77
1454.78 79
1454.87 81
1454.96 81
1455.04 81
1455.13 78
1455.22 74
1455.31 69
1455.39 63
1455.48 58
1455.57 56
1455.66 56
1455.74 59
1455.83 65
1455.92 72
1456.00 81
1456.09 89
1456.18 96
1456.27 101
1456.35 105
1456.44 106
1456.53 104
1456.62 101
1456.70 95
1456.79 89
1456.88 82
1456.97 75
1457.05 69
1457.14 65
1457.23 62
1457.32 62
1457.40 63
1457.49 66
1457.58 70
1457.67 75
1457.75 79
1457.84 82
1457.93 83
1458.02 83
1458.10 82
1458.19 80
1458.28 78
1458.37 78
1458.45 79
1458.54 81
1458.63 82
1458.72 81
1458.80 77
1458.89 71
1458.98 61
1459.07 51
1459.15 41
1459.24 33
1459.33 28
1459.42 25
1459.50 23
1459.59 21
1459.68 20
1459.77 20
1459.85 19
1459.94 20
1460.03 22
1460.12 25
1460.20 28
1460.29 30
1460.38 31
1460.47 32
1460.55 32
1460.64 32
1460.73 35
1460.82 39
1460.90 46
1460.99 54
1461.08 63
1461.17 72
1461.25 79
1461.34 84
1461.43 87
1461.52 89
1461.60 89
1461.69 90
1461.78 93
1461.87 98
1461.95 106
1462.04 117
1462.13 128
1462.22 139
1462.30 148
1462.39 152
1462.48 153
1462.57 149
1462.65 143
1462.74 135
1462.83 128
1462.92 122
1463.00 119
1463.09 119
1463.18 121
1463.27 124
1463.36 128
1463.44 130
1463.53 131
1463.62 130
1463.71 127
1463.79 122
1463.88 116
1463.97 109
1464.06 103
1464.14 97
1464.23 91
1464.32 87
1464.41 83
1464.49 80
1464.58 79
1464.67 78
1464.76 77
1464.85 77
1464.93 77
1465.02 75
1465.11 72
1465.20 67
1465.28 61
1465.37 54
1465.46 48
1465.55 46
1465.63 47
1465.72 53
1465.81 63
1465.90 77
1465.99 93
1466.07 109
1466.16 124
1466.25 137
1466.34 148
1466.42 156
1466.51 161
1466.60 163
1466.69 163
1466.77 160
1466.86 155
1466.95 149
1467.04 141
1467.13 133
1467.21 125
1467.30 118
1467.39 110
1467.48 103
1467.56 96
1467.65 89
1467.74 83
1467.83 77
1467.92 73
1468.00 70
1468.09 68
1468.18 67
1468.27 67
1468.35 68
1468.44 69
1468.53 69
1468.62 69
1468.70 68
1468.79 65
1468.88 61
1468.97 57
1469.06 54
1469.14 53
1469.23 53
1469.32 55
1469.41 58
1469.50 60
1469.58 61
1469.67 58
1469.76 53
1469.85 45
1469.93 36
1470.02 26
1470.11 17
1470.20 10
1470.29 5
1470.37 2
1470.46 0
1470.55 1
1470.64 3
1470.72 5
1470.81 7
1470.90 9
1470.99 9
1471.08 8
1471.16 6
1471.25 3
1471.34 0
1471.43 0
1471.52 0
1471.60 0
1471.69 0
1471.78 0
1471.87 0
1471.95 0
1472.04 2
1472.13 6
1472.22 12
1472.31 18
1472.39 23
1472.48 27
1472.57 29
1472.66 29
1472.75 26
1472.83 22
1472.92 17
1473.01 14
1473.10 11
1473.18 10
1473.27 11
1473.36 13
1473.45 15
1473.54 16
1473.62 17
1473.71 16
1473.80 16
1473.89 16
1473.98 16
1474.06 18
1474.15 20
1474.24 23
1474.33 27
1474.42 30
1474.50 34
1474.59 38
1474.68 42
1474.77 45
1474.86 47
1474.94 48
1475.03 47
1475.12 46
1475.21 45
1475.30 45
1475.38 46
1475.47 50
1475.56 57
1475.65 64
1475.74 72
1475.82 78
1475.91 82
1476.00 83
1476.09 81
1476.18 77
1476.26 73
1476.35 68
1476.44 64
1476.53 61
1476.62 58
1476.70 55
1476.79 52
1476.88 49
1476.97 46
1477.06 44
1477.14 41
1477.23 40
1477.32 40
1477.41 42
1477.50 45
1477.58 49
1477.67 54
1477.76 58
1477.85 63
1477.94 66
1478.02 69
1478.11 70
1478.20 71
1478.29 73
1478.38 75
1478.46 78
1478.55 80
1478.64 82
1478.73 82
1478.82 79
1478.90 74
1478.99 66
1479.08 58
1479.17 51
1479.26 46
1479.35 44
1479.43 46
1479.52 50
1479.61 56
1479.70 62
1479.79 68
1479.87 72
1479.96 76
1480.05 78
1480.14 81
1480.23 83
1480.31 84
1480.40 86
1480.49 87
1480.58 86
1480.67 84
1480.76 81
1480.84 77
1480.93 73
1481.02 69
1481.11 65
1481.20 62
1481.28 60
1481.37 59
1481.46 61
1481.55 64
1481.64 69
1481.72 76
1481.81 83
1481.90 90
1481.99 96
1482.08 101
1482.17 105
1482.25 106
1482.34 104
1482.43 100
1482.52 95
1482.61 88
1482.69 81
1482.78 74
1482.87 67
1482.96 61
1483.05 56
1483.14 52
1483.22 49
1483.31 46
1483.40 44
1483.49 41
1483.58 38
1483.66 33
1483.75 27
1483.84 19
1483.93 10
1484.02 1
1484.11 0
1484.19 0
1484.28 0
1484.37 0
1484.46 0
1484.55 0
1484.64 0
1484.72 0
1484.81 6
1484.90 12
1484.99 17
1485.08 22
1485.17 28
1485.25 34
1485.34 40
1485.43 46
1485.52 52
1485.61 56
1485.69 59
1485.78 61
1485.87 60
1485.96 58
1486.05 55
1486.14 52
1486.22 51
1486.31 51
1486.40 54
1486.49 59
1486.58 63
1486.67 67
1486.75 70
1486.84 70
1486.93 68
1487.02 65
1487.11 62
1487.20 59
1487.28 57
1487.37 56
1487.46 56
1487.55 56
1487.64 57
1487.73 59
1487.81 61
1487.90 63
1487.99 64
1488.08 65
1488.17 64
1488.26 62
1488.34 57
1488.43 50
1488.52 42
1488.61 34
1488.70 26
1488.79 20
1488.87 15
1488.96 14
1489.05 15
1489.14 18
1489.23 24
1489.32 30
1489.41 37
1489.49 43
1489.58 47
1489.67 50
1489.76 51
1489.85 50
1489.94 49
1490.02 48
1490.11 47
1490.20 45
1490.29 43
1490.38 41
1490.47 37
1490.55 33
1490.64 28
1490.73 24
1490.82 21
1490.91 19
1491.00 20
1491.09 23
1491.17 29
1491.26 36
1491.35 43
1491.44 48
1491.53 51
1491.62 51
1491.70 47
1491.79 39
1491.88 30
1491.97 20
1492.06 10
1492.15 3
1492.23 0
1492.32 0
1492.41 2
1492.50 8
1492.59 16
1492.68 26
1492.77 36
1492.85 46
1492.94 56
1493.03 65
1493.12 72
1493.21 78
1493.30 80
1493.39 81
1493.47 78
1493.56 73
1493.65 68
1493.74 62
1493.83 57
1493.92 54
1494.01 52
1494.09 51
1494.18 52
1494.27 54
1494.36 56
1494.45 59
1494.54 62
1494.62 65
1494.71 68
1494.80 70
1494.89 71
1494.98 70
1495.07 69
1495.16 68
1495.24 68
1495.33 69
1495.42 71
1495.51 73
1495.60 75
1495.69 75
1495.78 74
1495.86 69
1495.95 63
1496.04 55
1496.13 47
1496.22 40
1496.31 36
1496.40 34
1496.48 37
1496.57 43
1496.66 51
1496.75 60
1496.84 70
1496.93 77
1497.02 82
1497.11 85
1497.19 84
1497.28 82
1497.37 79
1497.46 77
1497.55 76
1497.64 77
1497.73 80
1497.81 84
1497.90 88
1497.99 91
1498.08 93
1498.17 92
1498.26 90
1498.35 87
1498.43 83
1498.52 79
1498.61 77
1498.70 75
1498.79 76
1498.88 76
1498.97 76
1499.06 76
1499.14 74
1499.23 71
1499.32 67
1499.41 63
1499.50 59
1499.59 56
1499.68 54
1499.77 53
1499.85 51
1499.94 50
1500.03 48
1500.12 47
1500.21 46
1500.30 46
1500.39 47
1500.47 51
1500.56 57
1500.65 64
1500.74 75
1500.83 88
1500.92 103
1501.01 119
1501.10 136
1501.18 154
1501.27 171
1501.36 186
1501.45 198
1501.54 206
1501.63 211
1501.72 212
1501.81 211
1501.89 207
1501.98 203
1502.07 199
1502.16 197
1502.25 195
1502.34 194
1502.43 192
1502.52 190
1502.60 187
1502.69 183
1502.78 179
1502.87 175
1502.96 172
1503.05 171
1503.14 172
1503.23 173
1503.32 176
1503.40 178
1503.49 181
1503.58 183
1503.67 187
1503.76 191
1503.85 196
1503.94 200
1504.03 204
1504.11 206
1504.20 206
1504.29 204
1504.38 199
1504.47 195
1504.56 191
1504.65 188
1504.74 188
1504.83 188
1504.91 190
1505.00 193
1505.09 195
1505.18 198
1505.27 201
1505.36 204
1505.45 207
1505.54 210
1505.63 212
1505.71 212
1505.80 210
1505.89 207
1505.98 204
1506.07 201
1506.16 200
1506.25 201
1506.34 205
1506.43 213
1506.51 224
1506.60 237
1506.69 252
1506.78 267
1506.87 281
1506.96 294
1507.05 304
1507.14 310
1507.23 312
1507.31 308
1507.40 300
1507.49 290
1507.58 277
1507.67 266
1507.76 257
1507.85 254
1507.94 255
1508.03 260
1508.11 268
1508.20 276
1508.29 282
1508.38 284
1508.47 283
1508.56 277
1508.65 268
1508.74 258
1508.83 248
1508.92 239
1509.00 233
1509.09 229
1509.18 228
1509.27 229
1509.36 232
1509.45 235
1509.54 239
1509.63 243
1509.72 247
1509.81 251
1509.89 255
1509.98 259
1510.07 263
1510.16 266
1510.25 267
1510.34 268
1510.43 268
1510.52 266
1510.61 264
1510.70 261
1510.78 256
1510.87 250
1510.96 243
1511.05 234
1511.14 225
1511.23 217
1511.32 210
1511.41 205
1511.50 201
1511.59 198
1511.67 194
1511.76 190
1511.85 185
1511.94 178
1512.03 172
1512.12 165
1512.21 160
1512.30 156
1512.39 153
1512.48 151
1512.57 149
1512.65 148
1512.74 147
1512.83 146
1512.92 145
1513.01 145
1513.10 145
1513.19 145
1513.28 145
1513.37 144
1513.46 142
1513.55 140
1513.63 137
1513.72 135
1513.81 134
1513.90 132
1513.99 130
1514.08 127
1514.17 122
1514.26 116
1514.35 109
1514.44 102
1514.53 95
1514.61 89
1514.70 83
1514.79 78
1514.88 72
1514.97 67
1515.06 61
1515.15 55
1515.24 51
1515.33 50
1515.42 53
1515.51 59
1515.60 69
1515.68 81
1515.77 93
1515.86 104
1515.95 112
1516.04 115
1516.13 113
1516.22 106
1516.31 94
1516.40 79
1516.49 62
1516.58 47
1516.67 33
1516.76 23
1516.84 16
1516.93 11
1517.02 9
1517.11 6
1517.20 3
1517.29 0
1517.38 0
1517.47 0
1517.56 0
1517.65 0
1517.74 0
1517.83 0
1517.91 1
1518.00 7
1518.09 12
1518.18 14
1518.27 12
1518.36 9
1518.45 5
1518.54 1
1518.63 0
1518.72 0
1518.81 4
1518.90 10
1518.99 18
1519.08 27
1519.16 35
1519.25 42
1519.34 47
1519.43 50
1519.52 51
1519.61 51
1519.70 51
1519.79 50
1519.88 50
1519.97 51
1520.06 54
1520.15 58
1520.24 63
1520.33 68
1520.41 74
1520.50 79
1520.59 81
1520.68 82
1520.77 79
1520.86 74
1520.95 68
1521.04 62
1521.13 57
1521.22 56
1521.31 57
1521.40 61
1521.49 67
1521.58 73
1521.67 77
1521.75 79
1521.84 78
1521.93 75
1522.02 71
1522.11 66
1522.20 61
1522.29 57
1522.38 53
1522.47 48
1522.56 43
1522.65 38
1522.74 35
1522.83 35
1522.92 37
1523.01 44
1523.10 53
1523.18 65
1523.27 78
1523.36 89
1523.45 98
1523.54 104
1523.63 107
1523.72 107
1523.81 106
1523.90 104
1523.99 102
1524.08 101
1524.17 100
1524.26 99
1524.35 98
1524.44 98
1524.53 98
1524.62 98
1524.70 98
1524.79 98
1524.88 95
1524.97 91
1525.06 86
1525.15 79
1525.24 73
1525.33 69
1525.42 68
1525.51 69
1525.60 71
1525.69 74
1525.78 75
1525.87 74
1525.96 70
1526.05 64
1526.14 57
1526.23 51
1526.31 46
1526.40 44
1526.49 45
1526.58 48
1526.67 53
1526.76 60
1526.85 68
1526.94 75
1527.03 81
1527.12 85
1527.21 88
1527.30 87
1527.39 85
1527.48 81
1527.57 77
1527.66 72
1527.75 67
1527.84 63
1527.93 58
1528.02 53
1528.10 47
1528.19 41
1528.28 35
1528.37 30
1528.46 28
1528.55 29
1528.64 34
1528.73 42
1528.82 51
1528.91 60
1529.00 69
1529.09 75
1529.18 78
1529.27 80
1529.36 80
1529.45 80
1529.54 80
1529.63 79
1529.72 78
1529.81 76
1529.90 74
1529.99 70
1530.08 65
1530.17 61
1530.25 58
1530.34 57
1530.43 60
1530.52 67
1530.61 76
1530.70 87
1530.79 98
1530.88 107
1530.97 114
1531.06 118
1531.15 118
1531.24 117
1531.33 113
1531.42 110
1531.51 106
1531.60 102
1531.69 99
1531.78 96
1531.87 93
1531.96 91
1532.05 89
1532.14 88
1532.23 88
1532.32 88
1532.41 89
1532.50 88
1532.59 87
1532.67 84
1532.76 80
1532.85 74
1532.94 68
1533.03 62
1533.12 57
1533.21 54
1533.30 53
1533.39 54
1533.48 58
1533.57 62
1533.66 65
1533.75 68
1533.84 68
1533.93 66
1534.02 61
1534.11 54
1534.20 47
1534.29 41
1534.38 38
1534.47 37
1534.56 39
1534.65 43
1534.74 46
1534.83 48
1534.92 49
1535.01 48
1535.10 47
1535.19 47
1535.28 48
1535.37 51
1535.46 55
1535.55 58
1535.64 60
1535.73 59
1535.81 55
1535.90 48
1535.99 39
1536.08 30
1536.17 20
1536.26 12
1536.35 7
1536.44 4
1536.53 3
1536.62 6
1536.71 12
1536.80 20
1536.89 28
1536.98 37
1537.07 44
1537.16 49
1537.25 51
1537.34 50
1537.43 49
1537.52 46
1537.61 45
1537.70 45
1537.79 48
1537.88 53
1537.97 60
1538.06 69
1538.15 78
1538.24 86
1538.33 92
1538.42 96
1538.51 96
1538.60 95
1538.69 92
1538.78 87
1538.87 83
1538.96 79
1539.05 76
1539.14 72
1539.23 69
1539.32 64
1539.41 57
1539.50 51
1539.59 44
1539.68 39
1539.77 35
1539.86 34
1539.95 35
1540.04 38
1540.13 42
1540.22 46
1540.31 50
1540.40 53
1540.49 54
1540.58 54
1540.67 52
1540.76 50
1540.85 47
1540.94 44
1541.03 41
1541.12 39
1541.21 36
1541.30 34
1541.39 30
1541.48 24
1541.57 17
1541.65 9
1541.74 1
1541.83 0
1541.92 0
1542.01 0
1542.10 0
1542.19 0
1542.28 0
1542.37 0
1542.46 1
1542.55 5
1542.64 9
1542.73 13
1542.82 18
1542.91 25
1543.00 32
1543.09 40
1543.18 47
1543.27 54
1543.36 58
1543.45 60
1543.54 60
1543.63 59
1543.72 58
1543.81 57
1543.90 56
1543.99 55
1544.08 55
1544.17 55
1544.26 55
1544.35 54
1544.44 53
1544.53 52
1544.62 51
1544.71 48
1544.80 45
1544.89 42
1544.98 39
1545.07 37
1545.16 36
1545.25 37
1545.34 37
1545.43 37
1545.52 36
1545.61 32
1545.70 27
1545.79 20
1545.88 15
1545.97 12
1546.06 12
1546.15 15
1546.24 21
1546.34 28
1546.43 35
1546.52 42
1546.61 48
1546.70 53
1546.79 59
1546.88 65
1546.97 70
1547.06 75
1547.15 76
1547.24 75
1547.33 71
1547.42 65
1547.51 59
1547.60 55
1547.69 53
1547.78 55
1547.87 60
1547.96 67
1548.05 76
1548.14 85
1548.23 92
1548.32 98
1548.41 100
1548.50 101
1548.59 99
1548.68 97
1548.77 93
1548.86 90
1548.95 87
1549.04 85
1549.13 84
1549.22 83
1549.31 82
1549.40 82
1549.49 82
1549.58 82
1549.67 82
1549.76 84
1549.85 86
1549.94 89
1550.03 94
1550.12 100
1550.21 108
1550.30 117
1550.39 125
1550.48 134
1550.57 140
1550.66 145
1550.75 147
1550.84 147
1550.93 144
1551.02 140
1551.11 135
1551.20 130
1551.29 125
1551.38 120
1551.47 115
1551.56 110
1551.65 105
1551.74 100
1551.83 95
1551.92 90
1552.01 87
1552.10 84
1552.20 83
1552.29 82
1552.38 81
1552.47 78
1552.56 74
1552.65 70
1552.74 65
1552.83 61
1552.92 59
1553.01 59
1553.10 61
1553.19 66
1553.28 72
1553.37 80
1553.46 88
1553.55 98
1553.64 107
1553.73 116
1553.82 124
1553.91 130
1554.00 135
1554.09 138
1554.18 141
1554.27 144
1554.36 148
1554.45 155
1554.54 163
1554.63 172
1554.72 179
1554.81 184
1554.90 186
1554.99 183
1555.08 176
1555.17 166
1555.26 154
1555.36 141
1555.45 129
1555.54 119
1555.63 110
1555.72 104
1555.81 99
1555.90 96
1555.99 91
1556.08 86
1556.17 80
1556.26 73
1556.35 65
1556.44 58
1556.53 52
1556.62 48
1556.71 46
1556.80 46
1556.89 46
1556.98 45
1557.07 44
1557.16 42
1557.25 40
1557.34 39
1557.43 39
1557.52 40
1557.61 43
1557.70 48
1557.80 54
1557.89 59
1557.98 64
1558.07 67
1558.16 70
1558.25 71
1558.34 71
1558.43 71
1558.52 71
1558.61 71
1558.70 71
1558.79 70
1558.88 69
1558.97 66
1559.06 62
1559.15 58
1559.24 54
1559.33 51
1559.42 49
1559.51 50
1559.60 52
1559.69 54
1559.78 57
1559.88 59
1559.97 60
1560.06 61
1560.15 61
1560.24 62
1560.33 63
1560.42 64
1560.51 67
1560.60 70
1560.69 74
1560.78 79
1560.87 85
1560.96 90
1561.05 94
1561.14 97
1561.23 98
1561.32 96
1561.41 92
1561.50 85
1561.59 75
1561.68 65
1561.78 55
1561.87 46
1561.96 40
1562.05 38
1562.14 39
1562.23 42
1562.32 47
1562.41 50
1562.50 52
1562.59 51
1562.68 46
1562.77 40
1562.86 34
1562.95 28
1563.04 23
1563.13 21
1563.22 20
1563.31 21
1563.41 22
1563.50 22
1563.59 23
1563.68 23
1563.77 23
1563.86 24
1563.95 26
1564.04 29
1564.13 31
1564.22 32
1564.31 31
1564.40 28
1564.49 24
1564.58 19
1564.67 16
1564.76 15
1564.85 19
1564.95 26
1565.04 36
1565.13 47
1565.22 58
1565.31 68
1565.40 76
1565.49 82
1565.58 84
1565.67 83
1565.76 79
1565.85 73
1565.94 65
1566.03 56
1566.12 48
1566.21 40
1566.30 35
1566.40 31
1566.49 29
1566.58 27
1566.67 27
1566.76 27
1566.85 28
1566.94 29
1567.03 32
1567.12 35
1567.21 37
1567.30 39
1567.39 39
1567.48 39
1567.57 38
1567.66 36
1567.76 35
1567.85 33
1567.94 30
1568.03 28
1568.12 24
1568.21 21
1568.30 19
1568.39 18
1568.48 18
1568.57 21
1568.66 24
1568.75 29
1568.84 34
1568.93 39
1569.03 44
1569.12 48
1569.21 51
1569.30 53
1569.39 53
1569.48 52
1569.57 50
1569.66 47
1569.75 45
1569.84 44
1569.93 46
1570.02 50
1570.11 56
1570.21 64
1570.30 72
1570.39 79
1570.48 85
1570.57 89
1570.66 92
1570.75 95
1570.84 97
1570.93 98
1571.02 100
1571.11 100
1571.20 100
1571.29 97
1571.39 93
1571.48 88
1571.57 83
1571.66 79
1571.75 76
1571.84 73
1571.93 71
1572.02 68
1572.11 62
1572.20 54
1572.29 45
1572.38 36
1572.47 28
1572.57 24
1572.66 23
1572.75 25
1572.84 29
1572.93 34
1573.02 38
1573.11 41
1573.20 41
1573.29 40
1573.38 38
1573.47 35
1573.57 30
1573.66 24
1573.75 16
1573.84 7
1573.93 0
1574.02 0
1574.11 0
1574.20 0
1574.29 0
1574.38 0
1574.47 0
1574.56 0
1574.66 6
1574.75 12
1574.84 16
1574.93 18
1575.02 19
1575.11 19
1575.20 19
1575.29 20
1575.38 23
1575.47 26
1575.56 31
1575.66 35
1575.75 39
1575.84 42
1575.93 44
1576.02 44
1576.11 43
1576.20 40
1576.29 37
1576.38 33
1576.47 30
1576.56 28
1576.66 27
1576.75 27
1576.84 29
1576.93 31
1577.02 35
1577.11 37
1577.20 39
1577.29 40
1577.38 40
1577.47 40
1577.57 40
1577.66 39
1577.75 39
1577.84 39
1577.93 40
1578.02 41
1578.11 42
1578.20 43
1578.29 45
1578.38 48
1578.48 51
1578.57 54
1578.66 58
1578.75 61
1578.84 64
1578.93 64
1579.02 62
1579.11 59
1579.20 54
1579.29 49
1579.39 43
1579.48 39
1579.57 35
1579.66 32
1579.75 30
1579.84 29
1579.93 28
1580.02 28
1580.11 27
1580.20 27
1580.30 26
1580.39 25
1580.48 25
1580.57 25
1580.66 25
1580.75 27
1580.84 29
1580.93 33
1581.02 37
1581.12 42
1581.21 48
1581.30 53
1581.39 59
1581.48 65
1581.57 71
1581.66 77
1581.75 83
1581.84 89
1581.94 95
1582.03 99
1582.12 101
1582.21 101
1582.30 100
1582.39 98
1582.48 96
1582.57 94
1582.66 94
1582.76 95
1582.85 98
1582.94 100
1583.03 102
1583.12 103
1583.21 103
1583.30 102
1583.39 100
1583.48 98
1583.58 96
1583.67 94
1583.76 93
1583.85 92
1583.94 92
1584.03 94
1584.12 96
1584.21 100
1584.30 105
1584.40 112
1584.49 119
1584.58 125
1584.67 132
1584.76 137
1584.85 142
1584.94 146
1585.03 149
1585.13 149
1585.22 148
1585.31 145
1585.40 139
1585.49 131
1585.58 121
1585.67 112
1585.76 103
1585.86 96
1585.95 90
1586.04 87
1586.13 85
1586.22 82
1586.31 79
1586.40 73
1586.49 66
1586.58 57
1586.68 47
1586.77 38
1586.86 30
1586.95 22
1587.04 17
1587.13 13
1587.22 11
1587.31 9
1587.41 8
1587.50 6
1587.59 5
1587.68 3
1587.77 0
1587.86 0
1587.95 0
1588.05 0
1588.14 0
1588.23 0
1588.32 0
1588.41 0
1588.50 0
1588.59 4
1588.68 9
1588.78 15
1588.87 23
1588.96 31
1589.05 41
1589.14 52
1589.23 63
1589.32 73
1589.41 82
1589.51 88
1589.60 91
1589.69 90
1589.78 86
1589.87 81
1589.96 75
1590.05 70
1590.15 68
1590.24 68
1590.33 70
1590.42 73
1590.51 76
1590.60 77
1590.69 76
1590.78 75
1590.88 74
1590.97 75
1591.06 78
1591.15 84
1591.24 89
1591.33 94
1591.42 96
1591.52 94
1591.61 88
1591.70 80
1591.79 71
1591.88 64
1591.97 59
1592.06 58
1592.16 59
1592.25 61
1592.34 64
1592.43 67
1592.52 71
1592.61 74
1592.70 78
1592.80 83
1592.89 89
1592.98 95
1593.07 100
1593.16 105
1593.25 108
1593.34 110
1593.44 110
1593.53 109
1593.62 106
1593.71 102
1593.80 98
1593.89 93
1593.98 88
1594.08 82
1594.17 77
1594.26 72
1594.35 67
1594.44 63
1594.53 60
1594.62 58
1594.72 58
1594.81 59
1594.90 63
1594.99 69
1595.08 77
1595.17 88
1595.26 100
1595.36 111
1595.45 122
1595.54 129
1595.63 134
1595.72 134
1595.81 130
1595.90 124
1596.00 115
1596.09 107
1596.18 100
1596.27 94
1596.36 92
1596.45 94
1596.55 99
1596.64 108
1596.73 120
1596.82 132
1596.91 142
1597.00 151
1597.09 155
1597.19 156
1597.28 154
1597.37 150
1597.46 144
1597.55 139
1597.64 134
1597.74 130
1597.83 126
1597.92 123
1598.01 119
1598.10 116
1598.19 113
1598.28 109
1598.38 106
1598.47 104
1598.56 103
1598.65 104
1598.74 107
1598.83 113
1598.93 120
1599.02 128
1599.11 137
1599.20 145
1599.29 151
1599.38 156
1599.48 158
1599.57 157
1599.66 154
1599.75 148
1599.84 140
1599.93 131
1600.03 122
1600.12 114
1600.21 107
1600.30 103
1600.39 100
1600.48 99
1600.57 98
1600.67 96
1600.76 93
1600.85 88
1600.94 82
1601.03 75
1601.12 67
1601.22 60
1601.31 54
1601.40 50
1601.49 47
1601.58 46
1601.67 47
1601.77 50
1601.86 55
1601.95 61
1602.04 66
1602.13 69
1602.22 70
1602.32 68
1602.41 65
1602.50 60
1602.59 55
1602.68 50
1602.77 47
1602.87 46
1602.96 46
1603.05 47
1603.14 48
1603.23 49
1603.33 48
1603.42 46
1603.51 41
1603.60 33
1603.69 23
1603.78 12
1603.88 0
1603.97 0
1604.06 0
1604.15 0
1604.24 0
1604.33 0
1604.43 0
1604.52 0
1604.61 1
1604.70 12
1604.79 23
1604.88 31
1604.98 36
1605.07 38
1605.16 37
1605.25 33
1605.34 29
1605.44 25
1605.53 23
1605.62 25
1605.71 31
1605.80 42
1605.89 55
1605.99 69
1606.08 83
1606.17 94
1606.26 101
1606.35 106
1606.45 106
1606.54 105
1606.63 103
1606.72 100
1606.81 97
1606.90 94
1607.00 89
1607.09 84
1607.18 76
1607.27 68
1607.36 59
1607.46 51
1607.55 44
1607.64 38
1607.73 35
1607.82 33
1607.91 32
1608.01 31
1608.10 30
1608.19 28
1608.28 25
1608.37 21
1608.47 16
1608.56 11
1608.65 7
1608.74 5
1608.83 5
1608.92 6
1609.02 10
1609.11 14
1609.20 19
1609.29 23
1609.38 26
1609.48 26
1609.57 24
1609.66 20
1609.75 14
1609.84 6
1609.94 0
1610.03 0
1610.12 0
1610.21 0
1610.30 0
1610.40 0
1610.49 10
1610.58 23
1610.67 34
1610.76 43
1610.85 49
1610.95 49
1611.04 46
1611.13 40
1611.22 35
1611.31 31
1611.41 29
1611.50 29
1611.59 30
1611.68 32
1611.77 31
1611.87 29
1611.96 23
1612.05 16
1612.14 7
1612.23 0
1612.33 0
1612.42 0
1612.51 0
1612.60 0
1612.69 0
1612.79 0
1612.88 0
1612.97 0
1613.06 10
1613.15 20
1613.25 28
1613.34 35
1613.43 40
1613.52 42
1613.61 42
1613.71 40
1613.80 39
1613.89 40
1613.98 42
1614.07 47
1614.17 53
1614.26 60
1614.35 67
1614.44 72
1614.53 75
1614.63 76
1614.72 74
1614.81 70
1614.90 66
1614.99 60
1615.09 54
1615.18 48
1615.27 43
1615.36 39
1615.45 37
1615.55 35
1615.64 35
1615.73 36
1615.82 37
1615.91 39
1616.01 41
1616.10 43
1616.19 46
1616.28 49
1616.38 52
1616.47 55
1616.56 57
1616.65 59
1616.74 59
1616.84 57
1616.93 53
1617.02 46
1617.11 38
1617.20 29
1617.30 19
1617.39 11
1617.48 4
1617.57 0
1617.66 0
1617.76 0
1617.85 0
1617.94 0
1618.03 5
1618.13 10
1618.22 15
1618.31 21
1618.40 26
1618.49 31
1618.59 37
1618.68 42
1618.77 48
1618.86 55
1618.95 62
1619.05 68
1619.14 74
1619.23 81
1619.32 86
1619.42 92
1619.51 98
1619.60 104
1619.69 109
1619.78 113
1619.88 116
1619.97 118
1620.06 118
1620.15 117
1620.25 116
1620.34 116
1620.43 116
1620.52 117
1620.61 118
1620.71 119
1620.80 120
1620.89 119
1620.98 117
1621.08 114
1621.17 109
1621.26 103
1621.35 97
1621.44 90
1621.54 84
1621.63 78
1621.72 71
1621.81 64
1621.91 55
1622.00 44
1622.09 32
1622.18 20
1622.27 8
1622.37 0
1622.46 0
1622.55 0
1622.64 0
1622.74 0
1622.83 0
1622.92 0
1623.01 0
1623.10 0
1623.20 7
1623.29 16
1623.38 23
1623.47 27
1623.57 29
1623.66 27
1623.75 22
1623.84 16
1623.94 11
1624.03 8
1624.12 7
1624.21 10
1624.30 15
1624.40 22
1624.49 29
1624.58 36
1624.67 41
1624.77 44
1624.86 45
1624.95 44
1625.04 42
1625.14 39
1625.23 36
1625.32 33
1625.41 30
1625.51 27
1625.60 24
1625.69 21
1625.78 20
1625.87 19
1625.97 20
1626.06 22
1626.15 26
1626.24 32
1626.34 38
1626.43 43
1626.52 45
1626.61 44
1626.71 40
1626.80 33
1626.89 24
1626.98 16
1627.08 11
1627.17 8
1627.26 9
1627.35 13
1627.45 17
1627.54 21
1627.63 22
1627.72 22
1627.81 19
1627.91 15
1628.00 11
1628.09 9
1628.18 8
1628.28 10
1628.37 14
1628.46 19
1628.55 25
1628.65 31
1628.74 37
1628.83 42
1628.92 46
1629.02 49
1629.11 52
1629.20 55
1629.29 57
1629.39 59
1629.48 61
1629.57 63
1629.66 63
1629.76 62
1629.85 60
1629.94 57
1630.03 52
1630.13 47
1630.22 42
1630.31 37
1630.40 32
1630.50 27
1630.59 23
1630.68 19
1630.77 15
1630.87 12
1630.96 10
1631.05 8
1631.14 7
1631.24 8
1631.33 10
1631.42 12
1631.51 14
1631.61 17
1631.70 21
1631.79 27
1631.88 33
1631.98 40
1632.07 46
1632.16 52
1632.25 54
1632.35 52
1632.44 46
1632.53 39
1632.62 32
1632.72 26
1632.81 25
1632.90 29
1632.99 37
1633.09 48
1633.18 59
1633.27 67
1633.36 71
1633.46 70
1633.55 64
1633.64 54
1633.73 43
1633.83 34
1633.92 26
1634.01 23
1634.11 22
1634.20 25
1634.29 31
1634.38 37
1634.48 44
1634.57 51
1634.66 57
1634.75 64
1634.85 70
1634.94 76
1635.03 80
1635.12 83
1635.22 85
1635.31 85
1635.40 83
1635.49 80
1635.59 75
1635.68 69
1635.77 62
1635.86 56
1635.96 50
1636.05 47
1636.14 46
1636.24 47
1636.33 50
1636.42 54
1636.51 59
1636.61 64
1636.70 69
1636.79 73
1636.88 77
1636.98 81
1637.07 84
1637.16 88
1637.25 91
1637.35 94
1637.44 99
1637.53 104
1637.63 110
1637.72 116
1637.81 122
1637.90 126
1638.00 128
1638.09 128
1638.18 125
1638.27 120
1638.37 112
1638.46 104
1638.55 96
1638.65 88
1638.74 81
1638.83 77
1638.92 74
1639.02 73
1639.11 75
1639.20 79
1639.29 84
1639.39 90
1639.48 98
1639.57 107
1639.67 116
1639.76 125
1639.85 133
1639.94 138
1640.04 139
1640.13 136
1640.22 129
1640.31 120
1640.41 110
1640.50 102
1640.59 97
1640.69 97
1640.78 101
1640.87 108
1640.96 117
1641.06 125
1641.15 132
1641.24 134
1641.34 133
1641.43 126
1641.52 116
1641.61 102
1641.71 85
1641.80 69
1641.89 53
1641.99 40
1642.08 30
1642.17 23
1642.26 20
1642.36 20
1642.45 23
1642.54 27
1642.63 31
1642.73 34
1642.82 35
1642.91 33
1643.01 29
1643.10 23
1643.19 16
1643.28 11
1643.38 8
1643.47 9
1643.56 15
1643.66 24
1643.75 37
1643.84 51
1643.93 65
1644.03 76
1644.12 86
1644.21 93
1644.31 99
1644.40 104
1644.49 109
1644.58 114
1644.68 119
1644.77 124
1644.86 129
1644.96 133
1645.05 135
1645.14 136
1645.24 136
1645.33 134
1645.42 130
1645.51 125
1645.61 119
1645.70 114
1645.79 110
1645.89 108
1645.98 108
1646.07 111
1646.16 116
1646.26 122
1646.35 128
1646.44 132
1646.54 134
1646.63 134
1646.72 131
1646.82 125
1646.91 117
1647.00 108
1647.09 97
1647.19 84
1647.28 71
1647.37 58
1647.47 47
1647.56 37
1647.65 31
1647.74 29
1647.84 31
1647.93 35
1648.02 42
1648.12 50
1648.21 58
1648.30 65
1648.40 72
1648.49 78
1648.58 83
1648.67 86
1648.77 86
1648.86 84
1648.95 79
1649.05 71
1649.14 62
1649.23 51
1649.33 42
1649.42 35
1649.51 29
1649.60 27
1649.70 26
1649.79 26
1649.88 25
1649.98 24
1650.07 22
1650.16 19
1650.26 18
1650.35 18
1650.44 22
1650.54 29
1650.63 40
1650.72 52
1650.81 64
1650.91 75
1651.00 83
1651.09 88
1651.19 89
1651.28 87
1651.37 85
1651.47 83
1651.56 82
1651.65 85
1651.75 90
1651.84 98
1651.93 107
1652.02 115
1652.12 122
1652.21 126
1652.30 128
1652.40 127
1652.49 126
1652.58 124
1652.68 122
1652.77 121
1652.86 120
1652.96 118
1653.05 115
1653.14 111
1653.24 105
1653.33 97
1653.42 89
1653.51 81
1653.61 72
1653.70 63
1653.79 56
1653.89 49
1653.98 42
1654.07 37
1654.17 32
1654.26 28
1654.35 23
1654.45 18
1654.54 12
1654.63 5
1654.73 0
1654.82 0
1654.91 0
1655.01 0
1655.10 0
1655.19 0
1655.28 0
1655.38 0
1655.47 2
1655.56 10
1655.66 17
1655.75 23
1655.84 28
1655.94 31
1656.03 34
1656.12 36
1656.22 36
1656.31 35
1656.40 33
1656.50 29
1656.59 25
1656.68 20
1656.78 16
1656.87 13
1656.96 12
1657.06 13
1657.15 16
1657.24 22
1657.34 29
1657.43 36
1657.52 43
1657.62 48
1657.71 51
1657.80 50
1657.90 47
1657.99 41
1658.08 34
1658.17 27
1658.27 22
1658.36 19
1658.45 19
1658.55 22
1658.64 28
1658.73 38
1658.83 50
1658.92 63
1659.01 77
1659.11 89
1659.20 100
1659.29 107
1659.39 110
1659.48 111
1659.57 109
1659.67 106
1659.76 102
1659.85 97
1659.95 91
1660.04 86
1660.13 82
1660.23 79
1660.32 78
1660.41 80
1660.51 84
1660.60 91
1660.69 98
1660.79 104
1660.88 109
1660.97 110
1661.07 108
1661.16 103
1661.25 97
1661.35 89
1661.44 82
1661.53 76
1661.63 73
1661.72 71
1661.81 71
1661.91 73
1662.00 77
1662.09 82
1662.19 89
1662.28 97
1662.38 106
1662.47 117
1662.56 127
1662.66 138
1662.75 147
1662.84 154
1662.94 159
1663.03 160
1663.12 159
1663.22 156
1663.31 152
1663.40 149
1663.50 147
1663.59 147
1663.68 149
1663.78 153
1663.87 157
1663.96 161
1664.06 165
1664.15 168
1664.24 170
1664.34 171
1664.43 173
1664.52 175
1664.62 176
1664.71 178
1664.80 180
1664.90 181
1664.99 181
1665.08 180
1665.18 179
1665.27 177
1665.36 175
1665.46 174
1665.55 174
1665.65 174
1665.74 175
1665.83 174
1665.93 172
1666.02 167
1666.11 160
1666.21 151
1666.30 140
1666.39 128
1666.49 117
1666.58 107
1666.67 97
1666.77 88
1666.86 80
1666.95 73
1667.05 66
1667.14 61
1667.23 58
1667.33 58
1667.42 60
1667.52 65
1667.61 72
1667.70 80
1667.80 91
1667.89 102
1667.98 114
1668.08 126
1668.17 136
1668.26 145
1668.36 150
1668.45 152
1668.54 150
1668.64 145
1668.73 138
1668.83 132
1668.92 126
1669.01 123
1669.11 122
1669.20 124
1669.29 127
1669.39 129
1669.48 131
1669.57 132
1669.67 132
1669.76 133
1669.85 136
1669.95 139
1670.04 144
1670.14 149
1670.23 153
1670.32 154
1670.42 152
1670.51 147
1670.60 139
1670.70 130
1670.79 122
1670.88 115
1670.98 111
1671.07 109
1671.17 107
1671.26 105
1671.35 101
1671.45 96
1671.54 90
1671.63 85
1671.73 82
1671.82 81
1671.91 82
1672.01 83
1672.10 84
1672.20 81
1672.29 75
1672.38 65
1672.48 52
1672.57 39
1672.66 27
1672.76 18
1672.85 14
1672.95 15
1673.04 20
1673.13 29
1673.23 39
1673.32 50
1673.41 59
1673.51 67
1673.60 72
1673.69 74
1673.79 75
1673.88 74
1673.98 72
1674.07 70
1674.16 68
1674.26 67
1674.35 67
1674.44 69
1674.54 73
1674.63 80
1674.73 90
1674.82 101
1674.91 115
1675.01 128
1675.10 140
1675.19 150
1675.29 158
1675.38 163
1675.48 165
1675.57 165
1675.66 165
1675.76 164
1675.85 164
1675.94 163
1676.04 163
1676.13 162
1676.23 161
1676.32 159
1676.41 155
1676.51 150
1676.60 145
1676.69 139
1676.79 134
1676.88 128
1676.98 122
1677.07 115
1677.16 108
1677.26 101
1677.35 92
1677.45 83
1677.54 73
1677.63 64
1677.73 55
1677.82 46
1677.91 39
1678.01 33
1678.10 29
1678.20 27
1678.29 26
1678.38 27
1678.48 29
1678.57 31
1678.67 33
1678.76 34
1678.85 34
1678.95 32
1679.04 30
1679.13 26
1679.23 21
1679.32 16
1679.42 10
1679.51 6
1679.60 1
1679.70 0
1679.79 0
1679.89 0
1679.98 0
1680.07 0
1680.17 0
1680.26 0
1680.35 0
1680.45 0
1680.54 0
1680.64 6
1680.73 14
1680.82 24
1680.92 34
1681.01 44
1681.11 52
1681.20 56
1681.29 57
1681.39 56
1681.48 53
1681.58 51
1681.67 51
1681.76 54
1681.86 59
1681.95 65
1682.05 71
1682.14 75
1682.23 75
1682.33 73
1682.42 69
1682.52 65
1682.61 60
1682.70 57
1682.80 57
1682.89 58
1682.98 62
1683.08 67
1683.17 74
1683.27 81
1683.36 87
1683.45 92
1683.55 95
1683.64 97
1683.74 97
1683.83 97
1683.92 97
1684.02 98
1684.11 99
1684.21 100
1684.30 99
1684.39 97
1684.49 92
1684.58 86
1684.68 78
1684.77 71
1684.86 65
1684.96 61
1685.05 59
1685.15 59
1685.24 62
1685.34 66
1685.43 71
1685.52 74
1685.62 76
1685.71 76
1685.81 72
1685.90 65
1685.99 56
1686.09 47
1686.18 38
1686.28 31
1686.37 27
1686.46 24
1686.56 22
1686.65 21
1686.75 19
1686.84 16
1686.93 13
1687.03 12
1687.12 13
1687.22 17
1687.31 24
1687.40 34
1687.50 45
1687.59 57
1687.69 67
1687.78 75
1687.87 82
1687.97 86
1688.06 88
1688.16 88
1688.25 85
1688.35 81
1688.44 75
1688.53 68
1688.63 62
1688.72 58
1688.82 55
1688.91 56
1689.00 59
1689.10 63
1689.19 68
1689.29 72
1689.38 74
1689.48 75
1689.57 73
1689.66 68
1689.76 63
1689.85 56
1689.95 49
1690.04 42
1690.13 35
1690.23 30
1690.32 25
1690.42 22
1690.51 19
1690.61 17
1690.70 16
1690.79 17
1690.89 20
1690.98 26
1691.08 35
1691.17 48
1691.26 64
1691.36 82
1691.45 100
1691.55 115
1691.64 128
1691.74 136
1691.83 141
1691.92 142
1692.02 140
1692.11 138
1692.21 134
1692.30 131
1692.40 127
1692.49 122
1692.58 117
1692.68 111
1692.77 105
1692.87 100
1692.96 96
1693.05 93
1693.15 91
1693.24 91
1693.34 91
1693.43 93
1693.53 97
1693.62 101
1693.71 104
1693.81 107
1693.90 107
1694.00 104
1694.09 99
1694.19 92
1694.28 84
1694.37 77
1694.47 70
1694.56 65
1694.66 61
1694.75 58
1694.85 57
1694.94 57
1695.03 58
1695.13 60
1695.22 62
1695.32 65
1695.41 67
1695.51 68
1695.60 68
1695.69 68
1695.79 67
1695.88 67
1695.98 68
1696.07 71
1696.17 74
1696.26 77
1696.36 81
1696.45 83
1696.54 84
1696.64 84
1696.73 82
1696.83 79
1696.92 75
1697.02 72
1697.11 68
1697.20 64
1697.30 61
1697.39 60
1697.49 61
1697.58 63
1697.68 68
1697.77 74
1697.87 81
1697.96 88
1698.05 94
1698.15 98
1698.24 100
1698.34 100
1698.43 99
1698.53 99
1698.62 99
1698.71 101
1698.81 104
1698.90 109
1699.00 113
1699.09 116
1699.19 116
1699.28 112
1699.38 105
1699.47 96
1699.56 84
1699.66 73
1699.75 63
1699.85 56
1699.94 52
1700.04 49
1700.13 49
1700.23 49
1700.32 49
1700.41 49
1700.51 48
1700.60 46
1700.70 43
1700.79 40
1700.89 36
1700.98 31
1701.08 25
1701.17 18
1701.26 10
1701.36 3
1701.45 0
1701.55 0
1701.64 0
1701.74 0
1701.83 0
1701.93 0
1702.02 0
1702.12 0
1702.21 0
1702.30 9
1702.40 20
1702.49 33
1702.59 48
1702.68 63
1702.78 78
1702.87 90
1702.97 99
1703.06 105
1703.15 108
1703.25 108
1703.34 106
1703.44 103
1703.53 101
1703.63 99
1703.72 98
1703.82 97
1703.91 96
1704.01 93
1704.10 87
1704.19 79
1704.29 68
1704.38 57
1704.48 47
1704.57 39
1704.67 36
1704.76 36
1704.86 40
1704.95 44
1705.05 47
1705.14 49
1705.24 47
1705.33 43
1705.42 38
1705.52 33
1705.61 29
1705.71 27
1705.80 28
1705.90 30
1705.99 35
1706.09 40
1706.18 46
1706.28 52
1706.37 58
1706.47 62
1706.56 65
1706.65 65
1706.75 62
1706.84 56
1706.94 48
1707.03 39
1707.13 31
1707.22 25
1707.32 23
1707.41 24
1707.51 27
1707.60 31
1707.70 35
1707.79 36
1707.88 36
1707.98 34
1708.07 32
1708.17 30
1708.26 30
1708.36 31
1708.45 33
1708.55 35
1708.64 37
1708.74 38
1708.83 38
1708.93 38
1709.02 38
1709.12 39
1709.21 39
1709.30 40
1709.40 41
1709.49 41
1709.59 41
1709.68 41
1709.78 41
1709.87 42
1709.97 44
1710.06 46
1710.16 49
1710.25 53
1710.35 57
1710.44 61
1710.54 64
1710.63 68
1710.73 71
1710.82 73
1710.92 73
1711.01 72
1711.10 69
1711.20 65
1711.29 61
1711.39 58
1711.48 56
1711.58 56
1711.67 57
1711.77 58
1711.86 59
1711.96 60
1712.05 61
1712.15 62
1712.24 63
1712.34 63
1712.43 62
1712.53 60
1712.62 56
1712.72 51
1712.81 46
1712.91 42
1713.00 40
1713.10 42
1713.19 46
1713.28 51
1713.38 57
1713.47 61
1713.57 64
1713.66 65
1713.76 65
1713.85 65
1713.95 67
1714.04 70
1714.14 77
1714.23 86
1714.33 100
1714.42 117
1714.52 136
1714.61 156
1714.71 174
1714.80 189
1714.90 198
1714.99 201
1715.09 199
1715.18 192
1715.28 182
1715.37 170
1715.47 158
1715.56 146
1715.66 135
1715.75 126
1715.85 121
1715.94 119
1716.04 123
1716.13 132
1716.23 146
1716.32 161
1716.42 176
1716.51 188
1716.60 194
1716.70 193
1716.79 187
1716.89 176
1716.98 164
1717.08 153
1717.17 144
1717.27 139
1717.36 138
1717.46 139
1717.55 142
1717.65 146
1717.74 149
1717.84 150
1717.93 149
1718.03 146
1718.12 142
1718.22 136
1718.31 131
1718.41 128
1718.50 127
1718.60 127
1718.69 129
1718.79 131
1718.88 132
1718.98 133
1719.07 133
1719.17 135
1719.26 139
1719.36 145
1719.45 153
1719.55 163
1719.64 174
1719.74 183
1719.83 188
1719.93 190
1720.02 187
1720.12 179
1720.21 167
1720.31 151
1720.40 134
1720.50 118
1720.59 104
1720.69 94
1720.78 87
1720.88 85
1720.97 86
1721.07 87
1721.16 88
1721.26 87
1721.35 85
1721.45 80
1721.54 73
1721.64 65
1721.73 57
1721.83 49
1721.92 44
1722.02 40
1722.11 39
1722.21 39
1722.30 41
1722.40 43
1722.49 43
1722.59 42
1722.68 40
1722.78 37
1722.87 35
1722.97 34
1723.06 34
1723.16 36
1723.25 39
1723.35 42
1723.44 46
1723.54 49
1723.64 51
1723.73 55
1723.83 59
1723.92 63
1724.02 67
1724.11 70
1724.21 71
1724.30 70
1724.40 67
1724.49 63
1724.59 59
1724.68 57
1724.78 57
1724.87 58
1724.97 62
1725.06 66
1725.16 68
1725.25 69
1725.35 66
1725.44 60
1725.54 53
1725.63 46
1725.73 40
1725.82 36
1725.92 34
1726.01 35
1726.11 36
1726.20 36
1726.30 36
1726.39 34
1726.49 31
1726.58 28
1726.68 25
1726.77 23
1726.87 22
1726.97 21
1727.06 22
1727.16 23
1727.25 24
1727.35 26
1727.44 28
1727.54 29
1727.63 31
1727.73 32
1727.82 34
1727.92 35
1728.01 36
1728.11 37
1728.20 39
1728.30 40
1728.39 40
1728.49 38
1728.58 34
1728.68 30
1728.77 24
1728.87 20
1728.96 16
1729.06 14
1729.16 13
1729.25 14
1729.35 14
1729.44 15
1729.54 14
1729.63 14
1729.73 12
1729.82 10
1729.92 7
1730.01 2
1730.11 0
1730.20 0
1730.30 0
1730.39 0
1730.49 0
1730.58 0
1730.68 0
1730.78 8
1730.87 22
1730.97 37
1731.06 49
1731.16 57
1731.25 60
1731.35 58
1731.44 52
1731.54 44
1731.63 35
1731.73 28
1731.82 23
1731.92 20
1732.01 20
1732.11 23
1732.20 27
1732.30 31
1732.40 36
1732.49 41
1732.59 45
1732.68 47
1732.78 48
1732.87 48
1732.97 47
1733.06 45
1733.16 43
1733.25 39
1733.35 35
1733.44 30
1733.54 24
1733.64 19
1733.73 14
1733.83 12
1733.92 13
1734.02 16
1734.11 21
1734.21 28
1734.30 33
1734.40 37
1734.49 39
1734.59 38
1734.68 36
1734.78 35
1734.88 34
1734.97 35
1735.07 37
1735.16 40
1735.26 44
1735.35 48
1735.45 52
1735.54 56
1735.64 60
1735.73 64
1735.83 66
1735.92 66
1736.02 64
1736.12 60
1736.21 55
1736.31 49
1736.40 43
1736.50 39
1736.59 35
1736.69 32
1736.78 29
1736.88 26
1736.97 23
1737.07 21
1737.17 20
1737.26 22
1737.36 25
1737.45 29
1737.55 31
1737.64 32
1737.74 30
1737.83 25
1737.93 19
1738.03 14
1738.12 10
1738.22 8
1738.31 8
1738.41 10
1738.50 14
1738.60 18
1738.69 22
1738.79 27
1738.88 34
1738.98 41
1739.08 49
1739.17 58
1739.27 67
1739.36 76
1739.46 82
1739.55 86
1739.65 87
1739.74 84
1739.84 79
1739.94 71
1740.03 61
1740.13 50
1740.22 39
1740.32 29
1740.41 21
1740.51 16
1740.60 14
1740.70 14
1740.80 17
1740.89 21
1740.99 25
1741.08 30
1741.18 36
1741.27 42
1741.37 50
1741.46 58
1741.56 65
1741.66 70
1741.75 72
1741.85 69
1741.94 62
1742.04 51
1742.13 38
1742.23 25
1742.33 13
1742.42 3
1742.52 0
1742.61 0
1742.71 0
1742.80 0
1742.90 0
1742.99 0
1743.09 0
1743.19 3
1743.28 6
1743.38 8
1743.47 8
1743.57 7
1743.66 5
1743.76 4
1743.86 3
1743.95 3
1744.05 5
1744.14 7
1744.24 10
1744.33 12
1744.43 15
1744.53 18
1744.62 20
1744.72 21
1744.81 22
1744.91 23
1745.00 24
1745.10 23
1745.19 23
1745.29 22
1745.39 22
1745.48 23
1745.58 25
1745.67 28
1745.77 31
1745.86 35
1745.96 39
1746.06 41
1746.15 43
1746.25 42
1746.34 40
1746.44 36
1746.53 31
1746.63 25
1746.73 18
1746.82 13
1746.92 8
1747.01 6
1747.11 6
1747.21 7
1747.30 9
1747.40 11
1747.49 12
1747.59 13
1747.68 12
1747.78 12
1747.88 11
1747.97 12
1748.07 13
1748.16 15
1748.26 18
1748.35 21
1748.45 25
1748.55 27
1748.64 28
1748.74 28
1748.83 26
1748.93 23
1749.02 19
1749.12 14
1749.22 9
1749.31 4
1749.41 0
1749.50 0
1749.60 0
1749.70 0
1749.79 0
1749.89 3
1749.98 7
1750.08 12
1750.17 16
1750.27 19
1750.37 21
1750.46 22
1750.56 22
1750.65 20
1750.75 17
1750.85 11
1750.94 4
1751.04 0
1751.13 0
1751.23 0
1751.32 0
1751.42 0
1751.52 0
1751.61 0
1751.71 0
1751.80 6
1751.90 10
1752.00 14
1752.09 15
1752.19 16
1752.28 17
1752.38 19
1752.48 22
1752.57 28
1752.67 37
1752.76 48
1752.86 61
1752.95 75
1753.05 87
1753.15 97
1753.24 103
1753.34 105
1753.43 103
1753.53 98
1753.63 91
1753.72 84
1753.82 76
1753.91 69
1754.01 63
1754.11 57
1754.20 50
1754.30 43
1754.39 35
1754.49 27
1754.59 18
1754.68 11
1754.78 4
1754.87 1
1754.97 2
1755.07 8
1755.16 17
1755.26 30
1755.35 44
1755.45 57
1755.55 68
1755.64 74
1755.74 76
1755.83 72
1755.93 64
1756.03 52
1756.12 40
1756.22 27
1756.31 16
1756.41 8
1756.51 4
1756.60 4
1756.70 7
1756.79 14
1756.89 22
1756.99 30
1757.08 37
1757.18 42
1757.27 45
1757.37 46
1757.47 45
1757.56 44
1757.66 43
1757.75 42
1757.85 43
1757.95 44
1758.04 47
1758.14 50
1758.23 53
1758.33 56
1758.43 58
1758.52 58
1758.62 56
1758.71 52
1758.81 47
1758.91 43
1759.00 40
1759.10 38
1759.19 39
1759.29 42
1759.39 46
1759.48 51
1759.58 55
1759.67 58
1759.77 61
1759.87 62
1759.96 62
1760.06 61
1760.16 60
1760.25 60
1760.35 60
1760.44 60
1760.54 60
1760.64 59
1760.73 58
1760.83 56
1760.92 54
1761.02 52
1761.12 51
1761.21 51
1761.31 53
1761.40 55
1761.50 59
1761.60 62
1761.69 65
1761.79 66
1761.89 65
1761.98 61
1762.08 56
1762.17 49
1762.27 42
1762.37 35
1762.46 30
1762.56 26
1762.65 25
1762.75 25
1762.85 28
1762.94 32
1763.04 37
1763.14 44
1763.23 52
1763.33 59
1763.42 66
1763.52 71
1763.62 73
1763.71 73
1763.81 71
1763.91 69
1764.00 67
1764.10 66
1764.19 66
1764.29 68
1764.39 69
1764.48 69
1764.58 68
1764.67 66
1764.77 62
1764.87 58
1764.96 55
1765.06 54
1765.16 54
1765.25 58
1765.35 63
1765.44 69
1765.54 74
1765.64 78
1765.73 79
1765.83 77
1765.93 74
1766.02 71
1766.12 68
1766.21 69
1766.31 72
1766.41 76
1766.50 80
1766.60 82
1766.70 81
1766.79 76
1766.89 67
1766.99 56
1767.08 45
1767.18 37
1767.27 32
1767.37 32
1767.47 35
1767.56 43
1767.66 53
1767.76 65
1767.85 78
1767.95 91
1768.04 104
1768.14 114
1768.24 121
1768.33 124
1768.43 123
1768.53 118
1768.62 109
1768.72 100
1768.82 92
1768.91 85
1769.01 80
1769.10 77
1769.20 75
1769.30 72
1769.39 67
1769.49 61
1769.59 52
1769.68 43
1769.78 34
1769.87 27
1769.97 22
1770.07 21
1770.16 25
1770.26 33
1770.36 43
1770.45 55
1770.55 66
1770.65 75
1770.74 81
1770.84 84
1770.94 85
1771.03 84
1771.13 84
1771.22 86
1771.32 88
1771.42 91
1771.51 93
1771.61 94
1771.71 93
1771.80 89
1771.90 83
1772.00 75
1772.09 67
1772.19 59
1772.29 53
1772.38 48
1772.48 44
1772.57 41
1772.67 38
1772.77 35
1772.86 32
1772.96 29
1773.06 26
1773.15 23
1773.25 22
1773.35 23
1773.44 25
1773.54 29
1773.64 34
1773.73 39
1773.83 45
1773.92 52
1774.02 60
1774.12 69
1774.21 81
1774.31 95
1774.41 109
1774.50 123
1774.60 136
1774.70 147
1774.79 153
1774.89 157
1774.99 157
1775.08 156
1775.18 154
1775.28 151
1775.37 148
1775.47 145
1775.57 141
1775.66 135
1775.76 128
1775.85 120
1775.95 112
1776.05 103
1776.14 94
1776.24 86
1776.34 79
1776.43 73
1776.53 68
1776.63 63
1776.72 59
1776.82 55
1776.92 52
1777.01 48
1777.11 45
1777.21 43
1777.30 43
1777.40 43
1777.50 45
1777.59 47
1777.69 49
1777.79 50
1777.88 50
1777.98 46
1778.08 40
1778.17 32
1778.27 22
1778.37 12
1778.46 3
1778.56 0
1778.66 0
1778.75 0
1778.85 1
1778.95 7
1779.04 14
1779.14 23
1779.24 32
1779.33 41
1779.43 50
1779.52 58
1779.62 65
1779.72 69
1779.81 71
1779.91 69
1780.01 65
1780.10 59
1780.20 51
1780.30 44
1780.39 39
1780.49 35
1780.59 33
1780.68 33
1780.78 35
1780.88 39
1780.97 43
1781.07 47
1781.17 50
1781.26 50
1781.36 47
1781.46 41
1781.55 33
1781.65 23
1781.75 13
1781.84 5
1781.94 0
1782.04 0
1782.14 0
1782.23 0
1782.33 5
1782.43 11
1782.52 17
1782.62 22
1782.72 26
1782.81 27
1782.91 26
1783.01 23
1783.10 17
1783.20 11
1783.30 4
1783.39 0
1783.49 0
1783.59 0
1783.68 0
1783.78 0
1783.88 0
1783.97 0
1784.07 0
1784.17 1
1784.26 6
1784.36 11
1784.46 15
1784.55 17
1784.65 17
1784.75 15
1784.84 12
1784.94 8
1785.04 5
1785.13 3
1785.23 2
1785.33 3
1785.42 5
1785.52 8
1785.62 11
1785.71 12
1785.81 12
1785.91 11
1786.01 8
1786.10 4
1786.20 1
1786.30 0
1786.39 0
1786.49 0
1786.59 1
1786.68 4
1786.78 10
1786.88 17
1786.97 25
1787.07 35
1787.17 45
1787.26 54
1787.36 62
1787.46 67
1787.55 69
1787.65 69
1787.75 67
1787.85 65
1787.94 64
1788.04 63
1788.14 63
1788.23 63
1788.33 63
1788.43 62
1788.52 62
1788.62 61
1788.72 59
1788.81 57
1788.91 54
1789.01 50
1789.10 44
1789.20 36
1789.30 28
1789.40 20
1789.49 14
1789.59 11
1789.69 12
1789.78 18
1789.88 26
1789.98 35
1790.07 44
1790.17 51
1790.27 54
1790.36 55
1790.46 54
1790.56 53
1790.66 52
1790.75 53
1790.85 55
1790.95 59
1791.04 63
1791.14 67
1791.24 70
1791.33 72
1791.43 73
1791.53 73
1791.62 71
1791.72 69
1791.82 66
1791.92 63
1792.01 61
1792.11 60
1792.21 61
1792.30 64
1792.40 68
1792.50 73
1792.59 77
1792.69 80
1792.79 83
1792.89 85
1792.98 87
1793.08 89
1793.18 92
1793.27 95
1793.37 97
1793.47 99
1793.56 100
1793.66 99
1793.76 97
1793.86 95
1793.95 92
1794.05 91
1794.15 90
1794.24 89
1794.34 89
1794.44 87
1794.53 83
1794.63 78
1794.73 73
1794.83 69
1794.92 67
1795.02 70
1795.12 76
1795.21 85
1795.31 95
1795.41 106
1795.51 114
1795.60 120
1795.70 124
1795.80 126
1795.89 127
1795.99 129
1796.09 131
1796.18 132
1796.28 133
1796.38 133
1796.48 130
1796.57 126
1796.67 122
1796.77 118
1796.86 117
1796.96 119
1797.06 124
1797.16 130
1797.25 136
1797.35 140
1797.45 142
1797.54 142
1797.64 139
1797.74 135
1797.84 132
1797.93 129
1798.03 128
1798.13 128
1798.22 128
1798.32 128
1798.42 128
1798.52 127
1798.61 127
1798.71 126
1798.81 125
1798.90 124
1799.00 122
1799.10 120
1799.20 116
1799.29 112
1799.39 107
1799.49 103
1799.58 99
1799.68 96
1799.78 94
1799.88 91
1799.97 89
1800.07 86
1800.17 82
1800.26 78
1800.36 74
1800.46 71
1800.56 70
1800.65 69
1800.75 68
1800.85 68
1800.94 69
1801.04 69
1801.14 69
1801.24 69
1801.33 69
1801.43 68
1801.53 68
1801.63 67
1801.72 65
1801.82 63
1801.92 60
1802.01 55
1802.11 48
1802.21 40
1802.31 30
1802.40 20
1802.50 10
1802.60 0
1802.70 0
1802.79 0
1802.89 0
1802.99 0
1803.08 0
1803.18 0
1803.28 0
1803.38 0
1803.47 2
1803.57 9
1803.67 16
1803.77 23
1803.86 30
1803.96 34
1804.06 38
1804.15 39
1804.25 40
1804.35 41
1804.45 43
1804.54 47
1804.64 54
1804.74 62
1804.84 71
1804.93 81
1805.03 88
1805.13 93
1805.22 93
1805.32 89
1805.42 82
1805.52 73
1805.61 63
1805.71 55
1805.81 48
1805.91 44
1806.00 42
1806.10 41
1806.20 42
1806.30 43
1806.39 44
1806.49 46
1806.59 47
1806.68 48
1806.78 49
1806.88 50
1806.98 52
1807.07 55
1807.17 59
1807.27 64
1807.37 70
1807.46 76
1807.56 83
1807.66 90
1807.76 97
1807.85 103
1807.95 107
1808.05 111
1808.15 112
1808.24 114
1808.34 115
1808.44 118
1808.54 122
1808.63 127
1808.73 134
1808.83 140
1808.93 145
1809.02 147
1809.12 147
1809.22 145
1809.31 142
1809.41 138
1809.51 134
1809.61 130
1809.70 126
1809.80 120
1809.90 113
1810.00 106
1810.09 99
1810.19 93
1810.29 88
1810.39 86
1810.48 85
1810.58 84
1810.68 83
1810.78 81
1810.87 78
1810.97 75
1811.07 72
1811.17 69
1811.26 66
1811.36 65
1811.46 65
1811.56 66
1811.65 69
1811.75 73
1811.85 77
1811.95 82
1812.04 85
1812.14 85
1812.24 82
1812.34 74
1812.43 64
1812.53 50
1812.63 35
1812.73 21
1812.82 9
1812.92 1
1813.02 0
1813.12 0
1813.21 5
1813.31 12
1813.41 19
1813.51 26
1813.60 32
1813.70 37
1813.80 41
1813.90 46
1813.99 50
1814.09 54
1814.19 57
1814.29 57
1814.39 56
1814.48 52
1814.58 47
1814.68 41
1814.78 36
1814.87 33
1814.97 32
1815.07 34
1815.17 39
1815.26 45
1815.36 52
1815.46 58
1815.56 63
1815.65 65
1815.75 66
1815.85 66
1815.95 66
1816.04 66
1816.14 68
1816.24 71
1816.34 74
1816.43 75
1816.53 74
1816.63 70
1816.73 64
1816.83 55
1816.92 47
1817.02 40
1817.12 35
1817.22 32
1817.31 31
1817.41 30
1817.51 28
1817.61 25
1817.70 21
1817.80 16
1817.90 12
1818.00 11
1818.09 13
1818.19 18
1818.29 27
1818.39 36
1818.49 45
1818.58 52
1818.68 56
1818.78 56
1818.88 53
1818.97 48
1819.07 43
1819.17 38
1819.27 35
1819.36 34
1819.46 34
1819.56 35
1819.66 35
1819.76 35
1819.85 36
1819.95 37
1820.05 40
1820.15 45
1820.24 52
1820.34 59
1820.44 67
1820.54 74
1820.64 78
1820.73 80
1820.83 79
1820.93 76
1821.03 73
1821.12 69
1821.22 65
1821.32 62
1821.42 58
1821.52 54
1821.61 51
1821.71 47
1821.81 43
1821.91 39
1822.00 33
1822.10 27
1822.20 20
1822.30 11
1822.40 3
1822.49 0
1822.59 0
1822.69 0
1822.79 0
1822.88 0
1822.98 0
1823.08 5
1823.18 18
1823.28 33
1823.37 48
1823.47 61
1823.57 73
1823.67 81
1823.76 85
1823.86 85
1823.96 82
1824.06 77
1824.16 69
1824.25 58
1824.35 46
1824.45 31
1824.55 17
1824.64 5
1824.74 0
1824.84 0
1824.94 0
1825.04 0
1825.13 3
1825.23 12
1825.33 22
1825.43 30
1825.53 37
1825.62 42
1825.72 45
1825.82 46
1825.92 46
1826.02 44
1826.11 42
1826.21 39
1826.31 37
1826.41 34
1826.50 30
1826.60 26
1826.70 20
1826.80 13
1826.90 6
1826.99 0
1827.09 0
1827.19 0
1827.29 0
1827.39 0
1827.48 0
1827.58 0
1827.68 0
1827.78 0
1827.88 5
1827.97 14
1828.07 25
1828.17 38
1828.27 52
1828.37 66
1828.46 77
1828.56 86
1828.66 92
1828.76 95
1828.85 97
1828.95 99
1829.05 101
1829.15 105
1829.25 109
1829.34 115
1829.44 120
1829.54 125
1829.64 129
1829.74 132
1829.83 134
1829.93 135
1830.03 136
1830.13 136
1830.23 134
1830.32 131
1830.42 126
1830.52 119
1830.62 111
1830.72 102
1830.81 94
1830.91 89
1831.01 86
1831.11 87
1831.21 92
1831.30 99
1831.40 107
1831.50 115
1831.60 121
1831.70 125
1831.80 126
1831.89 123
1831.99 118
1832.09 112
1832.19 105
1832.29 99
1832.38 95
1832.48 93
1832.58 92
1832.68 93
1832.78 93
1832.87 92
1832.97 88
1833.07 82
1833.17 73
1833.27 61
1833.36 49
1833.46 35
1833.56 23
1833.66 14
1833.76 9
1833.85 7
1833.95 10
1834.05 16
1834.15 24
1834.25 33
1834.35 42
1834.44 49
1834.54 55
1834.64 59
1834.74 59
1834.84 58
1834.93 55
1835.03 51
1835.13 46
1835.23 43
1835.33 42
1835.42 42
1835.52 44
1835.62 47
1835.72 51
1835.82 54
1835.92 58
1836.01 61
1836.11 65
1836.21 70
1836.31 75
1836.41 80
1836.50 85
1836.60 89
1836.70 93
1836.80 96
1836.90 98
1837.00 100
1837.09 101
1837.19 102
1837.29 102
1837.39 102
1837.49 102
1837.58 101
1837.68 100
1837.78 99
1837.88 98
1837.98 95
1838.08 92
1838.17 87
1838.27 81
1838.37 74
1838.47 68
1838.57 62
1838.66 57
1838.76 53
1838.86 49
1838.96 45
1839.06 41
1839.16 37
1839.25 35
1839.35 34
1839.45 36
1839.55 41
1839.65 48
1839.75 55
1839.84 61
1839.94 66
1840.04 69
1840.14 70
1840.24 70
1840.33 70
1840.43 70
1840.53 72
1840.63 75
1840.73 78
1840.83 81
1840.92 81
1841.02 79
1841.12 73
1841.22 66
1841.32 59
1841.42 53
1841.51 49
1841.61 49
1841.71 52
1841.81 55
1841.91 58
1842.01 60
1842.10 60
1842.20 61
1842.30 62
1842.40 66
1842.50 73
1842.60 83
1842.69 94
1842.79 104
1842.89 112
1842.99 118
1843.09 122
1843.19 126
1843.28 131
1843.38 139
1843.48 152
1843.58 168
1843.68 186
1843.78 204
1843.87 218
1843.97 226
1844.07 227
1844.17 221
1844.27 209
1844.37 192
1844.46 173
1844.56 153
1844.66 135
1844.76 119
1844.86 106
1844.96 96
1845.05 90
1845.15 87
1845.25 86
1845.35 89
1845.45 93
1845.55 100
1845.65 107
1845.74 114
1845.84 121
1845.94 126
1846.04 129
1846.14 130
1846.24 130
1846.33 130
1846.43 130
1846.53 131
1846.63 132
1846.73 134
1846.83 134
1846.92 134
1847.02 132
1847.12 130
1847.22 128
1847.32 129
1847.42 131
1847.52 136
1847.61 142
1847.71 149
1847.81 155
1847.91 160
1848.01 162
1848.11 162
1848.20 160
1848.30 155
1848.40 149
1848.50 142
1848.60 135
1848.70 129
1848.80 125
1848.89 125
1848.99 128
1849.09 135
1849.19 143
1849.29 151
1849.39 157
1849.49 160
1849.58 160
1849.68 158
1849.78 154
1849.88 150
1849.98 147
1850.08 145
1850.17 142
1850.27 139
1850.37 134
1850.47 127
1850.57 118
1850.67 110
1850.77 103
1850.86 98
1850.96 97
1851.06 97
1851.16 100
1851.26 103
1851.36 107
1851.46 110
1851.55 113
1851.65 116
1851.75 120
1851.85 124
1851.95 130
1852.05 137
1852.15 145
1852.24 154
1852.34 164
1852.44 174
1852.54 182
1852.64 188
1852.74 191
1852.84 191
1852.93 189
1853.03 186
1853.13 181
1853.23 176
1853.33 171
1853.43 166
1853.53 162
1853.63 157
1853.72 151
1853.82 145
1853.92 140
1854.02 135
1854.12 132
1854.22 132
1854.32 135
1854.41 139
1854.51 145
1854.61 149
1854.71 150
1854.81 147
1854.91 140
1855.01 131
1855.10 122
1855.20 117
1855.30 116
1855.40 120
1855.50 129
1855.60 140
1855.70 149
1855.80 156
1855.89 157
1855.99 154
1856.09 146
1856.19 134
1856.29 121
1856.39 107
1856.49 93
1856.59 80
1856.68 68
1856.78 58
1856.88 51
1856.98 45
1857.08 41
1857.18 38
1857.28 36
1857.37 34
1857.47 30
1857.57 25
1857.67 17
1857.77 7
1857.87 0
1857.97 0
1858.07 0
1858.16 0
1858.26 0
1858.36 0
1858.46 0
1858.56 4
1858.66 12
1858.76 17
1858.86 18
1858.95 17
1859.05 13
1859.15 9
1859.25 7
1859.35 6
1859.45 8
1859.55 12
1859.65 19
1859.75 26
1859.84 35
1859.94 43
1860.04 50
1860.14 56
1860.24 61
1860.34 64
1860.44 66
1860.54 67
1860.63 68
1860.73 71
1860.83 75
1860.93 83
1861.03 93
1861.13 104
1861.23 116
1861.33 126
1861.42 134
1861.52 139
1861.62 141
1861.72 142
1861.82 143
1861.92 146
1862.02 152
1862.12 160
1862.22 169
1862.31 176
1862.41 179
1862.51 177
1862.61 169
1862.71 157
1862.81 141
1862.91 125
1863.01 109
1863.11 96
1863.20 86
1863.30 78
1863.40 72
1863.50 67
1863.60 64
1863.70 62
1863.80 61
1863.90 61
1864.00 61
1864.09 62
1864.19 63
1864.29 66
1864.39 71
1864.49 79
1864.59 91
1864.69 104
1864.79 118
1864.89 131
1864.98 141
1865.08 146
1865.18 148
1865.28 146
1865.38 144
1865.48 142
1865.58 141
1865.68 142
1865.78 145
1865.88 149
1865.97 154
1866.07 158
1866.17 162
1866.27 166
1866.37 170
1866.47 173
1866.57 175
1866.67 175
1866.77 172
1866.86 167
1866.96 159
1867.06 150
1867.16 140
1867.26 129
1867.36 119
1867.46 111
1867.56 103
1867.66 97
1867.76 92
1867.85 87
1867.95 84
1868.05 84
1868.15 87
1868.25 94
1868.35 105
1868.45 118
1868.55 132
1868.65 144
1868.75 154
1868.84 160
1868.94 162
1869.04 162
1869.14 161
1869.24 161
1869.34 164
1869.44 170
1869.54 178
1869.64 187
1869.74 196
1869.84 204
1869.93 208
1870.03 210
1870.13 209
1870.23 206
1870.33 202
1870.43 197
1870.53 191
1870.63 185
1870.73 178
1870.83 172
1870.93 165
1871.02 159
1871.12 151
1871.22 143
1871.32 134
1871.42 123
1871.52 110
1871.62 98
1871.72 85
1871.82 74
1871.92 67
1872.02 63
1872.11 63
1872.21 66
1872.31 72
1872.41 80
1872.51 88
1872.61 95
1872.71 99
1872.81 100
1872.91 98
1873.01 93
1873.11 87
1873.20 81
1873.30 76
1873.40 73
1873.50 72
1873.60 72
1873.70 73
1873.80 73
1873.90 73
1874.00 73
1874.10 74
1874.20 77
1874.30 83
1874.39 91
1874.49 101
1874.59 110
1874.69 116
1874.79 118
1874.89 114
1874.99 106
1875.09 94
1875.19 81
1875.29 67
1875.39 56
1875.49 46
1875.58 40
1875.68 37
1875.78 36
1875.88 35
1875.98 36
1876.08 36
1876.18 35
1876.28 34
1876.38 33
1876.48 34
1876.58 38
1876.68 43
1876.78 49
1876.87 57
1876.97 66
1877.07 73
1877.17 78
1877.27 81
1877.37 81
1877.47 78
1877.57 74
1877.67 67
1877.77 59
1877.87 50
1877.97 40
1878.07 30
1878.17 21
1878.26 12
1878.36 3
1878.46 0
1878.56 0
1878.66 0
1878.76 0
1878.86 0
1878.96 0
1879.06 0
1879.16 5
1879.26 10
1879.36 14
1879.46 16
1879.56 16
1879.65 13
1879.75 8
1879.85 1
1879.95 0
1880.05 0
1880.15 0
1880.25 0
1880.35 0
1880.45 0
1880.55 0
1880.65 1
1880.75 6
1880.85 11
1880.95 15
1881.05 18
1881.14 20
1881.24 21
1881.34 19
1881.44 15
1881.54 10
1881.64 5
1881.74 1
1881.84 0
1881.94 0
1882.04 0
1882.14 3
1882.24 8
1882.34 13
1882.44 18
1882.54 22
1882.64 26
1882.73 29
1882.83 32
1882.93 34
1883.03 35
1883.13 35
1883.23 34
1883.33 32
1883.43 27
1883.53 22
1883.63 15
1883.73 8
1883.83 2
1883.93 0
1884.03 0
1884.13 3
1884.23 10
1884.33 18
1884.43 26
1884.52 33
1884.62 36
1884.72 36
1884.82 33
1884.92 27
1885.02 21
1885.12 15
1885.22 9
1885.32 4
1885.42 0
1885.52 0
1885.62 0
1885.72 0
1885.82 0
1885.92 0
1886.02 0
1886.12 0
1886.22 6
1886.31 14
1886.41 24
1886.51 35
1886.61 46
1886.71 58
1886.81 70
1886.91 80
1887.01 87
1887.11 92
1887.21 95
1887.31 94
1887.41 92
1887.51 89
1887.61 87
1887.71 86
1887.81 87
1887.91 89
1888.01 93
1888.11 98
1888.21 103
1888.31 107
1888.40 111
1888.50 114
1888.60 117
1888.70 119
1888.80 120
1888.90 121
1889.00 121
1889.10 119
1889.20 117
1889.30 114
1889.40 111
1889.50 109
1889.60 107
1889.70 106
1889.80 106
1889.90 105
1890.00 104
1890.10 102
1890.20 101
1890.30 99
1890.40 99
1890.50 99
1890.60 100
1890.70 101
1890.79 102
1890.89 103
1890.99 103
1891.09 104
1891.19 104
1891.29 105
1891.39 104
1891.49 103
1891.59 99
1891.69 95
1891.79 89
1891.89 85
1891.99 81
1892.09 80
1892.19 82
1892.29 86
1892.39 92
1892.49 97
1892.59 103
1892.69 108
1892.79 113
1892.89 115
1892.99 116
1893.09 114
1893.19 111
1893.29 106
1893.39 99
1893.49 90
1893.58 82
1893.68 73
1893.78 66
1893.88 59
1893.98 55
1894.08 53
1894.18 54
1894.28 57
1894.38 62
1894.48 68
1894.58 74
1894.68 79
1894.78 83
1894.88 85
1894.98 87
1895.08 88
1895.18 90
1895.28 93
1895.38 97
1895.48 101
1895.58 103
1895.68 104
1895.78 102
1895.88 98
1895.98 92
1896.08 85
1896.18 79
1896.28 72
1896.38 66
1896.48 59
1896.58 52
1896.68 43
1896.78 34
1896.88 26
1896.98 18
1897.08 12
1897.18 7
1897.28 4
1897.37 1
1897.47 0
1897.57 0
1897.67 1
1897.77 6
1897.87 16
1897.97 29
1898.07 45
1898.17 61
1898.27 74
1898.37 82
1898.47 85
1898.57 82
1898.67 74
1898.77 63
1898.87 52
1898.97 42
1899.07 34
1899.17 28
1899.27 24
1899.37 22
1899.47 22
1899.57 24
1899.67 27
1899.77 33
1899.87 41
1899.97 50
1900.07 59
1900.17 67
1900.27 74
1900.37 78
1900.47 80
1900.57 81
1900.67 81
1900.77 80
1900.87 80
1900.97 81
1901.07 82
1901.17 83
1901.27 84
1901.37 85
1901.47 88
1901.57 92
1901.67 97
1901.77 102
1901.87 107
1901.97 110
1902.07 111
1902.17 109
1902.27 105
1902.37 98
1902.47 90
1902.57 80
1902.67 71
1902.77 63
1902.87 55
1902.97 49
1903.07 46
1903.17 47
1903.27 52
1903.37 59
1903.47 68
1903.57 76
1903.67 80
1903.77 81
1903.87 78
1903.97 73
1904.07 66
1904.17 60
1904.27 54
1904.37 48
1904.47 42
1904.57 33
1904.67 22
1904.77 11
1904.87 0
1904.97 0
1905.07 0
1905.17 0
1905.27 15
1905.37 34
1905.47 54
1905.57 74
1905.67 89
1905.77 97
1905.87 99
1905.97 94
1906.07 84
1906.17 72
1906.27 58
1906.37 44
1906.47 32
1906.57 21
1906.67 13
1906.77 8
1906.87 5
1906.97 5
1907.07 7
1907.17 11
1907.27 16
1907.37 21
1907.47 26
1907.57 31
1907.67 34
1907.77 37
1907.87 40
1907.97 45
1908.07 50
1908.17 56
1908.27 62
1908.37 68
1908.47 73
1908.57 76
1908.67 77
1908.77 77
1908.87 76
1908.97 75
1909.07 75
1909.17 77
1909.27 79
1909.37 82
1909.47 85
1909.57 87
1909.67 90
1909.77 91
1909.87 93
1909.97 95
1910.07 97
1910.17 100
1910.27 102
1910.37 104
1910.47 105
1910.57 104
1910.67 102
1910.77 100
1910.87 99
1910.97 98
1911.07 99
1911.17 99
1911.27 100
1911.37 100
1911.47 98
1911.57 96
1911.67 93
1911.77 89
1911.87 86
1911.97 83
1912.07 80
1912.17 76
1912.27 72
1912.37 67
1912.47 60
1912.57 52
1912.67 42
1912.77 33
1912.87 23
1912.97 14
1913.07 7
1913.17 0
1913.27 0
1913.37 0
1913.47 0
1913.57 0
1913.67 0
1913.77 0
1913.88 0
1913.98 0
1914.08 5
1914.18 17
1914.28 29
1914.38 39
1914.48 46
1914.58 50
1914.68 50
1914.78 48
1914.88 44
1914.98 41
1915.08 41
1915.18 43
1915.28 49
1915.38 56
1915.48 63
1915.58 69
1915.68 73
1915.78 74
1915.88 73
1915.98 70
1916.08 65
1916.18 60
1916.28 54
1916.38 49
1916.48 44
1916.58 39
1916.68 34
1916.78 29
1916.88 24
1916.98 19
1917.08 15
1917.18 13
1917.28 11
1917.38 11
1917.48 13
1917.58 14
1917.69 17
1917.79 19
1917.89 22
1917.99 25
1918.09 28
1918.19 31
1918.29 34
1918.39 35
1918.49 35
1918.59 34
1918.69 32
1918.79 30
1918.89 29
1918.99 30
1919.09 32
1919.19 35
1919.29 39
1919.39 43
1919.49 46
1919.59 48
1919.69 47
1919.79 45
1919.89 43
1919.99 41
1920.09 39
1920.19 39
1920.29 40
1920.39 41
1920.50 41
1920.60 39
1920.70 34
1920.80 27
1920.90 17
1921.00 6
1921.10 0
1921.20 0
1921.30 0
1921.40 0
1921.50 0
1921.60 0
1921.70 0
1921.80 0
1921.90 11
1922.00 23
1922.10 34
1922.20 41
1922.30 45
1922.40 47
1922.50 46
1922.60 43
1922.70 40
1922.80 35
1922.91 29
1923.01 23
1923.11 16
1923.21 9
1923.31 4
1923.41 1
1923.51 1
1923.61 4
1923.71 8
1923.81 12
1923.91 16
1924.01 18
1924.11 19
1924.21 18
1924.31 17
1924.41 16
1924.51 16
1924.61 17
1924.71 20
1924.81 24
1924.91 31
1925.02 40
1925.12 50
1925.22 61
1925.32 72
1925.42 83
1925.52 92
1925.62 101
1925.72 109
1925.82 115
1925.92 120
1926.02 123
1926.12 125
1926.22 126
1926.32 126
1926.42 127
1926.52 129
1926.62 130
1926.72 131
1926.83 129
1926.93 123
1927.03 114
1927.13 101
1927.23 87
1927.33 72
1927.43 61
1927.53 55
1927.63 53
1927.73 56
1927.83 61
1927.93 67
1928.03 71
1928.13 72
1928.23 70
1928.33 67
1928.43 63
1928.53 60
1928.64 58
1928.74 59
1928.84 61
1928.94 65
1929.04 68
1929.14 70
1929.24 72
1929.34 73
1929.44 74
1929.54 75
1929.64 77
1929.74 79
1929.84 80
1929.94 80
1930.04 77
1930.14 71
1930.25 62
1930.35 51
1930.45 40
1930.55 31
1930.65 24
1930.75 20
1930.85 20
1930.95 23
1931.05 27
1931.15 32
1931.25 34
1931.35 35
1931.45 32
1931.55 27
1931.65 21
1931.76 13
1931.86 7
1931.96 2
1932.06 0
1932.16 0
1932.26 1
1932.36 3
1932.46 7
1932.56 10
1932.66 13
1932.76 16
1932.86 19
1932.96 22
1933.06 26
1933.17 31
1933.27 37
1933.37 43
1933.47 50
1933.57 56
1933.67 63
1933.77 70
1933.87 76
1933.97 81
1934.07 85
1934.17 88
1934.27 91
1934.37 94
1934.48 98
1934.58 103
1934.68 110
1934.78 117
1934.88 123
1934.98 126
1935.08 126
1935.18 124
1935.28 119
1935.38 113
1935.48 109
1935.58 106
1935.68 105
1935.79 106
1935.89 106
1935.99 105
1936.09 102
1936.19 97
1936.29 90
1936.39 83
1936.49 77
1936.59 74
1936.69 73
1936.79 73
1936.89 75
1936.99 77
1937.10 78
1937.20 79
1937.30 80
1937.40 82
1937.50 85
1937.60 90
1937.70 94
1937.80 98
1937.90 100
1938.00 99
1938.10 95
1938.20 88
1938.31 81
1938.41 74
1938.51 69
1938.61 65
1938.71 64
1938.81 64
1938.91 64
1939.01 64
1939.11 63
1939.21 62
1939.31 60
1939.42 60
1939.52 61
1939.62 62
1939.72 64
1939.82 66
1939.92 66
1940.02 63
1940.12 57
1940.22 50
1940.32 41
1940.42 33
1940.53 25
1940.63 18
1940.73 12
1940.83 7
1940.93 2
1941.03 0
1941.13 0
1941.23 0
1941.33 0
1941.43 0
1941.53 0
1941.64 0
1941.74 0
1941.84 7
1941.94 16
1942.04 25
1942.14 33
1942.24 40
1942.34 49
1942.44 60
1942.54 74
1942.64 92
1942.75 113
1942.85 134
1942.95 153
1943.05 168
1943.15 177
1943.25 181
1943.35 180
1943.45 176
1943.55 170
1943.65 164
1943.76 159
1943.86 155
1943.96 152
1944.06 149
1944.16 147
1944.26 146
1944.36 146
1944.46 146
1944.56 147
1944.66 150
1944.77 153
1944.87 158
1944.97 164
1945.07 170
1945.17 178
1945.27 185
1945.37 193
1945.47 202
1945.57 212
1945.68 224
1945.78 236
1945.88 249
1945.98 261
1946.08 271
1946.18 277
1946.28 278
1946.38 277
1946.48 274
1946.58 270
1946.69 267
1946.79 266
1946.89 265
1946.99 265
1947.09 264
1947.19 263
1947.29 261
1947.39 257
1947.49 253
1947.60 247
1947.70 239
1947.80 230
1947.90 218
1948.00 205
1948.10 192
1948.20 179
1948.30 168
1948.40 159
1948.51 152
1948.61 148
1948.71 147
1948.81 147
1948.91 147
1949.01 147
1949.11 146
1949.21 144
1949.31 141
1949.42 136
1949.52 132
1949.62 128
1949.72 125
1949.82 124
1949.92 124
1950.02 125
1950.12 127
1950.23 129
1950.33 132
1950.43 134
1950.53 136
1950.63 137
1950.73 138
1950.83 137
1950.93 136
1951.03 135
1951.14 133
1951.24 132
1951.34 131
1951.44 129
1951.54 128
1951.64 126
1951.74 123
1951.84 119
1951.95 114
1952.05 108
1952.15 102
1952.25 95
1952.35 90
1952.45 86
1952.55 83
1952.65 82
1952.76 83
1952.86 85
1952.96 88
1953.06 93
1953.16 98
1953.26 105
1953.36 112
1953.46 119
1953.57 125
1953.67 130
1953.77 133
1953.87 134
1953.97 133
1954.07 128
1954.17 120
1954.27 109
1954.38 96
1954.48 82
1954.58 69
1954.68 58
1954.78 51
1954.88 50
1954.98 54
1955.08 62
1955.19 74
1955.29 88
1955.39 102
1955.49 115
1955.59 125
1955.69 132
1955.79 136
1955.89 137
1956.00 134
1956.10 128
1956.20 120
1956.30 111
1956.40 100
1956.50 91
1956.60 82
1956.71 75
1956.81 70
1956.91 68
1957.01 67
1957.11 67
1957.21 67
1957.31 68
1957.41 70
1957.52 72
1957.62 75
1957.72 79
1957.82 83
1957.92 86
1958.02 89
1958.12 89
1958.23 86
1958.33 81
1958.43 74
1958.53 66
1958.63 59
1958.73 53
1958.83 49
1958.94 48
1959.04 50
1959.14 54
1959.24 60
1959.34 67
1959.44 72
1959.54 76
1959.64 78
1959.75 78
1959.85 76
1959.95 75
1960.05 74
1960.15 75
1960.25 77
1960.35 80
1960.46 83
1960.56 87
1960.66 89
1960.76 91
1960.86 90
1960.96 88
1961.06 86
1961.17 84
1961.27 82
1961.37 79
1961.47 77
1961.57 75
1961.67 73
1961.78 73
1961.88 74
1961.98 78
1962.08 84
1962.18 91
1962.28 97
1962.38 100
1962.49 98
1962.59 91
1962.69 78
1962.79 62
1962.89 45
1962.99 30
1963.09 21
1963.20 17
1963.30 18
1963.40 25
1963.50 36
1963.60 50
1963.70 63
1963.81 76
1963.91 87
1964.01 96
1964.11 102
1964.21 104
1964.31 103
1964.41 99
1964.52 91
1964.62 82
1964.72 71
1964.82 60
1964.92 51
1965.02 44
1965.12 41
1965.23 41
1965.33 44
1965.43 50
1965.53 56
1965.63 64
1965.73 71
1965.84 76
1965.94 81
1966.04 85
1966.14 87
1966.24 88
1966.34 89
1966.45 90
1966.55 91
1966.65 93
1966.75 95
1966.85 99
1966.95 104
1967.05 109
1967.16 113
1967.26 117
1967.36 120
1967.46 121
1967.56 121
1967.66 120
1967.77 118
1967.87 116
1967.97 114
1968.07 112
1968.17 111
1968.27 111
1968.38 111
1968.48 111
1968.58 110
1968.68 108
1968.78 104
1968.88 97
1968.99 89
1969.09 78
1969.19 68
1969.29 58
1969.39 49
1969.49 42
1969.60 37
1969.70 34
1969.80 31
1969.90 28
1970.00 24
1970.10 18
1970.21 11
1970.31 4
1970.41 0
1970.51 0
1970.61 0
1970.71 0
1970.82 0
1970.92 0
1971.02 0
1971.12 0
1971.22 3
1971.32 12
1971.43 22
1971.53 33
1971.63 43
1971.73 52
1971.83 59
1971.93 64
1972.04 67
1972.14 68
1972.24 67
1972.34 65
1972.44 61
1972.55 55
1972.65 48
1972.75 39
1972.85 29
1972.95 19
1973.05 10
1973.16 4
1973.26 2
1973.36 4
1973.46 12
1973.56 24
1973.66 38
1973.77 53
1973.87 67
1973.97 78
1974.07 85
1974.17 88
1974.28 88
1974.38 86
1974.48 81
1974.58 77
1974.68 73
1974.78 70
1974.89 69
1974.99 69
1975.09 71
1975.19 73
1975.29 74
1975.40 75
1975.50 75
1975.60 74
1975.70 73
1975.80 71
1975.90 70
1976.01 68
1976.11 66
1976.21 63
1976.31 59
1976.41 54
1976.52 48
1976.62 43
1976.72 39
1976.82 37
1976.92 35
1977.02 34
1977.13 33
1977.23 31
1977.33 28
1977.43 25
1977.53 21
1977.64 20
1977.74 22
1977.84 29
1977.94 40
1978.04 54
1978.15 71
1978.25 87
1978.35 101
1978.45 110
1978.55 114
1978.65 114
1978.76 110
1978.86 105
1978.96 101
1979.06 100
1979.16 103
1979.27 110
1979.37 120
1979.47 130
1979.57 139
1979.67 144
1979.78 142
1979.88 134
1979.98 120
1980.08 103
1980.18 84
1980.29 69
1980.39 57
1980.49 49
1980.59 46
1980.69 46
1980.80 47
1980.90 46
1981.00 44
1981.10 40
1981.20 36
1981.31 32
1981.41 31
1981.51 34
1981.61 40
1981.71 50
1981.82 63
1981.92 78
1982.02 94
1982.12 110
1982.22 125
1982.32 137
1982.43 145
1982.53 150
1982.63 150
1982.73 148
1982.84 144
1982.94 138
1983.04 133
1983.14 129
1983.24 126
1983.35 124
1983.45 122
1983.55 120
1983.65 116
1983.75 112
1983.86 109
1983.96 106
1984.06 104
1984.16 104
1984.26 105
1984.37 108
1984.47 111
1984.57 114
1984.67 117
1984.77 120
1984.88 123
1984.98 128
1985.08 132
1985.18 137
1985.28 142
1985.39 145
1985.49 147
1985.59 146
1985.69 143
1985.79 138
1985.90 131
1986.00 123
1986.10 114
1986.20 106
1986.30 100
1986.41 97
1986.51 97
1986.61 101
1986.71 108
1986.82 117
1986.92 129
1987.02 141
1987.12 153
1987.22 162
1987.33 169
1987.43 173
1987.53 173
1987.63 170
1987.73 164
1987.84 157
1987.94 148
1988.04 138
1988.14 128
1988.25 118
1988.35 108
1988.45 101
1988.55 95
1988.65 92
1988.76 90
1988.86 89
1988.96 87
1989.06 85
1989.16 83
1989.27 81
1989.37 81
1989.47 84
1989.57 90
1989.68 97
1989.78 105
1989.88 111
1989.98 114
1990.08 113
1990.19 109
1990.29 102
1990.39 94
1990.49 86
1990.60 77
1990.70 70
1990.80 63
1990.90 58
1991.00 54
1991.11 52
1991.21 51
1991.31 53
1991.41 55
1991.52 58
1991.62 60
1991.72 61
1991.82 60
1991.92 56
1992.03 50
1992.13 43
1992.23 34
1992.33 24
1992.44 14
1992.54 6
1992.64 0
1992.74 0
1992.84 0
1992.95 0
1993.05 0
1993.15 0
1993.25 0
1993.36 0
1993.46 2
1993.56 3
1993.66 4
1993.77 6
1993.87 7
1993.97 7
1994.07 7
1994.17 4
1994.28 0
1994.38 0
1994.48 0
1994.58 0
1994.69 0
1994.79 0
1994.89 3
1994.99 14
1995.10 26
1995.20 38
1995.30 47
1995.40 54
1995.50 56
1995.61 56
1995.71 54
1995.81 51
1995.91 50
1996.02 50
1996.12 52
1996.22 56
1996.32 61
1996.43 65
1996.53 69
1996.63 71
1996.73 71
1996.84 70
1996.94 68
1997.04 65
1997.14 60
1997.24 54
1997.35 47
1997.45 40
1997.55 34
1997.65 29
1997.76 26
1997.86 27
1997.96 29
1998.06 33
1998.17 38
1998.27 43
1998.37 49
1998.47 54
1998.58 61
1998.68 71
1998.78 82
1998.88 95
1998.99 109
1999.09 121
1999.19 129
1999.29 133
1999.40 132
1999.50 127
1999.60 119
1999.70 111
1999.80 105
1999.91 101
2000.01 100
2000.11 101
2000.21 104
2000.32 108
2000.42 110
2000.52 111
2000.62 110
2000.73 108
2000.83 104
2000.93 100
2001.03 96
2001.14 93
2001.24 90
2001.34 88
2001.44 87
2001.55 84
2001.65 80
2001.75 74
2001.85 67
2001.96 59
2002.06 51
2002.16 46
2002.26 44
2002.37 46
2002.47 50
2002.57 56
2002.67 62
2002.78 66
2002.88 67
2002.98 66
2003.08 63
2003.19 60
2003.29 58
2003.39 59
2003.49 62
2003.60 69
2003.70 76
2003.80 84
2003.90 90
2004.01 93
2004.11 94
2004.21 92
2004.32 88
2004.42 83
2004.52 77
2004.62 72
2004.73 70
2004.83 69
2004.93 73
2005.03 79
2005.14 89
2005.24 101
2005.34 113
2005.44 124
2005.55 132
2005.65 136
2005.75 137
2005.85 134
2005.96 129
2006.06 123
2006.16 116
2006.26 109
2006.37 102
2006.47 96
2006.57 89
2006.67 83
2006.78 79
2006.88 77
2006.98 78
2007.09 83
2007.19 90
2007.29 101
2007.39 114
2007.50 128
2007.60 140
2007.70 150
2007.80 157
2007.91 161
2008.01 162
2008.11 160
2008.21 157
2008.32 152
2008.42 147
2008.52 141
2008.63 135
2008.73 127
2008.83 118
2008.93 109
2009.04 100
2009.14 92
2009.24 87
2009.34 86
2009.45 88
2009.55 94
2009.65 103
2009.75 112
2009.86 122
2009.96 130
2010.06 135
2010.17 137
2010.27 136
2010.37 132
2010.47 126
2010.58 119
2010.68 112
2010.78 106
2010.88 102
2010.99 101
2011.09 103
2011.19 108
2011.30 115
2011.40 121
2011.50 126
2011.60 130
2011.71 132
2011.81 136
2011.91 141
2012.01 148
2012.12 158
2012.22 170
2012.32 181
2012.43 190
2012.53 197
2012.63 200
2012.73 200
2012.84 197
2012.94 192
2013.04 186
2013.15 179
2013.25 172
2013.35 163
2013.45 155
2013.56 147
2013.66 140
2013.76 134
2013.86 128
2013.97 121
2014.07 114
2014.17 107
2014.28 101
2014.38 96
2014.48 93
2014.58 93
2014.69 94
2014.79 98
2014.89 104
2015.00 111
2015.10 119
2015.20 127
2015.30 136
2015.41 143
2015.51 149
2015.61 152
2015.72 152
2015.82 149
2015.92 143
2016.02 137
2016.13 130
2016.23 124
2016.33 119
2016.44 116
2016.54 114
2016.64 113
2016.74 113
2016.85 114
2016.95 115
2017.05 115
2017.16 113
2017.26 108
2017.36 99
2017.46 87
2017.57 71
2017.67 55
2017.77 40
2017.88 30
2017.98 25
2018.08 27
2018.18 34
2018.29 45
2018.39 58
2018.49 72
2018.60 83
2018.70 92
2018.80 98
2018.91 103
2019.01 106
2019.11 110
2019.21 114
2019.32 119
2019.42 124
2019.52 126
2019.63 125
2019.73 120
2019.83 112
2019.93 101
2020.04 90
2020.14 81
2020.24 77
2020.35 79
2020.45 85
2020.55 95
2020.66 106
2020.76 115
2020.86 121
2020.96 121
2021.07 118
2021.17 112
2021.27 105
2021.38 99
2021.48 94
2021.58 92
2021.69 92
2021.79 92
2021.89 92
2021.99 91
2022.10 89
2022.20 86
2022.30 84
2022.41 82
2022.51 80
2022.61 80
2022.72 80
2022.82 80
2022.92 79
2023.02 78
2023.13 75
2023.23 71
2023.33 66
2023.44 61
2023.54 56
2023.64 53
2023.75 51
2023.85 51
2023.95 54
2024.06 60
2024.16 68
2024.26 75
2024.36 81
2024.47 83
2024.57 79
2024.67 71
2024.78 60
2024.88 47
2024.98 36
2025.09 28
2025.19 26
2025.29 30
2025.40 38
2025.50 48
2025.60 57
2025.70 62
2025.81 62
2025.91 56
2026.01 47
2026.12 36
2026.22 25
2026.32 15
2026.43 8
2026.53 3
2026.63 1
2026.74 0
2026.84 1
2026.94 3
2027.05 6
2027.15 12
2027.25 19
2027.35 28
2027.46 37
2027.56 45
2027.66 51
2027.77 53
2027.87 50
2027.97 44
2028.08 35
2028.18 25
2028.28 15
2028.39 7
2028.49 2
2028.59 0
2028.70 1
2028.80 3
2028.90 5
2029.01 7
2029.11 7
2029.21 5
2029.32 2
2029.42 0
2029.52 0
2029.62 0
2029.73 0
2029.83 0
2029.93 0
2030.04 2
2030.14 8
2030.24 16
2030.35 23
2030.45 31
2030.55 38
2030.66 43
2030.76 47
2030.86 49
2030.97 51
2031.07 54
2031.17 59
2031.28 67
2031.38 78
2031.48 91
2031.59 104
2031.69 115
2031.79 124
2031.90 128
2032.00 128
2032.10 125
2032.21 120
2032.31 115
2032.41 111
2032.52 109
2032.62 110
2032.72 113
2032.83 118
2032.93 123
2033.03 126
2033.14 125
2033.24 120
2033.34 110
2033.45 98
2033.55 84
2033.65 70
2033.76 59
2033.86 52
2033.96 49
2034.07 50
2034.17 53
2034.27 55
2034.38 55
2034.48 52
2034.58 46
2034.69 37
2034.79 27
2034.89 20
2035.00 17
2035.10 18
2035.20 26
2035.31 38
2035.41 53
2035.51 69
2035.62 84
2035.72 98
2035.82 108
2035.93 114
2036.03 118
2036.13 118
2036.24 116
2036.34 113
2036.44 109
2036.55 105
2036.65 103
2036.75 101
2036.86 101
2036.96 101
2037.06 101
2037.17 100
2037.27 97
2037.37 93
2037.48 88
2037.58 83
2037.68 79
2037.79 77
2037.89 78
2037.99 81
2038.10 84
2038.20 87
2038.30 88
2038.41 88
2038.51 85
2038.61 81
2038.72 76
2038.82 71
2038.92 67
2039.03 64
2039.13 64
2039.23 66
2039.34 71
2039.44 77
2039.55 82
2039.65 87
2039.75 89
2039.86 89
2039.96 87
2040.06 83
2040.17 79
2040.27 77
2040.37 76
2040.48 77
2040.58 80
2040.68 83
2040.79 85
2040.89 87
2040.99 89
2041.10 91
2041.20 95
2041.30 101
2041.41 108
2041.51 115
2041.61 122
2041.72 127
2041.82 131
2041.93 133
2042.03 136
2042.13 140
2042.24 147
2042.34 156
2042.44 167
2042.55 180
2042.65 191
2042.75 199
2042.86 205
2042.96 208
2043.06 210
2043.17 213
2043.27 220
2043.37 230
2043.48 243
2043.58 258
2043.69 272
2043.79 284
2043.89 292
2044.00 294
2044.10 293
2044.20 287
2044.31 280
2044.41 271
2044.51 262
2044.62 253
2044.72 243
2044.83 234
2044.93 225
2045.03 217
2045.14 210
2045.24 205
2045.34 202
2045.45 201
2045.55 201
2045.65 201
2045.76 202
2045.86 202
2045.96 203
2046.07 203
2046.17 203
2046.28 203
2046.38 202
2046.48 201
2046.59 199
2046.69 196
2046.79 192
2046.90 188
2047.00 183
2047.10 178
2047.21 173
2047.31 166
2047.42 159
2047.52 150
2047.62 141
2047.73 133
2047.83 127
2047.93 123
2048.04 123
2048.14 126
2048.25 131
2048.35 139
2048.45 147
2048.56 155
2048.66 162
2048.76 167
2048.87 171
2048.97 175
2049.07 177
2049.18 179
2049.28 180
2049.39 180
2049.49 178
2049.59 174
2049.70 170
2049.80 165
2049.90 159
2050.01 154
2050.11 149
2050.22 143
2050.32 137
2050.42 131
2050.53 126
2050.63 122
2050.73 119
2050.84 118
2050.94 117
2051.05 117
2051.15 116
2051.25 113
2051.36 110
2051.46 105
2051.56 100
2051.67 96
2051.77 92
2051.88 89
2051.98 87
2052.08 86
2052.19 87
2052.29 87
2052.39 87
2052.50 85
2052.60 83
2052.71 79
2052.81 74
2052.91 70
2053.02 66
2053.12 65
2053.22 67
2053.33 71
2053.43 77
2053.54 84
2053.64 91
2053.74 98
2053.85 104
2053.95 110
2054.06 116
2054.16 122
2054.26 129
2054.37 137
2054.47 145
2054.57 152
2054.68 157
2054.78 160
2054.89 161
2054.99 161
2055.09 160
2055.20 160
2055.30 160
2055.41 162
2055.51 166
2055.61 169
2055.72 173
2055.82 176
2055.92 179
2056.03 182
2056.13 185
2056.24 189
2056.34 193
2056.44 197
2056.55 200
2056.65 201
2056.76 200
2056.86 196
2056.96 190
2057.07 182
2057.17 173
2057.28 163
2057.38 154
2057.48 147
2057.59 141
2057.69 140
2057.79 141
2057.90 146
2058.00 154
2058.11 163
2058.21 171
2058.31 177
2058.42 179
2058.52 176
2058.63 169
2058.73 160
2058.83 148
2058.94 137
2059.04 126
2059.15 116
2059.25 107
2059.35 99
2059.46 90
2059.56 80
2059.67 68
2059.77 56
2059.87 44
2059.98 35
2060.08 27
2060.19 23
2060.29 22
2060.39 25
2060.50 29
2060.60 35
2060.71 40
2060.81 45
2060.91 49
2061.02 52
2061.12 52
2061.23 51
2061.33 47
2061.43 42
2061.54 35
2061.64 28
2061.75 20
2061.85 15
2061.95 12
2062.06 13
2062.16 19
2062.27 28
2062.37 40
2062.47 52
2062.58 64
2062.68 74
2062.79 82
2062.89 87
2062.99 90
2063.10 91
2063.20 91
2063.31 88
2063.41 84
2063.51 77
2063.62 68
2063.72 59
2063.83 52
2063.93 46
2064.04 43
2064.14 43
2064.24 46
2064.35 51
2064.45 56
2064.56 61
2064.66 65
2064.76 68
2064.87 72
2064.97 76
2065.08 81
2065.18 88
2065.28 95
2065.39 102
2065.49 109
2065.60 115
2065.70 118
2065.80 119
2065.91 117
2066.01 113
2066.12 108
2066.22 103
2066.33 99
2066.43 95
2066.53 92
2066.64 88
2066.74 84
2066.85 80
2066.95 74
2067.05 68
2067.16 63
2067.26 60
2067.37 60
2067.47 63
2067.58 69
2067.68 77
2067.78 87
2067.89 97
2067.99 106
2068.10 113
2068.20 116
2068.30 116
2068.41 111
2068.51 104
2068.62 94
2068.72 82
2068.83 69
2068.93 54
2069.03 41
2069.14 29
2069.24 20
2069.35 14
2069.45 12
2069.56 12
2069.66 15
2069.76 18
2069.87 20
2069.97 21
2070.08 19
2070.18 16
2070.28 13
2070.39 10
2070.49 8
2070.60 7
2070.70 9
2070.81 11
2070.91 14
2071.01 18
2071.12 22
2071.22 25
2071.33 27
2071.43 27
2071.54 25
2071.64 21
2071.74 16
2071.85 8
2071.95 1
2072.06 0
2072.16 0
2072.27 0
2072.37 0
2072.47 0
2072.58 0
2072.68 0
2072.79 0
2072.89 7
2073.00 16
2073.10 25
2073.20 33
2073.31 40
2073.41 46
2073.52 49
2073.62 52
2073.73 54
2073.83 55
2073.93 55
2074.04 54
2074.14 51
2074.25 49
2074.35 46
2074.46 44
2074.56 44
2074.67 45
2074.77 50
2074.87 56
2074.98 64
2075.08 72
2075.19 80
2075.29 87
2075.40 92
2075.50 95
2075.60 95
2075.71 91
2075.81 84
2075.92 74
2076.02 62
2076.13 50
2076.23 37
2076.33 25
2076.44 16
2076.54 9
2076.65 5
2076.75 3
2076.86 2
2076.96 2
2077.07 3
2077.17 5
2077.27 7
2077.38 10
2077.48 14
2077.59 18
2077.69 22
2077.80 25
2077.90 27
2078.01 29
2078.11 29
2078.21 29
2078.32 29
2078.42 30
2078.53 34
2078.63 40
2078.74 49
2078.84 61
2078.95 75
2079.05 89
2079.15 102
2079.26 111
2079.36 116
2079.47 116
2079.57 112
2079.68 105
2079.78 97
2079.89 90
2079.99 83
2080.09 78
2080.20 74
2080.30 72
2080.41 70
2080.51 70
2080.62 71
2080.72 73
2080.83 76
2080.93 80
2081.04 85
2081.14 90
2081.24 94
2081.35 98
2081.45 100
2081.56 102
2081.66 102
2081.77 103
2081.87 104
2081.98 106
2082.08 108
2082.18 110
2082.29 111
2082.39 110
2082.50 105
2082.60 99
2082.71 90
2082.81 83
2082.92 76
2083.02 73
2083.13 72
2083.23 73
2083.34 75
2083.44 74
2083.54 72
2083.65 67
2083.75 62
2083.86 56
2083.96 53
2084.07 53
2084.17 57
2084.28 63
2084.38 70
2084.49 76
2084.59 79
2084.69 78
2084.80 74
2084.90 66
2085.01 56
2085.11 47
2085.22 39
2085.32 33
2085.43 32
2085.53 34
2085.64 39
2085.74 47
2085.85 56
2085.95 65
2086.05 72
2086.16 77
2086.26 78
2086.37 77
2086.47 73
2086.58 69
2086.68 65
2086.79 63
2086.89 62
2087.00 62
2087.10 62
2087.21 61
2087.31 59
2087.42 57
2087.52 54
2087.62 50
2087.73 46
2087.83 42
2087.94 38
2088.04 33
2088.15 28
2088.25 24
2088.36 23
2088.46 24
2088.57 29
2088.67 37
2088.78 46
2088.88 57
2088.99 67
2089.09 76
2089.19 84
2089.30 92
2089.40 100
2089.51 109
2089.61 117
2089.72 124
2089.82 130
2089.93 133
2090.03 134
2090.14 132
2090.24 128
2090.35 123
2090.45 119
2090.56 115
2090.66 113
2090.77 111
2090.87 110
2090.98 109
2091.08 109
2091.19 110
2091.29 111
2091.39 114
2091.50 120
2091.60 127
2091.71 135
2091.81 143
2091.92 149
2092.02 151
2092.13 149
2092.23 142
2092.34 133
2092.44 122
2092.55 112
2092.65 104
2092.76 99
2092.86 98
2092.97 98
2093.07 99
2093.18 99
2093.28 96
2093.39 90
2093.49 82
2093.60 72
2093.70 62
2093.80 54
2093.91 51
2094.01 51
2094.12 56
2094.22 62
2094.33 69
2094.43 75
2094.54 78
2094.64 80
2094.75 81
2094.85 81
2094.96 84
2095.06 88
2095.17 94
2095.27 101
2095.38 108
2095.48 113
2095.59 118
2095.69 122
2095.80 125
2095.90 130
2096.01 134
2096.11 140
2096.22 145
2096.32 150
2096.43 154
2096.53 157
2096.64 158
2096.74 159
2096.85 160
2096.95 161
2097.06 161
2097.16 160
2097.27 159
2097.37 157
2097.48 153
2097.58 148
2097.69 142
2097.79 135
2097.90 127
2098.00 119
2098.11 110
2098.21 102
2098.32 95
2098.42 88
2098.52 81
2098.63 75
2098.73 69
2098.84 63
2098.94 55
2099.05 47
2099.15 38
2099.26 28
2099.36 18
2099.47 10
2099.57 4
2099.68 0
2099.78 1
2099.89 5
2099.99 13
2100.10 22
2100.20 33
2100.31 43
2100.41 50
2100.52 53
2100.62 52
2100.73 47
2100.83 41
2100.94 35
2101.04 32
2101.15 32
2101.25 37
2101.36 44
2101.46 52
2101.57 60
2101.67 64
2101.78 65
2101.88 63
2101.99 59
2102.09 55
2102.20 52
2102.30 51
2102.41 52
2102.51 55
2102.62 58
2102.73 62
2102.83 65
2102.94 68
2103.04 71
2103.15 75
2103.25 79
2103.36 84
2103.46 89
2103.57 92
2103.67 93
2103.78 91
2103.88 86
2103.99 78
2104.09 69
2104.20 59
2104.30 48
2104.41 38
2104.51 28
2104.62 19
2104.72 12
2104.83 7
2104.93 5
2105.04 4
2105.14 6
2105.25 10
2105.35 14
2105.46 18
2105.56 21
2105.67 23
2105.77 25
2105.88 25
2105.98 25
2106.09 22
2106.19 18
2106.30 13
2106.40 6
2106.51 0
2106.61 0
2106.72 0
2106.82 0
2106.93 0
2107.03 0
2107.14 0
2107.24 0
2107.35 0
2107.46 0
2107.56 0
2107.67 2
2107.77 7
2107.88 13
2107.98 19
2108.09 25
2108.19 29
2108.30 32
2108.40 34
2108.51 35
2108.61 38
2108.72 43
2108.82 50
2108.93 58
2109.03 68
2109.14 77
2109.24 86
2109.35 94
2109.45 101
2109.56 104
2109.66 104
2109.77 98
2109.87 87
2109.98 72
2110.09 54
2110.19 38
2110.30 24
2110.40 17
2110.51 16
2110.61 22
2110.72 33
2110.82 46
2110.93 57
2111.03 65
2111.14 69
2111.24 69
2111.35 65
2111.45 59
2111.56 51
2111.66 43
2111.77 35
2111.87 28
2111.98 21
2112.09 16
2112.19 13
2112.30 12
2112.40 14
2112.51 17
2112.61 22
2112.72 28
2112.82 33
2112.93 37
2113.03 40
2113.14 42
2113.24 44
2113.35 44
2113.45 45
2113.56 44
2113.66 43
2113.77 41
2113.88 39
2113.98 38
2114.09 38
2114.19 40
2114.30 45
2114.40 54
2114.51 64
2114.61 75
2114.72 86
2114.82 93
2114.93 97
2115.03 98
2115.14 96
2115.24 94
2115.35 92
2115.46 92
2115.56 94
2115.67 96
2115.77 98
2115.88 99
2115.98 97
2116.09 91
2116.19 84
2116.30 74
2116.40 64
2116.51 51
2116.61 39
2116.72 26
2116.83 14
2116.93 5
2117.04 0
2117.14 0
2117.25 6
2117.35 16
2117.46 29
2117.56 42
2117.67 52
2117.77 60
2117.88 63
2117.99 63
2118.09 60
2118.20 57
2118.30 54
2118.41 52
2118.51 54
2118.62 58
2118.72 67
2118.83 79
2118.93 93
2119.04 110
2119.15 126
2119.25 139
2119.36 149
2119.46 153
2119.57 153
2119.67 148
2119.78 139
2119.88 128
2119.99 115
2120.09 102
2120.20 90
2120.31 79
2120.41 72
2120.52 68
2120.62 68
2120.73 72
2120.83 78
2120.94 85
2121.04 91
2121.15 96
2121.26 98
2121.36 97
2121.47 94
2121.57 90
2121.68 88
2121.78 89
2121.89 92
2121.99 97
2122.10 102
2122.20 106
2122.31 107
2122.42 104
2122.52 98
2122.63 89
2122.73 79
2122.84 72
2122.94 68
2123.05 69
2123.15 76
2123.26 88
2123.37 104
2123.47 124
2123.58 145
2123.68 165
2123.79 183
2123.89 197
2124.00 206
2124.11 208
2124.21 204
2124.32 195
2124.42 183
2124.53 170
2124.63 160
2124.74 152
2124.84 149
2124.95 150
2125.06 155
2125.16 160
2125.27 166
2125.37 172
2125.48 177
2125.58 181
2125.69 185
2125.79 189
2125.90 195
2126.01 203
2126.11 212
2126.22 222
2126.32 232
2126.43 242
2126.53 251
2126.64 259
2126.75 268
2126.85 279
2126.96 293
2127.06 311
2127.17 332
2127.27 355
2127.38 378
2127.49 399
2127.59 417
2127.70 430
2127.80 439
2127.91 445
2128.01 447
2128.12 447
2128.22 446
2128.33 443
2128.44 438
2128.54 430
2128.65 421
2128.75 410
2128.86 397
2128.96 383
2129.07 370
2129.18 357
2129.28 345
2129.39 335
2129.49 325
2129.60 314
2129.70 302
2129.81 287
2129.92 270
2130.02 250
2130.13 228
2130.23 207
2130.34 187
2130.44 169
2130.55 155
2130.66 145
2130.76 140
2130.87 139
2130.97 140
2131.08 142
2131.19 144
2131.29 143
2131.40 140
2131.50 135
2131.61 127
2131.71 119
2131.82 111
2131.93 104
2132.03 98
2132.14 94
2132.24 89
2132.35 86
2132.45 82
2132.56 78
2132.67 74
2132.77 71
2132.88 69
2132.98 69
2133.09 72
2133.20 76
2133.30 83
2133.41 91
2133.51 100
2133.62 107
2133.72 111
2133.83 112
2133.94 109
2134.04 104
2134.15 98
2134.25 92
2134.36 89
2134.47 89
2134.57 92
2134.68 97
2134.78 105
2134.89 113
2134.99 121
2135.10 128
2135.21 134
2135.31 139
2135.42 142
2135.52 144
2135.63 146
2135.74 146
2135.84 146
2135.95 144
2136.05 141
2136.16 137
2136.26 132
2136.37 126
2136.48 119
2136.58 112
2136.69 105
2136.79 98
2136.90 91
2137.01 86
2137.11 82
2137.22 80
2137.32 80
2137.43 83
2137.54 88
2137.64 94
2137.75 102
2137.85 110
2137.96 118
2138.07 127
2138.17 136
2138.28 144
2138.38 152
2138.49 157
2138.60 162
2138.70 164
2138.81 166
2138.91 168
2139.02 169
2139.12 172
2139.23 174
2139.34 175
2139.44 175
2139.55 172
2139.65 167
2139.76 161
2139.87 153
2139.97 146
2140.08 140
2140.18 135
2140.29 132
2140.40 130
2140.50 129
2140.61 129
2140.71 131
2140.82 133
2140.93 135
2141.03 137
2141.14 140
2141.24 142
2141.35 145
2141.46 148
2141.56 150
2141.67 152
2141.77 152
2141.88 151
2141.99 147
2142.09 141
2142.20 133
2142.30 124
2142.41 116
2142.52 108
2142.62 102
2142.73 96
2142.84 92
2142.94 87
2143.05 84
2143.15 81
2143.26 81
2143.37 83
2143.47 88
2143.58 95
2143.68 104
2143.79 113
2143.90 120
2144.00 123
2144.11 123
2144.21 119
2144.32 114
2144.43 110
2144.53 110
2144.64 114
2144.74 123
2144.85 133
2144.96 144
2145.06 151
2145.17 153
2145.28 147
2145.38 135
2145.49 117
2145.59 95
2145.70 73
2145.81 51
2145.91 33
2146.02 19
2146.12 8
2146.23 1
2146.34 0
2146.44 0
2146.55 0
2146.65 0
2146.76 0
2146.87 3
2146.97 10
2147.08 21
2147.19 35
2147.29 51
2147.40 68
2147.50 85
2147.61 99
2147.72 110
2147.82 116
2147.93 116
2148.03 112
2148.14 105
2148.25 95
2148.35 85
2148.46 76
2148.57 68
2148.67 63
2148.78 59
2148.88 57
2148.99 55
2149.10 54
2149.20 50
2149.31 46
2149.42 39
2149.52 31
2149.63 23
2149.73 16
2149.84 10
2149.95 7
2150.05 5
2150.16 3
2150.27 2
2150.37 1
2150.48 0
2150.58 0
2150.69 0
2150.80 0
2150.90 0
2151.01 0
2151.12 0
2151.22 0
2151.33 9
2151.43 20
2151.54 33
2151.65 47
2151.75 61
2151.86 72
2151.97 80
2152.07 83
2152.18 83
2152.28 81
2152.39 78
2152.50 75
2152.60 75
2152.71 77
2152.82 81
2152.92 87
2153.03 94
2153.13 100
2153.24 105
2153.35 108
2153.45 109
2153.56 107
2153.67 104
2153.77 98
2153.88 90
2153.99 79
2154.09 65
2154.20 50
2154.30 33
2154.41 16
2154.52 0
2154.62 0
2154.73 0
2154.84 0
2154.94 0
2155.05 0
2155.15 0
2155.26 0
2155.37 0
2155.47 5
2155.58 10
2155.69 16
2155.79 23
2155.90 31
2156.01 41
2156.11 50
2156.22 59
2156.32 66
2156.43 70
2156.54 72
2156.64 73
2156.75 72
2156.86 71
2156.96 71
2157.07 73
2157.18 78
2157.28 86
2157.39 95
2157.50 106
2157.60 116
2157.71 125
2157.81 133
2157.92 138
2158.03 141
2158.13 142
2158.24 142
2158.35 140
2158.45 135
2158.56 127
2158.67 117
2158.77 104
2158.88 90
2158.99 76
2159.09 62
2159.20 51
2159.30 41
2159.41 35
2159.52 30
2159.62 28
2159.73 28
2159.84 30
2159.94 35
2160.05 42
2160.16 49
2160.26 57
2160.37 65
2160.48 71
2160.58 76
2160.69 79
2160.80 79
2160.90 78
2161.01 75
2161.12 71
2161.22 66
2161.33 61
2161.43 56
2161.54 51
2161.65 47
2161.75 42
2161.86 39
2161.97 37
2162.07 37
2162.18 39
2162.29 45
2162.39 55
2162.50 67
2162.61 82
2162.71 95
2162.82 106
2162.93 111
2163.03 111
2163.14 105
2163.25 94
2163.35 80
2163.46 67
2163.57 57
2163.67 53
2163.78 56
2163.89 65
2163.99 79
2164.10 95
2164.20 113
2164.31 128
2164.42 141
2164.52 149
2164.63 153
2164.74 154
2164.84 151
2164.95 146
2165.06 140
2165.16 134
2165.27 129
2165.38 124
2165.48 121
2165.59 120
2165.70 120
2165.80 120
2165.91 120
2166.02 119
2166.12 116
2166.23 112
2166.34 107
2166.44 101
2166.55 95
2166.66 90
2166.76 87
2166.87 86
2166.98 85
2167.08 85
2167.19 83
2167.30 82
2167.40 79
2167.51 75
2167.62 72
2167.72 69
2167.83 68
2167.94 69
2168.04 71
2168.15 74
2168.26 77
2168.36 82
2168.47 87
2168.58 93
2168.68 99
2168.79 106
2168.90 110
2169.00 113
2169.11 111
2169.22 106
2169.32 98
2169.43 88
2169.54 77
2169.64 68
2169.75 62
2169.86 60
2169.96 62
2170.07 67
2170.18 75
2170.28 85
2170.39 94
2170.50 101
2170.60 105
2170.71 106
2170.82 103
2170.92 97
2171.03 89
2171.14 80
2171.24 72
2171.35 66
2171.46 62
2171.57 62
2171.67 64
2171.78 69
2171.89 74
2171.99 80
2172.10 86
2172.21 90
2172.31 94
2172.42 98
2172.53 101
2172.63 105
2172.74 108
2172.85 111
2172.95 113
2173.06 114
2173.17 113
2173.27 112
2173.38 111
2173.49 111
2173.59 112
2173.70 114
2173.81 116
2173.91 118
2174.02 119
2174.13 119
2174.23 117
2174.34 114
2174.45 110
2174.56 106
2174.66 103
2174.77 102
2174.88 101
2174.98 102
2175.09 105
2175.20 108
2175.30 112
2175.41 118
2175.52 124
2175.62 133
2175.73 143
2175.84 154
2175.94 165
2176.05 175
2176.16 182
2176.27 187
2176.37 188
2176.48 186
2176.59 183
2176.69 180
2176.80 176
2176.91 172
2177.01 169
2177.12 165
2177.23 159
2177.33 153
2177.44 145
2177.55 136
2177.65 126
2177.76 115
2177.87 104
2177.98 93
2178.08 82
2178.19 74
2178.30 68
2178.40 65
2178.51 64
2178.62 66
2178.72 70
2178.83 73
2178.94 74
2179.04 74
2179.15 72
2179.26 68
2179.37 64
2179.47 59
2179.58 56
2179.69 55
2179.79 55
2179.90 59
2180.01 65
2180.11 73
2180.22 84
2180.33 97
2180.44 110
2180.54 122
2180.65 133
2180.76 141
2180.86 147
2180.97 151
2181.08 151
2181.18 149
2181.29 146
2181.40 142
2181.51 138
2181.61 135
2181.72 133
2181.83 132
2181.93 131
2182.04 130
2182.15 128
2182.25 124
2182.36 117
2182.47 109
2182.58 99
2182.68 91
2182.79 84
2182.90 80
2183.00 78
2183.11 79
2183.22 81
2183.32 83
2183.43 85
2183.54 84
2183.65 81
2183.75 77
2183.86 72
2183.97 67
2184.07 64
2184.18 62
2184.29 63
2184.40 66
2184.50 71
2184.61 78
2184.72 86
2184.82 95
2184.93 104
2185.04 113
2185.15 122
2185.25 131
2185.36 141
2185.47 151
2185.57 162
2185.68 174
2185.79 186
2185.89 197
2186.00 206
2186.11 213
2186.22 218
2186.32 219
2186.43 218
2186.54 215
2186.64 210
2186.75 202
2186.86 193
2186.97 180
2187.07 165
2187.18 149
2187.29 133
2187.39 120
2187.50 112
2187.61 110
2187.72 113
2187.82 122
2187.93 133
2188.04 146
2188.14 158
2188.25 167
2188.36 174
2188.47 179
2188.57 184
2188.68 187
2188.79 192
2188.89 196
2189.00 202
2189.11 207
2189.22 212
2189.32 216
2189.43 219
2189.54 220
2189.65 219
2189.75 216
2189.86 211
2189.97 204
2190.07 195
2190.18 185
2190.29 174
2190.40 161
2190.50 147
2190.61 134
2190.72 122
2190.82 112
2190.93 105
2191.04 101
2191.15 101
2191.25 104
2191.36 110
2191.47 118
2191.58 127
2191.68 136
2191.79 146
2191.90 155
2192.00 163
2192.11 168
2192.22 170
2192.33 168
2192.43 164
2192.54 157
2192.65 151
2192.76 145
2192.86 140
2192.97 136
2193.08 132
2193.18 128
2193.29 122
2193.40 113
2193.51 103
2193.61 93
2193.72 84
2193.83 77
2193.94 74
2194.04 74
2194.15 77
2194.26 84
2194.36 92
2194.47 101
2194.58 110
2194.69 117
2194.79 122
2194.90 123
2195.01 122
2195.12 118
2195.22 113
2195.33 109
2195.44 106
2195.55 106
2195.65 108
2195.76 112
2195.87 116
2195.98 121
2196.08 125
2196.19 127
2196.30 127
2196.40 124
2196.51 119
2196.62 112
2196.73 104
2196.83 94
2196.94 84
2197.05 75
2197.16 67
2197.26 59
2197.37 52
2197.48 44
2197.59 35
2197.69 27
2197.80 19
2197.91 13
2198.02 11
2198.12 11
2198.23 15
2198.34 19
2198.45 24
2198.55 27
2198.66 29
2198.77 30
2198.87 31
2198.98 32
2199.09 35
2199.20 40
2199.30 47
2199.41 53
2199.52 60
2199.63 66
2199.73 70
2199.84 74
2199.95 77
2200.06 79
2200.16 79
2200.27 79
2200.38 76
2200.49 73
2200.59 69
2200.70 66
2200.81 65
2200.92 64
2201.02 64
2201.13 64
2201.24 62
2201.35 57
2201.45 49
2201.56 38
2201.67 27
2201.78 16
2201.88 7
2201.99 1
2202.10 0
2202.21 0
2202.31 0
2202.42 0
2202.53 0
2202.64 0
2202.74 0
2202.85 0
2202.96 0
2203.07 3
2203.17 8
2203.28 15
2203.39 22
2203.50 31
2203.60 42
2203.71 54
2203.82 66
2203.93 79
2204.03 90
2204.14 100
2204.25 107
2204.36 111
2204.46 113
2204.57 114
2204.68 116
2204.79 119
2204.90 124
2205.00 129
2205.11 134
2205.22 137
2205.33 137
2205.43 133
2205.54 125
2205.65 116
2205.76 107
2205.86 100
2205.97 94
2206.08 92
2206.19 90
2206.29 89
2206.40 87
2206.51 84
2206.62 81
2206.72 76
2206.83 74
2206.94 73
2207.05 74
2207.15 77
2207.26 82
2207.37 88
2207.48 92
2207.59 95
2207.69 98
2207.80 99
2207.91 99
2208.02 98
2208.12 96
2208.23 92
2208.34 87
2208.45 80
2208.55 72
2208.66 64
2208.77 59
2208.88 55
2208.99 54
2209.09 56
2209.20 58
2209.31 60
2209.42 62
2209.52 64
2209.63 65
2209.74 66
2209.85 68
2209.95 70
2210.06 73
2210.17 75
2210.28 76
2210.39 77
2210.49 77
2210.60 77
2210.71 78
2210.82 80
2210.92 83
2211.03 87
2211.14 91
2211.25 94
2211.35 95
2211.46 95
2211.57 93
2211.68 90
2211.79 85
2211.89 80
2212.00 74
2212.11 67
2212.22 58
2212.32 49
2212.43 36
2212.54 22
2212.65 8
2212.76 0
2212.86 0
2212.97 0
2213.08 0
2213.19 0
2213.29 0
2213.40 10
2213.51 27
2213.62 42
2213.73 53
2213.83 58
2213.94 57
2214.05 51
2214.16 40
2214.26 27
2214.37 15
2214.48 4
2214.59 0
2214.70 0
2214.80 0
2214.91 0
2215.02 0
2215.13 2
2215.23 3
2215.34 2
2215.45 1
2215.56 0
2215.67 0
2215.77 0
2215.88 1
2215.99 7
2216.10 15
2216.21 25
2216.31 37
2216.42 50
2216.53 63
2216.64 73
2216.74 81
2216.85 84
2216.96 84
2217.07 81
2217.18 76
2217.28 70
2217.39 63
2217.50 56
2217.61 49
2217.72 42
2217.82 35
2217.93 30
2218.04 27
2218.15 28
2218.26 32
2218.36 40
2218.47 50
2218.58 60
2218.69 70
2218.79 76
2218.90 79
2219.01 78
2219.12 73
2219.23 67
2219.33 59
2219.44 51
2219.55 45
2219.66 39
2219.77 35
2219.87 31
2219.98 27
2220.09 23
2220.20 20
2220.31 16
2220.41 11
2220.52 7
2220.63 3
2220.74 0
2220.85 0
2220.95 0
2221.06 0
2221.17 0
2221.28 0
2221.39 0
2221.49 0
2221.60 0
2221.71 3
2221.82 8
2221.93 13
2222.03 18
2222.14 22
2222.25 25
2222.36 27
2222.47 30
2222.57 33
2222.68 37
2222.79 44
2222.90 52
2223.01 61
2223.11 70
2223.22 77
2223.33 80
2223.44 80
2223.55 77
2223.65 70
2223.76 62
2223.87 54
2223.98 48
2224.09 45
2224.19 46
2224.30 49
2224.41 55
2224.52 62
2224.63 69
2224.73 74
2224.84 78
2224.95 80
2225.06 82
2225.17 84
2225.27 86
2225.38 90
2225.49 94
2225.60 99
2225.71 104
2225.82 109
2225.92 113
2226.03 118
2226.14 124
2226.25 130
2226.36 136
2226.46 142
2226.57 148
2226.68 153
2226.79 156
2226.90 158
2227.00 158
2227.11 157
2227.22 156
2227.33 154
2227.44 152
2227.54 149
2227.65 147
2227.76 145
2227.87 143
2227.98 141
2228.09 138
2228.19 133
2228.30 126
2228.41 116
2228.52 104
2228.63 90
2228.73 74
2228.84 59
2228.95 46
2229.06 36
2229.17 29
2229.28 27
2229.38 28
2229.49 32
2229.60 37
2229.71 41
2229.82 44
2229.92 46
2230.03 46
2230.14 46
2230.25 46
2230.36 48
2230.47 50
2230.57 53
2230.68 56
2230.79 60
2230.90 63
2231.01 64
2231.11 66
2231.22 66
2231.33 66
2231.44 65
2231.55 64
2231.66 62
2231.76 60
2231.87 59
2231.98 58
2232.09 57
2232.20 58
2232.31 60
2232.41 63
2232.52 65
2232.63 68
2232.74 70
2232.85 71
2232.95 73
2233.06 76
2233.17 78
2233.28 81
2233.39 84
2233.50 86
2233.60 84
2233.71 80
2233.82 72
2233.93 62
2234.04 50
2234.15 37
2234.25 26
2234.36 16
2234.47 9
2234.58 5
2234.69 2
2234.80 0
2234.90 0
2235.01 0
2235.12 0
2235.23 0
2235.34 0
2235.45 0
2235.55 0
2235.66 0
2235.77 2
2235.88 7
2235.99 14
2236.10 22
2236.20 31
2236.31 41
2236.42 52
2236.53 63
2236.64 75
2236.75 86
2236.85 98
2236.96 109
2237.07 118
2237.18 126
2237.29 132
2237.40 134
2237.50 135
2237.61 132
2237.72 127
2237.83 119
2237.94 111
2238.05 102
2238.15 92
2238.26 83
2238.37 75
2238.48 66
2238.59 59
2238.70 52
2238.80 46
2238.91 42
2239.02 40
2239.13 39
2239.24 38
2239.35 38
2239.46 37
2239.56 37
2239.67 38
2239.78 40
2239.89 43
2240.00 49
2240.11 55
2240.21 60
2240.32 64
2240.43 64
2240.54 60
2240.65 53
2240.76 43
2240.86 33
2240.97 23
2241.08 16
2241.19 12
2241.30 13
2241.41 16
2241.52 21
2241.62 27
2241.73 32
2241.84 34
2241.95 34
2242.06 33
2242.17 31
2242.27 30
2242.38 31
2242.49 35
2242.60 42
2242.71 51
2242.82 60
2242.93 67
2243.03 73
2243.14 76
2243.25 77
2243.36 77
2243.47 76
2243.58 75
2243.69 76
2243.79 77
2243.90 78
2244.01 80
2244.12 81
2244.23 81
2244.34 78
2244.45 74
2244.55 69
2244.66 63
2244.77 57
2244.88 51
2244.99 46
2245.10 42
2245.21 39
2245.31 36
2245.42 34
2245.53 33
2245.64 32
2245.75 29
2245.86 26
2245.97 22
2246.07 18
2246.18 14
2246.29 12
2246.40 11
2246.51 13
2246.62 17
2246.73 22
2246.83 28
2246.94 33
2247.05 37
2247.16 40
2247.27 42
2247.38 44
2247.49 44
2247.59 42
2247.70 37
2247.81 29
2247.92 18
2248.03 6
2248.14 0
2248.25 0
2248.35 0
2248.46 0
2248.57 0
2248.68 0
2248.79 0
2248.90 0
2249.01 7
2249.11 13
2249.22 19
2249.33 24
2249.44 30
2249.55 35
2249.66 41
2249.77 47
2249.88 52
2249.98 56
2250.09 58
2250.20 57
2250.31 55
2250.42 51
2250.53 46
2250.64 42
2250.75 39
2250.85 37
2250.96 37
2251.07 38
2251.18 40
2251.29 41
2251.40 43
2251.51 45
2251.61 47
2251.72 50
2251.83 56
2251.94 64
2252.05 73
2252.16 83
2252.27 93
2252.38 101
2252.48 107
2252.59 109
2252.70 107
2252.81 102
2252.92 93
2253.03 81
2253.14 67
2253.25 51
2253.35 36
2253.46 22
2253.57 10
2253.68 3
2253.79 1
2253.90 4
2254.01 11
2254.12 21
2254.22 33
2254.33 46
2254.44 56
2254.55 63
2254.66 68
2254.77 70
2254.88 70
2254.99 69
2255.09 69
2255.20 68
2255.31 68
2255.42 67
2255.53 65
2255.64 62
2255.75 59
2255.86 56
2255.97 54
2256.07 53
2256.18 55
2256.29 57
2256.40 61
2256.51 65
2256.62 68
2256.73 70
2256.84 72
2256.94 72
2257.05 72
2257.16 71
2257.27 70
2257.38 68
2257.49 65
2257.60 62
2257.71 59
2257.82 56
2257.92 54
2258.03 53
2258.14 54
2258.25 56
2258.36 59
2258.47 61
2258.58 60
2258.69 57
2258.80 52
2258.90 46
2259.01 40
2259.12 36
2259.23 34
2259.34 35
2259.45 40
2259.56 47
2259.67 55
2259.78 64
2259.88 73
2259.99 82
2260.10 90
2260.21 99
2260.32 108
2260.43 118
2260.54 127
2260.65 136
2260.76 143
2260.86 146
2260.97 144
2261.08 138
2261.19 127
2261.30 112
2261.41 95
2261.52 78
2261.63 62
2261.74 50
2261.85 40
2261.95 35
2262.06 34
2262.17 35
2262.28 39
2262.39 43
2262.50 48
2262.61 53
2262.72 58
2262.83 64
2262.94 69
2263.04 75
2263.15 79
2263.26 83
2263.37 86
2263.48 88
2263.59 91
2263.70 93
2263.81 97
2263.92 102
2264.03 107
2264.13 111
2264.24 115
2264.35 118
2264.46 120
2264.57 123
2264.68 126
2264.79 130
2264.90 134
2265.01 136
2265.12 135
2265.22 131
2265.33 122
2265.44 110
2265.55 97
2265.66 85
2265.77 75
2265.88 70
2265.99 70
2266.10 74
2266.21 82
2266.32 92
2266.42 102
2266.53 112
2266.64 121
2266.75 127
2266.86 133
2266.97 138
2267.08 143
2267.19 147
2267.30 152
2267.41 156
2267.52 158
2267.62 158
2267.73 155
2267.84 148
2267.95 138
2268.06 126
2268.17 114
2268.28 102
2268.39 92
2268.50 85
2268.61 79
2268.72 77
2268.82 77
2268.93 79
2269.04 81
2269.15 84
2269.26 86
2269.37 87
2269.48 86
2269.59 85
2269.70 82
2269.81 80
2269.92 76
2270.03 72
2270.13 68
2270.24 63
2270.35 58
2270.46 52
2270.57 47
2270.68 41
2270.79 35
2270.90 29
2271.01 22
2271.12 16
2271.23 10
2271.34 5
2271.44 1
2271.55 0
2271.66 0
2271.77 0
2271.88 0
2271.99 0
2272.10 0
2272.21 0
2272.32 0
2272.43 0
2272.54 4
2272.65 13
2272.75 26
2272.86 40
2272.97 55
2273.08 69
2273.19 83
2273.30 94
2273.41 103
2273.52 109
2273.63 115
2273.74 120
2273.85 127
2273.96 137
2274.07 150
2274.18 164
2274.28 178
2274.39 190
2274.50 197
2274.61 198
2274.72 193
2274.83 184
2274.94 173
2275.05 162
2275.16 153
2275.27 148
2275.38 147
2275.49 149
2275.60 155
2275.70 164
2275.81 173
2275.92 183
2276.03 192
2276.14 199
2276.25 204
2276.36 205
2276.47 202
2276.58 196
2276.69 186
2276.80 175
2276.91 164
2277.02 154
2277.13 146
2277.24 139
2277.34 134
2277.45 130
2277.56 127
2277.67 123
2277.78 120
2277.89 115
2278.00 111
2278.11 108
2278.22 106
2278.33 108
2278.44 113
2278.55 122
2278.66 135
2278.77 150
2278.88 166
2278.98 181
2279.09 192
2279.20 200
2279.31 203
2279.42 203
2279.53 200
2279.64 195
2279.75 190
2279.86 184
2279.97 179
2280.08 175
2280.19 171
2280.30 170
2280.41 171
2280.52 175
2280.63 179
2280.74 184
2280.84 188
2280.95 190
2281.06 192
2281.17 193
2281.28 195
2281.39 198
2281.50 204
2281.61 210
2281.72 216
2281.83 220
2281.94 222
2282.05 221
2282.16 218
2282.27 214
2282.38 209
2282.49 205
2282.60 202
2282.71 200
2282.81 198
2282.92 197
2283.03 195
2283.14 192
2283.25 188
2283.36 182
2283.47 175
2283.58 168
2283.69 162
2283.80 157
2283.91 153
2284.02 151
2284.13 151
2284.24 151
2284.35 151
2284.46 151
2284.57 150
2284.68 149
2284.79 147
2284.90 145
2285.00 143
2285.11 141
2285.22 139
2285.33 137
2285.44 134
2285.55 132
2285.66 130
2285.77 128
2285.88 127
2285.99 126
2286.10 125
2286.21 124
2286.32 123
2286.43 121
2286.54 118
2286.65 114
2286.76 108
2286.87 102
2286.98 95
2287.09 87
2287.20 80
2287.31 72
2287.41 66
2287.52 60
2287.63 56
2287.74 52
2287.85 51
2287.96 50
2288.07 52
2288.18 54
2288.29 57
2288.40 60
2288.51 62
2288.62 65
2288.73 66
2288.84 68
2288.95 70
2289.06 72
2289.17 75
2289.28 78
2289.39 81
2289.50 85
2289.61 89
2289.72 92
2289.83 96
2289.94 98
2290.05 99
2290.15 99
2290.26 96
2290.37 90
2290.48 83
2290.59 74
2290.70 65
2290.81 56
2290.92 48
2291.03 43
2291.14 38
2291.25 35
2291.36 32
2291.47 29
2291.58 27
2291.69 25
2291.80 25
2291.91 27
2292.02 33
2292.13 42
2292.24 54
2292.35 68
2292.46 82
2292.57 94
2292.68 102
2292.79 107
2292.90 109
2293.01 107
2293.12 105
2293.23 102
2293.34 101
2293.45 100
2293.56 101
2293.66 102
2293.77 103
2293.88 103
2293.99 101
2294.10 98
2294.21 94
2294.32 89
2294.43 82
2294.54 75
2294.65 68
2294.76 62
2294.87 58
2294.98 56
2295.09 57
2295.20 60
2295.31 65
2295.42 70
2295.53 77
2295.64 83
2295.75 89
2295.86 96
2295.97 103
2296.08 112
2296.19 122
2296.30 134
2296.41 147
2296.52 161
2296.63 176
2296.74 189
2296.85 202
2296.96 210
2297.07 215
2297.18 214
2297.29 207
2297.40 195
2297.51 180
2297.62 164
2297.73 150
2297.84 138
2297.95 131
2298.06 127
2298.17 126
2298.28 127
2298.39 127
2298.50 127
2298.61 125
2298.72 121
2298.82 117
2298.93 113
2299.04 109
2299.15 104
2299.26 98
2299.37 91
2299.48 81
2299.59 69
2299.70 55
2299.81 41
2299.92 27
2300.03 14
2300.14 4
2300.25 0
2300.36 0
2300.47 0
2300.58 0
2300.69 8
2300.80 19
2300.91 31
2301.02 45
2301.13 60
2301.24 76
2301.35 92
2301.46 108
2301.57 123
2301.68 136
2301.79 145
2301.90 148
2302.01 146
2302.12 138
2302.23 124
2302.34 106
2302.45 86
2302.56 67
2302.67 49
2302.78 34
2302.89 22
2303.00 12
2303.11 5
2303.22 0
2303.33 0
2303.44 0
2303.55 0
2303.66 0
2303.77 0
2303.88 0
2303.99 0
2304.10 0
2304.21 4
2304.32 11
2304.43 19
2304.54 26
2304.65 33
2304.76 40
2304.87 47
2304.98 53
2305.09 60
2305.20 67
2305.31 75
2305.42 84
2305.53 93
2305.64 101
2305.75 110
2305.86 116
2305.97 120
2306.08 121
2306.19 119
2306.30 113
2306.41 104
2306.52 92
2306.63 78
2306.74 62
2306.85 47
2306.96 33
2307.07 23
2307.18 16
2307.29 14
2307.40 16
2307.51 21
2307.62 26
2307.73 31
2307.84 34
2307.95 33
2308.06 30
2308.17 25
2308.28 21
2308.39 18
2308.50 18
2308.61 19
2308.72 22
2308.83 24
2308.94 25
2309.05 23
2309.16 20
2309.27 16
2309.38 12
2309.49 9
2309.60 7
2309.71 6
2309.82 5
2309.93 3
2310.04 1
2310.15 0
2310.26 0
2310.37 0
2310.48 0
2310.59 0
2310.70 0
2310.81 0
2310.92 5
2311.03 12
2311.14 19
2311.25 23
2311.36 24
2311.48 22
2311.59 19
2311.70 17
2311.81 15
2311.92 16
2312.03 18
2312.14 21
2312.25 24
2312.36 28
2312.47 32
2312.58 38
2312.69 46
2312.80 56
2312.91 68
2313.02 80
2313.13 89
2313.24 95
2313.35 97
2313.46 93
2313.57 85
2313.68 76
2313.79 66
2313.90 59
2314.01 54
2314.12 53
2314.23 55
2314.34 59
2314.45 63
2314.56 66
2314.67 68
2314.78 70
2314.89 70
2315.00 72
2315.11 73
2315.22 75
2315.33 77
2315.44 77
2315.55 76
2315.66 73
2315.77 68
2315.88 64
2315.99 62
2316.10 62
2316.21 64
2316.32 70
2316.43 76
2316.54 82
2316.66 88
2316.77 91
2316.88 93
2316.99 95
2317.10 96
2317.21 97
2317.32 98
2317.43 98
2317.54 97
2317.65 96
2317.76 96
2317.87 98
2317.98 103
2318.09 111
2318.20 122
2318.31 135
2318.42 149
2318.53 161
2318.64 170
2318.75 175
2318.86 175
2318.97 171
2319.08 164
2319.19 156
2319.30 148
2319.41 142
2319.52 140
2319.63 142
2319.74 150
2319.85 162
2319.96 177
2320.07 192
2320.19 207
2320.30 219
2320.41 228
2320.52 233
2320.63 234
2320.74 231
2320.85 225
2320.96 218
2321.07 210
2321.18 202
2321.29 197
2321.40 194
2321.51 194
2321.62 197
2321.73 202
2321.84 206
2321.95 210
2322.06 210
2322.17 207
2322.28 200
2322.39 191
2322.50 180
2322.61 170
2322.72 163
2322.83 159
2322.95 160
2323.06 165
2323.17 174
2323.28 185
2323.39 196
2323.50 206
2323.61 214
2323.72 218
2323.83 219
2323.94 215
2324.05 209
2324.16 201
2324.27 192
2324.38 183
2324.49 175
2324.60 168
2324.71 162
2324.82 158
2324.93 154
2325.04 150
2325.15 147
2325.26 143
2325.38 139
2325.49 134
2325.60 128
2325.71 122
2325.82 115
2325.93 107
2326.04 100
2326.15 94
2326.26 89
2326.37 87
2326.48 86
2326.59 88
2326.70 91
2326.81 96
2326.92 101
2327.03 106
2327.14 109
2327.25 109
2327.36 107
2327.47 101
2327.59 93
2327.70 85
2327.81 78
2327.92 73
2328.03 72
2328.14 75
2328.25 81
2328.36 89
2328.47 97
2328.58 104
2328.69 107
2328.80 105
2328.91 99
2329.02 89
2329.13 77
2329.24 66
2329.35 57
2329.46 51
2329.58 48
2329.69 48
2329.80 48
2329.91 48
2330.02 45
2330.13 39
2330.24 30
2330.35 18
2330.46 4
2330.57 0
2330.68 0
2330.79 0
2330.90 0
2331.01 0
2331.12 0
2331.23 0
2331.35 1
2331.46 14
2331.57 26
2331.68 34
2331.79 39
2331.90 41
2332.01 42
2332.12 42
2332.23 43
2332.34 46
2332.45 51
2332.56 59
2332.67 70
2332.78 82
2332.89 95
2333.00 108
2333.12 119
2333.23 128
2333.34 132
2333.45 132
2333.56 127
2333.67 118
2333.78 108
2333.89 97
2334.00 87
2334.11 81
2334.22 77
2334.33 76
2334.44 78
2334.55 81
2334.67 85
2334.78 91
2334.89 97
2335.00 104
2335.11 110
2335.22 116
2335.33 119
2335.44 119
2335.55 116
2335.66 109
2335.77 99
2335.88 89
2335.99 80
2336.10 73
2336.22 70
2336.33 69
2336.44 71
2336.55 74
2336.66 76
2336.77 77
2336.88 76
2336.99 75
2337.10 72
2337.21 69
2337.32 65
2337.43 62
2337.54 59
2337.66 56
2337.77 53
2337.88 51
2337.99 51
2338.10 54
2338.21 59
2338.32 67
2338.43 77
2338.54 88
2338.65 98
2338.76 106
2338.87 110
2338.98 112
2339.10 110
2339.21 106
2339.32 99
2339.43 92
2339.54 84
2339.65 76
2339.76 68
2339.87 62
2339.98 57
2340.09 56
2340.20 58
2340.31 64
2340.43 74
2340.54 88
2340.65 104
2340.76 120
2340.87 134
2340.98 143
2341.09 147
2341.20 145
2341.31 136
2341.42 123
2341.53 107
2341.64 89
2341.76 72
2341.87 56
2341.98 43
2342.09 33
2342.20 26
2342.31 24
2342.42 26
2342.53 31
2342.64 39
2342.75 47
2342.86 55
2342.98 59
2343.09 59
2343.20 56
2343.31 49
2343.42 41
2343.53 34
2343.64 30
2343.75 29
2343.86 31
2343.97 35
2344.08 38
2344.20 40
2344.31 39
2344.42 36
2344.53 30
2344.64 22
2344.75 14
2344.86 7
2344.97 2
2345.08 0
2345.19 0
2345.30 0
2345.42 0
2345.53 0
2345.64 0
2345.75 0
2345.86 0
2345.97 0
2346.08 2
2346.19 7
2346.30 13
2346.41 18
2346.53 22
2346.64 26
2346.75 29
2346.86 31
2346.97 33
2347.08 35
2347.19 38
2347.30 42
2347.41 47
2347.52 53
2347.64 59
2347.75 64
2347.86 69
2347.97 72
2348.08 74
2348.19 74
2348.30 72
2348.41 70
2348.52 67
2348.63 65
2348.75 64
2348.86 65
2348.97 67
2349.08 72
2349.19 78
2349.30 83
2349.41 87
2349.52 89
2349.63 87
2349.75 83
2349.86 77
2349.97 70
2350.08 62
2350.19 56
2350.30 51
2350.41 49
2350.52 49
2350.63 52
2350.74 57
2350.86 64
2350.97 72
2351.08 80
2351.19 86
2351.30 88
2351.41 88
2351.52 83
2351.63 76
2351.74 67
2351.86 58
2351.97 50
2352.08 44
2352.19 40
2352.30 40
2352.41 43
2352.52 49
2352.63 59
2352.74 72
2352.86 86
2352.97 100
2353.08 113
2353.19 124
2353.30 133
2353.41 138
2353.52 142
2353.63 142
2353.75 141
2353.86 139
2353.97 135
2354.08 130
2354.19 125
2354.30 119
2354.41 115
2354.52 111
2354.63 108
2354.75 108
2354.86 108
2354.97 110
2355.08 111
2355.19 112
2355.30 111
2355.41 110
2355.52 108
2355.64 107
2355.75 108
2355.86 112
2355.97 119
2356.08 128
2356.19 138
2356.30 148
2356.41 155
2356.52 160
2356.64 163
2356.75 164
2356.86 164
2356.97 164
2357.08 165
2357.19 167
2357.30 168
2357.41 168
2357.53 167
2357.64 163
2357.75 158
2357.86 153
2357.97 147
2358.08 143
2358.19 141
2358.30 140
2358.42 141
2358.53 143
2358.64 144
2358.75 144
2358.86 142
2358.97 136
2359.08 127
2359.20 117
2359.31 106
2359.42 96
2359.53 90
2359.64 88
2359.75 89
2359.86 94
2359.97 100
2360.09 106
2360.20 109
2360.31 111
2360.42 110
2360.53 108
2360.64 104
2360.75 100
2360.86 95
2360.98 90
2361.09 86
2361.20 82
2361.31 79
2361.42 78
2361.53 77
2361.64 78
2361.76 78
2361.87 78
2361.98 77
2362.09 75
2362.20 73
2362.31 72
2362.42 72
2362.53 75
2362.65 78
2362.76 83
2362.87 88
2362.98 93
2363.09 97
2363.20 102
2363.31 106
2363.43 111
2363.54 115
2363.65 119
2363.76 121
2363.87 120
2363.98 117
2364.09 110
2364.21 102
2364.32 93
2364.43 83
2364.54 75
2364.65 66
2364.76 58
2364.87 49
2364.99 40
2365.10 31
2365.21 22
2365.32 15
2365.43 11
2365.54 11
2365.65 14
2365.77 20
2365.88 26
2365.99 32
2366.10 36
2366.21 38
2366.32 38
2366.43 37
2366.55 36
2366.66 36
2366.77 36
2366.88 36
2366.99 36
2367.10 36
2367.21 36
2367.33 35
2367.44 36
2367.55 39
2367.66 44
2367.77 52
2367.88 62
2367.99 72
2368.11 83
2368.22 92
2368.33 99
2368.44 104
2368.55 105
2368.66 103
2368.78 99
2368.89 94
2369.00 89
2369.11 84
2369.22 80
2369.33 77
2369.44 74
2369.56 70
2369.67 65
2369.78 58
2369.89 50
2370.00 40
2370.11 30
2370.23 20
2370.34 13
2370.45 10
2370.56 10
2370.67 16
2370.78 26
2370.89 38
2371.01 51
2371.12 64
2371.23 73
2371.34 77
2371.45 76
2371.56 71
2371.68 62
2371.79 51
2371.90 41
2372.01 33
2372.12 28
2372.23 27
2372.35 28
2372.46 31
2372.57 33
2372.68 35
2372.79 34
2372.90 30
2373.01 24
2373.13 16
2373.24 7
2373.35 0
2373.46 0
2373.57 0
2373.68 0
2373.80 0
2373.91 0
2374.02 1
2374.13 5
2374.24 6
2374.35 6
2374.47 5
2374.58 3
2374.69 2
2374.80 3
2374.91 7
2375.02 14
2375.14 26
2375.25 39
2375.36 53
2375.47 67
2375.58 78
2375.69 84
2375.81 86
2375.92 83
2376.03 75
2376.14 66
2376.25 56
2376.36 46
2376.48 38
2376.59 32
2376.70 27
2376.81 24
2376.92 21
2377.03 19
2377.15 18
2377.26 19
2377.37 23
2377.48 28
2377.59 36
2377.70 44
2377.82 51
2377.93 55
2378.04 55
2378.15 52
2378.26 45
2378.38 36
2378.49 27
2378.60 20
2378.71 15
2378.82 13
2378.93 13
2379.05 13
2379.16 14
2379.27 15
2379.38 16
2379.49 16
2379.60 18
2379.72 21
2379.83 25
2379.94 32
2380.05 40
2380.16 48
2380.28 57
2380.39 65
2380.50 71
2380.61 75
2380.72 77
2380.83 77
2380.95 77
2381.06 76
2381.17 76
2381.28 76
2381.39 76
2381.50 77
2381.62 76
2381.73 75
2381.84 74
2381.95 72
2382.06 70
2382.18 69
2382.29 69
2382.40 70
2382.51 72
2382.62 75
2382.73 77
2382.85 79
2382.96 79
2383.07 76
2383.18 72
2383.29 67
2383.41 62
2383.52 58
2383.63 57
2383.74 60
2383.85 67
2383.97 77
2384.08 86
2384.19 93
2384.30 97
2384.41 94
2384.52 86
2384.64 74
2384.75 60
2384.86 45
2384.97 33
2385.08 24
2385.20 19
2385.31 18
2385.42 18
2385.53 20
2385.64 23
2385.76 25
2385.87 27
2385.98 28
2386.09 28
2386.20 28
2386.32 27
2386.43 26
2386.54 25
2386.65 24
2386.76 23
2386.87 22
2386.99 21
2387.10 19
2387.21 16
2387.32 11
2387.43 4
2387.55 0
2387.66 0
2387.77 0
2387.88 0
2387.99 0
2388.11 0
2388.22 7
2388.33 18
2388.44 29
2388.55 38
2388.67 45
2388.78 50
2388.89 51
2389.00 50
2389.11 48
2389.23 45
2389.34 43
2389.45 42
2389.56 43
2389.67 45
2389.79 47
2389.90 50
2390.01 52
2390.12 52
2390.23 51
2390.35 48
2390.46 44
2390.57 38
2390.68 33
2390.79 27
2390.91 21
2391.02 15
2391.13 9
2391.24 2
2391.35 0
2391.47 0
2391.58 0
2391.69 0
2391.80 0
2391.91 1
2392.03 15
2392.14 31
2392.25 47
2392.36 60
2392.47 69
2392.59 73
2392.70 73
2392.81 70
2392.92 66
2393.04 63
2393.15 62
2393.26 63
2393.37 65
2393.48 67
2393.60 68
2393.71 68
2393.82 66
2393.93 63
2394.04 60
2394.16 58
2394.27 57
2394.38 59
2394.49 62
2394.60 68
2394.72 76
2394.83 87
2394.94 99
2395.05 112
2395.17 123
2395.28 132
2395.39 136
2395.50 136
2395.61 132
2395.73 127
2395.84 122
2395.95 119
2396.06 119
2396.17 122
2396.29 126
2396.40 131
2396.51 133
2396.62 133
2396.74 130
2396.85 124
2396.96 116
2397.07 107
2397.18 100
2397.30 94
2397.41 89
2397.52 86
2397.63 84
2397.75 82
2397.86 80
2397.97 79
2398.08 79
2398.19 81
2398.31 85
2398.42 92
2398.53 100
2398.64 110
2398.75 121
2398.87 132
2398.98 143
2399.09 152
2399.20 160
2399.32 165
2399.43 167
2399.54 165
2399.65 158
2399.77 147
2399.88 133
2399.99 117
2400.10 101
2400.21 88
2400.33 77
2400.44 70
2400.55 65
2400.66 61
2400.78 56
2400.89 48
2401.00 37
2401.11 24
2401.22 11
2401.34 0
2401.45 0
2401.56 0
2401.67 0
2401.79 0
2401.90 0
2402.01 0
2402.12 0
2402.23 2
2402.35 6
2402.46 10
2402.57 16
2402.68 23
2402.80 32
2402.91 43
2403.02 55
2403.13 65
2403.25 72
2403.36 76
2403.47 75
2403.58 72
2403.70 66
2403.81 61
2403.92 57
2404.03 56
2404.14 59
2404.26 66
2404.37 75
2404.48 85
2404.59 95
2404.71 101
2404.82 102
2404.93 100
2405.04 93
2405.16 84
2405.27 75
2405.38 67
2405.49 62
2405.61 63
2405.72 68
2405.83 77
2405.94 87
2406.05 99
2406.17 108
2406.28 115
2406.39 119
2406.50 120
2406.62 121
2406.73 120
2406.84 120
2406.95 120
2407.07 120
2407.18 120
2407.29 120
2407.40 120
2407.52 121
2407.63 121
2407.74 122
2407.85 122
2407.97 121
2408.08 119
2408.19 113
2408.30 106
2408.42 96
2408.53 84
2408.64 70
2408.75 57
2408.87 44
2408.98 32
2409.09 23
2409.20 17
2409.31 13
2409.43 12
2409.54 13
2409.65 17
2409.76 23
2409.88 30
2409.99 39
2410.10 50
2410.21 61
2410.33 73
2410.44 83
2410.55 93
2410.66 101
2410.78 107
2410.89 112
2411.00 115
2411.11 117
2411.23 117
2411.34 115
2411.45 111
2411.56 106
2411.68 100
2411.79 94
2411.90 91
2412.01 90
2412.13 92
2412.24 97
2412.35 105
2412.46 114
2412.58 123
2412.69 132
2412.80 139
2412.92 145
2413.03 150
2413.14 153
2413.25 156
2413.37 157
2413.48 157
2413.59 154
2413.70 149
2413.82 141
2413.93 131
2414.04 119
2414.15 108
2414.27 96
2414.38 87
2414.49 79
2414.60 72
2414.72 67
2414.83 62
2414.94 56
2415.05 49
2415.17 39
2415.28 28
2415.39 17
2415.50 8
2415.62 2
2415.73 2
2415.84 8
2415.95 19
2416.07 32
2416.18 47
2416.29 60
2416.41 70
2416.52 76
2416.63 80
2416.74 81
2416.86 80
2416.97 79
2417.08 77
2417.19 75
2417.31 73
2417.42 70
2417.53 67
2417.64 64
2417.76 64
2417.87 65
2417.98 67
2418.10 71
2418.21 74
2418.32 76
2418.43 74
2418.55 70
2418.66 63
2418.77 55
2418.88 48
2419.00 43
2419.11 40
2419.22 41
2419.33 44
2419.45 48
2419.56 52
2419.67 56
2419.79 60
2419.90 64
2420.01 68
2420.12 73
2420.24 78
2420.35 83
2420.46 89
2420.57 95
2420.69 101
2420.80 108
2420.91 116
2421.03 124
2421.14 131
2421.25 137
2421.36 140
2421.48 140
2421.59 136
2421.70 130
2421.81 124
2421.93 119
2422.04 117
2422.15 119
2422.27 124
2422.38 132
2422.49 142
2422.60 151
2422.72 161
2422.83 169
2422.94 176
2423.06 181
2423.17 184
2423.28 187
2423.39 190
2423.51 193
2423.62 195
2423.73 197
2423.84 199
2423.96 200
2424.07 200
2424.18 200
2424.30 199
2424.41 197
2424.52 196
2424.63 194
2424.75 191
2424.86 186
2424.97 180
2425.09 171
2425.20 159
2425.31 146
2425.42 132
2425.54 120
2425.65 111
2425.76 107
2425.88 109
2425.99 116
2426.10 126
2426.21 139
2426.33 150
2426.44 157
2426.55 161
2426.67 160
2426.78 155
2426.89 147
2427.00 138
2427.12 130
2427.23 122
2427.34 114
2427.46 107
2427.57 100
2427.68 93
2427.79 85
2427.91 78
2428.02 71
2428.13 65
2428.25 61
2428.36 59
2428.47 59
2428.58 61
2428.70 63
2428.81 64
2428.92 63
2429.04 59
2429.15 53
2429.26 45
2429.38 35
2429.49 26
2429.60 18
2429.71 11
2429.83 6
2429.94 2
2430.05 0
2430.17 0
2430.28 0
2430.39 0
2430.50 0
2430.62 0
2430.73 0
2430.84 0
2430.96 0
2431.07 1
2431.18 3
2431.30 6
2431.41 11
2431.52 19
2431.63 30
2431.75 45
2431.86 60
2431.97 76
2432.09 90
2432.20 102
2432.31 111
2432.43 117
2432.54 119
2432.65 120
2432.76 119
2432.88 117
2432.99 115
2433.10 113
2433.22 112
2433.33 111
2433.44 111
2433.56 111
2433.67 112
2433.78 112
2433.89 112
2434.01 110
2434.12 108
2434.23 105
2434.35 103
2434.46 102
2434.57 101
2434.69 101
2434.80 100
2434.91 98
2435.02 94
2435.14 89
2435.25 85
2435.36 81
2435.48 79
2435.59 79
2435.70 80
2435.82 81
2435.93 82
2436.04 83
2436.16 83
2436.27 84
2436.38 86
2436.50 89
2436.61 93
2436.72 97
2436.83 101
2436.95 104
2437.06 107
2437.17 109
2437.29 110
2437.40 111
2437.51 112
2437.63 112
2437.74 110
2437.85 108
2437.97 107
2438.08 105
2438.19 105
2438.30 106
2438.42 108
2438.53 112
2438.64 118
2438.76 126
2438.87 135
2438.98 145
2439.10 155
2439.21 165
2439.32 173
2439.44 180
2439.55 185
2439.66 188
2439.78 191
2439.89 194
2440.00 197
2440.12 200
2440.23 201
2440.34 200
2440.46 197
2440.57 190
2440.68 182
2440.79 174
2440.91 166
2441.02 160
2441.13 156
2441.25 154
2441.36 152
2441.47 150
2441.59 145
2441.70 138
2441.81 129
2441.93 117
2442.04 106
2442.15 95
2442.27 87
2442.38 82
2442.49 81
2442.61 84
2442.72 89
2442.83 97
2442.95 107
2443.06 119
2443.17 133
2443.29 148
2443.40 164
2443.51 180
2443.63 195
2443.74 208
2443.85 217
2443.97 222
2444.08 222
2444.19 218
2444.31 209
2444.42 197
2444.53 184
2444.64 170
2444.76 158
2444.87 148
2444.98 144
2445.10 143
2445.21 148
2445.32 156
2445.44 165
2445.55 175
2445.66 183
2445.78 188
2445.89 192
2446.00 194
2446.12 195
2446.23 198
2446.34 202
2446.46 208
2446.57 216
2446.68 225
2446.80 234
2446.91 242
2447.02 250
2447.14 256
2447.25 261
2447.36 266
2447.48 273
2447.59 282
2447.70 295
2447.82 309
2447.93 326
2448.04 342
2448.16 357
2448.27 367
2448.38 372
2448.50 371
2448.61 364
2448.72 353
2448.84 339
2448.95 326
2449.07 314
2449.18 305
2449.29 299
2449.41 296
2449.52 297
2449.63 300
2449.75 305
2449.86 312
2449.97 319
2450.09 326
2450.20 332
2450.31 337
2450.43 341
2450.54 343
2450.65 343
2450.77 341
2450.88 337
2450.99 331
2451.11 325
2451.22 320
2451.33 316
2451.45 316
2451.56 318
2451.67 322
2451.79 327
2451.90 330
2452.01 329
2452.13 324
2452.24 313
2452.35 300
2452.47 285
2452.58 271
2452.69 260
2452.81 252
2452.92 248
2453.04 247
2453.15 248
2453.26 249
2453.38 251
2453.49 254
2453.60 259
2453.72 266
2453.83 275
2453.94 285
2454.06 294
2454.17 299
2454.28 301
2454.40 297
2454.51 288
2454.62 276
2454.74 263
2454.85 249
2454.96 238
2455.08 229
2455.19 222
2455.31 218
2455.42 214
2455.53 212
2455.65 209
2455.76 206
2455.87 203
2455.99 199
2456.10 196
2456.21 195
2456.33 196
2456.44 199
2456.55 204
2456.67 212
2456.78 222
2456.90 232
2457.01 242
2457.12 251
2457.24 258
2457.35 262
2457.46 261
2457.58 254
2457.69 243
2457.80 228
2457.92 210
2458.03 193
2458.14 176
2458.26 163
2458.37 153
2458.49 147
2458.60 143
2458.71 142
2458.83 140
2458.94 139
2459.05 137
2459.17 134
2459.28 131
2459.39 128
2459.51 127
2459.62 128
2459.74 132
2459.85 139
2459.96 148
2460.08 159
2460.19 170
2460.30 180
2460.42 188
2460.53 192
2460.64 194
2460.76 193
2460.87 190
2460.99 187
2461.10 185
2461.21 186
2461.33 189
2461.44 195
2461.55 203
2461.67 210
2461.78 217
2461.89 222
2462.01 226
2462.12 229
2462.24 233
2462.35 238
2462.46 246
2462.58 253
2462.69 260
2462.80 262
2462.92 261
2463.03 256
2463.15 249
2463.26 240
2463.37 232
2463.49 226
2463.60 222
2463.71 218
2463.83 213
2463.94 207
2464.06 199
2464.17 189
2464.28 180
2464.40 171
2464.51 164
2464.62 159
2464.74 156
2464.85 156
2464.97 158
2465.08 162
2465.19 168
2465.31 176
2465.42 186
2465.53 196
2465.65 205
2465.76 213
2465.88 220
2465.99 226
2466.10 231
2466.22 235
2466.33 240
2466.44 245
2466.56 251
2466.67 256
2466.79 260
2466.90 263
2467.01 266
2467.13 268
2467.24 271
2467.35 274
2467.47 278
2467.58 282
2467.70 286
2467.81 289
2467.92 291
2468.04 292
2468.15 290
2468.27 286
2468.38 282
2468.49 277
2468.61 273
2468.72 271
2468.83 270
2468.95 271
2469.06 273
2469.18 276
2469.29 279
2469.40 280
2469.52 279
2469.63 275
2469.75 269
2469.86 261
2469.97 252
2470.09 244
2470.20 239
2470.31 238
2470.43 241
2470.54 246
2470.66 252
2470.77 256
2470.88 257
2471.00 256
2471.11 251
2471.23 246
2471.34 241
2471.45 236
2471.57 233
2471.68 229
2471.80 225
2471.91 219
2472.02 211
2472.14 200
2472.25 188
2472.37 176
2472.48 164
2472.59 154
2472.71 146
2472.82 141
2472.93 139
2473.05 140
2473.16 143
2473.28 146
2473.39 150
2473.50 153
2473.62 155
2473.73 156
2473.85 155
2473.96 152
2474.07 148
2474.19 142
2474.30 137
2474.42 132
2474.53 128
2474.64 126
2474.76 126
2474.87 126
2474.99 126
2475.10 124
2475.21 119
2475.33 112
2475.44 102
2475.56 92
2475.67 82
2475.78 77
2475.90 75
2476.01 77
2476.13 82
2476.24 87
2476.35 90
2476.47 90
2476.58 86
2476.70 80
2476.81 74
2476.92 70
2477.04 69
2477.15 72
2477.27 77
2477.38 83
2477.49 87
2477.61 87
2477.72 82
2477.84 73
2477.95 62
2478.06 50
2478.18 38
2478.29 29
2478.41 23
2478.52 19
2478.64 18
2478.75 19
2478.86 23
2478.98 30
2479.09 40
2479.21 51
2479.32 62
2479.43 73
2479.55 80
2479.66 84
2479.78 85
2479.89 82
2480.00 79
2480.12 76
2480.23 75
2480.35 75
2480.46 75
2480.57 75
2480.69 71
2480.80 65
2480.92 57
2481.03 48
2481.15 41
2481.26 39
2481.37 44
2481.49 56
2481.60 75
2481.72 98
2481.83 123
2481.94 147
2482.06 167
2482.17 180
2482.29 186
2482.40 184
2482.52 175
2482.63 161
2482.74 146
2482.86 132
2482.97 122
2483.09 117
2483.20 119
2483.31 125
2483.43 135
2483.54 146
2483.66 156
2483.77 162
2483.89 166
2484.00 164
2484.11 159
2484.23 149
2484.34 137
2484.46 123
2484.57 108
2484.68 94
2484.80 80
2484.91 68
2485.03 57
2485.14 46
2485.26 34
2485.37 22
2485.48 10
2485.60 0
2485.71 0
2485.83 0
2485.94 0
2486.06 0
2486.17 0
2486.28 9
2486.40 21
2486.51 34
2486.63 47
2486.74 60
2486.86 72
2486.97 83
2487.08 93
2487.20 100
2487.31 105
2487.43 108
2487.54 109
2487.65 110
2487.77 110
2487.88 111
2488.00 112
2488.11 112
2488.23 109
2488.34 104
2488.46 96
2488.57 85
2488.68 73
2488.80 62
2488.91 53
2489.03 47
2489.14 44
2489.26 44
2489.37 45
2489.48 45
2489.60 43
2489.71 37
2489.83 29
2489.94 19
2490.06 9
2490.17 2
2490.28 0
2490.40 1
2490.51 7
2490.63 16
2490.74 27
2490.86 38
2490.97 47
2491.08 55
2491.20 61
2491.31 65
2491.43 69
2491.54 72
2491.66 75
2491.77 77
2491.89 79
2492.00 79
2492.11 78
2492.23 75
2492.34 71
2492.46 66
2492.57 61
2492.69 57
2492.80 53
2492.91 52
2493.03 51
2493.14 52
2493.26 54
2493.37 54
2493.49 53
2493.60 49
2493.72 41
2493.83 31
2493.94 20
2494.06 8
2494.17 0
2494.29 0
2494.40 0
2494.52 0
2494.63 0
2494.75 0
2494.86 0
2494.97 0
2495.09 1
2495.20 11
2495.32 21
2495.43 30
2495.55 37
2495.66 41
2495.78 44
2495.89 45
2496.00 44
2496.12 44
2496.23 44
2496.35 45
2496.46 47
2496.58 49
2496.69 50
2496.81 48
2496.92 43
2497.03 36
2497.15 28
2497.26 19
2497.38 13
2497.49 9
2497.61 10
2497.72 14
2497.84 22
2497.95 33
2498.07 45
2498.18 56
2498.29 67
2498.41 75
2498.52 82
2498.64 85
2498.75 86
2498.87 86
2498.98 83
2499.10 80
2499.21 76
2499.33 71
2499.44 66
2499.55 60
2499.67 54
2499.78 48
2499.90 42
2500.01 38
2500.13 36
2500.24 37
2500.36 41
2500.47 48
2500.59 56
2500.70 67
2500.81 77
2500.93 87
2501.04 96
2501.16 103
2501.27 107
2501.39 109
2501.50 108
2501.62 104
2501.73 100
2501.85 95
2501.96 91
2502.08 89
2502.19 89
2502.30 91
2502.42 95
2502.53 100
2502.65 105
2502.76 109
2502.88 112
2502.99 114
2503.11 114
2503.22 111
2503.34 106
2503.45 99
2503.57 91
2503.68 82
2503.79 71
2503.91 62
2504.02 52
2504.14 44
2504.25 38
2504.37 34
2504.48 32
2504.60 30
2504.71 29
2504.83 26
2504.94 22
2505.06 17
2505.17 10
2505.29 3
2505.40 0
2505.51 0
2505.63 0
2505.74 0
2505.86 0
2505.97 0
2506.09 0
2506.20 0
2506.32 2
2506.43 10
2506.55 17
2506.66 22
2506.78 27
2506.89 30
2507.01 34
2507.12 40
2507.24 48
2507.35 59
2507.46 73
2507.58 88
2507.69 101
2507.81 112
2507.92 118
2508.04 120
2508.15 118
2508.27 113
2508.38 106
2508.50 97
2508.61 88
2508.73 79
2508.84 70
2508.96 60
2509.07 50
2509.19 41
2509.30 33
2509.42 28
2509.53 26
2509.65 28
2509.76 33
2509.87 41
2509.99 50
2510.10 57
2510.22 63
2510.33 66
2510.45 66
2510.56 64
2510.68 61
2510.79 59
2510.91 58
2511.02 60
2511.14 65
2511.25 75
2511.37 89
2511.48 108
2511.60 130
2511.71 153
2511.83 176
2511.94 196
2512.06 212
2512.17 223
2512.29 229
2512.40 231
2512.52 232
2512.63 233
2512.75 234
2512.86 236
2512.98 238
2513.09 239
2513.20 237
2513.32 231
2513.43 223
2513.55 214
2513.66 205
2513.78 197
2513.89 192
2514.01 190
2514.12 189
2514.24 189
2514.35 190
2514.47 192
2514.58 195
2514.70 198
2514.81 202
2514.93 205
2515.04 207
2515.16 207
2515.27 203
2515.39 197
2515.50 189
2515.62 180
2515.73 172
2515.85 165
2515.96 160
2516.08 156
2516.19 153
2516.31 150
2516.42 146
2516.54 142
2516.65 138
2516.77 135
2516.88 133
2517.00 134
2517.11 137
2517.23 141
2517.34 148
2517.46 154
2517.57 160
2517.69 164
2517.80 167
2517.92 168
2518.03 169
2518.15 169
2518.26 168
2518.38 168
2518.49 166
2518.61 164
2518.72 160
2518.84 156
2518.95 151
2519.07 147
2519.18 144
2519.30 143
2519.41 144
2519.53 146
2519.64 148
2519.76 150
2519.87 152
2519.99 154
2520.10 157
2520.22 161
2520.33 166
2520.45 172
2520.56 177
2520.68 179
2520.79 178
2520.91 173
2521.02 165
2521.14 155
2521.25 144
2521.37 133
2521.48 123
2521.60 113
2521.71 104
2521.83 96
2521.94 88
2522.06 82
2522.17 78
2522.29 77
2522.40 79
2522.52 82
2522.63 85
2522.75 87
2522.86 87
2522.98 84
2523.09 78
2523.21 69
2523.32 60
2523.44 51
2523.55 45
2523.67 44
2523.78 46
2523.90 54
2524.01 64
2524.13 77
2524.24 89
2524.36 101
2524.47 111
2524.59 118
2524.70 122
2524.82 123
2524.93 122
2525.05 119
2525.17 114
2525.28 108
2525.40 101
2525.51 94
2525.63 87
2525.74 81
2525.86 76
2525.97 72
2526.09 69
2526.20 67
2526.32 66
2526.43 68
2526.55 71
2526.66 78
2526.78 87
2526.89 98
2527.01 111
2527.12 126
2527.24 139
2527.35 152
2527.47 163
2527.58 171
2527.70 176
2527.81 177
2527.93 175
2528.04 171
2528.16 165
2528.27 159
2528.39 153
2528.51 147
2528.62 142
2528.74 138
2528.85 135
2528.97 132
2529.08 129
2529.20 128
2529.31 126
2529.43 125
2529.54 124
2529.66 122
2529.77 120
2529.89 117
2530.00 114
2530.12 110
2530.23 107
2530.35 103
2530.46 99
2530.58 95
2530.69 91
2530.81 87
2530.93 84
2531.04 83
2531.16 84
2531.27 85
2531.39 88
2531.50 91
2531.62 92
2531.73 92
2531.85 89
2531.96 84
2532.08 78
2532.19 71
2532.31 65
2532.42 61
2532.54 58
2532.65 58
2532.77 61
2532.89 67
2533.00 74
2533.12 84
2533.23 95
2533.35 106
2533.46 116
2533.58 126
2533.69 133
2533.81 137
2533.92 139
2534.04 139
2534.15 136
2534.27 131
2534.38 125
2534.50 116
2534.62 106
2534.73 95
2534.85 83
2534.96 71
2535.08 59
2535.19 49
2535.31 42
2535.42 36
2535.54 34
2535.65 33
2535.77 33
2535.88 32
2536.00 32
2536.12 30
2536.23 28
2536.35 26
2536.46 25
2536.58 25
2536.69 27
2536.81 30
2536.92 36
2537.04 43
2537.15 52
2537.27 62
2537.38 72
2537.50 82
2537.62 91
2537.73 98
2537.85 104
2537.96 107
2538.08 108
2538.19 109
2538.31 108
2538.42 106
2538.54 104
2538.65 101
2538.77 99
2538.89 96
2539.00 94
2539.12 93
2539.23 92
2539.35 91
2539.46 89
2539.58 86
2539.69 80
2539.81 72
2539.92 62
2540.04 51
2540.16 39
2540.27 29
2540.39 20
2540.50 13
2540.62 8
2540.73 3
2540.85 0
2540.96 0
2541.08 0
2541.20 0
2541.31 0
2541.43 0
2541.54 0
2541.66 0
2541.77 1
2541.89 7
2542.00 14
2542.12 20
2542.23 25
2542.35 29
2542.47 33
2542.58 37
2542.70 43
2542.81 51
2542.93 62
2543.04 75
2543.16 89
2543.27 104
2543.39 118
2543.51 130
2543.62 141
2543.74 149
2543.85 154
2543.97 157
2544.08 157
2544.20 155
2544.31 150
2544.43 145
2544.55 140
2544.66 136
2544.78 135
2544.89 136
2545.01 139
2545.12 144
2545.24 150
2545.35 154
2545.47 158
2545.59 160
2545.70 161
2545.82 161
2545.93 162
2546.05 162
2546.16 163
2546.28 163
2546.40 163
2546.51 162
2546.63 160
2546.74 158
2546.86 155
2546.97 154
2547.09 152
2547.20 152
2547.32 152
2547.44 152
2547.55 152
2547.67 153
2547.78 152
2547.90 151
2548.01 148
2548.13 143
2548.25 134
2548.36 123
2548.48 109
2548.59 92
2548.71 76
2548.82 62
2548.94 52
2549.06 47
2549.17 47
2549.29 53
2549.40 62
2549.52 73
2549.63 84
2549.75 92
2549.87 97
2549.98 99
2550.10 99
2550.21 99
2550.33 99
2550.44 98
2550.56 98
2550.68 98
2550.79 97
2550.91 95
2551.02 93
2551.14 91
2551.25 91
2551.37 92
2551.49 95
2551.60 98
2551.72 101
2551.83 104
2551.95 104
2552.06 102
2552.18 98
2552.30 90
2552.41 80
2552.53 69
2552.64 57
2552.76 46
2552.87 38
2552.99 32
2553.11 30
2553.22 32
2553.34 37
2553.45 45
2553.57 53
2553.69 61
2553.80 67
2553.92 72
2554.03 75
2554.15 77
2554.26 79
2554.38 81
2554.50 85
2554.61 90
2554.73 97
2554.84 105
2554.96 114
2555.07 124
2555.19 134
2555.31 145
2555.42 154
2555.54 161
2555.65 166
2555.77 168
2555.89 167
2556.00 163
2556.12 157
2556.23 151
2556.35 143
2556.46 135
2556.58 127
2556.70 118
2556.81 109
2556.93 100
2557.04 90
2557.16 81
2557.28 71
2557.39 63
2557.51 56
2557.62 49
2557.74 44
2557.86 40
2557.97 37
2558.09 36
2558.20 36
2558.32 39
2558.43 43
2558.55 51
2558.67 62
2558.78 76
2558.90 91
2559.01 107
2559.13 122
2559.25 134
2559.36 143
2559.48 148
2559.59 150
2559.71 149
2559.83 147
2559.94 146
2560.06 147
2560.17 151
2560.29 157
2560.41 165
2560.52 173
2560.64 180
2560.75 185
2560.87 188
2560.98 188
2561.10 186
2561.22 184
2561.33 183
2561.45 184
2561.56 188
2561.68 195
2561.80 203
2561.91 213
2562.03 222
2562.14 230
2562.26 236
2562.38 238
2562.49 238
2562.61 235
2562.72 229
2562.84 223
2562.96 217
2563.07 211
2563.19 207
2563.30 205
2563.42 205
2563.54 206
2563.65 210
2563.77 215
2563.88 222
2564.00 231
2564.12 241
2564.23 251
2564.35 261
2564.46 270
2564.58 277
2564.70 283
2564.81 286
2564.93 287
2565.05 286
2565.16 281
2565.28 274
2565.39 263
2565.51 250
2565.63 235
2565.74 220
2565.86 206
2565.97 193
2566.09 183
2566.21 175
2566.32 168
2566.44 162
2566.55 158
2566.67 154
2566.79 153
2566.90 154
2567.02 158
2567.13 165
2567.25 176
2567.37 189
2567.48 202
2567.60 216
2567.71 228
2567.83 238
2567.95 245
2568.06 248
2568.18 248
2568.30 243
2568.41 236
2568.53 227
2568.64 216
2568.76 205
2568.88 195
2568.99 187
2569.11 181
2569.22 176
2569.34 173
2569.46 170
2569.57 166
2569.69 161
2569.81 157
2569.92 153
2570.04 152
2570.15 154
2570.27 160
2570.39 169
2570.50 179
2570.62 188
2570.73 193
2570.85 192
2570.97 185
2571.08 173
2571.20 157
2571.32 139
2571.43 121
2571.55 105
2571.66 92
2571.78 82
2571.90 76
2572.01 75
2572.13 79
2572.25 87
2572.36 100
2572.48 117
2572.59 136
2572.71 156
2572.83 174
2572.94 188
2573.06 197
2573.17 201
2573.29 201
2573.41 198
2573.52 194
2573.64 193
2573.76 195
2573.87 200
2573.99 208
2574.10 218
2574.22 226
2574.34 231
2574.45 233
2574.57 230
2574.69 223
2574.80 214
2574.92 204
2575.03 195
2575.15 187
2575.27 180
2575.38 176
2575.50 173
2575.62 170
2575.73 169
2575.85 167
2575.97 166
2576.08 164
2576.20 161
2576.31 158
2576.43 155
2576.55 153
2576.66 154
2576.78 158
2576.90 165
2577.01 175
2577.13 187
2577.24 201
2577.36 213
2577.48 224
2577.59 232
2577.71 236
2577.83 237
2577.94 236
2578.06 234
2578.18 230
2578.29 225
2578.41 220
2578.52 215
2578.64 210
2578.76 206
2578.87 205
2578.99 205
2579.11 208
2579.22 213
2579.34 220
2579.46 227
2579.57 234
2579.69 239
2579.80 244
2579.92 249
2580.04 252
2580.15 256
2580.27 260
2580.39 264
2580.50 268
2580.62 271
2580.74 274
2580.85 275
2580.97 277
2581.08 278
2581.20 279
2581.32 281
2581.43 284
2581.55 288
2581.67 293
2581.78 299
2581.90 307
2582.02 315
2582.13 323
2582.25 331
2582.37 335
2582.48 337
2582.60 334
2582.71 329
2582.83 321
2582.95 312
2583.06 304
2583.18 298
2583.30 296
2583.41 298
2583.53 302
2583.65 309
2583.76 316
2583.88 321
2584.00 325
2584.11 325
2584.23 323
2584.35 320
2584.46 315
2584.58 311
2584.69 309
2584.81 309
2584.93 311
2585.04 315
2585.16 319
2585.28 324
2585.39 328
2585.51 332
2585.63 334
2585.74 335
2585.86 335
2585.98 334
2586.09 334
2586.21 334
2586.33 335
2586.44 338
2586.56 342
2586.68 348
2586.79 355
2586.91 363
2587.02 371
2587.14 378
2587.26 384
2587.37 388
2587.49 387
2587.61 383
2587.72 374
2587.84 363
2587.96 350
2588.07 338
2588.19 328
2588.31 322
2588.42 320
2588.54 321
2588.66 324
2588.77 327
2588.89 328
2589.01 327
2589.12 322
2589.24 314
2589.36 303
2589.47 290
2589.59 275
2589.71 260
2589.82 245
2589.94 231
2590.06 216
2590.17 201
2590.29 187
2590.41 174
2590.52 164
2590.64 157
2590.76 154
2590.87 156
2590.99 160
2591.11 165
2591.22 171
2591.34 176
2591.46 178
2591.57 178
2591.69 176
2591.81 172
2591.92 168
2592.04 162
2592.16 156
2592.27 148
2592.39 138
2592.51 126
2592.62 112
2592.74 99
2592.86 87
2592.97 77
2593.09 72
2593.21 70
2593.32 72
2593.44 75
2593.56 79
2593.67 82
2593.79 84
2593.91 84
2594.02 81
2594.14 77
2594.26 72
2594.37 67
2594.49 62
2594.61 59
2594.72 57
2594.84 56
2594.96 57
2595.07 58
2595.19 60
2595.31 61
2595.42 59
2595.54 56
2595.66 50
2595.77 43
2595.89 36
2596.01 30
2596.12 26
2596.24 26
2596.36 28
2596.47 33
2596.59 40
2596.71 48
2596.82 55
2596.94 62
2597.06 67
2597.17 70
2597.29 72
2597.41 73
2597.52 73
2597.64 73
2597.76 73
2597.87 72
2597.99 70
2598.11 67
2598.23 64
2598.34 62
2598.46 60
2598.58 60
2598.69 61
2598.81 64
2598.93 69
2599.04 77
2599.16 86
2599.28 98
2599.39 112
2599.51 128
2599.63 144
2599.74 161
2599.86 177
2599.98 191
2600.09 202
2600.21 210
2600.33 214
2600.44 214
2600.56 211
2600.68 205
2600.80 196
2600.91 186
2601.03 176
2601.15 165
2601.26 156
2601.38 147
2601.50 140
2601.61 133
2601.73 126
2601.85 119
2601.96 112
2602.08 104
2602.20 96
2602.31 87
2602.43 77
2602.55 67
2602.67 58
2602.78 50
2602.90 43
2603.02 39
2603.13 38
2603.25 41
2603.37 48
2603.48 58
2603.60 70
2603.72 83
2603.83 95
2603.95 106
2604.07 115
2604.19 121
2604.30 125
2604.42 127
2604.54 130
2604.65 132
2604.77 136
2604.89 141
2605.00 147
2605.12 154
2605.24 161
2605.35 166
2605.47 170
2605.59 170
2605.71 168
2605.82 163
2605.94 157
2606.06 151
2606.17 145
2606.29 138
2606.41 130
2606.52 121
2606.64 109
2606.76 96
2606.88 81
2606.99 66
2607.11 51
2607.23 39
2607.34 28
2607.46 18
2607.58 9
2607.69 1
2607.81 0
2607.93 0
2608.05 0
2608.16 0
2608.28 0
2608.40 0
2608.51 0
2608.63 0
2608.75 8
2608.86 15
2608.98 22
2609.10 28
2609.22 34
2609.33 40
2609.45 45
2609.57 49
2609.68 52
2609.80 52
2609.92 49
2610.04 46
2610.15 41
2610.27 38
2610.39 35
2610.50 35
2610.62 37
2610.74 40
2610.85 43
2610.97 47
2611.09 50
2611.21 54
2611.32 60
2611.44 67
2611.56 75
2611.67 85
2611.79 93
2611.91 99
2612.03 101
2612.14 98
2612.26 91
2612.38 81
2612.49 71
2612.61 62
2612.73 56
2612.85 53
2612.96 53
2613.08 55
2613.20 57
2613.31 60
2613.43 64
2613.55 69
2613.67 74
2613.78 81
2613.90 89
2614.02 98
2614.13 105
2614.25 110
2614.37 112
2614.49 110
2614.60 105
2614.72 96
2614.84 87
2614.95 77
2615.07 67
2615.19 60
2615.31 56
2615.42 55
2615.54 57
2615.66 62
2615.77 69
2615.89 75
2616.01 78
2616.13 78
2616.24 73
2616.36 64
2616.48 54
2616.59 43
2616.71 35
2616.83 31
2616.95 33
2617.06 39
2617.18 49
2617.30 60
2617.42 72
2617.53 83
2617.65 92
2617.77 97
2617.88 100
2618.00 101
2618.12 101
2618.24 100
2618.35 99
2618.47 99
2618.59 100
2618.70 101
2618.82 103
2618.94 107
2619.06 111
2619.17 115
2619.29 120
2619.41 123
2619.53 125
2619.64 126
2619.76 125
2619.88 122
2619.99 118
2620.11 112
2620.23 105
2620.35 98
2620.46 92
2620.58 86
2620.70 83
2620.82 82
2620.93 83
2621.05 85
2621.17 88
2621.29 92
2621.40 94
2621.52 94
2621.64 92
2621.75 89
2621.87 86
2621.99 82
2622.11 78
2622.22 75
2622.34 73
2622.46 70
2622.58 66
2622.69 63
2622.81 60
2622.93 57
2623.05 57
2623.16 59
2623.28 64
2623.40 72
2623.51 82
2623.63 92
2623.75 103
2623.87 111
2623.98 117
2624.10 119
2624.22 117
2624.34 112
2624.45 105
2624.57 96
2624.69 87
2624.81 77
2624.92 68
2625.04 60
2625.16 52
2625.28 45
2625.39 41
2625.51 38
2625.63 38
2625.75 41
2625.86 47
2625.98 54
2626.10 62
2626.21 71
2626.33 80
2626.45 89
2626.57 98
2626.68 107
2626.80 116
2626.92 124
2627.04 131
2627.15 134
2627.27 134
2627.39 132
2627.51 128
2627.62 122
2627.74 117
2627.86 114
2627.98 113
2628.09 113
2628.21 116
2628.33 120
2628.45 124
2628.56 127
2628.68 128
2628.80 128
2628.92 126
2629.03 124
2629.15 122
2629.27 122
2629.39 126
2629.50 132
2629.62 140
2629.74 150
2629.86 161
2629.97 169
2630.09 176
2630.21 179
2630.33 179
2630.44 176
2630.56 171
2630.68 166
2630.80 159
2630.91 154
2631.03 149
2631.15 145
2631.27 141
2631.38 137
2631.50 132
2631.62 127
2631.74 120
2631.85 112
2631.97 105
2632.09 97
2632.21 92
2632.32 90
2632.44 91
2632.56 95
2632.68 101
2632.79 108
2632.91 113
2633.03 117
2633.15 119
2633.27 120
2633.38 121
2633.50 124
2633.62 130
2633.74 140
2633.85 152
2633.97 166
2634.09 179
2634.21 190
2634.32 197
2634.44 199
2634.56 196
2634.68 189
2634.79 178
2634.91 166
2635.03 154
2635.15 143
2635.26 135
2635.38 130
2635.50 126
2635.62 122
2635.73 119
2635.85 114
2635.97 108
2636.09 101
2636.21 93
2636.32 86
2636.44 78
2636.56 71
2636.68 63
2636.79 55
2636.91 47
2637.03 40
2637.15 35
2637.26 33
2637.38 34
2637.50 39
2637.62 46
2637.74 54
2637.85 62
2637.97 68
2638.09 72
2638.21 73
2638.32 72
2638.44 69
2638.56 67
2638.68 66
2638.79 66
2638.91 68
2639.03 71
2639.15 73
2639.27 75
2639.38 76
2639.50 75
2639.62 74
2639.74 73
2639.85 73
2639.97 74
2640.09 77
2640.21 80
2640.32 82
2640.44 83
2640.56 82
2640.68 81
2640.80 80
2640.91 82
2641.03 86
2641.15 93
2641.27 102
2641.38 111
2641.50 118
2641.62 123
2641.74 125
2641.86 125
2641.97 125
2642.09 126
2642.21 128
2642.33 130
2642.44 133
2642.56 135
2642.68 135
2642.80 133
2642.92 129
2643.03 124
2643.15 120
2643.27 117
2643.39 116
2643.50 118
2643.62 121
2643.74 124
2643.86 127
2643.98 128
2644.09 127
2644.21 124
2644.33 119
2644.45 115
2644.57 113
2644.68 112
2644.80 114
2644.92 117
2645.04 121
2645.15 124
2645.27 124
2645.39 120
2645.51 114
2645.63 105
2645.74 95
2645.86 85
2645.98 77
2646.10 71
2646.22 68
2646.33 66
2646.45 66
2646.57 66
2646.69 68
2646.80 72
2646.92 78
2647.04 85
2647.16 94
2647.28 104
2647.39 113
2647.51 119
2647.63 122
2647.75 121
2647.87 117
2647.98 111
2648.10 103
2648.22 94
2648.34 86
2648.46 79
2648.57 74
2648.69 71
2648.81 70
2648.93 71
2649.04 73
2649.16 76
2649.28 78
2649.40 79
2649.52 81
2649.63 84
2649.75 87
2649.87 92
2649.99 99
2650.11 106
2650.22 113
2650.34 117
2650.46 118
2650.58 117
2650.70 112
2650.81 104
2650.93 95
2651.05 85
2651.17 76
2651.29 67
2651.40 60
2651.52 54
2651.64 49
2651.76 46
2651.88 44
2651.99 43
2652.11 43
2652.23 44
2652.35 45
2652.47 47
2652.58 49
2652.70 51
2652.82 53
2652.94 54
2653.06 55
2653.17 53
2653.29 51
2653.41 48
2653.53 45
2653.65 45
2653.76 46
2653.88 50
2654.00 55
2654.12 60
2654.24 63
2654.35 64
2654.47 62
2654.59 58
2654.71 52
2654.83 46
2654.94 41
2655.06 36
2655.18 32
2655.30 27
2655.42 22
2655.54 15
2655.65 7
2655.77 0
2655.89 0
2656.01 0
2656.13 0
2656.24 0
2656.36 0
2656.48 0
2656.60 0
2656.72 3
2656.83 17
2656.95 32
2657.07 47
2657.19 60
2657.31 72
2657.42 81
2657.54 88
2657.66 92
2657.78 95
2657.90 97
2658.02 97
2658.13 95
2658.25 91
2658.37 83
2658.49 73
2658.61 61
2658.72 48
2658.84 36
2658.96 28
2659.08 23
2659.20 22
2659.32 24
2659.43 30
2659.55 36
2659.67 42
2659.79 48
2659.91 51
2660.02 52
2660.14 51
2660.26 47
2660.38 43
2660.50 39
2660.61 37
2660.73 37
2660.85 40
2660.97 45
2661.09 50
2661.21 56
2661.32 59
2661.44 60
2661.56 58
2661.68 53
2661.80 45
2661.92 35
2662.03 24
2662.15 12
2662.27 2
2662.39 0
2662.51 0
2662.62 0
2662.74 0
2662.86 0
2662.98 0
2663.10 5
2663.22 10
2663.33 13
2663.45 13
2663.57 11
2663.69 6
2663.81 2
2663.93 0
2664.04 0
2664.16 0
2664.28 0
2664.40 0
2664.52 3
2664.64 7
2664.75 9
2664.87 9
2664.99 7
2665.11 3
2665.23 0
2665.34 0
2665.46 0
2665.58 0
2665.70 0
2665.82 4
2665.94 12
2666.05 21
2666.17 30
2666.29 38
2666.41 43
2666.53 46
2666.65 47
2666.76 48
2666.88 49
2667.00 53
2667.12 58
2667.24 64
2667.36 71
2667.47 76
2667.59 79
2667.71 80
2667.83 80
2667.95 79
2668.07 79
2668.18 82
2668.30 88
2668.42 97
2668.54 109
2668.66 121
2668.78 132
2668.89 142
2669.01 148
2669.13 151
2669.25 151
2669.37 147
2669.49 139
2669.61 129
2669.72 118
2669.84 106
2669.96 95
2670.08 85
2670.20 75
2670.32 67
2670.43 57
2670.55 47
2670.67 35
2670.79 23
2670.91 10
2671.03 0
2671.14 0
2671.26 0
2671.38 0
2671.50 0
2671.62 0
2671.74 2
2671.86 11
2671.97 21
2672.09 31
2672.21 41
2672.33 49
2672.45 56
2672.57 62
2672.68 65
2672.80 67
2672.92 67
2673.04 65
2673.16 61
2673.28 56
2673.40 51
2673.51 46
2673.63 43
2673.75 42
2673.87 44
2673.99 47
2674.11 52
2674.22 58
2674.34 63
2674.46 67
2674.58 69
2674.70 68
2674.82 65
2674.94 61
2675.05 55
2675.17 50
2675.29 45
2675.41 43
2675.53 43
2675.65 46
2675.77 49
2675.88 53
2676.00 55
2676.12 54
2676.24 50
2676.36 42
2676.48 32
2676.60 21
2676.71 11
2676.83 4
2676.95 2
2677.07 5
2677.19 12
2677.31 23
2677.42 35
2677.54 46
2677.66 56
2677.78 62
2677.90 64
2678.02 62
2678.14 58
2678.25 52
2678.37 46
2678.49 41
2678.61 39
2678.73 40
2678.85 43
2678.97 48
2679.09 53
2679.20 58
2679.32 63
2679.44 68
2679.56 73
2679.68 78
2679.80 83
2679.92 86
2680.03 88
2680.15 88
2680.27 86
2680.39 83
2680.51 78
2680.63 74
2680.75 71
2680.86 67
2680.98 64
2681.10 61
2681.22 57
2681.34 53
2681.46 48
2681.58 44
2681.69 41
2681.81 38
2681.93 36
2682.05 34
2682.17 34
2682.29 36
2682.41 41
2682.53 48
2682.64 58
2682.76 70
2682.88 81
2683.00 90
2683.12 95
2683.24 95
2683.36 91
2683.48 84
2683.59 75
2683.71 65
2683.83 55
2683.95 47
2684.07 41
2684.19 37
2684.31 36
2684.42 38
2684.54 43
2684.66 50
2684.78 58
2684.90 65
2685.02 70
2685.14 73
2685.26 73
2685.37 74
2685.49 74
2685.61 76
2685.73 80
2685.85 85
2685.97 89
2686.09 92
2686.21 92
2686.32 89
2686.44 83
2686.56 77
2686.68 71
2686.80 68
2686.92 67
2687.04 69
2687.16 74
2687.27 79
2687.39 84
2687.51 88
2687.63 90
2687.75 90
2687.87 90
2687.99 90
2688.11 89
2688.23 89
2688.34 90
2688.46 91
2688.58 93
2688.70 97
2688.82 102
2688.94 108
2689.06 115
2689.18 122
2689.29 129
2689.41 135
2689.53 139
2689.65 141
2689.77 142
2689.89 143
2690.01 144
2690.13 147
2690.25 153
2690.36 160
2690.48 169
2690.60 178
2690.72 187
2690.84 194
2690.96 201
2691.08 206
2691.20 210
2691.32 213
2691.43 215
2691.55 215
2691.67 212
2691.79 206
2691.91 198
2692.03 187
2692.15 176
2692.27 166
2692.39 156
2692.50 149
2692.62 143
2692.74 141
2692.86 140
2692.98 142
2693.10 146
2693.22 153
2693.34 162
2693.46 173
2693.57 184
2693.69 195
2693.81 205
2693.93 215
2694.05 223
2694.17 230
2694.29 235
2694.41 240
2694.53 243
2694.64 245
2694.76 247
2694.88 248
2695.00 250
2695.12 251
2695.24 252
2695.36 253
2695.48 253
2695.60 252
2695.72 249
2695.83 246
2695.95 241
2696.07 235
2696.19 230
2696.31 225
2696.43 221
2696.55 219
2696.67 217
2696.79 217
2696.91 218
2697.02 218
2697.14 218
2697.26 217
2697.38 215
2697.50 211
2697.62 206
2697.74 199
2697.86 192
2697.98 184
2698.10 176
2698.21 168
2698.33 160
2698.45 154
2698.57 149
2698.69 144
2698.81 141
2698.93 138
2699.05 136
2699.17 135
2699.29 133
2699.40 133
2699.52 133
2699.64 133
2699.76 135
2699.88 137
2700.00 140
2700.12 144
2700.24 148
2700.36 154
2700.48 160
2700.60 166
2700.71 172
2700.83 178
2700.95 184
2701.07 189
2701.19 195
2701.31 200
2701.43 206
2701.55 212
2701.67 218
2701.79 224
2701.91 227
2702.02 228
2702.14 227
2702.26 221
2702.38 214
2702.50 205
2702.62 195
2702.74 184
2702.86 172
2702.98 159
2703.10 143
2703.22 126
2703.33 107
2703.45 89
2703.57 72
2703.69 61
2703.81 54
2703.93 53
2704.05 56
2704.17 63
2704.29 71
2704.41 78
2704.53 83
2704.65 86
2704.76 85
2704.88 83
2705.00 79
2705.12 76
2705.24 73
2705.36 72
2705.48 74
2705.60 76
2705.72 79
2705.84 82
2705.96 83
2706.08 84
2706.19 83
2706.31 82
2706.43 83
2706.55 86
2706.67 92
2706.79 100
2706.91 109
2707.03 118
2707.15 127
2707.27 134
2707.39 138
2707.51 139
2707.63 137
2707.74 131
2707.86 122
2707.98 110
2708.10 96
2708.22 81
2708.34 67
2708.46 57
2708.58 50
2708.70 48
2708.82 50
2708.94 54
2709.06 59
2709.18 63
2709.30 64
2709.41 64
2709.53 61
2709.65 56
2709.77 52
2709.89 48
2710.01 46
2710.13 46
2710.25 48
2710.37 50
2710.49 53
2710.61 55
2710.73 56
2710.85 56
2710.97 54
2711.08 52
2711.20 50
2711.32 47
2711.44 43
2711.56 39
2711.68 33
2711.80 28
2711.92 23
2712.04 17
2712.16 13
2712.28 9
2712.40 6
2712.52 3
2712.64 0
2712.76 0
2712.87 0
2712.99 0
2713.11 0
2713.23 0
2713.35 0
2713.47 0
2713.59 11
2713.71 30
2713.83 51
2713.95 73
2714.07 93
2714.19 109
2714.31 120
2714.43 126
2714.55 128
2714.66 126
2714.78 124
2714.90 122
2715.02 122
2715.14 125
2715.26 130
2715.38 138
2715.50 147
2715.62 157
2715.74 166
2715.86 174
2715.98 181
2716.10 184
2716.22 185
2716.34 182
2716.46 177
2716.58 171
2716.69 163
2716.81 155
2716.93 147
2717.05 140
2717.17 134
2717.29 128
2717.41 123
2717.53 120
2717.65 118
2717.77 116
2717.89 115
2718.01 115
2718.13 116
2718.25 118
2718.37 121
2718.49 124
2718.61 127
2718.73 131
2718.85 134
2718.96 136
2719.08 137
2719.20 136
2719.32 134
2719.44 131
2719.56 124
2719.68 115
2719.80 103
2719.92 89
2720.04 73
2720.16 57
2720.28 44
2720.40 34
2720.52 29
2720.64 28
2720.76 32
2720.88 40
2721.00 50
2721.12 60
2721.24 71
2721.35 80
2721.47 86
2721.59 90
2721.71 91
2721.83 89
2721.95 86
2722.07 83
2722.19 81
2722.31 82
2722.43 84
2722.55 88
2722.67 93
2722.79 97
2722.91 99
2723.03 99
2723.15 96
2723.27 91
2723.39 84
2723.51 76
2723.63 68
2723.75 60
2723.87 54
2723.99 48
2724.10 43
2724.22 39
2724.34 37
2724.46 36
2724.58 37
2724.70 40
2724.82 45
2724.94 52
2725.06 60
2725.18 70
2725.30 80
2725.42 89
2725.54 98
2725.66 105
2725.78 110
2725.90 112
2726.02 111
2726.14 106
2726.26 98
2726.38 88
2726.50 76
2726.62 64
2726.74 53
2726.86 45
2726.98 41
2727.10 43
2727.22 50
2727.34 61
2727.45 74
2727.57 87
2727.69 97
2727.81 104
2727.93 106
2728.05 104
2728.17 98
2728.29 90
2728.41 79
2728.53 68
2728.65 57
2728.77 47
2728.89 38
2729.01 32
2729.13 28
2729.25 27
2729.37 29
2729.49 33
2729.61 40
2729.73 48
2729.85 56
2729.97 64
2730.09 70
2730.21 76
2730.33 81
2730.45 85
2730.57 89
2730.69 95
2730.81 103
2730.93 113
2731.05 127
2731.17 142
2731.29 157
2731.41 171
2731.53 183
2731.64 190
2731.76 194
2731.88 193
2732.00 188
2732.12 182
2732.24 174
2732.36 167
2732.48 162
2732.60 158
2732.72 157
2732.84 158
2732.96 162
2733.08 166
2733.20 171
2733.32 175
2733.44 177
2733.56 177
2733.68 175
2733.80 171
2733.92 166
2734.04 160
2734.16 154
2734.28 150
2734.40 148
2734.52 148
2734.64 148
2734.76 149
2734.88 149
2735.00 148
2735.12 145
2735.24 142
2735.36 139
2735.48 137
2735.60 137
2735.72 139
2735.84 142
2735.96 148
2736.08 156
2736.20 165
2736.32 177
2736.44 188
2736.56 199
2736.68 208
2736.80 214
2736.92 216
2737.04 214
2737.16 207
2737.28 195
2737.40 181
2737.52 165
2737.64 148
2737.76 130
2737.88 114
2738.00 99
2738.12 87
2738.24 77
2738.36 71
2738.48 68
2738.60 69
2738.72 72
2738.84 78
2738.96 85
2739.08 92
2739.20 98
2739.32 102
2739.43 105
2739.55 105
2739.67 105
2739.79 103
2739.91 101
2740.03 98
2740.15 95
2740.27 90
2740.39 84
2740.51 77
2740.63 68
2740.75 60
2740.87 53
2740.99 47
2741.11 42
2741.23 39
2741.35 36
2741.47 34
2741.59 34
2741.71 34
2741.83 37
2741.95 41
2742.07 48
2742.19 55
2742.31 62
2742.43 67
2742.55 68
2742.67 67
2742.79 62
2742.91 55
2743.03 48
2743.15 42
2743.27 37
2743.39 34
2743.51 33
2743.63 34
2743.75 35
2743.87 37
2743.99 40
2744.11 42
2744.23 44
2744.35 45
2744.47 46
2744.59 46
2744.71 46
2744.83 47
2744.95 49
2745.07 52
2745.19 55
2745.31 58
2745.43 62
2745.55 65
2745.68 69
2745.80 73
2745.92 79
2746.04 85
2746.16 93
2746.28 101
2746.40 109
2746.52 116
2746.64 121
2746.76 124
2746.88 126
2747.00 127
2747.12 131
2747.24 136
2747.36 145
2747.48 155
2747.60 168
2747.72 180
2747.84 193
2747.96 205
2748.08 216
2748.20 226
2748.32 234
2748.44 240
2748.56 243
2748.68 242
2748.80 240
2748.92 236
2749.04 232
2749.16 230
2749.28 230
2749.40 230
2749.52 230
2749.64 228
2749.76 221
2749.88 211
2750.00 198
2750.12 184
2750.24 172
2750.36 163
2750.48 158
2750.60 157
2750.72 159
2750.84 162
2750.96 167
2751.08 174
2751.20 181
2751.32 189
2751.44 198
2751.56 206
2751.68 213
2751.80 218
2751.92 219
2752.04 217
2752.16 213
2752.28 208
2752.40 201
2752.52 195
2752.64 189
2752.76 183
2752.88 177
2753.00 170
2753.12 164
2753.24 157
2753.36 150
2753.49 144
2753.61 140
2753.73 139
2753.85 140
2753.97 143
2754.09 148
2754.21 155
2754.33 162
2754.45 168
2754.57 173
2754.69 175
2754.81 175
2754.93 173
2755.05 170
2755.17 167
2755.29 164
2755.41 162
2755.53 161
2755.65 160
2755.77 159
2755.89 156
2756.01 152
2756.13 148
2756.25 143
2756.37 138
2756.49 135
2756.61 132
2756.73 130
2756.85 127
2756.97 125
2757.09 123
2757.21 121
2757.33 120
2757.45 120
2757.57 121
2757.70 121
2757.82 120
2757.94 116
2758.06 110
2758.18 101
2758.30 90
2758.42 80
2758.54 72
2758.66 67
2758.78 64
2758.90 65
2759.02 68
2759.14 72
2759.26 77
2759.38 80
2759.50 80
2759.62 78
2759.74 71
2759.86 61
2759.98 47
2760.10 32
2760.22 17
2760.34 5
2760.46 0
2760.58 0
2760.70 0
2760.82 0
2760.95 0
2761.07 0
2761.19 3
2761.31 4
2761.43 4
2761.55 3
2761.67 2
2761.79 2
2761.91 2
2762.03 5
2762.15 9
2762.27 15
2762.39 22
2762.51 30
2762.63 38
2762.75 47
2762.87 56
2762.99 66
2763.11 77
2763.23 88
2763.35 99
2763.47 110
2763.59 119
2763.72 125
2763.84 129
2763.96 129
2764.08 127
2764.20 124
2764.32 120
2764.44 117
2764.56 114
2764.68 112
2764.80 109
2764.92 106
2765.04 100
2765.16 91
2765.28 80
2765.40 69
2765.52 59
2765.64 50
2765.76 45
2765.88 43
2766.00 44
2766.13 47
2766.25 51
2766.37 56
2766.49 60
2766.61 65
2766.73 69
2766.85 73
2766.97 77
2767.09 81
2767.21 86
2767.33 90
2767.45 93
2767.57 97
2767.69 101
2767.81 105
2767.93 110
2768.05 116
2768.17 124
2768.29 133
2768.42 143
2768.54 155
2768.66 166
2768.78 177
2768.90 185
2769.02 190
2769.14 192
2769.26 191
2769.38 189
2769.50 186
2769.62 184
2769.74 183
2769.86 182
2769.98 181
2770.10 180
2770.22 176
2770.34 170
2770.47 162
2770.59 152
2770.71 142
2770.83 134
2770.95 127
2771.07 123
2771.19 122
2771.31 122
2771.43 123
2771.55 125
2771.67 126
2771.79 128
2771.91 131
2772.03 137
2772.15 145
2772.27 157
2772.40 170
2772.52 184
2772.64 196
2772.76 204
2772.88 207
2773.00 206
2773.12 201
2773.24 195
2773.36 188
2773.48 182
2773.60 178
2773.72 177
2773.84 180
2773.96 185
2774.08 193
2774.21 203
2774.33 216
2774.45 230
2774.57 244
2774.69 256
2774.81 265
2774.93 270
2775.05 269
2775.17 265
2775.29 256
2775.41 246
2775.53 237
2775.65 229
2775.77 225
2775.90 224
2776.02 226
2776.14 230
2776.26 234
2776.38 239
2776.50 242
2776.62 244
2776.74 245
2776.86 244
2776.98 242
2777.10 238
2777.22 233
2777.34 227
2777.47 222
2777.59 218
2777.71 215
2777.83 213
2777.95 212
2778.07 212
2778.19 211
2778.31 208
2778.43 205
2778.55 201
2778.67 197
2778.79 194
2778.91 192
2779.04 191
2779.16 191
2779.28 190
2779.40 189
2779.52 186
2779.64 183
2779.76 180
2779.88 177
2780.00 173
2780.12 170
2780.24 168
2780.36 165
2780.49 161
2780.61 157
2780.73 152
2780.85 146
2780.97 139
2781.09 132
2781.21 125
2781.33 120
2781.45 115
2781.57 113
2781.69 112
2781.81 114
2781.94 116
2782.06 119
2782.18 121
2782.30 121
2782.42 119
2782.54 116
2782.66 111
2782.78 107
2782.90 103
2783.02 100
2783.14 98
2783.27 96
2783.39 92
2783.51 88
2783.63 82
2783.75 77
2783.87 74
2783.99 74
2784.11 78
2784.23 86
2784.35 96
2784.47 107
2784.60 117
2784.72 125
2784.84 131
2784.96 135
2785.08 137
2785.20 139
2785.32 141
2785.44 144
2785.56 147
2785.68 150
2785.80 153
2785.93 154
2786.05 152
2786.17 147
2786.29 138
2786.41 127
2786.53 114
2786.65 99
2786.77 86
2786.89 74
2787.01 65
2787.13 60
2787.26 56
2787.38 55
2787.50 55
2787.62 55
2787.74 54
2787.86 52
2787.98 48
2788.10 43
2788.22 36
2788.34 28
2788.47 19
2788.59 11
2788.71 2
2788.83 0
2788.95 0
2789.07 0
2789.19 0
2789.31 0
2789.43 0
2789.55 0
2789.68 0
2789.80 1
2789.92 7
2790.04 14
2790.16 24
2790.28 36
2790.40 50
2790.52 65
2790.64 79
2790.77 93
2790.89 104
2791.01 113
2791.13 120
2791.25 125
2791.37 128
2791.49 129
2791.61 128
2791.73 127
2791.85 125
2791.98 123
2792.10 123
2792.22 124
2792.34 127
2792.46 130
2792.58 131
2792.70 130
2792.82 125
2792.94 118
2793.07 108
2793.19 99
2793.31 92
2793.43 87
2793.55 87
2793.67 89
2793.79 94
2793.91 100
2794.03 106
2794.16 112
2794.28 117
2794.40 122
2794.52 126
2794.64 129
2794.76 131
2794.88 132
2795.00 133
2795.13 132
2795.25 131
2795.37 129
2795.49 128
2795.61 127
2795.73 126
2795.85 125
2795.97 124
2796.09 124
2796.22 123
2796.34 122
2796.46 121
2796.58 121
2796.70 122
2796.82 124
2796.94 127
2797.06 131
2797.18 134
2797.31 137
2797.43 139
2797.55 139
2797.67 139
2797.79 138
2797.91 138
2798.03 139
2798.15 140
2798.28 141
2798.40 142
2798.52 142
2798.64 141
2798.76 139
2798.88 135
2799.00 130
2799.12 124
2799.25 118
2799.37 111
2799.49 104
2799.61 97
2799.73 92
2799.85 87
2799.97 84
2800.09 84
2800.22 85
2800.34 87
2800.46 90
2800.58 94
2800.70 96
2800.82 97
2800.94 96
2801.06 94
2801.19 90
2801.31 85
2801.43 79
2801.55 72
2801.67 64
2801.79 55
2801.91 45
2802.03 35
2802.16 26
2802.28 20
2802.40 18
2802.52 21
2802.64 29
2802.76 41
2802.88 54
2803.01 67
2803.13 78
2803.25 86
2803.37 89
2803.49 89
2803.61 86
2803.73 81
2803.85 74
2803.98 68
2804.10 62
2804.22 59
2804.34 58
2804.46 59
2804.58 61
2804.70 64
2804.83 67
2804.95 71
2805.07 75
2805.19 81
2805.31 88
2805.43 97
2805.55 105
2805.67 113
2805.80 118
2805.92 121
2806.04 120
2806.16 117
2806.28 112
2806.40 106
2806.52 99
2806.65 91
2806.77 83
2806.89 76
2807.01 69
2807.13 65
2807.25 63
2807.37 64
2807.50 67
2807.62 72
2807.74 76
2807.86 79
2807.98 77
2808.10 73
2808.22 65
2808.35 55
2808.47 45
2808.59 36
2808.71 30
2808.83 27
2808.95 27
2809.07 29
2809.20 32
2809.32 34
2809.44 35
2809.56 33
2809.68 28
2809.80 21
2809.92 11
2810.05 0
2810.17 0
2810.29 0
2810.41 0
2810.53 0
2810.65 0
2810.78 0
2810.90 0
2811.02 0
2811.14 10
2811.26 21
2811.38 33
2811.50 45
2811.63 56
2811.75 68
2811.87 79
2811.99 91
2812.11 102
2812.23 112
2812.35 121
2812.48 128
2812.60 132
2812.72 133
2812.84 131
2812.96 127
2813.08 122
2813.21 116
2813.33 112
2813.45 111
2813.57 113
2813.69 118
2813.81 126
2813.93 136
2814.06 148
2814.18 159
2814.30 170
2814.42 178
2814.54 186
2814.66 193
2814.79 199
2814.91 206
2815.03 213
2815.15 221
2815.27 229
2815.39 236
2815.52 242
2815.64 245
2815.76 246
2815.88 244
2816.00 240
2816.12 235
2816.24 231
2816.37 229
2816.49 229
2816.61 231
2816.73 235
2816.85 240
2816.97 245
2817.10 249
2817.22 251
2817.34 251
2817.46 247
2817.58 240
2817.70 230
2817.83 218
2817.95 207
2818.07 196
2818.19 189
2818.31 186
2818.43 188
2818.56 195
2818.68 205
2818.80 216
2818.92 227
2819.04 236
2819.16 241
2819.29 241
2819.41 237
2819.53 229
2819.65 218
2819.77 205
2819.89 193
2820.02 181
2820.14 171
2820.26 164
2820.38 159
2820.50 156
2820.62 153
2820.75 150
2820.87 146
2820.99 144
2821.11 142
2821.23 143
2821.35 148
2821.48 155
2821.60 165
2821.72 176
2821.84 187
2821.96 195
2822.08 202
2822.21 206
2822.33 208
2822.45 209
2822.57 209
2822.69 208
2822.82 207
2822.94 205
2823.06 201
2823.18 195
2823.30 187
2823.42 178
2823.55 168
2823.67 160
2823.79 154
2823.91 150
2824.03 150
2824.15 153
2824.28 157
2824.40 162
2824.52 164
2824.64 163
2824.76 157
2824.89 146
2825.01 132
2825.13 114
2825.25 96
2825.37 79
2825.49 66
2825.62 55
2825.74 49
2825.86 47
2825.98 48
2826.10 52
2826.23 57
2826.35 63
2826.47 71
2826.59 79
2826.71 87
2826.83 96
2826.96 103
2827.08 109
2827.20 112
2827.32 113
2827.44 113
2827.57 110
2827.69 108
2827.81 106
2827.93 106
2828.05 109
2828.17 115
2828.30 126
2828.42 138
2828.54 153
2828.66 169
2828.78 184
2828.91 197
2829.03 207
2829.15 213
2829.27 217
2829.39 218
2829.52 219
2829.64 219
2829.76 219
2829.88 220
2830.00 220
2830.12 220
2830.25 219
2830.37 216
2830.49 211
2830.61 207
2830.73 204
2830.86 205
2830.98 211
2831.10 221
2831.22 236
2831.34 254
2831.47 273
2831.59 290
2831.71 305
2831.83 315
2831.95 321
2832.08 322
2832.20 319
2832.32 312
2832.44 305
2832.56 297
2832.69 291
2832.81 287
2832.93 285
2833.05 284
2833.17 281
2833.30 276
2833.42 268
2833.54 255
2833.66 241
2833.78 225
2833.91 210
2834.03 198
2834.15 189
2834.27 184
2834.39 182
2834.52 181
2834.64 180
2834.76 179
2834.88 176
2835.00 172
2835.13 167
2835.25 161
2835.37 155
2835.49 147
2835.61 140
2835.74 132
2835.86 124
2835.98 117
2836.10 111
2836.22 106
2836.35 103
2836.47 100
2836.59 98
2836.71 95
2836.83 92
2836.96 88
2837.08 84
2837.20 81
2837.32 80
2837.44 81
2837.57 85
2837.69 90
2837.81 96
2837.93 103
2838.05 108
2838.18 111
2838.30 113
2838.42 113
2838.54 113
2838.66 113
2838.79 114
2838.91 116
2839.03 119
2839.15 122
2839.28 124
2839.40 125
2839.52 124
2839.64 123
2839.76 122
2839.89 120
2840.01 120
2840.13 119
2840.25 119
2840.37 119
2840.50 118
2840.62 116
2840.74 115
2840.86 115
2840.99 118
2841.11 123
2841.23 131
2841.35 139
2841.47 145
2841.60 149
2841.72 148
2841.84 143
2841.96 135
2842.08 126
2842.21 119
2842.33 114
2842.45 112
2842.57 115
2842.70 121
2842.82 130
2842.94 141
2843.06 154
2843.18 167
2843.31 180
2843.43 192
2843.55 202
2843.67 208
2843.79 211
2843.92 210
2844.04 206
2844.16 200
2844.28 194
2844.41 189
2844.53 185
2844.65 182
2844.77 179
2844.89 175
2845.02 170
2845.14 162
2845.26 151
2845.38 139
2845.51 125
2845.63 112
2845.75 100
2845.87 90
2845.99 81
2846.12 73
2846.24 65
2846.36 56
2846.48 45
2846.61 33
2846.73 20
2846.85 9
2846.97 0
2847.10 0
2847.22 0
2847.34 0
2847.46 1
2847.58 6
2847.71 8
2847.83 8
2847.95 5
2848.07 0
2848.20 0
2848.32 0
2848.44 0
2848.56 0
2848.69 9
2848.81 23
2848.93 39
2849.05 55
2849.17 69
2849.30 81
2849.42 89
2849.54 93
2849.66 94
2849.79 92
2849.91 88
2850.03 83
2850.15 79
2850.28 77
2850.40 76
2850.52 77
2850.64 79
2850.76 80
2850.89 79
2851.01 74
2851.13 67
2851.25 58
2851.38 48
2851.50 42
2851.62 39
2851.74 41
2851.87 48
2851.99 59
2852.11 71
2852.23 84
2852.36 96
2852.48 107
2852.60 117
2852.72 126
2852.85 133
2852.97 139
2853.09 143
2853.21 143
2853.33 142
2853.46 138
2853.58 134
2853.70 130
2853.82 127
2853.95 125
2854.07 125
2854.19 126
2854.31 126
2854.44 127
2854.56 127
2854.68 127
2854.80 129
2854.93 131
2855.05 136
2855.17 141
2855.29 148
2855.42 154
2855.54 161
2855.66 167
2855.78 174
2855.91 180
2856.03 185
2856.15 191
2856.27 196
2856.40 200
2856.52 205
2856.64 211
2856.76 218
2856.89 226
2857.01 234
2857.13 243
2857.25 249
2857.38 252
2857.50 250
2857.62 244
2857.74 234
2857.87 220
2857.99 205
2858.11 191
2858.23 179
2858.36 172
2858.48 168
2858.60 168
2858.72 170
2858.85 171
2858.97 172
2859.09 169
2859.21 163
2859.34 155
2859.46 145
2859.58 135
2859.70 127
2859.83 121
2859.95 118
2860.07 118
2860.19 120
2860.32 124
2860.44 130
2860.56 137
2860.68 145
2860.81 154
2860.93 162
2861.05 168
2861.17 172
2861.30 174
2861.42 174
2861.54 173
2861.66 173
2861.79 174
2861.91 176
2862.03 180
2862.15 185
2862.28 190
2862.40 197
2862.52 204
2862.65 212
2862.77 221
2862.89 230
2863.01 239
2863.14 245
2863.26 248
2863.38 246
2863.50 241
2863.63 232
2863.75 221
2863.87 211
2863.99 203
2864.12 198
2864.24 197
2864.36 197
2864.48 199
2864.61 199
2864.73 199
2864.85 196
2864.98 193
2865.10 188
2865.22 185
2865.34 184
2865.47 185
2865.59 188
2865.71 193
2865.83 198
2865.96 203
2866.08 206
2866.20 207
2866.32 205
2866.45 201
2866.57 196
2866.69 189
2866.82 180
2866.94 172
2867.06 163
2867.18 155
2867.31 149
2867.43 146
2867.55 145
2867.67 147
2867.80 152
2867.92 159
2868.04 165
2868.16 168
2868.29 168
2868.41 164
2868.53 156
2868.66 145
2868.78 135
2868.90 126
2869.02 122
2869.15 123
2869.27 128
2869.39 136
2869.52 145
2869.64 151
2869.76 155
2869.88 155
2870.01 151
2870.13 146
2870.25 140
2870.37 135
2870.50 130
2870.62 126
2870.74 121
2870.87 116
2870.99 112
2871.11 109
2871.23 109
2871.36 111
2871.48 116
2871.60 122
2871.73 126
2871.85 128
2871.97 125
2872.09 117
2872.22 107
2872.34 95
2872.46 83
2872.58 73
2872.71 64
2872.83 58
2872.95 53
2873.08 50
2873.20 47
2873.32 46
2873.44 45
2873.57 46
2873.69 47
2873.81 50
2873.94 53
2874.06 55
2874.18 55
2874.30 54
2874.43 51
2874.55 46
2874.67 40
2874.80 35
2874.92 32
2875.04 31
2875.16 32
2875.29 34
2875.41 35
2875.53 34
2875.66 30
2875.78 23
2875.90 14
2876.02 4
2876.15 0
2876.27 0
2876.39 0
2876.52 0
2876.64 0
2876.76 0
2876.89 0
2877.01 1
2877.13 2
2877.25 3
2877.38 5
2877.50 9
2877.62 15
2877.75 24
2877.87 35
2877.99 47
2878.11 58
2878.24 68
2878.36 74
2878.48 77
2878.61 76
2878.73 73
2878.85 68
2878.97 63
2879.10 58
2879.22 53
2879.34 50
2879.47 48
2879.59 46
2879.71 47
2879.84 49
2879.96 53
2880.08 59
2880.20 67
2880.33 75
2880.45 83
2880.57 89
2880.70 93
2880.82 94
2880.94 92
2881.07 87
2881.19 80
2881.31 72
2881.43 63
2881.56 55
2881.68 49
2881.80 45
2881.93 45
2882.05 48
2882.17 54
2882.30 61
2882.42 69
2882.54 76
2882.66 81
2882.79 86
2882.91 90
2883.03 94
2883.16 97
2883.28 98
2883.40 99
2883.53 99
2883.65 98
2883.77 98
2883.90 99
2884.02 101
2884.14 103
2884.26 106
2884.39 108
2884.51 109
2884.63 111
2884.76 114
2884.88 119
2885.00 128
2885.13 140
2885.25 154
2885.37 169
2885.50 183
2885.62 193
2885.74 198
2885.86 198
2885.99 193
2886.11 185
2886.23 175
2886.36 165
2886.48 157
2886.60 151
2886.73 147
2886.85 146
2886.97 145
2887.10 144
2887.22 141
2887.34 136
2887.47 127
2887.59 115
2887.71 101
2887.83 87
2887.96 73
2888.08 61
2888.20 52
2888.33 46
2888.45 42
2888.57 40
2888.70 40
2888.82 39
2888.94 38
2889.07 36
2889.19 32
2889.31 28
2889.44 24
2889.56 22
2889.68 20
2889.81 22
2889.93 25
2890.05 31
2890.17 38
2890.30 46
2890.42 55
2890.54 63
2890.67 71
2890.79 77
2890.91 82
2891.04 84
2891.16 84
2891.28 82
2891.41 77
2891.53 72
2891.65 67
2891.78 63
2891.90 61
2892.02 61
2892.15 63
2892.27 68
2892.39 75
2892.52 84
2892.64 97
2892.76 111
2892.89 127
2893.01 143
2893.13 156
2893.26 166
2893.38 170
2893.50 170
2893.63 166
2893.75 160
2893.87 154
2894.00 150
2894.12 148
2894.24 150
2894.36 154
2894.49 158
2894.61 163
2894.73 165
2894.86 165
2894.98 161
2895.10 154
2895.23 145
2895.35 135
2895.47 125
2895.60 117
2895.72 110
2895.84 106
2895.97 103
2896.09 100
2896.21 98
2896.34 95
2896.46 91
2896.58 86
2896.71 82
2896.83 77
2896.95 73
2897.08 71
2897.20 70
2897.32 71
2897.45 73
2897.57 75
2897.69 77
2897.82 78
2897.94 78
2898.06 78
2898.19 77
2898.31 78
2898.43 81
2898.56 87
2898.68 95
2898.80 105
2898.93 115
2899.05 125
2899.18 133
2899.30 139
2899.42 142
2899.55 142
2899.67 139
2899.79 135
2899.92 130
2900.04 125
2900.16 119
2900.29 114
2900.41 110
2900.53 107
2900.66 105
2900.78 104
2900.90 104
2901.03 105
2901.15 106
2901.27 106
2901.40 105
2901.52 104
2901.64 103
2901.77 102
2901.89 102
2902.01 101
2902.14 100
2902.26 97
2902.38 91
2902.51 83
2902.63 75
2902.75 67
2902.88 64
2903.00 66
2903.12 74
2903.25 87
2903.37 104
2903.50 121
2903.62 136
2903.74 147
2903.87 153
2903.99 155
2904.11 153
2904.24 150
2904.36 145
2904.48 142
2904.61 139
2904.73 138
2904.85 138
2904.98 138
2905.10 140
2905.22 141
2905.35 142
2905.47 143
2905.59 144
2905.72 144
2905.84 143
2905.97 141
2906.09 139
2906.21 136
2906.34 133
2906.46 129
2906.58 125
2906.71 123
2906.83 124
2906.95 128
2907.08 137
2907.20 149
2907.32 165
2907.45 181
2907.57 196
2907.69 208
2907.82 215
2907.94 217
2908.07 214
2908.19 210
2908.31 204
2908.44 199
2908.56 195
2908.68 194
2908.81 193
2908.93 192
2909.05 190
2909.18 185
2909.30 177
2909.43 167
2909.55 156
2909.67 146
2909.80 137
2909.92 131
2910.04 127
2910.17 126
2910.29 127
2910.41 128
2910.54 129
2910.66 131
2910.79 132
2910.91 134
2911.03 137
2911.16 140
2911.28 143
2911.40 144
2911.53 143
2911.65 139
2911.77 133
2911.90 127
2912.02 121
2912.15 118
2912.27 117
2912.39 119
2912.52 124
2912.64 129
2912.76 133
2912.89 137
2913.01 140
2913.13 142
2913.26 144
2913.38 147
2913.51 149
2913.63 151
2913.75 151
2913.88 149
2914.00 144
2914.12 137
2914.25 127
2914.37 116
2914.50 104
2914.62 93
2914.74 83
2914.87 74
2914.99 68
2915.11 63
2915.24 61
2915.36 61
2915.49 61
2915.61 63
2915.73 64
2915.86 64
2915.98 64
2916.10 63
2916.23 62
2916.35 61
2916.47 60
2916.60 60
2916.72 59
2916.85 58
2916.97 56
2917.09 52
2917.22 47
2917.34 41
2917.47 35
2917.59 30
2917.71 28
2917.84 28
2917.96 32
2918.08 37
2918.21 45
2918.33 52
2918.46 58
2918.58 62
2918.70 62
2918.83 58
2918.95 50
2919.07 39
2919.20 27
2919.32 15
2919.45 4
2919.57 0
2919.69 0
2919.82 0
2919.94 0
2920.06 0
2920.19 0
2920.31 0
2920.44 0
2920.56 2
2920.68 9
2920.81 17
2920.93 25
2921.06 32
2921.18 40
2921.30 47
2921.43 53
2921.55 59
2921.68 66
2921.80 73
2921.92 80
2922.05 88
2922.17 95
2922.29 102
2922.42 106
2922.54 108
2922.67 107
2922.79 104
2922.91 100
2923.04 95
2923.16 91
2923.29 88
2923.41 87
2923.53 86
2923.66 86
2923.78 86
2923.91 87
2924.03 89
2924.15 90
2924.28 92
2924.40 93
2924.52 92
2924.65 91
2924.77 88
2924.90 84
2925.02 81
2925.14 78
2925.27 78
2925.39 81
2925.52 85
2925.64 90
2925.76 94
2925.89 97
2926.01 98
2926.14 95
2926.26 90
2926.38 84
2926.51 79
2926.63 76
2926.76 76
2926.88 79
2927.00 84
2927.13 90
2927.25 96
2927.38 101
2927.50 106
2927.62 109
2927.75 112
2927.87 115
2928.00 117
2928.12 120
2928.24 123
2928.37 127
2928.49 131
2928.62 135
2928.74 138
2928.86 141
2928.99 140
2929.11 137
2929.24 130
2929.36 120
2929.48 109
2929.61 98
2929.73 89
2929.86 83
2929.98 81
2930.10 82
2930.23 86
2930.35 89
2930.48 92
2930.60 94
2930.72 94
2930.85 92
2930.97 88
2931.10 82
2931.22 75
2931.34 69
2931.47 64
2931.59 61
2931.72 62
2931.84 67
2931.96 76
2932.09 86
2932.21 98
2932.34 109
2932.46 117
2932.59 122
2932.71 125
2932.83 124
2932.96 121
2933.08 115
2933.21 109
2933.33 101
2933.45 92
2933.58 81
2933.70 70
2933.83 59
2933.95 50
2934.07 43
2934.20 39
2934.32 38
2934.45 39
2934.57 42
2934.70 46
2934.82 48
2934.94 49
2935.07 49
2935.19 47
2935.32 45
2935.44 43
2935.56 42
2935.69 41
2935.81 39
2935.94 37
2936.06 34
2936.19 30
2936.31 26
2936.43 23
2936.56 21
2936.68 20
2936.81 19
2936.93 19
2937.05 17
2937.18 14
2937.30 10
2937.43 5
2937.55 0
2937.68 0
2937.80 0
2937.92 0
2938.05 0
2938.17 0
2938.30 0
2938.42 0
2938.55 0
2938.67 9
2938.79 19
2938.92 29
2939.04 40
2939.17 49
2939.29 56
2939.41 60
2939.54 61
2939.66 60
2939.79 56
2939.91 51
2940.04 48
2940.16 46
2940.28 47
2940.41 52
2940.53 59
2940.66 67
2940.78 76
2940.91 83
2941.03 88
2941.15 89
2941.28 86
2941.40 79
2941.53 68
2941.65 54
2941.78 38
2941.90 22
2942.02 7
2942.15 0
2942.27 0
2942.40 0
2942.52 0
2942.65 0
2942.77 0
2942.89 2
2943.02 8
2943.14 14
2943.27 18
2943.39 22
2943.52 27
2943.64 33
2943.76 40
2943.89 48
2944.01 56
2944.14 63
2944.26 68
2944.39 71
2944.51 73
2944.64 72
2944.76 71
2944.88 70
2945.01 68
2945.13 67
2945.26 65
2945.38 64
2945.51 62
2945.63 62
2945.75 63
2945.88 64
2946.00 66
2946.13 68
2946.25 69
2946.38 69
2946.50 68
2946.63 66
2946.75 65
2946.87 64
2947.00 63
2947.12 62
2947.25 59
2947.37 53
2947.50 45
2947.62 35
2947.74 23
2947.87 13
2947.99 4
2948.12 0
2948.24 0
2948.37 0
2948.49 0
2948.62 0
2948.74 0
2948.86 0
2948.99 5
2949.11 14
2949.24 23
2949.36 33
2949.49 40
2949.61 43
2949.74 41
2949.86 37
2949.98 30
2950.11 24
2950.23 19
2950.36 18
2950.48 19
2950.61 23
2950.73 28
2950.86 33
2950.98 37
2951.11 39
2951.23 40
2951.35 40
2951.48 39
2951.60 39
2951.73 39
2951.85 41
2951.98 45
2952.10 52
2952.23 60
2952.35 69
2952.47 79
2952.60 87
2952.72 93
2952.85 96
2952.97 97
2953.10 97
2953.22 94
2953.35 91
2953.47 87
2953.60 83
2953.72 81
2953.84 79
2953.97 79
2954.09 82
2954.22 86
2954.34 91
2954.47 98
2954.59 104
2954.72 109
2954.84 114
2954.97 117
2955.09 119
2955.21 121
2955.34 123
2955.46 125
2955.59 127
2955.71 128
2955.84 130
2955.96 131
2956.09 131
2956.21 132
2956.34 133
2956.46 134
2956.59 136
2956.71 136
2956.83 136
2956.96 135
2957.08 134
2957.21 132
2957.33 131
2957.46 131
2957.58 133
2957.71 136
2957.83 138
2957.96 140
2958.08 141
2958.21 139
2958.33 135
2958.45 129
2958.58 121
2958.70 110
2958.83 98
2958.95 83
2959.08 67
2959.20 50
2959.33 35
2959.45 22
2959.58 14
2959.70 12
2959.83 14
2959.95 21
2960.08 31
2960.20 43
2960.32 53
2960.45 61
2960.57 66
2960.70 68
2960.82 68
2960.95 66
2961.07 64
2961.20 61
2961.32 58
2961.45 56
2961.57 53
2961.70 50
2961.82 46
2961.95 40
2962.07 33
2962.20 26
2962.32 20
2962.44 14
2962.57 10
2962.69 8
2962.82 7
2962.94 8
2963.07 9
2963.19 11
2963.32 14
2963.44 17
2963.57 20
2963.69 23
2963.82 26
2963.94 28
2964.07 26
2964.19 22
2964.32 15
2964.44 6
2964.57 0
2964.69 0
2964.81 0
2964.94 0
2965.06 0
2965.19 0
2965.31 0
2965.44 0
2965.56 5
2965.69 13
2965.81 20
2965.94 25
2966.06 29
2966.19 32
2966.31 34
2966.44 35
2966.56 35
2966.69 36
2966.81 37
2966.94 37
2967.06 38
2967.19 37
2967.31 37
2967.44 37
2967.56 37
2967.69 39
2967.81 41
2967.94 44
2968.06 46
2968.18 49
2968.31 51
2968.43 53
2968.56 55
2968.68 58
2968.81 61
2968.93 65
2969.06 68
2969.18 70
2969.31 71
2969.43 71
2969.56 71
2969.68 72
2969.81 74
2969.93 77
2970.06 83
2970.18 91
2970.31 100
2970.43 110
2970.56 118
2970.68 125
2970.81 130
2970.93 133
2971.06 133
2971.18 132
2971.31 131
2971.43 130
2971.56 129
2971.68 129
2971.81 130
2971.93 133
2972.06 138
2972.18 144
2972.31 153
2972.43 161
2972.56 169
2972.68 175
2972.81 179
2972.93 180
2973.06 180
2973.18 179
2973.31 179
2973.43 180
2973.56 180
2973.68 181
2973.81 182
2973.93 181
2974.06 180
2974.18 177
2974.31 172
2974.43 167
2974.56 160
2974.68 153
2974.81 144
2974.93 134
2975.06 123
2975.18 113
2975.31 102
2975.43 93
2975.56 85
2975.68 79
2975.81 75
2975.93 73
2976.06 73
2976.18 72
2976.31 70
2976.43 65
2976.56 57
2976.68 46
2976.81 33
2976.93 21
2977.06 10
2977.18 2
2977.31 0
2977.43 0
2977.56 0
2977.68 0
2977.81 0
2977.93 0
2978.06 0
2978.18 0
2978.31 0
2978.43 0
2978.56 9
2978.68 22
2978.81 34
2978.93 44
2979.06 51
2979.18 54
2979.31 54
2979.43 51
2979.56 49
2979.68 47
2979.81 47
2979.93 51
2980.06 57
2980.18 65
2980.31 75
2980.43 85
2980.56 94
2980.68 99
2980.81 102
2980.93 100
2981.06 96
2981.18 88
2981.31 79
2981.43 69
2981.56 60
2981.68 53
2981.81 49
2981.93 49
2982.06 53
2982.18 61
2982.31 72
2982.43 86
2982.56 101
2982.69 116
2982.81 129
2982.94 139
2983.06 147
2983.19 153
2983.31 156
2983.44 159
2983.56 161
2983.69 162
2983.81 161
2983.94 159
2984.06 155
2984.19 149
2984.31 142
2984.44 135
2984.56 128
2984.69 121
2984.81 116
2984.94 113
2985.06 110
2985.19 110
2985.31 110
2985.44 113
2985.56 116
2985.69 119
2985.81 123
2985.94 127
2986.07 131
2986.19 135
2986.32 139
2986.44 144
2986.57 150
2986.69 156
2986.82 162
2986.94 166
2987.07 168
2987.19 167
2987.32 162
2987.44 155
2987.57 147
2987.69 139
2987.82 133
2987.94 130
2988.07 129
2988.19 129
2988.32 131
2988.44 133
2988.57 134
2988.70 133
2988.82 130
2988.95 125
2989.07 120
2989.20 115
2989.32 111
2989.45 109
2989.57 108
2989.70 109
2989.82 110
2989.95 112
2990.07 115
2990.20 119
2990.32 123
2990.45 129
2990.57 136
2990.70 144
2990.83 152
2990.95 160
2991.08 164
2991.20 166
2991.33 163
2991.45 156
2991.58 148
2991.70 140
2991.83 134
2991.95 132
2992.08 136
2992.20 144
2992.33 156
2992.46 168
2992.58 180
2992.71 190
2992.83 197
2992.96 201
2993.08 202
2993.21 202
2993.33 203
2993.46 205
2993.58 209
2993.71 217
2993.83 228
2993.96 242
2994.08 257
2994.21 272
2994.34 286
2994.46 297
2994.59 303
2994.71 306
2994.84 305
2994.96 304
2995.09 301
2995.21 300
2995.34 300
2995.46 300
2995.59 299
2995.72 296
2995.84 289
2995.97 280
2996.09 269
2996.22 257
2996.34 246
2996.47 239
2996.59 237
2996.72 238
2996.84 243
2996.97 247
2997.10 251
2997.22 252
2997.35 251
2997.47 248
2997.60 245
2997.72 244
2997.85 244
2997.97 246
2998.10 248
2998.22 248
2998.35 243
2998.48 234
2998.60 220
2998.73 202
2998.85 183
2998.98 163
2999.10 145
2999.23 131
2999.35 120
2999.48 114
2999.60 113
2999.73 119
2999.86 130
2999.98 146
3000.11 165
3000.23 185
3000.36 201
3000.48 212
3000.61 216
3000.73 213
3000.86 206
3000.99 194
3001.11 180
3001.24 166
3001.36 154
3001.49 143
3001.61 134
3001.74 128
3001.86 125
3001.99 125
3002.12 130
3002.24 139
3002.37 150
3002.49 163
3002.62 175
3002.74 185
3002.87 190
3002.99 191
3003.12 188
3003.25 183
3003.37 178
3003.50 175
3003.62 174
3003.75 174
3003.87 174
3004.00 171
3004.12 166
3004.25 156
3004.38 141
3004.50 124
3004.63 105
3004.75 85
3004.88 66
3005.00 49
3005.13 33
3005.26 20
3005.38 10
3005.51 3
3005.63 1
3005.76 3
3005.88 8
3006.01 16
3006.13 24
3006.26 31
3006.39 38
3006.51 42
3006.64 43
3006.76 42
3006.89 39
3007.01 33
3007.14 26
3007.27 19
3007.39 12
3007.52 5
3007.64 0
3007.77 0
3007.89 0
3008.02 0
3008.15 0
3008.27 0
3008.40 0
3008.52 0
3008.65 0
3008.77 3
3008.90 14
3009.03 26
3009.15 40
3009.28 55
3009.40 71
3009.53 87
3009.65 100
3009.78 111
3009.91 118
3010.03 120
3010.16 118
3010.28 114
3010.41 108
3010.53 104
3010.66 103
3010.79 105
3010.91 109
3011.04 114
3011.16 118
3011.29 121
3011.41 121
3011.54 119
3011.67 116
3011.79 112
3011.92 110
3012.04 108
3012.17 108
3012.29 110
3012.42 113
3012.55 118
3012.67 125
3012.80 132
3012.92 140
3013.05 147
3013.18 153
3013.30 157
3013.43 159
3013.55 159
3013.68 158
3013.80 158
3013.93 158
3014.06 160
3014.18 163
3014.31 167
3014.43 171
3014.56 175
3014.68 177
3014.81 178
3014.94 176
3015.06 173
3015.19 170
3015.31 167
3015.44 166
3015.57 168
3015.69 172
3015.82 178
3015.94 186
3016.07 193
3016.20 198
3016.32 202
3016.45 204
3016.57 205
3016.70 205
3016.82 205
3016.95 206
3017.08 208
3017.20 211
3017.33 214
3017.45 218
3017.58 223
3017.71 229
3017.83 235
3017.96 241
3018.08 247
3018.21 251
3018.34 253
3018.46 253
3018.59 251
3018.71 248
3018.84 246
3018.96 245
3019.09 245
3019.22 246
3019.34 247
3019.47 247
3019.59 244
3019.72 237
3019.85 228
3019.97 217
3020.10 203
3020.22 190
3020.35 177
3020.48 166
3020.60 158
3020.73 152
3020.85 148
3020.98 145
3021.11 142
3021.23 139
3021.36 135
3021.48 128
3021.61 121
3021.74 114
3021.86 108
3021.99 106
3022.11 108
3022.24 115
3022.37 126
3022.49 139
3022.62 153
3022.74 166
3022.87 175
3023.00 181
3023.12 183
3023.25 183
3023.37 180
3023.50 176
3023.63 171
3023.75 165
3023.88 160
3024.00 153
3024.13 146
3024.26 139
3024.38 132
3024.51 126
3024.63 121
3024.76 118
3024.89 117
3025.01 118
3025.14 122
3025.26 126
3025.39 130
3025.52 133
3025.64 136
3025.77 138
3025.89 140
3026.02 142
3026.15 144
3026.27 147
3026.40 149
3026.52 149
3026.65 147
3026.78 143
3026.90 138
3027.03 132
3027.15 128
3027.28 126
3027.41 125
3027.53 126
3027.66 128
3027.79 129
3027.91 130
3028.04 129
3028.16 129
3028.29 128
3028.42 129
3028.54 132
3028.67 136
3028.79 142
3028.92 149
3029.05 156
3029.17 163
3029.30 169
3029.42 174
3029.55 179
3029.68 184
3029.80 188
3029.93 192
3030.06 195
3030.18 197
3030.31 198
3030.43 198
3030.56 197
3030.69 198
3030.81 199
3030.94 202
3031.06 206
3031.19 211
3031.32 215
3031.44 220
3031.57 224
3031.70 228
3031.82 231
3031.95 233
3032.07 236
3032.20 237
3032.33 237
3032.45 234
3032.58 229
3032.70 221
3032.83 213
3032.96 205
3033.08 198
3033.21 194
3033.34 193
3033.46 195
3033.59 200
3033.71 207
3033.84 216
3033.97 225
3034.09 233
3034.22 239
3034.35 241
3034.47 241
3034.60 238
3034.72 233
3034.85 229
3034.98 227
3035.10 226
3035.23 226
3035.36 225
3035.48 222
3035.61 216
3035.73 205
3035.86 191
3035.99 175
3036.11 160
3036.24 147
3036.37 137
3036.49 133
3036.62 134
3036.74 140
3036.87 148
3037.00 158
3037.12 167
3037.25 175
3037.38 180
3037.50 182
3037.63 180
3037.76 174
3037.88 165
3038.01 155
3038.13 143
3038.26 131
3038.39 120
3038.51 110
3038.64 103
3038.77 97
3038.89 94
3039.02 92
3039.14 93
3039.27 97
3039.40 103
3039.52 114
3039.65 127
3039.78 141
3039.90 156
3040.03 170
3040.16 182
3040.28 190
3040.41 196
3040.53 201
3040.66 205
3040.79 211
3040.91 217
3041.04 223
3041.17 229
3041.29 233
3041.42 235
3041.55 236
3041.67 237
3041.80 239
3041.92 243
3042.05 247
3042.18 252
3042.30 256
3042.43 256
3042.56 252
3042.68 244
3042.81 234
3042.94 224
3043.06 215
3043.19 206
3043.32 200
3043.44 193
3043.57 185
3043.69 174
3043.82 162
3043.95 146
3044.07 130
3044.20 114
3044.33 99
3044.45 86
3044.58 75
3044.71 68
3044.83 63
3044.96 59
3045.09 57
3045.21 56
3045.34 56
3045.46 58
3045.59 62
3045.72 68
3045.84 76
3045.97 86
3046.10 96
3046.22 106
3046.35 113
3046.48 119
3046.60 124
3046.73 128
3046.86 133
3046.98 140
3047.11 147
3047.24 155
3047.36 162
3047.49 166
3047.61 167
3047.74 163
3047.87 157
3047.99 150
3048.12 143
3048.25 138
3048.37 136
3048.50 137
3048.63 142
3048.75 149
3048.88 159
3049.01 168
3049.13 177
3049.26 185
3049.39 191
3049.51 195
3049.64 196
3049.77 195
3049.89 192
3050.02 188
3050.15 183
3050.27 178
3050.40 176
3050.53 176
3050.65 180
3050.78 186
3050.91 194
3051.03 202
3051.16 209
3051.28 212
3051.41 211
3051.54 206
3051.66 197
3051.79 186
3051.92 173
3052.04 160
3052.17 147
3052.30 135
3052.42 123
3052.55 112
3052.68 101
3052.80 90
3052.93 79
3053.06 69
3053.18 60
3053.31 53
3053.44 48
3053.56 46
3053.69 46
3053.82 49
3053.94 54
3054.07 59
3054.20 63
3054.32 66
3054.45 67
3054.58 65
3054.70 63
3054.83 61
3054.96 60
3055.08 62
3055.21 67
3055.34 73
3055.46 81
3055.59 90
3055.72 98
3055.84 105
3055.97 112
3056.10 118
3056.22 124
3056.35 130
3056.48 136
3056.60 142
3056.73 147
3056.86 150
3056.98 151
3057.11 148
3057.24 142
3057.36 133
3057.49 123
3057.62 113
3057.74 103
3057.87 95
3058.00 89
3058.12 85
3058.25 82
3058.38 82
3058.50 82
3058.63 84
3058.76 87
3058.88 89
3059.01 90
3059.14 90
3059.27 88
3059.39 85
3059.52 81
3059.65 76
3059.77 71
3059.90 65
3060.03 57
3060.15 48
3060.28 36
3060.41 21
3060.53 5
3060.66 0
3060.79 0
3060.91 0
3061.04 0
3061.17 0
3061.29 0
3061.42 0
3061.55 0
3061.67 9
3061.80 18
3061.93 26
3062.05 34
3062.18 41
3062.31 49
3062.43 55
3062.56 60
3062.69 63
3062.82 64
3062.94 63
3063.07 59
3063.20 54
3063.32 48
3063.45 44
3063.58 42
3063.70 42
3063.83 45
3063.96 50
3064.08 57
3064.21 65
3064.34 74
3064.46 82
3064.59 90
3064.72 98
3064.84 105
3064.97 110
3065.10 115
3065.23 119
3065.35 123
3065.48 126
3065.61 130
3065.73 134
3065.86 138
3065.99 143
3066.11 147
3066.24 149
3066.37 151
3066.49 152
3066.62 153
3066.75 155
3066.88 158
3067.00 165
3067.13 174
3067.26 186
3067.38 198
3067.51 211
3067.64 222
3067.76 231
3067.89 237
3068.02 241
3068.14 242
3068.27 242
3068.40 241
3068.53 238
3068.65 235
3068.78 231
3068.91 226
3069.03 220
3069.16 215
3069.29 211
3069.41 208
3069.54 207
3069.67 207
3069.79 207
3069.92 208
3070.05 208
3070.18 207
3070.30 204
3070.43 202
3070.56 199
3070.68 196
3070.81 192
3070.94 189
3071.06 186
3071.19 182
3071.32 179
3071.45 175
3071.57 171
3071.70 167
3071.83 162
3071.95 157
3072.08 149
3072.21 140
3072.33 129
3072.46 116
3072.59 103
3072.72 92
3072.84 83
3072.97 78
3073.10 78
3073.22 80
3073.35 84
3073.48 87
3073.61 89
3073.73 87
3073.86 83
3073.99 77
3074.11 71
3074.24 66
3074.37 64
3074.49 64
3074.62 65
3074.75 66
3074.88 67
3075.00 67
3075.13 68
3075.26 69
3075.38 70
3075.51 74
3075.64 78
3075.77 84
3075.89 90
3076.02 95
3076.15 100
3076.27 103
3076.40 104
3076.53 103
3076.66 99
3076.78 93
3076.91 86
3077.04 77
3077.16 68
3077.29 60
3077.42 52
3077.55 46
3077.67 41
3077.80 36
3077.93 32
3078.05 27
3078.18 21
3078.31 14
3078.44 8
3078.56 2
3078.69 0
3078.82 0
3078.94 0
3079.07 0
3079.20 0
3079.33 0
3079.45 0
3079.58 0
3079.71 0
3079.83 4
3079.96 10
3080.09 16
3080.22 23
3080.34 31
3080.47 38
3080.60 44
3080.72 47
3080.85 49
3080.98 49
3081.11 47
3081.23 42
3081.36 36
3081.49 29
3081.61 21
3081.74 13
3081.87 5
3082.00 0
3082.12 0
3082.25 0
3082.38 2
3082.51 11
3082.63 22
3082.76 34
3082.89 45
3083.01 55
3083.14 62
3083.27 66
3083.40 67
3083.52 68
3083.65 67
3083.78 67
3083.90 66
3084.03 66
3084.16 66
3084.29 66
3084.41 65
3084.54 64
3084.67 63
3084.80 63
3084.92 63
3085.05 64
3085.18 66
3085.31 69
3085.43 72
3085.56 74
3085.69 75
3085.81 75
3085.94 73
3086.07 70
3086.20 68
3086.32 68
3086.45 69
3086.58 74
3086.71 81
3086.83 88
3086.96 96
3087.09 103
3087.21 109
3087.34 113
3087.47 116
3087.60 117
3087.72 119
3087.85 122
3087.98 125
3088.11 130
3088.23 136
3088.36 142
3088.49 148
3088.62 152
3088.74 153
3088.87 152
3089.00 149
3089.13 144
3089.25 139
3089.38 133
3089.51 126
3089.63 120
3089.76 113
3089.89 105
3090.02 98
3090.14 90
3090.27 82
3090.40 76
3090.53 70
3090.65 67
3090.78 65
3090.91 64
3091.04 66
3091.16 69
3091.29 72
3091.42 74
3091.55 76
3091.67 76
3091.80 74
3091.93 71
3092.06 67
3092.18 63
3092.31 61
3092.44 61
3092.57 64
3092.69 70
3092.82 78
3092.95 90
3093.07 103
3093.20 116
3093.33 129
3093.46 139
3093.58 145
3093.71 148
3093.84 147
3093.97 141
3094.09 133
3094.22 123
3094.35 111
3094.48 97
3094.60 83
3094.73 69
3094.86 56
3094.99 45
3095.11 36
3095.24 32
3095.37 31
3095.50 35
3095.62 41
3095.75 49
3095.88 57
3096.01 65
3096.13 72
3096.26 77
3096.39 80
3096.52 82
3096.64 83
3096.77 82
3096.90 82
3097.03 81
3097.15 79
3097.28 78
3097.41 76
3097.54 74
3097.66 71
3097.79 67
3097.92 64
3098.05 60
3098.18 57
3098.30 55
3098.43 54
3098.56 54
3098.69 54
3098.81 53
3098.94 52
3099.07 51
3099.20 49
3099.32 46
3099.45 43
3099.58 39
3099.71 36
3099.83 31
3099.96 25
3100.09 18
3100.22 10
3100.34 1
3100.47 0
3100.60 0
3100.73 0
3100.85 0
3100.98 0
3101.11 3
3101.24 14
3101.36 27
3101.49 39
3101.62 48
3101.75 55
3101.88 59
3102.00 61
3102.13 63
3102.26 64
3102.39 68
3102.51 73
3102.64 79
3102.77 85
3102.90 89
3103.02 90
3103.15 88
3103.28 83
3103.41 76
3103.53 68
3103.66 60
3103.79 54
3103.92 48
3104.05 42
3104.17 35
3104.30 27
3104.43 16
3104.56 5
3104.68 0
3104.81 0
3104.94 0
3105.07 0
3105.19 0
3105.32 0
3105.45 8
3105.58 15
3105.71 19
3105.83 18
3105.96 14
3106.09 7
3106.22 1
3106.34 0
3106.47 0
3106.60 0
3106.73 0
3106.86 0
3106.98 0
3107.11 0
3107.24 1
3107.37 9
3107.49 18
3107.62 29
3107.75 41
3107.88 53
3108.00 64
3108.13 72
3108.26 77
3108.39 79
3108.52 77
3108.64 73
3108.77 68
3108.90 63
3109.03 59
3109.15 55
3109.28 51
3109.41 47
3109.54 42
3109.67 36
3109.79 30
3109.92 26
3110.05 25
3110.18 26
3110.31 30
3110.43 36
3110.56 42
3110.69 45
3110.82 44
3110.94 39
3111.07 32
3111.20 24
3111.33 17
3111.46 14
3111.58 15
3111.71 22
3111.84 31
3111.97 40
3112.09 48
3112.22 51
3112.35 50
3112.48 45
3112.61 38
3112.73 30
3112.86 25
3112.99 22
3113.12 23
3113.25 27
3113.37 33
3113.50 40
3113.63 46
3113.76 50
3113.88 52
3114.01 51
3114.14 48
3114.27 44
3114.40 40
3114.52 38
3114.65 39
3114.78 42
3114.91 49
3115.04 57
3115.16 65
3115.29 73
3115.42 80
3115.55 86
3115.68 91
3115.80 95
3115.93 100
3116.06 105
3116.19 111
3116.31 117
3116.44 122
3116.57 125
3116.70 127
3116.83 128
3116.95 129
3117.08 131
3117.21 134
3117.34 139
3117.47 143
3117.59 146
3117.72 146
3117.85 142
3117.98 132
3118.11 119
3118.23 103
3118.36 87
3118.49 71
3118.62 57
3118.75 46
3118.87 37
3119.00 31
3119.13 27
3119.26 25
3119.39 23
3119.51 23
3119.64 23
3119.77 23
3119.90 24
3120.03 25
3120.15 25
3120.28 25
3120.41 26
3120.54 27
3120.67 28
3120.79 30
3120.92 34
3121.05 38
3121.18 43
3121.31 48
3121.43 53
3121.56 56
3121.69 57
3121.82 55
3121.95 52
3122.07 46
3122.20 40
3122.33 33
3122.46 26
3122.59 20
3122.71 15
3122.84 13
3122.97 15
3123.10 19
3123.23 26
3123.36 36
3123.48 45
3123.61 53
3123.74 57
3123.87 56
3124.00 50
3124.12 41
3124.25 29
3124.38 19
3124.51 13
3124.64 11
3124.76 15
3124.89 22
3125.02 31
3125.15 39
3125.28 44
3125.40 45
3125.53 43
3125.66 39
3125.79 35
3125.92 33
3126.05 35
3126.17 40
3126.30 48
3126.43 59
3126.56 69
3126.69 78
3126.81 84
3126.94 86
3127.07 83
3127.20 76
3127.33 64
3127.46 49
3127.58 33
3127.71 17
3127.84 3
3127.97 0
3128.10 0
3128.22 0
3128.35 0
3128.48 0
3128.61 0
3128.74 0
3128.87 0
3128.99 2
3129.12 10
3129.25 20
3129.38 32
3129.51 48
3129.63 65
3129.76 83
3129.89 101
3130.02 115
3130.15 126
3130.28 132
3130.40 135
3130.53 136
3130.66 135
3130.79 133
3130.92 130
3131.04 127
3131.17 124
3131.30 120
3131.43 116
3131.56 112
3131.69 110
3131.81 109
3131.94 109
3132.07 110
3132.20 110
3132.33 108
3132.46 105
3132.58 99
3132.71 92
3132.84 85
3132.97 79
3133.10 75
3133.23 74
3133.35 76
3133.48 79
3133.61 83
3133.74 86
3133.87 89
3133.99 89
3134.12 88
3134.25 87
3134.38 85
3134.51 85
3134.64 85
3134.76 86
3134.89 89
3135.02 91
3135.15 93
3135.28 94
3135.41 94
3135.53 93
3135.66 92
3135.79 92
3135.92 91
3136.05 92
3136.18 95
3136.30 99
3136.43 105
3136.56 113
3136.69 123
3136.82 135
3136.95 148
3137.07 160
3137.20 172
3137.33 181
3137.46 187
3137.59 190
3137.72 189
3137.84 184
3137.97 175
3138.10 162
3138.23 148
3138.36 132
3138.49 116
3138.62 101
3138.74 87
3138.87 76
3139.00 66
3139.13 58
3139.26 51
3139.39 44
3139.51 37
3139.64 32
3139.77 27
3139.90 25
3140.03 25
3140.16 28
3140.28 34
3140.41 42
3140.54 51
3140.67 61
3140.80 72
3140.93 83
3141.05 92
3141.18 102
3141.31 110
3141.44 118
3141.57 127
3141.70 134
3141.83 141
3141.95 145
3142.08 147
3142.21 146
3142.34 141
3142.47 134
3142.60 125
3142.72 117
3142.85 111
3142.98 108
3143.11 106
3143.24 107
3143.37 108
3143.50 110
3143.62 113
3143.75 117
3143.88 122
3144.01 128
3144.14 134
3144.27 141
3144.40 145
3144.52 147
3144.65 146
3144.78 140
3144.91 131
3145.04 118
3145.17 104
3145.29 89
3145.42 74
3145.55 62
3145.68 53
3145.81 48
3145.94 47
3146.07 51
3146.19 58
3146.32 69
3146.45 80
3146.58 93
3146.71 105
3146.84 115
3146.97 122
3147.09 127
3147.22 127
3147.35 125
3147.48 122
3147.61 118
3147.74 116
3147.87 115
3147.99 117
3148.12 121
3148.25 128
3148.38 136
3148.51 145
3148.64 155
3148.77 164
3148.89 172
3149.02 178
3149.15 181
3149.28 180
3149.41 177
3149.54 172
3149.67 166
3149.79 161
3149.92 156
3150.05 153
3150.18 150
3150.31 146
3150.44 138
3150.57 128
3150.70 114
3150.82 99
3150.95 84
3151.08 70
3151.21 61
3151.34 56
3151.47 55
3151.60 57
3151.72 62
3151.85 68
3151.98 74
3152.11 79
3152.24 82
3152.37 84
3152.50 84
3152.63 83
3152.75 81
3152.88 79
3153.01 77
3153.14 76
3153.27 74
3153.40 72
3153.53 69
3153.65 66
3153.78 63
3153.91 61
3154.04 62
3154.17 66
3154.30 72
3154.43 81
3154.56 91
3154.68 101
3154.81 109
3154.94 116
3155.07 122
3155.20 128
3155.33 135
3155.46 143
3155.59 151
3155.71 159
3155.84 164
3155.97 166
3156.10 164
3156.23 159
3156.36 152
3156.49 146
3156.62 141
3156.74 139
3156.87 140
3157.00 143
3157.13 148
3157.26 153
3157.39 158
3157.52 162
3157.65 164
3157.77 165
3157.90 164
3158.03 160
3158.16 154
3158.29 145
3158.42 134
3158.55 121
3158.68 108
3158.80 97
3158.93 88
3159.06 82
3159.19 80
3159.32 82
3159.45 86
3159.58 92
3159.71 99
3159.84 105
3159.96 110
3160.09 114
3160.22 115
3160.35 114
3160.48 111
3160.61 107
3160.74 102
3160.87 95
3160.99 88
3161.12 80
3161.25 70
3161.38 60
3161.51 50
3161.64 41
3161.77 34
3161.90 30
3162.03 30
3162.15 33
3162.28 40
3162.41 48
3162.54 57
3162.67 66
3162.80 75
3162.93 82
3163.06 88
3163.19 92
3163.31 96
3163.44 99
3163.57 102
3163.70 104
3163.83 104
3163.96 102
3164.09 98
3164.22 92
3164.35 84
3164.47 77
3164.60 71
3164.73 67
3164.86 66
3164.99 66
3165.12 67
3165.25 68
3165.38 70
3165.51 74
3165.64 79
3165.76 87
3165.89 98
3166.02 110
3166.15 122
3166.28 130
3166.41 135
3166.54 134
3166.67 130
3166.80 123
3166.92 114
3167.05 106
3167.18 98
3167.31 92
3167.44 87
3167.57 84
3167.70 81
3167.83 78
3167.96 76
3168.09 74
3168.21 72
3168.34 67
3168.47 60
3168.60 50
3168.73 38
3168.86 25
3168.99 11
3169.12 0
3169.25 0
3169.38 0
3169.50 0
3169.63 0
3169.76 7
3169.89 22
3170.02 39
3170.15 56
3170.28 72
3170.41 86
3170.54 96
3170.67 103
3170.79 108
3170.92 111
3171.05 112
3171.18 113
3171.31 113
3171.44 112
3171.57 110
3171.70 105
3171.83 99
3171.96 90
3172.09 80
3172.21 67
3172.34 55
3172.47 43
3172.60 32
3172.73 24
3172.86 18
3172.99 13
3173.12 11
3173.25 11
3173.38 12
3173.51 15
3173.63 20
3173.76 28
3173.89 36
3174.02 45
3174.15 52
3174.28 56
3174.41 56
3174.54 51
3174.67 41
3174.80 27
3174.93 12
3175.05 0
3175.18 0
3175.31 0
3175.44 0
3175.57 0
3175.70 0
3175.83 0
3175.96 3
3176.09 11
3176.22 18
3176.35 23
3176.48 27
3176.60 30
3176.73 32
3176.86 33
3176.99 34
3177.12 36
3177.25 37
3177.38 38
3177.51 39
3177.64 39
3177.77 39
3177.90 38
3178.03 36
3178.15 34
3178.28 32
3178.41 30
3178.54 28
3178.67 27
3178.80 27
3178.93 27
3179.06 27
3179.19 26
3179.32 25
3179.45 23
3179.58 20
3179.71 15
3179.83 10
3179.96 4
3180.09 0
3180.22 0
3180.35 0
3180.48 0
3180.61 0
3180.74 0
3180.87 0
3181.00 0
3181.13 0
3181.26 2
3181.39 9
3181.51 20
3181.64 31
3181.77 44
3181.90 56
3182.03 67
3182.16 75
3182.29 80
3182.42 82
3182.55 81
3182.68 80
3182.81 77
3182.94 74
3183.07 70
3183.20 65
3183.32 59
3183.45 52
3183.58 44
3183.71 36
3183.84 29
3183.97 25
3184.10 25
3184.23 28
3184.36 34
3184.49 42
3184.62 50
3184.75 58
3184.88 63
3185.01 67
3185.14 69
3185.26 71
3185.39 73
3185.52 77
3185.65 82
3185.78 89
3185.91 96
3186.04 104
3186.17 110
3186.30 115
3186.43 119
3186.56 123
3186.69 125
3186.82 128
3186.95 132
3187.08 135
3187.21 137
3187.33 138
3187.46 137
3187.59 133
3187.72 126
3187.85 117
3187.98 106
3188.11 93
3188.24 79
3188.37 65
3188.50 53
3188.63 42
3188.76 35
3188.89 30
3189.02 29
3189.15 30
3189.28 32
3189.41 34
3189.53 35
3189.66 35
3189.79 33
3189.92 31
3190.05 28
3190.18 27
3190.31 28
3190.44 31
3190.57 37
3190.70 44
3190.83 53
3190.96 64
3191.09 74
3191.22 86
3191.35 97
3191.48 107
3191.61 115
3191.74 119
3191.86 120
3191.99 116
3192.12 109
3192.25 99
3192.38 88
3192.51 78
3192.64 70
3192.77 66
3192.90 65
3193.03 67
3193.16 72
3193.29 78
3193.42 84
3193.55 90
3193.68 93
3193.81 94
3193.94 90
3194.07 83
3194.20 73
3194.33 61
3194.45 48
3194.58 37
3194.71 27
3194.84 21
3194.97 18
3195.10 18
3195.23 21
3195.36 26
3195.49 33
3195.62 41
3195.75 50
3195.88 59
3196.01 68
3196.14 78
3196.27 88
3196.40 97
3196.53 106
3196.66 113
3196.79 117
3196.92 120
3197.05 120
3197.18 117
3197.30 112
3197.43 105
3197.56 97
3197.69 88
3197.82 79
3197.95 72
3198.08 67
3198.21 64
3198.34 63
3198.47 63
3198.60 63
3198.73 64
3198.86 65
3198.99 66
3199.12 67
3199.25 68
3199.38 68
3199.51 68
3199.64 67
3199.77 65
3199.90 62
3200.03 58
3200.16 53
3200.29 48
3200.42 41
3200.55 34
3200.68 26
3200.80 19
3200.93 14
3201.06 11
3201.19 12
3201.32 17
3201.45 26
3201.58 38
3201.71 50
3201.84 62
3201.97 72
3202.10 78
3202.23 80
3202.36 77
3202.49 70
3202.62 62
3202.75 53
3202.88 45
3203.01 39
3203.14 33
3203.27 26
3203.40 19
3203.53 9
3203.66 0
3203.79 0
3203.92 0
3204.05 0
3204.18 0
3204.31 0
3204.44 0
3204.57 7
3204.70 25
3204.83 40
3204.96 51
3205.08 57
3205.21 60
3205.34 59
3205.47 57
3205.60 56
3205.73 55
3205.86 56
3205.99 56
3206.12 55
3206.25 53
3206.38 50
3206.51 45
3206.64 40
3206.77 35
3206.90 31
3207.03 27
3207.16 24
3207.29 21
3207.42 20
3207.55 20
3207.68 22
3207.81 25
3207.94 28
3208.07 31
3208.20 30
3208.33 24
3208.46 15
3208.59 2
3208.72 0
3208.85 0
3208.98 0
3209.11 0
3209.24 0
3209.37 0
3209.50 0
3209.63 5
3209.76 15
3209.89 24
3210.02 33
3210.15 42
3210.28 52
3210.41 62
3210.54 73
3210.67 82
3210.80 90
3210.93 96
3211.06 100
3211.19 102
3211.32 103
3211.45 103
3211.58 102
3211.71 101
3211.84 101
3211.97 102
3212.10 104
3212.22 107
3212.35 111
3212.48 114
3212.61 115
3212.74 112
3212.87 105
3213.00 94
3213.13 80
3213.26 64
3213.39 46
3213.52 29
3213.65 13
3213.78 0
3213.91 0
3214.04 0
3214.17 0
3214.30 0
3214.43 0
3214.56 0
3214.69 0
3214.82 0
3214.95 4
3215.08 16
3215.21 31
3215.34 50
3215.47 70
3215.60 92
3215.73 112
3215.86 128
3215.99 138
3216.12 141
3216.25 135
3216.38 124
3216.51 108
3216.64 92
3216.77 77
3216.90 68
3217.03 64
3217.16 66
3217.29 72
3217.42 80
3217.55 87
3217.68 92
3217.81 91
3217.94 86
3218.07 77
3218.20 66
3218.33 54
3218.46 42
3218.59 33
3218.72 26
3218.85 22
3218.98 19
3219.11 18
3219.24 17
3219.37 16
3219.50 14
3219.63 10
3219.76 6
3219.89 0
3220.02 0
3220.15 0
3220.28 0
3220.41 0
3220.54 0
3220.67 0
3220.80 0
3220.93 6
3221.06 14
3221.19 21
3221.32 26
3221.45 29
3221.58 31
3221.71 32
3221.84 32
3221.97 32
3222.10 33
3222.23 33
3222.36 35
3222.49 36
3222.62 37
3222.75 38
3222.88 39
3223.01 40
3223.14 41
3223.28 44
3223.41 49
3223.54 56
3223.67 64
3223.80 73
3223.93 79
3224.06 82
3224.19 79
3224.32 71
3224.45 59
3224.58 46
3224.71 34
3224.84 26
3224.97 23
3225.10 26
3225.23 32
3225.36 41
3225.49 50
3225.62 57
3225.75 62
3225.88 64
3226.01 63
3226.14 62
3226.27 61
3226.40 63
3226.53 70
3226.66 81
3226.79 95
3226.92 112
3227.05 127
3227.18 141
3227.31 149
3227.44 151
3227.57 148
3227.70 139
3227.83 128
3227.96 117
3228.09 107
3228.22 102
3228.35 101
3228.48 107
3228.61 116
3228.74 127
3228.87 138
3229.00 146
3229.13 150
3229.26 149
3229.39 142
3229.52 131
3229.65 116
3229.78 102
3229.91 89
3230.04 80
3230.17 76
3230.31 76
3230.44 80
3230.57 87
3230.70 97
3230.83 106
3230.96 115
3231.09 121
3231.22 126
3231.35 128
3231.48 129
3231.61 129
3231.74 129
3231.87 130
3232.00 134
3232.13 140
3232.26 149
3232.39 160
3232.52 172
3232.65 183
3232.78 191
3232.91 196
3233.04 199
3233.17 199
3233.30 197
3233.43 195
3233.56 193
3233.69 192
3233.82 192
3233.95 191
3234.08 189
3234.21 187
3234.34 183
3234.47 179
3234.60 174
3234.74 169
3234.87 165
3235.00 162
3235.13 160
3235.26 159
3235.39 159
3235.52 160
3235.65 161
3235.78 162
3235.91 161
3236.04 160
3236.17 158
3236.30 153
3236.43 147
3236.56 140
3236.69 132
3236.82 123
3236.95 114
3237.08 105
3237.21 96
3237.34 88
3237.47 79
3237.60 71
3237.73 64
3237.86 58
3237.99 53
3238.13 52
3238.26 53
3238.39 56
3238.52 60
3238.65 66
3238.78 72
3238.91 79
3239.04 86
3239.17 93
3239.30 99
3239.43 104
3239.56 107
3239.69 107
3239.82 105
3239.95 100
3240.08 95
3240.21 90
3240.34 87
3240.47 85
3240.60 83
3240.73 82
3240.86 78
3240.99 72
3241.13 64
3241.26 54
3241.39 45
3241.52 38
3241.65 34
3241.78 33
3241.91 35
3242.04 38
3242.17 42
3242.30 45
3242.43 49
3242.56 53
3242.69 60
3242.82 70
3242.95 83
3243.08 99
3243.21 116
3243.34 131
3243.47 145
3243.60 155
3243.74 160
3243.87 162
3244.00 160
3244.13 155
3244.26 150
3244.39 145
3244.52 139
3244.65 134
3244.78 128
3244.91 122
3245.04 115
3245.17 108
3245.30 102
3245.43 99
3245.56 97
3245.69 99
3245.82 102
3245.95 105
3246.09 108
3246.22 108
3246.35 108
3246.48 105
3246.61 102
3246.74 98
3246.87 93
3247.00 89
3247.13 83
3247.26 77
3247.39 72
3247.52 67
3247.65 64
3247.78 64
3247.91 67
3248.04 72
3248.17 77
3248.31 82
3248.44 86
3248.57 86
3248.70 85
3248.83 82
3248.96 78
3249.09 74
3249.22 71
3249.35 67
3249.48 64
3249.61 61
3249.74 58
3249.87 55
3250.00 52
3250.13 49
3250.26 47
3250.40 46
3250.53 46
3250.66 48
3250.79 51
3250.92 54
3251.05 57
3251.18 59
3251.31 61
3251.44 61
3251.57 59
3251.70 56
3251.83 52
3251.96 47
3252.09 42
3252.23 35
3252.36 28
3252.49 20
3252.62 12
3252.75 5
3252.88 0
3253.01 0
3253.14 0
3253.27 0
3253.40 0
3253.53 0
3253.66 0
3253.79 0
3253.92 4
3254.06 9
3254.19 14
3254.32 17
3254.45 18
3254.58 17
3254.71 14
3254.84 12
3254.97 10
3255.10 10
3255.23 12
3255.36 17
3255.49 25
3255.62 34
3255.75 44
3255.89 53
3256.02 61
3256.15 68
3256.28 75
3256.41 81
3256.54 86
3256.67 90
3256.80 92
3256.93 92
3257.06 90
3257.19 85
3257.32 79
3257.46 72
3257.59 66
3257.72 62
3257.85 60
3257.98 61
3258.11 63
3258.24 65
3258.37 67
3258.50 66
3258.63 62
3258.76 55
3258.89 45
3259.02 33
3259.16 21
3259.29 12
3259.42 6
3259.55 4
3259.68 6
3259.81 10
3259.94 14
3260.07 18
3260.20 19
3260.33 19
3260.46 17
3260.60 16
3260.73 15
3260.86 15
3260.99 17
3261.12 20
3261.25 23
3261.38 25
3261.51 25
3261.64 25
3261.77 23
3261.90 22
3262.03 21
3262.17 22
3262.30 24
3262.43 27
3262.56 30
3262.69 34
3262.82 37
3262.95 41
3263.08 46
3263.21 51
3263.34 58
3263.47 65
3263.61 73
3263.74 79
3263.87 85
3264.00 89
3264.13 90
3264.26 90
3264.39 89
3264.52 87
3264.65 85
3264.78 84
3264.92 85
3265.05 86
3265.18 87
3265.31 87
3265.44 85
3265.57 80
3265.70 72
3265.83 61
3265.96 50
3266.09 39
3266.22 28
3266.36 20
3266.49 13
3266.62 9
3266.75 6
3266.88 4
3267.01 4
3267.14 6
3267.27 9
3267.40 13
3267.53 18
3267.67 23
3267.80 28
3267.93 32
3268.06 35
3268.19 38
3268.32 40
3268.45 41
3268.58 41
3268.71 39
3268.84 36
3268.98 32
3269.11 26
3269.24 20
3269.37 13
3269.50 5
3269.63 0
3269.76 0
3269.89 0
3270.02 0
3270.16 0
3270.29 0
3270.42 0
3270.55 0
3270.68 1
3270.81 9
3270.94 16
3271.07 23
3271.20 30
3271.33 35
3271.47 40
3271.60 43
3271.73 45
3271.86 47
3271.99 48
3272.12 49
3272.25 52
3272.38 56
3272.51 62
3272.65 70
3272.78 77
3272.91 84
3273.04 87
3273.17 88
3273.30 85
3273.43 79
3273.56 71
3273.69 63
3273.83 58
3273.96 55
3274.09 56
3274.22 61
3274.35 69
3274.48 80
3274.61 92
3274.74 103
3274.88 113
3275.01 121
3275.14 127
3275.27 130
3275.40 130
3275.53 127
3275.66 124
3275.79 120
3275.92 116
3276.06 112
3276.19 110
3276.32 109
3276.45 108
3276.58 108
3276.71 106
3276.84 102
3276.97 97
3277.11 92
3277.24 86
3277.37 82
3277.50 80
3277.63 81
3277.76 83
3277.89 85
3278.02 87
3278.15 87
3278.29 86
3278.42 84
3278.55 83
3278.68 84
3278.81 89
3278.94 97
3279.07 108
3279.20 120
3279.34 131
3279.47 139
3279.60 142
3279.73 139
3279.86 132
3279.99 121
3280.12 110
3280.25 100
3280.39 94
3280.52 93
3280.65 96
3280.78 103
3280.91 112
3281.04 124
3281.17 135
3281.30 145
3281.44 152
3281.57 157
3281.70 158
3281.83 155
3281.96 148
3282.09 138
3282.22 126
3282.36 113
3282.49 99
3282.62 87
3282.75 75
3282.88 65
3283.01 55
3283.14 47
3283.27 38
3283.41 29
3283.54 20
3283.67 10
3283.80 1
3283.93 0
3284.06 0
3284.19 0
3284.32 0
3284.46 0
3284.59 0
3284.72 0
3284.85 0
3284.98 4
3285.11 9
3285.24 13
3285.38 20
3285.51 29
3285.64 40
3285.77 54
3285.90 69
3286.03 83
3286.16 94
3286.30 101
3286.43 101
3286.56 94
3286.69 82
3286.82 67
3286.95 53
3287.08 40
3287.22 33
3287.35 30
3287.48 31
3287.61 35
3287.74 40
3287.87 44
3288.00 46
3288.13 47
3288.27 45
3288.40 42
3288.53 38
3288.66 32
3288.79 24
3288.92 15
3289.05 4
3289.19 0
3289.32 0
3289.45 0
3289.58 0
3289.71 0
3289.84 0
3289.98 0
3290.11 0
3290.24 14
3290.37 35
3290.50 55
3290.63 74
3290.76 90
3290.90 101
3291.03 106
3291.16 106
3291.29 101
3291.42 93
3291.55 84
3291.68 75
3291.82 68
3291.95 62
3292.08 56
3292.21 50
3292.34 43
3292.47 37
3292.60 31
3292.74 27
3292.87 27
3293.00 32
3293.13 41
3293.26 54
3293.39 70
3293.53 85
3293.66 99
3293.79 108
3293.92 110
3294.05 107
3294.18 98
3294.31 85
3294.45 70
3294.58 56
3294.71 46
3294.84 39
3294.97 35
3295.10 33
3295.24 33
3295.37 33
3295.50 32
3295.63 31
3295.76 31
3295.89 31
3296.02 32
3296.16 32
3296.29 32
3296.42 31
3296.55 28
3296.68 24
3296.81 22
3296.95 21
3297.08 25
3297.21 32
3297.34 42
3297.47 54
3297.60 65
3297.74 75
3297.87 82
3298.00 86
3298.13 90
3298.26 93
3298.39 98
3298.53 104
3298.66 111
3298.79 118
3298.92 125
3299.05 132
3299.18 138
3299.32 144
3299.45 150
3299.58 157
3299.71 164
3299.84 172
3299.97 179
3300.10 186
3300.24 192
3300.37 197
3300.50 201
3300.63 203
3300.76 206
3300.89 208
3301.03 209
3301.16 210
3301.29 210
3301.42 208
3301.55 206
3301.69 201
3301.82 195
3301.95 190
3302.08 185
3302.21 182
3302.34 182
3302.48 186
3302.61 191
3302.74 198
3302.87 206
3303.00 212
3303.13 218
3303.27 222
3303.40 225
3303.53 227
3303.66 226
3303.79 223
3303.92 218
3304.06 209
3304.19 199
3304.32 187
3304.45 176
3304.58 168
3304.71 164
3304.85 166
3304.98 171
3305.11 178
3305.24 185
3305.37 191
3305.51 192
3305.64 190
3305.77 185
3305.90 179
3306.03 173
3306.16 168
3306.30 163
3306.43 159
3306.56 155
3306.69 149
3306.82 142
3306.95 134
3307.09 125
3307.22 116
3307.35 107
3307.48 97
3307.61 89
3307.75 82
3307.88 77
3308.01 73
3308.14 72
3308.27 73
3308.40 75
3308.54 78
3308.67 81
3308.80 83
3308.93 83
3309.06 82
3309.20 80
3309.33 78
3309.46 76
3309.59 75
3309.72 74
3309.85 75
3309.99 78
3310.12 81
3310.25 84
3310.38 87
3310.51 88
3310.65 89
3310.78 88
3310.91 87
3311.04 87
3311.17 88
3311.31 90
3311.44 93
3311.57 95
3311.70 95
3311.83 91
3311.96 84
3312.10 74
3312.23 61
3312.36 48
3312.49 37
3312.62 29
3312.76 28
3312.89 31
3313.02 40
3313.15 51
3313.28 63
3313.42 75
3313.55 85
3313.68 93
3313.81 101
3313.94 109
3314.08 117
3314.21 128
3314.34 140
3314.47 152
3314.60 163
3314.74 171
3314.87 176
3315.00 175
3315.13 172
3315.26 165
3315.39 158
3315.53 152
3315.66 148
3315.79 145
3315.92 143
3316.05 142
3316.19 140
3316.32 137
3316.45 134
3316.58 129
3316.71 126
3316.85 122
3316.98 120
3317.11 120
3317.24 122
3317.37 125
3317.51 131
3317.64 139
3317.77 146
3317.90 152
3318.03 155
3318.17 157
3318.30 156
3318.43 154
3318.56 152
3318.69 150
3318.83 149
3318.96 147
3319.09 145
3319.22 140
3319.36 134
3319.49 127
3319.62 122
3319.75 118
3319.88 117
3320.02 120
3320.15 124
3320.28 130
3320.41 135
3320.54 139
3320.68 142
3320.81 144
3320.94 145
3321.07 147
3321.20 149
3321.34 151
3321.47 152
3321.60 150
3321.73 146
3321.86 140
3322.00 133
3322.13 125
3322.26 119
3322.39 116
3322.52 115
3322.66 116
3322.79 118
3322.92 120
3323.05 121
3323.19 121
3323.32 121
3323.45 121
3323.58 123
3323.71 127
3323.85 133
3323.98 139
3324.11 145
3324.24 148
3324.37 148
3324.51 145
3324.64 138
3324.77 129
3324.90 119
3325.04 108
3325.17 97
3325.30 88
3325.43 80
3325.56 73
3325.70 67
3325.83 61
3325.96 56
3326.09 50
3326.22 45
3326.36 41
3326.49 38
3326.62 37
3326.75 36
3326.89 36
3327.02 35
3327.15 35
3327.28 34
3327.41 33
3327.55 33
3327.68 34
3327.81 36
3327.94 38
3328.08 40
3328.21 43
3328.34 45
3328.47 47
3328.60 50
3328.74 52
3328.87 54
3329.00 55
3329.13 56
3329.27 55
3329.40 54
3329.53 53
3329.66 53
3329.79 54
3329.93 57
3330.06 60
3330.19 63
3330.32 63
3330.46 62
3330.59 59
3330.72 56
3330.85 54
3330.98 54
3331.12 55
3331.25 58
3331.38 60
3331.51 60
3331.65 57
3331.78 51
3331.91 41
3332.04 31
3332.18 20
3332.31 11
3332.44 4
3332.57 0
3332.70 0
3332.84 0
3332.97 0
3333.10 0
3333.23 0
3333.37 0
3333.50 0
3333.63 1
3333.76 5
3333.90 8
3334.03 10
3334.16 11
3334.29 12
3334.42 15
3334.56 20
3334.69 28
3334.82 39
3334.95 50
3335.09 60
3335.22 66
3335.35 69
3335.48 67
3335.62 61
3335.75 54
3335.88 47
3336.01 43
3336.15 42
3336.28 46
3336.41 53
3336.54 61
3336.68 69
3336.81 76
3336.94 80
3337.07 80
3337.20 75
3337.34 66
3337.47 52
3337.60 36
3337.73 18
3337.87 1
3338.00 0
3338.13 0
3338.26 0
3338.40 0
3338.53 0
3338.66 2
3338.79 15
3338.93 28
3339.06 39
3339.19 48
3339.32 54
3339.46 58
3339.59 59
3339.72 59
3339.85 59
3339.99 57
3340.12 55
3340.25 53
3340.38 50
3340.52 46
3340.65 43
3340.78 40
3340.91 37
3341.05 35
3341.18 34
3341.31 34
3341.44 33
3341.58 34
3341.71 33
3341.84 33
3341.97 32
3342.11 32
3342.24 33
3342.37 35
3342.50 39
3342.64 45
3342.77 51
3342.90 58
3343.03 63
3343.17 66
3343.30 66
3343.43 65
3343.56 62
3343.70 61
3343.83 60
3343.96 61
3344.09 63
3344.23 64
3344.36 65
3344.49 63
3344.62 58
3344.76 50
3344.89 41
3345.02 32
3345.15 25
3345.29 21
3345.42 21
3345.55 24
3345.68 29
3345.82 35
3345.95 41
3346.08 44
3346.21 45
3346.35 43
3346.48 39
3346.61 33
3346.74 26
3346.88 19
3347.01 12
3347.14 8
3347.27 5
3347.41 6
3347.54 9
3347.67 14
3347.80 21
3347.94 27
3348.07 32
3348.20 35
3348.34 36
3348.47 34
3348.60 30
3348.73 24
3348.87 17
3349.00 9
3349.13 1
3349.26 0
3349.40 0
3349.53 0
3349.66 0
3349.79 0
3349.93 0
3350.06 0
3350.19 0
3350.32 7
3350.46 14
3350.59 20
3350.72 24
3350.86 24
3350.99 22
3351.12 19
3351.25 15
3351.39 12
3351.52 11
3351.65 12
3351.78 15
3351.92 21
3352.05 28
3352.18 35
3352.32 43
3352.45 49
3352.58 53
3352.71 54
3352.85 53
3352.98 48
3353.11 41
3353.24 33
3353.38 25
3353.51 17
3353.64 11
3353.77 7
3353.91 4
3354.04 3
3354.17 1
3354.31 0
3354.44 0
3354.57 0
3354.70 0
3354.84 0
3354.97 0
3355.10 0
3355.24 0
3355.37 1
3355.50 7
3355.63 15
3355.77 26
3355.90 38
3356.03 50
3356.16 60
3356.30 68
3356.43 71
3356.56 72
3356.70 69
3356.83 65
3356.96 60
3357.09 56
3357.23 53
3357.36 51
3357.49 49
3357.63 47
3357.76 45
3357.89 44
3358.02 43
3358.16 43
3358.29 43
3358.42 44
3358.55 46
3358.69 49
3358.82 52
3358.95 56
3359.09 61
3359.22 67
3359.35 72
3359.48 78
3359.62 83
3359.75 89
3359.88 95
3360.02 102
3360.15 108
3360.28 113
3360.41 118
3360.55 120
3360.68 119
3360.81 117
3360.95 113
3361.08 108
3361.21 104
3361.34 99
3361.48 93
3361.61 86
3361.74 78
3361.88 67
3362.01 56
3362.14 47
3362.27 40
3362.41 37
3362.54 39
3362.67 45
3362.81 53
3362.94 62
3363.07 68
3363.21 72
3363.34 73
3363.47 70
3363.60 66
3363.74 61
3363.87 57
3364.00 54
3364.14 53
3364.27 54
3364.40 58
3364.53 62
3364.67 67
3364.80 72
3364.93 74
3365.07 74
3365.20 71
3365.33 65
3365.47 58
3365.60 50
3365.73 41
3365.86 32
3366.00 25
3366.13 19
3366.26 14
3366.40 11
3366.53 10
3366.66 10
3366.79 10
3366.93 11
3367.06 12
3367.19 13
3367.33 15
3367.46 18
3367.59 21
3367.73 24
3367.86 27
3367.99 30
3368.12 32
3368.26 34
3368.39 35
3368.52 36
3368.66 39
3368.79 44
3368.92 52
3369.06 64
3369.19 78
3369.32 95
3369.45 111
3369.59 126
3369.72 137
3369.85 143
3369.99 144
3370.12 140
3370.25 133
3370.39 124
3370.52 114
3370.65 105
3370.79 98
3370.92 91
3371.05 85
3371.18 80
3371.32 75
3371.45 71
3371.58 67
3371.72 64
3371.85 61
3371.98 59
3372.12 58
3372.25 57
3372.38 56
3372.52 57
3372.65 59
3372.78 63
3372.91 69
3373.05 76
3373.18 86
3373.31 96
3373.45 107
3373.58 118
3373.71 128
3373.85 136
3373.98 141
3374.11 143
3374.25 142
3374.38 138
3374.51 132
3374.65 126
3374.78 121
3374.91 118
3375.04 118
3375.18 122
3375.31 130
3375.44 141
3375.58 153
3375.71 166
3375.84 179
3375.98 190
3376.11 198
3376.24 204
3376.38 206
3376.51 202
3376.64 194
3376.78 181
3376.91 164
3377.04 145
3377.18 124
3377.31 103
3377.44 84
3377.58 68
3377.71 56
3377.84 49
3377.97 47
3378.11 49
3378.24 55
3378.37 63
3378.51 72
3378.64 80
3378.77 86
3378.91 90
3379.04 91
3379.17 89
3379.31 85
3379.44 79
3379.57 73
3379.71 65
3379.84 58
3379.97 51
3380.11 46
3380.24 42
3380.37 41
3380.51 42
3380.64 44
3380.77 46
3380.91 47
3381.04 46
3381.17 43
3381.31 36
3381.44 27
3381.57 18
3381.71 10
3381.84 3
3381.97 0
3382.11 0
3382.24 0
3382.37 1
3382.51 3
3382.64 6
3382.77 10
3382.91 14
3383.04 20
3383.17 28
3383.31 38
3383.44 49
3383.57 61
3383.70 71
3383.84 80
3383.97 86
3384.10 89
3384.24 90
3384.37 89
3384.50 89
3384.64 89
3384.77 92
3384.90 98
3385.04 105
3385.17 114
3385.30 123
3385.44 130
3385.57 135
3385.71 138
3385.84 138
3385.97 135
3386.11 132
3386.24 127
3386.37 123
3386.51 119
3386.64 114
3386.77 110
3386.91 106
3387.04 103
3387.17 101
3387.31 100
3387.44 102
3387.57 106
3387.71 110
3387.84 114
3387.97 117
3388.11 118
3388.24 114
3388.37 107
3388.51 97
3388.64 85
3388.77 73
3388.91 60
3389.04 50
3389.17 41
3389.31 36
3389.44 33
3389.57 32
3389.71 31
3389.84 30
3389.97 27
3390.11 21
3390.24 12
3390.37 1
3390.51 0
3390.64 0
3390.77 0
3390.91 0
3391.04 0
3391.17 0
3391.31 0
3391.44 6
3391.58 20
3391.71 31
3391.84 38
3391.98 41
3392.11 40
3392.24 35
3392.38 28
3392.51 22
3392.64 17
3392.78 16
3392.91 19
3393.04 25
3393.18 34
3393.31 44
3393.44 54
3393.58 63
3393.71 71
3393.84 77
3393.98 84
3394.11 90
3394.25 97
3394.38 104
3394.51 110
3394.65 114
3394.78 116
3394.91 115
3395.05 113
3395.18 110
3395.31 106
3395.45 101
3395.58 96
3395.71 91
3395.85 86
3395.98 80
3396.11 74
3396.25 68
3396.38 63
3396.52 59
3396.65 56
3396.78 53
3396.92 51
3397.05 49
3397.18 46
3397.32 43
3397.45 40
3397.58 35
3397.72 31
3397.85 25
3397.99 20
3398.12 14
3398.25 8
3398.39 2
3398.52 0
3398.65 0
3398.79 0
3398.92 0
3399.05 0
3399.19 0
3399.32 0
3399.45 0
3399.59 2
3399.72 5
3399.86 7
3399.99 9
3400.12 9
3400.26 8
3400.39 6
3400.52 4
3400.66 2
3400.79 1
3400.92 2
3401.06 5
3401.19 10
3401.33 17
3401.46 24
3401.59 31
3401.73 37
3401.86 41
3401.99 43
3402.13 45
3402.26 44
3402.40 43
3402.53 41
3402.66 37
3402.80 33
3402.93 29
3403.06 27
3403.20 27
3403.33 30
3403.46 35
3403.60 43
3403.73 51
3403.87 60
3404.00 68
3404.13 76
3404.27 82
3404.40 88
3404.53 93
3404.67 96
3404.80 98
3404.94 97
3405.07 95
3405.20 91
3405.34 88
3405.47 87
3405.60 88
3405.74 92
3405.87 97
3406.01 105
3406.14 113
3406.27 120
3406.41 126
3406.54 131
3406.67 134
3406.81 137
3406.94 140
3407.08 145
3407.21 151
3407.34 158
3407.48 165
3407.61 170
3407.74 173
3407.88 172
3408.01 168
3408.15 163
3408.28 158
3408.41 156
3408.55 157
3408.68 164
3408.82 174
3408.95 187
3409.08 199
3409.22 207
3409.35 209
3409.48 204
3409.62 193
3409.75 178
3409.89 161
3410.02 146
3410.15 135
3410.29 130
3410.42 130
3410.56 135
3410.69 143
3410.82 154
3410.96 165
3411.09 176
3411.22 184
3411.36 190
3411.49 193
3411.63 192
3411.76 189
3411.89 184
3412.03 179
3412.16 174
3412.30 170
3412.43 168
3412.56 167
3412.70 167
3412.83 166
3412.96 165
3413.10 163
3413.23 160
3413.37 156
3413.50 150
3413.63 143
3413.77 135
3413.90 127
3414.04 117
3414.17 108
3414.30 101
3414.44 94
3414.57 89
3414.71 85
3414.84 81
3414.97 78
3415.11 75
3415.24 72
3415.38 71
3415.51 73
3415.64 79
3415.78 89
3415.91 102
3416.05 118
3416.18 134
3416.31 149
3416.45 162
3416.58 172
3416.71 177
3416.85 181
3416.98 182
3417.12 182
3417.25 182
3417.38 181
3417.52 179
3417.65 175
3417.79 168
3417.92 159
3418.05 148
3418.19 137
3418.32 130
3418.46 127
3418.59 129
3418.72 137
3418.86 148
3418.99 160
3419.13 172
3419.26 181
3419.39 186
3419.53 188
3419.66 187
3419.80 183
3419.93 177
3420.06 170
3420.20 162
3420.33 152
3420.47 141
3420.60 128
3420.74 114
3420.87 100
3421.00 87
3421.14 76
3421.27 69
3421.41 66
3421.54 68
3421.67 74
3421.81 83
3421.94 95
3422.08 109
3422.21 123
3422.34 137
3422.48 149
3422.61 158
3422.75 165
3422.88 167
3423.01 166
3423.15 162
3423.28 156
3423.42 149
3423.55 141
3423.68 133
3423.82 125
3423.95 117
3424.09 110
3424.22 103
3424.36 98
3424.49 94
3424.62 91
3424.76 91
3424.89 93
3425.03 96
3425.16 100
3425.29 104
3425.43 108
3425.56 110
3425.70 111
3425.83 112
3425.96 114
3426.10 117
3426.23 121
3426.37 125
3426.50 130
3426.64 134
3426.77 136
3426.90 137
3427.04 137
3427.17 138
3427.31 141
3427.44 148
3427.57 157
3427.71 168
3427.84 179
3427.98 189
3428.11 196
3428.25 199
3428.38 200
3428.51 198
3428.65 196
3428.78 194
3428.92 193
3429.05 195
3429.19 198
3429.32 203
3429.45 209
3429.59 216
3429.72 223
3429.86 230
3429.99 237
3430.12 244
3430.26 250
3430.39 255
3430.53 258
3430.66 259
3430.80 256
3430.93 249
3431.06 239
3431.20 228
3431.33 216
3431.47 205
3431.60 198
3431.74 196
3431.87 198
3432.00 205
3432.14 214
3432.27 224
3432.41 234
3432.54 242
3432.68 248
3432.81 252
3432.94 254
3433.08 255
3433.21 256
3433.35 255
3433.48 253
3433.62 248
3433.75 241
3433.88 230
3434.02 216
3434.15 200
3434.29 183
3434.42 167
3434.56 156
3434.69 149
3434.82 149
3434.96 155
3435.09 165
3435.23 179
3435.36 194
3435.50 210
3435.63 224
3435.76 236
3435.90 247
3436.03 256
3436.17 263
3436.30 267
3436.44 267
3436.57 263
3436.71 254
3436.84 239
3436.97 219
3437.11 197
3437.24 172
3437.38 149
3437.51 130
3437.65 116
3437.78 108
3437.91 107
3438.05 111
3438.18 119
3438.32 130
3438.45 143
3438.59 155
3438.72 167
3438.86 178
3438.99 188
3439.12 196
3439.26 201
3439.39 204
3439.53 204
3439.66 201
3439.80 197
3439.93 193
3440.07 190
3440.20 190
3440.33 192
3440.47 196
3440.60 202
3440.74 208
3440.87 212
3441.01 215
3441.14 215
3441.28 211
3441.41 205
3441.54 197
3441.68 188
3441.81 179
3441.95 170
3442.08 164
3442.22 159
3442.35 156
3442.49 155
3442.62 154
3442.75 153
3442.89 152
3443.02 152
3443.16 151
3443.29 151
3443.43 152
3443.56 152
3443.70 153
3443.83 152
3443.96 150
3444.10 146
3444.23 142
3444.37 136
3444.50 129
3444.64 121
3444.77 112
3444.91 105
3445.04 99
3445.18 95
3445.31 94
3445.44 97
3445.58 102
3445.71 108
3445.85 115
3445.98 120
3446.12 124
3446.25 124
3446.39 123
3446.52 118
3446.66 113
3446.79 106
3446.92 100
3447.06 93
3447.19 88
3447.33 83
3447.46 79
3447.60 76
3447.73 73
3447.87 69
3448.00 65
3448.14 61
3448.27 56
3448.40 49
3448.54 41
3448.67 33
3448.81 23
3448.94 13
3449.08 3
3449.21 0
3449.35 0
3449.48 0
3449.62 0
3449.75 0
3449.89 0
3450.02 0
3450.15 0
3450.29 4
3450.42 14
3450.56 23
3450.69 33
3450.83 41
3450.96 48
3451.10 52
3451.23 55
3451.37 56
3451.50 55
3451.64 53
3451.77 51
3451.90 50
3452.04 52
3452.17 57
3452.31 66
3452.44 77
3452.58 89
3452.71 100
3452.85 108
3452.98 112
3453.12 112
3453.25 107
3453.39 98
3453.52 87
3453.66 75
3453.79 62
3453.92 49
3454.06 35
3454.19 21
3454.33 8
3454.46 0
3454.60 0
3454.73 0
3454.87 0
3455.00 0
3455.14 0
3455.27 1
3455.41 10
3455.54 20
3455.68 30
3455.81 41
3455.95 52
3456.08 60
3456.22 65
3456.35 66
3456.48 62
3456.62 54
3456.75 43
3456.89 32
3457.02 23
3457.16 19
3457.29 20
3457.43 25
3457.56 31
3457.70 37
3457.83 41
3457.97 42
3458.10 40
3458.24 37
3458.37 34
3458.51 33
3458.64 34
3458.78 38
3458.91 44
3459.05 52
3459.18 61
3459.31 70
3459.45 80
3459.58 89
3459.72 98
3459.85 105
3459.99 110
3460.12 113
3460.26 114
3460.39 115
3460.53 115
3460.66 115
3460.80 114
3460.93 113
3461.07 112
3461.20 110
3461.34 107
3461.47 106
3461.61 107
3461.74 110
3461.88 117
3462.01 127
3462.15 139
3462.28 154
3462.42 172
3462.55 190
3462.69 209
3462.82 227
3462.96 244
3463.09 259
3463.23 271
3463.36 280
3463.50 287
3463.63 292
3463.76 297
3463.90 303
3464.03 310
3464.17 317
3464.30 324
3464.44 330
3464.57 333
3464.71 333
3464.84 330
3464.98 326
3465.11 320
3465.25 315
3465.38 310
3465.52 305
3465.65 300
3465.79 294
3465.92 288
3466.06 282
3466.19 277
3466.33 273
3466.46 270
3466.60 267
3466.73 263
3466.87 256
3467.00 245
3467.14 233
3467.27 219
3467.41 206
3467.54 196
3467.68 191
3467.81 190
3467.95 193
3468.08 199
3468.22 204
3468.35 209
3468.49 211
3468.62 212
3468.76 210
3468.89 206
3469.03 200
3469.16 193
3469.30 185
3469.43 175
3469.57 165
3469.70 153
3469.84 141
3469.97 130
3470.11 121
3470.24 117
3470.38 117
3470.51 122
3470.65 129
3470.78 137
3470.92 145
3471.05 150
3471.19 150
3471.32 147
3471.46 141
3471.59 134
3471.73 128
3471.86 123
3472.00 120
3472.13 119
3472.27 118
3472.40 117
3472.54 115
3472.67 114
3472.81 112
3472.94 112
3473.08 113
3473.21 113
3473.35 112
3473.48 108
3473.62 101
3473.75 89
3473.89 76
3474.02 63
3474.16 52
3474.29 46
3474.43 45
3474.56 48
3474.70 53
3474.83 58
3474.97 60
3475.10 58
3475.24 53
3475.38 44
3475.51 35
3475.65 26
3475.78 19
3475.92 15
3476.05 15
3476.19 17
3476.32 21
3476.46 25
3476.59 30
3476.73 36
3476.86 42
3477.00 49
3477.13 58
3477.27 67
3477.40 76
3477.54 84
3477.67 89
3477.81 91
3477.94 89
3478.08 84
3478.21 77
3478.35 69
3478.48 62
3478.62 57
3478.75 54
3478.89 53
3479.02 52
3479.16 51
3479.29 49
3479.43 44
3479.56 39
3479.70 32
3479.84 26
3479.97 21
3480.11 17
3480.24 12
3480.38 8
3480.51 3
3480.65 0
3480.78 0
3480.92 0
3481.05 0
3481.19 0
3481.32 0
3481.46 0
3481.59 0
3481.73 6
3481.86 16
3482.00 29
3482.13 44
3482.27 60
3482.40 78
3482.54 95
3482.68 111
3482.81 122
3482.95 130
3483.08 134
3483.22 135
3483.35 135
3483.49 134
3483.62 134
3483.76 134
3483.89 134
3484.03 134
3484.16 133
3484.30 131
3484.43 129
3484.57 127
3484.70 125
3484.84 124
3484.97 124
3485.11 124
3485.25 123
3485.38 121
3485.52 119
3485.65 116
3485.79 114
3485.92 112
3486.06 112
3486.19 113
3486.33 115
3486.46 120
3486.60 126
3486.73 133
3486.87 140
3487.00 146
3487.14 152
3487.28 156
3487.41 159
3487.55 162
3487.68 163
3487.82 165
3487.95 166
3488.09 167
3488.22 167
3488.36 164
3488.49 161
3488.63 156
3488.76 151
3488.90 146
3489.04 142
3489.17 140
3489.31 140
3489.44 141
3489.58 143
3489.71 144
3489.85 145
3489.98 144
3490.12 141
3490.25 136
3490.39 130
3490.52 121
3490.66 112
3490.80 104
3490.93 97
3491.07 92
3491.20 91
3491.34 93
3491.47 96
3491.61 100
3491.74 103
3491.88 104
3492.01 103
3492.15 101
3492.29 98
3492.42 97
3492.56 97
3492.69 99
3492.83 102
3492.96 105
3493.10 106
3493.23 105
3493.37 102
3493.50 98
3493.64 94
3493.78 90
3493.91 85
3494.05 81
3494.18 75
3494.32 68
3494.45 61
3494.59 53
3494.72 48
3494.86 45
3494.99 45
3495.13 50
3495.27 57
3495.40 67
3495.54 77
3495.67 86
3495.81 94
3495.94 98
3496.08 100
3496.21 99
3496.35 95
3496.49 91
3496.62 86
3496.76 81
3496.89 79
3497.03 79
3497.16 83
3497.30 88
3497.43 96
3497.57 104
3497.70 113
3497.84 123
3497.98 134
3498.11 146
3498.25 159
3498.38 173
3498.52 187
3498.65 200
3498.79 209
3498.93 213
3499.06 213
3499.20 209
3499.33 202
3499.47 194
3499.60 186
3499.74 178
3499.87 172
3500.01 168
3500.15 165
3500.28 163
3500.42 161
3500.55 159
3500.69 156
3500.82 151
3500.96 144
3501.09 138
3501.23 133
3501.37 130
3501.50 131
3501.64 134
3501.77 142
3501.91 151
3502.04 160
3502.18 169
3502.32 175
3502.45 179
3502.59 179
3502.72 176
3502.86 171
3502.99 163
3503.13 154
3503.26 144
3503.40 133
3503.54 122
3503.67 110
3503.81 98
3503.94 84
3504.08 69
3504.21 53
3504.35 37
3504.49 21
3504.62 7
3504.76 0
3504.89 0
3505.03 0
3505.16 0
3505.30 0
3505.44 0
3505.57 0
3505.71 4
3505.84 14
3505.98 25
3506.11 38
3506.25 51
3506.39 64
3506.52 77
3506.66 86
3506.79 90
3506.93 89
3507.06 82
3507.20 69
3507.34 52
3507.47 34
3507.61 16
3507.74 1
3507.88 0
3508.01 0
3508.15 0
3508.29 0
3508.42 0
3508.56 0
3508.69 0
3508.83 0
3508.96 6
3509.10 22
3509.24 38
3509.37 52
3509.51 62
3509.64 67
3509.78 68
3509.92 66
3510.05 62
3510.19 59
3510.32 58
3510.46 58
3510.59 59
3510.73 59
3510.87 58
3511.00 54
3511.14 47
3511.27 39
3511.41 30
3511.54 22
3511.68 17
3511.82 15
3511.95 16
3512.09 20
3512.22 25
3512.36 31
3512.50 37
3512.63 42
3512.77 48
3512.90 52
3513.04 56
3513.17 57
3513.31 56
3513.45 52
3513.58 45
3513.72 36
3513.85 27
3513.99 19
3514.13 14
3514.26 12
3514.40 13
3514.53 16
3514.67 20
3514.81 24
3514.94 27
3515.08 30
3515.21 33
3515.35 36
3515.48 39
3515.62 41
3515.76 43
3515.89 44
3516.03 43
3516.16 41
3516.30 39
3516.44 36
3516.57 34
3516.71 34
3516.84 36
3516.98 38
3517.12 42
3517.25 46
3517.39 50
3517.52 52
3517.66 51
3517.80 49
3517.93 44
3518.07 39
3518.20 35
3518.34 33
3518.47 34
3518.61 38
3518.75 45
3518.88 52
3519.02 58
3519.15 62
3519.29 64
3519.43 62
3519.56 58
3519.70 54
3519.83 50
3519.97 48
3520.11 49
3520.24 54
3520.38 62
3520.51 71
3520.65 80
3520.79 87
3520.92 90
3521.06 88
3521.19 82
3521.33 74
3521.47 64
3521.60 56
3521.74 51
3521.87 49
3522.01 52
3522.15 58
3522.28 65
3522.42 72
3522.55 77
3522.69 80
3522.83 79
3522.96 74
3523.10 66
3523.23 55
3523.37 43
3523.51 30
3523.64 18
3523.78 7
3523.92 0
3524.05 0
3524.19 0
3524.32 0
3524.46 0
3524.60 0
3524.73 0
3524.87 4
3525.00 7
3525.14 8
3525.28 7
3525.41 5
3525.55 2
3525.68 0
3525.82 0
3525.96 0
3526.09 0
3526.23 0
3526.36 1
3526.50 4
3526.64 7
3526.77 9
3526.91 10
3527.05 11
3527.18 12
3527.32 13
3527.45 14
3527.59 16
3527.73 16
3527.86 16
3528.00 15
3528.13 14
3528.27 13
3528.41 15
3528.54 18
3528.68 23
3528.81 31
3528.95 39
3529.09 46
3529.22 54
3529.36 59
3529.50 64
3529.63 68
3529.77 72
3529.90 76
3530.04 82
3530.18 90
3530.31 99
3530.45 109
3530.59 118
3530.72 126
3530.86 130
3530.99 131
3531.13 128
3531.27 124
3531.40 118
3531.54 112
3531.67 108
3531.81 106
3531.95 107
3532.08 110
3532.22 113
3532.36 116
3532.49 117
3532.63 117
3532.76 116
3532.90 114
3533.04 112
3533.17 112
3533.31 112
3533.45 113
3533.58 113
3533.72 111
3533.85 106
3533.99 98
3534.13 87
3534.26 75
3534.40 64
3534.54 54
3534.67 47
3534.81 43
3534.94 41
3535.08 41
3535.22 41
3535.35 40
3535.49 40
3535.63 40
3535.76 40
3535.90 41
3536.03 43
3536.17 47
3536.31 53
3536.44 59
3536.58 67
3536.72 74
3536.85 79
3536.99 83
3537.13 82
3537.26 78
3537.40 69
3537.53 56
3537.67 43
3537.81 30
3537.94 20
3538.08 13
3538.22 11
3538.35 13
3538.49 17
3538.62 22
3538.76 27
3538.90 31
3539.03 33
3539.17 35
3539.31 36
3539.44 37
3539.58 38
3539.72 39
3539.85 40
3539.99 39
3540.12 38
3540.26 34
3540.40 29
3540.53 23
3540.67 17
3540.81 12
3540.94 9
3541.08 8
3541.22 9
3541.35 12
3541.49 16
3541.62 18
3541.76 19
3541.90 18
3542.03 15
3542.17 10
3542.31 5
3542.44 2
3542.58 0
3542.72 0
3542.85 1
3542.99 4
3543.13 8
3543.26 14
3543.40 21
3543.53 30
3543.67 42
3543.81 57
3543.94 75
3544.08 96
3544.22 118
3544.35 140
3544.49 160
3544.63 177
3544.76 192
3544.90 202
3545.04 210
3545.17 215
3545.31 220
3545.45 226
3545.58 232
3545.72 240
3545.85 248
3545.99 258
3546.13 267
3546.26 275
3546.40 281
3546.54 286
3546.67 289
3546.81 292
3546.95 294
3547.08 297
3547.22 300
3547.36 303
3547.49 305
3547.63 305
3547.77 303
3547.90 298
3548.04 290
3548.18 278
3548.31 263
3548.45 246
3548.58 228
3548.72 211
3548.86 198
3548.99 190
3549.13 188
3549.27 191
3549.40 199
3549.54 209
3549.68 218
3549.81 224
3549.95 226
3550.09 224
3550.22 218
3550.36 211
3550.50 205
3550.63 200
3550.77 198
3550.91 198
3551.04 200
3551.18 201
3551.32 201
3551.45 201
3551.59 199
3551.73 198
3551.86 197
3552.00 197
3552.14 197
3552.27 196
3552.41 195
3552.55 191
3552.68 184
3552.82 174
3552.96 163
3553.09 150
3553.23 137
3553.36 124
3553.50 113
3553.64 103
3553.77 94
3553.91 87
3554.05 80
3554.18 75
3554.32 72
3554.46 71
3554.59 74
3554.73 81
3554.87 89
3555.00 100
3555.14 109
3555.28 116
3555.41 120
3555.55 120
3555.69 116
3555.82 111
3555.96 105
3556.10 100
3556.23 97
3556.37 95
3556.51 96
3556.64 97
3556.78 98
3556.92 98
3557.05 96
3557.19 93
3557.33 88
3557.46 83
3557.60 77
3557.74 71
3557.88 66
3558.01 62
3558.15 60
3558.29 58
3558.42 58
3558.56 57
3558.70 56
3558.83 54
3558.97 51
3559.11 47
3559.24 42
3559.38 37
3559.52 32
3559.65 28
3559.79 24
3559.93 23
3560.06 23
3560.20 24
3560.34 28
3560.47 33
3560.61 39
3560.75 46
3560.88 51
3561.02 56
3561.16 59
3561.29 60
3561.43 61
3561.57 62
3561.70 63
3561.84 66
3561.98 70
3562.11 75
3562.25 78
3562.39 81
3562.52 82
3562.66 81
3562.80 80
3562.94 78
3563.07 75
3563.21 72
3563.35 68
3563.48 62
3563.62 56
3563.76 50
3563.89 45
3564.03 42
3564.17 42
3564.30 45
3564.44 51
3564.58 59
3564.71 68
3564.85 77
3564.99 84
3565.12 89
3565.26 91
3565.40 92
3565.54 92
3565.67 91
3565.81 91
3565.95 92
3566.08 93
3566.22 95
3566.36 95
3566.49 95
3566.63 93
3566.77 90
3566.90 86
3567.04 84
3567.18 83
3567.31 85
3567.45 90
3567.59 98
3567.73 107
3567.86 118
3568.00 128
3568.14 137
3568.27 145
3568.41 151
3568.55 156
3568.68 160
3568.82 163
3568.96 165
3569.09 164
3569.23 162
3569.37 157
3569.51 150
3569.64 142
3569.78 132
3569.92 123
3570.05 114
3570.19 107
3570.33 102
3570.46 98
3570.60 96
3570.74 95
3570.87 95
3571.01 97
3571.15 102
3571.29 108
3571.42 116
3571.56 125
3571.70 133
3571.83 139
3571.97 144
3572.11 147
3572.24 148
3572.38 148
3572.52 147
3572.66 144
3572.79 141
3572.93 136
3573.07 131
3573.20 126
3573.34 121
3573.48 118
3573.61 117
3573.75 120
3573.89 126
3574.03 134
3574.16 145
3574.30 156
3574.44 165
3574.57 172
3574.71 175
3574.85 176
3574.98 173
3575.12 168
3575.26 162
3575.40 156
3575.53 151
3575.67 146
3575.81 143
3575.94 140
3576.08 139
3576.22 137
3576.36 135
3576.49 131
3576.63 125
3576.77 116
3576.90 104
3577.04 91
3577.18 75
3577.31 59
3577.45 43
3577.59 28
3577.73 15
3577.86 3
3578.00 0
3578.14 0
3578.27 0
3578.41 0
3578.55 0
3578.69 0
3578.82 0
3578.96 0
3579.10 5
3579.23 19
3579.37 34
3579.51 48
3579.65 61
3579.78 71
3579.92 78
3580.06 80
3580.19 78
3580.33 72
3580.47 63
3580.61 51
3580.74 38
3580.88 26
3581.02 17
3581.15 12
3581.29 12
3581.43 17
3581.57 24
3581.70 34
3581.84 44
3581.98 52
3582.11 58
3582.25 60
3582.39 61
3582.53 59
3582.66 58
3582.80 56
3582.94 55
3583.07 56
3583.21 58
3583.35 61
3583.49 65
3583.62 69
3583.76 72
3583.90 75
3584.04 77
3584.17 77
3584.31 76
3584.45 73
3584.58 70
3584.72 67
3584.86 64
3585.00 61
3585.13 59
3585.27 56
3585.41 55
3585.54 53
3585.68 52
3585.82 51
3585.96 50
3586.09 52
3586.23 56
3586.37 62
3586.51 73
3586.64 86
3586.78 102
3586.92 119
3587.05 137
3587.19 153
3587.33 166
3587.47 177
3587.60 185
3587.74 189
3587.88 189
3588.02 185
3588.15 178
3588.29 167
3588.43 156
3588.56 144
3588.70 133
3588.84 125
3588.98 119
3589.11 115
3589.25 111
3589.39 108
3589.53 103
3589.66 97
3589.80 90
3589.94 82
3590.08 75
3590.21 68
3590.35 63
3590.49 59
3590.62 56
3590.76 55
3590.90 54
3591.04 54
3591.17 55
3591.31 57
3591.45 58
3591.59 60
3591.72 61
3591.86 62
3592.00 64
3592.14 66
3592.27 67
3592.41 68
3592.55 69
3592.68 69
3592.82 68
3592.96 68
3593.10 68
3593.23 68
3593.37 67
3593.51 66
3593.65 62
3593.78 57
3593.92 50
3594.06 43
3594.20 36
3594.33 31
3594.47 29
3594.61 30
3594.75 34
3594.88 37
3595.02 40
3595.16 41
3595.30 38
3595.43 33
3595.57 25
3595.71 17
3595.85 8
3595.98 1
3596.12 0
3596.26 0
3596.40 0
3596.53 0
3596.67 0
3596.81 0
3596.95 0
3597.08 1
3597.22 2
3597.36 3
3597.49 4
3597.63 5
3597.77 6
3597.91 8
3598.04 10
3598.18 13
3598.32 14
3598.46 15
3598.59 14
3598.73 12
3598.87 11
3599.01 12
3599.14 16
3599.28 23
3599.42 34
3599.56 47
3599.69 59
3599.83 69
3599.97 74
3600.11 75
3600.24 73
3600.38 70
3600.52 67
3600.66 66
3600.80 69
3600.93 76
3601.07 86
3601.21 96
3601.35 105
3601.48 113
3601.62 117
3601.76 117
3601.90 115
3602.03 111
3602.17 106
3602.31 101
3602.45 96
3602.58 92
3602.72 87
3602.86 82
3603.00 77
3603.13 72
3603.27 66
3603.41 61
3603.55 56
3603.68 54
3603.82 53
3603.96 54
3604.10 57
3604.23 60
3604.37 64
3604.51 66
3604.65 66
3604.78 64
3604.92 59
3605.06 53
3605.20 47
3605.34 40
3605.47 35
3605.61 31
3605.75 28
3605.89 26
3606.02 26
3606.16 26
3606.30 27
3606.44 29
3606.57 32
3606.71 35
3606.85 39
3606.99 44
3607.12 50
3607.26 57
3607.40 64
3607.54 71
3607.68 76
3607.81 79
3607.95 80
3608.09 78
3608.23 75
3608.36 70
3608.50 64
3608.64 58
3608.78 52
3608.91 45
3609.05 37
3609.19 30
3609.33 22
3609.47 16
3609.60 10
3609.74 5
3609.88 2
3610.02 1
3610.15 0
3610.29 1
3610.43 2
3610.57 4
3610.70 8
3610.84 12
3610.98 19
3611.12 28
3611.26 38
3611.39 50
3611.53 61
3611.67 71
3611.81 77
3611.94 79
3612.08 77
3612.22 72
3612.36 65
3612.50 56
3612.63 48
3612.77 39
3612.91 31
3613.05 24
3613.18 18
3613.32 16
3613.46 16
3613.60 20
3613.74 26
3613.87 34
3614.01 43
3614.15 51
3614.29 58
3614.42 64
3614.56 70
3614.70 77
3614.84 84
3614.98 92
3615.11 100
3615.25 108
3615.39 113
3615.53 116
3615.66 117
3615.80 115
3615.94 113
3616.08 110
3616.22 107
3616.35 104
3616.49 102
3616.63 100
3616.77 98
3616.90 97
3617.04 97
3617.18 98
3617.32 99
3617.46 101
3617.59 102
3617.73 102
3617.87 102
3618.01 101
3618.15 100
3618.28 98
3618.42 97
3618.56 97
3618.70 95
3618.83 92
3618.97 87
3619.11 80
3619.25 74
3619.39 68
3619.52 63
3619.66 62
3619.80 64
3619.94 68
3620.08 75
3620.21 83
3620.35 90
3620.49 95
3620.63 99
3620.77 100
3620.90 99
3621.04 95
3621.18 89
3621.32 82
3621.46 74
3621.59 64
3621.73 54
3621.87 44
3622.01 34
3622.14 26
3622.28 18
3622.42 12
3622.56 8
3622.70 6
3622.83 4
3622.97 1
3623.11 0
3623.25 0
3623.39 0
3623.52 0
3623.66 0
3623.80 0
3623.94 0
3624.08 0
3624.21 5
3624.35 9
3624.49 12
3624.63 14
3624.77 15
3624.90 15
3625.04 15
3625.18 16
3625.32 18
3625.46 21
3625.59 23
3625.73 24
3625.87 24
3626.01 23
3626.15 22
3626.28 22
3626.42 24
3626.56 29
3626.70 35
3626.84 43
3626.97 49
3627.11 53
3627.25 55
3627.39 53
3627.53 51
3627.66 49
3627.80 50
3627.94 54
3628.08 61
3628.22 71
3628.36 80
3628.49 87
3628.63 91
3628.77 92
3628.91 90
3629.05 87
3629.18 83
3629.32 81
3629.46 80
3629.60 80
3629.74 81
3629.87 82
3630.01 83
3630.15 84
3630.29 84
3630.43 84
3630.56 83
3630.70 83
3630.84 82
3630.98 81
3631.12 80
3631.25 80
3631.39 79
3631.53 79
3631.67 78
3631.81 77
3631.95 75
3632.08 72
3632.22 69
3632.36 67
3632.50 64
3632.64 63
3632.77 62
3632.91 61
3633.05 60
3633.19 58
3633.33 57
3633.47 55
3633.60 54
3633.74 53
3633.88 55
3634.02 57
3634.16 60
3634.29 64
3634.43 67
3634.57 69
3634.71 69
3634.85 67
3634.99 62
3635.12 56
3635.26 49
3635.40 42
3635.54 34
3635.68 27
3635.81 20
3635.95 14
3636.09 9
3636.23 4
3636.37 1
3636.51 0
3636.64 0
3636.78 2
3636.92 5
3637.06 9
3637.20 11
3637.33 13
3637.47 13
3637.61 12
3637.75 10
3637.89 7
3638.03 3
3638.16 0
3638.30 0
3638.44 0
3638.58 0
3638.72 0
3638.86 0
3638.99 0
3639.13 0
3639.27 2
3639.41 5
3639.55 8
3639.69 9
3639.82 9
3639.96 10
3640.10 11
3640.24 15
3640.38 22
3640.51 30
3640.65 40
3640.79 52
3640.93 64
3641.07 77
3641.21 89
3641.34 101
3641.48 113
3641.62 124
3641.76 134
3641.90 142
3642.04 150
3642.17 156
3642.31 161
3642.45 165
3642.59 168
3642.73 170
3642.87 171
3643.00 169
3643.14 165
3643.28 159
3643.42 150
3643.56 138
3643.70 123
3643.83 106
3643.97 88
3644.11 72
3644.25 58
3644.39 47
3644.53 41
3644.66 41
3644.80 45
3644.94 52
3645.08 60
3645.22 68
3645.36 74
3645.50 77
3645.63 76
3645.77 73
3645.91 67
3646.05 61
3646.19 54
3646.33 47
3646.46 41
3646.60 37
3646.74 36
3646.88 37
3647.02 41
3647.16 49
3647.29 60
3647.43 72
3647.57 84
3647.71 94
3647.85 101
3647.99 105
3648.12 107
3648.26 108
3648.40 108
3648.54 109
3648.68 111
3648.82 113
3648.96 115
3649.09 118
3649.23 120
3649.37 122
3649.51 124
3649.65 124
3649.79 124
3649.92 123
3650.06 119
3650.20 114
3650.34 108
3650.48 102
3650.62 97
3650.76 93
3650.89 92
3651.03 91
3651.17 90
3651.31 88
3651.45 84
3651.59 78
3651.73 70
3651.86 62
3652.00 55
3652.14 51
3652.28 51
3652.42 55
3652.56 62
3652.69 70
3652.83 78
3652.97 85
3653.11 89
3653.25 91
3653.39 89
3653.53 85
3653.66 80
3653.80 75
3653.94 73
3654.08 73
3654.22 77
3654.36 84
3654.50 92
3654.63 101
3654.77 111
3654.91 118
3655.05 123
3655.19 126
3655.33 126
3655.47 124
3655.60 120
3655.74 116
3655.88 111
3656.02 108
3656.16 107
3656.30 109
3656.44 113
3656.57 120
3656.71 130
3656.85 141
3656.99 152
3657.13 163
3657.27 171
3657.41 176
3657.54 179
3657.68 178
3657.82 176
3657.96 173
3658.10 170
3658.24 169
3658.38 169
3658.52 170
3658.65 173
3658.79 178
3658.93 184
3659.07 192
3659.21 201
3659.35 210
3659.49 220
3659.62 229
3659.76 236
3659.90 242
3660.04 246
3660.18 250
3660.32 254
3660.46 257
3660.60 261
3660.73 263
3660.87 263
3661.01 262
3661.15 257
3661.29 251
3661.43 244
3661.57 235
3661.70 226
3661.84 218
3661.98 211
3662.12 204
3662.26 199
3662.40 196
3662.54 192
3662.68 189
3662.81 186
3662.95 183
3663.09 180
3663.23 178
3663.37 177
3663.51 178
3663.65 181
3663.79 185
3663.92 189
3664.06 192
3664.20 193
3664.34 191
3664.48 187
3664.62 182
3664.76 177
3664.90 172
3665.03 170
3665.17 169
3665.31 168
3665.45 168
3665.59 167
3665.73 165
3665.87 161
3666.01 155
3666.14 148
3666.28 139
3666.42 130
3666.56 123
3666.70 116
3666.84 113
3666.98 113
3667.12 116
3667.25 121
3667.39 127
3667.53 133
3667.67 138
3667.81 142
3667.95 144
3668.09 144
3668.23 143
3668.37 141
3668.50 139
3668.64 137
3668.78 135
3668.92 134
3669.06 134
3669.20 133
3669.34 132
3669.48 129
3669.61 125
3669.75 118
3669.89 111
3670.03 103
3670.17 96
3670.31 90
3670.45 86
3670.59 84
3670.73 82
3670.86 81
3671.00 81
3671.14 82
3671.28 86
3671.42 92
3671.56 101
3671.70 113
3671.84 127
3671.98 140
3672.11 151
3672.25 158
3672.39 160
3672.53 156
3672.67 147
3672.81 135
3672.95 121
3673.09 108
3673.23 97
3673.36 88
3673.50 83
3673.64 79
3673.78 77
3673.92 73
3674.06 69
3674.20 61
3674.34 52
3674.48 41
3674.61 31
3674.75 23
3674.89 18
3675.03 18
3675.17 21
3675.31 29
3675.45 38
3675.59 48
3675.73 56
3675.87 61
3676.00 64
3676.14 65
3676.28 64
3676.42 63
3676.56 62
3676.70 61
3676.84 59
3676.98 55
3677.12 50
3677.26 44
3677.39 37
3677.53 32
3677.67 28
3677.81 27
3677.95 29
3678.09 32
3678.23 36
3678.37 39
3678.51 41
3678.65 40
3678.78 36
3678.92 32
3679.06 27
3679.20 22
3679.34 20
3679.48 19
3679.62 21
3679.76 24
3679.90 29
3680.04 34
3680.17 39
3680.31 45
3680.45 51
3680.59 57
3680.73 63
3680.87 69
3681.01 75
3681.15 80
3681.29 83
3681.43 85
3681.57 85
3681.70 83
3681.84 78
3681.98 72
3682.12 64
3682.26 57
3682.40 50
3682.54 44
3682.68 39
3682.82 36
3682.96 34
3683.10 33
3683.23 32
3683.37 30
3683.51 27
3683.65 23
3683.79 18
3683.93 12
3684.07 8
3684.21 4
3684.35 1
3684.49 0
3684.63 1
3684.76 4
3684.90 8
3685.04 14
3685.18 19
3685.32 25
3685.46 28
3685.60 29
3685.74 28
3685.88 24
3686.02 18
3686.16 10
3686.30 1
3686.43 0
3686.57 0
3686.71 0
3686.85 0
3686.99 0
3687.13 0
3687.27 0
3687.41 3
3687.55 9
3687.69 14
3687.83 18
3687.97 21
3688.10 24
3688.24 29
3688.38 34
3688.52 41
3688.66 47
3688.80 52
3688.94 55
3689.08 56
3689.22 53
3689.36 49
3689.50 42
3689.64 35
3689.78 27
3689.91 19
3690.05 12
3690.19 7
3690.33 4
3690.47 5
3690.61 11
3690.75 23
3690.89 39
3691.03 59
3691.17 82
3691.31 105
3691.45 125
3691.59 140
3691.72 150
3691.86 152
3692.00 148
3692.14 140
3692.28 129
3692.42 117
3692.56 105
3692.70 96
3692.84 88
3692.98 82
3693.12 77
3693.26 73
3693.40 69
3693.54 66
3693.67 62
3693.81 59
3693.95 57
3694.09 57
3694.23 58
3694.37 61
3694.51 67
3694.65 74
3694.79 82
3694.93 89
3695.07 94
3695.21 96
3695.35 95
3695.49 91
3695.63 85
3695.76 79
3695.90 73
3696.04 68
3696.18 63
3696.32 59
3696.46 55
3696.60 51
3696.74 49
3696.88 50
3697.02 54
3697.16 62
3697.30 72
3697.44 83
3697.58 94
3697.72 103
3697.85 108
3697.99 112
3698.13 113
3698.27 114
3698.41 115
3698.55 116
3698.69 116
3698.83 115
3698.97 111
3699.11 105
3699.25 96
3699.39 87
3699.53 78
3699.67 71
3699.81 67
3699.95 65
3700.09 66
3700.22 66
3700.36 65
3700.50 63
3700.64 58
3700.78 53
3700.92 47
3701.06 43
3701.20 42
3701.34 44
3701.48 49
3701.62 58
3701.76 68
3701.90 79
3702.04 91
3702.18 102
3702.32 111
3702.46 120
3702.60 127
3702.73 133
3702.87 137
3703.01 140
3703.15 140
3703.29 140
3703.43 138
3703.57 135
3703.71 132
3703.85 130
3703.99 130
3704.13 133
3704.27 137
3704.41 143
3704.55 150
3704.69 157
3704.83 163
3704.97 166
3705.11 166
3705.25 162
3705.39 155
3705.52 146
3705.66 135
3705.80 125
3705.94 117
3706.08 109
3706.22 103
3706.36 97
3706.50 92
3706.64 88
3706.78 86
3706.92 86
3707.06 89
3707.20 94
3707.34 100
3707.48 104
3707.62 105
3707.76 101
3707.90 93
3708.04 81
3708.18 67
3708.32 51
3708.46 36
3708.60 23
3708.73 12
3708.87 2
3709.01 0
3709.15 0
3709.29 0
3709.43 0
3709.57 0
3709.71 0
3709.85 0
3709.99 0
3710.13 2
3710.27 17
3710.41 34
3710.55 54
3710.69 75
3710.83 97
3710.97 119
3711.11 141
3711.25 163
3711.39 183
3711.53 201
3711.67 216
3711.81 228
3711.95 236
3712.09 240
3712.23 241
3712.36 239
3712.50 235
3712.64 229
3712.78 222
3712.92 214
3713.06 205
3713.20 197
3713.34 190
3713.48 185
3713.62 183
3713.76 185
3713.90 190
3714.04 198
3714.18 208
3714.32 219
3714.46 231
3714.60 241
3714.74 248
3714.88 252
3715.02 255
3715.16 257
3715.30 259
3715.44 264
3715.58 270
3715.72 279
3715.86 288
3716.00 297
3716.14 304
3716.28 308
3716.42 311
3716.56 313
3716.70 315
3716.84 320
3716.97 327
3717.11 337
3717.25 348
3717.39 360
3717.53 370
3717.67 378
3717.81 382
3717.95 384
3718.09 384
3718.23 382
3718.37 380
3718.51 379
3718.65 378
3718.79 377
3718.93 377
3719.07 376
3719.21 374
3719.35 370
3719.49 364
3719.63 355
3719.77 345
3719.91 334
3720.05 322
3720.19 312
3720.33 305
3720.47 301
3720.61 299
3720.75 298
3720.89 297
3721.03 294
3721.17 289
3721.31 281
3721.45 271
3721.59 262
3721.73 255
3721.87 249
3722.01 246
3722.15 244
3722.29 242
3722.43 239
3722.57 234
3722.71 226
3722.85 216
3722.99 204
3723.13 190
3723.27 176
3723.41 161
3723.55 146
3723.69 132
3723.83 119
3723.97 106
3724.11 94
3724.25 83
3724.38 72
3724.52 63
3724.66 56
3724.80 50
3724.94 46
3725.08 46
3725.22 48
3725.36 52
3725.50 57
3725.64 62
3725.78 67
3725.92 71
3726.06 73
3726.20 74
3726.34 75
3726.48 74
3726.62 72
3726.76 68
3726.90 62
3727.04 54
3727.18 46
3727.32 38
3727.46 32
3727.60 30
3727.74 31
3727.88 35
3728.02 42
3728.16 50
3728.30 56
3728.44 60
3728.58 62
3728.72 62
3728.86 60
3729.00 60
3729.14 62
3729.28 68
3729.42 78
3729.56 91
3729.70 106
3729.84 122
3729.98 136
3730.12 147
3730.26 153
3730.40 154
3730.54 150
3730.68 143
3730.82 132
3730.96 121
3731.10 109
3731.24 99
3731.38 91
3731.52 84
3731.66 79
3731.80 77
3731.94 76
3732.08 77
3732.22 80
3732.36 85
3732.50 90
3732.64 95
3732.78 99
3732.92 101
3733.06 101
3733.20 99
3733.34 97
3733.48 95
3733.62 95
3733.76 97
3733.90 100
3734.04 103
3734.18 107
3734.32 108
3734.46 108
3734.60 107
3734.74 107
3734.88 107
3735.02 109
3735.16 113
3735.30 115
3735.44 116
3735.58 114
3735.72 108
3735.86 98
3736.00 85
3736.14 73
3736.28 62
3736.42 54
3736.56 48
3736.70 44
3736.84 42
3736.98 39
3737.13 36
3737.27 31
3737.41 26
3737.55 21
3737.69 16
3737.83 12
3737.97 9
3738.11 7
3738.25 7
3738.39 8
3738.53 10
3738.67 11
3738.81 12
3738.95 12
3739.09 11
3739.23 8
3739.37 3
3739.51 0
3739.65 0
3739.79 0
3739.93 0
3740.07 0
3740.21 0
3740.35 0
3740.49 0
3740.63 3
3740.77 8
3740.91 12
3741.05 13
3741.19 13
3741.33 10
3741.47 8
3741.61 6
3741.75 6
3741.89 9
3742.03 14
3742.17 20
3742.31 27
3742.45 34
3742.59 41
3742.73 47
3742.87 52
3743.01 57
3743.15 61
3743.29 64
3743.43 67
3743.57 70
3743.71 72
3743.85 74
3743.99 75
3744.13 76
3744.27 77
3744.41 78
3744.56 81
3744.70 84
3744.84 89
3744.98 96
3745.12 102
3745.26 108
3745.40 111
3745.54 113
3745.68 113
3745.82 111
3745.96 108
3746.10 106
3746.24 105
3746.38 106
3746.52 109
3746.66 111
3746.80 112
3746.94 113
3747.08 112
3747.22 112
3747.36 112
3747.50 114
3747.64 118
3747.78 125
3747.92 133
3748.06 141
3748.20 148
3748.34 154
3748.48 159
3748.62 164
3748.76 169
3748.90 176
3749.04 185
3749.19 195
3749.33 205
3749.47 215
3749.61 223
3749.75 230
3749.89 235
3750.03 240
3750.17 244
3750.31 248
3750.45 251
3750.59 253
3750.73 251
3750.87 246
3751.01 238
3751.15 225
3751.29 210
3751.43 194
3751.57 179
3751.71 167
3751.85 159
3751.99 154
3752.13 153
3752.27 156
3752.41 161
3752.55 169
3752.69 180
3752.84 191
3752.98 203
3753.12 214
3753.26 223
3753.40 229
3753.54 233
3753.68 235
3753.82 237
3753.96 241
3754.10 246
3754.24 253
3754.38 261
3754.52 267
3754.66 271
3754.80 269
3754.94 261
3755.08 248
3755.22 231
3755.36 212
3755.50 191
3755.64 171
3755.78 153
3755.92 139
3756.07 128
3756.21 122
3756.35 120
3756.49 123
3756.63 131
3756.77 142
3756.91 153
3757.05 164
3757.19 171
3757.33 173
3757.47 171
3757.61 166
3757.75 161
3757.89 157
3758.03 157
3758.17 160
3758.31 166
3758.45 173
3758.59 179
3758.73 184
3758.88 187
3759.02 188
3759.16 187
3759.30 185
3759.44 183
3759.58 179
3759.72 174
3759.86 168
3760.00 161
3760.14 154
3760.28 149
3760.42 147
3760.56 147
3760.70 151
3760.84 157
3760.98 165
3761.12 174
3761.26 181
3761.41 188
3761.55 192
3761.69 193
3761.83 192
3761.97 189
3762.11 184
3762.25 179
3762.39 175
3762.53 173
3762.67 172
3762.81 173
3762.95 175
3763.09 177
3763.23 179
3763.37 178
3763.51 175
3763.66 170
3763.80 164
3763.94 157
3764.08 150
3764.22 146
3764.36 146
3764.50 151
3764.64 161
3764.78 176
3764.92 193
3765.06 213
3765.20 232
3765.34 249
3765.48 262
3765.62 269
3765.76 270
3765.91 266
3766.05 256
3766.19 242
3766.33 225
3766.47 209
3766.61 193
3766.75 180
3766.89 171
3767.03 166
3767.17 164
3767.31 166
3767.45 172
3767.59 181
3767.73 192
3767.87 206
3768.02 221
3768.16 234
3768.30 247
3768.44 256
3768.58 263
3768.72 266
3768.86 268
3769.00 268
3769.14 268
3769.28 267
3769.42 266
3769.56 265
3769.70 262
3769.84 258
3769.99 252
3770.13 245
3770.27 235
3770.41 225
3770.55 215
3770.69 206
3770.83 199
3770.97 194
3771.11 192
3771.25 193
3771.39 195
3771.53 197
3771.67 199
3771.82 200
3771.96 199
3772.10 196
3772.24 191
3772.38 185
3772.52 179
3772.66 171
3772.80 163
3772.94 156
3773.08 149
3773.22 144
3773.36 142
3773.50 142
3773.65 146
3773.79 153
3773.93 163
3774.07 173
3774.21 183
3774.35 192
3774.49 199
3774.63 204
3774.77 208
3774.91 211
3775.05 213
3775.19 213
3775.34 213
3775.48 211
3775.62 206
3775.76 200
3775.90 193
3776.04 187
3776.18 182
3776.32 180
3776.46 181
3776.60 186
3776.74 193
3776.88 200
3777.03 207
3777.17 212
3777.31 213
3777.45 210
3777.59 205
3777.73 199
3777.87 192
3778.01 188
3778.15 186
3778.29 188
3778.43 191
3778.58 195
3778.72 198
3778.86 198
3779.00 194
3779.14 186
3779.28 176
3779.42 164
3779.56 152
3779.70 142
3779.84 133
3779.98 126
3780.13 118
3780.27 108
3780.41 96
3780.55 80
3780.69 63
3780.83 45
3780.97 29
3781.11 15
3781.25 7
3781.39 3
3781.53 3
3781.68 7
3781.82 13
3781.96 22
3782.10 33
3782.24 44
3782.38 54
3782.52 64
3782.66 71
3782.80 75
3782.94 75
3783.09 71
3783.23 64
3783.37 53
3783.51 41
3783.65 29
3783.79 16
3783.93 5
3784.07 0
3784.21 0
3784.35 0
3784.50 0
3784.64 0
3784.78 0
3784.92 0
3785.06 0
3785.20 0
3785.34 10
3785.48 20
3785.62 30
3785.76 40
3785.91 48
3786.05 56
3786.19 62
3786.33 68
3786.47 74
3786.61 82
3786.75 91
3786.89 103
3787.03 116
3787.18 130
3787.32 144
3787.46 156
3787.60 166
3787.74 173
3787.88 179
3788.02 184
3788.16 189
3788.30 197
3788.44 206
3788.59 219
3788.73 233
3788.87 250
3789.01 268
3789.15 286
3789.29 305
3789.43 322
3789.57 339
3789.71 355
3789.86 370
3790.00 384
3790.14 399
3790.28 415
3790.42 433
3790.56 453
3790.70 476
3790.84 502
3790.98 529
3791.13 557
3791.27 585
3791.41 611
3791.55 635
3791.69 657
3791.83 677
3791.97 694
3792.11 708
3792.25 719
3792.40 725
3792.54 725
3792.68 719
3792.82 709
3792.96 696
3793.10 684
3793.24 677
3793.38 674
3793.53 679
3793.67 689
3793.81 702
3793.95 715
3794.09 725
3794.23 729
3794.37 728
3794.51 720
3794.65 707
3794.80 690
3794.94 669
3795.08 647
3795.22 625
3795.36 603
3795.50 582
3795.64 562
3795.78 545
3795.93 530
3796.07 518
3796.21 509
3796.35 501
3796.49 495
3796.63 491
3796.77 488
3796.91 486
3797.06 484
3797.20 483
3797.34 480
3797.48 474
3797.62 463
3797.76 447
3797.90 426
3798.04 402
3798.19 377
3798.33 353
3798.47 335
3798.61 322
3798.75 315
3798.89 313
3799.03 314
3799.17 317
3799.32 319
3799.46 319
3799.60 316
3799.74 311
3799.88 305
3800.02 297
3800.16 289
3800.30 282
3800.45 278
3800.59 275
3800.73 274
3800.87 273
3801.01 272
3801.15 271
3801.29 269
3801.44 265
3801.58 262
3801.72 259
3801.86 255
3802.00 251
3802.14 246
3802.28 241
3802.42 236
3802.57 233
3802.71 231
3802.85 232
3802.99 237
3803.13 245
3803.27 255
3803.41 267
3803.56 280
3803.70 294
3803.84 308
3803.98 323
3804.12 339
3804.26 355
3804.40 371
3804.55 386
3804.69 400
3804.83 414
3804.97 429
3805.11 446
3805.25 466
3805.39 490
3805.53 517
3805.68 546
3805.82 575
3805.96 602
3806.10 625
3806.24 643
3806.38 658
3806.52 670
3806.67 682
3806.81 694
3806.95 710
3807.09 728
3807.23 750
3807.37 775
3807.51 802
3807.66 830
3807.80 856
3807.94 880
3808.08 900
3808.22 915
3808.36 925
3808.50 930
3808.65 932
3808.79 931
3808.93 929
3809.07 927
3809.21 924
3809.35 922
3809.50 922
3809.64 923
3809.78 927
3809.92 932
3810.06 940
3810.20 949
3810.34 958
3810.49 965
3810.63 970
3810.77 971
3810.91 968
3811.05 961
3811.19 949
3811.33 934
3811.48 915
3811.62 894
3811.76 871
3811.90 845
3812.04 816
3812.18 785
3812.33 753
3812.47 720
3812.61 688
3812.75 659
3812.89 633
3813.03 610
3813.17 589
3813.32 571
3813.46 554
3813.60 537
3813.74 520
3813.88 503
3814.02 488
3814.17 473
3814.31 461
3814.45 449
3814.59 439
3814.73 429
3814.87 419
3815.01 408
3815.16 395
3815.30 380
3815.44 365
3815.58 349
3815.72 332
3815.86 316
3816.01 299
3816.15 283
3816.29 267
3816.43 251
3816.57 236
3816.71 221
3816.86 208
3817.00 194
3817.14 182
3817.28 171
3817.42 162
3817.56 155
3817.71 151
3817.85 151
3817.99 153
3818.13 158
3818.27 164
3818.41 169
3818.55 173
3818.70 173
3818.84 170
3818.98 165
3819.12 157
3819.26 149
3819.40 140
3819.55 132
3819.69 125
3819.83 118
3819.97 111
3820.11 104
3820.25 98
3820.40 94
3820.54 91
3820.68 92
3820.82 95
3820.96 99
3821.10 103
3821.25 105
3821.39 104
3821.53 98
3821.67 89
3821.81 79
3821.96 67
3822.10 57
3822.24 49
3822.38 45
3822.52 43
3822.66 45
3822.81 48
3822.95 51
3823.09 54
3823.23 56
3823.37 56
3823.51 55
3823.66 54
3823.80 55
3823.94 57
3824.08 62
3824.22 69
3824.36 79
3824.51 88
3824.65 97
3824.79 106
3824.93 113
3825.07 120
3825.21 126
3825.36 132
3825.50 137
3825.64 141
3825.78 143
3825.92 143
3826.07 141
3826.21 137
3826.35 132
3826.49 127
3826.63 123
3826.77 120
3826.92 120
3827.06 120
3827.20 121
3827.34 121
3827.48 119
3827.63 114
3827.77 105
3827.91 93
3828.05 79
3828.19 65
3828.33 54
3828.48 45
3828.62 40
3828.76 39
3828.90 41
3829.04 45
3829.19 51
3829.33 58
3829.47 64
3829.61 71
3829.75 75
3829.89 76
3830.04 75
3830.18 70
3830.32 63
3830.46 56
3830.60 51
3830.75 49
3830.89 50
3831.03 55
3831.17 63
3831.31 73
3831.46 84
3831.60 94
3831.74 103
3831.88 111
3832.02 119
3832.16 125
3832.31 130
3832.45 134
3832.59 136
3832.73 134
3832.87 130
3833.02 122
3833.16 111
3833.30 97
3833.44 83
3833.58 70
3833.73 58
3833.87 49
3834.01 43
3834.15 40
3834.29 40
3834.44 42
3834.58 47
3834.72 54
3834.86 62
3835.00 69
3835.15 75
3835.29 77
3835.43 77
3835.57 73
3835.71 66
3835.85 60
3836.00 56
3836.14 54
3836.28 57
3836.42 63
3836.56 70
3836.71 77
3836.85 81
3836.99 82
3837.13 79
3837.27 71
3837.42 61
3837.56 50
3837.70 38
3837.84 27
3837.98 18
3838.13 11
3838.27 8
3838.41 9
3838.55 14
3838.69 22
3838.84 33
3838.98 45
3839.12 58
3839.26 72
3839.40 86
3839.55 99
3839.69 112
3839.83 124
3839.97 133
3840.11 138
3840.26 139
3840.40 135
3840.54 127
3840.68 117
3840.83 106
3840.97 96
3841.11 87
3841.25 80
3841.39 77
3841.54 76
3841.68 79
3841.82 84
3841.96 90
3842.10 97
3842.25 102
3842.39 104
3842.53 104
3842.67 100
3842.81 94
3842.96 88
3843.10 82
3843.24 77
3843.38 73
3843.52 70
3843.67 66
3843.81 60
3843.95 52
3844.09 41
3844.24 28
3844.38 12
3844.52 0
3844.66 0
3844.80 0
3844.95 0
3845.09 0
3845.23 0
3845.37 0
3845.51 0
3845.66 3
3845.80 13
3845.94 22
3846.08 32
3846.23 41
3846.37 52
3846.51 64
3846.65 76
3846.79 88
3846.94 98
3847.08 106
3847.22 111
3847.36 113
3847.50 114
3847.65 115
3847.79 117
3847.93 121
3848.07 126
3848.22 130
3848.36 134
3848.50 135
3848.64 134
3848.78 131
3848.93 128
3849.07 126
3849.21 127
3849.35 130
3849.50 136
3849.64 144
3849.78 153
3849.92 164
3850.06 177
3850.21 191
3850.35 208
3850.49 227
3850.63 247
3850.78 267
3850.92 284
3851.06 299
3851.20 311
3851.34 321
3851.49 328
3851.63 334
3851.77 340
3851.91 345
3852.06 350
3852.20 355
3852.34 360
3852.48 365
3852.62 369
3852.77 374
3852.91 380
3853.05 387
3853.19 396
3853.34 405
3853.48 416
3853.62 427
3853.76 437
3853.91 445
3854.05 452
3854.19 458
3854.33 462
3854.47 466
3854.62 469
3854.76 471
3854.90 471
3855.04 467
3855.19 461
3855.33 450
3855.47 435
3855.61 418
3855.76 398
3855.90 379
3856.04 360
3856.18 344
3856.32 331
3856.47 322
3856.61 315
3856.75 312
3856.89 310
3857.04 309
3857.18 310
3857.32 312
3857.46 314
3857.61 317
3857.75 319
3857.89 320
3858.03 319
3858.18 314
3858.32 306
3858.46 294
3858.60 280
3858.75 264
3858.89 247
3859.03 232
3859.17 218
3859.31 205
3859.46 194
3859.60 185
3859.74 177
3859.88 171
3860.03 167
3860.17 165
3860.31 165
3860.45 165
3860.60 165
3860.74 165
3860.88 163
3861.02 160
3861.17 155
3861.31 149
3861.45 142
3861.59 134
3861.74 126
3861.88 118
3862.02 109
3862.16 100
3862.31 93
3862.45 87
3862.59 84
3862.73 84
3862.88 89
3863.02 96
3863.16 104
3863.30 112
3863.45 120
3863.59 126
3863.73 130
3863.87 131
3864.02 132
3864.16 131
3864.30 129
3864.44 125
3864.59 118
3864.73 109
3864.87 95
3865.01 80
3865.16 65
3865.30 50
3865.44 40
3865.58 34
3865.73 33
3865.87 36
3866.01 42
3866.15 51
3866.30 60
3866.44 70
3866.58 80
3866.72 90
3866.87 99
3867.01 109
3867.15 117
3867.29 124
3867.44 128
3867.58 129
3867.72 126
3867.86 121
3868.01 113
3868.15 103
3868.29 93
3868.43 82
3868.58 70
3868.72 57
3868.86 44
3869.00 30
3869.15 16
3869.29 3
3869.43 0
3869.57 0
3869.72 0
3869.86 0
3870.00 0
3870.14 0
3870.29 0
3870.43 0
3870.57 7
3870.71 12
3870.86 17
3871.00 21
3871.14 24
3871.29 26
3871.43 26
3871.57 24
3871.71 22
3871.86 20
3872.00 20
3872.14 21
3872.28 24
3872.43 28
3872.57 33
3872.71 38
3872.85 42
3873.00 44
3873.14 44
3873.28 43
3873.42 42
3873.57 40
3873.71 38
3873.85 34
3874.00 31
3874.14 28
3874.28 27
3874.42 29
3874.57 33
3874.71 41
3874.85 51
3874.99 62
3875.14 70
3875.28 75
3875.42 76
3875.57 72
3875.71 66
3875.85 57
3875.99 50
3876.14 43
3876.28 39
3876.42 36
3876.56 36
3876.71 36
3876.85 35
3876.99 32
3877.14 28
3877.28 24
3877.42 19
3877.56 15
3877.71 13
3877.85 12
3877.99 12
3878.13 13
3878.28 14
3878.42 13
3878.56 12
3878.71 11
3878.85 10
3878.99 9
3879.13 10
3879.28 12
3879.42 15
3879.56 20
3879.70 28
3879.85 37
3879.99 49
3880.13 63
3880.28 77
3880.42 90
3880.56 101
3880.70 107
3880.85 110
3880.99 108
3881.13 103
3881.28 95
3881.42 87
3881.56 78
3881.70 69
3881.85 60
3881.99 52
3882.13 45
3882.27 41
3882.42 38
3882.56 40
3882.70 46
3882.85 56
3882.99 68
3883.13 82
3883.27 95
3883.42 107
3883.56 115
3883.70 122
3883.85 125
3883.99 128
3884.13 129
3884.27 130
3884.42 129
3884.56 126
3884.70 121
3884.85 115
3884.99 108
3885.13 101
3885.27 96
3885.42 93
3885.56 94
3885.70 97
3885.85 102
3885.99 109
3886.13 115
3886.27 120
3886.42 122
3886.56 121
3886.70 117
3886.85 112
3886.99 107
3887.13 105
3887.28 107
3887.42 113
3887.56 124
3887.70 137
3887.85 151
3887.99 163
3888.13 172
3888.28 177
3888.42 177
3888.56 175
3888.70 172
3888.85 168
3888.99 165
3889.13 163
3889.28 162
3889.42 161
3889.56 160
3889.71 160
3889.85 162
3889.99 167
3890.13 173
3890.28 182
3890.42 192
3890.56 202
3890.71 208
3890.85 210
3890.99 206
3891.13 197
3891.28 183
3891.42 168
3891.56 152
3891.71 137
3891.85 125
3891.99 115
3892.14 108
3892.28 103
3892.42 99
3892.56 96
3892.71 94
3892.85 92
3892.99 89
3893.14 84
3893.28 78
3893.42 68
3893.57 55
3893.71 41
3893.85 26
3894.00 13
3894.14 3
3894.28 0
3894.42 0
3894.57 0
3894.71 0
3894.85 0
3895.00 0
3895.14 0
3895.28 0
3895.43 0
3895.57 4
3895.71 11
3895.85 18
3896.00 25
3896.14 32
3896.28 37
3896.43 42
3896.57 47
3896.71 53
3896.86 59
3897.00 67
3897.14 75
3897.29 83
3897.43 91
3897.57 96
3897.72 100
3897.86 101
3898.00 100
3898.14 99
3898.29 99
3898.43 100
3898.57 104
3898.72 109
3898.86 117
3899.00 125
3899.15 133
3899.29 141
3899.43 148
3899.58 154
3899.72 162
3899.86 170
3900.01 181
3900.15 194
3900.29 209
3900.43 224
3900.58 237
3900.72 247
3900.86 254
3901.01 256
3901.15 255
3901.29 253
3901.44 252
3901.58 252
3901.72 256
3901.87 261
3902.01 268
3902.15 273
3902.30 277
3902.44 279
3902.58 277
3902.73 273
3902.87 269
3903.01 264
3903.15 260
3903.30 257
3903.44 254
3903.58 252
3903.73 250
3903.87 248
3904.01 246
3904.16 245
3904.30 244
3904.44 244
3904.59 244
3904.73 243
3904.87 242
3905.02 238
3905.16 233
3905.30 227
3905.45 220
3905.59 214
3905.73 210
3905.88 208
3906.02 207
3906.16 208
3906.31 208
3906.45 208
3906.59 208
3906.74 207
3906.88 206
3907.02 205
3907.17 206
3907.31 206
3907.45 207
3907.60 206
3907.74 202
3907.88 195
3908.03 186
3908.17 174
3908.31 162
3908.46 149
3908.60 138
3908.74 127
3908.89 118
3909.03 111
3909.17 104
3909.32 98
3909.46 92
3909.60 86
3909.75 80
3909.89 75
3910.03 69
3910.18 65
3910.32 61
3910.46 59
3910.61 57
3910.75 56
3910.89 56
3911.04 56
3911.18 55
3911.32 54
3911.47 53
3911.61 53
3911.75 52
3911.90 52
3912.04 54
3912.18 57
3912.33 61
3912.47 66
3912.61 71
3912.76 75
3912.90 79
3913.04 82
3913.19 85
3913.33 88
3913.47 92
3913.62 97
3913.76 103
3913.90 109
3914.05 116
3914.19 122
3914.33 128
3914.48 133
3914.62 137
3914.76 139
3914.91 138
3915.05 135
3915.19 128
3915.34 119
3915.48 108
3915.62 95
3915.77 82
3915.91 70
3916.05 59
3916.20 49
3916.34 40
3916.48 32
3916.63 24
3916.77 17
3916.91 12
3917.06 8
3917.20 7
3917.35 8
3917.49 11
3917.63 15
3917.78 20
3917.92 23
3918.06 26
3918.21 27
3918.35 27
3918.49 28
3918.64 29
3918.78 32
3918.92 37
3919.07 43
3919.21 48
3919.35 52
3919.50 53
3919.64 49
3919.78 41
3919.93 30
3920.07 17
3920.22 3
3920.36 0
3920.50 0
3920.65 0
3920.79 0
3920.93 0
3921.08 0
3921.22 0
3921.36 0
3921.51 7
3921.65 14
3921.79 20
3921.94 25
3922.08 30
3922.22 34
3922.37 36
3922.51 37
3922.66 35
3922.80 33
3922.94 30
3923.09 28
3923.23 29
3923.37 32
3923.52 38
3923.66 47
3923.80 58
3923.95 69
3924.09 79
3924.23 87
3924.38 92
3924.52 95
3924.67 95
3924.81 94
3924.95 92
3925.10 89
3925.24 85
3925.38 81
3925.53 77
3925.67 71
3925.81 64
3925.96 58
3926.10 51
3926.25 47
3926.39 45
3926.53 46
3926.68 49
3926.82 55
3926.96 62
3927.11 69
3927.25 76
3927.39 84
3927.54 92
3927.68 102
3927.83 114
3927.97 127
3928.11 139
3928.26 150
3928.40 158
3928.54 162
3928.69 163
3928.83 160
3928.97 154
3929.12 149
3929.26 144
3929.41 141
3929.55 142
3929.69 146
3929.84 154
3929.98 164
3930.12 177
3930.27 190
3930.41 203
3930.56 216
3930.70 228
3930.84 238
3930.99 247
3931.13 254
3931.27 258
3931.42 261
3931.56 262
3931.71 262
3931.85 262
3931.99 262
3932.14 263
3932.28 265
3932.42 267
3932.57 270
3932.71 273
3932.86 275
3933.00 276
3933.14 276
3933.29 274
3933.43 270
3933.57 263
3933.72 253
3933.86 241
3934.01 228
3934.15 216
3934.29 206
3934.44 200
3934.58 200
3934.72 204
3934.87 211
3935.01 220
3935.16 227
3935.30 232
3935.44 233
3935.59 230
3935.73 225
3935.87 219
3936.02 212
3936.16 206
3936.31 201
3936.45 196
3936.59 191
3936.74 186
3936.88 179
3937.02 172
3937.17 164
3937.31 156
3937.46 147
3937.60 138
3937.74 129
3937.89 122
3938.03 117
3938.18 116
3938.32 118
3938.46 122
3938.61 127
3938.75 132
3938.89 136
3939.04 138
3939.18 139
3939.33 139
3939.47 140
3939.61 143
3939.76 147
3939.90 154
3940.05 164
3940.19 176
3940.33 190
3940.48 207
3940.62 226
3940.77 248
3940.91 270
3941.05 293
3941.20 316
3941.34 340
3941.48 368
3941.63 399
3941.77 435
3941.92 477
3942.06 523
3942.20 574
3942.35 627
3942.49 680
3942.64 732
3942.78 783
3942.92 832
3943.07 880
3943.21 928
3943.36 975
3943.50 1024
3943.64 1074
3943.79 1126
3943.93 1179
3944.08 1231
3944.22 1282
3944.36 1330
3944.51 1372
3944.65 1408
3944.80 1436
3944.94 1457
3945.08 1472
3945.23 1482
3945.37 1486
3945.52 1487
3945.66 1484
3945.80 1478
3945.95 1471
3946.09 1464
3946.24 1459
3946.38 1457
3946.52 1460
3946.67 1467
3946.81 1476
3946.96 1485
3947.10 1491
3947.24 1490
3947.39 1479
3947.53 1459
3947.68 1430
3947.82 1393
3947.96 1353
3948.11 1312
3948.25 1273
3948.40 1235
3948.54 1200
3948.68 1167
3948.83 1136
3948.97 1106
3949.12 1078
3949.26 1052
3949.40 1027
3949.55 1004
3949.69 982
3949.84 960
3949.98 939
3950.12 918
3950.27 897
3950.41 878
3950.56 859
3950.70 841
3950.84 823
3950.99 805
3951.13 785
3951.28 765
3951.42 743
3951.56 720
3951.71 697
3951.85 674
3952.00 650
3952.14 626
3952.29 602
3952.43 576
3952.57 551
3952.72 525
3952.86 501
3953.01 479
3953.15 460
3953.29 445
3953.44 433
3953.58 426
3953.73 422
3953.87 421
3954.01 421
3954.16 420
3954.30 418
3954.45 413
3954.59 406
3954.74 397
3954.88 386
3955.02 373
3955.17 360
3955.31 345
3955.46 329
3955.60 311
3955.74 294
3955.89 276
3956.03 259
3956.18 244
3956.32 231
3956.47 221
3956.61 215
3956.75 211
3956.90 210
3957.04 212
3957.19 215
3957.33 219
3957.47 223
3957.62 227
3957.76 230
3957.91 231
3958.05 231
3958.20 230
3958.34 227
3958.48 225
3958.63 223
3958.77 222
3958.92 223
3959.06 225
3959.21 229
3959.35 232
3959.49 234
3959.64 234
3959.78 231
3959.93 225
3960.07 216
3960.22 204
3960.36 191
3960.50 176
3960.65 161
3960.79 145
3960.94 131
3961.08 118
3961.23 109
3961.37 103
3961.51 103
3961.66 108
3961.80 117
3961.95 130
3962.09 144
3962.24 158
3962.38 170
3962.52 178
3962.67 182
3962.81 182
3962.96 179
3963.10 174
3963.25 167
3963.39 161
3963.53 156
3963.68 152
3963.82 150
3963.97 147
3964.11 144
3964.26 140
3964.40 136
3964.54 132
3964.69 130
3964.83 131
3964.98 134
3965.12 141
3965.27 148
3965.41 155
3965.55 159
3965.70 159
3965.84 156
3965.99 151
3966.13 144
3966.28 138
3966.42 133
3966.56 128
3966.71 124
3966.85 119
3967.00 113
3967.14 107
3967.29 101
3967.43 95
3967.58 91
3967.72 87
3967.86 84
3968.01 80
3968.15 74
3968.30 66
3968.44 57
3968.59 47
3968.73 38
3968.88 30
3969.02 24
3969.16 21
3969.31 19
3969.45 19
3969.60 18
3969.74 16
3969.89 12
3970.03 6
3970.17 0
3970.32 0
3970.46 0
3970.61 0
3970.75 0
3970.90 0
3971.04 0
3971.19 0
3971.33 8
3971.47 19
3971.62 30
3971.76 42
3971.91 54
3972.05 68
3972.20 84
3972.34 101
3972.49 121
3972.63 141
3972.78 162
3972.92 181
3973.06 198
3973.21 212
3973.35 225
3973.50 236
3973.64 247
3973.79 259
3973.93 272
3974.08 287
3974.22 302
3974.36 315
3974.51 326
3974.65 332
3974.80 334
3974.94 331
3975.09 324
3975.23 316
3975.38 306
3975.52 295
3975.67 286
3975.81 280
3975.95 275
3976.10 274
3976.24 275
3976.39 279
3976.53 283
3976.68 286
3976.82 286
3976.97 282
3977.11 275
3977.26 265
3977.40 253
3977.54 242
3977.69 232
3977.83 224
3977.98 216
3978.12 208
3978.27 199
3978.41 189
3978.56 178
3978.70 167
3978.85 159
3978.99 153
3979.13 151
3979.28 152
3979.42 156
3979.57 160
3979.71 164
3979.86 165
3980.00 164
3980.15 160
3980.29 155
3980.44 150
3980.58 145
3980.73 142
3980.87 141
3981.01 142
3981.16 144
3981.30 147
3981.45 149
3981.59 151
3981.74 153
3981.88 154
3982.03 154
3982.17 153
3982.32 151
3982.46 148
3982.61 145
3982.75 143
3982.90 143
3983.04 146
3983.18 151
3983.33 158
3983.47 166
3983.62 173
3983.76 180
3983.91 185
3984.05 188
3984.20 189
3984.34 188
3984.49 186
3984.63 184
3984.78 181
3984.92 178
3985.07 176
3985.21 175
3985.35 176
3985.50 179
3985.64 184
3985.79 191
3985.93 200
3986.08 208
3986.22 214
3986.37 218
3986.51 218
3986.66 216
3986.80 211
3986.95 207
3987.09 203
3987.24 201
3987.38 202
3987.53 204
3987.67 209
3987.82 215
3987.96 221
3988.10 226
3988.25 228
3988.39 227
3988.54 222
3988.68 212
3988.83 199
3988.97 184
3989.12 168
3989.26 155
3989.41 145
3989.55 138
3989.70 135
3989.84 132
3989.99 130
3990.13 128
3990.28 127
3990.42 125
3990.57 125
3990.71 127
3990.86 130
3991.00 135
3991.15 139
3991.29 143
3991.43 146
3991.58 148
3991.72 151
3991.87 155
3992.01 159
3992.16 165
3992.30 171
3992.45 177
3992.59 182
3992.74 185
3992.88 187
3993.03 188
3993.17 188
3993.32 188
3993.46 188
3993.61 186
3993.75 183
3993.90 177
3994.04 168
3994.19 158
3994.33 146
3994.48 134
3994.62 123
3994.77 114
3994.91 107
3995.06 102
3995.20 99
3995.35 97
3995.49 97
3995.64 99
3995.78 103
3995.93 108
3996.07 116
3996.22 125
3996.36 136
3996.51 147
3996.65 158
3996.80 167
3996.94 173
3997.08 176
3997.23 175
3997.37 171
3997.52 163
3997.66 153
3997.81 142
3997.95 130
3998.10 119
3998.24 110
3998.39 103
3998.53 98
3998.68 94
3998.82 93
3998.97 93
3999.11 95
3999.26 99
3999.40 104
3999.55 110
3999.69 117
3999.84 123
3999.98 130
4000.13 136
4000.27 141
4000.42 146
4000.56 152
4000.71 159
4000.85 167
4001.00 174
4001.14 180
4001.29 184
4001.43 187
4001.58 187
4001.72 186
4001.87 185
4002.01 185
4002.16 184
4002.30 185
4002.45 184
4002.59 183
4002.74 180
4002.88 177
4003.03 173
4003.17 169
4003.32 166
4003.46 166
4003.61 169
4003.75 175
4003.90 182
4004.04 191
4004.19 199
4004.33 206
4004.48 209
4004.62 209
4004.77 207
4004.91 203
4005.06 199
4005.20 196
4005.35 196
4005.49 197
4005.64 200
4005.79 203
4005.93 205
4006.08 205
4006.22 204
4006.37 201
4006.51 200
4006.66 200
4006.80 203
4006.95 208
4007.09 217
4007.24 228
4007.38 240
4007.53 252
4007.67 263
4007.82 272
4007.96 278
4008.11 282
4008.25 285
4008.40 285
4008.54 285
4008.69 283
4008.83 279
4008.98 273
4009.12 264
4009.27 253
4009.41 240
4009.56 227
4009.70 214
4009.85 203
4009.99 194
4010.14 187
4010.28 180
4010.43 173
4010.57 166
4010.72 157
4010.86 149
4011.01 141
4011.15 135
4011.30 133
4011.45 135
4011.59 140
4011.74 148
4011.88 159
4012.03 172
4012.17 185
4012.32 196
4012.46 206
4012.61 214
4012.75 219
4012.90 222
4013.04 223
4013.19 223
4013.33 222
4013.48 222
4013.62 222
4013.77 224
4013.91 228
4014.06 234
4014.20 241
4014.35 248
4014.49 254
4014.64 257
4014.79 257
4014.93 254
4015.08 248
4015.22 241
4015.37 235
4015.51 231
4015.66 232
4015.80 236
4015.95 244
4016.09 253
4016.24 264
4016.38 273
4016.53 280
4016.67 283
4016.82 282
4016.96 278
4017.11 271
4017.25 263
4017.40 254
4017.55 247
4017.69 242
4017.84 238
4017.98 237
4018.13 236
4018.27 236
4018.42 236
4018.56 237
4018.71 239
4018.85 242
4019.00 246
4019.14 249
4019.29 251
4019.43 251
4019.58 248
4019.72 241
4019.87 230
4020.02 217
4020.16 203
4020.31 188
4020.45 176
4020.60 166
4020.74 161
4020.89 160
4021.03 164
4021.18 172
4021.32 183
4021.47 195
4021.61 206
4021.76 216
4021.91 221
4022.05 222
4022.20 219
4022.34 212
4022.49 202
4022.63 193
4022.78 184
4022.92 179
4023.07 177
4023.21 180
4023.36 187
4023.50 198
4023.65 209
4023.80 222
4023.94 233
4024.09 241
4024.23 245
4024.38 245
4024.52 242
4024.67 235
4024.81 226
4024.96 215
4025.10 204
4025.25 193
4025.39 182
4025.54 171
4025.69 160
4025.83 150
4025.98 140
4026.12 130
4026.27 120
4026.41 111
4026.56 104
4026.70 100
4026.85 98
4026.99 98
4027.14 101
4027.29 105
4027.43 109
4027.58 112
4027.72 113
4027.87 113
4028.01 111
4028.16 108
4028.30 105
4028.45 102
4028.60 99
4028.74 97
4028.89 95
4029.03 93
4029.18 91
4029.32 88
4029.47 83
4029.61 77
4029.76 69
4029.90 61
4030.05 52
4030.20 45
4030.34 39
4030.49 35
4030.63 34
4030.78 34
4030.92 37
4031.07 43
4031.21 50
4031.36 58
4031.51 67
4031.65 75
4031.80 83
4031.94 90
4032.09 95
4032.23 100
4032.38 105
4032.52 110
4032.67 116
4032.82 122
4032.96 129
4033.11 135
4033.25 139
4033.40 141
4033.54 140
4033.69 136
4033.83 130
4033.98 123
4034.13 117
4034.27 112
4034.42 108
4034.56 104
4034.71 100
4034.85 96
4035.00 91
4035.15 85
4035.29 80
4035.44 76
4035.58 75
4035.73 77
4035.87 81
4036.02 87
4036.16 94
4036.31 100
4036.46 104
4036.60 107
4036.75 108
4036.89 109
4037.04 110
4037.18 113
4037.33 118
4037.48 124
4037.62 131
4037.77 138
4037.91 144
4038.06 146
4038.20 145
4038.35 141
4038.49 132
4038.64 120
4038.79 105
4038.93 88
4039.08 70
4039.22 52
4039.37 34
4039.51 19
4039.66 6
4039.81 0
4039.95 0
4040.10 0
4040.24 0
4040.39 0
4040.53 0
4040.68 0
4040.83 0
4040.97 0
4041.12 3
4041.26 13
4041.41 25
4041.55 38
4041.70 51
4041.85 64
4041.99 73
4042.14 79
4042.28 81
4042.43 79
4042.57 72
4042.72 64
4042.87 54
4043.01 45
4043.16 37
4043.30 30
4043.45 25
4043.60 21
4043.74 17
4043.89 14
4044.03 11
4044.18 9
4044.32 8
4044.47 9
4044.62 12
4044.76 18
4044.91 26
4045.05 35
4045.20 45
4045.34 56
4045.49 66
4045.64 76
4045.78 84
4045.93 90
4046.07 95
4046.22 97
4046.37 97
4046.51 94
4046.66 90
4046.80 86
4046.95 81
4047.09 78
4047.24 76
4047.39 78
4047.53 82
4047.68 89
4047.82 98
4047.97 108
4048.12 116
4048.26 122
4048.41 124
4048.55 121
4048.70 113
4048.84 103
4048.99 91
4049.14 79
4049.28 70
4049.43 64
4049.57 61
4049.72 61
4049.87 63
4050.01 66
4050.16 70
4050.30 73
4050.45 75
4050.59 77
4050.74 76
4050.89 73
4051.03 67
4051.18 59
4051.32 48
4051.47 36
4051.62 24
4051.76 14
4051.91 6
4052.05 2
4052.20 3
4052.35 7
4052.49 15
4052.64 23
4052.78 30
4052.93 34
4053.08 34
4053.22 29
4053.37 19
4053.51 8
4053.66 0
4053.81 0
4053.95 0
4054.10 0
4054.24 0
4054.39 0
4054.53 0
4054.68 0
4054.83 6
4054.97 12
4055.12 16
4055.26 19
4055.41 20
4055.56 19
4055.70 18
4055.85 18
4055.99 21
4056.14 26
4056.29 35
4056.43 45
4056.58 56
4056.72 66
4056.87 72
4057.02 75
4057.16 74
4057.31 70
4057.45 65
4057.60 61
4057.75 60
4057.89 62
4058.04 66
4058.18 71
4058.33 75
4058.48 76
4058.62 74
4058.77 69
4058.91 60
4059.06 50
4059.21 40
4059.35 32
4059.50 26
4059.65 23
4059.79 22
4059.94 23
4060.08 25
4060.23 26
4060.38 26
4060.52 26
4060.67 25
4060.81 23
4060.96 21
4061.11 20
4061.25 20
4061.40 22
4061.54 24
4061.69 27
4061.84 32
4061.98 38
4062.13 45
4062.27 54
4062.42 63
4062.57 72
4062.71 79
4062.86 83
4063.01 85
4063.15 83
4063.30 80
4063.44 75
4063.59 70
4063.74 66
4063.88 61
4064.03 57
4064.17 52
4064.32 45
4064.47 38
4064.61 30
4064.76 21
4064.90 11
4065.05 2
4065.20 0
4065.34 0
4065.49 0
4065.64 0
4065.78 0
4065.93 0
4066.07 0
4066.22 0
4066.37 4
4066.51 10
4066.66 16
4066.80 21
4066.95 27
4067.10 34
4067.24 40
4067.39 46
4067.54 52
4067.68 59
4067.83 65
4067.97 71
4068.12 76
4068.27 80
4068.41 80
4068.56 78
4068.71 72
4068.85 64
4069.00 56
4069.14 49
4069.29 44
4069.44 44
4069.58 48
4069.73 55
4069.88 64
4070.02 73
4070.17 82
4070.31 89
4070.46 97
4070.61 103
4070.75 111
4070.90 119
4071.05 128
4071.19 138
4071.34 150
4071.48 162
4071.63 174
4071.78 186
4071.92 197
4072.07 206
4072.22 213
4072.36 219
4072.51 221
4072.65 222
4072.80 221
4072.95 218
4073.09 212
4073.24 204
4073.39 193
4073.53 180
4073.68 166
4073.82 151
4073.97 137
4074.12 126
4074.26 117
4074.41 111
4074.56 107
4074.70 103
4074.85 100
4075.00 95
4075.14 87
4075.29 78
4075.43 68
4075.58 58
4075.73 51
4075.87 47
4076.02 48
4076.17 52
4076.31 58
4076.46 65
4076.61 71
4076.75 77
4076.90 80
4077.04 82
4077.19 83
4077.34 82
4077.48 82
4077.63 82
4077.78 81
4077.92 80
4078.07 79
4078.22 78
4078.36 75
4078.51 73
4078.65 70
4078.80 67
4078.95 64
4079.09 61
4079.24 58
4079.39 55
4079.53 53
4079.68 51
4079.83 49
4079.97 48
4080.12 47
4080.27 47
4080.41 47
4080.56 46
4080.70 44
4080.85 42
4081.00 39
4081.14 35
4081.29 32
4081.44 28
4081.58 24
4081.73 20
4081.88 16
4082.02 10
4082.17 4
4082.32 0
4082.46 0
4082.61 0
4082.75 0
4082.90 3
4083.05 11
4083.19 22
4083.34 34
4083.49 46
4083.63 55
4083.78 63
4083.93 68
4084.07 71
4084.22 72
4084.37 72
4084.51 72
4084.66 71
4084.81 69
4084.95 67
4085.10 64
4085.25 60
4085.39 55
4085.54 48
4085.68 42
4085.83 35
4085.98 30
4086.12 26
4086.27 25
4086.42 26
4086.56 30
4086.71 35
4086.86 41
4087.00 46
4087.15 51
4087.30 54
4087.44 57
4087.59 59
4087.74 62
4087.88 65
4088.03 68
4088.18 71
4088.32 73
4088.47 73
4088.62 71
4088.76 67
4088.91 60
4089.06 51
4089.20 42
4089.35 31
4089.50 20
4089.64 9
4089.79 0
4089.93 0
4090.08 0
4090.23 0
4090.37 0
4090.52 0
4090.67 0
4090.81 0
4090.96 1
4091.11 12
4091.25 24
4091.40 34
4091.55 43
4091.69 49
4091.84 53
4091.99 57
4092.13 62
4092.28 67
4092.43 74
4092.57 81
4092.72 89
4092.87 95
4093.01 100
4093.16 103
4093.31 104
4093.45 103
4093.60 102
4093.75 100
4093.89 99
4094.04 99
4094.19 99
4094.33 100
4094.48 101
4094.63 101
4094.77 101
4094.92 99
4095.07 97
4095.21 95
4095.36 93
4095.51 92
4095.65 93
4095.80 95
4095.95 98
4096.09 101
4096.24 106
4096.39 109
4096.53 113
4096.68 114
4096.83 115
4096.97 113
4097.12 109
4097.27 102
4097.41 94
4097.56 84
4097.71 74
4097.86 65
4098.00 57
4098.15 53
4098.30 52
4098.44 54
4098.59 57
4098.74 62
4098.88 67
4099.03 72
4099.18 76
4099.32 78
4099.47 79
4099.62 80
4099.76 80
4099.91 80
4100.06 80
4100.20 80
4100.35 81
4100.50 81
4100.64 80
4100.79 77
4100.94 74
4101.08 69
4101.23 64
4101.38 59
4101.52 57
4101.67 58
4101.82 62
4101.96 69
4102.11 79
4102.26 88
4102.41 97
4102.55 104
4102.70 108
4102.85 111
4102.99 113
4103.14 115
4103.29 117
4103.43 119
4103.58 122
4103.73 125
4103.87 129
4104.02 133
4104.17 137
4104.31 141
4104.46 146
4104.61 149
4104.75 151
4104.90 150
4105.05 145
4105.20 135
4105.34 122
4105.49 104
4105.64 84
4105.78 62
4105.93 41
4106.08 23
4106.22 9
4106.37 1
4106.52 0
4106.66 6
4106.81 16
4106.96 28
4107.11 41
4107.25 53
4107.40 61
4107.55 67
4107.69 70
4107.84 72
4107.99 73
4108.13 76
4108.28 80
4108.43 85
4108.57 91
4108.72 98
4108.87 106
4109.02 113
4109.16 121
4109.31 130
4109.46 139
4109.60 148
4109.75 155
4109.90 162
4110.04 166
4110.19 169
4110.34 171
4110.48 173
4110.63 176
4110.78 181
4110.93 188
4111.07 199
4111.22 212
4111.37 226
4111.51 242
4111.66 259
4111.81 277
4111.95 295
4112.10 313
4112.25 330
4112.40 346
4112.54 362
4112.69 378
4112.84 395
4112.98 416
4113.13 440
4113.28 467
4113.42 497
4113.57 527
4113.72 554
4113.87 577
4114.01 593
4114.16 602
4114.31 604
4114.45 601
4114.60 596
4114.75 592
4114.89 590
4115.04 593
4115.19 602
4115.34 616
4115.48 632
4115.63 648
4115.78 661
4115.92 670
4116.07 673
4116.22 671
4116.37 665
4116.51 656
4116.66 645
4116.81 633
4116.95 620
4117.10 606
4117.25 592
4117.40 578
4117.54 566
4117.69 555
4117.84 547
4117.98 543
4118.13 541
4118.28 542
4118.42 543
4118.57 544
4118.72 543
4118.87 539
4119.01 530
4119.16 518
4119.31 502
4119.45 482
4119.60 461
4119.75 439
4119.90 419
4120.04 403
4120.19 391
4120.34 385
4120.48 383
4120.63 386
4120.78 389
4120.93 391
4121.07 390
4121.22 386
4121.37 378
4121.51 369
4121.66 360
4121.81 353
4121.96 349
4122.10 347
4122.25 346
4122.40 346
4122.54 345
4122.69 343
4122.84 338
4122.99 331
4123.13 322
4123.28 312
4123.43 301
4123.58 288
4123.72 276
4123.87 264
4124.02 253
4124.16 245
4124.31 238
4124.46 232
4124.61 227
4124.75 222
4124.90 217
4125.05 211
4125.19 204
4125.34 196
4125.49 187
4125.64 176
4125.78 165
4125.93 153
4126.08 141
4126.23 130
4126.37 120
4126.52 112
4126.67 107
4126.81 104
4126.96 102
4127.11 101
4127.26 102
4127.40 105
4127.55 110
4127.70 119
4127.85 132
4127.99 148
4128.14 166
4128.29 185
4128.43 202
4128.58 217
4128.73 229
4128.88 238
4129.02 243
4129.17 245
4129.32 245
4129.47 243
4129.61 239
4129.76 233
4129.91 228
4130.05 223
4130.20 220
4130.35 220
4130.50 223
4130.64 228
4130.79 234
4130.94 240
4131.09 244
4131.23 247
4131.38 247
4131.53 246
4131.68 243
4131.82 238
4131.97 233
4132.12 226
4132.26 218
4132.41 209
4132.56 202
4132.71 195
4132.85 190
4133.00 187
4133.15 186
4133.30 185
4133.44 184
4133.59 181
4133.74 178
4133.89 173
4134.03 167
4134.18 161
4134.33 154
4134.48 148
4134.62 143
4134.77 140
4134.92 139
4135.07 140
4135.21 143
4135.36 146
4135.51 150
4135.65 153
4135.80 155
4135.95 157
4136.10 158
4136.24 159
4136.39 160
4136.54 162
4136.69 164
4136.83 167
4136.98 169
4137.13 170
4137.28 171
4137.42 171
4137.57 169
4137.72 168
4137.87 166
4138.01 166
4138.16 167
4138.31 168
4138.46 169
4138.60 168
4138.75 165
4138.90 160
4139.05 153
4139.19 144
4139.34 134
4139.49 126
4139.64 119
4139.78 114
4139.93 110
4140.08 108
4140.23 106
4140.37 103
4140.52 99
4140.67 94
4140.82 89
4140.96 84
4141.11 80
4141.26 79
4141.41 79
4141.55 79
4141.70 77
4141.85 71
4142.00 60
4142.14 45
4142.29 27
4142.44 7
4142.59 0
4142.73 0
4142.88 0
4143.03 0
4143.18 0
4143.32 0
4143.47 0
4143.62 0
4143.77 12
4143.91 24
4144.06 33
4144.21 40
4144.36 45
4144.50 49
4144.65 52
4144.80 56
4144.95 62
4145.09 70
4145.24 80
4145.39 92
4145.54 105
4145.69 120
4145.83 134
4145.98 147
4146.13 159
4146.28 169
4146.42 175
4146.57 178
4146.72 178
4146.87 175
4147.01 170
4147.16 165
4147.31 161
4147.46 158
4147.60 157
4147.75 156
4147.90 156
4148.05 155
4148.19 153
4148.34 150
4148.49 146
4148.64 142
4148.79 139
4148.93 135
4149.08 134
4149.23 134
4149.38 136
4149.52 140
4149.67 145
4149.82 153
4149.97 160
4150.11 167
4150.26 174
4150.41 178
4150.56 182
4150.71 185
4150.85 189
4151.00 194
4151.15 201
4151.30 208
4151.44 216
4151.59 223
4151.74 227
4151.89 229
4152.03 227
4152.18 223
4152.33 217
4152.48 211
4152.63 205
4152.77 200
4152.92 196
4153.07 194
4153.22 194
4153.36 197
4153.51 202
4153.66 211
4153.81 222
4153.95 236
4154.10 252
4154.25 268
4154.40 284
4154.55 300
4154.69 314
4154.84 326
4154.99 337
4155.14 345
4155.28 351
4155.43 355
4155.58 356
4155.73 355
4155.88 351
4156.02 347
4156.17 341
4156.32 334
4156.47 326
4156.61 317
4156.76 305
4156.91 292
4157.06 277
4157.21 263
4157.35 251
4157.50 240
4157.65 232
4157.80 227
4157.94 224
4158.09 222
4158.24 222
4158.39 224
4158.54 228
4158.68 235
4158.83 245
4158.98 257
4159.13 271
4159.28 286
4159.42 300
4159.57 312
4159.72 322
4159.87 330
4160.01 339
4160.16 348
4160.31 357
4160.46 367
4160.61 376
4160.75 384
4160.90 391
4161.05 396
4161.20 400
4161.35 402
4161.49 404
4161.64 405
4161.79 407
4161.94 407
4162.08 408
4162.23 409
4162.38 411
4162.53 414
4162.68 419
4162.82 424
4162.97 430
4163.12 435
4163.27 440
4163.42 442
4163.56 443
4163.71 442
4163.86 439
4164.01 435
4164.16 429
4164.30 420
4164.45 409
4164.60 396
4164.75 380
4164.90 364
4165.04 347
4165.19 333
4165.34 320
4165.49 311
4165.63 306
4165.78 303
4165.93 305
4166.08 309
4166.23 315
4166.37 323
4166.52 332
4166.67 341
4166.82 351
4166.97 359
4167.11 366
4167.26 372
4167.41 375
4167.56 377
4167.71 377
4167.85 375
4168.00 373
4168.15 371
4168.30 369
4168.45 369
4168.59 370
4168.74 371
4168.89 372
4169.04 372
4169.19 372
4169.33 371
4169.48 372
4169.63 374
4169.78 378
4169.93 384
4170.07 391
4170.22 398
4170.37 403
4170.52 407
4170.67 409
4170.81 410
4170.96 411
4171.11 413
4171.26 415
4171.41 417
4171.56 418
4171.70 418
4171.85 416
4172.00 413
4172.15 409
4172.30 404
4172.44 400
4172.59 395
4172.74 390
4172.89 384
4173.04 376
4173.18 366
4173.33 354
4173.48 342
4173.63 331
4173.78 325
4173.92 325
4174.07 332
4174.22 345
4174.37 363
4174.52 382
4174.66 402
4174.81 418
4174.96 429
4175.11 435
4175.26 437
4175.41 434
4175.55 429
4175.70 422
4175.85 413
4176.00 403
4176.15 392
4176.29 380
4176.44 367
4176.59 355
4176.74 343
4176.89 331
4177.04 319
4177.18 308
4177.33 298
4177.48 287
4177.63 278
4177.78 269
4177.92 262
4178.07 256
4178.22 251
4178.37 247
4178.52 244
4178.66 242
4178.81 241
4178.96 240
4179.11 239
4179.26 240
4179.41 241
4179.55 242
4179.70 243
4179.85 243
4180.00 242
4180.15 239
4180.30 236
4180.44 233
4180.59 231
4180.74 230
4180.89 232
4181.04 235
4181.18 240
4181.33 244
4181.48 249
4181.63 252
4181.78 255
4181.93 257
4182.07 257
4182.22 257
4182.37 255
4182.52 252
4182.67 248
4182.82 245
4182.96 242
4183.11 240
4183.26 241
4183.41 244
4183.56 249
4183.70 253
4183.85 256
4184.00 258
4184.15 258
4184.30 257
4184.45 255
4184.59 254
4184.74 255
4184.89 257
4185.04 261
4185.19 267
4185.34 274
4185.48 281
4185.63 288
4185.78 294
4185.93 299
4186.08 303
4186.23 305
4186.37 306
4186.52 306
4186.67 306
4186.82 305
4186.97 304
4187.12 303
4187.26 303
4187.41 304
4187.56 307
4187.71 311
4187.86 316
4188.01 322
4188.15 328
4188.30 332
4188.45 335
4188.60 337
4188.75 338
4188.90 337
4189.04 335
4189.19 332
4189.34 329
4189.49 326
4189.64 322
4189.79 318
4189.93 314
4190.08 312
4190.23 312
4190.38 314
4190.53 319
4190.68 327
4190.82 338
4190.97 351
4191.12 364
4191.27 378
4191.42 392
4191.57 404
4191.72 415
4191.86 426
4192.01 435
4192.16 444
4192.31 452
4192.46 457
4192.61 458
4192.75 455
4192.90 447
4193.05 433
4193.20 416
4193.35 398
4193.50 381
4193.65 366
4193.79 355
4193.94 347
4194.09 341
4194.24 336
4194.39 332
4194.54 328
4194.68 327
4194.83 329
4194.98 335
4195.13 346
4195.28 361
4195.43 379
4195.58 397
4195.72 414
4195.87 430
4196.02 442
4196.17 452
4196.32 461
4196.47 469
4196.61 476
4196.76 483
4196.91 490
4197.06 496
4197.21 502
4197.36 508
4197.51 512
4197.65 515
4197.80 519
4197.95 522
4198.10 525
4198.25 529
4198.40 534
4198.55 541
4198.69 549
4198.84 559
4198.99 571
4199.14 584
4199.29 599
4199.44 615
4199.59 630
4199.73 644
4199.88 656
4200.03 664
4200.18 668
4200.33 667
4200.48 661
4200.63 650
4200.77 636
4200.92 621
4201.07 607
4201.22 595
4201.37 586
4201.52 581
4201.67 580
4201.81 580
4201.96 581
4202.11 583
4202.26 586
4202.41 591
4202.56 599
4202.71 610
4202.85 625
4203.00 642
4203.15 657
4203.30 669
4203.45 674
4203.60 673
4203.75 665
4203.89 652
4204.04 636
4204.19 621
4204.34 609
4204.49 600
4204.64 594
4204.79 591
4204.93 590
4205.08 589
4205.23 589
4205.38 587
4205.53 585
4205.68 582
4205.83 579
4205.98 575
4206.12 572
4206.27 567
4206.42 561
4206.57 554
4206.72 546
4206.87 537
4207.02 529
4207.16 524
4207.31 520
4207.46 520
4207.61 521
4207.76 523
4207.91 524
4208.06 525
4208.21 524
4208.35 523
4208.50 524
4208.65 527
4208.80 534
4208.95 544
4209.10 559
4209.25 575
4209.40 593
4209.54 612
4209.69 630
4209.84 648
4209.99 666
4210.14 683
4210.29 700
4210.44 716
4210.59 730
4210.73 742
4210.88 752
4211.03 762
4211.18 771
4211.33 778
4211.48 784
4211.63 788
4211.78 790
4211.92 789
4212.07 787
4212.22 785
4212.37 784
4212.52 785
4212.67 790
4212.82 801
4212.97 816
4213.11 837
4213.26 863
4213.41 893
4213.56 926
4213.71 961
4213.86 996
4214.01 1028
4214.16 1056
4214.31 1079
4214.45 1096
4214.60 1108
4214.75 1115
4214.90 1120
4215.05 1125
4215.20 1131
4215.35 1139
4215.50 1147
4215.64 1155
4215.79 1163
4215.94 1168
4216.09 1172
4216.24 1176
4216.39 1180
4216.54 1186
4216.69 1194
4216.84 1205
4216.98 1217
4217.13 1228
4217.28 1237
4217.43 1243
4217.58 1244
4217.73 1241
4217.88 1237
4218.03 1231
4218.18 1227
4218.32 1227
4218.47 1230
4218.62 1237
4218.77 1247
4218.92 1258
4219.07 1267
4219.22 1275
4219.37 1278
4219.52 1278
4219.66 1275
4219.81 1269
4219.96 1263
4220.11 1257
4220.26 1252
4220.41 1248
4220.56 1247
4220.71 1248
4220.86 1250
4221.00 1251
4221.15 1250
4221.30 1246
4221.45 1238
4221.60 1226
4221.75 1210
4221.90 1192
4222.05 1174
4222.20 1156
4222.35 1139
4222.49 1125
4222.64 1113
4222.79 1104
4222.94 1098
4223.09 1097
4223.24 1099
4223.39 1104
4223.54 1112
4223.69 1119
4223.83 1126
4223.98 1129
4224.13 1129
4224.28 1126
4224.43 1119
4224.58 1111
4224.73 1101
4224.88 1091
4225.03 1082
4225.18 1074
4225.32 1069
4225.47 1067
4225.62 1069
4225.77 1073
4225.92 1078
4226.07 1083
4226.22 1086
4226.37 1085
4226.52 1080
4226.67 1072
4226.82 1062
4226.96 1051
4227.11 1039
4227.26 1028
4227.41 1019
4227.56 1011
4227.71 1004
4227.86 1001
4228.01 999
4228.16 1000
4228.31 1003
4228.45 1005
4228.60 1007
4228.75 1008
4228.90 1009
4229.05 1008
4229.20 1007
4229.35 1006
4229.50 1005
4229.65 1004
4229.80 1001
4229.95 997
4230.09 991
4230.24 982
4230.39 971
4230.54 958
4230.69 946
4230.84 936
4230.99 929
4231.14 927
4231.29 930
4231.44 938
4231.59 948
4231.73 959
4231.88 969
4232.03 975
4232.18 976
4232.33 972
4232.48 964
4232.63 953
4232.78 940
4232.93 926
4233.08 915
4233.23 906
4233.38 903
4233.52 905
4233.67 912
4233.82 923
4233.97 936
4234.12 950
4234.27 963
4234.42 974
4234.57 983
4234.72 991
4234.87 1001
4235.02 1013
4235.17 1028
4235.31 1044
4235.46 1059
4235.61 1072
4235.76 1079
4235.91 1081
4236.06 1079
4236.21 1074
4236.36 1071
4236.51 1070
4236.66 1074
4236.81 1084
4236.96 1097
4237.10 1111
4237.25 1125
4237.40 1138
4237.55 1147
4237.70 1155
4237.85 1163
4238.00 1173
4238.15 1186
4238.30 1204
4238.45 1226
4238.60 1254
4238.75 1286
4238.90 1321
4239.04 1358
4239.19 1394
4239.34 1429
4239.49 1461
4239.64 1492
4239.79 1521
4239.94 1550
4240.09 1580
4240.24 1613
4240.39 1649
4240.54 1687
4240.69 1726
4240.84 1766
4240.99 1806
4241.13 1845
4241.28 1883
4241.43 1919
4241.58 1952
4241.73 1980
4241.88 2002
4242.03 2017
4242.18 2027
4242.33 2032
4242.48 2036
4242.63 2042
4242.78 2051
4242.93 2064
4243.08 2083
4243.23 2105
4243.37 2129
4243.52 2153
4243.67 2178
4243.82 2202
4243.97 2224
4244.12 2243
4244.27 2261
4244.42 2276
4244.57 2289
4244.72 2302
4244.87 2316
4245.02 2331
4245.17 2349
4245.32 2369
4245.47 2391
4245.61 2415
4245.76 2440
4245.91 2467
4246.06 2497
4246.21 2532
4246.36 2572
4246.51 2618
4246.66 2666
4246.81 2715
4246.96 2761
4247.11 2800
4247.26 2830
4247.41 2849
4247.56 2858
4247.71 2860
4247.86 2857
4248.00 2853
4248.15 2851
4248.30 2855
4248.45 2867
4248.60 2891
4248.75 2928
4248.90 2977
4249.05 3037
4249.20 3106
4249.35 3181
4249.50 3256
4249.65 3329
4249.80 3396
4249.95 3456
4250.10 3507
4250.25 3550
4250.40 3586
4250.55 3616
4250.69 3642
4250.84 3668
4250.99 3696
4251.14 3730
4251.29 3772
4251.44 3823
4251.59 3884
4251.74 3953
4251.89 4026
4252.04 4102
4252.19 4180
4252.34 4257
4252.49 4336
4252.64 4417
4252.79 4503
4252.94 4596
4253.09 4700
4253.24 4816
4253.39 4945
4253.53 5088
4253.68 5246
4253.83 5416
4253.98 5598
4254.13 5790
4254.28 5992
4254.43 6206
4254.58 6434
4254.73 6679
4254.88 6946
4255.03 7237
4255.18 7553
4255.33 7891
4255.48 8247
4255.63 8617
4255.78 8993
4255.93 9371
4256.08 9749
4256.23 10124
4256.38 10497
4256.53 10868
4256.68 11236
4256.82 11599
4256.97 11955
4257.12 12304
4257.27 12643
4257.42 12972
4257.57 13293
4257.72 13606
4257.87 13911
4258.02 14209
4258.17 14498
4258.32 14775
4258.47 15039
4258.62 15290
4258.77 15526
4258.92 15747
4259.07 15950
4259.22 16136
4259.37 16301
4259.52 16445
4259.67 16568
4259.82 16670
4259.97 16756
4260.12 16826
4260.27 16881
4260.42 16918
4260.56 16932
4260.71 16918
4260.86 16871
4261.01 16787
4261.16 16668
4261.31 16520
4261.46 16348
4261.61 16159
4261.76 15958
4261.91 15748
4262.06 15529
4262.21 15297
4262.36 15053
4262.51 14795
4262.66 14524
4262.81 14243
4262.96 13954
4263.11 13660
4263.26 13362
4263.41 13060
4263.56 12755
4263.71 12446
4263.86 12133
4264.01 11817
4264.16 11500
4264.31 11184
4264.46 10873
4264.61 10570
4264.76 10279
4264.91 10000
4265.05 9734
4265.20 9479
4265.35 9231
4265.50 8986
4265.65 8739
4265.80 8488
4265.95 8233
4266.10 7974
4266.25 7716
4266.40 7464
4266.55 7222
4266.70 6992
4266.85 6776
4267.00 6571
4267.15 6376
4267.30 6189
4267.45 6006
4267.60 5827
4267.75 5652
4267.90 5482
4268.05 5317
4268.20 5159
4268.35 5006
4268.50 4858
4268.65 4714
4268.80 4574
4268.95 4438
4269.10 4307
4269.25 4182
4269.40 4063
4269.55 3950
4269.70 3843
4269.85 3740
4270.00 3639
4270.15 3539
4270.30 3440
4270.45 3341
4270.60 3243
4270.75 3147
4270.90 3053
4271.05 2962
4271.20 2874
4271.35 2790
4271.50 2709
4271.64 2633
4271.79 2562
4271.94 2494
4272.09 2430
4272.24 2370
4272.39 2313
4272.54 2260
4272.69 2211
4272.84 2165
4272.99 2124
4273.14 2086
4273.29 2050
4273.44 2014
4273.59 1977
4273.74 1938
4273.89 1896
4274.04 1851
4274.19 1805
4274.34 1759
4274.49 1714
4274.64 1671
4274.79 1631
4274.94 1595
4275.09 1563
4275.24 1533
4275.39 1506
4275.54 1480
4275.69 1452
4275.84 1423
4275.99 1389
4276.14 1351
4276.29 1309
4276.44 1262
4276.59 1213
4276.74 1164
4276.89 1115
4277.04 1069
4277.19 1027
4277.34 989
4277.49 954
4277.64 922
4277.79 892
4277.94 864
4278.09 838
4278.24 814
4278.39 790
4278.54 768
4278.69 748
4278.84 730
4278.99 715
4279.14 702
4279.29 692
4279.44 683
4279.59 677
4279.74 671
4279.89 665
4280.04 658
4280.19 650
4280.34 641
4280.49 631
4280.64 622
4280.79 611
4280.94 600
4281.09 588
4281.24 575
4281.39 560
4281.54 546
4281.69 531
4281.84 518
4281.99 507
4282.14 497
4282.29 490
4282.44 483
4282.59 478
4282.74 472
4282.89 467
4283.04 460
4283.19 453
4283.34 445
4283.49 437
4283.64 429
4283.79 422
4283.94 418
4284.09 417
4284.24 418
4284.39 423
4284.54 430
4284.69 437
4284.84 446
4284.99 455
4285.14 464
4285.29 472
4285.44 479
4285.59 484
4285.74 489
4285.89 492
4286.04 494
4286.19 496
4286.34 499
4286.49 503
4286.64 507
4286.79 513
4286.94 518
4287.09 523
4287.24 527
4287.39 528
4287.54 528
4287.69 527
4287.84 523
4287.99 517
4288.14 508
4288.29 496
4288.44 480
4288.59 461
4288.74 440
4288.89 419
4289.04 399
4289.19 383
4289.34 372
4289.49 365
4289.64 364
4289.79 367
4289.94 373
4290.09 380
4290.24 387
4290.39 391
4290.54 391
4290.69 385
4290.84 374
4290.99 357
4291.14 335
4291.29 311
4291.45 285
4291.60 260
4291.75 236
4291.90 214
4292.05 196
4292.20 182
4292.35 171
4292.50 164
4292.65 159
4292.80 157
4292.95 156
4293.10 154
4293.25 150
4293.40 144
4293.55 137
4293.70 130
4293.85 122
4294.00 115
4294.15 109
4294.30 102
4294.45 95
4294.60 86
4294.75 77
4294.90 67
4295.05 59
4295.20 53
4295.35 50
4295.50 50
4295.65 53
4295.80 55
4295.95 58
4296.10 60
4296.25 62
4296.40 63
4296.55 66
4296.70 71
4296.85 78
4297.00 86
4297.15 93
4297.30 99
4297.45 103
4297.60 102
4297.75 98
4297.91 91
4298.06 82
4298.21 72
4298.36 62
4298.51 53
4298.66 46
4298.81 41
4298.96 39
4299.11 37
4299.26 37
4299.41 38
4299.56 38
4299.71 38
4299.86 37
4300.01 35
4300.16 31
4300.31 27
4300.46 21
4300.61 16
4300.76 11
4300.91 8
4301.06 7
4301.21 7
4301.36 8
4301.51 11
4301.66 13
4301.81 15
4301.96 18
4302.11 20
4302.26 22
4302.41 27
4302.57 32
4302.72 39
4302.87 46
4303.02 53
4303.17 57
4303.32 58
4303.47 56
4303.62 52
4303.77 45
4303.92 38
4304.07 31
4304.22 24
4304.37 17
4304.52 11
4304.67 6
4304.82 1
4304.97 0
4305.12 0
4305.27 0
4305.42 0
4305.57 0
4305.72 0
4305.87 0
4306.02 0
4306.17 0
4306.33 1
4306.48 5
4306.63 11
4306.78 17
4306.93 23
4307.08 27
4307.23 28
4307.38 26
4307.53 22
4307.68 15
4307.83 8
4307.98 1
4308.13 0
4308.28 0
4308.43 0
4308.58 0
4308.73 0
4308.88 0
4309.03 1
4309.18 2
4309.33 2
4309.49 2
4309.64 3
4309.79 4
4309.94 5
4310.09 7
4310.24 9
4310.39 12
4310.54 13
4310.69 13
4310.84 10
4310.99 5
4311.14 0
4311.29 0
4311.44 0
4311.59 0
4311.74 0
4311.89 0
4312.04 0
4312.19 0
4312.34 8
4312.50 16
4312.65 24
4312.80 32
4312.95 39
4313.10 44
4313.25 46
4313.40 47
4313.55 45
4313.70 41
4313.85 36
4314.00 31
4314.15 27
4314.30 24
4314.45 22
4314.60 21
4314.75 22
4314.90 22
4315.06 23
4315.21 24
4315.36 25
4315.51 24
4315.66 23
4315.81 19
4315.96 13
4316.11 7
4316.26 0
4316.41 0
4316.56 0
4316.71 0
4316.86 0
4317.01 0
4317.16 0
4317.31 0
4317.46 3
4317.62 16
4317.77 30
4317.92 44
4318.07 55
4318.22 64
4318.37 70
4318.52 71
4318.67 70
4318.82 67
4318.97 61
4319.12 55
4319.27 49
4319.42 43
4319.57 38
4319.72 33
4319.88 30
4320.03 28
4320.18 29
4320.33 32
4320.48 38
4320.63 45
4320.78 54
4320.93 63
4321.08 70
4321.23 74
4321.38 75
4321.53 73
4321.68 69
4321.83 62
4321.98 56
4322.14 51
4322.29 49
4322.44 49
4322.59 51
4322.74 55
4322.89 60
4323.04 64
4323.19 67
4323.34 69
4323.49 69
4323.64 68
4323.79 67
4323.94 66
4324.10 65
4324.25 65
4324.40 64
4324.55 64
4324.70 63
4324.85 61
4325.00 60
4325.15 59
4325.30 58
4325.45 57
4325.60 55
4325.75 51
4325.90 47
4326.06 41
4326.21 35
4326.36 32
4326.51 32
4326.66 37
4326.81 46
4326.96 57
4327.11 68
4327.26 76
4327.41 80
4327.56 81
4327.71 77
4327.86 72
4328.02 68
4328.17 64
4328.32 62
4328.47 62
4328.62 64
4328.77 68
4328.92 72
4329.07 78
4329.22 85
4329.37 94
4329.52 103
4329.67 113
4329.83 122
4329.98 129
4330.13 133
4330.28 135
4330.43 133
4330.58 129
4330.73 122
4330.88 115
4331.03 109
4331.18 106
4331.33 105
4331.48 108
4331.64 114
4331.79 120
4331.94 126
4332.09 130
4332.24 132
4332.39 132
4332.54 132
4332.69 131
4332.84 130
4332.99 128
4333.14 125
4333.30 121
4333.45 116
4333.60 110
4333.75 105
4333.90 103
4334.05 103
4334.20 106
4334.35 110
4334.50 115
4334.65 119
4334.80 121
4334.96 122
4335.11 123
4335.26 124
4335.41 127
4335.56 130
4335.71 134
4335.86 138
4336.01 139
4336.16 137
4336.31 132
4336.47 125
4336.62 116
4336.77 107
4336.92 99
4337.07 94
4337.22 92
4337.37 94
4337.52 98
4337.67 106
4337.82 116
4337.97 128
4338.13 141
4338.28 153
4338.43 164
4338.58 173
4338.73 178
4338.88 181
4339.03 182
4339.18 182
4339.33 182
4339.49 184
4339.64 188
4339.79 193
4339.94 201
4340.09 209
4340.24 216
4340.39 221
4340.54 224
4340.69 225
4340.84 223
4341.00 220
4341.15 217
4341.30 213
4341.45 209
4341.60 204
4341.75 197
4341.90 188
4342.05 176
4342.20 163
4342.35 148
4342.51 132
4342.66 118
4342.81 105
4342.96 96
4343.11 90
4343.26 88
4343.41 90
4343.56 95
4343.71 103
4343.87 112
4344.02 121
4344.17 129
4344.32 135
4344.47 137
4344.62 135
4344.77 130
4344.92 122
4345.07 112
4345.23 102
4345.38 93
4345.53 85
4345.68 79
4345.83 74
4345.98 71
4346.13 69
4346.28 66
4346.43 62
4346.59 56
4346.74 48
4346.89 37
4347.04 24
4347.19 11
4347.34 0
4347.49 0
4347.64 0
4347.79 0
4347.95 0
4348.10 0
4348.25 0
4348.40 0
4348.55 1
4348.70 13
4348.85 25
4349.00 37
4349.16 49
4349.31 59
4349.46 68
4349.61 76
4349.76 83
4349.91 90
4350.06 95
4350.21 100
4350.36 103
4350.52 106
4350.67 109
4350.82 113
4350.97 118
4351.12 124
4351.27 131
4351.42 139
4351.57 145
4351.73 150
4351.88 153
4352.03 154
4352.18 153
4352.33 151
4352.48 148
4352.63 147
4352.78 146
4352.94 148
4353.09 152
4353.24 159
4353.39 169
4353.54 182
4353.69 196
4353.84 211
4353.99 226
4354.15 240
4354.30 252
4354.45 262
4354.60 268
4354.75 269
4354.90 266
4355.05 259
4355.20 251
4355.36 244
4355.51 238
4355.66 236
4355.81 237
4355.96 242
4356.11 250
4356.26 257
4356.42 264
4356.57 270
4356.72 272
4356.87 272
4357.02 269
4357.17 263
4357.32 256
4357.47 248
4357.63 241
4357.78 235
4357.93 232
4358.08 231
4358.23 232
4358.38 234
4358.53 236
4358.69 237
4358.84 237
4358.99 235
4359.14 231
4359.29 226
4359.44 221
4359.59 214
4359.74 206
4359.90 196
4360.05 187
4360.20 177
4360.35 168
4360.50 161
4360.65 157
4360.80 155
4360.96 154
4361.11 154
4361.26 154
4361.41 153
4361.56 151
4361.71 149
4361.86 147
4362.02 146
4362.17 147
4362.32 150
4362.47 152
4362.62 153
4362.77 153
4362.92 149
4363.08 144
4363.23 136
4363.38 128
4363.53 121
4363.68 116
4363.83 113
4363.98 112
4364.14 113
4364.29 114
4364.44 114
4364.59 113
4364.74 110
4364.89 106
4365.04 100
4365.20 95
4365.35 91
4365.50 88
4365.65 86
4365.80 85
4365.95 85
4366.10 84
4366.26 82
4366.41 80
4366.56 77
4366.71 75
4366.86 73
4367.01 72
4367.16 71
4367.32 69
4367.47 65
4367.62 58
4367.77 49
4367.92 38
4368.07 25
4368.23 13
4368.38 2
4368.53 0
4368.68 0
4368.83 0
4368.98 0
4369.13 0
4369.29 0
4369.44 0
4369.59 0
4369.74 5
4369.89 10
4370.04 15
4370.20 20
4370.35 25
4370.50 30
4370.65 34
4370.80 37
4370.95 40
4371.10 42
4371.26 44
4371.41 46
4371.56 50
4371.71 55
4371.86 62
4372.01 70
4372.17 80
4372.32 91
4372.47 102
4372.62 114
4372.77 124
4372.92 131
4373.08 134
4373.23 135
4373.38 134
4373.53 131
4373.68 130
4373.83 131
4373.98 134
4374.14 139
4374.29 145
4374.44 150
4374.59 152
4374.74 152
4374.89 148
4375.05 143
4375.20 137
4375.35 132
4375.50 129
4375.65 128
4375.80 128
4375.96 129
4376.11 131
4376.26 132
4376.41 132
4376.56 132
4376.71 132
4376.87 132
4377.02 133
4377.17 135
4377.32 136
4377.47 138
4377.62 139
4377.78 140
4377.93 139
4378.08 138
4378.23 136
4378.38 134
4378.53 130
4378.69 125
4378.84 120
4378.99 115
4379.14 110
4379.29 104
4379.44 100
4379.60 96
4379.75 92
4379.90 88
4380.05 85
4380.20 82
4380.36 80
4380.51 81
4380.66 83
4380.81 86
4380.96 89
4381.11 92
4381.27 93
4381.42 92
4381.57 91
4381.72 89
4381.87 88
4382.02 89
4382.18 91
4382.33 92
4382.48 93
4382.63 91
4382.78 86
4382.93 77
4383.09 67
4383.24 57
4383.39 48
4383.54 41
4383.69 36
4383.85 32
4384.00 30
4384.15 27
4384.30 24
4384.45 19
4384.60 14
4384.76 8
4384.91 2
4385.06 0
4385.21 0
4385.36 0
4385.52 0
4385.67 0
4385.82 0
4385.97 0
4386.12 0
4386.27 7
4386.43 19
4386.58 33
4386.73 48
4386.88 63
4387.03 77
4387.19 89
4387.34 98
4387.49 104
4387.64 107
4387.79 107
4387.94 105
4388.10 102
4388.25 97
4388.40 90
4388.55 83
4388.70 75
4388.86 67
4389.01 60
4389.16 56
4389.31 55
4389.46 57
4389.62 64
4389.77 74
4389.92 86
4390.07 100
4390.22 112
4390.37 123
4390.53 132
4390.68 138
4390.83 141
4390.98 143
4391.13 145
4391.29 145
4391.44 147
4391.59 148
4391.74 150
4391.89 152
4392.05 153
4392.20 154
4392.35 155
4392.50 155
4392.65 155
4392.81 155
4392.96 155
4393.11 155
4393.26 156
4393.41 157
4393.57 160
4393.72 164
4393.87 169
4394.02 176
4394.17 184
4394.33 194
4394.48 205
4394.63 218
4394.78 230
4394.93 240
4395.08 248
4395.24 253
4395.39 253
4395.54 249
4395.69 242
4395.84 233
4396.00 223
4396.15 213
4396.30 204
4396.45 196
4396.60 188
4396.76 180
4396.91 173
4397.06 166
4397.21 161
4397.37 155
4397.52 148
4397.67 141
4397.82 133
4397.97 123
4398.13 113
4398.28 105
4398.43 100
4398.58 99
4398.73 103
4398.89 110
4399.04 120
4399.19 129
4399.34 135
4399.49 139
4399.65 139
4399.80 137
4399.95 133
4400.10 129
4400.25 125
4400.41 122
4400.56 120
4400.71 118
4400.86 116
4401.01 114
4401.17 110
4401.32 106
4401.47 101
4401.62 97
4401.77 92
4401.93 89
4402.08 88
4402.23 89
4402.38 91
4402.54 93
4402.69 95
4402.84 96
4402.99 95
4403.14 92
4403.30 87
4403.45 82
4403.60 79
4403.75 78
4403.90 79
4404.06 83
4404.21 87
4404.36 91
4404.51 92
4404.67 90
4404.82 84
4404.97 75
4405.12 64
4405.27 53
4405.43 43
4405.58 35
4405.73 29
4405.88 26
4406.03 24
4406.19 24
4406.34 26
4406.49 30
4406.64 36
4406.80 41
4406.95 47
4407.10 50
4407.25 50
4407.40 47
4407.56 41
4407.71 33
4407.86 26
4408.01 22
4408.17 21
4408.32 26
4408.47 34
4408.62 46
4408.77 60
4408.93 72
4409.08 82
4409.23 88
4409.38 89
4409.54 87
4409.69 81
4409.84 73
4409.99 65
4410.14 58
4410.30 51
4410.45 46
4410.60 42
4410.75 38
4410.91 35
4411.06 31
4411.21 26
4411.36 21
4411.51 15
4411.67 11
4411.82 8
4411.97 7
4412.12 7
4412.28 10
4412.43 13
4412.58 16
4412.73 19
4412.88 20
4413.04 20
4413.19 19
4413.34 18
4413.49 18
4413.65 17
4413.80 16
4413.95 14
4414.10 10
4414.26 4
4414.41 0
4414.56 0
4414.71 0
4414.86 0
4415.02 0
4415.17 0
4415.32 0
4415.47 7
4415.63 19
4415.78 28
4415.93 34
4416.08 35
4416.24 34
4416.39 31
4416.54 28
4416.69 27
4416.85 27
4417.00 28
4417.15 31
4417.30 35
4417.45 39
4417.61 44
4417.76 50
4417.91 56
4418.06 64
4418.22 72
4418.37 79
4418.52 85
4418.67 90
4418.83 92
4418.98 93
4419.13 93
4419.28 94
4419.44 96
4419.59 99
4419.74 105
4419.89 111
4420.05 117
4420.20 122
4420.35 125
4420.50 125
4420.66 124
4420.81 122
4420.96 121
4421.11 120
4421.26 122
4421.42 126
4421.57 131
4421.72 137
4421.87 142
4422.03 147
4422.18 151
4422.33 154
4422.48 157
4422.64 159
4422.79 161
4422.94 162
4423.09 164
4423.25 164
4423.40 164
4423.55 165
4423.70 165
4423.86 166
4424.01 167
4424.16 166
4424.31 165
4424.47 161
4424.62 155
4424.77 147
4424.92 137
4425.08 127
4425.23 119
4425.38 113
4425.53 108
4425.69 106
4425.84 104
4425.99 102
4426.14 100
4426.30 95
4426.45 90
4426.60 83
4426.75 76
4426.91 68
4427.06 62
4427.21 56
4427.36 53
4427.52 52
4427.67 54
4427.82 60
4427.97 69
4428.13 82
4428.28 95
4428.43 109
4428.58 120
4428.74 127
4428.89 128
4429.04 125
4429.19 119
4429.35 111
4429.50 103
4429.65 98
4429.81 97
4429.96 99
4430.11 104
4430.26 111
4430.42 118
4430.57 123
4430.72 127
4430.87 129
4431.03 129
4431.18 128
4431.33 126
4431.48 124
4431.64 123
4431.79 122
4431.94 121
4432.09 121
4432.25 121
4432.40 120
4432.55 119
4432.70 117
4432.86 116
4433.01 115
4433.16 114
4433.32 115
4433.47 116
4433.62 117
4433.77 118
4433.93 119
4434.08 120
4434.23 121
4434.38 121
4434.54 121
4434.69 121
4434.84 121
4434.99 122
4435.15 125
4435.30 131
4435.45 140
4435.61 152
4435.76 166
4435.91 180
4436.06 193
4436.22 204
4436.37 211
4436.52 216
4436.67 218
4436.83 220
4436.98 223
4437.13 227
4437.28 232
4437.44 238
4437.59 244
4437.74 250
4437.90 255
4438.05 259
4438.20 262
4438.35 263
4438.51 264
4438.66 265
4438.81 266
4438.96 267
4439.12 268
4439.27 271
4439.42 276
4439.58 282
4439.73 290
4439.88 301
4440.03 313
4440.19 326
4440.34 339
4440.49 351
4440.65 362
4440.80 373
4440.95 383
4441.10 391
4441.26 397
4441.41 401
4441.56 403
4441.71 403
4441.87 400
4442.02 397
4442.17 394
4442.33 392
4442.48 391
4442.63 390
4442.78 387
4442.94 382
4443.09 373
4443.24 360
4443.40 345
4443.55 329
4443.70 315
4443.85 303
4444.01 294
4444.16 288
4444.31 284
4444.47 281
4444.62 280
4444.77 279
4444.92 279
4445.08 281
4445.23 284
4445.38 287
4445.54 290
4445.69 292
4445.84 292
4445.99 291
4446.15 289
4446.30 287
4446.45 285
4446.61 284
4446.76 284
4446.91 284
4447.06 284
4447.22 286
4447.37 289
4447.52 294
4447.68 302
4447.83 313
4447.98 327
4448.13 340
4448.29 353
4448.44 363
4448.59 372
4448.75 380
4448.90 388
4449.05 396
4449.20 406
4449.36 418
4449.51 431
4449.66 443
4449.82 453
4449.97 459
4450.12 458
4450.27 453
4450.43 443
4450.58 432
4450.73 421
4450.89 412
4451.04 406
4451.19 402
4451.35 399
4451.50 393
4451.65 384
4451.80 372
4451.96 358
4452.11 343
4452.26 330
4452.42 318
4452.57 309
4452.72 301
4452.88 294
4453.03 288
4453.18 281
4453.33 276
4453.49 273
4453.64 272
4453.79 274
4453.95 278
4454.10 281
4454.25 283
4454.41 283
4454.56 279
4454.71 274
4454.86 269
4455.02 265
4455.17 263
4455.32 263
4455.48 264
4455.63 265
4455.78 265
4455.94 262
4456.09 256
4456.24 247
4456.39 239
4456.55 231
4456.70 227
4456.85 228
4457.01 233
4457.16 243
4457.31 255
4457.47 269
4457.62 281
4457.77 291
4457.93 298
4458.08 303
4458.23 305
4458.38 307
4458.54 309
4458.69 313
4458.84 320
4459.00 328
4459.15 338
4459.30 348
4459.46 358
4459.61 367
4459.76 375
4459.92 381
4460.07 387
4460.22 394
4460.37 401
4460.53 410
4460.68 421
4460.83 432
4460.99 444
4461.14 457
4461.29 468
4461.45 479
4461.60 489
4461.75 498
4461.91 507
4462.06 516
4462.21 526
4462.37 540
4462.52 557
4462.67 578
4462.82 603
4462.98 631
4463.13 662
4463.28 693
4463.44 725
4463.59 756
4463.74 785
4463.90 812
4464.05 835
4464.20 854
4464.36 868
4464.51 877
4464.66 881
4464.82 882
4464.97 881
4465.12 881
4465.28 882
4465.43 886
4465.58 892
4465.73 900
4465.89 908
4466.04 914
4466.19 917
4466.35 916
4466.50 912
4466.65 905
4466.81 896
4466.96 885
4467.11 875
4467.27 865
4467.42 856
4467.57 850
4467.73 845
4467.88 842
4468.03 839
4468.19 835
4468.34 830
4468.49 823
4468.65 815
4468.80 805
4468.95 795
4469.11 786
4469.26 778
4469.41 773
4469.57 768
4469.72 765
4469.87 761
4470.03 756
4470.18 751
4470.33 745
4470.49 740
4470.64 736
4470.79 733
4470.95 730
4471.10 726
4471.25 720
4471.41 711
4471.56 700
4471.71 689
4471.86 680
4472.02 675
4472.17 675
4472.32 679
4472.48 686
4472.63 695
4472.78 703
4472.94 709
4473.09 712
4473.24 712
4473.40 711
4473.55 710
4473.70 709
4473.86 710
4474.01 715
4474.16 724
4474.32 734
4474.47 746
4474.62 758
4474.78 767
4474.93 774
4475.09 777
4475.24 780
4475.39 783
4475.55 789
4475.70 797
4475.85 809
4476.01 824
4476.16 840
4476.31 857
4476.47 873
4476.62 889
4476.77 904
4476.93 919
4477.08 934
4477.23 949
4477.39 962
4477.54 975
4477.69 986
4477.85 997
4478.00 1008
4478.15 1018
4478.31 1029
4478.46 1040
4478.61 1050
4478.77 1060
4478.92 1069
4479.07 1078
4479.23 1085
4479.38 1090
4479.53 1094
4479.69 1096
4479.84 1096
4479.99 1093
4480.15 1088
4480.30 1081
4480.45 1074
4480.61 1068
4480.76 1062
4480.91 1056
4481.07 1051
4481.22 1046
4481.38 1042
4481.53 1038
4481.68 1035
4481.84 1034
4481.99 1033
4482.14 1033
4482.30 1031
4482.45 1028
4482.60 1021
4482.76 1010
4482.91 997
4483.06 981
4483.22 965
4483.37 950
4483.52 935
4483.68 922
4483.83 908
4483.98 895
4484.14 881
4484.29 865
4484.44 849
4484.60 834
4484.75 819
4484.91 806
4485.06 794
4485.21 784
4485.37 776
4485.52 769
4485.67 765
4485.83 762
4485.98 759
4486.13 756
4486.29 749
4486.44 738
4486.59 722
4486.75 700
4486.90 675
4487.06 649
4487.21 623
4487.36 598
4487.52 576
4487.67 558
4487.82 544
4487.98 532
4488.13 523
4488.28 516
4488.44 509
4488.59 502
4488.74 494
4488.90 483
4489.05 471
4489.21 457
4489.36 444
4489.51 431
4489.67 421
4489.82 414
4489.97 408
4490.13 403
4490.28 397
4490.43 389
4490.59 379
4490.74 364
4490.90 347
4491.05 328
4491.20 308
4491.36 288
4491.51 272
4491.66 259
4491.82 250
4491.97 246
4492.12 245
4492.28 246
4492.43 249
4492.59 251
4492.74 254
4492.89 255
4493.05 255
4493.20 252
4493.35 248
4493.51 242
4493.66 234
4493.81 226
4493.97 219
4494.12 213
4494.28 210
4494.43 208
4494.58 209
4494.74 211
4494.89 214
4495.04 216
4495.20 218
4495.35 219
4495.51 219
4495.66 218
4495.81 215
4495.97 211
4496.12 205
4496.27 197
4496.43 189
4496.58 181
4496.74 171
4496.89 162
4497.04 153
4497.20 144
4497.35 137
4497.50 131
4497.66 127
4497.81 124
4497.97 123
4498.12 122
4498.27 121
4498.43 119
4498.58 115
4498.73 110
4498.89 105
4499.04 100
4499.20 96
4499.35 94
4499.50 92
4499.66 93
4499.81 94
4499.96 98
4500.12 103
4500.27 109
4500.43 117
4500.58 126
4500.73 134
4500.89 140
4501.04 144
4501.19 144
4501.35 141
4501.50 135
4501.66 126
4501.81 115
4501.96 103
4502.12 91
4502.27 78
4502.43 65
4502.58 54
4502.73 46
4502.89 40
4503.04 40
4503.19 45
4503.35 55
4503.50 70
4503.66 89
4503.81 109
4503.96 128
4504.12 145
4504.27 159
4504.43 169
4504.58 176
4504.73 178
4504.89 178
4505.04 177
4505.19 176
4505.35 175
4505.50 174
4505.66 174
4505.81 174
4505.96 175
4506.12 176
4506.27 176
4506.43 177
4506.58 178
4506.73 181
4506.89 185
4507.04 191
4507.20 197
4507.35 204
4507.50 209
4507.66 213
4507.81 213
4507.96 211
4508.12 205
4508.27 196
4508.43 184
4508.58 170
4508.73 155
4508.89 140
4509.04 125
4509.20 111
4509.35 100
4509.50 91
4509.66 84
4509.81 78
4509.97 75
4510.12 72
4510.27 70
4510.43 68
4510.58 67
4510.74 66
4510.89 65
4511.04 64
4511.20 63
4511.35 62
4511.51 60
4511.66 58
4511.81 55
4511.97 53
4512.12 52
4512.28 50
4512.43 49
4512.58 47
4512.74 45
4512.89 42
4513.05 39
4513.20 35
4513.35 33
4513.51 30
4513.66 29
4513.82 27
4513.97 25
4514.12 23
4514.28 19
4514.43 14
4514.59 9
4514.74 4
4514.89 1
4515.05 0
4515.20 1
4515.36 3
4515.51 6
4515.66 9
4515.82 10
4515.97 10
4516.13 9
4516.28 8
4516.43 6
4516.59 4
4516.74 3
4516.90 2
4517.05 1
4517.20 0
4517.36 0
4517.51 0
4517.67 0
4517.82 0
4517.98 0
4518.13 0
4518.28 9
4518.44 20
4518.59 33
4518.75 44
4518.90 54
4519.05 62
4519.21 67
4519.36 71
4519.52 73
4519.67 74
4519.82 74
4519.98 74
4520.13 73
4520.29 72
4520.44 69
4520.60 65
4520.75 60
4520.90 55
4521.06 50
4521.21 44
4521.37 39
4521.52 34
4521.67 29
4521.83 25
4521.98 22
4522.14 20
4522.29 19
4522.45 19
4522.60 20
4522.75 21
4522.91 21
4523.06 21
4523.22 20
4523.37 18
4523.52 15
4523.68 12
4523.83 10
4523.99 10
4524.14 12
4524.30 16
4524.45 23
4524.60 32
4524.76 42
4524.91 51
4525.07 58
4525.22 60
4525.38 58
4525.53 51
4525.68 41
4525.84 29
4525.99 18
4526.15 11
4526.30 8
4526.45 10
4526.61 15
4526.76 21
4526.92 28
4527.07 33
4527.23 35
4527.38 34
4527.53 33
4527.69 30
4527.84 30
4528.00 32
4528.15 37
4528.31 44
4528.46 53
4528.61 61
4528.77 68
4528.92 71
4529.08 72
4529.23 69
4529.39 66
4529.54 64
4529.69 66
4529.85 70
4530.00 78
4530.16 88
4530.31 99
4530.47 108
4530.62 114
4530.77 118
4530.93 119
4531.08 117
4531.24 114
4531.39 108
4531.55 101
4531.70 91
4531.85 80
4532.01 68
4532.16 55
4532.32 43
4532.47 34
4532.63 28
4532.78 26
4532.94 26
4533.09 30
4533.24 33
4533.40 37
4533.55 38
4533.71 37
4533.86 34
4534.02 30
4534.17 27
4534.32 24
4534.48 23
4534.63 23
4534.79 24
4534.94 26
4535.10 28
4535.25 31
4535.41 36
4535.56 42
4535.71 49
4535.87 55
4536.02 61
4536.18 65
4536.33 65
4536.49 63
4536.64 59
4536.79 53
4536.95 48
4537.10 44
4537.26 42
4537.41 42
4537.57 43
4537.72 44
4537.88 46
4538.03 48
4538.18 49
4538.34 49
4538.49 48
4538.65 47
4538.80 45
4538.96 43
4539.11 41
4539.27 39
4539.42 36
4539.57 34
4539.73 31
4539.88 26
4540.04 21
4540.19 14
4540.35 7
4540.50 1
4540.66 0
4540.81 0
4540.97 0
4541.12 0
4541.27 0
4541.43 0
4541.58 0
4541.74 0
4541.89 0
4542.05 0
4542.20 1
4542.36 7
4542.51 14
4542.66 22
4542.82 29
4542.97 34
4543.13 37
4543.28 37
4543.44 35
4543.59 32
4543.75 28
4543.90 23
4544.06 18
4544.21 15
4544.36 15
4544.52 17
4544.67 23
4544.83 32
4544.98 43
4545.14 54
4545.29 64
4545.45 71
4545.60 73
4545.76 72
4545.91 68
4546.06 64
4546.22 59
4546.37 55
4546.53 53
4546.68 53
4546.84 53
4546.99 53
4547.15 53
4547.30 51
4547.46 48
4547.61 45
4547.77 41
4547.92 39
4548.07 39
4548.23 42
4548.38 46
4548.54 52
4548.69 57
4548.85 61
4549.00 62
4549.16 60
4549.31 55
4549.47 48
4549.62 40
4549.78 31
4549.93 24
4550.08 19
4550.24 18
4550.39 21
4550.55 28
4550.70 37
4550.86 47
4551.01 55
4551.17 60
4551.32 60
4551.48 56
4551.63 50
4551.79 43
4551.94 36
4552.10 31
4552.25 28
4552.40 27
4552.56 27
4552.71 28
4552.87 29
4553.02 30
4553.18 31
4553.33 30
4553.49 29
4553.64 28
4553.80 25
4553.95 21
4554.11 18
4554.26 14
4554.42 10
4554.57 7
4554.73 6
4554.88 5
4555.03 5
4555.19 6
4555.34 9
4555.50 13
4555.65 20
4555.81 27
4555.96 36
4556.12 45
4556.27 53
4556.43 58
4556.58 61
4556.74 62
4556.89 61
4557.05 59
4557.20 57
4557.36 56
4557.51 56
4557.67 56
4557.82 57
4557.97 58
4558.13 60
4558.28 62
4558.44 64
4558.59 68
4558.75 71
4558.90 75
4559.06 80
4559.21 85
4559.37 89
4559.52 94
4559.68 97
4559.83 100
4559.99 102
4560.14 102
4560.30 99
4560.45 96
4560.61 91
4560.76 85
4560.92 79
4561.07 74
4561.23 71
4561.38 70
4561.54 71
4561.69 73
4561.85 76
4562.00 78
4562.15 81
4562.31 82
4562.46 83
4562.62 83
4562.77 82
4562.93 79
4563.08 75
4563.24 69
4563.39 61
4563.55 51
4563.70 40
4563.86 31
4564.01 22
4564.17 17
4564.32 14
4564.48 14
4564.63 16
4564.79 18
4564.94 19
4565.10 18
4565.25 13
4565.41 6
4565.56 0
4565.72 0
4565.87 0
4566.03 0
4566.18 0
4566.34 0
4566.49 0
4566.65 4
4566.80 16
4566.96 27
4567.11 36
4567.27 42
4567.42 46
4567.58 50
4567.73 53
4567.89 57
4568.04 60
4568.20 63
4568.35 65
4568.51 65
4568.66 64
4568.82 62
4568.97 61
4569.13 61
4569.28 63
4569.44 68
4569.59 74
4569.75 83
4569.90 93
4570.06 104
4570.21 114
4570.37 123
4570.52 128
4570.68 130
4570.83 128
4570.99 122
4571.14 114
4571.30 105
4571.45 98
4571.61 94
4571.76 92
4571.92 94
4572.07 98
4572.23 102
4572.38 106
4572.54 107
4572.69 105
4572.85 101
4573.00 95
4573.16 88
4573.31 81
4573.47 75
4573.62 70
4573.78 66
4573.93 63
4574.09 60
4574.24 56
4574.40 53
4574.55 49
4574.71 45
4574.86 43
4575.02 42
4575.17 43
4575.33 46
4575.48 51
4575.64 56
4575.79 62
4575.95 69
4576.10 75
4576.26 81
4576.41 87
4576.57 92
4576.72 96
4576.88 97
4577.03 97
4577.19 96
4577.34 94
4577.50 93
4577.65 94
4577.81 96
4577.96 101
4578.12 106
4578.27 109
4578.43 111
4578.58 110
4578.74 107
4578.89 102
4579.05 98
4579.20 95
4579.36 94
4579.51 94
4579.67 96
4579.82 98
4579.98 99
4580.14 99
4580.29 98
4580.45 95
4580.60 91
4580.76 86
4580.91 81
4581.07 76
4581.22 70
4581.38 66
4581.53 63
4581.69 61
4581.84 62
4582.00 64
4582.15 69
4582.31 76
4582.46 86
4582.62 96
4582.77 106
4582.93 115
4583.08 122
4583.24 127
4583.39 131
4583.55 134
4583.70 136
4583.86 139
4584.01 143
4584.17 147
4584.33 150
4584.48 152
4584.64 151
4584.79 148
4584.95 143
4585.10 135
4585.26 125
4585.41 115
4585.57 105
4585.72 97
4585.88 92
4586.03 90
4586.19 92
4586.34 97
4586.50 104
4586.65 113
4586.81 121
4586.96 127
4587.12 130
4587.28 131
4587.43 128
4587.59 122
4587.74 115
4587.90 108
4588.05 101
4588.21 96
4588.36 95
4588.52 96
4588.67 100
4588.83 105
4588.98 110
4589.14 115
4589.29 118
4589.45 119
4589.60 120
4589.76 119
4589.92 118
4590.07 117
4590.23 117
4590.38 117
4590.54 119
4590.69 122
4590.85 125
4591.00 130
4591.16 134
4591.31 137
4591.47 140
4591.62 143
4591.78 145
4591.93 147
4592.09 149
4592.25 150
4592.40 150
4592.56 149
4592.71 145
4592.87 139
4593.02 132
4593.18 125
4593.33 120
4593.49 118
4593.64 120
4593.80 125
4593.95 131
4594.11 137
4594.27 143
4594.42 146
4594.58 147
4594.73 145
4594.89 141
4595.04 136
4595.20 130
4595.35 124
4595.51 118
4595.66 114
4595.82 112
4595.97 113
4596.13 117
4596.29 123
4596.44 130
4596.60 137
4596.75 142
4596.91 146
4597.06 146
4597.22 144
4597.37 141
4597.53 137
4597.68 133
4597.84 129
4598.00 125
4598.15 119
4598.31 112
4598.46 101
4598.62 89
4598.77 76
4598.93 64
4599.08 53
4599.24 44
4599.39 38
4599.55 35
4599.71 34
4599.86 34
4600.02 35
4600.17 38
4600.33 42
4600.48 49
4600.64 58
4600.79 68
4600.95 79
4601.11 89
4601.26 98
4601.42 105
4601.57 110
4601.73 114
4601.88 117
4602.04 120
4602.19 122
4602.35 124
4602.50 126
4602.66 127
4602.82 128
4602.97 130
4603.13 133
4603.28 137
4603.44 142
4603.59 147
4603.75 149
4603.90 148
4604.06 143
4604.22 134
4604.37 122
4604.53 109
4604.68 96
4604.84 85
4604.99 77
4605.15 72
4605.30 71
4605.46 72
4605.62 74
4605.77 76
4605.93 77
4606.08 77
4606.24 74
4606.39 70
4606.55 64
4606.71 58
4606.86 52
4607.02 48
4607.17 45
4607.33 45
4607.48 46
4607.64 49
4607.79 54
4607.95 61
4608.11 69
4608.26 77
4608.42 86
4608.57 94
4608.73 102
4608.88 108
4609.04 112
4609.20 115
4609.35 117
4609.51 118
4609.66 118
4609.82 117
4609.97 114
4610.13 110
4610.28 107
4610.44 103
4610.60 101
4610.75 101
4610.91 102
4611.06 105
4611.22 109
4611.37 112
4611.53 114
4611.69 115
4611.84 115
4612.00 115
4612.15 114
4612.31 114
4612.46 113
4612.62 112
4612.78 110
4612.93 107
4613.09 103
4613.24 98
4613.40 95
4613.55 93
4613.71 93
4613.87 96
4614.02 100
4614.18 105
4614.33 109
4614.49 113
4614.64 114
4614.80 113
4614.96 109
4615.11 103
4615.27 97
4615.42 89
4615.58 81
4615.73 74
4615.89 67
4616.05 62
4616.20 58
4616.36 56
4616.51 54
4616.67 52
4616.83 50
4616.98 49
4617.14 48
4617.29 48
4617.45 48
4617.60 50
4617.76 52
4617.92 54
4618.07 55
4618.23 57
4618.38 58
4618.54 59
4618.69 60
4618.85 62
4619.01 62
4619.16 62
4619.32 60
4619.47 58
4619.63 55
4619.79 51
4619.94 48
4620.10 45
4620.25 43
4620.41 42
4620.56 41
4620.72 41
4620.88 41
4621.03 42
4621.19 42
4621.34 44
4621.50 45
4621.66 48
4621.81 51
4621.97 56
4622.12 63
4622.28 70
4622.43 78
4622.59 86
4622.75 93
4622.90 99
4623.06 102
4623.21 103
4623.37 102
4623.53 99
4623.68 96
4623.84 90
4623.99 85
4624.15 78
4624.31 72
4624.46 65
4624.62 58
4624.77 53
4624.93 48
4625.08 44
4625.24 41
4625.40 40
4625.55 39
4625.71 39
4625.86 40
4626.02 41
4626.18 43
4626.33 44
4626.49 44
4626.64 43
4626.80 40
4626.96 36
4627.11 32
4627.27 29
4627.42 28
4627.58 30
4627.74 35
4627.89 43
4628.05 52
4628.20 61
4628.36 70
4628.52 77
4628.67 82
4628.83 84
4628.98 85
4629.14 84
4629.30 81
4629.45 76
4629.61 70
4629.76 64
4629.92 58
4630.08 54
4630.23 53
4630.39 53
4630.54 55
4630.70 59
4630.86 63
4631.01 66
4631.17 69
4631.32 72
4631.48 74
4631.64 76
4631.79 78
4631.95 80
4632.10 82
4632.26 84
4632.42 85
4632.57 87
4632.73 89
4632.88 91
4633.04 94
4633.20 98
4633.35 101
4633.51 102
4633.66 103
4633.82 102
4633.98 99
4634.13 95
4634.29 91
4634.44 86
4634.60 80
4634.76 74
4634.91 68
4635.07 62
4635.23 56
4635.38 50
4635.54 43
4635.69 37
4635.85 30
4636.01 24
4636.16 18
4636.32 12
4636.47 8
4636.63 5
4636.79 2
4636.94 0
4637.10 0
4637.25 0
4637.41 0
4637.57 0
4637.72 0
4637.88 0
4638.04 0
4638.19 0
4638.35 8
4638.50 17
4638.66 28
4638.82 38
4638.97 50
4639.13 61
4639.28 72
4639.44 82
4639.60 92
4639.75 100
4639.91 106
4640.07 110
4640.22 112
4640.38 112
4640.53 111
4640.69 111
4640.85 112
4641.00 116
4641.16 121
4641.31 128
4641.47 135
4641.63 141
4641.78 145
4641.94 147
4642.10 145
4642.25 140
4642.41 133
4642.56 124
4642.72 115
4642.88 105
4643.03 98
4643.19 92
4643.35 89
4643.50 89
4643.66 91
4643.81 94
4643.97 96
4644.13 97
4644.28 96
4644.44 93
4644.60 89
4644.75 85
4644.91 83
4645.06 83
4645.22 87
4645.38 94
4645.53 103
4645.69 112
4645.85 118
4646.00 122
4646.16 120
4646.31 115
4646.47 106
4646.63 96
4646.78 85
4646.94 75
4647.10 67
4647.25 61
4647.41 56
4647.56 51
4647.72 47
4647.88 42
4648.03 37
4648.19 31
4648.35 26
4648.50 21
4648.66 18
4648.81 16
4648.97 16
4649.13 18
4649.28 22
4649.44 26
4649.60 29
4649.75 31
4649.91 31
4650.07 28
4650.22 24
4650.38 18
4650.53 12
4650.69 7
4650.85 5
4651.00 4
4651.16 6
4651.32 8
4651.47 12
4651.63 14
4651.79 16
4651.94 17
4652.10 16
4652.25 14
4652.41 11
4652.57 7
4652.72 3
4652.88 0
4653.04 0
4653.19 0
4653.35 0
4653.51 0
4653.66 0
4653.82 0
4653.97 0
4654.13 2
4654.29 5
4654.44 8
4654.60 9
4654.76 10
4654.91 11
4655.07 11
4655.23 13
4655.38 16
4655.54 21
4655.70 25
4655.85 28
4656.01 30
4656.16 29
4656.32 27
4656.48 23
4656.63 20
4656.79 19
4656.95 20
4657.10 24
4657.26 31
4657.42 39
4657.57 46
4657.73 53
4657.89 58
4658.04 61
4658.20 62
4658.35 62
4658.51 61
4658.67 61
4658.82 62
4658.98 65
4659.14 69
4659.29 74
4659.45 79
4659.61 83
4659.76 84
4659.92 84
4660.08 81
4660.23 76
4660.39 70
4660.55 65
4660.70 61
4660.86 58
4661.02 57
4661.17 58
4661.33 58
4661.48 59
4661.64 61
4661.80 62
4661.95 63
4662.11 64
4662.27 65
4662.42 66
4662.58 67
4662.74 67
4662.89 67
4663.05 66
4663.21 66
4663.36 67
4663.52 70
4663.68 74
4663.83 80
4663.99 86
4664.15 91
4664.30 94
4664.46 96
4664.62 95
4664.77 92
4664.93 89
4665.09 86
4665.24 84
4665.40 82
4665.56 80
4665.71 78
4665.87 76
4666.03 72
4666.18 67
4666.34 62
4666.50 58
4666.65 54
4666.81 53
4666.97 53
4667.12 57
4667.28 62
4667.44 68
4667.59 74
4667.75 80
4667.90 85
4668.06 90
4668.22 94
4668.37 97
4668.53 101
4668.69 103
4668.84 106
4669.00 108
4669.16 110
4669.31 112
4669.47 113
4669.63 114
4669.78 116
4669.94 116
4670.10 116
4670.25 115
4670.41 113
4670.57 109
4670.72 105
4670.88 101
4671.04 96
4671.19 92
4671.35 88
4671.51 84
4671.67 81
4671.82 78
4671.98 76
4672.14 75
4672.29 75
4672.45 75
4672.61 76
4672.76 77
4672.92 78
4673.08 80
4673.23 81
4673.39 84
4673.55 87
4673.70 91
4673.86 94
4674.02 97
4674.17 97
4674.33 95
4674.49 89
4674.64 79
4674.80 67
4674.96 54
4675.11 40
4675.27 27
4675.43 15
4675.58 5
4675.74 0
4675.90 0
4676.05 0
4676.21 0
4676.37 4
4676.52 14
4676.68 26
4676.84 37
4676.99 47
4677.15 55
4677.31 60
4677.46 62
4677.62 61
4677.78 57
4677.94 51
4678.09 44
4678.25 35
4678.41 28
4678.56 22
4678.72 19
4678.88 20
4679.03 25
4679.19 34
4679.35 45
4679.50 56
4679.66 65
4679.82 73
4679.97 77
4680.13 79
4680.29 81
4680.44 83
4680.60 87
4680.76 93
4680.91 100
4681.07 107
4681.23 113
4681.39 117
4681.54 119
4681.70 118
4681.86 115
4682.01 111
4682.17 106
4682.33 101
4682.48 97
4682.64 93
4682.80 91
4682.95 91
4683.11 91
4683.27 93
4683.43 94
4683.58 95
4683.74 94
4683.90 92
4684.05 87
4684.21 81
4684.37 73
4684.52 66
4684.68 59
4684.84 55
4684.99 54
4685.15 56
4685.31 61
4685.46 69
4685.62 79
4685.78 89
4685.94 98
4686.09 106
4686.25 113
4686.41 119
4686.56 125
4686.72 132
4686.88 139
4687.03 147
4687.19 155
4687.35 163
4687.51 170
4687.66 177
4687.82 182
4687.98 186
4688.13 188
4688.29 188
4688.45 186
4688.60 182
4688.76 176
4688.92 169
4689.08 161
4689.23 153
4689.39 144
4689.55 137
4689.70 130
4689.86 123
4690.02 117
4690.17 112
4690.33 107
4690.49 101
4690.65 96
4690.80 89
4690.96 83
4691.12 77
4691.27 73
4691.43 70
4691.59 68
4691.74 69
4691.90 70
4692.06 73
4692.22 75
4692.37 76
4692.53 77
4692.69 77
4692.84 76
4693.00 75
4693.16 73
4693.31 69
4693.47 65
4693.63 59
4693.79 51
4693.94 42
4694.10 33
4694.26 26
4694.41 22
4694.57 21
4694.73 24
4694.89 30
4695.04 37
4695.20 43
4695.36 48
4695.51 50
4695.67 51
4695.83 51
4695.99 52
4696.14 53
4696.30 57
4696.46 61
4696.61 66
4696.77 70
4696.93 73
4697.09 74
4697.24 74
4697.40 71
4697.56 68
4697.71 63
4697.87 57
4698.03 50
4698.19 42
4698.34 33
4698.50 24
4698.66 16
4698.81 9
4698.97 5
4699.13 3
4699.29 5
4699.44 8
4699.60 13
4699.76 18
4699.91 23
4700.07 26
4700.23 28
4700.39 29
4700.54 28
4700.70 25
4700.86 23
4701.01 19
4701.17 16
4701.33 13
4701.49 11
4701.64 9
4701.80 7
4701.96 7
4702.11 7
4702.27 9
4702.43 11
4702.59 14
4702.74 19
4702.90 23
4703.06 28
4703.22 32
4703.37 36
4703.53 39
4703.69 41
4703.84 42
4704.00 42
4704.16 42
4704.32 41
4704.47 41
4704.63 40
4704.79 39
4704.94 39
4705.10 38
4705.26 38
4705.42 39
4705.57 41
4705.73 46
4705.89 53
4706.05 63
4706.20 74
4706.36 86
4706.52 97
4706.67 105
4706.83 110
4706.99 111
4707.15 109
4707.30 106
4707.46 102
4707.62 98
4707.78 96
4707.93 94
4708.09 94
4708.25 94
4708.41 94
4708.56 94
4708.72 95
4708.88 96
4709.03 97
4709.19 98
4709.35 99
4709.51 100
4709.66 101
4709.82 102
4709.98 103
4710.14 105
4710.29 108
4710.45 110
4710.61 111
4710.77 111
4710.92 108
4711.08 103
4711.24 97
4711.39 91
4711.55 85
4711.71 80
4711.87 77
4712.02 74
4712.18 72
4712.34 69
4712.50 66
4712.65 61
4712.81 54
4712.97 46
4713.13 37
4713.28 27
4713.44 17
4713.60 7
4713.76 0
4713.91 0
4714.07 0
4714.23 0
4714.39 0
4714.54 0
4714.70 0
4714.86 0
4715.01 0
4715.17 7
4715.33 14
4715.49 20
4715.64 27
4715.80 33
4715.96 39
4716.12 46
4716.27 51
4716.43 57
4716.59 62
4716.75 67
4716.90 72
4717.06 75
4717.22 78
4717.38 80
4717.53 80
4717.69 77
4717.85 73
4718.01 67
4718.16 60
4718.32 53
4718.48 47
4718.64 42
4718.79 39
4718.95 37
4719.11 37
4719.27 38
4719.42 39
4719.58 41
4719.74 42
4719.90 43
4720.05 43
4720.21 44
4720.37 46
4720.53 48
4720.68 53
4720.84 59
4721.00 67
4721.16 77
4721.31 86
4721.47 94
4721.63 101
4721.79 104
4721.94 104
4722.10 102
4722.26 99
4722.42 96
4722.57 94
4722.73 94
4722.89 96
4723.05 102
4723.20 108
4723.36 116
4723.52 123
4723.68 127
4723.84 127
4723.99 122
4724.15 112
4724.31 98
4724.47 80
4724.62 63
4724.78 47
4724.94 35
4725.10 28
4725.25 26
4725.41 28
4725.57 33
4725.73 38
4725.88 44
4726.04 48
4726.20 52
4726.36 55
4726.51 59
4726.67 64
4726.83 70
4726.99 75
4727.14 79
4727.30 81
4727.46 80
4727.62 77
4727.78 72
4727.93 67
4728.09 64
4728.25 62
4728.41 64
4728.56 68
4728.72 74
4728.88 81
4729.04 88
4729.19 93
4729.35 98
4729.51 101
4729.67 103
4729.82 105
4729.98 107
4730.14 107
4730.30 106
4730.46 104
4730.61 101
4730.77 97
4730.93 92
4731.09 86
4731.24 81
4731.40 75
4731.56 69
4731.72 63
4731.87 57
4732.03 52
4732.19 48
4732.35 45
4732.51 43
4732.66 43
4732.82 44
4732.98 45
4733.14 48
4733.29 51
4733.45 55
4733.61 60
4733.77 65
4733.93 69
4734.08 72
4734.24 72
4734.40 70
4734.56 66
4734.71 61
4734.87 55
4735.03 50
4735.19 46
4735.35 45
4735.50 46
4735.66 48
4735.82 50
4735.98 52
4736.13 51
4736.29 49
4736.45 46
4736.61 42
4736.77 39
4736.92 36
4737.08 35
4737.24 34
4737.40 32
4737.55 29
4737.71 24
4737.87 17
4738.03 9
4738.19 1
4738.34 0
4738.50 0
4738.66 0
4738.82 0
4738.97 0
4739.13 0
4739.29 0
4739.45 1
4739.61 8
4739.76 16
4739.92 22
4740.08 27
4740.24 31
4740.40 35
4740.55 40
4740.71 44
4740.87 50
4741.03 56
4741.18 62
4741.34 70
4741.50 78
4741.66 86
4741.82 95
4741.97 104
4742.13 115
4742.29 126
4742.45 139
4742.61 153
4742.76 168
4742.92 183
4743.08 195
4743.24 203
4743.39 205
4743.55 202
4743.71 194
4743.87 182
4744.03 168
4744.18 154
4744.34 142
4744.50 131
4744.66 124
4744.82 119
4744.97 116
4745.13 115
4745.29 115
4745.45 117
4745.61 121
4745.76 125
4745.92 130
4746.08 135
4746.24 139
4746.40 141
4746.55 141
4746.71 139
4746.87 134
4747.03 129
4747.19 123
4747.34 117
4747.50 112
4747.66 108
4747.82 106
4747.97 105
4748.13 104
4748.29 103
4748.45 102
4748.61 100
4748.76 96
4748.92 91
4749.08 85
4749.24 78
4749.40 71
4749.55 64
4749.71 57
4749.87 49
4750.03 41
4750.19 32
4750.34 23
4750.50 14
4750.66 6
4750.82 0
4750.98 0
4751.14 0
4751.29 0
4751.45 0
4751.61 0
4751.77 0
4751.93 1
4752.08 3
4752.24 5
4752.40 5
4752.56 5
4752.72 4
4752.87 2
4753.03 0
4753.19 0
4753.35 0
4753.51 0
4753.66 4
4753.82 9
4753.98 16
4754.14 22
4754.30 29
4754.45 33
4754.61 35
4754.77 36
4754.93 35
4755.09 33
4755.24 30
4755.40 28
4755.56 26
4755.72 25
4755.88 24
4756.04 23
4756.19 24
4756.35 24
4756.51 26
4756.67 29
4756.83 33
4756.98 37
4757.14 41
4757.30 44
4757.46 46
4757.62 47
4757.77 46
4757.93 45
4758.09 44
4758.25 44
4758.41 45
4758.57 47
4758.72 51
4758.88 55
4759.04 59
4759.20 62
4759.36 64
4759.51 65
4759.67 67
4759.83 69
4759.99 72
4760.15 77
4760.31 84
4760.46 91
4760.62 99
4760.78 106
4760.94 112
4761.10 115
4761.25 115
4761.41 112
4761.57 105
4761.73 97
4761.89 87
4762.05 79
4762.20 73
4762.36 70
4762.52 71
4762.68 74
4762.84 78
4762.99 82
4763.15 84
4763.31 84
4763.47 83
4763.63 82
4763.79 82
4763.94 83
4764.10 84
4764.26 87
4764.42 91
4764.58 95
4764.74 99
4764.89 104
4765.05 111
4765.21 118
4765.37 126
4765.53 133
4765.69 140
4765.84 145
4766.00 148
4766.16 147
4766.32 144
4766.48 137
4766.63 128
4766.79 117
4766.95 105
4767.11 93
4767.27 82
4767.43 73
4767.58 67
4767.74 65
4767.90 65
4768.06 69
4768.22 73
4768.38 78
4768.53 82
4768.69 83
4768.85 81
4769.01 76
4769.17 68
4769.33 60
4769.48 51
4769.64 43
4769.80 38
4769.96 36
4770.12 37
4770.28 40
4770.43 45
4770.59 49
4770.75 53
4770.91 56
4771.07 57
4771.23 56
4771.38 55
4771.54 54
4771.70 54
4771.86 56
4772.02 59
4772.18 64
4772.33 69
4772.49 75
4772.65 80
4772.81 85
4772.97 90
4773.13 95
4773.29 101
4773.44 108
4773.60 116
4773.76 125
4773.92 134
4774.08 141
4774.24 147
4774.39 151
4774.55 152
4774.71 152
4774.87 150
4775.03 147
4775.19 144
4775.34 141
4775.50 138
4775.66 136
4775.82 135
4775.98 135
4776.14 137
4776.30 140
4776.45 143
4776.61 147
4776.77 150
4776.93 152
4777.09 153
4777.25 151
4777.40 148
4777.56 145
4777.72 140
4777.88 137
4778.04 134
4778.20 132
4778.36 131
4778.51 131
4778.67 131
4778.83 132
4778.99 133
4779.15 132
4779.31 130
4779.46 126
4779.62 119
4779.78 110
4779.94 100
4780.10 90
4780.26 81
4780.42 76
4780.57 74
4780.73 76
4780.89 81
4781.05 89
4781.21 98
4781.37 108
4781.53 116
4781.68 123
4781.84 128
4782.00 129
4782.16 127
4782.32 122
4782.48 114
4782.64 104
4782.79 93
4782.95 83
4783.11 76
4783.27 71
4783.43 70
4783.59 72
4783.75 76
4783.90 81
4784.06 87
4784.22 92
4784.38 95
4784.54 95
4784.70 93
4784.86 87
4785.01 78
4785.17 68
4785.33 58
4785.49 49
4785.65 42
4785.81 38
4785.97 37
4786.12 39
4786.28 43
4786.44 48
4786.60 55
4786.76 62
4786.92 70
4787.08 78
4787.23 86
4787.39 93
4787.55 98
4787.71 102
4787.87 103
4788.03 102
4788.19 98
4788.35 94
4788.50 88
4788.66 82
4788.82 77
4788.98 73
4789.14 71
4789.30 72
4789.46 74
4789.61 79
4789.77 84
4789.93 90
4790.09 96
4790.25 100
4790.41 102
4790.57 102
4790.73 101
4790.88 100
4791.04 100
4791.20 103
4791.36 107
4791.52 113
4791.68 119
4791.84 123
4791.99 124
4792.15 119
4792.31 109
4792.47 95
4792.63 77
4792.79 58
4792.95 41
4793.11 27
4793.26 17
4793.42 11
4793.58 7
4793.74 4
4793.90 2
4794.06 1
4794.22 0
4794.38 0
4794.53 0
4794.69 0
4794.85 0
4795.01 0
4795.17 0
4795.33 0
4795.49 0
4795.65 1
4795.80 1
4795.96 2
4796.12 3
4796.28 4
4796.44 5
4796.60 4
4796.76 2
4796.92 0
4797.07 0
4797.23 0
4797.39 0
4797.55 0
4797.71 0
4797.87 9
4798.03 19
4798.19 29
4798.35 38
4798.50 46
4798.66 50
4798.82 52
4798.98 52
4799.14 50
4799.30 47
4799.46 44
4799.62 42
4799.77 40
4799.93 39
4800.09 39
4800.25 40
4800.41 41
4800.57 44
4800.73 46
4800.89 49
4801.05 52
4801.20 54
4801.36 56
4801.52 57
4801.68 57
4801.84 56
4802.00 54
4802.16 52
4802.32 48
4802.48 44
4802.63 40
4802.79 35
4802.95 29
4803.11 22
4803.27 15
4803.43 9
4803.59 4
4803.75 2
4803.91 2
4804.06 4
4804.22 7
4804.38 11
4804.54 14
4804.70 17
4804.86 19
4805.02 21
4805.18 26
4805.34 32
4805.49 40
4805.65 49
4805.81 58
4805.97 65
4806.13 72
4806.29 77
4806.45 81
4806.61 84
4806.77 89
4806.93 95
4807.08 100
4807.24 105
4807.40 107
4807.56 106
4807.72 102
4807.88 94
4808.04 84
4808.20 72
4808.36 62
4808.52 53
4808.67 47
4808.83 43
4808.99 42
4809.15 42
4809.31 45
4809.47 50
4809.63 56
4809.79 64
4809.95 73
4810.11 82
4810.26 90
4810.42 97
4810.58 103
4810.74 108
4810.90 112
4811.06 116
4811.22 120
[truncated: 732,628 more chars]
