# Supplementary material for: Methylobacterium Species Promoting Rice and Barley Growth and Interaction Specificity Revealed with Whole-Cell Matrix-Assisted Laser Desorption / Ionization-Time-of-Flight Mass Spectrometry (MALDI-TOF/MS) Analysis
Source: PLoS One. 2015 Jun 8;10(6):e0129509. doi: 10.1371/journal.pone.0129509 (PMC4460032; doi:10.1371/journal.pone.0129509)
Supplement: S1 Data — (ZIP) [file pone.0129509.s001.zip › Supplementary data 1 (ms type strains)/M_radiotolerans IAM 12098T.txt]

780.90 0
780.96 0
781.02 0
781.09 0
781.15 0
781.22 0
781.28 0
781.34 0
781.41 0
781.47 0
781.54 0
781.60 0
781.66 0
781.73 0
781.79 0
781.86 0
781.92 0
781.98 0
782.05 0
782.11 0
782.18 0
782.24 0
782.30 0
782.37 0
782.43 0
782.50 0
782.56 0
782.62 0
782.69 0
782.75 0
782.82 0
782.88 0
782.95 0
783.01 0
783.07 0
783.14 0
783.20 0
783.27 0
783.33 0
783.39 0
783.46 0
783.52 0
783.59 0
783.65 0
783.71 0
783.78 0
783.84 0
783.91 0
783.97 0
784.04 0
784.10 0
784.16 0
784.23 0
784.29 0
784.36 0
784.42 0
784.48 0
784.55 0
784.61 0
784.68 0
784.74 0
784.80 0
784.87 0
784.93 0
785.00 0
785.06 0
785.13 0
785.19 0
785.25 0
785.32 0
785.38 0
785.45 0
785.51 0
785.57 0
785.64 0
785.70 0
785.77 0
785.83 0
785.90 0
785.96 0
786.02 0
786.09 0
786.15 0
786.22 0
786.28 0
786.35 0
786.41 0
786.47 0
786.54 0
786.60 0
786.67 0
786.73 0
786.80 0
786.86 0
786.92 0
786.99 0
787.05 0
787.12 0
787.18 0
787.24 0
787.31 0
787.37 0
787.44 0
787.50 0
787.57 0
787.63 0
787.69 0
787.76 0
787.82 0
787.89 0
787.95 0
788.02 0
788.08 0
788.14 0
788.21 0
788.27 0
788.34 0
788.40 0
788.47 0
788.53 0
788.59 0
788.66 0
788.72 0
788.79 0
788.85 0
788.92 0
788.98 0
789.05 0
789.11 0
789.17 0
789.24 0
789.30 0
789.37 0
789.43 0
789.50 0
789.56 0
789.62 0
789.69 0
789.75 0
789.82 0
789.88 0
789.95 0
790.01 0
790.07 0
790.14 0
790.20 0
790.27 0
790.33 0
790.40 0
790.46 0
790.53 0
790.59 0
790.65 0
790.72 0
790.78 0
790.85 0
790.91 0
790.98 0
791.04 0
791.11 0
791.17 0
791.23 0
791.30 0
791.36 0
791.43 0
791.49 0
791.56 0
791.62 0
791.69 0
791.75 0
791.81 0
791.88 0
791.94 0
792.01 0
792.07 0
792.14 0
792.20 0
792.27 0
792.33 0
792.39 0
792.46 0
792.52 0
792.59 0
792.65 0
792.72 0
792.78 0
792.85 0
792.91 0
792.97 0
793.04 0
793.10 0
793.17 0
793.23 0
793.30 0
793.36 0
793.43 0
793.49 0
793.55 0
793.62 0
793.68 0
793.75 0
793.81 0
793.88 0
793.94 0
794.01 0
794.07 0
794.14 0
794.20 0
794.26 0
794.33 0
794.39 0
794.46 0
794.52 0
794.59 0
794.65 0
794.72 0
794.78 0
794.85 0
794.91 0
794.97 0
795.04 0
795.10 0
795.17 0
795.23 0
795.30 0
795.36 0
795.43 0
795.49 0
795.56 0
795.62 0
795.69 0
795.75 0
795.81 0
795.88 0
795.94 0
796.01 0
796.07 0
796.14 0
796.20 0
796.27 0
796.33 0
796.40 0
796.46 0
796.53 0
796.59 0
796.65 0
796.72 0
796.78 0
796.85 0
796.91 0
796.98 0
797.04 0
797.11 0
797.17 0
797.24 0
797.30 0
797.37 0
797.43 0
797.50 0
797.56 0
797.62 0
797.69 0
797.75 0
797.82 0
797.88 0
797.95 0
798.01 0
798.08 0
798.14 0
798.21 0
798.27 0
798.34 0
798.40 0
798.47 0
798.53 0
798.60 0
798.66 0
798.72 0
798.79 0
798.85 0
798.92 0
798.98 0
799.05 0
799.11 0
799.18 0
799.24 0
799.31 0
799.37 0
799.44 0
799.50 0
799.57 0
799.63 0
799.70 0
799.76 0
799.83 0
799.89 0
799.96 0
800.02 0
800.08 0
800.15 0
800.21 0
800.28 0
800.34 0
800.41 0
800.47 0
800.54 0
800.60 0
800.67 0
800.73 0
800.80 0
800.86 0
800.93 0
800.99 0
801.06 0
801.12 0
801.19 0
801.25 0
801.32 0
801.38 0
801.45 0
801.51 0
801.58 0
801.64 0
801.70 0
801.77 0
801.83 0
801.90 0
801.96 0
802.03 0
802.09 0
802.16 0
802.22 0
802.29 0
802.35 0
802.42 0
802.48 0
802.55 0
802.61 0
802.68 0
802.74 0
802.81 0
802.87 0
802.94 0
803.00 0
803.07 0
803.13 0
803.20 0
803.26 0
803.33 0
803.39 0
803.46 0
803.52 0
803.59 0
803.65 0
803.72 0
803.78 0
803.85 0
803.91 0
803.98 0
804.04 0
804.11 0
804.17 0
804.24 0
804.30 0
804.37 0
804.43 0
804.50 0
804.56 0
804.63 0
804.69 0
804.76 0
804.82 0
804.89 0
804.95 0
805.02 0
805.08 0
805.15 0
805.21 0
805.28 0
805.34 0
805.41 0
805.47 0
805.54 0
805.60 0
805.67 0
805.73 0
805.80 0
805.86 0
805.93 0
805.99 0
806.06 0
806.12 0
806.19 0
806.25 0
806.32 0
806.38 0
806.45 0
806.51 0
806.58 0
806.64 0
806.71 0
806.77 0
806.84 0
806.90 0
806.97 0
807.03 0
807.10 0
807.16 0
807.23 0
807.29 0
807.36 0
807.42 0
807.49 0
807.55 0
807.62 0
807.68 0
807.75 0
807.81 0
807.88 0
807.94 0
808.01 0
808.07 0
808.14 0
808.20 0
808.27 0
808.33 0
808.40 0
808.46 0
808.53 0
808.59 0
808.66 0
808.72 0
808.79 0
808.85 0
808.92 0
808.98 0
809.05 0
809.11 0
809.18 0
809.25 0
809.31 0
809.38 0
809.44 0
809.51 0
809.57 0
809.64 0
809.70 0
809.77 0
809.83 0
809.90 0
809.96 0
810.03 0
810.09 0
810.16 0
810.22 0
810.29 0
810.35 0
810.42 0
810.48 0
810.55 0
810.61 0
810.68 0
810.74 0
810.81 0
810.87 0
810.94 0
811.01 0
811.07 0
811.14 0
811.20 0
811.27 0
811.33 0
811.40 0
811.46 0
811.53 0
811.59 0
811.66 0
811.72 0
811.79 0
811.85 0
811.92 0
811.98 0
812.05 0
812.11 0
812.18 0
812.24 0
812.31 0
812.38 0
812.44 0
812.51 0
812.57 0
812.64 0
812.70 0
812.77 0
812.83 0
812.90 0
812.96 0
813.03 0
813.09 0
813.16 0
813.22 0
813.29 0
813.35 0
813.42 0
813.49 0
813.55 0
813.62 0
813.68 0
813.75 0
813.81 0
813.88 0
813.94 0
814.01 0
814.07 0
814.14 0
814.20 0
814.27 0
814.33 0
814.40 0
814.47 0
814.53 0
814.60 0
814.66 0
814.73 0
814.79 0
814.86 0
814.92 0
814.99 0
815.05 0
815.12 0
815.18 0
815.25 0
815.32 0
815.38 0
815.45 0
815.51 0
815.58 0
815.64 0
815.71 0
815.77 0
815.84 0
815.90 0
815.97 0
816.04 0
816.10 0
816.17 0
816.23 0
816.30 0
816.36 0
816.43 0
816.49 0
816.56 0
816.62 0
816.69 0
816.75 0
816.82 0
816.89 0
816.95 0
817.02 0
817.08 0
817.15 0
817.21 0
817.28 0
817.34 0
817.41 0
817.48 0
817.54 0
817.61 0
817.67 0
817.74 0
817.80 0
817.87 0
817.93 0
818.00 0
818.06 0
818.13 0
818.20 0
818.26 0
818.33 0
818.39 0
818.46 0
818.52 0
818.59 0
818.65 0
818.72 0
818.79 0
818.85 0
818.92 0
818.98 0
819.05 0
819.11 0
819.18 0
819.24 0
819.31 0
819.38 0
819.44 0
819.51 0
819.57 0
819.64 0
819.70 0
819.77 0
819.83 0
819.90 0
819.97 0
820.03 0
820.10 0
820.16 0
820.23 0
820.29 0
820.36 0
820.42 0
820.49 0
820.56 0
820.62 0
820.69 0
820.75 0
820.82 0
820.88 0
820.95 0
821.02 0
821.08 0
821.15 0
821.21 0
821.28 0
821.34 0
821.41 0
821.47 0
821.54 0
821.61 0
821.67 0
821.74 0
821.80 0
821.87 0
821.93 0
822.00 0
822.07 0
822.13 0
822.20 0
822.26 0
822.33 0
822.39 0
822.46 0
822.53 0
822.59 0
822.66 0
822.72 0
822.79 0
822.85 0
822.92 0
822.98 0
823.05 0
823.12 0
823.18 0
823.25 0
823.31 0
823.38 0
823.44 0
823.51 0
823.58 0
823.64 0
823.71 0
823.77 0
823.84 0
823.91 0
823.97 0
824.04 0
824.10 0
824.17 0
824.23 0
824.30 0
824.37 0
824.43 0
824.50 0
824.56 0
824.63 0
824.69 0
824.76 0
824.83 0
824.89 0
824.96 0
825.02 0
825.09 0
825.15 0
825.22 0
825.29 0
825.35 0
825.42 0
825.48 0
825.55 0
825.62 0
825.68 0
825.75 0
825.81 0
825.88 0
825.94 0
826.01 0
826.08 0
826.14 0
826.21 0
826.27 0
826.34 0
826.41 0
826.47 0
826.54 0
826.60 0
826.67 0
826.73 0
826.80 0
826.87 0
826.93 0
827.00 0
827.06 0
827.13 0
827.20 0
827.26 0
827.33 0
827.39 0
827.46 0
827.52 0
827.59 0
827.66 0
827.72 0
827.79 0
827.85 0
827.92 0
827.99 0
828.05 0
828.12 0
828.18 0
828.25 0
828.32 0
828.38 0
828.45 0
828.51 0
828.58 0
828.65 0
828.71 0
828.78 0
828.84 0
828.91 0
828.97 0
829.04 0
829.11 0
829.17 0
829.24 0
829.30 0
829.37 0
829.44 0
829.50 0
829.57 0
829.63 0
829.70 0
829.77 0
829.83 0
829.90 0
829.96 0
830.03 0
830.10 0
830.16 0
830.23 0
830.29 0
830.36 0
830.43 0
830.49 0
830.56 0
830.62 0
830.69 0
830.76 0
830.82 0
830.89 0
830.95 0
831.02 0
831.09 0
831.15 0
831.22 0
831.28 0
831.35 0
831.42 0
831.48 0
831.55 0
831.61 0
831.68 0
831.75 0
831.81 0
831.88 0
831.94 0
832.01 0
832.08 0
832.14 0
832.21 0
832.28 0
832.34 0
832.41 0
832.47 0
832.54 0
832.61 0
832.67 0
832.74 0
832.80 0
832.87 0
832.94 0
833.00 0
833.07 0
833.13 0
833.20 0
833.27 0
833.33 0
833.40 0
833.47 0
833.53 0
833.60 0
833.66 0
833.73 0
833.80 0
833.86 0
833.93 0
833.99 0
834.06 0
834.13 0
834.19 0
834.26 0
834.32 0
834.39 0
834.46 0
834.52 0
834.59 0
834.66 0
834.72 0
834.79 0
834.85 0
834.92 0
834.99 0
835.05 0
835.12 0
835.19 0
835.25 0
835.32 0
835.38 0
835.45 0
835.52 0
835.58 0
835.65 0
835.71 0
835.78 0
835.85 0
835.91 0
835.98 0
836.05 0
836.11 0
836.18 0
836.24 0
836.31 0
836.38 0
836.44 0
836.51 0
836.58 0
836.64 0
836.71 0
836.77 0
836.84 0
836.91 0
836.97 0
837.04 0
837.11 0
837.17 0
837.24 0
837.30 0
837.37 0
837.44 0
837.50 0
837.57 0
837.64 0
837.70 0
837.77 0
837.83 0
837.90 0
837.97 0
838.03 0
838.10 0
838.17 0
838.23 0
838.30 0
838.37 0
838.43 0
838.50 0
838.56 0
838.63 0
838.70 0
838.76 0
838.83 0
838.90 0
838.96 0
839.03 0
839.09 0
839.16 0
839.23 0
839.29 0
839.36 0
839.43 0
839.49 0
839.56 0
839.63 0
839.69 0
839.76 0
839.82 0
839.89 0
839.96 0
840.02 0
840.09 0
840.16 0
840.22 0
840.29 0
840.36 0
840.42 0
840.49 0
840.56 0
840.62 0
840.69 0
840.75 0
840.82 0
840.89 0
840.95 0
841.02 0
841.09 0
841.15 0
841.22 0
841.29 0
841.35 0
841.42 0
841.48 0
841.55 0
841.62 0
841.68 0
841.75 0
841.82 0
841.88 0
841.95 0
842.02 0
842.08 0
842.15 0
842.22 0
842.28 0
842.35 0
842.42 0
842.48 0
842.55 0
842.61 0
842.68 0
842.75 0
842.81 0
842.88 0
842.95 0
843.01 0
843.08 0
843.15 0
843.21 0
843.28 0
843.35 0
843.41 0
843.48 0
843.55 0
843.61 0
843.68 0
843.75 0
843.81 0
843.88 0
843.94 0
844.01 0
844.08 0
844.14 0
844.21 0
844.28 0
844.34 0
844.41 0
844.48 0
844.54 0
844.61 0
844.68 0
844.74 0
844.81 0
844.88 0
844.94 0
845.01 0
845.08 0
845.14 0
845.21 0
845.28 0
845.34 0
845.41 0
845.48 0
845.54 0
845.61 0
845.68 0
845.74 0
845.81 0
845.88 0
845.94 0
846.01 0
846.08 0
846.14 0
846.21 0
846.28 0
846.34 0
846.41 0
846.48 0
846.54 0
846.61 0
846.68 0
846.74 0
846.81 0
846.88 0
846.94 0
847.01 0
847.08 0
847.14 0
847.21 0
847.28 0
847.34 0
847.41 0
847.48 0
847.54 0
847.61 0
847.68 0
847.74 0
847.81 0
847.88 0
847.94 0
848.01 0
848.08 0
848.14 0
848.21 0
848.28 0
848.34 0
848.41 0
848.48 0
848.54 0
848.61 0
848.68 0
848.74 0
848.81 0
848.88 0
848.94 0
849.01 0
849.08 0
849.14 0
849.21 0
849.28 0
849.34 0
849.41 0
849.48 0
849.54 0
849.61 0
849.68 0
849.74 0
849.81 0
849.88 0
849.94 0
850.01 0
850.08 0
850.14 0
850.21 0
850.28 0
850.34 0
850.41 0
850.48 0
850.54 0
850.61 0
850.68 0
850.75 0
850.81 0
850.88 0
850.95 0
851.01 0
851.08 0
851.15 0
851.21 0
851.28 0
851.35 0
851.41 0
851.48 0
851.55 0
851.61 0
851.68 0
851.75 0
851.81 0
851.88 0
851.95 0
852.02 0
852.08 0
852.15 0
852.22 0
852.28 0
852.35 0
852.42 0
852.48 0
852.55 0
852.62 0
852.68 0
852.75 0
852.82 0
852.88 0
852.95 0
853.02 0
853.09 0
853.15 0
853.22 0
853.29 0
853.35 0
853.42 0
853.49 0
853.55 0
853.62 0
853.69 0
853.75 0
853.82 0
853.89 0
853.95 0
854.02 0
854.09 0
854.16 0
854.22 0
854.29 0
854.36 0
854.42 0
854.49 0
854.56 0
854.62 0
854.69 0
854.76 0
854.83 0
854.89 0
854.96 0
855.03 0
855.09 0
855.16 0
855.23 0
855.29 0
855.36 0
855.43 0
855.50 0
855.56 0
855.63 0
855.70 0
855.76 0
855.83 0
855.90 0
855.96 0
856.03 0
856.10 0
856.17 0
856.23 0
856.30 0
856.37 0
856.43 0
856.50 0
856.57 0
856.63 0
856.70 0
856.77 0
856.84 0
856.90 0
856.97 0
857.04 0
857.10 0
857.17 0
857.24 0
857.30 0
857.37 0
857.44 0
857.51 0
857.57 0
857.64 0
857.71 0
857.77 0
857.84 0
857.91 0
857.98 0
858.04 0
858.11 0
858.18 0
858.24 0
858.31 0
858.38 0
858.45 0
858.51 0
858.58 0
858.65 0
858.71 0
858.78 0
858.85 0
858.91 0
858.98 0
859.05 0
859.12 0
859.18 0
859.25 0
859.32 0
859.38 0
859.45 0
859.52 0
859.59 0
859.65 0
859.72 0
859.79 0
859.85 0
859.92 0
859.99 0
860.06 0
860.12 0
860.19 0
860.26 0
860.33 0
860.39 0
860.46 0
860.53 0
860.59 0
860.66 0
860.73 0
860.80 0
860.86 0
860.93 0
861.00 0
861.06 0
861.13 0
861.20 0
861.27 0
861.33 0
861.40 0
861.47 0
861.53 0
861.60 0
861.67 0
861.74 0
861.80 0
861.87 0
861.94 0
862.01 0
862.07 0
862.14 0
862.21 0
862.27 0
862.34 0
862.41 0
862.48 0
862.54 0
862.61 0
862.68 0
862.75 0
862.81 0
862.88 0
862.95 0
863.01 0
863.08 0
863.15 0
863.22 0
863.28 0
863.35 0
863.42 0
863.49 0
863.55 0
863.62 0
863.69 0
863.75 0
863.82 0
863.89 0
863.96 0
864.02 0
864.09 0
864.16 0
864.23 0
864.29 0
864.36 0
864.43 0
864.50 0
864.56 0
864.63 0
864.70 0
864.76 0
864.83 0
864.90 0
864.97 0
865.03 0
865.10 0
865.17 0
865.24 0
865.30 0
865.37 0
865.44 0
865.51 0
865.57 0
865.64 0
865.71 0
865.78 0
865.84 0
865.91 0
865.98 0
866.04 0
866.11 0
866.18 0
866.25 0
866.31 0
866.38 0
866.45 0
866.52 0
866.58 0
866.65 0
866.72 0
866.79 0
866.85 0
866.92 0
866.99 0
867.06 0
867.12 0
867.19 0
867.26 0
867.33 0
867.39 0
867.46 0
867.53 0
867.60 0
867.66 0
867.73 0
867.80 0
867.87 0
867.93 0
868.00 0
868.07 0
868.14 0
868.20 0
868.27 0
868.34 0
868.41 0
868.47 0
868.54 0
868.61 0
868.68 0
868.74 0
868.81 0
868.88 0
868.95 0
869.01 0
869.08 0
869.15 0
869.22 0
869.28 0
869.35 0
869.42 0
869.49 0
869.55 0
869.62 0
869.69 0
869.76 0
869.82 0
869.89 0
869.96 0
870.03 0
870.09 0
870.16 0
870.23 0
870.30 0
870.36 0
870.43 0
870.50 0
870.57 0
870.63 0
870.70 0
870.77 0
870.84 0
870.90 0
870.97 0
871.04 0
871.11 0
871.18 0
871.24 0
871.31 0
871.38 0
871.45 0
871.51 0
871.58 0
871.65 0
871.72 0
871.78 0
871.85 0
871.92 0
871.99 0
872.05 0
872.12 0
872.19 0
872.26 0
872.32 0
872.39 0
872.46 0
872.53 0
872.60 0
872.66 0
872.73 0
872.80 0
872.87 0
872.93 0
873.00 0
873.07 0
873.14 0
873.20 0
873.27 0
873.34 0
873.41 0
873.48 0
873.54 0
873.61 0
873.68 0
873.75 0
873.81 0
873.88 0
873.95 0
874.02 0
874.08 0
874.15 0
874.22 0
874.29 0
874.36 0
874.42 0
874.49 0
874.56 0
874.63 0
874.69 0
874.76 0
874.83 0
874.90 0
874.96 0
875.03 0
875.10 0
875.17 0
875.24 0
875.30 0
875.37 0
875.44 0
875.51 0
875.57 0
875.64 0
875.71 0
875.78 0
875.85 0
875.91 0
875.98 0
876.05 0
876.12 0
876.18 0
876.25 0
876.32 0
876.39 0
876.46 0
876.52 0
876.59 0
876.66 0
876.73 0
876.80 0
876.86 0
876.93 0
877.00 0
877.07 0
877.13 0
877.20 0
877.27 0
877.34 0
877.41 0
877.47 0
877.54 0
877.61 0
877.68 0
877.74 0
877.81 0
877.88 0
877.95 0
878.02 0
878.08 0
878.15 0
878.22 0
878.29 0
878.36 0
878.42 0
878.49 0
878.56 0
878.63 0
878.70 0
878.76 0
878.83 0
878.90 0
878.97 0
879.03 0
879.10 0
879.17 0
879.24 0
879.31 0
879.37 0
879.44 0
879.51 0
879.58 0
879.65 0
879.71 0
879.78 0
879.85 0
879.92 0
879.99 0
880.05 0
880.12 0
880.19 0
880.26 0
880.33 0
880.39 0
880.46 0
880.53 0
880.60 0
880.67 0
880.73 0
880.80 0
880.87 0
880.94 0
881.00 0
881.07 0
881.14 0
881.21 0
881.28 0
881.34 0
881.41 0
881.48 0
881.55 0
881.62 0
881.68 0
881.75 0
881.82 0
881.89 0
881.96 0
882.02 0
882.09 0
882.16 0
882.23 0
882.30 0
882.37 0
882.43 0
882.50 0
882.57 0
882.64 0
882.71 0
882.77 0
882.84 0
882.91 0
882.98 0
883.05 0
883.11 0
883.18 0
883.25 0
883.32 0
883.39 0
883.45 0
883.52 0
883.59 0
883.66 0
883.73 0
883.79 0
883.86 0
883.93 0
884.00 0
884.07 0
884.13 0
884.20 0
884.27 0
884.34 0
884.41 0
884.48 0
884.54 0
884.61 0
884.68 0
884.75 0
884.82 0
884.88 0
884.95 0
885.02 0
885.09 0
885.16 0
885.22 0
885.29 0
885.36 0
885.43 0
885.50 0
885.57 0
885.63 0
885.70 0
885.77 0
885.84 0
885.91 0
885.97 0
886.04 0
886.11 0
886.18 0
886.25 0
886.32 0
886.38 0
886.45 0
886.52 0
886.59 0
886.66 0
886.72 0
886.79 0
886.86 0
886.93 0
887.00 0
887.07 0
887.13 0
887.20 0
887.27 0
887.34 0
887.41 0
887.48 0
887.54 0
887.61 0
887.68 0
887.75 0
887.82 0
887.88 0
887.95 0
888.02 0
888.09 0
888.16 0
888.23 0
888.29 0
888.36 0
888.43 0
888.50 0
888.57 0
888.64 0
888.70 0
888.77 0
888.84 0
888.91 0
888.98 0
889.05 0
889.11 0
889.18 0
889.25 0
889.32 0
889.39 0
889.45 0
889.52 0
889.59 0
889.66 0
889.73 0
889.80 0
889.86 0
889.93 0
890.00 0
890.07 0
890.14 0
890.21 0
890.27 0
890.34 0
890.41 0
890.48 0
890.55 0
890.62 0
890.68 0
890.75 0
890.82 0
890.89 0
890.96 0
891.03 0
891.10 0
891.16 0
891.23 0
891.30 0
891.37 0
891.44 0
891.51 0
891.57 0
891.64 0
891.71 0
891.78 0
891.85 0
891.92 0
891.98 0
892.05 0
892.12 0
892.19 0
892.26 0
892.33 0
892.39 0
892.46 0
892.53 0
892.60 0
892.67 0
892.74 0
892.81 0
892.87 0
892.94 0
893.01 0
893.08 0
893.15 0
893.22 0
893.28 0
893.35 0
893.42 0
893.49 0
893.56 0
893.63 0
893.70 0
893.76 0
893.83 0
893.90 0
893.97 0
894.04 0
894.11 0
894.17 0
894.24 0
894.31 0
894.38 0
894.45 0
894.52 0
894.59 0
894.65 0
894.72 0
894.79 0
894.86 0
894.93 0
895.00 0
895.07 0
895.13 0
895.20 0
895.27 0
895.34 0
895.41 0
895.48 0
895.54 0
895.61 0
895.68 0
895.75 0
895.82 0
895.89 0
895.96 0
896.02 0
896.09 0
896.16 0
896.23 0
896.30 0
896.37 0
896.44 0
896.50 0
896.57 0
896.64 0
896.71 0
896.78 0
896.85 0
896.92 0
896.98 0
897.05 0
897.12 0
897.19 0
897.26 0
897.33 0
897.40 0
897.47 0
897.53 0
897.60 0
897.67 0
897.74 0
897.81 0
897.88 0
897.95 0
898.01 0
898.08 0
898.15 0
898.22 0
898.29 0
898.36 0
898.43 0
898.49 0
898.56 0
898.63 0
898.70 0
898.77 0
898.84 0
898.91 0
898.98 0
899.04 0
899.11 0
899.18 0
899.25 0
899.32 0
899.39 0
899.46 0
899.52 0
899.59 0
899.66 0
899.73 0
899.80 0
899.87 0
899.94 0
900.01 0
900.07 0
900.14 0
900.21 0
900.28 0
900.35 0
900.42 0
900.49 0
900.56 0
900.62 0
900.69 0
900.76 0
900.83 0
900.90 0
900.97 0
901.04 0
901.11 0
901.17 0
901.24 0
901.31 0
901.38 0
901.45 0
901.52 0
901.59 0
901.66 0
901.72 0
901.79 0
901.86 0
901.93 0
902.00 0
902.07 0
902.14 0
902.21 0
902.27 0
902.34 0
902.41 0
902.48 0
902.55 0
902.62 0
902.69 0
902.76 0
902.83 0
902.89 0
902.96 0
903.03 0
903.10 0
903.17 0
903.24 0
903.31 0
903.38 0
903.44 0
903.51 0
903.58 0
903.65 0
903.72 0
903.79 0
903.86 0
903.93 0
904.00 0
904.06 0
904.13 0
904.20 0
904.27 0
904.34 0
904.41 0
904.48 0
904.55 0
904.62 0
904.68 0
904.75 0
904.82 0
904.89 0
904.96 0
905.03 0
905.10 0
905.17 0
905.24 0
905.30 0
905.37 0
905.44 0
905.51 0
905.58 0
905.65 0
905.72 0
905.79 0
905.86 0
905.92 0
905.99 0
906.06 0
906.13 0
906.20 0
906.27 0
906.34 0
906.41 0
906.48 0
906.55 0
906.61 0
906.68 0
906.75 0
906.82 0
906.89 0
906.96 0
907.03 0
907.10 0
907.17 0
907.23 0
907.30 0
907.37 0
907.44 0
907.51 0
907.58 0
907.65 0
907.72 0
907.79 0
907.86 0
907.92 0
907.99 0
908.06 0
908.13 0
908.20 0
908.27 0
908.34 0
908.41 0
908.48 0
908.55 0
908.62 0
908.68 0
908.75 0
908.82 0
908.89 0
908.96 0
909.03 0
909.10 0
909.17 0
909.24 0
909.31 0
909.37 0
909.44 0
909.51 0
909.58 0
909.65 0
909.72 0
909.79 0
909.86 0
909.93 0
910.00 0
910.07 0
910.13 0
910.20 0
910.27 0
910.34 0
910.41 0
910.48 0
910.55 0
910.62 0
910.69 0
910.76 0
910.83 0
910.89 0
910.96 0
911.03 0
911.10 0
911.17 0
911.24 0
911.31 0
911.38 0
911.45 0
911.52 0
911.59 0
911.66 0
911.72 0
911.79 0
911.86 0
911.93 0
912.00 0
912.07 0
912.14 0
912.21 0
912.28 0
912.35 0
912.42 0
912.49 0
912.55 0
912.62 0
912.69 0
912.76 0
912.83 0
912.90 0
912.97 0
913.04 0
913.11 0
913.18 0
913.25 0
913.32 0
913.39 0
913.45 0
913.52 0
913.59 0
913.66 0
913.73 0
913.80 0
913.87 0
913.94 0
914.01 0
914.08 0
914.15 0
914.22 0
914.29 0
914.35 0
914.42 0
914.49 0
914.56 0
914.63 0
914.70 0
914.77 0
914.84 0
914.91 0
914.98 0
915.05 0
915.12 0
915.19 0
915.26 0
915.32 0
915.39 0
915.46 0
915.53 0
915.60 0
915.67 0
915.74 0
915.81 0
915.88 0
915.95 0
916.02 0
916.09 0
916.16 0
916.23 0
916.29 0
916.36 0
916.43 0
916.50 0
916.57 0
916.64 0
916.71 0
916.78 0
916.85 0
916.92 0
916.99 0
917.06 0
917.13 0
917.20 0
917.27 0
917.34 0
917.40 0
917.47 0
917.54 0
917.61 0
917.68 0
917.75 0
917.82 0
917.89 0
917.96 0
918.03 0
918.10 0
918.17 0
918.24 0
918.31 0
918.38 0
918.45 0
918.51 0
918.58 0
918.65 0
918.72 0
918.79 0
918.86 0
918.93 0
919.00 0
919.07 0
919.14 0
919.21 0
919.28 0
919.35 0
919.42 0
919.49 0
919.56 0
919.63 0
919.70 0
919.76 0
919.83 0
919.90 0
919.97 0
920.04 0
920.11 0
920.18 0
920.25 0
920.32 0
920.39 0
920.46 0
920.53 0
920.60 0
920.67 0
920.74 0
920.81 0
920.88 0
920.95 0
921.02 0
921.09 0
921.15 0
921.22 0
921.29 0
921.36 0
921.43 0
921.50 0
921.57 0
921.64 0
921.71 0
921.78 0
921.85 0
921.92 0
921.99 0
922.06 0
922.13 0
922.20 0
922.27 0
922.34 0
922.41 0
922.48 0
922.55 0
922.62 0
922.68 0
922.75 0
922.82 0
922.89 0
922.96 0
923.03 0
923.10 0
923.17 0
923.24 0
923.31 0
923.38 0
923.45 0
923.52 0
923.59 0
923.66 0
923.73 0
923.80 0
923.87 0
923.94 0
924.01 0
924.08 0
924.15 0
924.22 0
924.29 0
924.36 0
924.42 0
924.49 0
924.56 0
924.63 0
924.70 0
924.77 0
924.84 0
924.91 0
924.98 0
925.05 0
925.12 0
925.19 0
925.26 0
925.33 0
925.40 0
925.47 0
925.54 0
925.61 0
925.68 0
925.75 0
925.82 0
925.89 0
925.96 0
926.03 0
926.10 0
926.17 0
926.24 0
926.31 0
926.38 0
926.45 0
926.52 0
926.58 0
926.65 0
926.72 0
926.79 0
926.86 0
926.93 0
927.00 0
927.07 0
927.14 0
927.21 0
927.28 0
927.35 0
927.42 0
927.49 0
927.56 0
927.63 0
927.70 0
927.77 0
927.84 0
927.91 0
927.98 0
928.05 0
928.12 0
928.19 0
928.26 0
928.33 0
928.40 0
928.47 0
928.54 0
928.61 0
928.68 0
928.75 0
928.82 0
928.89 0
928.96 0
929.03 0
929.10 0
929.17 0
929.24 0
929.31 0
929.38 0
929.45 0
929.52 0
929.59 0
929.66 0
929.72 0
929.79 0
929.86 0
929.93 0
930.00 0
930.07 0
930.14 0
930.21 0
930.28 0
930.35 0
930.42 0
930.49 0
930.56 0
930.63 0
930.70 0
930.77 0
930.84 0
930.91 0
930.98 0
931.05 0
931.12 0
931.19 0
931.26 0
931.33 0
931.40 0
931.47 0
931.54 0
931.61 0
931.68 0
931.75 0
931.82 0
931.89 0
931.96 0
932.03 0
932.10 0
932.17 0
932.24 0
932.31 0
932.38 0
932.45 0
932.52 0
932.59 0
932.66 0
932.73 0
932.80 0
932.87 0
932.94 0
933.01 0
933.08 0
933.15 0
933.22 0
933.29 0
933.36 0
933.43 0
933.50 0
933.57 0
933.64 0
933.71 0
933.78 0
933.85 0
933.92 0
933.99 0
934.06 0
934.13 0
934.20 0
934.27 0
934.34 0
934.41 0
934.48 0
934.55 0
934.62 0
934.69 0
934.76 0
934.83 0
934.90 0
934.97 0
935.04 0
935.11 0
935.18 0
935.25 0
935.32 0
935.39 0
935.46 0
935.53 0
935.60 0
935.67 0
935.74 0
935.81 0
935.88 0
935.95 0
936.02 0
936.09 0
936.16 0
936.23 0
936.30 0
936.37 0
936.44 0
936.51 0
936.58 0
936.65 0
936.72 0
936.79 0
936.86 0
936.93 0
937.00 0
937.07 0
937.14 0
937.21 0
937.28 0
937.35 0
937.42 0
937.49 0
937.56 0
937.63 0
937.70 0
937.77 0
937.84 0
937.91 0
937.98 0
938.05 0
938.12 0
938.19 0
938.26 0
938.33 0
938.41 0
938.48 0
938.55 0
938.62 0
938.69 0
938.76 0
938.83 0
938.90 0
938.97 0
939.04 0
939.11 0
939.18 0
939.25 0
939.32 0
939.39 0
939.46 0
939.53 0
939.60 0
939.67 0
939.74 0
939.81 0
939.88 0
939.95 0
940.02 0
940.09 0
940.16 0
940.23 0
940.30 0
940.37 0
940.44 0
940.51 0
940.58 0
940.65 0
940.72 0
940.79 0
940.86 0
940.93 0
941.00 0
941.07 0
941.14 0
941.21 0
941.28 0
941.35 0
941.42 0
941.49 0
941.57 0
941.64 0
941.71 0
941.78 0
941.85 0
941.92 0
941.99 0
942.06 0
942.13 0
942.20 0
942.27 0
942.34 0
942.41 0
942.48 0
942.55 0
942.62 0
942.69 0
942.76 0
942.83 0
942.90 0
942.97 0
943.04 0
943.11 0
943.18 0
943.25 0
943.32 0
943.39 0
943.46 0
943.53 0
943.60 0
943.67 0
943.75 0
943.82 0
943.89 0
943.96 0
944.03 0
944.10 0
944.17 0
944.24 0
944.31 0
944.38 0
944.45 0
944.52 0
944.59 0
944.66 0
944.73 0
944.80 0
944.87 0
944.94 0
945.01 0
945.08 0
945.15 0
945.22 0
945.29 0
945.36 0
945.43 0
945.51 0
945.58 0
945.65 0
945.72 0
945.79 0
945.86 0
945.93 0
946.00 0
946.07 0
946.14 0
946.21 0
946.28 0
946.35 0
946.42 0
946.49 0
946.56 0
946.63 0
946.70 0
946.77 0
946.84 0
946.91 0
946.98 0
947.06 0
947.13 0
947.20 0
947.27 0
947.34 0
947.41 0
947.48 0
947.55 0
947.62 0
947.69 0
947.76 0
947.83 0
947.90 0
947.97 0
948.04 0
948.11 0
948.18 0
948.25 0
948.32 0
948.40 0
948.47 0
948.54 0
948.61 0
948.68 0
948.75 0
948.82 0
948.89 0
948.96 0
949.03 0
949.10 0
949.17 0
949.24 0
949.31 0
949.38 0
949.45 0
949.52 0
949.59 0
949.67 0
949.74 0
949.81 0
949.88 0
949.95 0
950.02 0
950.09 0
950.16 0
950.23 0
950.30 0
950.37 0
950.44 0
950.51 0
950.58 0
950.65 0
950.72 0
950.79 0
950.87 0
950.94 0
951.01 0
951.08 0
951.15 0
951.22 0
951.29 0
951.36 0
951.43 0
951.50 0
951.57 0
951.64 0
951.71 0
951.78 0
951.85 0
951.93 0
952.00 0
952.07 0
952.14 0
952.21 0
952.28 0
952.35 0
952.42 0
952.49 0
952.56 0
952.63 0
952.70 0
952.77 0
952.84 0
952.91 0
952.99 0
953.06 0
953.13 0
953.20 0
953.27 0
953.34 0
953.41 0
953.48 0
953.55 0
953.62 0
953.69 0
953.76 0
953.83 0
953.90 0
953.98 0
954.05 0
954.12 0
954.19 0
954.26 0
954.33 0
954.40 0
954.47 0
954.54 0
954.61 0
954.68 0
954.75 0
954.82 0
954.90 0
954.97 0
955.04 0
955.11 0
955.18 0
955.25 0
955.32 0
955.39 0
955.46 0
955.53 0
955.60 0
955.67 0
955.75 0
955.82 0
955.89 0
955.96 0
956.03 0
956.10 0
956.17 0
956.24 0
956.31 0
956.38 0
956.45 0
956.52 0
956.60 0
956.67 0
956.74 0
956.81 0
956.88 0
956.95 0
957.02 0
957.09 0
957.16 0
957.23 0
957.30 0
957.37 0
957.45 0
957.52 0
957.59 0
957.66 0
957.73 0
957.80 0
957.87 0
957.94 0
958.01 0
958.08 0
958.15 0
958.23 0
958.30 0
958.37 0
958.44 0
958.51 0
958.58 0
958.65 0
958.72 0
958.79 0
958.86 0
958.93 0
959.01 0
959.08 0
959.15 0
959.22 0
959.29 0
959.36 0
959.43 0
959.50 0
959.57 0
959.64 0
959.71 0
959.79 0
959.86 0
959.93 0
960.00 0
960.07 0
960.14 0
960.21 0
960.28 0
960.35 0
960.42 0
960.50 0
960.57 0
960.64 0
960.71 0
960.78 0
960.85 0
960.92 0
960.99 0
961.06 0
961.13 0
961.21 0
961.28 0
961.35 0
961.42 0
961.49 0
961.56 0
961.63 0
961.70 0
961.77 0
961.84 0
961.92 0
961.99 0
962.06 0
962.13 0
962.20 0
962.27 0
962.34 0
962.41 0
962.48 0
962.56 0
962.63 0
962.70 0
962.77 0
962.84 0
962.91 0
962.98 0
963.05 0
963.12 0
963.19 0
963.27 0
963.34 0
963.41 0
963.48 0
963.55 0
963.62 0
963.69 0
963.76 0
963.83 0
963.91 0
963.98 0
964.05 0
964.12 0
964.19 0
964.26 0
964.33 0
964.40 0
964.47 0
964.55 0
964.62 0
964.69 0
964.76 0
964.83 0
964.90 0
964.97 0
965.04 0
965.11 0
965.19 0
965.26 0
965.33 0
965.40 0
965.47 0
965.54 0
965.61 0
965.68 0
965.76 0
965.83 0
965.90 0
965.97 0
966.04 0
966.11 0
966.18 0
966.25 0
966.33 0
966.40 0
966.47 0
966.54 0
966.61 0
966.68 0
966.75 0
966.82 0
966.89 0
966.97 0
967.04 0
967.11 0
967.18 0
967.25 0
967.32 0
967.39 0
967.46 0
967.54 0
967.61 0
967.68 0
967.75 0
967.82 0
967.89 0
967.96 0
968.03 0
968.11 0
968.18 0
968.25 0
968.32 0
968.39 0
968.46 0
968.53 0
968.60 0
968.68 0
968.75 0
968.82 0
968.89 0
968.96 0
969.03 0
969.10 0
969.18 0
969.25 0
969.32 0
969.39 0
969.46 0
969.53 0
969.60 0
969.67 0
969.75 0
969.82 0
969.89 0
969.96 0
970.03 0
970.10 0
970.17 0
970.25 0
970.32 0
970.39 0
970.46 0
970.53 0
970.60 0
970.67 0
970.74 0
970.82 0
970.89 0
970.96 0
971.03 0
971.10 0
971.17 0
971.24 0
971.32 0
971.39 0
971.46 0
971.53 0
971.60 0
971.67 0
971.74 0
971.82 0
971.89 0
971.96 0
972.03 0
972.10 0
972.17 0
972.24 0
972.32 0
972.39 0
972.46 0
972.53 0
972.60 0
972.67 0
972.74 0
972.82 0
972.89 0
972.96 0
973.03 0
973.10 0
973.17 0
973.24 0
973.32 0
973.39 0
973.46 0
973.53 0
973.60 0
973.67 0
973.74 0
973.82 0
973.89 0
973.96 0
974.03 0
974.10 0
974.17 0
974.24 0
974.32 0
974.39 0
974.46 0
974.53 0
974.60 0
974.67 0
974.75 0
974.82 0
974.89 0
974.96 0
975.03 0
975.10 0
975.17 0
975.25 0
975.32 0
975.39 0
975.46 0
975.53 0
975.60 0
975.67 0
975.75 0
975.82 0
975.89 0
975.96 0
976.03 0
976.10 0
976.18 0
976.25 0
976.32 0
976.39 0
976.46 0
976.53 0
976.61 0
976.68 0
976.75 0
976.82 0
976.89 0
976.96 0
977.03 0
977.11 0
977.18 0
977.25 0
977.32 0
977.39 0
977.46 1
977.54 1
977.61 1
977.68 1
977.75 1
977.82 1
977.89 1
977.97 0
978.04 0
978.11 0
978.18 0
978.25 0
978.32 0
978.40 0
978.47 0
978.54 0
978.61 0
978.68 0
978.75 0
978.83 0
978.90 0
978.97 0
979.04 0
979.11 0
979.18 0
979.26 0
979.33 0
979.40 0
979.47 0
979.54 0
979.61 0
979.69 0
979.76 0
979.83 0
979.90 0
979.97 0
980.04 0
980.12 0
980.19 0
980.26 0
980.33 0
980.40 0
980.47 0
980.55 0
980.62 0
980.69 0
980.76 0
980.83 0
980.90 0
980.98 0
981.05 0
981.12 0
981.19 0
981.26 0
981.34 0
981.41 0
981.48 0
981.55 0
981.62 0
981.69 0
981.77 0
981.84 0
981.91 0
981.98 0
982.05 0
982.12 0
982.20 0
982.27 0
982.34 0
982.41 0
982.48 0
982.56 0
982.63 0
982.70 0
982.77 0
982.84 0
982.91 0
982.99 0
983.06 0
983.13 0
983.20 0
983.27 0
983.35 0
983.42 0
983.49 0
983.56 0
983.63 0
983.70 0
983.78 0
983.85 0
983.92 0
983.99 0
984.06 0
984.14 0
984.21 0
984.28 0
984.35 0
984.42 0
984.49 0
984.57 0
984.64 0
984.71 0
984.78 0
984.85 0
984.93 0
985.00 0
985.07 0
985.14 0
985.21 0
985.29 0
985.36 0
985.43 0
985.50 0
985.57 0
985.65 0
985.72 0
985.79 0
985.86 0
985.93 0
986.00 0
986.08 0
986.15 0
986.22 0
986.29 0
986.36 0
986.44 0
986.51 0
986.58 0
986.65 0
986.72 0
986.80 0
986.87 0
986.94 0
987.01 0
987.08 0
987.16 0
987.23 0
987.30 0
987.37 0
987.44 0
987.52 0
987.59 0
987.66 0
987.73 0
987.80 0
987.88 0
987.95 0
988.02 0
988.09 0
988.16 0
988.24 0
988.31 0
988.38 0
988.45 0
988.52 0
988.60 0
988.67 0
988.74 0
988.81 0
988.88 0
988.96 0
989.03 0
989.10 0
989.17 0
989.24 0
989.32 0
989.39 0
989.46 0
989.53 0
989.60 0
989.68 0
989.75 0
989.82 0
989.89 0
989.96 0
990.04 0
990.11 0
990.18 0
990.25 0
990.32 0
990.40 0
990.47 0
990.54 0
990.61 0
990.69 0
990.76 0
990.83 0
990.90 0
990.97 0
991.05 0
991.12 0
991.19 0
991.26 0
991.33 0
991.41 0
991.48 0
991.55 0
991.62 0
991.70 0
991.77 0
991.84 0
991.91 0
991.98 0
992.06 0
992.13 0
992.20 0
992.27 0
992.34 0
992.42 0
992.49 0
992.56 0
992.63 0
992.71 0
992.78 0
992.85 1
992.92 1
992.99 1
993.07 1
993.14 1
993.21 1
993.28 1
993.35 0
993.43 0
993.50 1
993.57 1
993.64 1
993.72 1
993.79 1
993.86 1
993.93 1
994.00 1
994.08 1
994.15 1
994.22 1
994.29 1
994.37 1
994.44 0
994.51 0
994.58 0
994.65 0
994.73 0
994.80 0
994.87 0
994.94 0
995.02 0
995.09 0
995.16 0
995.23 0
995.30 0
995.38 0
995.45 0
995.52 0
995.59 0
995.67 0
995.74 0
995.81 0
995.88 0
995.96 0
996.03 0
996.10 0
996.17 0
996.24 0
996.32 0
996.39 0
996.46 0
996.53 0
996.61 0
996.68 0
996.75 0
996.82 0
996.90 0
996.97 0
997.04 0
997.11 0
997.18 0
997.26 0
997.33 0
997.40 0
997.47 0
997.55 0
997.62 0
997.69 0
997.76 0
997.84 0
997.91 0
997.98 0
998.05 0
998.13 0
998.20 0
998.27 0
998.34 0
998.41 0
998.49 0
998.56 0
998.63 0
998.70 0
998.78 0
998.85 0
998.92 0
998.99 0
999.07 0
999.14 0
999.21 0
999.28 0
999.36 0
999.43 0
999.50 0
999.57 0
999.65 0
999.72 0
999.79 0
999.86 0
999.94 0
1000.01 0
1000.08 0
1000.15 0
1000.22 0
1000.30 0
1000.37 0
1000.44 0
1000.51 0
1000.59 0
1000.66 0
1000.73 0
1000.80 0
1000.88 0
1000.95 0
1001.02 0
1001.09 0
1001.17 0
1001.24 0
1001.31 0
1001.38 0
1001.46 0
1001.53 0
1001.60 0
1001.67 0
1001.75 0
1001.82 0
1001.89 0
1001.96 0
1002.04 0
1002.11 0
1002.18 0
1002.25 0
1002.33 0
1002.40 0
1002.47 0
1002.54 0
1002.62 0
1002.69 0
1002.76 0
1002.83 0
1002.91 0
1002.98 0
1003.05 0
1003.12 0
1003.20 0
1003.27 0
1003.34 0
1003.41 0
1003.49 0
1003.56 0
1003.63 0
1003.70 0
1003.78 0
1003.85 0
1003.92 0
1004.00 0
1004.07 0
1004.14 0
1004.21 1
1004.29 1
1004.36 1
1004.43 1
1004.50 1
1004.58 1
1004.65 1
1004.72 1
1004.79 1
1004.87 1
1004.94 1
1005.01 1
1005.08 1
1005.16 1
1005.23 0
1005.30 0
1005.37 0
1005.45 0
1005.52 0
1005.59 0
1005.67 0
1005.74 0
1005.81 0
1005.88 0
1005.96 0
1006.03 0
1006.10 0
1006.17 0
1006.25 1
1006.32 1
1006.39 1
1006.46 1
1006.54 1
1006.61 1
1006.68 0
1006.76 0
1006.83 0
1006.90 0
1006.97 0
1007.05 0
1007.12 0
1007.19 1
1007.26 1
1007.34 1
1007.41 1
1007.48 2
1007.55 2
1007.63 2
1007.70 2
1007.77 1
1007.85 1
1007.92 1
1007.99 0
1008.06 0
1008.14 0
1008.21 0
1008.28 0
1008.35 0
1008.43 0
1008.50 0
1008.57 0
1008.65 1
1008.72 1
1008.79 1
1008.86 1
1008.94 1
1009.01 1
1009.08 1
1009.15 1
1009.23 1
1009.30 1
1009.37 1
1009.45 1
1009.52 1
1009.59 1
1009.66 1
1009.74 1
1009.81 1
1009.88 1
1009.96 1
1010.03 1
1010.10 1
1010.17 1
1010.25 1
1010.32 1
1010.39 1
1010.47 0
1010.54 0
1010.61 0
1010.68 0
1010.76 0
1010.83 0
1010.90 0
1010.97 0
1011.05 0
1011.12 1
1011.19 1
1011.27 1
1011.34 1
1011.41 1
1011.48 1
1011.56 1
1011.63 1
1011.70 1
1011.78 1
1011.85 1
1011.92 1
1011.99 1
1012.07 1
1012.14 1
1012.21 0
1012.29 0
1012.36 0
1012.43 0
1012.50 0
1012.58 0
1012.65 0
1012.72 0
1012.80 1
1012.87 1
1012.94 1
1013.02 1
1013.09 1
1013.16 1
1013.23 1
1013.31 0
1013.38 0
1013.45 0
1013.53 0
1013.60 0
1013.67 0
1013.74 0
1013.82 0
1013.89 0
1013.96 0
1014.04 0
1014.11 0
1014.18 0
1014.25 0
1014.33 0
1014.40 0
1014.47 0
1014.55 0
1014.62 0
1014.69 0
1014.77 0
1014.84 0
1014.91 0
1014.98 0
1015.06 0
1015.13 0
1015.20 0
1015.28 0
1015.35 0
1015.42 0
1015.50 0
1015.57 0
1015.64 0
1015.71 0
1015.79 0
1015.86 0
1015.93 0
1016.01 0
1016.08 0
1016.15 0
1016.23 0
1016.30 0
1016.37 0
1016.44 0
1016.52 0
1016.59 0
1016.66 0
1016.74 0
1016.81 0
1016.88 0
1016.96 0
1017.03 0
1017.10 0
1017.17 0
1017.25 0
1017.32 0
1017.39 1
1017.47 1
1017.54 1
1017.61 1
1017.69 2
1017.76 2
1017.83 1
1017.91 1
1017.98 1
1018.05 1
1018.12 1
1018.20 1
1018.27 1
1018.34 1
1018.42 1
1018.49 1
1018.56 1
1018.64 1
1018.71 1
1018.78 1
1018.86 1
1018.93 1
1019.00 0
1019.08 0
1019.15 0
1019.22 0
1019.29 0
1019.37 0
1019.44 0
1019.51 0
1019.59 0
1019.66 0
1019.73 0
1019.81 1
1019.88 1
1019.95 1
1020.03 1
1020.10 1
1020.17 1
1020.25 1
1020.32 1
1020.39 1
1020.46 1
1020.54 1
1020.61 1
1020.68 1
1020.76 1
1020.83 0
1020.90 0
1020.98 0
1021.05 1
1021.12 1
1021.20 1
1021.27 1
1021.34 1
1021.42 2
1021.49 2
1021.56 2
1021.64 1
1021.71 1
1021.78 1
1021.86 1
1021.93 0
1022.00 0
1022.08 0
1022.15 0
1022.22 0
1022.30 0
1022.37 0
1022.44 0
1022.51 0
1022.59 0
1022.66 1
1022.73 1
1022.81 1
1022.88 1
1022.95 1
1023.03 1
1023.10 2
1023.17 2
1023.25 2
1023.32 2
1023.39 2
1023.47 2
1023.54 2
1023.61 2
1023.69 2
1023.76 3
1023.83 3
1023.91 3
1023.98 3
1024.05 3
1024.13 3
1024.20 3
1024.27 3
1024.35 2
1024.42 2
1024.49 2
1024.57 2
1024.64 1
1024.71 1
1024.79 1
1024.86 0
1024.93 0
1025.01 0
1025.08 0
1025.15 0
1025.23 0
1025.30 0
1025.37 0
1025.45 0
1025.52 1
1025.59 1
1025.67 1
1025.74 0
1025.81 0
1025.89 0
1025.96 0
1026.03 0
1026.11 0
1026.18 0
1026.25 0
1026.33 0
1026.40 0
1026.47 0
1026.55 0
1026.62 0
1026.69 0
1026.77 0
1026.84 0
1026.91 0
1026.99 0
1027.06 0
1027.13 0
1027.21 0
1027.28 0
1027.35 0
1027.43 0
1027.50 0
1027.57 0
1027.65 0
1027.72 0
1027.80 0
1027.87 0
1027.94 0
1028.02 0
1028.09 0
1028.16 0
1028.24 0
1028.31 0
1028.38 0
1028.46 0
1028.53 0
1028.60 0
1028.68 0
1028.75 0
1028.82 0
1028.90 0
1028.97 0
1029.04 0
1029.12 0
1029.19 0
1029.26 0
1029.34 0
1029.41 0
1029.48 0
1029.56 0
1029.63 0
1029.71 1
1029.78 1
1029.85 1
1029.93 1
1030.00 1
1030.07 1
1030.15 1
1030.22 1
1030.29 1
1030.37 1
1030.44 1
1030.51 1
1030.59 1
1030.66 1
1030.73 1
1030.81 1
1030.88 1
1030.96 1
1031.03 1
1031.10 1
1031.18 1
1031.25 1
1031.32 1
1031.40 1
1031.47 1
1031.54 1
1031.62 0
1031.69 0
1031.76 0
1031.84 0
1031.91 1
1031.99 1
1032.06 1
1032.13 1
1032.21 1
1032.28 1
1032.35 1
1032.43 1
1032.50 1
1032.57 1
1032.65 0
1032.72 0
1032.79 0
1032.87 0
1032.94 0
1033.02 1
1033.09 1
1033.16 1
1033.24 1
1033.31 1
1033.38 1
1033.46 1
1033.53 0
1033.60 0
1033.68 0
1033.75 0
1033.83 1
1033.90 1
1033.97 1
1034.05 1
1034.12 1
1034.19 1
1034.27 1
1034.34 0
1034.41 0
1034.49 0
1034.56 1
1034.64 1
1034.71 2
1034.78 2
1034.86 3
1034.93 3
1035.00 3
1035.08 3
1035.15 3
1035.23 3
1035.30 2
1035.37 2
1035.45 1
1035.52 1
1035.59 1
1035.67 1
1035.74 1
1035.82 1
1035.89 1
1035.96 1
1036.04 1
1036.11 1
1036.18 1
1036.26 2
1036.33 2
1036.40 2
1036.48 3
1036.55 3
1036.63 3
1036.70 2
1036.77 2
1036.85 2
1036.92 1
1036.99 1
1037.07 1
1037.14 1
1037.22 1
1037.29 1
1037.36 2
1037.44 2
1037.51 3
1037.59 3
1037.66 4
1037.73 4
1037.81 4
1037.88 4
1037.95 5
1038.03 5
1038.10 5
1038.18 4
1038.25 4
1038.32 4
1038.40 3
1038.47 3
1038.54 3
1038.62 3
1038.69 4
1038.77 4
1038.84 4
1038.91 4
1038.99 4
1039.06 3
1039.14 3
1039.21 3
1039.28 3
1039.36 3
1039.43 3
1039.50 3
1039.58 3
1039.65 4
1039.73 4
1039.80 4
1039.87 4
1039.95 4
1040.02 3
1040.10 3
1040.17 3
1040.24 2
1040.32 2
1040.39 2
1040.46 1
1040.54 1
1040.61 1
1040.69 2
1040.76 2
1040.83 2
1040.91 2
1040.98 2
1041.06 3
1041.13 3
1041.20 3
1041.28 3
1041.35 3
1041.43 3
1041.50 3
1041.57 3
1041.65 3
1041.72 2
1041.80 2
1041.87 2
1041.94 2
1042.02 2
1042.09 2
1042.16 2
1042.24 3
1042.31 3
1042.39 3
1042.46 3
1042.53 3
1042.61 3
1042.68 3
1042.76 3
1042.83 3
1042.90 3
1042.98 2
1043.05 2
1043.13 2
1043.20 2
1043.27 2
1043.35 2
1043.42 3
1043.50 3
1043.57 3
1043.64 3
1043.72 3
1043.79 3
1043.87 3
1043.94 2
1044.01 2
1044.09 2
1044.16 2
1044.24 2
1044.31 1
1044.38 1
1044.46 1
1044.53 1
1044.61 1
1044.68 1
1044.75 1
1044.83 1
1044.90 1
1044.98 1
1045.05 1
1045.12 1
1045.20 1
1045.27 1
1045.35 2
1045.42 2
1045.49 2
1045.57 2
1045.64 2
1045.72 2
1045.79 2
1045.87 2
1045.94 2
1046.01 3
1046.09 3
1046.16 3
1046.24 3
1046.31 3
1046.38 3
1046.46 3
1046.53 3
1046.61 3
1046.68 3
1046.75 3
1046.83 2
1046.90 3
1046.98 3
1047.05 3
1047.13 3
1047.20 3
1047.27 2
1047.35 2
1047.42 2
1047.50 2
1047.57 2
1047.64 3
1047.72 3
1047.79 3
1047.87 4
1047.94 4
1048.01 4
1048.09 4
1048.16 4
1048.24 4
1048.31 4
1048.39 4
1048.46 4
1048.53 4
1048.61 4
1048.68 4
1048.76 5
1048.83 5
1048.90 6
1048.98 6
1049.05 6
1049.13 6
1049.20 6
1049.28 5
1049.35 5
1049.42 5
1049.50 4
1049.57 4
1049.65 4
1049.72 4
1049.80 4
1049.87 4
1049.94 4
1050.02 4
1050.09 4
1050.17 4
1050.24 4
1050.31 5
1050.39 6
1050.46 6
1050.54 7
1050.61 7
1050.69 7
1050.76 7
1050.83 7
1050.91 6
1050.98 5
1051.06 4
1051.13 3
1051.21 2
1051.28 2
1051.35 2
1051.43 3
1051.50 4
1051.58 5
1051.65 5
1051.73 5
1051.80 6
1051.87 5
1051.95 5
1052.02 5
1052.10 5
1052.17 5
1052.25 5
1052.32 5
1052.39 4
1052.47 4
1052.54 5
1052.62 5
1052.69 6
1052.77 7
1052.84 8
1052.91 9
1052.99 10
1053.06 10
1053.14 10
1053.21 10
1053.29 9
1053.36 9
1053.43 8
1053.51 8
1053.58 7
1053.66 8
1053.73 8
1053.81 9
1053.88 9
1053.96 10
1054.03 10
1054.10 9
1054.18 9
1054.25 8
1054.33 7
1054.40 7
1054.48 7
1054.55 7
1054.62 7
1054.70 7
1054.77 7
1054.85 8
1054.92 8
1055.00 8
1055.07 8
1055.15 8
1055.22 8
1055.29 8
1055.37 7
1055.44 7
1055.52 7
1055.59 7
1055.67 7
1055.74 7
1055.82 7
1055.89 7
1055.96 6
1056.04 6
1056.11 5
1056.19 5
1056.26 4
1056.34 3
1056.41 3
1056.49 2
1056.56 2
1056.63 1
1056.71 1
1056.78 1
1056.86 1
1056.93 2
1057.01 2
1057.08 2
1057.16 3
1057.23 3
1057.30 3
1057.38 3
1057.45 2
1057.53 2
1057.60 2
1057.68 2
1057.75 2
1057.83 2
1057.90 2
1057.97 2
1058.05 2
1058.12 2
1058.20 1
1058.27 1
1058.35 1
1058.42 1
1058.50 1
1058.57 1
1058.65 1
1058.72 1
1058.79 2
1058.87 2
1058.94 2
1059.02 2
1059.09 2
1059.17 1
1059.24 1
1059.32 1
1059.39 1
1059.47 0
1059.54 0
1059.61 0
1059.69 0
1059.76 0
1059.84 0
1059.91 0
1059.99 0
1060.06 0
1060.14 0
1060.21 0
1060.29 0
1060.36 1
1060.43 1
1060.51 2
1060.58 2
1060.66 3
1060.73 3
1060.81 3
1060.88 3
1060.96 3
1061.03 3
1061.11 2
1061.18 2
1061.26 2
1061.33 2
1061.40 2
1061.48 3
1061.55 3
1061.63 3
1061.70 3
1061.78 3
1061.85 3
1061.93 3
1062.00 3
1062.08 3
1062.15 2
1062.23 2
1062.30 2
1062.38 2
1062.45 2
1062.52 2
1062.60 2
1062.67 2
1062.75 3
1062.82 3
1062.90 3
1062.97 3
1063.05 3
1063.12 3
1063.20 4
1063.27 4
1063.35 5
1063.42 6
1063.50 7
1063.57 8
1063.64 8
1063.72 8
1063.79 8
1063.87 7
1063.94 6
1064.02 5
1064.09 4
1064.17 3
1064.24 2
1064.32 2
1064.39 2
1064.47 1
1064.54 2
1064.62 2
1064.69 2
1064.77 2
1064.84 3
1064.92 3
1064.99 4
1065.06 4
1065.14 5
1065.21 5
1065.29 6
1065.36 6
1065.44 7
1065.51 7
1065.59 7
1065.66 6
1065.74 5
1065.81 5
1065.89 4
1065.96 3
1066.04 3
1066.11 3
1066.19 3
1066.26 3
1066.34 4
1066.41 4
1066.49 5
1066.56 5
1066.64 6
1066.71 6
1066.78 6
1066.86 6
1066.93 6
1067.01 6
1067.08 6
1067.16 6
1067.23 5
1067.31 5
1067.38 6
1067.46 6
1067.53 6
1067.61 6
1067.68 6
1067.76 5
1067.83 5
1067.91 5
1067.98 5
1068.06 6
1068.13 6
1068.21 7
1068.28 8
1068.36 8
1068.43 8
1068.51 8
1068.58 8
1068.66 7
1068.73 7
1068.81 6
1068.88 5
1068.96 5
1069.03 4
1069.11 4
1069.18 3
1069.26 3
1069.33 3
1069.40 3
1069.48 4
1069.55 4
1069.63 5
1069.70 6
1069.78 7
1069.85 8
1069.93 8
1070.00 8
1070.08 8
1070.15 8
1070.23 7
1070.30 7
1070.38 7
1070.45 7
1070.53 7
1070.60 6
1070.68 6
1070.75 6
1070.83 5
1070.90 5
1070.98 5
1071.05 6
1071.13 6
1071.20 7
1071.28 7
1071.35 7
1071.43 7
1071.50 7
1071.58 7
1071.65 6
1071.73 6
1071.80 6
1071.88 5
1071.95 5
1072.03 5
1072.10 5
1072.18 5
1072.25 5
1072.33 5
1072.40 5
1072.48 5
1072.55 5
1072.63 5
1072.70 5
1072.78 5
1072.85 5
1072.93 5
1073.00 4
1073.08 4
1073.15 3
1073.23 3
1073.30 2
1073.38 1
1073.45 1
1073.53 1
1073.60 1
1073.68 1
1073.75 1
1073.83 2
1073.90 3
1073.98 4
1074.05 4
1074.13 5
1074.20 6
1074.28 6
1074.35 6
1074.43 6
1074.50 6
1074.58 7
1074.65 7
1074.73 7
1074.80 7
1074.88 7
1074.96 7
1075.03 7
1075.11 7
1075.18 6
1075.26 6
1075.33 6
1075.41 6
1075.48 6
1075.56 6
1075.63 6
1075.71 6
1075.78 5
1075.86 5
1075.93 5
1076.01 4
1076.08 4
1076.16 4
1076.23 4
1076.31 4
1076.38 5
1076.46 5
1076.53 6
1076.61 6
1076.68 7
1076.76 7
1076.83 8
1076.91 7
1076.98 7
1077.06 7
1077.13 6
1077.21 5
1077.28 5
1077.36 5
1077.43 4
1077.51 4
1077.59 4
1077.66 4
1077.74 4
1077.81 3
1077.89 3
1077.96 3
1078.04 3
1078.11 3
1078.19 3
1078.26 3
1078.34 4
1078.41 4
1078.49 4
1078.56 5
1078.64 6
1078.71 6
1078.79 7
1078.86 8
1078.94 8
1079.01 9
1079.09 9
1079.16 9
1079.24 9
1079.32 10
1079.39 10
1079.47 10
1079.54 10
1079.62 10
1079.69 10
1079.77 11
1079.84 11
1079.92 11
1079.99 11
1080.07 11
1080.14 11
1080.22 12
1080.29 12
1080.37 13
1080.44 13
1080.52 13
1080.60 12
1080.67 12
1080.75 11
1080.82 10
1080.90 10
1080.97 10
1081.05 9
1081.12 9
1081.20 9
1081.27 9
1081.35 8
1081.42 8
1081.50 8
1081.57 8
1081.65 8
1081.72 8
1081.80 8
1081.88 8
1081.95 8
1082.03 8
1082.10 8
1082.18 7
1082.25 7
1082.33 7
1082.40 7
1082.48 6
1082.55 5
1082.63 5
1082.70 4
1082.78 4
1082.86 3
1082.93 4
1083.01 4
1083.08 4
1083.16 5
1083.23 5
1083.31 6
1083.38 6
1083.46 6
1083.53 6
1083.61 7
1083.68 7
1083.76 7
1083.84 7
1083.91 6
1083.99 6
1084.06 5
1084.14 5
1084.21 4
1084.29 4
1084.36 4
1084.44 4
1084.51 4
1084.59 5
1084.67 5
1084.74 6
1084.82 6
1084.89 6
1084.97 6
1085.04 7
1085.12 7
1085.19 8
1085.27 10
1085.34 11
1085.42 12
1085.50 13
1085.57 14
1085.65 14
1085.72 14
1085.80 14
1085.87 13
1085.95 12
1086.02 12
1086.10 11
1086.17 10
1086.25 10
1086.33 9
1086.40 8
1086.48 8
1086.55 8
1086.63 7
1086.70 8
1086.78 8
1086.85 8
1086.93 8
1087.01 9
1087.08 9
1087.16 9
1087.23 10
1087.31 10
1087.38 10
1087.46 9
1087.53 9
1087.61 8
1087.68 8
1087.76 7
1087.84 7
1087.91 7
1087.99 7
1088.06 7
1088.14 8
1088.21 8
1088.29 8
1088.36 8
1088.44 9
1088.52 10
1088.59 11
1088.67 13
1088.74 14
1088.82 15
1088.89 16
1088.97 16
1089.05 16
1089.12 14
1089.20 13
1089.27 11
1089.35 10
1089.42 9
1089.50 8
1089.57 8
1089.65 8
1089.73 8
1089.80 8
1089.88 7
1089.95 7
1090.03 6
1090.10 5
1090.18 4
1090.25 4
1090.33 3
1090.41 3
1090.48 3
1090.56 3
1090.63 3
1090.71 4
1090.78 4
1090.86 5
1090.94 6
1091.01 7
1091.09 8
1091.16 10
1091.24 11
1091.31 13
1091.39 14
1091.47 14
1091.54 15
1091.62 15
1091.69 15
1091.77 15
1091.84 14
1091.92 14
1092.00 13
1092.07 12
1092.15 11
1092.22 10
1092.30 10
1092.37 10
1092.45 10
1092.53 11
1092.60 12
1092.68 13
1092.75 14
1092.83 15
1092.90 16
1092.98 16
1093.06 16
1093.13 16
1093.21 15
1093.28 15
1093.36 15
1093.43 14
1093.51 14
1093.59 14
1093.66 14
1093.74 13
1093.81 13
1093.89 12
1093.96 12
1094.04 11
1094.12 11
1094.19 10
1094.27 10
1094.34 10
1094.42 10
1094.49 10
1094.57 10
1094.65 11
1094.72 11
1094.80 12
1094.87 12
1094.95 12
1095.03 13
1095.10 13
1095.18 13
1095.25 12
1095.33 12
1095.40 11
1095.48 10
1095.56 10
1095.63 10
1095.71 10
1095.78 10
1095.86 10
1095.93 11
1096.01 11
1096.09 10
1096.16 10
1096.24 10
1096.31 10
1096.39 10
1096.47 10
1096.54 10
1096.62 11
1096.69 11
1096.77 11
1096.85 10
1096.92 9
1097.00 8
1097.07 8
1097.15 7
1097.22 7
1097.30 7
1097.38 8
1097.45 8
1097.53 9
1097.60 9
1097.68 9
1097.76 9
1097.83 8
1097.91 8
1097.98 8
1098.06 8
1098.14 7
1098.21 7
1098.29 6
1098.36 6
1098.44 6
1098.51 6
1098.59 7
1098.67 8
1098.74 9
1098.82 10
1098.89 11
1098.97 12
1099.05 12
1099.12 13
1099.20 13
1099.27 13
1099.35 13
1099.43 13
1099.50 12
1099.58 11
1099.65 9
1099.73 8
1099.81 6
1099.88 5
1099.96 3
1100.03 3
1100.11 2
1100.19 2
1100.26 2
1100.34 2
1100.41 2
1100.49 3
1100.57 3
1100.64 4
1100.72 4
1100.79 4
1100.87 5
1100.95 5
1101.02 5
1101.10 5
1101.17 4
1101.25 4
1101.33 4
1101.40 5
1101.48 5
1101.55 5
1101.63 6
1101.71 6
1101.78 7
1101.86 7
1101.93 6
1102.01 6
1102.09 5
1102.16 4
1102.24 3
1102.31 3
1102.39 2
1102.47 1
1102.54 1
1102.62 1
1102.69 1
1102.77 2
1102.85 3
1102.92 4
1103.00 5
1103.07 6
1103.15 6
1103.23 6
1103.30 5
1103.38 4
1103.46 2
1103.53 1
1103.61 0
1103.68 0
1103.76 0
1103.84 0
1103.91 0
1103.99 0
1104.06 0
1104.14 1
1104.22 1
1104.29 0
1104.37 0
1104.44 0
1104.52 0
1104.60 1
1104.67 2
1104.75 4
1104.83 5
1104.90 6
1104.98 7
1105.05 7
1105.13 6
1105.21 6
1105.28 5
1105.36 4
1105.43 4
1105.51 4
1105.59 4
1105.66 4
1105.74 4
1105.82 5
1105.89 4
1105.97 4
1106.04 3
1106.12 3
1106.20 2
1106.27 2
1106.35 2
1106.42 2
1106.50 3
1106.58 3
1106.65 3
1106.73 4
1106.81 4
1106.88 4
1106.96 4
1107.03 3
1107.11 3
1107.19 3
1107.26 2
1107.34 2
1107.42 2
1107.49 3
1107.57 3
1107.64 4
1107.72 5
1107.80 6
1107.87 7
1107.95 8
1108.03 8
1108.10 9
1108.18 9
1108.25 10
1108.33 10
1108.41 11
1108.48 12
1108.56 12
1108.64 12
1108.71 11
1108.79 10
1108.86 9
1108.94 7
1109.02 5
1109.09 4
1109.17 4
1109.25 4
1109.32 6
1109.40 7
1109.47 8
1109.55 9
1109.63 10
1109.70 10
1109.78 10
1109.86 9
1109.93 9
1110.01 9
1110.09 9
1110.16 9
1110.24 9
1110.31 9
1110.39 9
1110.47 9
1110.54 9
1110.62 10
1110.70 11
1110.77 11
1110.85 11
1110.92 11
1111.00 10
1111.08 9
1111.15 7
1111.23 6
1111.31 4
1111.38 3
1111.46 2
1111.54 2
1111.61 1
1111.69 2
1111.76 2
1111.84 2
1111.92 2
1111.99 1
1112.07 1
1112.15 1
1112.22 1
1112.30 1
1112.38 2
1112.45 3
1112.53 3
1112.61 3
1112.68 4
1112.76 3
1112.83 3
1112.91 3
1112.99 2
1113.06 2
1113.14 1
1113.22 2
1113.29 2
1113.37 3
1113.45 5
1113.52 6
1113.60 7
1113.67 8
1113.75 8
1113.83 9
1113.90 10
1113.98 10
1114.06 11
1114.13 12
1114.21 12
1114.29 12
1114.36 12
1114.44 11
1114.52 11
1114.59 10
1114.67 9
1114.75 10
1114.82 10
1114.90 11
1114.97 12
1115.05 13
1115.13 14
1115.20 15
1115.28 17
1115.36 17
1115.43 18
1115.51 17
1115.59 16
1115.66 15
1115.74 13
1115.82 11
1115.89 9
1115.97 8
1116.05 7
1116.12 7
1116.20 7
1116.28 7
1116.35 8
1116.43 9
1116.51 9
1116.58 9
1116.66 9
1116.73 9
1116.81 9
1116.89 8
1116.96 8
1117.04 7
1117.12 6
1117.19 5
1117.27 3
1117.35 2
1117.42 1
1117.50 1
1117.58 1
1117.65 2
1117.73 3
1117.81 4
1117.88 5
1117.96 6
1118.04 8
1118.11 9
1118.19 10
1118.27 11
1118.34 11
1118.42 10
1118.50 9
1118.57 8
1118.65 6
1118.73 5
1118.80 4
1118.88 3
1118.96 3
1119.03 4
1119.11 5
1119.19 6
1119.26 8
1119.34 9
1119.42 11
1119.49 13
1119.57 14
1119.65 15
1119.72 16
1119.80 16
1119.88 16
1119.95 16
1120.03 16
1120.11 16
1120.18 15
1120.26 14
1120.34 13
1120.41 12
1120.49 10
1120.57 10
1120.64 10
1120.72 11
1120.80 12
1120.87 14
1120.95 16
1121.03 17
1121.10 19
1121.18 20
1121.26 21
1121.33 22
1121.41 23
1121.49 23
1121.56 23
1121.64 22
1121.72 21
1121.79 19
1121.87 17
1121.95 15
1122.02 12
1122.10 10
1122.18 8
1122.25 7
1122.33 6
1122.41 5
1122.48 5
1122.56 5
1122.64 6
1122.71 6
1122.79 7
1122.87 7
1122.94 7
1123.02 7
1123.10 7
1123.17 7
1123.25 7
1123.33 8
1123.40 9
1123.48 10
1123.56 10
1123.63 11
1123.71 11
1123.79 12
1123.87 12
1123.94 12
1124.02 12
1124.10 12
1124.17 11
1124.25 10
1124.33 9
1124.40 8
1124.48 7
1124.56 7
1124.63 6
1124.71 6
1124.79 6
1124.86 5
1124.94 5
1125.02 4
1125.09 4
1125.17 4
1125.25 5
1125.32 6
1125.40 7
1125.48 7
1125.56 7
1125.63 7
1125.71 6
1125.79 4
1125.86 3
1125.94 2
1126.02 2
1126.09 1
1126.17 1
1126.25 1
1126.32 1
1126.40 1
1126.48 1
1126.55 1
1126.63 0
1126.71 0
1126.79 0
1126.86 1
1126.94 1
1127.02 2
1127.09 3
1127.17 3
1127.25 4
1127.32 4
1127.40 4
1127.48 5
1127.55 5
1127.63 5
1127.71 5
1127.79 6
1127.86 6
1127.94 6
1128.02 6
1128.09 6
1128.17 5
1128.25 5
1128.32 5
1128.40 5
1128.48 5
1128.55 5
1128.63 6
1128.71 6
1128.79 6
1128.86 5
1128.94 5
1129.02 4
1129.09 3
1129.17 3
1129.25 3
1129.32 3
1129.40 4
1129.48 4
1129.56 5
1129.63 7
1129.71 7
1129.79 8
1129.86 9
1129.94 9
1130.02 9
1130.09 9
1130.17 8
1130.25 8
1130.33 7
1130.40 7
1130.48 6
1130.56 5
1130.63 4
1130.71 3
1130.79 2
1130.86 1
1130.94 0
1131.02 0
1131.10 0
1131.17 0
1131.25 0
1131.33 0
1131.40 0
1131.48 1
1131.56 1
1131.63 1
1131.71 1
1131.79 0
1131.87 0
1131.94 0
1132.02 0
1132.10 0
1132.17 1
1132.25 3
1132.33 5
1132.41 7
1132.48 8
1132.56 10
1132.64 11
1132.71 12
1132.79 12
1132.87 13
1132.95 14
1133.02 15
1133.10 16
1133.18 17
1133.25 18
1133.33 18
1133.41 18
1133.48 18
1133.56 18
1133.64 18
1133.72 18
1133.79 17
1133.87 17
1133.95 16
1134.02 15
1134.10 15
1134.18 14
1134.26 14
1134.33 13
1134.41 13
1134.49 13
1134.56 14
1134.64 14
1134.72 14
1134.80 13
1134.87 12
1134.95 10
1135.03 9
1135.10 8
1135.18 8
1135.26 10
1135.34 13
1135.41 16
1135.49 20
1135.57 23
1135.65 26
1135.72 27
1135.80 28
1135.88 27
1135.95 27
1136.03 27
1136.11 27
1136.19 27
1136.26 27
1136.34 27
1136.42 27
1136.49 27
1136.57 26
1136.65 25
1136.73 25
1136.80 25
1136.88 26
1136.96 28
1137.04 31
1137.11 33
1137.19 35
1137.27 37
1137.34 37
1137.42 36
1137.50 35
1137.58 33
1137.65 30
1137.73 28
1137.81 27
1137.88 26
1137.96 25
1138.04 24
1138.12 24
1138.19 23
1138.27 23
1138.35 22
1138.43 21
1138.50 20
1138.58 19
1138.66 18
1138.74 17
1138.81 16
1138.89 15
1138.97 15
1139.04 15
1139.12 16
1139.20 16
1139.28 16
1139.35 17
1139.43 17
1139.51 16
1139.59 16
1139.66 14
1139.74 13
1139.82 11
1139.89 9
1139.97 7
1140.05 6
1140.13 5
1140.20 5
1140.28 5
1140.36 5
1140.44 5
1140.51 6
1140.59 7
1140.67 7
1140.75 7
1140.82 7
1140.90 7
1140.98 7
1141.06 6
1141.13 6
1141.21 6
1141.29 6
1141.36 7
1141.44 7
1141.52 7
1141.60 7
1141.67 5
1141.75 4
1141.83 2
1141.91 1
1141.98 0
1142.06 0
1142.14 1
1142.22 2
1142.29 3
1142.37 4
1142.45 5
1142.53 5
1142.60 5
1142.68 4
1142.76 4
1142.84 3
1142.91 2
1142.99 2
1143.07 2
1143.15 1
1143.22 1
1143.30 1
1143.38 1
1143.46 0
1143.53 0
1143.61 0
1143.69 0
1143.77 0
1143.84 0
1143.92 0
1144.00 0
1144.08 0
1144.15 0
1144.23 0
1144.31 0
1144.39 0
1144.46 0
1144.54 0
1144.62 0
1144.70 1
1144.77 2
1144.85 3
1144.93 4
1145.01 4
1145.08 4
1145.16 4
1145.24 3
1145.32 1
1145.39 0
1145.47 0
1145.55 0
1145.63 0
1145.70 0
1145.78 0
1145.86 0
1145.94 0
1146.01 0
1146.09 3
1146.17 5
1146.25 8
1146.32 10
1146.40 12
1146.48 14
1146.56 14
1146.63 14
1146.71 13
1146.79 12
1146.87 10
1146.94 9
1147.02 8
1147.10 7
1147.18 7
1147.25 7
1147.33 9
1147.41 10
1147.49 12
1147.56 14
1147.64 16
1147.72 19
1147.80 21
1147.87 23
1147.95 24
1148.03 25
1148.11 25
1148.19 24
1148.26 23
1148.34 21
1148.42 19
1148.50 18
1148.57 17
1148.65 16
1148.73 15
1148.81 15
1148.88 15
1148.96 15
1149.04 15
1149.12 16
1149.19 16
1149.27 16
1149.35 15
1149.43 14
1149.51 13
1149.58 12
1149.66 12
1149.74 12
1149.82 12
1149.89 13
1149.97 14
1150.05 15
1150.13 16
1150.20 17
1150.28 17
1150.36 17
1150.44 17
1150.52 17
1150.59 18
1150.67 18
1150.75 19
1150.83 20
1150.90 20
1150.98 20
1151.06 20
1151.14 20
1151.21 19
1151.29 19
1151.37 19
1151.45 19
1151.53 20
1151.60 20
1151.68 21
1151.76 21
1151.84 22
1151.91 23
1151.99 24
1152.07 25
1152.15 26
1152.23 27
1152.30 28
1152.38 29
1152.46 29
1152.54 30
1152.61 31
1152.69 32
1152.77 33
1152.85 34
1152.92 34
1153.00 35
1153.08 35
1153.16 35
1153.24 35
1153.31 35
1153.39 34
1153.47 34
1153.55 33
1153.63 32
1153.70 30
1153.78 29
1153.86 27
1153.94 26
1154.01 25
1154.09 25
1154.17 26
1154.25 27
1154.33 28
1154.40 28
1154.48 28
1154.56 27
1154.64 25
1154.71 24
1154.79 24
1154.87 25
1154.95 26
1155.03 27
1155.10 28
1155.18 27
1155.26 25
1155.34 23
1155.42 20
1155.49 18
1155.57 17
1155.65 16
1155.73 16
1155.80 17
1155.88 17
1155.96 17
1156.04 17
1156.12 16
1156.19 14
1156.27 12
1156.35 10
1156.43 8
1156.51 6
1156.58 4
1156.66 3
1156.74 3
1156.82 2
1156.90 2
1156.97 3
1157.05 4
1157.13 5
1157.21 6
1157.28 7
1157.36 7
1157.44 7
1157.52 6
1157.60 6
1157.67 5
1157.75 6
1157.83 7
1157.91 9
1157.99 11
1158.06 13
1158.14 16
1158.22 17
1158.30 18
1158.38 18
1158.45 17
1158.53 16
1158.61 15
1158.69 15
1158.77 15
1158.84 15
1158.92 16
1159.00 18
1159.08 20
1159.16 23
1159.23 25
1159.31 27
1159.39 29
1159.47 30
1159.55 30
1159.62 30
1159.70 28
1159.78 26
1159.86 24
1159.94 21
1160.01 18
1160.09 16
1160.17 13
1160.25 12
1160.33 11
1160.40 11
1160.48 11
1160.56 11
1160.64 12
1160.72 13
1160.79 12
1160.87 11
1160.95 10
1161.03 8
1161.11 6
1161.18 5
1161.26 4
1161.34 5
1161.42 6
1161.50 8
1161.57 10
1161.65 12
1161.73 13
1161.81 14
1161.89 14
1161.97 13
1162.04 13
1162.12 13
1162.20 12
1162.28 12
1162.36 11
1162.43 11
1162.51 10
1162.59 10
1162.67 10
1162.75 10
1162.82 11
1162.90 12
1162.98 14
1163.06 15
1163.14 16
1163.21 17
1163.29 17
1163.37 17
1163.45 17
1163.53 17
1163.61 17
1163.68 18
1163.76 19
1163.84 19
1163.92 20
1164.00 20
1164.07 20
1164.15 20
1164.23 19
1164.31 19
1164.39 19
1164.47 18
1164.54 17
1164.62 16
1164.70 15
1164.78 14
1164.86 13
1164.93 13
1165.01 13
1165.09 13
1165.17 14
1165.25 15
1165.33 16
1165.40 17
1165.48 18
1165.56 19
1165.64 20
1165.72 20
1165.79 21
1165.87 21
1165.95 20
1166.03 20
1166.11 19
1166.19 18
1166.26 16
1166.34 15
1166.42 14
1166.50 13
1166.58 13
1166.66 13
1166.73 13
1166.81 14
1166.89 15
1166.97 15
1167.05 15
1167.12 15
1167.20 13
1167.28 12
1167.36 10
1167.44 7
1167.52 6
1167.59 5
1167.67 4
1167.75 4
1167.83 5
1167.91 6
1167.99 7
1168.06 7
1168.14 7
1168.22 6
1168.30 6
1168.38 6
1168.46 6
1168.53 6
1168.61 7
1168.69 8
1168.77 10
1168.85 10
1168.93 10
1169.00 10
1169.08 9
1169.16 8
1169.24 7
1169.32 6
1169.40 5
1169.47 5
1169.55 4
1169.63 4
1169.71 4
1169.79 5
1169.87 6
1169.94 7
1170.02 9
1170.10 12
1170.18 14
1170.26 16
1170.34 18
1170.41 20
1170.49 22
1170.57 22
1170.65 23
1170.73 24
1170.81 25
1170.88 25
1170.96 26
1171.04 26
1171.12 25
1171.20 25
1171.28 24
1171.35 23
1171.43 23
1171.51 23
1171.59 24
1171.67 24
1171.75 25
1171.82 25
1171.90 24
1171.98 22
1172.06 19
1172.14 16
1172.22 13
1172.30 11
1172.37 9
1172.45 8
1172.53 8
1172.61 8
1172.69 8
1172.77 8
1172.84 9
1172.92 10
1173.00 12
1173.08 13
1173.16 16
1173.24 18
1173.32 20
1173.39 23
1173.47 25
1173.55 27
1173.63 28
1173.71 29
1173.79 28
1173.86 28
1173.94 26
1174.02 25
1174.10 24
1174.18 23
1174.26 23
1174.34 24
1174.41 25
1174.49 26
1174.57 27
1174.65 28
1174.73 29
1174.81 30
1174.89 30
1174.96 29
1175.04 28
1175.12 26
1175.20 23
1175.28 21
1175.36 19
1175.43 17
1175.51 15
1175.59 13
1175.67 12
1175.75 11
1175.83 9
1175.91 8
1175.98 7
1176.06 6
1176.14 5
1176.22 5
1176.30 4
1176.38 4
1176.46 4
1176.53 3
1176.61 2
1176.69 0
1176.77 0
1176.85 0
1176.93 0
1177.01 0
1177.08 0
1177.16 0
1177.24 0
1177.32 1
1177.40 3
1177.48 4
1177.56 5
1177.63 5
1177.71 6
1177.79 7
1177.87 8
1177.95 9
1178.03 10
1178.11 11
1178.19 11
1178.26 11
1178.34 11
1178.42 11
1178.50 11
1178.58 13
1178.66 14
1178.74 16
1178.81 18
1178.89 19
1178.97 20
1179.05 20
1179.13 19
1179.21 18
1179.29 17
1179.36 16
1179.44 15
1179.52 15
1179.60 16
1179.68 17
1179.76 17
1179.84 18
1179.92 18
1179.99 18
1180.07 17
1180.15 17
1180.23 16
1180.31 16
1180.39 15
1180.47 15
1180.55 15
1180.62 15
1180.70 14
1180.78 14
1180.86 12
1180.94 11
1181.02 9
1181.10 7
1181.17 6
1181.25 5
1181.33 4
1181.41 4
1181.49 3
1181.57 3
1181.65 4
1181.73 5
1181.80 7
1181.88 10
1181.96 12
1182.04 15
1182.12 18
1182.20 21
1182.28 22
1182.36 23
1182.43 23
1182.51 22
1182.59 21
1182.67 19
1182.75 17
1182.83 14
1182.91 12
1182.99 10
1183.07 9
1183.14 9
1183.22 9
1183.30 11
1183.38 12
1183.46 14
1183.54 16
1183.62 17
1183.70 17
1183.77 17
1183.85 16
1183.93 15
1184.01 14
1184.09 12
1184.17 10
1184.25 8
1184.33 6
1184.40 5
1184.48 3
1184.56 3
1184.64 2
1184.72 2
1184.80 3
1184.88 3
1184.96 4
1185.04 4
1185.11 4
1185.19 5
1185.27 5
1185.35 6
1185.43 6
1185.51 7
1185.59 7
1185.67 7
1185.75 6
1185.82 4
1185.90 2
1185.98 1
1186.06 0
1186.14 0
1186.22 0
1186.30 1
1186.38 2
1186.46 4
1186.53 5
1186.61 6
1186.69 6
1186.77 7
1186.85 7
1186.93 8
1187.01 10
1187.09 12
1187.17 14
1187.24 16
1187.32 18
1187.40 20
1187.48 20
1187.56 19
1187.64 18
1187.72 15
1187.80 12
1187.88 9
1187.96 7
1188.03 6
1188.11 5
1188.19 5
1188.27 6
1188.35 7
1188.43 8
1188.51 9
1188.59 10
1188.67 11
1188.74 11
1188.82 10
1188.90 9
1188.98 7
1189.06 5
1189.14 2
1189.22 1
1189.30 0
1189.38 0
1189.46 0
1189.53 1
1189.61 1
1189.69 2
1189.77 2
1189.85 2
1189.93 1
1190.01 0
1190.09 0
1190.17 0
1190.25 0
1190.33 0
1190.40 0
1190.48 0
1190.56 0
1190.64 1
1190.72 1
1190.80 2
1190.88 2
1190.96 3
1191.04 4
1191.12 5
1191.19 6
1191.27 8
1191.35 9
1191.43 10
1191.51 11
1191.59 11
1191.67 11
1191.75 10
1191.83 9
1191.91 8
1191.99 8
1192.06 8
1192.14 8
1192.22 8
1192.30 9
1192.38 9
1192.46 8
1192.54 6
1192.62 4
1192.70 2
1192.78 0
1192.86 0
1192.93 0
1193.01 2
1193.09 6
1193.17 10
1193.25 16
1193.33 21
1193.41 25
1193.49 28
1193.57 29
1193.65 30
1193.73 29
1193.81 28
1193.88 27
1193.96 26
1194.04 25
1194.12 24
1194.20 23
1194.28 22
1194.36 20
1194.44 17
1194.52 14
1194.60 11
1194.68 7
1194.76 4
1194.83 1
1194.91 0
1194.99 0
1195.07 0
1195.15 1
1195.23 4
1195.31 6
1195.39 8
1195.47 9
1195.55 9
1195.63 8
1195.71 7
1195.78 7
1195.86 6
1195.94 6
1196.02 5
1196.10 5
1196.18 4
1196.26 2
1196.34 1
1196.42 0
1196.50 0
1196.58 0
1196.66 2
1196.74 4
1196.81 7
1196.89 10
1196.97 12
1197.05 14
1197.13 16
1197.21 17
1197.29 19
1197.37 20
1197.45 23
1197.53 25
1197.61 27
1197.69 29
1197.77 30
1197.85 30
1197.92 30
1198.00 29
1198.08 28
1198.16 27
1198.24 25
1198.32 24
1198.40 23
1198.48 22
1198.56 20
1198.64 18
1198.72 16
1198.80 13
1198.88 11
1198.96 9
1199.03 8
1199.11 8
1199.19 8
1199.27 9
1199.35 9
1199.43 9
1199.51 8
1199.59 6
1199.67 4
1199.75 3
1199.83 3
1199.91 5
1199.99 8
1200.07 13
1200.15 19
1200.22 24
1200.30 28
1200.38 31
1200.46 32
1200.54 31
1200.62 29
1200.70 27
1200.78 24
1200.86 22
1200.94 19
1201.02 17
1201.10 15
1201.18 13
1201.26 11
1201.34 10
1201.42 9
1201.49 9
1201.57 10
1201.65 10
1201.73 11
1201.81 11
1201.89 12
1201.97 12
1202.05 12
1202.13 12
1202.21 13
1202.29 14
1202.37 16
1202.45 18
1202.53 20
1202.61 21
1202.69 23
1202.77 24
1202.85 24
1202.92 23
1203.00 22
1203.08 20
1203.16 18
1203.24 16
1203.32 14
1203.40 13
1203.48 12
1203.56 12
1203.64 13
1203.72 13
1203.80 13
1203.88 13
1203.96 13
1204.04 13
1204.12 13
1204.20 14
1204.28 16
1204.36 20
1204.43 23
1204.51 28
1204.59 32
1204.67 35
1204.75 38
1204.83 40
1204.91 41
1204.99 41
1205.07 40
1205.15 39
1205.23 37
1205.31 35
1205.39 33
1205.47 31
1205.55 28
1205.63 26
1205.71 25
1205.79 25
1205.87 25
1205.95 25
1206.03 25
1206.10 25
1206.18 24
1206.26 23
1206.34 21
1206.42 20
1206.50 19
1206.58 19
1206.66 21
1206.74 23
1206.82 25
1206.90 28
1206.98 29
1207.06 30
1207.14 30
1207.22 30
1207.30 29
1207.38 29
1207.46 29
1207.54 29
1207.62 29
1207.70 30
1207.78 31
1207.86 33
1207.94 34
1208.01 35
1208.09 35
1208.17 35
1208.25 34
1208.33 33
1208.41 31
1208.49 30
1208.57 28
1208.65 27
1208.73 27
1208.81 27
1208.89 28
1208.97 28
1209.05 29
1209.13 28
1209.21 28
1209.29 27
1209.37 26
1209.45 25
1209.53 24
1209.61 24
1209.69 25
1209.77 26
1209.85 28
1209.93 31
1210.01 34
1210.09 36
1210.17 39
1210.25 40
1210.32 41
1210.40 41
1210.48 41
1210.56 40
1210.64 39
1210.72 37
1210.80 34
1210.88 32
1210.96 29
1211.04 27
1211.12 25
1211.20 24
1211.28 24
1211.36 24
1211.44 25
1211.52 26
1211.60 28
1211.68 30
1211.76 31
1211.84 33
1211.92 33
1212.00 33
1212.08 32
1212.16 30
1212.24 29
1212.32 27
1212.40 25
1212.48 24
1212.56 24
1212.64 23
1212.72 22
1212.80 21
1212.88 20
1212.96 18
1213.04 16
1213.12 15
1213.20 14
1213.28 14
1213.36 14
1213.44 14
1213.51 14
1213.59 14
1213.67 13
1213.75 12
1213.83 12
1213.91 11
1213.99 12
1214.07 13
1214.15 14
1214.23 16
1214.31 18
1214.39 20
1214.47 22
1214.55 24
1214.63 25
1214.71 25
1214.79 24
1214.87 23
1214.95 21
1215.03 18
1215.11 15
1215.19 13
1215.27 11
1215.35 11
1215.43 12
1215.51 14
1215.59 16
1215.67 17
1215.75 18
1215.83 19
1215.91 19
1215.99 18
1216.07 18
1216.15 17
1216.23 17
1216.31 16
1216.39 15
1216.47 14
1216.55 12
1216.63 11
1216.71 9
1216.79 8
1216.87 8
1216.95 8
1217.03 8
1217.11 9
1217.19 9
1217.27 9
1217.35 9
1217.43 8
1217.51 6
1217.59 4
1217.67 1
1217.75 0
1217.83 0
1217.91 0
1217.99 0
1218.07 0
1218.15 1
1218.23 3
1218.31 4
1218.39 4
1218.47 3
1218.55 1
1218.63 0
1218.71 0
1218.79 0
1218.87 0
1218.95 0
1219.03 0
1219.11 1
1219.19 3
1219.27 5
1219.35 8
1219.43 10
1219.51 13
1219.59 15
1219.67 16
1219.75 16
1219.83 16
1219.91 15
1219.99 12
1220.07 10
1220.15 8
1220.23 6
1220.31 6
1220.39 7
1220.47 10
1220.55 14
1220.63 18
1220.71 22
1220.79 26
1220.87 28
1220.95 30
1221.03 31
1221.11 31
1221.19 31
1221.27 30
1221.35 29
1221.43 29
1221.51 29
1221.59 29
1221.67 31
1221.75 33
1221.83 36
1221.91 39
1221.99 41
1222.07 44
1222.15 45
1222.23 46
1222.31 46
1222.39 46
1222.47 45
1222.55 45
1222.63 44
1222.71 44
1222.79 44
1222.87 44
1222.95 43
1223.03 43
1223.11 42
1223.19 42
1223.27 42
1223.35 42
1223.43 43
1223.51 45
1223.59 48
1223.67 50
1223.75 51
1223.83 51
1223.91 50
1223.99 49
1224.07 47
1224.15 45
1224.23 44
1224.31 44
1224.39 45
1224.47 46
1224.55 48
1224.63 49
1224.71 50
1224.79 51
1224.87 52
1224.95 53
1225.03 54
1225.11 54
1225.19 54
1225.27 55
1225.35 54
1225.43 54
1225.51 55
1225.59 56
1225.67 57
1225.76 58
1225.84 59
1225.92 60
1226.00 59
1226.08 58
1226.16 57
1226.24 55
1226.32 53
1226.40 50
1226.48 48
1226.56 45
1226.64 41
1226.72 36
1226.80 30
1226.88 24
1226.96 18
1227.04 12
1227.12 8
1227.20 5
1227.28 4
1227.36 5
1227.44 7
1227.52 10
1227.60 12
1227.68 13
1227.76 14
1227.84 15
1227.92 15
1228.00 16
1228.08 18
1228.16 21
1228.24 25
1228.32 29
1228.40 33
1228.48 36
1228.56 38
1228.64 39
1228.72 39
1228.80 39
1228.88 38
1228.97 38
1229.05 38
1229.13 38
1229.21 38
1229.29 38
1229.37 38
1229.45 37
1229.53 35
1229.61 32
1229.69 29
1229.77 26
1229.85 23
1229.93 19
1230.01 17
1230.09 15
1230.17 14
1230.25 14
1230.33 14
1230.41 14
1230.49 15
1230.57 14
1230.65 13
1230.73 11
1230.81 9
1230.89 7
1230.97 6
1231.05 6
1231.13 8
1231.21 10
1231.30 14
1231.38 18
1231.46 21
1231.54 24
1231.62 26
1231.70 26
1231.78 26
1231.86 24
1231.94 22
1232.02 20
1232.10 18
1232.18 16
1232.26 14
1232.34 13
1232.42 11
1232.50 9
1232.58 7
1232.66 6
1232.74 5
1232.82 5
1232.90 6
1232.98 7
1233.06 9
1233.14 11
1233.23 13
1233.31 14
1233.39 15
1233.47 16
1233.55 18
1233.63 19
1233.71 20
1233.79 20
1233.87 20
1233.95 19
1234.03 17
1234.11 16
1234.19 15
1234.27 15
1234.35 16
1234.43 18
1234.51 20
1234.59 23
1234.67 26
1234.75 27
1234.83 28
1234.92 28
1235.00 27
1235.08 26
1235.16 26
1235.24 25
1235.32 24
1235.40 24
1235.48 23
1235.56 21
1235.64 19
1235.72 17
1235.80 14
1235.88 11
1235.96 9
1236.04 7
1236.12 6
1236.20 5
1236.28 3
1236.36 2
1236.45 0
1236.53 0
1236.61 0
1236.69 0
1236.77 1
1236.85 3
1236.93 7
1237.01 10
1237.09 14
1237.17 17
1237.25 20
1237.33 22
1237.41 24
1237.49 25
1237.57 25
1237.65 24
1237.73 23
1237.81 20
1237.90 18
1237.98 15
1238.06 13
1238.14 11
1238.22 9
1238.30 8
1238.38 7
1238.46 6
1238.54 5
1238.62 4
1238.70 4
1238.78 3
1238.86 3
1238.94 3
1239.02 3
1239.10 3
1239.19 4
1239.27 4
1239.35 4
1239.43 4
1239.51 4
1239.59 5
1239.67 6
1239.75 7
1239.83 9
1239.91 11
1239.99 13
1240.07 14
1240.15 15
1240.23 15
1240.31 14
1240.40 13
1240.48 12
1240.56 12
1240.64 11
1240.72 11
1240.80 11
1240.88 11
1240.96 11
1241.04 10
1241.12 10
1241.20 8
1241.28 7
1241.36 6
1241.44 6
1241.53 6
1241.61 6
1241.69 7
1241.77 7
1241.85 6
1241.93 5
1242.01 3
1242.09 1
1242.17 0
1242.25 0
1242.33 0
1242.41 0
1242.49 0
1242.57 0
1242.66 0
1242.74 1
1242.82 1
1242.90 1
1242.98 1
1243.06 2
1243.14 3
1243.22 6
1243.30 9
1243.38 13
1243.46 17
1243.54 20
1243.62 21
1243.71 21
1243.79 19
1243.87 16
1243.95 12
1244.03 9
1244.11 6
1244.19 4
1244.27 5
1244.35 6
1244.43 9
1244.51 13
1244.59 16
1244.68 18
1244.76 19
1244.84 19
1244.92 19
1245.00 18
1245.08 17
1245.16 15
1245.24 14
1245.32 13
1245.40 12
1245.48 11
1245.56 10
1245.65 9
1245.73 8
1245.81 7
1245.89 6
1245.97 5
1246.05 4
1246.13 4
1246.21 4
1246.29 4
1246.37 5
1246.45 6
1246.53 7
1246.62 8
1246.70 10
1246.78 11
1246.86 11
1246.94 12
1247.02 12
1247.10 11
1247.18 11
1247.26 10
1247.34 10
1247.42 9
1247.51 9
1247.59 9
1247.67 9
1247.75 9
1247.83 9
1247.91 10
1247.99 12
1248.07 14
1248.15 16
1248.23 19
1248.31 22
1248.40 25
1248.48 27
1248.56 29
1248.64 31
1248.72 33
1248.80 34
1248.88 34
1248.96 34
1249.04 34
1249.12 32
1249.21 29
1249.29 26
1249.37 22
1249.45 19
1249.53 15
1249.61 12
1249.69 10
1249.77 9
1249.85 10
1249.93 12
1250.01 14
1250.10 17
1250.18 20
1250.26 22
1250.34 23
1250.42 23
1250.50 22
1250.58 20
1250.66 19
1250.74 17
1250.83 15
1250.91 14
1250.99 14
1251.07 16
1251.15 18
1251.23 21
1251.31 25
1251.39 29
1251.47 33
1251.55 37
1251.64 40
1251.72 41
1251.80 42
1251.88 43
1251.96 43
1252.04 42
1252.12 42
1252.20 43
1252.28 44
1252.36 45
1252.45 47
1252.53 48
1252.61 49
1252.69 48
1252.77 47
1252.85 44
1252.93 42
1253.01 40
1253.09 39
1253.18 38
1253.26 38
1253.34 38
1253.42 38
1253.50 38
1253.58 38
1253.66 37
1253.74 36
1253.82 35
1253.91 34
1253.99 32
1254.07 29
1254.15 26
1254.23 22
1254.31 19
1254.39 15
1254.47 13
1254.55 13
1254.64 13
1254.72 14
1254.80 16
1254.88 17
1254.96 17
1255.04 16
1255.12 13
1255.20 11
1255.29 7
1255.37 4
1255.45 1
1255.53 0
1255.61 0
1255.69 0
1255.77 0
1255.85 0
1255.93 0
1256.02 0
1256.10 0
1256.18 2
1256.26 3
1256.34 5
1256.42 5
1256.50 6
1256.58 6
1256.67 6
1256.75 7
1256.83 8
1256.91 10
1256.99 12
1257.07 15
1257.15 19
1257.23 22
1257.31 26
1257.40 29
1257.48 32
1257.56 34
1257.64 37
1257.72 39
1257.80 42
1257.88 45
1257.96 48
1258.05 50
1258.13 51
1258.21 52
1258.29 51
1258.37 49
1258.45 47
1258.53 45
1258.61 43
1258.70 42
1258.78 43
1258.86 44
1258.94 47
1259.02 50
1259.10 52
1259.18 54
1259.27 54
1259.35 53
1259.43 50
1259.51 47
1259.59 43
1259.67 38
1259.75 34
1259.83 29
1259.92 26
1260.00 24
1260.08 22
1260.16 22
1260.24 22
1260.32 24
1260.40 27
1260.48 31
1260.57 36
1260.65 42
1260.73 48
1260.81 53
1260.89 58
1260.97 61
1261.05 64
1261.14 64
1261.22 63
1261.30 61
1261.38 57
1261.46 52
1261.54 46
1261.62 40
1261.71 34
1261.79 28
1261.87 23
1261.95 20
1262.03 18
1262.11 18
1262.19 18
1262.27 20
1262.36 23
1262.44 26
1262.52 28
1262.60 30
1262.68 31
1262.76 31
1262.84 31
1262.93 30
1263.01 30
1263.09 29
1263.17 29
1263.25 28
1263.33 27
1263.41 26
1263.50 24
1263.58 22
1263.66 21
1263.74 20
1263.82 21
1263.90 22
1263.98 24
1264.07 27
1264.15 30
1264.23 33
1264.31 35
1264.39 37
1264.47 37
1264.55 38
1264.64 37
1264.72 36
1264.80 36
1264.88 35
1264.96 35
1265.04 36
1265.13 37
1265.21 38
1265.29 40
1265.37 40
1265.45 41
1265.53 41
1265.61 41
1265.70 41
1265.78 40
1265.86 40
1265.94 38
1266.02 37
1266.10 35
1266.18 33
1266.27 33
1266.35 33
1266.43 35
1266.51 38
1266.59 41
1266.67 44
1266.76 47
1266.84 49
1266.92 51
1267.00 52
1267.08 52
1267.16 52
1267.24 50
1267.33 46
1267.41 41
1267.49 35
1267.57 28
1267.65 22
1267.73 16
1267.82 12
1267.90 10
1267.98 9
1268.06 10
1268.14 12
1268.22 14
1268.30 16
1268.39 18
1268.47 19
1268.55 20
1268.63 20
1268.71 21
1268.79 22
1268.88 24
1268.96 26
1269.04 27
1269.12 27
1269.20 26
1269.28 24
1269.37 21
1269.45 18
1269.53 14
1269.61 10
1269.69 7
1269.77 5
1269.86 3
1269.94 1
1270.02 0
1270.10 0
1270.18 0
1270.26 0
1270.35 0
1270.43 2
1270.51 5
1270.59 10
1270.67 15
1270.75 20
1270.84 26
1270.92 32
1271.00 36
1271.08 39
1271.16 40
1271.24 40
1271.33 38
1271.41 36
1271.49 33
1271.57 30
1271.65 27
1271.73 24
1271.82 22
1271.90 21
1271.98 21
1272.06 21
1272.14 21
1272.22 22
1272.31 22
1272.39 22
1272.47 22
1272.55 21
1272.63 18
1272.71 15
1272.80 11
1272.88 6
1272.96 1
1273.04 0
1273.12 0
1273.20 0
1273.29 0
1273.37 0
1273.45 0
1273.53 0
1273.61 1
1273.70 3
1273.78 4
1273.86 5
1273.94 6
1274.02 8
1274.10 9
1274.19 11
1274.27 13
1274.35 14
1274.43 15
1274.51 14
1274.59 13
1274.68 12
1274.76 12
1274.84 12
1274.92 14
1275.00 17
1275.09 22
1275.17 27
1275.25 32
1275.33 37
1275.41 41
1275.49 46
1275.58 50
1275.66 54
1275.74 57
1275.82 61
1275.90 65
1275.99 68
1276.07 71
1276.15 73
1276.23 74
1276.31 74
1276.39 73
1276.48 72
1276.56 70
1276.64 68
1276.72 65
1276.80 63
1276.89 61
1276.97 59
1277.05 58
1277.13 57
1277.21 58
1277.30 59
1277.38 60
1277.46 61
1277.54 62
1277.62 62
1277.70 60
1277.79 56
1277.87 51
1277.95 45
1278.03 40
1278.11 36
1278.20 33
1278.28 31
1278.36 30
1278.44 31
1278.52 31
1278.61 31
1278.69 31
1278.77 31
1278.85 30
1278.93 28
1279.01 25
1279.10 23
1279.18 20
1279.26 17
1279.34 15
1279.42 14
1279.51 15
1279.59 17
1279.67 21
1279.75 25
1279.83 30
1279.92 34
1280.00 38
1280.08 40
1280.16 42
1280.24 43
1280.33 44
1280.41 46
1280.49 48
1280.57 50
1280.65 52
1280.74 55
1280.82 59
1280.90 63
1280.98 69
1281.06 76
1281.15 84
1281.23 93
1281.31 101
1281.39 108
1281.47 113
1281.56 115
1281.64 114
1281.72 111
1281.80 108
1281.88 104
1281.97 100
1282.05 97
1282.13 95
1282.21 94
1282.29 93
1282.38 93
1282.46 94
1282.54 95
1282.62 96
1282.70 97
1282.79 100
1282.87 102
1282.95 105
1283.03 107
1283.11 109
1283.20 109
1283.28 107
1283.36 103
1283.44 99
1283.52 93
1283.61 88
1283.69 82
1283.77 78
1283.85 74
1283.94 71
1284.02 68
1284.10 65
1284.18 62
1284.26 58
1284.35 53
1284.43 48
1284.51 43
1284.59 37
1284.67 32
1284.76 27
1284.84 24
1284.92 22
1285.00 21
1285.08 21
1285.17 21
1285.25 21
1285.33 20
1285.41 18
1285.50 16
1285.58 13
1285.66 11
1285.74 8
1285.82 7
1285.91 6
1285.99 7
1286.07 8
1286.15 10
1286.23 12
1286.32 13
1286.40 14
1286.48 14
1286.56 13
1286.65 12
1286.73 12
1286.81 12
1286.89 13
1286.97 14
1287.06 16
1287.14 18
1287.22 20
1287.30 21
1287.39 20
1287.47 18
1287.55 14
1287.63 9
1287.71 4
1287.80 0
1287.88 0
1287.96 0
1288.04 0
1288.13 0
1288.21 0
1288.29 8
1288.37 16
1288.45 25
1288.54 33
1288.62 39
1288.70 43
1288.78 46
1288.87 47
1288.95 46
1289.03 45
1289.11 43
1289.19 41
1289.28 39
1289.36 36
1289.44 33
1289.52 30
1289.61 27
1289.69 23
1289.77 21
1289.85 19
1289.93 18
1290.02 19
1290.10 20
1290.18 23
1290.26 26
1290.35 29
1290.43 31
1290.51 33
1290.59 33
1290.68 34
1290.76 33
1290.84 33
1290.92 33
1291.00 34
1291.09 35
1291.17 37
1291.25 38
1291.33 38
1291.42 38
1291.50 38
1291.58 36
1291.66 34
1291.75 33
1291.83 31
1291.91 30
1291.99 29
1292.07 27
1292.16 25
1292.24 23
1292.32 21
1292.40 19
1292.49 17
1292.57 15
1292.65 14
1292.73 13
1292.82 12
1292.90 12
1292.98 13
1293.06 14
1293.15 16
1293.23 18
1293.31 21
1293.39 24
1293.48 27
1293.56 28
1293.64 29
1293.72 29
1293.80 27
1293.89 24
1293.97 20
1294.05 15
1294.13 10
1294.22 5
1294.30 1
1294.38 0
1294.46 0
1294.55 0
1294.63 2
1294.71 4
1294.79 6
1294.88 6
1294.96 6
1295.04 5
1295.12 4
1295.21 3
1295.29 3
1295.37 4
1295.45 6
1295.54 8
1295.62 10
1295.70 11
1295.78 12
1295.87 13
1295.95 13
1296.03 14
1296.11 14
1296.20 15
1296.28 15
1296.36 15
1296.44 15
1296.53 15
1296.61 15
1296.69 15
1296.77 16
1296.86 16
1296.94 17
1297.02 18
1297.10 20
1297.19 22
1297.27 24
1297.35 26
1297.43 27
1297.52 28
1297.60 27
1297.68 26
1297.76 24
1297.85 21
1297.93 19
1298.01 17
1298.09 15
1298.18 14
1298.26 15
1298.34 16
1298.42 18
1298.51 21
1298.59 24
1298.67 28
1298.75 33
1298.84 37
1298.92 40
1299.00 42
1299.08 42
1299.17 41
1299.25 38
1299.33 34
1299.41 30
1299.50 24
1299.58 19
1299.66 13
1299.74 9
1299.83 5
1299.91 1
1299.99 0
1300.07 0
1300.16 0
1300.24 0
1300.32 0
1300.41 0
1300.49 1
1300.57 2
1300.65 2
1300.74 2
1300.82 1
1300.90 0
1300.98 0
1301.07 0
1301.15 1
1301.23 4
1301.31 9
1301.40 14
1301.48 19
1301.56 23
1301.64 26
1301.73 27
1301.81 28
1301.89 27
1301.98 26
1302.06 24
1302.14 22
1302.22 20
1302.31 19
1302.39 18
1302.47 18
1302.55 18
1302.64 17
1302.72 16
1302.80 15
1302.88 12
1302.97 9
1303.05 7
1303.13 6
1303.22 7
1303.30 10
1303.38 15
1303.46 22
1303.55 28
1303.63 34
1303.71 38
1303.79 39
1303.88 38
1303.96 36
1304.04 34
1304.13 31
1304.21 29
1304.29 27
1304.37 26
1304.46 26
1304.54 27
1304.62 27
1304.70 28
1304.79 28
1304.87 29
1304.95 30
1305.04 32
1305.12 33
1305.20 34
1305.28 35
1305.37 36
1305.45 35
1305.53 34
1305.61 33
1305.70 31
1305.78 30
1305.86 28
1305.95 26
1306.03 24
1306.11 23
1306.19 21
1306.28 21
1306.36 22
1306.44 24
1306.53 28
1306.61 33
1306.69 38
1306.77 42
1306.86 45
1306.94 46
1307.02 46
1307.11 47
1307.19 49
1307.27 53
1307.35 59
1307.44 65
1307.52 71
1307.60 75
1307.69 77
1307.77 76
1307.85 74
1307.93 71
1308.02 69
1308.10 69
1308.18 71
1308.27 74
1308.35 77
1308.43 80
1308.51 81
1308.60 80
1308.68 78
1308.76 75
1308.85 71
1308.93 68
1309.01 66
1309.09 65
1309.18 65
1309.26 65
1309.34 66
1309.43 66
1309.51 66
1309.59 65
1309.67 62
1309.76 59
1309.84 56
1309.92 53
1310.01 51
1310.09 50
1310.17 50
1310.25 50
1310.34 50
1310.42 48
1310.50 45
1310.59 40
1310.67 34
1310.75 29
1310.83 24
1310.92 21
1311.00 21
1311.08 23
1311.17 26
1311.25 31
1311.33 36
1311.42 41
1311.50 45
1311.58 47
1311.66 49
1311.75 48
1311.83 47
1311.91 45
1312.00 43
1312.08 41
1312.16 40
1312.25 38
1312.33 37
1312.41 35
1312.49 33
1312.58 31
1312.66 28
1312.74 27
1312.83 27
1312.91 28
1312.99 31
1313.08 35
1313.16 39
1313.24 42
1313.32 45
1313.41 46
1313.49 46
1313.57 45
1313.66 44
1313.74 43
1313.82 42
1313.91 41
1313.99 39
1314.07 38
1314.15 36
1314.24 35
1314.32 34
1314.40 34
1314.49 33
1314.57 33
1314.65 31
1314.74 29
1314.82 25
1314.90 20
1314.99 15
1315.07 12
1315.15 9
1315.23 9
1315.32 10
1315.40 13
1315.48 16
1315.57 20
1315.65 24
1315.73 27
1315.82 29
1315.90 31
1315.98 33
1316.07 36
1316.15 38
1316.23 40
1316.31 41
1316.40 43
1316.48 43
1316.56 42
1316.65 41
1316.73 40
1316.81 38
1316.90 37
1316.98 37
1317.06 38
1317.15 39
1317.23 42
1317.31 44
1317.40 46
1317.48 48
1317.56 47
1317.65 46
1317.73 44
1317.81 41
1317.89 39
1317.98 38
1318.06 38
1318.14 39
1318.23 41
1318.31 44
1318.39 47
1318.48 48
1318.56 48
1318.64 46
1318.73 43
1318.81 39
1318.89 35
1318.98 33
1319.06 32
1319.14 33
1319.23 34
1319.31 37
1319.39 38
1319.48 39
1319.56 38
1319.64 36
1319.72 33
1319.81 30
1319.89 26
1319.97 23
1320.06 19
1320.14 14
1320.22 9
1320.31 4
1320.39 0
1320.47 0
1320.56 0
1320.64 0
1320.72 0
1320.81 0
1320.89 0
1320.97 0
1321.06 3
1321.14 7
1321.22 11
1321.31 14
1321.39 16
1321.47 17
1321.56 18
1321.64 18
1321.72 20
1321.81 22
1321.89 25
1321.97 30
1322.06 36
1322.14 43
1322.22 50
1322.31 56
1322.39 60
1322.47 62
1322.56 62
1322.64 59
1322.72 55
1322.81 50
1322.89 45
1322.97 41
1323.06 38
1323.14 36
1323.22 35
1323.31 35
1323.39 37
1323.47 39
1323.56 41
1323.64 42
1323.72 42
1323.81 41
1323.89 37
1323.97 32
1324.06 26
1324.14 21
1324.22 17
1324.31 15
1324.39 15
1324.47 17
1324.56 21
1324.64 25
1324.72 29
1324.81 33
1324.89 35
1324.97 36
1325.06 37
1325.14 36
1325.22 34
1325.31 32
1325.39 30
1325.47 27
1325.56 25
1325.64 23
1325.72 20
1325.81 18
1325.89 15
1325.97 12
1326.06 10
1326.14 7
1326.22 6
1326.31 6
1326.39 7
1326.47 10
1326.56 12
1326.64 15
1326.72 17
1326.81 19
1326.89 20
1326.98 20
1327.06 18
1327.14 16
1327.23 14
1327.31 11
1327.39 8
1327.48 6
1327.56 4
1327.64 4
1327.73 5
1327.81 6
1327.89 9
1327.98 11
1328.06 13
1328.14 15
1328.23 15
1328.31 15
1328.39 14
1328.48 14
1328.56 13
1328.64 13
1328.73 13
1328.81 14
1328.90 17
1328.98 20
1329.06 25
1329.15 30
1329.23 35
1329.31 41
1329.40 46
1329.48 49
1329.56 51
1329.65 52
1329.73 51
1329.81 50
1329.90 48
1329.98 47
1330.06 47
1330.15 49
1330.23 52
1330.32 57
1330.40 62
1330.48 66
1330.57 68
1330.65 67
1330.73 63
1330.82 58
1330.90 50
1330.98 43
1331.07 36
1331.15 32
1331.23 29
1331.32 29
1331.40 30
1331.49 32
1331.57 33
1331.65 33
1331.74 32
1331.82 30
1331.90 28
1331.99 25
1332.07 25
1332.15 25
1332.24 28
1332.32 33
1332.41 40
1332.49 48
1332.57 56
1332.66 63
1332.74 70
1332.82 75
1332.91 78
1332.99 80
1333.07 80
1333.16 79
1333.24 76
1333.33 74
1333.41 70
1333.49 67
1333.58 63
1333.66 59
1333.74 56
1333.83 54
1333.91 53
1333.99 53
1334.08 54
1334.16 56
1334.25 58
1334.33 62
1334.41 67
1334.50 73
1334.58 80
1334.66 86
1334.75 93
1334.83 98
1334.92 102
1335.00 105
1335.08 107
1335.17 109
1335.25 111
1335.33 113
1335.42 117
1335.50 121
1335.58 126
1335.67 131
1335.75 136
1335.84 140
1335.92 143
1336.00 145
1336.09 148
1336.17 150
1336.25 153
1336.34 156
1336.42 159
1336.51 163
1336.59 165
1336.67 166
1336.76 165
1336.84 162
1336.92 158
1337.01 151
1337.09 144
1337.18 136
1337.26 129
1337.34 123
1337.43 117
1337.51 113
1337.59 110
1337.68 108
1337.76 106
1337.85 104
1337.93 102
1338.01 100
1338.10 98
1338.18 96
1338.27 94
1338.35 95
1338.43 96
1338.52 99
1338.60 102
1338.68 106
1338.77 108
1338.85 109
1338.94 109
1339.02 107
1339.10 104
1339.19 101
1339.27 99
1339.35 98
1339.44 98
1339.52 100
1339.61 103
1339.69 107
1339.77 110
1339.86 111
1339.94 111
1340.03 108
1340.11 103
1340.19 96
1340.28 89
1340.36 82
1340.45 75
1340.53 70
1340.61 66
1340.70 64
1340.78 62
1340.86 61
1340.95 60
1341.03 60
1341.12 60
1341.20 61
1341.28 63
1341.37 66
1341.45 68
1341.54 71
1341.62 72
1341.70 73
1341.79 73
1341.87 72
1341.96 70
1342.04 69
1342.12 67
1342.21 65
1342.29 64
1342.37 64
1342.46 64
1342.54 64
1342.63 63
1342.71 62
1342.79 59
1342.88 55
1342.96 50
1343.05 45
1343.13 39
1343.21 35
1343.30 31
1343.38 29
1343.47 28
1343.55 28
1343.63 29
1343.72 31
1343.80 33
1343.89 35
1343.97 38
1344.05 40
1344.14 42
1344.22 43
1344.31 43
1344.39 43
1344.47 43
1344.56 42
1344.64 43
1344.73 43
1344.81 43
1344.89 42
1344.98 40
1345.06 37
1345.15 32
1345.23 28
1345.31 23
1345.40 19
1345.48 17
1345.57 15
1345.65 15
1345.73 16
1345.82 17
1345.90 18
1345.99 20
1346.07 21
1346.15 23
1346.24 25
1346.32 26
1346.41 28
1346.49 29
1346.57 30
1346.66 29
1346.74 28
1346.83 27
1346.91 24
1347.00 22
1347.08 21
1347.16 21
1347.25 22
1347.33 24
1347.42 26
1347.50 29
1347.58 31
1347.67 32
1347.75 33
1347.84 32
1347.92 31
1348.00 28
1348.09 25
1348.17 22
1348.26 18
1348.34 15
1348.43 13
1348.51 12
1348.59 11
1348.68 12
1348.76 13
1348.85 13
1348.93 13
1349.01 10
1349.10 6
1349.18 2
1349.27 0
1349.35 0
1349.43 0
1349.52 0
1349.60 0
1349.69 0
1349.77 0
1349.86 2
1349.94 4
1350.02 6
1350.11 8
1350.19 9
1350.28 11
1350.36 14
1350.44 18
1350.53 21
1350.61 24
1350.70 26
1350.78 28
1350.87 28
1350.95 29
1351.03 31
1351.12 34
1351.20 38
1351.29 42
1351.37 47
1351.46 51
1351.54 53
1351.62 53
1351.71 52
1351.79 50
1351.88 49
1351.96 48
1352.04 48
1352.13 49
1352.21 50
1352.30 51
1352.38 51
1352.47 49
1352.55 45
1352.63 39
1352.72 33
1352.80 27
1352.89 22
1352.97 19
1353.06 17
1353.14 16
1353.22 15
1353.31 15
1353.39 16
1353.48 17
1353.56 18
1353.65 21
1353.73 24
1353.81 28
1353.90 31
1353.98 33
1354.07 33
1354.15 30
1354.24 26
1354.32 20
1354.40 15
1354.49 10
1354.57 8
1354.66 8
1354.74 9
1354.83 12
1354.91 15
1354.99 17
1355.08 19
1355.16 20
1355.25 20
1355.33 20
1355.42 21
1355.50 21
1355.59 22
1355.67 22
1355.75 21
1355.84 19
1355.92 16
1356.01 13
1356.09 10
1356.18 8
1356.26 7
1356.34 7
1356.43 8
1356.51 11
1356.60 15
1356.68 19
1356.77 24
1356.85 29
1356.93 33
1357.02 36
1357.10 39
1357.19 40
1357.27 40
1357.36 39
1357.44 37
1357.53 35
1357.61 33
1357.69 30
1357.78 27
1357.86 25
1357.95 23
1358.03 22
1358.12 21
1358.20 22
1358.29 24
1358.37 28
1358.45 31
1358.54 35
1358.62 39
1358.71 42
1358.79 44
1358.88 46
1358.96 46
1359.05 46
1359.13 47
1359.21 47
1359.30 48
1359.38 49
1359.47 50
1359.55 52
1359.64 53
1359.72 54
1359.81 53
1359.89 51
1359.97 47
1360.06 41
1360.14 35
1360.23 29
1360.31 23
1360.40 20
1360.48 18
1360.57 18
1360.65 20
1360.74 22
1360.82 26
1360.90 30
1360.99 36
1361.07 41
1361.16 47
1361.24 52
1361.33 55
1361.41 56
1361.50 54
1361.58 49
1361.66 43
1361.75 37
1361.83 32
1361.92 30
1362.00 30
1362.09 31
1362.17 33
1362.26 36
1362.34 37
1362.43 38
1362.51 37
1362.60 36
1362.68 34
1362.76 32
1362.85 32
1362.93 33
1363.02 36
1363.10 42
1363.19 49
1363.27 57
1363.36 65
1363.44 70
1363.53 73
1363.61 73
1363.69 70
1363.78 64
1363.86 59
1363.95 54
1364.03 51
1364.12 49
1364.20 49
1364.29 51
1364.37 52
1364.46 54
1364.54 56
1364.63 58
1364.71 60
1364.79 63
1364.88 67
1364.96 71
1365.05 76
1365.13 81
1365.22 85
1365.30 88
1365.39 90
1365.47 91
1365.56 90
1365.64 88
1365.73 87
1365.81 85
1365.90 84
1365.98 83
1366.06 81
1366.15 80
1366.23 78
1366.32 77
1366.40 76
1366.49 76
1366.57 77
1366.66 79
1366.74 81
1366.83 81
1366.91 80
1367.00 77
1367.08 73
1367.17 66
1367.25 60
1367.33 53
1367.42 48
1367.50 43
1367.59 40
1367.67 37
1367.76 35
1367.84 33
1367.93 32
1368.01 30
1368.10 29
1368.18 29
1368.27 28
1368.35 27
1368.44 27
1368.52 26
1368.61 26
1368.69 26
1368.78 27
1368.86 28
1368.94 30
1369.03 33
1369.11 35
1369.20 36
1369.28 36
1369.37 35
1369.45 32
1369.54 28
1369.62 23
1369.71 18
1369.79 13
1369.88 9
1369.96 6
1370.05 3
1370.13 2
1370.22 1
1370.30 1
1370.39 1
1370.47 2
1370.56 4
1370.64 4
1370.73 4
1370.81 3
1370.90 1
1370.98 0
1371.06 0
1371.15 0
1371.23 0
1371.32 0
1371.40 0
1371.49 3
1371.57 6
1371.66 10
1371.74 12
1371.83 13
1371.91 14
1372.00 15
1372.08 16
1372.17 18
1372.25 22
1372.34 26
1372.42 31
1372.51 35
1372.59 38
1372.68 39
1372.76 38
1372.85 36
1372.93 33
1373.02 30
1373.10 27
1373.19 24
1373.27 22
1373.36 20
1373.44 17
1373.53 13
1373.61 7
1373.70 2
1373.78 0
1373.87 0
1373.95 0
1374.04 0
1374.12 3
1374.21 12
1374.29 24
1374.38 36
1374.46 47
1374.54 56
1374.63 63
1374.71 67
1374.80 68
1374.88 66
1374.97 63
1375.05 59
1375.14 55
1375.22 53
1375.31 54
1375.39 55
1375.48 58
1375.56 60
1375.65 61
1375.73 60
1375.82 57
1375.90 52
1375.99 46
1376.07 41
1376.16 36
1376.24 31
1376.33 27
1376.41 23
1376.50 21
1376.58 19
1376.67 19
1376.75 21
1376.84 25
1376.92 30
1377.01 37
1377.09 44
1377.18 50
1377.26 54
1377.35 57
1377.43 59
1377.52 59
1377.60 58
1377.69 56
1377.77 55
1377.86 54
1377.94 54
1378.03 55
1378.11 58
1378.20 62
1378.28 66
1378.37 70
1378.45 73
1378.54 75
1378.62 76
1378.71 76
1378.80 76
1378.88 78
1378.97 82
1379.05 87
1379.14 94
1379.22 101
1379.31 108
1379.39 114
1379.48 119
1379.56 122
1379.65 123
1379.73 124
1379.82 123
1379.90 122
1379.99 120
1380.07 118
1380.16 115
1380.24 113
1380.33 111
1380.41 111
1380.50 111
1380.58 113
1380.67 115
1380.75 117
1380.84 119
1380.92 119
1381.01 117
1381.09 114
1381.18 110
1381.26 105
1381.35 99
1381.43 93
1381.52 88
1381.60 83
1381.69 79
1381.77 75
1381.86 72
1381.94 68
1382.03 63
1382.11 57
1382.20 50
1382.29 42
1382.37 34
1382.46 27
1382.54 22
1382.63 18
1382.71 16
1382.80 16
1382.88 17
1382.97 21
1383.05 25
1383.14 29
1383.22 34
1383.31 38
1383.39 42
1383.48 44
1383.56 46
1383.65 47
1383.73 48
1383.82 51
1383.90 53
1383.99 56
1384.07 59
1384.16 60
1384.24 61
1384.33 60
1384.42 58
1384.50 55
1384.59 51
1384.67 46
1384.76 40
1384.84 34
1384.93 30
1385.01 26
1385.10 23
1385.18 22
1385.27 22
1385.35 22
1385.44 22
1385.52 22
1385.61 21
1385.69 19
1385.78 19
1385.86 20
1385.95 23
1386.04 28
1386.12 36
1386.21 44
1386.29 53
1386.38 62
1386.46 70
1386.55 76
1386.63 80
1386.72 82
1386.80 82
1386.89 80
1386.97 78
1387.06 75
1387.14 74
1387.23 73
1387.31 73
1387.40 73
1387.49 74
1387.57 75
1387.66 74
1387.74 73
1387.83 70
1387.91 69
1388.00 68
1388.08 68
1388.17 71
1388.25 74
1388.34 78
1388.42 82
1388.51 84
1388.60 83
1388.68 81
1388.77 76
1388.85 71
1388.94 66
1389.02 61
1389.11 58
1389.19 56
1389.28 55
1389.36 54
1389.45 53
1389.53 51
1389.62 48
1389.71 45
1389.79 42
1389.88 41
1389.96 43
1390.05 46
1390.13 52
1390.22 58
1390.30 64
1390.39 68
1390.47 70
1390.56 70
1390.64 68
1390.73 66
1390.82 64
1390.90 63
1390.99 63
1391.07 62
1391.16 62
1391.24 62
1391.33 61
1391.41 59
1391.50 58
1391.58 59
1391.67 60
1391.76 61
1391.84 63
1391.93 65
1392.01 66
1392.10 67
1392.18 67
1392.27 68
1392.35 69
1392.44 71
1392.53 74
1392.61 76
1392.70 77
1392.78 77
1392.87 76
1392.95 74
1393.04 71
1393.12 69
1393.21 67
1393.29 67
1393.38 67
1393.47 69
1393.55 72
1393.64 75
1393.72 79
1393.81 83
1393.89 87
1393.98 91
1394.06 94
1394.15 96
1394.24 97
1394.32 97
1394.41 96
1394.49 95
1394.58 94
1394.66 92
1394.75 90
1394.83 87
1394.92 85
1395.01 82
1395.09 80
1395.18 79
1395.26 79
1395.35 80
1395.43 82
1395.52 84
1395.60 86
1395.69 86
1395.78 85
1395.86 84
1395.95 82
1396.03 80
1396.12 78
1396.20 78
1396.29 77
1396.37 77
1396.46 77
1396.55 77
1396.63 76
1396.72 76
1396.80 76
1396.89 76
1396.97 76
1397.06 76
1397.15 76
1397.23 75
1397.32 73
1397.40 70
1397.49 66
1397.57 63
1397.66 59
1397.74 58
1397.83 58
1397.92 60
1398.00 65
1398.09 70
1398.17 76
1398.26 81
1398.34 84
1398.43 86
1398.52 85
1398.60 82
1398.69 79
1398.77 76
1398.86 73
1398.94 72
1399.03 70
1399.12 68
1399.20 66
1399.29 61
1399.37 56
1399.46 49
1399.54 41
1399.63 34
1399.72 27
1399.80 21
1399.89 17
1399.97 13
1400.06 10
1400.14 8
1400.23 5
1400.32 3
1400.40 0
1400.49 0
1400.57 0
1400.66 0
1400.74 0
1400.83 0
1400.92 0
1401.00 0
1401.09 1
1401.17 6
1401.26 11
1401.34 15
1401.43 18
1401.52 18
1401.60 18
1401.69 16
1401.77 16
1401.86 16
1401.94 18
1402.03 22
1402.12 27
1402.20 32
1402.29 36
1402.37 38
1402.46 39
1402.55 38
1402.63 37
1402.72 36
1402.80 37
1402.89 39
1402.97 42
1403.06 45
1403.15 49
1403.23 51
1403.32 51
1403.40 49
1403.49 44
1403.58 38
1403.66 32
1403.75 26
1403.83 21
1403.92 20
1404.00 20
1404.09 22
1404.18 25
1404.26 29
1404.35 31
1404.43 33
1404.52 35
1404.61 36
1404.69 37
1404.78 38
1404.86 39
1404.95 41
1405.03 41
1405.12 39
1405.21 37
1405.29 34
1405.38 30
1405.46 25
1405.55 21
1405.64 18
1405.72 15
1405.81 13
1405.89 12
1405.98 12
1406.07 12
1406.15 14
1406.24 17
1406.32 20
1406.41 25
1406.49 31
1406.58 37
1406.67 43
1406.75 48
1406.84 53
1406.92 57
1407.01 62
1407.10 66
1407.18 71
1407.27 76
1407.35 80
1407.44 83
1407.53 84
1407.61 82
1407.70 78
1407.78 73
1407.87 67
1407.96 61
1408.04 55
1408.13 49
1408.21 44
1408.30 39
1408.39 35
1408.47 32
1408.56 32
1408.64 35
1408.73 40
1408.82 48
1408.90 57
1408.99 64
1409.07 68
1409.16 69
1409.25 66
1409.33 61
1409.42 54
1409.50 47
1409.59 40
1409.68 35
1409.76 31
1409.85 28
1409.93 26
1410.02 24
1410.11 23
1410.19 22
1410.28 21
1410.36 19
1410.45 18
1410.54 17
1410.62 18
1410.71 19
1410.79 23
1410.88 27
1410.97 31
1411.05 35
1411.14 36
1411.22 34
1411.31 30
1411.40 24
1411.48 17
1411.57 11
1411.65 6
1411.74 3
1411.83 1
1411.91 2
1412.00 5
1412.09 9
1412.17 14
1412.26 19
1412.34 24
1412.43 29
1412.52 32
1412.60 35
1412.69 35
1412.77 34
1412.86 32
1412.95 30
1413.03 28
1413.12 26
1413.20 24
1413.29 24
1413.38 24
1413.46 25
1413.55 25
1413.64 25
1413.72 24
1413.81 21
1413.89 19
1413.98 16
1414.07 15
1414.15 15
1414.24 18
1414.32 22
1414.41 27
1414.50 31
1414.58 33
1414.67 34
1414.76 33
1414.84 31
1414.93 29
1415.01 28
1415.10 27
1415.19 28
1415.27 31
1415.36 34
1415.44 39
1415.53 44
1415.62 49
1415.70 53
1415.79 56
1415.88 58
1415.96 58
1416.05 56
1416.13 53
1416.22 47
1416.31 40
1416.39 33
1416.48 26
1416.57 22
1416.65 20
1416.74 20
1416.82 23
1416.91 27
1417.00 31
1417.08 33
1417.17 32
1417.26 29
1417.34 23
1417.43 17
1417.51 12
1417.60 8
1417.69 5
1417.77 4
1417.86 4
1417.95 4
1418.03 3
1418.12 2
1418.20 0
1418.29 0
1418.38 0
1418.46 0
1418.55 0
1418.64 0
1418.72 0
1418.81 0
1418.89 2
1418.98 6
1419.07 10
1419.15 16
1419.24 22
1419.33 28
1419.41 33
1419.50 35
1419.58 36
1419.67 35
1419.76 34
1419.84 31
1419.93 29
1420.02 27
1420.10 25
1420.19 24
1420.28 24
1420.36 23
1420.45 21
1420.53 20
1420.62 18
1420.71 16
1420.79 16
1420.88 17
1420.97 20
1421.05 26
1421.14 33
1421.23 40
1421.31 47
1421.40 53
1421.48 57
1421.57 60
1421.66 61
1421.74 62
1421.83 63
1421.92 64
1422.00 64
1422.09 65
1422.18 65
1422.26 65
1422.35 64
1422.43 62
1422.52 60
1422.61 58
1422.69 56
1422.78 53
1422.87 51
1422.95 48
1423.04 45
1423.13 43
1423.21 41
1423.30 41
1423.39 41
1423.47 42
1423.56 43
1423.64 45
1423.73 47
1423.82 49
1423.90 51
1423.99 54
1424.08 55
1424.16 55
1424.25 53
1424.34 50
1424.42 46
1424.51 41
1424.60 36
1424.68 31
1424.77 28
1424.86 26
1424.94 25
1425.03 24
1425.11 23
1425.20 21
1425.29 19
1425.37 17
1425.46 14
1425.55 11
1425.63 8
1425.72 6
1425.81 4
1425.89 3
1425.98 2
1426.07 2
1426.15 2
1426.24 3
1426.33 5
1426.41 7
1426.50 10
1426.59 12
1426.67 15
1426.76 18
1426.84 20
1426.93 22
1427.02 22
1427.10 23
1427.19 23
1427.28 24
1427.36 24
1427.45 25
1427.54 27
1427.62 29
1427.71 33
1427.80 36
1427.88 40
1427.97 43
1428.06 45
1428.14 45
1428.23 43
1428.32 40
1428.40 35
1428.49 31
1428.58 27
1428.66 25
1428.75 24
1428.84 24
1428.92 25
1429.01 26
1429.10 27
1429.18 27
1429.27 26
1429.36 25
1429.44 22
1429.53 20
1429.62 17
1429.70 15
1429.79 13
1429.88 13
1429.96 13
1430.05 14
1430.14 15
1430.22 16
1430.31 17
1430.40 17
1430.48 18
1430.57 19
1430.66 21
1430.74 23
1430.83 25
1430.92 28
1431.00 31
1431.09 35
1431.18 40
1431.26 45
1431.35 52
1431.44 59
1431.52 68
1431.61 77
1431.70 86
1431.78 96
1431.87 104
1431.96 111
1432.04 114
1432.13 115
1432.22 112
1432.30 107
1432.39 101
1432.48 95
1432.56 89
1432.65 84
1432.74 81
1432.82 79
1432.91 78
1433.00 78
1433.08 78
1433.17 78
1433.26 79
1433.34 80
1433.43 80
1433.52 81
1433.60 82
1433.69 83
1433.78 84
1433.86 85
1433.95 86
1434.04 87
1434.12 87
1434.21 85
1434.30 83
1434.38 79
1434.47 75
1434.56 71
1434.64 68
1434.73 67
1434.82 66
1434.90 67
1434.99 69
1435.08 71
1435.16 73
1435.25 74
1435.34 75
1435.43 76
1435.51 76
1435.60 75
1435.69 74
1435.77 72
1435.86 70
1435.95 68
1436.03 67
1436.12 66
1436.21 65
1436.29 65
1436.38 63
1436.47 62
1436.55 59
1436.64 57
1436.73 55
1436.81 53
1436.90 51
1436.99 50
1437.07 49
1437.16 47
1437.25 44
1437.34 41
1437.42 36
1437.51 32
1437.60 27
1437.68 23
1437.77 20
1437.86 18
1437.94 17
1438.03 15
1438.12 13
1438.20 11
1438.29 7
1438.38 3
1438.46 0
1438.55 0
1438.64 0
1438.73 0
1438.81 0
1438.90 0
1438.99 3
1439.07 6
1439.16 9
1439.25 12
1439.33 14
1439.42 15
1439.51 16
1439.59 16
1439.68 16
1439.77 17
1439.86 19
1439.94 23
1440.03 27
1440.12 32
1440.20 37
1440.29 41
1440.38 43
1440.46 42
1440.55 40
1440.64 36
1440.72 31
1440.81 26
1440.90 21
1440.99 17
1441.07 15
1441.16 13
1441.25 12
1441.33 13
1441.42 14
1441.51 16
1441.59 18
1441.68 20
1441.77 21
1441.86 22
1441.94 20
1442.03 17
1442.12 13
1442.20 7
1442.29 2
1442.38 0
1442.46 0
1442.55 0
1442.64 0
1442.73 0
1442.81 0
1442.90 0
1442.99 0
1443.07 2
1443.16 3
1443.25 4
1443.33 6
1443.42 9
1443.51 12
1443.60 17
1443.68 21
1443.77 24
1443.86 26
1443.94 26
1444.03 23
1444.12 20
1444.21 15
1444.29 12
1444.38 9
1444.47 8
1444.55 9
1444.64 11
1444.73 13
1444.81 13
1444.90 11
1444.99 7
1445.08 2
1445.16 0
1445.25 0
1445.34 0
1445.42 0
1445.51 0
1445.60 0
1445.69 1
1445.77 8
1445.86 16
1445.95 22
1446.03 26
1446.12 28
1446.21 27
1446.30 23
1446.38 19
1446.47 14
1446.56 10
1446.64 8
1446.73 6
1446.82 5
1446.91 4
1446.99 3
1447.08 1
1447.17 0
1447.25 0
1447.34 0
1447.43 0
1447.52 6
1447.60 15
1447.69 24
1447.78 35
1447.86 46
1447.95 56
1448.04 65
1448.13 73
1448.21 79
1448.30 84
1448.39 86
1448.47 85
1448.56 82
1448.65 77
1448.74 72
1448.82 67
1448.91 64
1449.00 62
1449.09 62
1449.17 64
1449.26 65
1449.35 65
1449.43 64
1449.52 61
1449.61 57
1449.70 54
1449.78 51
1449.87 49
1449.96 48
1450.04 47
1450.13 47
1450.22 47
1450.31 48
1450.39 50
1450.48 52
1450.57 56
1450.66 60
1450.74 64
1450.83 66
1450.92 67
1451.00 64
1451.09 60
1451.18 55
1451.27 50
1451.35 46
1451.44 43
1451.53 44
1451.62 47
1451.70 51
1451.79 56
1451.88 61
1451.96 65
1452.05 68
1452.14 68
1452.23 68
1452.31 66
1452.40 66
1452.49 66
1452.58 69
1452.66 73
1452.75 77
1452.84 81
1452.92 84
1453.01 84
1453.10 82
1453.19 77
1453.27 70
1453.36 62
1453.45 51
1453.54 40
1453.62 29
1453.71 18
1453.80 9
1453.89 2
1453.97 0
1454.06 0
1454.15 2
1454.24 6
1454.32 10
1454.41 14
1454.50 15
1454.58 15
1454.67 14
1454.76 13
1454.85 13
1454.93 16
1455.02 22
1455.11 30
1455.20 40
1455.28 49
1455.37 58
1455.46 63
1455.55 66
1455.63 66
1455.72 64
1455.81 63
1455.90 61
1455.98 60
1456.07 61
1456.16 61
1456.25 61
1456.33 59
1456.42 54
1456.51 48
1456.60 41
1456.68 33
1456.77 26
1456.86 20
1456.94 17
1457.03 15
1457.12 15
1457.21 17
1457.29 20
1457.38 22
1457.47 25
1457.56 26
1457.64 25
1457.73 23
1457.82 19
1457.91 14
1457.99 7
1458.08 1
1458.17 0
1458.26 0
1458.34 0
1458.43 0
1458.52 0
1458.61 0
1458.69 0
1458.78 0
1458.87 3
1458.96 10
1459.04 16
1459.13 22
1459.22 27
1459.31 31
1459.39 35
1459.48 38
1459.57 41
1459.66 44
1459.74 46
1459.83 46
1459.92 43
1460.01 38
1460.09 30
1460.18 22
1460.27 13
1460.36 6
1460.44 2
1460.53 0
1460.62 1
1460.71 3
1460.80 5
1460.88 7
1460.97 9
1461.06 9
1461.15 9
1461.23 9
1461.32 10
1461.41 12
1461.50 14
1461.58 17
1461.67 21
1461.76 25
1461.85 30
1461.93 35
1462.02 41
1462.11 47
1462.20 53
1462.28 59
1462.37 66
1462.46 72
1462.55 77
1462.63 80
1462.72 82
1462.81 81
1462.90 78
1462.99 74
1463.07 69
1463.16 65
1463.25 62
1463.34 62
1463.42 65
1463.51 71
1463.60 78
1463.69 85
1463.77 91
1463.86 96
1463.95 99
1464.04 100
1464.12 100
1464.21 98
1464.30 96
1464.39 95
1464.48 93
1464.56 92
1464.65 91
1464.74 91
1464.83 90
1464.91 90
1465.00 89
1465.09 87
1465.18 85
1465.26 82
1465.35 80
1465.44 78
1465.53 77
1465.62 76
1465.70 76
1465.79 75
1465.88 73
1465.97 70
1466.05 67
1466.14 62
1466.23 57
1466.32 51
1466.40 47
1466.49 43
1466.58 39
1466.67 36
1466.76 34
1466.84 31
1466.93 29
1467.02 28
1467.11 27
1467.19 28
1467.28 29
1467.37 31
1467.46 31
1467.55 31
1467.63 30
1467.72 28
1467.81 26
1467.90 26
1467.98 27
1468.07 30
1468.16 34
1468.25 37
1468.34 40
1468.42 42
1468.51 43
1468.60 45
1468.69 48
1468.77 53
1468.86 60
1468.95 67
1469.04 74
1469.13 78
1469.21 80
1469.30 78
1469.39 73
1469.48 66
1469.56 57
1469.65 47
1469.74 37
1469.83 28
1469.92 20
1470.00 14
1470.09 10
1470.18 9
1470.27 11
1470.36 14
1470.44 19
1470.53 25
1470.62 30
1470.71 35
1470.79 38
1470.88 39
1470.97 40
1471.06 39
1471.15 37
1471.23 34
1471.32 31
1471.41 27
1471.50 23
1471.59 19
1471.67 14
1471.76 10
1471.85 6
1471.94 3
1472.02 2
1472.11 3
1472.20 6
1472.29 10
1472.38 15
1472.46 20
1472.55 23
1472.64 25
1472.73 26
1472.82 25
1472.90 23
1472.99 22
1473.08 21
1473.17 20
1473.26 20
1473.34 18
1473.43 16
1473.52 12
1473.61 8
1473.70 3
1473.78 0
1473.87 0
1473.96 0
1474.05 0
1474.14 0
1474.22 0
1474.31 0
1474.40 0
1474.49 4
1474.58 14
1474.66 25
1474.75 37
1474.84 48
1474.93 58
1475.01 65
1475.10 69
1475.19 71
1475.28 70
1475.37 69
1475.45 67
1475.54 66
1475.63 67
1475.72 70
1475.81 74
1475.89 79
1475.98 83
1476.07 85
1476.16 85
1476.25 82
1476.34 77
1476.42 71
1476.51 65
1476.60 61
1476.69 59
1476.78 60
1476.86 65
1476.95 71
1477.04 78
1477.13 84
1477.22 88
1477.30 90
1477.39 90
1477.48 88
1477.57 85
1477.66 83
1477.74 80
1477.83 78
1477.92 76
1478.01 74
1478.10 72
1478.18 71
1478.27 69
1478.36 69
1478.45 70
1478.54 72
1478.62 75
1478.71 79
1478.80 83
1478.89 88
1478.98 91
1479.07 94
1479.15 96
1479.24 97
1479.33 97
1479.42 96
1479.51 95
1479.59 94
1479.68 92
1479.77 90
1479.86 87
1479.95 83
1480.03 79
1480.12 74
1480.21 69
1480.30 66
1480.39 63
1480.48 63
1480.56 64
1480.65 66
1480.74 69
1480.83 73
1480.92 76
1481.00 78
1481.09 80
1481.18 82
1481.27 82
1481.36 81
1481.45 79
1481.53 76
1481.62 72
1481.71 68
1481.80 65
1481.89 64
1481.97 65
1482.06 68
1482.15 73
1482.24 78
1482.33 83
1482.42 87
1482.50 88
1482.59 87
1482.68 83
1482.77 77
1482.86 70
1482.94 62
1483.03 53
1483.12 45
1483.21 37
1483.30 29
1483.39 21
1483.47 13
1483.56 6
1483.65 0
1483.74 0
1483.83 0
1483.92 0
1484.00 0
1484.09 0
1484.18 0
1484.27 0
1484.36 2
1484.44 4
1484.53 5
1484.62 6
1484.71 6
1484.80 7
1484.89 8
1484.97 9
1485.06 10
1485.15 11
1485.24 11
1485.33 11
1485.42 9
1485.50 6
1485.59 3
1485.68 0
1485.77 0
1485.86 0
1485.95 0
1486.03 0
1486.12 6
1486.21 14
1486.30 23
1486.39 33
1486.48 41
1486.56 47
1486.65 52
1486.74 54
1486.83 56
1486.92 57
1487.01 59
1487.09 62
1487.18 66
1487.27 71
1487.36 75
1487.45 79
1487.54 82
1487.62 86
1487.71 88
1487.80 91
1487.89 93
1487.98 93
1488.07 93
1488.15 91
1488.24 88
1488.33 85
1488.42 82
1488.51 80
1488.60 81
1488.68 83
1488.77 86
1488.86 91
1488.95 96
1489.04 100
1489.13 102
1489.22 102
1489.30 101
1489.39 97
1489.48 93
1489.57 89
1489.66 86
1489.75 85
1489.83 86
1489.92 88
1490.01 92
1490.10 96
1490.19 100
1490.28 103
1490.36 104
1490.45 104
1490.54 104
1490.63 104
1490.72 104
1490.81 104
1490.90 105
1490.98 106
1491.07 106
1491.16 105
1491.25 102
1491.34 99
1491.43 97
1491.51 96
1491.60 98
1491.69 102
1491.78 109
1491.87 118
1491.96 127
1492.05 135
1492.13 143
1492.22 150
1492.31 156
1492.40 163
1492.49 169
1492.58 177
1492.67 187
1492.75 197
1492.84 208
1492.93 219
1493.02 229
1493.11 236
1493.20 242
1493.29 245
1493.37 245
1493.46 242
1493.55 238
1493.64 232
1493.73 225
1493.82 217
1493.90 209
1493.99 201
1494.08 193
1494.17 187
1494.26 181
1494.35 176
1494.44 172
1494.52 171
1494.61 172
1494.70 176
1494.79 181
1494.88 188
1494.97 196
1495.06 204
1495.14 210
1495.23 214
1495.32 216
1495.41 216
1495.50 214
1495.59 212
1495.68 208
1495.77 205
1495.85 202
1495.94 198
1496.03 194
1496.12 188
1496.21 181
1496.30 174
1496.39 165
1496.47 157
1496.56 148
1496.65 140
1496.74 131
1496.83 124
1496.92 116
1497.01 110
1497.09 105
1497.18 103
1497.27 104
1497.36 108
1497.45 113
1497.54 120
1497.63 127
1497.72 133
1497.80 136
1497.89 137
1497.98 136
1498.07 132
1498.16 127
1498.25 121
1498.34 113
1498.42 105
1498.51 97
1498.60 89
1498.69 81
1498.78 75
1498.87 69
1498.96 64
1499.05 59
1499.13 54
1499.22 49
1499.31 44
1499.40 42
1499.49 41
1499.58 42
1499.67 45
1499.76 48
1499.84 52
1499.93 55
1500.02 57
1500.11 57
1500.20 58
1500.29 59
1500.38 61
1500.46 62
1500.55 64
1500.64 66
1500.73 67
1500.82 67
1500.91 67
1501.00 67
1501.09 68
1501.18 68
1501.26 68
1501.35 67
1501.44 64
1501.53 60
1501.62 56
1501.71 51
1501.80 46
1501.89 42
1501.97 39
1502.06 37
1502.15 35
1502.24 34
1502.33 32
1502.42 32
1502.51 34
1502.60 38
1502.68 44
1502.77 51
1502.86 60
1502.95 68
1503.04 75
1503.13 80
1503.22 81
1503.31 80
1503.40 77
1503.48 72
1503.57 66
1503.66 60
1503.75 54
1503.84 49
1503.93 44
1504.02 40
1504.11 36
1504.19 33
1504.28 30
1504.37 29
1504.46 27
1504.55 27
1504.64 29
1504.73 31
1504.82 33
1504.91 35
1504.99 36
1505.08 35
1505.17 34
1505.26 31
1505.35 28
1505.44 24
1505.53 22
1505.62 21
1505.71 21
1505.79 21
1505.88 21
1505.97 21
1506.06 21
1506.15 20
1506.24 17
1506.33 14
1506.42 11
1506.51 8
1506.59 5
1506.68 3
1506.77 1
1506.86 0
1506.95 0
1507.04 0
1507.13 0
1507.22 0
1507.31 0
1507.40 0
1507.48 5
1507.57 11
1507.66 17
1507.75 23
1507.84 28
1507.93 33
1508.02 36
1508.11 38
1508.20 39
1508.28 39
1508.37 38
1508.46 37
1508.55 35
1508.64 35
1508.73 35
1508.82 35
1508.91 35
1509.00 35
1509.09 33
1509.17 31
1509.26 27
1509.35 23
1509.44 19
1509.53 15
1509.62 11
1509.71 8
1509.80 5
1509.89 2
1509.98 0
1510.06 0
1510.15 0
1510.24 0
1510.33 0
1510.42 0
1510.51 0
1510.60 0
1510.69 6
1510.78 15
1510.87 22
1510.96 29
1511.04 32
1511.13 34
1511.22 34
1511.31 33
1511.40 32
1511.49 33
1511.58 35
1511.67 39
1511.76 44
1511.85 48
1511.94 51
1512.02 52
1512.11 52
1512.20 50
1512.29 48
1512.38 47
1512.47 46
1512.56 46
1512.65 48
1512.74 50
1512.83 50
1512.92 49
1513.00 47
1513.09 42
1513.18 37
1513.27 31
1513.36 27
1513.45 23
1513.54 21
1513.63 20
1513.72 19
1513.81 20
1513.90 21
1513.98 23
1514.07 27
1514.16 34
1514.25 42
1514.34 51
1514.43 60
1514.52 68
1514.61 73
1514.70 75
1514.79 74
1514.88 70
1514.97 64
1515.05 56
1515.14 47
1515.23 38
1515.32 30
1515.41 23
1515.50 19
1515.59 18
1515.68 20
1515.77 25
1515.86 32
1515.95 39
1516.04 46
1516.13 50
1516.21 53
1516.30 53
1516.39 52
1516.48 50
1516.57 47
1516.66 43
1516.75 37
1516.84 31
1516.93 25
1517.02 21
1517.11 19
1517.20 21
1517.28 26
1517.37 34
1517.46 44
1517.55 53
1517.64 60
1517.73 65
1517.82 65
1517.91 63
1518.00 58
1518.09 52
1518.18 46
1518.27 40
1518.36 36
1518.45 34
1518.53 33
1518.62 34
1518.71 35
1518.80 37
1518.89 40
1518.98 44
1519.07 48
1519.16 53
1519.25 60
1519.34 67
1519.43 74
1519.52 79
1519.61 83
1519.70 84
1519.78 84
1519.87 82
1519.96 81
1520.05 80
1520.14 80
1520.23 82
1520.32 84
1520.41 87
1520.50 89
1520.59 90
1520.68 91
1520.77 90
1520.86 89
1520.95 87
1521.04 85
1521.12 83
1521.21 81
1521.30 78
1521.39 76
1521.48 72
1521.57 69
1521.66 67
1521.75 66
1521.84 67
1521.93 70
1522.02 74
1522.11 80
1522.20 85
1522.29 89
1522.38 91
1522.47 91
1522.55 88
1522.64 83
1522.73 76
1522.82 70
1522.91 65
1523.00 62
1523.09 62
1523.18 63
1523.27 65
1523.36 67
1523.45 69
1523.54 69
1523.63 66
1523.72 61
1523.81 54
1523.90 47
1523.99 40
1524.08 34
1524.16 31
1524.25 31
1524.34 33
1524.43 37
1524.52 42
1524.61 46
1524.70 50
1524.79 53
1524.88 54
1524.97 54
1525.06 54
1525.15 54
1525.24 55
1525.33 56
1525.42 58
1525.51 61
1525.60 63
1525.69 65
1525.77 67
1525.86 67
1525.95 65
1526.04 63
1526.13 61
1526.22 60
1526.31 59
1526.40 59
1526.49 60
1526.58 62
1526.67 64
1526.76 65
1526.85 65
1526.94 63
1527.03 60
1527.12 57
1527.21 53
1527.30 52
1527.39 52
1527.48 55
1527.57 61
1527.65 70
1527.74 80
1527.83 90
1527.92 99
1528.01 105
1528.10 107
1528.19 105
1528.28 100
1528.37 92
1528.46 83
1528.55 75
1528.64 69
1528.73 65
1528.82 65
1528.91 67
1529.00 71
1529.09 75
1529.18 77
1529.27 79
1529.36 80
1529.45 79
1529.54 79
1529.63 79
1529.72 79
1529.80 79
1529.89 79
1529.98 78
1530.07 77
1530.16 74
1530.25 72
1530.34 69
1530.43 66
1530.52 64
1530.61 62
1530.70 60
1530.79 59
1530.88 58
1530.97 59
1531.06 62
1531.15 66
1531.24 72
1531.33 79
1531.42 86
1531.51 91
1531.60 94
1531.69 95
1531.78 94
1531.87 91
1531.96 88
1532.05 86
1532.14 83
1532.23 81
1532.31 78
1532.40 74
1532.49 69
1532.58 62
1532.67 56
1532.76 50
1532.85 45
1532.94 43
1533.03 42
1533.12 43
1533.21 45
1533.30 46
1533.39 47
1533.48 48
1533.57 49
1533.66 50
1533.75 52
1533.84 54
1533.93 56
1534.02 56
1534.11 54
1534.20 49
1534.29 42
1534.38 34
1534.47 26
1534.56 20
1534.65 15
1534.74 13
1534.83 12
1534.92 11
1535.01 9
1535.10 5
1535.19 0
1535.28 0
1535.37 0
1535.46 0
1535.55 0
1535.64 0
1535.72 0
1535.81 0
1535.90 6
1535.99 15
1536.08 24
1536.17 31
1536.26 37
1536.35 41
1536.44 44
1536.53 46
1536.62 48
1536.71 49
1536.80 50
1536.89 51
1536.98 50
1537.07 49
1537.16 47
1537.25 45
1537.34 42
1537.43 39
1537.52 36
1537.61 34
1537.70 33
1537.79 33
1537.88 34
1537.97 36
1538.06 39
1538.15 44
1538.24 50
1538.33 56
1538.42 60
1538.51 63
1538.60 63
1538.69 61
1538.78 55
1538.87 48
1538.96 40
1539.05 33
1539.14 25
1539.23 19
1539.32 14
1539.41 10
1539.50 7
1539.59 5
1539.68 3
1539.77 3
1539.86 4
1539.95 6
1540.04 9
1540.13 13
1540.22 16
1540.31 19
1540.40 22
1540.49 24
1540.58 25
1540.67 26
1540.76 27
1540.85 29
1540.94 32
1541.03 35
1541.12 39
1541.21 44
1541.30 48
1541.39 51
1541.48 54
1541.57 57
1541.66 60
1541.75 62
1541.84 64
1541.93 64
1542.02 63
1542.11 60
1542.20 58
1542.29 56
1542.38 56
1542.47 58
1542.56 61
1542.65 65
1542.74 67
1542.83 67
1542.92 63
1543.01 57
1543.10 51
1543.19 45
1543.28 42
1543.37 43
1543.46 47
1543.55 54
1543.64 62
1543.73 70
1543.82 76
1543.91 80
1544.00 81
1544.09 81
1544.18 80
1544.27 78
1544.36 78
1544.45 78
1544.54 79
1544.63 81
1544.72 83
1544.81 85
1544.90 87
1544.99 88
1545.08 88
1545.17 87
1545.26 84
1545.35 79
1545.44 73
1545.53 67
1545.62 61
1545.71 57
1545.80 55
1545.89 56
1545.98 59
1546.07 64
1546.16 70
1546.25 75
1546.34 80
1546.43 83
1546.52 83
1546.61 83
1546.70 81
1546.79 79
1546.88 78
1546.97 77
1547.06 77
1547.15 78
1547.24 81
1547.33 84
1547.42 87
1547.51 90
1547.60 93
1547.69 96
1547.78 99
1547.87 101
1547.96 104
1548.05 107
1548.14 112
1548.23 116
1548.32 120
1548.41 124
1548.50 125
1548.59 125
1548.68 123
1548.77 119
1548.86 114
1548.95 109
1549.04 104
1549.13 100
1549.22 97
1549.31 95
1549.40 93
1549.49 91
1549.58 88
1549.67 85
1549.76 81
1549.85 77
1549.94 73
1550.03 70
1550.12 67
1550.21 65
1550.30 63
1550.39 62
1550.48 61
1550.58 61
1550.67 62
1550.76 63
1550.85 64
1550.94 65
1551.03 65
1551.12 65
1551.21 64
1551.30 64
1551.39 65
1551.48 66
1551.57 68
1551.66 71
1551.75 74
1551.84 76
1551.93 76
1552.02 73
1552.11 68
1552.20 61
1552.29 54
1552.38 47
1552.47 40
1552.56 35
1552.65 30
1552.74 27
1552.83 24
1552.92 23
1553.01 23
1553.10 25
1553.19 29
1553.28 35
1553.37 41
1553.46 46
1553.55 49
1553.64 49
1553.73 47
1553.82 43
1553.91 38
1554.01 35
1554.10 35
1554.19 36
1554.28 39
1554.37 43
1554.46 46
1554.55 48
1554.64 49
1554.73 49
1554.82 49
1554.91 49
1555.00 49
1555.09 48
1555.18 46
1555.27 41
1555.36 35
1555.45 27
1555.54 19
1555.63 13
1555.72 9
1555.81 7
1555.90 8
1555.99 11
1556.08 15
1556.17 17
1556.26 20
1556.35 21
1556.44 23
1556.54 25
1556.63 28
1556.72 32
1556.81 36
1556.90 42
1556.99 48
1557.08 53
1557.17 58
1557.26 63
1557.35 66
1557.44 67
1557.53 68
1557.62 67
1557.71 66
1557.80 65
1557.89 64
1557.98 65
1558.07 67
1558.16 70
1558.25 73
1558.34 75
1558.43 76
1558.52 76
1558.61 72
1558.71 68
1558.80 62
1558.89 56
1558.98 51
1559.07 47
1559.16 46
1559.25 45
1559.34 46
1559.43 45
1559.52 44
1559.61 41
1559.70 36
1559.79 30
1559.88 23
1559.97 17
1560.06 13
1560.15 11
1560.24 13
1560.33 16
1560.42 22
1560.51 30
1560.61 37
1560.70 44
1560.79 48
1560.88 51
1560.97 51
1561.06 50
1561.15 48
1561.24 46
1561.33 45
1561.42 46
1561.51 48
1561.60 52
1561.69 55
1561.78 57
1561.87 58
1561.96 56
1562.05 53
1562.14 49
1562.24 46
1562.33 44
1562.42 45
1562.51 49
1562.60 54
1562.69 61
1562.78 69
1562.87 77
1562.96 84
1563.05 92
1563.14 100
1563.23 107
1563.32 114
1563.41 121
1563.50 125
1563.59 128
1563.68 128
1563.77 125
1563.87 122
1563.96 118
1564.05 114
1564.14 113
1564.23 113
1564.32 115
1564.41 120
1564.50 125
1564.59 131
1564.68 136
1564.77 140
1564.86 141
1564.95 140
1565.04 137
1565.13 132
1565.22 128
1565.32 125
1565.41 123
1565.50 123
1565.59 124
1565.68 128
1565.77 132
1565.86 136
1565.95 141
1566.04 145
1566.13 148
1566.22 151
1566.31 152
1566.40 154
1566.49 155
1566.58 156
1566.68 156
1566.77 155
1566.86 153
1566.95 148
1567.04 141
1567.13 132
1567.22 121
1567.31 111
1567.40 102
1567.49 95
1567.58 91
1567.67 90
1567.76 91
1567.85 93
1567.95 95
1568.04 96
1568.13 96
1568.22 95
1568.31 93
1568.40 91
1568.49 89
1568.58 88
1568.67 88
1568.76 89
1568.85 92
1568.94 96
1569.03 101
1569.12 106
1569.22 110
1569.31 112
1569.40 113
1569.49 112
1569.58 110
1569.67 107
1569.76 104
1569.85 101
1569.94 100
1570.03 99
1570.12 99
1570.21 98
1570.31 96
1570.40 93
1570.49 87
1570.58 78
1570.67 67
1570.76 54
1570.85 41
1570.94 30
1571.03 22
1571.12 18
1571.21 18
1571.30 21
1571.39 27
1571.49 34
1571.58 40
1571.67 44
1571.76 47
1571.85 47
1571.94 46
1572.03 45
1572.12 43
1572.21 42
1572.30 42
1572.39 41
1572.48 40
1572.58 38
1572.67 34
1572.76 29
1572.85 24
1572.94 18
1573.03 12
1573.12 9
1573.21 8
1573.30 8
1573.39 10
1573.48 13
1573.58 16
1573.67 17
1573.76 17
1573.85 15
1573.94 13
1574.03 10
1574.12 8
1574.21 6
1574.30 4
1574.39 3
1574.48 2
1574.58 1
1574.67 1
1574.76 0
1574.85 0
1574.94 0
1575.03 0
1575.12 0
1575.21 0
1575.30 0
1575.39 0
1575.48 0
1575.58 3
1575.67 9
1575.76 17
1575.85 26
1575.94 36
1576.03 47
1576.12 57
1576.21 66
1576.30 74
1576.39 79
1576.48 83
1576.58 84
1576.67 83
1576.76 81
1576.85 79
1576.94 76
1577.03 74
1577.12 73
1577.21 74
1577.30 76
1577.39 78
1577.49 80
1577.58 83
1577.67 85
1577.76 86
1577.85 85
1577.94 83
1578.03 80
1578.12 77
1578.21 73
1578.30 69
1578.40 67
1578.49 65
1578.58 65
1578.67 65
1578.76 66
1578.85 67
1578.94 68
1579.03 68
1579.12 69
1579.22 70
1579.31 73
1579.40 78
1579.49 85
1579.58 93
1579.67 103
1579.76 114
1579.85 123
1579.94 130
1580.03 134
1580.13 136
1580.22 137
1580.31 137
1580.40 140
1580.49 144
1580.58 151
1580.67 159
1580.76 167
1580.85 174
1580.95 179
1581.04 183
1581.13 185
1581.22 187
1581.31 190
1581.40 192
1581.49 194
1581.58 194
1581.67 192
1581.77 188
1581.86 181
1581.95 173
1582.04 165
1582.13 156
1582.22 149
1582.31 143
1582.40 138
1582.49 133
1582.59 129
1582.68 125
1582.77 121
1582.86 119
1582.95 117
1583.04 116
1583.13 117
1583.22 117
1583.31 118
1583.41 119
1583.50 119
1583.59 119
1583.68 117
1583.77 115
1583.86 112
1583.95 109
1584.04 105
1584.14 101
1584.23 98
1584.32 96
1584.41 95
1584.50 95
1584.59 97
1584.68 98
1584.77 97
1584.87 93
1584.96 87
1585.05 78
1585.14 68
1585.23 59
1585.32 53
1585.41 52
1585.50 56
1585.59 63
1585.69 74
1585.78 84
1585.87 93
1585.96 98
1586.05 99
1586.14 97
1586.23 92
1586.32 85
1586.42 77
1586.51 70
1586.60 64
1586.69 59
1586.78 54
1586.87 51
1586.96 48
1587.06 46
1587.15 45
1587.24 46
1587.33 48
1587.42 52
1587.51 57
1587.60 63
1587.69 70
1587.79 75
1587.88 80
1587.97 83
1588.06 83
1588.15 81
1588.24 77
1588.33 72
1588.42 66
1588.52 62
1588.61 60
1588.70 61
1588.79 65
1588.88 70
1588.97 76
1589.06 80
1589.16 83
1589.25 85
1589.34 85
1589.43 85
1589.52 86
1589.61 88
1589.70 91
1589.79 93
1589.89 94
1589.98 93
1590.07 89
1590.16 83
1590.25 75
1590.34 68
1590.43 62
1590.53 60
1590.62 60
1590.71 63
1590.80 68
1590.89 72
1590.98 75
1591.07 76
1591.17 75
1591.26 72
1591.35 69
1591.44 66
1591.53 65
1591.62 66
1591.71 68
1591.80 70
1591.90 73
1591.99 74
1592.08 74
1592.17 72
1592.26 70
1592.35 69
1592.44 68
1592.54 69
1592.63 70
1592.72 71
1592.81 71
1592.90 68
1592.99 62
1593.08 55
1593.18 46
1593.27 39
1593.36 33
1593.45 30
1593.54 30
1593.63 32
1593.73 35
1593.82 38
1593.91 40
1594.00 40
1594.09 39
1594.18 38
1594.27 36
1594.37 35
1594.46 35
1594.55 36
1594.64 39
1594.73 42
1594.82 46
1594.91 50
1595.01 54
1595.10 58
1595.19 60
1595.28 61
1595.37 61
1595.46 60
1595.55 59
1595.65 57
1595.74 56
1595.83 55
1595.92 55
1596.01 56
1596.10 58
1596.20 59
1596.29 60
1596.38 59
1596.47 57
1596.56 53
1596.65 47
1596.74 41
1596.84 35
1596.93 30
1597.02 27
1597.11 26
1597.20 26
1597.29 27
1597.39 28
1597.48 28
1597.57 26
1597.66 22
1597.75 18
1597.84 15
1597.94 13
1598.03 14
1598.12 17
1598.21 23
1598.30 29
1598.39 35
1598.48 40
1598.58 43
1598.67 44
1598.76 45
1598.85 46
1598.94 49
1599.03 54
1599.13 60
1599.22 68
1599.31 76
1599.40 82
1599.49 87
1599.58 88
1599.68 87
1599.77 84
1599.86 79
1599.95 75
1600.04 71
1600.13 70
1600.23 70
1600.32 72
1600.41 76
1600.50 79
1600.59 83
1600.68 86
1600.78 87
1600.87 87
1600.96 87
1601.05 86
1601.14 84
1601.23 84
1601.33 84
1601.42 86
1601.51 90
1601.60 97
1601.69 104
1601.78 113
1601.88 120
1601.97 126
1602.06 129
1602.15 128
1602.24 124
1602.33 117
1602.43 109
1602.52 102
1602.61 96
1602.70 93
1602.79 93
1602.88 96
1602.98 102
1603.07 109
1603.16 116
1603.25 124
1603.34 130
1603.44 134
1603.53 136
1603.62 136
1603.71 133
1603.80 128
1603.89 120
1603.99 112
1604.08 104
1604.17 98
1604.26 95
1604.35 96
1604.44 100
1604.54 107
1604.63 115
1604.72 121
1604.81 124
1604.90 122
1605.00 117
1605.09 110
1605.18 104
1605.27 99
1605.36 97
1605.45 99
1605.55 103
1605.64 108
1605.73 112
1605.82 115
1605.91 115
1606.01 113
1606.10 109
1606.19 106
1606.28 105
1606.37 105
1606.46 107
1606.56 110
1606.65 114
1606.74 118
1606.83 121
1606.92 123
1607.02 123
1607.11 122
1607.20 120
1607.29 116
1607.38 112
1607.47 106
1607.57 99
1607.66 93
1607.75 87
1607.84 82
1607.93 78
1608.03 75
1608.12 74
1608.21 74
1608.30 74
1608.39 74
1608.49 74
1608.58 73
1608.67 72
1608.76 70
1608.85 68
1608.94 66
1609.04 66
1609.13 67
1609.22 71
1609.31 76
1609.40 82
1609.50 88
1609.59 93
1609.68 96
1609.77 98
1609.86 98
1609.96 97
1610.05 96
1610.14 95
1610.23 94
1610.32 94
1610.42 94
1610.51 94
1610.60 93
1610.69 92
1610.78 91
1610.88 90
1610.97 88
1611.06 86
1611.15 83
1611.24 80
1611.34 74
1611.43 67
1611.52 58
1611.61 47
1611.70 35
1611.79 23
1611.89 12
1611.98 3
1612.07 0
1612.16 0
1612.25 0
1612.35 0
1612.44 0
1612.53 0
1612.62 0
1612.71 0
1612.81 0
1612.90 1
1612.99 6
1613.08 12
1613.18 20
1613.27 28
1613.36 38
1613.45 47
1613.54 57
1613.64 66
1613.73 74
1613.82 80
1613.91 84
1614.00 85
1614.10 84
1614.19 81
1614.28 76
1614.37 71
1614.46 67
1614.56 63
1614.65 61
1614.74 61
1614.83 63
1614.92 67
1615.02 71
1615.11 74
1615.20 76
1615.29 76
1615.38 74
1615.48 70
1615.57 65
1615.66 60
1615.75 57
1615.84 57
1615.94 58
1616.03 62
1616.12 67
1616.21 71
1616.31 73
1616.40 72
1616.49 67
1616.58 60
1616.67 51
1616.77 43
1616.86 35
1616.95 31
1617.04 29
1617.13 31
1617.23 35
1617.32 42
1617.41 50
1617.50 59
1617.60 67
1617.69 74
1617.78 80
1617.87 83
1617.96 85
1618.06 85
1618.15 84
1618.24 82
1618.33 81
1618.42 80
1618.52 80
1618.61 80
1618.70 79
1618.79 78
1618.89 75
1618.98 72
1619.07 69
1619.16 66
1619.25 63
1619.35 61
1619.44 60
1619.53 59
1619.62 59
1619.72 59
1619.81 58
1619.90 58
1619.99 57
1620.08 57
1620.18 58
1620.27 60
1620.36 65
1620.45 72
1620.55 79
1620.64 86
1620.73 92
1620.82 96
1620.91 97
1621.01 96
1621.10 94
1621.19 91
1621.28 89
1621.38 88
1621.47 87
1621.56 88
1621.65 89
1621.74 90
1621.84 91
1621.93 93
1622.02 95
1622.11 99
1622.21 103
1622.30 106
1622.39 108
1622.48 109
1622.58 107
1622.67 103
1622.76 99
1622.85 96
1622.94 95
1623.04 97
1623.13 103
1623.22 111
1623.31 120
1623.41 128
1623.50 134
1623.59 138
1623.68 138
1623.78 136
1623.87 131
1623.96 125
1624.05 118
1624.14 111
1624.24 104
1624.33 97
1624.42 90
1624.51 85
1624.61 80
1624.70 77
1624.79 76
1624.88 77
1624.98 79
1625.07 82
1625.16 85
1625.25 88
1625.35 89
1625.44 89
1625.53 88
1625.62 84
1625.71 80
1625.81 75
1625.90 70
1625.99 67
1626.08 64
1626.18 63
1626.27 63
1626.36 63
1626.45 63
1626.55 64
1626.64 64
1626.73 66
1626.82 68
1626.92 71
1627.01 75
1627.10 79
1627.19 82
1627.29 83
1627.38 83
1627.47 81
1627.56 76
1627.66 69
1627.75 60
1627.84 51
1627.93 42
1628.02 33
1628.12 27
1628.21 22
1628.30 20
1628.39 21
1628.49 23
1628.58 27
1628.67 31
1628.76 35
1628.86 37
1628.95 39
1629.04 39
1629.13 40
1629.23 41
1629.32 44
1629.41 48
1629.50 53
1629.60 59
1629.69 65
1629.78 70
1629.87 74
1629.97 78
1630.06 82
1630.15 86
1630.24 90
1630.34 94
1630.43 98
1630.52 101
1630.61 102
1630.71 102
1630.80 101
1630.89 97
1630.98 92
1631.08 85
1631.17 77
1631.26 69
1631.35 61
1631.45 55
1631.54 51
1631.63 50
1631.72 50
1631.82 51
1631.91 52
1632.00 52
1632.10 51
1632.19 48
1632.28 44
1632.37 40
1632.47 36
1632.56 31
1632.65 28
1632.74 27
1632.84 27
1632.93 29
1633.02 33
1633.11 37
1633.21 42
1633.30 45
1633.39 46
1633.48 45
1633.58 43
1633.67 40
1633.76 37
1633.85 35
1633.95 33
1634.04 33
1634.13 33
1634.22 33
1634.32 31
1634.41 29
1634.50 27
1634.60 24
1634.69 21
1634.78 18
1634.87 17
1634.97 16
1635.06 17
1635.15 19
1635.24 23
1635.34 30
1635.43 39
1635.52 49
1635.61 59
1635.71 68
1635.80 75
1635.89 80
1635.99 82
1636.08 83
1636.17 82
1636.26 81
1636.36 79
1636.45 76
1636.54 73
1636.63 70
1636.73 67
1636.82 64
1636.91 62
1637.00 61
1637.10 62
1637.19 63
1637.28 67
1637.38 71
1637.47 78
1637.56 86
1637.65 95
1637.75 105
1637.84 115
1637.93 125
1638.02 134
1638.12 141
1638.21 146
1638.30 150
1638.40 152
1638.49 154
1638.58 156
1638.67 160
1638.77 167
1638.86 176
1638.95 188
1639.04 200
1639.14 213
1639.23 224
1639.32 232
1639.42 236
1639.51 236
1639.60 231
1639.69 222
1639.79 210
1639.88 196
1639.97 182
1640.07 168
1640.16 157
1640.25 148
1640.34 142
1640.44 139
1640.53 137
1640.62 135
1640.71 132
1640.81 128
1640.90 122
1640.99 114
1641.09 105
1641.18 97
1641.27 90
1641.36 84
1641.46 81
1641.55 80
1641.64 81
1641.74 85
1641.83 90
1641.92 94
1642.01 97
1642.11 97
1642.20 96
1642.29 93
1642.39 88
1642.48 84
1642.57 79
1642.66 76
1642.76 73
1642.85 71
1642.94 70
1643.04 69
1643.13 69
1643.22 69
1643.31 69
1643.41 70
1643.50 72
1643.59 73
1643.69 73
1643.78 73
1643.87 71
1643.96 69
1644.06 65
1644.15 61
1644.24 57
1644.34 53
1644.43 50
1644.52 47
1644.61 45
1644.71 43
1644.80 43
1644.89 43
1644.99 45
1645.08 48
1645.17 52
1645.27 57
1645.36 61
1645.45 65
1645.54 67
1645.64 67
1645.73 66
1645.82 64
1645.92 61
1646.01 59
1646.10 57
1646.19 56
1646.29 55
1646.38 54
1646.47 52
1646.57 50
1646.66 47
1646.75 43
1646.85 39
1646.94 36
1647.03 34
1647.12 33
1647.22 32
1647.31 33
1647.40 35
1647.50 35
1647.59 36
1647.68 35
1647.78 34
1647.87 32
1647.96 32
1648.05 32
1648.15 35
1648.24 39
1648.33 44
1648.43 49
1648.52 53
1648.61 57
1648.71 59
1648.80 59
1648.89 58
1648.98 56
1649.08 53
1649.17 49
1649.26 44
1649.36 38
1649.45 31
1649.54 25
1649.64 18
1649.73 13
1649.82 8
1649.92 4
1650.01 1
1650.10 0
1650.19 0
1650.29 0
1650.38 0
1650.47 0
1650.57 0
1650.66 0
1650.75 0
1650.85 0
1650.94 9
1651.03 18
1651.13 29
1651.22 39
1651.31 48
1651.40 56
1651.50 62
1651.59 65
1651.68 66
1651.78 67
1651.87 67
1651.96 67
1652.06 68
1652.15 71
1652.24 74
1652.34 77
1652.43 80
1652.52 81
1652.62 80
1652.71 78
1652.80 73
1652.90 67
1652.99 58
1653.08 48
1653.17 36
1653.27 24
1653.36 12
1653.45 2
1653.55 0
1653.64 0
1653.73 0
1653.83 0
1653.92 0
1654.01 2
1654.11 10
1654.20 19
1654.29 28
1654.39 37
1654.48 45
1654.57 53
1654.67 60
1654.76 66
1654.85 70
1654.94 71
1655.04 69
1655.13 65
1655.22 58
1655.32 52
1655.41 46
1655.50 42
1655.60 41
1655.69 42
1655.78 45
1655.88 47
1655.97 48
1656.06 47
1656.16 43
1656.25 38
1656.34 32
1656.44 27
1656.53 23
1656.62 20
1656.72 20
1656.81 20
1656.90 20
1657.00 21
1657.09 22
1657.18 23
1657.28 24
1657.37 26
1657.46 28
1657.56 29
1657.65 30
1657.74 31
1657.84 33
1657.93 35
1658.02 38
1658.12 42
1658.21 48
1658.30 54
1658.40 62
1658.49 69
1658.58 75
1658.68 81
1658.77 85
1658.86 88
1658.96 89
1659.05 89
1659.14 87
1659.24 84
1659.33 79
1659.42 73
1659.52 66
1659.61 59
1659.70 53
1659.80 46
1659.89 40
1659.98 35
1660.08 29
1660.17 24
1660.26 21
1660.36 20
1660.45 22
1660.54 28
1660.64 39
1660.73 54
1660.82 71
1660.92 88
1661.01 103
1661.10 114
1661.20 118
1661.29 115
1661.38 107
1661.48 95
1661.57 82
1661.66 70
1661.76 61
1661.85 55
1661.94 53
1662.04 53
1662.13 54
1662.22 55
1662.32 56
1662.41 56
1662.50 54
1662.60 52
1662.69 50
1662.78 48
1662.88 47
1662.97 47
1663.06 49
1663.16 53
1663.25 60
1663.34 68
1663.44 77
1663.53 86
1663.62 94
1663.72 100
1663.81 103
1663.91 103
1664.00 100
1664.09 95
1664.19 89
1664.28 83
1664.37 77
1664.47 72
1664.56 67
1664.65 63
1664.75 58
1664.84 52
1664.93 47
1665.03 42
1665.12 39
1665.21 39
1665.31 41
1665.40 45
1665.49 52
1665.59 59
1665.68 67
1665.77 75
1665.87 82
1665.96 88
1666.06 93
1666.15 97
1666.24 99
1666.34 100
1666.43 99
1666.52 97
1666.62 93
1666.71 88
1666.80 83
1666.90 78
1666.99 75
1667.08 74
1667.18 74
1667.27 76
1667.36 79
1667.46 81
1667.55 83
1667.65 84
1667.74 85
1667.83 85
1667.93 84
1668.02 84
1668.11 85
1668.21 85
1668.30 86
1668.39 86
1668.49 84
1668.58 82
1668.68 78
1668.77 75
1668.86 72
1668.96 72
1669.05 73
1669.14 77
1669.24 83
1669.33 91
1669.42 98
1669.52 104
1669.61 109
1669.70 111
1669.80 112
1669.89 110
1669.99 107
1670.08 103
1670.17 100
1670.27 95
1670.36 91
1670.45 86
1670.55 80
1670.64 75
1670.73 69
1670.83 63
1670.92 58
1671.02 54
1671.11 52
1671.20 51
1671.30 51
1671.39 52
1671.48 53
1671.58 54
1671.67 53
1671.77 51
1671.86 47
1671.95 42
1672.05 36
1672.14 30
1672.23 24
1672.33 20
1672.42 17
1672.51 14
1672.61 12
1672.70 10
1672.80 7
1672.89 4
1672.98 1
1673.08 0
1673.17 0
1673.26 0
1673.36 0
1673.45 0
1673.55 0
1673.64 0
1673.73 0
1673.83 2
1673.92 5
1674.01 9
1674.11 13
1674.20 17
1674.30 22
1674.39 28
1674.48 34
1674.58 40
1674.67 47
1674.76 54
1674.86 60
1674.95 66
1675.05 71
1675.14 75
1675.23 76
1675.33 76
1675.42 73
1675.51 69
1675.61 64
1675.70 60
1675.80 57
1675.89 55
1675.98 55
1676.08 55
1676.17 54
1676.26 53
1676.36 50
1676.45 45
1676.55 39
1676.64 32
1676.73 26
1676.83 23
1676.92 23
1677.02 27
1677.11 36
1677.20 47
1677.30 59
1677.39 71
1677.48 79
1677.58 84
1677.67 85
1677.77 84
1677.86 81
1677.95 79
1678.05 77
1678.14 78
1678.24 81
1678.33 86
1678.42 92
1678.52 98
1678.61 102
1678.70 105
1678.80 104
1678.89 99
1678.99 90
1679.08 78
1679.17 63
1679.27 47
1679.36 33
1679.46 20
1679.55 11
1679.64 5
1679.74 2
1679.83 2
1679.93 5
1680.02 9
1680.11 15
1680.21 21
1680.30 27
1680.40 32
1680.49 35
1680.58 37
1680.68 37
1680.77 36
1680.86 34
1680.96 32
1681.05 31
1681.15 29
1681.24 28
1681.33 25
1681.43 22
1681.52 19
1681.62 15
1681.71 11
1681.80 9
1681.90 8
1681.99 8
1682.09 11
1682.18 14
1682.27 18
1682.37 23
1682.46 27
1682.56 30
1682.65 31
1682.74 31
1682.84 30
1682.93 28
1683.03 27
1683.12 26
1683.21 26
1683.31 28
1683.40 30
1683.50 33
1683.59 35
1683.68 36
1683.78 36
1683.87 35
1683.97 34
1684.06 31
1684.15 29
1684.25 27
1684.34 25
1684.44 22
1684.53 19
1684.62 15
1684.72 11
1684.81 7
1684.91 3
1685.00 0
1685.09 0
1685.19 0
1685.28 0
1685.38 0
1685.47 0
1685.56 0
1685.66 0
1685.75 0
1685.85 0
1685.94 7
1686.04 17
1686.13 27
1686.22 37
1686.32 45
1686.41 51
1686.51 53
1686.60 51
1686.69 47
1686.79 42
1686.88 37
1686.98 34
1687.07 33
1687.16 34
1687.26 37
1687.35 41
1687.45 43
1687.54 44
1687.63 44
1687.73 42
1687.82 39
1687.92 37
1688.01 36
1688.11 37
1688.20 40
1688.29 44
1688.39 48
1688.48 52
1688.58 55
1688.67 57
1688.76 58
1688.86 57
1688.95 56
1689.05 55
1689.14 54
1689.24 53
1689.33 52
1689.42 50
1689.52 49
1689.61 46
1689.71 42
1689.80 36
1689.89 30
1689.99 23
1690.08 18
1690.18 14
1690.27 11
1690.37 11
1690.46 12
1690.55 14
1690.65 16
1690.74 17
1690.84 18
1690.93 17
1691.03 15
1691.12 12
1691.21 8
1691.31 4
1691.40 1
1691.50 0
1691.59 0
1691.68 0
1691.78 4
1691.87 9
1691.97 16
1692.06 23
1692.16 30
1692.25 36
1692.34 41
1692.44 44
1692.53 46
1692.63 48
1692.72 48
1692.82 49
1692.91 49
1693.00 49
1693.10 50
1693.19 50
1693.29 51
1693.38 53
1693.48 55
1693.57 58
1693.66 60
1693.76 62
1693.85 64
1693.95 65
1694.04 65
1694.14 66
1694.23 68
1694.32 70
1694.42 74
1694.51 77
1694.61 80
1694.70 82
1694.80 82
1694.89 80
1694.98 77
1695.08 74
1695.17 71
1695.27 70
1695.36 70
1695.46 71
1695.55 72
1695.65 73
1695.74 73
1695.83 73
1695.93 74
1696.02 75
1696.12 77
1696.21 79
1696.31 82
1696.40 84
1696.49 84
1696.59 82
1696.68 79
1696.78 74
1696.87 69
1696.97 65
1697.06 61
1697.16 60
1697.25 58
1697.34 57
1697.44 54
1697.53 51
1697.63 47
1697.72 42
1697.82 38
1697.91 34
1698.00 33
1698.10 32
1698.19 33
1698.29 35
1698.38 37
1698.48 38
1698.57 40
1698.67 41
1698.76 41
1698.85 42
1698.95 42
1699.04 40
1699.14 37
1699.23 31
1699.33 25
1699.42 17
1699.52 11
1699.61 6
1699.70 5
1699.80 7
1699.89 12
1699.99 18
1700.08 24
1700.18 31
1700.27 37
1700.37 43
1700.46 50
1700.55 57
1700.65 65
1700.74 72
1700.84 78
1700.93 81
1701.03 82
1701.12 79
1701.22 73
1701.31 64
1701.41 55
1701.50 46
1701.59 37
1701.69 30
1701.78 25
1701.88 23
1701.97 25
1702.07 30
1702.16 38
1702.26 49
1702.35 60
1702.45 70
1702.54 79
1702.63 84
1702.73 87
1702.82 86
1702.92 83
1703.01 77
1703.11 69
1703.20 59
1703.30 49
1703.39 39
1703.49 30
1703.58 24
1703.67 22
1703.77 23
1703.86 26
1703.96 29
1704.05 32
1704.15 31
1704.24 27
1704.34 19
1704.43 9
1704.53 0
1704.62 0
1704.71 0
1704.81 0
1704.90 0
1705.00 0
1705.09 0
1705.19 2
1705.28 8
1705.38 12
1705.47 13
1705.57 12
1705.66 11
1705.76 10
1705.85 9
1705.94 10
1706.04 14
1706.13 19
1706.23 25
1706.32 32
1706.42 40
1706.51 47
1706.61 55
1706.70 64
1706.80 74
1706.89 84
1706.99 95
1707.08 106
1707.18 117
1707.27 126
1707.36 134
1707.46 140
1707.55 145
1707.65 149
1707.74 151
1707.84 151
1707.93 150
1708.03 146
1708.12 141
1708.22 134
1708.31 126
1708.41 120
1708.50 115
1708.60 112
1708.69 109
1708.79 107
1708.88 105
1708.97 100
1709.07 93
1709.16 83
1709.26 71
1709.35 59
1709.45 47
1709.54 36
1709.64 27
1709.73 21
1709.83 17
1709.92 15
1710.02 14
1710.11 15
1710.21 17
1710.30 22
1710.40 28
1710.49 36
1710.59 44
1710.68 52
1710.77 59
1710.87 65
1710.96 68
1711.06 70
1711.15 70
1711.25 68
1711.34 64
1711.44 59
1711.53 53
1711.63 45
1711.72 37
1711.82 30
1711.91 24
1712.01 19
1712.10 15
1712.20 13
1712.29 11
1712.39 8
1712.48 5
1712.58 1
1712.67 0
1712.77 0
1712.86 0
1712.96 2
1713.05 8
1713.14 14
1713.24 19
1713.33 23
1713.43 25
1713.52 25
1713.62 24
1713.71 23
1713.81 24
1713.90 26
1714.00 32
1714.09 40
1714.19 49
1714.28 58
1714.38 67
1714.47 72
1714.57 75
1714.66 74
1714.76 70
1714.85 64
1714.95 58
1715.04 51
1715.14 45
1715.23 40
1715.33 35
1715.42 30
1715.52 26
1715.61 22
1715.71 18
1715.80 15
1715.90 14
1715.99 14
1716.09 16
1716.18 20
1716.28 25
1716.37 31
1716.47 38
1716.56 46
1716.66 54
1716.75 61
1716.85 67
1716.94 71
1717.04 72
1717.13 69
1717.23 63
1717.32 55
1717.42 48
1717.51 43
1717.61 41
1717.70 42
1717.79 46
1717.89 51
1717.98 57
1718.08 61
1718.17 63
1718.27 64
1718.36 63
1718.46 61
1718.55 60
1718.65 59
1718.74 59
1718.84 59
1718.93 59
1719.03 58
1719.12 55
1719.22 49
1719.31 42
1719.41 32
1719.50 20
1719.60 9
1719.69 0
1719.79 0
1719.88 0
1719.98 0
1720.07 0
1720.17 0
1720.26 0
1720.36 7
1720.45 15
1720.55 23
1720.65 31
1720.74 39
1720.84 48
1720.93 56
1721.03 64
1721.12 70
1721.22 75
1721.31 77
1721.41 78
1721.50 78
1721.60 77
1721.69 77
1721.79 77
1721.88 79
1721.98 80
1722.07 82
1722.17 83
1722.26 83
1722.36 83
1722.45 81
1722.55 79
1722.64 77
1722.74 75
1722.83 74
1722.93 74
1723.02 75
1723.12 76
1723.21 77
1723.31 79
1723.40 80
1723.50 83
1723.59 87
1723.69 92
1723.78 99
1723.88 106
1723.97 113
1724.07 118
1724.16 119
1724.26 116
1724.35 107
1724.45 95
1724.54 80
1724.64 65
1724.73 50
1724.83 38
1724.92 28
1725.02 21
1725.12 16
1725.21 13
1725.31 12
1725.40 12
1725.50 13
1725.59 15
1725.69 19
1725.78 24
1725.88 30
1725.97 36
1726.07 41
1726.16 45
1726.26 47
1726.35 47
1726.45 44
1726.54 41
1726.64 37
1726.73 34
1726.83 33
1726.92 34
1727.02 38
1727.11 43
1727.21 49
1727.30 54
1727.40 58
1727.50 59
1727.59 58
1727.69 54
1727.78 47
1727.88 40
1727.97 31
1728.07 24
1728.16 17
1728.26 11
1728.35 8
1728.45 6
1728.54 7
1728.64 9
1728.73 12
1728.83 16
1728.92 21
1729.02 25
1729.11 28
1729.21 30
1729.30 30
1729.40 29
1729.50 27
1729.59 24
1729.69 22
1729.78 21
1729.88 22
1729.97 25
1730.07 29
1730.16 33
1730.26 35
1730.35 36
1730.45 33
1730.54 27
1730.64 19
1730.73 9
1730.83 0
1730.93 0
1731.02 0
1731.12 0
1731.21 0
1731.31 0
1731.40 0
1731.50 0
1731.59 4
1731.69 10
1731.78 13
1731.88 15
1731.97 16
1732.07 17
1732.16 18
1732.26 19
1732.36 20
1732.45 21
1732.55 20
1732.64 19
1732.74 16
1732.83 13
1732.93 10
1733.02 8
1733.12 7
1733.21 7
1733.31 8
1733.40 9
1733.50 9
1733.60 9
1733.69 8
1733.79 8
1733.88 9
1733.98 12
1734.07 17
1734.17 25
1734.26 34
1734.36 43
1734.45 51
1734.55 56
1734.64 59
1734.74 61
1734.84 62
1734.93 62
1735.03 64
1735.12 67
1735.22 70
1735.31 75
1735.41 79
1735.50 83
1735.60 88
1735.69 92
1735.79 96
1735.89 101
1735.98 104
1736.08 107
1736.17 109
1736.27 110
1736.36 110
1736.46 110
1736.55 111
1736.65 111
1736.74 113
1736.84 115
1736.94 116
1737.03 116
1737.13 114
1737.22 111
1737.32 107
1737.41 104
1737.51 102
1737.60 102
1737.70 105
1737.80 111
1737.89 119
1737.99 128
1738.08 137
1738.18 145
1738.27 151
1738.37 154
1738.46 155
1738.56 155
1738.66 152
1738.75 149
1738.85 145
1738.94 142
1739.04 139
1739.13 136
1739.23 134
1739.32 132
1739.42 129
1739.52 127
1739.61 124
1739.71 122
1739.80 120
1739.90 119
1739.99 117
1740.09 114
1740.18 110
1740.28 104
1740.38 95
1740.47 85
1740.57 74
1740.66 63
1740.76 53
1740.85 44
1740.95 37
1741.04 31
1741.14 28
1741.24 26
1741.33 26
1741.43 26
1741.52 27
1741.62 28
1741.71 29
1741.81 29
1741.91 29
1742.00 29
1742.10 28
1742.19 28
1742.29 28
1742.38 30
1742.48 34
1742.57 39
1742.67 45
1742.77 52
1742.86 58
1742.96 62
1743.05 63
1743.15 61
1743.24 57
1743.34 51
1743.44 46
1743.53 41
1743.63 37
1743.72 35
1743.82 34
1743.91 34
1744.01 35
1744.11 36
1744.20 36
1744.30 37
1744.39 39
1744.49 41
1744.58 44
1744.68 47
1744.78 50
1744.87 52
1744.97 52
1745.06 50
1745.16 46
1745.25 41
1745.35 36
1745.45 31
1745.54 28
1745.64 27
1745.73 28
1745.83 30
1745.92 33
1746.02 36
1746.12 38
1746.21 40
1746.31 40
1746.40 41
1746.50 42
1746.59 45
1746.69 48
1746.79 51
1746.88 54
1746.98 57
1747.07 58
1747.17 58
1747.26 57
1747.36 57
1747.46 57
1747.55 58
1747.65 60
1747.74 62
1747.84 64
1747.94 66
1748.03 66
1748.13 66
1748.22 64
1748.32 62
1748.41 59
1748.51 57
1748.61 55
1748.70 54
1748.80 55
1748.89 57
1748.99 60
1749.08 63
1749.18 66
1749.28 68
1749.37 71
1749.47 74
1749.56 78
1749.66 82
1749.76 88
1749.85 93
1749.95 97
1750.04 100
1750.14 100
1750.23 97
1750.33 91
1750.43 83
1750.52 74
1750.62 65
1750.71 58
1750.81 52
1750.91 49
1751.00 49
1751.10 51
1751.19 55
1751.29 61
1751.39 68
1751.48 75
1751.58 82
1751.67 87
1751.77 91
1751.86 93
1751.96 95
1752.06 97
1752.15 99
1752.25 103
1752.34 107
1752.44 111
1752.54 115
1752.63 116
1752.73 115
1752.82 111
1752.92 105
1753.02 97
1753.11 89
1753.21 80
1753.30 72
1753.40 65
1753.50 59
1753.59 55
1753.69 53
1753.78 53
1753.88 56
1753.98 61
1754.07 68
1754.17 76
1754.26 84
1754.36 91
1754.46 96
1754.55 100
1754.65 104
1754.74 106
1754.84 108
1754.94 110
1755.03 111
1755.13 112
1755.22 113
1755.32 113
1755.42 114
1755.51 115
1755.61 115
1755.70 115
1755.80 114
1755.90 112
1755.99 109
1756.09 107
1756.18 105
1756.28 104
1756.38 104
1756.47 105
1756.57 106
1756.66 106
1756.76 104
1756.86 100
1756.95 95
1757.05 89
1757.14 84
1757.24 79
1757.34 75
1757.43 71
1757.53 68
1757.62 65
1757.72 60
1757.82 55
1757.91 50
1758.01 44
1758.10 40
1758.20 37
1758.30 36
1758.39 36
1758.49 37
1758.58 39
1758.68 40
1758.78 42
1758.87 44
1758.97 45
1759.06 48
1759.16 51
1759.26 54
1759.35 56
1759.45 57
1759.55 57
1759.64 54
1759.74 50
1759.83 46
1759.93 42
1760.03 41
1760.12 42
1760.22 45
1760.31 51
1760.41 56
1760.51 60
1760.60 61
1760.70 59
1760.80 55
1760.89 49
1760.99 43
1761.08 39
1761.18 38
1761.28 40
1761.37 44
1761.47 51
1761.56 58
1761.66 64
1761.76 69
1761.85 72
1761.95 74
1762.05 76
1762.14 77
1762.24 79
1762.33 81
1762.43 84
1762.53 87
1762.62 90
1762.72 92
1762.81 93
1762.91 93
1763.01 93
1763.10 92
1763.20 91
1763.30 90
1763.39 90
1763.49 90
1763.58 92
1763.68 95
1763.78 99
1763.87 105
1763.97 111
1764.07 118
1764.16 124
1764.26 129
1764.35 133
1764.45 134
1764.55 134
1764.64 131
1764.74 127
1764.84 121
1764.93 114
1765.03 104
1765.12 94
1765.22 84
1765.32 75
1765.41 68
1765.51 64
1765.61 64
1765.70 66
1765.80 70
1765.89 74
1765.99 77
1766.09 78
1766.18 77
1766.28 72
1766.38 66
1766.47 59
1766.57 52
1766.67 46
1766.76 42
1766.86 40
1766.95 40
1767.05 43
1767.15 47
1767.24 53
1767.34 59
1767.44 65
1767.53 70
1767.63 75
1767.72 80
1767.82 84
1767.92 86
1768.01 88
1768.11 90
1768.21 91
1768.30 92
1768.40 92
1768.50 93
1768.59 93
1768.69 93
1768.78 93
1768.88 92
1768.98 92
1769.07 91
1769.17 91
1769.27 91
1769.36 91
1769.46 91
1769.56 91
1769.65 91
1769.75 91
1769.84 90
1769.94 89
1770.04 87
1770.13 84
1770.23 82
1770.33 79
1770.42 78
1770.52 79
1770.62 83
1770.71 89
1770.81 96
1770.91 103
1771.00 110
1771.10 115
1771.19 118
1771.29 118
1771.39 117
1771.48 114
1771.58 109
1771.68 104
1771.77 99
1771.87 95
1771.97 92
1772.06 91
1772.16 93
1772.26 97
1772.35 102
1772.45 107
1772.54 111
1772.64 112
1772.74 110
1772.83 105
1772.93 97
1773.03 88
1773.12 78
1773.22 68
1773.32 59
1773.41 51
1773.51 45
1773.61 42
1773.70 42
1773.80 46
1773.90 52
1773.99 60
1774.09 69
1774.19 78
1774.28 86
1774.38 93
1774.47 98
1774.57 103
1774.67 105
1774.76 107
1774.86 106
1774.96 104
1775.05 99
1775.15 93
1775.25 86
1775.34 79
1775.44 72
1775.54 66
1775.63 62
1775.73 61
1775.83 63
1775.92 68
1776.02 74
1776.12 81
1776.21 88
1776.31 93
1776.41 95
1776.50 95
1776.60 93
1776.70 89
1776.79 85
1776.89 81
1776.99 79
1777.08 78
1777.18 77
1777.27 76
1777.37 73
1777.47 68
1777.56 61
1777.66 51
1777.76 41
1777.85 31
1777.95 21
1778.05 12
1778.14 5
1778.24 0
1778.34 0
1778.43 0
1778.53 0
1778.63 0
1778.72 0
1778.82 0
1778.92 0
1779.01 3
1779.11 9
1779.21 15
1779.30 19
1779.40 21
1779.50 23
1779.59 24
1779.69 25
1779.79 27
1779.88 29
1779.98 33
1780.08 37
1780.17 41
1780.27 46
1780.37 51
1780.46 56
1780.56 60
1780.66 62
1780.75 62
1780.85 60
1780.95 57
1781.04 54
1781.14 52
1781.24 53
1781.33 55
1781.43 60
1781.53 66
1781.62 70
1781.72 73
1781.82 73
1781.91 70
1782.01 64
1782.11 57
1782.20 50
1782.30 44
1782.40 39
1782.49 36
1782.59 34
1782.69 33
1782.79 33
1782.88 33
1782.98 35
1783.08 37
1783.17 40
1783.27 44
1783.37 47
1783.46 50
1783.56 51
1783.66 52
1783.75 52
1783.85 51
1783.95 50
1784.04 50
1784.14 50
1784.24 51
1784.33 54
1784.43 58
1784.53 63
1784.62 68
1784.72 73
1784.82 77
1784.91 81
1785.01 83
1785.11 84
1785.20 83
1785.30 82
1785.40 81
1785.50 79
1785.59 77
1785.69 73
1785.79 70
1785.88 66
1785.98 63
1786.08 61
1786.17 60
1786.27 61
1786.37 64
1786.46 68
1786.56 74
1786.66 79
1786.75 84
1786.85 89
1786.95 92
1787.04 94
1787.14 95
1787.24 97
1787.34 101
1787.43 107
1787.53 116
1787.63 127
1787.72 141
1787.82 156
1787.92 170
1788.01 183
1788.11 192
1788.21 199
1788.30 201
1788.40 201
1788.50 198
1788.59 193
1788.69 188
1788.79 184
1788.89 179
1788.98 175
1789.08 170
1789.18 164
1789.27 155
1789.37 144
1789.47 131
1789.56 117
1789.66 105
1789.76 95
1789.85 92
1789.95 94
1790.05 103
1790.15 117
1790.24 134
1790.34 151
1790.44 166
1790.53 179
1790.63 188
1790.73 194
1790.82 199
1790.92 205
1791.02 212
1791.12 222
1791.21 234
1791.31 249
1791.41 264
1791.50 278
1791.60 291
1791.70 301
1791.79 308
1791.89 311
1791.99 310
1792.09 305
1792.18 297
1792.28 287
1792.38 276
1792.47 265
1792.57 256
1792.67 249
1792.76 243
1792.86 240
1792.96 237
1793.06 235
1793.15 231
1793.25 225
1793.35 218
1793.44 209
1793.54 198
1793.64 187
1793.73 176
1793.83 165
1793.93 155
1794.03 144
1794.12 135
1794.22 126
1794.32 119
1794.41 114
1794.51 110
1794.61 109
1794.70 110
1794.80 113
1794.90 117
1795.00 122
1795.09 127
1795.19 132
1795.29 136
1795.38 139
1795.48 140
1795.58 139
1795.68 136
1795.77 131
1795.87 124
1795.97 117
1796.06 109
1796.16 102
1796.26 96
1796.36 92
1796.45 90
1796.55 89
1796.65 90
1796.74 92
1796.84 95
1796.94 99
1797.04 104
1797.13 110
1797.23 116
1797.33 122
1797.42 127
1797.52 130
1797.62 129
1797.72 126
1797.81 120
1797.91 112
1798.01 104
1798.10 96
1798.20 91
1798.30 88
1798.40 87
1798.49 89
1798.59 93
1798.69 97
1798.78 101
1798.88 102
1798.98 101
1799.08 97
1799.17 90
1799.27 82
1799.37 73
1799.46 64
1799.56 56
1799.66 49
1799.76 44
1799.85 40
1799.95 39
1800.05 40
1800.15 43
1800.24 49
1800.34 57
1800.44 66
1800.53 75
1800.63 82
1800.73 86
1800.83 87
1800.92 85
1801.02 81
1801.12 75
1801.21 69
1801.31 63
1801.41 58
1801.51 53
1801.60 49
1801.70 46
1801.80 44
1801.90 44
1801.99 46
1802.09 50
1802.19 57
1802.28 67
1802.38 78
1802.48 90
1802.58 101
1802.67 110
1802.77 116
1802.87 118
1802.97 118
1803.06 115
1803.16 111
1803.26 107
1803.35 103
1803.45 99
1803.55 95
1803.65 91
1803.74 85
1803.84 79
1803.94 72
1804.04 64
1804.13 57
1804.23 50
1804.33 45
1804.43 41
1804.52 38
1804.62 37
1804.72 37
1804.81 37
1804.91 37
1805.01 37
1805.11 36
1805.20 36
1805.30 37
1805.40 39
1805.50 41
1805.59 44
1805.69 47
1805.79 49
1805.89 51
1805.98 51
1806.08 51
1806.18 51
1806.27 52
1806.37 53
1806.47 55
1806.57 57
1806.66 58
1806.76 58
1806.86 55
1806.96 50
1807.05 42
1807.15 34
1807.25 24
1807.35 16
1807.44 9
1807.54 5
1807.64 4
1807.74 4
1807.83 6
1807.93 9
1808.03 11
1808.13 12
1808.22 12
1808.32 11
1808.42 9
1808.52 7
1808.61 7
1808.71 8
1808.81 11
1808.91 16
1809.00 21
1809.10 26
1809.20 29
1809.30 30
1809.39 28
1809.49 24
1809.59 18
1809.68 12
1809.78 7
1809.88 4
1809.98 2
1810.07 1
1810.17 1
1810.27 1
1810.37 1
1810.46 0
1810.56 0
1810.66 0
1810.76 0
1810.85 0
1810.95 0
1811.05 0
1811.15 7
1811.24 14
1811.34 21
1811.44 28
1811.54 33
1811.63 37
1811.73 40
1811.83 44
1811.93 47
1812.03 49
1812.12 50
1812.22 47
1812.32 41
1812.42 32
1812.51 21
1812.61 8
1812.71 0
1812.81 0
1812.90 0
1813.00 0
1813.10 0
1813.20 0
1813.29 0
1813.39 0
1813.49 5
1813.59 11
1813.68 15
1813.78 17
1813.88 18
1813.98 18
1814.07 16
1814.17 14
1814.27 13
1814.37 13
1814.46 14
1814.56 17
1814.66 21
1814.76 25
1814.85 28
1814.95 31
1815.05 33
1815.15 34
1815.25 33
1815.34 32
1815.44 31
1815.54 31
1815.64 31
1815.73 31
1815.83 32
1815.93 33
1816.03 33
1816.12 33
1816.22 31
1816.32 30
1816.42 29
1816.51 28
1816.61 27
1816.71 27
1816.81 26
1816.91 24
1817.00 21
1817.10 18
1817.20 14
1817.30 11
1817.39 9
1817.49 9
1817.59 10
1817.69 14
1817.78 18
1817.88 24
1817.98 30
1818.08 36
1818.18 41
1818.27 44
1818.37 45
1818.47 44
1818.57 42
1818.66 40
1818.76 37
1818.86 36
1818.96 37
1819.05 38
1819.15 40
1819.25 41
1819.35 41
1819.45 38
1819.54 34
1819.64 28
1819.74 22
1819.84 17
1819.93 13
1820.03 12
1820.13 15
1820.23 20
1820.33 27
1820.42 36
1820.52 45
1820.62 53
1820.72 59
1820.81 63
1820.91 63
1821.01 62
1821.11 59
1821.21 55
1821.30 51
1821.40 48
1821.50 45
1821.60 43
1821.69 40
1821.79 38
1821.89 37
1821.99 37
1822.09 39
1822.18 43
1822.28 48
1822.38 55
1822.48 62
1822.57 67
1822.67 70
1822.77 71
1822.87 69
1822.97 65
1823.06 62
1823.16 59
1823.26 59
1823.36 60
1823.46 63
1823.55 68
1823.65 72
1823.75 74
1823.85 75
1823.94 72
1824.04 66
1824.14 58
1824.24 48
1824.34 37
1824.43 26
1824.53 16
1824.63 10
1824.73 6
1824.83 5
1824.92 8
1825.02 14
1825.12 21
1825.22 28
1825.31 36
1825.41 43
1825.51 49
1825.61 56
1825.71 63
1825.80 70
1825.90 76
1826.00 80
1826.10 80
1826.20 78
1826.29 72
1826.39 65
1826.49 56
1826.59 48
1826.69 42
1826.78 37
1826.88 32
1826.98 29
1827.08 25
1827.18 22
1827.27 18
1827.37 15
1827.47 13
1827.57 14
1827.66 16
1827.76 20
1827.86 25
1827.96 30
1828.06 35
1828.15 39
1828.25 41
1828.35 43
1828.45 44
1828.55 45
1828.64 46
1828.74 47
1828.84 49
1828.94 52
1829.04 54
1829.13 57
1829.23 58
1829.33 59
1829.43 59
1829.53 58
1829.62 56
1829.72 54
1829.82 54
1829.92 55
1830.02 57
1830.11 62
1830.21 68
1830.31 76
1830.41 84
1830.51 93
1830.60 100
1830.70 106
1830.80 110
1830.90 111
1831.00 112
1831.10 110
1831.19 109
1831.29 108
1831.39 107
1831.49 107
1831.59 105
1831.68 102
1831.78 97
1831.88 90
1831.98 81
1832.08 72
1832.17 64
1832.27 58
1832.37 53
1832.47 51
1832.57 52
1832.66 54
1832.76 58
1832.86 63
1832.96 70
1833.06 79
1833.15 89
1833.25 101
1833.35 113
1833.45 126
1833.55 139
1833.65 150
1833.74 160
1833.84 168
1833.94 173
1834.04 175
1834.14 175
1834.23 171
1834.33 166
1834.43 159
1834.53 151
1834.63 144
1834.72 139
1834.82 135
1834.92 133
1835.02 132
1835.12 133
1835.22 134
1835.31 136
1835.41 138
1835.51 141
1835.61 143
1835.71 147
1835.80 150
1835.90 155
1836.00 160
1836.10 165
1836.20 170
1836.30 175
1836.39 178
1836.49 179
1836.59 178
1836.69 175
1836.79 169
1836.88 161
1836.98 152
1837.08 143
1837.18 135
1837.28 129
1837.38 124
1837.47 119
1837.57 114
1837.67 107
1837.77 100
1837.87 92
1837.97 84
1838.06 78
1838.16 74
1838.26 73
1838.36 75
1838.46 78
1838.55 83
1838.65 89
1838.75 94
1838.85 97
1838.95 99
1839.05 98
1839.14 96
1839.24 91
1839.34 84
1839.44 77
1839.54 69
1839.64 62
1839.73 56
1839.83 53
1839.93 50
1840.03 49
1840.13 48
1840.23 46
1840.32 42
1840.42 37
1840.52 31
1840.62 25
1840.72 20
1840.81 16
1840.91 13
1841.01 11
1841.11 10
1841.21 9
1841.31 9
1841.40 10
1841.50 11
1841.60 13
1841.70 16
1841.80 18
1841.90 20
1841.99 20
1842.09 20
1842.19 19
1842.29 18
1842.39 17
1842.49 17
1842.58 19
1842.68 23
1842.78 28
1842.88 33
1842.98 37
1843.08 40
1843.18 41
1843.27 40
1843.37 36
1843.47 33
1843.57 30
1843.67 28
1843.77 29
1843.86 32
1843.96 37
1844.06 43
1844.16 49
1844.26 54
1844.36 57
1844.45 58
1844.55 58
1844.65 56
1844.75 55
1844.85 56
1844.95 58
1845.04 63
1845.14 70
1845.24 78
1845.34 86
1845.44 93
1845.54 99
1845.64 104
1845.73 108
1845.83 112
1845.93 115
1846.03 117
1846.13 118
1846.23 116
1846.32 113
1846.42 109
1846.52 104
1846.62 100
1846.72 98
1846.82 100
1846.92 104
1847.01 111
1847.11 120
1847.21 129
1847.31 137
1847.41 142
1847.51 146
1847.60 147
1847.70 147
1847.80 147
1847.90 146
1848.00 145
1848.10 144
1848.20 143
1848.29 143
1848.39 145
1848.49 150
1848.59 158
1848.69 169
1848.79 183
1848.89 196
1848.98 208
1849.08 215
1849.18 218
1849.28 215
1849.38 207
1849.48 198
1849.58 187
1849.67 178
1849.77 171
1849.87 167
1849.97 165
1850.07 167
1850.17 170
1850.26 175
1850.36 179
1850.46 183
1850.56 185
1850.66 184
1850.76 182
1850.86 178
1850.95 174
1851.05 169
1851.15 166
1851.25 162
1851.35 159
1851.45 155
1851.55 152
1851.65 150
1851.74 150
1851.84 151
1851.94 155
1852.04 161
1852.14 167
1852.24 172
1852.34 174
1852.43 172
1852.53 168
1852.63 161
1852.73 154
1852.83 147
1852.93 142
1853.03 139
1853.12 137
1853.22 135
1853.32 133
1853.42 128
1853.52 123
1853.62 116
1853.72 109
1853.81 103
1853.91 98
1854.01 94
1854.11 92
1854.21 89
1854.31 86
1854.41 82
1854.51 75
1854.60 68
1854.70 60
1854.80 53
1854.90 46
1855.00 42
1855.10 40
1855.20 41
1855.30 42
1855.39 43
1855.49 43
1855.59 42
1855.69 39
1855.79 36
1855.89 31
1855.99 26
1856.08 22
1856.18 18
1856.28 15
1856.38 13
1856.48 11
1856.58 10
1856.68 9
1856.78 8
1856.87 6
1856.97 4
1857.07 2
1857.17 0
1857.27 0
1857.37 0
1857.47 0
1857.57 0
1857.66 1
1857.76 0
1857.86 0
1857.96 0
1858.06 0
1858.16 0
1858.26 0
1858.36 3
1858.45 10
1858.55 17
1858.65 26
1858.75 33
1858.85 39
1858.95 42
1859.05 43
1859.15 42
1859.25 39
1859.34 36
1859.44 33
1859.54 30
1859.64 29
1859.74 30
1859.84 31
1859.94 34
1860.04 37
1860.13 39
1860.23 41
1860.33 42
1860.43 41
1860.53 40
1860.63 37
1860.73 34
1860.83 32
1860.93 29
1861.02 28
1861.12 28
1861.22 29
1861.32 32
1861.42 36
1861.52 41
1861.62 47
1861.72 53
1861.81 60
1861.91 65
1862.01 70
1862.11 73
1862.21 76
1862.31 78
1862.41 81
1862.51 84
1862.61 87
1862.70 89
1862.80 89
1862.90 86
1863.00 79
1863.10 70
1863.20 61
1863.30 53
1863.40 48
1863.50 47
1863.59 49
1863.69 55
1863.79 61
1863.89 67
1863.99 71
1864.09 73
1864.19 72
1864.29 70
1864.39 68
1864.49 67
1864.58 67
1864.68 68
1864.78 70
1864.88 73
1864.98 76
1865.08 78
1865.18 78
1865.28 75
1865.38 69
1865.47 61
1865.57 51
1865.67 41
1865.77 32
1865.87 25
1865.97 21
1866.07 20
1866.17 23
1866.27 28
1866.37 35
1866.46 41
1866.56 47
1866.66 49
1866.76 48
1866.86 44
1866.96 37
1867.06 28
1867.16 19
1867.26 11
1867.36 6
1867.45 3
1867.55 3
1867.65 5
1867.75 9
1867.85 15
1867.95 20
1868.05 25
1868.15 29
1868.25 30
1868.35 29
1868.45 27
1868.54 23
1868.64 20
1868.74 18
1868.84 19
1868.94 21
1869.04 25
1869.14 29
1869.24 32
1869.34 34
1869.44 34
1869.53 33
1869.63 30
1869.73 27
1869.83 26
1869.93 25
1870.03 27
1870.13 30
1870.23 34
1870.33 39
1870.43 43
1870.53 45
1870.62 46
1870.72 45
1870.82 43
1870.92 41
1871.02 39
1871.12 40
1871.22 42
1871.32 44
1871.42 47
1871.52 49
1871.62 51
1871.72 52
1871.81 52
1871.91 53
1872.01 53
1872.11 53
1872.21 53
1872.31 54
1872.41 54
1872.51 54
1872.61 53
1872.71 53
1872.81 52
1872.90 50
1873.00 49
1873.10 47
1873.20 46
1873.30 46
1873.40 48
1873.50 50
1873.60 53
1873.70 56
1873.80 58
1873.90 60
1874.00 60
1874.10 58
1874.19 55
1874.29 52
1874.39 47
1874.49 43
1874.59 39
1874.69 35
1874.79 33
1874.89 33
1874.99 35
1875.09 41
1875.19 49
1875.29 59
1875.38 70
1875.48 80
1875.58 89
1875.68 95
1875.78 98
1875.88 98
1875.98 94
1876.08 88
1876.18 79
1876.28 69
1876.38 59
1876.48 48
1876.58 38
1876.68 30
1876.77 25
1876.87 24
1876.97 26
1877.07 33
1877.17 42
1877.27 53
1877.37 64
1877.47 73
1877.57 80
1877.67 84
1877.77 84
1877.87 82
1877.97 76
1878.07 70
1878.16 62
1878.26 55
1878.36 49
1878.46 44
1878.56 40
1878.66 38
1878.76 37
1878.86 38
1878.96 41
1879.06 44
1879.16 50
1879.26 55
1879.36 61
1879.46 65
1879.55 67
1879.65 65
1879.75 61
1879.85 54
1879.95 46
1880.05 37
1880.15 30
1880.25 26
1880.35 24
1880.45 26
1880.55 29
1880.65 34
1880.75 39
1880.85 44
1880.95 48
1881.05 53
1881.14 58
1881.24 65
1881.34 72
1881.44 81
1881.54 89
1881.64 96
1881.74 100
1881.84 101
1881.94 98
1882.04 93
1882.14 84
1882.24 74
1882.34 63
1882.44 53
1882.54 44
1882.64 36
1882.74 30
1882.83 26
1882.93 23
1883.03 22
1883.13 23
1883.23 25
1883.33 27
1883.43 29
1883.53 30
1883.63 30
1883.73 26
1883.83 21
1883.93 14
1884.03 9
1884.13 7
1884.23 10
1884.33 18
1884.43 31
1884.53 47
1884.62 63
1884.72 77
1884.82 86
1884.92 89
1885.02 88
1885.12 83
1885.22 76
1885.32 68
1885.42 61
1885.52 55
1885.62 50
1885.72 47
1885.82 44
1885.92 42
1886.02 40
1886.12 39
1886.22 38
1886.32 38
1886.42 38
1886.52 39
1886.61 40
1886.71 42
1886.81 44
1886.91 46
1887.01 46
1887.11 45
1887.21 41
1887.31 35
1887.41 28
1887.51 22
1887.61 17
1887.71 13
1887.81 12
1887.91 14
1888.01 17
1888.11 21
1888.21 26
1888.31 30
1888.41 33
1888.51 34
1888.61 33
1888.71 30
1888.81 24
1888.90 17
1889.00 9
1889.10 0
1889.20 0
1889.30 0
1889.40 0
1889.50 0
1889.60 0
1889.70 0
1889.80 0
1889.90 3
1890.00 18
1890.10 33
1890.20 46
1890.30 55
1890.40 59
1890.50 60
1890.60 57
1890.70 52
1890.80 47
1890.90 44
1891.00 44
1891.10 47
1891.20 52
1891.30 59
1891.40 66
1891.49 72
1891.59 77
1891.69 81
1891.79 85
1891.89 89
1891.99 94
1892.09 99
1892.19 104
1892.29 109
1892.39 113
1892.49 116
1892.59 118
1892.69 120
1892.79 121
1892.89 122
1892.99 124
1893.09 127
1893.19 131
1893.29 136
1893.39 142
1893.49 147
1893.59 152
1893.69 155
1893.79 154
1893.89 150
1893.99 143
1894.09 135
1894.19 126
1894.29 118
1894.39 112
1894.49 107
1894.59 104
1894.69 101
1894.78 97
1894.88 92
1894.98 86
1895.08 78
1895.18 70
1895.28 63
1895.38 57
1895.48 55
1895.58 55
1895.68 58
1895.78 65
1895.88 73
1895.98 83
1896.08 92
1896.18 101
1896.28 106
1896.38 108
1896.48 105
1896.58 99
1896.68 89
1896.78 78
1896.88 67
1896.98 58
1897.08 50
1897.18 45
1897.28 42
1897.38 39
1897.48 35
1897.58 31
1897.68 25
1897.78 19
1897.88 15
1897.98 12
1898.08 12
1898.18 16
1898.28 23
1898.38 31
1898.48 41
1898.58 49
1898.68 57
1898.78 63
1898.88 67
1898.98 70
1899.08 72
1899.18 73
1899.28 73
1899.38 71
1899.48 66
1899.58 61
1899.68 54
1899.78 47
1899.88 41
1899.98 38
1900.08 37
1900.17 38
1900.27 39
1900.37 41
1900.47 43
1900.57 43
1900.67 43
1900.77 43
1900.87 43
1900.97 44
1901.07 46
1901.17 49
1901.27 52
1901.37 55
1901.47 58
1901.57 61
1901.67 63
1901.77 64
1901.87 65
1901.97 64
1902.07 62
1902.17 59
1902.27 57
1902.37 54
1902.47 52
1902.57 50
1902.67 49
1902.77 49
1902.87 48
1902.97 48
1903.07 47
1903.17 47
1903.27 46
1903.37 45
1903.47 44
1903.57 42
1903.67 40
1903.77 38
1903.87 35
1903.97 33
1904.07 32
1904.17 33
1904.27 36
1904.37 42
1904.47 49
1904.57 58
1904.67 68
1904.77 78
1904.87 86
1904.97 94
1905.07 100
1905.17 105
1905.27 108
1905.37 110
1905.47 111
1905.57 112
1905.67 114
1905.77 115
1905.87 116
1905.97 116
1906.07 115
1906.17 114
1906.27 111
1906.37 108
1906.47 105
1906.57 103
1906.67 103
1906.77 104
1906.87 107
1906.97 112
1907.07 118
1907.17 126
1907.27 134
1907.37 144
1907.47 156
1907.57 167
1907.67 180
1907.77 191
1907.87 201
1907.97 209
1908.07 215
1908.17 219
1908.27 222
1908.37 223
1908.47 225
1908.57 226
1908.67 227
1908.77 229
1908.87 231
1908.98 233
1909.08 236
1909.18 239
1909.28 241
1909.38 243
1909.48 244
1909.58 242
1909.68 240
1909.78 236
1909.88 231
1909.98 228
1910.08 226
1910.18 226
1910.28 227
1910.38 228
1910.48 228
1910.58 227
1910.68 223
1910.78 216
1910.88 207
1910.98 197
1911.08 186
1911.18 177
1911.28 170
1911.38 167
1911.48 167
1911.58 170
1911.68 176
1911.78 182
1911.88 188
1911.98 193
1912.08 193
1912.18 190
1912.28 184
1912.38 174
1912.48 161
1912.58 147
1912.68 133
1912.78 119
1912.88 106
1912.98 95
1913.08 86
1913.18 78
1913.28 72
1913.38 67
1913.48 65
1913.58 64
1913.68 65
1913.78 66
1913.88 69
1913.98 70
1914.08 71
1914.18 71
1914.28 70
1914.39 68
1914.49 65
1914.59 62
1914.69 59
1914.79 57
1914.89 56
1914.99 57
1915.09 60
1915.19 65
1915.29 73
1915.39 83
1915.49 94
1915.59 105
1915.69 115
1915.79 123
1915.89 127
1915.99 128
1916.09 124
1916.19 118
1916.29 110
1916.39 102
1916.49 95
1916.59 89
1916.69 86
1916.79 84
1916.89 83
1916.99 81
1917.09 79
1917.19 75
1917.29 70
1917.39 65
1917.49 60
1917.59 56
1917.70 54
1917.80 54
1917.90 56
1918.00 60
1918.10 64
1918.20 67
1918.30 69
1918.40 70
1918.50 71
1918.60 70
1918.70 70
1918.80 71
1918.90 72
1919.00 74
1919.10 75
1919.20 75
1919.30 75
1919.40 74
1919.50 73
1919.60 73
1919.70 74
1919.80 77
1919.90 81
1920.00 86
1920.10 92
1920.20 98
1920.31 105
1920.41 112
1920.51 119
1920.61 125
1920.71 131
1920.81 134
1920.91 135
1921.01 132
1921.11 128
1921.21 121
1921.31 114
1921.41 106
1921.51 99
1921.61 92
1921.71 87
1921.81 82
1921.91 78
1922.01 74
1922.11 72
1922.21 69
1922.31 67
1922.41 64
1922.51 60
1922.62 54
1922.72 46
1922.82 38
1922.92 30
1923.02 23
1923.12 17
1923.22 13
1923.32 10
1923.42 9
1923.52 8
1923.62 7
1923.72 5
1923.82 2
1923.92 0
1924.02 0
1924.12 0
1924.22 0
1924.32 0
1924.42 0
1924.52 0
1924.63 7
1924.73 21
1924.83 35
1924.93 49
1925.03 60
1925.13 69
1925.23 74
1925.33 77
1925.43 78
1925.53 78
1925.63 77
1925.73 76
1925.83 75
1925.93 74
1926.03 73
1926.13 73
1926.23 73
1926.33 74
1926.44 77
1926.54 81
1926.64 86
1926.74 91
1926.84 96
1926.94 101
1927.04 105
1927.14 107
1927.24 107
1927.34 106
1927.44 102
1927.54 97
1927.64 90
1927.74 83
1927.84 76
1927.94 71
1928.04 66
1928.15 63
1928.25 62
1928.35 62
1928.45 62
1928.55 63
1928.65 65
1928.75 67
1928.85 69
1928.95 71
1929.05 73
1929.15 75
1929.25 76
1929.35 76
1929.45 76
1929.55 76
1929.65 76
1929.76 77
1929.86 79
1929.96 81
1930.06 83
1930.16 85
1930.26 85
1930.36 83
1930.46 79
1930.56 73
1930.66 66
1930.76 60
1930.86 54
1930.96 49
1931.06 45
1931.17 43
1931.27 41
1931.37 38
1931.47 35
1931.57 32
1931.67 28
1931.77 26
1931.87 25
1931.97 26
1932.07 28
1932.17 31
1932.27 34
1932.37 34
1932.47 31
1932.58 26
1932.68 21
1932.78 18
1932.88 19
1932.98 24
1933.08 34
1933.18 47
1933.28 62
1933.38 76
1933.48 88
1933.58 96
1933.68 102
1933.78 105
1933.88 107
1933.99 108
1934.09 109
1934.19 110
1934.29 108
1934.39 106
1934.49 104
1934.59 103
1934.69 105
1934.79 110
1934.89 120
1934.99 134
1935.09 149
1935.20 164
1935.30 176
1935.40 185
1935.50 192
1935.60 197
1935.70 203
1935.80 209
1935.90 216
1936.00 225
1936.10 232
1936.20 236
1936.30 236
1936.41 230
1936.51 220
1936.61 206
1936.71 191
1936.81 176
1936.91 163
1937.01 155
1937.11 149
1937.21 146
1937.31 144
1937.41 143
1937.51 141
1937.62 140
1937.72 139
1937.82 139
1937.92 141
1938.02 144
1938.12 149
1938.22 153
1938.32 156
1938.42 158
1938.52 157
1938.62 154
1938.72 151
1938.83 146
1938.93 140
1939.03 133
1939.13 124
1939.23 114
1939.33 102
1939.43 88
1939.53 75
1939.63 63
1939.73 54
1939.83 48
1939.94 47
1940.04 50
1940.14 55
1940.24 63
1940.34 71
1940.44 79
1940.54 87
1940.64 93
1940.74 98
1940.84 101
1940.95 102
1941.05 103
1941.15 103
1941.25 103
1941.35 105
1941.45 107
1941.55 111
1941.65 115
1941.75 118
1941.85 119
1941.95 117
1942.06 111
1942.16 103
1942.26 93
1942.36 84
1942.46 77
1942.56 72
1942.66 69
1942.76 68
1942.86 68
1942.96 67
1943.07 65
1943.17 62
1943.27 60
1943.37 58
1943.47 59
1943.57 62
1943.67 68
1943.77 77
1943.87 87
1943.98 97
1944.08 108
1944.18 118
1944.28 128
1944.38 138
1944.48 147
1944.58 156
1944.68 163
1944.78 168
1944.88 170
1944.99 169
1945.09 166
1945.19 160
1945.29 154
1945.39 147
1945.49 140
1945.59 132
1945.69 126
1945.79 120
1945.90 115
1946.00 112
1946.10 112
1946.20 115
1946.30 119
1946.40 125
1946.50 129
1946.60 131
1946.70 129
1946.80 125
1946.91 118
1947.01 112
1947.11 107
1947.21 105
1947.31 108
1947.41 114
1947.51 123
1947.61 132
1947.72 139
1947.82 142
1947.92 142
1948.02 138
1948.12 130
1948.22 121
1948.32 112
1948.42 104
1948.52 97
1948.63 93
1948.73 90
1948.83 88
1948.93 86
1949.03 85
1949.13 84
1949.23 84
1949.33 83
1949.43 81
1949.54 80
1949.64 78
1949.74 75
1949.84 72
1949.94 69
1950.04 67
1950.14 65
1950.24 65
1950.35 66
1950.45 67
1950.55 69
1950.65 70
1950.75 70
1950.85 67
1950.95 62
1951.05 56
1951.15 48
1951.26 41
1951.36 34
1951.46 27
1951.56 21
1951.66 15
1951.76 9
1951.86 4
1951.96 1
1952.07 1
1952.17 3
1952.27 8
1952.37 15
1952.47 24
1952.57 32
1952.67 40
1952.77 47
1952.88 53
1952.98 59
1953.08 64
1953.18 68
1953.28 71
1953.38 73
1953.48 72
1953.58 68
1953.69 61
1953.79 52
1953.89 42
1953.99 32
1954.09 24
1954.19 18
1954.29 15
1954.40 15
1954.50 18
1954.60 21
1954.70 24
1954.80 25
1954.90 26
1955.00 25
1955.10 23
1955.21 20
1955.31 17
1955.41 14
1955.51 10
1955.61 6
1955.71 2
1955.81 0
1955.92 0
1956.02 0
1956.12 0
1956.22 0
1956.32 0
1956.42 0
1956.52 0
1956.62 1
1956.73 2
1956.83 4
1956.93 6
1957.03 10
1957.13 15
1957.23 22
1957.33 30
1957.44 38
1957.54 45
1957.64 50
1957.74 54
1957.84 56
1957.94 58
1958.04 58
1958.15 58
1958.25 56
1958.35 54
1958.45 49
1958.55 43
1958.65 35
1958.75 27
1958.86 19
1958.96 13
1959.06 10
1959.16 10
1959.26 12
1959.36 17
1959.46 24
1959.57 30
1959.67 37
1959.77 43
1959.87 48
1959.97 53
1960.07 57
1960.17 60
1960.28 63
1960.38 65
1960.48 66
1960.58 67
1960.68 68
1960.78 68
1960.88 69
1960.99 70
1961.09 72
1961.19 74
1961.29 75
1961.39 77
1961.49 78
1961.59 80
1961.70 84
1961.80 90
1961.90 99
1962.00 111
1962.10 126
1962.20 142
1962.30 158
1962.41 171
1962.51 179
1962.61 183
1962.71 181
1962.81 174
1962.91 164
1963.02 152
1963.12 139
1963.22 126
1963.32 114
1963.42 104
1963.52 95
1963.62 88
1963.73 83
1963.83 79
1963.93 76
1964.03 74
1964.13 72
1964.23 71
1964.34 71
1964.44 72
1964.54 74
1964.64 78
1964.74 82
1964.84 87
1964.95 93
1965.05 99
1965.15 105
1965.25 111
1965.35 118
1965.45 126
1965.55 135
1965.66 142
1965.76 148
1965.86 151
1965.96 150
1966.06 146
1966.16 139
1966.27 130
1966.37 121
1966.47 113
1966.57 108
1966.67 104
1966.77 101
1966.88 98
1966.98 94
1967.08 88
1967.18 80
1967.28 71
1967.38 61
1967.49 52
1967.59 44
1967.69 38
1967.79 36
1967.89 37
1967.99 41
1968.10 48
1968.20 55
1968.30 61
1968.40 66
1968.50 69
1968.60 69
1968.71 67
1968.81 63
1968.91 59
1969.01 56
1969.11 53
1969.21 50
1969.32 46
1969.42 41
1969.52 33
1969.62 23
1969.72 11
1969.82 0
1969.93 0
1970.03 0
1970.13 0
1970.23 0
1970.33 0
1970.43 0
1970.54 0
1970.64 4
1970.74 13
1970.84 19
1970.94 24
1971.04 27
1971.15 29
1971.25 29
1971.35 28
1971.45 27
1971.55 26
1971.65 26
1971.76 27
1971.86 29
1971.96 32
1972.06 36
1972.16 40
1972.27 44
1972.37 47
1972.47 50
1972.57 52
1972.67 54
1972.77 56
1972.88 57
1972.98 60
1973.08 63
1973.18 66
1973.28 70
1973.38 73
1973.49 74
1973.59 72
1973.69 68
1973.79 62
1973.89 54
1974.00 46
1974.10 39
1974.20 34
1974.30 33
1974.40 35
1974.50 39
1974.61 44
1974.71 50
1974.81 56
1974.91 60
1975.01 63
1975.12 65
1975.22 67
1975.32 69
1975.42 73
1975.52 78
1975.63 84
1975.73 92
1975.83 101
1975.93 110
1976.03 118
1976.13 125
1976.24 131
1976.34 135
1976.44 138
1976.54 140
1976.64 142
1976.75 144
1976.85 144
1976.95 144
1977.05 142
1977.15 138
1977.25 132
1977.36 125
1977.46 119
1977.56 112
1977.66 108
1977.76 106
1977.87 107
1977.97 109
1978.07 112
1978.17 115
1978.27 116
1978.38 115
1978.48 110
1978.58 103
1978.68 94
1978.78 85
1978.89 76
1978.99 69
1979.09 65
1979.19 64
1979.29 67
1979.40 72
1979.50 79
1979.60 89
1979.70 99
1979.80 110
1979.91 119
1980.01 128
1980.11 135
1980.21 139
1980.31 142
1980.41 143
1980.52 142
1980.62 140
1980.72 135
1980.82 129
1980.92 122
1981.03 113
1981.13 104
1981.23 95
1981.33 87
1981.43 80
1981.54 75
1981.64 72
1981.74 71
1981.84 71
1981.94 72
1982.05 74
1982.15 76
1982.25 79
1982.35 81
1982.46 83
1982.56 84
1982.66 84
1982.76 82
1982.86 79
1982.97 74
1983.07 69
1983.17 64
1983.27 61
1983.37 60
1983.48 61
1983.58 63
1983.68 65
1983.78 66
1983.88 65
1983.99 61
1984.09 56
1984.19 50
1984.29 44
1984.39 40
1984.50 40
1984.60 45
1984.70 53
1984.80 64
1984.90 77
1985.01 89
1985.11 99
1985.21 106
1985.31 108
1985.41 107
1985.52 103
1985.62 96
1985.72 88
1985.82 79
1985.93 71
1986.03 62
1986.13 54
1986.23 47
1986.33 41
1986.44 39
1986.54 40
1986.64 44
1986.74 51
1986.84 59
1986.95 67
1987.05 73
1987.15 74
1987.25 72
1987.36 65
1987.46 56
1987.56 44
1987.66 32
1987.76 21
1987.87 12
1987.97 5
1988.07 1
1988.17 0
1988.27 0
1988.38 0
1988.48 1
1988.58 2
1988.68 1
1988.79 0
1988.89 0
1988.99 0
1989.09 0
1989.19 0
1989.30 1
1989.40 8
1989.50 17
1989.60 26
1989.71 35
1989.81 41
1989.91 45
1990.01 47
1990.11 48
1990.22 48
1990.32 49
1990.42 51
1990.52 53
1990.63 53
1990.73 51
1990.83 46
1990.93 38
1991.03 28
1991.14 18
1991.24 10
1991.34 7
1991.44 8
1991.55 15
1991.65 25
1991.75 38
1991.85 52
1991.96 66
1992.06 78
1992.16 89
1992.26 98
1992.36 107
1992.47 116
1992.57 124
1992.67 131
1992.77 137
1992.88 141
1992.98 142
1993.08 141
1993.18 137
1993.28 132
1993.39 127
1993.49 122
1993.59 117
1993.69 112
1993.80 108
1993.90 103
1994.00 99
1994.10 96
1994.21 94
1994.31 94
1994.41 97
1994.51 103
1994.62 112
1994.72 123
1994.82 136
1994.92 150
1995.02 166
1995.13 183
1995.23 202
1995.33 221
1995.43 242
1995.54 262
1995.64 280
1995.74 296
1995.84 307
1995.95 313
1996.05 315
1996.15 314
1996.25 312
1996.36 311
1996.46 311
1996.56 313
1996.66 314
1996.76 314
1996.87 310
1996.97 304
1997.07 294
1997.17 283
1997.28 271
1997.38 259
1997.48 248
1997.58 236
1997.69 224
1997.79 210
1997.89 195
1997.99 178
1998.10 163
1998.20 149
1998.30 137
1998.40 128
1998.51 122
1998.61 118
1998.71 115
1998.81 113
1998.92 112
1999.02 112
1999.12 114
1999.22 117
1999.33 121
1999.43 127
1999.53 131
1999.63 134
1999.74 135
1999.84 134
1999.94 130
2000.04 124
2000.15 117
2000.25 109
2000.35 100
2000.45 91
2000.56 82
2000.66 74
2000.76 66
2000.86 61
2000.97 57
2001.07 55
2001.17 56
2001.27 58
2001.38 61
2001.48 66
2001.58 71
2001.68 76
2001.79 81
2001.89 85
2001.99 89
2002.09 90
2002.20 89
2002.30 86
2002.40 81
2002.50 75
2002.61 68
2002.71 62
2002.81 57
2002.91 54
2003.02 53
2003.12 53
2003.22 55
2003.32 57
2003.43 59
2003.53 61
2003.63 62
2003.73 64
2003.84 66
2003.94 68
2004.04 69
2004.14 70
2004.25 70
2004.35 69
2004.45 66
2004.55 63
2004.66 60
2004.76 58
2004.86 56
2004.96 54
2005.07 52
2005.17 49
2005.27 44
2005.38 39
2005.48 33
2005.58 30
2005.68 29
2005.79 33
2005.89 41
2005.99 52
2006.09 66
2006.20 80
2006.30 94
2006.40 104
2006.50 112
2006.61 115
2006.71 115
2006.81 111
2006.91 105
2007.02 98
2007.12 91
2007.22 86
2007.33 83
2007.43 81
2007.53 80
2007.63 78
2007.74 74
2007.84 69
2007.94 62
2008.04 54
2008.15 47
2008.25 41
2008.35 39
2008.46 39
2008.56 41
2008.66 44
2008.76 47
2008.87 49
2008.97 49
2009.07 48
2009.17 45
2009.28 41
2009.38 35
2009.48 29
2009.58 23
2009.69 18
2009.79 14
2009.89 11
2010.00 9
2010.10 10
2010.20 13
2010.30 17
2010.41 23
2010.51 31
2010.61 39
2010.72 47
2010.82 55
2010.92 62
2011.02 66
2011.13 69
2011.23 71
2011.33 71
2011.43 71
2011.54 73
2011.64 77
2011.74 83
2011.85 91
2011.95 101
2012.05 110
2012.15 118
2012.26 123
2012.36 126
2012.46 126
2012.57 124
2012.67 123
2012.77 121
2012.87 120
2012.98 118
2013.08 117
2013.18 114
2013.28 111
2013.39 107
2013.49 102
2013.59 97
2013.70 92
2013.80 87
2013.90 82
2014.00 77
2014.11 72
2014.21 67
2014.31 63
2014.42 60
2014.52 59
2014.62 61
2014.72 63
2014.83 67
2014.93 72
2015.03 75
2015.14 78
2015.24 79
2015.34 78
2015.44 76
2015.55 73
2015.65 70
2015.75 68
2015.86 67
2015.96 68
2016.06 69
2016.16 71
2016.27 74
2016.37 75
2016.47 76
2016.58 76
2016.68 74
2016.78 71
2016.89 67
2016.99 63
2017.09 58
2017.19 54
2017.30 50
2017.40 47
2017.50 46
2017.61 46
2017.71 49
2017.81 54
2017.91 61
2018.02 69
2018.12 77
2018.22 84
2018.33 89
2018.43 91
2018.53 92
2018.63 92
2018.74 91
2018.84 90
2018.94 91
2019.05 91
2019.15 92
2019.25 92
2019.36 91
2019.46 89
2019.56 86
2019.66 81
2019.77 75
2019.87 69
2019.97 64
2020.08 62
2020.18 64
2020.28 69
2020.39 77
2020.49 88
2020.59 100
2020.69 112
2020.80 122
2020.90 131
2021.00 137
2021.11 141
2021.21 145
2021.31 148
2021.42 150
2021.52 151
2021.62 150
2021.72 147
2021.83 141
2021.93 133
2022.03 124
2022.14 114
2022.24 105
2022.34 97
2022.45 93
2022.55 92
2022.65 93
2022.76 95
2022.86 100
2022.96 104
2023.06 109
2023.17 112
2023.27 112
2023.37 111
2023.48 106
2023.58 99
2023.68 90
2023.79 80
2023.89 70
2023.99 60
2024.10 53
2024.20 46
2024.30 42
2024.40 39
2024.51 38
2024.61 39
2024.71 44
2024.82 51
2024.92 60
2025.02 71
2025.13 82
2025.23 92
2025.33 101
2025.44 108
2025.54 115
2025.64 121
2025.75 126
2025.85 129
2025.95 129
2026.05 127
2026.16 120
2026.26 111
2026.36 101
2026.47 90
2026.57 80
2026.67 72
2026.78 67
2026.88 63
2026.98 61
2027.09 59
2027.19 57
2027.29 55
2027.40 53
2027.50 51
2027.60 51
2027.71 54
2027.81 59
2027.91 66
2028.01 74
2028.12 83
2028.22 91
2028.32 96
2028.43 98
2028.53 97
2028.63 92
2028.74 83
2028.84 73
2028.94 62
2029.05 52
2029.15 44
2029.25 38
2029.36 34
2029.46 33
2029.56 35
2029.67 37
2029.77 40
2029.87 43
2029.98 45
2030.08 46
2030.18 45
2030.29 42
2030.39 37
2030.49 33
2030.60 28
2030.70 24
2030.80 20
2030.91 19
2031.01 18
2031.11 19
2031.22 21
2031.32 25
2031.42 28
2031.53 33
2031.63 38
2031.73 43
2031.83 48
2031.94 51
2032.04 53
2032.14 52
2032.25 51
2032.35 48
2032.45 46
2032.56 45
2032.66 45
2032.76 46
2032.87 47
2032.97 47
2033.07 45
2033.18 39
2033.28 30
2033.38 19
2033.49 6
2033.59 0
2033.69 0
2033.80 0
2033.90 0
2034.00 0
2034.11 0
2034.21 0
2034.31 4
2034.42 9
2034.52 12
2034.62 14
2034.73 13
2034.83 12
2034.93 9
2035.04 6
2035.14 4
2035.25 3
2035.35 3
2035.45 4
2035.56 6
2035.66 10
2035.76 15
2035.87 20
2035.97 25
2036.07 30
2036.18 34
2036.28 38
2036.38 41
2036.49 45
2036.59 49
2036.69 56
2036.80 64
2036.90 74
2037.00 86
2037.11 98
2037.21 110
2037.31 118
2037.42 122
2037.52 122
2037.62 117
2037.73 108
2037.83 97
2037.93 86
2038.04 77
2038.14 72
2038.24 70
2038.35 71
2038.45 75
2038.55 80
2038.66 84
2038.76 86
2038.87 87
2038.97 85
2039.07 82
2039.18 78
2039.28 74
2039.38 70
2039.49 67
2039.59 65
2039.69 63
2039.80 62
2039.90 60
2040.00 58
2040.11 55
2040.21 52
2040.31 48
2040.42 44
2040.52 40
2040.62 37
2040.73 35
2040.83 34
2040.93 33
2041.04 34
2041.14 35
2041.25 37
2041.35 39
2041.45 41
2041.56 43
2041.66 43
2041.76 42
2041.87 39
2041.97 34
2042.07 28
2042.18 22
2042.28 17
2042.38 12
2042.49 10
2042.59 8
2042.70 7
2042.80 7
2042.90 7
2043.01 8
2043.11 9
2043.21 12
2043.32 14
2043.42 17
2043.52 18
2043.63 17
2043.73 14
2043.83 9
2043.94 5
2044.04 1
2044.15 0
2044.25 0
2044.35 4
2044.46 9
2044.56 15
2044.66 21
2044.77 27
2044.87 33
2044.97 38
2045.08 42
2045.18 45
2045.29 48
2045.39 50
2045.49 49
2045.60 46
2045.70 40
2045.80 33
2045.91 25
2046.01 16
2046.11 9
2046.22 4
2046.32 3
2046.43 5
2046.53 11
2046.63 20
2046.74 30
2046.84 40
2046.94 50
2047.05 59
2047.15 66
2047.25 72
2047.36 76
2047.46 79
2047.57 81
2047.67 82
2047.77 82
2047.88 82
2047.98 82
2048.08 83
2048.19 85
2048.29 88
2048.40 93
2048.50 98
2048.60 105
2048.71 112
2048.81 120
2048.91 129
2049.02 139
2049.12 151
2049.23 162
2049.33 171
2049.43 177
2049.54 178
2049.64 175
2049.74 166
2049.85 153
2049.95 138
2050.06 121
2050.16 105
2050.26 91
2050.37 79
2050.47 69
2050.57 62
2050.68 57
2050.78 54
2050.89 53
2050.99 53
2051.09 54
2051.20 56
2051.30 58
2051.40 60
2051.51 62
2051.61 62
2051.72 62
2051.82 60
2051.92 57
2052.03 54
2052.13 51
2052.23 47
2052.34 44
2052.44 39
2052.55 34
2052.65 28
2052.75 21
2052.86 13
2052.96 6
2053.07 0
2053.17 0
2053.27 0
2053.38 0
2053.48 0
2053.58 0
2053.69 0
2053.79 0
2053.90 0
2054.00 2
2054.10 7
2054.21 13
2054.31 19
2054.42 24
2054.52 28
2054.62 31
2054.73 33
2054.83 35
2054.93 36
2055.04 39
2055.14 42
2055.25 46
2055.35 49
2055.45 53
2055.56 56
2055.66 59
2055.77 62
2055.87 65
2055.97 68
2056.08 71
2056.18 73
2056.29 75
2056.39 76
2056.49 77
2056.60 79
2056.70 80
2056.81 83
2056.91 85
2057.01 88
2057.12 89
2057.22 88
2057.32 85
2057.43 79
2057.53 72
2057.64 63
2057.74 55
2057.84 47
2057.95 42
2058.05 38
2058.16 37
2058.26 38
2058.36 41
2058.47 45
2058.57 50
2058.68 55
2058.78 59
2058.88 64
2058.99 68
2059.09 72
2059.20 77
2059.30 81
2059.40 85
2059.51 89
2059.61 93
2059.72 96
2059.82 99
2059.92 101
2060.03 103
2060.13 105
2060.24 106
2060.34 107
2060.44 107
2060.55 107
2060.65 106
2060.76 104
2060.86 102
2060.96 98
2061.07 93
2061.17 86
2061.28 78
2061.38 69
2061.48 60
2061.59 52
2061.69 45
2061.80 41
2061.90 38
2062.00 37
2062.11 37
2062.21 36
2062.32 33
2062.42 29
2062.53 25
2062.63 21
2062.73 19
2062.84 20
2062.94 24
2063.05 31
2063.15 39
2063.25 47
2063.36 52
2063.46 54
2063.57 53
2063.67 50
2063.77 46
2063.88 45
2063.98 47
2064.09 52
2064.19 61
2064.29 71
2064.40 80
2064.50 88
2064.61 92
2064.71 94
2064.82 92
2064.92 87
2065.02 81
2065.13 73
2065.23 66
2065.34 59
2065.44 52
2065.54 47
2065.65 44
2065.75 44
2065.86 45
2065.96 48
2066.06 50
2066.17 52
2066.27 51
2066.38 48
2066.48 42
2066.59 35
2066.69 28
2066.79 21
2066.90 16
2067.00 13
2067.11 12
2067.21 13
2067.32 16
2067.42 19
2067.52 22
2067.63 25
2067.73 27
2067.84 28
2067.94 30
2068.04 32
2068.15 36
2068.25 40
2068.36 45
2068.46 50
2068.57 55
2068.67 58
2068.77 59
2068.88 61
2068.98 61
2069.09 63
2069.19 64
2069.30 66
2069.40 67
2069.50 66
2069.61 63
2069.71 58
2069.82 52
2069.92 45
2070.02 38
2070.13 32
2070.23 28
2070.34 24
2070.44 21
2070.55 16
2070.65 11
2070.75 4
2070.86 0
2070.96 0
2071.07 0
2071.17 0
2071.28 0
2071.38 0
2071.48 0
2071.59 2
2071.69 5
2071.80 6
2071.90 7
2072.01 8
2072.11 11
2072.22 16
2072.32 23
2072.42 31
2072.53 40
2072.63 48
2072.74 54
2072.84 58
2072.95 61
2073.05 63
2073.15 64
2073.26 64
2073.36 65
2073.47 66
2073.57 66
2073.68 67
2073.78 67
2073.88 67
2073.99 67
2074.09 68
2074.20 68
2074.30 68
2074.41 66
2074.51 63
2074.62 58
2074.72 50
2074.82 42
2074.93 32
2075.03 24
2075.14 18
2075.24 14
2075.35 14
2075.45 17
2075.55 23
2075.66 31
2075.76 39
2075.87 48
2075.97 56
2076.08 62
2076.18 67
2076.29 70
2076.39 73
2076.49 75
2076.60 78
2076.70 81
2076.81 84
2076.91 86
2077.02 87
2077.12 87
2077.23 86
2077.33 83
2077.43 82
2077.54 80
2077.64 79
2077.75 79
2077.85 78
2077.96 78
2078.06 77
2078.17 77
2078.27 78
2078.37 80
2078.48 84
2078.58 88
2078.69 93
2078.79 99
2078.90 104
2079.00 108
2079.11 113
2079.21 119
2079.31 123
2079.42 127
2079.52 128
2079.63 127
2079.73 122
2079.84 113
2079.94 101
2080.05 89
2080.15 77
2080.26 68
2080.36 62
2080.46 58
2080.57 56
2080.67 55
2080.78 54
2080.88 53
2080.99 52
2081.09 51
2081.20 50
2081.30 51
2081.41 52
2081.51 53
2081.61 53
2081.72 53
2081.82 52
2081.93 50
2082.03 47
2082.14 45
2082.24 43
2082.35 42
2082.45 41
2082.56 41
2082.66 42
2082.76 43
2082.87 45
2082.97 47
2083.08 49
2083.18 50
2083.29 51
2083.39 51
2083.50 50
2083.60 49
2083.71 47
2083.81 44
2083.91 42
2084.02 40
2084.12 40
2084.23 43
2084.33 47
2084.44 54
2084.54 61
2084.65 69
2084.75 77
2084.86 83
2084.96 87
2085.07 89
2085.17 89
2085.28 87
2085.38 84
2085.48 79
2085.59 74
2085.69 69
2085.80 64
2085.90 59
2086.01 55
2086.11 53
2086.22 52
2086.32 53
2086.43 54
2086.53 54
2086.64 53
2086.74 49
2086.85 42
2086.95 34
2087.05 24
2087.16 16
2087.26 10
2087.37 7
2087.47 9
2087.58 15
2087.68 23
2087.79 32
2087.89 41
2088.00 48
2088.10 54
2088.21 57
2088.31 58
2088.42 59
2088.52 59
2088.63 61
2088.73 63
2088.83 67
2088.94 71
2089.04 76
2089.15 81
2089.25 85
2089.36 88
2089.46 88
2089.57 86
2089.67 80
2089.78 72
2089.88 61
2089.99 47
2090.09 33
2090.20 18
2090.30 4
2090.41 0
2090.51 0
2090.62 0
2090.72 0
2090.82 0
2090.93 0
2091.03 0
2091.14 0
2091.24 4
2091.35 11
2091.45 19
2091.56 27
2091.66 35
2091.77 43
2091.87 50
2091.98 55
2092.08 59
2092.19 61
2092.29 63
2092.40 66
2092.50 68
2092.61 73
2092.71 78
2092.82 85
2092.92 93
2093.03 100
2093.13 107
2093.24 113
2093.34 117
2093.45 117
2093.55 115
2093.66 109
2093.76 101
2093.86 92
2093.97 84
2094.07 78
2094.18 75
2094.28 76
2094.39 80
2094.49 87
2094.60 96
2094.70 107
2094.81 118
2094.91 130
2095.02 141
2095.12 150
2095.23 159
2095.33 165
2095.44 169
2095.54 171
2095.65 171
2095.75 170
2095.86 169
2095.96 166
2096.07 162
2096.17 156
2096.28 147
2096.38 134
2096.49 119
2096.59 102
2096.70 85
2096.80 70
2096.91 59
2097.01 51
2097.12 47
2097.22 47
2097.33 48
2097.43 51
2097.54 53
2097.64 54
2097.75 55
2097.85 55
2097.96 56
2098.06 57
2098.17 59
2098.27 61
2098.38 63
2098.48 65
2098.59 66
2098.69 67
2098.80 67
2098.90 66
2099.01 65
2099.11 62
2099.22 59
2099.32 54
2099.43 47
2099.53 41
2099.64 36
2099.74 33
2099.85 32
2099.95 33
2100.06 38
2100.16 43
2100.27 50
2100.37 57
2100.48 62
2100.58 68
2100.69 73
2100.79 77
2100.90 80
2101.00 84
2101.11 86
2101.21 87
2101.32 87
2101.42 85
2101.53 80
2101.63 74
2101.74 66
2101.84 58
2101.95 51
2102.05 45
2102.16 43
2102.26 45
2102.37 49
2102.47 55
2102.58 62
2102.68 67
2102.79 69
2102.89 68
2103.00 63
2103.10 56
2103.21 48
2103.31 41
2103.42 35
2103.52 31
2103.63 32
2103.73 36
2103.84 43
2103.94 54
2104.05 66
2104.15 78
2104.26 88
2104.36 97
2104.47 102
2104.57 104
2104.68 104
2104.78 102
2104.89 100
2104.99 98
2105.10 97
2105.21 98
2105.31 98
2105.42 100
2105.52 100
2105.63 101
2105.73 100
2105.84 97
2105.94 92
2106.05 85
2106.15 77
2106.26 68
2106.36 59
2106.47 51
2106.57 44
2106.68 39
2106.78 36
2106.89 35
2106.99 36
2107.10 37
2107.20 38
2107.31 37
2107.41 35
2107.52 31
2107.62 25
2107.73 19
2107.83 13
2107.94 7
2108.04 3
2108.15 1
2108.26 0
2108.36 2
2108.47 4
2108.57 8
2108.68 12
2108.78 17
2108.89 21
2108.99 25
2109.10 27
2109.20 28
2109.31 28
2109.41 26
2109.52 24
2109.62 21
2109.73 18
2109.83 15
2109.94 12
2110.04 8
2110.15 5
2110.26 2
2110.36 0
2110.47 0
2110.57 0
2110.68 0
2110.78 0
2110.89 0
2110.99 0
2111.10 0
2111.20 0
2111.31 2
2111.41 9
2111.52 17
2111.62 26
2111.73 34
2111.83 39
2111.94 42
2112.05 41
2112.15 37
2112.26 30
2112.36 22
2112.47 13
2112.57 5
2112.68 0
2112.78 0
2112.89 0
2112.99 0
2113.10 5
2113.20 14
2113.31 23
2113.41 33
2113.52 42
2113.63 49
2113.73 54
2113.84 57
2113.94 59
2114.05 60
2114.15 62
2114.26 65
2114.36 69
2114.47 76
2114.57 84
2114.68 93
2114.78 102
2114.89 111
2114.99 120
2115.10 127
2115.21 133
2115.31 138
2115.42 141
2115.52 142
2115.63 142
2115.73 139
2115.84 135
2115.94 128
2116.05 121
2116.15 113
2116.26 106
2116.37 99
2116.47 95
2116.58 94
2116.68 96
2116.79 101
2116.89 108
2117.00 117
2117.10 126
2117.21 133
2117.31 138
2117.42 141
2117.53 141
2117.63 140
2117.74 138
2117.84 137
2117.95 136
2118.05 136
2118.16 137
2118.26 136
2118.37 134
2118.47 130
2118.58 124
2118.69 115
2118.79 106
2118.90 97
2119.00 89
2119.11 83
2119.21 79
2119.32 77
2119.42 76
2119.53 76
2119.63 77
2119.74 78
2119.85 80
2119.95 84
2120.06 89
2120.16 94
2120.27 100
2120.37 105
2120.48 109
2120.58 111
2120.69 112
2120.80 112
2120.90 112
2121.01 112
2121.11 113
2121.22 114
2121.32 115
2121.43 115
2121.53 115
2121.64 114
2121.75 114
2121.85 115
2121.96 118
2122.06 123
2122.17 128
2122.27 133
2122.38 136
2122.48 138
2122.59 136
2122.70 132
2122.80 125
2122.91 118
2123.01 112
2123.12 107
2123.22 105
2123.33 104
2123.43 106
2123.54 108
2123.65 111
2123.75 112
2123.86 112
2123.96 112
2124.07 109
2124.17 106
2124.28 102
2124.38 98
2124.49 93
2124.60 88
2124.70 83
2124.81 78
2124.91 73
2125.02 68
2125.12 64
2125.23 61
2125.34 60
2125.44 60
2125.55 63
2125.65 67
2125.76 72
2125.86 77
2125.97 82
2126.08 86
2126.18 87
2126.29 85
2126.39 81
2126.50 75
2126.60 67
2126.71 60
2126.82 54
2126.92 50
2127.03 48
2127.13 49
2127.24 51
2127.34 54
2127.45 58
2127.55 62
2127.66 66
2127.77 70
2127.87 75
2127.98 81
2128.08 88
2128.19 95
2128.29 102
2128.40 106
2128.51 108
2128.61 107
2128.72 102
2128.82 94
2128.93 85
2129.03 74
2129.14 64
2129.25 56
2129.35 49
2129.46 44
2129.56 40
2129.67 36
2129.78 31
2129.88 24
2129.99 15
2130.09 5
2130.20 0
2130.30 0
2130.41 0
2130.52 0
2130.62 0
2130.73 0
2130.83 0
2130.94 0
2131.04 5
2131.15 14
2131.26 21
2131.36 26
2131.47 28
2131.57 29
2131.68 27
2131.79 24
2131.89 22
2132.00 21
2132.10 21
2132.21 23
2132.31 25
2132.42 28
2132.53 30
2132.63 31
2132.74 30
2132.84 28
2132.95 25
2133.05 22
2133.16 20
2133.27 18
2133.37 18
2133.48 17
2133.58 17
2133.69 16
2133.80 14
2133.90 13
2134.01 12
2134.11 11
2134.22 12
2134.33 14
2134.43 18
2134.54 22
2134.64 26
2134.75 29
2134.85 30
2134.96 29
2135.07 26
2135.17 22
2135.28 18
2135.38 15
2135.49 14
2135.60 15
2135.70 17
2135.81 20
2135.91 25
2136.02 30
2136.13 36
2136.23 41
2136.34 46
2136.44 50
2136.55 53
2136.65 54
2136.76 54
2136.87 53
2136.97 51
2137.08 49
2137.18 47
2137.29 46
2137.40 45
2137.50 46
2137.61 48
2137.71 51
2137.82 55
2137.93 60
2138.03 65
2138.14 70
2138.24 72
2138.35 72
2138.46 69
2138.56 61
2138.67 51
2138.77 38
2138.88 26
2138.99 16
2139.09 8
2139.20 5
2139.30 4
2139.41 7
2139.52 11
2139.62 14
2139.73 17
2139.83 19
2139.94 19
2140.05 21
2140.15 23
2140.26 28
2140.36 35
2140.47 45
2140.58 55
2140.68 65
2140.79 73
2140.89 78
2141.00 80
2141.11 79
2141.21 74
2141.32 69
2141.42 64
2141.53 59
2141.64 55
2141.74 52
2141.85 51
2141.95 49
2142.06 48
2142.17 47
2142.27 46
2142.38 46
2142.49 47
2142.59 48
2142.70 49
2142.80 49
2142.91 49
2143.02 48
2143.12 48
2143.23 48
2143.33 50
2143.44 53
2143.55 58
2143.65 63
2143.76 67
2143.86 70
2143.97 71
2144.08 70
2144.18 66
2144.29 61
2144.39 54
2144.50 46
2144.61 39
2144.71 33
2144.82 29
2144.93 28
2145.03 29
2145.14 33
2145.24 39
2145.35 46
2145.46 52
2145.56 58
2145.67 63
2145.77 67
2145.88 71
2145.99 74
2146.09 76
2146.20 79
2146.31 82
2146.41 86
2146.52 91
2146.62 97
2146.73 105
2146.84 115
2146.94 126
2147.05 138
2147.15 151
2147.26 162
2147.37 172
2147.47 180
2147.58 185
2147.69 188
2147.79 188
2147.90 188
2148.00 188
2148.11 189
2148.22 191
2148.32 194
2148.43 197
2148.54 200
2148.64 203
2148.75 207
2148.85 211
2148.96 217
2149.07 225
2149.17 233
2149.28 239
2149.39 243
2149.49 244
2149.60 241
2149.70 235
2149.81 229
2149.92 225
2150.02 224
2150.13 228
2150.24 236
2150.34 245
2150.45 254
2150.55 258
2150.66 258
2150.77 252
2150.87 242
2150.98 229
2151.09 215
2151.19 203
2151.30 192
2151.40 184
2151.51 176
2151.62 169
2151.72 162
2151.83 155
2151.94 148
2152.04 142
2152.15 138
2152.25 136
2152.36 134
2152.47 133
2152.57 132
2152.68 130
2152.79 128
2152.89 124
2153.00 120
2153.11 116
2153.21 111
2153.32 106
2153.42 101
2153.53 96
2153.64 92
2153.74 89
2153.85 89
2153.96 93
2154.06 100
2154.17 112
2154.28 125
2154.38 138
2154.49 150
2154.59 157
2154.70 160
2154.81 159
2154.91 155
2155.02 149
2155.13 144
2155.23 140
2155.34 137
2155.45 134
2155.55 131
2155.66 128
2155.76 123
2155.87 118
2155.98 113
2156.08 108
2156.19 105
2156.30 102
2156.40 100
2156.51 99
2156.62 98
2156.72 96
2156.83 94
2156.94 91
2157.04 87
2157.15 83
2157.25 79
2157.36 74
2157.47 70
2157.57 66
2157.68 64
2157.79 61
2157.89 60
2158.00 59
2158.11 59
2158.21 60
2158.32 62
2158.43 65
2158.53 69
2158.64 73
2158.74 77
2158.85 79
2158.96 79
2159.06 77
2159.17 74
2159.28 71
2159.38 69
2159.49 68
2159.60 68
2159.70 70
2159.81 71
2159.92 72
2160.02 72
2160.13 70
2160.24 66
2160.34 61
2160.45 56
2160.56 50
2160.66 44
2160.77 37
2160.87 29
2160.98 21
2161.09 12
2161.19 3
2161.30 0
2161.41 0
2161.51 0
2161.62 0
2161.73 0
2161.83 0
2161.94 0
2162.05 0
2162.15 6
2162.26 19
2162.37 33
2162.47 45
2162.58 56
2162.69 63
2162.79 66
2162.90 67
2163.01 65
2163.11 62
2163.22 60
2163.33 59
2163.43 60
2163.54 65
2163.65 71
2163.75 79
2163.86 87
2163.97 94
2164.07 101
2164.18 106
2164.29 110
2164.39 113
2164.50 115
2164.61 117
2164.71 118
2164.82 117
2164.92 115
2165.03 111
2165.14 104
2165.24 95
2165.35 84
2165.46 73
2165.56 62
2165.67 52
2165.78 46
2165.88 42
2165.99 42
2166.10 44
2166.20 46
2166.31 48
2166.42 48
2166.52 46
2166.63 42
2166.74 37
2166.84 33
2166.95 30
2167.06 31
2167.16 34
2167.27 39
2167.38 45
2167.48 50
2167.59 55
2167.70 59
2167.80 63
2167.91 67
2168.02 72
2168.12 78
2168.23 83
2168.34 87
2168.45 89
2168.55 87
2168.66 83
2168.77 77
2168.87 70
2168.98 63
2169.09 58
2169.19 53
2169.30 49
2169.41 46
2169.51 44
2169.62 42
2169.73 42
2169.83 42
2169.94 44
2170.05 45
2170.15 46
2170.26 46
2170.37 44
2170.47 41
2170.58 37
2170.69 33
2170.79 29
2170.90 26
2171.01 24
2171.11 23
2171.22 21
2171.33 20
2171.43 18
2171.54 17
2171.65 15
2171.75 14
2171.86 14
2171.97 14
2172.07 14
2172.18 14
2172.29 12
2172.40 8
2172.50 1
2172.61 0
2172.72 0
2172.82 0
2172.93 0
2173.04 0
2173.14 0
2173.25 0
2173.36 9
2173.46 20
2173.57 29
2173.68 34
2173.78 35
2173.89 34
2174.00 30
2174.10 27
2174.21 25
2174.32 25
2174.43 29
2174.53 36
2174.64 45
2174.75 55
2174.85 65
2174.96 73
2175.07 79
2175.17 83
2175.28 84
2175.39 83
2175.49 81
2175.60 77
2175.71 72
2175.81 66
2175.92 62
2176.03 58
2176.14 56
2176.24 56
2176.35 57
2176.46 59
2176.56 61
2176.67 63
2176.78 66
2176.88 68
2176.99 71
2177.10 76
2177.20 82
2177.31 90
2177.42 98
2177.53 107
2177.63 114
2177.74 119
2177.85 120
2177.95 118
2178.06 114
2178.17 108
2178.27 102
2178.38 97
2178.49 94
2178.59 94
2178.70 96
2178.81 99
2178.92 103
2179.02 108
2179.13 111
2179.24 112
2179.34 110
2179.45 106
2179.56 98
2179.66 89
2179.77 78
2179.88 67
2179.99 55
2180.09 44
2180.20 34
2180.31 25
2180.41 18
2180.52 12
2180.63 8
2180.73 7
2180.84 7
2180.95 10
2181.06 15
2181.16 22
2181.27 29
2181.38 36
2181.48 43
2181.59 49
2181.70 55
2181.80 62
2181.91 68
2182.02 76
2182.13 85
2182.23 93
2182.34 101
2182.45 107
2182.55 111
2182.66 114
2182.77 116
2182.88 119
2182.98 121
2183.09 124
2183.20 126
2183.30 127
2183.41 126
2183.52 122
2183.63 116
2183.73 108
2183.84 98
2183.95 89
2184.05 81
2184.16 75
2184.27 70
2184.37 67
2184.48 64
2184.59 62
2184.70 59
2184.80 56
2184.91 53
2185.02 51
2185.12 48
2185.23 47
2185.34 46
2185.45 46
2185.55 45
2185.66 45
2185.77 44
2185.87 43
2185.98 41
2186.09 39
2186.20 37
2186.30 35
2186.41 33
2186.52 30
2186.62 27
2186.73 23
2186.84 18
2186.95 14
2187.05 10
2187.16 8
2187.27 8
2187.37 11
2187.48 15
2187.59 21
2187.70 27
2187.80 32
2187.91 36
2188.02 39
2188.13 40
2188.23 41
2188.34 44
2188.45 48
2188.55 55
2188.66 63
2188.77 73
2188.88 82
2188.98 89
2189.09 93
2189.20 95
2189.30 94
2189.41 91
2189.52 86
2189.63 82
2189.73 77
2189.84 73
2189.95 70
2190.06 69
2190.16 69
2190.27 73
2190.38 79
2190.48 88
2190.59 100
2190.70 113
2190.81 126
2190.91 139
2191.02 149
2191.13 158
2191.23 164
2191.34 169
2191.45 172
2191.56 174
2191.66 177
2191.77 179
2191.88 182
2191.99 184
2192.09 186
2192.20 187
2192.31 187
2192.42 187
2192.52 187
2192.63 188
2192.74 189
2192.84 192
2192.95 195
2193.06 197
2193.17 197
2193.27 194
2193.38 188
2193.49 180
2193.60 170
2193.70 160
2193.81 153
2193.92 150
2194.02 152
2194.13 158
2194.24 168
2194.35 180
2194.45 190
2194.56 199
2194.67 203
2194.78 204
2194.88 200
2194.99 194
2195.10 186
2195.21 177
2195.31 168
2195.42 159
2195.53 151
2195.64 141
2195.74 130
2195.85 118
2195.96 105
2196.06 93
2196.17 82
2196.28 73
2196.39 66
2196.49 62
2196.60 60
2196.71 59
2196.82 58
2196.92 56
2197.03 53
2197.14 49
2197.25 44
2197.35 39
2197.46 35
2197.57 33
2197.68 34
2197.78 38
2197.89 46
2198.00 58
2198.11 72
2198.21 87
2198.32 102
2198.43 115
2198.54 126
2198.64 135
2198.75 142
2198.86 147
2198.97 151
2199.07 154
2199.18 157
2199.29 159
2199.40 159
2199.50 159
2199.61 158
2199.72 157
2199.83 155
2199.93 154
2200.04 152
2200.15 149
2200.26 144
2200.36 139
2200.47 133
2200.58 127
2200.69 122
2200.79 118
2200.90 116
2201.01 115
2201.12 115
2201.22 114
2201.33 113
2201.44 110
2201.55 106
2201.65 101
2201.76 96
2201.87 92
2201.98 90
2202.08 91
2202.19 94
2202.30 101
2202.41 110
2202.51 121
2202.62 133
2202.73 145
2202.84 154
2202.94 160
2203.05 161
2203.16 159
2203.27 155
2203.37 148
2203.48 140
2203.59 133
2203.70 125
2203.80 118
2203.91 111
2204.02 104
2204.13 97
2204.23 92
2204.34 90
2204.45 91
2204.56 96
2204.66 104
2204.77 114
2204.88 124
2204.99 134
2205.10 142
2205.20 149
2205.31 154
2205.42 158
2205.53 162
2205.63 165
2205.74 168
2205.85 170
2205.96 170
2206.06 169
2206.17 166
2206.28 162
2206.39 158
2206.49 155
2206.60 153
2206.71 152
2206.82 153
2206.93 154
2207.03 154
2207.14 153
2207.25 152
2207.36 149
2207.46 146
2207.57 142
2207.68 139
2207.79 137
2207.89 136
2208.00 136
2208.11 137
2208.22 138
2208.32 141
2208.43 144
2208.54 147
2208.65 150
2208.76 153
2208.86 155
2208.97 156
2209.08 157
2209.19 157
2209.29 156
2209.40 157
2209.51 158
2209.62 161
2209.73 165
2209.83 172
2209.94 180
2210.05 188
2210.16 195
2210.26 199
2210.37 200
2210.48 197
2210.59 190
2210.69 178
2210.80 163
2210.91 146
2211.02 131
2211.13 118
2211.23 109
2211.34 106
2211.45 107
2211.56 113
2211.66 121
2211.77 130
2211.88 137
2211.99 141
2212.10 141
2212.20 139
2212.31 133
2212.42 126
2212.53 118
2212.63 109
2212.74 101
2212.85 93
2212.96 85
2213.07 77
2213.17 69
2213.28 63
2213.39 57
2213.50 52
2213.60 49
2213.71 48
2213.82 48
2213.93 50
2214.04 53
2214.14 56
2214.25 57
2214.36 56
2214.47 53
2214.58 48
2214.68 40
2214.79 32
2214.90 24
2215.01 17
2215.11 12
2215.22 9
2215.33 9
2215.44 12
2215.55 15
2215.65 20
2215.76 26
2215.87 30
2215.98 34
2216.09 37
2216.19 38
2216.30 38
2216.41 37
2216.52 35
2216.62 33
2216.73 31
2216.84 30
2216.95 30
2217.06 31
2217.16 33
2217.27 35
2217.38 38
2217.49 42
2217.60 46
2217.70 51
2217.81 56
2217.92 61
2218.03 67
2218.14 73
2218.24 77
2218.35 80
2218.46 81
2218.57 78
2218.68 73
2218.78 65
2218.89 55
2219.00 46
2219.11 38
2219.22 32
2219.32 29
2219.43 27
2219.54 26
2219.65 25
2219.76 24
2219.86 22
2219.97 19
2220.08 15
2220.19 11
2220.29 7
2220.40 4
2220.51 0
2220.62 0
2220.73 0
2220.83 0
2220.94 0
2221.05 5
2221.16 13
2221.27 22
2221.37 33
2221.48 45
2221.59 56
2221.70 68
2221.81 78
2221.92 85
2222.02 91
2222.13 94
2222.24 94
2222.35 93
2222.46 92
2222.56 90
2222.67 89
2222.78 88
2222.89 87
2223.00 87
2223.10 85
2223.21 82
2223.32 78
2223.43 73
2223.54 67
2223.64 60
2223.75 53
2223.86 45
2223.97 37
2224.08 30
2224.18 24
2224.29 19
2224.40 16
2224.51 15
2224.62 16
2224.72 19
2224.83 23
2224.94 27
2225.05 30
2225.16 32
2225.27 33
2225.37 32
2225.48 30
2225.59 26
2225.70 23
2225.81 18
2225.91 15
2226.02 11
2226.13 8
2226.24 5
2226.35 3
2226.45 0
2226.56 0
2226.67 0
2226.78 0
2226.89 0
2227.00 0
2227.10 0
2227.21 0
2227.32 0
2227.43 1
2227.54 4
2227.64 6
2227.75 7
2227.86 6
2227.97 3
2228.08 1
2228.18 0
2228.29 0
2228.40 0
2228.51 1
2228.62 3
2228.73 6
2228.83 8
2228.94 10
2229.05 12
2229.16 15
2229.27 22
2229.37 32
2229.48 44
2229.59 57
2229.70 70
2229.81 79
2229.92 83
2230.02 83
2230.13 77
2230.24 68
2230.35 59
2230.46 50
2230.57 44
2230.67 40
2230.78 39
2230.89 39
2231.00 40
2231.11 41
2231.21 40
2231.32 39
2231.43 38
2231.54 36
2231.65 36
2231.76 36
2231.86 38
2231.97 41
2232.08 45
2232.19 48
2232.30 51
2232.41 54
2232.51 55
2232.62 58
2232.73 60
2232.84 63
2232.95 66
2233.06 68
2233.16 67
2233.27 64
2233.38 60
2233.49 54
2233.60 48
2233.71 45
2233.81 46
2233.92 50
2234.03 57
2234.14 65
2234.25 74
2234.36 80
2234.46 84
2234.57 85
2234.68 83
2234.79 80
2234.90 77
2235.01 75
2235.11 74
2235.22 74
2235.33 75
2235.44 77
2235.55 79
2235.66 80
2235.76 80
2235.87 79
2235.98 76
2236.09 73
2236.20 70
2236.31 68
2236.41 67
2236.52 69
2236.63 73
2236.74 78
2236.85 84
2236.96 89
2237.06 93
2237.17 94
2237.28 94
2237.39 93
2237.50 91
2237.61 90
2237.71 90
2237.82 90
2237.93 89
2238.04 88
2238.15 85
2238.26 80
2238.37 75
2238.47 69
2238.58 64
2238.69 61
2238.80 60
2238.91 61
2239.02 64
2239.12 67
2239.23 69
2239.34 69
2239.45 67
2239.56 62
2239.67 54
2239.77 43
2239.88 31
2239.99 17
2240.10 4
2240.21 0
2240.32 0
2240.43 0
2240.53 0
2240.64 0
2240.75 0
2240.86 0
2240.97 7
2241.08 20
2241.18 32
2241.29 44
2241.40 55
2241.51 65
2241.62 73
2241.73 77
2241.84 78
2241.94 76
2242.05 70
2242.16 62
2242.27 53
2242.38 46
2242.49 40
2242.60 38
2242.70 40
2242.81 44
2242.92 50
2243.03 56
2243.14 61
2243.25 65
2243.36 66
2243.46 66
2243.57 66
2243.68 66
2243.79 67
2243.90 69
2244.01 72
2244.12 76
2244.22 79
2244.33 81
2244.44 80
2244.55 77
2244.66 70
2244.77 61
2244.88 50
2244.98 38
2245.09 26
2245.20 16
2245.31 9
2245.42 4
2245.53 2
2245.64 2
2245.74 4
2245.85 7
2245.96 9
2246.07 11
2246.18 13
2246.29 15
2246.40 17
2246.50 20
2246.61 22
2246.72 25
2246.83 28
2246.94 29
2247.05 29
2247.16 28
2247.26 26
2247.37 24
2247.48 22
2247.59 21
2247.70 21
2247.81 22
2247.92 22
2248.03 23
2248.13 23
2248.24 23
2248.35 23
2248.46 24
2248.57 26
2248.68 30
2248.79 35
2248.89 41
2249.00 49
2249.11 59
2249.22 69
2249.33 78
2249.44 85
2249.55 90
2249.66 91
2249.76 89
2249.87 84
2249.98 79
2250.09 73
2250.20 69
2250.31 67
2250.42 66
2250.53 66
2250.63 67
2250.74 69
2250.85 71
2250.96 73
2251.07 74
2251.18 73
2251.29 72
2251.39 68
2251.50 64
2251.61 58
2251.72 53
2251.83 49
2251.94 45
2252.05 43
2252.16 42
2252.26 41
2252.37 40
2252.48 37
2252.59 33
2252.70 27
2252.81 20
2252.92 13
2253.03 7
2253.14 4
2253.24 5
2253.35 10
2253.46 18
2253.57 27
2253.68 37
2253.79 45
2253.90 51
2254.01 55
2254.11 56
2254.22 56
2254.33 55
2254.44 54
2254.55 54
2254.66 52
2254.77 51
2254.88 48
2254.98 46
2255.09 44
2255.20 44
2255.31 45
2255.42 47
2255.53 51
2255.64 55
2255.75 58
2255.86 60
2255.96 61
2256.07 60
2256.18 58
2256.29 56
2256.40 55
2256.51 54
2256.62 54
2256.73 54
2256.84 55
2256.94 57
2257.05 59
2257.16 59
2257.27 59
2257.38 58
2257.49 56
2257.60 52
2257.71 47
2257.82 42
2257.92 37
2258.03 32
2258.14 27
2258.25 22
2258.36 18
2258.47 14
2258.58 10
2258.69 7
2258.80 6
2258.90 5
2259.01 6
2259.12 9
2259.23 12
2259.34 16
2259.45 20
2259.56 24
2259.67 27
2259.78 31
2259.88 34
2259.99 39
2260.10 44
2260.21 48
2260.32 52
2260.43 55
2260.54 56
2260.65 57
2260.76 58
2260.87 61
2260.97 65
2261.08 71
2261.19 79
2261.30 88
2261.41 95
2261.52 102
2261.63 107
2261.74 110
2261.85 112
2261.96 113
2262.06 115
2262.17 118
2262.28 122
2262.39 127
2262.50 134
2262.61 142
2262.72 150
2262.83 158
2262.94 167
2263.05 174
2263.15 181
2263.26 188
2263.37 194
2263.48 200
2263.59 205
2263.70 208
2263.81 210
2263.92 209
2264.03 207
2264.14 204
2264.24 199
2264.35 195
2264.46 191
2264.57 187
2264.68 184
2264.79 181
2264.90 177
2265.01 174
2265.12 172
2265.23 170
2265.34 169
2265.44 168
2265.55 169
2265.66 170
2265.77 172
2265.88 176
2265.99 180
2266.10 186
2266.21 192
2266.32 197
2266.43 200
2266.54 200
2266.64 196
2266.75 189
2266.86 179
2266.97 167
2267.08 155
2267.19 143
2267.30 133
2267.41 125
2267.52 118
2267.63 113
2267.74 109
2267.84 107
2267.95 105
2268.06 103
2268.17 102
2268.28 100
2268.39 97
2268.50 93
2268.61 89
2268.72 83
2268.83 78
2268.94 73
2269.05 70
2269.15 67
2269.26 65
2269.37 65
2269.48 65
2269.59 66
2269.70 67
2269.81 69
2269.92 70
2270.03 70
2270.14 69
2270.25 68
2270.36 66
2270.46 63
2270.57 61
2270.68 58
2270.79 56
2270.90 54
2271.01 50
2271.12 46
2271.23 39
2271.34 31
2271.45 22
2271.56 13
2271.67 4
2271.78 0
2271.88 0
2271.99 0
2272.10 0
2272.21 0
2272.32 0
2272.43 0
2272.54 0
2272.65 3
2272.76 12
2272.87 22
2272.98 31
2273.09 39
2273.20 45
2273.30 49
2273.41 51
2273.52 53
2273.63 53
2273.74 54
2273.85 54
2273.96 54
2274.07 53
2274.18 52
2274.29 51
2274.40 49
2274.51 47
2274.62 45
2274.73 43
2274.83 41
2274.94 40
2275.05 40
2275.16 41
2275.27 42
2275.38 44
2275.49 45
2275.60 45
2275.71 44
2275.82 42
2275.93 38
2276.04 35
2276.15 33
2276.26 34
2276.37 37
2276.47 43
2276.58 52
2276.69 61
2276.80 70
2276.91 78
2277.02 83
2277.13 86
2277.24 88
2277.35 88
2277.46 88
2277.57 89
2277.68 89
2277.79 90
2277.90 90
2278.01 89
2278.12 86
2278.22 81
2278.33 74
2278.44 65
2278.55 55
2278.66 44
2278.77 34
2278.88 24
2278.99 17
2279.10 13
2279.21 13
2279.32 17
2279.43 23
2279.54 31
2279.65 39
2279.76 45
2279.87 48
2279.97 48
2280.08 45
2280.19 40
2280.30 35
2280.41 31
2280.52 31
2280.63 35
2280.74 42
2280.85 51
2280.96 61
2281.07 71
2281.18 79
2281.29 86
2281.40 90
2281.51 93
2281.62 95
2281.73 95
2281.84 95
2281.95 94
2282.05 94
2282.16 95
2282.27 97
2282.38 100
2282.49 103
2282.60 107
2282.71 109
2282.82 109
2282.93 106
2283.04 100
2283.15 93
2283.26 85
2283.37 77
2283.48 70
2283.59 63
2283.70 57
2283.81 50
2283.92 42
2284.03 32
2284.14 22
2284.24 12
2284.35 3
2284.46 0
2284.57 0
2284.68 0
2284.79 0
2284.90 6
2285.01 13
2285.12 19
2285.23 24
2285.34 27
2285.45 28
2285.56 26
2285.67 23
2285.78 19
2285.89 16
2286.00 15
2286.11 15
2286.22 19
2286.33 24
2286.44 32
2286.55 41
2286.65 51
2286.76 61
2286.87 69
2286.98 75
2287.09 78
2287.20 76
2287.31 71
2287.42 64
2287.53 55
2287.64 46
2287.75 39
2287.86 35
2287.97 34
2288.08 36
2288.19 39
2288.30 43
2288.41 46
2288.52 47
2288.63 46
2288.74 43
2288.85 38
2288.96 33
2289.07 27
2289.18 22
2289.29 16
2289.40 11
2289.51 6
2289.61 0
2289.72 0
2289.83 0
2289.94 0
2290.05 0
2290.16 0
2290.27 0
2290.38 0
2290.49 3
2290.60 13
2290.71 22
2290.82 29
2290.93 33
2291.04 35
2291.15 36
2291.26 37
2291.37 41
2291.48 49
2291.59 60
2291.70 73
2291.81 88
2291.92 103
2292.03 115
2292.14 124
2292.25 130
2292.36 132
2292.47 133
2292.58 132
2292.69 132
2292.80 133
2292.91 135
2293.02 138
2293.13 142
2293.24 146
2293.34 149
2293.45 151
2293.56 151
2293.67 150
2293.78 148
2293.89 145
2294.00 141
2294.11 136
2294.22 131
2294.33 124
2294.44 117
2294.55 110
2294.66 105
2294.77 101
2294.88 100
2294.99 102
2295.10 108
2295.21 115
2295.32 124
2295.43 133
2295.54 142
2295.65 150
2295.76 157
2295.87 163
2295.98 169
2296.09 175
2296.20 180
2296.31 184
2296.42 185
2296.53 183
2296.64 177
2296.75 169
2296.86 159
2296.97 147
2297.08 134
2297.19 122
2297.30 109
2297.41 97
2297.52 84
2297.63 72
2297.74 62
2297.85 54
2297.96 48
2298.07 46
2298.18 47
2298.29 52
2298.40 59
2298.51 67
2298.62 76
2298.73 84
2298.84 90
2298.95 95
2299.06 98
2299.17 99
2299.28 99
2299.39 99
2299.49 100
2299.60 102
2299.71 104
2299.82 107
2299.93 109
2300.04 109
2300.15 107
2300.26 103
2300.37 96
2300.48 89
2300.59 83
2300.70 77
2300.81 75
2300.92 74
2301.03 76
2301.14 78
2301.25 80
2301.36 80
2301.47 78
2301.58 73
2301.69 67
2301.80 59
2301.91 52
2302.02 47
2302.13 45
2302.24 45
2302.35 48
2302.46 54
2302.57 60
2302.68 67
2302.79 72
2302.90 75
2303.01 76
2303.12 75
2303.23 73
2303.34 70
2303.45 68
2303.56 67
2303.67 68
2303.78 71
2303.89 75
2304.00 81
2304.11 88
2304.22 97
2304.33 107
2304.44 120
2304.55 134
2304.66 149
2304.77 164
2304.88 178
2304.99 190
2305.10 198
2305.21 203
2305.32 206
2305.43 207
2305.54 206
2305.65 204
2305.76 201
2305.87 197
2305.98 191
2306.09 183
2306.20 173
2306.31 161
2306.42 150
2306.53 139
2306.64 131
2306.75 127
2306.86 125
2306.97 126
2307.08 128
2307.19 130
2307.30 132
2307.41 134
2307.52 135
2307.63 137
2307.74 141
2307.85 146
2307.96 152
2308.07 157
2308.18 162
2308.30 166
2308.41 168
2308.52 167
2308.63 165
2308.74 160
2308.85 155
2308.96 149
2309.07 142
2309.18 135
2309.29 129
2309.40 123
2309.51 117
2309.62 110
2309.73 103
2309.84 94
2309.95 84
2310.06 72
2310.17 61
2310.28 51
2310.39 43
2310.50 38
2310.61 35
2310.72 36
2310.83 38
2310.94 42
2311.05 47
2311.16 51
2311.27 56
2311.38 60
2311.49 64
2311.60 67
2311.71 70
2311.82 71
2311.93 70
2312.04 67
2312.15 60
2312.26 52
2312.37 42
2312.48 33
2312.59 25
2312.70 20
2312.81 19
2312.92 20
2313.03 23
2313.14 27
2313.25 33
2313.36 39
2313.47 44
2313.58 50
2313.69 56
2313.80 63
2313.91 70
2314.02 77
2314.13 84
2314.24 88
2314.35 91
2314.47 91
2314.58 87
2314.69 81
2314.80 72
2314.91 60
2315.02 48
2315.13 35
2315.24 22
2315.35 12
2315.46 4
2315.57 0
2315.68 0
2315.79 0
2315.90 0
2316.01 0
2316.12 0
2316.23 0
2316.34 0
2316.45 0
2316.56 0
2316.67 3
2316.78 10
2316.89 18
2317.00 27
2317.11 34
2317.22 40
2317.33 45
2317.44 49
2317.55 54
2317.66 60
2317.77 67
2317.88 75
2317.99 83
2318.11 89
2318.22 95
2318.33 99
2318.44 103
2318.55 107
2318.66 112
2318.77 118
2318.88 124
2318.99 129
2319.10 134
2319.21 136
2319.32 137
2319.43 137
2319.54 138
2319.65 141
2319.76 148
2319.87 157
2319.98 168
2320.09 180
2320.20 190
2320.31 196
2320.42 199
2320.53 198
2320.64 194
2320.75 189
2320.86 185
2320.97 183
2321.09 184
2321.20 188
2321.31 195
2321.42 204
2321.53 213
2321.64 221
2321.75 226
2321.86 229
2321.97 229
2322.08 227
2322.19 227
2322.30 228
2322.41 231
2322.52 238
2322.63 246
2322.74 254
2322.85 260
2322.96 263
2323.07 262
2323.18 258
2323.29 251
2323.40 242
2323.51 234
2323.63 225
2323.74 218
2323.85 211
2323.96 206
2324.07 202
2324.18 200
2324.29 199
2324.40 198
2324.51 198
2324.62 197
2324.73 195
2324.84 193
2324.95 190
2325.06 187
2325.17 186
2325.28 187
2325.39 189
2325.50 193
2325.61 196
2325.72 198
2325.84 197
2325.95 194
2326.06 188
2326.17 181
2326.28 173
2326.39 166
2326.50 159
2326.61 153
2326.72 149
2326.83 145
2326.94 141
2327.05 137
2327.16 132
2327.27 127
2327.38 121
2327.49 116
2327.60 112
2327.71 109
2327.83 108
2327.94 109
2328.05 110
2328.16 113
2328.27 116
2328.38 120
2328.49 124
2328.60 129
2328.71 135
2328.82 140
2328.93 145
2329.04 149
2329.15 151
2329.26 151
2329.37 148
2329.48 143
2329.59 134
2329.71 124
2329.82 113
2329.93 101
2330.04 91
2330.15 82
2330.26 76
2330.37 72
2330.48 69
2330.59 67
2330.70 63
2330.81 59
2330.92 54
2331.03 49
2331.14 45
2331.25 41
2331.36 37
2331.48 35
2331.59 32
2331.70 30
2331.81 29
2331.92 27
2332.03 25
2332.14 23
2332.25 20
2332.36 17
2332.47 13
2332.58 9
2332.69 6
2332.80 4
2332.91 3
2333.03 3
2333.14 3
2333.25 2
2333.36 0
2333.47 0
2333.58 0
2333.69 0
2333.80 0
2333.91 0
2334.02 0
2334.13 10
2334.24 23
2334.35 35
2334.46 45
2334.58 52
2334.69 55
2334.80 54
2334.91 50
2335.02 45
2335.13 40
2335.24 38
2335.35 38
2335.46 41
2335.57 46
2335.68 52
2335.79 56
2335.90 59
2336.01 59
2336.13 56
2336.24 51
2336.35 44
2336.46 36
2336.57 30
2336.68 24
2336.79 22
2336.90 21
2337.01 23
2337.12 26
2337.23 30
2337.34 36
2337.46 41
2337.57 47
2337.68 53
2337.79 58
2337.90 62
2338.01 64
2338.12 63
2338.23 59
2338.34 54
2338.45 47
2338.56 41
2338.67 37
2338.78 34
2338.90 34
2339.01 35
2339.12 37
2339.23 41
2339.34 45
2339.45 50
2339.56 56
2339.67 64
2339.78 73
2339.89 83
2340.00 95
2340.12 106
2340.23 116
2340.34 124
2340.45 130
2340.56 134
2340.67 134
2340.78 132
2340.89 129
2341.00 124
2341.11 118
2341.22 112
2341.33 105
2341.45 98
2341.56 91
2341.67 83
2341.78 75
2341.89 68
2342.00 64
2342.11 62
2342.22 63
2342.33 68
2342.44 76
2342.55 85
2342.67 93
2342.78 99
2342.89 102
2343.00 101
2343.11 96
2343.22 88
2343.33 80
2343.44 72
2343.55 66
2343.66 63
2343.78 62
2343.89 64
2344.00 67
2344.11 69
2344.22 70
2344.33 69
2344.44 67
2344.55 65
2344.66 64
2344.77 66
2344.88 71
2345.00 80
2345.11 92
2345.22 103
2345.33 113
2345.44 120
2345.55 121
2345.66 117
2345.77 109
2345.88 98
2345.99 86
2346.11 75
2346.22 67
2346.33 62
2346.44 60
2346.55 63
2346.66 69
2346.77 76
2346.88 84
2346.99 90
2347.10 95
2347.22 97
2347.33 98
2347.44 98
2347.55 98
2347.66 100
2347.77 104
2347.88 110
2347.99 118
2348.10 126
2348.22 133
2348.33 140
2348.44 146
2348.55 150
2348.66 154
2348.77 156
2348.88 158
2348.99 158
2349.10 156
2349.21 153
2349.33 148
2349.44 142
2349.55 135
2349.66 129
2349.77 124
2349.88 121
2349.99 118
2350.10 116
2350.21 115
2350.33 113
2350.44 110
2350.55 107
2350.66 103
2350.77 98
2350.88 93
2350.99 87
2351.10 80
2351.21 73
2351.33 66
2351.44 60
2351.55 55
2351.66 51
2351.77 48
2351.88 47
2351.99 45
2352.10 43
2352.21 40
2352.33 36
2352.44 32
2352.55 29
2352.66 27
2352.77 27
2352.88 29
2352.99 32
2353.10 35
2353.22 37
2353.33 37
2353.44 34
2353.55 29
2353.66 23
2353.77 17
2353.88 12
2353.99 9
2354.10 8
2354.22 8
2354.33 9
2354.44 11
2354.55 13
2354.66 15
2354.77 18
2354.88 23
2354.99 28
2355.11 34
2355.22 40
2355.33 44
2355.44 45
2355.55 43
2355.66 38
2355.77 32
2355.88 26
2356.00 22
2356.11 20
2356.22 21
2356.33 24
2356.44 27
2356.55 31
2356.66 33
2356.77 33
2356.89 32
2357.00 28
2357.11 24
2357.22 18
2357.33 13
2357.44 7
2357.55 1
2357.66 0
2357.78 0
2357.89 0
2358.00 0
2358.11 0
2358.22 0
2358.33 0
2358.44 0
2358.55 3
2358.67 8
2358.78 14
2358.89 18
2359.00 22
2359.11 26
2359.22 29
2359.33 32
2359.45 34
2359.56 36
2359.67 37
2359.78 38
2359.89 39
2360.00 41
2360.11 44
2360.22 49
2360.34 54
2360.45 61
2360.56 67
2360.67 72
2360.78 75
2360.89 77
2361.00 79
2361.12 82
2361.23 86
2361.34 93
2361.45 102
2361.56 112
2361.67 121
2361.78 128
2361.90 133
2362.01 135
2362.12 135
2362.23 133
2362.34 129
2362.45 125
2362.56 119
2362.67 114
2362.79 108
2362.90 103
2363.01 98
2363.12 95
2363.23 92
2363.34 90
2363.45 88
2363.57 84
2363.68 80
2363.79 76
2363.90 71
2364.01 68
2364.12 66
2364.23 65
2364.35 65
2364.46 66
2364.57 66
2364.68 66
2364.79 64
2364.90 60
2365.01 55
2365.13 48
2365.24 41
2365.35 33
2365.46 26
2365.57 20
2365.68 14
2365.80 10
2365.91 6
2366.02 4
2366.13 2
2366.24 1
2366.35 0
2366.46 0
2366.58 0
2366.69 0
2366.80 0
2366.91 0
2367.02 0
2367.13 0
2367.24 8
2367.36 20
2367.47 34
2367.58 48
2367.69 60
2367.80 68
2367.91 74
2368.02 78
2368.14 80
2368.25 84
2368.36 88
2368.47 94
2368.58 100
2368.69 107
2368.81 112
2368.92 116
2369.03 118
2369.14 119
2369.25 119
2369.36 119
2369.48 121
2369.59 123
2369.70 126
2369.81 128
2369.92 127
2370.03 125
2370.14 120
2370.26 114
2370.37 108
2370.48 105
2370.59 105
2370.70 108
2370.81 115
2370.93 125
2371.04 135
2371.15 145
2371.26 154
2371.37 160
2371.48 163
2371.60 163
2371.71 160
2371.82 154
2371.93 145
2372.04 135
2372.15 124
2372.26 114
2372.38 105
2372.49 99
2372.60 96
2372.71 96
2372.82 98
2372.93 100
2373.05 103
2373.16 105
2373.27 107
2373.38 108
2373.49 110
2373.60 114
2373.72 119
2373.83 126
2373.94 135
2374.05 144
2374.16 153
2374.27 161
2374.39 168
2374.50 174
2374.61 178
2374.72 182
2374.83 183
2374.94 184
2375.06 184
2375.17 185
2375.28 185
2375.39 186
2375.50 188
2375.61 189
2375.73 189
2375.84 186
2375.95 182
2376.06 176
2376.17 170
2376.29 165
2376.40 163
2376.51 164
2376.62 168
2376.73 175
2376.84 183
2376.96 191
2377.07 200
2377.18 209
2377.29 217
2377.40 225
2377.51 232
2377.63 238
2377.74 243
2377.85 247
2377.96 250
2378.07 254
2378.18 262
2378.30 273
2378.41 289
2378.52 308
2378.63 328
2378.74 347
2378.86 362
2378.97 374
2379.08 380
2379.19 383
2379.30 383
2379.41 381
2379.53 378
2379.64 375
2379.75 371
2379.86 367
2379.97 363
2380.09 358
2380.20 355
2380.31 351
2380.42 349
2380.53 348
2380.64 348
2380.76 350
2380.87 352
2380.98 354
2381.09 357
2381.20 360
2381.32 364
2381.43 368
2381.54 374
2381.65 381
2381.76 388
2381.87 394
2381.99 399
2382.10 401
2382.21 401
2382.32 399
2382.43 397
2382.55 394
2382.66 394
2382.77 396
2382.88 400
2382.99 405
2383.10 410
2383.22 415
2383.33 419
2383.44 421
2383.55 421
2383.66 421
2383.78 421
2383.89 423
2384.00 426
2384.11 432
2384.22 439
2384.34 449
2384.45 458
2384.56 466
2384.67 471
2384.78 474
2384.90 476
2385.01 477
2385.12 480
2385.23 486
2385.34 495
2385.45 507
2385.57 521
2385.68 535
2385.79 547
2385.90 556
2386.01 562
2386.13 565
2386.24 565
2386.35 565
2386.46 564
2386.57 565
2386.69 566
2386.80 568
2386.91 571
2387.02 574
2387.13 577
2387.25 579
2387.36 582
2387.47 586
2387.58 592
2387.69 598
2387.81 605
2387.92 610
2388.03 613
2388.14 613
2388.25 612
2388.37 612
2388.48 616
2388.59 625
2388.70 639
2388.81 660
2388.93 684
2389.04 709
2389.15 734
2389.26 758
2389.37 779
2389.49 800
2389.60 820
2389.71 840
2389.82 860
2389.93 880
2390.05 898
2390.16 915
2390.27 929
2390.38 943
2390.49 958
2390.61 975
2390.72 998
2390.83 1025
2390.94 1057
2391.05 1089
2391.17 1119
2391.28 1142
2391.39 1158
2391.50 1164
2391.62 1163
2391.73 1156
2391.84 1147
2391.95 1139
2392.06 1134
2392.18 1129
2392.29 1126
2392.40 1120
2392.51 1112
2392.62 1101
2392.74 1085
2392.85 1067
2392.96 1047
2393.07 1027
2393.18 1008
2393.30 991
2393.41 977
2393.52 968
2393.63 965
2393.75 967
2393.86 974
2393.97 982
2394.08 987
2394.19 988
2394.31 981
2394.42 967
2394.53 946
2394.64 920
2394.75 893
2394.87 868
2394.98 846
2395.09 827
2395.20 812
2395.32 800
2395.43 790
2395.54 784
2395.65 779
2395.76 776
2395.88 774
2395.99 772
2396.10 768
2396.21 761
2396.33 753
2396.44 742
2396.55 733
2396.66 724
2396.77 717
2396.89 713
2397.00 711
2397.11 710
2397.22 709
2397.33 708
2397.45 707
2397.56 705
2397.67 704
2397.78 704
2397.90 703
2398.01 701
2398.12 699
2398.23 694
2398.34 688
2398.46 680
2398.57 670
2398.68 661
2398.79 651
2398.91 640
2399.02 628
2399.13 615
2399.24 599
2399.36 582
2399.47 563
2399.58 544
2399.69 528
2399.80 514
2399.92 505
2400.03 499
2400.14 496
2400.25 496
2400.37 497
2400.48 498
2400.59 500
2400.70 501
2400.81 503
2400.93 505
2401.04 508
2401.15 513
2401.26 518
2401.38 524
2401.49 530
2401.60 536
2401.71 542
2401.83 547
2401.94 551
2402.05 556
2402.16 560
2402.27 564
2402.39 568
2402.50 570
2402.61 571
2402.72 570
2402.84 566
2402.95 561
2403.06 553
2403.17 544
2403.29 536
2403.40 529
2403.51 527
2403.62 528
2403.74 534
2403.85 544
2403.96 557
2404.07 570
2404.18 584
2404.30 597
2404.41 608
2404.52 617
2404.63 623
2404.75 626
2404.86 624
2404.97 617
2405.08 605
2405.20 590
2405.31 573
2405.42 557
2405.53 541
2405.65 529
2405.76 518
2405.87 507
2405.98 497
2406.10 484
2406.21 469
2406.32 451
2406.43 433
2406.55 415
2406.66 398
2406.77 386
2406.88 377
2406.99 373
2407.11 372
2407.22 374
2407.33 379
2407.44 383
2407.56 387
2407.67 390
2407.78 391
2407.89 391
2408.01 388
2408.12 385
2408.23 381
2408.34 377
2408.46 374
2408.57 371
2408.68 369
2408.79 369
2408.91 369
2409.02 370
2409.13 372
2409.24 374
2409.36 376
2409.47 379
2409.58 382
2409.69 385
2409.81 388
2409.92 391
2410.03 392
2410.14 392
2410.26 390
2410.37 386
2410.48 379
2410.59 370
2410.71 361
2410.82 352
2410.93 345
2411.04 342
2411.16 343
2411.27 347
2411.38 355
2411.49 365
2411.61 373
2411.72 380
2411.83 385
2411.94 385
2412.06 383
2412.17 378
2412.28 371
2412.40 363
2412.51 356
2412.62 350
2412.73 344
2412.85 340
2412.96 337
2413.07 334
2413.18 331
2413.30 328
2413.41 323
2413.52 317
2413.63 310
2413.75 303
2413.86 295
2413.97 288
2414.08 282
2414.20 277
2414.31 271
2414.42 265
2414.53 259
2414.65 253
2414.76 250
2414.87 249
2414.98 252
2415.10 257
2415.21 264
2415.32 271
2415.44 277
2415.55 280
2415.66 281
2415.77 279
2415.89 277
2416.00 276
2416.11 277
2416.22 281
2416.34 288
2416.45 296
2416.56 303
2416.67 308
2416.79 309
2416.90 306
2417.01 301
2417.13 294
2417.24 287
2417.35 282
2417.46 280
2417.58 279
2417.69 281
2417.80 283
2417.91 286
2418.03 288
2418.14 291
2418.25 293
2418.36 295
2418.48 297
2418.59 299
2418.70 302
2418.82 306
2418.93 310
2419.04 317
2419.15 325
2419.27 335
2419.38 345
2419.49 355
2419.60 363
2419.72 368
2419.83 370
2419.94 370
2420.06 366
2420.17 362
2420.28 357
2420.39 352
2420.51 347
2420.62 343
2420.73 337
2420.85 332
2420.96 326
2421.07 322
2421.18 319
2421.30 320
2421.41 322
2421.52 327
2421.63 332
2421.75 336
2421.86 337
2421.97 333
2422.09 325
2422.20 314
2422.31 302
2422.42 290
2422.54 281
2422.65 273
2422.76 268
2422.88 264
2422.99 260
2423.10 256
2423.21 251
2423.33 248
2423.44 245
2423.55 243
2423.66 242
2423.78 241
2423.89 241
2424.00 239
2424.12 235
2424.23 229
2424.34 221
2424.45 212
2424.57 204
2424.68 198
2424.79 194
2424.91 194
2425.02 198
2425.13 205
2425.24 213
2425.36 220
2425.47 226
2425.58 228
2425.70 227
2425.81 222
2425.92 216
2426.03 209
2426.15 204
2426.26 201
2426.37 201
2426.49 203
2426.60 207
2426.71 212
2426.83 216
2426.94 217
2427.05 216
2427.16 210
2427.28 202
2427.39 191
2427.50 178
2427.62 164
2427.73 153
2427.84 143
2427.95 137
2428.07 133
2428.18 131
2428.29 130
2428.41 127
2428.52 122
2428.63 115
2428.74 106
2428.86 97
2428.97 90
2429.08 84
2429.20 82
2429.31 82
2429.42 85
2429.54 90
2429.65 95
2429.76 99
2429.87 102
2429.99 103
2430.10 103
2430.21 101
2430.33 98
2430.44 95
2430.55 94
2430.67 95
2430.78 97
2430.89 101
2431.00 106
2431.12 110
2431.23 112
2431.34 112
2431.46 109
2431.57 104
2431.68 100
2431.80 97
2431.91 97
2432.02 100
2432.13 107
2432.25 115
2432.36 124
2432.47 130
2432.59 133
2432.70 133
2432.81 132
2432.93 129
2433.04 128
2433.15 129
2433.27 130
2433.38 132
2433.49 134
2433.60 134
2433.72 132
2433.83 127
2433.94 122
2434.06 116
2434.17 110
2434.28 105
2434.40 101
2434.51 99
2434.62 98
2434.73 99
2434.85 102
2434.96 106
2435.07 113
2435.19 119
2435.30 126
2435.41 132
2435.53 136
2435.64 138
2435.75 138
2435.87 137
2435.98 137
2436.09 138
2436.21 141
2436.32 145
2436.43 148
2436.54 150
2436.66 150
2436.77 145
2436.88 137
2437.00 128
2437.11 118
2437.22 109
2437.34 104
2437.45 101
2437.56 100
2437.68 101
2437.79 101
2437.90 100
2438.02 98
2438.13 95
2438.24 91
2438.36 88
2438.47 86
2438.58 86
2438.69 86
2438.81 88
2438.92 90
2439.03 93
2439.15 96
2439.26 98
2439.37 100
2439.49 101
2439.60 100
2439.71 98
2439.83 94
2439.94 89
2440.05 83
2440.17 77
2440.28 70
2440.39 64
2440.51 59
2440.62 56
2440.73 53
2440.85 53
2440.96 54
2441.07 56
2441.19 58
2441.30 59
2441.41 58
2441.52 55
2441.64 49
2441.75 41
2441.86 34
2441.98 27
2442.09 21
2442.20 17
2442.32 14
2442.43 11
2442.54 7
2442.66 1
2442.77 0
2442.88 0
2443.00 0
2443.11 0
2443.22 0
2443.34 0
2443.45 0
2443.56 5
2443.68 18
2443.79 31
2443.90 44
2444.02 54
2444.13 63
2444.24 70
2444.36 75
2444.47 78
2444.58 80
2444.70 81
2444.81 80
2444.92 79
2445.04 78
2445.15 76
2445.26 74
2445.38 70
2445.49 65
2445.60 58
2445.72 50
2445.83 40
2445.94 29
2446.06 19
2446.17 10
2446.28 2
2446.40 0
2446.51 0
2446.62 0
2446.74 0
2446.85 0
2446.96 4
2447.08 13
2447.19 23
2447.30 36
2447.42 50
2447.53 66
2447.64 82
2447.76 99
2447.87 114
2447.98 127
2448.10 139
2448.21 147
2448.32 154
2448.44 158
2448.55 161
2448.66 163
2448.78 165
2448.89 167
2449.00 167
2449.12 166
2449.23 164
2449.35 158
2449.46 150
2449.57 140
2449.69 128
2449.80 115
2449.91 103
2450.03 93
2450.14 84
2450.25 77
2450.37 72
2450.48 68
2450.59 66
2450.71 64
2450.82 63
2450.93 62
2451.05 62
2451.16 63
2451.27 64
2451.39 66
2451.50 70
2451.61 77
2451.73 85
2451.84 94
2451.95 104
2452.07 113
2452.18 119
2452.30 122
2452.41 122
2452.52 119
2452.64 115
2452.75 111
2452.86 108
2452.98 105
2453.09 105
2453.20 105
2453.32 106
2453.43 106
2453.54 105
2453.66 102
2453.77 98
2453.88 91
2454.00 84
2454.11 76
2454.22 70
2454.34 65
2454.45 63
2454.57 63
2454.68 64
2454.79 64
2454.91 64
2455.02 61
2455.13 55
2455.25 49
2455.36 42
2455.47 37
2455.59 34
2455.70 33
2455.81 34
2455.93 36
2456.04 38
2456.16 38
2456.27 37
2456.38 34
2456.50 30
2456.61 25
2456.72 20
2456.84 16
2456.95 12
2457.06 10
2457.18 8
2457.29 7
2457.41 6
2457.52 6
2457.63 5
2457.75 5
2457.86 5
2457.97 4
2458.09 2
2458.20 1
2458.31 0
2458.43 0
2458.54 0
2458.65 0
2458.77 0
2458.88 0
2459.00 0
2459.11 7
2459.22 14
2459.34 20
2459.45 25
2459.56 28
2459.68 30
2459.79 29
2459.91 28
2460.02 27
2460.13 27
2460.25 29
2460.36 32
2460.47 35
2460.59 39
2460.70 42
2460.81 44
2460.93 44
2461.04 44
2461.16 42
2461.27 41
2461.38 39
2461.50 39
2461.61 40
2461.72 42
2461.84 43
2461.95 45
2462.07 46
2462.18 45
2462.29 45
2462.41 44
2462.52 45
2462.63 48
2462.75 53
2462.86 60
2462.98 68
2463.09 76
2463.20 83
2463.32 88
2463.43 91
2463.54 93
2463.66 96
2463.77 100
2463.89 107
2464.00 115
2464.11 123
2464.23 131
2464.34 135
2464.45 136
2464.57 133
2464.68 128
2464.80 121
2464.91 115
2465.02 110
2465.14 108
2465.25 109
2465.36 113
2465.48 117
2465.59 120
2465.71 121
2465.82 119
2465.93 112
2466.05 103
2466.16 91
2466.27 79
2466.39 69
2466.50 62
2466.62 56
2466.73 53
2466.84 50
2466.96 48
2467.07 45
2467.19 43
2467.30 41
2467.41 40
2467.53 41
2467.64 41
2467.75 41
2467.87 40
2467.98 36
2468.10 30
2468.21 22
2468.32 15
2468.44 9
2468.55 6
2468.67 8
2468.78 13
2468.89 23
2469.01 34
2469.12 47
2469.24 59
2469.35 70
2469.46 80
2469.58 88
2469.69 94
2469.80 98
2469.92 101
2470.03 101
2470.15 100
2470.26 96
2470.37 90
2470.49 82
2470.60 74
2470.72 66
2470.83 59
2470.94 53
2471.06 50
2471.17 49
2471.29 51
2471.40 54
2471.51 60
2471.63 68
2471.74 77
2471.86 86
2471.97 95
2472.08 103
2472.20 108
2472.31 111
2472.42 111
2472.54 110
2472.65 108
2472.77 107
2472.88 107
2472.99 109
2473.11 112
2473.22 115
2473.34 117
2473.45 119
2473.56 119
2473.68 118
2473.79 115
2473.91 112
2474.02 110
2474.13 110
2474.25 112
2474.36 117
2474.48 124
2474.59 133
2474.70 142
2474.82 149
2474.93 154
2475.05 157
2475.16 156
2475.27 153
2475.39 149
2475.50 146
2475.62 143
2475.73 142
2475.84 141
2475.96 141
2476.07 141
2476.19 140
2476.30 137
2476.42 133
2476.53 129
2476.64 124
2476.76 120
2476.87 118
2476.99 118
2477.10 120
2477.21 124
2477.33 131
2477.44 138
2477.56 145
2477.67 152
2477.78 158
2477.90 162
2478.01 165
2478.13 165
2478.24 162
2478.35 157
2478.47 151
2478.58 144
2478.70 139
2478.81 136
2478.92 136
2479.04 139
2479.15 143
2479.27 148
2479.38 151
2479.50 152
2479.61 150
2479.72 147
2479.84 142
2479.95 137
2480.07 133
2480.18 130
2480.29 128
2480.41 127
2480.52 126
2480.64 125
2480.75 122
2480.87 118
2480.98 112
2481.09 104
2481.21 95
2481.32 85
2481.44 75
2481.55 67
2481.66 61
2481.78 59
2481.89 60
2482.01 63
2482.12 66
2482.24 69
2482.35 70
2482.46 68
2482.58 63
2482.69 56
2482.81 47
2482.92 37
2483.03 26
2483.15 16
2483.26 5
2483.38 0
2483.49 0
2483.61 0
2483.72 0
2483.83 0
2483.95 0
2484.06 0
2484.18 0
2484.29 6
2484.41 20
2484.52 34
2484.63 47
2484.75 59
2484.86 69
2484.98 76
2485.09 81
2485.21 82
2485.32 81
2485.43 79
2485.55 76
2485.66 74
2485.78 74
2485.89 77
2486.00 81
2486.12 86
2486.23 90
2486.35 92
2486.46 92
2486.58 90
2486.69 86
2486.80 83
2486.92 80
2487.03 79
2487.15 79
2487.26 79
2487.38 77
2487.49 73
2487.61 67
2487.72 59
2487.83 51
2487.95 44
2488.06 40
2488.18 39
2488.29 42
2488.41 47
2488.52 54
2488.63 61
2488.75 65
2488.86 67
2488.98 64
2489.09 59
2489.21 51
2489.32 41
2489.43 32
2489.55 24
2489.66 19
2489.78 17
2489.89 20
2490.01 27
2490.12 37
2490.23 50
2490.35 63
2490.46 75
2490.58 84
2490.69 88
2490.81 88
2490.92 84
2491.04 76
2491.15 66
2491.26 55
2491.38 44
2491.49 33
2491.61 24
2491.72 17
2491.84 12
2491.95 8
2492.07 5
2492.18 4
2492.29 2
2492.41 1
2492.52 0
2492.64 0
2492.75 0
2492.87 0
2492.98 0
2493.09 0
2493.21 0
2493.32 3
2493.44 13
2493.55 26
2493.67 40
2493.78 53
2493.90 63
2494.01 70
2494.13 73
2494.24 72
2494.35 69
2494.47 64
2494.58 59
2494.70 56
2494.81 54
2494.93 52
2495.04 52
2495.16 52
2495.27 52
2495.38 52
2495.50 52
2495.61 53
2495.73 54
2495.84 54
2495.96 53
2496.07 52
2496.19 49
2496.30 46
2496.41 43
2496.53 42
2496.64 40
2496.76 39
2496.87 38
2496.99 35
2497.10 31
2497.22 26
2497.33 22
2497.45 19
2497.56 18
2497.67 20
2497.79 24
2497.90 29
2498.02 36
2498.13 41
2498.25 45
2498.36 47
2498.48 47
2498.59 46
2498.71 43
2498.82 40
2498.93 36
2499.05 32
2499.16 29
2499.28 29
2499.39 30
2499.51 32
2499.62 36
2499.74 41
2499.85 46
2499.97 52
2500.08 58
2500.20 64
2500.31 71
2500.42 79
2500.54 86
2500.65 92
2500.77 96
2500.88 97
2501.00 94
2501.11 89
2501.23 82
2501.34 73
2501.46 63
2501.57 55
2501.69 47
2501.80 42
2501.91 38
2502.03 35
2502.14 31
2502.26 26
2502.37 18
2502.49 8
2502.60 0
2502.72 0
2502.83 0
2502.95 0
2503.06 0
2503.18 0
2503.29 0
2503.40 0
2503.52 10
2503.63 23
2503.75 35
2503.86 43
2503.98 48
2504.09 50
2504.21 48
2504.32 43
2504.44 37
2504.55 30
2504.67 23
2504.78 19
2504.90 17
2505.01 19
2505.13 24
2505.24 30
2505.35 36
2505.47 41
2505.58 44
2505.70 45
2505.81 43
2505.93 40
2506.04 36
2506.16 31
2506.27 28
2506.39 25
2506.50 23
2506.62 23
2506.73 25
2506.85 28
2506.96 32
2507.08 37
2507.19 42
2507.31 46
2507.42 47
2507.53 46
2507.65 41
2507.76 33
2507.88 24
2507.99 13
2508.11 4
2508.22 0
2508.34 0
2508.45 0
2508.57 0
2508.68 3
2508.80 10
2508.91 18
2509.03 26
2509.14 32
2509.26 37
2509.37 40
2509.49 42
2509.60 43
2509.72 44
2509.83 46
2509.95 47
2510.06 48
2510.18 49
2510.29 47
2510.40 43
2510.52 37
2510.63 30
2510.75 21
2510.86 13
2510.98 6
2511.09 1
2511.21 0
2511.32 1
2511.44 4
2511.55 8
2511.67 13
2511.78 17
2511.90 21
2512.01 25
2512.13 29
2512.24 34
2512.36 41
2512.47 49
2512.59 57
2512.70 66
2512.82 75
2512.93 84
2513.05 93
2513.16 100
2513.28 107
2513.39 113
2513.51 117
2513.62 121
2513.74 123
2513.85 123
2513.97 122
2514.08 121
2514.20 119
2514.31 116
2514.43 113
2514.54 110
2514.66 107
2514.77 103
2514.89 99
2515.00 95
2515.12 92
2515.23 91
2515.35 90
2515.46 91
2515.58 94
2515.69 97
2515.81 100
2515.92 102
2516.03 103
2516.15 103
2516.26 101
2516.38 98
2516.49 95
2516.61 93
2516.72 92
2516.84 91
2516.95 93
2517.07 95
2517.18 97
2517.30 99
2517.41 100
2517.53 99
2517.64 96
2517.76 93
2517.87 88
2517.99 83
2518.10 79
2518.22 76
2518.33 74
2518.45 71
2518.56 67
2518.68 61
2518.79 55
2518.91 47
2519.02 39
2519.14 31
2519.25 23
2519.37 16
2519.49 10
2519.60 6
2519.72 2
2519.83 0
2519.95 0
2520.06 0
2520.18 0
2520.29 0
2520.41 2
2520.52 4
2520.64 6
2520.75 7
2520.87 8
2520.98 8
2521.10 7
2521.21 5
2521.33 4
2521.44 4
2521.56 5
2521.67 8
2521.79 14
2521.90 22
2522.02 32
2522.13 43
2522.25 55
2522.36 64
2522.48 71
2522.59 73
2522.71 71
2522.82 63
2522.94 50
2523.05 36
2523.17 21
2523.28 8
2523.40 0
2523.51 0
2523.63 0
2523.74 0
2523.86 3
2523.97 5
2524.09 5
2524.20 2
2524.32 0
2524.43 0
2524.55 0
2524.66 0
2524.78 0
2524.89 2
2525.01 6
2525.13 9
2525.24 11
2525.36 13
2525.47 14
2525.59 15
2525.70 17
2525.82 19
2525.93 22
2526.05 24
2526.16 24
2526.28 23
2526.39 21
2526.51 18
2526.62 15
2526.74 13
2526.85 12
2526.97 12
2527.08 13
2527.20 15
2527.31 17
2527.43 20
2527.54 24
2527.66 29
2527.77 35
2527.89 41
2528.01 47
2528.12 53
2528.24 60
2528.35 66
2528.47 73
2528.58 82
2528.70 92
2528.81 102
2528.93 112
2529.04 120
2529.16 124
2529.27 123
2529.39 118
2529.50 109
2529.62 98
2529.73 88
2529.85 80
2529.96 75
2530.08 73
2530.20 73
2530.31 76
2530.43 78
2530.54 80
2530.66 81
2530.77 81
2530.89 82
2531.00 84
2531.12 87
2531.23 91
2531.35 96
2531.46 100
2531.58 103
2531.69 105
2531.81 105
2531.92 104
2532.04 104
2532.16 105
2532.27 107
2532.39 112
2532.50 119
2532.62 126
2532.73 132
2532.85 136
2532.96 136
2533.08 133
2533.19 127
2533.31 119
2533.42 111
2533.54 104
2533.66 101
2533.77 102
2533.89 106
2534.00 112
2534.12 121
2534.23 129
2534.35 137
2534.46 143
2534.58 147
2534.69 148
2534.81 146
2534.92 141
2535.04 134
2535.16 125
2535.27 116
2535.39 107
2535.50 101
2535.62 97
2535.73 97
2535.85 99
2535.96 104
2536.08 109
2536.19 114
2536.31 117
2536.42 118
2536.54 118
2536.66 117
2536.77 117
2536.89 117
2537.00 118
2537.12 119
2537.23 119
2537.35 119
2537.46 116
2537.58 111
2537.69 104
2537.81 97
2537.93 88
2538.04 81
2538.16 73
2538.27 67
2538.39 63
2538.50 59
2538.62 56
2538.73 55
2538.85 55
2538.96 55
2539.08 56
2539.20 56
2539.31 55
2539.43 53
2539.54 50
2539.66 45
2539.77 39
2539.89 33
2540.00 26
2540.12 20
2540.24 14
2540.35 8
2540.47 3
2540.58 0
2540.70 0
2540.81 0
2540.93 3
2541.04 10
2541.16 18
2541.28 27
2541.39 36
2541.51 45
2541.62 52
2541.74 57
2541.85 60
2541.97 62
2542.08 62
2542.20 61
2542.31 58
2542.43 53
2542.55 48
2542.66 42
2542.78 37
2542.89 33
2543.01 31
2543.12 33
2543.24 36
2543.36 43
2543.47 51
2543.59 60
2543.70 70
2543.82 80
2543.93 88
2544.05 95
2544.16 99
2544.28 99
2544.40 96
2544.51 90
2544.63 81
2544.74 72
2544.86 63
2544.97 55
2545.09 49
2545.20 45
2545.32 43
2545.44 44
2545.55 45
2545.67 48
2545.78 53
2545.90 57
2546.01 62
2546.13 65
2546.25 67
2546.36 67
2546.48 64
2546.59 60
2546.71 56
2546.82 52
2546.94 50
2547.06 50
2547.17 53
2547.29 58
2547.40 63
2547.52 68
2547.63 70
2547.75 72
2547.87 72
2547.98 72
2548.10 73
2548.21 77
2548.33 85
2548.44 96
2548.56 109
2548.67 123
2548.79 137
2548.91 149
2549.02 157
2549.14 163
2549.25 164
2549.37 162
2549.48 157
2549.60 149
2549.72 139
2549.83 128
2549.95 118
2550.06 109
2550.18 104
2550.30 102
2550.41 105
2550.53 112
2550.64 122
2550.76 133
2550.87 145
2550.99 156
2551.11 166
2551.22 173
2551.34 178
2551.45 180
2551.57 180
2551.68 178
2551.80 176
2551.92 172
2552.03 169
2552.15 166
2552.26 163
2552.38 159
2552.49 155
2552.61 149
2552.73 142
2552.84 135
2552.96 126
2553.07 117
2553.19 110
2553.31 104
2553.42 101
2553.54 100
2553.65 101
2553.77 103
2553.88 104
2554.00 103
2554.12 99
2554.23 93
2554.35 85
2554.46 76
2554.58 67
2554.70 60
2554.81 55
2554.93 51
2555.04 49
2555.16 49
2555.27 49
2555.39 51
2555.51 52
2555.62 53
2555.74 54
2555.85 52
2555.97 50
2556.09 45
2556.20 39
2556.32 34
2556.43 30
2556.55 28
2556.67 29
2556.78 33
2556.90 37
2557.01 41
2557.13 44
2557.24 46
2557.36 46
2557.48 45
2557.59 43
2557.71 42
2557.82 42
2557.94 42
2558.06 42
2558.17 42
2558.29 43
2558.40 44
2558.52 47
2558.64 51
2558.75 57
2558.87 63
2558.98 69
2559.10 75
2559.22 78
2559.33 78
2559.45 74
2559.56 67
2559.68 58
2559.79 46
2559.91 32
2560.03 19
2560.14 6
2560.26 0
2560.37 0
2560.49 0
2560.61 0
2560.72 0
2560.84 0
2560.95 0
2561.07 6
2561.19 10
2561.30 13
2561.42 13
2561.53 11
2561.65 8
2561.77 7
2561.88 6
2562.00 7
2562.11 9
2562.23 13
2562.35 17
2562.46 21
2562.58 26
2562.69 31
2562.81 36
2562.93 42
2563.04 47
2563.16 51
2563.27 53
2563.39 54
2563.51 53
2563.62 52
2563.74 50
2563.86 49
2563.97 49
2564.09 51
2564.20 55
2564.32 60
2564.44 67
2564.55 72
2564.67 76
2564.78 78
2564.90 76
2565.02 71
2565.13 64
2565.25 55
2565.36 47
2565.48 41
2565.60 38
2565.71 36
2565.83 37
2565.94 38
2566.06 40
2566.18 40
2566.29 40
2566.41 39
2566.53 38
2566.64 37
2566.76 37
2566.87 37
2566.99 37
2567.11 37
2567.22 37
2567.34 36
2567.45 34
2567.57 32
2567.69 32
2567.80 32
2567.92 35
2568.03 39
2568.15 45
2568.27 50
2568.38 56
2568.50 59
2568.62 61
2568.73 60
2568.85 58
2568.96 56
2569.08 52
2569.20 49
2569.31 47
2569.43 45
2569.54 43
2569.66 42
2569.78 39
2569.89 37
2570.01 33
2570.13 30
2570.24 28
2570.36 28
2570.47 31
2570.59 36
2570.71 45
2570.82 57
2570.94 70
2571.06 83
2571.17 95
2571.29 106
2571.40 116
2571.52 124
2571.64 132
2571.75 139
2571.87 146
2571.99 152
2572.10 157
2572.22 162
2572.33 167
2572.45 170
2572.57 173
2572.68 175
2572.80 175
2572.92 172
2573.03 167
2573.15 159
2573.26 148
2573.38 135
2573.50 121
2573.61 108
2573.73 96
2573.85 87
2573.96 82
2574.08 80
2574.19 81
2574.31 84
2574.43 88
2574.54 93
2574.66 96
2574.78 98
2574.89 98
2575.01 96
2575.12 92
2575.24 87
2575.36 81
2575.47 75
2575.59 69
2575.71 64
2575.82 59
2575.94 56
2576.06 54
2576.17 53
2576.29 55
2576.40 59
2576.52 66
2576.64 75
2576.75 85
2576.87 97
2576.99 109
2577.10 122
2577.22 134
2577.33 146
2577.45 156
2577.57 166
2577.68 174
2577.80 179
2577.92 179
2578.03 176
2578.15 169
2578.27 160
2578.38 149
2578.50 140
2578.62 134
2578.73 133
2578.85 136
2578.96 143
2579.08 151
2579.20 160
2579.31 168
2579.43 174
2579.55 178
2579.66 181
2579.78 182
2579.90 181
2580.01 178
2580.13 173
2580.24 165
2580.36 156
2580.48 145
2580.59 134
2580.71 127
2580.83 123
2580.94 123
2581.06 126
2581.18 132
2581.29 139
2581.41 144
2581.53 147
2581.64 147
2581.76 144
2581.87 139
2581.99 132
2582.11 126
2582.22 121
2582.34 118
2582.46 116
2582.57 117
2582.69 121
2582.81 125
2582.92 130
2583.04 135
2583.16 138
2583.27 140
2583.39 140
2583.51 140
2583.62 138
2583.74 138
2583.86 137
2583.97 138
2584.09 139
2584.20 139
2584.32 139
2584.44 137
2584.55 135
2584.67 133
2584.79 130
2584.90 128
2585.02 127
2585.14 126
2585.25 124
2585.37 120
2585.49 116
2585.60 110
2585.72 104
2585.84 99
2585.95 95
2586.07 92
2586.19 89
2586.30 87
2586.42 83
2586.54 78
2586.65 73
2586.77 67
2586.89 63
2587.00 60
2587.12 59
2587.23 60
2587.35 63
2587.47 66
2587.58 70
2587.70 73
2587.82 75
2587.93 77
2588.05 79
2588.17 82
2588.28 86
2588.40 90
2588.52 95
2588.63 100
2588.75 105
2588.87 110
2588.98 114
2589.10 119
2589.22 125
2589.33 130
2589.45 136
2589.57 143
2589.68 149
2589.80 156
2589.92 161
2590.03 165
2590.15 167
2590.27 167
2590.38 163
2590.50 157
2590.62 149
2590.73 139
2590.85 128
2590.97 118
2591.08 109
2591.20 103
2591.32 100
2591.43 100
2591.55 102
2591.67 107
2591.78 113
2591.90 122
2592.02 131
2592.13 139
2592.25 148
2592.37 155
2592.48 161
2592.60 164
2592.72 167
2592.83 168
2592.95 169
2593.07 170
2593.18 170
2593.30 170
2593.42 169
2593.53 166
2593.65 162
2593.77 156
2593.88 149
2594.00 141
2594.12 132
2594.23 122
2594.35 110
2594.47 97
2594.58 83
2594.70 70
2594.82 58
2594.93 48
2595.05 41
2595.17 39
2595.29 41
2595.40 46
2595.52 56
2595.64 68
2595.75 81
2595.87 94
2595.99 104
2596.10 111
2596.22 114
2596.34 113
2596.45 109
2596.57 104
2596.69 99
2596.80 97
2596.92 99
2597.04 104
2597.15 111
2597.27 122
2597.39 134
2597.50 147
2597.62 160
2597.74 174
2597.85 188
2597.97 199
2598.09 208
2598.21 212
2598.32 212
2598.44 207
2598.56 198
2598.67 187
2598.79 175
2598.91 163
2599.02 154
2599.14 146
2599.26 140
2599.37 134
2599.49 130
2599.61 125
2599.72 119
2599.84 112
2599.96 104
2600.07 95
2600.19 87
2600.31 79
2600.43 74
2600.54 71
2600.66 71
2600.78 73
2600.89 78
2601.01 82
2601.13 87
2601.24 91
2601.36 93
2601.48 95
2601.59 95
2601.71 95
2601.83 94
2601.94 93
2602.06 92
2602.18 91
2602.30 90
2602.41 89
2602.53 89
2602.65 90
2602.76 93
2602.88 98
2603.00 106
2603.11 115
2603.23 127
2603.35 141
2603.47 155
2603.58 168
2603.70 181
2603.82 192
2603.93 202
2604.05 211
2604.17 218
2604.28 224
2604.40 228
2604.52 232
2604.63 234
2604.75 235
2604.87 234
2604.99 231
2605.10 226
2605.22 218
2605.34 209
2605.45 201
2605.57 194
2605.69 190
2605.80 191
2605.92 195
2606.04 202
2606.16 211
2606.27 221
2606.39 230
2606.51 237
2606.62 243
2606.74 248
2606.86 253
2606.97 257
2607.09 261
2607.21 264
2607.33 267
2607.44 268
2607.56 269
2607.68 269
2607.79 268
2607.91 268
2608.03 267
2608.15 265
2608.26 262
2608.38 258
2608.50 252
2608.61 246
2608.73 239
2608.85 232
2608.96 226
2609.08 221
2609.20 217
2609.32 214
2609.43 213
2609.55 213
2609.67 214
2609.78 216
2609.90 219
2610.02 223
2610.14 226
2610.25 229
2610.37 231
2610.49 233
2610.60 234
2610.72 236
2610.84 238
2610.96 241
2611.07 245
2611.19 248
2611.31 248
2611.42 246
2611.54 239
2611.66 228
2611.77 214
2611.89 198
2612.01 182
2612.13 169
2612.24 159
2612.36 153
2612.48 151
2612.59 151
2612.71 153
2612.83 155
2612.95 156
2613.06 157
2613.18 157
2613.30 157
2613.42 157
2613.53 157
2613.65 156
2613.77 155
2613.88 152
2614.00 148
2614.12 142
2614.24 134
2614.35 126
2614.47 117
2614.59 108
2614.70 99
2614.82 93
2614.94 90
2615.06 90
2615.17 93
2615.29 97
2615.41 102
2615.52 107
2615.64 110
2615.76 110
2615.88 107
2615.99 103
2616.11 98
2616.23 94
2616.35 91
2616.46 89
2616.58 90
2616.70 93
2616.81 99
2616.93 106
2617.05 114
2617.17 123
2617.28 132
2617.40 139
2617.52 143
2617.63 143
2617.75 139
2617.87 131
2617.99 121
2618.10 110
2618.22 98
2618.34 87
2618.46 77
2618.57 69
2618.69 62
2618.81 56
2618.92 52
2619.04 50
2619.16 49
2619.28 51
2619.39 55
2619.51 61
2619.63 69
2619.75 76
2619.86 83
2619.98 88
2620.10 91
2620.22 91
2620.33 89
2620.45 86
2620.57 82
2620.68 78
2620.80 74
2620.92 70
2621.04 66
2621.15 62
2621.27 58
2621.39 54
2621.51 51
2621.62 47
2621.74 42
2621.86 36
2621.98 29
2622.09 20
2622.21 11
2622.33 3
2622.44 0
2622.56 0
2622.68 0
2622.80 0
2622.91 6
2623.03 15
2623.15 26
2623.27 36
2623.38 45
2623.50 51
2623.62 54
2623.74 55
2623.85 52
2623.97 48
2624.09 43
2624.21 39
2624.32 35
2624.44 33
2624.56 32
2624.68 32
2624.79 30
2624.91 27
2625.03 20
2625.15 11
2625.26 0
2625.38 0
2625.50 0
2625.62 0
2625.73 0
2625.85 0
2625.97 0
2626.08 0
2626.20 9
2626.32 26
2626.44 42
2626.55 56
2626.67 68
2626.79 77
2626.91 84
2627.02 90
2627.14 94
2627.26 99
2627.38 104
2627.49 109
2627.61 116
2627.73 123
2627.85 131
2627.96 139
2628.08 148
2628.20 158
2628.32 167
2628.43 176
2628.55 184
2628.67 192
2628.79 199
2628.90 205
2629.02 210
2629.14 214
2629.26 216
2629.37 216
2629.49 214
2629.61 210
2629.73 204
2629.84 196
2629.96 187
2630.08 177
2630.20 167
2630.31 156
2630.43 145
2630.55 134
2630.67 124
2630.79 114
2630.90 106
2631.02 100
2631.14 96
2631.26 94
2631.37 95
2631.49 98
2631.61 101
2631.73 104
2631.84 106
2631.96 108
2632.08 108
2632.20 108
2632.31 107
2632.43 106
2632.55 105
2632.67 105
2632.78 103
2632.90 102
2633.02 101
2633.14 100
2633.25 99
2633.37 98
2633.49 96
2633.61 95
2633.72 93
2633.84 92
2633.96 91
2634.08 91
2634.20 93
2634.31 98
2634.43 104
2634.55 112
2634.67 120
2634.78 128
2634.90 135
2635.02 140
2635.14 142
2635.25 141
2635.37 136
2635.49 130
2635.61 121
2635.72 113
2635.84 105
2635.96 99
2636.08 95
2636.20 94
2636.31 94
2636.43 96
2636.55 98
2636.67 100
2636.78 102
2636.90 104
2637.02 107
2637.14 109
2637.25 111
2637.37 112
2637.49 112
2637.61 109
2637.73 104
2637.84 96
2637.96 89
2638.08 81
2638.20 76
2638.31 72
2638.43 71
2638.55 72
2638.67 73
2638.79 74
2638.90 74
2639.02 73
2639.14 72
2639.26 70
2639.37 70
2639.49 69
2639.61 68
2639.73 67
2639.85 64
2639.96 60
2640.08 54
2640.20 49
2640.32 45
2640.43 44
2640.55 45
2640.67 49
2640.79 54
2640.90 60
2641.02 65
2641.14 67
2641.26 67
2641.38 64
2641.49 59
2641.61 53
2641.73 49
2641.85 47
2641.97 49
2642.08 54
2642.20 62
2642.32 73
2642.44 86
2642.55 98
2642.67 108
2642.79 114
2642.91 116
2643.03 115
2643.14 110
2643.26 105
2643.38 99
2643.50 95
2643.61 94
2643.73 94
2643.85 96
2643.97 100
2644.09 103
2644.20 105
2644.32 106
2644.44 105
2644.56 103
2644.68 100
2644.79 95
2644.91 89
2645.03 84
2645.15 79
2645.26 75
2645.38 74
2645.50 76
2645.62 80
2645.74 85
2645.85 90
2645.97 92
2646.09 91
2646.21 87
2646.33 79
2646.44 70
2646.56 61
2646.68 53
2646.80 47
2646.92 43
2647.03 41
2647.15 41
2647.27 42
2647.39 43
2647.51 45
2647.62 46
2647.74 47
2647.86 48
2647.98 49
2648.09 49
2648.21 49
2648.33 50
2648.45 50
2648.57 50
2648.68 50
2648.80 49
2648.92 47
2649.04 43
2649.16 39
2649.27 34
2649.39 30
2649.51 26
2649.63 24
2649.75 23
2649.86 23
2649.98 25
2650.10 28
2650.22 32
2650.34 38
2650.45 43
2650.57 48
2650.69 53
2650.81 56
2650.93 58
2651.04 59
2651.16 59
2651.28 58
2651.40 57
2651.52 57
2651.63 57
2651.75 58
2651.87 60
2651.99 62
2652.11 63
2652.22 63
2652.34 61
2652.46 56
2652.58 49
2652.70 41
2652.81 34
2652.93 29
2653.05 27
2653.17 27
2653.29 30
2653.41 34
2653.52 39
2653.64 43
2653.76 47
2653.88 48
2654.00 48
2654.11 44
2654.23 39
2654.35 31
2654.47 23
2654.59 15
2654.70 10
2654.82 9
2654.94 12
2655.06 21
2655.18 33
2655.29 46
2655.41 58
2655.53 67
2655.65 72
2655.77 73
2655.89 71
2656.00 67
2656.12 64
2656.24 64
2656.36 66
2656.48 70
2656.59 76
2656.71 83
2656.83 89
2656.95 94
2657.07 97
2657.18 98
2657.30 100
2657.42 103
2657.54 107
2657.66 112
2657.78 118
2657.89 124
2658.01 130
2658.13 134
2658.25 137
2658.37 140
2658.48 143
2658.60 148
2658.72 153
2658.84 159
2658.96 163
2659.08 165
2659.19 164
2659.31 160
2659.43 153
2659.55 146
2659.67 138
2659.78 131
2659.90 125
2660.02 120
2660.14 115
2660.26 110
2660.38 104
2660.49 99
2660.61 95
2660.73 91
2660.85 88
2660.97 86
2661.08 86
2661.20 88
2661.32 91
2661.44 97
2661.56 104
2661.68 111
2661.79 119
2661.91 124
2662.03 128
2662.15 128
2662.27 127
2662.39 124
2662.50 121
2662.62 118
2662.74 115
2662.86 112
2662.98 109
2663.10 107
2663.21 106
2663.33 107
2663.45 110
2663.57 117
2663.69 126
2663.81 137
2663.92 147
2664.04 155
2664.16 160
2664.28 161
2664.40 159
2664.51 155
2664.63 152
2664.75 150
2664.87 152
2664.99 157
2665.11 165
2665.22 176
2665.34 185
2665.46 193
2665.58 196
2665.70 196
2665.82 191
2665.93 182
2666.05 171
2666.17 161
2666.29 151
2666.41 143
2666.53 137
2666.64 132
2666.76 128
2666.88 123
2667.00 116
2667.12 109
2667.24 101
2667.36 93
2667.47 86
2667.59 79
2667.71 72
2667.83 67
2667.95 62
2668.07 57
2668.18 54
2668.30 52
2668.42 51
2668.54 51
2668.66 52
2668.78 52
2668.89 50
2669.01 46
2669.13 41
2669.25 36
2669.37 31
2669.49 29
2669.60 28
2669.72 30
2669.84 33
2669.96 36
2670.08 38
2670.20 38
2670.32 35
2670.43 30
2670.55 23
2670.67 15
2670.79 7
2670.91 1
2671.03 0
2671.14 0
2671.26 0
2671.38 0
2671.50 0
2671.62 0
2671.74 0
2671.86 0
2671.97 0
2672.09 0
2672.21 4
2672.33 11
2672.45 20
2672.57 30
2672.68 41
2672.80 50
2672.92 57
2673.04 61
2673.16 64
2673.28 65
2673.40 67
2673.51 70
2673.63 74
2673.75 80
2673.87 88
2673.99 97
2674.11 107
2674.23 117
2674.34 126
2674.46 136
2674.58 144
2674.70 152
2674.82 158
2674.94 162
2675.06 165
2675.17 165
2675.29 164
2675.41 162
2675.53 159
2675.65 156
2675.77 154
2675.88 151
2676.00 148
2676.12 145
2676.24 140
2676.36 135
2676.48 130
2676.60 124
2676.71 119
2676.83 114
2676.95 109
2677.07 105
2677.19 101
2677.31 98
2677.43 97
2677.55 97
2677.66 99
2677.78 100
2677.90 100
2678.02 100
2678.14 97
2678.26 94
2678.38 91
2678.49 90
2678.61 91
2678.73 94
2678.85 99
2678.97 104
2679.09 110
2679.21 115
2679.32 119
2679.44 123
2679.56 127
2679.68 131
2679.80 134
2679.92 137
2680.04 138
2680.16 138
2680.27 137
2680.39 135
2680.51 133
2680.63 131
2680.75 128
2680.87 123
2680.99 117
2681.10 109
2681.22 100
2681.34 91
2681.46 83
2681.58 78
2681.70 75
2681.82 77
2681.94 80
2682.05 86
2682.17 92
2682.29 99
2682.41 105
2682.53 109
2682.65 112
2682.77 114
2682.88 114
2683.00 112
2683.12 109
2683.24 103
2683.36 96
2683.48 88
2683.60 80
2683.72 73
2683.83 69
2683.95 66
2684.07 68
2684.19 72
2684.31 80
2684.43 88
2684.55 97
2684.67 105
2684.78 110
2684.90 113
2685.02 113
2685.14 109
2685.26 103
2685.38 95
2685.50 85
2685.62 74
2685.73 62
2685.85 51
2685.97 42
2686.09 34
2686.21 28
2686.33 25
2686.45 24
2686.57 24
2686.69 25
2686.80 27
2686.92 30
2687.04 32
2687.16 35
2687.28 39
2687.40 44
2687.52 51
2687.64 59
2687.75 70
2687.87 82
2687.99 94
2688.11 105
2688.23 114
2688.35 119
2688.47 121
2688.59 120
2688.71 117
2688.82 113
2688.94 110
2689.06 108
2689.18 106
2689.30 106
2689.42 105
2689.54 105
2689.66 103
2689.78 101
2689.89 97
2690.01 92
2690.13 86
2690.25 78
2690.37 69
2690.49 60
2690.61 53
2690.73 48
2690.85 46
2690.96 48
2691.08 52
2691.20 59
2691.32 67
2691.44 75
2691.56 83
2691.68 91
2691.80 100
2691.92 107
2692.03 114
2692.15 119
2692.27 121
2692.39 121
2692.51 120
2692.63 117
2692.75 114
2692.87 112
2692.99 110
2693.10 109
2693.22 109
2693.34 108
2693.46 107
2693.58 107
2693.70 107
2693.82 107
2693.94 108
2694.06 111
2694.18 115
2694.29 121
2694.41 127
2694.53 134
2694.65 140
2694.77 146
2694.89 150
2695.01 152
2695.13 150
2695.25 146
2695.37 138
2695.48 128
2695.60 117
2695.72 107
2695.84 98
2695.96 90
2696.08 83
2696.20 77
2696.32 72
2696.44 68
2696.56 64
2696.67 61
2696.79 58
2696.91 56
2697.03 53
2697.15 52
2697.27 50
2697.39 48
2697.51 46
2697.63 43
2697.75 40
2697.86 38
2697.98 37
2698.10 37
2698.22 39
2698.34 44
2698.46 51
2698.58 60
2698.70 70
2698.82 80
2698.94 88
2699.06 94
2699.17 96
2699.29 97
2699.41 94
2699.53 90
2699.65 83
2699.77 76
2699.89 68
2700.01 60
2700.13 52
2700.25 45
2700.37 38
2700.48 30
2700.60 24
2700.72 17
2700.84 11
2700.96 7
2701.08 4
2701.20 5
2701.32 9
2701.44 15
2701.56 23
2701.68 33
2701.79 42
2701.91 49
2702.03 55
2702.15 59
2702.27 62
2702.39 65
2702.51 69
2702.63 75
2702.75 83
2702.87 92
2702.99 102
2703.11 110
2703.22 117
2703.34 121
2703.46 122
2703.58 120
2703.70 117
2703.82 113
2703.94 108
2704.06 102
2704.18 97
2704.30 92
2704.42 89
2704.54 87
2704.65 88
2704.77 90
2704.89 95
2705.01 101
2705.13 109
2705.25 117
2705.37 125
2705.49 132
2705.61 138
2705.73 144
2705.85 149
2705.97 155
2706.09 162
2706.20 169
2706.32 176
2706.44 181
2706.56 185
2706.68 186
2706.80 184
2706.92 179
2707.04 172
2707.16 165
2707.28 158
2707.40 152
2707.52 147
2707.64 143
2707.75 139
2707.87 135
2707.99 132
2708.11 129
2708.23 127
2708.35 125
2708.47 124
2708.59 123
2708.71 120
2708.83 116
2708.95 109
2709.07 100
2709.19 90
2709.31 81
2709.42 74
2709.54 70
2709.66 70
2709.78 72
2709.90 76
2710.02 80
2710.14 81
2710.26 79
2710.38 73
2710.50 65
2710.62 56
2710.74 48
2710.86 43
2710.98 41
2711.10 42
2711.21 46
2711.33 51
2711.45 57
2711.57 63
2711.69 68
2711.81 72
2711.93 73
2712.05 72
2712.17 69
2712.29 64
2712.41 57
2712.53 51
2712.65 45
2712.77 40
2712.89 35
2713.01 30
2713.12 25
2713.24 18
2713.36 10
2713.48 1
2713.60 0
2713.72 0
2713.84 0
2713.96 0
2714.08 0
2714.20 0
2714.32 0
2714.44 1
2714.56 14
2714.68 27
2714.80 38
2714.92 47
2715.04 55
2715.15 63
2715.27 71
2715.39 80
2715.51 90
2715.63 100
2715.75 108
2715.87 114
2715.99 115
2716.11 112
2716.23 105
2716.35 96
2716.47 86
2716.59 77
2716.71 69
2716.83 61
2716.95 55
2717.07 48
2717.19 42
2717.30 36
2717.42 31
2717.54 27
2717.66 24
2717.78 22
2717.90 21
2718.02 21
2718.14 21
2718.26 22
2718.38 23
2718.50 26
2718.62 30
2718.74 36
2718.86 44
2718.98 51
2719.10 58
2719.22 62
2719.34 62
2719.46 59
2719.58 52
2719.70 43
2719.81 33
2719.93 24
2720.05 17
2720.17 14
2720.29 14
2720.41 16
2720.53 20
2720.65 23
2720.77 24
2720.89 23
2721.01 19
2721.13 13
2721.25 6
2721.37 0
2721.49 0
2721.61 0
2721.73 0
2721.85 0
2721.97 1
2722.09 3
2722.21 3
2722.33 4
2722.45 4
2722.56 4
2722.68 6
2722.80 9
2722.92 12
2723.04 15
2723.16 17
2723.28 17
2723.40 14
2723.52 9
2723.64 3
2723.76 0
2723.88 0
2724.00 0
2724.12 0
2724.24 0
2724.36 0
2724.48 0
2724.60 0
2724.72 5
2724.84 10
2724.96 13
2725.08 15
2725.20 14
2725.32 11
2725.44 6
2725.56 0
2725.68 0
2725.79 0
2725.91 0
2726.03 0
2726.15 0
2726.27 0
2726.39 1
2726.51 7
2726.63 11
2726.75 13
2726.87 12
2726.99 9
2727.11 5
2727.23 1
2727.35 0
2727.47 0
2727.59 0
2727.71 0
2727.83 2
2727.95 8
2728.07 14
2728.19 21
2728.31 28
2728.43 34
2728.55 42
2728.67 49
2728.79 57
2728.91 65
2729.03 73
2729.15 80
2729.27 86
2729.39 90
2729.51 92
2729.63 92
2729.75 89
2729.86 86
2729.98 82
2730.10 77
2730.22 73
2730.34 70
2730.46 67
2730.58 67
2730.70 69
2730.82 72
2730.94 77
2731.06 82
2731.18 85
2731.30 88
2731.42 88
2731.54 88
2731.66 86
2731.78 86
2731.90 86
2732.02 87
2732.14 89
2732.26 91
2732.38 92
2732.50 92
2732.62 92
2732.74 91
2732.86 90
2732.98 89
2733.10 89
2733.22 89
2733.34 89
2733.46 89
2733.58 88
2733.70 87
2733.82 84
2733.94 81
2734.06 76
2734.18 71
2734.30 65
2734.42 59
2734.54 52
2734.66 44
2734.78 36
2734.90 28
2735.02 20
2735.14 12
2735.26 6
2735.38 2
2735.50 1
2735.62 2
2735.74 6
2735.86 12
2735.98 18
2736.10 25
2736.22 32
2736.34 38
2736.46 44
2736.58 50
2736.70 56
2736.82 62
2736.94 68
2737.06 73
2737.17 77
2737.29 80
2737.41 82
2737.53 83
2737.65 85
2737.77 87
2737.89 89
2738.01 93
2738.13 96
2738.25 97
2738.37 96
2738.49 92
2738.61 84
2738.73 73
2738.85 61
2738.97 48
2739.09 39
2739.21 33
2739.33 32
2739.45 35
2739.57 41
2739.69 48
2739.81 55
2739.93 60
2740.05 62
2740.17 62
2740.29 61
2740.41 60
2740.53 61
2740.65 62
2740.77 64
2740.89 66
2741.01 68
2741.13 68
2741.25 66
2741.37 63
2741.49 61
2741.61 59
2741.73 58
2741.85 59
2741.97 60
2742.09 61
2742.21 60
2742.33 58
2742.45 53
2742.57 46
2742.69 38
2742.81 30
2742.93 22
2743.05 16
2743.17 11
2743.29 8
2743.41 7
2743.53 7
2743.65 8
2743.77 11
2743.89 14
2744.01 18
2744.13 22
2744.25 26
2744.37 28
2744.49 29
2744.61 30
2744.73 30
2744.86 29
2744.98 29
2745.10 30
2745.22 30
2745.34 30
2745.46 30
2745.58 30
2745.70 30
2745.82 31
2745.94 35
2746.06 40
2746.18 47
2746.30 55
2746.42 63
2746.54 68
2746.66 71
2746.78 72
2746.90 69
2747.02 64
2747.14 57
2747.26 49
2747.38 41
2747.50 33
2747.62 25
2747.74 18
2747.86 11
2747.98 6
2748.10 1
2748.22 0
2748.34 0
2748.46 0
2748.58 0
2748.70 2
2748.82 6
2748.94 8
2749.06 10
2749.18 10
2749.30 9
2749.42 8
2749.54 6
2749.66 4
2749.78 4
2749.90 3
2750.02 3
2750.14 2
2750.26 1
2750.38 0
2750.50 0
2750.62 0
2750.74 0
2750.86 0
2750.98 0
2751.10 0
2751.22 1
2751.34 3
2751.46 4
2751.58 6
2751.70 8
2751.82 9
2751.94 11
2752.06 12
2752.19 13
2752.31 12
2752.43 10
2752.55 7
2752.67 4
2752.79 0
2752.91 0
2753.03 0
2753.15 0
2753.27 6
2753.39 14
2753.51 24
2753.63 34
2753.75 43
2753.87 50
2753.99 55
2754.11 60
2754.23 65
2754.35 71
2754.47 79
2754.59 87
2754.71 95
2754.83 102
2754.95 106
2755.07 107
2755.19 106
2755.31 103
2755.43 100
2755.55 98
2755.67 97
2755.79 98
2755.91 100
2756.03 103
2756.15 106
2756.28 109
2756.40 111
2756.52 111
2756.64 111
2756.76 110
2756.88 109
2757.00 108
2757.12 107
2757.24 108
2757.36 109
2757.48 109
2757.60 109
2757.72 107
2757.84 102
2757.96 95
2758.08 86
2758.20 77
2758.32 70
2758.44 64
2758.56 62
2758.68 62
2758.80 65
2758.92 70
2759.04 77
2759.16 86
2759.28 95
2759.40 104
2759.53 113
2759.65 119
2759.77 122
2759.89 122
2760.01 119
2760.13 113
2760.25 107
2760.37 101
2760.49 95
2760.61 91
2760.73 87
2760.85 82
2760.97 76
2761.09 69
2761.21 61
2761.33 51
2761.45 42
2761.57 34
2761.69 29
2761.81 27
2761.93 27
2762.05 30
2762.17 34
2762.30 39
2762.42 41
2762.54 42
2762.66 39
2762.78 34
2762.90 27
2763.02 20
2763.14 13
2763.26 9
2763.38 6
2763.50 6
2763.62 8
2763.74 11
2763.86 15
2763.98 18
2764.10 21
2764.22 23
2764.34 25
2764.46 26
2764.58 28
2764.71 29
2764.83 31
2764.95 32
2765.07 33
2765.19 32
2765.31 29
2765.43 25
2765.55 20
2765.67 14
2765.79 8
2765.91 3
2766.03 0
2766.15 0
2766.27 0
2766.39 0
2766.51 0
2766.63 0
2766.75 0
2766.87 6
2767.00 19
2767.12 36
2767.24 54
2767.36 72
2767.48 87
2767.60 98
2767.72 103
2767.84 102
2767.96 94
2768.08 81
2768.20 64
2768.32 46
2768.44 29
2768.56 16
2768.68 8
2768.80 6
2768.92 9
2769.05 17
2769.17 27
2769.29 37
2769.41 45
2769.53 52
2769.65 54
2769.77 54
2769.89 50
2770.01 44
2770.13 35
2770.25 25
2770.37 15
2770.49 5
2770.61 0
2770.73 0
2770.85 0
2770.98 0
2771.10 3
2771.22 13
2771.34 25
2771.46 35
2771.58 44
2771.70 50
2771.82 53
2771.94 55
2772.06 57
2772.18 58
2772.30 61
2772.42 64
2772.54 67
2772.67 70
2772.79 72
2772.91 74
2773.03 75
2773.15 76
2773.27 77
2773.39 79
2773.51 80
2773.63 81
2773.75 83
2773.87 84
2773.99 85
2774.11 86
2774.23 87
2774.36 88
2774.48 88
2774.60 87
2774.72 85
2774.84 81
2774.96 76
2775.08 73
2775.20 70
2775.32 70
2775.44 71
2775.56 75
2775.68 78
2775.80 82
2775.92 86
2776.05 89
2776.17 92
2776.29 95
2776.41 99
2776.53 102
2776.65 104
2776.77 104
2776.89 103
2777.01 98
2777.13 92
2777.25 85
2777.37 78
2777.49 72
2777.62 68
2777.74 65
2777.86 64
2777.98 62
2778.10 61
2778.22 58
2778.34 55
2778.46 50
2778.58 46
2778.70 41
2778.82 39
2778.94 39
2779.07 40
2779.19 44
2779.31 48
2779.43 52
2779.55 55
2779.67 55
2779.79 53
2779.91 48
2780.03 42
2780.15 35
2780.27 28
2780.39 23
2780.52 18
2780.64 15
2780.76 13
2780.88 13
2781.00 13
2781.12 15
2781.24 16
2781.36 18
2781.48 19
2781.60 18
2781.72 16
2781.85 11
2781.97 5
2782.09 0
2782.21 0
2782.33 0
2782.45 0
2782.57 0
2782.69 0
2782.81 0
2782.93 0
2783.05 8
2783.18 18
2783.30 26
2783.42 33
2783.54 39
2783.66 42
2783.78 44
2783.90 44
2784.02 43
2784.14 39
2784.26 33
2784.38 25
2784.51 15
2784.63 4
2784.75 0
2784.87 0
2784.99 0
2785.11 0
2785.23 0
2785.35 1
2785.47 15
2785.59 31
2785.72 47
2785.84 61
2785.96 73
2786.08 83
2786.20 90
2786.32 94
2786.44 97
2786.56 99
2786.68 100
2786.80 100
2786.93 100
2787.05 99
2787.17 98
2787.29 97
2787.41 95
2787.53 93
2787.65 91
2787.77 89
2787.89 85
2788.01 80
2788.14 74
2788.26 69
2788.38 65
2788.50 63
2788.62 63
2788.74 66
2788.86 70
2788.98 76
2789.10 82
2789.22 88
2789.35 94
2789.47 100
2789.59 105
2789.71 111
2789.83 115
2789.95 119
2790.07 122
2790.19 123
2790.31 123
2790.44 122
2790.56 122
2790.68 122
2790.80 124
2790.92 127
2791.04 131
2791.16 135
2791.28 138
2791.40 139
2791.53 137
2791.65 134
2791.77 129
2791.89 124
2792.01 118
2792.13 113
2792.25 108
2792.37 103
2792.49 99
2792.62 94
2792.74 90
2792.86 85
2792.98 81
2793.10 76
2793.22 72
2793.34 68
2793.46 64
2793.58 60
2793.71 57
2793.83 54
2793.95 52
2794.07 51
2794.19 52
2794.31 56
2794.43 61
2794.55 67
2794.67 73
2794.80 79
2794.92 85
2795.04 89
2795.16 92
2795.28 95
2795.40 98
2795.52 102
2795.64 105
2795.77 107
2795.89 109
2796.01 109
2796.13 108
2796.25 104
2796.37 98
2796.49 91
2796.61 82
2796.74 73
2796.86 64
2796.98 57
2797.10 53
2797.22 55
2797.34 62
2797.46 74
2797.58 89
2797.71 105
2797.83 120
2797.95 130
2798.07 135
2798.19 135
2798.31 129
2798.43 121
2798.55 112
2798.68 103
2798.80 96
2798.92 90
2799.04 84
2799.16 78
2799.28 71
2799.40 64
2799.52 56
2799.65 50
2799.77 45
2799.89 43
2800.01 43
2800.13 46
2800.25 51
2800.37 57
2800.49 64
2800.62 71
2800.74 77
2800.86 84
2800.98 92
2801.10 99
2801.22 107
2801.34 113
2801.46 118
2801.59 123
2801.71 127
2801.83 131
2801.95 137
2802.07 145
2802.19 156
2802.31 170
2802.44 184
2802.56 199
2802.68 212
2802.80 222
2802.92 230
2803.04 234
2803.16 235
2803.28 234
2803.41 229
2803.53 223
2803.65 216
2803.77 209
2803.89 203
2804.01 200
2804.13 199
2804.26 201
2804.38 205
2804.50 210
2804.62 214
2804.74 215
2804.86 214
2804.98 211
2805.11 205
2805.23 200
2805.35 195
2805.47 192
2805.59 192
2805.71 194
2805.83 198
2805.96 203
2806.08 208
2806.20 214
2806.32 219
2806.44 224
2806.56 230
2806.68 234
2806.81 237
2806.93 238
2807.05 236
2807.17 229
2807.29 219
2807.41 206
2807.53 190
2807.66 173
2807.78 156
2807.90 140
2808.02 126
2808.14 115
2808.26 106
2808.38 99
2808.51 95
2808.63 92
2808.75 91
2808.87 91
2808.99 91
2809.11 93
2809.23 95
2809.36 98
2809.48 101
2809.60 105
2809.72 108
2809.84 111
2809.96 112
2810.09 112
2810.21 110
2810.33 108
2810.45 105
2810.57 104
2810.69 104
2810.81 106
2810.94 111
2811.06 119
2811.18 128
2811.30 138
2811.42 148
2811.54 156
2811.66 161
2811.79 162
2811.91 159
2812.03 153
2812.15 143
2812.27 129
2812.39 113
2812.52 96
2812.64 79
2812.76 64
2812.88 51
2813.00 41
2813.12 37
2813.25 36
2813.37 40
2813.49 47
2813.61 54
2813.73 62
2813.85 67
2813.97 70
2814.10 70
2814.22 69
2814.34 66
2814.46 64
2814.58 63
2814.70 65
2814.83 68
2814.95 75
2815.07 83
2815.19 92
2815.31 102
2815.43 111
2815.56 118
2815.68 123
2815.80 123
2815.92 121
2816.04 116
2816.16 110
2816.29 104
2816.41 98
2816.53 93
2816.65 90
2816.77 88
2816.89 86
2817.02 85
2817.14 83
2817.26 82
2817.38 81
2817.50 80
2817.62 79
2817.75 76
2817.87 71
2817.99 64
2818.11 56
2818.23 48
2818.35 42
2818.48 40
2818.60 44
2818.72 52
2818.84 63
2818.96 74
2819.08 83
2819.21 86
2819.33 85
2819.45 77
2819.57 67
2819.69 56
2819.81 47
2819.94 41
2820.06 39
2820.18 40
2820.30 45
2820.42 50
2820.54 57
2820.67 62
2820.79 68
2820.91 72
2821.03 75
2821.15 76
2821.27 75
2821.40 72
2821.52 69
2821.64 65
2821.76 63
2821.88 62
2822.01 63
2822.13 65
2822.25 69
2822.37 71
2822.49 72
2822.61 69
2822.74 64
2822.86 58
2822.98 50
2823.10 45
2823.22 42
2823.34 42
2823.47 45
2823.59 48
2823.71 51
2823.83 52
2823.95 50
2824.08 45
2824.20 39
2824.32 32
2824.44 27
2824.56 23
2824.68 21
2824.81 21
2824.93 22
2825.05 23
2825.17 23
2825.29 22
2825.42 19
2825.54 17
2825.66 16
2825.78 16
2825.90 18
2826.03 21
2826.15 25
2826.27 27
2826.39 28
2826.51 27
2826.63 25
2826.76 23
2826.88 22
2827.00 23
2827.12 25
2827.24 29
2827.37 32
2827.49 33
2827.61 32
2827.73 29
2827.85 25
2827.98 20
2828.10 18
2828.22 17
2828.34 19
2828.46 24
2828.58 29
2828.71 35
2828.83 39
2828.95 42
2829.07 44
2829.19 44
2829.32 43
2829.44 42
2829.56 43
2829.68 45
2829.80 50
2829.93 56
2830.05 63
2830.17 69
2830.29 75
2830.41 79
2830.54 83
2830.66 86
2830.78 90
2830.90 94
2831.02 99
2831.15 105
2831.27 110
2831.39 114
2831.51 117
2831.63 120
2831.75 125
2831.88 130
2832.00 136
2832.12 144
2832.24 151
2832.36 157
2832.49 161
2832.61 162
2832.73 160
2832.85 155
2832.97 148
2833.10 141
2833.22 134
2833.34 127
2833.46 121
2833.58 116
2833.71 111
2833.83 104
2833.95 98
2834.07 91
2834.20 85
2834.32 79
2834.44 76
2834.56 73
2834.68 72
2834.81 72
2834.93 71
2835.05 70
2835.17 67
2835.29 64
2835.42 62
2835.54 59
2835.66 58
2835.78 57
2835.90 55
2836.03 53
2836.15 50
2836.27 45
2836.39 38
2836.51 31
2836.64 23
2836.76 17
2836.88 11
2837.00 7
2837.12 4
2837.25 2
2837.37 1
2837.49 0
2837.61 0
2837.73 0
2837.86 0
2837.98 0
2838.10 0
2838.22 0
2838.35 0
2838.47 0
2838.59 3
2838.71 7
2838.83 11
2838.96 14
2839.08 17
2839.20 19
2839.32 21
2839.44 21
2839.57 20
2839.69 19
2839.81 17
2839.93 16
2840.06 15
2840.18 14
2840.30 13
2840.42 11
2840.54 9
2840.67 6
2840.79 3
2840.91 0
2841.03 0
2841.15 0
2841.28 0
2841.40 0
2841.52 0
2841.64 0
2841.77 0
2841.89 3
2842.01 8
2842.13 13
2842.25 18
2842.38 23
2842.50 28
2842.62 33
2842.74 37
2842.87 40
2842.99 43
2843.11 43
2843.23 43
2843.35 41
2843.48 39
2843.60 38
2843.72 37
2843.84 39
2843.97 42
2844.09 47
2844.21 52
2844.33 59
2844.45 64
2844.58 70
2844.70 74
2844.82 79
2844.94 84
2845.07 90
2845.19 97
2845.31 105
2845.43 113
2845.55 120
2845.68 126
2845.80 130
2845.92 131
2846.04 131
2846.17 131
2846.29 131
2846.41 132
2846.53 135
2846.66 141
2846.78 149
2846.90 158
2847.02 166
2847.14 172
2847.27 176
2847.39 178
2847.51 178
2847.63 177
2847.76 174
2847.88 172
2848.00 168
2848.12 164
2848.25 157
2848.37 149
2848.49 139
2848.61 127
2848.73 115
2848.86 103
2848.98 92
2849.10 82
2849.22 74
2849.35 68
2849.47 64
2849.59 63
2849.71 66
2849.84 71
2849.96 78
2850.08 87
2850.20 95
2850.33 101
2850.45 106
2850.57 108
2850.69 108
2850.82 107
2850.94 107
2851.06 107
2851.18 107
2851.30 107
2851.43 107
2851.55 106
2851.67 105
2851.79 103
2851.92 102
2852.04 100
2852.16 99
2852.28 98
2852.41 97
2852.53 97
2852.65 98
2852.77 100
2852.90 103
2853.02 108
2853.14 113
2853.26 119
2853.39 124
2853.51 127
2853.63 128
2853.75 127
2853.88 125
2854.00 121
2854.12 117
2854.24 112
2854.37 106
2854.49 99
2854.61 91
2854.73 82
2854.86 72
2854.98 63
2855.10 54
2855.22 48
2855.35 43
2855.47 40
2855.59 38
2855.71 36
2855.84 33
2855.96 30
2856.08 27
2856.20 25
2856.33 25
2856.45 27
2856.57 31
2856.69 35
2856.82 40
2856.94 44
2857.06 48
2857.18 50
2857.31 52
2857.43 54
2857.55 57
2857.67 60
2857.80 64
2857.92 67
2858.04 69
2858.16 70
2858.29 71
2858.41 71
2858.53 72
2858.65 75
2858.78 79
2858.90 87
2859.02 96
2859.14 106
2859.27 116
2859.39 125
2859.51 131
2859.63 133
2859.76 132
2859.88 129
2860.00 125
2860.12 122
2860.25 121
2860.37 123
2860.49 128
2860.61 135
2860.74 144
2860.86 152
2860.98 159
2861.10 164
2861.23 167
2861.35 168
2861.47 168
2861.60 166
2861.72 166
2861.84 166
2861.96 169
2862.09 174
2862.21 181
2862.33 190
2862.45 200
2862.58 210
2862.70 220
2862.82 229
2862.94 237
2863.07 244
2863.19 248
2863.31 250
2863.43 249
2863.56 246
2863.68 243
2863.80 240
2863.93 240
2864.05 242
2864.17 247
2864.29 254
2864.42 262
2864.54 270
2864.66 277
2864.78 282
2864.91 286
2865.03 288
2865.15 290
2865.27 290
2865.40 289
2865.52 288
2865.64 285
2865.77 280
2865.89 274
2866.01 267
2866.13 260
2866.26 254
2866.38 248
2866.50 243
2866.62 240
2866.75 239
2866.87 240
2866.99 242
2867.12 245
2867.24 247
2867.36 248
2867.48 247
2867.61 244
2867.73 240
2867.85 235
2867.97 230
2868.10 227
2868.22 225
2868.34 227
2868.47 230
2868.59 235
2868.71 240
2868.83 244
2868.96 245
2869.08 243
2869.20 237
2869.33 227
2869.45 215
2869.57 202
2869.69 191
2869.82 181
2869.94 173
2870.06 168
2870.18 165
2870.31 164
2870.43 163
2870.55 162
2870.68 161
2870.80 161
2870.92 161
2871.04 161
2871.17 162
2871.29 163
2871.41 163
2871.54 161
2871.66 157
2871.78 149
2871.90 138
2872.03 124
2872.15 109
2872.27 94
2872.40 79
2872.52 65
2872.64 54
2872.76 44
2872.89 38
2873.01 33
2873.13 30
2873.26 29
2873.38 28
2873.50 27
2873.62 27
2873.75 26
2873.87 26
2873.99 27
2874.12 30
2874.24 35
2874.36 42
2874.48 50
2874.61 58
2874.73 66
2874.85 73
2874.98 79
2875.10 83
2875.22 86
2875.34 89
2875.47 90
2875.59 91
2875.71 91
2875.84 91
2875.96 89
2876.08 87
2876.21 83
2876.33 79
2876.45 74
2876.57 70
2876.70 65
2876.82 60
2876.94 55
2877.07 51
2877.19 47
2877.31 44
2877.43 42
2877.56 41
2877.68 42
2877.80 44
2877.93 47
2878.05 51
2878.17 56
2878.30 61
2878.42 67
2878.54 72
2878.66 78
2878.79 82
2878.91 84
2879.03 86
2879.16 85
2879.28 85
2879.40 84
2879.53 85
2879.65 87
2879.77 90
2879.89 94
2880.02 97
2880.14 100
2880.26 101
2880.39 101
2880.51 100
2880.63 96
2880.76 91
2880.88 83
2881.00 73
2881.12 62
2881.25 51
2881.37 43
2881.49 39
2881.62 40
2881.74 46
2881.86 56
2881.99 66
2882.11 75
2882.23 81
2882.36 83
2882.48 83
2882.60 81
2882.72 80
2882.85 81
2882.97 84
2883.09 88
2883.22 92
2883.34 96
2883.46 99
2883.59 102
2883.71 104
2883.83 107
2883.96 110
2884.08 114
2884.20 118
2884.32 121
2884.45 123
2884.57 123
2884.69 122
2884.82 120
2884.94 117
2885.06 115
2885.19 113
2885.31 111
2885.43 110
2885.56 110
2885.68 109
2885.80 107
2885.93 104
2886.05 101
2886.17 98
2886.29 95
2886.42 94
2886.54 94
2886.66 96
2886.79 99
2886.91 103
2887.03 107
2887.16 109
2887.28 109
2887.40 108
2887.53 106
2887.65 104
2887.77 103
2887.90 103
2888.02 105
2888.14 109
2888.27 115
2888.39 122
2888.51 130
2888.63 137
2888.76 145
2888.88 151
2889.00 157
2889.13 160
2889.25 162
2889.37 164
2889.50 166
2889.62 168
2889.74 173
2889.87 178
2889.99 186
2890.11 194
2890.24 201
2890.36 207
2890.48 209
2890.61 209
2890.73 205
2890.85 197
2890.98 187
2891.10 176
2891.22 164
2891.35 153
2891.47 143
2891.59 136
2891.72 130
2891.84 126
2891.96 123
2892.09 120
2892.21 116
2892.33 111
2892.46 106
2892.58 100
2892.70 93
2892.82 88
2892.95 83
2893.07 80
2893.19 78
2893.32 78
2893.44 79
2893.56 81
2893.69 82
2893.81 84
2893.93 85
2894.06 86
2894.18 87
2894.30 88
2894.43 89
2894.55 90
2894.67 91
2894.80 91
2894.92 91
2895.04 90
2895.17 89
2895.29 88
2895.41 86
2895.54 84
2895.66 81
2895.78 78
2895.91 75
2896.03 71
2896.15 67
2896.28 64
2896.40 62
2896.52 61
2896.65 61
2896.77 62
2896.89 62
2897.02 62
2897.14 62
2897.26 62
2897.39 61
2897.51 59
2897.64 57
2897.76 54
2897.88 51
2898.01 49
2898.13 47
2898.25 46
2898.38 44
2898.50 42
2898.62 40
2898.75 37
2898.87 34
2898.99 32
2899.12 30
2899.24 29
2899.36 31
2899.49 33
2899.61 37
2899.73 41
2899.86 45
2899.98 49
2900.10 51
2900.23 53
2900.35 53
2900.47 52
2900.60 50
2900.72 47
2900.84 45
2900.97 44
2901.09 45
2901.21 46
2901.34 48
2901.46 51
2901.58 53
2901.71 54
2901.83 54
2901.96 52
2902.08 50
2902.20 47
2902.33 46
2902.45 46
2902.57 48
2902.70 52
2902.82 57
2902.94 63
2903.07 69
2903.19 73
2903.31 76
2903.44 78
2903.56 77
2903.68 74
2903.81 69
2903.93 64
2904.05 58
2904.18 53
2904.30 48
2904.43 45
2904.55 43
2904.67 41
2904.80 41
2904.92 42
2905.04 45
2905.17 49
2905.29 53
2905.41 58
2905.54 62
2905.66 65
2905.78 67
2905.91 68
2906.03 68
2906.16 69
2906.28 70
2906.40 70
2906.53 70
2906.65 69
2906.77 66
2906.90 60
2907.02 54
2907.14 46
2907.27 39
2907.39 33
2907.51 28
2907.64 23
2907.76 17
2907.89 11
2908.01 4
2908.13 0
2908.26 0
2908.38 0
2908.50 0
2908.63 0
2908.75 0
2908.87 0
2909.00 0
2909.12 4
2909.25 15
2909.37 28
2909.49 41
2909.62 52
2909.74 62
2909.86 67
2909.99 70
2910.11 69
2910.23 68
2910.36 66
2910.48 66
2910.61 68
2910.73 73
2910.85 79
2910.98 84
2911.10 89
2911.22 92
2911.35 92
2911.47 90
2911.59 85
2911.72 79
2911.84 72
2911.97 65
2912.09 59
2912.21 54
2912.34 53
2912.46 54
2912.58 58
2912.71 63
2912.83 71
2912.96 78
2913.08 85
2913.20 91
2913.33 95
2913.45 99
2913.57 102
2913.70 104
2913.82 107
2913.95 110
2914.07 112
2914.19 115
2914.32 118
2914.44 122
2914.56 127
2914.69 133
2914.81 141
2914.94 149
2915.06 156
2915.18 162
2915.31 165
2915.43 165
2915.55 162
2915.68 156
2915.80 149
2915.93 142
2916.05 137
2916.17 135
2916.30 135
2916.42 139
2916.54 146
2916.67 154
2916.79 164
2916.92 173
2917.04 181
2917.16 189
2917.29 195
2917.41 199
2917.53 203
2917.66 207
2917.78 211
2917.91 213
2918.03 214
2918.15 212
2918.28 208
2918.40 203
2918.53 196
2918.65 190
2918.77 186
2918.90 183
2919.02 182
2919.14 182
2919.27 184
2919.39 185
2919.52 187
2919.64 189
2919.76 190
2919.89 191
2920.01 192
2920.14 191
2920.26 190
2920.38 188
2920.51 184
2920.63 181
2920.75 177
2920.88 174
2921.00 172
2921.13 171
2921.25 171
2921.37 171
2921.50 170
2921.62 168
2921.75 165
2921.87 161
2921.99 156
2922.12 152
2922.24 148
2922.37 146
2922.49 146
2922.61 147
2922.74 149
2922.86 151
2922.99 151
2923.11 151
2923.23 148
2923.36 145
2923.48 140
2923.60 136
2923.73 131
2923.85 126
2923.98 121
2924.10 115
2924.22 109
2924.35 102
2924.47 95
2924.60 87
2924.72 81
2924.84 76
2924.97 73
2925.09 73
2925.22 75
2925.34 79
2925.46 85
2925.59 92
2925.71 98
2925.84 103
2925.96 108
2926.08 111
2926.21 113
2926.33 113
2926.46 112
2926.58 110
2926.70 107
2926.83 102
2926.95 97
2927.08 92
2927.20 88
2927.32 86
2927.45 85
2927.57 86
2927.70 88
2927.82 91
2927.94 93
2928.07 94
2928.19 94
2928.32 92
2928.44 91
2928.56 90
2928.69 90
2928.81 94
2928.94 100
2929.06 109
2929.18 119
2929.31 130
2929.43 141
2929.56 150
2929.68 156
2929.81 160
2929.93 161
2930.05 160
2930.18 158
2930.30 155
2930.43 151
2930.55 147
2930.67 144
2930.80 140
2930.92 136
2931.05 131
2931.17 127
2931.29 123
2931.42 119
2931.54 117
2931.67 117
2931.79 118
2931.91 121
2932.04 125
2932.16 129
2932.29 132
2932.41 134
2932.54 133
2932.66 130
2932.78 125
2932.91 118
2933.03 111
2933.16 104
2933.28 97
2933.40 93
2933.53 90
2933.65 90
2933.78 91
2933.90 94
2934.03 98
2934.15 101
2934.27 104
2934.40 105
2934.52 104
2934.65 101
2934.77 95
2934.89 88
2935.02 79
2935.14 69
2935.27 59
2935.39 50
2935.52 43
2935.64 36
2935.76 31
2935.89 27
2936.01 24
2936.14 21
2936.26 20
2936.38 20
2936.51 23
2936.63 28
2936.76 35
2936.88 43
2937.01 52
2937.13 59
2937.25 64
2937.38 67
2937.50 68
2937.63 67
2937.75 67
2937.88 68
2938.00 70
2938.12 74
2938.25 80
2938.37 87
2938.50 93
2938.62 99
2938.75 104
2938.87 107
2938.99 108
2939.12 108
2939.24 107
2939.37 104
2939.49 100
2939.62 95
2939.74 91
2939.86 87
2939.99 84
2940.11 81
2940.24 77
2940.36 73
2940.49 69
2940.61 65
2940.73 61
2940.86 60
2940.98 61
2941.11 65
2941.23 70
2941.36 76
2941.48 82
2941.60 87
2941.73 91
2941.85 94
2941.98 97
2942.10 100
2942.23 103
2942.35 107
2942.47 110
2942.60 113
2942.72 114
2942.85 114
2942.97 112
2943.10 110
2943.22 108
2943.34 108
2943.47 108
2943.59 110
2943.72 111
2943.84 113
2943.97 112
2944.09 110
2944.22 107
2944.34 102
2944.46 95
2944.59 89
2944.71 83
2944.84 79
2944.96 76
2945.09 75
2945.21 76
2945.33 80
2945.46 86
2945.58 94
2945.71 103
2945.83 112
2945.96 119
2946.08 125
2946.21 128
2946.33 128
2946.45 127
2946.58 123
2946.70 120
2946.83 116
2946.95 115
2947.08 116
2947.20 119
2947.33 126
2947.45 133
2947.57 141
2947.70 149
2947.82 155
2947.95 160
2948.07 164
2948.20 167
2948.32 171
2948.45 175
2948.57 180
2948.69 186
2948.82 193
2948.94 201
2949.07 208
2949.19 216
2949.32 222
2949.44 227
2949.57 231
2949.69 231
2949.81 229
2949.94 223
2950.06 213
2950.19 201
2950.31 187
2950.44 172
2950.56 158
2950.69 147
2950.81 139
2950.94 136
2951.06 137
2951.18 142
2951.31 150
2951.43 160
2951.56 172
2951.68 185
2951.81 198
2951.93 212
2952.06 225
2952.18 237
2952.31 246
2952.43 252
2952.55 253
2952.68 249
2952.80 241
2952.93 229
2953.05 215
2953.18 201
2953.30 187
2953.43 174
2953.55 163
2953.68 153
2953.80 144
2953.92 135
2954.05 128
2954.17 122
2954.30 117
2954.42 114
2954.55 112
2954.67 111
2954.80 111
2954.92 110
2955.05 108
2955.17 106
2955.30 103
2955.42 101
2955.54 100
2955.67 101
2955.79 104
2955.92 108
2956.04 112
2956.17 117
2956.29 122
2956.42 125
2956.54 128
2956.67 129
2956.79 130
2956.92 130
2957.04 129
2957.16 127
2957.29 124
2957.41 121
2957.54 118
2957.66 116
2957.79 115
2957.91 115
2958.04 117
2958.16 122
2958.29 128
2958.41 135
2958.54 142
2958.66 148
2958.79 151
2958.91 150
2959.03 146
2959.16 138
2959.28 128
2959.41 117
2959.53 105
2959.66 94
2959.78 86
2959.91 78
2960.03 73
2960.16 68
2960.28 62
2960.41 57
2960.53 50
2960.66 44
2960.78 37
2960.91 31
2961.03 26
2961.15 23
2961.28 21
2961.40 20
2961.53 20
2961.65 22
2961.78 25
2961.90 30
2962.03 35
2962.15 42
2962.28 49
2962.40 56
2962.53 62
2962.65 66
2962.78 68
2962.90 68
2963.03 66
2963.15 62
2963.28 58
2963.40 53
2963.53 48
2963.65 46
2963.78 45
2963.90 46
2964.02 47
2964.15 48
2964.27 48
2964.40 45
2964.52 40
2964.65 32
2964.77 24
2964.90 17
2965.02 12
2965.15 9
2965.27 7
2965.40 6
2965.52 5
2965.65 3
2965.77 0
2965.90 0
2966.02 0
2966.15 0
2966.27 0
2966.40 1
2966.52 8
2966.65 15
2966.77 22
2966.90 27
2967.02 29
2967.15 27
2967.27 23
2967.40 16
2967.52 9
2967.64 2
2967.77 0
2967.89 0
2968.02 0
2968.14 0
2968.27 0
2968.39 0
2968.52 0
2968.64 0
2968.77 1
2968.89 3
2969.02 7
2969.14 12
2969.27 17
2969.39 22
2969.52 28
2969.64 32
2969.77 34
2969.89 35
2970.02 33
2970.14 29
2970.27 24
2970.39 17
2970.52 9
2970.64 2
2970.77 0
2970.89 0
2971.02 0
2971.14 0
2971.27 0
2971.39 0
2971.52 0
2971.64 4
2971.77 11
2971.89 17
2972.02 24
2972.14 30
2972.27 36
2972.39 43
2972.52 51
2972.64 59
2972.77 66
2972.89 72
2973.02 75
2973.14 75
2973.27 72
2973.39 66
2973.52 59
2973.64 51
2973.77 44
2973.89 38
2974.02 33
2974.14 31
2974.27 31
2974.39 33
2974.52 37
2974.64 42
2974.77 47
2974.89 51
2975.02 55
2975.14 57
2975.27 58
2975.39 59
2975.52 61
2975.64 65
2975.77 71
2975.89 80
2976.02 90
2976.14 101
2976.27 111
2976.39 120
2976.52 126
2976.64 129
2976.77 129
2976.89 126
2977.02 121
2977.14 113
2977.27 105
2977.39 96
2977.52 88
2977.64 79
2977.77 72
2977.89 65
2978.02 60
2978.14 56
2978.27 54
2978.39 53
2978.52 53
2978.64 53
2978.77 53
2978.89 52
2979.02 52
2979.14 51
2979.27 50
2979.39 49
2979.52 48
2979.64 45
2979.77 42
2979.89 39
2980.02 35
2980.15 32
2980.27 30
2980.40 30
2980.52 31
2980.65 32
2980.77 33
2980.90 34
2981.02 33
2981.15 32
2981.27 31
2981.40 31
2981.52 32
2981.65 37
2981.77 43
2981.90 51
2982.02 59
2982.15 66
2982.27 71
2982.40 74
2982.52 73
2982.65 70
2982.77 65
2982.90 59
2983.02 52
2983.15 44
2983.27 37
2983.40 30
2983.52 22
2983.65 15
2983.78 8
2983.90 2
2984.03 0
2984.15 0
2984.28 0
2984.40 0
2984.53 0
2984.65 0
2984.78 0
2984.90 5
2985.03 9
2985.15 12
2985.28 13
2985.40 11
2985.53 8
2985.65 3
2985.78 0
2985.90 0
2986.03 0
2986.15 0
2986.28 0
2986.41 0
2986.53 0
2986.66 0
2986.78 4
2986.91 6
2987.03 9
2987.16 11
2987.28 14
2987.41 17
2987.53 22
2987.66 25
2987.78 28
2987.91 30
2988.03 29
2988.16 29
2988.28 28
2988.41 29
2988.54 32
2988.66 37
2988.79 44
2988.91 50
2989.04 55
2989.16 58
2989.29 58
2989.41 56
2989.54 52
2989.66 48
2989.79 45
2989.91 42
2990.04 40
2990.16 39
2990.29 39
2990.42 40
2990.54 42
2990.67 46
2990.79 50
2990.92 55
2991.04 59
2991.17 63
2991.29 65
2991.42 65
2991.54 63
2991.67 59
2991.79 55
2991.92 50
2992.05 45
2992.17 40
2992.30 35
2992.42 32
2992.55 29
2992.67 27
2992.80 24
2992.92 22
2993.05 20
2993.17 18
2993.30 16
2993.42 14
2993.55 14
2993.68 15
2993.80 18
2993.93 23
2994.05 28
2994.18 33
2994.30 36
2994.43 37
2994.55 33
2994.68 27
2994.80 19
2994.93 10
2995.06 2
2995.18 0
2995.31 0
2995.43 0
2995.56 0
2995.68 0
2995.81 0
2995.93 0
2996.06 0
2996.18 0
2996.31 3
2996.44 8
2996.56 14
2996.69 19
2996.81 22
2996.94 23
2997.06 22
2997.19 20
2997.31 18
2997.44 16
2997.56 16
2997.69 17
2997.82 19
2997.94 22
2998.07 24
2998.19 26
2998.32 26
2998.44 25
2998.57 24
2998.69 25
2998.82 27
2998.95 31
2999.07 37
2999.20 44
2999.32 51
2999.45 56
2999.57 58
2999.70 57
2999.82 54
2999.95 48
3000.08 43
3000.20 38
3000.33 35
3000.45 34
3000.58 36
3000.70 40
3000.83 45
3000.95 50
3001.08 54
3001.21 57
3001.33 57
3001.46 55
3001.58 52
3001.71 47
3001.83 42
3001.96 37
3002.08 33
3002.21 31
3002.34 29
3002.46 29
3002.59 30
3002.71 33
3002.84 36
3002.96 39
3003.09 42
3003.21 42
3003.34 39
3003.47 32
3003.59 22
3003.72 8
3003.84 0
3003.97 0
3004.09 0
3004.22 0
3004.35 0
3004.47 0
3004.60 0
3004.72 0
3004.85 11
3004.97 24
3005.10 35
3005.23 42
3005.35 47
3005.48 50
3005.60 53
3005.73 58
3005.85 64
3005.98 71
3006.10 78
3006.23 84
3006.36 87
3006.48 87
3006.61 84
3006.73 79
3006.86 72
3006.98 66
3007.11 61
3007.24 58
3007.36 57
3007.49 57
3007.61 56
3007.74 53
3007.86 49
3007.99 41
3008.12 32
3008.24 21
3008.37 11
3008.49 2
3008.62 0
3008.74 0
3008.87 0
3009.00 0
3009.12 0
3009.25 0
3009.37 0
3009.50 0
3009.62 2
3009.75 7
3009.88 14
3010.00 22
3010.13 31
3010.25 41
3010.38 50
3010.51 57
3010.63 61
3010.76 63
3010.88 62
3011.01 58
3011.13 53
3011.26 47
3011.39 42
3011.51 38
3011.64 36
3011.76 35
3011.89 35
3012.01 35
3012.14 35
3012.27 34
3012.39 32
3012.52 29
3012.64 27
3012.77 25
3012.90 25
3013.02 26
3013.15 29
3013.27 34
3013.40 38
3013.52 43
3013.65 46
3013.78 47
3013.90 47
3014.03 44
3014.15 39
3014.28 33
3014.41 25
3014.53 18
3014.66 10
3014.78 2
3014.91 0
3015.03 0
3015.16 0
3015.29 0
3015.41 0
3015.54 0
3015.66 0
3015.79 0
3015.92 5
3016.04 13
3016.17 19
3016.29 25
3016.42 30
3016.55 34
3016.67 36
3016.80 37
3016.92 37
3017.05 34
3017.17 29
3017.30 22
3017.43 15
3017.55 8
3017.68 3
3017.80 1
3017.93 1
3018.06 4
3018.18 7
3018.31 10
3018.43 12
3018.56 13
3018.69 14
3018.81 15
3018.94 18
3019.06 23
3019.19 31
3019.32 41
3019.44 54
3019.57 68
3019.69 82
3019.82 96
3019.95 108
3020.07 119
3020.20 126
3020.32 131
3020.45 133
3020.58 132
3020.70 129
3020.83 124
3020.95 117
3021.08 110
3021.21 101
3021.33 92
3021.46 82
3021.58 72
3021.71 62
3021.84 53
3021.96 45
3022.09 39
3022.21 35
3022.34 32
3022.47 30
3022.59 30
3022.72 30
3022.84 30
3022.97 31
3023.10 31
3023.22 32
3023.35 32
3023.47 33
3023.60 33
3023.73 32
3023.85 31
3023.98 30
3024.10 27
3024.23 24
3024.36 21
3024.48 17
3024.61 14
3024.73 11
3024.86 9
3024.99 8
3025.11 8
3025.24 10
3025.36 14
3025.49 18
3025.62 22
3025.74 26
3025.87 29
3026.00 32
3026.12 35
3026.25 38
3026.37 41
3026.50 45
3026.63 49
3026.75 55
3026.88 61
3027.00 66
3027.13 71
3027.26 74
3027.38 75
3027.51 75
3027.63 73
3027.76 70
3027.89 66
3028.01 63
3028.14 59
3028.27 56
3028.39 53
3028.52 48
3028.64 43
3028.77 37
3028.90 31
3029.02 26
3029.15 24
3029.27 24
3029.40 27
3029.53 34
3029.65 42
3029.78 52
3029.91 61
3030.03 68
3030.16 73
3030.28 76
3030.41 76
3030.54 76
3030.66 76
3030.79 77
3030.91 79
3031.04 82
3031.17 86
3031.29 89
3031.42 92
3031.55 95
3031.67 98
3031.80 101
3031.92 105
3032.05 109
3032.18 112
3032.30 116
3032.43 120
3032.56 123
3032.68 125
3032.81 127
3032.93 128
3033.06 128
3033.19 128
3033.31 128
3033.44 128
3033.57 129
3033.69 130
3033.82 132
3033.94 135
3034.07 137
3034.20 139
3034.32 140
3034.45 140
3034.58 140
3034.70 138
3034.83 134
3034.95 130
3035.08 126
3035.21 120
3035.33 114
3035.46 109
3035.59 104
3035.71 101
3035.84 98
3035.97 98
3036.09 99
3036.22 101
3036.34 104
3036.47 108
3036.60 111
3036.72 113
3036.85 114
3036.98 112
3037.10 109
3037.23 103
3037.35 96
3037.48 88
3037.61 80
3037.73 74
3037.86 69
3037.99 67
3038.11 67
3038.24 69
3038.37 73
3038.49 78
3038.62 83
3038.74 87
3038.87 89
3039.00 89
3039.12 87
3039.25 83
3039.38 78
3039.50 71
3039.63 65
3039.76 59
3039.88 56
3040.01 55
3040.13 57
3040.26 61
3040.39 67
3040.51 75
3040.64 82
3040.77 88
3040.89 91
3041.02 91
3041.15 89
3041.27 83
3041.40 76
3041.52 68
3041.65 60
3041.78 52
3041.90 45
3042.03 39
3042.16 34
3042.28 30
3042.41 27
3042.54 24
3042.66 22
3042.79 20
3042.92 18
3043.04 17
3043.17 17
3043.30 17
3043.42 17
3043.55 17
3043.67 17
3043.80 16
3043.93 16
3044.05 16
3044.18 15
3044.31 15
3044.43 15
3044.56 15
3044.69 17
3044.81 18
3044.94 21
3045.07 24
3045.19 28
3045.32 33
3045.45 38
3045.57 44
3045.70 49
3045.82 55
3045.95 60
3046.08 64
3046.20 67
3046.33 68
3046.46 69
3046.58 70
3046.71 71
3046.84 73
3046.96 76
3047.09 80
3047.22 84
3047.34 87
3047.47 90
3047.60 92
3047.72 94
3047.85 97
3047.98 100
3048.10 104
3048.23 108
3048.36 112
3048.48 115
3048.61 117
3048.74 116
3048.86 114
3048.99 110
3049.11 106
3049.24 102
3049.37 98
3049.49 95
3049.62 92
3049.75 89
3049.87 86
3050.00 82
3050.13 78
3050.25 73
3050.38 69
3050.51 65
3050.63 64
3050.76 64
3050.89 65
3051.01 68
3051.14 71
3051.27 74
3051.39 77
3051.52 79
3051.65 82
3051.77 85
3051.90 87
3052.03 88
3052.15 89
3052.28 89
3052.41 86
3052.53 83
3052.66 79
3052.79 76
3052.91 74
3053.04 74
3053.17 76
3053.29 80
3053.42 84
3053.55 89
3053.67 92
3053.80 94
3053.93 94
3054.05 93
3054.18 90
3054.31 85
3054.43 80
3054.56 74
3054.69 66
3054.81 58
3054.94 49
3055.07 39
3055.19 30
3055.32 21
3055.45 14
3055.57 8
3055.70 4
3055.83 1
3055.95 0
3056.08 0
3056.21 0
3056.33 0
3056.46 0
3056.59 0
3056.71 0
3056.84 0
3056.97 0
3057.09 1
3057.22 5
3057.35 9
3057.47 14
3057.60 20
3057.73 26
3057.86 34
3057.98 42
3058.11 51
3058.24 58
3058.36 64
3058.49 68
3058.62 70
3058.74 70
3058.87 67
3059.00 61
3059.12 54
3059.25 46
3059.38 38
3059.50 30
3059.63 24
3059.76 19
3059.88 17
3060.01 18
3060.14 21
3060.26 26
3060.39 32
3060.52 39
3060.64 46
3060.77 51
3060.90 55
3061.02 58
3061.15 59
3061.28 60
3061.41 61
3061.53 61
3061.66 60
3061.79 58
3061.91 55
3062.04 51
3062.17 45
3062.29 40
3062.42 36
3062.55 33
3062.67 34
3062.80 37
3062.93 44
3063.05 52
3063.18 61
3063.31 70
3063.44 78
3063.56 83
3063.69 86
3063.82 87
3063.94 87
3064.07 85
3064.20 83
3064.32 79
3064.45 76
3064.58 74
3064.70 71
3064.83 70
3064.96 69
3065.08 69
3065.21 69
3065.34 70
3065.47 70
3065.59 70
3065.72 70
3065.85 70
3065.97 71
3066.10 71
3066.23 71
3066.35 71
3066.48 71
3066.61 71
3066.73 71
3066.86 72
3066.99 74
3067.12 77
3067.24 81
3067.37 86
3067.50 91
3067.62 95
3067.75 98
3067.88 100
3068.00 100
3068.13 100
3068.26 98
3068.39 97
3068.51 96
3068.64 95
3068.77 95
3068.89 96
3069.02 97
3069.15 99
3069.27 100
3069.40 100
3069.53 98
3069.66 96
3069.78 93
3069.91 92
3070.04 92
3070.16 94
3070.29 98
3070.42 105
3070.54 113
3070.67 123
3070.80 133
3070.93 143
3071.05 153
3071.18 162
3071.31 170
3071.43 177
3071.56 182
3071.69 186
3071.81 188
3071.94 189
3072.07 187
3072.20 185
3072.32 180
3072.45 174
3072.58 168
3072.70 160
3072.83 153
3072.96 147
3073.09 142
3073.21 137
3073.34 132
3073.47 127
3073.59 121
3073.72 115
3073.85 108
3073.97 101
3074.10 95
3074.23 91
3074.36 87
3074.48 85
3074.61 85
3074.74 85
3074.86 87
3074.99 90
3075.12 94
3075.25 97
3075.37 100
3075.50 101
3075.63 99
3075.75 96
3075.88 91
3076.01 86
3076.14 82
3076.26 79
3076.39 78
3076.52 78
3076.64 79
3076.77 79
3076.90 77
3077.03 74
3077.15 70
3077.28 66
3077.41 62
3077.53 60
3077.66 59
3077.79 60
3077.92 62
3078.04 64
3078.17 65
3078.30 65
3078.42 65
3078.55 64
3078.68 63
3078.81 62
3078.93 60
3079.06 59
3079.19 58
3079.32 56
3079.44 53
3079.57 50
3079.70 45
3079.82 41
3079.95 36
3080.08 31
3080.21 28
3080.33 25
3080.46 22
3080.59 21
3080.71 20
3080.84 20
3080.97 20
3081.10 22
3081.22 24
3081.35 27
3081.48 31
3081.61 36
3081.73 40
3081.86 44
3081.99 47
3082.11 48
3082.24 47
3082.37 46
3082.50 44
3082.62 43
3082.75 43
3082.88 44
3083.01 45
3083.13 48
3083.26 51
3083.39 55
3083.51 60
3083.64 66
3083.77 73
3083.90 81
3084.02 88
3084.15 94
3084.28 98
3084.41 99
3084.53 97
3084.66 93
3084.79 86
3084.91 78
3085.04 70
3085.17 61
3085.30 53
3085.42 45
3085.55 40
3085.68 35
3085.81 32
3085.93 30
3086.06 29
3086.19 28
3086.32 27
3086.44 27
3086.57 26
3086.70 26
3086.82 25
3086.95 26
3087.08 26
3087.21 28
3087.33 30
3087.46 33
3087.59 36
3087.72 39
3087.84 42
3087.97 46
3088.10 48
3088.23 49
3088.35 48
3088.48 46
3088.61 41
3088.74 35
3088.86 28
3088.99 21
3089.12 15
3089.25 9
3089.37 5
3089.50 1
3089.63 0
3089.75 0
3089.88 0
3090.01 0
3090.14 0
3090.26 0
3090.39 0
3090.52 0
3090.65 5
3090.77 14
3090.90 24
3091.03 34
3091.16 43
3091.28 51
3091.41 59
3091.54 65
3091.67 71
3091.79 76
3091.92 80
3092.05 83
3092.18 84
3092.30 83
3092.43 81
3092.56 78
3092.69 74
3092.81 70
3092.94 67
3093.07 65
3093.20 64
3093.32 64
3093.45 66
3093.58 68
3093.71 70
3093.83 72
3093.96 74
3094.09 75
3094.22 75
3094.34 74
3094.47 73
3094.60 72
3094.73 69
3094.85 66
3094.98 62
3095.11 58
3095.24 54
3095.36 49
3095.49 45
3095.62 42
3095.75 41
3095.87 40
3096.00 40
3096.13 39
3096.26 38
3096.38 37
3096.51 35
3096.64 33
3096.77 32
3096.89 33
3097.02 34
3097.15 35
3097.28 35
3097.40 35
3097.53 32
3097.66 28
3097.79 23
3097.92 18
3098.04 12
3098.17 7
3098.30 3
3098.43 0
3098.55 0
3098.68 0
3098.81 0
3098.94 0
3099.06 0
3099.19 0
3099.32 0
3099.45 1
3099.57 8
3099.70 14
3099.83 20
3099.96 24
3100.08 28
3100.21 30
3100.34 30
3100.47 30
3100.60 29
3100.72 28
3100.85 26
3100.98 23
3101.11 20
3101.23 17
3101.36 14
3101.49 11
3101.62 9
3101.74 8
3101.87 9
3102.00 10
3102.13 12
3102.25 14
3102.38 15
3102.51 16
3102.64 17
3102.77 19
3102.89 22
3103.02 27
3103.15 34
3103.28 41
3103.40 50
3103.53 58
3103.66 67
3103.79 76
3103.91 84
3104.04 91
3104.17 98
3104.30 104
3104.43 109
3104.55 113
3104.68 117
3104.81 121
3104.94 125
3105.06 130
3105.19 135
3105.32 140
3105.45 143
3105.58 144
3105.70 141
3105.83 136
3105.96 129
3106.09 121
3106.21 112
3106.34 103
3106.47 95
3106.60 88
3106.72 81
3106.85 75
3106.98 70
3107.11 66
3107.24 63
3107.36 62
3107.49 61
3107.62 61
3107.75 61
3107.88 61
3108.00 60
3108.13 59
3108.26 57
3108.39 55
3108.51 53
3108.64 49
3108.77 44
3108.90 38
3109.03 32
3109.15 26
3109.28 22
3109.41 19
3109.54 18
3109.66 16
3109.79 15
3109.92 12
3110.05 8
3110.18 3
3110.30 0
3110.43 0
3110.56 0
3110.69 0
3110.81 0
3110.94 0
3111.07 0
3111.20 1
3111.33 3
3111.45 3
3111.58 4
3111.71 5
3111.84 6
3111.97 8
3112.09 11
3112.22 14
3112.35 16
3112.48 19
3112.61 21
3112.73 24
3112.86 26
3112.99 28
3113.12 29
3113.24 30
3113.37 29
3113.50 27
3113.63 25
3113.76 23
3113.88 21
3114.01 21
3114.14 23
3114.27 25
3114.40 29
3114.52 32
3114.65 35
3114.78 37
3114.91 38
3115.04 39
3115.16 40
3115.29 44
3115.42 49
3115.55 58
3115.68 67
3115.80 78
3115.93 89
3116.06 98
3116.19 105
3116.32 108
3116.44 109
3116.57 108
3116.70 105
3116.83 103
3116.96 100
3117.08 97
3117.21 95
3117.34 93
3117.47 91
3117.60 89
3117.72 89
3117.85 90
3117.98 94
3118.11 102
3118.24 113
3118.36 126
3118.49 141
3118.62 157
3118.75 170
3118.88 180
3119.00 186
3119.13 187
3119.26 184
3119.39 176
3119.52 166
3119.64 156
3119.77 146
3119.90 137
3120.03 129
3120.16 123
3120.28 117
3120.41 111
3120.54 105
3120.67 99
3120.80 93
3120.92 89
3121.05 88
3121.18 89
3121.31 92
3121.44 97
3121.56 101
3121.69 102
3121.82 102
3121.95 98
3122.08 91
3122.20 83
3122.33 75
3122.46 67
3122.59 61
3122.72 55
3122.84 51
3122.97 47
3123.10 44
3123.23 41
3123.36 39
3123.49 39
3123.61 39
3123.74 39
3123.87 40
3124.00 41
3124.13 41
3124.25 41
3124.38 42
3124.51 45
3124.64 49
3124.77 54
3124.89 61
3125.02 69
3125.15 76
3125.28 82
3125.41 87
3125.54 89
3125.66 91
3125.79 92
3125.92 92
3126.05 92
3126.18 93
3126.30 93
3126.43 93
3126.56 92
3126.69 91
3126.82 88
3126.95 85
3127.07 81
3127.20 77
3127.33 71
3127.46 65
3127.59 58
3127.71 52
3127.84 48
3127.97 45
3128.10 44
3128.23 46
3128.36 51
3128.48 57
3128.61 64
3128.74 72
3128.87 79
3129.00 84
3129.13 88
3129.25 89
3129.38 87
3129.51 83
3129.64 76
3129.77 66
3129.89 56
3130.02 45
3130.15 36
3130.28 28
3130.41 23
3130.54 20
3130.66 19
3130.79 20
3130.92 22
3131.05 24
3131.18 25
3131.31 26
3131.43 26
3131.56 25
3131.69 23
3131.82 22
3131.95 21
3132.08 20
3132.20 21
3132.33 23
3132.46 25
3132.59 26
3132.72 27
3132.84 26
3132.97 25
3133.10 24
3133.23 25
3133.36 27
3133.49 31
3133.61 37
3133.74 43
3133.87 49
3134.00 53
3134.13 54
3134.26 54
3134.38 52
3134.51 49
3134.64 45
3134.77 41
3134.90 37
3135.03 32
3135.15 27
3135.28 21
3135.41 15
3135.54 10
3135.67 8
3135.80 9
3135.93 14
3136.05 23
3136.18 35
3136.31 47
3136.44 59
3136.57 68
3136.70 74
3136.82 77
3136.95 76
3137.08 72
3137.21 67
3137.34 62
3137.47 58
3137.59 55
3137.72 53
3137.85 52
3137.98 52
3138.11 52
3138.24 50
3138.36 48
3138.49 44
3138.62 38
3138.75 32
3138.88 25
3139.01 19
3139.14 13
3139.26 7
3139.39 2
3139.52 0
3139.65 0
3139.78 0
3139.91 0
3140.03 0
3140.16 0
3140.29 0
3140.42 0
3140.55 3
3140.68 9
3140.81 14
3140.93 19
3141.06 23
3141.19 26
3141.32 29
3141.45 32
3141.58 35
3141.70 40
3141.83 46
3141.96 52
3142.09 59
3142.22 67
3142.35 74
3142.48 81
3142.60 86
3142.73 88
3142.86 88
3142.99 84
3143.12 77
3143.25 67
3143.38 56
3143.50 46
3143.63 38
3143.76 33
3143.89 33
3144.02 38
3144.15 46
3144.27 58
3144.40 71
3144.53 85
3144.66 99
3144.79 111
3144.92 122
3145.05 133
3145.17 141
3145.30 148
3145.43 154
3145.56 158
3145.69 162
3145.82 165
3145.95 168
3146.07 172
3146.20 177
3146.33 183
3146.46 189
3146.59 193
3146.72 196
3146.85 196
3146.97 193
3147.10 187
3147.23 180
3147.36 173
3147.49 168
3147.62 167
3147.75 168
3147.87 172
3148.00 177
3148.13 184
3148.26 190
3148.39 194
3148.52 197
3148.65 197
3148.78 195
3148.90 191
3149.03 185
3149.16 177
3149.29 169
3149.42 161
3149.55 154
3149.68 149
3149.80 146
3149.93 145
3150.06 147
3150.19 150
3150.32 156
3150.45 161
3150.58 166
3150.71 169
3150.83 170
3150.96 170
3151.09 168
3151.22 165
3151.35 161
3151.48 157
3151.61 153
3151.73 147
3151.86 141
3151.99 134
3152.12 127
3152.25 121
3152.38 116
3152.51 114
3152.64 114
3152.76 116
3152.89 120
3153.02 124
3153.15 128
3153.28 130
3153.41 130
3153.54 129
3153.67 127
3153.79 124
3153.92 122
3154.05 120
3154.18 119
3154.31 116
3154.44 111
3154.57 103
3154.70 93
3154.82 82
3154.95 71
3155.08 62
3155.21 58
3155.34 58
3155.47 63
3155.60 72
3155.73 82
3155.85 93
3155.98 103
3156.11 110
3156.24 115
3156.37 116
3156.50 116
3156.63 114
3156.76 112
3156.88 111
3157.01 111
3157.14 112
3157.27 114
3157.40 117
3157.53 122
3157.66 127
3157.79 132
3157.92 137
3158.04 142
3158.17 146
3158.30 150
3158.43 154
3158.56 157
3158.69 161
3158.82 164
3158.95 166
3159.07 166
3159.20 164
3159.33 159
3159.46 152
3159.59 144
3159.72 136
3159.85 128
3159.98 122
3160.11 118
3160.23 115
3160.36 112
3160.49 110
3160.62 106
3160.75 102
3160.88 96
3161.01 89
3161.14 81
3161.27 73
3161.39 67
3161.52 64
3161.65 64
3161.78 67
3161.91 72
3162.04 76
3162.17 79
3162.30 80
3162.43 77
3162.55 73
3162.68 68
3162.81 65
3162.94 65
3163.07 68
3163.20 73
3163.33 81
3163.46 89
3163.59 97
3163.71 103
3163.84 107
3163.97 109
3164.10 110
3164.23 110
3164.36 109
3164.49 107
3164.62 105
3164.75 102
3164.88 99
3165.00 96
3165.13 93
3165.26 91
3165.39 90
3165.52 91
3165.65 95
3165.78 100
3165.91 106
3166.04 111
3166.16 113
3166.29 112
3166.42 108
3166.55 102
3166.68 93
3166.81 84
3166.94 75
3167.07 66
3167.20 57
3167.33 47
3167.45 38
3167.58 28
3167.71 19
3167.84 11
3167.97 4
3168.10 0
3168.23 0
3168.36 0
3168.49 0
3168.62 0
3168.75 0
3168.87 0
3169.00 2
3169.13 3
3169.26 2
3169.39 2
3169.52 0
3169.65 0
3169.78 1
3169.91 4
3170.04 9
3170.16 16
3170.29 23
3170.42 30
3170.55 34
3170.68 37
3170.81 38
3170.94 38
3171.07 39
3171.20 40
3171.33 44
3171.46 49
3171.58 55
3171.71 62
3171.84 68
3171.97 73
3172.10 76
3172.23 78
3172.36 78
3172.49 77
3172.62 75
3172.75 73
3172.88 72
3173.01 70
3173.13 69
3173.26 68
3173.39 68
3173.52 67
3173.65 66
3173.78 65
3173.91 65
3174.04 66
3174.17 70
3174.30 76
3174.43 86
3174.55 98
3174.68 112
3174.81 127
3174.94 141
3175.07 154
3175.20 164
3175.33 169
3175.46 171
3175.59 168
3175.72 161
3175.85 152
3175.98 142
3176.10 131
3176.23 121
3176.36 112
3176.49 104
3176.62 97
3176.75 89
3176.88 82
3177.01 76
3177.14 71
3177.27 70
3177.40 73
3177.53 81
3177.66 93
3177.78 109
3177.91 126
3178.04 142
3178.17 156
3178.30 167
3178.43 174
3178.56 178
3178.69 179
3178.82 179
3178.95 178
3179.08 178
3179.21 177
3179.34 177
3179.46 176
3179.59 174
3179.72 171
3179.85 165
3179.98 157
3180.11 147
3180.24 137
3180.37 126
3180.50 117
3180.63 110
3180.76 106
3180.89 104
3181.02 103
3181.15 104
3181.27 105
3181.40 106
3181.53 107
3181.66 107
3181.79 106
3181.92 105
3182.05 102
3182.18 98
3182.31 91
3182.44 82
3182.57 71
3182.70 58
3182.83 45
3182.96 32
3183.09 21
3183.21 12
3183.34 7
3183.47 5
3183.60 6
3183.73 7
3183.86 10
3183.99 12
3184.12 15
3184.25 17
3184.38 21
3184.51 25
3184.64 29
3184.77 35
3184.90 40
3185.03 45
3185.15 48
3185.28 49
3185.41 47
3185.54 42
3185.67 35
3185.80 29
3185.93 22
3186.06 18
3186.19 17
3186.32 18
3186.45 22
3186.58 26
3186.71 30
3186.84 33
3186.97 34
3187.10 33
3187.23 30
3187.35 26
3187.48 22
3187.61 19
3187.74 18
3187.87 19
3188.00 23
3188.13 29
3188.26 36
3188.39 43
3188.52 48
3188.65 50
3188.78 50
3188.91 46
3189.04 41
3189.17 35
3189.30 29
3189.43 23
3189.56 19
3189.68 17
3189.81 16
3189.94 17
3190.07 19
3190.20 20
3190.33 21
3190.46 20
3190.59 19
3190.72 16
3190.85 14
3190.98 11
3191.11 11
3191.24 11
3191.37 15
3191.50 20
3191.63 28
3191.76 37
3191.89 47
3192.02 58
3192.14 69
3192.27 78
3192.40 85
3192.53 88
3192.66 87
3192.79 82
3192.92 73
3193.05 61
3193.18 48
3193.31 36
3193.44 25
3193.57 18
3193.70 14
3193.83 13
3193.96 14
3194.09 16
3194.22 17
3194.35 16
3194.48 13
3194.61 9
3194.74 5
3194.87 2
3195.00 2
3195.12 4
3195.25 10
3195.38 18
3195.51 27
3195.64 34
3195.77 40
3195.90 43
3196.03 43
3196.16 40
3196.29 35
3196.42 29
3196.55 25
3196.68 21
3196.81 20
3196.94 20
3197.07 23
3197.20 26
3197.33 30
3197.46 32
3197.59 33
3197.72 32
3197.85 30
3197.98 26
3198.11 22
3198.24 19
3198.36 16
3198.49 13
3198.62 11
3198.75 8
3198.88 5
3199.01 3
3199.14 2
3199.27 2
3199.40 4
3199.53 9
3199.66 16
3199.79 25
3199.92 33
3200.05 41
3200.18 46
3200.31 49
3200.44 50
3200.57 48
3200.70 44
3200.83 39
3200.96 34
3201.09 30
3201.22 27
3201.35 26
3201.48 28
3201.61 32
3201.74 38
3201.87 43
3202.00 48
3202.13 50
3202.26 50
3202.39 47
3202.51 42
3202.64 36
3202.77 31
3202.90 27
3203.03 26
3203.16 28
3203.29 32
3203.42 36
3203.55 40
3203.68 42
3203.81 41
3203.94 37
3204.07 31
3204.20 26
3204.33 22
3204.46 21
3204.59 23
3204.72 27
3204.85 33
3204.98 40
3205.11 46
3205.24 50
3205.37 51
3205.50 51
3205.63 50
3205.76 47
3205.89 44
3206.02 42
3206.15 40
3206.28 37
3206.41 35
3206.54 32
3206.67 27
3206.80 21
3206.93 15
3207.06 8
3207.19 3
3207.32 0
3207.45 0
3207.58 0
3207.71 1
3207.84 4
3207.97 7
3208.10 9
3208.23 11
3208.36 13
3208.49 14
3208.62 17
3208.74 20
3208.87 24
3209.00 28
3209.13 33
3209.26 38
3209.39 42
3209.52 46
3209.65 49
3209.78 50
3209.91 49
3210.04 46
3210.17 41
3210.30 36
3210.43 30
3210.56 26
3210.69 23
3210.82 22
3210.95 21
3211.08 21
3211.21 19
3211.34 15
3211.47 10
3211.60 4
3211.73 0
3211.86 0
3211.99 0
3212.12 0
3212.25 0
3212.38 0
3212.51 0
3212.64 0
3212.77 5
3212.90 11
3213.03 16
3213.16 19
3213.29 19
3213.42 19
3213.55 18
3213.68 17
3213.81 17
3213.94 17
3214.07 18
3214.20 19
3214.33 19
3214.46 20
3214.59 19
3214.72 19
3214.85 18
3214.98 17
3215.11 16
3215.24 15
3215.37 14
3215.50 12
3215.63 9
3215.76 7
3215.89 6
3216.02 6
3216.15 8
3216.28 11
3216.41 15
3216.54 19
3216.67 20
3216.80 19
3216.93 15
3217.06 8
3217.19 0
3217.32 0
3217.45 0
3217.58 0
3217.71 0
3217.84 0
3217.97 0
3218.10 2
3218.23 12
3218.36 24
3218.49 37
3218.62 51
3218.75 64
3218.88 76
3219.01 84
3219.14 88
3219.27 90
3219.40 88
3219.53 85
3219.66 83
3219.79 82
3219.92 84
3220.05 88
3220.18 93
3220.31 99
3220.44 104
3220.57 106
3220.70 105
3220.83 100
3220.96 94
3221.09 85
3221.22 76
3221.35 67
3221.48 59
3221.61 51
3221.74 43
3221.87 35
3222.00 29
3222.13 23
3222.26 19
3222.39 17
3222.52 16
3222.65 17
3222.78 20
3222.91 23
3223.04 26
3223.18 28
3223.31 30
3223.44 30
3223.57 29
3223.70 28
3223.83 25
3223.96 21
3224.09 18
3224.22 13
3224.35 9
3224.48 5
3224.61 2
3224.74 1
3224.87 1
3225.00 1
3225.13 3
3225.26 4
3225.39 4
3225.52 4
3225.65 3
3225.78 2
3225.91 1
3226.04 0
3226.17 0
3226.30 2
3226.43 5
3226.56 10
3226.69 17
3226.82 26
3226.95 36
3227.08 48
3227.21 59
3227.34 70
3227.47 79
3227.60 85
3227.73 88
3227.86 89
3227.99 88
3228.12 85
3228.25 81
3228.38 77
3228.51 74
3228.64 72
3228.77 71
3228.90 71
3229.03 72
3229.16 75
3229.29 79
3229.43 84
3229.56 88
3229.69 91
3229.82 93
3229.95 95
3230.08 95
3230.21 94
3230.34 93
3230.47 93
3230.60 93
3230.73 95
3230.86 100
3230.99 108
3231.12 119
3231.25 133
3231.38 148
3231.51 163
3231.64 174
3231.77 182
3231.90 184
3232.03 181
3232.16 175
3232.29 166
3232.42 157
3232.55 148
3232.68 141
3232.81 136
3232.94 133
3233.07 131
3233.20 129
3233.33 126
3233.46 120
3233.60 112
3233.73 101
3233.86 88
3233.99 75
3234.12 62
3234.25 53
3234.38 48
3234.51 46
3234.64 49
3234.77 53
3234.90 60
3235.03 65
3235.16 70
3235.29 72
3235.42 73
3235.55 73
3235.68 72
3235.81 71
3235.94 69
3236.07 69
3236.20 68
3236.33 69
3236.46 70
3236.59 74
3236.72 79
3236.86 86
3236.99 94
3237.12 102
3237.25 108
3237.38 112
3237.51 114
3237.64 113
3237.77 110
3237.90 108
3238.03 106
3238.16 104
3238.29 104
3238.42 103
3238.55 101
3238.68 97
3238.81 91
3238.94 83
3239.07 74
3239.20 66
3239.33 59
3239.46 54
3239.59 54
3239.73 56
3239.86 62
3239.99 69
3240.12 75
3240.25 81
3240.38 83
3240.51 80
3240.64 74
3240.77 64
3240.90 52
3241.03 39
3241.16 28
3241.29 19
3241.42 12
3241.55 9
3241.68 7
3241.81 5
3241.94 4
3242.07 1
3242.20 0
3242.34 0
3242.47 0
3242.60 0
3242.73 0
3242.86 0
3242.99 0
3243.12 3
3243.25 10
3243.38 17
3243.51 23
3243.64 27
3243.77 28
3243.90 27
3244.03 24
3244.16 20
3244.29 17
3244.42 15
3244.55 16
3244.69 18
3244.82 22
3244.95 27
3245.08 31
3245.21 33
3245.34 35
3245.47 36
3245.60 36
3245.73 38
3245.86 39
3245.99 41
3246.12 43
3246.25 44
3246.38 45
3246.51 45
3246.64 45
3246.77 44
3246.91 44
3247.04 44
3247.17 45
3247.30 46
3247.43 47
3247.56 48
3247.69 48
3247.82 49
3247.95 48
3248.08 48
3248.21 47
3248.34 45
3248.47 42
3248.60 39
3248.73 35
3248.87 31
3249.00 27
3249.13 23
3249.26 19
3249.39 15
3249.52 11
3249.65 6
3249.78 1
3249.91 0
3250.04 0
3250.17 0
3250.30 0
3250.43 0
3250.56 0
3250.69 0
3250.83 0
3250.96 6
3251.09 11
3251.22 13
3251.35 13
3251.48 11
3251.61 9
3251.74 7
3251.87 6
3252.00 7
3252.13 10
3252.26 15
3252.39 21
3252.52 26
3252.66 31
3252.79 35
3252.92 38
3253.05 41
3253.18 42
3253.31 44
3253.44 45
3253.57 46
3253.70 46
3253.83 46
3253.96 46
3254.09 45
3254.22 46
3254.36 48
3254.49 51
3254.62 55
3254.75 57
3254.88 58
3255.01 56
3255.14 51
3255.27 43
3255.40 33
3255.53 23
3255.66 15
3255.79 9
3255.93 7
3256.06 9
3256.19 16
3256.32 27
3256.45 39
3256.58 51
3256.71 63
3256.84 73
3256.97 80
3257.10 85
3257.23 88
3257.36 90
3257.49 90
3257.63 91
3257.76 91
3257.89 90
3258.02 89
3258.15 88
3258.28 86
3258.41 83
3258.54 79
3258.67 74
3258.80 70
3258.93 66
3259.07 63
3259.20 63
3259.33 65
3259.46 70
3259.59 76
3259.72 83
3259.85 90
3259.98 96
3260.11 102
3260.24 107
3260.37 111
3260.51 116
3260.64 120
3260.77 124
3260.90 126
3261.03 126
3261.16 125
3261.29 122
3261.42 119
3261.55 115
3261.68 113
3261.81 111
3261.95 111
3262.08 110
3262.21 110
3262.34 108
3262.47 106
3262.60 103
3262.73 99
3262.86 96
3262.99 92
3263.12 89
3263.25 86
3263.39 84
3263.52 82
3263.65 81
3263.78 79
3263.91 78
3264.04 75
3264.17 72
3264.30 68
3264.43 64
3264.56 60
3264.70 57
3264.83 54
3264.96 52
3265.09 49
3265.22 46
3265.35 43
3265.48 41
3265.61 39
3265.74 37
3265.87 37
3266.01 36
3266.14 35
3266.27 32
3266.40 27
3266.53 21
3266.66 13
3266.79 6
3266.92 1
3267.05 0
3267.18 0
3267.32 1
3267.45 6
3267.58 12
3267.71 17
3267.84 22
3267.97 25
3268.10 28
3268.23 30
3268.36 33
3268.49 36
3268.63 40
3268.76 43
3268.89 47
3269.02 49
3269.15 51
3269.28 51
3269.41 50
3269.54 49
3269.67 48
3269.81 48
3269.94 48
3270.07 50
3270.20 52
3270.33 54
3270.46 55
3270.59 56
3270.72 55
3270.85 52
3270.99 50
3271.12 47
3271.25 47
3271.38 48
3271.51 50
3271.64 53
3271.77 56
3271.90 58
3272.03 57
3272.17 56
3272.30 53
3272.43 51
3272.56 52
3272.69 54
3272.82 60
3272.95 67
3273.08 75
3273.21 83
3273.35 90
3273.48 95
3273.61 99
3273.74 101
3273.87 102
3274.00 104
3274.13 107
3274.26 109
3274.40 112
3274.53 114
3274.66 114
3274.79 113
3274.92 111
3275.05 109
3275.18 108
3275.31 108
3275.44 110
3275.58 113
3275.71 116
3275.84 118
3275.97 119
3276.10 117
3276.23 113
3276.36 108
3276.49 102
3276.63 98
3276.76 95
3276.89 93
3277.02 93
3277.15 92
3277.28 90
3277.41 86
3277.54 80
3277.68 73
3277.81 65
3277.94 58
3278.07 53
3278.20 52
3278.33 53
3278.46 56
3278.59 59
3278.73 63
3278.86 66
3278.99 68
3279.12 68
3279.25 68
3279.38 68
3279.51 68
3279.64 70
3279.78 71
3279.91 73
3280.04 73
3280.17 72
3280.30 68
3280.43 63
3280.56 56
3280.69 50
3280.83 44
3280.96 40
3281.09 38
3281.22 38
3281.35 39
3281.48 40
3281.61 41
3281.75 41
3281.88 42
3282.01 42
3282.14 41
3282.27 41
3282.40 40
3282.53 39
3282.66 36
3282.80 31
3282.93 26
3283.06 19
3283.19 13
3283.32 9
3283.45 5
3283.58 4
3283.72 3
3283.85 3
3283.98 2
3284.11 1
3284.24 0
3284.37 0
3284.50 0
3284.64 0
3284.77 0
3284.90 0
3285.03 0
3285.16 12
3285.29 28
3285.42 47
3285.56 68
3285.69 89
3285.82 106
3285.95 120
3286.08 129
3286.21 134
3286.34 135
3286.47 134
3286.61 131
3286.74 126
3286.87 120
3287.00 111
3287.13 101
3287.26 90
3287.39 78
3287.53 67
3287.66 60
3287.79 57
3287.92 59
3288.05 65
3288.18 74
3288.32 85
3288.45 94
3288.58 100
3288.71 104
3288.84 104
3288.97 102
3289.10 100
3289.24 98
3289.37 97
3289.50 97
3289.63 99
3289.76 102
3289.89 105
3290.02 107
3290.16 109
3290.29 110
3290.42 110
3290.55 109
3290.68 108
3290.81 106
3290.94 106
3291.08 107
3291.21 109
3291.34 112
3291.47 116
3291.60 118
3291.73 120
3291.87 120
3292.00 118
3292.13 115
3292.26 111
3292.39 107
3292.52 105
3292.65 104
3292.79 106
3292.92 111
3293.05 119
3293.18 128
3293.31 138
3293.44 147
3293.58 155
3293.71 160
3293.84 163
3293.97 162
3294.10 159
3294.23 154
3294.36 149
3294.50 145
3294.63 141
3294.76 140
3294.89 141
3295.02 144
3295.15 148
3295.29 152
3295.42 155
3295.55 157
3295.68 157
3295.81 154
3295.94 150
3296.08 146
3296.21 142
3296.34 140
3296.47 140
3296.60 143
3296.73 147
3296.87 150
3297.00 153
3297.13 155
3297.26 155
3297.39 155
3297.52 154
3297.66 154
3297.79 155
3297.92 155
3298.05 156
3298.18 155
3298.31 152
3298.45 147
3298.58 140
3298.71 131
3298.84 122
3298.97 113
3299.10 104
3299.24 97
3299.37 91
3299.50 87
3299.63 83
3299.76 81
3299.89 79
3300.03 78
3300.16 79
3300.29 82
3300.42 86
3300.55 92
3300.68 100
3300.82 108
3300.95 116
3301.08 123
3301.21 129
3301.34 134
3301.47 137
3301.61 140
3301.74 142
3301.87 143
3302.00 142
3302.13 140
3302.26 136
3302.40 131
3302.53 126
3302.66 121
3302.79 117
3302.92 115
3303.05 114
3303.19 114
3303.32 114
3303.45 113
3303.58 112
3303.71 111
3303.85 109
3303.98 107
3304.11 106
3304.24 104
3304.37 102
3304.50 99
3304.64 94
3304.77 90
3304.90 85
3305.03 80
3305.16 76
3305.30 71
3305.43 67
3305.56 62
3305.69 58
3305.82 55
3305.95 52
3306.09 51
3306.22 52
3306.35 53
3306.48 54
3306.61 55
3306.75 55
3306.88 55
3307.01 56
3307.14 57
3307.27 59
3307.40 62
3307.54 65
3307.67 68
3307.80 69
3307.93 69
3308.06 67
3308.20 66
3308.33 64
3308.46 63
3308.59 64
3308.72 65
3308.85 68
3308.99 70
3309.12 71
3309.25 71
3309.38 68
3309.51 62
3309.65 55
3309.78 47
3309.91 39
3310.04 34
3310.17 33
3310.31 36
3310.44 43
3310.57 53
3310.70 65
3310.83 78
3310.96 92
3311.10 106
3311.23 119
3311.36 132
3311.49 145
3311.62 156
3311.76 167
3311.89 176
3312.02 183
3312.15 189
3312.28 193
3312.42 195
3312.55 195
3312.68 192
3312.81 184
3312.94 172
3313.08 156
3313.21 136
3313.34 114
3313.47 93
3313.60 76
3313.74 63
3313.87 56
3314.00 53
3314.13 55
3314.26 58
3314.40 62
3314.53 65
3314.66 67
3314.79 69
3314.92 71
3315.06 75
3315.19 80
3315.32 85
3315.45 92
3315.58 97
3315.72 102
3315.85 106
3315.98 108
3316.11 110
3316.24 113
3316.38 117
3316.51 122
3316.64 127
3316.77 134
3316.90 141
3317.04 148
3317.17 155
3317.30 162
3317.43 168
3317.56 174
3317.70 179
3317.83 182
3317.96 184
3318.09 183
3318.22 182
3318.36 178
3318.49 174
3318.62 170
3318.75 166
3318.88 163
3319.02 161
3319.15 160
3319.28 159
3319.41 158
3319.54 157
3319.68 155
3319.81 151
3319.94 147
3320.07 142
3320.21 136
3320.34 130
3320.47 125
3320.60 120
3320.73 115
3320.87 109
3321.00 104
3321.13 98
3321.26 91
3321.39 83
3321.53 74
3321.66 66
3321.79 59
3321.92 55
3322.05 54
3322.19 57
3322.32 62
3322.45 68
3322.58 72
3322.72 74
3322.85 72
3322.98 68
3323.11 63
3323.24 59
3323.38 58
3323.51 61
3323.64 68
3323.77 76
3323.90 86
3324.04 94
3324.17 101
3324.30 106
3324.43 109
3324.57 111
3324.70 112
3324.83 110
3324.96 106
3325.09 100
3325.23 92
3325.36 83
3325.49 73
3325.62 66
3325.76 60
3325.89 57
3326.02 57
3326.15 59
3326.28 61
3326.42 63
3326.55 63
3326.68 62
3326.81 58
3326.95 54
3327.08 50
3327.21 48
3327.34 49
3327.47 53
3327.61 58
3327.74 64
3327.87 69
3328.00 74
3328.14 77
3328.27 78
3328.40 79
3328.53 79
3328.66 79
3328.80 78
3328.93 76
3329.06 75
3329.19 73
3329.33 73
3329.46 75
3329.59 79
3329.72 84
3329.86 88
3329.99 91
3330.12 91
3330.25 89
3330.38 84
3330.52 79
3330.65 74
3330.78 71
3330.91 71
3331.05 75
3331.18 80
3331.31 87
3331.44 94
3331.58 100
3331.71 104
3331.84 105
3331.97 104
3332.10 101
3332.24 97
3332.37 93
3332.50 89
3332.63 85
3332.77 81
3332.90 76
3333.03 71
3333.16 64
3333.30 56
3333.43 48
3333.56 41
3333.69 35
3333.83 30
3333.96 28
3334.09 28
3334.22 28
3334.35 29
3334.49 28
3334.62 25
3334.75 20
3334.88 14
3335.02 7
3335.15 0
3335.28 0
3335.41 0
3335.55 0
3335.68 0
3335.81 0
3335.94 0
3336.08 5
3336.21 9
3336.34 11
3336.47 11
3336.61 9
3336.74 5
3336.87 0
3337.00 0
3337.14 0
3337.27 0
3337.40 0
3337.53 0
3337.66 8
3337.80 19
3337.93 31
3338.06 42
3338.19 50
3338.33 56
3338.46 58
3338.59 58
3338.72 56
3338.86 53
3338.99 52
3339.12 51
3339.25 53
3339.39 56
3339.52 58
3339.65 60
3339.78 61
3339.92 60
3340.05 57
3340.18 54
3340.31 51
3340.45 49
3340.58 48
3340.71 48
3340.84 47
3340.98 47
3341.11 46
3341.24 45
3341.37 44
3341.51 45
3341.64 48
3341.77 52
3341.90 57
3342.04 63
3342.17 68
3342.30 72
3342.43 75
3342.57 77
3342.70 78
3342.83 80
3342.96 82
3343.10 85
3343.23 88
3343.36 91
3343.49 92
3343.63 91
3343.76 89
3343.89 85
3344.03 79
3344.16 73
3344.29 66
3344.42 60
3344.56 57
3344.69 57
3344.82 60
3344.95 67
3345.09 76
3345.22 86
3345.35 95
3345.48 101
3345.62 104
3345.75 104
3345.88 101
3346.01 96
3346.15 91
3346.28 88
3346.41 85
3346.54 85
3346.68 86
3346.81 87
3346.94 87
3347.07 87
3347.21 86
3347.34 84
3347.47 82
3347.61 81
3347.74 81
3347.87 82
3348.00 84
3348.14 88
3348.27 91
3348.40 93
3348.53 95
3348.67 94
3348.80 92
3348.93 86
3349.06 78
3349.20 68
3349.33 56
3349.46 43
3349.60 29
3349.73 17
3349.86 6
3349.99 0
3350.13 0
3350.26 0
3350.39 0
3350.52 0
3350.66 2
3350.79 8
3350.92 14
3351.05 18
3351.19 20
3351.32 19
3351.45 17
3351.59 14
3351.72 11
3351.85 10
3351.98 11
3352.12 14
3352.25 19
3352.38 26
3352.51 33
3352.65 40
3352.78 46
3352.91 51
3353.05 53
3353.18 53
3353.31 52
3353.44 49
3353.58 46
3353.71 42
3353.84 38
3353.98 35
3354.11 33
3354.24 32
3354.37 32
3354.51 31
3354.64 30
3354.77 28
3354.90 26
3355.04 23
3355.17 20
3355.30 19
3355.44 19
3355.57 22
3355.70 25
3355.83 29
3355.97 33
3356.10 35
3356.23 34
3356.37 32
3356.50 28
3356.63 22
3356.76 15
3356.90 9
3357.03 3
3357.16 0
3357.30 0
3357.43 0
3357.56 0
3357.69 0
3357.83 1
3357.96 5
3358.09 10
3358.23 15
3358.36 19
3358.49 23
3358.62 26
3358.76 27
3358.89 28
3359.02 28
3359.16 28
3359.29 28
3359.42 29
3359.55 32
3359.69 35
3359.82 39
3359.95 43
3360.09 46
3360.22 49
3360.35 51
3360.48 51
3360.62 49
3360.75 46
3360.88 42
3361.02 37
3361.15 31
3361.28 25
3361.41 19
3361.55 13
3361.68 8
3361.81 3
3361.95 0
3362.08 0
3362.21 0
3362.34 0
3362.48 0
3362.61 0
3362.74 0
3362.88 4
3363.01 10
3363.14 15
3363.28 19
3363.41 21
3363.54 22
3363.67 20
3363.81 15
3363.94 9
3364.07 3
3364.21 0
3364.34 0
3364.47 0
3364.60 0
3364.74 0
3364.87 0
3365.00 1
3365.14 4
3365.27 6
3365.40 6
3365.54 5
3365.67 4
3365.80 4
3365.93 4
3366.07 6
3366.20 10
3366.33 15
3366.47 21
3366.60 28
3366.73 34
3366.87 39
3367.00 44
3367.13 47
3367.27 50
3367.40 53
3367.53 55
3367.66 55
3367.80 54
3367.93 51
3368.06 47
3368.20 43
3368.33 38
3368.46 36
3368.60 36
3368.73 39
3368.86 45
3368.99 52
3369.13 60
3369.26 68
3369.39 73
3369.53 76
3369.66 76
3369.79 73
3369.93 70
3370.06 66
3370.19 63
3370.33 61
3370.46 62
3370.59 65
3370.72 69
3370.86 73
3370.99 76
3371.12 78
3371.26 78
3371.39 75
3371.52 72
3371.66 68
3371.79 65
3371.92 62
3372.06 61
3372.19 61
3372.32 61
3372.46 62
3372.59 62
3372.72 62
3372.85 61
3372.99 59
3373.12 57
3373.25 54
3373.39 51
3373.52 47
3373.65 43
3373.79 40
3373.92 37
3374.05 35
3374.19 34
3374.32 35
3374.45 36
3374.59 37
3374.72 38
3374.85 38
3374.99 38
3375.12 37
3375.25 36
3375.38 34
3375.52 32
3375.65 28
3375.78 24
3375.92 20
3376.05 16
3376.18 12
3376.32 9
3376.45 9
3376.58 11
3376.72 16
3376.85 24
3376.98 34
3377.12 46
3377.25 59
3377.38 70
3377.52 80
3377.65 86
3377.78 89
3377.92 87
3378.05 83
3378.18 78
3378.32 74
3378.45 71
3378.58 69
3378.72 70
3378.85 71
3378.98 73
3379.12 76
3379.25 79
3379.38 83
3379.52 87
3379.65 91
3379.78 94
3379.91 95
3380.05 94
3380.18 90
3380.31 84
3380.45 77
3380.58 71
3380.71 66
3380.85 64
3380.98 63
3381.11 64
3381.25 65
3381.38 65
3381.51 65
3381.65 65
3381.78 64
3381.91 63
3382.05 63
3382.18 63
3382.31 64
3382.45 66
3382.58 68
3382.71 71
3382.85 74
3382.98 77
3383.11 82
3383.25 87
3383.38 93
3383.51 99
3383.65 106
3383.78 113
3383.91 119
3384.05 125
3384.18 129
3384.31 132
3384.45 133
3384.58 134
3384.71 133
3384.85 132
3384.98 130
3385.11 127
3385.25 126
3385.38 124
3385.51 125
3385.65 128
3385.78 133
3385.92 141
3386.05 149
3386.18 158
3386.32 165
3386.45 169
3386.58 170
3386.72 167
3386.85 161
3386.98 153
3387.12 145
3387.25 137
3387.38 129
3387.52 122
3387.65 116
3387.78 111
3387.92 105
3388.05 98
3388.18 91
3388.32 83
3388.45 75
3388.58 67
3388.72 60
3388.85 56
3388.98 53
3389.12 53
3389.25 56
3389.38 60
3389.52 65
3389.65 71
3389.78 76
3389.92 81
3390.05 86
3390.19 88
3390.32 89
3390.45 89
3390.59 86
3390.72 82
3390.85 78
3390.99 73
3391.12 69
3391.25 66
3391.39 64
3391.52 63
3391.65 62
3391.79 62
3391.92 61
3392.05 60
3392.19 60
3392.32 59
3392.45 58
3392.59 57
3392.72 57
3392.86 57
3392.99 57
3393.12 59
3393.26 61
3393.39 64
3393.52 68
3393.66 71
3393.79 73
3393.92 74
3394.06 73
3394.19 69
3394.32 63
3394.46 54
3394.59 42
3394.73 30
3394.86 17
3394.99 7
3395.13 0
3395.26 0
3395.39 0
3395.53 6
3395.66 16
3395.79 28
3395.93 40
3396.06 51
3396.19 60
3396.33 66
3396.46 68
3396.60 67
3396.73 63
3396.86 57
3397.00 48
3397.13 39
3397.26 29
3397.40 20
3397.53 11
3397.66 3
3397.80 0
3397.93 0
3398.07 0
3398.20 0
3398.33 0
3398.47 0
3398.60 0
3398.73 0
3398.87 0
3399.00 3
3399.13 8
3399.27 14
3399.40 20
3399.54 26
3399.67 32
3399.80 37
3399.94 41
3400.07 44
3400.20 47
3400.34 50
3400.47 52
3400.60 53
3400.74 54
3400.87 55
3401.01 55
3401.14 55
3401.27 56
3401.41 60
3401.54 65
3401.67 72
3401.81 81
3401.94 89
3402.08 96
3402.21 100
3402.34 101
3402.48 99
3402.61 95
3402.74 90
3402.88 85
3403.01 82
3403.15 79
3403.28 78
3403.41 78
3403.55 78
3403.68 78
3403.81 77
3403.95 76
3404.08 75
3404.22 75
3404.35 74
3404.48 74
3404.62 74
3404.75 74
3404.88 73
3405.02 71
3405.15 69
3405.29 66
3405.42 64
3405.55 65
3405.69 68
3405.82 74
3405.95 83
3406.09 94
3406.22 105
3406.36 115
3406.49 122
3406.62 125
3406.76 124
3406.89 120
3407.03 114
3407.16 106
3407.29 98
3407.43 91
3407.56 85
3407.69 80
3407.83 76
3407.96 72
3408.10 69
3408.23 66
3408.36 64
3408.50 63
3408.63 64
3408.76 66
3408.90 69
3409.03 72
3409.17 76
3409.30 79
3409.43 81
3409.57 82
3409.70 83
3409.84 84
3409.97 84
3410.10 83
3410.24 82
3410.37 79
3410.51 77
3410.64 73
3410.77 71
3410.91 69
3411.04 67
3411.17 66
3411.31 64
3411.44 62
3411.58 58
3411.71 53
3411.84 47
3411.98 42
3412.11 37
3412.25 33
3412.38 30
3412.51 28
3412.65 26
3412.78 24
3412.92 24
3413.05 25
3413.18 28
3413.32 31
3413.45 35
3413.59 38
3413.72 40
3413.85 40
3413.99 38
3414.12 36
3414.25 33
3414.39 30
3414.52 29
3414.66 29
3414.79 31
3414.92 33
3415.06 35
3415.19 38
3415.33 40
3415.46 42
3415.59 44
3415.73 46
3415.86 48
3416.00 49
3416.13 49
3416.26 47
3416.40 44
3416.53 40
3416.67 36
3416.80 32
3416.93 29
3417.07 28
3417.20 30
3417.34 34
3417.47 40
3417.60 47
3417.74 54
3417.87 60
3418.01 65
3418.14 68
3418.27 71
3418.41 73
3418.54 76
3418.68 81
3418.81 87
3418.95 96
3419.08 106
3419.21 117
3419.35 128
3419.48 136
3419.62 141
3419.75 142
3419.88 139
3420.02 134
3420.15 127
3420.29 121
3420.42 115
3420.55 112
3420.69 111
3420.82 112
3420.96 114
3421.09 116
3421.22 117
3421.36 116
3421.49 114
3421.63 109
3421.76 104
3421.89 98
3422.03 92
3422.16 87
3422.30 82
3422.43 78
3422.57 75
3422.70 73
3422.83 72
3422.97 73
3423.10 74
3423.24 75
3423.37 76
3423.50 76
3423.64 74
3423.77 70
3423.91 66
3424.04 61
3424.17 58
3424.31 57
3424.44 57
3424.58 60
3424.71 64
3424.85 68
3424.98 73
3425.11 76
3425.25 77
3425.38 77
3425.52 75
3425.65 73
3425.78 70
3425.92 68
3426.05 67
3426.19 68
3426.32 70
3426.46 72
3426.59 74
3426.72 74
3426.86 73
3426.99 70
3427.13 67
3427.26 64
3427.40 62
3427.53 61
3427.66 61
3427.80 62
3427.93 63
3428.07 65
3428.20 65
3428.33 66
3428.47 66
3428.60 65
3428.74 65
3428.87 63
3429.01 62
3429.14 60
3429.27 59
3429.41 59
3429.54 60
3429.68 63
3429.81 67
3429.95 72
3430.08 77
3430.21 81
3430.35 84
3430.48 87
3430.62 89
3430.75 92
3430.89 95
3431.02 98
3431.15 102
3431.29 105
3431.42 108
3431.56 110
3431.69 110
3431.83 110
3431.96 109
3432.09 107
3432.23 104
3432.36 101
3432.50 98
3432.63 96
3432.77 96
3432.90 97
3433.03 101
3433.17 105
3433.30 111
3433.44 116
3433.57 121
3433.71 125
3433.84 129
3433.98 132
3434.11 135
3434.24 137
3434.38 137
3434.51 136
3434.65 134
3434.78 130
3434.92 126
3435.05 120
3435.18 114
3435.32 107
3435.45 99
3435.59 90
3435.72 80
3435.86 70
3435.99 59
3436.12 49
3436.26 40
3436.39 33
3436.53 29
3436.66 26
3436.80 24
3436.93 24
3437.07 25
3437.20 26
3437.33 27
3437.47 29
3437.60 31
3437.74 33
3437.87 34
3438.01 34
3438.14 34
3438.28 31
3438.41 28
3438.54 22
3438.68 15
3438.81 7
3438.95 0
3439.08 0
3439.22 0
3439.35 0
3439.49 0
3439.62 0
3439.75 0
3439.89 0
3440.02 0
3440.16 4
3440.29 9
3440.43 13
3440.56 17
3440.70 21
3440.83 23
3440.96 26
3441.10 28
3441.23 30
3441.37 32
3441.50 33
3441.64 33
3441.77 31
3441.91 28
3442.04 24
3442.17 19
3442.31 15
3442.44 13
3442.58 12
3442.71 12
3442.85 14
3442.98 18
3443.12 21
3443.25 25
3443.39 29
3443.52 34
3443.65 39
3443.79 45
3443.92 52
3444.06 58
3444.19 62
3444.33 65
3444.46 66
3444.60 65
3444.73 62
3444.87 59
3445.00 56
3445.13 54
3445.27 54
3445.40 55
3445.54 58
3445.67 61
3445.81 65
3445.94 68
3446.08 69
3446.21 68
3446.35 65
3446.48 61
3446.62 55
3446.75 50
3446.88 46
3447.02 43
3447.15 40
3447.29 38
3447.42 36
3447.56 33
3447.69 32
3447.83 31
3447.96 31
3448.10 32
3448.23 34
3448.36 36
3448.50 36
3448.63 35
3448.77 31
3448.90 27
3449.04 23
3449.17 21
3449.31 21
3449.44 23
3449.58 26
3449.71 29
3449.85 31
3449.98 31
3450.12 27
3450.25 22
3450.38 15
3450.52 9
3450.65 4
3450.79 1
3450.92 2
3451.06 6
3451.19 13
3451.33 22
3451.46 32
3451.60 42
3451.73 52
3451.87 59
3452.00 65
3452.14 69
3452.27 70
3452.40 70
3452.54 69
3452.67 66
3452.81 63
3452.94 59
3453.08 55
3453.21 52
3453.35 50
3453.48 48
3453.62 47
3453.75 47
3453.89 48
3454.02 51
3454.16 54
3454.29 58
3454.43 62
3454.56 66
3454.70 70
3454.83 72
3454.96 73
3455.10 72
3455.23 71
3455.37 68
3455.50 64
3455.64 59
3455.77 53
3455.91 46
3456.04 40
3456.18 34
3456.31 30
3456.45 28
3456.58 28
3456.72 30
3456.85 34
3456.99 39
3457.12 44
3457.26 47
3457.39 49
3457.53 47
3457.66 44
3457.80 38
3457.93 32
3458.06 24
3458.20 16
3458.33 9
3458.47 2
3458.60 0
3458.74 0
3458.87 0
3459.01 0
3459.14 0
3459.28 0
3459.41 0
3459.55 0
3459.68 3
3459.82 11
3459.95 18
3460.09 24
3460.22 29
3460.36 33
3460.49 35
3460.63 36
3460.76 36
3460.90 37
3461.03 38
3461.17 41
3461.30 44
3461.44 48
3461.57 52
3461.71 56
3461.84 60
3461.98 63
3462.11 64
3462.25 65
3462.38 66
3462.52 68
3462.65 70
3462.79 73
3462.92 77
3463.05 81
3463.19 84
3463.32 86
3463.46 87
3463.59 85
3463.73 82
3463.86 78
3464.00 74
3464.13 70
3464.27 67
3464.40 66
3464.54 65
3464.67 65
3464.81 64
3464.94 63
3465.08 60
3465.21 56
3465.35 52
3465.48 50
3465.62 49
3465.75 50
3465.89 52
3466.02 55
3466.16 57
3466.29 59
3466.43 59
3466.56 59
3466.70 58
3466.83 56
3466.97 55
3467.10 52
3467.24 49
3467.37 44
3467.51 39
3467.64 33
3467.78 28
3467.91 24
3468.05 21
3468.18 21
3468.32 22
3468.45 25
3468.59 29
3468.72 34
3468.86 41
3468.99 48
3469.13 56
3469.26 63
3469.40 68
3469.53 70
3469.67 70
3469.80 67
3469.94 62
3470.07 58
3470.21 54
3470.34 53
3470.48 54
3470.61 58
3470.75 62
3470.88 67
3471.02 72
3471.15 76
3471.29 79
3471.42 81
3471.56 83
3471.69 85
3471.83 87
3471.96 89
3472.10 91
3472.23 92
3472.37 93
3472.51 93
3472.64 94
3472.78 96
3472.91 100
3473.05 106
3473.18 111
3473.32 116
3473.45 117
3473.59 115
3473.72 110
3473.86 103
3473.99 96
3474.13 90
3474.26 87
3474.40 88
3474.53 93
3474.67 102
3474.80 111
3474.94 121
3475.07 130
3475.21 136
3475.34 140
3475.48 141
3475.61 141
3475.75 140
3475.88 138
3476.02 136
3476.15 135
3476.29 135
3476.42 136
3476.56 135
3476.69 133
3476.83 129
3476.96 122
3477.10 112
3477.24 99
3477.37 85
3477.51 71
3477.64 58
3477.78 48
3477.91 41
3478.05 38
3478.18 39
3478.32 42
3478.45 48
3478.59 55
3478.72 61
3478.86 66
3478.99 70
3479.13 71
3479.26 71
3479.40 70
3479.53 68
3479.67 68
3479.80 69
3479.94 72
3480.07 76
3480.21 81
3480.35 85
3480.48 88
3480.62 87
3480.75 83
3480.89 75
3481.02 64
3481.16 51
3481.29 37
3481.43 24
3481.56 12
3481.70 3
3481.83 0
3481.97 0
3482.10 0
3482.24 5
3482.37 12
3482.51 18
3482.64 23
3482.78 25
3482.92 25
3483.05 23
3483.19 21
3483.32 19
3483.46 18
3483.59 20
3483.73 24
3483.86 29
3484.00 36
3484.13 42
3484.27 48
3484.40 52
3484.54 53
3484.67 53
3484.81 50
3484.95 46
3485.08 42
3485.22 38
3485.35 35
3485.49 33
3485.62 32
3485.76 31
3485.89 32
3486.03 33
3486.16 36
3486.30 39
3486.43 43
3486.57 48
3486.70 53
3486.84 57
3486.98 60
3487.11 61
3487.25 61
3487.38 59
3487.52 56
3487.65 53
3487.79 50
3487.92 50
3488.06 51
3488.19 54
3488.33 59
3488.46 64
3488.60 68
3488.74 70
3488.87 70
3489.01 67
3489.14 62
3489.28 56
3489.41 48
3489.55 41
3489.68 34
3489.82 28
3489.95 25
3490.09 25
3490.23 27
3490.36 30
3490.50 34
3490.63 37
3490.77 39
3490.90 40
3491.04 39
3491.17 38
3491.31 37
3491.44 36
3491.58 37
3491.72 38
3491.85 38
3491.99 38
3492.12 35
3492.26 30
3492.39 24
3492.53 18
3492.66 12
3492.80 9
3492.93 9
3493.07 12
3493.21 17
3493.34 24
3493.48 31
3493.61 37
3493.75 42
3493.88 46
3494.02 48
3494.15 51
3494.29 54
3494.43 57
3494.56 61
3494.70 64
3494.83 67
3494.97 68
3495.10 69
3495.24 68
3495.37 67
3495.51 69
3495.65 72
3495.78 79
3495.92 88
3496.05 99
3496.19 110
3496.32 119
3496.46 125
3496.59 129
3496.73 130
3496.87 130
3497.00 130
3497.14 130
3497.27 131
3497.41 132
3497.54 133
3497.68 132
3497.81 129
3497.95 125
3498.09 118
3498.22 111
3498.36 103
3498.49 96
3498.63 89
3498.76 83
3498.90 78
3499.03 75
3499.17 72
3499.31 70
3499.44 67
3499.58 63
3499.71 59
3499.85 55
3499.98 51
3500.12 47
3500.26 44
3500.39 41
3500.53 38
3500.66 35
3500.80 33
3500.93 30
3501.07 29
3501.20 29
3501.34 31
3501.48 35
3501.61 41
3501.75 47
3501.88 53
3502.02 57
3502.15 60
3502.29 62
3502.43 63
3502.56 64
3502.70 67
3502.83 71
3502.97 75
3503.10 78
3503.24 80
3503.38 80
3503.51 78
3503.65 74
3503.78 70
3503.92 65
3504.05 59
3504.19 54
3504.33 48
3504.46 41
3504.60 35
3504.73 29
3504.87 25
3505.00 23
3505.14 22
3505.28 23
3505.41 26
3505.55 30
3505.68 34
3505.82 39
3505.95 45
3506.09 51
3506.23 58
3506.36 64
3506.50 70
3506.63 73
3506.77 74
3506.90 72
3507.04 68
3507.18 63
3507.31 58
3507.45 54
3507.58 53
3507.72 54
3507.86 60
3507.99 68
3508.13 78
3508.26 89
3508.40 100
3508.53 109
3508.67 115
3508.81 119
3508.94 120
3509.08 119
3509.21 115
3509.35 110
3509.48 105
3509.62 98
3509.76 90
3509.89 82
3510.03 73
3510.16 63
3510.30 53
3510.44 44
3510.57 36
3510.71 30
3510.84 25
3510.98 22
3511.11 22
3511.25 22
3511.39 23
3511.52 24
3511.66 26
3511.79 26
3511.93 26
3512.07 26
3512.20 25
3512.34 25
3512.47 26
3512.61 27
3512.75 29
3512.88 33
3513.02 38
3513.15 44
3513.29 50
3513.42 57
3513.56 62
3513.70 66
3513.83 67
3513.97 66
3514.10 61
3514.24 54
3514.38 47
3514.51 39
3514.65 33
3514.78 30
3514.92 28
3515.06 27
3515.19 26
3515.33 25
3515.46 24
3515.60 21
3515.74 18
3515.87 16
3516.01 14
3516.14 13
3516.28 14
3516.41 16
3516.55 18
3516.69 21
3516.82 23
3516.96 25
3517.09 25
3517.23 25
3517.37 23
3517.50 19
3517.64 15
3517.77 10
3517.91 6
3518.05 2
3518.18 0
3518.32 0
3518.45 1
3518.59 5
3518.73 10
3518.86 15
3519.00 21
3519.13 26
3519.27 30
3519.41 33
3519.54 34
3519.68 33
3519.81 29
3519.95 24
3520.09 17
3520.22 9
3520.36 2
3520.49 0
3520.63 0
3520.77 0
3520.90 0
3521.04 0
3521.17 0
3521.31 0
3521.45 0
3521.58 4
3521.72 8
3521.86 12
3521.99 15
3522.13 17
3522.26 19
3522.40 21
3522.54 22
3522.67 24
3522.81 25
3522.94 27
3523.08 30
3523.22 34
3523.35 40
3523.49 48
3523.62 56
3523.76 65
3523.90 73
3524.03 79
3524.17 84
3524.30 87
3524.44 88
3524.58 87
3524.71 84
3524.85 79
3524.99 74
3525.12 68
3525.26 61
3525.39 55
3525.53 50
3525.67 47
3525.80 45
3525.94 45
3526.07 46
3526.21 49
3526.35 52
3526.48 55
3526.62 57
3526.75 57
3526.89 56
3527.03 54
3527.16 51
3527.30 49
3527.44 46
3527.57 45
3527.71 45
3527.84 46
3527.98 47
3528.12 46
3528.25 44
3528.39 39
3528.52 32
3528.66 24
3528.80 15
3528.93 7
3529.07 1
3529.21 0
3529.34 0
3529.48 2
3529.61 8
3529.75 14
3529.89 21
3530.02 26
3530.16 29
3530.30 32
3530.43 36
3530.57 40
3530.70 46
3530.84 54
3530.98 64
3531.11 76
3531.25 89
3531.39 100
3531.52 108
3531.66 112
3531.79 112
3531.93 108
3532.07 102
3532.20 94
3532.34 88
3532.48 86
3532.61 88
3532.75 95
3532.88 105
3533.02 117
3533.16 128
3533.29 136
3533.43 143
3533.57 146
3533.70 149
3533.84 150
3533.97 152
3534.11 154
3534.25 156
3534.38 156
3534.52 155
3534.66 151
3534.79 145
3534.93 139
3535.06 132
3535.20 128
3535.34 126
3535.47 126
3535.61 129
3535.75 133
3535.88 137
3536.02 141
3536.16 142
3536.29 142
3536.43 141
3536.56 138
3536.70 133
3536.84 128
3536.97 122
3537.11 115
3537.25 107
3537.38 99
3537.52 91
3537.66 83
3537.79 76
3537.93 72
3538.06 71
3538.20 73
3538.34 78
3538.47 85
3538.61 94
3538.75 103
3538.88 111
3539.02 117
3539.16 122
3539.29 124
3539.43 124
3539.56 122
3539.70 118
3539.84 111
3539.97 102
3540.11 90
3540.25 77
3540.38 64
3540.52 51
3540.66 41
3540.79 33
3540.93 30
3541.07 29
3541.20 31
3541.34 35
3541.47 40
3541.61 45
3541.75 50
3541.88 55
3542.02 58
3542.16 61
3542.29 62
3542.43 63
3542.57 61
3542.70 59
3542.84 56
3542.98 53
3543.11 51
3543.25 50
3543.38 51
3543.52 54
3543.66 58
3543.79 66
3543.93 75
3544.07 86
3544.20 99
3544.34 114
3544.48 128
3544.61 142
3544.75 154
3544.89 164
3545.02 170
3545.16 172
3545.30 172
3545.43 171
3545.57 170
3545.71 168
3545.84 167
3545.98 166
3546.11 165
3546.25 164
3546.39 162
3546.52 159
3546.66 158
3546.80 157
3546.93 156
3547.07 154
3547.21 152
3547.34 148
3547.48 142
3547.62 134
3547.75 126
3547.89 119
3548.03 113
3548.16 109
3548.30 107
3548.44 106
3548.57 106
3548.71 107
3548.85 108
3548.98 109
3549.12 110
3549.26 111
3549.39 113
3549.53 115
3549.67 117
3549.80 119
3549.94 121
3550.07 124
3550.21 127
3550.35 131
3550.48 136
3550.62 143
3550.76 150
3550.89 157
3551.03 162
3551.17 165
3551.30 164
3551.44 159
3551.58 152
3551.71 142
3551.85 132
3551.99 122
3552.12 113
3552.26 105
3552.40 96
3552.53 88
3552.67 80
3552.81 73
3552.94 66
3553.08 60
3553.22 56
3553.35 54
3553.49 54
3553.63 54
3553.76 54
3553.90 54
3554.04 54
3554.17 53
3554.31 53
3554.45 53
3554.58 55
3554.72 57
3554.86 60
3554.99 62
3555.13 63
3555.27 63
3555.40 60
3555.54 56
3555.68 51
3555.81 45
3555.95 39
3556.09 34
3556.22 31
3556.36 29
3556.50 28
3556.63 30
3556.77 35
3556.91 40
3557.05 47
3557.18 53
3557.32 58
3557.46 61
3557.59 61
3557.73 58
3557.87 53
3558.00 48
3558.14 44
3558.28 42
3558.41 41
3558.55 42
3558.69 43
3558.82 45
3558.96 45
3559.10 45
3559.23 43
3559.37 40
3559.51 39
3559.64 38
3559.78 38
3559.92 40
3560.05 42
3560.19 44
3560.33 44
3560.46 43
3560.60 40
3560.74 35
3560.87 30
3561.01 24
3561.15 20
3561.29 16
3561.42 14
3561.56 14
3561.70 13
3561.83 12
3561.97 10
3562.11 7
3562.24 3
3562.38 0
3562.52 0
3562.65 0
3562.79 0
3562.93 0
3563.06 0
3563.20 0
3563.34 1
3563.47 10
3563.61 21
3563.75 31
3563.89 40
3564.02 48
3564.16 52
3564.30 55
3564.43 55
3564.57 53
3564.71 51
3564.84 49
3564.98 48
3565.12 47
3565.25 46
3565.39 45
3565.53 44
3565.66 42
3565.80 41
3565.94 40
3566.08 39
3566.21 40
3566.35 40
3566.49 41
3566.62 40
3566.76 39
3566.90 37
3567.03 36
3567.17 36
3567.31 38
3567.44 41
3567.58 46
3567.72 52
3567.86 58
3567.99 63
3568.13 68
3568.27 71
3568.40 73
3568.54 74
3568.68 73
3568.81 71
3568.95 67
3569.09 62
3569.22 56
3569.36 50
3569.50 44
3569.64 40
3569.77 37
3569.91 36
3570.05 37
3570.18 40
3570.32 44
3570.46 49
3570.59 56
3570.73 62
3570.87 69
3571.01 75
3571.14 80
3571.28 84
3571.42 86
3571.55 86
3571.69 87
3571.83 87
3571.96 86
3572.10 85
3572.24 83
3572.38 79
3572.51 75
3572.65 70
3572.79 65
3572.92 62
3573.06 62
3573.20 65
3573.34 70
3573.47 77
3573.61 83
3573.75 88
3573.88 91
3574.02 89
3574.16 86
3574.29 80
3574.43 75
3574.57 72
3574.71 71
3574.84 73
3574.98 77
3575.12 82
3575.25 88
3575.39 92
3575.53 93
3575.67 92
3575.80 88
3575.94 83
3576.08 78
3576.21 72
3576.35 67
3576.49 63
3576.63 61
3576.76 59
3576.90 58
3577.04 59
3577.17 60
3577.31 62
3577.45 64
3577.58 66
3577.72 67
3577.86 65
3578.00 62
3578.13 56
3578.27 50
3578.41 45
3578.54 41
3578.68 39
3578.82 39
3578.96 42
3579.09 45
3579.23 49
3579.37 52
3579.50 54
3579.64 55
3579.78 55
3579.92 54
3580.05 52
3580.19 51
3580.33 50
3580.47 50
3580.60 50
3580.74 50
3580.88 50
3581.01 48
3581.15 44
3581.29 37
3581.43 29
3581.56 19
3581.70 9
3581.84 0
3581.97 0
3582.11 0
3582.25 0
3582.39 0
3582.52 0
3582.66 0
3582.80 0
3582.93 6
3583.07 13
3583.21 21
3583.35 27
3583.48 31
3583.62 33
3583.76 33
3583.90 30
3584.03 27
3584.17 24
3584.31 22
3584.44 21
3584.58 21
3584.72 22
3584.86 21
3584.99 19
3585.13 15
3585.27 9
3585.41 3
3585.54 0
3585.68 0
3585.82 0
3585.95 0
3586.09 0
3586.23 0
3586.37 0
3586.50 0
3586.64 4
3586.78 11
3586.92 17
3587.05 24
3587.19 29
3587.33 34
3587.47 37
3587.60 40
3587.74 42
3587.88 44
3588.01 47
3588.15 52
3588.29 59
3588.43 66
3588.56 75
3588.70 83
3588.84 90
3588.98 95
3589.11 98
3589.25 98
3589.39 96
3589.53 92
3589.66 87
3589.80 81
3589.94 75
3590.07 69
3590.21 64
3590.35 60
3590.49 58
3590.62 57
3590.76 57
3590.90 57
3591.04 57
3591.17 55
3591.31 53
3591.45 48
3591.59 43
3591.72 37
3591.86 31
3592.00 25
3592.14 22
3592.27 20
3592.41 21
3592.55 25
3592.69 31
3592.82 39
3592.96 48
3593.10 57
3593.23 64
3593.37 69
3593.51 70
3593.65 67
3593.78 60
3593.92 51
3594.06 41
3594.20 31
3594.33 24
3594.47 20
3594.61 19
3594.75 22
3594.88 28
3595.02 34
3595.16 41
3595.30 46
3595.43 50
3595.57 53
3595.71 55
3595.85 56
3595.98 57
3596.12 59
3596.26 60
3596.40 60
3596.53 60
3596.67 57
3596.81 52
3596.95 46
3597.08 40
3597.22 34
3597.36 31
3597.50 31
3597.63 34
3597.77 39
3597.91 45
3598.05 49
3598.18 52
3598.32 51
3598.46 49
3598.60 46
3598.73 45
3598.87 45
3599.01 48
3599.15 52
3599.28 58
3599.42 63
3599.56 66
3599.70 67
3599.83 66
3599.97 63
3600.11 60
3600.25 56
3600.38 52
3600.52 49
3600.66 48
3600.80 48
3600.94 52
3601.07 57
3601.21 66
3601.35 75
3601.49 84
3601.62 91
3601.76 95
3601.90 95
3602.04 92
3602.17 86
3602.31 78
3602.45 70
3602.59 63
3602.72 57
3602.86 53
3603.00 50
3603.14 48
3603.27 47
3603.41 46
3603.55 46
3603.69 47
3603.82 50
3603.96 55
3604.10 60
3604.24 66
3604.38 71
3604.51 73
3604.65 74
3604.79 72
3604.93 69
3605.06 65
3605.20 61
3605.34 56
3605.48 52
3605.61 46
3605.75 40
3605.89 34
3606.03 29
3606.16 25
3606.30 24
3606.44 26
3606.58 31
3606.72 37
3606.85 44
3606.99 50
3607.13 54
3607.27 56
3607.40 55
3607.54 52
3607.68 49
3607.82 45
3607.95 42
3608.09 37
3608.23 33
3608.37 27
3608.51 22
3608.64 16
3608.78 12
3608.92 8
3609.06 6
3609.19 5
3609.33 5
3609.47 6
3609.61 7
3609.75 10
3609.88 15
3610.02 22
3610.16 31
3610.30 42
3610.43 52
3610.57 62
3610.71 71
3610.85 77
3610.99 81
3611.12 83
3611.26 84
3611.40 83
3611.54 81
3611.67 78
3611.81 73
3611.95 67
3612.09 58
3612.23 48
3612.36 36
3612.50 25
3612.64 14
3612.78 4
3612.91 0
3613.05 0
3613.19 0
3613.33 0
3613.47 0
3613.60 0
3613.74 0
3613.88 0
3614.02 0
3614.15 10
3614.29 20
3614.43 31
3614.57 42
3614.71 53
3614.84 62
3614.98 70
3615.12 75
3615.26 77
3615.40 77
3615.53 75
3615.67 72
3615.81 69
3615.95 66
3616.08 64
3616.22 64
3616.36 64
3616.50 63
3616.64 62
3616.77 61
3616.91 59
3617.05 58
3617.19 58
3617.33 60
3617.46 63
3617.60 68
3617.74 73
3617.88 78
3618.01 82
3618.15 87
3618.29 91
3618.43 96
3618.57 100
3618.70 105
3618.84 108
3618.98 110
3619.12 111
3619.26 110
3619.39 108
3619.53 106
3619.67 103
3619.81 100
3619.95 97
3620.08 95
3620.22 92
3620.36 88
3620.50 84
3620.64 79
3620.77 74
3620.91 69
3621.05 66
3621.19 65
3621.33 66
3621.46 70
3621.60 76
3621.74 82
3621.88 89
3622.02 96
3622.15 102
3622.29 106
3622.43 110
3622.57 112
3622.71 113
3622.84 113
3622.98 113
3623.12 111
3623.26 109
3623.40 106
3623.53 102
3623.67 97
3623.81 91
3623.95 85
3624.09 79
3624.22 74
3624.36 70
3624.50 67
3624.64 65
3624.78 65
3624.91 66
3625.05 68
3625.19 70
3625.33 71
3625.47 72
3625.60 71
3625.74 70
3625.88 69
3626.02 69
3626.16 70
3626.29 74
3626.43 79
3626.57 85
3626.71 93
3626.85 99
3626.98 103
3627.12 105
3627.26 103
3627.40 98
3627.54 92
3627.67 86
3627.81 80
3627.95 75
3628.09 71
3628.23 69
3628.37 68
3628.50 67
3628.64 65
3628.78 63
3628.92 61
3629.06 59
3629.19 58
3629.33 57
3629.47 58
3629.61 59
3629.75 62
3629.88 64
3630.02 67
3630.16 69
3630.30 72
3630.44 75
3630.58 80
3630.71 85
3630.85 90
3630.99 96
3631.13 100
3631.27 102
3631.40 103
3631.54 103
3631.68 101
3631.82 101
3631.96 101
3632.09 103
3632.23 108
3632.37 114
3632.51 121
3632.65 129
3632.79 135
3632.92 140
3633.06 143
3633.20 143
3633.34 140
3633.48 136
3633.61 130
3633.75 123
3633.89 116
3634.03 109
3634.17 103
3634.31 96
3634.44 91
3634.58 85
3634.72 81
3634.86 79
3635.00 80
3635.14 83
3635.27 89
3635.41 98
3635.55 106
3635.69 114
3635.83 120
3635.96 121
3636.10 118
3636.24 111
3636.38 102
3636.52 92
3636.66 84
3636.79 79
3636.93 78
3637.07 80
3637.21 85
3637.35 91
3637.49 97
3637.62 103
3637.76 106
3637.90 106
3638.04 105
3638.18 102
3638.32 99
3638.45 95
3638.59 91
3638.73 87
3638.87 83
3639.01 79
3639.15 76
3639.28 74
3639.42 74
3639.56 77
3639.70 81
3639.84 86
3639.98 91
3640.11 94
3640.25 95
3640.39 93
3640.53 88
3640.67 82
3640.81 74
3640.94 67
3641.08 61
3641.22 56
3641.36 53
3641.50 53
3641.64 55
3641.77 59
3641.91 63
3642.05 66
3642.19 67
3642.33 66
3642.47 64
3642.60 60
3642.74 56
3642.88 55
3643.02 55
3643.16 58
3643.30 62
3643.43 67
3643.57 70
3643.71 71
3643.85 70
3643.99 67
3644.13 62
3644.26 57
3644.40 52
3644.54 49
3644.68 47
3644.82 46
3644.96 47
3645.09 49
3645.23 52
3645.37 55
3645.51 59
3645.65 63
3645.79 67
3645.93 71
3646.06 73
3646.20 74
3646.34 73
3646.48 70
3646.62 66
3646.76 62
3646.89 59
3647.03 58
3647.17 59
3647.31 63
3647.45 69
3647.59 76
3647.73 84
3647.86 90
3648.00 95
3648.14 99
3648.28 101
3648.42 103
3648.56 103
3648.69 104
3648.83 104
3648.97 104
3649.11 103
3649.25 100
3649.39 95
3649.53 88
3649.66 80
3649.80 71
3649.94 61
3650.08 52
3650.22 43
3650.36 35
3650.50 28
3650.63 22
3650.77 16
3650.91 12
3651.05 8
3651.19 6
3651.33 5
3651.46 6
3651.60 9
3651.74 14
3651.88 21
3652.02 29
3652.16 37
3652.30 46
3652.43 53
3652.57 60
3652.71 65
3652.85 69
3652.99 72
3653.13 74
3653.27 74
3653.40 73
3653.54 70
3653.68 66
3653.82 59
3653.96 52
3654.10 45
3654.24 39
3654.37 35
3654.51 33
3654.65 34
3654.79 36
3654.93 39
3655.07 42
3655.21 44
3655.35 45
3655.48 46
3655.62 45
3655.76 44
3655.90 42
3656.04 40
3656.18 37
3656.32 34
3656.45 31
3656.59 28
3656.73 26
3656.87 24
3657.01 23
3657.15 22
3657.29 21
3657.42 20
3657.56 18
3657.70 16
3657.84 12
3657.98 6
3658.12 0
3658.26 0
3658.40 0
3658.53 0
3658.67 0
3658.81 0
3658.95 0
3659.09 0
3659.23 5
3659.37 17
3659.50 29
3659.64 41
3659.78 51
3659.92 62
3660.06 71
3660.20 79
3660.34 86
3660.48 92
3660.61 96
3660.75 98
3660.89 99
3661.03 98
3661.17 95
3661.31 91
3661.45 86
3661.59 80
3661.72 73
3661.86 67
3662.00 62
3662.14 58
3662.28 56
3662.42 57
3662.56 58
3662.70 61
3662.83 64
3662.97 67
3663.11 69
3663.25 70
3663.39 71
3663.53 72
3663.67 72
3663.81 71
3663.94 69
3664.08 66
3664.22 63
3664.36 59
3664.50 55
3664.64 50
3664.78 47
3664.92 44
3665.05 41
3665.19 40
3665.33 39
3665.47 40
3665.61 41
3665.75 43
3665.89 44
3666.03 45
3666.17 45
3666.30 45
3666.44 45
3666.58 45
3666.72 46
3666.86 47
3667.00 48
3667.14 49
3667.28 50
3667.41 50
3667.55 51
3667.69 51
3667.83 53
3667.97 55
3668.11 58
3668.25 62
3668.39 65
3668.53 68
3668.66 70
3668.80 70
3668.94 69
3669.08 66
3669.22 61
3669.36 56
3669.50 51
3669.64 46
3669.78 42
3669.91 38
3670.05 36
3670.19 34
3670.33 33
3670.47 33
3670.61 33
3670.75 33
3670.89 35
3671.03 37
3671.16 40
3671.30 43
3671.44 46
3671.58 49
3671.72 52
3671.86 53
3672.00 55
3672.14 57
3672.28 61
3672.41 65
3672.55 69
3672.69 73
3672.83 75
3672.97 75
3673.11 73
3673.25 69
3673.39 64
3673.53 58
3673.67 53
3673.80 49
3673.94 46
3674.08 43
3674.22 39
3674.36 34
3674.50 28
3674.64 21
3674.78 14
3674.92 6
3675.06 0
3675.19 0
3675.33 0
3675.47 0
3675.61 0
3675.75 0
3675.89 0
3676.03 0
3676.17 0
3676.31 3
3676.45 11
3676.58 20
3676.72 28
3676.86 36
3677.00 43
3677.14 48
3677.28 52
3677.42 53
3677.56 53
3677.70 53
3677.84 51
3677.97 50
3678.11 49
3678.25 48
3678.39 47
3678.53 46
3678.67 44
3678.81 43
3678.95 41
3679.09 38
3679.23 35
3679.36 31
3679.50 27
3679.64 22
3679.78 17
3679.92 12
3680.06 7
3680.20 2
3680.34 0
3680.48 0
3680.62 0
3680.76 0
3680.89 2
3681.03 6
3681.17 10
3681.31 15
3681.45 18
3681.59 21
3681.73 22
3681.87 23
3682.01 24
3682.15 24
3682.29 23
3682.43 22
3682.56 21
3682.70 19
3682.84 16
3682.98 13
3683.12 10
3683.26 7
3683.40 5
3683.54 3
3683.68 3
3683.82 4
3683.96 7
3684.09 11
3684.23 17
3684.37 24
3684.51 32
3684.65 40
3684.79 48
3684.93 55
3685.07 62
3685.21 67
3685.35 72
3685.49 75
3685.63 78
3685.76 81
3685.90 82
3686.04 82
3686.18 80
3686.32 77
3686.46 73
3686.60 68
3686.74 62
3686.88 56
3687.02 50
3687.16 46
3687.30 42
3687.44 41
3687.57 43
3687.71 47
3687.85 55
3687.99 66
3688.13 77
3688.27 88
3688.41 97
3688.55 104
3688.69 108
3688.83 109
3688.97 108
3689.11 104
3689.25 100
3689.38 96
3689.52 92
3689.66 89
3689.80 86
3689.94 84
3690.08 83
3690.22 82
3690.36 83
3690.50 85
3690.64 88
3690.78 90
3690.92 92
3691.06 94
3691.20 94
3691.33 95
3691.47 97
3691.61 99
3691.75 103
3691.89 108
3692.03 113
3692.17 118
3692.31 122
3692.45 124
3692.59 124
3692.73 121
3692.87 117
3693.01 112
3693.15 106
3693.29 99
3693.42 93
3693.56 88
3693.70 86
3693.84 85
3693.98 86
3694.12 88
3694.26 90
3694.40 92
3694.54 93
3694.68 93
3694.82 92
3694.96 91
3695.10 90
3695.24 89
3695.38 90
3695.51 92
3695.65 95
3695.79 101
3695.93 108
3696.07 117
3696.21 127
3696.35 136
3696.49 144
3696.63 150
3696.77 153
3696.91 153
3697.05 150
3697.19 147
3697.33 142
3697.47 138
3697.61 133
3697.75 130
3697.88 126
3698.02 122
3698.16 117
3698.30 112
3698.44 106
3698.58 100
3698.72 94
3698.86 89
3699.00 85
3699.14 81
3699.28 79
3699.42 76
3699.56 73
3699.70 69
3699.84 63
3699.98 57
3700.12 50
3700.26 43
3700.39 37
3700.53 34
3700.67 35
3700.81 39
3700.95 48
3701.09 59
3701.23 73
3701.37 88
3701.51 101
3701.65 111
3701.79 118
3701.93 123
3702.07 127
3702.21 130
3702.35 134
3702.49 140
3702.63 146
3702.77 153
3702.91 158
3703.05 161
3703.18 162
3703.32 159
3703.46 155
3703.60 152
3703.74 151
3703.88 153
3704.02 160
3704.16 170
3704.30 184
3704.44 200
3704.58 216
3704.72 232
3704.86 246
3705.00 258
3705.14 267
3705.28 273
3705.42 276
3705.56 277
3705.70 277
3705.84 275
3705.98 274
3706.12 272
3706.25 270
3706.39 268
3706.53 265
3706.67 261
3706.81 256
3706.95 252
3707.09 248
3707.23 246
3707.37 244
3707.51 244
3707.65 246
3707.79 249
3707.93 254
3708.07 259
3708.21 266
3708.35 271
3708.49 276
3708.63 278
3708.77 278
3708.91 276
3709.05 271
3709.19 265
3709.33 258
3709.47 251
3709.61 244
3709.74 238
3709.88 234
3710.02 230
3710.16 227
3710.30 224
3710.44 221
3710.58 218
3710.72 213
3710.86 208
3711.00 202
3711.14 198
3711.28 195
3711.42 192
3711.56 191
3711.70 189
3711.84 187
3711.98 184
3712.12 180
3712.26 176
3712.40 174
3712.54 173
3712.68 174
3712.82 177
3712.96 180
3713.10 183
3713.24 184
3713.38 183
3713.52 180
3713.66 174
3713.80 168
3713.94 161
3714.08 154
3714.21 148
3714.35 142
3714.49 138
3714.63 136
3714.77 134
3714.91 133
3715.05 131
3715.19 130
3715.33 128
3715.47 126
3715.61 123
3715.75 120
3715.89 117
3716.03 116
3716.17 115
3716.31 115
3716.45 115
3716.59 115
3716.73 115
3716.87 112
3717.01 108
3717.15 101
3717.29 93
3717.43 85
3717.57 77
3717.71 71
3717.85 67
3717.99 65
3718.13 66
3718.27 70
3718.41 75
3718.55 81
3718.69 87
3718.83 93
3718.97 97
3719.11 100
3719.25 101
3719.39 100
3719.53 97
3719.67 93
3719.81 88
3719.95 83
3720.09 79
3720.23 76
3720.37 77
3720.51 80
3720.65 86
3720.79 93
3720.92 100
3721.06 107
3721.20 111
3721.34 114
3721.48 114
3721.62 114
3721.76 113
3721.90 113
3722.04 113
3722.18 114
3722.32 116
3722.46 116
3722.60 115
3722.74 112
3722.88 108
3723.02 103
3723.16 98
3723.30 92
3723.44 88
3723.58 86
3723.72 85
3723.86 85
3724.00 87
3724.14 90
3724.28 93
3724.42 97
3724.56 100
3724.70 103
3724.84 105
3724.98 107
3725.12 108
3725.26 108
3725.40 109
3725.54 111
3725.68 112
3725.82 112
3725.96 112
3726.10 109
3726.24 105
3726.38 100
3726.52 94
3726.66 90
3726.80 87
3726.94 85
3727.08 84
3727.22 83
3727.36 80
3727.50 76
3727.64 69
3727.78 62
3727.92 55
3728.06 49
3728.20 45
3728.34 43
3728.48 43
3728.62 44
3728.76 45
3728.90 45
3729.04 44
3729.18 43
3729.32 43
3729.46 42
3729.60 42
3729.74 43
3729.88 45
3730.02 48
3730.16 52
3730.30 56
3730.44 61
3730.58 67
3730.72 74
3730.86 80
3731.00 85
3731.14 89
3731.28 92
3731.42 92
3731.56 90
3731.70 86
3731.84 81
3731.98 77
3732.12 75
3732.26 76
3732.40 80
3732.54 88
3732.68 99
3732.82 112
3732.96 125
3733.10 137
3733.24 145
3733.38 149
3733.52 149
3733.66 144
3733.80 136
3733.94 125
3734.08 114
3734.22 104
3734.36 95
3734.50 89
3734.64 86
3734.78 86
3734.92 88
3735.06 92
3735.20 97
3735.34 102
3735.48 106
3735.62 108
3735.76 108
3735.90 106
3736.04 102
3736.18 97
3736.33 93
3736.47 90
3736.61 89
3736.75 89
3736.89 90
3737.03 91
3737.17 92
3737.31 91
3737.45 89
3737.59 86
3737.73 84
3737.87 82
3738.01 82
3738.15 84
3738.29 88
3738.43 92
3738.57 96
3738.71 98
3738.85 97
3738.99 92
3739.13 84
3739.27 76
3739.41 68
3739.55 63
3739.69 61
3739.83 63
3739.97 67
3740.11 71
3740.25 74
3740.39 74
3740.53 72
3740.67 68
3740.81 63
3740.95 59
3741.09 57
3741.23 57
3741.37 59
3741.51 63
3741.65 67
3741.79 71
3741.93 73
3742.07 74
3742.21 73
3742.35 70
3742.49 65
3742.63 60
3742.77 54
3742.91 48
3743.06 44
3743.20 40
3743.34 38
3743.48 39
3743.62 41
3743.76 44
3743.90 48
3744.04 54
3744.18 61
3744.32 68
3744.46 76
3744.60 83
3744.74 90
3744.88 94
3745.02 95
3745.16 94
3745.30 91
3745.44 86
3745.58 81
3745.72 78
3745.86 76
3746.00 75
3746.14 76
3746.28 76
3746.42 75
3746.56 72
3746.70 67
3746.84 61
3746.98 56
3747.12 52
3747.26 49
3747.40 49
3747.55 50
3747.69 51
3747.83 52
3747.97 51
3748.11 48
3748.25 43
3748.39 38
3748.53 33
3748.67 30
3748.81 27
3748.95 27
3749.09 28
3749.23 30
3749.37 33
3749.51 36
3749.65 40
3749.79 44
3749.93 49
3750.07 52
3750.21 54
3750.35 54
3750.49 51
3750.63 47
3750.77 40
3750.91 33
3751.05 27
3751.20 22
3751.34 18
3751.48 16
3751.62 15
3751.76 14
3751.90 14
3752.04 14
3752.18 12
3752.32 9
3752.46 6
3752.60 1
3752.74 0
3752.88 0
3753.02 0
3753.16 0
3753.30 0
3753.44 0
3753.58 0
3753.72 2
3753.86 10
3754.00 18
3754.14 25
3754.29 31
3754.43 37
3754.57 43
3754.71 47
3754.85 51
3754.99 53
3755.13 54
3755.27 52
3755.41 48
3755.55 44
3755.69 39
3755.83 37
3755.97 38
3756.11 43
3756.25 52
3756.39 62
3756.53 73
3756.67 81
3756.81 86
3756.95 87
3757.10 84
3757.24 80
3757.38 74
3757.52 69
3757.66 66
3757.80 63
3757.94 61
3758.08 60
3758.22 58
3758.36 57
3758.50 55
3758.64 53
3758.78 53
3758.92 55
3759.06 59
3759.20 65
3759.34 72
3759.48 80
3759.63 89
3759.77 97
3759.91 104
3760.05 111
3760.19 116
3760.33 119
3760.47 119
3760.61 117
3760.75 113
3760.89 107
3761.03 100
3761.17 94
3761.31 89
3761.45 86
3761.59 86
3761.73 87
3761.88 89
3762.02 91
3762.16 92
3762.30 92
3762.44 91
3762.58 88
3762.72 86
3762.86 84
3763.00 83
3763.14 83
3763.28 83
3763.42 83
3763.56 83
3763.70 81
3763.84 77
3763.98 72
3764.13 65
3764.27 59
3764.41 54
3764.55 49
3764.69 46
3764.83 44
3764.97 43
3765.11 43
3765.25 43
3765.39 42
3765.53 42
3765.67 42
3765.81 42
3765.95 42
3766.10 41
3766.24 39
3766.38 37
3766.52 35
3766.66 34
3766.80 34
3766.94 36
3767.08 40
3767.22 46
3767.36 54
3767.50 61
3767.64 68
3767.78 74
3767.92 78
3768.07 80
3768.21 80
3768.35 77
3768.49 73
3768.63 67
3768.77 60
3768.91 52
3769.05 45
3769.19 38
3769.33 32
3769.47 29
3769.61 27
3769.75 29
3769.90 32
3770.04 38
3770.18 44
3770.32 51
3770.46 57
3770.60 62
3770.74 67
3770.88 70
3771.02 72
3771.16 73
3771.30 71
3771.44 66
3771.58 58
3771.73 48
3771.87 36
3772.01 24
3772.15 14
3772.29 7
3772.43 4
3772.57 3
3772.71 5
3772.85 8
3772.99 11
3773.13 14
3773.27 17
3773.42 20
3773.56 22
3773.70 24
3773.84 25
3773.98 25
3774.12 24
3774.26 22
3774.40 19
3774.54 16
3774.68 14
3774.82 14
3774.96 14
3775.11 17
3775.25 20
3775.39 25
3775.53 30
3775.67 34
3775.81 38
3775.95 41
3776.09 41
3776.23 40
3776.37 37
3776.51 35
3776.66 34
3776.80 35
3776.94 38
3777.08 43
3777.22 49
3777.36 54
3777.50 58
3777.64 60
3777.78 60
3777.92 59
3778.06 55
3778.21 51
3778.35 45
3778.49 38
3778.63 30
3778.77 21
3778.91 13
3779.05 4
3779.19 0
3779.33 0
3779.47 0
3779.61 0
3779.76 0
3779.90 0
3780.04 0
3780.18 2
3780.32 4
3780.46 4
3780.60 4
3780.74 4
3780.88 4
3781.02 6
3781.17 11
3781.31 17
3781.45 25
3781.59 33
3781.73 40
3781.87 44
3782.01 46
3782.15 45
3782.29 41
3782.43 37
3782.58 32
3782.72 29
3782.86 27
3783.00 26
3783.14 27
3783.28 29
3783.42 31
3783.56 35
3783.70 39
3783.84 44
3783.99 49
3784.13 52
3784.27 54
3784.41 54
3784.55 52
3784.69 47
3784.83 42
3784.97 36
3785.11 31
3785.26 27
3785.40 24
3785.54 23
3785.68 21
3785.82 20
3785.96 19
3786.10 18
3786.24 19
3786.38 21
3786.52 26
3786.67 33
3786.81 42
3786.95 52
3787.09 61
3787.23 67
3787.37 69
3787.51 66
3787.65 60
3787.79 52
3787.94 44
3788.08 38
3788.22 35
3788.36 36
3788.50 39
3788.64 43
3788.78 46
3788.92 47
3789.06 44
3789.21 38
3789.35 31
3789.49 23
3789.63 17
3789.77 13
3789.91 12
3790.05 12
3790.19 13
3790.34 13
3790.48 12
3790.62 10
3790.76 6
3790.90 2
3791.04 0
3791.18 0
3791.32 0
3791.46 0
3791.61 0
3791.75 0
3791.89 0
3792.03 0
3792.17 1
3792.31 4
3792.45 8
3792.59 11
3792.74 14
3792.88 16
3793.02 17
3793.16 16
3793.30 14
3793.44 10
3793.58 5
3793.72 0
3793.86 0
3794.01 0
3794.15 0
3794.29 0
3794.43 0
3794.57 0
3794.71 0
3794.85 2
3794.99 4
3795.14 6
3795.28 7
3795.42 9
3795.56 10
3795.70 12
3795.84 15
3795.98 18
3796.12 21
3796.27 23
3796.41 25
3796.55 25
3796.69 25
3796.83 24
3796.97 23
3797.11 23
3797.25 24
3797.40 26
3797.54 28
3797.68 30
3797.82 33
3797.96 35
3798.10 38
3798.24 42
3798.39 46
3798.53 51
3798.67 56
3798.81 61
3798.95 64
3799.09 65
3799.23 65
3799.37 63
3799.52 62
3799.66 60
3799.80 59
3799.94 59
3800.08 61
3800.22 64
3800.36 66
3800.51 68
3800.65 69
3800.79 69
3800.93 67
3801.07 65
3801.21 63
3801.35 62
3801.49 63
3801.64 65
3801.78 68
3801.92 71
3802.06 75
3802.20 77
3802.34 78
3802.48 77
3802.63 76
3802.77 75
3802.91 73
3803.05 72
3803.19 72
3803.33 72
3803.47 72
3803.62 73
3803.76 74
3803.90 76
3804.04 79
3804.18 83
3804.32 88
3804.46 94
3804.61 101
3804.75 107
3804.89 112
3805.03 117
3805.17 119
3805.31 121
3805.45 121
3805.60 121
3805.74 119
3805.88 117
3806.02 114
3806.16 111
3806.30 108
3806.44 106
3806.59 106
3806.73 107
3806.87 111
3807.01 116
3807.15 123
3807.29 128
3807.43 133
3807.58 135
3807.72 135
3807.86 133
3808.00 128
3808.14 122
3808.28 114
3808.42 105
3808.57 96
3808.71 87
3808.85 77
3808.99 68
3809.13 58
3809.27 48
3809.42 38
3809.56 29
3809.70 20
3809.84 12
3809.98 5
3810.12 1
3810.26 0
3810.41 1
3810.55 4
3810.69 9
3810.83 15
3810.97 21
3811.11 26
3811.26 30
3811.40 33
3811.54 35
3811.68 37
3811.82 39
3811.96 42
3812.10 45
3812.25 47
3812.39 48
3812.53 47
3812.67 44
3812.81 40
3812.95 35
3813.10 30
3813.24 25
3813.38 21
3813.52 17
3813.66 15
3813.80 14
3813.94 12
3814.09 12
3814.23 11
3814.37 11
3814.51 11
3814.65 11
3814.79 13
3814.94 16
3815.08 19
3815.22 22
3815.36 25
3815.50 26
3815.64 24
3815.79 21
3815.93 17
3816.07 13
3816.21 10
3816.35 9
3816.49 11
3816.64 15
3816.78 21
3816.92 26
3817.06 30
3817.20 33
3817.34 35
3817.49 36
3817.63 36
3817.77 37
3817.91 38
3818.05 40
3818.19 42
3818.34 43
3818.48 45
3818.62 45
3818.76 45
3818.90 46
3819.04 48
3819.19 51
3819.33 57
3819.47 64
3819.61 73
3819.75 84
3819.89 94
3820.04 102
3820.18 109
3820.32 113
3820.46 115
3820.60 115
3820.74 115
3820.89 114
3821.03 112
3821.17 109
3821.31 106
3821.45 101
3821.59 95
3821.74 88
3821.88 82
3822.02 77
3822.16 73
3822.30 71
3822.45 71
3822.59 72
3822.73 74
3822.87 77
3823.01 81
3823.15 84
3823.30 88
3823.44 91
3823.58 93
3823.72 93
3823.86 91
3824.00 87
3824.15 80
3824.29 72
3824.43 64
3824.57 55
3824.71 46
3824.86 37
3825.00 29
3825.14 22
3825.28 15
3825.42 9
3825.56 3
3825.71 0
3825.85 0
3825.99 0
3826.13 0
3826.27 0
3826.42 0
3826.56 0
3826.70 0
3826.84 0
3826.98 0
3827.12 4
3827.27 9
3827.41 15
3827.55 22
3827.69 28
3827.83 34
3827.98 38
3828.12 42
3828.26 46
3828.40 49
3828.54 53
3828.69 56
3828.83 58
3828.97 59
3829.11 59
3829.25 56
3829.39 52
3829.54 46
3829.68 39
3829.82 33
3829.96 28
3830.10 23
3830.25 19
3830.39 16
3830.53 14
3830.67 12
3830.81 11
3830.96 10
3831.10 9
3831.24 9
3831.38 8
3831.52 7
3831.67 6
3831.81 5
3831.95 4
3832.09 4
3832.23 5
3832.37 7
3832.52 8
3832.66 10
3832.80 11
3832.94 11
3833.08 10
3833.23 9
3833.37 8
3833.51 7
3833.65 8
3833.79 11
3833.94 16
3834.08 22
3834.22 28
3834.36 33
3834.50 37
3834.65 39
3834.79 41
3834.93 43
3835.07 47
3835.21 53
3835.36 60
3835.50 67
3835.64 74
3835.78 78
3835.92 79
3836.07 77
3836.21 72
3836.35 66
3836.49 59
3836.63 53
3836.78 47
3836.92 43
3837.06 40
3837.20 39
3837.34 38
3837.49 39
3837.63 41
3837.77 44
3837.91 47
3838.05 50
3838.20 52
3838.34 53
3838.48 52
3838.62 49
3838.76 46
3838.91 43
3839.05 41
3839.19 39
3839.33 39
3839.47 41
3839.62 43
3839.76 47
3839.90 51
3840.04 54
3840.19 57
3840.33 59
3840.47 61
3840.61 63
3840.75 65
3840.90 67
3841.04 70
3841.18 73
3841.32 76
3841.46 78
3841.61 80
3841.75 81
3841.89 83
3842.03 84
3842.17 86
3842.32 87
3842.46 88
3842.60 88
3842.74 86
3842.89 83
3843.03 79
3843.17 76
3843.31 75
3843.45 75
3843.60 78
3843.74 82
3843.88 88
3844.02 94
3844.16 100
3844.31 104
3844.45 108
3844.59 111
3844.73 113
3844.88 115
3845.02 117
3845.16 118
3845.30 116
3845.44 112
3845.59 106
3845.73 99
3845.87 91
3846.01 85
3846.16 80
3846.30 80
3846.44 83
3846.58 90
3846.72 99
3846.87 110
3847.01 119
3847.15 127
3847.29 131
3847.44 132
3847.58 129
3847.72 124
3847.86 119
3848.00 115
3848.15 112
3848.29 110
3848.43 110
3848.57 109
3848.72 108
3848.86 105
3849.00 102
3849.14 97
3849.28 92
3849.43 86
3849.57 79
3849.71 73
3849.85 66
3850.00 59
3850.14 53
3850.28 47
3850.42 42
3850.56 40
3850.71 39
3850.85 40
3850.99 43
3851.13 47
3851.28 51
3851.42 55
3851.56 58
3851.70 59
3851.85 59
3851.99 58
3852.13 55
3852.27 52
3852.41 49
3852.56 45
3852.70 42
3852.84 40
3852.98 39
3853.13 40
3853.27 42
3853.41 44
3853.55 46
3853.70 48
3853.84 49
3853.98 48
3854.12 47
3854.26 46
3854.41 45
3854.55 44
3854.69 44
3854.83 44
3854.98 43
3855.12 42
3855.26 39
3855.40 36
3855.55 33
3855.69 30
3855.83 28
3855.97 27
3856.12 27
3856.26 29
3856.40 31
3856.54 35
3856.68 38
3856.83 41
3856.97 42
3857.11 42
3857.25 40
3857.40 37
3857.54 33
3857.68 31
3857.82 29
3857.97 29
3858.11 30
3858.25 31
3858.39 32
3858.54 32
3858.68 31
3858.82 28
3858.96 25
3859.11 21
3859.25 17
3859.39 14
3859.53 11
3859.68 9
3859.82 8
3859.96 8
3860.10 7
3860.25 7
3860.39 7
3860.53 7
3860.67 7
3860.82 8
3860.96 9
3861.10 11
3861.24 15
3861.39 19
3861.53 25
3861.67 32
3861.81 38
3861.96 43
3862.10 48
3862.24 50
3862.38 51
3862.52 49
3862.67 46
3862.81 43
3862.95 39
3863.09 36
3863.24 34
3863.38 33
3863.52 33
3863.67 34
3863.81 34
3863.95 34
3864.09 32
3864.24 29
3864.38 25
3864.52 21
3864.66 18
3864.81 16
3864.95 16
3865.09 17
3865.23 19
3865.38 23
3865.52 26
3865.66 30
3865.80 34
3865.95 37
3866.09 39
3866.23 39
3866.37 37
3866.52 35
3866.66 31
3866.80 29
3866.94 27
3867.09 27
3867.23 27
3867.37 28
3867.51 27
3867.66 26
3867.80 22
3867.94 17
3868.08 11
3868.23 5
3868.37 1
3868.51 0
3868.65 0
3868.80 0
3868.94 1
3869.08 6
3869.23 10
3869.37 15
3869.51 20
3869.65 25
3869.80 29
3869.94 33
3870.08 35
3870.22 37
3870.37 38
3870.51 39
3870.65 40
3870.79 41
3870.94 41
3871.08 41
3871.22 40
3871.36 38
3871.51 34
3871.65 29
3871.79 23
3871.94 16
3872.08 10
3872.22 6
3872.36 3
3872.51 2
3872.65 3
3872.79 6
3872.93 10
3873.08 15
3873.22 21
3873.36 26
3873.51 32
3873.65 38
3873.79 44
3873.93 51
3874.08 56
3874.22 60
3874.36 62
3874.50 60
3874.65 56
3874.79 49
3874.93 41
3875.07 32
3875.22 24
3875.36 17
3875.50 13
3875.65 10
3875.79 10
3875.93 12
3876.07 16
3876.22 21
3876.36 26
3876.50 31
3876.65 35
3876.79 37
3876.93 37
3877.07 37
3877.22 36
3877.36 35
3877.50 34
3877.64 35
3877.79 36
3877.93 38
3878.07 40
3878.22 41
3878.36 41
3878.50 42
3878.64 42
3878.79 43
3878.93 44
3879.07 45
3879.22 46
3879.36 46
3879.50 45
3879.64 43
3879.79 41
3879.93 38
3880.07 36
3880.21 34
3880.36 33
3880.50 33
3880.64 33
3880.79 34
3880.93 35
3881.07 37
3881.21 39
3881.36 42
3881.50 44
3881.64 45
3881.79 45
3881.93 43
3882.07 39
3882.21 34
3882.36 30
3882.50 26
3882.64 24
3882.79 23
3882.93 24
3883.07 27
3883.21 30
3883.36 35
3883.50 41
3883.64 48
3883.79 55
3883.93 62
3884.07 67
3884.21 71
3884.36 72
3884.50 72
3884.64 70
3884.79 68
3884.93 67
3885.07 67
3885.22 69
3885.36 71
3885.50 72
3885.64 71
3885.79 68
3885.93 62
3886.07 54
3886.22 47
3886.36 41
3886.50 37
3886.64 36
3886.79 37
3886.93 38
3887.07 41
3887.22 42
3887.36 43
3887.50 43
3887.65 43
3887.79 41
3887.93 40
3888.07 38
3888.22 37
3888.36 37
3888.50 38
3888.65 39
3888.79 42
3888.93 45
3889.08 49
3889.22 52
3889.36 55
3889.50 58
3889.65 60
3889.79 62
3889.93 63
3890.08 63
3890.22 63
3890.36 61
3890.51 58
3890.65 54
3890.79 50
3890.93 47
3891.08 45
3891.22 45
3891.36 47
3891.51 50
3891.65 53
3891.79 56
3891.94 57
3892.08 56
3892.22 53
3892.36 49
3892.51 42
3892.65 36
3892.79 28
3892.94 21
3893.08 14
3893.22 7
3893.37 1
3893.51 0
3893.65 0
3893.80 0
3893.94 0
3894.08 2
3894.22 7
3894.37 10
3894.51 12
3894.65 12
3894.80 9
3894.94 4
3895.08 0
3895.23 0
3895.37 0
3895.51 0
3895.66 0
3895.80 0
3895.94 0
3896.08 0
3896.23 2
3896.37 4
3896.51 6
3896.66 9
3896.80 12
3896.94 15
3897.09 18
3897.23 21
3897.37 23
3897.52 25
3897.66 26
3897.80 27
3897.95 29
3898.09 32
3898.23 34
3898.37 37
3898.52 39
3898.66 41
3898.80 41
3898.95 40
3899.09 38
3899.23 34
3899.38 30
3899.52 26
3899.66 22
3899.81 19
3899.95 16
3900.09 14
3900.24 12
3900.38 11
3900.52 10
3900.67 10
3900.81 10
3900.95 12
3901.10 13
3901.24 15
3901.38 15
3901.52 14
3901.67 12
3901.81 9
3901.95 6
3902.10 4
3902.24 2
3902.38 1
3902.53 1
3902.67 0
3902.81 0
3902.96 0
3903.10 0
3903.24 0
3903.39 0
3903.53 0
3903.67 0
3903.82 3
3903.96 9
3904.10 15
3904.25 21
3904.39 25
3904.53 26
3904.68 26
3904.82 25
3904.96 24
3905.11 23
3905.25 24
3905.39 27
3905.54 30
3905.68 34
3905.82 38
3905.97 41
3906.11 43
3906.25 44
3906.40 45
3906.54 47
3906.68 48
3906.83 50
3906.97 53
3907.11 55
3907.26 58
3907.40 59
3907.54 60
3907.69 59
3907.83 58
3907.97 57
3908.12 55
3908.26 54
3908.40 54
3908.55 57
3908.69 62
3908.83 71
3908.98 83
3909.12 97
3909.26 112
3909.41 126
3909.55 137
3909.69 145
3909.84 148
3909.98 146
3910.12 140
3910.27 131
3910.41 121
3910.55 110
3910.70 100
3910.84 90
3910.98 80
3911.13 72
3911.27 65
3911.41 59
3911.56 55
3911.70 53
3911.84 52
3911.99 53
3912.13 55
3912.27 57
3912.42 60
3912.56 63
3912.70 66
3912.85 69
3912.99 72
3913.13 74
3913.28 74
3913.42 72
3913.56 68
3913.71 61
3913.85 53
3913.99 44
3914.14 36
3914.28 29
3914.43 25
3914.57 22
3914.71 22
3914.86 24
3915.00 26
3915.14 29
3915.29 32
3915.43 35
3915.57 38
3915.72 40
3915.86 43
3916.00 46
3916.15 49
3916.29 53
3916.43 55
3916.58 58
3916.72 60
3916.86 62
3917.01 64
3917.15 66
3917.29 69
3917.44 71
3917.58 74
3917.73 76
3917.87 79
3918.01 83
3918.16 88
3918.30 95
3918.44 102
3918.59 108
3918.73 114
3918.87 117
3919.02 118
3919.16 117
3919.30 115
3919.45 112
3919.59 109
3919.73 106
3919.88 103
3920.02 101
3920.17 99
3920.31 99
3920.45 98
3920.60 98
3920.74 99
3920.88 101
3921.03 102
3921.17 104
3921.31 106
3921.46 108
3921.60 110
3921.74 112
3921.89 114
3922.03 116
3922.18 118
3922.32 119
3922.46 120
3922.61 119
3922.75 117
3922.89 115
3923.04 112
3923.18 108
3923.32 105
3923.47 101
3923.61 99
3923.76 97
3923.90 95
3924.04 94
3924.19 93
3924.33 90
3924.47 86
3924.62 80
3924.76 73
3924.90 65
3925.05 58
3925.19 51
3925.34 47
3925.48 45
3925.62 45
3925.77 47
3925.91 51
3926.05 56
3926.20 62
3926.34 69
3926.48 77
3926.63 84
3926.77 91
3926.92 96
3927.06 98
3927.20 97
3927.35 93
3927.49 88
3927.63 82
3927.78 75
3927.92 68
3928.06 61
3928.21 54
3928.35 48
3928.50 42
3928.64 35
3928.78 30
3928.93 26
3929.07 23
3929.21 22
3929.36 21
3929.50 22
3929.65 23
3929.79 24
3929.93 24
3930.08 24
3930.22 24
3930.36 24
3930.51 26
3930.65 29
3930.80 34
3930.94 40
3931.08 47
3931.23 53
3931.37 58
3931.51 60
3931.66 59
3931.80 57
3931.95 53
3932.09 50
3932.23 48
3932.38 47
3932.52 48
3932.66 50
3932.81 52
3932.95 54
3933.10 56
3933.24 58
3933.38 61
3933.53 64
3933.67 67
3933.82 70
3933.96 72
3934.10 74
3934.25 74
3934.39 72
3934.53 71
3934.68 69
3934.82 67
3934.97 64
3935.11 60
3935.25 56
3935.40 51
3935.54 45
3935.68 39
3935.83 34
3935.97 30
3936.12 26
3936.26 23
3936.40 20
3936.55 17
3936.69 13
3936.84 9
3936.98 5
3937.12 2
3937.27 0
3937.41 0
3937.56 0
3937.70 1
3937.84 2
3937.99 4
3938.13 5
3938.27 6
3938.42 7
3938.56 7
3938.71 8
3938.85 8
3938.99 7
3939.14 6
3939.28 4
3939.43 2
3939.57 0
3939.71 0
3939.86 0
3940.00 0
3940.15 0
3940.29 0
3940.43 0
3940.58 0
3940.72 0
3940.87 4
3941.01 10
3941.15 16
3941.30 22
3941.44 28
3941.58 33
3941.73 37
3941.87 38
3942.02 39
3942.16 38
3942.30 36
3942.45 34
3942.59 33
3942.74 34
3942.88 36
3943.02 40
3943.17 46
3943.31 51
3943.46 55
3943.60 57
3943.74 56
3943.89 51
3944.03 45
3944.18 38
3944.32 33
3944.46 31
3944.61 33
3944.75 40
3944.90 50
3945.04 61
3945.18 74
3945.33 84
3945.47 93
3945.62 99
3945.76 102
3945.90 104
3946.05 104
3946.19 103
3946.34 102
3946.48 100
3946.62 97
3946.77 93
3946.91 87
3947.06 82
3947.20 77
3947.34 73
3947.49 71
3947.63 72
3947.78 74
3947.92 78
3948.07 84
3948.21 90
3948.35 97
3948.50 104
3948.64 111
3948.79 116
3948.93 120
3949.07 123
3949.22 124
3949.36 124
3949.51 124
3949.65 125
3949.79 126
3949.94 128
3950.08 129
3950.23 130
3950.37 130
3950.51 129
3950.66 127
3950.80 126
3950.95 125
3951.09 125
3951.24 126
3951.38 127
3951.52 128
3951.67 129
3951.81 128
3951.96 125
3952.10 121
3952.24 115
3952.39 108
3952.53 101
3952.68 93
3952.82 86
3952.97 81
3953.11 77
3953.25 75
3953.40 73
3953.54 71
3953.69 68
3953.83 64
3953.97 58
3954.12 50
3954.26 42
3954.41 34
3954.55 27
3954.70 22
3954.84 19
3954.98 18
3955.13 19
3955.27 21
3955.42 25
3955.56 29
3955.70 34
3955.85 39
3955.99 43
3956.14 45
3956.28 47
3956.43 47
3956.57 47
3956.71 45
3956.86 44
3957.00 43
3957.15 42
3957.29 42
3957.44 41
3957.58 42
3957.72 43
3957.87 45
3958.01 47
3958.16 48
3958.30 48
3958.45 46
3958.59 43
3958.73 40
3958.88 36
3959.02 34
3959.17 33
3959.31 34
3959.45 37
3959.60 41
3959.74 46
3959.89 50
3960.03 54
3960.18 58
3960.32 60
3960.46 61
3960.61 59
3960.75 56
3960.90 51
3961.04 46
3961.19 40
3961.33 36
3961.48 34
3961.62 33
3961.76 34
3961.91 36
3962.05 38
3962.20 39
3962.34 40
3962.49 40
3962.63 39
3962.77 38
3962.92 37
3963.06 36
3963.21 34
3963.35 32
3963.50 28
3963.64 23
3963.78 19
3963.93 15
3964.07 14
3964.22 14
3964.36 17
3964.51 20
3964.65 25
3964.80 29
3964.94 32
3965.08 34
3965.23 34
3965.37 35
3965.52 36
3965.66 37
3965.81 39
3965.95 42
3966.09 46
3966.24 50
3966.38 54
3966.53 57
3966.67 60
3966.82 61
3966.96 62
3967.11 61
3967.25 59
3967.39 56
3967.54 53
3967.68 49
3967.83 46
3967.97 44
3968.12 44
3968.26 44
3968.41 45
3968.55 46
3968.69 47
3968.84 47
3968.98 46
3969.13 46
3969.27 45
3969.42 46
3969.56 47
3969.71 49
3969.85 50
3969.99 49
3970.14 47
3970.28 43
3970.43 37
3970.57 31
3970.72 25
3970.86 20
3971.01 16
3971.15 14
3971.29 13
3971.44 13
3971.58 14
3971.73 16
3971.87 18
3972.02 21
3972.16 24
3972.31 27
3972.45 30
3972.60 33
3972.74 36
3972.88 36
3973.03 36
3973.17 34
3973.32 30
3973.46 26
3973.61 22
3973.75 19
3973.90 16
3974.04 15
3974.18 15
3974.33 15
3974.47 15
3974.62 15
3974.76 15
3974.91 13
3975.05 10
3975.20 6
3975.34 3
3975.49 0
3975.63 0
3975.78 0
3975.92 0
3976.06 2
3976.21 5
3976.35 9
3976.50 12
3976.64 15
3976.79 18
3976.93 21
3977.08 23
3977.22 25
3977.37 26
3977.51 28
3977.65 29
3977.80 30
3977.94 33
3978.09 38
3978.23 44
3978.38 52
3978.52 59
3978.67 65
3978.81 68
3978.96 67
3979.10 62
3979.25 56
3979.39 49
3979.54 43
3979.68 41
3979.82 44
3979.97 51
3980.11 62
3980.26 76
3980.40 91
3980.55 106
3980.69 118
3980.84 129
3980.98 135
3981.13 137
3981.27 135
3981.42 128
3981.56 117
3981.70 104
3981.85 89
3981.99 74
3982.14 59
3982.28 47
3982.43 38
3982.57 31
3982.72 27
3982.86 25
3983.01 22
3983.15 20
3983.30 17
3983.44 12
3983.59 7
3983.73 2
3983.88 0
3984.02 0
3984.16 0
3984.31 0
3984.45 0
3984.60 0
3984.74 0
3984.89 0
3985.03 5
3985.18 11
3985.32 16
3985.47 20
3985.61 22
3985.76 22
3985.90 21
3986.05 19
3986.19 15
3986.34 12
3986.48 9
3986.63 8
3986.77 8
3986.92 11
3987.06 16
3987.20 22
3987.35 28
3987.49 32
3987.64 33
3987.78 32
3987.93 28
3988.07 23
3988.22 18
3988.36 14
3988.51 12
3988.65 12
3988.80 14
3988.94 17
3989.09 20
3989.23 22
3989.38 24
3989.52 24
3989.67 22
3989.81 19
3989.96 16
3990.10 12
3990.25 9
3990.39 8
3990.54 10
3990.68 13
3990.83 18
3990.97 24
3991.11 28
3991.26 31
3991.40 33
3991.55 32
3991.69 30
3991.84 29
3991.98 29
3992.13 31
3992.27 35
3992.42 40
3992.56 47
3992.71 54
3992.85 60
3993.00 64
3993.14 65
3993.29 64
3993.43 60
3993.58 56
3993.72 50
3993.87 44
3994.01 38
3994.16 33
3994.30 27
3994.45 22
3994.59 16
3994.74 12
3994.88 8
3995.03 7
3995.17 6
3995.32 7
3995.46 8
3995.61 9
3995.75 9
3995.90 8
3996.04 6
3996.19 5
3996.33 4
3996.48 3
3996.62 3
3996.77 3
3996.91 2
3997.06 1
3997.20 0
3997.35 0
3997.49 1
3997.64 3
3997.78 7
3997.93 12
3998.07 17
3998.22 22
3998.36 27
3998.51 32
3998.65 36
3998.80 40
3998.94 43
3999.09 46
3999.23 46
3999.38 45
3999.52 43
3999.67 39
3999.81 34
3999.96 29
4000.10 25
4000.25 23
4000.39 22
4000.54 22
4000.68 23
4000.83 25
4000.97 27
4001.12 28
4001.26 29
4001.41 29
4001.55 29
4001.70 29
4001.84 29
4001.99 29
4002.13 29
4002.28 27
4002.42 25
4002.57 21
4002.71 16
4002.86 10
4003.00 5
4003.15 0
4003.29 0
4003.44 0
4003.58 0
4003.73 0
4003.87 0
4004.02 0
4004.16 0
4004.31 0
4004.45 4
4004.60 13
4004.74 24
4004.89 36
4005.03 46
4005.18 54
4005.32 60
4005.47 62
4005.61 62
4005.76 60
4005.90 56
4006.05 52
4006.19 48
4006.34 45
4006.48 43
4006.63 41
4006.77 40
4006.92 40
4007.06 41
4007.21 42
4007.36 43
4007.50 45
4007.65 46
4007.79 47
4007.94 47
4008.08 45
4008.23 43
4008.37 40
4008.52 37
4008.66 33
4008.81 31
4008.95 30
4009.10 31
4009.24 33
4009.39 37
4009.53 41
4009.68 45
4009.82 47
4009.97 48
4010.11 47
4010.26 45
4010.40 41
4010.55 38
4010.69 35
4010.84 35
4010.98 36
4011.13 39
4011.28 44
4011.42 48
4011.57 51
4011.71 52
4011.86 50
4012.00 43
4012.15 34
4012.29 22
4012.44 10
4012.58 0
4012.73 0
4012.87 0
4013.02 0
4013.16 0
4013.31 0
4013.45 0
4013.60 1
4013.74 4
4013.89 6
4014.03 9
4014.18 12
4014.33 16
4014.47 21
4014.62 26
4014.76 30
4014.91 32
4015.05 32
4015.20 30
4015.34 26
4015.49 20
4015.63 14
4015.78 9
4015.92 6
4016.07 5
4016.21 8
4016.36 14
4016.50 23
4016.65 33
4016.80 44
4016.94 53
4017.09 60
4017.23 64
4017.38 66
4017.52 65
4017.67 62
4017.81 60
4017.96 57
4018.10 56
4018.25 56
4018.39 57
4018.54 58
4018.68 59
4018.83 60
4018.98 59
4019.12 56
4019.27 52
4019.41 45
4019.56 38
4019.70 31
4019.85 24
4019.99 19
4020.14 17
4020.28 17
4020.43 18
4020.57 20
4020.72 21
4020.87 21
4021.01 19
4021.16 16
4021.30 13
4021.45 12
4021.59 13
4021.74 19
4021.88 26
4022.03 35
4022.17 44
4022.32 51
4022.47 55
4022.61 57
4022.76 56
4022.90 54
4023.05 53
4023.19 52
4023.34 52
4023.48 54
4023.63 57
4023.77 60
4023.92 63
4024.06 65
4024.21 67
4024.36 69
4024.50 68
4024.65 67
4024.79 64
4024.94 59
4025.08 54
4025.23 48
4025.37 43
4025.52 39
4025.66 36
4025.81 35
4025.96 34
4026.10 34
4026.25 34
4026.39 33
4026.54 29
4026.68 25
4026.83 20
4026.97 16
4027.12 13
4027.27 13
4027.41 16
4027.56 22
4027.70 28
4027.85 36
4027.99 43
4028.14 49
4028.28 56
4028.43 62
4028.58 68
4028.72 73
4028.87 79
4029.01 83
4029.16 86
4029.30 88
4029.45 88
4029.59 87
4029.74 87
4029.89 87
4030.03 88
4030.18 90
4030.32 93
4030.47 95
4030.61 96
4030.76 96
4030.90 97
4031.05 97
4031.20 99
4031.34 102
4031.49 108
4031.63 114
4031.78 121
4031.92 128
4032.07 134
4032.21 138
4032.36 140
4032.51 140
4032.65 139
4032.80 137
4032.94 135
4033.09 133
4033.23 133
4033.38 133
4033.52 136
4033.67 139
4033.82 142
4033.96 145
4034.11 147
4034.25 147
4034.40 145
4034.54 143
4034.69 139
4034.84 135
4034.98 131
4035.13 129
4035.27 127
4035.42 126
4035.56 125
4035.71 124
4035.86 120
4036.00 115
4036.15 107
4036.29 97
4036.44 84
4036.58 71
4036.73 58
4036.87 44
4037.02 32
4037.17 21
4037.31 12
4037.46 4
4037.60 0
4037.75 0
4037.89 0
4038.04 0
4038.19 0
4038.33 1
4038.48 3
4038.62 4
4038.77 4
4038.91 3
4039.06 1
4039.21 0
4039.35 0
4039.50 0
4039.64 4
4039.79 9
4039.93 17
4040.08 25
4040.23 34
4040.37 42
4040.52 49
4040.66 55
4040.81 62
4040.96 67
4041.10 73
4041.25 78
4041.39 81
4041.54 83
4041.68 82
4041.83 79
4041.98 73
4042.12 67
4042.27 61
4042.41 56
4042.56 54
4042.70 55
4042.85 58
4043.00 62
4043.14 68
4043.29 74
4043.43 81
4043.58 86
4043.72 89
4043.87 90
4044.02 88
4044.16 83
4044.31 76
4044.45 66
4044.60 54
4044.75 44
4044.89 35
4045.04 28
4045.18 24
4045.33 22
4045.47 23
4045.62 24
4045.77 27
4045.91 30
4046.06 32
4046.20 34
4046.35 34
4046.50 33
4046.64 29
4046.79 23
4046.93 17
4047.08 9
4047.23 3
4047.37 0
4047.52 0
4047.66 0
4047.81 0
4047.95 0
4048.10 0
4048.25 0
4048.39 0
4048.54 0
4048.68 0
4048.83 1
4048.98 7
4049.12 14
4049.27 21
4049.41 27
4049.56 31
4049.71 33
4049.85 33
4050.00 31
4050.14 29
4050.29 27
4050.43 26
4050.58 24
4050.73 23
4050.87 22
4051.02 22
4051.16 21
4051.31 21
4051.46 21
4051.60 21
4051.75 22
4051.89 22
4052.04 23
4052.19 23
4052.33 23
4052.48 24
4052.62 26
4052.77 28
4052.92 32
4053.06 37
4053.21 43
4053.35 50
4053.50 56
4053.65 62
4053.79 67
4053.94 70
4054.08 72
4054.23 72
4054.38 70
4054.52 67
4054.67 64
4054.81 61
4054.96 58
4055.11 56
4055.25 55
4055.40 55
4055.54 55
4055.69 55
4055.84 55
4055.98 55
4056.13 55
4056.27 55
4056.42 56
4056.57 59
4056.71 63
4056.86 67
4057.00 72
4057.15 75
4057.30 78
4057.44 79
4057.59 78
4057.73 77
4057.88 74
4058.03 72
4058.17 69
4058.32 65
4058.47 61
4058.61 55
4058.76 48
4058.90 40
4059.05 32
4059.20 25
4059.34 20
4059.49 19
4059.63 20
4059.78 24
4059.93 30
4060.07 37
4060.22 42
4060.36 47
4060.51 49
4060.66 50
4060.80 50
4060.95 48
4061.09 48
4061.24 48
4061.39 50
4061.53 54
4061.68 59
4061.83 66
4061.97 73
4062.12 81
4062.26 87
4062.41 94
4062.56 100
4062.70 105
4062.85 111
4062.99 116
4063.14 122
4063.29 127
4063.43 131
4063.58 136
4063.73 139
4063.87 142
4064.02 144
4064.16 145
4064.31 144
4064.46 140
4064.60 134
4064.75 126
4064.89 117
4065.04 108
4065.19 99
4065.33 91
4065.48 85
4065.63 80
4065.77 76
4065.92 74
4066.06 72
4066.21 72
4066.36 73
4066.50 76
4066.65 81
4066.80 87
4066.94 94
4067.09 100
4067.23 105
4067.38 108
4067.53 110
4067.67 111
4067.82 112
4067.97 113
4068.11 114
4068.26 115
4068.40 114
4068.55 112
4068.70 107
4068.84 99
4068.99 90
4069.14 80
4069.28 71
4069.43 64
4069.57 60
4069.72 59
4069.87 60
4070.01 64
4070.16 70
4070.31 77
4070.45 84
4070.60 90
4070.74 96
4070.89 99
4071.04 101
4071.18 100
4071.33 98
4071.48 95
4071.62 92
4071.77 91
4071.92 91
4072.06 93
4072.21 98
4072.35 103
4072.50 109
4072.65 114
4072.79 118
4072.94 120
4073.09 122
4073.23 123
4073.38 124
4073.52 126
4073.67 129
4073.82 134
4073.96 140
4074.11 147
4074.26 153
4074.40 158
4074.55 161
4074.70 163
4074.84 162
4074.99 159
4075.13 156
4075.28 153
4075.43 151
4075.57 150
4075.72 149
4075.87 148
4076.01 146
4076.16 143
4076.31 139
4076.45 133
4076.60 127
4076.74 121
4076.89 117
4077.04 115
4077.18 114
4077.33 115
4077.48 117
4077.62 118
4077.77 118
4077.92 116
4078.06 111
4078.21 104
4078.36 94
4078.50 84
4078.65 72
4078.79 63
4078.94 55
4079.09 49
4079.23 46
4079.38 45
4079.53 47
4079.67 50
4079.82 55
4079.97 60
4080.11 67
4080.26 74
4080.41 82
4080.55 88
4080.70 95
4080.85 99
4080.99 103
4081.14 104
4081.28 103
4081.43 99
4081.58 94
4081.72 86
4081.87 77
4082.02 68
4082.16 60
4082.31 54
4082.46 51
4082.60 50
4082.75 53
4082.90 56
4083.04 61
4083.19 65
4083.34 69
4083.48 72
4083.63 75
4083.78 77
4083.92 79
4084.07 81
4084.21 83
4084.36 85
4084.51 85
4084.65 86
4084.80 86
4084.95 86
4085.09 86
4085.24 87
4085.39 88
4085.53 90
4085.68 92
4085.83 94
4085.97 97
4086.12 100
4086.27 104
4086.41 108
4086.56 113
4086.71 117
4086.85 121
4087.00 123
4087.15 124
4087.29 124
4087.44 121
4087.59 117
4087.73 112
4087.88 106
4088.03 102
4088.17 98
4088.32 97
4088.47 97
4088.61 99
4088.76 102
4088.91 106
4089.05 111
4089.20 115
4089.35 119
4089.49 124
4089.64 128
4089.79 131
4089.93 134
4090.08 136
4090.23 136
4090.37 135
4090.52 133
4090.67 131
4090.81 129
4090.96 128
4091.11 128
4091.25 130
4091.40 133
4091.55 137
4091.69 140
4091.84 141
4091.99 141
4092.13 140
4092.28 137
4092.43 134
4092.57 131
4092.72 129
4092.87 128
4093.01 130
4093.16 132
4093.31 136
4093.45 140
4093.60 143
4093.75 146
4093.89 149
4094.04 151
4094.19 152
4094.33 152
4094.48 151
4094.63 149
4094.77 146
4094.92 141
4095.07 135
4095.21 129
4095.36 125
4095.51 121
4095.65 119
4095.80 118
4095.95 117
4096.09 116
4096.24 116
4096.39 114
4096.53 113
4096.68 113
4096.83 113
4096.97 114
4097.12 116
4097.27 119
4097.41 124
4097.56 129
4097.71 135
4097.85 139
4098.00 141
4098.15 141
4098.29 137
4098.44 132
4098.59 125
4098.74 118
4098.88 113
4099.03 108
4099.18 105
4099.32 104
4099.47 102
4099.62 102
4099.76 101
4099.91 101
4100.06 102
4100.20 104
4100.35 105
4100.50 106
4100.64 105
4100.79 102
4100.94 97
4101.08 92
4101.23 86
4101.38 83
4101.52 84
4101.67 87
4101.82 93
4101.97 99
4102.11 104
4102.26 108
4102.41 109
4102.55 107
4102.70 103
4102.85 98
4102.99 93
4103.14 89
4103.29 86
4103.43 82
4103.58 79
4103.73 75
4103.87 70
4104.02 65
4104.17 59
4104.32 54
4104.46 50
4104.61 47
4104.76 47
4104.90 47
4105.05 48
4105.20 49
4105.34 48
4105.49 47
4105.64 45
4105.78 42
4105.93 40
4106.08 40
4106.23 41
4106.37 43
4106.52 47
4106.67 51
4106.81 55
4106.96 59
4107.11 62
4107.25 63
4107.40 63
4107.55 62
4107.69 60
4107.84 57
4107.99 54
4108.14 52
4108.28 51
4108.43 52
4108.58 53
4108.72 54
4108.87 55
4109.02 54
4109.16 52
4109.31 48
4109.46 43
4109.61 39
4109.75 36
4109.90 36
4110.05 39
4110.19 44
4110.34 50
4110.49 56
4110.63 60
4110.78 63
4110.93 63
4111.08 61
4111.22 56
4111.37 50
4111.52 42
4111.66 34
4111.81 25
4111.96 17
4112.10 8
4112.25 0
4112.40 0
4112.55 0
4112.69 0
4112.84 0
4112.99 0
4113.13 0
4113.28 0
4113.43 0
4113.58 8
4113.72 18
4113.87 29
4114.02 38
4114.16 47
4114.31 54
4114.46 60
4114.60 65
4114.75 69
4114.90 71
4115.05 71
4115.19 71
4115.34 69
4115.49 67
4115.63 66
4115.78 65
4115.93 65
4116.08 66
4116.22 68
4116.37 71
4116.52 74
4116.66 75
4116.81 75
4116.96 73
4117.11 68
4117.25 60
4117.40 51
4117.55 41
4117.69 31
4117.84 24
4117.99 19
4118.14 16
4118.28 16
4118.43 18
4118.58 21
4118.72 25
4118.87 29
4119.02 33
4119.17 38
4119.31 43
4119.46 49
4119.61 55
4119.75 61
4119.90 67
4120.05 71
4120.20 73
4120.34 73
4120.49 73
4120.64 72
4120.78 71
4120.93 72
4121.08 74
4121.23 78
4121.37 83
4121.52 89
4121.67 95
4121.81 100
4121.96 102
4122.11 101
4122.26 97
4122.40 90
4122.55 81
4122.70 71
4122.85 62
4122.99 53
4123.14 45
4123.29 39
4123.43 35
4123.58 33
4123.73 33
4123.88 35
4124.02 38
4124.17 43
4124.32 48
4124.47 53
4124.61 57
4124.76 59
4124.91 60
4125.05 58
4125.20 55
4125.35 51
4125.50 46
4125.64 41
4125.79 37
4125.94 35
4126.09 35
4126.23 38
4126.38 43
4126.53 50
4126.67 58
4126.82 66
4126.97 73
4127.12 78
4127.26 82
4127.41 84
4127.56 84
4127.71 83
4127.85 80
4128.00 75
4128.15 68
4128.29 59
4128.44 50
4128.59 41
4128.74 34
4128.88 29
4129.03 27
4129.18 28
4129.33 31
4129.47 36
4129.62 44
4129.77 52
4129.92 60
4130.06 69
4130.21 77
4130.36 85
4130.51 92
4130.65 99
4130.80 105
4130.95 110
4131.09 114
4131.24 116
4131.39 116
4131.54 114
4131.68 110
4131.83 105
4131.98 100
4132.13 96
4132.27 92
4132.42 88
4132.57 85
4132.72 83
4132.86 80
4133.01 79
4133.16 78
4133.31 79
4133.45 81
4133.60 83
4133.75 86
4133.90 88
4134.04 88
4134.19 88
4134.34 86
4134.48 83
4134.63 80
4134.78 76
4134.93 72
4135.07 68
4135.22 63
4135.37 58
4135.52 54
4135.66 50
4135.81 49
4135.96 49
4136.11 51
4136.25 56
4136.40 62
4136.55 68
4136.70 76
4136.84 84
4136.99 92
4137.14 100
4137.29 109
4137.43 116
4137.58 122
4137.73 126
4137.88 127
4138.02 126
4138.17 123
4138.32 118
4138.47 113
4138.61 108
4138.76 102
4138.91 96
4139.06 89
4139.20 81
4139.35 71
4139.50 60
4139.65 49
4139.79 39
4139.94 30
4140.09 23
4140.24 16
4140.38 11
4140.53 7
4140.68 4
4140.83 2
4140.97 1
4141.12 1
4141.27 2
4141.42 4
4141.57 5
4141.71 6
4141.86 7
4142.01 7
4142.16 8
4142.30 8
4142.45 9
4142.60 9
4142.75 8
4142.89 6
4143.04 3
4143.19 0
4143.34 0
4143.48 0
4143.63 0
4143.78 0
4143.93 0
4144.07 0
4144.22 0
4144.37 0
4144.52 3
4144.66 7
4144.81 14
4144.96 22
4145.11 32
4145.26 42
4145.40 52
4145.55 60
4145.70 66
4145.85 71
4145.99 75
4146.14 79
4146.29 85
4146.44 92
4146.58 100
4146.73 108
4146.88 116
4147.03 124
4147.17 129
4147.32 133
4147.47 134
4147.62 132
4147.77 129
4147.91 123
4148.06 117
4148.21 109
4148.36 102
4148.50 95
4148.65 90
4148.80 87
4148.95 86
4149.09 86
4149.24 87
4149.39 87
4149.54 86
4149.69 83
4149.83 79
4149.98 74
4150.13 70
4150.28 68
4150.42 68
4150.57 69
4150.72 72
4150.87 76
4151.01 77
4151.16 77
4151.31 74
4151.46 68
4151.61 60
4151.75 51
4151.90 42
4152.05 34
4152.20 29
4152.34 25
4152.49 23
4152.64 22
4152.79 23
4152.94 23
4153.08 24
4153.23 24
4153.38 25
4153.53 27
4153.67 29
4153.82 33
4153.97 38
4154.12 45
4154.27 53
4154.41 62
4154.56 70
4154.71 78
4154.86 84
4155.00 89
4155.15 91
4155.30 92
4155.45 91
4155.60 90
4155.74 87
4155.89 83
4156.04 79
4156.19 73
4156.33 67
4156.48 62
4156.63 58
4156.78 56
4156.93 56
4157.07 58
4157.22 60
4157.37 62
4157.52 61
4157.67 60
4157.81 57
4157.96 54
4158.11 51
4158.26 50
4158.40 50
4158.55 51
4158.70 52
4158.85 52
4159.00 52
4159.14 52
4159.29 53
4159.44 57
4159.59 61
4159.74 67
4159.88 72
4160.03 75
4160.18 75
4160.33 73
4160.48 68
4160.62 61
4160.77 55
4160.92 50
4161.07 45
4161.21 42
4161.36 38
4161.51 35
4161.66 32
4161.81 28
4161.95 23
4162.10 18
4162.25 14
4162.40 9
4162.55 6
4162.69 3
4162.84 1
4162.99 1
4163.14 2
4163.29 4
4163.43 7
4163.58 11
4163.73 15
4163.88 18
4164.03 21
4164.17 23
4164.32 24
4164.47 24
4164.62 24
4164.77 23
4164.91 23
4165.06 22
4165.21 22
4165.36 21
4165.51 21
4165.65 21
4165.80 20
4165.95 20
4166.10 19
4166.25 19
4166.39 19
4166.54 19
4166.69 19
4166.84 21
4166.99 23
4167.13 27
4167.28 32
4167.43 37
4167.58 42
4167.73 46
4167.87 49
4168.02 51
4168.17 52
4168.32 52
4168.47 52
4168.61 52
4168.76 53
4168.91 55
4169.06 57
4169.21 60
4169.35 63
4169.50 67
4169.65 70
4169.80 72
4169.95 73
4170.09 72
4170.24 71
4170.39 68
4170.54 65
4170.69 63
4170.83 62
4170.98 62
4171.13 64
4171.28 67
4171.43 71
4171.58 76
4171.72 81
4171.87 85
4172.02 87
4172.17 88
4172.32 87
4172.46 86
4172.61 84
4172.76 83
4172.91 84
4173.06 87
4173.20 92
4173.35 98
4173.50 105
4173.65 111
4173.80 115
4173.95 115
4174.09 113
4174.24 109
4174.39 105
4174.54 100
4174.69 97
4174.83 95
4174.98 94
4175.13 93
4175.28 92
4175.43 89
4175.57 84
4175.72 77
4175.87 70
4176.02 64
4176.17 59
4176.32 57
4176.46 57
4176.61 58
4176.76 61
4176.91 64
4177.06 66
4177.20 68
4177.35 70
4177.50 70
4177.65 69
4177.80 67
4177.95 63
4178.09 58
4178.24 53
4178.39 47
4178.54 43
4178.69 39
4178.84 38
4178.98 37
4179.13 38
4179.28 38
4179.43 38
4179.58 38
4179.72 37
4179.87 36
4180.02 34
4180.17 33
4180.32 31
4180.47 29
4180.61 26
4180.76 24
4180.91 22
4181.06 22
4181.21 24
4181.36 29
4181.50 37
4181.65 46
4181.80 56
4181.95 65
4182.10 72
4182.25 76
4182.39 77
4182.54 77
4182.69 74
4182.84 69
4182.99 63
4183.13 57
4183.28 51
4183.43 45
4183.58 42
4183.73 42
4183.88 44
4184.02 48
4184.17 55
4184.32 62
4184.47 69
4184.62 75
4184.77 79
4184.91 81
4185.06 82
4185.21 81
4185.36 80
4185.51 78
4185.66 76
4185.80 76
4185.95 77
4186.10 78
4186.25 80
4186.40 81
4186.55 81
4186.70 79
4186.84 75
4186.99 69
4187.14 64
4187.29 59
4187.44 55
4187.59 54
4187.73 54
4187.88 56
4188.03 58
4188.18 61
4188.33 62
4188.48 62
4188.62 61
4188.77 60
4188.92 58
4189.07 55
4189.22 53
4189.37 51
4189.51 49
4189.66 48
4189.81 49
4189.96 53
4190.11 58
4190.26 65
4190.41 73
4190.55 80
4190.70 85
4190.85 88
4191.00 86
4191.15 82
4191.30 74
4191.44 64
4191.59 52
4191.74 41
4191.89 30
4192.04 21
4192.19 14
4192.33 9
4192.48 5
4192.63 4
4192.78 4
4192.93 5
4193.08 5
4193.23 5
4193.37 4
4193.52 2
4193.67 0
4193.82 0
4193.97 0
4194.12 0
4194.27 0
4194.41 0
4194.56 0
4194.71 8
4194.86 16
4195.01 24
4195.16 32
4195.30 38
4195.45 41
4195.60 42
4195.75 42
4195.90 42
4196.05 41
4196.20 40
4196.34 40
4196.49 42
4196.64 44
4196.79 47
4196.94 49
4197.09 50
4197.24 52
4197.38 52
4197.53 53
4197.68 54
4197.83 56
4197.98 59
4198.13 65
4198.28 72
4198.42 79
4198.57 86
4198.72 91
4198.87 94
4199.02 95
4199.17 93
4199.32 88
4199.46 81
4199.61 74
4199.76 68
4199.91 65
4200.06 64
4200.21 66
4200.36 72
4200.50 80
4200.65 89
4200.80 98
4200.95 105
4201.10 110
4201.25 112
4201.40 112
4201.55 109
4201.69 104
4201.84 98
4201.99 91
4202.14 82
4202.29 72
4202.44 61
4202.59 49
4202.73 38
4202.88 27
4203.03 17
4203.18 10
4203.33 5
4203.48 3
4203.63 5
4203.77 11
4203.92 19
4204.07 28
4204.22 38
4204.37 47
4204.52 55
4204.67 60
4204.82 63
4204.96 64
4205.11 63
4205.26 61
4205.41 58
4205.56 54
4205.71 51
4205.86 48
4206.01 46
4206.15 44
4206.30 43
4206.45 43
4206.60 43
4206.75 43
4206.90 45
4207.05 47
4207.20 51
4207.34 56
4207.49 60
4207.64 63
4207.79 65
4207.94 64
4208.09 62
4208.24 59
4208.39 55
4208.53 52
4208.68 50
4208.83 48
4208.98 48
4209.13 47
4209.28 48
4209.43 48
4209.58 50
4209.72 53
4209.87 57
4210.02 61
4210.17 66
4210.32 70
4210.47 75
4210.62 79
4210.77 82
4210.91 84
4211.06 86
4211.21 87
4211.36 87
4211.51 86
4211.66 84
4211.81 82
4211.96 79
4212.10 75
4212.25 71
4212.40 68
4212.55 64
4212.70 60
4212.85 57
4213.00 54
4213.15 51
4213.30 49
4213.44 48
4213.59 48
4213.74 50
4213.89 54
4214.04 60
4214.19 69
4214.34 80
4214.49 91
4214.63 101
4214.78 110
4214.93 117
4215.08 121
4215.23 124
4215.38 127
4215.53 130
4215.68 133
4215.83 138
4215.97 142
4216.12 146
4216.27 147
4216.42 146
4216.57 143
4216.72 139
4216.87 134
4217.02 130
4217.17 127
4217.31 125
4217.46 125
4217.61 126
4217.76 127
4217.91 128
4218.06 127
4218.21 126
4218.36 123
4218.51 120
4218.66 117
4218.80 115
4218.95 114
4219.10 115
4219.25 118
4219.40 122
4219.55 126
4219.70 131
4219.85 136
4220.00 140
4220.14 144
4220.29 146
4220.44 148
4220.59 147
4220.74 145
4220.89 142
4221.04 137
4221.19 132
4221.34 127
4221.49 122
4221.63 117
4221.78 113
4221.93 110
4222.08 106
4222.23 102
4222.38 98
4222.53 93
4222.68 88
4222.83 84
4222.98 80
4223.12 78
4223.27 77
4223.42 76
4223.57 77
4223.72 78
4223.87 80
4224.02 81
4224.17 82
4224.32 83
4224.47 82
4224.61 82
4224.76 81
4224.91 80
4225.06 81
4225.21 83
4225.36 87
4225.51 93
4225.66 99
4225.81 105
4225.96 110
4226.11 112
4226.25 113
4226.40 112
4226.55 110
4226.70 107
4226.85 104
4227.00 100
4227.15 96
4227.30 91
4227.45 86
4227.60 80
4227.75 76
4227.89 73
4228.04 72
4228.19 74
4228.34 77
4228.49 81
4228.64 85
4228.79 89
4228.94 91
4229.09 91
4229.24 89
4229.39 86
4229.53 82
4229.68 77
4229.83 73
4229.98 68
4230.13 64
4230.28 60
4230.43 56
4230.58 52
4230.73 48
4230.88 44
4231.03 41
4231.18 39
4231.32 39
4231.47 39
4231.62 42
4231.77 45
4231.92 49
4232.07 54
4232.22 59
4232.37 65
4232.52 70
4232.67 75
4232.82 80
4232.97 85
4233.11 88
4233.26 90
4233.41 91
4233.56 90
4233.71 89
4233.86 86
4234.01 82
4234.16 76
4234.31 68
4234.46 60
4234.61 51
4234.76 42
4234.90 34
4235.05 30
4235.20 29
4235.35 32
4235.50 38
4235.65 46
4235.80 55
4235.95 62
4236.10 65
4236.25 65
4236.40 63
4236.55 58
4236.70 53
4236.84 49
4236.99 47
4237.14 48
4237.29 49
4237.44 52
4237.59 54
4237.74 55
4237.89 54
4238.04 52
4238.19 48
4238.34 42
4238.49 35
4238.64 28
4238.79 20
4238.93 11
4239.08 4
4239.23 0
4239.38 0
4239.53 0
4239.68 0
4239.83 0
4239.98 0
4240.13 0
4240.28 0
4240.43 0
4240.58 4
4240.73 8
4240.88 13
4241.03 18
4241.17 21
4241.32 22
4241.47 21
4241.62 19
4241.77 15
4241.92 12
4242.07 9
4242.22 8
4242.37 9
4242.52 11
4242.67 14
4242.82 18
4242.97 21
4243.12 24
4243.27 26
4243.41 28
4243.56 30
4243.71 31
4243.86 33
4244.01 34
4244.16 35
4244.31 36
4244.46 36
4244.61 38
4244.76 41
4244.91 46
4245.06 54
4245.21 64
4245.36 76
4245.51 89
4245.66 103
4245.81 115
4245.95 124
4246.10 130
4246.25 133
4246.40 133
4246.55 130
4246.70 125
4246.85 120
4247.00 116
4247.15 113
4247.30 112
4247.45 113
4247.60 114
4247.75 116
4247.90 118
4248.05 120
4248.20 120
4248.35 118
4248.50 116
4248.64 113
4248.79 110
4248.94 107
4249.09 104
4249.24 102
4249.39 101
4249.54 100
4249.69 101
4249.84 101
4249.99 101
4250.14 100
4250.29 98
4250.44 95
4250.59 90
4250.74 85
4250.89 80
4251.04 76
4251.19 73
4251.34 72
4251.48 73
4251.63 74
4251.78 76
4251.93 78
4252.08 80
4252.23 80
4252.38 80
4252.53 78
4252.68 76
4252.83 73
4252.98 69
4253.13 66
4253.28 62
4253.43 60
4253.58 58
4253.73 57
4253.88 57
4254.03 57
4254.18 55
4254.33 53
4254.48 50
4254.63 46
4254.77 41
4254.92 35
4255.07 30
4255.22 26
4255.37 23
4255.52 23
4255.67 24
4255.82 29
4255.97 35
4256.12 43
4256.27 50
4256.42 56
4256.57 60
4256.72 60
4256.87 57
4257.02 51
4257.17 43
4257.32 35
4257.47 26
4257.62 19
4257.77 13
4257.92 9
4258.07 6
4258.22 5
4258.37 5
4258.51 6
4258.66 7
4258.81 9
4258.96 11
4259.11 13
4259.26 14
4259.41 14
4259.56 13
4259.71 11
4259.86 7
4260.01 3
4260.16 0
4260.31 0
4260.46 0
4260.61 0
4260.76 0
4260.91 0
4261.06 0
4261.21 0
4261.36 3
4261.51 8
4261.66 13
4261.81 16
4261.96 18
4262.11 19
4262.26 18
4262.41 15
4262.56 12
4262.71 8
4262.86 4
4263.01 2
4263.15 1
4263.30 0
4263.45 1
4263.60 1
4263.75 2
4263.90 3
4264.05 3
4264.20 4
4264.35 4
4264.50 4
4264.65 3
4264.80 1
4264.95 0
4265.10 0
4265.25 0
4265.40 0
4265.55 0
4265.70 0
4265.85 2
4266.00 6
4266.15 10
4266.30 12
4266.45 13
4266.60 13
4266.75 13
4266.90 13
4267.05 13
4267.20 15
4267.35 18
4267.50 21
4267.65 25
4267.80 30
4267.95 34
4268.10 39
4268.25 44
4268.40 50
4268.55 55
4268.70 61
4268.85 65
4269.00 69
4269.15 71
4269.30 71
4269.45 70
4269.60 67
4269.75 62
4269.90 57
4270.04 52
4270.19 47
4270.34 44
4270.49 44
4270.64 47
4270.79 52
4270.94 59
4271.09 67
4271.24 74
4271.39 80
4271.54 83
4271.69 83
4271.84 79
4271.99 73
4272.14 65
4272.29 56
4272.44 48
4272.59 41
4272.74 36
4272.89 34
4273.04 33
4273.19 34
4273.34 35
4273.49 36
4273.64 36
4273.79 35
4273.94 33
4274.09 30
4274.24 27
4274.39 24
4274.54 22
4274.69 21
4274.84 21
4274.99 21
4275.14 22
4275.29 22
4275.44 22
4275.59 20
4275.74 18
4275.89 15
4276.04 12
4276.19 10
4276.34 9
4276.49 8
4276.64 9
4276.79 9
4276.94 10
4277.09 12
4277.24 13
4277.39 14
4277.54 15
4277.69 17
4277.84 18
4277.99 19
4278.14 21
4278.29 22
4278.44 23
4278.59 23
4278.74 23
4278.89 22
4279.04 21
4279.19 19
4279.34 19
4279.49 20
4279.64 23
4279.79 27
4279.94 33
4280.09 41
4280.24 48
4280.39 54
4280.54 58
4280.69 59
4280.84 58
4280.99 56
4281.14 54
4281.29 52
4281.44 50
4281.59 50
4281.74 50
4281.89 51
4282.04 51
4282.19 50
4282.34 48
4282.49 46
4282.64 43
4282.79 41
4282.94 38
4283.09 37
4283.24 36
4283.39 35
4283.54 35
4283.69 35
4283.84 35
4283.99 36
4284.14 36
4284.29 37
4284.44 36
4284.59 35
4284.74 33
4284.89 30
4285.04 27
4285.19 24
4285.34 21
4285.49 20
4285.64 21
4285.79 22
4285.94 24
4286.09 27
4286.24 28
4286.39 28
4286.54 27
4286.69 25
4286.84 22
4286.99 20
4287.14 18
4287.29 18
4287.44 20
4287.59 23
4287.74 27
4287.89 30
4288.04 33
4288.20 34
4288.35 34
4288.50 31
4288.65 27
4288.80 21
4288.95 16
4289.10 10
4289.25 6
4289.40 2
4289.55 0
4289.70 1
4289.85 3
4290.00 8
4290.15 16
4290.30 25
4290.45 35
4290.60 44
4290.75 51
4290.90 56
4291.05 57
4291.20 56
4291.35 54
4291.50 52
4291.65 51
4291.80 53
4291.95 56
4292.10 62
4292.25 67
4292.40 73
4292.55 78
4292.70 81
4292.85 82
4293.00 82
4293.15 82
4293.30 80
4293.45 78
4293.60 74
4293.75 70
4293.90 64
4294.05 57
4294.20 50
4294.35 46
4294.50 44
4294.65 46
4294.80 52
4294.95 61
4295.11 72
4295.26 83
4295.41 92
4295.56 98
4295.71 100
4295.86 100
4296.01 97
4296.16 93
4296.31 89
4296.46 85
4296.61 82
4296.76 79
4296.91 77
4297.06 75
4297.21 75
4297.36 76
4297.51 78
4297.66 81
4297.81 84
4297.96 86
4298.11 88
4298.26 87
4298.41 85
4298.56 83
4298.71 80
4298.86 78
4299.01 77
4299.16 78
4299.31 81
4299.46 86
4299.61 90
4299.77 95
4299.92 99
4300.07 102
4300.22 103
4300.37 103
4300.52 101
4300.67 98
4300.82 95
4300.97 91
4301.12 88
4301.27 85
4301.42 83
4301.57 82
4301.72 82
4301.87 82
4302.02 84
4302.17 86
4302.32 89
4302.47 93
4302.62 97
4302.77 102
4302.92 106
4303.07 111
4303.22 114
4303.37 117
4303.53 118
4303.68 118
4303.83 115
4303.98 110
4304.13 102
4304.28 92
4304.43 81
4304.58 70
4304.73 62
4304.88 58
4305.03 57
4305.18 60
4305.33 66
4305.48 75
4305.63 84
4305.78 92
4305.93 99
4306.08 103
4306.23 104
4306.38 102
4306.53 98
4306.68 90
4306.84 81
4306.99 71
4307.14 60
4307.29 49
4307.44 38
4307.59 29
4307.74 21
4307.89 14
4308.04 9
4308.19 5
4308.34 2
4308.49 0
4308.64 0
4308.79 0
4308.94 0
4309.09 0
4309.24 0
4309.39 0
4309.54 0
4309.69 1
4309.85 8
4310.00 14
4310.15 22
4310.30 30
4310.45 38
4310.60 47
4310.75 55
4310.90 62
4311.05 68
4311.20 72
4311.35 73
4311.50 72
4311.65 70
4311.80 66
4311.95 62
4312.10 58
4312.25 54
4312.41 50
4312.56 47
4312.71 46
4312.86 45
4313.01 46
4313.16 48
4313.31 51
4313.46 55
4313.61 57
4313.76 59
4313.91 59
4314.06 57
4314.21 53
4314.36 48
4314.51 43
4314.66 39
4314.81 36
4314.97 34
4315.12 35
4315.27 37
4315.42 40
4315.57 43
4315.72 47
4315.87 51
4316.02 56
4316.17 60
4316.32 64
4316.47 67
4316.62 70
4316.77 73
4316.92 76
4317.07 79
4317.23 83
4317.38 86
4317.53 88
4317.68 88
4317.83 86
4317.98 82
4318.13 75
4318.28 67
4318.43 60
4318.58 53
4318.73 49
4318.88 47
4319.03 48
4319.18 52
4319.33 57
4319.49 62
4319.64 67
4319.79 73
4319.94 77
4320.09 81
4320.24 84
4320.39 87
4320.54 90
4320.69 92
4320.84 93
4320.99 95
4321.14 96
4321.29 98
4321.44 101
4321.60 104
4321.75 108
4321.90 112
4322.05 116
4322.20 119
4322.35 121
4322.50 121
4322.65 120
4322.80 118
4322.95 116
4323.10 114
4323.25 112
4323.40 111
4323.56 108
4323.71 105
4323.86 100
4324.01 93
4324.16 85
4324.31 76
4324.46 68
4324.61 62
4324.76 58
4324.91 57
4325.06 59
4325.21 64
4325.37 69
4325.52 74
4325.67 78
4325.82 79
4325.97 78
4326.12 75
4326.27 70
4326.42 67
4326.57 64
4326.72 63
4326.87 63
4327.02 65
4327.17 68
4327.33 71
4327.48 73
4327.63 75
4327.78 76
4327.93 76
4328.08 75
4328.23 73
4328.38 70
4328.53 67
4328.68 64
4328.83 62
4328.99 61
4329.14 62
4329.29 63
4329.44 65
4329.59 68
4329.74 71
4329.89 74
4330.04 77
4330.19 80
4330.34 85
4330.49 90
4330.65 95
4330.80 99
4330.95 102
4331.10 103
4331.25 102
4331.40 100
4331.55 98
4331.70 97
4331.85 97
4332.00 99
4332.15 102
4332.31 106
4332.46 109
4332.61 111
4332.76 113
4332.91 113
4333.06 113
4333.21 114
4333.36 114
4333.51 115
4333.66 115
4333.81 114
4333.97 112
4334.12 110
4334.27 107
4334.42 106
4334.57 105
4334.72 106
4334.87 109
4335.02 112
4335.17 115
4335.32 116
4335.48 115
4335.63 111
4335.78 106
4335.93 101
4336.08 96
4336.23 94
4336.38 93
4336.53 94
4336.68 95
4336.83 96
4336.99 95
4337.14 92
4337.29 86
4337.44 80
4337.59 73
4337.74 68
4337.89 65
4338.04 65
4338.19 69
4338.34 75
4338.50 83
4338.65 91
4338.80 97
4338.95 100
4339.10 99
4339.25 96
4339.40 91
4339.55 86
4339.70 82
4339.86 82
4340.01 84
4340.16 87
4340.31 92
4340.46 96
4340.61 98
4340.76 99
4340.91 98
4341.06 97
4341.21 96
4341.37 96
4341.52 98
4341.67 101
4341.82 105
4341.97 109
4342.12 112
4342.27 114
4342.42 114
4342.57 112
4342.73 108
4342.88 102
4343.03 94
4343.18 85
4343.33 76
4343.48 68
4343.63 61
4343.78 55
4343.93 50
4344.09 47
4344.24 45
4344.39 43
4344.54 41
4344.69 41
4344.84 41
4344.99 42
4345.14 45
4345.30 51
4345.45 58
4345.60 67
4345.75 78
4345.90 87
4346.05 96
4346.20 103
4346.35 109
4346.50 112
4346.66 113
4346.81 114
4346.96 113
4347.11 112
4347.26 109
4347.41 106
4347.56 102
4347.71 98
4347.87 96
4348.02 95
4348.17 96
4348.32 98
4348.47 102
4348.62 106
4348.77 109
4348.92 110
4349.07 110
4349.23 109
4349.38 107
4349.53 106
4349.68 105
4349.83 105
4349.98 106
4350.13 107
4350.28 108
4350.44 109
4350.59 109
4350.74 109
4350.89 108
4351.04 108
4351.19 108
4351.34 108
4351.49 110
4351.65 113
4351.80 116
4351.95 119
4352.10 120
4352.25 120
4352.40 117
4352.55 112
4352.71 106
4352.86 99
4353.01 93
4353.16 89
4353.31 87
4353.46 88
4353.61 91
4353.76 95
4353.92 98
4354.07 100
4354.22 100
4354.37 100
4354.52 98
4354.67 98
4354.82 98
4354.97 100
4355.13 105
4355.28 110
4355.43 115
4355.58 120
4355.73 124
4355.88 127
4356.03 129
4356.19 130
4356.34 131
4356.49 132
4356.64 133
4356.79 134
4356.94 136
4357.09 139
4357.24 142
4357.40 146
4357.55 150
4357.70 153
4357.85 156
4358.00 156
4358.15 155
4358.30 153
4358.46 151
4358.61 148
4358.76 147
4358.91 146
4359.06 146
4359.21 146
4359.36 145
4359.52 144
4359.67 142
4359.82 139
4359.97 137
4360.12 137
4360.27 137
4360.42 140
4360.58 143
4360.73 146
4360.88 149
4361.03 150
4361.18 148
4361.33 144
4361.48 138
4361.64 130
4361.79 121
4361.94 112
4362.09 104
4362.24 96
4362.39 89
4362.54 83
4362.70 78
4362.85 73
4363.00 68
4363.15 64
4363.30 61
4363.45 59
4363.60 59
4363.76 62
4363.91 68
4364.06 76
4364.21 85
4364.36 93
4364.51 101
4364.67 106
4364.82 109
4364.97 109
4365.12 109
4365.27 108
4365.42 107
4365.57 108
4365.73 109
4365.88 111
4366.03 112
4366.18 114
4366.33 113
4366.48 112
4366.63 110
4366.79 107
4366.94 105
4367.09 104
4367.24 104
4367.39 106
4367.54 109
4367.70 112
4367.85 114
4368.00 114
4368.15 112
4368.30 108
4368.45 103
4368.60 96
4368.76 89
4368.91 81
4369.06 75
4369.21 69
4369.36 64
4369.51 60
4369.67 58
4369.82 57
4369.97 57
4370.12 58
4370.27 59
4370.42 62
4370.58 66
4370.73 71
4370.88 76
4371.03 82
4371.18 86
4371.33 87
4371.49 86
4371.64 83
4371.79 77
4371.94 70
4372.09 63
4372.24 56
4372.39 52
4372.55 49
4372.70 48
4372.85 47
4373.00 48
4373.15 50
4373.30 53
4373.46 56
4373.61 60
4373.76 65
4373.91 71
4374.06 77
4374.21 85
4374.37 93
4374.52 101
4374.67 108
4374.82 114
4374.97 117
4375.12 117
4375.28 115
4375.43 111
4375.58 105
4375.73 99
4375.88 93
4376.03 88
4376.19 83
4376.34 79
4376.49 75
4376.64 73
4376.79 72
4376.94 72
4377.10 73
4377.25 75
4377.40 77
4377.55 78
4377.70 78
4377.86 77
4378.01 76
4378.16 74
4378.31 73
4378.46 72
4378.61 71
4378.77 70
4378.92 69
4379.07 66
4379.22 64
4379.37 61
4379.52 58
4379.68 56
4379.83 55
4379.98 55
4380.13 56
4380.28 57
4380.43 59
4380.59 62
4380.74 65
4380.89 68
4381.04 72
4381.19 77
4381.35 81
4381.50 85
4381.65 87
4381.80 88
4381.95 87
4382.10 84
4382.26 79
4382.41 74
4382.56 68
4382.71 63
4382.86 59
4383.02 58
4383.17 57
4383.32 58
4383.47 59
4383.62 60
4383.77 60
4383.93 60
4384.08 58
4384.23 57
4384.38 55
4384.53 54
4384.69 53
4384.84 53
4384.99 54
4385.14 56
4385.29 58
4385.44 61
4385.60 65
4385.75 68
4385.90 71
4386.05 72
4386.20 72
4386.36 70
4386.51 65
4386.66 59
4386.81 50
4386.96 41
4387.12 31
4387.27 21
4387.42 11
4387.57 4
4387.72 0
4387.87 0
4388.03 0
4388.18 0
4388.33 0
4388.48 0
4388.63 0
4388.79 0
4388.94 0
4389.09 2
4389.24 9
4389.39 18
4389.55 27
4389.70 35
4389.85 40
4390.00 43
4390.15 42
4390.31 41
4390.46 40
4390.61 42
4390.76 49
4390.91 60
4391.07 74
4391.22 89
4391.37 102
4391.52 112
4391.67 117
4391.83 117
4391.98 115
4392.13 111
4392.28 108
4392.43 106
4392.58 105
4392.74 104
4392.89 103
4393.04 99
4393.19 94
4393.34 88
4393.50 81
4393.65 76
4393.80 74
4393.95 75
4394.10 80
4394.26 88
4394.41 97
4394.56 105
4394.71 112
4394.86 115
4395.02 113
4395.17 109
4395.32 101
4395.47 93
4395.63 85
4395.78 79
4395.93 75
4396.08 74
4396.23 76
4396.39 79
4396.54 85
4396.69 91
4396.84 99
4396.99 107
4397.15 115
4397.30 124
4397.45 132
4397.60 139
4397.75 144
4397.91 146
4398.06 147
4398.21 146
4398.36 143
4398.51 141
4398.67 139
4398.82 140
4398.97 142
4399.12 146
4399.27 152
4399.43 158
4399.58 163
4399.73 167
4399.88 169
4400.04 168
4400.19 166
4400.34 162
4400.49 157
4400.64 153
4400.80 151
4400.95 150
4401.10 151
4401.25 153
4401.40 156
4401.56 160
4401.71 164
4401.86 168
4402.01 170
4402.16 172
4402.32 171
4402.47 169
4402.62 164
4402.77 159
4402.93 153
4403.08 147
4403.23 143
4403.38 141
4403.53 141
4403.69 142
4403.84 143
4403.99 145
4404.14 147
4404.30 148
4404.45 148
4404.60 149
4404.75 150
4404.90 151
4405.06 151
4405.21 150
4405.36 149
4405.51 146
4405.67 142
4405.82 138
4405.97 133
4406.12 128
4406.27 124
4406.43 121
4406.58 118
4406.73 117
4406.88 116
4407.04 115
4407.19 115
4407.34 115
4407.49 116
4407.64 116
4407.80 117
4407.95 118
4408.10 119
4408.25 122
4408.41 124
4408.56 127
4408.71 130
4408.86 132
4409.01 135
4409.17 137
4409.32 138
4409.47 139
4409.62 140
4409.78 140
4409.93 139
4410.08 136
4410.23 134
4410.38 130
4410.54 127
4410.69 124
4410.84 122
4410.99 121
4411.15 123
4411.30 125
4411.45 129
4411.60 132
4411.76 136
4411.91 138
4412.06 138
4412.21 135
4412.36 130
4412.52 124
4412.67 116
4412.82 107
4412.97 99
4413.13 92
4413.28 86
4413.43 84
4413.58 85
4413.74 89
4413.89 95
4414.04 104
4414.19 114
4414.35 123
4414.50 131
4414.65 139
4414.80 145
4414.95 150
4415.11 154
4415.26 156
4415.41 156
4415.56 156
4415.72 154
4415.87 152
4416.02 151
4416.17 151
4416.33 152
4416.48 154
4416.63 156
4416.78 156
4416.94 156
4417.09 153
4417.24 148
4417.39 141
4417.55 132
4417.70 124
4417.85 115
4418.00 108
4418.15 101
4418.31 95
4418.46 92
4418.61 90
4418.76 89
4418.92 90
4419.07 91
4419.22 93
4419.37 93
4419.53 93
4419.68 92
4419.83 90
4419.98 87
4420.14 84
4420.29 80
4420.44 76
4420.59 71
4420.75 66
4420.90 61
4421.05 55
4421.20 50
4421.36 46
4421.51 44
4421.66 45
4421.81 47
4421.97 50
4422.12 54
4422.27 57
4422.42 59
4422.58 59
4422.73 56
4422.88 51
4423.03 47
4423.19 43
4423.34 41
4423.49 41
4423.64 44
4423.80 47
4423.95 52
4424.10 57
4424.25 61
4424.41 65
4424.56 69
4424.71 72
4424.86 76
4425.02 78
4425.17 80
4425.32 80
4425.47 80
4425.63 78
4425.78 76
4425.93 74
4426.08 71
4426.24 69
4426.39 68
4426.54 67
4426.69 66
4426.85 66
4427.00 66
4427.15 66
4427.31 67
4427.46 69
4427.61 71
4427.76 74
4427.92 77
4428.07 80
4428.22 82
4428.37 83
4428.53 83
4428.68 82
4428.83 82
4428.98 81
4429.14 80
4429.29 79
4429.44 79
4429.59 78
4429.75 77
4429.90 75
4430.05 75
4430.20 74
4430.36 75
4430.51 76
4430.66 78
4430.82 81
4430.97 83
4431.12 85
4431.27 87
4431.43 89
4431.58 91
4431.73 93
4431.88 96
4432.04 99
4432.19 104
4432.34 109
4432.49 115
4432.65 120
4432.80 125
4432.95 128
4433.11 130
4433.26 129
4433.41 126
4433.56 122
4433.72 116
4433.87 110
4434.02 104
4434.17 98
4434.33 93
4434.48 89
4434.63 87
4434.78 86
4434.94 86
4435.09 86
4435.24 87
4435.40 87
4435.55 85
4435.70 83
4435.85 79
4436.01 75
4436.16 70
4436.31 67
4436.46 65
4436.62 64
4436.77 66
4436.92 69
4437.08 73
4437.23 77
4437.38 83
4437.53 88
4437.69 93
4437.84 97
4437.99 101
4438.15 102
4438.30 102
4438.45 99
4438.60 96
4438.76 91
4438.91 87
4439.06 85
4439.21 84
4439.37 85
4439.52 87
4439.67 88
4439.83 89
4439.98 89
4440.13 86
4440.28 83
4440.44 79
4440.59 75
4440.74 73
4440.90 71
4441.05 71
4441.20 72
4441.35 74
4441.51 76
4441.66 78
4441.81 80
4441.97 82
4442.12 84
4442.27 87
4442.42 91
4442.58 96
4442.73 102
4442.88 107
4443.04 110
4443.19 110
4443.34 106
4443.49 99
4443.65 89
4443.80 78
4443.95 68
4444.11 61
4444.26 57
4444.41 56
4444.56 57
4444.72 60
4444.87 64
4445.02 68
4445.18 72
4445.33 76
4445.48 82
4445.63 89
4445.79 97
4445.94 106
4446.09 114
4446.25 122
4446.40 128
4446.55 131
4446.70 132
4446.86 130
4447.01 127
4447.16 123
4447.32 118
4447.47 114
4447.62 110
4447.77 108
4447.93 108
4448.08 108
4448.23 110
4448.39 112
4448.54 115
4448.69 118
4448.85 120
4449.00 123
4449.15 125
4449.30 127
4449.46 129
4449.61 131
4449.76 132
4449.92 134
4450.07 134
4450.22 132
4450.38 129
4450.53 123
4450.68 115
4450.83 106
4450.99 97
4451.14 89
4451.29 83
4451.45 79
4451.60 77
4451.75 77
4451.90 77
4452.06 77
4452.21 76
4452.36 73
4452.52 71
4452.67 68
4452.82 66
4452.98 66
4453.13 67
4453.28 69
4453.44 73
4453.59 76
4453.74 80
4453.89 83
4454.05 86
4454.20 87
4454.35 87
4454.51 86
4454.66 85
4454.81 83
4454.97 83
4455.12 84
4455.27 87
4455.42 92
4455.58 98
4455.73 104
4455.88 109
4456.04 112
4456.19 113
4456.34 111
4456.50 108
4456.65 103
4456.80 99
4456.96 95
4457.11 94
4457.26 94
4457.41 95
4457.57 97
4457.72 99
4457.87 99
4458.03 98
4458.18 96
4458.33 92
4458.49 88
4458.64 84
4458.79 82
4458.95 81
4459.10 83
4459.25 86
4459.41 90
4459.56 96
4459.71 101
4459.86 106
4460.02 110
4460.17 112
4460.32 112
4460.48 110
4460.63 106
4460.78 99
4460.94 92
4461.09 83
4461.24 75
4461.40 69
4461.55 64
4461.70 62
4461.86 63
4462.01 65
4462.16 70
4462.32 74
4462.47 78
4462.62 82
4462.78 84
4462.93 85
4463.08 87
4463.23 89
4463.39 91
4463.54 94
4463.69 98
4463.85 99
4464.00 99
4464.15 96
4464.31 91
4464.46 84
4464.61 76
4464.77 70
4464.92 65
4465.07 64
4465.23 65
4465.38 70
4465.53 77
4465.69 85
4465.84 94
4465.99 103
4466.15 110
4466.30 115
4466.45 116
4466.61 115
4466.76 112
4466.91 106
4467.07 100
4467.22 93
4467.37 88
4467.53 84
4467.68 82
4467.83 82
4467.99 82
4468.14 82
4468.29 81
4468.45 78
4468.60 72
4468.75 65
4468.90 57
4469.06 50
4469.21 45
4469.36 42
4469.52 43
4469.67 45
4469.82 49
4469.98 54
4470.13 59
4470.28 64
4470.44 67
4470.59 69
4470.74 71
4470.90 72
4471.05 74
4471.20 77
4471.36 81
4471.51 88
4471.66 96
4471.82 106
4471.97 115
4472.12 124
4472.28 132
4472.43 138
4472.58 142
4472.74 145
4472.89 148
4473.04 149
4473.20 148
4473.35 147
4473.51 144
4473.66 139
4473.81 132
4473.97 125
4474.12 117
4474.27 111
4474.43 106
4474.58 102
4474.73 101
4474.89 101
4475.04 102
4475.19 103
4475.35 104
4475.50 104
4475.65 103
4475.81 101
4475.96 96
4476.11 91
4476.27 84
4476.42 77
4476.57 70
4476.73 64
4476.88 59
4477.03 55
4477.19 51
4477.34 47
4477.49 43
4477.65 40
4477.80 37
4477.95 36
4478.11 36
4478.26 38
4478.41 42
4478.57 46
4478.72 50
4478.87 52
4479.03 52
4479.18 50
4479.34 45
4479.49 39
4479.64 33
4479.80 26
4479.95 20
4480.10 15
4480.26 10
4480.41 6
4480.56 2
4480.72 0
4480.87 0
4481.02 0
4481.18 0
4481.33 0
4481.48 0
4481.64 0
4481.79 0
4481.94 0
4482.10 5
4482.25 10
4482.41 15
4482.56 18
4482.71 20
4482.87 21
4483.02 21
4483.17 20
4483.33 20
4483.48 19
4483.63 19
4483.79 20
4483.94 20
4484.09 21
4484.25 21
4484.40 21
4484.56 21
4484.71 20
4484.86 19
4485.02 19
4485.17 19
4485.32 20
4485.48 22
4485.63 24
4485.78 27
4485.94 28
4486.09 29
4486.24 28
4486.40 26
4486.55 22
4486.71 19
4486.86 16
4487.01 15
4487.17 16
4487.32 18
4487.47 22
4487.63 26
4487.78 29
4487.93 31
4488.09 33
4488.24 34
4488.40 35
4488.55 36
4488.70 38
4488.86 39
4489.01 40
4489.16 41
4489.32 40
4489.47 39
4489.62 38
4489.78 37
4489.93 37
4490.09 38
4490.24 39
4490.39 40
4490.55 40
4490.70 39
4490.85 37
4491.01 36
4491.16 36
4491.31 36
4491.47 38
4491.62 41
4491.78 44
4491.93 47
4492.08 50
4492.24 54
4492.39 59
4492.54 64
4492.70 70
4492.85 77
4493.01 83
4493.16 89
4493.31 93
4493.47 95
4493.62 95
4493.77 95
4493.93 93
4494.08 91
4494.24 88
4494.39 86
4494.54 82
4494.70 79
4494.85 74
4495.00 69
4495.16 64
4495.31 58
4495.46 53
4495.62 47
4495.77 42
4495.93 37
4496.08 33
4496.23 30
4496.39 29
4496.54 30
4496.70 32
4496.85 35
4497.00 38
4497.16 40
4497.31 41
4497.46 42
4497.62 41
4497.77 41
4497.93 42
4498.08 44
4498.23 49
4498.39 55
4498.54 63
4498.69 70
4498.85 77
4499.00 83
4499.16 88
4499.31 91
4499.46 93
4499.62 94
4499.77 93
4499.92 92
4500.08 90
4500.23 87
4500.39 84
4500.54 82
4500.69 80
4500.85 79
4501.00 79
4501.16 78
4501.31 77
4501.46 74
4501.62 70
4501.77 64
4501.93 58
4502.08 53
4502.23 49
4502.39 47
4502.54 46
4502.69 48
4502.85 51
4503.00 54
4503.16 57
4503.31 61
4503.46 65
4503.62 69
4503.77 73
4503.93 76
4504.08 79
4504.23 80
4504.39 79
4504.54 77
4504.70 73
4504.85 69
4505.00 65
4505.16 61
4505.31 60
4505.46 59
4505.62 59
4505.77 60
4505.93 60
4506.08 59
4506.23 58
4506.39 56
4506.54 54
4506.70 52
4506.85 51
4507.00 51
4507.16 53
4507.31 55
4507.47 58
4507.62 62
4507.77 64
4507.93 64
4508.08 63
4508.24 60
4508.39 55
4508.54 49
4508.70 43
4508.85 37
4509.01 33
4509.16 30
4509.31 28
4509.47 26
4509.62 25
4509.78 24
4509.93 24
4510.08 24
4510.24 25
4510.39 27
4510.55 28
4510.70 30
4510.85 31
4511.01 30
4511.16 29
4511.32 26
4511.47 24
4511.62 22
4511.78 22
4511.93 23
4512.09 25
4512.24 28
4512.39 30
4512.55 32
4512.70 33
4512.86 34
4513.01 35
4513.16 36
4513.32 38
4513.47 40
4513.63 44
4513.78 48
4513.93 53
4514.09 58
4514.24 63
4514.40 67
4514.55 71
4514.70 73
4514.86 74
4515.01 74
4515.17 73
4515.32 70
4515.48 66
4515.63 62
4515.78 58
4515.94 54
4516.09 51
4516.25 48
4516.40 48
4516.55 49
4516.71 52
4516.86 57
4517.02 63
4517.17 69
4517.32 75
4517.48 82
4517.63 87
4517.79 90
4517.94 92
4518.10 93
4518.25 94
4518.40 95
4518.56 96
4518.71 97
4518.87 99
4519.02 99
4519.17 99
4519.33 97
4519.48 94
4519.64 90
4519.79 86
4519.95 83
4520.10 82
4520.25 83
4520.41 86
4520.56 90
4520.72 94
4520.87 96
4521.02 97
4521.18 96
4521.33 94
4521.49 91
4521.64 88
4521.80 86
4521.95 86
4522.10 88
4522.26 92
4522.41 97
4522.57 102
4522.72 107
4522.88 109
4523.03 110
4523.18 110
4523.34 109
4523.49 109
4523.65 111
4523.80 115
4523.95 120
4524.11 126
4524.26 131
4524.42 133
4524.57 132
4524.73 126
4524.88 118
4525.03 107
4525.19 96
4525.34 86
4525.50 79
4525.65 73
4525.81 71
4525.96 70
4526.11 71
4526.27 71
4526.42 72
4526.58 72
4526.73 71
4526.89 71
4527.04 70
4527.19 70
4527.35 71
4527.50 73
4527.66 76
4527.81 79
4527.97 83
4528.12 86
4528.27 88
4528.43 87
4528.58 85
4528.74 80
4528.89 74
4529.05 68
4529.20 61
4529.35 56
4529.51 52
4529.66 49
4529.82 48
4529.97 49
4530.13 51
4530.28 55
4530.44 59
4530.59 63
4530.74 68
4530.90 71
4531.05 73
4531.21 72
4531.36 70
4531.52 66
4531.67 62
4531.82 57
4531.98 54
4532.13 52
4532.29 52
4532.44 52
4532.60 52
4532.75 52
4532.91 51
4533.06 49
4533.21 48
4533.37 47
4533.52 47
4533.68 49
4533.83 52
4533.99 55
4534.14 57
4534.29 58
4534.45 57
4534.60 55
4534.76 53
4534.91 51
4535.07 51
4535.22 52
4535.38 56
4535.53 61
4535.68 68
4535.84 76
4535.99 83
4536.15 90
4536.30 95
4536.46 99
4536.61 101
4536.77 101
4536.92 98
4537.07 95
4537.23 89
4537.38 83
4537.54 76
4537.69 69
4537.85 62
4538.00 55
4538.16 50
4538.31 46
4538.47 43
4538.62 41
4538.77 39
4538.93 37
4539.08 36
4539.24 35
4539.39 34
4539.55 35
4539.70 36
4539.86 39
4540.01 43
4540.16 48
4540.32 53
4540.47 58
4540.63 64
4540.78 69
4540.94 74
4541.09 77
4541.25 78
4541.40 78
4541.56 76
4541.71 72
4541.86 68
4542.02 65
4542.17 63
4542.33 63
4542.48 65
4542.64 67
4542.79 71
4542.95 74
4543.10 78
4543.26 81
4543.41 84
4543.56 88
4543.72 93
4543.87 99
4544.03 105
4544.18 111
4544.34 115
4544.49 118
4544.65 118
4544.80 114
4544.96 108
4545.11 100
4545.27 91
4545.42 83
4545.57 76
4545.73 71
4545.88 69
4546.04 69
4546.19 70
4546.35 71
4546.50 71
4546.66 71
4546.81 68
4546.97 63
4547.12 57
4547.28 50
4547.43 43
4547.58 38
4547.74 34
4547.89 31
4548.05 30
4548.20 29
4548.36 30
4548.51 31
4548.67 34
4548.82 37
4548.98 42
4549.13 47
4549.29 52
4549.44 57
4549.60 61
4549.75 63
4549.90 64
4550.06 64
4550.21 63
4550.37 62
4550.52 61
4550.68 61
4550.83 61
4550.99 61
4551.14 60
4551.30 58
4551.45 54
4551.61 49
4551.76 44
4551.92 38
4552.07 34
4552.23 30
4552.38 29
4552.53 28
4552.69 28
4552.84 29
4553.00 30
4553.15 31
4553.31 34
4553.46 38
4553.62 44
4553.77 51
4553.93 60
4554.08 70
4554.24 79
4554.39 86
4554.55 92
4554.70 95
4554.86 97
4555.01 97
4555.17 97
4555.32 98
4555.47 100
4555.63 101
4555.78 102
4555.94 100
4556.09 96
4556.25 89
4556.40 80
4556.56 70
4556.71 62
4556.87 56
4557.02 53
4557.18 52
4557.33 54
4557.49 56
4557.64 58
4557.80 60
4557.95 62
4558.11 65
4558.26 69
4558.42 75
4558.57 84
4558.73 95
4558.88 105
4559.04 115
4559.19 121
4559.35 124
4559.50 122
4559.65 116
4559.81 107
4559.96 95
4560.12 83
4560.27 72
4560.43 61
4560.58 52
4560.74 44
4560.89 37
4561.05 30
4561.20 25
4561.36 21
4561.51 20
4561.67 21
4561.82 25
4561.98 30
4562.13 35
4562.29 40
4562.44 43
4562.60 43
4562.75 42
4562.91 39
4563.06 35
4563.22 30
4563.37 25
4563.53 20
4563.68 16
4563.84 14
4563.99 13
4564.15 13
4564.30 14
4564.46 16
4564.61 18
4564.77 20
4564.92 21
4565.08 21
4565.23 22
4565.39 22
4565.54 23
4565.70 23
4565.85 23
4566.01 22
4566.16 21
4566.32 19
4566.47 17
4566.63 15
4566.78 16
4566.94 17
4567.09 20
4567.25 24
4567.40 29
4567.56 34
4567.71 38
4567.87 41
4568.02 43
4568.18 44
4568.33 43
4568.49 39
4568.64 32
4568.80 23
4568.95 12
4569.11 0
4569.26 0
4569.42 0
4569.57 0
4569.73 0
4569.88 0
4570.04 0
4570.19 0
4570.35 2
4570.50 13
4570.66 23
4570.81 31
4570.97 36
4571.12 40
4571.28 41
4571.43 42
4571.59 41
4571.74 41
4571.90 41
4572.05 42
4572.21 45
4572.36 48
4572.52 52
4572.67 56
4572.83 60
4572.98 62
4573.14 63
4573.29 62
4573.45 59
4573.60 56
4573.76 51
4573.91 47
4574.07 44
4574.22 42
4574.38 41
4574.53 41
4574.69 43
4574.84 45
4575.00 47
4575.15 50
4575.31 53
4575.46 56
4575.62 58
4575.77 59
4575.93 60
4576.08 59
4576.24 57
4576.39 53
4576.55 48
4576.70 43
4576.86 37
4577.01 34
4577.17 31
4577.33 31
4577.48 32
4577.64 34
4577.79 36
4577.95 37
4578.10 37
4578.26 35
4578.41 30
4578.57 24
4578.72 16
4578.88 8
4579.03 2
4579.19 0
4579.34 0
4579.50 0
4579.65 0
4579.81 4
4579.96 7
4580.12 9
4580.27 9
4580.43 6
4580.58 1
4580.74 0
4580.89 0
4581.05 0
4581.20 0
4581.36 1
4581.52 10
4581.67 21
4581.83 32
4581.98 41
4582.14 46
4582.29 47
4582.45 45
4582.60 40
4582.76 33
4582.91 26
4583.07 18
4583.22 12
4583.38 6
4583.53 2
4583.69 0
4583.84 0
4584.00 0
4584.15 0
4584.31 0
4584.46 8
4584.62 20
4584.78 34
4584.93 49
4585.09 62
4585.24 72
4585.40 78
4585.55 80
4585.71 79
4585.86 76
4586.02 73
4586.17 71
4586.33 70
4586.48 70
4586.64 69
4586.79 67
4586.95 63
4587.10 58
4587.26 52
4587.42 46
4587.57 42
4587.73 40
4587.88 40
4588.04 40
4588.19 40
4588.35 40
4588.50 39
4588.66 37
4588.81 36
4588.97 35
4589.12 36
4589.28 37
4589.43 39
4589.59 41
4589.75 41
4589.90 40
4590.06 38
4590.21 37
4590.37 36
4590.52 37
4590.68 41
4590.83 47
4590.99 55
4591.14 65
4591.30 75
4591.45 83
4591.61 88
4591.77 91
4591.92 90
4592.08 85
4592.23 78
4592.39 70
4592.54 62
4592.70 53
4592.85 46
4593.01 40
4593.16 35
4593.32 32
4593.47 29
4593.63 27
4593.79 26
4593.94 25
4594.10 24
4594.25 22
4594.41 19
4594.56 16
4594.72 11
4594.87 7
4595.03 2
4595.18 0
4595.34 0
4595.50 0
4595.65 0
4595.81 2
4595.96 7
4596.12 13
4596.27 19
4596.43 23
4596.58 25
4596.74 25
4596.89 23
4597.05 21
4597.21 17
4597.36 15
4597.52 13
4597.67 11
4597.83 10
4597.98 10
4598.14 10
4598.29 11
4598.45 13
4598.61 15
4598.76 18
4598.92 20
4599.07 22
4599.23 23
4599.38 24
4599.54 24
4599.69 24
4599.85 24
4600.01 24
4600.16 24
4600.32 24
4600.47 24
4600.63 23
4600.78 22
4600.94 21
4601.09 21
4601.25 20
4601.41 21
4601.56 22
4601.72 24
4601.87 27
4602.03 29
4602.18 30
4602.34 30
4602.49 29
4602.65 28
4602.81 27
4602.96 27
4603.12 26
4603.27 26
4603.43 25
4603.58 25
4603.74 24
4603.89 23
4604.05 22
4604.21 22
4604.36 24
4604.52 27
4604.67 31
4604.83 37
4604.98 43
4605.14 50
4605.29 57
4605.45 62
4605.61 67
4605.76 69
4605.92 68
4606.07 64
4606.23 58
4606.38 50
4606.54 43
4606.70 37
4606.85 33
4607.01 32
4607.16 34
4607.32 36
4607.47 37
4607.63 38
4607.79 37
4607.94 34
4608.10 31
4608.25 27
4608.41 24
4608.56 22
4608.72 21
4608.87 20
4609.03 18
4609.19 15
4609.34 12
4609.50 10
4609.65 8
4609.81 8
4609.96 10
4610.12 15
4610.28 22
4610.43 31
4610.59 40
4610.74 49
4610.90 56
4611.05 60
4611.21 63
4611.37 64
4611.52 63
4611.68 62
4611.83 60
4611.99 56
4612.14 52
4612.30 46
4612.46 39
4612.61 30
4612.77 21
4612.92 12
4613.08 3
4613.24 0
4613.39 0
4613.55 0
4613.70 0
4613.86 0
4614.01 7
4614.17 18
4614.33 30
4614.48 44
4614.64 57
4614.79 71
4614.95 84
4615.10 96
4615.26 107
4615.42 115
4615.57 121
4615.73 123
4615.88 121
4616.04 117
4616.20 111
4616.35 105
4616.51 100
4616.66 97
4616.82 96
4616.97 97
4617.13 99
4617.29 102
4617.44 105
4617.60 108
4617.75 109
4617.91 109
4618.07 107
4618.22 104
4618.38 100
4618.53 96
4618.69 92
4618.84 89
4619.00 88
4619.16 88
4619.31 91
4619.47 95
4619.62 99
4619.78 104
4619.94 108
4620.09 112
4620.25 116
4620.40 118
4620.56 120
4620.71 121
4620.87 121
4621.03 119
4621.18 115
4621.34 111
4621.49 105
4621.65 100
4621.81 95
4621.96 89
4622.12 83
4622.27 78
4622.43 72
4622.59 66
4622.74 62
4622.90 59
4623.05 56
4623.21 55
4623.37 55
4623.52 55
4623.68 54
4623.83 52
4623.99 51
4624.14 50
4624.30 50
4624.46 50
4624.61 52
4624.77 55
4624.92 60
4625.08 64
4625.24 69
4625.39 74
4625.55 78
4625.70 82
4625.86 85
4626.02 87
4626.17 88
4626.33 89
4626.48 89
4626.64 90
4626.80 90
4626.95 90
4627.11 89
4627.26 87
4627.42 83
4627.58 78
4627.73 72
4627.89 65
4628.04 58
4628.20 51
4628.36 44
4628.51 37
4628.67 30
4628.82 24
4628.98 19
4629.14 16
4629.29 14
4629.45 13
4629.60 13
4629.76 13
4629.92 12
4630.07 10
4630.23 8
4630.38 7
4630.54 8
4630.70 11
4630.85 18
4631.01 27
4631.17 37
4631.32 47
4631.48 56
4631.63 62
4631.79 66
4631.95 68
4632.10 69
4632.26 69
4632.41 69
4632.57 69
4632.73 67
4632.88 65
4633.04 60
4633.19 54
4633.35 47
4633.51 41
4633.66 35
4633.82 29
4633.97 25
4634.13 22
4634.29 19
4634.44 15
4634.60 11
4634.76 6
4634.91 1
4635.07 0
4635.22 0
4635.38 0
4635.54 0
4635.69 0
4635.85 0
4636.00 0
4636.16 5
4636.32 10
4636.47 13
4636.63 16
4636.79 17
4636.94 18
4637.10 19
4637.25 20
4637.41 21
4637.57 21
4637.72 19
4637.88 17
4638.03 14
4638.19 9
4638.35 5
4638.50 1
4638.66 0
4638.82 0
4638.97 0
4639.13 0
4639.28 0
4639.44 0
4639.60 0
4639.75 0
4639.91 0
4640.06 2
4640.22 6
4640.38 10
4640.53 14
4640.69 18
4640.85 20
4641.00 20
4641.16 19
4641.31 16
4641.47 13
4641.63 9
4641.78 5
4641.94 2
4642.10 0
4642.25 0
4642.41 0
4642.56 1
4642.72 2
4642.88 2
4643.03 1
4643.19 0
4643.35 0
4643.50 0
4643.66 0
4643.81 0
4643.97 5
4644.13 13
4644.28 22
4644.44 31
4644.60 38
4644.75 43
4644.91 46
4645.07 47
4645.22 48
4645.38 50
4645.53 54
4645.69 60
4645.85 67
4646.00 75
4646.16 83
4646.32 92
4646.47 99
4646.63 106
4646.78 111
4646.94 115
4647.10 118
4647.25 119
4647.41 117
4647.57 113
4647.72 105
4647.88 95
4648.04 85
4648.19 74
4648.35 64
4648.50 57
4648.66 53
4648.82 52
4648.97 53
4649.13 57
4649.29 60
4649.44 64
4649.60 66
4649.76 66
4649.91 64
4650.07 61
4650.22 57
4650.38 53
4650.54 49
4650.69 45
4650.85 43
4651.01 41
4651.16 39
4651.32 38
4651.48 38
4651.63 37
4651.79 36
4651.94 34
4652.10 33
4652.26 30
4652.41 29
4652.57 27
4652.73 27
4652.88 29
4653.04 33
4653.20 38
4653.35 44
4653.51 50
4653.67 56
4653.82 61
4653.98 65
4654.13 67
4654.29 69
4654.45 69
4654.60 68
4654.76 66
4654.92 64
4655.07 62
4655.23 61
4655.39 60
4655.54 61
4655.70 62
4655.86 63
4656.01 64
4656.17 64
4656.33 64
4656.48 65
4656.64 66
4656.79 68
4656.95 71
4657.11 75
4657.26 78
4657.42 81
4657.58 83
4657.73 83
4657.89 82
4658.05 80
4658.20 78
4658.36 76
4658.52 73
4658.67 71
4658.83 68
4658.99 64
4659.14 60
4659.30 54
4659.46 47
4659.61 39
4659.77 30
4659.93 21
4660.08 10
4660.24 0
4660.39 0
4660.55 0
4660.71 0
4660.86 0
4661.02 0
4661.18 0
4661.33 0
4661.49 1
4661.65 11
4661.80 19
4661.96 26
4662.12 30
4662.27 34
4662.43 37
4662.59 39
4662.74 41
4662.90 42
4663.06 43
4663.21 43
4663.37 42
4663.53 39
4663.68 36
4663.84 32
4664.00 28
4664.15 25
4664.31 24
4664.47 24
4664.62 25
4664.78 28
4664.94 31
4665.09 34
4665.25 37
4665.41 38
4665.56 40
4665.72 41
4665.88 43
4666.03 46
4666.19 50
4666.35 55
4666.50 60
4666.66 66
4666.82 72
4666.97 77
4667.13 82
4667.29 86
4667.44 88
4667.60 89
4667.76 89
4667.91 87
4668.07 86
4668.23 84
4668.38 83
4668.54 84
4668.70 86
4668.85 89
4669.01 92
4669.17 96
4669.32 100
4669.48 104
4669.64 109
4669.79 116
4669.95 125
4670.11 137
4670.26 152
4670.42 169
4670.58 186
4670.73 201
4670.89 213
4671.05 220
4671.20 222
4671.36 219
4671.52 214
4671.67 207
4671.83 201
4671.99 197
4672.14 196
4672.30 198
4672.46 203
4672.61 209
4672.77 216
4672.93 222
4673.08 227
4673.24 229
4673.40 230
4673.55 230
4673.71 229
4673.87 228
4674.03 227
4674.18 226
4674.34 225
4674.50 224
4674.65 221
4674.81 217
4674.97 213
4675.12 208
4675.28 203
4675.44 200
4675.59 197
4675.75 197
4675.91 198
4676.06 202
4676.22 207
4676.38 213
4676.53 217
4676.69 219
4676.85 217
4677.00 210
4677.16 200
4677.32 187
4677.48 172
4677.63 159
4677.79 147
4677.95 139
4678.10 135
4678.26 135
4678.42 138
4678.57 144
4678.73 150
4678.89 158
4679.04 166
4679.20 174
4679.36 182
4679.51 190
4679.67 198
4679.83 204
4679.98 209
4680.14 212
4680.30 214
4680.46 216
4680.61 218
4680.77 220
4680.93 224
4681.08 229
4681.24 234
4681.40 242
4681.55 251
4681.71 263
4681.87 278
4682.02 297
4682.18 318
4682.34 342
4682.50 366
4682.65 390
4682.81 412
4682.97 432
4683.12 452
4683.28 471
4683.44 491
4683.59 513
4683.75 536
4683.91 561
4684.06 585
4684.22 610
4684.38 633
4684.54 654
4684.69 673
4684.85 689
4685.01 701
4685.16 711
4685.32 718
4685.48 724
4685.63 731
4685.79 739
4685.95 750
4686.11 764
4686.26 780
4686.42 796
4686.58 810
4686.73 820
4686.89 824
4687.05 821
4687.20 810
4687.36 793
4687.52 770
4687.68 745
4687.83 719
4687.99 694
4688.15 673
4688.30 657
4688.46 646
4688.62 640
4688.77 638
4688.93 639
4689.09 640
4689.25 640
4689.40 640
4689.56 637
4689.72 634
4689.87 630
4690.03 625
4690.19 619
4690.35 613
4690.50 605
4690.66 595
4690.82 581
4690.97 565
4691.13 545
4691.29 524
4691.44 503
4691.60 484
4691.76 469
4691.92 459
4692.07 452
4692.23 448
4692.39 444
4692.54 440
4692.70 433
4692.86 422
4693.02 410
4693.17 397
4693.33 385
4693.49 375
4693.64 366
4693.80 360
4693.96 355
4694.12 349
4694.27 343
4694.43 335
4694.59 324
4694.74 310
4694.90 293
4695.06 272
4695.22 251
4695.37 230
4695.53 211
4695.69 196
4695.84 185
4696.00 179
4696.16 176
4696.32 175
4696.47 174
4696.63 172
4696.79 168
4696.94 163
4697.10 157
4697.26 152
4697.42 148
4697.57 147
4697.73 147
4697.89 149
4698.04 152
4698.20 156
4698.36 159
4698.52 160
4698.67 161
4698.83 162
4698.99 161
4699.14 161
4699.30 162
4699.46 163
4699.62 164
4699.77 167
4699.93 169
4700.09 170
4700.25 170
4700.40 169
4700.56 167
4700.72 165
4700.87 164
4701.03 164
4701.19 166
4701.35 169
4701.50 173
4701.66 176
4701.82 177
4701.97 176
4702.13 172
4702.29 167
4702.45 161
4702.60 155
4702.76 149
4702.92 144
4703.08 139
4703.23 135
4703.39 132
4703.55 129
4703.70 127
4703.86 126
4704.02 125
4704.18 125
4704.33 126
4704.49 127
4704.65 127
4704.81 126
4704.96 124
4705.12 121
4705.28 118
4705.43 115
4705.59 114
4705.75 114
4705.91 116
4706.06 119
4706.22 121
4706.38 122
4706.54 119
4706.69 112
4706.85 101
4707.01 87
4707.17 71
4707.32 55
4707.48 41
4707.64 31
4707.79 25
4707.95 23
4708.11 25
4708.27 29
4708.42 34
4708.58 39
4708.74 42
4708.90 42
4709.05 39
4709.21 34
4709.37 26
4709.53 17
4709.68 7
4709.84 0
4710.00 0
4710.16 0
4710.31 0
4710.47 0
4710.63 0
4710.79 0
4710.94 0
4711.10 2
4711.26 8
4711.41 14
4711.57 19
4711.73 23
4711.89 28
4712.04 33
4712.20 38
4712.36 44
4712.52 49
4712.67 53
4712.83 55
4712.99 57
4713.15 58
4713.30 60
4713.46 61
4713.62 64
4713.78 67
4713.93 69
4714.09 70
4714.25 69
4714.41 67
4714.56 64
4714.72 60
4714.88 57
4715.04 55
4715.19 55
4715.35 57
4715.51 60
4715.67 64
4715.82 69
4715.98 73
4716.14 78
4716.30 82
4716.45 86
4716.61 89
4716.77 92
4716.93 94
4717.08 96
4717.24 98
4717.40 101
4717.56 103
4717.71 103
4717.87 102
4718.03 100
4718.19 96
4718.34 92
4718.50 90
4718.66 91
4718.82 96
4718.97 103
4719.13 113
4719.29 122
4719.45 129
4719.60 132
4719.76 131
4719.92 127
4720.08 122
4720.23 117
4720.39 113
4720.55 110
4720.71 106
4720.86 102
4721.02 96
4721.18 89
4721.34 83
4721.49 79
4721.65 78
4721.81 81
4721.97 88
4722.12 98
4722.28 107
4722.44 116
4722.60 122
4722.76 125
4722.91 125
4723.07 124
4723.23 123
4723.39 121
4723.54 121
4723.70 124
4723.86 128
4724.02 135
4724.17 144
4724.33 155
4724.49 168
4724.65 180
4724.80 192
4724.96 204
4725.12 215
4725.28 226
4725.43 236
4725.59 245
4725.75 254
4725.91 262
4726.07 269
4726.22 276
4726.38 283
4726.54 291
4726.70 299
4726.85 310
4727.01 323
4727.17 339
4727.33 357
4727.48 377
4727.64 398
4727.80 420
4727.96 440
4728.12 458
4728.27 472
4728.43 483
4728.59 491
4728.75 496
4728.90 498
4729.06 500
4729.22 503
4729.38 506
4729.53 510
4729.69 516
4729.85 523
4730.01 531
4730.17 538
4730.32 545
4730.48 550
4730.64 555
4730.80 559
4730.95 561
4731.11 563
4731.27 563
4731.43 563
4731.59 560
4731.74 557
4731.90 552
4732.06 547
4732.22 542
4732.37 537
4732.53 532
4732.69 526
4732.85 519
4733.00 511
4733.16 502
4733.32 491
4733.48 481
4733.64 471
4733.79 463
4733.95 456
4734.11 452
4734.27 451
4734.43 452
4734.58 455
4734.74 459
4734.90 465
4735.06 470
4735.21 476
4735.37 481
4735.53 486
4735.69 490
4735.85 495
4736.00 502
4736.16 509
4736.32 518
4736.48 528
4736.63 539
4736.79 550
4736.95 560
4737.11 570
4737.27 578
4737.42 585
4737.58 589
4737.74 591
4737.90 591
4738.06 589
4738.21 587
4738.37 585
4738.53 585
4738.69 586
4738.84 590
4739.00 597
4739.16 605
4739.32 615
4739.48 628
4739.63 642
4739.79 660
4739.95 682
4740.11 707
4740.27 737
4740.42 770
4740.58 806
4740.74 844
4740.90 885
4741.05 926
4741.21 966
4741.37 1006
4741.53 1044
4741.69 1080
4741.84 1114
4742.00 1144
4742.16 1171
4742.32 1194
4742.48 1214
4742.63 1229
4742.79 1242
4742.95 1252
4743.11 1261
4743.27 1269
4743.42 1278
4743.58 1287
4743.74 1296
4743.90 1305
4744.06 1313
4744.21 1319
4744.37 1322
4744.53 1324
4744.69 1324
4744.85 1321
4745.00 1318
4745.16 1313
4745.32 1307
4745.48 1301
4745.64 1294
4745.79 1286
4745.95 1279
4746.11 1271
4746.27 1264
4746.43 1256
4746.58 1246
4746.74 1235
4746.90 1223
4747.06 1210
4747.22 1197
4747.37 1184
4747.53 1173
4747.69 1165
4747.85 1158
4748.01 1152
4748.16 1147
4748.32 1141
4748.48 1133
4748.64 1124
4748.80 1112
4748.95 1096
4749.11 1076
4749.27 1054
4749.43 1030
4749.59 1006
4749.74 985
4749.90 968
4750.06 957
4750.22 950
4750.38 948
4750.53 950
4750.69 953
4750.85 958
4751.01 964
4751.17 970
4751.32 977
4751.48 985
4751.64 994
4751.80 1003
4751.96 1014
4752.11 1024
4752.27 1034
4752.43 1043
4752.59 1049
4752.75 1053
4752.91 1055
4753.06 1055
4753.22 1055
4753.38 1055
4753.54 1056
4753.70 1058
4753.85 1060
4754.01 1062
4754.17 1065
4754.33 1069
4754.49 1076
4754.64 1086
4754.80 1102
4754.96 1123
4755.12 1149
4755.28 1177
4755.44 1207
4755.59 1234
4755.75 1259
4755.91 1280
4756.07 1296
4756.23 1310
4756.38 1320
4756.54 1331
4756.70 1341
4756.86 1353
4757.02 1366
4757.18 1380
4757.33 1394
4757.49 1408
4757.65 1419
4757.81 1427
4757.97 1432
4758.12 1434
4758.28 1433
4758.44 1431
4758.60 1428
4758.76 1425
4758.92 1424
4759.07 1425
4759.23 1428
4759.39 1432
4759.55 1438
4759.71 1444
4759.86 1451
4760.02 1458
4760.18 1468
4760.34 1479
4760.50 1493
4760.66 1510
4760.81 1528
4760.97 1548
4761.13 1569
4761.29 1590
4761.45 1609
4761.61 1625
4761.76 1639
4761.92 1649
4762.08 1656
4762.24 1661
4762.40 1665
4762.55 1669
4762.71 1674
4762.87 1680
4763.03 1688
4763.19 1697
4763.35 1707
4763.50 1716
4763.66 1725
4763.82 1733
4763.98 1741
4764.14 1748
4764.30 1756
4764.45 1766
4764.61 1780
4764.77 1797
4764.93 1818
4765.09 1843
4765.25 1870
4765.40 1898
4765.56 1925
4765.72 1951
4765.88 1975
4766.04 2000
4766.20 2026
4766.35 2058
4766.51 2097
4766.67 2143
4766.83 2197
4766.99 2257
4767.15 2322
4767.30 2387
4767.46 2453
4767.62 2517
4767.78 2580
4767.94 2642
4768.10 2706
4768.25 2771
4768.41 2838
4768.57 2908
4768.73 2979
4768.89 3050
4769.05 3121
4769.20 3190
4769.36 3256
4769.52 3319
4769.68 3378
4769.84 3436
4770.00 3491
4770.15 3547
4770.31 3602
4770.47 3657
4770.63 3711
4770.79 3764
4770.95 3814
4771.10 3860
4771.26 3902
4771.42 3942
4771.58 3980
4771.74 4018
4771.90 4055
4772.06 4093
4772.21 4130
4772.37 4166
4772.53 4200
4772.69 4233
4772.85 4262
4773.01 4289
4773.16 4311
4773.32 4329
4773.48 4342
4773.64 4351
4773.80 4358
4773.96 4365
4774.12 4375
4774.27 4391
4774.43 4415
4774.59 4444
4774.75 4479
4774.91 4515
4775.07 4549
4775.22 4578
4775.38 4599
4775.54 4614
4775.70 4625
4775.86 4634
4776.02 4646
4776.18 4664
4776.33 4692
4776.49 4728
4776.65 4774
4776.81 4826
4776.97 4881
4777.13 4937
4777.28 4990
4777.44 5039
4777.60 5085
4777.76 5128
4777.92 5169
4778.08 5209
4778.24 5252
4778.39 5298
4778.55 5349
4778.71 5405
4778.87 5465
4779.03 5529
4779.19 5597
4779.35 5667
4779.50 5740
4779.66 5818
4779.82 5903
4779.98 5998
4780.14 6106
4780.30 6226
4780.46 6361
4780.61 6509
4780.77 6669
4780.93 6843
4781.09 7030
4781.25 7233
4781.41 7456
4781.57 7700
4781.72 7968
4781.88 8261
4782.04 8581
4782.20 8933
4782.36 9321
4782.52 9754
4782.68 10238
4782.83 10783
4782.99 11394
4783.15 12078
4783.31 12835
4783.47 13668
4783.63 14577
4783.79 15565
4783.94 16632
4784.10 17781
4784.26 19014
4784.42 20332
4784.58 21733
4784.74 23214
4784.90 24769
4785.06 26391
4785.21 28068
4785.37 29788
4785.53 31537
4785.69 33298
4785.85 35057
4786.01 36799
4786.17 38510
4786.32 40181
4786.48 41802
4786.64 43364
4786.80 44855
4786.96 46261
4787.12 47567
4787.28 48759
4787.44 49828
4787.59 50769
4787.75 51585
4787.91 52283
4788.07 52873
4788.23 53364
4788.39 53761
4788.55 54066
4788.70 54280
4788.86 54401
4789.02 54429
4789.18 54369
4789.34 54225
4789.50 54001
4789.66 53705
4789.82 53338
4789.97 52904
4790.13 52404
4790.29 51840
4790.45 51216
4790.61 50533
4790.77 49794
4790.93 49003
4791.09 48162
4791.24 47275
4791.40 46348
4791.56 45390
4791.72 44410
4791.88 43418
4792.04 42421
4792.20 41421
4792.36 40418
4792.51 39409
4792.67 38391
4792.83 37365
4792.99 36333
4793.15 35305
4793.31 34288
4793.47 33291
4793.63 32318
4793.78 31370
4793.94 30445
4794.10 29542
4794.26 28660
4794.42 27799
4794.58 26963
4794.74 26156
4794.90 25382
4795.05 24642
4795.21 23934
4795.37 23257
4795.53 22606
4795.69 21977
4795.85 21370
4796.01 20780
4796.17 20207
4796.33 19647
4796.48 19098
4796.64 18559
4796.80 18029
4796.96 17510
4797.12 17006
4797.28 16521
4797.44 16060
4797.60 15623
4797.75 15212
4797.91 14822
4798.07 14451
4798.23 14094
4798.39 13748
4798.55 13412
4798.71 13084
4798.87 12766
4799.03 12458
4799.18 12163
4799.34 11883
4799.50 11617
4799.66 11368
4799.82 11135
4799.98 10914
4800.14 10706
4800.30 10506
4800.46 10312
4800.61 10124
4800.77 9939
4800.93 9759
4801.09 9582
4801.25 9409
4801.41 9240
4801.57 9074
4801.73 8913
4801.89 8756
4802.04 8605
4802.20 8460
4802.36 8322
4802.52 8191
4802.68 8065
4802.84 7941
4803.00 7819
4803.16 7695
4803.32 7570
4803.48 7443
4803.63 7317
4803.79 7194
4803.95 7075
4804.11 6964
4804.27 6860
4804.43 6763
4804.59 6672
4804.75 6584
4804.91 6497
4805.06 6410
4805.22 6323
4805.38 6237
4805.54 6155
4805.70 6077
4805.86 6006
4806.02 5944
4806.18 5889
4806.34 5842
4806.50 5800
4806.65 5763
4806.81 5730
4806.97 5701
4807.13 5676
4807.29 5656
4807.45 5640
4807.61 5627
4807.77 5615
4807.93 5604
4808.09 5592
4808.24 5580
4808.40 5569
4808.56 5562
4808.72 5562
4808.88 5569
4809.04 5586
4809.20 5614
4809.36 5653
4809.52 5699
4809.68 5750
4809.84 5802
4809.99 5853
4810.15 5897
4810.31 5934
4810.47 5965
4810.63 5994
4810.79 6024
4810.95 6060
4811.11 6107
4811.27 6168
4811.43 6244
4811.58 6335
4811.74 6441
4811.90 6564
4812.06 6703
4812.22 6860
4812.38 7038
4812.54 7238
4812.70 7462
4812.86 7711
4813.02 7987
4813.18 8289
4813.33 8613
4813.49 8954
4813.65 9307
4813.81 9663
4813.97 10015
4814.13 10356
4814.29 10682
4814.45 10990
4814.61 11278
4814.77 11548
4814.93 11802
4815.09 12043
4815.24 12278
4815.40 12509
4815.56 12738
4815.72 12962
4815.88 13177
4816.04 13374
4816.20 13543
4816.36 13680
4816.52 13779
4816.68 13843
4816.84 13876
4817.00 13883
4817.15 13870
4817.31 13840
4817.47 13793
4817.63 13731
4817.79 13651
4817.95 13553
4818.11 13437
4818.27 13303
4818.43 13152
4818.59 12983
4818.75 12795
4818.91 12588
4819.06 12361
4819.22 12115
4819.38 11854
4819.54 11581
4819.70 11304
4819.86 11027
4820.02 10755
4820.18 10491
4820.34 10234
4820.50 9984
4820.66 9739
4820.82 9497
4820.98 9258
4821.13 9021
4821.29 8786
4821.45 8555
4821.61 8327
4821.77 8105
4821.93 7890
4822.09 7682
4822.25 7483
4822.41 7293
4822.57 7112
4822.73 6939
4822.89 6775
4823.05 6615
4823.20 6458
4823.36 6303
4823.52 6148
4823.68 5993
4823.84 5840
4824.00 5688
4824.16 5541
4824.32 5400
4824.48 5265
4824.64 5137
4824.80 5017
4824.96 4903
4825.12 4797
4825.28 4699
4825.43 4610
4825.59 4529
4825.75 4458
4825.91 4393
4826.07 4331
4826.23 4271
4826.39 4208
4826.55 4143
4826.71 4076
4826.87 4010
4827.03 3947
4827.19 3888
4827.35 3834
4827.51 3784
4827.67 3734
4827.82 3679
4827.98 3618
4828.14 3549
4828.30 3475
4828.46 3398
4828.62 3323
4828.78 3254
4828.94 3193
4829.10 3139
4829.26 3092
4829.42 3049
4829.58 3010
4829.74 2973
4829.90 2937
4830.06 2903
4830.22 2870
4830.37 2837
4830.53 2803
4830.69 2766
4830.85 2726
4831.01 2683
4831.17 2640
4831.33 2597
4831.49 2556
4831.65 2518
4831.81 2482
4831.97 2446
4832.13 2409
4832.29 2370
4832.45 2330
4832.61 2289
4832.77 2249
4832.93 2210
4833.08 2173
4833.24 2137
4833.40 2101
4833.56 2064
4833.72 2025
4833.88 1986
4834.04 1947
4834.20 1911
4834.36 1877
4834.52 1847
4834.68 1820
4834.84 1796
4835.00 1775
4835.16 1754
4835.32 1734
4835.48 1716
4835.64 1698
4835.80 1682
4835.96 1667
4836.11 1653
4836.27 1642
4836.43 1632
4836.59 1623
4836.75 1614
4836.91 1605
4837.07 1596
4837.23 1585
4837.39 1572
4837.55 1559
4837.71 1545
4837.87 1532
4838.03 1521
4838.19 1511
4838.35 1504
4838.51 1498
4838.67 1493
4838.83 1489
4838.99 1484
4839.15 1480
4839.30 1477
4839.46 1474
4839.62 1473
4839.78 1472
4839.94 1473
4840.10 1477
4840.26 1482
4840.42 1490
4840.58 1501
4840.74 1514
4840.90 1529
4841.06 1543
4841.22 1558
4841.38 1573
4841.54 1589
4841.70 1607
4841.86 1628
4842.02 1652
4842.18 1679
4842.34 1707
4842.50 1733
4842.66 1755
4842.82 1771
4842.97 1781
4843.13 1786
4843.29 1786
4843.45 1784
4843.61 1782
4843.77 1781
4843.93 1781
4844.09 1781
4844.25 1781
4844.41 1779
4844.57 1774
4844.73 1765
4844.89 1753
4845.05 1737
4845.21 1719
4845.37 1699
4845.53 1680
4845.69 1664
4845.85 1651
4846.01 1641
4846.17 1635
4846.33 1631
4846.49 1626
4846.65 1619
4846.81 1608
4846.97 1591
4847.13 1569
4847.29 1541
4847.44 1510
4847.60 1476
4847.76 1443
4847.92 1412
4848.08 1384
4848.24 1359
4848.40 1337
4848.56 1316
4848.72 1295
4848.88 1271
4849.04 1245
4849.20 1215
4849.36 1184
4849.52 1152
4849.68 1120
4849.84 1090
4850.00 1063
4850.16 1040
4850.32 1022
4850.48 1008
4850.64 999
4850.80 992
4850.96 985
4851.12 977
4851.28 965
4851.44 949
4851.60 928
4851.76 904
4851.92 878
4852.08 853
4852.24 830
4852.40 811
4852.56 795
4852.72 784
4852.88 776
4853.03 771
4853.19 768
4853.35 766
4853.51 766
4853.67 766
4853.83 767
4853.99 767
4854.15 766
4854.31 763
4854.47 757
4854.63 749
4854.79 738
4854.95 725
4855.11 712
4855.27 697
4855.43 682
4855.59 668
4855.75 654
4855.91 641
4856.07 632
4856.23 625
4856.39 622
4856.55 622
4856.71 625
4856.87 629
4857.03 633
4857.19 637
4857.35 639
4857.51 639
4857.67 639
4857.83 639
4857.99 637
4858.15 635
4858.31 631
4858.47 627
4858.63 623
4858.79 618
4858.95 614
4859.11 609
4859.27 606
4859.43 601
4859.59 596
4859.75 588
4859.91 577
4860.07 564
4860.23 551
4860.39 537
4860.55 524
4860.71 514
4860.87 507
4861.03 504
4861.19 502
4861.35 503
4861.51 504
4861.67 504
4861.83 503
4861.99 500
4862.15 495
4862.31 487
4862.47 478
4862.63 468
4862.79 460
4862.95 452
4863.11 448
4863.27 445
4863.43 444
4863.59 444
4863.75 443
4863.91 440
4864.07 436
4864.22 430
4864.38 421
4864.54 410
4864.70 399
4864.86 388
4865.02 377
4865.18 369
4865.34 363
4865.50 359
4865.66 357
4865.82 356
4865.98 356
4866.14 354
4866.30 352
4866.46 349
4866.62 346
4866.78 342
4866.94 339
4867.10 335
4867.26 331
4867.42 327
4867.58 323
4867.74 319
4867.90 316
4868.06 315
4868.22 315
4868.38 317
4868.54 320
4868.70 323
4868.86 327
4869.02 330
4869.18 333
4869.34 335
4869.50 336
4869.66 336
4869.82 335
4869.98 333
4870.14 328
4870.31 323
4870.47 317
4870.63 312
4870.79 310
4870.95 311
4871.11 316
4871.27 323
4871.43 331
4871.59 340
4871.75 347
4871.91 352
4872.07 354
4872.23 353
4872.39 351
4872.55 347
4872.71 343
4872.87 338
4873.03 335
4873.19 332
4873.35 329
4873.51 326
4873.67 323
4873.83 319
4873.99 313
4874.15 305
4874.31 296
4874.47 285
4874.63 272
4874.79 259
4874.95 245
4875.11 233
4875.27 223
4875.43 216
4875.59 213
4875.75 213
4875.91 216
4876.07 221
4876.23 228
4876.39 234
4876.55 239
4876.71 242
4876.87 244
4877.03 244
4877.19 243
4877.35 241
4877.51 237
4877.67 231
4877.83 225
4877.99 218
4878.15 211
4878.31 206
4878.47 203
4878.63 204
4878.79 208
4878.95 214
[truncated: 706,736 more chars]
