# Supplementary material for: Methylobacterium Species Promoting Rice and Barley Growth and Interaction Specificity Revealed with Whole-Cell Matrix-Assisted Laser Desorption / Ionization-Time-of-Flight Mass Spectrometry (MALDI-TOF/MS) Analysis
Source: PLoS One. 2015 Jun 8;10(6):e0129509. doi: 10.1371/journal.pone.0129509 (PMC4460032; doi:10.1371/journal.pone.0129509)
Supplement: S1 Data — (ZIP) [file pone.0129509.s001.zip › Supplementary data 1 (ms type strains)/M_rhodesianum DSM 5687T.txt]

780.90 0
780.96 0
781.02 0
781.09 0
781.15 0
781.22 0
781.28 0
781.34 0
781.41 0
781.47 0
781.54 0
781.60 0
781.66 0
781.73 0
781.79 0
781.86 0
781.92 0
781.98 0
782.05 0
782.11 0
782.18 0
782.24 0
782.30 0
782.37 0
782.43 0
782.50 0
782.56 0
782.62 0
782.69 0
782.75 0
782.82 0
782.88 0
782.95 0
783.01 0
783.07 0
783.14 0
783.20 0
783.27 0
783.33 0
783.39 0
783.46 0
783.52 0
783.59 0
783.65 0
783.71 0
783.78 0
783.84 0
783.91 0
783.97 0
784.04 0
784.10 0
784.16 0
784.23 0
784.29 0
784.36 0
784.42 0
784.48 0
784.55 0
784.61 0
784.68 0
784.74 0
784.80 0
784.87 0
784.93 0
785.00 0
785.06 0
785.13 0
785.19 0
785.25 0
785.32 0
785.38 0
785.45 0
785.51 0
785.57 0
785.64 0
785.70 0
785.77 0
785.83 0
785.90 0
785.96 0
786.02 0
786.09 0
786.15 0
786.22 0
786.28 0
786.35 0
786.41 0
786.47 0
786.54 0
786.60 0
786.67 0
786.73 0
786.80 0
786.86 0
786.92 0
786.99 0
787.05 0
787.12 0
787.18 0
787.24 0
787.31 0
787.37 0
787.44 0
787.50 0
787.57 0
787.63 0
787.69 0
787.76 0
787.82 0
787.89 0
787.95 0
788.02 0
788.08 0
788.14 0
788.21 0
788.27 0
788.34 0
788.40 0
788.47 0
788.53 0
788.59 0
788.66 0
788.72 0
788.79 0
788.85 0
788.92 0
788.98 0
789.05 0
789.11 0
789.17 0
789.24 0
789.30 0
789.37 0
789.43 0
789.50 0
789.56 0
789.62 0
789.69 0
789.75 0
789.82 0
789.88 0
789.95 0
790.01 0
790.07 0
790.14 0
790.20 0
790.27 0
790.33 0
790.40 0
790.46 0
790.53 0
790.59 0
790.65 0
790.72 0
790.78 0
790.85 0
790.91 0
790.98 0
791.04 0
791.11 0
791.17 0
791.23 0
791.30 0
791.36 0
791.43 0
791.49 0
791.56 0
791.62 0
791.69 0
791.75 0
791.81 0
791.88 0
791.94 0
792.01 0
792.07 0
792.14 0
792.20 0
792.27 0
792.33 0
792.39 0
792.46 0
792.52 0
792.59 0
792.65 0
792.72 0
792.78 0
792.85 0
792.91 0
792.97 0
793.04 0
793.10 0
793.17 0
793.23 0
793.30 0
793.36 0
793.43 0
793.49 0
793.55 0
793.62 0
793.68 0
793.75 0
793.81 0
793.88 0
793.94 0
794.01 0
794.07 0
794.14 0
794.20 0
794.26 0
794.33 0
794.39 0
794.46 0
794.52 0
794.59 0
794.65 0
794.72 0
794.78 0
794.85 0
794.91 0
794.97 0
795.04 0
795.10 0
795.17 0
795.23 0
795.30 0
795.36 0
795.43 0
795.49 0
795.56 0
795.62 0
795.69 0
795.75 0
795.81 0
795.88 0
795.94 0
796.01 0
796.07 0
796.14 0
796.20 0
796.27 0
796.33 0
796.40 0
796.46 0
796.53 0
796.59 0
796.65 0
796.72 0
796.78 0
796.85 0
796.91 0
796.98 0
797.04 0
797.11 0
797.17 0
797.24 0
797.30 0
797.37 0
797.43 0
797.50 0
797.56 0
797.62 0
797.69 0
797.75 0
797.82 0
797.88 0
797.95 0
798.01 0
798.08 0
798.14 0
798.21 0
798.27 0
798.34 0
798.40 0
798.47 0
798.53 0
798.60 0
798.66 0
798.72 0
798.79 0
798.85 0
798.92 0
798.98 0
799.05 0
799.11 0
799.18 0
799.24 0
799.31 0
799.37 0
799.44 0
799.50 0
799.57 0
799.63 0
799.70 0
799.76 0
799.83 0
799.89 0
799.96 0
800.02 0
800.08 0
800.15 0
800.21 0
800.28 0
800.34 0
800.41 0
800.47 0
800.54 0
800.60 0
800.67 0
800.73 0
800.80 0
800.86 0
800.93 0
800.99 0
801.06 0
801.12 0
801.19 0
801.25 0
801.32 0
801.38 0
801.45 0
801.51 0
801.58 0
801.64 0
801.70 0
801.77 0
801.83 0
801.90 0
801.96 0
802.03 0
802.09 0
802.16 0
802.22 0
802.29 0
802.35 0
802.42 0
802.48 0
802.55 0
802.61 0
802.68 0
802.74 0
802.81 0
802.87 0
802.94 0
803.00 0
803.07 0
803.13 0
803.20 0
803.26 0
803.33 0
803.39 0
803.46 0
803.52 0
803.59 0
803.65 0
803.72 0
803.78 0
803.85 0
803.91 0
803.98 0
804.04 0
804.11 0
804.17 0
804.24 0
804.30 0
804.37 0
804.43 0
804.50 0
804.56 0
804.63 0
804.69 0
804.76 0
804.82 0
804.89 0
804.95 0
805.02 0
805.08 0
805.15 0
805.21 0
805.28 0
805.34 0
805.41 0
805.47 0
805.54 0
805.60 0
805.67 0
805.73 0
805.80 0
805.86 0
805.93 0
805.99 0
806.06 0
806.12 0
806.19 0
806.25 0
806.32 0
806.38 0
806.45 0
806.51 0
806.58 0
806.64 0
806.71 0
806.77 0
806.84 0
806.90 0
806.97 0
807.03 0
807.10 0
807.16 0
807.23 0
807.29 0
807.36 0
807.42 0
807.49 0
807.55 0
807.62 0
807.68 0
807.75 0
807.81 0
807.88 0
807.94 0
808.01 0
808.07 0
808.14 0
808.20 0
808.27 0
808.33 0
808.40 0
808.46 0
808.53 0
808.59 0
808.66 0
808.72 0
808.79 0
808.85 0
808.92 0
808.98 0
809.05 0
809.11 0
809.18 0
809.25 0
809.31 0
809.38 0
809.44 0
809.51 0
809.57 0
809.64 0
809.70 0
809.77 0
809.83 0
809.90 0
809.96 0
810.03 0
810.09 0
810.16 0
810.22 0
810.29 0
810.35 0
810.42 0
810.48 0
810.55 0
810.61 0
810.68 0
810.74 0
810.81 0
810.87 0
810.94 0
811.01 0
811.07 0
811.14 0
811.20 0
811.27 0
811.33 0
811.40 0
811.46 0
811.53 0
811.59 0
811.66 0
811.72 0
811.79 0
811.85 0
811.92 0
811.98 0
812.05 0
812.11 0
812.18 0
812.24 0
812.31 0
812.38 0
812.44 0
812.51 0
812.57 0
812.64 0
812.70 0
812.77 0
812.83 0
812.90 0
812.96 0
813.03 0
813.09 0
813.16 0
813.22 0
813.29 0
813.35 0
813.42 0
813.49 0
813.55 0
813.62 0
813.68 0
813.75 0
813.81 0
813.88 0
813.94 0
814.01 0
814.07 0
814.14 0
814.20 1
814.27 1
814.33 1
814.40 0
814.47 0
814.53 0
814.60 0
814.66 0
814.73 0
814.79 0
814.86 0
814.92 0
814.99 0
815.05 0
815.12 0
815.18 0
815.25 0
815.32 0
815.38 0
815.45 0
815.51 0
815.58 0
815.64 0
815.71 0
815.77 0
815.84 0
815.90 0
815.97 0
816.04 0
816.10 0
816.17 0
816.23 0
816.30 0
816.36 0
816.43 0
816.49 0
816.56 0
816.62 0
816.69 0
816.75 0
816.82 0
816.89 0
816.95 0
817.02 0
817.08 0
817.15 0
817.21 0
817.28 0
817.34 0
817.41 0
817.48 0
817.54 0
817.61 0
817.67 0
817.74 0
817.80 0
817.87 0
817.93 0
818.00 0
818.06 0
818.13 0
818.20 0
818.26 0
818.33 0
818.39 0
818.46 0
818.52 0
818.59 0
818.65 0
818.72 0
818.79 0
818.85 0
818.92 0
818.98 0
819.05 0
819.11 0
819.18 0
819.24 0
819.31 0
819.38 0
819.44 0
819.51 0
819.57 0
819.64 0
819.70 0
819.77 0
819.83 0
819.90 0
819.97 0
820.03 0
820.10 0
820.16 0
820.23 0
820.29 0
820.36 0
820.42 0
820.49 0
820.56 0
820.62 0
820.69 0
820.75 0
820.82 0
820.88 0
820.95 0
821.02 0
821.08 0
821.15 0
821.21 0
821.28 0
821.34 0
821.41 0
821.47 0
821.54 0
821.61 0
821.67 0
821.74 0
821.80 0
821.87 0
821.93 0
822.00 0
822.07 0
822.13 0
822.20 0
822.26 0
822.33 0
822.39 0
822.46 0
822.53 0
822.59 0
822.66 0
822.72 0
822.79 0
822.85 0
822.92 0
822.98 0
823.05 0
823.12 0
823.18 0
823.25 0
823.31 0
823.38 0
823.44 0
823.51 0
823.58 0
823.64 0
823.71 0
823.77 0
823.84 0
823.91 0
823.97 0
824.04 0
824.10 0
824.17 0
824.23 0
824.30 0
824.37 0
824.43 0
824.50 0
824.56 0
824.63 0
824.69 0
824.76 0
824.83 0
824.89 0
824.96 0
825.02 0
825.09 0
825.15 0
825.22 0
825.29 0
825.35 0
825.42 0
825.48 0
825.55 0
825.62 0
825.68 0
825.75 0
825.81 0
825.88 0
825.94 0
826.01 0
826.08 0
826.14 0
826.21 0
826.27 0
826.34 0
826.41 0
826.47 0
826.54 0
826.60 0
826.67 0
826.73 0
826.80 0
826.87 0
826.93 0
827.00 0
827.06 0
827.13 0
827.20 0
827.26 0
827.33 0
827.39 0
827.46 0
827.52 0
827.59 0
827.66 0
827.72 0
827.79 0
827.85 0
827.92 0
827.99 0
828.05 0
828.12 0
828.18 0
828.25 0
828.32 0
828.38 0
828.45 0
828.51 0
828.58 0
828.65 0
828.71 0
828.78 0
828.84 0
828.91 0
828.97 0
829.04 0
829.11 0
829.17 0
829.24 0
829.30 0
829.37 0
829.44 0
829.50 0
829.57 0
829.63 0
829.70 0
829.77 0
829.83 0
829.90 0
829.96 0
830.03 0
830.10 0
830.16 0
830.23 0
830.29 0
830.36 0
830.43 0
830.49 0
830.56 0
830.62 0
830.69 0
830.76 0
830.82 0
830.89 0
830.95 0
831.02 0
831.09 0
831.15 0
831.22 0
831.28 0
831.35 0
831.42 0
831.48 0
831.55 0
831.61 0
831.68 0
831.75 0
831.81 0
831.88 0
831.94 0
832.01 0
832.08 0
832.14 0
832.21 0
832.28 0
832.34 0
832.41 0
832.47 0
832.54 0
832.61 0
832.67 0
832.74 0
832.80 0
832.87 0
832.94 0
833.00 0
833.07 0
833.13 0
833.20 0
833.27 0
833.33 0
833.40 0
833.47 0
833.53 0
833.60 0
833.66 0
833.73 0
833.80 0
833.86 0
833.93 0
833.99 0
834.06 0
834.13 0
834.19 0
834.26 0
834.32 0
834.39 0
834.46 0
834.52 0
834.59 0
834.66 0
834.72 0
834.79 0
834.85 0
834.92 0
834.99 0
835.05 0
835.12 0
835.19 0
835.25 0
835.32 0
835.38 0
835.45 0
835.52 0
835.58 0
835.65 0
835.71 0
835.78 0
835.85 0
835.91 0
835.98 0
836.05 0
836.11 0
836.18 0
836.24 0
836.31 0
836.38 0
836.44 0
836.51 0
836.58 0
836.64 0
836.71 0
836.77 0
836.84 0
836.91 0
836.97 0
837.04 0
837.11 0
837.17 0
837.24 0
837.30 0
837.37 0
837.44 0
837.50 0
837.57 0
837.64 0
837.70 0
837.77 0
837.83 0
837.90 0
837.97 0
838.03 0
838.10 0
838.17 0
838.23 0
838.30 0
838.37 0
838.43 0
838.50 0
838.56 0
838.63 0
838.70 0
838.76 0
838.83 0
838.90 0
838.96 0
839.03 0
839.09 0
839.16 0
839.23 0
839.29 0
839.36 0
839.43 0
839.49 0
839.56 0
839.63 0
839.69 0
839.76 0
839.82 0
839.89 0
839.96 0
840.02 0
840.09 0
840.16 0
840.22 0
840.29 0
840.36 0
840.42 0
840.49 0
840.56 0
840.62 0
840.69 0
840.75 0
840.82 0
840.89 0
840.95 0
841.02 0
841.09 0
841.15 0
841.22 0
841.29 0
841.35 0
841.42 0
841.48 0
841.55 0
841.62 0
841.68 0
841.75 0
841.82 0
841.88 0
841.95 0
842.02 0
842.08 0
842.15 0
842.22 0
842.28 0
842.35 0
842.42 0
842.48 0
842.55 0
842.61 0
842.68 0
842.75 0
842.81 0
842.88 0
842.95 0
843.01 0
843.08 0
843.15 0
843.21 0
843.28 0
843.35 0
843.41 0
843.48 0
843.55 0
843.61 0
843.68 0
843.75 0
843.81 0
843.88 0
843.94 0
844.01 0
844.08 0
844.14 0
844.21 0
844.28 0
844.34 0
844.41 0
844.48 0
844.54 0
844.61 0
844.68 0
844.74 0
844.81 0
844.88 0
844.94 0
845.01 0
845.08 0
845.14 0
845.21 0
845.28 0
845.34 0
845.41 0
845.48 0
845.54 0
845.61 0
845.68 0
845.74 0
845.81 0
845.88 0
845.94 0
846.01 0
846.08 0
846.14 0
846.21 0
846.28 0
846.34 0
846.41 0
846.48 0
846.54 0
846.61 0
846.68 0
846.74 0
846.81 0
846.88 0
846.94 0
847.01 0
847.08 0
847.14 0
847.21 0
847.28 0
847.34 0
847.41 0
847.48 0
847.54 0
847.61 0
847.68 0
847.74 0
847.81 0
847.88 0
847.94 0
848.01 0
848.08 0
848.14 0
848.21 0
848.28 0
848.34 0
848.41 0
848.48 0
848.54 0
848.61 0
848.68 0
848.74 0
848.81 0
848.88 0
848.94 0
849.01 0
849.08 0
849.14 0
849.21 0
849.28 0
849.34 0
849.41 0
849.48 0
849.54 0
849.61 0
849.68 0
849.74 0
849.81 0
849.88 0
849.94 0
850.01 0
850.08 0
850.14 0
850.21 0
850.28 0
850.34 0
850.41 0
850.48 0
850.54 0
850.61 0
850.68 0
850.75 0
850.81 0
850.88 0
850.95 0
851.01 0
851.08 0
851.15 0
851.21 0
851.28 0
851.35 0
851.41 0
851.48 0
851.55 0
851.61 0
851.68 0
851.75 0
851.81 0
851.88 0
851.95 0
852.02 0
852.08 0
852.15 0
852.22 0
852.28 0
852.35 0
852.42 0
852.48 0
852.55 0
852.62 0
852.68 0
852.75 0
852.82 0
852.88 0
852.95 0
853.02 0
853.09 0
853.15 0
853.22 0
853.29 0
853.35 0
853.42 0
853.49 0
853.55 0
853.62 0
853.69 0
853.75 0
853.82 0
853.89 0
853.95 0
854.02 0
854.09 0
854.16 0
854.22 0
854.29 0
854.36 0
854.42 0
854.49 0
854.56 0
854.62 0
854.69 0
854.76 0
854.83 0
854.89 0
854.96 0
855.03 0
855.09 0
855.16 0
855.23 0
855.29 0
855.36 0
855.43 0
855.50 0
855.56 0
855.63 0
855.70 0
855.76 0
855.83 0
855.90 0
855.96 0
856.03 0
856.10 0
856.17 0
856.23 0
856.30 0
856.37 0
856.43 0
856.50 0
856.57 0
856.63 0
856.70 0
856.77 0
856.84 0
856.90 0
856.97 0
857.04 0
857.10 0
857.17 0
857.24 0
857.30 0
857.37 0
857.44 0
857.51 0
857.57 0
857.64 0
857.71 0
857.77 0
857.84 0
857.91 0
857.98 0
858.04 0
858.11 0
858.18 0
858.24 0
858.31 0
858.38 0
858.45 0
858.51 0
858.58 0
858.65 0
858.71 0
858.78 0
858.85 0
858.91 0
858.98 0
859.05 0
859.12 0
859.18 0
859.25 0
859.32 0
859.38 0
859.45 0
859.52 0
859.59 0
859.65 0
859.72 0
859.79 0
859.85 0
859.92 0
859.99 0
860.06 0
860.12 0
860.19 0
860.26 0
860.33 0
860.39 0
860.46 0
860.53 0
860.59 0
860.66 0
860.73 0
860.80 0
860.86 0
860.93 0
861.00 0
861.06 0
861.13 0
861.20 0
861.27 0
861.33 0
861.40 0
861.47 0
861.53 0
861.60 0
861.67 0
861.74 0
861.80 0
861.87 0
861.94 0
862.01 0
862.07 0
862.14 0
862.21 0
862.27 0
862.34 0
862.41 0
862.48 0
862.54 0
862.61 0
862.68 0
862.75 0
862.81 0
862.88 0
862.95 0
863.01 0
863.08 0
863.15 0
863.22 0
863.28 0
863.35 0
863.42 0
863.49 0
863.55 0
863.62 0
863.69 0
863.75 0
863.82 0
863.89 0
863.96 0
864.02 0
864.09 0
864.16 0
864.23 0
864.29 0
864.36 0
864.43 0
864.50 0
864.56 0
864.63 0
864.70 0
864.76 0
864.83 0
864.90 0
864.97 0
865.03 0
865.10 0
865.17 0
865.24 0
865.30 0
865.37 0
865.44 0
865.51 0
865.57 0
865.64 0
865.71 0
865.78 0
865.84 0
865.91 0
865.98 0
866.04 0
866.11 0
866.18 0
866.25 0
866.31 0
866.38 0
866.45 0
866.52 0
866.58 0
866.65 0
866.72 0
866.79 0
866.85 0
866.92 0
866.99 0
867.06 0
867.12 0
867.19 0
867.26 0
867.33 0
867.39 0
867.46 0
867.53 0
867.60 0
867.66 0
867.73 0
867.80 0
867.87 0
867.93 0
868.00 0
868.07 0
868.14 0
868.20 0
868.27 0
868.34 0
868.41 0
868.47 0
868.54 0
868.61 0
868.68 0
868.74 0
868.81 0
868.88 0
868.95 0
869.01 0
869.08 0
869.15 0
869.22 0
869.28 0
869.35 0
869.42 0
869.49 0
869.55 0
869.62 0
869.69 0
869.76 0
869.82 0
869.89 0
869.96 0
870.03 0
870.09 0
870.16 0
870.23 0
870.30 0
870.36 0
870.43 0
870.50 0
870.57 0
870.63 0
870.70 0
870.77 0
870.84 0
870.90 0
870.97 0
871.04 0
871.11 0
871.18 0
871.24 0
871.31 0
871.38 0
871.45 0
871.51 0
871.58 0
871.65 0
871.72 0
871.78 0
871.85 0
871.92 0
871.99 0
872.05 0
872.12 0
872.19 0
872.26 0
872.32 0
872.39 0
872.46 0
872.53 0
872.60 0
872.66 0
872.73 0
872.80 0
872.87 0
872.93 0
873.00 0
873.07 0
873.14 0
873.20 0
873.27 0
873.34 0
873.41 0
873.48 0
873.54 0
873.61 0
873.68 0
873.75 0
873.81 0
873.88 0
873.95 0
874.02 0
874.08 0
874.15 0
874.22 0
874.29 0
874.36 0
874.42 0
874.49 0
874.56 0
874.63 0
874.69 0
874.76 0
874.83 0
874.90 0
874.96 0
875.03 0
875.10 0
875.17 0
875.24 0
875.30 0
875.37 0
875.44 0
875.51 0
875.57 0
875.64 0
875.71 0
875.78 0
875.85 0
875.91 0
875.98 0
876.05 0
876.12 0
876.18 0
876.25 0
876.32 0
876.39 0
876.46 0
876.52 0
876.59 0
876.66 0
876.73 0
876.80 0
876.86 0
876.93 0
877.00 0
877.07 0
877.13 0
877.20 0
877.27 0
877.34 0
877.41 0
877.47 0
877.54 0
877.61 0
877.68 0
877.74 0
877.81 0
877.88 0
877.95 0
878.02 0
878.08 0
878.15 0
878.22 0
878.29 0
878.36 0
878.42 0
878.49 0
878.56 0
878.63 0
878.70 0
878.76 0
878.83 0
878.90 0
878.97 0
879.03 0
879.10 0
879.17 0
879.24 0
879.31 0
879.37 0
879.44 0
879.51 0
879.58 0
879.65 0
879.71 0
879.78 0
879.85 0
879.92 0
879.99 0
880.05 0
880.12 0
880.19 0
880.26 0
880.33 0
880.39 0
880.46 0
880.53 0
880.60 0
880.67 0
880.73 0
880.80 0
880.87 0
880.94 0
881.00 0
881.07 0
881.14 0
881.21 0
881.28 0
881.34 0
881.41 0
881.48 0
881.55 0
881.62 0
881.68 0
881.75 0
881.82 0
881.89 0
881.96 0
882.02 0
882.09 0
882.16 0
882.23 0
882.30 0
882.37 0
882.43 0
882.50 0
882.57 0
882.64 0
882.71 0
882.77 0
882.84 0
882.91 0
882.98 0
883.05 0
883.11 0
883.18 0
883.25 0
883.32 0
883.39 0
883.45 0
883.52 0
883.59 0
883.66 0
883.73 0
883.79 0
883.86 0
883.93 0
884.00 0
884.07 0
884.13 0
884.20 0
884.27 0
884.34 0
884.41 0
884.48 0
884.54 0
884.61 0
884.68 0
884.75 0
884.82 0
884.88 0
884.95 0
885.02 0
885.09 0
885.16 0
885.22 0
885.29 0
885.36 0
885.43 0
885.50 0
885.57 0
885.63 0
885.70 0
885.77 0
885.84 0
885.91 0
885.97 0
886.04 0
886.11 0
886.18 0
886.25 0
886.32 0
886.38 0
886.45 0
886.52 0
886.59 0
886.66 0
886.72 0
886.79 0
886.86 0
886.93 0
887.00 0
887.07 0
887.13 0
887.20 0
887.27 0
887.34 0
887.41 0
887.48 0
887.54 0
887.61 0
887.68 0
887.75 0
887.82 0
887.88 0
887.95 0
888.02 0
888.09 0
888.16 0
888.23 0
888.29 0
888.36 0
888.43 0
888.50 0
888.57 0
888.64 0
888.70 0
888.77 0
888.84 0
888.91 0
888.98 0
889.05 0
889.11 0
889.18 0
889.25 0
889.32 0
889.39 0
889.45 0
889.52 0
889.59 0
889.66 0
889.73 0
889.80 0
889.86 0
889.93 0
890.00 0
890.07 0
890.14 0
890.21 0
890.27 0
890.34 0
890.41 0
890.48 0
890.55 0
890.62 0
890.68 0
890.75 0
890.82 0
890.89 0
890.96 0
891.03 0
891.10 0
891.16 0
891.23 0
891.30 0
891.37 0
891.44 0
891.51 0
891.57 0
891.64 0
891.71 0
891.78 0
891.85 0
891.92 0
891.98 0
892.05 0
892.12 0
892.19 0
892.26 0
892.33 0
892.39 0
892.46 0
892.53 0
892.60 0
892.67 0
892.74 0
892.81 0
892.87 0
892.94 0
893.01 0
893.08 0
893.15 0
893.22 0
893.28 0
893.35 0
893.42 0
893.49 0
893.56 0
893.63 0
893.70 0
893.76 0
893.83 0
893.90 0
893.97 0
894.04 0
894.11 0
894.17 0
894.24 0
894.31 0
894.38 0
894.45 0
894.52 0
894.59 0
894.65 0
894.72 0
894.79 0
894.86 0
894.93 0
895.00 0
895.07 0
895.13 0
895.20 0
895.27 0
895.34 0
895.41 0
895.48 0
895.54 0
895.61 0
895.68 0
895.75 0
895.82 0
895.89 0
895.96 0
896.02 0
896.09 0
896.16 0
896.23 0
896.30 0
896.37 0
896.44 0
896.50 0
896.57 0
896.64 0
896.71 0
896.78 0
896.85 0
896.92 0
896.98 0
897.05 0
897.12 0
897.19 0
897.26 0
897.33 0
897.40 0
897.47 0
897.53 0
897.60 0
897.67 0
897.74 0
897.81 0
897.88 0
897.95 0
898.01 0
898.08 0
898.15 0
898.22 0
898.29 0
898.36 0
898.43 0
898.49 0
898.56 0
898.63 0
898.70 0
898.77 0
898.84 0
898.91 0
898.98 0
899.04 0
899.11 0
899.18 0
899.25 0
899.32 0
899.39 0
899.46 0
899.52 0
899.59 0
899.66 0
899.73 0
899.80 0
899.87 0
899.94 0
900.01 0
900.07 0
900.14 0
900.21 0
900.28 0
900.35 0
900.42 0
900.49 0
900.56 0
900.62 0
900.69 0
900.76 0
900.83 0
900.90 0
900.97 0
901.04 0
901.11 0
901.17 0
901.24 0
901.31 0
901.38 0
901.45 0
901.52 0
901.59 0
901.66 0
901.72 0
901.79 0
901.86 0
901.93 0
902.00 0
902.07 0
902.14 0
902.21 0
902.27 0
902.34 0
902.41 0
902.48 0
902.55 0
902.62 0
902.69 0
902.76 0
902.83 0
902.89 0
902.96 0
903.03 0
903.10 0
903.17 0
903.24 0
903.31 0
903.38 0
903.44 0
903.51 0
903.58 0
903.65 0
903.72 0
903.79 0
903.86 0
903.93 0
904.00 0
904.06 0
904.13 0
904.20 0
904.27 0
904.34 0
904.41 0
904.48 0
904.55 0
904.62 0
904.68 0
904.75 0
904.82 0
904.89 0
904.96 0
905.03 0
905.10 0
905.17 0
905.24 0
905.30 0
905.37 0
905.44 0
905.51 0
905.58 0
905.65 0
905.72 0
905.79 0
905.86 0
905.92 0
905.99 0
906.06 0
906.13 0
906.20 0
906.27 0
906.34 0
906.41 0
906.48 0
906.55 0
906.61 0
906.68 0
906.75 0
906.82 0
906.89 0
906.96 0
907.03 0
907.10 0
907.17 0
907.23 0
907.30 0
907.37 0
907.44 0
907.51 0
907.58 0
907.65 0
907.72 0
907.79 0
907.86 0
907.92 0
907.99 0
908.06 0
908.13 0
908.20 0
908.27 0
908.34 0
908.41 0
908.48 0
908.55 0
908.62 0
908.68 0
908.75 0
908.82 0
908.89 0
908.96 0
909.03 0
909.10 0
909.17 0
909.24 0
909.31 0
909.37 0
909.44 0
909.51 0
909.58 0
909.65 0
909.72 0
909.79 0
909.86 0
909.93 0
910.00 0
910.07 0
910.13 0
910.20 0
910.27 0
910.34 0
910.41 0
910.48 0
910.55 0
910.62 0
910.69 0
910.76 0
910.83 0
910.89 0
910.96 0
911.03 0
911.10 0
911.17 0
911.24 0
911.31 0
911.38 0
911.45 0
911.52 0
911.59 0
911.66 0
911.72 0
911.79 0
911.86 0
911.93 0
912.00 0
912.07 0
912.14 0
912.21 0
912.28 0
912.35 0
912.42 0
912.49 0
912.55 0
912.62 0
912.69 0
912.76 0
912.83 0
912.90 0
912.97 0
913.04 0
913.11 0
913.18 0
913.25 0
913.32 0
913.39 0
913.45 0
913.52 0
913.59 0
913.66 0
913.73 0
913.80 0
913.87 0
913.94 0
914.01 0
914.08 0
914.15 0
914.22 0
914.29 0
914.35 0
914.42 0
914.49 0
914.56 0
914.63 0
914.70 0
914.77 0
914.84 0
914.91 0
914.98 0
915.05 0
915.12 0
915.19 0
915.26 0
915.32 0
915.39 0
915.46 0
915.53 0
915.60 0
915.67 0
915.74 0
915.81 0
915.88 0
915.95 0
916.02 0
916.09 0
916.16 0
916.23 0
916.29 0
916.36 0
916.43 0
916.50 0
916.57 0
916.64 0
916.71 0
916.78 0
916.85 0
916.92 0
916.99 0
917.06 0
917.13 0
917.20 0
917.27 0
917.34 0
917.40 0
917.47 0
917.54 0
917.61 0
917.68 0
917.75 0
917.82 0
917.89 0
917.96 0
918.03 0
918.10 0
918.17 0
918.24 0
918.31 0
918.38 0
918.45 0
918.51 0
918.58 0
918.65 0
918.72 0
918.79 0
918.86 0
918.93 0
919.00 0
919.07 0
919.14 0
919.21 0
919.28 0
919.35 0
919.42 0
919.49 0
919.56 0
919.63 0
919.70 0
919.76 0
919.83 0
919.90 0
919.97 0
920.04 0
920.11 0
920.18 0
920.25 0
920.32 0
920.39 0
920.46 0
920.53 0
920.60 0
920.67 0
920.74 0
920.81 0
920.88 0
920.95 0
921.02 0
921.09 0
921.15 0
921.22 0
921.29 0
921.36 0
921.43 0
921.50 0
921.57 0
921.64 0
921.71 0
921.78 0
921.85 0
921.92 0
921.99 0
922.06 0
922.13 0
922.20 0
922.27 0
922.34 0
922.41 0
922.48 0
922.55 0
922.62 0
922.68 0
922.75 0
922.82 0
922.89 0
922.96 0
923.03 0
923.10 0
923.17 0
923.24 0
923.31 0
923.38 0
923.45 0
923.52 0
923.59 0
923.66 0
923.73 0
923.80 0
923.87 0
923.94 0
924.01 0
924.08 0
924.15 0
924.22 0
924.29 0
924.36 0
924.42 0
924.49 0
924.56 0
924.63 0
924.70 0
924.77 0
924.84 0
924.91 0
924.98 0
925.05 0
925.12 0
925.19 0
925.26 0
925.33 0
925.40 0
925.47 0
925.54 0
925.61 0
925.68 0
925.75 0
925.82 0
925.89 0
925.96 0
926.03 0
926.10 0
926.17 0
926.24 0
926.31 0
926.38 0
926.45 0
926.52 0
926.58 0
926.65 0
926.72 0
926.79 0
926.86 0
926.93 0
927.00 0
927.07 0
927.14 0
927.21 0
927.28 0
927.35 0
927.42 0
927.49 0
927.56 0
927.63 0
927.70 0
927.77 0
927.84 0
927.91 0
927.98 0
928.05 0
928.12 0
928.19 0
928.26 0
928.33 0
928.40 0
928.47 0
928.54 0
928.61 0
928.68 0
928.75 0
928.82 0
928.89 0
928.96 0
929.03 0
929.10 0
929.17 0
929.24 0
929.31 0
929.38 0
929.45 0
929.52 0
929.59 0
929.66 0
929.72 0
929.79 0
929.86 0
929.93 0
930.00 0
930.07 0
930.14 0
930.21 0
930.28 0
930.35 0
930.42 0
930.49 0
930.56 0
930.63 0
930.70 0
930.77 0
930.84 0
930.91 0
930.98 0
931.05 0
931.12 0
931.19 0
931.26 0
931.33 0
931.40 0
931.47 0
931.54 0
931.61 0
931.68 0
931.75 0
931.82 0
931.89 0
931.96 0
932.03 0
932.10 0
932.17 0
932.24 0
932.31 0
932.38 0
932.45 0
932.52 0
932.59 0
932.66 0
932.73 0
932.80 0
932.87 0
932.94 0
933.01 0
933.08 0
933.15 0
933.22 0
933.29 0
933.36 0
933.43 0
933.50 0
933.57 0
933.64 0
933.71 0
933.78 0
933.85 0
933.92 0
933.99 0
934.06 0
934.13 0
934.20 0
934.27 0
934.34 0
934.41 0
934.48 0
934.55 0
934.62 0
934.69 0
934.76 0
934.83 0
934.90 0
934.97 0
935.04 0
935.11 0
935.18 0
935.25 0
935.32 0
935.39 0
935.46 0
935.53 0
935.60 0
935.67 0
935.74 0
935.81 0
935.88 0
935.95 0
936.02 0
936.09 0
936.16 0
936.23 0
936.30 0
936.37 0
936.44 0
936.51 0
936.58 0
936.65 0
936.72 0
936.79 0
936.86 0
936.93 0
937.00 0
937.07 0
937.14 0
937.21 0
937.28 0
937.35 0
937.42 0
937.49 0
937.56 0
937.63 0
937.70 0
937.77 0
937.84 0
937.91 0
937.98 0
938.05 0
938.12 0
938.19 0
938.26 0
938.33 0
938.41 0
938.48 0
938.55 0
938.62 0
938.69 0
938.76 0
938.83 0
938.90 0
938.97 0
939.04 0
939.11 0
939.18 0
939.25 0
939.32 0
939.39 0
939.46 0
939.53 0
939.60 0
939.67 0
939.74 0
939.81 0
939.88 0
939.95 0
940.02 0
940.09 0
940.16 0
940.23 0
940.30 0
940.37 0
940.44 0
940.51 0
940.58 0
940.65 0
940.72 0
940.79 0
940.86 0
940.93 0
941.00 0
941.07 0
941.14 0
941.21 0
941.28 0
941.35 0
941.42 0
941.49 0
941.57 0
941.64 0
941.71 0
941.78 0
941.85 0
941.92 0
941.99 0
942.06 0
942.13 0
942.20 0
942.27 0
942.34 0
942.41 0
942.48 0
942.55 0
942.62 0
942.69 0
942.76 0
942.83 0
942.90 0
942.97 0
943.04 0
943.11 0
943.18 0
943.25 0
943.32 0
943.39 0
943.46 0
943.53 0
943.60 0
943.67 0
943.75 0
943.82 0
943.89 0
943.96 0
944.03 0
944.10 0
944.17 0
944.24 0
944.31 0
944.38 0
944.45 0
944.52 0
944.59 0
944.66 0
944.73 0
944.80 0
944.87 0
944.94 0
945.01 0
945.08 0
945.15 0
945.22 0
945.29 0
945.36 0
945.43 0
945.51 0
945.58 0
945.65 0
945.72 0
945.79 0
945.86 0
945.93 0
946.00 0
946.07 0
946.14 0
946.21 0
946.28 0
946.35 0
946.42 0
946.49 0
946.56 0
946.63 0
946.70 0
946.77 0
946.84 0
946.91 0
946.98 0
947.06 0
947.13 0
947.20 0
947.27 0
947.34 0
947.41 0
947.48 0
947.55 0
947.62 0
947.69 0
947.76 0
947.83 0
947.90 0
947.97 0
948.04 0
948.11 0
948.18 0
948.25 0
948.32 0
948.40 0
948.47 0
948.54 0
948.61 0
948.68 0
948.75 0
948.82 0
948.89 0
948.96 0
949.03 0
949.10 0
949.17 0
949.24 0
949.31 0
949.38 0
949.45 0
949.52 0
949.59 0
949.67 0
949.74 0
949.81 0
949.88 0
949.95 0
950.02 0
950.09 0
950.16 0
950.23 0
950.30 0
950.37 0
950.44 0
950.51 0
950.58 0
950.65 0
950.72 0
950.79 0
950.87 0
950.94 0
951.01 0
951.08 0
951.15 0
951.22 0
951.29 0
951.36 0
951.43 0
951.50 0
951.57 0
951.64 0
951.71 0
951.78 0
951.85 0
951.93 0
952.00 0
952.07 0
952.14 0
952.21 0
952.28 0
952.35 0
952.42 0
952.49 0
952.56 0
952.63 0
952.70 0
952.77 0
952.84 0
952.91 0
952.99 0
953.06 0
953.13 0
953.20 0
953.27 0
953.34 0
953.41 0
953.48 0
953.55 0
953.62 0
953.69 0
953.76 0
953.83 0
953.90 0
953.98 0
954.05 0
954.12 0
954.19 0
954.26 0
954.33 0
954.40 0
954.47 0
954.54 0
954.61 0
954.68 0
954.75 0
954.82 0
954.90 0
954.97 0
955.04 0
955.11 0
955.18 0
955.25 0
955.32 0
955.39 0
955.46 0
955.53 0
955.60 0
955.67 0
955.75 0
955.82 0
955.89 0
955.96 0
956.03 0
956.10 0
956.17 0
956.24 0
956.31 0
956.38 0
956.45 0
956.52 0
956.60 0
956.67 0
956.74 0
956.81 0
956.88 0
956.95 0
957.02 0
957.09 0
957.16 0
957.23 0
957.30 0
957.37 0
957.45 0
957.52 0
957.59 0
957.66 0
957.73 0
957.80 0
957.87 0
957.94 0
958.01 0
958.08 0
958.15 0
958.23 0
958.30 0
958.37 0
958.44 0
958.51 0
958.58 0
958.65 0
958.72 0
958.79 0
958.86 0
958.93 0
959.01 0
959.08 0
959.15 0
959.22 0
959.29 0
959.36 0
959.43 0
959.50 0
959.57 0
959.64 0
959.71 0
959.79 0
959.86 0
959.93 0
960.00 0
960.07 0
960.14 0
960.21 0
960.28 0
960.35 0
960.42 0
960.50 0
960.57 0
960.64 0
960.71 0
960.78 0
960.85 0
960.92 0
960.99 0
961.06 0
961.13 0
961.21 0
961.28 0
961.35 0
961.42 0
961.49 0
961.56 0
961.63 0
961.70 0
961.77 0
961.84 0
961.92 0
961.99 0
962.06 0
962.13 0
962.20 0
962.27 0
962.34 0
962.41 0
962.48 0
962.56 0
962.63 0
962.70 0
962.77 0
962.84 0
962.91 0
962.98 0
963.05 0
963.12 0
963.19 0
963.27 0
963.34 0
963.41 0
963.48 0
963.55 0
963.62 0
963.69 0
963.76 0
963.83 0
963.91 0
963.98 0
964.05 0
964.12 0
964.19 0
964.26 0
964.33 0
964.40 0
964.47 0
964.55 0
964.62 0
964.69 0
964.76 0
964.83 0
964.90 0
964.97 0
965.04 0
965.11 0
965.19 0
965.26 0
965.33 0
965.40 0
965.47 0
965.54 0
965.61 0
965.68 0
965.76 0
965.83 0
965.90 0
965.97 0
966.04 0
966.11 0
966.18 0
966.25 0
966.33 0
966.40 0
966.47 0
966.54 0
966.61 0
966.68 0
966.75 0
966.82 0
966.89 0
966.97 0
967.04 0
967.11 0
967.18 0
967.25 0
967.32 0
967.39 0
967.46 0
967.54 0
967.61 0
967.68 0
967.75 0
967.82 0
967.89 0
967.96 0
968.03 0
968.11 0
968.18 0
968.25 0
968.32 0
968.39 0
968.46 0
968.53 0
968.60 0
968.68 0
968.75 0
968.82 0
968.89 0
968.96 0
969.03 0
969.10 0
969.18 0
969.25 0
969.32 0
969.39 0
969.46 0
969.53 0
969.60 0
969.67 0
969.75 0
969.82 0
969.89 0
969.96 0
970.03 0
970.10 0
970.17 0
970.25 0
970.32 0
970.39 0
970.46 0
970.53 0
970.60 0
970.67 0
970.74 0
970.82 0
970.89 0
970.96 0
971.03 0
971.10 0
971.17 0
971.24 0
971.32 0
971.39 0
971.46 0
971.53 0
971.60 0
971.67 0
971.74 0
971.82 0
971.89 0
971.96 0
972.03 0
972.10 0
972.17 0
972.24 0
972.32 0
972.39 0
972.46 0
972.53 0
972.60 0
972.67 0
972.74 0
972.82 0
972.89 0
972.96 0
973.03 0
973.10 0
973.17 0
973.24 0
973.32 0
973.39 0
973.46 0
973.53 0
973.60 0
973.67 0
973.74 0
973.82 0
973.89 0
973.96 0
974.03 0
974.10 0
974.17 0
974.24 0
974.32 0
974.39 0
974.46 0
974.53 0
974.60 0
974.67 0
974.75 0
974.82 0
974.89 0
974.96 0
975.03 0
975.10 0
975.17 0
975.25 0
975.32 0
975.39 0
975.46 0
975.53 0
975.60 0
975.67 0
975.75 0
975.82 0
975.89 0
975.96 0
976.03 0
976.10 0
976.18 0
976.25 0
976.32 0
976.39 0
976.46 0
976.53 0
976.61 0
976.68 0
976.75 0
976.82 0
976.89 0
976.96 0
977.03 0
977.11 0
977.18 0
977.25 0
977.32 0
977.39 0
977.46 0
977.54 0
977.61 0
977.68 0
977.75 0
977.82 0
977.89 0
977.97 0
978.04 0
978.11 0
978.18 0
978.25 0
978.32 0
978.40 0
978.47 1
978.54 1
978.61 1
978.68 1
978.75 1
978.83 0
978.90 0
978.97 0
979.04 0
979.11 0
979.18 0
979.26 0
979.33 0
979.40 0
979.47 0
979.54 0
979.61 0
979.69 0
979.76 0
979.83 0
979.90 0
979.97 0
980.04 0
980.12 0
980.19 0
980.26 0
980.33 0
980.40 0
980.47 0
980.55 0
980.62 0
980.69 0
980.76 0
980.83 0
980.90 0
980.98 0
981.05 0
981.12 0
981.19 0
981.26 0
981.34 0
981.41 0
981.48 0
981.55 0
981.62 0
981.69 0
981.77 0
981.84 0
981.91 0
981.98 0
982.05 0
982.12 0
982.20 0
982.27 0
982.34 0
982.41 0
982.48 0
982.56 0
982.63 0
982.70 0
982.77 0
982.84 0
982.91 0
982.99 0
983.06 0
983.13 0
983.20 0
983.27 0
983.35 0
983.42 0
983.49 0
983.56 0
983.63 0
983.70 0
983.78 0
983.85 0
983.92 0
983.99 0
984.06 0
984.14 0
984.21 0
984.28 0
984.35 0
984.42 0
984.49 0
984.57 0
984.64 0
984.71 0
984.78 0
984.85 0
984.93 0
985.00 0
985.07 0
985.14 0
985.21 0
985.29 0
985.36 0
985.43 0
985.50 0
985.57 0
985.65 0
985.72 0
985.79 0
985.86 0
985.93 0
986.00 0
986.08 0
986.15 0
986.22 0
986.29 0
986.36 0
986.44 0
986.51 0
986.58 0
986.65 0
986.72 0
986.80 0
986.87 0
986.94 0
987.01 0
987.08 0
987.16 0
987.23 0
987.30 0
987.37 0
987.44 0
987.52 0
987.59 0
987.66 0
987.73 0
987.80 0
987.88 0
987.95 0
988.02 0
988.09 0
988.16 0
988.24 0
988.31 0
988.38 0
988.45 0
988.52 0
988.60 0
988.67 0
988.74 0
988.81 0
988.88 0
988.96 0
989.03 0
989.10 0
989.17 0
989.24 0
989.32 0
989.39 0
989.46 0
989.53 0
989.60 0
989.68 0
989.75 0
989.82 0
989.89 0
989.96 0
990.04 0
990.11 0
990.18 0
990.25 0
990.32 0
990.40 0
990.47 0
990.54 0
990.61 0
990.69 0
990.76 0
990.83 0
990.90 0
990.97 0
991.05 0
991.12 0
991.19 0
991.26 0
991.33 0
991.41 0
991.48 0
991.55 0
991.62 0
991.70 0
991.77 0
991.84 0
991.91 0
991.98 0
992.06 0
992.13 0
992.20 0
992.27 0
992.34 0
992.42 0
992.49 0
992.56 0
992.63 0
992.71 0
992.78 0
992.85 0
992.92 0
992.99 0
993.07 0
993.14 0
993.21 0
993.28 0
993.35 0
993.43 0
993.50 0
993.57 0
993.64 0
993.72 0
993.79 0
993.86 0
993.93 0
994.00 0
994.08 0
994.15 0
994.22 0
994.29 0
994.37 0
994.44 0
994.51 0
994.58 0
994.65 1
994.73 1
994.80 1
994.87 1
994.94 1
995.02 1
995.09 1
995.16 1
995.23 1
995.30 1
995.38 1
995.45 0
995.52 0
995.59 0
995.67 0
995.74 0
995.81 0
995.88 0
995.96 0
996.03 0
996.10 0
996.17 0
996.24 0
996.32 0
996.39 0
996.46 0
996.53 0
996.61 0
996.68 1
996.75 1
996.82 1
996.90 1
996.97 2
997.04 1
997.11 1
997.18 1
997.26 1
997.33 1
997.40 1
997.47 1
997.55 1
997.62 1
997.69 1
997.76 1
997.84 1
997.91 1
997.98 1
998.05 1
998.13 0
998.20 0
998.27 0
998.34 0
998.41 0
998.49 0
998.56 0
998.63 0
998.70 1
998.78 1
998.85 1
998.92 1
998.99 1
999.07 1
999.14 1
999.21 1
999.28 1
999.36 1
999.43 0
999.50 0
999.57 0
999.65 0
999.72 0
999.79 1
999.86 1
999.94 1
1000.01 2
1000.08 2
1000.15 2
1000.22 2
1000.30 2
1000.37 2
1000.44 2
1000.51 1
1000.59 1
1000.66 1
1000.73 1
1000.80 1
1000.88 0
1000.95 0
1001.02 0
1001.09 0
1001.17 0
1001.24 0
1001.31 0
1001.38 0
1001.46 0
1001.53 1
1001.60 1
1001.67 1
1001.75 0
1001.82 0
1001.89 0
1001.96 0
1002.04 1
1002.11 1
1002.18 1
1002.25 1
1002.33 1
1002.40 2
1002.47 2
1002.54 2
1002.62 2
1002.69 2
1002.76 1
1002.83 1
1002.91 1
1002.98 1
1003.05 1
1003.12 1
1003.20 1
1003.27 1
1003.34 1
1003.41 1
1003.49 1
1003.56 1
1003.63 1
1003.70 1
1003.78 1
1003.85 1
1003.92 0
1004.00 0
1004.07 0
1004.14 0
1004.21 0
1004.29 0
1004.36 0
1004.43 0
1004.50 0
1004.58 0
1004.65 0
1004.72 0
1004.79 0
1004.87 0
1004.94 0
1005.01 0
1005.08 1
1005.16 1
1005.23 1
1005.30 1
1005.37 1
1005.45 1
1005.52 1
1005.59 1
1005.67 1
1005.74 1
1005.81 1
1005.88 1
1005.96 1
1006.03 1
1006.10 1
1006.17 1
1006.25 1
1006.32 1
1006.39 1
1006.46 1
1006.54 1
1006.61 1
1006.68 0
1006.76 0
1006.83 0
1006.90 0
1006.97 0
1007.05 1
1007.12 1
1007.19 1
1007.26 1
1007.34 1
1007.41 1
1007.48 1
1007.55 1
1007.63 1
1007.70 1
1007.77 1
1007.85 1
1007.92 0
1007.99 0
1008.06 1
1008.14 1
1008.21 1
1008.28 1
1008.35 1
1008.43 1
1008.50 1
1008.57 1
1008.65 1
1008.72 1
1008.79 1
1008.86 1
1008.94 1
1009.01 1
1009.08 1
1009.15 1
1009.23 0
1009.30 0
1009.37 0
1009.45 0
1009.52 0
1009.59 0
1009.66 0
1009.74 0
1009.81 0
1009.88 0
1009.96 0
1010.03 0
1010.10 0
1010.17 0
1010.25 0
1010.32 0
1010.39 0
1010.47 0
1010.54 0
1010.61 0
1010.68 0
1010.76 0
1010.83 0
1010.90 0
1010.97 0
1011.05 0
1011.12 0
1011.19 0
1011.27 0
1011.34 0
1011.41 0
1011.48 0
1011.56 0
1011.63 0
1011.70 0
1011.78 0
1011.85 0
1011.92 0
1011.99 0
1012.07 0
1012.14 0
1012.21 0
1012.29 0
1012.36 0
1012.43 0
1012.50 0
1012.58 0
1012.65 0
1012.72 0
1012.80 0
1012.87 0
1012.94 0
1013.02 0
1013.09 0
1013.16 0
1013.23 0
1013.31 0
1013.38 0
1013.45 0
1013.53 0
1013.60 0
1013.67 0
1013.74 0
1013.82 0
1013.89 0
1013.96 0
1014.04 0
1014.11 0
1014.18 0
1014.25 0
1014.33 0
1014.40 0
1014.47 0
1014.55 1
1014.62 1
1014.69 1
1014.77 1
1014.84 1
1014.91 1
1014.98 1
1015.06 1
1015.13 1
1015.20 0
1015.28 0
1015.35 0
1015.42 0
1015.50 0
1015.57 0
1015.64 0
1015.71 0
1015.79 0
1015.86 0
1015.93 0
1016.01 0
1016.08 0
1016.15 0
1016.23 0
1016.30 0
1016.37 0
1016.44 1
1016.52 1
1016.59 1
1016.66 1
1016.74 1
1016.81 2
1016.88 2
1016.96 2
1017.03 1
1017.10 1
1017.17 1
1017.25 1
1017.32 1
1017.39 1
1017.47 1
1017.54 0
1017.61 0
1017.69 1
1017.76 1
1017.83 1
1017.91 1
1017.98 1
1018.05 1
1018.12 0
1018.20 0
1018.27 0
1018.34 0
1018.42 0
1018.49 0
1018.56 0
1018.64 0
1018.71 0
1018.78 0
1018.86 0
1018.93 0
1019.00 0
1019.08 0
1019.15 0
1019.22 0
1019.29 0
1019.37 1
1019.44 1
1019.51 1
1019.59 1
1019.66 1
1019.73 1
1019.81 1
1019.88 2
1019.95 2
1020.03 2
1020.10 2
1020.17 2
1020.25 2
1020.32 1
1020.39 1
1020.46 1
1020.54 0
1020.61 0
1020.68 0
1020.76 0
1020.83 0
1020.90 0
1020.98 0
1021.05 0
1021.12 0
1021.20 0
1021.27 0
1021.34 0
1021.42 0
1021.49 0
1021.56 0
1021.64 0
1021.71 0
1021.78 0
1021.86 0
1021.93 0
1022.00 0
1022.08 0
1022.15 1
1022.22 1
1022.30 1
1022.37 1
1022.44 1
1022.51 1
1022.59 1
1022.66 1
1022.73 1
1022.81 0
1022.88 0
1022.95 0
1023.03 0
1023.10 0
1023.17 0
1023.25 0
1023.32 1
1023.39 1
1023.47 1
1023.54 1
1023.61 1
1023.69 1
1023.76 1
1023.83 1
1023.91 1
1023.98 1
1024.05 1
1024.13 1
1024.20 0
1024.27 0
1024.35 0
1024.42 1
1024.49 1
1024.57 1
1024.64 1
1024.71 1
1024.79 1
1024.86 0
1024.93 0
1025.01 0
1025.08 0
1025.15 1
1025.23 1
1025.30 2
1025.37 2
1025.45 2
1025.52 3
1025.59 3
1025.67 3
1025.74 3
1025.81 3
1025.89 2
1025.96 2
1026.03 2
1026.11 2
1026.18 2
1026.25 2
1026.33 2
1026.40 2
1026.47 2
1026.55 2
1026.62 2
1026.69 2
1026.77 2
1026.84 1
1026.91 1
1026.99 1
1027.06 1
1027.13 1
1027.21 1
1027.28 1
1027.35 1
1027.43 1
1027.50 1
1027.57 1
1027.65 2
1027.72 2
1027.80 2
1027.87 3
1027.94 4
1028.02 4
1028.09 4
1028.16 4
1028.24 4
1028.31 4
1028.38 3
1028.46 3
1028.53 2
1028.60 1
1028.68 1
1028.75 1
1028.82 1
1028.90 1
1028.97 1
1029.04 1
1029.12 2
1029.19 2
1029.26 2
1029.34 2
1029.41 2
1029.48 2
1029.56 2
1029.63 1
1029.71 1
1029.78 1
1029.85 1
1029.93 2
1030.00 2
1030.07 2
1030.15 2
1030.22 2
1030.29 3
1030.37 3
1030.44 3
1030.51 3
1030.59 3
1030.66 3
1030.73 2
1030.81 2
1030.88 2
1030.96 2
1031.03 2
1031.10 1
1031.18 1
1031.25 1
1031.32 1
1031.40 1
1031.47 1
1031.54 1
1031.62 1
1031.69 1
1031.76 1
1031.84 1
1031.91 1
1031.99 1
1032.06 2
1032.13 2
1032.21 2
1032.28 2
1032.35 2
1032.43 1
1032.50 1
1032.57 1
1032.65 2
1032.72 2
1032.79 2
1032.87 3
1032.94 3
1033.02 4
1033.09 4
1033.16 5
1033.24 5
1033.31 4
1033.38 4
1033.46 3
1033.53 2
1033.60 2
1033.68 1
1033.75 1
1033.83 1
1033.90 1
1033.97 1
1034.05 2
1034.12 2
1034.19 2
1034.27 2
1034.34 2
1034.41 2
1034.49 2
1034.56 2
1034.64 2
1034.71 3
1034.78 3
1034.86 3
1034.93 3
1035.00 4
1035.08 4
1035.15 4
1035.23 3
1035.30 3
1035.37 3
1035.45 3
1035.52 3
1035.59 3
1035.67 3
1035.74 4
1035.82 4
1035.89 4
1035.96 5
1036.04 5
1036.11 4
1036.18 4
1036.26 3
1036.33 2
1036.40 2
1036.48 2
1036.55 2
1036.63 3
1036.70 3
1036.77 3
1036.85 3
1036.92 3
1036.99 2
1037.07 2
1037.14 1
1037.22 1
1037.29 1
1037.36 1
1037.44 2
1037.51 2
1037.59 2
1037.66 2
1037.73 2
1037.81 2
1037.88 2
1037.95 2
1038.03 1
1038.10 1
1038.18 1
1038.25 1
1038.32 1
1038.40 1
1038.47 1
1038.54 1
1038.62 1
1038.69 0
1038.77 0
1038.84 0
1038.91 0
1038.99 0
1039.06 0
1039.14 0
1039.21 0
1039.28 0
1039.36 1
1039.43 1
1039.50 1
1039.58 1
1039.65 1
1039.73 0
1039.80 0
1039.87 0
1039.95 0
1040.02 0
1040.10 0
1040.17 0
1040.24 1
1040.32 2
1040.39 2
1040.46 3
1040.54 3
1040.61 3
1040.69 2
1040.76 2
1040.83 2
1040.91 2
1040.98 2
1041.06 3
1041.13 3
1041.20 3
1041.28 3
1041.35 2
1041.43 2
1041.50 1
1041.57 1
1041.65 0
1041.72 0
1041.80 0
1041.87 1
1041.94 1
1042.02 2
1042.09 2
1042.16 3
1042.24 3
1042.31 3
1042.39 3
1042.46 3
1042.53 3
1042.61 3
1042.68 2
1042.76 2
1042.83 2
1042.90 3
1042.98 3
1043.05 4
1043.13 4
1043.20 4
1043.27 4
1043.35 3
1043.42 2
1043.50 1
1043.57 0
1043.64 0
1043.72 0
1043.79 0
1043.87 0
1043.94 0
1044.01 0
1044.09 0
1044.16 0
1044.24 0
1044.31 1
1044.38 2
1044.46 2
1044.53 2
1044.61 2
1044.68 2
1044.75 1
1044.83 1
1044.90 0
1044.98 0
1045.05 0
1045.12 0
1045.20 0
1045.27 0
1045.35 0
1045.42 0
1045.49 0
1045.57 1
1045.64 2
1045.72 2
1045.79 3
1045.87 3
1045.94 2
1046.01 2
1046.09 1
1046.16 0
1046.24 0
1046.31 0
1046.38 0
1046.46 0
1046.53 0
1046.61 0
1046.68 0
1046.75 1
1046.83 2
1046.90 2
1046.98 3
1047.05 3
1047.13 3
1047.20 2
1047.27 1
1047.35 0
1047.42 0
1047.50 0
1047.57 0
1047.64 0
1047.72 0
1047.79 0
1047.87 0
1047.94 0
1048.01 1
1048.09 1
1048.16 1
1048.24 1
1048.31 1
1048.39 1
1048.46 0
1048.53 0
1048.61 0
1048.68 0
1048.76 0
1048.83 0
1048.90 0
1048.98 1
1049.05 2
1049.13 3
1049.20 4
1049.28 5
1049.35 6
1049.42 7
1049.50 7
1049.57 7
1049.65 7
1049.72 7
1049.80 6
1049.87 6
1049.94 6
1050.02 5
1050.09 5
1050.17 5
1050.24 5
1050.31 4
1050.39 4
1050.46 4
1050.54 4
1050.61 3
1050.69 3
1050.76 2
1050.83 2
1050.91 2
1050.98 2
1051.06 2
1051.13 3
1051.21 3
1051.28 4
1051.35 5
1051.43 5
1051.50 6
1051.58 6
1051.65 7
1051.73 7
1051.80 8
1051.87 8
1051.95 8
1052.02 8
1052.10 8
1052.17 8
1052.25 7
1052.32 7
1052.39 7
1052.47 6
1052.54 5
1052.62 5
1052.69 4
1052.77 3
1052.84 2
1052.91 2
1052.99 2
1053.06 2
1053.14 2
1053.21 2
1053.29 1
1053.36 1
1053.43 0
1053.51 0
1053.58 0
1053.66 0
1053.73 0
1053.81 1
1053.88 2
1053.96 2
1054.03 3
1054.10 3
1054.18 3
1054.25 2
1054.33 2
1054.40 1
1054.48 0
1054.55 0
1054.62 0
1054.70 0
1054.77 0
1054.85 1
1054.92 2
1055.00 2
1055.07 3
1055.15 3
1055.22 4
1055.29 3
1055.37 3
1055.44 3
1055.52 2
1055.59 2
1055.67 1
1055.74 1
1055.82 1
1055.89 1
1055.96 1
1056.04 2
1056.11 2
1056.19 2
1056.26 3
1056.34 3
1056.41 4
1056.49 5
1056.56 5
1056.63 6
1056.71 6
1056.78 7
1056.86 7
1056.93 7
1057.01 7
1057.08 7
1057.16 6
1057.23 5
1057.30 4
1057.38 3
1057.45 2
1057.53 2
1057.60 1
1057.68 1
1057.75 1
1057.83 1
1057.90 2
1057.97 2
1058.05 2
1058.12 3
1058.20 3
1058.27 3
1058.35 3
1058.42 4
1058.50 4
1058.57 4
1058.65 4
1058.72 3
1058.79 3
1058.87 2
1058.94 1
1059.02 0
1059.09 0
1059.17 0
1059.24 0
1059.32 0
1059.39 1
1059.47 2
1059.54 3
1059.61 3
1059.69 4
1059.76 5
1059.84 5
1059.91 5
1059.99 5
1060.06 5
1060.14 4
1060.21 4
1060.29 4
1060.36 3
1060.43 4
1060.51 4
1060.58 5
1060.66 6
1060.73 7
1060.81 8
1060.88 9
1060.96 9
1061.03 9
1061.11 9
1061.18 8
1061.26 8
1061.33 7
1061.40 7
1061.48 6
1061.55 6
1061.63 6
1061.70 7
1061.78 7
1061.85 8
1061.93 8
1062.00 9
1062.08 9
1062.15 9
1062.23 9
1062.30 9
1062.38 9
1062.45 9
1062.52 8
1062.60 8
1062.67 7
1062.75 7
1062.82 6
1062.90 5
1062.97 5
1063.05 5
1063.12 4
1063.20 4
1063.27 4
1063.35 5
1063.42 5
1063.50 5
1063.57 5
1063.64 4
1063.72 4
1063.79 3
1063.87 3
1063.94 3
1064.02 4
1064.09 4
1064.17 5
1064.24 6
1064.32 6
1064.39 6
1064.47 5
1064.54 5
1064.62 4
1064.69 3
1064.77 3
1064.84 2
1064.92 2
1064.99 2
1065.06 3
1065.14 3
1065.21 3
1065.29 4
1065.36 4
1065.44 4
1065.51 4
1065.59 4
1065.66 4
1065.74 5
1065.81 6
1065.89 6
1065.96 7
1066.04 8
1066.11 8
1066.19 9
1066.26 9
1066.34 10
1066.41 10
1066.49 11
1066.56 12
1066.64 13
1066.71 13
1066.78 13
1066.86 13
1066.93 13
1067.01 12
1067.08 12
1067.16 11
1067.23 11
1067.31 10
1067.38 9
1067.46 9
1067.53 8
1067.61 8
1067.68 8
1067.76 8
1067.83 8
1067.91 9
1067.98 10
1068.06 10
1068.13 10
1068.21 9
1068.28 7
1068.36 5
1068.43 3
1068.51 1
1068.58 0
1068.66 0
1068.73 0
1068.81 0
1068.88 0
1068.96 0
1069.03 1
1069.11 2
1069.18 3
1069.26 4
1069.33 5
1069.40 5
1069.48 5
1069.55 6
1069.63 6
1069.70 6
1069.78 7
1069.85 7
1069.93 7
1070.00 8
1070.08 7
1070.15 7
1070.23 6
1070.30 5
1070.38 4
1070.45 3
1070.53 2
1070.60 2
1070.68 2
1070.75 1
1070.83 1
1070.90 1
1070.98 1
1071.05 1
1071.13 0
1071.20 0
1071.28 0
1071.35 0
1071.43 0
1071.50 0
1071.58 0
1071.65 0
1071.73 1
1071.80 1
1071.88 1
1071.95 1
1072.03 1
1072.10 0
1072.18 0
1072.25 0
1072.33 0
1072.40 0
1072.48 0
1072.55 1
1072.63 1
1072.70 2
1072.78 2
1072.85 2
1072.93 2
1073.00 3
1073.08 3
1073.15 3
1073.23 3
1073.30 3
1073.38 3
1073.45 2
1073.53 2
1073.60 1
1073.68 1
1073.75 1
1073.83 1
1073.90 1
1073.98 2
1074.05 2
1074.13 2
1074.20 2
1074.28 2
1074.35 2
1074.43 1
1074.50 1
1074.58 2
1074.65 2
1074.73 3
1074.80 3
1074.88 4
1074.96 4
1075.03 4
1075.11 5
1075.18 5
1075.26 6
1075.33 7
1075.41 8
1075.48 9
1075.56 10
1075.63 11
1075.71 11
1075.78 11
1075.86 11
1075.93 11
1076.01 11
1076.08 12
1076.16 12
1076.23 13
1076.31 14
1076.38 15
1076.46 17
1076.53 17
1076.61 18
1076.68 18
1076.76 17
1076.83 16
1076.91 15
1076.98 13
1077.06 12
1077.13 11
1077.21 10
1077.28 9
1077.36 9
1077.43 10
1077.51 10
1077.59 10
1077.66 10
1077.74 11
1077.81 11
1077.89 10
1077.96 10
1078.04 9
1078.11 8
1078.19 7
1078.26 5
1078.34 4
1078.41 3
1078.49 3
1078.56 3
1078.64 3
1078.71 4
1078.79 5
1078.86 6
1078.94 7
1079.01 7
1079.09 6
1079.16 6
1079.24 5
1079.32 4
1079.39 4
1079.47 4
1079.54 3
1079.62 3
1079.69 3
1079.77 2
1079.84 3
1079.92 3
1079.99 4
1080.07 5
1080.14 5
1080.22 6
1080.29 5
1080.37 4
1080.44 3
1080.52 1
1080.60 0
1080.67 0
1080.75 0
1080.82 0
1080.90 0
1080.97 0
1081.05 0
1081.12 0
1081.20 1
1081.27 2
1081.35 2
1081.42 3
1081.50 3
1081.57 3
1081.65 3
1081.72 3
1081.80 4
1081.88 5
1081.95 7
1082.03 9
1082.10 10
1082.18 12
1082.25 12
1082.33 12
1082.40 12
1082.48 11
1082.55 10
1082.63 9
1082.70 8
1082.78 6
1082.86 5
1082.93 4
1083.01 3
1083.08 2
1083.16 2
1083.23 1
1083.31 1
1083.38 2
1083.46 2
1083.53 2
1083.61 3
1083.68 3
1083.76 4
1083.84 4
1083.91 5
1083.99 6
1084.06 6
1084.14 7
1084.21 7
1084.29 7
1084.36 7
1084.44 7
1084.51 6
1084.59 6
1084.67 5
1084.74 4
1084.82 4
1084.89 4
1084.97 4
1085.04 5
1085.12 7
1085.19 8
1085.27 10
1085.34 12
1085.42 13
1085.50 13
1085.57 13
1085.65 12
1085.72 11
1085.80 11
1085.87 11
1085.95 11
1086.02 12
1086.10 12
1086.17 13
1086.25 13
1086.33 13
1086.40 13
1086.48 12
1086.55 12
1086.63 12
1086.70 11
1086.78 11
1086.85 11
1086.93 11
1087.01 10
1087.08 10
1087.16 10
1087.23 9
1087.31 9
1087.38 9
1087.46 10
1087.53 10
1087.61 11
1087.68 11
1087.76 12
1087.84 11
1087.91 11
1087.99 9
1088.06 8
1088.14 6
1088.21 4
1088.29 3
1088.36 2
1088.44 3
1088.52 4
1088.59 5
1088.67 7
1088.74 8
1088.82 10
1088.89 11
1088.97 12
1089.05 13
1089.12 14
1089.20 15
1089.27 16
1089.35 17
1089.42 17
1089.50 18
1089.57 18
1089.65 17
1089.73 17
1089.80 16
1089.88 16
1089.95 15
1090.03 14
1090.10 13
1090.18 12
1090.25 11
1090.33 9
1090.41 8
1090.48 7
1090.56 7
1090.63 6
1090.71 7
1090.78 7
1090.86 8
1090.94 9
1091.01 10
1091.09 11
1091.16 11
1091.24 11
1091.31 10
1091.39 10
1091.47 9
1091.54 8
1091.62 8
1091.69 7
1091.77 7
1091.84 7
1091.92 8
1092.00 10
1092.07 12
1092.15 14
1092.22 17
1092.30 20
1092.37 23
1092.45 25
1092.53 26
1092.60 27
1092.68 27
1092.75 25
1092.83 24
1092.90 21
1092.98 19
1093.06 16
1093.13 14
1093.21 12
1093.28 11
1093.36 10
1093.43 10
1093.51 11
1093.59 12
1093.66 14
1093.74 15
1093.81 17
1093.89 18
1093.96 18
1094.04 19
1094.12 18
1094.19 18
1094.27 17
1094.34 17
1094.42 17
1094.49 16
1094.57 16
1094.65 16
1094.72 17
1094.80 17
1094.87 18
1094.95 19
1095.03 19
1095.10 20
1095.18 20
1095.25 21
1095.33 21
1095.40 21
1095.48 21
1095.56 21
1095.63 22
1095.71 22
1095.78 21
1095.86 20
1095.93 19
1096.01 18
1096.09 17
1096.16 17
1096.24 17
1096.31 18
1096.39 19
1096.47 20
1096.54 20
1096.62 20
1096.69 19
1096.77 18
1096.85 17
1096.92 17
1097.00 16
1097.07 16
1097.15 16
1097.22 16
1097.30 16
1097.38 17
1097.45 17
1097.53 17
1097.60 17
1097.68 17
1097.76 16
1097.83 15
1097.91 14
1097.98 13
1098.06 12
1098.14 10
1098.21 9
1098.29 7
1098.36 6
1098.44 4
1098.51 3
1098.59 3
1098.67 2
1098.74 1
1098.82 1
1098.89 0
1098.97 0
1099.05 0
1099.12 0
1099.20 0
1099.27 0
1099.35 0
1099.43 0
1099.50 0
1099.58 1
1099.65 2
1099.73 3
1099.81 4
1099.88 5
1099.96 6
1100.03 5
1100.11 5
1100.19 4
1100.26 3
1100.34 2
1100.41 0
1100.49 0
1100.57 0
1100.64 0
1100.72 1
1100.79 2
1100.87 3
1100.95 5
1101.02 6
1101.10 7
1101.17 8
1101.25 8
1101.33 7
1101.40 6
1101.48 5
1101.55 4
1101.63 4
1101.71 4
1101.78 3
1101.86 3
1101.93 4
1102.01 4
1102.09 4
1102.16 5
1102.24 6
1102.31 7
1102.39 9
1102.47 9
1102.54 10
1102.62 9
1102.69 8
1102.77 7
1102.85 5
1102.92 4
1103.00 3
1103.07 3
1103.15 2
1103.23 3
1103.30 3
1103.38 3
1103.46 3
1103.53 4
1103.61 4
1103.68 5
1103.76 6
1103.84 7
1103.91 8
1103.99 9
1104.06 9
1104.14 9
1104.22 9
1104.29 9
1104.37 9
1104.44 9
1104.52 9
1104.60 10
1104.67 12
1104.75 13
1104.83 15
1104.90 16
1104.98 17
1105.05 18
1105.13 18
1105.21 18
1105.28 18
1105.36 17
1105.43 17
1105.51 15
1105.59 14
1105.66 13
1105.74 13
1105.82 13
1105.89 14
1105.97 15
1106.04 16
1106.12 17
1106.20 17
1106.27 17
1106.35 15
1106.42 13
1106.50 11
1106.58 9
1106.65 8
1106.73 7
1106.81 7
1106.88 8
1106.96 9
1107.03 11
1107.11 12
1107.19 14
1107.26 16
1107.34 17
1107.42 18
1107.49 19
1107.57 19
1107.64 18
1107.72 17
1107.80 17
1107.87 16
1107.95 15
1108.03 15
1108.10 15
1108.18 15
1108.25 16
1108.33 17
1108.41 18
1108.48 19
1108.56 20
1108.64 21
1108.71 21
1108.79 20
1108.86 19
1108.94 18
1109.02 18
1109.09 17
1109.17 17
1109.25 16
1109.32 15
1109.40 14
1109.47 13
1109.55 11
1109.63 10
1109.70 9
1109.78 10
1109.86 11
1109.93 12
1110.01 13
1110.09 14
1110.16 14
1110.24 14
1110.31 13
1110.39 12
1110.47 12
1110.54 11
1110.62 10
1110.70 9
1110.77 8
1110.85 7
1110.92 6
1111.00 6
1111.08 6
1111.15 7
1111.23 9
1111.31 11
1111.38 13
1111.46 15
1111.54 17
1111.61 17
1111.69 17
1111.76 17
1111.84 16
1111.92 15
1111.99 14
1112.07 15
1112.15 16
1112.22 17
1112.30 18
1112.38 20
1112.45 20
1112.53 21
1112.61 20
1112.68 19
1112.76 18
1112.83 16
1112.91 14
1112.99 12
1113.06 11
1113.14 10
1113.22 10
1113.29 10
1113.37 10
1113.45 11
1113.52 12
1113.60 12
1113.67 13
1113.75 13
1113.83 13
1113.90 13
1113.98 13
1114.06 14
1114.13 14
1114.21 14
1114.29 15
1114.36 15
1114.44 15
1114.52 14
1114.59 13
1114.67 12
1114.75 11
1114.82 10
1114.90 9
1114.97 8
1115.05 8
1115.13 8
1115.20 9
1115.28 9
1115.36 11
1115.43 12
1115.51 14
1115.59 15
1115.66 17
1115.74 18
1115.82 19
1115.89 20
1115.97 20
1116.05 21
1116.12 21
1116.20 22
1116.28 22
1116.35 22
1116.43 22
1116.51 22
1116.58 23
1116.66 23
1116.73 24
1116.81 25
1116.89 26
1116.96 27
1117.04 27
1117.12 28
1117.19 28
1117.27 28
1117.35 29
1117.42 30
1117.50 30
1117.58 31
1117.65 32
1117.73 32
1117.81 32
1117.88 31
1117.96 30
1118.04 28
1118.11 27
1118.19 26
1118.27 25
1118.34 25
1118.42 26
1118.50 27
1118.57 28
1118.65 29
1118.73 30
1118.80 30
1118.88 29
1118.96 29
1119.03 28
1119.11 27
1119.19 26
1119.26 26
1119.34 26
1119.42 27
1119.49 27
1119.57 27
1119.65 28
1119.72 28
1119.80 29
1119.88 31
1119.95 32
1120.03 35
1120.11 37
1120.18 39
1120.26 41
1120.34 43
1120.41 43
1120.49 43
1120.57 43
1120.64 43
1120.72 42
1120.80 43
1120.87 44
1120.95 45
1121.03 48
1121.10 50
1121.18 52
1121.26 53
1121.33 53
1121.41 51
1121.49 48
1121.56 45
1121.64 41
1121.72 37
1121.79 34
1121.87 31
1121.95 28
1122.02 25
1122.10 22
1122.18 20
1122.25 18
1122.33 17
1122.41 16
1122.48 17
1122.56 18
1122.64 21
1122.71 24
1122.79 27
1122.87 30
1122.94 32
1123.02 35
1123.10 37
1123.17 38
1123.25 39
1123.33 40
1123.40 40
1123.48 40
1123.56 40
1123.63 39
1123.71 39
1123.79 38
1123.87 38
1123.94 38
1124.02 38
1124.10 39
1124.17 39
1124.25 39
1124.33 39
1124.40 38
1124.48 37
1124.56 36
1124.63 35
1124.71 33
1124.79 31
1124.86 30
1124.94 28
1125.02 26
1125.09 24
1125.17 23
1125.25 21
1125.32 20
1125.40 19
1125.48 18
1125.56 18
1125.63 18
1125.71 18
1125.79 17
1125.86 17
1125.94 16
1126.02 14
1126.09 12
1126.17 9
1126.25 7
1126.32 5
1126.40 3
1126.48 2
1126.55 1
1126.63 0
1126.71 0
1126.79 0
1126.86 0
1126.94 0
1127.02 0
1127.09 0
1127.17 0
1127.25 0
1127.32 1
1127.40 2
1127.48 3
1127.55 5
1127.63 6
1127.71 8
1127.79 10
1127.86 11
1127.94 13
1128.02 14
1128.09 15
1128.17 15
1128.25 15
1128.32 14
1128.40 13
1128.48 11
1128.55 9
1128.63 6
1128.71 4
1128.79 2
1128.86 0
1128.94 0
1129.02 0
1129.09 0
1129.17 0
1129.25 0
1129.32 0
1129.40 0
1129.48 0
1129.56 1
1129.63 3
1129.71 4
1129.79 5
1129.86 5
1129.94 5
1130.02 4
1130.09 2
1130.17 1
1130.25 0
1130.33 0
1130.40 0
1130.48 0
1130.56 0
1130.63 0
1130.71 0
1130.79 0
1130.86 0
1130.94 1
1131.02 3
1131.10 5
1131.17 6
1131.25 7
1131.33 8
1131.40 8
1131.48 7
1131.56 7
1131.63 7
1131.71 8
1131.79 10
1131.87 12
1131.94 15
1132.02 17
1132.10 18
1132.17 18
1132.25 18
1132.33 16
1132.41 15
1132.48 14
1132.56 12
1132.64 11
1132.71 9
1132.79 8
1132.87 7
1132.95 6
1133.02 5
1133.10 5
1133.18 6
1133.25 8
1133.33 10
1133.41 12
1133.48 15
1133.56 17
1133.64 19
1133.72 21
1133.79 22
1133.87 22
1133.95 22
1134.02 22
1134.10 21
1134.18 20
1134.26 18
1134.33 17
1134.41 16
1134.49 16
1134.56 16
1134.64 16
1134.72 18
1134.80 20
1134.87 22
1134.95 24
1135.03 26
1135.10 27
1135.18 28
1135.26 29
1135.34 29
1135.41 30
1135.49 30
1135.57 32
1135.65 35
1135.72 38
1135.80 43
1135.88 49
1135.95 55
1136.03 62
1136.11 69
1136.19 74
1136.26 77
1136.34 79
1136.42 78
1136.49 76
1136.57 73
1136.65 70
1136.73 67
1136.80 67
1136.88 67
1136.96 69
1137.04 71
1137.11 73
1137.19 75
1137.27 76
1137.34 77
1137.42 77
1137.50 76
1137.58 75
1137.65 74
1137.73 72
1137.81 70
1137.88 68
1137.96 67
1138.04 66
1138.12 66
1138.19 66
1138.27 67
1138.35 67
1138.43 67
1138.50 66
1138.58 64
1138.66 62
1138.74 59
1138.81 57
1138.89 56
1138.97 55
1139.04 55
1139.12 56
1139.20 56
1139.28 57
1139.35 58
1139.43 59
1139.51 59
1139.59 60
1139.66 59
1139.74 58
1139.82 56
1139.89 53
1139.97 49
1140.05 45
1140.13 42
1140.20 40
1140.28 39
1140.36 39
1140.44 40
1140.51 41
1140.59 41
1140.67 42
1140.75 42
1140.82 42
1140.90 42
1140.98 43
1141.06 43
1141.13 43
1141.21 43
1141.29 42
1141.36 40
1141.44 39
1141.52 37
1141.60 36
1141.67 34
1141.75 33
1141.83 32
1141.91 32
1141.98 31
1142.06 29
1142.14 28
1142.22 26
1142.29 23
1142.37 21
1142.45 18
1142.53 14
1142.60 11
1142.68 8
1142.76 4
1142.84 2
1142.91 0
1142.99 0
1143.07 0
1143.15 0
1143.22 0
1143.30 1
1143.38 3
1143.46 5
1143.53 6
1143.61 8
1143.69 9
1143.77 9
1143.84 10
1143.92 10
1144.00 10
1144.08 10
1144.15 10
1144.23 10
1144.31 10
1144.39 10
1144.46 10
1144.54 9
1144.62 9
1144.70 9
1144.77 9
1144.85 10
1144.93 11
1145.01 11
1145.08 11
1145.16 11
1145.24 10
1145.32 9
1145.39 8
1145.47 8
1145.55 8
1145.63 9
1145.70 10
1145.78 12
1145.86 15
1145.94 17
1146.01 20
1146.09 22
1146.17 23
1146.25 24
1146.32 24
1146.40 23
1146.48 22
1146.56 20
1146.63 19
1146.71 16
1146.79 14
1146.87 11
1146.94 8
1147.02 5
1147.10 2
1147.18 0
1147.25 0
1147.33 0
1147.41 0
1147.49 0
1147.56 0
1147.64 0
1147.72 0
1147.80 0
1147.87 0
1147.95 2
1148.03 5
1148.11 8
1148.19 12
1148.26 16
1148.34 21
1148.42 24
1148.50 26
1148.57 26
1148.65 25
1148.73 23
1148.81 19
1148.88 16
1148.96 13
1149.04 10
1149.12 8
1149.19 6
1149.27 4
1149.35 3
1149.43 1
1149.51 0
1149.58 0
1149.66 0
1149.74 0
1149.82 0
1149.89 4
1149.97 8
1150.05 13
1150.13 17
1150.20 21
1150.28 23
1150.36 24
1150.44 23
1150.52 22
1150.59 19
1150.67 16
1150.75 12
1150.83 9
1150.90 7
1150.98 6
1151.06 7
1151.14 8
1151.21 9
1151.29 11
1151.37 13
1151.45 14
1151.53 15
1151.60 17
1151.68 20
1151.76 23
1151.84 27
1151.91 31
1151.99 35
1152.07 37
1152.15 39
1152.23 39
1152.30 39
1152.38 38
1152.46 38
1152.54 37
1152.61 37
1152.69 37
1152.77 38
1152.85 38
1152.92 40
1153.00 41
1153.08 43
1153.16 45
1153.24 47
1153.31 48
1153.39 49
1153.47 49
1153.55 48
1153.63 46
1153.70 44
1153.78 43
1153.86 42
1153.94 42
1154.01 44
1154.09 46
1154.17 50
1154.25 52
1154.33 54
1154.40 55
1154.48 55
1154.56 53
1154.64 50
1154.71 47
1154.79 43
1154.87 40
1154.95 36
1155.03 33
1155.10 29
1155.18 26
1155.26 22
1155.34 19
1155.42 16
1155.49 14
1155.57 12
1155.65 10
1155.73 9
1155.80 9
1155.88 9
1155.96 10
1156.04 11
1156.12 12
1156.19 12
1156.27 12
1156.35 11
1156.43 10
1156.51 9
1156.58 8
1156.66 8
1156.74 9
1156.82 10
1156.90 12
1156.97 14
1157.05 16
1157.13 19
1157.21 21
1157.28 23
1157.36 24
1157.44 25
1157.52 26
1157.60 27
1157.67 28
1157.75 28
1157.83 28
1157.91 28
1157.99 28
1158.06 27
1158.14 26
1158.22 25
1158.30 23
1158.38 21
1158.45 20
1158.53 18
1158.61 17
1158.69 17
1158.77 18
1158.84 20
1158.92 22
1159.00 24
1159.08 25
1159.16 26
1159.23 26
1159.31 25
1159.39 25
1159.47 24
1159.55 24
1159.62 24
1159.70 24
1159.78 25
1159.86 26
1159.94 27
1160.01 28
1160.09 27
1160.17 27
1160.25 25
1160.33 23
1160.40 20
1160.48 17
1160.56 15
1160.64 12
1160.72 11
1160.79 10
1160.87 10
1160.95 11
1161.03 12
1161.11 13
1161.18 14
1161.26 15
1161.34 17
1161.42 19
1161.50 21
1161.57 24
1161.65 26
1161.73 27
1161.81 27
1161.89 25
1161.97 22
1162.04 18
1162.12 13
1162.20 9
1162.28 5
1162.36 3
1162.43 2
1162.51 2
1162.59 2
1162.67 3
1162.75 4
1162.82 5
1162.90 7
1162.98 8
1163.06 9
1163.14 10
1163.21 10
1163.29 11
1163.37 11
1163.45 11
1163.53 10
1163.61 9
1163.68 7
1163.76 5
1163.84 4
1163.92 2
1164.00 0
1164.07 0
1164.15 0
1164.23 0
1164.31 0
1164.39 0
1164.47 0
1164.54 0
1164.62 0
1164.70 0
1164.78 0
1164.86 0
1164.93 2
1165.01 4
1165.09 6
1165.17 8
1165.25 10
1165.33 11
1165.40 13
1165.48 14
1165.56 15
1165.64 15
1165.72 15
1165.79 15
1165.87 15
1165.95 15
1166.03 16
1166.11 16
1166.19 18
1166.26 19
1166.34 21
1166.42 23
1166.50 25
1166.58 26
1166.66 26
1166.73 26
1166.81 25
1166.89 23
1166.97 20
1167.05 18
1167.12 15
1167.20 13
1167.28 11
1167.36 10
1167.44 9
1167.52 9
1167.59 9
1167.67 9
1167.75 10
1167.83 10
1167.91 11
1167.99 11
1168.06 11
1168.14 9
1168.22 7
1168.30 5
1168.38 3
1168.46 2
1168.53 3
1168.61 4
1168.69 6
1168.77 9
1168.85 12
1168.93 15
1169.00 17
1169.08 19
1169.16 20
1169.24 21
1169.32 22
1169.40 22
1169.47 22
1169.55 21
1169.63 20
1169.71 19
1169.79 17
1169.87 14
1169.94 10
1170.02 7
1170.10 4
1170.18 3
1170.26 3
1170.34 4
1170.41 6
1170.49 8
1170.57 11
1170.65 13
1170.73 14
1170.81 14
1170.88 13
1170.96 12
1171.04 11
1171.12 8
1171.20 6
1171.28 4
1171.35 3
1171.43 2
1171.51 1
1171.59 2
1171.67 2
1171.75 4
1171.82 5
1171.90 6
1171.98 7
1172.06 8
1172.14 9
1172.22 10
1172.30 11
1172.37 11
1172.45 11
1172.53 11
1172.61 9
1172.69 8
1172.77 7
1172.84 5
1172.92 4
1173.00 4
1173.08 3
1173.16 2
1173.24 1
1173.32 1
1173.39 0
1173.47 0
1173.55 0
1173.63 0
1173.71 0
1173.79 0
1173.86 0
1173.94 0
1174.02 0
1174.10 0
1174.18 0
1174.26 2
1174.34 3
1174.41 5
1174.49 8
1174.57 10
1174.65 11
1174.73 13
1174.81 13
1174.89 14
1174.96 14
1175.04 14
1175.12 15
1175.20 15
1175.28 15
1175.36 15
1175.43 15
1175.51 14
1175.59 13
1175.67 11
1175.75 9
1175.83 7
1175.91 5
1175.98 4
1176.06 4
1176.14 5
1176.22 6
1176.30 7
1176.38 8
1176.46 9
1176.53 9
1176.61 9
1176.69 9
1176.77 9
1176.85 9
1176.93 9
1177.01 9
1177.08 10
1177.16 10
1177.24 9
1177.32 9
1177.40 9
1177.48 9
1177.56 9
1177.63 9
1177.71 9
1177.79 9
1177.87 8
1177.95 8
1178.03 9
1178.11 9
1178.19 10
1178.26 12
1178.34 12
1178.42 13
1178.50 13
1178.58 12
1178.66 10
1178.74 8
1178.81 6
1178.89 4
1178.97 2
1179.05 1
1179.13 2
1179.21 3
1179.29 5
1179.36 8
1179.44 11
1179.52 14
1179.60 16
1179.68 18
1179.76 20
1179.84 21
1179.92 22
1179.99 23
1180.07 25
1180.15 26
1180.23 26
1180.31 27
1180.39 26
1180.47 25
1180.55 24
1180.62 21
1180.70 19
1180.78 17
1180.86 16
1180.94 16
1181.02 18
1181.10 20
1181.17 23
1181.25 26
1181.33 29
1181.41 30
1181.49 31
1181.57 29
1181.65 27
1181.73 23
1181.80 20
1181.88 17
1181.96 15
1182.04 15
1182.12 16
1182.20 18
1182.28 22
1182.36 25
1182.43 28
1182.51 30
1182.59 31
1182.67 30
1182.75 28
1182.83 25
1182.91 21
1182.99 16
1183.07 10
1183.14 5
1183.22 0
1183.30 0
1183.38 0
1183.46 0
1183.54 0
1183.62 0
1183.70 0
1183.77 0
1183.85 2
1183.93 9
1184.01 15
1184.09 21
1184.17 26
1184.25 29
1184.33 31
1184.40 33
1184.48 34
1184.56 35
1184.64 35
1184.72 35
1184.80 33
1184.88 32
1184.96 30
1185.04 28
1185.11 27
1185.19 28
1185.27 29
1185.35 30
1185.43 32
1185.51 34
1185.59 35
1185.67 37
1185.75 38
1185.82 39
1185.90 40
1185.98 41
1186.06 42
1186.14 43
1186.22 42
1186.30 42
1186.38 40
1186.46 39
1186.53 37
1186.61 34
1186.69 32
1186.77 30
1186.85 28
1186.93 26
1187.01 24
1187.09 24
1187.17 23
1187.24 23
1187.32 24
1187.40 26
1187.48 28
1187.56 31
1187.64 34
1187.72 37
1187.80 39
1187.88 40
1187.96 40
1188.03 39
1188.11 37
1188.19 35
1188.27 32
1188.35 28
1188.43 25
1188.51 22
1188.59 20
1188.67 18
1188.74 16
1188.82 16
1188.90 17
1188.98 18
1189.06 21
1189.14 24
1189.22 27
1189.30 30
1189.38 31
1189.46 32
1189.53 31
1189.61 28
1189.69 25
1189.77 22
1189.85 18
1189.93 17
1190.01 16
1190.09 17
1190.17 18
1190.25 19
1190.33 20
1190.40 19
1190.48 17
1190.56 14
1190.64 11
1190.72 10
1190.80 9
1190.88 10
1190.96 12
1191.04 15
1191.12 18
1191.19 20
1191.27 22
1191.35 23
1191.43 25
1191.51 26
1191.59 27
1191.67 29
1191.75 30
1191.83 31
1191.91 32
1191.99 32
1192.06 32
1192.14 33
1192.22 35
1192.30 38
1192.38 40
1192.46 43
1192.54 45
1192.62 47
1192.70 48
1192.78 48
1192.86 46
1192.93 44
1193.01 42
1193.09 39
1193.17 36
1193.25 32
1193.33 29
1193.41 26
1193.49 23
1193.57 20
1193.65 17
1193.73 14
1193.81 10
1193.88 7
1193.96 4
1194.04 2
1194.12 1
1194.20 1
1194.28 2
1194.36 4
1194.44 7
1194.52 10
1194.60 14
1194.68 17
1194.76 19
1194.83 19
1194.91 18
1194.99 15
1195.07 11
1195.15 7
1195.23 3
1195.31 1
1195.39 0
1195.47 0
1195.55 1
1195.63 3
1195.71 6
1195.78 8
1195.86 9
1195.94 10
1196.02 10
1196.10 9
1196.18 8
1196.26 8
1196.34 8
1196.42 9
1196.50 10
1196.58 10
1196.66 11
1196.74 11
1196.81 10
1196.89 10
1196.97 9
1197.05 9
1197.13 9
1197.21 10
1197.29 11
1197.37 13
1197.45 14
1197.53 16
1197.61 19
1197.69 21
1197.77 23
1197.85 24
1197.92 24
1198.00 24
1198.08 24
1198.16 22
1198.24 21
1198.32 21
1198.40 21
1198.48 22
1198.56 24
1198.64 27
1198.72 30
1198.80 33
1198.88 36
1198.96 38
1199.03 39
1199.11 40
1199.19 39
1199.27 37
1199.35 34
1199.43 31
1199.51 26
1199.59 22
1199.67 18
1199.75 16
1199.83 15
1199.91 15
1199.99 16
1200.07 18
1200.15 20
1200.22 22
1200.30 24
1200.38 25
1200.46 27
1200.54 28
1200.62 28
1200.70 28
1200.78 26
1200.86 23
1200.94 19
1201.02 13
1201.10 8
1201.18 4
1201.26 1
1201.34 0
1201.42 1
1201.49 2
1201.57 3
1201.65 4
1201.73 4
1201.81 3
1201.89 2
1201.97 2
1202.05 4
1202.13 7
1202.21 13
1202.29 20
1202.37 29
1202.45 38
1202.53 46
1202.61 53
1202.69 58
1202.77 61
1202.85 62
1202.92 61
1203.00 59
1203.08 55
1203.16 50
1203.24 44
1203.32 37
1203.40 29
1203.48 22
1203.56 15
1203.64 9
1203.72 6
1203.80 5
1203.88 6
1203.96 10
1204.04 14
1204.12 19
1204.20 22
1204.28 24
1204.36 23
1204.43 21
1204.51 18
1204.59 15
1204.67 14
1204.75 14
1204.83 15
1204.91 18
1204.99 21
1205.07 25
1205.15 29
1205.23 33
1205.31 37
1205.39 41
1205.47 45
1205.55 48
1205.63 50
1205.71 51
1205.79 51
1205.87 50
1205.95 47
1206.03 43
1206.10 39
1206.18 35
1206.26 32
1206.34 29
1206.42 28
1206.50 28
1206.58 28
1206.66 27
1206.74 27
1206.82 26
1206.90 24
1206.98 23
1207.06 22
1207.14 22
1207.22 24
1207.30 26
1207.38 29
1207.46 33
1207.54 36
1207.62 39
1207.70 40
1207.78 41
1207.86 41
1207.94 39
1208.01 38
1208.09 36
1208.17 33
1208.25 31
1208.33 29
1208.41 27
1208.49 25
1208.57 23
1208.65 20
1208.73 17
1208.81 14
1208.89 10
1208.97 7
1209.05 4
1209.13 2
1209.21 1
1209.29 0
1209.37 0
1209.45 1
1209.53 2
1209.61 2
1209.69 3
1209.77 4
1209.85 5
1209.93 5
1210.01 6
1210.09 5
1210.17 5
1210.25 3
1210.32 2
1210.40 2
1210.48 2
1210.56 4
1210.64 7
1210.72 11
1210.80 14
1210.88 18
1210.96 21
1211.04 22
1211.12 24
1211.20 25
1211.28 26
1211.36 27
1211.44 29
1211.52 32
1211.60 33
1211.68 35
1211.76 34
1211.84 33
1211.92 30
1212.00 28
1212.08 26
1212.16 25
1212.24 26
1212.32 29
1212.40 34
1212.48 38
1212.56 41
1212.64 43
1212.72 43
1212.80 42
1212.88 39
1212.96 36
1213.04 33
1213.12 31
1213.20 29
1213.28 28
1213.36 27
1213.44 26
1213.51 27
1213.59 28
1213.67 29
1213.75 31
1213.83 33
1213.91 34
1213.99 34
1214.07 33
1214.15 32
1214.23 30
1214.31 30
1214.39 30
1214.47 31
1214.55 33
1214.63 35
1214.71 37
1214.79 38
1214.87 39
1214.95 39
1215.03 38
1215.11 38
1215.19 37
1215.27 37
1215.35 37
1215.43 37
1215.51 36
1215.59 34
1215.67 31
1215.75 28
1215.83 24
1215.91 20
1215.99 17
1216.07 14
1216.15 12
1216.23 11
1216.31 11
1216.39 11
1216.47 12
1216.55 13
1216.63 16
1216.71 18
1216.79 21
1216.87 23
1216.95 24
1217.03 24
1217.11 23
1217.19 22
1217.27 19
1217.35 17
1217.43 16
1217.51 15
1217.59 15
1217.67 16
1217.75 17
1217.83 19
1217.91 20
1217.99 21
1218.07 21
1218.15 20
1218.23 19
1218.31 17
1218.39 13
1218.47 10
1218.55 5
1218.63 1
1218.71 0
1218.79 0
1218.87 0
1218.95 0
1219.03 0
1219.11 3
1219.19 6
1219.27 8
1219.35 8
1219.43 7
1219.51 3
1219.59 0
1219.67 0
1219.75 0
1219.83 0
1219.91 0
1219.99 1
1220.07 7
1220.15 14
1220.23 20
1220.31 25
1220.39 29
1220.47 29
1220.55 28
1220.63 25
1220.71 22
1220.79 18
1220.87 14
1220.95 12
1221.03 11
1221.11 12
1221.19 13
1221.27 15
1221.35 17
1221.43 18
1221.51 19
1221.59 20
1221.67 20
1221.75 20
1221.83 18
1221.91 16
1221.99 13
1222.07 9
1222.15 5
1222.23 2
1222.31 0
1222.39 0
1222.47 0
1222.55 0
1222.63 1
1222.71 3
1222.79 4
1222.87 5
1222.95 5
1223.03 5
1223.11 5
1223.19 5
1223.27 6
1223.35 8
1223.43 9
1223.51 11
1223.59 13
1223.67 15
1223.75 17
1223.83 20
1223.91 24
1223.99 29
1224.07 34
1224.15 39
1224.23 43
1224.31 46
1224.39 48
1224.47 50
1224.55 52
1224.63 54
1224.71 56
1224.79 58
1224.87 59
1224.95 60
1225.03 60
1225.11 59
1225.19 57
1225.27 54
1225.35 51
1225.43 47
1225.51 42
1225.59 37
1225.67 31
1225.76 25
1225.84 19
1225.92 13
1226.00 8
1226.08 6
1226.16 5
1226.24 6
1226.32 8
1226.40 12
1226.48 16
1226.56 20
1226.64 24
1226.72 27
1226.80 29
1226.88 31
1226.96 31
1227.04 31
1227.12 30
1227.20 29
1227.28 27
1227.36 26
1227.44 25
1227.52 25
1227.60 26
1227.68 27
1227.76 28
1227.84 29
1227.92 29
1228.00 28
1228.08 26
1228.16 24
1228.24 22
1228.32 21
1228.40 21
1228.48 23
1228.56 27
1228.64 31
1228.72 35
1228.80 38
1228.88 39
1228.97 38
1229.05 35
1229.13 30
1229.21 26
1229.29 21
1229.37 18
1229.45 15
1229.53 14
1229.61 14
1229.69 14
1229.77 15
1229.85 15
1229.93 15
1230.01 14
1230.09 13
1230.17 11
1230.25 9
1230.33 8
1230.41 7
1230.49 7
1230.57 7
1230.65 9
1230.73 11
1230.81 14
1230.89 17
1230.97 19
1231.05 22
1231.13 25
1231.21 28
1231.30 32
1231.38 36
1231.46 42
1231.54 49
1231.62 55
1231.70 60
1231.78 62
1231.86 61
1231.94 56
1232.02 48
1232.10 39
1232.18 29
1232.26 19
1232.34 12
1232.42 7
1232.50 4
1232.58 2
1232.66 1
1232.74 1
1232.82 1
1232.90 2
1232.98 3
1233.06 4
1233.14 6
1233.23 6
1233.31 6
1233.39 6
1233.47 6
1233.55 5
1233.63 6
1233.71 7
1233.79 8
1233.87 10
1233.95 10
1234.03 9
1234.11 6
1234.19 3
1234.27 0
1234.35 0
1234.43 0
1234.51 0
1234.59 0
1234.67 0
1234.75 0
1234.83 1
1234.92 5
1235.00 11
1235.08 17
1235.16 25
1235.24 33
1235.32 39
1235.40 43
1235.48 44
1235.56 42
1235.64 37
1235.72 30
1235.80 22
1235.88 15
1235.96 9
1236.04 4
1236.12 1
1236.20 0
1236.28 0
1236.36 0
1236.45 0
1236.53 0
1236.61 0
1236.69 0
1236.77 0
1236.85 0
1236.93 3
1237.01 9
1237.09 15
1237.17 20
1237.25 25
1237.33 28
1237.41 29
1237.49 27
1237.57 24
1237.65 20
1237.73 15
1237.81 10
1237.90 6
1237.98 4
1238.06 3
1238.14 4
1238.22 6
1238.30 9
1238.38 11
1238.46 13
1238.54 13
1238.62 13
1238.70 13
1238.78 13
1238.86 14
1238.94 16
1239.02 19
1239.10 23
1239.19 26
1239.27 30
1239.35 34
1239.43 38
1239.51 42
1239.59 46
1239.67 50
1239.75 54
1239.83 57
1239.91 59
1239.99 60
1240.07 59
1240.15 58
1240.23 56
1240.31 53
1240.40 51
1240.48 49
1240.56 48
1240.64 49
1240.72 50
1240.80 52
1240.88 54
1240.96 57
1241.04 59
1241.12 61
1241.20 62
1241.28 63
1241.36 64
1241.44 63
1241.53 62
1241.61 59
1241.69 56
1241.77 51
1241.85 46
1241.93 41
1242.01 36
1242.09 32
1242.17 28
1242.25 24
1242.33 21
1242.41 19
1242.49 17
1242.57 16
1242.66 15
1242.74 15
1242.82 14
1242.90 14
1242.98 13
1243.06 11
1243.14 9
1243.22 8
1243.30 7
1243.38 8
1243.46 11
1243.54 15
1243.62 21
1243.71 27
1243.79 32
1243.87 36
1243.95 38
1244.03 38
1244.11 36
1244.19 33
1244.27 30
1244.35 27
1244.43 23
1244.51 20
1244.59 16
1244.68 12
1244.76 8
1244.84 4
1244.92 0
1245.00 0
1245.08 0
1245.16 0
1245.24 0
1245.32 0
1245.40 3
1245.48 7
1245.56 11
1245.65 13
1245.73 14
1245.81 14
1245.89 12
1245.97 9
1246.05 6
1246.13 4
1246.21 3
1246.29 4
1246.37 5
1246.45 7
1246.53 9
1246.62 10
1246.70 9
1246.78 6
1246.86 2
1246.94 0
1247.02 0
1247.10 0
1247.18 0
1247.26 0
1247.34 0
1247.42 0
1247.51 3
1247.59 7
1247.67 11
1247.75 13
1247.83 13
1247.91 13
1247.99 13
1248.07 12
1248.15 13
1248.23 14
1248.31 17
1248.40 20
1248.48 23
1248.56 25
1248.64 27
1248.72 26
1248.80 24
1248.88 20
1248.96 16
1249.04 12
1249.12 10
1249.21 9
1249.29 10
1249.37 13
1249.45 17
1249.53 21
1249.61 26
1249.69 29
1249.77 31
1249.85 31
1249.93 30
1250.01 28
1250.10 25
1250.18 23
1250.26 21
1250.34 21
1250.42 22
1250.50 24
1250.58 26
1250.66 29
1250.74 32
1250.83 34
1250.91 35
1250.99 36
1251.07 37
1251.15 38
1251.23 38
1251.31 39
1251.39 39
1251.47 39
1251.55 38
1251.64 37
1251.72 35
1251.80 34
1251.88 33
1251.96 33
1252.04 34
1252.12 36
1252.20 38
1252.28 40
1252.36 41
1252.45 41
1252.53 39
1252.61 37
1252.69 35
1252.77 32
1252.85 31
1252.93 30
1253.01 28
1253.09 27
1253.18 25
1253.26 24
1253.34 22
1253.42 21
1253.50 21
1253.58 22
1253.66 24
1253.74 26
1253.82 29
1253.91 33
1253.99 36
1254.07 38
1254.15 40
1254.23 40
1254.31 40
1254.39 38
1254.47 34
1254.55 30
1254.64 26
1254.72 21
1254.80 17
1254.88 14
1254.96 12
1255.04 11
1255.12 12
1255.20 14
1255.29 16
1255.37 20
1255.45 23
1255.53 27
1255.61 31
1255.69 34
1255.77 37
1255.85 40
1255.93 42
1256.02 44
1256.10 46
1256.18 47
1256.26 48
1256.34 48
1256.42 48
1256.50 47
1256.58 46
1256.67 43
1256.75 39
1256.83 34
1256.91 29
1256.99 24
1257.07 20
1257.15 17
1257.23 16
1257.31 17
1257.40 21
1257.48 25
1257.56 31
1257.64 37
1257.72 42
1257.80 46
1257.88 47
1257.96 46
1258.05 43
1258.13 37
1258.21 31
1258.29 25
1258.37 20
1258.45 18
1258.53 17
1258.61 19
1258.70 22
1258.78 26
1258.86 28
1258.94 29
1259.02 28
1259.10 26
1259.18 24
1259.27 23
1259.35 24
1259.43 27
1259.51 32
1259.59 37
1259.67 43
1259.75 48
1259.83 50
1259.92 50
1260.00 48
1260.08 45
1260.16 41
1260.24 38
1260.32 35
1260.40 34
1260.48 35
1260.57 35
1260.65 36
1260.73 36
1260.81 36
1260.89 35
1260.97 35
1261.05 35
1261.14 36
1261.22 37
1261.30 40
1261.38 42
1261.46 43
1261.54 43
1261.62 41
1261.71 38
1261.79 34
1261.87 30
1261.95 26
1262.03 23
1262.11 23
1262.19 23
1262.27 24
1262.36 25
1262.44 25
1262.52 24
1262.60 21
1262.68 16
1262.76 10
1262.84 5
1262.93 0
1263.01 0
1263.09 0
1263.17 0
1263.25 0
1263.33 0
1263.41 0
1263.50 0
1263.58 1
1263.66 5
1263.74 10
1263.82 13
1263.90 16
1263.98 18
1264.07 20
1264.15 22
1264.23 24
1264.31 28
1264.39 31
1264.47 35
1264.55 38
1264.64 40
1264.72 41
1264.80 40
1264.88 38
1264.96 36
1265.04 33
1265.13 31
1265.21 29
1265.29 27
1265.37 26
1265.45 24
1265.53 24
1265.61 23
1265.70 22
1265.78 21
1265.86 20
1265.94 19
1266.02 17
1266.10 15
1266.18 14
1266.27 13
1266.35 14
1266.43 16
1266.51 19
1266.59 22
1266.67 26
1266.76 28
1266.84 28
1266.92 27
1267.00 24
1267.08 21
1267.16 16
1267.24 13
1267.33 10
1267.41 9
1267.49 8
1267.57 8
1267.65 9
1267.73 10
1267.82 13
1267.90 16
1267.98 21
1268.06 27
1268.14 33
1268.22 39
1268.30 45
1268.39 50
1268.47 55
1268.55 59
1268.63 63
1268.71 66
1268.79 69
1268.88 70
1268.96 70
1269.04 69
1269.12 66
1269.20 61
1269.28 55
1269.37 48
1269.45 40
1269.53 33
1269.61 27
1269.69 24
1269.77 23
1269.86 24
1269.94 27
1270.02 31
1270.10 35
1270.18 38
1270.26 39
1270.35 38
1270.43 36
1270.51 32
1270.59 28
1270.67 25
1270.75 22
1270.84 22
1270.92 23
1271.00 26
1271.08 30
1271.16 35
1271.24 39
1271.33 44
1271.41 47
1271.49 49
1271.57 48
1271.65 45
1271.73 40
1271.82 35
1271.90 30
1271.98 26
1272.06 24
1272.14 23
1272.22 25
1272.31 28
1272.39 31
1272.47 34
1272.55 37
1272.63 40
1272.71 42
1272.80 44
1272.88 46
1272.96 49
1273.04 51
1273.12 53
1273.20 55
1273.29 55
1273.37 53
1273.45 50
1273.53 45
1273.61 39
1273.70 34
1273.78 29
1273.86 25
1273.94 22
1274.02 20
1274.10 18
1274.19 16
1274.27 14
1274.35 13
1274.43 12
1274.51 13
1274.59 16
1274.68 22
1274.76 29
1274.84 38
1274.92 47
1275.00 55
1275.09 61
1275.17 65
1275.25 67
1275.33 67
1275.41 66
1275.49 64
1275.58 62
1275.66 61
1275.74 59
1275.82 57
1275.90 54
1275.99 51
1276.07 47
1276.15 41
1276.23 35
1276.31 29
1276.39 24
1276.48 19
1276.56 15
1276.64 14
1276.72 14
1276.80 16
1276.89 20
1276.97 25
1277.05 32
1277.13 39
1277.21 45
1277.30 51
1277.38 54
1277.46 57
1277.54 57
1277.62 55
1277.70 51
1277.79 46
1277.87 40
1277.95 33
1278.03 27
1278.11 22
1278.20 18
1278.28 16
1278.36 16
1278.44 18
1278.52 22
1278.61 26
1278.69 31
1278.77 37
1278.85 42
1278.93 48
1279.01 53
1279.10 58
1279.18 63
1279.26 66
1279.34 68
1279.42 67
1279.51 64
1279.59 58
1279.67 50
1279.75 41
1279.83 32
1279.92 24
1280.00 16
1280.08 10
1280.16 5
1280.24 2
1280.33 0
1280.41 0
1280.49 0
1280.57 1
1280.65 4
1280.74 8
1280.82 11
1280.90 13
1280.98 14
1281.06 12
1281.15 9
1281.23 4
1281.31 0
1281.39 0
1281.47 0
1281.56 0
1281.64 0
1281.72 0
1281.80 0
1281.88 0
1281.97 1
1282.05 5
1282.13 8
1282.21 11
1282.29 14
1282.38 16
1282.46 18
1282.54 18
1282.62 17
1282.70 15
1282.79 13
1282.87 10
1282.95 8
1283.03 6
1283.11 5
1283.20 3
1283.28 1
1283.36 0
1283.44 0
1283.52 0
1283.61 0
1283.69 0
1283.77 0
1283.85 0
1283.94 1
1284.02 6
1284.10 12
1284.18 17
1284.26 21
1284.35 24
1284.43 26
1284.51 26
1284.59 27
1284.67 27
1284.76 28
1284.84 30
1284.92 33
1285.00 37
1285.08 40
1285.17 44
1285.25 47
1285.33 49
1285.41 50
1285.50 52
1285.58 53
1285.66 56
1285.74 60
1285.82 64
1285.91 68
1285.99 72
1286.07 74
1286.15 74
1286.23 74
1286.32 72
1286.40 70
1286.48 68
1286.56 67
1286.65 67
1286.73 67
1286.81 67
1286.89 67
1286.97 67
1287.06 67
1287.14 65
1287.22 62
1287.30 58
1287.39 53
1287.47 48
1287.55 42
1287.63 37
1287.71 33
1287.80 31
1287.88 29
1287.96 30
1288.04 31
1288.13 34
1288.21 38
1288.29 42
1288.37 47
1288.45 52
1288.54 57
1288.62 61
1288.70 64
1288.78 65
1288.87 64
1288.95 62
1289.03 60
1289.11 57
1289.19 55
1289.28 54
1289.36 55
1289.44 56
1289.52 58
1289.61 59
1289.69 60
1289.77 60
1289.85 59
1289.93 57
1290.02 54
1290.10 50
1290.18 46
1290.26 43
1290.35 39
1290.43 35
1290.51 33
1290.59 31
1290.68 30
1290.76 31
1290.84 32
1290.92 34
1291.00 36
1291.09 37
1291.17 39
1291.25 39
1291.33 40
1291.42 40
1291.50 40
1291.58 39
1291.66 38
1291.75 35
1291.83 32
1291.91 28
1291.99 26
1292.07 25
1292.16 26
1292.24 30
1292.32 35
1292.40 40
1292.49 46
1292.57 50
1292.65 52
1292.73 52
1292.82 51
1292.90 48
1292.98 44
1293.06 40
1293.15 37
1293.23 34
1293.31 33
1293.39 33
1293.48 34
1293.56 35
1293.64 35
1293.72 35
1293.80 35
1293.89 33
1293.97 30
1294.05 27
1294.13 24
1294.22 20
1294.30 16
1294.38 13
1294.46 9
1294.55 7
1294.63 5
1294.71 4
1294.79 4
1294.88 5
1294.96 7
1295.04 10
1295.12 13
1295.21 16
1295.29 19
1295.37 22
1295.45 25
1295.54 27
1295.62 29
1295.70 31
1295.78 33
1295.87 34
1295.95 35
1296.03 35
1296.11 34
1296.20 33
1296.28 31
1296.36 28
1296.44 25
1296.53 23
1296.61 21
1296.69 19
1296.77 17
1296.86 16
1296.94 14
1297.02 12
1297.10 10
1297.19 6
1297.27 2
1297.35 0
1297.43 0
1297.52 0
1297.60 0
1297.68 0
1297.76 0
1297.85 0
1297.93 0
1298.01 6
1298.09 13
1298.18 20
1298.26 28
1298.34 36
1298.42 43
1298.51 51
1298.59 58
1298.67 65
1298.75 70
1298.84 74
1298.92 76
1299.00 77
1299.08 76
1299.17 74
1299.25 71
1299.33 68
1299.41 64
1299.50 60
1299.58 56
1299.66 53
1299.74 51
1299.83 49
1299.91 48
1299.99 48
1300.07 48
1300.16 48
1300.24 49
1300.32 49
1300.41 49
1300.49 48
1300.57 47
1300.65 46
1300.74 44
1300.82 43
1300.90 43
1300.98 45
1301.07 47
1301.15 50
1301.23 52
1301.31 54
1301.40 53
1301.48 52
1301.56 49
1301.64 47
1301.73 46
1301.81 47
1301.89 49
1301.98 52
1302.06 56
1302.14 59
1302.22 60
1302.31 61
1302.39 61
1302.47 61
1302.55 61
1302.64 63
1302.72 66
1302.80 69
1302.88 74
1302.97 79
1303.05 83
1303.13 88
1303.22 91
1303.30 94
1303.38 95
1303.46 94
1303.55 91
1303.63 88
1303.71 82
1303.79 76
1303.88 70
1303.96 63
1304.04 56
1304.13 51
1304.21 46
1304.29 44
1304.37 44
1304.46 45
1304.54 47
1304.62 49
1304.70 50
1304.79 49
1304.87 46
1304.95 43
1305.04 38
1305.12 32
1305.20 27
1305.28 22
1305.37 17
1305.45 13
1305.53 9
1305.61 7
1305.70 5
1305.78 4
1305.86 5
1305.95 6
1306.03 9
1306.11 13
1306.19 18
1306.28 23
1306.36 28
1306.44 34
1306.53 38
1306.61 41
1306.69 43
1306.77 43
1306.86 42
1306.94 40
1307.02 37
1307.11 34
1307.19 31
1307.27 28
1307.35 27
1307.44 27
1307.52 28
1307.60 30
1307.69 34
1307.77 38
1307.85 43
1307.93 47
1308.02 50
1308.10 52
1308.18 53
1308.27 53
1308.35 53
1308.43 53
1308.51 53
1308.60 54
1308.68 54
1308.76 55
1308.85 55
1308.93 56
1309.01 57
1309.09 60
1309.18 62
1309.26 65
1309.34 68
1309.43 71
1309.51 72
1309.59 72
1309.67 71
1309.76 69
1309.84 65
1309.92 61
1310.01 56
1310.09 51
1310.17 46
1310.25 41
1310.34 37
1310.42 35
1310.50 33
1310.59 33
1310.67 33
1310.75 34
1310.83 34
1310.92 33
1311.00 31
1311.08 28
1311.17 25
1311.25 22
1311.33 21
1311.42 20
1311.50 20
1311.58 20
1311.66 21
1311.75 22
1311.83 22
1311.91 23
1312.00 24
1312.08 24
1312.16 24
1312.25 24
1312.33 22
1312.41 21
1312.49 19
1312.58 18
1312.66 18
1312.74 22
1312.83 28
1312.91 38
1312.99 52
1313.08 68
1313.16 85
1313.24 102
1313.32 117
1313.41 129
1313.49 137
1313.57 142
1313.66 142
1313.74 138
1313.82 131
1313.91 122
1313.99 112
1314.07 103
1314.15 96
1314.24 90
1314.32 86
1314.40 83
1314.49 81
1314.57 80
1314.65 79
1314.74 80
1314.82 82
1314.90 86
1314.99 91
1315.07 97
1315.15 101
1315.23 103
1315.32 103
1315.40 102
1315.48 100
1315.57 98
1315.65 98
1315.73 98
1315.82 99
1315.90 100
1315.98 100
1316.07 99
1316.15 97
1316.23 94
1316.31 91
1316.40 89
1316.48 88
1316.56 87
1316.65 85
1316.73 83
1316.81 79
1316.90 74
1316.98 69
1317.06 64
1317.15 61
1317.23 60
1317.31 62
1317.40 66
1317.48 71
1317.56 77
1317.65 84
1317.73 91
1317.81 97
1317.89 101
1317.98 105
1318.06 107
1318.14 108
1318.23 109
1318.31 109
1318.39 108
1318.48 108
1318.56 108
1318.64 108
1318.73 108
1318.81 109
1318.89 109
1318.98 109
1319.06 107
1319.14 103
1319.23 98
1319.31 90
1319.39 81
1319.48 71
1319.56 63
1319.64 56
1319.72 52
1319.81 51
1319.89 51
1319.97 53
1320.06 55
1320.14 58
1320.22 60
1320.31 62
1320.39 65
1320.47 67
1320.56 70
1320.64 73
1320.72 75
1320.81 75
1320.89 73
1320.97 70
1321.06 66
1321.14 61
1321.22 55
1321.31 52
1321.39 50
1321.47 51
1321.56 55
1321.64 59
1321.72 65
1321.81 71
1321.89 75
1321.97 77
1322.06 77
1322.14 76
1322.22 74
1322.31 71
1322.39 68
1322.47 66
1322.56 65
1322.64 65
1322.72 65
1322.81 66
1322.89 66
1322.97 66
1323.06 66
1323.14 66
1323.22 66
1323.31 66
1323.39 68
1323.47 70
1323.56 73
1323.64 75
1323.72 78
1323.81 79
1323.89 78
1323.97 76
1324.06 73
1324.14 70
1324.22 66
1324.31 61
1324.39 57
1324.47 52
1324.56 46
1324.64 40
1324.72 33
1324.81 26
1324.89 20
1324.97 14
1325.06 10
1325.14 7
1325.22 4
1325.31 1
1325.39 0
1325.47 0
1325.56 0
1325.64 0
1325.72 0
1325.81 0
1325.89 0
1325.97 0
1326.06 4
1326.14 10
1326.22 16
1326.31 21
1326.39 26
1326.47 28
1326.56 30
1326.64 30
1326.72 29
1326.81 29
1326.89 28
1326.98 27
1327.06 27
1327.14 28
1327.23 29
1327.31 30
1327.39 33
1327.48 35
1327.56 37
1327.64 38
1327.73 38
1327.81 35
1327.89 30
1327.98 23
1328.06 17
1328.14 11
1328.23 9
1328.31 9
1328.39 13
1328.48 20
1328.56 29
1328.64 37
1328.73 44
1328.81 47
1328.90 48
1328.98 46
1329.06 43
1329.15 39
1329.23 38
1329.31 38
1329.40 41
1329.48 46
1329.56 52
1329.65 57
1329.73 61
1329.81 63
1329.90 64
1329.98 64
1330.06 64
1330.15 66
1330.23 68
1330.32 72
1330.40 76
1330.48 81
1330.57 85
1330.65 87
1330.73 89
1330.82 89
1330.90 87
1330.98 84
1331.07 81
1331.15 77
1331.23 74
1331.32 71
1331.40 70
1331.49 69
1331.57 68
1331.65 66
1331.74 62
1331.82 57
1331.90 50
1331.99 42
1332.07 33
1332.15 25
1332.24 20
1332.32 17
1332.41 18
1332.49 20
1332.57 24
1332.66 29
1332.74 33
1332.82 37
1332.91 40
1332.99 42
1333.07 43
1333.16 44
1333.24 43
1333.33 42
1333.41 39
1333.49 34
1333.58 29
1333.66 24
1333.74 19
1333.83 16
1333.91 15
1333.99 18
1334.08 23
1334.16 30
1334.25 38
1334.33 45
1334.41 51
1334.50 55
1334.58 57
1334.66 58
1334.75 58
1334.83 59
1334.92 60
1335.00 61
1335.08 63
1335.17 63
1335.25 63
1335.33 61
1335.42 57
1335.50 53
1335.58 48
1335.67 43
1335.75 39
1335.84 34
1335.92 29
1336.00 25
1336.09 22
1336.17 20
1336.25 20
1336.34 21
1336.42 25
1336.51 29
1336.59 34
1336.67 38
1336.76 41
1336.84 43
1336.92 45
1337.01 47
1337.09 50
1337.18 52
1337.26 54
1337.34 56
1337.43 56
1337.51 55
1337.59 53
1337.68 50
1337.76 47
1337.85 44
1337.93 43
1338.01 42
1338.10 41
1338.18 42
1338.27 43
1338.35 45
1338.43 48
1338.52 51
1338.60 55
1338.68 59
1338.77 62
1338.85 65
1338.94 67
1339.02 68
1339.10 68
1339.19 66
1339.27 63
1339.35 59
1339.44 56
1339.52 53
1339.61 52
1339.69 52
1339.77 52
1339.86 53
1339.94 53
1340.03 52
1340.11 51
1340.19 49
1340.28 48
1340.36 48
1340.45 49
1340.53 50
1340.61 52
1340.70 52
1340.78 51
1340.86 48
1340.95 44
1341.03 40
1341.12 39
1341.20 39
1341.28 42
1341.37 46
1341.45 52
1341.54 57
1341.62 63
1341.70 68
1341.79 74
1341.87 81
1341.96 89
1342.04 99
1342.12 109
1342.21 117
1342.29 124
1342.37 127
1342.46 127
1342.54 123
1342.63 118
1342.71 112
1342.79 107
1342.88 103
1342.96 101
1343.05 100
1343.13 100
1343.21 100
1343.30 101
1343.38 102
1343.47 103
1343.55 104
1343.63 105
1343.72 107
1343.80 108
1343.89 110
1343.97 111
1344.05 110
1344.14 109
1344.22 107
1344.31 105
1344.39 102
1344.47 99
1344.56 96
1344.64 93
1344.73 89
1344.81 85
1344.89 80
1344.98 74
1345.06 68
1345.15 63
1345.23 59
1345.31 55
1345.40 53
1345.48 51
1345.57 51
1345.65 51
1345.73 52
1345.82 53
1345.90 56
1345.99 60
1346.07 64
1346.15 68
1346.24 72
1346.32 75
1346.41 76
1346.49 77
1346.57 77
1346.66 77
1346.74 75
1346.83 72
1346.91 68
1347.00 63
1347.08 57
1347.16 49
1347.25 40
1347.33 31
1347.42 24
1347.50 17
1347.58 12
1347.67 10
1347.75 9
1347.84 9
1347.92 11
1348.00 15
1348.09 20
1348.17 26
1348.26 34
1348.34 41
1348.43 49
1348.51 56
1348.59 61
1348.68 66
1348.76 70
1348.85 73
1348.93 76
1349.01 78
1349.10 80
1349.18 82
1349.27 82
1349.35 80
1349.43 77
1349.52 72
1349.60 67
1349.69 61
1349.77 56
1349.86 54
1349.94 53
1350.02 55
1350.11 58
1350.19 63
1350.28 68
1350.36 72
1350.44 73
1350.53 72
1350.61 69
1350.70 63
1350.78 55
1350.87 47
1350.95 38
1351.03 30
1351.12 23
1351.20 17
1351.29 12
1351.37 9
1351.46 8
1351.54 8
1351.62 9
1351.71 10
1351.79 12
1351.88 13
1351.96 14
1352.04 13
1352.13 11
1352.21 9
1352.30 5
1352.38 2
1352.47 0
1352.55 0
1352.63 0
1352.72 0
1352.80 0
1352.89 0
1352.97 0
1353.06 0
1353.14 3
1353.22 8
1353.31 13
1353.39 17
1353.48 20
1353.56 22
1353.65 24
1353.73 25
1353.81 25
1353.90 26
1353.98 27
1354.07 28
1354.15 29
1354.24 30
1354.32 32
1354.40 33
1354.49 35
1354.57 37
1354.66 39
1354.74 40
1354.83 40
1354.91 40
1354.99 38
1355.08 37
1355.16 35
1355.25 33
1355.33 31
1355.42 30
1355.50 28
1355.59 26
1355.67 23
1355.75 21
1355.84 20
1355.92 20
1356.01 22
1356.09 25
1356.18 29
1356.26 32
1356.34 35
1356.43 36
1356.51 37
1356.60 37
1356.68 37
1356.77 37
1356.85 39
1356.93 41
1357.02 44
1357.10 47
1357.19 51
1357.27 53
1357.36 53
1357.44 52
1357.53 48
1357.61 41
1357.69 35
1357.78 28
1357.86 22
1357.95 18
1358.03 15
1358.12 14
1358.20 13
1358.29 13
1358.37 13
1358.45 14
1358.54 15
1358.62 17
1358.71 19
1358.79 23
1358.88 27
1358.96 31
1359.05 36
1359.13 41
1359.21 47
1359.30 54
1359.38 60
1359.47 67
1359.55 72
1359.64 77
1359.72 80
1359.81 81
1359.89 81
1359.97 79
1360.06 76
1360.14 74
1360.23 72
1360.31 71
1360.40 71
1360.48 73
1360.57 74
1360.65 76
1360.74 76
1360.82 74
1360.90 71
1360.99 66
1361.07 61
1361.16 55
1361.24 50
1361.33 47
1361.41 45
1361.50 46
1361.58 48
1361.66 52
1361.75 56
1361.83 59
1361.92 63
1362.00 66
1362.09 69
1362.17 72
1362.26 77
1362.34 82
1362.43 89
1362.51 98
1362.60 107
1362.68 115
1362.76 120
1362.85 121
1362.93 118
1363.02 110
1363.10 99
1363.19 86
1363.27 73
1363.36 63
1363.44 55
1363.53 51
1363.61 50
1363.69 51
1363.78 54
1363.86 56
1363.95 57
1364.03 57
1364.12 54
1364.20 49
1364.29 43
1364.37 35
1364.46 26
1364.54 17
1364.63 8
1364.71 0
1364.79 0
1364.88 0
1364.96 0
1365.05 0
1365.13 0
1365.22 0
1365.30 0
1365.39 1
1365.47 9
1365.56 17
1365.64 25
1365.73 31
1365.81 36
1365.90 39
1365.98 42
1366.06 44
1366.15 46
1366.23 48
1366.32 50
1366.40 52
1366.49 54
1366.57 54
1366.66 53
1366.74 50
1366.83 46
1366.91 40
1367.00 35
1367.08 31
1367.17 29
1367.25 29
1367.33 30
1367.42 33
1367.50 37
1367.59 40
1367.67 43
1367.76 45
1367.84 47
1367.93 47
1368.01 47
1368.10 47
1368.18 48
1368.27 49
1368.35 50
1368.44 52
1368.52 56
1368.61 59
1368.69 63
1368.78 65
1368.86 66
1368.94 66
1369.03 63
1369.11 60
1369.20 55
1369.28 50
1369.37 46
1369.45 42
1369.54 39
1369.62 36
1369.71 34
1369.79 32
1369.88 29
1369.96 26
1370.05 23
1370.13 20
1370.22 17
1370.30 15
1370.39 15
1370.47 16
1370.56 18
1370.64 21
1370.73 26
1370.81 31
1370.90 35
1370.98 40
1371.06 45
1371.15 50
1371.23 55
1371.32 59
1371.40 63
1371.49 68
1371.57 72
1371.66 77
1371.74 81
1371.83 84
1371.91 87
1372.00 88
1372.08 89
1372.17 89
1372.25 89
1372.34 89
1372.42 90
1372.51 91
1372.59 93
1372.68 94
1372.76 93
1372.85 91
1372.93 86
1373.02 78
1373.10 67
1373.19 56
1373.27 44
1373.36 34
1373.44 26
1373.53 21
1373.61 17
1373.70 15
1373.78 12
1373.87 9
1373.95 6
1374.04 3
1374.12 3
1374.21 5
1374.29 10
1374.38 18
1374.46 27
1374.54 35
1374.63 40
1374.71 42
1374.80 41
1374.88 38
1374.97 34
1375.05 31
1375.14 30
1375.22 32
1375.31 36
1375.39 42
1375.48 47
1375.56 52
1375.65 55
1375.73 55
1375.82 52
1375.90 47
1375.99 40
1376.07 33
1376.16 27
1376.24 25
1376.33 26
1376.41 31
1376.50 38
1376.58 46
1376.67 52
1376.75 56
1376.84 56
1376.92 53
1377.01 48
1377.09 42
1377.18 37
1377.26 33
1377.35 31
1377.43 29
1377.52 28
1377.60 28
1377.69 27
1377.77 26
1377.86 25
1377.94 24
1378.03 25
1378.11 28
1378.20 32
1378.28 36
1378.37 41
1378.45 45
1378.54 49
1378.62 51
1378.71 52
1378.80 51
1378.88 48
1378.97 45
1379.05 40
1379.14 35
1379.22 30
1379.31 26
1379.39 22
1379.48 19
1379.56 17
1379.65 17
1379.73 19
1379.82 23
1379.90 29
1379.99 36
1380.07 43
1380.16 50
1380.24 56
1380.33 59
1380.41 59
1380.50 56
1380.58 51
1380.67 44
1380.75 38
1380.84 33
1380.92 31
1381.01 31
1381.09 33
1381.18 36
1381.26 40
1381.35 43
1381.43 45
1381.52 47
1381.60 48
1381.69 50
1381.77 52
1381.86 55
1381.94 57
1382.03 60
1382.11 61
1382.20 61
1382.29 60
1382.37 57
1382.46 53
1382.54 49
1382.63 46
1382.71 44
1382.80 43
1382.88 43
1382.97 44
1383.05 46
1383.14 48
1383.22 50
1383.31 52
1383.39 55
1383.48 56
1383.56 57
1383.65 55
1383.73 52
1383.82 46
1383.90 39
1383.99 30
1384.07 23
1384.16 17
1384.24 13
1384.33 11
1384.42 13
1384.50 17
1384.59 22
1384.67 28
1384.76 33
1384.84 37
1384.93 40
1385.01 40
1385.10 39
1385.18 36
1385.27 31
1385.35 24
1385.44 17
1385.52 9
1385.61 2
1385.69 0
1385.78 0
1385.86 0
1385.95 0
1386.04 2
1386.12 5
1386.21 7
1386.29 7
1386.38 4
1386.46 1
1386.55 0
1386.63 0
1386.72 0
1386.80 0
1386.89 2
1386.97 7
1387.06 11
1387.14 15
1387.23 17
1387.31 18
1387.40 18
1387.49 18
1387.57 18
1387.66 18
1387.74 20
1387.83 22
1387.91 25
1388.00 29
1388.08 33
1388.17 37
1388.25 40
1388.34 43
1388.42 45
1388.51 45
1388.60 44
1388.68 42
1388.77 38
1388.85 35
1388.94 30
1389.02 26
1389.11 22
1389.19 19
1389.28 16
1389.36 14
1389.45 14
1389.53 15
1389.62 18
1389.71 22
1389.79 28
1389.88 33
1389.96 38
1390.05 42
1390.13 45
1390.22 46
1390.30 47
1390.39 48
1390.47 49
1390.56 51
1390.64 54
1390.73 57
1390.82 61
1390.90 65
1390.99 70
1391.07 75
1391.16 82
1391.24 88
1391.33 94
1391.41 99
1391.50 101
1391.58 100
1391.67 95
1391.76 89
1391.84 79
1391.93 69
1392.01 59
1392.10 49
1392.18 40
1392.27 34
1392.35 29
1392.44 26
1392.53 23
1392.61 22
1392.70 22
1392.78 24
1392.87 27
1392.95 33
1393.04 41
1393.12 50
1393.21 58
1393.29 64
1393.38 67
1393.47 64
1393.55 56
1393.64 45
1393.72 32
1393.81 19
1393.89 8
1393.98 2
1394.06 1
1394.15 4
1394.24 12
1394.32 24
1394.41 38
1394.49 54
1394.58 70
1394.66 84
1394.75 97
1394.83 106
1394.92 113
1395.01 117
1395.09 120
1395.18 121
1395.26 122
1395.35 122
1395.43 121
1395.52 119
1395.60 116
1395.69 113
1395.78 111
1395.86 110
1395.95 111
1396.03 115
1396.12 119
1396.20 124
1396.29 126
1396.37 125
1396.46 121
1396.55 113
1396.63 102
1396.72 91
1396.80 82
1396.89 76
1396.97 76
1397.06 80
1397.15 88
1397.23 98
1397.32 107
1397.40 114
1397.49 116
1397.57 113
1397.66 105
1397.74 94
1397.83 82
1397.92 69
1398.00 58
1398.09 49
1398.17 42
1398.26 37
1398.34 35
1398.43 34
1398.52 34
1398.60 35
1398.69 37
1398.77 40
1398.86 44
1398.94 50
1399.03 56
1399.12 63
1399.20 70
1399.29 77
1399.37 83
1399.46 87
1399.54 89
1399.63 91
1399.72 91
1399.80 91
1399.89 90
1399.97 87
1400.06 84
1400.14 78
1400.23 72
1400.32 63
1400.40 55
1400.49 46
1400.57 39
1400.66 35
1400.74 31
1400.83 28
1400.92 26
1401.00 23
1401.09 18
1401.17 13
1401.26 6
1401.34 1
1401.43 0
1401.52 0
1401.60 0
1401.69 0
1401.77 0
1401.86 0
1401.94 0
1402.03 1
1402.12 3
1402.20 4
1402.29 6
1402.37 8
1402.46 9
1402.55 11
1402.63 12
1402.72 15
1402.80 19
1402.89 23
1402.97 29
1403.06 36
1403.15 43
1403.23 51
1403.32 57
1403.40 63
1403.49 68
1403.58 71
1403.66 73
1403.75 74
1403.83 73
1403.92 71
1404.00 69
1404.09 66
1404.18 64
1404.26 63
1404.35 64
1404.43 66
1404.52 68
1404.61 71
1404.69 72
1404.78 73
1404.86 72
1404.95 71
1405.03 70
1405.12 69
1405.21 71
1405.29 74
1405.38 80
1405.46 86
1405.55 94
1405.64 101
1405.72 108
1405.81 113
1405.89 117
1405.98 119
1406.07 120
1406.15 118
1406.24 114
1406.32 108
1406.41 101
1406.49 95
1406.58 90
1406.67 87
1406.75 87
1406.84 91
1406.92 97
1407.01 104
1407.10 111
1407.18 116
1407.27 119
1407.35 120
1407.44 119
1407.53 118
1407.61 116
1407.70 114
1407.78 114
1407.87 114
1407.96 115
1408.04 116
1408.13 118
1408.21 120
1408.30 122
1408.39 123
1408.47 125
1408.56 126
1408.64 128
1408.73 130
1408.82 133
1408.90 136
1408.99 140
1409.07 143
1409.16 145
1409.25 146
1409.33 145
1409.42 143
1409.50 139
1409.59 132
1409.68 123
1409.76 112
1409.85 100
1409.93 87
1410.02 75
1410.11 65
1410.19 57
1410.28 54
1410.36 53
1410.45 56
1410.54 61
1410.62 66
1410.71 72
1410.79 76
1410.88 80
1410.97 81
1411.05 82
1411.14 82
1411.22 81
1411.31 81
1411.40 81
1411.48 82
1411.57 83
1411.65 85
1411.74 87
1411.83 88
1411.91 90
1412.00 91
1412.09 92
1412.17 93
1412.26 93
1412.34 93
1412.43 93
1412.52 93
1412.60 92
1412.69 90
1412.77 88
1412.86 85
1412.95 81
1413.03 76
1413.12 70
1413.20 65
1413.29 58
1413.38 52
1413.46 47
1413.55 42
1413.64 38
1413.72 35
1413.81 33
1413.89 31
1413.98 31
1414.07 31
1414.15 32
1414.24 34
1414.32 38
1414.41 43
1414.50 50
1414.58 58
1414.67 65
1414.76 70
1414.84 73
1414.93 72
1415.01 67
1415.10 61
1415.19 54
1415.27 49
1415.36 46
1415.44 47
1415.53 50
1415.62 55
1415.70 61
1415.79 66
1415.88 70
1415.96 72
1416.05 72
1416.13 70
1416.22 69
1416.31 67
1416.39 66
1416.48 66
1416.57 68
1416.65 71
1416.74 74
1416.82 77
1416.91 79
1417.00 79
1417.08 77
1417.17 74
1417.26 69
1417.34 64
1417.43 59
1417.51 55
1417.60 53
1417.69 51
1417.77 51
1417.86 51
1417.95 52
1418.03 53
1418.12 53
1418.20 53
1418.29 52
1418.38 50
1418.46 47
1418.55 44
1418.64 40
1418.72 35
1418.81 31
1418.89 25
1418.98 19
1419.07 12
1419.15 4
1419.24 0
1419.33 0
1419.41 0
1419.50 0
1419.58 0
1419.67 0
1419.76 0
1419.84 0
1419.93 2
1420.02 7
1420.10 12
1420.19 16
1420.28 19
1420.36 21
1420.45 23
1420.53 24
1420.62 25
1420.71 26
1420.79 28
1420.88 31
1420.97 36
1421.05 42
1421.14 50
1421.23 59
1421.31 67
1421.40 76
1421.48 82
1421.57 87
1421.66 88
1421.74 87
1421.83 84
1421.92 80
1422.00 77
1422.09 73
1422.18 71
1422.26 70
1422.35 71
1422.43 74
1422.52 78
1422.61 84
1422.69 90
1422.78 98
1422.87 104
1422.95 110
1423.04 114
1423.13 115
1423.21 115
1423.30 113
1423.39 109
1423.47 106
1423.56 104
1423.64 103
1423.73 103
1423.82 106
1423.90 110
1423.99 114
1424.08 117
1424.16 119
1424.25 120
1424.34 118
1424.42 114
1424.51 109
1424.60 104
1424.68 99
1424.77 95
1424.86 92
1424.94 90
1425.03 88
1425.11 86
1425.20 83
1425.29 80
1425.37 76
1425.46 71
1425.55 66
1425.63 61
1425.72 56
1425.81 52
1425.89 48
1425.98 44
1426.07 40
1426.15 36
1426.24 32
1426.33 30
1426.41 29
1426.50 30
1426.59 32
1426.67 36
1426.76 39
1426.84 43
1426.93 45
1427.02 46
1427.10 45
1427.19 43
1427.28 41
1427.36 39
1427.45 37
1427.54 36
1427.62 34
1427.71 32
1427.80 29
1427.88 25
1427.97 20
1428.06 16
1428.14 12
1428.23 10
1428.32 10
1428.40 12
1428.49 15
1428.58 19
1428.66 23
1428.75 27
1428.84 31
1428.92 35
1429.01 38
1429.10 41
1429.18 44
1429.27 48
1429.36 52
1429.44 58
1429.53 67
1429.62 80
1429.70 96
1429.79 114
1429.88 131
1429.96 146
1430.05 156
1430.14 160
1430.22 158
1430.31 151
1430.40 143
1430.48 135
1430.57 129
1430.66 126
1430.74 124
1430.83 122
1430.92 120
1431.00 117
1431.09 113
1431.18 111
1431.26 110
1431.35 112
1431.44 117
1431.52 124
1431.61 131
1431.70 137
1431.78 141
1431.87 144
1431.96 146
1432.04 146
1432.13 147
1432.22 148
1432.30 149
1432.39 149
1432.48 149
1432.56 146
1432.65 143
1432.74 138
1432.82 132
1432.91 125
1433.00 119
1433.08 112
1433.17 106
1433.26 100
1433.34 95
1433.43 91
1433.52 87
1433.60 84
1433.69 82
1433.78 80
1433.86 79
1433.95 80
1434.04 83
1434.12 88
1434.21 95
1434.30 104
1434.38 114
1434.47 125
1434.56 136
1434.64 147
1434.73 156
1434.82 163
1434.90 168
1434.99 172
1435.08 176
1435.16 179
1435.25 182
1435.34 185
1435.43 187
1435.51 186
1435.60 183
1435.69 176
1435.77 166
1435.86 153
1435.95 140
1436.03 128
1436.12 118
1436.21 111
1436.29 106
1436.38 105
1436.47 104
1436.55 104
1436.64 104
1436.73 104
1436.81 102
1436.90 99
1436.99 94
1437.07 89
1437.16 84
1437.25 78
1437.34 73
1437.42 70
1437.51 69
1437.60 70
1437.68 72
1437.77 76
1437.86 81
1437.94 86
1438.03 92
1438.12 96
1438.20 101
1438.29 104
1438.38 107
1438.46 110
1438.55 111
1438.64 112
1438.73 112
1438.81 110
1438.90 107
1438.99 102
1439.07 95
1439.16 86
1439.25 77
1439.33 70
1439.42 65
1439.51 64
1439.59 66
1439.68 70
1439.77 76
1439.86 81
1439.94 84
1440.03 86
1440.12 85
1440.20 84
1440.29 82
1440.38 80
1440.46 79
1440.55 77
1440.64 76
1440.72 75
1440.81 73
1440.90 70
1440.99 66
1441.07 61
1441.16 55
1441.25 48
1441.33 42
1441.42 36
1441.51 31
1441.59 29
1441.68 30
1441.77 34
1441.86 41
1441.94 50
1442.03 59
1442.12 67
1442.20 73
1442.29 76
1442.38 76
1442.46 72
1442.55 66
1442.64 58
1442.73 49
1442.81 40
1442.90 32
1442.99 25
1443.07 21
1443.16 20
1443.25 22
1443.33 26
1443.42 33
1443.51 40
1443.60 46
1443.68 51
1443.77 53
1443.86 52
1443.94 49
1444.03 43
1444.12 36
1444.21 30
1444.29 23
1444.38 17
1444.47 13
1444.55 9
1444.64 7
1444.73 5
1444.81 5
1444.90 6
1444.99 7
1445.08 8
1445.16 8
1445.25 8
1445.34 7
1445.42 5
1445.51 2
1445.60 0
1445.69 0
1445.77 0
1445.86 0
1445.95 0
1446.03 0
1446.12 0
1446.21 6
1446.30 18
1446.38 31
1446.47 44
1446.56 55
1446.64 62
1446.73 66
1446.82 66
1446.91 64
1446.99 60
1447.08 56
1447.17 54
1447.25 53
1447.34 54
1447.43 57
1447.52 61
1447.60 65
1447.69 70
1447.78 74
1447.86 77
1447.95 80
1448.04 83
1448.13 86
1448.21 88
1448.30 90
1448.39 91
1448.47 92
1448.56 90
1448.65 88
1448.74 86
1448.82 83
1448.91 80
1449.00 78
1449.09 77
1449.17 76
1449.26 77
1449.35 80
1449.43 86
1449.52 94
1449.61 104
1449.70 115
1449.78 125
1449.87 134
1449.96 140
1450.04 143
1450.13 143
1450.22 142
1450.31 142
1450.39 143
1450.48 148
1450.57 155
1450.66 165
1450.74 178
1450.83 193
1450.92 207
1451.00 221
1451.09 233
1451.18 244
1451.27 252
1451.35 259
1451.44 265
1451.53 268
1451.62 270
1451.70 270
1451.79 268
1451.88 265
1451.96 261
1452.05 257
1452.14 253
1452.23 250
1452.31 246
1452.40 241
1452.49 234
1452.58 225
1452.66 213
1452.75 201
1452.84 190
1452.92 180
1453.01 173
1453.10 169
1453.19 167
1453.27 164
1453.36 161
1453.45 155
1453.54 147
1453.62 136
1453.71 123
1453.80 109
1453.89 95
1453.97 83
1454.06 73
1454.15 64
1454.24 56
1454.32 49
1454.41 43
1454.50 38
1454.58 33
1454.67 29
1454.76 26
1454.85 24
1454.93 23
1455.02 23
1455.11 22
1455.20 21
1455.28 20
1455.37 17
1455.46 13
1455.55 9
1455.63 4
1455.72 0
1455.81 0
1455.90 0
1455.98 0
1456.07 1
1456.16 5
1456.25 8
1456.33 11
1456.42 13
1456.51 12
1456.60 9
1456.68 4
1456.77 0
1456.86 0
1456.94 0
1457.03 0
1457.12 0
1457.21 0
1457.29 0
1457.38 0
1457.47 2
1457.56 5
1457.64 7
1457.73 8
1457.82 9
1457.91 9
1457.99 9
1458.08 9
1458.17 9
1458.26 8
1458.34 8
1458.43 8
1458.52 6
1458.61 5
1458.69 3
1458.78 1
1458.87 0
1458.96 0
1459.04 0
1459.13 0
1459.22 0
1459.31 0
1459.39 0
1459.48 2
1459.57 4
1459.66 6
1459.74 10
1459.83 15
1459.92 21
1460.01 27
1460.09 33
1460.18 38
1460.27 42
1460.36 44
1460.44 46
1460.53 47
1460.62 47
1460.71 49
1460.80 51
1460.88 53
1460.97 55
1461.06 56
1461.15 55
1461.23 53
1461.32 50
1461.41 46
1461.50 43
1461.58 42
1461.67 43
1461.76 47
1461.85 54
1461.93 62
1462.02 70
1462.11 78
1462.20 86
1462.28 93
1462.37 99
1462.46 104
1462.55 109
1462.63 113
1462.72 115
1462.81 115
1462.90 113
1462.99 109
1463.07 103
1463.16 95
1463.25 88
1463.34 81
1463.42 76
1463.51 73
1463.60 73
1463.69 75
1463.77 80
1463.86 87
1463.95 96
1464.04 105
1464.12 113
1464.21 120
1464.30 123
1464.39 123
1464.48 120
1464.56 116
1464.65 111
1464.74 107
1464.83 104
1464.91 105
1465.00 108
1465.09 112
1465.18 117
1465.26 121
1465.35 123
1465.44 121
1465.53 115
1465.62 107
1465.70 96
1465.79 85
1465.88 73
1465.97 63
1466.05 53
1466.14 45
1466.23 37
1466.32 30
1466.40 24
1466.49 19
1466.58 14
1466.67 11
1466.76 10
1466.84 11
1466.93 13
1467.02 16
1467.11 18
1467.19 19
1467.28 18
1467.37 13
1467.46 7
1467.55 0
1467.63 0
1467.72 0
1467.81 0
1467.90 0
1467.98 0
1468.07 2
1468.16 9
1468.25 15
1468.34 21
1468.42 26
1468.51 29
1468.60 32
1468.69 33
1468.77 34
1468.86 34
1468.95 32
1469.04 31
1469.13 30
1469.21 31
1469.30 33
1469.39 36
1469.48 41
1469.56 47
1469.65 53
1469.74 59
1469.83 64
1469.92 70
1470.00 76
1470.09 82
1470.18 90
1470.27 97
1470.36 104
1470.44 108
1470.53 110
1470.62 108
1470.71 104
1470.79 96
1470.88 86
1470.97 75
1471.06 63
1471.15 50
1471.23 38
1471.32 27
1471.41 17
1471.50 10
1471.59 5
1471.67 2
1471.76 0
1471.85 0
1471.94 0
1472.02 0
1472.11 0
1472.20 0
1472.29 0
1472.38 0
1472.46 0
1472.55 0
1472.64 0
1472.73 1
1472.82 5
1472.90 8
1472.99 12
1473.08 17
1473.17 21
1473.26 25
1473.34 29
1473.43 33
1473.52 38
1473.61 42
1473.70 46
1473.78 47
1473.87 47
1473.96 44
1474.05 39
1474.14 33
1474.22 28
1474.31 24
1474.40 23
1474.49 25
1474.58 29
1474.66 34
1474.75 39
1474.84 43
1474.93 45
1475.01 44
1475.10 42
1475.19 39
1475.28 38
1475.37 39
1475.45 43
1475.54 50
1475.63 59
1475.72 69
1475.81 78
1475.89 86
1475.98 90
1476.07 91
1476.16 89
1476.25 85
1476.34 79
1476.42 74
1476.51 70
1476.60 69
1476.69 69
1476.78 69
1476.86 70
1476.95 69
1477.04 67
1477.13 62
1477.22 57
1477.30 53
1477.39 51
1477.48 54
1477.57 61
1477.66 74
1477.74 90
1477.83 108
1477.92 127
1478.01 142
1478.10 153
1478.18 160
1478.27 162
1478.36 159
1478.45 154
1478.54 146
1478.62 138
1478.71 129
1478.80 119
1478.89 109
1478.98 97
1479.07 86
1479.15 74
1479.24 63
1479.33 53
1479.42 44
1479.51 37
1479.59 32
1479.68 28
1479.77 24
1479.86 20
1479.95 17
1480.03 14
1480.12 13
1480.21 12
1480.30 14
1480.39 17
1480.48 20
1480.56 24
1480.65 26
1480.74 28
1480.83 29
1480.92 30
1481.00 33
1481.09 37
1481.18 43
1481.27 50
1481.36 58
1481.45 65
1481.53 70
1481.62 72
1481.71 73
1481.80 71
1481.89 69
1481.97 67
1482.06 64
1482.15 61
1482.24 58
1482.33 54
1482.42 50
1482.50 45
1482.59 40
1482.68 35
1482.77 32
1482.86 28
1482.94 26
1483.03 24
1483.12 23
1483.21 22
1483.30 22
1483.39 22
1483.47 23
1483.56 24
1483.65 24
1483.74 24
1483.83 25
1483.92 25
1484.00 26
1484.09 27
1484.18 28
1484.27 29
1484.36 31
1484.44 32
1484.53 33
1484.62 34
1484.71 35
1484.80 36
1484.89 36
1484.97 36
1485.06 35
1485.15 33
1485.24 30
1485.33 25
1485.42 19
1485.50 11
1485.59 3
1485.68 0
1485.77 0
1485.86 0
1485.95 0
1486.03 0
1486.12 0
1486.21 0
1486.30 5
1486.39 17
1486.48 28
1486.56 38
1486.65 44
1486.74 47
1486.83 47
1486.92 44
1487.01 40
1487.09 37
1487.18 34
1487.27 33
1487.36 35
1487.45 38
1487.54 43
1487.62 47
1487.71 52
1487.80 55
1487.89 57
1487.98 55
1488.07 51
1488.15 45
1488.24 37
1488.33 27
1488.42 17
1488.51 8
1488.60 0
1488.68 0
1488.77 0
1488.86 0
1488.95 0
1489.04 0
1489.13 0
1489.22 0
1489.30 0
1489.39 12
1489.48 27
1489.57 41
1489.66 52
1489.75 59
1489.83 62
1489.92 63
1490.01 63
1490.10 64
1490.19 66
1490.28 69
1490.36 72
1490.45 76
1490.54 78
1490.63 79
1490.72 78
1490.81 76
1490.90 73
1490.98 70
1491.07 66
1491.16 62
1491.25 56
1491.34 49
1491.43 40
1491.51 31
1491.60 23
1491.69 17
1491.78 14
1491.87 16
1491.96 21
1492.05 29
1492.13 38
1492.22 47
1492.31 55
1492.40 59
1492.49 59
1492.58 56
1492.67 50
1492.75 42
1492.84 34
1492.93 27
1493.02 23
1493.11 22
1493.20 24
1493.29 31
1493.37 42
1493.46 55
1493.55 69
1493.64 83
1493.73 95
1493.82 102
1493.90 105
1493.99 102
1494.08 96
1494.17 86
1494.26 75
1494.35 65
1494.44 55
1494.52 48
1494.61 44
1494.70 43
1494.79 46
1494.88 51
1494.97 58
1495.06 66
1495.14 73
1495.23 79
1495.32 83
1495.41 84
1495.50 83
1495.59 81
1495.68 78
1495.77 75
1495.85 73
1495.94 72
1496.03 72
1496.12 73
1496.21 74
1496.30 78
1496.39 83
1496.47 89
1496.56 98
1496.65 108
1496.74 119
1496.83 130
1496.92 140
1497.01 148
1497.09 153
1497.18 156
1497.27 156
1497.36 154
1497.45 150
1497.54 145
1497.63 140
1497.72 133
1497.80 126
1497.89 117
1497.98 108
1498.07 99
1498.16 90
1498.25 83
1498.34 78
1498.42 74
1498.51 72
1498.60 72
1498.69 71
1498.78 71
1498.87 72
1498.96 72
1499.05 73
1499.13 74
1499.22 75
1499.31 76
1499.40 75
1499.49 73
1499.58 69
1499.67 64
1499.76 58
1499.84 52
1499.93 46
1500.02 40
1500.11 35
1500.20 30
1500.29 25
1500.38 22
1500.46 20
1500.55 19
1500.64 20
1500.73 22
1500.82 25
1500.91 28
1501.00 30
1501.09 31
1501.18 30
1501.26 28
1501.35 25
1501.44 22
1501.53 20
1501.62 20
1501.71 23
1501.80 27
1501.89 32
1501.97 37
1502.06 40
1502.15 42
1502.24 40
1502.33 36
1502.42 30
1502.51 23
1502.60 16
1502.68 10
1502.77 5
1502.86 2
1502.95 0
1503.04 0
1503.13 0
1503.22 0
1503.31 0
1503.40 0
1503.48 0
1503.57 0
1503.66 0
1503.75 0
1503.84 2
1503.93 6
1504.02 10
1504.11 15
1504.19 20
1504.28 26
1504.37 31
1504.46 35
1504.55 38
1504.64 40
1504.73 40
1504.82 40
1504.91 40
1504.99 39
1505.08 39
1505.17 40
1505.26 41
1505.35 40
1505.44 38
1505.53 34
1505.62 28
1505.71 21
1505.79 14
1505.88 9
1505.97 7
1506.06 10
1506.15 17
1506.24 26
1506.33 37
1506.42 47
1506.51 54
1506.59 58
1506.68 60
1506.77 59
1506.86 58
1506.95 57
1507.04 56
1507.13 55
1507.22 53
1507.31 50
1507.40 47
1507.48 44
1507.57 43
1507.66 44
1507.75 48
1507.84 53
1507.93 60
1508.02 68
1508.11 74
1508.20 80
1508.28 83
1508.37 85
1508.46 85
1508.55 83
1508.64 80
1508.73 77
1508.82 74
1508.91 72
1509.00 68
1509.09 65
1509.17 60
1509.26 55
1509.35 48
1509.44 41
1509.53 34
1509.62 27
1509.71 22
1509.80 20
1509.89 19
1509.98 20
1510.06 22
1510.15 25
1510.24 28
1510.33 31
1510.42 33
1510.51 34
1510.60 34
1510.69 33
1510.78 32
1510.87 30
1510.96 29
1511.04 29
1511.13 30
1511.22 34
1511.31 39
1511.40 46
1511.49 52
1511.58 56
1511.67 58
1511.76 55
1511.85 50
1511.94 43
1512.02 35
1512.11 28
1512.20 24
1512.29 21
1512.38 19
1512.47 18
1512.56 17
1512.65 15
1512.74 12
1512.83 10
1512.92 9
1513.00 8
1513.09 10
1513.18 12
1513.27 17
1513.36 23
1513.45 31
1513.54 41
1513.63 52
1513.72 64
1513.81 76
1513.90 86
1513.98 94
1514.07 99
1514.16 101
1514.25 100
1514.34 97
1514.43 92
1514.52 87
1514.61 82
1514.70 75
1514.79 69
1514.88 62
1514.97 56
1515.05 51
1515.14 47
1515.23 43
1515.32 39
1515.41 35
1515.50 30
1515.59 26
1515.68 21
1515.77 18
1515.86 16
1515.95 14
1516.04 12
1516.13 9
1516.21 6
1516.30 1
1516.39 0
1516.48 0
1516.57 0
1516.66 0
1516.75 0
1516.84 7
1516.93 15
1517.02 22
1517.11 28
1517.20 30
1517.28 31
1517.37 31
1517.46 32
1517.55 34
1517.64 37
1517.73 42
1517.82 47
1517.91 52
1518.00 57
1518.09 62
1518.18 66
1518.27 71
1518.36 74
1518.45 76
1518.53 76
1518.62 74
1518.71 69
1518.80 64
1518.89 59
1518.98 55
1519.07 53
1519.16 53
1519.25 55
1519.34 57
1519.43 59
1519.52 60
1519.61 59
1519.70 58
1519.78 57
1519.87 56
1519.96 56
1520.05 56
1520.14 57
1520.23 58
1520.32 59
1520.41 60
1520.50 62
1520.59 65
1520.68 68
1520.77 73
1520.86 77
1520.95 79
1521.04 79
1521.12 76
1521.21 70
1521.30 62
1521.39 51
1521.48 40
1521.57 29
1521.66 20
1521.75 11
1521.84 4
1521.93 0
1522.02 0
1522.11 0
1522.20 0
1522.29 0
1522.38 0
1522.47 0
1522.55 0
1522.64 0
1522.73 4
1522.82 9
1522.91 14
1523.00 19
1523.09 25
1523.18 30
1523.27 35
1523.36 39
1523.45 43
1523.54 45
1523.63 45
1523.72 44
1523.81 42
1523.90 41
1523.99 39
1524.08 40
1524.16 42
1524.25 45
1524.34 50
1524.43 54
1524.52 57
1524.61 59
1524.70 59
1524.79 57
1524.88 56
1524.97 55
1525.06 57
1525.15 62
1525.24 68
1525.33 74
1525.42 79
1525.51 82
1525.60 82
1525.69 80
1525.77 76
1525.86 71
1525.95 68
1526.04 66
1526.13 66
1526.22 67
1526.31 68
1526.40 68
1526.49 68
1526.58 66
1526.67 64
1526.76 62
1526.85 59
1526.94 56
1527.03 52
1527.12 48
1527.21 44
1527.30 40
1527.39 36
1527.48 32
1527.57 29
1527.65 27
1527.74 26
1527.83 25
1527.92 24
1528.01 24
1528.10 24
1528.19 24
1528.28 25
1528.37 26
1528.46 28
1528.55 31
1528.64 34
1528.73 37
1528.82 40
1528.91 43
1529.00 47
1529.09 49
1529.18 52
1529.27 55
1529.36 57
1529.45 60
1529.54 61
1529.63 63
1529.72 63
1529.80 63
1529.89 63
1529.98 64
1530.07 64
1530.16 65
1530.25 65
1530.34 65
1530.43 63
1530.52 60
1530.61 55
1530.70 50
1530.79 46
1530.88 42
1530.97 39
1531.06 37
1531.15 36
1531.24 34
1531.33 33
1531.42 31
1531.51 29
1531.60 28
1531.69 27
1531.78 28
1531.87 29
1531.96 31
1532.05 32
1532.14 33
1532.23 34
1532.31 34
1532.40 33
1532.49 32
1532.58 30
1532.67 28
1532.76 26
1532.85 23
1532.94 21
1533.03 20
1533.12 20
1533.21 21
1533.30 25
1533.39 31
1533.48 39
1533.57 49
1533.66 60
1533.75 71
1533.84 80
1533.93 88
1534.02 93
1534.11 94
1534.20 91
1534.29 86
1534.38 78
1534.47 69
1534.56 59
1534.65 50
1534.74 42
1534.83 34
1534.92 28
1535.01 24
1535.10 22
1535.19 22
1535.28 25
1535.37 31
1535.46 38
1535.55 46
1535.64 55
1535.72 63
1535.81 70
1535.90 76
1535.99 81
1536.08 84
1536.17 86
1536.26 87
1536.35 86
1536.44 84
1536.53 80
1536.62 75
1536.71 69
1536.80 64
1536.89 60
1536.98 57
1537.07 55
1537.16 55
1537.25 56
1537.34 56
1537.43 57
1537.52 57
1537.61 56
1537.70 55
1537.79 53
1537.88 52
1537.97 52
1538.06 53
1538.15 55
1538.24 59
1538.33 62
1538.42 63
1538.51 63
1538.60 61
1538.69 56
1538.78 50
1538.87 43
1538.96 37
1539.05 31
1539.14 29
1539.23 28
1539.32 30
1539.41 35
1539.50 42
1539.59 49
1539.68 57
1539.77 64
1539.86 69
1539.95 73
1540.04 74
1540.13 75
1540.22 75
1540.31 75
1540.40 77
1540.49 78
1540.58 79
1540.67 78
1540.76 75
1540.85 70
1540.94 63
1541.03 54
1541.12 46
1541.21 40
1541.30 34
1541.39 30
1541.48 26
1541.57 22
1541.66 19
1541.75 16
1541.84 13
1541.93 10
1542.02 9
1542.11 9
1542.20 9
1542.29 8
1542.38 7
1542.47 5
1542.56 2
1542.65 0
1542.74 0
1542.83 0
1542.92 0
1543.01 1
1543.10 5
1543.19 10
1543.28 13
1543.37 15
1543.46 16
1543.55 15
1543.64 11
1543.73 6
1543.82 0
1543.91 0
1544.00 0
1544.09 0
1544.18 0
1544.27 0
1544.36 0
1544.45 0
1544.54 10
1544.63 17
1544.72 22
1544.81 23
1544.90 22
1544.99 19
1545.08 17
1545.17 18
1545.26 22
1545.35 28
1545.44 36
1545.53 43
1545.62 49
1545.71 54
1545.80 57
1545.89 59
1545.98 63
1546.07 67
1546.16 73
1546.25 79
1546.34 85
1546.43 91
1546.52 96
1546.61 99
1546.70 101
1546.79 102
1546.88 102
1546.97 102
1547.06 102
1547.15 101
1547.24 100
1547.33 99
1547.42 96
1547.51 92
1547.60 86
1547.69 78
1547.78 68
1547.87 56
1547.96 44
1548.05 33
1548.14 25
1548.23 19
1548.32 16
1548.41 16
1548.50 16
1548.59 18
1548.68 19
1548.77 20
1548.86 22
1548.95 26
1549.04 31
1549.13 38
1549.22 46
1549.31 55
1549.40 63
1549.49 68
1549.58 70
1549.67 69
1549.76 66
1549.85 61
1549.94 56
1550.03 51
1550.12 47
1550.21 44
1550.30 42
1550.39 41
1550.48 39
1550.58 38
1550.67 36
1550.76 34
1550.85 33
1550.94 31
1551.03 31
1551.12 31
1551.21 33
1551.30 36
1551.39 40
1551.48 44
1551.57 49
1551.66 54
1551.75 56
1551.84 57
1551.93 55
1552.02 51
1552.11 46
1552.20 41
1552.29 36
1552.38 33
1552.47 33
1552.56 36
1552.65 41
1552.74 47
1552.83 54
1552.92 62
1553.01 68
1553.10 73
1553.19 76
1553.28 78
1553.37 78
1553.46 77
1553.55 76
1553.64 73
1553.73 70
1553.82 65
1553.91 58
1554.01 50
1554.10 39
1554.19 28
1554.28 17
1554.37 7
1554.46 0
1554.55 0
1554.64 0
1554.73 0
1554.82 1
1554.91 8
1555.00 15
1555.09 22
1555.18 28
1555.27 34
1555.36 38
1555.45 41
1555.54 44
1555.63 46
1555.72 47
1555.81 48
1555.90 48
1555.99 47
1556.08 45
1556.17 44
1556.26 44
1556.35 47
1556.44 51
1556.54 56
1556.63 63
1556.72 71
1556.81 78
1556.90 84
1556.99 90
1557.08 95
1557.17 100
1557.26 104
1557.35 108
1557.44 111
1557.53 113
1557.62 113
1557.71 112
1557.80 110
1557.89 108
1557.98 106
1558.07 104
1558.16 102
1558.25 99
1558.34 94
1558.43 88
1558.52 80
1558.61 72
1558.71 63
1558.80 55
1558.89 48
1558.98 42
1559.07 38
1559.16 34
1559.25 31
1559.34 29
1559.43 27
1559.52 24
1559.61 22
1559.70 19
1559.79 16
1559.88 13
1559.97 10
1560.06 8
1560.15 6
1560.24 4
1560.33 1
1560.42 0
1560.51 0
1560.61 0
1560.70 0
1560.79 0
1560.88 0
1560.97 0
1561.06 0
1561.15 4
1561.24 9
1561.33 15
1561.42 22
1561.51 29
1561.60 38
1561.69 48
1561.78 60
1561.87 72
1561.96 84
1562.05 96
1562.14 104
1562.24 110
1562.33 113
1562.42 113
1562.51 110
1562.60 106
1562.69 99
1562.78 92
1562.87 85
1562.96 77
1563.05 69
1563.14 62
1563.23 56
1563.32 52
1563.41 49
1563.50 49
1563.59 48
1563.68 48
1563.77 47
1563.87 44
1563.96 40
1564.05 34
1564.14 28
1564.23 23
1564.32 18
1564.41 15
1564.50 13
1564.59 12
1564.68 12
1564.77 13
1564.86 15
1564.95 17
1565.04 19
1565.13 19
1565.22 18
1565.32 16
1565.41 12
1565.50 8
1565.59 5
1565.68 4
1565.77 7
1565.86 13
1565.95 21
1566.04 31
1566.13 41
1566.22 51
1566.31 59
1566.40 66
1566.49 72
1566.58 77
1566.68 80
1566.77 83
1566.86 84
1566.95 84
1567.04 83
1567.13 80
1567.22 76
1567.31 71
1567.40 65
1567.49 58
1567.58 52
1567.67 46
1567.76 42
1567.85 41
1567.95 42
1568.04 46
1568.13 53
1568.22 61
1568.31 71
1568.40 80
1568.49 90
1568.58 98
1568.67 107
1568.76 116
1568.85 124
1568.94 132
1569.03 138
1569.12 144
1569.22 147
1569.31 148
1569.40 147
1569.49 143
1569.58 137
1569.67 130
1569.76 123
1569.85 115
1569.94 109
1570.03 104
1570.12 101
1570.21 100
1570.31 100
1570.40 100
1570.49 99
1570.58 97
1570.67 93
1570.76 88
1570.85 81
1570.94 74
1571.03 68
1571.12 62
1571.21 58
1571.30 54
1571.39 53
1571.49 53
1571.58 54
1571.67 56
1571.76 57
1571.85 58
1571.94 56
1572.03 53
1572.12 50
1572.21 46
1572.30 43
1572.39 43
1572.48 45
1572.58 50
1572.67 56
1572.76 63
1572.85 68
1572.94 72
1573.03 73
1573.12 73
1573.21 72
1573.30 69
1573.39 67
1573.48 65
1573.58 62
1573.67 57
1573.76 52
1573.85 44
1573.94 35
1574.03 25
1574.12 15
1574.21 7
1574.30 2
1574.39 0
1574.48 0
1574.58 1
1574.67 2
1574.76 4
1574.85 6
1574.94 8
1575.03 10
1575.12 13
1575.21 16
1575.30 19
1575.39 22
1575.48 23
1575.58 23
1575.67 22
1575.76 21
1575.85 20
1575.94 20
1576.03 22
1576.12 24
1576.21 26
1576.30 28
1576.39 27
1576.48 25
1576.58 22
1576.67 20
1576.76 20
1576.85 23
1576.94 28
1577.03 36
1577.12 44
1577.21 50
1577.30 53
1577.39 51
1577.49 45
1577.58 36
1577.67 25
1577.76 15
1577.85 6
1577.94 0
1578.03 0
1578.12 0
1578.21 0
1578.30 0
1578.40 0
1578.49 0
1578.58 0
1578.67 0
1578.76 1
1578.85 11
1578.94 22
1579.03 33
1579.12 43
1579.22 51
1579.31 56
1579.40 58
1579.49 58
1579.58 57
1579.67 55
1579.76 55
1579.85 57
1579.94 60
1580.03 64
1580.13 69
1580.22 72
1580.31 74
1580.40 75
1580.49 76
1580.58 76
1580.67 76
1580.76 78
1580.85 81
1580.95 84
1581.04 89
1581.13 93
1581.22 96
1581.31 97
1581.40 98
1581.49 99
1581.58 100
1581.67 103
1581.77 107
1581.86 113
1581.95 120
1582.04 127
1582.13 132
1582.22 135
1582.31 134
1582.40 130
1582.49 123
1582.59 114
1582.68 104
1582.77 96
1582.86 90
1582.95 88
1583.04 89
1583.13 93
1583.22 99
1583.31 103
1583.41 105
1583.50 103
1583.59 97
1583.68 89
1583.77 78
1583.86 67
1583.95 57
1584.04 48
1584.14 42
1584.23 39
1584.32 36
1584.41 35
1584.50 34
1584.59 32
1584.68 30
1584.77 29
1584.87 28
1584.96 28
1585.05 28
1585.14 28
1585.23 28
1585.32 27
1585.41 24
1585.50 21
1585.59 20
1585.69 20
1585.78 23
1585.87 28
1585.96 35
1586.05 42
1586.14 48
1586.23 52
1586.32 54
1586.42 55
1586.51 54
1586.60 52
1586.69 51
1586.78 51
1586.87 52
1586.96 54
1587.06 57
1587.15 59
1587.24 60
1587.33 58
1587.42 53
1587.51 47
1587.60 39
1587.69 31
1587.79 25
1587.88 22
1587.97 21
1588.06 22
1588.15 23
1588.24 25
1588.33 25
1588.42 24
1588.52 21
1588.61 18
1588.70 14
1588.79 12
1588.88 12
1588.97 15
1589.06 19
1589.16 26
1589.25 34
1589.34 42
1589.43 49
1589.52 54
1589.61 57
1589.70 57
1589.79 55
1589.89 50
1589.98 45
1590.07 38
1590.16 32
1590.25 27
1590.34 23
1590.43 21
1590.53 21
1590.62 24
1590.71 31
1590.80 39
1590.89 49
1590.98 60
1591.07 70
1591.17 76
1591.26 79
1591.35 79
1591.44 74
1591.53 68
1591.62 62
1591.71 57
1591.80 55
1591.90 55
1591.99 57
1592.08 59
1592.17 61
1592.26 62
1592.35 60
1592.44 57
1592.54 53
1592.63 48
1592.72 43
1592.81 39
1592.90 37
1592.99 35
1593.08 35
1593.18 36
1593.27 37
1593.36 38
1593.45 39
1593.54 39
1593.63 39
1593.73 38
1593.82 36
1593.91 33
1594.00 30
1594.09 26
1594.18 21
1594.27 16
1594.37 11
1594.46 8
1594.55 6
1594.64 7
1594.73 10
1594.82 16
1594.91 25
1595.01 36
1595.10 47
1595.19 58
1595.28 68
1595.37 75
1595.46 78
1595.55 78
1595.65 76
1595.74 72
1595.83 68
1595.92 65
1596.01 63
1596.10 62
1596.20 62
1596.29 61
1596.38 60
1596.47 59
1596.56 56
1596.65 52
1596.74 47
1596.84 41
1596.93 34
1597.02 26
1597.11 18
1597.20 10
1597.29 2
1597.39 0
1597.48 0
1597.57 0
1597.66 0
1597.75 0
1597.84 0
1597.94 0
1598.03 2
1598.12 5
1598.21 7
1598.30 9
1598.39 9
1598.48 9
1598.58 10
1598.67 12
1598.76 14
1598.85 19
1598.94 26
1599.03 34
1599.13 42
1599.22 49
1599.31 55
1599.40 57
1599.49 57
1599.58 52
1599.68 45
1599.77 36
1599.86 26
1599.95 17
1600.04 9
1600.13 4
1600.23 1
1600.32 1
1600.41 3
1600.50 5
1600.59 7
1600.68 10
1600.78 12
1600.87 13
1600.96 13
1601.05 14
1601.14 14
1601.23 14
1601.33 14
1601.42 15
1601.51 16
1601.60 18
1601.69 21
1601.78 23
1601.88 26
1601.97 28
1602.06 29
1602.15 31
1602.24 32
1602.33 35
1602.43 38
1602.52 43
1602.61 49
1602.70 56
1602.79 63
1602.88 70
1602.98 75
1603.07 79
1603.16 82
1603.25 84
1603.34 86
1603.44 89
1603.53 93
1603.62 98
1603.71 103
1603.80 108
1603.89 110
1603.99 111
1604.08 109
1604.17 107
1604.26 104
1604.35 103
1604.44 102
1604.54 102
1604.63 100
1604.72 96
1604.81 89
1604.90 78
1605.00 65
1605.09 52
1605.18 40
1605.27 33
1605.36 29
1605.45 30
1605.55 34
1605.64 40
1605.73 46
1605.82 52
1605.91 56
1606.01 59
1606.10 62
1606.19 64
1606.28 67
1606.37 70
1606.46 73
1606.56 75
1606.65 77
1606.74 78
1606.83 80
1606.92 80
1607.02 81
1607.11 82
1607.20 83
1607.29 82
1607.38 79
1607.47 75
1607.57 69
1607.66 63
1607.75 57
1607.84 52
1607.93 50
1608.03 51
1608.12 54
1608.21 57
1608.30 61
1608.39 63
1608.49 64
1608.58 64
1608.67 64
1608.76 63
1608.85 64
1608.94 65
1609.04 66
1609.13 67
1609.22 66
1609.31 63
1609.40 58
1609.50 53
1609.59 47
1609.68 43
1609.77 41
1609.86 41
1609.96 43
1610.05 45
1610.14 47
1610.23 48
1610.32 48
1610.42 48
1610.51 47
1610.60 48
1610.69 50
1610.78 53
1610.88 56
1610.97 57
1611.06 57
1611.15 54
1611.24 50
1611.34 46
1611.43 44
1611.52 44
1611.61 48
1611.70 54
1611.79 63
1611.89 73
1611.98 81
1612.07 86
1612.16 86
1612.25 83
1612.35 76
1612.44 67
1612.53 58
1612.62 51
1612.71 45
1612.81 41
1612.90 38
1612.99 35
1613.08 31
1613.18 26
1613.27 21
1613.36 17
1613.45 13
1613.54 11
1613.64 11
1613.73 11
1613.82 12
1613.91 12
1614.00 12
1614.10 12
1614.19 13
1614.28 15
1614.37 18
1614.46 22
1614.56 25
1614.65 28
1614.74 30
1614.83 31
1614.92 32
1615.02 34
1615.11 36
1615.20 39
1615.29 40
1615.38 41
1615.48 40
1615.57 36
1615.66 31
1615.75 26
1615.84 20
1615.94 16
1616.03 15
1616.12 16
1616.21 19
1616.31 25
1616.40 33
1616.49 43
1616.58 54
1616.67 66
1616.77 79
1616.86 92
1616.95 103
1617.04 111
1617.13 117
1617.23 120
1617.32 120
1617.41 118
1617.50 114
1617.60 108
1617.69 102
1617.78 95
1617.87 87
1617.96 81
1618.06 75
1618.15 72
1618.24 70
1618.33 71
1618.42 72
1618.52 74
1618.61 75
1618.70 76
1618.79 74
1618.89 72
1618.98 68
1619.07 64
1619.16 60
1619.25 55
1619.35 51
1619.44 46
1619.53 40
1619.62 33
1619.72 26
1619.81 18
1619.90 12
1619.99 8
1620.08 6
1620.18 6
1620.27 9
1620.36 14
1620.45 19
1620.55 23
1620.64 26
1620.73 28
1620.82 28
1620.91 28
1621.01 29
1621.10 30
1621.19 32
1621.28 34
1621.38 36
1621.47 37
1621.56 37
1621.65 34
1621.74 29
1621.84 22
1621.93 15
1622.02 6
1622.11 0
1622.21 0
1622.30 0
1622.39 0
1622.48 0
1622.58 0
1622.67 0
1622.76 0
1622.85 3
1622.94 11
1623.04 17
1623.13 22
1623.22 25
1623.31 26
1623.41 26
1623.50 26
1623.59 26
1623.68 28
1623.78 30
1623.87 33
1623.96 37
1624.05 41
1624.14 44
1624.24 48
1624.33 51
1624.42 54
1624.51 55
1624.61 55
1624.70 54
1624.79 52
1624.88 49
1624.98 47
1625.07 46
1625.16 46
1625.25 48
1625.35 50
1625.44 54
1625.53 57
1625.62 60
1625.71 63
1625.81 64
1625.90 63
1625.99 60
1626.08 56
1626.18 51
1626.27 47
1626.36 46
1626.45 49
1626.55 55
1626.64 64
1626.73 74
1626.82 82
1626.92 86
1627.01 86
1627.10 82
1627.19 75
1627.29 67
1627.38 59
1627.47 52
1627.56 47
1627.66 44
1627.75 42
1627.84 42
1627.93 43
1628.02 46
1628.12 50
1628.21 55
1628.30 62
1628.39 70
1628.49 79
1628.58 89
1628.67 98
1628.76 107
1628.86 115
1628.95 120
1629.04 123
1629.13 125
1629.23 126
1629.32 126
1629.41 128
1629.50 130
1629.60 131
1629.69 132
1629.78 131
1629.87 128
1629.97 124
1630.06 119
1630.15 114
1630.24 112
1630.34 112
1630.43 114
1630.52 118
1630.61 123
1630.71 127
1630.80 130
1630.89 131
1630.98 131
1631.08 129
1631.17 126
1631.26 123
1631.35 118
1631.45 113
1631.54 107
1631.63 100
1631.72 93
1631.82 87
1631.91 81
1632.00 78
1632.10 75
1632.19 74
1632.28 74
1632.37 76
1632.47 78
1632.56 82
1632.65 88
1632.74 94
1632.84 102
1632.93 110
1633.02 117
1633.11 121
1633.21 123
1633.30 122
1633.39 117
1633.48 109
1633.58 100
1633.67 89
1633.76 78
1633.85 68
1633.95 60
1634.04 54
1634.13 53
1634.22 55
1634.32 61
1634.41 69
1634.50 78
1634.60 87
1634.69 94
1634.78 98
1634.87 100
1634.97 100
1635.06 99
1635.15 98
1635.24 97
1635.34 96
1635.43 95
1635.52 93
1635.61 90
1635.71 85
1635.80 81
1635.89 78
1635.99 76
1636.08 77
1636.17 80
1636.26 84
1636.36 86
1636.45 87
1636.54 85
1636.63 80
1636.73 72
1636.82 63
1636.91 54
1637.00 45
1637.10 37
1637.19 30
1637.28 23
1637.38 17
1637.47 11
1637.56 7
1637.65 3
1637.75 2
1637.84 2
1637.93 5
1638.02 8
1638.12 10
1638.21 10
1638.30 7
1638.40 3
1638.49 0
1638.58 0
1638.67 0
1638.77 0
1638.86 0
1638.95 0
1639.04 5
1639.14 13
1639.23 21
1639.32 26
1639.42 29
1639.51 30
1639.60 28
1639.69 24
1639.79 20
1639.88 16
1639.97 14
1640.07 15
1640.16 18
1640.25 24
1640.34 31
1640.44 40
1640.53 46
1640.62 50
1640.71 52
1640.81 50
1640.90 46
1640.99 40
1641.09 34
1641.18 28
1641.27 23
1641.36 18
1641.46 15
1641.55 13
1641.64 11
1641.74 10
1641.83 10
1641.92 9
1642.01 8
1642.11 7
1642.20 6
1642.29 4
1642.39 3
1642.48 1
1642.57 0
1642.66 0
1642.76 0
1642.85 0
1642.94 0
1643.04 0
1643.13 0
1643.22 0
1643.31 4
1643.41 8
1643.50 12
1643.59 16
1643.69 19
1643.78 23
1643.87 26
1643.96 30
1644.06 33
1644.15 36
1644.24 38
1644.34 39
1644.43 40
1644.52 41
1644.61 43
1644.71 46
1644.80 50
1644.89 53
1644.99 54
1645.08 55
1645.17 53
1645.27 49
1645.36 45
1645.45 39
1645.54 34
1645.64 28
1645.73 23
1645.82 19
1645.92 17
1646.01 17
1646.10 20
1646.19 26
1646.29 33
1646.38 40
1646.47 46
1646.57 50
1646.66 51
1646.75 49
1646.85 45
1646.94 40
1647.03 36
1647.12 32
1647.22 31
1647.31 30
1647.40 32
1647.50 36
1647.59 40
1647.68 45
1647.78 50
1647.87 54
1647.96 57
1648.05 59
1648.15 60
1648.24 60
1648.33 60
1648.43 58
1648.52 55
1648.61 51
1648.71 47
1648.80 43
1648.89 39
1648.98 35
1649.08 33
1649.17 32
1649.26 32
1649.36 32
1649.45 31
1649.54 28
1649.64 23
1649.73 17
1649.82 10
1649.92 2
1650.01 0
1650.10 0
1650.19 0
1650.29 0
1650.38 0
1650.47 0
1650.57 0
1650.66 0
1650.75 1
1650.85 10
1650.94 19
1651.03 30
1651.13 42
1651.22 53
1651.31 64
1651.40 74
1651.50 82
1651.59 90
1651.68 96
1651.78 101
1651.87 105
1651.96 107
1652.06 107
1652.15 104
1652.24 100
1652.34 95
1652.43 90
1652.52 84
1652.62 79
1652.71 74
1652.80 69
1652.90 66
1652.99 62
1653.08 60
1653.17 59
1653.27 59
1653.36 62
1653.45 67
1653.55 73
1653.64 81
1653.73 89
1653.83 96
1653.92 101
1654.01 104
1654.11 105
1654.20 104
1654.29 100
1654.39 95
1654.48 89
1654.57 84
1654.67 78
1654.76 74
1654.85 70
1654.94 68
1655.04 66
1655.13 64
1655.22 62
1655.32 60
1655.41 57
1655.50 54
1655.60 51
1655.69 47
1655.78 44
1655.88 43
1655.97 42
1656.06 43
1656.16 44
1656.25 44
1656.34 42
1656.44 39
1656.53 33
1656.62 27
1656.72 21
1656.81 17
1656.90 15
1657.00 15
1657.09 18
1657.18 22
1657.28 27
1657.37 32
1657.46 36
1657.56 39
1657.65 41
1657.74 43
1657.84 44
1657.93 44
1658.02 43
1658.12 41
1658.21 39
1658.30 36
1658.40 35
1658.49 35
1658.58 36
1658.68 39
1658.77 43
1658.86 49
1658.96 56
1659.05 63
1659.14 71
1659.24 80
1659.33 88
1659.42 97
1659.52 105
1659.61 111
1659.70 116
1659.80 120
1659.89 124
1659.98 127
1660.08 129
1660.17 130
1660.26 129
1660.36 125
1660.45 118
1660.54 107
1660.64 95
1660.73 84
1660.82 74
1660.92 69
1661.01 68
1661.10 71
1661.20 79
1661.29 89
1661.38 99
1661.48 107
1661.57 113
1661.66 114
1661.76 111
1661.85 105
1661.94 97
1662.04 89
1662.13 83
1662.22 78
1662.32 75
1662.41 75
1662.50 76
1662.60 77
1662.69 79
1662.78 81
1662.88 81
1662.97 81
1663.06 81
1663.16 80
1663.25 79
1663.34 78
1663.44 76
1663.53 72
1663.62 68
1663.72 62
1663.81 56
1663.91 49
1664.00 43
1664.09 39
1664.19 37
1664.28 36
1664.37 38
1664.47 40
1664.56 43
1664.65 46
1664.75 48
1664.84 49
1664.93 50
1665.03 51
1665.12 52
1665.21 53
1665.31 56
1665.40 60
1665.49 65
1665.59 72
1665.68 78
1665.77 85
1665.87 90
1665.96 93
1666.06 94
1666.15 92
1666.24 88
1666.34 83
1666.43 79
1666.52 77
1666.62 77
1666.71 77
1666.80 78
1666.90 78
1666.99 76
1667.08 72
1667.18 66
1667.27 59
1667.36 52
1667.46 47
1667.55 44
1667.65 43
1667.74 45
1667.83 48
1667.93 51
1668.02 55
1668.11 58
1668.21 59
1668.30 60
1668.39 59
1668.49 58
1668.58 57
1668.68 57
1668.77 59
1668.86 62
1668.96 66
1669.05 70
1669.14 74
1669.24 77
1669.33 78
1669.42 80
1669.52 81
1669.61 83
1669.70 84
1669.80 86
1669.89 86
1669.99 85
1670.08 82
1670.17 78
1670.27 74
1670.36 70
1670.45 67
1670.55 64
1670.64 60
1670.73 57
1670.83 52
1670.92 47
1671.02 41
1671.11 35
1671.20 30
1671.30 25
1671.39 21
1671.48 19
1671.58 17
1671.67 16
1671.77 15
1671.86 13
1671.95 11
1672.05 8
1672.14 6
1672.23 3
1672.33 3
1672.42 3
1672.51 6
1672.61 12
1672.70 18
1672.80 25
1672.89 31
1672.98 35
1673.08 35
1673.17 33
1673.26 29
1673.36 25
1673.45 22
1673.55 21
1673.64 23
1673.73 26
1673.83 31
1673.92 36
1674.01 40
1674.11 44
1674.20 47
1674.30 50
1674.39 55
1674.48 60
1674.58 65
1674.67 71
1674.76 76
1674.86 81
1674.95 84
1675.05 85
1675.14 84
1675.23 81
1675.33 78
1675.42 74
1675.51 70
1675.61 67
1675.70 63
1675.80 60
1675.89 55
1675.98 49
1676.08 42
1676.17 33
1676.26 25
1676.36 16
1676.45 9
1676.55 5
1676.64 4
1676.73 5
1676.83 8
1676.92 12
1677.02 15
1677.11 16
1677.20 15
1677.30 12
1677.39 8
1677.48 4
1677.58 2
1677.67 5
1677.77 11
1677.86 22
1677.95 35
1678.05 47
1678.14 58
1678.24 65
1678.33 69
1678.42 68
1678.52 65
1678.61 61
1678.70 56
1678.80 51
1678.89 46
1678.99 42
1679.08 37
1679.17 32
1679.27 28
1679.36 25
1679.46 22
1679.55 21
1679.64 22
1679.74 24
1679.83 28
1679.93 33
1680.02 38
1680.11 42
1680.21 45
1680.30 47
1680.40 48
1680.49 48
1680.58 48
1680.68 50
1680.77 52
1680.86 56
1680.96 61
1681.05 65
1681.15 69
1681.24 71
1681.33 70
1681.43 67
1681.52 63
1681.62 59
1681.71 54
1681.80 49
1681.90 46
1681.99 43
1682.09 40
1682.18 37
1682.27 34
1682.37 32
1682.46 30
1682.56 29
1682.65 30
1682.74 31
1682.84 33
1682.93 36
1683.03 37
1683.12 38
1683.21 36
1683.31 33
1683.40 29
1683.50 25
1683.59 21
1683.68 19
1683.78 19
1683.87 21
1683.97 25
1684.06 31
1684.15 38
1684.25 46
1684.34 54
1684.44 60
1684.53 64
1684.62 66
1684.72 63
1684.81 57
1684.91 48
1685.00 37
1685.09 25
1685.19 13
1685.28 3
1685.38 0
1685.47 0
1685.56 0
1685.66 0
1685.75 0
1685.85 0
1685.94 0
1686.04 0
1686.13 4
1686.22 12
1686.32 22
1686.41 33
1686.51 43
1686.60 53
1686.69 62
1686.79 69
1686.88 76
1686.98 81
1687.07 85
1687.16 88
1687.26 89
1687.35 88
1687.45 85
1687.54 80
1687.63 74
1687.73 69
1687.82 63
1687.92 57
1688.01 52
1688.11 48
1688.20 46
1688.29 44
1688.39 44
1688.48 45
1688.58 48
1688.67 51
1688.76 55
1688.86 59
1688.95 63
1689.05 67
1689.14 70
1689.24 72
1689.33 72
1689.42 70
1689.52 68
1689.61 64
1689.71 62
1689.80 61
1689.89 62
1689.99 66
1690.08 71
1690.18 77
1690.27 81
1690.37 84
1690.46 84
1690.55 81
1690.65 77
1690.74 71
1690.84 66
1690.93 62
1691.03 59
1691.12 56
1691.21 53
1691.31 49
1691.40 46
1691.50 42
1691.59 39
1691.68 37
1691.78 39
1691.87 43
1691.97 50
1692.06 59
1692.16 69
1692.25 79
1692.34 88
1692.44 95
1692.53 100
1692.63 104
1692.72 106
1692.82 107
1692.91 108
1693.00 110
1693.10 111
1693.19 113
1693.29 114
1693.38 115
1693.48 116
1693.57 116
1693.66 117
1693.76 117
1693.85 116
1693.95 113
1694.04 107
1694.14 98
1694.23 87
1694.32 75
1694.42 62
1694.51 50
1694.61 41
1694.70 34
1694.80 30
1694.89 29
1694.98 29
1695.08 31
1695.17 34
1695.27 37
1695.36 40
1695.46 44
1695.55 47
1695.65 49
1695.74 50
1695.83 49
1695.93 45
1696.02 39
1696.12 30
1696.21 20
1696.31 10
1696.40 1
1696.49 0
1696.59 0
1696.68 0
1696.78 0
1696.87 0
1696.97 0
1697.06 0
1697.16 2
1697.25 6
1697.34 8
1697.44 10
1697.53 10
1697.63 11
1697.72 12
1697.82 14
1697.91 18
1698.00 23
1698.10 30
1698.19 37
1698.29 45
1698.38 52
1698.48 57
1698.57 60
1698.67 60
1698.76 56
1698.85 50
1698.95 43
1699.04 35
1699.14 27
1699.23 21
1699.33 16
1699.42 13
1699.52 12
1699.61 13
1699.70 14
1699.80 16
1699.89 19
1699.99 21
1700.08 23
1700.18 24
1700.27 26
1700.37 28
1700.46 30
1700.55 31
1700.65 33
1700.74 34
1700.84 37
1700.93 40
1701.03 45
1701.12 52
1701.22 60
1701.31 70
1701.41 80
1701.50 89
1701.59 96
1701.69 100
1701.78 101
1701.88 99
1701.97 94
1702.07 88
1702.16 81
1702.26 76
1702.35 73
1702.45 72
1702.54 74
1702.63 77
1702.73 81
1702.82 85
1702.92 87
1703.01 86
1703.11 82
1703.20 76
1703.30 69
1703.39 60
1703.49 52
1703.58 46
1703.67 40
1703.77 37
1703.86 34
1703.96 32
1704.05 29
1704.15 27
1704.24 24
1704.34 21
1704.43 19
1704.53 18
1704.62 19
1704.71 21
1704.81 22
1704.90 21
1705.00 17
1705.09 12
1705.19 4
1705.28 0
1705.38 0
1705.47 0
1705.57 0
1705.66 4
1705.76 12
1705.85 19
1705.94 24
1706.04 24
1706.13 20
1706.23 13
1706.32 6
1706.42 0
1706.51 0
1706.61 0
1706.70 0
1706.80 0
1706.89 0
1706.99 0
1707.08 0
1707.18 0
1707.27 3
1707.36 8
1707.46 16
1707.55 25
1707.65 37
1707.74 50
1707.84 65
1707.93 79
1708.03 92
1708.12 103
1708.22 110
1708.31 114
1708.41 116
1708.50 116
1708.60 114
1708.69 111
1708.79 108
1708.88 105
1708.97 101
1709.07 98
1709.16 94
1709.26 91
1709.35 89
1709.45 87
1709.54 85
1709.64 86
1709.73 89
1709.83 94
1709.92 102
1710.02 111
1710.11 122
1710.21 132
1710.30 140
1710.40 145
1710.49 148
1710.59 147
1710.68 146
1710.77 145
1710.87 145
1710.96 148
1711.06 152
1711.15 158
1711.25 164
1711.34 168
1711.44 168
1711.53 165
1711.63 160
1711.72 153
1711.82 146
1711.91 140
1712.01 135
1712.10 129
1712.20 124
1712.29 118
1712.39 114
1712.48 112
1712.58 113
1712.67 116
1712.77 122
1712.86 130
1712.96 139
1713.05 147
1713.14 152
1713.24 156
1713.33 158
1713.43 157
1713.52 153
1713.62 147
1713.71 139
1713.81 129
1713.90 119
1714.00 109
1714.09 101
1714.19 95
1714.28 92
1714.38 90
1714.47 89
1714.57 89
1714.66 89
1714.76 89
1714.85 89
1714.95 91
1715.04 93
1715.14 96
1715.23 99
1715.33 101
1715.42 102
1715.52 101
1715.61 98
1715.71 94
1715.80 90
1715.90 89
1715.99 89
1716.09 91
1716.18 96
1716.28 103
1716.37 112
1716.47 120
1716.56 129
1716.66 135
1716.75 139
1716.85 140
1716.94 137
1717.04 132
1717.13 126
1717.23 119
1717.32 114
1717.42 111
1717.51 110
1717.61 112
1717.70 115
1717.79 119
1717.89 122
1717.98 124
1718.08 125
1718.17 125
1718.27 124
1718.36 123
1718.46 121
1718.55 119
1718.65 114
1718.74 109
1718.84 101
1718.93 93
1719.03 84
1719.12 75
1719.22 68
1719.31 63
1719.41 58
1719.50 55
1719.60 53
1719.69 50
1719.79 47
1719.88 44
1719.98 41
1720.07 39
1720.17 38
1720.26 39
1720.36 41
1720.45 45
1720.55 48
1720.65 51
1720.74 53
1720.84 52
1720.93 48
1721.03 43
1721.12 35
1721.22 27
1721.31 19
1721.41 13
1721.50 8
1721.60 5
1721.69 3
1721.79 2
1721.88 0
1721.98 0
1722.07 0
1722.17 0
1722.26 0
1722.36 0
1722.45 0
1722.55 0
1722.64 6
1722.74 15
1722.83 24
1722.93 33
1723.02 41
1723.12 48
1723.21 54
1723.31 59
1723.40 62
1723.50 63
1723.59 62
1723.69 58
1723.78 53
1723.88 48
1723.97 43
1724.07 40
1724.16 40
1724.26 44
1724.35 52
1724.45 62
1724.54 73
1724.64 85
1724.73 95
1724.83 104
1724.92 111
1725.02 116
1725.12 120
1725.21 123
1725.31 125
1725.40 127
1725.50 129
1725.59 128
1725.69 126
1725.78 122
1725.88 117
1725.97 111
1726.07 105
1726.16 99
1726.26 95
1726.35 91
1726.45 89
1726.54 86
1726.64 82
1726.73 77
1726.83 68
1726.92 58
1727.02 46
1727.11 33
1727.21 20
1727.30 8
1727.40 0
1727.50 0
1727.59 0
1727.69 0
1727.78 0
1727.88 0
1727.97 0
1728.07 0
1728.16 0
1728.26 2
1728.35 6
1728.45 12
1728.54 19
1728.64 25
1728.73 31
1728.83 37
1728.92 42
1729.02 45
1729.11 49
1729.21 51
1729.30 53
1729.40 55
1729.50 56
1729.59 58
1729.69 60
1729.78 63
1729.88 67
1729.97 74
1730.07 81
1730.16 87
1730.26 92
1730.35 93
1730.45 92
1730.54 88
1730.64 82
1730.73 76
1730.83 71
1730.93 68
1731.02 67
1731.12 69
1731.21 74
1731.31 80
1731.40 87
1731.50 96
1731.59 105
1731.69 114
1731.78 123
1731.88 132
1731.97 140
1732.07 147
1732.16 151
1732.26 153
1732.36 152
1732.45 147
1732.55 139
1732.64 129
1732.74 117
1732.83 107
1732.93 98
1733.02 92
1733.12 90
1733.21 92
1733.31 96
1733.40 102
1733.50 108
1733.60 114
1733.69 119
1733.79 122
1733.88 123
1733.98 123
1734.07 123
1734.17 122
1734.26 121
1734.36 118
1734.45 115
1734.55 111
1734.64 106
1734.74 101
1734.84 97
1734.93 94
1735.03 94
1735.12 96
1735.22 99
1735.31 102
1735.41 106
1735.50 109
1735.60 110
1735.69 110
1735.79 110
1735.89 110
1735.98 112
1736.08 114
1736.17 118
1736.27 123
1736.36 129
1736.46 133
1736.55 136
1736.65 136
1736.74 133
1736.84 128
1736.94 121
1737.03 115
1737.13 109
1737.22 106
1737.32 105
1737.41 107
1737.51 110
1737.60 113
1737.70 115
1737.80 114
1737.89 111
1737.99 105
1738.08 97
1738.18 90
1738.27 84
1738.37 81
1738.46 79
1738.56 81
1738.66 84
1738.75 88
1738.85 93
1738.94 98
1739.04 103
1739.13 110
1739.23 117
1739.32 127
1739.42 138
1739.52 150
1739.61 163
1739.71 175
1739.80 185
1739.90 192
1739.99 196
1740.09 196
1740.18 192
1740.28 184
1740.38 173
1740.47 161
1740.57 147
1740.66 134
1740.76 123
1740.85 114
1740.95 109
1741.04 106
1741.14 105
1741.24 105
1741.33 107
1741.43 109
1741.52 111
1741.62 111
1741.71 111
1741.81 109
1741.91 108
1742.00 107
1742.10 107
1742.19 109
1742.29 112
1742.38 118
1742.48 124
1742.57 129
1742.67 133
1742.77 135
1742.86 135
1742.96 132
1743.05 127
1743.15 120
1743.24 113
1743.34 105
1743.44 96
1743.53 87
1743.63 77
1743.72 67
1743.82 57
1743.91 48
1744.01 40
1744.11 35
1744.20 33
1744.30 35
1744.39 40
1744.49 47
1744.58 56
1744.68 64
1744.78 71
1744.87 76
1744.97 79
1745.06 78
1745.16 77
1745.25 74
1745.35 71
1745.45 67
1745.54 64
1745.64 62
1745.73 59
1745.83 57
1745.92 56
1746.02 55
1746.12 56
1746.21 58
1746.31 62
1746.40 68
1746.50 77
1746.59 88
1746.69 99
1746.79 110
1746.88 118
1746.98 125
1747.07 128
1747.17 129
1747.26 129
1747.36 127
1747.46 124
1747.55 122
1747.65 118
1747.74 114
1747.84 108
1747.94 100
1748.03 93
1748.13 86
1748.22 83
1748.32 84
1748.41 90
1748.51 99
1748.61 110
1748.70 121
1748.80 129
1748.89 132
1748.99 130
1749.08 122
1749.18 110
1749.28 96
1749.37 82
1749.47 71
1749.56 64
1749.66 60
1749.76 61
1749.85 65
1749.95 70
1750.04 76
1750.14 82
1750.23 88
1750.33 92
1750.43 96
1750.52 100
1750.62 104
1750.71 107
1750.81 111
1750.91 115
1751.00 121
1751.10 127
1751.19 133
1751.29 142
1751.39 151
1751.48 162
1751.58 172
1751.67 180
1751.77 186
1751.86 187
1751.96 184
1752.06 175
1752.15 164
1752.25 151
1752.34 139
1752.44 129
1752.54 123
1752.63 118
1752.73 116
1752.82 112
1752.92 108
1753.02 101
1753.11 93
1753.21 85
1753.30 78
1753.40 74
1753.50 72
1753.59 73
1753.69 77
1753.78 81
1753.88 84
1753.98 86
1754.07 86
1754.17 84
1754.26 82
1754.36 81
1754.46 81
1754.55 84
1754.65 88
1754.74 93
1754.84 98
1754.94 101
1755.03 101
1755.13 99
1755.22 96
1755.32 93
1755.42 93
1755.51 97
1755.61 107
1755.70 121
1755.80 138
1755.90 156
1755.99 172
1756.09 184
1756.18 192
1756.28 194
1756.38 192
1756.47 185
1756.57 176
1756.66 164
1756.76 151
1756.86 136
1756.95 121
1757.05 105
1757.14 89
1757.24 76
1757.34 66
1757.43 59
1757.53 57
1757.62 57
1757.72 60
1757.82 63
1757.91 65
1758.01 66
1758.10 65
1758.20 62
1758.30 60
1758.39 58
1758.49 57
1758.58 57
1758.68 57
1758.78 56
1758.87 55
1758.97 52
1759.06 49
1759.16 47
1759.26 46
1759.35 46
1759.45 49
1759.55 52
1759.64 55
1759.74 58
1759.83 58
1759.93 57
1760.03 54
1760.12 49
1760.22 43
1760.31 36
1760.41 30
1760.51 26
1760.60 25
1760.70 27
1760.80 34
1760.89 45
1760.99 60
1761.08 76
1761.18 93
1761.28 108
1761.37 120
1761.47 128
1761.56 131
1761.66 129
1761.76 123
1761.85 115
1761.95 107
1762.05 101
1762.14 97
1762.24 95
1762.33 96
1762.43 98
1762.53 99
1762.62 99
1762.72 98
1762.81 95
1762.91 92
1763.01 88
1763.10 86
1763.20 86
1763.30 87
1763.39 89
1763.49 92
1763.58 95
1763.68 98
1763.78 101
1763.87 103
1763.97 106
1764.07 110
1764.16 115
1764.26 121
1764.35 128
1764.45 135
1764.55 141
1764.64 144
1764.74 145
1764.84 142
1764.93 136
1765.03 126
1765.12 114
1765.22 101
1765.32 88
1765.41 76
1765.51 67
1765.61 61
1765.70 56
1765.80 54
1765.89 53
1765.99 53
1766.09 54
1766.18 56
1766.28 58
1766.38 61
1766.47 64
1766.57 67
1766.67 70
1766.76 73
1766.86 75
1766.95 77
1767.05 79
1767.15 82
1767.24 86
1767.34 92
1767.44 97
1767.53 102
1767.63 104
1767.72 103
1767.82 99
1767.92 91
1768.01 79
1768.11 66
1768.21 52
1768.30 39
1768.40 29
1768.50 22
1768.59 19
1768.69 19
1768.78 21
1768.88 23
1768.98 25
1769.07 25
1769.17 22
1769.27 18
1769.36 13
1769.46 8
1769.56 3
1769.65 0
1769.75 0
1769.84 0
1769.94 1
1770.04 2
1770.13 1
1770.23 0
1770.33 0
1770.42 0
1770.52 0
1770.62 0
1770.71 1
1770.81 13
1770.91 28
1771.00 44
1771.10 58
1771.19 69
1771.29 75
1771.39 77
1771.48 74
1771.58 68
1771.68 61
1771.77 52
1771.87 42
1771.97 32
1772.06 23
1772.16 14
1772.26 8
1772.35 5
1772.45 7
1772.54 13
1772.64 22
1772.74 33
1772.83 45
1772.93 56
1773.03 64
1773.12 70
1773.22 74
1773.32 76
1773.41 79
1773.51 81
1773.61 83
1773.70 86
1773.80 88
1773.90 89
1773.99 87
1774.09 84
1774.19 79
1774.28 74
1774.38 68
1774.47 63
1774.57 59
1774.67 57
1774.76 57
1774.86 58
1774.96 59
1775.05 61
1775.15 62
1775.25 62
1775.34 62
1775.44 61
1775.54 60
1775.63 62
1775.73 65
1775.83 72
1775.92 81
1776.02 91
1776.12 101
1776.21 107
1776.31 110
1776.41 108
1776.50 101
1776.60 92
1776.70 80
1776.79 69
1776.89 59
1776.99 51
1777.08 44
1777.18 37
1777.27 31
1777.37 25
1777.47 20
1777.56 16
1777.66 14
1777.76 14
1777.85 15
1777.95 16
1778.05 18
1778.14 19
1778.24 19
1778.34 19
1778.43 19
1778.53 21
1778.63 25
1778.72 31
1778.82 39
1778.92 49
1779.01 59
1779.11 68
1779.21 76
1779.30 82
1779.40 87
1779.50 91
1779.59 95
1779.69 100
1779.79 103
1779.88 106
1779.98 107
1780.08 105
1780.17 101
1780.27 96
1780.37 91
1780.46 87
1780.56 84
1780.66 83
1780.75 83
1780.85 84
1780.95 85
1781.04 86
1781.14 86
1781.24 85
1781.33 83
1781.43 80
1781.53 74
1781.62 67
1781.72 59
1781.82 50
1781.91 42
1782.01 35
1782.11 31
1782.20 30
1782.30 33
1782.40 39
1782.49 48
1782.59 57
1782.69 67
1782.79 74
1782.88 79
1782.98 81
1783.08 81
1783.17 79
1783.27 76
1783.37 73
1783.46 72
1783.56 72
1783.66 73
1783.75 73
1783.85 72
1783.95 69
1784.04 63
1784.14 53
1784.24 42
1784.33 30
1784.43 19
1784.53 10
1784.62 6
1784.72 7
1784.82 11
1784.91 19
1785.01 28
1785.11 37
1785.20 42
1785.30 45
1785.40 44
1785.50 40
1785.59 34
1785.69 28
1785.79 22
1785.88 17
1785.98 15
1786.08 14
1786.17 15
1786.27 17
1786.37 19
1786.46 22
1786.56 25
1786.66 28
1786.75 31
1786.85 34
1786.95 38
1787.04 42
1787.14 46
1787.24 52
1787.34 57
1787.43 64
1787.53 70
1787.63 76
1787.72 83
1787.82 89
1787.92 95
1788.01 100
1788.11 105
1788.21 110
1788.30 113
1788.40 116
1788.50 118
1788.59 119
1788.69 119
1788.79 117
1788.89 115
1788.98 111
1789.08 108
1789.18 103
1789.27 99
1789.37 96
1789.47 94
1789.56 93
1789.66 92
1789.76 93
1789.85 93
1789.95 93
1790.05 92
1790.15 91
1790.24 89
1790.34 87
1790.44 84
1790.53 80
1790.63 75
1790.73 69
1790.82 61
1790.92 52
1791.02 41
1791.12 30
1791.21 20
1791.31 13
1791.41 9
1791.50 9
1791.60 14
1791.70 22
1791.79 33
1791.89 45
1791.99 56
1792.09 66
1792.18 75
1792.28 81
1792.38 86
1792.47 91
1792.57 95
1792.67 99
1792.76 103
1792.86 105
1792.96 104
1793.06 102
1793.15 97
1793.25 92
1793.35 88
1793.44 87
1793.54 90
1793.64 96
1793.73 105
1793.83 116
1793.93 126
1794.03 135
1794.12 140
1794.22 142
1794.32 141
1794.41 137
1794.51 132
1794.61 127
1794.70 122
1794.80 120
1794.90 119
1795.00 120
1795.09 124
1795.19 130
1795.29 139
1795.38 149
1795.48 159
1795.58 168
1795.68 174
1795.77 177
1795.87 176
1795.97 173
1796.06 169
1796.16 167
1796.26 166
1796.36 169
1796.45 174
1796.55 179
1796.65 182
1796.74 182
1796.84 176
1796.94 165
1797.04 151
1797.13 136
1797.23 122
1797.33 110
1797.42 102
1797.52 96
1797.62 93
1797.72 89
1797.81 84
1797.91 78
1798.01 69
1798.10 61
1798.20 53
1798.30 48
1798.40 46
1798.49 47
1798.59 52
1798.69 58
1798.78 65
1798.88 71
1798.98 75
1799.08 77
1799.17 77
1799.27 74
1799.37 71
1799.46 69
1799.56 67
1799.66 68
1799.76 71
1799.85 75
1799.95 80
1800.05 84
1800.15 87
1800.24 87
1800.34 84
1800.44 78
1800.53 70
1800.63 60
1800.73 50
1800.83 41
1800.92 32
1801.02 25
1801.12 18
1801.21 13
1801.31 9
1801.41 5
1801.51 3
1801.60 0
1801.70 0
1801.80 0
1801.90 0
1801.99 0
1802.09 0
1802.19 0
1802.28 0
1802.38 0
1802.48 3
1802.58 9
1802.67 17
1802.77 27
1802.87 38
1802.97 49
1803.06 61
1803.16 72
1803.26 81
1803.35 88
1803.45 93
1803.55 95
1803.65 95
1803.74 93
1803.84 91
1803.94 89
1804.04 87
1804.13 86
1804.23 84
1804.33 82
1804.43 80
1804.52 77
1804.62 73
1804.72 70
1804.81 66
1804.91 62
1805.01 58
1805.11 54
1805.20 50
1805.30 46
1805.40 45
1805.50 46
1805.59 50
1805.69 57
1805.79 65
1805.89 74
1805.98 81
1806.08 85
1806.18 85
1806.27 83
1806.37 78
1806.47 72
1806.57 65
1806.66 59
1806.76 54
1806.86 50
1806.96 47
1807.05 45
1807.15 45
1807.25 47
1807.35 51
1807.44 56
1807.54 62
1807.64 69
1807.74 76
1807.83 82
1807.93 87
1808.03 92
1808.13 95
1808.22 99
1808.32 102
1808.42 105
1808.52 108
1808.61 111
1808.71 114
1808.81 116
1808.91 117
1809.00 118
1809.10 116
1809.20 114
1809.30 111
1809.39 107
1809.49 102
1809.59 97
1809.68 91
1809.78 86
1809.88 81
1809.98 77
1810.07 73
1810.17 70
1810.27 67
1810.37 63
1810.46 58
1810.56 51
1810.66 45
1810.76 40
1810.85 38
1810.95 39
1811.05 45
1811.15 54
1811.24 64
1811.34 73
1811.44 81
1811.54 84
1811.63 83
1811.73 80
1811.83 75
1811.93 71
1812.03 68
1812.12 67
1812.22 68
1812.32 70
1812.42 71
1812.51 71
1812.61 68
1812.71 63
1812.81 56
1812.90 48
1813.00 39
1813.10 31
1813.20 25
1813.29 20
1813.39 17
1813.49 17
1813.59 19
1813.68 23
1813.78 28
1813.88 35
1813.98 43
1814.07 52
1814.17 60
1814.27 69
1814.37 77
1814.46 85
1814.56 93
1814.66 99
1814.76 104
1814.85 106
1814.95 107
1815.05 107
1815.15 106
1815.25 106
1815.34 106
1815.44 107
1815.54 108
1815.64 110
1815.73 112
1815.83 113
1815.93 115
1816.03 117
1816.12 121
1816.22 127
1816.32 133
1816.42 139
1816.51 144
1816.61 145
1816.71 143
1816.81 135
1816.91 124
1817.00 110
1817.10 96
1817.20 83
1817.30 73
1817.39 68
1817.49 66
1817.59 68
1817.69 73
1817.78 77
1817.88 81
1817.98 84
1818.08 84
1818.18 82
1818.27 78
1818.37 74
1818.47 68
1818.57 62
1818.66 57
1818.76 52
1818.86 47
1818.96 44
1819.05 42
1819.15 42
1819.25 44
1819.35 47
1819.45 53
1819.54 60
1819.64 69
1819.74 78
1819.84 85
1819.93 89
1820.03 89
1820.13 84
1820.23 76
1820.33 66
1820.42 55
1820.52 45
1820.62 38
1820.72 33
1820.81 31
1820.91 29
1821.01 27
1821.11 24
1821.21 21
1821.30 19
1821.40 17
1821.50 17
1821.60 19
1821.69 22
1821.79 27
1821.89 32
1821.99 38
1822.09 44
1822.18 51
1822.28 61
1822.38 71
1822.48 83
1822.57 94
1822.67 101
1822.77 104
1822.87 100
1822.97 90
1823.06 76
1823.16 60
1823.26 45
1823.36 33
1823.46 26
1823.55 25
1823.65 27
1823.75 31
1823.85 37
1823.94 41
1824.04 45
1824.14 48
1824.24 49
1824.34 50
1824.43 51
1824.53 52
1824.63 53
1824.73 54
1824.83 54
1824.92 54
1825.02 52
1825.12 48
1825.22 41
1825.31 32
1825.41 21
1825.51 9
1825.61 0
1825.71 0
1825.80 0
1825.90 0
1826.00 0
1826.10 0
1826.20 0
1826.29 0
1826.39 5
1826.49 10
1826.59 14
1826.69 16
1826.78 19
1826.88 21
1826.98 24
1827.08 27
1827.18 30
1827.27 34
1827.37 37
1827.47 39
1827.57 40
1827.66 40
1827.76 39
1827.86 38
1827.96 36
1828.06 34
1828.15 33
1828.25 33
1828.35 33
1828.45 35
1828.55 38
1828.64 41
1828.74 46
1828.84 51
1828.94 56
1829.04 60
1829.13 63
1829.23 64
1829.33 63
1829.43 60
1829.53 55
1829.62 50
1829.72 45
1829.82 42
1829.92 40
1830.02 39
1830.11 38
1830.21 37
1830.31 35
1830.41 34
1830.51 33
1830.60 35
1830.70 40
1830.80 48
1830.90 58
1831.00 69
1831.10 79
1831.19 87
1831.29 92
1831.39 94
1831.49 94
1831.59 93
1831.68 90
1831.78 88
1831.88 87
1831.98 86
1832.08 85
1832.17 84
1832.27 82
1832.37 80
1832.47 77
1832.57 73
1832.66 71
1832.76 70
1832.86 70
1832.96 73
1833.06 76
1833.15 78
1833.25 79
1833.35 77
1833.45 72
1833.55 63
1833.65 54
1833.74 43
1833.84 35
1833.94 29
1834.04 26
1834.14 27
1834.23 32
1834.33 38
1834.43 45
1834.53 51
1834.63 55
1834.72 55
1834.82 53
1834.92 47
1835.02 38
1835.12 28
1835.22 19
1835.31 11
1835.41 6
1835.51 4
1835.61 6
1835.71 10
1835.80 16
1835.90 24
1836.00 33
1836.10 44
1836.20 54
1836.30 65
1836.39 76
1836.49 86
1836.59 96
1836.69 106
1836.79 114
1836.88 121
1836.98 126
1837.08 129
1837.18 130
1837.28 128
1837.38 123
1837.47 115
1837.57 104
1837.67 92
1837.77 80
1837.87 68
1837.97 58
1838.06 49
1838.16 43
1838.26 39
1838.36 36
1838.46 33
1838.55 31
1838.65 28
1838.75 24
1838.85 20
1838.95 15
1839.05 10
1839.14 5
1839.24 2
1839.34 1
1839.44 1
1839.54 3
1839.64 7
1839.73 11
1839.83 17
1839.93 23
1840.03 28
1840.13 34
1840.23 38
1840.32 41
1840.42 43
1840.52 43
1840.62 41
1840.72 37
1840.81 33
1840.91 29
1841.01 26
1841.11 24
1841.21 24
1841.31 27
1841.40 31
1841.50 36
1841.60 43
1841.70 49
1841.80 56
1841.90 61
1841.99 66
1842.09 71
1842.19 74
1842.29 77
1842.39 80
1842.49 82
1842.58 85
1842.68 88
1842.78 93
1842.88 98
1842.98 103
1843.08 108
1843.18 110
1843.27 109
1843.37 103
1843.47 93
1843.57 79
1843.67 63
1843.77 47
1843.86 32
1843.96 20
1844.06 12
1844.16 6
1844.26 3
1844.36 1
1844.45 0
1844.55 0
1844.65 0
1844.75 0
1844.85 0
1844.95 0
1845.04 0
1845.14 0
1845.24 1
1845.34 8
1845.44 15
1845.54 22
1845.64 26
1845.73 29
1845.83 31
1845.93 33
1846.03 38
1846.13 46
1846.23 57
1846.32 69
1846.42 80
1846.52 88
1846.62 92
1846.72 92
1846.82 87
1846.92 79
1847.01 68
1847.11 57
1847.21 45
1847.31 36
1847.41 29
1847.51 25
1847.60 25
1847.70 28
1847.80 34
1847.90 43
1848.00 52
1848.10 62
1848.20 72
1848.29 80
1848.39 87
1848.49 90
1848.59 90
1848.69 87
1848.79 79
1848.89 67
1848.98 52
1849.08 36
1849.18 21
1849.28 9
1849.38 0
1849.48 0
1849.58 0
1849.67 0
1849.77 0
1849.87 0
1849.97 0
1850.07 0
1850.17 0
1850.26 0
1850.36 1
1850.46 4
1850.56 9
1850.66 16
1850.76 23
1850.86 29
1850.95 35
1851.05 38
1851.15 39
1851.25 38
1851.35 35
1851.45 31
1851.55 26
1851.65 21
1851.74 17
1851.84 14
1851.94 13
1852.04 12
1852.14 13
1852.24 15
1852.34 18
1852.43 22
1852.53 26
1852.63 29
1852.73 33
1852.83 35
1852.93 38
1853.03 41
1853.12 44
1853.22 48
1853.32 51
1853.42 53
1853.52 55
1853.62 55
1853.72 54
1853.81 52
1853.91 50
1854.01 48
1854.11 47
1854.21 46
1854.31 46
1854.41 47
1854.51 48
1854.60 50
1854.70 54
1854.80 59
1854.90 65
1855.00 74
1855.10 83
1855.20 92
1855.30 100
1855.39 105
1855.49 107
1855.59 105
1855.69 100
1855.79 93
1855.89 85
1855.99 77
1856.08 70
1856.18 64
1856.28 60
1856.38 56
1856.48 53
1856.58 49
1856.68 44
1856.78 39
1856.87 32
1856.97 25
1857.07 17
1857.17 9
1857.27 1
1857.37 0
1857.47 0
1857.57 0
1857.66 0
1857.76 1
1857.86 11
1857.96 22
1858.06 33
1858.16 43
1858.26 51
1858.36 55
1858.45 56
1858.55 54
1858.65 49
1858.75 42
1858.85 35
1858.95 28
1859.05 22
1859.15 16
1859.25 12
1859.34 9
1859.44 7
1859.54 6
1859.64 5
1859.74 3
1859.84 1
1859.94 0
1860.04 0
1860.13 0
1860.23 0
1860.33 0
1860.43 0
1860.53 0
1860.63 3
1860.73 12
1860.83 22
1860.93 32
1861.02 40
1861.12 47
1861.22 52
1861.32 54
1861.42 56
1861.52 56
1861.62 55
1861.72 54
1861.81 52
1861.91 50
1862.01 47
1862.11 44
1862.21 40
1862.31 35
1862.41 30
1862.51 27
1862.61 25
1862.70 27
1862.80 32
1862.90 41
1863.00 52
1863.10 64
1863.20 75
1863.30 82
1863.40 87
1863.50 88
1863.59 86
1863.69 83
1863.79 81
1863.89 81
1863.99 82
1864.09 85
1864.19 88
1864.29 90
1864.39 93
1864.49 95
1864.58 98
1864.68 102
1864.78 106
1864.88 110
1864.98 113
1865.08 115
1865.18 114
1865.28 112
1865.38 112
1865.47 114
1865.57 120
1865.67 129
1865.77 140
1865.87 150
1865.97 157
1866.07 157
1866.17 150
1866.27 137
1866.37 119
1866.46 101
1866.56 86
1866.66 75
1866.76 72
1866.86 75
1866.96 85
1867.06 98
1867.16 114
1867.26 129
1867.36 143
1867.45 153
1867.55 160
1867.65 162
1867.75 159
1867.85 153
1867.95 144
1868.05 134
1868.15 125
1868.25 119
1868.35 119
1868.45 123
1868.54 132
1868.64 144
1868.74 155
1868.84 165
1868.94 171
1869.04 173
1869.14 171
1869.24 165
1869.34 159
1869.44 153
1869.53 149
1869.63 149
1869.73 153
1869.83 161
1869.93 172
1870.03 186
1870.13 200
1870.23 214
1870.33 228
1870.43 241
1870.53 254
1870.62 265
1870.72 275
1870.82 281
1870.92 284
1871.02 281
1871.12 275
1871.22 264
1871.32 252
1871.42 239
1871.52 228
1871.62 218
1871.72 209
1871.81 200
1871.91 193
1872.01 186
1872.11 181
1872.21 178
1872.31 178
1872.41 180
1872.51 185
1872.61 192
1872.71 199
1872.81 205
1872.90 212
1873.00 219
1873.10 228
1873.20 237
1873.30 249
1873.40 261
1873.50 273
1873.60 283
1873.70 290
1873.80 294
1873.90 294
1874.00 292
1874.10 288
1874.19 283
1874.29 278
1874.39 272
1874.49 265
1874.59 257
1874.69 247
1874.79 236
1874.89 226
1874.99 217
1875.09 209
1875.19 204
1875.29 201
1875.38 200
1875.48 200
1875.58 200
1875.68 201
1875.78 201
1875.88 201
1875.98 200
1876.08 199
1876.18 199
1876.28 200
1876.38 202
1876.48 205
1876.58 209
1876.68 211
1876.77 212
1876.87 209
1876.97 203
1877.07 193
1877.17 181
1877.27 168
1877.37 158
1877.47 149
1877.57 144
1877.67 143
1877.77 143
1877.87 145
1877.97 148
1878.07 150
1878.16 151
1878.26 152
1878.36 153
1878.46 155
1878.56 156
1878.66 157
1878.76 157
1878.86 156
1878.96 152
1879.06 145
1879.16 135
1879.26 123
1879.36 113
1879.46 104
1879.55 100
1879.65 100
1879.75 104
1879.85 109
1879.95 114
1880.05 117
1880.15 116
1880.25 112
1880.35 106
1880.45 98
1880.55 89
1880.65 80
1880.75 70
1880.85 60
1880.95 49
1881.05 38
1881.14 29
1881.24 21
1881.34 17
1881.44 16
1881.54 17
1881.64 20
1881.74 22
1881.84 24
1881.94 24
1882.04 22
1882.14 21
1882.24 19
1882.34 20
1882.44 24
1882.54 30
1882.64 41
1882.74 54
1882.83 70
1882.93 86
1883.03 101
1883.13 114
1883.23 123
1883.33 128
1883.43 127
1883.53 122
1883.63 115
1883.73 106
1883.83 99
1883.93 93
1884.03 89
1884.13 87
1884.23 88
1884.33 91
1884.43 94
1884.53 98
1884.62 101
1884.72 103
1884.82 104
1884.92 104
1885.02 102
1885.12 100
1885.22 98
1885.32 97
1885.42 98
1885.52 101
1885.62 105
1885.72 110
1885.82 114
1885.92 118
1886.02 120
1886.12 119
1886.22 117
1886.32 112
1886.42 105
1886.52 97
1886.61 90
1886.71 83
1886.81 80
1886.91 80
1887.01 83
1887.11 90
1887.21 101
1887.31 116
1887.41 134
1887.51 154
1887.61 174
1887.71 194
1887.81 211
1887.91 223
1888.01 230
1888.11 231
1888.21 228
1888.31 221
1888.41 211
1888.51 201
1888.61 192
1888.71 184
1888.81 178
1888.90 175
1889.00 174
1889.10 174
1889.20 177
1889.30 182
1889.40 187
1889.50 192
1889.60 197
1889.70 201
1889.80 203
1889.90 203
1890.00 202
1890.10 200
1890.20 198
1890.30 194
1890.40 191
1890.50 186
1890.60 180
1890.70 171
1890.80 161
1890.90 150
1891.00 140
1891.10 132
1891.20 128
1891.30 129
1891.40 133
1891.49 141
1891.59 149
1891.69 155
1891.79 159
1891.89 159
1891.99 158
1892.09 156
1892.19 154
1892.29 153
1892.39 154
1892.49 155
1892.59 156
1892.69 156
1892.79 157
1892.89 157
1892.99 157
1893.09 157
1893.19 158
1893.29 159
1893.39 160
1893.49 161
1893.59 161
1893.69 162
1893.79 162
1893.89 162
1893.99 163
1894.09 163
1894.19 164
1894.29 164
1894.39 164
1894.49 162
1894.59 160
1894.69 158
1894.78 156
1894.88 155
1894.98 156
1895.08 159
1895.18 164
1895.28 170
1895.38 176
1895.48 181
1895.58 183
1895.68 183
1895.78 180
1895.88 174
1895.98 167
1896.08 159
1896.18 152
1896.28 146
1896.38 142
1896.48 139
1896.58 136
1896.68 134
1896.78 132
1896.88 132
1896.98 132
1897.08 136
1897.18 141
1897.28 150
1897.38 160
1897.48 169
1897.58 176
1897.68 177
1897.78 173
1897.88 161
1897.98 144
1898.08 121
1898.18 97
1898.28 74
1898.38 55
1898.48 41
1898.58 34
1898.68 31
1898.78 33
1898.88 37
1898.98 41
1899.08 45
1899.18 48
1899.28 50
1899.38 53
1899.48 56
1899.58 59
1899.68 62
1899.78 65
1899.88 68
1899.98 70
1900.08 72
1900.17 74
1900.27 76
1900.37 78
1900.47 81
1900.57 84
1900.67 89
1900.77 95
1900.87 103
1900.97 112
1901.07 121
1901.17 129
1901.27 135
1901.37 140
1901.47 143
1901.57 145
1901.67 146
1901.77 145
1901.87 143
1901.97 138
1902.07 130
1902.17 120
1902.27 107
1902.37 92
1902.47 77
1902.57 61
1902.67 45
1902.77 31
1902.87 18
1902.97 8
1903.07 0
1903.17 0
1903.27 0
1903.37 0
1903.47 0
1903.57 0
1903.67 0
1903.77 0
1903.87 0
1903.97 0
1904.07 3
1904.17 7
1904.27 13
1904.37 18
1904.47 23
1904.57 26
1904.67 28
1904.77 30
1904.87 31
1904.97 34
1905.07 38
1905.17 42
1905.27 47
1905.37 51
1905.47 53
1905.57 54
1905.67 53
1905.77 53
1905.87 54
1905.97 56
1906.07 61
1906.17 68
1906.27 74
1906.37 80
1906.47 84
1906.57 85
1906.67 84
1906.77 81
1906.87 76
1906.97 71
1907.07 65
1907.17 60
1907.27 55
1907.37 52
1907.47 51
1907.57 50
1907.67 49
1907.77 47
1907.87 45
1907.97 41
1908.07 36
1908.17 31
1908.27 28
1908.37 28
1908.47 31
1908.57 37
1908.67 45
1908.77 55
1908.87 64
1908.98 71
1909.08 74
1909.18 75
1909.28 72
1909.38 66
1909.48 59
1909.58 52
1909.68 46
1909.78 42
1909.88 41
1909.98 43
1910.08 49
1910.18 58
1910.28 67
1910.38 77
1910.48 86
1910.58 92
1910.68 96
1910.78 97
1910.88 97
1910.98 95
1911.08 92
1911.18 88
1911.28 86
1911.38 84
1911.48 83
1911.58 85
1911.68 90
1911.78 96
1911.88 103
1911.98 109
1912.08 113
1912.18 114
1912.28 113
1912.38 109
1912.48 104
1912.58 101
1912.68 99
1912.78 100
1912.88 103
1912.98 109
1913.08 116
1913.18 123
1913.28 129
1913.38 134
1913.48 137
1913.58 138
1913.68 137
1913.78 134
1913.88 129
1913.98 125
1914.08 122
1914.18 121
1914.28 122
1914.39 127
1914.49 135
1914.59 146
1914.69 159
1914.79 171
1914.89 183
1914.99 193
1915.09 202
1915.19 209
1915.29 214
1915.39 219
1915.49 222
1915.59 225
1915.69 227
1915.79 228
1915.89 228
1915.99 226
1916.09 223
1916.19 219
1916.29 215
1916.39 209
1916.49 204
1916.59 199
1916.69 193
1916.79 186
1916.89 178
1916.99 171
1917.09 162
1917.19 155
1917.29 148
1917.39 143
1917.49 141
1917.59 140
1917.70 142
1917.80 145
1917.90 150
1918.00 156
1918.10 161
1918.20 165
1918.30 165
1918.40 163
1918.50 157
1918.60 149
1918.70 140
1918.80 132
1918.90 126
1919.00 122
1919.10 121
1919.20 120
1919.30 118
1919.40 114
1919.50 107
1919.60 98
1919.70 88
1919.80 80
1919.90 75
1920.00 74
1920.10 78
1920.20 86
1920.31 97
1920.41 109
1920.51 120
1920.61 127
1920.71 132
1920.81 133
1920.91 130
1921.01 126
1921.11 120
1921.21 113
1921.31 107
1921.41 102
1921.51 99
1921.61 97
1921.71 97
1921.81 98
1921.91 98
1922.01 98
1922.11 94
1922.21 88
1922.31 78
1922.41 65
1922.51 51
1922.62 36
1922.72 24
1922.82 17
1922.92 15
1923.02 20
1923.12 32
1923.22 49
1923.32 70
1923.42 93
1923.52 115
1923.62 133
1923.72 145
1923.82 152
1923.92 152
1924.02 146
1924.12 135
1924.22 121
1924.32 105
1924.42 90
1924.52 77
1924.63 66
1924.73 59
1924.83 56
1924.93 55
1925.03 56
1925.13 57
1925.23 56
1925.33 54
1925.43 49
1925.53 41
1925.63 31
1925.73 21
1925.83 11
1925.93 3
1926.03 0
1926.13 0
1926.23 0
1926.33 0
1926.44 0
1926.54 0
1926.64 0
1926.74 0
1926.84 0
1926.94 7
1927.04 15
1927.14 23
1927.24 31
1927.34 37
1927.44 42
1927.54 46
1927.64 48
1927.74 50
1927.84 53
1927.94 56
1928.04 61
1928.15 66
1928.25 71
1928.35 75
1928.45 78
1928.55 80
1928.65 83
1928.75 87
1928.85 92
1928.95 100
1929.05 110
1929.15 119
1929.25 127
1929.35 133
1929.45 135
1929.55 134
1929.65 130
1929.76 125
1929.86 119
1929.96 113
1930.06 108
1930.16 102
1930.26 95
1930.36 88
1930.46 79
1930.56 70
1930.66 60
1930.76 52
1930.86 45
1930.96 40
1931.06 37
1931.17 35
1931.27 35
1931.37 38
1931.47 43
1931.57 51
1931.67 63
1931.77 77
1931.87 95
1931.97 113
1932.07 131
1932.17 149
1932.27 164
1932.37 176
1932.47 186
1932.58 191
1932.68 193
1932.78 192
1932.88 188
1932.98 182
1933.08 175
1933.18 169
1933.28 163
1933.38 159
1933.48 155
1933.58 153
1933.68 152
1933.78 152
1933.88 153
1933.99 155
1934.09 158
1934.19 161
1934.29 165
1934.39 167
1934.49 169
1934.59 169
1934.69 169
1934.79 169
1934.89 169
1934.99 170
1935.09 172
1935.20 174
1935.30 177
1935.40 179
1935.50 182
1935.60 183
1935.70 182
1935.80 180
1935.90 174
1936.00 164
1936.10 151
1936.20 135
1936.30 119
1936.41 105
1936.51 93
1936.61 87
1936.71 87
1936.81 92
1936.91 100
1937.01 109
1937.11 117
1937.21 122
1937.31 124
1937.41 124
1937.51 122
1937.62 121
1937.72 122
1937.82 126
1937.92 132
1938.02 138
1938.12 142
1938.22 142
1938.32 137
1938.42 126
1938.52 112
1938.62 97
1938.72 83
1938.83 72
1938.93 66
1939.03 64
1939.13 64
1939.23 67
1939.33 69
1939.43 70
1939.53 70
1939.63 70
1939.73 72
1939.83 75
1939.94 81
1940.04 89
1940.14 96
1940.24 102
1940.34 104
1940.44 102
1940.54 97
1940.64 91
1940.74 85
1940.84 83
1940.95 86
1941.05 93
1941.15 102
1941.25 112
1941.35 122
1941.45 128
1941.55 130
1941.65 128
1941.75 124
1941.85 118
1941.95 113
1942.06 108
1942.16 103
1942.26 100
1942.36 97
1942.46 93
1942.56 89
1942.66 85
1942.76 82
1942.86 79
1942.96 76
1943.07 75
1943.17 74
1943.27 74
1943.37 73
1943.47 72
1943.57 69
1943.67 66
1943.77 63
1943.87 59
1943.98 56
1944.08 53
1944.18 50
1944.28 48
1944.38 46
1944.48 45
1944.58 45
1944.68 45
1944.78 47
1944.88 49
1944.99 51
1945.09 51
1945.19 51
1945.29 48
1945.39 43
1945.49 36
1945.59 30
1945.69 24
1945.79 19
1945.90 16
1946.00 15
1946.10 16
1946.20 18
1946.30 20
1946.40 22
1946.50 24
1946.60 27
1946.70 31
1946.80 37
1946.91 44
1947.01 53
1947.11 62
1947.21 69
1947.31 73
1947.41 74
1947.51 72
1947.61 68
1947.72 63
1947.82 58
1947.92 53
1948.02 49
1948.12 47
1948.22 47
1948.32 48
1948.42 50
1948.52 54
1948.63 57
1948.73 61
1948.83 64
1948.93 66
1949.03 66
1949.13 64
1949.23 59
1949.33 51
1949.43 41
1949.54 28
1949.64 14
1949.74 2
1949.84 0
1949.94 0
1950.04 0
1950.14 3
1950.24 15
1950.35 29
1950.45 43
1950.55 54
1950.65 62
1950.75 67
1950.85 70
1950.95 72
1951.05 72
1951.15 70
1951.26 66
1951.36 60
1951.46 53
1951.56 45
1951.66 38
1951.76 31
1951.86 26
1951.96 22
1952.07 20
1952.17 17
1952.27 14
1952.37 10
1952.47 6
1952.57 0
1952.67 0
1952.77 0
1952.88 0
1952.98 0
1953.08 0
1953.18 0
1953.28 0
1953.38 1
1953.48 9
1953.58 17
1953.69 25
1953.79 32
1953.89 38
1953.99 43
1954.09 46
1954.19 48
1954.29 50
1954.40 52
1954.50 53
1954.60 54
1954.70 54
1954.80 54
1954.90 55
1955.00 56
1955.10 58
1955.21 62
1955.31 69
1955.41 78
1955.51 90
1955.61 101
1955.71 112
1955.81 121
1955.92 128
1956.02 132
1956.12 135
1956.22 137
1956.32 141
1956.42 146
1956.52 153
1956.62 161
1956.73 169
1956.83 176
1956.93 181
1957.03 184
1957.13 186
1957.23 186
1957.33 185
1957.44 181
1957.54 177
1957.64 171
1957.74 165
1957.84 158
1957.94 153
1958.04 151
1958.15 152
1958.25 157
1958.35 167
1958.45 179
1958.55 193
1958.65 207
1958.75 220
1958.86 232
1958.96 241
1959.06 250
1959.16 258
1959.26 265
1959.36 271
1959.46 277
1959.57 280
1959.67 280
1959.77 277
1959.87 270
1959.97 261
1960.07 251
1960.17 241
1960.28 231
1960.38 222
1960.48 214
1960.58 205
1960.68 196
1960.78 185
1960.88 175
1960.99 164
1961.09 154
1961.19 146
1961.29 139
1961.39 133
1961.49 129
1961.59 125
1961.70 121
1961.80 117
1961.90 113
1962.00 109
1962.10 105
1962.20 103
1962.30 101
1962.41 101
1962.51 102
1962.61 103
1962.71 104
1962.81 104
1962.91 104
1963.02 103
1963.12 101
1963.22 100
1963.32 100
1963.42 99
1963.52 99
1963.62 98
1963.73 96
1963.83 93
1963.93 90
1964.03 85
1964.13 80
1964.23 74
1964.34 67
1964.44 58
1964.54 49
1964.64 38
1964.74 27
1964.84 19
1964.95 14
1965.05 13
1965.15 16
1965.25 21
1965.35 29
1965.45 37
1965.55 43
1965.66 49
1965.76 54
1965.86 59
1965.96 63
1966.06 67
1966.16 69
1966.27 69
1966.37 66
1966.47 61
1966.57 54
1966.67 45
1966.77 36
1966.88 27
1966.98 19
1967.08 11
1967.18 3
1967.28 0
1967.38 0
1967.49 0
1967.59 0
1967.69 0
1967.79 0
1967.89 0
1967.99 0
1968.10 7
1968.20 17
1968.30 27
1968.40 35
1968.50 40
1968.60 43
1968.71 42
1968.81 39
1968.91 33
1969.01 25
1969.11 18
1969.21 10
1969.32 3
1969.42 0
1969.52 0
1969.62 0
1969.72 0
1969.82 0
1969.93 0
1970.03 0
1970.13 6
1970.23 14
1970.33 23
1970.43 33
1970.54 43
1970.64 52
1970.74 58
1970.84 60
1970.94 58
1971.04 53
1971.15 44
1971.25 33
1971.35 24
1971.45 16
1971.55 13
1971.65 14
1971.76 20
1971.86 31
1971.96 44
1972.06 60
1972.16 75
1972.27 88
1972.37 98
1972.47 103
1972.57 103
1972.67 98
1972.77 90
1972.88 80
1972.98 69
1973.08 58
1973.18 50
1973.28 46
1973.38 46
1973.49 50
1973.59 58
1973.69 66
1973.79 73
1973.89 78
1974.00 77
1974.10 72
1974.20 64
1974.30 53
1974.40 42
1974.50 32
1974.61 25
1974.71 21
1974.81 19
1974.91 20
1975.01 22
1975.12 26
1975.22 31
1975.32 38
1975.42 46
1975.52 54
1975.63 63
1975.73 70
1975.83 74
1975.93 77
1976.03 76
1976.13 73
1976.24 69
1976.34 64
1976.44 58
1976.54 52
1976.64 47
1976.75 42
1976.85 38
1976.95 35
1977.05 33
1977.15 34
1977.25 37
1977.36 40
1977.46 44
1977.56 48
1977.66 50
1977.76 52
1977.87 53
1977.97 55
1978.07 58
1978.17 62
1978.27 69
1978.38 76
1978.48 84
1978.58 91
1978.68 95
1978.78 97
1978.89 95
1978.99 90
1979.09 82
1979.19 72
1979.29 61
1979.40 52
1979.50 46
1979.60 42
1979.70 41
1979.80 42
1979.91 43
1980.01 43
1980.11 43
1980.21 42
1980.31 41
1980.41 42
1980.52 44
1980.62 49
1980.72 55
1980.82 63
1980.92 71
1981.03 78
1981.13 84
1981.23 89
1981.33 92
1981.43 95
1981.54 96
1981.64 97
1981.74 98
1981.84 98
1981.94 99
1982.05 100
1982.15 102
1982.25 104
1982.35 106
1982.46 106
1982.56 104
1982.66 99
1982.76 91
1982.86 81
1982.97 71
1983.07 61
1983.17 54
1983.27 50
1983.37 48
1983.48 49
1983.58 52
1983.68 57
1983.78 63
1983.88 71
1983.99 79
1984.09 88
1984.19 95
1984.29 101
1984.39 104
1984.50 106
1984.60 106
1984.70 104
1984.80 100
1984.90 95
1985.01 88
1985.11 80
1985.21 71
1985.31 61
1985.41 52
1985.52 43
1985.62 36
1985.72 31
1985.82 27
1985.93 25
1986.03 25
1986.13 28
1986.23 32
1986.33 37
1986.44 44
1986.54 51
1986.64 58
1986.74 64
1986.84 68
1986.95 69
1987.05 69
1987.15 67
1987.25 64
1987.36 61
1987.46 60
1987.56 59
1987.66 58
1987.76 57
1987.87 54
1987.97 48
1988.07 40
1988.17 30
1988.27 19
1988.38 9
1988.48 1
1988.58 0
1988.68 0
1988.79 0
1988.89 0
1988.99 0
1989.09 0
1989.19 0
1989.30 0
1989.40 0
1989.50 6
1989.60 16
1989.71 27
1989.81 39
1989.91 50
1990.01 61
1990.11 71
1990.22 79
1990.32 84
1990.42 85
1990.52 84
1990.63 80
1990.73 74
1990.83 67
1990.93 62
1991.03 58
1991.14 57
1991.24 58
1991.34 60
1991.44 63
1991.55 67
1991.65 71
1991.75 74
1991.85 77
1991.96 78
1992.06 77
1992.16 73
1992.26 67
1992.36 60
1992.47 53
1992.57 50
1992.67 51
1992.77 58
1992.88 70
1992.98 85
1993.08 100
1993.18 112
1993.28 121
1993.39 124
1993.49 122
1993.59 116
1993.69 107
1993.80 99
1993.90 91
1994.00 85
1994.10 81
1994.21 78
1994.31 76
1994.41 74
1994.51 73
1994.62 71
1994.72 69
1994.82 67
1994.92 66
1995.02 65
1995.13 64
1995.23 63
1995.33 63
1995.43 64
1995.54 65
1995.64 67
1995.74 68
1995.84 68
1995.95 66
1996.05 63
1996.15 57
1996.25 51
1996.36 46
1996.46 42
1996.56 40
1996.66 41
1996.76 44
1996.87 49
1996.97 54
1997.07 60
1997.17 66
1997.28 71
1997.38 75
1997.48 76
1997.58 76
1997.69 73
1997.79 67
1997.89 60
1997.99 52
1998.10 45
1998.20 39
1998.30 35
1998.40 32
1998.51 32
1998.61 32
1998.71 33
1998.81 35
1998.92 36
1999.02 39
1999.12 42
1999.22 45
1999.33 49
1999.43 54
1999.53 58
1999.63 61
1999.74 63
1999.84 65
1999.94 67
2000.04 71
2000.15 76
2000.25 82
2000.35 88
2000.45 93
2000.56 97
2000.66 99
2000.76 99
2000.86 99
2000.97 98
2001.07 98
2001.17 98
2001.27 98
2001.38 97
2001.48 93
2001.58 87
2001.68 79
2001.79 69
2001.89 60
2001.99 51
2002.09 45
2002.20 43
2002.30 44
2002.40 48
2002.50 54
2002.61 60
2002.71 64
2002.81 66
2002.91 65
2003.02 61
2003.12 57
2003.22 55
2003.32 55
2003.43 60
2003.53 67
2003.63 76
2003.73 85
2003.84 92
2003.94 97
2004.04 99
2004.14 98
2004.25 94
2004.35 88
2004.45 81
2004.55 73
2004.66 67
2004.76 62
2004.86 61
2004.96 62
2005.07 65
2005.17 69
2005.27 74
2005.38 79
2005.48 84
2005.58 89
2005.68 93
2005.79 97
2005.89 98
2005.99 96
2006.09 90
2006.20 80
2006.30 66
2006.40 51
2006.50 35
2006.61 22
2006.71 11
2006.81 3
2006.91 0
2007.02 0
2007.12 0
2007.22 2
2007.33 5
2007.43 7
2007.53 8
2007.63 7
2007.74 4
2007.84 0
2007.94 0
2008.04 0
2008.15 0
2008.25 0
2008.35 0
2008.46 7
2008.56 15
2008.66 24
2008.76 33
2008.87 43
2008.97 53
2009.07 65
2009.17 76
2009.28 87
2009.38 94
2009.48 97
2009.58 96
2009.69 90
2009.79 81
2009.89 70
2010.00 60
2010.10 52
2010.20 48
2010.30 48
2010.41 50
2010.51 55
2010.61 59
2010.72 62
2010.82 63
2010.92 60
2011.02 55
2011.13 48
2011.23 42
2011.33 37
2011.43 33
2011.54 31
2011.64 31
2011.74 31
2011.85 32
2011.95 33
2012.05 33
2012.15 33
2012.26 33
2012.36 32
2012.46 31
2012.57 28
2012.67 24
2012.77 17
2012.87 8
2012.98 0
2013.08 0
2013.18 0
2013.28 0
2013.39 0
2013.49 0
2013.59 0
2013.70 0
2013.80 0
2013.90 3
2014.00 7
2014.11 15
2014.21 28
2014.31 45
2014.42 66
2014.52 90
2014.62 113
2014.72 133
2014.83 147
2014.93 156
2015.03 159
2015.14 158
2015.24 156
2015.34 154
2015.44 154
2015.55 155
2015.65 157
2015.75 158
2015.86 157
2015.96 152
2016.06 143
2016.16 131
2016.27 118
2016.37 104
2016.47 91
2016.58 80
2016.68 71
2016.78 65
2016.89 61
2016.99 59
2017.09 58
2017.19 60
2017.30 63
2017.40 67
2017.50 71
2017.61 74
2017.71 76
2017.81 76
2017.91 74
2018.02 72
2018.12 69
2018.22 69
2018.33 70
2018.43 74
2018.53 78
2018.63 83
2018.74 86
2018.84 87
2018.94 85
2019.05 81
2019.15 76
2019.25 71
2019.36 69
2019.46 69
2019.56 71
2019.66 73
2019.77 77
2019.87 79
2019.97 79
2020.08 78
2020.18 75
2020.28 72
2020.39 69
2020.49 66
2020.59 65
2020.69 65
2020.80 67
2020.90 69
2021.00 71
2021.11 73
2021.21 75
2021.31 77
2021.42 80
2021.52 85
2021.62 92
2021.72 100
2021.83 109
2021.93 118
2022.03 125
2022.14 131
2022.24 135
2022.34 137
2022.45 138
2022.55 139
2022.65 139
2022.76 138
2022.86 138
2022.96 138
2023.06 137
2023.17 136
2023.27 136
2023.37 138
2023.48 141
2023.58 146
2023.68 153
2023.79 161
2023.89 170
2023.99 178
2024.10 184
2024.20 187
2024.30 189
2024.40 189
2024.51 188
2024.61 186
2024.71 185
2024.82 183
2024.92 181
2025.02 178
2025.13 172
2025.23 164
2025.33 153
2025.44 141
2025.54 127
2025.64 114
2025.75 101
2025.85 90
2025.95 80
2026.05 70
2026.16 61
2026.26 52
2026.36 42
2026.47 32
2026.57 23
2026.67 17
2026.78 13
2026.88 12
2026.98 15
2027.09 20
2027.19 26
2027.29 33
2027.40 38
2027.50 42
2027.60 44
2027.71 45
2027.81 45
2027.91 45
2028.01 47
2028.12 50
2028.22 56
2028.32 63
2028.43 72
2028.53 81
2028.63 89
2028.74 95
2028.84 98
2028.94 98
2029.05 96
2029.15 92
2029.25 87
2029.36 83
2029.46 80
2029.56 78
2029.67 77
2029.77 79
2029.87 81
2029.98 83
2030.08 84
2030.18 83
2030.29 80
2030.39 75
2030.49 68
2030.60 61
2030.70 54
2030.80 49
2030.91 47
2031.01 48
2031.11 52
2031.22 58
2031.32 64
2031.42 69
2031.53 73
2031.63 76
2031.73 78
2031.83 80
2031.94 84
2032.04 90
2032.14 97
2032.25 105
2032.35 112
2032.45 117
2032.56 119
2032.66 118
2032.76 112
2032.87 102
2032.97 89
2033.07 75
2033.18 62
2033.28 49
2033.38 39
2033.49 31
2033.59 25
2033.69 23
2033.80 21
2033.90 22
2034.00 24
2034.11 27
2034.21 32
2034.31 39
2034.42 48
2034.52 59
2034.62 73
2034.73 87
2034.83 102
2034.93 115
2035.04 126
2035.14 133
2035.25 136
2035.35 136
2035.45 132
2035.56 125
2035.66 117
2035.76 110
2035.87 103
2035.97 98
2036.07 94
2036.18 92
2036.28 89
2036.38 87
2036.49 84
2036.59 81
2036.69 78
2036.80 77
2036.90 76
2037.00 78
2037.11 80
2037.21 81
2037.31 82
2037.42 81
2037.52 78
2037.62 73
2037.73 69
2037.83 65
2037.93 63
2038.04 61
2038.14 60
2038.24 59
2038.35 57
2038.45 57
2038.55 57
2038.66 58
2038.76 59
2038.87 61
2038.97 62
2039.07 60
2039.18 56
2039.28 49
2039.38 40
2039.49 31
2039.59 23
2039.69 17
2039.80 13
2039.90 11
2040.00 9
2040.11 8
2040.21 7
2040.31 7
2040.42 7
2040.52 7
2040.62 7
2040.73 6
2040.83 4
2040.93 0
2041.04 0
2041.14 0
2041.25 0
2041.35 0
2041.45 0
2041.56 0
2041.66 14
2041.76 33
2041.87 53
2041.97 74
2042.07 91
2042.18 105
2042.28 112
2042.38 114
2042.49 111
2042.59 102
2042.70 90
2042.80 76
2042.90 61
2043.01 47
2043.11 36
2043.21 27
2043.32 21
2043.42 19
2043.52 21
2043.63 25
2043.73 31
2043.83 39
2043.94 47
2044.04 56
2044.15 63
2044.25 69
2044.35 74
2044.46 77
2044.56 79
2044.66 80
2044.77 80
2044.87 80
2044.97 78
2045.08 77
2045.18 76
2045.29 75
2045.39 76
2045.49 79
2045.60 83
2045.70 88
2045.80 91
2045.91 93
2046.01 92
2046.11 89
2046.22 85
2046.32 81
2046.43 78
2046.53 78
2046.63 81
2046.74 86
2046.84 92
2046.94 98
2047.05 102
2047.15 106
2047.25 107
2047.36 108
2047.46 108
2047.57 107
2047.67 106
2047.77 104
2047.88 102
2047.98 101
2048.08 99
2048.19 98
2048.29 96
2048.40 94
2048.50 91
2048.60 88
2048.71 86
2048.81 86
2048.91 88
2049.02 92
2049.12 97
2049.23 104
2049.33 109
2049.43 113
2049.54 116
2049.64 116
2049.74 115
2049.85 112
2049.95 109
2050.06 105
2050.16 98
2050.26 89
2050.37 76
2050.47 63
2050.57 48
2050.68 36
2050.78 28
2050.89 25
2050.99 26
2051.09 32
2051.20 39
2051.30 47
2051.40 54
2051.51 59
2051.61 62
2051.72 64
2051.82 65
2051.92 66
2052.03 66
2052.13 66
2052.23 63
2052.34 60
2052.44 54
2052.55 47
2052.65 40
2052.75 32
2052.86 24
2052.96 17
2053.07 10
2053.17 5
2053.27 0
2053.38 0
2053.48 0
2053.58 2
2053.69 8
2053.79 16
2053.90 25
2054.00 33
2054.10 39
2054.21 42
2054.31 43
2054.42 42
2054.52 40
2054.62 36
2054.73 33
2054.83 29
2054.93 25
2055.04 19
2055.14 14
2055.25 8
2055.35 2
2055.45 0
2055.56 0
2055.66 0
2055.77 0
2055.87 6
2055.97 15
2056.08 26
2056.18 37
2056.29 49
2056.39 61
2056.49 73
2056.60 84
2056.70 95
2056.81 105
2056.91 113
2057.01 118
2057.12 119
2057.22 118
2057.32 114
2057.43 109
2057.53 103
2057.64 98
2057.74 94
2057.84 91
2057.95 89
2058.05 86
2058.16 83
2058.26 78
2058.36 72
2058.47 66
2058.57 62
2058.68 58
2058.78 57
2058.88 57
2058.99 57
2059.09 57
2059.20 57
2059.30 56
2059.40 54
2059.51 50
2059.61 47
2059.72 43
2059.82 39
2059.92 36
2060.03 35
2060.13 36
2060.24 40
2060.34 48
2060.44 58
2060.55 70
2060.65 83
2060.76 95
2060.86 105
2060.96 110
2061.07 112
2061.17 109
2061.28 103
2061.38 96
2061.48 89
2061.59 83
2061.69 77
2061.80 71
2061.90 64
2062.00 56
2062.11 47
2062.21 37
2062.32 26
2062.42 15
2062.53 6
2062.63 0
2062.73 0
2062.84 0
2062.94 0
2063.05 0
2063.15 0
2063.25 0
2063.36 1
2063.46 2
2063.57 4
2063.67 4
2063.77 4
2063.88 5
2063.98 5
2064.09 6
2064.19 7
2064.29 9
2064.40 10
2064.50 11
2064.61 11
2064.71 10
2064.82 9
2064.92 9
2065.02 10
2065.13 12
2065.23 16
2065.34 20
2065.44 26
2065.54 31
2065.65 36
2065.75 41
2065.86 46
2065.96 50
2066.06 53
2066.17 56
2066.27 59
2066.38 61
2066.48 64
2066.59 68
2066.69 72
2066.79 76
2066.90 80
2067.00 83
2067.11 83
2067.21 81
2067.32 76
2067.42 68
2067.52 58
2067.63 47
2067.73 36
2067.84 26
2067.94 17
2068.04 10
2068.15 5
2068.25 1
2068.36 0
2068.46 0
2068.57 0
2068.67 0
2068.77 0
2068.88 0
2068.98 0
2069.09 0
2069.19 0
2069.30 0
2069.40 5
2069.50 9
2069.61 14
2069.71 18
2069.82 22
2069.92 25
2070.02 30
2070.13 34
2070.23 40
2070.34 46
2070.44 52
2070.55 56
2070.65 58
2070.75 57
2070.86 54
2070.96 52
2071.07 51
2071.17 52
2071.28 55
2071.38 59
2071.48 65
2071.59 71
2071.69 76
2071.80 81
2071.90 85
2072.01 90
2072.11 96
2072.22 101
2072.32 106
2072.42 110
2072.53 112
2072.63 112
2072.74 112
2072.84 111
2072.95 109
2073.05 108
2073.15 106
2073.26 104
2073.36 100
2073.47 94
2073.57 87
2073.68 79
2073.78 70
2073.88 61
2073.99 54
2074.09 49
2074.20 48
2074.30 50
2074.41 55
2074.51 63
2074.62 72
2074.72 83
2074.82 93
2074.93 101
2075.03 107
2075.14 110
2075.24 111
2075.35 108
2075.45 105
2075.55 100
2075.66 96
2075.76 93
2075.87 92
2075.97 92
2076.08 92
2076.18 91
2076.29 88
2076.39 83
2076.49 75
2076.60 66
2076.70 57
2076.81 48
2076.91 40
2077.02 33
2077.12 27
2077.23 22
2077.33 18
2077.43 17
2077.54 19
2077.64 24
2077.75 31
2077.85 39
2077.96 47
2078.06 55
2078.17 61
2078.27 65
2078.37 68
2078.48 69
2078.58 69
2078.69 67
2078.79 64
2078.90 60
2079.00 56
2079.11 53
2079.21 51
2079.31 51
2079.42 52
2079.52 54
2079.63 54
2079.73 52
2079.84 45
2079.94 35
2080.05 22
2080.15 8
2080.26 0
2080.36 0
2080.46 0
2080.57 0
2080.67 0
2080.78 0
2080.88 0
2080.99 0
2081.09 0
2081.20 10
2081.30 23
2081.41 38
2081.51 57
2081.61 76
2081.72 96
2081.82 114
2081.93 128
2082.03 140
2082.14 147
2082.24 152
2082.35 154
2082.45 155
2082.56 156
2082.66 157
2082.76 157
2082.87 157
2082.97 157
2083.08 155
2083.18 152
2083.29 148
2083.39 141
2083.50 133
2083.60 123
2083.71 112
2083.81 102
2083.91 92
2084.02 86
2084.12 83
2084.23 84
2084.33 87
2084.44 91
2084.54 94
2084.65 95
2084.75 93
2084.86 91
2084.96 87
2085.07 84
2085.17 81
2085.28 79
2085.38 77
2085.48 76
2085.59 76
2085.69 78
2085.80 81
2085.90 87
2086.01 94
2086.11 101
2086.22 106
2086.32 107
2086.43 106
2086.53 101
2086.64 94
2086.74 87
2086.85 82
2086.95 78
2087.05 76
2087.16 75
2087.26 74
2087.37 72
2087.47 69
2087.58 63
2087.68 57
2087.79 51
2087.89 45
2088.00 41
2088.10 38
2088.21 35
2088.31 33
2088.42 30
2088.52 26
2088.63 20
2088.73 14
2088.83 6
2088.94 0
2089.04 0
2089.15 0
2089.25 0
2089.36 0
2089.46 1
2089.57 12
2089.67 27
2089.78 44
2089.88 61
2089.99 77
2090.09 91
2090.20 100
2090.30 106
2090.41 108
2090.51 107
2090.62 104
2090.72 100
2090.82 96
2090.93 91
2091.03 87
2091.14 83
2091.24 80
2091.35 78
2091.45 78
2091.56 81
2091.66 86
2091.77 93
2091.87 100
2091.98 107
2092.08 114
2092.19 119
2092.29 124
2092.40 128
2092.50 131
2092.61 132
2092.71 131
2092.82 127
2092.92 120
2093.03 110
2093.13 97
2093.24 83
2093.34 70
2093.45 57
2093.55 47
2093.66 38
2093.76 32
2093.86 28
2093.97 27
2094.07 27
2094.18 30
2094.28 35
2094.39 41
2094.49 47
2094.60 53
2094.70 57
2094.81 58
2094.91 55
2095.02 49
2095.12 40
2095.23 30
2095.33 18
2095.44 6
2095.54 0
2095.65 0
2095.75 0
2095.86 0
2095.96 0
2096.07 0
2096.17 0
2096.28 0
2096.38 2
2096.49 14
2096.59 26
2096.70 36
2096.80 43
2096.91 48
2097.01 50
2097.12 52
2097.22 54
2097.33 57
2097.43 61
2097.54 67
2097.64 72
2097.75 77
2097.85 81
2097.96 85
2098.06 89
2098.17 92
2098.27 95
2098.38 97
2098.48 98
2098.59 96
2098.69 91
2098.80 85
2098.90 78
2099.01 74
2099.11 72
2099.22 74
2099.32 79
2099.43 87
2099.53 96
2099.64 103
2099.74 109
2099.85 112
2099.95 113
2100.06 112
2100.16 109
2100.27 105
2100.37 100
2100.48 93
2100.58 85
2100.69 76
2100.79 66
2100.90 57
2101.00 49
2101.11 44
2101.21 41
2101.32 39
2101.42 40
2101.53 42
2101.63 44
2101.74 45
2101.84 46
2101.95 46
2102.05 45
2102.16 44
2102.26 42
2102.37 41
2102.47 41
2102.58 40
2102.68 39
2102.79 37
2102.89 35
2103.00 31
2103.10 28
2103.21 24
2103.31 21
2103.42 18
2103.52 15
2103.63 12
2103.73 8
2103.84 3
2103.94 0
2104.05 0
2104.15 0
2104.26 0
2104.36 0
2104.47 0
2104.57 0
2104.68 0
2104.78 4
2104.89 12
2104.99 21
2105.10 29
2105.21 36
2105.31 40
2105.42 42
2105.52 41
2105.63 36
2105.73 29
2105.84 22
2105.94 14
2106.05 10
2106.15 8
2106.26 9
2106.36 13
2106.47 17
2106.57 22
2106.68 25
2106.78 26
2106.89 25
2106.99 24
2107.10 22
2107.20 20
2107.31 19
2107.41 18
2107.52 17
2107.62 15
2107.73 15
2107.83 15
2107.94 18
2108.04 22
2108.15 29
2108.26 35
2108.36 41
2108.47 45
2108.57 45
2108.68 40
2108.78 32
2108.89 22
2108.99 11
2109.10 1
2109.20 0
2109.31 0
2109.41 0
2109.52 0
2109.62 0
2109.73 0
2109.83 0
2109.94 0
2110.04 5
2110.15 10
2110.26 14
2110.36 18
2110.47 22
2110.57 26
2110.68 31
2110.78 36
2110.89 43
2110.99 53
2111.10 64
2111.20 77
2111.31 91
2111.41 106
2111.52 119
2111.62 130
2111.73 139
2111.83 145
2111.94 148
2112.05 148
2112.15 146
2112.26 143
2112.36 139
2112.47 135
2112.57 131
2112.68 129
2112.78 129
2112.89 131
2112.99 136
2113.10 143
2113.20 152
2113.31 163
2113.41 175
2113.52 188
2113.63 199
2113.73 208
2113.84 215
2113.94 218
2114.05 217
2114.15 212
2114.26 203
2114.36 192
2114.47 179
2114.57 166
2114.68 153
2114.78 141
2114.89 132
2114.99 125
2115.10 120
2115.21 118
2115.31 117
2115.42 117
2115.52 117
2115.63 117
2115.73 116
2115.84 115
2115.94 114
2116.05 115
2116.15 117
2116.26 121
2116.37 125
2116.47 130
2116.58 133
2116.68 136
2116.79 137
2116.89 138
2117.00 138
2117.10 140
2117.21 142
2117.31 145
2117.42 149
2117.53 154
2117.63 161
2117.74 171
2117.84 185
2117.95 202
2118.05 220
2118.16 239
2118.26 256
2118.37 270
2118.47 281
2118.58 290
2118.69 300
2118.79 314
2118.90 334
2119.00 359
2119.11 390
2119.21 423
2119.32 456
2119.42 485
2119.53 509
2119.63 526
2119.74 538
2119.85 547
2119.95 557
2120.06 568
2120.16 582
2120.27 598
2120.37 614
2120.48 628
2120.58 639
2120.69 644
2120.80 646
2120.90 645
2121.01 645
2121.11 645
2121.22 648
2121.32 653
2121.43 658
2121.53 660
2121.64 656
2121.75 646
2121.85 630
2121.96 608
2122.06 583
2122.17 557
2122.27 532
2122.38 510
2122.48 491
2122.59 475
2122.70 463
2122.80 454
2122.91 446
2123.01 439
2123.12 431
2123.22 423
2123.33 414
2123.43 404
2123.54 395
2123.65 387
2123.75 381
2123.86 377
2123.96 375
2124.07 372
2124.17 368
2124.28 361
2124.38 350
2124.49 335
2124.60 318
2124.70 299
2124.81 280
2124.91 262
2125.02 247
2125.12 233
2125.23 222
2125.34 213
2125.44 205
2125.55 201
2125.65 200
2125.76 201
2125.86 205
2125.97 209
2126.08 214
2126.18 218
2126.29 221
2126.39 222
2126.50 222
2126.60 221
2126.71 219
2126.82 216
2126.92 211
2127.03 205
2127.13 196
2127.24 187
2127.34 178
2127.45 171
2127.55 166
2127.66 163
2127.77 161
2127.87 160
2127.98 158
2128.08 154
2128.19 148
2128.29 141
2128.40 133
2128.51 126
2128.61 121
2128.72 119
2128.82 119
2128.93 121
2129.03 124
2129.14 127
2129.25 128
2129.35 129
2129.46 129
2129.56 128
2129.67 127
2129.78 125
2129.88 122
2129.99 119
2130.09 114
2130.20 106
2130.30 97
2130.41 85
2130.52 73
2130.62 60
2130.73 48
2130.83 39
2130.94 31
2131.04 27
2131.15 25
2131.26 26
2131.36 30
2131.47 35
2131.57 41
2131.68 48
2131.79 54
2131.89 59
2132.00 62
2132.10 65
2132.21 66
2132.31 70
2132.42 76
2132.53 87
2132.63 102
2132.74 121
2132.84 141
2132.95 161
2133.05 178
2133.16 190
2133.27 196
2133.37 197
2133.48 193
2133.58 185
2133.69 175
2133.80 165
2133.90 155
2134.01 146
2134.11 138
2134.22 131
2134.33 124
2134.43 117
2134.54 109
2134.64 101
2134.75 93
2134.85 87
2134.96 82
2135.07 81
2135.17 83
2135.28 86
2135.38 90
2135.49 93
2135.60 94
2135.70 92
2135.81 88
2135.91 82
2136.02 74
2136.13 67
2136.23 61
2136.34 55
2136.44 50
2136.55 46
2136.65 42
2136.76 39
2136.87 36
2136.97 34
2137.08 33
2137.18 33
2137.29 36
2137.40 41
2137.50 48
2137.61 54
2137.71 59
2137.82 61
2137.93 60
2138.03 57
2138.14 51
2138.24 46
2138.35 42
2138.46 40
2138.56 38
2138.67 38
2138.77 36
2138.88 33
2138.99 28
2139.09 22
2139.20 17
2139.30 13
2139.41 12
2139.52 14
2139.62 19
2139.73 24
2139.83 29
2139.94 32
2140.05 32
2140.15 30
2140.26 26
2140.36 22
2140.47 19
2140.58 19
2140.68 22
2140.79 29
2140.89 40
2141.00 54
2141.11 70
2141.21 87
2141.32 102
2141.42 116
2141.53 127
2141.64 135
2141.74 142
2141.85 149
2141.95 157
2142.06 167
2142.17 182
2142.27 201
2142.38 224
2142.49 250
2142.59 277
2142.70 303
2142.80 328
2142.91 348
2143.02 364
2143.12 375
2143.23 383
2143.33 389
2143.44 396
2143.55 404
2143.65 414
2143.76 427
2143.86 441
2143.97 454
2144.08 464
2144.18 472
2144.29 477
2144.39 481
2144.50 486
2144.61 493
2144.71 503
2144.82 518
2144.93 537
2145.03 560
2145.14 584
2145.24 608
2145.35 631
2145.46 653
2145.56 673
2145.67 690
2145.77 706
2145.88 718
2145.99 727
2146.09 731
2146.20 730
2146.31 723
2146.41 712
2146.52 696
2146.62 678
2146.73 660
2146.84 641
2146.94 623
2147.05 605
2147.15 588
2147.26 571
2147.37 554
2147.47 537
2147.58 520
2147.69 504
2147.79 490
2147.90 477
2148.00 464
2148.11 451
2148.22 436
2148.32 419
2148.43 400
2148.54 382
2148.64 364
2148.75 350
2148.85 338
2148.96 328
2149.07 320
2149.17 311
2149.28 300
2149.39 286
2149.49 271
2149.60 254
2149.70 238
2149.81 224
2149.92 212
2150.02 204
2150.13 199
2150.24 197
2150.34 198
2150.45 202
2150.55 208
2150.66 216
2150.77 226
2150.87 236
2150.98 245
2151.09 251
2151.19 255
2151.30 256
2151.40 254
2151.51 248
2151.62 241
2151.72 232
2151.83 222
2151.94 212
2152.04 202
2152.15 192
2152.25 181
2152.36 169
2152.47 158
2152.57 145
2152.68 133
2152.79 120
2152.89 110
2153.00 101
2153.11 95
2153.21 91
2153.32 91
2153.42 93
2153.53 97
2153.64 100
2153.74 102
2153.85 102
2153.96 99
2154.06 92
2154.17 83
2154.28 72
2154.38 60
2154.49 48
2154.59 38
2154.70 28
2154.81 20
2154.91 12
2155.02 6
2155.13 1
2155.23 0
2155.34 0
2155.45 0
2155.55 5
2155.66 11
2155.76 18
2155.87 26
2155.98 32
2156.08 36
2156.19 39
2156.30 40
2156.40 41
2156.51 42
2156.62 42
2156.72 43
2156.83 44
2156.94 44
2157.04 43
2157.15 40
2157.25 36
2157.36 31
2157.47 25
2157.57 20
2157.68 16
2157.79 13
2157.89 10
2158.00 8
2158.11 7
2158.21 7
2158.32 8
2158.43 8
2158.53 9
2158.64 10
2158.74 10
2158.85 9
2158.96 8
2159.06 5
2159.17 1
2159.28 0
2159.38 0
2159.49 0
2159.60 0
2159.70 0
2159.81 0
2159.92 0
2160.02 4
2160.13 9
2160.24 13
2160.34 16
2160.45 19
2160.56 22
2160.66 26
2160.77 31
2160.87 38
2160.98 44
2161.09 50
2161.19 54
2161.30 57
2161.41 58
2161.51 57
2161.62 57
2161.73 56
2161.83 57
2161.94 60
2162.05 66
2162.15 73
2162.26 81
2162.37 90
2162.47 97
2162.58 104
2162.69 109
2162.79 112
2162.90 115
2163.01 117
2163.11 118
2163.22 118
2163.33 115
2163.43 111
2163.54 103
2163.65 92
2163.75 79
2163.86 65
2163.97 50
2164.07 36
2164.18 23
2164.29 14
2164.39 7
2164.50 4
2164.61 4
2164.71 8
2164.82 16
2164.92 26
2165.03 39
2165.14 52
2165.24 65
2165.35 76
2165.46 84
2165.56 86
2165.67 84
2165.78 77
2165.88 68
2165.99 58
2166.10 48
2166.20 39
2166.31 32
2166.42 26
2166.52 21
2166.63 15
2166.74 9
2166.84 5
2166.95 1
2167.06 0
2167.16 0
2167.27 3
2167.38 7
2167.48 12
2167.59 18
2167.70 25
2167.80 32
2167.91 39
2168.02 46
2168.12 52
2168.23 56
2168.34 57
2168.45 56
2168.55 52
2168.66 47
2168.77 41
2168.87 36
2168.98 33
2169.09 31
2169.19 31
2169.30 33
2169.41 36
2169.51 41
2169.62 46
2169.73 52
2169.83 57
2169.94 61
2170.05 63
2170.15 65
2170.26 65
2170.37 64
2170.47 64
2170.58 65
2170.69 66
2170.79 68
2170.90 70
2171.01 72
2171.11 71
2171.22 69
2171.33 64
2171.43 57
2171.54 49
2171.65 41
2171.75 33
2171.86 27
2171.97 24
2172.07 24
2172.18 26
2172.29 30
2172.40 34
2172.50 37
2172.61 38
2172.72 37
2172.82 34
2172.93 28
2173.04 21
2173.14 13
2173.25 7
2173.36 2
2173.46 0
2173.57 0
2173.68 1
2173.78 4
2173.89 6
2174.00 7
2174.10 7
2174.21 4
2174.32 0
2174.43 0
2174.53 0
2174.64 0
2174.75 0
2174.85 0
2174.96 2
2175.07 9
2175.17 16
2175.28 23
2175.39 28
2175.49 31
2175.60 33
2175.71 33
2175.81 34
2175.92 34
2176.03 34
2176.14 35
2176.24 34
2176.35 33
2176.46 32
2176.56 29
2176.67 27
2176.78 26
2176.88 27
2176.99 30
2177.10 35
2177.20 40
2177.31 46
2177.42 50
2177.53 52
2177.63 52
2177.74 49
2177.85 46
2177.95 42
2178.06 39
2178.17 37
2178.27 36
2178.38 37
2178.49 39
2178.59 43
2178.70 47
2178.81 51
2178.92 54
2179.02 56
2179.13 57
2179.24 56
2179.34 56
2179.45 56
2179.56 57
2179.66 58
2179.77 60
2179.88 60
2179.99 58
2180.09 55
2180.20 51
2180.31 48
2180.41 47
2180.52 49
2180.63 56
2180.73 68
2180.84 82
2180.95 98
2181.06 113
2181.16 125
2181.27 134
2181.38 138
2181.48 138
2181.59 135
2181.70 129
2181.80 122
2181.91 114
2182.02 106
2182.13 97
2182.23 88
2182.34 80
2182.45 74
2182.55 71
2182.66 71
2182.77 76
2182.88 85
2182.98 98
2183.09 112
2183.20 127
2183.30 140
2183.41 150
2183.52 154
2183.63 153
2183.73 145
2183.84 134
2183.95 119
2184.05 105
2184.16 93
2184.27 86
2184.37 83
2184.48 84
2184.59 89
2184.70 96
2184.80 102
2184.91 108
2185.02 112
2185.12 113
2185.23 112
2185.34 110
2185.45 105
2185.55 100
2185.66 92
2185.77 83
2185.87 72
2185.98 59
2186.09 46
2186.20 33
2186.30 21
2186.41 13
2186.52 10
2186.62 13
2186.73 20
2186.84 32
2186.95 45
2187.05 58
2187.16 68
2187.27 75
2187.37 79
2187.48 82
2187.59 85
2187.70 89
2187.80 95
2187.91 104
2188.02 114
2188.13 125
2188.23 134
2188.34 141
2188.45 145
2188.55 146
2188.66 145
2188.77 142
2188.88 138
2188.98 135
2189.09 131
2189.20 130
2189.30 129
2189.41 131
2189.52 133
2189.63 135
2189.73 137
2189.84 137
2189.95 135
2190.06 130
2190.16 123
2190.27 115
2190.38 106
2190.48 97
2190.59 88
2190.70 79
2190.81 71
2190.91 63
2191.02 56
2191.13 50
2191.23 46
2191.34 42
2191.45 40
2191.56 37
2191.66 34
2191.77 30
2191.88 25
2191.99 20
2192.09 16
2192.20 14
2192.31 15
2192.42 19
2192.52 27
2192.63 36
2192.74 47
2192.84 56
2192.95 64
2193.06 68
2193.17 70
2193.27 69
2193.38 66
2193.49 65
2193.60 65
2193.70 68
2193.81 75
2193.92 83
2194.02 94
2194.13 104
2194.24 112
2194.35 118
2194.45 122
2194.56 122
2194.67 120
2194.78 117
2194.88 114
2194.99 111
2195.10 109
2195.21 108
2195.31 108
2195.42 106
2195.53 104
2195.64 100
2195.74 93
2195.85 85
2195.96 75
2196.06 66
2196.17 58
2196.28 53
2196.39 49
2196.49 48
2196.60 47
2196.71 46
2196.82 45
2196.92 42
2197.03 39
2197.14 36
2197.25 33
2197.35 31
2197.46 30
2197.57 31
2197.68 33
2197.78 36
2197.89 40
2198.00 43
2198.11 46
2198.21 47
2198.32 47
2198.43 44
2198.54 39
2198.64 33
2198.75 27
2198.86 24
2198.97 24
2199.07 27
2199.18 33
2199.29 41
2199.40 49
2199.50 56
2199.61 62
2199.72 67
2199.83 72
2199.93 78
2200.04 85
2200.15 93
2200.26 101
2200.36 109
2200.47 116
2200.58 122
2200.69 126
2200.79 128
2200.90 130
2201.01 132
2201.12 135
2201.22 138
2201.33 141
2201.44 143
2201.55 143
2201.65 140
2201.76 135
2201.87 126
2201.98 115
2202.08 105
2202.19 98
2202.30 96
2202.41 100
2202.51 109
2202.62 121
2202.73 133
2202.84 143
2202.94 147
2203.05 145
2203.16 136
2203.27 123
2203.37 108
2203.48 93
2203.59 80
2203.70 71
2203.80 67
2203.91 65
2204.02 66
2204.13 66
2204.23 66
2204.34 64
2204.45 60
2204.56 54
2204.66 48
2204.77 42
2204.88 36
2204.99 32
2205.10 28
2205.20 25
2205.31 24
2205.42 24
2205.53 27
2205.63 31
2205.74 37
2205.85 44
2205.96 50
2206.06 54
2206.17 54
2206.28 51
2206.39 45
2206.49 38
2206.60 31
2206.71 28
2206.82 28
2206.93 32
2207.03 39
2207.14 48
2207.25 56
2207.36 63
2207.46 70
2207.57 75
2207.68 79
2207.79 84
2207.89 88
2208.00 93
2208.11 96
2208.22 97
2208.32 97
2208.43 94
2208.54 89
2208.65 84
2208.76 79
2208.86 74
2208.97 71
2209.08 69
2209.19 68
2209.29 66
2209.40 64
2209.51 60
2209.62 54
2209.73 47
2209.83 40
2209.94 33
2210.05 28
2210.16 27
2210.26 29
2210.37 33
2210.48 40
2210.59 46
2210.69 52
2210.80 56
2210.91 58
2211.02 58
2211.13 57
2211.23 55
2211.34 52
2211.45 47
2211.56 42
2211.66 35
2211.77 27
2211.88 19
2211.99 13
2212.10 7
2212.20 2
2212.31 0
2212.42 0
2212.53 0
2212.63 0
2212.74 0
2212.85 0
2212.96 0
2213.07 0
2213.17 3
2213.28 16
2213.39 31
2213.50 47
2213.60 63
2213.71 75
2213.82 84
2213.93 89
2214.04 88
2214.14 83
2214.25 74
2214.36 64
2214.47 55
2214.58 47
2214.68 43
2214.79 42
2214.90 44
2215.01 48
2215.11 53
2215.22 57
2215.33 60
2215.44 62
2215.55 63
2215.65 64
2215.76 64
2215.87 65
2215.98 66
2216.09 67
2216.19 66
2216.30 65
2216.41 62
2216.52 57
2216.62 51
2216.73 45
2216.84 39
2216.95 36
2217.06 35
2217.16 36
2217.27 40
2217.38 46
2217.49 51
2217.60 56
2217.70 59
2217.81 62
2217.92 64
2218.03 65
2218.14 67
2218.24 69
2218.35 71
2218.46 71
2218.57 71
2218.68 68
2218.78 65
2218.89 60
2219.00 57
2219.11 55
2219.22 57
2219.32 61
2219.43 68
2219.54 77
2219.65 86
2219.76 95
2219.86 102
2219.97 106
2220.08 109
2220.19 109
2220.29 108
2220.40 104
2220.51 97
2220.62 87
2220.73 76
2220.83 64
2220.94 52
2221.05 42
2221.16 35
2221.27 32
2221.37 31
2221.48 33
2221.59 35
2221.70 37
2221.81 37
2221.92 35
2222.02 33
2222.13 32
2222.24 33
2222.35 37
2222.46 44
2222.56 54
2222.67 67
2222.78 80
2222.89 91
2223.00 100
2223.10 104
2223.21 105
2223.32 102
2223.43 98
2223.54 93
2223.64 90
2223.75 89
2223.86 90
2223.97 91
2224.08 93
2224.18 94
2224.29 93
2224.40 89
2224.51 84
2224.62 78
2224.72 72
2224.83 67
2224.94 63
2225.05 60
2225.16 57
2225.27 55
2225.37 53
2225.48 52
2225.59 53
2225.70 56
2225.81 63
2225.91 72
2226.02 84
2226.13 96
2226.24 107
2226.35 115
2226.45 118
2226.56 115
2226.67 108
2226.78 98
2226.89 87
2227.00 75
2227.10 64
2227.21 56
2227.32 50
2227.43 47
2227.54 45
2227.64 46
2227.75 49
2227.86 54
2227.97 61
2228.08 69
2228.18 76
2228.29 82
2228.40 87
2228.51 89
2228.62 90
2228.73 87
2228.83 83
2228.94 77
2229.05 69
2229.16 59
2229.27 47
2229.37 34
2229.48 21
2229.59 10
2229.70 0
2229.81 0
2229.92 0
2230.02 0
2230.13 0
2230.24 0
2230.35 0
2230.46 0
2230.57 0
2230.67 1
2230.78 8
2230.89 18
2231.00 27
2231.11 36
2231.21 43
2231.32 47
2231.43 48
2231.54 48
2231.65 46
2231.76 44
2231.86 44
2231.97 44
2232.08 44
2232.19 43
2232.30 41
2232.41 38
2232.51 33
2232.62 29
2232.73 25
2232.84 24
2232.95 24
2233.06 24
2233.16 24
2233.27 22
2233.38 18
2233.49 14
2233.60 10
2233.71 9
2233.81 11
2233.92 18
2234.03 29
2234.14 43
2234.25 58
2234.36 74
2234.46 88
2234.57 101
2234.68 111
2234.79 117
2234.90 119
2235.01 118
2235.11 114
2235.22 107
2235.33 99
2235.44 91
2235.55 82
2235.66 73
2235.76 65
2235.87 55
2235.98 46
2236.09 37
2236.20 29
2236.31 22
2236.41 18
2236.52 17
2236.63 18
2236.74 23
2236.85 28
2236.96 34
2237.06 38
2237.17 41
2237.28 41
2237.39 40
2237.50 37
2237.61 35
2237.71 34
2237.82 35
2237.93 37
2238.04 40
2238.15 42
2238.26 43
2238.37 42
2238.47 40
2238.58 36
2238.69 32
2238.80 29
2238.91 26
2239.02 23
2239.12 21
2239.23 20
2239.34 20
2239.45 22
2239.56 25
2239.67 31
2239.77 37
2239.88 44
2239.99 51
2240.10 55
2240.21 56
2240.32 55
2240.43 51
2240.53 47
2240.64 43
2240.75 41
2240.86 41
2240.97 45
2241.08 50
2241.18 56
2241.29 61
2241.40 65
2241.51 66
2241.62 64
2241.73 59
2241.84 53
2241.94 45
2242.05 37
2242.16 28
2242.27 18
2242.38 9
2242.49 0
2242.60 0
2242.70 0
2242.81 0
2242.92 0
2243.03 0
2243.14 0
2243.25 0
2243.36 2
2243.46 6
2243.57 11
2243.68 15
2243.79 20
2243.90 27
2244.01 36
2244.12 46
2244.22 58
2244.33 69
2244.44 78
2244.55 84
2244.66 86
2244.77 84
2244.88 78
2244.98 70
2245.09 60
2245.20 50
2245.31 41
2245.42 35
2245.53 32
2245.64 31
2245.74 31
2245.85 32
2245.96 33
2246.07 33
2246.18 32
2246.29 29
2246.40 26
2246.50 22
2246.61 18
2246.72 15
2246.83 13
2246.94 12
2247.05 12
2247.16 14
2247.26 16
2247.37 17
2247.48 18
2247.59 18
2247.70 17
2247.81 16
2247.92 16
2248.03 18
2248.13 23
2248.24 29
2248.35 36
2248.46 41
2248.57 45
2248.68 45
2248.79 41
2248.89 34
2249.00 25
2249.11 17
2249.22 10
2249.33 6
2249.44 4
2249.55 4
2249.66 5
2249.76 7
2249.87 9
2249.98 12
2250.09 16
2250.20 22
2250.31 28
2250.42 34
2250.53 39
2250.63 42
2250.74 44
2250.85 43
2250.96 42
2251.07 43
2251.18 44
2251.29 47
2251.39 51
2251.50 55
2251.61 57
2251.72 57
2251.83 56
2251.94 53
2252.05 50
2252.16 49
2252.26 49
2252.37 51
2252.48 55
2252.59 59
2252.70 62
2252.81 63
2252.92 62
2253.03 59
2253.14 54
2253.24 49
2253.35 44
2253.46 41
2253.57 40
2253.68 43
2253.79 47
2253.90 53
2254.01 60
2254.11 66
2254.22 71
2254.33 74
2254.44 76
2254.55 77
2254.66 77
2254.77 78
2254.88 78
2254.98 77
2255.09 75
2255.20 71
2255.31 63
2255.42 53
2255.53 42
2255.64 31
2255.75 20
2255.86 11
2255.96 3
2256.07 0
2256.18 0
2256.29 0
2256.40 0
2256.51 0
2256.62 0
2256.73 0
2256.84 0
2256.94 1
2257.05 13
2257.16 26
2257.27 39
2257.38 50
2257.49 58
2257.60 65
2257.71 69
2257.82 73
2257.92 77
2258.03 82
2258.14 88
2258.25 95
2258.36 102
2258.47 107
2258.58 112
2258.69 114
2258.80 115
2258.90 114
2259.01 113
2259.12 111
2259.23 110
2259.34 108
2259.45 107
2259.56 105
2259.67 103
2259.78 102
2259.88 102
2259.99 105
2260.10 111
2260.21 119
2260.32 129
2260.43 139
2260.54 146
2260.65 148
2260.76 146
2260.87 140
2260.97 131
2261.08 122
2261.19 115
2261.30 111
2261.41 111
2261.52 114
2261.63 120
2261.74 125
2261.85 130
2261.96 132
2262.06 132
2262.17 130
2262.28 126
2262.39 122
2262.50 117
2262.61 114
2262.72 111
2262.83 110
2262.94 110
2263.05 111
2263.15 112
2263.26 114
2263.37 116
2263.48 117
2263.59 117
2263.70 118
2263.81 120
2263.92 122
2264.03 127
2264.14 134
2264.24 142
2264.35 152
2264.46 161
2264.57 168
2264.68 174
2264.79 178
2264.90 180
2265.01 180
2265.12 180
2265.23 180
2265.34 182
2265.44 186
2265.55 192
2265.66 200
2265.77 208
2265.88 214
2265.99 217
2266.10 214
2266.21 207
2266.32 198
2266.43 187
2266.54 176
2266.64 169
2266.75 163
2266.86 160
2266.97 157
2267.08 154
2267.19 151
2267.30 146
2267.41 140
2267.52 133
2267.63 125
2267.74 116
2267.84 106
2267.95 96
2268.06 85
2268.17 75
2268.28 66
2268.39 57
2268.50 49
2268.61 40
2268.72 31
2268.83 21
2268.94 10
2269.05 1
2269.15 0
2269.26 0
2269.37 0
2269.48 0
2269.59 0
2269.70 0
2269.81 0
2269.92 0
2270.03 4
2270.14 9
2270.25 14
2270.36 20
2270.46 27
2270.57 34
2270.68 42
2270.79 51
2270.90 59
2271.01 67
2271.12 74
2271.23 78
2271.34 81
2271.45 83
2271.56 83
2271.67 83
2271.78 84
2271.88 85
2271.99 87
2272.10 89
2272.21 89
2272.32 88
2272.43 84
2272.54 79
2272.65 72
2272.76 67
2272.87 65
2272.98 66
2273.09 73
2273.20 83
2273.30 95
2273.41 108
2273.52 118
2273.63 124
2273.74 125
2273.85 122
2273.96 115
2274.07 107
2274.18 98
2274.29 91
2274.40 86
2274.51 83
2274.62 83
2274.73 85
2274.83 89
2274.94 95
2275.05 104
2275.16 115
2275.27 128
2275.38 143
2275.49 157
2275.60 171
2275.71 182
2275.82 189
2275.93 193
2276.04 192
2276.15 189
2276.26 182
2276.37 172
2276.47 161
2276.58 148
2276.69 137
2276.80 126
2276.91 119
2277.02 114
2277.13 113
2277.24 114
2277.35 115
2277.46 115
2277.57 113
2277.68 108
2277.79 101
2277.90 93
2278.01 87
2278.12 85
2278.22 87
2278.33 93
2278.44 102
2278.55 112
2278.66 121
2278.77 127
2278.88 131
2278.99 132
2279.10 132
2279.21 132
2279.32 134
2279.43 137
2279.54 142
2279.65 146
2279.76 151
2279.87 154
2279.97 155
2280.08 155
2280.19 154
2280.30 151
2280.41 149
2280.52 146
2280.63 143
2280.74 140
2280.85 136
2280.96 130
2281.07 124
2281.18 117
2281.29 109
2281.40 104
2281.51 100
2281.62 99
2281.73 101
2281.84 105
2281.95 110
2282.05 114
2282.16 116
2282.27 117
2282.38 118
2282.49 119
2282.60 123
2282.71 130
2282.82 138
2282.93 148
2283.04 156
2283.15 161
2283.26 162
2283.37 157
2283.48 150
2283.59 141
2283.70 133
2283.81 126
2283.92 120
2284.03 116
2284.14 112
2284.24 107
2284.35 100
2284.46 92
2284.57 83
2284.68 75
2284.79 69
2284.90 65
2285.01 64
2285.12 66
2285.23 69
2285.34 74
2285.45 79
2285.56 84
2285.67 87
2285.78 89
2285.89 90
2286.00 90
2286.11 89
2286.22 89
2286.33 89
2286.44 89
2286.55 90
2286.65 90
2286.76 88
2286.87 86
2286.98 82
2287.09 78
2287.20 74
2287.31 73
2287.42 74
2287.53 78
2287.64 83
2287.75 89
2287.86 94
2287.97 97
2288.08 99
2288.19 98
2288.30 95
2288.41 89
2288.52 82
2288.63 72
2288.74 60
2288.85 47
2288.96 32
2289.07 17
2289.18 3
2289.29 0
2289.40 0
2289.51 0
2289.61 0
2289.72 0
2289.83 0
2289.94 0
2290.05 0
2290.16 6
2290.27 18
2290.38 31
2290.49 43
2290.60 53
2290.71 61
2290.82 67
2290.93 69
2291.04 68
2291.15 65
2291.26 60
2291.37 55
2291.48 48
2291.59 43
2291.70 38
2291.81 33
2291.92 28
2292.03 22
2292.14 15
2292.25 8
2292.36 0
2292.47 0
2292.58 0
2292.69 0
2292.80 0
2292.91 0
2293.02 0
2293.13 0
2293.24 1
2293.34 12
2293.45 23
2293.56 34
2293.67 44
2293.78 53
2293.89 60
2294.00 66
2294.11 71
2294.22 76
2294.33 81
2294.44 86
2294.55 91
2294.66 94
2294.77 95
2294.88 95
2294.99 94
2295.10 93
2295.21 92
2295.32 94
2295.43 100
2295.54 108
2295.65 120
2295.76 133
2295.87 146
2295.98 157
2296.09 165
2296.20 171
2296.31 173
2296.42 174
2296.53 174
2296.64 173
2296.75 173
2296.86 173
2296.97 172
2297.08 172
2297.19 170
2297.30 169
2297.41 168
2297.52 169
2297.63 171
2297.74 174
2297.85 178
2297.96 183
2298.07 186
2298.18 188
2298.29 188
2298.40 186
2298.51 183
2298.62 179
2298.73 175
2298.84 172
2298.95 168
2299.06 164
2299.17 160
2299.28 154
2299.39 146
2299.49 137
2299.60 128
2299.71 119
2299.82 112
2299.93 105
2300.04 98
2300.15 92
2300.26 84
2300.37 74
2300.48 63
2300.59 52
2300.70 41
2300.81 32
2300.92 26
2301.03 23
2301.14 24
2301.25 27
2301.36 32
2301.47 38
2301.58 44
2301.69 49
2301.80 53
2301.91 55
2302.02 56
2302.13 55
2302.24 51
2302.35 45
2302.46 37
2302.57 29
2302.68 21
2302.79 15
2302.90 13
2303.01 16
2303.12 24
2303.23 37
2303.34 52
2303.45 69
2303.56 84
2303.67 96
2303.78 103
2303.89 106
2304.00 104
2304.11 99
2304.22 91
2304.33 82
2304.44 72
2304.55 63
2304.66 55
2304.77 49
2304.88 44
2304.99 40
2305.10 37
2305.21 34
2305.32 32
2305.43 30
2305.54 28
2305.65 28
2305.76 30
2305.87 35
2305.98 43
2306.09 52
2306.20 64
2306.31 76
2306.42 88
2306.53 99
2306.64 110
2306.75 119
2306.86 127
2306.97 132
2307.08 135
2307.19 137
2307.30 136
2307.41 133
2307.52 129
2307.63 124
2307.74 120
2307.85 115
2307.96 112
2308.07 109
2308.18 108
2308.30 107
2308.41 106
2308.52 105
2308.63 102
2308.74 98
2308.85 93
2308.96 86
2309.07 79
2309.18 71
2309.29 64
2309.40 58
2309.51 53
2309.62 49
2309.73 45
2309.84 41
2309.95 37
2310.06 32
2310.17 25
2310.28 18
2310.39 12
2310.50 7
2310.61 4
2310.72 3
2310.83 3
2310.94 3
2311.05 3
2311.16 2
2311.27 1
2311.38 0
2311.49 0
2311.60 0
2311.71 0
2311.82 3
2311.93 5
2312.04 7
2312.15 7
2312.26 5
2312.37 1
2312.48 0
2312.59 0
2312.70 0
2312.81 0
2312.92 0
2313.03 4
2313.14 14
2313.25 24
2313.36 35
2313.47 45
2313.58 53
2313.69 59
2313.80 62
2313.91 62
2314.02 60
2314.13 57
2314.24 54
2314.35 51
2314.47 50
2314.58 49
2314.69 49
2314.80 50
2314.91 50
2315.02 49
2315.13 47
2315.24 43
2315.35 38
2315.46 31
2315.57 25
2315.68 19
2315.79 15
2315.90 13
2316.01 16
2316.12 22
2316.23 31
2316.34 43
2316.45 55
2316.56 68
2316.67 78
2316.78 84
2316.89 88
2317.00 89
2317.11 88
2317.22 86
2317.33 84
2317.44 84
2317.55 85
2317.66 88
2317.77 90
2317.88 92
2317.99 93
2318.11 94
2318.22 93
2318.33 92
2318.44 92
2318.55 93
2318.66 95
2318.77 97
2318.88 100
2318.99 102
2319.10 106
2319.21 110
2319.32 115
2319.43 121
2319.54 129
2319.65 137
2319.76 145
2319.87 152
2319.98 158
2320.09 162
2320.20 164
2320.31 164
2320.42 163
2320.53 161
2320.64 159
2320.75 156
2320.86 153
2320.97 151
2321.09 149
2321.20 148
2321.31 147
2321.42 146
2321.53 144
2321.64 141
2321.75 136
2321.86 131
2321.97 125
2322.08 120
2322.19 117
2322.30 116
2322.41 118
2322.52 122
2322.63 127
2322.74 132
2322.85 134
2322.96 134
2323.07 131
2323.18 125
2323.29 117
2323.40 110
2323.51 105
2323.63 100
2323.74 97
2323.85 95
2323.96 94
2324.07 93
2324.18 91
2324.29 90
2324.40 90
2324.51 92
2324.62 96
2324.73 104
2324.84 114
2324.95 126
2325.06 138
2325.17 149
2325.28 157
2325.39 163
2325.50 167
2325.61 169
2325.72 172
2325.84 175
2325.95 179
2326.06 183
2326.17 186
2326.28 185
2326.39 181
2326.50 174
2326.61 163
2326.72 151
2326.83 141
2326.94 133
2327.05 130
2327.16 132
2327.27 137
2327.38 143
2327.49 151
2327.60 156
2327.71 157
2327.83 154
2327.94 148
2328.05 139
2328.16 131
2328.27 125
2328.38 122
2328.49 123
2328.60 126
2328.71 131
2328.82 135
2328.93 137
2329.04 137
2329.15 134
2329.26 129
2329.37 124
2329.48 119
2329.59 114
2329.71 109
2329.82 104
2329.93 98
2330.04 92
2330.15 86
2330.26 80
2330.37 77
2330.48 74
2330.59 74
2330.70 73
2330.81 72
2330.92 70
2331.03 66
2331.14 63
2331.25 60
2331.36 59
2331.48 60
2331.59 65
2331.70 70
2331.81 76
2331.92 80
2332.03 81
2332.14 79
2332.25 74
2332.36 67
2332.47 60
2332.58 55
2332.69 53
2332.80 57
2332.91 65
2333.03 77
2333.14 91
2333.25 104
2333.36 115
2333.47 120
2333.58 120
2333.69 114
2333.80 105
2333.91 93
2334.02 81
2334.13 70
2334.24 60
2334.35 52
2334.46 44
2334.58 36
2334.69 29
2334.80 22
2334.91 17
2335.02 15
2335.13 17
2335.24 23
2335.35 34
2335.46 48
2335.57 64
2335.68 79
2335.79 93
2335.90 103
2336.01 110
2336.13 112
2336.24 112
2336.35 109
2336.46 104
2336.57 97
2336.68 88
2336.79 80
2336.90 71
2337.01 65
2337.12 61
2337.23 62
2337.34 66
2337.46 75
2337.57 84
2337.68 94
2337.79 102
2337.90 106
2338.01 106
2338.12 103
2338.23 98
2338.34 93
2338.45 89
2338.56 86
2338.67 85
2338.78 85
2338.90 84
2339.01 82
2339.12 78
2339.23 71
2339.34 61
2339.45 50
2339.56 38
2339.67 25
2339.78 14
2339.89 4
2340.00 0
2340.12 0
2340.23 0
2340.34 0
2340.45 0
2340.56 0
2340.67 0
2340.78 0
2340.89 3
2341.00 7
2341.11 10
2341.22 13
2341.33 14
2341.45 14
2341.56 12
2341.67 9
2341.78 7
2341.89 5
2342.00 5
2342.11 7
2342.22 11
2342.33 16
2342.44 22
2342.55 27
2342.67 31
2342.78 34
2342.89 36
2343.00 36
2343.11 35
2343.22 34
2343.33 31
2343.44 27
2343.55 22
2343.66 17
2343.78 14
2343.89 12
2344.00 13
2344.11 17
2344.22 25
2344.33 34
2344.44 46
2344.55 57
2344.66 66
2344.77 75
2344.88 81
2345.00 86
2345.11 89
2345.22 92
2345.33 95
2345.44 97
2345.55 97
2345.66 97
2345.77 94
2345.88 90
2345.99 85
2346.11 78
2346.22 71
2346.33 64
2346.44 58
2346.55 52
2346.66 47
2346.77 42
2346.88 36
2346.99 31
2347.10 25
2347.22 20
2347.33 15
2347.44 12
2347.55 11
2347.66 11
2347.77 12
2347.88 15
2347.99 19
2348.10 24
2348.22 29
2348.33 33
2348.44 37
2348.55 40
2348.66 42
2348.77 44
2348.88 45
2348.99 46
2349.10 47
2349.21 48
2349.33 49
2349.44 49
2349.55 48
2349.66 45
2349.77 42
2349.88 37
2349.99 32
2350.10 27
2350.21 23
2350.33 20
2350.44 20
2350.55 24
2350.66 31
2350.77 43
2350.88 58
2350.99 74
2351.10 91
2351.21 106
2351.33 118
2351.44 126
2351.55 130
2351.66 130
2351.77 126
2351.88 120
2351.99 111
2352.10 101
2352.21 89
2352.33 79
2352.44 70
2352.55 65
2352.66 64
2352.77 68
2352.88 76
2352.99 88
2353.10 101
2353.22 115
2353.33 128
2353.44 140
2353.55 150
2353.66 156
2353.77 160
2353.88 159
2353.99 157
2354.10 152
2354.22 145
2354.33 138
2354.44 130
2354.55 122
2354.66 113
2354.77 103
2354.88 94
2354.99 84
2355.11 75
2355.22 69
2355.33 66
2355.44 67
2355.55 71
2355.66 79
2355.77 88
2355.88 97
2356.00 104
2356.11 110
2356.22 113
2356.33 114
2356.44 115
2356.55 116
2356.66 118
2356.77 122
2356.89 126
2357.00 130
2357.11 133
2357.22 134
2357.33 132
2357.44 128
2357.55 121
2357.66 112
2357.78 104
2357.89 96
2358.00 90
2358.11 86
2358.22 82
2358.33 81
2358.44 80
2358.55 79
2358.67 79
2358.78 78
2358.89 79
2359.00 79
2359.11 81
2359.22 84
2359.33 88
2359.45 94
2359.56 102
2359.67 110
2359.78 118
2359.89 124
2360.00 126
2360.11 123
2360.22 116
2360.34 104
2360.45 91
2360.56 76
2360.67 63
2360.78 51
2360.89 43
2361.00 38
2361.12 36
2361.23 36
2361.34 37
2361.45 40
2361.56 44
2361.67 48
2361.78 52
2361.90 56
2362.01 60
2362.12 63
2362.23 65
2362.34 66
2362.45 68
2362.56 71
2362.67 76
2362.79 81
2362.90 87
2363.01 94
2363.12 100
2363.23 105
2363.34 108
2363.45 109
2363.57 108
2363.68 106
2363.79 103
2363.90 101
2364.01 100
2364.12 100
2364.23 101
2364.35 103
2364.46 106
2364.57 111
2364.68 115
2364.79 119
2364.90 122
2365.01 124
2365.13 123
2365.24 120
2365.35 114
2365.46 108
2365.57 101
2365.68 96
2365.80 94
2365.91 94
2366.02 97
2366.13 102
2366.24 108
2366.35 113
2366.46 118
2366.58 123
2366.69 128
2366.80 135
2366.91 144
2367.02 154
2367.13 166
2367.24 177
2367.36 186
2367.47 191
2367.58 193
2367.69 192
2367.80 189
2367.91 185
2368.02 180
2368.14 177
2368.25 174
2368.36 172
2368.47 170
2368.58 167
2368.69 164
2368.81 159
2368.92 154
2369.03 148
2369.14 144
2369.25 140
2369.36 137
2369.48 135
2369.59 134
2369.70 133
2369.81 132
2369.92 131
2370.03 128
2370.14 125
2370.26 122
2370.37 119
2370.48 115
2370.59 112
2370.70 109
2370.81 108
2370.93 107
2371.04 106
2371.15 105
2371.26 103
2371.37 99
2371.48 93
2371.60 85
2371.71 76
2371.82 66
2371.93 57
2372.04 49
2372.15 44
2372.26 39
2372.38 36
2372.49 34
2372.60 32
2372.71 31
2372.82 32
2372.93 35
2373.05 41
2373.16 49
2373.27 58
2373.38 66
2373.49 72
2373.60 73
2373.72 71
2373.83 68
2373.94 64
2374.05 63
2374.16 67
2374.27 76
2374.39 90
2374.50 105
2374.61 121
2374.72 135
2374.83 145
2374.94 153
2375.06 157
2375.17 160
2375.28 162
2375.39 164
2375.50 164
2375.61 164
2375.73 163
2375.84 160
2375.95 156
2376.06 151
2376.17 147
2376.29 142
2376.40 138
2376.51 133
2376.62 128
2376.73 121
2376.84 114
2376.96 105
2377.07 95
2377.18 86
2377.29 78
2377.40 70
2377.51 63
2377.63 55
2377.74 49
2377.85 44
2377.96 40
2378.07 38
2378.18 38
2378.30 38
2378.41 40
2378.52 41
2378.63 41
2378.74 41
2378.86 40
2378.97 40
2379.08 41
2379.19 42
2379.30 44
2379.41 48
2379.53 51
2379.64 56
2379.75 60
2379.86 65
2379.97 69
2380.09 73
2380.20 76
2380.31 77
2380.42 78
2380.53 78
2380.64 78
2380.76 79
2380.87 81
2380.98 86
2381.09 91
2381.20 98
2381.32 104
2381.43 109
2381.54 113
2381.65 116
2381.76 117
2381.87 116
2381.99 114
2382.10 111
2382.21 106
2382.32 100
2382.43 92
2382.55 84
2382.66 75
2382.77 66
2382.88 58
2382.99 52
2383.10 50
2383.22 50
2383.33 54
2383.44 61
2383.55 70
2383.66 80
2383.78 90
2383.89 97
2384.00 102
2384.11 103
2384.22 102
2384.34 98
2384.45 95
2384.56 92
2384.67 91
2384.78 91
2384.90 92
2385.01 92
2385.12 92
2385.23 91
2385.34 88
2385.45 84
2385.57 81
2385.68 78
2385.79 75
2385.90 72
2386.01 68
2386.13 64
2386.24 58
2386.35 51
2386.46 45
2386.57 40
2386.69 36
2386.80 36
2386.91 38
2387.02 41
2387.13 45
2387.25 50
2387.36 54
2387.47 56
2387.58 58
2387.69 58
2387.81 58
2387.92 58
2388.03 56
2388.14 54
2388.25 51
2388.37 47
2388.48 42
2388.59 36
2388.70 29
2388.81 22
2388.93 16
2389.04 10
2389.15 6
2389.26 2
2389.37 0
2389.49 0
2389.60 0
2389.71 0
2389.82 0
2389.93 0
2390.05 0
2390.16 0
2390.27 0
2390.38 0
2390.49 3
2390.61 6
2390.72 10
2390.83 15
2390.94 22
2391.05 29
2391.17 37
2391.28 45
2391.39 54
2391.50 62
2391.62 72
2391.73 81
2391.84 91
2391.95 99
2392.06 106
2392.18 110
2392.29 112
2392.40 112
2392.51 111
2392.62 108
2392.74 106
2392.85 105
2392.96 104
2393.07 106
2393.18 110
2393.30 117
2393.41 126
2393.52 136
2393.63 145
2393.75 154
2393.86 159
2393.97 159
2394.08 156
2394.19 151
2394.31 144
2394.42 138
2394.53 135
2394.64 135
2394.75 137
2394.87 140
2394.98 142
2395.09 142
2395.20 138
2395.32 131
2395.43 121
2395.54 109
2395.65 98
2395.76 87
2395.88 79
2395.99 74
2396.10 71
2396.21 69
2396.33 70
2396.44 70
2396.55 71
2396.66 71
2396.77 69
2396.89 66
2397.00 61
2397.11 55
2397.22 50
2397.33 45
2397.45 43
2397.56 41
2397.67 40
2397.78 39
2397.90 38
2398.01 35
2398.12 31
2398.23 27
2398.34 23
2398.46 20
2398.57 19
2398.68 19
2398.79 20
2398.91 22
2399.02 24
2399.13 25
2399.24 26
2399.36 26
2399.47 27
2399.58 29
2399.69 33
2399.80 40
2399.92 51
2400.03 63
2400.14 76
2400.25 87
2400.37 96
2400.48 101
2400.59 103
2400.70 102
2400.81 99
2400.93 96
2401.04 93
2401.15 91
2401.26 87
2401.38 81
2401.49 72
2401.60 61
2401.71 47
2401.83 32
2401.94 18
2402.05 8
2402.16 1
2402.27 0
2402.39 0
2402.50 2
2402.61 6
2402.72 11
2402.84 15
2402.95 19
2403.06 21
2403.17 22
2403.29 20
2403.40 17
2403.51 12
2403.62 6
2403.74 1
2403.85 0
2403.96 0
2404.07 0
2404.18 0
2404.30 0
2404.41 0
2404.52 0
2404.63 0
2404.75 1
2404.86 3
2404.97 7
2405.08 12
2405.20 16
2405.31 19
2405.42 21
2405.53 22
2405.65 24
2405.76 27
2405.87 33
2405.98 42
2406.10 53
2406.21 66
2406.32 77
2406.43 87
2406.55 93
2406.66 95
2406.77 95
2406.88 91
2406.99 86
2407.11 80
2407.22 72
2407.33 64
2407.44 54
2407.56 44
2407.67 34
2407.78 24
2407.89 16
2408.01 11
2408.12 8
2408.23 7
2408.34 9
2408.46 14
2408.57 22
2408.68 32
2408.79 45
2408.91 60
2409.02 78
2409.13 98
2409.24 119
2409.36 140
2409.47 160
2409.58 176
2409.69 189
2409.81 197
2409.92 202
2410.03 203
2410.14 203
2410.26 202
2410.37 202
2410.48 205
2410.59 210
2410.71 218
2410.82 228
2410.93 239
2411.04 250
2411.16 261
2411.27 270
2411.38 278
2411.49 283
2411.61 285
2411.72 285
2411.83 283
2411.94 279
2412.06 274
2412.17 269
2412.28 265
2412.40 262
2412.51 261
2412.62 261
2412.73 262
2412.85 262
2412.96 262
2413.07 262
2413.18 262
2413.30 261
2413.41 261
2413.52 261
2413.63 261
2413.75 260
2413.86 257
2413.97 252
2414.08 243
2414.20 232
2414.31 219
2414.42 204
2414.53 189
2414.65 175
2414.76 164
2414.87 155
2414.98 148
2415.10 144
2415.21 143
2415.32 143
2415.44 145
2415.55 148
2415.66 152
2415.77 156
2415.89 159
2416.00 160
2416.11 159
2416.22 155
2416.34 148
2416.45 139
2416.56 130
2416.67 121
2416.79 114
2416.90 111
2417.01 112
2417.13 116
2417.24 122
2417.35 126
2417.46 128
2417.58 126
2417.69 120
2417.80 110
2417.91 97
2418.03 84
2418.14 72
2418.25 63
2418.36 57
2418.48 54
2418.59 55
2418.70 58
2418.82 63
2418.93 69
2419.04 75
2419.15 80
2419.27 83
2419.38 84
2419.49 85
2419.60 86
2419.72 88
2419.83 93
2419.94 101
2420.06 112
2420.17 126
2420.28 143
2420.39 163
2420.51 184
2420.62 209
2420.73 236
2420.85 265
2420.96 296
2421.07 329
2421.18 361
2421.30 393
2421.41 423
2421.52 452
2421.63 479
2421.75 505
2421.86 530
2421.97 553
2422.09 572
2422.20 589
2422.31 601
2422.42 609
2422.54 614
2422.65 616
2422.76 614
2422.88 610
2422.99 603
2423.10 593
2423.21 581
2423.33 568
2423.44 556
2423.55 546
2423.66 541
2423.78 539
2423.89 540
2424.00 541
2424.12 541
2424.23 539
2424.34 532
2424.45 522
2424.57 508
2424.68 490
2424.79 471
2424.91 451
2425.02 430
2425.13 409
2425.24 389
2425.36 370
2425.47 351
2425.58 332
2425.70 314
2425.81 294
2425.92 272
2426.03 249
2426.15 225
2426.26 201
2426.37 178
2426.49 158
2426.60 141
2426.71 128
2426.83 120
2426.94 116
2427.05 115
2427.16 115
2427.28 115
2427.39 114
2427.50 112
2427.62 109
2427.73 106
2427.84 102
2427.95 99
2428.07 96
2428.18 94
2428.29 94
2428.41 94
2428.52 96
2428.63 99
2428.74 103
2428.86 108
2428.97 111
2429.08 113
2429.20 114
2429.31 114
2429.42 113
2429.54 113
2429.65 114
2429.76 116
2429.87 119
2429.99 121
2430.10 122
2430.21 121
2430.33 117
2430.44 113
2430.55 109
2430.67 105
2430.78 104
2430.89 104
2431.00 106
2431.12 107
2431.23 108
2431.34 107
2431.46 104
2431.57 99
2431.68 93
2431.80 86
2431.91 78
2432.02 71
2432.13 64
2432.25 59
2432.36 55
2432.47 53
2432.59 53
2432.70 55
2432.81 58
2432.93 62
2433.04 63
2433.15 63
2433.27 59
2433.38 52
2433.49 44
2433.60 35
2433.72 27
2433.83 20
2433.94 14
2434.06 9
2434.17 4
2434.28 0
2434.40 0
2434.51 0
2434.62 0
2434.73 0
2434.85 0
2434.96 0
2435.07 0
2435.19 9
2435.30 23
2435.41 35
2435.53 43
2435.64 48
2435.75 49
2435.87 46
2435.98 41
2436.09 35
2436.21 28
2436.32 22
2436.43 17
2436.54 13
2436.66 9
2436.77 6
2436.88 5
2437.00 4
2437.11 6
2437.22 9
2437.34 13
2437.45 17
2437.56 21
2437.68 23
2437.79 24
2437.90 24
2438.02 25
2438.13 27
2438.24 31
2438.36 37
2438.47 45
2438.58 53
2438.69 60
2438.81 63
2438.92 61
2439.03 55
2439.15 45
2439.26 32
2439.37 18
2439.49 5
2439.60 0
2439.71 0
2439.83 0
2439.94 0
2440.05 0
2440.17 0
2440.28 6
2440.39 12
2440.51 16
2440.62 19
2440.73 21
2440.85 21
2440.96 21
2441.07 21
2441.19 22
2441.30 24
2441.41 27
2441.52 32
2441.64 39
2441.75 48
2441.86 58
2441.98 67
2442.09 75
2442.20 80
2442.32 81
2442.43 78
2442.54 72
2442.66 64
2442.77 57
2442.88 51
2443.00 47
2443.11 47
2443.22 49
2443.34 54
2443.45 61
2443.56 68
2443.68 75
2443.79 82
2443.90 88
2444.02 92
2444.13 95
2444.24 95
2444.36 93
2444.47 87
2444.58 79
2444.70 68
2444.81 56
2444.92 44
2445.04 33
2445.15 24
2445.26 17
2445.38 13
2445.49 10
2445.60 8
2445.72 7
2445.83 8
2445.94 8
2446.06 10
2446.17 12
2446.28 15
2446.40 21
2446.51 28
2446.62 35
2446.74 43
2446.85 50
2446.96 54
2447.08 54
2447.19 52
2447.30 49
2447.42 45
2447.53 45
2447.64 47
2447.76 53
2447.87 61
2447.98 69
2448.10 77
2448.21 82
2448.32 84
2448.44 84
2448.55 82
2448.66 79
2448.78 75
2448.89 71
2449.00 65
2449.12 58
2449.23 48
2449.35 38
2449.46 27
2449.57 18
2449.69 11
2449.80 8
2449.91 9
2450.03 12
2450.14 19
2450.25 27
2450.37 35
2450.48 44
2450.59 53
2450.71 61
2450.82 69
2450.93 76
2451.05 83
2451.16 89
2451.27 93
2451.39 97
2451.50 99
2451.61 99
2451.73 98
2451.84 95
2451.95 90
2452.07 82
2452.18 73
2452.30 64
2452.41 55
2452.52 48
2452.64 45
2452.75 45
2452.86 48
2452.98 54
2453.09 60
2453.20 66
2453.32 71
2453.43 73
2453.54 75
2453.66 75
2453.77 75
2453.88 75
2454.00 74
2454.11 73
2454.22 71
2454.34 67
2454.45 60
2454.57 54
2454.68 47
2454.79 42
2454.91 40
2455.02 39
2455.13 41
2455.25 43
2455.36 43
2455.47 42
2455.59 38
2455.70 32
2455.81 25
2455.93 17
2456.04 9
2456.16 3
2456.27 0
2456.38 0
2456.50 0
2456.61 0
2456.72 0
2456.84 0
2456.95 0
2457.06 0
2457.18 1
2457.29 10
2457.41 21
2457.52 32
2457.63 44
2457.75 54
2457.86 63
2457.97 69
2458.09 72
2458.20 70
2458.31 65
2458.43 55
2458.54 45
2458.65 34
2458.77 27
2458.88 23
2459.00 25
2459.11 32
2459.22 42
2459.34 55
2459.45 67
2459.56 78
2459.68 86
2459.79 92
2459.91 94
2460.02 94
2460.13 91
2460.25 86
2460.36 79
2460.47 72
2460.59 64
2460.70 57
2460.81 51
2460.93 46
2461.04 41
2461.16 36
2461.27 30
2461.38 23
2461.50 17
2461.61 10
2461.72 5
2461.84 3
2461.95 5
2462.07 10
2462.18 19
2462.29 31
2462.41 45
2462.52 61
2462.63 77
2462.75 91
2462.86 103
2462.98 113
2463.09 119
2463.20 121
2463.32 120
2463.43 117
2463.54 113
2463.66 107
2463.77 102
2463.89 98
2464.00 95
2464.11 95
2464.23 96
2464.34 98
2464.45 100
2464.57 102
2464.68 103
2464.80 104
2464.91 103
2465.02 104
2465.14 106
2465.25 109
2465.36 114
2465.48 120
2465.59 125
2465.71 128
2465.82 128
2465.93 123
2466.05 115
2466.16 104
2466.27 91
2466.39 78
2466.50 66
2466.62 57
2466.73 51
2466.84 49
2466.96 51
2467.07 55
2467.19 61
2467.30 67
2467.41 72
2467.53 74
2467.64 74
2467.75 71
2467.87 67
2467.98 63
2468.10 59
2468.21 56
2468.32 55
2468.44 55
2468.55 56
2468.67 57
2468.78 59
2468.89 60
2469.01 61
2469.12 62
2469.24 63
2469.35 64
2469.46 67
2469.58 71
2469.69 76
2469.80 83
2469.92 91
2470.03 99
2470.15 106
2470.26 112
2470.37 116
2470.49 118
2470.60 118
2470.72 115
2470.83 112
2470.94 108
2471.06 103
2471.17 98
2471.29 92
2471.40 87
2471.51 82
2471.63 76
2471.74 71
2471.86 67
2471.97 63
2472.08 62
2472.20 62
2472.31 64
2472.42 67
2472.54 70
2472.65 73
2472.77 75
2472.88 74
2472.99 72
2473.11 67
2473.22 61
2473.34 54
2473.45 47
2473.56 40
2473.68 33
2473.79 27
2473.91 23
2474.02 21
2474.13 22
2474.25 26
2474.36 35
2474.48 46
2474.59 58
2474.70 70
2474.82 80
2474.93 87
2475.05 90
2475.16 89
2475.27 85
2475.39 79
2475.50 72
2475.62 66
2475.73 61
2475.84 58
2475.96 56
2476.07 57
2476.19 58
2476.30 61
2476.42 64
2476.53 67
2476.64 69
2476.76 70
2476.87 70
2476.99 69
2477.10 68
2477.21 66
2477.33 64
2477.44 63
2477.56 62
2477.67 63
2477.78 66
2477.90 68
2478.01 71
2478.13 73
2478.24 72
2478.35 70
2478.47 65
2478.58 58
2478.70 51
2478.81 44
2478.92 39
2479.04 37
2479.15 39
2479.27 43
2479.38 50
2479.50 57
2479.61 62
2479.72 66
2479.84 66
2479.95 64
2480.07 61
2480.18 59
2480.29 58
2480.41 59
2480.52 63
2480.64 69
2480.75 75
2480.87 81
2480.98 87
2481.09 91
2481.21 93
2481.32 95
2481.44 96
2481.55 98
2481.66 100
2481.78 103
2481.89 107
2482.01 112
2482.12 117
2482.24 121
2482.35 124
2482.46 126
2482.58 125
2482.69 123
2482.81 120
2482.92 115
2483.03 110
2483.15 106
2483.26 102
2483.38 99
2483.49 95
2483.61 93
2483.72 90
2483.83 88
2483.95 87
2484.06 85
2484.18 84
2484.29 84
2484.41 85
2484.52 88
2484.63 91
2484.75 96
2484.86 101
2484.98 106
2485.09 110
2485.21 110
2485.32 108
2485.43 105
2485.55 101
2485.66 98
2485.78 97
2485.89 98
2486.00 101
2486.12 104
2486.23 106
2486.35 106
2486.46 103
2486.58 98
2486.69 93
2486.80 88
2486.92 83
2487.03 80
2487.15 78
2487.26 76
2487.38 74
2487.49 73
2487.61 74
2487.72 75
2487.83 77
2487.95 79
2488.06 80
2488.18 78
2488.29 73
2488.41 66
2488.52 57
2488.63 47
2488.75 40
2488.86 34
2488.98 32
2489.09 32
2489.21 34
2489.32 36
2489.43 39
2489.55 40
2489.66 41
2489.78 39
2489.89 36
2490.01 31
2490.12 25
2490.23 18
2490.35 10
2490.46 3
2490.58 0
2490.69 0
2490.81 0
2490.92 0
2491.04 0
2491.15 0
2491.26 0
2491.38 0
2491.49 3
2491.61 10
2491.72 18
2491.84 25
2491.95 32
2492.07 37
2492.18 41
2492.29 45
2492.41 47
2492.52 47
2492.64 47
2492.75 45
2492.87 43
2492.98 42
2493.09 44
2493.21 48
2493.32 56
2493.44 68
2493.55 81
2493.67 95
2493.78 108
2493.90 119
2494.01 128
2494.13 135
2494.24 139
2494.35 142
2494.47 145
2494.58 147
2494.70 150
2494.81 152
2494.93 154
2495.04 154
2495.16 153
2495.27 151
2495.38 147
2495.50 141
2495.61 133
2495.73 124
2495.84 113
2495.96 101
2496.07 88
2496.19 76
2496.30 65
2496.41 56
2496.53 48
2496.64 44
2496.76 41
2496.87 40
2496.99 40
2497.10 41
2497.22 40
2497.33 39
2497.45 36
2497.56 34
2497.67 32
2497.79 31
2497.90 33
2498.02 36
2498.13 41
2498.25 47
2498.36 52
2498.48 55
2498.59 56
2498.71 57
2498.82 57
2498.93 59
2499.05 62
2499.16 66
2499.28 71
2499.39 77
2499.51 82
2499.62 86
2499.74 89
2499.85 92
2499.97 94
2500.08 96
2500.20 99
2500.31 102
2500.42 104
2500.54 106
2500.65 107
2500.77 108
2500.88 109
2501.00 110
2501.11 112
2501.23 114
2501.34 116
2501.46 117
2501.57 116
2501.69 112
2501.80 106
2501.91 98
2502.03 91
2502.14 85
2502.26 82
2502.37 82
2502.49 85
2502.60 89
2502.72 94
2502.83 97
2502.95 98
2503.06 96
2503.18 93
2503.29 88
2503.40 84
2503.52 80
2503.63 78
2503.75 78
2503.86 80
2503.98 83
2504.09 87
2504.21 92
2504.32 97
2504.44 102
2504.55 105
2504.67 107
2504.78 109
2504.90 110
2505.01 112
2505.13 115
2505.24 120
2505.35 125
2505.47 129
2505.58 131
2505.70 130
2505.81 126
2505.93 119
2506.04 110
2506.16 101
2506.27 92
2506.39 84
2506.50 78
2506.62 73
2506.73 69
2506.85 66
2506.96 63
2507.08 61
2507.19 59
2507.31 56
2507.42 53
2507.53 49
2507.65 43
2507.76 36
2507.88 29
2507.99 22
2508.11 16
2508.22 14
2508.34 15
2508.45 19
2508.57 28
2508.68 38
2508.80 49
2508.91 59
2509.03 67
2509.14 72
2509.26 74
2509.37 74
2509.49 74
2509.60 75
2509.72 77
2509.83 80
2509.95 84
2510.06 89
2510.18 93
2510.29 97
2510.40 100
2510.52 102
2510.63 105
2510.75 109
2510.86 112
2510.98 116
2511.09 118
2511.21 121
2511.32 122
2511.44 124
2511.55 128
2511.67 132
2511.78 138
2511.90 143
2512.01 147
2512.13 148
2512.24 146
2512.36 140
2512.47 131
2512.59 121
2512.70 111
2512.82 104
2512.93 100
2513.05 97
2513.16 97
2513.28 97
2513.39 96
2513.51 92
2513.62 87
2513.74 79
2513.85 72
2513.97 65
2514.08 61
2514.20 60
2514.31 63
2514.43 69
2514.54 77
2514.66 86
2514.77 93
2514.89 98
2515.00 101
2515.12 101
2515.23 99
2515.35 96
2515.46 93
2515.58 90
2515.69 86
2515.81 82
2515.92 77
2516.03 71
2516.15 63
2516.26 53
2516.38 41
2516.49 27
2516.61 13
2516.72 0
2516.84 0
2516.95 0
2517.07 0
2517.18 0
2517.30 0
2517.41 0
2517.53 0
2517.64 1
2517.76 9
2517.87 17
2517.99 24
2518.10 30
2518.22 36
2518.33 41
2518.45 45
2518.56 48
2518.68 51
2518.79 53
2518.91 55
2519.02 57
2519.14 60
2519.25 64
2519.37 70
2519.49 76
2519.60 82
2519.72 89
2519.83 95
2519.95 102
2520.06 108
2520.18 114
2520.29 120
2520.41 127
2520.52 133
2520.64 139
2520.75 145
2520.87 150
2520.98 155
2521.10 158
2521.21 159
2521.33 158
2521.44 155
2521.56 151
2521.67 145
2521.79 137
2521.90 129
2522.02 120
2522.13 110
2522.25 99
2522.36 88
2522.48 77
2522.59 68
2522.71 61
2522.82 57
2522.94 56
2523.05 56
2523.17 59
2523.28 64
2523.40 70
2523.51 77
2523.63 85
2523.74 93
2523.86 101
2523.97 107
2524.09 109
2524.20 107
2524.32 102
2524.43 93
2524.55 83
2524.66 73
2524.78 63
2524.89 54
2525.01 46
2525.13 39
2525.24 31
2525.36 25
2525.47 19
2525.59 17
2525.70 17
2525.82 22
2525.93 29
2526.05 38
2526.16 49
2526.28 58
2526.39 66
2526.51 71
2526.62 75
2526.74 77
2526.85 79
2526.97 81
2527.08 84
2527.20 89
2527.31 94
2527.43 100
2527.54 106
2527.66 111
2527.77 115
2527.89 117
2528.01 117
2528.12 115
2528.24 112
2528.35 107
2528.47 101
2528.58 96
2528.70 91
2528.81 87
2528.93 85
2529.04 84
2529.16 84
2529.27 83
2529.39 83
2529.50 82
2529.62 81
2529.73 79
2529.85 76
2529.96 74
2530.08 71
2530.20 69
2530.31 68
2530.43 68
2530.54 70
2530.66 72
2530.77 75
2530.89 77
2531.00 79
2531.12 81
2531.23 82
2531.35 83
2531.46 85
2531.58 88
2531.69 92
2531.81 97
2531.92 102
2532.04 107
2532.16 111
2532.27 115
2532.39 118
2532.50 120
2532.62 121
2532.73 121
2532.85 122
2532.96 123
2533.08 123
2533.19 123
2533.31 123
2533.42 122
2533.54 120
2533.66 117
2533.77 112
2533.89 108
2534.00 103
2534.12 97
2534.23 90
2534.35 82
2534.46 72
2534.58 60
2534.69 47
2534.81 34
2534.92 22
2535.04 13
2535.16 7
2535.27 4
2535.39 4
2535.50 7
2535.62 11
2535.73 16
2535.85 20
2535.96 25
2536.08 29
2536.19 32
2536.31 35
2536.42 39
2536.54 42
2536.66 45
2536.77 49
2536.89 54
2537.00 58
2537.12 63
2537.23 68
2537.35 75
2537.46 83
2537.58 93
2537.69 106
2537.81 122
2537.93 138
2538.04 154
2538.16 166
2538.27 173
2538.39 175
2538.50 170
2538.62 160
2538.73 146
2538.85 129
2538.96 113
2539.08 97
2539.20 84
2539.31 72
2539.43 63
2539.54 56
2539.66 50
2539.77 46
2539.89 44
2540.00 43
2540.12 45
2540.24 48
2540.35 52
2540.47 58
2540.58 64
2540.70 69
2540.81 72
2540.93 71
2541.04 66
2541.16 58
2541.28 48
2541.39 38
2541.51 29
2541.62 22
2541.74 18
2541.85 16
2541.97 15
2542.08 15
2542.20 14
2542.31 13
2542.43 12
2542.55 12
2542.66 13
2542.78 16
2542.89 21
2543.01 29
2543.12 39
2543.24 50
2543.36 63
2543.47 76
2543.59 88
2543.70 97
2543.82 105
2543.93 110
2544.05 113
2544.16 115
2544.28 115
2544.40 116
2544.51 117
2544.63 118
2544.74 119
2544.86 120
2544.97 121
2545.09 120
2545.20 119
2545.32 116
2545.44 113
2545.55 109
2545.67 105
2545.78 99
2545.90 93
2546.01 87
2546.13 80
2546.25 74
2546.36 71
2546.48 70
2546.59 71
2546.71 76
2546.82 83
2546.94 91
2547.06 96
2547.17 99
2547.29 99
2547.40 96
2547.52 90
2547.63 83
2547.75 77
2547.87 73
2547.98 72
2548.10 74
2548.21 78
2548.33 83
2548.44 86
2548.56 88
2548.67 86
2548.79 81
2548.91 73
2549.02 63
2549.14 51
2549.25 41
2549.37 31
2549.48 23
2549.60 17
2549.72 15
2549.83 16
2549.95 21
2550.06 29
2550.18 38
2550.30 48
2550.41 56
2550.53 60
2550.64 60
2550.76 55
2550.87 48
2550.99 39
2551.11 30
2551.22 23
2551.34 19
2551.45 20
2551.57 25
2551.68 33
2551.80 44
2551.92 56
2552.03 68
2552.15 80
2552.26 89
2552.38 96
2552.49 100
2552.61 103
2552.73 105
2552.84 106
2552.96 108
2553.07 110
2553.19 112
2553.31 113
2553.42 111
2553.54 106
2553.65 98
2553.77 87
2553.88 74
2554.00 60
2554.12 46
2554.23 33
2554.35 22
2554.46 13
2554.58 5
2554.70 0
2554.81 0
2554.93 0
2555.04 0
2555.16 0
2555.27 0
2555.39 0
2555.51 0
2555.62 0
2555.74 7
2555.85 21
2555.97 35
2556.09 50
2556.20 63
2556.32 73
2556.43 81
2556.55 85
2556.67 87
2556.78 88
2556.90 87
2557.01 85
2557.13 84
2557.24 83
2557.36 83
2557.48 83
2557.59 84
2557.71 85
2557.82 87
2557.94 89
2558.06 90
2558.17 90
2558.29 89
2558.40 87
2558.52 84
2558.64 81
2558.75 78
2558.87 74
2558.98 70
2559.10 65
2559.22 59
2559.33 52
2559.45 45
2559.56 38
2559.68 33
2559.79 30
2559.91 30
2560.03 35
2560.14 43
2560.26 53
2560.37 65
2560.49 77
2560.61 87
2560.72 94
2560.84 98
2560.95 98
2561.07 96
2561.19 93
2561.30 88
2561.42 83
2561.53 79
2561.65 75
2561.77 72
2561.88 69
2562.00 66
2562.11 64
2562.23 63
2562.35 63
2562.46 64
2562.58 67
2562.69 70
2562.81 73
2562.93 76
2563.04 79
2563.16 82
2563.27 85
2563.39 88
2563.51 90
2563.62 93
2563.74 95
2563.86 95
2563.97 94
2564.09 90
2564.20 84
2564.32 77
2564.44 69
2564.55 61
2564.67 54
2564.78 46
2564.90 39
2565.02 30
2565.13 20
2565.25 8
2565.36 0
2565.48 0
2565.60 0
2565.71 0
2565.83 0
2565.94 0
2566.06 0
2566.18 0
2566.29 10
2566.41 23
2566.53 35
2566.64 45
2566.76 51
2566.87 55
2566.99 56
2567.11 55
2567.22 51
2567.34 46
2567.45 39
2567.57 32
2567.69 25
2567.80 20
2567.92 17
2568.03 17
2568.15 22
2568.27 29
2568.38 39
2568.50 50
2568.62 60
2568.73 69
2568.85 75
2568.96 77
2569.08 76
2569.20 72
2569.31 65
2569.43 57
2569.54 49
2569.66 42
2569.78 37
2569.89 33
2570.01 31
2570.13 31
2570.24 32
2570.36 34
2570.47 37
2570.59 40
2570.71 42
2570.82 42
2570.94 40
2571.06 37
2571.17 34
2571.29 31
2571.40 29
2571.52 30
2571.64 32
2571.75 36
2571.87 40
2571.99 43
2572.10 44
2572.22 44
2572.33 43
2572.45 43
2572.57 45
2572.68 49
2572.80 55
2572.92 61
2573.03 68
2573.15 72
2573.26 74
2573.38 72
2573.50 68
2573.61 60
2573.73 52
2573.85 43
2573.96 34
2574.08 26
2574.19 19
2574.31 13
2574.43 7
2574.54 3
2574.66 1
2574.78 0
2574.89 0
2575.01 1
2575.12 4
2575.24 8
2575.36 13
2575.47 19
2575.59 26
2575.71 33
2575.82 40
2575.94 47
2576.06 53
2576.17 59
2576.29 62
2576.40 64
2576.52 63
2576.64 60
2576.75 57
2576.87 54
2576.99 54
2577.10 57
2577.22 64
2577.33 74
2577.45 87
2577.57 100
2577.68 114
2577.80 126
2577.92 138
2578.03 149
2578.15 159
2578.27 168
2578.38 175
2578.50 178
2578.62 178
2578.73 173
2578.85 165
2578.96 154
2579.08 144
2579.20 135
2579.31 130
2579.43 127
2579.55 128
2579.66 131
2579.78 135
2579.90 138
2580.01 140
2580.13 140
2580.24 139
2580.36 136
2580.48 131
2580.59 126
2580.71 122
2580.83 117
2580.94 114
2581.06 111
2581.18 110
2581.29 111
2581.41 113
2581.53 118
2581.64 125
2581.76 133
2581.87 141
2581.99 149
2582.11 154
2582.22 157
2582.34 158
2582.46 158
2582.57 159
2582.69 163
2582.81 171
2582.92 185
2583.04 203
2583.16 224
2583.27 246
2583.39 268
2583.51 288
2583.62 306
2583.74 323
2583.86 340
2583.97 360
2584.09 382
2584.20 408
2584.32 436
2584.44 465
2584.55 491
2584.67 514
2584.79 533
2584.90 550
2585.02 565
2585.14 580
2585.25 596
2585.37 611
2585.49 627
2585.60 640
2585.72 650
2585.84 656
2585.95 658
2586.07 658
2586.19 655
2586.30 652
2586.42 648
2586.54 644
2586.65 642
2586.77 640
2586.89 640
2587.00 641
2587.12 644
2587.23 648
2587.35 653
2587.47 657
2587.58 658
2587.70 656
2587.82 650
2587.93 640
2588.05 625
2588.17 606
2588.28 584
2588.40 559
2588.52 533
2588.63 507
2588.75 480
2588.87 455
2588.98 433
2589.10 415
2589.22 400
2589.33 389
2589.45 380
2589.57 375
2589.68 371
2589.80 370
2589.92 371
2590.03 374
2590.15 379
2590.27 384
2590.38 388
2590.50 388
2590.62 384
2590.73 375
2590.85 361
2590.97 344
2591.08 323
2591.20 302
2591.32 280
2591.43 259
2591.55 238
2591.67 218
2591.78 199
2591.90 182
2592.02 167
2592.13 153
2592.25 143
2592.37 135
2592.48 129
2592.60 125
2592.72 121
2592.83 117
2592.95 113
2593.07 108
2593.18 104
2593.30 101
2593.42 100
2593.53 100
2593.65 102
2593.77 105
2593.88 107
2594.00 106
2594.12 103
2594.23 97
2594.35 88
2594.47 79
2594.58 69
2594.70 60
2594.82 53
2594.93 49
2595.05 48
2595.17 50
2595.29 57
2595.40 66
2595.52 77
2595.64 89
2595.75 100
2595.87 108
2595.99 113
2596.10 115
2596.22 114
2596.34 110
2596.45 106
2596.57 103
2596.69 101
2596.80 102
2596.92 103
2597.04 106
2597.15 109
2597.27 112
2597.39 114
2597.50 115
2597.62 115
2597.74 113
2597.85 110
2597.97 106
2598.09 100
2598.21 93
2598.32 84
2598.44 75
2598.56 67
2598.67 60
2598.79 55
2598.91 54
2599.02 55
2599.14 59
2599.26 64
2599.37 69
2599.49 72
2599.61 73
2599.72 71
2599.84 64
2599.96 55
2600.07 43
2600.19 31
2600.31 20
2600.43 12
2600.54 8
2600.66 7
2600.78 8
2600.89 9
2601.01 8
2601.13 5
2601.24 0
2601.36 0
2601.48 0
2601.59 0
2601.71 0
2601.83 0
2601.94 0
2602.06 5
2602.18 12
2602.30 18
2602.41 22
2602.53 27
2602.65 32
2602.76 38
2602.88 46
2603.00 55
2603.11 64
2603.23 72
2603.35 78
2603.47 82
2603.58 83
2603.70 82
2603.82 80
2603.93 78
2604.05 74
2604.17 72
2604.28 71
2604.40 71
2604.52 75
2604.63 80
2604.75 88
2604.87 98
2604.99 109
2605.10 120
2605.22 129
2605.34 136
2605.45 139
2605.57 138
2605.69 134
2605.80 126
2605.92 116
2606.04 106
2606.16 97
2606.27 90
2606.39 87
2606.51 86
2606.62 88
2606.74 90
2606.86 92
2606.97 91
2607.09 87
2607.21 80
2607.33 70
2607.44 60
2607.56 50
2607.68 42
2607.79 38
2607.91 37
2608.03 39
2608.15 40
2608.26 41
2608.38 40
2608.50 35
2608.61 29
2608.73 22
2608.85 17
2608.96 14
2609.08 13
2609.20 15
2609.32 18
2609.43 22
2609.55 26
2609.67 28
2609.78 27
2609.90 24
2610.02 19
2610.14 13
2610.25 6
2610.37 0
2610.49 0
2610.60 0
2610.72 0
2610.84 0
2610.96 0
2611.07 0
2611.19 0
2611.31 0
2611.42 8
2611.54 17
2611.66 27
2611.77 37
2611.89 46
2612.01 52
2612.13 55
2612.24 55
2612.36 53
2612.48 50
2612.59 49
2612.71 50
2612.83 56
2612.95 63
2613.06 71
2613.18 78
2613.30 82
2613.42 81
2613.53 76
2613.65 69
2613.77 60
2613.88 52
2614.00 46
2614.12 41
2614.24 39
2614.35 39
2614.47 42
2614.59 45
2614.70 49
2614.82 54
2614.94 57
2615.06 59
2615.17 60
2615.29 61
2615.41 61
2615.52 63
2615.64 66
2615.76 71
2615.88 79
2615.99 89
2616.11 100
2616.23 111
2616.35 121
2616.46 129
2616.58 132
2616.70 132
2616.81 129
2616.93 124
2617.05 119
2617.17 115
2617.28 112
2617.40 111
2617.52 111
2617.63 110
2617.75 107
2617.87 102
2617.99 93
2618.10 81
2618.22 67
2618.34 52
2618.46 38
2618.57 27
2618.69 19
2618.81 14
2618.92 14
2619.04 18
2619.16 23
2619.28 30
2619.39 37
2619.51 43
2619.63 46
2619.75 48
2619.86 49
2619.98 49
2620.10 49
2620.22 48
2620.33 48
2620.45 48
2620.57 49
2620.68 50
2620.80 52
2620.92 54
2621.04 55
2621.15 56
2621.27 54
2621.39 49
2621.51 43
2621.62 34
2621.74 24
2621.86 15
2621.98 8
2622.09 2
2622.21 0
2622.33 0
2622.44 0
2622.56 0
2622.68 1
2622.80 3
2622.91 7
2623.03 12
2623.15 20
2623.27 29
2623.38 40
2623.50 52
2623.62 64
2623.74 73
2623.85 78
2623.97 78
2624.09 74
2624.21 65
2624.32 54
2624.44 42
2624.56 32
2624.68 24
2624.79 21
2624.91 23
2625.03 27
2625.15 34
2625.26 40
2625.38 45
2625.50 47
2625.62 46
2625.73 43
2625.85 37
2625.97 31
2626.08 25
2626.20 21
2626.32 19
2626.44 21
2626.55 25
2626.67 31
2626.79 40
2626.91 48
2627.02 57
2627.14 65
2627.26 72
2627.38 77
2627.49 80
2627.61 82
2627.73 82
2627.85 79
2627.96 73
2628.08 64
2628.20 54
2628.32 43
2628.43 33
2628.55 26
2628.67 22
2628.79 21
2628.90 24
2629.02 29
2629.14 36
2629.26 42
2629.37 49
2629.49 53
2629.61 56
2629.73 58
2629.84 57
2629.96 53
2630.08 48
2630.20 40
2630.31 30
2630.43 21
2630.55 13
2630.67 6
2630.79 2
2630.90 1
2631.02 3
2631.14 6
2631.26 11
2631.37 16
2631.49 20
2631.61 24
2631.73 26
2631.84 27
2631.96 28
2632.08 30
2632.20 32
2632.31 35
2632.43 40
2632.55 47
2632.67 54
2632.78 62
2632.90 69
2633.02 74
2633.14 77
2633.25 76
2633.37 71
2633.49 61
2633.61 49
2633.72 35
2633.84 22
2633.96 11
2634.08 4
2634.20 3
2634.31 7
2634.43 15
2634.55 28
2634.67 43
2634.78 60
2634.90 77
2635.02 93
2635.14 107
2635.25 118
2635.37 126
2635.49 131
2635.61 132
2635.72 131
2635.84 127
2635.96 122
2636.08 115
2636.20 109
2636.31 102
2636.43 95
2636.55 90
2636.67 86
2636.78 85
2636.90 86
2637.02 90
2637.14 95
2637.25 101
2637.37 105
2637.49 106
2637.61 102
2637.73 95
2637.84 84
2637.96 71
2638.08 59
2638.20 50
2638.31 42
2638.43 37
2638.55 33
2638.67 30
2638.79 27
2638.90 24
2639.02 21
2639.14 19
2639.26 17
2639.37 18
2639.49 19
2639.61 21
2639.73 24
2639.85 27
2639.96 30
2640.08 33
2640.20 36
2640.32 41
2640.43 47
2640.55 54
2640.67 62
2640.79 71
2640.90 80
2641.02 86
2641.14 89
2641.26 88
2641.38 83
2641.49 74
2641.61 63
2641.73 52
2641.85 42
2641.97 35
2642.08 31
2642.20 29
2642.32 28
2642.44 26
2642.55 22
2642.67 15
2642.79 7
2642.91 0
2643.03 0
2643.14 0
2643.26 0
2643.38 0
2643.50 0
2643.61 0
2643.73 0
2643.85 0
2643.97 4
2644.09 9
2644.20 17
2644.32 25
2644.44 35
2644.56 45
2644.68 53
2644.79 60
2644.91 64
2645.03 66
2645.15 65
2645.26 63
2645.38 61
2645.50 58
2645.62 57
2645.74 57
2645.85 58
2645.97 60
2646.09 63
2646.21 66
2646.33 69
2646.44 71
2646.56 71
2646.68 68
2646.80 65
2646.92 59
2647.03 53
2647.15 46
2647.27 40
2647.39 35
2647.51 31
2647.62 29
2647.74 27
2647.86 26
2647.98 26
2648.09 26
2648.21 25
2648.33 25
2648.45 25
2648.57 25
2648.68 24
2648.80 24
2648.92 24
2649.04 23
2649.16 23
2649.27 23
2649.39 22
2649.51 21
2649.63 20
2649.75 18
2649.86 17
2649.98 15
2650.10 12
2650.22 10
2650.34 7
2650.45 5
2650.57 3
2650.69 3
2650.81 3
2650.93 6
2651.04 10
2651.16 14
2651.28 19
2651.40 24
2651.52 29
2651.63 34
2651.75 39
2651.87 43
2651.99 48
2652.11 53
2652.22 57
2652.34 61
2652.46 63
2652.58 64
2652.70 64
2652.81 61
2652.93 55
2653.05 48
2653.17 40
2653.29 32
2653.41 24
2653.52 17
2653.64 12
2653.76 10
2653.88 9
2654.00 11
2654.11 14
2654.23 17
2654.35 21
2654.47 24
2654.59 26
2654.70 26
2654.82 25
2654.94 21
2655.06 16
2655.18 9
2655.29 3
2655.41 0
2655.53 0
2655.65 0
2655.77 0
2655.89 0
2656.00 3
2656.12 9
2656.24 13
2656.36 14
2656.48 12
2656.59 6
2656.71 0
2656.83 0
2656.95 0
2657.07 0
2657.18 0
2657.30 5
2657.42 15
2657.54 26
2657.66 36
2657.78 43
2657.89 48
2658.01 52
2658.13 57
2658.25 63
2658.37 71
2658.48 80
2658.60 90
2658.72 99
2658.84 106
2658.96 109
2659.08 110
2659.19 107
2659.31 103
2659.43 98
2659.55 94
2659.67 91
2659.78 91
2659.90 94
2660.02 100
2660.14 110
2660.26 123
2660.38 138
2660.49 153
2660.61 168
2660.73 179
2660.85 187
2660.97 190
2661.08 188
2661.20 181
2661.32 170
2661.44 156
2661.56 140
2661.68 124
2661.79 108
2661.91 93
2662.03 80
2662.15 69
2662.27 62
2662.39 58
2662.50 59
2662.62 64
2662.74 72
2662.86 80
2662.98 88
2663.10 94
2663.21 97
2663.33 96
2663.45 94
2663.57 92
2663.69 91
2663.81 92
2663.92 95
2664.04 100
2664.16 106
2664.28 109
2664.40 111
2664.51 109
2664.63 105
2664.75 97
2664.87 88
2664.99 79
2665.11 70
2665.22 63
2665.34 58
2665.46 57
2665.58 58
2665.70 63
2665.82 69
2665.93 75
2666.05 79
2666.17 82
2666.29 83
2666.41 82
2666.53 80
2666.64 77
2666.76 76
2666.88 77
2667.00 79
2667.12 81
2667.24 83
2667.36 83
2667.47 80
2667.59 75
2667.71 69
2667.83 62
2667.95 56
2668.07 52
2668.18 50
2668.30 51
2668.42 54
2668.54 59
2668.66 65
2668.78 72
2668.89 79
2669.01 84
2669.13 88
2669.25 89
2669.37 87
2669.49 84
2669.60 80
2669.72 77
2669.84 75
2669.96 76
2670.08 80
2670.20 85
2670.32 90
2670.43 95
2670.55 98
2670.67 101
2670.79 102
2670.91 103
2671.03 105
2671.14 108
2671.26 111
2671.38 113
2671.50 113
2671.62 111
2671.74 106
2671.86 97
2671.97 86
2672.09 73
2672.21 62
2672.33 53
2672.45 48
2672.57 46
2672.68 47
2672.80 51
2672.92 57
2673.04 62
2673.16 67
2673.28 72
2673.40 74
2673.51 74
2673.63 71
2673.75 64
2673.87 53
2673.99 40
2674.11 25
2674.23 11
2674.34 1
2674.46 0
2674.58 0
2674.70 3
2674.82 15
2674.94 30
2675.06 45
2675.17 59
2675.29 68
2675.41 74
2675.53 74
2675.65 72
2675.77 69
2675.88 66
2676.00 65
2676.12 65
2676.24 68
2676.36 72
2676.48 78
2676.60 85
2676.71 92
2676.83 100
2676.95 109
2677.07 117
2677.19 124
2677.31 130
2677.43 134
2677.55 135
2677.66 135
2677.78 134
2677.90 131
2678.02 128
2678.14 123
2678.26 118
2678.38 112
2678.49 105
2678.61 98
2678.73 92
2678.85 86
2678.97 83
2679.09 81
2679.21 80
2679.32 80
2679.44 80
2679.56 79
2679.68 77
2679.80 75
2679.92 73
2680.04 71
2680.16 70
2680.27 71
2680.39 72
2680.51 74
2680.63 76
2680.75 76
2680.87 74
2680.99 70
2681.10 64
2681.22 57
2681.34 49
2681.46 41
2681.58 33
2681.70 26
2681.82 19
2681.94 13
2682.05 9
2682.17 6
2682.29 4
2682.41 3
2682.53 2
2682.65 0
2682.77 0
2682.88 0
2683.00 0
2683.12 0
2683.24 0
2683.36 0
2683.48 0
2683.60 6
2683.72 13
2683.83 19
2683.95 22
2684.07 20
2684.19 15
2684.31 8
2684.43 0
2684.55 0
2684.67 0
2684.78 1
2684.90 12
2685.02 27
2685.14 42
2685.26 56
2685.38 68
2685.50 75
2685.62 79
2685.73 81
2685.85 81
2685.97 81
2686.09 81
2686.21 81
2686.33 80
2686.45 79
2686.57 77
2686.69 75
2686.80 75
2686.92 77
2687.04 81
2687.16 87
2687.28 92
2687.40 95
2687.52 96
2687.64 95
2687.75 92
2687.87 89
2687.99 87
2688.11 87
2688.23 91
2688.35 98
2688.47 107
2688.59 117
2688.71 127
2688.82 136
2688.94 143
2689.06 148
2689.18 151
2689.30 153
2689.42 155
2689.54 159
2689.66 165
2689.78 172
2689.89 180
2690.01 188
2690.13 194
2690.25 196
2690.37 195
2690.49 189
2690.61 179
2690.73 166
2690.85 151
2690.96 136
2691.08 122
2691.20 112
2691.32 107
2691.44 106
2691.56 109
2691.68 114
2691.80 118
2691.92 122
2692.03 122
2692.15 119
2692.27 114
2692.39 109
2692.51 104
2692.63 101
2692.75 100
2692.87 101
2692.99 104
2693.10 108
2693.22 114
2693.34 122
2693.46 131
2693.58 140
2693.70 150
2693.82 157
2693.94 163
2694.06 166
2694.18 167
2694.29 167
2694.41 166
2694.53 165
2694.65 166
2694.77 167
2694.89 168
2695.01 167
2695.13 164
2695.25 156
2695.37 145
2695.48 130
2695.60 113
2695.72 97
2695.84 82
2695.96 70
2696.08 61
2696.20 56
2696.32 54
2696.44 55
2696.56 60
2696.67 67
2696.79 75
2696.91 84
2697.03 91
2697.15 96
2697.27 97
2697.39 94
2697.51 87
2697.63 78
2697.75 67
2697.86 56
2697.98 46
2698.10 38
2698.22 32
2698.34 29
2698.46 28
2698.58 29
2698.70 32
2698.82 37
2698.94 43
2699.06 49
2699.17 54
2699.29 57
2699.41 58
2699.53 59
2699.65 59
2699.77 60
2699.89 61
2700.01 64
2700.13 66
2700.25 67
2700.37 66
2700.48 63
2700.60 58
2700.72 51
2700.84 42
2700.96 34
2701.08 28
2701.20 23
2701.32 22
2701.44 23
2701.56 26
2701.68 30
2701.79 33
2701.91 36
2702.03 37
2702.15 37
2702.27 37
2702.39 38
2702.51 41
2702.63 46
2702.75 53
2702.87 61
2702.99 69
2703.11 76
2703.22 82
2703.34 86
2703.46 90
2703.58 93
2703.70 97
2703.82 103
2703.94 109
2704.06 114
2704.18 119
2704.30 124
2704.42 127
2704.54 128
2704.65 130
2704.77 131
2704.89 133
2705.01 136
2705.13 137
2705.25 137
2705.37 135
2705.49 130
2705.61 122
2705.73 111
2705.85 97
2705.97 82
2706.09 68
2706.20 55
2706.32 44
2706.44 37
2706.56 34
2706.68 33
2706.80 36
2706.92 41
2707.04 46
2707.16 51
2707.28 55
2707.40 56
2707.52 55
2707.64 53
2707.75 49
2707.87 47
2707.99 47
2708.11 50
2708.23 56
2708.35 66
2708.47 79
2708.59 93
2708.71 108
2708.83 120
2708.95 129
2709.07 133
2709.19 132
2709.31 126
2709.42 117
2709.54 105
2709.66 93
2709.78 83
2709.90 77
2710.02 74
2710.14 74
2710.26 75
2710.38 75
2710.50 72
2710.62 65
2710.74 55
2710.86 41
2710.98 27
2711.10 14
2711.21 2
2711.33 0
2711.45 0
2711.57 0
2711.69 0
2711.81 0
2711.93 0
2712.05 0
2712.17 0
2712.29 1
2712.41 6
2712.53 11
2712.65 16
2712.77 22
2712.89 27
2713.01 34
2713.12 42
2713.24 52
2713.36 64
2713.48 76
2713.60 89
2713.72 101
2713.84 112
2713.96 120
2714.08 125
2714.20 128
2714.32 128
2714.44 125
2714.56 119
2714.68 110
2714.80 98
2714.92 85
2715.04 70
2715.15 56
2715.27 44
2715.39 35
2715.51 31
2715.63 32
2715.75 37
2715.87 46
2715.99 56
2716.11 65
2716.23 72
2716.35 75
2716.47 75
2716.59 73
2716.71 69
2716.83 66
2716.95 64
2717.07 64
2717.19 63
2717.30 63
2717.42 61
2717.54 58
2717.66 54
2717.78 49
2717.90 46
2718.02 47
2718.14 51
2718.26 60
2718.38 72
2718.50 86
2718.62 100
2718.74 112
2718.86 120
2718.98 124
2719.10 124
2719.22 122
2719.34 117
2719.46 112
2719.58 107
2719.70 101
2719.81 95
2719.93 87
2720.05 77
2720.17 66
2720.29 52
2720.41 37
2720.53 22
2720.65 9
2720.77 0
2720.89 0
2721.01 0
2721.13 0
2721.25 0
2721.37 0
2721.49 0
2721.61 0
2721.73 0
2721.85 8
2721.97 19
2722.09 30
2722.21 40
2722.33 49
2722.45 57
2722.56 62
2722.68 66
2722.80 68
2722.92 69
2723.04 70
2723.16 70
2723.28 70
2723.40 70
2723.52 70
2723.64 70
2723.76 71
2723.88 74
2724.00 78
2724.12 83
2724.24 90
2724.36 97
2724.48 102
2724.60 104
2724.72 103
2724.84 99
2724.96 93
2725.08 87
2725.20 80
2725.32 75
2725.44 71
2725.56 67
2725.68 62
2725.79 55
2725.91 45
2726.03 34
2726.15 22
2726.27 9
2726.39 0
2726.51 0
2726.63 0
2726.75 0
2726.87 0
2726.99 0
2727.11 0
2727.23 0
2727.35 0
2727.47 12
2727.59 25
2727.71 39
2727.83 50
2727.95 57
2728.07 60
2728.19 59
2728.31 54
2728.43 47
2728.55 38
2728.67 29
2728.79 22
2728.91 18
2729.03 17
2729.15 19
2729.27 25
2729.39 32
2729.51 41
2729.63 49
2729.75 56
2729.86 60
2729.98 62
2730.10 60
2730.22 56
2730.34 49
2730.46 41
2730.58 31
2730.70 21
2730.82 12
2730.94 3
2731.06 0
2731.18 0
2731.30 0
2731.42 0
2731.54 0
2731.66 0
2731.78 0
2731.90 8
2732.02 15
2732.14 19
2732.26 20
2732.38 17
2732.50 11
2732.62 4
2732.74 0
2732.86 0
2732.98 0
2733.10 0
2733.22 0
2733.34 0
2733.46 0
2733.58 0
2733.70 8
2733.82 17
2733.94 24
2734.06 29
2734.18 32
2734.30 34
2734.42 34
2734.54 34
2734.66 34
2734.78 36
2734.90 37
2735.02 39
2735.14 39
2735.26 38
2735.38 36
2735.50 32
2735.62 26
2735.74 21
2735.86 18
2735.98 16
2736.10 18
2736.22 25
2736.34 35
2736.46 49
2736.58 65
2736.70 82
2736.82 98
2736.94 110
2737.06 118
2737.17 121
2737.29 120
2737.41 116
2737.53 109
2737.65 103
2737.77 98
2737.89 93
2738.01 89
2738.13 85
2738.25 82
2738.37 79
2738.49 76
2738.61 76
2738.73 77
2738.85 82
2738.97 88
2739.09 95
2739.21 100
2739.33 104
2739.45 105
2739.57 103
2739.69 99
2739.81 94
2739.93 90
2740.05 86
2740.17 84
2740.29 81
2740.41 79
2740.53 76
2740.65 73
2740.77 69
2740.89 65
2741.01 61
2741.13 58
2741.25 56
2741.37 55
2741.49 55
2741.61 54
2741.73 53
2741.85 53
2741.97 52
2742.09 52
2742.21 51
2742.33 50
2742.45 48
2742.57 46
2742.69 45
2742.81 45
2742.93 47
2743.05 51
2743.17 58
2743.29 66
2743.41 75
2743.53 83
2743.65 91
2743.77 97
2743.89 104
2744.01 112
2744.13 120
2744.25 128
2744.37 136
2744.49 140
2744.61 140
2744.73 136
2744.86 130
2744.98 124
2745.10 122
2745.22 128
2745.34 144
2745.46 170
2745.58 207
2745.70 252
2745.82 300
2745.94 349
2746.06 396
2746.18 441
2746.30 482
2746.42 521
2746.54 559
2746.66 600
2746.78 644
2746.90 692
2747.02 743
2747.14 796
2747.26 846
2747.38 892
2747.50 931
2747.62 961
2747.74 983
2747.86 1000
2747.98 1013
2748.10 1025
2748.22 1039
2748.34 1054
2748.46 1070
2748.58 1088
2748.70 1107
2748.82 1125
2748.94 1143
2749.06 1161
2749.18 1180
2749.30 1198
2749.42 1216
2749.54 1232
2749.66 1247
2749.78 1258
2749.90 1265
2750.02 1268
2750.14 1266
2750.26 1260
2750.38 1252
2750.50 1242
2750.62 1232
2750.74 1221
2750.86 1210
2750.98 1198
2751.10 1184
2751.22 1167
2751.34 1147
2751.46 1123
2751.58 1096
2751.70 1069
2751.82 1042
2751.94 1019
2752.06 999
2752.19 982
2752.31 967
2752.43 953
2752.55 937
2752.67 918
2752.79 896
2752.91 870
2753.03 842
2753.15 813
2753.27 783
2753.39 754
2753.51 724
2753.63 694
2753.75 664
2753.87 634
2753.99 604
2754.11 575
2754.23 548
2754.35 523
2754.47 500
2754.59 478
2754.71 458
2754.83 439
2754.95 421
2755.07 402
2755.19 384
2755.31 365
2755.43 345
2755.55 325
2755.67 305
2755.79 285
2755.91 268
2756.03 253
2756.15 241
2756.28 233
2756.40 229
2756.52 225
2756.64 222
2756.76 218
2756.88 211
2757.00 202
2757.12 190
2757.24 176
2757.36 162
2757.48 148
2757.60 134
2757.72 121
2757.84 109
2757.96 100
2758.08 94
2758.20 91
2758.32 91
2758.44 94
2758.56 99
2758.68 105
2758.80 111
2758.92 116
2759.04 121
2759.16 125
2759.28 128
2759.40 132
2759.53 136
2759.65 140
2759.77 143
2759.89 145
2760.01 146
2760.13 146
2760.25 145
2760.37 143
2760.49 141
2760.61 139
2760.73 138
2760.85 135
2760.97 132
2761.09 128
2761.21 123
2761.33 117
2761.45 111
2761.57 105
2761.69 99
2761.81 93
2761.93 87
2762.05 80
2762.17 72
2762.30 61
2762.42 50
2762.54 39
2762.66 28
2762.78 20
2762.90 14
2763.02 10
2763.14 10
2763.26 11
2763.38 14
2763.50 18
2763.62 21
2763.74 24
2763.86 26
2763.98 27
2764.10 27
2764.22 25
2764.34 23
2764.46 20
2764.58 17
2764.71 15
2764.83 13
2764.95 13
2765.07 14
2765.19 16
2765.31 18
2765.43 19
2765.55 18
2765.67 14
2765.79 8
2765.91 1
2766.03 0
2766.15 0
2766.27 0
2766.39 0
2766.51 0
2766.63 0
2766.75 0
2766.87 5
2767.00 8
2767.12 11
2767.24 11
2767.36 10
2767.48 9
2767.60 8
2767.72 9
2767.84 11
2767.96 14
2768.08 20
2768.20 28
2768.32 37
2768.44 48
2768.56 61
2768.68 73
2768.80 85
2768.92 95
2769.05 103
2769.17 108
2769.29 112
2769.41 114
2769.53 115
2769.65 117
2769.77 119
2769.89 123
2770.01 129
2770.13 135
2770.25 142
2770.37 149
2770.49 156
2770.61 162
2770.73 166
2770.85 168
2770.98 168
2771.10 166
2771.22 160
2771.34 152
2771.46 140
2771.58 126
2771.70 112
2771.82 99
2771.94 89
2772.06 84
2772.18 83
2772.30 88
2772.42 95
2772.54 104
2772.67 113
2772.79 120
2772.91 124
2773.03 124
2773.15 121
2773.27 114
2773.39 104
2773.51 92
2773.63 79
2773.75 66
2773.87 55
2773.99 47
2774.11 43
2774.23 44
2774.36 50
2774.48 59
2774.60 71
2774.72 82
2774.84 93
2774.96 100
2775.08 105
2775.20 107
2775.32 106
2775.44 103
2775.56 98
2775.68 91
2775.80 81
2775.92 68
2776.05 54
2776.17 40
2776.29 27
2776.41 17
2776.53 13
2776.65 14
2776.77 21
2776.89 32
2777.01 47
2777.13 63
2777.25 77
2777.37 88
2777.49 96
2777.62 99
2777.74 98
2777.86 95
2777.98 90
2778.10 86
2778.22 83
2778.34 80
2778.46 77
2778.58 73
2778.70 68
2778.82 62
2778.94 56
2779.07 51
2779.19 47
2779.31 45
2779.43 47
2779.55 52
2779.67 59
2779.79 68
2779.91 79
2780.03 91
2780.15 103
2780.27 115
2780.39 126
2780.52 136
2780.64 145
2780.76 154
2780.88 160
2781.00 165
2781.12 168
2781.24 168
2781.36 166
2781.48 162
2781.60 157
2781.72 151
2781.85 146
2781.97 141
2782.09 137
2782.21 133
2782.33 129
2782.45 124
2782.57 117
2782.69 110
2782.81 103
2782.93 96
2783.05 89
2783.18 85
2783.30 83
2783.42 84
2783.54 87
2783.66 92
2783.78 99
2783.90 107
2784.02 114
2784.14 119
2784.26 122
2784.38 122
2784.51 117
2784.63 108
2784.75 94
2784.87 78
2784.99 61
2785.11 46
2785.23 36
2785.35 30
2785.47 31
2785.59 36
2785.72 45
2785.84 54
2785.96 62
2786.08 68
2786.20 72
2786.32 74
2786.44 75
2786.56 74
2786.68 70
2786.80 65
2786.93 57
2787.05 47
2787.17 35
2787.29 24
2787.41 14
2787.53 6
2787.65 1
2787.77 0
2787.89 0
2788.01 0
2788.14 0
2788.26 0
2788.38 0
2788.50 0
2788.62 0
2788.74 0
2788.86 0
2788.98 0
2789.10 2
2789.22 6
2789.35 12
2789.47 19
2789.59 29
2789.71 40
2789.83 55
2789.95 70
2790.07 85
2790.19 100
2790.31 112
2790.44 122
2790.56 128
2790.68 131
2790.80 132
2790.92 131
2791.04 128
2791.16 123
2791.28 117
2791.40 110
2791.53 103
2791.65 98
2791.77 96
2791.89 96
2792.01 99
2792.13 104
2792.25 110
2792.37 115
2792.49 118
2792.62 119
2792.74 120
2792.86 120
2792.98 122
2793.10 126
2793.22 132
2793.34 139
2793.46 146
2793.58 151
2793.71 154
2793.83 154
2793.95 153
2794.07 150
2794.19 148
2794.31 145
2794.43 144
2794.55 142
2794.67 140
2794.80 139
2794.92 136
2795.04 133
2795.16 130
2795.28 127
2795.40 124
2795.52 120
2795.64 117
2795.77 113
2795.89 108
2796.01 101
2796.13 93
2796.25 83
2796.37 73
2796.49 63
2796.61 53
2796.74 45
2796.86 37
2796.98 30
2797.10 25
2797.22 21
2797.34 18
2797.46 17
2797.58 19
2797.71 23
2797.83 28
2797.95 35
2798.07 42
2798.19 46
2798.31 48
2798.43 46
2798.55 41
2798.68 33
2798.80 23
2798.92 14
2799.04 6
2799.16 1
2799.28 0
2799.40 0
2799.52 0
2799.65 0
2799.77 0
2799.89 0
2800.01 0
2800.13 0
2800.25 0
2800.37 3
2800.49 16
2800.62 32
2800.74 47
2800.86 60
2800.98 69
2801.10 72
2801.22 72
2801.34 68
2801.46 63
2801.59 58
2801.71 55
2801.83 54
2801.95 56
2802.07 60
2802.19 65
2802.31 72
2802.44 78
2802.56 82
2802.68 84
2802.80 82
2802.92 78
2803.04 72
2803.16 66
2803.28 60
2803.41 54
2803.53 50
2803.65 46
2803.77 43
2803.89 39
2804.01 34
2804.13 29
2804.26 24
2804.38 20
2804.50 18
2804.62 19
2804.74 22
2804.86 26
2804.98 32
2805.11 39
2805.23 44
2805.35 48
2805.47 50
2805.59 50
2805.71 47
2805.83 42
2805.96 37
2806.08 32
2806.20 29
2806.32 27
2806.44 28
2806.56 32
2806.68 37
2806.81 44
2806.93 51
2807.05 56
2807.17 59
2807.29 59
2807.41 54
2807.53 48
2807.66 40
2807.78 32
2807.90 26
2808.02 23
2808.14 24
2808.26 27
2808.38 34
2808.51 42
2808.63 51
2808.75 60
2808.87 68
2808.99 75
2809.11 80
2809.23 85
2809.36 89
2809.48 94
2809.60 102
2809.72 112
2809.84 124
2809.96 137
2810.09 150
2810.21 160
2810.33 167
2810.45 169
2810.57 167
2810.69 162
2810.81 155
2810.94 147
2811.06 139
2811.18 132
2811.30 125
2811.42 120
2811.54 116
2811.66 114
2811.79 113
2811.91 113
2812.03 115
2812.15 116
2812.27 117
2812.39 116
2812.52 113
2812.64 109
2812.76 103
2812.88 97
2813.00 91
2813.12 88
2813.25 86
2813.37 86
2813.49 86
2813.61 87
2813.73 87
2813.85 86
2813.97 84
2814.10 82
2814.22 81
2814.34 82
2814.46 85
2814.58 90
2814.70 96
2814.83 101
2814.95 106
2815.07 110
2815.19 113
2815.31 116
2815.43 119
2815.56 122
2815.68 126
2815.80 130
2815.92 135
2816.04 139
2816.16 144
2816.29 148
2816.41 152
2816.53 156
2816.65 159
2816.77 161
2816.89 161
2817.02 160
2817.14 157
2817.26 153
2817.38 148
2817.50 144
2817.62 140
2817.75 137
2817.87 134
2817.99 131
2818.11 129
2818.23 127
2818.35 126
2818.48 125
2818.60 125
2818.72 126
2818.84 129
2818.96 132
2819.08 136
2819.21 141
2819.33 145
2819.45 150
2819.57 154
2819.69 157
2819.81 161
2819.94 164
2820.06 167
2820.18 169
2820.30 170
2820.42 169
2820.54 166
2820.67 160
2820.79 151
2820.91 139
2821.03 126
2821.15 111
2821.27 97
2821.40 83
2821.52 70
2821.64 60
2821.76 51
2821.88 44
2822.01 38
2822.13 32
2822.25 25
2822.37 18
2822.49 11
2822.61 5
2822.74 0
2822.86 0
2822.98 0
2823.10 0
2823.22 0
2823.34 0
2823.47 0
2823.59 0
2823.71 0
2823.83 1
2823.95 16
2824.08 34
2824.20 53
2824.32 72
2824.44 88
2824.56 100
2824.68 106
2824.81 107
2824.93 106
2825.05 104
2825.17 102
2825.29 102
2825.42 105
2825.54 109
2825.66 114
2825.78 118
2825.90 121
2826.03 123
2826.15 123
2826.27 122
2826.39 122
2826.51 122
2826.63 123
2826.76 126
2826.88 129
2827.00 134
2827.12 140
2827.24 146
2827.37 154
2827.49 161
2827.61 168
2827.73 173
2827.85 176
2827.98 178
2828.10 178
2828.22 178
2828.34 179
2828.46 181
2828.58 185
2828.71 190
2828.83 196
2828.95 203
2829.07 209
2829.19 214
2829.32 218
2829.44 222
2829.56 225
2829.68 227
2829.80 229
2829.93 231
2830.05 234
2830.17 237
2830.29 241
2830.41 246
2830.54 251
2830.66 256
2830.78 261
2830.90 266
2831.02 272
2831.15 279
2831.27 288
2831.39 297
2831.51 307
2831.63 315
2831.75 320
2831.88 322
2832.00 320
2832.12 315
2832.24 306
2832.36 295
2832.49 283
2832.61 270
2832.73 258
2832.85 247
2832.97 239
2833.10 233
2833.22 230
2833.34 230
2833.46 231
2833.58 233
2833.71 236
2833.83 240
2833.95 244
2834.07 249
2834.20 254
2834.32 260
2834.44 268
2834.56 276
2834.68 283
2834.81 289
2834.93 291
2835.05 290
2835.17 285
2835.29 276
2835.42 265
2835.54 252
2835.66 238
2835.78 227
2835.90 217
2836.03 210
2836.15 207
2836.27 208
2836.39 212
2836.51 219
2836.64 227
2836.76 234
2836.88 239
2837.00 241
2837.12 238
2837.25 231
2837.37 220
2837.49 208
2837.61 195
2837.73 185
2837.86 179
2837.98 177
2838.10 179
2838.22 184
2838.35 192
2838.47 202
2838.59 211
2838.71 218
2838.83 223
2838.96 224
2839.08 221
2839.20 214
2839.32 201
2839.44 186
2839.57 170
2839.69 156
2839.81 148
2839.93 146
2840.06 152
2840.18 164
2840.30 180
2840.42 196
2840.54 209
2840.67 217
2840.79 221
2840.91 220
2841.03 217
2841.15 214
2841.28 211
2841.40 208
2841.52 207
2841.64 205
2841.77 203
2841.89 201
2842.01 198
2842.13 194
2842.25 189
2842.38 183
2842.50 176
2842.62 166
2842.74 154
2842.87 142
2842.99 129
2843.11 116
2843.23 106
2843.35 99
2843.48 94
2843.60 93
2843.72 94
2843.84 98
2843.97 102
2844.09 107
2844.21 112
2844.33 116
2844.45 119
2844.58 121
2844.70 121
2844.82 120
2844.94 118
2845.07 115
2845.19 112
2845.31 111
2845.43 111
2845.55 115
2845.68 120
2845.80 128
2845.92 135
2846.04 140
2846.17 140
2846.29 136
2846.41 126
2846.53 113
2846.66 99
2846.78 87
2846.90 79
2847.02 78
2847.14 83
2847.27 95
2847.39 111
2847.51 127
2847.63 143
2847.76 155
2847.88 162
2848.00 166
2848.12 165
2848.25 161
2848.37 156
2848.49 150
2848.61 144
2848.73 138
2848.86 132
2848.98 125
2849.10 118
2849.22 111
2849.35 104
2849.47 99
2849.59 97
2849.71 99
2849.84 106
2849.96 117
2850.08 130
2850.20 143
2850.33 154
2850.45 160
2850.57 159
2850.69 152
2850.82 140
2850.94 126
2851.06 111
2851.18 99
2851.30 92
2851.43 91
2851.55 93
2851.67 99
2851.79 105
2851.92 111
2852.04 115
2852.16 118
2852.28 118
2852.41 117
2852.53 116
2852.65 114
2852.77 112
2852.90 109
2853.02 107
2853.14 104
2853.26 102
2853.39 99
2853.51 96
2853.63 94
2853.75 92
2853.88 91
2854.00 90
2854.12 90
2854.24 91
2854.37 92
2854.49 93
2854.61 94
2854.73 94
2854.86 93
2854.98 93
2855.10 92
2855.22 91
2855.35 91
2855.47 91
2855.59 91
2855.71 91
2855.84 90
2855.96 88
2856.08 84
2856.20 78
2856.33 71
2856.45 62
2856.57 54
2856.69 46
2856.82 39
2856.94 35
2857.06 35
2857.18 38
2857.31 44
2857.43 52
2857.55 60
2857.67 66
2857.80 70
2857.92 72
2858.04 72
2858.16 71
2858.29 72
2858.41 77
2858.53 85
2858.65 97
2858.78 110
2858.90 124
2859.02 137
2859.14 148
2859.27 156
2859.39 161
2859.51 163
2859.63 161
2859.76 157
2859.88 150
2860.00 143
2860.12 135
2860.25 128
2860.37 123
2860.49 119
2860.61 117
2860.74 116
2860.86 117
2860.98 118
2861.10 121
2861.23 126
2861.35 133
2861.47 142
2861.60 153
2861.72 166
2861.84 180
2861.96 193
2862.09 205
2862.21 216
2862.33 224
2862.45 228
2862.58 229
2862.70 225
2862.82 219
2862.94 209
2863.07 197
2863.19 185
2863.31 173
2863.43 162
2863.56 154
2863.68 149
2863.80 146
2863.93 145
2864.05 145
2864.17 145
2864.29 144
2864.42 142
2864.54 138
2864.66 132
2864.78 125
2864.91 118
2865.03 111
2865.15 105
2865.27 100
2865.40 97
2865.52 95
2865.64 94
2865.77 95
2865.89 96
2866.01 98
2866.13 101
2866.26 104
2866.38 106
2866.50 108
2866.62 109
2866.75 108
2866.87 106
2866.99 103
2867.12 99
2867.24 95
2867.36 91
2867.48 87
2867.61 84
2867.73 82
2867.85 78
2867.97 73
2868.10 66
2868.22 58
2868.34 49
2868.47 40
2868.59 33
2868.71 30
2868.83 31
2868.96 35
2869.08 41
2869.20 49
2869.33 57
2869.45 63
2869.57 68
2869.69 71
2869.82 72
2869.94 71
2870.06 70
2870.18 67
2870.31 64
2870.43 60
2870.55 56
2870.68 53
2870.80 50
2870.92 48
2871.04 48
2871.17 49
2871.29 49
2871.41 49
2871.54 47
2871.66 44
2871.78 40
2871.90 37
2872.03 35
2872.15 37
2872.27 43
2872.40 52
2872.52 63
2872.64 75
2872.76 85
2872.89 92
2873.01 94
2873.13 93
2873.26 89
2873.38 82
2873.50 75
2873.62 67
2873.75 60
2873.87 53
2873.99 46
2874.12 39
2874.24 31
2874.36 22
2874.48 12
2874.61 2
2874.73 0
2874.85 0
2874.98 0
2875.10 0
2875.22 0
2875.34 0
2875.47 0
2875.59 1
2875.71 8
2875.84 13
2875.96 18
2876.08 22
2876.21 26
2876.33 29
2876.45 31
2876.57 31
2876.70 29
2876.82 25
2876.94 18
2877.07 11
2877.19 4
2877.31 0
2877.43 0
2877.56 0
2877.68 0
2877.80 0
2877.93 0
2878.05 0
2878.17 0
2878.30 0
2878.42 2
2878.54 5
2878.66 9
2878.79 15
2878.91 21
2879.03 27
2879.16 33
2879.28 38
2879.40 40
2879.53 40
2879.65 38
2879.77 35
2879.89 32
2880.02 30
2880.14 29
2880.26 31
2880.39 35
2880.51 41
2880.63 48
2880.76 55
2880.88 62
2881.00 68
2881.12 74
2881.25 78
2881.37 80
2881.49 81
2881.62 79
2881.74 74
2881.86 67
2881.99 58
2882.11 46
2882.23 34
2882.36 20
2882.48 7
2882.60 0
2882.72 0
2882.85 0
2882.97 0
2883.09 0
2883.22 0
2883.34 0
2883.46 9
2883.59 19
2883.71 28
2883.83 32
2883.96 31
2884.08 26
2884.20 18
2884.32 9
2884.45 1
2884.57 0
2884.69 0
2884.82 4
2884.94 15
2885.06 28
2885.19 43
2885.31 57
2885.43 68
2885.56 77
2885.68 83
2885.80 86
2885.93 89
2886.05 91
2886.17 92
2886.29 93
2886.42 95
2886.54 97
2886.66 101
2886.79 105
2886.91 111
2887.03 117
2887.16 122
2887.28 124
2887.40 122
2887.53 116
2887.65 105
2887.77 93
2887.90 80
2888.02 69
2888.14 60
2888.27 54
2888.39 51
2888.51 51
2888.63 52
2888.76 53
2888.88 56
2889.00 59
2889.13 62
2889.25 66
2889.37 69
2889.50 71
2889.62 71
2889.74 70
2889.87 67
2889.99 62
2890.11 58
2890.24 54
2890.36 52
2890.48 51
2890.61 52
2890.73 54
2890.85 55
2890.98 54
2891.10 53
2891.22 51
2891.35 50
2891.47 50
2891.59 52
2891.72 56
2891.84 61
2891.96 66
2892.09 67
2892.21 66
2892.33 60
2892.46 51
2892.58 41
2892.70 31
2892.82 23
2892.95 18
2893.07 14
2893.19 12
2893.32 10
2893.44 8
2893.56 5
2893.69 2
2893.81 0
2893.93 0
2894.06 0
2894.18 0
2894.30 0
2894.43 0
2894.55 0
2894.67 0
2894.80 1
2894.92 2
2895.04 4
2895.17 7
2895.29 10
2895.41 15
2895.54 21
2895.66 30
2895.78 40
2895.91 50
2896.03 60
2896.15 68
2896.28 74
2896.40 77
2896.52 77
2896.65 75
2896.77 71
2896.89 68
2897.02 66
2897.14 66
2897.26 67
2897.39 67
2897.51 67
2897.64 65
2897.76 61
2897.88 56
2898.01 51
2898.13 46
2898.25 43
2898.38 43
2898.50 45
2898.62 47
2898.75 51
2898.87 54
2898.99 57
2899.12 60
2899.24 61
2899.36 62
2899.49 61
2899.61 60
2899.73 58
2899.86 55
2899.98 53
2900.10 52
2900.23 52
2900.35 53
2900.47 55
2900.60 57
2900.72 59
2900.84 62
2900.97 65
2901.09 69
2901.21 77
2901.34 87
2901.46 100
2901.58 114
2901.71 128
2901.83 141
2901.96 150
2902.08 153
2902.20 151
2902.33 145
2902.45 134
2902.57 122
2902.70 111
2902.82 103
2902.94 98
2903.07 98
2903.19 101
2903.31 107
2903.44 112
2903.56 117
2903.68 119
2903.81 117
2903.93 112
2904.05 106
2904.18 100
2904.30 96
2904.43 94
2904.55 95
2904.67 98
2904.80 102
2904.92 105
2905.04 106
2905.17 104
2905.29 98
2905.41 90
2905.54 80
2905.66 69
2905.78 59
2905.91 51
2906.03 44
2906.16 40
2906.28 38
2906.40 37
2906.53 38
2906.65 40
2906.77 43
2906.90 45
2907.02 47
2907.14 49
2907.27 52
2907.39 54
2907.51 56
2907.64 57
2907.76 56
2907.89 55
2908.01 51
2908.13 47
2908.26 43
2908.38 40
2908.50 40
2908.63 42
2908.75 46
2908.87 51
2909.00 57
2909.12 62
2909.25 64
2909.37 65
2909.49 62
2909.62 58
2909.74 52
2909.86 44
2909.99 36
2910.11 27
2910.23 21
2910.36 18
2910.48 20
2910.61 26
2910.73 37
2910.85 51
2910.98 66
2911.10 79
2911.22 90
2911.35 98
2911.47 102
2911.59 103
2911.72 102
2911.84 97
2911.97 90
2912.09 81
2912.21 68
2912.34 55
2912.46 41
2912.58 30
2912.71 23
2912.83 20
2912.96 22
2913.08 27
2913.20 33
2913.33 40
2913.45 46
2913.57 50
2913.70 53
2913.82 55
2913.95 57
2914.07 59
2914.19 61
2914.32 63
2914.44 63
2914.56 61
2914.69 56
2914.81 49
2914.94 40
2915.06 30
2915.18 19
2915.31 10
2915.43 1
2915.55 0
2915.68 0
2915.80 0
2915.93 0
2916.05 0
2916.17 0
2916.30 0
2916.42 0
2916.54 0
2916.67 5
2916.79 11
2916.92 18
2917.04 26
2917.16 32
2917.29 36
2917.41 36
2917.53 34
2917.66 29
2917.78 22
2917.91 18
2918.03 16
2918.15 19
2918.28 27
2918.40 39
2918.53 52
2918.65 65
2918.77 74
2918.90 79
2919.02 79
2919.14 75
2919.27 69
2919.39 63
2919.52 58
2919.64 56
2919.76 55
2919.89 55
2920.01 54
2920.14 50
2920.26 43
2920.38 32
2920.51 19
2920.63 5
2920.75 0
2920.88 0
2921.00 0
2921.13 0
2921.25 0
2921.37 0
2921.50 0
2921.62 0
2921.75 7
2921.87 20
2921.99 34
2922.12 49
2922.24 64
2922.37 76
2922.49 83
2922.61 85
2922.74 82
2922.86 74
2922.99 62
2923.11 49
2923.23 36
2923.36 26
2923.48 19
2923.60 17
2923.73 19
2923.85 26
2923.98 37
2924.10 50
2924.22 65
2924.35 80
2924.47 93
2924.60 104
2924.72 110
2924.84 113
2924.97 111
2925.09 106
2925.22 100
2925.34 93
2925.46 87
2925.59 82
2925.71 77
2925.84 72
2925.96 67
2926.08 61
2926.21 55
2926.33 48
2926.46 43
2926.58 39
2926.70 35
2926.83 33
2926.95 30
2927.08 28
2927.20 24
2927.32 21
2927.45 18
2927.57 17
2927.70 18
2927.82 21
2927.94 26
2928.07 32
2928.19 38
2928.32 43
2928.44 48
2928.56 52
2928.69 55
2928.81 57
2928.94 60
2929.06 63
2929.18 66
2929.31 69
2929.43 73
2929.56 76
2929.68 77
2929.81 77
2929.93 73
2930.05 68
2930.18 59
2930.30 50
2930.43 39
2930.55 28
2930.67 20
2930.80 13
2930.92 10
2931.05 10
2931.17 12
2931.29 16
2931.42 21
2931.54 26
2931.67 30
2931.79 33
2931.91 34
2932.04 33
2932.16 31
2932.29 27
2932.41 21
2932.54 15
2932.66 7
2932.78 1
2932.91 0
2933.03 0
2933.16 0
2933.28 0
2933.40 3
2933.53 10
2933.65 17
2933.78 25
2933.90 33
2934.03 42
2934.15 53
2934.27 66
2934.40 79
2934.52 92
2934.65 103
2934.77 110
2934.89 112
2935.02 109
2935.14 101
2935.27 88
2935.39 74
2935.52 59
2935.64 44
2935.76 32
2935.89 23
2936.01 19
2936.14 18
2936.26 23
2936.38 31
2936.51 41
2936.63 52
2936.76 61
2936.88 68
2937.01 71
2937.13 71
2937.25 67
2937.38 63
2937.50 60
2937.63 58
2937.75 59
2937.88 62
2938.00 67
2938.12 72
2938.25 75
2938.37 77
2938.50 76
2938.62 73
2938.75 68
2938.87 61
2938.99 52
2939.12 42
2939.24 31
2939.37 19
2939.49 9
2939.62 0
2939.74 0
2939.86 0
2939.99 0
2940.11 0
2940.24 0
2940.36 0
2940.49 0
2940.61 0
2940.73 1
2940.86 5
2940.98 11
2941.11 17
2941.23 25
2941.36 33
2941.48 41
2941.60 47
2941.73 51
2941.85 53
2941.98 52
2942.10 51
2942.23 50
2942.35 50
2942.47 52
2942.60 56
2942.72 60
2942.85 63
2942.97 64
2943.10 62
2943.22 57
2943.34 50
2943.47 43
2943.59 38
2943.72 36
2943.84 37
2943.97 41
2944.09 45
2944.22 49
2944.34 50
2944.46 49
2944.59 44
2944.71 39
2944.84 33
2944.96 28
2945.09 25
2945.21 25
2945.33 27
2945.46 31
2945.58 38
2945.71 45
2945.83 54
2945.96 63
2946.08 71
2946.21 78
2946.33 84
2946.45 89
2946.58 93
2946.70 98
2946.83 103
2946.95 108
2947.08 113
2947.20 117
2947.33 119
2947.45 117
2947.57 113
2947.70 106
2947.82 98
2947.95 89
2948.07 79
2948.20 70
2948.32 61
2948.45 51
2948.57 40
2948.69 30
2948.82 20
2948.94 13
2949.07 8
2949.19 6
2949.32 6
2949.44 7
2949.57 8
2949.69 6
2949.81 2
2949.94 0
2950.06 0
2950.19 0
2950.31 0
2950.44 0
2950.56 0
2950.69 3
2950.81 13
2950.94 22
2951.06 31
2951.18 38
2951.31 43
2951.43 46
2951.56 48
2951.68 47
2951.81 45
2951.93 40
2952.06 35
2952.18 29
2952.31 23
2952.43 18
2952.55 14
2952.68 13
2952.80 13
2952.93 15
2953.05 18
2953.18 22
2953.30 27
2953.43 32
2953.55 38
2953.68 45
2953.80 51
2953.92 58
2954.05 65
2954.17 72
2954.30 78
2954.42 84
2954.55 89
2954.67 94
2954.80 97
2954.92 99
2955.05 99
2955.17 98
2955.30 96
2955.42 94
2955.54 92
2955.67 92
2955.79 93
2955.92 94
2956.04 97
2956.17 99
2956.29 101
2956.42 105
2956.54 109
2956.67 115
2956.79 123
2956.92 133
2957.04 144
2957.16 154
2957.29 161
2957.41 165
2957.54 164
2957.66 157
2957.79 146
2957.91 131
2958.04 114
2958.16 95
2958.29 78
2958.41 63
2958.54 51
2958.66 43
2958.79 40
2958.91 42
2959.03 48
2959.16 57
2959.28 69
2959.41 82
2959.53 94
2959.66 104
2959.78 111
2959.91 114
2960.03 112
2960.16 108
2960.28 103
2960.41 98
2960.53 93
2960.66 91
2960.78 90
2960.91 90
2961.03 90
2961.15 90
2961.28 91
2961.40 91
2961.53 93
2961.65 96
2961.78 100
2961.90 105
2962.03 109
2962.15 113
2962.28 116
2962.40 118
2962.53 120
2962.65 120
2962.78 122
2962.90 124
2963.03 126
2963.15 128
2963.28 130
2963.40 129
2963.53 126
2963.65 120
2963.78 111
2963.90 101
2964.02 90
2964.15 80
2964.27 73
2964.40 69
2964.52 71
2964.65 77
2964.77 87
2964.90 99
2965.02 110
2965.15 119
2965.27 125
2965.40 125
2965.52 122
2965.65 115
2965.77 106
2965.90 98
2966.02 93
2966.15 91
2966.27 91
2966.40 92
2966.52 92
2966.65 91
2966.77 86
2966.90 79
2967.02 70
2967.15 62
2967.27 55
2967.40 52
2967.52 52
2967.64 56
2967.77 62
2967.89 69
2968.02 76
2968.14 82
2968.27 86
2968.39 89
2968.52 91
2968.64 93
2968.77 96
2968.89 100
2969.02 104
2969.14 107
2969.27 110
2969.39 109
2969.52 106
2969.64 101
2969.77 94
2969.89 86
2970.02 80
2970.14 75
2970.27 72
2970.39 70
2970.52 69
2970.64 68
2970.77 67
2970.89 66
2971.02 66
2971.14 66
2971.27 69
2971.39 72
2971.52 75
2971.64 76
2971.77 76
2971.89 73
2972.02 66
2972.14 58
2972.27 49
2972.39 39
2972.52 32
2972.64 27
2972.77 25
2972.89 26
2973.02 29
2973.14 34
2973.27 39
2973.39 44
2973.52 49
2973.64 52
2973.77 56
2973.89 60
2974.02 65
2974.14 70
2974.27 75
2974.39 79
2974.52 81
2974.64 82
2974.77 82
2974.89 84
2975.02 88
2975.14 96
2975.27 107
2975.39 121
2975.52 135
2975.64 146
2975.77 152
2975.89 154
2976.02 150
2976.14 144
2976.27 138
2976.39 132
2976.52 129
2976.64 127
2976.77 125
2976.89 123
2977.02 120
2977.14 115
2977.27 108
2977.39 102
2977.52 98
2977.64 96
2977.77 96
2977.89 100
2978.02 105
2978.14 114
2978.27 123
2978.39 134
2978.52 144
2978.64 154
2978.77 163
2978.89 170
2979.02 175
2979.14 177
2979.27 177
2979.39 175
2979.52 174
2979.64 172
2979.77 171
2979.89 172
2980.02 173
2980.15 175
2980.27 176
2980.40 176
2980.52 174
2980.65 169
2980.77 162
2980.90 155
2981.02 148
2981.15 144
2981.27 144
2981.40 147
2981.52 152
2981.65 158
2981.77 163
2981.90 167
2982.02 169
2982.15 171
2982.27 174
2982.40 179
2982.52 185
2982.65 193
2982.77 202
2982.90 209
2983.02 213
2983.15 214
2983.27 210
2983.40 204
2983.52 197
2983.65 189
2983.78 185
2983.90 184
2984.03 187
2984.15 195
2984.28 205
2984.40 216
2984.53 227
2984.65 237
2984.78 243
2984.90 245
2985.03 244
2985.15 239
2985.28 233
2985.40 224
2985.53 213
2985.65 200
2985.78 186
2985.90 169
2986.03 151
2986.15 134
2986.28 118
2986.41 106
2986.53 98
2986.66 94
2986.78 94
2986.91 98
2987.03 103
2987.16 108
2987.28 111
2987.41 113
2987.53 112
2987.66 110
2987.78 108
2987.91 105
2988.03 102
2988.16 100
2988.28 99
2988.41 98
2988.54 96
2988.66 94
2988.79 92
2988.91 90
2989.04 89
2989.16 88
2989.29 89
2989.41 90
2989.54 90
2989.66 91
2989.79 90
2989.91 89
2990.04 88
2990.16 87
2990.29 88
2990.42 92
2990.54 98
2990.67 106
2990.79 116
2990.92 125
2991.04 135
2991.17 143
2991.29 149
2991.42 153
2991.54 154
2991.67 154
2991.79 151
2991.92 147
2992.05 140
2992.17 132
2992.30 124
2992.42 115
2992.55 106
2992.67 96
2992.80 87
2992.92 78
2993.05 70
2993.17 63
2993.30 58
2993.42 56
2993.55 57
2993.68 61
2993.80 69
2993.93 79
2994.05 91
2994.18 103
2994.30 114
2994.43 123
2994.55 129
2994.68 133
2994.80 133
2994.93 131
2995.06 128
2995.18 126
2995.31 125
2995.43 125
2995.56 128
2995.68 131
2995.81 134
2995.93 137
2996.06 137
2996.18 135
2996.31 130
2996.44 125
2996.56 119
2996.69 114
2996.81 111
2996.94 110
2997.06 110
2997.19 112
2997.31 115
2997.44 119
2997.56 125
2997.69 132
2997.82 141
2997.94 150
2998.07 161
2998.19 172
2998.32 182
2998.44 191
2998.57 200
2998.69 207
2998.82 214
2998.95 220
2999.07 225
2999.20 228
2999.32 229
2999.45 228
2999.57 224
2999.70 216
2999.82 205
2999.95 192
3000.08 175
3000.20 156
3000.33 135
3000.45 114
3000.58 92
3000.70 73
3000.83 56
3000.95 43
3001.08 34
3001.21 28
3001.33 25
3001.46 22
3001.58 19
3001.71 16
3001.83 12
3001.96 7
3002.08 2
3002.21 0
3002.34 0
3002.46 0
3002.59 0
3002.71 0
3002.84 3
3002.96 7
3003.09 10
3003.21 12
3003.34 11
3003.47 7
3003.59 1
3003.72 0
3003.84 0
3003.97 0
3004.09 0
3004.22 0
3004.35 4
3004.47 14
3004.60 25
3004.72 36
3004.85 46
3004.97 54
3005.10 62
3005.23 67
3005.35 72
3005.48 76
3005.60 79
3005.73 83
3005.85 87
3005.98 92
3006.10 97
3006.23 102
3006.36 106
3006.48 109
3006.61 111
3006.73 113
3006.86 113
3006.98 112
3007.11 111
3007.24 110
3007.36 108
3007.49 107
3007.61 105
3007.74 103
3007.86 101
3007.99 97
3008.12 92
3008.24 86
3008.37 78
3008.49 69
3008.62 61
3008.74 52
3008.87 45
3009.00 40
3009.12 36
3009.25 33
3009.37 30
3009.50 27
3009.62 23
3009.75 18
3009.88 13
3010.00 8
3010.13 4
3010.25 1
3010.38 0
3010.51 0
3010.63 0
3010.76 0
3010.88 0
3011.01 0
3011.13 0
3011.26 0
3011.39 0
3011.51 8
3011.64 19
3011.76 32
3011.89 44
3012.01 55
3012.14 64
3012.27 69
3012.39 72
3012.52 72
3012.64 70
3012.77 68
3012.90 66
3013.02 65
3013.15 65
3013.27 67
3013.40 69
3013.52 72
3013.65 75
3013.78 76
3013.90 76
3014.03 75
3014.15 73
3014.28 71
3014.41 68
3014.53 67
3014.66 67
3014.78 69
3014.91 73
3015.03 78
3015.16 85
3015.29 91
3015.41 96
3015.54 99
3015.66 99
3015.79 97
3015.92 91
3016.04 84
3016.17 75
3016.29 67
3016.42 60
3016.55 55
3016.67 52
3016.80 53
3016.92 56
3017.05 61
3017.17 68
3017.30 75
3017.43 82
3017.55 86
3017.68 89
3017.80 89
3017.93 88
3018.06 86
3018.18 84
3018.31 82
3018.43 82
3018.56 83
3018.69 85
3018.81 89
3018.94 94
3019.06 100
3019.19 107
3019.32 114
3019.44 122
3019.57 130
3019.69 138
3019.82 146
3019.95 153
3020.07 160
3020.20 167
3020.32 171
3020.45 173
3020.58 174
3020.70 172
3020.83 168
3020.95 163
3021.08 156
3021.21 150
3021.33 144
3021.46 140
3021.58 136
3021.71 134
3021.84 132
3021.96 131
3022.09 130
3022.21 129
3022.34 128
3022.47 128
3022.59 129
3022.72 129
3022.84 128
3022.97 125
3023.10 120
3023.22 114
3023.35 106
3023.47 99
3023.60 91
3023.73 86
3023.85 82
3023.98 78
3024.10 75
3024.23 72
3024.36 68
3024.48 62
3024.61 56
3024.73 50
3024.86 45
3024.99 42
3025.11 39
3025.24 38
3025.36 39
3025.49 42
3025.62 45
3025.74 49
3025.87 52
3026.00 54
3026.12 55
3026.25 54
3026.37 53
3026.50 50
3026.63 48
3026.75 45
3026.88 43
3027.00 40
3027.13 37
3027.26 34
3027.38 32
3027.51 31
3027.63 31
3027.76 34
3027.89 38
3028.01 43
3028.14 49
3028.27 54
3028.39 58
3028.52 60
3028.64 59
3028.77 57
3028.90 55
3029.02 54
3029.15 54
3029.27 58
3029.40 65
3029.53 74
3029.65 85
3029.78 97
3029.91 109
3030.03 122
3030.16 135
3030.28 148
3030.41 161
3030.54 173
3030.66 183
3030.79 190
3030.91 196
3031.04 198
3031.17 200
3031.29 201
3031.42 203
3031.55 205
3031.67 207
3031.80 210
3031.92 212
3032.05 215
3032.18 218
3032.30 221
3032.43 226
3032.56 233
3032.68 242
3032.81 251
3032.93 260
3033.06 268
3033.19 274
3033.31 279
3033.44 281
3033.57 280
3033.69 277
3033.82 271
3033.94 264
3034.07 255
3034.20 245
3034.32 235
3034.45 227
3034.58 221
3034.70 218
3034.83 219
3034.95 223
3035.08 228
3035.21 234
3035.33 238
3035.46 238
3035.59 235
3035.71 228
3035.84 218
3035.97 208
3036.09 198
3036.22 190
3036.34 185
3036.47 181
3036.60 177
3036.72 173
3036.85 167
3036.98 159
3037.10 150
3037.23 140
3037.35 131
3037.48 124
3037.61 119
3037.73 118
3037.86 119
3037.99 122
3038.11 127
3038.24 132
3038.37 138
3038.49 143
3038.62 148
3038.74 154
3038.87 159
3039.00 165
3039.12 170
3039.25 174
3039.38 175
3039.50 174
3039.63 171
3039.76 165
3039.88 158
3040.01 152
3040.13 146
3040.26 142
3040.39 139
3040.51 137
3040.64 135
3040.77 131
3040.89 127
3041.02 122
3041.15 117
3041.27 114
3041.40 114
3041.52 116
3041.65 119
3041.78 122
3041.90 124
3042.03 123
3042.16 119
3042.28 114
3042.41 107
3042.54 102
3042.66 100
3042.79 103
3042.92 109
3043.04 119
3043.17 130
3043.30 142
3043.42 151
3043.55 158
3043.67 163
3043.80 166
3043.93 169
3044.05 173
3044.18 177
3044.31 182
3044.43 187
3044.56 192
3044.69 195
3044.81 198
3044.94 198
3045.07 197
3045.19 194
3045.32 189
3045.45 181
3045.57 173
3045.70 164
3045.82 157
3045.95 152
3046.08 150
3046.20 151
3046.33 155
3046.46 158
3046.58 161
3046.71 161
3046.84 159
3046.96 155
3047.09 150
3047.22 145
3047.34 141
3047.47 138
3047.60 135
3047.72 131
3047.85 127
3047.98 121
3048.10 115
3048.23 111
3048.36 108
3048.48 107
3048.61 108
3048.74 111
3048.86 115
3048.99 118
3049.11 119
3049.24 119
3049.37 116
3049.49 111
3049.62 105
3049.75 98
3049.87 92
3050.00 87
3050.13 83
3050.25 79
3050.38 75
3050.51 71
3050.63 69
3050.76 67
3050.89 67
3051.01 68
3051.14 70
3051.27 71
3051.39 70
3051.52 66
3051.65 60
3051.77 52
3051.90 44
3052.03 39
3052.15 39
3052.28 42
3052.41 49
3052.53 58
3052.66 65
3052.79 70
3052.91 72
3053.04 71
3053.17 70
3053.29 69
3053.42 71
3053.55 75
3053.67 82
3053.80 91
3053.93 100
3054.05 108
3054.18 114
3054.31 118
3054.43 122
3054.56 125
3054.69 128
3054.81 132
3054.94 136
3055.07 140
3055.19 143
3055.32 145
3055.45 146
3055.57 145
3055.70 141
3055.83 133
3055.95 123
3056.08 110
3056.21 96
3056.33 81
3056.46 67
3056.59 56
3056.71 49
3056.84 46
3056.97 48
3057.09 53
3057.22 61
3057.35 69
3057.47 77
3057.60 83
3057.73 87
3057.86 89
3057.98 90
3058.11 89
3058.24 87
3058.36 84
3058.49 80
3058.62 76
3058.74 72
3058.87 68
3059.00 65
3059.12 64
3059.25 66
3059.38 72
3059.50 82
3059.63 95
3059.76 109
3059.88 123
3060.01 134
3060.14 140
3060.26 143
3060.39 141
3060.52 137
3060.64 132
3060.77 126
3060.90 122
3061.02 117
3061.15 113
3061.28 110
3061.41 108
3061.53 107
3061.66 107
3061.79 110
3061.91 113
3062.04 117
3062.17 121
3062.29 125
3062.42 127
3062.55 128
3062.67 127
3062.80 124
3062.93 120
3063.05 113
3063.18 105
3063.31 97
3063.44 91
3063.56 87
3063.69 86
3063.82 88
3063.94 94
3064.07 102
3064.20 109
3064.32 115
3064.45 118
3064.58 119
3064.70 117
3064.83 113
3064.96 109
3065.08 105
3065.21 101
3065.34 99
3065.47 98
3065.59 99
3065.72 102
3065.85 108
3065.97 116
3066.10 125
3066.23 136
3066.35 146
3066.48 154
3066.61 160
3066.73 161
3066.86 157
3066.99 149
3067.12 139
3067.24 126
3067.37 114
3067.50 101
3067.62 90
3067.75 80
3067.88 72
3068.00 65
3068.13 59
3068.26 55
3068.39 53
3068.51 52
3068.64 52
3068.77 51
3068.89 50
3069.02 49
3069.15 46
3069.27 44
3069.40 43
3069.53 44
3069.66 49
3069.78 56
3069.91 65
3070.04 74
3070.16 83
3070.29 89
3070.42 93
3070.54 96
3070.67 98
3070.80 101
3070.93 106
3071.05 112
3071.18 120
3071.31 130
3071.43 140
3071.56 150
3071.69 160
3071.81 167
3071.94 171
3072.07 173
3072.20 170
3072.32 165
3072.45 156
3072.58 146
3072.70 136
3072.83 127
3072.96 119
3073.09 113
3073.21 110
3073.34 108
3073.47 109
3073.59 110
3073.72 113
3073.85 117
3073.97 122
3074.10 128
3074.23 133
3074.36 138
3074.48 142
3074.61 145
3074.74 148
3074.86 149
3074.99 149
3075.12 147
3075.25 142
3075.37 135
3075.50 124
3075.63 112
3075.75 99
3075.88 87
3076.01 76
3076.14 68
3076.26 61
3076.39 58
3076.52 57
3076.64 58
3076.77 60
3076.90 63
3077.03 67
3077.15 72
3077.28 75
3077.41 78
3077.53 77
3077.66 74
3077.79 68
3077.92 61
3078.04 54
3078.17 48
3078.30 47
3078.42 49
3078.55 56
3078.68 65
3078.81 75
3078.93 81
3079.06 83
3079.19 79
3079.32 71
3079.44 61
3079.57 52
3079.70 46
3079.82 46
3079.95 51
3080.08 59
3080.21 70
3080.33 81
3080.46 90
3080.59 96
3080.71 99
3080.84 100
3080.97 100
3081.10 100
3081.22 102
3081.35 103
3081.48 104
3081.61 103
3081.73 98
3081.86 91
3081.99 80
3082.11 67
3082.24 53
3082.37 40
3082.50 28
3082.62 19
3082.75 11
3082.88 4
3083.01 0
3083.13 0
3083.26 0
3083.39 0
3083.51 0
3083.64 0
3083.77 0
3083.90 0
3084.02 0
3084.15 2
3084.28 7
3084.41 14
3084.53 24
3084.66 35
3084.79 49
3084.91 65
3085.04 80
3085.17 95
3085.30 107
3085.42 116
3085.55 120
3085.68 121
3085.81 120
3085.93 116
3086.06 113
3086.19 110
3086.32 107
3086.44 105
3086.57 103
3086.70 102
3086.82 100
3086.95 98
3087.08 95
3087.21 93
3087.33 91
3087.46 88
3087.59 84
3087.72 80
3087.84 76
3087.97 73
3088.10 72
3088.23 73
3088.35 76
3088.48 81
3088.61 86
3088.74 90
3088.86 92
3088.99 91
3089.12 87
3089.25 81
3089.37 74
3089.50 66
3089.63 58
3089.75 52
3089.88 47
3090.01 43
3090.14 40
3090.26 38
3090.39 36
3090.52 35
3090.65 35
3090.77 36
3090.90 37
3091.03 39
3091.16 42
3091.28 44
3091.41 45
3091.54 45
3091.67 45
3091.79 45
3091.92 46
3092.05 48
3092.18 52
3092.30 58
3092.43 64
3092.56 70
3092.69 73
3092.81 74
3092.94 71
3093.07 66
3093.20 60
3093.32 54
3093.45 48
3093.58 44
3093.71 41
3093.83 40
3093.96 41
3094.09 43
3094.22 46
3094.34 52
3094.47 59
3094.60 67
3094.73 75
3094.85 83
3094.98 89
3095.11 92
3095.24 92
3095.36 91
3095.49 89
3095.62 88
3095.75 87
3095.87 87
3096.00 87
3096.13 88
3096.26 87
3096.38 84
3096.51 79
3096.64 74
3096.77 67
3096.89 62
3097.02 58
3097.15 57
3097.28 59
3097.40 63
3097.53 68
3097.66 75
3097.79 82
3097.92 87
3098.04 91
3098.17 93
3098.30 92
3098.43 88
3098.55 82
3098.68 75
3098.81 67
3098.94 61
3099.06 58
3099.19 59
3099.32 65
3099.45 76
3099.57 90
3099.70 104
3099.83 115
3099.96 121
3100.08 121
3100.21 115
3100.34 105
3100.47 92
3100.60 79
3100.72 68
3100.85 61
3100.98 59
3101.11 59
3101.23 62
3101.36 66
3101.49 69
3101.62 71
3101.74 72
3101.87 72
3102.00 70
3102.13 68
3102.25 66
3102.38 62
3102.51 57
3102.64 51
3102.77 45
3102.89 40
3103.02 36
3103.15 36
3103.28 37
3103.40 41
3103.53 45
3103.66 48
3103.79 50
3103.91 50
3104.04 48
3104.17 46
3104.30 43
3104.43 42
3104.55 43
3104.68 44
3104.81 46
3104.94 47
3105.06 46
3105.19 45
3105.32 43
3105.45 42
3105.58 42
3105.70 44
3105.83 49
3105.96 57
3106.09 65
3106.21 73
3106.34 79
3106.47 83
3106.60 84
3106.72 82
3106.85 79
3106.98 75
3107.11 71
3107.24 68
3107.36 65
3107.49 63
3107.62 60
3107.75 58
3107.88 55
3108.00 53
3108.13 51
3108.26 50
3108.39 50
3108.51 50
3108.64 51
3108.77 51
3108.90 49
3109.03 46
3109.15 39
3109.28 30
3109.41 18
3109.54 5
3109.66 0
3109.79 0
3109.92 0
3110.05 0
3110.18 0
3110.30 0
3110.43 0
3110.56 0
3110.69 6
3110.81 12
3110.94 18
3111.07 25
3111.20 32
3111.33 40
3111.45 47
3111.58 52
3111.71 55
3111.84 55
3111.97 53
3112.09 48
3112.22 42
3112.35 36
3112.48 30
3112.61 25
3112.73 22
3112.86 19
3112.99 17
3113.12 18
3113.24 20
3113.37 26
3113.50 33
3113.63 43
3113.76 54
3113.88 65
3114.01 73
3114.14 79
3114.27 82
3114.40 83
3114.52 82
3114.65 80
3114.78 79
3114.91 79
3115.04 81
3115.16 85
3115.29 91
3115.42 98
3115.55 106
3115.68 113
3115.80 119
3115.93 122
3116.06 123
3116.19 121
3116.32 116
3116.44 108
3116.57 98
3116.70 88
3116.83 78
3116.96 71
3117.08 68
3117.21 68
3117.34 72
3117.47 78
3117.60 84
3117.72 89
3117.85 91
3117.98 90
3118.11 85
3118.24 77
3118.36 68
3118.49 58
3118.62 50
3118.75 44
3118.88 40
3119.00 39
3119.13 41
3119.26 44
3119.39 49
3119.52 56
3119.64 63
3119.77 70
3119.90 77
3120.03 83
3120.16 87
3120.28 90
3120.41 89
3120.54 87
3120.67 83
3120.80 78
3120.92 74
3121.05 71
3121.18 68
3121.31 67
3121.44 66
3121.56 65
3121.69 64
3121.82 64
3121.95 64
3122.08 66
3122.20 69
3122.33 73
3122.46 77
3122.59 81
3122.72 84
3122.84 84
3122.97 82
3123.10 78
3123.23 70
3123.36 61
3123.49 50
3123.61 38
3123.74 25
3123.87 13
3124.00 2
3124.13 0
3124.25 0
3124.38 0
3124.51 0
3124.64 0
3124.77 0
3124.89 0
3125.02 0
3125.15 8
3125.28 17
3125.41 24
3125.54 28
3125.66 28
3125.79 26
3125.92 21
3126.05 15
3126.18 8
3126.30 2
3126.43 0
3126.56 0
3126.69 0
3126.82 0
3126.95 0
3127.07 5
3127.20 12
3127.33 19
3127.46 24
3127.59 27
3127.71 27
3127.84 26
3127.97 24
3128.10 22
3128.23 20
3128.36 19
3128.48 19
3128.61 20
3128.74 22
3128.87 23
3129.00 25
3129.13 26
3129.25 27
3129.38 26
3129.51 25
3129.64 23
3129.77 21
3129.89 18
3130.02 16
3130.15 15
3130.28 15
3130.41 15
3130.54 16
3130.66 17
3130.79 19
3130.92 22
3131.05 27
3131.18 32
3131.31 38
3131.43 44
3131.56 52
3131.69 60
3131.82 68
3131.95 77
3132.08 86
3132.20 95
3132.33 105
3132.46 113
3132.59 121
3132.72 127
3132.84 131
3132.97 132
3133.10 130
3133.23 124
3133.36 115
3133.49 105
3133.61 96
3133.74 87
3133.87 82
3134.00 81
3134.13 84
3134.26 91
3134.38 98
3134.51 106
3134.64 111
3134.77 114
3134.90 114
3135.03 112
3135.15 108
3135.28 104
3135.41 101
3135.54 100
3135.67 101
3135.80 103
3135.93 107
3136.05 111
3136.18 114
3136.31 117
3136.44 118
3136.57 118
3136.70 116
3136.82 114
3136.95 111
3137.08 109
3137.21 108
3137.34 108
3137.47 110
3137.59 113
3137.72 116
3137.85 120
3137.98 125
3138.11 131
3138.24 138
3138.36 146
3138.49 154
3138.62 162
3138.75 168
3138.88 171
3139.01 171
3139.14 168
3139.26 162
3139.39 153
3139.52 142
3139.65 131
3139.78 120
3139.91 112
3140.03 106
3140.16 102
3140.29 101
3140.42 101
3140.55 100
3140.68 97
3140.81 92
3140.93 85
3141.06 77
3141.19 69
3141.32 63
3141.45 59
3141.58 57
3141.70 57
3141.83 58
3141.96 59
3142.09 60
3142.22 60
3142.35 61
3142.48 61
3142.60 61
3142.73 60
3142.86 59
3142.99 57
3143.12 55
3143.25 51
3143.38 48
3143.50 44
3143.63 41
3143.76 39
3143.89 38
3144.02 38
3144.15 39
3144.27 41
3144.40 44
3144.53 48
3144.66 52
3144.79 56
3144.92 60
3145.05 63
3145.17 67
3145.30 70
3145.43 73
3145.56 76
3145.69 79
3145.82 81
3145.95 82
3146.07 83
3146.20 83
3146.33 81
3146.46 79
3146.59 76
3146.72 75
3146.85 75
3146.97 77
3147.10 83
3147.23 93
3147.36 105
3147.49 118
3147.62 132
3147.75 145
3147.87 155
3148.00 161
3148.13 164
3148.26 163
3148.39 161
3148.52 157
3148.65 154
3148.78 150
3148.90 147
3149.03 144
3149.16 139
3149.29 132
3149.42 123
3149.55 112
3149.68 100
3149.80 88
3149.93 77
3150.06 68
3150.19 62
3150.32 57
3150.45 55
3150.58 55
3150.71 55
3150.83 56
3150.96 58
3151.09 58
3151.22 57
3151.35 55
3151.48 53
3151.61 49
3151.73 45
3151.86 41
3151.99 38
3152.12 36
3152.25 37
3152.38 38
3152.51 40
3152.64 43
3152.76 45
3152.89 47
3153.02 48
3153.15 48
3153.28 46
3153.41 44
3153.54 41
3153.67 39
3153.79 36
3153.92 34
3154.05 34
3154.18 35
3154.31 38
3154.44 42
3154.57 45
3154.70 47
3154.82 47
3154.95 45
3155.08 41
3155.21 36
3155.34 31
3155.47 26
3155.60 22
3155.73 18
3155.85 15
3155.98 10
3156.11 5
3156.24 0
3156.37 0
3156.50 0
3156.63 0
3156.76 0
3156.88 0
3157.01 0
3157.14 0
3157.27 7
3157.40 22
3157.53 39
3157.66 57
3157.79 77
3157.92 96
3158.04 114
3158.17 129
3158.30 141
3158.43 148
3158.56 149
3158.69 147
3158.82 140
3158.95 130
3159.07 117
3159.20 103
3159.33 88
3159.46 74
3159.59 60
3159.72 48
3159.85 38
3159.98 31
3160.11 26
3160.23 24
3160.36 24
3160.49 25
3160.62 27
3160.75 28
3160.88 29
3161.01 29
3161.14 27
3161.27 23
3161.39 16
3161.52 7
3161.65 0
3161.78 0
3161.91 0
3162.04 0
3162.17 0
3162.30 0
3162.43 0
3162.55 0
3162.68 17
3162.81 34
3162.94 49
3163.07 60
3163.20 67
3163.33 70
3163.46 69
3163.59 65
3163.71 58
3163.84 51
3163.97 43
3164.10 35
3164.23 29
3164.36 25
3164.49 23
3164.62 23
3164.75 25
3164.88 27
3165.00 29
3165.13 30
3165.26 31
3165.39 30
3165.52 30
3165.65 29
3165.78 29
3165.91 30
3166.04 31
3166.16 33
3166.29 35
3166.42 37
3166.55 39
3166.68 39
3166.81 39
3166.94 37
3167.07 35
3167.20 33
3167.33 30
3167.45 27
3167.58 25
3167.71 22
3167.84 20
3167.97 19
3168.10 20
3168.23 24
3168.36 31
3168.49 41
3168.62 53
3168.75 65
3168.87 75
3169.00 82
3169.13 85
3169.26 83
3169.39 79
3169.52 72
3169.65 64
3169.78 58
3169.91 54
3170.04 53
3170.16 54
3170.29 59
3170.42 66
3170.55 74
3170.68 83
3170.81 91
3170.94 98
3171.07 104
3171.20 108
3171.33 110
3171.46 109
3171.58 107
3171.71 105
3171.84 102
3171.97 101
3172.10 102
3172.23 105
3172.36 110
3172.49 114
3172.62 118
3172.75 118
3172.88 114
3173.01 106
3173.13 95
3173.26 81
3173.39 67
3173.52 55
3173.65 45
3173.78 37
3173.91 33
3174.04 30
3174.17 28
3174.30 26
3174.43 24
3174.55 21
3174.68 18
3174.81 16
3174.94 14
3175.07 13
3175.20 13
3175.33 12
3175.46 12
3175.59 10
3175.72 9
3175.85 7
3175.98 6
3176.10 6
3176.23 7
3176.36 7
3176.49 7
3176.62 5
3176.75 1
3176.88 0
3177.01 0
3177.14 0
3177.27 0
3177.40 0
3177.53 0
3177.66 7
3177.78 20
3177.91 33
3178.04 47
3178.17 59
3178.30 69
3178.43 78
3178.56 85
3178.69 91
3178.82 95
3178.95 99
3179.08 101
3179.21 103
3179.34 103
3179.46 103
3179.59 101
3179.72 98
3179.85 93
3179.98 86
3180.11 78
3180.24 70
3180.37 63
3180.50 59
3180.63 57
3180.76 59
3180.89 64
3181.02 70
3181.15 76
3181.27 80
3181.40 81
3181.53 79
3181.66 74
3181.79 67
3181.92 59
3182.05 53
3182.18 49
3182.31 50
3182.44 54
3182.57 62
3182.70 73
3182.83 86
3182.96 100
3183.09 112
3183.21 121
3183.34 125
3183.47 125
3183.60 119
3183.73 109
3183.86 97
3183.99 84
3184.12 72
3184.25 63
3184.38 57
3184.51 54
3184.64 55
3184.77 59
3184.90 65
3185.03 73
3185.15 83
3185.28 94
3185.41 104
3185.54 112
3185.67 116
3185.80 115
3185.93 110
3186.06 100
3186.19 88
3186.32 75
3186.45 63
3186.58 55
3186.71 50
3186.84 49
3186.97 52
3187.10 58
3187.23 67
3187.35 77
3187.48 86
3187.61 95
3187.74 102
3187.87 106
3188.00 109
3188.13 109
3188.26 109
3188.39 107
3188.52 106
3188.65 106
3188.78 106
3188.91 108
3189.04 111
3189.17 115
3189.30 119
3189.43 123
3189.56 127
3189.68 131
3189.81 133
3189.94 135
3190.07 138
3190.20 140
3190.33 141
3190.46 142
3190.59 141
3190.72 139
3190.85 136
3190.98 131
3191.11 126
3191.24 121
3191.37 117
3191.50 114
3191.63 112
3191.76 110
3191.89 109
3192.02 107
3192.14 104
3192.27 100
3192.40 95
3192.53 89
3192.66 82
3192.79 75
3192.92 67
3193.05 58
3193.18 50
3193.31 42
3193.44 34
3193.57 28
3193.70 24
3193.83 24
3193.96 26
3194.09 32
3194.22 40
3194.35 48
3194.48 56
3194.61 62
3194.74 65
3194.87 64
3195.00 61
3195.12 57
3195.25 53
3195.38 49
3195.51 48
3195.64 47
3195.77 49
3195.90 52
3196.03 55
3196.16 60
3196.29 65
3196.42 72
3196.55 78
3196.68 84
3196.81 88
3196.94 90
3197.07 88
3197.20 83
3197.33 77
3197.46 69
3197.59 63
3197.72 58
3197.85 55
3197.98 56
3198.11 58
3198.24 63
3198.36 68
3198.49 73
3198.62 78
3198.75 82
3198.88 86
3199.01 89
3199.14 91
3199.27 93
3199.40 95
3199.53 97
3199.66 100
3199.79 102
3199.92 103
3200.05 103
3200.18 102
3200.31 98
3200.44 91
3200.57 80
3200.70 68
3200.83 54
3200.96 41
3201.09 30
3201.22 22
3201.35 18
3201.48 18
3201.61 21
3201.74 25
3201.87 29
3202.00 33
3202.13 36
3202.26 38
3202.39 40
3202.51 43
3202.64 47
3202.77 53
3202.90 61
3203.03 70
3203.16 81
3203.29 92
3203.42 103
3203.55 114
3203.68 123
3203.81 130
3203.94 135
3204.07 138
3204.20 138
3204.33 136
3204.46 132
3204.59 125
3204.72 116
3204.85 105
3204.98 94
3205.11 83
3205.24 72
3205.37 63
3205.50 57
3205.63 52
3205.76 49
3205.89 47
3206.02 47
3206.15 48
3206.28 49
3206.41 51
3206.54 53
3206.67 56
3206.80 58
3206.93 61
3207.06 63
3207.19 68
3207.32 73
3207.45 81
3207.58 90
3207.71 101
3207.84 112
3207.97 122
3208.10 130
3208.23 137
3208.36 141
3208.49 143
3208.62 143
3208.74 143
3208.87 141
3209.00 140
3209.13 138
3209.26 136
3209.39 133
3209.52 130
3209.65 127
3209.78 124
3209.91 121
3210.04 119
3210.17 116
3210.30 115
3210.43 115
3210.56 115
3210.69 115
3210.82 114
3210.95 113
3211.08 111
3211.21 108
3211.34 104
3211.47 101
3211.60 98
3211.73 95
3211.86 93
3211.99 90
3212.12 86
3212.25 81
3212.38 74
3212.51 66
3212.64 57
3212.77 49
3212.90 41
3213.03 36
3213.16 33
3213.29 32
3213.42 33
3213.55 34
3213.68 35
3213.81 35
3213.94 34
3214.07 32
3214.20 30
3214.33 29
3214.46 29
3214.59 29
3214.72 31
3214.85 34
3214.98 36
3215.11 38
3215.24 38
3215.37 37
3215.50 35
3215.63 32
3215.76 28
3215.89 24
3216.02 22
3216.15 20
3216.28 21
3216.41 25
3216.54 30
3216.67 36
3216.80 41
3216.93 45
3217.06 46
3217.19 43
3217.32 38
3217.45 31
3217.58 22
3217.71 15
3217.84 10
3217.97 9
3218.10 11
3218.23 17
3218.36 26
3218.49 37
3218.62 48
3218.75 59
3218.88 69
3219.01 79
3219.14 87
3219.27 96
3219.40 105
3219.53 113
3219.66 121
3219.79 125
3219.92 126
3220.05 122
3220.18 115
3220.31 105
3220.44 95
3220.57 84
3220.70 76
3220.83 69
3220.96 63
3221.09 58
3221.22 54
3221.35 50
3221.48 48
3221.61 48
3221.74 52
3221.87 58
3222.00 67
3222.13 78
3222.26 88
3222.39 97
3222.52 104
3222.65 109
3222.78 113
3222.91 117
3223.04 121
3223.18 125
3223.31 129
3223.44 131
3223.57 130
3223.70 124
3223.83 113
3223.96 98
3224.09 80
3224.22 61
3224.35 44
3224.48 30
3224.61 20
3224.74 13
3224.87 8
3225.00 4
3225.13 1
3225.26 0
3225.39 0
3225.52 0
3225.65 0
3225.78 0
3225.91 0
3226.04 0
3226.17 0
3226.30 1
3226.43 4
3226.56 8
3226.69 11
3226.82 14
3226.95 14
3227.08 13
3227.21 11
3227.34 6
3227.47 1
3227.60 0
3227.73 0
3227.86 0
3227.99 0
3228.12 0
3228.25 0
3228.38 0
3228.51 1
3228.64 12
3228.77 25
3228.90 41
3229.03 58
3229.16 76
3229.29 93
3229.43 107
3229.56 118
3229.69 124
3229.82 126
3229.95 124
3230.08 119
3230.21 114
3230.34 109
3230.47 105
3230.60 105
3230.73 106
3230.86 108
3230.99 109
3231.12 109
3231.25 106
3231.38 100
3231.51 92
3231.64 82
3231.77 73
3231.90 67
3232.03 62
3232.16 60
3232.29 59
3232.42 59
3232.55 58
3232.68 54
3232.81 49
3232.94 43
3233.07 36
3233.20 29
3233.33 26
3233.46 25
3233.60 26
3233.73 31
3233.86 36
3233.99 41
3234.12 46
3234.25 48
3234.38 50
3234.51 51
3234.64 53
3234.77 57
3234.90 62
3235.03 68
3235.16 75
3235.29 81
3235.42 86
3235.55 89
3235.68 91
3235.81 92
3235.94 91
3236.07 90
3236.20 86
3236.33 81
3236.46 72
3236.59 60
3236.72 45
3236.86 28
3236.99 10
3237.12 0
3237.25 0
3237.38 0
3237.51 0
3237.64 0
3237.77 0
3237.90 0
3238.03 0
3238.16 5
3238.29 17
3238.42 28
3238.55 37
3238.68 45
3238.81 52
3238.94 59
3239.07 65
3239.20 72
3239.33 78
3239.46 83
3239.59 87
3239.73 91
3239.86 94
3239.99 98
3240.12 102
3240.25 107
3240.38 111
3240.51 115
3240.64 116
3240.77 114
3240.90 108
3241.03 99
3241.16 89
3241.29 79
3241.42 71
3241.55 66
3241.68 67
3241.81 71
3241.94 79
3242.07 89
3242.20 99
3242.34 108
3242.47 115
3242.60 118
3242.73 119
3242.86 116
3242.99 110
3243.12 103
3243.25 95
3243.38 89
3243.51 85
3243.64 83
3243.77 85
3243.90 90
3244.03 97
3244.16 104
3244.29 112
3244.42 119
3244.55 124
3244.69 129
3244.82 132
3244.95 135
3245.08 136
3245.21 137
3245.34 136
3245.47 134
3245.60 132
3245.73 128
3245.86 124
3245.99 120
3246.12 115
3246.25 110
3246.38 104
3246.51 100
3246.64 95
3246.77 92
3246.91 89
3247.04 86
3247.17 83
3247.30 80
3247.43 76
3247.56 73
3247.69 70
3247.82 69
3247.95 71
3248.08 74
3248.21 77
3248.34 81
3248.47 81
3248.60 79
3248.73 73
3248.87 66
3249.00 58
3249.13 53
3249.26 50
3249.39 51
3249.52 55
3249.65 61
3249.78 66
3249.91 69
3250.04 68
3250.17 63
3250.30 55
3250.43 43
3250.56 30
3250.69 17
3250.83 6
3250.96 0
3251.09 0
3251.22 0
3251.35 0
3251.48 0
3251.61 1
3251.74 11
3251.87 22
3252.00 32
3252.13 41
3252.26 47
3252.39 50
3252.52 48
3252.66 43
3252.79 35
3252.92 26
3253.05 15
3253.18 5
3253.31 0
3253.44 0
3253.57 0
3253.70 0
3253.83 0
3253.96 0
3254.09 0
3254.22 1
3254.36 3
3254.49 4
3254.62 5
3254.75 6
3254.88 9
3255.01 13
3255.14 18
3255.27 23
3255.40 27
3255.53 30
3255.66 32
3255.79 33
3255.93 32
3256.06 32
3256.19 34
3256.32 37
3256.45 42
3256.58 49
3256.71 57
3256.84 66
3256.97 75
3257.10 82
3257.23 87
3257.36 92
3257.49 96
3257.63 100
3257.76 105
3257.89 110
3258.02 114
3258.15 118
3258.28 119
3258.41 117
3258.54 113
3258.67 106
3258.80 98
3258.93 89
3259.07 80
3259.20 72
3259.33 64
3259.46 59
3259.59 54
3259.72 52
3259.85 52
3259.98 53
3260.11 56
3260.24 61
3260.37 65
3260.51 69
3260.64 73
3260.77 74
3260.90 75
3261.03 73
3261.16 71
3261.29 69
3261.42 68
3261.55 68
3261.68 68
3261.81 68
3261.95 68
3262.08 66
3262.21 62
3262.34 56
3262.47 48
3262.60 39
3262.73 29
3262.86 19
3262.99 11
3263.12 4
3263.25 0
3263.39 0
3263.52 2
3263.65 8
3263.78 18
3263.91 31
3264.04 44
3264.17 56
3264.30 65
3264.43 71
3264.56 73
3264.70 72
3264.83 69
3264.96 66
3265.09 63
3265.22 63
3265.35 63
3265.48 64
3265.61 64
3265.74 63
3265.87 59
3266.01 54
3266.14 46
3266.27 38
3266.40 32
3266.53 26
3266.66 22
3266.79 20
3266.92 18
3267.05 18
3267.18 16
3267.32 15
3267.45 13
3267.58 11
3267.71 9
3267.84 8
3267.97 7
3268.10 8
3268.23 9
3268.36 10
3268.49 12
3268.63 14
3268.76 16
3268.89 19
3269.02 21
3269.15 24
3269.28 26
3269.41 27
3269.54 27
3269.67 25
3269.81 22
3269.94 18
3270.07 15
3270.20 13
3270.33 13
3270.46 13
3270.59 13
3270.72 14
3270.85 14
3270.99 13
3271.12 12
3271.25 10
3271.38 9
3271.51 8
3271.64 8
3271.77 10
3271.90 13
3272.03 18
3272.17 24
3272.30 30
3272.43 35
3272.56 38
3272.69 39
3272.82 36
3272.95 31
3273.08 23
3273.21 14
3273.35 5
3273.48 0
3273.61 0
3273.74 0
3273.87 0
3274.00 0
3274.13 0
3274.26 0
3274.40 5
3274.53 8
3274.66 9
3274.79 9
3274.92 8
3275.05 7
3275.18 8
3275.31 11
3275.44 16
3275.58 24
3275.71 33
3275.84 42
3275.97 50
3276.10 57
3276.23 61
3276.36 62
3276.49 62
3276.63 59
3276.76 56
3276.89 53
3277.02 52
3277.15 54
3277.28 58
3277.41 66
3277.54 76
3277.68 86
3277.81 96
3277.94 104
3278.07 109
3278.20 111
3278.33 111
3278.46 108
3278.59 105
3278.73 102
3278.86 98
3278.99 94
3279.12 91
3279.25 87
3279.38 83
3279.51 79
3279.64 74
3279.78 70
3279.91 66
3280.04 63
3280.17 61
3280.30 60
3280.43 61
3280.56 61
3280.69 62
3280.83 62
3280.96 62
3281.09 61
3281.22 60
3281.35 57
3281.48 54
3281.61 51
3281.75 47
3281.88 43
3282.01 40
3282.14 39
3282.27 40
3282.40 43
3282.53 48
3282.66 54
3282.80 59
3282.93 63
3283.06 66
3283.19 67
3283.32 66
3283.45 64
3283.58 62
3283.72 59
3283.85 58
3283.98 57
3284.11 59
3284.24 64
3284.37 71
3284.50 81
3284.64 92
3284.77 103
3284.90 113
3285.03 120
3285.16 124
3285.29 124
3285.42 122
3285.56 120
3285.69 119
3285.82 119
3285.95 120
3286.08 123
3286.21 125
3286.34 127
3286.47 127
3286.61 126
3286.74 124
3286.87 122
3287.00 121
3287.13 120
3287.26 119
3287.39 118
3287.53 116
3287.66 113
3287.79 109
3287.92 104
3288.05 99
3288.18 93
3288.32 88
3288.45 82
3288.58 75
3288.71 68
3288.84 60
3288.97 52
3289.10 44
3289.24 38
3289.37 34
3289.50 32
3289.63 31
3289.76 33
3289.89 34
3290.02 36
3290.16 36
3290.29 35
3290.42 33
3290.55 30
3290.68 27
3290.81 24
3290.94 22
3291.08 21
3291.21 22
3291.34 25
3291.47 31
3291.60 39
3291.73 48
3291.87 57
3292.00 64
3292.13 68
3292.26 67
3292.39 62
3292.52 54
3292.65 43
3292.79 33
3292.92 25
3293.05 20
3293.18 17
3293.31 16
3293.44 17
3293.58 17
3293.71 16
3293.84 13
3293.97 10
3294.10 7
3294.23 4
3294.36 4
3294.50 5
3294.63 7
3294.76 11
3294.89 15
3295.02 20
3295.15 25
3295.29 29
3295.42 34
3295.55 38
3295.68 42
3295.81 45
3295.94 45
3296.08 43
3296.21 39
3296.34 33
3296.47 25
3296.60 16
3296.73 7
3296.87 0
3297.00 0
3297.13 0
3297.26 0
3297.39 0
3297.52 0
3297.66 0
3297.79 0
3297.92 0
3298.05 10
3298.18 21
3298.31 32
3298.45 43
3298.58 52
3298.71 60
3298.84 66
3298.97 70
3299.10 73
3299.24 74
3299.37 73
3299.50 72
3299.63 71
3299.76 70
3299.89 70
3300.03 71
3300.16 74
3300.29 78
3300.42 82
3300.55 85
3300.68 86
3300.82 86
3300.95 83
3301.08 80
3301.21 76
3301.34 74
3301.47 73
3301.61 75
3301.74 77
3301.87 80
3302.00 81
3302.13 82
3302.26 82
3302.40 82
3302.53 84
3302.66 88
3302.79 95
3302.92 105
3303.05 117
3303.19 131
3303.32 144
3303.45 157
3303.58 167
3303.71 174
3303.85 178
3303.98 179
3304.11 175
3304.24 168
3304.37 157
3304.50 144
3304.64 129
3304.77 116
3304.90 104
3305.03 97
3305.16 93
3305.30 93
3305.43 95
3305.56 99
3305.69 104
3305.82 108
3305.95 112
3306.09 116
3306.22 119
3306.35 122
3306.48 126
3306.61 132
3306.75 139
3306.88 149
3307.01 159
3307.14 170
3307.27 179
3307.40 185
3307.54 187
3307.67 185
3307.80 180
3307.93 172
3308.06 165
3308.20 159
3308.33 157
3308.46 157
3308.59 160
3308.72 163
3308.85 165
3308.99 165
3309.12 163
3309.25 158
3309.38 153
3309.51 148
3309.65 144
3309.78 141
3309.91 141
3310.04 141
3310.17 142
3310.31 142
3310.44 142
3310.57 141
3310.70 140
3310.83 139
3310.96 138
3311.10 136
3311.23 135
3311.36 133
3311.49 130
3311.62 129
3311.76 128
3311.89 129
3312.02 132
3312.15 136
3312.28 141
3312.42 144
3312.55 145
3312.68 143
3312.81 137
3312.94 129
3313.08 120
3313.21 113
3313.34 108
3313.47 107
3313.60 110
3313.74 118
3313.87 129
3314.00 141
3314.13 154
3314.26 166
3314.40 176
3314.53 183
3314.66 187
3314.79 188
3314.92 186
3315.06 182
3315.19 175
3315.32 167
3315.45 157
3315.58 146
3315.72 134
3315.85 123
3315.98 114
3316.11 105
3316.24 99
3316.38 94
3316.51 90
3316.64 87
3316.77 83
3316.90 78
3317.04 74
3317.17 70
3317.30 67
3317.43 67
3317.56 69
3317.70 74
3317.83 82
3317.96 92
3318.09 102
3318.22 113
3318.36 124
3318.49 133
3318.62 141
3318.75 148
3318.88 154
3319.02 159
3319.15 163
3319.28 164
3319.41 163
3319.54 158
3319.68 150
3319.81 139
3319.94 127
3320.07 115
3320.21 105
3320.34 99
3320.47 96
3320.60 98
3320.73 101
3320.87 105
3321.00 109
3321.13 111
3321.26 113
3321.39 114
3321.53 114
3321.66 114
3321.79 113
3321.92 111
3322.05 106
3322.19 99
3322.32 91
3322.45 84
3322.58 78
3322.72 75
3322.85 76
3322.98 81
3323.11 89
3323.24 98
3323.38 109
3323.51 119
3323.64 128
3323.77 137
3323.90 145
3324.04 151
3324.17 156
3324.30 160
3324.43 163
3324.57 164
3324.70 165
3324.83 165
3324.96 165
3325.09 166
3325.23 166
3325.36 165
3325.49 163
3325.62 159
3325.76 153
3325.89 145
3326.02 137
3326.15 127
3326.28 117
3326.42 107
3326.55 96
3326.68 85
3326.81 74
3326.95 64
3327.08 55
3327.21 48
3327.34 46
3327.47 49
3327.61 58
3327.74 70
3327.87 85
3328.00 100
3328.14 114
3328.27 124
3328.40 130
3328.53 133
3328.66 134
3328.80 134
3328.93 135
3329.06 137
3329.19 140
3329.33 144
3329.46 147
3329.59 149
3329.72 148
3329.86 144
3329.99 139
3330.12 133
3330.25 127
3330.38 121
3330.52 117
3330.65 115
3330.78 113
3330.91 112
3331.05 110
3331.18 109
3331.31 108
3331.44 106
3331.58 104
3331.71 103
3331.84 102
3331.97 102
3332.10 102
3332.24 103
3332.37 105
3332.50 106
3332.63 106
3332.77 105
3332.90 102
3333.03 98
3333.16 93
3333.30 88
3333.43 85
3333.56 82
3333.69 81
3333.83 80
3333.96 79
3334.09 77
3334.22 74
3334.35 70
3334.49 66
3334.62 62
3334.75 57
3334.88 51
3335.02 43
3335.15 34
3335.28 24
3335.41 13
3335.55 2
3335.68 0
3335.81 0
3335.94 0
3336.08 0
3336.21 0
3336.34 0
3336.47 0
3336.61 0
3336.74 7
3336.87 13
3337.00 18
3337.14 22
3337.27 24
3337.40 26
3337.53 27
3337.66 29
3337.80 30
3337.93 31
3338.06 31
3338.19 30
3338.33 28
3338.46 27
3338.59 27
3338.72 30
3338.86 37
3338.99 46
3339.12 57
3339.25 70
3339.39 82
3339.52 93
3339.65 102
3339.78 109
3339.92 114
3340.05 118
3340.18 121
3340.31 124
3340.45 126
3340.58 128
3340.71 129
3340.84 128
3340.98 126
3341.11 121
3341.24 115
3341.37 106
3341.51 96
3341.64 86
3341.77 76
3341.90 69
3342.04 64
3342.17 63
3342.30 64
3342.43 68
3342.57 72
3342.70 75
3342.83 77
3342.96 77
3343.10 76
3343.23 75
3343.36 74
3343.49 73
3343.63 73
3343.76 74
3343.89 75
3344.03 76
3344.16 77
3344.29 77
3344.42 78
3344.56 78
3344.69 77
3344.82 75
3344.95 71
3345.09 65
3345.22 57
3345.35 47
3345.48 36
3345.62 26
3345.75 17
3345.88 10
3346.01 7
3346.15 8
3346.28 11
3346.41 17
3346.54 24
3346.68 31
3346.81 37
3346.94 42
3347.07 45
3347.21 48
3347.34 49
3347.47 49
3347.61 48
3347.74 47
3347.87 45
3348.00 42
3348.14 39
3348.27 36
3348.40 34
3348.53 33
3348.67 33
3348.80 35
3348.93 39
3349.06 43
3349.20 46
3349.33 50
3349.46 53
3349.60 55
3349.73 55
3349.86 56
3349.99 55
3350.13 54
3350.26 53
3350.39 52
3350.52 53
3350.66 55
3350.79 59
3350.92 64
3351.05 70
3351.19 76
3351.32 81
3351.45 84
3351.59 85
3351.72 86
3351.85 85
3351.98 83
3352.12 82
3352.25 80
3352.38 79
3352.51 78
3352.65 78
3352.78 79
3352.91 81
3353.05 83
3353.18 85
3353.31 88
3353.44 90
3353.58 91
3353.71 92
3353.84 92
3353.98 92
3354.11 93
3354.24 93
3354.37 94
3354.51 94
3354.64 95
3354.77 95
3354.90 94
3355.04 94
3355.17 93
3355.30 91
3355.44 88
3355.57 85
3355.70 81
3355.83 76
3355.97 71
3356.10 64
3356.23 58
3356.37 50
3356.50 43
3356.63 37
3356.76 32
3356.90 29
3357.03 28
3357.16 28
3357.30 29
3357.43 30
3357.56 28
3357.69 26
3357.83 23
3357.96 20
3358.09 20
3358.23 22
3358.36 28
3358.49 36
3358.62 46
3358.76 55
3358.89 62
3359.02 66
3359.16 66
3359.29 63
3359.42 58
3359.55 52
3359.69 45
3359.82 38
3359.95 31
3360.09 23
3360.22 14
3360.35 5
3360.48 0
3360.62 0
3360.75 0
3360.88 0
3361.02 0
3361.15 0
3361.28 9
3361.41 20
3361.55 32
3361.68 43
3361.81 53
3361.95 59
3362.08 62
3362.21 61
3362.34 57
3362.48 48
3362.61 35
3362.74 21
3362.88 6
3363.01 0
3363.14 0
3363.28 0
3363.41 0
3363.54 0
3363.67 0
3363.81 0
3363.94 0
3364.07 4
3364.21 11
3364.34 19
3364.47 27
3364.60 35
3364.74 44
3364.87 52
3365.00 59
3365.14 63
3365.27 65
3365.40 63
3365.54 57
3365.67 48
3365.80 38
3365.93 29
3366.07 22
3366.20 18
3366.33 19
3366.47 25
3366.60 35
3366.73 47
3366.87 60
3367.00 71
3367.13 81
3367.27 88
3367.40 92
3367.53 95
3367.66 97
3367.80 101
3367.93 106
3368.06 114
3368.20 122
3368.33 132
3368.46 141
3368.60 148
3368.73 153
3368.86 156
3368.99 156
3369.13 153
3369.26 150
3369.39 144
3369.53 138
3369.66 130
3369.79 121
3369.93 110
3370.06 99
3370.19 87
3370.33 75
3370.46 65
3370.59 57
3370.72 52
3370.86 50
3370.99 50
3371.12 50
3371.26 50
3371.39 50
3371.52 48
3371.66 45
3371.79 42
3371.92 38
3372.06 36
3372.19 35
3372.32 35
3372.46 35
3372.59 35
3372.72 35
3372.85 32
3372.99 28
3373.12 23
3373.25 16
3373.39 9
3373.52 2
3373.65 0
3373.79 0
3373.92 0
3374.05 0
3374.19 0
3374.32 5
3374.45 12
3374.59 20
3374.72 28
3374.85 35
3374.99 42
3375.12 48
3375.25 55
3375.38 60
3375.52 64
3375.65 65
3375.78 63
3375.92 58
3376.05 49
3376.18 37
3376.32 22
3376.45 8
3376.58 0
3376.72 0
3376.85 0
3376.98 0
3377.12 0
3377.25 0
3377.38 0
3377.52 0
3377.65 7
3377.78 15
3377.92 20
3378.05 24
3378.18 26
3378.32 26
3378.45 25
3378.58 23
3378.72 20
3378.85 16
3378.98 11
3379.12 7
3379.25 2
3379.38 0
3379.52 0
3379.65 0
3379.78 0
3379.91 1
3380.05 5
3380.18 9
3380.31 14
3380.45 18
3380.58 21
3380.71 24
3380.85 27
3380.98 31
3381.11 34
3381.25 37
3381.38 39
3381.51 42
3381.65 44
3381.78 45
3381.91 47
3382.05 49
3382.18 52
3382.31 56
3382.45 60
3382.58 64
3382.71 69
3382.85 73
3382.98 76
3383.11 79
3383.25 81
3383.38 82
3383.51 85
3383.65 88
3383.78 94
3383.91 102
3384.05 112
3384.18 124
3384.31 135
3384.45 144
3384.58 149
3384.71 150
3384.85 147
3384.98 140
3385.11 132
3385.25 124
3385.38 118
3385.51 112
3385.65 107
3385.78 101
3385.92 94
3386.05 85
3386.18 76
3386.32 67
3386.45 59
3386.58 54
3386.72 51
3386.85 49
3386.98 48
3387.12 46
3387.25 43
3387.38 39
3387.52 35
3387.65 31
3387.78 28
3387.92 28
3388.05 30
3388.18 34
3388.32 39
3388.45 46
3388.58 52
3388.72 57
3388.85 61
3388.98 64
3389.12 65
3389.25 66
3389.38 67
3389.52 69
3389.65 73
3389.78 78
3389.92 85
3390.05 93
3390.19 102
3390.32 113
3390.45 122
3390.59 132
3390.72 139
3390.85 144
3390.99 146
3391.12 144
3391.25 138
3391.39 129
3391.52 117
3391.65 104
3391.79 91
3391.92 80
3392.05 72
3392.19 65
3392.32 60
3392.45 56
3392.59 52
3392.72 46
3392.86 39
3392.99 32
3393.12 26
3393.26 22
3393.39 20
3393.52 21
3393.66 22
3393.79 23
3393.92 22
3394.06 19
3394.19 15
3394.32 10
3394.46 6
3394.59 5
3394.73 8
3394.86 15
3394.99 25
3395.13 36
3395.26 47
3395.39 57
3395.53 64
3395.66 68
3395.79 69
3395.93 68
3396.06 65
3396.19 62
3396.33 59
3396.46 59
3396.60 60
3396.73 62
3396.86 65
3397.00 67
3397.13 68
3397.26 67
3397.40 65
3397.53 61
3397.66 58
3397.80 55
3397.93 53
3398.07 53
3398.20 55
3398.33 59
3398.47 64
3398.60 70
3398.73 77
3398.87 84
3399.00 90
3399.13 96
3399.27 101
3399.40 103
3399.54 104
3399.67 101
3399.80 95
3399.94 85
3400.07 72
3400.20 57
3400.34 42
3400.47 29
3400.60 19
3400.74 14
3400.87 15
3401.01 20
3401.14 29
3401.27 41
3401.41 53
3401.54 65
3401.67 74
3401.81 81
3401.94 84
3402.08 85
3402.21 83
3402.34 79
3402.48 74
3402.61 68
3402.74 63
3402.88 60
3403.01 59
3403.15 60
3403.28 63
3403.41 66
3403.55 68
3403.68 68
3403.81 66
3403.95 61
3404.08 54
3404.22 47
3404.35 40
3404.48 34
3404.62 30
3404.75 27
3404.88 25
3405.02 23
3405.15 21
3405.29 18
3405.42 15
3405.55 12
3405.69 10
3405.82 9
3405.95 9
3406.09 11
3406.22 14
3406.36 18
3406.49 23
3406.62 27
3406.76 31
3406.89 36
3407.03 40
3407.16 44
3407.29 49
3407.43 53
3407.56 57
3407.69 61
3407.83 64
3407.96 66
3408.10 67
3408.23 68
3408.36 69
3408.50 70
3408.63 72
3408.76 73
3408.90 74
3409.03 75
3409.17 76
3409.30 77
3409.43 78
3409.57 80
3409.70 83
3409.84 87
3409.97 90
3410.10 93
3410.24 94
3410.37 94
3410.51 94
3410.64 92
3410.77 90
3410.91 89
3411.04 90
3411.17 92
3411.31 95
3411.44 97
3411.58 98
3411.71 97
3411.84 93
3411.98 86
3412.11 79
3412.25 72
3412.38 67
3412.51 64
3412.65 63
3412.78 61
3412.92 59
3413.05 56
3413.18 50
3413.32 44
3413.45 37
3413.59 32
3413.72 29
3413.85 29
3413.99 30
3414.12 32
3414.25 34
3414.39 34
3414.52 33
3414.66 30
3414.79 28
3414.92 26
3415.06 26
3415.19 27
3415.33 29
3415.46 31
3415.59 31
3415.73 30
3415.86 27
3416.00 25
3416.13 23
3416.26 24
3416.40 27
3416.53 34
3416.67 41
3416.80 49
3416.93 56
3417.07 61
3417.20 64
3417.34 65
3417.47 66
3417.60 67
3417.74 70
3417.87 74
3418.01 78
3418.14 83
3418.27 87
3418.41 89
3418.54 87
3418.68 82
3418.81 73
3418.95 62
3419.08 51
3419.21 39
3419.35 28
3419.48 20
3419.62 13
3419.75 8
3419.88 6
3420.02 6
3420.15 8
3420.29 14
3420.42 21
3420.55 30
3420.69 38
3420.82 44
3420.96 47
3421.09 46
3421.22 40
3421.36 31
3421.49 19
3421.63 7
3421.76 0
3421.89 0
3422.03 0
3422.16 0
3422.30 0
3422.43 0
3422.57 0
3422.70 1
3422.83 5
3422.97 7
3423.10 8
3423.24 10
3423.37 12
3423.50 15
3423.64 20
3423.77 26
3423.91 33
3424.04 40
3424.17 46
3424.31 51
3424.44 54
3424.58 55
3424.71 54
3424.85 50
3424.98 45
3425.11 38
3425.25 31
3425.38 22
3425.52 13
3425.65 5
3425.78 0
3425.92 0
3426.05 0
3426.19 0
3426.32 0
3426.46 0
3426.59 0
3426.72 0
3426.86 2
3426.99 10
3427.13 19
3427.26 28
3427.40 37
3427.53 46
3427.66 52
3427.80 56
3427.93 57
3428.07 55
3428.20 52
3428.33 50
3428.47 51
3428.60 58
3428.74 72
3428.87 90
3429.01 113
3429.14 136
3429.27 156
3429.41 172
3429.54 182
3429.68 187
3429.81 188
3429.95 187
3430.08 185
3430.21 184
3430.35 184
3430.48 185
3430.62 186
3430.75 185
3430.89 183
3431.02 178
3431.15 171
3431.29 162
3431.42 153
3431.56 143
3431.69 135
3431.83 127
3431.96 120
3432.09 112
3432.23 104
3432.36 94
3432.50 84
3432.63 74
3432.77 64
3432.90 56
3433.03 50
3433.17 47
3433.30 46
3433.44 47
3433.57 50
3433.71 54
3433.84 59
3433.98 65
3434.11 71
3434.24 77
3434.38 82
3434.51 86
3434.65 88
3434.78 90
3434.92 89
3435.05 88
3435.18 87
3435.32 85
3435.45 83
3435.59 81
3435.72 79
3435.86 77
3435.99 76
3436.12 78
3436.26 83
3436.39 90
3436.53 101
3436.66 113
3436.80 124
3436.93 134
3437.07 142
3437.20 148
3437.33 153
3437.47 158
3437.60 163
3437.74 168
3437.87 172
3438.01 174
3438.14 173
3438.28 166
3438.41 156
3438.54 141
3438.68 125
3438.81 108
3438.95 93
3439.08 81
3439.22 72
3439.35 67
3439.49 66
3439.62 69
3439.75 76
3439.89 86
3440.02 98
3440.16 110
3440.29 121
3440.43 129
3440.56 136
3440.70 142
3440.83 146
3440.96 151
3441.10 157
3441.23 163
3441.37 169
3441.50 174
3441.64 177
3441.77 178
3441.91 177
3442.04 176
3442.17 177
3442.31 179
3442.44 185
3442.58 195
3442.71 208
3442.85 222
3442.98 236
3443.12 249
3443.25 258
3443.39 263
3443.52 264
3443.65 261
3443.79 256
3443.92 251
3444.06 247
3444.19 247
3444.33 252
3444.46 262
3444.60 276
3444.73 294
3444.87 313
3445.00 333
3445.13 352
3445.27 368
3445.40 382
3445.54 394
3445.67 405
3445.81 415
3445.94 424
3446.08 433
3446.21 441
3446.35 447
3446.48 451
3446.62 454
3446.75 454
3446.88 454
3447.02 455
3447.15 458
3447.29 462
3447.42 470
3447.56 479
3447.69 489
3447.83 497
3447.96 502
3448.10 503
3448.23 499
3448.36 488
3448.50 472
3448.63 452
3448.77 428
3448.90 404
3449.04 382
3449.17 366
3449.31 357
3449.44 356
3449.58 363
3449.71 377
3449.85 393
3449.98 407
3450.12 418
3450.25 424
3450.38 424
3450.52 420
3450.65 414
3450.79 408
3450.92 402
3451.06 396
3451.19 391
3451.33 385
3451.46 376
3451.60 365
3451.73 351
3451.87 336
3452.00 320
3452.14 306
3452.27 293
3452.40 282
3452.54 274
3452.67 269
3452.81 264
3452.94 260
3453.08 256
3453.21 252
3453.35 249
3453.48 247
3453.62 248
3453.75 251
3453.89 256
3454.02 262
3454.16 268
3454.29 270
3454.43 270
3454.56 264
3454.70 255
3454.83 242
3454.96 227
3455.10 211
3455.23 198
3455.37 187
3455.50 179
3455.64 175
3455.77 174
3455.91 175
3456.04 179
3456.18 182
3456.31 186
3456.45 189
3456.58 191
3456.72 191
3456.85 191
3456.99 189
3457.12 186
3457.26 183
3457.39 181
3457.53 180
3457.66 179
3457.80 178
3457.93 178
3458.06 178
3458.20 180
3458.33 184
3458.47 190
3458.60 198
3458.74 206
3458.87 215
3459.01 224
3459.14 231
3459.28 238
3459.41 244
3459.55 249
3459.68 251
3459.82 251
3459.95 248
3460.09 241
3460.22 233
3460.36 224
3460.49 216
3460.63 211
3460.76 210
3460.90 211
3461.03 214
3461.17 217
3461.30 217
3461.44 216
3461.57 212
3461.71 208
3461.84 204
3461.98 201
3462.11 201
3462.25 201
3462.38 201
3462.52 200
3462.65 197
3462.79 191
3462.92 183
3463.05 174
3463.19 167
3463.32 161
3463.46 157
3463.59 154
3463.73 151
3463.86 147
3464.00 142
3464.13 135
3464.27 129
3464.40 123
3464.54 119
3464.67 116
3464.81 116
3464.94 116
3465.08 116
3465.21 117
3465.35 117
3465.48 117
3465.62 117
3465.75 117
3465.89 119
3466.02 120
3466.16 122
3466.29 123
3466.43 122
3466.56 121
3466.70 118
3466.83 114
3466.97 109
3467.10 103
3467.24 95
3467.37 86
3467.51 77
3467.64 67
3467.78 59
3467.91 54
3468.05 52
3468.18 53
3468.32 56
3468.45 60
3468.59 64
3468.72 67
3468.86 67
3468.99 66
3469.13 64
3469.26 63
3469.40 65
3469.53 68
3469.67 73
3469.80 80
3469.94 87
3470.07 94
3470.21 101
3470.34 105
3470.48 109
3470.61 110
3470.75 108
3470.88 105
3471.02 99
3471.15 92
3471.29 85
3471.42 78
3471.56 72
3471.69 68
3471.83 65
3471.96 63
3472.10 63
3472.23 63
3472.37 64
3472.51 64
3472.64 65
3472.78 65
3472.91 65
3473.05 65
3473.18 65
3473.32 65
3473.45 64
3473.59 64
3473.72 65
3473.86 66
3473.99 67
3474.13 69
3474.26 70
3474.40 72
3474.53 74
3474.67 76
3474.80 76
3474.94 75
3475.07 72
3475.21 67
3475.34 60
3475.48 53
3475.61 46
3475.75 40
3475.88 36
3476.02 36
3476.15 37
3476.29 41
3476.42 45
3476.56 49
3476.69 51
3476.83 52
3476.96 50
3477.10 46
3477.24 39
3477.37 30
3477.51 21
3477.64 12
3477.78 5
3477.91 0
3478.05 0
3478.18 0
3478.32 0
3478.45 0
3478.59 0
3478.72 0
3478.86 0
3478.99 0
3479.13 3
3479.26 9
3479.40 15
3479.53 21
3479.67 27
3479.80 33
3479.94 39
3480.07 45
3480.21 52
3480.35 59
3480.48 66
3480.62 73
3480.75 79
3480.89 83
3481.02 86
3481.16 86
3481.29 83
3481.43 78
3481.56 72
3481.70 64
3481.83 56
3481.97 49
3482.10 44
3482.24 41
3482.37 42
3482.51 46
3482.64 53
3482.78 64
3482.92 76
3483.05 90
3483.19 105
3483.32 120
3483.46 134
3483.59 146
3483.73 157
3483.86 164
3484.00 167
3484.13 166
3484.27 162
3484.40 155
3484.54 146
3484.67 137
3484.81 129
3484.95 121
3485.08 112
3485.22 103
3485.35 92
3485.49 78
3485.62 64
3485.76 49
3485.89 36
3486.03 26
3486.16 20
3486.30 19
3486.43 21
3486.57 26
3486.70 32
3486.84 37
3486.98 42
3487.11 47
3487.25 52
3487.38 58
3487.52 66
3487.65 75
3487.79 86
3487.92 95
3488.06 103
3488.19 109
3488.33 111
3488.46 111
3488.60 110
3488.74 108
3488.87 105
3489.01 104
3489.14 104
3489.28 107
3489.41 113
3489.55 122
3489.68 135
3489.82 149
3489.95 163
3490.09 176
3490.23 186
3490.36 192
3490.50 194
3490.63 193
3490.77 190
3490.90 187
3491.04 186
3491.17 188
3491.31 191
3491.44 196
3491.58 201
3491.72 204
3491.85 204
3491.99 199
3492.12 192
3492.26 182
3492.39 171
3492.53 161
3492.66 153
3492.80 149
3492.93 147
3493.07 149
3493.21 153
3493.34 158
3493.48 164
3493.61 169
3493.75 172
3493.88 172
3494.02 170
3494.15 165
3494.29 157
3494.43 147
3494.56 135
3494.70 123
3494.83 112
3494.97 101
3495.10 92
3495.24 86
3495.37 82
3495.51 81
3495.65 83
3495.78 86
3495.92 90
3496.05 93
3496.19 94
3496.32 94
3496.46 93
3496.59 91
3496.73 90
3496.87 90
3497.00 91
3497.14 94
3497.27 98
3497.41 101
3497.54 102
3497.68 101
3497.81 99
3497.95 95
3498.09 90
3498.22 87
3498.36 85
3498.49 84
3498.63 84
3498.76 85
3498.90 84
3499.03 82
3499.17 79
3499.31 74
3499.44 69
3499.58 65
3499.71 64
3499.85 65
3499.98 69
3500.12 76
3500.26 84
3500.39 92
3500.53 100
3500.66 105
3500.80 109
3500.93 111
3501.07 112
3501.20 113
3501.34 116
3501.48 119
3501.61 124
3501.75 128
3501.88 131
3502.02 133
3502.15 134
3502.29 135
3502.43 137
3502.56 140
3502.70 145
3502.83 153
3502.97 163
3503.10 172
3503.24 181
3503.38 188
3503.51 193
3503.65 194
3503.78 193
3503.92 188
3504.05 182
3504.19 173
3504.33 164
3504.46 155
3504.60 148
3504.73 142
3504.87 137
3505.00 133
3505.14 130
3505.28 127
3505.41 122
3505.55 117
3505.68 111
3505.82 104
3505.95 98
3506.09 92
3506.23 86
3506.36 79
3506.50 73
3506.63 66
3506.77 58
3506.90 50
3507.04 42
3507.18 37
3507.31 33
3507.45 30
3507.58 30
3507.72 30
3507.86 32
3507.99 34
3508.13 36
3508.26 38
3508.40 41
3508.53 45
3508.67 49
3508.81 53
3508.94 57
3509.08 61
3509.21 65
3509.35 68
3509.48 71
3509.62 73
3509.76 74
3509.89 74
3510.03 74
3510.16 74
3510.30 72
3510.44 70
3510.57 68
3510.71 66
3510.84 65
3510.98 66
3511.11 69
3511.25 74
3511.39 80
3511.52 86
3511.66 92
3511.79 97
3511.93 100
3512.07 102
3512.20 104
3512.34 105
3512.47 109
3512.61 113
3512.75 120
3512.88 128
3513.02 137
3513.15 146
3513.29 153
3513.42 157
3513.56 159
3513.70 157
3513.83 153
3513.97 148
3514.10 143
3514.24 140
3514.38 139
3514.51 142
3514.65 147
3514.78 153
3514.92 159
3515.06 164
3515.19 166
3515.33 164
3515.46 160
3515.60 154
3515.74 147
3515.87 141
3516.01 136
3516.14 133
3516.28 132
3516.41 132
3516.55 132
3516.69 131
3516.82 128
3516.96 123
3517.09 117
3517.23 112
3517.37 107
3517.50 104
3517.64 103
3517.77 102
3517.91 102
3518.05 100
3518.18 97
3518.32 92
3518.45 86
3518.59 80
3518.73 74
3518.86 69
3519.00 66
3519.13 64
3519.27 64
3519.41 65
3519.54 67
3519.68 69
3519.81 71
3519.95 73
3520.09 75
3520.22 77
3520.36 79
3520.49 81
3520.63 83
3520.77 84
3520.90 85
3521.04 84
3521.17 83
3521.31 81
3521.45 79
3521.58 77
3521.72 76
3521.86 77
3521.99 77
3522.13 79
3522.26 80
3522.40 83
3522.54 86
3522.67 89
3522.81 93
3522.94 98
3523.08 104
3523.22 110
3523.35 115
3523.49 119
3523.62 120
3523.76 119
3523.90 114
3524.03 105
3524.17 95
3524.30 83
3524.44 72
3524.58 61
3524.71 53
3524.85 48
3524.99 46
3525.12 47
3525.26 51
3525.39 55
3525.53 60
3525.67 65
3525.80 70
3525.94 74
3526.07 77
3526.21 80
3526.35 81
3526.48 82
3526.62 82
3526.75 81
3526.89 80
3527.03 78
3527.16 77
3527.30 76
3527.44 75
3527.57 74
3527.71 72
3527.84 70
3527.98 67
3528.12 64
3528.25 60
3528.39 58
3528.52 56
3528.66 55
3528.80 55
3528.93 54
3529.07 52
3529.21 48
3529.34 43
3529.48 36
3529.61 29
3529.75 22
3529.89 17
3530.02 13
3530.16 11
3530.30 7
3530.43 3
3530.57 0
3530.70 0
3530.84 0
3530.98 0
3531.11 0
3531.25 0
3531.39 0
3531.52 0
3531.66 10
3531.79 20
3531.93 30
3532.07 39
3532.20 47
3532.34 55
3532.48 63
3532.61 70
3532.75 78
3532.88 85
3533.02 91
3533.16 95
3533.29 99
3533.43 101
3533.57 102
3533.70 101
3533.84 99
3533.97 97
3534.11 94
3534.25 90
3534.38 86
3534.52 81
3534.66 75
3534.79 68
3534.93 61
3535.06 54
3535.20 47
3535.34 42
3535.47 38
3535.61 36
3535.75 37
3535.88 40
3536.02 46
3536.16 55
3536.29 64
3536.43 75
3536.56 86
3536.70 97
3536.84 105
3536.97 112
3537.11 116
3537.25 117
3537.38 117
3537.52 116
3537.66 115
3537.79 116
3537.93 120
3538.06 128
3538.20 138
3538.34 149
3538.47 161
3538.61 172
3538.75 179
3538.88 183
3539.02 183
3539.16 181
3539.29 177
3539.43 173
3539.56 170
3539.70 168
3539.84 169
3539.97 170
3540.11 173
3540.25 175
3540.38 177
3540.52 179
3540.66 180
3540.79 179
3540.93 178
3541.07 176
3541.20 174
3541.34 174
3541.47 174
3541.61 176
3541.75 179
3541.88 183
3542.02 187
3542.16 191
3542.29 194
3542.43 196
3542.57 198
3542.70 200
3542.84 203
3542.98 207
3543.11 211
3543.25 215
3543.38 218
3543.52 219
3543.66 216
3543.79 212
3543.93 205
3544.07 199
3544.20 195
3544.34 193
3544.48 195
3544.61 200
3544.75 207
3544.89 215
3545.02 223
3545.16 229
3545.30 232
3545.43 232
3545.57 228
3545.71 221
3545.84 213
3545.98 204
3546.11 197
3546.25 192
3546.39 190
3546.52 192
3546.66 197
3546.80 205
3546.93 214
3547.07 224
3547.21 235
3547.34 245
3547.48 253
3547.62 260
3547.75 264
3547.89 264
3548.03 259
3548.16 250
3548.30 237
3548.44 221
3548.57 204
3548.71 188
3548.85 175
3548.98 165
3549.12 161
3549.26 161
3549.39 165
3549.53 173
3549.67 181
3549.80 190
3549.94 196
3550.07 200
3550.21 199
3550.35 195
3550.48 188
3550.62 179
3550.76 169
3550.89 161
3551.03 156
3551.17 154
3551.30 157
3551.44 164
3551.58 173
3551.71 184
3551.85 194
3551.99 200
3552.12 201
3552.26 198
3552.40 191
3552.53 182
3552.67 173
3552.81 168
3552.94 168
3553.08 173
3553.22 181
3553.35 190
3553.49 198
3553.63 203
3553.76 203
3553.90 199
3554.04 193
3554.17 188
3554.31 185
3554.45 186
3554.58 190
3554.72 197
3554.86 203
3554.99 208
3555.13 210
3555.27 210
3555.40 209
3555.54 208
3555.68 209
3555.81 212
3555.95 218
3556.09 226
3556.22 233
3556.36 238
3556.50 242
3556.63 242
3556.77 241
3556.91 239
3557.05 236
3557.18 233
3557.32 229
3557.46 226
3557.59 223
3557.73 218
3557.87 212
3558.00 206
3558.14 198
3558.28 190
3558.41 181
3558.55 171
3558.69 160
3558.82 147
3558.96 133
3559.10 118
3559.23 105
3559.37 93
3559.51 85
3559.64 79
3559.78 77
3559.92 77
3560.05 79
3560.19 84
3560.33 90
3560.46 97
3560.60 107
3560.74 117
3560.87 127
3561.01 137
3561.15 146
3561.29 155
3561.42 161
3561.56 166
3561.70 169
3561.83 171
3561.97 171
3562.11 170
3562.24 168
3562.38 166
3562.52 163
3562.65 161
3562.79 159
3562.93 158
3563.06 158
3563.20 159
3563.34 158
3563.47 157
3563.61 154
3563.75 150
3563.89 146
3564.02 141
3564.16 137
3564.30 136
3564.43 137
3564.57 140
3564.71 144
3564.84 149
3564.98 155
3565.12 160
3565.25 166
3565.39 172
3565.53 178
3565.66 182
3565.80 185
3565.94 186
3566.08 184
3566.21 180
3566.35 176
3566.49 171
3566.62 167
3566.76 163
3566.90 158
3567.03 152
3567.17 145
3567.31 136
3567.44 126
3567.58 115
3567.72 107
3567.86 101
3567.99 98
3568.13 99
3568.27 104
3568.40 110
3568.54 118
3568.68 126
3568.81 133
3568.95 138
3569.09 140
3569.22 139
3569.36 136
3569.50 132
3569.64 129
3569.77 126
3569.91 127
3570.05 132
3570.18 142
3570.32 156
3570.46 172
3570.59 190
3570.73 206
3570.87 217
3571.01 222
3571.14 220
3571.28 213
3571.42 200
3571.55 186
3571.69 173
3571.83 162
3571.96 155
3572.10 151
3572.24 150
3572.38 149
3572.51 147
3572.65 145
3572.79 141
3572.92 137
3573.06 133
3573.20 129
3573.34 128
3573.47 127
3573.61 129
3573.75 131
3573.88 135
3574.02 138
3574.16 142
3574.29 146
3574.43 150
3574.57 153
3574.71 156
3574.84 159
3574.98 162
3575.12 164
3575.25 165
3575.39 166
3575.53 166
3575.67 164
3575.80 162
3575.94 158
3576.08 154
3576.21 149
3576.35 146
3576.49 143
3576.63 141
3576.76 139
3576.90 138
3577.04 136
3577.17 133
3577.31 129
3577.45 125
3577.58 120
3577.72 114
3577.86 109
3578.00 105
3578.13 102
3578.27 101
3578.41 102
3578.54 105
3578.68 108
3578.82 111
3578.96 112
3579.09 111
3579.23 106
3579.37 99
3579.50 91
3579.64 83
3579.78 77
3579.92 74
3580.05 73
3580.19 73
3580.33 74
3580.47 74
3580.60 73
3580.74 71
3580.88 69
3581.01 67
3581.15 67
3581.29 67
3581.43 68
3581.56 70
3581.70 71
3581.84 73
3581.97 75
3582.11 77
3582.25 81
3582.39 86
3582.52 92
3582.66 100
3582.80 107
3582.93 114
3583.07 119
3583.21 121
3583.35 120
3583.48 117
3583.62 113
3583.76 108
3583.90 103
3584.03 99
3584.17 95
3584.31 90
3584.44 85
3584.58 78
3584.72 71
3584.86 63
3584.99 56
3585.13 51
3585.27 49
3585.41 50
3585.54 53
3585.68 59
3585.82 67
3585.95 74
3586.09 81
3586.23 86
3586.37 90
3586.50 92
3586.64 92
3586.78 90
3586.92 87
3587.05 83
3587.19 79
3587.33 75
3587.47 71
3587.60 67
3587.74 62
3587.88 55
3588.01 47
3588.15 38
3588.29 30
3588.43 23
3588.56 18
3588.70 15
3588.84 14
3588.98 13
3589.11 11
3589.25 7
3589.39 2
3589.53 0
3589.66 0
3589.80 0
3589.94 0
3590.07 0
3590.21 0
3590.35 0
3590.49 6
3590.62 18
3590.76 32
3590.90 46
3591.04 60
3591.17 72
3591.31 83
3591.45 90
3591.59 95
3591.72 97
3591.86 96
3592.00 92
3592.14 87
3592.27 81
3592.41 75
3592.55 70
3592.69 66
3592.82 62
3592.96 61
3593.10 60
3593.23 61
3593.37 62
3593.51 64
3593.65 65
3593.78 66
3593.92 65
3594.06 63
3594.20 61
3594.33 60
3594.47 61
3594.61 64
3594.75 69
3594.88 75
3595.02 80
3595.16 85
3595.30 87
3595.43 89
3595.57 89
3595.71 89
3595.85 88
3595.98 88
3596.12 87
3596.26 85
3596.40 81
3596.53 76
3596.67 69
3596.81 60
3596.95 51
3597.08 42
3597.22 35
3597.36 30
3597.50 30
3597.63 33
3597.77 41
3597.91 51
3598.05 64
3598.18 76
3598.32 87
3598.46 96
3598.60 100
3598.73 102
3598.87 100
3599.01 95
3599.15 89
3599.28 84
3599.42 79
3599.56 76
3599.70 74
3599.83 75
3599.97 76
3600.11 78
3600.25 79
3600.38 79
3600.52 77
3600.66 73
3600.80 67
3600.94 59
3601.07 50
3601.21 40
3601.35 32
3601.49 25
3601.62 19
3601.76 17
3601.90 16
3602.04 17
3602.17 20
3602.31 23
3602.45 26
3602.59 28
3602.72 29
3602.86 29
3603.00 29
3603.14 30
3603.27 31
3603.41 34
3603.55 36
3603.69 39
3603.82 42
3603.96 43
3604.10 44
3604.24 46
3604.38 49
3604.51 54
3604.65 63
3604.79 74
3604.93 87
3605.06 101
3605.20 113
3605.34 122
3605.48 128
3605.61 128
3605.75 125
3605.89 120
3606.03 113
3606.16 107
3606.30 101
3606.44 97
3606.58 93
3606.72 88
3606.85 83
3606.99 76
3607.13 68
3607.27 61
3607.40 55
3607.54 53
3607.68 54
3607.82 58
3607.95 65
3608.09 72
3608.23 78
3608.37 82
3608.51 81
3608.64 78
3608.78 72
3608.92 65
3609.06 58
3609.19 52
3609.33 49
3609.47 49
3609.61 51
3609.75 54
3609.88 59
3610.02 63
3610.16 68
3610.30 71
3610.43 72
3610.57 71
3610.71 69
3610.85 66
3610.99 64
3611.12 62
3611.26 62
3611.40 63
3611.54 63
3611.67 62
3611.81 59
3611.95 55
3612.09 50
3612.23 46
3612.36 43
3612.50 43
3612.64 45
3612.78 48
3612.91 50
3613.05 52
3613.19 52
3613.33 52
3613.47 53
3613.60 55
3613.74 60
3613.88 67
3614.02 74
3614.15 80
3614.29 85
3614.43 88
3614.57 88
3614.71 87
3614.84 86
3614.98 85
3615.12 85
3615.26 85
3615.40 87
3615.53 89
3615.67 92
3615.81 97
3615.95 102
3616.08 108
3616.22 115
3616.36 122
3616.50 128
3616.64 132
3616.77 133
3616.91 131
3617.05 126
3617.19 120
3617.33 112
3617.46 106
3617.60 100
3617.74 96
3617.88 93
3618.01 91
3618.15 88
3618.29 85
3618.43 80
3618.57 74
3618.70 67
3618.84 59
3618.98 53
3619.12 47
3619.26 42
3619.39 38
3619.53 37
3619.67 36
3619.81 38
3619.95 41
3620.08 46
3620.22 52
3620.36 59
3620.50 66
3620.64 72
3620.77 76
3620.91 77
3621.05 76
3621.19 71
3621.33 65
3621.46 58
3621.60 52
3621.74 46
3621.88 42
3622.02 40
3622.15 39
3622.29 38
3622.43 38
3622.57 37
3622.71 36
3622.84 36
3622.98 37
3623.12 38
3623.26 40
3623.40 41
3623.53 42
3623.67 40
3623.81 35
3623.95 27
3624.09 16
3624.22 4
3624.36 0
3624.50 0
3624.64 0
3624.78 0
3624.91 0
3625.05 0
3625.19 0
3625.33 0
3625.47 11
3625.60 23
3625.74 34
3625.88 43
3626.02 49
3626.16 54
3626.29 57
3626.43 59
3626.57 61
3626.71 63
3626.85 65
3626.98 68
3627.12 73
3627.26 79
3627.40 86
3627.54 94
3627.67 102
3627.81 109
3627.95 116
3628.09 121
3628.23 124
3628.37 126
3628.50 127
3628.64 126
3628.78 125
3628.92 123
3629.06 120
3629.19 118
3629.33 116
3629.47 114
3629.61 111
3629.75 108
3629.88 105
3630.02 102
3630.16 98
3630.30 93
3630.44 88
3630.58 84
3630.71 80
3630.85 77
3630.99 76
3631.13 75
3631.27 76
3631.40 79
3631.54 84
3631.68 90
3631.82 96
3631.96 103
3632.09 108
3632.23 111
3632.37 112
3632.51 110
3632.65 107
3632.79 103
3632.92 99
3633.06 95
3633.20 92
3633.34 90
3633.48 90
3633.61 91
3633.75 93
3633.89 96
3634.03 97
3634.17 98
3634.31 96
3634.44 92
3634.58 87
3634.72 81
3634.86 75
3635.00 70
3635.14 65
3635.27 62
3635.41 60
3635.55 58
3635.69 56
3635.83 53
3635.96 49
3636.10 45
3636.24 40
3636.38 35
3636.52 30
3636.66 25
3636.79 22
3636.93 20
3637.07 20
3637.21 21
3637.35 22
3637.49 23
3637.62 23
3637.76 22
3637.90 21
3638.04 18
3638.18 16
3638.32 14
3638.45 13
3638.59 14
3638.73 15
3638.87 18
3639.01 22
3639.15 25
3639.28 27
3639.42 27
3639.56 24
3639.70 19
3639.84 12
3639.98 5
3640.11 0
3640.25 0
3640.39 0
3640.53 0
3640.67 0
3640.81 0
3640.94 0
3641.08 1
3641.22 2
3641.36 3
3641.50 4
3641.64 5
3641.77 5
3641.91 5
3642.05 4
3642.19 3
3642.33 1
3642.47 1
3642.60 2
3642.74 4
3642.88 8
3643.02 12
3643.16 17
3643.30 20
3643.43 22
3643.57 22
3643.71 20
3643.85 17
3643.99 12
3644.13 8
3644.26 5
3644.40 2
3644.54 1
3644.68 1
3644.82 0
3644.96 0
3645.09 0
3645.23 0
3645.37 0
3645.51 0
3645.65 0
3645.79 0
3645.93 2
3646.06 11
3646.20 21
3646.34 30
3646.48 38
3646.62 42
3646.76 42
3646.89 39
3647.03 34
3647.17 29
3647.31 25
3647.45 21
3647.59 18
3647.73 15
3647.86 12
3648.00 9
3648.14 5
3648.28 3
3648.42 2
3648.56 3
3648.69 6
3648.83 10
3648.97 14
3649.11 19
3649.25 22
3649.39 24
3649.53 24
3649.66 21
3649.80 17
3649.94 11
3650.08 4
3650.22 0
3650.36 0
3650.50 0
3650.63 0
3650.77 0
3650.91 0
3651.05 0
3651.19 0
3651.33 1
3651.46 5
3651.60 9
3651.74 14
3651.88 19
3652.02 25
3652.16 32
3652.30 38
3652.43 43
3652.57 47
3652.71 49
3652.85 50
3652.99 50
3653.13 49
3653.27 50
3653.40 52
3653.54 56
3653.68 62
3653.82 70
3653.96 79
3654.10 88
3654.24 96
3654.37 102
3654.51 106
3654.65 106
3654.79 104
3654.93 98
3655.07 91
3655.21 81
3655.35 72
3655.48 63
3655.62 56
3655.76 50
3655.90 47
3656.04 47
3656.18 48
3656.32 50
3656.45 52
3656.59 55
3656.73 57
3656.87 58
3657.01 59
3657.15 59
3657.29 58
3657.42 57
3657.56 55
3657.70 53
3657.84 50
3657.98 48
3658.12 48
3658.26 50
3658.40 56
3658.53 66
3658.67 80
3658.81 96
3658.95 114
3659.09 130
3659.23 142
3659.37 151
3659.50 156
3659.64 158
3659.78 159
3659.92 160
3660.06 162
3660.20 166
3660.34 171
3660.48 176
3660.61 180
3660.75 181
3660.89 179
3661.03 175
3661.17 170
3661.31 163
3661.45 156
3661.59 150
3661.72 146
3661.86 143
3662.00 140
3662.14 138
3662.28 135
3662.42 131
3662.56 127
3662.70 122
3662.83 116
3662.97 111
3663.11 105
3663.25 100
3663.39 95
3663.53 92
3663.67 89
3663.81 87
3663.94 85
3664.08 84
3664.22 83
3664.36 82
3664.50 81
3664.64 81
3664.78 82
3664.92 83
3665.05 84
3665.19 85
3665.33 86
3665.47 85
3665.61 84
3665.75 81
3665.89 77
3666.03 73
3666.17 68
3666.30 65
3666.44 64
3666.58 66
3666.72 72
3666.86 82
3667.00 95
3667.14 108
3667.28 120
3667.41 128
3667.55 130
3667.69 127
3667.83 119
3667.97 107
3668.11 94
3668.25 82
3668.39 70
3668.53 61
3668.66 52
3668.80 43
3668.94 33
3669.08 22
3669.22 10
3669.36 0
3669.50 0
3669.64 0
3669.78 0
3669.91 0
3670.05 0
3670.19 0
3670.33 2
3670.47 9
3670.61 14
3670.75 16
3670.89 16
3671.03 14
3671.16 10
3671.30 6
3671.44 3
3671.58 0
3671.72 0
3671.86 0
3672.00 0
3672.14 0
3672.28 0
3672.41 0
3672.55 0
3672.69 0
3672.83 0
3672.97 5
3673.11 10
3673.25 14
3673.39 18
3673.53 21
3673.67 24
3673.80 26
3673.94 29
3674.08 32
3674.22 34
3674.36 34
3674.50 32
3674.64 27
3674.78 21
3674.92 14
3675.06 8
3675.19 3
3675.33 0
3675.47 0
3675.61 1
3675.75 3
3675.89 6
3676.03 8
3676.17 11
3676.31 13
3676.45 16
3676.58 19
3676.72 24
3676.86 30
3677.00 36
3677.14 42
3677.28 48
3677.42 53
3677.56 55
3677.70 55
3677.84 54
3677.97 50
3678.11 47
3678.25 44
3678.39 42
3678.53 42
3678.67 44
3678.81 48
3678.95 53
3679.09 59
3679.23 66
3679.36 72
3679.50 77
3679.64 81
3679.78 84
3679.92 84
3680.06 81
3680.20 76
3680.34 69
3680.48 59
3680.62 48
3680.76 37
3680.89 27
3681.03 19
3681.17 13
3681.31 9
3681.45 9
3681.59 10
3681.73 12
3681.87 14
3682.01 16
3682.15 17
3682.29 17
3682.43 17
3682.56 16
3682.70 16
3682.84 17
3682.98 17
3683.12 16
3683.26 15
3683.40 12
3683.54 9
3683.68 5
3683.82 2
3683.96 0
3684.09 1
3684.23 5
3684.37 12
3684.51 20
3684.65 28
3684.79 35
3684.93 40
3685.07 43
3685.21 45
3685.35 45
3685.49 44
3685.63 45
3685.76 47
3685.90 50
3686.04 54
3686.18 58
3686.32 60
3686.46 61
3686.60 60
3686.74 58
3686.88 54
3687.02 51
3687.16 49
3687.30 48
3687.44 48
3687.57 48
3687.71 48
3687.85 48
3687.99 47
3688.13 45
3688.27 43
3688.41 42
3688.55 42
3688.69 43
3688.83 44
3688.97 46
3689.11 48
3689.25 50
3689.38 52
3689.52 54
3689.66 56
3689.80 57
3689.94 58
3690.08 59
3690.22 60
3690.36 61
3690.50 63
3690.64 65
3690.78 67
3690.92 71
3691.06 76
3691.20 82
3691.33 89
3691.47 96
3691.61 103
3691.75 110
3691.89 116
3692.03 120
3692.17 122
3692.31 122
3692.45 122
3692.59 120
3692.73 118
3692.87 116
3693.01 113
3693.15 109
3693.29 105
3693.42 98
3693.56 91
3693.70 83
3693.84 74
3693.98 65
3694.12 57
3694.26 48
3694.40 39
3694.54 30
3694.68 19
3694.82 8
3694.96 0
3695.10 0
3695.24 0
3695.38 0
3695.51 0
3695.65 0
3695.79 0
3695.93 0
3696.07 6
3696.21 11
3696.35 15
3696.49 17
3696.63 18
3696.77 18
3696.91 16
3697.05 15
3697.19 12
3697.33 8
3697.47 4
3697.61 0
3697.75 0
3697.88 0
3698.02 0
3698.16 0
3698.30 0
3698.44 0
3698.58 1
3698.72 6
3698.86 11
3699.00 15
3699.14 18
3699.28 19
3699.42 20
3699.56 19
3699.70 18
3699.84 18
3699.98 17
3700.12 18
3700.26 20
3700.39 24
3700.53 29
3700.67 36
3700.81 45
3700.95 53
3701.09 61
3701.23 68
3701.37 72
3701.51 75
3701.65 75
3701.79 74
3701.93 71
3702.07 68
3702.21 66
3702.35 66
3702.49 68
3702.63 71
3702.77 76
3702.91 80
3703.05 83
3703.18 85
3703.32 84
3703.46 81
3703.60 77
3703.74 73
3703.88 68
3704.02 63
3704.16 56
3704.30 47
3704.44 36
3704.58 23
3704.72 9
3704.86 0
3705.00 0
3705.14 0
3705.28 0
3705.42 0
3705.56 0
3705.70 0
3705.84 0
3705.98 6
3706.12 13
3706.25 18
3706.39 22
3706.53 25
3706.67 27
3706.81 30
3706.95 32
3707.09 35
3707.23 39
3707.37 43
3707.51 46
3707.65 49
3707.79 50
3707.93 50
3708.07 48
3708.21 45
3708.35 41
3708.49 38
3708.63 35
3708.77 34
3708.91 35
3709.05 36
3709.19 38
3709.33 40
3709.47 42
3709.61 44
3709.74 46
3709.88 50
3710.02 55
3710.16 60
3710.30 65
3710.44 67
3710.58 67
3710.72 63
3710.86 57
3711.00 49
3711.14 42
3711.28 37
3711.42 37
3711.56 40
3711.70 47
3711.84 55
3711.98 63
3712.12 70
3712.26 75
3712.40 78
3712.54 80
3712.68 82
3712.82 86
3712.96 90
3713.10 96
3713.24 102
3713.38 107
3713.52 112
3713.66 116
3713.80 119
3713.94 123
3714.08 128
3714.21 135
3714.35 144
3714.49 154
3714.63 164
3714.77 173
3714.91 180
3715.05 186
3715.19 190
3715.33 194
3715.47 198
3715.61 204
3715.75 211
3715.89 218
3716.03 222
3716.17 223
3716.31 219
3716.45 208
3716.59 193
3716.73 173
3716.87 152
3717.01 132
3717.15 115
3717.29 102
3717.43 93
3717.57 90
3717.71 89
3717.85 92
3717.99 95
3718.13 99
3718.27 103
3718.41 108
3718.55 112
3718.69 116
3718.83 118
3718.97 118
3719.11 116
3719.25 112
3719.39 105
3719.53 97
3719.67 88
3719.81 80
3719.95 73
3720.09 70
3720.23 69
3720.37 72
3720.51 78
3720.65 85
3720.79 92
3720.92 98
3721.06 103
3721.20 104
3721.34 102
3721.48 97
3721.62 91
3721.76 83
3721.90 75
3722.04 69
3722.18 64
3722.32 62
3722.46 63
3722.60 68
3722.74 75
3722.88 84
3723.02 93
3723.16 100
3723.30 104
3723.44 105
3723.58 103
3723.72 100
3723.86 97
3724.00 95
3724.14 95
3724.28 98
3724.42 104
3724.56 111
3724.70 118
3724.84 124
3724.98 128
3725.12 129
3725.26 125
3725.40 119
3725.54 109
3725.68 99
3725.82 89
3725.96 80
3726.10 73
3726.24 68
3726.38 66
3726.52 66
3726.66 69
3726.80 76
3726.94 87
3727.08 102
3727.22 119
3727.36 137
3727.50 153
3727.64 165
3727.78 172
3727.92 172
3728.06 165
3728.20 155
3728.34 142
3728.48 129
3728.62 116
3728.76 105
3728.90 96
3729.04 89
3729.18 83
3729.32 80
3729.46 80
3729.60 81
3729.74 85
3729.88 90
3730.02 94
3730.16 98
3730.30 101
3730.44 102
3730.58 103
3730.72 105
3730.86 109
3731.00 115
3731.14 122
3731.28 130
3731.42 137
3731.56 142
3731.70 144
3731.84 143
3731.98 140
3732.12 135
3732.26 130
3732.40 126
3732.54 124
3732.68 122
3732.82 121
3732.96 119
3733.10 115
3733.24 110
3733.38 104
3733.52 98
3733.66 94
3733.80 92
3733.94 94
3734.08 97
3734.22 100
3734.36 101
3734.50 100
3734.64 95
3734.78 87
3734.92 78
3735.06 70
3735.20 65
3735.34 63
3735.48 64
3735.62 66
3735.76 68
3735.90 68
3736.04 67
3736.18 63
3736.33 57
3736.47 51
3736.61 46
3736.75 42
3736.89 38
3737.03 36
3737.17 34
3737.31 32
3737.45 30
3737.59 28
3737.73 28
3737.87 29
3738.01 32
3738.15 37
3738.29 43
3738.43 50
3738.57 55
3738.71 60
3738.85 62
3738.99 63
3739.13 64
3739.27 65
3739.41 66
3739.55 68
3739.69 71
3739.83 74
3739.97 77
3740.11 81
3740.25 85
3740.39 89
3740.53 92
3740.67 94
3740.81 95
3740.95 92
3741.09 87
3741.23 80
3741.37 71
3741.51 62
3741.65 53
3741.79 46
3741.93 40
3742.07 36
3742.21 34
3742.35 35
3742.49 37
3742.63 41
3742.77 46
3742.91 51
3743.06 56
3743.20 60
3743.34 64
3743.48 66
3743.62 67
3743.76 69
3743.90 71
3744.04 74
3744.18 78
3744.32 84
3744.46 91
3744.60 98
3744.74 106
3744.88 113
3745.02 119
3745.16 123
3745.30 124
3745.44 121
3745.58 116
3745.72 109
3745.86 99
3746.00 88
3746.14 76
3746.28 65
3746.42 55
3746.56 47
3746.70 40
3746.84 35
3746.98 34
3747.12 35
3747.26 38
3747.40 43
3747.55 48
3747.69 53
3747.83 57
3747.97 59
3748.11 59
3748.25 58
3748.39 57
3748.53 55
3748.67 55
3748.81 55
3748.95 57
3749.09 61
3749.23 66
3749.37 71
3749.51 76
3749.65 79
3749.79 80
3749.93 79
3750.07 76
3750.21 72
3750.35 69
3750.49 66
3750.63 66
3750.77 67
3750.91 68
3751.05 68
3751.20 68
3751.34 65
3751.48 60
3751.62 54
3751.76 47
3751.90 41
3752.04 36
3752.18 31
3752.32 28
3752.46 27
3752.60 26
3752.74 27
3752.88 28
3753.02 28
3753.16 28
3753.30 25
3753.44 20
3753.58 13
3753.72 5
3753.86 0
3754.00 0
3754.14 0
3754.29 0
3754.43 0
3754.57 0
3754.71 0
3754.85 0
3754.99 0
3755.13 7
3755.27 16
3755.41 26
3755.55 37
3755.69 49
3755.83 59
3755.97 68
3756.11 74
3756.25 75
3756.39 73
3756.53 68
3756.67 62
3756.81 54
3756.95 47
3757.10 40
3757.24 34
3757.38 28
3757.52 23
3757.66 16
3757.80 10
3757.94 5
3758.08 2
3758.22 2
3758.36 5
3758.50 11
3758.64 20
3758.78 32
3758.92 43
3759.06 53
3759.20 60
3759.34 63
3759.48 63
3759.63 59
3759.77 52
3759.91 43
3760.05 36
3760.19 30
3760.33 27
3760.47 28
3760.61 31
3760.75 37
3760.89 43
3761.03 50
3761.17 57
3761.31 64
3761.45 71
3761.59 78
3761.73 85
3761.88 92
3762.02 99
3762.16 105
3762.30 109
3762.44 111
3762.58 110
3762.72 107
3762.86 103
3763.00 98
3763.14 92
3763.28 87
3763.42 82
3763.56 76
3763.70 69
3763.84 61
3763.98 52
3764.13 44
3764.27 36
3764.41 30
3764.55 28
3764.69 29
3764.83 34
3764.97 41
3765.11 50
3765.25 60
3765.39 70
3765.53 79
3765.67 87
3765.81 94
3765.95 99
3766.10 103
3766.24 106
3766.38 106
3766.52 105
3766.66 103
3766.80 100
3766.94 98
3767.08 95
3767.22 94
3767.36 94
3767.50 93
3767.64 91
3767.78 87
3767.92 82
3768.07 77
3768.21 72
3768.35 68
3768.49 68
3768.63 71
3768.77 76
3768.91 83
3769.05 90
3769.19 95
3769.33 97
3769.47 96
3769.61 91
3769.75 84
3769.90 76
3770.04 68
3770.18 61
3770.32 55
3770.46 51
3770.60 50
3770.74 50
3770.88 52
3771.02 56
3771.16 59
3771.30 62
3771.44 64
3771.58 64
3771.73 63
3771.87 60
3772.01 57
3772.15 53
3772.29 50
3772.43 47
3772.57 44
3772.71 43
3772.85 42
3772.99 43
3773.13 44
3773.27 46
3773.42 47
3773.56 48
3773.70 47
3773.84 44
3773.98 39
3774.12 33
3774.26 27
3774.40 20
3774.54 15
3774.68 11
3774.82 8
3774.96 8
3775.11 10
3775.25 14
3775.39 19
3775.53 25
3775.67 31
3775.81 38
3775.95 43
3776.09 48
3776.23 52
3776.37 56
3776.51 58
3776.66 60
3776.80 61
3776.94 61
3777.08 61
3777.22 60
3777.36 58
3777.50 53
3777.64 46
3777.78 37
3777.92 27
3778.06 16
3778.21 7
3778.35 0
3778.49 0
3778.63 0
3778.77 0
3778.91 7
3779.05 17
3779.19 28
3779.33 39
3779.47 50
3779.61 58
3779.76 63
3779.90 66
3780.04 65
3780.18 64
3780.32 63
3780.46 64
3780.60 66
3780.74 69
3780.88 73
3781.02 75
3781.17 75
3781.31 71
3781.45 65
3781.59 57
3781.73 50
3781.87 44
3782.01 40
3782.15 40
3782.29 43
3782.43 48
3782.58 55
3782.72 63
3782.86 70
3783.00 77
3783.14 83
3783.28 86
3783.42 87
3783.56 84
3783.70 80
3783.84 74
3783.99 67
3784.13 62
3784.27 58
3784.41 57
3784.55 58
3784.69 61
3784.83 63
3784.97 64
3785.11 63
3785.26 59
3785.40 53
3785.54 45
3785.68 37
3785.82 30
3785.96 24
3786.10 20
3786.24 17
3786.38 15
3786.52 14
3786.67 14
3786.81 15
3786.95 16
3787.09 18
3787.23 21
3787.37 24
3787.51 28
3787.65 32
3787.79 35
3787.94 38
3788.08 39
3788.22 38
3788.36 35
3788.50 31
3788.64 27
3788.78 24
3788.92 24
3789.06 27
3789.21 33
3789.35 42
3789.49 53
3789.63 65
3789.77 76
3789.91 86
3790.05 95
3790.19 102
3790.34 108
3790.48 111
3790.62 113
3790.76 113
3790.90 113
3791.04 112
3791.18 113
3791.32 114
3791.46 117
3791.61 121
3791.75 125
3791.89 128
3792.03 129
3792.17 129
3792.31 128
3792.45 125
3792.59 122
3792.74 118
3792.88 116
3793.02 113
3793.16 111
3793.30 109
3793.44 107
3793.58 103
3793.72 97
3793.86 89
3794.01 79
3794.15 68
3794.29 56
3794.43 44
3794.57 35
3794.71 29
3794.85 28
3794.99 31
3795.14 39
3795.28 49
3795.42 61
3795.56 72
3795.70 80
3795.84 84
3795.98 85
3796.12 82
3796.27 76
3796.41 68
3796.55 59
3796.69 50
3796.83 41
3796.97 35
3797.11 30
3797.25 27
3797.40 28
3797.54 31
3797.68 37
3797.82 45
3797.96 54
3798.10 62
3798.24 69
3798.39 71
3798.53 71
3798.67 66
3798.81 59
3798.95 50
3799.09 41
3799.23 34
3799.37 29
3799.52 27
3799.66 28
3799.80 31
3799.94 34
3800.08 37
3800.22 39
3800.36 38
3800.51 36
3800.65 34
3800.79 31
3800.93 29
3801.07 28
3801.21 28
3801.35 28
3801.49 28
3801.64 27
3801.78 27
3801.92 27
3802.06 27
3802.20 28
3802.34 31
3802.48 34
3802.63 36
3802.77 37
3802.91 36
3803.05 33
3803.19 28
3803.33 21
3803.47 12
3803.62 2
3803.76 0
3803.90 0
3804.04 0
3804.18 0
3804.32 0
3804.46 0
3804.61 0
3804.75 2
3804.89 10
3805.03 15
3805.17 17
3805.31 17
3805.45 14
3805.60 9
3805.74 4
3805.88 0
3806.02 0
3806.16 0
3806.30 0
3806.44 2
3806.59 7
3806.73 13
3806.87 20
3807.01 27
3807.15 35
3807.29 43
3807.43 53
3807.58 64
3807.72 76
3807.86 90
3808.00 103
3808.14 116
3808.28 126
3808.42 131
3808.57 132
3808.71 128
3808.85 119
3808.99 107
3809.13 92
3809.27 78
3809.42 64
3809.56 54
3809.70 47
3809.84 43
3809.98 42
3810.12 43
3810.26 44
3810.41 46
3810.55 46
3810.69 45
3810.83 42
3810.97 39
3811.11 36
3811.26 33
3811.40 31
3811.54 29
3811.68 28
3811.82 27
3811.96 26
3812.10 26
3812.25 26
3812.39 29
3812.53 33
3812.67 38
3812.81 44
3812.95 50
3813.10 54
3813.24 57
3813.38 59
3813.52 61
3813.66 64
3813.80 68
3813.94 73
3814.09 80
3814.23 86
3814.37 92
3814.51 96
3814.65 98
3814.79 98
3814.94 96
3815.08 92
3815.22 88
3815.36 85
3815.50 83
3815.64 83
3815.79 85
3815.93 87
3816.07 89
3816.21 90
3816.35 89
3816.49 87
3816.64 85
3816.78 84
3816.92 85
3817.06 88
3817.20 95
3817.34 103
3817.49 113
3817.63 123
3817.77 133
3817.91 141
3818.05 146
3818.19 148
3818.34 147
3818.48 142
3818.62 135
3818.76 125
3818.90 115
3819.04 106
3819.19 100
3819.33 95
3819.47 93
3819.61 92
3819.75 90
3819.89 87
3820.04 83
3820.18 76
3820.32 69
3820.46 63
3820.60 59
3820.74 59
3820.89 62
3821.03 68
3821.17 76
3821.31 83
3821.45 89
3821.59 90
3821.74 88
3821.88 83
3822.02 77
3822.16 71
3822.30 66
3822.45 62
3822.59 61
3822.73 60
3822.87 58
3823.01 56
3823.15 51
3823.30 45
3823.44 39
3823.58 32
3823.72 27
3823.86 24
3824.00 23
3824.15 24
3824.29 27
3824.43 31
3824.57 35
3824.71 39
3824.86 42
3825.00 44
3825.14 46
3825.28 47
3825.42 49
3825.56 50
3825.71 50
3825.85 49
3825.99 47
3826.13 42
3826.27 36
3826.42 28
3826.56 20
3826.70 14
3826.84 10
3826.98 8
3827.12 9
3827.27 11
3827.41 13
3827.55 14
3827.69 14
3827.83 12
3827.98 8
3828.12 3
3828.26 0
3828.40 0
3828.54 0
3828.69 0
3828.83 0
3828.97 0
3829.11 0
3829.25 0
3829.39 4
3829.54 12
3829.68 18
3829.82 22
3829.96 24
3830.10 23
3830.25 21
3830.39 18
3830.53 15
3830.67 12
3830.81 11
3830.96 11
3831.10 10
3831.24 10
3831.38 8
3831.52 5
3831.67 1
3831.81 0
3831.95 0
3832.09 0
3832.23 0
3832.37 0
3832.52 0
3832.66 0
3832.80 3
3832.94 8
3833.08 11
3833.23 12
3833.37 11
3833.51 8
3833.65 3
3833.79 0
3833.94 0
3834.08 0
3834.22 1
3834.36 6
3834.50 13
3834.65 20
3834.79 27
3834.93 34
3835.07 40
3835.21 45
3835.36 49
3835.50 52
3835.64 54
3835.78 53
3835.92 51
3836.07 46
3836.21 41
3836.35 36
3836.49 32
3836.63 31
3836.78 33
3836.92 38
3837.06 45
3837.20 53
3837.34 61
3837.49 67
3837.63 71
3837.77 74
3837.91 74
3838.05 74
3838.20 73
3838.34 73
3838.48 71
3838.62 70
3838.76 67
3838.91 64
3839.05 60
3839.19 57
3839.33 54
3839.47 51
3839.62 49
3839.76 46
3839.90 43
3840.04 39
3840.19 35
3840.33 30
3840.47 26
3840.61 24
3840.75 23
3840.90 22
3841.04 22
3841.18 20
3841.32 17
3841.46 12
3841.61 6
3841.75 0
3841.89 0
3842.03 0
3842.17 0
3842.32 0
3842.46 0
3842.60 0
3842.74 0
3842.89 5
3843.03 8
3843.17 10
3843.31 11
3843.45 9
3843.60 7
3843.74 5
3843.88 4
3844.02 3
3844.16 3
3844.31 4
3844.45 6
3844.59 9
3844.73 12
3844.88 15
3845.02 20
3845.16 24
3845.30 30
3845.44 36
3845.59 43
3845.73 49
3845.87 56
3846.01 63
3846.16 70
3846.30 76
3846.44 82
3846.58 86
3846.72 90
3846.87 93
3847.01 94
3847.15 95
3847.29 95
3847.44 94
3847.58 91
3847.72 86
3847.86 78
3848.00 69
3848.15 57
3848.29 46
3848.43 36
3848.57 28
3848.72 22
3848.86 19
3849.00 18
3849.14 17
3849.28 17
3849.43 16
3849.57 14
3849.71 13
3849.85 13
3850.00 14
3850.14 16
3850.28 18
3850.42 21
3850.56 23
3850.71 24
3850.85 26
3850.99 27
3851.13 30
3851.28 35
3851.42 42
3851.56 50
3851.70 59
3851.85 67
3851.99 74
3852.13 78
3852.27 81
3852.41 82
3852.56 82
3852.70 81
3852.84 80
3852.98 78
3853.13 76
3853.27 73
3853.41 69
3853.55 64
3853.70 59
3853.84 53
3853.98 47
3854.12 41
3854.26 34
3854.41 26
3854.55 18
3854.69 10
3854.83 3
3854.98 0
3855.12 0
3855.26 0
3855.40 0
3855.55 0
3855.69 0
3855.83 7
3855.97 15
3856.12 24
3856.26 31
3856.40 35
3856.54 35
3856.68 30
3856.83 21
3856.97 10
3857.11 0
3857.25 0
3857.40 0
3857.54 0
3857.68 4
3857.82 17
3857.97 32
3858.11 45
3858.25 56
3858.39 62
3858.54 64
3858.68 62
3858.82 58
3858.96 53
3859.11 47
3859.25 41
3859.39 36
3859.53 33
3859.68 32
3859.82 33
3859.96 36
3860.10 40
3860.25 44
3860.39 47
3860.53 48
3860.67 46
3860.82 42
3860.96 35
3861.10 28
3861.24 21
3861.39 15
3861.53 11
3861.67 9
3861.81 9
3861.96 11
3862.10 15
3862.24 19
3862.38 25
3862.52 30
3862.67 36
3862.81 41
3862.95 44
3863.09 46
3863.24 45
3863.38 42
3863.52 38
3863.67 35
3863.81 33
3863.95 33
3864.09 35
3864.24 39
3864.38 44
3864.52 50
3864.66 57
3864.81 63
3864.95 70
3865.09 76
3865.23 82
3865.38 86
3865.52 90
3865.66 93
3865.80 94
3865.95 93
3866.09 91
3866.23 87
3866.37 82
3866.52 76
3866.66 69
3866.80 62
3866.94 57
3867.09 53
3867.23 51
3867.37 50
3867.51 49
3867.66 47
3867.80 43
3867.94 37
3868.08 31
3868.23 26
3868.37 22
3868.51 20
3868.65 20
3868.80 20
3868.94 21
3869.08 21
3869.23 21
3869.37 20
3869.51 19
3869.65 20
3869.80 22
3869.94 26
3870.08 31
3870.22 36
3870.37 41
3870.51 45
3870.65 49
3870.79 52
3870.94 55
3871.08 59
3871.22 64
3871.36 69
3871.51 74
3871.65 78
3871.79 81
3871.94 82
3872.08 80
3872.22 78
3872.36 73
3872.51 69
3872.65 64
3872.79 59
3872.93 56
3873.08 53
3873.22 52
3873.36 50
3873.51 49
3873.65 46
3873.79 43
3873.93 39
3874.08 36
3874.22 34
3874.36 34
3874.50 38
3874.65 45
3874.79 56
3874.93 69
3875.07 82
3875.22 93
3875.36 101
3875.50 105
3875.65 104
3875.79 99
3875.93 91
3876.07 82
3876.22 73
3876.36 68
3876.50 65
3876.65 65
3876.79 68
3876.93 71
3877.07 74
3877.22 76
3877.36 77
3877.50 77
3877.64 76
3877.79 76
3877.93 76
3878.07 75
3878.22 75
3878.36 74
3878.50 73
3878.64 71
3878.79 70
3878.93 69
3879.07 70
3879.22 73
3879.36 77
3879.50 82
3879.64 88
3879.79 94
3879.93 99
3880.07 102
3880.21 105
3880.36 107
3880.50 108
3880.64 107
3880.79 106
3880.93 104
3881.07 101
3881.21 98
3881.36 96
3881.50 95
3881.64 95
3881.79 98
3881.93 102
3882.07 106
3882.21 111
3882.36 115
3882.50 119
3882.64 122
3882.79 125
3882.93 127
3883.07 129
3883.21 130
3883.36 130
3883.50 129
3883.64 128
3883.79 125
3883.93 122
3884.07 119
3884.21 114
3884.36 109
3884.50 103
3884.64 95
3884.79 88
3884.93 81
3885.07 76
3885.22 74
3885.36 74
3885.50 77
3885.64 82
3885.79 87
3885.93 93
3886.07 96
3886.22 98
3886.36 98
3886.50 95
3886.64 92
3886.79 89
3886.93 87
3887.07 88
3887.22 90
3887.36 94
3887.50 99
3887.65 102
3887.79 104
3887.93 104
3888.07 101
3888.22 96
3888.36 90
3888.50 85
3888.65 81
3888.79 79
3888.93 80
3889.08 82
3889.22 85
3889.36 88
3889.50 91
3889.65 93
3889.79 96
3889.93 99
3890.08 102
3890.22 106
3890.36 108
3890.51 110
3890.65 109
3890.79 105
3890.93 100
3891.08 93
3891.22 86
3891.36 79
3891.51 73
3891.65 67
3891.79 62
3891.94 56
3892.08 50
3892.22 43
3892.36 36
3892.51 30
3892.65 25
3892.79 22
3892.94 20
3893.08 18
3893.22 14
3893.37 9
3893.51 2
3893.65 0
3893.80 0
3893.94 0
3894.08 0
3894.22 0
3894.37 0
3894.51 0
3894.65 5
3894.80 18
3894.94 31
3895.08 42
3895.23 49
3895.37 54
3895.51 54
3895.66 52
3895.80 48
3895.94 43
3896.08 38
3896.23 34
3896.37 31
3896.51 29
3896.66 26
3896.80 22
3896.94 16
3897.09 10
3897.23 5
3897.37 2
3897.52 3
3897.66 7
3897.80 15
3897.95 24
3898.09 33
3898.23 41
3898.37 46
3898.52 48
3898.66 49
3898.80 49
3898.95 49
3899.09 50
3899.23 52
3899.38 56
3899.52 60
3899.66 65
3899.81 70
3899.95 75
3900.09 80
3900.24 82
3900.38 81
3900.52 77
3900.67 70
3900.81 61
3900.95 52
3901.10 43
3901.24 37
3901.38 35
3901.52 37
3901.67 41
3901.81 47
3901.95 53
3902.10 57
3902.24 58
3902.38 56
3902.53 53
3902.67 49
3902.81 46
3902.96 44
3903.10 45
3903.24 47
3903.39 50
3903.53 53
3903.67 55
3903.82 55
3903.96 56
3904.10 56
3904.25 57
3904.39 58
3904.53 59
3904.68 60
3904.82 59
3904.96 58
3905.11 55
3905.25 52
3905.39 50
3905.54 49
3905.68 49
3905.82 50
3905.97 52
3906.11 53
3906.25 53
3906.40 50
3906.54 45
3906.68 39
3906.83 33
3906.97 29
3907.11 27
3907.26 29
3907.40 34
3907.54 40
3907.69 47
3907.83 53
3907.97 57
3908.12 58
3908.26 56
3908.40 52
3908.55 47
3908.69 40
3908.83 33
3908.98 24
3909.12 15
3909.26 3
3909.41 0
3909.55 0
3909.69 0
3909.84 0
3909.98 0
3910.12 0
3910.27 0
3910.41 1
3910.55 13
3910.70 23
3910.84 32
3910.98 39
3911.13 45
3911.27 51
3911.41 57
3911.56 64
3911.70 71
3911.84 77
3911.99 82
3912.13 85
3912.27 86
3912.42 85
3912.56 85
3912.70 86
3912.85 88
3912.99 90
3913.13 93
3913.28 96
3913.42 96
3913.56 96
3913.71 94
3913.85 92
3913.99 89
3914.14 86
3914.28 84
3914.43 81
3914.57 78
3914.71 74
3914.86 70
3915.00 66
3915.14 63
3915.29 60
3915.43 58
3915.57 57
3915.72 57
3915.86 59
3916.00 61
3916.15 63
3916.29 65
3916.43 67
3916.58 68
3916.72 66
3916.86 63
3917.01 58
3917.15 52
3917.29 47
3917.44 44
3917.58 43
3917.73 44
3917.87 47
3918.01 51
3918.16 53
3918.30 53
3918.44 50
3918.59 46
3918.73 41
3918.87 37
3919.02 35
3919.16 34
3919.30 35
3919.45 37
3919.59 39
3919.73 40
3919.88 40
3920.02 41
3920.17 43
3920.31 45
3920.45 50
3920.60 56
3920.74 63
3920.88 71
3921.03 78
3921.17 83
3921.31 87
3921.46 88
3921.60 87
3921.74 85
3921.89 81
3922.03 77
3922.18 73
3922.32 69
3922.46 64
3922.61 60
3922.75 54
3922.89 48
3923.04 41
3923.18 34
3923.32 27
3923.47 22
3923.61 19
3923.76 18
3923.90 20
3924.04 25
3924.19 31
3924.33 39
3924.47 46
3924.62 53
3924.76 60
3924.90 65
3925.05 69
3925.19 72
3925.34 75
3925.48 79
3925.62 83
3925.77 88
3925.91 93
3926.05 99
3926.20 106
3926.34 112
3926.48 117
3926.63 120
3926.77 122
3926.92 122
3927.06 121
3927.20 118
3927.35 114
3927.49 110
3927.63 105
3927.78 101
3927.92 99
3928.06 98
3928.21 100
3928.35 102
3928.50 104
3928.64 105
3928.78 104
3928.93 100
3929.07 94
3929.21 88
3929.36 82
3929.50 78
3929.65 77
3929.79 78
3929.93 81
3930.08 83
3930.22 85
3930.36 84
3930.51 81
3930.65 77
3930.80 73
3930.94 70
3931.08 71
3931.23 76
3931.37 85
3931.51 97
3931.66 109
3931.80 120
3931.95 129
3932.09 132
3932.23 132
3932.38 128
3932.52 122
3932.66 115
3932.81 109
3932.95 103
3933.10 99
3933.24 94
3933.38 88
3933.53 82
3933.67 76
3933.82 70
3933.96 66
3934.10 63
3934.25 62
3934.39 63
3934.53 65
3934.68 66
3934.82 66
3934.97 65
3935.11 61
3935.25 54
3935.40 45
3935.54 34
3935.68 22
3935.83 9
3935.97 0
3936.12 0
3936.26 0
3936.40 0
3936.55 0
3936.69 0
3936.84 0
3936.98 0
3937.12 0
3937.27 11
3937.41 22
3937.56 33
3937.70 42
3937.84 48
3937.99 51
3938.13 52
3938.27 51
3938.42 50
3938.56 49
3938.71 49
3938.85 51
3938.99 55
3939.14 59
3939.28 64
3939.43 69
3939.57 74
3939.71 78
3939.86 81
3940.00 84
3940.15 86
3940.29 89
3940.43 92
3940.58 95
3940.72 99
3940.87 104
3941.01 109
3941.15 113
3941.30 116
3941.44 115
3941.58 113
3941.73 109
3941.87 104
3942.02 100
3942.16 98
3942.30 98
3942.45 99
3942.59 101
3942.74 103
3942.88 103
3943.02 103
3943.17 101
3943.31 98
3943.46 95
3943.60 92
3943.74 89
3943.89 87
3944.03 85
3944.18 85
3944.32 85
3944.46 86
3944.61 87
3944.75 88
3944.90 89
3945.04 89
3945.18 88
3945.33 85
3945.47 81
3945.62 77
3945.76 71
3945.90 65
3946.05 59
3946.19 53
3946.34 46
3946.48 40
3946.62 35
3946.77 31
3946.91 26
3947.06 22
3947.20 17
3947.34 10
3947.49 3
3947.63 0
3947.78 0
3947.92 0
3948.07 0
3948.21 0
3948.35 0
3948.50 0
3948.64 2
3948.79 6
3948.93 10
3949.07 12
3949.22 15
3949.36 19
3949.51 26
3949.65 34
3949.79 44
3949.94 55
3950.08 66
3950.23 76
3950.37 84
3950.51 91
3950.66 95
3950.80 97
3950.95 96
3951.09 94
3951.24 90
3951.38 86
3951.52 82
3951.67 78
3951.81 76
3951.96 74
3952.10 73
3952.24 73
3952.39 72
3952.53 70
3952.68 68
3952.82 64
3952.97 60
3953.11 55
3953.25 51
3953.40 46
3953.54 42
3953.69 37
3953.83 32
3953.97 28
3954.12 23
3954.26 20
3954.41 16
3954.55 13
3954.70 9
3954.84 6
3954.98 3
3955.13 1
3955.27 1
3955.42 3
3955.56 8
3955.70 16
3955.85 26
3955.99 37
3956.14 48
3956.28 57
3956.43 64
3956.57 69
3956.71 70
3956.86 68
3957.00 65
3957.15 61
3957.29 56
3957.44 51
3957.58 47
3957.72 44
3957.87 42
3958.01 41
3958.16 39
3958.30 37
3958.45 35
3958.59 32
3958.73 29
3958.88 26
3959.02 23
3959.17 19
3959.31 16
3959.45 12
3959.60 7
3959.74 3
3959.89 0
3960.03 0
3960.18 0
3960.32 0
3960.46 0
3960.61 0
3960.75 4
3960.90 11
3961.04 19
3961.19 27
3961.33 36
3961.48 44
3961.62 51
3961.76 57
3961.91 60
3962.05 62
3962.20 61
3962.34 59
3962.49 55
3962.63 51
3962.77 47
3962.92 44
3963.06 40
3963.21 36
3963.35 32
3963.50 28
3963.64 23
3963.78 19
3963.93 15
3964.07 12
3964.22 12
3964.36 14
3964.51 17
3964.65 22
3964.80 26
3964.94 31
3965.08 35
3965.23 38
3965.37 39
3965.52 40
3965.66 40
3965.81 39
3965.95 38
3966.09 35
3966.24 31
3966.38 26
3966.53 20
3966.67 14
3966.82 9
3966.96 4
3967.11 1
3967.25 0
3967.39 0
3967.54 0
3967.68 0
3967.83 1
3967.97 1
3968.12 1
3968.26 0
3968.41 0
3968.55 0
3968.69 0
3968.84 0
3968.98 0
3969.13 4
3969.27 9
3969.42 16
3969.56 23
3969.71 30
3969.85 35
3969.99 39
3970.14 41
3970.28 41
3970.43 41
3970.57 41
3970.72 41
3970.86 41
3971.01 41
3971.15 41
3971.29 39
3971.44 37
3971.58 35
3971.73 33
3971.87 31
3972.02 32
3972.16 34
3972.31 38
3972.45 43
3972.60 48
3972.74 53
3972.88 56
3973.03 56
3973.17 55
3973.32 50
3973.46 45
3973.61 39
3973.75 35
3973.90 33
3974.04 34
3974.18 39
3974.33 47
3974.47 57
3974.62 67
3974.76 76
3974.91 84
3975.05 90
3975.20 93
3975.34 93
3975.49 92
3975.63 88
3975.78 83
3975.92 79
3976.06 75
3976.21 73
3976.35 74
3976.50 77
3976.64 81
3976.79 86
3976.93 92
3977.08 98
3977.22 104
3977.37 112
3977.51 122
3977.65 132
3977.80 142
3977.94 151
3978.09 157
3978.23 159
3978.38 157
3978.52 151
3978.67 144
3978.81 136
3978.96 128
3979.10 121
3979.25 115
3979.39 110
3979.54 106
3979.68 102
3979.82 100
3979.97 98
3980.11 99
3980.26 102
3980.40 107
3980.55 113
3980.69 119
3980.84 125
3980.98 129
3981.13 130
3981.27 127
3981.42 122
3981.56 114
3981.70 107
3981.85 101
3981.99 99
3982.14 100
3982.28 103
3982.43 109
3982.57 114
3982.72 117
3982.86 117
3983.01 113
3983.15 106
3983.30 97
3983.44 88
3983.59 80
3983.73 75
3983.88 73
3984.02 74
3984.16 78
3984.31 85
3984.45 93
3984.60 102
3984.74 111
3984.89 119
3985.03 125
3985.18 129
3985.32 132
3985.47 133
3985.61 133
3985.76 133
3985.90 132
3986.05 130
3986.19 128
3986.34 124
3986.48 118
3986.63 112
3986.77 107
3986.92 103
3987.06 103
3987.20 106
3987.35 114
3987.49 125
3987.64 139
3987.78 154
3987.93 168
3988.07 179
3988.22 187
3988.36 192
3988.51 193
3988.65 191
3988.80 187
3988.94 183
3989.09 178
3989.23 174
3989.38 170
3989.52 167
3989.67 166
3989.81 165
3989.96 166
3990.10 168
3990.25 171
3990.39 174
3990.54 176
3990.68 177
3990.83 175
3990.97 170
3991.11 162
3991.26 153
3991.40 144
3991.55 136
3991.69 131
3991.84 129
3991.98 129
3992.13 129
3992.27 130
3992.42 130
3992.56 128
3992.71 125
3992.85 121
3993.00 117
3993.14 113
3993.29 111
3993.43 110
3993.58 111
3993.72 113
3993.87 116
3994.01 121
3994.16 126
3994.30 131
3994.45 136
3994.59 141
3994.74 144
3994.88 145
3995.03 145
3995.17 143
3995.32 139
3995.46 134
3995.61 129
3995.75 124
3995.90 120
3996.04 115
3996.19 110
3996.33 105
3996.48 100
3996.62 96
3996.77 92
3996.91 90
3997.06 88
3997.20 88
3997.35 88
3997.49 90
3997.64 92
3997.78 95
3997.93 98
3998.07 102
3998.22 105
3998.36 108
3998.51 111
3998.65 113
3998.80 114
3998.94 115
3999.09 116
3999.23 116
3999.38 117
3999.52 118
3999.67 119
3999.81 119
3999.96 119
4000.10 117
4000.25 115
4000.39 113
4000.54 110
4000.68 107
4000.83 104
4000.97 103
4001.12 102
4001.26 101
4001.41 102
4001.55 104
4001.70 108
4001.84 112
4001.99 118
4002.13 124
4002.28 130
4002.42 135
4002.57 138
4002.71 141
4002.86 142
4003.00 143
4003.15 145
4003.29 147
4003.44 149
4003.58 152
4003.73 154
4003.87 156
4004.02 157
4004.16 157
4004.31 155
4004.45 153
4004.60 151
4004.74 149
4004.89 149
4005.03 150
4005.18 151
4005.32 153
4005.47 155
4005.61 155
4005.76 155
4005.90 154
4006.05 153
4006.19 150
4006.34 147
4006.48 144
4006.63 140
4006.77 134
4006.92 128
4007.06 122
4007.21 117
4007.36 114
4007.50 113
4007.65 114
4007.79 117
4007.94 122
4008.08 128
4008.23 133
4008.37 138
4008.52 142
4008.66 145
4008.81 146
4008.95 146
4009.10 144
4009.24 143
4009.39 141
4009.53 139
4009.68 137
4009.82 137
4009.97 137
4010.11 137
4010.26 138
4010.40 139
4010.55 139
4010.69 139
4010.84 139
4010.98 138
4011.13 137
4011.28 136
4011.42 136
4011.57 137
4011.71 140
4011.86 144
4012.00 149
4012.15 153
4012.29 156
4012.44 157
4012.58 156
4012.73 153
4012.87 148
4013.02 142
4013.16 136
4013.31 131
4013.45 126
4013.60 123
4013.74 121
4013.89 122
4014.03 124
4014.18 128
4014.33 133
4014.47 137
4014.62 139
4014.76 138
4014.91 134
4015.05 127
4015.20 117
4015.34 107
4015.49 98
4015.63 90
4015.78 86
4015.92 85
4016.07 86
4016.21 88
4016.36 90
4016.50 92
4016.65 92
4016.80 92
4016.94 90
4017.09 89
4017.23 87
4017.38 85
4017.52 83
4017.67 79
4017.81 75
4017.96 69
4018.10 63
4018.25 58
4018.39 54
4018.54 52
4018.68 53
4018.83 57
4018.98 63
4019.12 71
4019.27 79
4019.41 86
4019.56 91
4019.70 94
4019.85 95
4019.99 94
4020.14 91
4020.28 87
4020.43 82
4020.57 77
4020.72 72
4020.87 68
4021.01 66
4021.16 65
4021.30 65
4021.45 65
4021.59 66
4021.74 67
4021.88 67
4022.03 68
4022.17 67
4022.32 67
4022.47 67
4022.61 67
4022.76 66
4022.90 65
4023.05 64
4023.19 61
4023.34 58
4023.48 55
4023.63 53
4023.77 52
4023.92 53
4024.06 55
4024.21 59
4024.36 64
4024.50 69
4024.65 73
4024.79 76
4024.94 79
4025.08 83
4025.23 87
4025.37 92
4025.52 99
4025.66 105
4025.81 112
4025.96 117
4026.10 120
4026.25 120
4026.39 119
4026.54 114
4026.68 108
4026.83 100
4026.97 92
4027.12 84
4027.27 75
4027.41 68
4027.56 60
4027.70 54
4027.85 48
4027.99 44
4028.14 43
4028.28 44
4028.43 48
4028.58 53
4028.72 59
4028.87 64
4029.01 66
4029.16 65
4029.30 62
4029.45 57
4029.59 51
4029.74 47
4029.89 43
4030.03 42
4030.18 41
4030.32 40
4030.47 39
4030.61 38
4030.76 37
4030.90 38
4031.05 40
4031.20 43
4031.34 47
4031.49 52
4031.63 57
4031.78 60
4031.92 63
4032.07 65
4032.21 67
4032.36 70
4032.51 75
4032.65 81
4032.80 88
4032.94 96
4033.09 103
4033.23 110
4033.38 115
4033.52 119
4033.67 122
4033.82 125
4033.96 129
4034.11 133
4034.25 138
4034.40 142
4034.54 145
4034.69 147
4034.84 148
4034.98 148
4035.13 147
4035.27 145
4035.42 142
4035.56 138
4035.71 134
4035.86 131
4036.00 128
4036.15 125
4036.29 122
4036.44 119
4036.58 113
4036.73 107
4036.87 100
4037.02 92
4037.17 86
4037.31 81
4037.46 79
4037.60 79
4037.75 81
4037.89 85
4038.04 88
4038.19 91
4038.33 91
4038.48 89
4038.62 84
4038.77 76
4038.91 67
4039.06 57
4039.21 49
4039.35 43
4039.50 40
4039.64 40
4039.79 42
4039.93 45
4040.08 48
4040.23 49
4040.37 49
4040.52 48
4040.66 45
4040.81 42
4040.96 40
4041.10 39
4041.25 39
4041.39 41
4041.54 44
4041.68 47
4041.83 52
4041.98 57
4042.12 61
4042.27 65
4042.41 68
4042.56 69
4042.70 69
4042.85 66
4043.00 59
4043.14 50
4043.29 39
4043.43 26
4043.58 12
4043.72 0
4043.87 0
4044.02 0
4044.16 0
4044.31 0
4044.45 0
4044.60 0
4044.75 0
4044.89 0
4045.04 11
4045.18 24
4045.33 36
4045.47 47
4045.62 54
4045.77 58
4045.91 59
4046.06 59
4046.20 58
4046.35 56
4046.50 56
4046.64 56
4046.79 57
4046.93 58
4047.08 60
4047.23 62
4047.37 63
4047.52 65
4047.66 67
4047.81 69
4047.95 71
4048.10 74
4048.25 77
4048.39 82
4048.54 86
4048.68 91
4048.83 97
4048.98 102
4049.12 107
4049.27 111
4049.41 115
4049.56 118
4049.71 122
4049.85 126
4050.00 130
4050.14 132
4050.29 134
4050.43 132
4050.58 129
4050.73 123
4050.87 116
4051.02 109
4051.16 104
4051.31 101
4051.46 102
4051.60 106
4051.75 112
4051.89 120
4052.04 127
4052.19 133
4052.33 136
4052.48 134
4052.62 129
4052.77 119
4052.92 107
4053.06 93
4053.21 79
4053.35 67
4053.50 58
4053.65 54
4053.79 55
4053.94 60
4054.08 68
4054.23 78
4054.38 87
4054.52 95
4054.67 100
4054.81 102
4054.96 101
4055.11 97
4055.25 91
4055.40 83
4055.54 74
4055.69 65
4055.84 56
4055.98 49
4056.13 43
4056.27 40
4056.42 38
4056.57 38
4056.71 39
4056.86 42
4057.00 46
4057.15 51
4057.30 56
4057.44 61
4057.59 65
4057.73 68
4057.88 71
4058.03 73
4058.17 75
4058.32 79
4058.47 84
4058.61 92
4058.76 100
4058.90 110
4059.05 118
4059.20 126
4059.34 132
4059.49 138
4059.63 143
4059.78 147
4059.93 151
4060.07 154
4060.22 155
4060.36 153
4060.51 148
4060.66 140
4060.80 130
4060.95 120
4061.09 111
4061.24 104
4061.39 99
4061.53 96
4061.68 95
4061.83 95
4061.97 94
4062.12 92
4062.26 89
4062.41 85
4062.56 80
4062.70 75
4062.85 71
4062.99 66
4063.14 63
4063.29 60
4063.43 57
4063.58 55
4063.73 53
4063.87 52
4064.02 51
4064.16 51
4064.31 52
4064.46 55
4064.60 58
4064.75 62
4064.89 66
4065.04 69
4065.19 72
4065.33 72
4065.48 71
4065.63 69
4065.77 65
4065.92 61
4066.06 57
4066.21 54
4066.36 53
4066.50 53
4066.65 55
4066.80 57
4066.94 60
4067.09 63
4067.23 66
4067.38 70
4067.53 73
4067.67 77
4067.82 81
4067.97 85
4068.11 87
4068.26 88
4068.40 86
4068.55 83
4068.70 80
4068.84 78
4068.99 77
4069.14 80
4069.28 85
4069.43 92
4069.57 100
4069.72 108
4069.87 114
4070.01 118
4070.16 119
4070.31 118
4070.45 115
4070.60 110
4070.74 105
4070.89 100
4071.04 98
4071.18 98
4071.33 101
4071.48 106
4071.62 113
4071.77 120
4071.92 127
4072.06 133
4072.21 139
4072.35 145
4072.50 152
4072.65 159
4072.79 165
4072.94 170
4073.09 172
4073.23 170
4073.38 165
4073.52 158
4073.67 148
4073.82 138
4073.96 129
4074.11 123
4074.26 121
4074.40 124
4074.55 132
4074.70 145
4074.84 162
4074.99 181
4075.13 200
4075.28 219
4075.43 234
4075.57 247
4075.72 255
4075.87 261
4076.01 264
4076.16 264
4076.31 264
4076.45 263
4076.60 262
4076.74 262
4076.89 263
4077.04 264
4077.18 265
4077.33 264
4077.48 262
4077.62 256
4077.77 246
4077.92 233
4078.06 218
4078.21 201
4078.36 183
4078.50 167
4078.65 154
4078.79 144
4078.94 139
4079.09 137
4079.23 138
4079.38 141
4079.53 143
4079.67 143
4079.82 140
4079.97 133
4080.11 124
4080.26 113
4080.41 102
4080.55 91
4080.70 82
4080.85 75
4080.99 72
4081.14 71
4081.28 74
4081.43 80
4081.58 89
4081.72 101
4081.87 114
4082.02 128
4082.16 141
4082.31 152
4082.46 159
4082.60 162
4082.75 162
4082.90 160
4083.04 156
4083.19 151
4083.34 147
4083.48 143
4083.63 138
4083.78 132
4083.92 124
4084.07 116
4084.21 107
4084.36 98
4084.51 91
4084.65 86
4084.80 84
4084.95 85
4085.09 87
4085.24 90
4085.39 93
4085.53 96
4085.68 97
4085.83 97
4085.97 96
4086.12 94
4086.27 92
4086.41 91
4086.56 91
4086.71 94
4086.85 99
4087.00 106
4087.15 113
4087.29 120
4087.44 126
4087.59 130
4087.73 131
4087.88 130
4088.03 128
4088.17 126
4088.32 124
4088.47 125
4088.61 127
4088.76 131
4088.91 135
4089.05 138
4089.20 140
4089.35 139
4089.49 136
4089.64 130
4089.79 123
4089.93 115
4090.08 107
4090.23 99
4090.37 93
4090.52 86
4090.67 79
4090.81 73
4090.96 67
4091.11 62
4091.25 59
4091.40 57
4091.55 57
4091.69 57
4091.84 56
4091.99 53
4092.13 46
4092.28 37
4092.43 27
4092.57 17
4092.72 10
4092.87 8
4093.01 11
4093.16 21
4093.31 36
4093.45 53
4093.60 71
4093.75 87
4093.89 100
4094.04 108
4094.19 110
4094.33 107
4094.48 99
4094.63 88
4094.77 74
4094.92 59
4095.07 43
4095.21 28
4095.36 13
4095.51 1
4095.65 0
4095.80 0
4095.95 0
4096.09 0
4096.24 0
4096.39 0
4096.53 3
4096.68 8
4096.83 11
4096.97 11
4097.12 10
4097.27 8
4097.41 5
4097.56 2
4097.71 1
4097.85 2
4098.00 4
4098.15 9
4098.29 14
4098.44 19
4098.59 24
4098.74 25
4098.88 24
4099.03 21
4099.18 15
4099.32 9
4099.47 2
4099.62 0
4099.76 0
4099.91 0
4100.06 0
4100.20 0
4100.35 0
4100.50 1
4100.64 7
4100.79 15
4100.94 23
4101.08 32
4101.23 42
4101.38 51
4101.52 60
4101.67 68
4101.82 74
4101.97 79
4102.11 81
4102.26 82
4102.41 81
4102.55 79
4102.70 77
4102.85 76
4102.99 75
4103.14 75
4103.29 75
4103.43 75
4103.58 74
4103.73 72
4103.87 68
4104.02 64
4104.17 59
4104.32 55
4104.46 53
4104.61 53
4104.76 56
4104.90 59
4105.05 63
4105.20 65
4105.34 64
4105.49 60
4105.64 55
4105.78 49
4105.93 44
4106.08 42
4106.23 45
4106.37 51
4106.52 60
4106.67 70
4106.81 79
4106.96 84
4107.11 86
4107.25 84
4107.40 79
4107.55 71
4107.69 62
4107.84 54
4107.99 46
4108.14 39
4108.28 34
4108.43 29
4108.58 26
4108.72 23
4108.87 21
4109.02 20
4109.16 20
4109.31 22
4109.46 26
4109.61 31
4109.75 37
4109.90 43
4110.05 47
4110.19 50
4110.34 51
4110.49 51
4110.63 50
4110.78 48
4110.93 48
4111.08 47
4111.22 48
4111.37 49
4111.52 51
4111.66 53
4111.81 56
4111.96 59
4112.10 62
4112.25 65
4112.40 68
4112.55 70
4112.69 70
4112.84 68
4112.99 63
4113.13 57
4113.28 48
4113.43 39
4113.58 29
4113.72 20
4113.87 13
4114.02 7
4114.16 4
4114.31 2
4114.46 1
4114.60 1
4114.75 1
4114.90 1
4115.05 0
4115.19 0
4115.34 0
4115.49 0
4115.63 0
4115.78 0
4115.93 0
4116.08 0
4116.22 3
4116.37 8
4116.52 14
4116.66 21
4116.81 28
4116.96 35
4117.11 41
4117.25 46
4117.40 50
4117.55 52
4117.69 54
4117.84 54
4117.99 52
4118.14 49
4118.28 45
4118.43 41
4118.58 38
4118.72 36
4118.87 36
4119.02 37
4119.17 38
4119.31 37
4119.46 35
4119.61 32
4119.75 28
4119.90 25
4120.05 24
4120.20 26
4120.34 31
4120.49 37
4120.64 43
4120.78 48
4120.93 50
4121.08 50
4121.23 47
4121.37 44
4121.52 40
4121.67 36
4121.81 32
4121.96 29
4122.11 25
4122.26 21
4122.40 16
4122.55 12
4122.70 7
4122.85 2
4122.99 0
4123.14 0
4123.29 0
4123.43 0
4123.58 3
4123.73 11
4123.88 21
4124.02 32
4124.17 43
4124.32 53
4124.47 62
4124.61 68
4124.76 72
4124.91 74
4125.05 73
4125.20 71
4125.35 66
4125.50 61
4125.64 54
4125.79 48
4125.94 43
4126.09 41
4126.23 41
4126.38 45
4126.53 51
4126.67 59
4126.82 68
4126.97 75
4127.12 81
4127.26 84
4127.41 85
4127.56 84
4127.71 81
4127.85 77
4128.00 73
4128.15 68
4128.29 65
4128.44 62
4128.59 61
4128.74 61
4128.88 63
4129.03 67
4129.18 71
4129.33 75
4129.47 78
4129.62 81
4129.77 83
4129.92 86
4130.06 88
4130.21 92
4130.36 96
4130.51 101
4130.65 106
4130.80 111
4130.95 115
4131.09 119
4131.24 120
4131.39 120
4131.54 116
4131.68 110
4131.83 101
4131.98 91
4132.13 81
4132.27 73
4132.42 68
4132.57 65
4132.72 65
4132.86 67
4133.01 69
4133.16 71
4133.31 73
4133.45 72
4133.60 71
4133.75 69
4133.90 66
4134.04 63
4134.19 59
4134.34 54
4134.48 50
4134.63 44
4134.78 38
4134.93 31
4135.07 24
4135.22 18
4135.37 12
4135.52 8
4135.66 5
4135.81 5
4135.96 6
4136.11 8
4136.25 11
4136.40 15
4136.55 19
4136.70 23
4136.84 26
4136.99 29
4137.14 30
4137.29 29
4137.43 27
4137.58 24
4137.73 21
4137.88 19
4138.02 17
4138.17 16
4138.32 16
4138.47 17
4138.61 18
4138.76 18
4138.91 19
4139.06 20
4139.20 23
4139.35 26
4139.50 31
4139.65 36
4139.79 40
4139.94 44
4140.09 46
4140.24 47
4140.38 47
4140.53 48
4140.68 50
4140.83 53
4140.97 58
4141.12 63
4141.27 69
4141.42 75
4141.57 80
4141.71 85
4141.86 89
4142.01 91
4142.16 93
4142.30 94
4142.45 94
4142.60 92
4142.75 90
4142.89 87
4143.04 82
4143.19 77
4143.34 70
4143.48 63
4143.63 55
4143.78 48
4143.93 42
4144.07 37
4144.22 34
4144.37 31
4144.52 28
4144.66 23
4144.81 17
4144.96 10
4145.11 3
4145.26 0
4145.40 0
4145.55 0
4145.70 5
4145.85 14
4145.99 25
4146.14 36
4146.29 47
4146.44 57
4146.58 64
4146.73 70
4146.88 74
4147.03 74
4147.17 72
4147.32 67
4147.47 59
4147.62 48
4147.77 36
4147.91 24
4148.06 13
4148.21 4
4148.36 0
4148.50 0
4148.65 0
4148.80 0
4148.95 4
4149.09 11
4149.24 20
4149.39 29
4149.54 37
4149.69 44
4149.83 49
4149.98 52
4150.13 52
4150.28 52
4150.42 51
4150.57 50
4150.72 49
4150.87 48
4151.01 46
4151.16 44
4151.31 41
4151.46 37
4151.61 34
4151.75 31
4151.90 28
4152.05 24
4152.20 20
4152.34 15
4152.49 8
4152.64 1
4152.79 0
4152.94 0
4153.08 0
4153.23 0
4153.38 0
4153.53 0
4153.67 0
4153.82 0
4153.97 4
4154.12 8
4154.27 12
4154.41 17
4154.56 22
4154.71 27
4154.86 33
4155.00 39
4155.15 44
4155.30 48
4155.45 50
4155.60 49
4155.74 47
4155.89 44
4156.04 39
4156.19 33
4156.33 26
4156.48 20
4156.63 15
4156.78 11
4156.93 10
4157.07 12
4157.22 17
4157.37 24
4157.52 32
4157.67 40
4157.81 45
4157.96 48
4158.11 47
4158.26 45
4158.40 41
4158.55 38
4158.70 36
4158.85 36
4159.00 38
4159.14 42
4159.29 45
4159.44 48
4159.59 49
4159.74 48
4159.88 44
4160.03 38
4160.18 30
4160.33 23
4160.48 18
4160.62 16
4160.77 20
4160.92 29
4161.07 42
4161.21 57
4161.36 73
4161.51 88
4161.66 101
4161.81 110
4161.95 117
4162.10 122
4162.25 125
4162.40 126
4162.55 127
4162.69 128
4162.84 129
4162.99 132
4163.14 136
4163.29 140
4163.43 145
4163.58 149
4163.73 152
4163.88 152
4164.03 149
4164.17 143
4164.32 134
4164.47 124
4164.62 112
4164.77 102
4164.91 93
4165.06 87
4165.21 83
4165.36 82
4165.51 82
4165.65 82
4165.80 82
4165.95 82
4166.10 82
4166.25 84
4166.39 89
4166.54 96
4166.69 107
4166.84 119
4166.99 133
4167.13 145
4167.28 157
4167.43 166
4167.58 173
4167.73 179
4167.87 182
4168.02 182
4168.17 179
4168.32 174
4168.47 166
4168.61 157
4168.76 148
4168.91 141
4169.06 136
4169.21 134
4169.35 133
4169.50 133
4169.65 133
4169.80 132
4169.95 130
4170.09 129
4170.24 127
4170.39 126
4170.54 126
4170.69 126
4170.83 126
4170.98 125
4171.13 122
4171.28 118
4171.43 112
4171.58 106
4171.72 101
4171.87 98
4172.02 96
4172.17 95
4172.32 96
4172.46 97
4172.61 98
4172.76 100
4172.91 104
4173.06 110
4173.20 119
4173.35 130
4173.50 143
4173.65 156
4173.80 168
4173.95 177
4174.09 184
4174.24 187
4174.39 189
4174.54 188
4174.69 188
4174.83 187
4174.98 187
4175.13 188
4175.28 189
4175.43 191
4175.57 191
4175.72 188
4175.87 182
4176.02 171
4176.17 156
4176.32 138
4176.46 119
4176.61 101
4176.76 87
4176.91 77
4177.06 72
4177.20 72
4177.35 76
4177.50 82
4177.65 88
4177.80 94
4177.95 98
4178.09 100
4178.24 100
4178.39 97
4178.54 94
4178.69 90
4178.84 88
4178.98 88
4179.13 90
4179.28 93
4179.43 97
4179.58 101
4179.72 104
4179.87 106
4180.02 107
4180.17 109
4180.32 113
4180.47 118
4180.61 126
4180.76 134
4180.91 143
4181.06 150
4181.21 155
4181.36 156
4181.50 154
4181.65 150
4181.80 143
4181.95 135
4182.10 128
4182.25 122
4182.39 117
4182.54 113
4182.69 109
4182.84 104
4182.99 98
4183.13 93
4183.28 88
4183.43 85
4183.58 85
4183.73 91
4183.88 102
4184.02 119
4184.17 139
4184.32 162
4184.47 185
4184.62 206
4184.77 226
4184.91 242
4185.06 254
4185.21 263
4185.36 268
4185.51 270
4185.66 268
4185.80 264
4185.95 259
4186.10 253
4186.25 248
4186.40 246
4186.55 246
4186.70 250
4186.84 257
4186.99 267
4187.14 277
4187.29 287
4187.44 295
4187.59 298
4187.73 298
4187.88 293
4188.03 284
4188.18 273
4188.33 261
4188.48 251
4188.62 242
4188.77 236
4188.92 233
4189.07 232
4189.22 233
4189.37 236
4189.51 240
4189.66 246
4189.81 252
4189.96 259
4190.11 266
4190.26 273
4190.41 281
4190.55 289
4190.70 297
4190.85 307
4191.00 318
4191.15 330
4191.30 342
4191.44 352
4191.59 358
4191.74 360
4191.89 356
4192.04 346
4192.19 332
4192.33 317
4192.48 300
4192.63 285
4192.78 272
4192.93 260
4193.08 251
4193.23 244
4193.37 238
4193.52 234
4193.67 232
4193.82 232
4193.97 232
4194.12 233
4194.27 232
4194.41 231
4194.56 227
4194.71 223
4194.86 219
4195.01 217
4195.16 217
4195.30 220
4195.45 224
4195.60 229
4195.75 234
4195.90 237
4196.05 238
4196.20 237
4196.34 235
4196.49 233
4196.64 230
4196.79 228
4196.94 226
4197.09 226
4197.24 230
4197.38 238
4197.53 252
4197.68 273
4197.83 301
4197.98 333
4198.13 368
4198.28 401
4198.42 431
4198.57 456
4198.72 474
4198.87 486
4199.02 493
4199.17 495
4199.32 496
4199.46 496
4199.61 496
4199.76 497
4199.91 499
4200.06 503
4200.21 508
4200.36 515
4200.50 524
4200.65 534
4200.80 546
4200.95 558
4201.10 571
4201.25 583
4201.40 595
4201.55 606
4201.69 617
4201.84 630
4201.99 643
4202.14 658
4202.29 674
4202.44 690
4202.59 706
4202.73 720
4202.88 734
4203.03 747
4203.18 761
4203.33 775
4203.48 788
4203.63 799
4203.77 807
4203.92 810
4204.07 809
4204.22 804
4204.37 797
4204.52 791
4204.67 787
4204.82 785
4204.96 784
4205.11 784
4205.26 783
4205.41 780
4205.56 777
4205.71 774
4205.86 772
4206.01 773
4206.15 776
4206.30 779
4206.45 780
4206.60 779
4206.75 775
4206.90 768
4207.05 759
4207.20 750
4207.34 740
4207.49 730
4207.64 721
4207.79 711
4207.94 701
4208.09 691
4208.24 682
4208.39 674
4208.53 667
4208.68 660
4208.83 654
4208.98 645
4209.13 635
4209.28 624
4209.43 612
4209.58 602
4209.72 593
4209.87 586
4210.02 582
4210.17 579
4210.32 577
4210.47 575
4210.62 573
4210.77 569
4210.91 566
4211.06 563
4211.21 562
4211.36 563
4211.51 567
4211.66 574
4211.81 584
4211.96 596
4212.10 608
4212.25 619
4212.40 628
4212.55 634
4212.70 636
4212.85 635
4213.00 632
4213.15 627
4213.30 621
4213.44 614
4213.59 606
4213.74 598
4213.89 590
4214.04 583
4214.19 577
4214.34 571
4214.49 567
4214.63 564
4214.78 560
4214.93 556
4215.08 552
4215.23 548
4215.38 545
4215.53 544
4215.68 546
4215.83 551
4215.97 558
4216.12 567
4216.27 575
4216.42 583
4216.57 588
4216.72 590
4216.87 589
4217.02 585
4217.17 579
4217.31 573
4217.46 567
4217.61 562
4217.76 558
4217.91 556
4218.06 554
4218.21 552
4218.36 548
4218.51 542
4218.66 534
4218.80 524
4218.95 513
4219.10 503
4219.25 493
4219.40 485
4219.55 478
4219.70 471
4219.85 465
4220.00 458
4220.14 452
4220.29 447
4220.44 443
4220.59 442
4220.74 444
4220.89 450
4221.04 459
4221.19 469
4221.34 479
4221.49 487
4221.63 493
4221.78 496
4221.93 497
4222.08 496
4222.23 495
4222.38 494
4222.53 495
4222.68 498
4222.83 504
4222.98 512
4223.12 522
4223.27 533
4223.42 544
4223.57 552
4223.72 559
4223.87 564
4224.02 567
4224.17 572
4224.32 580
4224.47 592
4224.61 608
4224.76 628
4224.91 648
4225.06 668
4225.21 687
4225.36 706
4225.51 726
4225.66 748
4225.81 775
4225.96 804
4226.11 836
4226.25 868
4226.40 897
4226.55 924
4226.70 948
4226.85 973
4227.00 1000
4227.15 1032
4227.30 1070
4227.45 1115
4227.60 1166
4227.75 1222
4227.89 1282
4228.04 1343
4228.19 1406
4228.34 1468
4228.49 1528
4228.64 1586
4228.79 1642
4228.94 1695
4229.09 1747
4229.24 1797
4229.39 1848
4229.53 1899
4229.68 1950
4229.83 2002
4229.98 2055
4230.13 2110
4230.28 2165
4230.43 2222
4230.58 2281
4230.73 2340
4230.88 2398
4231.03 2452
4231.18 2501
4231.32 2543
4231.47 2577
4231.62 2603
4231.77 2621
4231.92 2635
4232.07 2646
4232.22 2655
4232.37 2664
4232.52 2670
4232.67 2674
4232.82 2675
4232.97 2674
4233.11 2670
4233.26 2665
4233.41 2661
4233.56 2660
4233.71 2661
4233.86 2664
4234.01 2665
4234.16 2664
4234.31 2656
4234.46 2641
4234.61 2619
4234.76 2592
4234.90 2562
4235.05 2533
4235.20 2506
4235.35 2485
4235.50 2469
4235.65 2459
4235.80 2455
4235.95 2454
4236.10 2457
4236.25 2461
4236.40 2465
4236.55 2467
4236.70 2465
4236.84 2457
4236.99 2443
4237.14 2424
4237.29 2401
4237.44 2378
4237.59 2357
4237.74 2342
4237.89 2334
4238.04 2334
4238.19 2340
4238.34 2352
4238.49 2366
4238.64 2381
4238.79 2399
4238.93 2422
4239.08 2451
4239.23 2491
4239.38 2542
4239.53 2607
4239.68 2686
4239.83 2777
4239.98 2877
4240.13 2982
4240.28 3093
4240.43 3206
4240.58 3320
4240.73 3436
4240.88 3552
4241.03 3669
4241.17 3788
4241.32 3910
4241.47 4039
4241.62 4176
4241.77 4327
4241.92 4495
4242.07 4682
4242.22 4888
4242.37 5113
4242.52 5352
4242.67 5600
4242.82 5854
4242.97 6107
4243.12 6360
4243.27 6610
4243.41 6859
4243.56 7108
4243.71 7356
4243.86 7604
4244.01 7848
4244.16 8086
4244.31 8315
4244.46 8533
4244.61 8739
4244.76 8931
4244.91 9107
4245.06 9269
4245.21 9415
4245.36 9548
4245.51 9670
4245.66 9786
4245.81 9900
4245.95 10016
4246.10 10133
4246.25 10248
4246.40 10356
4246.55 10450
4246.70 10524
4246.85 10572
4247.00 10595
4247.15 10594
4247.30 10571
4247.45 10530
4247.60 10474
4247.75 10402
4247.90 10315
4248.05 10214
4248.20 10098
4248.35 9971
4248.50 9837
4248.64 9699
4248.79 9559
4248.94 9421
4249.09 9282
4249.24 9140
4249.39 8993
4249.54 8835
4249.69 8666
4249.84 8487
4249.99 8298
4250.14 8105
4250.29 7910
4250.44 7717
4250.59 7528
4250.74 7344
4250.89 7163
4251.04 6986
4251.19 6814
4251.34 6646
4251.48 6483
4251.63 6326
4251.78 6174
4251.93 6026
4252.08 5880
4252.23 5734
4252.38 5589
4252.53 5444
4252.68 5298
4252.83 5153
4252.98 5008
4253.13 4864
4253.28 4720
4253.43 4577
4253.58 4433
4253.73 4291
4253.88 4149
4254.03 4008
4254.18 3869
4254.33 3733
4254.48 3599
4254.63 3467
4254.77 3340
4254.92 3218
4255.07 3102
4255.22 2995
4255.37 2896
4255.52 2805
4255.67 2721
4255.82 2643
4255.97 2569
4256.12 2497
4256.27 2428
4256.42 2362
4256.57 2299
4256.72 2238
4256.87 2181
4257.02 2127
4257.17 2074
4257.32 2022
4257.47 1972
4257.62 1921
4257.77 1870
4257.92 1820
4258.07 1772
4258.22 1726
4258.37 1683
4258.51 1644
4258.66 1608
4258.81 1574
4258.96 1542
4259.11 1510
4259.26 1477
4259.41 1443
4259.56 1407
4259.71 1370
4259.86 1331
4260.01 1292
4260.16 1253
4260.31 1215
4260.46 1179
4260.61 1146
4260.76 1117
4260.91 1092
4261.06 1072
4261.21 1056
4261.36 1042
4261.51 1031
4261.66 1020
4261.81 1009
4261.96 998
4262.11 986
4262.26 975
4262.41 964
4262.56 955
4262.71 946
4262.86 940
4263.01 935
4263.15 932
4263.30 931
4263.45 931
4263.60 930
4263.75 929
4263.90 925
4264.05 917
4264.20 904
4264.35 886
4264.50 863
4264.65 837
4264.80 809
4264.95 783
4265.10 761
4265.25 744
4265.40 733
4265.55 727
4265.70 724
4265.85 723
4266.00 721
4266.15 716
4266.30 705
4266.45 689
4266.60 668
4266.75 643
4266.90 615
4267.05 588
4267.20 563
4267.35 543
4267.50 528
4267.65 519
4267.80 515
4267.95 515
4268.10 516
4268.25 518
4268.40 519
4268.55 519
4268.70 518
4268.85 518
4269.00 519
4269.15 522
4269.30 528
4269.45 535
4269.60 544
4269.75 554
4269.90 562
4270.04 569
4270.19 574
4270.34 576
4270.49 575
4270.64 572
4270.79 567
4270.94 560
4271.09 551
4271.24 541
4271.39 529
4271.54 517
4271.69 504
4271.84 492
4271.99 481
4272.14 472
4272.29 469
4272.44 470
4272.59 475
4272.74 485
4272.89 495
4273.04 507
4273.19 518
4273.34 528
4273.49 537
4273.64 547
4273.79 556
4273.94 564
4274.09 568
4274.24 567
4274.39 560
4274.54 546
4274.69 528
4274.84 507
4274.99 488
4275.14 473
4275.29 463
4275.44 459
4275.59 459
4275.74 464
4275.89 471
4276.04 480
4276.19 489
4276.34 496
4276.49 501
4276.64 501
4276.79 496
4276.94 485
4277.09 469
4277.24 450
4277.39 430
4277.54 412
4277.69 396
4277.84 385
4277.99 379
4278.14 376
4278.29 374
4278.44 371
4278.59 368
4278.74 362
4278.89 356
4279.04 348
4279.19 340
4279.34 333
4279.49 325
4279.64 318
4279.79 310
4279.94 300
4280.09 290
4280.24 281
4280.39 273
4280.54 268
4280.69 265
4280.84 264
4280.99 265
4281.14 266
4281.29 265
4281.44 262
4281.59 255
4281.74 244
4281.89 230
4282.04 214
4282.19 197
4282.34 181
4282.49 165
4282.64 152
4282.79 142
4282.94 136
4283.09 133
4283.24 133
4283.39 136
4283.54 141
4283.69 148
4283.84 156
4283.99 166
4284.14 176
4284.29 185
4284.44 193
4284.59 197
4284.74 197
4284.89 193
4285.04 186
4285.19 176
4285.34 166
4285.49 157
4285.64 149
4285.79 143
4285.94 139
4286.09 135
4286.24 131
4286.39 127
4286.54 123
4286.69 120
4286.84 117
4286.99 114
4287.14 111
4287.29 107
4287.44 103
4287.59 100
4287.74 98
4287.89 98
4288.04 102
4288.20 109
4288.35 118
4288.50 127
4288.65 133
4288.80 135
4288.95 131
4289.10 123
4289.25 111
4289.40 98
4289.55 84
4289.70 72
4289.85 62
4290.00 54
4290.15 47
4290.30 40
4290.45 34
4290.60 27
4290.75 21
4290.90 17
4291.05 15
4291.20 16
4291.35 20
4291.50 26
4291.65 34
4291.80 42
4291.95 48
4292.10 51
4292.25 52
4292.40 49
4292.55 44
4292.70 39
4292.85 32
4293.00 27
4293.15 22
4293.30 18
4293.45 15
4293.60 12
4293.75 9
4293.90 5
4294.05 2
4294.20 0
4294.35 0
4294.50 0
4294.65 0
4294.80 0
4294.95 0
4295.11 0
4295.26 0
4295.41 0
4295.56 2
4295.71 5
4295.86 9
4296.01 12
4296.16 15
4296.31 18
4296.46 21
4296.61 24
4296.76 28
4296.91 34
4297.06 39
4297.21 44
4297.36 47
4297.51 47
4297.66 45
4297.81 41
4297.96 34
4298.11 28
4298.26 23
4298.41 18
4298.56 14
4298.71 10
4298.86 6
4299.01 1
4299.16 0
4299.31 0
4299.46 0
4299.61 0
4299.77 0
4299.92 0
4300.07 0
4300.22 0
4300.37 3
4300.52 10
4300.67 18
4300.82 29
4300.97 40
4301.12 53
4301.27 65
4301.42 75
4301.57 83
4301.72 88
4301.87 90
4302.02 91
4302.17 90
4302.32 90
4302.47 91
4302.62 92
4302.77 94
4302.92 95
4303.07 96
4303.22 94
4303.37 92
4303.53 88
4303.68 84
4303.83 81
4303.98 78
4304.13 75
4304.28 73
4304.43 70
4304.58 67
4304.73 63
4304.88 60
4305.03 56
4305.18 54
4305.33 53
4305.48 54
4305.63 55
4305.78 57
4305.93 57
4306.08 54
4306.23 48
4306.38 39
4306.53 29
4306.68 20
4306.84 12
4306.99 9
4307.14 9
4307.29 12
4307.44 16
4307.59 22
4307.74 27
4307.89 32
4308.04 36
4308.19 40
4308.34 43
4308.49 46
4308.64 48
4308.79 49
4308.94 48
4309.09 45
4309.24 41
4309.39 36
4309.54 32
4309.69 27
4309.85 22
4310.00 17
4310.15 12
4310.30 7
4310.45 3
4310.60 1
4310.75 1
4310.90 3
4311.05 7
4311.20 12
4311.35 18
4311.50 24
4311.65 28
4311.80 32
4311.95 36
4312.10 39
4312.25 42
4312.41 46
4312.56 51
4312.71 58
4312.86 65
4313.01 72
4313.16 78
4313.31 83
4313.46 86
4313.61 86
4313.76 86
4313.91 84
4314.06 83
4314.21 83
4314.36 82
4314.51 82
4314.66 80
4314.81 76
4314.97 69
4315.12 60
4315.27 48
4315.42 35
4315.57 22
4315.72 10
4315.87 1
4316.02 0
4316.17 0
4316.32 0
4316.47 0
4316.62 0
4316.77 0
4316.92 4
4317.07 9
4317.23 13
4317.38 16
4317.53 18
4317.68 20
4317.83 21
4317.98 23
4318.13 25
4318.28 27
4318.43 28
4318.58 29
4318.73 26
4318.88 21
4319.03 14
4319.18 6
4319.33 0
4319.49 0
4319.64 0
4319.79 0
4319.94 0
4320.09 0
4320.24 2
4320.39 4
4320.54 4
4320.69 3
4320.84 2
4320.99 2
4321.14 3
4321.29 7
4321.44 11
4321.60 18
4321.75 26
4321.90 34
4322.05 44
4322.20 53
4322.35 60
4322.50 65
4322.65 66
4322.80 65
4322.95 61
4323.10 57
4323.25 53
4323.40 52
4323.56 53
4323.71 57
4323.86 61
4324.01 65
4324.16 68
4324.31 70
4324.46 71
4324.61 71
4324.76 73
4324.91 77
4325.06 84
4325.21 93
4325.37 103
4325.52 113
4325.67 123
4325.82 130
4325.97 134
4326.12 134
4326.27 132
4326.42 128
4326.57 123
4326.72 119
4326.87 117
4327.02 117
4327.17 120
4327.33 124
4327.48 129
4327.63 133
4327.78 136
4327.93 138
4328.08 137
4328.23 135
4328.38 131
4328.53 127
4328.68 123
4328.83 120
4328.99 119
4329.14 119
4329.29 121
4329.44 125
4329.59 129
4329.74 133
4329.89 137
4330.04 141
4330.19 143
4330.34 144
4330.49 146
4330.65 148
4330.80 151
4330.95 156
4331.10 161
4331.25 167
4331.40 172
4331.55 177
4331.70 181
4331.85 183
4332.00 186
4332.15 189
4332.31 193
4332.46 198
4332.61 204
4332.76 210
4332.91 216
4333.06 220
4333.21 223
4333.36 224
4333.51 224
4333.66 222
4333.81 218
4333.97 214
4334.12 210
4334.27 204
4334.42 197
4334.57 187
4334.72 176
4334.87 163
4335.02 150
4335.17 137
4335.32 126
4335.48 118
4335.63 113
4335.78 111
4335.93 112
4336.08 116
4336.23 122
4336.38 132
4336.53 144
4336.68 157
4336.83 169
4336.99 180
4337.14 187
4337.29 189
4337.44 186
4337.59 181
4337.74 173
4337.89 167
4338.04 161
4338.19 158
4338.34 158
4338.50 160
4338.65 162
4338.80 165
4338.95 167
4339.10 169
4339.25 169
4339.40 170
4339.55 169
4339.70 169
4339.86 167
4340.01 164
4340.16 160
4340.31 154
4340.46 147
4340.61 138
4340.76 129
4340.91 119
4341.06 111
4341.21 105
4341.37 101
4341.52 99
4341.67 99
4341.82 100
4341.97 101
4342.12 103
4342.27 106
4342.42 108
4342.57 110
4342.73 111
4342.88 110
4343.03 107
4343.18 101
4343.33 93
4343.48 84
4343.63 75
4343.78 66
4343.93 60
4344.09 56
4344.24 54
4344.39 53
4344.54 54
4344.69 54
4344.84 53
4344.99 51
4345.14 49
4345.30 46
4345.45 44
4345.60 43
4345.75 44
4345.90 46
4346.05 48
4346.20 49
4346.35 48
4346.50 44
4346.66 37
4346.81 29
4346.96 21
4347.11 15
4347.26 10
4347.41 9
4347.56 11
4347.71 15
4347.87 20
4348.02 25
4348.17 27
4348.32 28
4348.47 27
4348.62 24
4348.77 21
4348.92 19
4349.07 19
4349.23 22
4349.38 27
4349.53 35
4349.68 44
4349.83 52
4349.98 60
4350.13 65
4350.28 69
4350.44 72
4350.59 74
4350.74 78
4350.89 85
4351.04 94
4351.19 105
4351.34 117
4351.49 128
4351.65 136
4351.80 139
4351.95 136
4352.10 129
4352.25 118
4352.40 106
4352.55 96
4352.71 87
4352.86 83
4353.01 82
4353.16 84
4353.31 88
4353.46 92
4353.61 97
4353.76 102
4353.92 106
4354.07 108
4354.22 110
4354.37 110
4354.52 108
4354.67 103
4354.82 96
4354.97 88
4355.13 79
4355.28 70
4355.43 62
4355.58 57
4355.73 55
4355.88 55
4356.03 58
4356.19 62
4356.34 67
4356.49 71
4356.64 73
4356.79 75
4356.94 75
4357.09 76
4357.24 77
4357.40 80
4357.55 85
4357.70 92
4357.85 101
4358.00 110
4358.15 119
4358.30 126
4358.46 132
4358.61 134
4358.76 134
4358.91 132
4359.06 128
4359.21 123
4359.36 118
4359.52 112
4359.67 107
4359.82 101
4359.97 95
4360.12 89
4360.27 82
4360.42 74
4360.58 67
4360.73 59
4360.88 54
4361.03 49
4361.18 47
4361.33 46
4361.48 48
4361.64 51
4361.79 56
4361.94 61
4362.09 67
4362.24 74
4362.39 81
4362.54 87
4362.70 93
4362.85 98
4363.00 102
4363.15 104
4363.30 105
4363.45 104
4363.60 101
4363.76 95
4363.91 88
4364.06 78
4364.21 68
4364.36 58
4364.51 50
4364.67 43
4364.82 38
4364.97 34
4365.12 29
4365.27 23
4365.42 15
4365.57 5
4365.73 0
4365.88 0
4366.03 0
4366.18 0
4366.33 0
4366.48 0
4366.63 4
4366.79 9
4366.94 11
4367.09 10
4367.24 8
4367.39 5
4367.54 4
4367.70 5
4367.85 9
4368.00 16
4368.15 22
4368.30 27
4368.45 29
4368.60 28
4368.76 25
4368.91 21
4369.06 17
4369.21 14
4369.36 15
4369.51 17
4369.67 22
4369.82 27
4369.97 32
4370.12 35
4370.27 37
4370.42 37
4370.58 35
4370.73 32
4370.88 30
4371.03 29
4371.18 32
4371.33 38
4371.49 49
4371.64 63
4371.79 80
4371.94 97
4372.09 114
4372.24 128
4372.39 139
4372.55 145
4372.70 147
4372.85 145
4373.00 141
4373.15 136
4373.30 130
4373.46 125
4373.61 120
4373.76 115
4373.91 110
4374.06 104
4374.21 98
4374.37 90
4374.52 80
4374.67 69
4374.82 58
4374.97 46
4375.12 34
4375.28 23
4375.43 12
4375.58 3
4375.73 0
4375.88 0
4376.03 0
4376.19 1
4376.34 9
4376.49 19
4376.64 28
4376.79 36
4376.94 42
4377.10 45
4377.25 47
4377.40 48
4377.55 49
4377.70 50
4377.86 52
4378.01 54
4378.16 54
4378.31 53
4378.46 50
4378.61 46
4378.77 42
4378.92 38
4379.07 36
4379.22 36
4379.37 37
4379.52 40
4379.68 45
4379.83 49
4379.98 54
4380.13 59
4380.28 63
4380.43 67
4380.59 70
4380.74 72
4380.89 74
4381.04 75
4381.19 75
4381.35 73
4381.50 72
4381.65 70
4381.80 68
4381.95 66
4382.10 65
4382.26 63
4382.41 61
4382.56 58
4382.71 55
4382.86 51
4383.02 46
4383.17 41
4383.32 35
4383.47 28
4383.62 20
4383.77 13
4383.93 7
4384.08 2
4384.23 0
4384.38 0
4384.53 0
4384.69 0
4384.84 0
4384.99 0
4385.14 0
4385.29 0
4385.44 0
4385.60 0
4385.75 1
4385.90 7
4386.05 13
4386.20 20
4386.36 25
4386.51 28
4386.66 28
4386.81 24
4386.96 18
4387.12 11
4387.27 4
4387.42 0
4387.57 0
4387.72 0
4387.87 0
4388.03 5
4388.18 14
4388.33 24
4388.48 32
4388.63 38
4388.79 41
4388.94 40
4389.09 37
4389.24 33
4389.39 27
4389.55 22
4389.70 17
4389.85 14
4390.00 12
4390.15 12
4390.31 13
4390.46 14
4390.61 16
4390.76 17
4390.91 19
4391.07 21
4391.22 24
4391.37 27
4391.52 30
4391.67 34
4391.83 37
4391.98 40
4392.13 42
4392.28 44
4392.43 46
4392.58 49
4392.74 52
4392.89 57
4393.04 63
4393.19 68
4393.34 73
4393.50 77
4393.65 79
4393.80 79
4393.95 77
4394.10 73
4394.26 68
4394.41 62
4394.56 57
4394.71 54
4394.86 54
4395.02 57
4395.17 62
4395.32 68
4395.47 74
4395.63 79
4395.78 81
4395.93 80
4396.08 76
4396.23 71
4396.39 64
4396.54 58
4396.69 51
4396.84 45
4396.99 39
4397.15 35
4397.30 32
4397.45 32
4397.60 34
4397.75 40
4397.91 47
4398.06 57
4398.21 67
4398.36 76
4398.51 82
4398.67 87
4398.82 89
4398.97 90
4399.12 91
4399.27 93
4399.43 97
4399.58 102
4399.73 110
4399.88 118
4400.04 126
4400.19 133
4400.34 138
4400.49 140
4400.64 139
4400.80 136
4400.95 132
4401.10 128
4401.25 124
4401.40 120
4401.56 116
4401.71 113
4401.86 109
4402.01 103
4402.16 96
4402.32 88
4402.47 79
4402.62 70
4402.77 63
4402.93 57
4403.08 54
4403.23 53
4403.38 55
4403.53 59
4403.69 64
4403.84 69
4403.99 74
4404.14 80
4404.30 86
4404.45 94
4404.60 104
4404.75 114
4404.90 124
4405.06 132
4405.21 136
4405.36 135
4405.51 129
4405.67 119
4405.82 108
4405.97 97
4406.12 88
4406.27 82
4406.43 80
4406.58 81
4406.73 84
4406.88 89
4407.04 96
4407.19 103
4407.34 112
4407.49 121
4407.64 131
4407.80 141
4407.95 151
4408.10 161
4408.25 170
4408.41 178
4408.56 184
4408.71 190
4408.86 194
4409.01 198
4409.17 201
4409.32 205
4409.47 208
4409.62 212
4409.78 215
4409.93 217
4410.08 217
4410.23 215
4410.38 213
4410.54 209
4410.69 206
4410.84 204
4410.99 204
4411.15 204
4411.30 203
4411.45 202
4411.60 198
4411.76 191
4411.91 181
4412.06 168
4412.21 154
4412.36 139
4412.52 125
4412.67 111
4412.82 100
4412.97 89
4413.13 80
4413.28 72
4413.43 64
4413.58 57
4413.74 51
4413.89 47
4414.04 44
4414.19 44
4414.35 47
4414.50 52
4414.65 60
4414.80 70
4414.95 82
4415.11 93
4415.26 104
4415.41 114
4415.56 120
4415.72 123
4415.87 122
4416.02 117
4416.17 109
4416.33 99
4416.48 90
4416.63 81
4416.78 74
4416.94 69
4417.09 67
4417.24 66
4417.39 68
4417.55 70
4417.70 73
4417.85 76
4418.00 78
4418.15 79
4418.31 78
4418.46 75
4418.61 71
4418.76 67
4418.92 62
4419.07 58
4419.22 55
4419.37 53
4419.53 53
4419.68 54
4419.83 55
4419.98 54
4420.14 52
4420.29 49
4420.44 44
4420.59 38
4420.75 33
4420.90 30
4421.05 29
4421.20 31
4421.36 35
4421.51 41
4421.66 47
4421.81 52
4421.97 55
4422.12 55
4422.27 53
4422.42 50
4422.58 47
4422.73 45
4422.88 44
4423.03 44
4423.19 44
4423.34 43
4423.49 40
4423.64 37
4423.80 34
4423.95 34
4424.10 37
4424.25 45
4424.41 56
4424.56 70
4424.71 84
4424.86 96
4425.02 105
4425.17 109
4425.32 110
4425.47 108
4425.63 104
4425.78 98
4425.93 92
4426.08 88
4426.24 84
4426.39 83
4426.54 82
4426.69 83
4426.85 83
4427.00 82
4427.15 78
4427.31 73
4427.46 65
4427.61 57
4427.76 49
4427.92 44
4428.07 41
4428.22 41
4428.37 44
4428.53 50
4428.68 58
4428.83 66
4428.98 75
4429.14 83
4429.29 90
4429.44 96
4429.59 100
4429.75 101
4429.90 99
4430.05 95
4430.20 89
4430.36 82
4430.51 75
4430.66 70
4430.82 66
4430.97 64
4431.12 64
4431.27 65
4431.43 65
4431.58 65
4431.73 64
4431.88 63
4432.04 61
4432.19 60
4432.34 61
4432.49 63
4432.65 67
4432.80 73
4432.95 79
4433.11 86
4433.26 93
4433.41 98
4433.56 103
4433.72 106
4433.87 108
4434.02 109
4434.17 109
4434.33 110
4434.48 111
4434.63 113
4434.78 115
4434.94 117
4435.09 117
4435.24 116
4435.40 113
4435.55 107
4435.70 102
4435.85 97
4436.01 94
4436.16 95
4436.31 99
4436.46 107
4436.62 116
4436.77 127
4436.92 137
4437.08 145
4437.23 150
4437.38 154
4437.53 154
4437.69 153
4437.84 150
4437.99 145
4438.15 140
4438.30 135
4438.45 130
4438.60 128
4438.76 128
4438.91 131
4439.06 137
4439.21 145
4439.37 156
4439.52 167
4439.67 176
4439.83 181
4439.98 182
4440.13 178
4440.28 169
4440.44 158
4440.59 146
4440.74 136
4440.90 128
4441.05 124
4441.20 123
4441.35 124
4441.51 125
4441.66 125
4441.81 124
4441.97 121
4442.12 118
4442.27 113
4442.42 109
4442.58 104
4442.73 98
4442.88 93
4443.04 90
4443.19 87
4443.34 88
4443.49 90
4443.65 95
4443.80 103
4443.95 111
4444.11 119
4444.26 125
4444.41 130
4444.56 132
4444.72 131
4444.87 129
4445.02 126
4445.18 123
4445.33 119
4445.48 116
4445.63 114
4445.79 113
4445.94 113
4446.09 113
4446.25 115
4446.40 116
4446.55 118
4446.70 119
4446.86 119
4447.01 119
4447.16 120
4447.32 122
4447.47 126
4447.62 134
4447.77 143
4447.93 156
4448.08 171
4448.23 187
4448.39 204
4448.54 221
4448.69 240
4448.85 258
4449.00 278
4449.15 298
4449.30 318
4449.46 338
4449.61 355
4449.76 369
4449.92 379
4450.07 385
4450.22 387
4450.38 387
4450.53 387
4450.68 389
4450.83 394
4450.99 405
4451.14 422
4451.29 445
4451.45 472
4451.60 501
4451.75 528
4451.90 550
4452.06 566
4452.21 575
4452.36 576
4452.52 571
4452.67 563
4452.82 553
4452.98 543
4453.13 534
4453.28 526
4453.44 518
4453.59 510
4453.74 502
4453.89 495
4454.05 489
4454.20 488
4454.35 490
4454.51 496
4454.66 505
4454.81 514
4454.97 522
4455.12 526
4455.27 526
4455.42 523
4455.58 518
4455.73 512
4455.88 508
4456.04 504
4456.19 503
4456.34 502
4456.50 500
4456.65 497
4456.80 492
4456.96 484
4457.11 474
4457.26 464
4457.41 454
4457.57 445
4457.72 438
4457.87 431
4458.03 425
4458.18 417
4458.33 408
4458.49 397
4458.64 384
4458.79 369
4458.95 351
4459.10 332
4459.25 310
4459.41 289
4459.56 267
4459.71 248
4459.86 231
4460.02 219
4460.17 211
4460.32 206
4460.48 203
4460.63 201
4460.78 198
4460.94 195
4461.09 190
4461.24 184
4461.40 179
4461.55 174
4461.70 168
4461.86 162
4462.01 155
4462.16 147
4462.32 139
4462.47 132
4462.62 126
4462.78 122
4462.93 120
4463.08 119
4463.23 118
4463.39 116
4463.54 113
4463.69 109
4463.85 104
4464.00 98
4464.15 92
4464.31 86
4464.46 81
4464.61 77
4464.77 73
4464.92 71
4465.07 68
4465.23 66
4465.38 63
4465.53 61
4465.69 59
4465.84 58
4465.99 59
4466.15 63
4466.30 69
4466.45 78
4466.61 88
4466.76 99
4466.91 110
4467.07 121
4467.22 131
4467.37 139
4467.53 147
4467.68 153
4467.83 157
4467.99 162
4468.14 165
4468.29 170
4468.45 175
4468.60 181
4468.75 187
4468.90 192
4469.06 198
4469.21 201
4469.36 203
4469.52 202
4469.67 199
4469.82 194
4469.98 188
4470.13 182
4470.28 176
4470.44 173
4470.59 172
4470.74 174
4470.90 177
4471.05 181
4471.20 185
4471.36 188
4471.51 190
4471.66 190
4471.82 189
4471.97 187
4472.12 185
4472.28 182
4472.43 177
4472.58 172
4472.74 165
4472.89 157
4473.04 149
4473.20 141
4473.35 134
4473.51 128
4473.66 123
4473.81 118
4473.97 113
4474.12 108
4474.27 103
4474.43 98
4474.58 95
4474.73 92
4474.89 91
4475.04 90
4475.19 90
4475.35 89
4475.50 89
4475.65 89
4475.81 89
4475.96 91
4476.11 95
4476.27 100
4476.42 107
4476.57 114
4476.73 121
4476.88 126
4477.03 130
4477.19 132
4477.34 131
4477.49 127
4477.65 122
4477.80 114
4477.95 104
4478.11 93
4478.26 80
4478.41 68
4478.57 57
4478.72 48
4478.87 42
4479.03 41
4479.18 43
4479.34 49
4479.49 56
4479.64 63
4479.80 67
4479.95 68
4480.10 66
4480.26 61
4480.41 55
4480.56 50
4480.72 46
4480.87 44
4481.02 43
4481.18 44
4481.33 45
4481.48 47
4481.64 49
4481.79 51
4481.94 54
4482.10 58
4482.25 61
4482.41 63
4482.56 64
4482.71 62
4482.87 57
4483.02 50
4483.17 42
4483.33 32
4483.48 23
4483.63 13
4483.79 5
4483.94 0
4484.09 0
4484.25 0
4484.40 0
4484.56 0
4484.71 0
4484.86 0
4485.02 0
4485.17 0
4485.32 1
4485.48 4
4485.63 10
4485.78 17
4485.94 26
4486.09 36
4486.24 46
4486.40 54
4486.55 61
4486.71 65
4486.86 67
4487.01 69
4487.17 71
4487.32 74
4487.47 78
4487.63 84
4487.78 91
4487.93 98
4488.09 104
4488.24 108
4488.40 112
4488.55 114
4488.70 115
4488.86 117
4489.01 120
4489.16 124
4489.32 128
4489.47 132
4489.62 134
4489.78 133
4489.93 130
4490.09 123
4490.24 113
4490.39 102
4490.55 91
4490.70 80
4490.85 70
4491.01 63
4491.16 58
4491.31 55
4491.47 53
4491.62 50
4491.78 47
4491.93 44
4492.08 42
4492.24 41
4492.39 43
4492.54 48
4492.70 58
4492.85 70
4493.01 83
4493.16 95
4493.31 105
4493.47 110
4493.62 111
4493.77 108
4493.93 102
4494.08 94
4494.24 85
4494.39 77
4494.54 70
4494.70 65
4494.85 61
4495.00 58
4495.16 55
4495.31 52
4495.46 50
4495.62 47
4495.77 44
4495.93 42
4496.08 42
4496.23 44
4496.39 47
4496.54 53
4496.70 59
4496.85 65
4497.00 70
4497.16 73
4497.31 74
4497.46 75
4497.62 75
4497.77 76
4497.93 77
4498.08 78
4498.23 80
4498.39 81
4498.54 83
4498.69 84
4498.85 84
4499.00 84
4499.16 83
4499.31 81
4499.46 77
4499.62 71
4499.77 65
4499.92 58
4500.08 53
4500.23 48
4500.39 46
4500.54 45
4500.69 45
4500.85 46
4501.00 46
4501.16 45
4501.31 43
4501.46 40
4501.62 36
4501.77 32
4501.93 28
4502.08 25
4502.23 21
4502.39 17
4502.54 12
4502.69 7
4502.85 1
4503.00 0
4503.16 0
4503.31 0
4503.46 0
4503.62 0
4503.77 0
4503.93 0
4504.08 0
4504.23 7
4504.39 14
4504.54 21
4504.70 26
4504.85 29
4505.00 30
4505.16 29
4505.31 26
4505.46 22
4505.62 19
4505.77 17
4505.93 16
4506.08 17
4506.23 18
4506.39 20
4506.54 22
4506.70 24
4506.85 26
4507.00 28
4507.16 30
4507.31 32
4507.47 35
4507.62 38
4507.77 40
4507.93 41
4508.08 40
4508.24 39
4508.39 37
4508.54 35
4508.70 35
4508.85 35
4509.01 36
4509.16 37
4509.31 38
4509.47 38
4509.62 37
4509.78 35
4509.93 32
4510.08 30
4510.24 29
4510.39 30
4510.55 33
4510.70 39
4510.85 47
4511.01 56
4511.16 65
4511.32 73
4511.47 79
4511.62 83
4511.78 84
4511.93 83
4512.09 80
4512.24 76
4512.39 71
4512.55 66
4512.70 61
4512.86 57
4513.01 54
4513.16 53
4513.32 52
4513.47 52
4513.63 51
4513.78 49
4513.93 45
4514.09 41
4514.24 37
4514.40 35
4514.55 34
4514.70 37
4514.86 44
4515.01 53
4515.17 64
4515.32 77
4515.48 88
4515.63 99
4515.78 107
4515.94 113
4516.09 118
4516.25 121
4516.40 123
4516.55 125
4516.71 125
4516.86 124
4517.02 121
4517.17 116
4517.32 109
4517.48 102
4517.63 95
4517.79 90
4517.94 87
4518.10 88
4518.25 91
4518.40 96
4518.56 102
4518.71 108
4518.87 113
4519.02 118
4519.17 122
4519.33 125
4519.48 127
4519.64 129
4519.79 130
4519.95 130
4520.10 129
4520.25 127
4520.41 123
4520.56 120
4520.72 118
4520.87 116
4521.02 115
4521.18 114
4521.33 112
4521.49 109
4521.64 104
4521.80 97
4521.95 89
4522.10 81
4522.26 75
4522.41 71
4522.57 70
4522.72 71
4522.88 74
4523.03 78
4523.18 83
4523.34 87
4523.49 92
4523.65 96
4523.80 100
4523.95 105
4524.11 109
4524.26 113
4524.42 117
4524.57 120
4524.73 123
4524.88 125
4525.03 126
4525.19 128
4525.34 129
4525.50 131
4525.65 132
4525.81 134
4525.96 136
4526.11 139
4526.27 142
4526.42 148
4526.58 156
4526.73 166
4526.89 178
4527.04 191
4527.19 205
4527.35 219
4527.50 232
4527.66 244
4527.81 256
4527.97 269
4528.12 282
4528.27 296
4528.43 310
4528.58 326
4528.74 344
4528.89 365
4529.05 390
4529.20 419
4529.35 451
4529.51 488
4529.66 526
4529.82 566
4529.97 606
4530.13 646
4530.28 685
4530.44 722
4530.59 757
4530.74 789
4530.90 817
4531.05 841
4531.21 862
4531.36 881
4531.52 897
4531.67 914
4531.82 930
4531.98 946
4532.13 960
4532.29 971
4532.44 979
4532.60 983
4532.75 984
4532.91 982
4533.06 979
4533.21 976
4533.37 974
4533.52 972
4533.68 970
4533.83 969
4533.99 969
4534.14 969
4534.29 969
4534.45 968
4534.60 967
4534.76 963
4534.91 957
4535.07 947
4535.22 933
4535.38 917
4535.53 899
4535.68 880
4535.84 862
4535.99 846
4536.15 831
4536.30 816
4536.46 801
4536.61 784
4536.77 765
4536.92 744
4537.07 722
4537.23 700
4537.38 679
4537.54 659
4537.69 642
4537.85 627
4538.00 613
4538.16 601
4538.31 589
4538.47 577
4538.62 565
4538.77 552
4538.93 538
4539.08 524
4539.24 511
4539.39 497
4539.55 484
4539.70 472
4539.86 460
4540.01 448
4540.16 436
4540.32 425
4540.47 413
4540.63 402
4540.78 391
4540.94 381
4541.09 372
4541.25 363
4541.40 354
4541.56 346
4541.71 338
4541.86 329
4542.02 320
4542.17 310
4542.33 298
4542.48 285
4542.64 270
4542.79 254
4542.95 239
4543.10 225
4543.26 214
4543.41 207
4543.56 206
4543.72 208
4543.87 211
4544.03 216
4544.18 217
4544.34 216
4544.49 210
4544.65 202
4544.80 191
4544.96 179
4545.11 167
4545.27 156
4545.42 145
4545.57 135
4545.73 126
4545.88 118
4546.04 112
4546.19 108
4546.35 106
4546.50 107
4546.66 109
4546.81 112
4546.97 114
4547.12 115
4547.28 115
4547.43 114
4547.58 112
4547.74 110
4547.89 107
4548.05 103
4548.20 97
4548.36 88
4548.51 79
4548.67 69
4548.82 60
4548.98 55
4549.13 53
4549.29 56
4549.44 61
4549.60 68
4549.75 75
4549.90 79
4550.06 82
4550.21 81
4550.37 78
4550.52 73
4550.68 67
4550.83 61
4550.99 56
4551.14 53
4551.30 51
4551.45 51
4551.61 52
4551.76 52
4551.92 52
4552.07 52
4552.23 51
4552.38 50
4552.53 50
4552.69 51
4552.84 53
4553.00 55
4553.15 55
4553.31 53
4553.46 49
4553.62 44
4553.77 38
4553.93 33
4554.08 30
4554.24 29
4554.39 30
4554.55 32
4554.70 35
4554.86 37
4555.01 39
4555.17 40
4555.32 39
4555.47 38
4555.63 37
4555.78 35
4555.94 33
4556.09 31
4556.25 28
4556.40 25
4556.56 22
4556.71 20
4556.87 19
4557.02 19
4557.18 21
4557.33 25
4557.49 31
4557.64 38
4557.80 47
4557.95 57
4558.11 65
4558.26 73
4558.42 80
4558.57 85
4558.73 90
4558.88 95
4559.04 100
4559.19 105
4559.35 110
4559.50 115
4559.65 120
4559.81 123
4559.96 124
4560.12 124
4560.27 123
4560.43 122
4560.58 122
4560.74 124
4560.89 129
4561.05 135
4561.20 143
4561.36 150
4561.51 157
4561.67 161
4561.82 162
4561.98 161
4562.13 157
4562.29 152
4562.44 146
4562.60 139
4562.75 132
4562.91 125
4563.06 118
4563.22 111
4563.37 104
4563.53 97
4563.68 90
4563.84 85
4563.99 81
4564.15 78
4564.30 77
4564.46 76
4564.61 76
4564.77 75
4564.92 72
4565.08 67
4565.23 62
4565.39 56
4565.54 51
4565.70 48
4565.85 48
4566.01 49
4566.16 50
4566.32 52
4566.47 52
4566.63 50
4566.78 46
4566.94 40
4567.09 32
4567.25 23
4567.40 13
4567.56 5
4567.71 0
4567.87 0
4568.02 0
4568.18 1
4568.33 8
4568.49 16
4568.64 25
4568.80 31
4568.95 36
4569.11 39
4569.26 39
4569.42 40
4569.57 43
4569.73 47
4569.88 55
4570.04 65
4570.19 76
4570.35 86
4570.50 94
4570.66 99
4570.81 101
4570.97 100
4571.12 97
4571.28 93
4571.43 89
4571.59 86
4571.74 84
4571.90 83
4572.05 81
4572.21 78
4572.36 75
4572.52 70
4572.67 64
4572.83 59
4572.98 56
4573.14 55
4573.29 57
4573.45 62
4573.60 68
4573.76 73
4573.91 77
4574.07 76
4574.22 72
4574.38 64
4574.53 53
4574.69 42
4574.84 33
4575.00 27
4575.15 25
4575.31 27
4575.46 32
4575.62 38
4575.77 44
4575.93 48
4576.08 49
4576.24 46
4576.39 41
4576.55 34
4576.70 26
4576.86 19
4577.01 13
4577.17 9
4577.33 7
4577.48 4
4577.64 3
4577.79 0
4577.95 0
4578.10 0
4578.26 0
4578.41 0
4578.57 0
4578.72 5
4578.88 14
4579.03 24
4579.19 35
4579.34 44
4579.50 50
4579.65 52
4579.81 50
4579.96 46
4580.12 38
4580.27 30
4580.43 22
4580.58 15
4580.74 9
4580.89 6
4581.05 4
4581.20 3
4581.36 3
4581.52 1
4581.67 0
4581.83 0
4581.98 0
4582.14 0
4582.29 0
4582.45 0
4582.60 0
4582.76 2
4582.91 8
4583.07 14
4583.22 19
4583.38 23
4583.53 25
4583.69 26
4583.84 25
4584.00 23
4584.15 19
4584.31 13
4584.46 5
4584.62 0
4584.78 0
4584.93 0
4585.09 0
4585.24 0
4585.40 0
4585.55 0
4585.71 0
4585.86 15
4586.02 34
4586.17 53
4586.33 72
4586.48 88
4586.64 101
4586.79 109
4586.95 113
4587.10 114
4587.26 111
4587.42 105
4587.57 97
4587.73 89
4587.88 81
4588.04 74
4588.19 68
4588.35 64
4588.50 61
4588.66 59
4588.81 56
4588.97 54
4589.12 50
4589.28 45
4589.43 40
4589.59 34
4589.75 27
4589.90 20
4590.06 13
4590.21 5
4590.37 0
4590.52 0
4590.68 0
4590.83 0
4590.99 0
4591.14 0
4591.30 1
4591.45 6
4591.61 10
4591.77 14
4591.92 18
4592.08 20
4592.23 21
4592.39 22
4592.54 23
4592.70 23
4592.85 24
4593.01 25
4593.16 27
4593.32 30
4593.47 35
4593.63 40
4593.79 47
4593.94 55
4594.10 63
4594.25 72
4594.41 80
4594.56 87
4594.72 94
4594.87 100
4595.03 105
4595.18 107
4595.34 108
4595.50 106
4595.65 101
4595.81 95
4595.96 87
4596.12 80
4596.27 72
4596.43 66
4596.58 59
4596.74 54
4596.89 48
4597.05 43
4597.21 38
4597.36 33
4597.52 30
4597.67 29
4597.83 29
4597.98 33
4598.14 38
4598.29 46
4598.45 54
4598.61 61
4598.76 67
4598.92 69
4599.07 69
4599.23 65
4599.38 61
4599.54 57
4599.69 55
4599.85 56
4600.01 61
4600.16 68
4600.32 76
4600.47 82
4600.63 86
4600.78 87
4600.94 83
4601.09 75
4601.25 65
4601.41 54
4601.56 43
4601.72 33
4601.87 23
4602.03 14
4602.18 6
4602.34 0
4602.49 0
4602.65 0
4602.81 0
4602.96 0
4603.12 0
4603.27 0
4603.43 1
4603.58 4
4603.74 6
4603.89 6
4604.05 6
4604.21 6
4604.36 6
4604.52 7
4604.67 7
4604.83 7
4604.98 6
4605.14 6
4605.29 5
4605.45 5
4605.61 7
4605.76 10
4605.92 15
4606.07 21
4606.23 28
4606.38 34
4606.54 39
4606.70 43
4606.85 45
4607.01 45
4607.16 45
4607.32 45
4607.47 44
4607.63 42
4607.79 40
4607.94 37
4608.10 33
4608.25 27
4608.41 21
4608.56 14
4608.72 8
4608.87 5
4609.03 6
4609.19 10
4609.34 17
4609.50 26
4609.65 34
4609.81 39
4609.96 42
4610.12 40
4610.28 35
4610.43 28
4610.59 21
4610.74 15
4610.90 11
4611.05 9
4611.21 8
4611.37 6
4611.52 2
4611.68 0
4611.83 0
4611.99 0
4612.14 0
4612.30 0
4612.46 0
4612.61 0
4612.77 7
4612.92 19
4613.08 30
4613.24 39
4613.39 45
4613.55 46
4613.70 45
4613.86 40
4614.01 34
4614.17 29
4614.33 24
4614.48 23
4614.64 24
4614.79 27
4614.95 32
4615.10 36
4615.26 38
4615.42 37
4615.57 34
4615.73 29
4615.88 22
4616.04 15
4616.20 10
4616.35 6
4616.51 5
4616.66 6
4616.82 10
4616.97 14
4617.13 20
4617.29 25
4617.44 28
4617.60 31
4617.75 31
4617.91 30
4618.07 29
4618.22 29
4618.38 30
4618.53 34
4618.69 40
4618.84 48
4619.00 57
4619.16 65
4619.31 72
4619.47 76
4619.62 78
4619.78 78
4619.94 76
4620.09 72
4620.25 67
4620.40 62
4620.56 57
4620.71 51
4620.87 47
4621.03 42
4621.18 38
4621.34 36
4621.49 33
4621.65 32
4621.81 32
4621.96 32
4622.12 33
4622.27 34
4622.43 35
4622.59 37
4622.74 40
4622.90 43
4623.05 47
4623.21 50
4623.37 53
4623.52 54
4623.68 53
4623.83 50
4623.99 46
4624.14 41
4624.30 36
4624.46 32
4624.61 30
4624.77 30
4624.92 32
4625.08 37
4625.24 43
4625.39 49
4625.55 55
4625.70 61
4625.86 66
4626.02 72
4626.17 77
4626.33 83
4626.48 89
4626.64 94
4626.80 97
4626.95 99
4627.11 98
4627.26 94
4627.42 87
4627.58 79
4627.73 70
4627.89 61
4628.04 51
4628.20 42
4628.36 34
4628.51 26
4628.67 20
4628.82 15
4628.98 12
4629.14 12
4629.29 12
4629.45 14
4629.60 17
4629.76 21
4629.92 25
4630.07 29
4630.23 32
4630.38 34
4630.54 33
4630.70 31
4630.85 26
4631.01 19
4631.17 11
4631.32 3
4631.48 0
4631.63 0
4631.79 0
4631.95 0
4632.10 0
4632.26 0
4632.41 2
4632.57 9
4632.73 14
4632.88 18
4633.04 20
4633.19 19
4633.35 18
4633.51 15
4633.66 13
4633.82 11
4633.97 11
4634.13 11
4634.29 12
4634.44 14
4634.60 17
4634.76 20
4634.91 23
4635.07 27
4635.22 30
4635.38 32
4635.54 34
4635.69 34
4635.85 32
4636.00 30
4636.16 28
4636.32 25
4636.47 22
4636.63 20
4636.79 19
4636.94 18
4637.10 19
4637.25 20
4637.41 21
4637.57 22
4637.72 22
4637.88 20
4638.03 17
4638.19 13
4638.35 7
4638.50 2
4638.66 0
4638.82 0
4638.97 0
4639.13 0
4639.28 0
4639.44 0
4639.60 0
4639.75 1
4639.91 6
4640.06 9
4640.22 11
4640.38 12
4640.53 13
4640.69 14
4640.85 16
4641.00 18
4641.16 22
4641.31 26
4641.47 30
4641.63 34
4641.78 38
4641.94 42
4642.10 45
4642.25 47
4642.41 48
4642.56 46
4642.72 43
4642.88 38
4643.03 33
4643.19 28
4643.35 25
4643.50 23
4643.66 24
4643.81 26
4643.97 29
4644.13 34
4644.28 39
4644.44 44
4644.60 50
4644.75 56
4644.91 63
4645.07 70
4645.22 77
4645.38 83
4645.53 87
4645.69 89
4645.85 89
4646.00 87
4646.16 84
4646.32 81
4646.47 77
4646.63 73
4646.78 70
4646.94 68
4647.10 65
4647.25 63
4647.41 61
4647.57 58
4647.72 55
4647.88 52
4648.04 48
4648.19 45
4648.35 42
4648.50 41
4648.66 39
4648.82 38
4648.97 37
4649.13 34
4649.29 30
4649.44 25
4649.60 19
4649.76 14
4649.91 12
4650.07 12
4650.22 15
4650.38 20
4650.54 26
4650.69 32
4650.85 36
4651.01 38
4651.16 38
4651.32 37
4651.48 36
4651.63 35
4651.79 36
4651.94 38
4652.10 40
4652.26 42
4652.41 43
4652.57 42
4652.73 39
4652.88 36
4653.04 34
4653.20 32
4653.35 31
4653.51 32
4653.67 34
4653.82 35
4653.98 35
4654.13 34
4654.29 32
4654.45 30
4654.60 27
4654.76 24
4654.92 23
4655.07 24
4655.23 25
4655.39 27
4655.54 28
4655.70 27
4655.86 24
4656.01 20
4656.17 16
4656.33 11
4656.48 9
4656.64 9
4656.79 11
4656.95 15
4657.11 20
4657.26 25
4657.42 30
4657.58 35
4657.73 40
4657.89 46
4658.05 53
4658.20 59
4658.36 66
4658.52 70
4658.67 71
4658.83 68
4658.99 61
4659.14 50
4659.30 38
4659.46 25
4659.61 14
4659.77 6
4659.93 3
4660.08 4
4660.24 9
4660.39 16
4660.55 25
4660.71 34
4660.86 42
4661.02 50
4661.18 56
4661.33 62
4661.49 69
4661.65 76
4661.80 84
4661.96 92
4662.12 101
4662.27 107
4662.43 112
4662.59 113
4662.74 111
4662.90 107
4663.06 101
4663.21 95
4663.37 90
4663.53 88
4663.68 87
4663.84 88
4664.00 90
4664.15 92
4664.31 92
4664.47 90
4664.62 85
4664.78 79
4664.94 70
4665.09 63
4665.25 56
4665.41 52
4665.56 51
4665.72 52
4665.88 56
4666.03 61
4666.19 66
4666.35 72
4666.50 76
4666.66 80
4666.82 83
4666.97 85
4667.13 86
4667.29 85
4667.44 82
4667.60 75
4667.76 67
4667.91 59
4668.07 51
4668.23 46
4668.38 44
4668.54 46
4668.70 52
4668.85 59
4669.01 66
4669.17 72
4669.32 77
4669.48 79
4669.64 80
4669.79 81
4669.95 81
4670.11 80
4670.26 78
4670.42 76
4670.58 72
4670.73 69
4670.89 65
4671.05 62
4671.20 60
4671.36 60
4671.52 60
4671.67 60
4671.83 59
4671.99 57
4672.14 53
4672.30 48
4672.46 42
4672.61 36
4672.77 30
4672.93 25
4673.08 22
4673.24 18
4673.40 15
4673.55 12
4673.71 8
4673.87 2
4674.03 0
4674.18 0
4674.34 0
4674.50 0
4674.65 0
4674.81 0
4674.97 0
4675.12 0
4675.28 7
4675.44 16
4675.59 26
4675.75 38
4675.91 51
4676.06 65
4676.22 77
4676.38 88
4676.53 95
4676.69 98
4676.85 97
4677.00 92
4677.16 85
4677.32 75
4677.48 64
4677.63 51
4677.79 38
4677.95 24
4678.10 11
4678.26 0
4678.42 0
4678.57 0
4678.73 0
4678.89 0
4679.04 0
4679.20 0
4679.36 0
4679.51 1
4679.67 7
4679.83 13
4679.98 18
4680.14 23
4680.30 27
4680.46 31
4680.61 34
4680.77 37
4680.93 39
4681.08 42
4681.24 44
4681.40 48
4681.55 54
4681.71 60
4681.87 69
4682.02 78
4682.18 88
4682.34 96
4682.50 103
4682.65 108
4682.81 110
4682.97 108
4683.12 105
4683.28 100
4683.44 95
4683.59 91
4683.75 88
4683.91 86
4684.06 87
4684.22 89
4684.38 91
4684.54 93
4684.69 96
4684.85 98
4685.01 101
4685.16 104
4685.32 111
4685.48 120
4685.63 132
4685.79 146
4685.95 162
4686.11 176
4686.26 187
4686.42 192
4686.58 190
4686.73 180
4686.89 164
4687.05 144
4687.20 123
4687.36 103
4687.52 87
4687.68 77
4687.83 72
4687.99 71
4688.15 72
4688.30 74
4688.46 76
4688.62 78
4688.77 79
4688.93 82
4689.09 88
4689.25 96
4689.40 108
4689.56 122
4689.72 136
4689.87 148
4690.03 156
4690.19 160
4690.35 160
4690.50 155
4690.66 148
4690.82 139
4690.97 130
4691.13 121
4691.29 113
4691.44 107
4691.60 102
4691.76 99
4691.92 96
4692.07 94
4692.23 91
4692.39 88
4692.54 83
4692.70 79
4692.86 75
4693.02 72
4693.17 71
4693.33 73
4693.49 77
4693.64 83
4693.80 89
4693.96 95
4694.12 99
4694.27 102
4694.43 102
4694.59 101
4694.74 99
4694.90 95
4695.06 91
4695.22 87
4695.37 82
4695.53 76
4695.69 71
4695.84 67
4696.00 62
4696.16 59
4696.32 56
4696.47 55
4696.63 53
4696.79 51
4696.94 48
4697.10 44
4697.26 39
4697.42 33
4697.57 29
4697.73 26
4697.89 25
4698.04 25
4698.20 28
4698.36 30
4698.52 32
4698.67 32
4698.83 32
4698.99 29
4699.14 27
4699.30 25
4699.46 23
4699.62 23
4699.77 24
4699.93 25
4700.09 27
4700.25 28
4700.40 29
4700.56 30
4700.72 31
4700.87 31
4701.03 31
4701.19 29
4701.35 27
4701.50 25
4701.66 22
4701.82 18
4701.97 16
4702.13 14
4702.29 14
4702.45 14
4702.60 15
4702.76 15
4702.92 14
4703.08 11
4703.23 7
4703.39 2
4703.55 0
4703.70 0
4703.86 0
4704.02 0
4704.18 0
4704.33 2
4704.49 8
4704.65 15
4704.81 22
4704.96 29
4705.12 37
4705.28 47
4705.43 57
4705.59 67
4705.75 77
4705.91 84
4706.06 88
4706.22 88
4706.38 84
4706.54 78
4706.69 71
4706.85 64
4707.01 57
4707.17 50
4707.32 44
4707.48 40
4707.64 36
4707.79 34
4707.95 35
4708.11 40
4708.27 48
4708.42 58
4708.58 68
4708.74 78
4708.90 84
4709.05 88
4709.21 87
4709.37 84
4709.53 78
4709.68 70
4709.84 62
4710.00 53
4710.16 45
4710.31 37
4710.47 31
4710.63 26
4710.79 23
4710.94 22
4711.10 23
4711.26 25
4711.41 27
4711.57 28
4711.73 28
4711.89 26
4712.04 23
4712.20 19
4712.36 16
4712.52 15
4712.67 15
4712.83 17
4712.99 20
4713.15 24
4713.30 27
4713.46 28
4713.62 27
4713.78 25
4713.93 22
4714.09 20
4714.25 19
4714.41 22
4714.56 27
4714.72 35
4714.88 46
4715.04 58
4715.19 71
4715.35 84
4715.51 95
4715.67 103
4715.82 109
4715.98 112
4716.14 112
4716.30 112
4716.45 112
4716.61 111
4716.77 110
4716.93 108
4717.08 104
4717.24 98
4717.40 89
4717.56 78
4717.71 67
4717.87 58
4718.03 52
4718.19 49
4718.34 48
4718.50 49
4718.66 49
4718.82 48
4718.97 44
4719.13 38
4719.29 31
4719.45 23
4719.60 16
4719.76 10
4719.92 5
4720.08 0
4720.23 0
4720.39 0
4720.55 0
4720.71 0
4720.86 0
4721.02 0
4721.18 0
4721.34 0
4721.49 6
4721.65 11
4721.81 14
4721.97 16
4722.12 16
4722.28 16
4722.44 14
4722.60 12
4722.76 10
4722.91 8
4723.07 7
4723.23 7
4723.39 8
4723.54 10
4723.70 14
4723.86 19
4724.02 24
4724.17 28
4724.33 31
4724.49 32
4724.65 30
4724.80 27
4724.96 22
4725.12 17
4725.28 14
4725.43 13
4725.59 15
4725.75 20
4725.91 25
4726.07 32
4726.22 37
4726.38 42
4726.54 44
4726.70 45
4726.85 44
4727.01 43
4727.17 40
4727.33 38
4727.48 35
4727.64 32
4727.80 30
4727.96 28
4728.12 26
4728.27 24
4728.43 21
4728.59 18
4728.75 16
4728.90 14
4729.06 14
4729.22 15
4729.38 19
4729.53 24
4729.69 29
4729.85 35
4730.01 40
4730.17 43
4730.32 46
4730.48 49
4730.64 53
4730.80 57
4730.95 61
4731.11 65
4731.27 67
4731.43 67
4731.59 66
4731.74 62
4731.90 57
4732.06 51
4732.22 44
4732.37 36
4732.53 29
4732.69 22
4732.85 16
4733.00 12
4733.16 10
4733.32 10
4733.48 11
4733.64 12
4733.79 13
4733.95 13
4734.11 12
4734.27 12
4734.43 13
4734.58 16
4734.74 22
4734.90 29
4735.06 37
4735.21 43
4735.37 47
4735.53 47
4735.69 44
4735.85 37
4736.00 30
4736.16 22
4736.32 17
4736.48 14
4736.63 14
4736.79 16
4736.95 21
4737.11 27
4737.27 33
4737.42 38
4737.58 42
4737.74 45
4737.90 46
4738.06 47
4738.21 46
4738.37 46
4738.53 47
4738.69 49
4738.84 53
4739.00 59
4739.16 66
4739.32 74
4739.48 82
4739.63 89
4739.79 94
4739.95 97
4740.11 97
4740.27 94
4740.42 88
4740.58 80
4740.74 70
4740.90 61
4741.05 53
4741.21 47
4741.37 44
4741.53 43
4741.69 45
4741.84 49
4742.00 53
4742.16 58
4742.32 62
4742.48 67
4742.63 71
4742.79 76
4742.95 80
4743.11 85
4743.27 89
4743.42 91
4743.58 92
4743.74 90
4743.90 85
4744.06 79
4744.21 73
4744.37 68
4744.53 65
4744.69 66
4744.85 69
4745.00 76
4745.16 85
4745.32 95
4745.48 105
4745.64 113
4745.79 118
4745.95 121
4746.11 120
4746.27 115
4746.43 108
4746.58 99
4746.74 88
4746.90 78
4747.06 68
4747.22 60
4747.37 53
4747.53 48
4747.69 44
4747.85 40
4748.01 36
4748.16 31
4748.32 27
4748.48 23
4748.64 21
4748.80 21
4748.95 23
4749.11 25
4749.27 26
4749.43 27
4749.59 26
4749.74 23
4749.90 20
4750.06 17
4750.22 15
4750.38 14
4750.53 14
4750.69 15
4750.85 15
4751.01 14
4751.17 12
4751.32 11
4751.48 11
4751.64 13
4751.80 18
4751.96 25
4752.11 32
4752.27 39
4752.43 45
4752.59 50
4752.75 54
4752.91 57
4753.06 60
4753.22 62
4753.38 64
4753.54 64
4753.70 61
4753.85 54
4754.01 45
4754.17 35
4754.33 23
4754.49 12
4754.64 4
4754.80 0
4754.96 0
4755.12 0
4755.28 0
4755.44 0
4755.59 0
4755.75 0
4755.91 0
4756.07 0
4756.23 0
4756.38 1
4756.54 4
4756.70 7
4756.86 12
4757.02 17
4757.18 22
4757.33 26
4757.49 30
4757.65 32
4757.81 35
4757.97 37
4758.12 38
4758.28 40
4758.44 41
4758.60 42
4758.76 43
4758.92 43
4759.07 44
4759.23 44
4759.39 45
4759.55 45
4759.71 45
4759.86 44
4760.02 41
4760.18 37
4760.34 31
4760.50 24
4760.66 18
4760.81 12
4760.97 7
4761.13 4
4761.29 4
4761.45 7
4761.61 11
4761.76 16
4761.92 22
4762.08 25
4762.24 27
4762.40 26
4762.55 24
4762.71 20
4762.87 17
4763.03 14
4763.19 10
4763.35 7
4763.50 3
4763.66 0
4763.82 0
4763.98 0
4764.14 0
4764.30 0
4764.45 0
4764.61 0
4764.77 1
4764.93 12
4765.09 21
4765.25 27
4765.40 29
4765.56 28
4765.72 24
4765.88 18
4766.04 14
4766.20 11
4766.35 11
4766.51 15
4766.67 23
4766.83 33
4766.99 44
4767.15 54
4767.30 63
4767.46 69
4767.62 72
4767.78 71
4767.94 68
4768.10 62
4768.25 57
4768.41 51
4768.57 46
4768.73 42
4768.89 38
4769.05 35
4769.20 32
4769.36 29
4769.52 27
4769.68 24
4769.84 23
4770.00 22
4770.15 23
4770.31 24
4770.47 27
4770.63 30
4770.79 33
4770.95 36
4771.10 40
4771.26 43
4771.42 47
4771.58 52
4771.74 57
4771.90 63
4772.06 68
4772.21 72
4772.37 74
4772.53 74
4772.69 72
4772.85 71
4773.01 69
4773.16 69
4773.32 68
4773.48 68
4773.64 68
4773.80 66
4773.96 62
4774.12 57
4774.27 51
4774.43 45
4774.59 41
4774.75 40
4774.91 41
4775.07 46
4775.22 54
4775.38 63
4775.54 73
4775.70 83
4775.86 92
4776.02 99
4776.18 103
4776.33 105
4776.49 106
4776.65 105
4776.81 103
4776.97 101
4777.13 100
4777.28 100
4777.44 101
4777.60 104
4777.76 106
4777.92 107
4778.08 105
4778.24 100
4778.39 92
4778.55 81
4778.71 68
4778.87 56
4779.03 45
4779.19 36
4779.35 31
4779.50 29
4779.66 30
4779.82 33
4779.98 38
4780.14 43
4780.30 49
4780.46 53
4780.61 56
4780.77 58
4780.93 57
4781.09 54
4781.25 49
4781.41 44
4781.57 40
4781.72 36
4781.88 34
4782.04 33
4782.20 32
4782.36 31
4782.52 29
4782.68 25
4782.83 19
4782.99 13
4783.15 6
4783.31 0
4783.47 0
4783.63 0
4783.79 0
4783.94 0
4784.10 0
4784.26 0
4784.42 0
4784.58 0
4784.74 0
4784.90 3
4785.06 6
4785.21 10
4785.37 14
4785.53 18
4785.69 22
4785.85 24
4786.01 26
4786.17 26
4786.32 25
4786.48 24
4786.64 23
4786.80 23
4786.96 23
4787.12 23
4787.28 22
4787.44 19
4787.59 14
4787.75 7
4787.91 0
4788.07 0
4788.23 0
4788.39 0
4788.55 0
4788.70 0
4788.86 2
4789.02 16
4789.18 29
4789.34 40
4789.50 47
4789.66 49
4789.82 46
4789.97 41
4790.13 34
4790.29 26
4790.45 20
4790.61 15
4790.77 13
4790.93 12
4791.09 14
4791.24 16
4791.40 19
4791.56 21
4791.72 23
4791.88 22
4792.04 20
4792.20 16
4792.36 11
4792.51 6
4792.67 2
4792.83 0
4792.99 1
4793.15 5
4793.31 11
4793.47 18
4793.63 26
4793.78 34
4793.94 39
4794.10 42
4794.26 42
4794.42 40
4794.58 37
4794.74 34
4794.90 33
4795.05 33
4795.21 36
4795.37 41
4795.53 47
4795.69 52
4795.85 56
4796.01 59
4796.17 60
4796.33 60
4796.48 57
4796.64 53
4796.80 47
4796.96 40
4797.12 33
4797.28 26
4797.44 21
4797.60 17
4797.75 16
4797.91 15
4798.07 14
4798.23 14
4798.39 12
4798.55 10
4798.71 7
4798.87 3
4799.03 0
4799.18 0
4799.34 0
4799.50 0
4799.66 0
4799.82 0
4799.98 0
4800.14 0
4800.30 0
4800.46 4
4800.61 8
4800.77 12
4800.93 15
4801.09 18
4801.25 21
4801.41 26
4801.57 31
4801.73 39
4801.89 47
4802.04 54
4802.20 60
4802.36 64
4802.52 65
4802.68 63
4802.84 60
4803.00 56
4803.16 52
4803.32 48
4803.48 46
4803.63 45
4803.79 44
4803.95 45
4804.11 45
4804.27 45
4804.43 45
4804.59 43
4804.75 41
4804.91 40
4805.06 39
4805.22 39
4805.38 41
4805.54 43
4805.70 46
4805.86 48
4806.02 49
4806.18 47
4806.34 43
4806.50 37
4806.65 29
4806.81 21
4806.97 12
4807.13 5
4807.29 0
4807.45 0
4807.61 0
4807.77 0
4807.93 4
4808.09 13
4808.24 23
4808.40 33
4808.56 42
4808.72 49
4808.88 55
4809.04 60
4809.20 64
4809.36 69
4809.52 73
4809.68 77
4809.84 80
4809.99 82
4810.15 81
4810.31 78
4810.47 75
4810.63 72
4810.79 69
4810.95 68
4811.11 67
4811.27 67
4811.43 67
4811.58 66
4811.74 64
4811.90 61
4812.06 56
4812.22 50
4812.38 44
4812.54 38
4812.70 32
4812.86 27
4813.02 21
4813.18 17
4813.33 12
4813.49 8
4813.65 4
4813.81 0
4813.97 0
4814.13 0
4814.29 0
4814.45 0
4814.61 0
4814.77 0
4814.93 0
4815.09 0
4815.24 3
4815.40 7
4815.56 13
4815.72 22
4815.88 33
4816.04 48
4816.20 65
4816.36 84
4816.52 102
4816.68 118
4816.84 129
4817.00 136
4817.15 139
4817.31 139
4817.47 137
4817.63 135
4817.79 134
4817.95 133
4818.11 133
4818.27 134
4818.43 133
4818.59 132
4818.75 130
4818.91 127
4819.06 125
4819.22 125
4819.38 125
4819.54 128
4819.70 131
4819.86 134
4820.02 136
4820.18 137
4820.34 136
4820.50 133
4820.66 128
4820.82 123
4820.98 118
4821.13 114
4821.29 111
4821.45 108
4821.61 105
4821.77 101
4821.93 95
4822.09 88
4822.25 80
4822.41 72
4822.57 65
4822.73 61
4822.89 60
4823.05 62
4823.20 66
4823.36 72
4823.52 79
4823.68 85
4823.84 91
4824.00 94
4824.16 97
4824.32 98
4824.48 99
4824.64 99
4824.80 100
4824.96 100
4825.12 102
4825.28 102
4825.43 102
4825.59 99
4825.75 93
4825.91 82
4826.07 68
4826.23 49
4826.39 29
4826.55 9
4826.71 0
4826.87 0
4827.03 0
4827.19 0
4827.35 0
4827.51 0
4827.67 0
4827.82 10
4827.98 22
4828.14 31
4828.30 37
4828.46 40
4828.62 40
4828.78 38
4828.94 36
4829.10 33
4829.26 31
4829.42 29
4829.58 28
4829.74 28
4829.90 29
4830.06 30
4830.22 32
4830.37 34
4830.53 35
4830.69 36
4830.85 35
4831.01 34
4831.17 33
4831.33 33
4831.49 33
4831.65 34
4831.81 34
4831.97 32
4832.13 30
4832.29 26
4832.45 22
4832.61 18
4832.77 16
4832.93 16
4833.08 18
4833.24 21
4833.40 24
4833.56 24
4833.72 23
4833.88 18
4834.04 12
4834.20 4
4834.36 0
4834.52 0
4834.68 0
4834.84 0
4835.00 0
4835.16 0
4835.32 0
4835.48 0
4835.64 6
4835.80 14
4835.96 19
4836.11 23
4836.27 23
4836.43 22
4836.59 20
4836.75 18
4836.91 17
4837.07 18
4837.23 20
4837.39 22
4837.55 24
4837.71 25
4837.87 26
4838.03 25
4838.19 25
4838.35 25
4838.51 27
4838.67 29
4838.83 32
4838.99 37
4839.15 42
4839.30 47
4839.46 52
4839.62 57
4839.78 62
4839.94 66
4840.10 68
4840.26 68
4840.42 66
4840.58 62
4840.74 56
4840.90 50
4841.06 44
4841.22 40
4841.38 37
4841.54 35
4841.70 35
4841.86 36
4842.02 37
4842.18 37
4842.34 37
4842.50 37
4842.66 37
4842.82 36
4842.97 36
4843.13 36
4843.29 37
4843.45 40
4843.61 44
4843.77 50
4843.93 55
4844.09 61
4844.25 66
4844.41 70
4844.57 73
4844.73 76
4844.89 78
4845.05 82
4845.21 85
4845.37 89
4845.53 93
4845.69 97
4845.85 100
4846.01 102
4846.17 102
4846.33 101
4846.49 98
4846.65 92
4846.81 85
4846.97 77
4847.13 69
4847.29 61
4847.44 54
4847.60 48
4847.76 44
4847.92 42
4848.08 42
4848.24 43
4848.40 47
4848.56 52
4848.72 58
4848.88 64
4849.04 70
4849.20 74
4849.36 76
4849.52 77
4849.68 77
4849.84 77
4850.00 78
4850.16 80
4850.32 82
4850.48 84
4850.64 85
4850.80 85
4850.96 83
4851.12 81
4851.28 78
4851.44 75
4851.60 72
4851.76 70
4851.92 69
4852.08 69
4852.24 70
4852.40 71
4852.56 75
4852.72 79
4852.88 86
4853.03 94
4853.19 102
4853.35 110
4853.51 118
4853.67 123
4853.83 127
4853.99 129
4854.15 130
4854.31 132
4854.47 135
4854.63 140
4854.79 146
4854.95 152
4855.11 158
4855.27 163
4855.43 166
4855.59 168
4855.75 171
4855.91 174
4856.07 180
4856.23 187
4856.39 195
4856.55 203
4856.71 209
4856.87 214
4857.03 215
4857.19 215
4857.35 215
4857.51 215
4857.67 216
4857.83 219
4857.99 222
4858.15 226
4858.31 228
4858.47 228
4858.63 226
4858.79 221
4858.95 215
4859.11 209
4859.27 204
4859.43 200
4859.59 197
4859.75 197
4859.91 198
4860.07 201
4860.23 207
4860.39 214
4860.55 223
4860.71 234
4860.87 245
4861.03 255
4861.19 262
4861.35 266
4861.51 267
4861.67 263
4861.83 255
4861.99 245
4862.15 232
4862.31 219
4862.47 204
4862.63 189
4862.79 174
4862.95 160
4863.11 148
4863.27 138
4863.43 131
4863.59 126
4863.75 124
4863.91 123
4864.07 123
4864.22 123
4864.38 123
4864.54 123
4864.70 121
4864.86 117
4865.02 112
4865.18 106
4865.34 98
4865.50 90
4865.66 82
4865.82 74
4865.98 69
4866.14 68
4866.30 69
4866.46 72
4866.62 77
4866.78 81
4866.94 83
4867.10 82
4867.26 77
4867.42 69
4867.58 60
4867.74 50
4867.90 42
4868.06 37
4868.22 34
4868.38 34
4868.54 36
4868.70 39
4868.86 44
4869.02 47
4869.18 50
4869.34 53
4869.50 55
4869.66 58
4869.82 61
4869.98 65
4870.14 70
4870.31 76
4870.47 82
4870.63 88
4870.79 94
4870.95 99
4871.11 104
4871.27 109
4871.43 113
4871.59 116
4871.75 119
4871.91 122
4872.07 124
4872.23 126
4872.39 128
4872.55 130
4872.71 133
4872.87 137
4873.03 143
[truncated: 718,412 more chars]
