# Supplementary material for: Methylobacterium Species Promoting Rice and Barley Growth and Interaction Specificity Revealed with Whole-Cell Matrix-Assisted Laser Desorption / Ionization-Time-of-Flight Mass Spectrometry (MALDI-TOF/MS) Analysis
Source: PLoS One. 2015 Jun 8;10(6):e0129509. doi: 10.1371/journal.pone.0129509 (PMC4460032; doi:10.1371/journal.pone.0129509)
Supplement: S1 Data — (ZIP) [file pone.0129509.s001.zip › Supplementary data 1 (ms type strains)/M_rhodinum DSM 2163T.txt]

780.90 0
780.96 0
781.02 0
781.09 0
781.15 0
781.22 0
781.28 0
781.34 0
781.41 0
781.47 0
781.54 0
781.60 0
781.66 0
781.73 0
781.79 0
781.86 0
781.92 0
781.98 0
782.05 0
782.11 0
782.18 0
782.24 0
782.30 0
782.37 0
782.43 0
782.50 0
782.56 0
782.62 0
782.69 0
782.75 0
782.82 0
782.88 0
782.95 0
783.01 0
783.07 0
783.14 0
783.20 0
783.27 0
783.33 0
783.39 0
783.46 0
783.52 0
783.59 0
783.65 0
783.71 0
783.78 0
783.84 0
783.91 0
783.97 0
784.04 0
784.10 0
784.16 0
784.23 0
784.29 0
784.36 0
784.42 0
784.48 0
784.55 0
784.61 0
784.68 0
784.74 0
784.80 0
784.87 0
784.93 0
785.00 0
785.06 0
785.13 0
785.19 0
785.25 0
785.32 0
785.38 0
785.45 0
785.51 0
785.57 0
785.64 0
785.70 0
785.77 0
785.83 0
785.90 0
785.96 0
786.02 0
786.09 0
786.15 0
786.22 0
786.28 0
786.35 0
786.41 0
786.47 0
786.54 0
786.60 0
786.67 0
786.73 0
786.80 0
786.86 0
786.92 0
786.99 0
787.05 0
787.12 0
787.18 0
787.24 0
787.31 0
787.37 0
787.44 0
787.50 0
787.57 0
787.63 0
787.69 0
787.76 0
787.82 0
787.89 0
787.95 0
788.02 0
788.08 0
788.14 0
788.21 0
788.27 0
788.34 0
788.40 0
788.47 0
788.53 0
788.59 0
788.66 0
788.72 0
788.79 0
788.85 0
788.92 0
788.98 0
789.05 0
789.11 0
789.17 0
789.24 0
789.30 0
789.37 0
789.43 0
789.50 0
789.56 0
789.62 0
789.69 0
789.75 0
789.82 0
789.88 0
789.95 0
790.01 0
790.07 0
790.14 0
790.20 0
790.27 0
790.33 0
790.40 0
790.46 0
790.53 0
790.59 0
790.65 0
790.72 0
790.78 0
790.85 0
790.91 0
790.98 0
791.04 0
791.11 0
791.17 0
791.23 0
791.30 0
791.36 0
791.43 0
791.49 0
791.56 0
791.62 0
791.69 0
791.75 0
791.81 0
791.88 0
791.94 0
792.01 0
792.07 0
792.14 0
792.20 0
792.27 0
792.33 0
792.39 0
792.46 0
792.52 0
792.59 0
792.65 0
792.72 0
792.78 0
792.85 0
792.91 0
792.97 0
793.04 0
793.10 0
793.17 0
793.23 0
793.30 0
793.36 0
793.43 0
793.49 0
793.55 0
793.62 0
793.68 0
793.75 0
793.81 0
793.88 0
793.94 0
794.01 0
794.07 0
794.14 0
794.20 0
794.26 0
794.33 0
794.39 0
794.46 0
794.52 0
794.59 0
794.65 0
794.72 0
794.78 0
794.85 0
794.91 0
794.97 0
795.04 0
795.10 0
795.17 0
795.23 0
795.30 0
795.36 0
795.43 0
795.49 0
795.56 0
795.62 0
795.69 0
795.75 0
795.81 0
795.88 0
795.94 0
796.01 0
796.07 0
796.14 0
796.20 0
796.27 0
796.33 0
796.40 0
796.46 0
796.53 0
796.59 0
796.65 0
796.72 0
796.78 0
796.85 0
796.91 0
796.98 0
797.04 0
797.11 0
797.17 0
797.24 0
797.30 0
797.37 0
797.43 0
797.50 0
797.56 0
797.62 0
797.69 0
797.75 0
797.82 0
797.88 0
797.95 0
798.01 0
798.08 0
798.14 0
798.21 0
798.27 0
798.34 0
798.40 0
798.47 0
798.53 0
798.60 0
798.66 0
798.72 0
798.79 0
798.85 0
798.92 0
798.98 0
799.05 0
799.11 0
799.18 0
799.24 0
799.31 0
799.37 0
799.44 0
799.50 0
799.57 0
799.63 0
799.70 0
799.76 0
799.83 0
799.89 0
799.96 0
800.02 0
800.08 0
800.15 0
800.21 0
800.28 0
800.34 0
800.41 0
800.47 0
800.54 0
800.60 0
800.67 0
800.73 0
800.80 0
800.86 0
800.93 0
800.99 0
801.06 0
801.12 0
801.19 0
801.25 0
801.32 0
801.38 0
801.45 0
801.51 0
801.58 0
801.64 0
801.70 0
801.77 0
801.83 0
801.90 0
801.96 0
802.03 0
802.09 0
802.16 0
802.22 0
802.29 0
802.35 0
802.42 0
802.48 0
802.55 0
802.61 0
802.68 0
802.74 0
802.81 0
802.87 0
802.94 0
803.00 0
803.07 0
803.13 0
803.20 0
803.26 0
803.33 0
803.39 0
803.46 0
803.52 0
803.59 0
803.65 0
803.72 0
803.78 0
803.85 0
803.91 0
803.98 0
804.04 0
804.11 0
804.17 0
804.24 0
804.30 0
804.37 0
804.43 0
804.50 0
804.56 0
804.63 0
804.69 0
804.76 0
804.82 0
804.89 0
804.95 0
805.02 0
805.08 0
805.15 0
805.21 0
805.28 0
805.34 0
805.41 0
805.47 0
805.54 0
805.60 0
805.67 0
805.73 0
805.80 0
805.86 0
805.93 0
805.99 0
806.06 0
806.12 0
806.19 0
806.25 0
806.32 0
806.38 0
806.45 0
806.51 0
806.58 0
806.64 0
806.71 0
806.77 0
806.84 0
806.90 0
806.97 0
807.03 0
807.10 0
807.16 0
807.23 0
807.29 0
807.36 0
807.42 0
807.49 0
807.55 0
807.62 0
807.68 0
807.75 0
807.81 0
807.88 0
807.94 0
808.01 0
808.07 0
808.14 0
808.20 0
808.27 0
808.33 0
808.40 0
808.46 0
808.53 0
808.59 0
808.66 0
808.72 0
808.79 0
808.85 0
808.92 0
808.98 0
809.05 0
809.11 0
809.18 0
809.25 0
809.31 0
809.38 0
809.44 0
809.51 0
809.57 0
809.64 0
809.70 0
809.77 0
809.83 0
809.90 0
809.96 0
810.03 0
810.09 0
810.16 0
810.22 0
810.29 0
810.35 0
810.42 0
810.48 0
810.55 0
810.61 0
810.68 0
810.74 0
810.81 0
810.87 0
810.94 0
811.01 0
811.07 0
811.14 0
811.20 0
811.27 0
811.33 0
811.40 0
811.46 0
811.53 0
811.59 0
811.66 0
811.72 0
811.79 0
811.85 0
811.92 0
811.98 0
812.05 0
812.11 0
812.18 0
812.24 0
812.31 0
812.38 0
812.44 0
812.51 0
812.57 0
812.64 0
812.70 0
812.77 0
812.83 0
812.90 0
812.96 0
813.03 0
813.09 0
813.16 0
813.22 0
813.29 0
813.35 0
813.42 0
813.49 0
813.55 0
813.62 0
813.68 0
813.75 0
813.81 0
813.88 0
813.94 0
814.01 0
814.07 0
814.14 0
814.20 0
814.27 0
814.33 0
814.40 0
814.47 0
814.53 0
814.60 0
814.66 0
814.73 0
814.79 0
814.86 0
814.92 0
814.99 0
815.05 0
815.12 0
815.18 0
815.25 0
815.32 0
815.38 0
815.45 0
815.51 0
815.58 0
815.64 0
815.71 0
815.77 0
815.84 0
815.90 0
815.97 0
816.04 0
816.10 0
816.17 0
816.23 0
816.30 0
816.36 0
816.43 0
816.49 0
816.56 0
816.62 0
816.69 0
816.75 0
816.82 0
816.89 0
816.95 0
817.02 0
817.08 0
817.15 0
817.21 0
817.28 0
817.34 0
817.41 0
817.48 0
817.54 0
817.61 0
817.67 0
817.74 0
817.80 0
817.87 0
817.93 0
818.00 0
818.06 0
818.13 0
818.20 0
818.26 0
818.33 0
818.39 0
818.46 0
818.52 0
818.59 0
818.65 0
818.72 0
818.79 0
818.85 0
818.92 0
818.98 0
819.05 0
819.11 0
819.18 0
819.24 0
819.31 0
819.38 0
819.44 0
819.51 0
819.57 0
819.64 0
819.70 0
819.77 0
819.83 0
819.90 0
819.97 0
820.03 0
820.10 0
820.16 0
820.23 0
820.29 0
820.36 0
820.42 0
820.49 0
820.56 0
820.62 0
820.69 0
820.75 0
820.82 0
820.88 0
820.95 0
821.02 0
821.08 0
821.15 0
821.21 0
821.28 0
821.34 0
821.41 0
821.47 0
821.54 0
821.61 0
821.67 0
821.74 0
821.80 0
821.87 0
821.93 0
822.00 0
822.07 0
822.13 0
822.20 0
822.26 0
822.33 0
822.39 0
822.46 0
822.53 0
822.59 0
822.66 0
822.72 0
822.79 0
822.85 0
822.92 0
822.98 0
823.05 0
823.12 0
823.18 0
823.25 0
823.31 0
823.38 0
823.44 0
823.51 0
823.58 0
823.64 0
823.71 0
823.77 0
823.84 0
823.91 0
823.97 0
824.04 0
824.10 0
824.17 0
824.23 0
824.30 0
824.37 0
824.43 0
824.50 0
824.56 0
824.63 0
824.69 0
824.76 0
824.83 0
824.89 0
824.96 0
825.02 0
825.09 0
825.15 0
825.22 0
825.29 0
825.35 0
825.42 0
825.48 0
825.55 0
825.62 0
825.68 0
825.75 0
825.81 0
825.88 0
825.94 0
826.01 0
826.08 0
826.14 0
826.21 0
826.27 0
826.34 0
826.41 0
826.47 0
826.54 0
826.60 0
826.67 0
826.73 0
826.80 0
826.87 0
826.93 0
827.00 0
827.06 0
827.13 0
827.20 0
827.26 0
827.33 0
827.39 0
827.46 0
827.52 0
827.59 0
827.66 0
827.72 0
827.79 0
827.85 0
827.92 0
827.99 0
828.05 0
828.12 0
828.18 0
828.25 0
828.32 0
828.38 0
828.45 0
828.51 0
828.58 0
828.65 0
828.71 0
828.78 0
828.84 0
828.91 0
828.97 0
829.04 0
829.11 0
829.17 0
829.24 0
829.30 0
829.37 0
829.44 0
829.50 0
829.57 0
829.63 0
829.70 0
829.77 0
829.83 0
829.90 0
829.96 0
830.03 0
830.10 0
830.16 0
830.23 0
830.29 0
830.36 0
830.43 0
830.49 0
830.56 0
830.62 0
830.69 0
830.76 0
830.82 0
830.89 0
830.95 0
831.02 0
831.09 0
831.15 0
831.22 0
831.28 0
831.35 0
831.42 0
831.48 0
831.55 0
831.61 0
831.68 0
831.75 0
831.81 0
831.88 0
831.94 0
832.01 0
832.08 0
832.14 0
832.21 0
832.28 0
832.34 0
832.41 0
832.47 0
832.54 0
832.61 0
832.67 0
832.74 0
832.80 0
832.87 0
832.94 0
833.00 0
833.07 0
833.13 0
833.20 0
833.27 0
833.33 0
833.40 0
833.47 0
833.53 0
833.60 0
833.66 0
833.73 0
833.80 0
833.86 0
833.93 0
833.99 0
834.06 0
834.13 0
834.19 0
834.26 0
834.32 0
834.39 0
834.46 0
834.52 0
834.59 0
834.66 0
834.72 0
834.79 0
834.85 0
834.92 0
834.99 0
835.05 0
835.12 0
835.19 0
835.25 0
835.32 0
835.38 0
835.45 0
835.52 0
835.58 0
835.65 0
835.71 0
835.78 0
835.85 0
835.91 0
835.98 0
836.05 0
836.11 0
836.18 0
836.24 0
836.31 0
836.38 0
836.44 0
836.51 0
836.58 0
836.64 0
836.71 0
836.77 0
836.84 0
836.91 0
836.97 0
837.04 0
837.11 0
837.17 0
837.24 0
837.30 0
837.37 0
837.44 0
837.50 0
837.57 0
837.64 0
837.70 0
837.77 0
837.83 0
837.90 0
837.97 0
838.03 0
838.10 0
838.17 0
838.23 0
838.30 0
838.37 0
838.43 0
838.50 0
838.56 0
838.63 0
838.70 0
838.76 0
838.83 0
838.90 0
838.96 0
839.03 0
839.09 0
839.16 0
839.23 0
839.29 0
839.36 0
839.43 0
839.49 0
839.56 0
839.63 0
839.69 0
839.76 0
839.82 0
839.89 0
839.96 0
840.02 0
840.09 0
840.16 0
840.22 0
840.29 0
840.36 0
840.42 0
840.49 0
840.56 0
840.62 0
840.69 0
840.75 0
840.82 0
840.89 0
840.95 0
841.02 0
841.09 0
841.15 0
841.22 0
841.29 0
841.35 0
841.42 0
841.48 0
841.55 0
841.62 0
841.68 0
841.75 0
841.82 0
841.88 0
841.95 0
842.02 0
842.08 0
842.15 0
842.22 0
842.28 0
842.35 0
842.42 0
842.48 0
842.55 0
842.61 0
842.68 0
842.75 0
842.81 0
842.88 0
842.95 0
843.01 0
843.08 0
843.15 0
843.21 0
843.28 0
843.35 0
843.41 0
843.48 0
843.55 0
843.61 0
843.68 0
843.75 0
843.81 0
843.88 0
843.94 0
844.01 0
844.08 0
844.14 0
844.21 0
844.28 0
844.34 0
844.41 0
844.48 0
844.54 0
844.61 0
844.68 0
844.74 0
844.81 0
844.88 0
844.94 0
845.01 0
845.08 0
845.14 0
845.21 0
845.28 0
845.34 0
845.41 0
845.48 0
845.54 0
845.61 0
845.68 0
845.74 0
845.81 0
845.88 0
845.94 0
846.01 0
846.08 0
846.14 0
846.21 0
846.28 0
846.34 0
846.41 0
846.48 0
846.54 0
846.61 0
846.68 0
846.74 0
846.81 0
846.88 0
846.94 0
847.01 0
847.08 0
847.14 0
847.21 0
847.28 0
847.34 0
847.41 0
847.48 0
847.54 0
847.61 0
847.68 0
847.74 0
847.81 0
847.88 0
847.94 0
848.01 0
848.08 0
848.14 0
848.21 0
848.28 0
848.34 0
848.41 0
848.48 0
848.54 0
848.61 0
848.68 0
848.74 0
848.81 0
848.88 0
848.94 0
849.01 0
849.08 0
849.14 0
849.21 0
849.28 0
849.34 0
849.41 0
849.48 0
849.54 0
849.61 0
849.68 0
849.74 0
849.81 0
849.88 0
849.94 0
850.01 0
850.08 0
850.14 0
850.21 0
850.28 0
850.34 0
850.41 0
850.48 0
850.54 0
850.61 0
850.68 0
850.75 0
850.81 0
850.88 0
850.95 0
851.01 0
851.08 0
851.15 0
851.21 0
851.28 0
851.35 0
851.41 0
851.48 0
851.55 0
851.61 0
851.68 0
851.75 0
851.81 0
851.88 0
851.95 0
852.02 0
852.08 0
852.15 0
852.22 0
852.28 0
852.35 0
852.42 0
852.48 0
852.55 0
852.62 0
852.68 0
852.75 0
852.82 0
852.88 0
852.95 0
853.02 0
853.09 0
853.15 0
853.22 0
853.29 0
853.35 0
853.42 0
853.49 0
853.55 0
853.62 0
853.69 0
853.75 0
853.82 0
853.89 0
853.95 0
854.02 0
854.09 0
854.16 0
854.22 0
854.29 0
854.36 0
854.42 0
854.49 0
854.56 0
854.62 0
854.69 0
854.76 0
854.83 0
854.89 0
854.96 0
855.03 0
855.09 0
855.16 0
855.23 0
855.29 0
855.36 0
855.43 0
855.50 0
855.56 0
855.63 0
855.70 0
855.76 0
855.83 0
855.90 0
855.96 0
856.03 0
856.10 0
856.17 0
856.23 0
856.30 0
856.37 0
856.43 0
856.50 0
856.57 0
856.63 0
856.70 0
856.77 0
856.84 0
856.90 0
856.97 0
857.04 0
857.10 0
857.17 0
857.24 0
857.30 0
857.37 0
857.44 0
857.51 0
857.57 0
857.64 0
857.71 0
857.77 0
857.84 0
857.91 0
857.98 0
858.04 0
858.11 0
858.18 0
858.24 0
858.31 0
858.38 0
858.45 0
858.51 0
858.58 0
858.65 0
858.71 0
858.78 0
858.85 0
858.91 0
858.98 0
859.05 0
859.12 0
859.18 0
859.25 0
859.32 0
859.38 0
859.45 0
859.52 0
859.59 0
859.65 0
859.72 0
859.79 0
859.85 0
859.92 0
859.99 0
860.06 0
860.12 0
860.19 0
860.26 0
860.33 0
860.39 0
860.46 0
860.53 0
860.59 0
860.66 0
860.73 0
860.80 0
860.86 0
860.93 0
861.00 0
861.06 0
861.13 0
861.20 0
861.27 0
861.33 0
861.40 0
861.47 0
861.53 0
861.60 0
861.67 0
861.74 0
861.80 0
861.87 0
861.94 0
862.01 0
862.07 0
862.14 0
862.21 0
862.27 0
862.34 0
862.41 0
862.48 0
862.54 0
862.61 0
862.68 0
862.75 0
862.81 0
862.88 0
862.95 0
863.01 0
863.08 0
863.15 0
863.22 0
863.28 0
863.35 0
863.42 0
863.49 0
863.55 0
863.62 0
863.69 0
863.75 0
863.82 0
863.89 0
863.96 0
864.02 0
864.09 0
864.16 0
864.23 0
864.29 0
864.36 0
864.43 0
864.50 0
864.56 0
864.63 0
864.70 0
864.76 0
864.83 0
864.90 0
864.97 0
865.03 0
865.10 0
865.17 0
865.24 0
865.30 0
865.37 0
865.44 0
865.51 0
865.57 0
865.64 0
865.71 0
865.78 0
865.84 0
865.91 0
865.98 0
866.04 0
866.11 0
866.18 0
866.25 0
866.31 0
866.38 0
866.45 0
866.52 0
866.58 0
866.65 0
866.72 0
866.79 0
866.85 0
866.92 0
866.99 0
867.06 0
867.12 0
867.19 0
867.26 0
867.33 0
867.39 0
867.46 0
867.53 0
867.60 0
867.66 0
867.73 0
867.80 0
867.87 0
867.93 0
868.00 0
868.07 0
868.14 0
868.20 0
868.27 0
868.34 0
868.41 0
868.47 0
868.54 0
868.61 0
868.68 0
868.74 0
868.81 0
868.88 0
868.95 0
869.01 0
869.08 0
869.15 0
869.22 0
869.28 0
869.35 0
869.42 0
869.49 0
869.55 0
869.62 0
869.69 0
869.76 0
869.82 0
869.89 0
869.96 0
870.03 0
870.09 0
870.16 0
870.23 0
870.30 0
870.36 0
870.43 0
870.50 0
870.57 0
870.63 0
870.70 0
870.77 0
870.84 0
870.90 0
870.97 0
871.04 0
871.11 0
871.18 0
871.24 0
871.31 0
871.38 0
871.45 0
871.51 0
871.58 0
871.65 0
871.72 0
871.78 0
871.85 0
871.92 0
871.99 0
872.05 0
872.12 0
872.19 0
872.26 0
872.32 0
872.39 0
872.46 0
872.53 0
872.60 0
872.66 0
872.73 0
872.80 0
872.87 0
872.93 0
873.00 0
873.07 0
873.14 0
873.20 0
873.27 0
873.34 0
873.41 0
873.48 0
873.54 0
873.61 0
873.68 0
873.75 0
873.81 0
873.88 0
873.95 0
874.02 0
874.08 0
874.15 0
874.22 0
874.29 0
874.36 0
874.42 0
874.49 0
874.56 0
874.63 0
874.69 0
874.76 0
874.83 0
874.90 0
874.96 0
875.03 0
875.10 0
875.17 0
875.24 0
875.30 0
875.37 0
875.44 0
875.51 0
875.57 0
875.64 0
875.71 0
875.78 0
875.85 0
875.91 0
875.98 0
876.05 0
876.12 0
876.18 0
876.25 0
876.32 0
876.39 0
876.46 0
876.52 0
876.59 0
876.66 0
876.73 0
876.80 0
876.86 0
876.93 0
877.00 0
877.07 0
877.13 0
877.20 0
877.27 0
877.34 0
877.41 0
877.47 0
877.54 0
877.61 0
877.68 0
877.74 0
877.81 0
877.88 0
877.95 0
878.02 0
878.08 0
878.15 0
878.22 0
878.29 0
878.36 0
878.42 0
878.49 0
878.56 0
878.63 0
878.70 0
878.76 0
878.83 0
878.90 0
878.97 0
879.03 0
879.10 0
879.17 0
879.24 0
879.31 0
879.37 0
879.44 0
879.51 0
879.58 0
879.65 0
879.71 0
879.78 0
879.85 0
879.92 0
879.99 0
880.05 0
880.12 0
880.19 0
880.26 0
880.33 0
880.39 0
880.46 0
880.53 0
880.60 0
880.67 0
880.73 0
880.80 0
880.87 0
880.94 0
881.00 0
881.07 0
881.14 0
881.21 0
881.28 0
881.34 0
881.41 0
881.48 0
881.55 0
881.62 0
881.68 0
881.75 0
881.82 0
881.89 0
881.96 0
882.02 0
882.09 0
882.16 0
882.23 0
882.30 0
882.37 0
882.43 0
882.50 0
882.57 0
882.64 0
882.71 0
882.77 0
882.84 0
882.91 0
882.98 0
883.05 0
883.11 0
883.18 0
883.25 0
883.32 0
883.39 0
883.45 0
883.52 0
883.59 0
883.66 0
883.73 0
883.79 0
883.86 0
883.93 0
884.00 0
884.07 0
884.13 0
884.20 0
884.27 0
884.34 0
884.41 0
884.48 0
884.54 0
884.61 0
884.68 0
884.75 0
884.82 0
884.88 0
884.95 0
885.02 0
885.09 0
885.16 0
885.22 0
885.29 0
885.36 0
885.43 0
885.50 0
885.57 0
885.63 0
885.70 0
885.77 0
885.84 0
885.91 0
885.97 0
886.04 0
886.11 0
886.18 0
886.25 0
886.32 0
886.38 0
886.45 0
886.52 0
886.59 0
886.66 0
886.72 0
886.79 0
886.86 0
886.93 0
887.00 0
887.07 0
887.13 0
887.20 0
887.27 0
887.34 0
887.41 0
887.48 0
887.54 0
887.61 0
887.68 0
887.75 0
887.82 0
887.88 0
887.95 0
888.02 0
888.09 0
888.16 0
888.23 0
888.29 0
888.36 0
888.43 0
888.50 0
888.57 0
888.64 0
888.70 0
888.77 0
888.84 0
888.91 0
888.98 0
889.05 0
889.11 0
889.18 0
889.25 0
889.32 0
889.39 0
889.45 0
889.52 0
889.59 0
889.66 0
889.73 0
889.80 0
889.86 0
889.93 0
890.00 0
890.07 0
890.14 0
890.21 0
890.27 0
890.34 0
890.41 0
890.48 0
890.55 0
890.62 0
890.68 0
890.75 0
890.82 0
890.89 0
890.96 0
891.03 0
891.10 0
891.16 0
891.23 0
891.30 0
891.37 0
891.44 0
891.51 0
891.57 0
891.64 0
891.71 0
891.78 0
891.85 0
891.92 0
891.98 0
892.05 0
892.12 0
892.19 0
892.26 0
892.33 0
892.39 0
892.46 0
892.53 0
892.60 0
892.67 0
892.74 0
892.81 0
892.87 0
892.94 0
893.01 0
893.08 0
893.15 0
893.22 0
893.28 0
893.35 0
893.42 0
893.49 0
893.56 0
893.63 0
893.70 0
893.76 0
893.83 0
893.90 0
893.97 0
894.04 0
894.11 0
894.17 0
894.24 0
894.31 0
894.38 0
894.45 0
894.52 0
894.59 0
894.65 0
894.72 0
894.79 0
894.86 0
894.93 0
895.00 0
895.07 0
895.13 0
895.20 0
895.27 0
895.34 0
895.41 0
895.48 0
895.54 0
895.61 0
895.68 0
895.75 0
895.82 0
895.89 0
895.96 0
896.02 0
896.09 0
896.16 0
896.23 0
896.30 0
896.37 0
896.44 0
896.50 0
896.57 0
896.64 0
896.71 0
896.78 0
896.85 0
896.92 0
896.98 0
897.05 0
897.12 0
897.19 0
897.26 0
897.33 0
897.40 0
897.47 0
897.53 0
897.60 0
897.67 0
897.74 0
897.81 0
897.88 0
897.95 0
898.01 0
898.08 0
898.15 0
898.22 0
898.29 0
898.36 0
898.43 0
898.49 0
898.56 0
898.63 0
898.70 0
898.77 0
898.84 0
898.91 0
898.98 0
899.04 0
899.11 0
899.18 0
899.25 0
899.32 0
899.39 0
899.46 0
899.52 0
899.59 0
899.66 0
899.73 0
899.80 0
899.87 0
899.94 0
900.01 0
900.07 0
900.14 0
900.21 0
900.28 0
900.35 0
900.42 0
900.49 0
900.56 0
900.62 0
900.69 0
900.76 0
900.83 0
900.90 0
900.97 0
901.04 0
901.11 0
901.17 0
901.24 0
901.31 0
901.38 0
901.45 0
901.52 0
901.59 0
901.66 0
901.72 0
901.79 0
901.86 0
901.93 0
902.00 0
902.07 0
902.14 0
902.21 0
902.27 0
902.34 0
902.41 0
902.48 0
902.55 0
902.62 0
902.69 0
902.76 0
902.83 0
902.89 0
902.96 0
903.03 0
903.10 0
903.17 0
903.24 0
903.31 0
903.38 0
903.44 0
903.51 0
903.58 0
903.65 0
903.72 0
903.79 0
903.86 0
903.93 0
904.00 0
904.06 0
904.13 0
904.20 0
904.27 0
904.34 0
904.41 0
904.48 0
904.55 0
904.62 0
904.68 0
904.75 0
904.82 0
904.89 0
904.96 0
905.03 0
905.10 0
905.17 0
905.24 0
905.30 0
905.37 0
905.44 0
905.51 0
905.58 0
905.65 0
905.72 0
905.79 0
905.86 0
905.92 0
905.99 0
906.06 0
906.13 0
906.20 0
906.27 0
906.34 0
906.41 0
906.48 0
906.55 0
906.61 0
906.68 0
906.75 0
906.82 0
906.89 0
906.96 0
907.03 0
907.10 0
907.17 0
907.23 0
907.30 0
907.37 0
907.44 0
907.51 0
907.58 0
907.65 0
907.72 0
907.79 0
907.86 0
907.92 0
907.99 0
908.06 0
908.13 0
908.20 0
908.27 0
908.34 0
908.41 0
908.48 0
908.55 0
908.62 0
908.68 0
908.75 0
908.82 0
908.89 0
908.96 0
909.03 0
909.10 0
909.17 0
909.24 0
909.31 0
909.37 0
909.44 0
909.51 0
909.58 0
909.65 0
909.72 0
909.79 0
909.86 0
909.93 0
910.00 0
910.07 0
910.13 0
910.20 0
910.27 0
910.34 0
910.41 0
910.48 0
910.55 0
910.62 0
910.69 0
910.76 0
910.83 0
910.89 0
910.96 0
911.03 0
911.10 0
911.17 0
911.24 0
911.31 0
911.38 0
911.45 0
911.52 0
911.59 0
911.66 0
911.72 0
911.79 0
911.86 0
911.93 0
912.00 0
912.07 0
912.14 0
912.21 0
912.28 0
912.35 0
912.42 0
912.49 0
912.55 0
912.62 0
912.69 0
912.76 0
912.83 0
912.90 0
912.97 0
913.04 0
913.11 0
913.18 0
913.25 0
913.32 0
913.39 0
913.45 0
913.52 0
913.59 0
913.66 0
913.73 0
913.80 0
913.87 0
913.94 0
914.01 0
914.08 0
914.15 0
914.22 0
914.29 0
914.35 0
914.42 0
914.49 0
914.56 0
914.63 0
914.70 0
914.77 0
914.84 0
914.91 0
914.98 0
915.05 0
915.12 0
915.19 0
915.26 0
915.32 0
915.39 0
915.46 0
915.53 0
915.60 0
915.67 0
915.74 0
915.81 0
915.88 0
915.95 0
916.02 0
916.09 0
916.16 0
916.23 0
916.29 0
916.36 0
916.43 0
916.50 0
916.57 0
916.64 0
916.71 0
916.78 0
916.85 0
916.92 0
916.99 0
917.06 0
917.13 0
917.20 0
917.27 0
917.34 0
917.40 0
917.47 0
917.54 0
917.61 0
917.68 0
917.75 0
917.82 0
917.89 0
917.96 0
918.03 0
918.10 0
918.17 0
918.24 0
918.31 0
918.38 0
918.45 0
918.51 0
918.58 0
918.65 0
918.72 0
918.79 0
918.86 0
918.93 0
919.00 0
919.07 0
919.14 0
919.21 0
919.28 0
919.35 0
919.42 0
919.49 0
919.56 0
919.63 0
919.70 0
919.76 0
919.83 0
919.90 0
919.97 0
920.04 0
920.11 0
920.18 0
920.25 0
920.32 0
920.39 0
920.46 0
920.53 0
920.60 0
920.67 0
920.74 0
920.81 0
920.88 0
920.95 0
921.02 0
921.09 0
921.15 0
921.22 0
921.29 0
921.36 0
921.43 0
921.50 0
921.57 0
921.64 0
921.71 0
921.78 0
921.85 0
921.92 0
921.99 0
922.06 0
922.13 0
922.20 0
922.27 0
922.34 0
922.41 0
922.48 0
922.55 0
922.62 0
922.68 0
922.75 0
922.82 0
922.89 0
922.96 0
923.03 0
923.10 0
923.17 0
923.24 0
923.31 0
923.38 0
923.45 0
923.52 0
923.59 0
923.66 0
923.73 0
923.80 0
923.87 0
923.94 0
924.01 0
924.08 0
924.15 0
924.22 0
924.29 0
924.36 0
924.42 0
924.49 0
924.56 0
924.63 0
924.70 0
924.77 0
924.84 0
924.91 0
924.98 0
925.05 0
925.12 0
925.19 0
925.26 0
925.33 0
925.40 0
925.47 0
925.54 0
925.61 0
925.68 0
925.75 0
925.82 0
925.89 0
925.96 0
926.03 0
926.10 0
926.17 0
926.24 0
926.31 0
926.38 0
926.45 0
926.52 0
926.58 0
926.65 0
926.72 0
926.79 0
926.86 0
926.93 0
927.00 0
927.07 0
927.14 0
927.21 0
927.28 0
927.35 0
927.42 0
927.49 0
927.56 0
927.63 0
927.70 0
927.77 0
927.84 0
927.91 0
927.98 0
928.05 0
928.12 0
928.19 0
928.26 0
928.33 0
928.40 0
928.47 0
928.54 0
928.61 0
928.68 0
928.75 0
928.82 0
928.89 0
928.96 0
929.03 0
929.10 0
929.17 0
929.24 0
929.31 0
929.38 0
929.45 0
929.52 0
929.59 0
929.66 0
929.72 0
929.79 0
929.86 0
929.93 0
930.00 0
930.07 0
930.14 0
930.21 0
930.28 0
930.35 0
930.42 0
930.49 0
930.56 0
930.63 0
930.70 0
930.77 0
930.84 0
930.91 0
930.98 0
931.05 0
931.12 0
931.19 0
931.26 0
931.33 0
931.40 0
931.47 0
931.54 0
931.61 0
931.68 0
931.75 0
931.82 0
931.89 0
931.96 0
932.03 0
932.10 0
932.17 0
932.24 0
932.31 0
932.38 0
932.45 0
932.52 0
932.59 0
932.66 0
932.73 0
932.80 0
932.87 0
932.94 0
933.01 0
933.08 0
933.15 0
933.22 0
933.29 0
933.36 0
933.43 0
933.50 0
933.57 0
933.64 0
933.71 0
933.78 0
933.85 0
933.92 0
933.99 0
934.06 0
934.13 0
934.20 0
934.27 0
934.34 0
934.41 0
934.48 0
934.55 0
934.62 0
934.69 0
934.76 0
934.83 0
934.90 0
934.97 0
935.04 0
935.11 0
935.18 0
935.25 0
935.32 0
935.39 0
935.46 0
935.53 0
935.60 0
935.67 0
935.74 0
935.81 0
935.88 0
935.95 0
936.02 0
936.09 0
936.16 0
936.23 0
936.30 0
936.37 0
936.44 0
936.51 0
936.58 0
936.65 0
936.72 0
936.79 0
936.86 0
936.93 0
937.00 0
937.07 0
937.14 0
937.21 0
937.28 0
937.35 0
937.42 0
937.49 0
937.56 0
937.63 0
937.70 0
937.77 0
937.84 0
937.91 0
937.98 0
938.05 0
938.12 0
938.19 0
938.26 0
938.33 0
938.41 0
938.48 0
938.55 0
938.62 0
938.69 0
938.76 0
938.83 0
938.90 0
938.97 0
939.04 0
939.11 0
939.18 0
939.25 0
939.32 0
939.39 0
939.46 0
939.53 0
939.60 0
939.67 0
939.74 0
939.81 0
939.88 0
939.95 0
940.02 0
940.09 0
940.16 0
940.23 0
940.30 0
940.37 0
940.44 0
940.51 0
940.58 0
940.65 0
940.72 0
940.79 0
940.86 0
940.93 0
941.00 0
941.07 0
941.14 0
941.21 0
941.28 0
941.35 0
941.42 0
941.49 0
941.57 0
941.64 0
941.71 0
941.78 0
941.85 0
941.92 0
941.99 0
942.06 0
942.13 0
942.20 0
942.27 0
942.34 0
942.41 0
942.48 0
942.55 0
942.62 0
942.69 0
942.76 0
942.83 0
942.90 0
942.97 0
943.04 0
943.11 0
943.18 0
943.25 0
943.32 0
943.39 0
943.46 0
943.53 0
943.60 0
943.67 0
943.75 0
943.82 0
943.89 0
943.96 0
944.03 0
944.10 0
944.17 0
944.24 0
944.31 0
944.38 0
944.45 0
944.52 0
944.59 0
944.66 0
944.73 0
944.80 0
944.87 0
944.94 0
945.01 0
945.08 0
945.15 0
945.22 0
945.29 0
945.36 0
945.43 0
945.51 0
945.58 0
945.65 0
945.72 0
945.79 0
945.86 0
945.93 0
946.00 0
946.07 0
946.14 0
946.21 0
946.28 0
946.35 0
946.42 0
946.49 0
946.56 0
946.63 0
946.70 0
946.77 0
946.84 0
946.91 0
946.98 0
947.06 0
947.13 0
947.20 0
947.27 0
947.34 0
947.41 0
947.48 0
947.55 0
947.62 0
947.69 0
947.76 0
947.83 0
947.90 0
947.97 0
948.04 0
948.11 0
948.18 0
948.25 0
948.32 0
948.40 0
948.47 0
948.54 0
948.61 0
948.68 0
948.75 0
948.82 0
948.89 0
948.96 0
949.03 0
949.10 0
949.17 0
949.24 0
949.31 0
949.38 0
949.45 0
949.52 0
949.59 0
949.67 0
949.74 0
949.81 0
949.88 0
949.95 0
950.02 0
950.09 0
950.16 0
950.23 0
950.30 0
950.37 0
950.44 0
950.51 0
950.58 0
950.65 0
950.72 0
950.79 1
950.87 1
950.94 1
951.01 2
951.08 2
951.15 2
951.22 2
951.29 3
951.36 3
951.43 4
951.50 4
951.57 5
951.64 6
951.71 6
951.78 7
951.85 7
951.93 8
952.00 8
952.07 8
952.14 9
952.21 9
952.28 9
952.35 10
952.42 10
952.49 10
952.56 9
952.63 9
952.70 9
952.77 8
952.84 8
952.91 7
952.99 6
953.06 6
953.13 5
953.20 5
953.27 4
953.34 4
953.41 3
953.48 3
953.55 3
953.62 3
953.69 3
953.76 3
953.83 3
953.90 3
953.98 3
954.05 2
954.12 2
954.19 2
954.26 1
954.33 1
954.40 1
954.47 1
954.54 1
954.61 1
954.68 1
954.75 1
954.82 1
954.90 1
954.97 0
955.04 0
955.11 0
955.18 0
955.25 0
955.32 0
955.39 0
955.46 0
955.53 0
955.60 0
955.67 0
955.75 0
955.82 0
955.89 0
955.96 0
956.03 0
956.10 0
956.17 0
956.24 0
956.31 0
956.38 0
956.45 0
956.52 0
956.60 0
956.67 0
956.74 0
956.81 0
956.88 0
956.95 0
957.02 0
957.09 0
957.16 0
957.23 0
957.30 0
957.37 0
957.45 0
957.52 0
957.59 0
957.66 0
957.73 0
957.80 0
957.87 0
957.94 0
958.01 0
958.08 0
958.15 0
958.23 0
958.30 0
958.37 0
958.44 0
958.51 0
958.58 0
958.65 0
958.72 0
958.79 0
958.86 0
958.93 0
959.01 0
959.08 0
959.15 0
959.22 0
959.29 0
959.36 0
959.43 0
959.50 0
959.57 0
959.64 0
959.71 0
959.79 0
959.86 0
959.93 0
960.00 0
960.07 0
960.14 0
960.21 0
960.28 0
960.35 0
960.42 0
960.50 0
960.57 0
960.64 0
960.71 0
960.78 0
960.85 0
960.92 0
960.99 0
961.06 0
961.13 0
961.21 0
961.28 0
961.35 0
961.42 0
961.49 0
961.56 0
961.63 0
961.70 0
961.77 0
961.84 0
961.92 0
961.99 0
962.06 0
962.13 0
962.20 0
962.27 0
962.34 0
962.41 0
962.48 0
962.56 0
962.63 0
962.70 0
962.77 0
962.84 0
962.91 0
962.98 0
963.05 0
963.12 0
963.19 0
963.27 0
963.34 0
963.41 0
963.48 0
963.55 0
963.62 0
963.69 0
963.76 0
963.83 0
963.91 0
963.98 0
964.05 0
964.12 0
964.19 0
964.26 0
964.33 0
964.40 0
964.47 0
964.55 0
964.62 0
964.69 0
964.76 0
964.83 0
964.90 0
964.97 0
965.04 0
965.11 0
965.19 0
965.26 0
965.33 0
965.40 0
965.47 0
965.54 0
965.61 0
965.68 0
965.76 0
965.83 0
965.90 0
965.97 0
966.04 0
966.11 0
966.18 0
966.25 0
966.33 0
966.40 0
966.47 0
966.54 0
966.61 0
966.68 0
966.75 0
966.82 0
966.89 0
966.97 0
967.04 0
967.11 0
967.18 0
967.25 0
967.32 0
967.39 0
967.46 0
967.54 0
967.61 0
967.68 0
967.75 0
967.82 0
967.89 0
967.96 0
968.03 0
968.11 0
968.18 0
968.25 0
968.32 0
968.39 0
968.46 0
968.53 0
968.60 0
968.68 0
968.75 0
968.82 0
968.89 0
968.96 0
969.03 0
969.10 0
969.18 0
969.25 0
969.32 0
969.39 0
969.46 0
969.53 0
969.60 0
969.67 0
969.75 0
969.82 0
969.89 0
969.96 0
970.03 0
970.10 0
970.17 0
970.25 0
970.32 0
970.39 0
970.46 0
970.53 0
970.60 0
970.67 0
970.74 0
970.82 0
970.89 0
970.96 0
971.03 0
971.10 0
971.17 0
971.24 0
971.32 0
971.39 0
971.46 0
971.53 0
971.60 0
971.67 0
971.74 0
971.82 0
971.89 0
971.96 0
972.03 0
972.10 0
972.17 0
972.24 0
972.32 0
972.39 0
972.46 0
972.53 0
972.60 0
972.67 0
972.74 0
972.82 0
972.89 0
972.96 0
973.03 0
973.10 0
973.17 0
973.24 0
973.32 0
973.39 0
973.46 0
973.53 0
973.60 0
973.67 0
973.74 0
973.82 0
973.89 0
973.96 0
974.03 0
974.10 0
974.17 0
974.24 0
974.32 0
974.39 0
974.46 0
974.53 0
974.60 0
974.67 0
974.75 0
974.82 0
974.89 0
974.96 0
975.03 0
975.10 0
975.17 0
975.25 0
975.32 0
975.39 0
975.46 0
975.53 0
975.60 0
975.67 0
975.75 0
975.82 0
975.89 0
975.96 0
976.03 0
976.10 0
976.18 0
976.25 0
976.32 0
976.39 0
976.46 0
976.53 0
976.61 0
976.68 0
976.75 0
976.82 0
976.89 0
976.96 0
977.03 0
977.11 0
977.18 0
977.25 0
977.32 0
977.39 0
977.46 0
977.54 0
977.61 0
977.68 0
977.75 0
977.82 0
977.89 0
977.97 1
978.04 1
978.11 1
978.18 1
978.25 0
978.32 0
978.40 0
978.47 0
978.54 0
978.61 0
978.68 0
978.75 0
978.83 0
978.90 0
978.97 0
979.04 0
979.11 0
979.18 0
979.26 0
979.33 0
979.40 0
979.47 0
979.54 0
979.61 0
979.69 0
979.76 0
979.83 0
979.90 0
979.97 0
980.04 0
980.12 0
980.19 0
980.26 0
980.33 1
980.40 1
980.47 1
980.55 1
980.62 1
980.69 1
980.76 1
980.83 1
980.90 1
980.98 1
981.05 1
981.12 1
981.19 2
981.26 2
981.34 2
981.41 2
981.48 2
981.55 2
981.62 2
981.69 1
981.77 1
981.84 1
981.91 1
981.98 0
982.05 0
982.12 0
982.20 0
982.27 0
982.34 0
982.41 0
982.48 0
982.56 0
982.63 0
982.70 0
982.77 0
982.84 0
982.91 0
982.99 0
983.06 0
983.13 0
983.20 0
983.27 0
983.35 0
983.42 0
983.49 0
983.56 0
983.63 0
983.70 0
983.78 0
983.85 0
983.92 0
983.99 0
984.06 0
984.14 0
984.21 0
984.28 0
984.35 0
984.42 0
984.49 0
984.57 0
984.64 0
984.71 1
984.78 1
984.85 1
984.93 1
985.00 1
985.07 1
985.14 1
985.21 0
985.29 0
985.36 0
985.43 0
985.50 0
985.57 0
985.65 0
985.72 0
985.79 0
985.86 0
985.93 0
986.00 0
986.08 1
986.15 1
986.22 1
986.29 1
986.36 1
986.44 1
986.51 1
986.58 1
986.65 1
986.72 1
986.80 1
986.87 1
986.94 1
987.01 1
987.08 1
987.16 1
987.23 0
987.30 0
987.37 0
987.44 0
987.52 0
987.59 0
987.66 0
987.73 0
987.80 1
987.88 1
987.95 1
988.02 1
988.09 1
988.16 1
988.24 1
988.31 1
988.38 1
988.45 1
988.52 1
988.60 1
988.67 1
988.74 1
988.81 1
988.88 1
988.96 1
989.03 1
989.10 1
989.17 1
989.24 1
989.32 1
989.39 0
989.46 0
989.53 0
989.60 0
989.68 0
989.75 0
989.82 0
989.89 0
989.96 0
990.04 0
990.11 0
990.18 0
990.25 0
990.32 0
990.40 0
990.47 0
990.54 0
990.61 0
990.69 0
990.76 0
990.83 0
990.90 0
990.97 0
991.05 0
991.12 0
991.19 0
991.26 0
991.33 0
991.41 0
991.48 0
991.55 0
991.62 0
991.70 0
991.77 0
991.84 0
991.91 0
991.98 0
992.06 0
992.13 0
992.20 0
992.27 0
992.34 0
992.42 0
992.49 0
992.56 0
992.63 1
992.71 1
992.78 1
992.85 1
992.92 1
992.99 1
993.07 1
993.14 1
993.21 1
993.28 1
993.35 1
993.43 1
993.50 1
993.57 1
993.64 1
993.72 1
993.79 1
993.86 0
993.93 0
994.00 0
994.08 0
994.15 0
994.22 0
994.29 0
994.37 0
994.44 1
994.51 1
994.58 0
994.65 0
994.73 0
994.80 0
994.87 0
994.94 0
995.02 0
995.09 0
995.16 0
995.23 0
995.30 1
995.38 1
995.45 1
995.52 1
995.59 1
995.67 1
995.74 1
995.81 1
995.88 1
995.96 1
996.03 1
996.10 1
996.17 1
996.24 1
996.32 1
996.39 1
996.46 1
996.53 1
996.61 1
996.68 1
996.75 1
996.82 1
996.90 1
996.97 1
997.04 1
997.11 1
997.18 1
997.26 1
997.33 1
997.40 1
997.47 1
997.55 1
997.62 2
997.69 2
997.76 2
997.84 2
997.91 2
997.98 2
998.05 2
998.13 2
998.20 2
998.27 2
998.34 1
998.41 1
998.49 1
998.56 1
998.63 1
998.70 1
998.78 1
998.85 1
998.92 1
998.99 1
999.07 1
999.14 1
999.21 1
999.28 1
999.36 1
999.43 1
999.50 1
999.57 1
999.65 0
999.72 0
999.79 0
999.86 0
999.94 0
1000.01 0
1000.08 0
1000.15 0
1000.22 0
1000.30 0
1000.37 0
1000.44 0
1000.51 0
1000.59 0
1000.66 1
1000.73 1
1000.80 0
1000.88 0
1000.95 0
1001.02 0
1001.09 0
1001.17 1
1001.24 1
1001.31 1
1001.38 1
1001.46 1
1001.53 1
1001.60 1
1001.67 1
1001.75 0
1001.82 0
1001.89 0
1001.96 0
1002.04 1
1002.11 1
1002.18 1
1002.25 1
1002.33 1
1002.40 1
1002.47 1
1002.54 1
1002.62 1
1002.69 0
1002.76 1
1002.83 1
1002.91 1
1002.98 2
1003.05 2
1003.12 3
1003.20 3
1003.27 3
1003.34 3
1003.41 3
1003.49 2
1003.56 2
1003.63 2
1003.70 1
1003.78 1
1003.85 1
1003.92 1
1004.00 1
1004.07 1
1004.14 1
1004.21 1
1004.29 1
1004.36 1
1004.43 1
1004.50 1
1004.58 1
1004.65 1
1004.72 1
1004.79 1
1004.87 1
1004.94 1
1005.01 0
1005.08 0
1005.16 0
1005.23 0
1005.30 0
1005.37 0
1005.45 0
1005.52 0
1005.59 0
1005.67 0
1005.74 0
1005.81 0
1005.88 0
1005.96 0
1006.03 0
1006.10 0
1006.17 0
1006.25 0
1006.32 0
1006.39 0
1006.46 0
1006.54 0
1006.61 0
1006.68 0
1006.76 0
1006.83 0
1006.90 0
1006.97 0
1007.05 0
1007.12 1
1007.19 1
1007.26 1
1007.34 1
1007.41 1
1007.48 1
1007.55 1
1007.63 1
1007.70 1
1007.77 1
1007.85 1
1007.92 1
1007.99 1
1008.06 1
1008.14 1
1008.21 1
1008.28 1
1008.35 1
1008.43 1
1008.50 1
1008.57 1
1008.65 1
1008.72 1
1008.79 1
1008.86 1
1008.94 1
1009.01 1
1009.08 1
1009.15 1
1009.23 1
1009.30 1
1009.37 0
1009.45 0
1009.52 0
1009.59 0
1009.66 0
1009.74 0
1009.81 0
1009.88 0
1009.96 0
1010.03 1
1010.10 1
1010.17 1
1010.25 1
1010.32 1
1010.39 1
1010.47 1
1010.54 1
1010.61 1
1010.68 1
1010.76 1
1010.83 1
1010.90 1
1010.97 1
1011.05 1
1011.12 1
1011.19 1
1011.27 1
1011.34 1
1011.41 1
1011.48 1
1011.56 1
1011.63 1
1011.70 1
1011.78 1
1011.85 1
1011.92 1
1011.99 1
1012.07 0
1012.14 0
1012.21 0
1012.29 0
1012.36 0
1012.43 0
1012.50 0
1012.58 0
1012.65 1
1012.72 1
1012.80 1
1012.87 1
1012.94 2
1013.02 2
1013.09 2
1013.16 2
1013.23 2
1013.31 2
1013.38 2
1013.45 1
1013.53 1
1013.60 1
1013.67 1
1013.74 1
1013.82 0
1013.89 0
1013.96 0
1014.04 1
1014.11 1
1014.18 1
1014.25 1
1014.33 1
1014.40 1
1014.47 1
1014.55 1
1014.62 1
1014.69 1
1014.77 1
1014.84 1
1014.91 1
1014.98 1
1015.06 0
1015.13 0
1015.20 0
1015.28 0
1015.35 0
1015.42 0
1015.50 0
1015.57 0
1015.64 0
1015.71 0
1015.79 0
1015.86 0
1015.93 0
1016.01 0
1016.08 0
1016.15 0
1016.23 0
1016.30 1
1016.37 1
1016.44 1
1016.52 1
1016.59 1
1016.66 2
1016.74 2
1016.81 2
1016.88 2
1016.96 2
1017.03 2
1017.10 2
1017.17 1
1017.25 1
1017.32 0
1017.39 0
1017.47 0
1017.54 0
1017.61 0
1017.69 0
1017.76 0
1017.83 0
1017.91 0
1017.98 0
1018.05 0
1018.12 1
1018.20 1
1018.27 1
1018.34 1
1018.42 1
1018.49 1
1018.56 2
1018.64 1
1018.71 1
1018.78 1
1018.86 1
1018.93 1
1019.00 1
1019.08 1
1019.15 2
1019.22 2
1019.29 2
1019.37 3
1019.44 3
1019.51 3
1019.59 3
1019.66 3
1019.73 3
1019.81 3
1019.88 3
1019.95 4
1020.03 4
1020.10 5
1020.17 5
1020.25 5
1020.32 5
1020.39 5
1020.46 5
1020.54 4
1020.61 4
1020.68 4
1020.76 3
1020.83 3
1020.90 3
1020.98 3
1021.05 3
1021.12 3
1021.20 2
1021.27 2
1021.34 2
1021.42 2
1021.49 2
1021.56 2
1021.64 2
1021.71 2
1021.78 3
1021.86 3
1021.93 3
1022.00 3
1022.08 3
1022.15 3
1022.22 3
1022.30 4
1022.37 4
1022.44 4
1022.51 4
1022.59 4
1022.66 4
1022.73 4
1022.81 5
1022.88 5
1022.95 5
1023.03 5
1023.10 5
1023.17 5
1023.25 5
1023.32 5
1023.39 4
1023.47 4
1023.54 3
1023.61 3
1023.69 3
1023.76 3
1023.83 3
1023.91 3
1023.98 3
1024.05 3
1024.13 3
1024.20 3
1024.27 2
1024.35 2
1024.42 1
1024.49 1
1024.57 1
1024.64 1
1024.71 1
1024.79 1
1024.86 1
1024.93 1
1025.01 1
1025.08 1
1025.15 1
1025.23 1
1025.30 2
1025.37 2
1025.45 3
1025.52 3
1025.59 3
1025.67 3
1025.74 3
1025.81 3
1025.89 3
1025.96 3
1026.03 2
1026.11 2
1026.18 2
1026.25 1
1026.33 1
1026.40 1
1026.47 1
1026.55 1
1026.62 1
1026.69 1
1026.77 1
1026.84 1
1026.91 1
1026.99 2
1027.06 2
1027.13 2
1027.21 2
1027.28 3
1027.35 3
1027.43 3
1027.50 3
1027.57 3
1027.65 4
1027.72 4
1027.80 4
1027.87 4
1027.94 5
1028.02 5
1028.09 5
1028.16 5
1028.24 4
1028.31 4
1028.38 4
1028.46 4
1028.53 5
1028.60 5
1028.68 5
1028.75 5
1028.82 5
1028.90 5
1028.97 4
1029.04 4
1029.12 3
1029.19 3
1029.26 3
1029.34 3
1029.41 2
1029.48 2
1029.56 2
1029.63 2
1029.71 2
1029.78 2
1029.85 2
1029.93 2
1030.00 2
1030.07 2
1030.15 1
1030.22 1
1030.29 1
1030.37 1
1030.44 1
1030.51 0
1030.59 0
1030.66 0
1030.73 0
1030.81 0
1030.88 0
1030.96 1
1031.03 1
1031.10 2
1031.18 2
1031.25 3
1031.32 3
1031.40 3
1031.47 3
1031.54 3
1031.62 3
1031.69 3
1031.76 4
1031.84 4
1031.91 5
1031.99 5
1032.06 5
1032.13 5
1032.21 5
1032.28 4
1032.35 3
1032.43 3
1032.50 2
1032.57 2
1032.65 1
1032.72 1
1032.79 1
1032.87 1
1032.94 1
1033.02 1
1033.09 0
1033.16 1
1033.24 1
1033.31 1
1033.38 1
1033.46 2
1033.53 2
1033.60 2
1033.68 3
1033.75 3
1033.83 3
1033.90 2
1033.97 2
1034.05 2
1034.12 2
1034.19 2
1034.27 2
1034.34 2
1034.41 2
1034.49 2
1034.56 2
1034.64 2
1034.71 2
1034.78 2
1034.86 2
1034.93 1
1035.00 1
1035.08 1
1035.15 1
1035.23 1
1035.30 2
1035.37 2
1035.45 3
1035.52 4
1035.59 4
1035.67 5
1035.74 5
1035.82 5
1035.89 5
1035.96 4
1036.04 4
1036.11 3
1036.18 3
1036.26 3
1036.33 3
1036.40 3
1036.48 3
1036.55 4
1036.63 5
1036.70 5
1036.77 5
1036.85 6
1036.92 6
1036.99 6
1037.07 5
1037.14 5
1037.22 5
1037.29 5
1037.36 5
1037.44 4
1037.51 4
1037.59 4
1037.66 3
1037.73 3
1037.81 3
1037.88 2
1037.95 2
1038.03 2
1038.10 3
1038.18 3
1038.25 3
1038.32 4
1038.40 4
1038.47 5
1038.54 5
1038.62 5
1038.69 5
1038.77 5
1038.84 4
1038.91 4
1038.99 4
1039.06 4
1039.14 4
1039.21 5
1039.28 5
1039.36 5
1039.43 5
1039.50 4
1039.58 4
1039.65 4
1039.73 5
1039.80 5
1039.87 5
1039.95 5
1040.02 5
1040.10 5
1040.17 5
1040.24 5
1040.32 5
1040.39 5
1040.46 5
1040.54 5
1040.61 6
1040.69 6
1040.76 6
1040.83 6
1040.91 6
1040.98 5
1041.06 5
1041.13 5
1041.20 4
1041.28 4
1041.35 4
1041.43 3
1041.50 3
1041.57 3
1041.65 2
1041.72 2
1041.80 2
1041.87 1
1041.94 1
1042.02 1
1042.09 1
1042.16 1
1042.24 1
1042.31 1
1042.39 1
1042.46 2
1042.53 2
1042.61 3
1042.68 3
1042.76 4
1042.83 4
1042.90 5
1042.98 5
1043.05 5
1043.13 5
1043.20 5
1043.27 5
1043.35 5
1043.42 5
1043.50 5
1043.57 5
1043.64 5
1043.72 5
1043.79 5
1043.87 4
1043.94 4
1044.01 3
1044.09 3
1044.16 3
1044.24 3
1044.31 2
1044.38 2
1044.46 2
1044.53 2
1044.61 2
1044.68 2
1044.75 2
1044.83 1
1044.90 0
1044.98 0
1045.05 0
1045.12 0
1045.20 0
1045.27 0
1045.35 0
1045.42 0
1045.49 0
1045.57 1
1045.64 1
1045.72 1
1045.79 1
1045.87 2
1045.94 2
1046.01 3
1046.09 3
1046.16 4
1046.24 5
1046.31 6
1046.38 6
1046.46 6
1046.53 6
1046.61 6
1046.68 6
1046.75 5
1046.83 5
1046.90 4
1046.98 4
1047.05 3
1047.13 3
1047.20 2
1047.27 2
1047.35 1
1047.42 1
1047.50 1
1047.57 1
1047.64 1
1047.72 1
1047.79 2
1047.87 2
1047.94 3
1048.01 4
1048.09 4
1048.16 4
1048.24 5
1048.31 5
1048.39 6
1048.46 6
1048.53 6
1048.61 7
1048.68 8
1048.76 8
1048.83 9
1048.90 9
1048.98 9
1049.05 10
1049.13 10
1049.20 10
1049.28 10
1049.35 10
1049.42 10
1049.50 9
1049.57 9
1049.65 8
1049.72 8
1049.80 8
1049.87 8
1049.94 8
1050.02 9
1050.09 9
1050.17 10
1050.24 10
1050.31 10
1050.39 9
1050.46 9
1050.54 8
1050.61 7
1050.69 7
1050.76 7
1050.83 7
1050.91 8
1050.98 8
1051.06 8
1051.13 8
1051.21 8
1051.28 8
1051.35 7
1051.43 6
1051.50 5
1051.58 5
1051.65 5
1051.73 5
1051.80 6
1051.87 6
1051.95 6
1052.02 7
1052.10 7
1052.17 7
1052.25 7
1052.32 7
1052.39 7
1052.47 7
1052.54 7
1052.62 6
1052.69 6
1052.77 5
1052.84 5
1052.91 5
1052.99 5
1053.06 5
1053.14 5
1053.21 6
1053.29 6
1053.36 7
1053.43 7
1053.51 7
1053.58 7
1053.66 6
1053.73 6
1053.81 6
1053.88 7
1053.96 7
1054.03 7
1054.10 8
1054.18 8
1054.25 7
1054.33 7
1054.40 6
1054.48 6
1054.55 6
1054.62 6
1054.70 6
1054.77 6
1054.85 6
1054.92 6
1055.00 6
1055.07 5
1055.15 4
1055.22 3
1055.29 2
1055.37 1
1055.44 0
1055.52 0
1055.59 0
1055.67 0
1055.74 0
1055.82 0
1055.89 0
1055.96 0
1056.04 0
1056.11 1
1056.19 2
1056.26 3
1056.34 4
1056.41 5
1056.49 5
1056.56 4
1056.63 4
1056.71 4
1056.78 4
1056.86 4
1056.93 4
1057.01 4
1057.08 4
1057.16 4
1057.23 4
1057.30 4
1057.38 4
1057.45 4
1057.53 4
1057.60 4
1057.68 4
1057.75 4
1057.83 4
1057.90 5
1057.97 6
1058.05 6
1058.12 7
1058.20 8
1058.27 8
1058.35 8
1058.42 8
1058.50 8
1058.57 7
1058.65 7
1058.72 6
1058.79 6
1058.87 6
1058.94 6
1059.02 6
1059.09 6
1059.17 6
1059.24 6
1059.32 6
1059.39 6
1059.47 6
1059.54 5
1059.61 5
1059.69 5
1059.76 5
1059.84 5
1059.91 5
1059.99 5
1060.06 5
1060.14 5
1060.21 5
1060.29 5
1060.36 6
1060.43 6
1060.51 6
1060.58 7
1060.66 7
1060.73 7
1060.81 7
1060.88 7
1060.96 7
1061.03 6
1061.11 6
1061.18 6
1061.26 6
1061.33 5
1061.40 5
1061.48 4
1061.55 3
1061.63 2
1061.70 2
1061.78 1
1061.85 1
1061.93 1
1062.00 1
1062.08 0
1062.15 0
1062.23 0
1062.30 0
1062.38 0
1062.45 0
1062.52 0
1062.60 0
1062.67 0
1062.75 0
1062.82 0
1062.90 0
1062.97 0
1063.05 2
1063.12 3
1063.20 4
1063.27 5
1063.35 6
1063.42 6
1063.50 6
1063.57 5
1063.64 4
1063.72 3
1063.79 2
1063.87 2
1063.94 2
1064.02 2
1064.09 3
1064.17 4
1064.24 6
1064.32 7
1064.39 8
1064.47 8
1064.54 9
1064.62 10
1064.69 10
1064.77 10
1064.84 10
1064.92 10
1064.99 9
1065.06 9
1065.14 8
1065.21 8
1065.29 7
1065.36 6
1065.44 6
1065.51 5
1065.59 5
1065.66 4
1065.74 4
1065.81 4
1065.89 3
1065.96 3
1066.04 3
1066.11 4
1066.19 4
1066.26 4
1066.34 4
1066.41 4
1066.49 4
1066.56 4
1066.64 3
1066.71 3
1066.78 3
1066.86 3
1066.93 3
1067.01 3
1067.08 4
1067.16 5
1067.23 6
1067.31 6
1067.38 7
1067.46 7
1067.53 7
1067.61 6
1067.68 5
1067.76 4
1067.83 3
1067.91 2
1067.98 2
1068.06 2
1068.13 3
1068.21 4
1068.28 5
1068.36 6
1068.43 7
1068.51 7
1068.58 8
1068.66 8
1068.73 8
1068.81 7
1068.88 7
1068.96 7
1069.03 6
1069.11 5
1069.18 5
1069.26 4
1069.33 4
1069.40 5
1069.48 5
1069.55 6
1069.63 7
1069.70 8
1069.78 9
1069.85 10
1069.93 10
1070.00 11
1070.08 11
1070.15 10
1070.23 9
1070.30 8
1070.38 8
1070.45 7
1070.53 7
1070.60 7
1070.68 8
1070.75 9
1070.83 10
1070.90 11
1070.98 12
1071.05 12
1071.13 12
1071.20 12
1071.28 11
1071.35 10
1071.43 9
1071.50 8
1071.58 7
1071.65 6
1071.73 5
1071.80 4
1071.88 4
1071.95 4
1072.03 4
1072.10 5
1072.18 6
1072.25 7
1072.33 8
1072.40 8
1072.48 9
1072.55 8
1072.63 8
1072.70 7
1072.78 6
1072.85 6
1072.93 5
1073.00 5
1073.08 5
1073.15 5
1073.23 6
1073.30 6
1073.38 6
1073.45 6
1073.53 6
1073.60 6
1073.68 6
1073.75 6
1073.83 5
1073.90 5
1073.98 5
1074.05 5
1074.13 5
1074.20 5
1074.28 5
1074.35 5
1074.43 5
1074.50 5
1074.58 5
1074.65 5
1074.73 5
1074.80 5
1074.88 4
1074.96 4
1075.03 4
1075.11 3
1075.18 3
1075.26 3
1075.33 3
1075.41 3
1075.48 3
1075.56 3
1075.63 4
1075.71 4
1075.78 4
1075.86 5
1075.93 5
1076.01 5
1076.08 5
1076.16 5
1076.23 5
1076.31 5
1076.38 5
1076.46 5
1076.53 5
1076.61 6
1076.68 6
1076.76 7
1076.83 7
1076.91 7
1076.98 7
1077.06 7
1077.13 7
1077.21 7
1077.28 7
1077.36 8
1077.43 8
1077.51 8
1077.59 8
1077.66 8
1077.74 7
1077.81 7
1077.89 6
1077.96 6
1078.04 6
1078.11 6
1078.19 6
1078.26 6
1078.34 6
1078.41 6
1078.49 6
1078.56 6
1078.64 6
1078.71 5
1078.79 5
1078.86 4
1078.94 4
1079.01 3
1079.09 3
1079.16 4
1079.24 4
1079.32 4
1079.39 5
1079.47 6
1079.54 7
1079.62 8
1079.69 9
1079.77 11
1079.84 12
1079.92 13
1079.99 14
1080.07 14
1080.14 14
1080.22 14
1080.29 13
1080.37 12
1080.44 12
1080.52 11
1080.60 11
1080.67 11
1080.75 10
1080.82 10
1080.90 10
1080.97 10
1081.05 11
1081.12 11
1081.20 11
1081.27 11
1081.35 11
1081.42 11
1081.50 10
1081.57 9
1081.65 8
1081.72 8
1081.80 7
1081.88 7
1081.95 7
1082.03 7
1082.10 6
1082.18 6
1082.25 6
1082.33 6
1082.40 6
1082.48 7
1082.55 7
1082.63 7
1082.70 8
1082.78 8
1082.86 8
1082.93 8
1083.01 7
1083.08 7
1083.16 6
1083.23 6
1083.31 5
1083.38 5
1083.46 4
1083.53 4
1083.61 3
1083.68 3
1083.76 2
1083.84 2
1083.91 2
1083.99 1
1084.06 1
1084.14 1
1084.21 1
1084.29 1
1084.36 1
1084.44 1
1084.51 1
1084.59 1
1084.67 1
1084.74 2
1084.82 2
1084.89 3
1084.97 4
1085.04 4
1085.12 4
1085.19 4
1085.27 4
1085.34 3
1085.42 3
1085.50 3
1085.57 4
1085.65 4
1085.72 5
1085.80 6
1085.87 6
1085.95 6
1086.02 5
1086.10 4
1086.17 3
1086.25 3
1086.33 3
1086.40 3
1086.48 4
1086.55 5
1086.63 6
1086.70 7
1086.78 7
1086.85 8
1086.93 8
1087.01 7
1087.08 6
1087.16 4
1087.23 2
1087.31 0
1087.38 0
1087.46 0
1087.53 0
1087.61 0
1087.68 0
1087.76 0
1087.84 0
1087.91 0
1087.99 2
1088.06 3
1088.14 4
1088.21 4
1088.29 4
1088.36 4
1088.44 5
1088.52 5
1088.59 6
1088.67 7
1088.74 8
1088.82 9
1088.89 9
1088.97 10
1089.05 10
1089.12 10
1089.20 9
1089.27 8
1089.35 7
1089.42 6
1089.50 5
1089.57 4
1089.65 4
1089.73 4
1089.80 5
1089.88 6
1089.95 6
1090.03 7
1090.10 7
1090.18 8
1090.25 8
1090.33 9
1090.41 10
1090.48 12
1090.56 13
1090.63 14
1090.71 15
1090.78 15
1090.86 14
1090.94 13
1091.01 12
1091.09 12
1091.16 11
1091.24 11
1091.31 11
1091.39 11
1091.47 11
1091.54 11
1091.62 11
1091.69 12
1091.77 12
1091.84 12
1091.92 12
1092.00 11
1092.07 11
1092.15 11
1092.22 11
1092.30 11
1092.37 12
1092.45 14
1092.53 15
1092.60 16
1092.68 17
1092.75 16
1092.83 15
1092.90 14
1092.98 12
1093.06 11
1093.13 10
1093.21 9
1093.28 9
1093.36 10
1093.43 11
1093.51 12
1093.59 14
1093.66 15
1093.74 17
1093.81 18
1093.89 20
1093.96 21
1094.04 22
1094.12 23
1094.19 24
1094.27 24
1094.34 24
1094.42 23
1094.49 22
1094.57 21
1094.65 19
1094.72 17
1094.80 15
1094.87 13
1094.95 12
1095.03 11
1095.10 11
1095.18 11
1095.25 12
1095.33 13
1095.40 13
1095.48 13
1095.56 13
1095.63 12
1095.71 11
1095.78 9
1095.86 8
1095.93 7
1096.01 7
1096.09 7
1096.16 8
1096.24 9
1096.31 11
1096.39 13
1096.47 14
1096.54 15
1096.62 16
1096.69 16
1096.77 17
1096.85 17
1096.92 18
1097.00 18
1097.07 18
1097.15 19
1097.22 19
1097.30 18
1097.38 18
1097.45 17
1097.53 16
1097.60 14
1097.68 13
1097.76 11
1097.83 9
1097.91 8
1097.98 6
1098.06 6
1098.14 5
1098.21 5
1098.29 5
1098.36 6
1098.44 6
1098.51 7
1098.59 7
1098.67 7
1098.74 6
1098.82 6
1098.89 5
1098.97 4
1099.05 4
1099.12 4
1099.20 4
1099.27 4
1099.35 5
1099.43 5
1099.50 6
1099.58 6
1099.65 6
1099.73 6
1099.81 6
1099.88 7
1099.96 7
1100.03 8
1100.11 8
1100.19 9
1100.26 9
1100.34 8
1100.41 8
1100.49 6
1100.57 5
1100.64 4
1100.72 4
1100.79 3
1100.87 4
1100.95 5
1101.02 6
1101.10 7
1101.17 7
1101.25 8
1101.33 9
1101.40 9
1101.48 9
1101.55 8
1101.63 7
1101.71 5
1101.78 3
1101.86 0
1101.93 0
1102.01 0
1102.09 0
1102.16 0
1102.24 0
1102.31 2
1102.39 2
1102.47 3
1102.54 2
1102.62 1
1102.69 0
1102.77 0
1102.85 0
1102.92 0
1103.00 0
1103.07 0
1103.15 0
1103.23 1
1103.30 1
1103.38 2
1103.46 2
1103.53 2
1103.61 2
1103.68 1
1103.76 0
1103.84 0
1103.91 0
1103.99 0
1104.06 0
1104.14 0
1104.22 0
1104.29 2
1104.37 3
1104.44 4
1104.52 5
1104.60 5
1104.67 5
1104.75 5
1104.83 5
1104.90 4
1104.98 3
1105.05 3
1105.13 3
1105.21 3
1105.28 3
1105.36 4
1105.43 4
1105.51 5
1105.59 6
1105.66 6
1105.74 5
1105.82 4
1105.89 3
1105.97 2
1106.04 1
1106.12 1
1106.20 1
1106.27 3
1106.35 5
1106.42 6
1106.50 8
1106.58 9
1106.65 10
1106.73 9
1106.81 9
1106.88 8
1106.96 8
1107.03 7
1107.11 7
1107.19 6
1107.26 5
1107.34 4
1107.42 3
1107.49 2
1107.57 1
1107.64 1
1107.72 2
1107.80 4
1107.87 6
1107.95 9
1108.03 11
1108.10 13
1108.18 15
1108.25 15
1108.33 14
1108.41 12
1108.48 9
1108.56 6
1108.64 4
1108.71 1
1108.79 0
1108.86 0
1108.94 0
1109.02 0
1109.09 0
1109.17 0
1109.25 0
1109.32 0
1109.40 1
1109.47 1
1109.55 2
1109.63 3
1109.70 4
1109.78 5
1109.86 7
1109.93 8
1110.01 10
1110.09 12
1110.16 15
1110.24 16
1110.31 18
1110.39 19
1110.47 19
1110.54 19
1110.62 19
1110.70 19
1110.77 18
1110.85 18
1110.92 18
1111.00 17
1111.08 17
1111.15 16
1111.23 15
1111.31 14
1111.38 13
1111.46 11
1111.54 10
1111.61 9
1111.69 8
1111.76 8
1111.84 8
1111.92 8
1111.99 9
1112.07 10
1112.15 11
1112.22 10
1112.30 9
1112.38 7
1112.45 5
1112.53 3
1112.61 1
1112.68 0
1112.76 0
1112.83 0
1112.91 1
1112.99 3
1113.06 5
1113.14 7
1113.22 9
1113.29 10
1113.37 10
1113.45 10
1113.52 10
1113.60 9
1113.67 8
1113.75 7
1113.83 6
1113.90 6
1113.98 5
1114.06 5
1114.13 5
1114.21 5
1114.29 5
1114.36 5
1114.44 5
1114.52 5
1114.59 6
1114.67 7
1114.75 9
1114.82 11
1114.90 13
1114.97 15
1115.05 17
1115.13 18
1115.20 18
1115.28 17
1115.36 16
1115.43 15
1115.51 13
1115.59 10
1115.66 8
1115.74 6
1115.82 5
1115.89 4
1115.97 4
1116.05 4
1116.12 4
1116.20 3
1116.28 3
1116.35 2
1116.43 1
1116.51 0
1116.58 0
1116.66 1
1116.73 2
1116.81 3
1116.89 5
1116.96 7
1117.04 8
1117.12 10
1117.19 12
1117.27 15
1117.35 17
1117.42 20
1117.50 22
1117.58 23
1117.65 24
1117.73 23
1117.81 23
1117.88 22
1117.96 21
1118.04 20
1118.11 20
1118.19 20
1118.27 19
1118.34 18
1118.42 17
1118.50 16
1118.57 14
1118.65 12
1118.73 11
1118.80 10
1118.88 9
1118.96 9
1119.03 9
1119.11 9
1119.19 10
1119.26 11
1119.34 13
1119.42 15
1119.49 16
1119.57 18
1119.65 18
1119.72 19
1119.80 20
1119.88 20
1119.95 20
1120.03 20
1120.11 20
1120.18 19
1120.26 18
1120.34 16
1120.41 15
1120.49 14
1120.57 14
1120.64 15
1120.72 16
1120.80 17
1120.87 19
1120.95 20
1121.03 21
1121.10 22
1121.18 23
1121.26 24
1121.33 25
1121.41 25
1121.49 24
1121.56 23
1121.64 22
1121.72 20
1121.79 18
1121.87 17
1121.95 17
1122.02 17
1122.10 18
1122.18 18
1122.25 19
1122.33 18
1122.41 18
1122.48 17
1122.56 17
1122.64 16
1122.71 16
1122.79 16
1122.87 17
1122.94 17
1123.02 17
1123.10 18
1123.17 18
1123.25 18
1123.33 18
1123.40 17
1123.48 17
1123.56 16
1123.63 16
1123.71 16
1123.79 16
1123.87 16
1123.94 16
1124.02 16
1124.10 16
1124.17 15
1124.25 14
1124.33 12
1124.40 10
1124.48 9
1124.56 8
1124.63 8
1124.71 9
1124.79 10
1124.86 11
1124.94 12
1125.02 12
1125.09 12
1125.17 11
1125.25 11
1125.32 10
1125.40 9
1125.48 7
1125.56 6
1125.63 5
1125.71 4
1125.79 4
1125.86 3
1125.94 4
1126.02 4
1126.09 4
1126.17 4
1126.25 4
1126.32 3
1126.40 1
1126.48 0
1126.55 0
1126.63 0
1126.71 0
1126.79 0
1126.86 0
1126.94 0
1127.02 0
1127.09 0
1127.17 1
1127.25 1
1127.32 2
1127.40 3
1127.48 3
1127.55 2
1127.63 2
1127.71 2
1127.79 1
1127.86 2
1127.94 2
1128.02 3
1128.09 4
1128.17 5
1128.25 6
1128.32 7
1128.40 9
1128.48 11
1128.55 14
1128.63 16
1128.71 18
1128.79 20
1128.86 20
1128.94 19
1129.02 17
1129.09 15
1129.17 12
1129.25 9
1129.32 7
1129.40 5
1129.48 3
1129.56 2
1129.63 1
1129.71 0
1129.79 0
1129.86 0
1129.94 1
1130.02 2
1130.09 3
1130.17 4
1130.25 6
1130.33 7
1130.40 9
1130.48 10
1130.56 11
1130.63 13
1130.71 14
1130.79 16
1130.86 17
1130.94 18
1131.02 18
1131.10 18
1131.17 18
1131.25 17
1131.33 17
1131.40 16
1131.48 16
1131.56 15
1131.63 15
1131.71 15
1131.79 15
1131.87 15
1131.94 16
1132.02 16
1132.10 16
1132.17 16
1132.25 16
1132.33 15
1132.41 13
1132.48 12
1132.56 10
1132.64 9
1132.71 8
1132.79 8
1132.87 8
1132.95 8
1133.02 9
1133.10 9
1133.18 8
1133.25 6
1133.33 5
1133.41 3
1133.48 1
1133.56 1
1133.64 1
1133.72 2
1133.79 4
1133.87 7
1133.95 10
1134.02 13
1134.10 16
1134.18 19
1134.26 22
1134.33 24
1134.41 26
1134.49 27
1134.56 28
1134.64 29
1134.72 29
1134.80 28
1134.87 27
1134.95 26
1135.03 25
1135.10 23
1135.18 22
1135.26 20
1135.34 19
1135.41 18
1135.49 18
1135.57 18
1135.65 19
1135.72 22
1135.80 25
1135.88 28
1135.95 32
1136.03 34
1136.11 35
1136.19 35
1136.26 33
1136.34 31
1136.42 30
1136.49 28
1136.57 28
1136.65 28
1136.73 28
1136.80 27
1136.88 26
1136.96 25
1137.04 23
1137.11 22
1137.19 21
1137.27 20
1137.34 21
1137.42 22
1137.50 23
1137.58 24
1137.65 25
1137.73 27
1137.81 28
1137.88 30
1137.96 31
1138.04 33
1138.12 35
1138.19 36
1138.27 37
1138.35 37
1138.43 37
1138.50 36
1138.58 34
1138.66 33
1138.74 31
1138.81 29
1138.89 27
1138.97 25
1139.04 23
1139.12 21
1139.20 18
1139.28 16
1139.35 13
1139.43 12
1139.51 10
1139.59 10
1139.66 10
1139.74 10
1139.82 11
1139.89 12
1139.97 13
1140.05 14
1140.13 15
1140.20 16
1140.28 16
1140.36 16
1140.44 15
1140.51 15
1140.59 13
1140.67 13
1140.75 12
1140.82 12
1140.90 12
1140.98 13
1141.06 15
1141.13 16
1141.21 18
1141.29 19
1141.36 20
1141.44 20
1141.52 20
1141.60 19
1141.67 17
1141.75 15
1141.83 13
1141.91 12
1141.98 10
1142.06 10
1142.14 9
1142.22 9
1142.29 9
1142.37 9
1142.45 8
1142.53 8
1142.60 7
1142.68 7
1142.76 7
1142.84 8
1142.91 8
1142.99 10
1143.07 11
1143.15 13
1143.22 15
1143.30 16
1143.38 17
1143.46 18
1143.53 18
1143.61 17
1143.69 16
1143.77 14
1143.84 12
1143.92 10
1144.00 9
1144.08 9
1144.15 9
1144.23 10
1144.31 10
1144.39 11
1144.46 10
1144.54 9
1144.62 8
1144.70 6
1144.77 4
1144.85 3
1144.93 2
1145.01 2
1145.08 2
1145.16 3
1145.24 3
1145.32 4
1145.39 5
1145.47 6
1145.55 6
1145.63 7
1145.70 8
1145.78 9
1145.86 10
1145.94 11
1146.01 12
1146.09 13
1146.17 14
1146.25 16
1146.32 18
1146.40 20
1146.48 23
1146.56 25
1146.63 27
1146.71 30
1146.79 31
1146.87 32
1146.94 33
1147.02 33
1147.10 31
1147.18 30
1147.25 28
1147.33 26
1147.41 23
1147.49 21
1147.56 19
1147.64 17
1147.72 15
1147.80 14
1147.87 12
1147.95 10
1148.03 9
1148.11 7
1148.19 6
1148.26 5
1148.34 4
1148.42 2
1148.50 1
1148.57 0
1148.65 0
1148.73 0
1148.81 0
1148.88 0
1148.96 0
1149.04 0
1149.12 0
1149.19 1
1149.27 4
1149.35 7
1149.43 11
1149.51 13
1149.58 16
1149.66 18
1149.74 21
1149.82 24
1149.89 27
1149.97 30
1150.05 32
1150.13 33
1150.20 33
1150.28 31
1150.36 29
1150.44 27
1150.52 26
1150.59 26
1150.67 28
1150.75 30
1150.83 32
1150.90 34
1150.98 35
1151.06 36
1151.14 36
1151.21 35
1151.29 35
1151.37 36
1151.45 37
1151.53 38
1151.60 39
1151.68 39
1151.76 40
1151.84 41
1151.91 42
1151.99 43
1152.07 45
1152.15 47
1152.23 49
1152.30 51
1152.38 53
1152.46 54
1152.54 55
1152.61 55
1152.69 54
1152.77 53
1152.85 51
1152.92 48
1153.00 45
1153.08 42
1153.16 40
1153.24 38
1153.31 37
1153.39 38
1153.47 39
1153.55 41
1153.63 43
1153.70 45
1153.78 48
1153.86 50
1153.94 52
1154.01 53
1154.09 55
1154.17 56
1154.25 57
1154.33 58
1154.40 59
1154.48 59
1154.56 60
1154.64 60
1154.71 60
1154.79 60
1154.87 59
1154.95 58
1155.03 55
1155.10 53
1155.18 50
1155.26 48
1155.34 45
1155.42 43
1155.49 41
1155.57 39
1155.65 37
1155.73 33
1155.80 30
1155.88 26
1155.96 24
1156.04 22
1156.12 21
1156.19 22
1156.27 22
1156.35 23
1156.43 24
1156.51 24
1156.58 24
1156.66 23
1156.74 22
1156.82 21
1156.90 21
1156.97 20
1157.05 20
1157.13 21
1157.21 23
1157.28 26
1157.36 30
1157.44 33
1157.52 36
1157.60 38
1157.67 38
1157.75 37
1157.83 34
1157.91 31
1157.99 28
1158.06 24
1158.14 21
1158.22 17
1158.30 15
1158.38 12
1158.45 11
1158.53 9
1158.61 8
1158.69 7
1158.77 7
1158.84 6
1158.92 6
1159.00 6
1159.08 6
1159.16 6
1159.23 6
1159.31 6
1159.39 6
1159.47 6
1159.55 6
1159.62 6
1159.70 6
1159.78 7
1159.86 9
1159.94 10
1160.01 10
1160.09 10
1160.17 9
1160.25 6
1160.33 4
1160.40 3
1160.48 2
1160.56 3
1160.64 5
1160.72 8
1160.79 11
1160.87 12
1160.95 13
1161.03 12
1161.11 11
1161.18 11
1161.26 11
1161.34 12
1161.42 15
1161.50 18
1161.57 22
1161.65 25
1161.73 27
1161.81 27
1161.89 26
1161.97 24
1162.04 21
1162.12 18
1162.20 15
1162.28 12
1162.36 10
1162.43 9
1162.51 8
1162.59 8
1162.67 8
1162.75 9
1162.82 10
1162.90 10
1162.98 10
1163.06 10
1163.14 10
1163.21 10
1163.29 12
1163.37 14
1163.45 17
1163.53 21
1163.61 24
1163.68 27
1163.76 28
1163.84 26
1163.92 23
1164.00 19
1164.07 15
1164.15 10
1164.23 7
1164.31 6
1164.39 6
1164.47 7
1164.54 9
1164.62 10
1164.70 11
1164.78 10
1164.86 9
1164.93 7
1165.01 5
1165.09 4
1165.17 5
1165.25 6
1165.33 9
1165.40 11
1165.48 13
1165.56 15
1165.64 16
1165.72 16
1165.79 16
1165.87 15
1165.95 15
1166.03 14
1166.11 13
1166.19 13
1166.26 13
1166.34 12
1166.42 10
1166.50 8
1166.58 6
1166.66 5
1166.73 3
1166.81 2
1166.89 2
1166.97 3
1167.05 4
1167.12 5
1167.20 6
1167.28 6
1167.36 4
1167.44 3
1167.52 1
1167.59 0
1167.67 0
1167.75 0
1167.83 0
1167.91 0
1167.99 0
1168.06 1
1168.14 2
1168.22 2
1168.30 2
1168.38 1
1168.46 0
1168.53 0
1168.61 0
1168.69 0
1168.77 0
1168.85 1
1168.93 4
1169.00 7
1169.08 10
1169.16 12
1169.24 13
1169.32 12
1169.40 10
1169.47 8
1169.55 6
1169.63 5
1169.71 4
1169.79 4
1169.87 5
1169.94 5
1170.02 6
1170.10 5
1170.18 5
1170.26 4
1170.34 3
1170.41 3
1170.49 4
1170.57 5
1170.65 7
1170.73 10
1170.81 12
1170.88 13
1170.96 14
1171.04 13
1171.12 12
1171.20 10
1171.28 9
1171.35 8
1171.43 7
1171.51 7
1171.59 7
1171.67 7
1171.75 6
1171.82 5
1171.90 3
1171.98 2
1172.06 2
1172.14 2
1172.22 3
1172.30 4
1172.37 5
1172.45 6
1172.53 7
1172.61 8
1172.69 9
1172.77 12
1172.84 14
1172.92 18
1173.00 21
1173.08 24
1173.16 25
1173.24 26
1173.32 25
1173.39 24
1173.47 23
1173.55 23
1173.63 24
1173.71 26
1173.79 29
1173.86 32
1173.94 35
1174.02 37
1174.10 37
1174.18 37
1174.26 35
1174.34 33
1174.41 31
1174.49 28
1174.57 26
1174.65 25
1174.73 24
1174.81 23
1174.89 21
1174.96 20
1175.04 19
1175.12 17
1175.20 15
1175.28 14
1175.36 13
1175.43 12
1175.51 11
1175.59 11
1175.67 12
1175.75 13
1175.83 14
1175.91 16
1175.98 19
1176.06 21
1176.14 23
1176.22 26
1176.30 28
1176.38 30
1176.46 31
1176.53 31
1176.61 31
1176.69 29
1176.77 27
1176.85 24
1176.93 20
1177.01 17
1177.08 14
1177.16 11
1177.24 8
1177.32 6
1177.40 3
1177.48 1
1177.56 0
1177.63 0
1177.71 0
1177.79 0
1177.87 0
1177.95 0
1178.03 0
1178.11 0
1178.19 1
1178.26 3
1178.34 6
1178.42 8
1178.50 10
1178.58 11
1178.66 11
1178.74 11
1178.81 10
1178.89 11
1178.97 11
1179.05 13
1179.13 16
1179.21 18
1179.29 21
1179.36 24
1179.44 27
1179.52 29
1179.60 31
1179.68 34
1179.76 38
1179.84 43
1179.92 47
1179.99 51
1180.07 54
1180.15 55
1180.23 54
1180.31 52
1180.39 47
1180.47 41
1180.55 34
1180.62 27
1180.70 22
1180.78 17
1180.86 15
1180.94 15
1181.02 15
1181.10 17
1181.17 19
1181.25 20
1181.33 21
1181.41 22
1181.49 22
1181.57 24
1181.65 26
1181.73 29
1181.80 32
1181.88 34
1181.96 36
1182.04 35
1182.12 33
1182.20 29
1182.28 24
1182.36 18
1182.43 13
1182.51 9
1182.59 6
1182.67 5
1182.75 5
1182.83 6
1182.91 7
1182.99 9
1183.07 11
1183.14 12
1183.22 12
1183.30 12
1183.38 11
1183.46 11
1183.54 10
1183.62 9
1183.70 9
1183.77 9
1183.85 9
1183.93 10
1184.01 11
1184.09 11
1184.17 12
1184.25 13
1184.33 13
1184.40 13
1184.48 12
1184.56 11
1184.64 9
1184.72 8
1184.80 7
1184.88 5
1184.96 5
1185.04 5
1185.11 5
1185.19 5
1185.27 5
1185.35 5
1185.43 5
1185.51 4
1185.59 2
1185.67 0
1185.75 0
1185.82 0
1185.90 0
1185.98 0
1186.06 0
1186.14 0
1186.22 1
1186.30 5
1186.38 9
1186.46 12
1186.53 14
1186.61 16
1186.69 16
1186.77 15
1186.85 15
1186.93 14
1187.01 14
1187.09 15
1187.17 16
1187.24 18
1187.32 19
1187.40 21
1187.48 21
1187.56 21
1187.64 21
1187.72 20
1187.80 20
1187.88 20
1187.96 20
1188.03 20
1188.11 21
1188.19 21
1188.27 20
1188.35 19
1188.43 17
1188.51 16
1188.59 15
1188.67 15
1188.74 15
1188.82 16
1188.90 18
1188.98 21
1189.06 23
1189.14 25
1189.22 26
1189.30 28
1189.38 29
1189.46 30
1189.53 31
1189.61 32
1189.69 32
1189.77 31
1189.85 30
1189.93 29
1190.01 27
1190.09 27
1190.17 26
1190.25 27
1190.33 28
1190.40 29
1190.48 31
1190.56 33
1190.64 34
1190.72 35
1190.80 37
1190.88 37
1190.96 38
1191.04 38
1191.12 38
1191.19 38
1191.27 37
1191.35 37
1191.43 36
1191.51 34
1191.59 33
1191.67 31
1191.75 29
1191.83 28
1191.91 26
1191.99 25
1192.06 24
1192.14 23
1192.22 23
1192.30 22
1192.38 22
1192.46 22
1192.54 22
1192.62 23
1192.70 24
1192.78 25
1192.86 26
1192.93 27
1193.01 28
1193.09 27
1193.17 26
1193.25 24
1193.33 22
1193.41 20
1193.49 18
1193.57 17
1193.65 16
1193.73 16
1193.81 16
1193.88 16
1193.96 15
1194.04 14
1194.12 14
1194.20 14
1194.28 15
1194.36 18
1194.44 21
1194.52 24
1194.60 26
1194.68 28
1194.76 30
1194.83 30
1194.91 30
1194.99 30
1195.07 29
1195.15 29
1195.23 29
1195.31 29
1195.39 30
1195.47 31
1195.55 32
1195.63 35
1195.71 37
1195.78 40
1195.86 42
1195.94 43
1196.02 43
1196.10 41
1196.18 39
1196.26 37
1196.34 34
1196.42 32
1196.50 30
1196.58 28
1196.66 27
1196.74 26
1196.81 24
1196.89 23
1196.97 22
1197.05 21
1197.13 21
1197.21 20
1197.29 21
1197.37 21
1197.45 21
1197.53 21
1197.61 21
1197.69 21
1197.77 21
1197.85 21
1197.92 21
1198.00 21
1198.08 22
1198.16 23
1198.24 24
1198.32 25
1198.40 25
1198.48 25
1198.56 24
1198.64 22
1198.72 20
1198.80 18
1198.88 16
1198.96 14
1199.03 14
1199.11 15
1199.19 17
1199.27 20
1199.35 24
1199.43 27
1199.51 29
1199.59 31
1199.67 32
1199.75 31
1199.83 31
1199.91 30
1199.99 30
1200.07 29
1200.15 29
1200.22 29
1200.30 28
1200.38 26
1200.46 24
1200.54 21
1200.62 17
1200.70 14
1200.78 11
1200.86 9
1200.94 8
1201.02 7
1201.10 7
1201.18 7
1201.26 6
1201.34 5
1201.42 3
1201.49 0
1201.57 0
1201.65 0
1201.73 0
1201.81 0
1201.89 0
1201.97 0
1202.05 0
1202.13 2
1202.21 5
1202.29 8
1202.37 11
1202.45 12
1202.53 12
1202.61 12
1202.69 11
1202.77 10
1202.85 9
1202.92 9
1203.00 9
1203.08 10
1203.16 11
1203.24 13
1203.32 13
1203.40 14
1203.48 14
1203.56 15
1203.64 15
1203.72 17
1203.80 19
1203.88 22
1203.96 26
1204.04 31
1204.12 35
1204.20 38
1204.28 40
1204.36 41
1204.43 39
1204.51 37
1204.59 35
1204.67 34
1204.75 33
1204.83 34
1204.91 35
1204.99 37
1205.07 38
1205.15 38
1205.23 36
1205.31 34
1205.39 32
1205.47 32
1205.55 32
1205.63 35
1205.71 39
1205.79 43
1205.87 46
1205.95 47
1206.03 47
1206.10 44
1206.18 40
1206.26 37
1206.34 33
1206.42 30
1206.50 29
1206.58 28
1206.66 28
1206.74 28
1206.82 28
1206.90 28
1206.98 29
1207.06 29
1207.14 29
1207.22 28
1207.30 26
1207.38 23
1207.46 19
1207.54 15
1207.62 12
1207.70 10
1207.78 9
1207.86 10
1207.94 12
1208.01 14
1208.09 17
1208.17 20
1208.25 22
1208.33 24
1208.41 25
1208.49 27
1208.57 28
1208.65 29
1208.73 30
1208.81 30
1208.89 31
1208.97 31
1209.05 31
1209.13 31
1209.21 31
1209.29 30
1209.37 30
1209.45 30
1209.53 30
1209.61 30
1209.69 30
1209.77 30
1209.85 30
1209.93 30
1210.01 30
1210.09 30
1210.17 30
1210.25 30
1210.32 29
1210.40 29
1210.48 29
1210.56 29
1210.64 29
1210.72 30
1210.80 31
1210.88 32
1210.96 32
1211.04 33
1211.12 32
1211.20 31
1211.28 30
1211.36 28
1211.44 26
1211.52 23
1211.60 21
1211.68 20
1211.76 20
1211.84 22
1211.92 24
1212.00 27
1212.08 31
1212.16 34
1212.24 36
1212.32 37
1212.40 36
1212.48 35
1212.56 34
1212.64 34
1212.72 35
1212.80 37
1212.88 40
1212.96 43
1213.04 46
1213.12 48
1213.20 50
1213.28 51
1213.36 52
1213.44 54
1213.51 56
1213.59 57
1213.67 58
1213.75 58
1213.83 57
1213.91 54
1213.99 51
1214.07 48
1214.15 45
1214.23 42
1214.31 40
1214.39 37
1214.47 34
1214.55 31
1214.63 27
1214.71 23
1214.79 20
1214.87 18
1214.95 18
1215.03 19
1215.11 22
1215.19 24
1215.27 25
1215.35 25
1215.43 24
1215.51 21
1215.59 17
1215.67 13
1215.75 10
1215.83 9
1215.91 9
1215.99 11
1216.07 14
1216.15 18
1216.23 22
1216.31 27
1216.39 31
1216.47 34
1216.55 37
1216.63 38
1216.71 38
1216.79 38
1216.87 37
1216.95 37
1217.03 37
1217.11 37
1217.19 37
1217.27 37
1217.35 37
1217.43 35
1217.51 32
1217.59 28
1217.67 25
1217.75 22
1217.83 20
1217.91 20
1217.99 20
1218.07 21
1218.15 22
1218.23 22
1218.31 22
1218.39 22
1218.47 21
1218.55 21
1218.63 21
1218.71 21
1218.79 21
1218.87 22
1218.95 24
1219.03 25
1219.11 26
1219.19 27
1219.27 27
1219.35 26
1219.43 25
1219.51 24
1219.59 22
1219.67 21
1219.75 21
1219.83 21
1219.91 23
1219.99 25
1220.07 28
1220.15 32
1220.23 37
1220.31 42
1220.39 46
1220.47 50
1220.55 52
1220.63 52
1220.71 52
1220.79 50
1220.87 48
1220.95 46
1221.03 45
1221.11 45
1221.19 44
1221.27 44
1221.35 42
1221.43 40
1221.51 36
1221.59 31
1221.67 27
1221.75 23
1221.83 21
1221.91 20
1221.99 20
1222.07 20
1222.15 20
1222.23 18
1222.31 16
1222.39 13
1222.47 10
1222.55 7
1222.63 5
1222.71 3
1222.79 2
1222.87 1
1222.95 0
1223.03 0
1223.11 0
1223.19 0
1223.27 0
1223.35 0
1223.43 0
1223.51 0
1223.59 0
1223.67 0
1223.75 3
1223.83 7
1223.91 11
1223.99 16
1224.07 21
1224.15 26
1224.23 29
1224.31 31
1224.39 31
1224.47 31
1224.55 30
1224.63 30
1224.71 29
1224.79 28
1224.87 28
1224.95 26
1225.03 25
1225.11 23
1225.19 22
1225.27 21
1225.35 21
1225.43 23
1225.51 28
1225.59 33
1225.67 40
1225.76 46
1225.84 51
1225.92 54
1226.00 55
1226.08 53
1226.16 50
1226.24 45
1226.32 40
1226.40 35
1226.48 31
1226.56 28
1226.64 26
1226.72 24
1226.80 23
1226.88 22
1226.96 21
1227.04 20
1227.12 18
1227.20 16
1227.28 14
1227.36 12
1227.44 10
1227.52 8
1227.60 7
1227.68 7
1227.76 9
1227.84 13
1227.92 18
1228.00 24
1228.08 29
1228.16 34
1228.24 37
1228.32 38
1228.40 37
1228.48 36
1228.56 35
1228.64 34
1228.72 33
1228.80 32
1228.88 32
1228.97 31
1229.05 29
1229.13 27
1229.21 25
1229.29 23
1229.37 22
1229.45 22
1229.53 23
1229.61 24
1229.69 26
1229.77 27
1229.85 28
1229.93 27
1230.01 26
1230.09 24
1230.17 22
1230.25 21
1230.33 19
1230.41 18
1230.49 18
1230.57 18
1230.65 18
1230.73 18
1230.81 19
1230.89 19
1230.97 19
1231.05 20
1231.13 20
1231.21 20
1231.30 21
1231.38 22
1231.46 24
1231.54 25
1231.62 27
1231.70 30
1231.78 32
1231.86 35
1231.94 38
1232.02 41
1232.10 44
1232.18 46
1232.26 47
1232.34 48
1232.42 48
1232.50 46
1232.58 44
1232.66 42
1232.74 39
1232.82 36
1232.90 34
1232.98 32
1233.06 32
1233.14 32
1233.23 32
1233.31 33
1233.39 34
1233.47 34
1233.55 35
1233.63 34
1233.71 34
1233.79 33
1233.87 31
1233.95 29
1234.03 27
1234.11 24
1234.19 22
1234.27 19
1234.35 17
1234.43 16
1234.51 14
1234.59 14
1234.67 13
1234.75 13
1234.83 14
1234.92 14
1235.00 16
1235.08 19
1235.16 23
1235.24 28
1235.32 33
1235.40 37
1235.48 41
1235.56 43
1235.64 43
1235.72 42
1235.80 40
1235.88 37
1235.96 34
1236.04 31
1236.12 28
1236.20 25
1236.28 22
1236.36 19
1236.45 17
1236.53 15
1236.61 14
1236.69 13
1236.77 12
1236.85 12
1236.93 12
1237.01 11
1237.09 10
1237.17 9
1237.25 7
1237.33 5
1237.41 4
1237.49 3
1237.57 2
1237.65 1
1237.73 0
1237.81 0
1237.90 0
1237.98 0
1238.06 0
1238.14 0
1238.22 0
1238.30 0
1238.38 0
1238.46 0
1238.54 2
1238.62 4
1238.70 7
1238.78 10
1238.86 14
1238.94 18
1239.02 21
1239.10 23
1239.19 22
1239.27 20
1239.35 16
1239.43 11
1239.51 7
1239.59 4
1239.67 2
1239.75 1
1239.83 1
1239.91 3
1239.99 4
1240.07 6
1240.15 8
1240.23 10
1240.31 12
1240.40 13
1240.48 15
1240.56 17
1240.64 18
1240.72 19
1240.80 20
1240.88 20
1240.96 19
1241.04 18
1241.12 16
1241.20 15
1241.28 13
1241.36 12
1241.44 12
1241.53 11
1241.61 12
1241.69 13
1241.77 14
1241.85 15
1241.93 17
1242.01 19
1242.09 20
1242.17 22
1242.25 24
1242.33 26
1242.41 27
1242.49 29
1242.57 30
1242.66 31
1242.74 32
1242.82 32
1242.90 31
1242.98 30
1243.06 28
1243.14 24
1243.22 20
1243.30 16
1243.38 12
1243.46 10
1243.54 9
1243.62 10
1243.71 14
1243.79 20
1243.87 27
1243.95 34
1244.03 39
1244.11 42
1244.19 42
1244.27 41
1244.35 39
1244.43 36
1244.51 34
1244.59 32
1244.68 30
1244.76 28
1244.84 26
1244.92 23
1245.00 19
1245.08 15
1245.16 11
1245.24 8
1245.32 6
1245.40 4
1245.48 4
1245.56 6
1245.65 8
1245.73 11
1245.81 14
1245.89 16
1245.97 17
1246.05 16
1246.13 12
1246.21 7
1246.29 3
1246.37 0
1246.45 0
1246.53 0
1246.62 3
1246.70 9
1246.78 16
1246.86 22
1246.94 27
1247.02 30
1247.10 31
1247.18 30
1247.26 28
1247.34 25
1247.42 23
1247.51 20
1247.59 19
1247.67 19
1247.75 19
1247.83 19
1247.91 20
1247.99 21
1248.07 23
1248.15 25
1248.23 27
1248.31 30
1248.40 33
1248.48 35
1248.56 36
1248.64 37
1248.72 36
1248.80 35
1248.88 34
1248.96 32
1249.04 31
1249.12 30
1249.21 30
1249.29 31
1249.37 33
1249.45 35
1249.53 38
1249.61 40
1249.69 43
1249.77 44
1249.85 46
1249.93 46
1250.01 46
1250.10 46
1250.18 46
1250.26 46
1250.34 45
1250.42 44
1250.50 43
1250.58 40
1250.66 36
1250.74 31
1250.83 26
1250.91 21
1250.99 16
1251.07 13
1251.15 12
1251.23 12
1251.31 13
1251.39 14
1251.47 16
1251.55 16
1251.64 17
1251.72 16
1251.80 15
1251.88 15
1251.96 15
1252.04 16
1252.12 17
1252.20 18
1252.28 19
1252.36 19
1252.45 18
1252.53 16
1252.61 14
1252.69 12
1252.77 11
1252.85 12
1252.93 15
1253.01 21
1253.09 29
1253.18 39
1253.26 48
1253.34 56
1253.42 62
1253.50 66
1253.58 69
1253.66 71
1253.74 72
1253.82 73
1253.91 73
1253.99 73
1254.07 72
1254.15 71
1254.23 69
1254.31 66
1254.39 63
1254.47 60
1254.55 56
1254.64 53
1254.72 49
1254.80 45
1254.88 41
1254.96 37
1255.04 34
1255.12 31
1255.20 29
1255.29 29
1255.37 31
1255.45 35
1255.53 40
1255.61 45
1255.69 51
1255.77 55
1255.85 57
1255.93 58
1256.02 58
1256.10 56
1256.18 55
1256.26 54
1256.34 53
1256.42 52
1256.50 51
1256.58 50
1256.67 48
1256.75 46
1256.83 45
1256.91 44
1256.99 44
1257.07 44
1257.15 46
1257.23 48
1257.31 50
1257.40 52
1257.48 53
1257.56 52
1257.64 51
1257.72 49
1257.80 46
1257.88 43
1257.96 39
1258.05 35
1258.13 32
1258.21 29
1258.29 27
1258.37 27
1258.45 28
1258.53 31
1258.61 35
1258.70 40
1258.78 45
1258.86 50
1258.94 53
1259.02 55
1259.10 54
1259.18 52
1259.27 49
1259.35 46
1259.43 43
1259.51 41
1259.59 40
1259.67 40
1259.75 40
1259.83 40
1259.92 39
1260.00 38
1260.08 36
1260.16 34
1260.24 32
1260.32 30
1260.40 30
1260.48 31
1260.57 34
1260.65 36
1260.73 39
1260.81 42
1260.89 45
1260.97 47
1261.05 49
1261.14 50
1261.22 50
1261.30 50
1261.38 49
1261.46 47
1261.54 44
1261.62 40
1261.71 37
1261.79 33
1261.87 29
1261.95 25
1262.03 21
1262.11 17
1262.19 12
1262.27 8
1262.36 4
1262.44 1
1262.52 0
1262.60 0
1262.68 1
1262.76 3
1262.84 4
1262.93 4
1263.01 3
1263.09 1
1263.17 0
1263.25 0
1263.33 0
1263.41 0
1263.50 0
1263.58 0
1263.66 3
1263.74 7
1263.82 12
1263.90 17
1263.98 22
1264.07 26
1264.15 31
1264.23 34
1264.31 36
1264.39 36
1264.47 36
1264.55 34
1264.64 31
1264.72 27
1264.80 23
1264.88 20
1264.96 16
1265.04 13
1265.13 10
1265.21 7
1265.29 5
1265.37 4
1265.45 2
1265.53 1
1265.61 0
1265.70 0
1265.78 0
1265.86 0
1265.94 0
1266.02 3
1266.10 5
1266.18 8
1266.27 9
1266.35 9
1266.43 7
1266.51 3
1266.59 0
1266.67 0
1266.76 0
1266.84 0
1266.92 0
1267.00 0
1267.08 0
1267.16 0
1267.24 2
1267.33 5
1267.41 7
1267.49 9
1267.57 9
1267.65 9
1267.73 8
1267.82 7
1267.90 6
1267.98 4
1268.06 3
1268.14 2
1268.22 1
1268.30 1
1268.39 1
1268.47 1
1268.55 3
1268.63 5
1268.71 8
1268.79 10
1268.88 12
1268.96 13
1269.04 14
1269.12 15
1269.20 16
1269.28 17
1269.37 19
1269.45 22
1269.53 24
1269.61 27
1269.69 30
1269.77 32
1269.86 36
1269.94 41
1270.02 46
1270.10 53
1270.18 59
1270.26 65
1270.35 69
1270.43 72
1270.51 72
1270.59 70
1270.67 67
1270.75 63
1270.84 59
1270.92 55
1271.00 50
1271.08 46
1271.16 42
1271.24 38
1271.33 34
1271.41 30
1271.49 27
1271.57 24
1271.65 21
1271.73 20
1271.82 19
1271.90 20
1271.98 21
1272.06 23
1272.14 25
1272.22 26
1272.31 27
1272.39 28
1272.47 28
1272.55 28
1272.63 27
1272.71 27
1272.80 27
1272.88 27
1272.96 27
1273.04 28
1273.12 29
1273.20 31
1273.29 32
1273.37 34
1273.45 35
1273.53 35
1273.61 35
1273.70 34
1273.78 32
1273.86 31
1273.94 29
1274.02 29
1274.10 29
1274.19 31
1274.27 34
1274.35 38
1274.43 42
1274.51 47
1274.59 50
1274.68 53
1274.76 54
1274.84 53
1274.92 51
1275.00 47
1275.09 43
1275.17 37
1275.25 32
1275.33 28
1275.41 24
1275.49 22
1275.58 21
1275.66 21
1275.74 20
1275.82 20
1275.90 20
1275.99 20
1276.07 19
1276.15 19
1276.23 19
1276.31 20
1276.39 20
1276.48 21
1276.56 22
1276.64 24
1276.72 26
1276.80 28
1276.89 31
1276.97 34
1277.05 35
1277.13 36
1277.21 36
1277.30 36
1277.38 37
1277.46 37
1277.54 39
1277.62 40
1277.70 42
1277.79 44
1277.87 44
1277.95 44
1278.03 41
1278.11 37
1278.20 32
1278.28 26
1278.36 19
1278.44 12
1278.52 5
1278.61 0
1278.69 0
1278.77 0
1278.85 0
1278.93 0
1279.01 0
1279.10 0
1279.18 0
1279.26 0
1279.34 4
1279.42 8
1279.51 12
1279.59 15
1279.67 17
1279.75 17
1279.83 16
1279.92 14
1280.00 11
1280.08 8
1280.16 7
1280.24 7
1280.33 10
1280.41 13
1280.49 18
1280.57 21
1280.65 24
1280.74 24
1280.82 23
1280.90 21
1280.98 18
1281.06 16
1281.15 13
1281.23 11
1281.31 9
1281.39 8
1281.47 6
1281.56 4
1281.64 2
1281.72 0
1281.80 0
1281.88 0
1281.97 0
1282.05 0
1282.13 2
1282.21 5
1282.29 10
1282.38 15
1282.46 20
1282.54 23
1282.62 25
1282.70 26
1282.79 25
1282.87 23
1282.95 22
1283.03 21
1283.11 21
1283.20 21
1283.28 21
1283.36 21
1283.44 21
1283.52 21
1283.61 20
1283.69 20
1283.77 20
1283.85 21
1283.94 22
1284.02 24
1284.10 26
1284.18 28
1284.26 30
1284.35 32
1284.43 35
1284.51 39
1284.59 44
1284.67 48
1284.76 51
1284.84 52
1284.92 51
1285.00 48
1285.08 43
1285.17 37
1285.25 32
1285.33 27
1285.41 25
1285.50 23
1285.58 23
1285.66 23
1285.74 23
1285.82 23
1285.91 22
1285.99 23
1286.07 24
1286.15 27
1286.23 32
1286.32 39
1286.40 45
1286.48 50
1286.56 54
1286.65 55
1286.73 55
1286.81 54
1286.89 53
1286.97 53
1287.06 53
1287.14 54
1287.22 56
1287.30 57
1287.39 58
1287.47 58
1287.55 56
1287.63 55
1287.71 52
1287.80 49
1287.88 46
1287.96 42
1288.04 37
1288.13 32
1288.21 27
1288.29 23
1288.37 18
1288.45 14
1288.54 10
1288.62 7
1288.70 4
1288.78 1
1288.87 0
1288.95 0
1289.03 2
1289.11 5
1289.19 9
1289.28 13
1289.36 17
1289.44 20
1289.52 22
1289.61 23
1289.69 23
1289.77 23
1289.85 23
1289.93 24
1290.02 25
1290.10 26
1290.18 25
1290.26 24
1290.35 21
1290.43 17
1290.51 13
1290.59 9
1290.68 6
1290.76 3
1290.84 2
1290.92 1
1291.00 2
1291.09 3
1291.17 4
1291.25 6
1291.33 7
1291.42 7
1291.50 6
1291.58 4
1291.66 2
1291.75 2
1291.83 2
1291.91 5
1291.99 11
1292.07 17
1292.16 24
1292.24 31
1292.32 36
1292.40 38
1292.49 39
1292.57 38
1292.65 35
1292.73 32
1292.82 29
1292.90 26
1292.98 24
1293.06 22
1293.15 20
1293.23 17
1293.31 14
1293.39 10
1293.48 6
1293.56 3
1293.64 1
1293.72 0
1293.80 1
1293.89 3
1293.97 6
1294.05 8
1294.13 9
1294.22 9
1294.30 8
1294.38 6
1294.46 4
1294.55 2
1294.63 2
1294.71 2
1294.79 4
1294.88 5
1294.96 7
1295.04 7
1295.12 6
1295.21 3
1295.29 0
1295.37 0
1295.45 0
1295.54 0
1295.62 0
1295.70 0
1295.78 0
1295.87 2
1295.95 7
1296.03 13
1296.11 19
1296.20 24
1296.28 29
1296.36 33
1296.44 36
1296.53 38
1296.61 40
1296.69 41
1296.77 42
1296.86 42
1296.94 43
1297.02 43
1297.10 42
1297.19 40
1297.27 37
1297.35 34
1297.43 30
1297.52 26
1297.60 23
1297.68 22
1297.76 23
1297.85 25
1297.93 30
1298.01 35
1298.09 41
1298.18 47
1298.26 53
1298.34 58
1298.42 62
1298.51 66
1298.59 68
1298.67 70
1298.75 71
1298.84 71
1298.92 72
1299.00 72
1299.08 73
1299.17 75
1299.25 78
1299.33 82
1299.41 85
1299.50 88
1299.58 89
1299.66 90
1299.74 90
1299.83 89
1299.91 88
1299.99 86
1300.07 82
1300.16 77
1300.24 71
1300.32 64
1300.41 57
1300.49 52
1300.57 48
1300.65 47
1300.74 47
1300.82 48
1300.90 49
1300.98 49
1301.07 47
1301.15 44
1301.23 40
1301.31 37
1301.40 34
1301.48 31
1301.56 30
1301.64 30
1301.73 31
1301.81 33
1301.89 35
1301.98 38
1302.06 42
1302.14 46
1302.22 51
1302.31 56
1302.39 61
1302.47 63
1302.55 64
1302.64 63
1302.72 59
1302.80 54
1302.88 49
1302.97 45
1303.05 42
1303.13 40
1303.22 41
1303.30 43
1303.38 45
1303.46 47
1303.55 49
1303.63 50
1303.71 49
1303.79 47
1303.88 45
1303.96 42
1304.04 41
1304.13 41
1304.21 43
1304.29 46
1304.37 49
1304.46 52
1304.54 52
1304.62 51
1304.70 48
1304.79 44
1304.87 39
1304.95 34
1305.04 30
1305.12 26
1305.20 24
1305.28 23
1305.37 23
1305.45 24
1305.53 27
1305.61 30
1305.70 33
1305.78 35
1305.86 36
1305.95 35
1306.03 33
1306.11 29
1306.19 25
1306.28 21
1306.36 17
1306.44 15
1306.53 14
1306.61 13
1306.69 13
1306.77 14
1306.86 15
1306.94 17
1307.02 19
1307.11 21
1307.19 22
1307.27 23
1307.35 24
1307.44 24
1307.52 25
1307.60 26
1307.69 29
1307.77 33
1307.85 39
1307.93 45
1308.02 50
1308.10 53
1308.18 55
1308.27 54
1308.35 51
1308.43 46
1308.51 41
1308.60 36
1308.68 31
1308.76 27
1308.85 24
1308.93 22
1309.01 21
1309.09 19
1309.18 17
1309.26 15
1309.34 14
1309.43 13
1309.51 13
1309.59 14
1309.67 17
1309.76 21
1309.84 26
1309.92 30
1310.01 33
1310.09 34
1310.17 34
1310.25 32
1310.34 30
1310.42 28
1310.50 28
1310.59 29
1310.67 31
1310.75 33
1310.83 33
1310.92 32
1311.00 29
1311.08 23
1311.17 17
1311.25 12
1311.33 7
1311.42 4
1311.50 3
1311.58 2
1311.66 2
1311.75 2
1311.83 0
1311.91 0
1312.00 0
1312.08 0
1312.16 0
1312.25 0
1312.33 0
1312.41 2
1312.49 10
1312.58 17
1312.66 24
1312.74 29
1312.83 33
1312.91 34
1312.99 33
1313.08 32
1313.16 31
1313.24 31
1313.32 32
1313.41 36
1313.49 41
1313.57 46
1313.66 52
1313.74 57
1313.82 62
1313.91 66
1313.99 69
1314.07 71
1314.15 73
1314.24 73
1314.32 72
1314.40 70
1314.49 67
1314.57 63
1314.65 60
1314.74 59
1314.82 60
1314.90 64
1314.99 71
1315.07 79
1315.15 87
1315.23 94
1315.32 99
1315.40 102
1315.48 100
1315.57 95
1315.65 87
1315.73 78
1315.82 68
1315.90 58
1315.98 50
1316.07 43
1316.15 39
1316.23 38
1316.31 37
1316.40 38
1316.48 40
1316.56 42
1316.65 44
1316.73 45
1316.81 47
1316.90 49
1316.98 52
1317.06 56
1317.15 60
1317.23 64
1317.31 68
1317.40 71
1317.48 73
1317.56 74
1317.65 75
1317.73 75
1317.81 76
1317.89 76
1317.98 77
1318.06 79
1318.14 79
1318.23 79
1318.31 78
1318.39 75
1318.48 72
1318.56 67
1318.64 63
1318.73 58
1318.81 55
1318.89 52
1318.98 51
1319.06 49
1319.14 48
1319.23 46
1319.31 45
1319.39 42
1319.48 40
1319.56 36
1319.64 32
1319.72 26
1319.81 21
1319.89 15
1319.97 11
1320.06 10
1320.14 10
1320.22 13
1320.31 16
1320.39 21
1320.47 24
1320.56 26
1320.64 27
1320.72 27
1320.81 26
1320.89 27
1320.97 28
1321.06 29
1321.14 32
1321.22 34
1321.31 37
1321.39 39
1321.47 40
1321.56 42
1321.64 43
1321.72 44
1321.81 45
1321.89 46
1321.97 47
1322.06 48
1322.14 49
1322.22 50
1322.31 51
1322.39 52
1322.47 52
1322.56 51
1322.64 50
1322.72 50
1322.81 50
1322.89 51
1322.97 52
1323.06 53
1323.14 53
1323.22 52
1323.31 49
1323.39 44
1323.47 38
1323.56 32
1323.64 27
1323.72 23
1323.81 21
1323.89 20
1323.97 20
1324.06 21
1324.14 22
1324.22 22
1324.31 21
1324.39 21
1324.47 22
1324.56 23
1324.64 26
1324.72 30
1324.81 35
1324.89 39
1324.97 44
1325.06 48
1325.14 52
1325.22 55
1325.31 58
1325.39 61
1325.47 64
1325.56 65
1325.64 66
1325.72 65
1325.81 62
1325.89 59
1325.97 55
1326.06 52
1326.14 51
1326.22 51
1326.31 54
1326.39 58
1326.47 63
1326.56 67
1326.64 70
1326.72 71
1326.81 71
1326.89 69
1326.98 66
1327.06 63
1327.14 60
1327.23 57
1327.31 53
1327.39 49
1327.48 45
1327.56 41
1327.64 39
1327.73 37
1327.81 37
1327.89 38
1327.98 39
1328.06 40
1328.14 40
1328.23 37
1328.31 33
1328.39 28
1328.48 23
1328.56 19
1328.64 17
1328.73 17
1328.81 21
1328.90 27
1328.98 35
1329.06 44
1329.15 52
1329.23 58
1329.31 62
1329.40 63
1329.48 61
1329.56 58
1329.65 54
1329.73 51
1329.81 48
1329.90 46
1329.98 46
1330.06 46
1330.15 46
1330.23 47
1330.32 47
1330.40 48
1330.48 50
1330.57 52
1330.65 55
1330.73 58
1330.82 62
1330.90 65
1330.98 67
1331.07 67
1331.15 67
1331.23 66
1331.32 64
1331.40 63
1331.49 62
1331.57 62
1331.65 62
1331.74 63
1331.82 65
1331.90 68
1331.99 72
1332.07 77
1332.15 83
1332.24 90
1332.32 98
1332.41 105
1332.49 111
1332.57 117
1332.66 122
1332.74 126
1332.82 130
1332.91 133
1332.99 135
1333.07 135
1333.16 135
1333.24 133
1333.33 130
1333.41 127
1333.49 122
1333.58 118
1333.66 114
1333.74 109
1333.83 105
1333.91 100
1333.99 94
1334.08 87
1334.16 79
1334.25 70
1334.33 63
1334.41 56
1334.50 52
1334.58 50
1334.66 51
1334.75 52
1334.83 53
1334.92 54
1335.00 53
1335.08 52
1335.17 50
1335.25 49
1335.33 49
1335.42 51
1335.50 53
1335.58 56
1335.67 59
1335.75 60
1335.84 59
1335.92 57
1336.00 54
1336.09 50
1336.17 46
1336.25 41
1336.34 38
1336.42 34
1336.51 31
1336.59 28
1336.67 25
1336.76 23
1336.84 22
1336.92 21
1337.01 22
1337.09 24
1337.18 27
1337.26 30
1337.34 34
1337.43 38
1337.51 43
1337.59 49
1337.68 55
1337.76 62
1337.85 69
1337.93 76
1338.01 80
1338.10 82
1338.18 82
1338.27 80
1338.35 76
1338.43 71
1338.52 66
1338.60 62
1338.68 58
1338.77 56
1338.85 54
1338.94 53
1339.02 53
1339.10 53
1339.19 54
1339.27 56
1339.35 59
1339.44 62
1339.52 65
1339.61 68
1339.69 70
1339.77 71
1339.86 71
1339.94 69
1340.03 68
1340.11 66
1340.19 66
1340.28 67
1340.36 69
1340.45 72
1340.53 76
1340.61 79
1340.70 82
1340.78 84
1340.86 86
1340.95 87
1341.03 87
1341.12 87
1341.20 86
1341.28 83
1341.37 80
1341.45 78
1341.54 76
1341.62 76
1341.70 78
1341.79 82
1341.87 86
1341.96 89
1342.04 90
1342.12 88
1342.21 83
1342.29 76
1342.37 66
1342.46 57
1342.54 47
1342.63 38
1342.71 31
1342.79 26
1342.88 24
1342.96 23
1343.05 25
1343.13 28
1343.21 34
1343.30 40
1343.38 46
1343.47 50
1343.55 53
1343.63 53
1343.72 50
1343.80 45
1343.89 37
1343.97 29
1344.05 20
1344.14 12
1344.22 5
1344.31 0
1344.39 0
1344.47 0
1344.56 0
1344.64 0
1344.73 0
1344.81 0
1344.89 0
1344.98 0
1345.06 2
1345.15 6
1345.23 10
1345.31 15
1345.40 20
1345.48 25
1345.57 29
1345.65 32
1345.73 34
1345.82 35
1345.90 35
1345.99 36
1346.07 37
1346.15 37
1346.24 38
1346.32 38
1346.41 37
1346.49 36
1346.57 34
1346.66 31
1346.74 28
1346.83 23
1346.91 19
1347.00 14
1347.08 11
1347.16 9
1347.25 9
1347.33 11
1347.42 15
1347.50 20
1347.58 25
1347.67 31
1347.75 36
1347.84 40
1347.92 44
1348.00 48
1348.09 52
1348.17 55
1348.26 57
1348.34 57
1348.43 54
1348.51 49
1348.59 44
1348.68 38
1348.76 33
1348.85 30
1348.93 29
1349.01 31
1349.10 32
1349.18 34
1349.27 33
1349.35 31
1349.43 27
1349.52 22
1349.60 16
1349.69 12
1349.77 8
1349.86 6
1349.94 6
1350.02 7
1350.11 9
1350.19 11
1350.28 13
1350.36 14
1350.44 15
1350.53 16
1350.61 16
1350.70 15
1350.78 14
1350.87 12
1350.95 10
1351.03 6
1351.12 3
1351.20 0
1351.29 0
1351.37 0
1351.46 0
1351.54 0
1351.62 1
1351.71 4
1351.79 6
1351.88 7
1351.96 8
1352.04 9
1352.13 10
1352.21 11
1352.30 13
1352.38 15
1352.47 17
1352.55 20
1352.63 22
1352.72 25
1352.80 27
1352.89 28
1352.97 28
1353.06 28
1353.14 27
1353.22 27
1353.31 29
1353.39 33
1353.48 40
1353.56 48
1353.65 58
1353.73 67
1353.81 74
1353.90 78
1353.98 79
1354.07 78
1354.15 74
1354.24 69
1354.32 64
1354.40 58
1354.49 52
1354.57 46
1354.66 40
1354.74 35
1354.83 30
1354.91 25
1354.99 20
1355.08 14
1355.16 9
1355.25 4
1355.33 0
1355.42 0
1355.50 0
1355.59 0
1355.67 1
1355.75 6
1355.84 12
1355.92 17
1356.01 21
1356.09 22
1356.18 22
1356.26 20
1356.34 17
1356.43 14
1356.51 10
1356.60 6
1356.68 2
1356.77 0
1356.85 0
1356.93 0
1357.02 0
1357.10 0
1357.19 0
1357.27 0
1357.36 0
1357.44 2
1357.53 3
1357.61 5
1357.69 7
1357.78 10
1357.86 13
1357.95 18
1358.03 24
1358.12 29
1358.20 35
1358.29 40
1358.37 43
1358.45 44
1358.54 44
1358.62 42
1358.71 40
1358.79 37
1358.88 33
1358.96 30
1359.05 27
1359.13 24
1359.21 22
1359.30 20
1359.38 18
1359.47 17
1359.55 15
1359.64 13
1359.72 10
1359.81 7
1359.89 3
1359.97 1
1360.06 0
1360.14 0
1360.23 2
1360.31 6
1360.40 11
1360.48 17
1360.57 22
1360.65 27
1360.74 31
1360.82 36
1360.90 41
1360.99 46
1361.07 52
1361.16 57
1361.24 60
1361.33 61
1361.41 60
1361.50 57
1361.58 53
1361.66 49
1361.75 45
1361.83 43
1361.92 42
1362.00 44
1362.09 48
1362.17 53
1362.26 60
1362.34 68
1362.43 77
1362.51 85
1362.60 94
1362.68 100
1362.76 105
1362.85 108
1362.93 108
1363.02 105
1363.10 100
1363.19 94
1363.27 87
1363.36 80
1363.44 74
1363.53 69
1363.61 68
1363.69 68
1363.78 72
1363.86 77
1363.95 83
1364.03 88
1364.12 92
1364.20 94
1364.29 94
1364.37 92
1364.46 90
1364.54 87
1364.63 85
1364.71 84
1364.79 84
1364.88 85
1364.96 85
1365.05 86
1365.13 86
1365.22 87
1365.30 88
1365.39 88
1365.47 89
1365.56 89
1365.64 88
1365.73 87
1365.81 84
1365.90 81
1365.98 79
1366.06 77
1366.15 77
1366.23 77
1366.32 77
1366.40 77
1366.49 75
1366.57 71
1366.66 66
1366.74 60
1366.83 52
1366.91 45
1367.00 39
1367.08 33
1367.17 29
1367.25 26
1367.33 24
1367.42 22
1367.50 19
1367.59 16
1367.67 13
1367.76 9
1367.84 5
1367.93 1
1368.01 0
1368.10 0
1368.18 0
1368.27 1
1368.35 3
1368.44 4
1368.52 6
1368.61 6
1368.69 6
1368.78 6
1368.86 5
1368.94 4
1369.03 4
1369.11 3
1369.20 2
1369.28 1
1369.37 0
1369.45 0
1369.54 0
1369.62 0
1369.71 0
1369.79 0
1369.88 0
1369.96 0
1370.05 6
1370.13 14
1370.22 23
1370.30 32
1370.39 40
1370.47 45
1370.56 48
1370.64 46
1370.73 41
1370.81 35
1370.90 28
1370.98 23
1371.06 21
1371.15 21
1371.23 25
1371.32 31
1371.40 38
1371.49 44
1371.57 49
1371.66 53
1371.74 54
1371.83 53
1371.91 51
1372.00 48
1372.08 45
1372.17 43
1372.25 42
1372.34 44
1372.42 46
1372.51 49
1372.59 53
1372.68 55
1372.76 57
1372.85 57
1372.93 56
1373.02 55
1373.10 55
1373.19 56
1373.27 58
1373.36 61
1373.44 65
1373.53 68
1373.61 70
1373.70 71
1373.78 71
1373.87 70
1373.95 68
1374.04 66
1374.12 64
1374.21 63
1374.29 64
1374.38 67
1374.46 70
1374.54 75
1374.63 81
1374.71 88
1374.80 95
1374.88 101
1374.97 108
1375.05 113
1375.14 119
1375.22 123
1375.31 127
1375.39 129
1375.48 130
1375.56 129
1375.65 126
1375.73 121
1375.82 113
1375.90 104
1375.99 94
1376.07 84
1376.16 75
1376.24 68
1376.33 62
1376.41 58
1376.50 57
1376.58 58
1376.67 60
1376.75 64
1376.84 71
1376.92 79
1377.01 89
1377.09 100
1377.18 110
1377.26 119
1377.35 125
1377.43 128
1377.52 128
1377.60 126
1377.69 123
1377.77 119
1377.86 115
1377.94 112
1378.03 109
1378.11 106
1378.20 102
1378.28 98
1378.37 92
1378.45 86
1378.54 80
1378.62 74
1378.71 68
1378.80 63
1378.88 59
1378.97 55
1379.05 52
1379.14 50
1379.22 50
1379.31 50
1379.39 52
1379.48 55
1379.56 57
1379.65 60
1379.73 62
1379.82 62
1379.90 62
1379.99 61
1380.07 60
1380.16 57
1380.24 55
1380.33 52
1380.41 48
1380.50 46
1380.58 44
1380.67 43
1380.75 43
1380.84 43
1380.92 45
1381.01 47
1381.09 48
1381.18 49
1381.26 48
1381.35 45
1381.43 41
1381.52 36
1381.60 30
1381.69 24
1381.77 19
1381.86 16
1381.94 13
1382.03 13
1382.11 13
1382.20 15
1382.29 17
1382.37 20
1382.46 23
1382.54 26
1382.63 30
1382.71 32
1382.80 34
1382.88 35
1382.97 35
1383.05 34
1383.14 33
1383.22 31
1383.31 30
1383.39 29
1383.48 27
1383.56 23
1383.65 18
1383.73 12
1383.82 6
1383.90 0
1383.99 0
1384.07 0
1384.16 0
1384.24 0
1384.33 0
1384.42 1
1384.50 4
1384.59 6
1384.67 6
1384.76 5
1384.84 4
1384.93 2
1385.01 0
1385.10 0
1385.18 1
1385.27 4
1385.35 9
1385.44 16
1385.52 23
1385.61 29
1385.69 34
1385.78 38
1385.86 40
1385.95 40
1386.04 40
1386.12 38
1386.21 36
1386.29 33
1386.38 30
1386.46 26
1386.55 21
1386.63 17
1386.72 14
1386.80 11
1386.89 10
1386.97 10
1387.06 11
1387.14 11
1387.23 12
1387.31 12
1387.40 12
1387.49 14
1387.57 17
1387.66 20
1387.74 24
1387.83 29
1387.91 32
1388.00 34
1388.08 35
1388.17 34
1388.25 35
1388.34 36
1388.42 39
1388.51 43
1388.60 49
1388.68 55
1388.77 62
1388.85 68
1388.94 72
1389.02 75
1389.11 76
1389.19 75
1389.28 73
1389.36 69
1389.45 64
1389.53 59
1389.62 55
1389.71 52
1389.79 50
1389.88 50
1389.96 51
1390.05 53
1390.13 56
1390.22 59
1390.30 60
1390.39 61
1390.47 62
1390.56 62
1390.64 63
1390.73 64
1390.82 66
1390.90 67
1390.99 68
1391.07 67
1391.16 63
1391.24 58
1391.33 50
1391.41 42
1391.50 34
1391.58 27
1391.67 23
1391.76 22
1391.84 24
1391.93 27
1392.01 32
1392.10 38
1392.18 43
1392.27 48
1392.35 52
1392.44 55
1392.53 57
1392.61 59
1392.70 60
1392.78 61
1392.87 62
1392.95 63
1393.04 65
1393.12 67
1393.21 70
1393.29 73
1393.38 77
1393.47 79
1393.55 81
1393.64 81
1393.72 80
1393.81 77
1393.89 75
1393.98 73
1394.06 72
1394.15 72
1394.24 73
1394.32 74
1394.41 74
1394.49 71
1394.58 67
1394.66 61
1394.75 55
1394.83 48
1394.92 42
1395.01 37
1395.09 33
1395.18 29
1395.26 26
1395.35 23
1395.43 21
1395.52 19
1395.60 18
1395.69 17
1395.78 17
1395.86 16
1395.95 16
1396.03 17
1396.12 18
1396.20 20
1396.29 23
1396.37 25
1396.46 29
1396.55 32
1396.63 35
1396.72 39
1396.80 42
1396.89 46
1396.97 50
1397.06 53
1397.15 56
1397.23 59
1397.32 61
1397.40 63
1397.49 64
1397.57 65
1397.66 66
1397.74 66
1397.83 64
1397.92 61
1398.00 58
1398.09 53
1398.17 50
1398.26 47
1398.34 46
1398.43 47
1398.52 51
1398.60 58
1398.69 67
1398.77 77
1398.86 86
1398.94 95
1399.03 102
1399.12 105
1399.20 107
1399.29 106
1399.37 103
1399.46 98
1399.54 92
1399.63 85
1399.72 78
1399.80 71
1399.89 66
1399.97 63
1400.06 62
1400.14 62
1400.23 64
1400.32 66
1400.40 68
1400.49 69
1400.57 68
1400.66 66
1400.74 63
1400.83 58
1400.92 51
1401.00 43
1401.09 35
1401.17 26
1401.26 17
1401.34 9
1401.43 3
1401.52 0
1401.60 0
1401.69 0
1401.77 0
1401.86 0
1401.94 1
1402.03 3
1402.12 5
1402.20 7
1402.29 8
1402.37 8
1402.46 7
1402.55 6
1402.63 5
1402.72 2
1402.80 0
1402.89 0
1402.97 0
1403.06 0
1403.15 0
1403.23 0
1403.32 0
1403.40 6
1403.49 13
1403.58 21
1403.66 27
1403.75 33
1403.83 37
1403.92 41
1404.00 45
1404.09 48
1404.18 51
1404.26 54
1404.35 56
1404.43 57
1404.52 57
1404.61 55
1404.69 52
1404.78 48
1404.86 45
1404.95 44
1405.03 45
1405.12 49
1405.21 56
1405.29 63
1405.38 71
1405.46 77
1405.55 81
1405.64 83
1405.72 83
1405.81 82
1405.89 82
1405.98 82
1406.07 84
1406.15 87
1406.24 90
1406.32 94
1406.41 96
1406.49 97
1406.58 96
1406.67 92
1406.75 86
1406.84 80
1406.92 74
1407.01 70
1407.10 67
1407.18 64
1407.27 63
1407.35 60
1407.44 56
1407.53 51
1407.61 44
1407.70 37
1407.78 31
1407.87 27
1407.96 25
1408.04 27
1408.13 31
1408.21 36
1408.30 43
1408.39 50
1408.47 57
1408.56 64
1408.64 70
1408.73 75
1408.82 79
1408.90 81
1408.99 81
1409.07 79
1409.16 73
1409.25 65
1409.33 54
1409.42 42
1409.50 28
1409.59 16
1409.68 5
1409.76 0
1409.85 0
1409.93 0
1410.02 0
1410.11 0
1410.19 1
1410.28 6
1410.36 13
1410.45 21
1410.54 30
1410.62 40
1410.71 50
1410.79 61
1410.88 70
1410.97 79
1411.05 86
1411.14 91
1411.22 95
1411.31 98
1411.40 99
1411.48 99
1411.57 98
1411.65 96
1411.74 94
1411.83 91
1411.91 87
1412.00 83
1412.09 79
1412.17 74
1412.26 70
1412.34 66
1412.43 64
1412.52 63
1412.60 64
1412.69 65
1412.77 67
1412.86 69
1412.95 69
1413.03 67
1413.12 65
1413.20 62
1413.29 59
1413.38 58
1413.46 58
1413.55 60
1413.64 62
1413.72 64
1413.81 66
1413.89 67
1413.98 68
1414.07 69
1414.15 72
1414.24 77
1414.32 82
1414.41 88
1414.50 93
1414.58 96
1414.67 98
1414.76 97
1414.84 94
1414.93 89
1415.01 83
1415.10 76
1415.19 67
1415.27 58
1415.36 48
1415.44 38
1415.53 29
1415.62 22
1415.70 17
1415.79 13
1415.88 11
1415.96 9
1416.05 8
1416.13 7
1416.22 7
1416.31 9
1416.39 13
1416.48 20
1416.57 29
1416.65 39
1416.74 47
1416.82 54
1416.91 56
1417.00 54
1417.08 49
1417.17 42
1417.26 34
1417.34 28
1417.43 25
1417.51 25
1417.60 29
1417.69 36
1417.77 46
1417.86 55
1417.95 65
1418.03 73
1418.12 80
1418.20 84
1418.29 87
1418.38 87
1418.46 86
1418.55 83
1418.64 78
1418.72 73
1418.81 67
1418.89 61
1418.98 56
1419.07 52
1419.15 50
1419.24 50
1419.33 53
1419.41 56
1419.50 60
1419.58 64
1419.67 66
1419.76 66
1419.84 64
1419.93 60
1420.02 55
1420.10 49
1420.19 44
1420.28 40
1420.36 37
1420.45 37
1420.53 39
1420.62 44
1420.71 51
1420.79 60
1420.88 70
1420.97 79
1421.05 85
1421.14 88
1421.23 87
1421.31 82
1421.40 73
1421.48 62
1421.57 51
1421.66 41
1421.74 32
1421.83 27
1421.92 24
1422.00 22
1422.09 21
1422.18 20
1422.26 18
1422.35 15
1422.43 11
1422.52 7
1422.61 4
1422.69 2
1422.78 0
1422.87 0
1422.95 0
1423.04 0
1423.13 1
1423.21 2
1423.30 6
1423.39 10
1423.47 17
1423.56 25
1423.64 33
1423.73 39
1423.82 43
1423.90 44
1423.99 41
1424.08 36
1424.16 30
1424.25 22
1424.34 16
1424.42 10
1424.51 7
1424.60 5
1424.68 4
1424.77 4
1424.86 3
1424.94 2
1425.03 1
1425.11 0
1425.20 0
1425.29 0
1425.37 0
1425.46 1
1425.55 1
1425.63 0
1425.72 0
1425.81 0
1425.89 0
1425.98 0
1426.07 0
1426.15 3
1426.24 9
1426.33 15
1426.41 22
1426.50 28
1426.59 34
1426.67 41
1426.76 47
1426.84 52
1426.93 57
1427.02 61
1427.10 63
1427.19 63
1427.28 60
1427.36 56
1427.45 51
1427.54 46
1427.62 42
1427.71 39
1427.80 37
1427.88 37
1427.97 37
1428.06 38
1428.14 39
1428.23 39
1428.32 39
1428.40 38
1428.49 35
1428.58 33
1428.66 29
1428.75 25
1428.84 20
1428.92 16
1429.01 11
1429.10 7
1429.18 5
1429.27 4
1429.36 7
1429.44 13
1429.53 21
1429.62 31
1429.70 40
1429.79 48
1429.88 53
1429.96 55
1430.05 56
1430.14 55
1430.22 54
1430.31 53
1430.40 52
1430.48 52
1430.57 51
1430.66 49
1430.74 47
1430.83 45
1430.92 44
1431.00 44
1431.09 46
1431.18 49
1431.26 53
1431.35 58
1431.44 62
1431.52 65
1431.61 68
1431.70 71
1431.78 75
1431.87 79
1431.96 85
1432.04 93
1432.13 100
1432.22 107
1432.30 111
1432.39 112
1432.48 109
1432.56 103
1432.65 94
1432.74 85
1432.82 77
1432.91 72
1433.00 70
1433.08 72
1433.17 77
1433.26 84
1433.34 92
1433.43 99
1433.52 105
1433.60 109
1433.69 109
1433.78 107
1433.86 102
1433.95 94
1434.04 86
1434.12 77
1434.21 69
1434.30 64
1434.38 61
1434.47 61
1434.56 64
1434.64 70
1434.73 77
1434.82 86
1434.90 94
1434.99 104
1435.08 114
1435.16 124
1435.25 136
1435.34 146
1435.43 156
1435.51 163
1435.60 167
1435.69 167
1435.77 164
1435.86 159
1435.95 154
1436.03 151
1436.12 151
1436.21 153
1436.29 158
1436.38 163
1436.47 168
1436.55 172
1436.64 173
1436.73 172
1436.81 169
1436.90 165
1436.99 160
1437.07 155
1437.16 150
1437.25 145
1437.34 140
1437.42 135
1437.51 130
1437.60 126
1437.68 123
1437.77 121
1437.86 120
1437.94 119
1438.03 117
1438.12 115
1438.20 110
1438.29 104
1438.38 96
1438.46 87
1438.55 78
1438.64 69
1438.73 62
1438.81 58
1438.90 55
1438.99 54
1439.07 54
1439.16 55
1439.25 56
1439.33 57
1439.42 59
1439.51 61
1439.59 63
1439.68 66
1439.77 69
1439.86 71
1439.94 72
1440.03 73
1440.12 74
1440.20 73
1440.29 71
1440.38 68
1440.46 64
1440.55 58
1440.64 51
1440.72 44
1440.81 38
1440.90 33
1440.99 29
1441.07 26
1441.16 24
1441.25 23
1441.33 22
1441.42 22
1441.51 24
1441.59 26
1441.68 31
1441.77 36
1441.86 42
1441.94 47
1442.03 50
1442.12 50
1442.20 47
1442.29 42
1442.38 36
1442.46 30
1442.55 24
1442.64 21
1442.73 19
1442.81 19
1442.90 19
1442.99 20
1443.07 20
1443.16 20
1443.25 18
1443.33 16
1443.42 14
1443.51 11
1443.60 9
1443.68 9
1443.77 10
1443.86 13
1443.94 18
1444.03 25
1444.12 33
1444.21 42
1444.29 49
1444.38 55
1444.47 57
1444.55 57
1444.64 53
1444.73 45
1444.81 36
1444.90 24
1444.99 11
1445.08 0
1445.16 0
1445.25 0
1445.34 0
1445.42 0
1445.51 0
1445.60 0
1445.69 0
1445.77 2
1445.86 12
1445.95 20
1446.03 26
1446.12 31
1446.21 34
1446.30 37
1446.38 41
1446.47 46
1446.56 51
1446.64 55
1446.73 59
1446.82 60
1446.91 60
1446.99 59
1447.08 56
1447.17 53
1447.25 51
1447.34 50
1447.43 50
1447.52 51
1447.60 51
1447.69 52
1447.78 53
1447.86 55
1447.95 57
1448.04 61
1448.13 66
1448.21 72
1448.30 79
1448.39 86
1448.47 93
1448.56 98
1448.65 103
1448.74 106
1448.82 106
1448.91 105
1449.00 101
1449.09 96
1449.17 91
1449.26 87
1449.35 84
1449.43 83
1449.52 84
1449.61 86
1449.70 89
1449.78 91
1449.87 93
1449.96 93
1450.04 92
1450.13 89
1450.22 85
1450.31 80
1450.39 74
1450.48 69
1450.57 64
1450.66 59
1450.74 56
1450.83 54
1450.92 54
1451.00 56
1451.09 58
1451.18 62
1451.27 65
1451.35 68
1451.44 70
1451.53 71
1451.62 70
1451.70 68
1451.79 64
1451.88 60
1451.96 56
1452.05 51
1452.14 47
1452.23 44
1452.31 43
1452.40 43
1452.49 46
1452.58 50
1452.66 56
1452.75 62
1452.84 68
1452.92 73
1453.01 77
1453.10 80
1453.19 80
1453.27 80
1453.36 79
1453.45 77
1453.54 76
1453.62 76
1453.71 76
1453.80 76
1453.89 77
1453.97 77
1454.06 78
1454.15 79
1454.24 80
1454.32 82
1454.41 84
1454.50 85
1454.58 87
1454.67 88
1454.76 90
1454.85 91
1454.93 92
1455.02 93
1455.11 95
1455.20 98
1455.28 102
1455.37 107
1455.46 113
1455.55 119
1455.63 127
1455.72 133
1455.81 138
1455.90 141
1455.98 142
1456.07 141
1456.16 138
1456.25 134
1456.33 131
1456.42 127
1456.51 124
1456.60 122
1456.68 119
1456.77 116
1456.86 112
1456.94 107
1457.03 102
1457.12 97
1457.21 92
1457.29 88
1457.38 86
1457.47 83
1457.56 82
1457.64 80
1457.73 79
1457.82 78
1457.91 78
1457.99 79
1458.08 82
1458.17 86
1458.26 91
1458.34 96
1458.43 101
1458.52 105
1458.61 109
1458.69 112
1458.78 113
1458.87 113
1458.96 112
1459.04 109
1459.13 104
1459.22 98
1459.31 90
1459.39 82
1459.48 74
1459.57 67
1459.66 62
1459.74 60
1459.83 62
1459.92 69
1460.01 79
1460.09 92
1460.18 106
1460.27 118
1460.36 127
1460.44 131
1460.53 131
1460.62 127
1460.71 121
1460.80 113
1460.88 105
1460.97 98
1461.06 91
1461.15 85
1461.23 78
1461.32 71
1461.41 64
1461.50 57
1461.58 52
1461.67 50
1461.76 50
1461.85 53
1461.93 58
1462.02 65
1462.11 72
1462.20 78
1462.28 83
1462.37 87
1462.46 89
1462.55 90
1462.63 90
1462.72 90
1462.81 90
1462.90 90
1462.99 90
1463.07 90
1463.16 89
1463.25 88
1463.34 87
1463.42 85
1463.51 84
1463.60 84
1463.69 85
1463.77 86
1463.86 87
1463.95 86
1464.04 83
1464.12 79
1464.21 74
1464.30 69
1464.39 66
1464.48 64
1464.56 64
1464.65 65
1464.74 66
1464.83 66
1464.91 64
1465.00 60
1465.09 55
1465.18 49
1465.26 44
1465.35 41
1465.44 40
1465.53 42
1465.62 46
1465.70 51
1465.79 56
1465.88 61
1465.97 64
1466.05 64
1466.14 64
1466.23 61
1466.32 58
1466.40 54
1466.49 50
1466.58 47
1466.67 44
1466.76 41
1466.84 38
1466.93 34
1467.02 29
1467.11 22
1467.19 15
1467.28 7
1467.37 1
1467.46 0
1467.55 0
1467.63 0
1467.72 0
1467.81 0
1467.90 0
1467.98 2
1468.07 6
1468.16 11
1468.25 17
1468.34 24
1468.42 31
1468.51 38
1468.60 45
1468.69 50
1468.77 54
1468.86 58
1468.95 61
1469.04 64
1469.13 67
1469.21 71
1469.30 74
1469.39 77
1469.48 78
1469.56 78
1469.65 76
1469.74 73
1469.83 68
1469.92 64
1470.00 60
1470.09 57
1470.18 55
1470.27 53
1470.36 52
1470.44 49
1470.53 46
1470.62 40
1470.71 33
1470.79 24
1470.88 14
1470.97 5
1471.06 0
1471.15 0
1471.23 0
1471.32 0
1471.41 0
1471.50 0
1471.59 0
1471.67 0
1471.76 5
1471.85 11
1471.94 15
1472.02 18
1472.11 19
1472.20 17
1472.29 13
1472.38 8
1472.46 2
1472.55 0
1472.64 0
1472.73 0
1472.82 0
1472.90 0
1472.99 0
1473.08 1
1473.17 4
1473.26 5
1473.34 6
1473.43 5
1473.52 4
1473.61 3
1473.70 3
1473.78 2
1473.87 2
1473.96 3
1474.05 4
1474.14 7
1474.22 12
1474.31 18
1474.40 26
1474.49 32
1474.58 38
1474.66 40
1474.75 38
1474.84 33
1474.93 25
1475.01 15
1475.10 7
1475.19 0
1475.28 0
1475.37 0
1475.45 0
1475.54 0
1475.63 0
1475.72 0
1475.81 0
1475.89 0
1475.98 0
1476.07 0
1476.16 8
1476.25 19
1476.34 31
1476.42 44
1476.51 55
1476.60 65
1476.69 71
1476.78 75
1476.86 75
1476.95 74
1477.04 71
1477.13 67
1477.22 63
1477.30 60
1477.39 58
1477.48 55
1477.57 53
1477.66 51
1477.74 49
1477.83 46
1477.92 44
1478.01 42
1478.10 42
1478.18 43
1478.27 47
1478.36 52
1478.45 58
1478.54 64
1478.62 68
1478.71 69
1478.80 68
1478.89 65
1478.98 61
1479.07 57
1479.15 53
1479.24 50
1479.33 48
1479.42 47
1479.51 47
1479.59 48
1479.68 50
1479.77 54
1479.86 58
1479.95 62
1480.03 66
1480.12 68
1480.21 69
1480.30 67
1480.39 62
1480.48 56
1480.56 48
1480.65 40
1480.74 33
1480.83 28
1480.92 24
1481.00 22
1481.09 21
1481.18 21
1481.27 22
1481.36 24
1481.45 27
1481.53 32
1481.62 37
1481.71 43
1481.80 49
1481.89 54
1481.97 57
1482.06 58
1482.15 55
1482.24 50
1482.33 43
1482.42 34
1482.50 26
1482.59 19
1482.68 14
1482.77 11
1482.86 10
1482.94 10
1483.03 10
1483.12 9
1483.21 7
1483.30 4
1483.39 2
1483.47 1
1483.56 1
1483.65 3
1483.74 5
1483.83 8
1483.92 11
1484.00 13
1484.09 14
1484.18 14
1484.27 13
1484.36 12
1484.44 10
1484.53 8
1484.62 5
1484.71 2
1484.80 0
1484.89 0
1484.97 0
1485.06 0
1485.15 2
1485.24 6
1485.33 10
1485.42 13
1485.50 16
1485.59 18
1485.68 18
1485.77 17
1485.86 15
1485.95 12
1486.03 8
1486.12 3
1486.21 0
1486.30 0
1486.39 0
1486.48 0
1486.56 2
1486.65 5
1486.74 7
1486.83 7
1486.92 5
1487.01 1
1487.09 0
1487.18 0
1487.27 0
1487.36 0
1487.45 0
1487.54 7
1487.62 17
1487.71 28
1487.80 39
1487.89 49
1487.98 57
1488.07 62
1488.15 64
1488.24 63
1488.33 60
1488.42 56
1488.51 52
1488.60 49
1488.68 49
1488.77 50
1488.86 52
1488.95 53
1489.04 54
1489.13 53
1489.22 52
1489.30 49
1489.39 46
1489.48 44
1489.57 42
1489.66 41
1489.75 41
1489.83 41
1489.92 41
1490.01 40
1490.10 38
1490.19 35
1490.28 30
1490.36 26
1490.45 21
1490.54 18
1490.63 17
1490.72 17
1490.81 20
1490.90 24
1490.98 29
1491.07 34
1491.16 40
1491.25 45
1491.34 51
1491.43 58
1491.51 65
1491.60 71
1491.69 75
1491.78 78
1491.87 79
1491.96 77
1492.05 73
1492.13 66
1492.22 59
1492.31 50
1492.40 41
1492.49 32
1492.58 24
1492.67 18
1492.75 14
1492.84 13
1492.93 15
1493.02 19
1493.11 27
1493.20 37
1493.29 49
1493.37 60
1493.46 70
1493.55 77
1493.64 81
1493.73 80
1493.82 75
1493.90 68
1493.99 59
1494.08 52
1494.17 46
1494.26 43
1494.35 42
1494.44 42
1494.52 42
1494.61 42
1494.70 41
1494.79 39
1494.88 37
1494.97 34
1495.06 33
1495.14 33
1495.23 34
1495.32 37
1495.41 42
1495.50 47
1495.59 53
1495.68 60
1495.77 66
1495.85 71
1495.94 75
1496.03 77
1496.12 78
1496.21 78
1496.30 78
1496.39 77
1496.47 78
1496.56 79
1496.65 81
1496.74 83
1496.83 85
1496.92 86
1497.01 87
1497.09 86
1497.18 84
1497.27 81
1497.36 78
1497.45 73
1497.54 67
1497.63 62
1497.72 56
1497.80 50
1497.89 45
1497.98 39
1498.07 34
1498.16 29
1498.25 26
1498.34 24
1498.42 23
1498.51 24
1498.60 25
1498.69 26
1498.78 25
1498.87 22
1498.96 17
1499.05 11
1499.13 5
1499.22 0
1499.31 0
1499.40 0
1499.49 0
1499.58 5
1499.67 10
1499.76 16
1499.84 22
1499.93 26
1500.02 29
1500.11 30
1500.20 29
1500.29 26
1500.38 23
1500.46 21
1500.55 21
1500.64 24
1500.73 30
1500.82 40
1500.91 52
1501.00 66
1501.09 79
1501.18 90
1501.26 98
1501.35 103
1501.44 105
1501.53 104
1501.62 102
1501.71 101
1501.80 100
1501.89 102
1501.97 105
1502.06 109
1502.15 114
1502.24 118
1502.33 121
1502.42 122
1502.51 122
1502.60 121
1502.68 122
1502.77 124
1502.86 127
1502.95 132
1503.04 137
1503.13 141
1503.22 145
1503.31 147
1503.40 148
1503.48 148
1503.57 149
1503.66 149
1503.75 148
1503.84 147
1503.93 145
1504.02 142
1504.11 137
1504.19 133
1504.28 131
1504.37 131
1504.46 133
1504.55 138
1504.64 145
1504.73 153
1504.82 160
1504.91 167
1504.99 173
1505.08 177
1505.17 181
1505.26 184
1505.35 186
1505.44 188
1505.53 189
1505.62 189
1505.71 188
1505.79 187
1505.88 184
1505.97 181
1506.06 175
1506.15 167
1506.24 156
1506.33 143
1506.42 128
1506.51 115
1506.59 104
1506.68 98
1506.77 95
1506.86 97
1506.95 101
1507.04 106
1507.13 111
1507.22 117
1507.31 123
1507.40 131
1507.48 141
1507.57 154
1507.66 167
1507.75 179
1507.84 189
1507.93 194
1508.02 194
1508.11 191
1508.20 184
1508.28 176
1508.37 169
1508.46 161
1508.55 154
1508.64 147
1508.73 138
1508.82 129
1508.91 119
1509.00 110
1509.09 104
1509.17 102
1509.26 104
1509.35 111
1509.44 122
1509.53 134
1509.62 146
1509.71 154
1509.80 158
1509.89 158
1509.98 154
1510.06 148
1510.15 142
1510.24 138
1510.33 135
1510.42 135
1510.51 137
1510.60 138
1510.69 139
1510.78 137
1510.87 133
1510.96 125
1511.04 116
1511.13 106
1511.22 97
1511.31 89
1511.40 83
1511.49 79
1511.58 78
1511.67 77
1511.76 76
1511.85 74
1511.94 72
1512.02 68
1512.11 64
1512.20 59
1512.29 54
1512.38 49
1512.47 44
1512.56 41
1512.65 38
1512.74 38
1512.83 40
1512.92 44
1513.00 48
1513.09 53
1513.18 57
1513.27 59
1513.36 59
1513.45 57
1513.54 54
1513.63 50
1513.72 49
1513.81 49
1513.90 52
1513.98 58
1514.07 65
1514.16 73
1514.25 80
1514.34 85
1514.43 88
1514.52 89
1514.61 88
1514.70 84
1514.79 80
1514.88 75
1514.97 71
1515.05 68
1515.14 66
1515.23 67
1515.32 71
1515.41 78
1515.50 86
1515.59 94
1515.68 101
1515.77 105
1515.86 107
1515.95 105
1516.04 100
1516.13 94
1516.21 88
1516.30 83
1516.39 78
1516.48 74
1516.57 70
1516.66 65
1516.75 60
1516.84 53
1516.93 45
1517.02 37
1517.11 30
1517.20 24
1517.28 20
1517.37 17
1517.46 16
1517.55 16
1517.64 16
1517.73 17
1517.82 18
1517.91 19
1518.00 20
1518.09 20
1518.18 18
1518.27 14
1518.36 9
1518.45 3
1518.53 0
1518.62 0
1518.71 0
1518.80 2
1518.89 10
1518.98 21
1519.07 31
1519.16 41
1519.25 48
1519.34 52
1519.43 54
1519.52 54
1519.61 53
1519.70 51
1519.78 50
1519.87 48
1519.96 45
1520.05 41
1520.14 37
1520.23 33
1520.32 28
1520.41 24
1520.50 20
1520.59 16
1520.68 12
1520.77 9
1520.86 5
1520.95 2
1521.04 0
1521.12 0
1521.21 0
1521.30 0
1521.39 0
1521.48 0
1521.57 0
1521.66 0
1521.75 0
1521.84 0
1521.93 1
1522.02 4
1522.11 9
1522.20 14
1522.29 22
1522.38 30
1522.47 38
1522.55 47
1522.64 55
1522.73 61
1522.82 66
1522.91 68
1523.00 68
1523.09 65
1523.18 59
1523.27 53
1523.36 46
1523.45 39
1523.54 32
1523.63 26
1523.72 21
1523.81 18
1523.90 17
1523.99 17
1524.08 20
1524.16 25
1524.25 31
1524.34 38
1524.43 43
1524.52 47
1524.61 47
1524.70 45
1524.79 40
1524.88 33
1524.97 26
1525.06 19
1525.15 15
1525.24 13
1525.33 15
1525.42 19
1525.51 26
1525.60 34
1525.69 45
1525.77 55
1525.86 66
1525.95 75
1526.04 84
1526.13 91
1526.22 96
1526.31 100
1526.40 104
1526.49 107
1526.58 109
1526.67 111
1526.76 113
1526.85 113
1526.94 113
1527.03 113
1527.12 112
1527.21 112
1527.30 113
1527.39 114
1527.48 116
1527.57 119
1527.65 123
1527.74 126
1527.83 129
1527.92 132
1528.01 134
1528.10 136
1528.19 137
1528.28 138
1528.37 140
1528.46 141
1528.55 141
1528.64 139
1528.73 137
1528.82 132
1528.91 127
1529.00 119
1529.09 110
1529.18 101
1529.27 92
1529.36 84
1529.45 77
1529.54 73
1529.63 73
1529.72 76
1529.80 83
1529.89 90
1529.98 99
1530.07 106
1530.16 111
1530.25 114
1530.34 115
1530.43 114
1530.52 113
1530.61 112
1530.70 110
1530.79 109
1530.88 107
1530.97 104
1531.06 101
1531.15 98
1531.24 95
1531.33 93
1531.42 94
1531.51 96
1531.60 100
1531.69 106
1531.78 112
1531.87 118
1531.96 122
1532.05 125
1532.14 128
1532.23 130
1532.31 133
1532.40 136
1532.49 140
1532.58 144
1532.67 147
1532.76 148
1532.85 146
1532.94 143
1533.03 139
1533.12 136
1533.21 135
1533.30 135
1533.39 137
1533.48 140
1533.57 144
1533.66 146
1533.75 148
1533.84 149
1533.93 149
1534.02 150
1534.11 150
1534.20 150
1534.29 152
1534.38 154
1534.47 158
1534.56 163
1534.65 169
1534.74 175
1534.83 180
1534.92 182
1535.01 180
1535.10 175
1535.19 168
1535.28 160
1535.37 153
1535.46 149
1535.55 147
1535.64 147
1535.72 149
1535.81 151
1535.90 152
1535.99 153
1536.08 152
1536.17 150
1536.26 148
1536.35 146
1536.44 144
1536.53 142
1536.62 140
1536.71 138
1536.80 136
1536.89 134
1536.98 132
1537.07 130
1537.16 128
1537.25 126
1537.34 124
1537.43 121
1537.52 119
1537.61 118
1537.70 118
1537.79 121
1537.88 126
1537.97 132
1538.06 138
1538.15 142
1538.24 143
1538.33 142
1538.42 137
1538.51 131
1538.60 126
1538.69 123
1538.78 121
1538.87 123
1538.96 125
1539.05 128
1539.14 130
1539.23 131
1539.32 129
1539.41 127
1539.50 123
1539.59 119
1539.68 115
1539.77 112
1539.86 108
1539.95 104
1540.04 100
1540.13 96
1540.22 93
1540.31 90
1540.40 88
1540.49 86
1540.58 86
1540.67 86
1540.76 86
1540.85 87
1540.94 88
1541.03 89
1541.12 89
1541.21 89
1541.30 89
1541.39 89
1541.48 90
1541.57 92
1541.66 97
1541.75 104
1541.84 113
1541.93 125
1542.02 137
1542.11 150
1542.20 161
1542.29 171
1542.38 179
1542.47 185
1542.56 189
1542.65 190
1542.74 189
1542.83 187
1542.92 183
1543.01 178
1543.10 172
1543.19 166
1543.28 162
1543.37 159
1543.46 157
1543.55 156
1543.64 157
1543.73 159
1543.82 160
1543.91 161
1544.00 161
1544.09 160
1544.18 158
1544.27 156
1544.36 153
1544.45 151
1544.54 148
1544.63 144
1544.72 138
1544.81 131
1544.90 124
1544.99 116
1545.08 110
1545.17 107
1545.26 107
1545.35 111
1545.44 118
1545.53 126
1545.62 135
1545.71 142
1545.80 149
1545.89 154
1545.98 157
1546.07 159
1546.16 161
1546.25 162
1546.34 161
1546.43 160
1546.52 158
1546.61 155
1546.70 153
1546.79 151
1546.88 151
1546.97 151
1547.06 151
1547.15 150
1547.24 146
1547.33 140
1547.42 131
1547.51 121
1547.60 111
1547.69 101
1547.78 93
1547.87 87
1547.96 81
1548.05 75
1548.14 70
1548.23 64
1548.32 58
1548.41 53
1548.50 49
1548.59 47
1548.68 47
1548.77 49
1548.86 52
1548.95 55
1549.04 57
1549.13 60
1549.22 62
1549.31 64
1549.40 67
1549.49 70
1549.58 74
1549.67 77
1549.76 79
1549.85 79
1549.94 76
1550.03 71
1550.12 66
1550.21 62
1550.30 61
1550.39 63
1550.48 70
1550.58 80
1550.67 91
1550.76 100
1550.85 107
1550.94 110
1551.03 108
1551.12 104
1551.21 97
1551.30 90
1551.39 84
1551.48 79
1551.57 76
1551.66 75
1551.75 75
1551.84 74
1551.93 73
1552.02 71
1552.11 68
1552.20 63
1552.29 59
1552.38 54
1552.47 50
1552.56 47
1552.65 44
1552.74 42
1552.83 40
1552.92 37
1553.01 35
1553.10 33
1553.19 32
1553.28 31
1553.37 31
1553.46 30
1553.55 30
1553.64 29
1553.73 29
1553.82 31
1553.91 33
1554.01 38
1554.10 44
1554.19 52
1554.28 61
1554.37 70
1554.46 79
1554.55 86
1554.64 92
1554.73 97
1554.82 101
1554.91 104
1555.00 107
1555.09 112
1555.18 116
1555.27 121
1555.36 126
1555.45 128
1555.54 128
1555.63 125
1555.72 120
1555.81 113
1555.90 105
1555.99 99
1556.08 94
1556.17 91
1556.26 91
1556.35 91
1556.44 92
1556.54 93
1556.63 93
1556.72 91
1556.81 88
1556.90 83
1556.99 76
1557.08 70
1557.17 64
1557.26 59
1557.35 56
1557.44 56
1557.53 57
1557.62 59
1557.71 61
1557.80 62
1557.89 62
1557.98 60
1558.07 58
1558.16 54
1558.25 51
1558.34 47
1558.43 44
1558.52 41
1558.61 38
1558.71 34
1558.80 29
1558.89 24
1558.98 19
1559.07 14
1559.16 11
1559.25 8
1559.34 7
1559.43 8
1559.52 10
1559.61 11
1559.70 12
1559.79 11
1559.88 7
1559.97 2
1560.06 0
1560.15 0
1560.24 0
1560.33 0
1560.42 0
1560.51 0
1560.61 2
1560.70 14
1560.79 26
1560.88 39
1560.97 50
1561.06 60
1561.15 67
1561.24 71
1561.33 72
1561.42 70
1561.51 65
1561.60 59
1561.69 51
1561.78 45
1561.87 40
1561.96 37
1562.05 37
1562.14 39
1562.24 44
1562.33 50
1562.42 57
1562.51 62
1562.60 65
1562.69 64
1562.78 59
1562.87 51
1562.96 39
1563.05 27
1563.14 14
1563.23 3
1563.32 0
1563.41 0
1563.50 0
1563.59 0
1563.68 0
1563.77 0
1563.87 1
1563.96 10
1564.05 20
1564.14 31
1564.23 43
1564.32 54
1564.41 65
1564.50 76
1564.59 87
1564.68 99
1564.77 113
1564.86 130
1564.95 147
1565.04 163
1565.13 177
1565.22 186
1565.32 189
1565.41 187
1565.50 180
1565.59 169
1565.68 157
1565.77 146
1565.86 137
1565.95 131
1566.04 127
1566.13 124
1566.22 121
1566.31 117
1566.40 113
1566.49 108
1566.58 103
1566.68 101
1566.77 103
1566.86 109
1566.95 119
1567.04 131
1567.13 144
1567.22 154
1567.31 160
1567.40 162
1567.49 160
1567.58 155
1567.67 148
1567.76 141
1567.85 136
1567.95 132
1568.04 131
1568.13 132
1568.22 135
1568.31 141
1568.40 150
1568.49 161
1568.58 173
1568.67 183
1568.76 190
1568.85 194
1568.94 193
1569.03 189
1569.12 183
1569.22 176
1569.31 171
1569.40 167
1569.49 165
1569.58 162
1569.67 159
1569.76 155
1569.85 150
1569.94 144
1570.03 142
1570.12 143
1570.21 150
1570.31 160
1570.40 174
1570.49 189
1570.58 202
1570.67 211
1570.76 217
1570.85 220
1570.94 221
1571.03 222
1571.12 223
1571.21 226
1571.30 228
1571.39 230
1571.49 231
1571.58 228
1571.67 222
1571.76 214
1571.85 204
1571.94 193
1572.03 181
1572.12 170
1572.21 160
1572.30 150
1572.39 142
1572.48 136
1572.58 133
1572.67 132
1572.76 134
1572.85 139
1572.94 143
1573.03 147
1573.12 150
1573.21 150
1573.30 149
1573.39 146
1573.48 144
1573.58 141
1573.67 139
1573.76 138
1573.85 136
1573.94 134
1574.03 132
1574.12 131
1574.21 131
1574.30 132
1574.39 133
1574.48 135
1574.58 135
1574.67 134
1574.76 131
1574.85 125
1574.94 118
1575.03 110
1575.12 101
1575.21 93
1575.30 84
1575.39 76
1575.48 68
1575.58 60
1575.67 54
1575.76 49
1575.85 45
1575.94 41
1576.03 39
1576.12 38
1576.21 38
1576.30 40
1576.39 45
1576.48 52
1576.58 61
1576.67 71
1576.76 80
1576.85 87
1576.94 92
1577.03 94
1577.12 94
1577.21 94
1577.30 94
1577.39 97
1577.49 101
1577.58 107
1577.67 113
1577.76 118
1577.85 120
1577.94 119
1578.03 114
1578.12 106
1578.21 96
1578.30 87
1578.40 79
1578.49 73
1578.58 70
1578.67 69
1578.76 68
1578.85 67
1578.94 66
1579.03 63
1579.12 61
1579.22 59
1579.31 59
1579.40 60
1579.49 63
1579.58 67
1579.67 71
1579.76 73
1579.85 73
1579.94 71
1580.03 67
1580.13 63
1580.22 60
1580.31 59
1580.40 61
1580.49 65
1580.58 71
1580.67 76
1580.76 79
1580.85 79
1580.95 76
1581.04 71
1581.13 65
1581.22 61
1581.31 57
1581.40 56
1581.49 57
1581.58 60
1581.67 64
1581.77 69
1581.86 74
1581.95 81
1582.04 88
1582.13 94
1582.22 100
1582.31 105
1582.40 109
1582.49 112
1582.59 115
1582.68 119
1582.77 123
1582.86 128
1582.95 132
1583.04 136
1583.13 137
1583.22 136
1583.31 133
1583.41 130
1583.50 125
1583.59 122
1583.68 119
1583.77 117
1583.86 116
1583.95 113
1584.04 109
1584.14 103
1584.23 97
1584.32 91
1584.41 86
1584.50 84
1584.59 85
1584.68 89
1584.77 96
1584.87 103
1584.96 109
1585.05 114
1585.14 117
1585.23 118
1585.32 118
1585.41 117
1585.50 115
1585.59 113
1585.69 109
1585.78 104
1585.87 98
1585.96 93
1586.05 89
1586.14 88
1586.23 91
1586.32 99
1586.42 110
1586.51 123
1586.60 136
1586.69 147
1586.78 154
1586.87 158
1586.96 158
1587.06 156
1587.15 153
1587.24 150
1587.33 147
1587.42 145
1587.51 142
1587.60 137
1587.69 128
1587.79 116
1587.88 101
1587.97 85
1588.06 68
1588.15 53
1588.24 41
1588.33 31
1588.42 25
1588.52 21
1588.61 19
1588.70 18
1588.79 17
1588.88 15
1588.97 11
1589.06 5
1589.16 0
1589.25 0
1589.34 0
1589.43 0
1589.52 0
1589.61 0
1589.70 0
1589.79 0
1589.89 11
1589.98 24
1590.07 37
1590.16 50
1590.25 63
1590.34 75
1590.43 86
1590.53 96
1590.62 104
1590.71 108
1590.80 110
1590.89 108
1590.98 104
1591.07 98
1591.17 92
1591.26 86
1591.35 80
1591.44 76
1591.53 74
1591.62 72
1591.71 71
1591.80 71
1591.90 69
1591.99 67
1592.08 64
1592.17 60
1592.26 56
1592.35 54
1592.44 55
1592.54 58
1592.63 63
1592.72 69
1592.81 74
1592.90 78
1592.99 80
1593.08 80
1593.18 79
1593.27 77
1593.36 75
1593.45 73
1593.54 71
1593.63 69
1593.73 66
1593.82 62
1593.91 58
1594.00 55
1594.09 53
1594.18 53
1594.27 57
1594.37 65
1594.46 76
1594.55 90
1594.64 103
1594.73 115
1594.82 123
1594.91 127
1595.01 126
1595.10 121
1595.19 114
1595.28 107
1595.37 100
1595.46 94
1595.55 89
1595.65 83
1595.74 77
1595.83 71
1595.92 64
1596.01 59
1596.10 56
1596.20 56
1596.29 59
1596.38 66
1596.47 76
1596.56 87
1596.65 98
1596.74 107
1596.84 114
1596.93 117
1597.02 117
1597.11 114
1597.20 109
1597.29 102
1597.39 95
1597.48 89
1597.57 85
1597.66 84
1597.75 87
1597.84 92
1597.94 99
1598.03 106
1598.12 112
1598.21 115
1598.30 115
1598.39 111
1598.48 103
1598.58 92
1598.67 81
1598.76 69
1598.85 58
1598.94 50
1599.03 44
1599.13 39
1599.22 36
1599.31 33
1599.40 30
1599.49 24
1599.58 17
1599.68 8
1599.77 0
1599.86 0
1599.95 0
1600.04 0
1600.13 0
1600.23 0
1600.32 0
1600.41 0
1600.50 0
1600.59 10
1600.68 20
1600.78 30
1600.87 40
1600.96 50
1601.05 61
1601.14 73
1601.23 84
1601.33 94
1601.42 103
1601.51 109
1601.60 114
1601.69 116
1601.78 116
1601.88 114
1601.97 113
1602.06 112
1602.15 111
1602.24 112
1602.33 114
1602.43 117
1602.52 120
1602.61 123
1602.70 126
1602.79 127
1602.88 127
1602.98 123
1603.07 117
1603.16 108
1603.25 97
1603.34 84
1603.44 71
1603.53 61
1603.62 52
1603.71 48
1603.80 45
1603.89 45
1603.99 44
1604.08 43
1604.17 41
1604.26 37
1604.35 32
1604.44 27
1604.54 23
1604.63 22
1604.72 22
1604.81 25
1604.90 30
1605.00 36
1605.09 43
1605.18 50
1605.27 56
1605.36 62
1605.45 67
1605.55 70
1605.64 71
1605.73 70
1605.82 66
1605.91 60
1606.01 54
1606.10 48
1606.19 44
1606.28 42
1606.37 44
1606.46 48
1606.56 55
1606.65 62
1606.74 68
1606.83 73
1606.92 76
1607.02 77
1607.11 76
1607.20 74
1607.29 72
1607.38 72
1607.47 74
1607.57 77
1607.66 83
1607.75 88
1607.84 93
1607.93 96
1608.03 96
1608.12 93
1608.21 87
1608.30 81
1608.39 75
1608.49 71
1608.58 68
1608.67 67
1608.76 68
1608.85 69
1608.94 70
1609.04 71
1609.13 72
1609.22 75
1609.31 79
1609.40 84
1609.50 91
1609.59 99
1609.68 107
1609.77 113
1609.86 117
1609.96 118
1610.05 116
1610.14 112
1610.23 108
1610.32 104
1610.42 102
1610.51 102
1610.60 106
1610.69 111
1610.78 117
1610.88 123
1610.97 126
1611.06 126
1611.15 124
1611.24 120
1611.34 116
1611.43 113
1611.52 112
1611.61 113
1611.70 117
1611.79 124
1611.89 131
1611.98 137
1612.07 143
1612.16 146
1612.25 147
1612.35 144
1612.44 137
1612.53 128
1612.62 115
1612.71 102
1612.81 89
1612.90 78
1612.99 69
1613.08 64
1613.18 63
1613.27 63
1613.36 64
1613.45 65
1613.54 65
1613.64 64
1613.73 63
1613.82 64
1613.91 66
1614.00 71
1614.10 78
1614.19 87
1614.28 94
1614.37 100
1614.46 102
1614.56 100
1614.65 95
1614.74 88
1614.83 80
1614.92 74
1615.02 70
1615.11 69
1615.20 71
1615.29 76
1615.38 82
1615.48 89
1615.57 95
1615.66 98
1615.75 99
1615.84 97
1615.94 92
1616.03 85
1616.12 76
1616.21 68
1616.31 62
1616.40 58
1616.49 58
1616.58 61
1616.67 65
1616.77 71
1616.86 77
1616.95 81
1617.04 85
1617.13 88
1617.23 90
1617.32 94
1617.41 98
1617.50 102
1617.60 106
1617.69 111
1617.78 115
1617.87 119
1617.96 124
1618.06 128
1618.15 133
1618.24 138
1618.33 143
1618.42 146
1618.52 147
1618.61 145
1618.70 140
1618.79 132
1618.89 123
1618.98 113
1619.07 104
1619.16 96
1619.25 91
1619.35 90
1619.44 92
1619.53 98
1619.62 105
1619.72 114
1619.81 124
1619.90 135
1619.99 146
1620.08 158
1620.18 169
1620.27 178
1620.36 185
1620.45 188
1620.55 188
1620.64 183
1620.73 176
1620.82 167
1620.91 158
1621.01 151
1621.10 145
1621.19 140
1621.28 138
1621.38 137
1621.47 137
1621.56 137
1621.65 138
1621.74 141
1621.84 145
1621.93 150
1622.02 157
1622.11 165
1622.21 172
1622.30 177
1622.39 179
1622.48 176
1622.58 169
1622.67 159
1622.76 147
1622.85 135
1622.94 124
1623.04 114
1623.13 106
1623.22 98
1623.31 91
1623.41 84
1623.50 79
1623.59 76
1623.68 75
1623.78 77
1623.87 80
1623.96 84
1624.05 86
1624.14 85
1624.24 80
1624.33 73
1624.42 65
1624.51 56
1624.61 50
1624.70 46
1624.79 44
1624.88 43
1624.98 41
1625.07 38
1625.16 33
1625.25 25
1625.35 16
1625.44 7
1625.53 0
1625.62 0
1625.71 0
1625.81 0
1625.90 0
1625.99 0
1626.08 0
1626.18 0
1626.27 1
1626.36 7
1626.45 14
1626.55 20
1626.64 25
1626.73 29
1626.82 32
1626.92 35
1627.01 37
1627.10 39
1627.19 41
1627.29 44
1627.38 47
1627.47 52
1627.56 58
1627.66 64
1627.75 70
1627.84 76
1627.93 80
1628.02 83
1628.12 87
1628.21 91
1628.30 96
1628.39 102
1628.49 109
1628.58 115
1628.67 119
1628.76 121
1628.86 121
1628.95 118
1629.04 114
1629.13 109
1629.23 105
1629.32 103
1629.41 102
1629.50 102
1629.60 103
1629.69 104
1629.78 105
1629.87 107
1629.97 109
1630.06 112
1630.15 115
1630.24 119
1630.34 123
1630.43 125
1630.52 126
1630.61 123
1630.71 118
1630.80 111
1630.89 103
1630.98 95
1631.08 88
1631.17 85
1631.26 85
1631.35 89
1631.45 96
1631.54 104
1631.63 112
1631.72 120
1631.82 125
1631.91 128
1632.00 129
1632.10 130
1632.19 133
1632.28 136
1632.37 142
1632.47 151
1632.56 160
1632.65 169
1632.74 177
1632.84 182
1632.93 185
1633.02 184
1633.11 180
1633.21 174
1633.30 165
1633.39 154
1633.48 141
1633.58 127
1633.67 113
1633.76 101
1633.85 90
1633.95 82
1634.04 77
1634.13 74
1634.22 74
1634.32 74
1634.41 74
1634.50 75
1634.60 76
1634.69 77
1634.78 79
1634.87 82
1634.97 87
1635.06 92
1635.15 98
1635.24 103
1635.34 106
1635.43 108
1635.52 108
1635.61 108
1635.71 108
1635.80 108
1635.89 110
1635.99 113
1636.08 118
1636.17 123
1636.26 128
1636.36 132
1636.45 133
1636.54 133
1636.63 131
1636.73 127
1636.82 123
1636.91 119
1637.00 116
1637.10 113
1637.19 111
1637.28 109
1637.38 107
1637.47 103
1637.56 98
1637.65 92
1637.75 85
1637.84 79
1637.93 74
1638.02 70
1638.12 67
1638.21 64
1638.30 62
1638.40 59
1638.49 55
1638.58 51
1638.67 46
1638.77 42
1638.86 38
1638.95 36
1639.04 34
1639.14 33
1639.23 31
1639.32 27
1639.42 22
1639.51 15
1639.60 6
1639.69 0
1639.79 0
1639.88 0
1639.97 0
1640.07 0
1640.16 0
1640.25 2
1640.34 5
1640.44 6
1640.53 5
1640.62 3
1640.71 2
1640.81 2
1640.90 4
1640.99 6
1641.09 10
1641.18 14
1641.27 19
1641.36 24
1641.46 29
1641.55 34
1641.64 39
1641.74 45
1641.83 51
1641.92 56
1642.01 62
1642.11 66
1642.20 69
1642.29 69
1642.39 69
1642.48 67
1642.57 65
1642.66 64
1642.76 64
1642.85 66
1642.94 70
1643.04 75
1643.13 81
1643.22 85
1643.31 88
1643.41 88
1643.50 86
1643.59 82
1643.69 76
1643.78 69
1643.87 64
1643.96 61
1644.06 60
1644.15 62
1644.24 66
1644.34 71
1644.43 77
1644.52 83
1644.61 88
1644.71 92
1644.80 94
1644.89 93
1644.99 90
1645.08 83
1645.17 74
1645.27 63
1645.36 51
1645.45 39
1645.54 29
1645.64 22
1645.73 18
1645.82 18
1645.92 20
1646.01 24
1646.10 28
1646.19 31
1646.29 33
1646.38 32
1646.47 29
1646.57 24
1646.66 19
1646.75 13
1646.85 9
1646.94 7
1647.03 7
1647.12 12
1647.22 19
1647.31 29
1647.40 40
1647.50 51
1647.59 60
1647.68 67
1647.78 70
1647.87 69
1647.96 65
1648.05 61
1648.15 58
1648.24 58
1648.33 62
1648.43 70
1648.52 81
1648.61 92
1648.71 103
1648.80 110
1648.89 112
1648.98 111
1649.08 105
1649.17 96
1649.26 85
1649.36 74
1649.45 64
1649.54 55
1649.64 48
1649.73 41
1649.82 35
1649.92 29
1650.01 21
1650.10 13
1650.19 5
1650.29 0
1650.38 0
1650.47 0
1650.57 0
1650.66 0
1650.75 0
1650.85 0
1650.94 0
1651.03 0
1651.13 6
1651.22 12
1651.31 17
1651.40 21
1651.50 25
1651.59 27
1651.68 28
1651.78 29
1651.87 30
1651.96 31
1652.06 32
1652.15 34
1652.24 35
1652.34 37
1652.43 39
1652.52 43
1652.62 48
1652.71 55
1652.80 64
1652.90 75
1652.99 86
1653.08 96
1653.17 104
1653.27 109
1653.36 110
1653.45 105
1653.55 96
1653.64 82
1653.73 67
1653.83 50
1653.92 34
1654.01 19
1654.11 8
1654.20 0
1654.29 0
1654.39 0
1654.48 0
1654.57 0
1654.67 0
1654.76 0
1654.85 0
1654.94 0
1655.04 1
1655.13 4
1655.22 8
1655.32 11
1655.41 15
1655.50 19
1655.60 23
1655.69 27
1655.78 32
1655.88 37
1655.97 44
1656.06 51
1656.16 57
1656.25 63
1656.34 68
1656.44 70
1656.53 71
1656.62 70
1656.72 67
1656.81 63
1656.90 58
1657.00 52
1657.09 45
1657.18 37
1657.28 29
1657.37 22
1657.46 16
1657.56 12
1657.65 9
1657.74 9
1657.84 11
1657.93 14
1658.02 18
1658.12 22
1658.21 26
1658.30 30
1658.40 34
1658.49 38
1658.58 41
1658.68 44
1658.77 47
1658.86 50
1658.96 53
1659.05 56
1659.14 59
1659.24 60
1659.33 59
1659.42 57
1659.52 53
1659.61 51
1659.70 50
1659.80 51
1659.89 57
1659.98 65
1660.08 74
1660.17 84
1660.26 92
1660.36 98
1660.45 101
1660.54 102
1660.64 102
1660.73 102
1660.82 102
1660.92 103
1661.01 105
1661.10 108
1661.20 112
1661.29 115
1661.38 117
1661.48 117
1661.57 115
1661.66 112
1661.76 108
1661.85 104
1661.94 102
1662.04 101
1662.13 103
1662.22 106
1662.32 111
1662.41 117
1662.50 124
1662.60 131
1662.69 137
1662.78 142
1662.88 145
1662.97 146
1663.06 143
1663.16 139
1663.25 132
1663.34 125
1663.44 117
1663.53 110
1663.62 104
1663.72 98
1663.81 93
1663.91 88
1664.00 83
1664.09 80
1664.19 77
1664.28 75
1664.37 75
1664.47 76
1664.56 78
1664.65 79
1664.75 81
1664.84 83
1664.93 85
1665.03 89
1665.12 95
1665.21 104
1665.31 114
1665.40 127
1665.49 140
1665.59 153
1665.68 163
1665.77 170
1665.87 174
1665.96 176
1666.06 174
1666.15 171
1666.24 166
1666.34 160
1666.43 153
1666.52 145
1666.62 137
1666.71 128
1666.80 119
1666.90 111
1666.99 103
1667.08 97
1667.18 94
1667.27 94
1667.36 98
1667.46 105
1667.55 114
1667.65 124
1667.74 133
1667.83 139
1667.93 142
1668.02 142
1668.11 140
1668.21 135
1668.30 129
1668.39 123
1668.49 116
1668.58 107
1668.68 97
1668.77 86
1668.86 75
1668.96 65
1669.05 56
1669.14 50
1669.24 46
1669.33 43
1669.42 42
1669.52 41
1669.61 40
1669.70 39
1669.80 38
1669.89 38
1669.99 39
1670.08 41
1670.17 44
1670.27 48
1670.36 50
1670.45 51
1670.55 51
1670.64 50
1670.73 48
1670.83 47
1670.92 46
1671.02 46
1671.11 47
1671.20 46
1671.30 46
1671.39 45
1671.48 46
1671.58 48
1671.67 54
1671.77 64
1671.86 79
1671.95 97
1672.05 117
1672.14 137
1672.23 157
1672.33 177
1672.42 196
1672.51 214
1672.61 231
1672.70 246
1672.80 258
1672.89 265
1672.98 267
1673.08 263
1673.17 254
1673.26 243
1673.36 232
1673.45 223
1673.55 217
1673.64 215
1673.73 216
1673.83 220
1673.92 225
1674.01 229
1674.11 232
1674.20 231
1674.30 229
1674.39 223
1674.48 215
1674.58 205
1674.67 195
1674.76 185
1674.86 176
1674.95 168
1675.05 164
1675.14 163
1675.23 164
1675.33 166
1675.42 169
1675.51 171
1675.61 169
1675.70 165
1675.80 157
1675.89 148
1675.98 138
1676.08 130
1676.17 123
1676.26 119
1676.36 118
1676.45 119
1676.55 121
1676.64 122
1676.73 123
1676.83 123
1676.92 122
1677.02 120
1677.11 117
1677.20 114
1677.30 112
1677.39 112
1677.48 113
1677.58 117
1677.67 121
1677.77 127
1677.86 132
1677.95 137
1678.05 141
1678.14 143
1678.24 145
1678.33 144
1678.42 142
1678.52 136
1678.61 128
1678.70 116
1678.80 102
1678.89 88
1678.99 74
1679.08 63
1679.17 57
1679.27 55
1679.36 57
1679.46 61
1679.55 65
1679.64 68
1679.74 69
1679.83 68
1679.93 63
1680.02 56
1680.11 49
1680.21 43
1680.30 38
1680.40 36
1680.49 37
1680.58 40
1680.68 44
1680.77 47
1680.86 47
1680.96 45
1681.05 39
1681.15 32
1681.24 25
1681.33 20
1681.43 19
1681.52 23
1681.62 30
1681.71 41
1681.80 52
1681.90 62
1681.99 69
1682.09 71
1682.18 69
1682.27 64
1682.37 56
1682.46 47
1682.56 38
1682.65 30
1682.74 23
1682.84 18
1682.93 14
1683.03 11
1683.12 9
1683.21 8
1683.31 8
1683.40 9
1683.50 9
1683.59 10
1683.68 10
1683.78 9
1683.87 8
1683.97 6
1684.06 5
1684.15 4
1684.25 5
1684.34 7
1684.44 11
1684.53 15
1684.62 20
1684.72 26
1684.81 30
1684.91 35
1685.00 37
1685.09 39
1685.19 38
1685.28 35
1685.38 29
1685.47 22
1685.56 13
1685.66 3
1685.75 0
1685.85 0
1685.94 0
1686.04 0
1686.13 0
1686.22 0
1686.32 0
1686.41 3
1686.51 5
1686.60 5
1686.69 6
1686.79 7
1686.88 11
1686.98 18
1687.07 29
1687.16 41
1687.26 56
1687.35 71
1687.45 85
1687.54 97
1687.63 107
1687.73 115
1687.82 121
1687.92 126
1688.01 130
1688.11 135
1688.20 140
1688.29 147
1688.39 154
1688.48 161
1688.58 168
1688.67 173
1688.76 176
1688.86 176
1688.95 174
1689.05 170
1689.14 165
1689.24 160
1689.33 155
1689.42 152
1689.52 151
1689.61 152
1689.71 153
1689.80 156
1689.89 158
1689.99 160
1690.08 162
1690.18 164
1690.27 166
1690.37 169
1690.46 174
1690.55 180
1690.65 188
1690.74 196
1690.84 202
1690.93 207
1691.03 208
1691.12 205
1691.21 200
1691.31 194
1691.40 189
1691.50 185
1691.59 184
1691.68 185
1691.78 187
1691.87 189
1691.97 190
1692.06 188
1692.16 186
1692.25 183
1692.34 182
1692.44 184
1692.53 189
1692.63 197
1692.72 205
1692.82 213
1692.91 218
1693.00 218
1693.10 213
1693.19 203
1693.29 190
1693.38 175
1693.48 161
1693.57 148
1693.66 137
1693.76 129
1693.85 124
1693.95 121
1694.04 119
1694.14 118
1694.23 116
1694.32 114
1694.42 111
1694.51 107
1694.61 101
1694.70 94
1694.80 86
1694.89 80
1694.98 74
1695.08 70
1695.17 66
1695.27 64
1695.36 61
1695.46 56
1695.55 50
1695.65 43
1695.74 35
1695.83 28
1695.93 23
1696.02 21
1696.12 20
1696.21 20
1696.31 19
1696.40 17
1696.49 13
1696.59 7
1696.68 0
1696.78 0
1696.87 0
1696.97 0
1697.06 0
1697.16 0
1697.25 0
1697.34 0
1697.44 2
1697.53 5
1697.63 7
1697.72 10
1697.82 12
1697.91 15
1698.00 17
1698.10 19
1698.19 20
1698.29 22
1698.38 25
1698.48 27
1698.57 31
1698.67 36
1698.76 41
1698.85 46
1698.95 52
1699.04 56
1699.14 59
1699.23 62
1699.33 63
1699.42 64
1699.52 65
1699.61 63
1699.70 61
1699.80 55
1699.89 46
1699.99 35
1700.08 23
1700.18 10
1700.27 0
1700.37 0
1700.46 0
1700.55 0
1700.65 0
1700.74 0
1700.84 0
1700.93 0
1701.03 4
1701.12 16
1701.22 27
1701.31 38
1701.41 48
1701.50 57
1701.59 64
1701.69 69
1701.78 73
1701.88 76
1701.97 80
1702.07 84
1702.16 89
1702.26 94
1702.35 100
1702.45 105
1702.54 109
1702.63 111
1702.73 112
1702.82 110
1702.92 107
1703.01 102
1703.11 95
1703.20 86
1703.30 76
1703.39 66
1703.49 56
1703.58 49
1703.67 44
1703.77 44
1703.86 46
1703.96 51
1704.05 56
1704.15 61
1704.24 65
1704.34 68
1704.43 69
1704.53 68
1704.62 67
1704.71 65
1704.81 62
1704.90 59
1705.00 56
1705.09 55
1705.19 57
1705.28 61
1705.38 66
1705.47 71
1705.57 73
1705.66 73
1705.76 68
1705.85 60
1705.94 51
1706.04 42
1706.13 36
1706.23 34
1706.32 35
1706.42 38
1706.51 42
1706.61 45
1706.70 45
1706.80 44
1706.89 41
1706.99 36
1707.08 31
1707.18 25
1707.27 19
1707.36 13
1707.46 8
1707.55 4
1707.65 1
1707.74 0
1707.84 1
1707.93 3
1708.03 8
1708.12 14
1708.22 20
1708.31 26
1708.41 30
1708.50 31
1708.60 30
1708.69 26
1708.79 19
1708.88 11
1708.97 3
1709.07 0
1709.16 0
1709.26 0
1709.35 0
1709.45 0
1709.54 0
1709.64 0
1709.73 0
1709.83 0
1709.92 5
1710.02 15
1710.11 25
1710.21 34
1710.30 40
1710.40 43
1710.49 43
1710.59 40
1710.68 38
1710.77 37
1710.87 39
1710.96 43
1711.06 50
1711.15 57
1711.25 64
1711.34 68
1711.44 69
1711.53 66
1711.63 59
1711.72 49
1711.82 38
1711.91 25
1712.01 14
1712.10 4
1712.20 0
1712.29 0
1712.39 0
1712.48 0
1712.58 0
1712.67 7
1712.77 15
1712.86 25
1712.96 35
1713.05 46
1713.14 56
1713.24 67
1713.33 77
1713.43 87
1713.52 95
1713.62 101
1713.71 105
1713.81 105
1713.90 103
1714.00 97
1714.09 90
1714.19 82
1714.28 75
1714.38 69
1714.47 66
1714.57 67
1714.66 71
1714.76 78
1714.85 86
1714.95 94
1715.04 100
1715.14 105
1715.23 108
1715.33 110
1715.42 112
1715.52 113
1715.61 116
1715.71 119
1715.80 122
1715.90 126
1715.99 128
1716.09 128
1716.18 128
1716.28 128
1716.37 129
1716.47 132
1716.56 139
1716.66 149
1716.75 162
1716.85 177
1716.94 191
1717.04 202
1717.13 211
1717.23 215
1717.32 215
1717.42 212
1717.51 207
1717.61 199
1717.70 191
1717.79 182
1717.89 175
1717.98 168
1718.08 164
1718.17 161
1718.27 160
1718.36 161
1718.46 164
1718.55 166
1718.65 168
1718.74 170
1718.84 170
1718.93 168
1719.03 165
1719.12 161
1719.22 155
1719.31 149
1719.41 141
1719.50 131
1719.60 120
1719.69 107
1719.79 92
1719.88 77
1719.98 63
1720.07 51
1720.17 41
1720.26 35
1720.36 32
1720.45 32
1720.55 35
1720.65 40
1720.74 47
1720.84 55
1720.93 64
1721.03 73
1721.12 82
1721.22 89
1721.31 96
1721.41 100
1721.50 103
1721.60 105
1721.69 104
1721.79 101
1721.88 96
1721.98 90
1722.07 84
1722.17 78
1722.26 74
1722.36 72
1722.45 72
1722.55 74
1722.64 76
1722.74 80
1722.83 83
1722.93 87
1723.02 92
1723.12 96
1723.21 100
1723.31 104
1723.40 107
1723.50 109
1723.59 111
1723.69 112
1723.78 112
1723.88 112
1723.97 112
1724.07 112
1724.16 112
1724.26 112
1724.35 113
1724.45 115
1724.54 116
1724.64 118
1724.73 119
1724.83 119
1724.92 117
1725.02 114
1725.12 110
1725.21 106
1725.31 102
1725.40 98
1725.50 94
1725.59 89
1725.69 84
1725.78 79
1725.88 73
1725.97 69
1726.07 66
1726.16 65
1726.26 65
1726.35 64
1726.45 62
1726.54 56
1726.64 49
1726.73 38
1726.83 26
1726.92 14
1727.02 3
1727.11 0
1727.21 0
1727.30 0
1727.40 0
1727.50 0
1727.59 0
1727.69 0
1727.78 0
1727.88 0
1727.97 2
1728.07 10
1728.16 19
1728.26 29
1728.35 40
1728.45 50
1728.54 58
1728.64 63
1728.73 65
1728.83 64
1728.92 62
1729.02 60
1729.11 59
1729.21 59
1729.30 62
1729.40 66
1729.50 71
1729.59 74
1729.69 75
1729.78 74
1729.88 71
1729.97 67
1730.07 64
1730.16 63
1730.26 65
1730.35 69
1730.45 75
1730.54 81
1730.64 87
1730.73 91
1730.83 96
1730.93 100
1731.02 105
1731.12 111
1731.21 117
1731.31 122
1731.40 124
1731.50 122
1731.59 115
1731.69 105
1731.78 93
1731.88 82
1731.97 74
1732.07 70
1732.16 71
1732.26 76
1732.36 84
1732.45 92
1732.55 100
1732.64 105
1732.74 108
1732.83 109
1732.93 109
1733.02 108
1733.12 107
1733.21 106
1733.31 104
1733.40 102
1733.50 98
1733.60 94
1733.69 88
1733.79 84
1733.88 79
1733.98 75
1734.07 71
1734.17 65
1734.26 57
1734.36 48
1734.45 36
1734.55 23
1734.64 12
1734.74 4
1734.84 1
1734.93 3
1735.03 11
1735.12 21
1735.22 33
1735.31 44
1735.41 53
1735.50 59
1735.60 62
1735.69 64
1735.79 64
1735.89 64
1735.98 63
1736.08 62
1736.17 59
1736.27 55
1736.36 51
1736.46 45
1736.55 41
1736.65 37
1736.74 37
1736.84 38
1736.94 43
1737.03 51
1737.13 62
1737.22 73
1737.32 84
1737.41 92
1737.51 96
1737.60 96
1737.70 91
1737.80 83
1737.89 74
1737.99 66
1738.08 61
1738.18 59
1738.27 62
1738.37 68
1738.46 76
1738.56 84
1738.66 91
1738.75 95
1738.85 96
1738.94 93
1739.04 88
1739.13 81
1739.23 73
1739.32 66
1739.42 60
1739.52 56
1739.61 55
1739.71 57
1739.80 63
1739.90 71
1739.99 81
1740.09 93
1740.18 104
1740.28 112
1740.38 116
1740.47 116
1740.57 111
1740.66 102
1740.76 90
1740.85 76
1740.95 64
1741.04 53
1741.14 45
1741.24 40
1741.33 38
1741.43 39
1741.52 40
1741.62 42
1741.71 43
1741.81 42
1741.91 40
1742.00 36
1742.10 32
1742.19 29
1742.29 26
1742.38 25
1742.48 24
1742.57 25
1742.67 25
1742.77 25
1742.86 25
1742.96 26
1743.05 27
1743.15 28
1743.24 29
1743.34 29
1743.44 28
1743.53 24
1743.63 20
1743.72 14
1743.82 9
1743.91 7
1744.01 9
1744.11 16
1744.20 26
1744.30 39
1744.39 51
1744.49 61
1744.58 67
1744.68 69
1744.78 68
1744.87 65
1744.97 63
1745.06 62
1745.16 63
1745.25 66
1745.35 68
1745.45 71
1745.54 73
1745.64 75
1745.73 78
1745.83 83
1745.92 89
1746.02 98
1746.12 108
1746.21 116
1746.31 120
1746.40 119
1746.50 113
1746.59 102
1746.69 87
1746.79 72
1746.88 58
1746.98 49
1747.07 46
1747.17 47
1747.26 53
1747.36 62
1747.46 71
1747.55 80
1747.65 86
1747.74 90
1747.84 92
1747.94 93
1748.03 92
1748.13 92
1748.22 91
1748.32 91
1748.41 92
1748.51 95
1748.61 100
1748.70 109
1748.80 121
1748.89 137
1748.99 156
1749.08 174
1749.18 191
1749.28 204
1749.37 212
1749.47 214
1749.56 212
1749.66 206
1749.76 198
1749.85 190
1749.95 184
1750.04 179
1750.14 176
1750.23 174
1750.33 172
1750.43 168
1750.52 164
1750.62 159
1750.71 152
1750.81 145
1750.91 137
1751.00 129
1751.10 121
1751.19 114
1751.29 106
1751.39 99
1751.48 93
1751.58 88
1751.67 84
1751.77 81
1751.86 79
1751.96 76
1752.06 73
1752.15 67
1752.25 60
1752.34 51
1752.44 42
1752.54 32
1752.63 23
1752.73 15
1752.82 8
1752.92 2
1753.02 0
1753.11 0
1753.21 0
1753.30 0
1753.40 0
1753.50 0
1753.59 0
1753.69 0
1753.78 4
1753.88 7
1753.98 9
1754.07 12
1754.17 15
1754.26 21
1754.36 29
1754.46 40
1754.55 54
1754.65 69
1754.74 84
1754.84 98
1754.94 110
1755.03 119
1755.13 127
1755.22 133
1755.32 138
1755.42 143
1755.51 147
1755.61 151
1755.70 154
1755.80 155
1755.90 153
1755.99 150
1756.09 144
1756.18 136
1756.28 127
1756.38 118
1756.47 111
1756.57 105
1756.66 100
1756.76 95
1756.86 91
1756.95 87
1757.05 82
1757.14 75
1757.24 68
1757.34 60
1757.43 51
1757.53 42
1757.62 33
1757.72 25
1757.82 20
1757.91 19
1758.01 21
1758.10 29
1758.20 41
1758.30 57
1758.39 75
1758.49 94
1758.58 111
1758.68 126
1758.78 137
1758.87 144
1758.97 146
1759.06 145
1759.16 140
1759.26 134
1759.35 126
1759.45 119
1759.55 112
1759.64 106
1759.74 100
1759.83 95
1759.93 89
1760.03 83
1760.12 77
1760.22 71
1760.31 66
1760.41 61
1760.51 57
1760.60 54
1760.70 52
1760.80 51
1760.89 52
1760.99 55
1761.08 59
1761.18 64
1761.28 68
1761.37 72
1761.47 75
1761.56 76
1761.66 77
1761.76 77
1761.85 79
1761.95 81
1762.05 84
1762.14 87
1762.24 91
1762.33 96
1762.43 100
1762.53 106
1762.62 113
1762.72 121
1762.81 131
1762.91 141
1763.01 150
1763.10 159
1763.20 167
1763.30 174
1763.39 180
1763.49 185
1763.58 189
1763.68 193
1763.78 196
1763.87 199
1763.97 201
1764.07 204
1764.16 208
1764.26 213
1764.35 218
1764.45 224
1764.55 229
1764.64 234
1764.74 237
1764.84 238
1764.93 239
1765.03 237
1765.12 235
1765.22 231
1765.32 225
1765.41 218
1765.51 210
1765.61 200
1765.70 189
1765.80 176
1765.89 164
1765.99 152
1766.09 143
1766.18 138
1766.28 139
1766.38 147
1766.47 162
1766.57 182
1766.67 204
1766.76 226
1766.86 242
1766.95 250
1767.05 248
1767.15 238
1767.24 222
1767.34 204
1767.44 188
1767.53 176
1767.63 170
1767.72 170
1767.82 172
1767.92 175
1768.01 177
1768.11 176
1768.21 172
1768.30 166
1768.40 161
1768.50 156
1768.59 154
1768.69 153
1768.78 154
1768.88 156
1768.98 159
1769.07 162
1769.17 166
1769.27 171
1769.36 177
1769.46 183
1769.56 189
1769.65 194
1769.75 197
1769.84 196
1769.94 192
1770.04 184
1770.13 173
1770.23 159
1770.33 146
1770.42 133
1770.52 123
1770.62 116
1770.71 113
1770.81 113
1770.91 115
1771.00 118
1771.10 119
1771.19 118
1771.29 114
1771.39 108
1771.48 101
1771.58 95
1771.68 92
1771.77 92
1771.87 96
1771.97 104
1772.06 114
1772.16 124
1772.26 133
1772.35 140
1772.45 147
1772.54 153
1772.64 160
1772.74 168
1772.83 178
1772.93 189
1773.03 200
1773.12 207
1773.22 211
1773.32 211
1773.41 205
1773.51 195
1773.61 183
1773.70 170
1773.80 158
1773.90 148
1773.99 141
1774.09 138
1774.19 139
1774.28 141
1774.38 144
1774.47 146
1774.57 147
1774.67 146
1774.76 143
1774.86 139
1774.96 135
1775.05 133
1775.15 132
1775.25 134
1775.34 137
1775.44 141
1775.54 145
1775.63 148
1775.73 150
1775.83 149
1775.92 146
1776.02 141
1776.12 133
1776.21 124
1776.31 114
1776.41 105
1776.50 98
1776.60 94
1776.70 92
1776.79 93
1776.89 96
1776.99 101
1777.08 107
1777.18 112
1777.27 117
1777.37 120
1777.47 122
1777.56 123
1777.66 122
1777.76 122
1777.85 123
1777.95 125
1778.05 128
1778.14 133
1778.24 137
1778.34 140
1778.43 142
1778.53 140
1778.63 134
1778.72 125
1778.82 113
1778.92 99
1779.01 85
1779.11 71
1779.21 60
1779.30 51
1779.40 46
1779.50 42
1779.59 41
1779.69 39
1779.79 38
1779.88 36
1779.98 33
1780.08 32
1780.17 33
1780.27 37
1780.37 44
1780.46 52
1780.56 61
1780.66 68
1780.75 73
1780.85 74
1780.95 72
1781.04 69
1781.14 65
1781.24 64
1781.33 66
1781.43 72
1781.53 83
1781.62 96
1781.72 109
1781.82 121
1781.91 129
1782.01 133
1782.11 132
1782.20 128
1782.30 121
1782.40 112
1782.49 104
1782.59 95
1782.69 87
1782.79 81
1782.88 77
1782.98 73
1783.08 71
1783.17 69
1783.27 68
1783.37 67
1783.46 63
1783.56 58
1783.66 52
1783.75 43
1783.85 34
1783.95 25
1784.04 18
1784.14 14
1784.24 13
1784.33 16
1784.43 20
1784.53 26
1784.62 32
1784.72 35
1784.82 36
1784.91 33
1785.01 27
1785.11 20
1785.20 12
1785.30 3
1785.40 0
1785.50 0
1785.59 0
1785.69 0
1785.79 0
1785.88 0
1785.98 0
1786.08 0
1786.17 6
1786.27 20
1786.37 33
1786.46 45
1786.56 53
1786.66 58
1786.75 60
1786.85 59
1786.95 57
1787.04 53
1787.14 50
1787.24 48
1787.34 48
1787.43 49
1787.53 52
1787.63 55
1787.72 58
1787.82 60
1787.92 60
1788.01 58
1788.11 55
1788.21 51
1788.30 46
1788.40 41
1788.50 37
1788.59 34
1788.69 33
1788.79 34
1788.89 38
1788.98 43
1789.08 52
1789.18 62
1789.27 73
1789.37 85
1789.47 97
1789.56 109
1789.66 120
1789.76 130
1789.85 138
1789.95 142
1790.05 144
1790.15 141
1790.24 135
1790.34 126
1790.44 117
1790.53 109
1790.63 103
1790.73 98
1790.82 96
1790.92 94
1791.02 92
1791.12 87
1791.21 82
1791.31 76
1791.41 72
1791.50 71
1791.60 75
1791.70 83
1791.79 95
1791.89 108
1791.99 121
1792.09 131
1792.18 138
1792.28 140
1792.38 140
1792.47 137
1792.57 132
1792.67 128
1792.76 123
1792.86 117
1792.96 111
1793.06 104
1793.15 96
1793.25 89
1793.35 82
1793.44 78
1793.54 76
1793.64 78
1793.73 81
1793.83 84
1793.93 87
1794.03 89
1794.12 89
1794.22 89
1794.32 90
1794.41 91
1794.51 94
1794.61 98
1794.70 102
1794.80 105
1794.90 108
1795.00 109
1795.09 109
1795.19 107
1795.29 105
1795.38 102
1795.48 98
1795.58 92
1795.68 84
1795.77 72
1795.87 60
1795.97 47
1796.06 36
1796.16 26
1796.26 20
1796.36 18
1796.45 19
1796.55 23
1796.65 29
1796.74 35
1796.84 42
1796.94 49
1797.04 55
1797.13 60
1797.23 63
1797.33 63
1797.42 60
1797.52 54
1797.62 46
1797.72 37
1797.81 30
1797.91 24
1798.01 23
1798.10 27
1798.20 36
1798.30 49
1798.40 66
1798.49 84
1798.59 101
1798.69 115
1798.78 125
1798.88 128
1798.98 126
1799.08 120
1799.17 110
1799.27 98
1799.37 85
1799.46 72
1799.56 60
1799.66 48
1799.76 37
1799.85 27
1799.95 19
1800.05 14
1800.15 12
1800.24 14
1800.34 19
1800.44 27
1800.53 38
1800.63 49
1800.73 60
1800.83 69
1800.92 74
1801.02 75
1801.12 73
1801.21 67
1801.31 59
1801.41 51
1801.51 43
1801.60 38
1801.70 34
1801.80 32
1801.90 31
1801.99 30
1802.09 30
1802.19 30
1802.28 32
1802.38 36
1802.48 42
1802.58 50
1802.67 59
1802.77 69
1802.87 76
1802.97 81
1803.06 82
1803.16 82
1803.26 80
1803.35 79
1803.45 79
1803.55 81
1803.65 84
1803.74 89
1803.84 93
1803.94 96
1804.04 97
1804.13 96
1804.23 93
1804.33 91
1804.43 88
1804.52 88
1804.62 90
1804.72 93
1804.81 98
1804.91 102
1805.01 106
1805.11 108
1805.20 110
1805.30 111
1805.40 112
1805.50 114
1805.59 117
1805.69 120
1805.79 121
1805.89 121
1805.98 119
1806.08 115
1806.18 109
1806.27 104
1806.37 101
1806.47 99
1806.57 100
1806.66 102
1806.76 106
1806.86 110
1806.96 112
1807.05 114
1807.15 114
1807.25 113
1807.35 112
1807.44 110
1807.54 108
1807.64 106
1807.74 103
1807.83 100
1807.93 97
1808.03 93
1808.13 88
1808.22 82
1808.32 74
1808.42 65
1808.52 55
1808.61 44
1808.71 33
1808.81 25
1808.91 19
1809.00 17
1809.10 19
1809.20 25
1809.30 33
1809.39 40
1809.49 46
1809.59 49
1809.68 48
1809.78 44
1809.88 37
1809.98 30
1810.07 24
1810.17 19
1810.27 17
1810.37 15
1810.46 16
1810.56 17
1810.66 19
1810.76 22
1810.85 26
1810.95 30
1811.05 35
1811.15 39
1811.24 43
1811.34 46
1811.44 47
1811.54 47
1811.63 45
1811.73 42
1811.83 39
1811.93 34
1812.03 30
1812.12 25
1812.22 21
1812.32 17
1812.42 12
1812.51 8
1812.61 5
1812.71 3
1812.81 2
1812.90 2
1813.00 4
1813.10 5
1813.20 5
1813.29 5
1813.39 3
1813.49 0
1813.59 0
1813.68 0
1813.78 0
1813.88 0
1813.98 0
1814.07 0
1814.17 0
1814.27 5
1814.37 12
1814.46 19
1814.56 26
1814.66 33
1814.76 38
1814.85 40
1814.95 40
1815.05 38
1815.15 35
1815.25 33
1815.34 34
1815.44 37
1815.54 42
1815.64 47
1815.73 52
1815.83 55
1815.93 55
1816.03 54
1816.12 51
1816.22 48
1816.32 46
1816.42 45
1816.51 44
1816.61 43
1816.71 40
1816.81 36
1816.91 29
1817.00 22
1817.10 15
1817.20 12
1817.30 13
1817.39 18
1817.49 26
1817.59 33
1817.69 39
1817.78 39
1817.88 35
1817.98 25
1818.08 13
1818.18 2
1818.27 0
1818.37 0
1818.47 0
1818.57 4
1818.66 15
1818.76 27
1818.86 37
1818.96 44
1819.05 49
1819.15 50
1819.25 50
1819.35 49
1819.45 49
1819.54 50
1819.64 52
1819.74 55
1819.84 59
1819.93 62
1820.03 64
1820.13 65
1820.23 64
1820.33 62
1820.42 58
1820.52 53
1820.62 46
1820.72 38
1820.81 30
1820.91 23
1821.01 18
1821.11 14
1821.21 13
1821.30 13
1821.40 14
1821.50 15
1821.60 15
1821.69 13
1821.79 9
1821.89 3
1821.99 0
1822.09 0
1822.18 0
1822.28 0
1822.38 0
1822.48 0
1822.57 0
1822.67 0
1822.77 5
1822.87 11
1822.97 18
1823.06 25
1823.16 34
1823.26 43
1823.36 52
1823.46 60
1823.55 65
1823.65 67
1823.75 67
1823.85 64
1823.94 60
1824.04 55
1824.14 49
1824.24 43
1824.34 35
1824.43 27
1824.53 19
1824.63 10
1824.73 4
1824.83 0
1824.92 0
1825.02 0
1825.12 1
1825.22 6
1825.31 12
1825.41 20
1825.51 29
1825.61 38
1825.71 49
1825.80 61
1825.90 75
1826.00 90
1826.10 104
1826.20 116
1826.29 125
1826.39 129
1826.49 130
1826.59 127
1826.69 121
1826.78 113
1826.88 105
1826.98 98
1827.08 92
1827.18 90
1827.27 92
1827.37 96
1827.47 105
1827.57 114
1827.66 125
1827.76 134
1827.86 140
1827.96 145
1828.06 146
1828.15 144
1828.25 139
1828.35 131
1828.45 122
1828.55 111
1828.64 99
1828.74 88
1828.84 78
1828.94 70
1829.04 65
1829.13 61
1829.23 59
1829.33 57
1829.43 53
1829.53 47
1829.62 38
1829.72 27
1829.82 16
1829.92 4
1830.02 0
1830.11 0
1830.21 0
1830.31 0
1830.41 0
1830.51 0
1830.60 0
1830.70 2
1830.80 4
1830.90 6
1831.00 8
1831.10 10
1831.19 14
1831.29 18
1831.39 25
1831.49 32
1831.59 38
1831.68 43
1831.78 46
1831.88 46
1831.98 44
1832.08 40
1832.17 35
1832.27 31
1832.37 29
1832.47 29
1832.57 30
1832.66 32
1832.76 36
1832.86 39
1832.96 43
1833.06 48
1833.15 54
1833.25 60
1833.35 67
1833.45 72
1833.55 75
1833.65 75
1833.74 71
1833.84 63
1833.94 52
1834.04 38
1834.14 24
1834.23 10
1834.33 0
1834.43 0
1834.53 0
1834.63 0
1834.72 5
1834.82 20
1834.92 36
1835.02 51
1835.12 63
1835.22 72
1835.31 75
1835.41 75
1835.51 71
1835.61 65
1835.71 56
1835.80 46
1835.90 33
1836.00 19
1836.10 4
1836.20 0
1836.30 0
1836.39 0
1836.49 0
1836.59 0
1836.69 0
1836.79 0
1836.88 2
1836.98 10
1837.08 16
1837.18 22
1837.28 26
1837.38 31
1837.47 35
1837.57 39
1837.67 42
1837.77 43
1837.87 43
1837.97 43
1838.06 42
1838.16 41
1838.26 39
1838.36 37
1838.46 34
1838.55 30
1838.65 23
1838.75 14
1838.85 4
1838.95 0
1839.05 0
1839.14 0
1839.24 0
1839.34 0
1839.44 3
1839.54 13
1839.64 23
1839.73 29
1839.83 30
1839.93 29
1840.03 25
1840.13 22
1840.23 21
1840.32 23
1840.42 27
1840.52 32
1840.62 35
1840.72 37
1840.81 35
1840.91 33
1841.01 31
1841.11 31
1841.21 36
1841.31 44
1841.40 55
1841.50 66
1841.60 75
1841.70 80
1841.80 80
1841.90 75
1841.99 66
1842.09 57
1842.19 49
1842.29 44
1842.39 44
1842.49 47
1842.58 53
1842.68 62
1842.78 72
1842.88 82
1842.98 92
1843.08 103
1843.18 114
1843.27 124
1843.37 132
1843.47 137
1843.57 137
1843.67 132
1843.77 123
1843.86 113
1843.96 102
1844.06 94
1844.16 91
1844.26 93
1844.36 101
1844.45 113
1844.55 127
1844.65 140
1844.75 150
1844.85 156
1844.95 158
1845.04 156
1845.14 152
1845.24 147
1845.34 142
1845.44 139
1845.54 137
1845.64 135
1845.73 133
1845.83 130
1845.93 125
1846.03 119
1846.13 113
1846.23 108
1846.32 105
1846.42 104
1846.52 105
1846.62 106
1846.72 108
1846.82 109
1846.92 108
1847.01 107
1847.11 104
1847.21 101
1847.31 98
1847.41 95
1847.51 91
1847.60 88
1847.70 84
1847.80 80
1847.90 75
1848.00 70
1848.10 64
1848.20 58
1848.29 54
1848.39 51
1848.49 52
1848.59 55
1848.69 61
1848.79 69
1848.89 78
1848.98 87
1849.08 94
1849.18 99
1849.28 103
1849.38 106
1849.48 109
1849.58 113
1849.67 118
1849.77 124
1849.87 128
1849.97 131
1850.07 131
1850.17 129
1850.26 123
1850.36 117
1850.46 110
1850.56 105
1850.66 102
1850.76 100
1850.86 98
1850.95 96
1851.05 92
1851.15 88
1851.25 82
1851.35 77
1851.45 74
1851.55 74
1851.65 79
1851.74 87
1851.84 98
1851.94 110
1852.04 122
1852.14 133
1852.24 139
1852.34 142
1852.43 141
1852.53 137
1852.63 131
1852.73 125
1852.83 120
1852.93 116
1853.03 114
1853.12 114
1853.22 114
1853.32 113
1853.42 110
1853.52 106
1853.62 101
1853.72 95
1853.81 89
1853.91 83
1854.01 77
1854.11 72
1854.21 67
1854.31 63
1854.41 59
1854.51 56
1854.60 54
1854.70 53
1854.80 53
1854.90 53
1855.00 52
1855.10 50
1855.20 47
1855.30 44
1855.39 40
1855.49 36
1855.59 33
1855.69 30
1855.79 26
1855.89 22
1855.99 15
1856.08 6
1856.18 0
1856.28 0
1856.38 0
1856.48 0
1856.58 0
1856.68 0
1856.78 0
1856.87 0
1856.97 15
1857.07 33
1857.17 49
1857.27 63
1857.37 72
1857.47 77
1857.57 77
1857.66 74
1857.76 68
1857.86 62
1857.96 55
1858.06 49
1858.16 44
1858.26 40
1858.36 38
1858.45 38
1858.55 40
1858.65 44
1858.75 48
1858.85 51
1858.95 51
1859.05 47
1859.15 38
1859.25 27
1859.34 14
1859.44 3
1859.54 0
1859.64 0
1859.74 0
1859.84 2
1859.94 10
1860.04 18
1860.13 26
1860.23 31
1860.33 35
1860.43 36
1860.53 36
1860.63 34
1860.73 31
1860.83 27
1860.93 24
1861.02 21
1861.12 19
1861.22 19
1861.32 20
1861.42 23
1861.52 25
1861.62 27
1861.72 29
1861.81 28
1861.91 27
1862.01 24
1862.11 22
1862.21 20
1862.31 19
1862.41 20
1862.51 24
1862.61 31
1862.70 40
1862.80 50
1862.90 62
1863.00 74
1863.10 86
1863.20 98
1863.30 109
1863.40 120
1863.50 129
1863.59 135
1863.69 138
1863.79 137
1863.89 133
1863.99 126
1864.09 116
1864.19 106
1864.29 97
1864.39 89
1864.49 84
1864.58 81
1864.68 80
1864.78 83
1864.88 89
1864.98 98
1865.08 108
1865.18 120
1865.28 130
1865.38 137
1865.47 140
1865.57 138
1865.67 132
1865.77 124
1865.87 116
1865.97 110
1866.07 107
1866.17 106
1866.27 107
1866.37 108
1866.46 108
1866.56 105
1866.66 100
1866.76 95
1866.86 89
1866.96 84
1867.06 82
1867.16 80
1867.26 80
1867.36 81
1867.45 81
1867.55 81
1867.65 81
1867.75 81
1867.85 82
1867.95 82
1868.05 81
1868.15 80
1868.25 79
1868.35 79
1868.45 81
1868.54 85
1868.64 92
1868.74 102
1868.84 111
1868.94 119
1869.04 123
1869.14 123
1869.24 119
1869.34 112
1869.44 105
1869.53 99
1869.63 95
1869.73 93
1869.83 91
1869.93 90
1870.03 88
1870.13 85
1870.23 81
1870.33 79
1870.43 80
1870.53 83
1870.62 91
1870.72 101
1870.82 113
1870.92 125
1871.02 133
1871.12 137
1871.22 137
1871.32 132
1871.42 124
1871.52 114
1871.62 104
1871.72 93
1871.81 84
1871.91 75
1872.01 68
1872.11 63
1872.21 59
1872.31 56
1872.41 55
1872.51 55
1872.61 55
1872.71 56
1872.81 57
1872.90 57
1873.00 57
1873.10 55
1873.20 52
1873.30 47
1873.40 43
1873.50 38
1873.60 35
1873.70 34
1873.80 35
1873.90 38
1874.00 42
1874.10 48
1874.19 54
1874.29 58
1874.39 60
1874.49 61
1874.59 59
1874.69 57
1874.79 55
1874.89 54
1874.99 54
1875.09 55
1875.19 57
1875.29 57
1875.38 54
1875.48 49
1875.58 41
1875.68 29
1875.78 15
1875.88 0
1875.98 0
1876.08 0
1876.18 0
1876.28 0
1876.38 0
1876.48 0
1876.58 0
1876.68 0
1876.77 17
1876.87 34
1876.97 49
1877.07 62
1877.17 72
1877.27 79
1877.37 85
1877.47 90
1877.57 94
1877.67 99
1877.77 102
1877.87 104
1877.97 105
1878.07 104
1878.16 102
1878.26 100
1878.36 98
1878.46 98
1878.56 99
1878.66 102
1878.76 105
1878.86 110
1878.96 115
1879.06 120
1879.16 124
1879.26 127
1879.36 128
1879.46 126
1879.55 122
1879.65 116
1879.75 109
1879.85 103
1879.95 100
1880.05 98
1880.15 99
1880.25 102
1880.35 105
1880.45 109
1880.55 111
1880.65 113
1880.75 113
1880.85 112
1880.95 112
1881.05 114
1881.14 117
1881.24 123
1881.34 130
1881.44 137
1881.54 144
1881.64 147
1881.74 147
1881.84 143
1881.94 137
1882.04 130
1882.14 124
1882.24 120
1882.34 119
1882.44 121
1882.54 124
1882.64 126
1882.74 128
1882.83 127
1882.93 126
1883.03 123
1883.13 119
1883.23 116
1883.33 113
1883.43 109
1883.53 105
1883.63 101
1883.73 98
1883.83 94
1883.93 90
1884.03 86
1884.13 83
1884.23 81
1884.33 79
1884.43 77
1884.53 75
1884.62 75
1884.72 76
1884.82 79
1884.92 84
1885.02 91
1885.12 100
1885.22 110
1885.32 120
1885.42 129
1885.52 135
1885.62 139
1885.72 140
1885.82 140
1885.92 138
1886.02 136
1886.12 134
1886.22 132
1886.32 131
1886.42 129
1886.52 126
1886.61 123
1886.71 119
1886.81 115
1886.91 113
1887.01 112
1887.11 113
1887.21 115
1887.31 116
1887.41 116
1887.51 113
1887.61 109
1887.71 105
1887.81 103
1887.91 103
1888.01 108
1888.11 116
1888.21 126
1888.31 137
1888.41 147
1888.51 155
1888.61 161
1888.71 165
1888.81 166
1888.90 166
1889.00 165
1889.10 162
1889.20 157
1889.30 152
1889.40 148
1889.50 147
1889.60 150
1889.70 157
1889.80 169
1889.90 184
1890.00 200
1890.10 215
1890.20 226
1890.30 232
1890.40 235
1890.50 233
1890.60 228
1890.70 222
1890.80 213
1890.90 204
1891.00 192
1891.10 179
1891.20 163
1891.30 146
1891.40 128
1891.49 111
1891.59 95
1891.69 82
1891.79 70
1891.89 62
1891.99 57
1892.09 54
1892.19 53
1892.29 53
1892.39 52
1892.49 51
1892.59 48
1892.69 45
1892.79 41
1892.89 37
1892.99 35
1893.09 35
1893.19 37
1893.29 39
1893.39 42
1893.49 44
1893.59 44
1893.69 43
1893.79 39
1893.89 34
1893.99 28
1894.09 21
1894.19 15
1894.29 10
1894.39 8
1894.49 7
1894.59 10
1894.69 14
1894.78 20
1894.88 27
1894.98 33
1895.08 39
1895.18 44
1895.28 48
1895.38 50
1895.48 51
1895.58 51
1895.68 49
1895.78 46
1895.88 42
1895.98 36
1896.08 29
1896.18 21
1896.28 12
1896.38 2
1896.48 0
1896.58 0
1896.68 0
1896.78 0
1896.88 0
1896.98 0
1897.08 0
1897.18 0
1897.28 5
1897.38 21
1897.48 41
1897.58 64
1897.68 88
1897.78 112
1897.88 134
1897.98 153
1898.08 168
1898.18 178
1898.28 184
1898.38 187
1898.48 186
1898.58 182
1898.68 176
1898.78 168
1898.88 160
1898.98 152
1899.08 147
1899.18 144
1899.28 143
1899.38 144
1899.48 146
1899.58 147
1899.68 148
1899.78 147
1899.88 144
1899.98 141
1900.08 136
1900.17 132
1900.27 127
1900.37 122
1900.47 117
1900.57 113
1900.67 110
1900.77 109
1900.87 112
1900.97 119
1901.07 130
1901.17 144
1901.27 161
1901.37 178
1901.47 194
1901.57 208
1901.67 218
1901.77 223
1901.87 224
1901.97 220
1902.07 213
1902.17 202
1902.27 189
1902.37 173
1902.47 156
1902.57 140
1902.67 124
1902.77 109
1902.87 96
1902.97 83
1903.07 72
1903.17 62
1903.27 52
1903.37 44
1903.47 38
1903.57 34
1903.67 33
1903.77 34
1903.87 36
1903.97 38
1904.07 39
1904.17 39
1904.27 38
1904.37 35
1904.47 31
1904.57 27
1904.67 24
1904.77 22
1904.87 22
1904.97 22
1905.07 23
1905.17 23
1905.27 22
1905.37 20
1905.47 18
1905.57 16
1905.67 17
1905.77 19
1905.87 23
1905.97 27
1906.07 30
1906.17 32
1906.27 32
1906.37 30
1906.47 28
1906.57 27
1906.67 29
1906.77 33
1906.87 39
1906.97 48
1907.07 57
1907.17 66
1907.27 74
1907.37 80
1907.47 84
1907.57 86
1907.67 87
1907.77 86
1907.87 83
1907.97 80
1908.07 75
1908.17 70
1908.27 64
1908.37 57
1908.47 51
1908.57 47
1908.67 44
1908.77 43
1908.87 44
1908.98 47
1909.08 50
1909.18 53
1909.28 56
1909.38 56
1909.48 53
1909.58 49
1909.68 43
1909.78 36
1909.88 29
1909.98 25
1910.08 23
1910.18 25
1910.28 31
1910.38 39
1910.48 50
1910.58 63
1910.68 76
1910.78 88
1910.88 99
1910.98 108
1911.08 116
1911.18 122
1911.28 127
1911.38 132
1911.48 137
1911.58 142
1911.68 147
1911.78 152
1911.88 156
1911.98 160
1912.08 163
1912.18 166
1912.28 169
1912.38 172
1912.48 175
1912.58 178
1912.68 180
1912.78 181
1912.88 182
1912.98 181
1913.08 180
1913.18 177
1913.28 174
1913.38 169
1913.48 164
1913.58 157
1913.68 151
1913.78 144
1913.88 137
1913.98 132
1914.08 128
1914.18 125
1914.28 125
1914.39 126
1914.49 130
1914.59 135
1914.69 140
1914.79 146
1914.89 150
1914.99 153
1915.09 154
1915.19 153
1915.29 151
1915.39 149
1915.49 149
1915.59 151
1915.69 154
1915.79 158
1915.89 163
1915.99 166
1916.09 167
1916.19 164
1916.29 158
1916.39 148
1916.49 134
1916.59 118
1916.69 99
1916.79 81
1916.89 64
1916.99 49
1917.09 37
1917.19 30
1917.29 26
1917.39 28
1917.49 35
1917.59 46
1917.70 62
1917.80 81
1917.90 101
1918.00 118
1918.10 131
1918.20 138
1918.30 139
1918.40 134
1918.50 127
1918.60 121
1918.70 116
1918.80 113
1918.90 113
1919.00 114
1919.10 114
1919.20 111
1919.30 107
1919.40 100
1919.50 91
1919.60 82
1919.70 74
1919.80 67
1919.90 62
1920.00 59
1920.10 57
1920.20 55
1920.31 54
1920.41 51
1920.51 47
1920.61 41
1920.71 35
1920.81 29
1920.91 25
1921.01 24
1921.11 28
1921.21 35
1921.31 47
1921.41 60
1921.51 73
1921.61 83
1921.71 90
1921.81 91
1921.91 88
1922.01 83
1922.11 75
1922.21 68
1922.31 62
1922.41 59
1922.51 58
1922.62 60
1922.72 63
1922.82 67
1922.92 72
1923.02 76
1923.12 81
1923.22 84
1923.32 89
1923.42 94
1923.52 100
1923.62 108
1923.72 116
1923.82 123
1923.92 128
1924.02 130
1924.12 128
1924.22 122
1924.32 112
1924.42 99
1924.52 85
1924.63 71
1924.73 55
1924.83 39
1924.93 22
1925.03 5
1925.13 0
1925.23 0
1925.33 0
1925.43 0
1925.53 0
1925.63 0
1925.73 0
1925.83 2
1925.93 11
1926.03 17
1926.13 22
1926.23 26
1926.33 29
1926.44 30
1926.54 32
1926.64 32
1926.74 33
1926.84 33
1926.94 34
1927.04 37
1927.14 40
1927.24 43
1927.34 46
1927.44 47
1927.54 46
1927.64 43
1927.74 39
1927.84 33
1927.94 28
1928.04 25
1928.15 25
1928.25 26
1928.35 29
1928.45 33
1928.55 37
1928.65 43
1928.75 49
1928.85 56
1928.95 64
1929.05 73
1929.15 82
1929.25 90
1929.35 95
1929.45 98
1929.55 97
1929.65 95
1929.76 92
1929.86 89
1929.96 87
1930.06 86
1930.16 87
1930.26 87
1930.36 86
1930.46 84
1930.56 80
1930.66 76
1930.76 71
1930.86 67
1930.96 65
1931.06 66
1931.17 70
1931.27 76
1931.37 82
1931.47 88
1931.57 92
1931.67 94
1931.77 92
1931.87 89
1931.97 85
1932.07 80
1932.17 77
1932.27 75
1932.37 74
1932.47 75
1932.58 76
1932.68 77
1932.78 78
1932.88 77
1932.98 77
1933.08 75
1933.18 73
1933.28 70
1933.38 68
1933.48 66
1933.58 65
1933.68 65
1933.78 67
1933.88 72
1933.99 78
1934.09 87
1934.19 97
1934.29 108
1934.39 118
1934.49 127
1934.59 134
1934.69 139
1934.79 142
1934.89 142
1934.99 142
1935.09 140
1935.20 137
1935.30 133
1935.40 128
1935.50 121
1935.60 112
1935.70 103
1935.80 94
1935.90 87
1936.00 83
1936.10 83
1936.20 89
1936.30 98
1936.41 110
1936.51 122
1936.61 132
1936.71 139
1936.81 143
1936.91 145
1937.01 145
1937.11 144
1937.21 145
1937.31 148
1937.41 152
1937.51 156
1937.62 161
1937.72 164
1937.82 164
1937.92 161
1938.02 153
1938.12 141
1938.22 124
1938.32 104
1938.42 83
1938.52 63
1938.62 45
1938.72 31
1938.83 22
1938.93 17
1939.03 16
1939.13 18
1939.23 21
1939.33 24
1939.43 27
1939.53 28
1939.63 29
1939.73 29
1939.83 29
1939.94 30
1940.04 32
1940.14 36
1940.24 41
1940.34 46
1940.44 52
1940.54 56
1940.64 59
1940.74 61
1940.84 62
1940.95 62
1941.05 62
1941.15 62
1941.25 62
1941.35 64
1941.45 67
1941.55 71
1941.65 76
1941.75 82
1941.85 88
1941.95 93
1942.06 96
1942.16 97
1942.26 96
1942.36 93
1942.46 87
1942.56 81
1942.66 76
1942.76 73
1942.86 74
1942.96 80
1943.07 91
1943.17 106
1943.27 125
1943.37 143
1943.47 160
1943.57 173
1943.67 180
1943.77 181
1943.87 178
1943.98 171
1944.08 163
1944.18 155
1944.28 148
1944.38 145
1944.48 144
1944.58 146
1944.68 149
1944.78 155
1944.88 160
1944.99 165
1945.09 167
1945.19 167
1945.29 165
1945.39 162
1945.49 160
1945.59 158
1945.69 160
1945.79 166
1945.90 175
1946.00 186
1946.10 198
1946.20 210
1946.30 219
1946.40 224
1946.50 226
1946.60 226
1946.70 223
1946.80 221
1946.91 220
1947.01 222
1947.11 227
1947.21 234
1947.31 243
1947.41 252
1947.51 259
1947.61 262
1947.72 262
1947.82 257
1947.92 250
1948.02 240
1948.12 230
1948.22 220
1948.32 210
1948.42 202
1948.52 194
1948.63 185
1948.73 176
1948.83 167
1948.93 158
1949.03 148
1949.13 137
1949.23 127
1949.33 116
1949.43 104
1949.54 93
1949.64 83
1949.74 75
1949.84 70
1949.94 69
1950.04 72
1950.14 78
1950.24 86
1950.35 96
1950.45 105
1950.55 112
1950.65 118
1950.75 121
1950.85 123
1950.95 121
1951.05 118
1951.15 114
1951.26 111
1951.36 110
1951.46 113
1951.56 119
1951.66 130
1951.76 142
1951.86 156
1951.96 168
1952.07 178
1952.17 186
1952.27 190
1952.37 191
1952.47 190
1952.57 186
1952.67 179
1952.77 169
1952.88 158
1952.98 146
1953.08 135
1953.18 125
1953.28 117
1953.38 112
1953.48 109
1953.58 106
1953.69 104
1953.79 101
1953.89 99
1953.99 96
1954.09 96
1954.19 96
1954.29 99
1954.40 102
1954.50 105
1954.60 108
1954.70 109
1954.80 108
1954.90 107
1955.00 105
1955.10 105
1955.21 104
1955.31 103
1955.41 102
1955.51 99
1955.61 95
1955.71 90
1955.81 86
1955.92 82
1956.02 81
1956.12 82
1956.22 86
1956.32 90
1956.42 94
1956.52 97
1956.62 99
1956.73 100
1956.83 100
1956.93 98
1957.03 96
1957.13 93
1957.23 88
1957.33 83
1957.44 76
1957.54 70
1957.64 63
1957.74 57
1957.84 51
1957.94 46
1958.04 41
1958.15 37
1958.25 32
1958.35 28
1958.45 23
1958.55 19
1958.65 15
1958.75 12
1958.86 10
1958.96 9
1959.06 8
1959.16 8
1959.26 7
1959.36 6
1959.46 4
1959.57 1
1959.67 0
1959.77 0
1959.87 0
1959.97 0
1960.07 0
1960.17 0
1960.28 0
1960.38 10
1960.48 21
1960.58 32
1960.68 42
1960.78 50
1960.88 54
1960.99 57
1961.09 59
1961.19 60
1961.29 62
1961.39 65
1961.49 69
1961.59 73
1961.70 77
1961.80 82
1961.90 88
1962.00 95
1962.10 102
1962.20 109
1962.30 114
1962.41 116
1962.51 114
1962.61 109
1962.71 101
1962.81 92
1962.91 83
1963.02 75
1963.12 70
1963.22 67
1963.32 67
1963.42 71
1963.52 78
1963.62 89
1963.73 102
1963.83 116
1963.93 130
1964.03 142
1964.13 151
1964.23 156
1964.34 159
1964.44 159
1964.54 157
1964.64 155
1964.74 151
1964.84 147
1964.95 142
1965.05 137
1965.15 130
1965.25 122
1965.35 113
1965.45 103
1965.55 93
1965.66 83
1965.76 72
1965.86 62
1965.96 54
1966.06 46
1966.16 40
1966.27 35
1966.37 32
1966.47 32
1966.57 34
1966.67 38
1966.77 45
1966.88 54
1966.98 64
1967.08 76
1967.18 87
1967.28 98
1967.38 108
1967.49 117
1967.59 125
1967.69 132
1967.79 138
1967.89 143
1967.99 147
1968.10 148
1968.20 148
1968.30 144
1968.40 137
1968.50 127
1968.60 115
1968.71 102
1968.81 88
1968.91 75
1969.01 62
1969.11 51
1969.21 41
1969.32 34
1969.42 27
1969.52 21
1969.62 15
1969.72 9
1969.82 3
1969.93 0
1970.03 0
1970.13 0
1970.23 0
1970.33 0
1970.43 0
1970.54 0
1970.64 0
1970.74 7
1970.84 15
1970.94 21
1971.04 25
1971.15 26
1971.25 26
1971.35 25
1971.45 23
1971.55 22
1971.65 22
1971.76 23
1971.86 28
1971.96 35
1972.06 46
1972.16 59
1972.27 73
1972.37 88
1972.47 101
1972.57 111
1972.67 117
1972.77 119
1972.88 120
1972.98 118
1973.08 116
1973.18 113
1973.28 111
1973.38 108
1973.49 104
1973.59 98
1973.69 91
1973.79 83
1973.89 75
1974.00 68
1974.10 65
1974.20 63
1974.30 64
1974.40 65
1974.50 66
1974.61 65
1974.71 64
1974.81 62
1974.91 59
1975.01 56
1975.12 54
1975.22 52
1975.32 49
1975.42 44
1975.52 39
1975.63 33
1975.73 28
1975.83 23
1975.93 21
1976.03 21
1976.13 22
1976.24 25
1976.34 29
1976.44 32
1976.54 35
1976.64 37
1976.75 39
1976.85 41
1976.95 44
1977.05 47
1977.15 50
1977.25 53
1977.36 56
1977.46 58
1977.56 59
1977.66 61
1977.76 63
1977.87 65
1977.97 68
1978.07 72
1978.17 77
1978.27 81
1978.38 85
1978.48 88
1978.58 92
1978.68 95
1978.78 97
1978.89 99
1978.99 100
1979.09 101
1979.19 100
1979.29 98
1979.40 94
1979.50 89
1979.60 83
1979.70 76
1979.80 68
1979.91 61
1980.01 55
1980.11 50
1980.21 46
1980.31 43
1980.41 40
1980.52 38
1980.62 37
1980.72 38
1980.82 41
1980.92 46
1981.03 53
1981.13 60
1981.23 67
1981.33 73
1981.43 77
1981.54 80
1981.64 80
1981.74 79
1981.84 76
1981.94 72
1982.05 66
1982.15 58
1982.25 48
1982.35 37
1982.46 26
1982.56 15
1982.66 5
1982.76 0
1982.86 0
1982.97 0
1983.07 0
1983.17 0
1983.27 4
1983.37 8
1983.48 8
1983.58 6
1983.68 2
1983.78 0
1983.88 0
1983.99 0
1984.09 0
1984.19 9
1984.29 22
1984.39 37
1984.50 53
1984.60 67
1984.70 80
1984.80 91
1984.90 100
1985.01 106
1985.11 110
1985.21 111
1985.31 109
1985.41 106
1985.52 102
1985.62 101
1985.72 102
1985.82 109
1985.93 122
1986.03 139
1986.13 157
1986.23 174
1986.33 186
1986.44 192
1986.54 191
1986.64 182
1986.74 168
1986.84 151
1986.95 134
1987.05 118
1987.15 104
1987.25 94
1987.36 86
1987.46 81
1987.56 78
1987.66 77
1987.76 77
1987.87 79
1987.97 83
1988.07 89
1988.17 98
1988.27 108
1988.38 117
1988.48 126
1988.58 133
1988.68 136
1988.79 137
1988.89 137
1988.99 136
1989.09 136
1989.19 136
1989.30 136
1989.40 136
1989.50 135
1989.60 131
1989.71 127
1989.81 121
1989.91 117
1990.01 115
1990.11 115
1990.22 118
1990.32 121
1990.42 124
1990.52 125
1990.63 123
1990.73 118
1990.83 110
1990.93 101
1991.03 92
1991.14 84
1991.24 79
1991.34 75
1991.44 74
1991.55 76
1991.65 78
1991.75 81
1991.85 83
1991.96 84
1992.06 84
1992.16 84
1992.26 84
1992.36 84
1992.47 86
1992.57 90
1992.67 94
1992.77 98
1992.88 99
1992.98 99
1993.08 94
1993.18 88
1993.28 79
1993.39 71
1993.49 65
1993.59 62
1993.69 61
1993.80 62
1993.90 65
1994.00 68
1994.10 70
1994.21 73
1994.31 75
1994.41 77
1994.51 80
1994.62 82
1994.72 82
1994.82 80
1994.92 77
1995.02 73
1995.13 68
1995.23 65
1995.33 63
1995.43 64
1995.54 68
1995.64 74
1995.74 81
1995.84 89
1995.95 98
1996.05 107
1996.15 115
1996.25 122
1996.36 127
1996.46 131
1996.56 131
1996.66 130
1996.76 128
1996.87 124
1996.97 121
1997.07 120
1997.17 120
1997.28 122
1997.38 127
1997.48 132
1997.58 137
1997.69 142
1997.79 147
1997.89 151
1997.99 154
1998.10 159
1998.20 163
1998.30 168
1998.40 172
1998.51 174
1998.61 174
1998.71 171
1998.81 166
1998.92 159
1999.02 152
1999.12 144
1999.22 137
1999.33 132
1999.43 128
1999.53 126
1999.63 127
1999.74 131
1999.84 136
1999.94 144
2000.04 151
2000.15 157
2000.25 161
2000.35 161
2000.45 156
2000.56 148
2000.66 137
2000.76 125
2000.86 113
2000.97 102
2001.07 93
2001.17 86
2001.27 82
2001.38 79
2001.48 78
2001.58 80
2001.68 84
2001.79 90
2001.89 96
2001.99 102
2002.09 106
2002.20 106
2002.30 102
2002.40 94
2002.50 84
2002.61 72
2002.71 62
2002.81 55
2002.91 53
2003.02 54
2003.12 57
2003.22 62
2003.32 66
2003.43 68
2003.53 69
2003.63 67
2003.73 65
2003.84 64
2003.94 65
2004.04 66
2004.14 68
2004.25 70
2004.35 70
2004.45 69
2004.55 67
2004.66 65
2004.76 65
2004.86 67
2004.96 72
2005.07 80
2005.17 88
2005.27 95
2005.38 100
2005.48 101
2005.58 98
2005.68 92
2005.79 83
2005.89 72
2005.99 62
2006.09 52
2006.20 44
2006.30 38
2006.40 36
2006.50 36
2006.61 39
2006.71 45
2006.81 53
2006.91 62
2007.02 72
2007.12 83
2007.22 92
2007.33 100
2007.43 106
2007.53 111
2007.63 112
2007.74 111
2007.84 108
2007.94 102
2008.04 95
2008.15 87
2008.25 79
2008.35 70
2008.46 62
2008.56 55
2008.66 49
2008.76 46
2008.87 45
2008.97 47
2009.07 51
2009.17 56
2009.28 62
2009.38 68
2009.48 73
2009.58 77
2009.69 79
2009.79 79
2009.89 78
2010.00 76
2010.10 73
2010.20 69
2010.30 63
2010.41 58
2010.51 52
2010.61 48
2010.72 44
2010.82 42
2010.92 42
2011.02 43
2011.13 45
2011.23 50
2011.33 55
2011.43 62
2011.54 69
2011.64 74
2011.74 78
2011.85 81
2011.95 81
2012.05 81
2012.15 83
2012.26 88
2012.36 97
2012.46 110
2012.57 125
2012.67 141
2012.77 153
2012.87 159
2012.98 159
2013.08 151
2013.18 138
2013.28 121
2013.39 105
2013.49 90
2013.59 81
2013.70 78
2013.80 83
2013.90 94
2014.00 110
2014.11 128
2014.21 148
2014.31 167
2014.42 182
2014.52 193
2014.62 199
2014.72 202
2014.83 203
2014.93 202
2015.03 201
2015.14 201
2015.24 200
2015.34 198
2015.44 194
2015.55 189
2015.65 182
2015.75 175
2015.86 170
2015.96 167
2016.06 168
2016.16 171
2016.27 176
2016.37 180
2016.47 182
2016.58 181
2016.68 178
2016.78 170
2016.89 161
2016.99 151
2017.09 140
2017.19 127
2017.30 114
2017.40 101
2017.50 88
2017.61 76
2017.71 66
2017.81 59
2017.91 55
2018.02 55
2018.12 59
2018.22 65
2018.33 72
2018.43 77
2018.53 80
2018.63 79
2018.74 74
2018.84 64
2018.94 52
2019.05 39
2019.15 28
2019.25 20
2019.36 15
2019.46 14
2019.56 16
2019.66 19
2019.77 23
2019.87 25
2019.97 25
2020.08 22
2020.18 16
2020.28 8
2020.39 0
2020.49 0
2020.59 0
2020.69 0
2020.80 0
2020.90 0
2021.00 0
2021.11 0
2021.21 12
2021.31 28
2021.42 44
2021.52 57
2021.62 67
2021.72 75
2021.83 80
2021.93 84
2022.03 85
2022.14 83
2022.24 79
2022.34 72
2022.45 62
2022.55 51
2022.65 40
2022.76 32
2022.86 27
2022.96 28
2023.06 34
2023.17 45
2023.27 59
2023.37 75
2023.48 91
2023.58 106
2023.68 120
2023.79 131
2023.89 141
2023.99 148
2024.10 153
2024.20 156
2024.30 156
2024.40 155
2024.51 152
2024.61 148
2024.71 143
2024.82 138
2024.92 133
2025.02 128
2025.13 124
2025.23 121
2025.33 119
2025.44 119
2025.54 120
2025.64 122
2025.75 125
2025.85 129
2025.95 132
2026.05 134
2026.16 134
2026.26 133
2026.36 130
2026.47 125
2026.57 121
2026.67 117
2026.78 115
2026.88 115
2026.98 118
2027.09 125
2027.19 135
2027.29 147
2027.40 159
2027.50 170
2027.60 177
2027.71 181
2027.81 181
2027.91 177
2028.01 171
2028.12 165
2028.22 159
2028.32 153
2028.43 149
2028.53 145
2028.63 140
2028.74 133
2028.84 125
2028.94 115
2029.05 106
2029.15 99
2029.25 94
2029.36 93
2029.46 96
2029.56 101
2029.67 106
2029.77 111
2029.87 112
2029.98 109
2030.08 103
2030.18 93
2030.29 81
2030.39 69
2030.49 58
2030.60 48
2030.70 41
2030.80 37
2030.91 34
2031.01 34
2031.11 37
2031.22 41
2031.32 47
2031.42 53
2031.53 61
2031.63 67
2031.73 71
2031.83 73
2031.94 73
2032.04 72
2032.14 71
2032.25 72
2032.35 74
2032.45 79
2032.56 86
2032.66 93
2032.76 100
2032.87 105
2032.97 110
2033.07 112
2033.18 114
2033.28 116
2033.38 116
2033.49 115
2033.59 113
2033.69 110
2033.80 106
2033.90 99
2034.00 91
2034.11 81
2034.21 71
2034.31 61
2034.42 51
2034.52 43
2034.62 37
2034.73 35
2034.83 36
2034.93 40
2035.04 47
2035.14 54
2035.25 61
2035.35 66
2035.45 68
2035.56 67
2035.66 64
2035.76 59
2035.87 53
2035.97 49
2036.07 45
2036.18 43
2036.28 43
2036.38 43
2036.49 43
2036.59 42
2036.69 40
2036.80 36
2036.90 31
2037.00 25
2037.11 17
2037.21 9
2037.31 2
2037.42 0
2037.52 0
2037.62 0
2037.73 0
2037.83 0
2037.93 0
2038.04 0
2038.14 0
2038.24 5
2038.35 17
2038.45 31
2038.55 47
2038.66 62
2038.76 77
2038.87 89
2038.97 100
2039.07 107
2039.18 113
2039.28 117
2039.38 121
2039.49 126
2039.59 131
2039.69 137
2039.80 144
2039.90 151
2040.00 156
2040.11 160
2040.21 161
2040.31 161
2040.42 159
2040.52 156
2040.62 153
2040.73 151
2040.83 149
2040.93 149
2041.04 149
2041.14 150
2041.25 150
2041.35 149
2041.45 147
2041.56 145
2041.66 143
2041.76 142
2041.87 143
2041.97 145
2042.07 148
2042.18 149
2042.28 148
2042.38 143
2042.49 137
2042.59 128
2042.70 120
2042.80 114
2042.90 110
2043.01 110
2043.11 113
2043.21 116
2043.32 120
2043.42 123
2043.52 124
2043.63 121
2043.73 115
2043.83 106
2043.94 95
2044.04 82
2044.15 70
2044.25 59
2044.35 51
2044.46 47
2044.56 47
2044.66 50
2044.77 55
2044.87 61
2044.97 67
2045.08 71
2045.18 74
2045.29 77
2045.39 79
2045.49 81
2045.60 83
2045.70 85
2045.80 85
2045.91 83
2046.01 79
2046.11 73
2046.22 67
2046.32 62
2046.43 59
2046.53 58
2046.63 57
2046.74 56
2046.84 52
2046.94 44
2047.05 34
2047.15 22
2047.25 10
2047.36 1
2047.46 0
2047.57 0
2047.67 0
2047.77 6
2047.88 15
2047.98 25
2048.08 34
2048.19 42
2048.29 50
2048.40 57
2048.50 61
2048.60 64
2048.71 64
2048.81 61
2048.91 56
2049.02 50
2049.12 46
2049.23 44
2049.33 46
2049.43 52
2049.54 59
2049.64 67
2049.74 75
2049.85 79
2049.95 79
2050.06 76
2050.16 70
2050.26 63
2050.37 55
2050.47 48
2050.57 43
2050.68 42
2050.78 43
2050.89 48
2050.99 54
2051.09 61
2051.20 69
2051.30 78
2051.40 87
2051.51 96
2051.61 104
2051.72 112
2051.82 116
2051.92 116
2052.03 110
2052.13 97
2052.23 79
2052.34 59
2052.44 39
2052.55 23
2052.65 14
2052.75 12
2052.86 17
2052.96 27
2053.07 39
2053.17 49
2053.27 55
2053.38 56
2053.48 54
2053.58 49
2053.69 44
2053.79 40
2053.90 40
2054.00 41
2054.10 46
2054.21 52
2054.31 59
2054.42 66
2054.52 74
2054.62 82
2054.73 91
2054.83 100
2054.93 110
2055.04 119
2055.14 128
2055.25 136
2055.35 143
2055.45 149
2055.56 154
2055.66 158
2055.77 162
2055.87 164
2055.97 164
2056.08 163
2056.18 159
2056.29 154
2056.39 147
2056.49 139
2056.60 131
2056.70 123
2056.81 114
2056.91 105
2057.01 95
2057.12 84
2057.22 71
2057.32 57
2057.43 42
2057.53 28
2057.64 15
2057.74 5
2057.84 0
2057.95 0
2058.05 0
2058.16 3
2058.26 9
2058.36 16
2058.47 21
2058.57 24
2058.68 24
2058.78 21
2058.88 15
2058.99 7
2059.09 0
2059.20 0
2059.30 0
2059.40 0
2059.51 0
2059.61 5
2059.72 16
2059.82 28
2059.92 42
2060.03 57
2060.13 71
2060.24 83
2060.34 93
2060.44 99
2060.55 103
2060.65 103
2060.76 101
2060.86 99
2060.96 96
2061.07 93
2061.17 90
2061.28 87
2061.38 81
2061.48 74
2061.59 65
2061.69 55
2061.80 44
2061.90 34
2062.00 26
2062.11 20
2062.21 15
2062.32 10
2062.42 5
2062.53 0
2062.63 0
2062.73 0
2062.84 0
2062.94 0
2063.05 0
2063.15 0
2063.25 0
2063.36 0
2063.46 7
2063.57 14
2063.67 23
2063.77 32
2063.88 43
2063.98 54
2064.09 65
2064.19 72
2064.29 77
2064.40 78
2064.50 75
2064.61 70
2064.71 63
2064.82 57
2064.92 53
2065.02 51
2065.13 52
2065.23 56
2065.34 60
2065.44 64
2065.54 67
2065.65 68
2065.75 68
2065.86 65
2065.96 62
2066.06 59
2066.17 57
2066.27 54
2066.38 52
2066.48 49
2066.59 46
2066.69 43
2066.79 40
2066.90 39
2067.00 40
2067.11 44
2067.21 49
2067.32 55
2067.42 62
2067.52 69
2067.63 75
2067.73 81
2067.84 87
2067.94 92
2068.04 97
2068.15 100
2068.25 101
2068.36 100
2068.46 98
2068.57 94
2068.67 91
2068.77 89
2068.88 89
2068.98 89
2069.09 91
2069.19 92
2069.30 91
2069.40 88
2069.50 83
2069.61 76
2069.71 69
2069.82 61
2069.92 56
2070.02 52
2070.13 52
2070.23 54
2070.34 58
2070.44 64
2070.55 70
2070.65 75
2070.75 80
2070.86 84
2070.96 85
2071.07 85
2071.17 83
2071.28 80
2071.38 76
2071.48 72
2071.59 70
2071.69 71
2071.80 77
2071.90 86
2072.01 98
2072.11 113
2072.22 128
2072.32 140
2072.42 149
2072.53 153
2072.63 152
2072.74 147
2072.84 138
2072.95 128
2073.05 115
2073.15 102
2073.26 89
2073.36 76
2073.47 65
2073.57 55
2073.68 49
2073.78 44
2073.88 43
2073.99 43
2074.09 44
2074.20 45
2074.30 47
2074.41 48
2074.51 50
2074.62 51
2074.72 53
2074.82 55
2074.93 58
2075.03 60
2075.14 61
2075.24 61
2075.35 60
2075.45 58
2075.55 56
2075.66 55
2075.76 56
2075.87 58
2075.97 63
2076.08 68
2076.18 75
2076.29 81
2076.39 86
2076.49 90
2076.60 93
2076.70 95
2076.81 99
2076.91 103
2077.02 109
2077.12 116
2077.23 124
2077.33 132
2077.43 140
2077.54 146
2077.64 150
2077.75 153
2077.85 154
2077.96 154
2078.06 153
2078.17 153
2078.27 152
2078.37 150
2078.48 148
2078.58 144
2078.69 138
2078.79 132
2078.90 126
2079.00 120
2079.11 116
2079.21 114
2079.31 115
2079.42 120
2079.52 127
2079.63 136
2079.73 146
2079.84 156
2079.94 165
2080.05 174
2080.15 181
2080.26 188
2080.36 194
2080.46 201
2080.57 210
2080.67 219
2080.78 231
2080.88 244
2080.99 261
2081.09 280
2081.20 303
2081.30 329
2081.41 358
2081.51 389
2081.61 419
2081.72 449
2081.82 476
2081.93 501
2082.03 523
2082.14 543
2082.24 563
2082.35 584
2082.45 605
2082.56 627
2082.66 651
2082.76 673
2082.87 694
2082.97 711
2083.08 724
2083.18 732
2083.29 737
2083.39 739
2083.50 740
2083.60 742
2083.71 744
2083.81 745
2083.91 743
2084.02 737
2084.12 726
2084.23 708
2084.33 684
2084.44 657
2084.54 628
2084.65 600
2084.75 575
2084.86 556
2084.96 542
2085.07 533
2085.17 529
2085.28 528
2085.38 527
2085.48 527
2085.59 525
2085.69 521
2085.80 517
2085.90 513
2086.01 509
2086.11 506
2086.22 503
2086.32 500
2086.43 494
2086.53 486
2086.64 473
2086.74 456
2086.85 436
2086.95 413
2087.05 390
2087.16 367
2087.26 346
2087.37 326
2087.47 308
2087.58 291
2087.68 274
2087.79 257
2087.89 241
2088.00 227
2088.10 216
2088.21 207
2088.31 201
2088.42 198
2088.52 196
2088.63 194
2088.73 190
2088.83 185
2088.94 178
2089.04 170
2089.15 162
2089.25 154
2089.36 148
2089.46 142
2089.57 136
2089.67 128
2089.78 118
2089.88 104
2089.99 87
2090.09 69
2090.20 51
2090.30 35
2090.41 24
2090.51 17
2090.62 16
2090.72 19
2090.82 24
2090.93 30
2091.03 36
2091.14 40
2091.24 43
2091.35 42
2091.45 39
2091.56 34
2091.66 27
2091.77 18
2091.87 9
2091.98 0
2092.08 0
2092.19 0
2092.29 0
2092.40 0
2092.50 0
2092.61 0
2092.71 0
2092.82 0
2092.92 6
2093.03 13
2093.13 20
2093.24 27
2093.34 33
2093.45 38
2093.55 41
2093.66 43
2093.76 43
2093.86 43
2093.97 41
2094.07 39
2094.18 37
2094.28 35
2094.39 35
2094.49 36
2094.60 39
2094.70 42
2094.81 46
2094.91 50
2095.02 53
2095.12 55
2095.23 56
2095.33 58
2095.44 61
2095.54 65
2095.65 70
2095.75 77
2095.86 85
2095.96 93
2096.07 101
2096.17 108
2096.28 113
2096.38 115
2096.49 113
2096.59 107
2096.70 97
2096.80 84
2096.91 70
2097.01 57
2097.12 48
2097.22 42
2097.33 41
2097.43 44
2097.54 48
2097.64 52
2097.75 55
2097.85 55
2097.96 53
2098.06 49
2098.17 44
2098.27 40
2098.38 37
2098.48 35
2098.59 35
2098.69 35
2098.80 35
2098.90 36
2099.01 37
2099.11 40
2099.22 44
2099.32 52
2099.43 61
2099.53 71
2099.64 80
2099.74 86
2099.85 88
2099.95 86
2100.06 81
2100.16 75
2100.27 68
2100.37 64
2100.48 63
2100.58 66
2100.69 72
2100.79 81
2100.90 90
2101.00 97
2101.11 102
2101.21 103
2101.32 101
2101.42 96
2101.53 90
2101.63 84
2101.74 80
2101.84 77
2101.95 76
2102.05 76
2102.16 76
2102.26 76
2102.37 75
2102.47 74
2102.58 73
2102.68 72
2102.79 72
2102.89 73
2103.00 77
2103.10 83
2103.21 93
2103.31 106
2103.42 120
2103.52 134
2103.63 146
2103.73 154
2103.84 156
2103.94 152
2104.05 143
2104.15 131
2104.26 117
2104.36 104
2104.47 93
2104.57 87
2104.68 84
2104.78 86
2104.89 93
2104.99 103
2105.10 117
2105.21 132
2105.31 147
2105.42 161
2105.52 172
2105.63 179
2105.73 181
2105.84 178
2105.94 171
2106.05 162
2106.15 150
2106.26 139
2106.36 129
2106.47 121
2106.57 116
2106.68 114
2106.78 113
2106.89 113
2106.99 113
2107.10 115
2107.20 118
2107.31 124
2107.41 133
2107.52 146
2107.62 159
2107.73 172
2107.83 180
2107.94 182
2108.04 177
2108.15 168
2108.26 156
2108.36 144
2108.47 132
2108.57 123
2108.68 116
2108.78 110
2108.89 104
2108.99 98
2109.10 92
2109.20 88
2109.31 86
2109.41 87
2109.52 91
2109.62 96
2109.73 104
2109.83 111
2109.94 117
2110.04 120
2110.15 121
2110.26 118
2110.36 112
2110.47 104
2110.57 96
2110.68 88
2110.78 82
2110.89 79
2110.99 79
2111.10 80
2111.20 83
2111.31 87
2111.41 91
2111.52 97
2111.62 104
2111.73 113
2111.83 125
2111.94 138
2112.05 149
2112.15 156
2112.26 158
2112.36 155
2112.47 146
2112.57 133
2112.68 117
2112.78 101
2112.89 86
2112.99 73
2113.10 63
2113.20 56
2113.31 51
2113.41 49
2113.52 50
2113.63 52
2113.73 57
2113.84 63
2113.94 70
2114.05 77
2114.15 82
2114.26 86
2114.36 87
2114.47 86
2114.57 81
2114.68 75
2114.78 67
2114.89 60
2114.99 55
2115.10 53
2115.21 53
2115.31 56
2115.42 60
2115.52 66
2115.63 71
2115.73 76
2115.84 80
2115.94 82
2116.05 82
2116.15 80
2116.26 76
2116.37 71
2116.47 64
2116.58 58
2116.68 53
2116.79 49
2116.89 48
2117.00 48
2117.10 48
2117.21 48
2117.31 47
2117.42 46
2117.53 47
2117.63 50
2117.74 58
2117.84 69
2117.95 84
2118.05 99
2118.16 114
2118.26 125
2118.37 131
2118.47 131
2118.58 126
2118.69 118
2118.79 107
2118.90 97
2119.00 88
2119.11 81
2119.21 77
2119.32 74
2119.42 72
2119.53 70
2119.63 68
2119.74 65
2119.85 62
2119.95 60
2120.06 58
2120.16 58
2120.27 58
2120.37 59
2120.48 61
2120.58 63
2120.69 65
2120.80 66
2120.90 67
2121.01 64
2121.11 59
2121.22 52
2121.32 43
2121.43 34
2121.53 27
2121.64 21
2121.75 19
2121.85 18
2121.96 19
2122.06 20
2122.17 21
2122.27 23
2122.38 24
2122.48 26
2122.59 28
2122.70 30
2122.80 32
2122.91 33
2123.01 33
2123.12 33
2123.22 33
2123.33 33
2123.43 34
2123.54 36
2123.65 40
2123.75 43
2123.86 45
2123.96 46
2124.07 44
2124.17 40
2124.28 34
2124.38 26
2124.49 18
2124.60 11
2124.70 5
2124.81 0
2124.91 0
2125.02 0
2125.12 0
2125.23 0
2125.34 0
2125.44 0
2125.55 1
2125.65 3
2125.76 4
2125.86 4
2125.97 3
2126.08 2
2126.18 1
2126.29 1
2126.39 3
2126.50 8
2126.60 16
2126.71 24
2126.82 32
2126.92 37
2127.03 41
2127.13 42
2127.24 40
2127.34 38
2127.45 36
2127.55 35
2127.66 34
2127.77 33
2127.87 31
2127.98 27
2128.08 23
2128.19 17
2128.29 12
2128.40 9
2128.51 9
2128.61 11
2128.72 15
2128.82 21
2128.93 27
2129.03 33
2129.14 38
2129.25 44
2129.35 51
2129.46 58
2129.56 67
2129.67 76
2129.78 85
2129.88 93
2129.99 98
2130.09 101
2130.20 103
2130.30 106
2130.41 110
2130.52 117
2130.62 126
2130.73 135
2130.83 145
2130.94 152
2131.04 155
2131.15 153
2131.26 146
2131.36 134
2131.47 118
2131.57 99
2131.68 79
2131.79 60
2131.89 42
2132.00 29
2132.10 19
2132.21 13
2132.31 10
2132.42 9
2132.53 7
2132.63 5
2132.74 1
2132.84 0
2132.95 0
2133.05 0
2133.16 0
2133.27 0
2133.37 0
2133.48 0
2133.58 4
2133.69 10
2133.80 16
2133.90 23
2134.01 30
2134.11 38
2134.22 45
2134.33 50
2134.43 53
2134.54 52
2134.64 48
2134.75 42
2134.85 35
2134.96 31
2135.07 30
2135.17 33
2135.28 39
2135.38 48
2135.49 57
2135.60 65
2135.70 71
2135.81 75
2135.91 76
2136.02 77
2136.13 76
2136.23 74
2136.34 70
2136.44 65
2136.55 58
2136.65 52
2136.76 46
2136.87 41
2136.97 38
2137.08 37
2137.18 38
2137.29 40
2137.40 43
2137.50 46
2137.61 49
2137.71 52
2137.82 55
2137.93 58
2138.03 60
2138.14 63
2138.24 67
2138.35 71
2138.46 75
2138.56 82
2138.67 89
2138.77 97
2138.88 104
2138.99 110
2139.09 113
2139.20 112
2139.30 107
2139.41 96
2139.52 82
2139.62 64
2139.73 45
2139.83 26
2139.94 9
2140.05 0
2140.15 0
2140.26 0
2140.36 0
2140.47 0
2140.58 0
2140.68 0
2140.79 0
2140.89 8
2141.00 18
2141.11 25
2141.21 29
2141.32 31
2141.42 34
2141.53 38
2141.64 44
2141.74 54
2141.85 66
2141.95 80
2142.06 92
2142.17 102
2142.27 108
2142.38 110
2142.49 108
2142.59 103
2142.70 97
2142.80 90
2142.91 84
2143.02 79
2143.12 77
2143.23 76
2143.33 78
2143.44 81
2143.55 85
2143.65 89
2143.76 94
2143.86 98
2143.97 104
2144.08 110
2144.18 116
2144.29 122
2144.39 126
2144.50 128
2144.61 128
2144.71 126
2144.82 124
2144.93 122
2145.03 123
2145.14 126
2145.24 131
2145.35 135
2145.46 138
2145.56 137
2145.67 133
2145.77 124
2145.88 112
2145.99 100
2146.09 89
2146.20 80
2146.31 74
2146.41 71
2146.52 73
2146.62 79
2146.73 89
2146.84 103
2146.94 121
2147.05 141
2147.15 161
2147.26 178
2147.37 191
2147.47 197
2147.58 199
2147.69 195
2147.79 188
2147.90 178
2148.00 167
2148.11 155
2148.22 143
2148.32 130
2148.43 119
2148.54 109
2148.64 101
2148.75 97
2148.85 96
2148.96 97
2149.07 100
2149.17 102
2149.28 103
2149.39 102
2149.49 100
2149.60 97
2149.70 93
2149.81 89
2149.92 85
2150.02 82
2150.13 79
2150.24 77
2150.34 77
2150.45 79
2150.55 84
2150.66 90
2150.77 98
2150.87 105
2150.98 112
2151.09 117
2151.19 121
2151.30 124
2151.40 127
2151.51 131
2151.62 134
2151.72 136
2151.83 137
2151.94 136
2152.04 134
2152.15 130
2152.25 125
2152.36 120
2152.47 114
2152.57 107
2152.68 97
2152.79 84
2152.89 69
2153.00 53
2153.11 39
2153.21 28
2153.32 21
2153.42 19
2153.53 19
2153.64 19
2153.74 19
2153.85 16
2153.96 12
2154.06 8
2154.17 7
2154.28 10
2154.38 18
2154.49 29
2154.59 41
2154.70 52
2154.81 59
2154.91 61
2155.02 59
2155.13 54
2155.23 50
2155.34 48
2155.45 51
2155.55 59
2155.66 69
2155.76 81
2155.87 92
2155.98 102
2156.08 109
2156.19 113
2156.30 114
2156.40 113
2156.51 109
2156.62 103
2156.72 96
2156.83 87
2156.94 79
2157.04 73
2157.15 70
2157.25 71
2157.36 74
2157.47 79
2157.57 82
2157.68 83
2157.79 80
2157.89 72
2158.00 61
2158.11 48
2158.21 33
2158.32 18
2158.43 3
2158.53 0
2158.64 0
2158.74 0
2158.85 0
2158.96 0
2159.06 0
2159.17 0
2159.28 0
2159.38 11
2159.49 32
2159.60 53
2159.70 72
2159.81 89
2159.92 102
2160.02 110
2160.13 112
2160.24 108
2160.34 99
2160.45 87
2160.56 73
2160.66 58
2160.77 44
2160.87 32
2160.98 22
2161.09 16
2161.19 13
2161.30 13
2161.41 15
2161.51 18
2161.62 21
2161.73 24
2161.83 27
2161.94 29
2162.05 32
2162.15 35
2162.26 40
2162.37 45
2162.47 50
2162.58 54
2162.69 57
2162.79 56
2162.90 52
2163.01 45
2163.11 37
2163.22 29
2163.33 23
2163.43 20
2163.54 21
2163.65 25
2163.75 32
2163.86 41
2163.97 49
2164.07 55
2164.18 59
2164.29 62
2164.39 63
2164.50 65
2164.61 68
2164.71 72
2164.82 78
2164.92 84
2165.03 88
2165.14 90
2165.24 89
2165.35 87
2165.46 84
2165.56 82
2165.67 83
2165.78 88
2165.88 97
2165.99 109
2166.10 125
2166.20 143
2166.31 160
2166.42 175
2166.52 188
2166.63 196
2166.74 199
2166.84 200
2166.95 198
2167.06 195
2167.16 192
2167.27 190
2167.38 186
2167.48 182
2167.59 175
2167.70 167
2167.80 157
2167.91 148
2168.02 142
2168.12 138
2168.23 138
2168.34 141
2168.45 145
2168.55 148
2168.66 150
2168.77 148
2168.87 145
2168.98 139
2169.09 133
2169.19 127
2169.30 122
2169.41 120
2169.51 119
2169.62 121
2169.73 124
2169.83 128
2169.94 131
2170.05 133
2170.15 131
2170.26 125
2170.37 116
2170.47 105
2170.58 93
2170.69 81
2170.79 72
2170.90 65
2171.01 63
2171.11 63
2171.22 66
2171.33 70
2171.43 74
2171.54 78
2171.65 81
2171.75 83
2171.86 86
2171.97 90
2172.07 96
2172.18 102
2172.29 109
2172.40 115
2172.50 121
2172.61 125
2172.72 129
2172.82 133
2172.93 137
2173.04 143
2173.14 151
2173.25 159
2173.36 167
2173.46 172
2173.57 174
2173.68 171
2173.78 164
2173.89 152
2174.00 139
2174.10 125
2174.21 113
2174.32 103
2174.43 97
2174.53 94
2174.64 94
2174.75 94
2174.85 95
2174.96 94
2175.07 93
2175.17 91
2175.28 89
2175.39 86
2175.49 83
2175.60 77
2175.71 70
2175.81 60
2175.92 48
2176.03 33
2176.14 17
2176.24 4
2176.35 0
2176.46 0
2176.56 0
2176.67 0
2176.78 3
2176.88 12
2176.99 19
2177.10 23
2177.20 23
2177.31 19
2177.42 13
2177.53 6
2177.63 1
2177.74 0
2177.85 0
2177.95 0
2178.06 0
2178.17 0
2178.27 0
2178.38 0
2178.49 0
2178.59 0
2178.70 2
2178.81 3
2178.92 4
2179.02 5
2179.13 6
2179.24 8
2179.34 11
2179.45 15
2179.56 21
2179.66 26
2179.77 31
2179.88 34
2179.99 35
2180.09 34
2180.20 33
2180.31 32
2180.41 31
2180.52 30
2180.63 29
2180.73 26
2180.84 22
2180.95 17
2181.06 11
2181.16 6
2181.27 3
2181.38 3
2181.48 8
2181.59 17
2181.70 29
2181.80 43
2181.91 57
2182.02 67
2182.13 72
2182.23 70
2182.34 62
2182.45 48
2182.55 31
2182.66 15
2182.77 3
2182.88 0
2182.98 0
2183.09 3
2183.20 14
2183.30 28
2183.41 42
2183.52 57
2183.63 70
2183.73 82
2183.84 92
2183.95 100
2184.05 104
2184.16 104
2184.27 100
2184.37 91
2184.48 78
2184.59 63
2184.70 48
2184.80 35
2184.91 24
2185.02 15
2185.12 10
2185.23 7
2185.34 6
2185.45 7
2185.55 8
2185.66 9
2185.77 11
2185.87 13
2185.98 14
2186.09 15
2186.20 15
2186.30 13
2186.41 11
2186.52 7
2186.62 2
2186.73 0
2186.84 0
2186.95 0
2187.05 0
2187.16 0
2187.27 0
2187.37 0
2187.48 5
2187.59 21
2187.70 39
2187.80 58
2187.91 75
2188.02 92
2188.13 105
2188.23 117
2188.34 128
2188.45 138
2188.55 147
2188.66 155
2188.77 160
2188.88 163
2188.98 163
2189.09 159
2189.20 154
2189.30 147
2189.41 141
2189.52 136
2189.63 133
2189.73 131
2189.84 131
2189.95 133
2190.06 136
2190.16 139
2190.27 143
2190.38 147
2190.48 151
2190.59 155
2190.70 157
2190.81 157
2190.91 153
2191.02 147
2191.13 137
2191.23 124
2191.34 111
2191.45 98
2191.56 88
2191.66 82
2191.77 79
2191.88 79
2191.99 82
2192.09 85
2192.20 87
2192.31 88
2192.42 88
2192.52 87
2192.63 87
2192.74 89
2192.84 93
2192.95 99
2193.06 106
2193.17 112
2193.27 116
2193.38 116
2193.49 112
2193.60 103
2193.70 92
2193.81 79
2193.92 67
2194.02 57
2194.13 49
2194.24 43
2194.35 40
2194.45 40
2194.56 42
2194.67 46
2194.78 52
2194.88 58
2194.99 64
2195.10 68
2195.21 72
2195.31 74
2195.42 76
2195.53 79
2195.64 81
2195.74 84
2195.85 86
2195.96 85
2196.06 82
2196.17 76
2196.28 67
2196.39 56
2196.49 44
2196.60 31
2196.71 21
2196.82 12
2196.92 8
2197.03 7
2197.14 11
2197.25 17
2197.35 26
2197.46 34
2197.57 41
2197.68 44
2197.78 44
2197.89 40
2198.00 33
2198.11 27
2198.21 20
2198.32 15
2198.43 11
2198.54 9
2198.64 9
2198.75 8
2198.86 9
2198.97 10
2199.07 12
2199.18 16
2199.29 22
2199.40 29
2199.50 37
2199.61 46
2199.72 55
2199.83 64
2199.93 73
2200.04 82
2200.15 91
2200.26 100
2200.36 109
2200.47 116
2200.58 121
2200.69 123
2200.79 122
2200.90 119
2201.01 117
2201.12 115
2201.22 115
2201.33 118
2201.44 122
2201.55 126
2201.65 130
2201.76 131
2201.87 130
2201.98 127
2202.08 123
2202.19 118
2202.30 112
2202.41 108
2202.51 104
2202.62 102
2202.73 101
2202.84 101
2202.94 103
2203.05 106
2203.16 109
2203.27 112
2203.37 114
2203.48 114
2203.59 113
2203.70 111
2203.80 109
2203.91 109
2204.02 112
2204.13 118
2204.23 127
2204.34 139
2204.45 150
2204.56 160
2204.66 169
2204.77 174
2204.88 179
2204.99 182
2205.10 186
2205.20 190
2205.31 195
2205.42 199
2205.53 202
2205.63 202
2205.74 199
2205.85 194
2205.96 187
2206.06 181
2206.17 176
2206.28 172
2206.39 170
2206.49 171
2206.60 173
2206.71 177
2206.82 182
2206.93 187
2207.03 190
2207.14 190
2207.25 185
2207.36 175
2207.46 160
2207.57 141
2207.68 121
2207.79 101
2207.89 85
2208.00 72
2208.11 65
2208.22 62
2208.32 61
2208.43 62
2208.54 63
2208.65 62
2208.76 59
2208.86 54
2208.97 47
2209.08 40
2209.19 34
2209.29 29
2209.40 27
2209.51 29
2209.62 34
2209.73 40
2209.83 46
2209.94 51
2210.05 55
2210.16 57
2210.26 57
2210.37 58
2210.48 58
2210.59 59
2210.69 60
2210.80 62
2210.91 63
2211.02 63
2211.13 62
2211.23 61
2211.34 58
2211.45 54
2211.56 48
2211.66 41
2211.77 31
2211.88 21
2211.99 11
2212.10 2
2212.20 0
2212.31 0
2212.42 0
2212.53 0
2212.63 1
2212.74 8
2212.85 16
2212.96 24
2213.07 32
2213.17 40
2213.28 47
2213.39 53
2213.50 58
2213.60 59
2213.71 58
2213.82 54
2213.93 48
2214.04 40
2214.14 31
2214.25 22
2214.36 12
2214.47 3
2214.58 0
2214.68 0
2214.79 0
2214.90 0
2215.01 0
2215.11 0
2215.22 0
2215.33 0
2215.44 5
2215.55 15
2215.65 24
2215.76 31
2215.87 35
2215.98 37
2216.09 36
2216.19 34
2216.30 32
2216.41 30
2216.52 29
2216.62 29
2216.73 31
2216.84 33
2216.95 34
2217.06 35
2217.16 35
2217.27 33
2217.38 32
2217.49 31
2217.60 31
2217.70 33
2217.81 37
2217.92 42
2218.03 49
2218.14 56
2218.24 63
2218.35 71
2218.46 78
2218.57 84
2218.68 89
2218.78 93
2218.89 95
2219.00 96
2219.11 97
2219.22 97
2219.32 97
2219.43 97
2219.54 96
2219.65 93
2219.76 88
2219.86 82
2219.97 74
2220.08 66
2220.19 58
2220.29 53
2220.40 49
2220.51 48
2220.62 50
2220.73 52
2220.83 54
2220.94 54
2221.05 52
2221.16 47
2221.27 41
2221.37 34
2221.48 27
2221.59 23
2221.70 21
2221.81 23
2221.92 30
2222.02 39
2222.13 53
2222.24 69
2222.35 87
2222.46 106
2222.56 124
2222.67 139
2222.78 151
2222.89 158
2223.00 159
2223.10 155
2223.21 147
2223.32 135
2223.43 122
2223.54 109
2223.64 98
2223.75 88
2223.86 81
2223.97 74
2224.08 68
2224.18 62
2224.29 56
2224.40 51
2224.51 46
2224.62 44
2224.72 44
2224.83 46
2224.94 49
2225.05 53
2225.16 56
2225.27 58
2225.37 59
2225.48 60
2225.59 62
2225.70 65
2225.81 71
2225.91 78
2226.02 87
2226.13 96
2226.24 104
2226.35 110
2226.45 113
2226.56 113
2226.67 112
2226.78 108
2226.89 102
2227.00 95
2227.10 87
2227.21 78
2227.32 69
2227.43 61
2227.54 54
2227.64 50
2227.75 49
2227.86 51
2227.97 56
2228.08 63
2228.18 70
2228.29 78
2228.40 84
2228.51 87
2228.62 88
2228.73 86
2228.83 82
2228.94 78
2229.05 75
2229.16 75
2229.27 77
2229.37 82
2229.48 88
2229.59 93
2229.70 96
2229.81 96
2229.92 92
2230.02 86
2230.13 79
2230.24 73
2230.35 68
2230.46 67
2230.57 68
2230.67 71
2230.78 74
2230.89 75
2231.00 73
2231.11 67
2231.21 58
2231.32 45
2231.43 30
2231.54 16
2231.65 5
2231.76 0
2231.86 0
2231.97 1
2232.08 11
2232.19 24
2232.30 38
2232.41 52
2232.51 64
2232.62 75
2232.73 83
2232.84 89
2232.95 94
2233.06 98
2233.16 100
2233.27 101
2233.38 100
2233.49 97
2233.60 93
2233.71 87
2233.81 80
2233.92 72
2234.03 66
2234.14 60
2234.25 56
2234.36 54
2234.46 53
2234.57 52
2234.68 51
2234.79 50
2234.90 47
2235.01 43
2235.11 37
2235.22 31
2235.33 24
2235.44 18
2235.55 12
2235.66 7
2235.76 2
2235.87 0
2235.98 0
2236.09 0
2236.20 0
2236.31 0
2236.41 0
2236.52 0
2236.63 0
2236.74 1
2236.85 11
2236.96 24
2237.06 39
2237.17 54
2237.28 69
2237.39 82
2237.50 92
2237.61 99
2237.71 103
2237.82 104
2237.93 103
2238.04 101
2238.15 100
2238.26 99
2238.37 99
2238.47 100
2238.58 101
2238.69 103
2238.80 104
2238.91 105
2239.02 105
2239.12 105
2239.23 103
2239.34 98
2239.45 89
2239.56 78
2239.67 65
2239.77 51
2239.88 37
2239.99 26
2240.10 16
2240.21 10
2240.32 7
2240.43 6
2240.53 8
2240.64 11
2240.75 16
2240.86 19
2240.97 21
2241.08 22
2241.18 20
2241.29 17
2241.40 15
2241.51 14
2241.62 15
2241.73 19
2241.84 24
2241.94 31
2242.05 38
2242.16 46
2242.27 53
2242.38 59
2242.49 65
2242.60 70
2242.70 74
2242.81 77
2242.92 78
2243.03 76
2243.14 74
2243.25 71
2243.36 68
2243.46 66
2243.57 66
2243.68 67
2243.79 70
2243.90 75
2244.01 81
2244.12 87
2244.22 92
2244.33 95
2244.44 96
2244.55 95
2244.66 90
2244.77 82
2244.88 71
2244.98 58
2245.09 45
2245.20 33
2245.31 24
2245.42 19
2245.53 19
2245.64 24
2245.74 32
2245.85 41
2245.96 50
2246.07 57
2246.18 62
2246.29 63
2246.40 62
2246.50 60
2246.61 58
2246.72 57
2246.83 58
2246.94 61
2247.05 64
2247.16 68
2247.26 71
2247.37 71
2247.48 69
2247.59 63
2247.70 54
2247.81 43
2247.92 33
2248.03 24
2248.13 18
2248.24 15
2248.35 14
2248.46 15
2248.57 16
2248.68 17
2248.79 18
2248.89 18
2249.00 19
2249.11 20
2249.22 23
2249.33 25
2249.44 27
2249.55 27
2249.66 26
2249.76 25
2249.87 24
2249.98 26
2250.09 30
2250.20 38
2250.31 47
2250.42 55
2250.53 62
2250.63 65
2250.74 64
2250.85 60
2250.96 53
2251.07 46
2251.18 39
2251.29 33
2251.39 29
2251.50 28
2251.61 29
2251.72 33
2251.83 39
2251.94 48
2252.05 59
2252.16 71
2252.26 82
2252.37 90
2252.48 94
2252.59 92
2252.70 84
2252.81 71
2252.92 55
2253.03 36
2253.14 18
2253.24 2
2253.35 0
2253.46 0
2253.57 0
2253.68 0
2253.79 0
2253.90 0
2254.01 0
2254.11 0
2254.22 7
2254.33 13
2254.44 18
2254.55 24
2254.66 30
2254.77 36
2254.88 42
2254.98 47
2255.09 52
2255.20 55
2255.31 57
2255.42 59
2255.53 61
2255.64 64
2255.75 69
2255.86 75
2255.96 80
2256.07 83
2256.18 84
2256.29 80
2256.40 73
2256.51 64
2256.62 53
2256.73 44
2256.84 37
2256.94 33
2257.05 32
2257.16 33
2257.27 37
2257.38 41
2257.49 46
2257.60 52
2257.71 59
2257.82 66
2257.92 73
2258.03 80
2258.14 86
2258.25 88
2258.36 86
2258.47 80
2258.58 71
2258.69 59
2258.80 48
2258.90 39
2259.01 33
2259.12 32
2259.23 35
2259.34 42
2259.45 52
2259.56 63
2259.67 74
2259.78 85
2259.88 96
2259.99 107
2260.10 117
2260.21 126
2260.32 135
2260.43 143
2260.54 149
2260.65 153
2260.76 155
2260.87 156
2260.97 158
2261.08 161
2261.19 167
2261.30 176
2261.41 186
2261.52 198
2261.63 210
2261.74 220
2261.85 226
2261.96 228
2262.06 225
2262.17 217
2262.28 205
2262.39 190
2262.50 174
2262.61 160
2262.72 148
2262.83 139
2262.94 133
2263.05 130
2263.15 128
2263.26 128
2263.37 128
2263.48 128
2263.59 128
2263.70 129
2263.81 128
2263.92 127
2264.03 124
2264.14 121
2264.24 118
2264.35 116
2264.46 115
2264.57 116
2264.68 120
2264.79 125
2264.90 131
2265.01 135
2265.12 136
2265.23 133
2265.34 127
2265.44 118
2265.55 108
2265.66 98
2265.77 91
2265.88 87
2265.99 85
2266.10 84
2266.21 84
2266.32 83
2266.43 80
2266.54 76
2266.64 71
2266.75 65
2266.86 61
2266.97 58
2267.08 56
2267.19 54
2267.30 53
2267.41 50
2267.52 46
2267.63 41
2267.74 35
2267.84 29
2267.95 25
2268.06 22
2268.17 22
2268.28 24
2268.39 25
2268.50 26
2268.61 26
2268.72 24
2268.83 20
2268.94 16
2269.05 13
2269.15 10
2269.26 9
2269.37 9
2269.48 9
2269.59 9
2269.70 8
2269.81 6
2269.92 4
2270.03 2
2270.14 0
2270.25 0
2270.36 0
2270.46 1
2270.57 4
2270.68 8
2270.79 13
2270.90 18
2271.01 21
2271.12 23
2271.23 21
2271.34 17
2271.45 10
2271.56 2
2271.67 0
2271.78 0
2271.88 0
2271.99 0
2272.10 0
2272.21 0
2272.32 0
2272.43 0
2272.54 0
2272.65 8
2272.76 20
2272.87 35
2272.98 51
2273.09 66
2273.20 78
2273.30 85
2273.41 87
2273.52 85
2273.63 81
2273.74 78
2273.85 78
2273.96 83
2274.07 91
2274.18 102
2274.29 114
2274.40 124
2274.51 131
2274.62 134
2274.73 135
2274.83 134
2274.94 131
2275.05 129
2275.16 128
2275.27 128
2275.38 129
2275.49 131
2275.60 133
2275.71 134
2275.82 133
2275.93 129
2276.04 121
2276.15 111
2276.26 99
2276.37 86
2276.47 77
2276.58 71
2276.69 71
2276.80 75
2276.91 83
2277.02 90
2277.13 97
2277.24 100
2277.35 98
2277.46 94
2277.57 87
2277.68 79
2277.79 69
2277.90 59
2278.01 48
2278.12 35
2278.22 20
2278.33 5
2278.44 0
2278.55 0
2278.66 0
2278.77 0
2278.88 0
2278.99 0
2279.10 0
2279.21 0
2279.32 6
2279.43 19
2279.54 32
2279.65 45
2279.76 58
2279.87 71
2279.97 83
2280.08 95
2280.19 105
2280.30 115
2280.41 121
2280.52 124
2280.63 122
2280.74 114
2280.85 102
2280.96 87
2281.07 71
2281.18 55
2281.29 42
2281.40 33
2281.51 27
2281.62 25
2281.73 26
2281.84 30
2281.95 35
2282.05 43
2282.16 53
2282.27 65
2282.38 80
2282.49 95
2282.60 110
2282.71 124
2282.82 134
2282.93 140
2283.04 142
2283.15 140
2283.26 134
2283.37 125
2283.48 116
2283.59 107
2283.70 101
2283.81 98
2283.92 98
2284.03 102
2284.14 109
2284.24 116
2284.35 124
2284.46 131
2284.57 136
2284.68 137
2284.79 137
2284.90 133
2285.01 128
2285.12 120
2285.23 113
2285.34 105
2285.45 99
2285.56 95
2285.67 92
2285.78 90
2285.89 89
2286.00 89
2286.11 89
2286.22 88
2286.33 86
2286.44 86
2286.55 87
2286.65 90
2286.76 96
2286.87 104
2286.98 113
2287.09 123
2287.20 132
2287.31 142
2287.42 151
2287.53 160
2287.64 167
2287.75 173
2287.86 174
2287.97 171
2288.08 164
2288.19 153
2288.30 141
2288.41 130
2288.52 123
2288.63 122
2288.74 124
2288.85 128
2288.96 133
2289.07 134
2289.18 133
2289.29 128
2289.40 121
2289.51 115
2289.61 110
2289.72 107
2289.83 105
2289.94 103
2290.05 101
2290.16 98
2290.27 94
2290.38 90
2290.49 87
2290.60 85
2290.71 84
2290.82 83
2290.93 83
2291.04 84
2291.15 86
2291.26 90
2291.37 95
2291.48 102
2291.59 109
2291.70 114
2291.81 116
2291.92 115
2292.03 110
2292.14 103
2292.25 95
2292.36 89
2292.47 85
2292.58 85
2292.69 87
2292.80 91
2292.91 97
2293.02 102
2293.13 106
2293.24 109
2293.34 111
2293.45 112
2293.56 113
2293.67 114
2293.78 116
2293.89 118
2294.00 119
2294.11 118
2294.22 114
2294.33 107
2294.44 99
2294.55 89
2294.66 82
2294.77 76
2294.88 75
2294.99 79
2295.10 88
2295.21 99
2295.32 112
2295.43 124
2295.54 133
2295.65 139
2295.76 140
2295.87 137
2295.98 131
2296.09 124
2296.20 116
2296.31 108
2296.42 100
2296.53 92
2296.64 83
2296.75 73
2296.86 62
2296.97 51
2297.08 43
2297.19 38
2297.30 37
2297.41 41
2297.52 47
2297.63 54
2297.74 60
2297.85 62
2297.96 61
2298.07 58
2298.18 53
2298.29 48
2298.40 43
2298.51 39
2298.62 36
2298.73 32
2298.84 28
2298.95 23
2299.06 18
2299.17 13
2299.28 9
2299.39 4
2299.49 0
2299.60 0
2299.71 0
2299.82 0
2299.93 0
2300.04 0
2300.15 0
2300.26 0
2300.37 0
2300.48 4
2300.59 11
2300.70 18
2300.81 27
2300.92 35
2301.03 44
2301.14 53
2301.25 60
2301.36 67
2301.47 74
2301.58 80
2301.69 88
2301.80 96
2301.91 106
2302.02 117
2302.13 129
2302.24 139
2302.35 147
2302.46 153
2302.57 155
2302.68 153
2302.79 147
2302.90 136
2303.01 122
2303.12 106
2303.23 90
2303.34 76
2303.45 66
2303.56 61
2303.67 61
2303.78 65
2303.89 71
2304.00 77
2304.11 81
2304.22 84
2304.33 83
2304.44 81
2304.55 76
2304.66 71
2304.77 66
2304.88 63
2304.99 62
2305.10 63
2305.21 66
2305.32 70
2305.43 74
2305.54 79
2305.65 83
2305.76 87
2305.87 91
2305.98 96
2306.09 100
2306.20 103
2306.31 105
2306.42 104
2306.53 100
2306.64 91
2306.75 80
2306.86 66
2306.97 52
2307.08 40
2307.19 32
2307.30 29
2307.41 32
2307.52 40
2307.63 52
2307.74 63
2307.85 73
2307.96 81
2308.07 84
2308.18 86
2308.30 86
2308.41 86
2308.52 88
2308.63 91
2308.74 95
2308.85 101
2308.96 106
2309.07 111
2309.18 115
2309.29 115
2309.40 113
2309.51 107
2309.62 98
2309.73 87
2309.84 75
2309.95 63
2310.06 51
2310.17 41
2310.28 33
2310.39 27
2310.50 24
2310.61 23
2310.72 26
2310.83 32
2310.94 42
2311.05 54
2311.16 66
2311.27 78
2311.38 87
2311.49 92
2311.60 95
2311.71 95
2311.82 92
2311.93 89
2312.04 85
2312.15 81
2312.26 78
2312.37 76
2312.48 75
2312.59 77
2312.70 81
2312.81 87
2312.92 97
2313.03 108
2313.14 121
2313.25 134
2313.36 145
2313.47 153
2313.58 158
2313.69 158
2313.80 156
2313.91 152
2314.02 147
2314.13 142
2314.24 138
2314.35 135
2314.47 133
2314.58 131
2314.69 130
2314.80 128
2314.91 126
2315.02 125
2315.13 124
2315.24 125
2315.35 127
2315.46 131
2315.57 135
2315.68 139
2315.79 143
2315.90 144
2316.01 143
2316.12 140
2316.23 135
2316.34 130
2316.45 126
2316.56 122
2316.67 120
2316.78 119
2316.89 118
2317.00 117
2317.11 116
2317.22 114
2317.33 111
2317.44 109
2317.55 108
2317.66 109
2317.77 113
2317.88 119
2317.99 128
2318.11 136
2318.22 144
2318.33 149
2318.44 152
2318.55 152
2318.66 151
2318.77 151
2318.88 151
2318.99 153
2319.10 156
2319.21 160
2319.32 162
2319.43 161
2319.54 158
2319.65 150
2319.76 141
2319.87 130
2319.98 120
2320.09 111
2320.20 104
2320.31 100
2320.42 97
2320.53 95
2320.64 92
2320.75 89
2320.86 84
2320.97 80
2321.09 77
2321.20 76
2321.31 78
2321.42 82
2321.53 87
2321.64 93
2321.75 98
2321.86 102
2321.97 105
2322.08 107
2322.19 110
2322.30 114
2322.41 119
2322.52 124
2322.63 128
2322.74 131
2322.85 131
2322.96 130
2323.07 127
2323.18 122
2323.29 116
2323.40 110
2323.51 104
2323.63 98
2323.74 93
2323.85 89
2323.96 85
2324.07 83
2324.18 82
2324.29 84
2324.40 87
2324.51 93
2324.62 101
2324.73 111
2324.84 122
2324.95 132
2325.06 140
2325.17 146
2325.28 151
2325.39 153
2325.50 153
2325.61 151
2325.72 147
2325.84 141
2325.95 133
2326.06 124
2326.17 113
2326.28 102
2326.39 89
2326.50 76
2326.61 63
2326.72 49
2326.83 34
2326.94 20
2327.05 7
2327.16 0
2327.27 0
2327.38 0
2327.49 0
2327.60 0
2327.71 0
2327.83 0
2327.94 0
2328.05 2
2328.16 5
2328.27 8
2328.38 13
2328.49 19
2328.60 25
2328.71 32
2328.82 37
2328.93 41
2329.04 42
2329.15 42
2329.26 40
2329.37 37
2329.48 34
2329.59 32
2329.71 29
2329.82 27
2329.93 24
2330.04 22
2330.15 20
2330.26 19
2330.37 20
2330.48 21
2330.59 23
2330.70 25
2330.81 25
2330.92 23
2331.03 20
2331.14 14
2331.25 8
2331.36 3
2331.48 0
2331.59 0
2331.70 0
2331.81 2
2331.92 4
2332.03 4
2332.14 3
2332.25 1
2332.36 0
2332.47 0
2332.58 0
2332.69 0
2332.80 0
2332.91 4
2333.03 10
2333.14 15
2333.25 20
2333.36 26
2333.47 32
2333.58 40
2333.69 51
2333.80 63
2333.91 77
2334.02 92
2334.13 105
2334.24 115
2334.35 119
2334.46 116
2334.58 106
2334.69 90
2334.80 70
2334.91 49
2335.02 30
2335.13 15
2335.24 7
2335.35 5
2335.46 9
2335.57 19
2335.68 32
2335.79 45
2335.90 57
2336.01 65
2336.13 70
2336.24 71
2336.35 67
2336.46 61
2336.57 54
2336.68 47
2336.79 41
2336.90 38
2337.01 38
2337.12 41
2337.23 45
2337.34 48
2337.46 51
2337.57 51
2337.68 49
2337.79 44
2337.90 39
2338.01 33
2338.12 30
2338.23 28
2338.34 29
2338.45 32
2338.56 37
2338.67 42
2338.78 46
2338.90 50
2339.01 52
2339.12 54
2339.23 57
2339.34 59
2339.45 62
2339.56 66
2339.67 71
2339.78 76
2339.89 81
2340.00 84
2340.12 88
2340.23 90
2340.34 92
2340.45 93
2340.56 93
2340.67 90
2340.78 86
2340.89 78
2341.00 68
2341.11 54
2341.22 38
2341.33 22
2341.45 8
2341.56 0
2341.67 0
2341.78 0
2341.89 0
2342.00 0
2342.11 6
2342.22 12
2342.33 17
2342.44 21
2342.55 22
2342.67 23
2342.78 23
2342.89 24
2343.00 25
2343.11 26
2343.22 26
2343.33 25
2343.44 23
2343.55 21
2343.66 19
2343.78 16
2343.89 13
2344.00 9
2344.11 5
2344.22 2
2344.33 0
2344.44 0
2344.55 0
2344.66 3
2344.77 9
2344.88 15
2345.00 22
2345.11 28
2345.22 34
2345.33 39
2345.44 44
2345.55 47
2345.66 49
2345.77 51
2345.88 52
2345.99 54
2346.11 57
2346.22 64
2346.33 74
2346.44 88
2346.55 104
2346.66 121
2346.77 135
2346.88 144
2346.99 147
2347.10 143
2347.22 131
2347.33 115
2347.44 95
2347.55 76
2347.66 58
2347.77 44
2347.88 35
2347.99 30
2348.10 27
2348.22 27
2348.33 28
2348.44 31
2348.55 34
2348.66 39
2348.77 43
2348.88 47
2348.99 49
2349.10 50
2349.21 48
2349.33 45
2349.44 40
2349.55 36
2349.66 33
2349.77 30
2349.88 29
2349.99 27
2350.10 26
2350.21 24
2350.33 21
2350.44 17
2350.55 12
2350.66 8
2350.77 4
2350.88 1
2350.99 0
2351.10 0
2351.21 0
2351.33 0
2351.44 0
2351.55 0
2351.66 0
2351.77 0
2351.88 0
2351.99 0
2352.10 0
2352.21 0
2352.33 0
2352.44 0
2352.55 0
2352.66 1
2352.77 3
2352.88 7
2352.99 11
2353.10 15
2353.22 20
2353.33 25
2353.44 30
2353.55 35
2353.66 39
2353.77 42
2353.88 45
2353.99 48
2354.10 50
2354.22 51
2354.33 52
2354.44 52
2354.55 51
2354.66 50
2354.77 48
2354.88 45
2354.99 41
2355.11 38
2355.22 35
2355.33 32
2355.44 32
2355.55 33
2355.66 37
2355.77 42
2355.88 49
2356.00 57
2356.11 64
2356.22 71
2356.33 75
2356.44 78
2356.55 80
2356.66 80
2356.77 78
2356.89 75
2357.00 71
2357.11 65
2357.22 59
2357.33 54
2357.44 52
2357.55 53
2357.66 58
2357.78 67
2357.89 77
2358.00 86
2358.11 91
2358.22 90
2358.33 83
2358.44 71
2358.55 57
2358.67 43
2358.78 33
2358.89 27
2359.00 28
2359.11 33
2359.22 43
2359.33 56
2359.45 71
2359.56 86
2359.67 101
2359.78 117
2359.89 131
2360.00 145
2360.11 156
2360.22 165
2360.34 172
2360.45 175
2360.56 175
2360.67 173
2360.78 167
2360.89 160
2361.00 150
2361.12 139
2361.23 126
2361.34 113
2361.45 101
2361.56 90
2361.67 81
2361.78 74
2361.90 69
2362.01 65
2362.12 60
2362.23 56
2362.34 50
2362.45 44
2362.56 39
2362.67 34
2362.79 30
2362.90 28
2363.01 28
2363.12 30
2363.23 33
2363.34 37
2363.45 42
2363.57 46
2363.68 50
2363.79 53
2363.90 55
2364.01 56
2364.12 56
2364.23 54
2364.35 52
2364.46 48
2364.57 44
2364.68 38
2364.79 33
2364.90 29
2365.01 27
2365.13 28
2365.24 31
2365.35 36
2365.46 41
2365.57 46
2365.68 48
2365.80 49
2365.91 48
2366.02 46
2366.13 44
2366.24 44
2366.35 46
2366.46 48
2366.58 52
2366.69 55
2366.80 57
2366.91 57
2367.02 53
2367.13 46
2367.24 35
2367.36 23
2367.47 10
2367.58 0
2367.69 0
2367.80 0
2367.91 0
2368.02 0
2368.14 0
2368.25 0
2368.36 0
2368.47 4
2368.58 9
2368.69 13
2368.81 17
2368.92 20
2369.03 23
2369.14 25
2369.25 26
2369.36 25
2369.48 21
2369.59 16
2369.70 10
2369.81 5
2369.92 2
2370.03 1
2370.14 2
2370.26 4
2370.37 8
2370.48 13
2370.59 19
2370.70 26
2370.81 35
2370.93 45
2371.04 54
2371.15 63
2371.26 71
2371.37 77
2371.48 83
2371.60 89
2371.71 95
2371.82 101
2371.93 106
2372.04 110
2372.15 111
2372.26 109
2372.38 104
2372.49 97
2372.60 88
2372.71 79
2372.82 70
2372.93 63
2373.05 56
2373.16 52
2373.27 49
2373.38 48
2373.49 50
2373.60 53
2373.72 57
2373.83 61
2373.94 65
2374.05 67
2374.16 68
2374.27 67
2374.39 64
2374.50 59
2374.61 53
2374.72 46
2374.83 38
2374.94 27
2375.06 15
2375.17 1
2375.28 0
2375.39 0
2375.50 0
2375.61 0
2375.73 0
2375.84 0
2375.95 0
2376.06 5
2376.17 17
2376.29 26
2376.40 32
2376.51 34
2376.62 34
2376.73 31
2376.84 28
2376.96 23
2377.07 18
2377.18 13
2377.29 8
2377.40 6
2377.51 6
2377.63 8
2377.74 14
2377.85 21
2377.96 28
2378.07 36
2378.18 41
2378.30 46
2378.41 49
2378.52 51
2378.63 50
2378.74 49
2378.86 47
2378.97 45
2379.08 44
2379.19 44
2379.30 44
2379.41 46
2379.53 47
2379.64 47
2379.75 44
2379.86 39
2379.97 32
2380.09 27
2380.20 25
2380.31 29
2380.42 38
2380.53 52
2380.64 69
2380.76 86
2380.87 100
2380.98 109
2381.09 113
2381.20 112
2381.32 108
2381.43 103
2381.54 98
2381.65 95
2381.76 94
2381.87 93
2381.99 91
2382.10 88
2382.21 84
2382.32 79
2382.43 73
2382.55 68
2382.66 64
2382.77 63
2382.88 65
2382.99 69
2383.10 75
2383.22 83
2383.33 90
2383.44 97
2383.55 103
2383.66 106
2383.78 109
2383.89 111
2384.00 112
2384.11 111
2384.22 110
2384.34 106
2384.45 101
2384.56 93
2384.67 83
2384.78 75
2384.90 69
2385.01 67
2385.12 70
2385.23 77
2385.34 88
2385.45 101
2385.57 112
2385.68 121
2385.79 126
2385.90 127
2386.01 124
2386.13 118
2386.24 111
2386.35 102
2386.46 92
2386.57 82
2386.69 72
2386.80 62
2386.91 54
2387.02 47
2387.13 42
2387.25 41
2387.36 43
2387.47 47
2387.58 53
2387.69 60
2387.81 66
2387.92 72
2388.03 76
2388.14 79
2388.25 81
2388.37 83
2388.48 85
2388.59 87
2388.70 89
2388.81 89
2388.93 88
2389.04 86
2389.15 82
2389.26 76
2389.37 70
2389.49 63
2389.60 57
2389.71 50
2389.82 44
2389.93 38
2390.05 32
2390.16 27
2390.27 24
2390.38 24
2390.49 25
2390.61 27
2390.72 29
2390.83 30
2390.94 31
2391.05 30
2391.17 29
2391.28 29
2391.39 30
2391.50 33
2391.62 37
2391.73 41
2391.84 44
2391.95 44
2392.06 41
2392.18 35
2392.29 27
2392.40 16
2392.51 6
2392.62 0
2392.74 0
2392.85 0
2392.96 0
2393.07 0
2393.18 0
2393.30 0
2393.41 0
2393.52 5
2393.63 9
2393.75 11
2393.86 14
2393.97 17
2394.08 23
2394.19 32
2394.31 46
2394.42 62
2394.53 79
2394.64 96
2394.75 110
2394.87 121
2394.98 128
2395.09 130
2395.20 130
2395.32 128
2395.43 123
2395.54 117
2395.65 108
2395.76 98
2395.88 86
2395.99 73
2396.10 61
2396.21 50
2396.33 41
2396.44 33
2396.55 25
2396.66 18
2396.77 11
2396.89 4
2397.00 0
2397.11 0
2397.22 0
2397.33 0
2397.45 0
2397.56 3
2397.67 11
2397.78 18
2397.90 24
2398.01 28
2398.12 31
2398.23 33
2398.34 36
2398.46 39
2398.57 45
2398.68 51
2398.79 56
2398.91 60
2399.02 61
2399.13 61
2399.24 59
2399.36 58
2399.47 60
2399.58 65
2399.69 74
2399.80 86
2399.92 99
2400.03 111
2400.14 120
2400.25 126
2400.37 127
2400.48 125
2400.59 121
2400.70 116
2400.81 111
2400.93 107
2401.04 104
2401.15 100
2401.26 96
2401.38 91
2401.49 86
2401.60 80
2401.71 75
2401.83 72
2401.94 71
2402.05 72
2402.16 75
2402.27 78
2402.39 80
2402.50 83
2402.61 84
2402.72 86
2402.84 88
2402.95 90
2403.06 91
2403.17 89
2403.29 85
2403.40 78
2403.51 68
2403.62 58
2403.74 49
2403.85 44
2403.96 42
2404.07 45
2404.18 52
2404.30 61
2404.41 72
2404.52 81
2404.63 89
2404.75 92
2404.86 92
2404.97 88
2405.08 81
2405.20 71
2405.31 61
2405.42 50
2405.53 42
2405.65 37
2405.76 36
2405.87 39
2405.98 45
2406.10 56
2406.21 68
2406.32 83
2406.43 98
2406.55 111
2406.66 122
2406.77 130
2406.88 134
2406.99 133
2407.11 129
2407.22 121
2407.33 110
2407.44 97
2407.56 82
2407.67 66
2407.78 51
2407.89 38
2408.01 27
2408.12 20
2408.23 16
2408.34 15
2408.46 14
2408.57 14
2408.68 15
2408.79 16
2408.91 17
2409.02 19
2409.13 20
2409.24 21
2409.36 20
2409.47 18
2409.58 14
2409.69 9
2409.81 4
2409.92 2
2410.03 2
2410.14 7
2410.26 15
2410.37 26
2410.48 39
2410.59 54
2410.71 69
2410.82 83
2410.93 94
2411.04 103
2411.16 108
2411.27 109
2411.38 107
2411.49 102
2411.61 96
2411.72 89
2411.83 84
2411.94 80
2412.06 78
2412.17 77
2412.28 77
2412.40 77
2412.51 77
2412.62 76
2412.73 75
2412.85 74
2412.96 74
2413.07 74
2413.18 76
2413.30 80
2413.41 85
2413.52 92
2413.63 99
2413.75 105
2413.86 110
2413.97 112
2414.08 110
2414.20 107
2414.31 101
2414.42 96
2414.53 91
2414.65 87
2414.76 84
2414.87 82
2414.98 78
2415.10 73
2415.21 66
2415.32 57
2415.44 48
2415.55 39
2415.66 31
2415.77 24
2415.89 20
2416.00 18
2416.11 17
2416.22 17
2416.34 16
2416.45 15
2416.56 14
2416.67 12
2416.79 9
2416.90 6
2417.01 2
2417.13 0
2417.24 0
2417.35 0
2417.46 0
2417.58 0
2417.69 0
2417.80 0
2417.91 0
2418.03 4
2418.14 11
2418.25 18
2418.36 25
2418.48 33
2418.59 40
2418.70 46
2418.82 51
2418.93 54
2419.04 55
2419.15 54
2419.27 50
2419.38 45
2419.49 39
2419.60 34
2419.72 30
2419.83 28
2419.94 26
2420.06 26
2420.17 25
2420.28 25
2420.39 25
2420.51 26
2420.62 28
2420.73 30
2420.85 32
2420.96 34
2421.07 34
2421.18 33
2421.30 30
2421.41 27
2421.52 24
2421.63 24
2421.75 27
2421.86 33
2421.97 42
2422.09 53
2422.20 63
2422.31 72
2422.42 77
2422.54 78
2422.65 74
2422.76 67
2422.88 56
2422.99 46
2423.10 38
2423.21 34
2423.33 36
2423.44 42
2423.55 52
2423.66 62
2423.78 71
2423.89 75
2424.00 75
2424.12 70
2424.23 63
2424.34 56
2424.45 53
2424.57 54
2424.68 60
2424.79 69
2424.91 80
2425.02 89
2425.13 95
2425.24 98
2425.36 99
2425.47 98
2425.58 97
2425.70 97
2425.81 97
2425.92 96
2426.03 93
2426.15 87
2426.26 79
2426.37 69
2426.49 60
2426.60 52
2426.71 47
2426.83 44
2426.94 45
2427.05 47
2427.16 50
2427.28 53
2427.39 56
2427.50 58
2427.62 60
2427.73 59
2427.84 58
2427.95 55
2428.07 51
2428.18 48
2428.29 46
2428.41 44
2428.52 44
2428.63 46
2428.74 48
2428.86 50
2428.97 52
2429.08 56
2429.20 60
2429.31 66
2429.42 72
2429.54 79
2429.65 83
2429.76 85
2429.87 85
2429.99 81
2430.10 76
2430.21 70
2430.33 65
2430.44 62
2430.55 62
2430.67 63
2430.78 66
2430.89 70
2431.00 74
2431.12 78
2431.23 82
2431.34 86
2431.46 91
2431.57 96
2431.68 102
2431.80 108
2431.91 114
2432.02 118
2432.13 120
2432.25 118
2432.36 113
2432.47 104
2432.59 92
2432.70 78
2432.81 65
2432.93 52
2433.04 42
2433.15 32
2433.27 24
2433.38 16
2433.49 11
2433.60 7
2433.72 6
2433.83 9
2433.94 15
2434.06 24
2434.17 34
2434.28 42
2434.40 48
2434.51 50
2434.62 48
2434.73 43
2434.85 37
2434.96 31
2435.07 26
2435.19 23
2435.30 24
2435.41 28
2435.53 36
2435.64 46
2435.75 58
2435.87 70
2435.98 82
2436.09 92
2436.21 100
2436.32 106
2436.43 110
2436.54 111
2436.66 111
2436.77 108
2436.88 103
2437.00 95
2437.11 84
2437.22 70
2437.34 55
2437.45 38
2437.56 23
2437.68 9
2437.79 0
2437.90 0
2438.02 0
2438.13 0
2438.24 0
2438.36 0
2438.47 0
2438.58 0
2438.69 3
2438.81 5
2438.92 7
2439.03 8
2439.15 9
2439.26 9
2439.37 9
2439.49 9
2439.60 10
2439.71 12
2439.83 15
2439.94 21
2440.05 28
2440.17 36
2440.28 45
2440.39 54
2440.51 63
2440.62 70
2440.73 76
2440.85 79
2440.96 80
2441.07 80
2441.19 80
2441.30 81
2441.41 85
2441.52 91
2441.64 101
2441.75 113
2441.86 126
2441.98 139
2442.09 149
2442.20 154
2442.32 152
2442.43 143
2442.54 127
2442.66 105
2442.77 80
2442.88 55
2443.00 32
2443.11 14
2443.22 2
2443.34 0
2443.45 0
2443.56 4
2443.68 14
2443.79 26
2443.90 38
2444.02 48
2444.13 57
2444.24 62
2444.36 64
2444.47 62
2444.58 58
2444.70 53
2444.81 49
2444.92 47
2445.04 49
2445.15 54
2445.26 62
2445.38 73
2445.49 84
2445.60 96
2445.72 106
2445.83 115
2445.94 122
2446.06 127
2446.17 130
2446.28 133
2446.40 137
2446.51 144
2446.62 153
2446.74 165
2446.85 179
2446.96 192
2447.08 201
2447.19 206
2447.30 203
2447.42 195
2447.53 181
2447.64 165
2447.76 148
2447.87 133
2447.98 122
2448.10 116
2448.21 115
2448.32 119
2448.44 127
2448.55 139
2448.66 153
2448.78 168
2448.89 181
2449.00 190
2449.12 195
2449.23 195
2449.35 191
2449.46 183
2449.57 174
2449.69 165
2449.80 156
2449.91 148
2450.03 140
2450.14 132
2450.25 122
2450.37 112
2450.48 101
2450.59 91
2450.71 83
2450.82 78
2450.93 77
2451.05 80
2451.16 86
2451.27 93
2451.39 102
2451.50 110
2451.61 117
2451.73 122
2451.84 124
2451.95 124
2452.07 122
2452.18 119
2452.30 115
2452.41 112
2452.52 111
2452.64 113
2452.75 120
2452.86 131
2452.98 146
2453.09 164
2453.20 182
2453.32 198
2453.43 208
2453.54 211
2453.66 206
2453.77 194
2453.88 175
2454.00 155
2454.11 135
2454.22 119
2454.34 109
2454.45 106
2454.57 110
2454.68 118
2454.79 128
2454.91 139
2455.02 149
2455.13 157
2455.25 163
2455.36 166
2455.47 168
2455.59 167
2455.70 166
2455.81 162
2455.93 157
2456.04 150
2456.16 141
2456.27 132
2456.38 124
2456.50 117
2456.61 114
2456.72 112
2456.84 114
2456.95 117
2457.06 122
2457.18 125
2457.29 128
2457.41 129
2457.52 129
2457.63 129
2457.75 129
2457.86 130
2457.97 132
2458.09 133
2458.20 134
2458.31 133
2458.43 129
2458.54 124
2458.65 117
2458.77 112
2458.88 110
2459.00 113
2459.11 120
2459.22 132
2459.34 146
2459.45 161
2459.56 174
2459.68 183
2459.79 187
2459.91 185
2460.02 179
2460.13 169
2460.25 157
2460.36 145
2460.47 132
2460.59 120
2460.70 109
2460.81 98
2460.93 87
2461.04 77
2461.16 70
2461.27 64
2461.38 61
2461.50 60
2461.61 59
2461.72 58
2461.84 53
2461.95 46
2462.07 36
2462.18 26
2462.29 17
2462.41 12
2462.52 11
2462.63 15
2462.75 22
2462.86 31
2462.98 40
2463.09 46
2463.20 51
2463.32 55
2463.43 58
2463.54 63
2463.66 70
2463.77 79
2463.89 90
2464.00 101
2464.11 111
2464.23 119
2464.34 126
2464.45 130
2464.57 133
2464.68 135
2464.80 136
2464.91 136
2465.02 135
2465.14 134
2465.25 132
2465.36 131
2465.48 130
2465.59 129
2465.71 129
2465.82 130
2465.93 130
2466.05 130
2466.16 131
2466.27 131
2466.39 131
2466.50 131
2466.62 131
2466.73 131
2466.84 131
2466.96 131
2467.07 132
2467.19 133
2467.30 135
2467.41 137
2467.53 139
2467.64 139
2467.75 138
2467.87 135
2467.98 130
2468.10 123
2468.21 114
2468.32 103
2468.44 90
2468.55 75
2468.67 59
2468.78 43
2468.89 29
2469.01 18
2469.12 12
2469.24 11
2469.35 15
2469.46 26
2469.58 42
2469.69 62
2469.80 84
2469.92 107
2470.03 130
2470.15 151
2470.26 167
2470.37 179
2470.49 186
2470.60 189
2470.72 187
2470.83 182
2470.94 176
2471.06 169
2471.17 163
2471.29 159
2471.40 157
2471.51 159
2471.63 165
2471.74 175
2471.86 186
2471.97 199
2472.08 210
2472.20 219
2472.31 224
2472.42 224
2472.54 219
2472.65 210
2472.77 198
2472.88 186
2472.99 174
2473.11 163
2473.22 155
2473.34 150
2473.45 149
2473.56 151
2473.68 156
2473.79 163
2473.91 171
2474.02 180
2474.13 189
2474.25 196
2474.36 200
2474.48 202
2474.59 201
2474.70 196
2474.82 189
2474.93 180
2475.05 170
2475.16 159
2475.27 148
2475.39 138
2475.50 127
2475.62 115
2475.73 104
2475.84 93
2475.96 83
2476.07 77
2476.19 76
2476.30 81
2476.42 90
2476.53 103
2476.64 118
2476.76 131
2476.87 139
2476.99 143
2477.10 140
2477.21 134
2477.33 125
2477.44 115
2477.56 108
2477.67 104
2477.78 102
2477.90 102
2478.01 104
2478.13 104
2478.24 103
2478.35 99
2478.47 91
2478.58 81
2478.70 68
2478.81 54
2478.92 40
2479.04 26
2479.15 13
2479.27 2
2479.38 0
2479.50 0
2479.61 0
2479.72 0
2479.84 0
2479.95 0
2480.07 0
2480.18 0
2480.29 2
2480.41 11
2480.52 20
2480.64 28
2480.75 36
2480.87 43
2480.98 49
2481.09 53
2481.21 55
2481.32 55
2481.44 54
2481.55 52
2481.66 51
2481.78 50
2481.89 49
2482.01 50
2482.12 50
2482.24 50
2482.35 48
2482.46 45
2482.58 41
2482.69 36
2482.81 32
2482.92 28
2483.03 25
2483.15 24
2483.26 23
2483.38 24
2483.49 25
2483.61 28
2483.72 32
2483.83 38
2483.95 43
2484.06 48
2484.18 52
2484.29 54
2484.41 52
2484.52 48
2484.63 41
2484.75 33
2484.86 26
2484.98 21
2485.09 19
2485.21 20
2485.32 26
2485.43 34
2485.55 44
2485.66 53
2485.78 61
2485.89 66
2486.00 67
2486.12 65
2486.23 62
2486.35 59
2486.46 57
2486.58 57
2486.69 58
2486.80 60
2486.92 62
2487.03 65
2487.15 66
2487.26 68
2487.38 70
2487.49 72
2487.61 75
2487.72 77
2487.83 78
2487.95 78
2488.06 76
2488.18 72
2488.29 68
2488.41 64
2488.52 60
2488.63 58
2488.75 55
2488.86 54
2488.98 53
2489.09 52
2489.21 54
2489.32 57
2489.43 63
2489.55 72
2489.66 83
2489.78 94
2489.89 104
2490.01 113
2490.12 117
2490.23 118
2490.35 115
2490.46 107
2490.58 97
2490.69 85
2490.81 73
2490.92 62
2491.04 55
2491.15 52
2491.26 55
2491.38 61
2491.49 70
2491.61 80
2491.72 89
2491.84 96
2491.95 100
2492.07 100
2492.18 95
2492.29 87
2492.41 77
2492.52 64
2492.64 50
2492.75 36
2492.87 24
2492.98 15
2493.09 11
2493.21 11
2493.32 17
2493.44 25
2493.55 36
2493.67 48
2493.78 59
2493.90 69
2494.01 78
2494.13 85
2494.24 93
2494.35 100
2494.47 108
2494.58 115
2494.70 121
2494.81 125
2494.93 126
2495.04 125
2495.16 122
2495.27 120
2495.38 118
2495.50 117
2495.61 119
2495.73 122
2495.84 124
2495.96 126
2496.07 124
2496.19 120
2496.30 114
2496.41 105
2496.53 96
2496.64 86
2496.76 78
2496.87 72
2496.99 67
2497.10 64
2497.22 63
2497.33 64
2497.45 67
2497.56 72
2497.67 77
2497.79 82
2497.90 87
2498.02 90
2498.13 91
2498.25 90
2498.36 87
2498.48 82
2498.59 75
2498.71 68
2498.82 59
2498.93 48
2499.05 37
2499.16 26
2499.28 15
2499.39 6
2499.51 0
2499.62 0
2499.74 0
2499.85 0
2499.97 0
2500.08 0
2500.20 1
2500.31 3
2500.42 3
2500.54 3
2500.65 2
2500.77 2
2500.88 3
2501.00 5
2501.11 9
2501.23 14
2501.34 19
2501.46 26
2501.57 33
2501.69 39
2501.80 44
2501.91 49
2502.03 52
2502.14 54
2502.26 55
2502.37 54
2502.49 53
2502.60 50
2502.72 46
2502.83 39
2502.95 30
2503.06 18
2503.18 4
2503.29 0
2503.40 0
2503.52 0
2503.63 0
2503.75 0
2503.86 0
2503.98 0
2504.09 3
2504.21 16
2504.32 27
2504.44 33
2504.55 34
2504.67 31
2504.78 26
2504.90 20
2505.01 16
2505.13 15
2505.24 17
2505.35 23
2505.47 32
2505.58 43
2505.70 54
2505.81 66
2505.93 78
2506.04 90
2506.16 101
2506.27 112
2506.39 122
2506.50 130
2506.62 135
2506.73 136
2506.85 134
2506.96 128
2507.08 121
2507.19 114
2507.31 109
2507.42 106
2507.53 106
2507.65 108
2507.76 110
2507.88 111
2507.99 110
2508.11 106
2508.22 98
2508.34 87
2508.45 75
2508.57 62
2508.68 48
2508.80 35
2508.91 24
2509.03 16
2509.14 11
2509.26 11
2509.37 16
2509.49 24
2509.60 35
2509.72 45
2509.83 54
2509.95 60
2510.06 64
2510.18 64
2510.29 63
2510.40 61
2510.52 59
2510.63 56
2510.75 53
2510.86 52
2510.98 50
2511.09 50
2511.21 51
2511.32 54
2511.44 58
2511.55 65
2511.67 72
2511.78 82
2511.90 92
2512.01 102
2512.13 111
2512.24 117
2512.36 119
2512.47 116
2512.59 111
2512.70 103
2512.82 95
2512.93 89
2513.05 85
2513.16 83
2513.28 82
2513.39 80
2513.51 74
2513.62 67
2513.74 56
2513.85 45
2513.97 35
2514.08 28
2514.20 24
2514.31 25
2514.43 29
2514.54 34
2514.66 41
2514.77 45
2514.89 48
2515.00 48
2515.12 47
2515.23 47
2515.35 51
2515.46 60
2515.58 74
2515.69 93
2515.81 114
2515.92 135
2516.03 153
2516.15 164
2516.26 170
2516.38 169
2516.49 164
2516.61 157
2516.72 150
2516.84 144
2516.95 140
2517.07 138
2517.18 138
2517.30 139
2517.41 141
2517.53 144
2517.64 147
2517.76 151
2517.87 155
2517.99 160
2518.10 165
2518.22 170
2518.33 174
2518.45 175
2518.56 174
2518.68 168
2518.79 158
2518.91 146
2519.02 132
2519.14 117
2519.25 102
2519.37 87
2519.49 73
2519.60 60
2519.72 48
2519.83 38
2519.95 32
2520.06 30
2520.18 33
2520.29 41
2520.41 50
2520.52 60
2520.64 66
2520.75 66
2520.87 60
2520.98 48
2521.10 32
2521.21 14
2521.33 0
2521.44 0
2521.56 0
2521.67 0
2521.79 0
2521.90 0
2522.02 0
2522.13 0
2522.25 0
2522.36 9
2522.48 21
2522.59 33
2522.71 48
2522.82 63
2522.94 78
2523.05 93
2523.17 107
2523.28 119
2523.40 129
2523.51 137
2523.63 142
2523.74 145
2523.86 146
2523.97 147
2524.09 146
2524.20 146
2524.32 147
2524.43 148
2524.55 150
2524.66 151
2524.78 150
2524.89 147
2525.01 142
2525.13 133
2525.24 124
2525.36 115
2525.47 108
2525.59 105
2525.70 105
2525.82 107
2525.93 110
2526.05 111
2526.16 110
2526.28 106
2526.39 98
2526.51 89
2526.62 79
2526.74 69
2526.85 62
2526.97 57
2527.08 55
2527.20 57
2527.31 61
2527.43 66
2527.54 72
2527.66 76
2527.77 80
2527.89 81
2528.01 80
2528.12 77
2528.24 74
2528.35 71
2528.47 69
2528.58 68
2528.70 67
2528.81 67
2528.93 66
2529.04 65
2529.16 63
2529.27 62
2529.39 62
2529.50 64
2529.62 69
2529.73 77
2529.85 87
2529.96 98
2530.08 109
2530.20 118
2530.31 123
2530.43 125
2530.54 121
2530.66 113
2530.77 102
2530.89 90
2531.00 79
2531.12 69
2531.23 63
2531.35 59
2531.46 57
2531.58 55
2531.69 53
2531.81 49
2531.92 43
2532.04 36
2532.16 30
2532.27 26
2532.39 25
2532.50 28
2532.62 35
2532.73 45
2532.85 57
2532.96 68
2533.08 77
2533.19 84
2533.31 88
2533.42 88
2533.54 87
2533.66 85
2533.77 82
2533.89 79
2534.00 76
2534.12 74
2534.23 71
2534.35 68
2534.46 64
2534.58 61
2534.69 58
2534.81 57
2534.92 56
2535.04 57
2535.16 59
2535.27 62
2535.39 65
2535.50 68
2535.62 72
2535.73 78
2535.85 84
2535.96 92
2536.08 100
2536.19 106
2536.31 111
2536.42 112
2536.54 112
2536.66 110
2536.77 108
2536.89 108
2537.00 110
2537.12 114
2537.23 117
2537.35 118
2537.46 116
2537.58 112
2537.69 104
2537.81 95
2537.93 87
2538.04 80
2538.16 75
2538.27 74
2538.39 75
2538.50 77
2538.62 79
2538.73 81
2538.85 81
2538.96 77
2539.08 71
2539.20 62
2539.31 52
2539.43 39
2539.54 27
2539.66 16
2539.77 7
2539.89 1
2540.00 0
2540.12 0
2540.24 4
2540.35 11
2540.47 20
2540.58 28
2540.70 36
2540.81 42
2540.93 46
2541.04 49
2541.16 51
2541.28 55
2541.39 60
2541.51 68
2541.62 78
2541.74 89
2541.85 100
2541.97 109
2542.08 115
2542.20 118
2542.31 117
2542.43 112
2542.55 103
2542.66 92
2542.78 79
2542.89 65
2543.01 51
2543.12 38
2543.24 26
2543.36 15
2543.47 6
2543.59 0
2543.70 0
2543.82 0
2543.93 0
2544.05 0
2544.16 7
2544.28 22
2544.40 39
2544.51 55
2544.63 69
2544.74 77
2544.86 78
2544.97 73
2545.09 62
2545.20 49
2545.32 36
2545.44 25
2545.55 17
2545.67 11
2545.78 8
2545.90 5
2546.01 2
2546.13 0
2546.25 0
2546.36 0
2546.48 0
2546.59 0
2546.71 0
2546.82 0
2546.94 0
2547.06 0
2547.17 7
2547.29 17
2547.40 26
2547.52 35
2547.63 42
2547.75 45
2547.87 45
2547.98 42
2548.10 38
2548.21 35
2548.33 35
2548.44 38
2548.56 45
2548.67 55
2548.79 68
2548.91 82
2549.02 96
2549.14 108
2549.25 119
2549.37 126
2549.48 131
2549.60 132
2549.72 131
2549.83 125
2549.95 116
2550.06 104
2550.18 90
2550.30 76
2550.41 61
2550.53 49
2550.64 40
2550.76 33
2550.87 31
2550.99 31
2551.11 35
2551.22 40
2551.34 47
2551.45 55
2551.57 62
2551.68 69
2551.80 74
2551.92 77
2552.03 77
2552.15 74
2552.26 68
2552.38 60
2552.49 50
2552.61 40
2552.73 30
2552.84 23
2552.96 18
2553.07 17
2553.19 19
2553.31 24
2553.42 32
2553.54 43
2553.65 56
2553.77 70
2553.88 83
2554.00 94
2554.12 102
2554.23 106
2554.35 107
2554.46 106
2554.58 102
2554.70 99
2554.81 95
2554.93 92
2555.04 89
2555.16 85
2555.27 81
2555.39 76
2555.51 71
2555.62 66
2555.74 61
2555.85 59
2555.97 58
2556.09 57
2556.20 56
2556.32 53
2556.43 47
2556.55 39
2556.67 28
2556.78 18
2556.90 9
2557.01 3
2557.13 1
2557.24 2
2557.36 6
2557.48 10
2557.59 12
2557.71 11
2557.82 7
2557.94 1
2558.06 0
2558.17 0
2558.29 0
2558.40 0
2558.52 0
2558.64 1
2558.75 12
2558.87 23
2558.98 33
2559.10 40
2559.22 45
2559.33 47
2559.45 48
2559.56 48
2559.68 49
2559.79 51
2559.91 55
2560.03 60
2560.14 66
2560.26 72
2560.37 78
2560.49 84
2560.61 91
2560.72 98
2560.84 108
2560.95 118
2561.07 130
2561.19 142
2561.30 152
2561.42 159
2561.53 162
2561.65 163
2561.77 161
2561.88 158
2562.00 155
2562.11 152
2562.23 149
2562.35 147
2562.46 145
2562.58 144
2562.69 144
2562.81 147
2562.93 153
2563.04 161
2563.16 170
2563.27 179
2563.39 186
2563.51 190
2563.62 190
2563.74 187
2563.86 182
2563.97 175
2564.09 169
2564.20 164
2564.32 162
2564.44 162
2564.55 166
2564.67 172
2564.78 182
2564.90 192
2565.02 203
2565.13 211
2565.25 215
2565.36 216
2565.48 212
2565.60 206
2565.71 197
2565.83 187
2565.94 178
2566.06 170
2566.18 165
2566.29 163
2566.41 163
2566.53 165
2566.64 167
2566.76 168
2566.87 167
2566.99 161
2567.11 151
2567.22 137
2567.34 120
2567.45 104
2567.57 89
2567.69 78
2567.80 71
2567.92 67
2568.03 64
2568.15 61
2568.27 57
2568.38 51
2568.50 44
2568.62 37
2568.73 33
2568.85 34
2568.96 39
2569.08 49
2569.20 62
2569.31 75
2569.43 88
2569.54 99
2569.66 105
2569.78 109
2569.89 111
2570.01 111
2570.13 110
2570.24 108
2570.36 108
2570.47 109
2570.59 111
2570.71 117
2570.82 126
2570.94 138
2571.06 153
2571.17 169
2571.29 186
2571.40 201
2571.52 215
2571.64 226
2571.75 234
2571.87 239
2571.99 241
2572.10 241
2572.22 239
2572.33 237
2572.45 233
2572.57 229
2572.68 224
2572.80 219
2572.92 213
2573.03 207
2573.15 200
2573.26 193
2573.38 187
2573.50 182
2573.61 180
2573.73 181
2573.85 185
2573.96 191
2574.08 199
2574.19 208
2574.31 215
2574.43 219
2574.54 221
2574.66 220
2574.78 216
2574.89 211
2575.01 205
2575.12 199
2575.24 196
2575.36 195
2575.47 197
2575.59 201
2575.71 208
2575.82 216
2575.94 222
2576.06 225
2576.17 224
2576.29 218
2576.40 206
2576.52 192
2576.64 177
2576.75 163
2576.87 154
2576.99 150
2577.10 152
2577.22 158
2577.33 168
2577.45 178
2577.57 188
2577.68 194
2577.80 197
2577.92 196
2578.03 191
2578.15 184
2578.27 175
2578.38 164
2578.50 153
2578.62 140
2578.73 127
2578.85 114
2578.96 102
2579.08 90
2579.20 80
2579.31 72
2579.43 67
2579.55 64
2579.66 63
2579.78 63
2579.90 64
2580.01 67
2580.13 70
2580.24 73
2580.36 78
2580.48 84
2580.59 92
2580.71 101
2580.83 110
2580.94 120
2581.06 130
2581.18 137
2581.29 142
2581.41 144
2581.53 145
2581.64 145
2581.76 144
2581.87 142
2581.99 140
2582.11 138
2582.22 134
2582.34 130
2582.46 125
2582.57 119
2582.69 114
2582.81 110
2582.92 105
2583.04 101
2583.16 97
2583.27 91
2583.39 85
2583.51 77
2583.62 69
2583.74 61
2583.86 56
2583.97 52
2584.09 52
2584.20 54
2584.32 58
2584.44 62
2584.55 66
2584.67 70
2584.79 72
2584.90 74
2585.02 76
2585.14 78
2585.25 82
2585.37 87
2585.49 92
2585.60 99
2585.72 105
2585.84 110
2585.95 115
2586.07 119
2586.19 122
2586.30 124
2586.42 127
2586.54 129
2586.65 131
2586.77 133
2586.89 134
2587.00 135
2587.12 135
2587.23 135
2587.35 135
2587.47 136
2587.58 139
2587.70 142
2587.82 146
2587.93 149
2588.05 150
2588.17 148
2588.28 143
2588.40 136
2588.52 126
2588.63 117
2588.75 110
2588.87 106
2588.98 106
2589.10 108
2589.22 112
2589.33 116
2589.45 119
2589.57 120
2589.68 121
2589.80 121
2589.92 123
2590.03 127
2590.15 133
2590.27 140
2590.38 147
2590.50 150
2590.62 151
2590.73 147
2590.85 140
2590.97 130
2591.08 119
2591.20 109
2591.32 100
2591.43 94
2591.55 91
2591.67 91
2591.78 94
2591.90 100
2592.02 110
2592.13 121
2592.25 132
2592.37 142
2592.48 148
2592.60 150
2592.72 147
2592.83 140
2592.95 128
2593.07 115
2593.18 101
2593.30 88
2593.42 78
2593.53 70
2593.65 65
2593.77 64
2593.88 64
2594.00 66
2594.12 68
2594.23 70
2594.35 70
2594.47 69
2594.58 67
2594.70 64
2594.82 60
2594.93 56
2595.05 52
2595.17 50
2595.29 48
2595.40 49
2595.52 53
2595.64 59
2595.75 69
2595.87 79
2595.99 90
2596.10 100
2596.22 106
2596.34 109
2596.45 107
2596.57 102
2596.69 94
2596.80 84
2596.92 75
2597.04 66
2597.15 58
2597.27 51
2597.39 47
2597.50 47
2597.62 50
2597.74 59
2597.85 72
2597.97 88
2598.09 105
2598.21 119
2598.32 129
2598.44 133
2598.56 132
2598.67 126
2598.79 119
2598.91 111
2599.02 105
2599.14 101
2599.26 99
2599.37 98
2599.49 99
2599.61 100
2599.72 103
2599.84 106
2599.96 111
2600.07 117
2600.19 123
2600.31 129
2600.43 134
2600.54 138
2600.66 139
2600.78 139
2600.89 137
2601.01 134
2601.13 130
2601.24 126
2601.36 122
2601.48 118
2601.59 114
2601.71 108
2601.83 102
2601.94 97
2602.06 93
2602.18 90
2602.30 89
2602.41 88
2602.53 89
2602.65 88
2602.76 87
2602.88 86
2603.00 86
2603.11 88
2603.23 93
2603.35 100
2603.47 108
2603.58 117
2603.70 122
2603.82 124
2603.93 120
2604.05 110
2604.17 96
2604.28 80
2604.40 63
2604.52 48
2604.63 37
2604.75 30
2604.87 28
2604.99 29
2605.10 31
2605.22 34
2605.34 35
2605.45 35
2605.57 33
2605.69 28
2605.80 23
2605.92 19
2606.04 15
2606.16 12
2606.27 11
2606.39 10
2606.51 9
2606.62 8
2606.74 7
2606.86 6
2606.97 5
2607.09 4
2607.21 4
2607.33 2
2607.44 1
2607.56 0
2607.68 0
2607.79 0
2607.91 0
2608.03 0
2608.15 0
2608.26 0
2608.38 8
2608.50 18
2608.61 29
2608.73 40
2608.85 48
2608.96 54
2609.08 57
2609.20 57
2609.32 53
2609.43 48
2609.55 41
2609.67 35
2609.78 29
2609.90 25
2610.02 21
2610.14 19
2610.25 18
2610.37 18
2610.49 19
2610.60 21
2610.72 26
2610.84 33
2610.96 42
2611.07 53
2611.19 65
2611.31 77
2611.42 87
2611.54 95
2611.66 101
2611.77 104
2611.89 104
2612.01 104
2612.13 102
2612.24 100
2612.36 98
2612.48 96
2612.59 92
2612.71 87
2612.83 81
2612.95 73
2613.06 66
2613.18 61
2613.30 58
2613.42 59
2613.53 63
2613.65 71
2613.77 82
2613.88 95
2614.00 109
2614.12 122
2614.24 134
2614.35 144
2614.47 154
2614.59 161
2614.70 168
2614.82 173
2614.94 176
2615.06 177
2615.17 175
2615.29 172
2615.41 166
2615.52 160
2615.64 154
2615.76 148
2615.88 145
2615.99 144
2616.11 145
2616.23 147
2616.35 152
2616.46 157
2616.58 162
2616.70 165
2616.81 168
2616.93 168
2617.05 165
2617.17 159
2617.28 150
2617.40 138
2617.52 125
2617.63 112
2617.75 98
2617.87 85
2617.99 75
2618.10 67
2618.22 61
2618.34 58
2618.46 58
2618.57 59
2618.69 62
2618.81 66
2618.92 69
2619.04 72
2619.16 75
2619.28 77
2619.39 78
2619.51 79
2619.63 79
2619.75 79
2619.86 79
2619.98 80
2620.10 81
2620.22 84
2620.33 86
2620.45 88
2620.57 88
2620.68 85
2620.80 78
2620.92 68
2621.04 57
2621.15 45
2621.27 34
2621.39 26
2621.51 21
2621.62 20
2621.74 22
2621.86 28
2621.98 36
2622.09 45
2622.21 54
2622.33 64
2622.44 73
2622.56 82
2622.68 91
2622.80 102
2622.91 115
2623.03 129
2623.15 142
2623.27 155
2623.38 165
2623.50 171
2623.62 172
2623.74 170
2623.85 164
2623.97 157
2624.09 148
2624.21 140
2624.32 131
2624.44 123
2624.56 115
2624.68 107
2624.79 99
2624.91 92
2625.03 86
2625.15 83
2625.26 82
2625.38 84
2625.50 89
2625.62 95
2625.73 103
2625.85 109
2625.97 114
2626.08 116
2626.20 115
2626.32 112
2626.44 109
2626.55 107
2626.67 109
2626.79 113
2626.91 119
2627.02 125
2627.14 129
2627.26 129
2627.38 125
2627.49 119
2627.61 112
2627.73 108
2627.85 107
2627.96 110
2628.08 115
2628.20 122
2628.32 129
2628.43 134
2628.55 139
2628.67 142
2628.79 145
2628.90 148
2629.02 150
2629.14 152
2629.26 152
2629.37 149
2629.49 143
2629.61 134
2629.73 123
2629.84 109
2629.96 95
2630.08 81
2630.20 69
2630.31 60
2630.43 54
2630.55 52
2630.67 53
2630.79 58
2630.90 64
2631.02 72
2631.14 80
2631.26 88
2631.37 96
2631.49 103
2631.61 108
2631.73 112
2631.84 116
2631.96 118
2632.08 119
2632.20 121
2632.31 124
2632.43 128
2632.55 133
2632.67 139
2632.78 145
2632.90 150
2633.02 153
2633.14 153
2633.25 150
2633.37 145
2633.49 138
2633.61 130
2633.72 122
2633.84 115
2633.96 109
2634.08 105
2634.20 103
2634.31 103
2634.43 103
2634.55 105
2634.67 108
2634.78 110
2634.90 113
2635.02 114
2635.14 114
2635.25 111
2635.37 107
2635.49 101
2635.61 94
2635.72 88
2635.84 82
2635.96 77
2636.08 74
2636.20 72
2636.31 72
2636.43 73
2636.55 77
2636.67 82
2636.78 89
2636.90 97
2637.02 104
2637.14 109
2637.25 113
2637.37 113
2637.49 112
2637.61 111
2637.73 110
2637.84 110
2637.96 112
2638.08 114
2638.20 117
2638.31 119
2638.43 118
2638.55 115
2638.67 109
2638.79 100
2638.90 89
2639.02 77
2639.14 67
2639.26 59
2639.37 54
2639.49 54
2639.61 57
2639.73 62
2639.85 68
2639.96 72
2640.08 74
2640.20 71
2640.32 64
2640.43 55
2640.55 45
2640.67 35
2640.79 28
2640.90 24
2641.02 25
2641.14 30
2641.26 38
2641.38 46
2641.49 55
2641.61 62
2641.73 67
2641.85 69
2641.97 67
2642.08 63
2642.20 56
2642.32 49
2642.44 41
2642.55 34
2642.67 32
2642.79 33
2642.91 39
2643.03 50
2643.14 63
2643.26 79
2643.38 96
2643.50 112
2643.61 127
2643.73 140
2643.85 151
2643.97 159
2644.09 164
2644.20 165
2644.32 164
2644.44 160
2644.56 156
2644.68 153
2644.79 151
2644.91 150
2645.03 151
2645.15 152
2645.26 152
2645.38 151
2645.50 148
2645.62 144
2645.74 139
2645.85 134
2645.97 129
2646.09 124
2646.21 120
2646.33 117
2646.44 114
2646.56 114
2646.68 115
2646.80 119
2646.92 123
2647.03 126
2647.15 129
2647.27 129
2647.39 128
2647.51 126
2647.62 125
2647.74 125
2647.86 129
2647.98 136
2648.09 145
2648.21 155
2648.33 165
2648.45 173
2648.57 178
2648.68 179
2648.80 178
2648.92 174
2649.04 167
2649.16 158
2649.27 147
2649.39 134
2649.51 121
2649.63 107
2649.75 94
2649.86 82
2649.98 72
2650.10 64
2650.22 61
2650.34 60
2650.45 63
2650.57 68
2650.69 72
2650.81 75
2650.93 76
2651.04 76
2651.16 75
2651.28 77
2651.40 84
2651.52 97
2651.63 116
2651.75 139
2651.87 163
2651.99 184
2652.11 199
2652.22 206
2652.34 207
2652.46 201
2652.58 193
2652.70 185
2652.81 177
2652.93 170
2653.05 165
2653.17 160
2653.29 155
2653.41 150
2653.52 145
2653.64 139
2653.76 134
2653.88 128
2654.00 123
2654.11 116
2654.23 110
2654.35 105
2654.47 100
2654.59 97
2654.70 96
2654.82 96
2654.94 97
2655.06 100
2655.18 102
2655.29 106
2655.41 109
2655.53 111
2655.65 113
2655.77 112
2655.89 110
2656.00 106
2656.12 101
2656.24 97
2656.36 94
2656.48 94
2656.59 97
2656.71 102
2656.83 108
2656.95 112
2657.07 115
2657.18 115
2657.30 112
2657.42 107
2657.54 102
2657.66 98
2657.78 95
2657.89 95
2658.01 98
2658.13 103
2658.25 109
2658.37 116
2658.48 123
2658.60 127
2658.72 130
2658.84 128
2658.96 124
2659.08 117
2659.19 108
2659.31 98
2659.43 89
2659.55 80
2659.67 71
2659.78 62
2659.90 52
2660.02 41
2660.14 30
2660.26 20
2660.38 10
2660.49 3
2660.61 0
2660.73 0
2660.85 0
2660.97 0
2661.08 0
2661.20 0
2661.32 0
2661.44 0
2661.56 0
2661.68 5
2661.79 17
2661.91 30
2662.03 42
2662.15 52
2662.27 59
2662.39 64
2662.50 67
2662.62 70
2662.74 74
2662.86 79
2662.98 86
2663.10 96
2663.21 106
2663.33 117
2663.45 127
2663.57 135
2663.69 143
2663.81 150
2663.92 157
2664.04 166
2664.16 177
2664.28 191
2664.40 206
2664.51 222
2664.63 237
2664.75 250
2664.87 261
2664.99 269
2665.11 274
2665.22 279
2665.34 283
2665.46 287
2665.58 291
2665.70 295
2665.82 298
2665.93 302
2666.05 305
2666.17 309
2666.29 312
2666.41 316
2666.53 320
2666.64 322
2666.76 323
2666.88 321
2667.00 316
2667.12 307
2667.24 295
2667.36 281
2667.47 265
2667.59 250
2667.71 238
2667.83 229
2667.95 224
2668.07 225
2668.18 229
2668.30 236
2668.42 243
2668.54 248
2668.66 250
2668.78 248
2668.89 243
2669.01 237
2669.13 230
2669.25 224
2669.37 220
2669.49 216
2669.60 214
2669.72 213
2669.84 212
2669.96 212
2670.08 212
2670.20 213
2670.32 213
2670.43 213
2670.55 211
2670.67 208
2670.79 203
2670.91 196
2671.03 190
2671.14 183
2671.26 177
2671.38 172
2671.50 167
2671.62 162
2671.74 158
2671.86 153
2671.97 149
2672.09 145
2672.21 142
2672.33 141
2672.45 140
2672.57 139
2672.68 138
2672.80 137
2672.92 134
2673.04 132
2673.16 132
2673.28 135
2673.40 142
2673.51 153
2673.63 166
2673.75 180
2673.87 191
2673.99 197
2674.11 195
2674.23 187
2674.34 173
2674.46 156
2674.58 139
2674.70 125
2674.82 115
2674.94 111
2675.06 112
2675.17 118
2675.29 125
2675.41 133
2675.53 140
2675.65 145
2675.77 149
2675.88 151
2676.00 153
2676.12 155
2676.24 158
2676.36 161
2676.48 164
2676.60 166
2676.71 167
2676.83 167
2676.95 166
2677.07 166
2677.19 167
2677.31 168
2677.43 171
2677.55 175
2677.66 180
2677.78 184
2677.90 187
2678.02 189
2678.14 189
2678.26 187
2678.38 182
2678.49 176
2678.61 168
2678.73 161
2678.85 157
2678.97 156
2679.09 159
2679.21 167
2679.32 178
2679.44 191
2679.56 204
2679.68 216
2679.80 226
2679.92 233
2680.04 238
2680.16 241
2680.27 241
2680.39 238
2680.51 231
2680.63 221
2680.75 209
2680.87 196
2680.99 184
2681.10 173
2681.22 165
2681.34 160
2681.46 157
2681.58 156
2681.70 156
2681.82 156
2681.94 156
2682.05 156
2682.17 153
2682.29 150
2682.41 145
2682.53 139
2682.65 133
2682.77 128
2682.88 125
2683.00 123
2683.12 124
2683.24 126
2683.36 128
2683.48 130
2683.60 129
2683.72 126
2683.83 120
2683.95 113
2684.07 105
2684.19 99
2684.31 95
2684.43 94
2684.55 94
2684.67 94
2684.78 91
2684.90 84
2685.02 72
2685.14 56
2685.26 37
2685.38 18
2685.50 0
2685.62 0
2685.73 0
2685.85 0
2685.97 0
2686.09 0
2686.21 0
2686.33 1
2686.45 8
2686.57 13
2686.69 16
2686.80 17
2686.92 16
2687.04 14
2687.16 11
2687.28 8
2687.40 4
2687.52 1
2687.64 0
2687.75 0
2687.87 0
2687.99 0
2688.11 3
2688.23 10
2688.35 18
2688.47 28
2688.59 40
2688.71 54
2688.82 69
2688.94 86
2689.06 103
2689.18 122
2689.30 140
2689.42 157
2689.54 173
2689.66 188
2689.78 200
2689.89 208
2690.01 213
2690.13 212
2690.25 207
2690.37 201
2690.49 194
2690.61 190
2690.73 190
2690.85 195
2690.96 206
2691.08 219
2691.20 233
2691.32 245
2691.44 254
2691.56 257
2691.68 255
2691.80 249
2691.92 240
2692.03 229
2692.15 218
2692.27 208
2692.39 199
2692.51 189
2692.63 177
2692.75 164
2692.87 149
2692.99 133
2693.10 116
2693.22 102
2693.34 90
2693.46 83
2693.58 80
2693.70 81
2693.82 83
2693.94 87
2694.06 91
2694.18 97
2694.29 103
2694.41 112
2694.53 123
2694.65 135
2694.77 147
2694.89 157
2695.01 163
2695.13 164
2695.25 159
2695.37 150
2695.48 139
2695.60 128
2695.72 120
2695.84 115
2695.96 116
2696.08 121
2696.20 129
2696.32 140
2696.44 151
2696.56 161
2696.67 169
2696.79 173
2696.91 173
2697.03 169
2697.15 163
2697.27 156
2697.39 149
2697.51 144
2697.63 141
2697.75 141
2697.86 142
2697.98 143
2698.10 141
2698.22 137
2698.34 130
2698.46 120
2698.58 109
2698.70 98
2698.82 88
2698.94 81
2699.06 78
2699.17 78
2699.29 80
2699.41 83
2699.53 86
2699.65 88
2699.77 87
2699.89 85
2700.01 83
2700.13 81
2700.25 79
2700.37 78
2700.48 78
2700.60 77
2700.72 74
2700.84 68
2700.96 59
2701.08 47
2701.20 34
2701.32 21
2701.44 11
2701.56 5
2701.68 5
2701.79 11
2701.91 22
2702.03 36
2702.15 50
2702.27 62
2702.39 70
2702.51 71
2702.63 67
2702.75 58
2702.87 47
2702.99 37
2703.11 29
2703.22 24
2703.34 23
2703.46 25
2703.58 30
2703.70 35
2703.82 40
2703.94 44
2704.06 46
2704.18 47
2704.30 45
2704.42 41
2704.54 35
2704.65 29
2704.77 23
2704.89 18
2705.01 15
2705.13 15
2705.25 17
2705.37 20
2705.49 23
2705.61 23
2705.73 20
2705.85 13
2705.97 4
2706.09 0
2706.20 0
2706.32 0
2706.44 0
2706.56 0
2706.68 0
2706.80 0
2706.92 5
2707.04 17
2707.16 26
2707.28 32
2707.40 34
2707.52 32
2707.64 29
2707.75 24
2707.87 20
2707.99 17
2708.11 15
2708.23 16
2708.35 19
2708.47 24
2708.59 30
2708.71 38
2708.83 45
2708.95 52
2709.07 56
2709.19 58
2709.31 56
2709.42 52
2709.54 47
2709.66 41
2709.78 36
2709.90 32
2710.02 30
2710.14 30
2710.26 32
2710.38 35
2710.50 38
2710.62 43
2710.74 47
2710.86 50
2710.98 54
2711.10 57
2711.21 59
2711.33 62
2711.45 64
2711.57 65
2711.69 66
2711.81 66
2711.93 64
2712.05 61
2712.17 58
2712.29 57
2712.41 58
2712.53 64
2712.65 72
2712.77 84
2712.89 97
2713.01 108
2713.12 118
2713.24 123
2713.36 125
2713.48 122
2713.60 117
2713.72 111
2713.84 104
2713.96 97
2714.08 91
2714.20 84
2714.32 77
2714.44 69
2714.56 61
2714.68 54
2714.80 50
2714.92 49
2715.04 53
2715.15 62
2715.27 76
2715.39 92
2715.51 107
2715.63 120
2715.75 128
2715.87 129
2715.99 124
2716.11 113
2716.23 100
2716.35 86
2716.47 74
2716.59 65
2716.71 61
2716.83 60
2716.95 62
2717.07 65
2717.19 68
2717.30 70
2717.42 71
2717.54 70
2717.66 67
2717.78 62
2717.90 55
2718.02 44
2718.14 30
2718.26 14
2718.38 0
2718.50 0
2718.62 0
2718.74 0
2718.86 0
2718.98 0
2719.10 0
2719.22 13
2719.34 27
2719.46 37
2719.58 44
2719.70 45
2719.81 42
2719.93 36
2720.05 28
2720.17 19
2720.29 10
2720.41 2
2720.53 0
2720.65 0
2720.77 0
2720.89 0
2721.01 0
2721.13 0
2721.25 0
2721.37 1
2721.49 2
2721.61 3
2721.73 3
2721.85 4
2721.97 7
2722.09 10
2722.21 13
2722.33 16
2722.45 19
2722.56 19
2722.68 18
2722.80 14
2722.92 8
2723.04 2
2723.16 0
2723.28 0
2723.40 0
2723.52 0
2723.64 8
2723.76 20
2723.88 34
2724.00 48
2724.12 60
2724.24 71
2724.36 79
2724.48 83
2724.60 85
2724.72 85
2724.84 84
2724.96 82
2725.08 80
2725.20 79
2725.32 77
2725.44 73
2725.56 69
2725.68 62
2725.79 55
2725.91 48
2726.03 43
2726.15 40
2726.27 42
2726.39 46
2726.51 53
2726.63 61
2726.75 68
2726.87 72
2726.99 73
2727.11 69
2727.23 63
2727.35 54
2727.47 43
2727.59 34
2727.71 25
2727.83 17
2727.95 10
2728.07 4
2728.19 0
2728.31 0
2728.43 0
2728.55 0
2728.67 0
2728.79 0
2728.91 0
2729.03 0
2729.15 7
2729.27 18
2729.39 27
2729.51 34
2729.63 38
2729.75 41
2729.86 44
2729.98 50
2730.10 58
2730.22 69
2730.34 82
2730.46 94
2730.58 105
2730.70 114
2730.82 121
2730.94 125
2731.06 127
2731.18 129
2731.30 130
2731.42 129
2731.54 127
2731.66 123
2731.78 116
2731.90 108
2732.02 99
2732.14 90
2732.26 83
2732.38 80
2732.50 80
2732.62 85
2732.74 94
2732.86 106
2732.98 119
2733.10 131
2733.22 142
2733.34 149
2733.46 151
2733.58 149
2733.70 143
2733.82 133
2733.94 121
2734.06 107
2734.18 93
2734.30 78
2734.42 64
2734.54 49
2734.66 35
2734.78 23
2734.90 13
2735.02 7
2735.14 4
2735.26 5
2735.38 8
2735.50 13
2735.62 17
2735.74 19
2735.86 20
2735.98 19
2736.10 17
2736.22 15
2736.34 15
2736.46 14
2736.58 14
2736.70 13
2736.82 11
2736.94 8
2737.06 3
2737.17 0
2737.29 0
2737.41 0
2737.53 1
2737.65 5
2737.77 9
2737.89 11
2738.01 11
2738.13 8
2738.25 2
2738.37 0
2738.49 0
2738.61 0
2738.73 0
2738.85 0
2738.97 0
2739.09 6
2739.21 12
2739.33 15
2739.45 16
2739.57 16
2739.69 17
2739.81 20
2739.93 26
2740.05 36
2740.17 49
2740.29 64
2740.41 78
2740.53 90
2740.65 99
2740.77 102
2740.89 101
2741.01 95
2741.13 86
2741.25 74
2741.37 61
2741.49 48
2741.61 35
2741.73 24
2741.85 15
2741.97 9
2742.09 6
2742.21 6
2742.33 8
2742.45 13
2742.57 19
2742.69 25
2742.81 31
2742.93 36
2743.05 40
2743.17 41
2743.29 41
2743.41 38
2743.53 34
2743.65 27
2743.77 21
2743.89 14
2744.01 8
2744.13 5
2744.25 5
2744.37 8
2744.49 15
2744.61 24
2744.73 34
2744.86 43
2744.98 49
2745.10 52
2745.22 51
2745.34 47
2745.46 41
2745.58 35
2745.70 30
2745.82 27
2745.94 25
2746.06 25
2746.18 25
2746.30 24
2746.42 23
2746.54 21
2746.66 21
2746.78 23
2746.90 28
2747.02 37
2747.14 49
2747.26 65
2747.38 83
2747.50 102
2747.62 119
2747.74 133
2747.86 142
2747.98 143
2748.10 137
2748.22 124
2748.34 105
2748.46 83
2748.58 61
2748.70 40
2748.82 24
2748.94 12
2749.06 7
2749.18 7
2749.30 12
2749.42 21
2749.54 33
2749.66 47
2749.78 62
2749.90 77
2750.02 93
2750.14 107
2750.26 120
2750.38 131
2750.50 141
2750.62 148
2750.74 154
2750.86 157
2750.98 158
2751.10 158
2751.22 156
2751.34 151
2751.46 146
2751.58 140
2751.70 135
2751.82 131
2751.94 128
2752.06 127
2752.19 127
2752.31 127
2752.43 127
2752.55 127
2752.67 127
2752.79 127
2752.91 128
2753.03 129
2753.15 133
2753.27 137
2753.39 144
2753.51 150
2753.63 157
2753.75 163
2753.87 165
2753.99 163
2754.11 156
2754.23 145
2754.35 130
2754.47 113
2754.59 97
2754.71 81
2754.83 67
2754.95 55
2755.07 45
2755.19 37
2755.31 32
2755.43 30
2755.55 31
2755.67 34
2755.79 40
2755.91 47
2756.03 55
2756.15 62
2756.28 67
2756.40 72
2756.52 75
2756.64 78
2756.76 80
2756.88 81
2757.00 81
2757.12 79
2757.24 75
2757.36 68
2757.48 59
2757.60 49
2757.72 38
2757.84 27
2757.96 17
2758.08 10
2758.20 5
2758.32 3
2758.44 4
2758.56 7
2758.68 11
2758.80 17
2758.92 25
2759.04 33
2759.16 42
2759.28 51
2759.40 60
2759.53 67
2759.65 73
2759.77 78
2759.89 84
2760.01 90
2760.13 98
2760.25 107
2760.37 117
2760.49 127
2760.61 136
2760.73 142
2760.85 145
2760.97 145
2761.09 142
2761.21 137
2761.33 131
2761.45 124
2761.57 119
2761.69 114
2761.81 112
2761.93 112
2762.05 112
2762.17 112
2762.30 110
2762.42 106
2762.54 100
2762.66 92
2762.78 84
2762.90 78
2763.02 76
2763.14 77
2763.26 82
2763.38 90
2763.50 100
2763.62 110
2763.74 118
2763.86 125
2763.98 129
2764.10 132
2764.22 134
2764.34 135
2764.46 137
2764.58 137
2764.71 137
2764.83 136
2764.95 134
2765.07 131
2765.19 128
2765.31 124
2765.43 122
2765.55 119
2765.67 117
2765.79 114
2765.91 109
2766.03 103
2766.15 95
2766.27 84
2766.39 72
2766.51 58
2766.63 46
2766.75 35
2766.87 28
2767.00 25
2767.12 27
2767.24 34
2767.36 45
2767.48 56
2767.60 67
2767.72 75
2767.84 80
2767.96 81
2768.08 78
2768.20 72
2768.32 63
2768.44 52
2768.56 40
2768.68 28
2768.80 15
2768.92 3
2769.05 0
2769.17 0
2769.29 0
2769.41 0
2769.53 0
2769.65 0
2769.77 0
2769.89 0
2770.01 4
2770.13 10
2770.25 16
2770.37 22
2770.49 27
2770.61 32
2770.73 36
2770.85 40
2770.98 45
2771.10 53
2771.22 62
2771.34 72
2771.46 83
2771.58 93
2771.70 100
2771.82 102
2771.94 100
2772.06 96
2772.18 90
2772.30 86
2772.42 86
2772.54 91
2772.67 100
2772.79 115
2772.91 132
2773.03 151
2773.15 169
2773.27 186
2773.39 202
2773.51 216
2773.63 228
2773.75 237
2773.87 243
2773.99 246
2774.11 246
2774.23 241
2774.36 232
2774.48 222
2774.60 209
2774.72 197
2774.84 188
2774.96 182
2775.08 182
2775.20 187
2775.32 196
2775.44 208
2775.56 222
2775.68 235
2775.80 246
2775.92 254
2776.05 258
2776.17 261
2776.29 261
2776.41 260
2776.53 257
2776.65 255
2776.77 251
2776.89 247
2777.01 243
2777.13 239
2777.25 237
2777.37 236
2777.49 238
2777.62 243
2777.74 248
2777.86 254
2777.98 257
2778.10 257
2778.22 253
2778.34 245
2778.46 233
2778.58 219
2778.70 205
2778.82 191
2778.94 180
2779.07 173
2779.19 171
2779.31 174
2779.43 180
2779.55 190
2779.67 201
2779.79 210
2779.91 217
2780.03 220
2780.15 219
2780.27 215
2780.39 210
2780.52 205
2780.64 202
2780.76 199
2780.88 197
2781.00 193
2781.12 187
2781.24 178
2781.36 166
2781.48 154
2781.60 143
2781.72 135
2781.85 130
2781.97 130
2782.09 134
2782.21 141
2782.33 149
2782.45 157
2782.57 164
2782.69 169
2782.81 170
2782.93 169
2783.05 166
2783.18 160
2783.30 153
2783.42 144
2783.54 133
2783.66 121
2783.78 108
2783.90 92
2784.02 73
2784.14 54
2784.26 33
2784.38 13
2784.51 0
2784.63 0
2784.75 0
2784.87 0
2784.99 0
2785.11 0
2785.23 0
2785.35 0
2785.47 3
2785.59 14
2785.72 25
2785.84 35
2785.96 46
2786.08 58
2786.20 71
2786.32 86
2786.44 102
2786.56 118
2786.68 131
2786.80 142
2786.93 150
2787.05 154
2787.17 157
2787.29 157
2787.41 158
2787.53 159
2787.65 161
2787.77 162
2787.89 163
2788.01 163
2788.14 161
2788.26 157
2788.38 151
2788.50 142
2788.62 130
2788.74 116
2788.86 98
2788.98 80
2789.10 63
2789.22 50
2789.35 42
2789.47 42
2789.59 49
2789.71 62
2789.83 78
2789.95 95
2790.07 111
2790.19 123
2790.31 131
2790.44 135
2790.56 135
2790.68 132
2790.80 126
2790.92 117
2791.04 107
2791.16 95
2791.28 83
2791.40 74
2791.53 68
2791.65 67
2791.77 70
2791.89 79
2792.01 89
2792.13 99
2792.25 106
2792.37 108
2792.49 104
2792.62 94
2792.74 79
2792.86 61
2792.98 43
2793.10 28
2793.22 17
2793.34 12
2793.46 14
2793.58 21
2793.71 31
2793.83 42
2793.95 54
2794.07 65
2794.19 75
2794.31 85
2794.43 96
2794.55 109
2794.67 124
2794.80 140
2794.92 157
2795.04 174
2795.16 188
2795.28 200
2795.40 207
2795.52 209
2795.64 207
2795.77 201
2795.89 194
2796.01 186
2796.13 182
2796.25 180
2796.37 183
2796.49 189
2796.61 195
2796.74 200
2796.86 202
2796.98 200
2797.10 196
2797.22 189
2797.34 183
2797.46 178
2797.58 174
2797.71 173
2797.83 173
2797.95 174
2798.07 176
2798.19 176
2798.31 175
2798.43 173
2798.55 168
2798.68 162
2798.80 153
2798.92 144
2799.04 135
2799.16 127
2799.28 122
2799.40 120
2799.52 121
2799.65 123
2799.77 127
2799.89 131
2800.01 133
2800.13 134
2800.25 133
2800.37 131
2800.49 128
2800.62 126
2800.74 123
2800.86 120
2800.98 117
2801.10 115
2801.22 114
2801.34 116
2801.46 122
2801.59 130
2801.71 142
2801.83 155
2801.95 167
2802.07 176
2802.19 181
2802.31 183
2802.44 181
2802.56 177
2802.68 172
2802.80 166
2802.92 159
2803.04 153
2803.16 147
2803.28 141
2803.41 136
2803.53 131
2803.65 126
2803.77 121
2803.89 114
2804.01 106
2804.13 95
2804.26 83
2804.38 70
2804.50 58
2804.62 48
2804.74 39
2804.86 32
2804.98 27
2805.11 22
2805.23 17
2805.35 11
2805.47 4
2805.59 0
2805.71 0
2805.83 0
2805.96 0
2806.08 0
2806.20 0
2806.32 0
2806.44 0
2806.56 2
2806.68 3
2806.81 5
2806.93 7
2807.05 10
2807.17 14
2807.29 19
2807.41 25
2807.53 30
2807.66 35
2807.78 41
2807.90 46
2808.02 50
2808.14 54
2808.26 57
2808.38 59
2808.51 62
2808.63 65
2808.75 70
2808.87 77
2808.99 86
2809.11 95
2809.23 105
2809.36 112
2809.48 118
2809.60 122
2809.72 125
2809.84 126
2809.96 127
2810.09 127
2810.21 126
2810.33 125
2810.45 123
2810.57 120
2810.69 116
2810.81 111
2810.94 106
2811.06 101
2811.18 98
2811.30 95
2811.42 95
2811.54 96
2811.66 99
2811.79 103
2811.91 107
2812.03 110
2812.15 112
2812.27 112
2812.39 110
2812.52 107
2812.64 103
2812.76 98
2812.88 93
2813.00 88
2813.12 84
2813.25 81
2813.37 80
2813.49 81
2813.61 84
2813.73 87
2813.85 91
2813.97 94
2814.10 96
2814.22 97
2814.34 97
2814.46 95
2814.58 92
2814.70 87
2814.83 79
2814.95 68
2815.07 54
2815.19 37
2815.31 20
2815.43 2
2815.56 0
2815.68 0
2815.80 0
2815.92 0
2816.04 0
2816.16 0
2816.29 2
2816.41 13
2816.53 22
2816.65 25
2816.77 25
2816.89 20
2817.02 13
2817.14 6
2817.26 0
2817.38 0
2817.50 0
2817.62 0
2817.75 0
2817.87 0
2817.99 3
2818.11 10
2818.23 17
2818.35 24
2818.48 30
2818.60 35
2818.72 39
2818.84 44
2818.96 48
2819.08 53
2819.21 57
2819.33 61
2819.45 63
2819.57 64
2819.69 62
2819.81 58
2819.94 54
2820.06 49
2820.18 45
2820.30 43
2820.42 44
2820.54 46
2820.67 51
2820.79 57
2820.91 65
2821.03 72
2821.15 81
2821.27 90
2821.40 100
2821.52 110
2821.64 119
2821.76 126
2821.88 131
2822.01 132
2822.13 130
2822.25 125
2822.37 120
2822.49 117
2822.61 116
2822.74 117
2822.86 120
2822.98 124
2823.10 127
2823.22 128
2823.34 126
2823.47 121
2823.59 113
2823.71 103
2823.83 92
2823.95 83
2824.08 76
2824.20 72
2824.32 72
2824.44 74
2824.56 79
2824.68 85
2824.81 91
2824.93 97
2825.05 101
2825.17 105
2825.29 108
2825.42 110
2825.54 112
2825.66 113
2825.78 113
2825.90 112
2826.03 110
2826.15 108
2826.27 106
2826.39 103
2826.51 101
2826.63 98
2826.76 96
2826.88 92
2827.00 88
2827.12 82
2827.24 76
2827.37 69
2827.49 62
2827.61 55
2827.73 49
2827.85 44
2827.98 41
2828.10 37
2828.22 33
2828.34 29
2828.46 23
2828.58 16
2828.71 10
2828.83 4
2828.95 1
2829.07 0
2829.19 0
2829.32 1
2829.44 2
2829.56 4
2829.68 6
2829.80 10
2829.93 18
2830.05 30
2830.17 45
2830.29 65
2830.41 85
2830.54 104
2830.66 119
2830.78 129
2830.90 132
2831.02 128
2831.15 118
2831.27 103
2831.39 85
2831.51 64
2831.63 42
2831.75 21
2831.88 3
2832.00 0
2832.12 0
2832.24 0
2832.36 0
2832.49 0
2832.61 0
2832.73 0
2832.85 3
2832.97 10
2833.10 15
2833.22 19
2833.34 24
2833.46 29
2833.58 36
2833.71 44
2833.83 53
2833.95 64
2834.07 75
2834.20 87
2834.32 101
2834.44 117
2834.56 132
2834.68 146
2834.81 158
2834.93 166
2835.05 170
2835.17 170
2835.29 167
2835.42 161
2835.54 155
2835.66 150
2835.78 145
2835.90 141
2836.03 138
2836.15 134
2836.27 129
2836.39 122
2836.51 112
2836.64 99
2836.76 84
2836.88 69
2837.00 55
2837.12 44
2837.25 37
2837.37 35
2837.49 36
2837.61 38
2837.73 40
2837.86 42
2837.98 42
2838.10 42
2838.22 43
2838.35 45
2838.47 51
2838.59 59
2838.71 69
2838.83 79
2838.96 88
2839.08 95
2839.20 101
2839.32 105
2839.44 111
2839.57 117
2839.69 125
2839.81 133
2839.93 140
2840.06 142
2840.18 140
2840.30 132
2840.42 119
2840.54 103
2840.67 87
2840.79 75
2840.91 66
2841.03 63
2841.15 64
2841.28 69
2841.40 75
2841.52 82
2841.64 88
2841.77 93
2841.89 97
2842.01 99
2842.13 100
2842.25 100
2842.38 101
2842.50 102
2842.62 103
2842.74 103
2842.87 104
2842.99 104
2843.11 105
2843.23 106
2843.35 108
2843.48 111
2843.60 115
2843.72 120
2843.84 123
2843.97 125
2844.09 123
2844.21 118
2844.33 109
2844.45 96
2844.58 82
2844.70 68
2844.82 55
2844.94 44
2845.07 36
2845.19 30
2845.31 28
2845.43 29
2845.55 33
2845.68 39
2845.80 46
2845.92 54
2846.04 62
2846.17 70
2846.29 77
2846.41 83
2846.53 87
2846.66 89
2846.78 89
2846.90 86
2847.02 84
2847.14 82
2847.27 84
2847.39 92
2847.51 106
2847.63 125
2847.76 145
2847.88 164
2848.00 178
2848.12 183
2848.25 179
2848.37 169
2848.49 154
2848.61 139
2848.73 127
2848.86 119
2848.98 115
2849.10 113
2849.22 111
2849.35 108
2849.47 102
2849.59 95
2849.71 87
2849.84 80
2849.96 74
2850.08 71
2850.20 68
2850.33 67
2850.45 65
2850.57 64
2850.69 64
2850.82 67
2850.94 73
2851.06 84
2851.18 97
2851.30 112
2851.43 126
2851.55 136
2851.67 140
2851.79 140
2851.92 134
2852.04 125
2852.16 115
2852.28 106
2852.41 99
2852.53 96
2852.65 95
2852.77 94
2852.90 93
2853.02 90
2853.14 84
2853.26 75
2853.39 65
2853.51 55
2853.63 46
2853.75 41
2853.88 39
2854.00 39
2854.12 41
2854.24 43
2854.37 43
2854.49 42
2854.61 37
2854.73 30
2854.86 23
2854.98 15
2855.10 7
2855.22 1
2855.35 0
2855.47 0
2855.59 0
2855.71 0
2855.84 1
2855.96 7
2856.08 12
2856.20 17
2856.33 21
2856.45 23
2856.57 25
2856.69 26
2856.82 28
2856.94 29
2857.06 30
2857.18 31
2857.31 32
2857.43 32
2857.55 32
2857.67 32
2857.80 32
2857.92 33
2858.04 34
2858.16 35
2858.29 37
2858.41 38
2858.53 39
2858.65 40
2858.78 42
2858.90 43
2859.02 43
2859.14 41
2859.27 37
2859.39 29
2859.51 19
2859.63 7
2859.76 0
2859.88 0
2860.00 0
2860.12 0
2860.25 0
2860.37 0
2860.49 0
2860.61 0
2860.74 6
2860.86 14
2860.98 23
2861.10 30
2861.23 37
2861.35 44
2861.47 50
2861.60 55
2861.72 58
2861.84 58
2861.96 57
2862.09 56
2862.21 55
2862.33 56
2862.45 62
2862.58 72
2862.70 85
2862.82 100
2862.94 114
2863.07 125
2863.19 130
2863.31 129
2863.43 121
2863.56 109
2863.68 95
2863.80 79
2863.93 66
2864.05 56
2864.17 50
2864.29 49
2864.42 52
2864.54 58
2864.66 65
2864.78 72
2864.91 78
2865.03 82
2865.15 84
2865.27 85
2865.40 87
2865.52 89
2865.64 91
2865.77 94
2865.89 98
2866.01 100
2866.13 101
2866.26 99
2866.38 95
2866.50 90
2866.62 84
2866.75 79
2866.87 76
2866.99 77
2867.12 80
2867.24 87
2867.36 97
2867.48 106
2867.61 115
2867.73 120
2867.85 122
2867.97 119
2868.10 113
2868.22 105
2868.34 97
2868.47 91
2868.59 89
2868.71 89
2868.83 92
2868.96 96
2869.08 100
2869.20 103
2869.33 106
2869.45 109
2869.57 112
2869.69 117
2869.82 123
2869.94 129
2870.06 134
2870.18 136
2870.31 134
2870.43 127
2870.55 116
2870.68 102
2870.80 87
2870.92 74
2871.04 64
2871.17 59
2871.29 59
2871.41 63
2871.54 70
2871.66 78
2871.78 84
2871.90 88
2872.03 89
2872.15 85
2872.27 78
2872.40 70
2872.52 63
2872.64 58
2872.76 56
2872.89 57
2873.01 62
2873.13 67
2873.26 73
2873.38 78
2873.50 83
2873.62 87
2873.75 90
2873.87 92
2873.99 93
2874.12 92
2874.24 89
2874.36 84
2874.48 78
2874.61 73
2874.73 70
2874.85 70
2874.98 74
2875.10 81
2875.22 88
2875.34 93
2875.47 94
2875.59 91
2875.71 84
2875.84 74
2875.96 64
2876.08 56
2876.21 49
2876.33 46
2876.45 45
2876.57 46
2876.70 49
2876.82 52
2876.94 57
2877.07 63
2877.19 70
2877.31 78
2877.43 86
2877.56 93
2877.68 99
2877.80 102
2877.93 103
2878.05 102
2878.17 100
2878.30 98
2878.42 96
2878.54 96
2878.66 96
2878.79 97
2878.91 96
2879.03 92
2879.16 84
2879.28 74
2879.40 63
2879.53 52
2879.65 46
2879.77 45
2879.89 53
2880.02 67
2880.14 87
2880.26 109
2880.39 130
2880.51 146
2880.63 157
2880.76 160
2880.88 157
2881.00 149
2881.12 138
2881.25 127
2881.37 115
2881.49 104
2881.62 93
2881.74 83
2881.86 75
2881.99 67
2882.11 60
2882.23 53
2882.36 47
2882.48 40
2882.60 33
2882.72 25
2882.85 18
2882.97 12
2883.09 10
2883.22 11
2883.34 15
2883.46 21
2883.59 28
2883.71 33
2883.83 34
2883.96 30
2884.08 22
2884.20 11
2884.32 0
2884.45 0
2884.57 0
2884.69 0
2884.82 0
2884.94 0
2885.06 0
2885.19 4
2885.31 12
2885.43 16
2885.56 18
2885.68 16
2885.80 13
2885.93 9
2886.05 5
2886.17 3
2886.29 2
2886.42 3
2886.54 4
2886.66 5
2886.79 5
2886.91 3
2887.03 0
2887.16 0
2887.28 0
2887.40 0
2887.53 0
2887.65 0
2887.77 7
2887.90 22
2888.02 40
2888.14 60
2888.27 77
2888.39 90
2888.51 98
2888.63 100
2888.76 96
2888.88 88
2889.00 79
2889.13 70
2889.25 62
2889.37 55
2889.50 50
2889.62 45
2889.74 39
2889.87 34
2889.99 31
2890.11 30
2890.24 33
2890.36 40
2890.48 50
2890.61 61
2890.73 71
2890.85 76
2890.98 78
2891.10 75
2891.22 72
2891.35 70
2891.47 72
2891.59 78
2891.72 88
2891.84 100
2891.96 113
2892.09 124
2892.21 130
2892.33 133
2892.46 133
2892.58 131
2892.70 127
2892.82 123
2892.95 118
2893.07 113
2893.19 107
2893.32 99
2893.44 92
2893.56 84
2893.69 77
2893.81 72
2893.93 69
2894.06 67
2894.18 67
2894.30 67
2894.43 66
2894.55 65
2894.67 63
2894.80 60
2894.92 57
2895.04 55
2895.17 53
2895.29 53
2895.41 53
2895.54 54
2895.66 55
2895.78 56
2895.91 56
2896.03 55
2896.15 53
2896.28 50
2896.40 47
2896.52 44
2896.65 43
2896.77 43
2896.89 43
2897.02 45
2897.14 47
2897.26 49
2897.39 50
2897.51 51
2897.64 50
2897.76 49
2897.88 47
2898.01 44
2898.13 40
2898.25 36
2898.38 31
2898.50 27
2898.62 22
2898.75 18
2898.87 14
2898.99 12
2899.12 10
2899.24 10
2899.36 11
2899.49 14
2899.61 18
2899.73 22
2899.86 25
2899.98 28
2900.10 30
2900.23 31
2900.35 31
2900.47 31
2900.60 32
2900.72 34
2900.84 37
2900.97 42
2901.09 47
2901.21 53
2901.34 60
2901.46 66
2901.58 72
2901.71 78
2901.83 84
2901.96 89
2902.08 93
2902.20 96
2902.33 98
2902.45 99
2902.57 100
2902.70 101
2902.82 103
2902.94 104
2903.07 106
2903.19 107
2903.31 107
2903.44 103
2903.56 98
2903.68 91
2903.81 84
2903.93 78
2904.05 75
2904.18 76
2904.30 80
2904.43 88
2904.55 97
2904.67 108
2904.80 118
2904.92 128
2905.04 138
2905.17 147
2905.29 156
2905.41 165
2905.54 173
2905.66 181
2905.78 189
2905.91 196
2906.03 204
2906.16 213
2906.28 221
2906.40 230
2906.53 236
2906.65 238
2906.77 235
2906.90 226
2907.02 211
2907.14 191
2907.27 169
2907.39 146
2907.51 125
2907.64 106
2907.76 89
2907.89 76
2908.01 64
2908.13 53
2908.26 45
2908.38 38
2908.50 35
2908.63 34
2908.75 38
2908.87 43
2909.00 50
2909.12 56
2909.25 59
2909.37 60
2909.49 58
2909.62 54
2909.74 50
2909.86 46
2909.99 46
2910.11 49
2910.23 56
2910.36 66
2910.48 78
2910.61 89
2910.73 100
2910.85 106
2910.98 109
2911.10 108
2911.22 106
2911.35 102
2911.47 101
2911.59 102
2911.72 106
2911.84 114
2911.97 123
2912.09 130
2912.21 134
2912.34 133
2912.46 127
2912.58 117
2912.71 104
2912.83 89
2912.96 75
2913.08 63
2913.20 53
2913.33 45
2913.45 40
2913.57 39
2913.70 41
2913.82 48
2913.95 57
2914.07 67
2914.19 76
2914.32 83
2914.44 85
2914.56 83
2914.69 78
2914.81 71
2914.94 64
2915.06 57
2915.18 51
2915.31 47
2915.43 44
2915.55 43
2915.68 44
2915.80 47
2915.93 53
2916.05 62
2916.17 73
2916.30 84
2916.42 93
2916.54 98
2916.67 99
2916.79 95
2916.92 88
2917.04 80
2917.16 73
2917.29 70
2917.41 71
2917.53 75
2917.66 82
2917.78 88
2917.91 95
2918.03 101
2918.15 106
2918.28 111
2918.40 115
2918.53 118
2918.65 119
2918.77 117
2918.90 109
2919.02 96
2919.14 79
2919.27 60
2919.39 41
2919.52 25
2919.64 13
2919.76 7
2919.89 5
2920.01 7
2920.14 12
2920.26 17
2920.38 23
2920.51 29
2920.63 33
2920.75 37
2920.88 38
2921.00 38
2921.13 36
2921.25 31
2921.37 26
2921.50 19
2921.62 13
2921.75 8
2921.87 4
2921.99 2
2922.12 3
2922.24 6
2922.37 10
2922.49 14
2922.61 18
2922.74 21
2922.86 21
2922.99 20
2923.11 20
2923.23 20
2923.36 24
2923.48 31
2923.60 42
2923.73 53
2923.85 63
2923.98 70
2924.10 73
2924.22 72
2924.35 69
2924.47 67
2924.60 66
2924.72 68
2924.84 72
2924.97 77
2925.09 80
2925.22 80
2925.34 76
2925.46 68
2925.59 57
2925.71 44
2925.84 32
2925.96 22
2926.08 16
2926.21 13
2926.33 13
2926.46 14
2926.58 15
2926.70 14
2926.83 10
2926.95 3
2927.08 0
2927.20 0
2927.32 0
2927.45 0
2927.57 0
2927.70 0
2927.82 0
2927.94 7
2928.07 17
2928.19 26
2928.32 34
2928.44 41
2928.56 48
2928.69 53
2928.81 59
2928.94 64
2929.06 70
2929.18 75
2929.31 81
2929.43 86
2929.56 90
2929.68 94
2929.81 96
2929.93 97
2930.05 94
2930.18 89
2930.30 82
2930.43 72
2930.55 61
2930.67 51
2930.80 43
2930.92 38
2931.05 37
2931.17 40
2931.29 46
2931.42 52
2931.54 58
2931.67 61
2931.79 62
2931.91 60
2932.04 56
2932.16 52
2932.29 48
2932.41 46
2932.54 47
2932.66 50
2932.78 54
2932.91 60
2933.03 66
2933.16 73
2933.28 80
2933.40 85
2933.53 88
2933.65 87
2933.78 83
2933.90 75
2934.03 64
2934.15 51
2934.27 39
2934.40 29
2934.52 24
2934.65 25
2934.77 31
2934.89 40
2935.02 52
2935.14 63
2935.27 71
2935.39 75
2935.52 74
2935.64 68
2935.76 59
2935.89 49
2936.01 39
2936.14 29
2936.26 22
2936.38 16
2936.51 11
2936.63 5
2936.76 0
2936.88 0
2937.01 0
2937.13 0
2937.25 0
2937.38 0
2937.50 0
2937.63 0
2937.75 6
2937.88 18
2938.00 28
2938.12 34
2938.25 36
2938.37 33
2938.50 29
2938.62 24
2938.75 19
2938.87 17
2938.99 17
2939.12 18
2939.24 19
2939.37 20
2939.49 19
2939.62 16
2939.74 11
2939.86 4
2939.99 0
2940.11 0
2940.24 0
2940.36 0
2940.49 0
2940.61 0
2940.73 0
2940.86 0
2940.98 6
2941.11 13
2941.23 19
2941.36 22
2941.48 23
2941.60 21
2941.73 18
2941.85 14
2941.98 10
2942.10 7
2942.23 5
2942.35 4
2942.47 4
2942.60 3
2942.72 3
2942.85 4
2942.97 6
2943.10 10
2943.22 15
2943.34 20
2943.47 25
2943.59 28
2943.72 29
2943.84 27
2943.97 23
2944.09 18
2944.22 14
2944.34 10
2944.46 8
2944.59 7
2944.71 6
2944.84 5
2944.96 4
2945.09 3
2945.21 1
2945.33 0
2945.46 0
2945.58 0
2945.71 0
2945.83 0
2945.96 0
2946.08 0
2946.21 0
2946.33 0
2946.45 3
2946.58 8
2946.70 13
2946.83 16
2946.95 18
2947.08 16
2947.20 13
2947.33 8
2947.45 3
2947.57 0
2947.70 1
2947.82 6
2947.95 14
2948.07 25
2948.20 38
2948.32 51
2948.45 62
2948.57 71
2948.69 78
2948.82 81
2948.94 83
2949.07 84
2949.19 85
2949.32 87
2949.44 88
2949.57 90
2949.69 91
2949.81 91
2949.94 92
2950.06 92
2950.19 92
2950.31 92
2950.44 93
2950.56 92
2950.69 90
2950.81 87
2950.94 81
2951.06 74
2951.18 67
2951.31 60
2951.43 53
2951.56 49
2951.68 47
2951.81 49
2951.93 52
2952.06 57
2952.18 63
2952.31 68
2952.43 72
2952.55 75
2952.68 75
2952.80 73
2952.93 69
2953.05 63
2953.18 55
2953.30 46
2953.43 36
2953.55 25
2953.68 15
2953.80 8
2953.92 3
2954.05 2
2954.17 3
2954.30 5
2954.42 7
2954.55 8
2954.67 8
2954.80 9
2954.92 10
2955.05 14
2955.17 19
2955.30 28
2955.42 38
2955.54 49
2955.67 60
2955.79 69
2955.92 76
2956.04 82
2956.17 86
2956.29 88
2956.42 88
2956.54 86
2956.67 79
2956.79 68
2956.92 53
2957.04 36
2957.16 17
2957.29 0
2957.41 0
2957.54 0
2957.66 0
2957.79 0
2957.91 0
2958.04 8
2958.16 20
2958.29 29
2958.41 33
2958.54 32
2958.66 27
2958.79 18
2958.91 7
2959.03 0
2959.16 0
2959.28 0
2959.41 0
2959.53 1
2959.66 15
2959.78 32
2959.91 49
2960.03 66
2960.16 80
2960.28 89
2960.41 92
2960.53 90
2960.66 83
2960.78 71
2960.91 57
2961.03 42
2961.15 26
2961.28 10
2961.40 0
2961.53 0
2961.65 0
2961.78 0
2961.90 0
2962.03 0
2962.15 0
2962.28 0
2962.40 8
2962.53 15
2962.65 21
2962.78 25
2962.90 28
2963.03 31
2963.15 34
2963.28 38
2963.40 40
2963.53 41
2963.65 41
2963.78 39
2963.90 37
2964.02 37
2964.15 39
2964.27 44
2964.40 55
2964.52 68
2964.65 85
2964.77 103
2964.90 121
2965.02 136
2965.15 149
2965.27 158
2965.40 165
2965.52 170
2965.65 174
2965.77 179
2965.90 185
2966.02 192
2966.15 200
2966.27 208
2966.40 217
2966.52 223
2966.65 229
2966.77 232
2966.90 233
2967.02 232
2967.15 230
2967.27 229
2967.40 229
2967.52 231
2967.64 235
2967.77 241
2967.89 248
2968.02 253
2968.14 257
2968.27 257
2968.39 251
2968.52 242
2968.64 230
2968.77 215
2968.89 202
2969.02 189
2969.14 180
2969.27 173
2969.39 168
2969.52 163
2969.64 157
2969.77 149
2969.89 139
2970.02 129
2970.14 118
2970.27 111
2970.39 107
2970.52 106
2970.64 109
2970.77 114
2970.89 117
2971.02 117
2971.14 113
2971.27 105
2971.39 94
2971.52 82
2971.64 71
2971.77 63
2971.89 56
2972.02 51
2972.14 48
2972.27 45
2972.39 41
2972.52 36
2972.64 31
2972.77 27
2972.89 24
2973.02 23
2973.14 24
2973.27 27
2973.39 30
2973.52 33
2973.64 35
2973.77 37
2973.89 39
2974.02 42
2974.14 47
2974.27 54
2974.39 62
2974.52 71
2974.64 79
2974.77 85
2974.89 88
2975.02 91
2975.14 94
2975.27 97
2975.39 102
2975.52 107
2975.64 112
2975.77 114
2975.89 113
2976.02 108
2976.14 99
2976.27 88
2976.39 78
2976.52 70
2976.64 67
2976.77 68
2976.89 75
2977.02 86
2977.14 100
2977.27 117
2977.39 134
2977.52 152
2977.64 169
2977.77 182
2977.89 191
2978.02 194
2978.14 190
2978.27 180
2978.39 166
2978.52 148
2978.64 130
2978.77 112
2978.89 97
2979.02 85
2979.14 76
2979.27 70
2979.39 66
2979.52 64
2979.64 64
2979.77 67
2979.89 71
2980.02 77
2980.15 84
2980.27 92
2980.40 100
2980.52 107
2980.65 113
2980.77 117
2980.90 120
2981.02 121
2981.15 120
2981.27 118
2981.40 116
2981.52 114
2981.65 113
2981.77 114
2981.90 117
2982.02 123
2982.15 132
2982.27 141
2982.40 151
2982.52 160
2982.65 167
2982.77 171
2982.90 171
2983.02 168
2983.15 163
2983.27 155
2983.40 145
2983.52 134
2983.65 124
2983.78 114
2983.90 107
2984.03 102
2984.15 99
2984.28 99
2984.40 100
2984.53 102
2984.65 103
2984.78 102
2984.90 101
2985.03 99
2985.15 97
2985.28 95
2985.40 95
2985.53 97
2985.65 100
2985.78 104
2985.90 107
2986.03 109
2986.15 110
2986.28 107
2986.41 102
2986.53 94
2986.66 84
2986.78 73
2986.91 60
2987.03 46
2987.16 31
2987.28 17
2987.41 3
2987.53 0
2987.66 0
2987.78 0
2987.91 0
2988.03 0
2988.16 0
2988.28 0
2988.41 0
2988.54 7
2988.66 14
2988.79 21
2988.91 28
2989.04 37
2989.16 48
2989.29 62
2989.41 76
2989.54 89
2989.66 101
2989.79 110
2989.91 115
2990.04 117
2990.16 116
2990.29 112
2990.42 109
2990.54 107
2990.67 106
2990.79 107
2990.92 108
2991.04 110
2991.17 111
2991.29 110
2991.42 106
2991.54 101
2991.67 95
2991.79 88
2991.92 81
2992.05 75
2992.17 70
2992.30 66
2992.42 63
2992.55 60
2992.67 56
2992.80 54
2992.92 51
2993.05 50
2993.17 50
2993.30 51
2993.42 54
2993.55 59
2993.68 65
2993.80 70
2993.93 74
2994.05 76
2994.18 76
2994.30 74
2994.43 69
2994.55 63
2994.68 57
2994.80 52
2994.93 49
2995.06 47
2995.18 47
2995.31 49
2995.43 51
2995.56 54
2995.68 57
2995.81 60
2995.93 62
2996.06 63
2996.18 64
2996.31 64
2996.44 63
2996.56 62
2996.69 61
2996.81 61
2996.94 63
2997.06 65
2997.19 69
2997.31 73
2997.44 78
2997.56 82
2997.69 85
2997.82 89
2997.94 93
2998.07 98
2998.19 104
2998.32 111
2998.44 118
2998.57 123
2998.69 125
2998.82 125
2998.95 122
2999.07 117
2999.20 109
2999.32 101
2999.45 93
2999.57 86
2999.70 82
2999.82 80
2999.95 81
3000.08 83
3000.20 86
3000.33 89
3000.45 89
3000.58 86
3000.70 80
3000.83 69
3000.95 56
3001.08 41
3001.21 26
3001.33 14
3001.46 5
3001.58 1
3001.71 2
3001.83 6
3001.96 14
3002.08 23
3002.21 31
3002.34 37
3002.46 42
3002.59 46
3002.71 49
3002.84 52
3002.96 54
3003.09 57
3003.21 59
3003.34 60
3003.47 59
3003.59 57
3003.72 53
3003.84 49
3003.97 44
3004.09 39
3004.22 35
3004.35 31
3004.47 29
3004.60 29
3004.72 30
3004.85 34
3004.97 40
3005.10 49
3005.23 59
3005.35 70
3005.48 80
3005.60 88
3005.73 93
3005.85 95
3005.98 94
3006.10 89
3006.23 83
3006.36 76
3006.48 71
3006.61 66
3006.73 64
3006.86 64
3006.98 65
3007.11 67
3007.24 70
3007.36 72
3007.49 74
3007.61 76
3007.74 77
3007.86 76
3007.99 74
3008.12 70
3008.24 63
3008.37 51
3008.49 37
3008.62 20
3008.74 3
3008.87 0
3009.00 0
3009.12 0
3009.25 0
3009.37 0
3009.50 0
3009.62 4
3009.75 11
3009.88 14
3010.00 14
3010.13 13
3010.25 13
3010.38 16
3010.51 23
3010.63 32
3010.76 41
3010.88 47
3011.01 49
3011.13 46
3011.26 38
3011.39 27
3011.51 16
3011.64 5
3011.76 0
3011.89 0
3012.01 0
3012.14 0
3012.27 0
3012.39 0
3012.52 0
3012.64 0
3012.77 7
3012.90 19
3013.02 30
3013.15 40
3013.27 48
3013.40 54
3013.52 58
3013.65 62
3013.78 65
3013.90 70
3014.03 75
3014.15 79
3014.28 81
3014.41 79
3014.53 74
3014.66 64
3014.78 53
3014.91 40
3015.03 28
3015.16 17
3015.29 10
3015.41 5
3015.54 5
3015.66 7
3015.79 11
3015.92 17
3016.04 24
3016.17 30
3016.29 35
3016.42 38
3016.55 41
3016.67 42
3016.80 42
3016.92 41
3017.05 38
3017.17 33
3017.30 26
3017.43 17
3017.55 7
3017.68 0
3017.80 0
3017.93 0
3018.06 0
3018.18 0
3018.31 3
3018.43 10
3018.56 17
3018.69 23
3018.81 28
3018.94 30
3019.06 31
3019.19 31
3019.32 30
3019.44 27
3019.57 25
3019.69 24
3019.82 24
3019.95 25
3020.07 28
3020.20 33
3020.32 38
3020.45 43
3020.58 46
3020.70 49
3020.83 51
3020.95 54
3021.08 58
3021.21 64
3021.33 70
3021.46 74
3021.58 76
3021.71 73
3021.84 66
3021.96 55
3022.09 44
3022.21 35
3022.34 31
3022.47 34
3022.59 44
3022.72 59
3022.84 77
3022.97 93
3023.10 107
3023.22 117
3023.35 122
3023.47 122
3023.60 120
3023.73 116
3023.85 111
3023.98 104
3024.10 95
3024.23 86
3024.36 75
3024.48 65
3024.61 55
3024.73 48
3024.86 44
3024.99 43
3025.11 45
3025.24 49
3025.36 53
3025.49 57
3025.62 60
3025.74 61
3025.87 62
3026.00 64
3026.12 67
3026.25 72
3026.37 80
3026.50 91
3026.63 104
3026.75 118
3026.88 131
3027.00 143
3027.13 153
3027.26 159
3027.38 162
3027.51 160
3027.63 153
3027.76 142
3027.89 128
3028.01 112
3028.14 96
3028.27 82
3028.39 71
3028.52 65
3028.64 62
3028.77 64
3028.90 68
3029.02 74
3029.15 80
3029.27 84
3029.40 88
3029.53 90
3029.65 90
3029.78 90
3029.91 90
3030.03 89
3030.16 89
3030.28 89
3030.41 89
3030.54 88
3030.66 86
3030.79 83
3030.91 81
3031.04 79
3031.17 78
3031.29 79
3031.42 81
3031.55 84
3031.67 88
3031.80 92
3031.92 93
3032.05 93
3032.18 90
3032.30 87
3032.43 84
3032.56 82
3032.68 83
3032.81 89
3032.93 98
3033.06 109
3033.19 121
3033.31 130
3033.44 136
3033.57 137
3033.69 132
3033.82 122
3033.94 110
3034.07 98
3034.20 87
3034.32 78
3034.45 73
3034.58 69
3034.70 66
3034.83 62
3034.95 57
3035.08 50
3035.21 42
3035.33 34
3035.46 28
3035.59 23
3035.71 21
3035.84 21
3035.97 21
3036.09 20
3036.22 18
3036.34 15
3036.47 11
3036.60 7
3036.72 4
3036.85 2
3036.98 1
3037.10 0
3037.23 0
3037.35 0
3037.48 0
3037.61 0
3037.73 0
3037.86 0
3037.99 0
3038.11 0
3038.24 1
3038.37 6
3038.49 12
3038.62 20
3038.74 30
3038.87 42
3039.00 57
3039.12 75
3039.25 93
3039.38 109
3039.50 124
3039.63 135
3039.76 142
3039.88 146
3040.01 148
3040.13 150
3040.26 151
3040.39 152
3040.51 153
3040.64 153
3040.77 152
3040.89 149
3041.02 144
3041.15 137
3041.27 130
3041.40 124
3041.52 120
3041.65 118
3041.78 120
3041.90 123
3042.03 128
3042.16 133
3042.28 136
3042.41 136
3042.54 132
3042.66 124
3042.79 114
3042.92 102
3043.04 90
3043.17 79
3043.30 71
3043.42 66
3043.55 64
3043.67 64
3043.80 64
3043.93 64
3044.05 64
3044.18 64
3044.31 65
3044.43 68
3044.56 74
3044.69 84
3044.81 96
3044.94 109
3045.07 120
3045.19 128
3045.32 131
3045.45 131
3045.57 127
3045.70 121
3045.82 114
3045.95 106
3046.08 97
3046.20 87
3046.33 76
3046.46 67
3046.58 59
3046.71 55
3046.84 55
3046.96 59
3047.09 65
3047.22 72
3047.34 79
3047.47 85
3047.60 90
3047.72 95
3047.85 99
3047.98 105
3048.10 111
3048.23 117
3048.36 123
3048.48 129
3048.61 133
3048.74 136
3048.86 136
3048.99 135
3049.11 132
3049.24 130
3049.37 128
3049.49 128
3049.62 130
3049.75 134
3049.87 138
3050.00 142
3050.13 144
3050.25 143
3050.38 139
3050.51 131
3050.63 122
3050.76 111
3050.89 101
3051.01 94
3051.14 90
3051.27 91
3051.39 96
3051.52 105
3051.65 114
3051.77 122
3051.90 127
3052.03 127
3052.15 124
3052.28 119
3052.41 112
3052.53 106
3052.66 103
3052.79 105
3052.91 110
3053.04 118
3053.17 128
3053.29 138
3053.42 148
3053.55 154
3053.67 157
3053.80 157
3053.93 155
3054.05 150
3054.18 143
3054.31 136
3054.43 131
3054.56 127
3054.69 126
3054.81 128
3054.94 134
3055.07 142
3055.19 151
3055.32 158
3055.45 163
3055.57 162
3055.70 156
3055.83 144
3055.95 129
3056.08 113
3056.21 98
3056.33 86
3056.46 77
3056.59 70
3056.71 64
3056.84 58
3056.97 50
3057.09 40
3057.22 29
3057.35 18
3057.47 8
3057.60 0
3057.73 0
3057.86 0
3057.98 0
3058.11 0
3058.24 0
3058.36 0
3058.49 0
3058.62 0
3058.74 4
3058.87 10
3059.00 16
3059.12 22
3059.25 27
3059.38 32
3059.50 37
3059.63 43
3059.76 49
3059.88 56
3060.01 64
3060.14 73
3060.26 84
3060.39 95
3060.52 108
3060.64 119
3060.77 128
3060.90 133
3061.02 134
3061.15 130
3061.28 123
3061.41 113
3061.53 102
3061.66 92
3061.79 84
3061.91 80
3062.04 77
3062.17 77
3062.29 78
3062.42 80
3062.55 81
3062.67 80
3062.80 79
3062.93 76
3063.05 71
3063.18 67
3063.31 63
3063.44 60
3063.56 58
3063.69 57
3063.82 58
3063.94 58
3064.07 58
3064.20 58
3064.32 56
3064.45 54
3064.58 51
3064.70 48
3064.83 45
3064.96 43
3065.08 41
3065.21 39
3065.34 38
3065.47 37
3065.59 38
3065.72 39
3065.85 42
3065.97 46
3066.10 51
3066.23 56
3066.35 61
3066.48 67
3066.61 72
3066.73 78
3066.86 85
3066.99 94
3067.12 103
3067.24 112
3067.37 119
3067.50 126
3067.62 131
3067.75 135
3067.88 139
3068.00 143
3068.13 148
3068.26 153
3068.39 158
3068.51 163
3068.64 167
3068.77 171
3068.89 175
3069.02 181
3069.15 188
3069.27 198
3069.40 211
3069.53 225
3069.66 239
3069.78 251
3069.91 258
3070.04 260
3070.16 256
3070.29 249
3070.42 239
3070.54 229
3070.67 221
3070.80 215
3070.93 212
3071.05 210
3071.18 209
3071.31 207
3071.43 205
3071.56 203
3071.69 200
3071.81 198
3071.94 197
3072.07 196
3072.20 196
3072.32 197
3072.45 196
3072.58 195
3072.70 193
3072.83 189
3072.96 185
3073.09 180
3073.21 174
3073.34 169
3073.47 163
3073.59 157
3073.72 150
3073.85 142
3073.97 132
3074.10 120
3074.23 108
3074.36 96
3074.48 85
3074.61 76
3074.74 68
3074.86 63
3074.99 58
3075.12 53
3075.25 49
3075.37 45
3075.50 41
3075.63 38
3075.75 35
3075.88 34
3076.01 33
3076.14 34
3076.26 35
3076.39 38
3076.52 41
3076.64 46
3076.77 52
3076.90 58
3077.03 64
3077.15 70
3077.28 75
3077.41 80
3077.53 84
3077.66 89
3077.79 93
3077.92 98
3078.04 102
3078.17 106
3078.30 108
3078.42 109
3078.55 108
3078.68 106
3078.81 103
3078.93 101
3079.06 101
3079.19 102
3079.32 105
3079.44 109
3079.57 112
3079.70 114
3079.82 113
3079.95 109
3080.08 105
3080.21 100
3080.33 97
3080.46 95
3080.59 96
3080.71 99
3080.84 102
3080.97 105
3081.10 106
3081.22 106
3081.35 104
3081.48 100
3081.61 94
3081.73 88
3081.86 81
3081.99 74
3082.11 68
3082.24 62
3082.37 59
3082.50 57
3082.62 56
3082.75 55
3082.88 54
3083.01 52
3083.13 49
3083.26 46
3083.39 43
3083.51 40
3083.64 38
3083.77 36
3083.90 36
3084.02 36
3084.15 36
3084.28 38
3084.41 41
3084.53 47
3084.66 55
3084.79 64
3084.91 74
3085.04 81
3085.17 84
3085.30 83
3085.42 79
3085.55 72
3085.68 65
3085.81 58
3085.93 53
3086.06 49
3086.19 46
3086.32 44
3086.44 41
3086.57 39
3086.70 37
3086.82 34
3086.95 31
3087.08 26
3087.21 21
3087.33 16
3087.46 9
3087.59 3
3087.72 0
3087.84 0
3087.97 0
3088.10 0
3088.23 0
3088.35 0
3088.48 0
3088.61 0
3088.74 2
3088.86 3
3088.99 5
3089.12 6
3089.25 7
3089.37 8
3089.50 8
3089.63 7
3089.75 4
3089.88 0
3090.01 0
3090.14 0
3090.26 0
3090.39 0
3090.52 0
3090.65 0
3090.77 10
3090.90 23
3091.03 37
3091.16 49
3091.28 56
3091.41 57
3091.54 52
3091.67 42
3091.79 29
3091.92 15
3092.05 4
3092.18 0
3092.30 0
3092.43 7
3092.56 20
3092.69 35
3092.81 51
3092.94 64
3093.07 72
3093.20 76
3093.32 75
3093.45 71
3093.58 65
3093.71 60
3093.83 57
3093.96 56
3094.09 59
3094.22 64
3094.34 71
3094.47 81
3094.60 92
3094.73 105
3094.85 118
3094.98 130
3095.11 141
3095.24 151
3095.36 158
3095.49 163
3095.62 168
3095.75 171
3095.87 174
3096.00 176
3096.13 176
3096.26 173
3096.38 165
3096.51 153
3096.64 134
3096.77 111
3096.89 86
3097.02 60
3097.15 35
3097.28 13
3097.40 0
3097.53 0
3097.66 0
3097.79 0
3097.92 0
3098.04 2
3098.17 15
3098.30 30
3098.43 44
3098.55 58
3098.68 70
3098.81 81
3098.94 91
3099.06 100
3099.19 107
3099.32 113
3099.45 116
3099.57 118
3099.70 116
3099.83 112
3099.96 105
3100.08 97
3100.21 87
3100.34 77
3100.47 66
3100.60 56
3100.72 48
3100.85 42
3100.98 38
3101.11 37
3101.23 37
3101.36 39
3101.49 42
3101.62 45
3101.74 50
3101.87 55
3102.00 61
3102.13 68
3102.25 76
3102.38 82
3102.51 86
3102.64 86
3102.77 81
3102.89 72
3103.02 59
3103.15 46
3103.28 34
3103.40 25
3103.53 20
3103.66 20
3103.79 22
3103.91 26
3104.04 30
3104.17 32
3104.30 32
3104.43 30
3104.55 27
3104.68 22
3104.81 18
3104.94 12
3105.06 7
3105.19 1
3105.32 0
3105.45 0
3105.58 0
3105.70 0
3105.83 0
3105.96 2
3106.09 13
3106.21 25
3106.34 38
3106.47 48
3106.60 56
3106.72 60
3106.85 60
3106.98 57
3107.11 52
3107.24 47
3107.36 43
3107.49 40
3107.62 39
3107.75 40
3107.88 41
3108.00 44
3108.13 46
3108.26 49
3108.39 52
3108.51 53
3108.64 55
3108.77 55
3108.90 54
3109.03 52
3109.15 48
3109.28 42
3109.41 36
3109.54 28
3109.66 21
3109.79 15
3109.92 10
3110.05 8
3110.18 9
3110.30 13
3110.43 20
3110.56 28
3110.69 38
3110.81 47
3110.94 56
3111.07 63
3111.20 68
3111.33 71
3111.45 73
3111.58 75
3111.71 78
3111.84 82
3111.97 89
3112.09 97
3112.22 106
3112.35 114
3112.48 121
3112.61 125
3112.73 125
3112.86 121
3112.99 112
3113.12 101
3113.24 90
3113.37 80
3113.50 74
3113.63 73
3113.76 76
3113.88 84
3114.01 93
3114.14 102
3114.27 111
3114.40 118
3114.52 122
3114.65 125
3114.78 128
3114.91 131
3115.04 135
3115.16 137
3115.29 139
3115.42 139
3115.55 137
3115.68 133
3115.80 128
3115.93 125
3116.06 125
3116.19 129
3116.32 137
3116.44 148
3116.57 162
3116.70 176
3116.83 188
3116.96 197
3117.08 200
3117.21 198
3117.34 190
3117.47 176
3117.60 159
3117.72 138
3117.85 117
3117.98 97
3118.11 79
3118.24 65
3118.36 57
3118.49 54
3118.62 57
3118.75 66
3118.88 79
3119.00 93
3119.13 108
3119.26 121
3119.39 131
3119.52 136
3119.64 138
3119.77 137
3119.90 133
3120.03 127
3120.16 122
3120.28 116
3120.41 111
3120.54 106
3120.67 104
3120.80 102
3120.92 101
3121.05 102
3121.18 102
3121.31 100
3121.44 97
3121.56 91
3121.69 83
3121.82 72
3121.95 61
3122.08 50
3122.20 39
3122.33 30
3122.46 23
3122.59 16
3122.72 10
3122.84 3
3122.97 0
3123.10 0
3123.23 0
3123.36 0
3123.49 0
3123.61 0
3123.74 0
3123.87 0
3124.00 6
3124.13 18
3124.25 30
3124.38 42
3124.51 52
3124.64 61
3124.77 67
3124.89 70
3125.02 70
3125.15 66
3125.28 58
3125.41 49
3125.54 38
3125.66 28
3125.79 20
3125.92 15
3126.05 13
3126.18 16
3126.30 23
3126.43 33
3126.56 47
3126.69 61
3126.82 75
3126.95 87
3127.07 96
3127.20 104
3127.33 109
3127.46 113
3127.59 116
3127.71 118
3127.84 120
3127.97 122
3128.10 123
3128.23 124
3128.36 126
3128.48 127
3128.61 128
3128.74 130
3128.87 130
3129.00 131
3129.13 130
3129.25 130
3129.38 131
3129.51 132
3129.64 135
3129.77 140
3129.89 146
3130.02 153
3130.15 158
3130.28 161
3130.41 159
3130.54 153
3130.66 141
3130.79 124
3130.92 105
3131.05 86
3131.18 69
3131.31 56
3131.43 48
3131.56 46
3131.69 47
3131.82 49
3131.95 51
3132.08 53
3132.20 54
3132.33 56
3132.46 58
3132.59 62
3132.72 66
3132.84 71
3132.97 76
3133.10 79
3133.23 81
3133.36 81
3133.49 80
3133.61 77
3133.74 74
3133.87 70
3134.00 67
3134.13 64
3134.26 62
3134.38 61
3134.51 61
3134.64 61
3134.77 63
3134.90 63
3135.03 64
3135.15 63
3135.28 62
3135.41 59
3135.54 55
3135.67 50
3135.80 43
3135.93 35
3136.05 26
3136.18 16
3136.31 7
3136.44 0
3136.57 0
3136.70 0
3136.82 0
3136.95 0
3137.08 1
3137.21 6
3137.34 10
3137.47 12
3137.59 12
3137.72 8
3137.85 4
3137.98 0
3138.11 0
3138.24 0
3138.36 0
3138.49 0
3138.62 0
3138.75 2
3138.88 7
3139.01 11
3139.14 14
3139.26 13
3139.39 10
3139.52 5
3139.65 0
3139.78 0
3139.91 0
3140.03 0
3140.16 0
3140.29 5
3140.42 17
3140.55 27
3140.68 35
3140.81 39
3140.93 38
3141.06 34
3141.19 27
3141.32 20
3141.45 13
3141.58 8
3141.70 5
3141.83 5
3141.96 6
3142.09 10
3142.22 18
3142.35 28
3142.48 40
3142.60 54
3142.73 68
3142.86 80
3142.99 89
3143.12 95
3143.25 97
3143.38 98
3143.50 98
3143.63 99
3143.76 101
3143.89 106
3144.02 111
3144.15 116
3144.27 119
3144.40 120
3144.53 117
3144.66 111
3144.79 103
3144.92 91
3145.05 79
3145.17 65
3145.30 51
3145.43 38
3145.56 28
3145.69 21
3145.82 18
3145.95 20
3146.07 26
3146.20 34
3146.33 45
3146.46 55
3146.59 64
3146.72 69
3146.85 72
3146.97 73
3147.10 72
3147.23 71
3147.36 71
3147.49 72
3147.62 74
3147.75 77
3147.87 79
3148.00 80
3148.13 81
3148.26 82
3148.39 84
3148.52 89
3148.65 96
3148.78 106
3148.90 117
3149.03 129
3149.16 138
3149.29 143
3149.42 146
3149.55 145
3149.68 142
3149.80 139
3149.93 137
3150.06 139
3150.19 144
3150.32 154
3150.45 166
3150.58 181
3150.71 195
3150.83 209
3150.96 222
3151.09 231
3151.22 238
3151.35 243
3151.48 244
3151.61 243
3151.73 239
3151.86 232
3151.99 220
3152.12 205
3152.25 187
3152.38 165
3152.51 143
3152.64 121
3152.76 102
3152.89 89
3153.02 81
3153.15 79
3153.28 82
3153.41 89
3153.54 97
3153.67 103
3153.79 107
3153.92 107
3154.05 105
3154.18 102
3154.31 99
3154.44 97
3154.57 98
3154.70 101
3154.82 106
3154.95 110
3155.08 113
3155.21 113
3155.34 111
3155.47 105
3155.60 99
3155.73 92
3155.85 86
3155.98 81
3156.11 76
3156.24 72
3156.37 68
3156.50 64
3156.63 60
3156.76 57
3156.88 55
3157.01 56
3157.14 59
3157.27 63
3157.40 69
3157.53 73
3157.66 76
3157.79 77
3157.92 76
3158.04 72
3158.17 68
3158.30 64
3158.43 59
3158.56 56
3158.69 54
3158.82 53
3158.95 53
3159.07 54
3159.20 56
3159.33 60
3159.46 63
3159.59 68
3159.72 74
3159.85 80
3159.98 85
3160.11 88
3160.23 90
3160.36 90
3160.49 88
3160.62 84
3160.75 81
3160.88 78
3161.01 78
3161.14 79
3161.27 81
3161.39 84
3161.52 85
3161.65 84
3161.78 81
3161.91 77
3162.04 73
3162.17 70
3162.30 68
3162.43 66
3162.55 64
3162.68 62
3162.81 60
3162.94 57
3163.07 54
3163.20 53
3163.33 53
3163.46 54
3163.59 55
3163.71 56
3163.84 54
3163.97 50
3164.10 43
3164.23 35
3164.36 26
3164.49 18
3164.62 11
3164.75 5
3164.88 1
3165.00 0
3165.13 0
3165.26 0
3165.39 0
3165.52 0
3165.65 0
3165.78 0
3165.91 0
3166.04 0
3166.16 8
3166.29 17
3166.42 26
3166.55 36
3166.68 43
3166.81 49
3166.94 53
3167.07 54
3167.20 52
3167.33 47
3167.45 38
3167.58 28
3167.71 16
3167.84 6
3167.97 0
3168.10 0
3168.23 0
3168.36 4
3168.49 16
3168.62 30
3168.75 45
3168.87 59
3169.00 72
3169.13 83
3169.26 91
3169.39 99
3169.52 106
3169.65 113
3169.78 120
3169.91 126
3170.04 132
3170.16 135
3170.29 135
3170.42 131
3170.55 124
3170.68 115
3170.81 104
3170.94 94
3171.07 84
3171.20 76
3171.33 69
3171.46 63
3171.58 58
3171.71 54
3171.84 51
3171.97 48
3172.10 47
3172.23 47
3172.36 48
3172.49 49
3172.62 49
3172.75 47
3172.88 42
3173.01 35
3173.13 23
3173.26 10
3173.39 0
3173.52 0
3173.65 0
3173.78 0
3173.91 0
3174.04 0
3174.17 0
3174.30 0
3174.43 8
3174.55 24
3174.68 39
3174.81 53
3174.94 67
3175.07 79
3175.20 91
3175.33 99
3175.46 106
3175.59 109
3175.72 108
3175.85 106
3175.98 101
3176.10 96
3176.23 90
3176.36 86
3176.49 84
3176.62 85
3176.75 89
3176.88 96
3177.01 106
3177.14 117
3177.27 127
3177.40 134
3177.53 135
3177.66 130
3177.78 119
3177.91 103
3178.04 84
3178.17 65
3178.30 48
3178.43 34
3178.56 24
3178.69 19
3178.82 17
3178.95 18
3179.08 20
3179.21 22
3179.34 23
3179.46 22
3179.59 21
3179.72 18
3179.85 17
3179.98 17
3180.11 19
3180.24 24
3180.37 31
3180.50 39
3180.63 48
3180.76 56
3180.89 64
3181.02 70
3181.15 75
3181.27 78
3181.40 78
3181.53 75
3181.66 69
3181.79 62
3181.92 54
3182.05 47
3182.18 41
3182.31 36
3182.44 31
3182.57 27
3182.70 21
3182.83 14
3182.96 7
3183.09 1
3183.21 0
3183.34 0
3183.47 0
3183.60 6
3183.73 15
3183.86 26
3183.99 38
3184.12 50
3184.25 62
3184.38 72
3184.51 80
3184.64 85
3184.77 87
3184.90 85
3185.03 79
3185.15 70
3185.28 59
3185.41 47
3185.54 36
3185.67 27
3185.80 20
3185.93 17
3186.06 17
3186.19 18
3186.32 19
3186.45 20
3186.58 19
3186.71 17
3186.84 15
3186.97 12
3187.10 11
3187.23 11
3187.35 13
3187.48 17
3187.61 22
3187.74 27
3187.87 32
3188.00 38
3188.13 44
3188.26 50
3188.39 57
3188.52 63
3188.65 67
3188.78 69
3188.91 67
3189.04 60
3189.17 50
3189.30 37
3189.43 24
3189.56 11
3189.68 2
3189.81 0
3189.94 0
3190.07 2
3190.20 10
3190.33 21
3190.46 33
3190.59 45
3190.72 57
3190.85 68
3190.98 78
3191.11 87
3191.24 94
3191.37 97
3191.50 97
3191.63 93
3191.76 86
3191.89 78
3192.02 69
3192.14 62
3192.27 58
3192.40 56
3192.53 57
3192.66 59
3192.79 61
3192.92 62
3193.05 63
3193.18 62
3193.31 60
3193.44 57
3193.57 54
3193.70 51
3193.83 48
3193.96 46
3194.09 45
3194.22 44
3194.35 43
3194.48 41
3194.61 38
3194.74 34
3194.87 27
3195.00 20
3195.12 12
3195.25 4
3195.38 0
3195.51 0
3195.64 0
3195.77 0
3195.90 0
3196.03 7
3196.16 16
3196.29 26
3196.42 35
3196.55 45
3196.68 53
3196.81 60
3196.94 66
3197.07 70
3197.20 72
3197.33 73
3197.46 74
3197.59 75
3197.72 75
3197.85 76
3197.98 77
3198.11 78
3198.24 78
3198.36 75
3198.49 69
3198.62 60
3198.75 50
3198.88 39
3199.01 30
3199.14 23
3199.27 21
3199.40 22
3199.53 25
3199.66 29
3199.79 32
3199.92 34
3200.05 33
3200.18 31
3200.31 29
3200.44 28
3200.57 28
3200.70 28
3200.83 29
3200.96 28
3201.09 25
3201.22 21
3201.35 15
3201.48 10
3201.61 6
3201.74 5
3201.87 6
3202.00 10
3202.13 14
3202.26 18
3202.39 20
3202.51 19
3202.64 16
3202.77 12
3202.90 6
3203.03 1
3203.16 0
3203.29 0
3203.42 0
3203.55 0
3203.68 2
3203.81 4
3203.94 6
3204.07 7
3204.20 10
3204.33 13
3204.46 18
3204.59 25
3204.72 32
3204.85 41
3204.98 48
3205.11 53
3205.24 55
3205.37 55
3205.50 52
3205.63 47
3205.76 43
3205.89 40
3206.02 39
3206.15 41
3206.28 46
3206.41 52
3206.54 58
3206.67 65
3206.80 69
3206.93 72
3207.06 72
3207.19 70
3207.32 67
3207.45 63
3207.58 59
3207.71 54
3207.84 49
3207.97 44
3208.10 38
3208.23 32
3208.36 26
3208.49 21
3208.62 18
3208.74 15
3208.87 13
3209.00 11
3209.13 9
3209.26 7
3209.39 5
3209.52 5
3209.65 6
3209.78 8
3209.91 9
3210.04 9
3210.17 6
3210.30 0
3210.43 0
3210.56 0
3210.69 0
3210.82 0
3210.95 0
3211.08 3
3211.21 15
3211.34 29
3211.47 41
3211.60 51
3211.73 59
3211.86 66
3211.99 71
3212.12 75
3212.25 77
3212.38 76
3212.51 73
3212.64 68
3212.77 61
3212.90 54
3213.03 48
3213.16 45
3213.29 44
3213.42 45
3213.55 49
3213.68 55
3213.81 62
3213.94 70
3214.07 79
3214.20 89
3214.33 99
3214.46 108
3214.59 118
3214.72 125
3214.85 132
3214.98 137
3215.11 142
3215.24 145
3215.37 148
3215.50 150
3215.63 151
3215.76 150
3215.89 148
3216.02 144
3216.15 139
3216.28 134
3216.41 129
3216.54 125
3216.67 121
3216.80 117
3216.93 111
3217.06 103
3217.19 94
3217.32 82
3217.45 71
3217.58 59
3217.71 49
3217.84 41
3217.97 34
3218.10 30
3218.23 27
3218.36 24
3218.49 22
3218.62 20
3218.75 20
3218.88 20
3219.01 22
3219.14 25
3219.27 30
3219.40 37
3219.53 46
3219.66 56
3219.79 67
3219.92 77
3220.05 87
3220.18 94
3220.31 99
3220.44 102
3220.57 103
3220.70 103
3220.83 104
3220.96 106
3221.09 109
3221.22 111
3221.35 113
3221.48 112
3221.61 108
3221.74 99
3221.87 89
3222.00 76
3222.13 65
3222.26 55
3222.39 49
3222.52 45
3222.65 43
3222.78 43
3222.91 43
3223.04 42
3223.18 39
3223.31 34
3223.44 27
3223.57 19
3223.70 11
3223.83 3
3223.96 0
3224.09 0
3224.22 0
3224.35 0
3224.48 0
3224.61 0
3224.74 0
3224.87 0
3225.00 0
3225.13 6
3225.26 15
3225.39 27
3225.52 41
3225.65 57
3225.78 73
3225.91 88
3226.04 101
3226.17 111
3226.30 119
3226.43 124
3226.56 126
3226.69 126
3226.82 125
3226.95 123
3227.08 122
3227.21 119
3227.34 117
3227.47 114
3227.60 110
3227.73 106
3227.86 100
3227.99 93
3228.12 86
3228.25 79
3228.38 74
3228.51 70
3228.64 69
3228.77 70
3228.90 74
3229.03 80
3229.16 86
3229.29 94
3229.43 102
3229.56 112
3229.69 122
3229.82 133
3229.95 143
3230.08 152
3230.21 157
3230.34 159
3230.47 157
3230.60 152
3230.73 147
3230.86 142
3230.99 141
3231.12 142
3231.25 147
3231.38 154
3231.51 162
3231.64 170
3231.77 176
3231.90 180
3232.03 184
3232.16 188
3232.29 193
3232.42 198
3232.55 203
3232.68 206
3232.81 206
3232.94 202
3233.07 193
3233.20 181
3233.33 167
3233.46 155
3233.60 145
3233.73 141
3233.86 143
3233.99 150
3234.12 161
3234.25 172
3234.38 182
3234.51 189
3234.64 193
3234.77 193
3234.90 191
3235.03 189
3235.16 187
3235.29 187
3235.42 189
3235.55 193
3235.68 197
3235.81 201
3235.94 204
3236.07 205
3236.20 204
3236.33 201
3236.46 195
3236.59 188
3236.72 180
3236.86 172
3236.99 166
3237.12 161
3237.25 159
3237.38 158
3237.51 159
3237.64 160
3237.77 162
3237.90 163
3238.03 163
3238.16 162
3238.29 158
3238.42 151
3238.55 142
3238.68 130
3238.81 119
3238.94 108
3239.07 99
3239.20 93
3239.33 91
3239.46 93
3239.59 97
3239.73 104
3239.86 111
3239.99 119
3240.12 126
3240.25 132
3240.38 138
3240.51 142
3240.64 143
3240.77 142
3240.90 136
3241.03 127
3241.16 114
3241.29 99
3241.42 84
3241.55 73
3241.68 66
3241.81 65
3241.94 71
3242.07 81
3242.20 95
3242.34 109
3242.47 122
3242.60 132
3242.73 139
3242.86 143
3242.99 144
3243.12 146
3243.25 148
3243.38 153
3243.51 160
3243.64 169
3243.77 179
3243.90 189
3244.03 199
3244.16 209
3244.29 218
3244.42 226
3244.55 234
3244.69 242
3244.82 249
3244.95 256
3245.08 263
3245.21 269
3245.34 275
3245.47 282
3245.60 290
3245.73 299
3245.86 308
3245.99 317
3246.12 327
3246.25 337
3246.38 348
3246.51 361
3246.64 375
3246.77 392
3246.91 410
3247.04 429
3247.17 449
3247.30 468
3247.43 486
3247.56 503
3247.69 518
3247.82 531
3247.95 540
3248.08 546
3248.21 550
3248.34 552
3248.47 556
3248.60 561
3248.73 569
3248.87 579
3249.00 589
3249.13 595
3249.26 596
3249.39 589
3249.52 575
3249.65 555
3249.78 532
3249.91 509
3250.04 488
3250.17 473
3250.30 461
3250.43 453
3250.56 448
3250.69 443
3250.83 439
3250.96 434
3251.09 428
3251.22 420
3251.35 410
3251.48 398
3251.61 385
3251.74 371
3251.87 356
3252.00 342
3252.13 331
3252.26 322
3252.39 316
3252.52 313
3252.66 311
3252.79 312
3252.92 313
3253.05 314
3253.18 315
3253.31 315
3253.44 314
3253.57 310
3253.70 305
3253.83 296
3253.96 286
3254.09 273
3254.22 259
3254.36 246
3254.49 234
3254.62 226
3254.75 222
3254.88 222
3255.01 225
3255.14 229
3255.27 233
3255.40 235
3255.53 233
3255.66 227
3255.79 217
3255.93 203
3256.06 188
3256.19 171
3256.32 156
3256.45 143
3256.58 132
3256.71 124
3256.84 119
3256.97 116
3257.10 115
3257.23 117
3257.36 120
3257.49 124
3257.63 130
3257.76 136
3257.89 141
3258.02 144
3258.15 144
3258.28 143
3258.41 140
3258.54 137
3258.67 134
3258.80 132
3258.93 131
3259.07 130
3259.20 129
3259.33 129
3259.46 128
3259.59 129
3259.72 132
3259.85 137
3259.98 143
3260.11 148
3260.24 150
3260.37 147
3260.51 138
3260.64 123
3260.77 106
3260.90 88
3261.03 74
3261.16 64
3261.29 61
3261.42 62
3261.55 67
3261.68 74
3261.81 82
3261.95 88
3262.08 93
3262.21 97
3262.34 100
3262.47 101
3262.60 102
3262.73 101
3262.86 100
3262.99 99
3263.12 98
3263.25 98
3263.39 98
3263.52 97
3263.65 96
3263.78 93
3263.91 87
3264.04 79
3264.17 69
3264.30 58
3264.43 49
3264.56 41
3264.70 37
3264.83 34
3264.96 34
3265.09 33
3265.22 31
3265.35 27
3265.48 21
3265.61 15
3265.74 9
3265.87 4
3266.01 0
3266.14 0
3266.27 0
3266.40 0
3266.53 0
3266.66 0
3266.79 0
3266.92 0
3267.05 0
3267.18 0
3267.32 2
3267.45 7
3267.58 15
3267.71 23
3267.84 32
3267.97 40
3268.10 46
3268.23 50
3268.36 52
3268.49 52
3268.63 52
3268.76 53
3268.89 54
3269.02 56
3269.15 57
3269.28 56
3269.41 53
3269.54 47
3269.67 38
3269.81 28
3269.94 19
3270.07 11
3270.20 6
3270.33 5
3270.46 7
3270.59 11
3270.72 16
3270.85 19
3270.99 20
3271.12 18
3271.25 13
3271.38 6
3271.51 0
3271.64 0
3271.77 0
3271.90 0
3272.03 0
3272.17 0
3272.30 5
3272.43 12
3272.56 16
3272.69 18
3272.82 17
3272.95 13
3273.08 8
3273.21 3
3273.35 0
3273.48 0
3273.61 0
3273.74 0
3273.87 1
3274.00 3
3274.13 4
3274.26 3
3274.40 1
3274.53 0
3274.66 0
3274.79 0
3274.92 0
3275.05 5
3275.18 11
3275.31 18
3275.44 23
3275.58 26
3275.71 28
3275.84 27
3275.97 26
3276.10 25
3276.23 25
3276.36 26
3276.49 28
3276.63 30
3276.76 31
3276.89 30
3277.02 27
3277.15 21
3277.28 14
3277.41 9
3277.54 6
3277.68 8
3277.81 15
3277.94 27
3278.07 43
3278.20 60
3278.33 77
3278.46 92
3278.59 102
3278.73 108
3278.86 109
3278.99 104
3279.12 95
3279.25 83
3279.38 68
3279.51 52
3279.64 37
3279.78 22
3279.91 9
3280.04 0
3280.17 0
3280.30 0
3280.43 0
3280.56 0
3280.69 7
3280.83 26
3280.96 50
3281.09 74
3281.22 99
3281.35 120
3281.48 137
3281.61 149
3281.75 156
3281.88 160
3282.01 161
3282.14 159
3282.27 156
3282.40 152
3282.53 147
3282.66 142
3282.80 138
3282.93 135
3283.06 134
3283.19 134
3283.32 135
3283.45 139
3283.58 146
3283.72 154
3283.85 164
3283.98 176
3284.11 187
3284.24 197
3284.37 203
3284.50 206
3284.64 205
3284.77 201
3284.90 193
3285.03 182
3285.16 171
3285.29 160
3285.42 150
3285.56 140
3285.69 133
3285.82 127
3285.95 122
3286.08 118
3286.21 115
3286.34 112
3286.47 109
3286.61 107
3286.74 105
3286.87 105
3287.00 105
3287.13 106
3287.26 107
3287.39 108
3287.53 109
3287.66 109
3287.79 110
3287.92 111
3288.05 113
3288.18 115
3288.32 116
3288.45 118
3288.58 118
3288.71 116
3288.84 113
3288.97 108
3289.10 102
3289.24 96
3289.37 90
3289.50 85
3289.63 82
3289.76 82
3289.89 86
3290.02 94
3290.16 103
3290.29 114
3290.42 123
3290.55 130
3290.68 134
3290.81 136
3290.94 136
3291.08 137
3291.21 139
3291.34 142
3291.47 146
3291.60 149
3291.73 150
3291.87 146
3292.00 138
3292.13 125
3292.26 109
3292.39 92
3292.52 75
3292.65 59
3292.79 46
3292.92 35
3293.05 26
3293.18 18
3293.31 9
3293.44 0
3293.58 0
3293.71 0
3293.84 0
3293.97 0
3294.10 0
3294.23 0
3294.36 0
3294.50 0
3294.63 10
3294.76 18
3294.89 26
3295.02 32
3295.15 36
3295.29 36
3295.42 34
3295.55 29
3295.68 22
3295.81 14
3295.94 7
3296.08 2
3296.21 1
3296.34 2
3296.47 4
3296.60 8
3296.73 11
3296.87 12
3297.00 13
3297.13 12
3297.26 12
3297.39 14
3297.52 17
3297.66 22
3297.79 27
3297.92 32
3298.05 36
3298.18 36
3298.31 34
3298.45 28
3298.58 22
3298.71 15
3298.84 11
3298.97 11
3299.10 14
3299.24 21
3299.37 31
3299.50 41
3299.63 49
3299.76 53
3299.89 53
3300.03 50
3300.16 44
3300.29 38
3300.42 33
3300.55 32
3300.68 33
3300.82 37
3300.95 42
3301.08 45
3301.21 46
3301.34 43
3301.47 38
3301.61 32
3301.74 26
3301.87 23
3302.00 24
3302.13 28
3302.26 34
3302.40 42
3302.53 49
3302.66 55
3302.79 60
3302.92 62
3303.05 62
3303.19 61
3303.32 60
3303.45 58
3303.58 56
3303.71 52
3303.85 47
3303.98 40
3304.11 31
3304.24 21
3304.37 9
3304.50 0
3304.64 0
3304.77 0
3304.90 0
3305.03 0
3305.16 0
3305.30 0
3305.43 0
3305.56 3
3305.69 20
3305.82 37
3305.95 54
3306.09 69
3306.22 82
3306.35 92
3306.48 98
3306.61 101
3306.75 100
3306.88 96
3307.01 89
3307.14 82
3307.27 74
3307.40 66
3307.54 59
3307.67 53
3307.80 47
3307.93 41
3308.06 34
3308.20 27
3308.33 21
3308.46 17
3308.59 16
3308.72 18
3308.85 24
3308.99 33
3309.12 45
3309.25 57
3309.38 69
3309.51 80
3309.65 89
3309.78 95
3309.91 98
3310.04 98
3310.17 96
3310.31 91
3310.44 87
3310.57 86
3310.70 88
3310.83 95
3310.96 106
3311.10 119
3311.23 132
3311.36 144
3311.49 153
3311.62 158
3311.76 162
3311.89 167
3312.02 176
3312.15 190
3312.28 209
3312.42 231
3312.55 252
3312.68 268
3312.81 276
3312.94 275
3313.08 266
3313.21 250
3313.34 232
3313.47 213
3313.60 197
3313.74 183
3313.87 173
3314.00 165
3314.13 158
3314.26 151
3314.40 144
3314.53 138
3314.66 132
3314.79 127
3314.92 123
3315.06 122
3315.19 124
3315.32 129
3315.45 136
3315.58 146
3315.72 156
3315.85 167
3315.98 175
3316.11 182
3316.24 185
3316.38 186
3316.51 185
3316.64 181
3316.77 176
3316.90 171
3317.04 166
3317.17 163
3317.30 161
3317.43 163
3317.56 166
3317.70 169
3317.83 172
3317.96 172
3318.09 170
3318.22 165
3318.36 159
3318.49 153
3318.62 148
3318.75 146
3318.88 146
3319.02 148
3319.15 152
3319.28 158
3319.41 163
3319.54 167
3319.68 170
3319.81 172
3319.94 172
3320.07 171
3320.21 169
3320.34 165
3320.47 161
3320.60 157
3320.73 153
3320.87 148
3321.00 143
3321.13 137
3321.26 130
3321.39 122
3321.53 113
3321.66 104
3321.79 95
3321.92 88
3322.05 84
3322.19 81
3322.32 81
3322.45 81
3322.58 81
3322.72 82
3322.85 82
3322.98 82
3323.11 81
3323.24 80
3323.38 79
3323.51 76
3323.64 71
3323.77 66
3323.90 61
3324.04 58
3324.17 56
3324.30 58
3324.43 64
3324.57 72
3324.70 83
3324.83 96
3324.96 110
3325.09 125
3325.23 140
3325.36 154
3325.49 168
3325.62 179
3325.76 188
3325.89 196
3326.02 200
3326.15 204
3326.28 206
3326.42 209
3326.55 212
3326.68 216
3326.81 219
3326.95 223
3327.08 226
3327.21 228
3327.34 230
3327.47 231
3327.61 231
3327.74 229
3327.87 226
3328.00 221
3328.14 214
3328.27 204
3328.40 193
3328.53 181
3328.66 168
3328.80 154
3328.93 141
3329.06 127
3329.19 115
3329.33 104
3329.46 95
3329.59 88
3329.72 85
3329.86 84
3329.99 85
3330.12 88
3330.25 90
3330.38 89
3330.52 84
3330.65 75
3330.78 61
3330.91 44
3331.05 25
3331.18 9
3331.31 0
3331.44 0
3331.58 0
3331.71 0
3331.84 0
3331.97 4
3332.10 6
3332.24 5
3332.37 2
3332.50 0
3332.63 0
3332.77 0
3332.90 1
3333.03 9
3333.16 18
3333.30 29
3333.43 38
3333.56 45
3333.69 49
3333.83 51
3333.96 50
3334.09 49
3334.22 48
3334.35 47
3334.49 46
3334.62 46
3334.75 45
3334.88 43
3335.02 38
3335.15 32
3335.28 24
3335.41 16
3335.55 8
3335.68 2
3335.81 0
3335.94 0
3336.08 4
3336.21 13
3336.34 26
3336.47 40
3336.61 56
3336.74 70
3336.87 80
3337.00 85
3337.14 84
3337.27 77
3337.40 66
3337.53 54
3337.66 44
3337.80 37
3337.93 37
3338.06 43
3338.19 54
3338.33 66
3338.46 78
3338.59 87
3338.72 93
3338.86 95
3338.99 94
3339.12 92
3339.25 90
3339.39 90
3339.52 92
3339.65 95
3339.78 99
3339.92 104
3340.05 108
3340.18 111
3340.31 113
3340.45 115
3340.58 117
3340.71 120
3340.84 127
3340.98 136
3341.11 149
3341.24 163
3341.37 178
3341.51 191
3341.64 200
3341.77 206
3341.90 206
3342.04 202
3342.17 195
3342.30 186
3342.43 177
3342.57 168
3342.70 161
3342.83 156
3342.96 153
3343.10 150
3343.23 148
3343.36 145
3343.49 141
3343.63 136
3343.76 130
3343.89 122
3344.03 113
3344.16 102
3344.29 91
3344.42 79
3344.56 68
3344.69 59
3344.82 53
3344.95 52
3345.09 54
3345.22 61
3345.35 71
3345.48 84
3345.62 98
3345.75 112
3345.88 124
3346.01 132
3346.15 136
3346.28 135
3346.41 130
3346.54 121
3346.68 112
3346.81 104
3346.94 96
3347.07 91
3347.21 87
3347.34 84
3347.47 80
3347.61 77
3347.74 74
3347.87 72
3348.00 72
3348.14 75
3348.27 81
3348.40 87
3348.53 92
3348.67 94
3348.80 92
3348.93 84
3349.06 72
3349.20 57
3349.33 42
3349.46 28
3349.60 18
3349.73 10
3349.86 6
3349.99 4
3350.13 4
3350.26 5
3350.39 7
3350.52 11
3350.66 15
3350.79 21
3350.92 28
3351.05 35
3351.19 42
3351.32 47
3351.45 50
3351.59 50
3351.72 48
3351.85 45
3351.98 43
3352.12 41
3352.25 40
3352.38 41
3352.51 42
3352.65 42
3352.78 42
3352.91 41
3353.05 39
3353.18 38
3353.31 38
3353.44 39
3353.58 39
3353.71 37
3353.84 33
3353.98 26
3354.11 18
3354.24 9
3354.37 1
3354.51 0
3354.64 0
3354.77 0
3354.90 0
3355.04 0
3355.17 0
3355.30 0
3355.44 0
3355.57 2
3355.70 3
3355.83 5
3355.97 8
3356.10 12
3356.23 16
3356.37 21
3356.50 27
3356.63 33
3356.76 39
3356.90 43
3357.03 45
3357.16 46
3357.30 45
3357.43 44
3357.56 42
3357.69 41
3357.83 40
3357.96 41
3358.09 43
3358.23 46
3358.36 50
3358.49 54
3358.62 59
3358.76 64
3358.89 68
3359.02 71
3359.16 73
3359.29 72
3359.42 68
3359.55 60
3359.69 51
3359.82 39
3359.95 28
3360.09 18
3360.22 10
3360.35 6
3360.48 5
3360.62 10
3360.75 20
3360.88 34
3361.02 51
3361.15 68
3361.28 83
3361.41 94
3361.55 101
3361.68 103
3361.81 101
3361.95 99
3362.08 96
3362.21 95
3362.34 96
3362.48 97
3362.61 99
3362.74 99
3362.88 98
3363.01 95
3363.14 90
3363.28 85
3363.41 79
3363.54 74
3363.67 68
3363.81 63
3363.94 59
3364.07 57
3364.21 56
3364.34 57
3364.47 60
3364.60 63
3364.74 68
3364.87 72
3365.00 76
3365.14 80
3365.27 84
3365.40 88
3365.54 93
3365.67 98
3365.80 103
3365.93 107
3366.07 110
3366.20 111
3366.33 111
3366.47 108
3366.60 103
3366.73 97
3366.87 90
3367.00 83
3367.13 79
3367.27 76
3367.40 77
3367.53 80
3367.66 84
3367.80 89
3367.93 92
3368.06 92
3368.20 89
3368.33 84
3368.46 78
3368.60 72
3368.73 67
3368.86 63
3368.99 61
3369.13 60
3369.26 58
3369.39 55
3369.53 52
3369.66 48
3369.79 46
3369.93 43
3370.06 42
3370.19 41
3370.33 40
3370.46 40
3370.59 40
3370.72 43
3370.86 48
3370.99 57
3371.12 68
3371.26 80
3371.39 92
3371.52 100
3371.66 104
3371.79 103
3371.92 98
3372.06 91
3372.19 83
3372.32 76
3372.46 72
3372.59 69
3372.72 68
3372.85 66
3372.99 64
3373.12 63
3373.25 61
3373.39 62
3373.52 65
3373.65 71
3373.79 80
3373.92 90
3374.05 99
3374.19 108
3374.32 114
3374.45 117
3374.59 118
3374.72 116
3374.85 113
3374.99 108
3375.12 103
3375.25 97
3375.38 92
3375.52 88
3375.65 85
3375.78 84
3375.92 85
3376.05 86
3376.18 87
3376.32 87
3376.45 88
3376.58 87
3376.72 87
3376.85 87
3376.98 88
3377.12 90
3377.25 92
3377.38 94
3377.52 95
3377.65 96
3377.78 95
3377.92 94
3378.05 91
3378.18 88
3378.32 84
3378.45 79
3378.58 75
3378.72 71
3378.85 69
3378.98 69
3379.12 72
3379.25 78
3379.38 84
3379.52 91
3379.65 96
3379.78 99
3379.91 101
3380.05 103
3380.18 104
3380.31 107
3380.45 110
3380.58 115
3380.71 121
3380.85 125
3380.98 127
3381.11 128
3381.25 127
3381.38 125
3381.51 122
3381.65 118
3381.78 116
3381.91 114
3382.05 114
3382.18 115
3382.31 118
3382.45 123
3382.58 130
3382.71 137
3382.85 144
3382.98 148
3383.11 149
3383.25 147
3383.38 142
3383.51 137
3383.65 133
3383.78 132
3383.91 134
3384.05 139
3384.18 144
3384.31 149
3384.45 152
3384.58 152
3384.71 150
3384.85 147
3384.98 145
3385.11 146
3385.25 149
3385.38 155
3385.51 161
3385.65 166
3385.78 167
3385.92 165
3386.05 157
3386.18 146
3386.32 132
3386.45 118
3386.58 105
3386.72 95
3386.85 88
3386.98 84
3387.12 82
3387.25 82
3387.38 81
3387.52 79
3387.65 76
3387.78 70
3387.92 64
3388.05 56
3388.18 49
3388.32 43
3388.45 37
3388.58 34
3388.72 33
3388.85 35
3388.98 41
3389.12 50
3389.25 62
3389.38 76
3389.52 89
3389.65 100
3389.78 109
3389.92 113
3390.05 115
3390.19 115
3390.32 114
3390.45 112
3390.59 111
3390.72 108
3390.85 103
3390.99 96
3391.12 86
3391.25 74
3391.39 62
3391.52 52
3391.65 45
3391.79 44
3391.92 46
3392.05 51
3392.19 59
3392.32 67
3392.45 75
3392.59 81
3392.72 85
3392.86 86
3392.99 84
3393.12 78
3393.26 71
3393.39 61
3393.52 51
3393.66 40
3393.79 29
3393.92 19
3394.06 10
3394.19 2
3394.32 0
3394.46 0
3394.59 0
3394.73 0
3394.86 0
3394.99 0
3395.13 4
3395.26 6
3395.39 5
3395.53 3
3395.66 1
3395.79 0
3395.93 2
3396.06 10
3396.19 24
3396.33 42
3396.46 63
3396.60 85
3396.73 103
3396.86 118
3397.00 127
3397.13 131
3397.26 131
3397.40 128
3397.53 123
3397.66 119
3397.80 117
3397.93 118
3398.07 120
3398.20 125
3398.33 131
3398.47 139
3398.60 146
3398.73 152
3398.87 158
3399.00 162
3399.13 164
3399.27 165
3399.40 164
3399.54 161
3399.67 157
3399.80 151
3399.94 144
3400.07 138
3400.20 133
3400.34 130
3400.47 130
3400.60 133
3400.74 138
3400.87 143
3401.01 146
3401.14 146
3401.27 141
3401.41 130
3401.54 115
3401.67 97
3401.81 79
3401.94 62
3402.08 50
3402.21 43
3402.34 41
3402.48 43
3402.61 47
3402.74 51
3402.88 54
3403.01 54
3403.15 52
3403.28 50
3403.41 49
3403.55 49
3403.68 51
3403.81 54
3403.95 56
3404.08 55
3404.22 50
3404.35 41
3404.48 29
3404.62 15
3404.75 1
3404.88 0
3405.02 0
3405.15 0
3405.29 0
3405.42 0
3405.55 11
3405.69 25
3405.82 39
3405.95 52
3406.09 64
3406.22 75
3406.36 83
3406.49 89
3406.62 93
3406.76 96
3406.89 96
3407.03 96
3407.16 95
3407.29 95
3407.43 94
3407.56 95
3407.69 97
3407.83 101
3407.96 106
3408.10 115
3408.23 126
3408.36 140
3408.50 156
3408.63 172
3408.76 188
3408.90 202
3409.03 212
3409.17 218
3409.30 219
3409.43 216
3409.57 209
3409.70 199
3409.84 188
3409.97 175
3410.10 162
3410.24 148
3410.37 135
3410.51 122
3410.64 111
3410.77 103
3410.91 98
3411.04 96
3411.17 95
3411.31 97
3411.44 100
3411.58 105
3411.71 110
3411.84 115
3411.98 121
3412.11 127
3412.25 132
3412.38 136
3412.51 139
3412.65 140
3412.78 140
3412.92 139
3413.05 138
3413.18 136
3413.32 135
3413.45 134
3413.59 132
3413.72 129
3413.85 125
3413.99 120
3414.12 113
3414.25 106
3414.39 101
3414.52 97
3414.66 96
3414.79 97
3414.92 100
3415.06 105
3415.19 110
3415.33 113
3415.46 115
3415.59 115
3415.73 114
3415.86 112
3416.00 110
3416.13 108
3416.26 108
3416.40 110
3416.53 114
3416.67 118
3416.80 122
3416.93 126
3417.07 130
3417.20 134
3417.34 139
3417.47 143
3417.60 146
3417.74 147
3417.87 146
3418.01 141
3418.14 133
3418.27 123
3418.41 113
3418.54 104
3418.68 97
3418.81 93
3418.95 92
3419.08 92
3419.21 93
3419.35 92
3419.48 89
3419.62 83
3419.75 74
3419.88 63
3420.02 51
3420.15 39
3420.29 28
3420.42 20
3420.55 14
3420.69 12
3420.82 11
3420.96 10
3421.09 9
3421.22 6
3421.36 0
3421.49 0
3421.63 0
3421.76 0
3421.89 0
3422.03 0
3422.16 0
3422.30 5
3422.43 20
3422.57 33
3422.70 45
3422.83 54
3422.97 60
3423.10 64
3423.24 66
3423.37 68
3423.50 68
3423.64 68
3423.77 68
3423.91 68
3424.04 70
3424.17 75
3424.31 82
3424.44 93
3424.58 105
3424.71 117
3424.85 128
3424.98 135
3425.11 138
3425.25 137
3425.38 130
3425.52 119
3425.65 105
3425.78 90
3425.92 73
3426.05 57
3426.19 42
3426.32 30
3426.46 19
3426.59 9
3426.72 1
3426.86 0
3426.99 0
3427.13 0
3427.26 0
3427.40 0
3427.53 6
3427.66 18
3427.80 30
3427.93 42
3428.07 52
3428.20 61
3428.33 68
3428.47 74
3428.60 78
3428.74 80
3428.87 81
3429.01 81
3429.14 78
3429.27 75
3429.41 70
3429.54 65
3429.68 59
3429.81 54
3429.95 50
3430.08 46
3430.21 44
3430.35 41
3430.48 40
3430.62 39
3430.75 38
3430.89 36
3431.02 34
3431.15 33
3431.29 33
3431.42 35
3431.56 39
3431.69 47
3431.83 57
3431.96 69
3432.09 83
3432.23 98
3432.36 112
3432.50 125
3432.63 136
3432.77 145
3432.90 151
3433.03 153
3433.17 151
3433.30 146
3433.44 139
3433.57 132
3433.71 124
3433.84 116
3433.98 110
3434.11 105
3434.24 100
3434.38 96
3434.51 93
3434.65 92
3434.78 92
3434.92 93
3435.05 96
3435.18 98
3435.32 101
3435.45 101
3435.59 101
3435.72 98
3435.86 94
3435.99 90
3436.12 85
3436.26 81
3436.39 77
3436.53 74
3436.66 72
3436.80 69
3436.93 66
3437.07 63
3437.20 60
3437.33 59
3437.47 61
3437.60 65
3437.74 71
3437.87 77
3438.01 82
3438.14 84
3438.28 84
3438.41 80
3438.54 75
3438.68 68
3438.81 63
3438.95 60
3439.08 58
3439.22 58
3439.35 59
3439.49 60
3439.62 61
3439.75 61
3439.89 60
3440.02 58
3440.16 57
3440.29 55
3440.43 54
3440.56 51
3440.70 49
3440.83 46
3440.96 44
3441.10 42
3441.23 42
3441.37 43
3441.50 46
3441.64 50
3441.77 56
3441.91 61
3442.04 67
3442.17 72
3442.31 77
3442.44 83
3442.58 90
3442.71 99
3442.85 110
3442.98 123
3443.12 138
3443.25 153
3443.39 168
3443.52 180
3443.65 188
3443.79 193
3443.92 194
3444.06 190
3444.19 184
3444.33 175
3444.46 164
3444.60 154
3444.73 145
3444.87 137
3445.00 133
3445.13 130
3445.27 129
3445.40 130
3445.54 131
3445.67 132
3445.81 134
3445.94 135
3446.08 137
3446.21 139
3446.35 142
3446.48 146
3446.62 151
3446.75 157
3446.88 163
3447.02 169
3447.15 173
3447.29 175
3447.42 173
3447.56 169
3447.69 161
3447.83 150
3447.96 139
3448.10 128
3448.23 119
3448.36 113
3448.50 109
3448.63 107
3448.77 105
3448.90 103
3449.04 100
3449.17 95
3449.31 89
3449.44 84
3449.58 81
3449.71 82
3449.85 87
3449.98 97
3450.12 110
3450.25 125
3450.38 138
3450.52 148
3450.65 153
3450.79 153
3450.92 149
3451.06 140
3451.19 129
3451.33 118
3451.46 108
3451.60 99
3451.73 92
3451.87 86
3452.00 81
3452.14 77
3452.27 73
3452.40 70
3452.54 69
3452.67 70
3452.81 75
3452.94 81
3453.08 90
3453.21 99
3453.35 106
3453.48 112
3453.62 114
3453.75 114
3453.89 112
3454.02 110
3454.16 110
3454.29 112
3454.43 118
3454.56 127
3454.70 138
3454.83 150
3454.96 160
3455.10 168
3455.23 171
3455.37 170
3455.50 165
3455.64 157
3455.77 148
3455.91 138
3456.04 127
3456.18 116
3456.31 107
3456.45 97
3456.58 87
3456.72 78
3456.85 68
3456.99 59
3457.12 50
3457.26 41
3457.39 34
3457.53 29
3457.66 26
3457.80 24
3457.93 24
3458.06 24
3458.20 24
3458.33 21
3458.47 18
3458.60 13
3458.74 7
3458.87 2
3459.01 0
3459.14 0
3459.28 0
3459.41 0
3459.55 0
3459.68 0
3459.82 0
3459.95 0
3460.09 0
3460.22 0
3460.36 2
3460.49 7
3460.63 13
3460.76 20
3460.90 29
3461.03 39
3461.17 51
3461.30 65
3461.44 82
3461.57 100
3461.71 119
3461.84 138
3461.98 155
3462.11 168
3462.25 177
3462.38 180
3462.52 179
3462.65 174
3462.79 166
3462.92 155
3463.05 143
3463.19 130
3463.32 116
3463.46 102
3463.59 87
3463.73 74
3463.86 63
3464.00 56
3464.13 53
3464.27 54
3464.40 60
3464.54 69
3464.67 81
3464.81 94
3464.94 109
3465.08 123
3465.21 135
3465.35 145
3465.48 152
3465.62 154
3465.75 153
3465.89 149
3466.02 142
3466.16 135
3466.29 127
3466.43 120
3466.56 114
3466.70 109
3466.83 106
3466.97 104
3467.10 104
3467.24 104
3467.37 104
3467.51 103
3467.64 102
3467.78 100
3467.91 99
3468.05 99
3468.18 102
3468.32 107
3468.45 113
3468.59 120
3468.72 127
3468.86 134
3468.99 140
3469.13 146
3469.26 150
3469.40 153
3469.53 154
3469.67 152
3469.80 147
3469.94 139
3470.07 128
3470.21 116
3470.34 103
3470.48 90
3470.61 79
3470.75 69
3470.88 61
3471.02 53
3471.15 46
3471.29 40
3471.42 33
3471.56 26
3471.69 20
3471.83 15
3471.96 13
3472.10 14
3472.23 20
3472.37 30
3472.51 45
3472.64 64
3472.78 83
3472.91 102
3473.05 118
3473.18 129
3473.32 135
3473.45 135
3473.59 131
3473.72 124
3473.86 114
3473.99 105
3474.13 96
3474.26 90
3474.40 87
3474.53 88
3474.67 92
3474.80 99
3474.94 107
3475.07 115
3475.21 120
3475.34 123
3475.48 123
3475.61 121
3475.75 120
3475.88 120
3476.02 123
3476.15 128
3476.29 135
3476.42 143
3476.56 152
3476.69 163
3476.83 174
3476.96 186
3477.10 201
3477.24 216
3477.37 231
3477.51 244
3477.64 253
3477.78 260
3477.91 264
3478.05 267
3478.18 270
3478.32 273
3478.45 277
3478.59 280
3478.72 283
3478.86 284
3478.99 283
3479.13 283
3479.26 282
3479.40 283
3479.53 285
3479.67 290
3479.80 294
3479.94 297
3480.07 297
3480.21 294
3480.35 287
3480.48 277
3480.62 264
3480.75 251
3480.89 237
3481.02 225
3481.16 214
3481.29 204
3481.43 197
3481.56 192
3481.70 188
3481.83 185
3481.97 183
3482.10 181
3482.24 180
3482.37 180
3482.51 181
3482.64 182
3482.78 183
3482.92 183
3483.05 180
3483.19 174
3483.32 164
3483.46 151
3483.59 135
3483.73 120
3483.86 107
3484.00 97
3484.13 90
3484.27 87
3484.40 87
3484.54 88
3484.67 89
3484.81 89
3484.95 87
3485.08 83
3485.22 77
3485.35 69
3485.49 62
3485.62 54
3485.76 47
3485.89 41
3486.03 37
3486.16 36
3486.30 37
3486.43 41
3486.57 49
3486.70 59
3486.84 73
3486.98 87
3487.11 100
3487.25 111
3487.38 119
3487.52 121
3487.65 118
3487.79 112
3487.92 105
3488.06 99
3488.19 96
3488.33 96
3488.46 99
3488.60 103
3488.74 108
3488.87 110
3489.01 109
3489.14 105
3489.28 97
3489.41 87
3489.55 77
3489.68 67
3489.82 61
3489.95 58
3490.09 59
3490.23 62
3490.36 65
3490.50 66
3490.63 65
3490.77 59
3490.90 51
3491.04 41
3491.17 32
3491.31 27
3491.44 27
3491.58 32
3491.72 40
3491.85 51
3491.99 61
3492.12 68
3492.26 73
3492.39 76
3492.53 76
3492.66 75
3492.80 74
3492.93 73
3493.07 74
3493.21 77
3493.34 81
3493.48 88
3493.61 97
3493.75 108
3493.88 120
3494.02 132
3494.15 142
3494.29 150
3494.43 154
3494.56 155
3494.70 153
3494.83 150
3494.97 147
3495.10 144
3495.24 143
3495.37 145
3495.51 149
3495.65 155
3495.78 161
3495.92 166
3496.05 169
3496.19 169
3496.32 167
3496.46 162
3496.59 156
3496.73 151
3496.87 147
3497.00 145
3497.14 145
3497.27 147
3497.41 150
3497.54 153
3497.68 154
3497.81 153
3497.95 150
3498.09 146
3498.22 142
3498.36 139
3498.49 137
3498.63 138
3498.76 140
3498.90 144
3499.03 148
3499.17 151
3499.31 152
3499.44 151
3499.58 146
3499.71 139
3499.85 129
3499.98 118
3500.12 106
3500.26 92
3500.39 79
3500.53 67
3500.66 55
3500.80 44
3500.93 33
3501.07 23
3501.20 14
3501.34 4
3501.48 0
3501.61 0
3501.75 0
3501.88 0
3502.02 0
3502.15 0
3502.29 0
3502.43 0
3502.56 1
3502.70 11
3502.83 21
3502.97 33
3503.10 44
3503.24 54
3503.38 62
3503.51 68
3503.65 73
3503.78 77
3503.92 82
3504.05 88
3504.19 97
3504.33 107
3504.46 117
3504.60 126
3504.73 130
3504.87 130
3505.00 125
3505.14 115
3505.28 102
3505.41 89
3505.55 78
3505.68 71
3505.82 69
3505.95 73
3506.09 81
3506.23 90
3506.36 97
3506.50 101
3506.63 101
3506.77 96
3506.90 87
3507.04 76
3507.18 64
3507.31 55
3507.45 49
3507.58 46
3507.72 45
3507.86 47
3507.99 49
3508.13 52
3508.26 55
3508.40 59
3508.53 63
3508.67 69
3508.81 75
3508.94 82
3509.08 87
3509.21 89
3509.35 88
3509.48 84
3509.62 77
3509.76 68
3509.89 59
3510.03 50
3510.16 43
3510.30 37
3510.44 34
3510.57 32
3510.71 32
3510.84 33
3510.98 34
3511.11 36
3511.25 38
3511.39 39
3511.52 41
3511.66 44
3511.79 47
3511.93 51
3512.07 55
3512.20 58
3512.34 59
3512.47 57
3512.61 53
3512.75 46
3512.88 39
3513.02 33
3513.15 29
3513.29 28
3513.42 28
3513.56 29
3513.70 28
3513.83 26
3513.97 23
3514.10 20
3514.24 18
3514.38 19
3514.51 22
3514.65 27
3514.78 32
3514.92 35
3515.06 35
3515.19 30
3515.33 24
3515.46 16
3515.60 11
3515.74 8
3515.87 11
3516.01 17
3516.14 26
3516.28 36
3516.41 46
3516.55 55
3516.69 61
3516.82 64
3516.96 66
3517.09 66
3517.23 64
3517.37 61
3517.50 56
3517.64 49
3517.77 41
3517.91 31
3518.05 21
3518.18 10
3518.32 0
3518.45 0
3518.59 0
3518.73 0
3518.86 0
3519.00 0
3519.13 0
3519.27 0
3519.41 1
3519.54 11
3519.68 20
3519.81 26
3519.95 31
3520.09 35
3520.22 38
3520.36 43
3520.49 52
3520.63 63
3520.77 77
3520.90 91
3521.04 102
3521.17 110
3521.31 113
3521.45 112
3521.58 106
3521.72 98
3521.86 89
3521.99 80
3522.13 72
3522.26 65
3522.40 59
3522.54 55
3522.67 53
3522.81 54
3522.94 57
3523.08 64
3523.22 73
3523.35 84
3523.49 95
3523.62 106
3523.76 115
3523.90 121
3524.03 124
3524.17 124
3524.30 120
3524.44 113
3524.58 101
3524.71 87
3524.85 72
3524.99 56
3525.12 41
3525.26 30
3525.39 24
3525.53 24
3525.67 29
3525.80 39
3525.94 53
3526.07 68
3526.21 82
3526.35 94
3526.48 104
3526.62 109
3526.75 112
3526.89 113
3527.03 112
3527.16 111
3527.30 108
3527.44 103
3527.57 97
3527.71 88
3527.84 76
3527.98 64
3528.12 53
3528.25 43
3528.39 37
3528.52 35
3528.66 37
3528.80 43
3528.93 51
3529.07 61
3529.21 70
3529.34 78
3529.48 85
3529.61 88
3529.75 89
3529.89 87
3530.02 83
3530.16 77
3530.30 69
3530.43 61
3530.57 54
3530.70 48
3530.84 42
3530.98 37
3531.11 32
3531.25 26
3531.39 22
3531.52 18
3531.66 16
3531.79 16
3531.93 19
3532.07 25
3532.20 31
3532.34 38
3532.48 45
3532.61 51
3532.75 57
3532.88 62
3533.02 68
3533.16 75
3533.29 84
3533.43 94
3533.57 105
3533.70 116
3533.84 125
3533.97 133
3534.11 137
3534.25 137
3534.38 133
3534.52 126
3534.66 117
3534.79 108
3534.93 98
3535.06 90
3535.20 84
3535.34 81
3535.47 80
3535.61 82
3535.75 88
3535.88 96
3536.02 107
3536.16 119
3536.29 131
3536.43 143
3536.56 154
3536.70 163
3536.84 172
3536.97 180
3537.11 188
3537.25 197
3537.38 206
3537.52 215
3537.66 224
3537.79 232
3537.93 237
3538.06 239
3538.20 237
3538.34 233
3538.47 227
3538.61 220
3538.75 215
3538.88 213
3539.02 216
3539.16 222
3539.29 230
3539.43 240
3539.56 250
3539.70 258
3539.84 263
3539.97 266
3540.11 267
3540.25 268
3540.38 271
3540.52 277
3540.66 287
3540.79 303
3540.93 323
3541.07 346
3541.20 370
3541.34 393
3541.47 415
3541.61 434
3541.75 451
3541.88 465
3542.02 475
3542.16 482
3542.29 484
3542.43 482
3542.57 474
3542.70 461
3542.84 445
3542.98 426
3543.11 408
3543.25 391
3543.38 379
3543.52 369
3543.66 364
3543.79 361
3543.93 360
3544.07 361
3544.20 363
3544.34 365
3544.48 368
3544.61 372
3544.75 377
3544.89 380
3545.02 383
3545.16 383
3545.30 380
3545.43 377
3545.57 372
3545.71 369
3545.84 368
3545.98 370
3546.11 375
3546.25 383
3546.39 392
3546.52 400
3546.66 406
3546.80 408
3546.93 406
3547.07 399
3547.21 388
3547.34 375
3547.48 360
3547.62 345
3547.75 332
3547.89 322
3548.03 318
3548.16 317
3548.30 321
3548.44 328
3548.57 335
3548.71 341
3548.85 344
3548.98 345
3549.12 343
3549.26 338
3549.39 332
3549.53 324
3549.67 316
3549.80 308
3549.94 300
3550.07 293
3550.21 286
3550.35 282
3550.48 278
3550.62 276
3550.76 274
3550.89 272
3551.03 269
3551.17 264
3551.30 256
3551.44 246
3551.58 235
3551.71 223
3551.85 212
3551.99 204
3552.12 197
3552.26 193
3552.40 189
3552.53 186
3552.67 184
3552.81 181
3552.94 180
3553.08 181
3553.22 184
3553.35 188
3553.49 194
3553.63 197
3553.76 197
3553.90 192
3554.04 182
3554.17 168
3554.31 151
3554.45 133
3554.58 115
3554.72 99
3554.86 87
3554.99 77
3555.13 69
3555.27 61
3555.40 55
3555.54 47
3555.68 38
3555.81 28
3555.95 18
3556.09 7
3556.22 0
3556.36 0
3556.50 0
3556.63 0
3556.77 0
3556.91 14
3557.05 32
3557.18 52
3557.32 72
3557.46 89
3557.59 100
3557.73 104
3557.87 102
3558.00 94
3558.14 83
3558.28 71
3558.41 63
3558.55 58
3558.69 57
3558.82 59
3558.96 63
3559.10 67
3559.23 70
3559.37 72
3559.51 73
3559.64 73
3559.78 73
3559.92 74
3560.05 78
3560.19 83
3560.33 91
3560.46 102
3560.60 113
3560.74 123
3560.87 131
3561.01 134
3561.15 131
3561.29 123
3561.42 110
3561.56 93
3561.70 76
3561.83 61
3561.97 48
3562.11 40
3562.24 37
3562.38 38
3562.52 42
3562.65 47
3562.79 51
3562.93 53
3563.06 53
3563.20 50
3563.34 44
3563.47 38
3563.61 31
3563.75 25
3563.89 21
3564.02 19
3564.16 20
3564.30 22
3564.43 25
3564.57 28
3564.71 30
3564.84 31
3564.98 31
3565.12 29
3565.25 26
3565.39 22
3565.53 18
3565.66 12
3565.80 5
3565.94 0
3566.08 0
3566.21 0
3566.35 0
3566.49 0
3566.62 0
3566.76 0
3566.90 0
3567.03 7
3567.17 19
3567.31 32
3567.44 44
3567.58 57
3567.72 70
3567.86 82
3567.99 94
3568.13 103
3568.27 111
3568.40 117
3568.54 120
3568.68 121
3568.81 120
3568.95 117
3569.09 113
3569.22 107
3569.36 100
3569.50 93
3569.64 86
3569.77 80
3569.91 73
3570.05 67
3570.18 61
3570.32 57
3570.46 54
3570.59 52
3570.73 53
3570.87 56
3571.01 60
3571.14 65
3571.28 71
3571.42 77
3571.55 84
3571.69 91
3571.83 100
3571.96 110
3572.10 123
3572.24 138
3572.38 155
3572.51 172
3572.65 188
3572.79 202
3572.92 213
3573.06 222
3573.20 228
3573.34 231
3573.47 233
3573.61 234
3573.75 232
3573.88 229
3574.02 224
3574.16 219
3574.29 214
3574.43 209
3574.57 207
3574.71 206
3574.84 206
3574.98 207
3575.12 206
3575.25 203
3575.39 198
3575.53 191
3575.67 183
3575.80 175
3575.94 167
3576.08 159
3576.21 150
3576.35 139
3576.49 125
3576.63 109
3576.76 90
3576.90 72
3577.04 56
3577.17 44
3577.31 37
3577.45 35
3577.58 39
3577.72 47
3577.86 58
3578.00 71
3578.13 86
3578.27 100
3578.41 115
3578.54 128
3578.68 139
3578.82 147
3578.96 152
3579.09 154
3579.23 152
3579.37 147
3579.50 141
3579.64 134
3579.78 126
3579.92 118
3580.05 110
3580.19 103
3580.33 96
3580.47 90
3580.60 85
3580.74 82
3580.88 81
3581.01 81
3581.15 83
3581.29 84
3581.43 85
3581.56 85
3581.70 83
3581.84 80
3581.97 77
3582.11 73
3582.25 68
3582.39 63
3582.52 58
3582.66 52
3582.80 46
3582.93 40
3583.07 34
3583.21 29
3583.35 26
3583.48 23
3583.62 22
3583.76 21
3583.90 20
3584.03 18
3584.17 15
3584.31 11
3584.44 8
3584.58 5
3584.72 3
3584.86 2
3584.99 3
3585.13 6
3585.27 11
3585.41 17
3585.54 24
3585.68 33
3585.82 43
3585.95 54
3586.09 65
3586.23 76
3586.37 86
3586.50 95
3586.64 102
3586.78 107
3586.92 108
3587.05 106
3587.19 101
3587.33 93
3587.47 84
3587.60 75
3587.74 66
3587.88 58
3588.01 51
3588.15 45
3588.29 39
3588.43 32
3588.56 24
3588.70 15
3588.84 5
3588.98 0
3589.11 0
3589.25 0
3589.39 0
3589.53 0
3589.66 0
3589.80 0
3589.94 0
3590.07 3
3590.21 15
3590.35 29
3590.49 45
3590.62 63
3590.76 82
3590.90 100
3591.04 115
3591.17 127
3591.31 135
3591.45 139
3591.59 138
3591.72 132
3591.86 123
3592.00 111
3592.14 97
3592.27 81
3592.41 65
3592.55 52
3592.69 41
3592.82 35
3592.96 33
3593.10 36
3593.23 41
3593.37 47
3593.51 52
3593.65 54
3593.78 54
3593.92 51
3594.06 46
3594.20 40
3594.33 33
3594.47 28
3594.61 25
3594.75 24
3594.88 25
3595.02 30
3595.16 38
3595.30 48
3595.43 59
3595.57 70
3595.71 80
3595.85 89
3595.98 97
3596.12 104
3596.26 113
3596.40 122
3596.53 133
3596.67 144
3596.81 154
3596.95 164
3597.08 171
3597.22 175
3597.36 176
3597.50 174
3597.63 171
3597.77 167
3597.91 163
3598.05 161
3598.18 161
3598.32 162
3598.46 164
3598.60 165
3598.73 164
3598.87 161
3599.01 154
3599.15 146
3599.28 135
3599.42 125
3599.56 114
3599.70 105
3599.83 97
3599.97 90
3600.11 85
3600.25 80
3600.38 77
3600.52 74
3600.66 71
3600.80 68
3600.94 64
3601.07 61
3601.21 59
3601.35 58
3601.49 59
3601.62 61
3601.76 63
3601.90 64
3602.04 63
3602.17 59
3602.31 53
3602.45 45
3602.59 37
3602.72 30
3602.86 25
3603.00 24
3603.14 26
3603.27 32
3603.41 43
3603.55 57
3603.69 73
3603.82 90
3603.96 105
3604.10 118
3604.24 127
3604.38 133
3604.51 137
3604.65 139
3604.79 141
3604.93 141
3605.06 137
3605.20 130
3605.34 117
3605.48 101
3605.61 82
3605.75 63
3605.89 48
3606.03 39
3606.16 36
3606.30 39
3606.44 46
3606.58 54
3606.72 61
3606.85 66
3606.99 68
3607.13 68
3607.27 65
3607.40 62
3607.54 58
3607.68 55
3607.82 53
3607.95 53
3608.09 54
3608.23 56
3608.37 59
3608.51 63
3608.64 66
3608.78 68
3608.92 70
3609.06 70
3609.19 69
3609.33 67
3609.47 64
3609.61 59
3609.75 55
3609.88 49
3610.02 45
3610.16 41
3610.30 39
3610.43 38
3610.57 36
3610.71 35
3610.85 33
3610.99 32
3611.12 33
3611.26 38
3611.40 48
3611.54 64
3611.67 84
3611.81 106
3611.95 129
3612.09 149
3612.23 166
3612.36 178
3612.50 185
3612.64 188
3612.78 189
3612.91 188
3613.05 184
3613.19 178
3613.33 171
3613.47 163
3613.60 154
3613.74 145
3613.88 138
3614.02 131
3614.15 125
3614.29 121
3614.43 116
3614.57 111
3614.71 107
3614.84 104
3614.98 103
3615.12 103
3615.26 106
3615.40 109
3615.53 114
3615.67 117
3615.81 119
3615.95 118
3616.08 115
3616.22 109
3616.36 103
3616.50 97
3616.64 94
3616.77 94
3616.91 97
3617.05 101
3617.19 107
3617.33 111
3617.46 113
3617.60 112
3617.74 106
3617.88 97
3618.01 87
3618.15 76
3618.29 65
3618.43 56
3618.57 49
3618.70 45
3618.84 42
3618.98 40
3619.12 39
3619.26 39
3619.39 40
3619.53 43
3619.67 46
3619.81 49
3619.95 51
3620.08 51
3620.22 49
3620.36 43
3620.50 35
3620.64 26
3620.77 16
3620.91 7
3621.05 1
3621.19 0
3621.33 0
3621.46 0
3621.60 0
3621.74 3
3621.88 7
3622.02 12
3622.15 19
3622.29 28
3622.43 39
3622.57 50
3622.71 61
3622.84 68
3622.98 70
3623.12 67
3623.26 58
3623.40 46
3623.53 32
3623.67 19
3623.81 9
3623.95 3
3624.09 0
3624.22 0
3624.36 0
3624.50 0
3624.64 0
3624.78 0
3624.91 0
3625.05 0
3625.19 0
3625.33 0
3625.47 5
3625.60 12
3625.74 19
3625.88 26
3626.02 34
3626.16 42
3626.29 51
3626.43 62
3626.57 73
3626.71 85
3626.85 97
3626.98 108
3627.12 118
3627.26 126
3627.40 132
3627.54 135
3627.67 135
3627.81 132
3627.95 125
3628.09 116
3628.23 106
3628.37 96
3628.50 89
3628.64 85
3628.78 84
3628.92 87
3629.06 92
3629.19 96
3629.33 100
3629.47 100
3629.61 97
3629.75 91
3629.88 84
3630.02 76
3630.16 68
3630.30 60
3630.44 53
3630.58 47
3630.71 42
3630.85 39
3630.99 38
3631.13 40
3631.27 44
3631.40 50
3631.54 56
3631.68 61
3631.82 65
3631.96 67
3632.09 66
3632.23 64
3632.37 63
3632.51 65
3632.65 71
3632.79 81
3632.92 93
3633.06 107
3633.20 119
3633.34 127
3633.48 129
3633.61 127
3633.75 119
3633.89 109
3634.03 98
3634.17 88
3634.31 78
3634.44 70
3634.58 63
3634.72 56
3634.86 49
3635.00 41
3635.14 32
3635.27 23
3635.41 14
3635.55 8
3635.69 5
3635.83 5
3635.96 9
3636.10 16
3636.24 25
3636.38 33
3636.52 40
3636.66 43
3636.79 44
3636.93 42
3637.07 38
3637.21 33
3637.35 29
3637.49 25
3637.62 23
3637.76 24
3637.90 26
3638.04 31
3638.18 38
3638.32 44
3638.45 50
3638.59 55
3638.73 57
3638.87 58
3639.01 57
3639.15 58
3639.28 60
3639.42 64
3639.56 70
3639.70 75
3639.84 79
3639.98 79
3640.11 76
3640.25 68
3640.39 59
3640.53 50
3640.67 43
3640.81 40
3640.94 42
3641.08 49
3641.22 58
3641.36 69
3641.50 79
3641.64 87
3641.77 92
3641.91 93
3642.05 92
3642.19 88
3642.33 84
3642.47 79
3642.60 75
3642.74 71
3642.88 68
3643.02 64
3643.16 59
3643.30 54
3643.43 49
3643.57 43
3643.71 38
3643.85 35
3643.99 33
3644.13 32
3644.26 32
3644.40 31
3644.54 28
3644.68 22
3644.82 15
3644.96 6
3645.09 0
3645.23 0
3645.37 0
3645.51 0
3645.65 0
3645.79 0
3645.93 0
3646.06 0
3646.20 8
3646.34 24
3646.48 41
3646.62 57
3646.76 70
3646.89 81
3647.03 88
3647.17 92
3647.31 93
3647.45 92
3647.59 91
3647.73 90
3647.86 88
3648.00 85
3648.14 80
3648.28 74
3648.42 66
3648.56 59
3648.69 55
3648.83 55
3648.97 60
3649.11 69
3649.25 80
3649.39 91
3649.53 100
3649.66 103
3649.80 99
3649.94 90
3650.08 78
3650.22 63
3650.36 49
3650.50 38
3650.63 32
3650.77 32
3650.91 37
3651.05 45
3651.19 55
3651.33 65
3651.46 73
3651.60 79
3651.74 82
3651.88 83
3652.02 83
3652.16 84
3652.30 86
3652.43 89
3652.57 92
3652.71 95
3652.85 96
3652.99 94
3653.13 89
3653.27 82
3653.40 73
3653.54 65
3653.68 58
3653.82 52
3653.96 48
3654.10 44
3654.24 39
3654.37 33
3654.51 26
3654.65 18
3654.79 9
3654.93 3
3655.07 0
3655.21 2
3655.35 7
3655.48 15
3655.62 24
3655.76 30
3655.90 34
3656.04 35
3656.18 34
3656.32 31
3656.45 30
3656.59 33
3656.73 39
3656.87 48
3657.01 61
3657.15 76
3657.29 91
3657.42 106
3657.56 120
3657.70 131
3657.84 138
3657.98 142
3658.12 141
3658.26 137
3658.40 129
3658.53 120
3658.67 112
3658.81 106
3658.95 103
3659.09 105
3659.23 111
3659.37 121
3659.50 135
3659.64 150
3659.78 165
3659.92 177
3660.06 185
3660.20 188
3660.34 185
3660.48 176
3660.61 165
3660.75 153
3660.89 141
3661.03 131
3661.17 125
3661.31 121
3661.45 121
3661.59 124
3661.72 128
3661.86 134
3662.00 141
3662.14 149
3662.28 158
3662.42 167
3662.56 176
3662.70 184
3662.83 191
3662.97 196
3663.11 198
3663.25 197
3663.39 192
3663.53 184
3663.67 175
3663.81 166
3663.94 159
3664.08 155
3664.22 154
3664.36 155
3664.50 157
3664.64 158
3664.78 156
3664.92 151
3665.05 144
3665.19 135
3665.33 125
3665.47 116
3665.61 108
3665.75 102
3665.89 96
3666.03 91
3666.17 85
3666.30 80
3666.44 74
3666.58 70
3666.72 66
3666.86 64
3667.00 62
3667.14 62
3667.28 62
3667.41 62
3667.55 65
3667.69 69
3667.83 76
3667.97 83
3668.11 92
3668.25 98
3668.39 102
3668.53 102
3668.66 100
3668.80 97
3668.94 95
3669.08 97
3669.22 103
3669.36 115
3669.50 130
3669.64 145
3669.78 157
3669.91 165
3670.05 166
3670.19 161
3670.33 153
3670.47 142
3670.61 130
3670.75 119
3670.89 109
3671.03 101
3671.16 93
3671.30 86
3671.44 79
3671.58 73
3671.72 69
3671.86 66
3672.00 64
3672.14 63
3672.28 61
3672.41 57
3672.55 53
3672.69 49
3672.83 46
3672.97 46
3673.11 50
3673.25 60
3673.39 73
3673.53 87
3673.67 100
3673.80 109
3673.94 113
3674.08 110
3674.22 103
3674.36 94
3674.50 84
3674.64 77
3674.78 72
3674.92 70
3675.06 68
3675.19 65
3675.33 60
3675.47 51
3675.61 39
3675.75 25
3675.89 12
3676.03 1
3676.17 0
3676.31 0
3676.45 0
3676.58 0
3676.72 0
3676.86 0
3677.00 0
3677.14 0
3677.28 0
3677.42 8
3677.56 19
3677.70 30
3677.84 40
3677.97 49
3678.11 57
3678.25 63
3678.39 67
3678.53 68
3678.67 68
3678.81 65
3678.95 60
3679.09 54
3679.23 48
3679.36 43
3679.50 39
3679.64 37
3679.78 36
3679.92 35
3680.06 34
3680.20 33
3680.34 30
3680.48 28
3680.62 27
3680.76 28
3680.89 31
3681.03 37
3681.17 45
3681.31 54
3681.45 62
3681.59 70
3681.73 77
3681.87 84
3682.01 90
3682.15 97
3682.29 104
3682.43 113
3682.56 120
3682.70 126
3682.84 130
3682.98 129
3683.12 124
3683.26 115
3683.40 104
3683.54 92
3683.68 81
3683.82 71
3683.96 64
3684.09 61
3684.23 59
3684.37 60
3684.51 63
3684.65 67
3684.79 73
3684.93 79
3685.07 86
3685.21 94
3685.35 102
3685.49 111
3685.63 119
3685.76 126
3685.90 132
3686.04 137
3686.18 139
3686.32 140
3686.46 139
3686.60 136
3686.74 133
3686.88 130
3687.02 126
3687.16 122
3687.30 117
3687.44 112
3687.57 107
3687.71 102
3687.85 97
3687.99 94
3688.13 94
3688.27 96
3688.41 100
3688.55 105
3688.69 112
3688.83 118
3688.97 124
3689.11 128
3689.25 131
3689.38 133
3689.52 133
3689.66 131
3689.80 127
3689.94 122
3690.08 117
3690.22 111
3690.36 106
3690.50 102
3690.64 100
3690.78 99
3690.92 100
3691.06 101
3691.20 103
3691.33 104
3691.47 104
3691.61 104
3691.75 104
3691.89 106
3692.03 111
3692.17 118
3692.31 128
3692.45 139
3692.59 148
3692.73 155
3692.87 156
3693.01 153
3693.15 145
3693.29 135
3693.42 125
3693.56 116
3693.70 109
3693.84 105
3693.98 102
3694.12 100
3694.26 97
3694.40 94
3694.54 90
3694.68 86
3694.82 83
3694.96 82
3695.10 82
3695.24 85
3695.38 88
3695.51 92
3695.65 96
3695.79 100
3695.93 104
3696.07 108
3696.21 114
3696.35 121
3696.49 128
3696.63 135
3696.77 139
3696.91 141
3697.05 140
3697.19 137
3697.33 135
3697.47 134
3697.61 136
3697.75 142
3697.88 149
3698.02 157
3698.16 164
3698.30 168
3698.44 169
3698.58 168
3698.72 167
3698.86 167
3699.00 168
3699.14 170
3699.28 172
3699.42 173
3699.56 170
3699.70 164
3699.84 153
3699.98 140
3700.12 126
3700.26 113
3700.39 100
3700.53 89
3700.67 80
3700.81 73
3700.95 68
3701.09 67
3701.23 68
3701.37 73
3701.51 81
3701.65 90
3701.79 97
3701.93 103
3702.07 105
3702.21 105
3702.35 103
3702.49 102
3702.63 101
3702.77 103
3702.91 107
3703.05 112
3703.18 117
3703.32 120
3703.46 121
3703.60 118
3703.74 114
3703.88 107
3704.02 101
3704.16 94
3704.30 88
3704.44 83
3704.58 79
3704.72 75
3704.86 71
3705.00 67
3705.14 63
3705.28 59
3705.42 57
3705.56 56
3705.70 58
3705.84 62
3705.98 67
3706.12 73
3706.25 78
3706.39 81
3706.53 82
3706.67 79
3706.81 74
3706.95 68
3707.09 62
3707.23 58
3707.37 57
3707.51 61
3707.65 69
3707.79 79
3707.93 89
3708.07 98
3708.21 102
3708.35 102
3708.49 97
3708.63 88
3708.77 76
3708.91 65
3709.05 55
3709.19 48
3709.33 41
3709.47 35
3709.61 28
3709.74 19
3709.88 7
3710.02 0
3710.16 0
3710.30 0
3710.44 0
3710.58 0
3710.72 0
3710.86 0
3711.00 0
3711.14 9
3711.28 20
3711.42 28
3711.56 35
3711.70 41
3711.84 47
3711.98 52
3712.12 58
3712.26 65
3712.40 72
3712.54 80
3712.68 87
3712.82 94
3712.96 100
3713.10 105
3713.24 111
3713.38 116
3713.52 120
3713.66 124
3713.80 128
3713.94 131
3714.08 134
3714.21 134
3714.35 132
3714.49 126
3714.63 116
3714.77 102
3714.91 85
3715.05 66
3715.19 49
3715.33 36
3715.47 28
3715.61 26
3715.75 29
3715.89 38
3716.03 48
3716.17 60
3716.31 71
3716.45 81
3716.59 90
3716.73 98
3716.87 105
3717.01 112
3717.15 118
3717.29 123
3717.43 128
3717.57 133
3717.71 137
3717.85 139
3717.99 139
3718.13 137
3718.27 130
3718.41 118
3718.55 103
3718.69 84
3718.83 64
3718.97 44
3719.11 25
3719.25 10
3719.39 0
3719.53 0
3719.67 0
3719.81 0
3719.95 0
3720.09 0
3720.23 6
3720.37 16
3720.51 28
3720.65 43
3720.79 60
3720.92 77
3721.06 93
3721.20 106
3721.34 116
3721.48 121
3721.62 121
3721.76 118
3721.90 113
3722.04 109
3722.18 106
3722.32 106
3722.46 107
3722.60 109
3722.74 111
3722.88 112
3723.02 111
3723.16 109
3723.30 107
3723.44 106
3723.58 107
3723.72 112
3723.86 119
3724.00 128
3724.14 140
3724.28 152
3724.42 164
3724.56 174
3724.70 183
3724.84 189
3724.98 192
3725.12 191
3725.26 189
3725.40 184
3725.54 178
3725.68 172
3725.82 165
3725.96 157
3726.10 148
3726.24 140
3726.38 132
3726.52 125
3726.66 122
3726.80 122
3726.94 125
3727.08 130
3727.22 135
3727.36 140
3727.50 142
3727.64 141
3727.78 137
3727.92 132
3728.06 127
3728.20 122
3728.34 119
3728.48 117
3728.62 117
3728.76 117
3728.90 119
3729.04 121
3729.18 124
3729.32 127
3729.46 129
3729.60 130
3729.74 130
3729.88 129
3730.02 127
3730.16 123
3730.30 119
3730.44 114
3730.58 110
3730.72 108
3730.86 106
3731.00 107
3731.14 108
3731.28 112
3731.42 118
3731.56 124
3731.70 132
3731.84 142
3731.98 152
3732.12 163
3732.26 172
3732.40 176
3732.54 176
3732.68 169
3732.82 156
3732.96 139
3733.10 121
3733.24 105
3733.38 95
3733.52 92
3733.66 95
3733.80 103
3733.94 113
3734.08 122
3734.22 129
3734.36 131
3734.50 129
3734.64 124
3734.78 115
3734.92 106
3735.06 95
3735.20 85
3735.34 76
3735.48 68
3735.62 62
3735.76 55
3735.90 49
3736.04 42
3736.18 33
3736.33 23
3736.47 11
3736.61 0
3736.75 0
3736.89 0
3737.03 0
3737.17 0
3737.31 0
3737.45 11
3737.59 24
3737.73 35
3737.87 45
3738.01 51
3738.15 56
3738.29 57
3738.43 58
3738.57 58
3738.71 59
3738.85 60
3738.99 62
3739.13 65
3739.27 68
3739.41 73
3739.55 79
3739.69 85
3739.83 92
3739.97 97
3740.11 101
3740.25 103
3740.39 101
3740.53 97
3740.67 89
3740.81 80
3740.95 70
3741.09 61
3741.23 55
3741.37 51
3741.51 52
3741.65 56
3741.79 63
3741.93 73
3742.07 83
3742.21 92
3742.35 98
3742.49 103
3742.63 104
3742.77 104
3742.91 104
3743.06 104
3743.20 108
3743.34 114
3743.48 123
3743.62 134
3743.76 145
3743.90 155
3744.04 164
3744.18 169
3744.32 171
3744.46 169
3744.60 164
3744.74 156
3744.88 149
3745.02 141
3745.16 135
3745.30 132
3745.44 131
3745.58 131
3745.72 131
3745.86 130
3746.00 127
3746.14 123
3746.28 117
3746.42 111
3746.56 105
3746.70 99
3746.84 93
3746.98 87
3747.12 81
3747.26 76
3747.40 72
3747.55 71
3747.69 72
3747.83 77
3747.97 84
3748.11 93
3748.25 101
3748.39 107
3748.53 109
3748.67 109
3748.81 105
3748.95 100
3749.09 93
3749.23 87
3749.37 81
3749.51 76
3749.65 71
3749.79 67
3749.93 63
3750.07 59
3750.21 56
3750.35 54
3750.49 56
3750.63 59
3750.77 64
3750.91 69
3751.05 71
3751.20 69
3751.34 62
3751.48 51
3751.62 37
3751.76 22
3751.90 10
3752.04 0
3752.18 0
3752.32 0
3752.46 0
3752.60 1
3752.74 4
3752.88 5
3753.02 5
3753.16 2
3753.30 0
3753.44 0
3753.58 0
3753.72 0
3753.86 1
3754.00 5
3754.14 10
3754.29 14
3754.43 15
3754.57 15
3754.71 14
3754.85 12
3754.99 13
3755.13 16
3755.27 25
3755.41 37
3755.55 52
3755.69 69
3755.83 85
3755.97 100
3756.11 113
3756.25 125
3756.39 137
3756.53 149
3756.67 164
3756.81 180
3756.95 197
3757.10 213
3757.24 225
3757.38 233
3757.52 236
3757.66 234
3757.80 227
3757.94 218
3758.08 208
3758.22 198
3758.36 189
3758.50 182
3758.64 175
3758.78 169
3758.92 162
3759.06 154
3759.20 146
3759.34 138
3759.48 129
3759.63 122
3759.77 116
3759.91 111
3760.05 109
3760.19 110
3760.33 114
3760.47 121
3760.61 130
3760.75 139
3760.89 148
3761.03 156
3761.17 160
3761.31 160
3761.45 156
3761.59 148
3761.73 139
3761.88 128
3762.02 119
3762.16 112
3762.30 109
3762.44 110
3762.58 117
3762.72 128
3762.86 142
3763.00 158
3763.14 173
3763.28 186
3763.42 194
3763.56 197
3763.70 197
3763.84 194
3763.98 192
3764.13 192
3764.27 196
3764.41 203
3764.55 213
3764.69 224
3764.83 235
3764.97 244
3765.11 249
3765.25 250
3765.39 247
3765.53 241
3765.67 233
3765.81 225
3765.95 221
3766.10 219
3766.24 222
3766.38 228
3766.52 236
3766.66 243
3766.80 247
3766.94 249
3767.08 249
3767.22 246
3767.36 244
3767.50 242
3767.64 242
3767.78 243
3767.92 246
3768.07 251
3768.21 258
3768.35 266
3768.49 275
3768.63 286
3768.77 296
3768.91 306
3769.05 314
3769.19 320
3769.33 323
3769.47 325
3769.61 324
3769.75 322
3769.90 318
3770.04 314
3770.18 309
3770.32 303
3770.46 296
3770.60 288
3770.74 279
3770.88 268
3771.02 256
3771.16 243
3771.30 231
3771.44 220
3771.58 212
3771.73 208
3771.87 206
3772.01 206
3772.15 206
3772.29 205
3772.43 200
3772.57 192
3772.71 181
3772.85 169
3772.99 158
3773.13 149
3773.27 143
3773.42 141
3773.56 143
3773.70 148
3773.84 156
3773.98 165
3774.12 177
3774.26 189
3774.40 202
3774.54 216
3774.68 232
3774.82 250
3774.96 269
3775.11 291
3775.25 314
3775.39 338
3775.53 361
3775.67 382
3775.81 398
3775.95 409
3776.09 414
3776.23 414
3776.37 409
3776.51 404
3776.66 397
3776.80 392
3776.94 388
3777.08 384
3777.22 381
3777.36 379
3777.50 378
3777.64 377
3777.78 379
3777.92 384
3778.06 392
3778.21 401
3778.35 410
3778.49 416
3778.63 418
3778.77 414
3778.91 404
3779.05 391
3779.19 376
3779.33 363
3779.47 352
3779.61 346
3779.76 345
3779.90 349
3780.04 355
3780.18 363
3780.32 370
3780.46 377
3780.60 382
3780.74 385
3780.88 388
3781.02 389
3781.17 391
3781.31 394
3781.45 398
3781.59 402
3781.73 407
3781.87 411
3782.01 414
3782.15 415
3782.29 413
3782.43 409
3782.58 404
3782.72 398
3782.86 392
3783.00 386
3783.14 380
3783.28 375
3783.42 369
3783.56 362
3783.70 354
3783.84 344
3783.99 333
3784.13 321
3784.27 308
3784.41 297
3784.55 288
3784.69 284
3784.83 284
3784.97 289
3785.11 297
3785.26 306
3785.40 315
3785.54 321
3785.68 323
3785.82 319
3785.96 312
3786.10 300
3786.24 287
3786.38 273
3786.52 258
3786.67 243
3786.81 228
3786.95 214
3787.09 201
3787.23 191
3787.37 185
3787.51 181
3787.65 179
3787.79 178
3787.94 177
3788.08 176
3788.22 173
3788.36 168
3788.50 163
3788.64 157
3788.78 152
3788.92 148
3789.06 146
3789.21 146
3789.35 148
3789.49 152
3789.63 158
3789.77 164
3789.91 170
3790.05 175
3790.19 178
3790.34 178
3790.48 176
3790.62 171
3790.76 164
3790.90 154
3791.04 143
3791.18 132
3791.32 122
3791.46 113
3791.61 107
3791.75 103
3791.89 102
3792.03 102
3792.17 103
3792.31 103
3792.45 102
3792.59 100
3792.74 95
3792.88 89
3793.02 82
3793.16 73
3793.30 64
3793.44 55
3793.58 48
3793.72 41
3793.86 37
3794.01 34
3794.15 32
3794.29 30
3794.43 28
3794.57 24
3794.71 20
3794.85 14
3794.99 9
3795.14 5
3795.28 3
3795.42 4
3795.56 8
3795.70 14
3795.84 21
3795.98 28
3796.12 35
3796.27 41
3796.41 44
3796.55 46
3796.69 47
3796.83 47
3796.97 46
3797.11 44
3797.25 41
3797.40 38
3797.54 35
3797.68 31
3797.82 26
3797.96 20
3798.10 13
3798.24 6
3798.39 0
3798.53 0
3798.67 0
3798.81 0
3798.95 0
3799.09 0
3799.23 0
3799.37 0
3799.52 0
3799.66 8
3799.80 20
3799.94 33
3800.08 49
3800.22 65
3800.36 80
3800.51 91
3800.65 97
3800.79 97
3800.93 91
3801.07 82
3801.21 70
3801.35 57
3801.49 45
3801.64 35
3801.78 27
3801.92 20
3802.06 15
3802.20 12
3802.34 14
3802.48 21
3802.63 33
3802.77 52
3802.91 75
3803.05 100
3803.19 124
3803.33 143
3803.47 155
3803.62 158
3803.76 154
3803.90 143
3804.04 129
3804.18 113
3804.32 99
3804.46 87
3804.61 79
3804.75 73
3804.89 70
3805.03 68
3805.17 67
3805.31 65
3805.45 65
3805.60 66
3805.74 69
3805.88 74
3806.02 80
3806.16 87
3806.30 93
3806.44 97
3806.59 96
3806.73 93
3806.87 86
3807.01 79
3807.15 71
3807.29 65
3807.43 62
3807.58 62
3807.72 64
3807.86 67
3808.00 70
3808.14 73
3808.28 74
3808.42 73
3808.57 71
3808.71 68
3808.85 66
3808.99 65
3809.13 65
3809.27 68
3809.42 73
3809.56 79
3809.70 85
3809.84 89
3809.98 92
3810.12 93
3810.26 92
3810.41 92
3810.55 93
3810.69 94
3810.83 97
3810.97 101
3811.11 105
3811.26 108
3811.40 111
3811.54 112
3811.68 112
3811.82 110
3811.96 105
3812.10 98
3812.25 89
3812.39 79
3812.53 67
3812.67 55
3812.81 45
3812.95 35
3813.10 27
3813.24 21
3813.38 16
3813.52 14
3813.66 15
3813.80 18
3813.94 25
3814.09 34
3814.23 44
3814.37 54
3814.51 63
3814.65 70
3814.79 75
3814.94 77
3815.08 76
3815.22 74
3815.36 71
3815.50 67
3815.64 63
3815.79 60
3815.93 58
3816.07 59
3816.21 61
3816.35 64
3816.49 67
3816.64 70
3816.78 71
3816.92 70
3817.06 67
3817.20 63
3817.34 58
3817.49 53
3817.63 49
3817.77 45
3817.91 42
3818.05 39
3818.19 36
3818.34 33
3818.48 32
3818.62 33
3818.76 36
3818.90 41
3819.04 49
3819.19 59
3819.33 71
3819.47 83
3819.61 95
3819.75 107
3819.89 117
3820.04 126
3820.18 133
3820.32 139
3820.46 142
3820.60 145
3820.74 146
3820.89 146
3821.03 144
3821.17 141
3821.31 136
3821.45 131
3821.59 126
3821.74 120
3821.88 114
3822.02 110
3822.16 106
3822.30 103
3822.45 101
3822.59 100
3822.73 101
3822.87 103
3823.01 106
3823.15 112
3823.30 118
3823.44 126
3823.58 134
3823.72 140
3823.86 143
3824.00 142
3824.15 138
3824.29 130
3824.43 119
3824.57 108
3824.71 98
3824.86 89
3825.00 82
3825.14 78
3825.28 74
3825.42 69
3825.56 65
3825.71 60
3825.85 54
3825.99 48
3826.13 43
3826.27 40
3826.42 40
3826.56 42
3826.70 47
3826.84 53
3826.98 58
3827.12 61
3827.27 61
3827.41 57
3827.55 50
3827.69 40
3827.83 30
3827.98 23
3828.12 19
3828.26 21
3828.40 28
3828.54 39
3828.69 54
3828.83 69
3828.97 84
3829.11 98
3829.25 107
3829.39 112
3829.54 112
3829.68 107
3829.82 96
3829.96 82
3830.10 66
3830.25 49
3830.39 35
3830.53 24
3830.67 18
3830.81 17
3830.96 19
3831.10 23
3831.24 27
3831.38 31
3831.52 32
3831.67 32
3831.81 31
3831.95 30
3832.09 31
3832.23 34
3832.37 39
3832.52 46
3832.66 54
3832.80 62
3832.94 69
3833.08 74
3833.23 79
3833.37 83
3833.51 88
3833.65 95
3833.79 105
3833.94 116
3834.08 126
3834.22 135
3834.36 139
3834.50 139
3834.65 133
3834.79 124
3834.93 114
3835.07 106
3835.21 101
3835.36 101
3835.50 106
3835.64 116
3835.78 126
3835.92 135
3836.07 141
3836.21 142
3836.35 139
3836.49 132
3836.63 123
3836.78 113
3836.92 104
3837.06 96
3837.20 89
3837.34 83
3837.49 77
3837.63 72
3837.77 68
3837.91 65
3838.05 63
3838.20 63
3838.34 64
3838.48 66
3838.62 67
3838.76 68
3838.91 68
3839.05 68
3839.19 67
3839.33 65
3839.47 62
3839.62 57
3839.76 50
3839.90 41
3840.04 31
3840.19 20
3840.33 9
3840.47 0
3840.61 0
3840.75 0
3840.90 0
3841.04 0
3841.18 0
3841.32 0
3841.46 0
3841.61 0
3841.75 2
3841.89 7
3842.03 14
3842.17 22
3842.32 31
3842.46 41
3842.60 49
3842.74 56
3842.89 61
3843.03 66
3843.17 71
3843.31 78
3843.45 87
3843.60 97
3843.74 109
3843.88 120
3844.02 129
3844.16 134
3844.31 135
3844.45 132
3844.59 126
3844.73 119
3844.88 112
3845.02 105
3845.16 100
3845.30 97
3845.44 94
3845.59 92
3845.73 90
3845.87 88
3846.01 85
3846.16 81
3846.30 78
3846.44 75
3846.58 75
3846.72 78
3846.87 84
3847.01 92
3847.15 102
3847.29 111
3847.44 118
3847.58 121
3847.72 121
3847.86 119
3848.00 117
3848.15 116
3848.29 118
3848.43 124
3848.57 131
3848.72 140
3848.86 148
3849.00 155
3849.14 161
3849.28 165
3849.43 168
3849.57 170
3849.71 170
3849.85 170
3850.00 170
3850.14 170
3850.28 170
3850.42 171
3850.56 172
3850.71 174
3850.85 177
3850.99 179
3851.13 180
3851.28 182
3851.42 183
3851.56 184
3851.70 186
3851.85 188
3851.99 191
3852.13 193
3852.27 195
3852.41 196
3852.56 197
3852.70 197
3852.84 197
3852.98 198
3853.13 198
3853.27 198
3853.41 197
3853.55 196
3853.70 194
3853.84 192
3853.98 189
3854.12 188
3854.26 189
3854.41 192
3854.55 198
3854.69 205
3854.83 213
3854.98 220
3855.12 224
3855.26 223
3855.40 218
3855.55 208
3855.69 196
3855.83 183
3855.97 172
3856.12 165
3856.26 160
3856.40 158
3856.54 158
3856.68 157
3856.83 154
3856.97 148
3857.11 140
3857.25 129
3857.40 118
3857.54 107
3857.68 99
3857.82 92
3857.97 89
3858.11 88
3858.25 90
3858.39 94
3858.54 97
3858.68 101
3858.82 103
3858.96 103
3859.11 99
3859.25 93
3859.39 84
3859.53 72
3859.68 60
3859.82 50
3859.96 42
3860.10 40
3860.25 43
3860.39 52
3860.53 65
3860.67 81
3860.82 98
3860.96 115
3861.10 129
3861.24 140
3861.39 148
3861.53 150
3861.67 148
3861.81 140
3861.96 127
3862.10 111
3862.24 92
3862.38 73
3862.52 57
3862.67 44
3862.81 38
3862.95 37
3863.09 43
3863.24 52
3863.38 65
3863.52 78
3863.67 92
3863.81 103
3863.95 113
3864.09 121
3864.24 127
3864.38 129
3864.52 129
3864.66 124
3864.81 115
3864.95 103
3865.09 87
3865.23 70
3865.38 51
3865.52 33
3865.66 18
3865.80 5
3865.95 0
3866.09 0
3866.23 0
3866.37 0
3866.52 0
3866.66 0
3866.80 3
3866.94 6
3867.09 7
3867.23 6
3867.37 5
3867.51 3
3867.66 2
3867.80 2
3867.94 5
3868.08 9
3868.23 15
3868.37 20
3868.51 26
3868.65 30
3868.80 33
3868.94 38
3869.08 43
3869.23 51
3869.37 62
3869.51 74
3869.65 86
3869.80 96
3869.94 103
3870.08 106
3870.22 105
3870.37 100
3870.51 94
3870.65 88
3870.79 83
3870.94 79
3871.08 76
3871.22 73
3871.36 69
3871.51 64
3871.65 57
3871.79 50
3871.94 44
3872.08 40
3872.22 38
3872.36 38
3872.51 41
3872.65 44
3872.79 46
3872.93 48
3873.08 47
3873.22 44
3873.36 39
3873.51 34
3873.65 30
3873.79 28
3873.93 30
3874.08 35
3874.22 43
3874.36 55
3874.50 67
3874.65 79
3874.79 90
3874.93 97
3875.07 101
3875.22 102
3875.36 100
3875.50 97
3875.65 93
3875.79 88
3875.93 83
3876.07 80
3876.22 77
3876.36 77
3876.50 78
3876.65 81
3876.79 84
3876.93 87
3877.07 88
3877.22 87
3877.36 85
3877.50 81
3877.64 77
3877.79 74
3877.93 71
3878.07 71
3878.22 71
3878.36 73
3878.50 74
3878.64 75
3878.79 74
3878.93 70
3879.07 65
3879.22 59
3879.36 51
3879.50 44
3879.64 37
3879.79 33
3879.93 31
3880.07 30
3880.21 32
3880.36 35
3880.50 40
3880.64 47
3880.79 54
3880.93 62
3881.07 68
3881.21 73
3881.36 76
3881.50 75
3881.64 73
3881.79 70
3881.93 68
3882.07 68
3882.21 71
3882.36 77
3882.50 84
3882.64 91
3882.79 96
3882.93 100
3883.07 101
3883.21 101
3883.36 101
3883.50 99
3883.64 98
3883.79 97
3883.93 96
3884.07 96
3884.21 97
3884.36 101
3884.50 109
3884.64 119
3884.79 130
3884.93 141
3885.07 150
3885.22 155
3885.36 155
3885.50 152
3885.64 147
3885.79 142
3885.93 139
3886.07 139
3886.22 142
3886.36 147
3886.50 152
3886.64 156
3886.79 158
3886.93 157
3887.07 153
3887.22 148
3887.36 142
3887.50 139
3887.65 137
3887.79 137
3887.93 138
3888.07 137
3888.22 134
3888.36 127
3888.50 117
3888.65 106
3888.79 95
3888.93 85
3889.08 78
3889.22 73
3889.36 70
3889.50 69
3889.65 70
3889.79 73
3889.93 77
3890.08 82
3890.22 87
3890.36 91
3890.51 92
3890.65 89
3890.79 82
3890.93 72
3891.08 61
3891.22 49
3891.36 39
3891.51 32
3891.65 29
3891.79 30
3891.94 33
3892.08 37
3892.22 41
3892.36 43
3892.51 41
3892.65 37
3892.79 29
3892.94 18
3893.08 7
3893.22 0
3893.37 0
3893.51 0
3893.65 0
3893.80 0
3893.94 0
3894.08 0
3894.22 3
3894.37 10
3894.51 16
3894.65 19
3894.80 19
3894.94 15
3895.08 10
3895.23 3
3895.37 0
3895.51 0
3895.66 0
3895.80 0
3895.94 0
3896.08 0
3896.23 0
3896.37 4
3896.51 11
3896.66 18
3896.80 22
3896.94 24
3897.09 23
3897.23 18
3897.37 11
3897.52 3
3897.66 0
3897.80 0
3897.95 0
3898.09 0
3898.23 0
3898.37 0
3898.52 10
3898.66 23
3898.80 35
3898.95 44
3899.09 51
3899.23 55
3899.38 57
3899.52 57
3899.66 56
3899.81 56
3899.95 58
3900.09 60
3900.24 63
3900.38 66
3900.52 68
3900.67 70
3900.81 70
3900.95 71
3901.10 71
3901.24 72
3901.38 76
3901.52 81
3901.67 88
3901.81 96
3901.95 105
3902.10 113
3902.24 118
3902.38 119
3902.53 115
3902.67 106
3902.81 93
3902.96 79
3903.10 66
3903.24 55
3903.39 48
3903.53 45
3903.67 45
3903.82 48
3903.96 53
3904.10 59
3904.25 66
3904.39 74
3904.53 82
3904.68 91
3904.82 99
3904.96 106
3905.11 111
3905.25 116
3905.39 119
3905.54 122
3905.68 124
3905.82 127
3905.97 130
3906.11 133
3906.25 135
3906.40 135
3906.54 132
3906.68 127
3906.83 120
3906.97 111
3907.11 102
3907.26 93
3907.40 86
3907.54 82
3907.69 81
3907.83 82
3907.97 85
3908.12 87
3908.26 88
3908.40 86
3908.55 81
3908.69 75
3908.83 68
3908.98 61
3909.12 57
3909.26 56
3909.41 57
3909.55 61
3909.69 66
3909.84 71
3909.98 76
3910.12 79
3910.27 80
3910.41 79
3910.55 76
3910.70 69
3910.84 58
3910.98 44
3911.13 25
3911.27 5
3911.41 0
3911.56 0
3911.70 0
3911.84 0
3911.99 0
3912.13 0
3912.27 0
3912.42 4
3912.56 21
3912.70 34
3912.85 42
3912.99 45
3913.13 44
3913.28 40
3913.42 34
3913.56 28
3913.71 21
3913.85 15
3913.99 9
3914.14 3
3914.28 0
3914.43 0
3914.57 0
3914.71 0
3914.86 0
3915.00 1
3915.14 8
3915.29 16
3915.43 22
3915.57 26
3915.72 28
3915.86 26
3916.00 22
3916.15 18
3916.29 14
3916.43 11
3916.58 12
3916.72 15
3916.86 20
3917.01 26
3917.15 33
3917.29 39
3917.44 44
3917.58 49
3917.73 54
3917.87 58
3918.01 63
3918.16 68
3918.30 73
3918.44 77
3918.59 80
3918.73 81
3918.87 82
3919.02 83
3919.16 85
3919.30 88
3919.45 94
3919.59 102
3919.73 112
3919.88 121
3920.02 130
3920.17 136
3920.31 140
3920.45 142
3920.60 142
3920.74 142
3920.88 144
3921.03 147
3921.17 152
3921.31 158
3921.46 164
3921.60 169
3921.74 172
3921.89 174
3922.03 176
3922.18 177
3922.32 179
3922.46 181
3922.61 183
3922.75 184
3922.89 183
3923.04 177
3923.18 168
3923.32 155
3923.47 140
3923.61 123
3923.76 108
3923.90 95
3924.04 86
3924.19 80
3924.33 79
3924.47 81
3924.62 85
3924.76 90
3924.90 95
3925.05 99
3925.19 100
3925.34 101
3925.48 101
3925.62 101
3925.77 101
3925.91 101
3926.05 101
3926.20 101
3926.34 100
3926.48 98
3926.63 97
3926.77 96
3926.92 95
3927.06 94
3927.20 92
3927.35 88
3927.49 83
3927.63 77
3927.78 71
3927.92 65
3928.06 62
3928.21 59
3928.35 58
3928.50 56
3928.64 52
3928.78 47
3928.93 40
3929.07 34
3929.21 28
3929.36 26
3929.50 27
3929.65 32
3929.79 40
3929.93 50
3930.08 62
3930.22 75
3930.36 87
3930.51 99
3930.65 110
3930.80 119
3930.94 126
3931.08 130
3931.23 131
3931.37 129
3931.51 126
3931.66 121
3931.80 116
3931.95 110
3932.09 104
3932.23 98
3932.38 92
3932.52 85
3932.66 77
3932.81 70
3932.95 63
3933.10 57
3933.24 53
3933.38 51
3933.53 51
3933.67 53
3933.82 56
3933.96 60
3934.10 63
3934.25 66
3934.39 67
3934.53 66
3934.68 62
3934.82 57
3934.97 50
3935.11 44
3935.25 40
3935.40 38
3935.54 39
3935.68 43
3935.83 47
3935.97 52
3936.12 55
3936.26 56
3936.40 55
3936.55 53
3936.69 50
3936.84 46
3936.98 42
3937.12 37
3937.27 32
3937.41 27
3937.56 21
3937.70 15
3937.84 9
3937.99 3
3938.13 0
3938.27 0
3938.42 0
3938.56 0
3938.71 0
3938.85 0
3938.99 0
3939.14 0
3939.28 0
3939.43 5
3939.57 13
3939.71 21
3939.86 26
3940.00 29
3940.15 28
3940.29 23
3940.43 18
3940.58 14
3940.72 11
3940.87 11
3941.01 13
3941.15 17
3941.30 22
3941.44 26
3941.58 29
3941.73 31
3941.87 34
3942.02 38
3942.16 45
3942.30 53
3942.45 65
3942.59 79
3942.74 93
3942.88 107
3943.02 119
3943.17 128
3943.31 132
3943.46 132
3943.60 126
3943.74 118
3943.89 108
3944.03 97
3944.18 88
3944.32 81
3944.46 76
3944.61 74
3944.75 74
3944.90 76
3945.04 79
3945.18 83
3945.33 87
3945.47 91
3945.62 93
3945.76 94
3945.90 94
3946.05 93
3946.19 91
3946.34 91
3946.48 93
3946.62 97
3946.77 103
3946.91 111
3947.06 120
3947.20 128
3947.34 135
3947.49 139
3947.63 141
3947.78 140
3947.92 137
3948.07 132
3948.21 124
3948.35 114
3948.50 104
3948.64 93
3948.79 82
3948.93 72
3949.07 64
3949.22 57
3949.36 52
3949.51 48
3949.65 47
3949.79 46
3949.94 47
3950.08 49
3950.23 52
3950.37 55
3950.51 57
3950.66 59
3950.80 60
3950.95 62
3951.09 63
3951.24 65
3951.38 66
3951.52 67
3951.67 67
3951.81 65
3951.96 62
3952.10 57
3952.24 51
3952.39 47
3952.53 44
3952.68 45
3952.82 50
3952.97 59
3953.11 69
3953.25 79
3953.40 86
3953.54 88
3953.69 86
3953.83 79
3953.97 68
3954.12 56
3954.26 44
3954.41 32
3954.55 21
3954.70 12
3954.84 2
3954.98 0
3955.13 0
3955.27 0
3955.42 0
3955.56 0
3955.70 0
3955.85 0
3955.99 0
3956.14 6
3956.28 15
3956.43 26
3956.57 40
3956.71 57
3956.86 78
3957.00 101
3957.15 125
3957.29 146
3957.44 163
3957.58 173
3957.72 177
3957.87 178
3958.01 175
3958.16 173
3958.30 172
3958.45 173
3958.59 175
3958.73 177
3958.88 177
3959.02 175
3959.17 170
3959.31 163
3959.45 155
3959.60 147
3959.74 142
3959.89 138
3960.03 137
3960.18 139
3960.32 141
3960.46 144
3960.61 146
3960.75 146
3960.90 144
3961.04 141
3961.19 137
3961.33 134
3961.48 133
3961.62 135
3961.76 140
3961.91 148
3962.05 157
3962.20 166
3962.34 174
3962.49 179
3962.63 180
3962.77 178
3962.92 173
3963.06 166
3963.21 159
3963.35 151
3963.50 144
3963.64 138
3963.78 131
3963.93 125
3964.07 118
3964.22 112
3964.36 107
3964.51 106
3964.65 109
3964.80 117
3964.94 130
3965.08 146
3965.23 163
3965.37 178
3965.52 189
3965.66 195
3965.81 196
3965.95 191
3966.09 183
3966.24 171
3966.38 158
3966.53 146
3966.67 135
3966.82 125
3966.96 117
3967.11 110
3967.25 104
3967.39 98
3967.54 92
3967.68 86
3967.83 80
3967.97 74
3968.12 70
3968.26 68
3968.41 67
3968.55 68
3968.69 71
3968.84 76
3968.98 83
3969.13 89
3969.27 96
3969.42 100
3969.56 104
3969.71 105
3969.85 105
3969.99 103
3970.14 99
3970.28 94
3970.43 88
3970.57 80
3970.72 72
3970.86 63
3971.01 57
3971.15 53
3971.29 53
3971.44 57
3971.58 62
3971.73 68
3971.87 71
3972.02 72
3972.16 68
3972.31 62
3972.45 55
3972.60 47
3972.74 41
3972.88 37
3973.03 35
3973.17 36
3973.32 39
3973.46 43
3973.61 49
3973.75 55
3973.90 61
3974.04 67
3974.18 72
3974.33 75
3974.47 74
3974.62 71
3974.76 65
3974.91 58
3975.05 51
3975.20 45
3975.34 43
3975.49 44
3975.63 48
3975.78 54
3975.92 60
3976.06 64
3976.21 64
3976.35 59
3976.50 50
3976.64 38
3976.79 25
3976.93 14
3977.08 6
3977.22 3
3977.37 5
3977.51 12
3977.65 23
3977.80 36
3977.94 49
3978.09 60
3978.23 68
3978.38 73
3978.52 75
3978.67 73
3978.81 68
3978.96 61
3979.10 55
3979.25 48
3979.39 43
3979.54 40
3979.68 39
3979.82 39
3979.97 40
3980.11 41
3980.26 40
3980.40 38
3980.55 34
3980.69 28
3980.84 22
3980.98 16
3981.13 13
3981.27 13
3981.42 16
3981.56 22
3981.70 30
3981.85 39
3981.99 48
3982.14 55
3982.28 62
3982.43 68
3982.57 74
3982.72 80
3982.86 86
3983.01 91
3983.15 97
3983.30 102
3983.44 105
3983.59 105
3983.73 103
3983.88 98
3984.02 90
3984.16 79
3984.31 68
3984.45 57
3984.60 48
3984.74 42
3984.89 40
3985.03 40
3985.18 44
3985.32 48
3985.47 52
3985.61 56
3985.76 56
3985.90 54
3986.05 49
3986.19 42
3986.34 33
3986.48 23
3986.63 14
3986.77 7
3986.92 1
3987.06 0
3987.20 0
3987.35 0
3987.49 2
3987.64 6
3987.78 9
3987.93 12
3988.07 14
3988.22 13
3988.36 11
3988.51 8
3988.65 3
3988.80 0
3988.94 0
3989.09 0
3989.23 0
3989.38 0
3989.52 0
3989.67 0
3989.81 1
3989.96 9
3990.10 17
3990.25 24
3990.39 28
3990.54 30
3990.68 30
3990.83 31
3990.97 32
3991.11 34
3991.26 38
3991.40 43
3991.55 49
3991.69 54
3991.84 59
3991.98 62
3992.13 63
3992.27 62
3992.42 58
3992.56 53
3992.71 46
3992.85 37
3993.00 29
3993.14 20
3993.29 13
3993.43 9
3993.58 7
3993.72 7
3993.87 10
3994.01 16
3994.16 23
3994.30 32
3994.45 41
3994.59 49
3994.74 57
3994.88 63
3995.03 66
3995.17 67
3995.32 66
3995.46 63
3995.61 58
3995.75 53
3995.90 46
3996.04 40
3996.19 33
3996.33 28
3996.48 23
3996.62 21
3996.77 21
3996.91 23
3997.06 27
3997.20 30
3997.35 33
3997.49 34
3997.64 33
3997.78 30
3997.93 27
3998.07 24
3998.22 22
3998.36 21
3998.51 23
3998.65 26
3998.80 30
3998.94 34
3999.09 37
3999.23 40
3999.38 43
3999.52 47
3999.67 52
3999.81 60
3999.96 68
4000.10 76
4000.25 82
4000.39 85
4000.54 83
4000.68 77
4000.83 69
4000.97 60
4001.12 52
4001.26 47
4001.41 46
4001.55 49
4001.70 56
4001.84 66
4001.99 78
4002.13 89
4002.28 100
4002.42 109
4002.57 115
4002.71 117
4002.86 117
4003.00 115
4003.15 112
4003.29 109
4003.44 106
4003.58 106
4003.73 107
4003.87 110
4004.02 114
4004.16 118
4004.31 122
4004.45 123
4004.60 123
4004.74 120
4004.89 115
4005.03 108
4005.18 100
4005.32 91
4005.47 82
4005.61 73
4005.76 64
4005.90 54
4006.05 44
4006.19 35
4006.34 27
4006.48 19
4006.63 13
4006.77 9
4006.92 6
4007.06 5
4007.21 5
4007.36 7
4007.50 11
4007.65 16
4007.79 22
4007.94 29
4008.08 36
4008.23 43
4008.37 50
4008.52 57
4008.66 63
4008.81 68
4008.95 71
4009.10 72
4009.24 70
4009.39 65
4009.53 59
4009.68 53
4009.82 47
4009.97 44
4010.11 42
4010.26 43
4010.40 47
4010.55 52
4010.69 58
4010.84 64
4010.98 69
4011.13 73
4011.28 74
4011.42 71
4011.57 66
4011.71 57
4011.86 46
4012.00 33
4012.15 22
4012.29 13
4012.44 6
4012.58 4
4012.73 5
4012.87 9
4013.02 16
4013.16 25
4013.31 35
4013.45 45
4013.60 56
4013.74 65
4013.89 74
4014.03 80
4014.18 85
4014.33 89
4014.47 93
4014.62 98
4014.76 105
4014.91 115
4015.05 127
4015.20 141
4015.34 156
4015.49 171
4015.63 183
4015.78 193
4015.92 199
4016.07 201
4016.21 201
4016.36 198
4016.50 192
4016.65 185
4016.80 177
4016.94 168
4017.09 160
4017.23 150
4017.38 140
4017.52 130
4017.67 120
4017.81 112
4017.96 106
4018.10 102
4018.25 102
4018.39 103
4018.54 104
4018.68 106
4018.83 105
4018.98 104
4019.12 101
4019.27 99
4019.41 98
4019.56 100
4019.70 104
4019.85 109
4019.99 113
4020.14 115
4020.28 113
4020.43 107
4020.57 99
4020.72 89
4020.87 79
4021.01 70
4021.16 63
4021.30 59
4021.45 56
4021.59 54
4021.74 52
4021.88 49
4022.03 45
4022.17 41
4022.32 36
4022.47 31
4022.61 26
4022.76 19
4022.90 12
4023.05 5
4023.19 0
4023.34 0
4023.48 0
4023.63 0
4023.77 2
4023.92 9
4024.06 17
4024.21 23
4024.36 27
4024.50 29
4024.65 28
4024.79 24
4024.94 19
4025.08 13
4025.23 9
4025.37 5
4025.52 1
4025.66 0
4025.81 0
4025.96 0
4026.10 0
4026.25 0
4026.39 0
4026.54 0
4026.68 0
4026.83 9
4026.97 24
4027.12 40
4027.27 57
4027.41 71
4027.56 82
4027.70 90
4027.85 94
4027.99 96
4028.14 97
4028.28 98
4028.43 99
4028.58 102
4028.72 106
4028.87 110
4029.01 115
4029.16 118
4029.30 119
4029.45 118
4029.59 116
4029.74 113
4029.89 110
4030.03 108
4030.18 106
4030.32 104
4030.47 103
4030.61 99
4030.76 95
4030.90 88
4031.05 81
4031.20 75
4031.34 72
4031.49 71
4031.63 74
4031.78 80
4031.92 88
4032.07 96
4032.21 104
4032.36 111
4032.51 116
4032.65 118
4032.80 119
4032.94 117
4033.09 111
4033.23 102
4033.38 89
4033.52 74
4033.67 59
4033.82 46
4033.96 38
4034.11 34
4034.25 37
4034.40 43
4034.54 52
4034.69 60
4034.84 65
4034.98 65
4035.13 62
4035.27 56
4035.42 49
4035.56 42
4035.71 38
4035.86 36
4036.00 37
4036.15 40
4036.29 43
4036.44 45
4036.58 48
4036.73 49
4036.87 49
4037.02 49
4037.17 49
4037.31 51
4037.46 53
4037.60 56
4037.75 60
4037.89 63
4038.04 65
4038.19 66
4038.33 66
4038.48 66
4038.62 64
4038.77 64
4038.91 64
4039.06 64
4039.21 66
4039.35 69
4039.50 71
4039.64 74
4039.79 76
4039.93 77
4040.08 75
4040.23 73
4040.37 69
4040.52 66
4040.66 64
4040.81 64
4040.96 67
4041.10 72
4041.25 79
4041.39 85
4041.54 90
4041.68 93
4041.83 93
4041.98 92
4042.12 89
4042.27 87
4042.41 85
4042.56 84
4042.70 85
4042.85 88
4043.00 92
4043.14 96
4043.29 102
4043.43 107
4043.58 114
4043.72 121
4043.87 129
4044.02 138
4044.16 147
4044.31 154
4044.45 161
4044.60 166
4044.75 169
4044.89 171
4045.04 170
4045.18 166
4045.33 160
4045.47 152
4045.62 142
4045.77 130
4045.91 117
4046.06 105
4046.20 94
4046.35 86
4046.50 80
4046.64 77
4046.79 76
4046.93 77
4047.08 78
4047.23 80
4047.37 82
4047.52 86
4047.66 92
4047.81 101
4047.95 114
4048.10 130
4048.25 149
4048.39 169
4048.54 190
4048.68 209
4048.83 227
4048.98 243
4049.12 256
4049.27 268
4049.41 279
4049.56 287
4049.71 294
4049.85 300
4050.00 305
4050.14 309
4050.29 312
4050.43 315
4050.58 319
4050.73 323
4050.87 327
4051.02 330
4051.16 330
4051.31 327
4051.46 320
4051.60 310
4051.75 297
4051.89 284
4052.04 274
4052.19 268
4052.33 268
4052.48 273
4052.62 282
4052.77 291
4052.92 299
4053.06 304
4053.21 304
4053.35 301
4053.50 295
4053.65 289
4053.79 283
4053.94 280
4054.08 280
4054.23 282
4054.38 287
4054.52 293
4054.67 298
4054.81 302
4054.96 304
4055.11 303
4055.25 299
4055.40 295
4055.54 290
4055.69 287
4055.84 285
4055.98 284
4056.13 284
4056.27 283
4056.42 281
4056.57 277
4056.71 271
4056.86 263
4057.00 257
4057.15 252
4057.30 251
4057.44 253
4057.59 260
4057.73 268
4057.88 278
4058.03 287
4058.17 294
4058.32 297
4058.47 296
4058.61 289
4058.76 277
4058.90 261
4059.05 242
4059.20 222
4059.34 202
4059.49 183
4059.63 166
4059.78 151
4059.93 139
4060.07 128
4060.22 119
4060.36 114
4060.51 112
4060.66 114
4060.80 122
4060.95 133
4061.09 147
4061.24 160
4061.39 172
4061.53 180
4061.68 183
4061.83 182
4061.97 179
4062.12 175
4062.26 172
4062.41 171
4062.56 173
4062.70 176
4062.85 180
4062.99 184
4063.14 185
4063.29 184
4063.43 181
4063.58 176
4063.73 170
4063.87 166
4064.02 162
4064.16 159
4064.31 158
4064.46 156
4064.60 154
4064.75 151
4064.89 147
4065.04 142
4065.19 139
4065.33 137
4065.48 136
4065.63 137
4065.77 138
4065.92 139
4066.06 139
4066.21 137
4066.36 133
4066.50 129
4066.65 124
4066.80 120
4066.94 117
4067.09 115
4067.23 114
4067.38 112
4067.53 110
4067.67 108
4067.82 104
4067.97 99
4068.11 93
4068.26 88
4068.40 83
4068.55 80
4068.70 79
4068.84 81
4068.99 86
4069.14 94
4069.28 102
4069.43 111
4069.57 119
4069.72 126
4069.87 129
4070.01 130
4070.16 128
4070.31 124
4070.45 118
4070.60 112
4070.74 107
4070.89 103
4071.04 101
4071.18 100
4071.33 99
4071.48 98
4071.62 95
4071.77 91
4071.92 86
4072.06 79
4072.21 72
4072.35 63
4072.50 54
4072.65 44
4072.79 33
4072.94 22
4073.09 12
4073.23 5
4073.38 0
4073.52 0
4073.67 3
4073.82 11
4073.96 21
4074.11 31
4074.26 41
4074.40 49
4074.55 54
4074.70 56
4074.84 56
4074.99 55
4075.13 54
4075.28 54
4075.43 55
4075.57 60
4075.72 68
4075.87 79
4076.01 92
4076.16 104
4076.31 115
4076.45 122
4076.60 123
4076.74 118
4076.89 107
4077.04 93
4077.18 75
4077.33 57
4077.48 41
4077.62 27
4077.77 17
4077.92 10
4078.06 5
4078.21 1
4078.36 0
4078.50 0
4078.65 0
4078.79 0
4078.94 0
4079.09 0
4079.23 0
4079.38 0
4079.53 11
4079.67 29
4079.82 47
4079.97 65
4080.11 81
4080.26 95
4080.41 108
4080.55 119
4080.70 131
4080.85 142
4080.99 152
4081.14 160
4081.28 164
4081.43 164
4081.58 162
4081.72 157
4081.87 153
4082.02 150
4082.16 150
4082.31 152
4082.46 156
4082.60 161
4082.75 163
4082.90 163
4083.04 161
4083.19 155
4083.34 148
4083.48 141
4083.63 132
4083.78 125
4083.92 117
4084.07 109
4084.21 101
4084.36 94
4084.51 86
4084.65 79
4084.80 72
4084.95 65
4085.09 59
4085.24 55
4085.39 51
4085.53 48
4085.68 48
4085.83 50
4085.97 54
4086.12 60
4086.27 67
4086.41 77
4086.56 88
4086.71 101
4086.85 114
4087.00 127
4087.15 140
4087.29 151
4087.44 159
4087.59 164
4087.73 167
4087.88 167
4088.03 166
4088.17 164
4088.32 163
4088.47 163
4088.61 165
4088.76 170
4088.91 178
4089.05 188
4089.20 200
4089.35 211
4089.49 220
4089.64 227
4089.79 229
4089.93 227
4090.08 222
4090.23 215
4090.37 209
4090.52 204
4090.67 202
4090.81 202
4090.96 203
4091.11 204
4091.25 203
4091.40 199
4091.55 191
4091.69 180
4091.84 167
4091.99 152
4092.13 138
4092.28 125
4092.43 115
4092.57 108
4092.72 103
4092.87 100
4093.01 98
4093.16 96
4093.31 93
4093.45 89
4093.60 83
4093.75 77
4093.89 70
4094.04 64
4094.19 60
4094.33 58
4094.48 57
4094.63 58
4094.77 59
4094.92 59
4095.07 58
4095.21 55
4095.36 50
4095.51 42
4095.65 33
4095.80 23
4095.95 13
4096.09 3
4096.24 0
4096.39 0
4096.53 0
4096.68 0
4096.83 0
4096.97 0
4097.12 0
4097.27 1
4097.41 5
4097.56 8
4097.71 10
4097.85 12
4098.00 13
4098.15 13
4098.29 12
4098.44 9
4098.59 7
4098.74 4
4098.88 2
4099.03 0
4099.18 0
4099.32 0
4099.47 0
4099.62 0
4099.76 0
4099.91 0
4100.06 0
4100.20 0
4100.35 2
4100.50 6
4100.64 10
4100.79 14
4100.94 17
4101.08 19
4101.23 21
4101.38 23
4101.52 25
4101.67 27
4101.82 30
4101.97 31
4102.11 31
4102.26 29
4102.41 25
4102.55 19
4102.70 13
4102.85 8
4102.99 5
4103.14 5
4103.29 8
4103.43 14
4103.58 21
4103.73 27
4103.87 31
4104.02 33
4104.17 31
4104.32 28
4104.46 25
4104.61 23
4104.76 24
4104.90 27
4105.05 34
4105.20 41
4105.34 49
4105.49 56
4105.64 61
4105.78 65
4105.93 68
4106.08 70
4106.23 74
4106.37 79
4106.52 86
4106.67 93
4106.81 100
4106.96 106
4107.11 112
4107.25 118
4107.40 123
4107.55 128
4107.69 132
4107.84 136
4107.99 138
4108.14 141
4108.28 144
4108.43 148
4108.58 154
4108.72 160
4108.87 167
4109.02 171
4109.16 173
4109.31 170
4109.46 165
4109.61 159
4109.75 155
4109.90 154
4110.05 157
4110.19 164
4110.34 172
4110.49 177
4110.63 178
4110.78 173
4110.93 162
4111.08 147
4111.22 130
4111.37 114
4111.52 101
4111.66 92
4111.81 87
4111.96 86
4112.10 89
4112.25 94
4112.40 102
4112.55 112
4112.69 122
4112.84 133
4112.99 142
4113.13 146
4113.28 145
4113.43 139
4113.58 127
4113.72 113
4113.87 99
4114.02 86
4114.16 78
4114.31 74
4114.46 75
4114.60 79
4114.75 86
4114.90 93
4115.05 100
4115.19 106
4115.34 110
4115.49 113
4115.63 116
4115.78 118
4115.93 119
4116.08 119
4116.22 117
4116.37 113
4116.52 108
4116.66 101
4116.81 94
4116.96 89
4117.11 85
4117.25 82
4117.40 82
4117.55 83
4117.69 84
4117.84 84
4117.99 83
4118.14 81
4118.28 76
4118.43 71
4118.58 65
4118.72 61
4118.87 59
4119.02 61
4119.17 67
4119.31 76
4119.46 87
4119.61 98
4119.75 107
4119.90 113
4120.05 116
4120.20 116
4120.34 113
4120.49 108
4120.64 102
4120.78 95
4120.93 89
4121.08 84
4121.23 79
4121.37 76
4121.52 73
4121.67 72
4121.81 72
4121.96 73
4122.11 75
4122.26 78
4122.40 80
4122.55 82
4122.70 81
4122.85 78
4122.99 71
4123.14 59
4123.29 45
4123.43 30
4123.58 15
4123.73 2
4123.88 0
4124.02 0
4124.17 0
4124.32 0
4124.47 0
4124.61 0
4124.76 2
4124.91 4
4125.05 6
4125.20 6
4125.35 6
4125.50 6
4125.64 7
4125.79 9
4125.94 13
4126.09 19
4126.23 26
4126.38 34
4126.53 42
4126.67 49
4126.82 54
4126.97 57
4127.12 58
4127.26 56
4127.41 53
4127.56 50
4127.71 47
4127.85 45
4128.00 43
4128.15 43
4128.29 44
4128.44 45
4128.59 47
4128.74 50
4128.88 53
4129.03 57
4129.18 62
4129.33 67
4129.47 71
4129.62 74
4129.77 74
4129.92 71
4130.06 66
4130.21 58
4130.36 49
4130.51 39
4130.65 29
4130.80 20
4130.95 12
4131.09 5
4131.24 0
4131.39 0
4131.54 0
4131.68 0
4131.83 0
4131.98 5
4132.13 14
4132.27 25
4132.42 38
4132.57 52
4132.72 66
4132.86 78
4133.01 87
4133.16 92
4133.31 93
4133.45 89
4133.60 81
4133.75 71
4133.90 60
4134.04 50
4134.19 42
4134.34 36
4134.48 32
4134.63 28
4134.78 23
4134.93 18
4135.07 12
4135.22 6
4135.37 2
4135.52 2
4135.66 5
4135.81 13
4135.96 23
4136.11 34
4136.25 43
4136.40 49
4136.55 50
4136.70 47
4136.84 41
4136.99 35
4137.14 30
4137.29 27
4137.43 28
4137.58 33
4137.73 38
4137.88 44
4138.02 48
4138.17 50
4138.32 49
4138.47 47
4138.61 44
4138.76 41
4138.91 41
4139.06 42
4139.20 45
4139.35 49
4139.50 51
4139.65 53
4139.79 52
4139.94 50
4140.09 48
4140.24 47
4140.38 47
4140.53 48
4140.68 49
4140.83 50
4140.97 50
4141.12 47
4141.27 41
4141.42 34
4141.57 26
4141.71 19
4141.86 13
4142.01 9
4142.16 9
4142.30 12
4142.45 16
4142.60 21
4142.75 26
4142.89 28
4143.04 28
4143.19 25
4143.34 20
4143.48 14
4143.63 10
4143.78 7
4143.93 5
4144.07 5
4144.22 5
4144.37 5
4144.52 5
4144.66 6
4144.81 6
4144.96 8
4145.11 10
4145.26 12
4145.40 14
4145.55 15
4145.70 14
4145.85 12
4145.99 9
4146.14 7
4146.29 5
4146.44 5
4146.58 7
4146.73 9
4146.88 13
4147.03 17
4147.17 21
4147.32 25
4147.47 30
4147.62 35
4147.77 41
4147.91 47
4148.06 55
4148.21 62
4148.36 68
4148.50 72
4148.65 72
4148.80 70
4148.95 64
4149.09 56
4149.24 48
4149.39 41
4149.54 38
4149.69 38
4149.83 41
4149.98 46
4150.13 52
4150.28 55
4150.42 56
4150.57 54
4150.72 50
4150.87 44
4151.01 39
4151.16 36
4151.31 34
4151.46 33
4151.61 32
4151.75 31
4151.90 29
4152.05 27
4152.20 26
4152.34 27
4152.49 30
4152.64 34
4152.79 38
4152.94 40
4153.08 39
4153.23 33
4153.38 24
4153.53 12
4153.67 0
4153.82 0
4153.97 0
4154.12 0
4154.27 0
4154.41 0
4154.56 0
4154.71 0
4154.86 1
4155.00 12
4155.15 22
4155.30 29
4155.45 33
4155.60 34
4155.74 34
4155.89 33
4156.04 34
4156.19 40
4156.33 49
4156.48 63
4156.63 78
4156.78 93
4156.93 104
4157.07 111
4157.22 113
4157.37 111
4157.52 107
4157.67 102
4157.81 98
4157.96 95
4158.11 95
4158.26 96
4158.40 98
4158.55 99
4158.70 100
4158.85 100
4159.00 100
4159.14 100
4159.29 100
4159.44 99
4159.59 98
4159.74 97
4159.88 95
4160.03 93
4160.18 91
4160.33 90
4160.48 90
4160.62 90
4160.77 92
4160.92 94
4161.07 95
4161.21 96
4161.36 96
4161.51 93
4161.66 89
4161.81 82
4161.95 75
4162.10 66
4162.25 56
4162.40 47
4162.55 39
4162.69 33
4162.84 31
4162.99 31
4163.14 36
4163.29 42
4163.43 50
4163.58 57
4163.73 61
4163.88 61
4164.03 57
4164.17 51
4164.32 42
4164.47 32
4164.62 23
4164.77 15
4164.91 9
4165.06 3
4165.21 0
4165.36 0
4165.51 0
4165.65 0
4165.80 0
4165.95 0
4166.10 0
4166.25 0
4166.39 4
4166.54 13
4166.69 21
4166.84 27
4166.99 29
4167.13 29
4167.28 27
4167.43 26
4167.58 26
4167.73 28
4167.87 34
4168.02 40
4168.17 48
4168.32 55
4168.47 60
4168.61 63
4168.76 64
4168.91 63
4169.06 61
4169.21 61
4169.35 63
4169.50 68
4169.65 76
4169.80 86
4169.95 97
4170.09 106
4170.24 113
4170.39 116
4170.54 116
4170.69 114
4170.83 110
4170.98 107
4171.13 105
4171.28 104
4171.43 103
4171.58 102
4171.72 99
4171.87 94
4172.02 87
4172.17 80
4172.32 73
4172.46 67
4172.61 63
4172.76 62
4172.91 61
4173.06 62
4173.20 63
4173.35 63
4173.50 62
4173.65 61
4173.80 60
4173.95 58
4174.09 57
4174.24 56
4174.39 56
4174.54 57
4174.69 58
4174.83 60
4174.98 61
4175.13 61
4175.28 60
4175.43 57
4175.57 52
4175.72 46
4175.87 40
4176.02 35
4176.17 31
4176.32 30
4176.46 31
4176.61 35
4176.76 41
4176.91 47
4177.06 54
4177.20 58
4177.35 61
4177.50 62
4177.65 61
4177.80 58
4177.95 55
4178.09 51
4178.24 47
4178.39 43
4178.54 39
4178.69 37
4178.84 36
4178.98 36
4179.13 38
4179.28 41
4179.43 45
4179.58 50
4179.72 53
4179.87 54
4180.02 52
4180.17 46
4180.32 37
4180.47 25
4180.61 13
4180.76 2
4180.91 0
4181.06 0
4181.21 0
4181.36 0
4181.50 0
4181.65 0
4181.80 0
4181.95 0
4182.10 1
4182.25 3
4182.39 5
4182.54 10
4182.69 15
4182.84 21
4182.99 27
4183.13 33
4183.28 38
4183.43 42
4183.58 46
4183.73 49
4183.88 51
4184.02 52
4184.17 53
4184.32 52
4184.47 50
4184.62 50
4184.77 53
4184.91 58
4185.06 66
4185.21 75
4185.36 85
4185.51 93
4185.66 99
4185.80 100
4185.95 97
4186.10 91
4186.25 84
4186.40 78
4186.55 74
4186.70 73
4186.84 74
4186.99 78
4187.14 83
4187.29 87
4187.44 91
4187.59 95
4187.73 97
4187.88 99
4188.03 101
4188.18 102
4188.33 103
4188.48 103
4188.62 104
4188.77 104
4188.92 104
4189.07 106
4189.22 108
4189.37 110
4189.51 112
4189.66 112
4189.81 110
4189.96 106
4190.11 100
4190.26 92
4190.41 82
4190.55 72
4190.70 61
4190.85 51
4191.00 41
4191.15 32
4191.30 24
4191.44 18
4191.59 12
4191.74 8
4191.89 4
4192.04 1
4192.19 0
4192.33 0
4192.48 0
4192.63 2
4192.78 7
4192.93 12
4193.08 18
4193.23 24
4193.37 28
4193.52 30
4193.67 31
4193.82 30
4193.97 28
4194.12 25
4194.27 23
4194.41 21
4194.56 20
4194.71 20
4194.86 22
4195.01 26
4195.16 32
4195.30 40
4195.45 48
4195.60 55
4195.75 60
4195.90 63
4196.05 61
4196.20 58
4196.34 52
4196.49 46
4196.64 40
4196.79 36
4196.94 33
4197.09 31
4197.24 29
4197.38 25
4197.53 20
4197.68 13
4197.83 5
4197.98 0
4198.13 0
4198.28 0
4198.42 0
4198.57 0
4198.72 0
4198.87 0
4199.02 0
4199.17 8
4199.32 16
4199.46 20
4199.61 22
4199.76 22
4199.91 20
4200.06 18
4200.21 16
4200.36 14
4200.50 14
4200.65 15
4200.80 17
4200.95 19
4201.10 22
4201.25 24
4201.40 25
4201.55 26
4201.69 26
4201.84 24
4201.99 23
4202.14 21
4202.29 20
4202.44 19
4202.59 20
4202.73 22
4202.88 24
4203.03 27
4203.18 29
4203.33 29
4203.48 29
4203.63 27
4203.77 24
4203.92 22
4204.07 20
4204.22 20
4204.37 20
4204.52 21
4204.67 22
4204.82 23
4204.96 23
4205.11 24
4205.26 25
4205.41 26
4205.56 27
4205.71 28
4205.86 28
4206.01 26
4206.15 22
4206.30 16
4206.45 10
4206.60 5
4206.75 2
4206.90 0
4207.05 2
4207.20 4
4207.34 6
4207.49 7
4207.64 6
4207.79 3
4207.94 0
4208.09 0
4208.24 0
4208.39 0
4208.53 0
4208.68 0
4208.83 5
4208.98 13
4209.13 20
4209.28 25
4209.43 29
4209.58 31
4209.72 33
4209.87 35
4210.02 39
4210.17 44
4210.32 49
4210.47 54
4210.62 56
4210.77 55
4210.91 50
4211.06 41
4211.21 31
4211.36 21
4211.51 12
4211.66 7
4211.81 5
4211.96 7
4212.10 11
4212.25 16
4212.40 22
4212.55 27
4212.70 31
4212.85 32
4213.00 32
4213.15 29
4213.30 24
4213.44 18
4213.59 12
4213.74 7
4213.89 3
4214.04 0
4214.19 0
4214.34 1
4214.49 3
4214.63 7
4214.78 12
4214.93 18
4215.08 26
4215.23 36
4215.38 50
4215.53 66
4215.68 84
4215.83 105
4215.97 127
4216.12 149
4216.27 169
4216.42 187
4216.57 202
4216.72 214
4216.87 223
4217.02 230
4217.17 236
4217.31 243
4217.46 252
4217.61 263
4217.76 276
4217.91 292
4218.06 310
4218.21 331
4218.36 354
4218.51 379
4218.66 405
4218.80 433
4218.95 461
4219.10 486
4219.25 509
4219.40 528
4219.55 544
4219.70 557
4219.85 568
4220.00 580
4220.14 593
4220.29 608
4220.44 626
4220.59 646
4220.74 668
4220.89 690
4221.04 711
4221.19 731
4221.34 747
4221.49 761
4221.63 773
4221.78 783
4221.93 792
4222.08 799
4222.23 806
4222.38 811
4222.53 813
4222.68 812
4222.83 807
4222.98 798
4223.12 787
4223.27 775
4223.42 763
4223.57 750
4223.72 738
4223.87 725
4224.02 711
4224.17 695
4224.32 676
4224.47 653
4224.61 627
4224.76 598
4224.91 568
4225.06 536
4225.21 505
4225.36 476
4225.51 449
4225.66 426
4225.81 406
4225.96 390
4226.11 377
4226.25 365
4226.40 354
4226.55 343
4226.70 329
4226.85 313
4227.00 294
4227.15 273
4227.30 253
4227.45 234
4227.60 218
4227.75 206
4227.89 199
4228.04 196
4228.19 196
4228.34 198
4228.49 200
4228.64 201
4228.79 200
4228.94 197
4229.09 190
4229.24 181
4229.39 169
4229.53 155
4229.68 138
4229.83 121
4229.98 103
4230.13 86
4230.28 70
4230.43 56
4230.58 43
4230.73 33
4230.88 24
4231.03 16
4231.18 9
4231.32 3
4231.47 0
4231.62 0
4231.77 0
4231.92 0
4232.07 5
4232.22 11
4232.37 17
4232.52 24
4232.67 30
4232.82 35
4232.97 38
4233.11 39
4233.26 38
4233.41 36
4233.56 34
4233.71 31
4233.86 29
4234.01 27
4234.16 25
4234.31 23
4234.46 19
4234.61 13
4234.76 4
4234.90 0
4235.05 0
4235.20 0
4235.35 0
4235.50 0
4235.65 0
4235.80 0
4235.95 3
4236.10 16
4236.25 27
4236.40 34
4236.55 38
4236.70 37
4236.84 35
4236.99 32
4237.14 30
4237.29 30
4237.44 30
4237.59 32
4237.74 33
4237.89 33
4238.04 33
4238.19 33
4238.34 35
4238.49 39
4238.64 46
4238.79 55
4238.93 64
4239.08 71
4239.23 75
4239.38 75
4239.53 71
4239.68 64
4239.83 57
4239.98 51
4240.13 47
4240.28 45
4240.43 46
4240.58 49
4240.73 53
4240.88 57
4241.03 61
4241.17 66
4241.32 70
4241.47 75
4241.62 81
4241.77 87
4241.92 92
4242.07 96
4242.22 98
4242.37 97
4242.52 93
4242.67 88
4242.82 81
4242.97 74
4243.12 68
4243.27 62
4243.41 57
4243.56 52
4243.71 47
4243.86 40
4244.01 32
4244.16 24
4244.31 17
4244.46 13
4244.61 13
4244.76 18
4244.91 27
4245.06 39
4245.21 54
4245.36 70
4245.51 86
4245.66 101
4245.81 115
4245.95 128
4246.10 139
4246.25 148
4246.40 156
4246.55 162
4246.70 167
4246.85 170
4247.00 171
4247.15 171
4247.30 169
4247.45 166
4247.60 162
4247.75 159
4247.90 156
4248.05 154
4248.20 154
4248.35 154
4248.50 156
4248.64 158
4248.79 160
4248.94 161
4249.09 160
4249.24 159
4249.39 156
4249.54 153
4249.69 150
4249.84 149
4249.99 148
4250.14 149
4250.29 150
4250.44 151
4250.59 151
4250.74 151
4250.89 150
4251.04 149
4251.19 148
4251.34 149
4251.48 153
4251.63 161
4251.78 172
4251.93 187
4252.08 205
4252.23 225
4252.38 245
4252.53 264
4252.68 280
4252.83 293
4252.98 302
4253.13 307
4253.28 310
4253.43 311
4253.58 314
4253.73 319
4253.88 327
4254.03 339
4254.18 354
4254.33 372
4254.48 393
4254.63 415
4254.77 438
4254.92 461
4255.07 485
4255.22 511
4255.37 537
4255.52 565
4255.67 595
4255.82 624
4255.97 653
4256.12 680
4256.27 704
4256.42 724
4256.57 741
4256.72 754
4256.87 763
4257.02 770
4257.17 775
4257.32 777
4257.47 777
4257.62 776
4257.77 773
4257.92 769
4258.07 765
4258.22 760
4258.37 756
4258.51 750
4258.66 743
4258.81 735
4258.96 724
4259.11 712
4259.26 699
4259.41 685
4259.56 670
4259.71 655
4259.86 638
4260.01 621
4260.16 603
4260.31 584
4260.46 567
4260.61 551
4260.76 538
4260.91 528
4261.06 520
4261.21 513
4261.36 507
4261.51 500
4261.66 493
4261.81 485
4261.96 477
4262.11 468
4262.26 459
4262.41 450
4262.56 439
4262.71 428
4262.86 417
4263.01 407
4263.15 397
4263.30 389
4263.45 382
4263.60 377
4263.75 372
4263.90 368
4264.05 364
4264.20 360
4264.35 355
4264.50 351
4264.65 348
4264.80 344
4264.95 338
4265.10 331
4265.25 320
4265.40 305
4265.55 286
4265.70 265
4265.85 245
4266.00 227
4266.15 215
4266.30 210
4266.45 213
4266.60 222
4266.75 235
4266.90 249
4267.05 259
4267.20 265
4267.35 264
4267.50 257
4267.65 246
4267.80 233
4267.95 220
4268.10 210
4268.25 203
4268.40 199
4268.55 197
4268.70 196
4268.85 195
4269.00 194
4269.15 192
4269.30 192
4269.45 195
4269.60 201
4269.75 211
4269.90 226
4270.04 243
4270.19 262
4270.34 279
4270.49 294
4270.64 305
4270.79 310
4270.94 309
4271.09 303
4271.24 292
4271.39 280
4271.54 268
4271.69 259
4271.84 252
4271.99 250
4272.14 251
4272.29 254
4272.44 260
4272.59 266
4272.74 273
4272.89 280
4273.04 286
4273.19 290
4273.34 292
4273.49 290
4273.64 284
4273.79 275
4273.94 264
4274.09 254
4274.24 244
4274.39 237
4274.54 233
4274.69 231
4274.84 230
4274.99 228
4275.14 224
4275.29 217
4275.44 209
4275.59 200
4275.74 193
4275.89 189
4276.04 188
4276.19 192
4276.34 198
4276.49 206
4276.64 213
4276.79 219
4276.94 221
4277.09 220
4277.24 215
4277.39 205
4277.54 192
4277.69 176
4277.84 158
4277.99 138
4278.14 118
4278.29 99
4278.44 83
4278.59 71
4278.74 63
4278.89 61
4279.04 64
4279.19 72
4279.34 84
4279.49 98
4279.64 114
4279.79 132
4279.94 151
4280.09 172
4280.24 193
4280.39 214
4280.54 231
4280.69 243
4280.84 248
4280.99 244
4281.14 233
4281.29 215
4281.44 195
4281.59 174
4281.74 156
4281.89 143
4282.04 133
4282.19 126
4282.34 121
4282.49 115
4282.64 108
4282.79 97
4282.94 85
4283.09 71
4283.24 57
4283.39 46
4283.54 38
4283.69 35
4283.84 37
4283.99 43
4284.14 51
4284.29 61
4284.44 70
4284.59 77
4284.74 81
4284.89 80
4285.04 76
4285.19 67
4285.34 57
4285.49 45
4285.64 32
4285.79 20
4285.94 9
4286.09 0
4286.24 0
4286.39 0
4286.54 0
4286.69 0
4286.84 0
4286.99 0
4287.14 0
4287.29 0
4287.44 2
4287.59 12
4287.74 24
4287.89 38
4288.04 54
4288.20 71
4288.35 88
4288.50 107
4288.65 125
4288.80 144
4288.95 162
4289.10 179
4289.25 195
4289.40 209
4289.55 220
4289.70 228
4289.85 235
4290.00 240
4290.15 246
4290.30 252
4290.45 259
4290.60 265
4290.75 269
4290.90 270
4291.05 268
4291.20 262
4291.35 255
4291.50 248
4291.65 243
4291.80 241
4291.95 243
4292.10 249
4292.25 258
4292.40 269
4292.55 279
4292.70 289
4292.85 298
4293.00 305
4293.15 311
4293.30 316
4293.45 318
4293.60 319
4293.75 317
4293.90 313
4294.05 306
4294.20 298
4294.35 290
4294.50 282
4294.65 275
4294.80 269
4294.95 264
4295.11 261
4295.26 258
4295.41 255
4295.56 253
4295.71 253
4295.86 254
4296.01 257
4296.16 262
4296.31 267
4296.46 271
4296.61 273
4296.76 272
4296.91 268
4297.06 262
4297.21 256
4297.36 250
4297.51 247
4297.66 246
4297.81 248
4297.96 250
4298.11 253
4298.26 253
4298.41 251
4298.56 246
4298.71 239
4298.86 229
4299.01 219
4299.16 209
4299.31 199
4299.46 191
4299.61 184
4299.77 177
4299.92 172
4300.07 167
4300.22 162
4300.37 159
4300.52 158
4300.67 158
4300.82 160
4300.97 164
4301.12 168
4301.27 172
4301.42 175
4301.57 176
4301.72 174
4301.87 170
4302.02 164
4302.17 158
4302.32 150
4302.47 143
4302.62 135
4302.77 127
4302.92 119
4303.07 111
4303.22 104
4303.37 99
4303.53 96
4303.68 96
4303.83 97
4303.98 99
4304.13 100
4304.28 100
4304.43 96
4304.58 89
4304.73 79
4304.88 67
4305.03 55
4305.18 44
4305.33 36
4305.48 34
4305.63 36
4305.78 42
4305.93 50
4306.08 56
4306.23 59
4306.38 57
4306.53 50
4306.68 38
4306.84 24
4306.99 9
4307.14 0
4307.29 0
4307.44 0
4307.59 0
4307.74 0
4307.89 0
4308.04 0
4308.19 0
4308.34 2
4308.49 8
4308.64 14
4308.79 18
4308.94 23
4309.09 26
4309.24 30
4309.39 32
4309.54 33
4309.69 33
4309.85 30
4310.00 26
4310.15 20
4310.30 15
4310.45 12
4310.60 12
4310.75 15
4310.90 23
4311.05 32
4311.20 42
4311.35 50
4311.50 56
4311.65 60
4311.80 63
4311.95 65
4312.10 69
4312.25 74
4312.41 81
4312.56 89
4312.71 97
4312.86 105
4313.01 111
4313.16 115
4313.31 117
4313.46 118
4313.61 117
4313.76 114
4313.91 110
4314.06 105
4314.21 101
4314.36 97
4314.51 95
4314.66 94
4314.81 94
4314.97 94
4315.12 93
4315.27 92
4315.42 89
4315.57 86
4315.72 82
4315.87 79
4316.02 77
4316.17 76
4316.32 76
4316.47 76
4316.62 77
4316.77 78
4316.92 78
4317.07 79
4317.23 81
4317.38 85
4317.53 92
4317.68 102
4317.83 115
4317.98 130
4318.13 146
4318.28 160
4318.43 172
4318.58 182
4318.73 188
4318.88 192
4319.03 194
4319.18 197
4319.33 201
4319.49 206
4319.64 211
4319.79 217
4319.94 222
4320.09 226
4320.24 229
4320.39 232
4320.54 237
4320.69 244
4320.84 253
4320.99 264
4321.14 275
4321.29 286
4321.44 295
4321.60 301
4321.75 306
4321.90 307
4322.05 307
4322.20 304
4322.35 301
4322.50 295
4322.65 290
4322.80 285
4322.95 283
4323.10 284
4323.25 289
4323.40 298
4323.56 309
4323.71 321
4323.86 333
4324.01 344
4324.16 352
4324.31 358
4324.46 362
4324.61 365
4324.76 365
4324.91 364
4325.06 361
4325.21 358
4325.37 356
4325.52 356
4325.67 360
4325.82 368
4325.97 380
4326.12 396
4326.27 414
4326.42 431
4326.57 448
4326.72 462
4326.87 473
4327.02 480
4327.17 485
4327.33 487
4327.48 488
4327.63 488
4327.78 486
4327.93 483
4328.08 480
4328.23 476
4328.38 474
4328.53 473
4328.68 474
4328.83 478
4328.99 484
4329.14 491
4329.29 498
4329.44 505
4329.59 511
4329.74 516
4329.89 521
4330.04 526
4330.19 532
4330.34 542
4330.49 555
4330.65 574
4330.80 599
4330.95 628
4331.10 664
4331.25 702
4331.40 744
4331.55 787
4331.70 830
4331.85 874
4332.00 919
4332.15 965
4332.31 1015
4332.46 1069
4332.61 1130
4332.76 1198
4332.91 1273
4333.06 1355
4333.21 1441
4333.36 1530
4333.51 1621
4333.66 1713
4333.81 1805
4333.97 1899
4334.12 1994
4334.27 2092
4334.42 2194
4334.57 2300
4334.72 2407
4334.87 2516
4335.02 2624
4335.17 2729
4335.32 2832
4335.48 2930
4335.63 3024
4335.78 3116
4335.93 3205
4336.08 3293
4336.23 3380
4336.38 3466
4336.53 3549
4336.68 3628
4336.83 3702
4336.99 3768
4337.14 3827
4337.29 3878
4337.44 3923
4337.59 3962
4337.74 3995
4337.89 4023
4338.04 4047
4338.19 4067
4338.34 4086
4338.50 4106
4338.65 4127
4338.80 4153
4338.95 4180
4339.10 4207
4339.25 4228
4339.40 4239
4339.55 4234
4339.70 4211
4339.86 4170
4340.01 4111
4340.16 4040
4340.31 3962
4340.46 3881
4340.61 3800
4340.76 3721
4340.91 3643
4341.06 3567
4341.21 3492
4341.37 3418
4341.52 3344
4341.67 3271
4341.82 3199
4341.97 3127
4342.12 3054
4342.27 2979
4342.42 2902
4342.57 2823
4342.73 2743
4342.88 2663
4343.03 2584
4343.18 2507
4343.33 2433
4343.48 2360
4343.63 2288
4343.78 2217
4343.93 2146
4344.09 2076
4344.24 2009
4344.39 1946
4344.54 1888
4344.69 1837
4344.84 1794
4344.99 1758
4345.14 1726
4345.30 1697
4345.45 1665
4345.60 1629
4345.75 1585
4345.90 1533
4346.05 1473
4346.20 1410
4346.35 1346
4346.50 1285
4346.66 1230
4346.81 1183
4346.96 1143
4347.11 1108
4347.26 1078
4347.41 1049
4347.56 1019
4347.71 988
4347.87 953
4348.02 916
4348.17 878
4348.32 839
4348.47 803
4348.62 770
4348.77 742
4348.92 719
4349.07 700
4349.23 683
4349.38 667
4349.53 650
4349.68 632
4349.83 612
4349.98 591
4350.13 570
4350.28 549
4350.44 530
4350.59 512
4350.74 497
4350.89 484
4351.04 472
4351.19 463
4351.34 456
4351.49 449
4351.65 441
4351.80 433
4351.95 423
4352.10 412
4352.25 400
4352.40 390
4352.55 382
4352.71 377
4352.86 374
4353.01 372
4353.16 370
4353.31 366
4353.46 359
4353.61 350
4353.76 339
4353.92 328
4354.07 318
4354.22 310
4354.37 305
4354.52 302
4354.67 299
4354.82 295
4354.97 289
4355.13 279
4355.28 266
4355.43 249
4355.58 231
4355.73 213
4355.88 198
4356.03 185
4356.19 177
4356.34 173
4356.49 173
4356.64 174
4356.79 174
4356.94 173
4357.09 169
4357.24 161
4357.40 152
4357.55 141
4357.70 131
4357.85 122
4358.00 114
4358.15 107
4358.30 99
4358.46 91
4358.61 82
4358.76 74
4358.91 68
4359.06 66
4359.21 68
4359.36 75
4359.52 85
4359.67 98
4359.82 111
4359.97 122
4360.12 131
4360.27 138
4360.42 142
4360.58 146
4360.73 148
4360.88 150
4361.03 151
4361.18 150
4361.33 146
4361.48 140
4361.64 131
4361.79 121
4361.94 111
4362.09 102
4362.24 95
4362.39 89
4362.54 85
4362.70 80
4362.85 74
4363.00 67
4363.15 59
4363.30 52
4363.45 47
4363.60 44
4363.76 44
4363.91 46
4364.06 48
4364.21 49
4364.36 46
4364.51 39
4364.67 28
4364.82 16
4364.97 3
4365.12 0
4365.27 0
4365.42 0
4365.57 0
4365.73 0
4365.88 0
4366.03 0
4366.18 0
4366.33 3
4366.48 8
4366.63 12
4366.79 17
4366.94 21
4367.09 25
4367.24 28
4367.39 31
4367.54 33
4367.70 37
4367.85 42
4368.00 48
4368.15 56
4368.30 65
4368.45 74
4368.60 82
4368.76 87
4368.91 92
4369.06 95
4369.21 98
4369.36 100
4369.51 103
4369.67 107
4369.82 111
4369.97 115
4370.12 117
4370.27 118
4370.42 117
4370.58 114
4370.73 110
4370.88 103
4371.03 95
4371.18 86
4371.33 76
4371.49 66
4371.64 56
4371.79 49
4371.94 44
4372.09 40
4372.24 38
4372.39 37
4372.55 36
4372.70 33
4372.85 30
4373.00 26
4373.15 22
4373.30 20
4373.46 21
4373.61 24
4373.76 31
4373.91 39
4374.06 50
4374.21 61
4374.37 70
4374.52 78
4374.67 82
4374.82 83
4374.97 80
4375.12 73
4375.28 64
4375.43 55
4375.58 47
4375.73 41
4375.88 38
4376.03 38
4376.19 40
4376.34 43
4376.49 46
4376.64 48
4376.79 48
4376.94 48
4377.10 47
4377.25 47
4377.40 48
4377.55 51
4377.70 55
4377.86 60
4378.01 65
4378.16 69
4378.31 71
4378.46 69
4378.61 65
4378.77 58
4378.92 49
4379.07 41
4379.22 34
4379.37 29
4379.52 27
4379.68 28
4379.83 30
4379.98 31
4380.13 32
4380.28 30
4380.43 25
4380.59 19
4380.74 11
4380.89 2
4381.04 0
4381.19 0
4381.35 0
4381.50 0
4381.65 0
4381.80 3
4381.95 12
4382.10 21
4382.26 28
4382.41 33
4382.56 35
4382.71 34
4382.86 30
4383.02 24
4383.17 16
4383.32 6
4383.47 0
4383.62 0
4383.77 0
4383.93 0
4384.08 0
4384.23 0
4384.38 0
4384.53 0
4384.69 12
4384.84 31
4384.99 50
4385.14 66
4385.29 80
4385.44 91
4385.60 100
4385.75 108
4385.90 117
4386.05 129
4386.20 143
4386.36 159
4386.51 176
4386.66 192
4386.81 205
4386.96 215
4387.12 219
4387.27 219
4387.42 217
4387.57 212
4387.72 208
4387.87 206
4388.03 206
4388.18 208
4388.33 212
4388.48 216
4388.63 219
4388.79 220
4388.94 220
4389.09 219
4389.24 217
4389.39 216
4389.55 216
4389.70 218
4389.85 220
4390.00 222
4390.15 223
4390.31 222
4390.46 219
4390.61 214
4390.76 208
4390.91 201
4391.07 192
4391.22 183
4391.37 173
4391.52 164
4391.67 156
4391.83 152
4391.98 153
4392.13 158
4392.28 168
4392.43 182
4392.58 198
4392.74 214
4392.89 229
4393.04 241
4393.19 249
4393.34 254
4393.50 254
4393.65 250
4393.80 241
4393.95 228
4394.10 213
4394.26 195
4394.41 178
4394.56 162
4394.71 148
4394.86 139
4395.02 133
4395.17 129
4395.32 127
4395.47 125
4395.63 123
4395.78 118
4395.93 111
4396.08 101
4396.23 88
4396.39 73
4396.54 58
4396.69 45
4396.84 34
4396.99 28
4397.15 27
4397.30 31
4397.45 38
4397.60 46
4397.75 54
4397.91 59
4398.06 63
4398.21 64
4398.36 63
4398.51 62
4398.67 61
4398.82 60
4398.97 58
4399.12 56
4399.27 54
4399.43 51
4399.58 48
4399.73 46
4399.88 44
4400.04 42
4400.19 42
4400.34 42
4400.49 43
4400.64 46
4400.80 48
4400.95 52
4401.10 55
4401.25 58
4401.40 61
4401.56 62
4401.71 62
4401.86 61
4402.01 58
4402.16 54
4402.32 49
4402.47 43
4402.62 37
4402.77 32
4402.93 30
4403.08 29
4403.23 31
4403.38 35
4403.53 39
4403.69 42
4403.84 43
4403.99 41
4404.14 37
4404.30 32
4404.45 25
4404.60 17
4404.75 11
4404.90 6
4405.06 2
4405.21 0
4405.36 0
4405.51 0
4405.67 0
4405.82 0
4405.97 0
4406.12 0
4406.27 0
4406.43 1
4406.58 3
4406.73 5
4406.88 6
4407.04 6
4407.19 6
4407.34 8
4407.49 11
4407.64 15
4407.80 21
4407.95 28
4408.10 35
4408.25 41
4408.41 44
4408.56 46
4408.71 44
4408.86 41
4409.01 35
4409.17 28
4409.32 21
4409.47 14
4409.62 8
4409.78 4
4409.93 1
4410.08 0
4410.23 0
4410.38 0
4410.54 0
4410.69 0
4410.84 0
4410.99 0
4411.15 0
4411.30 0
4411.45 0
4411.60 1
4411.76 5
4411.91 10
4412.06 14
4412.21 18
4412.36 21
4412.52 23
4412.67 24
4412.82 24
4412.97 22
4413.13 20
4413.28 17
4413.43 13
4413.58 9
4413.74 6
4413.89 5
4414.04 6
4414.19 10
4414.35 16
4414.50 24
4414.65 33
4414.80 42
4414.95 52
4415.11 61
4415.26 69
4415.41 77
4415.56 83
4415.72 88
4415.87 91
4416.02 91
4416.17 90
4416.33 86
4416.48 80
4416.63 72
4416.78 65
4416.94 58
4417.09 53
4417.24 50
4417.39 50
4417.55 51
4417.70 53
4417.85 56
4418.00 58
4418.15 59
4418.31 61
4418.46 62
4418.61 63
4418.76 65
4418.92 66
4419.07 68
4419.22 69
4419.37 70
4419.53 72
4419.68 75
4419.83 79
4419.98 85
4420.14 90
4420.29 94
4420.44 96
4420.59 95
4420.75 90
4420.90 83
4421.05 73
4421.20 62
4421.36 52
4421.51 41
4421.66 32
4421.81 23
4421.97 15
4422.12 7
4422.27 1
4422.42 0
4422.58 0
4422.73 0
4422.88 0
4423.03 0
4423.19 0
4423.34 0
4423.49 0
4423.64 0
4423.80 6
4423.95 14
4424.10 23
4424.25 32
4424.41 40
4424.56 46
4424.71 50
4424.86 52
4425.02 52
4425.17 50
4425.32 47
4425.47 43
4425.63 38
4425.78 33
4425.93 28
4426.08 23
4426.24 18
4426.39 14
4426.54 9
4426.69 4
4426.85 0
4427.00 0
4427.15 0
4427.31 0
4427.46 0
4427.61 1
4427.76 10
4427.92 20
4428.07 29
4428.22 35
4428.37 36
4428.53 33
4428.68 28
4428.83 21
4428.98 16
4429.14 13
4429.29 12
4429.44 14
4429.59 16
4429.75 19
4429.90 22
4430.05 26
4430.20 30
4430.36 36
4430.51 43
4430.66 50
4430.82 57
4430.97 62
4431.12 65
4431.27 67
4431.43 66
4431.58 66
4431.73 65
4431.88 66
4432.04 67
4432.19 68
4432.34 69
4432.49 70
4432.65 68
4432.80 65
4432.95 59
4433.11 51
4433.26 42
4433.41 33
4433.56 25
4433.72 18
4433.87 14
4434.02 12
4434.17 12
4434.33 14
4434.48 16
4434.63 19
4434.78 21
4434.94 23
4435.09 25
4435.24 27
4435.40 29
4435.55 30
4435.70 32
4435.85 34
4436.01 37
4436.16 41
4436.31 47
4436.46 54
4436.62 61
4436.77 66
4436.92 69
4437.08 67
4437.23 61
4437.38 51
4437.53 39
4437.69 27
4437.84 15
4437.99 5
4438.15 0
4438.30 0
4438.45 0
4438.60 0
4438.76 0
4438.91 0
4439.06 0
4439.21 0
4439.37 0
4439.52 2
4439.67 7
4439.83 13
4439.98 20
4440.13 27
4440.28 34
4440.44 41
4440.59 48
4440.74 54
4440.90 60
4441.05 67
4441.20 73
4441.35 81
4441.51 89
4441.66 98
4441.81 107
4441.97 114
4442.12 120
4442.27 123
4442.42 125
4442.58 125
4442.73 122
4442.88 117
4443.04 109
4443.19 100
4443.34 88
4443.49 77
4443.65 65
4443.80 55
4443.95 46
4444.11 39
4444.26 34
4444.41 30
4444.56 28
4444.72 27
4444.87 28
4445.02 31
4445.18 36
4445.33 40
4445.48 44
4445.63 47
4445.79 46
4445.94 43
4446.09 37
4446.25 30
4446.40 24
4446.55 20
4446.70 19
4446.86 20
4447.01 22
4447.16 25
4447.32 27
4447.47 26
4447.62 22
4447.77 15
4447.93 7
4448.08 0
4448.23 0
4448.39 0
4448.54 0
4448.69 0
4448.85 0
4449.00 0
4449.15 0
4449.30 2
4449.46 5
4449.61 7
4449.76 10
4449.92 13
4450.07 15
4450.22 16
4450.38 15
4450.53 13
4450.68 9
4450.83 4
4450.99 2
4451.14 2
4451.29 5
4451.45 10
4451.60 18
4451.75 25
4451.90 31
4452.06 35
4452.21 35
4452.36 33
4452.52 29
4452.67 23
4452.82 17
4452.98 12
4453.13 7
4453.28 4
4453.44 3
4453.59 4
4453.74 7
4453.89 12
4454.05 19
4454.20 25
4454.35 30
4454.51 31
4454.66 30
4454.81 24
4454.97 17
4455.12 8
4455.27 1
4455.42 0
4455.58 0
4455.73 0
4455.88 6
4456.04 15
4456.19 24
4456.34 33
4456.50 39
4456.65 42
4456.80 42
4456.96 40
4457.11 37
4457.26 34
4457.41 33
4457.57 34
4457.72 36
4457.87 40
4458.03 44
4458.18 48
4458.33 52
4458.49 56
4458.64 61
4458.79 66
4458.95 71
4459.10 77
4459.25 82
4459.41 88
4459.56 92
4459.71 94
4459.86 95
4460.02 94
4460.17 91
4460.32 87
4460.48 82
4460.63 78
4460.78 76
4460.94 77
4461.09 79
4461.24 83
4461.40 88
4461.55 91
4461.70 92
4461.86 89
4462.01 82
4462.16 71
4462.32 58
4462.47 43
4462.62 29
4462.78 15
4462.93 4
4463.08 0
4463.23 0
4463.39 0
4463.54 0
4463.69 0
4463.85 0
4464.00 0
4464.15 0
4464.31 1
4464.46 6
4464.61 10
4464.77 15
4464.92 19
4465.07 21
4465.23 23
4465.38 23
4465.53 22
4465.69 19
4465.84 15
4465.99 11
4466.15 6
4466.30 1
4466.45 0
4466.61 0
4466.76 0
4466.91 0
4467.07 0
4467.22 8
4467.37 17
4467.53 25
4467.68 31
4467.83 33
4467.99 33
4468.14 29
4468.29 24
4468.45 19
4468.60 14
4468.75 10
4468.90 7
4469.06 6
4469.21 6
4469.36 6
4469.52 8
4469.67 10
4469.82 11
4469.98 12
4470.13 12
4470.28 11
4470.44 10
4470.59 7
4470.74 5
4470.90 1
4471.05 0
4471.20 0
4471.36 0
4471.51 0
4471.66 0
4471.82 0
4471.97 0
4472.12 6
4472.28 16
4472.43 26
4472.58 36
4472.74 44
4472.89 49
4473.04 50
4473.20 48
4473.35 41
4473.51 32
4473.66 21
4473.81 9
4473.97 0
4474.12 0
4474.27 0
4474.43 0
4474.58 0
4474.73 0
4474.89 0
4475.04 0
4475.19 2
4475.35 15
4475.50 27
4475.65 38
4475.81 47
4475.96 52
4476.11 53
4476.27 49
4476.42 41
4476.57 31
4476.73 19
4476.88 7
4477.03 0
4477.19 0
4477.34 0
4477.49 0
4477.65 0
4477.80 0
4477.95 11
4478.11 24
4478.26 37
4478.41 50
4478.57 60
4478.72 68
4478.87 73
4479.03 75
4479.18 76
4479.34 76
4479.49 76
4479.64 78
4479.80 80
4479.95 84
4480.10 89
4480.26 93
4480.41 97
4480.56 99
4480.72 101
4480.87 101
4481.02 102
4481.18 102
4481.33 103
4481.48 106
4481.64 109
4481.79 112
4481.94 116
4482.10 120
4482.25 123
4482.41 125
4482.56 126
4482.71 126
4482.87 125
4483.02 122
4483.17 119
4483.33 115
4483.48 111
4483.63 106
4483.79 102
4483.94 98
4484.09 93
4484.25 88
4484.40 83
4484.56 76
4484.71 67
4484.86 58
4485.02 48
4485.17 37
4485.32 27
4485.48 19
4485.63 14
4485.78 13
4485.94 17
4486.09 25
4486.24 36
4486.40 48
4486.55 60
4486.71 71
4486.86 80
4487.01 87
4487.17 92
4487.32 97
4487.47 102
4487.63 107
4487.78 112
4487.93 118
4488.09 123
4488.24 127
4488.40 130
4488.55 131
4488.70 131
4488.86 129
4489.01 125
4489.16 121
4489.32 116
4489.47 111
4489.62 106
4489.78 101
4489.93 94
4490.09 87
4490.24 80
4490.39 72
4490.55 65
4490.70 59
4490.85 57
4491.01 57
4491.16 61
4491.31 67
4491.47 76
4491.62 85
4491.78 95
4491.93 105
4492.08 113
4492.24 121
4492.39 128
4492.54 135
4492.70 141
4492.85 146
4493.01 152
4493.16 159
4493.31 167
4493.47 176
4493.62 187
4493.77 198
4493.93 210
4494.08 222
4494.24 233
4494.39 244
4494.54 255
4494.70 267
4494.85 280
4495.00 295
4495.16 313
4495.31 332
4495.46 352
4495.62 372
4495.77 389
4495.93 402
4496.08 412
4496.23 420
4496.39 427
4496.54 436
4496.70 449
4496.85 467
4497.00 489
4497.16 514
4497.31 540
4497.46 565
4497.62 585
4497.77 600
4497.93 610
4498.08 616
4498.23 619
4498.39 621
4498.54 625
4498.69 631
4498.85 641
4499.00 654
4499.16 669
4499.31 684
4499.46 698
4499.62 709
4499.77 715
4499.92 714
4500.08 708
4500.23 698
4500.39 686
4500.54 674
4500.69 665
4500.85 658
4501.00 653
4501.16 649
4501.31 643
4501.46 633
4501.62 618
4501.77 598
4501.93 574
4502.08 548
4502.23 522
4502.39 497
4502.54 473
4502.69 452
4502.85 432
4503.00 413
4503.16 397
4503.31 383
4503.46 372
4503.62 365
4503.77 363
4503.93 363
4504.08 366
4504.23 369
4504.39 372
4504.54 372
4504.70 369
4504.85 364
4505.00 358
4505.16 349
4505.31 340
4505.46 330
4505.62 318
4505.77 305
4505.93 290
4506.08 275
4506.23 260
4506.39 247
4506.54 238
4506.70 234
4506.85 234
4507.00 238
4507.16 245
4507.31 253
4507.47 259
4507.62 263
4507.77 264
4507.93 262
4508.08 258
4508.24 253
4508.39 250
4508.54 249
4508.70 251
4508.85 257
4509.01 266
4509.16 275
4509.31 285
4509.47 295
4509.62 304
4509.78 312
4509.93 319
4510.08 324
4510.24 326
4510.39 325
4510.55 321
4510.70 314
4510.85 306
4511.01 298
4511.16 292
4511.32 289
4511.47 290
4511.62 293
4511.78 298
4511.93 303
4512.09 309
4512.24 316
4512.39 324
4512.55 333
4512.70 345
4512.86 357
4513.01 368
4513.16 377
4513.32 383
4513.47 384
4513.63 383
4513.78 378
4513.93 374
4514.09 369
4514.24 367
4514.40 366
4514.55 367
4514.70 369
4514.86 371
4515.01 373
4515.17 375
4515.32 376
4515.48 377
4515.63 378
4515.78 380
4515.94 382
4516.09 385
4516.25 387
4516.40 389
4516.55 390
4516.71 389
4516.86 387
4517.02 384
4517.17 382
4517.32 380
4517.48 379
4517.63 382
4517.79 387
4517.94 394
4518.10 403
4518.25 413
4518.40 423
4518.56 433
4518.71 442
4518.87 449
4519.02 455
4519.17 459
4519.33 460
4519.48 459
4519.64 456
4519.79 454
4519.95 454
4520.10 455
4520.25 459
4520.41 463
4520.56 468
4520.72 472
4520.87 473
4521.02 470
4521.18 465
4521.33 456
4521.49 447
4521.64 437
4521.80 428
4521.95 420
4522.10 416
4522.26 416
4522.41 420
4522.57 428
4522.72 442
4522.88 461
4523.03 485
4523.18 513
4523.34 544
4523.49 576
4523.65 610
4523.80 642
4523.95 674
4524.11 705
4524.26 736
4524.42 768
4524.57 803
4524.73 841
4524.88 885
4525.03 933
4525.19 984
4525.34 1039
4525.50 1095
4525.65 1152
4525.81 1208
4525.96 1264
4526.11 1319
4526.27 1374
4526.42 1429
4526.58 1484
4526.73 1537
4526.89 1588
4527.04 1636
4527.19 1680
4527.35 1719
4527.50 1756
4527.66 1791
4527.81 1825
4527.97 1860
4528.12 1893
4528.27 1925
4528.43 1952
4528.58 1974
4528.74 1990
4528.89 1997
4529.05 1996
4529.20 1989
4529.35 1976
4529.51 1960
4529.66 1939
4529.82 1917
4529.97 1893
4530.13 1869
4530.28 1844
4530.44 1820
4530.59 1796
4530.74 1774
4530.90 1752
4531.05 1731
4531.21 1709
4531.36 1685
4531.52 1659
4531.67 1628
4531.82 1594
4531.98 1557
4532.13 1519
4532.29 1481
4532.44 1445
4532.60 1412
4532.75 1380
4532.91 1349
4533.06 1316
4533.21 1280
4533.37 1242
4533.52 1202
4533.68 1160
4533.83 1119
4533.99 1081
4534.14 1045
4534.29 1012
4534.45 981
4534.60 950
4534.76 918
4534.91 886
4535.07 852
4535.22 817
4535.38 784
4535.53 753
4535.68 725
4535.84 702
4535.99 684
4536.15 669
4536.30 656
4536.46 643
4536.61 630
4536.77 616
4536.92 601
4537.07 585
4537.23 570
4537.38 556
4537.54 544
4537.69 533
4537.85 522
4538.00 510
4538.16 497
4538.31 482
4538.47 466
4538.62 449
4538.77 432
4538.93 416
4539.08 401
4539.24 388
4539.39 376
4539.55 366
4539.70 357
4539.86 351
4540.01 347
4540.16 347
4540.32 351
4540.47 357
4540.63 363
4540.78 369
4540.94 372
4541.09 372
4541.25 368
4541.40 363
4541.56 358
4541.71 354
4541.86 353
4542.02 355
4542.17 359
4542.33 363
4542.48 366
4542.64 367
4542.79 364
4542.95 359
4543.10 351
4543.26 342
4543.41 332
4543.56 322
4543.72 313
4543.87 306
4544.03 300
4544.18 295
4544.34 292
4544.49 288
4544.65 285
4544.80 282
4544.96 278
4545.11 275
4545.27 272
4545.42 270
4545.57 268
4545.73 266
4545.88 264
4546.04 260
4546.19 256
4546.35 252
4546.50 251
4546.66 253
4546.81 261
4546.97 273
4547.12 287
4547.28 301
4547.43 311
4547.58 315
4547.74 311
4547.89 301
4548.05 286
4548.20 268
4548.36 251
4548.51 236
4548.67 226
4548.82 220
4548.98 217
4549.13 217
4549.29 218
4549.44 218
4549.60 218
4549.75 217
4549.90 214
4550.06 211
4550.21 207
4550.37 203
4550.52 198
4550.68 191
4550.83 182
4550.99 171
4551.14 158
4551.30 142
4551.45 126
4551.61 111
4551.76 97
4551.92 85
4552.07 75
4552.23 68
4552.38 63
4552.53 61
4552.69 61
4552.84 64
4553.00 71
4553.15 81
4553.31 95
4553.46 111
4553.62 127
4553.77 143
4553.93 157
4554.08 168
4554.24 176
4554.39 182
4554.55 187
4554.70 192
4554.86 198
4555.01 206
4555.17 217
4555.32 229
4555.47 244
4555.63 258
4555.78 271
4555.94 281
4556.09 286
4556.25 287
4556.40 282
4556.56 274
4556.71 266
4556.87 258
4557.02 252
4557.18 249
4557.33 248
4557.49 248
4557.64 246
4557.80 242
4557.95 236
4558.11 230
4558.26 225
4558.42 222
4558.57 222
4558.73 225
4558.88 232
4559.04 240
4559.19 248
4559.35 254
4559.50 258
4559.65 261
4559.81 262
4559.96 262
4560.12 260
4560.27 258
4560.43 253
4560.58 246
4560.74 235
4560.89 221
4561.05 204
4561.20 186
4561.36 171
4561.51 159
4561.67 153
4561.82 150
4561.98 151
4562.13 153
4562.29 154
4562.44 152
4562.60 146
4562.75 137
4562.91 128
4563.06 122
4563.22 119
4563.37 122
4563.53 129
4563.68 139
4563.84 150
4563.99 159
4564.15 165
4564.30 168
4564.46 169
4564.61 168
4564.77 166
4564.92 165
4565.08 166
4565.23 166
4565.39 167
4565.54 168
4565.70 168
4565.85 169
4566.01 171
4566.16 174
4566.32 180
4566.47 186
4566.63 193
4566.78 198
4566.94 202
4567.09 202
4567.25 198
4567.40 192
4567.56 184
4567.71 176
4567.87 168
4568.02 160
4568.18 153
4568.33 146
4568.49 140
4568.64 134
4568.80 129
4568.95 125
4569.11 122
4569.26 121
4569.42 122
4569.57 125
4569.73 131
4569.88 137
4570.04 143
4570.19 148
4570.35 152
4570.50 154
4570.66 155
4570.81 155
4570.97 156
4571.12 158
4571.28 162
4571.43 168
4571.59 176
4571.74 185
4571.90 193
4572.05 200
4572.21 204
4572.36 205
4572.52 203
4572.67 199
4572.83 192
4572.98 185
4573.14 178
4573.29 173
4573.45 171
4573.60 171
4573.76 171
4573.91 171
4574.07 167
4574.22 160
4574.38 148
4574.53 132
4574.69 115
4574.84 99
4575.00 87
4575.15 80
4575.31 80
4575.46 84
4575.62 92
4575.77 102
4575.93 113
4576.08 121
4576.24 128
4576.39 133
4576.55 136
4576.70 136
4576.86 134
4577.01 130
4577.17 124
4577.33 116
4577.48 107
4577.64 98
4577.79 89
4577.95 83
4578.10 78
4578.26 77
4578.41 78
4578.57 80
4578.72 82
4578.88 85
4579.03 86
4579.19 87
4579.34 86
4579.50 83
4579.65 79
4579.81 75
4579.96 71
4580.12 68
4580.27 66
4580.43 65
4580.58 64
4580.74 64
4580.89 63
4581.05 60
4581.20 54
4581.36 46
4581.52 36
4581.67 26
4581.83 18
4581.98 12
4582.14 9
4582.29 10
4582.45 14
4582.60 19
4582.76 26
4582.91 32
4583.07 39
4583.22 44
4583.38 47
4583.53 49
4583.69 49
4583.84 46
4584.00 42
4584.15 35
4584.31 29
4584.46 21
4584.62 15
4584.78 10
4584.93 6
4585.09 3
4585.24 1
4585.40 0
4585.55 0
4585.71 0
4585.86 0
4586.02 0
4586.17 0
4586.33 0
4586.48 0
4586.64 0
4586.79 0
4586.95 3
4587.10 10
4587.26 18
4587.42 26
4587.57 34
4587.73 41
4587.88 44
4588.04 45
4588.19 43
4588.35 40
4588.50 37
4588.66 37
4588.81 39
4588.97 45
4589.12 52
4589.28 61
4589.43 71
4589.59 79
4589.75 87
4589.90 93
4590.06 99
4590.21 103
4590.37 108
4590.52 111
4590.68 114
4590.83 117
4590.99 120
4591.14 122
4591.30 123
4591.45 124
4591.61 124
4591.77 123
4591.92 120
4592.08 117
4592.23 113
4592.39 111
4592.54 110
4592.70 111
4592.85 113
4593.01 117
4593.16 120
4593.32 124
4593.47 125
4593.63 126
4593.79 124
4593.94 120
4594.10 114
4594.25 107
4594.41 100
4594.56 94
4594.72 91
4594.87 91
4595.03 94
4595.18 98
4595.34 103
4595.50 106
4595.65 106
4595.81 104
4595.96 99
4596.12 93
4596.27 87
4596.43 81
4596.58 75
4596.74 69
4596.89 63
4597.05 54
4597.21 45
4597.36 33
4597.52 22
4597.67 10
4597.83 1
4597.98 0
4598.14 0
4598.29 0
4598.45 0
4598.61 0
4598.76 0
4598.92 0
4599.07 0
4599.23 1
4599.38 3
4599.54 7
4599.69 13
4599.85 21
4600.01 32
4600.16 46
4600.32 62
4600.47 79
4600.63 95
4600.78 109
4600.94 119
4601.09 124
4601.25 123
4601.41 117
4601.56 107
4601.72 94
4601.87 78
4602.03 62
4602.18 46
4602.34 32
4602.49 20
4602.65 11
4602.81 7
4602.96 7
4603.12 11
4603.27 20
4603.43 32
4603.58 46
4603.74 61
4603.89 77
4604.05 91
4604.21 102
4604.36 109
4604.52 111
4604.67 109
4604.83 102
4604.98 93
4605.14 81
4605.29 70
4605.45 59
4605.61 50
4605.76 44
4605.92 39
4606.07 35
4606.23 31
4606.38 28
4606.54 23
4606.70 19
4606.85 14
4607.01 10
4607.16 6
4607.32 4
4607.47 2
4607.63 0
4607.79 0
4607.94 0
4608.10 0
4608.25 0
4608.41 0
4608.56 0
4608.72 0
4608.87 0
4609.03 0
4609.19 2
4609.34 6
4609.50 9
4609.65 13
4609.81 17
4609.96 21
4610.12 25
4610.28 27
4610.43 29
4610.59 30
4610.74 30
4610.90 28
4611.05 27
4611.21 25
4611.37 23
4611.52 21
4611.68 19
4611.83 16
4611.99 14
4612.14 12
4612.30 12
4612.46 14
4612.61 20
4612.77 29
4612.92 41
4613.08 56
4613.24 72
4613.39 87
4613.55 98
4613.70 107
4613.86 111
4614.01 111
4614.17 110
4614.33 108
4614.48 107
4614.64 108
4614.79 111
4614.95 114
4615.10 118
4615.26 120
4615.42 120
4615.57 117
4615.73 111
4615.88 103
4616.04 93
4616.20 83
4616.35 73
4616.51 65
4616.66 59
4616.82 56
4616.97 55
4617.13 58
4617.29 62
4617.44 67
4617.60 71
4617.75 75
4617.91 77
4618.07 78
4618.22 79
4618.38 80
4618.53 81
4618.69 84
4618.84 86
4619.00 89
4619.16 91
4619.31 92
4619.47 92
4619.62 92
4619.78 93
4619.94 95
4620.09 98
4620.25 104
4620.40 110
4620.56 115
4620.71 119
4620.87 119
4621.03 115
4621.18 108
4621.34 98
4621.49 88
4621.65 78
4621.81 71
4621.96 65
4622.12 62
4622.27 60
4622.43 59
4622.59 58
4622.74 58
4622.90 58
4623.05 58
4623.21 58
4623.37 58
4623.52 57
4623.68 55
4623.83 53
4623.99 51
4624.14 49
4624.30 48
4624.46 47
4624.61 46
4624.77 45
4624.92 45
4625.08 46
4625.24 49
4625.39 54
4625.55 60
4625.70 68
4625.86 76
4626.02 84
4626.17 92
4626.33 101
4626.48 109
4626.64 117
4626.80 125
4626.95 132
4627.11 136
4627.26 137
4627.42 135
4627.58 131
4627.73 127
4627.89 123
4628.04 121
4628.20 122
4628.36 126
4628.51 132
4628.67 139
4628.82 145
4628.98 149
4629.14 150
4629.29 146
4629.45 138
4629.60 127
4629.76 114
4629.92 102
4630.07 93
4630.23 87
4630.38 87
4630.54 92
4630.70 102
4630.85 115
4631.01 129
4631.17 143
4631.32 155
4631.48 163
4631.63 167
4631.79 167
4631.95 162
4632.10 153
4632.26 140
4632.41 125
4632.57 110
4632.73 96
4632.88 83
4633.04 74
4633.19 69
4633.35 68
4633.51 71
4633.66 76
4633.82 82
4633.97 89
4634.13 97
4634.29 105
4634.44 113
4634.60 121
4634.76 130
4634.91 138
4635.07 145
4635.22 148
4635.38 148
4635.54 144
4635.69 135
4635.85 122
4636.00 108
4636.16 94
4636.32 82
4636.47 72
4636.63 64
4636.79 60
4636.94 57
4637.10 55
4637.25 53
4637.41 51
4637.57 49
4637.72 47
4637.88 44
4638.03 41
4638.19 38
4638.35 36
4638.50 34
4638.66 33
4638.82 33
4638.97 34
4639.13 36
4639.28 38
4639.44 40
4639.60 39
4639.75 37
4639.91 33
4640.06 25
4640.22 16
4640.38 6
4640.53 0
4640.69 0
4640.85 0
4641.00 0
4641.16 0
4641.31 0
4641.47 0
4641.63 0
4641.78 0
4641.94 10
4642.10 25
4642.25 43
4642.41 63
4642.56 83
4642.72 102
4642.88 117
4643.03 127
4643.19 132
4643.35 132
4643.50 130
4643.66 126
4643.81 123
4643.97 121
4644.13 120
4644.28 121
4644.44 123
4644.60 126
4644.75 129
4644.91 132
4645.07 135
4645.22 137
4645.38 139
4645.53 139
4645.69 138
4645.85 137
4646.00 134
4646.16 130
4646.32 124
4646.47 118
4646.63 112
4646.78 105
4646.94 100
4647.10 97
4647.25 96
4647.41 98
4647.57 101
4647.72 105
4647.88 107
4648.04 107
4648.19 103
4648.35 96
4648.50 87
4648.66 77
4648.82 69
4648.97 65
4649.13 65
4649.29 69
4649.44 78
4649.60 90
4649.76 103
4649.91 116
4650.07 125
4650.22 130
4650.38 131
4650.54 128
4650.69 121
4650.85 112
4651.01 102
4651.16 91
4651.32 81
4651.48 72
4651.63 65
4651.79 59
4651.94 55
4652.10 53
4652.26 54
4652.41 55
4652.57 58
4652.73 61
4652.88 64
4653.04 68
4653.20 72
4653.35 78
4653.51 84
4653.67 91
4653.82 99
4653.98 108
4654.13 117
4654.29 126
4654.45 134
4654.60 141
4654.76 146
4654.92 149
4655.07 150
4655.23 148
4655.39 146
4655.54 144
4655.70 145
4655.86 149
4656.01 157
4656.17 169
4656.33 183
4656.48 198
4656.64 212
4656.79 224
4656.95 232
4657.11 237
4657.26 239
4657.42 237
4657.58 235
4657.73 231
4657.89 228
4658.05 225
4658.20 225
4658.36 228
4658.52 232
4658.67 238
4658.83 244
4658.99 250
4659.14 254
4659.30 255
4659.46 254
4659.61 251
4659.77 245
4659.93 238
4660.08 231
4660.24 225
4660.39 220
4660.55 216
4660.71 212
4660.86 209
4661.02 207
4661.18 206
4661.33 206
4661.49 208
4661.65 211
4661.80 215
4661.96 218
4662.12 221
4662.27 224
4662.43 224
4662.59 223
4662.74 221
4662.90 217
4663.06 213
4663.21 207
4663.37 201
4663.53 194
4663.68 185
4663.84 176
4664.00 166
4664.15 155
4664.31 146
4664.47 138
4664.62 133
4664.78 131
4664.94 131
4665.09 134
4665.25 138
4665.41 143
4665.56 148
4665.72 152
4665.88 154
4666.03 154
4666.19 151
4666.35 146
4666.50 140
4666.66 134
4666.82 128
4666.97 124
4667.13 122
4667.29 122
4667.44 124
4667.60 126
4667.76 128
4667.91 127
4668.07 122
4668.23 114
4668.38 104
4668.54 92
4668.70 79
4668.85 69
4669.01 63
4669.17 60
4669.32 61
4669.48 65
4669.64 72
4669.79 80
4669.95 88
4670.11 95
4670.26 100
4670.42 101
4670.58 101
4670.73 98
4670.89 94
4671.05 91
4671.20 89
4671.36 91
4671.52 94
4671.67 99
4671.83 104
4671.99 109
4672.14 112
4672.30 114
4672.46 115
4672.61 116
4672.77 118
4672.93 123
4673.08 129
4673.24 136
4673.40 142
4673.55 147
4673.71 148
4673.87 146
4674.03 141
4674.18 134
4674.34 127
4674.50 122
4674.65 118
4674.81 115
4674.97 114
4675.12 114
4675.28 114
4675.44 115
4675.59 118
4675.75 122
4675.91 129
4676.06 137
4676.22 147
4676.38 157
4676.53 166
4676.69 173
4676.85 178
4677.00 179
4677.16 176
4677.32 171
4677.48 164
4677.63 155
4677.79 144
4677.95 134
4678.10 124
4678.26 115
4678.42 108
4678.57 104
4678.73 102
4678.89 103
4679.04 105
4679.20 109
4679.36 113
4679.51 118
4679.67 123
4679.83 128
4679.98 133
4680.14 138
4680.30 141
4680.46 142
4680.61 140
4680.77 134
4680.93 124
4681.08 113
4681.24 101
4681.40 89
4681.55 80
4681.71 72
4681.87 67
4682.02 64
4682.18 61
4682.34 60
4682.50 59
4682.65 59
4682.81 61
4682.97 64
4683.12 68
4683.28 71
4683.44 74
4683.59 76
4683.75 77
4683.91 77
4684.06 79
4684.22 82
4684.38 88
4684.54 96
4684.69 106
4684.85 117
4685.01 126
4685.16 134
4685.32 140
4685.48 145
4685.63 149
4685.79 154
4685.95 159
4686.11 164
4686.26 170
4686.42 174
4686.58 175
4686.73 175
4686.89 172
4687.05 168
4687.20 165
4687.36 164
4687.52 166
4687.68 172
4687.83 181
4687.99 190
4688.15 199
4688.30 206
4688.46 210
4688.62 210
4688.77 206
4688.93 200
4689.09 193
4689.25 187
4689.40 182
4689.56 179
4689.72 179
4689.87 182
4690.03 186
4690.19 192
4690.35 197
4690.50 201
4690.66 203
4690.82 202
4690.97 198
4691.13 192
4691.29 184
4691.44 175
4691.60 165
4691.76 154
4691.92 143
4692.07 133
4692.23 123
4692.39 114
4692.54 105
4692.70 99
4692.86 93
4693.02 87
4693.17 82
4693.33 77
4693.49 72
4693.64 66
4693.80 61
4693.96 56
4694.12 51
4694.27 46
4694.43 42
4694.59 38
4694.74 35
4694.90 34
4695.06 35
4695.22 38
4695.37 43
4695.53 48
4695.69 52
4695.84 53
4696.00 51
4696.16 46
4696.32 39
4696.47 33
4696.63 28
4696.79 27
4696.94 31
4697.10 37
4697.26 45
4697.42 54
4697.57 60
4697.73 65
4697.89 68
4698.04 70
4698.20 71
4698.36 73
4698.52 75
4698.67 78
4698.83 82
4698.99 86
4699.14 92
4699.30 97
4699.46 103
4699.62 109
4699.77 116
4699.93 124
4700.09 131
4700.25 137
4700.40 143
4700.56 148
4700.72 154
4700.87 159
4701.03 166
4701.19 174
4701.35 184
4701.50 194
4701.66 204
4701.82 212
4701.97 217
4702.13 219
4702.29 218
4702.45 216
4702.60 214
4702.76 215
4702.92 219
4703.08 227
4703.23 241
4703.39 258
4703.55 278
4703.70 299
4703.86 320
4704.02 338
4704.18 354
4704.33 366
4704.49 372
4704.65 375
4704.81 373
4704.96 370
4705.12 365
4705.28 360
4705.43 357
4705.59 355
4705.75 353
4705.91 351
4706.06 348
4706.22 344
4706.38 338
4706.54 333
4706.69 328
4706.85 325
4707.01 323
4707.17 323
4707.32 322
4707.48 320
4707.64 318
4707.79 316
4707.95 313
4708.11 311
4708.27 311
4708.42 311
4708.58 312
4708.74 312
4708.90 311
4709.05 309
4709.21 303
4709.37 295
4709.53 284
4709.68 271
4709.84 256
4710.00 240
4710.16 222
4710.31 205
4710.47 188
4710.63 173
4710.79 160
4710.94 151
4711.10 144
4711.26 142
4711.41 142
4711.57 145
4711.73 147
4711.89 149
4712.04 149
4712.20 146
4712.36 140
4712.52 133
4712.67 124
4712.83 115
4712.99 108
4713.15 101
4713.30 97
4713.46 93
4713.62 91
4713.78 90
4713.93 88
4714.09 86
4714.25 82
4714.41 76
4714.56 70
4714.72 63
4714.88 57
4715.04 51
4715.19 46
4715.35 42
4715.51 39
4715.67 35
4715.82 32
4715.98 27
4716.14 21
4716.30 15
4716.45 9
4716.61 4
4716.77 0
4716.93 0
4717.08 0
4717.24 0
4717.40 0
4717.56 0
4717.71 0
4717.87 0
4718.03 0
4718.19 0
4718.34 5
4718.50 11
4718.66 18
4718.82 26
4718.97 33
4719.13 38
4719.29 41
4719.45 42
4719.60 41
4719.76 38
4719.92 33
4720.08 28
4720.23 21
4720.39 14
4720.55 7
4720.71 2
4720.86 0
4721.02 0
4721.18 1
4721.34 8
4721.49 17
4721.65 26
4721.81 33
4721.97 37
4722.12 38
4722.28 36
4722.44 33
4722.60 30
4722.76 28
4722.91 28
4723.07 28
4723.23 30
4723.39 32
4723.54 34
4723.70 37
4723.86 42
4724.02 48
4724.17 56
4724.33 63
4724.49 69
4724.65 71
4724.80 70
4724.96 65
4725.12 59
4725.28 53
4725.43 49
4725.59 48
4725.75 51
4725.91 56
4726.07 62
4726.22 68
4726.38 74
4726.54 79
4726.70 84
4726.85 89
4727.01 95
4727.17 100
4727.33 104
4727.48 106
4727.64 105
4727.80 102
4727.96 97
4728.12 91
4728.27 84
4728.43 79
4728.59 76
4728.75 74
4728.90 75
4729.06 77
4729.22 79
4729.38 82
4729.53 84
4729.69 85
4729.85 85
4730.01 86
4730.17 88
4730.32 91
4730.48 94
4730.64 97
4730.80 100
4730.95 104
4731.11 106
4731.27 108
4731.43 110
4731.59 110
4731.74 109
4731.90 107
4732.06 103
4732.22 99
4732.37 94
4732.53 90
4732.69 89
4732.85 90
4733.00 94
4733.16 100
4733.32 107
4733.48 113
4733.64 118
4733.79 120
4733.95 121
4734.11 120
4734.27 118
4734.43 116
4734.58 113
4734.74 111
4734.90 109
4735.06 107
4735.21 105
4735.37 103
4735.53 102
4735.69 102
4735.85 101
4736.00 101
4736.16 100
4736.32 99
4736.48 97
4736.63 95
4736.79 91
4736.95 87
4737.11 84
4737.27 82
4737.42 81
4737.58 82
4737.74 86
4737.90 92
4738.06 99
4738.21 106
4738.37 112
4738.53 118
4738.69 121
4738.84 124
4739.00 125
4739.16 127
4739.32 128
4739.48 130
4739.63 131
4739.79 132
4739.95 132
4740.11 130
4740.27 126
4740.42 122
4740.58 116
4740.74 108
4740.90 100
4741.05 91
4741.21 82
4741.37 72
4741.53 63
4741.69 56
4741.84 52
4742.00 51
4742.16 52
4742.32 56
4742.48 60
4742.63 63
4742.79 66
4742.95 67
4743.11 67
4743.27 68
4743.42 69
4743.58 72
4743.74 76
4743.90 81
4744.06 85
4744.21 86
4744.37 86
4744.53 82
4744.69 77
4744.85 70
4745.00 63
4745.16 56
4745.32 49
4745.48 42
4745.64 35
4745.79 26
4745.95 18
4746.11 9
4746.27 1
4746.43 0
4746.58 0
4746.74 0
4746.90 0
4747.06 0
4747.22 0
4747.37 0
4747.53 1
4747.69 2
4747.85 4
4748.01 5
4748.16 7
4748.32 8
4748.48 9
4748.64 9
4748.80 9
4748.95 9
4749.11 11
4749.27 14
4749.43 21
4749.59 29
4749.74 38
4749.90 47
4750.06 55
4750.22 62
4750.38 68
4750.53 73
4750.69 76
4750.85 78
4751.01 78
4751.17 76
4751.32 71
4751.48 64
4751.64 55
4751.80 46
4751.96 38
4752.11 31
4752.27 25
4752.43 21
4752.59 16
4752.75 12
4752.91 9
4753.06 8
4753.22 10
4753.38 15
4753.54 25
4753.70 38
4753.85 54
4754.01 71
4754.17 86
4754.33 100
4754.49 110
4754.64 117
4754.80 121
4754.96 122
4755.12 122
4755.28 120
4755.44 118
4755.59 114
4755.75 110
4755.91 106
4756.07 102
4756.23 98
4756.38 96
4756.54 94
4756.70 94
4756.86 94
4757.02 94
4757.18 94
4757.33 95
4757.49 95
4757.65 95
4757.81 94
4757.97 91
4758.12 86
4758.28 78
4758.44 69
4758.60 58
4758.76 49
4758.92 44
4759.07 43
4759.23 47
4759.39 56
4759.55 69
4759.71 84
4759.86 98
4760.02 110
4760.18 117
4760.34 120
4760.50 118
4760.66 113
4760.81 105
4760.97 96
4761.13 87
4761.29 79
4761.45 72
4761.61 66
4761.76 62
4761.92 58
4762.08 56
4762.24 53
4762.40 50
4762.55 45
4762.71 39
4762.87 31
4763.03 23
4763.19 15
4763.35 8
4763.50 2
4763.66 0
4763.82 0
4763.98 0
4764.14 0
4764.30 0
4764.45 0
4764.61 0
4764.77 0
4764.93 0
4765.09 0
4765.25 0
4765.40 3
4765.56 9
4765.72 17
4765.88 27
4766.04 36
4766.20 44
4766.35 50
4766.51 54
4766.67 55
4766.83 56
4766.99 56
4767.15 58
4767.30 60
4767.46 63
4767.62 66
4767.78 69
4767.94 72
4768.10 75
4768.25 77
4768.41 79
4768.57 81
4768.73 82
4768.89 83
4769.05 84
4769.20 84
4769.36 86
4769.52 89
4769.68 93
4769.84 97
4770.00 102
4770.15 105
4770.31 106
4770.47 105
4770.63 102
4770.79 99
4770.95 96
4771.10 93
4771.26 92
4771.42 93
4771.58 94
4771.74 95
4771.90 97
4772.06 99
4772.21 102
4772.37 106
4772.53 113
4772.69 122
4772.85 133
4773.01 147
4773.16 162
4773.32 177
4773.48 190
4773.64 200
4773.80 207
4773.96 210
4774.12 209
4774.27 206
4774.43 203
4774.59 201
4774.75 201
4774.91 204
4775.07 209
4775.22 215
4775.38 220
4775.54 224
4775.70 224
4775.86 220
4776.02 213
4776.18 203
4776.33 191
4776.49 179
4776.65 167
4776.81 157
4776.97 148
4777.13 141
4777.28 135
4777.44 130
4777.60 126
4777.76 122
4777.92 121
4778.08 121
4778.24 124
4778.39 129
4778.55 136
4778.71 143
4778.87 150
4779.03 156
4779.19 160
4779.35 164
4779.50 169
4779.66 175
4779.82 184
4779.98 195
4780.14 207
4780.30 220
4780.46 229
4780.61 235
4780.77 237
4780.93 234
4781.09 228
4781.25 219
4781.41 210
4781.57 200
4781.72 190
4781.88 179
4782.04 167
4782.20 153
4782.36 139
4782.52 125
4782.68 112
4782.83 102
4782.99 95
4783.15 91
4783.31 89
4783.47 90
4783.63 91
4783.79 94
4783.94 97
4784.10 100
4784.26 104
4784.42 108
4784.58 110
4784.74 112
4784.90 111
4785.06 108
4785.21 102
4785.37 96
4785.53 89
4785.69 83
4785.85 79
4786.01 75
4786.17 72
4786.32 68
4786.48 65
4786.64 62
4786.80 60
4786.96 59
4787.12 59
4787.28 60
4787.44 62
4787.59 64
4787.75 64
4787.91 64
4788.07 64
4788.23 64
4788.39 64
4788.55 66
4788.70 69
4788.86 71
4789.02 73
4789.18 74
4789.34 74
4789.50 73
4789.66 72
4789.82 71
4789.97 71
4790.13 72
4790.29 74
4790.45 76
4790.61 78
4790.77 80
4790.93 82
4791.09 84
4791.24 86
4791.40 88
4791.56 90
4791.72 92
4791.88 93
4792.04 94
4792.20 93
4792.36 91
4792.51 88
4792.67 84
4792.83 80
4792.99 75
4793.15 71
4793.31 68
4793.47 66
4793.63 65
4793.78 67
4793.94 70
4794.10 75
4794.26 82
4794.42 89
4794.58 96
4794.74 103
4794.90 109
4795.05 114
4795.21 118
4795.37 121
4795.53 122
4795.69 122
4795.85 120
4796.01 119
4796.17 117
4796.33 116
4796.48 117
4796.64 119
4796.80 121
4796.96 124
4797.12 126
4797.28 127
4797.44 127
4797.60 126
4797.75 125
4797.91 124
4798.07 123
4798.23 121
4798.39 118
4798.55 114
4798.71 109
4798.87 104
4799.03 97
4799.18 91
4799.34 84
4799.50 79
4799.66 75
4799.82 73
4799.98 74
4800.14 78
4800.30 84
4800.46 90
4800.61 96
4800.77 98
4800.93 97
4801.09 92
4801.25 83
4801.41 72
4801.57 61
4801.73 53
4801.89 47
4802.04 46
4802.20 48
4802.36 54
4802.52 62
4802.68 71
4802.84 80
4803.00 88
4803.16 95
4803.32 101
4803.48 105
4803.63 108
4803.79 110
4803.95 110
4804.11 109
4804.27 105
4804.43 100
4804.59 93
4804.75 84
4804.91 73
4805.06 62
4805.22 52
4805.38 43
4805.54 37
4805.70 35
4805.86 36
4806.02 40
4806.18 45
4806.34 51
4806.50 56
4806.65 61
4806.81 64
4806.97 66
4807.13 68
4807.29 70
4807.45 71
4807.61 72
4807.77 73
4807.93 73
4808.09 72
4808.24 70
4808.40 69
4808.56 68
4808.72 67
4808.88 67
4809.04 67
4809.20 67
4809.36 67
4809.52 66
4809.68 65
4809.84 63
4809.99 61
4810.15 59
4810.31 58
4810.47 59
4810.63 60
4810.79 63
4810.95 68
4811.11 72
4811.27 77
4811.43 81
4811.58 82
4811.74 80
4811.90 74
4812.06 66
4812.22 57
4812.38 49
4812.54 42
4812.70 37
4812.86 36
4813.02 36
4813.18 36
4813.33 34
4813.49 30
4813.65 22
4813.81 11
4813.97 0
4814.13 0
4814.29 0
4814.45 0
4814.61 0
4814.77 0
4814.93 0
4815.09 0
4815.24 4
4815.40 16
4815.56 29
4815.72 41
4815.88 51
4816.04 60
4816.20 68
4816.36 76
4816.52 83
4816.68 90
4816.84 96
4817.00 101
4817.15 104
4817.31 104
4817.47 101
4817.63 97
4817.79 91
4817.95 85
4818.11 80
4818.27 78
4818.43 77
4818.59 78
4818.75 80
4818.91 81
4819.06 81
4819.22 80
4819.38 78
4819.54 75
4819.70 71
4819.86 68
4820.02 67
4820.18 67
4820.34 69
4820.50 74
4820.66 80
4820.82 87
4820.98 94
4821.13 101
4821.29 108
4821.45 115
4821.61 121
4821.77 127
4821.93 132
4822.09 137
4822.25 140
4822.41 142
4822.57 141
4822.73 138
4822.89 132
4823.05 123
4823.20 114
4823.36 104
4823.52 93
4823.68 84
4823.84 75
4824.00 69
4824.16 64
4824.32 62
4824.48 63
4824.64 67
4824.80 74
4824.96 84
4825.12 95
4825.28 106
4825.43 117
4825.59 128
4825.75 137
4825.91 146
4826.07 153
4826.23 160
4826.39 165
4826.55 168
4826.71 170
4826.87 170
4827.03 169
4827.19 167
4827.35 163
4827.51 159
4827.67 154
4827.82 148
4827.98 141
4828.14 134
4828.30 128
4828.46 123
4828.62 119
4828.78 118
4828.94 118
4829.10 120
4829.26 122
4829.42 124
4829.58 126
4829.74 127
4829.90 128
4830.06 129
4830.22 129
4830.37 129
4830.53 127
4830.69 125
4830.85 124
4831.01 123
4831.17 124
4831.33 126
4831.49 129
4831.65 133
4831.81 136
4831.97 136
4832.13 134
4832.29 130
4832.45 124
4832.61 120
4832.77 119
4832.93 122
4833.08 129
4833.24 141
4833.40 154
4833.56 166
4833.72 175
4833.88 181
4834.04 181
4834.20 176
4834.36 167
4834.52 156
4834.68 143
4834.84 130
4835.00 117
4835.16 105
4835.32 94
4835.48 85
4835.64 76
4835.80 69
4835.96 61
4836.11 54
4836.27 45
4836.43 36
4836.59 26
4836.75 16
4836.91 7
4837.07 0
4837.23 0
4837.39 0
4837.55 0
4837.71 0
4837.87 0
4838.03 0
4838.19 0
4838.35 0
4838.51 7
4838.67 14
4838.83 21
4838.99 27
4839.15 32
4839.30 36
4839.46 39
4839.62 40
4839.78 38
4839.94 35
4840.10 30
4840.26 24
4840.42 16
4840.58 10
4840.74 4
4840.90 0
4841.06 0
4841.22 0
4841.38 1
4841.54 6
4841.70 14
4841.86 24
4842.02 37
4842.18 53
4842.34 70
4842.50 88
4842.66 103
4842.82 114
4842.97 122
4843.13 126
4843.29 127
4843.45 128
4843.61 129
4843.77 132
4843.93 136
4844.09 141
4844.25 146
4844.41 148
4844.57 148
4844.73 145
4844.89 141
4845.05 137
4845.21 133
4845.37 132
4845.53 133
4845.69 136
4845.85 139
4846.01 143
4846.17 145
4846.33 145
4846.49 145
4846.65 145
4846.81 145
4846.97 146
4847.13 147
4847.29 149
4847.44 151
4847.60 151
4847.76 150
4847.92 147
4848.08 142
4848.24 138
4848.40 134
4848.56 132
4848.72 133
4848.88 139
4849.04 148
4849.20 159
4849.36 172
4849.52 184
4849.68 192
[truncated: 734,198 more chars]
