# Supplementary material for: Methylobacterium Species Promoting Rice and Barley Growth and Interaction Specificity Revealed with Whole-Cell Matrix-Assisted Laser Desorption / Ionization-Time-of-Flight Mass Spectrometry (MALDI-TOF/MS) Analysis
Source: PLoS One. 2015 Jun 8;10(6):e0129509. doi: 10.1371/journal.pone.0129509 (PMC4460032; doi:10.1371/journal.pone.0129509)
Supplement: S1 Data — (ZIP) [file pone.0129509.s001.zip › Supplementary data 1 (ms type strains)/M_salsuginis NCCB 100140T.txt]

782.02 0
782.09 0
782.15 0
782.22 0
782.28 0
782.34 0
782.41 0
782.47 0
782.54 0
782.60 0
782.66 0
782.73 0
782.79 0
782.86 0
782.92 0
782.98 0
783.05 0
783.11 0
783.18 0
783.24 0
783.31 0
783.37 0
783.43 0
783.50 0
783.56 0
783.63 0
783.69 0
783.75 0
783.82 0
783.88 0
783.95 0
784.01 0
784.07 0
784.14 0
784.20 0
784.27 0
784.33 0
784.39 0
784.46 0
784.52 0
784.59 0
784.65 0
784.71 0
784.78 0
784.84 0
784.91 0
784.97 0
785.04 0
785.10 0
785.16 0
785.23 0
785.29 0
785.36 0
785.42 0
785.48 0
785.55 0
785.61 0
785.68 0
785.74 0
785.80 0
785.87 0
785.93 0
786.00 0
786.06 0
786.13 0
786.19 0
786.25 0
786.32 0
786.38 0
786.45 0
786.51 0
786.57 0
786.64 0
786.70 0
786.77 0
786.83 0
786.90 0
786.96 0
787.02 0
787.09 0
787.15 0
787.22 0
787.28 0
787.34 0
787.41 0
787.47 0
787.54 0
787.60 0
787.67 0
787.73 0
787.79 0
787.86 0
787.92 0
787.99 0
788.05 0
788.12 0
788.18 0
788.24 0
788.31 0
788.37 0
788.44 0
788.50 0
788.57 0
788.63 0
788.69 0
788.76 0
788.82 0
788.89 0
788.95 0
789.01 0
789.08 0
789.14 0
789.21 0
789.27 0
789.34 0
789.40 0
789.46 0
789.53 0
789.59 0
789.66 0
789.72 0
789.79 0
789.85 0
789.91 0
789.98 0
790.04 0
790.11 0
790.17 0
790.24 0
790.30 0
790.37 0
790.43 0
790.49 0
790.56 0
790.62 0
790.69 0
790.75 0
790.82 0
790.88 0
790.94 0
791.01 0
791.07 0
791.14 0
791.20 0
791.27 0
791.33 0
791.39 0
791.46 0
791.52 0
791.59 0
791.65 0
791.72 0
791.78 0
791.85 0
791.91 0
791.97 0
792.04 0
792.10 0
792.17 0
792.23 0
792.30 0
792.36 0
792.42 0
792.49 0
792.55 0
792.62 0
792.68 0
792.75 0
792.81 0
792.88 0
792.94 0
793.00 0
793.07 0
793.13 0
793.20 0
793.26 0
793.33 0
793.39 0
793.46 0
793.52 0
793.58 0
793.65 0
793.71 0
793.78 0
793.84 0
793.91 0
793.97 0
794.04 0
794.10 0
794.16 0
794.23 0
794.29 0
794.36 0
794.42 0
794.49 0
794.55 0
794.62 0
794.68 0
794.75 0
794.81 0
794.87 0
794.94 0
795.00 0
795.07 0
795.13 0
795.20 0
795.26 0
795.33 0
795.39 0
795.46 0
795.52 0
795.58 0
795.65 0
795.71 0
795.78 0
795.84 0
795.91 0
795.97 0
796.04 0
796.10 0
796.17 0
796.23 0
796.29 0
796.36 0
796.42 0
796.49 0
796.55 0
796.62 0
796.68 0
796.75 0
796.81 0
796.88 0
796.94 0
797.00 0
797.07 0
797.13 0
797.20 0
797.26 0
797.33 0
797.39 0
797.46 0
797.52 0
797.59 0
797.65 0
797.72 0
797.78 0
797.84 0
797.91 0
797.97 0
798.04 0
798.10 0
798.17 0
798.23 0
798.30 0
798.36 0
798.43 0
798.49 0
798.56 0
798.62 0
798.69 0
798.75 0
798.81 0
798.88 0
798.94 0
799.01 0
799.07 0
799.14 0
799.20 0
799.27 0
799.33 0
799.40 0
799.46 0
799.53 0
799.59 0
799.66 0
799.72 0
799.78 0
799.85 0
799.91 0
799.98 0
800.04 0
800.11 0
800.17 0
800.24 0
800.30 0
800.37 0
800.43 0
800.50 0
800.56 0
800.63 0
800.69 0
800.76 0
800.82 0
800.89 0
800.95 0
801.01 0
801.08 0
801.14 0
801.21 0
801.27 0
801.34 0
801.40 0
801.47 0
801.53 0
801.60 0
801.66 0
801.73 0
801.79 0
801.86 0
801.92 0
801.99 0
802.05 0
802.12 0
802.18 0
802.25 0
802.31 0
802.38 0
802.44 0
802.50 0
802.57 0
802.63 0
802.70 0
802.76 0
802.83 0
802.89 0
802.96 0
803.02 0
803.09 0
803.15 0
803.22 0
803.28 0
803.35 0
803.41 0
803.48 0
803.54 0
803.61 0
803.67 0
803.74 0
803.80 0
803.87 0
803.93 0
804.00 0
804.06 0
804.13 0
804.19 0
804.26 0
804.32 0
804.39 0
804.45 0
804.52 0
804.58 0
804.65 0
804.71 0
804.78 0
804.84 0
804.90 0
804.97 0
805.03 0
805.10 0
805.16 0
805.23 0
805.29 0
805.36 0
805.42 0
805.49 0
805.55 0
805.62 0
805.68 0
805.75 0
805.81 0
805.88 0
805.94 0
806.01 0
806.07 0
806.14 0
806.20 0
806.27 0
806.33 0
806.40 0
806.46 0
806.53 0
806.59 0
806.66 0
806.72 0
806.79 0
806.85 0
806.92 0
806.98 0
807.05 0
807.11 0
807.18 0
807.24 0
807.31 0
807.37 0
807.44 0
807.50 0
807.57 0
807.63 0
807.70 0
807.76 0
807.83 0
807.89 0
807.96 0
808.02 0
808.09 0
808.15 0
808.22 0
808.28 0
808.35 0
808.41 0
808.48 0
808.54 0
808.61 1
808.67 1
808.74 1
808.80 1
808.87 1
808.93 1
809.00 0
809.06 0
809.13 0
809.20 0
809.26 0
809.33 0
809.39 0
809.46 0
809.52 0
809.59 0
809.65 0
809.72 0
809.78 0
809.85 0
809.91 0
809.98 0
810.04 0
810.11 0
810.17 0
810.24 0
810.30 0
810.37 0
810.43 0
810.50 0
810.56 0
810.63 0
810.69 0
810.76 0
810.82 0
810.89 0
810.95 0
811.02 0
811.08 0
811.15 0
811.21 0
811.28 0
811.34 0
811.41 0
811.47 0
811.54 0
811.61 0
811.67 0
811.74 0
811.80 0
811.87 0
811.93 0
812.00 0
812.06 0
812.13 0
812.19 0
812.26 0
812.32 0
812.39 0
812.45 0
812.52 0
812.58 0
812.65 0
812.71 0
812.78 0
812.84 0
812.91 0
812.97 0
813.04 0
813.11 0
813.17 0
813.24 0
813.30 0
813.37 0
813.43 0
813.50 0
813.56 0
813.63 0
813.69 0
813.76 0
813.82 0
813.89 0
813.95 1
814.02 1
814.08 1
814.15 1
814.21 0
814.28 0
814.35 0
814.41 0
814.48 0
814.54 0
814.61 0
814.67 0
814.74 0
814.80 0
814.87 0
814.93 0
815.00 0
815.06 0
815.13 0
815.19 0
815.26 0
815.33 0
815.39 0
815.46 0
815.52 0
815.59 0
815.65 0
815.72 0
815.78 0
815.85 0
815.91 0
815.98 0
816.04 0
816.11 0
816.17 0
816.24 0
816.31 0
816.37 0
816.44 0
816.50 0
816.57 0
816.63 0
816.70 0
816.76 0
816.83 1
816.89 0
816.96 0
817.02 0
817.09 0
817.16 0
817.22 0
817.29 0
817.35 0
817.42 0
817.48 0
817.55 0
817.61 0
817.68 0
817.74 0
817.81 0
817.88 0
817.94 0
818.01 0
818.07 0
818.14 0
818.20 0
818.27 0
818.33 0
818.40 0
818.46 0
818.53 0
818.60 0
818.66 0
818.73 0
818.79 0
818.86 0
818.92 0
818.99 0
819.05 0
819.12 0
819.18 0
819.25 0
819.32 0
819.38 0
819.45 0
819.51 0
819.58 0
819.64 0
819.71 0
819.77 0
819.84 0
819.90 0
819.97 0
820.04 0
820.10 0
820.17 0
820.23 0
820.30 0
820.36 0
820.43 0
820.49 0
820.56 0
820.63 0
820.69 0
820.76 0
820.82 0
820.89 0
820.95 0
821.02 0
821.08 0
821.15 0
821.22 0
821.28 0
821.35 0
821.41 0
821.48 0
821.54 0
821.61 0
821.67 0
821.74 0
821.81 0
821.87 0
821.94 0
822.00 0
822.07 0
822.13 0
822.20 0
822.27 0
822.33 0
822.40 0
822.46 0
822.53 0
822.59 0
822.66 0
822.72 0
822.79 0
822.86 0
822.92 0
822.99 0
823.05 0
823.12 0
823.18 0
823.25 0
823.32 0
823.38 0
823.45 0
823.51 0
823.58 0
823.64 0
823.71 0
823.78 0
823.84 0
823.91 0
823.97 0
824.04 0
824.10 0
824.17 0
824.23 0
824.30 0
824.37 0
824.43 0
824.50 0
824.56 0
824.63 0
824.69 0
824.76 0
824.83 0
824.89 0
824.96 0
825.02 0
825.09 0
825.15 0
825.22 0
825.29 0
825.35 0
825.42 0
825.48 0
825.55 0
825.61 0
825.68 0
825.75 0
825.81 0
825.88 0
825.94 0
826.01 0
826.08 0
826.14 0
826.21 0
826.27 0
826.34 0
826.40 0
826.47 0
826.54 0
826.60 0
826.67 0
826.73 0
826.80 0
826.86 0
826.93 0
827.00 0
827.06 0
827.13 0
827.19 0
827.26 0
827.33 0
827.39 0
827.46 0
827.52 0
827.59 0
827.65 0
827.72 0
827.79 0
827.85 0
827.92 0
827.98 0
828.05 0
828.12 0
828.18 0
828.25 0
828.31 0
828.38 0
828.44 0
828.51 0
828.58 0
828.64 0
828.71 0
828.77 0
828.84 0
828.91 0
828.97 0
829.04 0
829.10 0
829.17 0
829.24 0
829.30 0
829.37 0
829.43 0
829.50 0
829.56 0
829.63 0
829.70 0
829.76 0
829.83 0
829.89 0
829.96 0
830.03 0
830.09 0
830.16 0
830.22 0
830.29 0
830.36 0
830.42 0
830.49 0
830.55 0
830.62 0
830.69 0
830.75 0
830.82 0
830.88 0
830.95 0
831.02 0
831.08 0
831.15 0
831.21 0
831.28 0
831.34 0
831.41 0
831.48 0
831.54 0
831.61 0
831.67 0
831.74 0
831.81 0
831.87 0
831.94 0
832.00 0
832.07 0
832.14 0
832.20 0
832.27 0
832.33 0
832.40 0
832.47 0
832.53 0
832.60 0
832.66 0
832.73 0
832.80 0
832.86 0
832.93 0
833.00 0
833.06 0
833.13 0
833.19 0
833.26 0
833.33 0
833.39 0
833.46 0
833.52 0
833.59 0
833.66 0
833.72 0
833.79 0
833.85 0
833.92 0
833.99 0
834.05 0
834.12 0
834.18 0
834.25 0
834.32 0
834.38 0
834.45 0
834.51 0
834.58 0
834.65 0
834.71 0
834.78 0
834.85 0
834.91 0
834.98 0
835.04 0
835.11 0
835.18 0
835.24 0
835.31 0
835.37 0
835.44 0
835.51 0
835.57 0
835.64 0
835.70 0
835.77 0
835.84 0
835.90 0
835.97 0
836.04 0
836.10 0
836.17 0
836.23 0
836.30 0
836.37 0
836.43 0
836.50 0
836.57 0
836.63 0
836.70 0
836.76 0
836.83 0
836.90 0
836.96 0
837.03 0
837.09 0
837.16 0
837.23 0
837.29 0
837.36 0
837.43 0
837.49 0
837.56 0
837.62 0
837.69 0
837.76 0
837.82 0
837.89 0
837.96 0
838.02 0
838.09 0
838.15 0
838.22 0
838.29 0
838.35 0
838.42 0
838.49 0
838.55 0
838.62 0
838.68 0
838.75 0
838.82 0
838.88 0
838.95 0
839.02 0
839.08 0
839.15 0
839.21 0
839.28 0
839.35 0
839.41 0
839.48 0
839.55 0
839.61 0
839.68 0
839.74 0
839.81 0
839.88 0
839.94 0
840.01 0
840.08 0
840.14 0
840.21 0
840.28 0
840.34 0
840.41 0
840.47 0
840.54 0
840.61 0
840.67 0
840.74 0
840.81 0
840.87 0
840.94 0
841.01 0
841.07 0
841.14 0
841.20 0
841.27 0
841.34 0
841.40 0
841.47 0
841.54 0
841.60 0
841.67 0
841.74 0
841.80 0
841.87 0
841.93 0
842.00 0
842.07 0
842.13 0
842.20 0
842.27 0
842.33 0
842.40 0
842.47 0
842.53 0
842.60 0
842.66 0
842.73 0
842.80 0
842.86 0
842.93 0
843.00 0
843.06 0
843.13 0
843.20 0
843.26 0
843.33 0
843.40 0
843.46 0
843.53 0
843.60 0
843.66 0
843.73 0
843.79 0
843.86 0
843.93 0
843.99 0
844.06 0
844.13 0
844.19 0
844.26 0
844.33 0
844.39 0
844.46 0
844.53 0
844.59 0
844.66 0
844.73 0
844.79 0
844.86 0
844.92 0
844.99 0
845.06 0
845.12 0
845.19 0
845.26 0
845.32 0
845.39 0
845.46 0
845.52 0
845.59 0
845.66 0
845.72 0
845.79 0
845.86 0
845.92 0
845.99 0
846.06 0
846.12 0
846.19 0
846.26 0
846.32 0
846.39 0
846.46 0
846.52 0
846.59 0
846.66 0
846.72 0
846.79 0
846.85 0
846.92 0
846.99 0
847.05 0
847.12 0
847.19 0
847.25 0
847.32 0
847.39 0
847.45 0
847.52 0
847.59 0
847.65 0
847.72 0
847.79 0
847.85 0
847.92 0
847.99 0
848.05 0
848.12 0
848.19 0
848.25 0
848.32 0
848.39 0
848.45 0
848.52 0
848.59 0
848.65 0
848.72 0
848.79 0
848.85 0
848.92 0
848.99 0
849.05 0
849.12 0
849.19 0
849.25 0
849.32 0
849.39 0
849.45 0
849.52 0
849.59 0
849.65 0
849.72 0
849.79 0
849.85 0
849.92 0
849.99 0
850.05 0
850.12 0
850.19 0
850.25 0
850.32 0
850.39 0
850.45 0
850.52 0
850.59 0
850.65 0
850.72 0
850.79 0
850.85 0
850.92 0
850.99 0
851.06 0
851.12 0
851.19 0
851.26 0
851.32 0
851.39 0
851.46 0
851.52 0
851.59 0
851.66 0
851.72 0
851.79 0
851.86 0
851.92 0
851.99 0
852.06 0
852.12 0
852.19 0
852.26 0
852.32 0
852.39 0
852.46 0
852.52 0
852.59 0
852.66 0
852.72 0
852.79 0
852.86 0
852.93 0
852.99 0
853.06 0
853.13 0
853.19 0
853.26 0
853.33 0
853.39 0
853.46 0
853.53 0
853.59 0
853.66 0
853.73 0
853.79 0
853.86 0
853.93 0
853.99 0
854.06 0
854.13 0
854.20 0
854.26 0
854.33 0
854.40 0
854.46 0
854.53 0
854.60 0
854.66 0
854.73 0
854.80 0
854.86 0
854.93 0
855.00 0
855.06 0
855.13 0
855.20 0
855.27 0
855.33 0
855.40 0
855.47 0
855.53 0
855.60 0
855.67 0
855.73 0
855.80 0
855.87 0
855.93 0
856.00 0
856.07 0
856.14 0
856.20 0
856.27 0
856.34 0
856.40 0
856.47 0
856.54 0
856.60 0
856.67 0
856.74 0
856.81 0
856.87 0
856.94 0
857.01 0
857.07 0
857.14 0
857.21 0
857.27 0
857.34 0
857.41 0
857.48 0
857.54 0
857.61 0
857.68 0
857.74 0
857.81 0
857.88 0
857.94 0
858.01 0
858.08 0
858.15 0
858.21 0
858.28 0
858.35 0
858.41 0
858.48 0
858.55 0
858.61 0
858.68 0
858.75 0
858.82 0
858.88 0
858.95 0
859.02 0
859.08 0
859.15 0
859.22 0
859.29 0
859.35 0
859.42 0
859.49 0
859.55 0
859.62 0
859.69 0
859.76 0
859.82 0
859.89 0
859.96 0
860.02 0
860.09 0
860.16 0
860.22 0
860.29 0
860.36 0
860.43 0
860.49 0
860.56 0
860.63 0
860.69 0
860.76 0
860.83 0
860.90 0
860.96 0
861.03 0
861.10 0
861.16 0
861.23 0
861.30 0
861.37 0
861.43 0
861.50 0
861.57 0
861.63 0
861.70 0
861.77 0
861.84 0
861.90 0
861.97 0
862.04 0
862.10 0
862.17 0
862.24 0
862.31 0
862.37 0
862.44 0
862.51 0
862.58 0
862.64 0
862.71 0
862.78 0
862.84 0
862.91 0
862.98 0
863.05 0
863.11 0
863.18 0
863.25 0
863.31 0
863.38 0
863.45 0
863.52 0
863.58 0
863.65 0
863.72 0
863.79 0
863.85 0
863.92 0
863.99 0
864.05 0
864.12 0
864.19 0
864.26 0
864.32 0
864.39 0
864.46 0
864.53 0
864.59 0
864.66 0
864.73 0
864.79 0
864.86 0
864.93 0
865.00 0
865.06 0
865.13 0
865.20 0
865.27 0
865.33 0
865.40 0
865.47 0
865.53 0
865.60 0
865.67 0
865.74 0
865.80 0
865.87 0
865.94 0
866.01 0
866.07 0
866.14 0
866.21 0
866.28 0
866.34 0
866.41 0
866.48 0
866.54 0
866.61 0
866.68 0
866.75 0
866.81 0
866.88 0
866.95 0
867.02 0
867.08 0
867.15 0
867.22 0
867.29 0
867.35 0
867.42 0
867.49 0
867.56 0
867.62 0
867.69 0
867.76 0
867.83 0
867.89 0
867.96 0
868.03 0
868.09 0
868.16 0
868.23 0
868.30 0
868.36 0
868.43 0
868.50 0
868.57 0
868.63 0
868.70 0
868.77 0
868.84 0
868.90 0
868.97 0
869.04 0
869.11 0
869.17 0
869.24 0
869.31 0
869.38 0
869.44 0
869.51 0
869.58 0
869.65 0
869.71 0
869.78 0
869.85 0
869.92 0
869.98 0
870.05 0
870.12 0
870.19 0
870.25 0
870.32 0
870.39 0
870.46 0
870.52 0
870.59 0
870.66 0
870.73 0
870.79 0
870.86 0
870.93 0
871.00 0
871.06 0
871.13 0
871.20 0
871.27 0
871.33 0
871.40 0
871.47 0
871.54 0
871.60 0
871.67 0
871.74 0
871.81 0
871.87 0
871.94 0
872.01 0
872.08 0
872.14 0
872.21 0
872.28 0
872.35 0
872.42 0
872.48 0
872.55 0
872.62 0
872.69 0
872.75 0
872.82 0
872.89 0
872.96 0
873.02 0
873.09 0
873.16 0
873.23 0
873.29 0
873.36 0
873.43 0
873.50 0
873.56 0
873.63 0
873.70 0
873.77 0
873.83 0
873.90 0
873.97 0
874.04 0
874.11 0
874.17 0
874.24 0
874.31 0
874.38 0
874.44 0
874.51 0
874.58 0
874.65 0
874.71 0
874.78 0
874.85 0
874.92 0
874.99 0
875.05 0
875.12 0
875.19 0
875.26 0
875.32 0
875.39 0
875.46 0
875.53 0
875.59 0
875.66 0
875.73 0
875.80 0
875.87 0
875.93 0
876.00 0
876.07 0
876.14 0
876.20 0
876.27 0
876.34 0
876.41 0
876.48 0
876.54 0
876.61 0
876.68 0
876.75 0
876.81 0
876.88 0
876.95 0
877.02 0
877.08 0
877.15 0
877.22 0
877.29 0
877.36 0
877.42 0
877.49 0
877.56 0
877.63 0
877.69 0
877.76 0
877.83 0
877.90 0
877.97 0
878.03 0
878.10 0
878.17 0
878.24 0
878.31 0
878.37 0
878.44 0
878.51 0
878.58 0
878.64 0
878.71 0
878.78 0
878.85 0
878.92 0
878.98 0
879.05 0
879.12 0
879.19 0
879.25 0
879.32 0
879.39 0
879.46 0
879.53 0
879.59 0
879.66 0
879.73 0
879.80 0
879.87 0
879.93 0
880.00 0
880.07 0
880.14 0
880.20 0
880.27 0
880.34 0
880.41 0
880.48 0
880.54 0
880.61 0
880.68 0
880.75 0
880.82 0
880.88 0
880.95 0
881.02 0
881.09 0
881.16 0
881.22 0
881.29 0
881.36 0
881.43 0
881.50 0
881.56 0
881.63 0
881.70 0
881.77 0
881.83 0
881.90 0
881.97 0
882.04 0
882.11 0
882.17 0
882.24 0
882.31 0
882.38 0
882.45 0
882.51 0
882.58 0
882.65 0
882.72 0
882.79 0
882.85 0
882.92 0
882.99 0
883.06 0
883.13 0
883.19 0
883.26 0
883.33 0
883.40 0
883.47 0
883.53 0
883.60 0
883.67 0
883.74 0
883.81 0
883.87 0
883.94 0
884.01 0
884.08 0
884.15 0
884.21 0
884.28 0
884.35 0
884.42 0
884.49 0
884.56 0
884.62 0
884.69 0
884.76 0
884.83 0
884.90 0
884.96 0
885.03 0
885.10 0
885.17 0
885.24 0
885.30 0
885.37 0
885.44 0
885.51 0
885.58 0
885.64 0
885.71 0
885.78 0
885.85 0
885.92 0
885.98 0
886.05 0
886.12 0
886.19 0
886.26 0
886.33 0
886.39 0
886.46 0
886.53 0
886.60 0
886.67 0
886.73 0
886.80 0
886.87 0
886.94 0
887.01 0
887.07 0
887.14 0
887.21 0
887.28 0
887.35 0
887.42 0
887.48 0
887.55 0
887.62 0
887.69 0
887.76 0
887.82 0
887.89 0
887.96 0
888.03 0
888.10 0
888.17 0
888.23 0
888.30 0
888.37 0
888.44 0
888.51 0
888.57 0
888.64 0
888.71 0
888.78 0
888.85 0
888.92 0
888.98 0
889.05 0
889.12 0
889.19 0
889.26 0
889.33 0
889.39 0
889.46 0
889.53 0
889.60 0
889.67 0
889.73 0
889.80 0
889.87 0
889.94 0
890.01 0
890.08 0
890.14 0
890.21 0
890.28 0
890.35 0
890.42 0
890.49 0
890.55 0
890.62 0
890.69 0
890.76 0
890.83 0
890.90 0
890.96 0
891.03 0
891.10 0
891.17 0
891.24 0
891.31 0
891.37 0
891.44 0
891.51 0
891.58 0
891.65 0
891.72 0
891.78 0
891.85 0
891.92 0
891.99 0
892.06 0
892.13 0
892.19 0
892.26 0
892.33 0
892.40 0
892.47 0
892.54 0
892.60 0
892.67 0
892.74 0
892.81 0
892.88 0
892.95 0
893.01 0
893.08 0
893.15 0
893.22 0
893.29 0
893.36 0
893.42 0
893.49 0
893.56 0
893.63 0
893.70 0
893.77 0
893.83 0
893.90 0
893.97 0
894.04 0
894.11 0
894.18 0
894.25 0
894.31 0
894.38 0
894.45 0
894.52 0
894.59 0
894.66 0
894.72 0
894.79 0
894.86 0
894.93 0
895.00 0
895.07 0
895.14 0
895.20 0
895.27 0
895.34 0
895.41 0
895.48 0
895.55 0
895.61 0
895.68 0
895.75 0
895.82 0
895.89 0
895.96 0
896.03 0
896.09 0
896.16 0
896.23 0
896.30 0
896.37 0
896.44 0
896.51 0
896.57 0
896.64 0
896.71 0
896.78 0
896.85 0
896.92 0
896.98 0
897.05 0
897.12 0
897.19 0
897.26 0
897.33 0
897.40 0
897.46 0
897.53 0
897.60 0
897.67 0
897.74 0
897.81 0
897.88 0
897.94 0
898.01 0
898.08 0
898.15 0
898.22 0
898.29 0
898.36 0
898.42 0
898.49 0
898.56 0
898.63 0
898.70 0
898.77 0
898.84 0
898.90 0
898.97 0
899.04 0
899.11 0
899.18 0
899.25 0
899.32 0
899.38 0
899.45 0
899.52 0
899.59 0
899.66 0
899.73 0
899.80 0
899.87 0
899.93 0
900.00 0
900.07 0
900.14 0
900.21 0
900.28 0
900.35 0
900.41 0
900.48 0
900.55 0
900.62 0
900.69 0
900.76 0
900.83 0
900.90 0
900.96 0
901.03 0
901.10 0
901.17 0
901.24 0
901.31 0
901.38 0
901.44 0
901.51 0
901.58 0
901.65 0
901.72 0
901.79 0
901.86 0
901.93 0
901.99 0
902.06 0
902.13 0
902.20 0
902.27 0
902.34 0
902.41 0
902.48 0
902.54 0
902.61 0
902.68 0
902.75 0
902.82 0
902.89 0
902.96 0
903.03 0
903.09 0
903.16 0
903.23 0
903.30 0
903.37 0
903.44 0
903.51 0
903.58 0
903.64 0
903.71 0
903.78 0
903.85 0
903.92 0
903.99 0
904.06 0
904.13 0
904.20 0
904.26 0
904.33 0
904.40 0
904.47 0
904.54 0
904.61 0
904.68 0
904.75 0
904.81 0
904.88 0
904.95 0
905.02 0
905.09 0
905.16 0
905.23 0
905.30 0
905.37 0
905.43 0
905.50 0
905.57 0
905.64 0
905.71 0
905.78 0
905.85 0
905.92 0
905.99 0
906.05 0
906.12 0
906.19 0
906.26 0
906.33 0
906.40 0
906.47 0
906.54 0
906.61 0
906.67 0
906.74 0
906.81 0
906.88 0
906.95 0
907.02 0
907.09 0
907.16 0
907.23 0
907.29 0
907.36 0
907.43 0
907.50 0
907.57 0
907.64 0
907.71 0
907.78 0
907.85 0
907.91 0
907.98 0
908.05 0
908.12 0
908.19 0
908.26 0
908.33 0
908.40 0
908.47 0
908.54 0
908.60 0
908.67 0
908.74 0
908.81 0
908.88 0
908.95 0
909.02 0
909.09 0
909.16 0
909.23 0
909.29 0
909.36 0
909.43 0
909.50 0
909.57 0
909.64 0
909.71 0
909.78 0
909.85 0
909.92 0
909.98 0
910.05 0
910.12 0
910.19 0
910.26 0
910.33 0
910.40 0
910.47 0
910.54 0
910.61 0
910.67 0
910.74 0
910.81 0
910.88 0
910.95 0
911.02 0
911.09 0
911.16 0
911.23 0
911.30 0
911.37 0
911.43 0
911.50 0
911.57 0
911.64 0
911.71 0
911.78 0
911.85 0
911.92 0
911.99 0
912.06 0
912.13 0
912.19 0
912.26 0
912.33 0
912.40 0
912.47 0
912.54 0
912.61 0
912.68 0
912.75 0
912.82 0
912.89 0
912.95 0
913.02 0
913.09 0
913.16 0
913.23 0
913.30 0
913.37 0
913.44 0
913.51 0
913.58 0
913.65 0
913.72 0
913.78 0
913.85 0
913.92 0
913.99 0
914.06 0
914.13 0
914.20 0
914.27 0
914.34 0
914.41 0
914.48 0
914.55 0
914.62 0
914.68 0
914.75 0
914.82 0
914.89 0
914.96 0
915.03 0
915.10 0
915.17 0
915.24 0
915.31 0
915.38 0
915.45 0
915.51 0
915.58 0
915.65 0
915.72 0
915.79 0
915.86 0
915.93 0
916.00 0
916.07 0
916.14 0
916.21 0
916.28 0
916.35 0
916.42 0
916.48 0
916.55 0
916.62 0
916.69 0
916.76 0
916.83 0
916.90 0
916.97 0
917.04 0
917.11 0
917.18 0
917.25 0
917.32 0
917.39 0
917.45 0
917.52 0
917.59 0
917.66 0
917.73 0
917.80 0
917.87 0
917.94 0
918.01 0
918.08 0
918.15 0
918.22 0
918.29 0
918.36 0
918.43 0
918.49 0
918.56 0
918.63 0
918.70 0
918.77 0
918.84 0
918.91 0
918.98 0
919.05 0
919.12 0
919.19 0
919.26 0
919.33 0
919.40 0
919.47 0
919.54 0
919.60 0
919.67 0
919.74 0
919.81 0
919.88 0
919.95 0
920.02 0
920.09 0
920.16 0
920.23 0
920.30 0
920.37 0
920.44 0
920.51 0
920.58 0
920.65 0
920.72 0
920.78 0
920.85 0
920.92 0
920.99 0
921.06 0
921.13 0
921.20 0
921.27 0
921.34 0
921.41 0
921.48 0
921.55 0
921.62 0
921.69 0
921.76 0
921.83 0
921.90 0
921.97 0
922.03 0
922.10 0
922.17 0
922.24 0
922.31 0
922.38 0
922.45 0
922.52 0
922.59 0
922.66 0
922.73 0
922.80 0
922.87 0
922.94 0
923.01 0
923.08 0
923.15 0
923.22 0
923.29 0
923.36 0
923.43 0
923.49 0
923.56 0
923.63 0
923.70 0
923.77 0
923.84 0
923.91 0
923.98 0
924.05 0
924.12 0
924.19 0
924.26 0
924.33 0
924.40 0
924.47 0
924.54 0
924.61 0
924.68 0
924.75 0
924.82 0
924.89 0
924.96 0
925.03 0
925.09 0
925.16 0
925.23 0
925.30 0
925.37 0
925.44 0
925.51 0
925.58 0
925.65 0
925.72 0
925.79 0
925.86 0
925.93 0
926.00 0
926.07 0
926.14 0
926.21 0
926.28 0
926.35 0
926.42 0
926.49 0
926.56 0
926.63 0
926.70 0
926.77 0
926.84 0
926.91 0
926.97 0
927.04 0
927.11 0
927.18 0
927.25 0
927.32 0
927.39 0
927.46 0
927.53 0
927.60 0
927.67 0
927.74 0
927.81 0
927.88 0
927.95 0
928.02 0
928.09 0
928.16 0
928.23 0
928.30 0
928.37 0
928.44 0
928.51 0
928.58 0
928.65 0
928.72 0
928.79 0
928.86 0
928.93 0
929.00 0
929.07 0
929.14 0
929.21 0
929.28 0
929.35 0
929.41 0
929.48 0
929.55 0
929.62 0
929.69 0
929.76 0
929.83 0
929.90 0
929.97 0
930.04 0
930.11 0
930.18 0
930.25 0
930.32 0
930.39 0
930.46 0
930.53 0
930.60 0
930.67 0
930.74 0
930.81 0
930.88 0
930.95 0
931.02 0
931.09 0
931.16 0
931.23 0
931.30 0
931.37 0
931.44 0
931.51 0
931.58 0
931.65 0
931.72 0
931.79 0
931.86 0
931.93 0
932.00 0
932.07 0
932.14 0
932.21 0
932.28 0
932.35 0
932.42 0
932.49 0
932.56 0
932.63 0
932.70 0
932.77 0
932.84 0
932.91 0
932.98 0
933.05 0
933.12 0
933.19 0
933.26 0
933.33 0
933.40 0
933.47 0
933.54 0
933.61 0
933.68 0
933.75 0
933.82 0
933.89 0
933.96 0
934.02 0
934.09 0
934.16 0
934.23 0
934.30 0
934.37 0
934.44 0
934.51 0
934.58 0
934.65 0
934.72 0
934.79 0
934.86 0
934.93 0
935.00 0
935.07 0
935.14 0
935.21 0
935.28 0
935.35 0
935.42 0
935.49 0
935.56 0
935.63 0
935.70 0
935.77 0
935.84 0
935.91 0
935.98 0
936.05 0
936.12 0
936.19 0
936.26 0
936.33 0
936.40 0
936.47 0
936.54 0
936.61 0
936.68 0
936.75 0
936.82 0
936.89 0
936.96 0
937.03 0
937.10 0
937.17 0
937.24 0
937.31 0
937.38 0
937.45 0
937.53 0
937.60 0
937.67 0
937.74 0
937.81 0
937.88 0
937.95 0
938.02 0
938.09 0
938.16 0
938.23 0
938.30 0
938.37 0
938.44 0
938.51 0
938.58 0
938.65 0
938.72 0
938.79 0
938.86 0
938.93 0
939.00 0
939.07 0
939.14 0
939.21 0
939.28 0
939.35 0
939.42 0
939.49 0
939.56 0
939.63 0
939.70 0
939.77 0
939.84 0
939.91 0
939.98 0
940.05 0
940.12 0
940.19 0
940.26 0
940.33 0
940.40 0
940.47 0
940.54 0
940.61 0
940.68 0
940.75 0
940.82 0
940.89 0
940.96 0
941.03 0
941.10 0
941.17 0
941.24 0
941.31 0
941.38 0
941.45 0
941.52 0
941.59 0
941.66 0
941.73 0
941.80 0
941.87 0
941.94 0
942.01 0
942.08 0
942.16 0
942.23 0
942.30 0
942.37 0
942.44 0
942.51 0
942.58 0
942.65 0
942.72 0
942.79 0
942.86 0
942.93 0
943.00 0
943.07 0
943.14 0
943.21 0
943.28 0
943.35 0
943.42 0
943.49 0
943.56 0
943.63 0
943.70 0
943.77 0
943.84 0
943.91 0
943.98 0
944.05 0
944.12 0
944.19 0
944.26 0
944.33 0
944.40 0
944.47 0
944.54 0
944.62 0
944.69 0
944.76 0
944.83 0
944.90 0
944.97 0
945.04 0
945.11 0
945.18 0
945.25 0
945.32 0
945.39 0
945.46 0
945.53 0
945.60 0
945.67 0
945.74 0
945.81 0
945.88 0
945.95 0
946.02 0
946.09 0
946.16 0
946.23 0
946.30 0
946.37 0
946.44 0
946.52 0
946.59 0
946.66 0
946.73 0
946.80 0
946.87 0
946.94 0
947.01 0
947.08 0
947.15 0
947.22 0
947.29 0
947.36 0
947.43 0
947.50 0
947.57 0
947.64 0
947.71 0
947.78 0
947.85 0
947.92 0
947.99 0
948.06 0
948.13 0
948.21 0
948.28 0
948.35 0
948.42 0
948.49 0
948.56 0
948.63 0
948.70 0
948.77 0
948.84 0
948.91 0
948.98 0
949.05 0
949.12 0
949.19 0
949.26 0
949.33 0
949.40 0
949.47 0
949.54 0
949.62 0
949.69 0
949.76 0
949.83 0
949.90 0
949.97 0
950.04 0
950.11 0
950.18 0
950.25 0
950.32 0
950.39 0
950.46 0
950.53 0
950.60 0
950.67 0
950.74 0
950.81 0
950.88 0
950.96 0
951.03 0
951.10 0
951.17 0
951.24 0
951.31 0
951.38 0
951.45 0
951.52 0
951.59 0
951.66 0
951.73 0
951.80 0
951.87 0
951.94 0
952.01 0
952.08 0
952.16 0
952.23 0
952.30 0
952.37 0
952.44 0
952.51 0
952.58 0
952.65 0
952.72 0
952.79 0
952.86 0
952.93 0
953.00 0
953.07 0
953.14 0
953.22 0
953.29 0
953.36 0
953.43 0
953.50 0
953.57 0
953.64 0
953.71 0
953.78 0
953.85 0
953.92 0
953.99 0
954.06 0
954.13 0
954.20 0
954.28 0
954.35 0
954.42 0
954.49 0
954.56 0
954.63 0
954.70 0
954.77 0
954.84 0
954.91 0
954.98 0
955.05 0
955.12 0
955.19 0
955.26 0
955.34 0
955.41 0
955.48 0
955.55 0
955.62 0
955.69 0
955.76 0
955.83 0
955.90 0
955.97 0
956.04 0
956.11 0
956.18 0
956.26 0
956.33 0
956.40 0
956.47 0
956.54 0
956.61 0
956.68 0
956.75 0
956.82 0
956.89 0
956.96 0
957.03 0
957.10 0
957.18 0
957.25 0
957.32 0
957.39 0
957.46 0
957.53 0
957.60 0
957.67 0
957.74 0
957.81 0
957.88 0
957.95 0
958.03 0
958.10 0
958.17 0
958.24 0
958.31 0
958.38 0
958.45 0
958.52 0
958.59 0
958.66 0
958.73 0
958.80 0
958.88 0
958.95 0
959.02 0
959.09 0
959.16 0
959.23 0
959.30 0
959.37 0
959.44 0
959.51 0
959.58 0
959.66 0
959.73 0
959.80 0
959.87 0
959.94 0
960.01 0
960.08 0
960.15 0
960.22 0
960.29 0
960.36 0
960.44 0
960.51 0
960.58 0
960.65 0
960.72 0
960.79 0
960.86 0
960.93 0
961.00 0
961.07 0
961.14 0
961.22 0
961.29 0
961.36 0
961.43 0
961.50 0
961.57 0
961.64 0
961.71 0
961.78 0
961.85 0
961.92 0
962.00 0
962.07 0
962.14 0
962.21 0
962.28 0
962.35 0
962.42 0
962.49 0
962.56 0
962.63 0
962.71 0
962.78 0
962.85 0
962.92 0
962.99 0
963.06 0
963.13 0
963.20 0
963.27 0
963.34 0
963.42 0
963.49 0
963.56 0
963.63 0
963.70 0
963.77 0
963.84 0
963.91 0
963.98 0
964.06 0
964.13 0
964.20 0
964.27 0
964.34 0
964.41 0
964.48 0
964.55 0
964.62 0
964.69 0
964.77 0
964.84 0
964.91 0
964.98 0
965.05 0
965.12 0
965.19 0
965.26 0
965.33 0
965.41 0
965.48 0
965.55 0
965.62 0
965.69 0
965.76 0
965.83 0
965.90 0
965.97 0
966.05 0
966.12 0
966.19 0
966.26 0
966.33 0
966.40 0
966.47 0
966.54 0
966.61 0
966.69 0
966.76 0
966.83 0
966.90 0
966.97 0
967.04 0
967.11 0
967.18 0
967.26 0
967.33 0
967.40 0
967.47 0
967.54 0
967.61 0
967.68 0
967.75 0
967.82 0
967.90 0
967.97 0
968.04 0
968.11 0
968.18 0
968.25 0
968.32 0
968.39 0
968.47 0
968.54 0
968.61 0
968.68 0
968.75 0
968.82 0
968.89 0
968.96 0
969.04 0
969.11 0
969.18 0
969.25 0
969.32 0
969.39 0
969.46 0
969.53 0
969.61 0
969.68 0
969.75 0
969.82 0
969.89 0
969.96 0
970.03 0
970.10 0
970.18 0
970.25 0
970.32 0
970.39 0
970.46 0
970.53 0
970.60 0
970.67 0
970.75 0
970.82 0
970.89 0
970.96 0
971.03 0
971.10 0
971.17 0
971.24 0
971.32 0
971.39 0
971.46 0
971.53 0
971.60 0
971.67 0
971.74 0
971.82 0
971.89 0
971.96 0
972.03 0
972.10 0
972.17 0
972.24 0
972.31 0
972.39 0
972.46 0
972.53 0
972.60 0
972.67 0
972.74 0
972.81 0
972.89 0
972.96 0
973.03 0
973.10 0
973.17 0
973.24 0
973.31 0
973.39 0
973.46 0
973.53 0
973.60 0
973.67 0
973.74 0
973.81 0
973.89 0
973.96 0
974.03 0
974.10 0
974.17 0
974.24 0
974.31 0
974.39 0
974.46 0
974.53 0
974.60 0
974.67 0
974.74 0
974.81 0
974.89 0
974.96 0
975.03 0
975.10 0
975.17 0
975.24 0
975.31 0
975.39 0
975.46 0
975.53 1
975.60 1
975.67 1
975.74 1
975.81 1
975.89 1
975.96 1
976.03 1
976.10 1
976.17 0
976.24 0
976.32 0
976.39 0
976.46 0
976.53 0
976.60 0
976.67 0
976.74 0
976.82 1
976.89 1
976.96 1
977.03 1
977.10 0
977.17 0
977.24 0
977.32 0
977.39 0
977.46 0
977.53 0
977.60 0
977.67 0
977.75 0
977.82 0
977.89 0
977.96 0
978.03 0
978.10 0
978.18 0
978.25 1
978.32 1
978.39 1
978.46 1
978.53 1
978.60 1
978.68 1
978.75 0
978.82 0
978.89 0
978.96 0
979.03 0
979.11 0
979.18 0
979.25 0
979.32 0
979.39 0
979.46 0
979.54 0
979.61 0
979.68 0
979.75 0
979.82 0
979.89 0
979.97 0
980.04 0
980.11 0
980.18 1
980.25 1
980.32 1
980.39 1
980.47 1
980.54 1
980.61 1
980.68 1
980.75 0
980.82 0
980.90 0
980.97 0
981.04 0
981.11 0
981.18 0
981.25 0
981.33 0
981.40 0
981.47 0
981.54 0
981.61 0
981.69 0
981.76 0
981.83 0
981.90 0
981.97 0
982.04 0
982.12 0
982.19 0
982.26 0
982.33 0
982.40 0
982.47 0
982.55 0
982.62 0
982.69 0
982.76 0
982.83 1
982.90 1
982.98 1
983.05 1
983.12 1
983.19 1
983.26 1
983.33 1
983.41 1
983.48 1
983.55 1
983.62 1
983.69 1
983.77 1
983.84 1
983.91 1
983.98 1
984.05 1
984.12 1
984.20 0
984.27 0
984.34 0
984.41 0
984.48 0
984.56 0
984.63 0
984.70 0
984.77 0
984.84 0
984.91 0
984.99 1
985.06 1
985.13 1
985.20 1
985.27 1
985.35 1
985.42 1
985.49 1
985.56 1
985.63 1
985.70 0
985.78 0
985.85 0
985.92 0
985.99 0
986.06 0
986.14 0
986.21 1
986.28 1
986.35 1
986.42 1
986.49 1
986.57 1
986.64 0
986.71 0
986.78 0
986.85 1
986.93 1
987.00 1
987.07 1
987.14 1
987.21 1
987.29 1
987.36 0
987.43 0
987.50 0
987.57 0
987.65 0
987.72 1
987.79 1
987.86 1
987.93 1
988.00 1
988.08 1
988.15 1
988.22 1
988.29 1
988.36 0
988.44 0
988.51 0
988.58 0
988.65 0
988.72 0
988.80 0
988.87 0
988.94 0
989.01 0
989.08 0
989.16 0
989.23 0
989.30 0
989.37 0
989.44 0
989.52 0
989.59 0
989.66 0
989.73 0
989.80 0
989.88 0
989.95 0
990.02 1
990.09 1
990.16 1
990.24 0
990.31 0
990.38 0
990.45 0
990.52 0
990.60 0
990.67 0
990.74 0
990.81 0
990.88 1
990.96 1
991.03 1
991.10 1
991.17 0
991.24 0
991.32 0
991.39 0
991.46 0
991.53 0
991.60 0
991.68 0
991.75 0
991.82 0
991.89 0
991.96 0
992.04 0
992.11 0
992.18 0
992.25 0
992.33 0
992.40 0
992.47 1
992.54 1
992.61 1
992.69 1
992.76 1
992.83 1
992.90 1
992.97 1
993.05 1
993.12 1
993.19 1
993.26 0
993.33 0
993.41 0
993.48 0
993.55 0
993.62 0
993.70 0
993.77 0
993.84 0
993.91 0
993.98 0
994.06 0
994.13 0
994.20 0
994.27 0
994.34 0
994.42 0
994.49 0
994.56 1
994.63 1
994.71 1
994.78 1
994.85 1
994.92 1
994.99 1
995.07 1
995.14 1
995.21 1
995.28 0
995.36 0
995.43 1
995.50 1
995.57 1
995.64 1
995.72 1
995.79 1
995.86 1
995.93 1
996.01 1
996.08 1
996.15 1
996.22 0
996.29 0
996.37 0
996.44 0
996.51 0
996.58 0
996.66 0
996.73 0
996.80 0
996.87 0
996.94 0
997.02 0
997.09 1
997.16 1
997.23 1
997.31 2
997.38 2
997.45 2
997.52 2
997.59 2
997.67 2
997.74 2
997.81 2
997.88 1
997.96 1
998.03 1
998.10 0
998.17 0
998.25 0
998.32 0
998.39 0
998.46 0
998.53 0
998.61 0
998.68 0
998.75 1
998.82 1
998.90 1
998.97 1
999.04 1
999.11 2
999.19 2
999.26 2
999.33 2
999.40 2
999.47 2
999.55 2
999.62 3
999.69 3
999.76 3
999.84 3
999.91 3
999.98 3
1000.05 3
1000.13 3
1000.20 2
1000.27 2
1000.34 2
1000.42 2
1000.49 1
1000.56 1
1000.63 1
1000.71 1
1000.78 1
1000.85 1
1000.92 1
1000.99 1
1001.07 1
1001.14 1
1001.21 1
1001.28 1
1001.36 1
1001.43 1
1001.50 1
1001.57 1
1001.65 0
1001.72 0
1001.79 0
1001.86 0
1001.94 1
1002.01 1
1002.08 2
1002.15 2
1002.23 2
1002.30 3
1002.37 2
1002.44 2
1002.52 2
1002.59 1
1002.66 1
1002.73 1
1002.81 0
1002.88 0
1002.95 0
1003.02 0
1003.10 0
1003.17 0
1003.24 0
1003.31 1
1003.39 1
1003.46 1
1003.53 1
1003.60 2
1003.68 2
1003.75 2
1003.82 2
1003.89 3
1003.97 3
1004.04 3
1004.11 2
1004.18 2
1004.26 3
1004.33 3
1004.40 3
1004.47 3
1004.55 3
1004.62 3
1004.69 3
1004.76 3
1004.84 3
1004.91 3
1004.98 3
1005.05 3
1005.13 2
1005.20 2
1005.27 2
1005.34 2
1005.42 2
1005.49 2
1005.56 1
1005.63 1
1005.71 1
1005.78 1
1005.85 1
1005.92 1
1006.00 1
1006.07 1
1006.14 1
1006.21 1
1006.29 1
1006.36 1
1006.43 1
1006.50 1
1006.58 1
1006.65 1
1006.72 1
1006.80 1
1006.87 1
1006.94 0
1007.01 0
1007.09 0
1007.16 0
1007.23 0
1007.30 1
1007.38 1
1007.45 1
1007.52 1
1007.59 1
1007.67 1
1007.74 1
1007.81 1
1007.88 1
1007.96 1
1008.03 1
1008.10 1
1008.18 1
1008.25 1
1008.32 1
1008.39 1
1008.47 1
1008.54 2
1008.61 2
1008.68 2
1008.76 3
1008.83 3
1008.90 3
1008.97 3
1009.05 3
1009.12 2
1009.19 2
1009.27 2
1009.34 2
1009.41 2
1009.48 2
1009.56 3
1009.63 3
1009.70 3
1009.77 3
1009.85 3
1009.92 3
1009.99 3
1010.07 3
1010.14 3
1010.21 4
1010.28 4
1010.36 4
1010.43 5
1010.50 5
1010.57 5
1010.65 5
1010.72 5
1010.79 4
1010.87 4
1010.94 4
1011.01 4
1011.08 4
1011.16 3
1011.23 3
1011.30 2
1011.38 2
1011.45 2
1011.52 1
1011.59 1
1011.67 2
1011.74 2
1011.81 2
1011.88 2
1011.96 3
1012.03 3
1012.10 3
1012.18 3
1012.25 3
1012.32 3
1012.39 3
1012.47 3
1012.54 2
1012.61 2
1012.69 2
1012.76 2
1012.83 2
1012.90 2
1012.98 2
1013.05 3
1013.12 3
1013.20 3
1013.27 3
1013.34 3
1013.41 3
1013.49 3
1013.56 3
1013.63 2
1013.71 2
1013.78 2
1013.85 2
1013.92 2
1014.00 2
1014.07 2
1014.14 2
1014.22 2
1014.29 2
1014.36 2
1014.43 3
1014.51 3
1014.58 3
1014.65 3
1014.73 3
1014.80 4
1014.87 4
1014.94 4
1015.02 4
1015.09 4
1015.16 4
1015.24 4
1015.31 3
1015.38 3
1015.45 3
1015.53 2
1015.60 2
1015.67 2
1015.75 1
1015.82 1
1015.89 0
1015.97 0
1016.04 0
1016.11 0
1016.18 0
1016.26 1
1016.33 2
1016.40 2
1016.48 3
1016.55 3
1016.62 3
1016.69 3
1016.77 3
1016.84 3
1016.91 3
1016.99 4
1017.06 4
1017.13 3
1017.21 3
1017.28 3
1017.35 2
1017.42 2
1017.50 1
1017.57 1
1017.64 0
1017.72 0
1017.79 0
1017.86 0
1017.94 0
1018.01 0
1018.08 0
1018.15 0
1018.23 0
1018.30 0
1018.37 0
1018.45 0
1018.52 1
1018.59 1
1018.67 1
1018.74 1
1018.81 2
1018.89 2
1018.96 2
1019.03 2
1019.10 3
1019.18 3
1019.25 3
1019.32 3
1019.40 3
1019.47 3
1019.54 3
1019.62 3
1019.69 3
1019.76 3
1019.83 4
1019.91 4
1019.98 4
1020.05 4
1020.13 4
1020.20 4
1020.27 4
1020.35 3
1020.42 4
1020.49 4
1020.57 4
1020.64 4
1020.71 4
1020.79 4
1020.86 4
1020.93 4
1021.00 4
1021.08 4
1021.15 4
1021.22 4
1021.30 4
1021.37 4
1021.44 4
1021.52 5
1021.59 5
1021.66 5
1021.74 5
1021.81 5
1021.88 4
1021.96 3
1022.03 2
1022.10 2
1022.17 1
1022.25 1
1022.32 1
1022.39 1
1022.47 2
1022.54 2
1022.61 2
1022.69 2
1022.76 1
1022.83 1
1022.91 1
1022.98 1
1023.05 1
1023.13 0
1023.20 0
1023.27 0
1023.35 0
1023.42 0
1023.49 0
1023.57 0
1023.64 1
1023.71 1
1023.79 2
1023.86 2
1023.93 2
1024.00 3
1024.08 2
1024.15 2
1024.22 1
1024.30 1
1024.37 0
1024.44 0
1024.52 0
1024.59 0
1024.66 0
1024.74 0
1024.81 0
1024.88 0
1024.96 1
1025.03 1
1025.10 1
1025.18 1
1025.25 1
1025.32 1
1025.40 1
1025.47 1
1025.54 1
1025.62 1
1025.69 1
1025.76 1
1025.84 1
1025.91 0
1025.98 0
1026.06 0
1026.13 0
1026.20 0
1026.28 1
1026.35 1
1026.42 1
1026.50 2
1026.57 2
1026.64 2
1026.72 2
1026.79 2
1026.86 2
1026.94 1
1027.01 1
1027.08 1
1027.16 1
1027.23 1
1027.30 0
1027.38 0
1027.45 0
1027.52 0
1027.60 0
1027.67 0
1027.74 0
1027.82 0
1027.89 1
1027.96 1
1028.04 2
1028.11 2
1028.18 1
1028.26 0
1028.33 0
1028.40 0
1028.48 0
1028.55 0
1028.62 0
1028.70 0
1028.77 0
1028.84 1
1028.92 1
1028.99 1
1029.06 2
1029.14 2
1029.21 2
1029.28 1
1029.36 1
1029.43 1
1029.50 0
1029.58 0
1029.65 0
1029.72 0
1029.80 0
1029.87 0
1029.95 0
1030.02 0
1030.09 0
1030.17 0
1030.24 0
1030.31 1
1030.39 2
1030.46 2
1030.53 3
1030.61 4
1030.68 4
1030.75 4
1030.83 4
1030.90 3
1030.97 3
1031.05 2
1031.12 2
1031.19 2
1031.27 2
1031.34 3
1031.41 3
1031.49 3
1031.56 3
1031.63 3
1031.71 2
1031.78 2
1031.86 1
1031.93 1
1032.00 0
1032.08 0
1032.15 0
1032.22 0
1032.30 0
1032.37 0
1032.44 0
1032.52 0
1032.59 1
1032.66 1
1032.74 1
1032.81 1
1032.88 1
1032.96 1
1033.03 1
1033.11 1
1033.18 1
1033.25 1
1033.33 2
1033.40 2
1033.47 2
1033.55 2
1033.62 2
1033.69 2
1033.77 2
1033.84 2
1033.91 2
1033.99 1
1034.06 0
1034.14 0
1034.21 0
1034.28 0
1034.36 0
1034.43 0
1034.50 0
1034.58 0
1034.65 0
1034.72 0
1034.80 1
1034.87 1
1034.95 1
1035.02 1
1035.09 1
1035.17 2
1035.24 2
1035.31 3
1035.39 3
1035.46 3
1035.53 4
1035.61 4
1035.68 4
1035.76 4
1035.83 3
1035.90 3
1035.98 3
1036.05 2
1036.12 2
1036.20 1
1036.27 1
1036.34 1
1036.42 1
1036.49 1
1036.57 2
1036.64 3
1036.71 4
1036.79 5
1036.86 5
1036.93 6
1037.01 6
1037.08 6
1037.16 7
1037.23 7
1037.30 7
1037.38 7
1037.45 7
1037.52 6
1037.60 6
1037.67 5
1037.74 5
1037.82 5
1037.89 4
1037.97 4
1038.04 4
1038.11 4
1038.19 5
1038.26 5
1038.33 5
1038.41 6
1038.48 6
1038.56 6
1038.63 6
1038.70 5
1038.78 5
1038.85 4
1038.92 3
1039.00 3
1039.07 2
1039.15 1
1039.22 1
1039.29 1
1039.37 1
1039.44 2
1039.51 2
1039.59 3
1039.66 3
1039.74 3
1039.81 3
1039.88 3
1039.96 3
1040.03 3
1040.11 3
1040.18 4
1040.25 4
1040.33 4
1040.40 3
1040.47 3
1040.55 2
1040.62 1
1040.70 1
1040.77 1
1040.84 0
1040.92 0
1040.99 0
1041.06 0
1041.14 0
1041.21 1
1041.29 1
1041.36 0
1041.43 0
1041.51 0
1041.58 0
1041.66 0
1041.73 0
1041.80 0
1041.88 0
1041.95 0
1042.02 0
1042.10 1
1042.17 2
1042.25 3
1042.32 4
1042.39 5
1042.47 5
1042.54 5
1042.62 5
1042.69 4
1042.76 4
1042.84 3
1042.91 3
1042.99 3
1043.06 3
1043.13 3
1043.21 2
1043.28 2
1043.36 2
1043.43 1
1043.50 1
1043.58 0
1043.65 0
1043.72 0
1043.80 1
1043.87 1
1043.95 2
1044.02 3
1044.09 4
1044.17 4
1044.24 5
1044.32 4
1044.39 3
1044.46 3
1044.54 2
1044.61 1
1044.69 1
1044.76 1
1044.83 1
1044.91 2
1044.98 2
1045.06 3
1045.13 3
1045.20 3
1045.28 3
1045.35 2
1045.43 2
1045.50 1
1045.57 1
1045.65 0
1045.72 1
1045.80 1
1045.87 1
1045.94 2
1046.02 3
1046.09 3
1046.17 4
1046.24 5
1046.31 5
1046.39 5
1046.46 5
1046.54 4
1046.61 4
1046.68 3
1046.76 3
1046.83 3
1046.91 3
1046.98 4
1047.05 4
1047.13 5
1047.20 5
1047.28 5
1047.35 5
1047.42 5
1047.50 5
1047.57 5
1047.65 4
1047.72 5
1047.80 5
1047.87 5
1047.94 5
1048.02 5
1048.09 5
1048.17 5
1048.24 6
1048.31 6
1048.39 6
1048.46 7
1048.54 7
1048.61 7
1048.68 7
1048.76 7
1048.83 7
1048.91 7
1048.98 7
1049.05 8
1049.13 8
1049.20 8
1049.28 8
1049.35 8
1049.43 9
1049.50 9
1049.57 9
1049.65 9
1049.72 9
1049.80 9
1049.87 9
1049.94 9
1050.02 9
1050.09 9
1050.17 9
1050.24 8
1050.32 7
1050.39 7
1050.46 6
1050.54 6
1050.61 6
1050.69 6
1050.76 7
1050.83 7
1050.91 8
1050.98 8
1051.06 8
1051.13 9
1051.21 9
1051.28 10
1051.35 10
1051.43 10
1051.50 10
1051.58 10
1051.65 9
1051.72 9
1051.80 8
1051.87 7
1051.95 7
1052.02 7
1052.10 7
1052.17 7
1052.24 6
1052.32 6
1052.39 5
1052.47 4
1052.54 4
1052.62 4
1052.69 5
1052.76 7
1052.84 9
1052.91 11
1052.99 13
1053.06 14
1053.14 14
1053.21 15
1053.28 15
1053.36 15
1053.43 15
1053.51 15
1053.58 14
1053.66 14
1053.73 14
1053.80 14
1053.88 14
1053.95 14
1054.03 14
1054.10 14
1054.18 13
1054.25 12
1054.32 11
1054.40 10
1054.47 9
1054.55 8
1054.62 8
1054.70 8
1054.77 9
1054.84 10
1054.92 11
1054.99 12
1055.07 14
1055.14 15
1055.22 16
1055.29 16
1055.36 16
1055.44 15
1055.51 14
1055.59 13
1055.66 12
1055.74 12
1055.81 11
1055.89 10
1055.96 10
1056.03 8
1056.11 7
1056.18 6
1056.26 5
1056.33 4
1056.41 4
1056.48 5
1056.55 6
1056.63 7
1056.70 8
1056.78 9
1056.85 9
1056.93 9
1057.00 8
1057.08 8
1057.15 7
1057.22 7
1057.30 7
1057.37 8
1057.45 9
1057.52 11
1057.60 11
1057.67 12
1057.75 11
1057.82 10
1057.89 8
1057.97 6
1058.04 5
1058.12 4
1058.19 4
1058.27 4
1058.34 5
1058.41 6
1058.49 6
1058.56 6
1058.64 5
1058.71 5
1058.79 4
1058.86 4
1058.94 5
1059.01 6
1059.09 7
1059.16 8
1059.23 10
1059.31 11
1059.38 11
1059.46 12
1059.53 11
1059.61 10
1059.68 9
1059.76 8
1059.83 6
1059.90 5
1059.98 3
1060.05 2
1060.13 1
1060.20 0
1060.28 0
1060.35 0
1060.43 0
1060.50 0
1060.58 0
1060.65 0
1060.72 0
1060.80 0
1060.87 1
1060.95 2
1061.02 3
1061.10 5
1061.17 6
1061.25 8
1061.32 9
1061.40 9
1061.47 10
1061.54 10
1061.62 11
1061.69 11
1061.77 11
1061.84 12
1061.92 13
1061.99 13
1062.07 13
1062.14 13
1062.22 13
1062.29 13
1062.36 13
1062.44 13
1062.51 13
1062.59 13
1062.66 14
1062.74 15
1062.81 15
1062.89 16
1062.96 16
1063.04 16
1063.11 15
1063.19 14
1063.26 14
1063.33 13
1063.41 13
1063.48 13
1063.56 14
1063.63 15
1063.71 17
1063.78 18
1063.86 19
1063.93 19
1064.01 18
1064.08 17
1064.16 15
1064.23 13
1064.30 12
1064.38 12
1064.45 12
1064.53 14
1064.60 16
1064.68 18
1064.75 20
1064.83 21
1064.90 21
1064.98 20
1065.05 18
1065.13 15
1065.20 12
1065.28 10
1065.35 8
1065.43 8
1065.50 8
1065.57 9
1065.65 10
1065.72 12
1065.80 13
1065.87 14
1065.95 15
1066.02 15
1066.10 15
1066.17 15
1066.25 15
1066.32 15
1066.40 15
1066.47 15
1066.55 15
1066.62 15
1066.70 15
1066.77 15
1066.84 15
1066.92 14
1066.99 13
1067.07 11
1067.14 10
1067.22 10
1067.29 9
1067.37 9
1067.44 10
1067.52 10
1067.59 11
1067.67 11
1067.74 12
1067.82 12
1067.89 14
1067.97 15
1068.04 17
1068.12 19
1068.19 20
1068.27 21
1068.34 20
1068.42 19
1068.49 17
1068.56 14
1068.64 12
1068.71 11
1068.79 9
1068.86 9
1068.94 8
1069.01 8
1069.09 8
1069.16 8
1069.24 8
1069.31 8
1069.39 8
1069.46 9
1069.54 9
1069.61 10
1069.69 11
1069.76 13
1069.84 14
1069.91 15
1069.99 17
1070.06 17
1070.14 18
1070.21 17
1070.29 16
1070.36 15
1070.44 13
1070.51 12
1070.59 10
1070.66 9
1070.74 8
1070.81 8
1070.89 7
1070.96 6
1071.03 6
1071.11 5
1071.18 5
1071.26 5
1071.33 4
1071.41 4
1071.48 4
1071.56 3
1071.63 3
1071.71 3
1071.78 3
1071.86 4
1071.93 4
1072.01 4
1072.08 4
1072.16 3
1072.23 3
1072.31 1
1072.38 0
1072.46 0
1072.53 0
1072.61 0
1072.68 0
1072.76 0
1072.83 0
1072.91 0
1072.98 1
1073.06 1
1073.13 2
1073.21 2
1073.28 1
1073.36 1
1073.43 1
1073.51 1
1073.58 2
1073.66 3
1073.73 4
1073.81 5
1073.88 5
1073.96 5
1074.03 4
1074.11 3
1074.18 2
1074.26 1
1074.33 1
1074.41 2
1074.48 2
1074.56 4
1074.63 5
1074.71 7
1074.78 8
1074.86 9
1074.93 9
1075.01 9
1075.08 8
1075.16 7
1075.23 5
1075.31 4
1075.38 3
1075.46 2
1075.53 1
1075.61 1
1075.68 2
1075.76 2
1075.83 2
1075.91 2
1075.98 2
1076.06 2
1076.13 2
1076.21 3
1076.28 5
1076.36 7
1076.43 9
1076.51 11
1076.58 12
1076.66 13
1076.73 13
1076.81 13
1076.88 13
1076.96 12
1077.03 12
1077.11 11
1077.19 11
1077.26 12
1077.34 13
1077.41 14
1077.49 16
1077.56 17
1077.64 19
1077.71 20
1077.79 20
1077.86 20
1077.94 19
1078.01 17
1078.09 15
1078.16 13
1078.24 11
1078.31 10
1078.39 10
1078.46 11
1078.54 12
1078.61 13
1078.69 14
1078.76 14
1078.84 14
1078.91 13
1078.99 11
1079.06 9
1079.14 7
1079.21 6
1079.29 5
1079.36 4
1079.44 4
1079.51 4
1079.59 5
1079.67 6
1079.74 7
1079.82 7
1079.89 7
1079.97 7
1080.04 7
1080.12 7
1080.19 6
1080.27 7
1080.34 7
1080.42 8
1080.49 10
1080.57 11
1080.64 13
1080.72 14
1080.79 14
1080.87 15
1080.94 14
1081.02 14
1081.09 13
1081.17 12
1081.24 11
1081.32 10
1081.40 8
1081.47 6
1081.55 5
1081.62 4
1081.70 4
1081.77 6
1081.85 9
1081.92 13
1082.00 17
1082.07 19
1082.15 21
1082.22 21
1082.30 21
1082.37 19
1082.45 18
1082.52 17
1082.60 17
1082.68 18
1082.75 18
1082.83 19
1082.90 20
1082.98 20
1083.05 21
1083.13 20
1083.20 20
1083.28 18
1083.35 17
1083.43 15
1083.50 14
1083.58 13
1083.65 14
1083.73 16
1083.81 19
1083.88 21
1083.96 23
1084.03 25
1084.11 25
1084.18 24
1084.26 21
1084.33 18
1084.41 15
1084.48 12
1084.56 9
1084.63 7
1084.71 7
1084.78 6
1084.86 7
1084.94 8
1085.01 8
1085.09 9
1085.16 9
1085.24 9
1085.31 9
1085.39 9
1085.46 9
1085.54 9
1085.61 9
1085.69 10
1085.76 10
1085.84 11
1085.92 10
1085.99 9
1086.07 8
1086.14 7
1086.22 7
1086.29 7
1086.37 8
1086.44 9
1086.52 10
1086.59 10
1086.67 10
1086.75 10
1086.82 9
1086.90 9
1086.97 8
1087.05 7
1087.12 7
1087.20 6
1087.27 6
1087.35 5
1087.42 5
1087.50 5
1087.58 6
1087.65 7
1087.73 8
1087.80 9
1087.88 10
1087.95 10
1088.03 10
1088.10 9
1088.18 9
1088.25 10
1088.33 10
1088.41 11
1088.48 12
1088.56 13
1088.63 14
1088.71 14
1088.78 14
1088.86 15
1088.93 15
1089.01 14
1089.09 13
1089.16 12
1089.24 10
1089.31 7
1089.39 5
1089.46 4
1089.54 4
1089.61 4
1089.69 5
1089.77 6
1089.84 8
1089.92 9
1089.99 10
1090.07 11
1090.14 12
1090.22 14
1090.29 15
1090.37 17
1090.45 18
1090.52 19
1090.60 20
1090.67 21
1090.75 21
1090.82 22
1090.90 24
1090.97 26
1091.05 29
1091.13 32
1091.20 35
1091.28 37
1091.35 38
1091.43 38
1091.50 37
1091.58 36
1091.65 36
1091.73 37
1091.81 38
1091.88 40
1091.96 42
1092.03 44
1092.11 45
1092.18 46
1092.26 46
1092.34 45
1092.41 44
1092.49 42
1092.56 41
1092.64 40
1092.71 39
1092.79 37
1092.86 36
1092.94 35
1093.02 34
1093.09 33
1093.17 34
1093.24 36
1093.32 39
1093.39 43
1093.47 48
1093.55 54
1093.62 59
1093.70 63
1093.77 66
1093.85 68
1093.92 69
1094.00 69
1094.08 68
1094.15 67
1094.23 66
1094.30 65
1094.38 64
1094.45 64
1094.53 64
1094.61 65
1094.68 66
1094.76 68
1094.83 69
1094.91 70
1094.98 71
1095.06 71
1095.14 70
1095.21 70
1095.29 69
1095.36 69
1095.44 69
1095.51 70
1095.59 71
1095.67 72
1095.74 73
1095.82 74
1095.89 75
1095.97 75
1096.04 75
1096.12 75
1096.20 73
1096.27 71
1096.35 69
1096.42 66
1096.50 63
1096.58 61
1096.65 59
1096.73 58
1096.80 58
1096.88 59
1096.95 60
1097.03 61
1097.11 62
1097.18 62
1097.26 62
1097.33 62
1097.41 62
1097.48 61
1097.56 60
1097.64 58
1097.71 56
1097.79 52
1097.86 49
1097.94 45
1098.02 43
1098.09 41
1098.17 40
1098.24 40
1098.32 41
1098.39 42
1098.47 43
1098.55 44
1098.62 44
1098.70 45
1098.77 46
1098.85 46
1098.93 47
1099.00 47
1099.08 47
1099.15 48
1099.23 48
1099.31 48
1099.38 48
1099.46 47
1099.53 45
1099.61 43
1099.68 40
1099.76 35
1099.84 30
1099.91 25
1099.99 20
1100.06 16
1100.14 13
1100.22 13
1100.29 14
1100.37 18
1100.44 22
1100.52 27
1100.60 31
1100.67 34
1100.75 36
1100.82 37
1100.90 37
1100.98 37
1101.05 35
1101.13 34
1101.20 31
1101.28 29
1101.35 25
1101.43 22
1101.51 20
1101.58 18
1101.66 16
1101.73 16
1101.81 17
1101.89 18
1101.96 20
1102.04 22
1102.11 25
1102.19 27
1102.27 29
1102.34 30
1102.42 30
1102.49 29
1102.57 28
1102.65 26
1102.72 25
1102.80 22
1102.87 19
1102.95 15
1103.03 11
1103.10 7
1103.18 3
1103.25 0
1103.33 0
1103.41 0
1103.48 0
1103.56 0
1103.63 3
1103.71 5
1103.79 6
1103.86 7
1103.94 7
1104.01 6
1104.09 4
1104.17 2
1104.24 0
1104.32 0
1104.39 0
1104.47 0
1104.55 0
1104.62 0
1104.70 0
1104.78 0
1104.85 0
1104.93 2
1105.00 5
1105.08 7
1105.16 8
1105.23 10
1105.31 11
1105.38 12
1105.46 13
1105.54 13
1105.61 15
1105.69 16
1105.76 18
1105.84 21
1105.92 23
1105.99 26
1106.07 28
1106.14 29
1106.22 30
1106.30 30
1106.37 30
1106.45 30
1106.53 30
1106.60 29
1106.68 28
1106.75 26
1106.83 24
1106.91 22
1106.98 20
1107.06 20
1107.13 21
1107.21 24
1107.29 29
1107.36 34
1107.44 40
1107.52 46
1107.59 50
1107.67 53
1107.74 55
1107.82 57
1107.90 59
1107.97 61
1108.05 63
1108.12 65
1108.20 66
1108.28 67
1108.35 67
1108.43 67
1108.51 66
1108.58 66
1108.66 66
1108.73 66
1108.81 66
1108.89 65
1108.96 63
1109.04 61
1109.12 58
1109.19 56
1109.27 56
1109.34 56
1109.42 57
1109.50 58
1109.57 60
1109.65 61
1109.73 61
1109.80 59
1109.88 57
1109.95 54
1110.03 51
1110.11 49
1110.18 48
1110.26 47
1110.34 46
1110.41 46
1110.49 46
1110.56 46
1110.64 46
1110.72 46
1110.79 46
1110.87 46
1110.95 45
1111.02 45
1111.10 45
1111.17 44
1111.25 43
1111.33 42
1111.40 41
1111.48 40
1111.56 40
1111.63 39
1111.71 40
1111.78 41
1111.86 42
1111.94 43
1112.01 44
1112.09 44
1112.17 45
1112.24 44
1112.32 44
1112.40 43
1112.47 41
1112.55 40
1112.62 39
1112.70 37
1112.78 35
1112.85 33
1112.93 31
1113.01 29
1113.08 27
1113.16 25
1113.23 23
1113.31 22
1113.39 20
1113.46 18
1113.54 16
1113.62 15
1113.69 13
1113.77 13
1113.85 14
1113.92 16
1114.00 20
1114.07 24
1114.15 28
1114.23 33
1114.30 36
1114.38 39
1114.46 40
1114.53 41
1114.61 40
1114.69 39
1114.76 38
1114.84 37
1114.92 36
1114.99 35
1115.07 35
1115.14 34
1115.22 34
1115.30 33
1115.37 31
1115.45 30
1115.53 30
1115.60 30
1115.68 32
1115.76 35
1115.83 39
1115.91 43
1115.99 46
1116.06 49
1116.14 50
1116.21 50
1116.29 49
1116.37 47
1116.44 44
1116.52 41
1116.60 38
1116.67 35
1116.75 33
1116.83 31
1116.90 29
1116.98 29
1117.06 28
1117.13 28
1117.21 28
1117.29 28
1117.36 28
1117.44 29
1117.52 30
1117.59 31
1117.67 32
1117.74 32
1117.82 32
1117.90 30
1117.97 28
1118.05 26
1118.13 24
1118.20 23
1118.28 23
1118.36 25
1118.43 27
1118.51 29
1118.59 31
1118.66 33
1118.74 35
1118.82 37
1118.89 39
1118.97 42
1119.05 45
1119.12 49
1119.20 52
1119.28 56
1119.35 58
1119.43 60
1119.51 61
1119.58 62
1119.66 62
1119.73 63
1119.81 64
1119.89 66
1119.96 68
1120.04 70
1120.12 73
1120.19 75
1120.27 77
1120.35 78
1120.42 79
1120.50 79
1120.58 78
1120.65 77
1120.73 74
1120.81 72
1120.88 68
1120.96 65
1121.04 63
1121.11 61
1121.19 59
1121.27 59
1121.34 61
1121.42 62
1121.50 65
1121.57 68
1121.65 70
1121.73 72
1121.80 73
1121.88 74
1121.96 74
1122.03 75
1122.11 77
1122.19 79
1122.26 81
1122.34 83
1122.42 84
1122.49 84
1122.57 81
1122.65 77
1122.72 72
1122.80 66
1122.88 60
1122.95 54
1123.03 50
1123.11 48
1123.18 47
1123.26 47
1123.34 47
1123.41 49
1123.49 51
1123.57 53
1123.64 55
1123.72 56
1123.80 58
1123.87 58
1123.95 57
1124.03 56
1124.10 54
1124.18 52
1124.26 51
1124.33 50
1124.41 50
1124.49 52
1124.56 55
1124.64 58
1124.72 61
1124.79 63
1124.87 64
1124.95 64
1125.03 63
1125.10 61
1125.18 60
1125.26 58
1125.33 57
1125.41 56
1125.49 55
1125.56 54
1125.64 53
1125.72 52
1125.79 50
1125.87 48
1125.95 46
1126.02 44
1126.10 43
1126.18 43
1126.25 43
1126.33 45
1126.41 46
1126.48 49
1126.56 51
1126.64 52
1126.71 52
1126.79 52
1126.87 50
1126.95 48
1127.02 45
1127.10 40
1127.18 36
1127.25 30
1127.33 25
1127.41 19
1127.48 15
1127.56 11
1127.64 10
1127.71 10
1127.79 13
1127.87 17
1127.94 21
1128.02 24
1128.10 27
1128.17 28
1128.25 27
1128.33 24
1128.41 21
1128.48 17
1128.56 14
1128.64 13
1128.71 12
1128.79 13
1128.87 15
1128.94 18
1129.02 21
1129.10 24
1129.17 27
1129.25 28
1129.33 28
1129.40 28
1129.48 26
1129.56 24
1129.64 22
1129.71 20
1129.79 19
1129.87 18
1129.94 17
1130.02 16
1130.10 14
1130.17 13
1130.25 11
1130.33 10
1130.41 8
1130.48 7
1130.56 5
1130.64 3
1130.71 1
1130.79 0
1130.87 0
1130.94 0
1131.02 0
1131.10 0
1131.17 0
1131.25 0
1131.33 2
1131.41 2
1131.48 2
1131.56 2
1131.64 1
1131.71 2
1131.79 3
1131.87 5
1131.94 8
1132.02 11
1132.10 14
1132.18 15
1132.25 15
1132.33 14
1132.41 12
1132.48 10
1132.56 8
1132.64 6
1132.71 4
1132.79 4
1132.87 4
1132.95 5
1133.02 7
1133.10 9
1133.18 11
1133.25 13
1133.33 15
1133.41 16
1133.48 17
1133.56 17
1133.64 16
1133.72 15
1133.79 14
1133.87 13
1133.95 13
1134.02 13
1134.10 15
1134.18 17
1134.26 20
1134.33 22
1134.41 25
1134.49 28
1134.56 30
1134.64 31
1134.72 33
1134.80 34
1134.87 35
1134.95 36
1135.03 36
1135.10 36
1135.18 36
1135.26 36
1135.33 36
1135.41 37
1135.49 39
1135.57 42
1135.64 46
1135.72 51
1135.80 55
1135.87 59
1135.95 62
1136.03 66
1136.11 70
1136.18 75
1136.26 81
1136.34 87
1136.41 93
1136.49 100
1136.57 106
1136.65 111
1136.72 116
1136.80 119
1136.88 122
1136.95 126
1137.03 129
1137.11 135
1137.19 141
1137.26 147
1137.34 153
1137.42 159
1137.50 164
1137.57 167
1137.65 169
1137.73 170
1137.80 171
1137.88 174
1137.96 177
1138.04 181
1138.11 186
1138.19 190
1138.27 194
1138.34 197
1138.42 199
1138.50 201
1138.58 203
1138.65 206
1138.73 209
1138.81 212
1138.88 215
1138.96 217
1139.04 217
1139.12 216
1139.19 213
1139.27 210
1139.35 206
1139.43 203
1139.50 200
1139.58 199
1139.66 199
1139.73 201
1139.81 205
1139.89 209
1139.97 214
1140.04 217
1140.12 219
1140.20 220
1140.28 219
1140.35 217
1140.43 215
1140.51 214
1140.58 213
1140.66 211
1140.74 210
1140.82 208
1140.89 205
1140.97 201
1141.05 197
1141.13 192
1141.20 187
1141.28 182
1141.36 177
1141.44 172
1141.51 167
1141.59 164
1141.67 161
1141.74 160
1141.82 160
1141.90 160
1141.98 160
1142.05 159
1142.13 158
1142.21 155
1142.29 151
1142.36 146
1142.44 139
1142.52 132
1142.60 124
1142.67 117
1142.75 109
1142.83 103
1142.90 98
1142.98 95
1143.06 93
1143.14 92
1143.21 91
1143.29 90
1143.37 88
1143.45 87
1143.52 85
1143.60 84
1143.68 83
1143.76 82
1143.83 81
1143.91 79
1143.99 75
1144.07 70
1144.14 64
1144.22 59
1144.30 54
1144.38 50
1144.45 48
1144.53 48
1144.61 49
1144.68 51
1144.76 52
1144.84 53
1144.92 53
1144.99 52
1145.07 50
1145.15 46
1145.23 42
1145.30 37
1145.38 32
1145.46 27
1145.54 22
1145.61 18
1145.69 16
1145.77 15
1145.85 16
1145.92 19
1146.00 22
1146.08 25
1146.16 27
1146.23 29
1146.31 29
1146.39 27
1146.47 25
1146.54 22
1146.62 20
1146.70 17
1146.78 16
1146.85 15
1146.93 16
1147.01 17
1147.09 20
1147.16 24
1147.24 29
1147.32 33
1147.40 38
1147.47 42
1147.55 45
1147.63 46
1147.71 46
1147.78 45
1147.86 43
1147.94 39
1148.02 35
1148.09 32
1148.17 28
1148.25 25
1148.33 23
1148.40 21
1148.48 20
1148.56 18
1148.64 16
1148.71 13
1148.79 9
1148.87 4
1148.95 0
1149.03 0
1149.10 0
1149.18 0
1149.26 0
1149.34 0
1149.41 0
1149.49 0
1149.57 3
1149.65 5
1149.72 7
1149.80 7
1149.88 8
1149.96 8
1150.03 8
1150.11 8
1150.19 8
1150.27 9
1150.34 11
1150.42 13
1150.50 14
1150.58 15
1150.65 16
1150.73 16
1150.81 15
1150.89 14
1150.97 13
1151.04 12
1151.12 12
1151.20 12
1151.28 12
1151.35 12
1151.43 13
1151.51 15
1151.59 17
1151.66 19
1151.74 21
1151.82 24
1151.90 27
1151.98 30
1152.05 33
1152.13 36
1152.21 38
1152.29 39
1152.36 39
1152.44 38
1152.52 36
1152.60 34
1152.67 33
1152.75 32
1152.83 32
1152.91 32
1152.99 33
1153.06 35
1153.14 37
1153.22 40
1153.30 43
1153.37 48
1153.45 53
1153.53 59
1153.61 65
1153.68 70
1153.76 75
1153.84 78
1153.92 81
1154.00 82
1154.07 82
1154.15 81
1154.23 80
1154.31 80
1154.38 80
1154.46 81
1154.54 83
1154.62 86
1154.70 89
1154.77 93
1154.85 96
1154.93 100
1155.01 103
1155.08 106
1155.16 111
1155.24 115
1155.32 120
1155.40 125
1155.47 128
1155.55 130
1155.63 131
1155.71 130
1155.78 128
1155.86 126
1155.94 124
1156.02 121
1156.10 118
1156.17 115
1156.25 111
1156.33 107
1156.41 101
1156.48 94
1156.56 88
1156.64 81
1156.72 76
1156.80 72
1156.87 69
1156.95 67
1157.03 65
1157.11 64
1157.19 61
1157.26 58
1157.34 54
1157.42 51
1157.50 49
1157.57 49
1157.65 50
1157.73 52
1157.81 54
1157.89 56
1157.96 58
1158.04 60
1158.12 61
1158.20 61
1158.28 61
1158.35 61
1158.43 59
1158.51 55
1158.59 51
1158.67 45
1158.74 38
1158.82 33
1158.90 29
1158.98 27
1159.05 26
1159.13 28
1159.21 30
1159.29 32
1159.37 34
1159.44 35
1159.52 34
1159.60 33
1159.68 32
1159.76 30
1159.83 30
1159.91 30
1159.99 31
1160.07 33
1160.15 35
1160.22 36
1160.30 36
1160.38 36
1160.46 35
1160.54 34
1160.61 34
1160.69 36
1160.77 38
1160.85 41
1160.93 45
1161.00 48
1161.08 51
1161.16 53
1161.24 55
1161.32 57
1161.39 59
1161.47 62
1161.55 64
1161.63 67
1161.71 69
1161.78 70
1161.86 71
1161.94 72
1162.02 74
1162.10 76
1162.17 78
1162.25 81
1162.33 84
1162.41 87
1162.49 88
1162.56 88
1162.64 88
1162.72 86
1162.80 84
1162.88 82
1162.95 79
1163.03 76
1163.11 71
1163.19 66
1163.27 60
1163.34 53
1163.42 45
1163.50 38
1163.58 30
1163.66 24
1163.73 19
1163.81 15
1163.89 13
1163.97 12
1164.05 11
1164.12 11
1164.20 10
1164.28 10
1164.36 11
1164.44 12
1164.52 15
1164.59 19
1164.67 24
1164.75 29
1164.83 33
1164.91 37
1164.98 41
1165.06 43
1165.14 44
1165.22 44
1165.30 44
1165.37 42
1165.45 39
1165.53 35
1165.61 30
1165.69 25
1165.77 19
1165.84 15
1165.92 12
1166.00 11
1166.08 11
1166.16 12
1166.23 14
1166.31 16
1166.39 18
1166.47 20
1166.55 21
1166.62 22
1166.70 24
1166.78 25
1166.86 26
1166.94 26
1167.02 26
1167.09 25
1167.17 23
1167.25 20
1167.33 17
1167.41 15
1167.48 13
1167.56 12
1167.64 13
1167.72 14
1167.80 17
1167.88 21
1167.95 25
1168.03 30
1168.11 35
1168.19 41
1168.27 46
1168.35 49
1168.42 52
1168.50 53
1168.58 53
1168.66 52
1168.74 50
1168.81 49
1168.89 48
1168.97 46
1169.05 46
1169.13 45
1169.21 44
1169.28 43
1169.36 42
1169.44 41
1169.52 41
1169.60 42
1169.68 43
1169.75 45
1169.83 47
1169.91 49
1169.99 51
1170.07 53
1170.15 54
1170.22 54
1170.30 54
1170.38 53
1170.46 50
1170.54 47
1170.61 43
1170.69 38
1170.77 33
1170.85 28
1170.93 23
1171.01 19
1171.08 16
1171.16 15
1171.24 16
1171.32 20
1171.40 25
1171.48 30
1171.55 36
1171.63 40
1171.71 42
1171.79 42
1171.87 40
1171.95 36
1172.02 31
1172.10 25
1172.18 18
1172.26 11
1172.34 4
1172.42 0
1172.49 0
1172.57 0
1172.65 0
1172.73 0
1172.81 4
1172.89 11
1172.97 17
1173.04 22
1173.12 26
1173.20 27
1173.28 28
1173.36 28
1173.44 27
1173.51 26
1173.59 25
1173.67 24
1173.75 23
1173.83 21
1173.91 20
1173.98 19
1174.06 19
1174.14 18
1174.22 17
1174.30 16
1174.38 14
1174.46 13
1174.53 12
1174.61 13
1174.69 15
1174.77 19
1174.85 23
1174.93 28
1175.00 31
1175.08 34
1175.16 36
1175.24 36
1175.32 35
1175.40 34
1175.47 32
1175.55 31
1175.63 29
1175.71 27
1175.79 25
1175.87 24
1175.95 22
1176.02 22
1176.10 22
1176.18 22
1176.26 24
1176.34 26
1176.42 28
1176.50 30
1176.57 31
1176.65 32
1176.73 31
1176.81 29
1176.89 27
1176.97 24
1177.04 22
1177.12 20
1177.20 17
1177.28 15
1177.36 13
1177.44 10
1177.52 7
1177.59 4
1177.67 1
1177.75 0
1177.83 0
1177.91 0
1177.99 0
1178.07 0
1178.14 3
1178.22 6
1178.30 9
1178.38 12
1178.46 15
1178.54 17
1178.62 20
1178.69 22
1178.77 25
1178.85 28
1178.93 31
1179.01 34
1179.09 37
1179.17 39
1179.24 40
1179.32 38
1179.40 34
1179.48 29
1179.56 22
1179.64 17
1179.72 12
1179.79 9
1179.87 8
1179.95 7
1180.03 7
1180.11 6
1180.19 4
1180.27 2
1180.34 0
1180.42 0
1180.50 0
1180.58 0
1180.66 0
1180.74 0
1180.82 0
1180.90 0
1180.97 2
1181.05 8
1181.13 14
1181.21 21
1181.29 28
1181.37 33
1181.45 37
1181.52 39
1181.60 39
1181.68 37
1181.76 34
1181.84 30
1181.92 25
1182.00 20
1182.08 16
1182.15 14
1182.23 12
1182.31 12
1182.39 14
1182.47 16
1182.55 18
1182.63 19
1182.70 20
1182.78 21
1182.86 22
1182.94 24
1183.02 27
1183.10 33
1183.18 39
1183.26 47
1183.33 55
1183.41 63
1183.49 69
1183.57 74
1183.65 77
1183.73 79
1183.81 80
1183.89 79
1183.96 78
1184.04 76
1184.12 73
1184.20 69
1184.28 64
1184.36 59
1184.44 52
1184.52 45
1184.59 39
1184.67 34
1184.75 30
1184.83 28
1184.91 28
1184.99 28
1185.07 29
1185.15 31
1185.22 32
1185.30 33
1185.38 34
1185.46 34
1185.54 34
1185.62 35
1185.70 35
1185.78 35
1185.86 36
1185.93 37
1186.01 39
1186.09 41
1186.17 43
1186.25 46
1186.33 50
1186.41 53
1186.49 56
1186.56 58
1186.64 59
1186.72 58
1186.80 56
1186.88 51
1186.96 45
1187.04 38
1187.12 30
1187.20 22
1187.27 16
1187.35 11
1187.43 7
1187.51 4
1187.59 2
1187.67 1
1187.75 0
1187.83 0
1187.91 1
1187.98 3
1188.06 8
1188.14 15
1188.22 22
1188.30 29
1188.38 36
1188.46 40
1188.54 44
1188.62 45
1188.69 45
1188.77 44
1188.85 42
1188.93 38
1189.01 33
1189.09 26
1189.17 19
1189.25 11
1189.33 4
1189.40 0
1189.48 0
1189.56 0
1189.64 0
1189.72 0
1189.80 0
1189.88 0
1189.96 0
1190.04 3
1190.12 5
1190.19 7
1190.27 8
1190.35 8
1190.43 7
1190.51 6
1190.59 5
1190.67 5
1190.75 5
1190.83 5
1190.90 6
1190.98 6
1191.06 7
1191.14 7
1191.22 7
1191.30 7
1191.38 8
1191.46 11
1191.54 13
1191.62 17
1191.69 20
1191.77 23
1191.85 25
1191.93 27
1192.01 27
1192.09 26
1192.17 24
1192.25 20
1192.33 15
1192.41 8
1192.48 2
1192.56 0
1192.64 0
1192.72 0
1192.80 0
1192.88 0
1192.96 0
1193.04 0
1193.12 1
1193.20 6
1193.28 9
1193.35 12
1193.43 14
1193.51 17
1193.59 21
1193.67 26
1193.75 34
1193.83 43
1193.91 52
1193.99 60
1194.07 66
1194.15 70
1194.22 71
1194.30 69
1194.38 66
1194.46 61
1194.54 55
1194.62 48
1194.70 41
1194.78 35
1194.86 29
1194.94 24
1195.02 19
1195.09 15
1195.17 11
1195.25 8
1195.33 5
1195.41 4
1195.49 3
1195.57 4
1195.65 6
1195.73 9
1195.81 11
1195.89 13
1195.96 14
1196.04 16
1196.12 17
1196.20 19
1196.28 21
1196.36 24
1196.44 28
1196.52 32
1196.60 36
1196.68 39
1196.76 42
1196.84 44
1196.91 45
1196.99 45
1197.07 44
1197.15 44
1197.23 43
1197.31 41
1197.39 39
1197.47 37
1197.55 35
1197.63 33
1197.71 31
1197.79 32
1197.87 33
1197.94 38
1198.02 43
1198.10 50
1198.18 57
1198.26 62
1198.34 65
1198.42 65
1198.50 62
1198.58 58
1198.66 54
1198.74 52
1198.82 52
1198.90 54
1198.97 58
1199.05 63
1199.13 68
1199.21 71
1199.29 72
1199.37 73
1199.45 74
1199.53 75
1199.61 78
1199.69 83
1199.77 88
1199.85 94
1199.93 99
1200.00 101
1200.08 102
1200.16 101
1200.24 99
1200.32 96
1200.40 93
1200.48 91
1200.56 90
1200.64 91
1200.72 92
1200.80 93
1200.88 95
1200.96 96
1201.04 97
1201.12 98
1201.19 98
1201.27 97
1201.35 96
1201.43 94
1201.51 92
1201.59 89
1201.67 87
1201.75 86
1201.83 85
1201.91 85
1201.99 86
1202.07 87
1202.15 88
1202.23 88
1202.31 87
1202.38 85
1202.46 82
1202.54 78
1202.62 73
1202.70 68
1202.78 63
1202.86 59
1202.94 56
1203.02 55
1203.10 55
1203.18 56
1203.26 58
1203.34 61
1203.42 63
1203.50 66
1203.58 68
1203.65 71
1203.73 73
1203.81 76
1203.89 80
1203.97 83
1204.05 86
1204.13 89
1204.21 93
1204.29 97
1204.37 103
1204.45 108
1204.53 113
1204.61 116
1204.69 116
1204.77 114
1204.85 109
1204.93 103
1205.00 97
1205.08 93
1205.16 89
1205.24 86
1205.32 83
1205.40 78
1205.48 72
1205.56 64
1205.64 54
1205.72 45
1205.80 36
1205.88 29
1205.96 25
1206.04 23
1206.12 23
1206.20 26
1206.28 28
1206.36 30
1206.44 30
1206.51 28
1206.59 24
1206.67 19
1206.75 13
1206.83 9
1206.91 8
1206.99 10
1207.07 15
1207.15 23
1207.23 32
1207.31 42
1207.39 49
1207.47 53
1207.55 54
1207.63 50
1207.71 44
1207.79 35
1207.87 26
1207.95 18
1208.03 13
1208.11 10
1208.19 12
1208.26 16
1208.34 22
1208.42 28
1208.50 35
1208.58 40
1208.66 43
1208.74 44
1208.82 43
1208.90 42
1208.98 39
1209.06 37
1209.14 36
1209.22 37
1209.30 39
1209.38 42
1209.46 46
1209.54 51
1209.62 55
1209.70 59
1209.78 61
1209.86 62
1209.94 61
1210.02 59
1210.10 57
1210.17 54
1210.25 50
1210.33 47
1210.41 44
1210.49 42
1210.57 40
1210.65 37
1210.73 35
1210.81 31
1210.89 27
1210.97 22
1211.05 16
1211.13 11
1211.21 6
1211.29 4
1211.37 3
1211.45 4
1211.53 5
1211.61 6
1211.69 6
1211.77 5
1211.85 3
1211.93 0
1212.01 0
1212.09 0
1212.17 0
1212.25 0
1212.33 0
1212.40 0
1212.48 0
1212.56 2
1212.64 5
1212.72 7
1212.80 9
1212.88 10
1212.96 10
1213.04 10
1213.12 8
1213.20 6
1213.28 3
1213.36 1
1213.44 0
1213.52 0
1213.60 3
1213.68 9
1213.76 18
1213.84 28
1213.92 38
1214.00 47
1214.08 54
1214.16 58
1214.24 59
1214.32 59
1214.40 58
1214.48 56
1214.56 55
1214.64 54
1214.72 54
1214.80 54
1214.88 54
1214.96 55
1215.04 54
1215.12 53
1215.20 51
1215.28 49
1215.36 46
1215.44 44
1215.51 42
1215.59 41
1215.67 43
1215.75 45
1215.83 49
1215.91 52
1215.99 56
1216.07 59
1216.15 61
1216.23 63
1216.31 64
1216.39 67
1216.47 70
1216.55 73
1216.63 75
1216.71 77
1216.79 78
1216.87 79
1216.95 79
1217.03 78
1217.11 77
1217.19 75
1217.27 72
1217.35 69
1217.43 64
1217.51 59
1217.59 55
1217.67 53
1217.75 54
1217.83 58
1217.91 65
1217.99 73
1218.07 81
1218.15 86
1218.23 87
1218.31 85
1218.39 79
1218.47 69
1218.55 58
1218.63 47
1218.71 36
1218.79 26
1218.87 18
1218.95 10
1219.03 5
1219.11 0
1219.19 0
1219.27 0
1219.35 0
1219.43 0
1219.51 0
1219.59 0
1219.67 2
1219.75 3
1219.83 4
1219.91 3
1219.99 3
1220.07 2
1220.15 1
1220.23 1
1220.31 3
1220.39 7
1220.47 12
1220.55 19
1220.63 27
1220.71 37
1220.79 46
1220.87 55
1220.95 64
1221.03 70
1221.11 74
1221.19 76
1221.27 75
1221.35 70
1221.43 63
1221.51 54
1221.59 44
1221.67 34
1221.75 26
1221.83 21
1221.91 20
1221.99 22
1222.07 29
1222.15 38
1222.23 49
1222.31 60
1222.39 70
1222.47 78
1222.55 84
1222.63 89
1222.71 92
1222.79 94
1222.87 94
1222.95 92
1223.03 88
1223.11 81
1223.19 73
1223.27 65
1223.35 58
1223.43 53
1223.51 52
1223.59 52
1223.67 55
1223.75 58
1223.83 61
1223.91 65
1223.99 69
1224.07 72
1224.15 76
1224.23 79
1224.31 81
1224.39 80
1224.47 78
1224.55 74
1224.63 68
1224.71 63
1224.79 59
1224.87 56
1224.95 56
1225.03 57
1225.11 60
1225.19 63
1225.27 65
1225.35 66
1225.43 66
1225.51 66
1225.59 67
1225.67 68
1225.75 70
1225.83 73
1225.91 78
1225.99 83
1226.07 89
1226.15 94
1226.23 99
1226.31 102
1226.39 103
1226.47 102
1226.55 99
1226.63 95
1226.71 91
1226.79 86
1226.87 82
1226.95 80
1227.03 78
1227.11 78
1227.19 78
1227.27 80
1227.35 84
1227.43 88
1227.51 94
1227.59 101
1227.67 108
1227.75 114
1227.83 120
1227.91 124
1227.99 128
1228.07 130
1228.16 131
1228.24 131
1228.32 130
1228.40 129
1228.48 129
1228.56 128
1228.64 129
1228.72 132
1228.80 136
1228.88 140
1228.96 145
1229.04 148
1229.12 148
1229.20 144
1229.28 138
1229.36 129
1229.44 120
1229.52 111
1229.60 104
1229.68 100
1229.76 98
1229.84 96
1229.92 96
1230.00 95
1230.08 94
1230.16 93
1230.24 93
1230.32 92
1230.40 93
1230.48 95
1230.56 99
1230.64 103
1230.72 109
1230.80 115
1230.88 122
1230.96 129
1231.04 134
1231.12 138
1231.21 140
1231.29 140
1231.37 139
1231.45 136
1231.53 134
1231.61 132
1231.69 131
1231.77 131
1231.85 131
1231.93 132
1232.01 132
1232.09 131
1232.17 129
1232.25 126
1232.33 122
1232.41 118
1232.49 114
1232.57 110
1232.65 109
1232.73 109
1232.81 110
1232.89 113
1232.97 116
1233.05 118
1233.13 120
1233.21 121
1233.29 121
1233.37 120
1233.45 118
1233.54 117
1233.62 115
1233.70 111
1233.78 106
1233.86 100
1233.94 92
1234.02 85
1234.10 79
1234.18 77
1234.26 77
1234.34 81
1234.42 86
1234.50 91
1234.58 94
1234.66 94
1234.74 89
1234.82 82
1234.90 72
1234.98 61
1235.06 52
1235.14 46
1235.22 42
1235.30 40
1235.38 40
1235.47 41
1235.55 41
1235.63 41
1235.71 40
1235.79 38
1235.87 37
1235.95 35
1236.03 34
1236.11 34
1236.19 36
1236.27 39
1236.35 43
1236.43 48
1236.51 53
1236.59 59
1236.67 63
1236.75 66
1236.83 67
1236.91 67
1236.99 65
1237.07 62
1237.15 57
1237.24 52
1237.32 46
1237.40 40
1237.48 35
1237.56 30
1237.64 25
1237.72 20
1237.80 15
1237.88 9
1237.96 3
1238.04 0
1238.12 0
1238.20 0
1238.28 0
1238.36 0
1238.44 6
1238.52 14
1238.60 22
1238.69 29
1238.77 35
1238.85 38
1238.93 40
1239.01 41
1239.09 40
1239.17 39
1239.25 38
1239.33 36
1239.41 34
1239.49 32
1239.57 30
1239.65 28
1239.73 26
1239.81 23
1239.89 20
1239.97 17
1240.05 13
1240.14 10
1240.22 8
1240.30 7
1240.38 6
1240.46 7
1240.54 9
1240.62 13
1240.70 20
1240.78 30
1240.86 41
1240.94 54
1241.02 67
1241.10 79
1241.18 89
1241.26 97
1241.34 102
1241.43 106
1241.51 109
1241.59 111
1241.67 114
1241.75 117
1241.83 121
1241.91 125
1241.99 128
1242.07 129
1242.15 128
1242.23 125
1242.31 120
1242.39 115
1242.47 110
1242.55 105
1242.64 101
1242.72 98
1242.80 96
1242.88 95
1242.96 94
1243.04 93
1243.12 91
1243.20 89
1243.28 88
1243.36 86
1243.44 85
1243.52 85
1243.60 85
1243.68 86
1243.77 87
1243.85 87
1243.93 86
1244.01 85
1244.09 82
1244.17 79
1244.25 76
1244.33 73
1244.41 71
1244.49 70
1244.57 71
1244.65 73
1244.73 76
1244.81 79
1244.90 83
1244.98 85
1245.06 87
1245.14 87
1245.22 85
1245.30 83
1245.38 79
1245.46 75
1245.54 71
1245.62 67
1245.70 63
1245.78 60
1245.86 58
1245.95 58
1246.03 59
1246.11 62
1246.19 64
1246.27 67
1246.35 69
1246.43 70
1246.51 72
1246.59 73
1246.67 75
1246.75 76
1246.83 77
1246.91 76
1247.00 75
1247.08 74
1247.16 72
1247.24 72
1247.32 73
1247.40 76
1247.48 79
1247.56 80
1247.64 80
1247.72 77
1247.80 71
1247.89 62
1247.97 52
1248.05 41
1248.13 32
1248.21 25
1248.29 21
1248.37 18
1248.45 17
1248.53 17
1248.61 17
1248.69 16
1248.77 15
1248.86 14
1248.94 14
1249.02 15
1249.10 17
1249.18 19
1249.26 22
1249.34 23
1249.42 24
1249.50 24
1249.58 23
1249.66 22
1249.75 22
1249.83 22
1249.91 24
1249.99 27
1250.07 30
1250.15 33
1250.23 35
1250.31 36
1250.39 36
1250.47 35
1250.55 32
1250.64 28
1250.72 24
1250.80 19
1250.88 14
1250.96 10
1251.04 7
1251.12 5
1251.20 4
1251.28 4
1251.36 5
1251.44 6
1251.53 6
1251.61 4
1251.69 2
1251.77 0
1251.85 0
1251.93 0
1252.01 0
1252.09 0
1252.17 0
1252.25 0
1252.34 5
1252.42 11
1252.50 16
1252.58 21
1252.66 25
1252.74 28
1252.82 31
1252.90 34
1252.98 38
1253.06 43
1253.15 48
1253.23 53
1253.31 57
1253.39 61
1253.47 63
1253.55 64
1253.63 67
1253.71 69
1253.79 74
1253.88 78
1253.96 82
1254.04 84
1254.12 83
1254.20 78
1254.28 71
1254.36 62
1254.44 54
1254.52 47
1254.60 44
1254.69 43
1254.77 45
1254.85 49
1254.93 53
1255.01 56
1255.09 58
1255.17 57
1255.25 55
1255.33 52
1255.42 48
1255.50 45
1255.58 43
1255.66 45
1255.74 51
1255.82 62
1255.90 76
1255.98 92
1256.06 109
1256.15 123
1256.23 134
1256.31 139
1256.39 139
1256.47 134
1256.55 128
1256.63 120
1256.71 114
1256.79 110
1256.88 109
1256.96 110
1257.04 112
1257.12 115
1257.20 118
1257.28 119
1257.36 119
1257.44 117
1257.52 114
1257.61 108
1257.69 101
1257.77 95
1257.85 88
1257.93 83
1258.01 80
1258.09 78
1258.17 78
1258.26 78
1258.34 78
1258.42 77
1258.50 74
1258.58 69
1258.66 62
1258.74 53
1258.82 44
1258.91 34
1258.99 26
1259.07 20
1259.15 17
1259.23 17
1259.31 20
1259.39 26
1259.47 35
1259.55 45
1259.64 55
1259.72 63
1259.80 71
1259.88 78
1259.96 83
1260.04 89
1260.12 95
1260.20 102
1260.29 108
1260.37 112
1260.45 115
1260.53 115
1260.61 112
1260.69 108
1260.77 104
1260.85 100
1260.94 98
1261.02 98
1261.10 100
1261.18 103
1261.26 107
1261.34 111
1261.42 114
1261.51 117
1261.59 118
1261.67 119
1261.75 118
1261.83 116
1261.91 113
1261.99 110
1262.07 108
1262.16 107
1262.24 107
1262.32 109
1262.40 111
1262.48 114
1262.56 117
1262.64 119
1262.72 119
1262.81 117
1262.89 114
1262.97 109
1263.05 101
1263.13 91
1263.21 79
1263.29 65
1263.38 49
1263.46 34
1263.54 19
1263.62 7
1263.70 0
1263.78 0
1263.86 0
1263.94 0
1264.03 0
1264.11 3
1264.19 7
1264.27 9
1264.35 8
1264.43 6
1264.51 2
1264.60 0
1264.68 0
1264.76 0
1264.84 0
1264.92 3
1265.00 8
1265.08 12
1265.17 15
1265.25 16
1265.33 15
1265.41 12
1265.49 8
1265.57 5
1265.65 2
1265.74 2
1265.82 4
1265.90 9
1265.98 17
1266.06 25
1266.14 33
1266.22 39
1266.31 43
1266.39 45
1266.47 45
1266.55 44
1266.63 42
1266.71 41
1266.79 41
1266.88 40
1266.96 38
1267.04 36
1267.12 33
1267.20 30
1267.28 28
1267.36 28
1267.45 28
1267.53 31
1267.61 33
1267.69 35
1267.77 36
1267.85 35
1267.94 33
1268.02 28
1268.10 21
1268.18 13
1268.26 5
1268.34 0
1268.42 0
1268.51 0
1268.59 0
1268.67 1
1268.75 8
1268.83 15
1268.91 21
1268.99 23
1269.08 22
1269.16 19
1269.24 13
1269.32 8
1269.40 5
1269.48 5
1269.57 9
1269.65 16
1269.73 25
1269.81 34
1269.89 42
1269.97 48
1270.06 53
1270.14 55
1270.22 56
1270.30 55
1270.38 54
1270.46 53
1270.54 54
1270.63 56
1270.71 61
1270.79 68
1270.87 76
1270.95 87
1271.03 98
1271.12 109
1271.20 118
1271.28 125
1271.36 131
1271.44 134
1271.52 135
1271.61 134
1271.69 133
1271.77 131
1271.85 130
1271.93 128
1272.01 128
1272.10 128
1272.18 129
1272.26 130
1272.34 131
1272.42 131
1272.50 130
1272.58 128
1272.67 125
1272.75 120
1272.83 116
1272.91 112
1272.99 107
1273.07 104
1273.16 100
1273.24 97
1273.32 93
1273.40 90
1273.48 86
1273.56 81
1273.65 77
1273.73 72
1273.81 68
1273.89 66
1273.97 65
1274.06 66
1274.14 71
1274.22 77
1274.30 85
1274.38 93
1274.46 100
1274.55 105
1274.63 108
1274.71 108
1274.79 106
1274.87 105
1274.95 106
1275.04 108
1275.12 113
1275.20 119
1275.28 125
1275.36 131
1275.44 135
1275.53 137
1275.61 137
1275.69 135
1275.77 131
1275.85 126
1275.93 119
1276.02 112
1276.10 104
1276.18 96
1276.26 89
1276.34 84
1276.43 81
1276.51 80
1276.59 81
1276.67 83
1276.75 87
1276.83 91
1276.92 96
1277.00 101
1277.08 106
1277.16 111
1277.24 117
1277.32 123
1277.41 129
1277.49 135
1277.57 140
1277.65 144
1277.73 147
1277.82 149
1277.90 150
1277.98 149
1278.06 147
1278.14 144
1278.22 140
1278.31 135
1278.39 131
1278.47 126
1278.55 123
1278.63 119
1278.72 114
1278.80 109
1278.88 102
1278.96 94
1279.04 85
1279.13 77
1279.21 71
1279.29 69
1279.37 71
1279.45 77
1279.53 88
1279.62 100
1279.70 113
1279.78 125
1279.86 135
1279.94 143
1280.03 150
1280.11 155
1280.19 158
1280.27 160
1280.35 160
1280.44 158
1280.52 155
1280.60 150
1280.68 145
1280.76 139
1280.84 133
1280.93 126
1281.01 119
1281.09 111
1281.17 102
1281.25 92
1281.34 81
1281.42 70
1281.50 60
1281.58 52
1281.66 46
1281.75 41
1281.83 39
1281.91 38
1281.99 39
1282.07 42
1282.16 47
1282.24 53
1282.32 60
1282.40 67
1282.48 73
1282.57 77
1282.65 79
1282.73 78
1282.81 75
1282.89 69
1282.98 61
1283.06 50
1283.14 38
1283.22 26
1283.30 14
1283.39 3
1283.47 0
1283.55 0
1283.63 0
1283.71 0
1283.80 0
1283.88 0
1283.96 0
1284.04 0
1284.12 6
1284.21 15
1284.29 23
1284.37 30
1284.45 36
1284.53 41
1284.62 45
1284.70 51
1284.78 57
1284.86 65
1284.94 74
1285.03 84
1285.11 93
1285.19 103
1285.27 111
1285.35 119
1285.44 127
1285.52 134
1285.60 140
1285.68 145
1285.76 149
1285.85 150
1285.93 150
1286.01 147
1286.09 143
1286.17 139
1286.26 136
1286.34 135
1286.42 135
1286.50 136
1286.59 135
1286.67 133
1286.75 127
1286.83 120
1286.91 111
1287.00 103
1287.08 98
1287.16 98
1287.24 103
1287.32 112
1287.41 124
1287.49 136
1287.57 147
1287.65 155
1287.73 159
1287.82 159
1287.90 157
1287.98 151
1288.06 145
1288.15 138
1288.23 132
1288.31 127
1288.39 125
1288.47 124
1288.56 125
1288.64 127
1288.72 129
1288.80 131
1288.88 133
1288.97 133
1289.05 133
1289.13 131
1289.21 127
1289.30 122
1289.38 117
1289.46 114
1289.54 113
1289.62 114
1289.71 119
1289.79 126
1289.87 133
1289.95 140
1290.04 144
1290.12 146
1290.20 145
1290.28 143
1290.36 140
1290.45 139
1290.53 140
1290.61 144
1290.69 149
1290.78 154
1290.86 158
1290.94 160
1291.02 159
1291.10 154
1291.19 147
1291.27 139
1291.35 131
1291.43 124
1291.52 120
1291.60 117
1291.68 115
1291.76 115
1291.84 113
1291.93 110
1292.01 104
1292.09 98
1292.17 91
1292.26 85
1292.34 80
1292.42 77
1292.50 77
1292.59 78
1292.67 79
1292.75 79
1292.83 78
1292.91 75
1293.00 72
1293.08 68
1293.16 66
1293.24 64
1293.33 63
1293.41 63
1293.49 64
1293.57 66
1293.66 69
1293.74 75
1293.82 82
1293.90 91
1293.98 101
1294.07 110
1294.15 118
1294.23 123
1294.31 125
1294.40 125
1294.48 122
1294.56 119
1294.64 117
1294.73 115
1294.81 114
1294.89 113
1294.97 109
1295.06 104
1295.14 95
1295.22 85
1295.30 74
1295.38 63
1295.47 54
1295.55 47
1295.63 43
1295.71 41
1295.80 41
1295.88 42
1295.96 43
1296.04 45
1296.13 48
1296.21 51
1296.29 54
1296.37 58
1296.46 62
1296.54 67
1296.62 73
1296.70 79
1296.79 84
1296.87 90
1296.95 96
1297.03 102
1297.12 107
1297.20 111
1297.28 114
1297.36 115
1297.44 114
1297.53 110
1297.61 103
1297.69 93
1297.77 81
1297.86 69
1297.94 59
1298.02 52
1298.10 49
1298.19 51
1298.27 56
1298.35 65
1298.43 74
1298.52 84
1298.60 92
1298.68 100
1298.76 107
1298.85 113
1298.93 119
1299.01 125
1299.09 130
1299.18 134
1299.26 137
1299.34 138
1299.42 139
1299.51 140
1299.59 142
1299.67 144
1299.75 149
1299.84 155
1299.92 162
1300.00 170
1300.08 178
1300.17 185
1300.25 191
1300.33 195
1300.41 195
1300.50 192
1300.58 185
1300.66 176
1300.74 165
1300.83 155
1300.91 145
1300.99 137
1301.07 131
1301.16 127
1301.24 125
1301.32 123
1301.41 122
1301.49 123
1301.57 126
1301.65 132
1301.74 142
1301.82 155
1301.90 169
1301.98 185
1302.07 200
1302.15 214
1302.23 225
1302.31 235
1302.40 242
1302.48 248
1302.56 253
1302.64 257
1302.73 258
1302.81 258
1302.89 255
1302.97 251
1303.06 245
1303.14 238
1303.22 231
1303.30 225
1303.39 219
1303.47 213
1303.55 207
1303.64 200
1303.72 192
1303.80 184
1303.88 175
1303.97 166
1304.05 158
1304.13 151
1304.21 147
1304.30 145
1304.38 145
1304.46 147
1304.54 151
1304.63 156
1304.71 160
1304.79 164
1304.88 166
1304.96 167
1305.04 166
1305.12 164
1305.21 161
1305.29 158
1305.37 154
1305.45 150
1305.54 144
1305.62 136
1305.70 124
1305.79 109
1305.87 91
1305.95 72
1306.03 53
1306.12 36
1306.20 21
1306.28 10
1306.36 2
1306.45 0
1306.53 0
1306.61 0
1306.69 0
1306.78 0
1306.86 0
1306.94 0
1307.03 0
1307.11 2
1307.19 14
1307.27 25
1307.36 36
1307.44 44
1307.52 51
1307.61 56
1307.69 59
1307.77 60
1307.85 59
1307.94 55
1308.02 50
1308.10 44
1308.18 36
1308.27 30
1308.35 26
1308.43 26
1308.52 29
1308.60 37
1308.68 48
1308.76 62
1308.85 76
1308.93 91
1309.01 104
1309.10 114
1309.18 121
1309.26 126
1309.34 127
1309.43 126
1309.51 123
1309.59 119
1309.68 114
1309.76 109
1309.84 104
1309.92 101
1310.01 98
1310.09 95
1310.17 93
1310.26 90
1310.34 86
1310.42 80
1310.50 71
1310.59 62
1310.67 51
1310.75 41
1310.84 32
1310.92 26
1311.00 23
1311.08 24
1311.17 27
1311.25 33
1311.33 39
1311.42 46
1311.50 51
1311.58 54
1311.66 55
1311.75 56
1311.83 55
1311.91 55
1312.00 55
1312.08 56
1312.16 58
1312.24 62
1312.33 66
1312.41 70
1312.49 74
1312.58 78
1312.66 80
1312.74 79
1312.82 77
1312.91 72
1312.99 66
1313.07 60
1313.16 54
1313.24 52
1313.32 53
1313.41 57
1313.49 65
1313.57 74
1313.65 84
1313.74 94
1313.82 104
1313.90 113
1313.99 121
1314.07 129
1314.15 136
1314.23 142
1314.32 148
1314.40 153
1314.48 157
1314.57 161
1314.65 165
1314.73 170
1314.82 174
1314.90 178
1314.98 181
1315.06 182
1315.15 180
1315.23 176
1315.31 169
1315.40 162
1315.48 155
1315.56 151
1315.65 148
1315.73 149
1315.81 152
1315.89 156
1315.98 161
1316.06 167
1316.14 175
1316.23 184
1316.31 194
1316.39 205
1316.48 215
1316.56 224
1316.64 229
1316.73 231
1316.81 228
1316.89 222
1316.97 213
1317.06 200
1317.14 187
1317.22 174
1317.31 162
1317.39 151
1317.47 141
1317.56 134
1317.64 128
1317.72 123
1317.81 118
1317.89 113
1317.97 109
1318.05 107
1318.14 109
1318.22 115
1318.30 126
1318.39 140
1318.47 156
1318.55 171
1318.64 184
1318.72 195
1318.80 202
1318.89 208
1318.97 213
1319.05 217
1319.14 221
1319.22 224
1319.30 225
1319.38 223
1319.47 218
1319.55 210
1319.63 200
1319.72 192
1319.80 186
1319.88 184
1319.97 185
1320.05 189
1320.13 194
1320.22 197
1320.30 197
1320.38 193
1320.47 185
1320.55 174
1320.63 162
1320.71 150
1320.80 139
1320.88 130
1320.96 123
1321.05 119
1321.13 117
1321.21 116
1321.30 116
1321.38 115
1321.46 114
1321.55 111
1321.63 106
1321.71 102
1321.80 99
1321.88 98
1321.96 100
1322.05 105
1322.13 112
1322.21 118
1322.30 122
1322.38 123
1322.46 120
1322.55 113
1322.63 103
1322.71 92
1322.80 81
1322.88 72
1322.96 66
1323.05 63
1323.13 64
1323.21 69
1323.29 78
1323.38 89
1323.46 102
1323.54 115
1323.63 128
1323.71 139
1323.79 148
1323.88 155
1323.96 160
1324.04 163
1324.13 162
1324.21 158
1324.29 151
1324.38 141
1324.46 131
1324.54 122
1324.63 114
1324.71 109
1324.79 106
1324.88 105
1324.96 106
1325.04 106
1325.13 106
1325.21 105
1325.29 103
1325.38 100
1325.46 97
1325.54 94
1325.63 92
1325.71 92
1325.79 93
1325.88 95
1325.96 98
1326.04 102
1326.13 107
1326.21 112
1326.29 117
1326.38 122
1326.46 127
1326.54 130
1326.63 132
1326.71 132
1326.79 128
1326.88 123
1326.96 116
1327.04 108
1327.13 101
1327.21 94
1327.29 89
1327.38 85
1327.46 81
1327.54 77
1327.63 72
1327.71 69
1327.79 65
1327.88 62
1327.96 60
1328.05 59
1328.13 58
1328.21 58
1328.30 58
1328.38 60
1328.46 63
1328.55 68
1328.63 75
1328.71 84
1328.80 95
1328.88 106
1328.96 117
1329.05 128
1329.13 137
1329.21 145
1329.30 149
1329.38 151
1329.46 150
1329.55 145
1329.63 138
1329.71 130
1329.80 123
1329.88 118
1329.96 115
1330.05 115
1330.13 116
1330.21 117
1330.30 118
1330.38 116
1330.47 111
1330.55 103
1330.63 94
1330.72 83
1330.80 73
1330.88 65
1330.97 61
1331.05 61
1331.13 65
1331.22 74
1331.30 86
1331.38 99
1331.47 111
1331.55 120
1331.63 125
1331.72 126
1331.80 123
1331.88 117
1331.97 109
1332.05 102
1332.14 95
1332.22 90
1332.30 88
1332.39 89
1332.47 92
1332.55 98
1332.64 105
1332.72 112
1332.80 119
1332.89 124
1332.97 128
1333.05 128
1333.14 127
1333.22 123
1333.31 118
1333.39 114
1333.47 110
1333.56 109
1333.64 110
1333.72 113
1333.81 116
1333.89 120
1333.97 123
1334.06 122
1334.14 119
1334.22 112
1334.31 103
1334.39 91
1334.48 80
1334.56 70
1334.64 64
1334.73 61
1334.81 62
1334.89 66
1334.98 72
1335.06 78
1335.14 83
1335.23 85
1335.31 86
1335.40 84
1335.48 80
1335.56 75
1335.65 70
1335.73 64
1335.81 58
1335.90 52
1335.98 47
1336.06 43
1336.15 40
1336.23 39
1336.32 41
1336.40 43
1336.48 46
1336.57 49
1336.65 51
1336.73 52
1336.82 53
1336.90 54
1336.99 55
1337.07 57
1337.15 59
1337.24 60
1337.32 60
1337.40 58
1337.49 54
1337.57 50
1337.65 47
1337.74 45
1337.82 46
1337.91 50
1337.99 56
1338.07 63
1338.16 68
1338.24 72
1338.32 73
1338.41 71
1338.49 66
1338.58 60
1338.66 53
1338.74 46
1338.83 42
1338.91 39
1338.99 38
1339.08 39
1339.16 40
1339.25 41
1339.33 42
1339.41 42
1339.50 43
1339.58 46
1339.66 52
1339.75 60
1339.83 70
1339.92 82
1340.00 94
1340.08 104
1340.17 112
1340.25 117
1340.33 120
1340.42 122
1340.50 123
1340.59 127
1340.67 133
1340.75 141
1340.84 151
1340.92 161
1341.01 166
1341.09 167
1341.17 162
1341.26 152
1341.34 140
1341.42 128
1341.51 118
1341.59 112
1341.68 109
1341.76 107
1341.84 105
1341.93 101
1342.01 94
1342.10 86
1342.18 79
1342.26 73
1342.35 72
1342.43 73
1342.51 78
1342.60 84
1342.68 89
1342.77 91
1342.85 89
1342.93 82
1343.02 71
1343.10 57
1343.19 40
1343.27 22
1343.35 6
1343.44 0
1343.52 0
1343.60 0
1343.69 0
1343.77 0
1343.86 12
1343.94 29
1344.02 47
1344.11 65
1344.19 83
1344.28 101
1344.36 117
1344.44 131
1344.53 144
1344.61 156
1344.70 166
1344.78 173
1344.86 179
1344.95 182
1345.03 185
1345.12 187
1345.20 190
1345.28 193
1345.37 197
1345.45 202
1345.54 206
1345.62 209
1345.70 211
1345.79 212
1345.87 213
1345.96 213
1346.04 216
1346.12 220
1346.21 227
1346.29 235
1346.37 243
1346.46 251
1346.54 256
1346.63 256
1346.71 252
1346.79 243
1346.88 230
1346.96 214
1347.05 198
1347.13 184
1347.21 174
1347.30 168
1347.38 168
1347.47 173
1347.55 181
1347.64 190
1347.72 200
1347.80 206
1347.89 210
1347.97 209
1348.06 205
1348.14 200
1348.22 193
1348.31 187
1348.39 181
1348.48 174
1348.56 168
1348.64 159
1348.73 149
1348.81 137
1348.90 124
1348.98 112
1349.06 104
1349.15 99
1349.23 100
1349.32 105
1349.40 113
1349.48 123
1349.57 133
1349.65 142
1349.74 148
1349.82 150
1349.90 148
1349.99 142
1350.07 131
1350.16 116
1350.24 98
1350.33 80
1350.41 62
1350.49 45
1350.58 30
1350.66 18
1350.75 9
1350.83 1
1350.91 0
1351.00 0
1351.08 0
1351.17 0
1351.25 0
1351.33 0
1351.42 0
1351.50 0
1351.59 7
1351.67 14
1351.76 19
1351.84 21
1351.92 22
1352.01 22
1352.09 21
1352.18 22
1352.26 23
1352.34 25
1352.43 27
1352.51 29
1352.60 30
1352.68 29
1352.77 28
1352.85 25
1352.93 22
1353.02 19
1353.10 15
1353.19 10
1353.27 6
1353.35 1
1353.44 0
1353.52 0
1353.61 0
1353.69 0
1353.78 2
1353.86 10
1353.94 19
1354.03 29
1354.11 38
1354.20 45
1354.28 51
1354.37 54
1354.45 56
1354.53 58
1354.62 59
1354.70 62
1354.79 66
1354.87 71
1354.96 77
1355.04 83
1355.12 87
1355.21 89
1355.29 89
1355.38 87
1355.46 83
1355.55 79
1355.63 75
1355.71 71
1355.80 68
1355.88 66
1355.97 64
1356.05 62
1356.13 61
1356.22 61
1356.30 62
1356.39 64
1356.47 68
1356.56 73
1356.64 77
1356.73 81
1356.81 81
1356.89 77
1356.98 69
1357.06 57
1357.15 44
1357.23 33
1357.32 26
1357.40 23
1357.48 25
1357.57 30
1357.65 36
1357.74 42
1357.82 46
1357.91 49
1357.99 51
1358.07 52
1358.16 52
1358.24 53
1358.33 52
1358.41 51
1358.50 49
1358.58 47
1358.66 46
1358.75 47
1358.83 51
1358.92 58
1359.00 68
1359.09 79
1359.17 91
1359.26 103
1359.34 115
1359.42 126
1359.51 136
1359.59 145
1359.68 152
1359.76 155
1359.85 156
1359.93 155
1360.02 152
1360.10 149
1360.18 148
1360.27 149
1360.35 153
1360.44 160
1360.52 169
1360.61 180
1360.69 192
1360.77 203
1360.86 216
1360.94 229
1361.03 241
1361.11 254
1361.20 266
1361.28 277
1361.37 288
1361.45 296
1361.53 304
1361.62 312
1361.70 320
1361.79 330
1361.87 340
1361.96 351
1362.04 364
1362.13 376
1362.21 387
1362.30 395
1362.38 399
1362.46 399
1362.55 395
1362.63 388
1362.72 380
1362.80 372
1362.89 366
1362.97 363
1363.06 363
1363.14 366
1363.22 371
1363.31 377
1363.39 383
1363.48 388
1363.56 390
1363.65 389
1363.73 386
1363.82 380
1363.90 372
1363.99 361
1364.07 350
1364.15 337
1364.24 324
1364.32 311
1364.41 298
1364.49 286
1364.58 276
1364.66 269
1364.75 264
1364.83 264
1364.92 266
1365.00 268
1365.08 271
1365.17 270
1365.25 266
1365.34 257
1365.42 246
1365.51 233
1365.59 222
1365.68 213
1365.76 209
1365.85 209
1365.93 212
1366.01 214
1366.10 213
1366.18 207
1366.27 194
1366.35 174
1366.44 151
1366.52 126
1366.61 105
1366.69 88
1366.78 79
1366.86 77
1366.95 80
1367.03 88
1367.11 97
1367.20 105
1367.28 112
1367.37 118
1367.45 121
1367.54 123
1367.62 123
1367.71 124
1367.79 125
1367.88 127
1367.96 131
1368.05 135
1368.13 140
1368.22 146
1368.30 152
1368.38 156
1368.47 159
1368.55 160
1368.64 158
1368.72 152
1368.81 143
1368.89 132
1368.98 120
1369.06 107
1369.15 94
1369.23 81
1369.32 68
1369.40 55
1369.49 42
1369.57 31
1369.65 24
1369.74 22
1369.82 25
1369.91 35
1369.99 49
1370.08 65
1370.16 81
1370.25 94
1370.33 101
1370.42 104
1370.50 102
1370.59 96
1370.67 88
1370.76 80
1370.84 72
1370.93 65
1371.01 60
1371.10 57
1371.18 55
1371.26 55
1371.35 56
1371.43 58
1371.52 58
1371.60 57
1371.69 54
1371.77 49
1371.86 40
1371.94 30
1372.03 18
1372.11 6
1372.20 0
1372.28 0
1372.37 0
1372.45 0
1372.54 0
1372.62 0
1372.71 0
1372.79 6
1372.88 12
1372.96 15
1373.05 16
1373.13 14
1373.22 12
1373.30 11
1373.38 13
1373.47 18
1373.55 26
1373.64 37
1373.72 48
1373.81 59
1373.89 69
1373.98 78
1374.06 86
1374.15 91
1374.23 95
1374.32 96
1374.40 94
1374.49 89
1374.57 81
1374.66 72
1374.74 62
1374.83 53
1374.91 47
1375.00 43
1375.08 44
1375.17 48
1375.25 56
1375.34 65
1375.42 74
1375.51 82
1375.59 87
1375.68 88
1375.76 87
1375.85 84
1375.93 79
1376.02 73
1376.10 68
1376.19 62
1376.27 57
1376.36 51
1376.44 46
1376.53 43
1376.61 42
1376.69 44
1376.78 51
1376.86 62
1376.95 74
1377.03 88
1377.12 100
1377.20 110
1377.29 116
1377.37 119
1377.46 120
1377.54 118
1377.63 115
1377.71 112
1377.80 108
1377.88 104
1377.97 99
1378.05 93
1378.14 87
1378.22 82
1378.31 79
1378.39 79
1378.48 84
1378.56 93
1378.65 104
1378.73 115
1378.82 126
1378.90 133
1378.99 136
1379.07 136
1379.16 131
1379.24 124
1379.33 116
1379.41 107
1379.50 100
1379.58 95
1379.67 92
1379.75 94
1379.84 99
1379.92 108
1380.01 120
1380.09 134
1380.18 148
1380.26 162
1380.35 173
1380.43 181
1380.52 188
1380.60 192
1380.69 194
1380.77 194
1380.86 191
1380.94 185
1381.03 175
1381.11 162
1381.20 149
1381.28 136
1381.37 126
1381.45 120
1381.54 119
1381.63 121
1381.71 125
1381.80 130
1381.88 134
1381.97 138
1382.05 142
1382.14 145
1382.22 149
1382.31 151
1382.39 152
1382.48 149
1382.56 143
1382.65 134
1382.73 122
1382.82 109
1382.90 97
1382.99 84
1383.07 73
1383.16 61
1383.24 49
1383.33 37
1383.41 24
1383.50 12
1383.58 3
1383.67 0
1383.75 0
1383.84 3
1383.92 10
1384.01 19
1384.09 26
1384.18 31
1384.26 33
1384.35 33
1384.43 32
1384.52 33
1384.60 35
1384.69 40
1384.77 46
1384.86 52
1384.95 59
1385.03 64
1385.12 67
1385.20 69
1385.29 70
1385.37 70
1385.46 70
1385.54 70
1385.63 70
1385.71 70
1385.80 72
1385.88 74
1385.97 78
1386.05 82
1386.14 85
1386.22 88
1386.31 88
1386.39 85
1386.48 80
1386.56 73
1386.65 64
1386.73 56
1386.82 49
1386.91 44
1386.99 42
1387.08 43
1387.16 46
1387.25 53
1387.33 61
1387.42 71
1387.50 79
1387.59 87
1387.67 92
1387.76 96
1387.84 98
1387.93 99
1388.01 101
1388.10 103
1388.18 106
1388.27 110
1388.35 114
1388.44 117
1388.53 120
1388.61 120
1388.70 119
1388.78 116
1388.87 111
1388.95 104
1389.04 95
1389.12 85
1389.21 74
1389.29 64
1389.38 55
1389.46 48
1389.55 43
1389.63 39
1389.72 36
1389.80 32
1389.89 26
1389.98 20
1390.06 12
1390.15 4
1390.23 0
1390.32 0
1390.40 0
1390.49 0
1390.57 0
1390.66 0
1390.74 0
1390.83 0
1390.91 0
1391.00 8
1391.09 17
1391.17 26
1391.26 36
1391.34 46
1391.43 54
1391.51 60
1391.60 64
1391.68 66
1391.77 66
1391.85 65
1391.94 63
1392.02 61
1392.11 58
1392.20 54
1392.28 49
1392.37 42
1392.45 36
1392.54 29
1392.62 22
1392.71 18
1392.79 15
1392.88 15
1392.96 17
1393.05 20
1393.13 25
1393.22 29
1393.31 31
1393.39 31
1393.48 28
1393.56 24
1393.65 20
1393.73 18
1393.82 19
1393.90 25
1393.99 36
1394.07 49
1394.16 64
1394.25 78
1394.33 89
1394.42 97
1394.50 100
1394.59 101
1394.67 99
1394.76 97
1394.84 94
1394.93 91
1395.01 86
1395.10 80
1395.19 73
1395.27 64
1395.36 56
1395.44 48
1395.53 43
1395.61 40
1395.70 40
1395.78 43
1395.87 49
1395.96 58
1396.04 70
1396.13 85
1396.21 100
1396.30 116
1396.38 132
1396.47 147
1396.55 158
1396.64 166
1396.73 169
1396.81 168
1396.90 162
1396.98 153
1397.07 141
1397.15 130
1397.24 122
1397.32 119
1397.41 120
1397.50 126
1397.58 136
1397.67 146
1397.75 156
1397.84 161
1397.92 163
1398.01 160
1398.09 154
1398.18 145
1398.27 136
1398.35 128
1398.44 120
1398.52 113
1398.61 107
1398.69 101
1398.78 96
1398.86 93
1398.95 91
1399.04 89
1399.12 88
1399.21 86
1399.29 81
1399.38 74
1399.46 64
1399.55 52
1399.64 40
1399.72 30
1399.81 25
1399.89 25
1399.98 30
1400.06 38
1400.15 47
1400.23 55
1400.32 62
1400.41 65
1400.49 65
1400.58 64
1400.66 63
1400.75 61
1400.83 60
1400.92 59
1401.01 58
1401.09 54
1401.18 49
1401.26 41
1401.35 31
1401.43 21
1401.52 14
1401.61 10
1401.69 12
1401.78 20
1401.86 34
1401.95 51
1402.03 70
1402.12 87
1402.21 100
1402.29 108
1402.38 111
1402.46 110
1402.55 107
1402.63 103
1402.72 99
1402.81 94
1402.89 89
1402.98 81
1403.06 71
1403.15 59
1403.23 45
1403.32 31
1403.41 20
1403.49 12
1403.58 8
1403.66 6
1403.75 8
1403.83 10
1403.92 13
1404.01 17
1404.09 19
1404.18 23
1404.26 27
1404.35 34
1404.43 42
1404.52 52
1404.61 62
1404.69 73
1404.78 83
1404.86 92
1404.95 98
1405.04 101
1405.12 102
1405.21 100
1405.29 97
1405.38 93
1405.46 89
1405.55 85
1405.64 82
1405.72 80
1405.81 78
1405.89 75
1405.98 71
1406.07 64
1406.15 56
1406.24 45
1406.32 34
1406.41 23
1406.49 15
1406.58 10
1406.67 11
1406.75 17
1406.84 29
1406.92 43
1407.01 58
1407.10 72
1407.18 83
1407.27 92
1407.35 96
1407.44 98
1407.52 98
1407.61 97
1407.70 97
1407.78 99
1407.87 103
1407.95 111
1408.04 121
1408.13 134
1408.21 147
1408.30 159
1408.38 168
1408.47 175
1408.56 179
1408.64 181
1408.73 180
1408.81 178
1408.90 176
1408.98 173
1409.07 169
1409.16 165
1409.24 160
1409.33 154
1409.41 147
1409.50 137
1409.59 124
1409.67 107
1409.76 89
1409.84 69
1409.93 51
1410.02 38
1410.10 33
1410.19 35
1410.27 45
1410.36 59
1410.45 75
1410.53 89
1410.62 99
1410.70 103
1410.79 103
1410.88 101
1410.96 99
1411.05 100
1411.13 106
1411.22 116
1411.31 131
1411.39 149
1411.48 167
1411.56 183
1411.65 196
1411.74 205
1411.82 211
1411.91 214
1411.99 215
1412.08 217
1412.17 218
1412.25 220
1412.34 222
1412.42 224
1412.51 225
1412.60 226
1412.68 227
1412.77 227
1412.85 226
1412.94 223
1413.03 217
1413.11 209
1413.20 198
1413.28 185
1413.37 172
1413.46 161
1413.54 153
1413.63 148
1413.71 145
1413.80 143
1413.89 138
1413.97 132
1414.06 123
1414.14 111
1414.23 98
1414.32 85
1414.40 73
1414.49 62
1414.58 52
1414.66 42
1414.75 31
1414.83 20
1414.92 10
1415.01 1
1415.09 0
1415.18 0
1415.26 4
1415.35 15
1415.44 29
1415.52 45
1415.61 59
1415.69 70
1415.78 78
1415.87 81
1415.95 81
1416.04 77
1416.13 70
1416.21 61
1416.30 51
1416.38 40
1416.47 29
1416.56 19
1416.64 10
1416.73 3
1416.81 0
1416.90 0
1416.99 0
1417.07 0
1417.16 0
1417.25 0
1417.33 0
1417.42 0
1417.50 0
1417.59 6
1417.68 18
1417.76 32
1417.85 48
1417.93 65
1418.02 83
1418.11 100
1418.19 115
1418.28 128
1418.37 136
1418.45 141
1418.54 141
1418.62 137
1418.71 130
1418.80 121
1418.88 109
1418.97 97
1419.06 83
1419.14 68
1419.23 53
1419.31 38
1419.40 25
1419.49 14
1419.57 5
1419.66 0
1419.75 0
1419.83 0
1419.92 0
1420.00 0
1420.09 0
1420.18 0
1420.26 0
1420.35 0
1420.44 0
1420.52 6
1420.61 15
1420.69 26
1420.78 36
1420.87 45
1420.95 53
1421.04 59
1421.13 65
1421.21 70
1421.30 76
1421.38 84
1421.47 94
1421.56 105
1421.64 117
1421.73 128
1421.82 136
1421.90 141
1421.99 143
1422.07 141
1422.16 139
1422.25 138
1422.33 139
1422.42 143
1422.51 149
1422.59 156
1422.68 163
1422.77 167
1422.85 169
1422.94 170
1423.02 170
1423.11 172
1423.20 176
1423.28 182
1423.37 190
1423.46 197
1423.54 201
1423.63 201
1423.72 195
1423.80 184
1423.89 169
1423.97 154
1424.06 141
1424.15 133
1424.23 131
1424.32 134
1424.41 142
1424.49 151
1424.58 161
1424.67 169
1424.75 176
1424.84 181
1424.92 187
1425.01 194
1425.10 202
1425.18 212
1425.27 221
1425.36 230
1425.44 237
1425.53 242
1425.62 245
1425.70 248
1425.79 250
1425.88 251
1425.96 250
1426.05 248
1426.13 242
1426.22 234
1426.31 222
1426.39 207
1426.48 192
1426.57 178
1426.65 167
1426.74 159
1426.83 155
1426.91 155
1427.00 159
1427.09 164
1427.17 171
1427.26 178
1427.35 184
1427.43 188
1427.52 190
1427.60 190
1427.69 186
1427.78 178
1427.86 167
1427.95 154
1428.04 138
1428.12 123
1428.21 110
1428.30 100
1428.38 93
1428.47 91
1428.56 91
1428.64 93
1428.73 95
1428.82 97
1428.90 97
1428.99 95
1429.08 91
1429.16 88
1429.25 85
1429.33 84
1429.42 85
1429.51 88
1429.59 92
1429.68 96
1429.77 99
1429.85 102
1429.94 103
1430.03 105
1430.11 106
1430.20 110
1430.29 115
1430.37 123
1430.46 132
1430.55 142
1430.63 151
1430.72 157
1430.81 161
1430.89 160
1430.98 155
1431.07 146
1431.15 135
1431.24 125
1431.33 116
1431.41 110
1431.50 110
1431.59 113
1431.67 121
1431.76 130
1431.85 141
1431.93 152
1432.02 165
1432.11 179
1432.19 195
1432.28 212
1432.37 231
1432.45 250
1432.54 267
1432.63 281
1432.71 292
1432.80 298
1432.89 301
1432.97 302
1433.06 303
1433.15 304
1433.23 306
1433.32 309
1433.41 313
1433.49 317
1433.58 319
1433.67 319
1433.75 316
1433.84 309
1433.93 299
1434.01 285
1434.10 270
1434.19 255
1434.27 244
1434.36 237
1434.45 235
1434.53 239
1434.62 246
1434.71 255
1434.79 262
1434.88 264
1434.97 261
1435.05 253
1435.14 243
1435.23 231
1435.31 220
1435.40 212
1435.49 207
1435.57 205
1435.66 206
1435.75 209
1435.83 212
1435.92 215
1436.01 215
1436.09 212
1436.18 207
1436.27 200
1436.35 193
1436.44 186
1436.53 179
1436.61 173
1436.70 168
1436.79 162
1436.87 156
1436.96 151
1437.05 148
1437.13 150
1437.22 156
1437.31 168
1437.39 184
1437.48 200
1437.57 215
1437.65 224
1437.74 227
1437.83 223
1437.92 215
1438.00 205
1438.09 195
1438.18 188
1438.26 186
1438.35 186
1438.44 190
1438.52 195
1438.61 199
1438.70 202
1438.78 201
1438.87 198
1438.96 191
1439.04 180
1439.13 168
1439.22 154
1439.30 142
1439.39 131
1439.48 124
1439.56 121
1439.65 121
1439.74 124
1439.83 128
1439.91 133
1440.00 140
1440.09 148
1440.17 157
1440.26 167
1440.35 178
1440.43 187
1440.52 195
1440.61 199
1440.69 199
1440.78 196
1440.87 189
1440.95 181
1441.04 173
1441.13 166
1441.22 161
1441.30 158
1441.39 157
1441.48 158
1441.56 161
1441.65 164
1441.74 168
1441.82 170
1441.91 171
1442.00 170
1442.08 166
1442.17 160
1442.26 153
1442.35 147
1442.43 143
1442.52 141
1442.61 142
1442.69 146
1442.78 149
1442.87 152
1442.95 151
1443.04 145
1443.13 135
1443.21 120
1443.30 102
1443.39 84
1443.48 70
1443.56 61
1443.65 58
1443.74 63
1443.82 74
1443.91 87
1444.00 101
1444.08 112
1444.17 118
1444.26 119
1444.35 116
1444.43 110
1444.52 103
1444.61 98
1444.69 95
1444.78 96
1444.87 100
1444.95 104
1445.04 109
1445.13 111
1445.22 112
1445.30 110
1445.39 107
1445.48 104
1445.56 102
1445.65 102
1445.74 105
1445.82 110
1445.91 117
1446.00 126
1446.09 136
1446.17 147
1446.26 161
1446.35 176
1446.43 194
1446.52 213
1446.61 231
1446.70 246
1446.78 257
1446.87 263
1446.96 262
1447.04 258
1447.13 252
1447.22 247
1447.30 245
1447.39 246
1447.48 251
1447.57 257
1447.65 261
1447.74 263
1447.83 259
1447.91 251
1448.00 240
1448.09 227
1448.18 213
1448.26 201
1448.35 192
1448.44 187
1448.52 187
1448.61 192
1448.70 202
1448.79 214
1448.87 228
1448.96 241
1449.05 251
1449.13 257
1449.22 260
1449.31 258
1449.40 255
1449.48 251
1449.57 249
1449.66 248
1449.74 249
1449.83 252
1449.92 256
1450.01 262
1450.09 268
1450.18 275
1450.27 283
1450.35 289
1450.44 294
1450.53 295
1450.62 291
1450.70 282
1450.79 269
1450.88 254
1450.96 240
1451.05 231
1451.14 226
1451.23 228
1451.31 233
1451.40 240
1451.49 246
1451.57 251
1451.66 253
1451.75 253
1451.84 253
1451.92 253
1452.01 253
1452.10 254
1452.19 255
1452.27 256
1452.36 257
1452.45 257
1452.53 258
1452.62 260
1452.71 263
1452.80 266
1452.88 268
1452.97 267
1453.06 262
1453.14 253
1453.23 240
1453.32 227
1453.41 215
1453.49 206
1453.58 203
1453.67 204
1453.76 210
1453.84 216
1453.93 221
1454.02 223
1454.10 220
1454.19 213
1454.28 202
1454.37 191
1454.45 180
1454.54 170
1454.63 162
1454.72 155
1454.80 150
1454.89 144
1454.98 139
1455.07 134
1455.15 131
1455.24 129
1455.33 131
1455.41 135
1455.50 143
1455.59 153
1455.68 165
1455.76 176
1455.85 185
1455.94 191
1456.03 193
1456.11 190
1456.20 184
1456.29 175
1456.38 166
1456.46 157
1456.55 150
1456.64 143
1456.72 136
1456.81 127
1456.90 117
1456.99 105
1457.07 91
1457.16 76
1457.25 62
1457.34 50
1457.42 42
1457.51 38
1457.60 39
1457.69 46
1457.77 56
1457.86 67
1457.95 76
1458.04 82
1458.12 84
1458.21 83
1458.30 80
1458.39 77
1458.47 77
1458.56 81
1458.65 88
1458.73 98
1458.82 109
1458.91 118
1459.00 125
1459.08 130
1459.17 132
1459.26 135
1459.35 137
1459.43 141
1459.52 145
1459.61 150
1459.70 153
1459.78 155
1459.87 156
1459.96 154
1460.05 149
1460.13 143
1460.22 134
1460.31 123
1460.40 109
1460.48 93
1460.57 76
1460.66 58
1460.75 40
1460.83 25
1460.92 13
1461.01 5
1461.10 0
1461.18 0
1461.27 0
1461.36 0
1461.45 0
1461.53 0
1461.62 0
1461.71 0
1461.80 0
1461.88 1
1461.97 5
1462.06 8
1462.15 11
1462.23 13
1462.32 16
1462.41 20
1462.50 25
1462.58 32
1462.67 42
1462.76 54
1462.85 69
1462.93 87
1463.02 106
1463.11 126
1463.20 146
1463.28 163
1463.37 174
1463.46 179
1463.55 177
1463.63 167
1463.72 152
1463.81 134
1463.90 118
1463.98 107
1464.07 101
1464.16 102
1464.25 108
1464.34 118
1464.42 130
1464.51 142
1464.60 151
1464.69 157
1464.77 159
1464.86 158
1464.95 152
1465.04 143
1465.12 132
1465.21 122
1465.30 114
1465.39 109
1465.47 108
1465.56 112
1465.65 117
1465.74 124
1465.82 129
1465.91 132
1466.00 133
1466.09 132
1466.18 130
1466.26 129
1466.35 129
1466.44 131
1466.53 134
1466.61 138
1466.70 142
1466.79 145
1466.88 147
1466.96 148
1467.05 146
1467.14 143
1467.23 140
1467.31 137
1467.40 135
1467.49 136
1467.58 140
1467.67 146
1467.75 153
1467.84 158
1467.93 161
1468.02 160
1468.10 157
1468.19 152
1468.28 146
1468.37 142
1468.46 139
1468.54 138
1468.63 139
1468.72 140
1468.81 141
1468.89 141
1468.98 140
1469.07 137
1469.16 133
1469.24 129
1469.33 125
1469.42 122
1469.51 121
1469.60 121
1469.68 123
1469.77 126
1469.86 129
1469.95 131
1470.03 133
1470.12 134
1470.21 135
1470.30 136
1470.39 140
1470.47 144
1470.56 150
1470.65 156
1470.74 162
1470.82 166
1470.91 167
1471.00 164
1471.09 155
1471.18 141
1471.26 123
1471.35 104
1471.44 85
1471.53 67
1471.61 52
1471.70 40
1471.79 29
1471.88 18
1471.97 7
1472.05 0
1472.14 0
1472.23 0
1472.32 0
1472.40 0
1472.49 0
1472.58 0
1472.67 14
1472.76 35
1472.84 56
1472.93 72
1473.02 83
1473.11 87
1473.20 85
1473.28 78
1473.37 69
1473.46 59
1473.55 50
1473.63 43
1473.72 37
1473.81 31
1473.90 24
1473.99 15
1474.07 3
1474.16 0
1474.25 0
1474.34 0
1474.43 0
1474.51 0
1474.60 0
1474.69 0
1474.78 2
1474.87 19
1474.95 34
1475.04 48
1475.13 60
1475.22 69
1475.30 75
1475.39 79
1475.48 81
1475.57 81
1475.66 80
1475.74 77
1475.83 73
1475.92 67
1476.01 60
1476.10 53
1476.18 46
1476.27 41
1476.36 39
1476.45 39
1476.54 42
1476.62 47
1476.71 55
1476.80 63
1476.89 71
1476.98 78
1477.06 84
1477.15 86
1477.24 85
1477.33 81
1477.42 75
1477.50 67
1477.59 60
1477.68 56
1477.77 57
1477.86 61
1477.94 70
1478.03 82
1478.12 94
1478.21 104
1478.30 113
1478.38 121
1478.47 128
1478.56 136
1478.65 147
1478.74 160
1478.82 176
1478.91 190
1479.00 203
1479.09 211
1479.18 214
1479.26 212
1479.35 208
1479.44 202
1479.53 198
1479.62 196
1479.70 198
1479.79 201
1479.88 206
1479.97 211
1480.06 214
1480.14 215
1480.23 213
1480.32 208
1480.41 202
1480.50 195
1480.58 188
1480.67 182
1480.76 178
1480.85 174
1480.94 171
1481.03 168
1481.11 164
1481.20 160
1481.29 157
1481.38 156
1481.47 157
1481.55 160
1481.64 165
1481.73 172
1481.82 179
1481.91 187
1481.99 196
1482.08 206
1482.17 217
1482.26 228
1482.35 236
1482.44 242
1482.52 242
1482.61 236
1482.70 226
1482.79 211
1482.88 194
1482.96 179
1483.05 165
1483.14 155
1483.23 147
1483.32 142
1483.40 138
1483.49 133
1483.58 128
1483.67 123
1483.76 118
1483.85 114
1483.93 112
1484.02 112
1484.11 115
1484.20 120
1484.29 128
1484.37 138
1484.46 150
1484.55 163
1484.64 177
1484.73 190
1484.82 200
1484.90 207
1484.99 210
1485.08 208
1485.17 203
1485.26 197
1485.34 191
1485.43 186
1485.52 184
1485.61 184
1485.70 186
1485.79 189
1485.87 191
1485.96 191
1486.05 190
1486.14 189
1486.23 187
1486.32 184
1486.40 181
1486.49 178
1486.58 174
1486.67 169
1486.76 162
1486.85 152
1486.93 139
1487.02 123
1487.11 105
1487.20 85
1487.29 65
1487.37 48
1487.46 33
1487.55 23
1487.64 17
1487.73 16
1487.82 17
1487.90 21
1487.99 25
1488.08 29
1488.17 34
1488.26 40
1488.35 48
1488.43 58
1488.52 71
1488.61 86
1488.70 104
1488.79 121
1488.88 137
1488.96 150
1489.05 159
1489.14 163
1489.23 163
1489.32 158
1489.41 150
1489.49 140
1489.58 130
1489.67 119
1489.76 109
1489.85 101
1489.94 96
1490.02 93
1490.11 92
1490.20 93
1490.29 95
1490.38 97
1490.47 98
1490.55 100
1490.64 104
1490.73 110
1490.82 117
1490.91 125
1491.00 132
1491.08 136
1491.17 136
1491.26 131
1491.35 121
1491.44 107
1491.53 91
1491.62 74
1491.70 58
1491.79 46
1491.88 37
1491.97 34
1492.06 36
1492.15 43
1492.23 54
1492.32 67
1492.41 81
1492.50 93
1492.59 102
1492.68 108
1492.76 113
1492.85 116
1492.94 119
1493.03 122
1493.12 126
1493.21 130
1493.30 134
1493.38 137
1493.47 139
1493.56 140
1493.65 141
1493.74 142
1493.83 142
1493.91 143
1494.00 143
1494.09 144
1494.18 144
1494.27 142
1494.36 138
1494.45 130
1494.53 120
1494.62 106
1494.71 91
1494.80 75
1494.89 61
1494.98 48
1495.07 39
1495.15 31
1495.24 25
1495.33 21
1495.42 16
1495.51 12
1495.60 8
1495.68 3
1495.77 0
1495.86 0
1495.95 0
1496.04 0
1496.13 0
1496.22 0
1496.30 0
1496.39 0
1496.48 8
1496.57 25
1496.66 44
1496.75 61
1496.84 76
1496.92 87
1497.01 96
1497.10 103
1497.19 110
1497.28 119
1497.37 128
1497.46 138
1497.54 147
1497.63 154
1497.72 157
1497.81 158
1497.90 157
1497.99 154
1498.08 149
1498.16 142
1498.25 135
1498.34 126
1498.43 117
1498.52 108
1498.61 101
1498.70 98
1498.78 99
1498.87 105
1498.96 112
1499.05 120
1499.14 127
1499.23 130
1499.32 130
1499.41 127
1499.49 122
1499.58 118
1499.67 116
1499.76 117
1499.85 121
1499.94 127
1500.03 135
1500.11 142
1500.20 148
1500.29 153
1500.38 157
1500.47 161
1500.56 165
1500.65 169
1500.73 174
1500.82 179
1500.91 183
1501.00 186
1501.09 188
1501.18 188
1501.27 188
1501.36 188
1501.44 188
1501.53 187
1501.62 185
1501.71 183
1501.80 179
1501.89 174
1501.98 169
1502.07 165
1502.15 164
1502.24 166
1502.33 171
1502.42 176
1502.51 181
1502.60 183
1502.69 181
1502.78 174
1502.86 163
1502.95 148
1503.04 133
1503.13 118
1503.22 107
1503.31 100
1503.40 98
1503.49 98
1503.57 99
1503.66 101
1503.75 102
1503.84 104
1503.93 107
1504.02 113
1504.11 123
1504.20 135
1504.28 151
1504.37 167
1504.46 181
1504.55 194
1504.64 204
1504.73 211
1504.82 216
1504.91 218
1504.99 217
1505.08 212
1505.17 205
1505.26 194
1505.35 182
1505.44 169
1505.53 158
1505.62 148
1505.70 141
1505.79 136
1505.88 131
1505.97 126
1506.06 120
1506.15 112
1506.24 103
1506.33 94
1506.42 86
1506.50 81
1506.59 79
1506.68 83
1506.77 91
1506.86 101
1506.95 112
1507.04 120
1507.13 124
1507.22 122
1507.30 116
1507.39 106
1507.48 94
1507.57 83
1507.66 74
1507.75 67
1507.84 63
1507.93 62
1508.02 64
1508.10 70
1508.19 80
1508.28 93
1508.37 109
1508.46 124
1508.55 138
1508.64 146
1508.73 148
1508.82 145
1508.90 136
1508.99 124
1509.08 113
1509.17 104
1509.26 99
1509.35 100
1509.44 104
1509.53 111
1509.62 120
1509.70 128
1509.79 134
1509.88 138
1509.97 140
1510.06 141
1510.15 142
1510.24 144
1510.33 146
1510.42 149
1510.51 151
1510.59 152
1510.68 150
1510.77 145
1510.86 139
1510.95 131
1511.04 123
1511.13 117
1511.22 112
1511.31 109
1511.40 106
1511.48 101
1511.57 95
1511.66 85
1511.75 74
1511.84 63
1511.93 53
1512.02 46
1512.11 44
1512.20 44
1512.29 46
1512.37 48
1512.46 48
1512.55 45
1512.64 40
1512.73 34
1512.82 30
1512.91 29
1513.00 32
1513.09 39
1513.18 47
1513.26 55
1513.35 61
1513.44 65
1513.53 66
1513.62 65
1513.71 63
1513.80 61
1513.89 60
1513.98 62
1514.07 66
1514.16 73
1514.24 83
1514.33 96
1514.42 112
1514.51 130
1514.60 147
1514.69 164
1514.78 176
1514.87 184
1514.96 185
1515.05 181
1515.14 171
1515.22 157
1515.31 141
1515.40 122
1515.49 103
1515.58 85
1515.67 68
1515.76 53
1515.85 40
1515.94 31
1516.03 24
1516.12 18
1516.20 14
1516.29 9
1516.38 5
1516.47 2
1516.56 2
1516.65 4
1516.74 10
1516.83 21
1516.92 34
1517.01 48
1517.10 62
1517.19 73
1517.27 81
1517.36 84
1517.45 83
1517.54 76
1517.63 65
1517.72 51
1517.81 33
1517.90 15
1517.99 0
1518.08 0
1518.17 0
1518.26 0
1518.34 0
1518.43 0
1518.52 0
1518.61 0
1518.70 11
1518.79 18
1518.88 22
1518.97 24
1519.06 26
1519.15 32
1519.24 41
1519.33 56
1519.41 75
1519.50 95
1519.59 115
1519.68 131
1519.77 143
1519.86 151
1519.95 155
1520.04 156
1520.13 157
1520.22 157
1520.31 157
1520.40 157
1520.49 158
1520.58 158
1520.66 157
1520.75 155
1520.84 152
1520.93 148
1521.02 144
1521.11 140
1521.20 136
1521.29 132
1521.38 128
1521.47 124
1521.56 120
1521.65 114
1521.74 108
1521.83 102
1521.91 97
1522.00 94
1522.09 93
1522.18 94
1522.27 98
1522.36 103
1522.45 107
1522.54 108
1522.63 107
1522.72 101
1522.81 93
1522.90 81
1522.99 69
1523.08 58
1523.16 50
1523.25 46
1523.34 46
1523.43 50
1523.52 56
1523.61 62
1523.70 68
1523.79 70
1523.88 68
1523.97 63
1524.06 55
1524.15 48
1524.24 44
1524.33 43
1524.42 49
1524.51 59
1524.59 73
1524.68 87
1524.77 101
1524.86 112
1524.95 121
1525.04 127
1525.13 132
1525.22 137
1525.31 143
1525.40 148
1525.49 153
1525.58 156
1525.67 157
1525.76 156
1525.85 154
1525.94 153
1526.02 153
1526.11 154
1526.20 158
1526.29 162
1526.38 167
1526.47 171
1526.56 175
1526.65 178
1526.74 181
1526.83 183
1526.92 186
1527.01 190
1527.10 195
1527.19 199
1527.28 204
1527.37 207
1527.46 206
1527.55 202
1527.63 194
1527.72 184
1527.81 172
1527.90 159
1527.99 148
1528.08 139
1528.17 131
1528.26 126
1528.35 122
1528.44 119
1528.53 117
1528.62 117
1528.71 119
1528.80 122
1528.89 127
1528.98 132
1529.07 138
1529.16 143
1529.25 147
1529.34 149
1529.42 149
1529.51 148
1529.60 145
1529.69 142
1529.78 138
1529.87 134
1529.96 131
1530.05 127
1530.14 123
1530.23 117
1530.32 109
1530.41 99
1530.50 89
1530.59 79
1530.68 70
1530.77 63
1530.86 59
1530.95 56
1531.04 54
1531.13 51
1531.22 45
1531.31 36
1531.39 24
1531.48 10
1531.57 0
1531.66 0
1531.75 0
1531.84 0
1531.93 0
1532.02 0
1532.11 0
1532.20 0
1532.29 6
1532.38 12
1532.47 17
1532.56 21
1532.65 23
1532.74 24
1532.83 26
1532.92 30
1533.01 36
1533.10 44
1533.19 53
1533.28 62
1533.37 70
1533.46 75
1533.55 76
1533.64 73
1533.72 66
1533.81 57
1533.90 48
1533.99 38
1534.08 29
1534.17 23
1534.26 20
1534.35 18
1534.44 17
1534.53 16
1534.62 16
1534.71 17
1534.80 19
1534.89 22
1534.98 28
1535.07 34
1535.16 42
1535.25 49
1535.34 53
1535.43 57
1535.52 59
1535.61 62
1535.70 65
1535.79 70
1535.88 78
1535.97 87
1536.06 97
1536.15 106
1536.24 114
1536.33 121
1536.42 127
1536.51 133
1536.59 141
1536.68 151
1536.77 162
1536.86 174
1536.95 184
1537.04 191
1537.13 195
1537.22 195
1537.31 192
1537.40 188
1537.49 183
1537.58 180
1537.67 177
1537.76 176
1537.85 176
1537.94 178
1538.03 181
1538.12 187
1538.21 194
1538.30 202
1538.39 210
1538.48 216
1538.57 218
1538.66 217
1538.75 211
1538.84 203
1538.93 194
1539.02 186
1539.11 180
1539.20 179
1539.29 182
1539.38 189
1539.47 200
1539.56 214
1539.65 229
1539.74 245
1539.83 258
1539.92 268
1540.01 274
1540.10 277
1540.19 278
1540.28 277
1540.37 276
1540.46 276
1540.55 277
1540.64 277
1540.73 277
1540.82 273
1540.91 266
1540.99 253
1541.08 234
1541.17 209
1541.26 179
1541.35 148
1541.44 117
1541.53 91
1541.62 72
1541.71 63
1541.80 64
1541.89 73
1541.98 88
1542.07 108
1542.16 129
1542.25 149
1542.34 169
1542.43 187
1542.52 203
1542.61 215
1542.70 224
1542.79 227
1542.88 225
1542.97 219
1543.06 208
1543.15 195
1543.24 182
1543.33 170
1543.42 161
1543.51 154
1543.60 150
1543.69 149
1543.78 151
1543.87 155
1543.96 161
1544.05 168
1544.14 176
1544.23 185
1544.32 193
1544.41 199
1544.50 203
1544.59 204
1544.68 202
1544.77 199
1544.86 194
1544.95 190
1545.04 188
1545.13 189
1545.22 193
1545.31 202
1545.40 213
1545.49 225
1545.58 235
1545.67 241
1545.76 241
1545.85 236
1545.94 226
1546.03 213
1546.12 199
1546.21 186
1546.30 176
1546.39 169
1546.48 166
1546.57 166
1546.66 169
1546.75 175
1546.84 182
1546.93 190
1547.02 199
1547.11 206
1547.20 213
1547.29 218
1547.38 223
1547.47 229
1547.56 236
1547.65 244
1547.74 254
1547.83 262
1547.92 267
1548.01 269
1548.10 266
1548.19 257
1548.28 244
1548.37 229
1548.46 214
1548.55 200
1548.64 188
1548.73 179
1548.82 171
1548.91 166
1549.00 162
1549.09 160
1549.18 160
1549.27 164
1549.36 171
1549.45 182
1549.54 194
1549.63 205
1549.72 213
1549.81 217
1549.90 214
1549.99 206
1550.08 193
1550.17 177
1550.26 160
1550.35 144
1550.44 130
1550.53 121
1550.63 116
1550.72 114
1550.81 114
1550.90 113
1550.99 110
1551.08 104
1551.17 94
1551.26 83
1551.35 72
1551.44 66
1551.53 65
1551.62 69
1551.71 78
1551.80 90
1551.89 102
1551.98 112
1552.07 117
1552.16 117
1552.25 112
1552.34 101
1552.43 85
1552.52 66
1552.61 44
1552.70 21
1552.79 0
1552.88 0
1552.97 0
1553.06 0
1553.15 0
1553.24 0
1553.33 0
1553.42 4
1553.51 12
1553.60 16
1553.69 16
1553.78 15
1553.87 15
1553.96 17
1554.05 21
1554.14 28
1554.23 36
1554.32 44
1554.41 52
1554.50 59
1554.59 65
1554.68 69
1554.77 72
1554.86 73
1554.95 73
1555.05 70
1555.14 67
1555.23 64
1555.32 63
1555.41 66
1555.50 75
1555.59 87
1555.68 104
1555.77 123
1555.86 141
1555.95 158
1556.04 171
1556.13 181
1556.22 187
1556.31 190
1556.40 192
1556.49 191
1556.58 190
1556.67 187
1556.76 183
1556.85 179
1556.94 176
1557.03 173
1557.12 172
1557.21 173
1557.30 174
1557.39 175
1557.48 174
1557.57 172
1557.66 168
1557.75 164
1557.84 159
1557.94 156
1558.03 155
1558.12 156
1558.21 158
1558.30 161
1558.39 162
1558.48 162
1558.57 160
1558.66 155
1558.75 149
1558.84 141
1558.93 131
1559.02 120
1559.11 108
1559.20 94
1559.29 79
1559.38 63
1559.47 49
1559.56 36
1559.65 27
1559.74 20
1559.83 17
1559.92 18
1560.01 21
1560.10 27
1560.19 36
1560.29 48
1560.38 61
1560.47 75
1560.56 88
1560.65 101
1560.74 111
1560.83 118
1560.92 122
1561.01 123
1561.10 124
1561.19 124
1561.28 125
1561.37 127
1561.46 129
1561.55 129
1561.64 128
1561.73 122
1561.82 113
1561.91 103
1562.00 93
1562.09 87
1562.18 86
1562.28 90
1562.37 99
1562.46 109
1562.55 118
1562.64 121
1562.73 117
1562.82 107
1562.91 91
1563.00 72
1563.09 55
1563.18 43
1563.27 38
1563.36 41
1563.45 50
1563.54 64
1563.63 78
1563.72 90
1563.81 98
1563.90 101
1563.99 98
1564.09 93
1564.18 87
1564.27 84
1564.36 85
1564.45 91
1564.54 103
1564.63 118
1564.72 133
1564.81 147
1564.90 157
1564.99 163
1565.08 166
1565.17 166
1565.26 164
1565.35 163
1565.44 162
1565.53 164
1565.62 167
1565.72 173
1565.81 181
1565.90 190
1565.99 199
1566.08 207
1566.17 214
1566.26 218
1566.35 220
1566.44 218
1566.53 214
1566.62 208
1566.71 201
1566.80 192
1566.89 183
1566.98 174
1567.07 166
1567.16 158
1567.26 151
1567.35 144
1567.44 138
1567.53 132
1567.62 128
1567.71 126
1567.80 125
1567.89 125
1567.98 126
1568.07 127
1568.16 128
1568.25 129
1568.34 129
1568.43 130
1568.52 132
1568.62 136
1568.71 141
1568.80 145
1568.89 148
1568.98 149
1569.07 147
1569.16 141
1569.25 132
1569.34 120
1569.43 108
1569.52 96
1569.61 89
1569.70 86
1569.79 89
1569.88 99
1569.98 113
1570.07 130
1570.16 146
1570.25 160
1570.34 169
1570.43 173
1570.52 173
1570.61 170
1570.70 165
1570.79 160
1570.88 155
1570.97 152
1571.06 148
1571.15 146
1571.25 145
1571.34 146
1571.43 150
1571.52 157
1571.61 167
1571.70 179
1571.79 193
1571.88 206
1571.97 217
1572.06 224
1572.15 224
1572.24 219
1572.33 210
1572.43 198
1572.52 187
1572.61 177
1572.70 170
1572.79 166
1572.88 164
1572.97 160
1573.06 155
1573.15 147
1573.24 136
1573.33 123
1573.42 109
1573.51 97
1573.61 87
1573.70 80
1573.79 74
1573.88 69
1573.97 66
1574.06 64
1574.15 65
1574.24 68
1574.33 75
1574.42 83
1574.51 92
1574.60 100
1574.70 105
1574.79 106
1574.88 105
1574.97 103
1575.06 102
1575.15 103
1575.24 107
1575.33 114
1575.42 123
1575.51 133
1575.60 141
1575.69 147
1575.79 151
1575.88 153
1575.97 154
1576.06 154
1576.15 154
1576.24 155
1576.33 156
1576.42 156
1576.51 154
1576.60 150
1576.69 141
1576.79 128
1576.88 110
1576.97 88
1577.06 65
1577.15 42
1577.24 22
1577.33 8
1577.42 0
1577.51 0
1577.60 3
1577.69 11
1577.79 19
1577.88 26
1577.97 31
1578.06 32
1578.15 30
1578.24 27
1578.33 25
1578.42 23
1578.51 23
1578.60 23
1578.69 23
1578.79 20
1578.88 15
1578.97 6
1579.06 0
1579.15 0
1579.24 0
1579.33 0
1579.42 0
1579.51 0
1579.60 0
1579.70 0
1579.79 9
1579.88 19
1579.97 27
1580.06 33
1580.15 36
1580.24 38
1580.33 41
1580.42 45
1580.51 51
1580.61 61
1580.70 74
1580.79 89
1580.88 103
1580.97 115
1581.06 124
1581.15 129
1581.24 128
1581.33 124
1581.42 117
1581.52 109
1581.61 102
1581.70 97
1581.79 93
1581.88 89
1581.97 83
1582.06 76
1582.15 66
1582.24 53
1582.34 39
1582.43 26
1582.52 16
1582.61 11
1582.70 12
1582.79 18
1582.88 27
1582.97 38
1583.06 49
1583.15 57
1583.25 64
1583.34 68
1583.43 71
1583.52 74
1583.61 78
1583.70 85
1583.79 93
1583.88 104
1583.97 115
1584.07 127
1584.16 138
1584.25 150
1584.34 163
1584.43 178
1584.52 198
1584.61 221
1584.70 247
1584.79 273
1584.89 294
1584.98 308
1585.07 311
1585.16 305
1585.25 290
1585.34 268
1585.43 245
1585.52 223
1585.61 206
1585.71 193
1585.80 185
1585.89 181
1585.98 178
1586.07 176
1586.16 172
1586.25 166
1586.34 159
1586.44 149
1586.53 138
1586.62 127
1586.71 116
1586.80 106
1586.89 98
1586.98 91
1587.07 84
1587.16 78
1587.26 73
1587.35 69
1587.44 69
1587.53 72
1587.62 81
1587.71 94
1587.80 110
1587.89 127
1587.99 143
1588.08 154
1588.17 159
1588.26 158
1588.35 153
1588.44 145
1588.53 137
1588.62 132
1588.72 129
1588.81 129
1588.90 129
1588.99 127
1589.08 122
1589.17 114
1589.26 103
1589.35 91
1589.45 80
1589.54 71
1589.63 66
1589.72 65
1589.81 66
1589.90 68
1589.99 71
1590.08 74
1590.18 77
1590.27 80
1590.36 83
1590.45 85
1590.54 86
1590.63 85
1590.72 81
1590.81 74
1590.91 66
1591.00 58
1591.09 51
1591.18 48
1591.27 52
1591.36 61
1591.45 77
1591.55 97
1591.64 119
1591.73 140
1591.82 159
1591.91 172
1592.00 179
1592.09 180
1592.18 175
1592.28 165
1592.37 154
1592.46 141
1592.55 128
1592.64 116
1592.73 106
1592.82 98
1592.92 93
1593.01 89
1593.10 87
1593.19 85
1593.28 84
1593.37 81
1593.46 79
1593.56 76
1593.65 73
1593.74 72
1593.83 73
1593.92 75
1594.01 79
1594.10 83
1594.19 86
1594.29 89
1594.38 90
1594.47 90
1594.56 88
1594.65 85
1594.74 82
1594.83 77
1594.93 72
1595.02 66
1595.11 60
1595.20 55
1595.29 51
1595.38 47
1595.47 44
1595.57 41
1595.66 37
1595.75 32
1595.84 25
1595.93 17
1596.02 7
1596.11 0
1596.21 0
1596.30 0
1596.39 0
1596.48 0
1596.57 0
1596.66 0
1596.76 0
1596.85 8
1596.94 19
1597.03 27
1597.12 32
1597.21 34
1597.30 34
1597.40 33
1597.49 35
1597.58 39
1597.67 46
1597.76 57
1597.85 69
1597.94 82
1598.04 94
1598.13 104
1598.22 109
1598.31 110
1598.40 105
1598.49 96
1598.59 83
1598.68 67
1598.77 49
1598.86 30
1598.95 11
1599.04 0
1599.13 0
1599.23 0
1599.32 0
1599.41 0
1599.50 0
1599.59 2
1599.68 23
1599.78 46
1599.87 71
1599.96 95
1600.05 117
1600.14 135
1600.23 149
1600.32 157
1600.42 161
1600.51 162
1600.60 160
1600.69 158
1600.78 157
1600.87 159
1600.97 165
1601.06 173
1601.15 182
1601.24 189
1601.33 192
1601.42 189
1601.52 179
1601.61 163
1601.70 145
1601.79 126
1601.88 110
1601.97 98
1602.07 92
1602.16 89
1602.25 89
1602.34 90
1602.43 92
1602.52 94
1602.61 98
1602.71 103
1602.80 111
1602.89 120
1602.98 128
1603.07 134
1603.16 136
1603.26 133
1603.35 126
1603.44 117
1603.53 106
1603.62 97
1603.71 92
1603.81 90
1603.90 90
1603.99 90
1604.08 88
1604.17 84
1604.26 76
1604.36 65
1604.45 52
1604.54 41
1604.63 33
1604.72 29
1604.82 29
1604.91 32
1605.00 35
1605.09 38
1605.18 40
1605.27 39
1605.37 37
1605.46 34
1605.55 31
1605.64 30
1605.73 30
1605.82 32
1605.92 34
1606.01 37
1606.10 40
1606.19 42
1606.28 44
1606.37 45
1606.47 47
1606.56 50
1606.65 55
1606.74 61
1606.83 69
1606.92 77
1607.02 84
1607.11 88
1607.20 86
1607.29 79
1607.38 69
1607.48 55
1607.57 42
1607.66 30
1607.75 21
1607.84 17
1607.93 17
1608.03 21
1608.12 28
1608.21 37
1608.30 48
1608.39 58
1608.49 68
1608.58 78
1608.67 85
1608.76 91
1608.85 94
1608.94 93
1609.04 89
1609.13 80
1609.22 67
1609.31 51
1609.40 33
1609.50 16
1609.59 3
1609.68 0
1609.77 0
1609.86 0
1609.95 4
1610.05 11
1610.14 16
1610.23 15
1610.32 11
1610.41 4
1610.51 0
1610.60 0
1610.69 0
1610.78 0
1610.87 0
1610.97 3
1611.06 15
1611.15 27
1611.24 39
1611.33 49
1611.42 56
1611.52 61
1611.61 62
1611.70 61
1611.79 59
1611.88 57
1611.98 57
1612.07 58
1612.16 60
1612.25 64
1612.34 67
1612.44 69
1612.53 69
1612.62 66
1612.71 62
1612.80 57
1612.90 53
1612.99 53
1613.08 56
1613.17 62
1613.26 72
1613.35 82
1613.45 91
1613.54 97
1613.63 99
1613.72 98
1613.81 95
1613.91 91
1614.00 88
1614.09 88
1614.18 91
1614.27 97
1614.37 104
1614.46 111
1614.55 117
1614.64 121
1614.73 125
1614.83 128
1614.92 132
1615.01 139
1615.10 148
1615.19 159
1615.29 170
1615.38 179
1615.47 184
1615.56 184
1615.65 179
1615.75 169
1615.84 157
1615.93 144
1616.02 132
1616.11 124
1616.21 120
1616.30 119
1616.39 120
1616.48 122
1616.57 122
1616.67 118
1616.76 110
1616.85 98
1616.94 83
1617.04 67
1617.13 53
1617.22 42
1617.31 34
1617.40 30
1617.50 30
1617.59 33
1617.68 38
1617.77 45
1617.86 52
1617.96 59
1618.05 65
1618.14 69
1618.23 72
1618.32 74
1618.42 77
1618.51 80
1618.60 86
1618.69 94
1618.78 103
1618.88 112
1618.97 120
1619.06 126
1619.15 130
1619.25 131
1619.34 132
1619.43 131
1619.52 132
1619.61 134
1619.71 140
1619.80 147
1619.89 158
1619.98 170
1620.07 183
1620.17 196
1620.26 206
1620.35 211
1620.44 212
1620.53 208
1620.63 198
1620.72 184
1620.81 168
1620.90 149
1621.00 131
1621.09 115
1621.18 100
1621.27 89
1621.36 80
1621.46 73
1621.55 67
1621.64 61
1621.73 56
1621.83 51
1621.92 49
1622.01 48
1622.10 51
1622.19 58
1622.29 68
1622.38 81
1622.47 95
1622.56 110
1622.66 122
1622.75 133
1622.84 140
1622.93 144
1623.02 145
1623.12 144
1623.21 142
1623.30 140
1623.39 137
1623.49 132
1623.58 126
1623.67 117
1623.76 108
1623.85 97
1623.95 87
1624.04 79
1624.13 74
1624.22 73
1624.32 76
1624.41 81
1624.50 91
1624.59 104
1624.68 120
1624.78 138
1624.87 158
1624.96 177
1625.05 194
1625.15 206
1625.24 212
1625.33 211
1625.42 206
1625.52 196
1625.61 183
1625.70 170
1625.79 157
1625.88 146
1625.98 138
1626.07 132
1626.16 131
1626.25 133
1626.35 138
1626.44 144
1626.53 149
1626.62 150
1626.72 147
1626.81 138
1626.90 122
1626.99 103
1627.08 81
1627.18 60
1627.27 42
1627.36 28
1627.45 18
1627.55 12
1627.64 9
1627.73 7
1627.82 8
1627.92 9
1628.01 12
1628.10 16
1628.19 22
1628.29 29
1628.38 36
1628.47 43
1628.56 48
1628.65 49
1628.75 47
1628.84 41
1628.93 31
1629.02 19
1629.12 6
1629.21 0
1629.30 0
1629.39 0
1629.49 0
1629.58 0
1629.67 0
1629.76 0
1629.86 0
1629.95 4
1630.04 11
1630.13 17
1630.23 24
1630.32 31
1630.41 38
1630.50 46
1630.60 53
1630.69 59
1630.78 64
1630.87 67
1630.97 69
1631.06 69
1631.15 69
1631.24 68
1631.33 69
1631.43 72
1631.52 79
1631.61 89
1631.70 104
1631.80 122
1631.89 142
1631.98 162
1632.07 178
1632.17 189
1632.26 193
1632.35 190
1632.44 182
1632.54 169
1632.63 155
1632.72 143
1632.81 135
1632.91 130
1633.00 128
1633.09 127
1633.18 124
1633.28 117
1633.37 107
1633.46 94
1633.55 81
1633.65 70
1633.74 64
1633.83 64
1633.92 68
1634.02 75
1634.11 82
1634.20 86
1634.29 87
1634.39 83
1634.48 78
1634.57 72
1634.67 69
1634.76 69
1634.85 72
1634.94 79
1635.04 86
1635.13 91
1635.22 95
1635.31 95
1635.41 93
1635.50 88
1635.59 83
1635.68 79
1635.78 78
1635.87 80
1635.96 85
1636.05 92
1636.15 100
1636.24 107
1636.33 111
1636.42 110
1636.52 105
1636.61 96
1636.70 86
1636.79 79
1636.89 76
1636.98 78
1637.07 84
1637.17 94
1637.26 102
1637.35 106
1637.44 105
1637.54 98
1637.63 88
1637.72 76
1637.81 63
1637.91 52
1638.00 43
1638.09 35
1638.18 27
1638.28 18
1638.37 11
1638.46 6
1638.55 5
1638.65 9
1638.74 18
1638.83 31
1638.93 46
1639.02 61
1639.11 72
1639.20 78
1639.30 81
1639.39 81
1639.48 79
1639.57 77
1639.67 78
1639.76 80
1639.85 85
1639.95 92
1640.04 98
1640.13 104
1640.22 108
1640.32 109
1640.41 109
1640.50 108
1640.59 108
1640.69 108
1640.78 111
1640.87 116
1640.96 122
1641.06 128
1641.15 132
1641.24 133
1641.34 129
1641.43 123
1641.52 115
1641.61 108
1641.71 103
1641.80 101
1641.89 103
1641.99 106
1642.08 108
1642.17 106
1642.26 100
1642.36 89
1642.45 76
1642.54 62
1642.63 49
1642.73 39
1642.82 31
1642.91 27
1643.01 25
1643.10 24
1643.19 23
1643.28 22
1643.38 20
1643.47 18
1643.56 15
1643.66 11
1643.75 7
1643.84 2
1643.93 0
1644.03 0
1644.12 0
1644.21 0
1644.31 0
1644.40 0
1644.49 0
1644.58 0
1644.68 5
1644.77 15
1644.86 25
1644.95 33
1645.05 37
1645.14 38
1645.23 35
1645.33 30
1645.42 26
1645.51 24
1645.60 27
1645.70 33
1645.79 41
1645.88 49
1645.98 56
1646.07 60
1646.16 61
1646.26 59
1646.35 57
1646.44 55
1646.53 55
1646.63 57
1646.72 59
1646.81 62
1646.91 63
1647.00 62
1647.09 57
1647.18 49
1647.28 39
1647.37 28
1647.46 17
1647.56 8
1647.65 4
1647.74 4
1647.83 11
1647.93 23
1648.02 41
1648.11 64
1648.21 90
1648.30 116
1648.39 140
1648.49 157
1648.58 166
1648.67 166
1648.76 156
1648.86 141
1648.95 123
1649.04 106
1649.14 93
1649.23 86
1649.32 84
1649.41 85
1649.51 89
1649.60 91
1649.69 91
1649.79 89
1649.88 84
1649.97 78
1650.07 71
1650.16 66
1650.25 62
1650.34 62
1650.44 65
1650.53 72
1650.62 83
1650.72 96
1650.81 111
1650.90 126
1651.00 138
1651.09 147
1651.18 151
1651.27 152
1651.37 151
1651.46 149
1651.55 148
1651.65 148
1651.74 150
1651.83 153
1651.93 156
1652.02 159
1652.11 161
1652.20 163
1652.30 165
1652.39 166
1652.48 167
1652.58 167
1652.67 166
1652.76 162
1652.86 156
1652.95 148
1653.04 138
1653.14 129
1653.23 120
1653.32 112
1653.41 105
1653.51 98
1653.60 91
1653.69 85
1653.79 80
1653.88 77
1653.97 78
1654.07 83
1654.16 92
1654.25 104
1654.35 117
1654.44 129
1654.53 138
1654.63 143
1654.72 145
1654.81 146
1654.90 148
1655.00 152
1655.09 157
1655.18 165
1655.28 172
1655.37 176
1655.46 174
1655.56 165
1655.65 148
1655.74 125
1655.84 98
1655.93 71
1656.02 46
1656.12 28
1656.21 18
1656.30 16
1656.39 23
1656.49 36
1656.58 54
1656.67 75
1656.77 95
1656.86 112
1656.95 125
1657.05 133
1657.14 136
1657.23 133
1657.33 126
1657.42 116
1657.51 105
1657.61 93
1657.70 82
1657.79 71
1657.89 63
1657.98 56
1658.07 51
1658.17 46
1658.26 41
1658.35 34
1658.45 24
1658.54 12
1658.63 0
1658.72 0
1658.82 0
1658.91 0
1659.00 0
1659.10 0
1659.19 0
1659.28 0
1659.38 12
1659.47 28
1659.56 39
1659.66 46
1659.75 50
1659.84 50
1659.94 49
1660.03 47
1660.12 47
1660.22 48
1660.31 51
1660.40 55
1660.50 59
1660.59 64
1660.68 68
1660.78 71
1660.87 71
1660.96 70
1661.06 68
1661.15 64
1661.24 60
1661.34 56
1661.43 53
1661.52 52
1661.62 52
1661.71 52
1661.80 53
1661.90 51
1661.99 48
1662.08 44
1662.18 40
1662.27 38
1662.36 40
1662.46 46
1662.55 57
1662.64 71
1662.74 87
1662.83 102
1662.92 113
1663.02 118
1663.11 118
1663.20 112
1663.30 102
1663.39 90
1663.48 78
1663.58 68
1663.67 61
1663.76 58
1663.86 59
1663.95 65
1664.04 73
1664.14 83
1664.23 93
1664.32 100
1664.42 103
1664.51 102
1664.60 98
1664.70 94
1664.79 91
1664.88 92
1664.98 98
1665.07 109
1665.16 122
1665.26 136
1665.35 147
1665.44 155
1665.54 157
1665.63 154
1665.72 147
1665.82 138
1665.91 127
1666.01 118
1666.10 111
1666.19 107
1666.29 106
1666.38 110
1666.47 116
1666.57 125
1666.66 134
1666.75 144
1666.85 153
1666.94 160
1667.03 166
1667.13 171
1667.22 175
1667.31 178
1667.41 180
1667.50 180
1667.59 178
1667.69 174
1667.78 168
1667.87 160
1667.97 150
1668.06 139
1668.16 127
1668.25 116
1668.34 105
1668.44 94
1668.53 85
1668.62 77
1668.72 71
1668.81 69
1668.90 70
1669.00 76
1669.09 86
1669.18 98
1669.28 110
1669.37 122
1669.46 130
1669.56 134
1669.65 134
1669.74 131
1669.84 127
1669.93 123
1670.03 119
1670.12 116
1670.21 113
1670.31 109
1670.40 104
1670.49 97
1670.59 90
1670.68 83
1670.77 78
1670.87 76
1670.96 79
1671.05 86
1671.15 96
1671.24 107
1671.34 117
1671.43 123
1671.52 125
1671.62 122
1671.71 115
1671.80 106
1671.90 95
1671.99 85
1672.08 77
1672.18 72
1672.27 70
1672.37 70
1672.46 72
1672.55 75
1672.65 78
1672.74 82
1672.83 87
1672.93 94
1673.02 103
1673.11 115
1673.21 128
1673.30 139
1673.40 149
1673.49 156
1673.58 160
1673.68 163
1673.77 167
1673.86 173
1673.96 184
1674.05 197
1674.14 212
1674.24 225
1674.33 234
1674.43 236
1674.52 230
1674.61 219
1674.71 203
1674.80 186
1674.89 171
1674.99 159
1675.08 151
1675.17 147
1675.27 147
1675.36 148
1675.46 149
1675.55 148
1675.64 144
1675.74 136
1675.83 123
1675.92 106
1676.02 86
1676.11 64
1676.21 41
1676.30 19
1676.39 0
1676.49 0
1676.58 0
1676.67 0
1676.77 0
1676.86 0
1676.96 0
1677.05 0
1677.14 3
1677.24 16
1677.33 27
1677.42 35
1677.52 39
1677.61 41
1677.71 42
1677.80 43
1677.89 46
1677.99 51
1678.08 57
1678.17 63
1678.27 67
1678.36 70
1678.46 71
1678.55 71
1678.64 71
1678.74 72
1678.83 75
1678.92 79
1679.02 85
1679.11 90
1679.21 93
1679.30 93
1679.39 89
1679.49 84
1679.58 78
1679.68 72
1679.77 67
1679.86 64
1679.96 62
1680.05 61
1680.14 61
1680.24 61
1680.33 62
1680.43 63
1680.52 64
1680.61 64
1680.71 63
1680.80 60
1680.90 56
1680.99 52
1681.08 47
1681.18 45
1681.27 45
1681.36 49
1681.46 55
1681.55 64
1681.65 72
1681.74 79
1681.83 82
1681.93 80
1682.02 74
1682.12 63
1682.21 50
1682.30 36
1682.40 24
1682.49 16
1682.59 13
1682.68 13
1682.77 17
1682.87 23
1682.96 31
1683.05 40
1683.15 49
1683.24 60
1683.34 72
1683.43 86
1683.52 102
1683.62 120
1683.71 137
1683.81 154
1683.90 168
1683.99 178
1684.09 185
1684.18 187
1684.28 186
1684.37 183
1684.46 178
1684.56 172
1684.65 165
1684.75 156
1684.84 145
1684.93 132
1685.03 118
1685.12 103
1685.22 89
1685.31 79
1685.40 74
1685.50 75
1685.59 81
1685.69 92
1685.78 105
1685.87 121
1685.97 136
1686.06 152
1686.16 167
1686.25 182
1686.34 197
1686.44 210
1686.53 222
1686.63 231
1686.72 235
1686.81 235
1686.91 231
1687.00 223
1687.10 212
1687.19 201
1687.28 189
1687.38 178
1687.47 168
1687.57 162
1687.66 158
1687.75 157
1687.85 160
1687.94 165
1688.04 172
1688.13 179
1688.22 187
1688.32 194
1688.41 198
1688.51 199
1688.60 198
1688.69 193
1688.79 185
1688.88 175
1688.98 165
1689.07 156
1689.16 149
1689.26 142
1689.35 137
1689.45 134
1689.54 131
1689.64 129
1689.73 126
1689.82 124
1689.92 122
1690.01 120
1690.11 118
1690.20 115
1690.29 111
1690.39 106
1690.48 101
1690.58 96
1690.67 91
1690.76 88
1690.86 85
1690.95 85
1691.05 86
1691.14 88
1691.24 91
1691.33 94
1691.42 99
1691.52 103
1691.61 108
1691.71 114
1691.80 122
1691.89 132
1691.99 143
1692.08 154
1692.18 165
1692.27 175
1692.37 184
1692.46 191
1692.55 196
1692.65 198
1692.74 199
1692.84 199
1692.93 196
1693.02 193
1693.12 188
1693.21 182
1693.31 175
1693.40 167
1693.50 158
1693.59 149
1693.68 141
1693.78 133
1693.87 127
1693.97 121
1694.06 116
1694.16 112
1694.25 108
1694.34 104
1694.44 103
1694.53 105
1694.63 110
1694.72 118
1694.81 126
1694.91 132
1695.00 135
1695.10 132
1695.19 124
1695.29 112
1695.38 98
1695.47 84
1695.57 72
1695.66 63
1695.76 59
1695.85 60
1695.95 67
1696.04 81
1696.13 99
1696.23 121
1696.32 145
1696.42 168
1696.51 187
1696.61 201
1696.70 207
1696.79 207
1696.89 202
1696.98 194
1697.08 185
1697.17 176
1697.27 168
1697.36 159
1697.45 149
1697.55 139
1697.64 129
1697.74 121
1697.83 117
1697.93 119
1698.02 128
1698.12 143
1698.21 161
1698.30 180
1698.40 195
1698.49 205
1698.59 209
1698.68 207
1698.78 202
1698.87 195
1698.96 188
1699.06 183
1699.15 180
1699.25 178
1699.34 177
1699.44 174
1699.53 169
1699.62 160
1699.72 147
1699.81 130
1699.91 112
1700.00 93
1700.10 76
1700.19 63
1700.29 55
1700.38 51
1700.47 52
1700.57 54
1700.66 57
1700.76 60
1700.85 62
1700.95 63
1701.04 64
1701.14 66
1701.23 69
1701.32 73
1701.42 75
1701.51 76
1701.61 74
1701.70 69
1701.80 63
1701.89 56
1701.99 52
1702.08 53
1702.17 61
1702.27 78
1702.36 101
1702.46 129
1702.55 158
1702.65 184
1702.74 206
1702.84 220
1702.93 227
1703.02 228
1703.12 225
1703.21 219
1703.31 212
1703.40 206
1703.50 200
1703.59 195
1703.69 190
1703.78 187
1703.87 185
1703.97 184
1704.06 182
1704.16 181
1704.25 178
1704.35 173
1704.44 167
1704.54 159
1704.63 152
1704.73 145
1704.82 140
1704.91 136
1705.01 133
1705.10 132
1705.20 132
1705.29 135
1705.39 142
1705.48 152
1705.58 167
1705.67 185
1705.77 204
1705.86 220
1705.95 231
1706.05 235
1706.14 230
1706.24 218
1706.33 199
1706.43 177
1706.52 153
1706.62 129
1706.71 108
1706.81 90
1706.90 76
1706.99 64
1707.09 54
1707.18 46
1707.28 39
1707.37 31
1707.47 22
1707.56 13
1707.66 4
1707.75 0
1707.85 0
1707.94 0
1708.04 0
1708.13 0
1708.22 7
1708.32 17
1708.41 23
1708.51 23
1708.60 18
1708.70 7
1708.79 0
1708.89 0
1708.98 0
1709.08 0
1709.17 0
1709.27 14
1709.36 38
1709.45 62
1709.55 83
1709.64 100
1709.74 110
1709.83 115
1709.93 116
1710.02 116
1710.12 118
1710.21 122
1710.31 128
1710.40 135
1710.50 141
1710.59 145
1710.69 145
1710.78 142
1710.87 138
1710.97 133
1711.06 129
1711.16 126
1711.25 124
1711.35 122
1711.44 120
1711.54 117
1711.63 114
1711.73 112
1711.82 111
1711.92 111
1712.01 111
1712.11 110
1712.20 108
1712.30 106
1712.39 105
1712.48 107
1712.58 115
1712.67 129
1712.77 147
1712.86 169
1712.96 191
1713.05 210
1713.15 224
1713.24 234
1713.34 239
1713.43 241
1713.53 242
1713.62 244
1713.72 247
1713.81 251
1713.91 254
1714.00 256
1714.10 255
1714.19 252
1714.29 248
1714.38 242
1714.47 238
1714.57 235
1714.66 234
1714.76 234
1714.85 236
1714.95 238
1715.04 239
1715.14 239
1715.23 238
1715.33 234
1715.42 229
1715.52 220
1715.61 210
1715.71 199
1715.80 188
1715.90 179
1715.99 173
1716.09 171
1716.18 173
1716.28 177
1716.37 182
1716.47 188
1716.56 193
1716.66 197
1716.75 198
1716.85 196
1716.94 192
1717.04 183
1717.13 172
1717.22 159
1717.32 146
1717.41 134
1717.51 126
1717.60 122
1717.70 123
1717.79 127
1717.89 135
1717.98 144
1718.08 155
1718.17 165
1718.27 175
1718.36 183
1718.46 191
1718.55 198
1718.65 203
1718.74 207
1718.84 209
1718.93 208
1719.03 205
1719.12 199
1719.22 193
1719.31 188
1719.41 188
1719.50 195
1719.60 211
1719.69 233
1719.79 258
1719.88 282
1719.98 301
1720.07 311
1720.17 312
1720.26 306
1720.36 295
1720.45 284
1720.55 275
1720.64 269
1720.74 267
1720.83 266
1720.93 265
1721.02 261
1721.12 255
1721.21 245
1721.31 234
1721.40 222
1721.50 213
1721.59 207
1721.69 206
1721.78 210
1721.88 218
1721.97 228
1722.07 239
1722.16 247
1722.26 252
1722.35 254
1722.45 254
1722.54 253
1722.64 253
1722.73 256
1722.83 260
1722.92 265
1723.02 269
1723.11 268
1723.21 262
1723.30 250
1723.40 234
1723.49 216
1723.59 201
1723.68 189
1723.78 182
1723.87 178
1723.97 175
1724.06 172
1724.16 166
1724.25 158
1724.35 148
1724.44 138
1724.54 132
1724.63 132
1724.73 139
1724.82 152
1724.92 171
1725.01 192
1725.11 213
1725.20 231
1725.30 245
1725.39 255
1725.49 260
1725.58 263
1725.68 263
1725.77 261
1725.87 256
1725.96 249
1726.06 239
1726.15 227
1726.25 212
1726.34 198
1726.44 184
1726.53 171
1726.63 161
1726.72 151
1726.82 143
1726.91 137
1727.01 133
1727.11 132
1727.20 133
1727.30 136
1727.39 140
1727.49 143
1727.58 143
1727.68 138
1727.77 128
1727.87 116
1727.96 102
1728.06 90
1728.15 82
1728.25 78
1728.34 80
1728.44 86
1728.53 94
1728.63 102
1728.72 110
1728.82 115
1728.91 118
1729.01 120
1729.10 121
1729.20 120
1729.29 118
1729.39 116
1729.48 115
1729.58 114
1729.67 115
1729.77 119
1729.87 126
1729.96 136
1730.06 148
1730.15 161
1730.25 173
1730.34 184
1730.44 194
1730.53 201
1730.63 207
1730.72 211
1730.82 213
1730.91 216
1731.01 218
1731.10 220
1731.20 223
1731.29 227
1731.39 232
1731.48 237
1731.58 240
1731.67 241
1731.77 237
1731.87 230
1731.96 219
1732.06 206
1732.15 194
1732.25 184
1732.34 177
1732.44 175
1732.53 176
1732.63 180
1732.72 183
1732.82 186
1732.91 185
1733.01 182
1733.10 177
1733.20 169
1733.29 162
1733.39 155
1733.49 149
1733.58 145
1733.68 141
1733.77 139
1733.87 137
1733.96 137
1734.06 138
1734.15 139
1734.25 140
1734.34 142
1734.44 143
1734.53 144
1734.63 144
1734.72 145
1734.82 147
1734.92 150
1735.01 154
1735.11 160
1735.20 166
1735.30 174
1735.39 181
1735.49 190
1735.58 199
1735.68 208
1735.77 217
1735.87 224
1735.96 227
1736.06 225
1736.16 218
1736.25 206
1736.35 191
1736.44 176
1736.54 163
1736.63 156
1736.73 155
1736.82 161
1736.92 171
1737.01 183
1737.11 193
1737.20 200
1737.30 199
1737.40 191
1737.49 176
1737.59 155
1737.68 133
1737.78 112
1737.87 96
1737.97 87
1738.06 85
1738.16 91
1738.25 103
1738.35 119
1738.45 136
1738.54 150
1738.64 159
1738.73 162
1738.83 156
1738.92 144
1739.02 127
1739.11 108
1739.21 89
1739.30 74
1739.40 63
1739.50 58
1739.59 57
1739.69 60
1739.78 67
1739.88 75
1739.97 83
1740.07 91
1740.16 97
1740.26 99
1740.36 99
1740.45 96
1740.55 91
1740.64 87
1740.74 86
1740.83 88
1740.93 94
1741.02 102
1741.12 111
1741.21 119
1741.31 124
1741.41 125
1741.50 122
1741.60 117
1741.69 109
1741.79 100
1741.88 89
1741.98 77
1742.07 62
1742.17 47
1742.27 30
1742.36 14
1742.46 0
1742.55 0
1742.65 0
1742.74 0
1742.84 0
1742.93 0
1743.03 0
1743.13 0
1743.22 0
1743.32 4
1743.41 18
1743.51 35
1743.60 55
1743.70 77
1743.79 100
1743.89 120
1743.99 135
1744.08 144
1744.18 147
1744.27 145
1744.37 139
1744.46 132
1744.56 123
1744.66 116
1744.75 109
1744.85 104
1744.94 99
1745.04 95
1745.13 91
1745.23 88
1745.32 84
1745.42 80
1745.52 75
1745.61 68
1745.71 62
1745.80 57
1745.90 56
1745.99 59
1746.09 69
1746.19 84
1746.28 103
1746.38 124
1746.47 144
1746.57 163
1746.66 178
1746.76 189
1746.86 198
1746.95 205
1747.05 211
1747.14 215
1747.24 220
1747.33 223
1747.43 226
1747.53 228
1747.62 228
1747.72 226
1747.81 222
1747.91 216
1748.00 207
1748.10 196
1748.20 185
1748.29 174
1748.39 164
1748.48 155
1748.58 149
1748.67 145
1748.77 145
1748.87 147
1748.96 151
1749.06 157
1749.15 164
1749.25 170
1749.34 173
1749.44 175
1749.54 174
1749.63 172
1749.73 169
1749.82 166
1749.92 162
1750.01 157
1750.11 152
1750.21 146
1750.30 141
1750.40 139
1750.49 140
1750.59 147
1750.68 157
1750.78 171
1750.88 184
1750.97 195
1751.07 202
1751.16 203
1751.26 198
1751.36 189
1751.45 176
1751.55 162
1751.64 147
1751.74 134
1751.83 123
1751.93 115
1752.03 109
1752.12 107
1752.22 107
1752.31 107
1752.41 107
1752.51 107
1752.60 107
1752.70 106
1752.79 106
1752.89 106
1752.98 107
1753.08 110
1753.18 115
1753.27 122
1753.37 133
1753.46 146
1753.56 161
1753.66 177
1753.75 191
1753.85 203
1753.94 209
1754.04 209
1754.14 203
1754.23 193
1754.33 180
1754.42 167
1754.52 157
1754.61 150
1754.71 149
1754.81 153
1754.90 159
1755.00 168
1755.09 178
1755.19 187
1755.29 195
1755.38 200
1755.48 203
1755.57 204
1755.67 201
1755.77 195
1755.86 186
1755.96 175
1756.05 162
1756.15 148
1756.25 134
1756.34 121
1756.44 110
1756.53 101
1756.63 93
1756.72 85
1756.82 78
1756.92 70
1757.01 62
1757.11 54
1757.20 46
1757.30 38
1757.40 30
1757.49 21
1757.59 12
1757.68 0
1757.78 0
1757.88 0
1757.97 0
1758.07 0
1758.16 0
1758.26 0
1758.36 0
1758.45 9
1758.55 37
1758.64 67
1758.74 96
1758.84 122
1758.93 144
1759.03 160
1759.12 170
1759.22 174
1759.32 171
1759.41 164
1759.51 153
1759.60 140
1759.70 127
1759.80 116
1759.89 109
1759.99 107
1760.08 110
1760.18 118
1760.28 130
1760.37 143
1760.47 155
1760.57 165
1760.66 172
1760.76 175
1760.85 175
1760.95 172
1761.05 166
1761.14 156
1761.24 142
1761.33 123
1761.43 100
1761.53 75
1761.62 51
1761.72 30
1761.81 16
1761.91 10
1762.01 14
1762.10 25
1762.20 42
1762.29 60
1762.39 76
1762.49 87
1762.58 94
1762.68 95
1762.78 92
1762.87 88
1762.97 85
1763.06 82
1763.16 82
1763.26 84
1763.35 87
1763.45 90
1763.54 94
1763.64 98
1763.74 102
1763.83 106
1763.93 111
1764.02 117
1764.12 122
1764.22 126
1764.31 128
1764.41 127
1764.51 122
1764.60 114
1764.70 104
1764.79 93
1764.89 82
1764.99 74
1765.08 70
1765.18 70
1765.28 76
1765.37 87
1765.47 102
1765.56 119
1765.66 136
1765.76 151
1765.85 161
1765.95 167
1766.04 167
1766.14 164
1766.24 159
1766.33 154
1766.43 149
1766.53 147
1766.62 147
1766.72 148
1766.81 149
1766.91 151
1767.01 153
1767.10 155
1767.20 159
1767.30 165
1767.39 173
1767.49 184
1767.58 197
1767.68 213
1767.78 232
1767.87 251
1767.97 269
1768.07 285
1768.16 298
1768.26 304
1768.35 303
1768.45 296
1768.55 283
1768.64 267
1768.74 249
1768.84 231
1768.93 218
1769.03 210
1769.12 207
1769.22 210
1769.32 216
1769.41 224
1769.51 232
1769.61 236
1769.70 235
1769.80 228
1769.90 216
1769.99 201
1770.09 185
1770.18 171
1770.28 161
1770.38 156
1770.47 156
1770.57 159
1770.67 164
1770.76 168
1770.86 170
1770.95 171
1771.05 170
1771.15 168
1771.24 164
1771.34 159
1771.44 154
1771.53 149
1771.63 144
1771.73 140
1771.82 138
1771.92 138
1772.01 141
1772.11 147
1772.21 155
1772.30 166
1772.40 179
1772.50 192
1772.59 203
1772.69 211
1772.79 214
1772.88 211
1772.98 202
1773.07 185
1773.17 164
1773.27 139
1773.36 113
1773.46 90
1773.56 73
1773.65 62
1773.75 59
1773.85 62
1773.94 70
1774.04 81
1774.14 93
1774.23 104
1774.33 114
1774.42 122
1774.52 129
1774.62 133
1774.71 134
1774.81 130
1774.91 122
1775.00 109
1775.10 95
1775.20 80
1775.29 67
1775.39 57
1775.49 51
1775.58 49
1775.68 52
1775.78 58
1775.87 68
1775.97 79
1776.06 91
1776.16 102
1776.26 110
1776.35 114
1776.45 115
1776.55 115
1776.64 117
1776.74 123
1776.84 135
1776.93 153
1777.03 174
1777.13 197
1777.22 217
1777.32 231
1777.42 238
1777.51 236
1777.61 229
1777.71 216
1777.80 200
1777.90 182
1777.99 164
1778.09 148
1778.19 135
1778.28 124
1778.38 118
1778.48 114
1778.57 113
1778.67 113
1778.77 115
1778.86 116
1778.96 119
1779.06 123
1779.15 128
1779.25 134
1779.35 139
1779.44 143
1779.54 143
1779.64 140
1779.73 135
1779.83 128
1779.93 121
1780.02 115
1780.12 108
1780.22 101
1780.31 93
1780.41 83
1780.51 73
1780.60 63
1780.70 56
1780.80 54
1780.89 56
1780.99 63
1781.09 73
1781.18 84
1781.28 95
1781.38 103
1781.47 108
1781.57 109
1781.66 105
1781.76 98
1781.86 89
1781.95 80
1782.05 71
1782.15 65
1782.24 61
1782.34 58
1782.44 55
1782.53 52
1782.63 47
1782.73 42
1782.82 38
1782.92 35
1783.02 36
1783.11 38
1783.21 42
1783.31 47
1783.40 50
1783.50 50
1783.60 49
1783.69 46
1783.79 43
1783.89 41
1783.98 41
1784.08 43
1784.18 46
1784.28 50
1784.37 55
1784.47 59
1784.57 62
1784.66 65
1784.76 67
1784.86 69
1784.95 72
1785.05 74
1785.15 78
1785.24 82
1785.34 86
1785.44 89
1785.53 90
1785.63 89
1785.73 86
1785.82 79
1785.92 70
1786.02 57
1786.11 43
1786.21 27
1786.31 12
1786.40 0
1786.50 0
1786.60 0
1786.69 0
1786.79 0
1786.89 0
1786.98 0
1787.08 0
1787.18 3
1787.27 16
1787.37 28
1787.47 38
1787.56 47
1787.66 56
1787.76 65
1787.85 75
1787.95 86
1788.05 97
1788.15 108
1788.24 116
1788.34 120
1788.44 121
1788.53 117
1788.63 111
1788.73 102
1788.82 93
1788.92 84
1789.02 74
1789.11 65
1789.21 57
1789.31 51
1789.40 48
1789.50 48
1789.60 53
1789.69 60
1789.79 68
1789.89 76
1789.99 80
1790.08 81
1790.18 78
1790.28 74
1790.37 72
1790.47 73
1790.57 79
1790.66 90
1790.76 103
1790.86 115
1790.95 123
1791.05 124
1791.15 117
1791.24 106
1791.34 91
1791.44 76
1791.54 64
1791.63 58
1791.73 56
1791.83 57
1791.92 60
1792.02 63
1792.12 64
1792.21 63
1792.31 60
1792.41 55
1792.50 49
1792.60 42
1792.70 34
1792.80 27
1792.89 20
1792.99 16
1793.09 16
1793.18 23
1793.28 36
1793.38 56
1793.47 79
1793.57 104
1793.67 127
1793.76 145
1793.86 156
1793.96 161
1794.06 161
1794.15 157
1794.25 150
1794.35 144
1794.44 138
1794.54 133
1794.64 129
1794.73 124
1794.83 119
1794.93 112
1795.03 104
1795.12 96
1795.22 89
1795.32 85
1795.41 84
1795.51 85
1795.61 87
1795.70 89
1795.80 89
1795.90 85
1796.00 77
1796.09 65
1796.19 52
1796.29 38
1796.38 26
1796.48 17
1796.58 12
1796.67 12
1796.77 15
1796.87 21
1796.97 29
1797.06 38
1797.16 47
1797.26 55
1797.35 62
1797.45 67
1797.55 71
1797.65 73
1797.74 76
1797.84 80
1797.94 85
1798.03 92
1798.13 100
1798.23 106
1798.32 110
1798.42 109
1798.52 105
1798.62 97
1798.71 86
1798.81 76
1798.91 67
1799.00 63
1799.10 62
1799.20 65
1799.30 71
1799.39 79
1799.49 86
1799.59 93
1799.68 98
1799.78 101
1799.88 103
1799.98 106
1800.07 108
1800.17 112
1800.27 115
1800.36 116
1800.46 115
1800.56 110
1800.66 101
1800.75 89
1800.85 74
1800.95 60
1801.04 50
1801.14 43
1801.24 43
1801.34 48
1801.43 57
1801.53 67
1801.63 77
1801.72 84
1801.82 87
1801.92 87
1802.02 85
1802.11 80
1802.21 76
1802.31 72
1802.40 69
1802.50 65
1802.60 61
1802.70 54
1802.79 45
1802.89 34
1802.99 22
1803.09 11
1803.18 0
1803.28 0
1803.38 0
1803.47 0
1803.57 0
1803.67 0
1803.77 0
1803.86 0
1803.96 0
1804.06 12
1804.15 33
1804.25 54
1804.35 76
1804.45 97
1804.54 118
1804.64 136
1804.74 153
1804.84 167
1804.93 179
1805.03 187
1805.13 190
1805.22 189
1805.32 185
1805.42 180
1805.52 178
1805.61 181
1805.71 189
1805.81 203
1805.91 220
1806.00 239
1806.10 255
1806.20 266
1806.29 271
1806.39 269
1806.49 263
1806.59 254
1806.68 245
1806.78 239
1806.88 234
1806.98 232
1807.07 230
1807.17 228
1807.27 226
1807.37 224
1807.46 224
1807.56 224
1807.66 227
1807.75 232
1807.85 236
1807.95 238
1808.05 236
1808.14 232
1808.24 226
1808.34 220
1808.44 218
1808.53 220
1808.63 227
1808.73 235
1808.83 241
1808.92 244
1809.02 240
1809.12 229
1809.21 213
1809.31 193
1809.41 172
1809.51 152
1809.60 134
1809.70 117
1809.80 102
1809.90 88
1809.99 77
1810.09 71
1810.19 70
1810.29 75
1810.38 86
1810.48 101
1810.58 118
1810.68 136
1810.77 151
1810.87 164
1810.97 174
1811.07 184
1811.16 192
1811.26 201
1811.36 209
1811.46 216
1811.55 220
1811.65 221
1811.75 218
1811.85 213
1811.94 206
1812.04 197
1812.14 189
1812.23 182
1812.33 176
1812.43 171
1812.53 166
1812.62 161
1812.72 153
1812.82 143
1812.92 131
1813.01 117
1813.11 103
1813.21 92
1813.31 86
1813.40 86
1813.50 92
1813.60 102
1813.70 115
1813.79 127
1813.89 136
1813.99 142
1814.09 143
1814.18 142
1814.28 138
1814.38 132
1814.48 125
1814.57 116
1814.67 105
1814.77 93
1814.87 82
1814.96 73
1815.06 68
1815.16 68
1815.26 74
1815.36 85
1815.45 98
1815.55 110
1815.65 118
1815.75 122
1815.84 122
1815.94 120
1816.04 118
1816.14 119
1816.23 126
1816.33 138
1816.43 154
1816.53 171
1816.62 185
1816.72 194
1816.82 196
1816.92 192
1817.01 182
1817.11 170
1817.21 158
1817.31 148
1817.40 140
1817.50 135
1817.60 133
1817.70 131
1817.79 130
1817.89 129
1817.99 127
1818.09 126
1818.18 124
1818.28 123
1818.38 121
1818.48 118
1818.58 112
1818.67 104
1818.77 93
1818.87 82
1818.97 73
1819.06 67
1819.16 65
1819.26 68
1819.36 73
1819.45 78
1819.55 83
1819.65 85
1819.75 85
1819.84 83
1819.94 81
1820.04 80
1820.14 79
1820.24 81
1820.33 83
1820.43 86
1820.53 90
1820.63 95
1820.72 102
1820.82 111
1820.92 122
1821.02 135
1821.11 148
1821.21 160
1821.31 169
1821.41 176
1821.51 180
1821.60 182
1821.70 182
1821.80 184
1821.90 186
1821.99 191
1822.09 198
1822.19 205
1822.29 214
1822.39 222
1822.48 228
1822.58 233
1822.68 235
1822.78 235
1822.87 233
1822.97 229
1823.07 224
1823.17 218
1823.26 212
1823.36 207
1823.46 201
1823.56 195
1823.66 189
1823.75 182
1823.85 173
1823.95 164
1824.05 154
1824.14 144
1824.24 134
1824.34 124
1824.44 115
1824.54 108
1824.63 106
1824.73 108
1824.83 115
1824.93 127
1825.02 141
1825.12 156
1825.22 168
1825.32 176
1825.42 180
1825.51 179
1825.61 175
1825.71 169
1825.81 163
1825.91 155
1826.00 148
1826.10 140
1826.20 131
1826.30 122
1826.39 114
1826.49 107
1826.59 103
1826.69 101
1826.79 100
1826.88 97
1826.98 95
1827.08 91
1827.18 89
1827.28 90
1827.37 96
1827.47 109
1827.57 127
1827.67 150
1827.76 173
1827.86 196
1827.96 215
1828.06 229
1828.16 237
1828.25 239
1828.35 238
1828.45 234
1828.55 228
1828.65 223
1828.74 218
1828.84 214
1828.94 209
1829.04 202
1829.13 195
1829.23 185
1829.33 175
1829.43 167
1829.53 162
1829.62 160
1829.72 163
1829.82 170
1829.92 180
1830.02 191
1830.11 203
1830.21 215
1830.31 227
1830.41 237
1830.51 244
1830.60 244
1830.70 238
1830.80 225
1830.90 206
1831.00 184
1831.09 163
1831.19 148
1831.29 141
1831.39 144
1831.49 157
1831.58 176
1831.68 198
1831.78 219
1831.88 235
1831.98 244
1832.07 247
1832.17 245
1832.27 239
1832.37 232
1832.47 223
1832.56 213
1832.66 203
1832.76 190
1832.86 176
1832.96 162
1833.05 150
1833.15 143
1833.25 140
1833.35 142
1833.45 147
1833.54 155
1833.64 163
1833.74 169
1833.84 173
1833.94 175
1834.03 175
1834.13 174
1834.23 171
1834.33 166
1834.43 159
1834.52 152
1834.62 145
1834.72 137
1834.82 130
1834.92 124
1835.01 118
1835.11 113
1835.21 108
1835.31 104
1835.41 102
1835.50 103
1835.60 107
1835.70 114
1835.80 123
1835.90 134
1836.00 143
1836.09 150
1836.19 154
1836.29 154
1836.39 151
1836.49 145
1836.58 138
1836.68 130
1836.78 124
1836.88 120
1836.98 118
1837.07 118
1837.17 119
1837.27 122
1837.37 125
1837.47 128
1837.57 132
1837.66 135
1837.76 138
1837.86 142
1837.96 146
1838.06 150
1838.15 154
1838.25 157
1838.35 160
1838.45 164
1838.55 169
1838.65 176
1838.74 185
1838.84 193
1838.94 201
1839.04 204
1839.14 203
1839.23 195
1839.33 182
1839.43 165
1839.53 146
1839.63 129
1839.73 113
1839.82 102
1839.92 95
1840.02 90
1840.12 87
1840.22 84
1840.31 79
1840.41 73
1840.51 66
1840.61 59
1840.71 54
1840.81 51
1840.90 52
1841.00 59
1841.10 69
1841.20 82
1841.30 96
1841.39 107
1841.49 115
1841.59 117
1841.69 112
1841.79 102
1841.89 90
1841.98 78
1842.08 70
1842.18 66
1842.28 68
1842.38 73
1842.48 81
1842.57 90
1842.67 98
1842.77 104
1842.87 106
1842.97 105
1843.07 99
1843.16 89
1843.26 74
1843.36 55
1843.46 35
1843.56 16
1843.66 0
1843.75 0
1843.85 0
1843.95 0
1844.05 0
1844.15 0
1844.24 0
1844.34 0
1844.44 0
1844.54 1
1844.64 11
1844.74 24
1844.83 38
1844.93 52
1845.03 63
1845.13 69
1845.23 68
1845.33 62
1845.42 52
1845.52 42
1845.62 32
1845.72 27
1845.82 26
1845.92 30
1846.02 37
1846.11 45
1846.21 54
1846.31 63
1846.41 70
1846.51 77
1846.61 83
1846.70 88
1846.80 91
1846.90 93
1847.00 92
1847.10 88
1847.20 80
1847.29 70
1847.39 57
1847.49 44
1847.59 32
1847.69 22
1847.79 15
1847.88 11
1847.98 9
1848.08 8
1848.18 9
1848.28 11
1848.38 15
1848.48 22
1848.57 32
1848.67 46
1848.77 65
1848.87 86
1848.97 109
1849.07 131
1849.16 149
1849.26 164
1849.36 173
1849.46 177
1849.56 177
1849.66 175
1849.75 172
1849.85 169
1849.95 167
1850.05 165
1850.15 162
1850.25 158
1850.35 153
1850.44 147
1850.54 140
1850.64 134
1850.74 128
1850.84 123
1850.94 119
1851.04 114
1851.13 109
1851.23 106
1851.33 103
1851.43 103
1851.53 107
1851.63 114
1851.72 123
1851.82 131
1851.92 137
1852.02 137
1852.12 131
1852.22 120
1852.32 105
1852.41 87
1852.51 71
1852.61 59
1852.71 52
1852.81 52
1852.91 56
1853.01 63
1853.10 73
1853.20 82
1853.30 89
1853.40 95
1853.50 100
1853.60 104
1853.70 108
1853.79 114
1853.89 120
1853.99 126
1854.09 132
1854.19 134
1854.29 133
1854.39 129
1854.48 123
1854.58 116
1854.68 111
1854.78 107
1854.88 106
1854.98 107
1855.08 110
1855.17 114
1855.27 116
1855.37 117
1855.47 117
1855.57 114
1855.67 110
1855.77 104
1855.86 97
1855.96 90
1856.06 82
1856.16 73
1856.26 64
1856.36 53
1856.46 41
1856.56 29
1856.65 16
1856.75 3
1856.85 0
1856.95 0
1857.05 0
1857.15 0
1857.25 0
1857.34 0
1857.44 0
1857.54 0
1857.64 9
1857.74 23
1857.84 36
1857.94 45
1858.04 49
1858.13 49
1858.23 48
1858.33 46
1858.43 47
1858.53 53
1858.63 62
1858.73 74
1858.82 88
1858.92 99
1859.02 107
1859.12 112
1859.22 114
1859.32 114
1859.42 112
1859.52 111
1859.61 109
1859.71 109
1859.81 109
1859.91 108
1860.01 108
1860.11 108
1860.21 107
1860.31 104
1860.40 98
1860.50 89
1860.60 76
1860.70 60
1860.80 41
1860.90 21
1861.00 2
1861.10 0
1861.19 0
1861.29 0
1861.39 0
1861.49 0
1861.59 0
1861.69 10
1861.79 25
1861.89 37
1861.98 47
1862.08 53
1862.18 56
1862.28 57
1862.38 55
1862.48 52
1862.58 48
1862.68 41
1862.78 33
1862.87 22
1862.97 12
1863.07 3
1863.17 0
1863.27 0
1863.37 0
1863.47 0
1863.57 0
1863.66 4
1863.76 8
1863.86 10
1863.96 10
1864.06 8
1864.16 4
1864.26 0
1864.36 0
1864.46 0
1864.55 0
1864.65 0
1864.75 0
1864.85 0
1864.95 3
1865.05 16
1865.15 32
1865.25 52
1865.35 73
1865.44 94
1865.54 113
1865.64 130
1865.74 144
1865.84 153
1865.94 159
1866.04 161
1866.14 159
1866.24 154
1866.33 148
1866.43 141
1866.53 134
1866.63 130
1866.73 128
1866.83 128
1866.93 130
1867.03 133
1867.13 137
1867.22 141
1867.32 146
1867.42 153
1867.52 161
1867.62 170
1867.72 177
1867.82 180
1867.92 178
1868.02 170
1868.12 156
1868.21 140
1868.31 124
1868.41 110
1868.51 101
1868.61 97
1868.71 99
1868.81 106
1868.91 116
1869.01 129
1869.10 143
1869.20 158
1869.30 172
1869.40 184
1869.50 193
1869.60 199
1869.70 201
1869.80 200
1869.90 196
1870.00 191
1870.09 185
1870.19 179
1870.29 173
1870.39 167
1870.49 160
1870.59 154
1870.69 148
1870.79 143
1870.89 141
1870.99 142
1871.08 146
1871.18 154
1871.28 165
1871.38 177
1871.48 187
1871.58 193
1871.68 194
1871.78 189
1871.88 177
1871.98 160
1872.08 139
1872.17 116
1872.27 94
1872.37 75
1872.47 61
1872.57 51
1872.67 46
1872.77 45
1872.87 46
1872.97 48
1873.07 49
1873.17 51
1873.26 54
1873.36 59
1873.46 66
1873.56 75
1873.66 85
1873.76 95
1873.86 104
1873.96 111
1874.06 115
1874.16 117
1874.26 119
1874.35 120
1874.45 122
1874.55 123
1874.65 122
1874.75 120
1874.85 115
1874.95 108
1875.05 100
1875.15 91
1875.25 85
1875.35 83
1875.44 84
1875.54 88
1875.64 95
1875.74 103
1875.84 110
1875.94 116
1876.04 118
1876.14 117
1876.24 115
1876.34 110
1876.44 106
1876.54 101
1876.63 98
1876.73 96
1876.83 96
1876.93 97
1877.03 97
1877.13 96
1877.23 94
1877.33 89
1877.43 82
1877.53 74
1877.63 66
1877.73 60
1877.83 60
1877.92 64
1878.02 74
1878.12 88
1878.22 104
1878.32 117
1878.42 126
1878.52 127
1878.62 120
1878.72 106
1878.82 87
1878.92 65
1879.02 44
1879.12 26
1879.21 13
1879.31 5
1879.41 2
1879.51 4
1879.61 8
1879.71 16
1879.81 24
1879.91 34
1880.01 44
1880.11 55
1880.21 66
1880.31 78
1880.41 91
1880.50 104
1880.60 116
1880.70 125
1880.80 132
1880.90 135
1881.00 134
1881.10 132
1881.20 130
1881.30 128
1881.40 128
1881.50 129
1881.60 131
1881.70 132
1881.80 131
1881.90 129
1881.99 127
1882.09 128
1882.19 133
1882.29 144
1882.39 163
1882.49 187
1882.59 214
1882.69 241
1882.79 264
1882.89 282
1882.99 292
1883.09 294
1883.19 289
1883.29 280
1883.39 267
1883.48 254
1883.58 242
1883.68 230
1883.78 220
1883.88 213
1883.98 207
1884.08 204
1884.18 203
1884.28 204
1884.38 206
1884.48 208
1884.58 208
1884.68 205
1884.78 198
1884.88 189
1884.98 179
1885.07 168
1885.17 159
1885.27 151
1885.37 143
1885.47 134
1885.57 122
1885.67 107
1885.77 90
1885.87 70
1885.97 51
1886.07 34
1886.17 22
1886.27 14
1886.37 10
1886.47 11
1886.57 14
1886.67 20
1886.76 26
1886.86 32
1886.96 37
1887.06 40
1887.16 40
1887.26 37
1887.36 33
1887.46 29
1887.56 25
1887.66 22
1887.76 21
1887.86 22
1887.96 24
1888.06 28
1888.16 33
1888.26 39
1888.36 45
1888.46 50
1888.56 54
1888.65 56
1888.75 55
1888.85 53
1888.95 50
1889.05 47
1889.15 44
1889.25 43
1889.35 45
1889.45 49
1889.55 56
1889.65 66
1889.75 78
1889.85 93
1889.95 108
1890.05 122
1890.15 134
1890.25 142
1890.35 145
1890.45 144
1890.55 139
1890.65 132
1890.74 124
1890.84 118
1890.94 113
1891.04 110
1891.14 107
1891.24 104
1891.34 98
1891.44 89
1891.54 77
1891.64 64
1891.74 50
1891.84 37
1891.94 26
1892.04 20
1892.14 18
1892.24 20
1892.34 23
1892.44 25
1892.54 26
1892.64 23
1892.74 16
1892.84 6
1892.94 0
1893.04 0
1893.13 0
1893.23 0
1893.33 0
1893.43 0
1893.53 0
1893.63 10
1893.73 34
1893.83 61
1893.93 88
1894.03 112
1894.13 133
1894.23 147
1894.33 156
1894.43 159
1894.53 158
1894.63 154
1894.73 148
1894.83 142
1894.93 136
1895.03 131
1895.13 126
1895.23 121
1895.33 116
1895.43 112
1895.53 108
1895.63 105
1895.73 103
1895.83 100
1895.93 97
1896.02 92
1896.12 85
1896.22 77
1896.32 68
1896.42 61
1896.52 55
1896.62 52
1896.72 51
1896.82 50
1896.92 49
1897.02 45
1897.12 40
1897.22 34
1897.32 32
1897.42 34
1897.52 43
1897.62 59
1897.72 80
1897.82 104
1897.92 127
1898.02 148
1898.12 163
1898.22 173
1898.32 178
1898.42 179
1898.52 179
1898.62 177
1898.72 175
1898.82 173
1898.92 170
1899.02 166
1899.12 161
1899.22 155
1899.32 148
1899.42 142
1899.52 137
1899.62 133
1899.72 131
1899.82 131
1899.91 132
1900.01 133
1900.11 135
1900.21 136
1900.31 136
1900.41 133
1900.51 128
1900.61 119
1900.71 109
1900.81 97
1900.91 85
1901.01 74
1901.11 67
1901.21 61
1901.31 58
1901.41 56
1901.51 53
1901.61 51
1901.71 48
1901.81 47
1901.91 47
1902.01 49
1902.11 54
1902.21 60
1902.31 68
1902.41 76
1902.51 84
1902.61 91
1902.71 96
1902.81 100
1902.91 102
1903.01 101
1903.11 98
1903.21 94
1903.31 90
1903.41 89
1903.51 90
1903.61 95
1903.71 102
1903.81 109
1903.91 115
1904.01 116
1904.11 111
1904.21 99
1904.31 81
1904.41 59
1904.51 37
1904.61 17
1904.71 1
1904.81 0
1904.91 0
1905.01 0
1905.11 0
1905.21 0
1905.31 0
1905.41 4
1905.51 14
1905.61 26
1905.71 37
1905.81 48
1905.91 55
1906.01 58
1906.11 55
1906.21 47
1906.31 33
1906.41 18
1906.51 2
1906.61 0
1906.71 0
1906.81 0
1906.91 0
1907.01 0
1907.11 0
1907.21 0
1907.31 1
1907.41 6
1907.51 12
1907.61 17
1907.71 22
1907.81 24
1907.91 24
1908.01 21
1908.11 18
1908.21 16
1908.31 17
1908.41 24
1908.51 37
1908.61 55
1908.71 78
1908.81 101
1908.91 123
1909.01 139
1909.11 148
1909.21 149
1909.31 143
1909.41 134
1909.51 123
1909.61 114
1909.71 107
1909.81 103
1909.91 101
1910.01 99
1910.11 96
1910.21 92
1910.31 87
1910.41 81
1910.51 74
1910.61 67
1910.71 58
1910.81 49
1910.91 39
1911.01 30
1911.11 24
1911.21 22
1911.31 27
1911.41 38
1911.51 53
1911.61 71
1911.71 87
1911.81 99
1911.91 105
1912.01 108
1912.11 107
1912.21 107
1912.31 110
1912.41 116
1912.51 126
1912.61 138
1912.71 151
1912.81 163
1912.91 172
1913.01 180
1913.11 185
1913.21 189
1913.31 193
1913.41 197
1913.51 201
1913.61 203
1913.71 205
1913.81 206
1913.91 205
1914.01 203
1914.11 201
1914.21 197
1914.31 191
1914.41 184
1914.51 175
1914.61 164
1914.71 154
1914.81 145
1914.91 138
1915.01 135
1915.11 135
1915.21 137
1915.31 141
1915.41 144
1915.51 147
1915.62 149
1915.72 150
1915.82 150
1915.92 150
1916.02 149
1916.12 149
1916.22 148
1916.32 147
1916.42 145
1916.52 142
1916.62 137
1916.72 131
1916.82 123
1916.92 114
1917.02 104
1917.12 94
1917.22 85
1917.32 77
1917.42 71
1917.52 68
1917.62 69
1917.72 71
1917.82 76
1917.92 81
1918.02 87
1918.12 93
1918.22 96
1918.32 97
1918.42 96
1918.52 93
1918.62 88
1918.72 82
1918.82 76
1918.92 71
1919.02 66
1919.12 62
1919.22 57
1919.32 50
1919.42 42
1919.53 32
1919.63 21
1919.73 11
1919.83 3
1919.93 0
1920.03 0
1920.13 0
1920.23 0
1920.33 1
1920.43 2
1920.53 0
1920.63 0
1920.73 0
1920.83 0
1920.93 0
1921.03 0
1921.13 6
1921.23 15
1921.33 26
1921.43 39
1921.53 52
1921.63 66
1921.73 77
1921.83 86
1921.93 90
1922.03 89
1922.13 83
1922.23 76
1922.33 70
1922.44 68
1922.54 71
1922.64 80
1922.74 94
1922.84 108
1922.94 120
1923.04 126
1923.14 126
1923.24 120
1923.34 110
1923.44 99
1923.54 89
1923.64 82
1923.74 77
1923.84 75
1923.94 73
1924.04 71
1924.14 67
1924.24 62
1924.34 57
1924.44 53
1924.54 52
1924.64 53
1924.74 57
1924.85 62
1924.95 67
1925.05 70
1925.15 71
1925.25 69
1925.35 65
1925.45 57
1925.55 49
1925.65 40
1925.75 31
1925.85 24
1925.95 18
1926.05 14
1926.15 11
1926.25 8
1926.35 5
1926.45 2
1926.55 0
1926.65 0
1926.75 0
1926.85 0
1926.96 0
1927.06 0
1927.16 0
1927.26 1
1927.36 9
1927.46 18
1927.56 25
1927.66 30
1927.76 31
1927.86 27
1927.96 21
1928.06 12
1928.16 3
1928.26 0
1928.36 0
1928.46 0
1928.56 4
1928.66 14
1928.76 25
1928.87 35
1928.97 41
1929.07 43
1929.17 41
1929.27 37
1929.37 33
1929.47 30
1929.57 30
1929.67 35
1929.77 43
1929.87 53
1929.97 64
1930.07 73
1930.17 80
1930.27 83
1930.37 84
1930.47 84
1930.58 84
1930.68 86
1930.78 91
1930.88 99
1930.98 109
1931.08 121
1931.18 133
1931.28 143
1931.38 151
1931.48 156
1931.58 159
1931.68 160
1931.78 160
1931.88 162
1931.98 166
1932.08 173
1932.18 181
1932.29 189
1932.39 197
1932.49 204
1932.59 209
1932.69 211
1932.79 212
1932.89 211
1932.99 209
1933.09 207
1933.19 203
1933.29 199
1933.39 194
1933.49 189
1933.59 183
1933.69 177
1933.80 171
1933.90 167
1934.00 165
1934.10 168
1934.20 176
1934.30 190
1934.40 209
1934.50 229
1934.60 248
1934.70 263
1934.80 271
1934.90 273
1935.00 268
1935.10 261
1935.21 252
1935.31 243
1935.41 235
1935.51 229
1935.61 223
1935.71 218
1935.81 213
1935.91 208
1936.01 203
1936.11 199
1936.21 196
1936.31 192
1936.41 191
1936.51 191
1936.62 193
1936.72 198
1936.82 206
1936.92 217
1937.02 230
1937.12 244
1937.22 258
1937.32 270
1937.42 279
1937.52 285
1937.62 288
1937.72 287
1937.82 286
1937.93 284
1938.03 284
1938.13 285
1938.23 287
1938.33 290
1938.43 292
1938.53 292
1938.63 291
1938.73 288
1938.83 282
1938.93 274
1939.03 263
1939.14 249
1939.24 233
1939.34 213
1939.44 193
1939.54 174
1939.64 158
1939.74 148
1939.84 143
1939.94 143
1940.04 148
1940.14 156
1940.24 164
1940.35 169
1940.45 170
1940.55 167
1940.65 161
1940.75 152
1940.85 144
1940.95 137
1941.05 131
1941.15 127
1941.25 123
1941.35 119
1941.45 115
1941.56 110
1941.66 107
1941.76 105
1941.86 106
1941.96 108
1942.06 112
1942.16 116
1942.26 118
1942.36 118
1942.46 114
1942.56 109
1942.67 103
1942.77 99
1942.87 98
1942.97 102
1943.07 111
1943.17 126
1943.27 145
1943.37 165
1943.47 184
1943.57 198
1943.67 206
1943.78 204
1943.88 194
1943.98 178
1944.08 159
1944.18 139
1944.28 125
1944.38 117
1944.48 117
1944.58 126
1944.68 141
1944.79 161
1944.89 181
1944.99 201
1945.09 218
1945.19 231
1945.29 240
1945.39 244
1945.49 242
1945.59 236
1945.69 225
1945.80 208
1945.90 189
1946.00 167
1946.10 146
1946.20 128
1946.30 115
1946.40 107
1946.50 106
1946.60 111
1946.70 121
1946.81 136
1946.91 153
1947.01 170
1947.11 186
1947.21 199
1947.31 208
1947.41 213
1947.51 214
1947.61 211
1947.71 204
1947.82 196
1947.92 186
1948.02 174
1948.12 162
1948.22 152
1948.32 143
1948.42 137
1948.52 134
1948.62 135
1948.73 139
1948.83 144
1948.93 149
1949.03 152
1949.13 153
1949.23 152
1949.33 151
1949.43 149
1949.53 148
1949.63 148
1949.74 150
1949.84 151
1949.94 151
1950.04 148
1950.14 143
1950.24 137
1950.34 129
1950.44 120
1950.54 111
1950.65 103
1950.75 94
1950.85 85
1950.95 73
1951.05 61
1951.15 48
1951.25 36
1951.35 28
1951.46 23
1951.56 20
1951.66 19
1951.76 17
1951.86 12
1951.96 4
1952.06 0
1952.16 0
1952.26 0
1952.37 0
1952.47 0
1952.57 0
1952.67 0
1952.77 10
1952.87 27
1952.97 42
1953.07 54
1953.17 61
1953.28 65
1953.38 65
1953.48 62
1953.58 57
1953.68 51
1953.78 45
1953.88 41
1953.98 39
1954.09 38
1954.19 37
1954.29 37
1954.39 35
1954.49 31
1954.59 26
1954.69 21
1954.79 19
1954.90 22
1955.00 31
1955.10 46
1955.20 64
1955.30 83
1955.40 99
1955.50 111
1955.60 117
1955.71 116
1955.81 112
1955.91 106
1956.01 101
1956.11 98
1956.21 98
1956.31 99
1956.41 100
1956.52 98
1956.62 95
1956.72 89
1956.82 82
1956.92 75
1957.02 69
1957.12 63
1957.22 55
1957.33 46
1957.43 34
1957.53 20
1957.63 7
1957.73 0
1957.83 0
1957.93 0
1958.03 1
1958.14 12
1958.24 25
1958.34 36
1958.44 45
1958.54 50
1958.64 52
1958.74 49
1958.85 42
1958.95 33
1959.05 23
1959.15 12
1959.25 4
1959.35 0
1959.45 3
1959.55 12
1959.66 27
1959.76 44
1959.86 60
1959.96 73
1960.06 80
1960.16 82
1960.26 79
1960.37 74
1960.47 69
1960.57 65
1960.67 63
1960.77 63
1960.87 64
1960.97 65
1961.08 65
1961.18 62
1961.28 55
1961.38 44
1961.48 29
1961.58 11
1961.68 0
1961.79 0
1961.89 0
1961.99 0
1962.09 0
1962.19 0
1962.29 0
1962.39 0
1962.50 4
1962.60 9
1962.70 16
1962.80 27
1962.90 44
1963.00 66
1963.10 92
1963.21 120
1963.31 146
1963.41 166
1963.51 179
1963.61 182
1963.71 178
1963.81 168
1963.92 155
1964.02 142
1964.12 131
1964.22 123
1964.32 116
1964.42 110
1964.52 102
1964.63 91
1964.73 77
1964.83 61
1964.93 46
1965.03 33
1965.13 25
1965.23 22
1965.34 25
1965.44 33
1965.54 44
1965.64 56
1965.74 67
1965.84 76
1965.95 81
1966.05 82
1966.15 80
1966.25 74
1966.35 66
1966.45 56
1966.55 45
1966.66 35
1966.76 28
1966.86 24
1966.96 24
1967.06 30
1967.16 40
1967.27 52
1967.37 65
1967.47 77
1967.57 86
1967.67 92
1967.77 95
1967.87 95
1967.98 94
1968.08 92
1968.18 88
1968.28 84
1968.38 81
1968.48 77
1968.59 75
1968.69 75
1968.79 75
1968.89 76
1968.99 77
1969.09 76
1969.20 72
1969.30 65
1969.40 55
1969.50 44
1969.60 32
1969.70 21
1969.80 12
1969.91 6
1970.01 3
1970.11 1
1970.21 0
1970.31 0
1970.41 0
1970.52 0
1970.62 0
1970.72 0
1970.82 0
1970.92 0
1971.02 0
1971.13 7
1971.23 15
1971.33 22
1971.43 29
1971.53 33
1971.63 34
1971.74 32
1971.84 25
1971.94 15
1972.04 3
1972.14 0
1972.24 0
1972.35 0
1972.45 0
1972.55 0
1972.65 3
1972.75 22
1972.85 43
1972.96 60
1973.06 73
1973.16 79
1973.26 80
1973.36 78
1973.46 74
1973.57 70
1973.67 69
1973.77 71
1973.87 75
1973.97 81
1974.07 88
1974.18 94
1974.28 99
1974.38 102
1974.48 104
1974.58 105
1974.69 104
1974.79 101
1974.89 97
1974.99 90
1975.09 79
1975.19 67
1975.30 52
1975.40 38
1975.50 28
1975.60 25
1975.70 30
1975.80 43
1975.91 63
1976.01 85
1976.11 106
1976.21 123
1976.31 134
1976.42 139
1976.52 140
1976.62 142
1976.72 148
1976.82 163
1976.92 187
1977.03 222
1977.13 264
1977.23 312
1977.33 361
1977.43 408
1977.54 452
1977.64 493
1977.74 531
1977.84 567
1977.94 603
1978.04 642
1978.15 683
1978.25 729
1978.35 778
1978.45 830
1978.55 884
1978.66 938
1978.76 989
1978.86 1033
1978.96 1070
1979.06 1099
1979.16 1123
1979.27 1144
1979.37 1166
1979.47 1196
1979.57 1234
1979.67 1281
1979.78 1338
1979.88 1400
1979.98 1464
1980.08 1525
1980.18 1579
1980.29 1622
1980.39 1652
1980.49 1667
1980.59 1669
1980.69 1661
1980.79 1647
1980.90 1629
1981.00 1612
1981.10 1595
1981.20 1579
1981.30 1559
1981.41 1534
1981.51 1500
1981.61 1455
1981.71 1401
1981.81 1339
1981.92 1272
1982.02 1206
1982.12 1143
1982.22 1088
1982.32 1043
1982.43 1009
1982.53 984
1982.63 967
1982.73 954
1982.83 943
1982.94 929
1983.04 912
1983.14 892
1983.24 870
1983.34 847
1983.44 823
1983.55 798
1983.65 772
1983.75 742
1983.85 708
1983.95 671
1984.06 632
1984.16 592
1984.26 556
1984.36 526
1984.46 502
1984.57 484
1984.67 469
1984.77 455
1984.87 440
1984.97 422
1985.08 400
1985.18 375
1985.28 347
1985.38 319
1985.48 292
1985.59 268
1985.69 248
1985.79 233
1985.89 224
1985.99 220
1986.10 222
1986.20 227
1986.30 234
1986.40 243
1986.51 251
1986.61 259
1986.71 265
1986.81 270
1986.91 272
1987.02 271
1987.12 268
1987.22 262
1987.32 253
1987.42 242
1987.53 229
1987.63 215
1987.73 202
1987.83 188
1987.93 176
1988.04 164
1988.14 155
1988.24 148
1988.34 144
1988.44 142
1988.55 143
1988.65 144
1988.75 144
1988.85 143
1988.96 138
1989.06 130
1989.16 121
1989.26 112
1989.36 104
1989.47 98
1989.57 94
1989.67 92
1989.77 89
1989.87 85
1989.98 78
1990.08 69
1990.18 57
1990.28 46
1990.38 36
1990.49 30
1990.59 28
1990.69 32
1990.79 39
1990.90 49
1991.00 61
1991.10 71
1991.20 78
1991.30 81
1991.41 80
1991.51 77
1991.61 72
1991.71 67
1991.82 65
1991.92 64
1992.02 65
1992.12 67
1992.22 67
1992.33 65
1992.43 59
1992.53 50
1992.63 38
1992.73 26
1992.84 16
1992.94 8
1993.04 5
1993.14 6
1993.25 10
1993.35 14
1993.45 17
1993.55 18
1993.65 14
1993.76 8
1993.86 1
1993.96 0
1994.06 0
1994.17 0
1994.27 0
1994.37 0
1994.47 0
1994.58 0
1994.68 0
1994.78 5
1994.88 10
1994.98 17
1995.09 27
1995.19 39
1995.29 54
1995.39 69
1995.50 83
1995.60 98
1995.70 110
1995.80 121
1995.90 132
1996.01 143
1996.11 156
1996.21 172
1996.31 190
1996.42 212
1996.52 235
1996.62 259
1996.72 281
1996.83 300
1996.93 314
1997.03 323
1997.13 327
1997.23 328
1997.34 325
1997.44 321
1997.54 315
1997.64 308
1997.75 299
1997.85 290
1997.95 282
1998.05 274
1998.16 269
1998.26 267
1998.36 269
1998.46 275
1998.57 285
1998.67 296
1998.77 306
1998.87 314
1998.97 318
1999.08 317
1999.18 312
1999.28 304
1999.38 294
1999.49 285
1999.59 278
1999.69 272
1999.79 268
1999.90 264
2000.00 261
2000.10 257
2000.20 252
2000.31 246
2000.41 242
2000.51 239
2000.61 240
2000.72 245
2000.82 257
2000.92 274
2001.02 295
2001.12 318
2001.23 341
2001.33 359
2001.43 372
2001.53 377
2001.64 375
2001.74 366
2001.84 353
2001.94 338
2002.05 321
2002.15 304
2002.25 287
2002.35 270
2002.46 255
2002.56 241
2002.66 230
2002.76 223
2002.87 219
2002.97 216
2003.07 215
2003.17 213
2003.28 208
2003.38 200
2003.48 188
2003.58 175
2003.69 161
2003.79 149
2003.89 139
2003.99 131
2004.10 125
2004.20 120
2004.30 114
2004.40 108
2004.51 102
2004.61 100
2004.71 101
2004.81 109
2004.92 121
2005.02 137
2005.12 153
2005.22 167
2005.33 176
2005.43 181
2005.53 181
2005.63 179
2005.74 178
2005.84 179
2005.94 183
2006.04 191
2006.15 201
2006.25 213
2006.35 225
2006.45 236
2006.56 243
2006.66 248
2006.76 249
2006.86 247
2006.97 242
2007.07 233
2007.17 222
2007.27 209
2007.38 195
2007.48 181
2007.58 169
2007.69 160
2007.79 155
2007.89 154
2007.99 156
2008.10 160
2008.20 161
2008.30 159
2008.40 152
2008.51 141
2008.61 128
2008.71 115
2008.81 107
2008.92 105
2009.02 111
2009.12 123
2009.22 138
2009.33 154
2009.43 167
2009.53 174
2009.63 175
2009.74 169
2009.84 158
2009.94 145
2010.05 130
2010.15 114
2010.25 98
2010.35 82
2010.46 67
2010.56 50
2010.66 33
2010.76 16
2010.87 0
2010.97 0
2011.07 0
2011.17 0
2011.28 0
2011.38 0
2011.48 16
2011.59 36
2011.69 53
2011.79 63
2011.89 65
2012.00 57
2012.10 44
2012.20 27
2012.30 10
2012.41 0
2012.51 0
2012.61 0
2012.72 0
2012.82 0
2012.92 0
2013.02 0
2013.13 0
2013.23 0
2013.33 12
2013.43 26
2013.54 37
2013.64 44
2013.74 44
2013.85 39
2013.95 30
2014.05 18
2014.15 7
2014.26 0
2014.36 0
2014.46 0
2014.56 0
2014.67 4
2014.77 10
2014.87 16
2014.98 20
2015.08 22
2015.18 24
2015.28 25
2015.39 26
2015.49 28
2015.59 31
2015.70 38
2015.80 46
2015.90 55
2016.00 65
2016.11 73
2016.21 79
2016.31 81
2016.41 81
2016.52 79
2016.62 78
2016.72 80
2016.83 86
2016.93 97
2017.03 111
2017.13 126
2017.24 138
2017.34 146
2017.44 148
2017.55 143
2017.65 133
2017.75 120
2017.85 106
2017.96 91
2018.06 77
2018.16 65
2018.27 53
2018.37 42
2018.47 33
2018.57 25
2018.68 20
2018.78 17
2018.88 17
2018.99 20
2019.09 26
2019.19 35
2019.29 45
2019.40 56
2019.50 66
2019.60 75
2019.71 80
2019.81 80
2019.91 75
2020.02 64
2020.12 49
2020.22 31
2020.32 13
2020.43 0
2020.53 0
2020.63 0
2020.74 0
2020.84 0
2020.94 0
2021.04 0
2021.15 7
2021.25 21
2021.35 37
2021.46 53
2021.56 71
2021.66 87
2021.76 101
2021.87 110
2021.97 114
2022.07 112
2022.18 106
2022.28 98
2022.38 91
2022.49 86
2022.59 86
2022.69 91
2022.79 100
2022.90 112
2023.00 125
2023.10 136
2023.21 144
2023.31 146
2023.41 144
2023.52 139
2023.62 130
2023.72 120
2023.82 110
2023.93 102
2024.03 95
2024.13 90
2024.24 86
2024.34 81
2024.44 76
2024.55 71
2024.65 66
2024.75 62
2024.85 63
2024.96 68
2025.06 78
2025.16 93
2025.27 111
2025.37 129
2025.47 145
2025.58 157
2025.68 162
2025.78 160
2025.88 152
2025.99 141
2026.09 128
2026.19 116
2026.30 106
2026.40 100
2026.50 97
2026.61 98
2026.71 101
2026.81 104
2026.92 105
2027.02 103
2027.12 99
2027.22 91
2027.33 81
2027.43 70
2027.53 61
2027.64 54
2027.74 50
2027.84 48
2027.95 49
2028.05 51
2028.15 53
2028.26 56
2028.36 59
2028.46 60
2028.57 60
2028.67 58
2028.77 53
2028.87 46
2028.98 37
2029.08 29
2029.18 23
2029.29 21
2029.39 25
2029.49 34
2029.60 48
2029.70 63
2029.80 78
2029.91 89
2030.01 97
2030.11 101
2030.22 102
2030.32 102
2030.42 103
2030.53 104
2030.63 108
2030.73 112
2030.83 115
2030.94 115
2031.04 113
2031.14 107
2031.25 97
2031.35 84
2031.45 69
2031.56 52
2031.66 35
2031.76 18
2031.87 2
2031.97 0
2032.07 0
2032.18 0
2032.28 0
2032.38 0
2032.49 0
2032.59 0
2032.69 7
2032.80 17
2032.90 23
2033.00 25
2033.11 22
2033.21 15
2033.31 6
2033.41 0
2033.52 0
2033.62 0
2033.72 0
2033.83 5
2033.93 18
2034.03 35
2034.14 52
2034.24 69
2034.34 86
2034.45 102
2034.55 117
2034.65 133
2034.76 148
2034.86 164
2034.96 180
2035.07 195
2035.17 211
2035.27 228
2035.38 243
2035.48 256
2035.58 267
2035.69 275
2035.79 278
2035.89 277
2036.00 271
2036.10 263
2036.20 252
2036.31 239
2036.41 225
2036.51 210
2036.62 193
2036.72 175
2036.82 155
2036.93 133
2037.03 112
2037.13 93
2037.24 76
2037.34 63
2037.44 53
2037.55 47
2037.65 41
2037.75 36
2037.86 31
2037.96 25
2038.06 17
2038.17 9
2038.27 1
2038.37 0
2038.48 0
2038.58 0
2038.68 0
2038.79 0
2038.89 0
2038.99 0
2039.10 0
2039.20 8
2039.30 21
2039.41 35
2039.51 48
2039.61 60
2039.72 72
2039.82 84
2039.92 96
2040.03 106
2040.13 114
2040.24 120
2040.34 122
2040.44 120
2040.55 115
2040.65 106
2040.75 97
2040.86 87
2040.96 79
2041.06 72
2041.17 66
2041.27 60
2041.37 54
2041.48 48
2041.58 41
2041.68 35
2041.79 29
2041.89 24
2041.99 20
2042.10 18
2042.20 18
2042.30 19
2042.41 21
2042.51 25
2042.61 30
2042.72 35
2042.82 41
2042.92 46
2043.03 50
2043.13 55
2043.24 60
2043.34 65
2043.44 72
2043.55 80
2043.65 88
2043.75 95
2043.86 101
2043.96 105
2044.06 106
2044.17 106
2044.27 104
2044.37 101
2044.48 99
2044.58 97
2044.68 96
2044.79 95
2044.89 93
2045.00 90
2045.10 87
2045.20 83
2045.31 81
2045.41 81
2045.51 84
2045.62 91
2045.72 101
2045.82 113
2045.93 124
2046.03 132
2046.13 135
2046.24 132
2046.34 125
2046.45 112
2046.55 96
2046.65 80
2046.76 64
2046.86 52
2046.96 46
2047.07 46
2047.17 52
2047.27 65
2047.38 81
2047.48 99
2047.58 116
2047.69 130
2047.79 142
2047.90 150
2048.00 155
2048.10 158
2048.21 158
2048.31 156
2048.41 150
2048.52 142
2048.62 130
2048.72 116
2048.83 102
2048.93 90
2049.04 82
2049.14 81
2049.24 86
2049.35 97
2049.45 111
2049.55 127
2049.66 142
2049.76 153
2049.86 159
2049.97 160
2050.07 158
2050.18 153
2050.28 149
2050.38 147
2050.49 147
2050.59 151
2050.69 156
2050.80 162
2050.90 166
2051.00 166
2051.11 162
2051.21 155
2051.32 145
2051.42 134
2051.52 126
2051.63 120
2051.73 118
2051.83 119
2051.94 122
2052.04 126
2052.15 128
2052.25 129
2052.35 129
2052.46 129
2052.56 128
2052.66 127
2052.77 127
2052.87 126
2052.98 124
2053.08 121
2053.18 117
2053.29 111
2053.39 105
2053.49 97
2053.60 90
2053.70 84
2053.81 79
2053.91 77
2054.01 79
2054.12 84
2054.22 93
2054.32 105
2054.43 118
2054.53 130
2054.64 140
2054.74 146
2054.84 151
2054.95 153
2055.05 154
2055.15 155
2055.26 155
2055.36 155
2055.47 152
2055.57 145
2055.67 134
2055.78 120
2055.88 103
2055.99 87
2056.09 72
2056.19 59
2056.30 50
2056.40 43
2056.50 39
2056.61 35
2056.71 32
2056.82 29
2056.92 27
2057.02 24
2057.13 22
2057.23 21
2057.34 19
2057.44 17
2057.54 13
2057.65 10
2057.75 6
2057.85 4
2057.96 5
2058.06 8
2058.17 14
2058.27 22
2058.37 31
2058.48 39
2058.58 43
2058.69 42
2058.79 36
2058.89 26
2059.00 14
2059.10 2
2059.20 0
2059.31 0
2059.41 0
2059.52 0
2059.62 0
2059.72 8
2059.83 22
2059.93 36
2060.04 51
2060.14 64
2060.24 74
2060.35 82
2060.45 87
2060.56 88
2060.66 86
2060.76 83
2060.87 79
2060.97 75
2061.08 72
2061.18 69
2061.28 66
2061.39 64
2061.49 62
2061.60 61
2061.70 61
2061.80 61
2061.91 62
2062.01 62
2062.12 61
2062.22 58
2062.32 54
2062.43 50
2062.53 46
2062.64 44
2062.74 45
2062.84 50
2062.95 57
2063.05 66
2063.16 76
2063.26 84
2063.36 91
2063.47 95
2063.57 98
2063.68 99
2063.78 101
2063.88 105
2063.99 110
2064.09 119
2064.20 130
2064.30 142
2064.40 154
2064.51 165
2064.61 175
2064.72 181
2064.82 185
2064.92 185
2065.03 181
2065.13 173
2065.24 162
2065.34 147
2065.44 131
2065.55 115
2065.65 99
2065.76 84
2065.86 72
2065.96 63
2066.07 55
2066.17 49
2066.28 45
2066.38 41
2066.48 37
2066.59 33
2066.69 28
2066.80 23
2066.90 18
2067.00 11
2067.11 4
2067.21 0
2067.32 0
2067.42 0
2067.53 0
2067.63 0
2067.73 0
2067.84 0
2067.94 2
2068.05 25
2068.15 51
2068.25 76
2068.36 99
2068.46 117
2068.57 131
2068.67 140
2068.78 147
2068.88 152
2068.98 156
2069.09 157
2069.19 157
2069.30 154
2069.40 150
2069.50 146
2069.61 142
2069.71 141
2069.82 141
2069.92 144
2070.02 146
2070.13 146
2070.23 142
2070.34 136
2070.44 127
2070.55 115
2070.65 102
2070.75 91
2070.86 82
2070.96 76
2071.07 72
2071.17 71
2071.28 73
2071.38 76
2071.48 79
2071.59 81
2071.69 80
2071.80 74
2071.90 64
2072.00 49
2072.11 33
2072.21 17
2072.32 8
2072.42 7
2072.53 17
2072.63 38
2072.73 65
2072.84 94
2072.94 120
2073.05 138
2073.15 145
2073.26 142
2073.36 130
2073.46 112
2073.57 93
2073.67 74
2073.78 55
2073.88 38
2073.99 22
2074.09 5
2074.19 0
2074.30 0
2074.40 0
2074.51 0
2074.61 0
2074.72 0
2074.82 0
2074.92 3
2075.03 16
2075.13 27
2075.24 35
2075.34 39
2075.45 40
2075.55 38
2075.65 34
2075.76 30
2075.86 26
2075.97 26
2076.07 28
2076.18 34
2076.28 44
2076.38 56
2076.49 68
2076.59 78
2076.70 84
2076.80 85
2076.91 81
2077.01 73
2077.11 62
2077.22 50
2077.32 38
2077.43 28
2077.53 20
2077.64 15
2077.74 12
2077.85 12
2077.95 13
2078.05 16
2078.16 20
2078.26 24
2078.37 26
2078.47 28
2078.58 26
2078.68 23
2078.78 17
2078.89 10
2078.99 1
2079.10 0
2079.20 0
2079.31 0
2079.41 0
2079.52 0
2079.62 0
2079.72 0
2079.83 3
2079.93 13
2080.04 20
2080.14 25
2080.25 27
2080.35 26
2080.46 24
2080.56 22
2080.66 22
2080.77 26
2080.87 32
2080.98 42
2081.08 54
2081.19 66
2081.29 79
2081.40 90
2081.50 99
2081.60 108
2081.71 117
2081.81 127
2081.92 140
2082.02 155
2082.13 172
2082.23 189
2082.34 205
2082.44 218
2082.54 225
2082.65 227
2082.75 224
2082.86 217
2082.96 207
2083.07 196
2083.17 184
2083.28 172
2083.38 159
2083.49 146
2083.59 132
2083.69 116
2083.80 100
2083.90 85
2084.01 71
2084.11 61
2084.22 54
2084.32 54
2084.43 59
2084.53 69
2084.64 83
2084.74 100
2084.84 118
2084.95 135
2085.05 151
2085.16 163
2085.26 173
2085.37 180
2085.47 184
2085.58 186
2085.68 186
2085.79 184
2085.89 181
2085.99 178
2086.10 176
2086.20 173
2086.31 172
2086.41 170
2086.52 168
2086.62 165
2086.73 161
2086.83 157
2086.94 154
2087.04 151
2087.14 151
2087.25 151
2087.35 152
2087.46 152
2087.56 151
2087.67 147
2087.77 142
2087.88 136
2087.98 132
2088.09 131
2088.19 134
2088.30 140
2088.40 149
2088.50 157
2088.61 165
2088.71 170
2088.82 173
2088.92 173
2089.03 170
2089.13 166
2089.24 161
2089.34 156
2089.45 151
2089.55 149
2089.66 148
2089.76 149
2089.87 151
2089.97 152
2090.07 150
2090.18 144
2090.28 134
2090.39 118
2090.49 101
2090.60 83
2090.70 67
2090.81 56
2090.91 51
2091.02 51
2091.12 56
2091.23 63
2091.33 71
2091.44 80
2091.54 88
2091.65 97
2091.75 106
2091.85 115
2091.96 126
2092.06 136
2092.17 144
2092.27 150
2092.38 154
2092.48 155
2092.59 154
2092.69 153
2092.80 152
2092.90 153
2093.01 155
2093.11 159
2093.22 161
2093.32 161
2093.43 159
2093.53 153
2093.64 146
2093.74 140
2093.84 136
2093.95 138
2094.05 145
2094.16 159
2094.26 177
2094.37 196
2094.47 215
2094.58 232
2094.68 245
2094.79 253
2094.89 257
2095.00 257
2095.10 255
2095.21 252
2095.31 249
2095.42 245
2095.52 241
2095.63 237
2095.73 231
2095.84 225
2095.94 217
2096.05 207
2096.15 197
2096.26 186
2096.36 175
2096.47 164
2096.57 154
2096.67 144
2096.78 136
2096.88 130
2096.99 125
2097.09 122
2097.20 120
2097.30 118
2097.41 114
2097.51 108
2097.62 102
2097.72 94
2097.83 88
2097.93 83
2098.04 81
2098.14 83
2098.25 89
2098.35 98
2098.46 110
2098.56 124
2098.67 139
2098.77 155
2098.88 170
2098.98 183
2099.09 192
2099.19 196
2099.30 196
2099.40 190
2099.51 180
2099.61 166
2099.72 149
2099.82 129
2099.93 107
2100.03 84
2100.14 61
2100.24 38
2100.35 16
2100.45 0
2100.56 0
2100.66 0
2100.77 0
2100.87 0
2100.98 0
2101.08 0
2101.19 0
2101.29 0
2101.40 27
2101.50 56
2101.61 85
2101.71 111
2101.82 134
2101.92 151
2102.03 163
2102.13 169
2102.24 172
2102.34 172
2102.45 171
2102.55 171
2102.66 173
2102.76 177
2102.87 182
2102.97 188
2103.08 192
2103.18 194
2103.29 193
2103.39 190
2103.50 184
2103.60 178
2103.71 172
2103.81 167
2103.92 164
2104.02 162
2104.13 162
2104.23 164
2104.34 167
2104.44 173
2104.55 182
2104.65 194
2104.76 208
2104.86 223
2104.97 239
2105.07 253
2105.18 266
2105.28 275
2105.39 281
2105.49 285
2105.60 286
2105.70 285
2105.81 282
2105.91 276
2106.02 268
2106.12 256
2106.23 242
2106.33 227
2106.44 213
2106.54 200
2106.65 189
2106.75 181
2106.86 175
2106.96 169
2107.07 164
2107.17 159
2107.28 153
2107.38 148
2107.49 145
2107.59 144
2107.70 145
2107.80 147
2107.91 149
2108.01 150
2108.12 148
2108.22 144
2108.33 137
2108.43 131
2108.54 126
2108.64 126
2108.75 130
2108.85 139
2108.96 150
2109.06 163
2109.17 176
2109.27 187
2109.38 198
2109.49 207
2109.59 218
2109.70 228
2109.80 240
2109.91 251
2110.01 261
2110.12 268
2110.22 271
2110.33 271
2110.43 267
2110.54 260
2110.64 253
2110.75 244
2110.85 236
2110.96 228
2111.06 219
2111.17 207
2111.27 194
2111.38 179
2111.48 164
2111.59 149
2111.69 137
2111.80 128
2111.90 124
2112.01 124
2112.12 129
2112.22 137
2112.33 147
2112.43 158
2112.54 169
2112.64 178
2112.75 186
2112.85 189
2112.96 189
2113.06 185
2113.17 179
2113.27 170
2113.38 162
2113.48 154
2113.59 149
2113.69 146
2113.80 145
2113.90 143
2114.01 138
2114.12 130
2114.22 120
2114.33 107
2114.43 95
2114.54 84
2114.64 76
2114.75 71
2114.85 69
2114.96 66
2115.06 62
2115.17 55
2115.27 47
2115.38 37
2115.48 27
2115.59 20
2115.69 17
2115.80 18
2115.91 22
2116.01 30
2116.12 39
2116.22 48
2116.33 57
2116.43 62
2116.54 66
2116.64 67
2116.75 66
2116.85 66
2116.96 66
2117.06 68
2117.17 74
2117.27 83
2117.38 94
2117.49 107
2117.59 121
2117.70 134
2117.80 145
2117.91 155
2118.01 163
2118.12 169
2118.22 172
2118.33 173
2118.43 171
2118.54 169
2118.64 166
2118.75 164
2118.86 164
2118.96 165
2119.07 168
2119.17 170
2119.28 171
2119.38 169
2119.49 164
2119.59 156
2119.70 145
2119.80 133
2119.91 119
2120.01 105
2120.12 90
2120.23 75
2120.33 59
2120.44 45
2120.54 33
2120.65 26
2120.75 24
2120.86 26
2120.96 33
2121.07 42
2121.17 53
2121.28 63
2121.39 71
2121.49 79
2121.60 85
2121.70 92
2121.81 101
2121.91 111
2122.02 125
2122.12 140
2122.23 157
2122.33 173
2122.44 187
2122.55 196
2122.65 199
2122.76 193
2122.86 179
2122.97 157
2123.07 128
2123.18 96
2123.28 63
2123.39 33
2123.50 8
2123.60 0
2123.71 0
2123.81 0
2123.92 0
2124.02 0
2124.13 0
2124.23 0
2124.34 0
2124.45 4
2124.55 14
2124.66 24
2124.76 34
2124.87 41
2124.97 47
2125.08 50
2125.18 52
2125.29 55
2125.39 58
2125.50 61
2125.61 65
2125.71 67
2125.82 67
2125.92 62
2126.03 52
2126.13 39
2126.24 25
2126.35 15
2126.45 10
2126.56 13
2126.66 25
2126.77 42
2126.87 63
2126.98 81
2127.08 93
2127.19 96
2127.30 89
2127.40 72
2127.51 50
2127.61 25
2127.72 4
2127.82 0
2127.93 0
2128.03 0
2128.14 1
2128.25 19
2128.35 37
2128.46 53
2128.56 63
2128.67 67
2128.77 67
2128.88 63
2128.99 60
2129.09 59
2129.20 60
2129.30 65
2129.41 72
2129.51 80
2129.62 87
2129.73 94
2129.83 100
2129.94 108
2130.04 116
2130.15 127
2130.25 139
2130.36 155
2130.46 171
2130.57 188
2130.68 203
2130.78 216
2130.89 225
2130.99 227
2131.10 222
2131.20 209
2131.31 188
2131.42 161
2131.52 132
2131.63 102
2131.73 77
2131.84 60
2131.94 52
2132.05 54
2132.16 66
2132.26 85
2132.37 110
2132.47 138
2132.58 167
2132.68 193
2132.79 215
2132.90 230
2133.00 239
2133.11 240
2133.21 233
2133.32 219
2133.43 201
2133.53 181
2133.64 163
2133.74 148
2133.85 137
2133.95 131
2134.06 128
2134.17 126
2134.27 122
2134.38 115
2134.48 106
2134.59 96
2134.69 86
2134.80 79
2134.91 77
2135.01 82
2135.12 94
2135.22 110
2135.33 130
2135.44 149
2135.54 167
2135.65 181
2135.75 188
2135.86 189
2135.96 183
2136.07 171
2136.18 154
2136.28 134
2136.39 114
2136.49 96
2136.60 82
2136.71 74
2136.81 70
2136.92 71
2137.02 73
2137.13 74
2137.23 73
2137.34 69
2137.45 64
2137.55 58
2137.66 54
2137.76 54
2137.87 59
2137.98 68
2138.08 79
2138.19 92
2138.29 104
2138.40 114
2138.50 121
2138.61 124
2138.72 123
2138.82 119
2138.93 114
2139.03 107
2139.14 100
2139.25 92
2139.35 83
2139.46 74
2139.56 63
2139.67 51
2139.78 38
2139.88 25
2139.99 15
2140.09 9
2140.20 6
2140.31 6
2140.41 11
2140.52 17
2140.62 26
2140.73 35
2140.83 44
2140.94 53
2141.05 62
2141.15 68
2141.26 70
2141.36 69
2141.47 64
2141.58 56
2141.68 45
2141.79 33
2141.89 22
2142.00 11
2142.11 1
2142.21 0
2142.32 0
2142.42 0
2142.53 0
2142.64 0
2142.74 0
2142.85 0
2142.95 0
2143.06 14
2143.17 31
2143.27 45
2143.38 55
2143.48 60
2143.59 60
2143.70 57
2143.80 52
2143.91 47
2144.01 45
2144.12 47
2144.23 52
2144.33 61
2144.44 71
2144.54 80
2144.65 88
2144.76 94
2144.86 97
2144.97 97
2145.07 96
2145.18 94
2145.29 92
2145.39 91
2145.50 91
2145.61 91
2145.71 93
2145.82 96
2145.92 103
2146.03 112
2146.14 124
2146.24 138
2146.35 153
2146.45 169
2146.56 182
2146.67 191
2146.77 196
2146.88 197
2146.98 194
2147.09 188
2147.20 183
2147.30 180
2147.41 181
2147.51 184
2147.62 190
2147.73 196
2147.83 202
2147.94 205
2148.05 205
2148.15 201
2148.26 195
2148.36 188
2148.47 180
2148.58 174
2148.68 169
2148.79 166
2148.89 164
2149.00 160
2149.11 151
2149.21 136
2149.32 116
2149.42 92
2149.53 67
2149.64 47
2149.74 37
2149.85 37
2149.96 49
2150.06 69
2150.17 95
2150.27 121
2150.38 146
2150.49 166
2150.59 182
2150.70 196
2150.81 208
2150.91 220
2151.02 233
2151.12 245
2151.23 257
2151.34 265
2151.44 270
2151.55 270
2151.65 264
2151.76 253
2151.87 239
2151.97 225
2152.08 212
2152.19 203
2152.29 198
2152.40 197
2152.50 195
2152.61 191
2152.72 180
2152.82 162
2152.93 138
2153.04 111
2153.14 85
2153.25 64
2153.35 52
2153.46 50
2153.57 58
2153.67 74
2153.78 96
2153.89 121
2153.99 146
2154.10 169
2154.20 188
2154.31 203
2154.42 213
2154.52 219
2154.63 222
2154.74 223
2154.84 223
2154.95 222
2155.05 220
2155.16 217
2155.27 213
2155.37 208
2155.48 200
2155.59 192
2155.69 182
2155.80 172
2155.91 164
2156.01 158
2156.12 154
2156.22 154
2156.33 155
2156.44 156
2156.54 156
2156.65 153
2156.76 145
2156.86 134
2156.97 121
2157.08 109
2157.18 100
2157.29 97
2157.39 100
2157.50 108
2157.61 119
2157.71 130
2157.82 140
2157.93 145
2158.03 147
2158.14 146
2158.25 142
2158.35 136
2158.46 129
2158.56 121
2158.67 110
2158.78 97
2158.88 82
2158.99 66
2159.10 52
2159.20 42
2159.31 37
2159.42 38
2159.52 43
2159.63 52
2159.73 62
2159.84 70
2159.95 74
2160.05 73
2160.16 69
2160.27 64
2160.37 61
2160.48 63
2160.59 72
2160.69 88
2160.80 108
2160.91 130
2161.01 149
2161.12 162
2161.22 169
2161.33 170
2161.44 167
2161.54 159
2161.65 149
2161.76 137
2161.86 122
2161.97 105
2162.08 87
2162.18 68
2162.29 53
2162.40 43
2162.50 40
2162.61 44
2162.72 54
2162.82 67
2162.93 80
2163.03 91
2163.14 99
2163.25 103
2163.35 105
2163.46 108
2163.57 112
2163.67 118
2163.78 127
2163.89 136
2163.99 145
2164.10 150
2164.21 152
2164.31 147
2164.42 139
2164.53 126
2164.63 112
2164.74 97
2164.85 85
2164.95 76
2165.06 70
2165.16 66
2165.27 63
2165.38 58
2165.48 51
2165.59 42
2165.70 33
2165.80 26
2165.91 22
2166.02 23
2166.12 29
2166.23 39
2166.34 49
2166.44 60
2166.55 67
2166.66 72
2166.76 75
2166.87 77
2166.98 77
2167.08 79
2167.19 80
2167.30 81
2167.40 83
2167.51 84
2167.62 84
2167.72 84
2167.83 84
2167.94 84
2168.04 83
2168.15 80
2168.26 75
2168.36 70
2168.47 65
2168.58 60
2168.68 58
2168.79 57
2168.90 58
2169.00 57
2169.11 55
2169.22 49
2169.32 40
2169.43 29
2169.54 18
2169.64 11
2169.75 9
2169.86 12
2169.96 19
2170.07 27
2170.18 34
2170.28 39
2170.39 40
2170.50 39
2170.60 37
2170.71 36
2170.82 37
2170.92 41
2171.03 47
2171.14 55
2171.24 62
2171.35 67
2171.46 69
2171.56 67
2171.67 62
2171.78 54
2171.88 43
2171.99 30
2172.10 17
2172.20 6
2172.31 0
2172.42 0
2172.52 0
2172.63 0
2172.74 2
2172.84 14
2172.95 26
2173.06 36
2173.16 43
2173.27 47
2173.38 46
2173.48 43
2173.59 39
2173.70 36
2173.80 37
2173.91 39
2174.02 43
2174.12 46
2174.23 46
2174.34 41
2174.44 31
2174.55 17
2174.66 3
2174.76 0
2174.87 0
2174.98 0
2175.09 0
2175.19 0
2175.30 0
2175.41 0
2175.51 0
2175.62 8
2175.73 16
2175.83 23
2175.94 31
2176.05 37
2176.15 41
2176.26 42
2176.37 40
2176.47 34
2176.58 26
2176.69 17
2176.79 9
2176.90 6
2177.01 8
2177.11 14
2177.22 24
2177.33 36
2177.44 48
2177.54 57
2177.65 64
2177.76 68
2177.86 71
2177.97 73
2178.08 75
2178.18 77
2178.29 78
2178.40 76
2178.50 70
2178.61 60
2178.72 46
2178.82 30
2178.93 16
2179.04 7
2179.15 5
2179.25 10
2179.36 23
2179.47 39
2179.57 56
2179.68 72
2179.79 84
2179.89 90
2180.00 91
2180.11 88
2180.21 81
2180.32 73
2180.43 66
2180.53 59
2180.64 54
2180.75 51
2180.86 50
2180.96 51
2181.07 52
2181.18 53
2181.28 55
2181.39 57
2181.50 59
2181.60 60
2181.71 60
2181.82 58
2181.93 54
2182.03 48
2182.14 40
2182.25 32
2182.35 25
2182.46 19
2182.57 15
2182.67 15
2182.78 18
2182.89 25
2182.99 37
2183.10 53
2183.21 71
2183.32 90
2183.42 107
2183.53 120
2183.64 128
2183.74 130
2183.85 128
2183.96 124
2184.06 118
2184.17 113
2184.28 109
2184.39 107
2184.49 108
2184.60 111
2184.71 116
2184.81 122
2184.92 128
2185.03 132
2185.13 133
2185.24 131
2185.35 124
2185.46 117
2185.56 110
2185.67 107
2185.78 108
2185.88 115
2185.99 125
2186.10 136
2186.21 145
2186.31 150
2186.42 149
2186.53 143
2186.63 134
2186.74 126
2186.85 121
2186.95 121
2187.06 125
2187.17 135
2187.28 146
2187.38 157
2187.49 166
2187.60 171
2187.70 172
2187.81 171
2187.92 168
2188.03 166
2188.13 166
2188.24 168
2188.35 172
2188.45 177
2188.56 182
2188.67 185
2188.78 184
2188.88 179
2188.99 170
2189.10 158
2189.20 144
2189.31 128
2189.42 112
2189.53 98
2189.63 85
2189.74 74
2189.85 66
2189.95 60
2190.06 57
2190.17 55
2190.28 54
2190.38 53
2190.49 54
2190.60 55
2190.70 56
2190.81 57
2190.92 59
2191.03 60
2191.13 59
2191.24 57
2191.35 54
2191.45 51
2191.56 48
2191.67 46
2191.78 46
2191.88 48
2191.99 51
2192.10 55
2192.21 59
2192.31 62
2192.42 66
2192.53 71
2192.63 78
2192.74 87
2192.85 95
2192.96 103
2193.06 106
2193.17 105
2193.28 98
2193.38 88
2193.49 78
2193.60 69
2193.71 63
2193.81 60
2193.92 57
2194.03 53
2194.14 47
2194.24 38
2194.35 29
2194.46 20
2194.56 16
2194.67 16
2194.78 20
2194.89 27
2194.99 34
2195.10 40
2195.21 43
2195.32 44
2195.42 43
2195.53 45
2195.64 49
2195.74 56
2195.85 64
2195.96 72
2196.07 78
2196.17 78
2196.28 71
2196.39 59
2196.50 43
2196.60 25
2196.71 8
2196.82 0
2196.92 0
2197.03 0
2197.14 0
2197.25 0
2197.35 0
2197.46 0
2197.57 0
2197.68 5
2197.78 10
2197.89 15
2198.00 20
2198.11 25
2198.21 32
2198.32 40
2198.43 47
2198.54 52
2198.64 55
2198.75 55
2198.86 52
2198.96 47
2199.07 40
2199.18 33
2199.29 27
2199.39 23
2199.50 21
2199.61 20
2199.72 20
2199.82 20
2199.93 19
2200.04 17
2200.15 14
2200.25 10
2200.36 7
2200.47 4
2200.58 2
2200.68 2
2200.79 4
2200.90 8
2201.01 14
2201.11 22
2201.22 32
2201.33 43
2201.43 55
2201.54 67
2201.65 77
2201.76 86
2201.86 92
2201.97 95
2202.08 96
2202.19 95
2202.29 92
2202.40 88
2202.51 84
2202.62 78
2202.72 73
2202.83 68
2202.94 63
2203.05 59
2203.15 56
2203.26 57
2203.37 62
2203.48 72
2203.58 85
2203.69 102
2203.80 119
2203.91 133
2204.01 143
2204.12 144
2204.23 137
2204.34 122
2204.44 100
2204.55 76
2204.66 52
2204.77 32
2204.87 16
2204.98 7
2205.09 5
2205.20 7
2205.30 12
2205.41 18
2205.52 22
2205.63 24
2205.73 24
2205.84 21
2205.95 17
2206.06 14
2206.16 14
2206.27 17
2206.38 23
2206.49 31
2206.59 41
2206.70 51
2206.81 59
2206.92 65
2207.03 68
2207.13 70
2207.24 72
2207.35 76
2207.46 82
2207.56 92
2207.67 106
2207.78 122
2207.89 140
2207.99 155
2208.10 167
2208.21 173
2208.32 172
2208.42 165
2208.53 154
2208.64 142
2208.75 133
2208.85 128
2208.96 129
2209.07 136
2209.18 145
2209.28 153
2209.39 158
2209.50 157
2209.61 150
2209.72 137
2209.82 123
2209.93 110
2210.04 100
2210.15 93
2210.25 91
2210.36 92
2210.47 94
2210.58 96
2210.68 98
2210.79 100
2210.90 102
2211.01 107
2211.11 114
2211.22 123
2211.33 134
2211.44 145
2211.55 156
2211.65 165
2211.76 173
2211.87 182
2211.98 191
2212.08 200
2212.19 209
2212.30 218
2212.41 225
2212.51 231
2212.62 233
2212.73 235
2212.84 237
2212.95 240
2213.05 244
2213.16 248
2213.27 251
2213.38 250
2213.48 245
2213.59 234
2213.70 218
2213.81 199
2213.92 178
2214.02 157
2214.13 136
2214.24 116
2214.35 97
2214.45 81
2214.56 68
2214.67 57
2214.78 49
2214.88 43
2214.99 38
2215.10 31
2215.21 24
2215.32 15
2215.42 5
2215.53 0
2215.64 0
2215.75 0
2215.85 0
2215.96 0
2216.07 0
2216.18 0
2216.29 0
2216.39 4
2216.50 11
2216.61 16
2216.72 20
2216.83 24
2216.93 26
2217.04 28
2217.15 30
2217.26 32
2217.36 36
2217.47 40
2217.58 44
2217.69 49
2217.80 52
2217.90 56
2218.01 60
2218.12 66
2218.23 73
2218.33 84
2218.44 98
2218.55 113
2218.66 128
2218.77 141
2218.87 151
2218.98 158
2219.09 163
2219.20 168
2219.31 174
2219.41 182
2219.52 193
2219.63 205
2219.74 217
2219.84 226
2219.95 230
2220.06 230
2220.17 224
2220.28 214
2220.38 201
2220.49 189
2220.60 177
2220.71 169
2220.82 164
2220.92 162
2221.03 164
2221.14 167
2221.25 170
2221.36 173
2221.46 176
2221.57 177
2221.68 177
2221.79 174
2221.90 168
2222.00 158
2222.11 145
2222.22 131
2222.33 115
2222.43 101
2222.54 89
2222.65 80
2222.76 74
2222.87 70
2222.97 67
2223.08 64
2223.19 62
2223.30 61
2223.41 62
2223.51 65
2223.62 70
2223.73 77
2223.84 85
2223.95 94
2224.05 102
2224.16 108
2224.27 113
2224.38 115
2224.49 117
2224.59 118
2224.70 118
2224.81 117
2224.92 116
2225.03 113
2225.13 110
2225.24 107
2225.35 104
2225.46 104
2225.57 108
2225.67 117
2225.78 131
2225.89 149
2226.00 170
2226.11 192
2226.21 213
2226.32 232
2226.43 249
2226.54 262
2226.65 272
2226.75 279
2226.86 283
2226.97 284
2227.08 283
2227.19 279
2227.30 274
2227.40 267
2227.51 261
2227.62 256
2227.73 251
2227.84 247
2227.94 244
2228.05 242
2228.16 241
2228.27 241
2228.38 241
2228.48 242
2228.59 242
2228.70 239
2228.81 233
2228.92 223
2229.02 209
2229.13 192
2229.24 175
2229.35 159
2229.46 147
2229.57 138
2229.67 134
2229.78 132
2229.89 132
2230.00 133
2230.11 133
2230.21 132
2230.32 130
2230.43 127
2230.54 123
2230.65 117
2230.75 109
2230.86 101
2230.97 93
2231.08 87
2231.19 84
2231.30 84
2231.40 89
2231.51 98
2231.62 110
2231.73 123
2231.84 137
2231.94 149
2232.05 157
2232.16 160
2232.27 158
2232.38 152
2232.49 145
2232.59 139
2232.70 139
2232.81 145
2232.92 158
2233.03 177
2233.13 197
2233.24 214
2233.35 223
2233.46 222
2233.57 211
2233.68 191
2233.78 167
2233.89 142
2234.00 121
2234.11 106
2234.22 96
2234.33 92
2234.43 91
2234.54 94
2234.65 97
2234.76 100
2234.87 103
2234.97 107
2235.08 110
2235.19 114
2235.30 119
2235.41 126
2235.52 133
2235.62 142
2235.73 151
2235.84 160
2235.95 167
2236.06 170
2236.17 171
2236.27 168
2236.38 162
2236.49 154
2236.60 145
2236.71 136
2236.82 127
2236.92 119
2237.03 111
2237.14 102
2237.25 92
2237.36 79
2237.47 64
2237.57 48
2237.68 31
2237.79 15
2237.90 1
2238.01 0
2238.11 0
2238.22 0
2238.33 0
2238.44 0
2238.55 0
2238.66 0
2238.76 4
2238.87 9
2238.98 11
2239.09 13
2239.20 13
2239.31 13
2239.42 15
2239.52 17
2239.63 21
2239.74 27
2239.85 32
2239.96 37
2240.07 41
2240.17 44
2240.28 47
2240.39 49
2240.50 52
2240.61 56
2240.72 60
2240.82 64
2240.93 67
2241.04 69
2241.15 69
2241.26 69
2241.37 69
2241.47 70
2241.58 72
2241.69 73
2241.80 73
2241.91 71
2242.02 66
2242.12 59
2242.23 53
2242.34 49
2242.45 50
2242.56 57
2242.67 70
2242.78 85
2242.88 99
2242.99 109
2243.10 111
2243.21 105
2243.32 91
2243.43 71
2243.53 50
2243.64 29
2243.75 11
2243.86 0
2243.97 0
2244.08 0
2244.19 0
2244.29 1
2244.40 6
2244.51 11
2244.62 14
2244.73 15
2244.84 16
2244.94 16
2245.05 16
2245.16 17
2245.27 17
2245.38 17
2245.49 15
2245.60 12
2245.70 7
2245.81 3
2245.92 0
2246.03 1
2246.14 4
2246.25 8
2246.36 14
2246.46 20
2246.57 24
2246.68 28
2246.79 32
2246.90 37
2247.01 43
2247.12 51
2247.22 60
2247.33 67
2247.44 72
2247.55 75
2247.66 76
2247.77 76
2247.88 77
2247.98 80
2248.09 84
2248.20 89
2248.31 94
2248.42 98
2248.53 99
2248.64 98
2248.74 95
2248.85 91
2248.96 87
2249.07 82
2249.18 79
2249.29 76
2249.40 73
2249.50 71
2249.61 69
2249.72 66
2249.83 63
2249.94 58
2250.05 52
2250.16 44
2250.26 35
2250.37 27
2250.48 19
2250.59 15
2250.70 16
2250.81 22
2250.92 33
2251.02 49
2251.13 66
2251.24 83
2251.35 96
2251.46 103
2251.57 104
2251.68 100
2251.79 92
2251.89 83
2252.00 75
2252.11 69
2252.22 66
2252.33 65
2252.44 64
2252.55 61
2252.65 56
2252.76 47
2252.87 34
2252.98 20
2253.09 5
2253.20 0
2253.31 0
2253.42 0
2253.52 0
2253.63 0
2253.74 0
2253.85 0
2253.96 0
2254.07 4
2254.18 9
2254.29 15
2254.39 23
2254.50 31
2254.61 39
2254.72 46
2254.83 51
2254.94 52
2255.05 50
2255.15 45
2255.26 38
2255.37 33
2255.48 31
2255.59 34
2255.70 43
2255.81 58
2255.92 77
2256.03 98
2256.13 118
2256.24 135
2256.35 148
2256.46 155
2256.57 158
2256.68 156
2256.79 151
2256.90 145
2257.00 138
2257.11 132
2257.22 128
2257.33 127
2257.44 128
2257.55 134
2257.66 144
2257.77 160
2257.87 178
2257.98 199
2258.09 221
2258.20 241
2258.31 257
2258.42 269
2258.53 277
2258.64 280
2258.74 278
2258.85 273
2258.96 266
2259.07 255
2259.18 244
2259.29 233
2259.40 222
2259.51 214
2259.62 206
2259.72 201
2259.83 195
2259.94 189
2260.05 181
2260.16 171
2260.27 159
2260.38 146
2260.49 132
2260.60 119
2260.70 106
2260.81 93
2260.92 82
2261.03 71
2261.14 62
2261.25 53
2261.36 48
2261.47 45
2261.58 45
2261.68 49
2261.79 56
2261.90 65
2262.01 75
2262.12 85
2262.23 94
2262.34 104
2262.45 113
2262.56 124
2262.66 137
2262.77 153
2262.88 169
2262.99 185
2263.10 198
2263.21 206
2263.32 205
2263.43 196
2263.54 178
2263.64 154
2263.75 126
2263.86 99
2263.97 77
2264.08 61
2264.19 53
2264.30 51
2264.41 53
2264.52 57
2264.63 61
2264.73 63
2264.84 64
2264.95 65
2265.06 67
2265.17 71
2265.28 76
2265.39 80
2265.50 83
2265.61 81
2265.72 76
2265.82 68
2265.93 60
2266.04 53
2266.15 49
2266.26 48
2266.37 50
2266.48 53
2266.59 55
2266.70 54
2266.81 51
2266.91 46
2267.02 41
2267.13 39
2267.24 40
2267.35 47
2267.46 58
2267.57 72
2267.68 87
2267.79 101
2267.90 111
2268.00 118
2268.11 122
2268.22 121
2268.33 119
2268.44 115
2268.55 112
2268.66 110
2268.77 110
2268.88 112
2268.99 116
2269.10 121
2269.20 126
2269.31 129
2269.42 129
2269.53 129
2269.64 128
2269.75 130
2269.86 134
2269.97 140
2270.08 149
2270.19 157
2270.30 164
2270.40 166
2270.51 162
2270.62 153
2270.73 140
2270.84 124
2270.95 106
2271.06 90
2271.17 77
2271.28 66
2271.39 60
2271.50 59
2271.60 61
2271.71 68
2271.82 78
2271.93 90
2272.04 105
2272.15 121
2272.26 138
2272.37 157
2272.48 175
2272.59 191
2272.70 204
2272.81 211
2272.91 211
2273.02 202
2273.13 185
2273.24 162
2273.35 137
2273.46 111
2273.57 89
2273.68 73
2273.79 65
2273.90 65
2274.01 72
2274.12 85
2274.22 101
2274.33 118
2274.44 133
2274.55 145
2274.66 150
2274.77 151
2274.88 146
2274.99 140
2275.10 132
2275.21 126
2275.32 122
2275.43 119
2275.54 119
2275.64 120
2275.75 120
2275.86 121
2275.97 122
2276.08 123
2276.19 124
2276.30 127
2276.41 129
2276.52 132
2276.63 134
2276.74 137
2276.85 142
2276.96 149
2277.07 159
2277.17 172
2277.28 188
2277.39 203
2277.50 216
2277.61 224
2277.72 227
2277.83 225
2277.94 220
2278.05 213
2278.16 207
2278.27 203
2278.38 201
2278.49 198
2278.60 193
2278.70 185
2278.81 172
2278.92 155
2279.03 135
2279.14 112
2279.25 89
2279.36 66
2279.47 45
2279.58 27
2279.69 15
2279.80 9
2279.91 10
2280.02 18
2280.13 32
2280.23 48
2280.34 65
2280.45 77
2280.56 85
2280.67 87
2280.78 84
2280.89 77
2281.00 70
2281.11 63
2281.22 60
2281.33 59
2281.44 61
2281.55 65
2281.66 68
2281.77 71
2281.88 73
2281.98 74
2282.09 74
2282.20 75
2282.31 76
2282.42 77
2282.53 79
2282.64 81
2282.75 84
2282.86 87
2282.97 90
2283.08 91
2283.19 89
2283.30 83
2283.41 74
2283.52 61
2283.63 45
2283.74 29
2283.84 14
2283.95 1
2284.06 0
2284.17 0
2284.28 0
2284.39 0
2284.50 0
2284.61 0
2284.72 0
2284.83 0
2284.94 6
2285.05 24
2285.16 44
2285.27 64
2285.38 82
2285.49 97
2285.60 108
2285.71 112
2285.82 113
2285.92 109
2286.03 102
2286.14 95
2286.25 89
2286.36 86
2286.47 86
2286.58 90
2286.69 97
2286.80 106
2286.91 117
2287.02 129
2287.13 141
2287.24 153
2287.35 161
2287.46 166
2287.57 165
2287.68 159
2287.79 148
2287.90 134
2288.01 120
2288.11 107
2288.22 99
2288.33 95
2288.44 95
2288.55 99
2288.66 104
2288.77 110
2288.88 114
2288.99 115
2289.10 114
2289.21 109
2289.32 100
2289.43 88
2289.54 73
2289.65 57
2289.76 40
2289.87 24
2289.98 10
2290.09 0
2290.20 0
2290.31 0
2290.42 0
2290.53 0
2290.63 11
2290.74 24
2290.85 39
2290.96 54
2291.07 70
2291.18 84
2291.29 99
2291.40 112
2291.51 124
2291.62 136
2291.73 145
2291.84 150
2291.95 151
2292.06 148
2292.17 140
2292.28 129
2292.39 116
2292.50 102
2292.61 87
2292.72 71
2292.83 54
2292.94 36
2293.05 18
2293.16 3
2293.27 0
2293.38 0
2293.49 0
2293.59 0
2293.70 6
2293.81 19
2293.92 32
2294.03 45
2294.14 57
2294.25 70
2294.36 82
2294.47 94
2294.58 105
2294.69 113
2294.80 117
2294.91 116
2295.02 111
2295.13 104
2295.24 96
2295.35 91
2295.46 90
2295.57 93
2295.68 100
2295.79 107
2295.90 115
2296.01 119
2296.12 121
2296.23 119
2296.34 115
2296.45 109
2296.56 104
2296.67 99
2296.78 95
2296.89 93
2297.00 93
2297.11 96
2297.22 102
2297.32 110
2297.43 119
2297.54 128
2297.65 137
2297.76 144
2297.87 149
2297.98 153
2298.09 154
2298.20 156
2298.31 158
2298.42 160
2298.53 165
2298.64 170
2298.75 176
2298.86 182
2298.97 184
2299.08 183
2299.19 177
2299.30 167
2299.41 156
2299.52 144
2299.63 137
2299.74 135
2299.85 141
2299.96 153
2300.07 169
2300.18 186
2300.29 198
2300.40 204
2300.51 202
2300.62 192
2300.73 177
2300.84 160
2300.95 145
2301.06 133
2301.17 127
2301.28 126
2301.39 129
2301.50 135
2301.61 142
2301.72 151
2301.83 160
2301.94 171
2302.05 185
2302.16 200
2302.27 216
2302.38 232
2302.49 247
2302.60 259
2302.71 268
2302.82 274
2302.93 277
2303.04 279
2303.15 281
2303.26 284
2303.37 289
2303.48 295
2303.59 301
2303.70 308
2303.80 316
2303.91 324
2304.02 331
2304.13 339
2304.24 346
2304.35 352
2304.46 356
2304.57 358
2304.68 355
2304.79 348
2304.90 338
2305.01 326
2305.12 314
2305.23 304
2305.34 297
2305.45 295
2305.56 297
2305.67 303
2305.78 310
2305.89 317
2306.00 323
2306.11 325
2306.22 325
2306.33 323
2306.44 321
2306.55 321
2306.66 324
2306.77 330
2306.88 340
2306.99 350
2307.10 360
2307.21 367
2307.32 371
2307.43 372
2307.54 370
2307.65 366
2307.76 360
2307.87 353
2307.98 345
2308.09 337
2308.20 329
2308.31 323
2308.42 319
2308.53 318
2308.64 319
2308.75 321
2308.86 325
2308.97 327
2309.08 326
2309.19 320
2309.30 312
2309.41 300
2309.52 287
2309.63 274
2309.74 262
2309.85 253
2309.96 244
2310.07 235
2310.18 224
2310.29 211
2310.40 196
2310.51 181
2310.62 167
2310.73 154
2310.84 145
2310.95 138
2311.06 133
2311.17 126
2311.28 117
2311.40 105
2311.51 92
2311.62 80
2311.73 70
2311.84 65
2311.95 65
2312.06 72
2312.17 82
2312.28 94
2312.39 107
2312.50 118
2312.61 128
2312.72 136
2312.83 142
2312.94 144
2313.05 141
2313.16 134
2313.27 121
2313.38 105
2313.49 88
2313.60 73
2313.71 64
2313.82 62
2313.93 67
2314.04 77
2314.15 89
2314.26 101
2314.37 110
2314.48 116
2314.59 119
2314.70 119
2314.81 117
2314.92 115
2315.03 112
2315.14 109
2315.25 107
2315.36 106
2315.47 106
2315.58 108
2315.69 109
2315.80 109
2315.91 107
2316.02 102
2316.13 94
2316.24 84
2316.35 74
2316.46 64
2316.57 57
2316.68 55
2316.79 58
2316.90 67
2317.01 81
2317.12 99
2317.23 116
2317.34 131
2317.45 140
2317.56 142
2317.67 137
2317.78 128
2317.90 119
2318.01 113
2318.12 113
2318.23 121
2318.34 135
2318.45 152
2318.56 169
2318.67 183
2318.78 193
2318.89 197
2319.00 199
2319.11 199
2319.22 200
2319.33 203
2319.44 209
2319.55 218
2319.66 227
2319.77 237
2319.88 247
2319.99 253
2320.10 257
2320.21 258
2320.32 256
2320.43 251
2320.54 244
2320.65 238
2320.76 231
2320.87 225
2320.98 220
2321.09 215
2321.20 210
2321.31 204
2321.42 199
2321.53 193
2321.64 189
2321.76 185
2321.87 184
2321.98 184
2322.09 187
2322.20 191
2322.31 197
2322.42 203
2322.53 210
2322.64 216
2322.75 220
2322.86 223
2322.97 223
2323.08 221
2323.19 215
2323.30 205
2323.41 192
2323.52 176
2323.63 158
2323.74 138
2323.85 120
2323.96 102
2324.07 88
2324.18 77
2324.29 68
2324.40 62
2324.51 57
2324.62 53
2324.74 48
2324.85 42
2324.96 37
2325.07 33
2325.18 31
2325.29 31
2325.40 31
2325.51 32
2325.62 30
2325.73 27
2325.84 20
2325.95 11
2326.06 1
2326.17 0
2326.28 0
2326.39 0
2326.50 0
2326.61 0
2326.72 0
2326.83 0
2326.94 0
2327.05 8
2327.17 15
2327.28 21
2327.39 26
2327.50 31
2327.61 33
2327.72 34
2327.83 34
2327.94 31
2328.05 27
2328.16 21
2328.27 15
2328.38 8
2328.49 2
2328.60 0
2328.71 0
2328.82 0
2328.93 0
2329.04 6
2329.15 17
2329.26 32
2329.37 50
2329.49 68
2329.60 87
2329.71 104
2329.82 117
2329.93 126
2330.04 129
2330.15 127
2330.26 121
2330.37 114
2330.48 109
2330.59 106
2330.70 108
2330.81 112
2330.92 119
2331.03 125
2331.14 129
2331.25 130
2331.36 128
2331.48 123
2331.59 116
2331.70 108
2331.81 100
2331.92 94
2332.03 89
2332.14 87
2332.25 86
2332.36 86
2332.47 86
2332.58 83
2332.69 78
2332.80 70
2332.91 59
2333.02 46
2333.13 35
2333.24 26
2333.36 20
2333.47 19
2333.58 20
2333.69 23
2333.80 27
2333.91 31
2334.02 33
2334.13 34
2334.24 35
2334.35 35
2334.46 38
2334.57 42
2334.68 48
2334.79 54
2334.90 60
2335.01 63
2335.13 61
2335.24 53
2335.35 40
2335.46 23
2335.57 5
2335.68 0
2335.79 0
2335.90 0
2336.01 0
2336.12 0
2336.23 0
2336.34 0
2336.45 0
2336.56 14
2336.67 32
2336.79 50
2336.90 67
2337.01 81
2337.12 93
2337.23 101
2337.34 104
2337.45 103
2337.56 95
2337.67 84
2337.78 70
2337.89 56
2338.00 45
2338.11 38
2338.22 35
2338.34 37
2338.45 42
2338.56 49
2338.67 56
2338.78 60
2338.89 63
2339.00 64
2339.11 63
2339.22 61
2339.33 59
2339.44 56
2339.55 54
2339.66 53
2339.78 53
2339.89 55
2340.00 61
2340.11 71
2340.22 84
2340.33 101
2340.44 119
2340.55 138
2340.66 156
2340.77 172
2340.88 184
2340.99 191
2341.10 194
2341.22 192
2341.33 186
2341.44 177
2341.55 167
2341.66 156
2341.77 145
2341.88 135
2341.99 124
2342.10 112
2342.21 101
2342.32 91
2342.43 84
2342.55 80
2342.66 81
2342.77 87
2342.88 97
2342.99 108
2343.10 119
2343.21 127
2343.32 132
2343.43 133
2343.54 130
2343.65 125
2343.76 118
2343.88 111
2343.99 104
2344.10 98
2344.21 92
2344.32 87
2344.43 84
2344.54 81
2344.65 80
2344.76 80
2344.87 82
2344.98 86
2345.10 90
2345.21 94
2345.32 96
2345.43 95
2345.54 90
2345.65 81
2345.76 68
2345.87 55
2345.98 42
2346.09 31
2346.20 24
2346.32 21
2346.43 23
2346.54 29
2346.65 36
2346.76 44
2346.87 49
2346.98 51
2347.09 47
2347.20 37
2347.31 22
2347.42 5
2347.54 0
2347.65 0
2347.76 0
2347.87 0
2347.98 0
2348.09 0
2348.20 0
2348.31 6
2348.42 15
2348.53 21
2348.65 24
2348.76 26
2348.87 28
2348.98 31
2349.09 34
2349.20 36
2349.31 37
2349.42 35
2349.53 32
2349.64 29
2349.75 26
2349.87 26
2349.98 29
2350.09 37
2350.20 47
2350.31 58
2350.42 68
2350.53 79
2350.64 88
2350.75 97
2350.87 105
2350.98 112
2351.09 117
2351.20 118
2351.31 115
2351.42 106
2351.53 92
2351.64 77
2351.75 62
2351.86 51
2351.98 45
2352.09 45
2352.20 50
2352.31 60
2352.42 72
2352.53 84
2352.64 95
2352.75 104
2352.86 113
2352.98 119
2353.09 125
2353.20 129
2353.31 131
2353.42 130
2353.53 126
2353.64 119
2353.75 109
2353.86 96
2353.97 83
2354.09 71
2354.20 59
2354.31 48
2354.42 39
2354.53 31
2354.64 23
2354.75 16
2354.86 9
2354.98 4
2355.09 1
2355.20 1
2355.31 4
2355.42 10
2355.53 17
2355.64 24
2355.75 28
2355.86 28
2355.98 22
2356.09 12
2356.20 1
2356.31 0
2356.42 0
2356.53 0
2356.64 0
2356.75 0
2356.86 0
2356.98 0
2357.09 5
2357.20 9
2357.31 13
2357.42 17
2357.53 24
2357.64 36
2357.75 51
2357.87 68
2357.98 83
2358.09 93
2358.20 96
2358.31 91
2358.42 81
2358.53 68
2358.64 56
2358.75 48
2358.87 45
2358.98 48
2359.09 55
2359.20 63
2359.31 71
2359.42 76
2359.53 78
2359.64 77
2359.76 72
2359.87 67
2359.98 62
2360.09 59
2360.20 57
2360.31 58
2360.42 60
2360.53 64
2360.65 68
2360.76 73
2360.87 77
2360.98 81
2361.09 85
2361.20 89
2361.31 92
2361.42 93
2361.54 92
2361.65 90
2361.76 87
2361.87 83
2361.98 79
2362.09 76
2362.20 72
2362.32 70
2362.43 66
2362.54 62
2362.65 56
2362.76 49
2362.87 41
2362.98 35
2363.09 31
2363.21 31
2363.32 36
2363.43 46
2363.54 59
2363.65 73
2363.76 89
2363.87 103
2363.98 117
2364.10 129
2364.21 138
2364.32 145
2364.43 149
2364.54 149
2364.65 145
2364.76 135
2364.88 122
2364.99 108
2365.10 95
2365.21 84
2365.32 76
2365.43 72
2365.54 69
2365.66 66
2365.77 63
2365.88 59
2365.99 56
2366.10 53
2366.21 52
2366.32 50
2366.43 48
2366.55 42
2366.66 31
2366.77 15
2366.88 0
2366.99 0
2367.10 0
2367.21 0
2367.33 0
2367.44 0
2367.55 0
2367.66 0
2367.77 19
2367.88 43
2367.99 64
2368.11 79
2368.22 88
2368.33 91
2368.44 89
2368.55 84
2368.66 77
2368.77 70
2368.89 64
2369.00 58
2369.11 54
2369.22 50
2369.33 45
2369.44 41
2369.56 40
2369.67 42
2369.78 49
2369.89 63
2370.00 82
2370.11 104
2370.22 127
2370.34 147
2370.45 162
2370.56 172
2370.67 176
2370.78 177
2370.89 177
2371.00 176
2371.12 174
2371.23 172
2371.34 167
2371.45 159
2371.56 147
2371.67 134
2371.79 118
2371.90 103
2372.01 89
2372.12 77
2372.23 67
2372.34 61
2372.45 58
2372.57 62
2372.68 71
2372.79 85
2372.90 104
2373.01 125
2373.12 144
2373.24 161
2373.35 171
2373.46 175
2373.57 171
2373.68 163
2373.79 151
2373.90 137
2374.02 124
2374.13 113
2374.24 106
2374.35 103
2374.46 104
2374.57 109
2374.69 118
2374.80 129
2374.91 141
2375.02 153
2375.13 164
2375.24 174
2375.36 181
2375.47 188
2375.58 195
2375.69 200
2375.80 203
2375.91 204
2376.02 200
2376.14 193
2376.25 182
2376.36 168
2376.47 154
2376.58 142
2376.69 133
2376.81 126
2376.92 120
2377.03 113
2377.14 104
2377.25 92
2377.36 79
2377.48 67
2377.59 59
2377.70 58
2377.81 62
2377.92 72
2378.03 84
2378.15 96
2378.26 106
2378.37 113
2378.48 116
2378.59 117
2378.70 116
2378.82 116
2378.93 116
2379.04 118
2379.15 120
2379.26 122
2379.37 123
2379.49 121
2379.60 118
2379.71 112
2379.82 105
2379.93 97
2380.04 87
2380.16 78
2380.27 68
2380.38 58
2380.49 48
2380.60 39
2380.72 32
2380.83 29
2380.94 29
2381.05 33
2381.16 38
2381.27 43
2381.39 47
2381.50 47
2381.61 42
2381.72 33
2381.83 22
2381.94 9
2382.06 0
2382.17 0
2382.28 0
2382.39 0
2382.50 0
2382.62 0
2382.73 0
2382.84 0
2382.95 0
2383.06 9
2383.17 20
2383.29 31
2383.40 42
2383.51 54
2383.62 65
2383.73 76
2383.84 89
2383.96 103
2384.07 120
2384.18 139
2384.29 158
2384.40 178
2384.52 195
2384.63 207
2384.74 214
2384.85 215
2384.96 212
2385.07 206
2385.19 198
2385.30 190
2385.41 183
2385.52 178
2385.63 175
2385.75 174
2385.86 175
2385.97 176
2386.08 178
2386.19 178
2386.31 177
2386.42 172
2386.53 164
2386.64 153
2386.75 141
2386.86 128
2386.98 117
2387.09 108
2387.20 103
2387.31 103
2387.42 106
2387.54 113
2387.65 120
2387.76 126
2387.87 130
2387.98 129
2388.10 124
2388.21 116
2388.32 107
2388.43 101
2388.54 98
2388.66 101
2388.77 107
2388.88 116
2388.99 125
2389.10 132
2389.21 134
2389.33 132
2389.44 126
2389.55 117
2389.66 107
2389.77 96
2389.89 84
2390.00 71
2390.11 57
2390.22 44
2390.33 32
2390.45 22
2390.56 16
2390.67 14
2390.78 15
2390.89 17
2391.01 19
2391.12 20
2391.23 18
2391.34 14
2391.45 9
2391.57 5
2391.68 3
2391.79 4
2391.90 7
2392.01 11
2392.13 15
2392.24 19
2392.35 22
2392.46 25
2392.57 27
2392.69 28
2392.80 29
2392.91 29
2393.02 27
2393.13 24
2393.25 19
2393.36 12
2393.47 5
2393.58 0
2393.69 0
2393.81 0
2393.92 0
2394.03 0
2394.14 0
2394.25 0
2394.37 0
2394.48 5
2394.59 16
2394.70 27
2394.81 37
2394.93 46
2395.04 55
2395.15 64
2395.26 72
2395.37 80
2395.49 87
2395.60 92
2395.71 95
2395.82 94
2395.94 91
2396.05 88
2396.16 87
2396.27 88
2396.38 94
2396.50 102
2396.61 113
2396.72 125
2396.83 137
2396.94 147
2397.06 155
2397.17 158
2397.28 156
2397.39 148
2397.50 134
2397.62 115
2397.73 93
2397.84 73
2397.95 57
2398.07 48
2398.18 46
2398.29 51
2398.40 61
2398.51 72
2398.63 81
2398.74 87
2398.85 90
2398.96 90
2399.07 89
2399.19 88
2399.30 87
2399.41 87
2399.52 86
2399.64 84
2399.75 81
2399.86 75
2399.97 69
2400.08 63
2400.20 58
2400.31 56
2400.42 56
2400.53 58
2400.65 61
2400.76 64
2400.87 65
2400.98 67
2401.09 68
2401.21 70
2401.32 73
2401.43 75
2401.54 76
2401.66 75
2401.77 70
2401.88 62
2401.99 51
2402.10 40
2402.22 31
2402.33 24
2402.44 21
2402.55 20
2402.67 21
2402.78 23
2402.89 26
2403.00 29
2403.11 34
2403.23 42
2403.34 52
2403.45 66
2403.56 82
2403.68 100
2403.79 117
2403.90 133
2404.01 144
2404.12 151
2404.24 152
2404.35 147
2404.46 137
2404.57 125
2404.69 111
2404.80 97
2404.91 85
2405.02 74
2405.14 66
2405.25 59
2405.36 53
2405.47 47
2405.58 42
2405.70 37
2405.81 34
2405.92 31
2406.03 27
2406.15 22
2406.26 16
2406.37 9
2406.48 2
2406.60 0
2406.71 0
2406.82 0
2406.93 0
2407.05 0
2407.16 0
2407.27 0
2407.38 0
2407.49 1
2407.61 9
2407.72 18
2407.83 29
2407.94 40
2408.06 48
2408.17 52
2408.28 51
2408.39 47
2408.51 41
2408.62 35
2408.73 30
2408.84 29
2408.96 32
2409.07 38
2409.18 47
2409.29 55
2409.41 61
2409.52 63
2409.63 61
2409.74 56
2409.85 50
2409.97 46
2410.08 47
2410.19 55
2410.30 71
2410.42 91
2410.53 114
2410.64 136
2410.75 153
2410.87 164
2410.98 168
2411.09 168
2411.20 165
2411.32 163
2411.43 162
2411.54 164
2411.65 168
2411.77 173
2411.88 177
2411.99 178
2412.10 176
2412.22 171
2412.33 165
2412.44 156
2412.55 147
2412.67 139
2412.78 131
2412.89 125
2413.00 121
2413.12 120
2413.23 120
2413.34 122
2413.45 125
2413.57 127
2413.68 126
2413.79 122
2413.90 115
2414.02 106
2414.13 99
2414.24 94
2414.35 93
2414.47 97
2414.58 106
2414.69 119
2414.80 134
2414.92 149
2415.03 164
2415.14 177
2415.25 186
2415.37 190
2415.48 190
2415.59 185
2415.70 175
2415.82 163
2415.93 150
2416.04 138
2416.15 129
2416.27 125
2416.38 125
2416.49 128
2416.60 133
2416.72 137
2416.83 138
2416.94 135
2417.05 127
2417.17 116
2417.28 102
2417.39 88
2417.51 75
2417.62 65
2417.73 58
2417.84 56
2417.96 56
2418.07 59
2418.18 62
2418.29 65
2418.41 67
2418.52 66
2418.63 64
2418.74 59
2418.86 54
2418.97 50
2419.08 46
2419.19 45
2419.31 45
2419.42 47
2419.53 48
2419.64 48
2419.76 46
2419.87 41
2419.98 34
2420.10 27
2420.21 20
2420.32 15
2420.43 13
2420.55 14
2420.66 16
2420.77 20
2420.88 25
2421.00 30
2421.11 34
2421.22 38
2421.33 41
2421.45 42
2421.56 40
2421.67 35
2421.79 28
2421.90 20
2422.01 12
2422.12 7
2422.24 6
2422.35 8
2422.46 13
2422.57 19
2422.69 23
2422.80 23
2422.91 18
2423.03 8
2423.14 0
2423.25 0
2423.36 0
2423.48 0
2423.59 0
2423.70 0
2423.81 0
2423.93 6
2424.04 22
2424.15 40
2424.27 59
2424.38 77
2424.49 92
2424.60 104
2424.72 112
2424.83 116
2424.94 117
2425.05 116
2425.17 114
2425.28 111
2425.39 108
2425.51 103
2425.62 97
2425.73 90
2425.84 82
2425.96 74
2426.07 69
2426.18 66
2426.30 66
2426.41 67
2426.52 69
2426.63 69
2426.75 68
2426.86 66
2426.97 62
2427.09 58
2427.20 55
2427.31 55
2427.42 56
2427.54 60
2427.65 66
2427.76 72
2427.88 79
2427.99 85
2428.10 90
2428.21 93
2428.33 95
2428.44 93
2428.55 90
2428.66 84
2428.78 76
2428.89 67
2429.00 58
2429.12 49
2429.23 41
2429.34 35
2429.46 33
2429.57 36
2429.68 42
2429.79 52
2429.91 63
2430.02 74
2430.13 84
2430.25 91
2430.36 96
2430.47 100
2430.58 103
2430.70 104
2430.81 105
2430.92 105
2431.04 103
2431.15 100
2431.26 98
2431.37 96
2431.49 98
2431.60 102
2431.71 108
2431.83 115
2431.94 121
2432.05 124
2432.16 124
2432.28 121
2432.39 118
2432.50 116
2432.62 117
2432.73 121
2432.84 130
2432.96 141
2433.07 153
2433.18 162
2433.29 169
2433.41 173
2433.52 175
2433.63 177
2433.75 179
2433.86 181
2433.97 185
2434.09 187
2434.20 187
2434.31 184
2434.42 178
2434.54 170
2434.65 160
2434.76 151
2434.88 144
2434.99 141
2435.10 143
2435.22 148
2435.33 155
2435.44 162
2435.55 165
2435.67 164
2435.78 157
2435.89 147
2436.01 135
2436.12 123
2436.23 114
2436.35 109
2436.46 107
2436.57 107
2436.68 110
2436.80 115
2436.91 120
2437.02 128
2437.14 137
2437.25 148
2437.36 161
2437.48 172
2437.59 182
2437.70 187
2437.81 189
2437.93 186
2438.04 180
2438.15 172
2438.27 162
2438.38 152
2438.49 141
2438.61 131
2438.72 122
2438.83 114
2438.95 109
2439.06 107
2439.17 109
2439.28 113
2439.40 118
2439.51 125
2439.62 132
2439.74 138
2439.85 144
2439.96 149
2440.08 153
2440.19 154
2440.30 151
2440.42 144
2440.53 132
2440.64 118
2440.76 104
2440.87 94
2440.98 89
2441.09 90
2441.21 96
2441.32 105
2441.43 113
2441.55 119
2441.66 122
2441.77 122
2441.89 120
2442.00 116
2442.11 112
2442.23 108
2442.34 104
2442.45 98
2442.57 90
2442.68 83
2442.79 76
2442.91 72
2443.02 71
2443.13 72
2443.25 74
2443.36 78
2443.47 82
2443.58 84
2443.70 87
2443.81 91
2443.92 96
2444.04 104
2444.15 114
2444.26 124
2444.38 135
2444.49 146
2444.60 154
2444.72 160
2444.83 162
2444.94 163
2445.06 161
2445.17 158
2445.28 156
2445.40 156
2445.51 158
2445.62 165
2445.74 177
2445.85 192
2445.96 209
2446.08 225
2446.19 238
2446.30 246
2446.42 248
2446.53 244
2446.64 236
2446.76 226
2446.87 216
2446.98 206
2447.10 197
2447.21 189
2447.32 182
2447.44 177
2447.55 173
2447.66 171
2447.78 171
2447.89 173
2448.00 175
2448.11 177
2448.23 179
2448.34 181
2448.45 183
2448.57 188
2448.68 196
2448.79 207
2448.91 220
2449.02 234
2449.13 248
2449.25 259
2449.36 265
2449.47 267
2449.59 262
2449.70 251
2449.81 235
2449.93 215
2450.04 193
2450.15 173
2450.27 156
2450.38 143
2450.49 135
2450.61 130
2450.72 128
2450.84 125
2450.95 120
2451.06 114
2451.18 107
2451.29 101
2451.40 98
2451.52 99
2451.63 104
2451.74 112
2451.86 121
2451.97 129
2452.08 133
2452.20 133
2452.31 127
2452.42 118
2452.54 106
2452.65 94
2452.76 84
2452.88 75
2452.99 70
2453.10 69
2453.22 70
2453.33 74
2453.44 81
2453.56 89
2453.67 97
2453.78 105
2453.90 112
2454.01 119
2454.12 125
2454.24 129
2454.35 132
2454.46 133
2454.58 130
2454.69 124
2454.80 116
2454.92 106
2455.03 97
2455.15 90
2455.26 85
2455.37 83
2455.49 82
2455.60 81
2455.71 78
2455.83 71
2455.94 61
2456.05 49
2456.17 39
2456.28 30
2456.39 26
2456.51 26
2456.62 32
2456.73 42
2456.85 54
2456.96 69
2457.07 85
2457.19 102
2457.30 118
2457.41 133
2457.53 147
2457.64 158
2457.76 166
2457.87 170
2457.98 169
2458.10 164
2458.21 154
2458.32 140
2458.44 125
2458.55 109
2458.66 95
2458.78 84
2458.89 77
2459.00 74
2459.12 75
2459.23 77
2459.35 80
2459.46 81
2459.57 81
2459.69 79
2459.80 75
2459.91 71
2460.03 69
2460.14 69
2460.25 72
2460.37 78
2460.48 86
2460.59 95
2460.71 105
2460.82 113
2460.94 119
2461.05 124
2461.16 127
2461.28 130
2461.39 133
2461.50 137
2461.62 141
2461.73 145
2461.84 148
2461.96 146
2462.07 140
2462.19 129
2462.30 114
2462.41 96
2462.53 80
2462.64 67
2462.75 59
2462.87 58
2462.98 63
2463.09 73
2463.21 87
2463.32 101
2463.44 114
2463.55 124
2463.66 131
2463.78 137
2463.89 141
2464.00 145
2464.12 149
2464.23 154
2464.34 157
2464.46 160
2464.57 161
2464.69 161
2464.80 161
2464.91 163
2465.03 167
2465.14 174
2465.25 182
2465.37 191
2465.48 198
2465.60 204
2465.71 206
2465.82 205
2465.94 202
2466.05 197
2466.16 193
2466.28 191
2466.39 193
2466.51 199
2466.62 212
2466.73 228
2466.85 247
2466.96 266
2467.07 281
2467.19 291
2467.30 295
2467.42 293
2467.53 287
2467.64 279
2467.76 271
2467.87 265
2467.98 262
2468.10 260
2468.21 259
2468.33 258
2468.44 253
2468.55 246
2468.67 235
2468.78 221
2468.89 207
2469.01 192
2469.12 179
2469.24 167
2469.35 158
2469.46 150
2469.58 144
2469.69 139
2469.80 134
2469.92 132
2470.03 131
2470.15 132
2470.26 136
2470.37 142
2470.49 149
2470.60 157
2470.72 165
2470.83 174
2470.94 182
2471.06 188
2471.17 191
2471.28 191
2471.40 187
2471.51 179
2471.63 167
2471.74 153
2471.85 139
2471.97 127
2472.08 118
2472.20 111
2472.31 108
2472.42 106
2472.54 105
2472.65 104
2472.76 103
2472.88 103
2472.99 105
2473.11 110
2473.22 117
2473.33 124
2473.45 128
2473.56 128
2473.68 121
2473.79 108
2473.90 89
2474.02 68
2474.13 46
2474.25 28
2474.36 14
2474.47 5
2474.59 0
2474.70 0
2474.81 0
2474.93 0
2475.04 0
2475.16 1
2475.27 1
2475.38 1
2475.50 0
2475.61 0
2475.73 0
2475.84 0
2475.95 0
2476.07 1
2476.18 4
2476.30 9
2476.41 15
2476.52 22
2476.64 30
2476.75 41
2476.87 53
2476.98 66
2477.09 80
2477.21 93
2477.32 105
2477.44 114
2477.55 120
2477.66 123
2477.78 122
2477.89 119
2478.01 115
2478.12 109
2478.23 103
2478.35 98
2478.46 94
2478.58 92
2478.69 92
2478.80 95
2478.92 99
2479.03 104
2479.15 109
2479.26 111
2479.37 111
2479.49 107
2479.60 100
2479.72 91
2479.83 81
2479.94 72
2480.06 64
2480.17 57
2480.29 53
2480.40 50
2480.51 48
2480.63 46
2480.74 45
2480.86 45
2480.97 47
2481.08 50
2481.20 56
2481.31 63
2481.43 70
2481.54 77
2481.65 82
2481.77 85
2481.88 85
2482.00 84
2482.11 80
2482.23 76
2482.34 72
2482.45 67
2482.57 63
2482.68 60
2482.80 58
2482.91 57
2483.02 58
2483.14 59
2483.25 60
2483.37 59
2483.48 56
2483.59 49
2483.71 40
2483.82 28
2483.94 15
2484.05 2
2484.17 0
2484.28 0
2484.39 0
2484.51 0
2484.62 0
2484.74 0
2484.85 0
2484.96 0
2485.08 5
2485.19 11
2485.31 18
2485.42 25
2485.54 32
2485.65 39
2485.76 49
2485.88 59
2485.99 71
2486.11 83
2486.22 95
2486.33 104
2486.45 109
2486.56 109
2486.68 104
2486.79 94
2486.91 82
2487.02 68
2487.13 55
2487.25 44
2487.36 38
2487.48 36
2487.59 38
2487.70 41
2487.82 46
2487.93 49
2488.05 51
2488.16 52
2488.28 51
2488.39 50
2488.50 50
2488.62 52
2488.73 56
2488.85 61
2488.96 67
2489.08 73
2489.19 79
2489.30 82
2489.42 85
2489.53 86
2489.65 87
2489.76 87
2489.88 86
2489.99 84
2490.10 82
2490.22 78
2490.33 73
2490.45 69
2490.56 67
2490.68 66
2490.79 68
2490.90 71
2491.02 76
2491.13 80
2491.25 84
2491.36 89
2491.48 93
2491.59 98
2491.70 103
2491.82 107
2491.93 109
2492.05 109
2492.16 106
2492.28 103
2492.39 99
2492.50 98
2492.62 99
2492.73 102
2492.85 106
2492.96 107
2493.08 105
2493.19 98
2493.30 86
2493.42 71
2493.53 57
2493.65 46
2493.76 39
2493.88 38
2493.99 41
2494.11 46
2494.22 53
2494.33 58
2494.45 61
2494.56 62
2494.68 60
2494.79 59
2494.91 59
2495.02 63
2495.13 74
2495.25 92
2495.36 118
2495.48 150
2495.59 184
2495.71 217
2495.82 246
2495.94 269
2496.05 283
2496.16 289
2496.28 288
2496.39 282
2496.51 272
2496.62 260
2496.74 247
2496.85 234
2496.97 223
2497.08 216
2497.19 213
2497.31 216
2497.42 222
2497.54 233
2497.65 244
2497.77 254
2497.88 261
2498.00 265
2498.11 263
2498.22 256
2498.34 245
2498.45 229
2498.57 211
2498.68 190
2498.80 169
2498.91 149
2499.03 130
2499.14 114
2499.25 102
2499.37 92
2499.48 84
2499.60 78
2499.71 73
2499.83 68
2499.94 65
2500.06 65
2500.17 66
2500.29 70
2500.40 75
2500.51 80
2500.63 85
2500.74 89
2500.86 90
2500.97 90
2501.09 87
2501.20 82
2501.32 75
2501.43 65
2501.54 54
2501.66 42
2501.77 30
2501.89 20
2502.00 12
2502.12 10
2502.23 12
2502.35 18
2502.46 28
2502.58 39
2502.69 51
2502.80 61
2502.92 68
2503.03 72
2503.15 72
2503.26 69
2503.38 61
2503.49 51
2503.61 38
2503.72 23
2503.84 9
2503.95 0
2504.07 0
2504.18 0
2504.29 0
2504.41 0
2504.52 0
2504.64 0
2504.75 0
2504.87 1
2504.98 18
2505.10 35
2505.21 51
2505.33 65
2505.44 76
2505.56 85
2505.67 91
2505.78 96
2505.90 100
2506.01 105
2506.13 110
2506.24 114
2506.36 116
2506.47 115
2506.59 112
2506.70 105
2506.82 96
2506.93 85
2507.05 73
2507.16 60
2507.28 49
2507.39 40
2507.50 34
2507.62 33
2507.73 37
2507.85 46
2507.96 60
2508.08 76
2508.19 92
2508.31 108
2508.42 120
2508.54 130
2508.65 134
2508.77 135
2508.88 132
2509.00 127
2509.11 121
2509.22 115
2509.34 108
2509.45 101
2509.57 95
2509.68 87
2509.80 78
2509.91 67
2510.03 54
2510.14 38
2510.26 20
2510.37 4
2510.49 0
2510.60 0
2510.72 0
2510.83 0
2510.95 0
2511.06 19
2511.18 43
2511.29 66
2511.40 85
2511.52 98
2511.63 103
2511.75 101
2511.86 93
2511.98 84
2512.09 76
2512.21 72
2512.32 73
2512.44 79
2512.55 89
2512.67 100
2512.78 110
2512.90 117
2513.01 122
2513.13 125
2513.24 125
2513.36 124
2513.47 123
2513.59 121
2513.70 118
2513.82 114
2513.93 109
2514.05 106
2514.16 105
2514.27 107
2514.39 112
2514.50 121
2514.62 131
2514.73 143
2514.85 153
2514.96 160
2515.08 164
2515.19 165
2515.31 162
2515.42 155
2515.54 145
2515.65 131
2515.77 115
2515.88 96
2516.00 78
2516.11 61
2516.23 49
2516.34 42
2516.46 42
2516.57 49
2516.69 62
2516.80 79
2516.92 96
2517.03 114
2517.15 130
2517.26 143
2517.38 155
2517.49 165
2517.61 174
2517.72 182
2517.84 189
2517.95 195
2518.07 198
2518.18 199
2518.30 196
2518.41 191
2518.53 182
2518.64 172
2518.76 160
2518.87 148
2518.99 138
2519.10 129
2519.22 122
2519.33 117
2519.44 115
2519.56 114
2519.67 114
2519.79 114
2519.90 114
2520.02 113
2520.13 111
2520.25 108
2520.36 105
2520.48 102
2520.59 100
2520.71 100
2520.82 102
2520.94 106
2521.05 114
2521.17 124
2521.28 135
2521.40 144
2521.51 152
2521.63 155
2521.74 155
2521.86 151
2521.97 145
2522.09 138
2522.20 134
2522.32 131
2522.43 131
2522.55 132
2522.66 134
2522.78 135
2522.89 135
2523.01 133
2523.12 128
2523.24 123
2523.35 117
2523.47 112
2523.58 109
2523.70 107
2523.81 107
2523.93 111
2524.05 118
2524.16 128
2524.28 138
2524.39 148
2524.51 156
2524.62 160
2524.74 158
2524.85 152
2524.97 142
2525.08 131
2525.20 123
2525.31 117
2525.43 114
2525.54 114
2525.66 115
2525.77 114
2525.89 112
2526.00 106
2526.12 99
2526.23 92
2526.35 85
2526.46 79
2526.58 74
2526.69 69
2526.81 65
2526.92 61
2527.04 58
2527.15 55
2527.27 53
2527.38 54
2527.50 56
2527.61 61
2527.73 67
2527.84 74
2527.96 81
2528.07 87
2528.19 90
2528.30 92
2528.42 91
2528.53 90
2528.65 89
2528.76 90
2528.88 94
2528.99 101
2529.11 111
2529.23 122
2529.34 132
2529.46 142
2529.57 150
2529.69 158
2529.80 163
2529.92 167
2530.03 169
2530.15 168
2530.26 164
2530.38 157
2530.49 148
2530.61 138
2530.72 128
2530.84 120
2530.95 115
2531.07 110
2531.18 107
2531.30 102
2531.41 97
2531.53 90
2531.64 81
2531.76 71
2531.87 61
2531.99 50
2532.11 38
2532.22 26
2532.34 14
2532.45 3
2532.57 0
2532.68 0
2532.80 0
2532.91 0
2533.03 0
2533.14 0
2533.26 0
2533.37 0
2533.49 2
2533.60 13
2533.72 24
2533.83 36
2533.95 46
2534.06 55
2534.18 59
2534.30 61
2534.41 61
2534.53 61
2534.64 60
2534.76 62
2534.87 67
2534.99 76
2535.10 87
2535.22 101
2535.33 117
2535.45 133
2535.56 149
2535.68 164
2535.79 176
2535.91 186
2536.02 194
2536.14 201
2536.26 208
2536.37 214
2536.49 218
2536.60 220
2536.72 217
2536.83 209
2536.95 196
2537.06 179
2537.18 162
2537.29 146
2537.41 134
2537.52 127
2537.64 123
2537.76 121
2537.87 117
2537.99 111
2538.10 101
2538.22 89
2538.33 77
2538.45 66
2538.56 60
2538.68 58
2538.79 60
2538.91 64
2539.02 69
2539.14 74
2539.26 77
2539.37 81
2539.49 84
2539.60 87
2539.72 91
2539.83 95
2539.95 97
2540.06 97
2540.18 93
2540.29 85
2540.41 75
2540.52 65
2540.64 55
2540.76 49
2540.87 48
2540.99 52
2541.10 60
2541.22 71
2541.33 84
2541.45 95
2541.56 102
2541.68 105
2541.79 103
2541.91 97
2542.03 88
2542.14 78
2542.26 69
2542.37 61
2542.49 56
2542.60 53
2542.72 52
2542.83 52
2542.95 52
2543.06 52
2543.18 52
2543.30 54
2543.41 57
2543.53 62
2543.64 70
2543.76 80
2543.87 91
2543.99 102
2544.10 113
2544.22 124
2544.34 134
2544.45 142
2544.57 148
2544.68 153
2544.80 156
2544.91 158
2545.03 158
2545.14 157
2545.26 156
2545.38 155
2545.49 154
2545.61 154
2545.72 153
2545.84 152
2545.95 151
2546.07 148
2546.18 143
2546.30 135
2546.41 125
2546.53 113
2546.65 101
2546.76 90
2546.88 84
2546.99 82
2547.11 88
2547.22 98
2547.34 111
2547.46 125
2547.57 138
2547.69 148
2547.80 155
2547.92 158
2548.03 159
2548.15 159
2548.26 161
2548.38 162
2548.50 162
2548.61 161
2548.73 156
2548.84 146
2548.96 134
2549.07 119
2549.19 106
2549.30 97
2549.42 93
2549.54 96
2549.65 104
2549.77 114
2549.88 125
2550.00 136
2550.11 144
2550.23 152
2550.35 159
2550.46 169
2550.58 179
2550.69 191
2550.81 200
2550.92 205
2551.04 203
2551.16 196
2551.27 184
2551.39 171
2551.50 161
2551.62 156
2551.73 160
2551.85 169
2551.97 183
2552.08 198
2552.20 211
2552.31 219
2552.43 221
2552.54 217
2552.66 210
2552.77 200
2552.89 190
2553.01 180
2553.12 173
2553.24 167
2553.35 165
2553.47 164
2553.58 165
2553.70 165
2553.82 166
2553.93 165
2554.05 163
2554.16 160
2554.28 156
2554.40 152
2554.51 148
2554.63 143
2554.74 137
2554.86 131
2554.97 124
2555.09 117
2555.21 111
2555.32 107
2555.44 107
2555.55 109
2555.67 113
2555.78 119
2555.90 125
2556.02 130
2556.13 134
2556.25 137
2556.36 139
2556.48 139
2556.59 139
2556.71 136
2556.83 133
2556.94 126
2557.06 117
2557.17 105
2557.29 93
2557.41 81
2557.52 71
2557.64 63
2557.75 56
2557.87 50
2557.98 44
2558.10 34
2558.22 21
2558.33 6
2558.45 0
2558.56 0
2558.68 0
2558.80 0
2558.91 0
2559.03 0
2559.14 0
2559.26 0
2559.37 20
2559.49 42
2559.61 63
2559.72 84
2559.84 104
2559.95 121
2560.07 136
2560.19 148
2560.30 156
2560.42 160
2560.53 162
2560.65 163
2560.77 165
2560.88 169
2561.00 176
2561.11 183
2561.23 189
2561.34 192
2561.46 190
2561.58 184
2561.69 174
2561.81 161
2561.92 148
2562.04 135
2562.16 125
2562.27 116
2562.39 112
2562.50 111
2562.62 114
2562.74 119
2562.85 125
2562.97 130
2563.08 133
2563.20 134
2563.32 131
2563.43 127
2563.55 123
2563.66 120
2563.78 121
2563.90 126
2564.01 133
2564.13 143
2564.24 153
2564.36 162
2564.47 169
2564.59 173
2564.71 175
2564.82 176
2564.94 178
2565.05 180
2565.17 183
2565.29 189
2565.40 195
2565.52 201
2565.63 208
2565.75 214
2565.87 219
2565.98 226
2566.10 232
2566.21 239
2566.33 246
2566.45 251
2566.56 256
2566.68 257
2566.79 256
2566.91 250
2567.03 240
2567.14 226
2567.26 210
2567.38 191
2567.49 173
2567.61 158
2567.72 147
2567.84 143
2567.96 146
2568.07 155
2568.19 170
2568.30 188
2568.42 206
2568.54 223
2568.65 236
2568.77 245
2568.88 247
2569.00 245
2569.12 237
2569.23 225
2569.35 213
2569.46 201
2569.58 192
2569.70 186
2569.81 184
2569.93 187
2570.04 194
2570.16 202
2570.28 209
2570.39 214
2570.51 215
2570.63 212
2570.74 204
2570.86 192
2570.97 179
2571.09 165
2571.21 153
2571.32 144
2571.44 139
2571.55 137
2571.67 139
2571.79 143
2571.90 148
2572.02 153
2572.13 156
2572.25 157
2572.37 155
2572.48 150
2572.60 142
2572.72 133
2572.83 124
2572.95 115
2573.06 107
2573.18 100
2573.30 93
2573.41 88
2573.53 83
2573.65 80
2573.76 79
2573.88 81
2573.99 88
2574.11 99
2574.23 114
2574.34 131
2574.46 149
2574.57 166
2574.69 179
2574.81 186
2574.92 189
2575.04 186
2575.16 179
2575.27 169
2575.39 158
2575.50 147
2575.62 136
2575.74 128
2575.85 121
2575.97 116
2576.09 112
2576.20 107
2576.32 101
2576.43 94
2576.55 86
2576.67 77
2576.78 68
2576.90 60
2577.02 54
2577.13 51
2577.25 51
2577.36 54
2577.48 60
2577.60 69
2577.71 80
2577.83 93
2577.95 105
2578.06 115
2578.18 122
2578.29 125
2578.41 124
2578.53 120
2578.64 115
2578.76 111
2578.88 108
2578.99 108
2579.11 110
2579.22 116
2579.34 123
2579.46 131
2579.57 140
2579.69 150
2579.81 161
2579.92 172
2580.04 184
2580.16 195
2580.27 204
2580.39 212
2580.50 217
2580.62 220
2580.74 223
2580.85 227
2580.97 231
2581.09 236
2581.20 241
2581.32 245
2581.44 248
2581.55 251
2581.67 254
2581.78 258
2581.90 264
2582.02 272
2582.13 281
2582.25 291
2582.37 300
2582.48 307
2582.60 313
2582.72 318
2582.83 322
2582.95 326
2583.06 329
2583.18 332
2583.30 335
2583.41 337
2583.53 339
2583.65 338
2583.76 335
2583.88 330
2584.00 320
2584.11 307
2584.23 292
2584.34 275
2584.46 259
2584.58 246
2584.69 237
2584.81 232
2584.93 231
2585.04 232
2585.16 235
2585.28 238
2585.39 239
2585.51 239
2585.63 238
2585.74 235
2585.86 232
2585.98 228
2586.09 223
2586.21 218
2586.32 212
2586.44 204
2586.56 194
2586.67 183
2586.79 170
2586.91 158
2587.02 146
2587.14 137
2587.26 131
2587.37 127
2587.49 124
2587.61 123
2587.72 120
2587.84 117
2587.96 111
2588.07 102
2588.19 92
2588.30 81
2588.42 72
2588.54 64
2588.65 59
2588.77 55
2588.89 51
2589.00 44
2589.12 35
2589.24 21
2589.35 6
2589.47 0
2589.59 0
2589.70 0
2589.82 0
2589.94 0
2590.05 0
2590.17 0
2590.29 2
2590.40 14
2590.52 24
2590.64 32
2590.75 36
2590.87 38
2590.99 40
2591.10 42
2591.22 46
2591.33 55
2591.45 68
2591.57 85
2591.68 106
2591.80 128
2591.92 149
2592.03 167
2592.15 182
2592.27 194
2592.38 202
2592.50 206
2592.62 208
2592.73 207
2592.85 202
2592.97 194
2593.08 182
2593.20 165
2593.32 145
2593.43 123
2593.55 101
2593.67 80
2593.78 62
2593.90 47
2594.02 37
2594.13 31
2594.25 28
2594.37 26
2594.48 27
2594.60 28
2594.72 31
2594.83 35
2594.95 42
2595.07 52
2595.18 65
2595.30 81
2595.42 98
2595.53 115
2595.65 131
2595.77 143
2595.88 151
2596.00 157
2596.12 159
2596.23 159
2596.35 157
2596.47 155
2596.58 151
2596.70 146
2596.82 140
2596.93 134
2597.05 128
2597.17 124
2597.28 123
2597.40 124
2597.52 129
2597.63 135
2597.75 143
2597.87 150
2597.98 156
2598.10 158
2598.22 156
2598.33 151
2598.45 144
2598.57 136
2598.68 130
2598.80 125
2598.92 123
2599.04 123
2599.15 122
2599.27 121
2599.39 117
2599.50 111
2599.62 104
2599.74 98
2599.85 94
2599.97 94
2600.09 96
2600.20 101
2600.32 105
2600.44 109
2600.55 111
2600.67 110
2600.79 108
2600.90 104
2601.02 99
2601.14 93
2601.25 87
2601.37 79
2601.49 70
2601.60 61
2601.72 53
2601.84 48
2601.95 46
2602.07 49
2602.19 56
2602.31 66
2602.42 80
2602.54 95
2602.66 110
2602.77 125
2602.89 138
2603.01 147
2603.12 152
2603.24 151
2603.36 147
2603.47 139
2603.59 130
2603.71 121
2603.82 112
2603.94 105
2604.06 99
2604.17 94
2604.29 90
2604.41 86
2604.53 83
2604.64 82
2604.76 84
2604.88 89
2604.99 96
2605.11 105
2605.23 116
2605.34 127
2605.46 138
2605.58 147
2605.69 153
2605.81 157
2605.93 157
2606.05 154
2606.16 149
2606.28 144
2606.40 139
2606.51 135
2606.63 132
2606.75 131
2606.86 129
2606.98 125
2607.10 119
2607.21 109
2607.33 97
2607.45 83
2607.57 69
2607.68 55
2607.80 42
2607.92 31
2608.03 21
2608.15 13
2608.27 5
2608.38 0
2608.50 0
2608.62 0
2608.73 0
2608.85 0
2608.97 1
2609.09 10
2609.20 19
2609.32 27
2609.44 31
2609.55 31
2609.67 27
2609.79 18
2609.90 7
2610.02 0
2610.14 0
2610.26 0
2610.37 0
2610.49 0
2610.61 0
2610.72 0
2610.84 0
2610.96 11
2611.07 27
2611.19 42
2611.31 52
2611.43 57
2611.54 56
2611.66 49
2611.78 39
2611.89 28
2612.01 20
2612.13 17
2612.25 20
2612.36 28
2612.48 41
2612.60 55
2612.71 69
2612.83 81
2612.95 91
2613.06 100
2613.18 109
2613.30 119
2613.42 131
2613.53 142
2613.65 152
2613.77 157
2613.88 157
2614.00 153
2614.12 144
2614.24 133
2614.35 121
2614.47 111
2614.59 102
2614.70 96
2614.82 91
2614.94 87
2615.06 84
2615.17 82
2615.29 80
2615.41 77
2615.52 74
2615.64 71
2615.76 68
2615.87 67
2615.99 68
2616.11 72
2616.23 78
2616.34 86
2616.46 92
2616.58 96
2616.69 94
2616.81 88
2616.93 77
2617.05 65
2617.16 53
2617.28 46
2617.40 44
2617.51 49
2617.63 59
2617.75 74
2617.87 93
2617.98 113
2618.10 134
2618.22 153
2618.34 169
2618.45 180
2618.57 185
2618.69 182
2618.80 173
2618.92 159
2619.04 142
2619.16 125
2619.27 111
2619.39 100
2619.51 95
2619.62 94
2619.74 99
2619.86 108
2619.98 120
2620.09 132
2620.21 145
2620.33 155
2620.45 162
2620.56 164
2620.68 160
2620.80 150
2620.91 135
2621.03 116
2621.15 96
2621.27 78
2621.38 64
2621.50 56
2621.62 56
2621.73 63
2621.85 77
2621.97 93
2622.09 110
2622.20 124
2622.32 133
2622.44 136
2622.56 135
2622.67 131
2622.79 127
2622.91 125
2623.02 126
2623.14 133
2623.26 144
2623.38 156
2623.49 169
2623.61 179
2623.73 185
2623.85 185
2623.96 181
2624.08 175
2624.20 169
2624.32 167
2624.43 168
2624.55 174
2624.67 182
2624.78 191
2624.90 197
2625.02 199
2625.14 196
2625.25 190
2625.37 181
2625.49 172
2625.61 167
2625.72 165
2625.84 168
2625.96 175
2626.08 182
2626.19 189
2626.31 193
2626.43 193
2626.54 190
2626.66 183
2626.78 173
2626.90 163
2627.01 153
2627.13 145
2627.25 137
2627.37 131
2627.48 128
2627.60 127
2627.72 129
2627.84 135
2627.95 143
2628.07 154
2628.19 166
2628.31 177
2628.42 185
2628.54 190
2628.66 190
2628.78 185
2628.89 175
2629.01 162
2629.13 147
2629.25 132
2629.36 119
2629.48 108
2629.60 101
2629.71 98
2629.83 100
2629.95 105
2630.07 112
2630.18 121
2630.30 132
2630.42 142
2630.54 151
2630.65 157
2630.77 159
2630.89 156
2631.01 148
2631.12 136
2631.24 119
2631.36 101
2631.48 82
2631.59 65
2631.71 53
2631.83 47
2631.95 49
2632.06 58
2632.18 73
2632.30 93
2632.42 115
2632.53 135
2632.65 153
2632.77 166
2632.89 174
2633.00 179
2633.12 181
2633.24 183
2633.36 186
2633.47 191
2633.59 199
2633.71 208
2633.83 218
2633.94 228
2634.06 238
2634.18 246
2634.30 252
2634.41 257
2634.53 259
2634.65 259
2634.77 256
2634.88 250
2635.00 241
2635.12 229
2635.24 216
2635.36 202
2635.47 189
2635.59 178
2635.71 171
2635.83 168
2635.94 168
2636.06 170
2636.18 172
2636.30 172
2636.41 170
2636.53 164
2636.65 157
2636.77 148
2636.88 139
2637.00 130
2637.12 123
2637.24 117
2637.35 113
2637.47 110
2637.59 109
2637.71 110
2637.82 113
2637.94 118
2638.06 123
2638.18 127
2638.30 128
2638.41 126
2638.53 122
2638.65 116
2638.77 111
2638.88 108
2639.00 108
2639.12 109
2639.24 112
2639.35 113
2639.47 113
2639.59 110
2639.71 105
2639.82 99
2639.94 93
2640.06 88
2640.18 83
2640.30 78
2640.41 72
2640.53 65
2640.65 56
2640.77 46
2640.88 35
2641.00 23
2641.12 11
2641.24 0
2641.35 0
2641.47 0
2641.59 0
2641.71 0
2641.83 0
2641.94 0
2642.06 0
2642.18 0
2642.30 14
2642.41 30
2642.53 47
2642.65 62
2642.77 76
2642.88 87
2643.00 93
2643.12 95
2643.24 91
2643.36 83
2643.47 73
2643.59 61
2643.71 50
2643.83 43
2643.94 40
2644.06 41
2644.18 47
2644.30 56
2644.42 67
2644.53 77
2644.65 84
2644.77 87
2644.89 84
2645.00 77
2645.12 66
2645.24 52
2645.36 38
2645.48 23
2645.59 10
2645.71 0
2645.83 0
2645.95 0
2646.06 0
2646.18 0
2646.30 2
2646.42 19
2646.54 39
2646.65 61
2646.77 81
2646.89 98
2647.01 111
2647.13 119
2647.24 124
2647.36 126
2647.48 127
2647.60 127
2647.71 126
2647.83 123
2647.95 118
2648.07 109
2648.19 100
2648.30 90
2648.42 80
2648.54 73
2648.66 68
2648.78 64
2648.89 62
2649.01 60
2649.13 58
2649.25 57
2649.36 58
2649.48 61
2649.60 69
2649.72 79
2649.84 91
2649.95 102
2650.07 110
2650.19 112
2650.31 109
2650.43 101
2650.54 90
2650.66 78
2650.78 68
2650.90 63
2651.02 63
2651.13 69
2651.25 79
2651.37 92
2651.49 107
2651.60 120
2651.72 130
2651.84 136
2651.96 137
2652.08 134
2652.19 128
2652.31 120
2652.43 111
2652.55 102
2652.67 94
2652.78 87
2652.90 81
2653.02 77
2653.14 76
2653.26 76
2653.37 78
2653.49 81
2653.61 84
2653.73 85
2653.85 84
2653.96 79
2654.08 70
2654.20 59
2654.32 46
2654.44 34
2654.55 22
2654.67 12
2654.79 6
2654.91 4
2655.03 7
2655.14 13
2655.26 25
2655.38 40
2655.50 58
2655.62 77
2655.73 96
2655.85 111
2655.97 123
2656.09 129
2656.21 131
2656.32 128
2656.44 123
2656.56 117
2656.68 113
2656.80 110
2656.91 110
2657.03 111
2657.15 112
2657.27 111
2657.39 106
2657.50 99
2657.62 89
2657.74 78
2657.86 68
2657.98 62
2658.09 61
2658.21 65
2658.33 74
2658.45 84
2658.57 92
2658.69 98
2658.80 100
2658.92 96
2659.04 89
2659.16 82
2659.28 74
2659.39 69
2659.51 65
2659.63 63
2659.75 61
2659.87 59
2659.98 56
2660.10 52
2660.22 48
2660.34 46
2660.46 45
2660.58 47
2660.69 53
2660.81 61
2660.93 71
2661.05 81
2661.17 91
2661.28 98
2661.40 100
2661.52 99
2661.64 93
2661.76 83
2661.87 71
2661.99 59
2662.11 50
2662.23 45
2662.35 44
2662.47 47
2662.58 53
2662.70 62
2662.82 70
2662.94 76
2663.06 79
2663.17 79
2663.29 74
2663.41 67
2663.53 57
2663.65 45
2663.77 34
2663.88 24
2664.00 17
2664.12 13
2664.24 12
2664.36 16
2664.47 24
2664.59 36
2664.71 52
2664.83 70
2664.95 90
2665.07 108
2665.18 124
2665.30 136
2665.42 143
2665.54 145
2665.66 143
2665.78 137
2665.89 130
2666.01 121
2666.13 112
2666.25 101
2666.37 87
2666.48 72
2666.60 54
2666.72 35
2666.84 18
2666.96 4
2667.08 0
2667.19 0
2667.31 0
2667.43 6
2667.55 18
2667.67 32
2667.79 45
2667.90 56
2668.02 65
2668.14 71
2668.26 74
2668.38 75
2668.50 75
2668.61 75
2668.73 73
2668.85 71
2668.97 68
2669.09 65
2669.21 62
2669.32 60
2669.44 58
2669.56 57
2669.68 57
2669.80 59
2669.92 62
2670.03 66
2670.15 71
2670.27 76
2670.39 81
2670.51 85
2670.63 86
2670.74 86
2670.86 83
2670.98 78
2671.10 73
2671.22 70
2671.34 69
2671.45 74
2671.57 84
2671.69 99
2671.81 118
2671.93 139
2672.05 159
2672.16 175
2672.28 185
2672.40 187
2672.52 183
2672.64 173
2672.76 160
2672.87 147
2672.99 137
2673.11 130
2673.23 127
2673.35 125
2673.47 122
2673.59 118
2673.70 111
2673.82 102
2673.94 95
2674.06 89
2674.18 86
2674.30 86
2674.41 86
2674.53 85
2674.65 81
2674.77 73
2674.89 63
2675.01 52
2675.13 45
2675.24 43
2675.36 46
2675.48 54
2675.60 64
2675.72 74
2675.84 81
2675.95 84
2676.07 83
2676.19 77
2676.31 67
2676.43 55
2676.55 42
2676.67 28
2676.78 13
2676.90 0
2677.02 0
2677.14 0
2677.26 0
2677.38 0
2677.49 0
2677.61 0
2677.73 0
2677.85 0
2677.97 12
2678.09 26
2678.21 39
2678.32 49
2678.44 56
2678.56 60
2678.68 63
2678.80 64
2678.92 67
2679.04 71
2679.15 76
2679.27 80
2679.39 82
2679.51 79
2679.63 72
2679.75 61
2679.87 47
2679.98 33
2680.10 19
2680.22 8
2680.34 0
2680.46 0
2680.58 0
2680.70 0
2680.81 0
2680.93 0
2681.05 0
2681.17 0
2681.29 0
2681.41 0
2681.53 9
2681.64 19
2681.76 28
2681.88 36
2682.00 40
2682.12 41
2682.24 40
2682.36 38
2682.47 38
2682.59 40
2682.71 45
2682.83 51
2682.95 57
2683.07 61
2683.19 62
2683.30 59
2683.42 55
2683.54 50
2683.66 45
2683.78 42
2683.90 40
2684.02 39
2684.14 39
2684.25 38
2684.37 36
2684.49 34
2684.61 31
2684.73 27
2684.85 22
2684.97 15
2685.08 7
2685.20 0
2685.32 0
2685.44 0
2685.56 0
2685.68 0
2685.80 4
2685.92 14
2686.03 23
2686.15 32
2686.27 40
2686.39 49
2686.51 59
2686.63 72
2686.75 86
2686.86 102
2686.98 118
2687.10 131
2687.22 142
2687.34 149
2687.46 151
2687.58 148
2687.70 139
2687.81 125
2687.93 107
2688.05 86
2688.17 65
2688.29 47
2688.41 33
2688.53 26
2688.65 24
2688.76 27
2688.88 35
2689.00 45
2689.12 56
2689.24 67
2689.36 76
2689.48 84
2689.60 89
2689.71 93
2689.83 96
2689.95 98
2690.07 100
2690.19 101
2690.31 101
2690.43 100
2690.55 96
2690.67 90
2690.78 82
2690.90 73
2691.02 65
2691.14 58
2691.26 55
2691.38 55
2691.50 60
2691.62 67
2691.73 76
2691.85 86
2691.97 95
2692.09 104
2692.21 111
2692.33 116
2692.45 120
2692.57 122
2692.69 125
2692.80 129
2692.92 134
2693.04 141
2693.16 152
2693.28 167
2693.40 185
2693.52 206
2693.64 228
2693.75 251
2693.87 273
2693.99 294
2694.11 313
2694.23 330
2694.35 347
2694.47 361
2694.59 373
2694.71 382
2694.82 388
2694.94 392
2695.06 394
2695.18 396
2695.30 401
2695.42 408
2695.54 419
2695.66 432
2695.78 447
2695.89 461
2696.01 472
2696.13 480
2696.25 484
2696.37 484
2696.49 483
2696.61 480
2696.73 478
2696.85 476
2696.97 475
2697.08 473
2697.20 469
2697.32 462
2697.44 450
2697.56 434
2697.68 414
2697.80 392
2697.92 367
2698.04 344
2698.15 322
2698.27 304
2698.39 291
2698.51 281
2698.63 274
2698.75 270
2698.87 267
2698.99 264
2699.11 263
2699.23 263
2699.34 264
2699.46 266
2699.58 267
2699.70 266
2699.82 262
2699.94 253
2700.06 240
2700.18 223
2700.30 204
2700.42 184
2700.53 165
2700.65 147
2700.77 132
2700.89 120
2701.01 114
2701.13 113
2701.25 118
2701.37 126
2701.49 134
2701.61 140
2701.72 143
2701.84 141
2701.96 137
2702.08 131
2702.20 127
2702.32 128
2702.44 131
2702.56 137
2702.68 142
2702.80 143
2702.92 139
2703.03 130
2703.15 116
2703.27 100
2703.39 86
2703.51 77
2703.63 72
2703.75 70
2703.87 71
2703.99 73
2704.11 73
2704.23 71
2704.34 68
2704.46 65
2704.58 64
2704.70 65
2704.82 68
2704.94 71
2705.06 73
2705.18 72
2705.30 67
2705.42 58
2705.54 47
2705.65 36
2705.77 28
2705.89 24
2706.01 23
2706.13 25
2706.25 30
2706.37 35
2706.49 40
2706.61 45
2706.73 49
2706.85 53
2706.97 57
2707.08 62
2707.20 66
2707.32 70
2707.44 74
2707.56 78
2707.68 81
2707.80 85
2707.92 90
2708.04 95
2708.16 99
2708.28 102
2708.40 103
2708.51 102
2708.63 99
2708.75 96
2708.87 94
2708.99 94
2709.11 98
2709.23 104
2709.35 109
2709.47 114
2709.59 115
2709.71 114
2709.83 109
2709.94 103
2710.06 97
2710.18 92
2710.30 89
2710.42 88
2710.54 87
2710.66 85
2710.78 83
2710.90 79
2711.02 73
2711.14 65
2711.26 56
2711.38 44
2711.50 31
2711.61 17
2711.73 5
2711.85 0
2711.97 0
2712.09 0
2712.21 0
2712.33 9
2712.45 17
2712.57 22
2712.69 25
2712.81 24
2712.93 22
2713.05 20
2713.16 20
2713.28 22
2713.40 28
2713.52 34
2713.64 39
2713.76 42
2713.88 42
2714.00 39
2714.12 33
2714.24 26
2714.36 20
2714.48 17
2714.60 15
2714.72 16
2714.84 18
2714.95 21
2715.07 23
2715.19 23
2715.31 21
2715.43 18
2715.55 15
2715.67 12
2715.79 11
2715.91 11
2716.03 13
2716.15 14
2716.27 14
2716.39 11
2716.51 6
2716.63 0
2716.75 0
2716.86 0
2716.98 0
2717.10 0
2717.22 0
2717.34 0
2717.46 12
2717.58 27
2717.70 41
2717.82 51
2717.94 57
2718.06 60
2718.18 59
2718.30 57
2718.42 55
2718.54 56
2718.66 58
2718.77 62
2718.89 68
2719.01 75
2719.13 81
2719.25 87
2719.37 93
2719.49 100
2719.61 109
2719.73 121
2719.85 134
2719.97 150
2720.09 166
2720.21 182
2720.33 199
2720.45 214
2720.57 228
2720.69 242
2720.81 255
2720.92 268
2721.04 279
2721.16 289
2721.28 295
2721.40 298
2721.52 296
2721.64 291
2721.76 281
2721.88 268
2722.00 254
2722.12 238
2722.24 221
2722.36 201
2722.48 180
2722.60 156
2722.72 132
2722.84 108
2722.96 88
2723.08 75
2723.20 69
2723.31 70
2723.43 78
2723.55 88
2723.67 97
2723.79 103
2723.91 103
2724.03 96
2724.15 84
2724.27 68
2724.39 52
2724.51 35
2724.63 20
2724.75 7
2724.87 0
2724.99 0
2725.11 0
2725.23 0
2725.35 0
2725.47 0
2725.59 0
2725.71 0
2725.83 0
2725.94 4
2726.06 11
2726.18 18
2726.30 26
2726.42 32
2726.54 36
2726.66 39
2726.78 42
2726.90 44
2727.02 48
2727.14 55
2727.26 64
2727.38 76
2727.50 88
2727.62 97
2727.74 104
2727.86 105
2727.98 101
2728.10 93
2728.22 82
2728.34 70
2728.46 59
2728.58 51
2728.70 46
2728.82 42
2728.93 39
2729.05 36
2729.17 31
2729.29 24
2729.41 17
2729.53 9
2729.65 2
2729.77 0
2729.89 0
2730.01 0
2730.13 0
2730.25 0
2730.37 0
2730.49 0
2730.61 2
2730.73 4
2730.85 5
2730.97 5
2731.09 7
2731.21 10
2731.33 16
2731.45 25
2731.57 36
2731.69 47
2731.81 56
2731.93 62
2732.05 66
2732.17 67
2732.29 67
2732.41 69
2732.53 73
2732.65 78
2732.76 82
2732.88 85
2733.00 83
2733.12 75
2733.24 62
2733.36 46
2733.48 29
2733.60 14
2733.72 3
2733.84 0
2733.96 2
2734.08 13
2734.20 30
2734.32 51
2734.44 75
2734.56 100
2734.68 125
2734.80 149
2734.92 170
2735.04 187
2735.16 199
2735.28 206
2735.40 205
2735.52 196
2735.64 181
2735.76 162
2735.88 140
2736.00 118
2736.12 99
2736.24 83
2736.36 70
2736.48 61
2736.60 53
2736.72 45
2736.84 37
2736.96 29
2737.08 22
2737.20 17
2737.32 15
2737.44 16
2737.56 21
2737.68 29
2737.80 39
2737.92 48
2738.04 56
2738.16 64
2738.27 69
2738.39 74
2738.51 77
2738.63 79
2738.75 79
2738.87 78
2738.99 75
2739.11 71
2739.23 68
2739.35 65
2739.47 65
2739.59 68
2739.71 74
2739.83 83
2739.95 93
2740.07 104
2740.19 113
2740.31 120
2740.43 123
2740.55 122
2740.67 118
2740.79 110
2740.91 100
2741.03 90
2741.15 80
2741.27 71
2741.39 64
2741.51 60
2741.63 59
2741.75 59
2741.87 60
2741.99 61
2742.11 61
2742.23 59
2742.35 56
2742.47 53
2742.59 50
2742.71 49
2742.83 51
2742.95 57
2743.07 66
2743.19 78
2743.31 90
2743.43 101
2743.55 110
2743.67 116
2743.79 120
2743.91 122
2744.03 120
2744.15 116
2744.27 108
2744.39 96
2744.51 82
2744.63 67
2744.75 53
2744.87 41
2744.99 34
2745.11 31
2745.23 32
2745.35 35
2745.47 39
2745.59 43
2745.71 46
2745.83 48
2745.95 51
2746.07 53
2746.19 56
2746.31 60
2746.43 65
2746.55 72
2746.67 81
2746.79 91
2746.91 104
2747.03 117
2747.15 129
2747.27 141
2747.39 152
2747.51 161
2747.63 171
2747.75 181
2747.87 191
2747.99 201
2748.11 212
2748.23 221
2748.35 229
2748.47 236
2748.59 242
2748.71 247
2748.83 254
2748.95 261
2749.07 270
2749.19 280
2749.31 289
2749.43 297
2749.55 303
2749.67 306
2749.79 306
2749.91 304
2750.03 299
2750.15 294
2750.27 288
2750.39 281
2750.51 274
2750.63 267
2750.75 260
2750.87 256
2750.99 254
2751.11 253
2751.23 255
2751.35 259
2751.47 264
2751.59 269
2751.71 276
2751.83 285
2751.95 296
2752.07 311
2752.19 329
2752.32 349
2752.44 369
2752.56 387
2752.68 402
2752.80 413
2752.92 419
2753.04 421
2753.16 419
2753.28 413
2753.40 402
2753.52 387
2753.64 367
2753.76 342
2753.88 313
2754.00 281
2754.12 250
2754.24 220
2754.36 192
2754.48 170
2754.60 154
2754.72 145
2754.84 142
2754.96 145
2755.08 153
2755.20 163
2755.32 174
2755.44 183
2755.56 190
2755.68 195
2755.80 198
2755.92 202
2756.04 207
2756.16 213
2756.28 220
2756.40 226
2756.52 230
2756.64 230
2756.76 227
2756.88 220
2757.00 210
2757.12 199
2757.24 188
2757.36 178
2757.48 169
2757.60 163
2757.72 158
2757.84 155
2757.97 151
2758.09 147
2758.21 142
2758.33 136
2758.45 129
2758.57 121
2758.69 115
2758.81 110
2758.93 108
2759.05 108
2759.17 111
2759.29 115
2759.41 121
2759.53 129
2759.65 138
2759.77 147
2759.89 158
2760.01 168
2760.13 176
2760.25 183
2760.37 188
2760.49 189
2760.61 187
2760.73 184
2760.85 180
2760.97 176
2761.09 173
2761.21 172
2761.33 172
2761.45 171
2761.57 169
2761.70 164
2761.82 155
2761.94 143
2762.06 128
2762.18 111
2762.30 95
2762.42 79
2762.54 66
2762.66 57
2762.78 50
2762.90 46
2763.02 44
2763.14 42
2763.26 40
2763.38 38
2763.50 35
2763.62 32
2763.74 30
2763.86 29
2763.98 29
2764.10 31
2764.22 35
2764.34 40
2764.46 47
2764.58 54
2764.70 61
2764.83 67
2764.95 71
2765.07 73
2765.19 72
2765.31 69
2765.43 64
2765.55 58
2765.67 52
2765.79 47
2765.91 42
2766.03 39
2766.15 37
2766.27 35
2766.39 35
2766.51 36
2766.63 39
2766.75 43
2766.87 46
2766.99 46
2767.11 43
2767.23 35
2767.35 23
2767.48 9
2767.60 0
2767.72 0
2767.84 0
2767.96 0
2768.08 0
2768.20 0
2768.32 0
2768.44 0
2768.56 4
2768.68 12
2768.80 21
2768.92 30
2769.04 40
2769.16 51
2769.28 63
2769.40 74
2769.52 86
2769.64 95
2769.77 101
2769.89 104
2770.01 104
2770.13 99
2770.25 91
2770.37 80
2770.49 67
2770.61 53
2770.73 39
2770.85 26
2770.97 17
2771.09 11
2771.21 10
2771.33 11
2771.45 14
2771.57 17
2771.69 20
2771.81 22
2771.94 22
2772.06 21
2772.18 21
2772.30 22
2772.42 22
2772.54 21
2772.66 18
2772.78 13
2772.90 4
2773.02 0
2773.14 0
2773.26 0
2773.38 0
2773.50 0
2773.62 0
2773.74 0
2773.86 5
2773.99 19
2774.11 35
2774.23 50
2774.35 66
2774.47 79
2774.59 91
2774.71 100
2774.83 106
2774.95 109
2775.07 109
2775.19 107
2775.31 104
2775.43 98
2775.55 90
2775.67 82
2775.80 73
2775.92 65
2776.04 59
2776.16 57
2776.28 58
2776.40 64
2776.52 74
2776.64 86
2776.76 99
2776.88 112
2777.00 125
2777.12 137
2777.24 147
2777.36 154
2777.48 160
2777.61 163
2777.73 165
2777.85 168
2777.97 170
2778.09 175
2778.21 182
2778.33 191
2778.45 202
2778.57 214
2778.69 226
2778.81 239
2778.93 252
2779.05 263
2779.17 271
2779.30 278
2779.42 281
2779.54 280
2779.66 276
2779.78 269
2779.90 260
2780.02 249
2780.14 238
2780.26 227
2780.38 217
2780.50 206
2780.62 196
2780.74 186
2780.87 177
2780.99 169
2781.11 164
2781.23 160
2781.35 158
2781.47 158
2781.59 160
2781.71 162
2781.83 165
2781.95 170
2782.07 175
2782.19 180
2782.32 183
2782.44 184
2782.56 182
2782.68 176
2782.80 167
2782.92 156
2783.04 145
2783.16 134
2783.28 123
2783.40 112
2783.52 102
2783.64 91
2783.76 81
2783.89 72
2784.01 66
2784.13 62
2784.25 61
2784.37 62
2784.49 62
2784.61 61
2784.73 57
2784.85 51
2784.97 43
2785.09 36
2785.22 32
2785.34 32
2785.46 37
2785.58 46
2785.70 58
2785.82 70
2785.94 81
2786.06 88
2786.18 92
2786.30 93
2786.42 93
2786.55 92
2786.67 91
2786.79 91
2786.91 90
2787.03 89
2787.15 86
2787.27 81
2787.39 74
2787.51 66
2787.63 57
2787.75 46
2787.88 36
2788.00 27
2788.12 20
2788.24 17
2788.36 18
2788.48 24
2788.60 36
2788.72 52
2788.84 71
2788.96 91
2789.08 109
2789.21 122
2789.33 132
2789.45 136
2789.57 137
2789.69 137
2789.81 137
2789.93 138
2790.05 143
2790.17 151
2790.29 162
2790.42 172
2790.54 182
2790.66 188
2790.78 189
2790.90 185
2791.02 177
2791.14 164
2791.26 150
2791.38 135
2791.50 120
2791.63 107
2791.75 95
2791.87 85
2791.99 77
2792.11 70
2792.23 62
2792.35 55
2792.47 49
2792.59 43
2792.71 39
2792.84 36
2792.96 38
2793.08 43
2793.20 51
2793.32 62
2793.44 72
2793.56 82
2793.68 90
2793.80 95
2793.92 99
2794.05 101
2794.17 104
2794.29 108
2794.41 113
2794.53 119
2794.65 122
2794.77 123
2794.89 121
2795.01 115
2795.14 105
2795.26 93
2795.38 79
2795.50 65
2795.62 52
2795.74 41
2795.86 33
2795.98 30
2796.10 33
2796.23 42
2796.35 57
2796.47 74
2796.59 92
2796.71 108
2796.83 120
2796.95 128
2797.07 130
2797.19 130
2797.32 128
2797.44 127
2797.56 129
2797.68 135
2797.80 145
2797.92 159
2798.04 175
2798.16 191
2798.28 204
2798.41 213
2798.53 218
2798.65 217
2798.77 212
2798.89 206
2799.01 200
2799.13 194
2799.25 187
2799.38 179
2799.50 170
2799.62 158
2799.74 144
2799.86 129
2799.98 116
2800.10 107
2800.22 104
2800.34 104
2800.47 108
2800.59 113
2800.71 117
2800.83 116
2800.95 110
2801.07 99
2801.19 84
2801.31 66
2801.44 48
2801.56 32
2801.68 21
2801.80 15
2801.92 16
2802.04 21
2802.16 30
2802.28 41
2802.41 52
2802.53 61
2802.65 67
2802.77 69
2802.89 70
2803.01 70
2803.13 71
2803.25 73
2803.38 79
2803.50 87
2803.62 95
2803.74 103
2803.86 108
2803.98 111
2804.10 111
2804.22 109
2804.35 107
2804.47 104
2804.59 101
2804.71 98
2804.83 95
2804.95 91
2805.07 86
2805.19 80
2805.32 74
2805.44 69
2805.56 64
2805.68 62
2805.80 62
2805.92 63
2806.04 66
2806.17 69
2806.29 71
2806.41 70
2806.53 65
2806.65 58
2806.77 47
2806.89 35
2807.01 22
2807.14 11
2807.26 2
2807.38 0
2807.50 0
2807.62 0
2807.74 8
2807.86 17
2807.99 27
2808.11 35
2808.23 39
2808.35 38
2808.47 32
2808.59 21
2808.71 9
2808.84 0
2808.96 0
2809.08 0
2809.20 0
2809.32 0
2809.44 0
2809.56 0
2809.69 0
2809.81 0
2809.93 8
2810.05 22
2810.17 38
2810.29 55
2810.41 73
2810.53 89
2810.66 102
2810.78 112
2810.90 118
2811.02 121
2811.14 122
2811.26 121
2811.38 120
2811.51 119
2811.63 119
2811.75 120
2811.87 122
2811.99 123
2812.11 122
2812.24 119
2812.36 113
2812.48 105
2812.60 95
2812.72 84
2812.84 73
2812.96 63
2813.09 56
2813.21 51
2813.33 48
2813.45 47
2813.57 48
2813.69 48
2813.81 47
2813.94 43
2814.06 36
2814.18 29
2814.30 23
2814.42 21
2814.54 23
2814.66 31
2814.79 44
2814.91 61
2815.03 78
2815.15 92
2815.27 101
2815.39 105
2815.52 104
2815.64 98
2815.76 88
2815.88 78
2816.00 70
2816.12 64
2816.24 63
2816.37 66
2816.49 74
2816.61 86
2816.73 100
2816.85 114
2816.97 124
2817.10 131
2817.22 132
2817.34 130
2817.46 125
2817.58 119
2817.70 115
2817.82 114
2817.95 114
2818.07 116
2818.19 117
2818.31 115
2818.43 112
2818.55 107
2818.68 102
2818.80 99
2818.92 101
2819.04 107
2819.16 118
2819.28 132
2819.41 146
2819.53 157
2819.65 164
2819.77 166
2819.89 162
2820.01 156
2820.14 150
2820.26 146
2820.38 146
2820.50 150
2820.62 157
2820.74 165
2820.87 173
2820.99 178
2821.11 181
2821.23 181
2821.35 180
2821.47 177
2821.60 175
2821.72 172
2821.84 170
2821.96 168
2822.08 165
2822.20 161
2822.33 156
2822.45 150
2822.57 144
2822.69 138
2822.81 134
2822.93 131
2823.06 131
2823.18 131
2823.30 132
2823.42 132
2823.54 130
2823.66 127
2823.79 122
2823.91 117
2824.03 111
2824.15 107
2824.27 103
2824.39 99
2824.52 95
2824.64 92
2824.76 89
2824.88 87
2825.00 88
2825.12 93
2825.25 102
2825.37 115
2825.49 132
2825.61 150
2825.73 169
2825.85 184
2825.98 196
2826.10 203
2826.22 206
2826.34 203
2826.46 197
2826.59 188
2826.71 176
2826.83 162
2826.95 146
2827.07 128
2827.19 108
2827.32 89
2827.44 71
2827.56 55
2827.68 43
2827.80 34
2827.93 28
2828.05 25
2828.17 24
2828.29 28
2828.41 35
2828.53 46
2828.66 61
2828.78 77
2828.90 94
2829.02 108
2829.14 118
2829.27 123
2829.39 125
2829.51 124
2829.63 123
2829.75 124
2829.87 128
2830.00 134
2830.12 142
2830.24 150
2830.36 158
2830.48 164
2830.61 168
2830.73 170
2830.85 171
2830.97 172
2831.09 173
2831.21 173
2831.34 172
2831.46 172
2831.58 172
2831.70 173
2831.82 173
2831.95 174
2832.07 174
2832.19 172
2832.31 166
2832.43 156
2832.56 141
2832.68 123
2832.80 103
2832.92 82
2833.04 64
2833.16 50
2833.29 40
2833.41 33
2833.53 31
2833.65 31
2833.77 33
2833.90 37
2834.02 41
2834.14 46
2834.26 49
2834.38 51
2834.51 47
2834.63 38
2834.75 24
2834.87 4
2834.99 0
2835.12 0
2835.24 0
2835.36 0
2835.48 0
2835.60 0
2835.73 0
2835.85 16
2835.97 46
2836.09 71
2836.21 89
2836.34 98
2836.46 98
2836.58 92
2836.70 81
2836.82 69
2836.95 58
2837.07 50
2837.19 47
2837.31 48
2837.43 54
2837.56 64
2837.68 76
2837.80 88
2837.92 100
2838.04 110
2838.17 117
2838.29 123
2838.41 128
2838.53 133
2838.65 138
2838.78 142
2838.90 144
2839.02 143
2839.14 140
2839.26 132
2839.39 121
2839.51 106
2839.63 89
2839.75 72
2839.87 53
2840.00 36
2840.12 19
2840.24 5
2840.36 0
2840.48 0
2840.61 0
2840.73 0
2840.85 0
2840.97 0
2841.09 3
2841.22 18
2841.34 36
2841.46 58
2841.58 81
2841.71 103
2841.83 122
2841.95 135
2842.07 140
2842.19 138
2842.32 127
2842.44 111
2842.56 90
2842.68 69
2842.80 49
2842.93 33
2843.05 21
2843.17 14
2843.29 12
2843.41 12
2843.54 15
2843.66 21
2843.78 29
2843.90 41
2844.03 56
2844.15 75
2844.27 96
2844.39 117
2844.51 137
2844.64 151
2844.76 158
2844.88 158
2845.00 150
2845.12 137
2845.25 121
2845.37 104
2845.49 89
2845.61 78
2845.74 70
2845.86 67
2845.98 66
2846.10 68
2846.22 72
2846.35 77
2846.47 83
2846.59 90
2846.71 98
2846.84 106
2846.96 115
2847.08 122
2847.20 129
2847.32 134
2847.45 139
2847.57 144
2847.69 151
2847.81 159
2847.94 169
2848.06 178
2848.18 186
2848.30 191
2848.42 192
2848.55 189
2848.67 181
2848.79 169
2848.91 155
2849.04 137
2849.16 118
2849.28 99
2849.40 79
2849.52 62
2849.65 47
2849.77 37
2849.89 31
2850.01 31
2850.14 35
2850.26 42
2850.38 50
2850.50 56
2850.62 60
2850.75 61
2850.87 58
2850.99 54
2851.11 50
2851.24 47
2851.36 46
2851.48 46
2851.60 46
2851.73 44
2851.85 40
2851.97 32
2852.09 22
2852.21 9
2852.34 0
2852.46 0
2852.58 0
2852.70 0
2852.83 0
2852.95 0
2853.07 0
2853.19 0
2853.32 3
2853.44 19
2853.56 37
2853.68 55
2853.81 69
2853.93 79
2854.05 83
2854.17 80
2854.29 71
2854.42 59
2854.54 47
2854.66 36
2854.78 29
2854.91 27
2855.03 30
2855.15 36
2855.27 45
2855.40 53
2855.52 59
2855.64 61
2855.76 58
2855.89 51
2856.01 39
2856.13 25
2856.25 12
2856.38 1
2856.50 0
2856.62 0
2856.74 2
2856.86 15
2856.99 33
2857.11 54
2857.23 75
2857.35 93
2857.48 108
2857.60 119
2857.72 124
2857.84 124
2857.97 119
2858.09 110
2858.21 97
2858.33 83
2858.46 70
2858.58 60
2858.70 52
2858.82 49
2858.95 49
2859.07 50
2859.19 52
2859.31 54
2859.44 55
2859.56 55
2859.68 55
2859.80 56
2859.93 58
2860.05 60
2860.17 63
2860.29 65
2860.42 67
2860.54 68
2860.66 69
2860.78 71
2860.91 74
2861.03 80
2861.15 88
2861.27 99
2861.40 112
2861.52 126
2861.64 139
2861.76 150
2861.89 156
2862.01 157
2862.13 151
2862.25 140
2862.38 126
2862.50 111
2862.62 99
2862.74 91
2862.87 89
2862.99 93
2863.11 102
2863.23 116
2863.36 132
2863.48 151
2863.60 172
2863.72 195
2863.85 219
2863.97 245
2864.09 272
2864.21 298
2864.34 322
2864.46 343
2864.58 362
2864.71 381
2864.83 398
2864.95 415
2865.07 428
2865.20 437
2865.32 440
2865.44 435
2865.56 423
2865.69 406
2865.81 389
2865.93 374
2866.05 364
2866.18 358
2866.30 356
2866.42 354
2866.54 351
2866.67 345
2866.79 336
2866.91 326
2867.03 317
2867.16 312
2867.28 310
2867.40 311
2867.53 314
2867.65 317
2867.77 318
2867.89 314
2868.02 306
2868.14 293
2868.26 278
2868.38 261
2868.51 246
2868.63 233
2868.75 223
2868.87 216
2869.00 211
2869.12 206
2869.24 200
2869.37 193
2869.49 184
2869.61 175
2869.73 167
2869.86 162
2869.98 161
2870.10 163
2870.22 170
2870.35 178
2870.47 187
2870.59 195
2870.72 199
2870.84 198
2870.96 193
2871.08 183
2871.21 170
2871.33 155
2871.45 140
2871.57 125
2871.70 109
2871.82 95
2871.94 81
2872.07 68
2872.19 58
2872.31 50
2872.43 47
2872.56 47
2872.68 51
2872.80 56
2872.92 62
2873.05 67
2873.17 71
2873.29 73
2873.42 74
2873.54 75
2873.66 77
2873.78 81
2873.91 89
2874.03 99
2874.15 111
2874.28 123
2874.40 132
2874.52 138
2874.64 137
2874.77 131
2874.89 119
2875.01 103
2875.13 86
2875.26 71
2875.38 60
2875.50 56
2875.63 59
2875.75 70
2875.87 87
2875.99 107
2876.12 126
2876.24 143
2876.36 154
2876.49 159
2876.61 160
2876.73 156
2876.85 151
2876.98 145
2877.10 139
2877.22 132
2877.35 126
2877.47 118
2877.59 111
2877.71 104
2877.84 99
2877.96 95
2878.08 93
2878.21 92
2878.33 91
2878.45 89
2878.57 86
2878.70 82
2878.82 77
2878.94 74
2879.07 71
2879.19 72
2879.31 74
2879.43 79
2879.56 86
2879.68 93
2879.80 98
2879.93 102
2880.05 102
2880.17 99
2880.30 92
2880.42 82
2880.54 70
2880.66 58
2880.79 47
2880.91 38
2881.03 33
2881.16 31
2881.28 33
2881.40 36
2881.52 40
2881.65 42
2881.77 43
2881.89 42
2882.02 39
2882.14 34
2882.26 29
2882.39 23
2882.51 17
2882.63 13
2882.75 9
2882.88 6
2883.00 5
2883.12 5
2883.25 6
2883.37 8
2883.49 9
2883.62 9
2883.74 6
2883.86 1
2883.98 0
2884.11 0
2884.23 0
2884.35 0
2884.48 0
2884.60 1
2884.72 14
2884.85 28
2884.97 39
2885.09 45
2885.21 44
2885.34 35
2885.46 21
2885.58 4
2885.71 0
2885.83 0
2885.95 0
2886.08 0
2886.20 0
2886.32 0
2886.44 1
2886.57 16
2886.69 29
2886.81 38
2886.94 43
2887.06 44
2887.18 42
2887.31 39
2887.43 38
2887.55 39
2887.68 42
2887.80 48
2887.92 55
2888.04 61
2888.17 66
2888.29 68
2888.41 68
2888.54 66
2888.66 62
2888.78 58
2888.91 55
2889.03 54
2889.15 54
2889.28 57
2889.40 61
2889.52 67
2889.64 73
2889.77 77
2889.89 79
2890.01 77
2890.14 73
2890.26 66
2890.38 59
2890.51 53
2890.63 50
2890.75 50
2890.88 52
2891.00 55
2891.12 56
2891.25 53
2891.37 46
2891.49 36
2891.62 23
2891.74 12
2891.86 5
2891.98 4
2892.11 11
2892.23 25
2892.35 46
2892.48 68
2892.60 91
2892.72 111
2892.85 128
2892.97 139
2893.09 144
2893.22 144
2893.34 141
2893.46 135
2893.59 128
2893.71 120
2893.83 110
2893.96 98
2894.08 86
2894.20 74
2894.33 60
2894.45 48
2894.57 37
2894.70 30
2894.82 26
2894.94 26
2895.06 27
2895.19 31
2895.31 34
2895.43 38
2895.56 41
2895.68 44
2895.80 48
2895.93 54
2896.05 62
2896.17 71
2896.30 80
2896.42 88
2896.54 94
2896.67 97
2896.79 97
2896.91 97
2897.04 97
2897.16 99
2897.28 105
2897.41 115
2897.53 128
2897.65 142
2897.78 156
2897.90 167
2898.02 174
2898.15 177
2898.27 174
2898.39 166
2898.52 155
2898.64 142
2898.76 129
2898.89 116
2899.01 105
2899.13 94
2899.26 85
2899.38 75
2899.50 66
2899.63 58
2899.75 52
2899.87 48
2900.00 48
2900.12 52
2900.24 59
2900.37 69
2900.49 78
2900.61 87
2900.74 95
2900.86 100
2900.98 104
2901.11 107
2901.23 109
2901.35 112
2901.48 114
2901.60 115
2901.72 115
2901.85 113
2901.97 109
2902.09 103
2902.22 95
2902.34 87
2902.46 80
2902.59 74
2902.71 70
2902.83 67
2902.96 63
2903.08 58
2903.20 51
2903.33 42
2903.45 32
2903.57 23
2903.70 18
2903.82 18
2903.94 24
2904.07 34
2904.19 47
2904.32 60
2904.44 70
2904.56 76
2904.69 78
2904.81 76
2904.93 72
2905.06 69
2905.18 68
2905.30 70
2905.43 76
2905.55 86
2905.67 98
2905.80 110
2905.92 120
2906.04 127
2906.17 129
2906.29 126
2906.41 118
2906.54 106
2906.66 93
2906.78 80
2906.91 71
2907.03 66
2907.15 66
2907.28 70
2907.40 77
2907.53 84
2907.65 89
2907.77 91
2907.90 88
2908.02 82
2908.14 73
2908.27 61
2908.39 48
2908.51 35
2908.64 21
2908.76 8
2908.88 0
2909.01 0
2909.13 0
2909.25 0
2909.38 0
2909.50 4
2909.63 27
2909.75 54
2909.87 81
2910.00 105
2910.12 124
2910.24 135
2910.37 139
2910.49 137
2910.61 133
2910.74 129
2910.86 126
2910.98 127
2911.11 130
2911.23 136
2911.36 141
2911.48 145
2911.60 147
2911.73 145
2911.85 139
2911.97 129
2912.10 117
2912.22 104
2912.34 90
2912.47 76
2912.59 62
2912.71 49
2912.84 35
2912.96 22
2913.09 10
2913.21 0
2913.33 0
2913.46 0
2913.58 0
2913.70 0
2913.83 0
2913.95 0
2914.07 0
2914.20 0
2914.32 4
2914.45 17
2914.57 32
2914.69 50
2914.82 66
2914.94 78
2915.06 83
2915.19 80
2915.31 70
2915.43 56
2915.56 40
2915.68 27
2915.81 20
2915.93 20
2916.05 27
2916.18 38
2916.30 51
2916.42 61
2916.55 67
2916.67 69
2916.80 67
2916.92 63
2917.04 60
2917.17 60
2917.29 62
2917.41 67
2917.54 73
2917.66 78
2917.79 79
2917.91 78
2918.03 75
2918.16 70
2918.28 65
2918.40 63
2918.53 62
2918.65 62
2918.77 63
2918.90 62
2919.02 61
2919.15 60
2919.27 58
2919.39 57
2919.52 56
2919.64 56
2919.76 55
2919.89 51
2920.01 44
2920.14 36
2920.26 26
2920.38 16
2920.51 8
2920.63 4
2920.76 4
2920.88 6
2921.00 12
2921.13 18
2921.25 23
2921.37 26
2921.50 27
2921.62 25
2921.75 20
2921.87 13
2921.99 7
2922.12 3
2922.24 2
2922.36 3
2922.49 8
2922.61 16
2922.74 25
2922.86 33
2922.98 40
2923.11 46
2923.23 49
2923.36 51
2923.48 53
2923.60 55
2923.73 58
2923.85 62
2923.97 67
2924.10 73
2924.22 79
2924.35 86
2924.47 93
2924.59 100
2924.72 106
2924.84 112
2924.97 115
2925.09 114
2925.21 109
2925.34 99
2925.46 86
2925.58 69
2925.71 50
2925.83 32
2925.96 16
2926.08 2
2926.20 0
2926.33 0
2926.45 0
2926.58 0
2926.70 0
2926.82 0
2926.95 0
2927.07 0
2927.20 2
2927.32 16
2927.44 32
2927.57 49
2927.69 66
2927.82 81
2927.94 92
2928.06 99
2928.19 101
2928.31 98
2928.43 90
2928.56 80
2928.68 68
2928.81 56
2928.93 45
2929.05 36
2929.18 27
2929.30 19
2929.43 12
2929.55 5
2929.67 0
2929.80 0
2929.92 0
2930.05 0
2930.17 0
2930.29 0
2930.42 0
2930.54 0
2930.67 1
2930.79 2
2930.91 2
2931.04 4
2931.16 7
2931.29 11
2931.41 17
2931.53 24
2931.66 30
2931.78 34
2931.91 36
2932.03 35
2932.15 33
2932.28 32
2932.40 34
2932.53 42
2932.65 56
2932.77 77
2932.90 102
2933.02 128
2933.15 151
2933.27 169
2933.39 179
2933.52 181
2933.64 175
2933.77 163
2933.89 147
2934.02 129
2934.14 109
2934.26 90
2934.39 73
2934.51 57
2934.64 45
2934.76 38
2934.88 35
2935.01 39
2935.13 48
2935.26 62
2935.38 78
2935.50 93
2935.63 104
2935.75 110
2935.88 111
2936.00 107
2936.12 102
2936.25 98
2936.37 98
2936.50 103
2936.62 112
2936.75 124
2936.87 137
2936.99 149
2937.12 161
2937.24 172
2937.37 184
2937.49 197
2937.61 213
2937.74 231
2937.86 249
2937.99 264
2938.11 273
2938.23 275
2938.36 269
2938.48 253
2938.61 230
2938.73 202
2938.86 174
2938.98 149
2939.10 131
2939.23 122
2939.35 123
2939.48 133
2939.60 151
2939.72 172
2939.85 193
2939.97 210
2940.10 222
2940.22 226
2940.35 222
2940.47 212
2940.59 196
2940.72 179
2940.84 162
2940.97 149
2941.09 140
2941.22 137
2941.34 139
2941.46 144
2941.59 150
2941.71 153
2941.84 152
2941.96 144
2942.08 131
2942.21 114
2942.33 98
2942.46 85
2942.58 77
2942.71 77
2942.83 82
2942.95 91
2943.08 98
2943.20 103
2943.33 102
2943.45 96
2943.58 87
2943.70 76
2943.82 67
2943.95 62
2944.07 64
2944.20 72
2944.32 86
2944.45 103
2944.57 120
2944.69 135
2944.82 146
2944.94 151
2945.07 151
2945.19 147
2945.32 143
2945.44 137
2945.56 132
2945.69 126
2945.81 118
2945.94 107
2946.06 95
2946.19 81
2946.31 68
2946.43 57
2946.56 50
2946.68 46
2946.81 44
2946.93 42
2947.06 39
2947.18 33
2947.31 25
2947.43 17
2947.55 11
2947.68 9
2947.80 14
2947.93 25
2948.05 42
2948.18 63
2948.30 85
2948.42 104
2948.55 119
2948.67 126
2948.80 126
2948.92 119
2949.05 105
2949.17 86
2949.30 64
2949.42 42
2949.54 22
2949.67 5
2949.79 0
2949.92 0
2950.04 0
2950.17 0
2950.29 0
2950.41 0
2950.54 0
2950.66 0
2950.79 3
2950.91 7
2951.04 12
2951.16 16
2951.29 20
2951.41 22
2951.53 21
2951.66 18
2951.78 13
2951.91 7
2952.03 2
2952.16 1
2952.28 4
2952.41 11
2952.53 22
2952.65 35
2952.78 49
2952.90 60
2953.03 68
2953.15 71
2953.28 70
2953.40 64
2953.53 55
2953.65 45
2953.77 36
2953.90 30
2954.02 26
2954.15 26
2954.27 31
2954.40 39
2954.52 49
2954.65 60
2954.77 71
2954.90 80
2955.02 84
2955.14 83
2955.27 77
2955.39 67
2955.52 53
2955.64 40
2955.77 28
2955.89 20
2956.02 16
2956.14 14
2956.26 15
2956.39 15
2956.51 15
2956.64 14
2956.76 13
2956.89 12
2957.01 14
2957.14 18
2957.26 25
2957.39 33
2957.51 41
2957.64 49
2957.76 54
2957.88 57
2958.01 57
2958.13 54
2958.26 50
2958.38 45
2958.51 39
2958.63 33
2958.76 27
2958.88 21
2959.01 17
2959.13 13
2959.25 10
2959.38 7
2959.50 4
2959.63 1
2959.75 0
2959.88 0
2960.00 0
2960.13 0
2960.25 0
2960.38 5
2960.50 10
2960.63 14
2960.75 15
2960.87 15
2961.00 12
2961.12 9
2961.25 6
2961.37 5
2961.50 8
2961.62 16
2961.75 28
2961.87 45
2962.00 65
2962.12 88
2962.25 111
2962.37 132
2962.50 151
2962.62 165
2962.74 175
2962.87 179
2962.99 179
2963.12 176
2963.24 171
2963.37 168
2963.49 166
2963.62 168
2963.74 173
2963.87 179
2963.99 185
2964.12 188
2964.24 188
2964.37 185
2964.49 180
2964.61 175
2964.74 171
2964.86 170
2964.99 173
2965.11 178
2965.24 185
2965.36 190
2965.49 193
2965.61 191
2965.74 185
2965.86 173
2965.99 159
2966.11 143
2966.24 128
2966.36 116
2966.49 107
2966.61 101
2966.74 98
2966.86 98
2966.98 99
2967.11 101
2967.23 104
2967.36 108
2967.48 112
2967.61 115
2967.73 116
2967.86 115
2967.98 111
2968.11 104
2968.23 95
2968.36 86
2968.48 77
2968.61 68
2968.73 62
2968.86 58
2968.98 56
2969.11 58
2969.23 63
2969.36 72
2969.48 83
2969.61 97
2969.73 112
2969.86 126
2969.98 138
2970.10 146
2970.23 150
2970.35 148
2970.48 142
2970.60 133
2970.73 123
2970.85 114
2970.98 107
2971.10 103
2971.23 100
2971.35 98
2971.48 96
2971.60 91
2971.73 85
2971.85 76
2971.98 65
2972.10 54
2972.23 42
2972.35 31
2972.48 21
2972.60 12
2972.73 6
2972.85 1
2972.98 0
2973.10 0
2973.23 1
2973.35 4
2973.48 6
2973.60 8
2973.73 9
2973.85 9
2973.98 8
2974.10 5
2974.23 2
2974.35 0
2974.48 0
2974.60 0
2974.73 0
2974.85 0
2974.98 0
2975.10 0
2975.22 9
2975.35 25
2975.47 42
2975.60 57
2975.72 72
2975.85 84
2975.97 94
2976.10 104
2976.22 114
2976.35 126
2976.47 137
2976.60 148
2976.72 157
2976.85 161
2976.97 161
2977.10 156
2977.22 146
2977.35 133
2977.47 118
2977.60 103
2977.72 89
2977.85 78
2977.97 71
2978.10 66
2978.22 65
2978.35 67
2978.47 72
2978.60 80
2978.72 89
2978.85 101
2978.97 114
2979.10 129
2979.22 143
2979.35 156
2979.47 164
2979.60 169
2979.72 169
2979.85 164
2979.97 158
2980.10 151
2980.22 146
2980.35 143
2980.47 144
2980.60 148
2980.72 152
2980.85 157
2980.97 159
2981.10 158
2981.22 152
2981.35 142
2981.47 129
2981.60 114
2981.73 98
2981.85 84
2981.98 73
2982.10 67
2982.23 65
2982.35 67
2982.48 70
2982.60 73
2982.73 73
2982.85 71
2982.98 66
2983.10 59
2983.23 54
2983.35 52
2983.48 54
2983.60 60
2983.73 68
2983.85 79
2983.98 89
2984.10 98
2984.23 106
2984.35 112
2984.48 117
2984.60 122
2984.73 127
2984.85 133
2984.98 137
2985.10 139
2985.23 138
2985.35 133
2985.48 122
2985.60 108
2985.73 92
2985.85 76
2985.98 64
2986.10 57
2986.23 57
2986.35 61
2986.48 68
2986.60 75
2986.73 80
2986.86 80
2986.98 76
2987.11 70
2987.23 62
2987.36 55
2987.48 51
2987.61 50
2987.73 52
2987.86 55
2987.98 57
2988.11 58
2988.23 56
2988.36 51
2988.48 44
2988.61 36
2988.73 29
2988.86 25
2988.98 25
2989.11 27
2989.23 32
2989.36 39
2989.48 45
2989.61 50
2989.74 54
2989.86 54
2989.99 53
2990.11 51
2990.24 49
2990.36 49
2990.49 50
2990.61 54
2990.74 61
2990.86 69
2990.99 79
2991.11 89
2991.24 99
2991.36 110
2991.49 121
2991.61 131
2991.74 139
2991.86 142
2991.99 140
2992.12 132
2992.24 117
2992.37 99
2992.49 80
2992.62 63
2992.74 52
2992.87 48
2992.99 51
2993.12 58
2993.24 68
2993.37 77
2993.49 84
2993.62 88
2993.74 89
2993.87 89
2993.99 89
2994.12 90
2994.25 93
2994.37 97
2994.50 103
2994.62 108
2994.75 112
2994.87 113
2995.00 112
2995.12 108
2995.25 102
2995.37 93
2995.50 81
2995.62 68
2995.75 54
2995.88 40
2996.00 26
2996.13 14
2996.25 5
2996.38 0
2996.50 0
2996.63 4
2996.75 13
2996.88 28
2997.00 45
2997.13 65
2997.25 85
2997.38 103
2997.51 119
2997.63 131
2997.76 140
2997.88 145
2998.01 149
2998.13 152
2998.26 155
2998.38 160
2998.51 168
2998.63 177
2998.76 186
2998.88 196
2999.01 203
2999.14 208
2999.26 209
2999.39 207
2999.51 203
2999.64 197
2999.76 192
2999.89 188
3000.01 187
3000.14 189
3000.26 192
3000.39 198
3000.52 205
3000.64 213
3000.77 221
3000.89 229
3001.02 238
3001.14 246
3001.27 254
3001.39 260
3001.52 263
3001.64 262
3001.77 255
3001.90 243
3002.02 227
3002.15 210
3002.27 192
3002.40 176
3002.52 163
3002.65 155
3002.77 149
3002.90 146
3003.03 145
3003.15 144
3003.28 143
3003.40 142
3003.53 140
3003.65 138
3003.78 137
3003.90 136
3004.03 136
3004.16 136
3004.28 137
3004.41 140
3004.53 144
3004.66 150
3004.78 158
3004.91 166
3005.03 174
3005.16 181
3005.29 187
3005.41 192
3005.54 197
3005.66 202
3005.79 208
3005.91 215
3006.04 221
3006.16 226
3006.29 228
3006.42 226
3006.54 222
3006.67 216
3006.79 209
3006.92 202
3007.04 195
3007.17 190
3007.29 184
3007.42 177
3007.55 168
3007.67 158
3007.80 146
3007.92 135
3008.05 125
3008.17 118
3008.30 115
3008.43 115
3008.55 117
3008.68 121
3008.80 124
3008.93 126
3009.05 125
3009.18 120
3009.30 112
3009.43 100
3009.56 86
3009.68 71
3009.81 56
3009.93 42
3010.06 31
3010.18 23
3010.31 19
3010.44 18
3010.56 20
3010.69 24
3010.81 29
3010.94 34
3011.06 41
3011.19 47
3011.32 53
3011.44 61
3011.57 69
3011.69 78
3011.82 87
3011.94 95
3012.07 102
3012.20 108
3012.32 111
3012.45 112
3012.57 111
3012.70 109
3012.82 107
3012.95 106
3013.08 107
3013.20 110
3013.33 117
3013.45 126
3013.58 137
3013.70 149
3013.83 160
3013.96 169
3014.08 175
3014.21 176
3014.33 173
3014.46 167
3014.58 160
3014.71 152
3014.84 146
3014.96 141
3015.09 137
3015.21 134
3015.34 131
3015.46 126
3015.59 120
3015.72 112
3015.84 104
3015.97 95
3016.09 86
3016.22 79
3016.35 73
3016.47 69
3016.60 67
3016.72 68
3016.85 72
3016.97 79
3017.10 88
3017.23 99
3017.35 111
3017.48 122
3017.60 129
3017.73 133
3017.86 130
3017.98 122
3018.11 109
3018.23 91
3018.36 73
3018.48 57
3018.61 46
3018.74 43
3018.86 48
3018.99 61
3019.11 80
3019.24 102
3019.37 123
3019.49 141
3019.62 155
3019.74 163
3019.87 167
3019.99 167
3020.12 164
3020.25 157
3020.37 146
3020.50 132
3020.62 113
3020.75 93
3020.88 71
3021.00 51
3021.13 34
3021.25 21
3021.38 11
3021.51 4
3021.63 0
3021.76 0
3021.88 0
3022.01 0
3022.13 0
3022.26 0
3022.39 0
3022.51 0
3022.64 0
3022.76 4
3022.89 15
3023.02 25
3023.14 32
3023.27 36
3023.39 33
3023.52 26
3023.65 14
3023.77 0
3023.90 0
3024.02 0
3024.15 0
3024.28 0
3024.40 0
3024.53 0
3024.65 5
3024.78 15
3024.91 23
3025.03 30
3025.16 35
3025.28 40
3025.41 43
3025.54 44
3025.66 41
3025.79 34
3025.91 24
3026.04 13
3026.17 5
3026.29 2
3026.42 7
3026.54 19
3026.67 36
3026.80 54
3026.92 69
3027.05 76
3027.17 74
3027.30 64
3027.43 46
3027.55 25
3027.68 3
3027.80 0
3027.93 0
3028.06 0
3028.18 0
3028.31 0
3028.43 0
3028.56 0
3028.69 2
3028.81 14
3028.94 25
3029.06 33
3029.19 40
3029.32 46
3029.44 53
3029.57 60
3029.69 67
3029.82 73
3029.95 77
3030.07 78
3030.20 74
3030.33 65
3030.45 50
3030.58 33
3030.70 14
3030.83 0
3030.96 0
3031.08 0
3031.21 0
3031.33 0
3031.46 0
3031.59 7
3031.71 25
3031.84 44
3031.96 62
3032.09 77
3032.22 88
3032.34 94
3032.47 95
3032.60 90
3032.72 82
3032.85 72
3032.97 62
3033.10 56
3033.23 54
3033.35 57
3033.48 66
3033.60 80
3033.73 98
3033.86 120
3033.98 142
3034.11 165
3034.24 185
3034.36 203
3034.49 217
3034.61 226
3034.74 231
3034.87 233
3034.99 234
3035.12 234
3035.24 232
3035.37 229
3035.50 224
3035.62 216
3035.75 206
3035.88 192
3036.00 178
3036.13 162
3036.25 149
3036.38 137
3036.51 129
3036.63 125
3036.76 123
3036.89 125
3037.01 130
3037.14 135
3037.26 141
3037.39 147
3037.52 151
3037.64 153
3037.77 153
3037.90 151
3038.02 149
3038.15 147
3038.27 147
3038.40 147
3038.53 149
3038.65 149
3038.78 149
3038.91 146
3039.03 141
3039.16 132
3039.28 122
3039.41 111
3039.54 98
3039.66 85
3039.79 74
3039.92 65
3040.04 60
3040.17 59
3040.29 63
3040.42 69
3040.55 77
3040.67 82
3040.80 84
3040.93 80
3041.05 74
3041.18 66
3041.30 59
3041.43 55
3041.56 54
3041.68 54
3041.81 54
3041.94 52
3042.06 45
3042.19 34
3042.32 21
3042.44 7
3042.57 0
3042.69 0
3042.82 0
3042.95 0
3043.07 0
3043.20 3
3043.33 13
3043.45 25
3043.58 36
3043.71 48
3043.83 60
3043.96 72
3044.08 82
3044.21 93
3044.34 102
3044.46 111
3044.59 119
3044.72 126
3044.84 133
3044.97 139
3045.10 143
3045.22 145
3045.35 144
3045.47 142
3045.60 139
3045.73 135
3045.85 133
3045.98 131
3046.11 132
3046.23 134
3046.36 137
3046.49 141
3046.61 146
3046.74 152
3046.87 158
3046.99 163
3047.12 167
3047.24 166
3047.37 161
3047.50 149
3047.62 133
3047.75 115
3047.88 97
3048.00 83
3048.13 76
3048.26 76
3048.38 82
3048.51 92
3048.64 103
3048.76 113
3048.89 118
3049.02 120
3049.14 117
3049.27 110
3049.39 103
3049.52 95
3049.65 90
3049.77 87
3049.90 88
3050.03 91
3050.15 96
3050.28 100
3050.41 101
3050.53 99
3050.66 93
3050.79 83
3050.91 72
3051.04 61
3051.17 52
3051.29 45
3051.42 42
3051.55 41
3051.67 44
3051.80 49
3051.92 58
3052.05 69
3052.18 83
3052.30 99
3052.43 115
3052.56 130
3052.68 142
3052.81 148
3052.94 147
3053.06 140
3053.19 125
3053.32 106
3053.44 83
3053.57 58
3053.70 33
3053.82 10
3053.95 0
3054.08 0
3054.20 0
3054.33 0
3054.46 0
3054.58 0
3054.71 0
3054.84 0
3054.96 7
3055.09 23
3055.22 37
3055.34 49
3055.47 58
3055.60 65
3055.72 71
3055.85 77
3055.98 82
3056.10 87
3056.23 90
3056.36 93
3056.48 93
3056.61 91
3056.74 87
3056.86 81
3056.99 74
3057.12 68
3057.24 62
3057.37 58
3057.50 56
3057.62 54
3057.75 51
3057.88 47
3058.00 40
3058.13 32
3058.26 22
3058.38 13
3058.51 4
3058.64 0
3058.76 0
3058.89 0
3059.02 0
3059.14 0
3059.27 0
3059.40 5
3059.52 18
3059.65 34
3059.78 51
3059.90 69
3060.03 86
3060.16 101
3060.28 113
3060.41 122
3060.54 128
3060.66 130
3060.79 130
3060.92 128
3061.04 124
3061.17 119
3061.30 114
3061.42 109
3061.55 105
3061.68 100
3061.80 94
3061.93 87
3062.06 77
3062.18 63
3062.31 47
3062.44 29
3062.56 13
3062.69 1
3062.82 0
3062.94 0
3063.07 3
3063.20 16
3063.32 32
3063.45 49
3063.58 63
3063.70 74
3063.83 81
3063.96 84
3064.08 84
3064.21 80
3064.34 76
3064.47 71
3064.59 66
3064.72 60
3064.85 56
3064.97 52
3065.10 48
3065.23 44
3065.35 40
3065.48 38
3065.61 39
3065.73 43
3065.86 52
3065.99 67
3066.11 86
3066.24 109
3066.37 132
3066.49 153
3066.62 170
3066.75 181
3066.87 186
3067.00 184
3067.13 177
3067.26 167
3067.38 155
3067.51 141
3067.64 128
3067.76 116
3067.89 106
3068.02 101
3068.14 100
3068.27 102
3068.40 108
3068.52 115
3068.65 123
3068.78 130
3068.90 135
3069.03 138
3069.16 140
3069.29 140
3069.41 137
3069.54 132
3069.67 123
3069.79 112
3069.92 99
3070.05 86
3070.17 73
3070.30 64
3070.43 60
3070.55 62
3070.68 70
3070.81 81
3070.94 95
3071.06 109
3071.19 121
3071.32 129
3071.44 134
3071.57 138
3071.70 140
3071.82 143
3071.95 148
3072.08 154
3072.20 160
3072.33 166
3072.46 170
3072.59 172
3072.71 172
3072.84 168
3072.97 162
3073.09 155
3073.22 146
3073.35 136
3073.47 127
3073.60 119
3073.73 113
3073.86 109
3073.98 107
3074.11 107
3074.24 108
3074.36 108
3074.49 107
3074.62 102
3074.74 95
3074.87 87
3075.00 78
3075.13 72
3075.25 72
3075.38 77
3075.51 90
3075.63 108
3075.76 129
3075.89 151
3076.01 168
3076.14 179
3076.27 181
3076.40 176
3076.52 164
3076.65 149
3076.78 132
3076.90 117
3077.03 104
3077.16 95
3077.29 88
3077.41 84
3077.54 83
3077.67 85
3077.79 91
3077.92 103
3078.05 120
3078.17 141
3078.30 167
3078.43 196
3078.56 225
3078.68 253
3078.81 279
3078.94 303
3079.06 324
3079.19 342
3079.32 358
3079.45 372
3079.57 387
3079.70 403
3079.83 423
3079.95 448
3080.08 477
3080.21 511
3080.34 548
3080.46 584
3080.59 617
3080.72 645
3080.84 667
3080.97 685
3081.10 701
3081.23 719
3081.35 741
3081.48 768
3081.61 801
3081.73 836
3081.86 869
3081.99 895
3082.12 911
3082.24 917
3082.37 912
3082.50 900
3082.62 885
3082.75 870
3082.88 856
3083.01 843
3083.13 831
3083.26 818
3083.39 802
3083.51 783
3083.64 762
3083.77 742
3083.90 723
3084.02 707
3084.15 693
3084.28 681
3084.41 667
3084.53 652
3084.66 632
3084.79 609
3084.91 583
3085.04 554
3085.17 525
3085.30 496
3085.42 466
3085.55 435
3085.68 404
3085.80 373
3085.93 344
3086.06 316
3086.19 293
3086.31 274
3086.44 261
3086.57 253
3086.70 249
3086.82 248
3086.95 250
3087.08 253
3087.20 256
3087.33 259
3087.46 261
3087.59 260
3087.71 256
3087.84 248
3087.97 237
3088.10 222
3088.22 205
3088.35 189
3088.48 175
3088.60 166
3088.73 162
3088.86 163
3088.99 170
3089.11 180
3089.24 191
3089.37 201
3089.50 207
3089.62 208
3089.75 205
3089.88 196
3090.01 185
3090.13 172
3090.26 160
3090.39 150
3090.51 143
3090.64 138
3090.77 135
3090.90 134
3091.02 133
3091.15 132
3091.28 132
3091.41 130
3091.53 128
3091.66 124
3091.79 119
3091.92 112
3092.04 106
3092.17 102
3092.30 101
3092.42 104
3092.55 111
3092.68 123
3092.81 137
3092.93 151
3093.06 164
3093.19 174
3093.32 182
3093.44 187
3093.57 190
3093.70 192
3093.83 194
3093.95 194
3094.08 194
3094.21 192
3094.34 191
3094.46 189
3094.59 188
3094.72 186
3094.85 185
3094.97 182
3095.10 179
3095.23 174
3095.36 166
3095.48 156
3095.61 143
3095.74 126
3095.86 106
3095.99 83
3096.12 59
3096.25 36
3096.37 18
3096.50 6
3096.63 1
3096.76 4
3096.88 11
3097.01 19
3097.14 24
3097.27 24
3097.39 18
3097.52 7
3097.65 0
3097.78 0
3097.90 0
3098.03 0
3098.16 0
3098.29 0
3098.41 0
3098.54 13
3098.67 23
3098.80 31
3098.92 37
3099.05 42
3099.18 47
3099.31 54
3099.43 62
3099.56 70
3099.69 77
3099.82 84
3099.94 88
3100.07 90
3100.20 91
3100.33 92
3100.45 93
3100.58 93
3100.71 92
3100.84 89
3100.97 83
3101.09 75
3101.22 66
3101.35 58
3101.48 53
3101.60 52
3101.73 56
3101.86 65
3101.99 76
3102.11 89
3102.24 103
3102.37 117
3102.50 131
3102.62 146
3102.75 161
3102.88 174
3103.01 185
3103.13 193
3103.26 198
3103.39 201
3103.52 204
3103.64 210
3103.77 220
3103.90 235
3104.03 253
3104.15 272
3104.28 288
3104.41 297
3104.54 299
3104.67 292
3104.79 279
3104.92 263
3105.05 246
3105.18 230
3105.30 217
3105.43 206
3105.56 196
3105.69 188
3105.81 178
3105.94 169
3106.07 160
3106.20 154
3106.32 151
3106.45 152
3106.58 157
3106.71 164
3106.84 171
3106.96 177
3107.09 181
3107.22 180
3107.35 175
3107.47 166
3107.60 156
3107.73 145
3107.86 133
3107.98 124
3108.11 115
3108.24 107
3108.37 99
3108.50 88
3108.62 76
3108.75 61
3108.88 46
3109.01 31
3109.13 19
3109.26 11
3109.39 6
3109.52 4
3109.64 4
3109.77 4
3109.90 4
3110.03 2
3110.16 0
3110.28 0
3110.41 0
3110.54 0
3110.67 0
3110.79 0
3110.92 0
3111.05 1
3111.18 10
3111.31 20
3111.43 32
3111.56 45
3111.69 56
3111.82 66
3111.94 73
3112.07 77
3112.20 80
3112.33 81
3112.46 81
3112.58 82
3112.71 83
3112.84 85
3112.97 88
3113.09 89
3113.22 89
3113.35 86
3113.48 81
3113.61 73
3113.73 65
3113.86 57
3113.99 49
3114.12 42
3114.24 37
3114.37 32
3114.50 27
3114.63 24
3114.76 23
3114.88 23
3115.01 25
3115.14 29
3115.27 34
3115.40 39
3115.52 43
3115.65 46
3115.78 48
3115.91 50
3116.03 52
3116.16 56
3116.29 62
3116.42 68
3116.55 75
3116.67 81
3116.80 85
3116.93 87
3117.06 84
3117.19 78
3117.31 67
3117.44 54
3117.57 38
3117.70 22
3117.83 6
3117.95 0
3118.08 0
3118.21 0
3118.34 0
3118.46 0
3118.59 0
3118.72 0
3118.85 0
3118.98 1
3119.10 10
3119.23 21
3119.36 33
3119.49 45
3119.62 56
3119.74 65
3119.87 71
3120.00 73
3120.13 73
3120.26 71
3120.38 68
3120.51 66
3120.64 65
3120.77 63
3120.90 61
3121.02 58
3121.15 51
3121.28 42
3121.41 31
3121.54 18
3121.66 5
3121.79 0
3121.92 0
3122.05 0
3122.18 0
3122.30 0
3122.43 0
3122.56 10
3122.69 25
3122.82 40
3122.94 54
3123.07 64
3123.20 68
3123.33 67
3123.46 59
3123.58 46
3123.71 31
3123.84 15
3123.97 2
3124.10 0
3124.22 0
3124.35 0
3124.48 0
3124.61 0
3124.74 10
3124.86 25
3124.99 42
3125.12 60
3125.25 76
3125.38 87
3125.50 91
3125.63 89
3125.76 82
3125.89 73
3126.02 65
3126.14 60
3126.27 58
3126.40 59
3126.53 60
3126.66 59
3126.78 56
3126.91 50
3127.04 43
3127.17 39
3127.30 39
3127.43 46
3127.55 60
3127.68 79
3127.81 101
3127.94 123
3128.07 140
3128.19 150
3128.32 153
3128.45 149
3128.58 141
3128.71 130
3128.83 119
3128.96 110
3129.09 102
3129.22 96
3129.35 92
3129.48 87
3129.60 84
3129.73 80
3129.86 77
3129.99 74
3130.12 72
3130.24 71
3130.37 72
3130.50 75
3130.63 80
3130.76 87
3130.88 97
3131.01 108
3131.14 119
3131.27 128
3131.40 136
3131.53 140
3131.65 142
3131.78 141
3131.91 139
3132.04 138
3132.17 135
3132.29 132
3132.42 128
3132.55 121
3132.68 114
3132.81 107
3132.94 99
3133.06 94
3133.19 90
3133.32 89
3133.45 90
3133.58 92
3133.71 95
3133.83 96
3133.96 96
3134.09 97
3134.22 98
3134.35 101
3134.47 107
3134.60 117
3134.73 130
3134.86 145
3134.99 160
3135.12 173
3135.24 183
3135.37 191
3135.50 195
3135.63 200
3135.76 205
3135.89 213
3136.01 225
3136.14 241
3136.27 258
3136.40 277
3136.53 296
3136.66 312
3136.78 326
3136.91 337
3137.04 346
3137.17 352
3137.30 357
3137.42 362
3137.55 368
3137.68 373
3137.81 379
3137.94 383
3138.07 382
3138.19 376
3138.32 363
3138.45 344
3138.58 320
3138.71 295
3138.84 273
3138.96 256
3139.09 246
3139.22 243
3139.35 245
3139.48 248
3139.61 248
3139.73 245
3139.86 236
3139.99 224
3140.12 211
3140.25 200
3140.38 192
3140.50 190
3140.63 192
3140.76 197
3140.89 204
3141.02 211
3141.15 217
3141.28 221
3141.40 223
3141.53 224
3141.66 222
3141.79 219
3141.92 215
3142.05 211
3142.17 206
3142.30 201
3142.43 197
3142.56 194
3142.69 193
3142.82 191
3142.94 190
3143.07 188
3143.20 186
3143.33 182
3143.46 177
3143.59 172
3143.71 165
3143.84 159
3143.97 153
3144.10 147
3144.23 142
3144.36 138
3144.49 136
3144.61 134
3144.74 133
3144.87 131
3145.00 129
3145.13 126
3145.26 123
3145.38 121
3145.51 120
3145.64 122
3145.77 125
3145.90 128
3146.03 130
3146.16 130
3146.28 128
3146.41 126
3146.54 123
3146.67 124
3146.80 129
3146.93 140
3147.06 157
3147.18 176
3147.31 195
3147.44 212
3147.57 225
3147.70 233
3147.83 236
3147.95 237
3148.08 237
3148.21 239
3148.34 244
3148.47 251
3148.60 260
3148.73 268
3148.85 273
3148.98 276
3149.11 275
3149.24 272
3149.37 268
3149.50 266
3149.63 266
3149.75 269
3149.88 275
3150.01 283
3150.14 292
3150.27 301
3150.40 308
3150.53 311
3150.65 311
3150.78 307
3150.91 299
3151.04 287
3151.17 271
3151.30 255
3151.43 239
3151.55 226
3151.68 218
3151.81 214
3151.94 214
3152.07 218
3152.20 222
3152.33 223
3152.45 221
3152.58 215
3152.71 206
3152.84 194
3152.97 182
3153.10 170
3153.23 161
3153.35 153
3153.48 146
3153.61 139
3153.74 131
3153.87 122
3154.00 112
3154.13 103
3154.26 96
3154.38 91
3154.51 91
3154.64 94
3154.77 101
3154.90 110
3155.03 120
3155.16 132
3155.28 142
3155.41 150
3155.54 155
3155.67 156
3155.80 153
3155.93 147
3156.06 140
3156.19 131
3156.31 123
3156.44 117
3156.57 113
3156.70 113
3156.83 115
3156.96 118
3157.09 121
3157.21 122
3157.34 121
3157.47 117
3157.60 111
3157.73 103
3157.86 96
3157.99 91
3158.12 87
3158.24 84
3158.37 83
3158.50 83
3158.63 82
3158.76 82
3158.89 82
3159.02 84
3159.15 89
3159.27 97
3159.40 108
3159.53 121
3159.66 134
3159.79 147
3159.92 156
3160.05 161
3160.18 162
3160.30 158
3160.43 149
3160.56 138
3160.69 126
3160.82 115
3160.95 105
3161.08 99
3161.21 97
3161.33 98
3161.46 104
3161.59 113
3161.72 125
3161.85 137
3161.98 150
3162.11 162
3162.24 171
3162.37 177
3162.49 177
3162.62 172
3162.75 160
3162.88 144
3163.01 124
3163.14 102
3163.27 80
3163.40 61
3163.52 46
3163.65 33
3163.78 24
3163.91 18
3164.04 14
3164.17 11
3164.30 10
3164.43 11
3164.56 15
3164.68 23
3164.81 36
3164.94 52
3165.07 71
3165.20 92
3165.33 113
3165.46 133
3165.59 150
3165.72 164
3165.84 173
3165.97 180
3166.10 182
3166.23 181
3166.36 177
3166.49 172
3166.62 164
3166.75 155
3166.88 146
3167.00 136
3167.13 126
3167.26 115
3167.39 104
3167.52 92
3167.65 80
3167.78 68
3167.91 56
3168.04 44
3168.16 34
3168.29 24
3168.42 15
3168.55 7
3168.68 0
3168.81 0
3168.94 0
3169.07 0
3169.20 0
3169.33 0
3169.45 0
3169.58 8
3169.71 21
3169.84 33
3169.97 44
3170.10 53
3170.23 60
3170.36 66
3170.49 72
3170.61 78
3170.74 84
3170.87 88
3171.00 91
3171.13 91
3171.26 87
3171.39 80
3171.52 70
3171.65 59
3171.78 49
3171.90 41
3172.03 36
3172.16 32
3172.29 31
3172.42 31
3172.55 33
3172.68 36
3172.81 41
3172.94 46
3173.07 52
3173.19 58
3173.32 64
3173.45 67
3173.58 70
3173.71 71
3173.84 73
3173.97 75
3174.10 79
3174.23 83
3174.36 87
3174.49 90
3174.61 92
3174.74 91
3174.87 89
3175.00 86
3175.13 82
3175.26 79
3175.39 75
3175.52 72
3175.65 69
3175.78 66
3175.91 65
3176.03 65
3176.16 67
3176.29 71
3176.42 75
3176.55 79
3176.68 83
3176.81 85
3176.94 87
3177.07 90
3177.20 93
3177.33 98
3177.45 103
3177.58 106
3177.71 106
3177.84 102
3177.97 93
3178.10 82
3178.23 68
3178.36 54
3178.49 40
3178.62 28
3178.75 18
3178.87 11
3179.00 6
3179.13 4
3179.26 6
3179.39 11
3179.52 17
3179.65 22
3179.78 25
3179.91 24
3180.04 18
3180.17 7
3180.30 0
3180.42 0
3180.55 0
3180.68 0
3180.81 0
3180.94 0
3181.07 0
3181.20 1
3181.33 8
3181.46 13
3181.59 15
3181.72 17
3181.85 19
3181.98 23
3182.10 31
3182.23 43
3182.36 58
3182.49 76
3182.62 94
3182.75 112
3182.88 126
3183.01 137
3183.14 142
3183.27 143
3183.40 139
3183.53 131
3183.66 122
3183.78 114
3183.91 108
3184.04 106
3184.17 109
3184.30 115
3184.43 124
3184.56 133
3184.69 140
3184.82 143
3184.95 144
3185.08 143
3185.21 144
3185.34 147
3185.47 156
3185.59 169
3185.72 184
3185.85 198
3185.98 209
3186.11 213
3186.24 211
3186.37 204
3186.50 195
3186.63 186
3186.76 181
3186.89 181
3187.02 184
3187.15 191
3187.28 198
3187.40 205
3187.53 209
3187.66 207
3187.79 200
3187.92 187
3188.05 170
3188.18 153
3188.31 136
3188.44 125
3188.57 119
3188.70 119
3188.83 122
3188.96 125
3189.09 125
3189.22 119
3189.34 108
3189.47 94
3189.60 79
3189.73 67
3189.86 61
3189.99 62
3190.12 68
3190.25 77
3190.38 85
3190.51 90
3190.64 91
3190.77 88
3190.90 83
3191.03 77
3191.16 74
3191.29 74
3191.41 78
3191.54 86
3191.67 96
3191.80 107
3191.93 118
3192.06 127
3192.19 134
3192.32 139
3192.45 140
3192.58 139
3192.71 132
3192.84 121
3192.97 105
3193.10 86
3193.23 67
3193.36 49
3193.49 36
3193.62 28
3193.74 24
3193.87 22
3194.00 21
3194.13 19
3194.26 15
3194.39 9
3194.52 3
3194.65 0
3194.78 0
3194.91 4
3195.04 13
3195.17 27
3195.30 42
3195.43 59
3195.56 76
3195.69 92
3195.82 107
3195.95 119
3196.08 129
3196.20 135
3196.33 137
3196.46 135
3196.59 129
3196.72 121
3196.85 113
3196.98 107
3197.11 105
3197.24 108
3197.37 117
3197.50 130
3197.63 148
3197.76 166
3197.89 183
3198.02 197
3198.15 207
3198.28 212
3198.41 212
3198.54 209
3198.67 203
3198.80 196
3198.92 187
3199.05 178
3199.18 171
3199.31 165
3199.44 162
3199.57 163
3199.70 166
3199.83 171
3199.96 175
3200.09 176
3200.22 173
3200.35 165
3200.48 153
3200.61 141
3200.74 130
3200.87 123
3201.00 122
3201.13 128
3201.26 139
3201.39 152
3201.52 164
3201.65 172
3201.78 175
3201.91 172
3202.03 163
3202.16 151
3202.29 138
3202.42 126
3202.55 117
3202.68 111
3202.81 109
3202.94 110
3203.07 115
3203.20 122
3203.33 130
3203.46 139
3203.59 148
3203.72 157
3203.85 164
3203.98 170
3204.11 173
3204.24 175
3204.37 175
3204.50 173
3204.63 171
3204.76 171
3204.89 172
3205.02 176
3205.15 182
3205.28 190
3205.41 197
3205.54 202
3205.67 204
3205.80 203
3205.92 199
3206.05 194
3206.18 186
3206.31 178
3206.44 169
3206.57 159
3206.70 149
3206.83 140
3206.96 133
3207.09 130
3207.22 131
3207.35 136
3207.48 143
3207.61 149
3207.74 153
3207.87 152
3208.00 146
3208.13 134
3208.26 120
3208.39 104
3208.52 88
3208.65 73
3208.78 60
3208.91 48
3209.04 39
3209.17 32
3209.30 30
3209.43 31
3209.56 36
3209.69 46
3209.82 57
3209.95 70
3210.08 82
3210.21 92
3210.34 99
3210.47 104
3210.60 107
3210.73 110
3210.86 114
3210.99 120
3211.11 127
3211.24 134
3211.37 140
3211.50 142
3211.63 139
3211.76 133
3211.89 123
3212.02 113
3212.15 105
3212.28 100
3212.41 99
3212.54 100
3212.67 102
3212.80 103
3212.93 102
3213.06 100
3213.19 99
3213.32 101
3213.45 108
3213.58 121
3213.71 140
3213.84 160
3213.97 180
3214.10 195
3214.23 204
3214.36 207
3214.49 205
3214.62 201
3214.75 198
3214.88 197
3215.01 200
3215.14 205
3215.27 210
3215.40 213
3215.53 212
3215.66 207
3215.79 196
3215.92 182
3216.05 167
3216.18 150
3216.31 135
3216.44 122
3216.57 110
3216.70 101
3216.83 93
3216.96 88
3217.09 84
3217.22 80
3217.35 77
3217.48 73
3217.61 68
3217.74 61
3217.87 52
3218.00 41
3218.13 29
3218.26 17
3218.39 9
3218.52 4
3218.65 4
3218.78 8
3218.91 16
3219.04 25
3219.17 34
3219.30 40
3219.43 43
3219.56 42
3219.69 37
3219.82 30
3219.95 23
3220.08 17
3220.21 14
3220.34 16
3220.47 23
3220.60 33
3220.73 46
3220.86 59
3220.99 71
3221.12 80
3221.25 87
3221.38 92
3221.51 95
3221.64 95
3221.77 93
3221.90 87
3222.03 78
3222.16 66
3222.29 51
3222.42 36
3222.55 21
3222.68 9
3222.81 0
3222.94 0
3223.07 0
3223.20 0
3223.33 0
3223.46 0
3223.59 0
3223.72 0
3223.85 0
3223.98 5
3224.11 10
3224.24 14
3224.37 17
3224.50 18
3224.63 18
3224.76 16
3224.89 14
3225.02 12
3225.15 12
3225.28 15
3225.41 22
3225.54 34
3225.67 49
3225.80 67
3225.93 84
3226.06 98
3226.19 106
3226.32 108
3226.45 104
3226.58 97
3226.71 87
3226.84 78
3226.97 69
3227.10 63
3227.23 57
3227.36 51
3227.49 45
3227.62 36
3227.75 26
3227.88 13
3228.01 0
3228.14 0
3228.27 0
3228.40 0
3228.53 0
3228.66 0
3228.79 0
3228.92 0
3229.05 2
3229.18 24
3229.31 47
3229.44 71
3229.57 92
3229.70 109
3229.83 123
3229.96 133
3230.09 141
3230.22 147
3230.35 152
3230.49 155
3230.62 157
3230.75 156
3230.88 152
3231.01 143
3231.14 132
3231.27 118
3231.40 105
3231.53 94
3231.66 85
3231.79 79
3231.92 75
3232.05 71
3232.18 64
3232.31 55
3232.44 43
3232.57 31
3232.70 21
3232.83 15
3232.96 15
3233.09 22
3233.22 35
3233.35 50
3233.48 65
3233.61 77
3233.74 83
3233.87 84
3234.00 79
3234.13 70
3234.26 59
3234.39 48
3234.52 40
3234.65 37
3234.78 40
3234.91 49
3235.04 63
3235.17 78
3235.30 92
3235.43 103
3235.56 110
3235.70 112
3235.83 112
3235.96 111
3236.09 110
3236.22 110
3236.35 111
3236.48 111
3236.61 109
3236.74 106
3236.87 100
3237.00 94
3237.13 88
3237.26 83
3237.39 80
3237.52 78
3237.65 76
3237.78 73
3237.91 68
3238.04 60
3238.17 50
3238.30 38
3238.43 27
3238.56 18
3238.69 12
3238.82 10
3238.95 13
3239.08 18
3239.21 26
3239.34 34
3239.47 42
3239.61 47
3239.74 49
3239.87 49
3240.00 48
3240.13 47
3240.26 49
3240.39 55
3240.52 65
3240.65 78
3240.78 92
3240.91 106
3241.04 117
3241.17 124
3241.30 126
3241.43 124
3241.56 120
3241.69 114
3241.82 107
3241.95 101
3242.08 96
3242.21 93
3242.34 91
3242.47 91
3242.60 93
3242.74 95
3242.87 98
3243.00 100
3243.13 102
3243.26 104
3243.39 105
3243.52 105
3243.65 107
3243.78 108
3243.91 110
3244.04 112
3244.17 112
3244.30 112
3244.43 111
3244.56 109
3244.69 106
3244.82 102
3244.95 99
3245.08 95
3245.21 91
3245.34 86
3245.48 82
3245.61 78
3245.74 75
3245.87 71
3246.00 68
3246.13 64
3246.26 62
3246.39 60
3246.52 59
3246.65 60
3246.78 63
3246.91 67
3247.04 70
3247.17 73
3247.30 74
3247.43 73
3247.56 69
3247.69 65
3247.82 60
3247.96 58
3248.09 61
3248.22 70
3248.35 84
3248.48 101
3248.61 119
3248.74 134
3248.87 143
3249.00 145
3249.13 139
3249.26 128
3249.39 115
3249.52 103
3249.65 96
3249.78 93
3249.91 94
3250.04 100
3250.17 107
3250.31 114
3250.44 118
3250.57 118
3250.70 114
3250.83 106
3250.96 96
3251.09 88
3251.22 83
3251.35 87
3251.48 99
3251.61 120
3251.74 145
3251.87 172
3252.00 196
3252.13 213
3252.26 223
3252.40 224
3252.53 218
3252.66 207
3252.79 195
3252.92 183
3253.05 172
3253.18 163
3253.31 157
3253.44 151
3253.57 145
3253.70 138
3253.83 130
3253.96 121
3254.09 110
3254.22 97
3254.36 85
3254.49 73
3254.62 62
3254.75 55
3254.88 51
3255.01 51
3255.14 55
3255.27 61
3255.40 66
3255.53 70
3255.66 71
3255.79 69
3255.92 64
3256.05 58
3256.18 50
3256.32 44
3256.45 38
3256.58 33
3256.71 28
3256.84 23
3256.97 18
3257.10 13
3257.23 10
3257.36 7
3257.49 4
3257.62 1
3257.75 0
3257.88 0
3258.02 0
3258.15 0
3258.28 0
3258.41 0
3258.54 0
3258.67 11
3258.80 30
3258.93 49
3259.06 64
3259.19 73
3259.32 76
3259.45 75
3259.58 73
3259.72 73
3259.85 77
3259.98 88
3260.11 102
3260.24 117
3260.37 131
3260.50 142
3260.63 149
3260.76 154
3260.89 159
3261.02 164
3261.15 170
3261.28 176
3261.42 179
3261.55 175
3261.68 164
3261.81 146
3261.94 122
3262.07 97
3262.20 75
3262.33 59
3262.46 51
3262.59 51
3262.72 60
3262.85 74
3262.99 91
3263.12 110
3263.25 130
3263.38 149
3263.51 165
3263.64 178
3263.77 187
3263.90 193
3264.03 194
3264.16 192
3264.29 188
3264.43 183
3264.56 178
3264.69 175
3264.82 173
3264.95 172
3265.08 171
3265.21 171
3265.34 171
3265.47 170
3265.60 168
3265.73 164
3265.86 160
3266.00 156
3266.13 152
3266.26 147
3266.39 143
3266.52 137
3266.65 130
3266.78 122
3266.91 115
3267.04 111
3267.17 111
3267.31 116
3267.44 125
3267.57 137
3267.70 150
3267.83 160
3267.96 166
3268.09 166
3268.22 161
3268.35 153
3268.48 142
3268.61 131
3268.75 118
3268.88 105
3269.01 92
3269.14 78
3269.27 63
3269.40 47
3269.53 31
3269.66 16
3269.79 4
3269.92 0
3270.06 0
3270.19 0
3270.32 0
3270.45 1
3270.58 11
3270.71 23
3270.84 35
3270.97 47
3271.10 58
3271.23 69
3271.37 81
3271.50 92
3271.63 102
3271.76 110
3271.89 114
3272.02 115
3272.15 112
3272.28 106
3272.41 100
3272.54 93
3272.68 87
3272.81 82
3272.94 78
3273.07 74
3273.20 69
3273.33 62
3273.46 55
3273.59 49
3273.72 44
3273.86 41
3273.99 41
3274.12 43
3274.25 48
3274.38 53
3274.51 57
3274.64 61
3274.77 63
3274.90 65
3275.04 66
3275.17 67
3275.30 69
3275.43 73
3275.56 78
3275.69 85
3275.82 93
3275.95 102
3276.08 111
3276.22 119
3276.35 125
3276.48 129
3276.61 130
3276.74 127
3276.87 120
3277.00 110
3277.13 98
3277.26 85
3277.40 73
3277.53 62
3277.66 52
3277.79 45
3277.92 38
3278.05 33
3278.18 28
3278.31 24
3278.44 22
3278.58 21
3278.71 20
3278.84 21
3278.97 21
3279.10 22
3279.23 22
3279.36 22
3279.49 23
3279.62 26
3279.76 33
3279.89 43
3280.02 57
3280.15 75
3280.28 96
3280.41 118
3280.54 140
3280.67 161
3280.81 180
3280.94 195
3281.07 204
3281.20 207
3281.33 205
3281.46 199
3281.59 192
3281.72 184
3281.86 178
3281.99 173
3282.12 170
3282.25 166
3282.38 161
3282.51 152
3282.64 140
3282.77 125
3282.91 108
3283.04 92
3283.17 78
3283.30 67
3283.43 61
3283.56 57
3283.69 55
3283.82 54
3283.96 51
3284.09 47
3284.22 41
3284.35 34
3284.48 27
3284.61 20
3284.74 15
3284.87 11
3285.01 8
3285.14 5
3285.27 1
3285.40 0
3285.53 0
3285.66 0
3285.79 0
3285.92 0
3286.06 0
3286.19 0
3286.32 0
3286.45 5
3286.58 13
3286.71 23
3286.84 34
3286.98 45
3287.11 55
3287.24 63
3287.37 69
3287.50 71
3287.63 70
3287.76 66
3287.89 60
3288.03 52
3288.16 45
3288.29 41
3288.42 41
3288.55 45
3288.68 54
3288.81 66
3288.95 80
3289.08 93
3289.21 106
3289.34 116
3289.47 125
3289.60 131
3289.73 137
3289.87 141
3290.00 144
3290.13 144
3290.26 142
3290.39 137
3290.52 130
3290.65 123
3290.79 116
3290.92 112
3291.05 111
3291.18 115
3291.31 122
3291.44 130
3291.57 138
3291.71 143
3291.84 144
3291.97 144
3292.10 142
3292.23 142
3292.36 145
3292.49 152
3292.63 163
3292.76 175
3292.89 186
3293.02 196
3293.15 201
3293.28 204
3293.41 204
3293.55 202
3293.68 201
3293.81 200
3293.94 199
3294.07 198
3294.20 196
3294.33 193
3294.47 187
3294.60 180
3294.73 171
3294.86 162
3294.99 154
3295.12 146
3295.25 141
3295.39 137
3295.52 135
3295.65 133
3295.78 131
3295.91 129
3296.04 127
3296.18 125
3296.31 122
3296.44 119
3296.57 118
3296.70 118
3296.83 121
3296.96 126
3297.10 134
3297.23 145
3297.36 155
3297.49 165
3297.62 172
3297.75 176
3297.89 175
3298.02 168
3298.15 157
3298.28 142
3298.41 125
3298.54 106
3298.67 88
3298.81 72
3298.94 61
3299.07 55
3299.20 54
3299.33 58
3299.46 65
3299.60 73
3299.73 80
3299.86 83
3299.99 84
3300.12 82
3300.25 80
3300.39 77
3300.52 77
3300.65 80
3300.78 84
3300.91 88
3301.04 92
3301.17 93
3301.31 91
3301.44 85
3301.57 78
3301.70 70
3301.83 63
3301.96 59
3302.10 56
3302.23 55
3302.36 54
3302.49 52
3302.62 48
3302.75 41
3302.89 34
3303.02 27
3303.15 22
3303.28 19
3303.41 18
3303.54 18
3303.68 17
3303.81 17
3303.94 16
3304.07 17
3304.20 22
3304.33 30
3304.47 42
3304.60 56
3304.73 70
3304.86 80
3304.99 84
3305.12 81
3305.26 72
3305.39 59
3305.52 46
3305.65 35
3305.78 30
3305.91 29
3306.05 32
3306.18 36
3306.31 40
3306.44 40
3306.57 37
3306.70 31
3306.84 22
3306.97 12
3307.10 4
3307.23 0
3307.36 0
3307.50 0
3307.63 0
3307.76 0
3307.89 0
3308.02 0
3308.15 0
3308.29 1
3308.42 13
3308.55 24
3308.68 36
3308.81 46
3308.94 56
3309.08 64
3309.21 72
3309.34 79
3309.47 86
3309.60 93
3309.74 98
3309.87 101
3310.00 101
3310.13 100
3310.26 97
3310.39 92
3310.53 87
3310.66 83
3310.79 79
3310.92 75
3311.05 70
3311.19 66
3311.32 61
3311.45 55
3311.58 51
3311.71 47
3311.84 44
3311.98 41
3312.11 38
3312.24 36
3312.37 33
3312.50 30
3312.64 27
3312.77 24
3312.90 20
3313.03 17
3313.16 13
3313.29 11
3313.43 11
3313.56 16
3313.69 27
3313.82 42
3313.95 63
3314.09 85
3314.22 106
3314.35 124
3314.48 137
3314.61 145
3314.75 148
3314.88 148
3315.01 145
3315.14 141
3315.27 136
3315.40 130
3315.54 123
3315.67 115
3315.80 110
3315.93 107
3316.06 108
3316.20 113
3316.33 122
3316.46 133
3316.59 144
3316.72 152
3316.86 154
3316.99 149
3317.12 138
3317.25 123
3317.38 105
3317.52 89
3317.65 79
3317.78 76
3317.91 81
3318.04 93
3318.18 110
3318.31 129
3318.44 145
3318.57 158
3318.70 166
3318.84 169
3318.97 169
3319.10 166
3319.23 162
3319.36 158
3319.49 153
3319.63 148
3319.76 143
3319.89 139
3320.02 134
3320.15 131
3320.29 129
3320.42 129
3320.55 131
3320.68 136
3320.81 144
3320.95 152
3321.08 161
3321.21 169
3321.34 174
3321.47 178
3321.61 179
3321.74 180
3321.87 180
3322.00 180
3322.14 181
3322.27 181
3322.40 179
3322.53 174
3322.66 166
3322.80 155
3322.93 142
3323.06 128
3323.19 113
3323.32 99
3323.46 87
3323.59 75
3323.72 66
3323.85 58
3323.98 53
3324.12 51
3324.25 52
3324.38 56
3324.51 63
3324.64 73
3324.78 85
3324.91 99
3325.04 113
3325.17 127
3325.30 139
3325.44 149
3325.57 156
3325.70 161
3325.83 165
3325.97 169
3326.10 173
3326.23 179
3326.36 186
3326.49 194
3326.63 200
3326.76 203
3326.89 202
3327.02 195
3327.15 184
3327.29 171
3327.42 158
3327.55 149
3327.68 145
3327.82 146
3327.95 150
3328.08 154
3328.21 157
3328.34 156
3328.48 150
3328.61 139
3328.74 125
3328.87 109
3329.00 93
3329.14 78
3329.27 64
3329.40 51
3329.53 40
3329.67 31
3329.80 23
3329.93 15
3330.06 7
3330.19 0
3330.33 0
3330.46 0
3330.59 0
3330.72 0
3330.86 0
3330.99 0
3331.12 0
3331.25 6
3331.38 26
3331.52 46
3331.65 63
3331.78 75
3331.91 80
3332.05 82
3332.18 81
3332.31 82
3332.44 85
3332.57 92
3332.71 101
3332.84 111
3332.97 119
3333.10 124
3333.24 127
3333.37 128
3333.50 130
3333.63 135
3333.76 144
3333.90 157
3334.03 173
3334.16 187
3334.29 198
3334.43 204
3334.56 204
3334.69 199
3334.82 191
3334.95 181
3335.09 174
3335.22 169
3335.35 168
3335.48 171
3335.62 176
3335.75 183
3335.88 189
3336.01 193
3336.15 194
3336.28 193
3336.41 189
3336.54 184
3336.67 179
3336.81 176
3336.94 176
3337.07 178
3337.20 182
3337.34 187
3337.47 191
3337.60 193
3337.73 193
3337.87 192
3338.00 190
3338.13 187
3338.26 183
3338.40 179
3338.53 174
3338.66 167
3338.79 159
3338.92 150
3339.06 142
3339.19 136
3339.32 132
3339.45 131
3339.59 130
3339.72 130
3339.85 128
3339.98 122
3340.12 115
3340.25 104
3340.38 92
3340.51 79
3340.65 65
3340.78 51
3340.91 38
3341.04 25
3341.18 16
3341.31 11
3341.44 13
3341.57 20
3341.71 32
3341.84 46
3341.97 59
3342.10 69
3342.23 73
3342.37 73
3342.50 69
3342.63 64
3342.76 60
3342.90 58
3343.03 60
3343.16 65
3343.29 72
3343.43 80
3343.56 89
3343.69 96
3343.82 100
3343.96 102
3344.09 100
3344.22 94
3344.35 85
3344.49 74
3344.62 62
3344.75 51
3344.88 42
3345.02 35
3345.15 32
3345.28 31
3345.41 33
3345.55 37
3345.68 43
3345.81 51
3345.94 59
3346.08 67
3346.21 76
3346.34 83
3346.47 90
3346.61 96
3346.74 101
3346.87 105
3347.00 109
3347.14 110
3347.27 111
3347.40 109
3347.53 105
3347.67 98
3347.80 91
3347.93 82
3348.06 73
3348.20 66
3348.33 61
3348.46 60
3348.59 63
3348.73 70
3348.86 80
3348.99 92
3349.12 104
3349.26 116
3349.39 127
3349.52 136
3349.66 142
3349.79 144
3349.92 141
3350.05 135
3350.19 126
3350.32 115
3350.45 104
3350.58 96
3350.72 92
3350.85 93
3350.98 99
3351.11 109
3351.25 120
3351.38 132
3351.51 143
3351.64 152
3351.78 159
3351.91 165
3352.04 171
3352.17 179
3352.31 187
3352.44 195
3352.57 201
3352.71 205
3352.84 204
3352.97 198
3353.10 188
3353.24 177
3353.37 168
3353.50 162
3353.63 162
3353.77 168
3353.90 178
3354.03 190
3354.16 201
3354.30 209
3354.43 212
3354.56 210
3354.70 201
3354.83 188
3354.96 172
3355.09 156
3355.23 140
3355.36 128
3355.49 121
3355.62 119
3355.76 121
3355.89 127
3356.02 133
3356.15 139
3356.29 143
3356.42 144
3356.55 143
3356.69 140
3356.82 135
3356.95 130
3357.08 124
3357.22 119
3357.35 115
3357.48 113
3357.61 115
3357.75 119
3357.88 125
3358.01 130
3358.15 131
3358.28 127
3358.41 115
3358.54 97
3358.68 74
3358.81 49
3358.94 26
3359.08 8
3359.21 0
3359.34 0
3359.47 0
3359.61 0
3359.74 1
3359.87 3
3360.00 3
3360.14 1
3360.27 0
3360.40 0
3360.54 0
3360.67 0
3360.80 6
3360.93 20
3361.07 39
3361.20 61
3361.33 83
3361.47 104
3361.60 122
3361.73 135
3361.86 145
3362.00 152
3362.13 156
3362.26 158
3362.40 158
3362.53 158
3362.66 157
3362.79 154
3362.93 151
3363.06 147
3363.19 142
3363.33 137
3363.46 130
3363.59 123
3363.72 115
3363.86 106
3363.99 97
3364.12 88
3364.26 82
3364.39 80
3364.52 82
3364.65 87
3364.79 96
3364.92 105
3365.05 113
3365.19 118
3365.32 119
3365.45 116
3365.58 110
3365.72 103
3365.85 95
3365.98 86
3366.12 77
3366.25 68
3366.38 59
3366.51 51
3366.65 43
3366.78 37
3366.91 31
3367.05 25
3367.18 18
3367.31 9
3367.44 0
3367.58 0
3367.71 0
3367.84 0
3367.98 0
3368.11 0
3368.24 0
3368.38 0
3368.51 15
3368.64 34
3368.77 49
3368.91 60
3369.04 65
3369.17 67
3369.31 69
3369.44 71
3369.57 77
3369.71 86
3369.84 98
3369.97 109
3370.10 118
3370.24 123
3370.37 125
3370.50 124
3370.64 122
3370.77 120
3370.90 119
3371.04 121
3371.17 123
3371.30 126
3371.43 129
3371.57 132
3371.70 134
3371.83 138
3371.97 141
3372.10 146
3372.23 151
3372.37 156
3372.50 161
3372.63 165
3372.76 168
3372.90 170
3373.03 171
3373.16 171
3373.30 170
3373.43 169
3373.56 169
3373.70 169
3373.83 170
3373.96 173
3374.09 177
3374.23 183
3374.36 190
3374.49 198
3374.63 205
3374.76 210
3374.89 213
3375.03 212
3375.16 208
3375.29 203
3375.43 197
3375.56 190
3375.69 185
3375.82 180
3375.96 175
3376.09 169
3376.22 161
3376.36 150
3376.49 139
3376.62 127
3376.76 116
3376.89 107
3377.02 100
3377.16 97
3377.29 96
3377.42 97
3377.56 100
3377.69 105
3377.82 113
3377.95 122
3378.09 135
3378.22 149
3378.35 164
3378.49 178
3378.62 190
3378.75 199
3378.89 204
3379.02 204
3379.15 200
3379.29 191
3379.42 180
3379.55 166
3379.69 151
3379.82 136
3379.95 122
3380.09 110
3380.22 99
3380.35 92
3380.49 88
3380.62 86
3380.75 85
3380.88 85
3381.02 84
3381.15 81
3381.28 76
3381.42 67
3381.55 54
3381.68 40
3381.82 23
3381.95 7
3382.08 0
3382.22 0
3382.35 0
3382.48 0
3382.62 0
3382.75 0
3382.88 0
3383.02 0
3383.15 9
3383.28 17
3383.42 23
3383.55 27
3383.68 28
3383.82 27
3383.95 25
3384.08 23
3384.22 23
3384.35 26
3384.48 33
3384.62 45
3384.75 62
3384.88 83
3385.02 104
3385.15 125
3385.28 142
3385.41 153
3385.55 159
3385.68 158
3385.81 152
3385.95 144
3386.08 135
3386.21 127
3386.35 121
3386.48 118
3386.61 117
3386.75 116
3386.88 115
3387.01 115
3387.15 114
3387.28 115
3387.41 118
3387.55 124
3387.68 133
3387.81 145
3387.95 157
3388.08 168
3388.21 174
3388.35 176
3388.48 174
3388.61 169
3388.75 164
3388.88 161
3389.01 163
3389.15 170
3389.28 179
3389.41 190
3389.55 199
3389.68 203
3389.81 203
3389.95 198
3390.08 189
3390.22 178
3390.35 167
3390.48 158
3390.62 152
3390.75 147
3390.88 146
3391.02 146
3391.15 148
3391.28 151
3391.42 154
3391.55 158
3391.68 162
3391.82 166
3391.95 168
3392.08 167
3392.22 165
3392.35 159
3392.48 152
3392.62 143
3392.75 134
3392.88 128
3393.02 125
3393.15 126
3393.28 131
3393.42 140
3393.55 152
3393.68 167
3393.82 183
3393.95 198
3394.08 211
3394.22 222
3394.35 228
3394.48 229
3394.62 226
3394.75 219
3394.89 210
3395.02 201
3395.15 191
3395.29 184
3395.42 180
3395.55 180
3395.69 183
3395.82 190
3395.95 198
3396.09 208
3396.22 217
3396.35 223
3396.49 226
3396.62 225
3396.75 223
3396.89 219
3397.02 216
3397.15 214
3397.29 213
3397.42 213
3397.56 212
3397.69 210
3397.82 206
3397.96 200
3398.09 193
3398.22 186
3398.36 181
3398.49 178
3398.62 176
3398.76 175
3398.89 174
3399.02 173
3399.16 170
3399.29 168
3399.42 165
3399.56 164
3399.69 165
3399.83 168
3399.96 171
3400.09 172
3400.23 172
3400.36 168
3400.49 161
3400.63 150
3400.76 139
3400.89 127
3401.03 116
3401.16 106
3401.29 99
3401.43 93
3401.56 88
3401.70 85
3401.83 82
3401.96 79
3402.10 76
3402.23 72
3402.36 68
3402.50 63
3402.63 61
3402.76 61
3402.90 66
3403.03 76
3403.17 91
3403.30 108
3403.43 124
3403.57 137
3403.70 145
3403.83 145
3403.97 138
3404.10 128
3404.23 115
3404.37 104
3404.50 95
3404.64 90
3404.77 88
3404.90 87
3405.04 87
3405.17 86
3405.30 83
3405.44 79
3405.57 75
3405.71 72
3405.84 71
3405.97 72
3406.11 75
3406.24 79
3406.37 82
3406.51 84
3406.64 84
3406.77 82
3406.91 80
3407.04 77
3407.18 77
3407.31 80
3407.44 86
3407.58 96
3407.71 109
3407.84 122
3407.98 136
3408.11 148
3408.25 159
3408.38 170
3408.51 181
3408.65 193
3408.78 206
3408.91 219
3409.05 233
3409.18 244
3409.32 251
3409.45 253
3409.58 249
3409.72 241
3409.85 227
3409.98 210
3410.12 191
3410.25 173
3410.39 157
3410.52 144
3410.65 135
3410.79 128
3410.92 126
3411.05 127
3411.19 130
3411.32 133
3411.46 137
3411.59 139
3411.72 140
3411.86 139
3411.99 137
3412.13 135
3412.26 133
3412.39 133
3412.53 135
3412.66 137
3412.79 139
3412.93 140
3413.06 139
3413.20 136
3413.33 134
3413.46 132
3413.60 133
3413.73 136
3413.87 141
3414.00 145
3414.13 148
3414.27 146
3414.40 139
3414.53 127
3414.67 112
3414.80 96
3414.94 81
3415.07 67
3415.20 56
3415.34 45
3415.47 36
3415.61 28
3415.74 20
3415.87 13
3416.01 9
3416.14 8
3416.27 10
3416.41 17
3416.54 26
3416.68 36
3416.81 46
3416.94 55
3417.08 62
3417.21 67
3417.35 70
3417.48 73
3417.61 78
3417.75 83
3417.88 89
3418.02 94
3418.15 98
3418.28 100
3418.42 97
3418.55 91
3418.69 83
3418.82 74
3418.95 66
3419.09 60
3419.22 57
3419.36 57
3419.49 60
3419.62 64
3419.76 69
3419.89 74
3420.03 80
3420.16 88
3420.29 99
3420.43 113
3420.56 129
3420.69 148
3420.83 165
3420.96 180
3421.10 190
3421.23 193
3421.36 189
3421.50 181
3421.63 169
3421.77 156
3421.90 146
3422.03 138
3422.17 135
3422.30 135
3422.44 138
3422.57 142
3422.71 145
3422.84 145
3422.97 142
3423.11 133
3423.24 120
3423.38 103
3423.51 83
3423.64 62
3423.78 41
3423.91 22
3424.05 7
3424.18 0
3424.31 0
3424.45 0
3424.58 0
3424.72 0
3424.85 0
3424.98 0
3425.12 0
3425.25 0
3425.39 7
3425.52 18
3425.65 30
3425.79 41
3425.92 52
3426.06 62
3426.19 71
3426.32 82
3426.46 93
3426.59 104
3426.73 114
3426.86 122
3427.00 126
3427.13 126
3427.26 121
3427.40 113
3427.53 103
3427.67 92
3427.80 81
3427.93 70
3428.07 60
3428.20 51
3428.34 44
3428.47 37
3428.60 30
3428.74 24
3428.87 19
3429.01 16
3429.14 14
3429.28 14
3429.41 18
3429.54 26
3429.68 40
3429.81 59
3429.95 82
3430.08 108
3430.21 135
3430.35 160
3430.48 180
3430.62 195
3430.75 202
3430.89 202
3431.02 196
3431.15 186
3431.29 174
3431.42 162
3431.56 153
3431.69 149
3431.82 149
3431.96 154
3432.09 162
3432.23 173
3432.36 184
3432.50 195
3432.63 206
3432.76 215
3432.90 224
3433.03 232
3433.17 241
3433.30 250
3433.44 259
3433.57 267
3433.70 274
3433.84 279
3433.97 283
3434.11 284
3434.24 282
3434.38 278
3434.51 272
3434.64 264
3434.78 254
3434.91 242
3435.05 231
3435.18 222
3435.31 215
3435.45 213
3435.58 214
3435.72 219
3435.85 225
3435.99 229
3436.12 230
3436.25 228
3436.39 222
3436.52 214
3436.66 207
3436.79 202
3436.93 201
3437.06 204
3437.19 211
3437.33 218
3437.46 224
3437.60 226
3437.73 225
3437.87 220
3438.00 212
3438.14 205
3438.27 201
3438.40 202
3438.54 210
3438.67 225
3438.81 246
3438.94 271
3439.08 298
3439.21 323
3439.34 347
3439.48 368
3439.61 389
3439.75 410
3439.88 433
3440.02 458
3440.15 485
3440.28 511
3440.42 536
3440.55 557
3440.69 572
3440.82 582
3440.96 586
3441.09 585
3441.23 581
3441.36 575
3441.49 569
3441.63 565
3441.76 565
3441.90 568
3442.03 575
3442.17 582
3442.30 589
3442.43 593
3442.57 592
3442.70 586
3442.84 576
3442.97 561
3443.11 544
3443.24 525
3443.38 505
3443.51 484
3443.64 463
3443.78 443
3443.91 424
3444.05 407
3444.18 391
3444.32 375
3444.45 360
3444.59 343
3444.72 326
3444.85 308
3444.99 290
3445.12 274
3445.26 261
3445.39 252
3445.53 248
3445.66 247
3445.80 250
3445.93 254
3446.06 258
3446.20 263
3446.33 266
3446.47 269
3446.60 270
3446.74 269
3446.87 267
3447.01 262
3447.14 255
3447.28 246
3447.41 235
3447.54 225
3447.68 216
3447.81 210
3447.95 207
3448.08 206
3448.22 207
3448.35 206
3448.49 203
3448.62 196
3448.76 185
3448.89 173
3449.02 161
3449.16 151
3449.29 146
3449.43 145
3449.56 148
3449.70 152
3449.83 155
3449.97 155
3450.10 151
3450.24 144
3450.37 136
3450.50 129
3450.64 125
3450.77 124
3450.91 128
3451.04 135
3451.18 141
3451.31 146
3451.45 149
3451.58 149
3451.72 146
3451.85 141
3451.98 134
3452.12 127
3452.25 120
3452.39 112
3452.52 104
3452.66 93
3452.79 82
3452.93 70
3453.06 57
3453.20 46
3453.33 37
3453.47 31
3453.60 29
3453.73 29
3453.87 31
3454.00 34
3454.14 37
3454.27 37
3454.41 36
3454.54 33
3454.68 30
3454.81 28
3454.95 29
3455.08 32
3455.22 40
3455.35 51
3455.48 64
3455.62 79
3455.75 94
3455.89 106
3456.02 116
3456.16 122
3456.29 124
3456.43 120
3456.56 113
3456.70 102
3456.83 89
3456.97 75
3457.10 61
3457.24 47
3457.37 36
3457.51 28
3457.64 24
3457.77 23
3457.91 24
3458.04 28
3458.18 32
3458.31 35
3458.45 36
3458.58 35
3458.72 32
3458.85 28
3458.99 23
3459.12 19
3459.26 15
3459.39 11
3459.53 7
3459.66 1
3459.80 0
3459.93 0
3460.07 0
3460.20 0
3460.33 0
3460.47 0
3460.60 0
3460.74 3
3460.87 16
3461.01 30
3461.14 43
3461.28 54
3461.41 60
3461.55 62
3461.68 58
3461.82 49
3461.95 38
3462.09 28
3462.22 19
3462.36 14
3462.49 13
3462.63 14
3462.76 16
3462.90 18
3463.03 17
3463.17 14
3463.30 9
3463.43 4
3463.57 0
3463.70 0
3463.84 0
3463.97 0
3464.11 0
3464.24 0
3464.38 0
3464.51 0
3464.65 0
3464.78 1
3464.92 4
3465.05 7
3465.19 9
3465.32 11
3465.46 13
3465.59 17
3465.73 22
3465.86 30
3466.00 39
3466.13 50
3466.27 61
3466.40 70
3466.54 78
3466.67 83
3466.81 86
3466.94 90
3467.08 95
3467.21 103
3467.35 113
3467.48 124
3467.62 136
3467.75 147
3467.89 156
3468.02 163
3468.16 166
3468.29 165
3468.42 159
3468.56 148
3468.69 132
3468.83 111
3468.96 87
3469.10 62
3469.23 39
3469.37 21
3469.50 9
3469.64 5
3469.77 9
3469.91 19
3470.04 35
3470.18 53
3470.31 74
3470.45 94
3470.58 113
3470.72 130
3470.85 143
3470.99 152
3471.12 157
3471.26 157
3471.39 152
3471.53 143
3471.66 131
3471.80 120
3471.93 110
3472.07 103
3472.20 102
3472.34 106
3472.47 114
3472.61 125
3472.74 137
3472.88 146
3473.01 151
3473.15 151
3473.28 146
3473.42 135
3473.55 121
3473.69 105
3473.82 87
3473.96 69
3474.09 51
3474.23 36
3474.36 24
3474.50 17
3474.63 17
3474.77 22
3474.90 31
3475.04 44
3475.17 57
3475.31 68
3475.44 76
3475.58 79
3475.71 79
3475.85 77
3475.98 75
3476.12 73
3476.25 73
3476.39 75
3476.52 79
3476.66 86
3476.79 96
3476.93 107
3477.07 121
3477.20 136
3477.34 154
3477.47 172
3477.61 189
3477.74 203
3477.88 211
3478.01 214
3478.15 211
3478.28 202
3478.42 189
3478.55 175
3478.69 164
3478.82 156
3478.96 152
3479.09 152
3479.23 155
3479.36 160
3479.50 166
3479.63 170
3479.77 171
3479.90 170
3480.04 166
3480.17 158
3480.31 148
3480.44 136
3480.58 122
3480.71 109
3480.85 97
3480.98 88
3481.12 83
3481.25 81
3481.39 83
3481.52 89
3481.66 97
3481.79 106
3481.93 114
3482.07 119
3482.20 121
3482.34 119
3482.47 113
3482.61 101
3482.74 87
3482.88 72
3483.01 56
3483.15 41
3483.28 30
3483.42 23
3483.55 20
3483.69 21
3483.82 25
3483.96 31
3484.09 38
3484.23 44
3484.36 47
3484.50 47
3484.63 44
3484.77 36
3484.90 25
3485.04 12
3485.17 0
3485.31 0
3485.45 0
3485.58 0
3485.72 0
3485.85 7
3485.99 27
3486.12 48
3486.26 67
3486.39 78
3486.53 81
3486.66 74
3486.80 60
3486.93 40
3487.07 18
3487.20 0
3487.34 0
3487.47 0
3487.61 0
3487.75 0
3487.88 0
3488.02 1
3488.15 11
3488.29 18
3488.42 22
3488.56 22
3488.69 20
3488.83 16
3488.96 13
3489.10 12
3489.23 13
3489.37 16
3489.50 21
3489.64 27
3489.77 34
3489.91 42
3490.05 49
3490.18 56
3490.32 60
3490.45 60
3490.59 57
3490.72 52
3490.86 45
3490.99 39
3491.13 34
3491.26 31
3491.40 29
3491.53 26
3491.67 21
3491.81 14
3491.94 6
3492.08 0
3492.21 0
3492.35 0
3492.48 10
3492.62 29
3492.75 51
3492.89 74
3493.02 94
3493.16 108
3493.29 117
3493.43 121
3493.57 121
3493.70 121
3493.84 120
3493.97 118
3494.11 115
3494.24 109
3494.38 101
3494.51 91
3494.65 81
3494.78 72
3494.92 69
3495.05 70
3495.19 76
3495.33 85
3495.46 94
3495.60 102
3495.73 107
3495.87 107
3496.00 102
3496.14 92
3496.27 80
3496.41 67
3496.54 55
3496.68 46
3496.82 40
3496.95 39
3497.09 43
3497.22 52
3497.36 64
3497.49 78
3497.63 93
3497.76 107
3497.90 118
3498.03 125
3498.17 129
3498.31 129
3498.44 127
3498.58 122
3498.71 115
3498.85 106
3498.98 97
3499.12 86
3499.25 75
3499.39 65
3499.53 55
3499.66 46
3499.80 38
3499.93 32
3500.07 26
3500.20 19
3500.34 12
3500.47 4
3500.61 0
3500.75 0
3500.88 0
3501.02 0
3501.15 0
3501.29 0
3501.42 0
3501.56 0
3501.69 4
3501.83 7
3501.97 9
3502.10 11
3502.24 13
3502.37 17
3502.51 24
3502.64 33
3502.78 44
3502.91 56
3503.05 69
3503.19 82
3503.32 95
3503.46 106
3503.59 116
3503.73 122
3503.86 124
3504.00 123
3504.13 117
3504.27 108
3504.41 98
3504.54 87
3504.68 77
3504.81 69
3504.95 61
3505.08 54
3505.22 47
3505.36 42
3505.49 37
3505.63 33
3505.76 31
3505.90 30
3506.03 30
3506.17 31
3506.30 31
3506.44 33
3506.58 35
3506.71 39
3506.85 43
3506.98 48
3507.12 52
3507.25 54
3507.39 51
3507.53 42
3507.66 29
3507.80 12
3507.93 0
3508.07 0
3508.20 0
3508.34 0
3508.48 0
3508.61 0
3508.75 0
3508.88 0
3509.02 10
3509.15 20
3509.29 28
3509.43 33
3509.56 40
3509.70 48
3509.83 60
3509.97 74
3510.10 89
3510.24 105
3510.38 118
3510.51 127
3510.65 130
3510.78 128
3510.92 121
3511.05 110
3511.19 98
3511.33 85
3511.46 73
3511.60 63
3511.73 57
3511.87 55
3512.00 57
3512.14 62
3512.28 68
3512.41 74
3512.55 79
3512.68 81
3512.82 82
3512.96 81
3513.09 78
3513.23 77
3513.36 77
3513.50 78
3513.63 82
3513.77 88
3513.91 94
3514.04 101
3514.18 106
3514.31 110
3514.45 113
3514.58 115
3514.72 116
3514.86 117
3514.99 117
3515.13 117
3515.26 115
3515.40 111
3515.54 106
3515.67 100
3515.81 93
3515.94 88
3516.08 85
3516.21 86
3516.35 92
3516.49 100
3516.62 110
3516.76 118
3516.89 125
3517.03 127
3517.17 125
3517.30 118
3517.44 108
3517.57 96
3517.71 85
3517.85 77
3517.98 73
3518.12 72
3518.25 74
3518.39 76
3518.52 76
3518.66 72
3518.80 62
3518.93 49
3519.07 33
3519.20 19
3519.34 9
3519.48 7
3519.61 13
3519.75 26
3519.88 44
3520.02 64
3520.16 82
3520.29 97
3520.43 108
3520.56 114
3520.70 117
3520.83 116
3520.97 114
3521.11 111
3521.24 109
3521.38 111
3521.51 117
3521.65 128
3521.79 144
3521.92 161
3522.06 179
3522.19 195
3522.33 206
3522.47 212
3522.60 213
3522.74 209
3522.87 201
3523.01 191
3523.15 178
3523.28 163
3523.42 148
3523.55 133
3523.69 120
3523.83 111
3523.96 107
3524.10 109
3524.23 117
3524.37 129
3524.51 144
3524.64 160
3524.78 172
3524.91 178
3525.05 178
3525.19 171
3525.32 159
3525.46 143
3525.59 125
3525.73 106
3525.87 89
3526.00 74
3526.14 61
3526.27 49
3526.41 38
3526.55 28
3526.68 20
3526.82 12
3526.95 5
3527.09 0
3527.23 0
3527.36 0
3527.50 0
3527.63 0
3527.77 0
3527.91 0
3528.04 0
3528.18 0
3528.32 8
3528.45 21
3528.59 36
3528.72 50
3528.86 63
3529.00 73
3529.13 78
3529.27 79
3529.40 75
3529.54 68
3529.68 60
3529.81 53
3529.95 49
3530.08 50
3530.22 55
3530.36 64
3530.49 73
3530.63 79
3530.77 81
3530.90 78
3531.04 68
3531.17 54
3531.31 37
3531.45 22
3531.58 10
3531.72 5
3531.85 5
3531.99 11
3532.13 20
3532.26 31
3532.40 40
3532.54 45
3532.67 48
3532.81 48
3532.94 47
3533.08 48
3533.22 51
3533.35 58
3533.49 67
3533.62 78
3533.76 89
3533.90 98
3534.03 103
3534.17 105
3534.31 102
3534.44 96
3534.58 87
3534.71 79
3534.85 73
3534.99 70
3535.12 71
3535.26 76
3535.40 82
3535.53 88
3535.67 90
3535.80 87
3535.94 79
3536.08 65
3536.21 49
3536.35 32
3536.48 18
3536.62 7
3536.76 1
3536.89 0
3537.03 0
3537.17 0
3537.30 1
3537.44 1
3537.57 0
3537.71 0
3537.85 0
3537.98 0
3538.12 0
3538.26 0
3538.39 2
3538.53 5
3538.67 8
3538.80 10
3538.94 12
3539.07 14
3539.21 19
3539.35 25
3539.48 35
3539.62 48
3539.76 61
3539.89 76
3540.03 89
3540.16 100
3540.30 110
3540.44 117
3540.57 122
3540.71 126
3540.85 128
3540.98 130
3541.12 131
3541.25 132
3541.39 134
3541.53 135
3541.66 137
3541.80 139
3541.94 140
3542.07 141
3542.21 142
3542.35 141
3542.48 140
3542.62 137
3542.75 133
3542.89 128
3543.03 125
3543.16 122
3543.30 120
3543.44 121
3543.57 125
3543.71 132
3543.85 141
3543.98 151
3544.12 162
3544.25 174
3544.39 186
3544.53 198
3544.66 210
3544.80 221
3544.94 230
3545.07 238
3545.21 243
3545.35 245
3545.48 245
3545.62 243
3545.76 239
3545.89 233
3546.03 226
3546.16 217
3546.30 208
3546.44 200
3546.57 193
3546.71 189
3546.85 188
3546.98 190
3547.12 194
3547.26 198
3547.39 200
3547.53 198
3547.67 192
3547.80 181
3547.94 167
3548.07 151
3548.21 134
3548.35 120
3548.48 111
3548.62 109
3548.76 113
3548.89 122
3549.03 135
3549.17 148
3549.30 159
3549.44 164
3549.58 164
3549.71 158
3549.85 150
3549.99 142
3550.12 136
3550.26 135
3550.39 140
3550.53 149
3550.67 162
3550.80 176
3550.94 189
3551.08 199
3551.21 206
3551.35 208
3551.49 206
3551.62 200
3551.76 192
3551.90 183
3552.03 175
3552.17 168
3552.31 164
3552.44 162
3552.58 162
3552.72 163
3552.85 164
3552.99 165
3553.13 164
3553.26 163
3553.40 162
3553.54 161
3553.67 162
3553.81 164
3553.94 167
3554.08 171
3554.22 175
3554.35 177
3554.49 177
3554.63 174
3554.76 169
3554.90 161
3555.04 152
3555.17 141
3555.31 129
3555.45 116
3555.58 104
3555.72 91
3555.86 80
3555.99 70
3556.13 64
3556.27 62
3556.40 64
3556.54 70
3556.68 81
3556.81 94
3556.95 109
3557.09 124
3557.22 138
3557.36 149
3557.50 157
3557.63 161
3557.77 160
3557.91 157
3558.04 152
3558.18 147
3558.32 142
3558.45 139
3558.59 138
3558.73 138
3558.86 140
3559.00 143
3559.14 146
3559.27 149
3559.41 153
3559.55 156
3559.68 159
3559.82 162
3559.96 163
3560.09 163
3560.23 161
3560.37 159
3560.50 156
3560.64 154
3560.78 154
3560.91 157
3561.05 164
3561.19 175
3561.32 187
3561.46 198
3561.60 209
3561.73 216
3561.87 218
3562.01 216
3562.14 210
3562.28 202
3562.42 193
3562.55 184
3562.69 176
3562.83 168
3562.96 160
3563.10 153
3563.24 145
3563.37 137
3563.51 129
3563.65 122
3563.79 116
3563.92 111
3564.06 108
3564.20 105
3564.33 103
3564.47 101
3564.61 98
3564.74 94
3564.88 89
3565.02 82
3565.15 75
3565.29 69
3565.43 63
3565.56 60
3565.70 59
3565.84 60
3565.97 65
3566.11 71
3566.25 80
3566.38 88
3566.52 97
3566.66 105
3566.79 111
3566.93 116
3567.07 119
3567.20 118
3567.34 115
3567.48 108
3567.62 99
3567.75 89
3567.89 78
3568.03 69
3568.16 62
3568.30 58
3568.44 57
3568.57 57
3568.71 59
3568.85 63
3568.98 67
3569.12 72
3569.26 76
3569.39 80
3569.53 84
3569.67 87
3569.81 92
3569.94 97
3570.08 103
3570.22 111
3570.35 119
3570.49 127
3570.63 133
3570.76 136
3570.90 136
3571.04 133
3571.17 129
3571.31 123
3571.45 116
3571.58 110
3571.72 104
3571.86 98
3572.00 91
3572.13 84
3572.27 80
3572.41 77
3572.54 78
3572.68 82
3572.82 88
3572.95 97
3573.09 106
3573.23 113
3573.36 117
3573.50 119
3573.64 119
3573.78 118
3573.91 116
3574.05 113
3574.19 111
3574.32 110
3574.46 108
3574.60 105
3574.73 100
3574.87 94
3575.01 87
3575.15 79
3575.28 71
3575.42 63
3575.56 57
3575.69 55
3575.83 56
3575.97 60
3576.10 65
3576.24 71
3576.38 75
3576.52 76
3576.65 74
3576.79 68
3576.93 60
3577.06 51
3577.20 43
3577.34 38
3577.47 36
3577.61 39
3577.75 44
3577.89 50
3578.02 57
3578.16 62
3578.30 66
3578.43 68
3578.57 69
3578.71 70
3578.84 74
3578.98 81
3579.12 89
3579.26 98
3579.39 105
3579.53 108
3579.67 107
3579.80 100
3579.94 90
3580.08 79
3580.22 70
3580.35 62
3580.49 59
3580.63 59
3580.76 63
3580.90 69
3581.04 75
3581.18 82
3581.31 88
3581.45 94
3581.59 100
3581.72 105
3581.86 109
3582.00 111
3582.14 111
3582.27 108
3582.41 103
3582.55 96
3582.68 89
3582.82 82
3582.96 77
3583.09 74
3583.23 72
3583.37 72
3583.51 74
3583.64 76
3583.78 79
3583.92 81
3584.05 84
3584.19 86
3584.33 85
3584.47 80
3584.60 72
3584.74 61
3584.88 49
3585.02 36
3585.15 26
3585.29 20
3585.43 21
3585.56 27
3585.70 38
3585.84 52
3585.98 68
3586.11 82
3586.25 94
3586.39 101
3586.52 103
3586.66 100
3586.80 93
3586.94 85
3587.07 76
3587.21 68
3587.35 63
3587.48 62
3587.62 65
3587.76 69
3587.90 74
3588.03 79
3588.17 82
3588.31 82
3588.45 79
3588.58 73
3588.72 65
3588.86 56
3588.99 48
3589.13 40
3589.27 33
3589.41 28
3589.54 23
3589.68 19
3589.82 14
3589.95 8
3590.09 3
3590.23 0
3590.37 0
3590.50 0
3590.64 0
3590.78 0
3590.92 0
3591.05 0
3591.19 0
3591.33 1
3591.47 7
3591.60 12
3591.74 18
3591.88 24
3592.01 31
3592.15 37
3592.29 43
3592.43 49
3592.56 56
3592.70 62
3592.84 70
3592.98 77
3593.11 84
3593.25 91
3593.39 97
3593.52 102
3593.66 106
3593.80 109
3593.94 112
3594.07 116
3594.21 120
3594.35 125
3594.49 130
3594.62 133
3594.76 133
3594.90 127
3595.04 118
3595.17 104
3595.31 88
3595.45 72
3595.59 59
3595.72 49
3595.86 44
3596.00 42
3596.13 41
3596.27 39
3596.41 34
3596.55 26
3596.68 15
3596.82 4
3596.96 0
3597.10 0
3597.23 0
3597.37 11
3597.51 33
3597.65 60
3597.78 89
3597.92 116
3598.06 139
3598.20 156
3598.33 166
3598.47 169
3598.61 169
3598.75 167
3598.88 164
3599.02 163
3599.16 165
3599.30 169
3599.43 174
3599.57 178
3599.71 181
3599.84 181
3599.98 179
3600.12 174
3600.26 168
3600.39 164
3600.53 162
3600.67 164
3600.81 168
3600.94 175
3601.08 182
3601.22 189
3601.36 194
3601.49 196
3601.63 195
3601.77 192
3601.91 187
3602.04 181
3602.18 174
3602.32 166
3602.46 158
3602.59 148
3602.73 139
3602.87 130
3603.01 121
3603.14 115
3603.28 111
3603.42 110
3603.56 112
3603.69 116
3603.83 122
3603.97 127
3604.11 131
3604.24 134
3604.38 135
3604.52 137
3604.66 140
3604.80 146
3604.93 156
3605.07 169
3605.21 185
3605.35 201
3605.48 214
3605.62 221
3605.76 221
3605.90 214
3606.03 202
3606.17 187
3606.31 173
3606.45 162
3606.58 155
3606.72 151
3606.86 149
3607.00 148
3607.13 145
3607.27 140
3607.41 134
3607.55 126
3607.68 119
3607.82 115
3607.96 113
3608.10 115
3608.23 121
3608.37 130
3608.51 141
3608.65 152
3608.79 163
3608.92 171
3609.06 176
3609.20 175
3609.34 169
3609.47 156
3609.61 139
3609.75 118
3609.89 96
3610.02 73
3610.16 52
3610.30 32
3610.44 14
3610.57 0
3610.71 0
3610.85 0
3610.99 0
3611.13 0
3611.26 0
3611.40 0
3611.54 18
3611.68 40
3611.81 60
3611.95 75
3612.09 82
3612.23 83
3612.36 77
3612.50 67
3612.64 57
3612.78 48
3612.92 41
3613.05 35
3613.19 31
3613.33 27
3613.47 23
3613.60 19
3613.74 16
3613.88 16
3614.02 20
3614.15 29
3614.29 43
3614.43 61
3614.57 81
3614.71 102
3614.84 121
3614.98 138
3615.12 150
3615.26 157
3615.39 160
3615.53 157
3615.67 151
3615.81 141
3615.95 129
3616.08 115
3616.22 100
3616.36 86
3616.50 74
3616.63 64
3616.77 56
3616.91 52
3617.05 50
3617.19 51
3617.32 52
3617.46 53
3617.60 54
3617.74 55
3617.87 56
3618.01 59
3618.15 62
3618.29 67
3618.43 72
3618.56 77
3618.70 79
3618.84 79
3618.98 76
3619.11 70
3619.25 62
3619.39 54
3619.53 46
3619.67 39
3619.80 32
3619.94 26
3620.08 19
3620.22 12
3620.36 5
3620.49 0
3620.63 0
3620.77 0
3620.91 3
3621.04 9
3621.18 16
3621.32 21
3621.46 22
3621.60 19
3621.73 11
3621.87 0
3622.01 0
3622.15 0
3622.29 0
3622.42 0
3622.56 0
3622.70 0
3622.84 15
3622.97 32
3623.11 48
3623.25 60
3623.39 68
3623.53 71
3623.66 70
3623.80 67
3623.94 62
3624.08 54
3624.22 45
3624.35 35
3624.49 23
3624.63 13
3624.77 4
3624.91 0
3625.04 0
3625.18 0
3625.32 2
3625.46 11
3625.60 22
3625.73 33
3625.87 45
3626.01 55
3626.15 65
3626.28 74
3626.42 81
3626.56 85
3626.70 85
3626.84 81
3626.97 71
3627.11 57
3627.25 40
3627.39 24
3627.53 9
3627.66 0
3627.80 0
3627.94 0
3628.08 6
3628.22 15
3628.35 25
3628.49 35
3628.63 43
3628.77 50
3628.91 55
3629.04 58
3629.18 59
3629.32 59
3629.46 57
3629.60 55
3629.73 55
3629.87 57
3630.01 63
3630.15 71
3630.29 81
3630.42 90
3630.56 97
3630.70 100
3630.84 100
3630.98 96
3631.12 91
3631.25 86
3631.39 81
3631.53 78
3631.67 74
3631.81 69
3631.94 63
3632.08 55
3632.22 47
3632.36 39
3632.50 34
3632.63 31
3632.77 30
3632.91 30
3633.05 30
3633.19 28
3633.32 23
3633.46 18
3633.60 11
3633.74 5
3633.88 0
3634.01 0
3634.15 0
3634.29 0
3634.43 0
3634.57 0
3634.71 0
3634.84 0
3634.98 0
3635.12 0
3635.26 2
3635.40 7
3635.53 14
3635.67 21
3635.81 29
3635.95 37
3636.09 45
3636.22 52
3636.36 57
3636.50 61
3636.64 64
3636.78 64
3636.92 62
3637.05 59
3637.19 56
3637.33 54
3637.47 52
3637.61 52
3637.74 53
3637.88 54
3638.02 55
3638.16 56
3638.30 57
3638.44 57
3638.57 59
3638.71 61
3638.85 63
3638.99 65
3639.13 65
3639.26 63
3639.40 60
3639.54 56
3639.68 51
3639.82 48
3639.96 46
3640.09 46
3640.23 47
3640.37 49
3640.51 53
3640.65 57
3640.79 62
3640.92 69
3641.06 79
3641.20 90
3641.34 101
3641.48 113
3641.61 123
3641.75 130
3641.89 135
3642.03 137
3642.17 136
3642.31 134
3642.44 131
3642.58 128
3642.72 125
3642.86 123
3643.00 122
3643.14 121
3643.27 120
3643.41 116
3643.55 109
3643.69 99
3643.83 86
3643.97 70
3644.10 53
3644.24 37
3644.38 23
3644.52 13
3644.66 6
3644.80 4
3644.93 4
3645.07 8
3645.21 12
3645.35 17
3645.49 21
3645.63 22
3645.76 21
3645.90 19
3646.04 18
3646.18 19
3646.32 25
3646.46 34
3646.59 47
3646.73 61
3646.87 73
3647.01 81
3647.15 85
3647.29 86
3647.42 86
3647.56 88
3647.70 93
3647.84 103
3647.98 116
3648.12 129
3648.25 141
3648.39 150
3648.53 154
3648.67 153
3648.81 147
3648.95 137
3649.08 123
3649.22 108
3649.36 91
3649.50 75
3649.64 59
3649.78 45
3649.91 33
3650.05 22
3650.19 13
3650.33 4
3650.47 0
3650.61 0
3650.75 0
3650.88 0
3651.02 0
3651.16 0
3651.30 0
3651.44 0
3651.58 6
3651.71 14
3651.85 20
3651.99 22
3652.13 22
3652.27 19
3652.41 14
3652.54 9
3652.68 3
3652.82 0
3652.96 0
3653.10 1
3653.24 6
3653.38 12
3653.51 17
3653.65 20
3653.79 19
3653.93 15
3654.07 10
3654.21 6
3654.35 6
3654.48 10
3654.62 19
3654.76 33
3654.90 48
3655.04 64
3655.18 77
3655.31 88
3655.45 95
3655.59 100
3655.73 101
3655.87 101
3656.01 98
3656.15 94
3656.28 87
3656.42 79
3656.56 72
3656.70 65
3656.84 60
3656.98 56
3657.12 53
3657.25 50
3657.39 48
3657.53 45
3657.67 41
3657.81 37
3657.95 35
3658.09 36
3658.22 39
3658.36 46
3658.50 55
3658.64 67
3658.78 80
3658.92 94
3659.06 109
3659.19 124
3659.33 138
3659.47 151
3659.61 161
3659.75 170
3659.89 175
3660.03 178
3660.16 178
3660.30 175
3660.44 168
3660.58 156
3660.72 138
3660.86 115
3661.00 87
3661.13 56
3661.27 24
3661.41 0
3661.55 0
3661.69 0
3661.83 0
3661.97 0
3662.10 0
3662.24 0
3662.38 11
3662.52 34
3662.66 56
3662.80 74
3662.94 89
3663.08 101
3663.21 110
3663.35 119
3663.49 127
3663.63 134
3663.77 142
3663.91 150
3664.05 157
3664.18 165
3664.32 174
3664.46 185
3664.60 197
3664.74 210
3664.88 224
3665.02 238
3665.16 249
3665.29 257
3665.43 261
3665.57 260
3665.71 256
3665.85 249
3665.99 241
3666.13 233
3666.27 227
3666.40 224
3666.54 222
3666.68 222
3666.82 224
3666.96 225
3667.10 227
3667.24 229
3667.38 232
3667.51 236
3667.65 240
3667.79 244
3667.93 249
3668.07 253
3668.21 255
3668.35 256
3668.49 254
3668.62 249
3668.76 241
3668.90 232
3669.04 223
3669.18 215
3669.32 211
3669.46 210
3669.60 213
3669.73 219
3669.87 227
3670.01 234
3670.15 239
3670.29 241
3670.43 239
3670.57 234
3670.71 224
3670.84 211
3670.98 197
3671.12 183
3671.26 170
3671.40 161
3671.54 155
3671.68 154
3671.82 157
3671.96 162
3672.09 168
3672.23 174
3672.37 177
3672.51 179
3672.65 177
3672.79 174
3672.93 167
3673.07 158
3673.20 147
3673.34 133
3673.48 116
3673.62 99
3673.76 84
3673.90 72
3674.04 64
3674.18 61
3674.32 62
3674.45 65
3674.59 68
3674.73 69
3674.87 66
3675.01 61
3675.15 55
3675.29 50
3675.43 47
3675.57 46
3675.70 49
3675.84 53
3675.98 59
3676.12 63
3676.26 67
3676.40 68
3676.54 68
3676.68 66
3676.82 63
3676.95 59
3677.09 55
3677.23 52
3677.37 51
3677.51 52
3677.65 54
3677.79 57
3677.93 60
3678.07 64
3678.21 69
3678.34 75
3678.48 83
3678.62 91
3678.76 100
3678.90 108
3679.04 113
3679.18 113
3679.32 109
3679.46 101
3679.59 92
3679.73 83
3679.87 77
3680.01 76
3680.15 82
3680.29 93
3680.43 109
3680.57 127
3680.71 145
3680.85 159
3680.98 168
3681.12 171
3681.26 169
3681.40 162
3681.54 153
3681.68 143
3681.82 134
3681.96 127
3682.10 123
3682.24 120
3682.37 118
3682.51 117
3682.65 116
3682.79 114
3682.93 110
3683.07 106
3683.21 101
3683.35 96
3683.49 92
3683.63 90
3683.77 90
3683.90 92
3684.04 96
3684.18 98
3684.32 100
3684.46 99
3684.60 97
3684.74 93
3684.88 88
3685.02 84
3685.16 81
3685.29 79
3685.43 77
3685.57 76
3685.71 75
3685.85 73
3685.99 71
3686.13 68
3686.27 66
3686.41 66
3686.55 67
3686.69 70
3686.82 73
3686.96 76
3687.10 76
3687.24 75
3687.38 72
3687.52 68
3687.66 66
3687.80 66
3687.94 70
3688.08 75
3688.22 82
3688.36 87
3688.49 88
3688.63 85
3688.77 75
3688.91 61
3689.05 44
3689.19 25
3689.33 7
3689.47 0
3689.61 0
3689.75 0
3689.89 0
3690.03 0
3690.16 0
3690.30 0
3690.44 0
3690.58 7
3690.72 21
3690.86 33
3691.00 41
3691.14 44
3691.28 42
3691.42 37
3691.56 32
3691.70 29
3691.83 31
3691.97 38
3692.11 50
3692.25 65
3692.39 81
3692.53 95
3692.67 106
3692.81 113
3692.95 118
3693.09 120
3693.23 121
3693.37 121
3693.51 121
3693.64 120
3693.78 119
3693.92 120
3694.06 122
3694.20 127
3694.34 134
3694.48 140
3694.62 144
3694.76 142
3694.90 133
3695.04 117
3695.18 95
3695.32 69
3695.45 43
3695.59 22
3695.73 7
3695.87 1
3696.01 4
3696.15 14
3696.29 30
3696.43 49
3696.57 68
3696.71 86
3696.85 102
3696.99 115
3697.13 126
3697.27 134
3697.40 139
3697.54 140
3697.68 137
3697.82 130
3697.96 119
3698.10 104
3698.24 89
3698.38 73
3698.52 60
3698.66 51
3698.80 46
3698.94 43
3699.08 43
3699.22 44
3699.36 45
3699.49 46
3699.63 46
3699.77 46
3699.91 46
3700.05 48
3700.19 51
3700.33 56
3700.47 63
3700.61 73
3700.75 84
3700.89 95
3701.03 103
3701.17 108
3701.31 107
3701.45 100
3701.59 88
3701.72 73
3701.86 57
3702.00 43
3702.14 32
3702.28 27
3702.42 29
3702.56 36
3702.70 50
3702.84 66
3702.98 83
3703.12 98
3703.26 109
3703.40 115
3703.54 114
3703.68 108
3703.82 99
3703.96 90
3704.09 81
3704.23 74
3704.37 69
3704.51 67
3704.65 66
3704.79 65
3704.93 64
3705.07 64
3705.21 64
3705.35 65
3705.49 69
3705.63 77
3705.77 88
3705.91 102
3706.05 118
3706.19 134
3706.33 148
3706.47 158
3706.61 165
3706.74 168
3706.88 169
3707.02 168
3707.16 168
3707.30 168
3707.44 169
3707.58 170
3707.72 169
3707.86 167
3708.00 162
3708.14 154
3708.28 144
3708.42 132
3708.56 120
3708.70 107
3708.84 95
3708.98 84
3709.12 75
3709.26 66
3709.40 59
3709.53 53
3709.67 49
3709.81 46
3709.95 45
3710.09 46
3710.23 49
3710.37 53
3710.51 57
3710.65 62
3710.79 67
3710.93 71
3711.07 73
3711.21 75
3711.35 76
3711.49 77
3711.63 81
3711.77 87
3711.91 97
3712.05 109
3712.19 122
3712.33 133
3712.47 142
3712.61 145
3712.74 145
3712.88 141
3713.02 136
3713.16 131
3713.30 130
3713.44 133
3713.58 140
3713.72 149
3713.86 160
3714.00 170
3714.14 178
3714.28 183
3714.42 185
3714.56 184
3714.70 179
3714.84 173
3714.98 166
3715.12 158
3715.26 151
3715.40 147
3715.54 144
3715.68 145
3715.82 147
3715.96 150
3716.10 152
3716.24 154
3716.38 154
3716.52 152
3716.65 149
3716.79 144
3716.93 140
3717.07 135
3717.21 132
3717.35 130
3717.49 129
3717.63 128
3717.77 126
3717.91 124
3718.05 120
3718.19 115
3718.33 109
3718.47 102
3718.61 96
3718.75 90
3718.89 85
3719.03 83
3719.17 84
3719.31 87
3719.45 93
3719.59 101
3719.73 108
3719.87 113
3720.01 116
3720.15 115
3720.29 112
3720.43 109
3720.57 106
3720.71 106
3720.85 109
3720.99 114
3721.13 122
3721.27 130
3721.41 138
3721.54 144
3721.68 150
3721.82 154
3721.96 155
3722.10 153
3722.24 147
3722.38 135
3722.52 117
3722.66 94
3722.80 69
3722.94 45
3723.08 24
3723.22 8
3723.36 0
3723.50 0
3723.64 0
3723.78 0
3723.92 0
3724.06 0
3724.20 0
3724.34 0
3724.48 0
3724.62 1
3724.76 3
3724.90 5
3725.04 9
3725.18 15
3725.32 22
3725.46 32
3725.60 43
3725.74 55
3725.88 66
3726.02 74
3726.16 79
3726.30 81
3726.44 81
3726.58 82
3726.72 85
3726.86 93
3727.00 106
3727.14 122
3727.28 139
3727.42 152
3727.56 161
3727.70 163
3727.84 159
3727.98 150
3728.12 140
3728.26 131
3728.40 125
3728.54 122
3728.68 121
3728.82 121
3728.96 119
3729.10 116
3729.24 111
3729.38 108
3729.52 109
3729.66 117
3729.80 132
3729.94 155
3730.08 183
3730.22 211
3730.36 237
3730.50 256
3730.64 268
3730.78 273
3730.92 273
3731.06 270
3731.20 267
3731.33 264
3731.47 263
3731.61 262
3731.75 262
3731.89 262
3732.03 262
3732.17 263
3732.31 266
3732.45 269
3732.59 272
3732.73 275
3732.87 276
3733.01 275
3733.15 272
3733.29 267
3733.43 261
3733.57 257
3733.71 254
3733.85 254
3733.99 257
3734.13 261
3734.27 266
3734.41 270
3734.55 271
3734.69 270
3734.83 266
3734.97 259
3735.11 251
3735.25 240
3735.39 230
3735.53 219
3735.67 209
3735.81 202
3735.95 197
3736.09 195
3736.23 196
3736.37 200
3736.51 205
3736.65 210
3736.79 213
3736.94 213
3737.08 210
3737.22 204
3737.36 198
3737.50 193
3737.64 190
3737.78 192
3737.92 198
3738.06 208
3738.20 221
3738.34 236
3738.48 251
3738.62 266
3738.76 278
3738.90 290
3739.04 302
3739.18 313
3739.32 324
3739.46 336
3739.60 348
3739.74 359
3739.88 369
3740.02 377
3740.16 382
3740.30 382
3740.44 377
3740.58 366
3740.72 349
3740.86 328
3741.00 304
3741.14 281
3741.28 260
3741.42 245
3741.56 235
3741.70 230
3741.84 228
3741.98 226
3742.12 224
3742.26 220
3742.40 216
3742.54 212
3742.68 209
3742.82 207
3742.96 207
3743.10 206
3743.24 203
3743.38 198
3743.52 191
3743.66 184
3743.80 177
3743.94 173
3744.08 171
3744.22 171
3744.36 174
3744.50 177
3744.64 180
3744.78 182
3744.92 184
3745.06 185
3745.20 186
3745.34 187
3745.48 189
3745.62 192
3745.76 198
3745.90 204
3746.04 212
3746.18 217
3746.32 219
3746.46 215
3746.61 204
3746.75 187
3746.89 165
3747.03 141
3747.17 119
3747.31 100
3747.45 88
3747.59 82
3747.73 81
3747.87 84
3748.01 89
3748.15 95
3748.29 102
3748.43 109
3748.57 117
3748.71 127
3748.85 137
3748.99 147
3749.13 156
3749.27 161
3749.41 163
3749.55 162
3749.69 158
3749.83 153
3749.97 147
3750.11 142
3750.25 137
3750.39 131
3750.53 124
3750.67 116
3750.81 106
3750.95 96
3751.09 87
3751.23 81
3751.37 78
3751.51 79
3751.66 83
3751.80 89
3751.94 95
3752.08 98
3752.22 98
3752.36 94
3752.50 88
3752.64 80
3752.78 72
3752.92 66
3753.06 62
3753.20 61
3753.34 63
3753.48 67
3753.62 72
3753.76 80
3753.90 88
3754.04 97
3754.18 106
3754.32 113
3754.46 120
3754.60 125
3754.74 128
3754.88 130
3755.02 129
3755.16 127
3755.30 123
3755.45 118
3755.59 111
3755.73 104
3755.87 99
3756.01 96
3756.15 97
3756.29 103
3756.43 111
3756.57 122
3756.71 134
3756.85 145
3756.99 155
3757.13 164
3757.27 171
3757.41 178
3757.55 183
3757.69 188
3757.83 193
3757.97 196
3758.11 197
3758.25 197
3758.39 194
3758.53 189
3758.68 180
3758.82 168
3758.96 153
3759.10 136
3759.24 120
3759.38 105
3759.52 93
3759.66 85
3759.80 81
3759.94 78
3760.08 77
3760.22 76
3760.36 73
3760.50 69
3760.64 62
3760.78 54
3760.92 45
3761.06 36
3761.20 27
3761.34 20
3761.48 16
3761.63 15
3761.77 18
3761.91 24
3762.05 33
3762.19 41
3762.33 49
3762.47 52
3762.61 51
3762.75 45
3762.89 35
3763.03 21
3763.17 7
3763.31 0
3763.45 0
3763.59 0
3763.73 0
3763.87 0
3764.01 7
3764.16 23
3764.30 41
3764.44 57
3764.58 70
3764.72 78
3764.86 81
3765.00 82
3765.14 81
3765.28 81
3765.42 83
3765.56 86
3765.70 92
3765.84 99
3765.98 104
3766.12 107
3766.26 107
3766.40 104
3766.55 100
3766.69 96
3766.83 94
3766.97 95
3767.11 99
3767.25 107
3767.39 116
3767.53 125
3767.67 133
3767.81 138
3767.95 139
3768.09 138
3768.23 135
3768.37 131
3768.51 129
3768.65 129
3768.80 132
3768.94 137
3769.08 142
3769.22 145
3769.36 145
3769.50 141
3769.64 133
3769.78 123
3769.92 113
3770.06 106
3770.20 104
3770.34 108
3770.48 117
3770.62 130
3770.76 147
3770.91 164
3771.05 180
3771.19 194
3771.33 205
3771.47 212
3771.61 214
3771.75 211
3771.89 204
3772.03 193
3772.17 177
3772.31 158
3772.45 136
3772.59 113
3772.73 92
3772.88 74
3773.02 63
3773.16 60
3773.30 67
3773.44 80
3773.58 98
3773.72 117
3773.86 134
3774.00 145
3774.14 151
3774.28 150
3774.42 145
3774.56 137
3774.70 126
3774.85 114
3774.99 102
3775.13 89
3775.27 76
3775.41 65
3775.55 54
3775.69 46
3775.83 40
3775.97 38
3776.11 39
3776.25 45
3776.39 55
3776.54 69
3776.68 86
3776.82 101
3776.96 113
3777.10 119
3777.24 119
3777.38 111
3777.52 97
3777.66 81
3777.80 64
3777.94 49
3778.08 38
3778.22 31
3778.37 28
3778.51 27
3778.65 26
3778.79 24
3778.93 20
3779.07 12
3779.21 1
3779.35 0
3779.49 0
3779.63 0
3779.77 0
3779.91 0
3780.06 0
3780.20 0
3780.34 22
3780.48 48
3780.62 71
3780.76 88
3780.90 99
3781.04 102
3781.18 99
3781.32 90
3781.46 78
3781.61 64
3781.75 50
3781.89 37
3782.03 26
3782.17 19
3782.31 15
3782.45 16
3782.59 21
3782.73 30
3782.87 42
3783.01 57
3783.16 74
3783.30 92
3783.44 110
3783.58 125
3783.72 137
3783.86 143
3784.00 143
3784.14 137
3784.28 127
3784.42 115
3784.56 104
3784.71 96
3784.85 93
3784.99 92
3785.13 94
3785.27 94
3785.41 92
3785.55 87
3785.69 79
3785.83 71
3785.97 64
3786.12 59
3786.26 58
3786.40 61
3786.54 66
3786.68 72
3786.82 78
3786.96 82
3787.10 84
3787.24 82
3787.38 76
3787.53 67
3787.67 56
3787.81 46
3787.95 40
3788.09 38
3788.23 42
3788.37 53
3788.51 70
3788.65 89
3788.79 108
3788.94 126
3789.08 139
3789.22 148
3789.36 151
3789.50 148
3789.64 141
3789.78 131
3789.92 118
3790.06 105
3790.20 91
3790.35 80
3790.49 72
3790.63 67
3790.77 65
3790.91 66
3791.05 68
3791.19 69
3791.33 67
3791.47 61
3791.62 50
3791.76 36
3791.90 18
3792.04 1
3792.18 0
3792.32 0
3792.46 0
3792.60 0
3792.74 0
3792.89 0
3793.03 0
3793.17 2
3793.31 9
3793.45 15
3793.59 23
3793.73 33
3793.87 47
3794.01 63
3794.16 82
3794.30 100
3794.44 118
3794.58 131
3794.72 141
3794.86 147
3795.00 149
3795.14 150
3795.28 149
3795.43 148
3795.57 146
3795.71 144
3795.85 141
3795.99 136
3796.13 128
3796.27 119
3796.41 109
3796.55 98
3796.70 88
3796.84 79
3796.98 71
3797.12 65
3797.26 59
3797.40 52
3797.54 45
3797.68 38
3797.83 31
3797.97 26
3798.11 26
3798.25 33
3798.39 47
3798.53 67
3798.67 90
3798.81 114
3798.96 135
3799.10 149
3799.24 155
3799.38 152
3799.52 144
3799.66 132
3799.80 120
3799.94 111
3800.08 108
3800.23 110
3800.37 115
3800.51 121
3800.65 125
3800.79 125
3800.93 119
3801.07 110
3801.21 99
3801.36 88
3801.50 82
3801.64 81
3801.78 84
3801.92 90
3802.06 96
3802.20 99
3802.34 99
3802.49 94
3802.63 86
3802.77 75
3802.91 62
3803.05 49
3803.19 36
3803.33 22
3803.48 10
3803.62 0
3803.76 0
3803.90 0
3804.04 0
3804.18 0
3804.32 0
3804.46 0
3804.61 0
3804.75 0
3804.89 11
3805.03 24
3805.17 39
3805.31 55
3805.45 72
3805.60 90
3805.74 107
3805.88 122
3806.02 135
3806.16 145
3806.30 151
3806.44 153
3806.58 152
3806.73 148
3806.87 142
3807.01 134
3807.15 124
3807.29 114
3807.43 102
3807.57 90
3807.72 77
3807.86 65
3808.00 53
3808.14 42
3808.28 34
3808.42 29
3808.56 27
3808.71 29
3808.85 33
3808.99 39
3809.13 46
3809.27 54
3809.41 61
3809.55 67
3809.69 71
3809.84 75
3809.98 78
3810.12 82
3810.26 87
3810.40 92
3810.54 98
3810.68 103
3810.83 105
3810.97 105
3811.11 102
3811.25 97
3811.39 92
3811.53 89
3811.68 88
3811.82 90
3811.96 96
3812.10 104
3812.24 112
3812.38 119
3812.52 123
3812.67 125
3812.81 124
3812.95 120
3813.09 113
3813.23 105
3813.37 98
3813.51 92
3813.66 90
3813.80 93
3813.94 100
3814.08 110
3814.22 121
3814.36 129
3814.50 133
3814.65 129
3814.79 118
3814.93 103
3815.07 84
3815.21 66
3815.35 52
3815.50 42
3815.64 39
3815.78 42
3815.92 48
3816.06 58
3816.20 69
3816.34 80
3816.49 91
3816.63 100
3816.77 107
3816.91 111
3817.05 113
3817.19 113
3817.34 109
3817.48 103
3817.62 96
3817.76 89
3817.90 82
3818.04 76
3818.18 74
3818.33 74
3818.47 76
3818.61 80
3818.75 84
3818.89 89
3819.03 93
3819.18 97
3819.32 101
3819.46 103
3819.60 104
3819.74 104
3819.88 102
3820.03 99
3820.17 96
3820.31 92
3820.45 89
3820.59 87
3820.73 84
3820.87 81
3821.02 77
3821.16 71
3821.30 65
3821.44 59
3821.58 54
3821.72 51
3821.87 50
3822.01 50
3822.15 50
3822.29 49
3822.43 46
3822.57 43
3822.72 39
3822.86 36
3823.00 35
3823.14 37
3823.28 40
3823.42 45
3823.57 51
3823.71 56
3823.85 59
3823.99 61
3824.13 61
3824.27 62
3824.42 63
3824.56 67
3824.70 74
3824.84 85
3824.98 99
3825.12 113
3825.27 126
3825.41 135
3825.55 140
3825.69 139
3825.83 133
3825.98 122
3826.12 110
3826.26 96
3826.40 85
3826.54 76
3826.68 70
3826.83 69
3826.97 71
3827.11 77
3827.25 85
3827.39 94
3827.53 102
3827.68 109
3827.82 114
3827.96 115
3828.10 114
3828.24 110
3828.38 105
3828.53 99
3828.67 94
3828.81 90
3828.95 90
3829.09 91
3829.24 92
3829.38 92
3829.52 90
3829.66 85
3829.80 76
3829.94 64
3830.09 52
3830.23 39
3830.37 29
3830.51 24
3830.65 22
3830.80 26
3830.94 34
3831.08 45
3831.22 56
3831.36 66
3831.50 72
3831.65 76
3831.79 76
3831.93 75
3832.07 74
3832.21 73
3832.36 73
3832.50 74
3832.64 74
3832.78 74
3832.92 73
3833.06 72
3833.21 72
3833.35 74
3833.49 77
3833.63 79
3833.77 80
3833.92 79
3834.06 75
3834.20 70
3834.34 64
3834.48 60
3834.62 59
3834.77 60
3834.91 63
3835.05 65
3835.19 64
3835.33 59
3835.48 50
3835.62 37
3835.76 23
3835.90 11
3836.04 3
3836.19 1
3836.33 5
3836.47 11
3836.61 19
3836.75 25
3836.90 26
3837.04 23
3837.18 14
3837.32 2
3837.46 0
3837.60 0
3837.75 0
3837.89 0
3838.03 0
3838.17 0
3838.31 1
3838.46 19
3838.60 36
3838.74 51
3838.88 62
3839.02 68
3839.17 71
3839.31 70
3839.45 69
3839.59 68
3839.73 67
3839.88 67
3840.02 65
3840.16 60
3840.30 52
3840.44 41
3840.59 28
3840.73 15
3840.87 4
3841.01 0
3841.15 0
3841.30 0
3841.44 6
3841.58 19
3841.72 35
3841.86 51
3842.01 66
3842.15 78
3842.29 85
3842.43 88
3842.57 88
3842.72 84
3842.86 79
3843.00 71
3843.14 64
3843.28 57
3843.43 52
3843.57 50
3843.71 50
3843.85 54
3843.99 59
3844.14 65
3844.28 69
3844.42 71
3844.56 69
3844.70 65
3844.85 62
3844.99 60
3845.13 62
3845.27 67
3845.42 74
3845.56 80
3845.70 84
3845.84 83
3845.98 77
3846.13 66
3846.27 54
3846.41 42
3846.55 35
3846.69 33
3846.84 37
3846.98 46
3847.12 58
3847.26 72
3847.40 85
3847.55 96
3847.69 104
3847.83 109
3847.97 110
3848.12 110
3848.26 109
3848.40 110
3848.54 113
3848.68 119
3848.83 129
3848.97 141
3849.11 154
3849.25 168
3849.39 178
3849.54 185
3849.68 187
3849.82 185
3849.96 177
3850.11 166
3850.25 153
3850.39 138
3850.53 122
3850.67 107
3850.82 94
3850.96 84
3851.10 78
3851.24 78
3851.38 84
3851.53 94
3851.67 108
3851.81 123
3851.95 138
3852.10 151
3852.24 162
3852.38 170
3852.52 177
3852.66 182
3852.81 185
3852.95 187
3853.09 187
3853.23 186
3853.38 182
3853.52 176
3853.66 170
3853.80 164
3853.94 157
3854.09 151
3854.23 145
3854.37 138
3854.51 132
3854.66 125
3854.80 117
3854.94 110
3855.08 102
3855.22 94
3855.37 83
3855.51 71
3855.65 57
3855.79 41
3855.94 27
3856.08 16
3856.22 10
3856.36 12
3856.51 21
3856.65 36
3856.79 53
3856.93 68
3857.07 79
3857.22 83
3857.36 79
3857.50 68
3857.64 54
3857.79 37
3857.93 22
3858.07 10
3858.21 2
3858.36 0
3858.50 3
3858.64 11
3858.78 21
3858.92 32
3859.07 42
3859.21 48
3859.35 51
3859.49 49
3859.64 44
3859.78 37
3859.92 31
3860.06 26
3860.21 22
3860.35 18
3860.49 16
3860.63 13
3860.77 10
3860.92 8
3861.06 7
3861.20 7
3861.34 8
3861.49 10
3861.63 10
3861.77 9
3861.91 5
3862.06 0
3862.20 0
3862.34 0
3862.48 0
3862.63 0
3862.77 0
3862.91 0
3863.05 11
3863.20 22
3863.34 31
3863.48 36
3863.62 36
3863.77 33
3863.91 27
3864.05 19
3864.19 12
3864.33 7
3864.48 6
3864.62 7
3864.76 12
3864.90 18
3865.05 26
3865.19 32
3865.33 38
3865.47 41
3865.62 43
3865.76 43
3865.90 43
3866.04 44
3866.19 46
3866.33 51
3866.47 57
3866.61 65
3866.76 73
3866.90 80
3867.04 85
3867.18 89
3867.33 90
3867.47 89
3867.61 87
3867.75 86
3867.90 87
3868.04 89
3868.18 93
3868.32 97
3868.47 101
3868.61 103
3868.75 104
3868.89 102
3869.04 101
3869.18 102
3869.32 104
3869.46 109
3869.61 115
3869.75 122
3869.89 127
3870.03 129
3870.18 130
3870.32 129
3870.46 128
3870.60 130
3870.75 136
3870.89 146
3871.03 159
3871.17 175
3871.32 190
3871.46 204
3871.60 216
3871.74 225
3871.89 231
3872.03 232
3872.17 230
3872.31 223
3872.46 212
3872.60 198
3872.74 182
3872.89 166
3873.03 152
3873.17 142
3873.31 137
3873.46 137
3873.60 139
3873.74 142
3873.88 143
3874.03 142
3874.17 138
3874.31 130
3874.45 122
3874.60 116
3874.74 116
3874.88 121
3875.02 132
3875.17 148
3875.31 166
3875.45 182
3875.59 194
3875.74 201
3875.88 204
3876.02 202
3876.17 197
3876.31 191
3876.45 182
3876.59 172
3876.74 160
3876.88 146
3877.02 132
3877.16 119
3877.31 108
3877.45 101
3877.59 98
3877.73 98
3877.88 102
3878.02 108
3878.16 115
3878.31 121
3878.45 125
3878.59 126
3878.73 124
3878.88 120
3879.02 113
3879.16 105
3879.30 96
3879.45 86
3879.59 75
3879.73 64
3879.88 54
3880.02 47
3880.16 45
3880.30 49
3880.45 60
3880.59 77
3880.73 97
3880.87 116
3881.02 133
3881.16 142
3881.30 145
3881.45 140
3881.59 130
3881.73 117
3881.87 105
3882.02 96
3882.16 90
3882.30 88
3882.44 87
3882.59 88
3882.73 90
3882.87 91
3883.02 92
3883.16 95
3883.30 99
3883.44 106
3883.59 114
3883.73 123
3883.87 132
3884.01 138
3884.16 142
3884.30 143
3884.44 140
3884.59 135
3884.73 129
3884.87 123
3885.01 117
3885.16 110
3885.30 102
3885.44 92
3885.59 80
3885.73 64
3885.87 48
3886.01 34
3886.16 23
3886.30 17
3886.44 18
3886.59 25
3886.73 35
3886.87 47
3887.01 57
3887.16 64
3887.30 65
3887.44 62
3887.59 56
3887.73 47
3887.87 39
3888.01 32
3888.16 28
3888.30 28
3888.44 33
3888.59 40
3888.73 50
3888.87 63
3889.01 76
3889.16 90
3889.30 105
3889.44 119
3889.59 134
3889.73 148
3889.87 161
3890.01 173
3890.16 183
3890.30 193
3890.44 203
3890.59 212
3890.73 222
3890.87 231
3891.01 239
3891.16 244
3891.30 248
3891.44 249
3891.59 249
3891.73 247
3891.87 243
3892.02 236
3892.16 225
3892.30 210
3892.44 191
3892.59 169
3892.73 149
3892.87 135
3893.02 129
3893.16 132
3893.30 143
3893.44 159
3893.59 176
3893.73 190
3893.87 198
3894.02 197
3894.16 191
3894.30 179
3894.45 167
3894.59 156
3894.73 149
3894.87 146
3895.02 146
3895.16 150
3895.30 155
3895.45 162
3895.59 169
3895.73 177
3895.88 185
3896.02 195
3896.16 206
3896.30 215
3896.45 223
3896.59 227
3896.73 228
3896.88 225
3897.02 219
3897.16 212
3897.31 203
3897.45 195
3897.59 187
3897.73 179
3897.88 171
3898.02 164
3898.16 159
3898.31 155
3898.45 154
3898.59 157
3898.74 162
3898.88 169
3899.02 176
3899.17 182
3899.31 185
3899.45 185
3899.59 181
3899.74 175
3899.88 167
3900.02 158
3900.17 150
3900.31 143
3900.45 138
3900.60 135
3900.74 134
3900.88 135
3901.03 138
3901.17 144
3901.31 150
3901.45 158
3901.60 165
3901.74 171
3901.88 174
3902.03 175
3902.17 173
3902.31 168
3902.46 162
3902.60 156
3902.74 150
3902.89 144
3903.03 138
3903.17 132
3903.32 127
3903.46 120
3903.60 111
3903.75 101
3903.89 89
3904.03 76
3904.17 61
3904.32 45
3904.46 29
3904.60 14
3904.75 1
3904.89 0
3905.03 0
3905.18 0
3905.32 0
3905.46 0
3905.61 0
3905.75 0
3905.89 0
3906.04 6
3906.18 18
3906.32 30
3906.47 42
3906.61 54
3906.75 63
3906.90 71
3907.04 76
3907.18 78
3907.32 78
3907.47 76
3907.61 73
3907.75 70
3907.90 68
3908.04 67
3908.18 67
3908.33 67
3908.47 68
3908.61 68
3908.76 68
3908.90 68
3909.04 67
3909.19 66
3909.33 66
3909.47 64
3909.62 62
3909.76 57
3909.90 51
3910.05 44
3910.19 35
3910.33 26
3910.48 20
3910.62 16
3910.76 15
3910.91 17
3911.05 22
3911.19 27
3911.34 33
3911.48 38
3911.62 42
3911.77 47
3911.91 52
3912.05 58
3912.20 66
3912.34 75
3912.48 83
3912.63 90
3912.77 95
3912.91 96
3913.06 93
3913.20 87
3913.34 80
3913.49 73
3913.63 68
3913.77 66
3913.92 65
3914.06 66
3914.20 66
3914.35 66
3914.49 66
3914.63 64
3914.78 64
3914.92 64
3915.06 67
3915.21 72
3915.35 80
3915.49 90
3915.64 102
3915.78 114
3915.92 127
3916.07 139
3916.21 150
3916.35 158
3916.50 162
3916.64 162
3916.78 157
3916.93 148
3917.07 136
3917.21 125
3917.36 117
3917.50 113
3917.64 113
3917.79 115
3917.93 119
3918.07 119
3918.22 114
3918.36 104
3918.50 88
3918.65 70
3918.79 53
3918.93 38
3919.08 28
3919.22 23
3919.36 23
3919.51 27
3919.65 32
3919.79 37
3919.94 42
3920.08 46
3920.23 50
3920.37 53
3920.51 54
3920.66 55
3920.80 54
3920.94 50
3921.09 45
3921.23 38
3921.37 30
3921.52 21
3921.66 15
3921.80 10
3921.95 7
3922.09 6
3922.23 6
3922.38 5
3922.52 4
3922.66 2
3922.81 0
3922.95 0
3923.09 0
3923.24 0
3923.38 0
3923.53 0
3923.67 0
3923.81 0
3923.96 0
3924.10 2
3924.24 11
3924.39 24
3924.53 39
3924.67 56
3924.82 71
3924.96 84
3925.10 92
3925.25 98
3925.39 101
3925.53 105
3925.68 113
3925.82 125
3925.97 142
3926.11 163
3926.25 185
3926.40 204
3926.54 220
3926.68 229
3926.83 231
3926.97 227
3927.11 217
3927.26 205
3927.40 192
3927.54 180
3927.69 169
3927.83 160
3927.98 153
3928.12 147
3928.26 140
3928.41 132
3928.55 122
3928.69 111
3928.84 100
3928.98 90
3929.12 82
3929.27 79
3929.41 79
3929.56 83
3929.70 89
3929.84 95
3929.99 99
3930.13 101
3930.27 100
3930.42 96
3930.56 91
3930.70 86
3930.85 83
3930.99 83
3931.14 85
3931.28 88
3931.42 91
3931.57 92
3931.71 92
3931.85 90
3932.00 88
3932.14 87
3932.28 90
3932.43 97
3932.57 107
3932.72 119
3932.86 131
3933.00 140
3933.15 145
3933.29 145
3933.43 139
3933.58 130
3933.72 120
3933.87 111
3934.01 104
3934.15 100
3934.30 100
3934.44 101
3934.58 102
3934.73 101
3934.87 97
3935.02 90
3935.16 82
3935.30 73
3935.45 65
3935.59 60
3935.73 57
3935.88 57
3936.02 58
3936.17 60
3936.31 61
3936.45 63
3936.60 66
3936.74 69
3936.88 74
3937.03 79
3937.17 84
3937.32 89
3937.46 93
3937.60 95
3937.75 96
3937.89 96
3938.03 94
3938.18 90
3938.32 85
3938.47 78
3938.61 70
3938.75 62
3938.90 55
3939.04 50
3939.18 47
3939.33 47
3939.47 50
3939.62 54
3939.76 58
3939.90 60
3940.05 59
3940.19 56
3940.33 51
3940.48 44
3940.62 37
3940.77 29
3940.91 22
3941.05 15
3941.20 9
3941.34 3
3941.49 0
3941.63 0
3941.77 0
3941.92 0
3942.06 0
3942.20 5
3942.35 13
3942.49 22
3942.64 29
3942.78 34
3942.92 36
3943.07 36
3943.21 34
3943.36 32
3943.50 32
3943.64 34
3943.79 39
3943.93 46
3944.08 52
3944.22 57
3944.36 60
3944.51 59
3944.65 57
3944.79 52
3944.94 48
3945.08 45
3945.23 43
3945.37 41
3945.51 39
3945.66 36
3945.80 33
3945.95 29
3946.09 23
3946.23 17
3946.38 10
3946.52 3
3946.67 0
3946.81 0
3946.95 0
3947.10 0
3947.24 0
3947.39 0
3947.53 0
3947.67 0
3947.82 4
3947.96 21
3948.11 42
3948.25 65
3948.39 88
3948.54 108
3948.68 124
3948.83 133
3948.97 136
3949.11 133
3949.26 128
3949.40 122
3949.55 117
3949.69 114
3949.83 114
3949.98 116
3950.12 120
3950.27 126
3950.41 133
3950.55 141
3950.70 149
3950.84 156
3950.99 163
3951.13 169
3951.27 174
3951.42 176
3951.56 178
3951.71 179
3951.85 178
3951.99 177
3952.14 175
3952.28 171
3952.43 165
3952.57 158
3952.71 150
3952.86 142
3953.00 134
3953.15 128
3953.29 122
3953.43 117
3953.58 111
3953.72 104
3953.87 94
3954.01 83
3954.15 72
3954.30 61
3954.44 55
3954.59 53
3954.73 57
3954.87 65
3955.02 77
3955.16 89
3955.31 99
3955.45 107
3955.60 112
3955.74 115
3955.88 118
3956.03 122
3956.17 129
3956.32 138
3956.46 147
3956.60 154
3956.75 157
3956.89 156
3957.04 148
3957.18 136
3957.32 119
3957.47 101
3957.61 85
3957.76 70
3957.90 59
3958.05 51
3958.19 46
3958.33 44
3958.48 44
3958.62 45
3958.77 49
3958.91 54
3959.05 63
3959.20 74
3959.34 87
3959.49 101
3959.63 115
3959.78 129
3959.92 140
3960.06 149
3960.21 154
3960.35 155
3960.50 153
3960.64 147
3960.78 138
3960.93 127
3961.07 116
3961.22 105
3961.36 96
3961.51 88
3961.65 81
3961.79 75
3961.94 69
3962.08 63
3962.23 58
3962.37 54
3962.52 51
3962.66 50
3962.80 49
3962.95 47
3963.09 44
3963.24 38
3963.38 31
3963.52 23
3963.67 18
3963.81 15
3963.96 16
3964.10 22
3964.25 30
3964.39 41
3964.53 52
3964.68 62
3964.82 71
3964.97 77
3965.11 80
3965.26 81
3965.40 80
3965.54 78
3965.69 78
3965.83 80
3965.98 86
3966.12 95
3966.27 107
3966.41 119
3966.55 128
3966.70 131
3966.84 127
3966.99 116
3967.13 98
3967.28 77
3967.42 57
3967.56 40
3967.71 29
3967.85 23
3968.00 23
3968.14 26
3968.29 32
3968.43 39
3968.58 46
3968.72 53
3968.86 62
3969.01 70
3969.15 77
3969.30 82
3969.44 83
3969.59 79
3969.73 72
3969.87 62
3970.02 52
3970.16 44
3970.31 38
3970.45 36
3970.60 34
3970.74 32
3970.88 27
3971.03 20
3971.17 10
3971.32 0
3971.46 0
3971.61 0
3971.75 0
3971.90 0
3972.04 0
3972.18 0
3972.33 0
3972.47 5
3972.62 15
3972.76 23
3972.91 30
3973.05 36
3973.20 41
3973.34 46
3973.48 51
3973.63 56
3973.77 59
3973.92 60
3974.06 58
3974.21 52
3974.35 41
3974.50 28
3974.64 14
3974.78 0
3974.93 0
3975.07 0
3975.22 0
3975.36 0
3975.51 0
3975.65 0
3975.80 3
3975.94 14
3976.08 24
3976.23 34
3976.37 42
3976.52 46
3976.66 48
3976.81 45
3976.95 40
3977.10 32
3977.24 25
3977.38 22
3977.53 24
3977.67 32
3977.82 47
3977.96 65
3978.11 86
3978.25 106
3978.40 124
3978.54 140
3978.69 154
3978.83 166
3978.97 177
3979.12 187
3979.26 196
3979.41 203
3979.55 208
3979.70 210
3979.84 209
3979.99 205
3980.13 199
3980.28 190
3980.42 179
3980.56 166
3980.71 153
3980.85 139
3981.00 124
3981.14 109
3981.29 94
3981.43 78
3981.58 61
3981.72 45
3981.87 30
3982.01 17
3982.15 6
3982.30 0
3982.44 0
3982.59 0
3982.73 0
3982.88 0
3983.02 0
3983.17 0
3983.31 0
3983.46 0
3983.60 0
3983.75 5
3983.89 15
3984.03 26
3984.18 37
3984.32 47
3984.47 54
3984.61 59
3984.76 62
3984.90 63
3985.05 64
3985.19 66
3985.34 69
3985.48 75
3985.63 83
3985.77 94
3985.92 107
3986.06 121
3986.20 135
3986.35 147
3986.49 156
3986.64 161
3986.78 162
3986.93 159
3987.07 151
3987.22 139
3987.36 125
3987.51 109
3987.65 94
3987.80 81
3987.94 71
3988.09 66
3988.23 65
3988.37 68
3988.52 75
3988.66 82
3988.81 90
3988.95 96
3989.10 101
3989.24 105
3989.39 108
3989.53 111
3989.68 114
3989.82 116
3989.97 117
3990.11 116
3990.26 112
3990.40 107
3990.55 100
3990.69 93
3990.83 86
3990.98 80
3991.12 77
3991.27 75
3991.41 76
3991.56 79
3991.70 84
3991.85 90
3991.99 97
3992.14 104
3992.28 109
3992.43 112
3992.57 114
3992.72 114
3992.86 111
3993.01 107
3993.15 101
3993.30 95
3993.44 90
3993.59 84
3993.73 79
3993.88 75
3994.02 71
3994.16 69
3994.31 69
3994.45 71
3994.60 76
3994.74 84
3994.89 94
3995.03 104
3995.18 112
3995.32 118
3995.47 118
3995.61 113
3995.76 103
3995.90 92
3996.05 80
3996.19 71
3996.34 64
3996.48 61
3996.63 59
3996.77 57
3996.92 54
3997.06 49
3997.21 43
3997.35 36
3997.50 33
3997.64 33
3997.79 37
3997.93 46
3998.08 57
3998.22 69
3998.37 79
3998.51 88
3998.66 93
3998.80 95
3998.94 95
3999.09 93
3999.23 90
3999.38 87
3999.52 83
3999.67 78
3999.81 74
3999.96 69
4000.10 65
4000.25 60
4000.39 55
4000.54 50
4000.68 45
4000.83 41
4000.97 36
4001.12 32
4001.26 28
4001.41 25
4001.55 26
4001.70 32
4001.84 44
4001.99 62
4002.13 86
4002.28 113
4002.42 138
4002.57 157
4002.71 166
4002.86 164
4003.00 152
4003.15 133
4003.29 111
4003.44 91
4003.58 76
4003.73 66
4003.87 62
4004.02 62
4004.16 64
4004.31 67
4004.45 70
4004.60 75
4004.74 82
4004.89 91
4005.03 104
4005.18 119
4005.32 134
4005.47 147
4005.61 156
4005.76 158
4005.90 154
4006.05 145
4006.19 132
4006.34 118
4006.48 104
4006.63 92
4006.77 83
4006.92 78
4007.06 76
4007.21 77
4007.35 80
4007.50 83
4007.64 85
4007.79 85
4007.93 80
4008.08 72
4008.22 60
4008.37 46
4008.51 32
4008.66 19
4008.80 10
4008.95 5
4009.09 5
4009.24 9
4009.38 15
4009.53 22
4009.67 29
4009.82 33
4009.96 36
4010.11 36
4010.25 37
4010.40 38
4010.54 40
4010.69 45
4010.83 50
4010.98 56
4011.13 63
4011.27 70
4011.42 79
4011.56 90
4011.71 104
4011.85 119
4012.00 134
4012.14 145
4012.29 150
4012.43 149
4012.58 142
4012.72 132
4012.87 122
4013.01 115
4013.16 114
4013.30 119
4013.45 127
4013.59 137
4013.74 145
4013.88 150
4014.03 149
4014.17 145
4014.32 139
4014.46 131
4014.61 124
4014.75 119
4014.90 117
4015.04 116
4015.19 116
4015.33 118
4015.48 120
4015.62 122
4015.77 123
4015.92 122
4016.06 118
4016.21 113
4016.35 106
4016.50 100
4016.64 94
4016.79 91
4016.93 91
4017.08 94
4017.22 98
4017.37 103
4017.51 108
4017.66 112
4017.80 116
4017.95 118
4018.09 120
4018.24 123
4018.38 126
4018.53 129
4018.67 133
4018.82 137
4018.97 139
4019.11 140
4019.26 140
4019.40 139
4019.55 136
4019.69 133
4019.84 130
4019.98 126
4020.13 122
4020.27 119
4020.42 116
4020.56 116
4020.71 120
4020.85 127
4021.00 137
4021.14 149
4021.29 161
4021.43 169
4021.58 173
4021.73 170
4021.87 161
4022.02 147
4022.16 129
4022.31 110
4022.45 90
4022.60 73
4022.74 61
4022.89 53
4023.03 51
4023.18 54
4023.32 60
4023.47 66
4023.61 70
4023.76 70
4023.91 65
4024.05 55
4024.20 40
4024.34 22
4024.49 4
4024.63 0
4024.78 0
4024.92 0
4025.07 0
4025.21 0
4025.36 0
4025.50 0
4025.65 1
4025.80 11
4025.94 20
4026.09 27
4026.23 34
4026.38 40
4026.52 46
4026.67 53
4026.81 60
4026.96 67
4027.10 75
4027.25 82
4027.39 89
4027.54 95
4027.69 102
4027.83 108
4027.98 114
4028.12 118
4028.27 121
4028.41 120
4028.56 117
4028.70 111
4028.85 101
4028.99 90
4029.14 79
4029.28 69
4029.43 62
4029.58 61
4029.72 66
4029.87 75
4030.01 87
4030.16 99
4030.30 110
4030.45 118
4030.59 121
4030.74 122
4030.89 122
4031.03 121
4031.18 122
4031.32 124
4031.47 126
4031.61 126
4031.76 123
4031.90 116
4032.05 105
4032.19 92
4032.34 80
4032.49 70
4032.63 64
4032.78 63
4032.92 68
4033.07 75
4033.21 84
4033.36 92
4033.50 98
4033.65 101
4033.80 101
4033.94 98
4034.09 93
4034.23 87
4034.38 79
4034.52 70
4034.67 61
4034.81 53
4034.96 46
4035.10 44
4035.25 46
4035.40 52
4035.54 63
4035.69 76
4035.83 90
4035.98 103
4036.12 115
4036.27 125
4036.41 134
4036.56 141
4036.71 146
4036.85 149
4037.00 150
4037.14 150
4037.29 147
4037.43 143
4037.58 137
4037.73 130
4037.87 120
4038.02 108
4038.16 95
4038.31 82
4038.45 70
4038.60 60
4038.74 54
4038.89 52
4039.04 54
4039.18 60
4039.33 68
4039.47 77
4039.62 87
4039.76 98
4039.91 107
4040.06 115
4040.20 121
4040.35 125
4040.49 125
4040.64 122
4040.78 115
4040.93 106
4041.07 95
4041.22 84
4041.37 74
4041.51 66
4041.66 61
4041.80 58
4041.95 55
4042.09 54
4042.24 51
4042.39 48
4042.53 44
4042.68 40
4042.82 35
4042.97 29
4043.11 22
4043.26 13
4043.41 3
4043.55 0
4043.70 0
4043.84 0
4043.99 0
4044.13 0
4044.28 0
4044.43 0
4044.57 0
4044.72 19
4044.86 40
4045.01 61
4045.15 82
4045.30 101
4045.45 116
4045.59 126
4045.74 133
4045.88 134
4046.03 133
4046.17 130
4046.32 127
4046.47 125
4046.61 125
4046.76 125
4046.90 124
4047.05 122
4047.19 115
4047.34 106
4047.49 94
4047.63 81
4047.78 70
4047.92 64
4048.07 62
4048.21 67
4048.36 77
4048.51 89
4048.65 103
4048.80 116
4048.94 126
4049.09 132
4049.24 134
4049.38 131
4049.53 126
4049.67 119
4049.82 111
4049.96 104
4050.11 98
4050.26 91
4050.40 84
4050.55 76
4050.69 67
4050.84 58
4050.99 51
4051.13 47
4051.28 46
4051.42 49
4051.57 55
4051.71 62
4051.86 69
4052.01 73
4052.15 75
4052.30 74
4052.44 72
4052.59 69
4052.74 67
4052.88 66
4053.03 65
4053.17 64
4053.32 60
4053.46 55
4053.61 47
4053.76 39
4053.90 31
4054.05 24
4054.19 20
4054.34 19
4054.49 20
4054.63 23
4054.78 27
4054.92 31
4055.07 34
4055.22 36
4055.36 36
4055.51 35
4055.65 35
4055.80 34
4055.95 35
4056.09 38
4056.24 42
4056.38 48
4056.53 55
4056.67 62
4056.82 68
4056.97 71
4057.11 72
4057.26 69
4057.40 63
4057.55 54
4057.70 42
4057.84 30
4057.99 19
4058.13 10
4058.28 5
4058.43 5
4058.57 8
4058.72 16
4058.86 26
4059.01 37
4059.16 47
4059.30 55
4059.45 62
4059.59 67
4059.74 71
4059.89 75
4060.03 79
4060.18 83
4060.32 86
4060.47 88
4060.62 89
4060.76 88
4060.91 85
4061.05 81
4061.20 76
4061.35 72
4061.49 69
4061.64 69
4061.78 70
4061.93 72
4062.08 76
4062.22 80
4062.37 83
4062.51 85
4062.66 87
4062.81 87
4062.95 88
4063.10 88
4063.24 88
4063.39 88
4063.54 87
4063.68 86
4063.83 85
4063.98 84
4064.12 84
4064.27 85
4064.41 86
4064.56 87
4064.71 85
4064.85 82
4065.00 77
4065.14 72
4065.29 67
4065.44 64
4065.58 63
4065.73 63
4065.87 63
4066.02 60
4066.17 53
4066.31 42
4066.46 28
4066.60 12
4066.75 0
4066.90 0
4067.04 0
4067.19 0
4067.34 0
4067.48 0
4067.63 0
4067.77 0
4067.92 0
4068.07 16
4068.21 35
4068.36 53
4068.50 70
4068.65 85
4068.80 95
4068.94 102
4069.09 105
4069.24 107
4069.38 109
4069.53 112
4069.67 117
4069.82 122
4069.97 126
4070.11 129
4070.26 129
4070.40 127
4070.55 122
4070.70 116
4070.84 111
4070.99 105
4071.14 100
4071.28 94
4071.43 89
4071.57 82
4071.72 76
4071.87 69
4072.01 64
4072.16 59
4072.31 57
4072.45 55
4072.60 56
4072.74 58
4072.89 61
4073.04 65
4073.18 70
4073.33 76
4073.48 82
4073.62 88
4073.77 94
4073.91 99
4074.06 103
4074.21 107
4074.35 109
4074.50 112
4074.65 114
4074.79 117
4074.94 120
4075.08 125
4075.23 130
4075.38 136
4075.52 139
4075.67 141
4075.82 140
4075.96 137
4076.11 132
4076.25 125
4076.40 119
4076.55 112
4076.69 106
4076.84 100
4076.99 94
4077.13 89
4077.28 85
4077.42 85
4077.57 87
4077.72 92
4077.86 98
4078.01 104
4078.16 106
4078.30 104
4078.45 98
4078.60 90
4078.74 80
4078.89 72
4079.03 65
4079.18 59
4079.33 56
4079.47 52
4079.62 50
4079.77 48
4079.91 50
4080.06 55
4080.21 64
4080.35 76
4080.50 91
4080.64 106
4080.79 120
4080.94 131
4081.08 139
4081.23 145
4081.38 150
4081.52 156
4081.67 165
4081.82 177
4081.96 193
4082.11 213
4082.25 237
4082.40 263
4082.55 289
4082.69 316
4082.84 340
4082.99 362
4083.13 379
4083.28 391
4083.43 398
4083.57 401
4083.72 399
4083.86 394
4084.01 383
4084.16 369
4084.30 351
4084.45 329
4084.60 305
4084.74 279
4084.89 253
4085.04 231
4085.18 213
4085.33 202
4085.48 198
4085.62 201
4085.77 210
4085.92 222
4086.06 234
4086.21 243
4086.35 249
4086.50 250
4086.65 248
4086.79 242
4086.94 237
4087.09 233
4087.23 231
4087.38 232
4087.53 234
4087.67 235
4087.82 233
4087.97 227
4088.11 216
4088.26 200
4088.41 181
4088.55 159
4088.70 137
4088.84 118
4088.99 101
4089.14 89
4089.28 81
4089.43 77
4089.58 79
4089.72 83
4089.87 90
4090.02 98
4090.16 105
4090.31 110
4090.46 114
4090.60 115
4090.75 115
4090.90 116
4091.04 117
4091.19 119
4091.34 122
4091.48 124
4091.63 124
4091.78 121
4091.92 113
4092.07 103
4092.22 90
4092.36 77
4092.51 66
4092.66 59
4092.80 57
4092.95 58
4093.10 62
4093.24 67
4093.39 72
4093.53 76
4093.68 78
4093.83 80
4093.97 82
4094.12 85
4094.27 90
4094.41 97
4094.56 106
4094.71 118
4094.85 131
4095.00 147
4095.15 165
4095.29 186
4095.44 209
4095.59 233
4095.73 257
4095.88 281
4096.03 305
4096.17 328
4096.32 350
4096.47 371
4096.61 392
4096.76 413
4096.91 432
4097.05 450
4097.20 466
4097.35 479
4097.49 490
4097.64 497
4097.79 502
4097.93 506
4098.08 509
4098.23 514
4098.37 522
4098.52 534
4098.67 551
4098.81 572
4098.96 594
4099.11 617
4099.25 638
4099.40 656
4099.55 670
4099.69 682
4099.84 692
4099.99 701
4100.13 708
4100.28 712
4100.43 712
4100.57 708
4100.72 699
4100.87 685
4101.01 668
4101.16 651
4101.31 635
4101.46 621
4101.60 607
4101.75 595
4101.90 581
4102.04 566
4102.19 548
4102.34 528
4102.48 507
4102.63 486
4102.78 466
4102.92 447
4103.07 430
4103.22 412
4103.36 394
4103.51 375
4103.66 356
4103.80 338
4103.95 322
4104.10 310
4104.24 302
4104.39 300
4104.54 301
4104.68 303
4104.83 304
4104.98 302
4105.12 296
4105.27 286
4105.42 273
4105.57 258
4105.71 243
4105.86 231
4106.01 223
4106.15 220
4106.30 221
4106.45 224
4106.59 228
4106.74 231
4106.89 231
4107.03 229
4107.18 224
4107.33 216
4107.47 208
4107.62 200
4107.77 192
4107.91 184
4108.06 175
4108.21 167
4108.36 158
4108.50 149
4108.65 142
4108.80 137
4108.94 134
4109.09 133
4109.24 134
4109.38 137
4109.53 139
4109.68 141
4109.82 141
4109.97 140
4110.12 136
4110.26 131
4110.41 123
4110.56 115
4110.71 107
4110.85 100
4111.00 95
4111.15 90
4111.29 87
4111.44 84
4111.59 82
4111.73 79
4111.88 75
4112.03 71
4112.17 67
4112.32 64
4112.47 61
4112.62 60
4112.76 59
4112.91 59
4113.06 59
4113.20 60
4113.35 61
4113.50 63
4113.64 67
4113.79 73
4113.94 81
4114.08 91
4114.23 103
4114.38 114
4114.53 125
4114.67 133
4114.82 139
4114.97 142
4115.11 142
4115.26 140
4115.41 136
4115.55 131
4115.70 125
4115.85 118
4116.00 109
4116.14 98
4116.29 85
4116.44 70
4116.58 54
4116.73 37
4116.88 20
4117.02 6
4117.17 0
4117.32 0
4117.47 0
4117.61 0
4117.76 0
4117.91 0
4118.05 0
4118.20 0
4118.35 1
4118.50 9
4118.64 18
4118.79 28
4118.94 37
4119.08 44
4119.23 48
4119.38 50
4119.52 49
4119.67 45
4119.82 41
4119.97 38
4120.11 37
4120.26 41
4120.41 48
4120.55 59
4120.70 72
4120.85 85
4121.00 96
4121.14 104
4121.29 109
4121.44 110
4121.58 110
4121.73 109
4121.88 108
4122.03 108
4122.17 109
4122.32 110
4122.47 111
4122.61 112
4122.76 113
4122.91 114
4123.05 117
4123.20 120
4123.35 123
4123.50 126
4123.64 126
4123.79 124
4123.94 119
4124.08 111
4124.23 102
4124.38 93
4124.53 85
4124.67 77
4124.82 70
4124.97 63
4125.11 57
4125.26 53
4125.41 53
4125.56 57
4125.70 65
4125.85 78
4126.00 94
4126.15 110
4126.29 126
4126.44 138
4126.59 148
4126.73 157
4126.88 164
4127.03 172
4127.18 179
4127.32 185
4127.47 188
4127.62 188
4127.76 183
4127.91 175
4128.06 165
4128.21 155
4128.35 148
4128.50 146
4128.65 149
4128.79 155
4128.94 165
4129.09 177
4129.24 189
4129.38 203
4129.53 216
4129.68 229
4129.83 242
4129.97 254
4130.12 265
4130.27 273
4130.41 277
4130.56 277
4130.71 275
4130.86 270
4131.00 266
4131.15 263
4131.30 261
4131.45 262
4131.59 265
4131.74 269
4131.89 271
4132.03 271
4132.18 267
4132.33 260
4132.48 250
4132.62 239
4132.77 229
4132.92 222
4133.07 219
4133.21 221
4133.36 226
4133.51 234
4133.66 242
4133.80 247
4133.95 248
4134.10 243
4134.24 231
4134.39 214
4134.54 194
4134.69 174
4134.83 155
4134.98 140
4135.13 130
4135.28 124
4135.42 120
4135.57 118
4135.72 115
4135.87 111
4136.01 107
4136.16 105
4136.31 105
4136.45 110
4136.60 120
4136.75 136
4136.90 155
4137.04 176
4137.19 195
4137.34 211
4137.49 223
4137.63 230
4137.78 235
4137.93 240
4138.08 245
4138.22 251
4138.37 258
4138.52 266
4138.67 272
4138.81 276
4138.96 279
4139.11 282
4139.26 284
4139.40 289
4139.55 293
4139.70 298
4139.84 301
4139.99 299
4140.14 292
4140.29 280
4140.43 264
4140.58 244
4140.73 224
4140.88 204
4141.02 186
4141.17 169
4141.32 154
4141.47 142
4141.61 134
4141.76 131
4141.91 136
4142.06 147
4142.20 165
4142.35 189
4142.50 216
4142.65 244
4142.79 271
4142.94 295
4143.09 316
4143.24 334
4143.38 350
4143.53 364
4143.68 376
4143.83 387
4143.97 398
4144.12 410
4144.27 423
4144.42 438
4144.56 455
4144.71 474
4144.86 494
4145.01 513
4145.15 531
4145.30 548
4145.45 562
4145.60 574
4145.74 586
4145.89 598
4146.04 612
4146.19 628
4146.33 648
4146.48 670
4146.63 693
4146.78 718
4146.92 741
4147.07 762
4147.22 779
4147.37 793
4147.51 803
4147.66 810
4147.81 817
4147.96 823
4148.11 831
4148.25 841
4148.40 852
4148.55 863
4148.70 872
4148.84 877
4148.99 879
4149.14 877
4149.29 872
4149.43 866
4149.58 858
4149.73 850
4149.88 843
4150.02 837
4150.17 831
4150.32 827
4150.47 824
4150.61 823
4150.76 823
4150.91 824
4151.06 826
4151.20 827
4151.35 826
4151.50 823
4151.65 816
4151.80 806
4151.94 794
4152.09 780
4152.24 765
4152.39 749
4152.53 735
4152.68 721
4152.83 708
4152.98 696
4153.12 687
4153.27 678
4153.42 670
4153.57 660
4153.71 648
4153.86 633
4154.01 613
4154.16 589
4154.31 562
4154.45 533
4154.60 504
4154.75 478
4154.90 456
4155.04 439
4155.19 429
4155.34 426
4155.49 428
4155.63 435
4155.78 444
4155.93 453
4156.08 460
4156.23 464
4156.37 465
4156.52 462
4156.67 458
4156.82 453
4156.96 448
4157.11 442
4157.26 435
4157.41 426
4157.56 414
4157.70 398
4157.85 380
4158.00 361
4158.15 342
4158.29 324
4158.44 307
4158.59 292
4158.74 278
4158.89 266
4159.03 257
4159.18 251
4159.33 249
4159.48 251
4159.62 256
4159.77 262
4159.92 267
4160.07 270
4160.22 268
4160.36 262
4160.51 251
4160.66 235
4160.81 216
4160.95 194
4161.10 171
4161.25 147
4161.40 123
4161.55 101
4161.69 82
4161.84 67
4161.99 57
4162.14 54
4162.28 58
4162.43 69
4162.58 87
4162.73 109
4162.88 135
4163.02 161
4163.17 186
4163.32 209
4163.47 230
4163.62 249
4163.76 267
4163.91 284
4164.06 301
4164.21 318
4164.35 334
4164.50 347
4164.65 356
4164.80 361
4164.95 363
4165.09 363
4165.24 362
4165.39 363
4165.54 366
4165.69 372
4165.83 380
4165.98 390
4166.13 399
4166.28 406
4166.42 409
4166.57 408
4166.72 404
4166.87 399
4167.02 393
4167.16 389
4167.31 389
4167.46 393
4167.61 402
4167.76 416
4167.90 432
4168.05 451
4168.20 470
4168.35 488
4168.50 502
4168.64 513
4168.79 520
4168.94 524
4169.09 526
4169.24 527
4169.38 530
4169.53 534
4169.68 539
4169.83 542
4169.98 542
4170.12 538
4170.27 528
4170.42 515
4170.57 499
4170.72 484
4170.86 471
4171.01 462
4171.16 458
4171.31 458
4171.46 462
4171.60 469
4171.75 479
4171.90 491
4172.05 505
4172.20 518
4172.34 530
4172.49 539
4172.64 542
4172.79 540
4172.94 533
4173.08 522
4173.23 508
4173.38 495
4173.53 484
4173.68 475
4173.82 471
4173.97 470
4174.12 473
4174.27 478
4174.42 484
4174.56 490
4174.71 494
4174.86 497
4175.01 498
4175.16 497
4175.30 495
4175.45 493
4175.60 492
4175.75 492
4175.90 493
4176.04 494
4176.19 495
4176.34 495
4176.49 495
4176.64 492
4176.78 489
4176.93 483
4177.08 477
4177.23 468
4177.38 457
4177.53 444
4177.67 429
4177.82 413
4177.97 397
4178.12 381
4178.27 365
4178.41 350
4178.56 336
4178.71 322
4178.86 307
4179.01 293
4179.15 278
4179.30 263
4179.45 247
4179.60 231
4179.75 215
4179.90 201
4180.04 189
4180.19 181
4180.34 177
4180.49 177
4180.64 180
4180.78 186
4180.93 191
4181.08 195
4181.23 197
4181.38 198
4181.52 198
4181.67 198
4181.82 199
4181.97 203
4182.12 210
4182.27 219
4182.41 230
4182.56 241
4182.71 250
4182.86 254
4183.01 255
4183.15 252
4183.30 246
4183.45 241
4183.60 238
4183.75 240
4183.90 249
4184.04 262
4184.19 279
4184.34 295
4184.49 309
4184.64 319
4184.79 324
4184.93 327
4185.08 329
4185.23 334
4185.38 341
4185.53 351
4185.67 364
4185.82 377
4185.97 389
4186.12 398
4186.27 404
4186.42 407
4186.56 407
4186.71 405
4186.86 402
4187.01 399
4187.16 396
4187.31 392
4187.45 386
4187.60 378
4187.75 367
4187.90 355
4188.05 342
4188.20 332
4188.34 326
4188.49 326
4188.64 333
4188.79 347
4188.94 364
4189.09 384
4189.23 402
4189.38 418
4189.53 431
4189.68 439
4189.83 445
4189.98 449
4190.12 450
4190.27 450
4190.42 448
4190.57 445
4190.72 441
4190.86 438
4191.01 437
4191.16 438
4191.31 442
4191.46 447
4191.61 452
4191.76 454
4191.90 453
4192.05 446
4192.20 434
4192.35 420
4192.50 405
4192.65 394
4192.79 387
4192.94 384
4193.09 385
4193.24 388
4193.39 388
4193.54 385
4193.68 375
4193.83 360
4193.98 341
4194.13 320
4194.28 300
4194.43 283
4194.57 272
4194.72 265
4194.87 263
4195.02 264
4195.17 267
4195.32 270
4195.46 272
4195.61 273
4195.76 270
4195.91 266
4196.06 258
4196.21 248
4196.36 236
4196.50 222
4196.65 208
4196.80 192
4196.95 176
4197.10 159
4197.25 143
4197.39 126
4197.54 111
4197.69 98
4197.84 88
4197.99 83
4198.14 81
4198.29 82
4198.43 85
4198.58 89
4198.73 92
4198.88 94
4199.03 96
4199.18 98
4199.32 101
4199.47 104
4199.62 109
4199.77 115
4199.92 120
4200.07 125
4200.22 129
4200.36 130
4200.51 127
4200.66 121
4200.81 110
4200.96 96
4201.11 78
4201.26 58
4201.40 36
4201.55 15
4201.70 0
4201.85 0
4202.00 0
4202.15 0
4202.29 0
4202.44 0
4202.59 0
4202.74 0
4202.89 3
4203.04 15
4203.19 28
4203.33 40
4203.48 51
4203.63 62
4203.78 71
4203.93 78
4204.08 81
4204.23 79
4204.37 73
4204.52 64
4204.67 52
4204.82 40
4204.97 28
4205.12 19
4205.27 13
4205.41 9
4205.56 9
4205.71 11
4205.86 17
4206.01 24
4206.16 34
4206.31 43
4206.46 50
4206.60 54
4206.75 54
4206.90 49
4207.05 40
4207.20 30
4207.35 19
4207.50 9
4207.64 1
4207.79 0
4207.94 0
4208.09 0
4208.24 0
4208.39 2
4208.54 5
4208.68 8
4208.83 11
4208.98 15
4209.13 22
4209.28 31
4209.43 41
4209.58 53
4209.73 64
4209.87 74
4210.02 81
4210.17 86
4210.32 88
4210.47 87
4210.62 86
4210.77 84
4210.91 83
4211.06 83
4211.21 84
4211.36 85
4211.51 88
4211.66 90
4211.81 91
4211.96 93
4212.10 95
4212.25 99
4212.40 103
4212.55 109
4212.70 114
4212.85 119
4213.00 120
4213.15 117
4213.29 109
4213.44 98
4213.59 85
4213.74 72
4213.89 61
4214.04 55
4214.19 55
4214.34 62
4214.48 77
4214.63 99
4214.78 126
4214.93 155
4215.08 182
4215.23 204
4215.38 216
4215.53 217
4215.67 207
4215.82 187
4215.97 161
4216.12 134
4216.27 109
4216.42 88
4216.57 74
4216.72 65
4216.86 60
4217.01 58
4217.16 56
4217.31 55
4217.46 54
4217.61 53
4217.76 52
4217.91 51
4218.05 50
4218.20 49
4218.35 48
4218.50 47
4218.65 46
4218.80 45
4218.95 44
4219.10 44
4219.25 43
4219.39 43
4219.54 41
4219.69 37
4219.84 32
4219.99 23
4220.14 13
4220.29 1
4220.44 0
4220.59 0
4220.73 0
4220.88 0
4221.03 0
4221.18 0
4221.33 0
4221.48 1
4221.63 10
4221.78 17
4221.93 24
4222.07 30
4222.22 38
4222.37 47
4222.52 56
4222.67 65
4222.82 71
4222.97 73
4223.12 69
4223.27 59
4223.41 44
4223.56 26
4223.71 7
4223.86 0
4224.01 0
4224.16 0
4224.31 0
4224.46 0
4224.61 0
4224.75 8
4224.90 29
4225.05 50
4225.20 71
4225.35 89
4225.50 102
4225.65 112
4225.80 118
4225.95 121
4226.10 122
4226.24 122
4226.39 120
4226.54 118
4226.69 116
4226.84 113
4226.99 111
4227.14 110
4227.29 110
4227.44 113
4227.58 116
4227.73 119
4227.88 120
4228.03 117
4228.18 112
4228.33 105
4228.48 97
4228.63 91
4228.78 87
4228.93 87
4229.07 90
4229.22 94
4229.37 97
4229.52 98
4229.67 95
4229.82 89
4229.97 81
4230.12 70
4230.27 58
4230.42 46
4230.57 35
4230.71 24
4230.86 14
4231.01 5
4231.16 0
4231.31 0
4231.46 0
4231.61 0
4231.76 0
4231.91 0
4232.06 0
4232.20 0
4232.35 4
4232.50 12
4232.65 18
4232.80 21
4232.95 21
4233.10 20
4233.25 18
4233.40 17
4233.55 19
4233.70 26
4233.84 38
4233.99 52
4234.14 67
4234.29 81
4234.44 93
4234.59 100
4234.74 104
4234.89 105
4235.04 102
4235.19 99
4235.34 94
4235.48 89
4235.63 85
4235.78 82
4235.93 81
4236.08 82
4236.23 85
4236.38 88
4236.53 91
4236.68 93
4236.83 93
4236.98 92
4237.13 91
4237.27 90
4237.42 90
4237.57 91
4237.72 92
4237.87 91
4238.02 88
4238.17 79
4238.32 66
4238.47 48
4238.62 27
4238.77 4
4238.92 0
4239.06 0
4239.21 0
4239.36 0
4239.51 0
4239.66 0
4239.81 0
4239.96 4
4240.11 18
4240.26 29
4240.41 37
4240.56 43
4240.71 48
4240.86 53
4241.00 57
4241.15 60
4241.30 60
4241.45 57
4241.60 51
4241.75 43
4241.90 34
4242.05 26
4242.20 21
4242.35 21
4242.50 26
4242.65 36
4242.80 49
4242.94 66
4243.09 84
4243.24 102
4243.39 119
4243.54 133
4243.69 144
4243.84 152
4243.99 155
4244.14 155
4244.29 152
4244.44 147
4244.59 142
4244.74 136
4244.89 132
4245.03 128
4245.18 126
4245.33 126
4245.48 126
4245.63 128
4245.78 131
4245.93 136
4246.08 143
4246.23 152
4246.38 161
4246.53 168
4246.68 173
4246.83 173
4246.98 168
4247.12 159
4247.27 146
4247.42 131
4247.57 116
4247.72 103
4247.87 93
4248.02 85
4248.17 81
4248.32 79
4248.47 79
4248.62 81
4248.77 83
4248.92 85
4249.07 89
4249.22 94
4249.37 101
4249.51 109
4249.66 119
4249.81 130
4249.96 139
4250.11 147
4250.26 150
4250.41 148
4250.56 143
4250.71 135
4250.86 126
4251.01 121
4251.16 120
4251.31 126
4251.46 139
4251.61 159
4251.76 182
4251.90 208
4252.05 236
4252.20 264
4252.35 292
4252.50 320
4252.65 348
4252.80 378
4252.95 409
4253.10 441
4253.25 474
4253.40 506
4253.55 538
4253.70 567
4253.85 594
4254.00 619
4254.15 642
4254.30 664
4254.45 686
4254.59 708
4254.74 729
4254.89 749
4255.04 765
4255.19 777
4255.34 784
4255.49 786
4255.64 784
4255.79 781
4255.94 778
4256.09 776
4256.24 776
4256.39 776
4256.54 775
4256.69 772
4256.84 764
4256.99 752
4257.14 736
4257.29 717
4257.44 696
4257.58 676
4257.73 658
4257.88 642
4258.03 628
4258.18 615
4258.33 600
4258.48 584
4258.63 564
4258.78 541
4258.93 516
4259.08 490
4259.23 461
4259.38 432
4259.53 403
4259.68 372
4259.83 343
4259.98 314
4260.13 288
4260.28 267
4260.43 252
4260.58 243
4260.73 241
4260.87 244
4261.02 250
4261.17 258
4261.32 264
4261.47 269
4261.62 270
4261.77 268
4261.92 263
4262.07 257
4262.22 251
4262.37 245
4262.52 239
4262.67 235
4262.82 231
4262.97 228
4263.12 228
4263.27 229
4263.42 232
4263.57 237
4263.72 244
4263.87 251
4264.02 258
4264.17 263
4264.32 267
4264.47 268
4264.61 269
4264.76 267
4264.91 264
4265.06 259
4265.21 254
4265.36 247
4265.51 241
4265.66 236
4265.81 233
4265.96 233
4266.11 236
4266.26 240
4266.41 245
4266.56 250
4266.71 255
4266.86 261
4267.01 268
4267.16 278
4267.31 293
4267.46 311
4267.61 333
4267.76 357
4267.91 381
4268.06 403
4268.21 421
4268.36 433
4268.51 438
4268.66 439
4268.81 436
4268.96 431
4269.11 427
4269.26 426
4269.40 427
4269.55 432
4269.70 441
4269.85 453
4270.00 468
4270.15 485
4270.30 504
4270.45 524
4270.60 542
4270.75 558
4270.90 569
4271.05 576
4271.20 579
4271.35 578
4271.50 574
4271.65 569
4271.80 564
4271.95 558
4272.10 550
4272.25 540
4272.40 528
4272.55 513
4272.70 496
4272.85 478
4273.00 461
4273.15 445
4273.30 430
4273.45 417
4273.60 406
4273.75 396
4273.90 386
4274.05 375
4274.20 363
4274.35 349
4274.50 333
4274.65 316
4274.80 296
4274.95 274
4275.10 251
4275.25 227
4275.40 204
4275.55 184
4275.70 166
4275.85 153
4276.00 146
4276.15 143
4276.29 143
4276.44 144
4276.59 143
4276.74 139
4276.89 132
4277.04 122
4277.19 111
4277.34 100
4277.49 91
4277.64 85
4277.79 83
4277.94 82
4278.09 83
4278.24 83
4278.39 83
4278.54 80
4278.69 73
4278.84 64
4278.99 52
4279.14 38
4279.29 24
4279.44 11
4279.59 2
4279.74 0
4279.89 0
4280.04 7
4280.19 21
4280.34 38
4280.49 57
4280.64 77
4280.79 96
4280.94 115
4281.09 133
4281.24 151
4281.39 168
4281.54 185
4281.69 201
4281.84 214
4281.99 222
4282.14 225
4282.29 223
4282.44 219
4282.59 213
4282.74 209
4282.89 208
4283.04 210
4283.19 216
4283.34 222
4283.49 228
4283.64 231
4283.79 231
4283.94 227
4284.09 222
4284.24 217
4284.39 213
4284.54 211
4284.69 211
4284.84 212
4284.99 215
4285.14 217
4285.29 217
4285.44 216
4285.59 212
4285.74 207
4285.89 200
4286.04 194
4286.19 188
4286.34 181
4286.49 174
4286.64 166
4286.79 157
4286.94 148
4287.09 138
4287.24 129
4287.39 123
4287.54 118
4287.69 116
4287.84 115
4287.99 116
4288.14 116
4288.29 117
4288.44 118
4288.59 118
4288.74 118
4288.89 118
4289.04 118
4289.19 118
4289.34 117
4289.49 114
4289.64 111
4289.79 108
4289.94 107
4290.09 109
4290.24 114
4290.39 122
4290.54 131
4290.69 139
4290.84 144
4290.99 143
4291.14 137
4291.29 128
4291.44 118
4291.59 110
4291.74 107
4291.89 110
4292.04 117
4292.19 128
4292.34 140
4292.49 151
4292.64 159
4292.79 164
4292.94 168
4293.09 171
4293.24 177
4293.39 186
4293.54 200
4293.69 221
4293.85 246
4294.00 275
4294.15 308
4294.30 342
4294.45 375
4294.60 407
4294.75 437
4294.90 465
4295.05 490
4295.20 514
4295.35 536
4295.50 556
4295.65 574
4295.80 589
4295.95 603
4296.10 614
4296.25 624
4296.40 632
4296.55 640
4296.70 647
4296.85 652
4297.00 653
4297.15 649
4297.30 640
4297.45 628
4297.60 614
4297.75 601
4297.90 589
4298.05 580
4298.20 573
4298.35 568
4298.50 563
4298.65 556
4298.80 547
4298.95 536
4299.10 525
4299.25 513
4299.40 503
4299.55 494
4299.70 487
4299.85 480
4300.00 474
4300.15 469
4300.30 462
4300.45 455
4300.60 448
4300.75 439
4300.91 430
4301.06 422
4301.21 413
4301.36 406
4301.51 400
4301.66 393
4301.81 386
4301.96 377
4302.11 365
4302.26 350
4302.41 333
4302.56 314
4302.71 295
4302.86 280
4303.01 269
4303.16 263
4303.31 260
4303.46 258
4303.61 256
4303.76 252
4303.91 242
4304.06 229
4304.21 213
4304.36 197
4304.51 181
4304.66 169
4304.81 160
4304.96 155
4305.11 152
4305.26 151
4305.41 150
4305.57 150
4305.72 150
4305.87 150
4306.02 151
4306.17 151
4306.32 151
4306.47 149
4306.62 144
4306.77 136
4306.92 127
4307.07 114
4307.22 101
4307.37 88
4307.52 77
4307.67 69
4307.82 66
4307.97 68
4308.12 74
4308.27 82
4308.42 92
4308.57 99
4308.72 103
4308.87 102
4309.02 97
4309.17 90
4309.32 82
4309.48 75
4309.63 71
4309.78 70
4309.93 72
4310.08 75
4310.23 77
4310.38 77
4310.53 75
4310.68 71
4310.83 64
4310.98 55
4311.13 44
4311.28 32
4311.43 20
4311.58 7
4311.73 0
4311.88 0
4312.03 0
4312.18 0
4312.33 0
4312.48 0
4312.63 0
4312.79 0
4312.94 4
4313.09 12
4313.24 21
4313.39 30
4313.54 40
4313.69 51
4313.84 60
4313.99 69
4314.14 76
4314.29 81
4314.44 84
4314.59 87
4314.74 89
4314.89 92
4315.04 95
4315.19 96
4315.34 96
4315.49 91
4315.65 82
4315.80 70
4315.95 54
4316.10 38
4316.25 23
4316.40 12
4316.55 6
4316.70 3
4316.85 5
4317.00 8
4317.15 13
4317.30 19
4317.45 26
4317.60 33
4317.75 41
4317.90 51
4318.05 62
4318.20 73
4318.36 85
4318.51 96
4318.66 105
4318.81 112
4318.96 115
4319.11 114
4319.26 109
4319.41 100
4319.56 89
4319.71 77
4319.86 66
4320.01 55
4320.16 48
4320.31 43
4320.46 43
4320.61 45
4320.76 48
4320.92 51
4321.07 53
4321.22 54
4321.37 53
4321.52 51
4321.67 49
4321.82 48
4321.97 48
4322.12 50
4322.27 53
4322.42 57
4322.57 62
4322.72 68
4322.87 73
4323.02 77
4323.18 78
4323.33 76
4323.48 72
4323.63 65
4323.78 57
4323.93 50
4324.08 45
4324.23 44
4324.38 45
4324.53 47
4324.68 50
4324.83 51
4324.98 51
4325.13 48
4325.28 43
4325.44 37
4325.59 32
4325.74 27
4325.89 25
4326.04 25
4326.19 27
4326.34 31
4326.49 35
4326.64 40
4326.79 43
4326.94 46
4327.09 47
4327.24 48
4327.39 48
4327.55 49
4327.70 51
4327.85 53
4328.00 56
4328.15 60
4328.30 62
4328.45 63
4328.60 62
4328.75 58
4328.90 52
4329.05 46
4329.20 39
4329.35 33
4329.51 28
4329.66 25
4329.81 24
4329.96 22
4330.11 20
4330.26 17
4330.41 12
4330.56 5
4330.71 0
4330.86 0
4331.01 0
4331.16 0
4331.32 0
4331.47 0
4331.62 0
4331.77 5
4331.92 26
4332.07 46
4332.22 64
4332.37 77
4332.52 85
4332.67 87
4332.82 86
4332.97 84
4333.13 82
4333.28 80
4333.43 80
4333.58 81
4333.73 83
4333.88 84
4334.03 86
4334.18 87
4334.33 89
4334.48 91
4334.63 94
4334.78 97
4334.94 100
4335.09 105
4335.24 110
4335.39 116
4335.54 124
4335.69 133
4335.84 145
4335.99 158
4336.14 172
4336.29 187
4336.44 203
4336.60 219
4336.75 234
4336.90 248
4337.05 259
4337.20 267
4337.35 271
4337.50 269
4337.65 262
4337.80 250
4337.95 235
4338.10 217
4338.26 200
4338.41 184
4338.56 171
4338.71 162
4338.86 157
4339.01 157
4339.16 160
4339.31 167
4339.46 177
4339.61 189
4339.76 203
4339.92 217
4340.07 229
4340.22 237
4340.37 242
4340.52 242
4340.67 238
4340.82 230
4340.97 218
4341.12 204
4341.27 188
4341.43 172
4341.58 157
4341.73 143
4341.88 132
4342.03 122
4342.18 116
4342.33 111
4342.48 109
4342.63 110
4342.78 113
4342.94 117
4343.09 123
4343.24 129
4343.39 134
4343.54 137
4343.69 138
4343.84 137
4343.99 134
4344.14 131
4344.29 129
4344.45 128
4344.60 127
4344.75 125
4344.90 121
4345.05 113
4345.20 101
4345.35 86
4345.50 72
4345.65 61
4345.81 54
4345.96 54
4346.11 60
4346.26 70
4346.41 82
4346.56 92
4346.71 100
4346.86 104
4347.01 107
4347.16 108
4347.32 110
4347.47 113
4347.62 116
4347.77 120
4347.92 124
4348.07 125
4348.22 126
4348.37 125
4348.52 123
4348.68 120
4348.83 117
4348.98 115
4349.13 112
4349.28 111
4349.43 109
4349.58 109
4349.73 111
4349.88 114
4350.04 118
4350.19 124
4350.34 132
4350.49 141
4350.64 151
4350.79 161
4350.94 171
4351.09 180
4351.24 187
4351.40 192
4351.55 195
4351.70 195
4351.85 194
4352.00 191
4352.15 190
4352.30 189
4352.45 189
4352.61 191
4352.76 192
4352.91 192
4353.06 189
4353.21 184
4353.36 175
4353.51 165
4353.66 155
4353.82 147
4353.97 141
4354.12 139
4354.27 139
4354.42 142
4354.57 145
4354.72 148
4354.87 148
4355.02 148
4355.18 145
4355.33 141
4355.48 135
4355.63 129
4355.78 123
4355.93 117
4356.08 115
4356.23 117
4356.39 124
4356.54 136
4356.69 152
4356.84 170
4356.99 187
4357.14 199
4357.29 207
4357.44 209
4357.60 207
4357.75 203
4357.90 199
4358.05 195
4358.20 192
4358.35 189
4358.50 186
4358.65 182
4358.81 175
4358.96 166
4359.11 155
4359.26 144
4359.41 133
4359.56 124
4359.71 119
4359.87 117
4360.02 119
4360.17 123
4360.32 128
4360.47 132
4360.62 134
4360.77 133
4360.92 129
4361.08 123
4361.23 116
4361.38 109
4361.53 105
4361.68 103
4361.83 104
4361.98 108
4362.14 114
4362.29 120
4362.44 125
4362.59 128
4362.74 126
4362.89 121
4363.04 111
4363.19 98
4363.35 84
4363.50 71
4363.65 59
4363.80 50
4363.95 44
4364.10 41
4364.25 40
4364.41 42
4364.56 46
4364.71 52
4364.86 59
4365.01 67
4365.16 75
4365.31 84
4365.47 93
4365.62 101
4365.77 109
4365.92 116
4366.07 122
4366.22 127
4366.37 131
4366.53 135
4366.68 139
4366.83 144
4366.98 150
4367.13 157
4367.28 164
4367.43 171
4367.59 176
4367.74 180
4367.89 183
4368.04 186
4368.19 189
4368.34 193
4368.49 198
4368.65 204
4368.80 211
4368.95 217
4369.10 221
4369.25 224
4369.40 225
4369.55 225
4369.71 223
4369.86 220
4370.01 216
4370.16 212
4370.31 208
4370.46 203
4370.61 197
4370.77 191
4370.92 184
4371.07 178
4371.22 173
4371.37 170
4371.52 168
4371.68 168
4371.83 169
4371.98 173
4372.13 178
4372.28 185
4372.43 192
4372.58 200
4372.74 206
4372.89 208
4373.04 207
4373.19 201
4373.34 192
4373.49 181
4373.65 170
4373.80 161
4373.95 155
4374.10 151
4374.25 150
4374.40 151
4374.55 153
4374.71 155
4374.86 157
4375.01 159
4375.16 160
4375.31 160
4375.46 157
4375.62 152
4375.77 145
4375.92 135
4376.07 124
4376.22 113
4376.37 103
4376.52 95
4376.68 88
4376.83 82
4376.98 76
4377.13 71
4377.28 66
4377.43 63
4377.59 61
4377.74 62
4377.89 65
4378.04 69
4378.19 73
4378.34 75
4378.50 76
4378.65 73
4378.80 68
4378.95 60
4379.10 50
4379.25 39
4379.41 30
4379.56 23
4379.71 19
4379.86 20
4380.01 26
4380.16 34
4380.32 45
4380.47 55
4380.62 63
4380.77 68
4380.92 69
4381.07 68
4381.23 65
4381.38 62
4381.53 60
4381.68 60
4381.83 60
4381.98 60
4382.14 59
4382.29 56
4382.44 52
4382.59 48
4382.74 45
4382.89 43
4383.05 45
4383.20 48
4383.35 52
4383.50 57
4383.65 61
4383.80 63
4383.96 63
4384.11 61
4384.26 59
4384.41 57
4384.56 59
4384.72 63
4384.87 72
4385.02 85
4385.17 101
4385.32 120
4385.47 138
4385.63 154
4385.78 168
4385.93 176
4386.08 179
4386.23 177
4386.38 171
4386.54 163
4386.69 155
4386.84 149
4386.99 146
4387.14 145
4387.30 145
4387.45 142
4387.60 136
4387.75 125
4387.90 109
4388.05 91
4388.21 72
4388.36 57
4388.51 45
4388.66 39
4388.81 36
4388.96 36
4389.12 36
4389.27 35
4389.42 33
4389.57 30
4389.72 27
4389.88 24
4390.03 22
4390.18 21
4390.33 22
4390.48 23
4390.63 26
4390.79 28
4390.94 30
4391.09 31
4391.24 32
4391.39 32
4391.55 31
4391.70 30
4391.85 30
4392.00 30
4392.15 31
4392.31 32
4392.46 32
4392.61 29
4392.76 25
4392.91 17
4393.06 7
4393.22 0
4393.37 0
4393.52 0
4393.67 0
4393.82 0
4393.98 0
4394.13 0
4394.28 0
4394.43 6
4394.58 14
4394.74 20
4394.89 26
4395.04 32
4395.19 37
4395.34 42
4395.50 47
4395.65 50
4395.80 52
4395.95 51
4396.10 48
4396.25 44
4396.41 40
4396.56 36
4396.71 34
4396.86 33
4397.01 33
4397.17 32
4397.32 30
4397.47 24
4397.62 17
4397.77 7
4397.93 0
4398.08 0
4398.23 0
4398.38 0
4398.53 0
4398.69 0
4398.84 4
4398.99 12
4399.14 18
4399.29 23
4399.45 25
4399.60 26
4399.75 25
4399.90 23
4400.05 21
4400.21 18
4400.36 14
4400.51 10
4400.66 7
4400.81 3
4400.97 0
4401.12 0
4401.27 0
4401.42 0
4401.57 0
4401.73 0
4401.88 0
4402.03 0
4402.18 0
4402.33 0
4402.49 0
4402.64 4
4402.79 11
4402.94 21
4403.09 35
4403.25 50
4403.40 66
4403.55 81
4403.70 96
4403.86 109
4404.01 121
4404.16 131
4404.31 140
4404.46 147
4404.62 151
4404.77 153
4404.92 152
4405.07 149
4405.22 147
4405.38 147
4405.53 150
4405.68 156
4405.83 167
4405.98 179
4406.14 191
4406.29 203
4406.44 211
4406.59 216
4406.74 217
4406.90 214
4407.05 207
4407.20 197
4407.35 186
4407.51 175
4407.66 165
4407.81 157
4407.96 151
4408.11 149
4408.27 149
4408.42 150
4408.57 152
4408.72 155
4408.87 158
4409.03 160
4409.18 162
4409.33 163
4409.48 162
4409.64 160
4409.79 155
4409.94 148
4410.09 140
4410.24 132
4410.40 124
4410.55 118
4410.70 114
4410.85 112
4411.01 113
4411.16 115
4411.31 120
4411.46 125
4411.61 130
4411.77 134
4411.92 137
4412.07 137
4412.22 134
4412.38 129
4412.53 123
4412.68 119
4412.83 118
4412.98 119
4413.14 122
4413.29 126
4413.44 130
4413.59 131
4413.75 130
4413.90 127
4414.05 124
4414.20 122
4414.35 120
4414.51 119
4414.66 119
4414.81 116
4414.96 110
4415.12 99
4415.27 84
4415.42 66
4415.57 48
4415.72 32
4415.88 20
4416.03 16
4416.18 19
4416.33 28
4416.49 42
4416.64 59
4416.79 75
4416.94 90
4417.10 101
4417.25 109
4417.40 114
4417.55 118
4417.70 121
4417.86 123
4418.01 125
4418.16 125
4418.31 124
4418.47 120
4418.62 115
4418.77 108
4418.92 100
4419.08 93
4419.23 85
4419.38 78
4419.53 71
4419.68 64
4419.84 57
4419.99 51
4420.14 45
4420.29 39
4420.45 33
4420.60 29
4420.75 25
4420.90 23
4421.06 25
4421.21 30
4421.36 40
4421.51 53
4421.67 69
4421.82 84
4421.97 98
4422.12 109
4422.27 117
4422.43 123
4422.58 127
4422.73 130
4422.88 134
4423.04 138
4423.19 141
4423.34 142
4423.49 139
4423.65 131
4423.80 119
4423.95 102
4424.10 84
4424.26 66
4424.41 50
4424.56 39
4424.71 32
4424.87 30
4425.02 32
4425.17 37
4425.32 44
4425.48 50
4425.63 57
4425.78 63
4425.93 69
4426.09 74
4426.24 77
4426.39 80
4426.54 80
4426.70 80
4426.85 80
4427.00 80
4427.15 80
4427.31 82
4427.46 86
4427.61 92
4427.76 98
4427.92 105
4428.07 111
4428.22 116
4428.37 119
4428.53 118
4428.68 115
4428.83 109
4428.98 101
4429.14 94
4429.29 88
4429.44 84
4429.59 81
4429.75 79
4429.90 78
4430.05 78
4430.20 78
4430.36 79
4430.51 81
4430.66 84
4430.81 89
4430.97 93
4431.12 95
4431.27 93
4431.42 88
4431.58 79
4431.73 66
4431.88 50
4432.03 33
4432.19 16
4432.34 1
4432.49 0
4432.64 0
4432.80 0
4432.95 0
4433.10 0
4433.25 14
4433.41 34
4433.56 54
4433.71 74
4433.86 91
4434.02 104
4434.17 114
4434.32 121
4434.47 126
4434.63 130
4434.78 132
4434.93 132
4435.08 131
4435.24 126
4435.39 119
4435.54 109
4435.70 97
4435.85 87
4436.00 78
4436.15 72
4436.31 69
4436.46 69
4436.61 71
4436.76 74
4436.92 75
4437.07 73
4437.22 67
4437.37 57
4437.53 43
4437.68 27
4437.83 10
4437.99 0
4438.14 0
4438.29 0
4438.44 0
4438.60 0
4438.75 0
4438.90 4
4439.05 13
4439.21 18
4439.36 19
4439.51 16
4439.66 10
4439.82 4
4439.97 0
4440.12 0
4440.28 7
4440.43 20
4440.58 36
4440.73 54
4440.89 70
4441.04 83
4441.19 90
4441.34 93
4441.50 93
4441.65 91
4441.80 88
4441.96 84
4442.11 77
4442.26 67
4442.41 54
4442.57 37
4442.72 19
4442.87 1
4443.02 0
4443.18 0
4443.33 0
4443.48 0
4443.64 0
4443.79 0
4443.94 0
4444.09 1
4444.25 9
4444.40 17
4444.55 24
4444.70 30
4444.86 37
4445.01 44
4445.16 52
4445.32 62
4445.47 72
4445.62 83
4445.77 92
4445.93 101
4446.08 107
4446.23 110
4446.39 112
4446.54 113
4446.69 114
4446.84 116
4447.00 119
4447.15 123
4447.30 128
4447.46 132
4447.61 136
4447.76 138
4447.91 138
4448.07 137
4448.22 134
4448.37 132
4448.52 130
4448.68 129
4448.83 131
4448.98 135
4449.14 143
4449.29 154
4449.44 165
4449.59 175
4449.75 182
4449.90 186
4450.05 184
4450.21 178
4450.36 170
4450.51 162
4450.66 157
4450.82 155
4450.97 157
4451.12 164
4451.28 174
4451.43 186
4451.58 198
4451.74 210
4451.89 222
4452.04 230
4452.19 236
4452.35 236
4452.50 232
4452.65 223
4452.81 211
4452.96 199
4453.11 189
4453.26 184
4453.42 184
4453.57 190
4453.72 199
4453.88 208
4454.03 216
4454.18 220
4454.33 218
4454.49 210
4454.64 198
4454.79 181
4454.95 163
4455.10 145
4455.25 129
4455.41 116
4455.56 109
4455.71 107
4455.86 110
4456.02 118
4456.17 128
4456.32 138
4456.48 146
4456.63 149
4456.78 148
4456.94 142
4457.09 133
4457.24 123
4457.39 115
4457.55 110
4457.70 108
4457.85 110
4458.01 115
4458.16 122
4458.31 130
4458.47 138
4458.62 146
4458.77 154
4458.92 161
4459.08 167
4459.23 171
4459.38 174
4459.54 175
4459.69 175
4459.84 176
4460.00 179
4460.15 183
4460.30 190
4460.45 198
4460.61 207
4460.76 215
4460.91 222
4461.07 226
4461.22 227
4461.37 225
4461.53 220
4461.68 213
4461.83 203
4461.99 192
4462.14 180
4462.29 169
4462.44 159
4462.60 151
4462.75 146
4462.90 143
4463.06 142
4463.21 142
4463.36 144
4463.52 146
4463.67 148
4463.82 151
4463.98 153
4464.13 155
4464.28 158
4464.43 161
4464.59 166
4464.74 172
4464.89 179
4465.05 186
4465.20 193
4465.35 198
4465.51 200
4465.66 200
4465.81 198
4465.97 196
4466.12 196
4466.27 199
4466.43 207
4466.58 218
4466.73 232
4466.88 247
4467.04 260
4467.19 271
4467.34 278
4467.50 283
4467.65 286
4467.80 287
4467.96 288
4468.11 289
4468.26 288
4468.42 286
4468.57 282
4468.72 277
4468.88 272
4469.03 267
4469.18 264
4469.34 262
4469.49 261
4469.64 260
4469.80 259
4469.95 255
4470.10 250
4470.26 242
4470.41 233
4470.56 222
4470.71 210
4470.87 199
4471.02 189
4471.17 181
4471.33 177
4471.48 177
4471.63 181
4471.79 189
4471.94 198
4472.09 206
4472.25 212
4472.40 215
4472.55 213
4472.71 208
4472.86 201
4473.01 196
4473.17 192
4473.32 191
4473.47 192
4473.63 193
4473.78 193
4473.93 191
4474.09 187
4474.24 182
4474.39 178
4474.55 176
4474.70 177
4474.85 182
4475.01 189
4475.16 196
4475.31 203
4475.47 208
4475.62 211
4475.77 213
4475.93 215
4476.08 218
4476.23 224
4476.39 230
4476.54 236
4476.69 241
4476.85 242
4477.00 240
4477.15 235
4477.31 228
4477.46 220
4477.61 211
4477.77 203
4477.92 195
4478.07 187
4478.23 179
4478.38 171
4478.53 164
4478.69 156
4478.84 149
4478.99 142
4479.15 135
4479.30 128
4479.45 121
4479.61 112
4479.76 104
4479.91 95
4480.07 87
4480.22 81
4480.37 79
4480.53 81
4480.68 87
4480.83 96
4480.99 107
4481.14 119
4481.29 129
4481.45 137
4481.60 143
4481.75 146
4481.91 148
4482.06 150
4482.21 153
4482.37 156
4482.52 160
4482.67 165
4482.83 170
4482.98 174
4483.13 174
4483.29 172
4483.44 166
4483.59 156
4483.75 142
4483.90 126
4484.06 109
4484.21 92
4484.36 74
4484.52 58
4484.67 41
4484.82 26
4484.98 11
4485.13 0
4485.28 0
4485.44 0
4485.59 0
4485.74 0
4485.90 0
4486.05 0
4486.20 0
4486.36 0
4486.51 11
4486.66 24
4486.82 37
4486.97 48
4487.12 55
4487.28 59
4487.43 60
4487.59 60
4487.74 62
4487.89 67
4488.05 76
4488.20 88
4488.35 101
4488.51 111
4488.66 117
4488.81 117
4488.97 111
4489.12 101
4489.27 89
4489.43 77
4489.58 66
4489.73 55
4489.89 46
4490.04 37
4490.20 29
4490.35 21
4490.50 14
4490.66 9
4490.81 5
4490.96 3
4491.12 2
4491.27 2
4491.42 2
4491.58 3
4491.73 6
4491.88 9
4492.04 13
4492.19 17
4492.35 21
4492.50 23
4492.65 24
4492.81 26
4492.96 29
4493.11 35
4493.27 44
4493.42 56
4493.57 69
4493.73 83
4493.88 94
4494.04 102
4494.19 106
4494.34 107
4494.50 107
4494.65 106
4494.80 104
4494.96 101
4495.11 98
4495.26 94
4495.42 91
4495.57 89
4495.73 89
4495.88 93
4496.03 101
4496.19 111
4496.34 123
4496.49 134
4496.65 142
4496.80 146
4496.95 147
4497.11 143
4497.26 137
4497.42 131
4497.57 126
4497.72 125
4497.88 129
4498.03 137
4498.18 149
4498.34 164
4498.49 180
4498.65 193
4498.80 201
4498.95 203
4499.11 198
4499.26 186
4499.41 169
4499.57 151
4499.72 134
4499.87 122
4500.03 114
4500.18 113
4500.34 116
4500.49 121
4500.64 129
4500.80 137
4500.95 144
4501.10 150
4501.26 154
4501.41 156
4501.57 155
4501.72 151
4501.87 146
4502.03 139
4502.18 131
4502.33 123
4502.49 114
4502.64 105
4502.80 95
4502.95 86
4503.10 78
4503.26 72
4503.41 71
4503.56 74
4503.72 81
4503.87 92
4504.03 105
4504.18 117
4504.33 129
4504.49 138
4504.64 146
4504.80 153
4504.95 160
4505.10 166
4505.26 172
4505.41 178
4505.56 183
4505.72 188
4505.87 191
4506.03 193
4506.18 192
4506.33 190
4506.49 186
4506.64 182
4506.80 181
4506.95 183
4507.10 191
4507.26 204
4507.41 221
4507.56 239
4507.72 256
4507.87 269
4508.03 276
4508.18 276
4508.33 269
4508.49 256
4508.64 240
4508.80 224
4508.95 210
4509.10 201
4509.26 198
4509.41 201
4509.56 210
4509.72 224
4509.87 240
4510.03 257
4510.18 274
4510.33 292
4510.49 310
4510.64 332
4510.80 358
4510.95 389
4511.10 426
4511.26 467
4511.41 510
4511.57 551
4511.72 589
4511.87 622
4512.03 652
4512.18 681
4512.34 709
4512.49 742
4512.64 779
4512.80 822
4512.95 870
4513.10 922
4513.26 975
4513.41 1027
4513.57 1077
4513.72 1121
4513.87 1159
4514.03 1191
4514.18 1218
4514.34 1241
4514.49 1262
4514.64 1281
4514.80 1300
4514.95 1318
4515.11 1334
4515.26 1348
4515.41 1356
4515.57 1359
4515.72 1358
4515.88 1352
4516.03 1342
4516.18 1331
4516.34 1318
4516.49 1307
4516.65 1296
4516.80 1286
4516.95 1277
4517.11 1269
4517.26 1261
4517.42 1251
4517.57 1240
4517.72 1226
4517.88 1210
4518.03 1189
4518.19 1164
4518.34 1133
4518.49 1097
4518.65 1057
4518.80 1013
4518.96 967
4519.11 924
4519.26 884
4519.42 851
4519.57 824
4519.73 803
4519.88 789
4520.04 781
4520.19 777
4520.34 776
4520.50 777
4520.65 777
4520.81 775
4520.96 768
4521.11 754
4521.27 732
4521.42 704
4521.58 670
4521.73 634
4521.88 598
4522.04 565
4522.19 535
4522.35 509
4522.50 486
4522.65 466
4522.81 447
4522.96 429
4523.12 414
4523.27 401
4523.43 391
4523.58 386
4523.73 383
4523.89 384
4524.04 384
4524.20 382
4524.35 379
4524.50 372
4524.66 364
4524.81 356
4524.97 350
4525.12 349
4525.28 351
4525.43 355
4525.58 359
4525.74 360
4525.89 357
4526.05 349
4526.20 335
4526.35 319
4526.51 301
4526.66 284
4526.82 267
4526.97 252
4527.13 238
4527.28 225
4527.43 214
4527.59 204
4527.74 194
4527.90 184
4528.05 174
4528.20 163
4528.36 149
4528.51 135
4528.67 120
4528.82 108
4528.98 99
4529.13 95
4529.28 94
4529.44 98
4529.59 105
4529.75 113
4529.90 121
4530.06 128
4530.21 131
4530.36 131
4530.52 125
4530.67 115
4530.83 99
4530.98 80
4531.14 60
4531.29 43
4531.44 29
4531.60 20
4531.75 18
4531.91 21
4532.06 28
4532.21 38
4532.37 49
4532.52 61
4532.68 71
4532.83 79
4532.99 83
4533.14 83
4533.29 80
4533.45 73
4533.60 64
4533.76 53
4533.91 43
4534.07 34
4534.22 27
4534.38 23
4534.53 22
4534.68 23
4534.84 26
4534.99 30
4535.15 35
4535.30 40
4535.46 45
4535.61 49
4535.76 54
4535.92 60
4536.07 66
4536.23 72
4536.38 78
4536.54 81
4536.69 80
4536.84 74
4537.00 63
4537.15 48
4537.31 32
4537.46 17
4537.62 8
4537.77 5
4537.92 9
4538.08 20
4538.23 35
4538.39 52
4538.54 70
4538.70 85
4538.85 98
4539.01 109
4539.16 118
4539.31 127
4539.47 134
4539.62 141
4539.78 145
4539.93 147
4540.09 146
4540.24 143
4540.40 137
4540.55 131
4540.70 124
4540.86 118
4541.01 114
4541.17 112
4541.32 112
4541.48 113
4541.63 115
4541.79 119
4541.94 125
4542.09 132
4542.25 140
4542.40 150
4542.56 160
4542.71 171
4542.87 180
4543.02 186
4543.18 188
4543.33 186
4543.48 179
4543.64 170
4543.79 159
4543.95 147
4544.10 137
4544.26 129
4544.41 125
4544.57 122
4544.72 123
4544.87 125
4545.03 128
4545.18 131
4545.34 134
4545.49 134
4545.65 133
4545.80 130
4545.96 128
4546.11 125
4546.26 123
4546.42 123
4546.57 123
4546.73 121
4546.88 118
4547.04 113
4547.19 106
4547.35 99
4547.50 95
4547.66 94
4547.81 98
4547.96 106
4548.12 116
4548.27 125
4548.43 131
4548.58 133
4548.74 129
4548.89 120
4549.05 109
4549.20 98
4549.36 89
4549.51 84
4549.66 84
4549.82 87
4549.97 92
4550.13 96
4550.28 97
4550.44 93
4550.59 85
4550.75 72
4550.90 58
4551.06 45
4551.21 33
4551.37 26
4551.52 22
4551.67 20
4551.83 20
4551.98 20
4552.14 22
4552.29 25
4552.45 29
4552.60 35
4552.76 42
4552.91 49
4553.07 56
4553.22 61
4553.38 64
4553.53 66
4553.68 66
4553.84 65
4553.99 65
4554.15 64
4554.30 64
4554.46 64
4554.61 63
4554.77 62
4554.92 62
4555.08 61
4555.23 61
4555.39 62
4555.54 63
4555.70 63
4555.85 63
4556.00 61
4556.16 57
4556.31 52
4556.47 45
4556.62 39
4556.78 32
4556.93 25
4557.09 17
4557.24 9
4557.40 0
4557.55 0
4557.71 0
4557.86 0
4558.02 0
4558.17 0
4558.33 0
4558.48 0
4558.63 6
4558.79 10
4558.94 12
4559.10 12
4559.25 10
4559.41 7
4559.56 5
4559.72 4
4559.87 5
4560.03 8
4560.18 9
4560.34 10
4560.49 9
4560.65 7
4560.80 4
4560.96 0
4561.11 0
4561.27 0
4561.42 5
4561.58 12
4561.73 21
4561.88 30
4562.04 37
4562.19 43
4562.35 46
4562.50 46
4562.66 45
4562.81 43
4562.97 41
4563.12 38
4563.28 34
4563.43 30
4563.59 25
4563.74 20
4563.90 16
4564.05 12
4564.21 9
4564.36 7
4564.52 4
4564.67 2
4564.83 0
4564.98 0
4565.14 0
4565.29 0
4565.45 0
4565.60 1
4565.75 5
4565.91 10
4566.06 15
4566.22 18
4566.37 20
4566.53 20
4566.68 20
4566.84 19
4566.99 18
4567.15 18
4567.30 18
4567.46 20
4567.61 23
4567.77 28
4567.92 35
4568.08 43
4568.23 54
4568.39 66
4568.54 79
4568.70 94
4568.85 108
4569.01 122
4569.16 133
4569.32 141
4569.47 145
4569.63 144
4569.78 139
4569.94 130
4570.09 118
4570.25 106
4570.40 96
4570.56 90
4570.71 89
4570.87 93
4571.02 101
4571.18 112
4571.33 120
4571.49 124
4571.64 122
4571.80 113
4571.95 101
4572.11 86
4572.26 73
4572.42 65
4572.57 63
4572.73 68
4572.88 76
4573.04 86
4573.19 97
4573.35 107
4573.50 115
4573.66 123
4573.81 130
4573.97 138
4574.12 149
4574.28 162
4574.43 176
4574.59 191
4574.74 204
4574.90 214
4575.05 220
4575.21 221
4575.36 218
4575.52 213
4575.67 208
4575.83 204
4575.98 203
4576.14 202
4576.29 202
4576.45 200
4576.60 195
4576.76 186
4576.91 174
4577.07 160
4577.22 145
4577.38 132
4577.53 120
4577.69 111
4577.84 104
4578.00 99
4578.15 95
4578.31 91
4578.46 87
4578.62 82
4578.77 76
4578.93 72
4579.08 70
4579.24 73
4579.39 80
4579.55 91
4579.70 107
4579.86 125
4580.01 143
4580.17 160
4580.32 174
4580.48 185
4580.63 191
4580.79 194
4580.94 193
4581.10 190
4581.25 185
4581.41 180
4581.56 175
4581.72 170
4581.87 165
4582.03 158
4582.18 150
4582.34 139
4582.49 127
4582.65 114
4582.80 102
4582.96 92
4583.11 86
4583.27 82
4583.42 81
4583.58 82
4583.74 83
4583.89 84
4584.05 83
4584.20 81
4584.36 79
4584.51 78
4584.67 78
4584.82 80
4584.98 83
4585.13 90
4585.29 98
4585.44 108
4585.60 117
4585.75 124
4585.91 130
4586.06 133
4586.22 133
4586.37 131
4586.53 127
4586.68 125
4586.84 124
4586.99 126
4587.15 131
4587.30 138
4587.46 146
4587.61 155
4587.77 164
4587.93 173
4588.08 181
4588.24 188
4588.39 194
4588.55 198
4588.70 199
4588.86 196
4589.01 190
4589.17 180
4589.32 167
4589.48 154
4589.63 142
4589.79 132
4589.94 126
4590.10 123
4590.25 122
4590.41 121
4590.56 119
4590.72 116
4590.87 112
4591.03 107
4591.19 101
4591.34 97
4591.50 93
4591.65 92
4591.81 92
4591.96 92
4592.12 93
4592.27 91
4592.43 89
4592.58 84
4592.74 79
4592.89 73
4593.05 68
4593.20 65
4593.36 63
4593.52 61
4593.67 59
4593.83 55
4593.98 49
4594.14 41
4594.29 31
4594.45 21
4594.60 13
4594.76 6
4594.91 2
4595.07 0
4595.22 0
4595.38 0
4595.53 0
4595.69 0
4595.85 0
4596.00 0
4596.16 0
4596.31 0
4596.47 0
4596.62 3
4596.78 10
4596.93 20
4597.09 30
4597.24 39
4597.40 45
4597.55 48
4597.71 47
4597.86 42
4598.02 35
4598.18 29
4598.33 26
4598.49 26
4598.64 31
4598.80 38
4598.95 46
4599.11 53
4599.26 58
4599.42 59
4599.57 57
4599.73 53
4599.89 48
4600.04 45
4600.20 45
4600.35 48
4600.51 55
4600.66 63
4600.82 71
4600.97 76
4601.13 78
4601.28 76
4601.44 69
4601.60 61
4601.75 52
4601.91 44
4602.06 39
4602.22 38
4602.37 40
4602.53 45
4602.68 52
4602.84 59
4602.99 66
4603.15 72
4603.31 78
4603.46 84
4603.62 90
4603.77 96
4603.93 103
4604.08 109
4604.24 115
4604.39 118
4604.55 118
4604.70 114
4604.86 108
4605.02 101
4605.17 93
4605.33 87
4605.48 84
4605.64 83
4605.79 86
4605.95 90
4606.10 95
4606.26 100
4606.42 103
4606.57 104
4606.73 104
4606.88 102
4607.04 98
4607.19 94
4607.35 88
4607.50 81
4607.66 73
4607.82 67
4607.97 61
4608.13 58
4608.28 59
4608.44 63
4608.59 70
4608.75 79
4608.90 89
4609.06 98
4609.22 105
4609.37 108
4609.53 108
4609.68 105
4609.84 100
4609.99 94
4610.15 90
4610.30 86
4610.46 85
4610.62 85
4610.77 86
4610.93 90
4611.08 96
4611.24 105
4611.39 117
4611.55 132
4611.71 149
4611.86 166
4612.02 184
4612.17 200
4612.33 214
4612.48 229
4612.64 243
4612.79 257
4612.95 272
4613.11 284
4613.26 293
4613.42 297
4613.57 295
4613.73 289
4613.88 282
4614.04 276
4614.20 276
4614.35 283
4614.51 298
4614.66 319
4614.82 343
4614.97 367
4615.13 389
4615.29 408
4615.44 424
4615.60 439
4615.75 453
4615.91 469
4616.06 488
4616.22 509
4616.38 533
4616.53 558
4616.69 584
4616.84 610
4617.00 637
4617.15 667
4617.31 699
4617.47 737
4617.62 781
4617.78 831
4617.93 886
4618.09 945
4618.24 1006
4618.40 1066
4618.56 1125
4618.71 1180
4618.87 1233
4619.02 1284
4619.18 1333
4619.33 1381
4619.49 1428
4619.65 1475
4619.80 1522
4619.96 1569
4620.11 1618
4620.27 1670
4620.42 1724
4620.58 1781
4620.74 1839
4620.89 1896
4621.05 1950
4621.20 1999
4621.36 2041
4621.52 2076
4621.67 2104
4621.83 2123
4621.98 2135
4622.14 2139
4622.29 2137
4622.45 2130
4622.61 2119
4622.76 2105
4622.92 2088
4623.07 2071
4623.23 2053
4623.38 2034
4623.54 2014
4623.70 1992
4623.85 1967
4624.01 1938
4624.16 1905
4624.32 1869
4624.48 1830
4624.63 1790
4624.79 1751
4624.94 1713
4625.10 1677
4625.26 1642
4625.41 1608
4625.57 1571
4625.72 1532
4625.88 1489
4626.03 1440
4626.19 1388
4626.35 1330
4626.50 1269
4626.66 1205
4626.81 1141
4626.97 1078
4627.13 1020
4627.28 969
4627.44 927
4627.59 895
4627.75 870
4627.90 850
4628.06 832
4628.22 815
4628.37 798
4628.53 780
4628.68 762
4628.84 746
4629.00 730
4629.15 716
4629.31 701
4629.46 686
4629.62 667
4629.78 647
4629.93 626
4630.09 605
4630.24 584
4630.40 566
4630.56 549
4630.71 534
4630.87 519
4631.02 503
4631.18 486
4631.34 469
4631.49 451
4631.65 434
4631.80 419
4631.96 405
4632.12 393
4632.27 381
4632.43 370
4632.58 357
4632.74 343
4632.90 328
4633.05 311
4633.21 296
4633.36 281
4633.52 270
4633.68 264
4633.83 262
4633.99 265
4634.14 272
4634.30 282
4634.46 292
4634.61 303
4634.77 313
4634.92 323
4635.08 332
4635.24 341
4635.39 350
4635.55 356
4635.70 360
4635.86 358
4636.02 350
4636.17 337
4636.33 320
4636.48 301
4636.64 282
4636.80 265
4636.95 251
4637.11 239
4637.26 228
4637.42 217
4637.58 204
4637.73 189
4637.89 173
4638.04 154
4638.20 135
4638.36 117
4638.51 101
4638.67 88
4638.82 78
4638.98 71
4639.14 66
4639.29 64
4639.45 64
4639.60 65
4639.76 68
4639.92 71
4640.07 73
4640.23 76
4640.39 77
4640.54 78
4640.70 78
4640.85 78
4641.01 78
4641.17 80
4641.32 82
4641.48 86
4641.63 91
4641.79 97
4641.95 104
4642.10 111
4642.26 117
4642.42 123
4642.57 127
4642.73 129
4642.88 129
4643.04 127
4643.20 122
4643.35 117
4643.51 112
4643.66 107
4643.82 103
4643.98 100
4644.13 98
4644.29 96
4644.45 93
4644.60 90
4644.76 88
4644.91 85
4645.07 83
4645.23 82
4645.38 82
4645.54 82
4645.69 83
4645.85 83
4646.01 82
4646.16 79
4646.32 75
4646.48 70
4646.63 64
4646.79 58
4646.94 51
4647.10 46
4647.26 43
4647.41 43
4647.57 48
4647.73 57
4647.88 70
4648.04 85
4648.19 101
4648.35 116
4648.51 128
4648.66 137
4648.82 142
4648.98 145
4649.13 146
4649.29 144
4649.44 141
4649.60 134
4649.76 125
4649.91 112
4650.07 98
4650.23 84
4650.38 72
4650.54 64
4650.69 62
4650.85 65
4651.01 72
4651.16 82
4651.32 93
4651.48 102
4651.63 110
4651.79 116
4651.95 120
4652.10 123
4652.26 125
4652.41 127
4652.57 127
4652.73 127
4652.88 126
4653.04 125
4653.20 124
4653.35 123
4653.51 122
4653.66 122
4653.82 124
4653.98 126
4654.13 128
4654.29 131
4654.45 133
4654.60 134
4654.76 132
4654.92 127
4655.07 119
4655.23 108
4655.38 94
4655.54 80
4655.70 68
4655.85 60
4656.01 57
4656.17 58
4656.32 63
4656.48 69
4656.64 73
4656.79 73
4656.95 69
4657.10 60
4657.26 49
4657.42 38
4657.57 29
4657.73 22
4657.89 18
4658.04 14
4658.20 10
4658.36 5
4658.51 0
4658.67 0
4658.83 0
4658.98 0
4659.14 0
4659.29 0
4659.45 5
4659.61 11
4659.76 13
4659.92 11
4660.08 6
4660.23 1
4660.39 0
4660.55 0
4660.70 2
4660.86 12
4661.02 28
4661.17 45
4661.33 62
4661.48 78
4661.64 89
4661.80 96
4661.95 99
4662.11 98
4662.27 96
4662.42 94
4662.58 90
4662.74 87
4662.89 81
4663.05 74
4663.21 66
4663.36 55
4663.52 45
4663.68 37
4663.83 33
4663.99 33
4664.14 37
4664.30 43
4664.46 50
4664.61 57
4664.77 60
4664.93 60
4665.08 57
4665.24 52
4665.40 47
4665.55 42
4665.71 39
4665.87 39
4666.02 40
4666.18 43
4666.34 47
4666.49 50
4666.65 53
4666.81 55
4666.96 55
4667.12 52
4667.28 48
4667.43 43
4667.59 36
4667.75 30
4667.90 24
4668.06 20
4668.22 19
4668.37 19
4668.53 20
4668.68 19
4668.84 15
4669.00 8
4669.15 0
4669.31 0
4669.47 0
4669.62 0
4669.78 0
4669.94 0
4670.09 0
4670.25 3
4670.41 21
4670.56 39
4670.72 56
4670.88 71
4671.03 83
4671.19 93
4671.35 100
4671.50 105
4671.66 108
4671.82 110
4671.97 109
4672.13 107
4672.29 103
4672.44 96
4672.60 85
4672.76 73
4672.91 59
4673.07 46
4673.23 34
4673.38 25
4673.54 19
4673.70 17
4673.85 18
4674.01 21
4674.17 27
4674.32 34
4674.48 42
4674.64 51
4674.79 60
4674.95 68
4675.11 75
4675.26 80
4675.42 83
4675.58 84
4675.73 83
4675.89 83
4676.05 84
4676.20 87
4676.36 94
4676.52 104
4676.67 117
4676.83 132
4676.99 150
4677.14 167
4677.30 182
4677.46 193
4677.61 198
4677.77 197
4677.93 188
4678.08 173
4678.24 155
4678.40 134
4678.56 114
4678.71 96
4678.87 83
4679.03 75
4679.18 70
4679.34 69
4679.50 70
4679.65 71
4679.81 70
4679.97 67
4680.12 62
4680.28 56
4680.44 50
4680.59 44
4680.75 42
4680.91 43
4681.06 47
4681.22 54
4681.38 61
4681.53 67
4681.69 70
4681.85 72
4682.00 70
4682.16 68
4682.32 65
4682.47 64
4682.63 64
4682.79 67
4682.95 72
4683.10 78
4683.26 85
4683.42 93
4683.57 101
4683.73 109
4683.89 117
4684.04 124
4684.20 129
4684.36 132
4684.51 130
4684.67 123
4684.83 113
4684.98 100
4685.14 87
4685.30 74
4685.45 65
4685.61 59
4685.77 57
4685.93 60
4686.08 66
4686.24 76
4686.40 88
4686.55 103
4686.71 118
4686.87 131
4687.02 140
4687.18 144
4687.34 141
4687.49 131
4687.65 117
4687.81 100
4687.97 84
4688.12 71
4688.28 62
4688.44 59
4688.59 60
4688.75 66
4688.91 74
4689.06 83
4689.22 93
4689.38 101
4689.53 109
4689.69 114
4689.85 118
4690.01 119
4690.16 119
4690.32 117
4690.48 114
4690.63 110
4690.79 105
4690.95 99
4691.10 92
4691.26 84
4691.42 76
4691.57 68
4691.73 61
4691.89 55
4692.05 50
4692.20 47
4692.36 44
4692.52 42
4692.67 40
4692.83 39
4692.99 39
4693.14 40
4693.30 41
4693.46 43
4693.62 44
4693.77 44
4693.93 44
4694.09 42
4694.24 41
4694.40 40
4694.56 40
4694.71 42
4694.87 44
4695.03 45
4695.19 45
4695.34 44
4695.50 42
4695.66 40
4695.81 40
4695.97 42
4696.13 47
4696.29 54
4696.44 62
4696.60 68
4696.76 73
4696.91 75
4697.07 75
4697.23 73
4697.38 70
4697.54 66
4697.70 63
4697.86 61
4698.01 61
4698.17 63
4698.33 68
4698.48 76
4698.64 87
4698.80 98
4698.96 109
4699.11 116
4699.27 119
4699.43 117
4699.58 112
4699.74 104
4699.90 97
4700.06 93
4700.21 91
4700.37 93
4700.53 96
4700.68 98
4700.84 99
4701.00 97
4701.16 93
4701.31 88
4701.47 84
4701.63 81
4701.78 79
4701.94 77
4702.10 75
4702.26 73
4702.41 70
4702.57 69
4702.73 70
4702.88 74
4703.04 83
4703.20 95
4703.36 110
4703.51 124
4703.67 135
4703.83 143
4703.98 145
4704.14 143
4704.30 138
4704.46 131
4704.61 124
4704.77 118
4704.93 112
4705.08 106
4705.24 101
4705.40 94
4705.56 86
4705.71 77
4705.87 67
4706.03 58
4706.18 48
4706.34 39
4706.50 30
4706.66 21
4706.81 13
4706.97 5
4707.13 0
4707.29 0
4707.44 0
4707.60 0
4707.76 0
4707.91 0
4708.07 0
4708.23 0
4708.39 0
4708.54 3
4708.70 12
4708.86 25
4709.02 40
4709.17 56
4709.33 73
4709.49 86
4709.64 96
4709.80 99
4709.96 96
4710.12 89
4710.27 78
4710.43 67
4710.59 56
4710.75 48
4710.90 44
4711.06 44
4711.22 49
4711.37 59
4711.53 71
4711.69 85
4711.85 98
4712.00 108
4712.16 116
4712.32 118
4712.48 115
4712.63 108
4712.79 97
4712.95 85
4713.10 74
4713.26 66
4713.42 61
4713.58 61
4713.73 66
4713.89 73
4714.05 81
4714.21 89
4714.36 95
4714.52 99
4714.68 100
4714.84 100
4714.99 100
4715.15 101
4715.31 104
4715.47 109
4715.62 115
4715.78 123
4715.94 130
4716.09 137
4716.25 143
4716.41 147
4716.57 149
4716.72 149
4716.88 147
4717.04 143
4717.20 139
4717.35 134
4717.51 131
4717.67 128
4717.83 126
4717.98 125
4718.14 125
4718.30 126
4718.46 127
4718.61 130
4718.77 136
4718.93 144
4719.09 153
4719.24 163
4719.40 172
4719.56 179
4719.72 182
4719.87 183
4720.03 180
4720.19 175
4720.35 169
4720.50 162
4720.66 156
4720.82 150
4720.97 146
4721.13 142
4721.29 140
4721.45 138
4721.60 137
4721.76 138
4721.92 139
4722.08 143
4722.23 147
4722.39 153
4722.55 159
4722.71 166
4722.86 170
4723.02 173
4723.18 174
4723.34 172
4723.49 168
4723.65 163
4723.81 157
4723.97 153
4724.12 150
4724.28 149
4724.44 151
4724.60 155
4724.75 159
4724.91 164
4725.07 169
4725.23 172
4725.39 175
4725.54 176
4725.70 176
4725.86 175
4726.02 173
4726.17 169
4726.33 163
4726.49 155
4726.65 144
4726.80 132
4726.96 119
4727.12 106
4727.28 95
4727.43 86
4727.59 80
4727.75 77
4727.91 76
4728.06 76
4728.22 75
4728.38 73
4728.54 69
4728.69 63
4728.85 56
4729.01 50
4729.17 45
4729.32 42
4729.48 40
4729.64 39
4729.80 40
4729.95 42
4730.11 45
4730.27 49
4730.43 55
4730.59 62
4730.74 69
4730.90 75
4731.06 80
4731.22 82
4731.37 81
4731.53 78
4731.69 72
4731.85 65
4732.00 58
4732.16 51
4732.32 45
4732.48 40
4732.63 38
4732.79 37
4732.95 37
4733.11 36
4733.27 34
4733.42 29
4733.58 21
4733.74 11
4733.90 0
4734.05 0
4734.21 0
4734.37 0
4734.53 0
4734.68 0
4734.84 0
4735.00 0
4735.16 4
4735.32 16
4735.47 26
4735.63 34
4735.79 40
4735.95 45
4736.10 48
4736.26 51
4736.42 55
4736.58 60
4736.73 67
4736.89 76
4737.05 85
4737.21 94
4737.37 103
4737.52 112
4737.68 119
4737.84 125
4738.00 129
4738.15 132
4738.31 133
4738.47 134
4738.63 134
4738.79 133
4738.94 132
4739.10 131
4739.26 130
4739.42 128
4739.57 127
4739.73 125
4739.89 123
4740.05 120
4740.21 116
4740.36 111
4740.52 105
4740.68 96
4740.84 87
4740.99 77
4741.15 68
4741.31 60
4741.47 54
4741.63 50
4741.78 48
4741.94 47
4742.10 47
4742.26 46
4742.41 45
4742.57 43
4742.73 41
4742.89 38
4743.05 35
4743.20 32
4743.36 30
4743.52 29
4743.68 28
4743.84 28
4743.99 29
4744.15 29
4744.31 31
4744.47 33
4744.62 35
4744.78 39
4744.94 44
4745.10 49
4745.26 54
4745.41 58
4745.57 61
4745.73 60
4745.89 58
4746.05 53
4746.20 48
4746.36 44
4746.52 42
4746.68 43
4746.83 46
4746.99 52
4747.15 60
4747.31 67
4747.47 72
4747.62 76
4747.78 78
4747.94 80
4748.10 81
4748.26 84
4748.41 90
4748.57 97
4748.73 107
4748.89 118
4749.05 129
4749.20 140
4749.36 150
4749.52 158
4749.68 166
4749.84 173
4749.99 179
4750.15 184
4750.31 189
4750.47 192
4750.63 195
4750.78 196
4750.94 197
4751.10 198
4751.26 198
4751.41 197
4751.57 195
4751.73 192
4751.89 187
4752.05 182
4752.20 176
4752.36 170
4752.52 166
4752.68 162
4752.84 159
4752.99 155
4753.15 150
4753.31 144
4753.47 138
4753.63 133
4753.78 130
4753.94 130
4754.10 132
4754.26 135
4754.42 137
4754.57 136
4754.73 132
4754.89 124
4755.05 112
4755.21 99
4755.37 87
4755.52 79
4755.68 77
4755.84 80
4756.00 88
4756.16 99
4756.31 111
4756.47 121
4756.63 128
4756.79 133
4756.95 134
4757.10 133
4757.26 131
4757.42 128
4757.58 124
4757.74 119
4757.89 113
4758.05 106
4758.21 98
4758.37 89
4758.53 81
4758.68 74
4758.84 68
4759.00 64
4759.16 61
4759.32 60
4759.47 61
4759.63 61
4759.79 61
4759.95 61
4760.11 59
4760.27 56
4760.42 52
4760.58 46
4760.74 39
4760.90 30
4761.06 22
4761.21 14
4761.37 9
4761.53 8
4761.69 11
4761.85 19
4762.01 29
4762.16 40
4762.32 51
4762.48 59
4762.64 64
4762.80 66
4762.95 66
4763.11 64
4763.27 63
4763.43 62
4763.59 62
4763.74 63
4763.90 63
4764.06 63
[truncated: 739,407 more chars]
