# Supplementary material for: Methylobacterium Species Promoting Rice and Barley Growth and Interaction Specificity Revealed with Whole-Cell Matrix-Assisted Laser Desorption / Ionization-Time-of-Flight Mass Spectrometry (MALDI-TOF/MS) Analysis
Source: PLoS One. 2015 Jun 8;10(6):e0129509. doi: 10.1371/journal.pone.0129509 (PMC4460032; doi:10.1371/journal.pone.0129509)
Supplement: S1 Data — (ZIP) [file pone.0129509.s001.zip › Supplementary data 1 (ms type strains)/M_suomiense DSM 14458T.txt]

781.52 0
781.58 0
781.65 0
781.71 0
781.78 0
781.84 0
781.90 0
781.97 0
782.03 0
782.10 0
782.16 0
782.22 0
782.29 0
782.35 0
782.42 0
782.48 0
782.54 0
782.61 0
782.67 0
782.74 0
782.80 0
782.87 0
782.93 0
782.99 0
783.06 0
783.12 0
783.19 0
783.25 0
783.31 0
783.38 0
783.44 0
783.51 0
783.57 0
783.63 0
783.70 0
783.76 0
783.83 0
783.89 0
783.95 0
784.02 0
784.08 0
784.15 0
784.21 0
784.28 0
784.34 0
784.40 0
784.47 0
784.53 0
784.60 0
784.66 0
784.72 0
784.79 0
784.85 0
784.92 0
784.98 0
785.05 0
785.11 0
785.17 0
785.24 0
785.30 0
785.37 0
785.43 0
785.49 0
785.56 0
785.62 0
785.69 0
785.75 0
785.82 0
785.88 0
785.94 0
786.01 0
786.07 0
786.14 0
786.20 0
786.26 0
786.33 0
786.39 0
786.46 0
786.52 0
786.59 0
786.65 0
786.71 0
786.78 0
786.84 0
786.91 0
786.97 0
787.04 0
787.10 0
787.16 0
787.23 0
787.29 0
787.36 0
787.42 0
787.48 0
787.55 0
787.61 0
787.68 0
787.74 0
787.81 0
787.87 0
787.93 0
788.00 0
788.06 0
788.13 0
788.19 0
788.26 0
788.32 0
788.38 0
788.45 0
788.51 0
788.58 0
788.64 0
788.71 0
788.77 0
788.83 0
788.90 0
788.96 0
789.03 0
789.09 0
789.16 0
789.22 0
789.29 0
789.35 0
789.41 0
789.48 0
789.54 0
789.61 0
789.67 0
789.74 0
789.80 0
789.86 0
789.93 0
789.99 0
790.06 0
790.12 0
790.19 0
790.25 0
790.31 0
790.38 0
790.44 0
790.51 0
790.57 0
790.64 0
790.70 0
790.77 0
790.83 0
790.89 0
790.96 0
791.02 0
791.09 0
791.15 0
791.22 0
791.28 0
791.35 0
791.41 0
791.47 0
791.54 0
791.60 0
791.67 0
791.73 0
791.80 0
791.86 0
791.92 0
791.99 0
792.05 0
792.12 0
792.18 0
792.25 0
792.31 0
792.38 0
792.44 0
792.51 0
792.57 0
792.63 0
792.70 0
792.76 0
792.83 0
792.89 0
792.96 0
793.02 0
793.09 0
793.15 0
793.21 0
793.28 0
793.34 0
793.41 0
793.47 0
793.54 0
793.60 0
793.67 0
793.73 0
793.79 0
793.86 0
793.92 0
793.99 0
794.05 0
794.12 0
794.18 0
794.25 0
794.31 0
794.38 0
794.44 0
794.50 0
794.57 0
794.63 0
794.70 0
794.76 0
794.83 0
794.89 0
794.96 0
795.02 0
795.09 0
795.15 0
795.21 0
795.28 0
795.34 0
795.41 0
795.47 0
795.54 0
795.60 0
795.67 0
795.73 0
795.80 0
795.86 0
795.93 0
795.99 0
796.05 0
796.12 0
796.18 0
796.25 0
796.31 0
796.38 0
796.44 0
796.51 0
796.57 0
796.64 0
796.70 0
796.77 0
796.83 0
796.89 0
796.96 0
797.02 0
797.09 0
797.15 0
797.22 0
797.28 0
797.35 0
797.41 0
797.48 0
797.54 0
797.61 0
797.67 0
797.74 0
797.80 0
797.86 0
797.93 0
797.99 0
798.06 0
798.12 0
798.19 0
798.25 0
798.32 0
798.38 0
798.45 0
798.51 0
798.58 0
798.64 0
798.71 0
798.77 0
798.83 0
798.90 0
798.96 0
799.03 0
799.09 0
799.16 0
799.22 0
799.29 0
799.35 0
799.42 0
799.48 0
799.55 0
799.61 0
799.68 0
799.74 0
799.81 0
799.87 0
799.94 0
800.00 0
800.07 0
800.13 0
800.19 0
800.26 0
800.32 0
800.39 0
800.45 0
800.52 0
800.58 0
800.65 0
800.71 0
800.78 0
800.84 0
800.91 0
800.97 0
801.04 0
801.10 0
801.17 0
801.23 0
801.30 0
801.36 0
801.43 0
801.49 0
801.56 0
801.62 0
801.69 0
801.75 0
801.81 0
801.88 0
801.94 0
802.01 0
802.07 0
802.14 0
802.20 0
802.27 0
802.33 0
802.40 0
802.46 0
802.53 0
802.59 0
802.66 0
802.72 0
802.79 0
802.85 0
802.92 0
802.98 0
803.05 0
803.11 0
803.18 0
803.24 0
803.31 0
803.37 0
803.44 0
803.50 0
803.57 0
803.63 0
803.70 0
803.76 0
803.83 0
803.89 0
803.96 0
804.02 0
804.09 0
804.15 0
804.22 0
804.28 0
804.35 0
804.41 0
804.48 0
804.54 0
804.61 0
804.67 0
804.74 0
804.80 0
804.87 0
804.93 0
805.00 0
805.06 0
805.13 0
805.19 0
805.26 0
805.32 0
805.38 0
805.45 0
805.51 0
805.58 0
805.64 0
805.71 0
805.77 0
805.84 0
805.90 0
805.97 0
806.03 0
806.10 0
806.16 0
806.23 0
806.30 0
806.36 0
806.43 0
806.49 0
806.56 0
806.62 0
806.69 0
806.75 0
806.82 0
806.88 0
806.95 1
807.01 1
807.08 1
807.14 1
807.21 0
807.27 0
807.34 0
807.40 0
807.47 0
807.53 0
807.60 0
807.66 0
807.73 0
807.79 0
807.86 0
807.92 0
807.99 0
808.05 0
808.12 0
808.18 0
808.25 0
808.31 0
808.38 0
808.44 0
808.51 0
808.57 0
808.64 0
808.70 1
808.77 1
808.83 1
808.90 1
808.96 1
809.03 1
809.09 1
809.16 1
809.22 0
809.29 0
809.35 0
809.42 0
809.48 0
809.55 0
809.61 0
809.68 0
809.74 0
809.81 0
809.88 0
809.94 0
810.01 0
810.07 0
810.14 0
810.20 0
810.27 0
810.33 0
810.40 0
810.46 0
810.53 0
810.59 0
810.66 0
810.72 0
810.79 0
810.85 0
810.92 0
810.98 0
811.05 0
811.11 0
811.18 0
811.24 0
811.31 0
811.37 0
811.44 0
811.51 0
811.57 0
811.64 0
811.70 0
811.77 0
811.83 0
811.90 0
811.96 0
812.03 0
812.09 0
812.16 0
812.22 0
812.29 0
812.35 0
812.42 0
812.48 0
812.55 0
812.61 0
812.68 0
812.75 0
812.81 0
812.88 0
812.94 0
813.01 0
813.07 0
813.14 0
813.20 0
813.27 0
813.33 0
813.40 0
813.46 0
813.53 0
813.59 0
813.66 0
813.72 0
813.79 0
813.86 1
813.92 1
813.99 1
814.05 1
814.12 1
814.18 1
814.25 1
814.31 1
814.38 1
814.44 1
814.51 0
814.57 0
814.64 0
814.70 0
814.77 0
814.84 0
814.90 0
814.97 0
815.03 0
815.10 0
815.16 0
815.23 0
815.29 0
815.36 0
815.42 0
815.49 0
815.55 0
815.62 0
815.69 0
815.75 0
815.82 0
815.88 0
815.95 0
816.01 0
816.08 0
816.14 0
816.21 0
816.27 0
816.34 0
816.40 0
816.47 0
816.54 0
816.60 0
816.67 0
816.73 0
816.80 0
816.86 0
816.93 0
816.99 0
817.06 0
817.12 0
817.19 0
817.26 0
817.32 0
817.39 0
817.45 0
817.52 0
817.58 0
817.65 0
817.71 0
817.78 0
817.84 0
817.91 0
817.98 0
818.04 0
818.11 0
818.17 0
818.24 0
818.30 0
818.37 0
818.43 0
818.50 0
818.57 0
818.63 0
818.70 0
818.76 0
818.83 0
818.89 0
818.96 0
819.02 0
819.09 0
819.16 0
819.22 0
819.29 0
819.35 0
819.42 0
819.48 0
819.55 0
819.61 0
819.68 0
819.75 0
819.81 0
819.88 0
819.94 0
820.01 0
820.07 0
820.14 0
820.20 0
820.27 0
820.34 0
820.40 0
820.47 0
820.53 0
820.60 0
820.66 0
820.73 0
820.79 0
820.86 0
820.93 0
820.99 0
821.06 0
821.12 0
821.19 0
821.25 0
821.32 0
821.38 0
821.45 0
821.52 0
821.58 0
821.65 0
821.71 0
821.78 0
821.84 0
821.91 0
821.98 0
822.04 0
822.11 0
822.17 0
822.24 0
822.30 0
822.37 0
822.44 0
822.50 0
822.57 0
822.63 0
822.70 0
822.76 0
822.83 0
822.90 0
822.96 0
823.03 0
823.09 0
823.16 0
823.22 0
823.29 0
823.35 0
823.42 0
823.49 0
823.55 0
823.62 0
823.68 0
823.75 0
823.81 0
823.88 0
823.95 0
824.01 0
824.08 0
824.14 0
824.21 0
824.28 0
824.34 0
824.41 0
824.47 0
824.54 0
824.60 0
824.67 0
824.74 0
824.80 0
824.87 0
824.93 0
825.00 0
825.06 0
825.13 0
825.20 0
825.26 0
825.33 0
825.39 0
825.46 0
825.52 0
825.59 0
825.66 0
825.72 0
825.79 0
825.85 0
825.92 0
825.99 0
826.05 0
826.12 0
826.18 0
826.25 0
826.31 0
826.38 0
826.45 0
826.51 0
826.58 0
826.64 0
826.71 0
826.78 0
826.84 0
826.91 0
826.97 0
827.04 0
827.10 0
827.17 0
827.24 0
827.30 0
827.37 0
827.43 0
827.50 0
827.57 0
827.63 0
827.70 0
827.76 0
827.83 0
827.89 0
827.96 0
828.03 0
828.09 0
828.16 0
828.22 0
828.29 0
828.36 0
828.42 0
828.49 0
828.55 0
828.62 0
828.69 0
828.75 0
828.82 0
828.88 0
828.95 0
829.02 0
829.08 0
829.15 0
829.21 0
829.28 0
829.35 0
829.41 0
829.48 0
829.54 0
829.61 0
829.67 0
829.74 0
829.81 0
829.87 0
829.94 0
830.00 0
830.07 0
830.14 0
830.20 0
830.27 0
830.33 0
830.40 0
830.47 0
830.53 0
830.60 0
830.66 0
830.73 0
830.80 0
830.86 0
830.93 0
830.99 0
831.06 0
831.13 0
831.19 0
831.26 0
831.32 0
831.39 0
831.46 0
831.52 0
831.59 0
831.65 0
831.72 0
831.79 0
831.85 0
831.92 0
831.99 0
832.05 0
832.12 0
832.18 0
832.25 0
832.32 0
832.38 0
832.45 0
832.51 0
832.58 0
832.65 0
832.71 0
832.78 0
832.84 0
832.91 0
832.98 0
833.04 0
833.11 0
833.17 0
833.24 0
833.31 0
833.37 0
833.44 0
833.50 0
833.57 0
833.64 0
833.70 0
833.77 0
833.84 0
833.90 0
833.97 0
834.03 0
834.10 0
834.17 0
834.23 0
834.30 0
834.36 0
834.43 0
834.50 0
834.56 0
834.63 0
834.70 0
834.76 0
834.83 0
834.89 0
834.96 0
835.03 0
835.09 0
835.16 0
835.22 0
835.29 0
835.36 0
835.42 0
835.49 0
835.56 0
835.62 0
835.69 0
835.75 0
835.82 0
835.89 0
835.95 0
836.02 0
836.09 0
836.15 0
836.22 0
836.28 0
836.35 0
836.42 0
836.48 0
836.55 0
836.61 0
836.68 0
836.75 0
836.81 0
836.88 0
836.95 0
837.01 0
837.08 0
837.14 0
837.21 0
837.28 0
837.34 0
837.41 0
837.48 0
837.54 0
837.61 0
837.67 0
837.74 0
837.81 0
837.87 0
837.94 0
838.01 0
838.07 0
838.14 0
838.21 0
838.27 0
838.34 0
838.40 0
838.47 0
838.54 0
838.60 0
838.67 0
838.74 0
838.80 0
838.87 0
838.93 0
839.00 0
839.07 0
839.13 0
839.20 0
839.27 0
839.33 0
839.40 0
839.47 0
839.53 0
839.60 0
839.66 0
839.73 0
839.80 0
839.86 0
839.93 0
840.00 0
840.06 0
840.13 0
840.20 0
840.26 0
840.33 0
840.39 0
840.46 0
840.53 0
840.59 0
840.66 0
840.73 0
840.79 0
840.86 0
840.93 0
840.99 0
841.06 0
841.12 0
841.19 0
841.26 0
841.32 0
841.39 0
841.46 0
841.52 0
841.59 0
841.66 0
841.72 0
841.79 0
841.86 0
841.92 0
841.99 0
842.05 0
842.12 0
842.19 0
842.25 0
842.32 0
842.39 0
842.45 0
842.52 0
842.59 0
842.65 0
842.72 0
842.79 0
842.85 0
842.92 0
842.99 0
843.05 0
843.12 0
843.18 0
843.25 0
843.32 0
843.38 0
843.45 0
843.52 0
843.58 0
843.65 0
843.72 0
843.78 0
843.85 0
843.92 0
843.98 0
844.05 0
844.12 0
844.18 0
844.25 0
844.32 0
844.38 0
844.45 0
844.52 0
844.58 0
844.65 0
844.71 0
844.78 0
844.85 0
844.91 0
844.98 0
845.05 0
845.11 0
845.18 0
845.25 0
845.31 0
845.38 0
845.45 0
845.51 0
845.58 0
845.65 0
845.71 0
845.78 0
845.85 0
845.91 0
845.98 0
846.05 0
846.11 0
846.18 0
846.25 0
846.31 0
846.38 0
846.45 0
846.51 0
846.58 0
846.65 0
846.71 0
846.78 0
846.85 0
846.91 0
846.98 0
847.05 0
847.11 0
847.18 0
847.25 0
847.31 0
847.38 0
847.45 0
847.51 0
847.58 0
847.65 0
847.71 0
847.78 0
847.85 0
847.91 0
847.98 0
848.05 0
848.11 0
848.18 0
848.25 0
848.31 0
848.38 0
848.45 0
848.51 0
848.58 0
848.65 0
848.71 0
848.78 0
848.85 0
848.91 0
848.98 0
849.05 0
849.11 0
849.18 0
849.25 0
849.31 0
849.38 0
849.45 0
849.51 0
849.58 0
849.65 0
849.71 0
849.78 0
849.85 0
849.91 0
849.98 0
850.05 0
850.11 0
850.18 0
850.25 0
850.31 0
850.38 0
850.45 0
850.52 0
850.58 0
850.65 0
850.72 0
850.78 0
850.85 0
850.92 0
850.98 0
851.05 0
851.12 0
851.18 0
851.25 0
851.32 0
851.38 0
851.45 0
851.52 0
851.58 0
851.65 0
851.72 0
851.78 0
851.85 0
851.92 0
851.98 0
852.05 0
852.12 0
852.19 0
852.25 0
852.32 0
852.39 0
852.45 0
852.52 0
852.59 0
852.65 0
852.72 0
852.79 0
852.85 0
852.92 0
852.99 0
853.05 0
853.12 0
853.19 0
853.26 0
853.32 0
853.39 0
853.46 0
853.52 0
853.59 0
853.66 0
853.72 0
853.79 0
853.86 0
853.92 0
853.99 0
854.06 0
854.13 0
854.19 0
854.26 0
854.33 0
854.39 0
854.46 0
854.53 0
854.59 0
854.66 0
854.73 0
854.79 0
854.86 0
854.93 0
855.00 0
855.06 0
855.13 0
855.20 0
855.26 0
855.33 0
855.40 0
855.46 0
855.53 0
855.60 0
855.67 0
855.73 0
855.80 0
855.87 0
855.93 0
856.00 0
856.07 0
856.13 0
856.20 0
856.27 0
856.34 0
856.40 0
856.47 0
856.54 0
856.60 0
856.67 0
856.74 0
856.80 0
856.87 0
856.94 0
857.01 0
857.07 0
857.14 0
857.21 0
857.27 0
857.34 0
857.41 0
857.47 0
857.54 0
857.61 0
857.68 0
857.74 0
857.81 0
857.88 0
857.94 0
858.01 0
858.08 0
858.15 0
858.21 0
858.28 0
858.35 0
858.41 0
858.48 0
858.55 0
858.61 0
858.68 0
858.75 0
858.82 0
858.88 0
858.95 0
859.02 0
859.08 0
859.15 0
859.22 0
859.29 0
859.35 0
859.42 0
859.49 0
859.55 0
859.62 0
859.69 0
859.76 0
859.82 0
859.89 0
859.96 0
860.02 0
860.09 0
860.16 0
860.23 0
860.29 0
860.36 0
860.43 0
860.49 0
860.56 0
860.63 0
860.70 0
860.76 0
860.83 0
860.90 0
860.96 0
861.03 0
861.10 0
861.17 0
861.23 0
861.30 0
861.37 0
861.44 0
861.50 0
861.57 0
861.64 0
861.70 0
861.77 0
861.84 0
861.91 0
861.97 0
862.04 0
862.11 0
862.17 0
862.24 0
862.31 0
862.38 0
862.44 0
862.51 0
862.58 0
862.65 0
862.71 0
862.78 0
862.85 0
862.91 0
862.98 0
863.05 0
863.12 0
863.18 0
863.25 0
863.32 0
863.39 0
863.45 0
863.52 0
863.59 0
863.65 0
863.72 0
863.79 0
863.86 0
863.92 0
863.99 0
864.06 0
864.13 0
864.19 1
864.26 1
864.33 1
864.40 1
864.46 0
864.53 0
864.60 0
864.66 0
864.73 0
864.80 0
864.87 0
864.93 0
865.00 0
865.07 0
865.14 0
865.20 0
865.27 0
865.34 0
865.41 0
865.47 0
865.54 0
865.61 0
865.67 0
865.74 0
865.81 0
865.88 0
865.94 0
866.01 0
866.08 0
866.15 0
866.21 0
866.28 0
866.35 0
866.42 0
866.48 0
866.55 0
866.62 0
866.69 0
866.75 0
866.82 0
866.89 0
866.96 0
867.02 0
867.09 0
867.16 0
867.23 0
867.29 0
867.36 0
867.43 0
867.49 0
867.56 0
867.63 0
867.70 0
867.76 0
867.83 0
867.90 0
867.97 0
868.03 0
868.10 0
868.17 0
868.24 0
868.30 0
868.37 0
868.44 0
868.51 0
868.57 0
868.64 0
868.71 0
868.78 0
868.84 1
868.91 1
868.98 1
869.05 0
869.11 0
869.18 0
869.25 0
869.32 0
869.38 0
869.45 0
869.52 0
869.59 0
869.65 0
869.72 0
869.79 0
869.86 0
869.92 0
869.99 0
870.06 0
870.13 0
870.19 0
870.26 0
870.33 0
870.40 0
870.47 0
870.53 0
870.60 0
870.67 0
870.74 0
870.80 0
870.87 0
870.94 0
871.01 0
871.07 0
871.14 0
871.21 0
871.28 0
871.34 0
871.41 0
871.48 0
871.55 0
871.61 0
871.68 0
871.75 0
871.82 0
871.88 0
871.95 0
872.02 0
872.09 0
872.15 0
872.22 0
872.29 0
872.36 0
872.43 0
872.49 0
872.56 0
872.63 0
872.70 0
872.76 0
872.83 0
872.90 0
872.97 0
873.03 0
873.10 0
873.17 0
873.24 0
873.30 0
873.37 0
873.44 0
873.51 0
873.58 0
873.64 0
873.71 0
873.78 0
873.85 0
873.91 0
873.98 0
874.05 0
874.12 0
874.18 0
874.25 0
874.32 0
874.39 0
874.46 0
874.52 0
874.59 0
874.66 0
874.73 0
874.79 0
874.86 0
874.93 0
875.00 0
875.07 0
875.13 0
875.20 0
875.27 0
875.34 0
875.40 0
875.47 0
875.54 0
875.61 0
875.68 0
875.74 0
875.81 0
875.88 0
875.95 0
876.01 0
876.08 0
876.15 0
876.22 0
876.29 0
876.35 0
876.42 0
876.49 0
876.56 0
876.62 0
876.69 0
876.76 0
876.83 0
876.90 0
876.96 0
877.03 0
877.10 0
877.17 0
877.23 0
877.30 0
877.37 0
877.44 0
877.51 0
877.57 0
877.64 0
877.71 0
877.78 0
877.84 0
877.91 0
877.98 0
878.05 0
878.12 0
878.18 0
878.25 0
878.32 0
878.39 0
878.46 0
878.52 0
878.59 0
878.66 0
878.73 0
878.79 0
878.86 0
878.93 0
879.00 1
879.07 1
879.13 1
879.20 1
879.27 1
879.34 1
879.41 1
879.47 0
879.54 0
879.61 0
879.68 0
879.75 0
879.81 0
879.88 0
879.95 0
880.02 0
880.09 0
880.15 0
880.22 0
880.29 0
880.36 0
880.42 0
880.49 0
880.56 0
880.63 0
880.70 0
880.76 0
880.83 0
880.90 0
880.97 0
881.04 0
881.10 0
881.17 0
881.24 0
881.31 0
881.38 0
881.44 0
881.51 0
881.58 0
881.65 0
881.72 0
881.78 0
881.85 0
881.92 0
881.99 0
882.06 0
882.12 0
882.19 0
882.26 0
882.33 0
882.40 0
882.46 0
882.53 0
882.60 0
882.67 0
882.74 0
882.80 0
882.87 0
882.94 0
883.01 0
883.08 0
883.14 0
883.21 0
883.28 0
883.35 0
883.42 0
883.49 0
883.55 0
883.62 0
883.69 0
883.76 0
883.83 0
883.89 0
883.96 0
884.03 0
884.10 0
884.17 0
884.23 0
884.30 0
884.37 0
884.44 0
884.51 0
884.57 0
884.64 0
884.71 0
884.78 0
884.85 0
884.92 0
884.98 0
885.05 0
885.12 0
885.19 0
885.26 0
885.32 0
885.39 0
885.46 0
885.53 0
885.60 0
885.66 0
885.73 0
885.80 0
885.87 0
885.94 0
886.01 0
886.07 0
886.14 0
886.21 0
886.28 0
886.35 0
886.41 0
886.48 0
886.55 0
886.62 0
886.69 0
886.76 0
886.82 0
886.89 0
886.96 0
887.03 0
887.10 0
887.16 0
887.23 0
887.30 0
887.37 0
887.44 0
887.51 0
887.57 0
887.64 0
887.71 0
887.78 0
887.85 0
887.91 1
887.98 1
888.05 1
888.12 1
888.19 1
888.26 1
888.32 1
888.39 1
888.46 1
888.53 0
888.60 0
888.67 0
888.73 0
888.80 1
888.87 1
888.94 1
889.01 1
889.08 1
889.14 1
889.21 1
889.28 1
889.35 1
889.42 1
889.49 0
889.55 0
889.62 0
889.69 0
889.76 0
889.83 0
889.89 0
889.96 0
890.03 0
890.10 0
890.17 0
890.24 0
890.30 0
890.37 0
890.44 0
890.51 0
890.58 0
890.65 0
890.71 0
890.78 0
890.85 0
890.92 0
890.99 0
891.06 0
891.12 0
891.19 0
891.26 0
891.33 0
891.40 0
891.47 0
891.54 0
891.60 0
891.67 0
891.74 0
891.81 0
891.88 1
891.95 1
892.01 1
892.08 1
892.15 1
892.22 1
892.29 1
892.36 1
892.42 1
892.49 1
892.56 1
892.63 0
892.70 0
892.77 0
892.83 0
892.90 1
892.97 1
893.04 1
893.11 1
893.18 1
893.25 0
893.31 0
893.38 0
893.45 1
893.52 1
893.59 1
893.66 1
893.72 1
893.79 1
893.86 1
893.93 1
894.00 1
894.07 1
894.14 1
894.20 1
894.27 1
894.34 0
894.41 0
894.48 1
894.55 1
894.61 1
894.68 1
894.75 1
894.82 1
894.89 1
894.96 1
895.03 1
895.09 1
895.16 1
895.23 1
895.30 1
895.37 1
895.44 1
895.51 1
895.57 1
895.64 1
895.71 1
895.78 1
895.85 1
895.92 1
895.99 1
896.05 1
896.12 1
896.19 1
896.26 1
896.33 1
896.40 1
896.46 1
896.53 1
896.60 1
896.67 1
896.74 1
896.81 1
896.88 1
896.94 1
897.01 1
897.08 1
897.15 1
897.22 1
897.29 1
897.36 1
897.43 1
897.49 1
897.56 1
897.63 1
897.70 1
897.77 1
897.84 1
897.91 1
897.97 1
898.04 1
898.11 1
898.18 1
898.25 1
898.32 1
898.39 1
898.45 1
898.52 1
898.59 1
898.66 1
898.73 1
898.80 1
898.87 1
898.93 1
899.00 1
899.07 1
899.14 1
899.21 1
899.28 1
899.35 1
899.42 1
899.48 1
899.55 1
899.62 1
899.69 1
899.76 1
899.83 1
899.90 1
899.97 1
900.03 1
900.10 1
900.17 1
900.24 1
900.31 1
900.38 1
900.45 1
900.51 1
900.58 1
900.65 1
900.72 1
900.79 1
900.86 1
900.93 1
901.00 1
901.06 1
901.13 1
901.20 1
901.27 1
901.34 1
901.41 1
901.48 1
901.55 1
901.61 1
901.68 1
901.75 1
901.82 1
901.89 1
901.96 1
902.03 1
902.10 1
902.16 1
902.23 1
902.30 1
902.37 1
902.44 1
902.51 1
902.58 1
902.65 1
902.72 1
902.78 1
902.85 1
902.92 1
902.99 1
903.06 1
903.13 1
903.20 1
903.27 1
903.33 1
903.40 1
903.47 1
903.54 1
903.61 1
903.68 1
903.75 1
903.82 1
903.89 1
903.95 1
904.02 1
904.09 1
904.16 1
904.23 1
904.30 1
904.37 1
904.44 1
904.50 1
904.57 1
904.64 1
904.71 1
904.78 1
904.85 1
904.92 1
904.99 1
905.06 1
905.12 1
905.19 1
905.26 1
905.33 1
905.40 1
905.47 1
905.54 1
905.61 1
905.68 1
905.74 1
905.81 1
905.88 1
905.95 1
906.02 1
906.09 1
906.16 1
906.23 1
906.30 1
906.37 1
906.43 1
906.50 1
906.57 1
906.64 1
906.71 1
906.78 1
906.85 1
906.92 1
906.99 1
907.05 1
907.12 1
907.19 1
907.26 1
907.33 1
907.40 1
907.47 1
907.54 1
907.61 1
907.68 1
907.74 1
907.81 1
907.88 1
907.95 1
908.02 1
908.09 1
908.16 1
908.23 1
908.30 1
908.37 1
908.43 1
908.50 1
908.57 1
908.64 1
908.71 1
908.78 1
908.85 1
908.92 1
908.99 1
909.06 1
909.13 1
909.19 1
909.26 1
909.33 1
909.40 1
909.47 1
909.54 1
909.61 1
909.68 1
909.75 1
909.82 1
909.88 1
909.95 1
910.02 1
910.09 1
910.16 1
910.23 1
910.30 1
910.37 1
910.44 1
910.51 1
910.58 1
910.64 1
910.71 1
910.78 1
910.85 1
910.92 1
910.99 1
911.06 1
911.13 1
911.20 1
911.27 1
911.34 1
911.41 1
911.47 1
911.54 1
911.61 1
911.68 1
911.75 1
911.82 1
911.89 1
911.96 1
912.03 1
912.10 1
912.17 1
912.23 1
912.30 1
912.37 1
912.44 1
912.51 1
912.58 1
912.65 1
912.72 1
912.79 1
912.86 1
912.93 1
913.00 1
913.06 1
913.13 1
913.20 1
913.27 1
913.34 1
913.41 1
913.48 1
913.55 1
913.62 1
913.69 1
913.76 1
913.83 1
913.90 1
913.96 1
914.03 1
914.10 1
914.17 1
914.24 1
914.31 1
914.38 1
914.45 1
914.52 1
914.59 1
914.66 1
914.73 1
914.80 1
914.86 1
914.93 1
915.00 1
915.07 1
915.14 1
915.21 1
915.28 1
915.35 1
915.42 1
915.49 1
915.56 1
915.63 1
915.70 1
915.77 1
915.83 1
915.90 1
915.97 1
916.04 1
916.11 1
916.18 1
916.25 1
916.32 1
916.39 1
916.46 1
916.53 1
916.60 1
916.67 1
916.74 1
916.81 1
916.87 1
916.94 1
917.01 1
917.08 1
917.15 1
917.22 1
917.29 1
917.36 1
917.43 1
917.50 1
917.57 1
917.64 1
917.71 1
917.78 1
917.85 1
917.92 1
917.98 1
918.05 1
918.12 1
918.19 1
918.26 1
918.33 1
918.40 1
918.47 1
918.54 1
918.61 1
918.68 1
918.75 1
918.82 1
918.89 1
918.96 1
919.03 1
919.09 1
919.16 1
919.23 1
919.30 1
919.37 1
919.44 1
919.51 1
919.58 1
919.65 1
919.72 1
919.79 1
919.86 1
919.93 1
920.00 1
920.07 1
920.14 1
920.21 1
920.28 1
920.35 1
920.41 1
920.48 1
920.55 1
920.62 1
920.69 1
920.76 1
920.83 1
920.90 1
920.97 1
921.04 1
921.11 1
921.18 1
921.25 1
921.32 1
921.39 1
921.46 1
921.53 1
921.60 1
921.67 1
921.74 1
921.80 1
921.87 1
921.94 1
922.01 1
922.08 1
922.15 1
922.22 1
922.29 1
922.36 1
922.43 1
922.50 1
922.57 1
922.64 1
922.71 1
922.78 1
922.85 1
922.92 1
922.99 1
923.06 1
923.13 1
923.20 1
923.27 1
923.33 1
923.40 1
923.47 1
923.54 1
923.61 1
923.68 1
923.75 1
923.82 1
923.89 1
923.96 1
924.03 1
924.10 1
924.17 1
924.24 1
924.31 1
924.38 1
924.45 1
924.52 1
924.59 1
924.66 1
924.73 1
924.80 1
924.87 1
924.94 1
925.01 1
925.08 1
925.14 1
925.21 1
925.28 1
925.35 1
925.42 1
925.49 1
925.56 1
925.63 1
925.70 1
925.77 1
925.84 1
925.91 1
925.98 1
926.05 1
926.12 1
926.19 1
926.26 1
926.33 1
926.40 1
926.47 1
926.54 1
926.61 1
926.68 1
926.75 1
926.82 1
926.89 1
926.96 1
927.03 1
927.10 1
927.17 1
927.24 1
927.31 1
927.38 1
927.44 1
927.51 1
927.58 1
927.65 1
927.72 1
927.79 1
927.86 1
927.93 1
928.00 1
928.07 1
928.14 1
928.21 1
928.28 1
928.35 1
928.42 1
928.49 1
928.56 1
928.63 1
928.70 1
928.77 1
928.84 1
928.91 1
928.98 1
929.05 1
929.12 1
929.19 1
929.26 1
929.33 1
929.40 1
929.47 1
929.54 1
929.61 1
929.68 1
929.75 1
929.82 1
929.89 1
929.96 1
930.03 1
930.10 1
930.17 1
930.24 1
930.31 1
930.38 1
930.45 1
930.52 1
930.59 1
930.66 1
930.73 1
930.80 1
930.87 1
930.94 1
931.00 1
931.07 1
931.14 1
931.21 1
931.28 1
931.35 1
931.42 1
931.49 1
931.56 1
931.63 1
931.70 1
931.77 1
931.84 1
931.91 1
931.98 1
932.05 1
932.12 1
932.19 1
932.26 1
932.33 1
932.40 1
932.47 1
932.54 1
932.61 1
932.68 1
932.75 1
932.82 1
932.89 1
932.96 1
933.03 1
933.10 1
933.17 1
933.24 1
933.31 1
933.38 1
933.45 1
933.52 1
933.59 1
933.66 1
933.73 1
933.80 1
933.87 1
933.94 1
934.01 1
934.08 1
934.15 1
934.22 1
934.29 1
934.36 1
934.43 1
934.50 1
934.57 1
934.64 1
934.71 1
934.78 1
934.85 1
934.92 1
934.99 1
935.06 1
935.13 1
935.20 1
935.27 1
935.34 1
935.41 1
935.48 1
935.55 1
935.62 1
935.69 1
935.76 1
935.83 1
935.90 1
935.97 1
936.04 1
936.11 1
936.18 1
936.25 1
936.32 1
936.39 1
936.46 1
936.53 1
936.60 1
936.67 1
936.74 1
936.81 1
936.88 1
936.95 1
937.02 1
937.09 1
937.16 1
937.23 1
937.30 1
937.37 1
937.44 1
937.51 1
937.58 1
937.65 1
937.72 1
937.79 1
937.87 1
937.94 1
938.01 1
938.08 1
938.15 1
938.22 1
938.29 1
938.36 1
938.43 1
938.50 1
938.57 1
938.64 1
938.71 1
938.78 1
938.85 1
938.92 1
938.99 1
939.06 1
939.13 1
939.20 1
939.27 1
939.34 1
939.41 1
939.48 1
939.55 1
939.62 1
939.69 1
939.76 1
939.83 1
939.90 1
939.97 1
940.04 1
940.11 1
940.18 1
940.25 1
940.32 1
940.39 1
940.46 1
940.53 1
940.60 1
940.67 1
940.74 1
940.81 1
940.88 1
940.95 1
941.02 1
941.09 1
941.16 1
941.23 1
941.30 1
941.37 1
941.45 1
941.52 1
941.59 1
941.66 1
941.73 1
941.80 0
941.87 0
941.94 0
942.01 0
942.08 0
942.15 1
942.22 1
942.29 1
942.36 1
942.43 1
942.50 1
942.57 1
942.64 1
942.71 1
942.78 1
942.85 1
942.92 1
942.99 1
943.06 1
943.13 1
943.20 1
943.27 1
943.34 1
943.41 0
943.48 0
943.55 0
943.62 0
943.69 0
943.77 1
943.84 1
943.91 1
943.98 1
944.05 1
944.12 1
944.19 1
944.26 1
944.33 1
944.40 1
944.47 1
944.54 1
944.61 1
944.68 1
944.75 1
944.82 0
944.89 0
944.96 1
945.03 1
945.10 1
945.17 1
945.24 1
945.31 1
945.38 1
945.45 1
945.52 1
945.60 0
945.67 0
945.74 0
945.81 0
945.88 0
945.95 0
946.02 0
946.09 0
946.16 0
946.23 0
946.30 0
946.37 0
946.44 0
946.51 0
946.58 0
946.65 0
946.72 0
946.79 0
946.86 0
946.93 0
947.00 0
947.07 0
947.15 0
947.22 0
947.29 0
947.36 0
947.43 0
947.50 0
947.57 0
947.64 0
947.71 0
947.78 0
947.85 0
947.92 0
947.99 0
948.06 0
948.13 0
948.20 0
948.27 0
948.34 0
948.41 0
948.48 0
948.56 0
948.63 0
948.70 0
948.77 0
948.84 0
948.91 0
948.98 0
949.05 0
949.12 0
949.19 0
949.26 0
949.33 0
949.40 0
949.47 0
949.54 0
949.61 1
949.68 1
949.75 1
949.83 1
949.90 1
949.97 1
950.04 1
950.11 1
950.18 1
950.25 1
950.32 0
950.39 0
950.46 0
950.53 1
950.60 1
950.67 1
950.74 1
950.81 1
950.88 1
950.95 1
951.03 1
951.10 1
951.17 1
951.24 1
951.31 1
951.38 1
951.45 1
951.52 1
951.59 1
951.66 1
951.73 1
951.80 1
951.87 1
951.94 0
952.01 0
952.08 0
952.16 0
952.23 0
952.30 1
952.37 1
952.44 1
952.51 1
952.58 1
952.65 1
952.72 1
952.79 1
952.86 1
952.93 1
953.00 1
953.07 1
953.15 1
953.22 1
953.29 1
953.36 1
953.43 1
953.50 1
953.57 1
953.64 1
953.71 1
953.78 1
953.85 1
953.92 1
953.99 1
954.06 1
954.14 1
954.21 1
954.28 1
954.35 1
954.42 1
954.49 1
954.56 1
954.63 1
954.70 1
954.77 1
954.84 1
954.91 1
954.98 1
955.06 1
955.13 1
955.20 1
955.27 1
955.34 1
955.41 1
955.48 1
955.55 1
955.62 1
955.69 1
955.76 1
955.83 1
955.90 1
955.98 1
956.05 1
956.12 1
956.19 1
956.26 1
956.33 1
956.40 1
956.47 1
956.54 1
956.61 1
956.68 1
956.75 1
956.83 1
956.90 1
956.97 0
957.04 0
957.11 0
957.18 0
957.25 0
957.32 0
957.39 0
957.46 0
957.53 0
957.60 0
957.68 0
957.75 0
957.82 0
957.89 0
957.96 0
958.03 0
958.10 0
958.17 0
958.24 0
958.31 0
958.38 0
958.46 0
958.53 0
958.60 0
958.67 0
958.74 0
958.81 0
958.88 0
958.95 0
959.02 0
959.09 0
959.16 1
959.24 1
959.31 1
959.38 1
959.45 1
959.52 1
959.59 1
959.66 1
959.73 1
959.80 1
959.87 0
959.94 0
960.02 0
960.09 0
960.16 0
960.23 0
960.30 0
960.37 0
960.44 0
960.51 0
960.58 0
960.65 0
960.73 0
960.80 0
960.87 0
960.94 0
961.01 0
961.08 0
961.15 0
961.22 0
961.29 0
961.36 0
961.44 0
961.51 0
961.58 0
961.65 0
961.72 0
961.79 1
961.86 1
961.93 1
962.00 1
962.07 0
962.15 0
962.22 0
962.29 0
962.36 0
962.43 0
962.50 0
962.57 0
962.64 0
962.71 0
962.78 0
962.86 0
962.93 0
963.00 0
963.07 0
963.14 0
963.21 0
963.28 0
963.35 0
963.42 1
963.50 1
963.57 1
963.64 1
963.71 0
963.78 0
963.85 0
963.92 0
963.99 0
964.06 0
964.14 0
964.21 0
964.28 0
964.35 0
964.42 1
964.49 1
964.56 1
964.63 1
964.70 1
964.78 1
964.85 1
964.92 1
964.99 1
965.06 1
965.13 0
965.20 0
965.27 0
965.34 0
965.42 0
965.49 0
965.56 0
965.63 0
965.70 0
965.77 0
965.84 0
965.91 0
965.98 0
966.06 0
966.13 0
966.20 0
966.27 0
966.34 0
966.41 0
966.48 0
966.55 0
966.63 0
966.70 0
966.77 0
966.84 0
966.91 0
966.98 0
967.05 0
967.12 0
967.20 0
967.27 0
967.34 0
967.41 0
967.48 0
967.55 0
967.62 0
967.69 0
967.77 0
967.84 0
967.91 0
967.98 0
968.05 0
968.12 0
968.19 0
968.26 0
968.34 0
968.41 0
968.48 0
968.55 0
968.62 0
968.69 0
968.76 0
968.83 0
968.91 0
968.98 0
969.05 0
969.12 0
969.19 0
969.26 0
969.33 0
969.40 0
969.48 0
969.55 0
969.62 0
969.69 0
969.76 0
969.83 0
969.90 0
969.97 0
970.05 0
970.12 0
970.19 0
970.26 0
970.33 0
970.40 0
970.47 0
970.55 0
970.62 0
970.69 0
970.76 0
970.83 0
970.90 0
970.97 0
971.04 0
971.12 0
971.19 0
971.26 0
971.33 0
971.40 0
971.47 0
971.54 0
971.62 0
971.69 0
971.76 0
971.83 0
971.90 0
971.97 0
972.04 0
972.12 0
972.19 0
972.26 0
972.33 0
972.40 0
972.47 0
972.54 0
972.62 0
972.69 0
972.76 0
972.83 0
972.90 0
972.97 0
973.04 0
973.12 0
973.19 0
973.26 0
973.33 0
973.40 0
973.47 0
973.54 0
973.62 0
973.69 0
973.76 0
973.83 0
973.90 0
973.97 0
974.04 0
974.12 0
974.19 0
974.26 0
974.33 0
974.40 0
974.47 0
974.54 0
974.62 0
974.69 0
974.76 0
974.83 0
974.90 0
974.97 0
975.05 0
975.12 0
975.19 1
975.26 1
975.33 1
975.40 0
975.47 0
975.55 0
975.62 0
975.69 0
975.76 0
975.83 0
975.90 0
975.98 0
976.05 0
976.12 0
976.19 0
976.26 0
976.33 1
976.40 1
976.48 1
976.55 1
976.62 1
976.69 0
976.76 0
976.83 0
976.91 0
976.98 0
977.05 1
977.12 1
977.19 1
977.26 1
977.33 1
977.41 1
977.48 1
977.55 0
977.62 0
977.69 0
977.76 0
977.84 0
977.91 0
977.98 0
978.05 0
978.12 0
978.19 0
978.27 0
978.34 1
978.41 1
978.48 1
978.55 1
978.62 1
978.70 1
978.77 1
978.84 0
978.91 0
978.98 0
979.05 0
979.13 0
979.20 0
979.27 0
979.34 0
979.41 0
979.48 0
979.56 0
979.63 0
979.70 0
979.77 0
979.84 0
979.91 0
979.99 0
980.06 0
980.13 1
980.20 1
980.27 1
980.34 1
980.42 1
980.49 1
980.56 1
980.63 1
980.70 1
980.77 0
980.85 0
980.92 0
980.99 0
981.06 0
981.13 0
981.20 0
981.28 0
981.35 0
981.42 0
981.49 0
981.56 0
981.64 0
981.71 0
981.78 0
981.85 0
981.92 0
981.99 0
982.07 0
982.14 0
982.21 0
982.28 0
982.35 0
982.42 0
982.50 0
982.57 0
982.64 0
982.71 0
982.78 0
982.86 0
982.93 1
983.00 1
983.07 1
983.14 1
983.21 0
983.29 0
983.36 0
983.43 0
983.50 0
983.57 0
983.65 0
983.72 0
983.79 0
983.86 0
983.93 0
984.00 0
984.08 0
984.15 0
984.22 0
984.29 0
984.36 0
984.44 0
984.51 1
984.58 1
984.65 1
984.72 1
984.79 1
984.87 1
984.94 0
985.01 0
985.08 0
985.15 1
985.23 1
985.30 1
985.37 1
985.44 1
985.51 1
985.59 1
985.66 1
985.73 0
985.80 0
985.87 0
985.94 0
986.02 1
986.09 1
986.16 1
986.23 1
986.30 1
986.38 0
986.45 0
986.52 0
986.59 0
986.66 0
986.74 0
986.81 0
986.88 0
986.95 0
987.02 0
987.10 0
987.17 0
987.24 0
987.31 0
987.38 0
987.46 0
987.53 0
987.60 0
987.67 0
987.74 0
987.82 0
987.89 0
987.96 0
988.03 0
988.10 0
988.18 0
988.25 0
988.32 0
988.39 0
988.46 0
988.54 0
988.61 0
988.68 0
988.75 0
988.82 0
988.90 0
988.97 0
989.04 0
989.11 0
989.18 0
989.26 0
989.33 0
989.40 0
989.47 0
989.54 0
989.62 0
989.69 0
989.76 0
989.83 0
989.90 0
989.98 0
990.05 0
990.12 0
990.19 0
990.26 0
990.34 0
990.41 0
990.48 0
990.55 0
990.62 0
990.70 0
990.77 0
990.84 1
990.91 1
990.98 1
991.06 1
991.13 1
991.20 1
991.27 1
991.35 1
991.42 1
991.49 2
991.56 2
991.63 2
991.71 3
991.78 3
991.85 3
991.92 3
991.99 3
992.07 3
992.14 3
992.21 3
992.28 3
992.35 3
992.43 2
992.50 2
992.57 2
992.64 2
992.72 1
992.79 1
992.86 1
992.93 1
993.00 1
993.08 1
993.15 1
993.22 1
993.29 1
993.37 2
993.44 2
993.51 2
993.58 1
993.65 1
993.73 1
993.80 1
993.87 2
993.94 2
994.01 2
994.09 2
994.16 3
994.23 2
994.30 2
994.38 2
994.45 2
994.52 1
994.59 1
994.66 1
994.74 1
994.81 0
994.88 0
994.95 0
995.03 0
995.10 1
995.17 1
995.24 1
995.31 1
995.39 1
995.46 1
995.53 1
995.60 1
995.68 1
995.75 1
995.82 1
995.89 1
995.97 1
996.04 1
996.11 1
996.18 1
996.25 1
996.33 1
996.40 1
996.47 1
996.54 1
996.62 1
996.69 1
996.76 1
996.83 1
996.90 1
996.98 1
997.05 1
997.12 1
997.19 1
997.27 1
997.34 1
997.41 1
997.48 1
997.56 1
997.63 1
997.70 1
997.77 1
997.85 1
997.92 1
997.99 1
998.06 1
998.13 1
998.21 1
998.28 1
998.35 1
998.42 1
998.50 1
998.57 1
998.64 1
998.71 1
998.79 1
998.86 1
998.93 1
999.00 1
999.08 1
999.15 1
999.22 1
999.29 1
999.36 1
999.44 1
999.51 1
999.58 1
999.65 1
999.73 1
999.80 1
999.87 1
999.94 1
1000.02 0
1000.09 0
1000.16 0
1000.23 0
1000.31 0
1000.38 0
1000.45 0
1000.52 0
1000.60 0
1000.67 0
1000.74 0
1000.81 0
1000.89 0
1000.96 0
1001.03 0
1001.10 0
1001.18 0
1001.25 0
1001.32 0
1001.39 0
1001.47 0
1001.54 0
1001.61 0
1001.68 0
1001.76 0
1001.83 0
1001.90 0
1001.97 0
1002.05 0
1002.12 0
1002.19 0
1002.26 0
1002.34 0
1002.41 0
1002.48 0
1002.55 1
1002.63 1
1002.70 0
1002.77 0
1002.84 0
1002.92 0
1002.99 0
1003.06 0
1003.13 0
1003.21 1
1003.28 1
1003.35 1
1003.42 1
1003.50 1
1003.57 0
1003.64 0
1003.71 0
1003.79 0
1003.86 0
1003.93 0
1004.00 0
1004.08 0
1004.15 0
1004.22 0
1004.29 1
1004.37 1
1004.44 1
1004.51 1
1004.58 1
1004.66 1
1004.73 1
1004.80 2
1004.87 2
1004.95 2
1005.02 2
1005.09 2
1005.16 2
1005.24 1
1005.31 1
1005.38 1
1005.46 0
1005.53 0
1005.60 0
1005.67 0
1005.75 0
1005.82 0
1005.89 0
1005.96 0
1006.04 0
1006.11 1
1006.18 1
1006.25 2
1006.33 2
1006.40 2
1006.47 2
1006.54 2
1006.62 2
1006.69 2
1006.76 2
1006.84 2
1006.91 2
1006.98 3
1007.05 3
1007.13 3
1007.20 3
1007.27 3
1007.34 3
1007.42 3
1007.49 3
1007.56 3
1007.64 3
1007.71 2
1007.78 2
1007.85 2
1007.93 1
1008.00 1
1008.07 1
1008.14 0
1008.22 1
1008.29 1
1008.36 1
1008.43 2
1008.51 2
1008.58 3
1008.65 3
1008.73 3
1008.80 3
1008.87 3
1008.94 3
1009.02 3
1009.09 3
1009.16 2
1009.23 2
1009.31 1
1009.38 1
1009.45 0
1009.53 0
1009.60 0
1009.67 0
1009.74 1
1009.82 2
1009.89 2
1009.96 3
1010.04 3
1010.11 3
1010.18 3
1010.25 2
1010.33 2
1010.40 2
1010.47 2
1010.54 2
1010.62 2
1010.69 2
1010.76 2
1010.84 2
1010.91 2
1010.98 1
1011.05 1
1011.13 2
1011.20 2
1011.27 2
1011.35 2
1011.42 1
1011.49 1
1011.56 1
1011.64 1
1011.71 1
1011.78 1
1011.86 1
1011.93 1
1012.00 1
1012.07 1
1012.15 0
1012.22 0
1012.29 0
1012.37 0
1012.44 0
1012.51 1
1012.58 1
1012.66 1
1012.73 2
1012.80 2
1012.88 2
1012.95 3
1013.02 3
1013.09 3
1013.17 3
1013.24 3
1013.31 3
1013.39 3
1013.46 3
1013.53 3
1013.60 3
1013.68 4
1013.75 4
1013.82 4
1013.90 4
1013.97 5
1014.04 5
1014.12 4
1014.19 4
1014.26 4
1014.33 3
1014.41 3
1014.48 3
1014.55 3
1014.63 3
1014.70 4
1014.77 4
1014.84 4
1014.92 4
1014.99 4
1015.06 3
1015.14 3
1015.21 3
1015.28 2
1015.36 2
1015.43 1
1015.50 1
1015.57 1
1015.65 1
1015.72 1
1015.79 2
1015.87 2
1015.94 2
1016.01 2
1016.09 2
1016.16 3
1016.23 3
1016.30 3
1016.38 4
1016.45 4
1016.52 4
1016.60 3
1016.67 3
1016.74 2
1016.82 2
1016.89 1
1016.96 1
1017.03 1
1017.11 0
1017.18 0
1017.25 0
1017.33 0
1017.40 0
1017.47 0
1017.55 0
1017.62 1
1017.69 1
1017.76 1
1017.84 2
1017.91 2
1017.98 2
1018.06 2
1018.13 1
1018.20 1
1018.28 0
1018.35 0
1018.42 0
1018.50 0
1018.57 0
1018.64 1
1018.71 1
1018.79 1
1018.86 1
1018.93 1
1019.01 1
1019.08 1
1019.15 1
1019.23 1
1019.30 1
1019.37 0
1019.45 0
1019.52 0
1019.59 0
1019.67 0
1019.74 0
1019.81 0
1019.88 0
1019.96 1
1020.03 1
1020.10 2
1020.18 2
1020.25 3
1020.32 3
1020.40 3
1020.47 3
1020.54 2
1020.62 2
1020.69 2
1020.76 2
1020.84 3
1020.91 3
1020.98 3
1021.06 3
1021.13 2
1021.20 2
1021.27 2
1021.35 2
1021.42 2
1021.49 2
1021.57 2
1021.64 2
1021.71 3
1021.79 3
1021.86 2
1021.93 2
1022.01 2
1022.08 1
1022.15 0
1022.23 0
1022.30 0
1022.37 0
1022.45 0
1022.52 0
1022.59 1
1022.67 1
1022.74 1
1022.81 1
1022.89 0
1022.96 0
1023.03 0
1023.11 0
1023.18 0
1023.25 0
1023.32 0
1023.40 1
1023.47 2
1023.54 3
1023.62 3
1023.69 3
1023.76 3
1023.84 3
1023.91 3
1023.98 2
1024.06 2
1024.13 1
1024.20 1
1024.28 1
1024.35 1
1024.42 1
1024.50 1
1024.57 1
1024.64 1
1024.72 1
1024.79 1
1024.86 2
1024.94 2
1025.01 2
1025.08 2
1025.16 2
1025.23 2
1025.30 3
1025.38 3
1025.45 4
1025.52 6
1025.60 7
1025.67 7
1025.74 8
1025.82 7
1025.89 7
1025.96 6
1026.04 5
1026.11 5
1026.18 5
1026.26 5
1026.33 6
1026.40 7
1026.48 7
1026.55 7
1026.62 6
1026.70 6
1026.77 5
1026.84 5
1026.92 4
1026.99 4
1027.06 4
1027.14 4
1027.21 4
1027.28 3
1027.36 3
1027.43 3
1027.50 3
1027.58 2
1027.65 2
1027.73 2
1027.80 2
1027.87 2
1027.95 2
1028.02 2
1028.09 3
1028.17 3
1028.24 4
1028.31 4
1028.39 5
1028.46 5
1028.53 6
1028.61 6
1028.68 7
1028.75 7
1028.83 7
1028.90 7
1028.97 7
1029.05 7
1029.12 7
1029.19 6
1029.27 6
1029.34 6
1029.41 7
1029.49 8
1029.56 9
1029.63 10
1029.71 12
1029.78 13
1029.86 14
1029.93 14
1030.00 14
1030.08 14
1030.15 14
1030.22 13
1030.30 13
1030.37 12
1030.44 12
1030.52 11
1030.59 11
1030.66 10
1030.74 10
1030.81 9
1030.88 9
1030.96 9
1031.03 10
1031.11 10
1031.18 11
1031.25 11
1031.33 12
1031.40 13
1031.47 13
1031.55 13
1031.62 13
1031.69 12
1031.77 11
1031.84 10
1031.91 9
1031.99 8
1032.06 8
1032.13 7
1032.21 8
1032.28 8
1032.36 8
1032.43 8
1032.50 8
1032.58 8
1032.65 8
1032.72 7
1032.80 7
1032.87 6
1032.94 5
1033.02 5
1033.09 5
1033.17 6
1033.24 6
1033.31 6
1033.39 7
1033.46 7
1033.53 7
1033.61 7
1033.68 6
1033.75 6
1033.83 5
1033.90 4
1033.98 4
1034.05 4
1034.12 4
1034.20 4
1034.27 5
1034.34 5
1034.42 6
1034.49 6
1034.56 6
1034.64 6
1034.71 6
1034.79 6
1034.86 6
1034.93 6
1035.01 7
1035.08 7
1035.15 7
1035.23 7
1035.30 7
1035.37 7
1035.45 7
1035.52 7
1035.60 7
1035.67 7
1035.74 7
1035.82 8
1035.89 8
1035.96 8
1036.04 9
1036.11 9
1036.19 9
1036.26 9
1036.33 8
1036.41 8
1036.48 7
1036.55 6
1036.63 5
1036.70 4
1036.78 4
1036.85 4
1036.92 4
1037.00 5
1037.07 5
1037.14 5
1037.22 5
1037.29 5
1037.37 5
1037.44 5
1037.51 5
1037.59 5
1037.66 5
1037.73 5
1037.81 5
1037.88 5
1037.96 5
1038.03 5
1038.10 6
1038.18 6
1038.25 6
1038.32 6
1038.40 6
1038.47 6
1038.55 5
1038.62 5
1038.69 5
1038.77 5
1038.84 6
1038.91 6
1038.99 7
1039.06 7
1039.14 8
1039.21 8
1039.28 8
1039.36 9
1039.43 9
1039.51 9
1039.58 9
1039.65 10
1039.73 10
1039.80 11
1039.87 11
1039.95 12
1040.02 12
1040.10 12
1040.17 11
1040.24 11
1040.32 10
1040.39 9
1040.47 7
1040.54 7
1040.61 6
1040.69 5
1040.76 5
1040.83 5
1040.91 5
1040.98 5
1041.06 5
1041.13 5
1041.20 5
1041.28 4
1041.35 4
1041.43 4
1041.50 3
1041.57 3
1041.65 2
1041.72 2
1041.80 1
1041.87 1
1041.94 0
1042.02 0
1042.09 0
1042.17 0
1042.24 0
1042.31 0
1042.39 0
1042.46 0
1042.53 0
1042.61 0
1042.68 0
1042.76 0
1042.83 0
1042.90 1
1042.98 2
1043.05 3
1043.13 5
1043.20 6
1043.27 7
1043.35 8
1043.42 8
1043.50 9
1043.57 8
1043.64 8
1043.72 8
1043.79 8
1043.87 8
1043.94 8
1044.01 8
1044.09 9
1044.16 9
1044.24 9
1044.31 10
1044.38 10
1044.46 10
1044.53 11
1044.61 11
1044.68 11
1044.75 10
1044.83 10
1044.90 9
1044.98 8
1045.05 8
1045.12 8
1045.20 9
1045.27 9
1045.35 10
1045.42 10
1045.49 10
1045.57 10
1045.64 9
1045.72 9
1045.79 9
1045.87 8
1045.94 8
1046.01 9
1046.09 9
1046.16 9
1046.24 8
1046.31 8
1046.38 7
1046.46 7
1046.53 7
1046.61 8
1046.68 8
1046.75 9
1046.83 10
1046.90 10
1046.98 9
1047.05 8
1047.12 7
1047.20 7
1047.27 6
1047.35 6
1047.42 7
1047.50 8
1047.57 9
1047.64 10
1047.72 11
1047.79 12
1047.87 13
1047.94 14
1048.01 14
1048.09 15
1048.16 15
1048.24 16
1048.31 17
1048.38 18
1048.46 18
1048.53 19
1048.61 19
1048.68 19
1048.76 19
1048.83 18
1048.90 18
1048.98 17
1049.05 16
1049.13 16
1049.20 16
1049.27 16
1049.35 16
1049.42 15
1049.50 15
1049.57 15
1049.65 14
1049.72 13
1049.79 13
1049.87 12
1049.94 11
1050.02 10
1050.09 10
1050.17 10
1050.24 11
1050.31 11
1050.39 12
1050.46 13
1050.54 13
1050.61 14
1050.68 14
1050.76 14
1050.83 14
1050.91 14
1050.98 15
1051.06 15
1051.13 16
1051.20 16
1051.28 17
1051.35 18
1051.43 18
1051.50 18
1051.58 18
1051.65 18
1051.72 17
1051.80 16
1051.87 14
1051.95 13
1052.02 12
1052.10 12
1052.17 12
1052.24 12
1052.32 13
1052.39 13
1052.47 14
1052.54 15
1052.62 15
1052.69 15
1052.76 15
1052.84 15
1052.91 14
1052.99 13
1053.06 12
1053.14 11
1053.21 10
1053.28 10
1053.36 10
1053.43 10
1053.51 11
1053.58 12
1053.66 13
1053.73 14
1053.80 15
1053.88 15
1053.95 14
1054.03 14
1054.10 13
1054.18 13
1054.25 13
1054.33 13
1054.40 14
1054.47 15
1054.55 15
1054.62 15
1054.70 14
1054.77 13
1054.85 11
1054.92 10
1054.99 9
1055.07 8
1055.14 7
1055.22 7
1055.29 7
1055.37 7
1055.44 7
1055.52 7
1055.59 8
1055.66 8
1055.74 8
1055.81 8
1055.89 8
1055.96 8
1056.04 7
1056.11 7
1056.18 7
1056.26 6
1056.33 6
1056.41 6
1056.48 5
1056.56 4
1056.63 4
1056.71 3
1056.78 2
1056.85 1
1056.93 1
1057.00 0
1057.08 0
1057.15 1
1057.23 2
1057.30 2
1057.38 3
1057.45 3
1057.53 4
1057.60 4
1057.67 3
1057.75 2
1057.82 2
1057.90 1
1057.97 0
1058.05 0
1058.12 0
1058.20 0
1058.27 0
1058.34 1
1058.42 2
1058.49 2
1058.57 2
1058.64 2
1058.72 2
1058.79 2
1058.87 2
1058.94 1
1059.02 1
1059.09 1
1059.16 1
1059.24 1
1059.31 1
1059.39 2
1059.46 2
1059.54 2
1059.61 2
1059.69 3
1059.76 3
1059.84 3
1059.91 3
1059.98 2
1060.06 1
1060.13 0
1060.21 0
1060.28 0
1060.36 0
1060.43 0
1060.51 0
1060.58 0
1060.66 0
1060.73 0
1060.80 1
1060.88 2
1060.95 3
1061.03 4
1061.10 5
1061.18 5
1061.25 4
1061.33 4
1061.40 3
1061.48 3
1061.55 3
1061.63 3
1061.70 3
1061.77 3
1061.85 3
1061.92 3
1062.00 3
1062.07 3
1062.15 3
1062.22 3
1062.30 3
1062.37 4
1062.45 3
1062.52 3
1062.60 2
1062.67 1
1062.74 0
1062.82 0
1062.89 0
1062.97 0
1063.04 0
1063.12 1
1063.19 1
1063.27 2
1063.34 3
1063.42 4
1063.49 4
1063.57 5
1063.64 6
1063.72 7
1063.79 7
1063.86 8
1063.94 9
1064.01 10
1064.09 11
1064.16 12
1064.24 13
1064.31 13
1064.39 14
1064.46 13
1064.54 13
1064.61 12
1064.69 12
1064.76 11
1064.84 10
1064.91 9
1064.99 9
1065.06 8
1065.14 8
1065.21 7
1065.28 7
1065.36 7
1065.43 6
1065.51 6
1065.58 6
1065.66 6
1065.73 7
1065.81 8
1065.88 9
1065.96 10
1066.03 11
1066.11 12
1066.18 12
1066.26 12
1066.33 12
1066.41 11
1066.48 10
1066.56 10
1066.63 9
1066.71 9
1066.78 9
1066.85 10
1066.93 12
1067.00 14
1067.08 17
1067.15 20
1067.23 22
1067.30 24
1067.38 24
1067.45 24
1067.53 23
1067.60 21
1067.68 18
1067.75 16
1067.83 14
1067.90 12
1067.98 10
1068.05 8
1068.13 7
1068.20 6
1068.28 6
1068.35 5
1068.43 5
1068.50 5
1068.58 4
1068.65 4
1068.73 4
1068.80 4
1068.88 4
1068.95 4
1069.03 4
1069.10 4
1069.17 4
1069.25 4
1069.32 4
1069.40 4
1069.47 4
1069.55 4
1069.62 4
1069.70 3
1069.77 3
1069.85 2
1069.92 2
1070.00 2
1070.07 3
1070.15 3
1070.22 4
1070.30 5
1070.37 5
1070.45 6
1070.52 6
1070.60 6
1070.67 7
1070.75 8
1070.82 9
1070.90 10
1070.97 11
1071.05 12
1071.12 12
1071.20 11
1071.27 10
1071.35 10
1071.42 9
1071.50 9
1071.57 9
1071.65 9
1071.72 10
1071.80 10
1071.87 11
1071.95 12
1072.02 13
1072.10 15
1072.17 16
1072.25 18
1072.32 19
1072.40 20
1072.47 20
1072.55 19
1072.62 19
1072.70 17
1072.77 15
1072.85 14
1072.92 12
1073.00 11
1073.07 10
1073.15 10
1073.22 10
1073.30 10
1073.37 11
1073.45 11
1073.52 11
1073.60 10
1073.67 10
1073.75 9
1073.82 8
1073.90 7
1073.97 7
1074.05 6
1074.12 6
1074.20 6
1074.27 5
1074.35 4
1074.42 2
1074.50 0
1074.57 0
1074.65 0
1074.72 0
1074.80 0
1074.87 0
1074.95 0
1075.02 0
1075.10 0
1075.17 2
1075.25 4
1075.32 5
1075.40 7
1075.47 8
1075.55 9
1075.62 10
1075.70 10
1075.77 10
1075.85 9
1075.93 8
1076.00 8
1076.08 8
1076.15 9
1076.23 11
1076.30 13
1076.38 15
1076.45 17
1076.53 18
1076.60 19
1076.68 18
1076.75 18
1076.83 17
1076.90 17
1076.98 17
1077.05 17
1077.13 17
1077.20 18
1077.28 18
1077.35 17
1077.43 17
1077.50 17
1077.58 16
1077.65 17
1077.73 17
1077.80 18
1077.88 20
1077.95 21
1078.03 21
1078.10 22
1078.18 21
1078.26 20
1078.33 18
1078.41 17
1078.48 15
1078.56 13
1078.63 12
1078.71 11
1078.78 10
1078.86 9
1078.93 8
1079.01 7
1079.08 7
1079.16 6
1079.23 6
1079.31 6
1079.38 6
1079.46 6
1079.53 6
1079.61 5
1079.68 4
1079.76 4
1079.83 4
1079.91 5
1079.99 7
1080.06 9
1080.14 11
1080.21 13
1080.29 15
1080.36 17
1080.44 19
1080.51 20
1080.59 21
1080.66 21
1080.74 21
1080.81 20
1080.89 20
1080.96 19
1081.04 19
1081.11 19
1081.19 18
1081.27 18
1081.34 18
1081.42 17
1081.49 17
1081.57 16
1081.64 15
1081.72 14
1081.79 13
1081.87 12
1081.94 11
1082.02 11
1082.09 10
1082.17 9
1082.24 8
1082.32 9
1082.40 9
1082.47 11
1082.55 13
1082.62 15
1082.70 18
1082.77 20
1082.85 22
1082.92 23
1083.00 24
1083.07 25
1083.15 25
1083.22 24
1083.30 23
1083.37 22
1083.45 19
1083.53 17
1083.60 14
1083.68 11
1083.75 9
1083.83 8
1083.90 7
1083.98 7
1084.05 8
1084.13 8
1084.20 8
1084.28 7
1084.35 7
1084.43 6
1084.51 5
1084.58 5
1084.66 5
1084.73 5
1084.81 5
1084.88 5
1084.96 5
1085.03 4
1085.11 3
1085.18 2
1085.26 1
1085.34 0
1085.41 0
1085.49 0
1085.56 0
1085.64 0
1085.71 0
1085.79 0
1085.86 0
1085.94 0
1086.01 2
1086.09 3
1086.17 4
1086.24 4
1086.32 5
1086.39 6
1086.47 8
1086.54 9
1086.62 11
1086.69 13
1086.77 14
1086.85 16
1086.92 17
1087.00 17
1087.07 17
1087.15 18
1087.22 18
1087.30 18
1087.37 18
1087.45 17
1087.52 17
1087.60 17
1087.68 16
1087.75 16
1087.83 16
1087.90 15
1087.98 14
1088.05 12
1088.13 10
1088.20 9
1088.28 8
1088.36 8
1088.43 9
1088.51 10
1088.58 11
1088.66 13
1088.73 14
1088.81 15
1088.88 15
1088.96 15
1089.04 15
1089.11 14
1089.19 14
1089.26 13
1089.34 12
1089.41 11
1089.49 11
1089.56 11
1089.64 11
1089.72 11
1089.79 11
1089.87 10
1089.94 9
1090.02 8
1090.09 6
1090.17 5
1090.25 4
1090.32 3
1090.40 3
1090.47 3
1090.55 4
1090.62 5
1090.70 7
1090.77 9
1090.85 11
1090.93 14
1091.00 16
1091.08 17
1091.15 19
1091.23 19
1091.30 20
1091.38 20
1091.46 21
1091.53 21
1091.61 22
1091.68 23
1091.76 23
1091.83 24
1091.91 24
1091.99 23
1092.06 23
1092.14 23
1092.21 23
1092.29 24
1092.36 25
1092.44 26
1092.51 27
1092.59 29
1092.67 30
1092.74 32
1092.82 34
1092.89 36
1092.97 39
1093.04 41
1093.12 43
1093.20 46
1093.27 47
1093.35 50
1093.42 52
1093.50 54
1093.57 56
1093.65 58
1093.73 60
1093.80 61
1093.88 63
1093.95 63
1094.03 64
1094.11 65
1094.18 65
1094.26 65
1094.33 65
1094.41 64
1094.48 62
1094.56 58
1094.64 54
1094.71 50
1094.79 46
1094.86 42
1094.94 40
1095.01 39
1095.09 38
1095.17 38
1095.24 39
1095.32 39
1095.39 39
1095.47 38
1095.54 37
1095.62 35
1095.70 33
1095.77 32
1095.85 31
1095.92 31
1096.00 30
1096.08 31
1096.15 31
1096.23 32
1096.30 33
1096.38 35
1096.45 37
1096.53 39
1096.61 40
1096.68 41
1096.76 41
1096.83 40
1096.91 38
1096.99 35
1097.06 33
1097.14 32
1097.21 31
1097.29 32
1097.36 33
1097.44 34
1097.52 34
1097.59 34
1097.67 34
1097.74 33
1097.82 32
1097.90 31
1097.97 32
1098.05 33
1098.12 36
1098.20 39
1098.28 41
1098.35 43
1098.43 44
1098.50 44
1098.58 43
1098.66 41
1098.73 39
1098.81 36
1098.88 34
1098.96 31
1099.03 28
1099.11 26
1099.19 24
1099.26 21
1099.34 20
1099.41 18
1099.49 16
1099.57 15
1099.64 14
1099.72 13
1099.79 13
1099.87 13
1099.95 15
1100.02 17
1100.10 19
1100.17 20
1100.25 21
1100.33 21
1100.40 20
1100.48 18
1100.55 15
1100.63 12
1100.71 10
1100.78 9
1100.86 8
1100.93 9
1101.01 9
1101.09 10
1101.16 11
1101.24 11
1101.31 11
1101.39 10
1101.47 9
1101.54 8
1101.62 7
1101.69 6
1101.77 5
1101.85 5
1101.92 4
1102.00 4
1102.07 3
1102.15 1
1102.23 0
1102.30 0
1102.38 0
1102.45 0
1102.53 0
1102.61 0
1102.68 0
1102.76 0
1102.83 1
1102.91 3
1102.99 4
1103.06 5
1103.14 5
1103.21 5
1103.29 5
1103.37 5
1103.44 5
1103.52 6
1103.59 6
1103.67 7
1103.75 8
1103.82 9
1103.90 10
1103.98 11
1104.05 13
1104.13 14
1104.20 15
1104.28 15
1104.36 16
1104.43 17
1104.51 17
1104.58 18
1104.66 19
1104.74 20
1104.81 21
1104.89 22
1104.96 23
1105.04 24
1105.12 25
1105.19 25
1105.27 24
1105.35 23
1105.42 23
1105.50 22
1105.57 21
1105.65 21
1105.73 21
1105.80 21
1105.88 21
1105.95 21
1106.03 20
1106.11 20
1106.18 21
1106.26 23
1106.34 27
1106.41 32
1106.49 37
1106.56 43
1106.64 48
1106.72 52
1106.79 55
1106.87 56
1106.94 57
1107.02 58
1107.10 58
1107.17 58
1107.25 57
1107.33 56
1107.40 55
1107.48 54
1107.55 53
1107.63 53
1107.71 53
1107.78 53
1107.86 54
1107.94 55
1108.01 56
1108.09 56
1108.16 55
1108.24 54
1108.32 52
1108.39 50
1108.47 49
1108.55 47
1108.62 47
1108.70 47
1108.77 47
1108.85 48
1108.93 50
1109.00 51
1109.08 52
1109.16 52
1109.23 52
1109.31 51
1109.38 49
1109.46 47
1109.54 43
1109.61 39
1109.69 36
1109.77 33
1109.84 31
1109.92 31
1109.99 32
1110.07 35
1110.15 38
1110.22 43
1110.30 47
1110.38 50
1110.45 53
1110.53 54
1110.61 54
1110.68 53
1110.76 53
1110.83 52
1110.91 53
1110.99 54
1111.06 55
1111.14 56
1111.22 57
1111.29 57
1111.37 57
1111.44 56
1111.52 55
1111.60 53
1111.67 52
1111.75 50
1111.83 48
1111.90 46
1111.98 44
1112.06 41
1112.13 39
1112.21 37
1112.28 35
1112.36 33
1112.44 32
1112.51 31
1112.59 32
1112.67 34
1112.74 37
1112.82 40
1112.90 43
1112.97 45
1113.05 45
1113.13 44
1113.20 41
1113.28 38
1113.35 33
1113.43 29
1113.51 25
1113.58 22
1113.66 20
1113.74 19
1113.81 18
1113.89 18
1113.97 19
1114.04 20
1114.12 20
1114.20 21
1114.27 21
1114.35 21
1114.42 21
1114.50 20
1114.58 20
1114.65 20
1114.73 20
1114.81 20
1114.88 20
1114.96 20
1115.04 21
1115.11 21
1115.19 20
1115.27 20
1115.34 19
1115.42 18
1115.50 17
1115.57 17
1115.65 16
1115.72 16
1115.80 15
1115.88 15
1115.95 14
1116.03 14
1116.11 13
1116.18 13
1116.26 14
1116.34 15
1116.41 17
1116.49 19
1116.57 21
1116.64 23
1116.72 24
1116.80 25
1116.87 25
1116.95 24
1117.03 24
1117.10 23
1117.18 23
1117.26 23
1117.33 23
1117.41 23
1117.48 23
1117.56 23
1117.64 22
1117.71 22
1117.79 22
1117.87 24
1117.94 26
1118.02 29
1118.10 31
1118.17 33
1118.25 33
1118.33 33
1118.40 31
1118.48 29
1118.56 28
1118.63 29
1118.71 30
1118.79 33
1118.86 35
1118.94 38
1119.02 41
1119.09 43
1119.17 45
1119.25 47
1119.32 49
1119.40 51
1119.48 53
1119.55 54
1119.63 56
1119.71 57
1119.78 57
1119.86 57
1119.94 58
1120.01 58
1120.09 57
1120.17 56
1120.24 55
1120.32 53
1120.40 51
1120.47 50
1120.55 49
1120.63 49
1120.70 48
1120.78 48
1120.86 48
1120.93 47
1121.01 47
1121.09 46
1121.16 46
1121.24 46
1121.32 47
1121.39 48
1121.47 49
1121.55 50
1121.62 51
1121.70 52
1121.78 53
1121.85 55
1121.93 55
1122.01 56
1122.08 57
1122.16 58
1122.24 59
1122.31 62
1122.39 64
1122.47 68
1122.54 70
1122.62 71
1122.70 71
1122.77 68
1122.85 65
1122.93 61
1123.00 57
1123.08 54
1123.16 52
1123.23 52
1123.31 53
1123.39 54
1123.46 55
1123.54 56
1123.62 56
1123.69 54
1123.77 52
1123.85 49
1123.92 46
1124.00 43
1124.08 40
1124.16 37
1124.23 34
1124.31 31
1124.39 27
1124.46 23
1124.54 20
1124.62 18
1124.69 16
1124.77 17
1124.85 20
1124.92 24
1125.00 29
1125.08 34
1125.15 38
1125.23 42
1125.31 44
1125.38 46
1125.46 48
1125.54 48
1125.61 48
1125.69 47
1125.77 45
1125.85 42
1125.92 39
1126.00 36
1126.08 34
1126.15 33
1126.23 32
1126.31 33
1126.38 35
1126.46 36
1126.54 36
1126.61 36
1126.69 34
1126.77 32
1126.84 30
1126.92 29
1127.00 28
1127.08 29
1127.15 31
1127.23 34
1127.31 36
1127.38 38
1127.46 38
1127.54 38
1127.61 37
1127.69 35
1127.77 33
1127.84 30
1127.92 28
1128.00 25
1128.07 23
1128.15 20
1128.23 17
1128.31 14
1128.38 11
1128.46 9
1128.54 8
1128.61 7
1128.69 7
1128.77 7
1128.84 6
1128.92 5
1129.00 4
1129.07 2
1129.15 0
1129.23 0
1129.31 0
1129.38 0
1129.46 0
1129.54 0
1129.61 0
1129.69 0
1129.77 0
1129.84 0
1129.92 2
1130.00 4
1130.08 5
1130.15 6
1130.23 7
1130.31 6
1130.38 5
1130.46 4
1130.54 3
1130.61 1
1130.69 1
1130.77 1
1130.85 2
1130.92 4
1131.00 5
1131.08 7
1131.15 8
1131.23 10
1131.31 11
1131.38 11
1131.46 12
1131.54 12
1131.62 12
1131.69 10
1131.77 8
1131.85 6
1131.92 4
1132.00 2
1132.08 0
1132.16 0
1132.23 0
1132.31 1
1132.39 2
1132.46 3
1132.54 5
1132.62 7
1132.69 9
1132.77 12
1132.85 15
1132.93 19
1133.00 22
1133.08 26
1133.16 30
1133.23 35
1133.31 40
1133.39 45
1133.47 50
1133.54 54
1133.62 57
1133.70 59
1133.77 60
1133.85 59
1133.93 57
1134.01 56
1134.08 54
1134.16 53
1134.24 53
1134.31 53
1134.39 54
1134.47 56
1134.55 58
1134.62 60
1134.70 62
1134.78 63
1134.85 65
1134.93 65
1135.01 65
1135.09 66
1135.16 66
1135.24 66
1135.32 67
1135.39 68
1135.47 69
1135.55 70
1135.63 72
1135.70 75
1135.78 79
1135.86 83
1135.93 88
1136.01 93
1136.09 98
1136.17 101
1136.24 103
1136.32 105
1136.40 106
1136.47 106
1136.55 106
1136.63 105
1136.71 105
1136.78 103
1136.86 102
1136.94 101
1137.02 101
1137.09 103
1137.17 108
1137.25 114
1137.32 122
1137.40 129
1137.48 136
1137.56 141
1137.63 144
1137.71 143
1137.79 140
1137.86 136
1137.94 131
1138.02 126
1138.10 123
1138.17 123
1138.25 125
1138.33 131
1138.41 140
1138.48 151
1138.56 164
1138.64 175
1138.71 186
1138.79 193
1138.87 197
1138.95 199
1139.02 199
1139.10 197
1139.18 194
1139.26 192
1139.33 188
1139.41 185
1139.49 181
1139.57 176
1139.64 171
1139.72 166
1139.80 161
1139.87 157
1139.95 154
1140.03 152
1140.11 152
1140.18 152
1140.26 151
1140.34 150
1140.42 148
1140.49 145
1140.57 141
1140.65 137
1140.73 132
1140.80 128
1140.88 123
1140.96 118
1141.03 115
1141.11 112
1141.19 110
1141.27 109
1141.34 110
1141.42 110
1141.50 110
1141.58 110
1141.65 108
1141.73 104
1141.81 100
1141.89 94
1141.96 88
1142.04 83
1142.12 77
1142.20 72
1142.27 68
1142.35 64
1142.43 61
1142.50 58
1142.58 55
1142.66 53
1142.74 50
1142.81 47
1142.89 45
1142.97 44
1143.05 44
1143.12 45
1143.20 47
1143.28 51
1143.36 57
1143.43 63
1143.51 68
1143.59 73
1143.67 77
1143.74 78
1143.82 77
1143.90 74
1143.98 69
1144.05 64
1144.13 58
1144.21 52
1144.29 47
1144.36 43
1144.44 39
1144.52 35
1144.60 32
1144.67 28
1144.75 25
1144.83 22
1144.91 20
1144.98 18
1145.06 16
1145.14 15
1145.22 14
1145.29 13
1145.37 12
1145.45 11
1145.53 11
1145.60 10
1145.68 10
1145.76 9
1145.84 9
1145.91 7
1145.99 6
1146.07 3
1146.15 0
1146.22 0
1146.30 0
1146.38 0
1146.46 0
1146.53 0
1146.61 0
1146.69 0
1146.77 1
1146.84 4
1146.92 6
1147.00 6
1147.08 6
1147.15 6
1147.23 5
1147.31 3
1147.39 2
1147.46 2
1147.54 3
1147.62 4
1147.70 7
1147.77 10
1147.85 13
1147.93 15
1148.01 17
1148.09 18
1148.16 18
1148.24 17
1148.32 17
1148.40 17
1148.47 18
1148.55 19
1148.63 22
1148.71 26
1148.78 29
1148.86 31
1148.94 33
1149.02 35
1149.09 35
1149.17 36
1149.25 36
1149.33 37
1149.40 36
1149.48 36
1149.56 34
1149.64 33
1149.72 31
1149.79 31
1149.87 32
1149.95 34
1150.03 38
1150.10 43
1150.18 48
1150.26 52
1150.34 54
1150.41 54
1150.49 52
1150.57 48
1150.65 43
1150.73 39
1150.80 35
1150.88 31
1150.96 29
1151.04 28
1151.11 27
1151.19 27
1151.27 26
1151.35 26
1151.42 25
1151.50 25
1151.58 27
1151.66 30
1151.74 36
1151.81 43
1151.89 52
1151.97 61
1152.05 70
1152.12 77
1152.20 84
1152.28 89
1152.36 94
1152.43 98
1152.51 101
1152.59 103
1152.67 105
1152.75 106
1152.82 106
1152.90 106
1152.98 106
1153.06 106
1153.13 108
1153.21 110
1153.29 112
1153.37 115
1153.45 117
1153.52 118
1153.60 118
1153.68 117
1153.76 117
1153.83 117
1153.91 118
1153.99 118
1154.07 119
1154.15 120
1154.22 122
1154.30 124
1154.38 128
1154.46 133
1154.54 140
1154.61 148
1154.69 155
1154.77 161
1154.85 166
1154.92 168
1155.00 169
1155.08 168
1155.16 165
1155.24 162
1155.31 157
1155.39 153
1155.47 147
1155.55 142
1155.62 138
1155.70 135
1155.78 133
1155.86 133
1155.94 135
1156.01 139
1156.09 144
1156.17 148
1156.25 151
1156.33 152
1156.40 151
1156.48 146
1156.56 140
1156.64 133
1156.71 125
1156.79 118
1156.87 112
1156.95 109
1157.03 108
1157.10 108
1157.18 108
1157.26 109
1157.34 108
1157.42 106
1157.49 103
1157.57 100
1157.65 96
1157.73 93
1157.81 91
1157.88 90
1157.96 90
1158.04 90
1158.12 89
1158.20 87
1158.27 83
1158.35 78
1158.43 70
1158.51 62
1158.59 53
1158.66 46
1158.74 40
1158.82 36
1158.90 34
1158.97 34
1159.05 36
1159.13 39
1159.21 42
1159.29 45
1159.36 48
1159.44 50
1159.52 52
1159.60 53
1159.68 54
1159.75 56
1159.83 57
1159.91 57
1159.99 58
1160.07 57
1160.14 56
1160.22 53
1160.30 49
1160.38 43
1160.46 37
1160.53 30
1160.61 24
1160.69 20
1160.77 17
1160.85 16
1160.92 18
1161.00 20
1161.08 24
1161.16 26
1161.24 28
1161.32 29
1161.39 28
1161.47 27
1161.55 25
1161.63 24
1161.71 23
1161.78 23
1161.86 22
1161.94 22
1162.02 20
1162.10 18
1162.17 15
1162.25 12
1162.33 9
1162.41 6
1162.49 4
1162.56 2
1162.64 0
1162.72 0
1162.80 0
1162.88 0
1162.95 0
1163.03 0
1163.11 0
1163.19 0
1163.27 1
1163.35 5
1163.42 7
1163.50 9
1163.58 9
1163.66 8
1163.74 6
1163.81 3
1163.89 1
1163.97 0
1164.05 1
1164.13 2
1164.20 4
1164.28 7
1164.36 9
1164.44 12
1164.52 14
1164.60 16
1164.67 16
1164.75 16
1164.83 15
1164.91 14
1164.99 12
1165.06 11
1165.14 9
1165.22 8
1165.30 7
1165.38 7
1165.46 7
1165.53 7
1165.61 7
1165.69 6
1165.77 5
1165.85 3
1165.92 1
1166.00 0
1166.08 0
1166.16 0
1166.24 0
1166.32 0
1166.39 0
1166.47 0
1166.55 0
1166.63 3
1166.71 7
1166.78 11
1166.86 15
1166.94 19
1167.02 22
1167.10 24
1167.18 24
1167.25 22
1167.33 19
1167.41 14
1167.49 9
1167.57 4
1167.65 1
1167.72 0
1167.80 0
1167.88 0
1167.96 1
1168.04 3
1168.12 5
1168.19 7
1168.27 10
1168.35 13
1168.43 18
1168.51 25
1168.58 31
1168.66 38
1168.74 43
1168.82 47
1168.90 49
1168.98 49
1169.05 48
1169.13 45
1169.21 43
1169.29 40
1169.37 37
1169.45 34
1169.52 30
1169.60 28
1169.68 25
1169.76 24
1169.84 23
1169.92 23
1169.99 23
1170.07 24
1170.15 25
1170.23 26
1170.31 27
1170.39 28
1170.46 30
1170.54 32
1170.62 35
1170.70 39
1170.78 44
1170.86 49
1170.93 54
1171.01 58
1171.09 61
1171.17 63
1171.25 63
1171.33 61
1171.40 58
1171.48 56
1171.56 53
1171.64 51
1171.72 50
1171.80 50
1171.88 49
1171.95 50
1172.03 51
1172.11 52
1172.19 53
1172.27 54
1172.35 54
1172.42 53
1172.50 51
1172.58 47
1172.66 42
1172.74 36
1172.82 31
1172.89 26
1172.97 23
1173.05 21
1173.13 21
1173.21 22
1173.29 23
1173.37 23
1173.44 23
1173.52 23
1173.60 21
1173.68 19
1173.76 17
1173.84 14
1173.91 12
1173.99 10
1174.07 9
1174.15 9
1174.23 10
1174.31 12
1174.39 16
1174.46 20
1174.54 24
1174.62 29
1174.70 34
1174.78 38
1174.86 42
1174.93 45
1175.01 47
1175.09 49
1175.17 49
1175.25 48
1175.33 47
1175.41 44
1175.48 42
1175.56 39
1175.64 37
1175.72 35
1175.80 34
1175.88 34
1175.96 35
1176.03 36
1176.11 38
1176.19 39
1176.27 40
1176.35 40
1176.43 39
1176.51 38
1176.58 36
1176.66 34
1176.74 34
1176.82 34
1176.90 36
1176.98 38
1177.06 41
1177.13 44
1177.21 47
1177.29 50
1177.37 54
1177.45 57
1177.53 61
1177.61 64
1177.68 67
1177.76 69
1177.84 71
1177.92 71
1178.00 71
1178.08 70
1178.16 69
1178.23 67
1178.31 65
1178.39 64
1178.47 64
1178.55 63
1178.63 63
1178.71 62
1178.78 59
1178.86 54
1178.94 47
1179.02 38
1179.10 29
1179.18 19
1179.26 12
1179.34 6
1179.41 2
1179.49 0
1179.57 1
1179.65 2
1179.73 4
1179.81 7
1179.89 10
1179.96 13
1180.04 16
1180.12 19
1180.20 21
1180.28 23
1180.36 25
1180.44 27
1180.52 29
1180.59 32
1180.67 35
1180.75 39
1180.83 44
1180.91 49
1180.99 54
1181.07 58
1181.14 61
1181.22 62
1181.30 62
1181.38 60
1181.46 57
1181.54 54
1181.62 51
1181.70 48
1181.77 46
1181.85 44
1181.93 42
1182.01 41
1182.09 41
1182.17 41
1182.25 41
1182.33 42
1182.40 42
1182.48 43
1182.56 42
1182.64 42
1182.72 41
1182.80 40
1182.88 38
1182.96 37
1183.03 37
1183.11 36
1183.19 35
1183.27 34
1183.35 32
1183.43 30
1183.51 28
1183.59 27
1183.67 27
1183.74 29
1183.82 31
1183.90 34
1183.98 37
1184.06 40
1184.14 43
1184.22 45
1184.30 46
1184.37 47
1184.45 48
1184.53 49
1184.61 50
1184.69 52
1184.77 53
1184.85 55
1184.93 56
1185.00 58
1185.08 58
1185.16 58
1185.24 58
1185.32 57
1185.40 56
1185.48 54
1185.56 52
1185.64 50
1185.71 49
1185.79 47
1185.87 46
1185.95 45
1186.03 44
1186.11 43
1186.19 43
1186.27 43
1186.35 43
1186.42 43
1186.50 43
1186.58 42
1186.66 39
1186.74 36
1186.82 31
1186.90 26
1186.98 20
1187.06 16
1187.13 13
1187.21 11
1187.29 12
1187.37 14
1187.45 18
1187.53 24
1187.61 31
1187.69 38
1187.77 44
1187.84 47
1187.92 49
1188.00 48
1188.08 45
1188.16 40
1188.24 36
1188.32 33
1188.40 31
1188.48 30
1188.56 32
1188.63 34
1188.71 37
1188.79 40
1188.87 44
1188.95 47
1189.03 51
1189.11 54
1189.19 57
1189.27 57
1189.35 56
1189.42 52
1189.50 47
1189.58 42
1189.66 36
1189.74 32
1189.82 30
1189.90 30
1189.98 32
1190.06 34
1190.13 36
1190.21 38
1190.29 39
1190.37 38
1190.45 36
1190.53 34
1190.61 32
1190.69 30
1190.77 29
1190.85 30
1190.93 31
1191.00 32
1191.08 34
1191.16 35
1191.24 35
1191.32 34
1191.40 31
1191.48 26
1191.56 20
1191.64 14
1191.72 8
1191.79 2
1191.87 0
1191.95 0
1192.03 0
1192.11 0
1192.19 0
1192.27 0
1192.35 0
1192.43 0
1192.51 1
1192.59 7
1192.66 14
1192.74 20
1192.82 25
1192.90 29
1192.98 32
1193.06 33
1193.14 34
1193.22 35
1193.30 37
1193.38 40
1193.46 43
1193.53 45
1193.61 47
1193.69 47
1193.77 46
1193.85 44
1193.93 41
1194.01 38
1194.09 36
1194.17 35
1194.25 35
1194.33 36
1194.41 38
1194.48 39
1194.56 40
1194.64 40
1194.72 39
1194.80 36
1194.88 32
1194.96 27
1195.04 22
1195.12 16
1195.20 11
1195.28 7
1195.36 4
1195.43 4
1195.51 5
1195.59 7
1195.67 11
1195.75 15
1195.83 19
1195.91 24
1195.99 28
1196.07 32
1196.15 36
1196.23 40
1196.31 45
1196.38 49
1196.46 54
1196.54 58
1196.62 61
1196.70 63
1196.78 63
1196.86 61
1196.94 58
1197.02 54
1197.10 49
1197.18 45
1197.26 42
1197.34 40
1197.41 40
1197.49 42
1197.57 44
1197.65 46
1197.73 47
1197.81 48
1197.89 47
1197.97 45
1198.05 43
1198.13 41
1198.21 41
1198.29 42
1198.37 44
1198.45 47
1198.52 51
1198.60 55
1198.68 59
1198.76 62
1198.84 64
1198.92 66
1199.00 68
1199.08 70
1199.16 74
1199.24 78
1199.32 84
1199.40 90
1199.48 96
1199.56 99
1199.64 100
1199.71 97
1199.79 93
1199.87 87
1199.95 80
1200.03 74
1200.11 70
1200.19 67
1200.27 65
1200.35 64
1200.43 64
1200.51 65
1200.59 68
1200.67 71
1200.75 76
1200.83 81
1200.90 86
1200.98 90
1201.06 92
1201.14 91
1201.22 88
1201.30 83
1201.38 77
1201.46 72
1201.54 67
1201.62 65
1201.70 65
1201.78 67
1201.86 71
1201.94 75
1202.02 78
1202.10 80
1202.17 81
1202.25 81
1202.33 79
1202.41 77
1202.49 74
1202.57 70
1202.65 66
1202.73 61
1202.81 55
1202.89 50
1202.97 46
1203.05 44
1203.13 46
1203.21 50
1203.29 57
1203.37 66
1203.45 74
1203.53 80
1203.60 85
1203.68 88
1203.76 89
1203.84 89
1203.92 88
1204.00 88
1204.08 87
1204.16 87
1204.24 86
1204.32 83
1204.40 79
1204.48 74
1204.56 67
1204.64 59
1204.72 52
1204.80 44
1204.88 38
1204.96 33
1205.04 30
1205.11 27
1205.19 26
1205.27 26
1205.35 27
1205.43 30
1205.51 33
1205.59 37
1205.67 41
1205.75 44
1205.83 47
1205.91 48
1205.99 47
1206.07 45
1206.15 42
1206.23 38
1206.31 34
1206.39 30
1206.47 26
1206.55 24
1206.63 22
1206.71 21
1206.78 20
1206.86 19
1206.94 18
1207.02 17
1207.10 16
1207.18 15
1207.26 15
1207.34 15
1207.42 15
1207.50 15
1207.58 15
1207.66 15
1207.74 14
1207.82 14
1207.90 12
1207.98 10
1208.06 7
1208.14 3
1208.22 0
1208.30 0
1208.38 0
1208.46 0
1208.54 0
1208.62 0
1208.70 0
1208.77 0
1208.85 4
1208.93 10
1209.01 16
1209.09 20
1209.17 23
1209.25 25
1209.33 25
1209.41 25
1209.49 26
1209.57 27
1209.65 29
1209.73 33
1209.81 38
1209.89 43
1209.97 49
1210.05 53
1210.13 56
1210.21 56
1210.29 54
1210.37 49
1210.45 43
1210.53 35
1210.61 27
1210.69 21
1210.77 17
1210.85 15
1210.93 15
1211.01 16
1211.09 18
1211.16 18
1211.24 17
1211.32 15
1211.40 12
1211.48 9
1211.56 7
1211.64 6
1211.72 6
1211.80 8
1211.88 11
1211.96 15
1212.04 17
1212.12 19
1212.20 20
1212.28 20
1212.36 19
1212.44 19
1212.52 20
1212.60 21
1212.68 22
1212.76 24
1212.84 27
1212.92 29
1213.00 30
1213.08 30
1213.16 29
1213.24 27
1213.32 24
1213.40 20
1213.48 17
1213.56 15
1213.64 16
1213.72 19
1213.80 25
1213.88 34
1213.96 45
1214.04 56
1214.12 67
1214.20 77
1214.28 85
1214.36 91
1214.43 94
1214.51 98
1214.59 100
1214.67 104
1214.75 108
1214.83 114
1214.91 122
1214.99 130
1215.07 139
1215.15 147
1215.23 153
1215.31 157
1215.39 157
1215.47 156
1215.55 152
1215.63 147
1215.71 142
1215.79 138
1215.87 136
1215.95 136
1216.03 136
1216.11 137
1216.19 136
1216.27 134
1216.35 131
1216.43 126
1216.51 121
1216.59 116
1216.67 113
1216.75 113
1216.83 114
1216.91 118
1216.99 123
1217.07 127
1217.15 129
1217.23 130
1217.31 128
1217.39 124
1217.47 119
1217.55 112
1217.63 105
1217.71 98
1217.79 90
1217.87 84
1217.95 78
1218.03 73
1218.11 70
1218.19 68
1218.27 67
1218.35 68
1218.43 69
1218.51 70
1218.59 69
1218.67 68
1218.75 66
1218.83 63
1218.91 60
1218.99 57
1219.07 56
1219.15 56
1219.23 58
1219.31 61
1219.39 64
1219.47 66
1219.55 66
1219.63 64
1219.71 59
1219.79 52
1219.87 45
1219.95 37
1220.03 31
1220.11 27
1220.19 25
1220.27 24
1220.35 25
1220.43 27
1220.51 29
1220.59 32
1220.67 35
1220.75 38
1220.83 42
1220.91 45
1220.99 47
1221.07 48
1221.15 47
1221.23 43
1221.31 38
1221.39 32
1221.47 27
1221.55 25
1221.63 26
1221.71 30
1221.79 37
1221.87 44
1221.95 52
1222.03 57
1222.11 60
1222.19 61
1222.27 59
1222.35 54
1222.43 49
1222.51 42
1222.59 35
1222.67 28
1222.75 20
1222.83 14
1222.91 8
1222.99 5
1223.07 3
1223.15 4
1223.23 8
1223.31 14
1223.39 21
1223.47 30
1223.55 39
1223.63 47
1223.71 54
1223.79 59
1223.87 62
1223.95 64
1224.03 64
1224.11 63
1224.19 61
1224.27 59
1224.35 55
1224.43 52
1224.51 48
1224.59 45
1224.67 41
1224.75 38
1224.83 35
1224.91 33
1224.99 30
1225.07 29
1225.15 27
1225.23 28
1225.31 29
1225.39 33
1225.47 38
1225.55 44
1225.63 51
1225.71 58
1225.79 63
1225.88 66
1225.96 68
1226.04 69
1226.12 69
1226.20 68
1226.28 68
1226.36 67
1226.44 67
1226.52 67
1226.60 67
1226.68 68
1226.76 69
1226.84 72
1226.92 77
1227.00 83
1227.08 90
1227.16 96
1227.24 101
1227.32 105
1227.40 107
1227.48 107
1227.56 106
1227.64 104
1227.72 103
1227.80 103
1227.88 103
1227.96 105
1228.04 107
1228.12 110
1228.20 114
1228.28 119
1228.36 124
1228.44 130
1228.52 134
1228.60 139
1228.68 142
1228.76 144
1228.84 146
1228.92 148
1229.00 149
1229.08 151
1229.16 153
1229.25 155
1229.33 156
1229.41 155
1229.49 152
1229.57 147
1229.65 140
1229.73 132
1229.81 122
1229.89 114
1229.97 107
1230.05 101
1230.13 96
1230.21 91
1230.29 86
1230.37 79
1230.45 71
1230.53 61
1230.61 52
1230.69 45
1230.77 41
1230.85 41
1230.93 45
1231.01 53
1231.09 64
1231.17 77
1231.25 89
1231.33 100
1231.41 108
1231.49 112
1231.58 113
1231.66 111
1231.74 105
1231.82 99
1231.90 92
1231.98 87
1232.06 85
1232.14 86
1232.22 90
1232.30 96
1232.38 103
1232.46 108
1232.54 111
1232.62 111
1232.70 108
1232.78 103
1232.86 98
1232.94 94
1233.02 91
1233.10 88
1233.18 87
1233.26 85
1233.34 82
1233.42 78
1233.50 73
1233.59 67
1233.67 62
1233.75 58
1233.83 56
1233.91 57
1233.99 60
1234.07 64
1234.15 69
1234.23 73
1234.31 75
1234.39 74
1234.47 72
1234.55 69
1234.63 65
1234.71 61
1234.79 58
1234.87 56
1234.95 54
1235.03 52
1235.11 50
1235.19 48
1235.28 46
1235.36 45
1235.44 46
1235.52 47
1235.60 50
1235.68 54
1235.76 59
1235.84 63
1235.92 67
1236.00 71
1236.08 74
1236.16 76
1236.24 79
1236.32 83
1236.40 87
1236.48 91
1236.56 95
1236.64 98
1236.72 99
1236.80 99
1236.89 96
1236.97 91
1237.05 86
1237.13 82
1237.21 77
1237.29 74
1237.37 72
1237.45 72
1237.53 72
1237.61 73
1237.69 76
1237.77 79
1237.85 83
1237.93 87
1238.01 92
1238.09 98
1238.17 103
1238.26 109
1238.34 115
1238.42 121
1238.50 127
1238.58 132
1238.66 135
1238.74 137
1238.82 136
1238.90 133
1238.98 127
1239.06 120
1239.14 114
1239.22 108
1239.30 106
1239.38 106
1239.46 110
1239.55 114
1239.63 120
1239.71 124
1239.79 127
1239.87 128
1239.95 127
1240.03 126
1240.11 125
1240.19 124
1240.27 125
1240.35 127
1240.43 130
1240.51 132
1240.59 134
1240.67 133
1240.75 130
1240.84 125
1240.92 119
1241.00 113
1241.08 107
1241.16 105
1241.24 104
1241.32 107
1241.40 113
1241.48 120
1241.56 128
1241.64 137
1241.72 145
1241.80 154
1241.88 162
1241.97 170
1242.05 175
1242.13 180
1242.21 182
1242.29 181
1242.37 178
1242.45 174
1242.53 170
1242.61 166
1242.69 164
1242.77 162
1242.85 162
1242.93 161
1243.01 160
1243.10 159
1243.18 158
1243.26 158
1243.34 157
1243.42 157
1243.50 156
1243.58 154
1243.66 151
1243.74 148
1243.82 144
1243.90 141
1243.98 138
1244.06 137
1244.15 136
1244.23 135
1244.31 133
1244.39 131
1244.47 126
1244.55 122
1244.63 116
1244.71 112
1244.79 108
1244.87 105
1244.95 103
1245.03 103
1245.12 102
1245.20 101
1245.28 99
1245.36 96
1245.44 92
1245.52 87
1245.60 81
1245.68 75
1245.76 70
1245.84 67
1245.92 65
1246.00 64
1246.09 64
1246.17 63
1246.25 63
1246.33 61
1246.41 60
1246.49 58
1246.57 57
1246.65 55
1246.73 54
1246.81 52
1246.89 50
1246.97 47
1247.06 44
1247.14 41
1247.22 37
1247.30 34
1247.38 32
1247.46 30
1247.54 28
1247.62 26
1247.70 24
1247.78 21
1247.86 17
1247.95 13
1248.03 7
1248.11 2
1248.19 0
1248.27 0
1248.35 0
1248.43 0
1248.51 0
1248.59 0
1248.67 0
1248.75 0
1248.84 1
1248.92 6
1249.00 11
1249.08 17
1249.16 24
1249.24 31
1249.32 40
1249.40 49
1249.48 59
1249.56 69
1249.64 80
1249.73 89
1249.81 97
1249.89 102
1249.97 104
1250.05 103
1250.13 99
1250.21 93
1250.29 87
1250.37 82
1250.45 78
1250.54 76
1250.62 77
1250.70 78
1250.78 79
1250.86 79
1250.94 78
1251.02 77
1251.10 75
1251.18 74
1251.26 75
1251.35 76
1251.43 79
1251.51 81
1251.59 84
1251.67 87
1251.75 90
1251.83 94
1251.91 99
1251.99 105
1252.07 113
1252.16 120
1252.24 127
1252.32 133
1252.40 138
1252.48 141
1252.56 144
1252.64 146
1252.72 148
1252.80 150
1252.89 151
1252.97 151
1253.05 150
1253.13 147
1253.21 143
1253.29 138
1253.37 134
1253.45 131
1253.53 130
1253.62 131
1253.70 134
1253.78 137
1253.86 141
1253.94 145
1254.02 149
1254.10 151
1254.18 152
1254.26 152
1254.35 152
1254.43 152
1254.51 151
1254.59 150
1254.67 150
1254.75 149
1254.83 149
1254.91 148
1254.99 148
1255.08 149
1255.16 150
1255.24 151
1255.32 153
1255.40 156
1255.48 157
1255.56 157
1255.64 155
1255.72 150
1255.81 143
1255.89 136
1255.97 129
1256.05 124
1256.13 123
1256.21 125
1256.29 131
1256.37 138
1256.46 145
1256.54 151
1256.62 154
1256.70 155
1256.78 153
1256.86 150
1256.94 147
1257.02 145
1257.10 146
1257.19 149
1257.27 151
1257.35 153
1257.43 153
1257.51 148
1257.59 140
1257.67 130
1257.75 119
1257.84 109
1257.92 103
1258.00 99
1258.08 99
1258.16 101
1258.24 104
1258.32 106
1258.40 107
1258.49 106
1258.57 105
1258.65 104
1258.73 104
1258.81 106
1258.89 109
1258.97 115
1259.05 120
1259.14 126
1259.22 129
1259.30 131
1259.38 129
1259.46 125
1259.54 120
1259.62 113
1259.70 107
1259.79 103
1259.87 99
1259.95 97
1260.03 96
1260.11 93
1260.19 90
1260.27 84
1260.35 75
1260.44 65
1260.52 55
1260.60 45
1260.68 36
1260.76 30
1260.84 27
1260.92 27
1261.01 29
1261.09 32
1261.17 36
1261.25 41
1261.33 45
1261.41 49
1261.49 52
1261.57 54
1261.66 56
1261.74 58
1261.82 58
1261.90 58
1261.98 56
1262.06 52
1262.14 49
1262.23 45
1262.31 43
1262.39 43
1262.47 45
1262.55 50
1262.63 57
1262.71 65
1262.80 73
1262.88 82
1262.96 88
1263.04 93
1263.12 96
1263.20 96
1263.28 94
1263.37 91
1263.45 89
1263.53 87
1263.61 86
1263.69 87
1263.77 88
1263.85 89
1263.94 89
1264.02 88
1264.10 85
1264.18 81
1264.26 76
1264.34 71
1264.42 67
1264.51 64
1264.59 61
1264.67 61
1264.75 64
1264.83 70
1264.91 79
1264.99 91
1265.08 104
1265.16 117
1265.24 128
1265.32 136
1265.40 140
1265.48 141
1265.56 139
1265.65 134
1265.73 129
1265.81 123
1265.89 116
1265.97 110
1266.05 104
1266.13 97
1266.22 89
1266.30 80
1266.38 72
1266.46 63
1266.54 57
1266.62 54
1266.70 54
1266.79 57
1266.87 64
1266.95 71
1267.03 79
1267.11 84
1267.19 88
1267.28 89
1267.36 88
1267.44 86
1267.52 85
1267.60 84
1267.68 85
1267.76 87
1267.85 90
1267.93 92
1268.01 93
1268.09 93
1268.17 91
1268.25 88
1268.34 85
1268.42 82
1268.50 80
1268.58 79
1268.66 81
1268.74 85
1268.83 90
1268.91 97
1268.99 104
1269.07 111
1269.15 117
1269.23 120
1269.31 122
1269.40 122
1269.48 120
1269.56 116
1269.64 110
1269.72 103
1269.80 95
1269.89 87
1269.97 78
1270.05 70
1270.13 63
1270.21 59
1270.29 56
1270.38 55
1270.46 57
1270.54 62
1270.62 70
1270.70 81
1270.78 96
1270.87 112
1270.95 130
1271.03 147
1271.11 163
1271.19 175
1271.27 185
1271.36 191
1271.44 195
1271.52 197
1271.60 198
1271.68 197
1271.76 193
1271.85 188
1271.93 179
1272.01 168
1272.09 154
1272.17 140
1272.25 126
1272.34 114
1272.42 105
1272.50 98
1272.58 95
1272.66 93
1272.74 92
1272.83 90
1272.91 86
1272.99 81
1273.07 76
1273.15 70
1273.23 64
1273.32 60
1273.40 57
1273.48 57
1273.56 59
1273.64 64
1273.72 69
1273.81 75
1273.89 80
1273.97 84
1274.05 85
1274.13 83
1274.22 79
1274.30 73
1274.38 67
1274.46 62
1274.54 59
1274.62 59
1274.71 61
1274.79 65
1274.87 70
1274.95 74
1275.03 78
1275.11 82
1275.20 84
1275.28 87
1275.36 88
1275.44 90
1275.52 91
1275.61 92
1275.69 93
1275.77 96
1275.85 99
1275.93 103
1276.01 107
1276.10 110
1276.18 112
1276.26 111
1276.34 108
1276.42 101
1276.51 93
1276.59 84
1276.67 76
1276.75 71
1276.83 68
1276.91 68
1277.00 71
1277.08 74
1277.16 77
1277.24 78
1277.32 79
1277.41 77
1277.49 76
1277.57 74
1277.65 74
1277.73 75
1277.82 78
1277.90 82
1277.98 85
1278.06 86
1278.14 84
1278.22 78
1278.31 69
1278.39 57
1278.47 43
1278.55 30
1278.63 18
1278.72 8
1278.80 2
1278.88 0
1278.96 0
1279.04 0
1279.13 0
1279.21 1
1279.29 2
1279.37 2
1279.45 1
1279.54 1
1279.62 0
1279.70 0
1279.78 0
1279.86 0
1279.94 0
1280.03 2
1280.11 4
1280.19 5
1280.27 6
1280.35 8
1280.44 10
1280.52 13
1280.60 17
1280.68 22
1280.76 27
1280.85 33
1280.93 38
1281.01 41
1281.09 41
1281.17 39
1281.26 35
1281.34 29
1281.42 25
1281.50 23
1281.58 25
1281.67 31
1281.75 40
1281.83 48
1281.91 55
1281.99 59
1282.08 57
1282.16 51
1282.24 42
1282.32 32
1282.40 22
1282.49 16
1282.57 13
1282.65 15
1282.73 22
1282.81 32
1282.90 46
1282.98 61
1283.06 77
1283.14 92
1283.22 105
1283.31 115
1283.39 121
1283.47 124
1283.55 123
1283.63 119
1283.72 114
1283.80 109
1283.88 104
1283.96 102
1284.05 101
1284.13 103
1284.21 105
1284.29 106
1284.37 106
1284.46 105
1284.54 101
1284.62 97
1284.70 92
1284.78 86
1284.87 81
1284.95 76
1285.03 70
1285.11 63
1285.19 55
1285.28 47
1285.36 38
1285.44 31
1285.52 25
1285.60 20
1285.69 18
1285.77 18
1285.85 19
1285.93 21
1286.02 23
1286.10 26
1286.18 30
1286.26 35
1286.34 40
1286.43 47
1286.51 54
1286.59 61
1286.67 67
1286.75 71
1286.84 74
1286.92 76
1287.00 78
1287.08 80
1287.17 82
1287.25 84
1287.33 86
1287.41 86
1287.49 85
1287.58 83
1287.66 79
1287.74 73
1287.82 67
1287.91 60
1287.99 53
1288.07 46
1288.15 39
1288.23 32
1288.32 26
1288.40 22
1288.48 20
1288.56 19
1288.65 19
1288.73 21
1288.81 23
1288.89 24
1288.97 25
1289.06 25
1289.14 26
1289.22 27
1289.30 30
1289.39 36
1289.47 43
1289.55 53
1289.63 64
1289.71 74
1289.80 82
1289.88 87
1289.96 89
1290.04 87
1290.13 84
1290.21 79
1290.29 74
1290.37 70
1290.45 65
1290.54 60
1290.62 55
1290.70 50
1290.78 44
1290.87 38
1290.95 34
1291.03 30
1291.11 28
1291.20 27
1291.28 26
1291.36 26
1291.44 28
1291.52 30
1291.61 34
1291.69 39
1291.77 44
1291.85 48
1291.94 50
1292.02 49
1292.10 45
1292.18 40
1292.27 33
1292.35 27
1292.43 23
1292.51 21
1292.59 21
1292.68 25
1292.76 30
1292.84 36
1292.92 42
1293.01 49
1293.09 55
1293.17 60
1293.25 64
1293.34 67
1293.42 68
1293.50 67
1293.58 65
1293.67 61
1293.75 57
1293.83 52
1293.91 47
1293.99 42
1294.08 39
1294.16 37
1294.24 37
1294.32 39
1294.41 43
1294.49 48
1294.57 53
1294.65 57
1294.74 59
1294.82 59
1294.90 56
1294.98 52
1295.07 47
1295.15 42
1295.23 39
1295.31 36
1295.40 35
1295.48 35
1295.56 35
1295.64 37
1295.73 38
1295.81 41
1295.89 43
1295.97 46
1296.06 49
1296.14 52
1296.22 53
1296.30 53
1296.39 52
1296.47 49
1296.55 45
1296.63 40
1296.72 35
1296.80 31
1296.88 27
1296.96 25
1297.05 25
1297.13 27
1297.21 32
1297.29 39
1297.37 48
1297.46 57
1297.54 67
1297.62 76
1297.70 83
1297.79 89
1297.87 93
1297.95 95
1298.04 95
1298.12 94
1298.20 93
1298.28 92
1298.37 91
1298.45 90
1298.53 89
1298.61 88
1298.70 87
1298.78 86
1298.86 86
1298.94 87
1299.03 89
1299.11 93
1299.19 98
1299.27 104
1299.36 111
1299.44 119
1299.52 126
1299.60 134
1299.69 141
1299.77 148
1299.85 154
1299.93 161
1300.02 168
1300.10 174
1300.18 181
1300.26 187
1300.35 191
1300.43 195
1300.51 197
1300.59 198
1300.68 198
1300.76 198
1300.84 200
1300.92 204
1301.01 211
1301.09 221
1301.17 233
1301.26 248
1301.34 264
1301.42 280
1301.50 296
1301.59 310
1301.67 322
1301.75 331
1301.83 336
1301.92 339
1302.00 338
1302.08 335
1302.16 330
1302.25 325
1302.33 319
1302.41 313
1302.49 308
1302.58 303
1302.66 299
1302.74 294
1302.83 291
1302.91 287
1302.99 283
1303.07 278
1303.16 274
1303.24 269
1303.32 264
1303.40 259
1303.49 254
1303.57 248
1303.65 243
1303.73 238
1303.82 234
1303.90 232
1303.98 232
1304.07 235
1304.15 240
1304.23 245
1304.31 250
1304.40 252
1304.48 252
1304.56 248
1304.64 241
1304.73 233
1304.81 225
1304.89 217
1304.98 210
1305.06 203
1305.14 196
1305.22 188
1305.31 180
1305.39 172
1305.47 164
1305.55 156
1305.64 148
1305.72 139
1305.80 130
1305.89 119
1305.97 109
1306.05 98
1306.13 88
1306.22 80
1306.30 74
1306.38 70
1306.47 68
1306.55 66
1306.63 65
1306.71 63
1306.80 61
1306.88 57
1306.96 53
1307.05 48
1307.13 43
1307.21 38
1307.29 34
1307.38 31
1307.46 29
1307.54 28
1307.62 27
1307.71 26
1307.79 24
1307.87 22
1307.96 20
1308.04 20
1308.12 22
1308.20 27
1308.29 35
1308.37 45
1308.45 56
1308.54 64
1308.62 70
1308.70 71
1308.78 69
1308.87 64
1308.95 57
1309.03 51
1309.12 46
1309.20 45
1309.28 46
1309.36 48
1309.45 52
1309.53 55
1309.61 57
1309.70 56
1309.78 54
1309.86 50
1309.94 45
1310.03 39
1310.11 34
1310.19 29
1310.28 24
1310.36 20
1310.44 16
1310.53 11
1310.61 8
1310.69 5
1310.77 5
1310.86 8
1310.94 13
1311.02 22
1311.11 31
1311.19 41
1311.27 50
1311.35 56
1311.44 59
1311.52 58
1311.60 55
1311.69 51
1311.77 46
1311.85 42
1311.93 38
1312.02 35
1312.10 32
1312.18 30
1312.27 27
1312.35 22
1312.43 16
1312.52 8
1312.60 0
1312.68 0
1312.76 0
1312.85 0
1312.93 0
1313.01 0
1313.10 0
1313.18 0
1313.26 3
1313.35 11
1313.43 19
1313.51 27
1313.59 35
1313.68 45
1313.76 57
1313.84 70
1313.93 84
1314.01 96
1314.09 107
1314.18 114
1314.26 119
1314.34 122
1314.42 124
1314.51 126
1314.59 128
1314.67 129
1314.76 129
1314.84 127
1314.92 122
1315.01 116
1315.09 110
1315.17 106
1315.26 104
1315.34 106
1315.42 110
1315.50 116
1315.59 120
1315.67 123
1315.75 122
1315.84 119
1315.92 114
1316.00 108
1316.09 104
1316.17 104
1316.25 107
1316.34 114
1316.42 123
1316.50 133
1316.58 143
1316.67 152
1316.75 159
1316.83 164
1316.92 170
1317.00 176
1317.08 184
1317.17 193
1317.25 203
1317.33 211
1317.42 218
1317.50 221
1317.58 220
1317.67 217
1317.75 212
1317.83 208
1317.91 205
1318.00 205
1318.08 206
1318.16 207
1318.25 207
1318.33 203
1318.41 195
1318.50 183
1318.58 170
1318.66 156
1318.75 145
1318.83 137
1318.91 133
1319.00 133
1319.08 136
1319.16 142
1319.25 148
1319.33 155
1319.41 160
1319.50 164
1319.58 167
1319.66 169
1319.74 170
1319.83 170
1319.91 171
1319.99 172
1320.08 174
1320.16 175
1320.24 174
1320.33 171
1320.41 166
1320.49 160
1320.58 154
1320.66 148
1320.74 144
1320.83 142
1320.91 143
1320.99 146
1321.08 151
1321.16 157
1321.24 163
1321.33 170
1321.41 175
1321.49 180
1321.58 184
1321.66 187
1321.74 188
1321.83 188
1321.91 188
1321.99 187
1322.08 186
1322.16 186
1322.24 186
1322.33 187
1322.41 187
1322.49 186
1322.58 184
1322.66 181
1322.74 176
1322.83 172
1322.91 167
1322.99 162
1323.07 158
1323.16 154
1323.24 149
1323.32 144
1323.41 137
1323.49 129
1323.57 120
1323.66 111
1323.74 102
1323.82 95
1323.91 88
1323.99 82
1324.07 78
1324.16 75
1324.24 74
1324.32 76
1324.41 80
1324.49 86
1324.57 95
1324.66 104
1324.74 113
1324.83 120
1324.91 125
1324.99 127
1325.08 126
1325.16 122
1325.24 117
1325.33 109
1325.41 100
1325.49 91
1325.58 81
1325.66 74
1325.74 68
1325.83 65
1325.91 65
1325.99 69
1326.08 76
1326.16 85
1326.24 97
1326.33 109
1326.41 123
1326.49 136
1326.58 149
1326.66 161
1326.74 170
1326.83 177
1326.91 181
1326.99 182
1327.08 181
1327.16 177
1327.24 172
1327.33 165
1327.41 159
1327.49 152
1327.58 147
1327.66 142
1327.74 139
1327.83 138
1327.91 139
1327.99 142
1328.08 146
1328.16 151
1328.25 157
1328.33 162
1328.41 168
1328.50 174
1328.58 180
1328.66 185
1328.75 189
1328.83 192
1328.91 194
1329.00 195
1329.08 196
1329.16 196
1329.25 196
1329.33 195
1329.41 195
1329.50 194
1329.58 193
1329.66 193
1329.75 193
1329.83 194
1329.92 195
1330.00 197
1330.08 197
1330.17 196
1330.25 194
1330.33 191
1330.42 189
1330.50 188
1330.58 190
1330.67 194
1330.75 200
1330.83 206
1330.92 209
1331.00 210
1331.08 206
1331.17 198
1331.25 187
1331.34 176
1331.42 166
1331.50 158
1331.59 152
1331.67 149
1331.75 148
1331.84 148
1331.92 150
1332.00 153
1332.09 158
1332.17 164
1332.25 172
1332.34 183
1332.42 194
1332.51 207
1332.59 220
1332.67 233
1332.76 245
1332.84 256
1332.92 263
1333.01 269
1333.09 272
1333.17 272
1333.26 271
1333.34 267
1333.43 262
1333.51 256
1333.59 249
1333.68 243
1333.76 238
1333.84 235
1333.93 234
1334.01 237
1334.09 241
1334.18 248
1334.26 255
1334.35 261
1334.43 267
1334.51 269
1334.60 269
1334.68 264
1334.76 257
1334.85 246
1334.93 233
1335.02 219
1335.10 207
1335.18 198
1335.27 192
1335.35 190
1335.43 192
1335.52 197
1335.60 203
1335.68 208
1335.77 211
1335.85 211
1335.94 207
1336.02 199
1336.10 189
1336.19 177
1336.27 166
1336.35 157
1336.44 150
1336.52 144
1336.61 140
1336.69 137
1336.77 134
1336.86 130
1336.94 127
1337.02 125
1337.11 123
1337.19 121
1337.28 120
1337.36 118
1337.44 114
1337.53 108
1337.61 101
1337.69 94
1337.78 88
1337.86 85
1337.95 85
1338.03 90
1338.11 99
1338.20 111
1338.28 122
1338.36 133
1338.45 140
1338.53 143
1338.62 141
1338.70 135
1338.78 126
1338.87 115
1338.95 104
1339.04 95
1339.12 89
1339.20 86
1339.29 87
1339.37 90
1339.45 94
1339.54 100
1339.62 104
1339.71 107
1339.79 108
1339.87 107
1339.96 105
1340.04 102
1340.12 98
1340.21 95
1340.29 93
1340.38 93
1340.46 95
1340.54 98
1340.63 104
1340.71 110
1340.80 117
1340.88 124
1340.96 132
1341.05 139
1341.13 148
1341.22 157
1341.30 166
1341.38 174
1341.47 181
1341.55 185
1341.63 185
1341.72 181
1341.80 174
1341.89 165
1341.97 156
1342.05 148
1342.14 142
1342.22 139
1342.31 138
1342.39 139
1342.47 141
1342.56 143
1342.64 145
1342.73 146
1342.81 147
1342.89 148
1342.98 150
1343.06 153
1343.15 157
1343.23 163
1343.31 171
1343.40 180
1343.48 189
1343.56 198
1343.65 206
1343.73 212
1343.82 217
1343.90 219
1343.98 218
1344.07 215
1344.15 209
1344.24 201
1344.32 192
1344.40 184
1344.49 176
1344.57 172
1344.66 171
1344.74 175
1344.82 182
1344.91 191
1344.99 201
1345.08 209
1345.16 215
1345.24 217
1345.33 214
1345.41 209
1345.50 203
1345.58 197
1345.66 194
1345.75 194
1345.83 197
1345.92 203
1346.00 209
1346.08 216
1346.17 221
1346.25 224
1346.34 225
1346.42 224
1346.50 223
1346.59 220
1346.67 218
1346.76 215
1346.84 213
1346.93 210
1347.01 207
1347.09 205
1347.18 205
1347.26 205
1347.35 206
1347.43 207
1347.51 207
1347.60 203
1347.68 196
1347.77 186
1347.85 174
1347.93 161
1348.02 149
1348.10 139
1348.19 131
1348.27 127
1348.35 125
1348.44 124
1348.52 123
1348.61 122
1348.69 121
1348.77 120
1348.86 118
1348.94 115
1349.03 114
1349.11 113
1349.20 114
1349.28 117
1349.36 122
1349.45 129
1349.53 138
1349.62 146
1349.70 153
1349.78 156
1349.87 157
1349.95 155
1350.04 151
1350.12 146
1350.21 141
1350.29 136
1350.37 131
1350.46 126
1350.54 121
1350.63 116
1350.71 111
1350.79 108
1350.88 107
1350.96 108
1351.05 109
1351.13 109
1351.22 108
1351.30 105
1351.38 100
1351.47 93
1351.55 86
1351.64 81
1351.72 78
1351.80 77
1351.89 76
1351.97 75
1352.06 72
1352.14 66
1352.23 56
1352.31 44
1352.39 30
1352.48 16
1352.56 4
1352.65 0
1352.73 0
1352.82 0
1352.90 0
1352.98 0
1353.07 0
1353.15 0
1353.24 0
1353.32 2
1353.41 4
1353.49 6
1353.57 9
1353.66 12
1353.74 16
1353.83 21
1353.91 26
1354.00 31
1354.08 34
1354.16 36
1354.25 36
1354.33 37
1354.42 37
1354.50 40
1354.59 44
1354.67 50
1354.75 55
1354.84 59
1354.92 61
1355.01 59
1355.09 56
1355.18 51
1355.26 46
1355.34 43
1355.43 41
1355.51 41
1355.60 41
1355.68 42
1355.77 43
1355.85 45
1355.93 46
1356.02 49
1356.10 53
1356.19 59
1356.27 67
1356.36 74
1356.44 80
1356.52 84
1356.61 84
1356.69 81
1356.78 74
1356.86 65
1356.95 55
1357.03 47
1357.12 42
1357.20 41
1357.28 44
1357.37 50
1357.45 59
1357.54 69
1357.62 77
1357.71 83
1357.79 87
1357.87 90
1357.96 91
1358.04 92
1358.13 94
1358.21 97
1358.30 101
1358.38 106
1358.47 114
1358.55 123
1358.63 134
1358.72 144
1358.80 153
1358.89 160
1358.97 162
1359.06 162
1359.14 160
1359.23 158
1359.31 159
1359.39 164
1359.48 173
1359.56 185
1359.65 198
1359.73 210
1359.82 217
1359.90 221
1359.99 221
1360.07 219
1360.15 218
1360.24 218
1360.32 221
1360.41 226
1360.49 233
1360.58 239
1360.66 244
1360.75 248
1360.83 251
1360.91 253
1361.00 254
1361.08 255
1361.17 255
1361.25 254
1361.34 252
1361.42 249
1361.51 246
1361.59 244
1361.68 242
1361.76 239
1361.84 235
1361.93 230
1362.01 224
1362.10 216
1362.18 208
1362.27 202
1362.35 199
1362.44 201
1362.52 207
1362.61 218
1362.69 232
1362.77 247
1362.86 263
1362.94 277
1363.03 286
1363.11 291
1363.20 291
1363.28 286
1363.37 277
1363.45 266
1363.54 257
1363.62 251
1363.70 249
1363.79 252
1363.87 258
1363.96 264
1364.04 269
1364.13 270
1364.21 265
1364.30 256
1364.38 243
1364.47 229
1364.55 215
1364.64 204
1364.72 195
1364.80 189
1364.89 187
1364.97 186
1365.06 188
1365.14 191
1365.23 195
1365.31 200
1365.40 203
1365.48 206
1365.57 206
1365.65 205
1365.74 202
1365.82 197
1365.90 190
1365.99 180
1366.07 169
1366.16 157
1366.24 144
1366.33 132
1366.41 121
1366.50 112
1366.58 107
1366.67 103
1366.75 102
1366.84 101
1366.92 99
1367.01 97
1367.09 93
1367.17 87
1367.26 80
1367.34 71
1367.43 61
1367.51 49
1367.60 36
1367.68 23
1367.77 9
1367.85 0
1367.94 0
1368.02 0
1368.11 0
1368.19 0
1368.28 0
1368.36 0
1368.45 0
1368.53 7
1368.61 13
1368.70 18
1368.78 20
1368.87 20
1368.95 18
1369.04 16
1369.12 12
1369.21 9
1369.29 7
1369.38 5
1369.46 4
1369.55 5
1369.63 7
1369.72 9
1369.80 13
1369.89 17
1369.97 20
1370.06 24
1370.14 26
1370.23 27
1370.31 26
1370.39 22
1370.48 19
1370.56 16
1370.65 14
1370.73 15
1370.82 19
1370.90 24
1370.99 30
1371.07 35
1371.16 36
1371.24 35
1371.33 32
1371.41 27
1371.50 21
1371.58 16
1371.67 11
1371.75 7
1371.84 4
1371.92 0
1372.01 0
1372.09 0
1372.18 0
1372.26 0
1372.35 0
1372.43 0
1372.52 0
1372.60 2
1372.68 10
1372.77 18
1372.85 24
1372.94 30
1373.02 35
1373.11 39
1373.19 43
1373.28 46
1373.36 47
1373.45 47
1373.53 45
1373.62 42
1373.70 39
1373.79 36
1373.87 34
1373.96 35
1374.04 37
1374.13 43
1374.21 50
1374.30 58
1374.38 68
1374.47 80
1374.55 92
1374.64 104
1374.72 115
1374.81 126
1374.89 135
1374.98 143
1375.06 150
1375.15 157
1375.23 164
1375.32 171
1375.40 177
1375.49 180
1375.57 182
1375.66 181
1375.74 178
1375.83 173
1375.91 167
1376.00 163
1376.08 159
1376.17 157
1376.25 155
1376.34 154
1376.42 154
1376.51 153
1376.59 153
1376.68 155
1376.76 158
1376.85 163
1376.93 169
1377.02 175
1377.10 179
1377.19 181
1377.27 180
1377.36 179
1377.44 177
1377.53 177
1377.61 179
1377.70 184
1377.78 190
1377.87 196
1377.95 201
1378.04 205
1378.12 206
1378.21 207
1378.29 207
1378.38 208
1378.46 210
1378.55 212
1378.63 213
1378.72 214
1378.80 214
1378.89 214
1378.97 213
1379.06 213
1379.14 213
1379.23 213
1379.31 213
1379.40 211
1379.48 208
1379.57 204
1379.65 199
1379.74 194
1379.82 188
1379.91 184
1379.99 179
1380.08 175
1380.16 172
1380.25 170
1380.33 170
1380.42 172
1380.50 176
1380.59 181
1380.67 185
1380.76 188
1380.84 188
1380.93 185
1381.01 180
1381.10 173
1381.18 166
1381.27 159
1381.35 153
1381.44 147
1381.52 142
1381.61 135
1381.69 129
1381.78 121
1381.87 113
1381.95 105
1382.04 98
1382.12 92
1382.21 88
1382.29 87
1382.38 90
1382.46 95
1382.55 101
1382.63 109
1382.72 115
1382.80 118
1382.89 118
1382.97 113
1383.06 105
1383.14 94
1383.23 84
1383.31 75
1383.40 70
1383.48 70
1383.57 77
1383.65 89
1383.74 105
1383.82 122
1383.91 137
1383.99 148
1384.08 153
1384.16 152
1384.25 147
1384.34 138
1384.42 129
1384.51 123
1384.59 119
1384.68 118
1384.76 120
1384.85 124
1384.93 128
1385.02 130
1385.10 131
1385.19 128
1385.27 123
1385.36 116
1385.44 106
1385.53 94
1385.61 81
1385.70 68
1385.78 57
1385.87 48
1385.95 43
1386.04 42
1386.13 44
1386.21 49
1386.30 55
1386.38 63
1386.47 71
1386.55 78
1386.64 83
1386.72 87
1386.81 89
1386.89 91
1386.98 91
1387.06 91
1387.15 90
1387.23 89
1387.32 88
1387.40 87
1387.49 86
1387.58 86
1387.66 85
1387.75 84
1387.83 82
1387.92 78
1388.00 73
1388.09 68
1388.17 63
1388.26 60
1388.34 59
1388.43 61
1388.51 65
1388.60 71
1388.68 76
1388.77 80
1388.86 81
1388.94 80
1389.03 76
1389.11 70
1389.20 64
1389.28 59
1389.37 54
1389.45 52
1389.54 52
1389.62 52
1389.71 53
1389.79 53
1389.88 52
1389.97 51
1390.05 48
1390.14 44
1390.22 42
1390.31 40
1390.39 40
1390.48 42
1390.56 45
1390.65 48
1390.73 49
1390.82 50
1390.90 48
1390.99 46
1391.08 44
1391.16 46
1391.25 50
1391.33 57
1391.42 65
1391.50 71
1391.59 74
1391.67 71
1391.76 63
1391.84 51
1391.93 39
1392.02 29
1392.10 23
1392.19 23
1392.27 29
1392.36 40
1392.44 52
1392.53 63
1392.61 73
1392.70 79
1392.78 81
1392.87 80
1392.96 77
1393.04 72
1393.13 68
1393.21 64
1393.30 60
1393.38 58
1393.47 57
1393.55 55
1393.64 55
1393.73 54
1393.81 53
1393.90 52
1393.98 50
1394.07 47
1394.15 42
1394.24 36
1394.32 29
1394.41 22
1394.49 15
1394.58 9
1394.67 4
1394.75 0
1394.84 0
1394.92 0
1395.01 0
1395.09 0
1395.18 0
1395.26 0
1395.35 0
1395.44 0
1395.52 5
1395.61 10
1395.69 15
1395.78 20
1395.86 26
1395.95 31
1396.03 37
1396.12 42
1396.21 46
1396.29 50
1396.38 52
1396.46 54
1396.55 55
1396.63 54
1396.72 52
1396.81 49
1396.89 44
1396.98 39
1397.06 33
1397.15 27
1397.23 22
1397.32 20
1397.40 20
1397.49 21
1397.58 24
1397.66 27
1397.75 28
1397.83 27
1397.92 24
1398.00 20
1398.09 16
1398.18 16
1398.26 20
1398.35 28
1398.43 41
1398.52 56
1398.60 72
1398.69 87
1398.77 99
1398.86 107
1398.95 111
1399.03 110
1399.12 107
1399.20 101
1399.29 94
1399.37 87
1399.46 81
1399.55 76
1399.63 73
1399.72 70
1399.80 68
1399.89 66
1399.97 63
1400.06 61
1400.15 58
1400.23 55
1400.32 53
1400.40 52
1400.49 53
1400.57 54
1400.66 57
1400.75 60
1400.83 63
1400.92 67
1401.00 71
1401.09 74
1401.17 76
1401.26 77
1401.35 77
1401.43 76
1401.52 73
1401.60 70
1401.69 67
1401.77 65
1401.86 62
1401.95 59
1402.03 55
1402.12 51
1402.20 46
1402.29 41
1402.37 35
1402.46 30
1402.55 25
1402.63 20
1402.72 15
1402.80 9
1402.89 3
1402.98 0
1403.06 0
1403.15 0
1403.23 0
1403.32 0
1403.40 3
1403.49 10
1403.58 17
1403.66 24
1403.75 31
1403.83 37
1403.92 42
1404.01 44
1404.09 43
1404.18 38
1404.26 31
1404.35 21
1404.43 11
1404.52 1
1404.61 0
1404.69 0
1404.78 0
1404.86 0
1404.95 0
1405.04 0
1405.12 0
1405.21 3
1405.29 6
1405.38 8
1405.46 9
1405.55 10
1405.64 11
1405.72 12
1405.81 13
1405.89 13
1405.98 13
1406.07 13
1406.15 14
1406.24 15
1406.32 18
1406.41 21
1406.50 24
1406.58 28
1406.67 31
1406.75 35
1406.84 38
1406.92 42
1407.01 47
1407.10 52
1407.18 56
1407.27 60
1407.35 62
1407.44 62
1407.53 58
1407.61 52
1407.70 44
1407.78 36
1407.87 28
1407.96 23
1408.04 20
1408.13 20
1408.21 22
1408.30 25
1408.39 29
1408.47 33
1408.56 36
1408.64 38
1408.73 40
1408.82 42
1408.90 45
1408.99 51
1409.07 59
1409.16 68
1409.25 78
1409.33 86
1409.42 91
1409.50 92
1409.59 87
1409.68 79
1409.76 70
1409.85 60
1409.93 53
1410.02 49
1410.11 49
1410.19 54
1410.28 61
1410.36 71
1410.45 80
1410.54 87
1410.62 92
1410.71 93
1410.79 92
1410.88 89
1410.97 85
1411.05 83
1411.14 81
1411.22 81
1411.31 82
1411.40 83
1411.48 83
1411.57 82
1411.65 82
1411.74 83
1411.83 87
1411.91 95
1412.00 104
1412.08 115
1412.17 125
1412.26 130
1412.34 130
1412.43 123
1412.51 110
1412.60 93
1412.69 75
1412.77 59
1412.86 48
1412.94 42
1413.03 43
1413.12 48
1413.20 56
1413.29 65
1413.38 73
1413.46 78
1413.55 80
1413.63 80
1413.72 77
1413.81 73
1413.89 69
1413.98 65
1414.06 62
1414.15 59
1414.24 56
1414.32 52
1414.41 46
1414.50 38
1414.58 29
1414.67 20
1414.75 11
1414.84 3
1414.93 0
1415.01 0
1415.10 0
1415.18 0
1415.27 0
1415.36 4
1415.44 7
1415.53 10
1415.62 12
1415.70 12
1415.79 12
1415.87 11
1415.96 12
1416.05 16
1416.13 23
1416.22 33
1416.30 45
1416.39 57
1416.48 67
1416.56 74
1416.65 77
1416.74 76
1416.82 71
1416.91 66
1416.99 61
1417.08 58
1417.17 58
1417.25 62
1417.34 69
1417.43 76
1417.51 83
1417.60 88
1417.68 90
1417.77 88
1417.86 85
1417.94 79
1418.03 74
1418.12 68
1418.20 63
1418.29 58
1418.37 53
1418.46 47
1418.55 41
1418.63 33
1418.72 26
1418.81 21
1418.89 19
1418.98 19
1419.06 23
1419.15 29
1419.24 38
1419.32 48
1419.41 58
1419.50 68
1419.58 76
1419.67 83
1419.75 88
1419.84 91
1419.93 92
1420.01 92
1420.10 92
1420.19 93
1420.27 94
1420.36 95
1420.45 95
1420.53 93
1420.62 89
1420.70 82
1420.79 74
1420.88 68
1420.96 66
1421.05 69
1421.14 78
1421.22 91
1421.31 107
1421.39 122
1421.48 133
1421.57 138
1421.65 136
1421.74 127
1421.83 112
1421.91 94
1422.00 77
1422.09 64
1422.17 55
1422.26 53
1422.35 56
1422.43 62
1422.52 69
1422.60 75
1422.69 79
1422.78 80
1422.86 80
1422.95 79
1423.04 80
1423.12 85
1423.21 94
1423.30 107
1423.38 123
1423.47 142
1423.55 161
1423.64 177
1423.73 188
1423.81 193
1423.90 194
1423.99 190
1424.07 184
1424.16 178
1424.25 173
1424.33 171
1424.42 171
1424.51 173
1424.59 176
1424.68 180
1424.76 183
1424.85 185
1424.94 188
1425.02 189
1425.11 191
1425.20 191
1425.28 191
1425.37 190
1425.46 188
1425.54 186
1425.63 185
1425.72 186
1425.80 189
1425.89 194
1425.98 202
1426.06 211
1426.15 221
1426.23 230
1426.32 237
1426.41 241
1426.49 241
1426.58 238
1426.67 231
1426.75 222
1426.84 211
1426.93 200
1427.01 190
1427.10 183
1427.19 177
1427.27 174
1427.36 170
1427.45 167
1427.53 162
1427.62 156
1427.71 149
1427.79 141
1427.88 133
1427.97 124
1428.05 116
1428.14 106
1428.23 94
1428.31 80
1428.40 64
1428.48 46
1428.57 29
1428.66 14
1428.74 2
1428.83 0
1428.92 0
1429.00 0
1429.09 0
1429.18 0
1429.26 0
1429.35 0
1429.44 0
1429.52 0
1429.61 6
1429.70 19
1429.78 35
1429.87 53
1429.96 71
1430.04 87
1430.13 99
1430.22 107
1430.30 111
1430.39 110
1430.48 106
1430.56 98
1430.65 88
1430.74 75
1430.82 61
1430.91 46
1431.00 31
1431.08 18
1431.17 7
1431.26 0
1431.34 0
1431.43 0
1431.52 0
1431.60 4
1431.69 13
1431.78 24
1431.86 36
1431.95 46
1432.04 54
1432.12 58
1432.21 58
1432.30 53
1432.38 46
1432.47 38
1432.56 32
1432.64 29
1432.73 33
1432.82 42
1432.90 56
1432.99 74
1433.08 93
1433.16 113
1433.25 131
1433.34 147
1433.42 159
1433.51 168
1433.60 173
1433.68 174
1433.77 172
1433.86 170
1433.94 168
1434.03 168
1434.12 170
1434.20 176
1434.29 185
1434.38 195
1434.46 204
1434.55 210
1434.64 213
1434.72 212
1434.81 207
1434.90 200
1434.98 191
1435.07 182
1435.16 175
1435.25 172
1435.33 172
1435.42 175
1435.51 180
1435.59 186
1435.68 194
1435.77 202
1435.85 211
1435.94 221
1436.03 234
1436.11 248
1436.20 263
1436.29 276
1436.37 284
1436.46 288
1436.55 286
1436.63 280
1436.72 271
1436.81 261
1436.89 252
1436.98 246
1437.07 242
1437.15 240
1437.24 240
1437.33 241
1437.42 243
1437.50 247
1437.59 253
1437.68 261
1437.76 270
1437.85 279
1437.94 286
1438.02 290
1438.11 291
1438.20 288
1438.28 283
1438.37 275
1438.46 267
1438.54 260
1438.63 256
1438.72 255
1438.81 257
1438.89 262
1438.98 270
1439.07 279
1439.15 289
1439.24 299
1439.33 308
1439.41 315
1439.50 319
1439.59 321
1439.67 319
1439.76 315
1439.85 309
1439.93 301
1440.02 291
1440.11 281
1440.20 272
1440.28 265
1440.37 262
1440.46 261
1440.54 263
1440.63 267
1440.72 272
1440.80 276
1440.89 279
1440.98 281
1441.06 282
1441.15 284
1441.24 287
1441.33 289
1441.41 291
1441.50 291
1441.59 290
1441.67 285
1441.76 279
1441.85 271
1441.93 264
1442.02 257
1442.11 252
1442.20 250
1442.28 249
1442.37 249
1442.46 250
1442.54 249
1442.63 247
1442.72 244
1442.80 239
1442.89 232
1442.98 226
1443.07 219
1443.15 211
1443.24 202
1443.33 192
1443.41 181
1443.50 169
1443.59 157
1443.67 146
1443.76 138
1443.85 133
1443.94 130
1444.02 128
1444.11 124
1444.20 118
1444.28 110
1444.37 99
1444.46 87
1444.54 77
1444.63 70
1444.72 70
1444.81 77
1444.89 91
1444.98 111
1445.07 135
1445.15 162
1445.24 189
1445.33 214
1445.42 235
1445.50 250
1445.59 260
1445.68 265
1445.76 265
1445.85 262
1445.94 258
1446.03 254
1446.11 249
1446.20 244
1446.29 238
1446.37 229
1446.46 218
1446.55 205
1446.63 191
1446.72 179
1446.81 171
1446.90 167
1446.98 168
1447.07 172
1447.16 177
1447.24 178
1447.33 175
1447.42 166
1447.51 152
1447.59 135
1447.68 118
1447.77 105
1447.85 98
1447.94 97
1448.03 102
1448.12 112
1448.20 123
1448.29 135
1448.38 145
1448.47 153
1448.55 159
1448.64 164
1448.73 169
1448.81 174
1448.90 180
1448.99 185
1449.08 190
1449.16 194
1449.25 194
1449.34 192
1449.42 188
1449.51 182
1449.60 177
1449.69 173
1449.77 171
1449.86 172
1449.95 176
1450.03 182
1450.12 187
1450.21 193
1450.30 197
1450.38 199
1450.47 199
1450.56 196
1450.65 192
1450.73 187
1450.82 182
1450.91 178
1450.99 177
1451.08 179
1451.17 185
1451.26 195
1451.34 207
1451.43 220
1451.52 231
1451.60 240
1451.69 246
1451.78 248
1451.87 247
1451.95 245
1452.04 241
1452.13 238
1452.22 235
1452.30 232
1452.39 229
1452.48 226
1452.57 222
1452.65 216
1452.74 208
1452.83 200
1452.91 191
1453.00 182
1453.09 176
1453.18 172
1453.26 172
1453.35 176
1453.44 181
1453.53 187
1453.61 191
1453.70 192
1453.79 189
1453.87 182
1453.96 171
1454.05 159
1454.14 148
1454.22 139
1454.31 134
1454.40 132
1454.49 133
1454.57 137
1454.66 141
1454.75 143
1454.84 144
1454.92 142
1455.01 138
1455.10 133
1455.19 128
1455.27 125
1455.36 125
1455.45 127
1455.53 132
1455.62 139
1455.71 145
1455.80 151
1455.88 156
1455.97 160
1456.06 164
1456.15 169
1456.23 174
1456.32 181
1456.41 188
1456.50 193
1456.58 196
1456.67 194
1456.76 187
1456.85 176
1456.93 163
1457.02 150
1457.11 137
1457.20 128
1457.28 122
1457.37 120
1457.46 121
1457.55 124
1457.63 129
1457.72 136
1457.81 144
1457.89 152
1457.98 160
1458.07 165
1458.16 168
1458.24 169
1458.33 167
1458.42 165
1458.51 164
1458.59 166
1458.68 171
1458.77 179
1458.86 188
1458.94 198
1459.03 207
1459.12 214
1459.21 218
1459.29 220
1459.38 220
1459.47 219
1459.56 216
1459.64 212
1459.73 208
1459.82 204
1459.91 201
1459.99 199
1460.08 198
1460.17 198
1460.26 199
1460.34 200
1460.43 202
1460.52 204
1460.61 207
1460.69 211
1460.78 215
1460.87 220
1460.96 225
1461.05 230
1461.13 235
1461.22 240
1461.31 243
1461.40 245
1461.48 246
1461.57 244
1461.66 242
1461.75 239
1461.83 236
1461.92 231
1462.01 226
1462.10 218
1462.18 209
1462.27 199
1462.36 190
1462.45 182
1462.53 176
1462.62 173
1462.71 172
1462.80 172
1462.88 173
1462.97 174
1463.06 173
1463.15 170
1463.23 165
1463.32 157
1463.41 148
1463.50 138
1463.59 129
1463.67 122
1463.76 117
1463.85 116
1463.94 118
1464.02 121
1464.11 125
1464.20 129
1464.29 133
1464.37 139
1464.46 145
1464.55 155
1464.64 167
1464.72 180
1464.81 194
1464.90 206
1464.99 217
1465.08 225
1465.16 230
1465.25 233
1465.34 234
1465.43 234
1465.51 232
1465.60 229
1465.69 225
1465.78 219
1465.86 212
1465.95 204
1466.04 197
1466.13 191
1466.22 187
1466.30 185
1466.39 185
1466.48 186
1466.57 187
1466.65 187
1466.74 187
1466.83 187
1466.92 186
1467.00 187
1467.09 189
1467.18 193
1467.27 196
1467.36 199
1467.44 200
1467.53 199
1467.62 196
1467.71 190
1467.79 183
1467.88 175
1467.97 167
1468.06 159
1468.15 151
1468.23 144
1468.32 138
1468.41 133
1468.50 130
1468.58 128
1468.67 128
1468.76 129
1468.85 129
1468.94 128
1469.02 124
1469.11 118
1469.20 110
1469.29 102
1469.37 95
1469.46 91
1469.55 90
1469.64 92
1469.73 96
1469.81 101
1469.90 104
1469.99 106
1470.08 106
1470.16 106
1470.25 106
1470.34 108
1470.43 112
1470.52 118
1470.60 125
1470.69 133
1470.78 141
1470.87 148
1470.96 154
1471.04 157
1471.13 158
1471.22 157
1471.31 155
1471.39 154
1471.48 154
1471.57 155
1471.66 157
1471.75 160
1471.83 162
1471.92 162
1472.01 159
1472.10 155
1472.19 149
1472.27 145
1472.36 141
1472.45 139
1472.54 138
1472.62 139
1472.71 142
1472.80 145
1472.89 149
1472.98 152
1473.06 156
1473.15 158
1473.24 160
1473.33 160
1473.42 159
1473.50 157
1473.59 154
1473.68 150
1473.77 146
1473.86 141
1473.94 135
1474.03 126
1474.12 115
1474.21 101
1474.30 85
1474.38 66
1474.47 45
1474.56 24
1474.65 4
1474.73 0
1474.82 0
1474.91 0
1475.00 0
1475.09 0
1475.17 0
1475.26 0
1475.35 0
1475.44 10
1475.53 33
1475.61 58
1475.70 82
1475.79 105
1475.88 124
1475.97 138
1476.05 147
1476.14 149
1476.23 148
1476.32 145
1476.41 141
1476.49 138
1476.58 135
1476.67 134
1476.76 134
1476.85 134
1476.93 134
1477.02 132
1477.11 129
1477.20 124
1477.29 116
1477.37 104
1477.46 90
1477.55 76
1477.64 63
1477.73 55
1477.82 55
1477.90 63
1477.99 80
1478.08 104
1478.17 132
1478.26 160
1478.34 186
1478.43 208
1478.52 224
1478.61 236
1478.70 245
1478.78 251
1478.87 255
1478.96 257
1479.05 256
1479.14 251
1479.22 243
1479.31 233
1479.40 224
1479.49 216
1479.58 212
1479.66 211
1479.75 212
1479.84 215
1479.93 216
1480.02 214
1480.11 210
1480.19 203
1480.28 195
1480.37 188
1480.46 184
1480.55 183
1480.63 185
1480.72 188
1480.81 193
1480.90 196
1480.99 197
1481.07 194
1481.16 188
1481.25 180
1481.34 170
1481.43 161
1481.52 154
1481.60 149
1481.69 147
1481.78 146
1481.87 146
1481.96 145
1482.04 143
1482.13 139
1482.22 135
1482.31 131
1482.40 127
1482.49 125
1482.57 123
1482.66 121
1482.75 119
1482.84 115
1482.93 109
1483.01 101
1483.10 93
1483.19 86
1483.28 81
1483.37 79
1483.46 78
1483.54 79
1483.63 79
1483.72 78
1483.81 75
1483.90 69
1483.99 62
1484.07 54
1484.16 46
1484.25 38
1484.34 32
1484.43 26
1484.51 21
1484.60 16
1484.69 12
1484.78 9
1484.87 7
1484.96 6
1485.04 8
1485.13 13
1485.22 21
1485.31 34
1485.40 51
1485.49 70
1485.57 90
1485.66 108
1485.75 122
1485.84 131
1485.93 134
1486.02 130
1486.10 121
1486.19 107
1486.28 90
1486.37 71
1486.46 53
1486.55 35
1486.63 19
1486.72 5
1486.81 0
1486.90 0
1486.99 0
1487.08 0
1487.16 0
1487.25 9
1487.34 23
1487.43 38
1487.52 51
1487.61 62
1487.69 70
1487.78 74
1487.87 76
1487.96 77
1488.05 77
1488.14 76
1488.22 74
1488.31 71
1488.40 67
1488.49 62
1488.58 55
1488.67 47
1488.75 38
1488.84 27
1488.93 14
1489.02 0
1489.11 0
1489.20 0
1489.28 0
1489.37 0
1489.46 0
1489.55 0
1489.64 0
1489.73 3
1489.81 18
1489.90 33
1489.99 45
1490.08 54
1490.17 62
1490.26 67
1490.35 72
1490.43 76
1490.52 79
1490.61 81
1490.70 81
1490.79 80
1490.88 76
1490.96 70
1491.05 61
1491.14 51
1491.23 41
1491.32 33
1491.41 29
1491.49 29
1491.58 35
1491.67 45
1491.76 58
1491.85 72
1491.94 84
1492.03 94
1492.11 100
1492.20 103
1492.29 104
1492.38 105
1492.47 108
1492.56 114
1492.65 122
1492.73 131
1492.82 140
1492.91 148
1493.00 153
1493.09 154
1493.18 152
1493.26 149
1493.35 146
1493.44 142
1493.53 139
1493.62 136
1493.71 133
1493.80 128
1493.88 122
1493.97 114
1494.06 104
1494.15 92
1494.24 80
1494.33 68
1494.42 57
1494.50 50
1494.59 47
1494.68 49
1494.77 55
1494.86 66
1494.95 80
1495.04 94
1495.12 108
1495.21 120
1495.30 129
1495.39 135
1495.48 139
1495.57 141
1495.66 141
1495.74 140
1495.83 136
1495.92 130
1496.01 122
1496.10 113
1496.19 104
1496.28 99
1496.36 98
1496.45 104
1496.54 114
1496.63 129
1496.72 143
1496.81 155
1496.90 162
1496.98 163
1497.07 158
1497.16 149
1497.25 138
1497.34 127
1497.43 117
1497.52 108
1497.60 99
1497.69 91
1497.78 83
1497.87 77
1497.96 72
1498.05 72
1498.14 75
1498.23 81
1498.31 90
1498.40 99
1498.49 108
1498.58 114
1498.67 118
1498.76 120
1498.85 120
1498.93 118
1499.02 116
1499.11 114
1499.20 112
1499.29 112
1499.38 113
1499.47 117
1499.56 123
1499.64 130
1499.73 138
1499.82 144
1499.91 147
1500.00 148
1500.09 145
1500.18 140
1500.27 134
1500.35 127
1500.44 121
1500.53 114
1500.62 107
1500.71 99
1500.80 90
1500.89 80
1500.98 71
1501.06 65
1501.15 62
1501.24 64
1501.33 71
1501.42 83
1501.51 99
1501.60 117
1501.69 135
1501.77 151
1501.86 164
1501.95 174
1502.04 183
1502.13 190
1502.22 198
1502.31 208
1502.40 218
1502.48 228
1502.57 236
1502.66 240
1502.75 240
1502.84 236
1502.93 230
1503.02 225
1503.11 221
1503.19 220
1503.28 221
1503.37 221
1503.46 219
1503.55 212
1503.64 201
1503.73 185
1503.82 167
1503.90 147
1503.99 129
1504.08 113
1504.17 101
1504.26 94
1504.35 90
1504.44 89
1504.53 90
1504.62 92
1504.70 92
1504.79 92
1504.88 91
1504.97 92
1505.06 94
1505.15 101
1505.24 111
1505.33 124
1505.42 139
1505.50 153
1505.59 165
1505.68 175
1505.77 183
1505.86 190
1505.95 196
1506.04 204
1506.13 212
1506.22 219
1506.30 223
1506.39 225
1506.48 224
1506.57 220
1506.66 215
1506.75 211
1506.84 210
1506.93 212
1507.02 219
1507.10 228
1507.19 240
1507.28 251
1507.37 262
1507.46 272
1507.55 280
1507.64 287
1507.73 293
1507.82 300
1507.90 306
1507.99 310
1508.08 313
1508.17 314
1508.26 313
1508.35 312
1508.44 313
1508.53 316
1508.62 322
1508.71 331
1508.79 340
1508.88 348
1508.97 352
1509.06 352
1509.15 347
1509.24 337
1509.33 323
1509.42 306
1509.51 289
1509.60 271
1509.68 253
1509.77 237
1509.86 224
1509.95 213
1510.04 204
1510.13 197
1510.22 191
1510.31 186
1510.40 180
1510.49 175
1510.57 170
1510.66 165
1510.75 160
1510.84 155
1510.93 149
1511.02 140
1511.11 130
1511.20 117
1511.29 104
1511.38 90
1511.46 80
1511.55 74
1511.64 74
1511.73 80
1511.82 91
1511.91 106
1512.00 120
1512.09 133
1512.18 141
1512.27 145
1512.36 144
1512.44 139
1512.53 134
1512.62 128
1512.71 123
1512.80 119
1512.89 116
1512.98 112
1513.07 107
1513.16 103
1513.25 99
1513.34 95
1513.42 94
1513.51 93
1513.60 94
1513.69 95
1513.78 96
1513.87 96
1513.96 97
1514.05 99
1514.14 102
1514.23 107
1514.32 113
1514.40 120
1514.49 128
1514.58 136
1514.67 143
1514.76 148
1514.85 152
1514.94 152
1515.03 150
1515.12 146
1515.21 140
1515.30 134
1515.39 129
1515.47 127
1515.56 127
1515.65 129
1515.74 133
1515.83 139
1515.92 145
1516.01 150
1516.10 154
1516.19 157
1516.28 158
1516.37 158
1516.46 157
1516.54 156
1516.63 155
1516.72 158
1516.81 165
1516.90 176
1516.99 193
1517.08 213
1517.17 234
1517.26 254
1517.35 270
1517.44 281
1517.53 288
1517.62 292
1517.70 295
1517.79 299
1517.88 303
1517.97 308
1518.06 312
1518.15 314
1518.24 313
1518.33 308
1518.42 301
1518.51 292
1518.60 283
1518.69 273
1518.78 263
1518.86 254
1518.95 246
1519.04 239
1519.13 233
1519.22 228
1519.31 225
1519.40 222
1519.49 221
1519.58 219
1519.67 216
1519.76 211
1519.85 201
1519.94 187
1520.03 169
1520.11 146
1520.20 122
1520.29 100
1520.38 82
1520.47 71
1520.56 68
1520.65 72
1520.74 81
1520.83 91
1520.92 99
1521.01 103
1521.10 102
1521.19 97
1521.28 89
1521.37 82
1521.45 76
1521.54 73
1521.63 72
1521.72 75
1521.81 81
1521.90 89
1521.99 99
1522.08 111
1522.17 125
1522.26 140
1522.35 155
1522.44 168
1522.53 179
1522.62 185
1522.71 187
1522.80 182
1522.88 173
1522.97 160
1523.06 146
1523.15 135
1523.24 127
1523.33 126
1523.42 131
1523.51 140
1523.60 152
1523.69 165
1523.78 177
1523.87 186
1523.96 190
1524.05 190
1524.14 187
1524.23 182
1524.32 176
1524.40 171
1524.49 169
1524.58 171
1524.67 176
1524.76 183
1524.85 191
1524.94 199
1525.03 206
1525.12 209
1525.21 210
1525.30 207
1525.39 203
1525.48 198
1525.57 192
1525.66 186
1525.75 180
1525.84 173
1525.93 165
1526.01 155
1526.10 143
1526.19 128
1526.28 112
1526.37 95
1526.46 77
1526.55 61
1526.64 47
1526.73 36
1526.82 29
1526.91 27
1527.00 29
1527.09 34
1527.18 40
1527.27 47
1527.36 52
1527.45 55
1527.54 55
1527.63 52
1527.72 45
1527.80 38
1527.89 29
1527.98 20
1528.07 12
1528.16 3
1528.25 0
1528.34 0
1528.43 0
1528.52 0
1528.61 0
1528.70 0
1528.79 0
1528.88 0
1528.97 5
1529.06 14
1529.15 22
1529.24 29
1529.33 35
1529.42 40
1529.51 45
1529.60 50
1529.69 54
1529.78 57
1529.86 58
1529.95 57
1530.04 53
1530.13 49
1530.22 44
1530.31 40
1530.40 40
1530.49 43
1530.58 51
1530.67 63
1530.76 77
1530.85 91
1530.94 102
1531.03 109
1531.12 111
1531.21 106
1531.30 98
1531.39 87
1531.48 74
1531.57 63
1531.66 53
1531.75 46
1531.84 41
1531.93 37
1532.02 35
1532.11 32
1532.20 31
1532.28 30
1532.37 30
1532.46 31
1532.55 34
1532.64 38
1532.73 44
1532.82 51
1532.91 58
1533.00 65
1533.09 73
1533.18 81
1533.27 91
1533.36 100
1533.45 109
1533.54 116
1533.63 122
1533.72 124
1533.81 124
1533.90 122
1533.99 118
1534.08 114
1534.17 110
1534.26 106
1534.35 101
1534.44 97
1534.53 92
1534.62 86
1534.71 80
1534.80 75
1534.89 72
1534.98 73
1535.07 78
1535.16 88
1535.24 103
1535.33 120
1535.42 136
1535.51 148
1535.60 153
1535.69 151
1535.78 141
1535.87 126
1535.96 108
1536.05 92
1536.14 79
1536.23 72
1536.32 72
1536.41 79
1536.50 90
1536.59 105
1536.68 120
1536.77 133
1536.86 143
1536.95 148
1537.04 148
1537.13 143
1537.22 134
1537.31 123
1537.40 112
1537.49 100
1537.58 89
1537.67 77
1537.76 65
1537.85 52
1537.94 40
1538.03 28
1538.12 20
1538.21 17
1538.30 21
1538.39 32
1538.48 51
1538.57 76
1538.66 107
1538.75 139
1538.84 171
1538.93 199
1539.02 221
1539.11 233
1539.20 236
1539.29 231
1539.38 220
1539.47 207
1539.56 195
1539.65 186
1539.74 182
1539.83 181
1539.92 183
1540.01 184
1540.10 184
1540.19 180
1540.28 173
1540.36 162
1540.45 150
1540.54 139
1540.63 131
1540.72 129
1540.81 133
1540.90 142
1540.99 155
1541.08 169
1541.17 180
1541.26 187
1541.35 188
1541.44 183
1541.53 175
1541.62 165
1541.71 156
1541.80 149
1541.89 144
1541.98 140
1542.07 137
1542.16 133
1542.25 126
1542.34 117
1542.43 105
1542.52 91
1542.61 77
1542.70 65
1542.79 54
1542.88 47
1542.97 46
1543.06 50
1543.15 59
1543.24 73
1543.33 90
1543.42 111
1543.51 133
1543.60 155
1543.69 176
1543.78 193
1543.87 207
1543.96 217
1544.05 222
1544.14 222
1544.23 219
1544.32 212
1544.41 205
1544.50 197
1544.59 189
1544.68 183
1544.77 177
1544.86 173
1544.95 167
1545.04 161
1545.13 153
1545.22 143
1545.31 130
1545.40 118
1545.49 106
1545.58 97
1545.67 93
1545.76 92
1545.85 96
1545.94 101
1546.03 106
1546.12 111
1546.21 113
1546.30 114
1546.39 113
1546.48 112
1546.57 111
1546.66 110
1546.75 108
1546.84 106
1546.93 102
1547.02 96
1547.11 90
1547.20 84
1547.29 79
1547.38 77
1547.48 79
1547.57 86
1547.66 96
1547.75 109
1547.84 121
1547.93 132
1548.02 138
1548.11 141
1548.20 140
1548.29 137
1548.38 135
1548.47 134
1548.56 136
1548.65 140
1548.74 145
1548.83 150
1548.92 153
1549.01 155
1549.10 156
1549.19 157
1549.28 159
1549.37 163
1549.46 166
1549.55 168
1549.64 167
1549.73 160
1549.82 149
1549.91 134
1550.00 119
1550.09 107
1550.18 101
1550.27 103
1550.36 111
1550.45 124
1550.54 136
1550.63 145
1550.72 150
1550.81 150
1550.90 146
1550.99 140
1551.08 134
1551.17 130
1551.26 128
1551.35 126
1551.44 123
1551.53 118
1551.62 109
1551.71 98
1551.80 85
1551.89 71
1551.98 58
1552.07 48
1552.16 42
1552.25 39
1552.34 39
1552.43 40
1552.53 41
1552.62 40
1552.71 38
1552.80 35
1552.89 31
1552.98 28
1553.07 25
1553.16 24
1553.25 23
1553.34 22
1553.43 21
1553.52 18
1553.61 15
1553.70 13
1553.79 11
1553.88 11
1553.97 14
1554.06 20
1554.15 29
1554.24 40
1554.33 52
1554.42 65
1554.51 78
1554.60 91
1554.69 104
1554.78 116
1554.87 128
1554.96 141
1555.05 154
1555.14 166
1555.23 177
1555.32 185
1555.41 191
1555.50 193
1555.60 192
1555.69 189
1555.78 184
1555.87 178
1555.96 170
1556.05 163
1556.14 154
1556.23 145
1556.32 136
1556.41 127
1556.50 120
1556.59 114
1556.68 110
1556.77 107
1556.86 105
1556.95 105
1557.04 106
1557.13 110
1557.22 115
1557.31 123
1557.40 134
1557.49 146
1557.58 156
1557.67 164
1557.76 169
1557.85 168
1557.95 163
1558.04 153
1558.13 141
1558.22 128
1558.31 117
1558.40 108
1558.49 103
1558.58 103
1558.67 106
1558.76 113
1558.85 121
1558.94 130
1559.03 137
1559.12 141
1559.21 143
1559.30 142
1559.39 139
1559.48 133
1559.57 127
1559.66 121
1559.75 116
1559.84 110
1559.93 105
1560.03 100
1560.12 94
1560.21 87
1560.30 79
1560.39 70
1560.48 60
1560.57 50
1560.66 40
1560.75 30
1560.84 20
1560.93 11
1561.02 4
1561.11 0
1561.20 0
1561.29 0
1561.38 0
1561.47 0
1561.56 0
1561.65 0
1561.74 5
1561.84 12
1561.93 17
1562.02 18
1562.11 16
1562.20 9
1562.29 1
1562.38 0
1562.47 0
1562.56 0
1562.65 0
1562.74 0
1562.83 9
1562.92 21
1563.01 32
1563.10 42
1563.19 49
1563.28 52
1563.37 53
1563.46 49
1563.56 42
1563.65 33
1563.74 23
1563.83 13
1563.92 5
1564.01 0
1564.10 0
1564.19 0
1564.28 0
1564.37 4
1564.46 10
1564.55 16
1564.64 24
1564.73 33
1564.82 44
1564.91 55
1565.01 66
1565.10 76
1565.19 82
1565.28 86
1565.37 85
1565.46 81
1565.55 75
1565.64 69
1565.73 65
1565.82 65
1565.91 68
1566.00 74
1566.09 83
1566.18 92
1566.27 102
1566.36 109
1566.46 115
1566.55 119
1566.64 122
1566.73 125
1566.82 128
1566.91 131
1567.00 137
1567.09 144
1567.18 152
1567.27 160
1567.36 169
1567.45 177
1567.54 185
1567.63 193
1567.72 201
1567.82 209
1567.91 217
1568.00 224
1568.09 228
1568.18 228
1568.27 225
1568.36 218
1568.45 211
1568.54 204
1568.63 199
1568.72 197
1568.81 197
1568.90 198
1568.99 199
1569.09 199
1569.18 196
1569.27 191
1569.36 184
1569.45 176
1569.54 168
1569.63 161
1569.72 154
1569.81 148
1569.90 143
1569.99 139
1570.08 135
1570.17 132
1570.27 130
1570.36 130
1570.45 132
1570.54 136
1570.63 142
1570.72 150
1570.81 158
1570.90 167
1570.99 175
1571.08 182
1571.17 186
1571.26 189
1571.35 189
1571.45 187
1571.54 184
1571.63 181
1571.72 179
1571.81 179
1571.90 181
1571.99 183
1572.08 187
1572.17 191
1572.26 195
1572.35 199
1572.44 204
1572.54 209
1572.63 215
1572.72 219
1572.81 221
1572.90 222
1572.99 220
1573.08 217
1573.17 215
1573.26 216
1573.35 219
1573.44 225
1573.53 233
1573.63 241
1573.72 248
1573.81 252
1573.90 253
1573.99 250
1574.08 245
1574.17 238
1574.26 227
1574.35 215
1574.44 201
1574.53 185
1574.63 169
1574.72 156
1574.81 147
1574.90 144
1574.99 148
1575.08 158
1575.17 173
1575.26 191
1575.35 209
1575.44 223
1575.53 232
1575.63 235
1575.72 231
1575.81 222
1575.90 207
1575.99 189
1576.08 169
1576.17 149
1576.26 128
1576.35 109
1576.44 92
1576.53 78
1576.63 67
1576.72 59
1576.81 54
1576.90 52
1576.99 52
1577.08 54
1577.17 58
1577.26 62
1577.35 67
1577.44 72
1577.54 77
1577.63 82
1577.72 84
1577.81 82
1577.90 77
1577.99 68
1578.08 56
1578.17 44
1578.26 33
1578.35 26
1578.44 24
1578.54 27
1578.63 31
1578.72 36
1578.81 39
1578.90 37
1578.99 30
1579.08 19
1579.17 5
1579.26 0
1579.36 0
1579.45 0
1579.54 0
1579.63 0
1579.72 0
1579.81 0
1579.90 0
1579.99 12
1580.08 24
1580.17 35
1580.27 44
1580.36 52
1580.45 59
1580.54 65
1580.63 69
1580.72 73
1580.81 74
1580.90 74
1580.99 71
1581.09 67
1581.18 62
1581.27 56
1581.36 48
1581.45 41
1581.54 33
1581.63 27
1581.72 24
1581.81 22
1581.90 23
1582.00 25
1582.09 27
1582.18 28
1582.27 26
1582.36 22
1582.45 17
1582.54 14
1582.63 13
1582.73 17
1582.82 24
1582.91 35
1583.00 48
1583.09 59
1583.18 68
1583.27 72
1583.36 71
1583.45 68
1583.55 63
1583.64 60
1583.73 59
1583.82 64
1583.91 74
1584.00 89
1584.09 107
1584.18 126
1584.27 143
1584.37 159
1584.46 170
1584.55 177
1584.64 181
1584.73 183
1584.82 183
1584.91 181
1585.00 177
1585.10 170
1585.19 160
1585.28 147
1585.37 130
1585.46 112
1585.55 94
1585.64 79
1585.73 68
1585.82 62
1585.92 61
1586.01 65
1586.10 71
1586.19 78
1586.28 84
1586.37 88
1586.46 91
1586.55 93
1586.65 95
1586.74 98
1586.83 104
1586.92 110
1587.01 114
1587.10 116
1587.19 113
1587.28 105
1587.38 92
1587.47 75
1587.56 55
1587.65 37
1587.74 20
1587.83 7
1587.92 0
1588.01 0
1588.11 0
1588.20 0
1588.29 0
1588.38 0
1588.47 0
1588.56 0
1588.65 0
1588.75 5
1588.84 16
1588.93 29
1589.02 43
1589.11 57
1589.20 71
1589.29 85
1589.38 98
1589.48 110
1589.57 120
1589.66 127
1589.75 131
1589.84 130
1589.93 127
1590.02 123
1590.11 118
1590.21 115
1590.30 114
1590.39 117
1590.48 120
1590.57 124
1590.66 126
1590.75 125
1590.85 120
1590.94 111
1591.03 100
1591.12 88
1591.21 78
1591.30 72
1591.39 70
1591.49 75
1591.58 86
1591.67 103
1591.76 123
1591.85 146
1591.94 168
1592.03 187
1592.13 201
1592.22 210
1592.31 212
1592.40 210
1592.49 204
1592.58 196
1592.67 189
1592.76 184
1592.86 180
1592.95 178
1593.04 176
1593.13 171
1593.22 162
1593.31 150
1593.40 134
1593.50 116
1593.59 100
1593.68 88
1593.77 80
1593.86 78
1593.95 80
1594.05 86
1594.14 94
1594.23 103
1594.32 111
1594.41 118
1594.50 124
1594.59 130
1594.69 135
1594.78 138
1594.87 140
1594.96 140
1595.05 138
1595.14 136
1595.23 132
1595.33 130
1595.42 128
1595.51 127
1595.60 126
1595.69 123
1595.78 118
1595.87 109
1595.97 99
1596.06 87
1596.15 77
1596.24 70
1596.33 67
1596.42 67
1596.52 71
1596.61 75
1596.70 79
1596.79 81
1596.88 82
1596.97 82
1597.06 81
1597.16 80
1597.25 79
1597.34 79
1597.43 77
1597.52 74
1597.61 70
1597.71 63
1597.80 55
1597.89 45
1597.98 34
1598.07 22
1598.16 10
1598.25 0
1598.35 0
1598.44 0
1598.53 0
1598.62 0
1598.71 0
1598.80 0
1598.90 0
1598.99 2
1599.08 8
1599.17 15
1599.26 21
1599.35 27
1599.45 35
1599.54 42
1599.63 50
1599.72 57
1599.81 63
1599.90 66
1600.00 68
1600.09 69
1600.18 70
1600.27 71
1600.36 73
1600.45 76
1600.54 80
1600.64 84
1600.73 86
1600.82 86
1600.91 83
1601.00 80
1601.09 76
1601.19 74
1601.28 75
1601.37 79
1601.46 88
1601.55 100
1601.64 113
1601.74 126
1601.83 136
1601.92 140
1602.01 139
1602.10 130
1602.19 116
1602.29 98
1602.38 78
1602.47 59
1602.56 42
1602.65 27
1602.74 16
1602.84 7
1602.93 1
1603.02 0
1603.11 0
1603.20 0
1603.30 0
1603.39 0
1603.48 0
1603.57 0
1603.66 0
1603.75 0
1603.85 2
1603.94 6
1604.03 10
1604.12 16
1604.21 23
1604.30 31
1604.40 40
1604.49 49
1604.58 58
1604.67 66
1604.76 70
1604.85 71
1604.95 65
1605.04 54
1605.13 39
1605.22 21
1605.31 5
1605.41 0
1605.50 0
1605.59 0
1605.68 5
1605.77 23
1605.86 44
1605.96 64
1606.05 81
1606.14 91
1606.23 95
1606.32 92
1606.42 83
1606.51 70
1606.60 55
1606.69 40
1606.78 29
1606.87 22
1606.97 22
1607.06 29
1607.15 41
1607.24 57
1607.33 72
1607.43 86
1607.52 97
1607.61 103
1607.70 107
1607.79 109
1607.88 111
1607.98 113
1608.07 115
1608.16 116
1608.25 116
1608.34 114
1608.44 110
1608.53 107
1608.62 105
1608.71 105
1608.80 107
1608.89 111
1608.99 115
1609.08 118
1609.17 118
1609.26 116
1609.35 110
1609.45 103
1609.54 94
1609.63 85
1609.72 76
1609.81 68
1609.91 60
1610.00 53
1610.09 45
1610.18 39
1610.27 33
1610.37 28
1610.46 24
1610.55 20
1610.64 17
1610.73 14
1610.82 12
1610.92 12
1611.01 15
1611.10 21
1611.19 32
1611.28 47
1611.38 64
1611.47 82
1611.56 99
1611.65 113
1611.74 124
1611.84 134
1611.93 144
1612.02 154
1612.11 167
1612.20 182
1612.30 197
1612.39 211
1612.48 223
1612.57 231
1612.66 236
1612.76 237
1612.85 234
1612.94 228
1613.03 220
1613.12 208
1613.22 195
1613.31 181
1613.40 168
1613.49 159
1613.58 154
1613.68 154
1613.77 158
1613.86 163
1613.95 169
1614.04 173
1614.14 174
1614.23 173
1614.32 168
1614.41 163
1614.50 159
1614.60 157
1614.69 158
1614.78 163
1614.87 170
1614.96 180
1615.06 190
1615.15 200
1615.24 208
1615.33 214
1615.42 216
1615.52 217
1615.61 216
1615.70 215
1615.79 213
1615.89 213
1615.98 214
1616.07 217
1616.16 219
1616.25 219
1616.35 219
1616.44 216
1616.53 211
1616.62 204
1616.71 196
1616.81 189
1616.90 182
1616.99 177
1617.08 172
1617.17 168
1617.27 166
1617.36 166
1617.45 168
1617.54 172
1617.64 178
1617.73 185
1617.82 192
1617.91 199
1618.00 204
1618.10 207
1618.19 210
1618.28 211
1618.37 212
1618.46 212
1618.56 213
1618.65 214
1618.74 214
1618.83 212
1618.93 209
1619.02 203
1619.11 192
1619.20 177
1619.29 158
1619.39 135
1619.48 111
1619.57 89
1619.66 71
1619.75 60
1619.85 58
1619.94 63
1620.03 73
1620.12 86
1620.22 97
1620.31 106
1620.40 109
1620.49 107
1620.58 102
1620.68 96
1620.77 91
1620.86 90
1620.95 93
1621.05 101
1621.14 111
1621.23 122
1621.32 130
1621.41 134
1621.51 132
1621.60 126
1621.69 118
1621.78 112
1621.88 111
1621.97 115
1622.06 125
1622.15 139
1622.24 154
1622.34 168
1622.43 180
1622.52 187
1622.61 190
1622.71 188
1622.80 180
1622.89 168
1622.98 152
1623.08 134
1623.17 116
1623.26 100
1623.35 88
1623.44 81
1623.54 78
1623.63 77
1623.72 75
1623.81 70
1623.91 63
1624.00 54
1624.09 44
1624.18 37
1624.28 33
1624.37 35
1624.46 43
1624.55 54
1624.64 70
1624.74 86
1624.83 103
1624.92 119
1625.01 133
1625.11 143
1625.20 150
1625.29 154
1625.38 155
1625.48 153
1625.57 151
1625.66 149
1625.75 148
1625.85 149
1625.94 152
1626.03 156
1626.12 162
1626.21 169
1626.31 176
1626.40 183
1626.49 190
1626.58 195
1626.68 197
1626.77 195
1626.86 189
1626.95 179
1627.05 164
1627.14 146
1627.23 127
1627.32 108
1627.42 91
1627.51 77
1627.60 66
1627.69 59
1627.79 54
1627.88 50
1627.97 46
1628.06 41
1628.15 37
1628.25 32
1628.34 28
1628.43 26
1628.52 27
1628.62 30
1628.71 37
1628.80 45
1628.89 56
1628.99 68
1629.08 81
1629.17 93
1629.26 104
1629.36 113
1629.45 119
1629.54 123
1629.63 125
1629.73 126
1629.82 127
1629.91 129
1630.00 132
1630.10 135
1630.19 135
1630.28 133
1630.37 127
1630.47 116
1630.56 103
1630.65 88
1630.74 74
1630.84 63
1630.93 57
1631.02 57
1631.11 62
1631.21 72
1631.30 84
1631.39 98
1631.48 112
1631.58 124
1631.67 135
1631.76 143
1631.85 148
1631.95 150
1632.04 151
1632.13 150
1632.22 149
1632.32 147
1632.41 146
1632.50 146
1632.59 144
1632.69 141
1632.78 135
1632.87 127
1632.96 117
1633.06 107
1633.15 98
1633.24 92
1633.34 90
1633.43 91
1633.52 92
1633.61 92
1633.71 88
1633.80 81
1633.89 69
1633.98 55
1634.08 39
1634.17 25
1634.26 14
1634.35 6
1634.45 2
1634.54 1
1634.63 1
1634.72 1
1634.82 1
1634.91 0
1635.00 0
1635.09 0
1635.19 0
1635.28 0
1635.37 0
1635.46 0
1635.56 7
1635.65 14
1635.74 21
1635.84 27
1635.93 33
1636.02 38
1636.11 42
1636.21 47
1636.30 52
1636.39 57
1636.48 63
1636.58 68
1636.67 74
1636.76 78
1636.85 82
1636.95 85
1637.04 86
1637.13 86
1637.23 84
1637.32 82
1637.41 78
1637.50 73
1637.60 67
1637.69 60
1637.78 55
1637.87 50
1637.97 46
1638.06 46
1638.15 48
1638.25 53
1638.34 59
1638.43 66
1638.52 72
1638.62 75
1638.71 76
1638.80 75
1638.89 72
1638.99 69
1639.08 68
1639.17 70
1639.27 74
1639.36 79
1639.45 86
1639.54 94
1639.64 102
1639.73 110
1639.82 117
1639.91 123
1640.01 128
1640.10 129
1640.19 128
1640.29 123
1640.38 116
1640.47 108
1640.56 101
1640.66 95
1640.75 90
1640.84 87
1640.93 85
1641.03 84
1641.12 84
1641.21 85
1641.31 87
1641.40 89
1641.49 89
1641.58 88
1641.68 84
1641.77 77
1641.86 69
1641.96 63
1642.05 61
1642.14 63
1642.23 71
1642.33 82
1642.42 95
1642.51 107
1642.61 115
1642.70 119
1642.79 117
1642.88 113
1642.98 106
1643.07 98
1643.16 89
1643.26 80
1643.35 71
1643.44 61
1643.53 53
1643.63 49
1643.72 50
1643.81 56
1643.91 68
1644.00 83
1644.09 97
1644.18 107
1644.28 112
1644.37 110
1644.46 103
1644.56 93
1644.65 82
1644.74 73
1644.83 67
1644.93 62
1645.02 59
1645.11 55
1645.21 51
1645.30 45
1645.39 39
1645.48 35
1645.58 33
1645.67 36
1645.76 42
1645.86 49
1645.95 56
1646.04 59
1646.14 58
1646.23 51
1646.32 42
1646.41 31
1646.51 24
1646.60 21
1646.69 25
1646.79 35
1646.88 50
1646.97 69
1647.06 90
1647.16 110
1647.25 129
1647.34 145
1647.44 158
1647.53 167
1647.62 172
1647.72 172
1647.81 167
1647.90 159
1647.99 147
1648.09 133
1648.18 118
1648.27 104
1648.37 90
1648.46 76
1648.55 62
1648.65 49
1648.74 35
1648.83 22
1648.92 10
1649.02 0
1649.11 0
1649.20 0
1649.30 0
1649.39 0
1649.48 0
1649.58 0
1649.67 0
1649.76 0
1649.85 0
1649.95 10
1650.04 22
1650.13 35
1650.23 48
1650.32 57
1650.41 64
1650.51 66
1650.60 65
1650.69 61
1650.79 56
1650.88 51
1650.97 46
1651.06 41
1651.16 38
1651.25 36
1651.34 36
1651.44 37
1651.53 40
1651.62 44
1651.72 49
1651.81 53
1651.90 58
1652.00 61
1652.09 65
1652.18 68
1652.27 71
1652.37 74
1652.46 78
1652.55 83
1652.65 89
1652.74 96
1652.83 104
1652.93 111
1653.02 117
1653.11 121
1653.21 122
1653.30 121
1653.39 116
1653.49 110
1653.58 104
1653.67 99
1653.77 97
1653.86 98
1653.95 103
1654.04 112
1654.14 124
1654.23 137
1654.32 151
1654.42 162
1654.51 170
1654.60 174
1654.70 174
1654.79 170
1654.88 164
1654.98 157
1655.07 150
1655.16 146
1655.26 145
1655.35 149
1655.44 158
1655.54 172
1655.63 190
1655.72 210
1655.82 229
1655.91 246
1656.00 257
1656.09 264
1656.19 266
1656.28 263
1656.37 258
1656.47 253
1656.56 247
1656.65 244
1656.75 242
1656.84 242
1656.93 244
1657.03 246
1657.12 248
1657.21 248
1657.31 245
1657.40 240
1657.49 233
1657.59 226
1657.68 218
1657.77 214
1657.87 213
1657.96 218
1658.05 226
1658.15 236
1658.24 245
1658.33 253
1658.43 255
1658.52 252
1658.61 242
1658.71 229
1658.80 213
1658.89 197
1658.99 181
1659.08 165
1659.17 150
1659.27 135
1659.36 119
1659.45 104
1659.55 91
1659.64 80
1659.73 74
1659.83 74
1659.92 79
1660.01 88
1660.11 100
1660.20 113
1660.29 124
1660.39 133
1660.48 138
1660.57 138
1660.67 135
1660.76 129
1660.85 121
1660.95 112
1661.04 104
1661.13 96
1661.23 91
1661.32 87
1661.41 85
1661.51 84
1661.60 86
1661.69 89
1661.79 95
1661.88 104
1661.97 117
1662.07 131
1662.16 146
1662.25 161
1662.35 173
1662.44 182
1662.53 189
1662.63 195
1662.72 202
1662.81 211
1662.91 222
1663.00 234
1663.09 245
1663.19 255
1663.28 263
1663.37 270
1663.47 276
1663.56 282
1663.65 290
1663.75 298
1663.84 308
1663.93 317
1664.03 325
1664.12 333
1664.21 340
1664.31 347
1664.40 354
1664.49 359
1664.59 363
1664.68 364
1664.78 361
1664.87 355
1664.96 344
1665.06 330
1665.15 315
1665.24 300
1665.34 286
1665.43 274
1665.52 265
1665.62 257
1665.71 250
1665.80 243
1665.90 237
1665.99 230
1666.08 224
1666.18 219
1666.27 215
1666.36 213
1666.46 211
1666.55 208
1666.65 204
1666.74 199
1666.83 194
1666.93 190
1667.02 188
1667.11 189
1667.21 194
1667.30 200
1667.39 207
1667.49 212
1667.58 212
1667.67 207
1667.77 195
1667.86 178
1667.95 157
1668.05 135
1668.14 113
1668.24 95
1668.33 81
1668.42 72
1668.52 68
1668.61 69
1668.70 73
1668.80 80
1668.89 89
1668.98 99
1669.08 110
1669.17 121
1669.26 133
1669.36 144
1669.45 157
1669.55 170
1669.64 183
1669.73 197
1669.83 211
1669.92 222
1670.01 229
1670.11 232
1670.20 229
1670.29 221
1670.39 208
1670.48 194
1670.58 179
1670.67 167
1670.76 157
1670.86 151
1670.95 148
1671.04 147
1671.14 147
1671.23 145
1671.32 142
1671.42 137
1671.51 130
1671.61 122
1671.70 114
1671.79 109
1671.89 106
1671.98 106
1672.07 109
1672.17 115
1672.26 121
1672.35 127
1672.45 132
1672.54 135
1672.64 136
1672.73 137
1672.82 138
1672.92 141
1673.01 146
1673.10 153
1673.20 162
1673.29 172
1673.38 181
1673.48 188
1673.57 194
1673.67 196
1673.76 196
1673.85 195
1673.95 192
1674.04 189
1674.13 185
1674.23 178
1674.32 169
1674.42 156
1674.51 141
1674.60 122
1674.70 103
1674.79 86
1674.88 72
1674.98 63
1675.07 60
1675.17 63
1675.26 71
1675.35 83
1675.45 97
1675.54 110
1675.63 122
1675.73 133
1675.82 141
1675.92 147
1676.01 150
1676.10 153
1676.20 154
1676.29 154
1676.38 152
1676.48 150
1676.57 147
1676.67 145
1676.76 144
1676.85 145
1676.95 150
1677.04 156
1677.14 164
1677.23 171
1677.32 177
1677.42 179
1677.51 177
1677.60 170
1677.70 158
1677.79 141
1677.89 121
1677.98 100
1678.07 81
1678.17 66
1678.26 56
1678.35 53
1678.45 54
1678.54 58
1678.64 62
1678.73 65
1678.82 64
1678.92 60
1679.01 52
1679.11 41
1679.20 30
1679.29 17
1679.39 4
1679.48 0
1679.58 0
1679.67 0
1679.76 0
1679.86 0
1679.95 0
1680.04 0
1680.14 0
1680.23 8
1680.33 29
1680.42 52
1680.51 75
1680.61 96
1680.70 112
1680.80 122
1680.89 124
1680.98 119
1681.08 107
1681.17 92
1681.27 75
1681.36 61
1681.45 51
1681.55 49
1681.64 53
1681.74 63
1681.83 78
1681.92 94
1682.02 109
1682.11 120
1682.20 126
1682.30 127
1682.39 123
1682.49 117
1682.58 110
1682.67 103
1682.77 99
1682.86 98
1682.96 99
1683.05 102
1683.14 104
1683.24 106
1683.33 106
1683.43 106
1683.52 106
1683.61 107
1683.71 112
1683.80 119
1683.90 128
1683.99 137
1684.08 145
1684.18 151
1684.27 154
1684.37 154
1684.46 152
1684.55 147
1684.65 142
1684.74 135
1684.84 127
1684.93 119
1685.02 112
1685.12 105
1685.21 101
1685.31 98
1685.40 98
1685.49 99
1685.59 101
1685.68 102
1685.78 103
1685.87 103
1685.96 104
1686.06 105
1686.15 107
1686.25 110
1686.34 114
1686.44 119
1686.53 122
1686.62 123
1686.72 122
1686.81 120
1686.91 116
1687.00 110
1687.09 103
1687.19 95
1687.28 86
1687.38 77
1687.47 69
1687.56 63
1687.66 60
1687.75 62
1687.85 66
1687.94 72
1688.03 78
1688.13 80
1688.22 77
1688.32 66
1688.41 50
1688.51 30
1688.60 9
1688.69 0
1688.79 0
1688.88 0
1688.98 0
1689.07 0
1689.16 6
1689.26 22
1689.35 38
1689.45 50
1689.54 59
1689.64 64
1689.73 65
1689.82 64
1689.92 61
1690.01 59
1690.11 58
1690.20 59
1690.29 63
1690.39 69
1690.48 75
1690.58 80
1690.67 82
1690.77 81
1690.86 76
1690.95 69
1691.05 59
1691.14 49
1691.24 41
1691.33 37
1691.42 36
1691.52 41
1691.61 51
1691.71 67
1691.80 85
1691.90 105
1691.99 123
1692.08 139
1692.18 151
1692.27 159
1692.37 164
1692.46 166
1692.56 166
1692.65 164
1692.74 162
1692.84 159
1692.93 157
1693.03 157
1693.12 159
1693.21 162
1693.31 166
1693.40 168
1693.50 167
1693.59 162
1693.69 153
1693.78 140
1693.87 126
1693.97 112
1694.06 100
1694.16 91
1694.25 86
1694.35 84
1694.44 85
1694.53 88
1694.63 93
1694.72 99
1694.82 106
1694.91 114
1695.01 122
1695.10 130
1695.20 136
1695.29 141
1695.38 142
1695.48 142
1695.57 139
1695.67 135
1695.76 132
1695.86 130
1695.95 129
1696.04 130
1696.14 131
1696.23 131
1696.33 131
1696.42 129
1696.52 126
1696.61 123
1696.70 121
1696.80 119
1696.89 117
1696.99 113
1697.08 106
1697.18 96
1697.27 83
1697.36 67
1697.46 49
1697.55 32
1697.65 16
1697.74 3
1697.84 0
1697.93 0
1698.03 0
1698.12 0
1698.21 0
1698.31 0
1698.40 0
1698.50 0
1698.59 0
1698.69 5
1698.78 11
1698.88 20
1698.97 32
1699.06 47
1699.16 66
1699.25 88
1699.35 109
1699.44 130
1699.54 147
1699.63 160
1699.73 167
1699.82 168
1699.91 163
1700.01 154
1700.10 144
1700.20 134
1700.29 126
1700.39 121
1700.48 119
1700.58 119
1700.67 120
1700.76 119
1700.86 115
1700.95 109
1701.05 101
1701.14 91
1701.24 82
1701.33 74
1701.43 68
1701.52 64
1701.61 61
1701.71 60
1701.80 60
1701.90 60
1701.99 59
1702.09 58
1702.18 56
1702.28 55
1702.37 53
1702.46 50
1702.56 47
1702.65 42
1702.75 37
1702.84 30
1702.94 21
1703.03 11
1703.13 2
1703.22 0
1703.32 0
1703.41 0
1703.50 0
1703.60 2
1703.69 12
1703.79 22
1703.88 32
1703.98 41
1704.07 50
1704.17 59
1704.26 69
1704.36 80
1704.45 92
1704.54 101
1704.64 107
1704.73 108
1704.83 104
1704.92 96
1705.02 85
1705.11 73
1705.21 62
1705.30 53
1705.40 48
1705.49 46
1705.59 47
1705.68 50
1705.77 55
1705.87 60
1705.96 64
1706.06 66
1706.15 65
1706.25 61
1706.34 55
1706.44 49
1706.53 45
1706.63 43
1706.72 43
1706.82 46
1706.91 51
1707.00 57
1707.10 60
1707.19 61
1707.29 58
1707.38 52
1707.48 43
1707.57 33
1707.67 22
1707.76 14
1707.86 7
1707.95 4
1708.05 3
1708.14 6
1708.24 12
1708.33 22
1708.42 36
1708.52 54
1708.61 73
1708.71 92
1708.80 108
1708.90 120
1708.99 126
1709.09 127
1709.18 124
1709.28 118
1709.37 112
1709.47 105
1709.56 100
1709.66 95
1709.75 89
1709.85 83
1709.94 76
1710.03 67
1710.13 56
1710.22 46
1710.32 35
1710.41 26
1710.51 20
1710.60 18
1710.70 21
1710.79 29
1710.89 41
1710.98 57
1711.08 73
1711.17 89
1711.27 103
1711.36 113
1711.46 121
1711.55 127
1711.65 135
1711.74 145
1711.83 159
1711.93 176
1712.02 194
1712.12 211
1712.21 224
1712.31 232
1712.40 233
1712.50 230
1712.59 224
1712.69 215
1712.78 206
1712.88 196
1712.97 185
1713.07 172
1713.16 158
1713.26 142
1713.35 126
1713.45 111
1713.54 98
1713.64 88
1713.73 81
1713.83 74
1713.92 66
1714.02 57
1714.11 45
1714.21 32
1714.30 18
1714.39 5
1714.49 0
1714.58 0
1714.68 0
1714.77 0
1714.87 0
1714.96 0
1715.06 0
1715.15 0
1715.25 6
1715.34 18
1715.44 29
1715.53 37
1715.63 42
1715.72 44
1715.82 45
1715.91 46
1716.01 47
1716.10 50
1716.20 55
1716.29 61
1716.39 68
1716.48 74
1716.58 81
1716.67 86
1716.77 92
1716.86 99
1716.96 106
1717.05 114
1717.15 123
1717.24 132
1717.34 141
1717.43 148
1717.53 154
1717.62 156
1717.72 155
1717.81 151
1717.91 145
1718.00 137
1718.10 128
1718.19 120
1718.29 114
1718.38 110
1718.48 110
1718.57 113
1718.67 120
1718.76 131
1718.86 146
1718.95 163
1719.05 181
1719.14 200
1719.24 218
1719.33 234
1719.43 245
1719.52 252
1719.62 254
1719.71 251
1719.81 244
1719.90 234
1720.00 224
1720.09 214
1720.19 206
1720.28 201
1720.38 199
1720.47 198
1720.57 198
1720.66 197
1720.76 194
1720.85 189
1720.95 181
1721.04 174
1721.14 168
1721.23 165
1721.33 166
1721.42 170
1721.52 177
1721.61 185
1721.71 190
1721.80 193
1721.90 191
1721.99 184
1722.09 174
1722.18 162
1722.28 149
1722.37 136
1722.47 126
1722.56 118
1722.66 114
1722.75 112
1722.85 114
1722.94 119
1723.04 127
1723.13 136
1723.23 147
1723.32 158
1723.42 167
1723.51 174
1723.61 176
1723.70 174
1723.80 167
1723.89 158
1723.99 147
1724.08 134
1724.18 123
1724.27 112
1724.37 102
1724.46 95
1724.56 90
1724.65 89
1724.75 91
1724.84 95
1724.94 103
1725.03 112
1725.13 122
1725.22 133
1725.32 142
1725.41 149
1725.51 154
1725.60 157
1725.70 158
1725.80 158
1725.89 158
1725.99 161
1726.08 166
1726.18 174
1726.27 186
1726.37 199
1726.46 216
1726.56 235
1726.65 256
1726.75 278
1726.84 300
1726.94 320
1727.03 337
1727.13 348
1727.22 353
1727.32 352
1727.41 346
1727.51 337
1727.60 326
1727.70 313
1727.79 298
1727.89 281
1727.98 261
1728.08 238
1728.18 215
1728.27 192
1728.37 173
1728.46 158
1728.56 148
1728.65 141
1728.75 138
1728.84 134
1728.94 130
1729.03 125
1729.13 119
1729.22 114
1729.32 110
1729.41 107
1729.51 104
1729.60 99
1729.70 91
1729.79 81
1729.89 67
1729.98 51
1730.08 37
1730.18 25
1730.27 17
1730.37 14
1730.46 15
1730.56 18
1730.65 22
1730.75 26
1730.84 29
1730.94 31
1731.03 32
1731.13 33
1731.22 36
1731.32 41
1731.41 47
1731.51 54
1731.61 61
1731.70 65
1731.80 67
1731.89 66
1731.99 61
1732.08 55
1732.18 47
1732.27 39
1732.37 31
1732.46 24
1732.56 19
1732.65 17
1732.75 18
1732.84 21
1732.94 26
1733.04 32
1733.13 37
1733.23 42
1733.32 45
1733.42 48
1733.51 52
1733.61 58
1733.70 65
1733.80 72
1733.89 78
1733.99 80
1734.08 76
1734.18 67
1734.28 54
1734.37 40
1734.47 27
1734.56 21
1734.66 22
1734.75 32
1734.85 49
1734.94 71
1735.04 95
1735.13 118
1735.23 138
1735.32 154
1735.42 164
1735.52 169
1735.61 169
1735.71 164
1735.80 153
1735.90 139
1735.99 123
1736.09 108
1736.18 97
1736.28 92
1736.37 94
1736.47 102
1736.57 115
1736.66 128
1736.76 139
1736.85 144
1736.95 143
1737.04 137
1737.14 125
1737.23 111
1737.33 97
1737.42 85
1737.52 75
1737.62 66
1737.71 59
1737.81 52
1737.90 46
1738.00 39
1738.09 33
1738.19 26
1738.28 20
1738.38 14
1738.48 8
1738.57 4
1738.67 0
1738.76 0
1738.86 3
1738.95 12
1739.05 25
1739.14 44
1739.24 66
1739.33 90
1739.43 115
1739.53 137
1739.62 154
1739.72 164
1739.81 168
1739.91 164
1740.00 152
1740.10 136
1740.19 117
1740.29 98
1740.39 82
1740.48 71
1740.58 64
1740.67 62
1740.77 61
1740.86 60
1740.96 57
1741.05 50
1741.15 40
1741.25 30
1741.34 20
1741.44 12
1741.53 6
1741.63 3
1741.72 1
1741.82 0
1741.92 0
1742.01 0
1742.11 0
1742.20 0
1742.30 0
1742.39 0
1742.49 0
1742.58 9
1742.68 21
1742.78 32
1742.87 41
1742.97 46
1743.06 49
1743.16 52
1743.25 56
1743.35 63
1743.45 74
1743.54 87
1743.64 99
1743.73 108
1743.83 111
1743.92 108
1744.02 100
1744.11 87
1744.21 72
1744.31 58
1744.40 45
1744.50 36
1744.59 27
1744.69 19
1744.78 11
1744.88 1
1744.98 0
1745.07 0
1745.17 0
1745.26 0
1745.36 0
1745.45 0
1745.55 0
1745.65 0
1745.74 12
1745.84 26
1745.93 40
1746.03 55
1746.12 70
1746.22 86
1746.32 101
1746.41 113
1746.51 121
1746.60 124
1746.70 121
1746.79 115
1746.89 107
1746.99 99
1747.08 96
1747.18 98
1747.27 105
1747.37 118
1747.46 134
1747.56 149
1747.66 162
1747.75 174
1747.85 182
1747.94 190
1748.04 198
1748.14 209
1748.23 222
1748.33 238
1748.42 253
1748.52 265
1748.61 270
1748.71 266
1748.81 254
1748.90 232
1749.00 203
1749.09 170
1749.19 135
1749.28 103
1749.38 74
1749.48 50
1749.57 35
1749.67 27
1749.76 27
1749.86 33
1749.96 43
1750.05 54
1750.15 65
1750.24 73
1750.34 76
1750.43 74
1750.53 67
1750.63 57
1750.72 45
1750.82 33
1750.91 24
1751.01 19
1751.11 17
1751.20 18
1751.30 21
1751.39 24
1751.49 27
1751.58 29
1751.68 30
1751.78 33
1751.87 39
1751.97 49
1752.06 64
1752.16 81
1752.26 100
1752.35 118
1752.45 132
1752.54 141
1752.64 144
1752.74 142
1752.83 137
1752.93 131
1753.02 126
1753.12 121
1753.21 119
1753.31 117
1753.41 117
1753.50 119
1753.60 124
1753.69 131
1753.79 140
1753.89 152
1753.98 165
1754.08 175
1754.17 182
1754.27 183
1754.37 177
1754.46 167
1754.56 152
1754.65 137
1754.75 123
1754.85 112
1754.94 106
1755.04 104
1755.13 106
1755.23 109
1755.33 112
1755.42 114
1755.52 114
1755.61 112
1755.71 107
1755.81 101
1755.90 93
1756.00 84
1756.09 75
1756.19 65
1756.29 56
1756.38 49
1756.48 44
1756.57 40
1756.67 37
1756.77 35
1756.86 32
1756.96 29
1757.05 25
1757.15 22
1757.25 21
1757.34 22
1757.44 27
1757.53 34
1757.63 41
1757.73 47
1757.82 50
1757.92 48
1758.01 41
1758.11 31
1758.21 19
1758.30 7
1758.40 0
1758.49 0
1758.59 0
1758.69 0
1758.78 0
1758.88 0
1758.97 0
1759.07 0
1759.17 0
1759.26 2
1759.36 10
1759.45 19
1759.55 30
1759.65 42
1759.74 54
1759.84 67
1759.94 78
1760.03 87
1760.13 93
1760.22 94
1760.32 91
1760.42 82
1760.51 71
1760.61 58
1760.70 46
1760.80 36
1760.90 29
1760.99 24
1761.09 21
1761.18 18
1761.28 15
1761.38 11
1761.47 7
1761.57 1
1761.67 0
1761.76 0
1761.86 0
1761.95 0
1762.05 0
1762.15 0
1762.24 0
1762.34 2
1762.43 16
1762.53 30
1762.63 42
1762.72 49
1762.82 50
1762.92 45
1763.01 37
1763.11 29
1763.20 23
1763.30 22
1763.40 25
1763.49 31
1763.59 39
1763.69 46
1763.78 51
1763.88 54
1763.97 56
1764.07 58
1764.17 62
1764.26 67
1764.36 72
1764.46 76
1764.55 79
1764.65 79
1764.74 78
1764.84 77
1764.94 78
1765.03 82
1765.13 89
1765.22 101
1765.32 113
1765.42 126
1765.51 136
1765.61 143
1765.71 147
1765.80 148
1765.90 148
1765.99 148
1766.09 149
1766.19 151
1766.28 153
1766.38 153
1766.48 149
1766.57 142
1766.67 130
1766.77 116
1766.86 99
1766.96 81
1767.05 65
1767.15 53
1767.25 45
1767.34 43
1767.44 45
1767.54 52
1767.63 60
1767.73 69
1767.82 76
1767.92 81
1768.02 84
1768.11 86
1768.21 86
1768.31 86
1768.40 86
1768.50 86
1768.60 87
1768.69 89
1768.79 93
1768.88 98
1768.98 106
1769.08 115
1769.17 124
1769.27 132
1769.37 139
1769.46 143
1769.56 144
1769.65 144
1769.75 143
1769.85 141
1769.94 139
1770.04 135
1770.14 128
1770.23 118
1770.33 104
1770.43 87
1770.52 71
1770.62 55
1770.72 44
1770.81 38
1770.91 36
1771.00 38
1771.10 40
1771.20 42
1771.29 41
1771.39 38
1771.49 33
1771.58 28
1771.68 23
1771.78 22
1771.87 23
1771.97 27
1772.06 33
1772.16 42
1772.26 52
1772.35 62
1772.45 70
1772.55 76
1772.64 78
1772.74 77
1772.84 74
1772.93 71
1773.03 70
1773.13 72
1773.22 77
1773.32 83
1773.42 90
1773.51 95
1773.61 99
1773.70 102
1773.80 106
1773.90 111
1773.99 118
1774.09 126
1774.19 134
1774.28 138
1774.38 138
1774.48 133
1774.57 124
1774.67 114
1774.77 107
1774.86 105
1774.96 109
1775.06 120
1775.15 136
1775.25 156
1775.35 177
1775.44 196
1775.54 212
1775.63 225
1775.73 232
1775.83 235
1775.92 233
1776.02 228
1776.12 222
1776.21 217
1776.31 213
1776.41 210
1776.50 208
1776.60 206
1776.70 202
1776.79 194
1776.89 184
1776.99 173
1777.08 162
1777.18 153
1777.28 148
1777.37 148
1777.47 153
1777.57 161
1777.66 173
1777.76 187
1777.86 200
1777.95 211
1778.05 218
1778.15 219
1778.24 215
1778.34 206
1778.44 196
1778.53 184
1778.63 174
1778.72 166
1778.82 158
1778.92 151
1779.01 144
1779.11 136
1779.21 129
1779.30 126
1779.40 128
1779.50 134
1779.59 144
1779.69 153
1779.79 160
1779.88 160
1779.98 153
1780.08 140
1780.17 122
1780.27 104
1780.37 88
1780.46 77
1780.56 73
1780.66 75
1780.75 82
1780.85 93
1780.95 106
1781.04 118
1781.14 129
1781.24 136
1781.33 138
1781.43 137
1781.53 131
1781.62 124
1781.72 115
1781.82 108
1781.91 103
1782.01 102
1782.11 106
1782.20 113
1782.30 123
1782.40 134
1782.49 145
1782.59 154
1782.69 160
1782.78 163
1782.88 166
1782.98 168
1783.08 171
1783.17 174
1783.27 177
1783.37 177
1783.46 172
1783.56 163
1783.66 150
1783.75 135
1783.85 122
1783.95 111
1784.04 105
1784.14 103
1784.24 103
1784.33 103
1784.43 102
1784.53 96
1784.62 87
1784.72 76
1784.82 64
1784.91 54
1785.01 47
1785.11 43
1785.20 40
1785.30 39
1785.40 38
1785.49 38
1785.59 38
1785.69 42
1785.78 48
1785.88 59
1785.98 73
1786.07 88
1786.17 102
1786.27 113
1786.37 119
1786.46 122
1786.56 123
1786.66 123
1786.75 126
1786.85 130
1786.95 135
1787.04 139
1787.14 140
1787.24 137
1787.33 129
1787.43 119
1787.53 109
1787.62 100
1787.72 93
1787.82 89
1787.91 85
1788.01 79
1788.11 68
1788.21 53
1788.30 33
1788.40 14
1788.50 0
1788.59 0
1788.69 0
1788.79 0
1788.88 10
1788.98 27
1789.08 44
1789.17 57
1789.27 66
1789.37 72
1789.46 76
1789.56 81
1789.66 89
1789.76 98
1789.85 109
1789.95 118
1790.05 124
1790.14 124
1790.24 120
1790.34 113
1790.43 105
1790.53 98
1790.63 95
1790.72 95
1790.82 97
1790.92 102
1791.02 106
1791.11 109
1791.21 110
1791.31 109
1791.40 107
1791.50 104
1791.60 101
1791.69 100
1791.79 100
1791.89 102
1791.99 107
1792.08 114
1792.18 123
1792.28 133
1792.37 142
1792.47 150
1792.57 155
1792.66 158
1792.76 160
1792.86 164
1792.96 171
1793.05 182
1793.15 196
1793.25 213
1793.34 230
1793.44 243
1793.54 250
1793.63 248
1793.73 239
1793.83 225
1793.93 208
1794.02 192
1794.12 177
1794.22 166
1794.31 157
1794.41 149
1794.51 137
1794.60 122
1794.70 104
1794.80 83
1794.90 62
1794.99 43
1795.09 27
1795.19 18
1795.28 13
1795.38 12
1795.48 13
1795.58 15
1795.67 16
1795.77 15
1795.87 14
1795.96 11
1796.06 8
1796.16 6
1796.25 5
1796.35 5
1796.45 5
1796.55 4
1796.64 3
1796.74 2
1796.84 0
1796.93 0
1797.03 0
1797.13 0
1797.23 0
1797.32 0
1797.42 0
1797.52 0
1797.61 0
1797.71 0
1797.81 2
1797.91 8
1798.00 16
1798.10 27
1798.20 39
1798.29 52
1798.39 65
1798.49 77
1798.59 85
1798.68 91
1798.78 93
1798.88 92
1798.97 90
1799.07 88
1799.17 86
1799.27 85
1799.36 84
1799.46 82
1799.56 77
1799.65 69
1799.75 61
1799.85 53
1799.95 47
1800.04 45
1800.14 47
1800.24 51
1800.33 55
1800.43 58
1800.53 56
1800.63 52
1800.72 44
1800.82 36
1800.92 27
1801.02 21
1801.11 16
1801.21 15
1801.31 16
1801.40 21
1801.50 29
1801.60 41
1801.70 56
1801.79 73
1801.89 90
1801.99 108
1802.08 124
1802.18 136
1802.28 145
1802.38 149
1802.47 150
1802.57 148
1802.67 143
1802.77 137
1802.86 131
1802.96 126
1803.06 122
1803.15 120
1803.25 120
1803.35 122
1803.45 125
1803.54 127
1803.64 127
1803.74 124
1803.84 117
1803.93 107
1804.03 94
1804.13 81
1804.22 69
1804.32 60
1804.42 53
1804.52 48
1804.61 43
1804.71 38
1804.81 32
1804.91 25
1805.00 18
1805.10 14
1805.20 14
1805.30 19
1805.39 30
1805.49 45
1805.59 64
1805.68 82
1805.78 98
1805.88 108
1805.98 112
1806.07 109
1806.17 100
1806.27 87
1806.37 72
1806.46 56
1806.56 40
1806.66 25
1806.76 12
1806.85 1
1806.95 0
1807.05 0
1807.14 0
1807.24 0
1807.34 8
1807.44 18
1807.53 29
1807.63 38
1807.73 45
1807.83 49
1807.92 52
1808.02 52
1808.12 50
1808.22 45
1808.31 37
1808.41 27
1808.51 15
1808.61 3
1808.70 0
1808.80 0
1808.90 0
1809.00 0
1809.09 0
1809.19 15
1809.29 30
1809.39 41
1809.48 48
1809.58 47
1809.68 39
1809.78 27
1809.87 16
1809.97 7
1810.07 6
1810.16 14
1810.26 31
1810.36 56
1810.46 86
1810.55 118
1810.65 148
1810.75 173
1810.85 191
1810.94 199
1811.04 198
1811.14 189
1811.24 174
1811.33 157
1811.43 141
1811.53 131
1811.63 127
1811.72 132
1811.82 142
1811.92 155
1812.02 167
1812.11 176
1812.21 180
1812.31 177
1812.41 168
1812.50 156
1812.60 143
1812.70 131
1812.80 122
1812.89 115
1812.99 110
1813.09 107
1813.19 104
1813.29 99
1813.38 93
1813.48 84
1813.58 73
1813.68 59
1813.77 45
1813.87 31
1813.97 19
1814.07 9
1814.16 4
1814.26 2
1814.36 5
1814.46 13
1814.55 25
1814.65 39
1814.75 53
1814.85 67
1814.94 77
1815.04 85
1815.14 89
1815.24 91
1815.33 91
1815.43 91
1815.53 91
1815.63 90
1815.72 88
1815.82 83
1815.92 73
1816.02 60
1816.12 43
1816.21 23
1816.31 2
1816.41 0
1816.51 0
1816.60 0
1816.70 0
1816.80 0
1816.90 0
1816.99 0
1817.09 6
1817.19 17
1817.29 25
1817.38 31
1817.48 34
1817.58 37
1817.68 40
1817.78 44
1817.87 50
1817.97 56
1818.07 62
1818.17 66
1818.26 70
1818.36 73
1818.46 77
1818.56 82
1818.65 89
1818.75 96
1818.85 103
1818.95 106
1819.04 105
1819.14 99
1819.24 90
1819.34 81
1819.44 74
1819.53 72
1819.63 77
1819.73 87
1819.83 100
1819.92 113
1820.02 123
1820.12 127
1820.22 125
1820.32 118
1820.41 107
1820.51 95
1820.61 85
1820.71 78
1820.80 75
1820.90 77
1821.00 84
1821.10 93
1821.20 103
1821.29 114
1821.39 124
1821.49 133
1821.59 142
1821.68 150
1821.78 157
1821.88 165
1821.98 172
1822.08 178
1822.17 182
1822.27 186
1822.37 190
1822.47 196
1822.56 204
1822.66 213
1822.76 224
1822.86 233
1822.96 237
1823.05 235
1823.15 225
1823.25 208
1823.35 186
1823.44 162
1823.54 139
1823.64 121
1823.74 109
1823.84 105
1823.93 110
1824.03 121
1824.13 138
1824.23 157
1824.32 177
1824.42 194
1824.52 206
1824.62 212
1824.72 210
1824.81 199
1824.91 180
1825.01 156
1825.11 130
1825.21 103
1825.30 80
1825.40 63
1825.50 51
1825.60 47
1825.69 48
1825.79 52
1825.89 58
1825.99 65
1826.09 70
1826.18 75
1826.28 79
1826.38 83
1826.48 87
1826.58 93
1826.67 101
1826.77 111
1826.87 122
1826.97 135
1827.07 148
1827.16 160
1827.26 172
1827.36 181
1827.46 188
1827.55 193
1827.65 195
1827.75 195
1827.85 193
1827.95 190
1828.04 185
1828.14 179
1828.24 173
1828.34 168
1828.44 163
1828.53 159
1828.63 156
1828.73 154
1828.83 153
1828.93 152
1829.02 152
1829.12 152
1829.22 153
1829.32 153
1829.42 150
1829.51 144
1829.61 134
1829.71 123
1829.81 110
1829.91 98
1830.00 88
1830.10 81
1830.20 78
1830.30 77
1830.40 78
1830.49 78
1830.59 79
1830.69 78
1830.79 77
1830.89 76
1830.98 76
1831.08 76
1831.18 76
1831.28 77
1831.38 79
1831.47 81
1831.57 85
1831.67 90
1831.77 95
1831.87 100
1831.96 105
1832.06 108
1832.16 108
1832.26 107
1832.36 106
1832.45 104
1832.55 102
1832.65 102
1832.75 102
1832.85 102
1832.95 100
1833.04 95
1833.14 85
1833.24 71
1833.34 52
1833.44 28
1833.53 4
1833.63 0
1833.73 0
1833.83 0
1833.93 0
1834.02 0
1834.12 0
1834.22 0
1834.32 4
1834.42 27
1834.51 46
1834.61 59
1834.71 65
1834.81 66
1834.91 62
1835.01 58
1835.10 57
1835.20 59
1835.30 67
1835.40 79
1835.50 94
1835.59 111
1835.69 126
1835.79 137
1835.89 144
1835.99 144
1836.08 138
1836.18 125
1836.28 110
1836.38 92
1836.48 77
1836.58 66
1836.67 60
1836.77 60
1836.87 65
1836.97 74
1837.07 85
1837.16 95
1837.26 102
1837.36 107
1837.46 108
1837.56 106
1837.66 100
1837.75 90
1837.85 79
1837.95 67
1838.05 56
1838.15 48
1838.25 42
1838.34 39
1838.44 40
1838.54 42
1838.64 45
1838.74 48
1838.83 50
1838.93 51
1839.03 50
1839.13 49
1839.23 47
1839.33 46
1839.42 46
1839.52 48
1839.62 53
1839.72 61
1839.82 72
1839.92 82
1840.01 91
1840.11 97
1840.21 99
1840.31 98
1840.41 92
1840.50 84
1840.60 75
1840.70 66
1840.80 57
1840.90 50
1841.00 44
1841.09 40
1841.19 38
1841.29 37
1841.39 39
1841.49 43
1841.59 51
1841.68 62
1841.78 75
1841.88 89
1841.98 104
1842.08 119
1842.18 132
1842.27 142
1842.37 147
1842.47 148
1842.57 145
1842.67 138
1842.77 129
1842.86 120
1842.96 113
1843.06 109
1843.16 109
1843.26 113
1843.36 119
1843.45 128
1843.55 136
1843.65 144
1843.75 150
1843.85 154
1843.95 156
1844.04 156
1844.14 155
1844.24 153
1844.34 148
1844.44 142
1844.54 133
1844.63 123
1844.73 112
1844.83 101
1844.93 90
1845.03 80
1845.13 71
1845.23 63
1845.32 56
1845.42 49
1845.52 41
1845.62 32
1845.72 22
1845.82 12
1845.91 3
1846.01 0
1846.11 0
1846.21 0
1846.31 0
1846.41 0
1846.50 1
1846.60 3
1846.70 2
1846.80 0
1846.90 0
1847.00 0
1847.10 0
1847.19 8
1847.29 25
1847.39 49
1847.49 79
1847.59 113
1847.69 146
1847.78 174
1847.88 194
1847.98 205
1848.08 206
1848.18 201
1848.28 190
1848.38 176
1848.47 162
1848.57 147
1848.67 135
1848.77 124
1848.87 117
1848.97 112
1849.06 110
1849.16 110
1849.26 109
1849.36 106
1849.46 101
1849.56 93
1849.66 85
1849.75 78
1849.85 76
1849.95 80
1850.05 91
1850.15 106
1850.25 124
1850.35 143
1850.44 158
1850.54 170
1850.64 178
1850.74 180
1850.84 180
1850.94 177
1851.04 172
1851.13 168
1851.23 166
1851.33 165
1851.43 168
1851.53 173
1851.63 179
1851.73 185
1851.82 190
1851.92 192
1852.02 190
1852.12 186
1852.22 180
1852.32 174
1852.42 168
1852.51 163
1852.61 161
1852.71 162
1852.81 166
1852.91 173
1853.01 182
1853.11 192
1853.20 202
1853.30 212
1853.40 218
1853.50 221
1853.60 220
1853.70 216
1853.80 208
1853.89 199
1853.99 191
1854.09 185
1854.19 184
1854.29 188
1854.39 198
1854.49 212
1854.59 226
1854.68 239
1854.78 247
1854.88 250
1854.98 247
1855.08 239
1855.18 229
1855.28 219
1855.37 211
1855.47 204
1855.57 199
1855.67 196
1855.77 197
1855.87 200
1855.97 205
1856.07 211
1856.16 217
1856.26 221
1856.36 221
1856.46 216
1856.56 206
1856.66 194
1856.76 180
1856.85 166
1856.95 151
1857.05 137
1857.15 124
1857.25 112
1857.35 100
1857.45 90
1857.55 83
1857.64 78
1857.74 75
1857.84 75
1857.94 77
1858.04 81
1858.14 89
1858.24 98
1858.34 108
1858.43 117
1858.53 125
1858.63 128
1858.73 127
1858.83 122
1858.93 115
1859.03 108
1859.13 102
1859.22 99
1859.32 100
1859.42 104
1859.52 109
1859.62 115
1859.72 119
1859.82 123
1859.92 127
1860.02 131
1860.11 137
1860.21 144
1860.31 151
1860.41 157
1860.51 158
1860.61 154
1860.71 145
1860.81 132
1860.90 117
1861.00 105
1861.10 97
1861.20 98
1861.30 107
1861.40 122
1861.50 141
1861.60 159
1861.70 173
1861.79 180
1861.89 180
1861.99 171
1862.09 157
1862.19 138
1862.29 120
1862.39 103
1862.49 90
1862.58 82
1862.68 82
1862.78 89
1862.88 101
1862.98 117
1863.08 134
1863.18 149
1863.28 162
1863.38 169
1863.47 170
1863.57 168
1863.67 162
1863.77 155
1863.87 149
1863.97 145
1864.07 145
1864.17 150
1864.27 159
1864.36 170
1864.46 182
1864.56 192
1864.66 197
1864.76 197
1864.86 191
1864.96 178
1865.06 161
1865.16 143
1865.26 125
1865.35 109
1865.45 97
1865.55 88
1865.65 84
1865.75 82
1865.85 83
1865.95 86
1866.05 91
1866.15 97
1866.24 104
1866.34 113
1866.44 122
1866.54 132
1866.64 142
1866.74 153
1866.84 163
1866.94 172
1867.04 179
1867.14 184
1867.23 188
1867.33 189
1867.43 190
1867.53 190
1867.63 190
1867.73 189
1867.83 187
1867.93 184
1868.03 178
1868.13 170
1868.22 160
1868.32 150
1868.42 140
1868.52 131
1868.62 123
1868.72 116
1868.82 108
1868.92 101
1869.02 92
1869.12 82
1869.21 72
1869.31 60
1869.41 46
1869.51 32
1869.61 16
1869.71 1
1869.81 0
1869.91 0
1870.01 0
1870.11 0
1870.21 0
1870.30 0
1870.40 0
1870.50 3
1870.60 15
1870.70 25
1870.80 34
1870.90 42
1871.00 51
1871.10 59
1871.20 68
1871.30 74
1871.39 78
1871.49 76
1871.59 70
1871.69 60
1871.79 48
1871.89 36
1871.99 27
1872.09 21
1872.19 18
1872.29 18
1872.39 20
1872.48 23
1872.58 28
1872.68 36
1872.78 47
1872.88 61
1872.98 76
1873.08 92
1873.18 107
1873.28 118
1873.38 125
1873.48 127
1873.58 124
1873.67 117
1873.77 107
1873.87 96
1873.97 83
1874.07 71
1874.17 62
1874.27 56
1874.37 53
1874.47 54
1874.57 55
1874.67 55
1874.77 52
1874.86 45
1874.96 32
1875.06 16
1875.16 0
1875.26 0
1875.36 0
1875.46 0
1875.56 0
1875.66 0
1875.76 0
1875.86 0
1875.96 2
1876.05 14
1876.15 24
1876.25 34
1876.35 43
1876.45 50
1876.55 53
1876.65 54
1876.75 51
1876.85 47
1876.95 44
1877.05 43
1877.15 46
1877.25 52
1877.34 60
1877.44 68
1877.54 74
1877.64 78
1877.74 80
1877.84 82
1877.94 87
1878.04 94
1878.14 104
1878.24 117
1878.34 130
1878.44 142
1878.54 151
1878.64 157
1878.73 158
1878.83 156
1878.93 148
1879.03 136
1879.13 118
1879.23 98
1879.33 78
1879.43 60
1879.53 48
1879.63 45
1879.73 51
1879.83 64
1879.93 80
1880.03 97
1880.13 110
1880.22 116
1880.32 115
1880.42 106
1880.52 93
1880.62 77
1880.72 59
1880.82 42
1880.92 27
1881.02 15
1881.12 7
1881.22 5
1881.32 9
1881.42 19
1881.52 34
1881.62 53
1881.71 73
1881.81 90
1881.91 104
1882.01 114
1882.11 119
1882.21 120
1882.31 121
1882.41 121
1882.51 124
1882.61 129
1882.71 136
1882.81 143
1882.91 149
1883.01 154
1883.11 157
1883.21 158
1883.31 159
1883.40 161
1883.50 164
1883.60 170
1883.70 177
1883.80 185
1883.90 194
1884.00 202
1884.10 207
1884.20 209
1884.30 206
1884.40 198
1884.50 185
1884.60 169
1884.70 153
1884.80 139
1884.90 129
1885.00 124
1885.09 123
1885.19 125
1885.29 129
1885.39 131
1885.49 131
1885.59 128
1885.69 124
1885.79 120
1885.89 117
1885.99 117
1886.09 118
1886.19 122
1886.29 125
1886.39 128
1886.49 128
1886.59 126
1886.69 122
1886.79 116
1886.89 107
1886.99 98
1887.08 88
1887.18 78
1887.28 70
1887.38 64
1887.48 60
1887.58 58
1887.68 59
1887.78 62
1887.88 66
1887.98 70
1888.08 74
1888.18 77
1888.28 78
1888.38 79
1888.48 78
1888.58 77
1888.68 76
1888.78 75
1888.88 74
1888.98 73
1889.08 72
1889.18 71
1889.27 70
1889.37 68
1889.47 64
1889.57 60
1889.67 53
1889.77 46
1889.87 38
1889.97 30
1890.07 24
1890.17 20
1890.27 21
1890.37 24
1890.47 30
1890.57 39
1890.67 48
1890.77 57
1890.87 67
1890.97 76
1891.07 85
1891.17 94
1891.27 104
1891.37 112
1891.47 117
1891.57 118
1891.67 113
1891.76 102
1891.86 87
1891.96 69
1892.06 49
1892.16 29
1892.26 10
1892.36 0
1892.46 0
1892.56 0
1892.66 0
1892.76 0
1892.86 0
1892.96 0
1893.06 0
1893.16 5
1893.26 21
1893.36 35
1893.46 47
1893.56 56
1893.66 64
1893.76 69
1893.86 71
1893.96 70
1894.06 67
1894.16 60
1894.26 52
1894.36 45
1894.46 41
1894.56 42
1894.66 48
1894.76 60
1894.85 76
1894.95 94
1895.05 111
1895.15 127
1895.25 138
1895.35 145
1895.45 148
1895.55 146
1895.65 141
1895.75 132
1895.85 123
1895.95 112
1896.05 102
1896.15 93
1896.25 87
1896.35 85
1896.45 87
1896.55 93
1896.65 104
1896.75 117
1896.85 132
1896.95 146
1897.05 157
1897.15 164
1897.25 167
1897.35 167
1897.45 165
1897.55 163
1897.65 161
1897.75 162
1897.85 164
1897.95 169
1898.05 174
1898.15 178
1898.25 180
1898.35 179
1898.45 175
1898.55 168
1898.65 160
1898.75 152
1898.85 146
1898.95 143
1899.05 143
1899.15 147
1899.25 155
1899.34 165
1899.44 177
1899.54 189
1899.64 200
1899.74 208
1899.84 213
1899.94 213
1900.04 210
1900.14 205
1900.24 198
1900.34 193
1900.44 189
1900.54 188
1900.64 190
1900.74 194
1900.84 200
1900.94 206
1901.04 211
1901.14 215
1901.24 217
1901.34 217
1901.44 216
1901.54 213
1901.64 209
1901.74 205
1901.84 199
1901.94 192
1902.04 183
1902.14 173
1902.24 160
1902.34 145
1902.44 130
1902.54 114
1902.64 100
1902.74 87
1902.84 76
1902.94 69
1903.04 65
1903.14 65
1903.24 67
1903.34 72
1903.44 80
1903.54 88
1903.64 96
1903.74 104
1903.84 111
1903.94 116
1904.04 121
1904.14 126
1904.24 130
1904.34 134
1904.44 137
1904.54 140
1904.64 143
1904.74 145
1904.84 147
1904.94 147
1905.04 146
1905.14 143
1905.24 138
1905.34 131
1905.44 123
1905.54 116
1905.64 108
1905.74 101
1905.84 95
1905.94 90
1906.04 85
1906.14 82
1906.24 83
1906.34 87
1906.44 97
1906.54 114
1906.64 136
1906.74 160
1906.84 184
1906.94 203
1907.04 215
1907.14 218
1907.24 214
1907.34 204
1907.44 191
1907.54 179
1907.64 169
1907.74 162
1907.84 158
1907.94 154
1908.04 150
1908.14 143
1908.24 135
1908.34 126
1908.44 118
1908.54 114
1908.64 114
1908.74 118
1908.84 127
1908.94 139
1909.04 151
1909.14 160
1909.24 167
1909.34 169
1909.44 167
1909.54 159
1909.64 148
1909.74 134
1909.84 118
1909.94 100
1910.04 82
1910.14 66
1910.24 52
1910.34 44
1910.44 40
1910.54 41
1910.64 46
1910.74 53
1910.84 60
1910.94 66
1911.04 70
1911.14 71
1911.24 71
1911.34 72
1911.44 75
1911.54 81
1911.64 91
1911.75 103
1911.85 116
1911.95 127
1912.05 135
1912.15 138
1912.25 137
1912.35 132
1912.45 123
1912.55 113
1912.65 104
1912.75 96
1912.85 91
1912.95 89
1913.05 88
1913.15 87
1913.25 87
1913.35 85
1913.45 84
1913.55 83
1913.65 84
1913.75 89
1913.85 99
1913.95 111
1914.05 126
1914.15 139
1914.25 151
1914.35 158
1914.45 161
1914.55 160
1914.65 156
1914.75 151
1914.85 146
1914.95 142
1915.05 138
1915.15 134
1915.25 130
1915.35 125
1915.45 121
1915.55 118
1915.65 116
1915.75 118
1915.85 123
1915.95 131
1916.05 142
1916.15 153
1916.26 165
1916.36 176
1916.46 185
1916.56 190
1916.66 190
1916.76 186
1916.86 176
1916.96 163
1917.06 148
1917.16 134
1917.26 123
1917.36 118
1917.46 117
1917.56 121
1917.66 128
1917.76 135
1917.86 141
1917.96 146
1918.06 151
1918.16 156
1918.26 163
1918.36 174
1918.46 188
1918.56 205
1918.66 225
1918.76 245
1918.86 263
1918.96 277
1919.06 286
1919.16 288
1919.26 281
1919.37 268
1919.47 250
1919.57 229
1919.67 209
1919.77 191
1919.87 179
1919.97 173
1920.07 172
1920.17 174
1920.27 178
1920.37 181
1920.47 184
1920.57 184
1920.67 183
1920.77 180
1920.87 176
1920.97 172
1921.07 167
1921.17 161
1921.27 154
1921.37 148
1921.47 144
1921.57 141
1921.67 140
1921.77 140
1921.87 141
1921.98 142
1922.08 142
1922.18 140
1922.28 139
1922.38 139
1922.48 141
1922.58 146
1922.68 152
1922.78 158
1922.88 161
1922.98 160
1923.08 153
1923.18 141
1923.28 125
1923.38 106
1923.48 86
1923.58 66
1923.68 48
1923.78 32
1923.88 18
1923.98 6
1924.09 0
1924.19 0
1924.29 0
1924.39 0
1924.49 0
1924.59 0
1924.69 0
1924.79 0
1924.89 0
1924.99 2
1925.09 10
1925.19 20
1925.29 32
1925.39 45
1925.49 58
1925.59 71
1925.69 82
1925.79 91
1925.89 98
1925.99 103
1926.10 107
1926.20 111
1926.30 115
1926.40 120
1926.50 128
1926.60 137
1926.70 147
1926.80 157
1926.90 165
1927.00 170
1927.10 170
1927.20 164
1927.30 154
1927.40 138
1927.50 120
1927.60 100
1927.70 82
1927.80 67
1927.91 58
1928.01 53
1928.11 55
1928.21 63
1928.31 76
1928.41 91
1928.51 108
1928.61 125
1928.71 143
1928.81 160
1928.91 175
1929.01 188
1929.11 198
1929.21 206
1929.31 210
1929.41 213
1929.52 214
1929.62 214
1929.72 216
1929.82 220
1929.92 225
1930.02 231
1930.12 237
1930.22 242
1930.32 245
1930.42 245
1930.52 242
1930.62 237
1930.72 231
1930.82 226
1930.92 221
1931.02 220
1931.13 222
1931.23 227
1931.33 236
1931.43 247
1931.53 261
1931.63 276
1931.73 291
1931.83 305
1931.93 317
1932.03 324
1932.13 325
1932.23 321
1932.33 310
1932.43 294
1932.54 273
1932.64 250
1932.74 226
1932.84 201
1932.94 176
1933.04 155
1933.14 137
1933.24 124
1933.34 116
1933.44 113
1933.54 114
1933.64 117
1933.74 121
1933.84 124
1933.95 125
1934.05 126
1934.15 125
1934.25 123
1934.35 120
1934.45 117
1934.55 116
1934.65 115
1934.75 116
1934.85 119
1934.95 123
1935.05 129
1935.15 136
1935.26 145
1935.36 156
1935.46 169
1935.56 184
1935.66 200
1935.76 218
1935.86 236
1935.96 254
1936.06 271
1936.16 287
1936.26 302
1936.36 314
1936.46 324
1936.57 328
1936.67 327
1936.77 322
1936.87 315
1936.97 306
1937.07 299
1937.17 296
1937.27 295
1937.37 297
1937.47 297
1937.57 293
1937.67 286
1937.78 274
1937.88 260
1937.98 247
1938.08 237
1938.18 231
1938.28 229
1938.38 230
1938.48 231
1938.58 230
1938.68 225
1938.78 219
1938.88 211
1938.99 203
1939.09 196
1939.19 191
1939.29 185
1939.39 178
1939.49 169
1939.59 157
1939.69 142
1939.79 127
1939.89 113
1939.99 100
1940.10 90
1940.20 80
1940.30 70
1940.40 60
1940.50 48
1940.60 34
1940.70 19
1940.80 4
1940.90 0
1941.00 0
1941.10 0
1941.21 0
1941.31 0
1941.41 0
1941.51 0
1941.61 0
1941.71 12
1941.81 37
1941.91 64
1942.01 91
1942.11 116
1942.22 136
1942.32 151
1942.42 160
1942.52 165
1942.62 167
1942.72 169
1942.82 173
1942.92 181
1943.02 194
1943.12 210
1943.22 227
1943.33 243
1943.43 254
1943.53 260
1943.63 262
1943.73 261
1943.83 258
1943.93 256
1944.03 256
1944.13 259
1944.23 263
1944.34 269
1944.44 274
1944.54 279
1944.64 281
1944.74 280
1944.84 277
1944.94 271
1945.04 264
1945.14 256
1945.25 250
1945.35 247
1945.45 250
1945.55 258
1945.65 275
1945.75 298
1945.85 329
1945.95 362
1946.05 396
1946.15 426
1946.26 447
1946.36 456
1946.46 451
1946.56 435
1946.66 411
1946.76 384
1946.86 360
1946.96 345
1947.06 340
1947.17 346
1947.27 362
1947.37 383
1947.47 407
1947.57 429
1947.67 447
1947.77 459
1947.87 466
1947.97 467
1948.08 463
1948.18 455
1948.28 442
1948.38 425
1948.48 406
1948.58 384
1948.68 362
1948.78 342
1948.88 325
1948.99 313
1949.09 306
1949.19 303
1949.29 303
1949.39 305
1949.49 308
1949.59 311
1949.69 315
1949.79 318
1949.90 322
1950.00 324
1950.10 325
1950.20 321
1950.30 312
1950.40 299
1950.50 281
1950.60 261
1950.71 241
1950.81 222
1950.91 208
1951.01 198
1951.11 195
1951.21 198
1951.31 208
1951.41 223
1951.51 241
1951.62 260
1951.72 278
1951.82 291
1951.92 298
1952.02 297
1952.12 291
1952.22 280
1952.32 270
1952.43 261
1952.53 256
1952.63 255
1952.73 257
1952.83 260
1952.93 263
1953.03 263
1953.13 261
1953.24 257
1953.34 251
1953.44 242
1953.54 231
1953.64 216
1953.74 196
1953.84 171
1953.94 142
1954.05 110
1954.15 77
1954.25 46
1954.35 19
1954.45 0
1954.55 0
1954.65 0
1954.75 0
1954.86 0
1954.96 1
1955.06 12
1955.16 21
1955.26 30
1955.36 37
1955.46 44
1955.56 50
1955.67 57
1955.77 65
1955.87 73
1955.97 82
1956.07 90
1956.17 98
1956.27 106
1956.38 115
1956.48 123
1956.58 131
1956.68 138
1956.78 143
1956.88 146
1956.98 146
1957.08 144
1957.19 142
1957.29 139
1957.39 136
1957.49 134
1957.59 133
1957.69 133
1957.79 134
1957.90 136
1958.00 140
1958.10 144
1958.20 148
1958.30 151
1958.40 150
1958.50 145
1958.61 135
1958.71 121
1958.81 105
1958.91 89
1959.01 76
1959.11 68
1959.21 66
1959.31 68
1959.42 76
1959.52 85
1959.62 94
1959.72 103
1959.82 111
1959.92 119
1960.02 127
1960.13 136
1960.23 146
1960.33 158
1960.43 169
1960.53 179
1960.63 185
1960.73 187
1960.84 183
1960.94 173
1961.04 158
1961.14 139
1961.24 120
1961.34 102
1961.44 85
1961.55 71
1961.65 60
1961.75 50
1961.85 40
1961.95 29
1962.05 17
1962.16 5
1962.26 0
1962.36 0
1962.46 0
1962.56 0
1962.66 0
1962.76 0
1962.87 0
1962.97 0
1963.07 11
1963.17 30
1963.27 49
1963.37 68
1963.47 86
1963.58 102
1963.68 117
1963.78 130
1963.88 139
1963.98 144
1964.08 146
1964.19 143
1964.29 137
1964.39 130
1964.49 123
1964.59 120
1964.69 120
1964.79 124
1964.90 131
1965.00 141
1965.10 151
1965.20 160
1965.30 168
1965.40 172
1965.51 175
1965.61 175
1965.71 174
1965.81 172
1965.91 170
1966.01 170
1966.11 169
1966.22 170
1966.32 169
1966.42 168
1966.52 166
1966.62 163
1966.72 157
1966.83 149
1966.93 139
1967.03 129
1967.13 119
1967.23 113
1967.33 110
1967.44 112
1967.54 120
1967.64 132
1967.74 146
1967.84 159
1967.94 169
1968.05 176
1968.15 181
1968.25 182
1968.35 182
1968.45 181
1968.55 179
1968.66 176
1968.76 173
1968.86 168
1968.96 164
1969.06 161
1969.16 159
1969.27 160
1969.37 162
1969.47 166
1969.57 169
1969.67 172
1969.77 172
1969.88 172
1969.98 169
1970.08 166
1970.18 161
1970.28 156
1970.38 151
1970.49 148
1970.59 144
1970.69 140
1970.79 135
1970.89 128
1970.99 119
1971.10 108
1971.20 96
1971.30 86
1971.40 78
1971.50 73
1971.60 71
1971.71 71
1971.81 72
1971.91 73
1972.01 73
1972.11 73
1972.21 74
1972.32 77
1972.42 80
1972.52 83
1972.62 86
1972.72 85
1972.82 82
1972.93 75
1973.03 67
1973.13 60
1973.23 58
1973.33 61
1973.44 71
1973.54 87
1973.64 107
1973.74 127
1973.84 144
1973.94 155
1974.05 159
1974.15 156
1974.25 147
1974.35 137
1974.45 130
1974.55 129
1974.66 136
1974.76 152
1974.86 174
1974.96 196
1975.06 215
1975.17 225
1975.27 226
1975.37 216
1975.47 200
1975.57 180
1975.67 160
1975.78 142
1975.88 128
1975.98 118
1976.08 112
1976.18 109
1976.29 108
1976.39 109
1976.49 113
1976.59 119
1976.69 125
1976.80 130
1976.90 133
1977.00 130
1977.10 121
1977.20 107
1977.30 88
1977.41 67
1977.51 45
1977.61 25
1977.71 7
1977.81 0
1977.92 0
1978.02 0
1978.12 0
1978.22 0
1978.32 0
1978.43 0
1978.53 2
1978.63 10
1978.73 17
1978.83 20
1978.93 21
1979.04 22
1979.14 24
1979.24 29
1979.34 37
1979.44 46
1979.55 54
1979.65 59
1979.75 61
1979.85 59
1979.95 55
1980.06 49
1980.16 45
1980.26 43
1980.36 42
1980.46 44
1980.57 48
1980.67 52
1980.77 57
1980.87 63
1980.97 68
1981.08 75
1981.18 84
1981.28 94
1981.38 105
1981.48 117
1981.59 128
1981.69 137
1981.79 143
1981.89 144
1981.99 140
1982.10 132
1982.20 121
1982.30 109
1982.40 95
1982.50 81
1982.61 67
1982.71 54
1982.81 43
1982.91 34
1983.01 28
1983.12 23
1983.22 21
1983.32 19
1983.42 17
1983.52 15
1983.63 14
1983.73 12
1983.83 12
1983.93 14
1984.03 18
1984.14 24
1984.24 29
1984.34 33
1984.44 35
1984.54 34
1984.65 30
1984.75 24
1984.85 18
1984.95 14
1985.05 11
1985.16 10
1985.26 10
1985.36 11
1985.46 10
1985.56 8
1985.67 3
1985.77 0
1985.87 0
1985.97 0
1986.07 0
1986.18 0
1986.28 0
1986.38 0
1986.48 6
1986.59 23
1986.69 43
1986.79 65
1986.89 87
1986.99 105
1987.10 118
1987.20 125
1987.30 126
1987.40 122
1987.50 117
1987.61 111
1987.71 106
1987.81 101
1987.91 96
1988.02 90
1988.12 82
1988.22 72
1988.32 63
1988.42 56
1988.53 52
1988.63 53
1988.73 61
1988.83 74
1988.93 91
1989.04 111
1989.14 131
1989.24 148
1989.34 163
1989.45 173
1989.55 180
1989.65 182
1989.75 181
1989.85 177
1989.96 170
1990.06 162
1990.16 153
1990.26 144
1990.37 136
1990.47 132
1990.57 131
1990.67 132
1990.77 133
1990.88 133
1990.98 129
1991.08 120
1991.18 107
1991.29 91
1991.39 76
1991.49 66
1991.59 63
1991.69 67
1991.80 77
1991.90 91
1992.00 104
1992.10 116
1992.21 123
1992.31 128
1992.41 132
1992.51 135
1992.61 141
1992.72 149
1992.82 158
1992.92 165
1993.02 169
1993.13 167
1993.23 160
1993.33 147
1993.43 131
1993.53 115
1993.64 102
1993.74 95
1993.84 94
1993.94 98
1994.05 105
1994.15 114
1994.25 121
1994.35 124
1994.46 122
1994.56 114
1994.66 104
1994.76 92
1994.86 81
1994.97 74
1995.07 71
1995.17 74
1995.27 82
1995.38 93
1995.48 106
1995.58 119
1995.68 130
1995.79 139
1995.89 143
1995.99 144
1996.09 141
1996.20 134
1996.30 124
1996.40 112
1996.50 100
1996.60 88
1996.71 80
1996.81 78
1996.91 80
1997.01 88
1997.12 100
1997.22 114
1997.32 126
1997.42 135
1997.53 140
1997.63 141
1997.73 139
1997.83 134
1997.94 128
1998.04 122
1998.14 117
1998.24 113
1998.35 112
1998.45 113
1998.55 118
1998.65 127
1998.75 140
1998.86 156
1998.96 173
1999.06 189
1999.16 204
1999.27 217
1999.37 226
1999.47 232
1999.57 235
1999.68 235
1999.78 232
1999.88 224
1999.98 213
2000.09 199
2000.19 185
2000.29 171
2000.39 158
2000.50 148
2000.60 141
2000.70 138
2000.80 137
2000.91 140
2001.01 146
2001.11 155
2001.21 168
2001.32 184
2001.42 202
2001.52 221
2001.62 237
2001.73 251
2001.83 261
2001.93 267
2002.03 270
2002.14 271
2002.24 269
2002.34 266
2002.44 260
2002.55 253
2002.65 243
2002.75 232
2002.85 221
2002.96 208
2003.06 195
2003.16 182
2003.26 169
2003.37 158
2003.47 150
2003.57 146
2003.67 146
2003.78 151
2003.88 159
2003.98 169
2004.08 178
2004.19 186
2004.29 194
2004.39 203
2004.49 215
2004.60 230
2004.70 249
2004.80 269
2004.90 288
2005.01 303
2005.11 311
2005.21 311
2005.32 306
2005.42 295
2005.52 282
2005.62 267
2005.73 252
2005.83 239
2005.93 226
2006.03 215
2006.14 205
2006.24 195
2006.34 185
2006.44 175
2006.55 164
2006.65 151
2006.75 136
2006.85 120
2006.96 104
2007.06 89
2007.16 76
2007.26 68
2007.37 64
2007.47 63
2007.57 65
2007.68 67
2007.78 69
2007.88 69
2007.98 65
2008.09 59
2008.19 49
2008.29 39
2008.39 27
2008.50 17
2008.60 8
2008.70 2
2008.80 0
2008.91 0
2009.01 1
2009.11 7
2009.22 17
2009.32 30
2009.42 43
2009.52 55
2009.63 65
2009.73 71
2009.83 71
2009.93 67
2010.04 60
2010.14 50
2010.24 41
2010.35 32
2010.45 25
2010.55 18
2010.65 12
2010.76 6
2010.86 0
2010.96 0
2011.06 0
2011.17 0
2011.27 0
2011.37 0
2011.48 0
2011.58 0
2011.68 3
2011.78 11
2011.89 18
2011.99 25
2012.09 31
2012.19 39
2012.30 48
2012.40 58
2012.50 69
2012.61 81
2012.71 91
2012.81 99
2012.91 102
2013.02 102
2013.12 98
2013.22 92
2013.33 86
2013.43 83
2013.53 82
2013.63 87
2013.74 96
2013.84 108
2013.94 121
2014.04 134
2014.15 145
2014.25 153
2014.35 158
2014.46 160
2014.56 159
2014.66 156
2014.76 151
2014.87 144
2014.97 137
2015.07 129
2015.18 122
2015.28 116
2015.38 112
2015.48 110
2015.59 112
2015.69 115
2015.79 120
2015.90 126
2016.00 131
2016.10 134
2016.20 133
2016.31 128
2016.41 119
2016.51 106
2016.62 91
2016.72 75
2016.82 60
2016.92 46
2017.03 36
2017.13 30
2017.23 25
2017.34 22
2017.44 19
2017.54 17
2017.64 15
2017.75 13
2017.85 11
2017.95 10
2018.06 10
2018.16 12
2018.26 16
2018.37 20
2018.47 25
2018.57 30
2018.67 34
2018.78 37
2018.88 40
2018.98 43
2019.09 48
2019.19 55
2019.29 64
2019.39 74
2019.50 85
2019.60 94
2019.70 100
2019.81 103
2019.91 103
2020.01 102
2020.12 100
2020.22 101
2020.32 105
2020.42 112
2020.53 120
2020.63 128
2020.73 133
2020.84 135
2020.94 132
2021.04 126
2021.14 116
2021.25 105
2021.35 94
2021.45 84
2021.56 76
2021.66 70
2021.76 68
2021.87 70
2021.97 75
2022.07 82
2022.17 89
2022.28 96
2022.38 99
2022.48 100
2022.59 96
2022.69 89
2022.79 80
2022.90 71
2023.00 62
2023.10 56
2023.21 53
2023.31 56
2023.41 64
2023.51 77
2023.62 95
2023.72 114
2023.82 134
2023.93 151
2024.03 165
2024.13 177
2024.24 185
2024.34 193
2024.44 201
2024.55 209
2024.65 216
2024.75 223
2024.85 227
2024.96 227
2025.06 222
2025.16 215
2025.27 205
2025.37 195
2025.47 185
2025.58 175
2025.68 165
2025.78 154
2025.89 142
2025.99 127
2026.09 111
2026.19 96
2026.30 81
2026.40 70
2026.50 61
2026.61 55
2026.71 53
2026.81 54
2026.92 58
2027.02 64
2027.12 71
2027.23 79
2027.33 86
2027.43 91
2027.54 94
2027.64 95
2027.74 96
2027.85 97
2027.95 99
2028.05 102
2028.15 106
2028.26 111
2028.36 117
2028.46 123
2028.57 130
2028.67 137
2028.77 142
2028.88 146
2028.98 149
2029.08 149
2029.19 148
2029.29 147
2029.39 146
2029.50 144
2029.60 143
2029.70 140
2029.81 135
2029.91 128
2030.01 121
2030.12 113
2030.22 106
2030.32 101
2030.42 98
2030.53 97
2030.63 98
2030.73 100
2030.84 103
2030.94 108
2031.04 114
2031.15 123
2031.25 132
2031.35 140
2031.46 145
2031.56 146
2031.66 144
2031.77 138
2031.87 130
2031.97 122
2032.08 115
2032.18 109
2032.28 106
2032.39 106
2032.49 107
2032.59 111
2032.70 117
2032.80 123
2032.90 128
2033.01 131
2033.11 131
2033.21 128
2033.32 122
2033.42 115
2033.52 108
2033.63 103
2033.73 100
2033.83 101
2033.94 106
2034.04 113
2034.14 123
2034.25 132
2034.35 140
2034.45 144
2034.56 142
2034.66 135
2034.76 121
2034.87 102
2034.97 80
2035.07 58
2035.18 39
2035.28 25
2035.38 17
2035.49 16
2035.59 20
2035.69 28
2035.80 36
2035.90 43
2036.00 48
2036.11 50
2036.21 50
2036.31 49
2036.42 48
2036.52 48
2036.62 49
2036.73 51
2036.83 52
2036.93 55
2037.04 58
2037.14 64
2037.24 71
2037.35 80
2037.45 89
2037.55 98
2037.66 103
2037.76 102
2037.86 96
2037.97 83
2038.07 64
2038.17 42
2038.28 19
2038.38 0
2038.48 0
2038.59 0
2038.69 0
2038.80 0
2038.90 0
2039.00 0
2039.11 0
2039.21 0
2039.31 22
2039.42 44
2039.52 64
2039.62 80
2039.73 89
2039.83 90
2039.93 85
2040.04 74
2040.14 59
2040.24 43
2040.35 27
2040.45 12
2040.55 0
2040.66 0
2040.76 0
2040.86 0
2040.97 0
2041.07 0
2041.18 0
2041.28 0
2041.38 0
2041.49 7
2041.59 20
2041.69 32
2041.80 44
2041.90 52
2042.00 57
2042.11 60
2042.21 60
2042.31 59
2042.42 59
2042.52 60
2042.62 63
2042.73 68
2042.83 74
2042.93 80
2043.04 86
2043.14 92
2043.25 99
2043.35 108
2043.45 120
2043.56 138
2043.66 161
2043.76 190
2043.87 222
2043.97 255
2044.07 286
2044.18 312
2044.28 331
2044.38 342
2044.49 344
2044.59 339
2044.70 328
2044.80 313
2044.90 297
2045.01 279
2045.11 262
2045.21 244
2045.32 227
2045.42 211
2045.52 197
2045.63 184
2045.73 175
2045.84 168
2045.94 165
2046.04 164
2046.15 165
2046.25 167
2046.35 168
2046.46 168
2046.56 166
2046.66 161
2046.77 155
2046.87 148
2046.98 142
2047.08 136
2047.18 133
2047.29 131
2047.39 130
2047.49 131
2047.60 131
2047.70 131
2047.80 130
2047.91 128
2048.01 125
2048.12 118
2048.22 108
2048.32 95
2048.43 80
2048.53 64
2048.63 49
2048.74 35
2048.84 27
2048.95 23
2049.05 24
2049.15 29
2049.26 35
2049.36 41
2049.46 45
2049.57 47
2049.67 45
2049.77 40
2049.88 35
2049.98 30
2050.09 28
2050.19 29
2050.29 35
2050.40 48
2050.50 65
2050.60 85
2050.71 104
2050.81 121
2050.92 133
2051.02 139
2051.12 138
2051.23 131
2051.33 123
2051.43 114
2051.54 105
2051.64 99
2051.75 94
2051.85 91
2051.95 89
2052.06 90
2052.16 92
2052.26 97
2052.37 104
2052.47 113
2052.58 121
2052.68 128
2052.78 132
2052.89 133
2052.99 129
2053.10 121
2053.20 110
2053.30 96
2053.41 80
2053.51 64
2053.61 47
2053.72 32
2053.82 21
2053.93 14
2054.03 12
2054.13 14
2054.24 21
2054.34 32
2054.44 44
2054.55 56
2054.65 66
2054.76 73
2054.86 76
2054.96 75
2055.07 69
2055.17 60
2055.28 50
2055.38 40
2055.48 33
2055.59 31
2055.69 34
2055.80 43
2055.90 55
2056.00 69
2056.11 82
2056.21 93
2056.31 98
2056.42 98
2056.52 93
2056.63 82
2056.73 67
2056.83 51
2056.94 34
2057.04 17
2057.15 2
2057.25 0
2057.35 0
2057.46 0
2057.56 0
2057.67 0
2057.77 0
2057.87 9
2057.98 23
2058.08 36
2058.18 46
2058.29 53
2058.39 56
2058.50 55
2058.60 51
2058.70 44
2058.81 36
2058.91 28
2059.02 21
2059.12 15
2059.22 12
2059.33 13
2059.43 18
2059.54 26
2059.64 35
2059.74 44
2059.85 52
2059.95 57
2060.06 57
2060.16 55
2060.26 52
2060.37 49
2060.47 48
2060.58 51
2060.68 60
2060.78 75
2060.89 94
2060.99 119
2061.10 145
2061.20 171
2061.30 194
2061.41 211
2061.51 221
2061.62 222
2061.72 214
2061.82 199
2061.93 178
2062.03 153
2062.14 127
2062.24 102
2062.34 78
2062.45 57
2062.55 40
2062.66 29
2062.76 24
2062.86 24
2062.97 30
2063.07 37
2063.18 44
2063.28 47
2063.38 46
2063.49 40
2063.59 30
2063.70 19
2063.80 10
2063.91 3
2064.01 1
2064.11 3
2064.22 6
2064.32 8
2064.43 7
2064.53 3
2064.63 0
2064.74 0
2064.84 0
2064.95 0
2065.05 0
2065.15 2
2065.26 19
2065.36 38
2065.47 55
2065.57 68
2065.67 74
2065.78 74
2065.88 70
2065.99 63
2066.09 56
2066.20 50
2066.30 46
2066.40 44
2066.51 42
2066.61 42
2066.72 43
2066.82 46
2066.92 49
2067.03 53
2067.13 57
2067.24 59
2067.34 58
2067.45 56
2067.55 51
2067.65 46
2067.76 43
2067.86 41
2067.97 41
2068.07 44
2068.17 47
2068.28 51
2068.38 54
2068.49 57
2068.59 61
2068.70 65
2068.80 68
2068.90 72
2069.01 75
2069.11 76
2069.22 75
2069.32 73
2069.43 71
2069.53 68
2069.63 67
2069.74 65
2069.84 62
2069.95 59
2070.05 54
2070.15 46
2070.26 37
2070.36 26
2070.47 16
2070.57 8
2070.68 3
2070.78 2
2070.88 7
2070.99 17
2071.09 32
2071.20 51
2071.30 71
2071.41 90
2071.51 106
2071.61 119
2071.72 129
2071.82 136
2071.93 142
2072.03 147
2072.14 152
2072.24 154
2072.34 152
2072.45 146
2072.55 136
2072.66 122
2072.76 108
2072.87 96
2072.97 88
2073.07 87
2073.18 92
2073.28 101
2073.39 112
2073.49 123
2073.60 131
2073.70 135
2073.80 135
2073.91 134
2074.01 131
2074.12 130
2074.22 130
2074.33 132
2074.43 135
2074.53 139
2074.64 143
2074.74 145
2074.85 146
2074.95 146
2075.06 146
2075.16 145
2075.27 145
2075.37 146
2075.47 145
2075.58 144
2075.68 142
2075.79 136
2075.89 127
2076.00 116
2076.10 103
2076.20 91
2076.31 81
2076.41 74
2076.52 69
2076.62 67
2076.73 65
2076.83 61
2076.94 56
2077.04 49
2077.14 40
2077.25 31
2077.35 23
2077.46 15
2077.56 11
2077.67 9
2077.77 12
2077.88 18
2077.98 28
2078.08 41
2078.19 55
2078.29 67
2078.40 75
2078.50 77
2078.61 72
2078.71 62
2078.82 49
2078.92 36
2079.02 26
2079.13 22
2079.23 24
2079.34 32
2079.44 43
2079.55 54
2079.65 63
2079.76 67
2079.86 66
2079.96 61
2080.07 53
2080.17 44
2080.28 35
2080.38 29
2080.49 25
2080.59 24
2080.70 26
2080.80 28
2080.90 33
2081.01 39
2081.11 47
2081.22 57
2081.32 68
2081.43 80
2081.53 90
2081.64 98
2081.74 100
2081.85 97
2081.95 87
2082.05 72
2082.16 55
2082.26 39
2082.37 24
2082.47 14
2082.58 7
2082.68 3
2082.79 1
2082.89 0
2083.00 0
2083.10 0
2083.20 0
2083.31 0
2083.41 0
2083.52 0
2083.62 4
2083.73 8
2083.83 11
2083.94 11
2084.04 8
2084.15 3
2084.25 0
2084.36 0
2084.46 0
2084.56 0
2084.67 0
2084.77 5
2084.88 17
2084.98 30
2085.09 43
2085.19 53
2085.30 60
2085.40 63
2085.51 62
2085.61 59
2085.71 54
2085.82 52
2085.92 53
2086.03 60
2086.13 72
2086.24 86
2086.34 100
2086.45 113
2086.55 123
2086.66 131
2086.76 138
2086.87 147
2086.97 157
2087.08 170
2087.18 183
2087.28 193
2087.39 198
2087.49 196
2087.60 187
2087.70 174
2087.81 161
2087.91 151
2088.02 145
2088.12 147
2088.23 154
2088.33 165
2088.44 180
2088.54 194
2088.65 207
2088.75 218
2088.85 226
2088.96 229
2089.06 228
2089.17 223
2089.27 215
2089.38 206
2089.48 197
2089.59 189
2089.69 183
2089.80 179
2089.90 177
2090.01 177
2090.11 179
2090.22 181
2090.32 184
2090.43 187
2090.53 187
2090.64 185
2090.74 179
2090.84 169
2090.95 156
2091.05 140
2091.16 125
2091.26 110
2091.37 99
2091.47 92
2091.58 90
2091.68 93
2091.79 98
2091.89 104
2092.00 110
2092.10 112
2092.21 110
2092.31 104
2092.42 94
2092.52 82
2092.63 69
2092.73 56
2092.84 46
2092.94 37
2093.05 30
2093.15 23
2093.25 17
2093.36 10
2093.46 3
2093.57 0
2093.67 0
2093.78 0
2093.88 0
2093.99 0
2094.09 0
2094.20 0
2094.30 0
2094.41 4
2094.51 10
2094.62 17
2094.72 25
2094.83 34
2094.93 45
2095.04 56
2095.14 67
2095.25 76
2095.35 83
2095.46 87
2095.56 88
2095.67 86
2095.77 81
2095.88 75
2095.98 69
2096.09 64
2096.19 59
2096.30 56
2096.40 53
2096.51 52
2096.61 52
2096.72 53
2096.82 52
2096.93 50
2097.03 46
2097.13 39
2097.24 31
2097.34 24
2097.45 18
2097.55 16
2097.66 20
2097.76 29
2097.87 43
2097.97 58
2098.08 72
2098.18 83
2098.29 90
2098.39 92
2098.50 90
2098.60 88
2098.71 86
2098.81 88
2098.92 93
2099.02 102
2099.13 111
2099.23 121
2099.34 129
2099.44 134
2099.55 135
2099.65 132
2099.76 127
2099.86 121
2099.97 115
2100.07 110
2100.18 108
2100.28 108
2100.39 111
2100.49 116
2100.60 124
2100.70 134
2100.81 145
2100.91 156
2101.02 166
2101.12 173
2101.23 176
2101.33 174
2101.44 168
2101.54 159
2101.65 149
2101.75 139
2101.86 132
2101.96 126
2102.07 122
2102.17 118
2102.28 114
2102.38 107
2102.49 97
2102.59 86
2102.70 74
2102.80 63
2102.91 52
2103.01 43
2103.12 35
2103.22 29
2103.33 24
2103.43 21
2103.54 19
2103.64 20
2103.75 23
2103.85 26
2103.96 28
2104.07 29
2104.17 28
2104.28 26
2104.38 26
2104.49 29
2104.59 36
2104.70 47
2104.80 60
2104.91 72
2105.01 80
2105.12 81
2105.22 75
2105.33 61
2105.43 42
2105.54 20
2105.64 0
2105.75 0
2105.85 0
2105.96 0
2106.06 0
2106.17 0
2106.27 0
2106.38 0
2106.48 0
2106.59 20
2106.69 47
2106.80 75
2106.90 103
2107.01 128
2107.11 150
2107.22 169
2107.32 183
2107.43 193
2107.53 200
2107.64 201
2107.74 196
2107.85 185
2107.96 167
2108.06 146
2108.17 125
2108.27 107
2108.38 96
2108.48 92
2108.59 96
2108.69 106
2108.80 117
2108.90 127
2109.01 134
2109.11 135
2109.22 133
2109.32 127
2109.43 120
2109.53 114
2109.64 109
2109.74 105
2109.85 103
2109.95 101
2110.06 100
2110.16 97
2110.27 93
2110.38 86
2110.48 78
2110.59 68
2110.69 59
2110.80 51
2110.90 46
2111.01 43
2111.11 42
2111.22 42
2111.32 42
2111.43 43
2111.53 45
2111.64 48
2111.74 53
2111.85 61
2111.95 70
2112.06 81
2112.16 90
2112.27 96
2112.38 99
2112.48 96
2112.59 89
2112.69 78
2112.80 65
2112.90 52
2113.01 40
2113.11 30
2113.22 25
2113.32 23
2113.43 25
2113.53 30
2113.64 36
2113.74 43
2113.85 48
2113.95 51
2114.06 53
2114.17 54
2114.27 55
2114.38 57
2114.48 60
2114.59 64
2114.69 68
2114.80 72
2114.90 76
2115.01 79
2115.11 82
2115.22 85
2115.32 90
2115.43 96
2115.54 104
2115.64 112
2115.75 120
2115.85 128
2115.96 132
2116.06 133
2116.17 130
2116.27 122
2116.38 109
2116.48 94
2116.59 77
2116.69 60
2116.80 46
2116.91 37
2117.01 32
2117.12 32
2117.22 36
2117.33 43
2117.43 50
2117.54 56
2117.64 60
2117.75 62
2117.85 62
2117.96 63
2118.06 64
2118.17 69
2118.28 76
2118.38 87
2118.49 98
2118.59 108
2118.70 115
2118.80 119
2118.91 118
2119.01 115
2119.12 111
2119.22 108
2119.33 107
2119.44 107
2119.54 109
2119.65 112
2119.75 115
2119.86 119
2119.96 122
2120.07 125
2120.17 127
2120.28 128
2120.39 126
2120.49 122
2120.60 113
2120.70 103
2120.81 91
2120.91 80
2121.02 71
2121.12 66
2121.23 66
2121.33 71
2121.44 80
2121.55 90
2121.65 100
2121.76 108
2121.86 113
2121.97 113
2122.07 110
2122.18 105
2122.28 98
2122.39 94
2122.50 93
2122.60 97
2122.71 104
2122.81 113
2122.92 119
2123.02 121
2123.13 117
2123.23 106
2123.34 91
2123.45 75
2123.55 63
2123.66 57
2123.76 60
2123.87 70
2123.97 86
2124.08 105
2124.18 125
2124.29 143
2124.40 157
2124.50 168
2124.61 175
2124.71 181
2124.82 186
2124.92 191
2125.03 197
2125.14 204
2125.24 211
2125.35 217
2125.45 220
2125.56 220
2125.66 217
2125.77 211
2125.87 202
2125.98 194
2126.09 186
2126.19 182
2126.30 182
2126.40 184
2126.51 189
2126.61 195
2126.72 200
2126.83 204
2126.93 206
2127.04 206
2127.14 205
2127.25 204
2127.35 203
2127.46 204
2127.56 207
2127.67 212
2127.78 218
2127.88 224
2127.99 229
2128.09 231
2128.20 229
2128.30 222
2128.41 212
2128.52 200
2128.62 189
2128.73 181
2128.83 178
2128.94 181
2129.04 189
2129.15 202
2129.26 218
2129.36 234
2129.47 248
2129.57 258
2129.68 263
2129.78 262
2129.89 256
2130.00 247
2130.10 234
2130.21 222
2130.31 212
2130.42 204
2130.52 198
2130.63 192
2130.74 186
2130.84 176
2130.95 164
2131.05 149
2131.16 134
2131.27 120
2131.37 108
2131.48 99
2131.58 94
2131.69 91
2131.79 89
2131.90 87
2132.01 85
2132.11 83
2132.22 81
2132.32 82
2132.43 87
2132.53 98
2132.64 114
2132.75 134
2132.85 156
2132.96 175
2133.06 190
2133.17 196
2133.28 195
2133.38 185
2133.49 170
2133.59 153
2133.70 136
2133.80 120
2133.91 106
2134.02 95
2134.12 86
2134.23 80
2134.33 77
2134.44 78
2134.55 84
2134.65 96
2134.76 111
2134.86 127
2134.97 142
2135.07 154
2135.18 161
2135.29 161
2135.39 156
2135.50 148
2135.60 138
2135.71 129
2135.82 123
2135.92 121
2136.03 123
2136.13 128
2136.24 137
2136.34 146
2136.45 154
2136.56 161
2136.66 166
2136.77 168
2136.87 168
2136.98 168
2137.09 167
2137.19 166
2137.30 165
2137.40 164
2137.51 161
2137.62 157
2137.72 152
2137.83 146
2137.93 138
2138.04 130
2138.15 122
2138.25 112
2138.36 100
2138.46 85
2138.57 67
2138.68 48
2138.78 29
2138.89 11
2138.99 0
2139.10 0
2139.20 0
2139.31 0
2139.42 0
2139.52 0
2139.63 0
2139.73 0
2139.84 0
2139.95 2
2140.05 8
2140.16 18
2140.26 30
2140.37 45
2140.48 60
2140.58 74
2140.69 84
2140.79 88
2140.90 87
2141.01 82
2141.11 74
2141.22 66
2141.32 60
2141.43 58
2141.54 59
2141.64 65
2141.75 72
2141.85 81
2141.96 89
2142.07 97
2142.17 103
2142.28 109
2142.38 115
2142.49 122
2142.60 129
2142.70 137
2142.81 145
2142.92 151
2143.02 154
2143.13 153
2143.23 147
2143.34 136
2143.45 121
2143.55 105
2143.66 89
2143.76 77
2143.87 69
2143.98 67
2144.08 69
2144.19 74
2144.29 81
2144.40 86
2144.51 91
2144.61 93
2144.72 95
2144.82 98
2144.93 104
2145.04 112
2145.14 122
2145.25 133
2145.36 142
2145.46 149
2145.57 151
2145.67 148
2145.78 140
2145.89 129
2145.99 116
2146.10 101
2146.20 86
2146.31 72
2146.42 60
2146.52 50
2146.63 44
2146.73 42
2146.84 45
2146.95 52
2147.05 64
2147.16 79
2147.27 98
2147.37 119
2147.48 141
2147.58 161
2147.69 178
2147.80 190
2147.90 196
2148.01 194
2148.11 186
2148.22 173
2148.33 157
2148.43 142
2148.54 130
2148.65 123
2148.75 121
2148.86 125
2148.96 133
2149.07 143
2149.18 153
2149.28 162
2149.39 170
2149.50 178
2149.60 186
2149.71 196
2149.81 206
2149.92 217
2150.03 224
2150.13 226
2150.24 220
2150.35 205
2150.45 182
2150.56 153
2150.66 122
2150.77 92
2150.88 66
2150.98 45
2151.09 30
2151.20 21
2151.30 16
2151.41 14
2151.51 13
2151.62 15
2151.73 17
2151.83 18
2151.94 20
2152.05 20
2152.15 20
2152.26 20
2152.36 21
2152.47 23
2152.58 28
2152.68 35
2152.79 43
2152.90 52
2153.00 60
2153.11 68
2153.21 77
2153.32 87
2153.43 100
2153.53 116
2153.64 135
2153.75 154
2153.85 171
2153.96 183
2154.07 190
2154.17 189
2154.28 183
2154.38 173
2154.49 163
2154.60 156
2154.70 154
2154.81 159
2154.92 172
2155.02 190
2155.13 213
2155.24 236
2155.34 258
2155.45 278
2155.55 293
2155.66 302
2155.77 306
2155.87 305
2155.98 298
2156.09 287
2156.19 273
2156.30 256
2156.41 238
2156.51 220
2156.62 203
2156.72 186
2156.83 170
2156.94 154
2157.04 139
2157.15 123
2157.26 109
2157.36 95
2157.47 83
2157.58 74
2157.68 67
2157.79 64
2157.89 64
2158.00 65
2158.11 67
2158.21 69
2158.32 70
2158.43 71
2158.53 73
2158.64 78
2158.75 84
2158.85 93
2158.96 103
2159.07 112
2159.17 119
2159.28 122
2159.39 121
2159.49 117
2159.60 110
2159.70 103
2159.81 95
2159.92 88
2160.02 82
2160.13 77
2160.24 72
2160.34 67
2160.45 62
2160.56 56
2160.66 50
2160.77 44
2160.88 39
2160.98 35
2161.09 34
2161.20 35
2161.30 41
2161.41 52
2161.51 68
2161.62 89
2161.73 114
2161.83 139
2161.94 163
2162.05 182
2162.15 195
2162.26 200
2162.37 199
2162.47 190
2162.58 177
2162.69 161
2162.79 146
2162.90 132
2163.01 121
2163.11 113
2163.22 107
2163.33 101
2163.43 94
2163.54 83
2163.65 68
2163.75 50
2163.86 30
2163.97 13
2164.07 0
2164.18 0
2164.29 0
2164.39 0
2164.50 0
2164.60 0
2164.71 0
2164.82 0
2164.92 0
2165.03 0
2165.14 3
2165.24 13
2165.35 27
2165.46 45
2165.56 63
2165.67 82
2165.78 98
2165.88 113
2165.99 126
2166.10 141
2166.20 157
2166.31 175
2166.42 193
2166.52 210
2166.63 224
2166.74 232
2166.84 232
2166.95 227
2167.06 216
2167.16 203
2167.27 188
2167.38 173
2167.48 158
2167.59 143
2167.70 128
2167.80 114
2167.91 104
2168.02 97
2168.12 95
2168.23 97
2168.34 101
2168.44 106
2168.55 110
2168.66 110
2168.76 106
2168.87 98
2168.98 89
2169.08 80
2169.19 72
2169.30 67
2169.40 64
2169.51 64
2169.62 66
2169.72 68
2169.83 71
2169.94 75
2170.04 79
2170.15 86
2170.26 96
2170.36 108
2170.47 120
2170.58 129
2170.68 133
2170.79 130
2170.90 117
2171.01 96
2171.11 70
2171.22 43
2171.33 19
2171.43 1
2171.54 0
2171.65 0
2171.75 0
2171.86 14
2171.97 30
2172.07 46
2172.18 60
2172.29 70
2172.39 76
2172.50 79
2172.61 78
2172.71 74
2172.82 70
2172.93 66
2173.03 63
2173.14 61
2173.25 59
2173.35 58
2173.46 56
2173.57 51
2173.67 43
2173.78 32
2173.89 17
2174.00 0
2174.10 0
2174.21 0
2174.32 0
2174.42 0
2174.53 0
2174.64 0
2174.74 0
2174.85 7
2174.96 19
2175.06 28
2175.17 36
2175.28 43
2175.38 53
2175.49 67
2175.60 85
2175.70 106
2175.81 126
2175.92 142
2176.03 151
2176.13 151
2176.24 141
2176.35 124
2176.45 101
2176.56 76
2176.67 51
2176.77 30
2176.88 15
2176.99 5
2177.09 1
2177.20 2
2177.31 6
2177.41 12
2177.52 19
2177.63 26
2177.74 30
2177.84 34
2177.95 35
2178.06 34
2178.16 31
2178.27 26
2178.38 19
2178.48 12
2178.59 4
2178.70 0
2178.80 0
2178.91 0
2179.02 0
2179.13 0
2179.23 0
2179.34 0
2179.45 0
2179.55 3
2179.66 16
2179.77 31
2179.87 44
2179.98 55
2180.09 61
2180.20 64
2180.30 63
2180.41 60
2180.52 58
2180.62 57
2180.73 60
2180.84 65
2180.94 71
2181.05 76
2181.16 81
2181.26 82
2181.37 81
2181.48 77
2181.59 72
2181.69 66
2181.80 60
2181.91 55
2182.01 50
2182.12 45
2182.23 39
2182.34 34
2182.44 29
2182.55 24
2182.66 21
2182.76 20
2182.87 22
2182.98 27
2183.08 36
2183.19 49
2183.30 65
2183.41 84
2183.51 105
2183.62 126
2183.73 145
2183.83 158
2183.94 163
2184.05 162
2184.15 153
2184.26 140
2184.37 125
2184.48 111
2184.58 99
2184.69 92
2184.80 89
2184.90 88
2185.01 89
2185.12 90
2185.23 90
2185.33 90
2185.44 89
2185.55 87
2185.65 85
2185.76 84
2185.87 82
2185.98 79
2186.08 77
2186.19 75
2186.30 76
2186.40 81
2186.51 90
2186.62 103
2186.73 119
2186.83 135
2186.94 148
2187.05 157
2187.15 158
2187.26 152
2187.37 140
2187.48 124
2187.58 105
2187.69 85
2187.80 67
2187.90 51
2188.01 38
2188.12 30
2188.23 26
2188.33 27
2188.44 36
2188.55 53
2188.65 77
2188.76 107
2188.87 140
2188.98 171
2189.08 198
2189.19 218
2189.30 227
2189.40 229
2189.51 223
2189.62 213
2189.73 201
2189.83 188
2189.94 175
2190.05 162
2190.16 146
2190.26 129
2190.37 110
2190.48 88
2190.58 67
2190.69 48
2190.80 32
2190.91 24
2191.01 23
2191.12 30
2191.23 44
2191.33 64
2191.44 86
2191.55 109
2191.66 129
2191.76 143
2191.87 151
2191.98 152
2192.09 147
2192.19 138
2192.30 125
2192.41 111
2192.51 97
2192.62 83
2192.73 71
2192.84 60
2192.94 50
2193.05 44
2193.16 41
2193.27 41
2193.37 46
2193.48 55
2193.59 68
2193.69 82
2193.80 95
2193.91 105
2194.02 111
2194.12 113
2194.23 113
2194.34 111
2194.45 109
2194.55 110
2194.66 113
2194.77 119
2194.88 126
2194.98 132
2195.09 136
2195.20 137
2195.30 135
2195.41 131
2195.52 126
2195.63 121
2195.73 115
2195.84 109
2195.95 102
2196.06 93
2196.16 83
2196.27 72
2196.38 61
2196.49 52
2196.59 45
2196.70 41
2196.81 38
2196.92 37
2197.02 34
2197.13 27
2197.24 18
2197.34 6
2197.45 0
2197.56 0
2197.67 0
2197.77 0
2197.88 0
2197.99 0
2198.10 0
2198.20 0
2198.31 8
2198.42 17
2198.53 25
2198.63 32
2198.74 37
2198.85 39
2198.96 39
2199.06 36
2199.17 31
2199.28 27
2199.39 27
2199.49 33
2199.60 46
2199.71 65
2199.82 87
2199.92 110
2200.03 129
2200.14 142
2200.25 148
2200.35 146
2200.46 138
2200.57 126
2200.68 112
2200.78 97
2200.89 83
2201.00 71
2201.11 62
2201.21 55
2201.32 51
2201.43 51
2201.53 54
2201.64 60
2201.75 69
2201.86 78
2201.96 89
2202.07 99
2202.18 109
2202.29 119
2202.40 130
2202.50 143
2202.61 155
2202.72 167
2202.83 178
2202.93 185
2203.04 188
2203.15 185
2203.26 176
2203.36 161
2203.47 141
2203.58 118
2203.69 93
2203.79 68
2203.90 46
2204.01 29
2204.12 18
2204.22 13
2204.33 13
2204.44 18
2204.55 26
2204.65 35
2204.76 42
2204.87 49
2204.98 53
2205.08 56
2205.19 57
2205.30 58
2205.41 61
2205.51 65
2205.62 69
2205.73 74
2205.84 77
2205.94 78
2206.05 74
2206.16 67
2206.27 56
2206.38 43
2206.48 29
2206.59 16
2206.70 3
2206.81 0
2206.91 0
2207.02 0
2207.13 0
2207.24 0
2207.34 0
2207.45 0
2207.56 9
2207.67 26
2207.77 44
2207.88 61
2207.99 74
2208.10 84
2208.20 90
2208.31 93
2208.42 96
2208.53 98
2208.64 102
2208.74 109
2208.85 117
2208.96 127
2209.07 135
2209.17 141
2209.28 143
2209.39 139
2209.50 130
2209.60 116
2209.71 99
2209.82 80
2209.93 61
2210.04 43
2210.14 26
2210.25 11
2210.36 0
2210.47 0
2210.57 0
2210.68 0
2210.79 0
2210.90 0
2211.00 0
2211.11 0
2211.22 0
2211.33 13
2211.44 28
2211.54 43
2211.65 55
2211.76 64
2211.87 69
2211.97 72
2212.08 72
2212.19 72
2212.30 71
2212.41 69
2212.51 68
2212.62 67
2212.73 65
2212.84 62
2212.94 56
2213.05 47
2213.16 35
2213.27 21
2213.38 8
2213.48 0
2213.59 0
2213.70 0
2213.81 12
2213.91 34
2214.02 62
2214.13 91
2214.24 118
2214.35 141
2214.45 158
2214.56 167
2214.67 170
2214.78 169
2214.88 166
2214.99 163
2215.10 161
2215.21 159
2215.32 160
2215.42 161
2215.53 162
2215.64 164
2215.75 167
2215.86 172
2215.96 179
2216.07 189
2216.18 200
2216.29 211
2216.39 221
2216.50 227
2216.61 228
2216.72 222
2216.83 210
2216.93 193
2217.04 173
2217.15 152
2217.26 134
2217.37 121
2217.47 114
2217.58 114
2217.69 122
2217.80 137
2217.90 157
2218.01 178
2218.12 200
2218.23 218
2218.34 230
2218.44 235
2218.55 232
2218.66 223
2218.77 210
2218.88 194
2218.98 179
2219.09 165
2219.20 153
2219.31 143
2219.42 134
2219.52 126
2219.63 118
2219.74 110
2219.85 104
2219.96 98
2220.06 94
2220.17 92
2220.28 89
2220.39 85
2220.50 78
2220.60 68
2220.71 56
2220.82 42
2220.93 29
2221.03 19
2221.14 14
2221.25 14
2221.36 21
2221.47 31
2221.57 45
2221.68 61
2221.79 77
2221.90 92
2222.01 103
2222.11 110
2222.22 112
2222.33 109
2222.44 102
2222.55 92
2222.65 84
2222.76 78
2222.87 79
2222.98 86
2223.09 100
2223.19 120
2223.30 144
2223.41 169
2223.52 192
2223.63 211
2223.74 225
2223.84 232
2223.95 232
2224.06 225
2224.17 212
2224.28 195
2224.38 176
2224.49 158
2224.60 140
2224.71 124
2224.82 111
2224.92 101
2225.03 93
2225.14 88
2225.25 85
2225.36 84
2225.46 84
2225.57 84
2225.68 83
2225.79 82
2225.90 80
2226.00 77
2226.11 74
2226.22 73
2226.33 72
2226.44 72
2226.55 71
2226.65 71
2226.76 69
2226.87 66
2226.98 61
2227.09 54
2227.19 47
2227.30 39
2227.41 32
2227.52 27
2227.63 25
2227.73 27
2227.84 33
2227.95 43
2228.06 56
2228.17 70
2228.28 83
2228.38 95
2228.49 104
2228.60 110
2228.71 113
2228.82 113
2228.92 112
2229.03 110
2229.14 107
2229.25 105
2229.36 103
2229.46 104
2229.57 105
2229.68 107
2229.79 109
2229.90 111
2230.01 113
2230.11 114
2230.22 115
2230.33 115
2230.44 115
2230.55 112
2230.65 106
2230.76 97
2230.87 87
2230.98 77
2231.09 71
2231.20 72
2231.30 82
2231.41 99
2231.52 122
2231.63 147
2231.74 169
2231.85 184
2231.95 191
2232.06 188
2232.17 177
2232.28 161
2232.39 143
2232.49 125
2232.60 109
2232.71 99
2232.82 93
2232.93 91
2233.04 95
2233.14 101
2233.25 110
2233.36 120
2233.47 128
2233.58 135
2233.69 139
2233.79 140
2233.90 139
2234.01 136
2234.12 133
2234.23 130
2234.34 127
2234.44 123
2234.55 118
2234.66 111
2234.77 101
2234.88 89
2234.99 74
2235.09 58
2235.20 42
2235.31 26
2235.42 11
2235.53 0
2235.64 0
2235.74 0
2235.85 0
2235.96 0
2236.07 0
2236.18 0
2236.29 0
2236.39 2
2236.50 7
2236.61 13
2236.72 19
2236.83 25
2236.94 33
2237.04 40
2237.15 46
2237.26 49
2237.37 50
2237.48 47
2237.59 44
2237.69 41
2237.80 41
2237.91 45
2238.02 55
2238.13 69
2238.24 88
2238.34 107
2238.45 126
2238.56 141
2238.67 151
2238.78 155
2238.89 151
2238.99 143
2239.10 131
2239.21 118
2239.32 107
2239.43 97
2239.54 89
2239.65 81
2239.75 74
2239.86 64
2239.97 52
2240.08 38
2240.19 23
2240.30 9
2240.40 0
2240.51 0
2240.62 0
2240.73 0
2240.84 0
2240.95 0
2241.05 0
2241.16 0
2241.27 0
2241.38 19
2241.49 41
2241.60 65
2241.71 87
2241.81 105
2241.92 117
2242.03 121
2242.14 119
2242.25 111
2242.36 100
2242.47 89
2242.57 79
2242.68 72
2242.79 68
2242.90 67
2243.01 66
2243.12 63
2243.22 58
2243.33 49
2243.44 39
2243.55 29
2243.66 21
2243.77 20
2243.88 26
2243.98 40
2244.09 60
2244.20 82
2244.31 102
2244.42 116
2244.53 121
2244.64 117
2244.74 105
2244.85 88
2244.96 69
2245.07 52
2245.18 42
2245.29 39
2245.40 44
2245.50 57
2245.61 76
2245.72 99
2245.83 121
2245.94 140
2246.05 154
2246.16 163
2246.26 167
2246.37 167
2246.48 166
2246.59 165
2246.70 166
2246.81 167
2246.92 169
2247.02 170
2247.13 168
2247.24 164
2247.35 156
2247.46 147
2247.57 137
2247.68 128
2247.78 120
2247.89 113
2248.00 106
2248.11 98
2248.22 88
2248.33 76
2248.44 63
2248.54 51
2248.65 43
2248.76 39
2248.87 42
2248.98 51
2249.09 64
2249.20 79
2249.31 96
2249.41 112
2249.52 127
2249.63 140
2249.74 150
2249.85 157
2249.96 159
2250.07 158
2250.17 153
2250.28 148
2250.39 143
2250.50 141
2250.61 143
2250.72 148
2250.83 154
2250.94 161
2251.04 165
2251.15 167
2251.26 165
2251.37 161
2251.48 157
2251.59 156
2251.70 159
2251.81 167
2251.91 178
2252.02 191
2252.13 203
2252.24 213
2252.35 219
2252.46 221
2252.57 218
2252.68 213
2252.78 207
2252.89 202
2253.00 198
2253.11 195
2253.22 192
2253.33 187
2253.44 180
2253.55 170
2253.65 157
2253.76 144
2253.87 130
2253.98 119
2254.09 111
2254.20 105
2254.31 100
2254.42 95
2254.52 89
2254.63 81
2254.74 69
2254.85 56
2254.96 43
2255.07 33
2255.18 28
2255.29 31
2255.39 42
2255.50 61
2255.61 87
2255.72 116
2255.83 142
2255.94 163
2256.05 176
2256.16 179
2256.26 172
2256.37 158
2256.48 139
2256.59 118
2256.70 96
2256.81 75
2256.92 57
2257.03 44
2257.14 37
2257.24 36
2257.35 43
2257.46 57
2257.57 75
2257.68 95
2257.79 113
2257.90 125
2258.01 129
2258.12 124
2258.22 112
2258.33 94
2258.44 76
2258.55 60
2258.66 51
2258.77 52
2258.88 61
2258.99 77
2259.10 94
2259.20 110
2259.31 121
2259.42 123
2259.53 118
2259.64 106
2259.75 91
2259.86 75
2259.97 61
2260.08 49
2260.18 40
2260.29 34
2260.40 33
2260.51 36
2260.62 44
2260.73 56
2260.84 71
2260.95 87
2261.06 100
2261.16 109
2261.27 111
2261.38 107
2261.49 101
2261.60 93
2261.71 88
2261.82 87
2261.93 90
2262.04 99
2262.15 110
2262.25 120
2262.36 129
2262.47 135
2262.58 137
2262.69 136
2262.80 134
2262.91 132
2263.02 131
2263.13 131
2263.24 130
2263.34 129
2263.45 126
2263.56 121
2263.67 114
2263.78 107
2263.89 102
2264.00 101
2264.11 105
2264.22 114
2264.33 124
2264.43 135
2264.54 143
2264.65 146
2264.76 144
2264.87 136
2264.98 124
2265.09 109
2265.20 95
2265.31 82
2265.42 73
2265.52 69
2265.63 69
2265.74 74
2265.85 83
2265.96 93
2266.07 102
2266.18 107
2266.29 108
2266.40 102
2266.51 92
2266.62 79
2266.72 67
2266.83 59
2266.94 58
2267.05 63
2267.16 75
2267.27 90
2267.38 106
2267.49 119
2267.60 127
2267.71 130
2267.82 127
2267.92 119
2268.03 109
2268.14 98
2268.25 89
2268.36 82
2268.47 79
2268.58 79
2268.69 81
2268.80 85
2268.91 89
2269.02 92
2269.12 91
2269.23 87
2269.34 79
2269.45 67
2269.56 54
2269.67 39
2269.78 26
2269.89 16
2270.00 10
2270.11 7
2270.22 8
2270.33 10
2270.43 13
2270.54 15
2270.65 16
2270.76 15
2270.87 13
2270.98 12
2271.09 12
2271.20 15
2271.31 19
2271.42 27
2271.53 35
2271.64 45
2271.74 53
2271.85 60
2271.96 63
2272.07 63
2272.18 60
2272.29 55
2272.40 51
2272.51 50
2272.62 54
2272.73 66
2272.84 84
2272.95 108
2273.06 134
2273.16 159
2273.27 179
2273.38 192
2273.49 197
2273.60 193
2273.71 184
2273.82 170
2273.93 155
2274.04 141
2274.15 127
2274.26 114
2274.37 101
2274.48 87
2274.58 74
2274.69 61
2274.80 48
2274.91 39
2275.02 34
2275.13 35
2275.24 41
2275.35 54
2275.46 72
2275.57 93
2275.68 116
2275.79 138
2275.90 158
2276.01 172
2276.11 181
2276.22 182
2276.33 177
2276.44 167
2276.55 152
2276.66 136
2276.77 119
2276.88 104
2276.99 89
2277.10 77
2277.21 69
2277.32 65
2277.43 68
2277.54 80
2277.65 100
2277.75 129
2277.86 164
2277.97 201
2278.08 236
2278.19 265
2278.30 285
2278.41 294
2278.52 292
2278.63 283
2278.74 268
2278.85 252
2278.96 238
2279.07 226
2279.18 219
2279.29 215
2279.40 214
2279.50 214
2279.61 214
2279.72 215
2279.83 215
2279.94 215
2280.05 216
2280.16 217
2280.27 219
2280.38 221
2280.49 222
2280.60 221
2280.71 218
2280.82 209
2280.93 195
2281.04 175
2281.15 151
2281.26 125
2281.36 100
2281.47 78
2281.58 59
2281.69 45
2281.80 34
2281.91 24
2282.02 13
2282.13 0
2282.24 0
2282.35 0
2282.46 0
2282.57 0
2282.68 0
2282.79 0
2282.90 0
2283.01 9
2283.12 32
2283.23 54
2283.33 74
2283.44 89
2283.55 101
2283.66 110
2283.77 116
2283.88 120
2283.99 119
2284.10 113
2284.21 102
2284.32 86
2284.43 64
2284.54 42
2284.65 21
2284.76 6
2284.87 0
2284.98 0
2285.09 0
2285.20 0
2285.31 0
2285.42 0
2285.52 0
2285.63 0
2285.74 0
2285.85 0
2285.96 6
2286.07 34
2286.18 67
2286.29 101
2286.40 130
2286.51 152
2286.62 164
2286.73 169
2286.84 168
2286.95 166
2287.06 165
2287.17 168
2287.28 175
2287.39 186
2287.50 200
2287.61 213
2287.72 224
2287.83 233
2287.94 237
2288.04 237
2288.15 235
2288.26 230
2288.37 225
2288.48 222
2288.59 220
2288.70 222
2288.81 225
2288.92 231
2289.03 238
2289.14 245
2289.25 252
2289.36 259
2289.47 266
2289.58 273
2289.69 278
2289.80 282
2289.91 284
2290.02 282
2290.13 275
2290.24 266
2290.35 256
2290.46 248
2290.57 242
2290.68 241
2290.79 243
2290.90 245
2291.00 245
2291.11 239
2291.22 225
2291.33 204
2291.44 179
2291.55 153
2291.66 131
2291.77 116
2291.88 111
2291.99 116
2292.10 128
2292.21 146
2292.32 165
2292.43 182
2292.54 194
2292.65 200
2292.76 199
2292.87 194
2292.98 186
2293.09 179
2293.20 176
2293.31 179
2293.42 187
2293.53 201
2293.64 218
2293.75 234
2293.86 249
2293.97 260
2294.08 268
2294.19 273
2294.30 276
2294.41 279
2294.52 281
2294.62 284
2294.73 286
2294.84 287
2294.95 289
2295.06 292
2295.17 295
2295.28 298
2295.39 301
2295.50 301
2295.61 299
2295.72 293
2295.83 284
2295.94 273
2296.05 262
2296.16 253
2296.27 245
2296.38 239
2296.49 232
2296.60 225
2296.71 217
2296.82 208
2296.93 200
2297.04 196
2297.15 198
2297.26 209
2297.37 230
2297.48 258
2297.59 292
2297.70 328
2297.81 363
2297.92 392
2298.03 414
2298.14 429
2298.25 440
2298.36 448
2298.47 453
2298.58 458
2298.69 462
2298.80 465
2298.91 465
2299.02 462
2299.13 456
2299.24 448
2299.35 440
2299.46 433
2299.57 427
2299.68 422
2299.79 417
2299.90 409
2300.01 398
2300.12 384
2300.23 368
2300.34 351
2300.45 337
2300.56 325
2300.67 317
2300.78 312
2300.88 309
2300.99 306
2301.10 301
2301.21 295
2301.32 287
2301.43 278
2301.54 270
2301.65 264
2301.76 259
2301.87 258
2301.98 260
2302.09 265
2302.20 271
2302.31 278
2302.42 283
2302.53 285
2302.64 284
2302.75 279
2302.86 269
2302.97 258
2303.08 247
2303.19 237
2303.30 230
2303.41 227
2303.52 227
2303.63 228
2303.74 229
2303.85 227
2303.96 221
2304.07 210
2304.18 196
2304.29 180
2304.40 163
2304.51 149
2304.62 139
2304.73 132
2304.84 129
2304.95 126
2305.06 123
2305.17 116
2305.28 105
2305.39 91
2305.50 77
2305.61 64
2305.72 54
2305.83 47
2305.94 43
2306.05 40
2306.16 36
2306.27 31
2306.38 23
2306.49 14
2306.60 5
2306.71 0
2306.82 0
2306.93 0
2307.04 0
2307.15 0
2307.26 0
2307.37 0
2307.48 0
2307.59 0
2307.70 2
2307.81 10
2307.92 21
2308.03 31
2308.14 41
2308.25 48
2308.36 52
2308.47 54
2308.58 53
2308.69 50
2308.80 45
2308.91 40
2309.02 33
2309.13 27
2309.24 22
2309.35 18
2309.47 16
2309.58 19
2309.69 27
2309.80 39
2309.91 55
2310.02 74
2310.13 92
2310.24 108
2310.35 118
2310.46 122
2310.57 119
2310.68 112
2310.79 103
2310.90 95
2311.01 89
2311.12 88
2311.23 90
2311.34 93
2311.45 96
2311.56 97
2311.67 96
2311.78 93
2311.89 88
2312.00 82
2312.11 77
2312.22 73
2312.33 69
2312.44 66
2312.55 65
2312.66 64
2312.77 65
2312.88 69
2312.99 77
2313.10 86
2313.21 98
2313.32 112
2313.43 124
2313.54 134
2313.65 140
2313.76 142
2313.87 139
2313.98 131
2314.09 120
2314.20 107
2314.31 94
2314.42 82
2314.53 74
2314.64 69
2314.75 69
2314.86 70
2314.97 73
2315.08 76
2315.19 79
2315.30 80
2315.41 82
2315.52 86
2315.64 91
2315.75 98
2315.86 105
2315.97 112
2316.08 116
2316.19 116
2316.30 113
2316.41 107
2316.52 99
2316.63 91
2316.74 83
2316.85 74
2316.96 64
2317.07 51
2317.18 36
2317.29 17
2317.40 0
2317.51 0
2317.62 0
2317.73 0
2317.84 0
2317.95 0
2318.06 0
2318.17 0
2318.28 4
2318.39 27
2318.50 51
2318.61 76
2318.72 102
2318.83 127
2318.94 151
2319.05 173
2319.16 192
2319.27 208
2319.39 219
2319.50 225
2319.61 228
2319.72 227
2319.83 224
2319.94 220
2320.05 215
2320.16 212
2320.27 211
2320.38 213
2320.49 218
2320.60 226
2320.71 238
2320.82 251
2320.93 265
2321.04 278
2321.15 290
2321.26 301
2321.37 309
2321.48 314
2321.59 315
2321.70 313
2321.81 308
2321.92 300
2322.03 291
2322.14 281
2322.25 271
2322.37 263
2322.48 256
2322.59 248
2322.70 241
2322.81 232
2322.92 223
2323.03 211
2323.14 197
2323.25 181
2323.36 163
2323.47 145
2323.58 126
2323.69 108
2323.80 92
2323.91 79
2324.02 70
2324.13 65
2324.24 62
2324.35 60
2324.46 59
2324.57 56
2324.68 50
2324.79 44
2324.91 36
2325.02 28
2325.13 23
2325.24 20
2325.35 22
2325.46 29
2325.57 40
2325.68 54
2325.79 69
2325.90 84
2326.01 96
2326.12 105
2326.23 110
2326.34 111
2326.45 110
2326.56 108
2326.67 105
2326.78 101
2326.89 98
2327.00 94
2327.12 91
2327.23 89
2327.34 88
2327.45 90
2327.56 95
2327.67 103
2327.78 114
2327.89 127
2328.00 141
2328.11 156
2328.22 172
2328.33 190
2328.44 209
2328.55 231
2328.66 252
2328.77 272
2328.88 289
2328.99 299
2329.11 301
2329.22 293
2329.33 276
2329.44 253
2329.55 225
2329.66 196
2329.77 170
2329.88 149
2329.99 133
2330.10 124
2330.21 119
2330.32 118
2330.43 119
2330.54 122
2330.65 125
2330.76 129
2330.87 132
2330.99 136
2331.10 138
2331.21 140
2331.32 140
2331.43 139
2331.54 137
2331.65 136
2331.76 136
2331.87 136
2331.98 138
2332.09 140
2332.20 141
2332.31 142
2332.42 142
2332.53 144
2332.64 146
2332.76 150
2332.87 155
2332.98 160
2333.09 163
2333.20 162
2333.31 156
2333.42 144
2333.53 128
2333.64 108
2333.75 89
2333.86 73
2333.97 64
2334.08 63
2334.19 70
2334.31 83
2334.42 101
2334.53 118
2334.64 132
2334.75 141
2334.86 145
2334.97 145
2335.08 144
2335.19 144
2335.30 146
2335.41 151
2335.52 158
2335.63 164
2335.74 169
2335.86 171
2335.97 169
2336.08 165
2336.19 156
2336.30 145
2336.41 132
2336.52 117
2336.63 102
2336.74 88
2336.85 78
2336.96 73
2337.07 74
2337.18 81
2337.29 93
2337.41 108
2337.52 124
2337.63 137
2337.74 147
2337.85 151
2337.96 149
2338.07 142
2338.18 132
2338.29 119
2338.40 107
2338.51 97
2338.62 90
2338.73 84
2338.85 81
2338.96 80
2339.07 79
2339.18 81
2339.29 85
2339.40 93
2339.51 107
2339.62 125
2339.73 146
2339.84 167
2339.95 187
2340.06 202
2340.18 210
2340.29 212
2340.40 209
2340.51 201
2340.62 191
2340.73 181
2340.84 170
2340.95 161
2341.06 152
2341.17 146
2341.28 142
2341.39 141
2341.51 143
2341.62 148
2341.73 155
2341.84 163
2341.95 169
2342.06 172
2342.17 169
2342.28 162
2342.39 150
2342.50 135
2342.61 118
2342.73 103
2342.84 90
2342.95 82
2343.06 79
2343.17 83
2343.28 93
2343.39 107
2343.50 124
2343.61 140
2343.72 153
2343.83 161
2343.95 163
2344.06 161
2344.17 155
2344.28 148
2344.39 142
2344.50 137
2344.61 135
2344.72 133
2344.83 130
2344.94 125
2345.05 117
2345.17 106
2345.28 92
2345.39 77
2345.50 60
2345.61 43
2345.72 26
2345.83 11
2345.94 0
2346.05 0
2346.16 0
2346.28 0
2346.39 0
2346.50 10
2346.61 31
2346.72 56
2346.83 81
2346.94 106
2347.05 128
2347.16 146
2347.27 159
2347.39 165
2347.50 166
2347.61 161
2347.72 150
2347.83 135
2347.94 116
2348.05 94
2348.16 71
2348.27 48
2348.38 25
2348.50 4
2348.61 0
2348.72 0
2348.83 0
2348.94 0
2349.05 0
2349.16 0
2349.27 0
2349.38 0
2349.49 12
2349.61 28
2349.72 43
2349.83 56
2349.94 70
2350.05 85
2350.16 103
2350.27 124
2350.38 146
2350.49 168
2350.61 186
2350.72 199
2350.83 204
2350.94 202
2351.05 192
2351.16 179
2351.27 164
2351.38 150
2351.49 138
2351.61 128
2351.72 120
2351.83 113
2351.94 106
2352.05 97
2352.16 88
2352.27 79
2352.38 72
2352.49 65
2352.61 60
2352.72 56
2352.83 53
2352.94 49
2353.05 45
2353.16 39
2353.27 33
2353.38 27
2353.49 24
2353.61 25
2353.72 30
2353.83 42
2353.94 58
2354.05 79
2354.16 102
2354.27 124
2354.38 143
2354.50 159
2354.61 169
2354.72 174
2354.83 175
2354.94 173
2355.05 169
2355.16 166
2355.27 162
2355.38 159
2355.50 156
2355.61 153
2355.72 151
2355.83 150
2355.94 150
2356.05 153
2356.16 158
2356.27 164
2356.39 172
2356.50 179
2356.61 184
2356.72 184
2356.83 178
2356.94 167
2357.05 152
2357.16 135
2357.28 118
2357.39 104
2357.50 93
2357.61 88
2357.72 86
2357.83 87
2357.94 88
2358.05 88
2358.17 86
2358.28 82
2358.39 78
2358.50 73
2358.61 71
2358.72 72
2358.83 77
2358.94 86
2359.06 97
2359.17 110
2359.28 123
2359.39 134
2359.50 144
2359.61 152
2359.72 157
2359.83 162
2359.95 166
2360.06 171
2360.17 177
2360.28 182
2360.39 187
2360.50 191
2360.61 192
2360.72 191
2360.84 188
2360.95 185
2361.06 181
2361.17 178
2361.28 176
2361.39 174
2361.50 170
2361.62 165
2361.73 157
2361.84 149
2361.95 141
2362.06 136
2362.17 135
2362.28 137
2362.40 140
2362.51 144
2362.62 144
2362.73 141
2362.84 135
2362.95 127
2363.06 120
2363.17 119
2363.29 123
2363.40 135
2363.51 153
2363.62 173
2363.73 192
2363.84 208
2363.95 217
2364.07 219
2364.18 212
2364.29 200
2364.40 183
2364.51 165
2364.62 147
2364.73 131
2364.85 120
2364.96 114
2365.07 112
2365.18 114
2365.29 117
2365.40 123
2365.51 128
2365.63 132
2365.74 134
2365.85 134
2365.96 132
2366.07 126
2366.18 119
2366.29 111
2366.41 102
2366.52 95
2366.63 91
2366.74 90
2366.85 91
2366.96 95
2367.07 100
2367.19 106
2367.30 112
2367.41 118
2367.52 124
2367.63 130
2367.74 137
2367.85 142
2367.97 146
2368.08 146
2368.19 142
2368.30 134
2368.41 123
2368.52 111
2368.64 100
2368.75 92
2368.86 87
2368.97 87
2369.08 89
2369.19 92
2369.30 94
2369.42 93
2369.53 88
2369.64 78
2369.75 64
2369.86 46
2369.97 28
2370.09 10
2370.20 0
2370.31 0
2370.42 0
2370.53 0
2370.64 0
2370.75 0
2370.87 0
2370.98 0
2371.09 7
2371.20 15
2371.31 22
2371.42 29
2371.54 37
2371.65 44
2371.76 51
2371.87 57
2371.98 61
2372.09 63
2372.20 63
2372.32 63
2372.43 64
2372.54 68
2372.65 74
2372.76 84
2372.87 95
2372.99 108
2373.10 122
2373.21 136
2373.32 149
2373.43 160
2373.54 170
2373.66 176
2373.77 178
2373.88 175
2373.99 168
2374.10 156
2374.21 142
2374.33 127
2374.44 114
2374.55 105
2374.66 100
2374.77 99
2374.88 104
2375.00 111
2375.11 121
2375.22 130
2375.33 138
2375.44 142
2375.55 142
2375.67 138
2375.78 130
2375.89 119
2376.00 106
2376.11 94
2376.22 81
2376.34 67
2376.45 53
2376.56 39
2376.67 24
2376.78 10
2376.89 0
2377.01 0
2377.12 0
2377.23 0
2377.34 0
2377.45 0
2377.56 0
2377.68 0
2377.79 0
2377.90 5
2378.01 14
2378.12 23
2378.23 35
2378.35 47
2378.46 59
2378.57 71
2378.68 82
2378.79 93
2378.91 105
2379.02 115
2379.13 124
2379.24 130
2379.35 131
2379.46 126
2379.58 116
2379.69 100
2379.80 80
2379.91 60
2380.02 42
2380.13 28
2380.25 19
2380.36 16
2380.47 17
2380.58 19
2380.69 22
2380.81 24
2380.92 24
2381.03 23
2381.14 22
2381.25 22
2381.36 25
2381.48 29
2381.59 35
2381.70 41
2381.81 46
2381.92 48
2382.04 46
2382.15 40
2382.26 30
2382.37 19
2382.48 6
2382.59 0
2382.71 0
2382.82 0
2382.93 0
2383.04 0
2383.15 0
2383.27 10
2383.38 27
2383.49 44
2383.60 57
2383.71 66
2383.82 69
2383.94 68
2384.05 63
2384.16 56
2384.27 52
2384.38 52
2384.50 57
2384.61 66
2384.72 79
2384.83 92
2384.94 103
2385.06 108
2385.17 107
2385.28 100
2385.39 86
2385.50 69
2385.61 51
2385.73 34
2385.84 20
2385.95 10
2386.06 5
2386.17 4
2386.29 7
2386.40 11
2386.51 15
2386.62 16
2386.73 15
2386.85 10
2386.96 4
2387.07 0
2387.18 0
2387.29 0
2387.41 0
2387.52 0
2387.63 1
2387.74 2
2387.85 2
2387.97 0
2388.08 0
2388.19 0
2388.30 1
2388.41 8
2388.53 19
2388.64 32
2388.75 46
2388.86 58
2388.97 69
2389.09 77
2389.20 86
2389.31 96
2389.42 108
2389.53 122
2389.65 138
2389.76 152
2389.87 163
2389.98 168
2390.09 166
2390.21 157
2390.32 141
2390.43 121
2390.54 99
2390.65 78
2390.77 58
2390.88 43
2390.99 32
2391.10 26
2391.21 24
2391.33 25
2391.44 28
2391.55 33
2391.66 40
2391.77 50
2391.89 65
2392.00 85
2392.11 112
2392.22 144
2392.33 178
2392.45 214
2392.56 246
2392.67 275
2392.78 296
2392.89 311
2393.01 318
2393.12 318
2393.23 310
2393.34 295
2393.45 275
2393.57 252
2393.68 229
2393.79 208
2393.90 191
2394.02 181
2394.13 177
2394.24 177
2394.35 179
2394.46 180
2394.58 179
2394.69 175
2394.80 170
2394.91 165
2395.02 163
2395.14 166
2395.25 173
2395.36 183
2395.47 196
2395.58 209
2395.70 218
2395.81 223
2395.92 222
2396.03 214
2396.15 202
2396.26 185
2396.37 166
2396.48 147
2396.59 130
2396.71 116
2396.82 106
2396.93 99
2397.04 94
2397.16 91
2397.27 87
2397.38 83
2397.49 80
2397.60 79
2397.72 80
2397.83 86
2397.94 95
2398.05 108
2398.16 122
2398.28 137
2398.39 153
2398.50 167
2398.61 180
2398.73 190
2398.84 197
2398.95 201
2399.06 200
2399.17 194
2399.29 186
2399.40 175
2399.51 165
2399.62 157
2399.74 153
2399.85 152
2399.96 155
2400.07 158
2400.18 162
2400.30 165
2400.41 165
2400.52 162
2400.63 156
2400.75 148
2400.86 137
2400.97 123
2401.08 107
2401.20 89
2401.31 70
2401.42 52
2401.53 36
2401.64 25
2401.76 18
2401.87 18
2401.98 23
2402.09 33
2402.21 47
2402.32 64
2402.43 81
2402.54 99
2402.66 114
2402.77 128
2402.88 140
2402.99 149
2403.10 156
2403.22 161
2403.33 163
2403.44 160
2403.55 153
2403.67 140
2403.78 122
2403.89 98
2404.00 71
2404.12 42
2404.23 16
2404.34 0
2404.45 0
2404.56 0
2404.68 0
2404.79 0
2404.90 0
2405.01 0
2405.13 0
2405.24 4
2405.35 20
2405.46 36
2405.58 51
2405.69 65
2405.80 77
2405.91 87
2406.03 95
2406.14 101
2406.25 106
2406.36 107
2406.48 107
2406.59 103
2406.70 96
2406.81 87
2406.92 77
2407.04 66
2407.15 57
2407.26 52
2407.37 51
2407.49 56
2407.60 66
2407.71 78
2407.82 89
2407.94 98
2408.05 103
2408.16 104
2408.27 101
2408.39 97
2408.50 94
2408.61 96
2408.72 101
2408.84 108
2408.95 117
2409.06 126
2409.17 133
2409.29 140
2409.40 145
2409.51 150
2409.62 155
2409.74 158
2409.85 158
2409.96 152
2410.07 140
2410.19 125
2410.30 109
2410.41 94
2410.52 85
2410.64 81
2410.75 83
2410.86 90
2410.97 99
2411.09 107
2411.20 112
2411.31 114
2411.42 114
2411.54 112
2411.65 110
2411.76 109
2411.87 110
2411.99 112
2412.10 116
2412.21 120
2412.32 125
2412.44 131
2412.55 139
2412.66 146
2412.77 155
2412.89 163
2413.00 172
2413.11 180
2413.22 188
2413.34 196
2413.45 204
2413.56 214
2413.67 224
2413.79 237
2413.90 251
2414.01 266
2414.12 282
2414.24 297
2414.35 310
2414.46 319
2414.57 323
2414.69 320
2414.80 312
2414.91 297
2415.02 279
2415.14 258
2415.25 237
2415.36 219
2415.48 204
2415.59 193
2415.70 188
2415.81 186
2415.93 187
2416.04 190
2416.15 193
2416.26 195
2416.38 196
2416.49 196
2416.60 194
2416.71 190
2416.83 184
2416.94 177
2417.05 168
2417.16 159
2417.28 152
2417.39 148
2417.50 147
2417.62 149
2417.73 153
2417.84 159
2417.95 163
2418.07 164
2418.18 160
2418.29 151
2418.40 138
2418.52 121
2418.63 102
2418.74 84
2418.85 69
2418.97 60
2419.08 58
2419.19 62
2419.31 70
2419.42 80
2419.53 89
2419.64 97
2419.76 100
2419.87 99
2419.98 94
2420.09 87
2420.21 80
2420.32 73
2420.43 68
2420.55 64
2420.66 63
2420.77 62
2420.88 63
2421.00 63
2421.11 63
2421.22 64
2421.33 64
2421.45 63
2421.56 61
2421.67 58
2421.79 55
2421.90 54
2422.01 55
2422.12 58
2422.24 64
2422.35 73
2422.46 82
2422.57 92
2422.69 100
2422.80 107
2422.91 112
2423.03 115
2423.14 118
2423.25 120
2423.36 123
2423.48 127
2423.59 133
2423.70 141
2423.82 150
2423.93 160
2424.04 171
2424.15 180
2424.27 187
2424.38 190
2424.49 190
2424.60 186
2424.72 178
2424.83 169
2424.94 158
2425.06 145
2425.17 130
2425.28 113
2425.39 93
2425.51 71
2425.62 49
2425.73 26
2425.85 5
2425.96 0
2426.07 0
2426.18 0
2426.30 0
2426.41 0
2426.52 0
2426.64 0
2426.75 0
2426.86 7
2426.97 21
2427.09 36
2427.20 50
2427.31 64
2427.43 77
2427.54 89
2427.65 98
2427.76 105
2427.88 110
2427.99 112
2428.10 112
2428.22 109
2428.33 104
2428.44 96
2428.56 87
2428.67 77
2428.78 67
2428.89 57
2429.01 48
2429.12 41
2429.23 37
2429.35 36
2429.46 40
2429.57 48
2429.68 60
2429.80 76
2429.91 93
2430.02 111
2430.14 127
2430.25 139
2430.36 148
2430.47 152
2430.59 152
2430.70 147
2430.81 137
2430.93 124
2431.04 108
2431.15 93
2431.27 79
2431.38 71
2431.49 70
2431.60 77
2431.72 91
2431.83 113
2431.94 139
2432.06 167
2432.17 196
2432.28 224
2432.40 252
2432.51 277
2432.62 299
2432.73 317
2432.85 331
2432.96 340
2433.07 344
2433.19 343
2433.30 341
2433.41 340
2433.53 342
2433.64 349
2433.75 361
2433.86 376
2433.98 392
2434.09 406
2434.20 415
2434.32 420
2434.43 420
2434.54 416
2434.66 412
2434.77 408
2434.88 405
2435.00 404
2435.11 405
2435.22 407
2435.33 409
2435.45 413
2435.56 417
2435.67 422
2435.79 426
2435.90 430
2436.01 431
2436.13 431
2436.24 427
2436.35 419
2436.47 407
2436.58 389
2436.69 366
2436.80 340
2436.92 313
2437.03 288
2437.14 267
2437.26 253
2437.37 246
2437.48 245
2437.60 248
2437.71 253
2437.82 258
2437.94 262
2438.05 264
2438.16 266
2438.28 267
2438.39 268
2438.50 268
2438.61 268
2438.73 265
2438.84 260
2438.95 252
2439.07 240
2439.18 226
2439.29 210
2439.41 193
2439.52 176
2439.63 162
2439.75 150
2439.86 142
2439.97 137
2440.09 133
2440.20 131
2440.31 130
2440.43 128
2440.54 127
2440.65 127
2440.76 129
2440.88 134
2440.99 141
2441.10 149
2441.22 156
2441.33 162
2441.44 165
2441.56 163
2441.67 158
2441.78 149
2441.90 138
2442.01 126
2442.12 115
2442.24 105
2442.35 98
2442.46 93
2442.58 91
2442.69 91
2442.80 92
2442.92 94
2443.03 97
2443.14 100
2443.26 104
2443.37 110
2443.48 118
2443.60 126
2443.71 133
2443.82 137
2443.94 137
2444.05 133
2444.16 125
2444.28 115
2444.39 105
2444.50 97
2444.61 88
2444.73 80
2444.84 71
2444.95 61
2445.07 50
2445.18 38
2445.29 27
2445.41 18
2445.52 10
2445.63 5
2445.75 0
2445.86 0
2445.97 0
2446.09 0
2446.20 0
2446.31 0
2446.43 0
2446.54 0
2446.65 4
2446.77 23
2446.88 46
2446.99 70
2447.11 96
2447.22 122
2447.33 148
2447.45 175
2447.56 200
2447.67 222
2447.79 242
2447.90 257
2448.01 268
2448.13 272
2448.24 271
2448.35 266
2448.47 259
2448.58 251
2448.69 244
2448.81 242
2448.92 245
2449.04 252
2449.15 261
2449.26 271
2449.38 280
2449.49 284
2449.60 284
2449.72 281
2449.83 275
2449.94 269
2450.06 264
2450.17 261
2450.28 261
2450.40 262
2450.51 261
2450.62 258
2450.74 250
2450.85 237
2450.96 220
2451.08 201
2451.19 183
2451.30 169
2451.42 161
2451.53 161
2451.64 169
2451.76 184
2451.87 203
2451.98 222
2452.10 238
2452.21 248
2452.32 251
2452.44 247
2452.55 237
2452.66 224
2452.78 211
2452.89 199
2453.01 190
2453.12 183
2453.23 180
2453.35 178
2453.46 177
2453.57 175
2453.69 172
2453.80 169
2453.91 165
2454.03 161
2454.14 157
2454.25 154
2454.37 149
2454.48 143
2454.59 136
2454.71 127
2454.82 119
2454.93 111
2455.05 106
2455.16 104
2455.28 105
2455.39 107
2455.50 111
2455.62 116
2455.73 120
2455.84 125
2455.96 130
2456.07 137
2456.18 147
2456.30 158
2456.41 171
2456.52 183
2456.64 194
2456.75 203
2456.86 208
2456.98 210
2457.09 208
2457.21 204
2457.32 198
2457.43 191
2457.55 183
2457.66 174
2457.77 164
2457.89 154
2458.00 143
2458.11 132
2458.23 124
2458.34 119
2458.46 118
2458.57 120
2458.68 124
2458.80 127
2458.91 127
2459.02 125
2459.14 118
2459.25 110
2459.36 102
2459.48 95
2459.59 91
2459.71 89
2459.82 87
2459.93 84
2460.05 76
2460.16 63
2460.27 45
2460.39 24
2460.50 3
2460.61 0
2460.73 0
2460.84 0
2460.96 0
2461.07 0
2461.18 0
2461.30 1
2461.41 11
2461.52 19
2461.64 22
2461.75 23
2461.86 21
2461.98 19
2462.09 17
2462.21 19
2462.32 25
2462.43 33
2462.55 45
2462.66 58
2462.77 72
2462.89 86
2463.00 98
2463.12 108
2463.23 115
2463.34 119
2463.46 119
2463.57 114
2463.68 104
2463.80 89
2463.91 71
2464.02 51
2464.14 33
2464.25 19
2464.37 11
2464.48 12
2464.59 21
2464.71 36
2464.82 55
2464.93 76
2465.05 95
2465.16 110
2465.28 121
2465.39 129
2465.50 134
2465.62 139
2465.73 145
2465.85 153
2465.96 162
2466.07 172
2466.19 181
2466.30 189
2466.41 194
2466.53 197
2466.64 200
2466.76 203
2466.87 208
2466.98 214
2467.10 222
2467.21 229
2467.32 233
2467.44 235
2467.55 232
2467.67 226
2467.78 218
2467.89 210
2468.01 202
2468.12 196
2468.23 193
2468.35 191
2468.46 189
2468.58 189
2468.69 188
2468.80 186
2468.92 183
2469.03 178
2469.15 171
2469.26 163
2469.37 155
2469.49 148
2469.60 143
2469.71 140
2469.83 138
2469.94 135
2470.06 132
2470.17 127
2470.28 120
2470.40 114
2470.51 109
2470.63 108
2470.74 109
2470.85 113
2470.97 119
2471.08 124
2471.20 128
2471.31 132
2471.42 136
2471.54 142
2471.65 150
2471.76 159
2471.88 169
2471.99 179
2472.11 187
2472.22 192
2472.33 194
2472.45 192
2472.56 188
2472.68 182
2472.79 174
2472.90 164
2473.02 154
2473.13 142
2473.25 130
2473.36 116
2473.47 99
2473.59 81
2473.70 61
2473.82 42
2473.93 24
2474.04 9
2474.16 0
2474.27 0
2474.39 0
2474.50 5
2474.61 14
2474.73 24
2474.84 33
2474.96 40
2475.07 44
2475.18 46
2475.30 46
2475.41 45
2475.53 45
2475.64 46
2475.75 48
2475.87 51
2475.98 53
2476.10 54
2476.21 51
2476.32 42
2476.44 29
2476.55 12
2476.67 0
2476.78 0
2476.89 0
2477.01 0
2477.12 0
2477.24 0
2477.35 0
2477.46 0
2477.58 10
2477.69 26
2477.81 41
2477.92 51
2478.03 57
2478.15 59
2478.26 58
2478.38 55
2478.49 52
2478.60 52
2478.72 57
2478.83 65
2478.95 75
2479.06 87
2479.17 99
2479.29 109
2479.40 117
2479.52 125
2479.63 133
2479.75 142
2479.86 152
2479.97 163
2480.09 174
2480.20 184
2480.32 191
2480.43 196
2480.54 197
2480.66 195
2480.77 191
2480.89 183
2481.00 172
2481.11 156
2481.23 137
2481.34 115
2481.46 92
2481.57 69
2481.69 48
2481.80 30
2481.91 17
2482.03 8
2482.14 3
2482.26 4
2482.37 9
2482.48 17
2482.60 29
2482.71 43
2482.83 58
2482.94 73
2483.06 86
2483.17 98
2483.28 109
2483.40 119
2483.51 130
2483.63 142
2483.74 155
2483.85 170
2483.97 185
2484.08 200
2484.20 214
2484.31 225
2484.43 236
2484.54 243
2484.65 249
2484.77 252
2484.88 253
2485.00 254
2485.11 255
2485.22 256
2485.34 258
2485.45 261
2485.57 267
2485.68 274
2485.80 281
2485.91 289
2486.02 295
2486.14 300
2486.25 303
2486.37 304
2486.48 304
2486.60 301
2486.71 297
2486.82 289
2486.94 278
2487.05 264
2487.17 246
2487.28 227
2487.40 207
2487.51 189
2487.62 173
2487.74 162
2487.85 156
2487.97 155
2488.08 160
2488.20 169
2488.31 182
2488.42 197
2488.54 210
2488.65 220
2488.77 223
2488.88 220
2489.00 210
2489.11 196
2489.22 179
2489.34 164
2489.45 154
2489.57 151
2489.68 155
2489.80 163
2489.91 176
2490.02 189
2490.14 201
2490.25 209
2490.37 215
2490.48 217
2490.60 217
2490.71 216
2490.83 215
2490.94 216
2491.05 218
2491.17 221
2491.28 226
2491.40 230
2491.51 233
2491.63 234
2491.74 233
2491.85 229
2491.97 223
2492.08 215
2492.20 208
2492.31 204
2492.43 204
2492.54 209
2492.65 219
2492.77 233
2492.88 249
2493.00 266
2493.11 281
2493.23 294
2493.34 305
2493.46 314
2493.57 323
2493.68 331
2493.80 339
2493.91 347
2494.03 353
2494.14 358
2494.26 360
2494.37 360
2494.49 359
2494.60 360
2494.71 362
2494.83 367
2494.94 372
2495.06 377
2495.17 379
2495.29 376
2495.40 368
2495.52 356
2495.63 341
2495.74 327
2495.86 315
2495.97 306
2496.09 302
2496.20 301
2496.32 302
2496.43 301
2496.55 296
2496.66 286
2496.77 270
2496.89 248
2497.00 222
2497.12 192
2497.23 162
2497.35 133
2497.46 106
2497.58 83
2497.69 64
2497.81 50
2497.92 40
2498.03 34
2498.15 32
2498.26 33
2498.38 37
2498.49 42
2498.61 48
2498.72 53
2498.84 59
2498.95 67
2499.07 77
2499.18 91
2499.29 107
2499.41 126
2499.52 146
2499.64 164
2499.75 181
2499.87 194
2499.98 204
2500.10 212
2500.21 219
2500.33 227
2500.44 234
2500.55 243
2500.67 251
2500.78 260
2500.90 268
2501.01 276
2501.13 286
2501.24 299
2501.36 314
2501.47 333
2501.59 356
2501.70 380
2501.81 406
2501.93 432
2502.04 456
2502.16 476
2502.27 490
2502.39 496
2502.50 495
2502.62 485
2502.73 469
2502.85 447
2502.96 424
2503.08 401
2503.19 381
2503.30 364
2503.42 350
2503.53 338
2503.65 326
2503.76 314
2503.88 304
2503.99 294
2504.11 286
2504.22 281
2504.34 279
2504.45 279
2504.57 281
2504.68 284
2504.80 287
2504.91 290
2505.02 293
2505.14 294
2505.25 293
2505.37 289
2505.48 282
2505.60 274
2505.71 265
2505.83 258
2505.94 254
2506.06 253
2506.17 254
2506.29 255
2506.40 255
2506.52 251
2506.63 243
2506.75 233
2506.86 223
2506.97 216
2507.09 212
2507.20 213
2507.32 216
2507.43 223
2507.55 230
2507.66 237
2507.78 244
2507.89 251
2508.01 259
2508.12 269
2508.24 282
2508.35 298
2508.47 317
2508.58 337
2508.70 355
2508.81 370
2508.93 380
2509.04 385
2509.15 387
2509.27 389
2509.38 396
2509.50 408
2509.61 426
2509.73 447
2509.84 467
2509.96 482
2510.07 489
2510.19 486
2510.30 476
2510.42 461
2510.53 447
2510.65 437
2510.76 434
2510.88 437
2510.99 446
2511.11 458
2511.22 468
2511.34 475
2511.45 473
2511.57 462
2511.68 440
2511.80 409
2511.91 371
2512.02 331
2512.14 293
2512.25 261
2512.37 237
2512.48 223
2512.60 217
2512.71 218
2512.83 223
2512.94 228
2513.06 231
2513.17 232
2513.29 230
2513.40 226
2513.52 219
2513.63 210
2513.75 201
2513.86 192
2513.98 184
2514.09 176
2514.21 169
2514.32 166
2514.44 165
2514.55 169
2514.67 176
2514.78 188
2514.90 203
2515.01 220
2515.13 237
2515.24 252
2515.36 264
2515.47 271
2515.59 274
2515.70 272
2515.82 266
2515.93 259
2516.05 253
2516.16 249
2516.28 247
2516.39 246
2516.51 247
2516.62 250
2516.74 256
2516.85 264
2516.97 276
2517.08 293
2517.20 314
2517.31 338
2517.43 363
2517.54 385
2517.66 404
2517.77 418
2517.89 427
2518.00 432
2518.12 433
2518.23 432
2518.35 428
2518.46 422
2518.58 414
2518.69 405
2518.80 397
2518.92 390
2519.03 385
2519.15 383
2519.26 382
2519.38 381
2519.50 378
2519.61 371
2519.73 360
2519.84 346
2519.96 331
2520.07 318
2520.19 306
2520.30 298
2520.42 293
2520.53 291
2520.65 290
2520.76 291
2520.88 294
2520.99 299
2521.11 306
2521.22 314
2521.34 321
2521.45 324
2521.57 322
2521.68 311
2521.80 293
2521.91 268
2522.03 239
2522.14 209
2522.26 182
2522.37 158
2522.49 141
2522.60 128
2522.72 119
2522.83 112
2522.95 105
2523.06 98
2523.18 89
2523.29 80
2523.41 71
2523.52 66
2523.64 65
2523.75 68
2523.87 76
2523.98 87
2524.10 100
2524.21 112
2524.33 123
2524.44 132
2524.56 138
2524.67 142
2524.79 144
2524.90 144
2525.02 144
2525.13 144
2525.25 145
2525.36 147
2525.48 153
2525.59 161
2525.71 172
2525.82 185
2525.94 198
2526.05 209
2526.17 216
2526.29 218
2526.40 214
2526.52 206
2526.63 196
2526.75 184
2526.86 174
2526.98 165
2527.09 159
2527.21 156
2527.32 155
2527.44 153
2527.55 152
2527.67 149
2527.78 146
2527.90 141
2528.01 136
2528.13 131
2528.24 124
2528.36 118
2528.47 112
2528.59 105
2528.70 99
2528.82 93
2528.93 89
2529.05 85
2529.16 83
2529.28 82
2529.40 81
2529.51 81
2529.63 81
2529.74 79
2529.86 75
2529.97 70
2530.09 64
2530.20 57
2530.32 50
2530.43 43
2530.55 37
2530.66 31
2530.78 24
2530.89 17
2531.01 9
2531.12 0
2531.24 0
2531.35 0
2531.47 0
2531.59 0
2531.70 0
2531.82 0
2531.93 0
2532.05 2
2532.16 12
2532.28 21
2532.39 31
2532.51 41
2532.62 52
2532.74 63
2532.85 75
2532.97 86
2533.08 95
2533.20 102
2533.31 106
2533.43 107
2533.55 106
2533.66 104
2533.78 102
2533.89 102
2534.01 103
2534.12 107
2534.24 114
2534.35 124
2534.47 134
2534.58 145
2534.70 157
2534.81 166
2534.93 173
2535.05 175
2535.16 174
2535.28 169
2535.39 160
2535.51 148
2535.62 134
2535.74 120
2535.85 106
2535.97 94
2536.08 84
2536.20 77
2536.31 74
2536.43 73
2536.55 76
2536.66 82
2536.78 89
2536.89 97
2537.01 104
2537.12 108
2537.24 109
2537.35 105
2537.47 97
2537.58 88
2537.70 79
2537.81 71
2537.93 66
2538.05 64
2538.16 65
2538.28 67
2538.39 72
2538.51 77
2538.62 84
2538.74 92
2538.85 101
2538.97 112
2539.08 123
2539.20 132
2539.32 138
2539.43 140
2539.55 138
2539.66 131
2539.78 122
2539.89 111
2540.01 100
2540.12 90
2540.24 81
2540.35 72
2540.47 64
2540.59 56
2540.70 49
2540.82 43
2540.93 38
2541.05 35
2541.16 33
2541.28 34
2541.39 36
2541.51 41
2541.63 48
2541.74 57
2541.86 68
2541.97 78
2542.09 86
2542.20 92
2542.32 94
2542.43 92
2542.55 88
2542.66 84
2542.78 79
2542.90 76
2543.01 74
2543.13 73
2543.24 72
2543.36 71
2543.47 71
2543.59 73
2543.70 78
2543.82 88
2543.94 104
2544.05 123
2544.17 144
2544.28 163
2544.40 177
2544.51 184
2544.63 183
2544.74 177
2544.86 169
2544.98 160
2545.09 155
2545.21 153
2545.32 154
2545.44 157
2545.55 158
2545.67 156
2545.79 150
2545.90 141
2546.02 130
2546.13 119
2546.25 110
2546.36 104
2546.48 100
2546.59 100
2546.71 102
2546.83 108
2546.94 115
2547.06 125
2547.17 133
2547.29 140
2547.40 143
2547.52 141
2547.64 133
2547.75 121
2547.87 108
2547.98 96
2548.10 89
2548.21 87
2548.33 90
2548.44 97
2548.56 107
2548.68 116
2548.79 122
2548.91 125
2549.02 123
2549.14 117
2549.25 108
2549.37 97
2549.49 84
2549.60 72
2549.72 62
2549.83 53
2549.95 45
2550.06 39
2550.18 33
2550.30 29
2550.41 26
2550.53 26
2550.64 30
2550.76 37
2550.87 48
2550.99 60
2551.11 71
2551.22 79
2551.34 82
2551.45 80
2551.57 72
2551.68 61
2551.80 51
2551.92 42
2552.03 38
2552.15 40
2552.26 47
2552.38 58
2552.49 72
2552.61 86
2552.73 99
2552.84 111
2552.96 121
2553.07 129
2553.19 136
2553.31 142
2553.42 147
2553.54 148
2553.65 146
2553.77 141
2553.88 132
2554.00 121
2554.12 110
2554.23 100
2554.35 94
2554.46 91
2554.58 92
2554.69 94
2554.81 97
2554.93 97
2555.04 94
2555.16 85
2555.27 72
2555.39 56
2555.51 38
2555.62 20
2555.74 5
2555.85 0
2555.97 0
2556.08 0
2556.20 0
2556.32 0
2556.43 0
2556.55 10
2556.66 22
2556.78 33
2556.90 43
2557.01 53
2557.13 60
2557.24 67
2557.36 72
2557.48 77
2557.59 82
2557.71 87
2557.82 89
2557.94 89
2558.05 85
2558.17 78
2558.29 69
2558.40 59
2558.52 49
2558.63 42
2558.75 36
2558.87 32
2558.98 28
2559.10 25
2559.21 23
2559.33 21
2559.45 21
2559.56 22
2559.68 24
2559.79 27
2559.91 28
2560.02 28
2560.14 25
2560.26 20
2560.37 15
2560.49 10
2560.60 7
2560.72 5
2560.84 5
2560.95 6
2561.07 8
2561.18 9
2561.30 10
2561.42 9
2561.53 8
2561.65 5
2561.76 1
2561.88 0
2562.00 0
2562.11 0
2562.23 0
2562.34 0
2562.46 0
2562.58 0
2562.69 6
2562.81 13
2562.92 20
2563.04 25
2563.16 29
2563.27 32
2563.39 35
2563.50 38
2563.62 41
2563.74 45
2563.85 50
2563.97 54
2564.08 58
2564.20 61
2564.32 63
2564.43 64
2564.55 63
2564.66 62
2564.78 61
2564.90 59
2565.01 57
2565.13 55
2565.24 53
2565.36 50
2565.48 47
2565.59 44
2565.71 39
2565.82 35
2565.94 30
2566.06 26
2566.17 22
2566.29 19
2566.41 16
2566.52 13
2566.64 12
2566.75 10
2566.87 8
2566.99 6
2567.10 4
2567.22 2
2567.33 0
2567.45 1
2567.57 6
2567.68 15
2567.80 29
2567.91 47
2568.03 68
2568.15 90
2568.26 110
2568.38 125
2568.49 134
2568.61 135
2568.73 130
2568.84 119
2568.96 106
2569.08 92
2569.19 79
2569.31 71
2569.42 69
2569.54 72
2569.66 81
2569.77 93
2569.89 106
2570.00 117
2570.12 124
2570.24 123
2570.35 115
2570.47 99
2570.59 79
2570.70 58
2570.82 38
2570.93 24
2571.05 18
2571.17 19
2571.28 28
2571.40 44
2571.52 64
2571.63 86
2571.75 108
2571.86 127
2571.98 142
2572.10 152
2572.21 155
2572.33 151
2572.44 141
2572.56 126
2572.68 107
2572.79 87
2572.91 68
2573.03 52
2573.14 42
2573.26 37
2573.37 40
2573.49 48
2573.61 59
2573.72 71
2573.84 80
2573.96 87
2574.07 88
2574.19 85
2574.30 78
2574.42 70
2574.54 63
2574.65 59
2574.77 59
2574.89 64
2575.00 73
2575.12 86
2575.23 101
2575.35 116
2575.47 128
2575.58 138
2575.70 143
2575.82 144
2575.93 143
2576.05 140
2576.16 137
2576.28 136
2576.40 135
2576.51 134
2576.63 133
2576.75 132
2576.86 129
2576.98 127
2577.10 127
2577.21 130
2577.33 137
2577.44 148
2577.56 161
2577.68 173
2577.79 184
2577.91 192
2578.03 195
2578.14 194
2578.26 192
2578.37 189
2578.49 186
2578.61 185
2578.72 185
2578.84 185
2578.96 186
2579.07 185
2579.19 185
2579.31 185
2579.42 187
2579.54 193
2579.65 201
2579.77 212
2579.89 225
2580.00 239
2580.12 253
2580.24 269
2580.35 285
2580.47 304
2580.59 326
2580.70 350
2580.82 374
2580.94 396
2581.05 414
2581.17 427
2581.28 433
2581.40 434
2581.52 432
2581.63 430
2581.75 427
2581.87 426
2581.98 425
2582.10 422
2582.22 418
2582.33 412
2582.45 405
2582.57 400
2582.68 398
2582.80 400
2582.91 408
2583.03 419
2583.15 432
2583.26 444
2583.38 454
2583.50 461
2583.61 466
2583.73 468
2583.85 469
2583.96 470
2584.08 472
2584.20 474
2584.31 475
2584.43 475
2584.54 472
2584.66 466
2584.78 457
2584.89 444
2585.01 427
2585.13 408
2585.24 388
2585.36 367
2585.48 345
2585.59 324
2585.71 303
2585.83 283
2585.94 264
2586.06 247
2586.18 233
2586.29 224
2586.41 222
2586.53 227
2586.64 237
2586.76 250
2586.88 264
2586.99 276
2587.11 283
2587.22 283
2587.34 276
2587.46 265
2587.57 252
2587.69 238
2587.81 225
2587.92 216
2588.04 210
2588.16 207
2588.27 205
2588.39 204
2588.51 201
2588.62 197
2588.74 191
2588.86 185
2588.97 179
2589.09 175
2589.21 172
2589.32 173
2589.44 176
2589.56 182
2589.67 190
2589.79 199
2589.91 209
2590.02 217
2590.14 225
2590.26 230
2590.37 234
2590.49 238
2590.61 242
2590.72 246
2590.84 249
2590.96 253
2591.07 254
2591.19 253
2591.31 247
2591.42 238
2591.54 226
2591.66 213
2591.77 201
2591.89 193
2592.01 188
2592.12 188
2592.24 192
2592.36 199
2592.47 207
2592.59 215
2592.71 220
2592.82 222
2592.94 220
2593.06 212
2593.17 197
2593.29 178
2593.41 153
2593.52 127
2593.64 102
2593.76 80
2593.87 65
2593.99 56
2594.11 54
2594.22 58
2594.34 64
2594.46 71
2594.57 75
2594.69 77
2594.81 77
2594.92 73
2595.04 69
2595.16 64
2595.27 60
2595.39 60
2595.51 62
2595.62 67
2595.74 73
2595.86 79
2595.97 82
2596.09 82
2596.21 77
2596.32 68
2596.44 55
2596.56 42
2596.67 28
2596.79 16
2596.91 6
2597.02 0
2597.14 0
2597.26 0
2597.37 0
2597.49 0
2597.61 0
2597.72 0
2597.84 0
2597.96 0
2598.07 5
2598.19 23
2598.31 41
2598.43 58
2598.54 70
2598.66 76
2598.78 78
2598.89 75
2599.01 70
2599.13 64
2599.24 59
2599.36 56
2599.48 54
2599.59 52
2599.71 50
2599.83 47
2599.94 44
2600.06 42
2600.18 41
2600.29 42
2600.41 46
2600.53 53
2600.65 63
2600.76 75
2600.88 88
2601.00 100
2601.11 112
2601.23 123
2601.35 135
2601.46 147
2601.58 160
2601.70 172
2601.81 182
2601.93 190
2602.05 193
2602.16 193
2602.28 189
2602.40 181
2602.51 172
2602.63 163
2602.75 155
2602.87 148
2602.98 143
2603.10 142
2603.22 145
2603.33 152
2603.45 160
2603.57 170
2603.68 180
2603.80 188
2603.92 193
2604.03 196
2604.15 197
2604.27 197
2604.39 196
2604.50 195
2604.62 192
2604.74 189
2604.85 185
2604.97 180
2605.09 174
2605.20 170
2605.32 167
2605.44 166
2605.55 167
2605.67 170
2605.79 173
2605.91 177
2606.02 180
2606.14 182
2606.26 182
2606.37 181
2606.49 179
2606.61 176
2606.72 174
2606.84 172
2606.96 169
2607.08 166
2607.19 162
2607.31 157
2607.43 151
2607.54 146
2607.66 141
2607.78 137
2607.89 136
2608.01 137
2608.13 138
2608.25 141
2608.36 143
2608.48 146
2608.60 150
2608.71 156
2608.83 165
2608.95 176
2609.06 190
2609.18 205
2609.30 219
2609.42 231
2609.53 239
2609.65 245
2609.77 247
2609.88 248
2610.00 247
2610.12 245
2610.24 242
2610.35 236
2610.47 227
2610.59 215
2610.70 200
2610.82 185
2610.94 170
2611.05 158
2611.17 151
2611.29 149
2611.41 152
2611.52 159
2611.64 170
2611.76 183
2611.87 198
2611.99 213
2612.11 227
2612.23 239
2612.34 248
2612.46 254
2612.58 258
2612.69 259
2612.81 259
2612.93 261
2613.05 264
2613.16 269
2613.28 277
2613.40 285
2613.51 293
2613.63 300
2613.75 304
2613.87 305
2613.98 303
2614.10 299
2614.22 294
2614.33 287
2614.45 280
2614.57 273
2614.69 265
2614.80 258
2614.92 250
2615.04 243
2615.15 236
2615.27 231
2615.39 230
2615.51 232
2615.62 236
2615.74 243
2615.86 251
2615.97 257
2616.09 260
2616.21 259
2616.33 254
2616.44 245
2616.56 236
2616.68 226
2616.80 217
2616.91 209
2617.03 201
2617.15 190
2617.26 176
2617.38 158
2617.50 138
2617.62 116
2617.73 95
2617.85 78
2617.97 66
2618.08 61
2618.20 63
2618.32 71
2618.44 84
2618.55 101
2618.67 118
2618.79 133
2618.91 143
2619.02 146
2619.14 143
2619.26 132
2619.37 117
2619.49 99
2619.61 82
2619.73 68
2619.84 59
2619.96 55
2620.08 58
2620.20 65
2620.31 75
2620.43 86
2620.55 96
2620.66 104
2620.78 109
2620.90 111
2621.02 113
2621.13 114
2621.25 115
2621.37 116
2621.49 119
2621.60 122
2621.72 125
2621.84 127
2621.96 127
2622.07 126
2622.19 123
2622.31 119
2622.42 114
2622.54 110
2622.66 108
2622.78 109
2622.89 114
2623.01 123
2623.13 135
2623.25 147
2623.36 158
2623.48 166
2623.60 168
2623.72 165
2623.83 159
2623.95 153
2624.07 149
2624.18 148
2624.30 150
2624.42 154
2624.54 154
2624.65 149
2624.77 136
2624.89 115
2625.01 90
2625.12 65
2625.24 45
2625.36 35
2625.48 34
2625.59 43
2625.71 59
2625.83 79
2625.95 98
2626.06 116
2626.18 131
2626.30 142
2626.42 152
2626.53 158
2626.65 162
2626.77 164
2626.89 162
2627.00 157
2627.12 150
2627.24 141
2627.35 131
2627.47 122
2627.59 114
2627.71 108
2627.82 104
2627.94 102
2628.06 102
2628.18 105
2628.29 111
2628.41 120
2628.53 131
2628.65 143
2628.76 155
2628.88 167
2629.00 176
2629.12 181
2629.23 182
2629.35 179
2629.47 172
2629.59 161
2629.70 147
2629.82 131
2629.94 113
2630.06 95
2630.17 77
2630.29 60
2630.41 46
2630.53 36
2630.64 32
2630.76 33
2630.88 39
2631.00 48
2631.11 59
2631.23 72
2631.35 85
2631.47 98
2631.58 111
2631.70 123
2631.82 134
2631.94 144
2632.05 150
2632.17 154
2632.29 155
2632.41 153
2632.53 150
2632.64 149
2632.76 149
2632.88 154
2633.00 164
2633.11 176
2633.23 191
2633.35 204
2633.47 214
2633.58 220
2633.70 219
2633.82 211
2633.94 196
2634.05 176
2634.17 153
2634.29 130
2634.41 110
2634.52 95
2634.64 86
2634.76 85
2634.88 91
2634.99 102
2635.11 116
2635.23 131
2635.35 148
2635.47 166
2635.58 186
2635.70 206
2635.82 226
2635.94 243
2636.05 252
2636.17 252
2636.29 241
2636.41 220
2636.52 194
2636.64 164
2636.76 136
2636.88 113
2636.99 97
2637.11 88
2637.23 83
2637.35 81
2637.47 81
2637.58 82
2637.70 82
2637.82 82
2637.94 82
2638.05 83
2638.17 83
2638.29 83
2638.41 80
2638.52 75
2638.64 68
2638.76 57
2638.88 44
2639.00 29
2639.11 14
2639.23 0
2639.35 0
2639.47 0
2639.58 0
2639.70 0
2639.82 0
2639.94 0
2640.05 0
2640.17 3
2640.29 10
2640.41 15
2640.53 17
2640.64 16
2640.76 13
2640.88 9
2641.00 5
2641.11 2
2641.23 2
2641.35 3
2641.47 7
2641.59 11
2641.70 15
2641.82 18
2641.94 21
2642.06 24
2642.17 27
2642.29 30
2642.41 33
2642.53 36
2642.65 41
2642.76 46
2642.88 53
2643.00 62
2643.12 74
2643.23 89
2643.35 105
2643.47 120
2643.59 134
2643.71 145
2643.82 152
2643.94 156
2644.06 156
2644.18 155
2644.29 153
2644.41 148
2644.53 142
2644.65 134
2644.77 123
2644.88 109
2645.00 93
2645.12 75
2645.24 59
2645.36 43
2645.47 30
2645.59 19
2645.71 10
2645.83 2
2645.94 0
2646.06 0
2646.18 0
2646.30 0
2646.42 10
2646.53 27
2646.65 49
2646.77 73
2646.89 99
2647.01 122
2647.12 140
2647.24 153
2647.36 159
2647.48 160
2647.59 157
2647.71 153
2647.83 148
2647.95 144
2648.07 142
2648.18 142
2648.30 143
2648.42 145
2648.54 147
2648.66 147
2648.77 145
2648.89 138
2649.01 128
2649.13 115
2649.25 100
2649.36 85
2649.48 73
2649.60 65
2649.72 61
2649.84 62
2649.95 66
2650.07 71
2650.19 76
2650.31 79
2650.43 80
2650.54 79
2650.66 77
2650.78 74
2650.90 71
2651.01 69
2651.13 69
2651.25 69
2651.37 70
2651.49 70
2651.60 70
2651.72 71
2651.84 72
2651.96 73
2652.08 76
2652.19 79
2652.31 81
2652.43 81
2652.55 78
2652.67 72
2652.78 62
2652.90 50
2653.02 38
2653.14 27
2653.26 19
2653.38 15
2653.49 15
2653.61 18
2653.73 23
2653.85 30
2653.97 36
2654.08 43
2654.20 52
2654.32 61
2654.44 72
2654.56 85
2654.67 96
2654.79 104
2654.91 107
2655.03 105
2655.15 98
2655.26 86
2655.38 72
2655.50 58
2655.62 45
2655.74 34
2655.85 24
2655.97 15
2656.09 5
2656.21 0
2656.33 0
2656.44 0
2656.56 0
2656.68 0
2656.80 0
2656.92 8
2657.04 29
2657.15 53
2657.27 79
2657.39 103
2657.51 126
2657.63 147
2657.74 166
2657.86 185
2657.98 201
2658.10 215
2658.22 225
2658.33 230
2658.45 231
2658.57 229
2658.69 223
2658.81 217
2658.93 212
2659.04 208
2659.16 205
2659.28 204
2659.40 203
2659.52 203
2659.63 202
2659.75 200
2659.87 198
2659.99 195
2660.11 191
2660.23 187
2660.34 184
2660.46 183
2660.58 184
2660.70 188
2660.82 194
2660.93 202
2661.05 209
2661.17 216
2661.29 220
2661.41 224
2661.53 225
2661.64 227
2661.76 231
2661.88 238
2662.00 249
2662.12 265
2662.23 284
2662.35 304
2662.47 323
2662.59 336
2662.71 342
2662.83 339
2662.94 328
2663.06 311
2663.18 290
2663.30 268
2663.42 248
2663.54 232
2663.65 221
2663.77 216
2663.89 214
2664.01 214
2664.13 216
2664.24 215
2664.36 212
2664.48 204
2664.60 192
2664.72 176
2664.84 157
2664.95 138
2665.07 120
2665.19 106
2665.31 97
2665.43 95
2665.55 98
2665.66 106
2665.78 117
2665.90 129
2666.02 141
2666.14 151
2666.26 160
2666.37 167
2666.49 172
2666.61 175
2666.73 177
2666.85 177
2666.97 175
2667.08 171
2667.20 166
2667.32 159
2667.44 152
2667.56 144
2667.68 136
2667.79 129
2667.91 125
2668.03 122
2668.15 122
2668.27 125
2668.39 129
2668.50 136
2668.62 143
2668.74 150
2668.86 157
2668.98 163
2669.10 168
2669.21 172
2669.33 175
2669.45 175
2669.57 174
2669.69 170
2669.81 165
2669.92 160
2670.04 155
2670.16 152
2670.28 150
2670.40 151
2670.52 152
2670.64 152
2670.75 151
2670.87 146
2670.99 139
2671.11 128
2671.23 115
2671.35 103
2671.46 93
2671.58 88
2671.70 89
2671.82 96
2671.94 109
2672.06 125
2672.17 143
2672.29 158
2672.41 168
2672.53 172
2672.65 169
2672.77 160
2672.89 148
2673.00 134
2673.12 121
2673.24 109
2673.36 99
2673.48 90
2673.60 84
2673.71 79
2673.83 75
2673.95 72
2674.07 72
2674.19 73
2674.31 76
2674.43 80
2674.54 84
2674.66 89
2674.78 93
2674.90 95
2675.02 95
2675.14 90
2675.26 82
2675.37 71
2675.49 58
2675.61 45
2675.73 34
2675.85 25
2675.97 17
2676.09 11
2676.20 4
2676.32 0
2676.44 0
2676.56 0
2676.68 0
2676.80 0
2676.91 0
2677.03 0
2677.15 0
2677.27 2
2677.39 10
2677.51 16
2677.63 20
2677.74 22
2677.86 21
2677.98 20
2678.10 17
2678.22 15
2678.34 16
2678.46 19
2678.57 26
2678.69 38
2678.81 55
2678.93 75
2679.05 97
2679.17 118
2679.29 137
2679.41 151
2679.52 157
2679.64 156
2679.76 147
2679.88 131
2680.00 112
2680.12 91
2680.24 72
2680.35 55
2680.47 43
2680.59 34
2680.71 27
2680.83 23
2680.95 20
2681.07 17
2681.18 16
2681.30 17
2681.42 21
2681.54 28
2681.66 37
2681.78 48
2681.90 59
2682.02 68
2682.13 73
2682.25 73
2682.37 68
2682.49 58
2682.61 46
2682.73 33
2682.85 21
2682.96 15
2683.08 14
2683.20 18
2683.32 28
2683.44 39
2683.56 52
2683.68 65
2683.80 76
2683.91 87
2684.03 97
2684.15 106
2684.27 114
2684.39 117
2684.51 116
2684.63 109
2684.75 97
2684.86 81
2684.98 62
2685.10 44
2685.22 29
2685.34 18
2685.46 11
2685.58 10
2685.69 15
2685.81 25
2685.93 41
2686.05 61
2686.17 83
2686.29 107
2686.41 130
2686.53 149
2686.64 163
2686.76 171
2686.88 172
2687.00 168
2687.12 159
2687.24 149
2687.36 138
2687.48 129
2687.60 122
2687.71 118
2687.83 115
2687.95 114
2688.07 113
2688.19 112
2688.31 108
2688.43 104
2688.55 98
2688.66 94
2688.78 91
2688.90 93
2689.02 99
2689.14 110
2689.26 126
2689.38 145
2689.50 165
2689.62 184
2689.73 201
2689.85 214
2689.97 223
2690.09 229
2690.21 232
2690.33 234
2690.45 233
2690.57 232
2690.68 229
2690.80 226
2690.92 221
2691.04 214
2691.16 205
2691.28 195
2691.40 183
2691.52 172
2691.64 162
2691.75 157
2691.87 156
2691.99 161
2692.11 170
2692.23 181
2692.35 193
2692.47 201
2692.59 205
2692.71 205
2692.82 202
2692.94 198
2693.06 196
2693.18 198
2693.30 202
2693.42 209
2693.54 215
2693.66 220
2693.78 223
2693.89 225
2694.01 226
2694.13 228
2694.25 233
2694.37 238
2694.49 245
2694.61 251
2694.73 257
2694.85 261
2694.97 264
2695.08 267
2695.20 269
2695.32 272
2695.44 275
2695.56 278
2695.68 280
2695.80 280
2695.92 281
2696.04 282
2696.15 286
2696.27 291
2696.39 296
2696.51 301
2696.63 303
2696.75 298
2696.87 285
2696.99 265
2697.11 240
2697.23 214
2697.34 191
2697.46 173
2697.58 164
2697.70 161
2697.82 163
2697.94 167
2698.06 167
2698.18 163
2698.30 153
2698.42 137
2698.53 119
2698.65 101
2698.77 86
2698.89 76
2699.01 72
2699.13 73
2699.25 78
2699.37 86
2699.49 95
2699.61 104
2699.73 111
2699.84 118
2699.96 125
2700.08 132
2700.20 140
2700.32 148
2700.44 155
2700.56 160
2700.68 160
2700.80 154
2700.92 142
2701.04 124
2701.15 104
2701.27 85
2701.39 71
2701.51 62
2701.63 60
2701.75 64
2701.87 70
2701.99 76
2702.11 79
2702.23 80
2702.35 77
2702.46 73
2702.58 68
2702.70 64
2702.82 60
2702.94 55
2703.06 48
2703.18 38
2703.30 24
2703.42 9
2703.54 0
2703.66 0
2703.77 0
2703.89 0
2704.01 0
2704.13 0
2704.25 0
2704.37 0
2704.49 4
2704.61 9
2704.73 16
2704.85 25
2704.97 36
2705.09 52
2705.20 69
2705.32 85
2705.44 98
2705.56 104
2705.68 101
2705.80 90
2705.92 71
2706.04 48
2706.16 23
2706.28 1
2706.40 0
2706.52 0
2706.64 0
2706.75 0
2706.87 0
2706.99 0
2707.11 0
2707.23 4
2707.35 13
2707.47 20
2707.59 25
2707.71 29
2707.83 32
2707.95 34
2708.07 35
2708.19 37
2708.30 39
2708.42 42
2708.54 46
2708.66 51
2708.78 56
2708.90 59
2709.02 58
2709.14 52
2709.26 40
2709.38 25
2709.50 8
2709.62 0
2709.74 0
2709.85 0
2709.97 0
2710.09 0
2710.21 0
2710.33 9
2710.45 26
2710.57 41
2710.69 52
2710.81 58
2710.93 59
2711.05 55
2711.17 50
2711.29 44
2711.41 38
2711.52 35
2711.64 35
2711.76 36
2711.88 39
2712.00 44
2712.12 49
2712.24 54
2712.36 62
2712.48 70
2712.60 81
2712.72 93
2712.84 106
2712.96 122
2713.08 139
2713.20 156
2713.31 173
2713.43 187
2713.55 198
2713.67 203
2713.79 203
2713.91 199
2714.03 191
2714.15 182
2714.27 174
2714.39 168
2714.51 163
2714.63 157
2714.75 149
2714.87 136
2714.99 117
2715.11 95
2715.22 71
2715.34 48
2715.46 29
2715.58 17
2715.70 12
2715.82 13
2715.94 18
2716.06 22
2716.18 24
2716.30 22
2716.42 14
2716.54 1
2716.66 0
2716.78 0
2716.90 0
2717.02 0
2717.14 0
2717.26 0
2717.37 6
2717.49 23
2717.61 37
2717.73 47
2717.85 51
2717.97 52
2718.09 51
2718.21 49
2718.33 50
2718.45 53
2718.57 57
2718.69 61
2718.81 64
2718.93 62
2719.05 56
2719.17 45
2719.29 31
2719.41 15
2719.53 1
2719.64 0
2719.76 0
2719.88 0
2720.00 0
2720.12 0
2720.24 9
2720.36 19
2720.48 30
2720.60 41
2720.72 52
2720.84 65
2720.96 79
2721.08 92
2721.20 104
2721.32 111
2721.44 114
2721.56 113
2721.68 108
2721.80 102
2721.92 96
2722.03 91
2722.15 88
2722.27 86
2722.39 84
2722.51 80
2722.63 74
2722.75 65
2722.87 54
2722.99 42
2723.11 30
2723.23 19
2723.35 12
2723.47 7
2723.59 5
2723.71 6
2723.83 10
2723.95 17
2724.07 26
2724.19 38
2724.31 53
2724.43 68
2724.55 83
2724.67 96
2724.79 105
2724.90 108
2725.02 105
2725.14 96
2725.26 84
2725.38 68
2725.50 52
2725.62 37
2725.74 24
2725.86 15
2725.98 11
2726.10 13
2726.22 23
2726.34 41
2726.46 69
2726.58 103
2726.70 143
2726.82 184
2726.94 222
2727.06 253
2727.18 275
2727.30 287
2727.42 288
2727.54 280
2727.66 264
2727.78 244
2727.90 221
2728.02 199
2728.14 178
2728.26 161
2728.37 147
2728.49 138
2728.61 131
2728.73 127
2728.85 123
2728.97 120
2729.09 116
2729.21 114
2729.33 113
2729.45 116
2729.57 122
2729.69 132
2729.81 144
2729.93 158
2730.05 169
2730.17 176
2730.29 177
2730.41 171
2730.53 160
2730.65 147
2730.77 136
2730.89 128
2731.01 127
2731.13 132
2731.25 140
2731.37 150
2731.49 158
2731.61 164
2731.73 167
2731.85 168
2731.97 167
2732.09 167
2732.21 167
2732.33 165
2732.45 161
2732.57 155
2732.69 146
2732.80 135
2732.92 125
2733.04 118
2733.16 113
2733.28 110
2733.40 108
2733.52 106
2733.64 103
2733.76 97
2733.88 91
2734.00 85
2734.12 80
2734.24 77
2734.36 76
2734.48 77
2734.60 77
2734.72 78
2734.84 77
2734.96 75
2735.08 71
2735.20 65
2735.32 57
2735.44 49
2735.56 43
2735.68 40
2735.80 40
2735.92 46
2736.04 56
2736.16 68
2736.28 82
2736.40 94
2736.52 103
2736.64 110
2736.76 113
2736.88 115
2737.00 115
2737.12 115
2737.24 114
2737.36 110
2737.48 104
2737.60 95
2737.72 81
2737.84 63
2737.96 43
2738.08 22
2738.20 2
2738.32 0
2738.44 0
2738.56 0
2738.68 0
2738.80 0
2738.92 0
2739.04 0
2739.16 0
2739.28 9
2739.40 26
2739.52 45
2739.64 63
2739.76 79
2739.88 92
2740.00 99
2740.12 102
2740.24 102
2740.36 99
2740.48 98
2740.60 97
2740.72 98
2740.84 99
2740.96 99
2741.08 95
2741.20 87
2741.32 75
2741.44 60
2741.56 45
2741.68 32
2741.80 24
2741.92 21
2742.04 23
2742.16 30
2742.28 40
2742.40 54
2742.52 70
2742.64 88
2742.76 107
2742.88 127
2743.00 146
2743.12 163
2743.24 177
2743.36 187
2743.48 192
2743.60 194
2743.72 192
2743.84 186
2743.96 178
2744.08 168
2744.20 155
2744.32 140
2744.44 123
2744.56 106
2744.68 89
2744.80 75
2744.92 66
2745.04 64
2745.16 68
2745.28 79
2745.40 95
2745.52 113
2745.64 131
2745.76 148
2745.88 163
2746.00 176
2746.12 189
2746.24 201
2746.36 212
2746.48 223
2746.60 232
2746.72 237
2746.84 237
2746.96 232
2747.08 223
2747.20 210
2747.32 195
2747.44 178
2747.56 162
2747.68 147
2747.80 135
2747.92 126
2748.04 120
2748.16 118
2748.28 119
2748.40 120
2748.52 121
2748.64 119
2748.76 115
2748.88 108
2749.00 99
2749.12 91
2749.24 83
2749.36 79
2749.48 78
2749.60 80
2749.72 86
2749.84 95
2749.96 106
2750.08 117
2750.20 128
2750.32 136
2750.44 140
2750.56 139
2750.68 132
2750.80 121
2750.92 107
2751.04 92
2751.16 80
2751.28 73
2751.40 73
2751.52 79
2751.64 91
2751.76 106
2751.88 122
2752.00 136
2752.12 148
2752.24 157
2752.36 164
2752.49 171
2752.61 178
2752.73 185
2752.85 192
2752.97 198
2753.09 201
2753.21 202
2753.33 198
2753.45 192
2753.57 185
2753.69 178
2753.81 174
2753.93 171
2754.05 170
2754.17 168
2754.29 163
2754.41 153
2754.53 136
2754.65 114
2754.77 88
2754.89 61
2755.01 39
2755.13 24
2755.25 19
2755.37 25
2755.49 39
2755.61 59
2755.73 82
2755.85 104
2755.97 123
2756.09 137
2756.21 147
2756.33 155
2756.45 160
2756.57 166
2756.69 170
2756.81 172
2756.93 172
2757.06 169
2757.18 163
2757.30 154
2757.42 144
2757.54 135
2757.66 129
2757.78 125
2757.90 122
2758.02 121
2758.14 119
2758.26 116
2758.38 112
2758.50 108
2758.62 105
2758.74 104
2758.86 108
2758.98 115
2759.10 125
2759.22 135
2759.34 144
2759.46 149
2759.58 151
2759.70 150
2759.82 148
2759.94 146
2760.06 147
2760.18 151
2760.30 159
2760.43 168
2760.55 178
2760.67 187
2760.79 193
2760.91 195
2761.03 193
2761.15 186
2761.27 176
2761.39 163
2761.51 151
2761.63 140
2761.75 132
2761.87 127
2761.99 126
2762.11 128
2762.23 129
2762.35 129
2762.47 127
2762.59 122
2762.71 112
2762.83 98
2762.95 82
2763.07 66
2763.19 50
2763.32 37
2763.44 27
2763.56 22
2763.68 19
2763.80 19
2763.92 21
2764.04 24
2764.16 28
2764.28 33
2764.40 40
2764.52 49
2764.64 60
2764.76 71
2764.88 81
2765.00 90
2765.12 95
2765.24 96
2765.36 95
2765.48 91
2765.60 86
2765.72 80
2765.85 74
2765.97 70
2766.09 67
2766.21 65
2766.33 66
2766.45 68
2766.57 72
2766.69 77
2766.81 82
2766.93 87
2767.05 92
2767.17 97
2767.29 102
2767.41 107
2767.53 113
2767.65 118
2767.77 122
2767.89 125
2768.01 127
2768.14 128
2768.26 129
2768.38 128
2768.50 126
2768.62 121
2768.74 114
2768.86 105
2768.98 93
2769.10 81
2769.22 69
2769.34 59
2769.46 52
2769.58 49
2769.70 49
2769.82 52
2769.94 56
2770.06 63
2770.19 72
2770.31 83
2770.43 98
2770.55 118
2770.67 141
2770.79 167
2770.91 191
2771.03 211
2771.15 224
2771.27 227
2771.39 220
2771.51 205
2771.63 184
2771.75 160
2771.87 135
2771.99 113
2772.12 94
2772.24 78
2772.36 65
2772.48 54
2772.60 46
2772.72 40
2772.84 38
2772.96 38
2773.08 42
2773.20 49
2773.32 57
2773.44 66
2773.56 72
2773.68 75
2773.80 71
2773.93 62
2774.05 47
2774.17 29
2774.29 9
2774.41 0
2774.53 0
2774.65 0
2774.77 0
2774.89 0
2775.01 0
2775.13 0
2775.25 0
2775.37 15
2775.49 44
2775.62 71
2775.74 96
2775.86 115
2775.98 130
2776.10 142
2776.22 151
2776.34 161
2776.46 172
2776.58 185
2776.70 199
2776.82 212
2776.94 222
2777.06 228
2777.18 230
2777.31 226
2777.43 220
2777.55 212
2777.67 206
2777.79 204
2777.91 205
2778.03 211
2778.15 220
2778.27 230
2778.39 238
2778.51 243
2778.63 243
2778.75 238
2778.88 229
2779.00 219
2779.12 209
2779.24 201
2779.36 196
2779.48 193
2779.60 193
2779.72 195
2779.84 198
2779.96 201
2780.08 204
2780.20 206
2780.33 208
2780.45 209
2780.57 211
2780.69 214
2780.81 218
2780.93 224
2781.05 231
2781.17 237
2781.29 242
2781.41 245
2781.53 244
2781.65 240
2781.78 234
2781.90 228
2782.02 221
2782.14 216
2782.26 211
2782.38 206
2782.50 202
2782.62 199
2782.74 195
2782.86 193
2782.98 191
2783.10 191
2783.23 193
2783.35 196
2783.47 200
2783.59 205
2783.71 212
2783.83 219
2783.95 227
2784.07 236
2784.19 244
2784.31 250
2784.43 252
2784.56 251
2784.68 246
2784.80 240
2784.92 232
2785.04 226
2785.16 223
2785.28 224
2785.40 228
2785.52 233
2785.64 238
2785.76 240
2785.89 239
2786.01 233
2786.13 224
2786.25 213
2786.37 200
2786.49 187
2786.61 175
2786.73 164
2786.85 156
2786.97 151
2787.10 148
2787.22 149
2787.34 152
2787.46 156
2787.58 162
2787.70 169
2787.82 175
2787.94 182
2788.06 188
2788.18 192
2788.31 195
2788.43 195
2788.55 193
2788.67 188
2788.79 181
2788.91 173
2789.03 166
2789.15 161
2789.27 159
2789.39 160
2789.52 162
2789.64 164
2789.76 165
2789.88 163
2790.00 158
2790.12 150
2790.24 138
2790.36 125
2790.48 110
2790.60 96
2790.73 82
2790.85 69
2790.97 59
2791.09 52
2791.21 49
2791.33 49
2791.45 52
2791.57 58
2791.69 64
2791.82 70
2791.94 75
2792.06 77
2792.18 74
2792.30 68
2792.42 59
2792.54 47
2792.66 35
2792.78 25
2792.91 18
2793.03 18
2793.15 23
2793.27 32
2793.39 44
2793.51 57
2793.63 69
2793.75 78
2793.87 84
2794.00 87
2794.12 89
2794.24 91
2794.36 92
2794.48 93
2794.60 94
2794.72 93
2794.84 90
2794.96 85
2795.09 78
2795.21 70
2795.33 64
2795.45 60
2795.57 58
2795.69 57
2795.81 57
2795.93 55
2796.05 51
2796.18 45
2796.30 38
2796.42 32
2796.54 30
2796.66 32
2796.78 40
2796.90 54
2797.02 71
2797.15 91
2797.27 112
2797.39 130
2797.51 144
2797.63 154
2797.75 159
2797.87 160
2797.99 157
2798.11 152
2798.24 147
2798.36 145
2798.48 145
2798.60 150
2798.72 156
2798.84 163
2798.96 170
2799.08 174
2799.21 176
2799.33 175
2799.45 174
2799.57 172
2799.69 171
2799.81 170
2799.93 170
2800.05 169
2800.18 166
2800.30 161
2800.42 153
2800.54 142
2800.66 131
2800.78 118
2800.90 108
2801.02 100
2801.15 96
2801.27 95
2801.39 99
2801.51 103
2801.63 108
2801.75 110
2801.87 108
2801.99 103
2802.12 94
2802.24 85
2802.36 77
2802.48 72
2802.60 71
2802.72 73
2802.84 79
2802.97 87
2803.09 98
2803.21 109
2803.33 119
2803.45 129
2803.57 138
2803.69 144
2803.81 148
2803.94 150
2804.06 149
2804.18 148
2804.30 147
2804.42 146
2804.54 147
2804.66 150
2804.79 153
2804.91 155
2805.03 155
2805.15 151
2805.27 143
2805.39 131
2805.51 117
2805.63 103
2805.76 90
2805.88 80
2806.00 74
2806.12 72
2806.24 74
2806.36 80
2806.48 88
2806.61 99
2806.73 110
2806.85 122
2806.97 132
2807.09 139
2807.21 141
2807.33 139
2807.46 131
2807.58 118
2807.70 104
2807.82 91
2807.94 82
2808.06 79
2808.18 80
2808.31 85
2808.43 91
2808.55 95
2808.67 94
2808.79 90
2808.91 85
2809.03 81
2809.16 79
2809.28 82
2809.40 89
2809.52 97
2809.64 103
2809.76 103
2809.88 96
2810.01 82
2810.13 63
2810.25 40
2810.37 17
2810.49 0
2810.61 0
2810.73 0
2810.86 0
2810.98 0
2811.10 0
2811.22 0
2811.34 3
2811.46 17
2811.59 31
2811.71 42
2811.83 50
2811.95 54
2812.07 54
2812.19 51
2812.31 48
2812.44 45
2812.56 44
2812.68 44
2812.80 45
2812.92 46
2813.04 45
2813.16 43
2813.29 39
2813.41 33
2813.53 25
2813.65 17
2813.77 8
2813.89 0
2814.02 0
2814.14 0
2814.26 0
2814.38 0
2814.50 0
2814.62 0
2814.75 0
2814.87 2
2814.99 18
2815.11 36
2815.23 51
2815.35 62
2815.47 69
2815.60 71
2815.72 70
2815.84 67
2815.96 64
2816.08 62
2816.20 61
2816.33 60
2816.45 59
2816.57 57
2816.69 55
2816.81 51
2816.93 49
2817.06 47
2817.18 47
2817.30 49
2817.42 53
2817.54 58
2817.66 64
2817.79 69
2817.91 74
2818.03 77
2818.15 76
2818.27 69
2818.39 57
2818.52 39
2818.64 18
2818.76 0
2818.88 0
2819.00 0
2819.12 0
2819.25 0
2819.37 0
2819.49 0
2819.61 0
2819.73 7
2819.85 15
2819.98 20
2820.10 25
2820.22 32
2820.34 41
2820.46 54
2820.58 71
2820.71 92
2820.83 113
2820.95 134
2821.07 151
2821.19 164
2821.31 171
2821.44 174
2821.56 174
2821.68 172
2821.80 171
2821.92 170
2822.04 168
2822.17 166
2822.29 161
2822.41 154
2822.53 145
2822.65 135
2822.77 125
2822.90 117
2823.02 111
2823.14 109
2823.26 109
2823.38 110
2823.51 113
2823.63 115
2823.75 117
2823.87 119
2823.99 124
2824.11 132
2824.24 145
2824.36 162
2824.48 183
2824.60 206
2824.72 230
2824.84 252
2824.97 270
2825.09 284
2825.21 292
2825.33 295
2825.45 294
2825.58 289
2825.70 283
2825.82 277
2825.94 271
2826.06 266
2826.18 263
2826.31 260
2826.43 257
2826.55 254
2826.67 249
2826.79 243
2826.92 236
2827.04 227
2827.16 219
2827.28 211
2827.40 205
2827.52 201
2827.65 201
2827.77 202
2827.89 206
2828.01 211
2828.13 215
2828.26 219
2828.38 220
2828.50 219
2828.62 214
2828.74 206
2828.87 195
2828.99 183
2829.11 171
2829.23 161
2829.35 155
2829.47 154
2829.60 160
2829.72 172
2829.84 188
2829.96 206
2830.08 222
2830.21 234
2830.33 239
2830.45 237
2830.57 229
2830.69 216
2830.82 200
2830.94 186
2831.06 175
2831.18 171
2831.30 172
2831.42 180
2831.55 191
2831.67 205
2831.79 217
2831.91 227
2832.03 234
2832.16 237
2832.28 236
2832.40 233
2832.52 228
2832.64 222
2832.77 218
2832.89 216
2833.01 219
2833.13 227
2833.25 239
2833.38 252
2833.50 265
2833.62 272
2833.74 273
2833.86 266
2833.99 254
2834.11 240
2834.23 226
2834.35 216
2834.47 210
2834.60 208
2834.72 209
2834.84 211
2834.96 213
2835.08 214
2835.21 215
2835.33 218
2835.45 224
2835.57 234
2835.69 249
2835.82 267
2835.94 286
2836.06 303
2836.18 316
2836.30 322
2836.43 320
2836.55 312
2836.67 300
2836.79 286
2836.91 274
2837.04 267
2837.16 265
2837.28 269
2837.40 276
2837.52 282
2837.65 286
2837.77 285
2837.89 281
2838.01 274
2838.14 267
2838.26 262
2838.38 259
2838.50 258
2838.62 257
2838.75 255
2838.87 250
2838.99 243
2839.11 234
2839.23 226
2839.36 221
2839.48 222
2839.60 229
2839.72 242
2839.84 260
2839.97 278
2840.09 294
2840.21 306
2840.33 314
2840.46 315
2840.58 312
2840.70 306
2840.82 299
2840.94 293
2841.07 288
2841.19 287
2841.31 287
2841.43 287
2841.55 287
2841.68 282
2841.80 273
2841.92 259
2842.04 241
2842.17 221
2842.29 201
2842.41 183
2842.53 170
2842.65 160
2842.78 153
2842.90 149
2843.02 146
2843.14 143
2843.26 140
2843.39 138
2843.51 136
2843.63 136
2843.75 136
2843.88 137
2844.00 138
2844.12 139
2844.24 138
2844.36 137
2844.49 136
2844.61 135
2844.73 136
2844.85 137
2844.98 142
2845.10 149
2845.22 159
2845.34 170
2845.46 181
2845.59 190
2845.71 197
2845.83 199
2845.95 197
2846.08 192
2846.20 184
2846.32 176
2846.44 167
2846.56 159
2846.69 153
2846.81 148
2846.93 145
2847.05 144
2847.18 145
2847.30 147
2847.42 150
2847.54 153
2847.66 154
2847.79 153
2847.91 149
2848.03 142
2848.15 136
2848.28 129
2848.40 125
2848.52 122
2848.64 123
2848.77 126
2848.89 131
2849.01 137
2849.13 143
2849.25 151
2849.38 160
2849.50 171
2849.62 183
2849.74 197
2849.87 212
2849.99 225
2850.11 234
2850.23 239
2850.36 238
2850.48 233
2850.60 225
2850.72 218
2850.85 213
2850.97 214
2851.09 219
2851.21 226
2851.33 234
2851.46 237
2851.58 236
2851.70 230
2851.82 219
2851.95 206
2852.07 194
2852.19 185
2852.31 180
2852.44 180
2852.56 183
2852.68 187
2852.80 189
2852.93 188
2853.05 184
2853.17 174
2853.29 161
2853.42 144
2853.54 127
2853.66 111
2853.78 98
2853.90 91
2854.03 90
2854.15 95
2854.27 104
2854.39 115
2854.52 124
2854.64 129
2854.76 129
2854.88 122
2855.01 111
2855.13 97
2855.25 85
2855.37 77
2855.50 75
2855.62 80
2855.74 92
2855.86 109
2855.99 128
2856.11 146
2856.23 159
2856.35 166
2856.48 166
2856.60 160
2856.72 149
2856.84 137
2856.97 125
2857.09 117
2857.21 113
2857.33 113
2857.46 114
2857.58 114
2857.70 112
2857.82 106
2857.95 97
2858.07 85
2858.19 75
2858.31 68
2858.44 66
2858.56 71
2858.68 82
2858.80 99
2858.93 118
2859.05 139
2859.17 160
2859.29 179
2859.42 196
2859.54 209
2859.66 218
2859.78 221
2859.91 219
2860.03 212
2860.15 202
2860.27 194
2860.40 189
2860.52 190
2860.64 198
2860.76 211
2860.89 227
2861.01 241
2861.13 251
2861.25 255
2861.38 253
2861.50 247
2861.62 238
2861.74 230
2861.87 225
2861.99 223
2862.11 224
2862.23 226
2862.36 230
2862.48 235
2862.60 239
2862.73 243
2862.85 248
2862.97 251
2863.09 252
2863.22 249
2863.34 244
2863.46 236
2863.58 226
2863.71 216
2863.83 207
2863.95 202
2864.07 200
2864.20 201
2864.32 204
2864.44 208
2864.56 214
2864.69 221
2864.81 228
2864.93 237
2865.06 246
2865.18 255
2865.30 263
2865.42 268
2865.55 271
2865.67 271
2865.79 268
2865.91 263
2866.04 258
2866.16 256
2866.28 257
2866.40 263
2866.53 276
2866.65 294
2866.77 316
2866.90 339
2867.02 362
2867.14 383
2867.26 399
2867.39 411
2867.51 418
2867.63 420
2867.75 419
2867.88 416
2868.00 410
2868.12 404
2868.25 397
2868.37 390
2868.49 383
2868.61 376
2868.74 370
2868.86 364
2868.98 358
2869.10 352
2869.23 344
2869.35 336
2869.47 326
2869.60 316
2869.72 307
2869.84 298
2869.96 291
2870.09 286
2870.21 284
2870.33 283
2870.45 283
2870.58 281
2870.70 276
2870.82 267
2870.95 253
2871.07 236
2871.19 215
2871.31 193
2871.44 173
2871.56 156
2871.68 142
2871.81 131
2871.93 125
2872.05 121
2872.17 121
2872.30 123
2872.42 128
2872.54 135
2872.66 145
2872.79 156
2872.91 169
2873.03 182
2873.16 196
2873.28 210
2873.40 223
2873.52 233
2873.65 238
2873.77 237
2873.89 228
2874.02 210
2874.14 186
2874.26 158
2874.38 128
2874.51 102
2874.63 82
2874.75 70
2874.88 66
2875.00 70
2875.12 81
2875.24 96
2875.37 115
2875.49 134
2875.61 151
2875.74 165
2875.86 175
2875.98 178
2876.10 175
2876.23 166
2876.35 152
2876.47 136
2876.60 119
2876.72 103
2876.84 89
2876.97 77
2877.09 66
2877.21 58
2877.33 51
2877.46 46
2877.58 43
2877.70 41
2877.83 39
2877.95 37
2878.07 34
2878.19 27
2878.32 17
2878.44 5
2878.56 0
2878.69 0
2878.81 0
2878.93 0
2879.05 0
2879.18 0
2879.30 0
2879.42 0
2879.55 8
2879.67 16
2879.79 25
2879.92 34
2880.04 42
2880.16 50
2880.28 55
2880.41 56
2880.53 54
2880.65 48
2880.78 39
2880.90 31
2881.02 24
2881.15 21
2881.27 21
2881.39 24
2881.51 29
2881.64 33
2881.76 35
2881.88 35
2882.01 31
2882.13 25
2882.25 19
2882.38 16
2882.50 18
2882.62 25
2882.74 38
2882.87 55
2882.99 75
2883.11 93
2883.24 108
2883.36 120
2883.48 129
2883.61 134
2883.73 139
2883.85 144
2883.98 150
2884.10 157
2884.22 163
2884.34 170
2884.47 175
2884.59 180
2884.71 184
2884.84 188
2884.96 192
2885.08 195
2885.21 197
2885.33 196
2885.45 192
2885.58 184
2885.70 171
2885.82 156
2885.94 139
2886.07 123
2886.19 110
2886.31 101
2886.44 94
2886.56 91
2886.68 89
2886.81 87
2886.93 84
2887.05 80
2887.18 75
2887.30 73
2887.42 73
2887.54 76
2887.67 82
2887.79 89
2887.91 95
2888.04 98
2888.16 97
2888.28 90
2888.41 79
2888.53 65
2888.65 51
2888.78 37
2888.90 25
2889.02 16
2889.15 9
2889.27 5
2889.39 3
2889.52 5
2889.64 8
2889.76 14
2889.88 20
2890.01 25
2890.13 28
2890.25 28
2890.38 25
2890.50 20
2890.62 14
2890.75 9
2890.87 6
2890.99 7
2891.12 12
2891.24 20
2891.36 30
2891.49 42
2891.61 54
2891.73 65
2891.86 75
2891.98 85
2892.10 93
2892.23 102
2892.35 113
2892.47 125
2892.60 139
2892.72 155
2892.84 170
2892.97 185
2893.09 199
2893.21 212
2893.34 225
2893.46 239
2893.58 255
2893.70 273
2893.83 289
2893.95 303
2894.07 311
2894.20 311
2894.32 302
2894.44 283
2894.57 258
2894.69 228
2894.81 197
2894.94 168
2895.06 143
2895.18 125
2895.31 113
2895.43 107
2895.55 105
2895.68 105
2895.80 105
2895.92 104
2896.05 102
2896.17 100
2896.29 99
2896.42 102
2896.54 110
2896.66 122
2896.79 138
2896.91 155
2897.03 173
2897.16 189
2897.28 201
2897.40 210
2897.53 214
2897.65 216
2897.77 214
2897.90 210
2898.02 204
2898.14 195
2898.27 185
2898.39 173
2898.51 160
2898.64 147
2898.76 134
2898.88 123
2899.01 113
2899.13 105
2899.25 99
2899.38 96
2899.50 96
2899.62 98
2899.75 103
2899.87 110
2899.99 119
2900.12 128
2900.24 136
2900.37 143
2900.49 149
2900.61 155
2900.74 161
2900.86 166
2900.98 170
2901.11 173
2901.23 175
2901.35 178
2901.48 181
2901.60 188
2901.72 199
2901.85 214
2901.97 233
2902.09 251
2902.22 268
2902.34 280
2902.46 288
2902.59 292
2902.71 293
2902.83 295
2902.96 297
2903.08 299
2903.20 299
2903.33 296
2903.45 286
2903.57 270
2903.70 249
2903.82 227
2903.95 205
2904.07 187
2904.19 174
2904.32 166
2904.44 161
2904.56 159
2904.69 156
2904.81 155
2904.93 153
2905.06 155
2905.18 159
2905.30 168
2905.43 182
2905.55 200
2905.67 220
2905.80 242
2905.92 263
2906.04 282
2906.17 297
2906.29 306
2906.42 309
2906.54 303
2906.66 291
2906.79 272
2906.91 252
2907.03 233
2907.16 219
2907.28 212
2907.40 211
2907.53 216
2907.65 224
2907.77 233
2907.90 241
2908.02 248
2908.15 254
2908.27 259
2908.39 263
2908.52 265
2908.64 265
2908.76 262
2908.89 256
2909.01 248
2909.13 240
2909.26 234
2909.38 231
2909.50 230
2909.63 231
2909.75 232
2909.88 232
2910.00 230
2910.12 225
2910.25 218
2910.37 209
2910.49 198
2910.62 186
2910.74 175
2910.86 166
2910.99 159
2911.11 156
2911.24 157
2911.36 162
2911.48 170
2911.61 179
2911.73 187
2911.85 193
2911.98 196
2912.10 195
2912.22 191
2912.35 186
2912.47 179
2912.60 173
2912.72 170
2912.84 169
2912.97 172
2913.09 178
2913.21 186
2913.34 193
2913.46 197
2913.58 196
2913.71 189
2913.83 176
2913.96 161
2914.08 146
2914.20 134
2914.33 126
2914.45 123
2914.57 124
2914.70 128
2914.82 132
2914.95 135
2915.07 137
2915.19 139
2915.32 140
2915.44 142
2915.56 146
2915.69 153
2915.81 162
2915.94 174
2916.06 186
2916.18 196
2916.31 203
2916.43 204
2916.55 199
2916.68 188
2916.80 173
2916.93 155
2917.05 137
2917.17 118
2917.30 101
2917.42 83
2917.54 64
2917.67 44
2917.79 23
2917.92 4
2918.04 0
2918.16 0
2918.29 0
2918.41 0
2918.53 0
2918.66 0
2918.78 4
2918.91 12
2919.03 16
2919.15 16
2919.28 15
2919.40 14
2919.53 15
2919.65 20
2919.77 28
2919.90 39
2920.02 52
2920.14 63
2920.27 73
2920.39 78
2920.52 78
2920.64 74
2920.76 68
2920.89 60
2921.01 54
2921.13 50
2921.26 48
2921.38 48
2921.51 49
2921.63 49
2921.75 46
2921.88 40
2922.00 31
2922.13 19
2922.25 6
2922.37 0
2922.50 0
2922.62 0
2922.75 0
2922.87 0
2922.99 0
2923.12 0
2923.24 8
2923.36 15
2923.49 19
2923.61 19
2923.74 16
2923.86 10
2923.98 3
2924.11 0
2924.23 0
2924.36 0
2924.48 0
2924.60 0
2924.73 0
2924.85 0
2924.98 0
2925.10 1
2925.22 2
2925.35 3
2925.47 7
2925.60 13
2925.72 22
2925.84 34
2925.97 49
2926.09 64
2926.21 80
2926.34 94
2926.46 106
2926.59 115
2926.71 121
2926.83 125
2926.96 127
2927.08 125
2927.21 122
2927.33 118
2927.45 113
2927.58 109
2927.70 106
2927.83 104
2927.95 102
2928.07 101
2928.20 97
2928.32 91
2928.45 81
2928.57 68
2928.69 53
2928.82 40
2928.94 30
2929.07 25
2929.19 27
2929.31 34
2929.44 45
2929.56 58
2929.69 71
2929.81 81
2929.93 88
2930.06 90
2930.18 89
2930.31 85
2930.43 80
2930.56 74
2930.68 70
2930.80 70
2930.93 74
2931.05 82
2931.18 95
2931.30 111
2931.42 127
2931.55 141
2931.67 152
2931.80 156
2931.92 155
2932.04 150
2932.17 143
2932.29 136
2932.42 132
2932.54 132
2932.66 137
2932.79 144
2932.91 152
2933.04 160
2933.16 165
2933.28 167
2933.41 167
2933.53 165
2933.66 163
2933.78 161
2933.91 161
2934.03 161
2934.15 161
2934.28 161
2934.40 160
2934.53 159
2934.65 158
2934.77 157
2934.90 156
2935.02 157
2935.15 158
2935.27 159
2935.40 159
2935.52 159
2935.64 157
2935.77 154
2935.89 149
2936.02 144
2936.14 138
2936.26 131
2936.39 123
2936.51 114
2936.64 104
2936.76 95
2936.89 87
2937.01 81
2937.13 78
2937.26 78
2937.38 80
2937.51 85
2937.63 91
2937.75 97
2937.88 103
2938.00 108
2938.13 112
2938.25 116
2938.38 118
2938.50 119
2938.62 119
2938.75 117
2938.87 114
2939.00 110
2939.12 103
2939.24 96
2939.37 88
2939.49 80
2939.62 73
2939.74 66
2939.87 60
2939.99 55
2940.11 51
2940.24 48
2940.36 46
2940.49 45
2940.61 47
2940.74 51
2940.86 56
2940.98 64
2941.11 72
2941.23 80
2941.36 88
2941.48 96
2941.61 104
2941.73 112
2941.85 121
2941.98 131
2942.10 142
2942.23 152
2942.35 162
2942.48 170
2942.60 177
2942.72 182
2942.85 185
2942.97 187
2943.10 188
2943.22 187
2943.35 185
2943.47 181
2943.59 175
2943.72 167
2943.84 159
2943.97 149
2944.09 139
2944.22 130
2944.34 122
2944.47 116
2944.59 113
2944.71 112
2944.84 113
2944.96 114
2945.09 116
2945.21 117
2945.34 117
2945.46 115
2945.58 113
2945.71 111
2945.83 111
2945.96 112
2946.08 115
2946.21 119
2946.33 123
2946.45 126
2946.58 129
2946.70 131
2946.83 132
2946.95 133
2947.08 132
2947.20 130
2947.33 128
2947.45 124
2947.57 121
2947.70 118
2947.82 116
2947.95 118
2948.07 122
2948.20 129
2948.32 140
2948.45 155
2948.57 173
2948.69 193
2948.82 213
2948.94 230
2949.07 244
2949.19 251
2949.32 251
2949.44 244
2949.57 230
2949.69 213
2949.81 194
2949.94 175
2950.06 158
2950.19 142
2950.31 129
2950.44 119
2950.56 112
2950.69 108
2950.81 109
2950.93 115
2951.06 125
2951.18 135
2951.31 146
2951.43 153
2951.56 155
2951.68 153
2951.81 144
2951.93 132
2952.06 116
2952.18 99
2952.30 82
2952.43 66
2952.55 52
2952.68 43
2952.80 39
2952.93 41
2953.05 49
2953.18 61
2953.30 75
2953.42 89
2953.55 100
2953.67 109
2953.80 115
2953.92 120
2954.05 124
2954.17 129
2954.30 134
2954.42 137
2954.55 138
2954.67 135
2954.79 128
2954.92 117
2955.04 106
2955.17 94
2955.29 85
2955.42 79
2955.54 77
2955.67 79
2955.79 82
2955.92 86
2956.04 88
2956.17 87
2956.29 82
2956.41 75
2956.54 67
2956.66 61
2956.79 58
2956.91 59
2957.04 64
2957.16 72
2957.29 79
2957.41 82
2957.54 81
2957.66 76
2957.79 67
2957.91 57
2958.03 49
2958.16 44
2958.28 44
2958.41 49
2958.53 58
2958.66 72
2958.78 88
2958.91 106
2959.03 125
2959.16 141
2959.28 152
2959.41 156
2959.53 149
2959.65 135
2959.78 113
2959.90 90
2960.03 67
2960.15 49
2960.28 38
2960.40 33
2960.53 33
2960.65 34
2960.78 34
2960.90 33
2961.03 30
2961.15 25
2961.28 20
2961.40 15
2961.52 11
2961.65 7
2961.77 2
2961.90 0
2962.02 0
2962.15 0
2962.27 0
2962.40 0
2962.52 0
2962.65 0
2962.77 1
2962.90 14
2963.02 28
2963.15 41
2963.27 52
2963.40 62
2963.52 70
2963.65 78
2963.77 85
2963.89 90
2964.02 94
2964.14 96
2964.27 96
2964.39 96
2964.52 95
2964.64 94
2964.77 96
2964.89 98
2965.02 101
2965.14 104
2965.27 106
2965.39 105
2965.52 103
2965.64 99
2965.77 95
2965.89 90
2966.02 87
2966.14 88
2966.27 91
2966.39 98
2966.52 107
2966.64 116
2966.76 122
2966.89 123
2967.01 118
2967.14 108
2967.26 94
2967.39 80
2967.51 69
2967.64 63
2967.76 64
2967.89 71
2968.01 80
2968.14 89
2968.26 93
2968.39 92
2968.51 84
2968.64 71
2968.76 54
2968.89 36
2969.01 19
2969.14 5
2969.26 0
2969.39 0
2969.51 0
2969.64 0
2969.76 0
2969.89 0
2970.01 0
2970.14 0
2970.26 0
2970.39 11
2970.51 24
2970.64 39
2970.76 56
2970.89 75
2971.01 95
2971.14 113
2971.26 127
2971.38 135
2971.51 136
2971.63 130
2971.76 119
2971.88 105
2972.01 93
2972.13 85
2972.26 83
2972.38 87
2972.51 95
2972.63 106
2972.76 115
2972.88 122
2973.01 126
2973.13 125
2973.26 121
2973.38 114
2973.51 106
2973.63 98
2973.76 93
2973.88 91
2974.01 93
2974.13 100
2974.26 110
2974.38 124
2974.51 139
2974.63 156
2974.76 173
2974.88 189
2975.01 204
2975.13 217
2975.26 226
2975.38 231
2975.51 230
2975.63 224
2975.76 214
2975.88 201
2976.01 186
2976.13 173
2976.26 161
2976.38 153
2976.51 146
2976.63 140
2976.76 134
2976.88 128
2977.01 122
2977.13 117
2977.26 115
2977.38 117
2977.51 124
2977.63 135
2977.76 149
2977.88 163
2978.01 174
2978.13 179
2978.26 177
2978.38 167
2978.51 151
2978.63 132
2978.76 115
2978.88 102
2979.01 96
2979.13 99
2979.26 110
2979.38 128
2979.51 149
2979.63 171
2979.76 192
2979.88 208
2980.01 218
2980.14 223
2980.26 223
2980.39 219
2980.51 213
2980.64 205
2980.76 200
2980.89 197
2981.01 196
2981.14 199
2981.26 205
2981.39 213
2981.51 221
2981.64 230
2981.76 238
2981.89 246
2982.01 254
2982.14 259
2982.26 262
2982.39 262
2982.51 259
2982.64 254
2982.76 247
2982.89 241
2983.01 237
2983.14 236
2983.26 237
2983.39 241
2983.51 246
2983.64 249
2983.76 251
2983.89 251
2984.01 246
2984.14 238
2984.26 225
2984.39 209
2984.52 189
2984.64 167
2984.77 145
2984.89 125
2985.02 109
2985.14 97
2985.27 90
2985.39 87
2985.52 88
2985.64 90
2985.77 93
2985.89 96
2986.02 99
2986.14 102
2986.27 105
2986.39 109
2986.52 114
2986.64 119
2986.77 123
2986.89 126
2987.02 126
2987.14 122
2987.27 114
2987.40 102
2987.52 88
2987.65 72
2987.77 57
2987.90 46
2988.02 39
2988.15 38
2988.27 42
2988.40 50
2988.52 59
2988.65 68
2988.77 74
2988.90 77
2989.02 75
2989.15 71
2989.27 65
2989.40 59
2989.52 55
2989.65 55
2989.78 60
2989.90 69
2990.03 81
2990.15 95
2990.28 109
2990.40 119
2990.53 124
2990.65 124
2990.78 118
2990.90 108
2991.03 96
2991.15 86
2991.28 79
2991.40 76
2991.53 76
2991.66 79
2991.78 82
2991.91 84
2992.03 84
2992.16 82
2992.28 78
2992.41 72
2992.53 66
2992.66 60
2992.78 54
2992.91 50
2993.03 46
2993.16 44
2993.28 43
2993.41 44
2993.54 46
2993.66 48
2993.79 49
2993.91 47
2994.04 43
2994.16 36
2994.29 28
2994.41 19
2994.54 10
2994.66 2
2994.79 0
2994.91 0
2995.04 0
2995.17 0
2995.29 0
2995.42 0
2995.54 0
2995.67 0
2995.79 5
2995.92 10
2996.04 14
2996.17 18
2996.29 23
2996.42 28
2996.55 34
2996.67 42
2996.80 50
2996.92 59
2997.05 67
2997.17 73
2997.30 76
2997.42 75
2997.55 69
2997.67 57
2997.80 41
2997.93 23
2998.05 6
2998.18 0
2998.30 0
2998.43 0
2998.55 0
2998.68 6
2998.80 24
2998.93 43
2999.05 60
2999.18 75
2999.31 86
2999.43 94
2999.56 100
2999.68 107
2999.81 115
2999.93 124
3000.06 133
3000.18 142
3000.31 150
3000.44 156
3000.56 157
3000.69 154
3000.81 145
3000.94 132
3001.06 115
3001.19 96
3001.31 77
3001.44 58
3001.57 42
3001.69 30
3001.82 20
3001.94 14
3002.07 11
3002.19 10
3002.32 10
3002.44 11
3002.57 12
3002.70 11
3002.82 8
3002.95 3
3003.07 0
3003.20 0
3003.32 0
3003.45 0
3003.57 0
3003.70 0
3003.83 0
3003.95 11
3004.08 26
3004.20 40
3004.33 53
3004.45 63
3004.58 71
3004.70 76
3004.83 79
3004.96 82
3005.08 85
3005.21 88
3005.33 93
3005.46 99
3005.58 106
3005.71 115
3005.84 124
3005.96 134
3006.09 142
3006.21 149
3006.34 153
3006.46 152
3006.59 148
3006.71 139
3006.84 130
3006.97 120
3007.09 113
3007.22 109
3007.34 108
3007.47 109
3007.59 111
3007.72 111
3007.85 109
3007.97 105
3008.10 101
3008.22 100
3008.35 102
3008.47 107
3008.60 116
3008.73 125
3008.85 132
3008.98 135
3009.10 131
3009.23 123
3009.35 110
3009.48 96
3009.61 84
3009.73 75
3009.86 70
3009.98 69
3010.11 72
3010.23 78
3010.36 85
3010.49 92
3010.61 98
3010.74 102
3010.86 106
3010.99 107
3011.11 107
3011.24 106
3011.37 104
3011.49 103
3011.62 101
3011.74 99
3011.87 97
3011.99 93
3012.12 90
3012.25 86
3012.37 82
3012.50 78
3012.62 74
3012.75 70
3012.87 65
3013.00 61
3013.13 57
3013.25 55
3013.38 58
3013.50 65
3013.63 76
3013.76 90
3013.88 104
3014.01 115
3014.13 120
3014.26 117
3014.38 108
3014.51 92
3014.64 72
3014.76 51
3014.89 32
3015.01 16
3015.14 5
3015.27 1
3015.39 4
3015.52 12
3015.64 25
3015.77 40
3015.89 57
3016.02 72
3016.15 87
3016.27 99
3016.40 110
3016.52 117
3016.65 122
3016.78 123
3016.90 121
3017.03 114
3017.15 105
3017.28 94
3017.40 82
3017.53 72
3017.66 64
3017.78 58
3017.91 54
3018.03 53
3018.16 54
3018.29 57
3018.41 65
3018.54 78
3018.66 96
3018.79 118
3018.92 141
3019.04 162
3019.17 177
3019.29 184
3019.42 181
3019.55 170
3019.67 154
3019.80 136
3019.92 120
3020.05 110
3020.17 107
3020.30 111
3020.43 120
3020.55 133
3020.68 145
3020.80 156
3020.93 162
3021.06 165
3021.18 164
3021.31 159
3021.43 153
3021.56 145
3021.69 136
3021.81 129
3021.94 122
3022.06 117
3022.19 113
3022.32 111
3022.44 111
3022.57 113
3022.69 118
3022.82 124
3022.95 131
3023.07 139
3023.20 146
3023.32 151
3023.45 152
3023.58 151
3023.70 147
3023.83 142
3023.95 136
3024.08 130
3024.21 123
3024.33 115
3024.46 106
3024.58 95
3024.71 82
3024.84 69
3024.96 56
3025.09 45
3025.21 36
3025.34 30
3025.47 25
3025.59 22
3025.72 21
3025.84 20
3025.97 18
3026.10 16
3026.22 14
3026.35 10
3026.47 6
3026.60 2
3026.73 0
3026.85 0
3026.98 0
3027.11 2
3027.23 7
3027.36 12
3027.48 17
3027.61 20
3027.74 21
3027.86 18
3027.99 13
3028.11 6
3028.24 0
3028.37 0
3028.49 0
3028.62 0
3028.74 0
3028.87 0
3029.00 9
3029.12 17
3029.25 23
3029.37 24
3029.50 19
3029.63 10
3029.75 0
3029.88 0
3030.01 0
3030.13 0
3030.26 0
3030.38 0
3030.51 0
3030.64 7
3030.76 16
3030.89 22
3031.01 27
3031.14 33
3031.27 39
3031.39 46
3031.52 56
3031.65 68
3031.77 80
3031.90 91
3032.02 99
3032.15 103
3032.28 105
3032.40 103
3032.53 99
3032.66 94
3032.78 89
3032.91 84
3033.03 79
3033.16 74
3033.29 70
3033.41 65
3033.54 59
3033.66 53
3033.79 47
3033.92 42
3034.04 38
3034.17 38
3034.30 42
3034.42 50
3034.55 62
3034.67 76
3034.80 91
3034.93 103
3035.05 109
3035.18 107
3035.31 98
3035.43 84
3035.56 67
3035.68 53
3035.81 45
3035.94 45
3036.06 53
3036.19 67
3036.32 84
3036.44 101
3036.57 113
3036.69 121
3036.82 123
3036.95 122
3037.07 121
3037.20 120
3037.33 121
3037.45 125
3037.58 132
3037.71 140
3037.83 148
3037.96 154
3038.08 159
3038.21 163
3038.34 166
3038.46 170
3038.59 176
3038.72 183
3038.84 191
3038.97 200
3039.09 208
3039.22 215
3039.35 221
3039.47 224
3039.60 225
3039.73 223
3039.85 217
3039.98 206
3040.11 189
3040.23 167
3040.36 140
3040.48 111
3040.61 84
3040.74 60
3040.86 43
3040.99 36
3041.12 36
3041.24 45
3041.37 59
3041.50 76
3041.62 93
3041.75 109
3041.87 121
3042.00 131
3042.13 136
3042.25 138
3042.38 138
3042.51 135
3042.63 130
3042.76 125
3042.89 119
3043.01 114
3043.14 109
3043.26 106
3043.39 102
3043.52 97
3043.64 91
3043.77 82
3043.90 71
3044.02 58
3044.15 46
3044.28 37
3044.40 30
3044.53 27
3044.66 26
3044.78 26
3044.91 24
3045.03 19
3045.16 10
3045.29 0
3045.41 0
3045.54 0
3045.67 0
3045.79 0
3045.92 0
3046.05 0
3046.17 0
3046.30 9
3046.43 18
3046.55 26
3046.68 31
3046.81 33
3046.93 33
3047.06 32
3047.19 28
3047.31 24
3047.44 21
3047.56 18
3047.69 18
3047.82 21
3047.94 29
3048.07 40
3048.20 54
3048.32 70
3048.45 84
3048.58 97
3048.70 105
3048.83 107
3048.96 106
3049.08 101
3049.21 96
3049.34 92
3049.46 91
3049.59 93
3049.72 98
3049.84 105
3049.97 113
3050.10 121
3050.22 128
3050.35 136
3050.47 145
3050.60 156
3050.73 168
3050.85 181
3050.98 195
3051.11 207
3051.23 216
3051.36 221
3051.49 224
3051.61 224
3051.74 222
3051.87 219
3051.99 215
3052.12 209
3052.25 201
3052.37 191
3052.50 180
3052.63 170
3052.75 162
3052.88 159
3053.01 161
3053.13 167
3053.26 176
3053.39 187
3053.51 198
3053.64 209
3053.77 220
3053.89 231
3054.02 241
3054.15 250
3054.27 258
3054.40 262
3054.53 261
3054.65 254
3054.78 242
3054.91 225
3055.03 205
3055.16 184
3055.29 164
3055.41 146
3055.54 131
3055.67 121
3055.79 114
3055.92 110
3056.05 109
3056.17 110
3056.30 112
3056.43 114
3056.55 114
3056.68 113
3056.81 109
3056.93 101
3057.06 90
3057.19 76
3057.31 60
3057.44 47
3057.57 38
3057.69 34
3057.82 36
3057.95 43
3058.07 54
3058.20 67
3058.33 78
3058.45 87
3058.58 92
3058.71 93
3058.83 91
3058.96 86
3059.09 82
3059.21 80
3059.34 81
3059.47 86
3059.59 94
3059.72 104
3059.85 115
3059.97 123
3060.10 129
3060.23 133
3060.36 133
3060.48 133
3060.61 132
3060.74 131
3060.86 130
3060.99 130
3061.12 129
3061.24 127
3061.37 123
3061.50 117
3061.62 108
3061.75 98
3061.88 86
3062.00 75
3062.13 64
3062.26 55
3062.38 47
3062.51 41
3062.64 36
3062.76 34
3062.89 35
3063.02 39
3063.14 48
3063.27 60
3063.40 77
3063.53 97
3063.65 120
3063.78 143
3063.91 167
3064.03 189
3064.16 210
3064.29 227
3064.41 242
3064.54 253
3064.67 261
3064.79 265
3064.92 267
3065.05 267
3065.17 264
3065.30 260
3065.43 252
3065.55 241
3065.68 228
3065.81 213
3065.94 197
3066.06 182
3066.19 171
3066.32 164
3066.44 161
3066.57 160
3066.70 161
3066.82 161
3066.95 158
3067.08 153
3067.20 145
3067.33 136
3067.46 127
3067.59 122
3067.71 121
3067.84 125
3067.97 135
3068.09 149
3068.22 168
3068.35 188
3068.47 210
3068.60 231
3068.73 250
3068.85 266
3068.98 279
3069.11 288
3069.24 293
3069.36 293
3069.49 288
3069.62 279
3069.74 266
3069.87 251
3070.00 237
3070.12 225
3070.25 219
3070.38 218
3070.51 223
3070.63 232
3070.76 243
3070.89 252
3071.01 259
3071.14 260
3071.27 257
3071.39 251
3071.52 244
3071.65 238
3071.78 236
3071.90 237
3072.03 241
3072.16 248
3072.28 254
3072.41 260
3072.54 263
3072.66 263
3072.79 260
3072.92 253
3073.05 244
3073.17 234
3073.30 222
3073.43 211
3073.55 200
3073.68 191
3073.81 185
3073.93 181
3074.06 179
3074.19 178
3074.32 177
3074.44 175
3074.57 172
3074.70 166
3074.82 160
3074.95 155
3075.08 152
3075.21 151
3075.33 151
3075.46 153
3075.59 153
3075.71 152
3075.84 148
3075.97 141
3076.09 133
3076.22 125
3076.35 119
3076.48 114
3076.60 110
3076.73 108
3076.86 104
3076.98 99
3077.11 92
3077.24 82
3077.37 70
3077.49 56
3077.62 42
3077.75 28
3077.87 15
3078.00 5
3078.13 0
3078.26 0
3078.38 0
3078.51 9
3078.64 20
3078.76 32
3078.89 41
3079.02 46
3079.15 46
3079.27 41
3079.40 34
3079.53 27
3079.65 24
3079.78 24
3079.91 29
3080.04 39
3080.16 52
3080.29 66
3080.42 80
3080.54 91
3080.67 98
3080.80 101
3080.93 99
3081.05 95
3081.18 88
3081.31 81
3081.44 77
3081.56 77
3081.69 81
3081.82 88
3081.94 97
3082.07 106
3082.20 111
3082.33 112
3082.45 106
3082.58 95
3082.71 81
3082.83 67
3082.96 57
3083.09 52
3083.22 53
3083.34 60
3083.47 68
3083.60 75
3083.73 77
3083.85 73
3083.98 62
3084.11 46
3084.23 28
3084.36 10
3084.49 0
3084.62 0
3084.74 0
3084.87 0
3085.00 0
3085.13 3
3085.25 9
3085.38 11
3085.51 11
3085.63 9
3085.76 5
3085.89 2
3086.02 0
3086.14 0
3086.27 0
3086.40 0
3086.53 0
3086.65 0
3086.78 0
3086.91 0
3087.04 0
3087.16 0
3087.29 5
3087.42 17
3087.54 31
3087.67 45
3087.80 59
3087.93 71
3088.05 81
3088.18 87
3088.31 89
3088.44 88
3088.56 83
3088.69 75
3088.82 66
3088.95 55
3089.07 44
3089.20 33
3089.33 24
3089.45 18
3089.58 15
3089.71 15
3089.84 18
3089.96 22
3090.09 28
3090.22 33
3090.35 36
3090.47 37
3090.60 37
3090.73 36
3090.86 34
3090.98 32
3091.11 31
3091.24 29
3091.37 26
3091.49 22
3091.62 17
3091.75 13
3091.88 10
3092.00 10
3092.13 13
3092.26 19
3092.38 26
3092.51 34
3092.64 39
3092.77 42
3092.89 41
3093.02 38
3093.15 34
3093.28 31
3093.40 29
3093.53 27
3093.66 27
3093.79 27
3093.91 28
3094.04 29
3094.17 31
3094.30 35
3094.42 40
3094.55 47
3094.68 54
3094.81 60
3094.93 66
3095.06 71
3095.19 75
3095.32 78
3095.44 81
3095.57 84
3095.70 88
3095.83 93
3095.95 98
3096.08 103
3096.21 109
3096.34 113
3096.46 115
3096.59 114
3096.72 109
3096.85 102
3096.97 93
3097.10 83
3097.23 74
3097.36 67
3097.48 61
3097.61 59
3097.74 58
3097.87 61
3097.99 66
3098.12 74
3098.25 81
3098.38 89
3098.50 94
3098.63 95
3098.76 93
3098.89 89
3099.02 82
3099.14 75
3099.27 69
3099.40 65
3099.53 63
3099.65 60
3099.78 55
3099.91 45
3100.04 32
3100.16 15
3100.29 0
3100.42 0
3100.55 0
3100.67 0
3100.80 0
3100.93 0
3101.06 0
3101.18 6
3101.31 16
3101.44 22
3101.57 22
3101.69 20
3101.82 19
3101.95 20
3102.08 26
3102.21 36
3102.33 49
3102.46 61
3102.59 71
3102.72 76
3102.84 76
3102.97 71
3103.10 65
3103.23 58
3103.35 53
3103.48 53
3103.61 56
3103.74 64
3103.86 75
3103.99 89
3104.12 102
3104.25 114
3104.38 123
3104.50 128
3104.63 127
3104.76 121
3104.89 110
3105.01 95
3105.14 80
3105.27 64
3105.40 49
3105.52 37
3105.65 27
3105.78 21
3105.91 18
3106.04 18
3106.16 19
3106.29 22
3106.42 26
3106.55 30
3106.67 33
3106.80 37
3106.93 40
3107.06 44
3107.19 49
3107.31 53
3107.44 58
3107.57 62
3107.70 65
3107.82 65
3107.95 64
3108.08 60
3108.21 53
3108.33 44
3108.46 35
3108.59 27
3108.72 22
3108.85 21
3108.97 26
3109.10 36
3109.23 49
3109.36 64
3109.48 76
3109.61 83
3109.74 86
3109.87 85
3110.00 81
3110.12 76
3110.25 73
3110.38 74
3110.51 77
3110.63 82
3110.76 87
3110.89 89
3111.02 88
3111.15 83
3111.27 73
3111.40 62
3111.53 51
3111.66 42
3111.79 36
3111.91 35
3112.04 37
3112.17 41
3112.30 44
3112.42 45
3112.55 44
3112.68 39
3112.81 34
3112.94 30
3113.06 28
3113.19 30
3113.32 35
3113.45 41
3113.58 48
3113.70 52
3113.83 53
3113.96 50
3114.09 44
3114.21 36
3114.34 27
3114.47 19
3114.60 13
3114.73 11
3114.85 13
3114.98 20
3115.11 31
3115.24 45
3115.37 60
3115.49 74
3115.62 85
3115.75 93
3115.88 96
3116.01 96
3116.13 93
3116.26 88
3116.39 81
3116.52 74
3116.64 69
3116.77 65
3116.90 64
3117.03 66
3117.16 71
3117.28 77
3117.41 84
3117.54 90
3117.67 91
3117.80 87
3117.92 76
3118.05 59
3118.18 38
3118.31 14
3118.44 0
3118.56 0
3118.69 0
3118.82 0
3118.95 0
3119.08 0
3119.20 0
3119.33 0
3119.46 8
3119.59 22
3119.72 35
3119.84 46
3119.97 55
3120.10 62
3120.23 66
3120.36 67
3120.48 67
3120.61 65
3120.74 64
3120.87 64
3121.00 66
3121.12 71
3121.25 78
3121.38 87
3121.51 96
3121.64 103
3121.76 109
3121.89 112
3122.02 112
3122.15 110
3122.28 108
3122.40 108
3122.53 110
3122.66 115
3122.79 123
3122.92 132
3123.04 140
3123.17 145
3123.30 147
3123.43 144
3123.56 139
3123.69 131
3123.81 121
3123.94 109
3124.07 95
3124.20 81
3124.33 65
3124.45 49
3124.58 33
3124.71 17
3124.84 4
3124.97 0
3125.09 0
3125.22 0
3125.35 0
3125.48 0
3125.61 0
3125.73 0
3125.86 0
3125.99 1
3126.12 17
3126.25 34
3126.38 50
3126.50 62
3126.63 69
3126.76 69
3126.89 64
3127.02 55
3127.14 45
3127.27 37
3127.40 32
3127.53 34
3127.66 41
3127.79 52
3127.91 65
3128.04 78
3128.17 88
3128.30 94
3128.43 95
3128.55 91
3128.68 82
3128.81 70
3128.94 56
3129.07 43
3129.20 32
3129.32 26
3129.45 26
3129.58 32
3129.71 44
3129.84 62
3129.96 83
3130.09 104
3130.22 124
3130.35 141
3130.48 153
3130.61 161
3130.73 164
3130.86 164
3130.99 162
3131.12 159
3131.25 156
3131.37 152
3131.50 149
3131.63 146
3131.76 141
3131.89 135
3132.02 128
3132.14 120
3132.27 112
3132.40 103
3132.53 96
3132.66 89
3132.79 83
3132.91 76
3133.04 67
3133.17 55
3133.30 41
3133.43 24
3133.56 6
3133.68 0
3133.81 0
3133.94 0
3134.07 0
3134.20 0
3134.32 0
3134.45 0
3134.58 0
3134.71 7
3134.84 19
3134.97 32
3135.09 45
3135.22 59
3135.35 76
3135.48 94
3135.61 115
3135.74 138
3135.86 161
3135.99 183
3136.12 203
3136.25 218
3136.38 228
3136.51 233
3136.63 233
3136.76 229
3136.89 222
3137.02 212
3137.15 201
3137.28 190
3137.40 179
3137.53 171
3137.66 166
3137.79 166
3137.92 171
3138.05 182
3138.17 196
3138.30 211
3138.43 227
3138.56 239
3138.69 248
3138.82 252
3138.95 254
3139.07 254
3139.20 254
3139.33 255
3139.46 256
3139.59 257
3139.72 256
3139.84 255
3139.97 252
3140.10 249
3140.23 246
3140.36 247
3140.49 252
3140.61 260
3140.74 273
3140.87 287
3141.00 301
3141.13 313
3141.26 321
3141.39 323
3141.51 319
3141.64 311
3141.77 297
3141.90 282
3142.03 265
3142.16 250
3142.28 238
3142.41 228
3142.54 220
3142.67 212
3142.80 203
3142.93 190
3143.06 174
3143.18 154
3143.31 134
3143.44 114
3143.57 97
3143.70 85
3143.83 76
3143.95 70
3144.08 64
3144.21 59
3144.34 53
3144.47 49
3144.60 46
3144.73 46
3144.85 49
3144.98 56
3145.11 64
3145.24 72
3145.37 79
3145.50 83
3145.63 84
3145.75 83
3145.88 80
3146.01 78
3146.14 77
3146.27 81
3146.40 90
3146.52 105
3146.65 126
3146.78 152
3146.91 180
3147.04 208
3147.17 233
3147.30 254
3147.42 271
3147.55 285
3147.68 297
3147.81 308
3147.94 321
3148.07 334
3148.20 348
3148.32 359
3148.45 368
3148.58 372
3148.71 370
3148.84 365
3148.97 357
3149.10 349
3149.22 342
3149.35 338
3149.48 340
3149.61 347
3149.74 359
3149.87 375
3150.00 394
3150.13 414
3150.25 434
3150.38 451
3150.51 465
3150.64 475
3150.77 480
3150.90 479
3151.03 474
3151.15 466
3151.28 455
3151.41 443
3151.54 432
3151.67 421
3151.80 413
3151.93 405
3152.05 399
3152.18 392
3152.31 385
3152.44 379
3152.57 376
3152.70 377
3152.83 383
3152.96 395
3153.08 413
3153.21 433
3153.34 453
3153.47 470
3153.60 481
3153.73 485
3153.86 480
3153.99 469
3154.11 451
3154.24 428
3154.37 404
3154.50 378
3154.63 354
3154.76 334
3154.89 317
3155.01 306
3155.14 299
3155.27 296
3155.40 292
3155.53 287
3155.66 278
3155.79 264
3155.92 245
3156.04 222
3156.17 198
3156.30 174
3156.43 153
3156.56 135
3156.69 120
3156.82 108
3156.95 96
3157.07 84
3157.20 71
3157.33 56
3157.46 42
3157.59 28
3157.72 18
3157.85 11
3157.98 8
3158.10 8
3158.23 12
3158.36 18
3158.49 24
3158.62 31
3158.75 37
3158.88 44
3159.01 52
3159.14 62
3159.26 73
3159.39 86
3159.52 99
3159.65 112
3159.78 123
3159.91 132
3160.04 139
3160.17 142
3160.29 142
3160.42 136
3160.55 126
3160.68 110
3160.81 92
3160.94 73
3161.07 56
3161.20 45
3161.33 41
3161.45 46
3161.58 57
3161.71 73
3161.84 90
3161.97 105
3162.10 115
3162.23 120
3162.36 120
3162.48 117
3162.61 112
3162.74 108
3162.87 104
3163.00 102
3163.13 101
3163.26 101
3163.39 100
3163.52 98
3163.64 95
3163.77 90
3163.90 83
3164.03 75
3164.16 65
3164.29 56
3164.42 49
3164.55 43
3164.68 40
3164.81 41
3164.93 44
3165.06 50
3165.19 55
3165.32 59
3165.45 61
3165.58 60
3165.71 57
3165.84 53
3165.97 49
3166.09 46
3166.22 45
3166.35 45
3166.48 45
3166.61 44
3166.74 41
3166.87 36
3167.00 30
3167.13 24
3167.26 20
3167.38 17
3167.51 16
3167.64 15
3167.77 14
3167.90 12
3168.03 7
3168.16 0
3168.29 0
3168.42 0
3168.54 0
3168.67 0
3168.80 0
3168.93 0
3169.06 2
3169.19 20
3169.32 39
3169.45 58
3169.58 74
3169.71 89
3169.83 101
3169.96 114
3170.09 127
3170.22 142
3170.35 159
3170.48 177
3170.61 194
3170.74 208
3170.87 218
3171.00 223
3171.13 224
3171.25 223
3171.38 222
3171.51 220
3171.64 221
3171.77 222
3171.90 224
3172.03 226
3172.16 226
3172.29 223
3172.42 217
3172.54 207
3172.67 193
3172.80 176
3172.93 156
3173.06 135
3173.19 115
3173.32 95
3173.45 77
3173.58 62
3173.71 49
3173.84 41
3173.97 36
3174.09 35
3174.22 38
3174.35 46
3174.48 58
3174.61 72
3174.74 88
3174.87 102
3175.00 115
3175.13 126
3175.26 133
3175.39 138
3175.51 143
3175.64 147
3175.77 153
3175.90 163
3176.03 177
3176.16 194
3176.29 214
3176.42 233
3176.55 250
3176.68 263
3176.81 269
3176.94 269
3177.06 263
3177.19 253
3177.32 241
3177.45 227
3177.58 213
3177.71 199
3177.84 185
3177.97 170
3178.10 154
3178.23 138
3178.36 120
3178.49 103
3178.61 87
3178.74 72
3178.87 60
3179.00 52
3179.13 46
3179.26 43
3179.39 40
3179.52 36
3179.65 32
3179.78 26
3179.91 20
3180.04 15
3180.17 10
3180.29 6
3180.42 2
3180.55 0
3180.68 0
3180.81 0
3180.94 0
3181.07 0
3181.20 0
3181.33 0
3181.46 0
3181.59 11
3181.72 23
3181.85 32
3181.97 39
3182.10 41
3182.23 40
3182.36 37
3182.49 33
3182.62 31
3182.75 30
3182.88 29
3183.01 30
3183.14 30
3183.27 31
3183.40 34
3183.53 38
3183.66 46
3183.78 56
3183.91 69
3184.04 82
3184.17 92
3184.30 97
3184.43 96
3184.56 88
3184.69 74
3184.82 56
3184.95 36
3185.08 17
3185.21 2
3185.34 0
3185.47 0
3185.60 0
3185.72 0
3185.85 10
3185.98 27
3186.11 46
3186.24 66
3186.37 86
3186.50 104
3186.63 118
3186.76 128
3186.89 131
3187.02 127
3187.15 116
3187.28 101
3187.41 84
3187.54 68
3187.67 57
3187.79 53
3187.92 55
3188.05 63
3188.18 73
3188.31 84
3188.44 94
3188.57 100
3188.70 104
3188.83 108
3188.96 111
3189.09 114
3189.22 119
3189.35 123
3189.48 126
3189.61 127
3189.74 122
3189.87 114
3189.99 103
3190.12 90
3190.25 79
3190.38 72
3190.51 71
3190.64 75
3190.77 83
3190.90 93
3191.03 102
3191.16 107
3191.29 108
3191.42 106
3191.55 103
3191.68 103
3191.81 107
3191.94 118
3192.07 136
3192.20 157
3192.32 179
3192.45 198
3192.58 213
3192.71 223
3192.84 226
3192.97 225
3193.10 221
3193.23 214
3193.36 206
3193.49 196
3193.62 187
3193.75 178
3193.88 169
3194.01 162
3194.14 155
3194.27 149
3194.40 143
3194.53 136
3194.66 127
3194.79 117
3194.91 104
3195.04 92
3195.17 82
3195.30 76
3195.43 78
3195.56 86
3195.69 100
3195.82 119
3195.95 140
3196.08 160
3196.21 178
3196.34 192
3196.47 204
3196.60 214
3196.73 224
3196.86 232
3196.99 239
3197.12 240
3197.25 237
3197.38 226
3197.51 210
3197.64 190
3197.77 171
3197.89 156
3198.02 147
3198.15 144
3198.28 147
3198.41 153
3198.54 159
3198.67 164
3198.80 165
3198.93 163
3199.06 159
3199.19 154
3199.32 149
3199.45 145
3199.58 142
3199.71 141
3199.84 139
3199.97 138
3200.10 138
3200.23 139
3200.36 141
3200.49 143
3200.62 147
3200.75 152
3200.88 157
3201.01 164
3201.14 172
3201.27 182
3201.39 194
3201.52 208
3201.65 223
3201.78 238
3201.91 251
3202.04 263
3202.17 272
3202.30 280
3202.43 287
3202.56 292
3202.69 297
3202.82 300
3202.95 305
3203.08 310
3203.21 318
3203.34 328
3203.47 340
3203.60 352
3203.73 363
3203.86 370
3203.99 370
3204.12 365
3204.25 354
3204.38 339
3204.51 322
3204.64 307
3204.77 294
3204.90 285
3205.03 280
3205.16 277
3205.29 276
3205.42 276
3205.55 276
3205.68 275
3205.80 272
3205.93 269
3206.06 263
3206.19 257
3206.32 251
3206.45 245
3206.58 240
3206.71 239
3206.84 241
3206.97 245
3207.10 253
3207.23 264
3207.36 277
3207.49 289
3207.62 301
3207.75 310
3207.88 317
3208.01 320
3208.14 318
3208.27 313
3208.40 303
3208.53 291
3208.66 276
3208.79 259
3208.92 242
3209.05 227
3209.18 215
3209.31 209
3209.44 209
3209.57 213
3209.70 220
3209.83 228
3209.96 234
3210.09 235
3210.22 231
3210.35 222
3210.48 209
3210.61 196
3210.74 182
3210.87 170
3211.00 158
3211.13 148
3211.26 139
3211.39 132
3211.52 127
3211.65 126
3211.78 128
3211.91 133
3212.04 140
3212.17 146
3212.30 150
3212.43 150
3212.56 147
3212.69 142
3212.82 135
3212.95 130
3213.08 129
3213.21 131
3213.33 137
3213.46 147
3213.59 159
3213.72 171
3213.85 182
3213.98 190
3214.11 193
3214.24 191
3214.37 183
3214.50 172
3214.63 159
3214.76 147
3214.89 139
3215.02 137
3215.15 141
3215.28 150
3215.41 159
3215.54 166
3215.67 168
3215.80 163
3215.93 150
3216.06 133
3216.19 114
3216.32 97
3216.45 84
3216.58 76
3216.71 73
3216.84 73
3216.97 74
3217.10 74
3217.23 71
3217.36 65
3217.49 59
3217.62 53
3217.75 49
3217.88 51
3218.01 57
3218.14 68
3218.27 81
3218.40 95
3218.53 107
3218.66 115
3218.79 120
3218.92 120
3219.05 118
3219.18 115
3219.31 112
3219.44 110
3219.57 111
3219.70 115
3219.83 120
3219.96 126
3220.09 131
3220.22 132
3220.35 129
3220.48 120
3220.61 105
3220.74 86
3220.87 65
3221.00 44
3221.13 25
3221.26 8
3221.39 0
3221.52 0
3221.65 0
3221.78 0
3221.91 0
3222.04 0
3222.17 0
3222.30 0
3222.43 0
3222.56 14
3222.70 38
3222.83 66
3222.96 95
3223.09 124
3223.22 150
3223.35 174
3223.48 194
3223.61 210
3223.74 221
3223.87 229
3224.00 233
3224.13 233
3224.26 229
3224.39 222
3224.52 212
3224.65 202
3224.78 190
3224.91 180
3225.04 173
3225.17 168
3225.30 167
3225.43 169
3225.56 174
3225.69 179
3225.82 182
3225.95 181
3226.08 176
3226.21 167
3226.34 155
3226.47 143
3226.60 133
3226.73 126
3226.86 124
3226.99 124
3227.12 124
3227.25 122
3227.38 117
3227.51 109
3227.64 98
3227.77 86
3227.90 76
3228.03 69
3228.16 66
3228.29 67
3228.42 70
3228.55 75
3228.68 80
3228.81 86
3228.94 91
3229.07 95
3229.20 98
3229.33 101
3229.46 103
3229.59 106
3229.72 110
3229.85 115
3229.98 122
3230.11 130
3230.25 136
3230.38 138
3230.51 135
3230.64 125
3230.77 110
3230.90 90
3231.03 70
3231.16 51
3231.29 38
3231.42 31
3231.55 30
3231.68 34
3231.81 42
3231.94 53
3232.07 65
3232.20 76
3232.33 85
3232.46 93
3232.59 99
3232.72 103
3232.85 105
3232.98 108
3233.11 110
3233.24 112
3233.37 115
3233.50 118
3233.63 119
3233.76 119
3233.89 116
3234.02 112
3234.15 105
3234.28 95
3234.41 83
3234.54 70
3234.67 57
3234.81 44
3234.94 34
3235.07 28
3235.20 30
3235.33 38
3235.46 53
3235.59 72
3235.72 93
3235.85 113
3235.98 129
3236.11 140
3236.24 146
3236.37 147
3236.50 144
3236.63 139
3236.76 133
3236.89 125
3237.02 118
3237.15 112
3237.28 108
3237.41 106
3237.54 108
3237.67 115
3237.80 125
3237.93 137
3238.06 149
3238.20 159
3238.33 167
3238.46 170
3238.59 168
3238.72 163
3238.85 156
3238.98 149
3239.11 145
3239.24 143
3239.37 144
3239.50 147
3239.63 149
3239.76 150
3239.89 148
3240.02 143
3240.15 136
3240.28 128
3240.41 121
3240.54 114
3240.67 111
3240.80 110
3240.93 111
3241.06 115
3241.20 119
3241.33 123
3241.46 126
3241.59 127
3241.72 127
3241.85 126
3241.98 125
3242.11 123
3242.24 124
3242.37 127
3242.50 131
3242.63 136
3242.76 140
3242.89 141
3243.02 138
3243.15 130
3243.28 119
3243.41 107
3243.54 95
3243.67 83
3243.81 74
3243.94 66
3244.07 60
3244.20 54
3244.33 51
3244.46 49
3244.59 51
3244.72 55
3244.85 62
3244.98 69
3245.11 76
3245.24 82
3245.37 87
3245.50 91
3245.63 95
3245.76 99
3245.89 103
3246.02 106
3246.15 105
3246.29 101
3246.42 93
3246.55 82
3246.68 70
3246.81 57
3246.94 46
3247.07 37
3247.20 31
3247.33 28
3247.46 27
3247.59 28
3247.72 30
3247.85 32
3247.98 33
3248.11 32
3248.24 27
3248.37 18
3248.51 6
3248.64 0
3248.77 0
3248.90 0
3249.03 0
3249.16 0
3249.29 0
3249.42 0
3249.55 1
3249.68 20
3249.81 40
3249.94 59
3250.07 74
3250.20 86
3250.33 91
3250.47 91
3250.60 86
3250.73 78
3250.86 69
3250.99 61
3251.12 56
3251.25 53
3251.38 54
3251.51 56
3251.64 59
3251.77 64
3251.90 69
3252.03 76
3252.16 85
3252.29 98
3252.43 114
3252.56 131
3252.69 149
3252.82 164
3252.95 176
3253.08 183
3253.21 183
3253.34 177
3253.47 166
3253.60 151
3253.73 134
3253.86 118
3253.99 105
3254.12 96
3254.26 91
3254.39 89
3254.52 90
3254.65 90
3254.78 89
3254.91 87
3255.04 85
3255.17 86
3255.30 92
3255.43 104
3255.56 121
3255.69 143
3255.82 168
3255.95 190
3256.09 208
3256.22 219
3256.35 223
3256.48 220
3256.61 213
3256.74 203
3256.87 192
3257.00 182
3257.13 172
3257.26 162
3257.39 151
3257.52 140
3257.66 127
3257.79 113
3257.92 98
3258.05 82
3258.18 66
3258.31 50
3258.44 36
3258.57 26
3258.70 21
3258.83 22
3258.96 29
3259.09 41
3259.22 56
3259.36 72
3259.49 87
3259.62 98
3259.75 108
3259.88 115
3260.01 123
3260.14 133
3260.27 144
3260.40 157
3260.53 170
3260.66 180
3260.80 186
3260.93 187
3261.06 184
3261.19 178
3261.32 171
3261.45 167
3261.58 167
3261.71 170
3261.84 178
3261.97 189
3262.10 200
3262.23 212
3262.37 222
3262.50 231
3262.63 238
3262.76 243
3262.89 246
3263.02 248
3263.15 247
3263.28 242
3263.41 234
3263.54 223
3263.67 210
3263.81 195
3263.94 181
3264.07 169
3264.20 159
3264.33 151
3264.46 145
3264.59 138
3264.72 131
3264.85 121
3264.98 108
3265.12 93
3265.25 77
3265.38 62
3265.51 49
3265.64 40
3265.77 35
3265.90 35
3266.03 38
3266.16 42
3266.29 45
3266.42 46
3266.56 44
3266.69 39
3266.82 32
3266.95 23
3267.08 16
3267.21 10
3267.34 6
3267.47 3
3267.60 1
3267.73 0
3267.87 0
3268.00 0
3268.13 0
3268.26 0
3268.39 0
3268.52 0
3268.65 0
3268.78 11
3268.91 24
3269.04 35
3269.18 43
3269.31 47
3269.44 49
3269.57 50
3269.70 53
3269.83 59
3269.96 67
3270.09 78
3270.22 88
3270.36 95
3270.49 97
3270.62 93
3270.75 85
3270.88 74
3271.01 62
3271.14 53
3271.27 47
3271.40 47
3271.53 50
3271.67 56
3271.80 63
3271.93 70
3272.06 75
3272.19 80
3272.32 87
3272.45 96
3272.58 108
3272.71 125
3272.85 145
3272.98 165
3273.11 183
3273.24 196
3273.37 204
3273.50 206
3273.63 204
3273.76 198
3273.89 190
3274.03 180
3274.16 169
3274.29 158
3274.42 145
3274.55 131
3274.68 117
3274.81 103
3274.94 91
3275.07 80
3275.21 71
3275.34 64
3275.47 57
3275.60 51
3275.73 47
3275.86 44
3275.99 43
3276.12 46
3276.26 51
3276.39 58
3276.52 67
3276.65 77
3276.78 86
3276.91 95
3277.04 105
3277.17 114
3277.30 123
3277.44 131
3277.57 137
3277.70 141
3277.83 141
3277.96 138
3278.09 134
3278.22 129
3278.35 127
3278.49 127
3278.62 132
3278.75 140
3278.88 150
3279.01 162
3279.14 172
3279.27 181
3279.40 187
3279.54 192
3279.67 197
3279.80 202
3279.93 208
3280.06 216
3280.19 223
3280.32 230
3280.45 233
3280.59 233
3280.72 228
3280.85 220
3280.98 209
3281.11 197
3281.24 184
3281.37 171
3281.50 159
3281.64 147
3281.77 136
3281.90 127
3282.03 120
3282.16 115
3282.29 112
3282.42 111
3282.55 112
3282.69 114
3282.82 116
3282.95 119
3283.08 122
3283.21 125
3283.34 128
3283.47 129
3283.61 130
3283.74 129
3283.87 128
3284.00 126
3284.13 124
3284.26 123
3284.39 125
3284.52 129
3284.66 135
3284.79 142
3284.92 150
3285.05 155
3285.18 157
3285.31 156
3285.44 150
3285.58 140
3285.71 129
3285.84 117
3285.97 106
3286.10 97
3286.23 90
3286.36 87
3286.49 86
3286.63 86
3286.76 87
3286.89 89
3287.02 91
3287.15 93
3287.28 97
3287.41 101
3287.55 107
3287.68 112
3287.81 115
3287.94 117
3288.07 114
3288.20 108
3288.33 99
3288.47 88
3288.60 77
3288.73 69
3288.86 64
3288.99 65
3289.12 71
3289.25 80
3289.39 88
3289.52 95
3289.65 96
3289.78 92
3289.91 82
3290.04 69
3290.17 56
3290.31 46
3290.44 41
3290.57 44
3290.70 52
3290.83 67
3290.96 85
3291.09 104
3291.23 124
3291.36 143
3291.49 159
3291.62 172
3291.75 181
3291.88 187
3292.02 188
3292.15 184
3292.28 176
3292.41 164
3292.54 148
3292.67 130
3292.80 111
3292.94 92
3293.07 74
3293.20 59
3293.33 46
3293.46 38
3293.59 33
3293.72 32
3293.86 35
3293.99 41
3294.12 49
3294.25 58
3294.38 68
3294.51 77
3294.65 86
3294.78 96
3294.91 110
3295.04 129
3295.17 153
3295.30 182
3295.43 213
3295.57 244
3295.70 272
3295.83 295
3295.96 313
3296.09 327
3296.22 338
3296.36 350
3296.49 365
3296.62 383
3296.75 406
3296.88 433
3297.01 463
3297.15 492
3297.28 520
3297.41 546
3297.54 568
3297.67 588
3297.80 604
3297.93 618
3298.07 630
3298.20 640
3298.33 648
3298.46 652
3298.59 650
3298.72 644
3298.86 631
3298.99 613
3299.12 591
3299.25 566
3299.38 540
3299.51 516
3299.65 494
3299.78 478
3299.91 466
3300.04 458
3300.17 456
3300.30 456
3300.44 457
3300.57 458
3300.70 458
3300.83 458
3300.96 458
3301.09 459
3301.23 462
3301.36 467
3301.49 475
3301.62 483
3301.75 489
3301.88 492
3302.02 490
3302.15 483
3302.28 472
3302.41 458
3302.54 443
3302.67 426
3302.81 410
3302.94 393
3303.07 377
3303.20 363
3303.33 350
3303.46 339
3303.60 331
3303.73 326
3303.86 321
3303.99 316
3304.12 310
3304.26 303
3304.39 295
3304.52 287
3304.65 282
3304.78 278
3304.91 278
3305.05 279
3305.18 280
3305.31 280
3305.44 278
3305.57 275
3305.70 269
3305.84 262
3305.97 253
3306.10 245
3306.23 239
3306.36 234
3306.49 233
3306.63 234
3306.76 238
3306.89 244
3307.02 250
3307.15 255
3307.29 258
3307.42 258
3307.55 256
3307.68 253
3307.81 250
3307.94 247
3308.08 246
3308.21 247
3308.34 248
3308.47 249
3308.60 249
3308.74 248
3308.87 246
3309.00 241
3309.13 234
3309.26 223
3309.39 210
3309.53 195
3309.66 180
3309.79 166
3309.92 153
3310.05 143
3310.19 136
3310.32 132
3310.45 131
3310.58 132
3310.71 138
3310.85 148
3310.98 163
3311.11 184
3311.24 209
3311.37 237
3311.50 264
3311.64 289
3311.77 307
3311.90 319
3312.03 324
3312.16 323
3312.30 318
3312.43 308
3312.56 295
3312.69 280
3312.82 264
3312.96 245
3313.09 226
3313.22 207
3313.35 192
3313.48 182
3313.61 178
3313.75 180
3313.88 186
3314.01 195
3314.14 203
3314.27 209
3314.41 212
3314.54 212
3314.67 212
3314.80 212
3314.93 215
3315.07 221
3315.20 230
3315.33 239
3315.46 247
3315.59 252
3315.73 253
3315.86 251
3315.99 245
3316.12 236
3316.25 227
3316.39 217
3316.52 207
3316.65 199
3316.78 190
3316.91 182
3317.05 172
3317.18 161
3317.31 149
3317.44 135
3317.57 120
3317.71 105
3317.84 91
3317.97 79
3318.10 70
3318.23 64
3318.37 62
3318.50 62
3318.63 64
3318.76 67
3318.89 70
3319.03 72
3319.16 73
3319.29 71
3319.42 69
3319.55 66
3319.69 64
3319.82 64
3319.95 67
3320.08 73
3320.21 82
3320.35 94
3320.48 108
3320.61 124
3320.74 141
3320.87 157
3321.01 172
3321.14 181
3321.27 184
3321.40 178
3321.53 163
3321.67 140
3321.80 110
3321.93 77
3322.06 44
3322.20 13
3322.33 0
3322.46 0
3322.59 0
3322.72 0
3322.86 0
3322.99 0
3323.12 0
3323.25 0
3323.38 8
3323.52 37
3323.65 65
3323.78 87
3323.91 100
3324.04 103
3324.18 96
3324.31 83
3324.44 66
3324.57 50
3324.71 38
3324.84 32
3324.97 35
3325.10 46
3325.23 64
3325.37 88
3325.50 116
3325.63 146
3325.76 177
3325.89 205
3326.03 227
3326.16 242
3326.29 246
3326.42 240
3326.56 223
3326.69 198
3326.82 170
3326.95 143
3327.08 122
3327.22 111
3327.35 112
3327.48 123
3327.61 143
3327.75 167
3327.88 190
3328.01 209
3328.14 221
3328.27 227
3328.41 227
3328.54 223
3328.67 219
3328.80 214
3328.94 210
3329.07 206
3329.20 202
3329.33 199
3329.46 198
3329.60 198
3329.73 202
3329.86 211
3329.99 223
3330.13 237
3330.26 250
3330.39 258
3330.52 261
3330.65 255
3330.79 242
3330.92 222
3331.05 197
3331.18 172
3331.32 147
3331.45 125
3331.58 108
3331.71 97
3331.84 91
3331.98 91
3332.11 96
3332.24 104
3332.37 115
3332.51 126
3332.64 136
3332.77 144
3332.90 148
3333.04 148
3333.17 143
3333.30 133
3333.43 120
3333.56 106
3333.70 94
3333.83 84
3333.96 80
3334.09 82
3334.23 88
3334.36 99
3334.49 111
3334.62 121
3334.76 129
3334.89 133
3335.02 132
3335.15 129
3335.29 126
3335.42 124
3335.55 127
3335.68 133
3335.81 145
3335.95 158
3336.08 173
3336.21 186
3336.34 197
3336.48 205
3336.61 211
3336.74 217
3336.87 224
3337.01 232
3337.14 242
3337.27 251
3337.40 256
3337.54 255
3337.67 246
3337.80 230
3337.93 206
3338.07 180
3338.20 155
3338.33 134
3338.46 121
3338.59 116
3338.73 120
3338.86 129
3338.99 142
3339.12 155
3339.26 166
3339.39 174
3339.52 178
3339.65 180
3339.79 181
3339.92 181
3340.05 182
3340.18 183
3340.32 183
3340.45 182
3340.58 178
3340.71 171
3340.85 161
3340.98 149
3341.11 137
3341.24 128
3341.38 121
3341.51 120
3341.64 124
3341.77 133
3341.91 147
3342.04 164
3342.17 181
3342.30 198
3342.44 212
3342.57 224
3342.70 232
3342.83 237
3342.97 242
3343.10 247
3343.23 255
3343.36 264
3343.50 274
3343.63 285
3343.76 294
3343.89 298
3344.03 299
3344.16 296
3344.29 292
3344.42 290
3344.56 291
3344.69 298
3344.82 311
3344.95 328
3345.09 346
3345.22 361
3345.35 372
3345.48 375
3345.62 371
3345.75 361
3345.88 349
3346.01 336
3346.15 326
3346.28 318
3346.41 311
3346.54 305
3346.68 298
3346.81 288
3346.94 275
3347.08 259
3347.21 243
3347.34 227
3347.47 214
3347.61 204
3347.74 198
3347.87 196
3348.00 196
3348.14 197
3348.27 196
3348.40 193
3348.53 187
3348.67 180
3348.80 172
3348.93 166
3349.06 163
3349.20 164
3349.33 166
3349.46 169
3349.59 171
3349.73 169
3349.86 163
3349.99 154
3350.13 142
3350.26 130
3350.39 118
3350.52 108
3350.66 101
3350.79 97
3350.92 99
3351.05 105
3351.19 116
3351.32 129
3351.45 143
3351.58 156
3351.72 164
3351.85 167
3351.98 166
3352.12 162
3352.25 157
3352.38 152
3352.51 150
3352.65 149
3352.78 148
3352.91 146
3353.04 141
3353.18 132
3353.31 121
3353.44 109
3353.57 97
3353.71 89
3353.84 84
3353.97 83
3354.11 86
3354.24 92
3354.37 99
3354.50 107
3354.64 115
3354.77 121
3354.90 126
3355.03 130
3355.17 131
3355.30 131
3355.43 131
3355.57 133
3355.70 136
3355.83 142
3355.96 152
3356.10 163
3356.23 176
3356.36 186
3356.50 193
3356.63 195
3356.76 190
3356.89 179
3357.03 165
3357.16 149
3357.29 135
3357.42 127
3357.56 127
3357.69 134
3357.82 147
3357.96 163
3358.09 178
3358.22 189
3358.35 193
3358.49 189
3358.62 178
3358.75 164
3358.89 149
3359.02 137
3359.15 127
3359.28 122
3359.42 120
3359.55 120
3359.68 120
3359.82 119
3359.95 116
3360.08 113
3360.21 109
3360.35 105
3360.48 103
3360.61 102
3360.75 102
3360.88 103
3361.01 104
3361.14 105
3361.28 104
3361.41 100
3361.54 93
3361.68 83
3361.81 71
3361.94 58
3362.07 46
3362.21 38
3362.34 35
3362.47 37
3362.61 45
3362.74 55
3362.87 65
3363.00 72
3363.14 72
3363.27 65
3363.40 52
3363.54 35
3363.67 16
3363.80 0
3363.93 0
3364.07 0
3364.20 0
3364.33 0
3364.47 0
3364.60 0
3364.73 0
3364.87 0
3365.00 0
3365.13 12
3365.26 27
3365.40 43
3365.53 57
3365.66 65
3365.80 67
3365.93 62
3366.06 51
3366.19 38
3366.33 25
3366.46 16
3366.59 14
3366.73 19
3366.86 31
3366.99 51
3367.13 74
3367.26 98
3367.39 119
3367.52 136
3367.66 145
3367.79 147
3367.92 141
3368.06 129
3368.19 114
3368.32 100
3368.46 89
3368.59 83
3368.72 83
3368.85 89
3368.99 99
3369.12 112
3369.25 125
3369.39 137
3369.52 148
3369.65 157
3369.79 165
3369.92 172
3370.05 178
3370.18 183
3370.32 186
3370.45 187
3370.58 185
3370.72 181
3370.85 177
3370.98 175
3371.12 175
3371.25 179
3371.38 187
3371.52 198
3371.65 211
3371.78 224
3371.91 235
3372.05 243
3372.18 246
3372.31 247
3372.45 245
3372.58 241
3372.71 238
3372.85 235
3372.98 233
3373.11 231
3373.25 230
3373.38 229
3373.51 228
3373.64 228
3373.78 228
3373.91 229
3374.04 229
3374.18 227
3374.31 223
3374.44 217
3374.58 210
3374.71 202
3374.84 196
3374.98 193
3375.11 193
3375.24 195
3375.38 198
3375.51 201
3375.64 202
3375.78 202
3375.91 199
3376.04 196
3376.17 190
3376.31 183
3376.44 173
3376.57 160
3376.71 143
3376.84 123
3376.97 101
3377.11 80
3377.24 60
3377.37 45
3377.51 34
3377.64 29
3377.77 28
3377.91 29
3378.04 32
3378.17 35
3378.31 38
3378.44 40
3378.57 43
3378.71 46
3378.84 53
3378.97 64
3379.10 80
3379.24 100
3379.37 121
3379.50 142
3379.64 161
3379.77 177
3379.90 189
3380.04 197
3380.17 203
3380.30 206
3380.44 208
3380.57 207
3380.70 202
3380.84 193
3380.97 179
3381.10 161
3381.24 139
3381.37 115
3381.50 91
3381.64 69
3381.77 48
3381.90 28
3382.04 10
3382.17 0
3382.30 0
3382.44 0
3382.57 0
3382.70 0
3382.84 0
3382.97 0
3383.10 0
3383.24 4
3383.37 22
3383.50 40
3383.64 57
3383.77 70
3383.90 80
3384.04 87
3384.17 91
3384.30 94
3384.44 98
3384.57 104
3384.70 113
3384.84 124
3384.97 135
3385.10 144
3385.24 149
3385.37 150
3385.50 148
3385.64 145
3385.77 143
3385.90 145
3386.04 150
3386.17 159
3386.30 168
3386.44 176
3386.57 182
3386.70 185
3386.84 185
3386.97 184
3387.10 182
3387.24 182
3387.37 181
3387.50 180
3387.64 179
3387.77 177
3387.90 173
3388.04 169
3388.17 164
3388.30 158
3388.44 153
3388.57 148
3388.70 141
3388.84 135
3388.97 128
3389.10 121
3389.24 115
3389.37 109
3389.50 106
3389.64 103
3389.77 101
3389.90 99
3390.04 95
3390.17 89
3390.30 82
3390.44 73
3390.57 65
3390.70 59
3390.84 56
3390.97 57
3391.11 61
3391.24 68
3391.37 75
3391.51 80
3391.64 83
3391.77 82
3391.91 78
3392.04 74
3392.17 69
3392.31 68
3392.44 71
3392.57 80
3392.71 95
3392.84 114
3392.97 135
3393.11 155
3393.24 172
3393.37 183
3393.51 187
3393.64 185
3393.77 178
3393.91 169
3394.04 160
3394.18 154
3394.31 150
3394.44 147
3394.58 145
3394.71 141
3394.84 134
3394.98 125
3395.11 113
3395.24 101
3395.38 90
3395.51 80
3395.64 72
3395.78 64
3395.91 55
3396.04 46
3396.18 36
3396.31 25
3396.45 14
3396.58 5
3396.71 0
3396.85 0
3396.98 0
3397.11 0
3397.25 7
3397.38 20
3397.51 34
3397.65 47
3397.78 56
3397.91 61
3398.05 60
3398.18 53
3398.32 43
3398.45 31
3398.58 19
3398.72 8
3398.85 0
3398.98 0
3399.12 0
3399.25 0
3399.38 0
3399.52 0
3399.65 0
3399.79 0
3399.92 0
3400.05 1
3400.19 11
3400.32 21
3400.45 28
3400.59 33
3400.72 32
3400.85 28
3400.99 20
3401.12 11
3401.26 2
3401.39 0
3401.52 0
3401.66 0
3401.79 0
3401.92 0
3402.06 0
3402.19 4
3402.32 8
3402.46 12
3402.59 14
3402.73 14
3402.86 12
3402.99 7
3403.13 1
3403.26 0
3403.39 0
3403.53 0
3403.66 0
3403.80 0
3403.93 0
3404.06 5
3404.20 17
3404.33 31
3404.46 43
3404.60 53
3404.73 59
3404.87 62
3405.00 62
3405.13 59
3405.27 56
3405.40 54
3405.53 55
3405.67 57
3405.80 59
3405.94 61
3406.07 59
3406.20 53
3406.34 42
3406.47 28
3406.60 14
3406.74 4
3406.87 0
3407.01 2
3407.14 13
3407.27 31
3407.41 53
3407.54 77
3407.67 99
3407.81 119
3407.94 136
3408.08 151
3408.21 164
3408.34 176
3408.48 187
3408.61 198
3408.74 208
3408.88 216
3409.01 223
3409.15 229
3409.28 235
3409.41 240
3409.55 247
3409.68 255
3409.81 265
3409.95 275
3410.08 285
3410.22 293
3410.35 298
3410.48 298
3410.62 293
3410.75 285
3410.89 273
3411.02 259
3411.15 246
3411.29 233
3411.42 222
3411.55 213
3411.69 204
3411.82 195
3411.96 186
3412.09 177
3412.22 169
3412.36 163
3412.49 161
3412.63 165
3412.76 174
3412.89 190
3413.03 208
3413.16 228
3413.30 246
3413.43 260
3413.56 268
3413.70 271
3413.83 269
3413.96 264
3414.10 258
3414.23 252
3414.37 248
3414.50 246
3414.63 246
3414.77 248
3414.90 252
3415.04 256
3415.17 259
3415.30 261
3415.44 262
3415.57 263
3415.71 265
3415.84 269
3415.97 275
3416.11 282
3416.24 288
3416.38 293
3416.51 294
3416.64 292
3416.78 288
3416.91 286
3417.05 285
3417.18 288
3417.31 292
3417.45 297
3417.58 298
3417.72 293
3417.85 284
3417.98 271
3418.12 257
3418.25 246
3418.39 242
3418.52 249
3418.65 265
3418.79 288
3418.92 315
3419.06 343
3419.19 368
3419.32 389
3419.46 404
3419.59 416
3419.73 427
3419.86 440
3419.99 456
3420.13 476
3420.26 498
3420.40 522
3420.53 543
3420.66 561
3420.80 573
3420.93 580
3421.07 584
3421.20 586
3421.33 590
3421.47 596
3421.60 606
3421.74 618
3421.87 629
3422.00 636
3422.14 635
3422.27 624
3422.41 603
3422.54 571
3422.67 532
3422.81 490
3422.94 449
3423.08 413
3423.21 385
3423.34 366
3423.48 356
3423.61 354
3423.75 356
3423.88 358
3424.02 359
3424.15 357
3424.28 352
3424.42 345
3424.55 338
3424.69 332
3424.82 328
3424.95 325
3425.09 321
3425.22 316
3425.36 307
3425.49 293
3425.62 275
3425.76 253
3425.89 231
3426.03 209
3426.16 192
3426.30 180
3426.43 176
3426.56 180
3426.70 191
3426.83 206
3426.97 220
3427.10 232
3427.23 237
3427.37 235
3427.50 225
3427.64 210
3427.77 191
3427.91 172
3428.04 153
3428.17 137
3428.31 124
3428.44 113
3428.58 104
3428.71 97
3428.84 90
3428.98 86
3429.11 83
3429.25 84
3429.38 88
3429.52 96
3429.65 108
3429.78 122
3429.92 135
3430.05 143
3430.19 146
3430.32 141
3430.46 130
3430.59 113
3430.72 93
3430.86 74
3430.99 58
3431.13 49
3431.26 45
3431.39 46
3431.53 50
3431.66 55
3431.80 60
3431.93 63
3432.07 66
3432.20 68
3432.33 70
3432.47 74
3432.60 77
3432.74 82
3432.87 86
3433.01 90
3433.14 92
3433.27 95
3433.41 99
3433.54 105
3433.68 113
3433.81 122
3433.95 130
3434.08 137
3434.21 140
3434.35 140
3434.48 136
3434.62 131
3434.75 125
3434.89 121
3435.02 120
3435.15 122
3435.29 128
3435.42 138
3435.56 150
3435.69 164
3435.83 178
3435.96 190
3436.10 199
3436.23 202
3436.36 200
3436.50 192
3436.63 179
3436.77 163
3436.90 146
3437.04 130
3437.17 116
3437.30 105
3437.44 98
3437.57 95
3437.71 97
3437.84 103
3437.98 111
3438.11 121
3438.25 131
3438.38 142
3438.51 152
3438.65 161
3438.78 169
3438.92 177
3439.05 183
3439.19 187
3439.32 188
3439.45 187
3439.59 184
3439.72 179
3439.86 173
3439.99 168
3440.13 163
3440.26 159
3440.40 156
3440.53 154
3440.66 153
3440.80 155
3440.93 159
3441.07 167
3441.20 177
3441.34 188
3441.47 199
3441.61 209
3441.74 216
3441.87 222
3442.01 225
3442.14 227
3442.28 227
3442.41 225
3442.55 220
3442.68 212
3442.82 201
3442.95 187
3443.08 172
3443.22 158
3443.35 146
3443.49 139
3443.62 137
3443.76 141
3443.89 148
3444.03 157
3444.16 167
3444.29 176
3444.43 184
3444.56 191
3444.70 197
3444.83 204
3444.97 211
3445.10 218
3445.24 225
3445.37 230
3445.51 233
3445.64 231
3445.77 226
3445.91 217
3446.04 206
3446.18 194
3446.31 182
3446.45 172
3446.58 163
3446.72 156
3446.85 151
3446.99 148
3447.12 148
3447.25 149
3447.39 151
3447.52 153
3447.66 155
3447.79 154
3447.93 151
3448.06 143
3448.20 133
3448.33 119
3448.47 104
3448.60 89
3448.73 75
3448.87 63
3449.00 52
3449.14 42
3449.27 32
3449.41 22
3449.54 11
3449.68 0
3449.81 0
3449.95 0
3450.08 0
3450.22 0
3450.35 0
3450.48 0
3450.62 0
3450.75 3
3450.89 15
3451.02 25
3451.16 30
3451.29 32
3451.43 30
3451.56 25
3451.70 19
3451.83 14
3451.97 14
3452.10 18
3452.24 26
3452.37 38
3452.50 52
3452.64 65
3452.77 75
3452.91 80
3453.04 81
3453.18 78
3453.31 73
3453.45 68
3453.58 64
3453.72 63
3453.85 63
3453.99 65
3454.12 67
3454.26 69
3454.39 71
3454.52 71
3454.66 69
3454.79 67
3454.93 62
3455.06 57
3455.20 50
3455.33 44
3455.47 40
3455.60 38
3455.74 40
3455.87 45
3456.01 53
3456.14 63
3456.28 75
3456.41 87
3456.55 100
3456.68 115
3456.81 132
3456.95 150
3457.08 170
3457.22 189
3457.35 206
3457.49 219
3457.62 227
3457.76 228
3457.89 224
3458.03 215
3458.16 201
3458.30 185
3458.43 170
3458.57 157
3458.70 150
3458.84 149
3458.97 157
3459.11 172
3459.24 195
3459.38 223
3459.51 254
3459.65 285
3459.78 314
3459.91 339
3460.05 360
3460.18 375
3460.32 387
3460.45 396
3460.59 404
3460.72 412
3460.86 422
3460.99 434
3461.13 449
3461.26 467
3461.40 485
3461.53 504
3461.67 522
3461.80 538
3461.94 553
3462.07 563
3462.21 569
3462.34 568
3462.48 558
3462.61 540
3462.75 512
3462.88 475
3463.02 433
3463.15 391
3463.29 352
3463.42 321
3463.56 301
3463.69 293
3463.83 294
3463.96 303
3464.10 315
3464.23 327
3464.36 339
3464.50 348
3464.63 354
3464.77 360
3464.90 365
3465.04 371
3465.17 377
3465.31 382
3465.44 385
3465.58 387
3465.71 385
3465.85 379
3465.98 369
3466.12 354
3466.25 335
3466.39 311
3466.52 283
3466.66 253
3466.79 222
3466.93 193
3467.06 168
3467.20 150
3467.33 140
3467.47 135
3467.60 136
3467.74 138
3467.87 139
3468.01 138
3468.14 134
3468.28 127
3468.41 119
3468.55 111
3468.68 103
3468.82 96
3468.95 90
3469.09 85
3469.22 79
3469.36 74
3469.49 68
3469.63 62
3469.76 56
3469.90 49
3470.03 41
3470.17 33
3470.30 24
3470.44 17
3470.57 12
3470.71 11
3470.84 15
3470.98 23
3471.11 33
3471.25 43
3471.38 51
3471.52 54
3471.65 52
3471.79 44
3471.92 31
3472.06 17
3472.19 2
3472.33 0
3472.46 0
3472.60 0
3472.73 0
3472.87 0
3473.00 0
3473.14 0
3473.27 3
3473.41 7
3473.54 10
3473.68 14
3473.81 17
3473.95 20
3474.08 23
3474.22 25
3474.35 26
3474.49 25
3474.62 25
3474.76 25
3474.89 27
3475.03 31
3475.16 37
3475.30 44
3475.43 50
3475.57 55
3475.71 58
3475.84 57
3475.98 52
3476.11 45
3476.25 37
3476.38 32
3476.52 32
3476.65 39
3476.79 53
3476.92 75
3477.06 102
3477.19 131
3477.33 159
3477.46 182
3477.60 201
3477.73 215
3477.87 223
3478.00 227
3478.14 228
3478.27 226
3478.41 223
3478.54 220
3478.68 218
3478.81 217
3478.95 218
3479.08 221
3479.22 224
3479.35 228
3479.49 231
3479.62 233
3479.76 233
3479.89 234
3480.03 235
3480.17 237
3480.30 240
3480.44 244
3480.57 249
3480.71 255
3480.84 260
3480.98 264
3481.11 265
3481.25 263
3481.38 257
3481.52 247
3481.65 234
3481.79 220
3481.92 206
3482.06 194
3482.19 183
3482.33 175
3482.46 168
3482.60 160
3482.73 151
3482.87 142
3483.01 133
3483.14 125
3483.28 119
3483.41 116
3483.55 117
3483.68 121
3483.82 127
3483.95 134
3484.09 140
3484.22 144
3484.36 146
3484.49 146
3484.63 144
3484.76 142
3484.90 139
3485.03 138
3485.17 140
3485.30 145
3485.44 153
3485.58 163
3485.71 173
3485.85 180
3485.98 184
3486.12 185
3486.25 183
3486.39 180
3486.52 178
3486.66 177
3486.79 179
3486.93 181
3487.06 183
3487.20 184
3487.33 184
3487.47 182
3487.61 178
3487.74 173
3487.88 167
3488.01 159
3488.15 150
3488.28 139
3488.42 128
3488.55 120
3488.69 114
3488.82 112
3488.96 112
3489.09 113
3489.23 113
3489.37 109
3489.50 102
3489.64 91
3489.77 77
3489.91 63
3490.04 51
3490.18 43
3490.31 39
3490.45 42
3490.58 50
3490.72 64
3490.85 81
3490.99 100
3491.13 119
3491.26 134
3491.40 144
3491.53 146
3491.67 141
3491.80 128
3491.94 111
3492.07 92
3492.21 72
3492.34 55
3492.48 42
3492.62 34
3492.75 30
3492.89 30
3493.02 33
3493.16 38
3493.29 43
3493.43 50
3493.56 57
3493.70 64
3493.83 72
3493.97 82
3494.11 92
3494.24 103
3494.38 114
3494.51 124
3494.65 132
3494.78 136
3494.92 136
3495.05 131
3495.19 121
3495.32 109
3495.46 97
3495.60 88
3495.73 83
3495.87 84
3496.00 91
3496.14 102
3496.27 115
3496.41 127
3496.54 137
3496.68 142
3496.82 145
3496.95 144
3497.09 141
3497.22 138
3497.36 137
3497.49 138
3497.63 143
3497.76 150
3497.90 161
3498.03 175
3498.17 191
3498.31 206
3498.44 220
3498.58 231
3498.71 238
3498.85 243
3498.98 246
3499.12 249
3499.25 254
3499.39 260
3499.53 266
3499.66 271
3499.80 273
3499.93 271
3500.07 262
3500.20 248
3500.34 230
3500.48 210
3500.61 189
3500.75 169
3500.88 152
3501.02 139
3501.15 132
3501.29 131
3501.42 137
3501.56 149
3501.70 166
3501.83 185
3501.97 205
3502.10 221
3502.24 231
3502.37 236
3502.51 233
3502.65 226
3502.78 214
3502.92 201
3503.05 187
3503.19 174
3503.32 161
3503.46 147
3503.59 132
3503.73 116
3503.87 99
3504.00 84
3504.14 70
3504.27 62
3504.41 58
3504.54 61
3504.68 68
3504.82 78
3504.95 87
3505.09 92
3505.22 92
3505.36 85
3505.49 73
3505.63 57
3505.77 40
3505.90 26
3506.04 18
3506.17 17
3506.31 23
3506.44 34
3506.58 50
3506.72 67
3506.85 82
3506.99 95
3507.12 103
3507.26 107
3507.39 105
3507.53 99
3507.67 90
3507.80 79
3507.94 69
3508.07 60
3508.21 54
3508.34 52
3508.48 53
3508.62 55
3508.75 58
3508.89 60
3509.02 60
3509.16 58
3509.29 53
3509.43 47
3509.57 42
3509.70 39
3509.84 39
3509.97 42
3510.11 47
3510.24 53
3510.38 57
3510.52 58
3510.65 57
3510.79 54
3510.92 48
3511.06 41
3511.20 32
3511.33 22
3511.47 12
3511.60 2
3511.74 0
3511.87 0
3512.01 0
3512.15 0
3512.28 0
3512.42 0
3512.55 0
3512.69 0
3512.83 8
3512.96 23
3513.10 40
3513.23 59
3513.37 78
3513.50 95
3513.64 108
3513.78 117
3513.91 121
3514.05 120
3514.18 114
3514.32 105
3514.46 93
3514.59 82
3514.73 72
3514.86 63
3515.00 58
3515.13 57
3515.27 60
3515.41 66
3515.54 74
3515.68 83
3515.81 90
3515.95 95
3516.09 96
3516.22 95
3516.36 91
3516.49 86
3516.63 82
3516.77 80
3516.90 79
3517.04 80
3517.17 82
3517.31 85
3517.45 87
3517.58 89
3517.72 92
3517.85 95
3517.99 98
3518.12 103
3518.26 108
3518.40 113
3518.53 117
3518.67 119
3518.80 116
3518.94 109
3519.08 98
3519.21 82
3519.35 65
3519.48 47
3519.62 30
3519.76 19
3519.89 14
3520.03 16
3520.16 24
3520.30 37
3520.44 53
3520.57 69
3520.71 83
3520.84 94
3520.98 103
3521.12 108
3521.25 111
3521.39 112
3521.52 111
3521.66 109
3521.80 107
3521.93 106
3522.07 106
3522.20 109
3522.34 115
3522.48 122
3522.61 128
3522.75 132
3522.88 133
3523.02 131
3523.16 127
3523.29 122
3523.43 118
3523.56 116
3523.70 116
3523.84 116
3523.97 115
3524.11 112
3524.24 108
3524.38 103
3524.52 97
3524.65 91
3524.79 87
3524.92 84
3525.06 81
3525.20 79
3525.33 76
3525.47 74
3525.61 74
3525.74 77
3525.88 82
3526.01 89
3526.15 97
3526.29 104
3526.42 107
3526.56 103
3526.69 94
3526.83 78
3526.97 58
3527.10 37
3527.24 18
3527.37 4
3527.51 0
3527.65 0
3527.78 2
3527.92 13
3528.06 27
3528.19 44
3528.33 62
3528.46 81
3528.60 100
3528.74 118
3528.87 133
3529.01 145
3529.14 154
3529.28 159
3529.42 159
3529.55 157
3529.69 150
3529.83 141
3529.96 129
3530.10 114
3530.23 98
3530.37 83
3530.51 70
3530.64 59
3530.78 53
3530.91 51
3531.05 53
3531.19 57
3531.32 63
3531.46 68
3531.60 72
3531.73 74
3531.87 73
3532.00 70
3532.14 67
3532.28 64
3532.41 61
3532.55 60
3532.69 58
3532.82 56
3532.96 53
3533.09 46
3533.23 36
3533.37 25
3533.50 13
3533.64 2
3533.78 0
3533.91 0
3534.05 0
3534.18 0
3534.32 0
3534.46 0
3534.59 0
3534.73 0
3534.87 4
3535.00 10
3535.14 16
3535.27 21
3535.41 25
3535.55 28
3535.68 31
3535.82 33
3535.96 36
3536.09 39
3536.23 44
3536.36 50
3536.50 57
3536.64 65
3536.77 73
3536.91 80
3537.05 87
3537.18 91
3537.32 94
3537.45 95
3537.59 95
3537.73 94
3537.86 92
3538.00 90
3538.14 86
3538.27 81
3538.41 74
3538.55 64
3538.68 53
3538.82 42
3538.95 34
3539.09 33
3539.23 40
3539.36 56
3539.50 78
3539.64 103
3539.77 128
3539.91 148
3540.04 161
3540.18 167
3540.32 166
3540.45 160
3540.59 151
3540.73 140
3540.86 129
3541.00 116
3541.14 104
3541.27 91
3541.41 79
3541.54 68
3541.68 58
3541.82 50
3541.95 43
3542.09 40
3542.23 38
3542.36 40
3542.50 44
3542.64 51
3542.77 60
3542.91 69
3543.05 78
3543.18 86
3543.32 93
3543.45 101
3543.59 109
3543.73 118
3543.86 127
3544.00 136
3544.14 145
3544.27 154
3544.41 164
3544.55 175
3544.68 188
3544.82 201
3544.96 215
3545.09 227
3545.23 234
3545.36 237
3545.50 234
3545.64 229
3545.77 223
3545.91 218
3546.05 213
3546.18 211
3546.32 209
3546.46 205
3546.59 200
3546.73 191
3546.87 179
3547.00 164
3547.14 146
3547.28 128
3547.41 111
3547.55 98
3547.69 91
3547.82 91
3547.96 99
3548.09 115
3548.23 134
3548.37 155
3548.50 172
3548.64 184
3548.78 189
3548.91 189
3549.05 184
3549.19 177
3549.32 172
3549.46 169
3549.60 170
3549.73 174
3549.87 180
3550.01 186
3550.14 190
3550.28 191
3550.42 188
3550.55 180
3550.69 170
3550.83 157
3550.96 142
3551.10 128
3551.24 114
3551.37 101
3551.51 88
3551.65 76
3551.78 64
3551.92 53
3552.05 41
3552.19 31
3552.33 22
3552.46 16
3552.60 14
3552.74 15
3552.87 21
3553.01 30
3553.15 41
3553.28 53
3553.42 66
3553.56 79
3553.69 91
3553.83 105
3553.97 118
3554.10 131
3554.24 142
3554.38 151
3554.51 154
3554.65 153
3554.79 147
3554.92 137
3555.06 124
3555.20 111
3555.33 98
3555.47 88
3555.61 78
3555.74 71
3555.88 66
3556.02 62
3556.15 59
3556.29 58
3556.43 59
3556.56 61
3556.70 66
3556.84 73
3556.97 82
3557.11 93
3557.25 105
3557.38 118
3557.52 130
3557.66 141
3557.79 149
3557.93 155
3558.07 157
3558.20 157
3558.34 156
3558.48 156
3558.61 158
3558.75 162
3558.89 169
3559.02 180
3559.16 192
3559.30 206
3559.43 220
3559.57 233
3559.71 243
3559.84 251
3559.98 255
3560.12 255
3560.26 252
3560.39 245
3560.53 238
3560.67 231
3560.80 228
3560.94 228
3561.08 233
3561.21 242
3561.35 254
3561.49 267
3561.62 278
3561.76 284
3561.90 284
3562.03 278
3562.17 266
3562.31 249
3562.44 231
3562.58 213
3562.72 197
3562.85 184
3562.99 174
3563.13 168
3563.26 165
3563.40 165
3563.54 168
3563.67 172
3563.81 177
3563.95 180
3564.09 182
3564.22 180
3564.36 173
3564.50 163
3564.63 149
3564.77 134
3564.91 119
3565.04 104
3565.18 90
3565.32 78
3565.45 67
3565.59 59
3565.73 53
3565.86 48
3566.00 47
3566.14 47
3566.27 50
3566.41 53
3566.55 56
3566.69 58
3566.82 59
3566.96 59
3567.10 58
3567.23 57
3567.37 55
3567.51 53
3567.64 50
3567.78 48
3567.92 47
3568.05 47
3568.19 50
3568.33 54
3568.46 60
3568.60 66
3568.74 72
3568.88 76
3569.01 79
3569.15 81
3569.29 82
3569.42 82
3569.56 82
3569.70 81
3569.83 78
3569.97 73
3570.11 66
3570.24 57
3570.38 47
3570.52 35
3570.66 22
3570.79 9
3570.93 0
3571.07 0
3571.20 0
3571.34 0
3571.48 0
3571.61 0
3571.75 0
3571.89 0
3572.03 0
3572.16 10
3572.30 21
3572.44 32
3572.57 42
3572.71 50
3572.85 55
3572.98 55
3573.12 52
3573.26 44
3573.40 34
3573.53 22
3573.67 10
3573.81 0
3573.94 0
3574.08 0
3574.22 0
3574.35 0
3574.49 0
3574.63 0
3574.77 7
3574.90 26
3575.04 48
3575.18 70
3575.31 90
3575.45 105
3575.59 114
3575.72 117
3575.86 115
3576.00 110
3576.14 106
3576.27 104
3576.41 106
3576.55 110
3576.68 114
3576.82 116
3576.96 112
3577.10 102
3577.23 86
3577.37 66
3577.51 45
3577.64 28
3577.78 15
3577.92 9
3578.05 8
3578.19 10
3578.33 14
3578.47 19
3578.60 24
3578.74 30
3578.88 38
3579.01 47
3579.15 57
3579.29 67
3579.43 75
3579.56 79
3579.70 79
3579.84 75
3579.97 69
3580.11 61
3580.25 54
3580.39 48
3580.52 43
3580.66 39
3580.80 37
3580.93 36
3581.07 37
3581.21 41
3581.35 49
3581.48 62
3581.62 79
3581.76 98
3581.89 118
3582.03 136
3582.17 151
3582.31 161
3582.44 165
3582.58 164
3582.72 156
3582.85 142
3582.99 123
3583.13 101
3583.27 77
3583.40 52
3583.54 28
3583.68 7
3583.82 0
3583.95 0
3584.09 0
3584.23 0
3584.36 0
3584.50 0
3584.64 0
3584.78 0
3584.91 7
3585.05 27
3585.19 47
3585.32 63
3585.46 76
3585.60 84
3585.74 88
3585.87 87
3586.01 84
3586.15 80
3586.29 75
3586.42 72
3586.56 70
3586.70 70
3586.83 72
3586.97 75
3587.11 79
3587.25 82
3587.38 84
3587.52 86
3587.66 87
3587.80 87
3587.93 85
3588.07 84
3588.21 82
3588.34 80
3588.48 77
3588.62 74
3588.76 71
3588.89 68
3589.03 67
3589.17 67
3589.31 69
3589.44 73
3589.58 80
3589.72 89
3589.85 99
3589.99 109
3590.13 119
3590.27 128
3590.40 135
3590.54 139
3590.68 141
3590.82 141
3590.95 140
3591.09 138
3591.23 136
3591.37 133
3591.50 130
3591.64 126
3591.78 121
3591.91 115
3592.05 110
3592.19 106
3592.33 105
3592.46 107
3592.60 112
3592.74 119
3592.88 127
3593.01 134
3593.15 138
3593.29 138
3593.43 136
3593.56 133
3593.70 130
3593.84 130
3593.98 132
3594.11 138
3594.25 146
3594.39 152
3594.52 155
3594.66 152
3594.80 145
3594.94 133
3595.07 117
3595.21 98
3595.35 79
3595.49 60
3595.62 42
3595.76 27
3595.90 17
3596.04 12
3596.17 14
3596.31 22
3596.45 34
3596.59 48
3596.72 60
3596.86 67
3597.00 67
3597.14 61
3597.27 50
3597.41 36
3597.55 20
3597.69 6
3597.82 0
3597.96 0
3598.10 0
3598.24 0
3598.37 0
3598.51 0
3598.65 0
3598.79 0
3598.92 3
3599.06 16
3599.20 28
3599.34 38
3599.47 46
3599.61 51
3599.75 56
3599.89 60
3600.02 66
3600.16 73
3600.30 84
3600.44 95
3600.57 108
3600.71 118
3600.85 126
3600.99 129
3601.12 125
3601.26 114
3601.40 96
3601.54 74
3601.67 49
3601.81 25
3601.95 5
3602.09 0
3602.22 0
3602.36 0
3602.50 0
3602.64 0
3602.77 0
3602.91 0
3603.05 0
3603.19 0
3603.32 9
3603.46 25
3603.60 45
3603.74 66
3603.87 86
3604.01 104
3604.15 116
3604.29 124
3604.43 127
3604.56 128
3604.70 128
3604.84 127
3604.98 126
3605.11 124
3605.25 122
3605.39 119
3605.53 115
3605.66 111
3605.80 106
3605.94 103
3606.08 103
3606.21 105
3606.35 111
3606.49 118
3606.63 128
3606.76 137
3606.90 144
3607.04 148
3607.18 148
3607.32 143
3607.45 134
3607.59 122
3607.73 107
3607.87 91
3608.00 76
3608.14 64
3608.28 54
3608.42 48
3608.55 45
3608.69 42
3608.83 40
3608.97 38
3609.11 35
3609.24 31
3609.38 29
3609.52 28
3609.66 29
3609.79 32
3609.93 36
3610.07 39
3610.21 41
3610.34 40
3610.48 36
3610.62 30
3610.76 23
3610.90 20
3611.03 20
3611.17 26
3611.31 38
3611.45 52
3611.58 67
3611.72 78
3611.86 81
3612.00 74
3612.13 57
3612.27 32
3612.41 2
3612.55 0
3612.69 0
3612.82 0
3612.96 0
3613.10 0
3613.24 0
3613.37 1
3613.51 21
3613.65 35
3613.79 42
3613.93 42
3614.06 38
3614.20 34
3614.34 31
3614.48 31
3614.61 34
3614.75 39
3614.89 42
3615.03 43
3615.17 42
3615.30 37
3615.44 31
3615.58 25
3615.72 21
3615.85 19
3615.99 21
3616.13 24
3616.27 27
3616.41 29
3616.54 29
3616.68 26
3616.82 20
3616.96 12
3617.10 3
3617.23 0
3617.37 0
3617.51 0
3617.65 0
3617.78 0
3617.92 0
3618.06 0
3618.20 0
3618.34 5
3618.47 16
3618.61 29
3618.75 41
3618.89 53
3619.03 62
3619.16 70
3619.30 75
3619.44 77
3619.58 76
3619.71 74
3619.85 71
3619.99 67
3620.13 65
3620.27 65
3620.40 68
3620.54 72
3620.68 78
3620.82 83
3620.96 86
3621.09 85
3621.23 80
3621.37 70
3621.51 58
3621.65 45
3621.78 33
3621.92 23
3622.06 18
3622.20 17
3622.34 19
3622.47 23
3622.61 27
3622.75 28
3622.89 26
3623.02 20
3623.16 11
3623.30 0
3623.44 0
3623.58 0
3623.71 0
3623.85 4
3623.99 21
3624.13 42
3624.27 64
3624.40 83
3624.54 96
3624.68 103
3624.82 103
3624.96 99
3625.09 93
3625.23 87
3625.37 82
3625.51 79
3625.65 77
3625.78 77
3625.92 77
3626.06 76
3626.20 77
3626.34 79
3626.47 84
3626.61 90
3626.75 96
3626.89 101
3627.03 103
3627.16 101
3627.30 94
3627.44 84
3627.58 73
3627.72 62
3627.85 54
3627.99 48
3628.13 45
3628.27 46
3628.41 49
3628.55 54
3628.68 60
3628.82 67
3628.96 74
3629.10 80
3629.24 85
3629.37 87
3629.51 85
3629.65 80
3629.79 72
3629.93 64
3630.06 58
3630.20 53
3630.34 53
3630.48 55
3630.62 60
3630.75 65
3630.89 67
3631.03 66
3631.17 62
3631.31 54
3631.44 47
3631.58 40
3631.72 37
3631.86 38
3632.00 42
3632.14 50
3632.27 59
3632.41 69
3632.55 77
3632.69 84
3632.83 88
3632.96 88
3633.10 85
3633.24 78
3633.38 67
3633.52 54
3633.65 41
3633.79 30
3633.93 21
3634.07 18
3634.21 18
3634.35 21
3634.48 26
3634.62 31
3634.76 34
3634.90 33
3635.04 30
3635.17 24
3635.31 19
3635.45 14
3635.59 12
3635.73 12
3635.87 16
3636.00 22
3636.14 29
3636.28 37
3636.42 44
3636.56 49
3636.70 51
3636.83 49
3636.97 45
3637.11 38
3637.25 32
3637.39 28
3637.52 27
3637.66 30
3637.80 37
3637.94 46
3638.08 55
3638.22 64
3638.35 69
3638.49 72
3638.63 71
3638.77 68
3638.91 64
3639.05 60
3639.18 56
3639.32 54
3639.46 54
3639.60 56
3639.74 59
3639.87 62
3640.01 64
3640.15 65
3640.29 64
3640.43 60
3640.57 54
3640.70 47
3640.84 38
3640.98 28
3641.12 19
3641.26 10
3641.40 4
3641.53 0
3641.67 0
3641.81 0
3641.95 3
3642.09 7
3642.23 12
3642.36 17
3642.50 22
3642.64 27
3642.78 32
3642.92 36
3643.06 37
3643.19 37
3643.33 33
3643.47 27
3643.61 20
3643.75 12
3643.89 4
3644.02 0
3644.16 0
3644.30 0
3644.44 0
3644.58 0
3644.72 0
3644.85 0
3644.99 2
3645.13 12
3645.27 22
3645.41 33
3645.55 43
3645.68 52
3645.82 60
3645.96 66
3646.10 73
3646.24 78
3646.38 83
3646.51 87
3646.65 87
3646.79 84
3646.93 76
3647.07 63
3647.21 46
3647.35 26
3647.48 6
3647.62 0
3647.76 0
3647.90 0
3648.04 0
3648.18 0
3648.31 0
3648.45 0
3648.59 6
3648.73 14
3648.87 19
3649.01 22
3649.14 24
3649.28 28
3649.42 33
3649.56 41
3649.70 51
3649.84 61
3649.98 71
3650.11 78
3650.25 82
3650.39 80
3650.53 73
3650.67 59
3650.81 41
3650.94 19
3651.08 0
3651.22 0
3651.36 0
3651.50 0
3651.64 0
3651.78 0
3651.91 0
3652.05 0
3652.19 7
3652.33 33
3652.47 59
3652.61 82
3652.75 99
3652.88 109
3653.02 111
3653.16 105
3653.30 91
3653.44 72
3653.58 52
3653.72 32
3653.85 15
3653.99 6
3654.13 4
3654.27 10
3654.41 21
3654.55 36
3654.68 50
3654.82 62
3654.96 69
3655.10 72
3655.24 70
3655.38 66
3655.52 61
3655.65 58
3655.79 58
3655.93 61
3656.07 66
3656.21 73
3656.35 82
3656.49 93
3656.63 104
3656.76 117
3656.90 132
3657.04 147
3657.18 161
3657.32 175
3657.46 187
3657.60 196
3657.73 201
3657.87 202
3658.01 200
3658.15 196
3658.29 188
3658.43 180
3658.57 171
3658.70 163
3658.84 158
3658.98 155
3659.12 155
3659.26 158
3659.40 161
3659.54 163
3659.67 161
3659.81 153
3659.95 138
3660.09 119
3660.23 98
3660.37 79
3660.51 64
3660.65 58
3660.78 58
3660.92 65
3661.06 76
3661.20 88
3661.34 100
3661.48 109
3661.62 115
3661.75 119
3661.89 121
3662.03 120
3662.17 118
3662.31 114
3662.45 110
3662.59 106
3662.73 103
3662.86 104
3663.00 108
3663.14 115
3663.28 126
3663.42 139
3663.56 154
3663.70 169
3663.84 185
3663.97 201
3664.11 217
3664.25 229
3664.39 238
3664.53 242
3664.67 240
3664.81 232
3664.95 220
3665.08 205
3665.22 190
3665.36 176
3665.50 163
3665.64 150
3665.78 137
3665.92 124
3666.06 110
3666.19 97
3666.33 86
3666.47 79
3666.61 77
3666.75 78
3666.89 82
3667.03 86
3667.17 88
3667.30 89
3667.44 87
3667.58 84
3667.72 81
3667.86 80
3668.00 79
3668.14 79
3668.28 78
3668.41 73
3668.55 65
3668.69 54
3668.83 43
3668.97 34
3669.11 29
3669.25 31
3669.39 38
3669.53 50
3669.66 63
3669.80 77
3669.94 88
3670.08 98
3670.22 106
3670.36 113
3670.50 121
3670.64 131
3670.78 142
3670.91 154
3671.05 165
3671.19 174
3671.33 180
3671.47 183
3671.61 184
3671.75 182
3671.89 180
3672.02 177
3672.16 174
3672.30 170
3672.44 163
3672.58 156
3672.72 148
3672.86 141
3673.00 137
3673.14 138
3673.28 146
3673.41 160
3673.55 178
3673.69 197
3673.83 215
3673.97 229
3674.11 241
3674.25 250
3674.39 258
3674.53 269
3674.66 283
3674.80 300
3674.94 319
3675.08 337
3675.22 353
3675.36 362
3675.50 366
3675.64 362
3675.78 353
3675.91 342
3676.05 331
3676.19 322
3676.33 317
3676.47 316
3676.61 317
3676.75 319
3676.89 320
3677.03 317
3677.17 309
3677.30 297
3677.44 282
3677.58 266
3677.72 249
3677.86 232
3678.00 215
3678.14 197
3678.28 176
3678.42 152
3678.56 125
3678.69 97
3678.83 70
3678.97 47
3679.11 30
3679.25 18
3679.39 12
3679.53 12
3679.67 15
3679.81 23
3679.95 34
3680.08 50
3680.22 69
3680.36 91
3680.50 115
3680.64 138
3680.78 158
3680.92 174
3681.06 185
3681.20 191
3681.34 194
3681.48 196
3681.61 197
3681.75 199
3681.89 201
3682.03 202
3682.17 200
3682.31 194
3682.45 185
3682.59 173
3682.73 158
3682.87 144
3683.00 132
3683.14 122
3683.28 117
3683.42 117
3683.56 121
3683.70 129
3683.84 140
3683.98 152
3684.12 164
3684.26 175
3684.40 182
3684.54 187
3684.67 189
3684.81 190
3684.95 190
3685.09 192
3685.23 195
3685.37 198
3685.51 202
3685.65 203
3685.79 203
3685.93 199
3686.07 193
3686.20 185
3686.34 175
3686.48 166
3686.62 159
3686.76 153
3686.90 149
3687.04 148
3687.18 149
3687.32 154
3687.46 160
3687.60 166
3687.74 173
3687.87 178
3688.01 181
3688.15 181
3688.29 180
3688.43 180
3688.57 182
3688.71 187
3688.85 197
3688.99 212
3689.13 229
3689.27 246
3689.41 259
3689.55 268
3689.68 271
3689.82 270
3689.96 266
3690.10 262
3690.24 261
3690.38 263
3690.52 268
3690.66 275
3690.80 281
3690.94 284
3691.08 284
3691.22 281
3691.36 274
3691.49 265
3691.63 255
3691.77 245
3691.91 235
3692.05 225
3692.19 215
3692.33 206
3692.47 196
3692.61 186
3692.75 176
3692.89 164
3693.03 151
3693.17 136
3693.31 120
3693.44 102
3693.58 84
3693.72 67
3693.86 52
3694.00 39
3694.14 30
3694.28 23
3694.42 19
3694.56 16
3694.70 15
3694.84 13
3694.98 12
3695.12 11
3695.26 9
3695.39 7
3695.53 5
3695.67 3
3695.81 0
3695.95 0
3696.09 0
3696.23 0
3696.37 0
3696.51 0
3696.65 0
3696.79 0
3696.93 0
3697.07 0
3697.21 3
3697.35 9
3697.48 15
3697.62 20
3697.76 22
3697.90 22
3698.04 20
3698.18 17
3698.32 14
3698.46 12
3698.60 10
3698.74 8
3698.88 6
3699.02 3
3699.16 0
3699.30 0
3699.44 2
3699.58 8
3699.71 17
3699.85 27
3699.99 37
3700.13 44
3700.27 46
3700.41 43
3700.55 36
3700.69 28
3700.83 19
3700.97 12
3701.11 9
3701.25 9
3701.39 12
3701.53 17
3701.67 23
3701.81 29
3701.95 35
3702.09 40
3702.22 43
3702.36 45
3702.50 46
3702.64 46
3702.78 45
3702.92 45
3703.06 48
3703.20 54
3703.34 64
3703.48 77
3703.62 92
3703.76 107
3703.90 121
3704.04 131
3704.18 139
3704.32 144
3704.46 148
3704.60 151
3704.74 156
3704.87 162
3705.01 169
3705.15 175
3705.29 181
3705.43 183
3705.57 183
3705.71 179
3705.85 174
3705.99 167
3706.13 161
3706.27 157
3706.41 153
3706.55 151
3706.69 148
3706.83 144
3706.97 140
3707.11 134
3707.25 128
3707.39 122
3707.53 116
3707.67 111
3707.81 106
3707.94 102
3708.08 99
3708.22 96
3708.36 93
3708.50 91
3708.64 88
3708.78 86
3708.92 85
3709.06 84
3709.20 83
3709.34 81
3709.48 79
3709.62 76
3709.76 72
3709.90 66
3710.04 60
3710.18 56
3710.32 53
3710.46 54
3710.60 59
3710.74 68
3710.88 81
3711.02 95
3711.16 109
3711.29 121
3711.43 130
3711.57 134
3711.71 135
3711.85 133
3711.99 130
3712.13 127
3712.27 125
3712.41 126
3712.55 130
3712.69 134
3712.83 138
3712.97 141
3713.11 142
3713.25 140
3713.39 135
3713.53 127
3713.67 118
3713.81 108
3713.95 100
3714.09 93
3714.23 89
3714.37 86
3714.51 85
3714.65 85
3714.79 86
3714.93 86
3715.07 87
3715.21 88
3715.35 89
3715.48 88
3715.62 86
3715.76 81
3715.90 72
3716.04 60
3716.18 47
3716.32 34
3716.46 25
3716.60 20
3716.74 21
3716.88 28
3717.02 40
3717.16 56
3717.30 74
3717.44 93
3717.58 111
3717.72 129
3717.86 146
3718.00 160
3718.14 170
3718.28 178
3718.42 182
3718.56 184
3718.70 181
3718.84 176
3718.98 168
3719.12 160
3719.26 152
3719.40 144
3719.54 138
3719.68 133
3719.82 130
3719.96 126
3720.10 122
3720.24 116
3720.38 110
3720.52 105
3720.66 101
3720.80 100
3720.94 105
3721.08 116
3721.21 131
3721.35 151
3721.49 171
3721.63 191
3721.77 208
3721.91 222
3722.05 231
3722.19 236
3722.33 238
3722.47 238
3722.61 236
3722.75 234
3722.89 231
3723.03 229
3723.17 227
3723.31 226
3723.45 226
3723.59 227
3723.73 231
3723.87 239
3724.01 249
3724.15 262
3724.29 276
3724.43 290
3724.57 300
3724.71 306
3724.85 305
3724.99 297
3725.13 284
3725.27 269
3725.41 254
3725.55 241
3725.69 233
3725.83 229
3725.97 228
3726.11 229
3726.25 231
3726.39 232
3726.53 232
3726.67 230
3726.81 228
3726.95 226
3727.09 225
3727.23 226
3727.37 229
3727.51 232
3727.65 236
3727.79 238
3727.93 238
3728.07 235
3728.21 228
3728.35 217
3728.49 203
3728.63 187
3728.77 170
3728.91 155
3729.05 140
3729.19 128
3729.33 118
3729.47 110
3729.61 105
3729.75 103
3729.89 106
3730.03 112
3730.17 123
3730.31 138
3730.45 155
3730.59 172
3730.73 187
3730.87 199
3731.01 207
3731.15 212
3731.29 213
3731.43 214
3731.57 216
3731.71 219
3731.85 224
3731.99 231
3732.13 238
3732.27 243
3732.41 245
3732.55 245
3732.69 240
3732.83 234
3732.97 225
3733.11 217
3733.25 211
3733.39 208
3733.53 206
3733.67 206
3733.81 208
3733.95 208
3734.09 207
3734.23 204
3734.37 198
3734.51 192
3734.65 187
3734.79 183
3734.93 183
3735.07 186
3735.21 193
3735.35 200
3735.49 205
3735.63 207
3735.77 202
3735.91 191
3736.05 174
3736.19 154
3736.33 132
3736.47 113
3736.61 98
3736.75 90
3736.89 87
3737.03 90
3737.17 98
3737.31 109
3737.45 121
3737.59 134
3737.73 146
3737.87 156
3738.01 163
3738.15 166
3738.29 165
3738.43 161
3738.57 153
3738.71 142
3738.85 129
3738.99 113
3739.13 96
3739.27 78
3739.41 61
3739.55 46
3739.69 34
3739.83 25
3739.97 19
3740.11 16
3740.25 13
3740.39 10
3740.53 6
3740.67 0
3740.81 0
3740.95 0
3741.09 0
3741.24 0
3741.38 0
3741.52 0
3741.66 0
3741.80 6
3741.94 14
3742.08 19
3742.22 22
3742.36 23
3742.50 23
3742.64 23
3742.78 23
3742.92 25
3743.06 27
3743.20 30
3743.34 31
3743.48 31
3743.62 29
3743.76 26
3743.90 22
3744.04 18
3744.18 14
3744.32 13
3744.46 13
3744.60 16
3744.74 20
3744.88 26
3745.02 33
3745.16 41
3745.30 48
3745.44 52
3745.58 52
3745.72 49
3745.86 42
3746.00 34
3746.14 27
3746.28 23
3746.42 24
3746.56 32
3746.70 44
3746.84 60
3746.99 77
3747.13 92
3747.27 104
3747.41 112
3747.55 115
3747.69 113
3747.83 108
3747.97 99
3748.11 89
3748.25 78
3748.39 68
3748.53 60
3748.67 56
3748.81 56
3748.95 61
3749.09 69
3749.23 79
3749.37 89
3749.51 98
3749.65 103
3749.79 104
3749.93 101
3750.07 96
3750.21 91
3750.35 89
3750.49 92
3750.63 100
3750.77 113
3750.91 129
3751.05 144
3751.20 156
3751.34 163
3751.48 165
3751.62 163
3751.76 158
3751.90 155
3752.04 154
3752.18 157
3752.32 163
3752.46 172
3752.60 182
3752.74 191
3752.88 197
3753.02 199
3753.16 198
3753.30 194
3753.44 188
3753.58 182
3753.72 178
3753.86 179
3754.00 184
3754.14 193
3754.28 205
3754.42 218
3754.56 228
3754.71 233
3754.85 232
3754.99 225
3755.13 214
3755.27 203
3755.41 194
3755.55 190
3755.69 193
3755.83 202
3755.97 217
3756.11 235
3756.25 256
3756.39 277
3756.53 300
3756.67 324
3756.81 349
3756.95 375
3757.09 403
3757.23 429
3757.37 452
3757.51 468
3757.66 477
3757.80 476
3757.94 467
3758.08 451
3758.22 433
3758.36 417
3758.50 405
3758.64 398
3758.78 398
3758.92 401
3759.06 407
3759.20 409
3759.34 408
3759.48 400
3759.62 387
3759.76 370
3759.90 352
3760.04 337
3760.18 326
3760.33 322
3760.47 325
3760.61 334
3760.75 348
3760.89 363
3761.03 377
3761.17 387
3761.31 392
3761.45 391
3761.59 386
3761.73 377
3761.87 367
3762.01 356
3762.15 346
3762.29 338
3762.43 332
3762.57 326
3762.71 320
3762.86 316
3763.00 314
3763.14 313
3763.28 312
3763.42 312
3763.56 310
3763.70 307
3763.84 301
3763.98 292
3764.12 281
3764.26 269
3764.40 258
3764.54 248
3764.68 240
3764.82 235
3764.96 232
3765.11 232
3765.25 232
3765.39 232
3765.53 232
3765.67 230
3765.81 229
3765.95 226
3766.09 223
3766.23 220
3766.37 216
3766.51 212
3766.65 207
3766.79 202
3766.93 198
3767.07 198
3767.22 202
3767.36 210
3767.50 222
3767.64 236
3767.78 248
3767.92 253
3768.06 251
3768.20 239
3768.34 220
3768.48 196
3768.62 172
3768.76 152
3768.90 138
3769.04 132
3769.18 132
3769.33 137
3769.47 142
3769.61 145
3769.75 143
3769.89 135
3770.03 122
3770.17 104
3770.31 85
3770.45 68
3770.59 53
3770.73 42
3770.87 35
3771.01 30
3771.16 27
3771.30 25
3771.44 24
3771.58 24
3771.72 27
3771.86 33
3772.00 43
3772.14 55
3772.28 67
3772.42 76
3772.56 82
3772.70 82
3772.84 77
3772.98 67
3773.13 55
3773.27 43
3773.41 32
3773.55 25
3773.69 20
3773.83 19
3773.97 21
3774.11 27
3774.25 37
3774.39 49
3774.53 63
3774.67 78
3774.82 90
3774.96 98
3775.10 100
3775.24 96
3775.38 88
3775.52 78
3775.66 70
3775.80 68
3775.94 74
3776.08 91
3776.22 115
3776.36 145
3776.51 177
3776.65 205
3776.79 226
3776.93 238
3777.07 240
3777.21 233
3777.35 219
3777.49 200
3777.63 181
3777.77 163
3777.91 149
3778.05 141
3778.20 139
3778.34 143
3778.48 151
3778.62 162
3778.76 172
3778.90 179
3779.04 181
3779.18 178
3779.32 169
3779.46 156
3779.60 140
3779.75 124
3779.89 108
3780.03 94
3780.17 82
3780.31 73
3780.45 66
3780.59 62
3780.73 61
3780.87 65
3781.01 72
3781.15 82
3781.30 93
3781.44 103
3781.58 111
3781.72 115
3781.86 115
3782.00 112
3782.14 107
3782.28 101
3782.42 95
3782.56 90
3782.71 87
3782.85 84
3782.99 81
3783.13 78
3783.27 74
3783.41 71
3783.55 69
3783.69 69
3783.83 69
3783.97 71
3784.12 72
3784.26 74
3784.40 75
3784.54 75
3784.68 75
3784.82 75
3784.96 76
3785.10 78
3785.24 81
3785.38 87
3785.53 94
3785.67 101
3785.81 108
3785.95 112
3786.09 111
3786.23 107
3786.37 98
3786.51 87
3786.65 74
3786.79 64
3786.94 57
3787.08 56
3787.22 59
3787.36 66
3787.50 75
3787.64 84
3787.78 93
3787.92 101
3788.06 107
3788.20 111
3788.35 114
3788.49 116
3788.63 115
3788.77 112
3788.91 106
3789.05 97
3789.19 85
3789.33 70
3789.47 54
3789.62 36
3789.76 19
3789.90 4
3790.04 0
3790.18 0
3790.32 0
3790.46 0
3790.60 0
3790.74 2
3790.89 10
3791.03 17
3791.17 19
3791.31 18
3791.45 12
3791.59 5
3791.73 0
3791.87 0
3792.01 0
3792.16 0
3792.30 0
3792.44 9
3792.58 19
3792.72 29
3792.86 37
3793.00 45
3793.14 51
3793.29 58
3793.43 65
3793.57 73
3793.71 80
3793.85 84
3793.99 85
3794.13 85
3794.27 83
3794.41 81
3794.56 81
3794.70 83
3794.84 87
3794.98 94
3795.12 103
3795.26 112
3795.40 121
3795.54 130
3795.69 138
3795.83 145
3795.97 150
3796.11 155
3796.25 157
3796.39 157
3796.53 154
3796.67 149
3796.82 141
3796.96 131
3797.10 119
3797.24 106
3797.38 95
3797.52 87
3797.66 81
3797.80 77
3797.94 76
3798.09 76
3798.23 75
3798.37 74
3798.51 73
3798.65 73
3798.79 76
3798.93 82
3799.07 90
3799.22 99
3799.36 107
3799.50 114
3799.64 119
3799.78 121
3799.92 121
3800.06 121
3800.21 122
3800.35 123
3800.49 125
3800.63 127
3800.77 127
3800.91 124
3801.05 120
3801.19 114
3801.34 107
3801.48 101
3801.62 96
3801.76 94
3801.90 95
3802.04 97
3802.18 101
3802.32 106
3802.47 112
3802.61 117
3802.75 121
3802.89 123
3803.03 124
3803.17 123
3803.31 119
3803.46 115
3803.60 110
3803.74 105
3803.88 101
3804.02 97
3804.16 92
3804.30 86
3804.45 79
3804.59 70
3804.73 59
3804.87 47
3805.01 35
3805.15 25
3805.29 17
3805.43 13
3805.58 12
3805.72 13
3805.86 15
3806.00 17
3806.14 17
3806.28 15
3806.42 10
3806.57 4
3806.71 0
3806.85 0
3806.99 0
3807.13 0
3807.27 0
3807.41 0
3807.56 3
3807.70 6
3807.84 8
3807.98 8
3808.12 6
3808.26 3
3808.40 1
3808.55 0
3808.69 1
3808.83 2
3808.97 4
3809.11 4
3809.25 2
3809.39 0
3809.54 0
3809.68 0
3809.82 0
3809.96 0
3810.10 0
3810.24 11
3810.39 24
3810.53 38
3810.67 52
3810.81 64
3810.95 76
3811.09 88
3811.23 99
3811.38 110
3811.52 120
3811.66 127
3811.80 130
3811.94 129
3812.08 123
3812.22 115
3812.37 105
3812.51 96
3812.65 88
3812.79 84
3812.93 83
3813.07 88
3813.22 96
3813.36 107
3813.50 119
3813.64 131
3813.78 139
3813.92 143
3814.06 141
3814.21 135
3814.35 125
3814.49 113
3814.63 101
3814.77 90
3814.91 82
3815.06 75
3815.20 72
3815.34 71
3815.48 72
3815.62 77
3815.76 83
3815.90 92
3816.05 103
3816.19 114
3816.33 126
3816.47 139
3816.61 152
3816.75 163
3816.90 173
3817.04 181
3817.18 185
3817.32 185
3817.46 181
3817.60 175
3817.75 167
3817.89 160
3818.03 154
3818.17 152
3818.31 153
3818.45 156
3818.60 162
3818.74 168
3818.88 173
3819.02 177
3819.16 178
3819.30 178
3819.45 176
3819.59 173
3819.73 170
3819.87 167
3820.01 166
3820.15 165
3820.30 165
3820.44 165
3820.58 164
3820.72 161
3820.86 158
3821.00 153
3821.15 148
3821.29 144
3821.43 141
3821.57 140
3821.71 138
3821.85 138
3822.00 139
3822.14 140
3822.28 141
3822.42 143
3822.56 144
3822.70 145
3822.85 144
3822.99 141
3823.13 136
3823.27 130
3823.41 123
3823.55 116
3823.70 112
3823.84 110
3823.98 111
3824.12 115
3824.26 122
3824.40 132
3824.55 144
3824.69 156
3824.83 170
3824.97 182
3825.11 191
3825.26 196
3825.40 196
3825.54 191
3825.68 184
3825.82 176
3825.96 172
3826.11 171
3826.25 176
3826.39 184
3826.53 194
3826.67 204
3826.81 210
3826.96 212
3827.10 211
3827.24 208
3827.38 205
3827.52 204
3827.67 207
3827.81 216
3827.95 230
3828.09 248
3828.23 267
3828.37 286
3828.52 300
3828.66 308
3828.80 308
3828.94 302
3829.08 291
3829.23 280
3829.37 271
3829.51 268
3829.65 270
3829.79 276
3829.93 284
3830.08 290
3830.22 293
3830.36 292
3830.50 286
3830.64 279
3830.79 273
3830.93 270
3831.07 271
3831.21 278
3831.35 288
3831.49 300
3831.64 313
3831.78 326
3831.92 338
3832.06 348
3832.20 355
3832.35 360
3832.49 360
3832.63 356
3832.77 348
3832.91 335
3833.06 319
3833.20 300
3833.34 281
3833.48 261
3833.62 243
3833.77 228
3833.91 217
3834.05 212
3834.19 214
3834.33 222
3834.47 235
3834.62 253
3834.76 272
3834.90 289
3835.04 304
3835.18 315
3835.33 323
3835.47 328
3835.61 332
3835.75 335
3835.89 338
3836.04 341
3836.18 344
3836.32 345
3836.46 344
3836.60 339
3836.75 331
3836.89 318
3837.03 302
3837.17 285
3837.31 268
3837.46 255
3837.60 248
3837.74 248
3837.88 257
3838.02 273
3838.17 292
3838.31 312
3838.45 329
3838.59 341
3838.73 347
3838.88 348
3839.02 347
3839.16 345
3839.30 345
3839.44 347
3839.59 353
3839.73 360
3839.87 368
3840.01 374
3840.15 377
3840.30 378
3840.44 373
3840.58 366
3840.72 356
3840.86 345
3841.01 335
3841.15 327
3841.29 320
3841.43 315
3841.57 311
3841.72 307
3841.86 301
3842.00 292
3842.14 281
3842.28 268
3842.43 252
3842.57 236
3842.71 221
3842.85 207
3843.00 196
3843.14 187
3843.28 180
3843.42 175
3843.56 172
3843.71 172
3843.85 173
3843.99 177
3844.13 181
3844.27 186
3844.42 190
3844.56 192
3844.70 191
3844.84 187
3844.98 180
3845.13 172
3845.27 163
3845.41 155
3845.55 149
3845.70 145
3845.84 143
3845.98 144
3846.12 146
3846.26 149
3846.41 152
3846.55 153
3846.69 155
3846.83 157
3846.97 161
3847.12 167
3847.26 178
3847.40 191
3847.54 206
3847.69 222
3847.83 237
3847.97 250
3848.11 260
3848.25 267
3848.40 269
3848.54 267
3848.68 261
3848.82 253
3848.97 242
3849.11 231
3849.25 221
3849.39 212
3849.53 204
3849.68 197
3849.82 190
3849.96 184
3850.10 179
3850.25 177
3850.39 179
3850.53 187
3850.67 201
3850.81 219
3850.96 238
3851.10 256
3851.24 269
3851.38 275
3851.53 273
3851.67 265
3851.81 251
3851.95 235
3852.09 220
3852.24 209
3852.38 202
3852.52 201
3852.66 204
3852.81 209
3852.95 213
3853.09 213
3853.23 209
3853.37 199
3853.52 186
3853.66 169
3853.80 152
3853.94 136
3854.09 121
3854.23 107
3854.37 95
3854.51 83
3854.66 72
3854.80 61
3854.94 50
3855.08 39
3855.22 30
3855.37 21
3855.51 14
3855.65 10
3855.79 6
3855.94 4
3856.08 2
3856.22 0
3856.36 0
3856.51 0
3856.65 0
3856.79 0
3856.93 0
3857.07 0
3857.22 0
3857.36 0
3857.50 2
3857.64 7
3857.79 15
3857.93 24
3858.07 34
3858.21 41
3858.36 45
3858.50 45
3858.64 41
3858.78 34
3858.93 25
3859.07 16
3859.21 10
3859.35 7
3859.49 8
3859.64 13
3859.78 20
3859.92 30
3860.06 43
3860.21 57
3860.35 72
3860.49 89
3860.63 108
3860.78 127
3860.92 147
3861.06 166
3861.20 182
3861.35 195
3861.49 203
3861.63 205
3861.77 202
3861.92 192
3862.06 177
3862.20 156
3862.34 132
3862.49 106
3862.63 80
3862.77 56
3862.91 37
3863.06 23
3863.20 15
3863.34 12
3863.48 12
3863.63 15
3863.77 19
3863.91 24
3864.05 30
3864.20 37
3864.34 44
3864.48 52
3864.62 58
3864.77 60
3864.91 57
3865.05 49
3865.19 35
3865.34 18
3865.48 2
3865.62 0
3865.76 0
3865.91 0
3866.05 3
3866.19 22
3866.33 46
3866.48 71
3866.62 94
3866.76 113
3866.90 127
3867.05 135
3867.19 138
3867.33 137
3867.47 134
3867.62 128
3867.76 122
3867.90 117
3868.04 113
3868.19 110
3868.33 109
3868.47 109
3868.61 108
3868.76 108
3868.90 109
3869.04 110
3869.18 112
3869.33 116
3869.47 120
3869.61 123
3869.75 126
3869.90 126
3870.04 124
3870.18 119
3870.32 113
3870.47 106
3870.61 97
3870.75 88
3870.89 77
3871.04 65
3871.18 53
3871.32 40
3871.47 29
3871.61 20
3871.75 14
3871.89 13
3872.04 16
3872.18 24
3872.32 35
3872.46 50
3872.61 67
3872.75 85
3872.89 104
3873.03 120
3873.18 132
3873.32 138
3873.46 137
3873.60 128
3873.75 113
3873.89 94
3874.03 75
3874.18 57
3874.32 45
3874.46 39
3874.60 40
3874.75 46
3874.89 55
3875.03 65
3875.17 75
3875.32 84
3875.46 90
3875.60 95
3875.74 100
3875.89 104
3876.03 107
3876.17 109
3876.32 107
3876.46 102
3876.60 94
3876.74 82
3876.89 68
3877.03 54
3877.17 43
3877.31 36
3877.46 34
3877.60 39
3877.74 50
3877.89 68
3878.03 90
3878.17 116
3878.31 143
3878.46 169
3878.60 192
3878.74 211
3878.88 224
3879.03 231
3879.17 231
3879.31 227
3879.46 220
3879.60 212
3879.74 205
3879.88 201
3880.03 200
3880.17 203
3880.31 212
3880.45 226
3880.60 245
3880.74 269
3880.88 297
3881.03 328
3881.17 361
3881.31 394
3881.45 424
3881.60 451
3881.74 473
3881.88 490
3882.03 501
3882.17 507
3882.31 509
3882.45 507
3882.60 502
3882.74 494
3882.88 485
3883.03 477
3883.17 469
3883.31 464
3883.45 462
3883.60 464
3883.74 470
3883.88 479
3884.03 490
3884.17 503
3884.31 518
3884.45 533
3884.60 549
3884.74 567
3884.88 587
3885.03 607
3885.17 626
3885.31 641
3885.45 651
3885.60 653
3885.74 646
3885.88 631
3886.03 610
3886.17 586
3886.31 562
3886.45 541
3886.60 524
3886.74 513
3886.88 507
3887.03 504
3887.17 504
3887.31 502
3887.45 498
3887.60 490
3887.74 476
3887.88 456
3888.03 431
3888.17 402
3888.31 371
3888.45 340
3888.60 310
3888.74 283
3888.88 259
3889.03 239
3889.17 223
3889.31 211
3889.46 201
3889.60 194
3889.74 187
3889.88 180
3890.03 172
3890.17 163
3890.31 154
3890.46 145
3890.60 137
3890.74 131
3890.88 126
3891.03 123
3891.17 120
3891.31 118
3891.46 114
3891.60 110
3891.74 104
3891.89 99
3892.03 93
3892.17 87
3892.31 83
3892.46 80
3892.60 80
3892.74 83
3892.89 90
3893.03 100
3893.17 112
3893.32 125
3893.46 139
3893.60 150
3893.74 157
3893.89 160
3894.03 157
3894.17 151
3894.32 140
3894.46 128
3894.60 115
3894.75 105
3894.89 98
3895.03 95
3895.17 95
3895.32 97
3895.46 100
3895.60 102
3895.75 101
3895.89 98
3896.03 91
3896.18 81
3896.32 71
3896.46 60
3896.61 50
3896.75 43
3896.89 40
3897.03 40
3897.18 44
3897.32 52
3897.46 62
3897.61 73
3897.75 85
3897.89 97
3898.04 110
3898.18 125
3898.32 140
3898.47 157
3898.61 173
3898.75 186
3898.90 194
3899.04 197
3899.18 192
3899.32 181
3899.47 166
3899.61 150
3899.75 135
3899.90 124
3900.04 116
3900.18 112
3900.33 110
3900.47 109
3900.61 108
3900.76 107
3900.90 105
3901.04 104
3901.19 102
3901.33 100
3901.47 98
3901.61 94
3901.76 90
3901.90 85
3902.04 81
3902.19 81
3902.33 85
3902.47 95
3902.62 109
3902.76 126
3902.90 144
3903.05 161
3903.19 174
3903.33 184
3903.48 191
3903.62 195
3903.76 196
3903.91 195
3904.05 192
3904.19 187
3904.34 180
3904.48 172
3904.62 164
3904.77 156
3904.91 149
3905.05 143
3905.19 140
3905.34 138
3905.48 137
3905.62 138
3905.77 138
3905.91 138
3906.05 137
3906.20 136
3906.34 132
3906.48 126
3906.63 118
3906.77 109
3906.91 99
3907.06 89
3907.20 80
3907.34 73
3907.49 68
3907.63 63
3907.77 59
3907.92 53
3908.06 46
3908.20 38
3908.35 29
3908.49 19
3908.63 10
3908.78 1
3908.92 0
3909.06 0
3909.21 0
3909.35 0
3909.49 0
3909.64 0
3909.78 0
3909.92 0
3910.07 21
3910.21 45
3910.35 70
3910.50 92
3910.64 111
3910.78 126
3910.93 138
3911.07 149
3911.21 160
3911.36 171
3911.50 180
3911.64 186
3911.79 188
3911.93 184
3912.07 174
3912.22 160
3912.36 144
3912.50 130
3912.65 119
3912.79 114
3912.93 112
3913.08 113
3913.22 115
3913.36 116
3913.51 116
3913.65 113
3913.79 110
3913.94 105
3914.08 100
3914.22 94
3914.37 86
3914.51 76
3914.65 65
3914.80 52
3914.94 40
3915.08 29
3915.23 21
3915.37 17
3915.51 16
3915.66 21
3915.80 32
3915.94 46
3916.09 65
3916.23 85
3916.38 106
3916.52 125
3916.66 140
3916.81 150
3916.95 154
3917.09 154
3917.24 151
3917.38 145
3917.52 139
3917.67 134
3917.81 133
3917.95 137
3918.10 147
3918.24 161
3918.38 178
3918.53 194
3918.67 207
3918.81 214
3918.96 213
3919.10 205
3919.24 193
3919.39 180
3919.53 168
3919.67 159
3919.82 154
3919.96 153
3920.11 154
3920.25 155
3920.39 157
3920.54 159
3920.68 161
3920.82 164
3920.97 167
3921.11 171
3921.25 175
3921.40 178
3921.54 180
3921.68 181
3921.83 181
3921.97 181
3922.11 181
3922.26 181
3922.40 181
3922.55 181
3922.69 180
3922.83 178
3922.98 174
3923.12 170
3923.26 166
3923.41 162
3923.55 160
3923.69 160
3923.84 164
3923.98 170
3924.12 180
3924.27 191
3924.41 202
3924.56 210
3924.70 215
3924.84 214
3924.99 207
3925.13 194
3925.27 175
3925.42 153
3925.56 131
3925.70 109
3925.85 92
3925.99 81
3926.13 75
3926.28 75
3926.42 80
3926.57 88
3926.71 97
3926.85 105
3927.00 112
3927.14 117
3927.28 122
3927.43 127
3927.57 131
3927.71 135
3927.86 138
3928.00 139
3928.15 138
3928.29 135
3928.43 130
3928.58 125
3928.72 120
3928.86 114
3929.01 108
3929.15 100
3929.30 92
3929.44 84
3929.58 77
3929.73 72
3929.87 69
3930.01 68
3930.16 69
3930.30 70
3930.44 70
3930.59 70
3930.73 68
3930.88 66
3931.02 65
3931.16 65
3931.31 68
3931.45 72
3931.59 79
3931.74 86
3931.88 93
3932.03 98
3932.17 102
3932.31 103
3932.46 101
3932.60 97
3932.74 91
3932.89 86
3933.03 82
3933.18 81
3933.32 82
3933.46 87
3933.61 93
3933.75 101
3933.89 108
3934.04 113
3934.18 115
3934.33 116
3934.47 115
3934.61 115
3934.76 117
3934.90 121
3935.04 129
3935.19 139
3935.33 150
3935.48 161
3935.62 168
3935.76 170
3935.91 167
3936.05 160
3936.19 148
3936.34 135
3936.48 120
3936.63 104
3936.77 89
3936.91 75
3937.06 62
3937.20 52
3937.35 46
3937.49 43
3937.63 44
3937.78 49
3937.92 58
3938.06 69
3938.21 83
3938.35 100
3938.50 117
3938.64 133
3938.78 145
3938.93 152
3939.07 154
3939.22 151
3939.36 145
3939.50 138
3939.65 133
3939.79 131
3939.93 130
3940.08 128
3940.22 124
3940.37 117
3940.51 107
3940.65 97
3940.80 87
3940.94 79
3941.09 74
3941.23 69
3941.37 64
3941.52 56
3941.66 46
3941.80 33
3941.95 21
3942.09 11
3942.24 6
3942.38 7
3942.52 13
3942.67 25
3942.81 40
3942.96 57
3943.10 73
3943.24 86
3943.39 95
3943.53 98
3943.68 96
3943.82 90
3943.96 82
3944.11 76
3944.25 72
3944.40 71
3944.54 72
3944.68 74
3944.83 74
3944.97 71
3945.12 64
3945.26 54
3945.40 42
3945.55 29
3945.69 18
3945.84 8
3945.98 2
3946.12 0
3946.27 0
3946.41 0
3946.56 0
3946.70 2
3946.84 9
3946.99 19
3947.13 28
3947.28 37
3947.42 42
3947.56 43
3947.71 39
3947.85 31
3948.00 20
3948.14 8
3948.28 0
3948.43 0
3948.57 0
3948.72 0
3948.86 0
3949.00 0
3949.15 0
3949.29 0
3949.44 0
3949.58 19
3949.72 41
3949.87 65
3950.01 89
3950.16 111
3950.30 130
3950.44 145
3950.59 154
3950.73 157
3950.88 152
3951.02 140
3951.16 122
3951.31 101
3951.45 81
3951.60 65
3951.74 55
3951.88 51
3952.03 52
3952.17 56
3952.32 60
3952.46 61
3952.61 58
3952.75 52
3952.89 43
3953.04 33
3953.18 24
3953.33 19
3953.47 18
3953.61 19
3953.76 23
3953.90 28
3954.05 31
3954.19 32
3954.33 30
3954.48 25
3954.62 18
3954.77 10
3954.91 2
3955.06 0
3955.20 0
3955.34 0
3955.49 0
3955.63 0
3955.78 7
3955.92 15
3956.06 23
3956.21 31
3956.35 38
3956.50 45
3956.64 50
3956.79 53
3956.93 55
3957.07 56
3957.22 56
3957.36 56
3957.51 58
3957.65 62
3957.79 69
3957.94 77
3958.08 86
3958.23 94
3958.37 100
3958.52 103
3958.66 103
3958.80 100
3958.95 93
3959.09 84
3959.24 73
3959.38 62
3959.53 50
3959.67 39
3959.81 30
3959.96 24
3960.10 22
3960.25 23
3960.39 27
3960.53 31
3960.68 35
3960.82 39
3960.97 41
3961.11 43
3961.26 46
3961.40 52
3961.54 61
3961.69 74
3961.83 89
3961.98 106
3962.12 123
3962.27 139
3962.41 153
3962.55 166
3962.70 177
3962.84 188
3962.99 199
3963.13 208
3963.28 215
3963.42 218
3963.56 215
3963.71 207
3963.85 193
3964.00 176
3964.14 159
3964.29 143
3964.43 130
3964.57 122
3964.72 118
3964.86 118
3965.01 119
3965.15 119
3965.30 117
3965.44 112
3965.58 103
3965.73 92
3965.87 79
3966.02 65
3966.16 51
3966.31 39
3966.45 29
3966.60 20
3966.74 12
3966.88 5
3967.03 0
3967.17 0
3967.32 0
3967.46 0
3967.61 0
3967.75 0
3967.89 0
3968.04 0
3968.18 3
3968.33 15
3968.47 29
3968.62 44
3968.76 60
3968.91 76
3969.05 93
3969.19 108
3969.34 122
3969.48 133
3969.63 141
3969.77 148
3969.92 154
3970.06 160
3970.21 169
3970.35 179
3970.49 189
3970.64 197
3970.78 203
3970.93 205
3971.07 202
3971.22 196
3971.36 189
3971.51 180
3971.65 173
3971.79 166
3971.94 161
3972.08 156
3972.23 151
3972.37 147
3972.52 143
3972.66 139
3972.81 136
3972.95 134
3973.09 132
3973.24 129
3973.38 125
3973.53 120
3973.67 113
3973.82 106
3973.96 100
3974.11 94
3974.25 92
3974.39 94
3974.54 101
3974.68 111
3974.83 125
3974.97 139
3975.12 154
3975.26 167
3975.41 176
3975.55 181
3975.70 181
3975.84 178
3975.98 171
3976.13 163
3976.27 156
3976.42 150
3976.56 146
3976.71 144
3976.85 143
3977.00 141
3977.14 137
3977.28 133
3977.43 127
3977.57 121
3977.72 116
3977.86 113
3978.01 112
3978.15 112
3978.30 113
3978.44 112
3978.59 109
3978.73 104
3978.88 97
3979.02 90
3979.16 82
3979.31 74
3979.45 67
3979.60 61
3979.74 55
3979.89 52
3980.03 50
3980.18 51
3980.32 54
3980.47 59
3980.61 63
3980.75 67
3980.90 69
3981.04 69
3981.19 69
3981.33 67
3981.48 67
3981.62 66
3981.77 65
3981.91 62
3982.06 58
3982.20 51
3982.35 43
3982.49 35
3982.64 29
3982.78 26
3982.92 27
3983.07 31
3983.21 37
3983.36 43
3983.50 46
3983.65 45
3983.79 39
3983.94 30
3984.08 19
3984.23 7
3984.37 0
3984.52 0
3984.66 0
3984.81 0
3984.95 0
3985.09 0
3985.24 0
3985.38 3
3985.53 7
3985.67 9
3985.82 10
3985.96 10
3986.11 9
3986.25 7
3986.40 7
3986.54 8
3986.69 10
3986.83 13
3986.98 16
3987.12 20
3987.27 23
3987.41 25
3987.55 28
3987.70 31
3987.84 36
3987.99 42
3988.13 47
3988.28 51
3988.42 54
3988.57 55
3988.71 57
3988.86 59
3989.00 62
3989.15 67
3989.29 73
3989.44 79
3989.58 82
3989.73 82
3989.87 78
3990.02 73
3990.16 68
3990.31 64
3990.45 63
3990.59 66
3990.74 71
3990.88 78
3991.03 84
3991.17 87
3991.32 87
3991.46 84
3991.61 77
3991.75 69
3991.90 61
3992.04 54
3992.19 50
3992.33 48
3992.48 49
3992.62 50
3992.77 52
3992.91 52
3993.06 50
3993.20 45
3993.35 38
3993.49 29
3993.64 20
3993.78 12
3993.93 8
3994.07 7
3994.22 10
3994.36 16
3994.51 24
3994.65 32
3994.80 40
3994.94 45
3995.08 49
3995.23 52
3995.37 54
3995.52 58
3995.66 63
3995.81 68
3995.95 73
3996.10 77
3996.24 81
3996.39 84
3996.53 87
3996.68 93
3996.82 100
3996.97 109
3997.11 120
3997.26 129
3997.40 135
3997.55 138
3997.69 135
3997.84 127
3997.98 115
3998.13 100
3998.27 84
3998.42 68
3998.56 53
3998.71 39
3998.85 27
3999.00 17
3999.14 9
3999.29 4
3999.43 1
3999.58 0
3999.72 1
3999.87 5
4000.01 9
4000.16 14
4000.30 19
4000.45 23
4000.59 27
4000.74 31
4000.88 35
4001.03 40
4001.17 45
4001.32 50
4001.46 56
4001.61 60
4001.75 63
4001.90 62
4002.04 58
4002.19 53
4002.33 46
4002.48 40
4002.62 35
4002.77 33
4002.91 34
4003.06 39
4003.20 45
4003.35 52
4003.49 57
4003.64 59
4003.78 56
4003.93 48
4004.07 37
4004.22 23
4004.36 8
4004.51 0
4004.65 0
4004.80 0
4004.94 0
4005.09 0
4005.23 0
4005.38 0
4005.52 0
4005.67 0
4005.81 13
4005.96 30
4006.10 48
4006.25 67
4006.39 85
4006.54 100
4006.68 112
4006.83 120
4006.97 124
4007.12 125
4007.26 123
4007.41 119
4007.55 113
4007.70 107
4007.84 101
4007.99 97
4008.13 95
4008.28 95
4008.42 99
4008.57 106
4008.71 116
4008.86 127
4009.00 137
4009.15 144
4009.30 148
4009.44 149
4009.59 148
4009.73 144
4009.88 140
4010.02 134
4010.17 127
4010.31 120
4010.46 113
4010.60 108
4010.75 106
4010.89 107
4011.04 112
4011.18 120
4011.33 127
4011.47 133
4011.62 136
4011.76 136
4011.91 134
4012.05 130
4012.20 128
4012.34 128
4012.49 133
4012.63 140
4012.78 151
4012.92 163
4013.07 177
4013.21 190
4013.36 201
4013.51 212
4013.65 220
4013.80 227
4013.94 232
4014.09 235
4014.23 235
4014.38 232
4014.52 225
4014.67 214
4014.81 200
4014.96 182
4015.10 164
4015.25 147
4015.39 132
4015.54 121
4015.68 115
4015.83 114
4015.97 117
4016.12 124
4016.26 132
4016.41 140
4016.56 148
4016.70 154
4016.85 159
4016.99 162
4017.14 164
4017.28 167
4017.43 169
4017.57 173
4017.72 178
4017.86 183
4018.01 187
4018.15 189
4018.30 188
4018.44 185
4018.59 180
4018.73 175
4018.88 173
4019.02 176
4019.17 184
4019.32 196
4019.46 211
4019.61 226
4019.75 239
4019.90 247
4020.04 249
4020.19 245
4020.33 235
4020.48 220
4020.62 203
4020.77 186
4020.91 171
4021.06 159
4021.20 151
4021.35 148
4021.50 147
4021.64 147
4021.79 146
4021.93 142
4022.08 134
4022.22 123
4022.37 109
4022.51 94
4022.66 79
4022.80 65
4022.95 54
4023.09 45
4023.24 39
4023.39 33
4023.53 28
4023.68 24
4023.82 21
4023.97 19
4024.11 17
4024.26 17
4024.40 17
4024.55 18
4024.69 20
4024.84 21
4024.98 22
4025.13 23
4025.28 24
4025.42 26
4025.57 32
4025.71 42
4025.86 56
4026.00 74
4026.15 94
4026.29 114
4026.44 132
4026.58 145
4026.73 151
4026.88 151
4027.02 143
4027.17 130
4027.31 113
4027.46 94
4027.60 73
4027.75 53
4027.89 34
4028.04 17
4028.18 3
4028.33 0
4028.48 0
4028.62 0
4028.77 0
4028.91 0
4029.06 0
4029.20 0
4029.35 0
4029.49 4
4029.64 20
4029.79 38
4029.93 53
4030.08 65
4030.22 74
4030.37 81
4030.51 86
4030.66 91
4030.80 98
4030.95 105
4031.09 113
4031.24 120
4031.39 124
4031.53 126
4031.68 126
4031.82 125
4031.97 125
4032.11 126
4032.26 127
4032.40 129
4032.55 128
4032.70 126
4032.84 121
4032.99 115
4033.13 110
4033.28 107
4033.42 106
4033.57 108
4033.71 112
4033.86 118
4034.01 124
4034.15 131
4034.30 139
4034.44 145
4034.59 151
4034.73 154
4034.88 156
4035.02 155
4035.17 154
4035.32 152
4035.46 150
4035.61 148
4035.75 147
4035.90 145
4036.04 140
4036.19 130
4036.34 116
4036.48 97
4036.63 75
4036.77 52
4036.92 33
4037.06 21
4037.21 16
4037.35 21
4037.50 33
4037.65 52
4037.79 73
4037.94 93
4038.08 111
4038.23 126
4038.37 137
4038.52 145
4038.67 151
4038.81 156
4038.96 160
4039.10 162
4039.25 162
4039.39 158
4039.54 150
4039.69 141
4039.83 130
4039.98 120
4040.12 111
4040.27 104
4040.41 99
4040.56 95
4040.71 92
4040.85 89
4041.00 87
4041.14 87
4041.29 89
4041.43 93
4041.58 99
4041.73 107
4041.87 116
4042.02 124
4042.16 132
4042.31 139
4042.45 145
4042.60 150
4042.75 157
4042.89 165
4043.04 176
4043.18 191
4043.33 208
4043.47 226
4043.62 243
4043.77 255
4043.91 261
4044.06 260
4044.20 250
4044.35 235
4044.49 218
4044.64 201
4044.79 187
4044.93 178
4045.08 176
4045.22 178
4045.37 182
4045.51 187
4045.66 188
4045.81 186
4045.95 179
4046.10 168
4046.24 156
4046.39 144
4046.54 136
4046.68 132
4046.83 135
4046.97 144
4047.12 158
4047.26 177
4047.41 198
4047.56 221
4047.70 246
4047.85 271
4047.99 296
4048.14 322
4048.29 347
4048.43 371
4048.58 393
4048.72 416
4048.87 438
4049.01 463
4049.16 490
4049.31 521
4049.45 555
4049.60 593
4049.74 634
4049.89 678
4050.04 723
4050.18 769
4050.33 817
4050.47 863
4050.62 907
4050.76 950
4050.91 991
4051.06 1031
4051.20 1071
4051.35 1111
4051.49 1153
4051.64 1198
4051.79 1245
4051.93 1292
4052.08 1337
4052.22 1381
4052.37 1421
4052.52 1456
4052.66 1488
4052.81 1516
4052.95 1543
4053.10 1569
4053.25 1594
4053.39 1618
4053.54 1641
4053.68 1660
4053.83 1675
4053.98 1685
4054.12 1690
4054.27 1691
4054.41 1688
4054.56 1683
4054.70 1673
4054.85 1659
4055.00 1640
4055.14 1617
4055.29 1588
4055.43 1556
4055.58 1524
4055.73 1494
4055.87 1467
4056.02 1443
4056.16 1423
4056.31 1406
4056.46 1388
4056.60 1368
4056.75 1343
4056.89 1312
4057.04 1276
4057.19 1234
4057.33 1189
4057.48 1143
4057.62 1100
4057.77 1063
4057.92 1033
4058.06 1010
4058.21 992
4058.35 975
4058.50 956
4058.65 932
4058.79 900
4058.94 863
4059.08 821
4059.23 780
4059.38 741
4059.52 709
4059.67 684
4059.81 667
4059.96 656
4060.11 649
4060.25 643
4060.40 635
4060.55 621
4060.69 600
4060.84 571
4060.98 535
4061.13 494
4061.28 451
4061.42 410
4061.57 374
4061.71 345
4061.86 322
4062.01 304
4062.15 288
4062.30 272
4062.44 253
4062.59 231
4062.74 207
4062.88 182
4063.03 160
4063.17 141
4063.32 126
4063.47 116
4063.61 108
4063.76 100
4063.91 93
4064.05 86
4064.20 80
4064.34 74
4064.49 69
4064.64 65
4064.78 64
4064.93 62
4065.07 60
4065.22 56
4065.37 51
4065.51 42
4065.66 33
4065.80 23
4065.95 15
4066.10 10
4066.24 9
4066.39 13
4066.54 22
4066.68 34
4066.83 50
4066.97 66
4067.12 81
4067.27 93
4067.41 101
4067.56 104
4067.71 102
4067.85 95
4068.00 84
4068.14 71
4068.29 60
4068.44 51
4068.58 47
4068.73 47
4068.87 50
4069.02 55
4069.17 62
4069.31 67
4069.46 70
4069.61 70
4069.75 69
4069.90 65
4070.04 60
4070.19 56
4070.34 52
4070.48 51
4070.63 53
4070.78 58
4070.92 65
4071.07 73
4071.21 82
4071.36 88
4071.51 92
4071.65 92
4071.80 89
4071.95 83
4072.09 76
4072.24 69
4072.38 63
4072.53 58
4072.68 54
4072.82 50
4072.97 48
4073.12 45
4073.26 43
4073.41 42
4073.55 42
4073.70 44
4073.85 49
4073.99 56
4074.14 66
4074.29 79
4074.43 94
4074.58 109
4074.73 125
4074.87 136
4075.02 143
4075.16 142
4075.31 133
4075.46 117
4075.60 96
4075.75 72
4075.90 50
4076.04 31
4076.19 17
4076.33 9
4076.48 4
4076.63 3
4076.77 3
4076.92 3
4077.07 4
4077.21 5
4077.36 5
4077.51 4
4077.65 2
4077.80 0
4077.94 0
4078.09 0
4078.24 0
4078.38 0
4078.53 0
4078.68 4
4078.82 15
4078.97 28
4079.12 43
4079.26 57
4079.41 68
4079.56 76
4079.70 79
4079.85 77
4079.99 72
4080.14 65
4080.29 57
4080.43 50
4080.58 46
4080.73 48
4080.87 54
4081.02 65
4081.17 79
4081.31 96
4081.46 112
4081.60 127
4081.75 138
4081.90 144
4082.04 145
4082.19 142
4082.34 136
4082.48 129
4082.63 121
4082.78 114
4082.92 108
4083.07 102
4083.22 96
4083.36 89
4083.51 82
4083.66 75
4083.80 70
4083.95 65
4084.09 61
4084.24 58
4084.39 56
4084.53 54
4084.68 53
4084.83 54
4084.97 58
4085.12 65
4085.27 73
4085.41 83
4085.56 91
4085.71 96
4085.85 99
4086.00 99
4086.15 100
4086.29 104
4086.44 114
4086.59 130
4086.73 151
4086.88 175
4087.02 197
4087.17 215
4087.32 227
4087.46 233
4087.61 234
4087.76 235
4087.90 236
4088.05 241
4088.20 249
4088.34 259
4088.49 267
4088.64 271
4088.78 267
4088.93 256
4089.08 237
4089.22 214
4089.37 189
4089.52 166
4089.66 146
4089.81 130
4089.96 119
4090.10 111
4090.25 105
4090.40 101
4090.54 97
4090.69 95
4090.84 95
4090.98 97
4091.13 101
4091.28 108
4091.42 115
4091.57 124
4091.72 131
4091.86 137
4092.01 141
4092.16 141
4092.30 139
4092.45 134
4092.60 127
4092.74 118
4092.89 108
4093.04 98
4093.18 88
4093.33 79
4093.48 72
4093.62 69
4093.77 69
4093.92 74
4094.06 81
4094.21 89
4094.36 97
4094.50 101
4094.65 103
4094.80 104
4094.94 103
4095.09 103
4095.24 105
4095.38 109
4095.53 113
4095.68 117
4095.82 119
4095.97 118
4096.12 115
4096.26 111
4096.41 108
4096.56 106
4096.70 107
4096.85 108
4097.00 109
4097.14 111
4097.29 113
4097.44 116
4097.58 122
4097.73 131
4097.88 143
4098.02 156
4098.17 169
4098.32 179
4098.46 185
4098.61 188
4098.76 186
4098.90 183
4099.05 179
4099.20 177
4099.34 178
4099.49 181
4099.64 188
4099.78 196
4099.93 206
4100.08 215
4100.22 224
4100.37 230
4100.52 235
4100.66 238
4100.81 238
4100.96 237
4101.10 235
4101.25 231
4101.40 225
4101.54 218
4101.69 209
4101.84 197
4101.99 184
4102.13 169
4102.28 153
4102.43 138
4102.57 126
4102.72 115
4102.87 107
4103.01 102
4103.16 99
4103.31 97
4103.45 95
4103.60 92
4103.75 89
4103.89 86
4104.04 84
4104.19 83
4104.33 84
4104.48 86
4104.63 91
4104.78 96
4104.92 103
4105.07 110
4105.22 118
4105.36 127
4105.51 138
4105.66 149
4105.80 159
4105.95 165
4106.10 166
4106.24 160
4106.39 147
4106.54 127
4106.68 104
4106.83 78
4106.98 53
4107.13 30
4107.27 10
4107.42 0
4107.57 0
4107.71 0
4107.86 0
4108.01 0
4108.15 0
4108.30 0
4108.45 0
4108.59 6
4108.74 15
4108.89 22
4109.03 27
4109.18 30
4109.33 31
4109.48 32
4109.62 33
4109.77 35
4109.92 41
4110.06 50
4110.21 62
4110.36 76
4110.50 90
4110.65 103
4110.80 114
4110.95 121
4111.09 125
4111.24 127
4111.39 126
4111.53 126
4111.68 126
4111.83 125
4111.97 123
4112.12 120
4112.27 114
4112.42 107
4112.56 99
4112.71 93
4112.86 90
4113.00 90
4113.15 94
4113.30 101
4113.44 108
4113.59 114
4113.74 118
4113.89 118
4114.03 114
4114.18 107
4114.33 98
4114.47 86
4114.62 74
4114.77 61
4114.91 49
4115.06 38
4115.21 29
4115.36 22
4115.50 18
4115.65 16
4115.80 17
4115.94 21
4116.09 25
4116.24 32
4116.38 39
4116.53 46
4116.68 53
4116.83 61
4116.97 69
4117.12 78
4117.27 87
4117.41 97
4117.56 106
4117.71 115
4117.86 122
4118.00 127
4118.15 129
4118.30 129
4118.44 126
4118.59 121
4118.74 114
4118.89 105
4119.03 95
4119.18 84
4119.33 72
4119.47 61
4119.62 51
4119.77 45
4119.91 41
4120.06 41
4120.21 43
4120.36 46
4120.50 49
4120.65 50
4120.80 50
4120.94 50
4121.09 49
4121.24 49
4121.39 51
4121.53 55
4121.68 61
4121.83 68
4121.98 74
4122.12 80
4122.27 86
4122.42 92
4122.56 96
4122.71 101
4122.86 104
4123.01 107
4123.15 107
4123.30 103
4123.45 94
4123.59 80
4123.74 61
4123.89 39
4124.04 15
4124.18 0
4124.33 0
4124.48 0
4124.62 0
4124.77 0
4124.92 0
4125.07 0
4125.21 5
4125.36 14
4125.51 19
4125.65 22
4125.80 23
4125.95 22
4126.10 19
4126.24 15
4126.39 11
4126.54 6
4126.69 2
4126.83 0
4126.98 1
4127.13 4
4127.27 10
4127.42 17
4127.57 25
4127.72 33
4127.86 40
4128.01 47
4128.16 54
4128.31 61
4128.45 70
4128.60 79
4128.75 86
4128.89 89
4129.04 88
4129.19 80
4129.34 66
4129.48 48
4129.63 28
4129.78 9
4129.93 0
4130.07 0
4130.22 0
4130.37 0
4130.51 2
4130.66 17
4130.81 32
4130.96 47
4131.10 60
4131.25 70
4131.40 78
4131.55 83
4131.69 88
4131.84 92
4131.99 96
4132.14 101
4132.28 108
4132.43 117
4132.58 128
4132.72 140
4132.87 153
4133.02 167
4133.17 182
4133.31 196
4133.46 210
4133.61 222
4133.76 231
4133.90 237
4134.05 239
4134.20 236
4134.35 227
4134.49 212
4134.64 194
4134.79 172
4134.94 149
4135.08 127
4135.23 109
4135.38 96
4135.53 90
4135.67 90
4135.82 96
4135.97 107
4136.11 119
4136.26 133
4136.41 147
4136.56 160
4136.70 171
4136.85 182
4137.00 192
4137.15 201
4137.29 210
4137.44 216
4137.59 220
4137.74 222
4137.88 222
4138.03 219
4138.18 216
4138.33 214
4138.47 213
4138.62 216
4138.77 221
4138.92 228
4139.06 235
4139.21 240
4139.36 242
4139.51 239
4139.65 232
4139.80 222
4139.95 211
4140.10 199
4140.24 189
4140.39 181
4140.54 176
4140.69 174
4140.83 175
4140.98 177
4141.13 180
4141.28 184
4141.42 188
4141.57 191
4141.72 193
4141.87 195
4142.01 196
4142.16 197
4142.31 199
4142.46 201
4142.60 203
4142.75 204
4142.90 204
4143.05 201
4143.19 196
4143.34 189
4143.49 183
4143.64 177
4143.78 173
4143.93 170
4144.08 169
4144.23 167
4144.37 165
4144.52 164
4144.67 163
4144.82 163
4144.96 167
4145.11 173
4145.26 181
4145.41 191
4145.55 201
4145.70 208
4145.85 212
4146.00 212
4146.14 208
4146.29 200
4146.44 189
4146.59 177
4146.74 163
4146.88 150
4147.03 137
4147.18 126
4147.33 116
4147.47 106
4147.62 98
4147.77 91
4147.92 85
4148.06 81
4148.21 79
4148.36 78
4148.51 77
4148.65 75
4148.80 70
4148.95 63
4149.10 52
4149.25 39
4149.39 24
4149.54 10
4149.69 0
4149.84 0
4149.98 0
4150.13 0
4150.28 0
4150.43 0
4150.57 0
4150.72 0
4150.87 0
4151.02 8
4151.16 21
4151.31 35
4151.46 51
4151.61 67
4151.76 82
4151.90 93
4152.05 100
4152.20 101
4152.35 97
4152.49 90
4152.64 80
4152.79 71
4152.94 64
4153.08 60
4153.23 61
4153.38 64
4153.53 70
4153.68 75
4153.82 80
4153.97 84
4154.12 86
4154.27 87
4154.41 87
4154.56 87
4154.71 86
4154.86 85
4155.01 83
4155.15 80
4155.30 76
4155.45 70
4155.60 64
4155.74 56
4155.89 49
4156.04 42
4156.19 36
4156.34 31
4156.48 30
4156.63 30
4156.78 33
4156.93 39
4157.07 47
4157.22 55
4157.37 64
4157.52 70
4157.67 73
4157.81 73
4157.96 70
4158.11 63
4158.26 56
4158.40 49
4158.55 45
4158.70 47
4158.85 55
4159.00 68
4159.14 86
4159.29 106
4159.44 126
4159.59 142
4159.73 153
4159.88 158
4160.03 158
4160.18 152
4160.33 142
4160.47 130
4160.62 118
4160.77 107
4160.92 98
4161.07 91
4161.21 85
4161.36 81
4161.51 79
4161.66 80
4161.80 84
4161.95 93
4162.10 107
4162.25 124
4162.40 143
4162.54 161
4162.69 178
4162.84 193
4162.99 203
4163.14 212
4163.28 219
4163.43 225
4163.58 231
4163.73 234
4163.88 234
4164.02 229
4164.17 217
4164.32 199
4164.47 175
4164.61 147
4164.76 119
4164.91 94
4165.06 74
4165.21 62
4165.35 57
4165.50 58
4165.65 63
4165.80 68
4165.95 73
4166.09 75
4166.24 76
4166.39 77
4166.54 79
4166.69 82
4166.83 87
4166.98 93
4167.13 97
4167.28 100
4167.43 101
4167.57 99
4167.72 96
4167.87 94
4168.02 91
4168.17 89
4168.31 86
4168.46 81
4168.61 73
4168.76 62
4168.91 48
4169.05 35
4169.20 22
4169.35 14
4169.50 9
4169.65 9
4169.79 12
4169.94 16
4170.09 18
4170.24 18
4170.39 14
4170.53 8
4170.68 2
4170.83 0
4170.98 0
4171.13 0
4171.27 0
4171.42 0
4171.57 5
4171.72 10
4171.87 14
4172.01 15
4172.16 13
4172.31 9
4172.46 3
4172.61 0
4172.75 0
4172.90 0
4173.05 0
4173.20 0
4173.35 0
4173.49 6
4173.64 22
4173.79 41
4173.94 59
4174.09 77
4174.24 91
4174.38 101
4174.53 107
4174.68 111
4174.83 112
4174.98 112
4175.12 111
4175.27 110
4175.42 110
4175.57 113
4175.72 120
4175.86 131
4176.01 147
4176.16 165
4176.31 183
4176.46 198
4176.61 207
4176.75 210
4176.90 206
4177.05 197
4177.20 188
4177.35 181
4177.49 179
4177.64 183
4177.79 192
4177.94 204
4178.09 218
4178.23 230
4178.38 241
4178.53 249
4178.68 254
4178.83 258
4178.98 262
4179.12 266
4179.27 271
4179.42 277
4179.57 284
4179.72 292
4179.86 301
4180.01 310
4180.16 320
4180.31 329
4180.46 338
4180.61 344
4180.75 347
4180.90 348
4181.05 345
4181.20 340
4181.35 332
4181.50 320
4181.64 305
4181.79 289
4181.94 272
4182.09 258
4182.24 247
4182.38 241
4182.53 240
4182.68 242
4182.83 245
4182.98 247
4183.13 248
4183.27 246
4183.42 243
4183.57 238
4183.72 231
4183.87 224
4184.02 216
4184.16 206
4184.31 194
4184.46 182
4184.61 169
4184.76 156
4184.90 144
4185.05 132
4185.20 120
4185.35 108
4185.50 96
4185.65 84
4185.79 72
4185.94 61
4186.09 50
4186.24 42
4186.39 35
4186.54 31
4186.68 31
4186.83 34
4186.98 43
4187.13 56
4187.28 73
4187.43 93
4187.57 114
4187.72 134
4187.87 153
4188.02 170
4188.17 186
4188.32 202
4188.46 215
4188.61 227
4188.76 234
4188.91 237
4189.06 235
4189.21 227
4189.35 216
4189.50 204
4189.65 194
4189.80 187
4189.95 185
4190.10 187
4190.24 192
4190.39 198
4190.54 204
4190.69 207
4190.84 209
4190.99 209
4191.14 208
4191.28 207
4191.43 207
4191.58 208
4191.73 209
4191.88 211
4192.03 213
4192.17 215
4192.32 218
4192.47 222
4192.62 229
4192.77 237
4192.92 247
4193.06 256
4193.21 265
4193.36 271
4193.51 275
4193.66 276
4193.81 275
4193.96 272
4194.10 269
4194.25 265
4194.40 260
4194.55 255
4194.70 249
4194.85 242
4194.99 234
4195.14 225
4195.29 215
4195.44 204
4195.59 193
4195.74 183
4195.89 174
4196.03 168
4196.18 166
4196.33 167
4196.48 171
4196.63 179
4196.78 187
4196.92 196
4197.07 204
4197.22 210
4197.37 213
4197.52 213
4197.67 209
4197.82 200
4197.96 186
4198.11 169
4198.26 147
4198.41 125
4198.56 103
4198.71 84
4198.86 71
4199.00 64
4199.15 61
4199.30 61
4199.45 61
4199.60 59
4199.75 53
4199.89 44
4200.04 33
4200.19 23
4200.34 16
4200.49 14
4200.64 18
4200.79 26
4200.93 37
4201.08 49
4201.23 60
4201.38 69
4201.53 75
4201.68 78
4201.83 79
4201.97 77
4202.12 73
4202.27 67
4202.42 61
4202.57 55
4202.72 50
4202.87 48
4203.02 48
4203.16 50
4203.31 53
4203.46 57
4203.61 60
4203.76 63
4203.91 65
4204.06 66
4204.20 65
4204.35 62
4204.50 58
4204.65 52
4204.80 45
4204.95 37
4205.10 29
4205.24 21
4205.39 15
4205.54 9
4205.69 4
4205.84 0
4205.99 0
4206.14 0
4206.28 0
4206.43 1
4206.58 4
4206.73 8
4206.88 11
4207.03 13
4207.18 15
4207.33 16
4207.47 18
4207.62 21
4207.77 26
4207.92 33
4208.07 41
4208.22 50
4208.37 58
4208.52 64
4208.66 68
4208.81 69
4208.96 66
4209.11 62
4209.26 58
4209.41 55
4209.56 56
4209.70 60
4209.85 68
4210.00 77
4210.15 86
4210.30 93
4210.45 96
4210.60 95
4210.75 93
4210.89 91
4211.04 91
4211.19 95
4211.34 101
4211.49 110
4211.64 120
4211.79 129
4211.94 135
4212.08 138
4212.23 137
4212.38 133
4212.53 126
4212.68 117
4212.83 107
4212.98 98
4213.13 90
4213.27 83
4213.42 76
4213.57 71
4213.72 64
4213.87 57
4214.02 49
4214.17 42
4214.32 36
4214.47 33
4214.61 31
4214.76 29
4214.91 25
4215.06 20
4215.21 12
4215.36 2
4215.51 0
4215.66 0
4215.80 0
4215.95 0
4216.10 0
4216.25 0
4216.40 0
4216.55 0
4216.70 0
4216.85 9
4217.00 20
4217.14 34
4217.29 50
4217.44 66
4217.59 81
4217.74 95
4217.89 108
4218.04 119
4218.19 129
4218.34 137
4218.48 144
4218.63 150
4218.78 152
4218.93 152
4219.08 148
4219.23 141
4219.38 133
4219.53 122
4219.68 112
4219.82 102
4219.97 93
4220.12 85
4220.27 77
4220.42 70
4220.57 63
4220.72 57
4220.87 52
4221.02 49
4221.16 47
4221.31 47
4221.46 49
4221.61 52
4221.76 55
4221.91 58
4222.06 62
4222.21 64
4222.36 65
4222.50 64
4222.65 61
4222.80 56
4222.95 47
4223.10 35
4223.25 21
4223.40 6
4223.55 0
4223.70 0
4223.85 0
4223.99 0
4224.14 0
4224.29 0
4224.44 0
4224.59 0
4224.74 15
4224.89 40
4225.04 63
4225.19 81
4225.34 92
4225.48 96
4225.63 92
4225.78 81
4225.93 66
4226.08 49
4226.23 33
4226.38 19
4226.53 9
4226.68 5
4226.83 8
4226.97 19
4227.12 36
4227.27 58
4227.42 82
4227.57 105
4227.72 123
4227.87 135
4228.02 138
4228.17 134
4228.32 123
4228.46 109
4228.61 93
4228.76 77
4228.91 64
4229.06 54
4229.21 49
4229.36 49
4229.51 54
4229.66 62
4229.81 75
4229.96 90
4230.10 106
4230.25 123
4230.40 138
4230.55 151
4230.70 161
4230.85 166
4231.00 167
4231.15 163
4231.30 157
4231.45 149
4231.60 143
4231.74 139
4231.89 138
4232.04 139
4232.19 143
4232.34 146
4232.49 146
4232.64 144
4232.79 137
4232.94 129
4233.09 119
4233.24 110
4233.39 102
4233.53 96
4233.68 91
4233.83 87
4233.98 84
4234.13 81
4234.28 78
4234.43 73
4234.58 68
4234.73 63
4234.88 56
4235.03 47
4235.17 39
4235.32 31
4235.47 27
4235.62 26
4235.77 30
4235.92 39
4236.07 51
4236.22 65
4236.37 77
4236.52 87
4236.67 92
4236.82 94
4236.97 93
4237.11 90
4237.26 88
4237.41 86
4237.56 86
4237.71 87
4237.86 89
4238.01 90
4238.16 91
4238.31 91
4238.46 91
4238.61 90
4238.76 90
4238.91 91
4239.05 92
4239.20 94
4239.35 98
4239.50 103
4239.65 109
4239.80 116
4239.95 125
4240.10 134
4240.25 145
4240.40 155
4240.55 165
4240.70 175
4240.85 183
4240.99 189
4241.14 192
4241.29 194
4241.44 192
4241.59 188
4241.74 182
4241.89 174
4242.04 166
4242.19 159
4242.34 155
4242.49 155
4242.64 160
4242.79 169
4242.94 180
4243.08 191
4243.23 200
4243.38 205
4243.53 205
4243.68 202
4243.83 197
4243.98 190
4244.13 184
4244.28 178
4244.43 172
4244.58 166
4244.73 161
4244.88 157
4245.03 155
4245.18 156
4245.32 162
4245.47 173
4245.62 188
4245.77 207
4245.92 227
4246.07 248
4246.22 266
4246.37 281
4246.52 294
4246.67 303
4246.82 312
4246.97 318
4247.12 324
4247.27 329
4247.42 332
4247.57 331
4247.71 326
4247.86 317
4248.01 305
4248.16 291
4248.31 277
4248.46 266
4248.61 257
4248.76 253
4248.91 251
4249.06 252
4249.21 255
4249.36 258
4249.51 260
4249.66 262
4249.81 263
4249.96 265
4250.11 269
4250.25 274
4250.40 283
4250.55 293
4250.70 303
4250.85 312
4251.00 317
4251.15 319
4251.30 316
4251.45 311
4251.60 305
4251.75 301
4251.90 301
4252.05 306
4252.20 315
4252.35 328
4252.50 343
4252.65 358
4252.80 371
4252.95 381
4253.09 389
4253.24 395
4253.39 398
4253.54 401
4253.69 405
4253.84 410
4253.99 417
4254.14 429
4254.29 446
4254.44 470
4254.59 501
4254.74 539
4254.89 583
4255.04 632
4255.19 684
4255.34 736
4255.49 786
4255.64 832
4255.79 873
4255.94 907
4256.08 935
4256.23 959
4256.38 979
4256.53 997
4256.68 1015
4256.83 1033
4256.98 1052
4257.13 1071
4257.28 1089
4257.43 1105
4257.58 1119
4257.73 1131
4257.88 1141
4258.03 1149
4258.18 1155
4258.33 1160
4258.48 1161
4258.63 1160
4258.78 1156
4258.93 1151
4259.08 1147
4259.23 1143
4259.38 1141
4259.53 1141
4259.67 1140
4259.82 1137
4259.97 1133
4260.12 1125
4260.27 1116
4260.42 1106
4260.57 1096
4260.72 1087
4260.87 1078
4261.02 1067
4261.17 1052
4261.32 1034
4261.47 1010
4261.62 983
4261.77 955
4261.92 927
4262.07 901
4262.22 879
4262.37 860
4262.52 844
4262.67 829
4262.82 812
4262.97 792
4263.12 769
4263.27 743
4263.42 715
4263.57 688
4263.71 663
4263.86 643
4264.01 628
4264.16 619
4264.31 613
4264.46 609
4264.61 604
4264.76 597
4264.91 584
4265.06 567
4265.21 545
4265.36 521
4265.51 498
4265.66 479
4265.81 464
4265.96 456
4266.11 454
4266.26 457
4266.41 462
4266.56 468
4266.71 473
4266.86 475
4267.01 473
4267.16 467
4267.31 457
4267.46 445
4267.61 432
4267.76 419
4267.91 408
4268.06 399
4268.21 392
4268.36 389
4268.51 389
4268.66 394
4268.81 403
4268.96 417
4269.11 434
4269.25 453
4269.40 470
4269.55 484
4269.70 492
4269.85 495
4270.00 494
4270.15 491
4270.30 488
4270.45 487
4270.60 490
4270.75 496
4270.90 504
4271.05 513
4271.20 521
4271.35 529
4271.50 535
4271.65 540
4271.80 546
4271.95 553
4272.10 562
4272.25 572
4272.40 584
4272.55 597
4272.70 612
4272.85 630
4273.00 650
4273.15 674
4273.30 702
4273.45 734
4273.60 769
4273.75 805
4273.90 841
4274.05 875
4274.20 904
4274.35 928
4274.50 944
4274.65 953
4274.80 954
4274.95 947
4275.10 933
4275.25 914
4275.40 892
4275.55 868
4275.70 844
4275.85 822
4276.00 801
4276.15 782
4276.30 763
4276.45 746
4276.60 730
4276.75 715
4276.90 702
4277.05 692
4277.20 686
4277.35 684
4277.50 684
4277.65 686
4277.80 687
4277.95 687
4278.10 684
4278.25 676
4278.40 664
4278.55 649
4278.70 631
4278.85 612
4279.00 592
4279.15 573
4279.30 554
4279.45 538
4279.60 524
4279.75 512
4279.90 503
4280.05 494
4280.20 486
4280.35 478
4280.50 469
4280.65 459
4280.80 449
4280.95 441
4281.10 434
4281.25 430
4281.40 428
4281.55 429
4281.69 430
4281.84 432
4281.99 433
4282.14 433
4282.29 433
4282.44 432
4282.59 430
4282.74 429
4282.90 428
4283.05 427
4283.20 426
4283.35 426
4283.50 425
4283.65 423
4283.80 421
4283.95 417
4284.10 414
4284.25 412
4284.40 411
4284.55 414
4284.70 420
4284.85 427
4285.00 434
4285.15 439
4285.30 441
4285.45 438
4285.60 433
4285.75 427
4285.90 421
4286.05 419
4286.20 419
4286.35 423
4286.50 428
4286.65 435
4286.80 442
4286.95 448
4287.10 453
4287.25 457
4287.40 458
4287.55 457
4287.70 453
4287.85 448
4288.00 442
4288.15 439
4288.30 440
4288.45 446
4288.60 456
4288.75 469
4288.90 483
4289.05 496
4289.20 510
4289.35 524
4289.50 539
4289.65 557
4289.80 578
4289.95 601
4290.10 622
4290.25 641
4290.40 654
4290.55 663
4290.70 668
4290.85 672
4291.00 676
4291.15 683
4291.30 693
4291.45 707
4291.60 722
4291.75 739
4291.90 757
4292.05 774
4292.20 791
4292.35 808
4292.50 823
4292.65 836
4292.80 846
4292.95 854
4293.10 858
4293.25 860
4293.40 861
4293.55 862
4293.70 865
4293.85 869
4294.00 873
4294.15 876
4294.30 876
4294.45 871
4294.60 861
4294.75 845
4294.90 824
4295.05 801
4295.20 778
4295.36 756
4295.51 737
4295.66 722
4295.81 713
4295.96 707
4296.11 703
4296.26 701
4296.41 698
4296.56 694
4296.71 686
4296.86 674
4297.01 659
4297.16 642
4297.31 622
4297.46 602
4297.61 582
4297.76 563
4297.91 544
4298.06 527
4298.21 511
4298.36 497
4298.51 486
4298.66 477
4298.81 470
4298.96 464
4299.11 460
4299.26 456
4299.41 454
4299.56 451
4299.71 449
4299.86 446
4300.01 443
4300.16 437
4300.31 429
4300.46 419
4300.61 407
4300.77 393
4300.92 380
4301.07 367
4301.22 355
4301.37 344
4301.52 331
4301.67 317
4301.82 300
4301.97 280
4302.12 259
4302.27 237
4302.42 215
4302.57 193
4302.72 171
4302.87 150
4303.02 130
4303.17 112
4303.32 96
4303.47 85
4303.62 80
4303.77 81
4303.92 88
4304.07 99
4304.22 113
4304.37 127
4304.52 141
4304.67 155
4304.82 169
4304.98 183
4305.13 198
4305.28 211
4305.43 222
4305.58 227
4305.73 225
4305.88 216
4306.03 199
4306.18 176
4306.33 150
4306.48 125
4306.63 104
4306.78 87
4306.93 75
4307.08 68
4307.23 65
4307.38 62
4307.53 59
4307.68 55
4307.83 51
4307.98 46
4308.13 41
4308.28 36
4308.44 33
4308.59 33
4308.74 35
4308.89 39
4309.04 46
4309.19 54
4309.34 62
4309.49 69
4309.64 73
4309.79 74
4309.94 72
4310.09 67
4310.24 60
4310.39 53
4310.54 45
4310.69 37
4310.84 30
4310.99 22
4311.14 15
4311.29 7
4311.44 0
4311.60 0
4311.75 0
4311.90 0
4312.05 0
4312.20 0
4312.35 0
4312.50 4
4312.65 10
4312.80 13
4312.95 13
4313.10 10
4313.25 5
4313.40 0
4313.55 0
4313.70 0
4313.85 0
4314.00 0
4314.15 0
4314.31 6
4314.46 14
4314.61 21
4314.76 26
4314.91 29
4315.06 29
4315.21 27
4315.36 24
4315.51 22
4315.66 21
4315.81 21
4315.96 23
4316.11 26
4316.26 29
4316.41 33
4316.56 38
4316.71 41
4316.87 44
4317.02 46
4317.17 47
4317.32 46
4317.47 45
4317.62 42
4317.77 39
4317.92 35
4318.07 30
4318.22 24
4318.37 17
4318.52 11
4318.67 4
4318.82 0
4318.97 0
4319.12 0
4319.28 0
4319.43 0
4319.58 0
4319.73 0
4319.88 4
4320.03 8
4320.18 11
4320.33 14
4320.48 17
4320.63 22
4320.78 27
4320.93 35
4321.08 45
4321.23 56
4321.38 68
4321.54 81
4321.69 94
4321.84 107
4321.99 119
4322.14 131
4322.29 142
4322.44 152
4322.59 161
4322.74 167
4322.89 172
4323.04 175
4323.19 174
4323.34 169
4323.49 158
4323.65 143
4323.80 125
4323.95 104
4324.10 83
4324.25 64
4324.40 49
4324.55 38
4324.70 33
4324.85 32
4325.00 34
4325.15 37
4325.30 40
4325.45 43
4325.60 43
4325.76 40
4325.91 35
4326.06 28
4326.21 20
4326.36 11
4326.51 2
4326.66 0
4326.81 0
4326.96 0
4327.11 0
4327.26 0
4327.41 0
4327.56 0
4327.72 0
4327.87 6
4328.02 10
4328.17 14
4328.32 17
4328.47 20
4328.62 22
4328.77 22
4328.92 21
4329.07 18
4329.22 14
4329.37 11
4329.53 10
4329.68 12
4329.83 18
4329.98 27
4330.13 39
4330.28 50
4330.43 61
4330.58 70
4330.73 79
4330.88 86
4331.03 93
4331.18 99
4331.34 105
4331.49 108
4331.64 109
4331.79 106
4331.94 101
4332.09 95
4332.24 89
4332.39 85
4332.54 83
4332.69 83
4332.84 85
4333.00 89
4333.15 94
4333.30 99
4333.45 105
4333.60 112
4333.75 121
4333.90 129
4334.05 137
4334.20 144
4334.35 150
4334.50 155
4334.66 159
4334.81 162
4334.96 167
4335.11 173
4335.26 178
4335.41 183
4335.56 185
4335.71 183
4335.86 177
4336.01 168
4336.16 156
4336.32 142
4336.47 129
4336.62 117
4336.77 106
4336.92 98
4337.07 93
4337.22 91
4337.37 91
4337.52 95
4337.67 101
4337.82 108
4337.98 116
4338.13 123
4338.28 128
4338.43 132
4338.58 134
4338.73 136
4338.88 138
4339.03 141
4339.18 147
4339.33 155
4339.49 166
4339.64 177
4339.79 189
4339.94 199
4340.09 207
4340.24 212
4340.39 215
4340.54 217
4340.69 216
4340.84 215
4341.00 214
4341.15 214
4341.30 215
4341.45 217
4341.60 220
4341.75 224
4341.90 227
4342.05 229
4342.20 227
4342.36 219
4342.51 206
4342.66 187
4342.81 165
4342.96 141
4343.11 118
4343.26 98
4343.41 82
4343.56 72
4343.71 67
4343.87 67
4344.02 72
4344.17 82
4344.32 94
4344.47 107
4344.62 119
4344.77 128
4344.92 131
4345.07 128
4345.23 119
4345.38 105
4345.53 90
4345.68 74
4345.83 60
4345.98 49
4346.13 41
4346.28 35
4346.43 31
4346.59 29
4346.74 27
4346.89 26
4347.04 28
4347.19 33
4347.34 41
4347.49 51
4347.64 64
4347.79 79
4347.95 93
4348.10 105
4348.25 113
4348.40 117
4348.55 117
4348.70 114
4348.85 108
4349.00 100
4349.16 92
4349.31 85
4349.46 78
4349.61 72
4349.76 65
4349.91 57
4350.06 49
4350.21 41
4350.36 35
4350.52 31
4350.67 29
4350.82 30
4350.97 32
4351.12 35
4351.27 36
4351.42 35
4351.57 32
4351.73 28
4351.88 24
4352.03 22
4352.18 22
4352.33 25
4352.48 28
4352.63 32
4352.78 34
4352.94 34
4353.09 33
4353.24 31
4353.39 30
4353.54 30
4353.69 33
4353.84 39
4353.99 46
4354.15 55
4354.30 63
4354.45 70
4354.60 75
4354.75 75
4354.90 71
4355.05 63
4355.20 53
4355.36 42
4355.51 33
4355.66 28
4355.81 27
4355.96 30
4356.11 36
4356.26 40
4356.41 41
4356.57 37
4356.72 29
4356.87 17
4357.02 5
4357.17 0
4357.32 0
4357.47 0
4357.62 0
4357.78 0
4357.93 0
4358.08 5
4358.23 7
4358.38 8
4358.53 6
4358.68 5
4358.84 4
4358.99 4
4359.14 5
4359.29 7
4359.44 10
4359.59 15
4359.74 22
4359.89 32
4360.05 47
4360.20 68
4360.35 93
4360.50 120
4360.65 149
4360.80 177
4360.95 202
4361.11 220
4361.26 230
4361.41 233
4361.56 227
4361.71 216
4361.86 201
4362.01 185
4362.17 169
4362.32 156
4362.47 145
4362.62 137
4362.77 130
4362.92 122
4363.07 114
4363.23 104
4363.38 92
4363.53 80
4363.68 70
4363.83 62
4363.98 57
4364.13 55
4364.29 55
4364.44 56
4364.59 57
4364.74 58
4364.89 58
4365.04 59
4365.19 61
4365.35 65
4365.50 72
4365.65 82
4365.80 94
4365.95 107
4366.10 120
4366.25 130
4366.41 137
4366.56 139
4366.71 138
4366.86 136
4367.01 134
4367.16 134
4367.31 136
4367.47 140
4367.62 145
4367.77 150
4367.92 153
4368.07 155
4368.22 155
4368.38 155
4368.53 156
4368.68 157
4368.83 157
4368.98 155
4369.13 153
4369.28 150
4369.44 147
4369.59 146
4369.74 148
4369.89 153
4370.04 161
4370.19 170
4370.34 177
4370.50 182
4370.65 185
4370.80 184
4370.95 183
4371.10 181
4371.25 181
4371.41 183
4371.56 185
4371.71 188
4371.86 188
4372.01 187
4372.16 182
4372.32 173
4372.47 162
4372.62 150
4372.77 138
4372.92 128
4373.07 121
4373.22 119
4373.38 119
4373.53 123
4373.68 128
4373.83 132
4373.98 133
4374.13 131
4374.29 126
4374.44 120
4374.59 112
4374.74 105
4374.89 100
4375.04 95
4375.20 91
4375.35 86
4375.50 79
4375.65 70
4375.80 58
4375.95 45
4376.11 30
4376.26 17
4376.41 4
4376.56 0
4376.71 0
4376.86 0
4377.02 0
4377.17 0
4377.32 0
4377.47 0
4377.62 0
4377.77 2
4377.93 10
4378.08 19
4378.23 29
4378.38 39
4378.53 48
4378.68 55
4378.84 60
4378.99 61
4379.14 58
4379.29 52
4379.44 44
4379.59 35
4379.75 28
4379.90 23
4380.05 23
4380.20 26
4380.35 32
4380.50 37
4380.66 41
4380.81 43
4380.96 41
4381.11 39
4381.26 37
4381.41 37
4381.57 39
4381.72 43
4381.87 48
4382.02 51
4382.17 53
4382.32 53
4382.48 53
4382.63 53
4382.78 54
4382.93 54
4383.08 52
4383.24 49
4383.39 42
4383.54 32
4383.69 20
4383.84 8
4383.99 0
4384.15 0
4384.30 0
4384.45 0
4384.60 0
4384.75 4
4384.90 15
4385.06 27
4385.21 38
4385.36 49
4385.51 57
4385.66 62
4385.82 65
4385.97 67
4386.12 68
4386.27 69
4386.42 71
4386.57 75
4386.73 78
4386.88 81
4387.03 83
4387.18 83
4387.33 80
4387.49 75
4387.64 68
4387.79 61
4387.94 53
4388.09 45
4388.24 37
4388.40 28
4388.55 18
4388.70 7
4388.85 0
4389.00 0
4389.16 0
4389.31 0
4389.46 0
4389.61 0
4389.76 0
4389.92 0
4390.07 9
4390.22 32
4390.37 57
4390.52 81
4390.67 104
4390.83 123
4390.98 136
4391.13 144
4391.28 148
4391.43 150
4391.59 151
4391.74 153
4391.89 157
4392.04 164
4392.19 174
4392.35 185
4392.50 199
4392.65 214
4392.80 229
4392.95 244
4393.11 258
4393.26 272
4393.41 285
4393.56 297
4393.71 310
4393.87 322
4394.02 333
4394.17 344
4394.32 355
4394.47 366
4394.62 378
4394.78 389
4394.93 400
4395.08 409
4395.23 416
4395.38 420
4395.54 419
4395.69 414
4395.84 405
4395.99 393
4396.14 378
4396.30 361
4396.45 342
4396.60 323
4396.75 305
4396.90 288
4397.06 274
4397.21 263
4397.36 255
4397.51 250
4397.66 248
4397.82 248
4397.97 248
4398.12 248
4398.27 247
4398.42 244
4398.58 238
4398.73 230
4398.88 220
4399.03 208
4399.18 195
4399.34 180
4399.49 167
4399.64 154
4399.79 144
4399.95 136
4400.10 131
4400.25 129
4400.40 129
4400.55 131
4400.71 133
4400.86 133
4401.01 130
4401.16 125
4401.31 116
4401.47 104
4401.62 91
4401.77 76
4401.92 62
4402.07 48
4402.23 36
4402.38 29
4402.53 28
4402.68 33
4402.83 43
4402.99 56
4403.14 70
4403.29 81
4403.44 86
4403.60 85
4403.75 80
4403.90 71
4404.05 61
4404.20 52
4404.36 45
4404.51 39
4404.66 33
4404.81 27
4404.96 20
4405.12 12
4405.27 3
4405.42 0
4405.57 0
4405.72 0
4405.88 2
4406.03 15
4406.18 32
4406.33 51
4406.49 70
4406.64 84
4406.79 92
4406.94 94
4407.09 90
4407.25 81
4407.40 69
4407.55 58
4407.70 48
4407.86 42
4408.01 40
4408.16 43
4408.31 50
4408.46 60
4408.62 71
4408.77 81
4408.92 87
4409.07 89
4409.23 88
4409.38 84
4409.53 79
4409.68 75
4409.83 72
4409.99 72
4410.14 74
4410.29 77
4410.44 80
4410.60 82
4410.75 83
4410.90 81
4411.05 78
4411.20 73
4411.36 67
4411.51 61
4411.66 55
4411.81 50
4411.97 46
4412.12 43
4412.27 40
4412.42 36
4412.57 30
4412.73 22
4412.88 12
4413.03 3
4413.18 0
4413.34 0
4413.49 0
4413.64 0
4413.79 0
4413.95 0
4414.10 0
4414.25 0
4414.40 1
4414.55 6
4414.71 13
4414.86 22
4415.01 34
4415.16 47
4415.32 59
4415.47 69
4415.62 75
4415.77 77
4415.93 74
4416.08 68
4416.23 59
4416.38 50
4416.53 41
4416.69 34
4416.84 29
4416.99 27
4417.14 29
4417.30 33
4417.45 39
4417.60 44
4417.75 48
4417.91 49
4418.06 48
4418.21 43
4418.36 36
4418.52 29
4418.67 23
4418.82 19
4418.97 18
4419.12 19
4419.28 21
4419.43 25
4419.58 29
4419.73 32
4419.89 34
4420.04 35
4420.19 35
4420.34 33
4420.50 30
4420.65 27
4420.80 26
4420.95 29
4421.11 35
4421.26 47
4421.41 62
4421.56 80
4421.72 99
4421.87 117
4422.02 135
4422.17 152
4422.33 168
4422.48 183
4422.63 198
4422.78 212
4422.93 224
4423.09 233
4423.24 236
4423.39 234
4423.54 227
4423.70 215
4423.85 201
4424.00 186
4424.15 171
4424.31 158
4424.46 146
4424.61 136
4424.76 129
4424.92 124
4425.07 123
4425.22 125
4425.37 130
4425.53 138
4425.68 147
4425.83 156
4425.98 162
4426.14 164
4426.29 164
4426.44 161
4426.59 159
4426.75 159
4426.90 163
4427.05 173
4427.20 187
4427.36 204
4427.51 221
4427.66 237
4427.81 249
4427.97 257
4428.12 261
4428.27 264
4428.42 268
4428.58 275
4428.73 287
4428.88 305
4429.04 328
4429.19 355
4429.34 381
4429.49 405
4429.65 423
4429.80 436
4429.95 444
4430.10 449
4430.26 456
4430.41 468
4430.56 486
4430.71 510
4430.87 539
4431.02 570
4431.17 601
4431.32 629
4431.48 653
4431.63 672
4431.78 687
4431.93 698
4432.09 707
4432.24 716
4432.39 723
4432.54 732
4432.70 740
4432.85 747
4433.00 752
4433.16 751
4433.31 745
4433.46 733
4433.61 716
4433.77 697
4433.92 677
4434.07 660
4434.22 647
4434.38 639
4434.53 635
4434.68 633
4434.83 630
4434.99 626
4435.14 620
4435.29 611
4435.44 599
4435.60 586
4435.75 571
4435.90 556
4436.06 541
4436.21 524
4436.36 505
4436.51 484
4436.67 462
4436.82 438
4436.97 413
4437.12 391
4437.28 373
4437.43 359
4437.58 351
4437.73 347
4437.89 345
4438.04 344
4438.19 342
4438.35 338
4438.50 329
4438.65 317
4438.80 302
4438.96 284
4439.11 265
4439.26 246
4439.41 227
4439.57 211
4439.72 197
4439.87 186
4440.03 178
4440.18 173
4440.33 171
4440.48 170
4440.64 170
4440.79 170
4440.94 169
4441.10 166
4441.25 162
4441.40 154
4441.55 144
4441.71 132
4441.86 120
4442.01 108
4442.16 100
4442.32 96
4442.47 99
4442.62 107
4442.78 118
4442.93 132
4443.08 144
4443.23 154
4443.39 160
4443.54 161
4443.69 159
4443.85 155
4444.00 152
4444.15 149
4444.30 146
4444.46 144
4444.61 141
4444.76 136
4444.92 129
4445.07 119
4445.22 107
4445.37 93
4445.53 79
4445.68 65
4445.83 53
4445.98 42
4446.14 33
4446.29 26
4446.44 22
4446.60 20
4446.75 19
4446.90 17
4447.05 14
4447.21 10
4447.36 3
4447.51 0
4447.67 0
4447.82 0
4447.97 0
4448.12 0
4448.28 0
4448.43 0
4448.58 0
4448.74 6
4448.89 15
4449.04 24
4449.20 33
4449.35 43
4449.50 52
4449.65 63
4449.81 73
4449.96 83
4450.11 92
4450.27 99
4450.42 103
4450.57 104
4450.72 102
4450.88 97
4451.03 91
4451.18 83
4451.34 78
4451.49 74
4451.64 73
4451.79 74
4451.95 75
4452.10 75
4452.25 75
4452.41 74
4452.56 72
4452.71 72
4452.87 74
4453.02 80
4453.17 89
4453.32 98
4453.48 108
4453.63 115
4453.78 118
4453.94 119
4454.09 117
4454.24 112
4454.40 107
4454.55 103
4454.70 98
4454.85 95
4455.01 92
4455.16 92
4455.31 94
4455.47 99
4455.62 109
4455.77 124
4455.93 143
4456.08 164
4456.23 185
4456.38 202
4456.54 213
4456.69 216
4456.84 211
4457.00 199
4457.15 184
4457.30 169
4457.46 156
4457.61 149
4457.76 147
4457.91 152
4458.07 160
4458.22 170
4458.37 181
4458.53 190
4458.68 197
4458.83 201
4458.99 203
4459.14 204
4459.29 204
4459.45 203
4459.60 203
4459.75 202
4459.90 201
4460.06 199
4460.21 196
4460.36 191
4460.52 187
4460.67 184
4460.82 183
4460.98 185
4461.13 189
4461.28 197
4461.44 207
4461.59 218
4461.74 229
4461.90 239
4462.05 248
4462.20 255
4462.35 260
4462.51 264
4462.66 265
4462.81 265
4462.97 261
4463.12 256
4463.27 247
4463.43 236
4463.58 225
4463.73 215
4463.89 209
4464.04 207
4464.19 208
4464.35 210
4464.50 210
4464.65 205
4464.80 195
4464.96 178
4465.11 159
4465.26 140
4465.42 125
4465.57 115
4465.72 111
4465.88 112
4466.03 114
4466.18 115
4466.34 112
4466.49 106
4466.64 97
4466.80 87
4466.95 78
4467.10 72
4467.26 70
4467.41 74
4467.56 82
4467.72 93
4467.87 107
4468.02 121
4468.18 134
4468.33 144
4468.48 150
4468.64 153
4468.79 150
4468.94 145
4469.09 137
4469.25 128
4469.40 119
4469.55 113
4469.71 110
4469.86 111
4470.01 116
4470.17 125
4470.32 136
4470.47 147
4470.63 157
4470.78 165
4470.93 169
4471.09 168
4471.24 163
4471.39 155
4471.55 143
4471.70 130
4471.85 117
4472.01 106
4472.16 98
4472.31 95
4472.47 96
4472.62 101
4472.77 109
4472.93 120
4473.08 130
4473.23 139
4473.39 146
4473.54 150
4473.69 151
4473.85 147
4474.00 140
4474.15 129
4474.31 116
4474.46 103
4474.61 90
4474.77 78
4474.92 70
4475.07 66
4475.23 65
4475.38 66
4475.53 70
4475.69 74
4475.84 79
4475.99 84
4476.15 88
4476.30 92
4476.45 96
4476.61 100
4476.76 102
4476.91 104
4477.07 105
4477.22 103
4477.37 99
4477.53 94
4477.68 88
4477.83 82
4477.99 79
4478.14 79
4478.29 82
4478.45 90
4478.60 101
4478.75 113
4478.91 126
4479.06 138
4479.21 148
4479.37 155
4479.52 159
4479.67 162
4479.83 163
4479.98 163
4480.14 163
4480.29 164
4480.44 165
4480.60 165
4480.75 165
4480.90 164
4481.06 163
4481.21 161
4481.36 160
4481.52 159
4481.67 157
4481.82 155
4481.98 151
4482.13 144
4482.28 135
4482.44 124
4482.59 113
4482.74 102
4482.90 93
4483.05 86
4483.20 81
4483.36 78
4483.51 77
4483.66 77
4483.82 78
4483.97 80
4484.13 85
4484.28 90
4484.43 96
4484.59 102
4484.74 107
4484.89 111
4485.05 116
4485.20 120
4485.35 126
4485.51 132
4485.66 139
4485.81 147
4485.97 153
4486.12 159
4486.27 163
4486.43 168
4486.58 172
4486.74 177
4486.89 183
4487.04 189
4487.20 194
4487.35 197
4487.50 199
4487.66 198
4487.81 197
4487.96 197
4488.12 200
4488.27 207
4488.42 217
4488.58 230
4488.73 244
4488.89 257
4489.04 268
4489.19 278
4489.35 288
4489.50 300
4489.65 316
4489.81 337
4489.96 362
4490.11 390
4490.27 419
4490.42 446
4490.57 469
4490.73 485
4490.88 495
4491.04 499
4491.19 497
4491.34 492
4491.50 485
4491.65 480
4491.80 479
4491.96 482
4492.11 490
4492.26 503
4492.42 519
4492.57 536
4492.73 553
4492.88 568
4493.03 579
4493.19 588
4493.34 594
4493.49 597
4493.65 600
4493.80 604
4493.95 611
4494.11 622
4494.26 637
4494.42 657
4494.57 681
4494.72 706
4494.88 731
4495.03 753
4495.18 772
4495.34 786
4495.49 794
4495.65 799
4495.80 799
4495.95 798
4496.11 796
4496.26 795
4496.41 796
4496.57 800
4496.72 807
4496.88 818
4497.03 830
4497.18 843
4497.34 853
4497.49 861
4497.64 866
4497.80 869
4497.95 871
4498.11 875
4498.26 881
4498.41 890
4498.57 901
4498.72 913
4498.87 923
4499.03 930
4499.18 934
4499.34 934
4499.49 934
4499.64 936
4499.80 942
4499.95 955
4500.10 976
4500.26 1003
4500.41 1035
4500.57 1067
4500.72 1099
4500.87 1127
4501.03 1150
4501.18 1170
4501.33 1189
4501.49 1210
4501.64 1234
4501.80 1264
4501.95 1301
4502.10 1342
4502.26 1388
4502.41 1435
4502.56 1486
4502.72 1539
4502.87 1596
4503.03 1656
4503.18 1721
4503.33 1789
4503.49 1859
4503.64 1927
4503.80 1991
4503.95 2048
4504.10 2097
4504.26 2137
4504.41 2169
4504.56 2192
4504.72 2208
4504.87 2218
4505.03 2226
4505.18 2232
4505.33 2240
4505.49 2252
4505.64 2269
4505.80 2291
4505.95 2318
4506.10 2347
4506.26 2376
4506.41 2404
4506.56 2429
4506.72 2450
4506.87 2466
4507.03 2479
4507.18 2490
4507.33 2498
4507.49 2506
4507.64 2514
4507.80 2524
4507.95 2535
4508.10 2549
4508.26 2565
4508.41 2582
4508.57 2598
4508.72 2610
4508.87 2617
4509.03 2615
4509.18 2605
4509.34 2585
4509.49 2557
4509.64 2523
4509.80 2485
4509.95 2448
4510.10 2417
4510.26 2397
4510.41 2389
4510.57 2398
4510.72 2422
4510.87 2460
4511.03 2507
4511.18 2557
4511.34 2607
4511.49 2651
4511.64 2689
4511.80 2716
4511.95 2735
4512.11 2745
4512.26 2749
4512.41 2749
4512.57 2746
4512.72 2743
4512.88 2741
4513.03 2741
4513.18 2744
4513.34 2746
4513.49 2747
4513.65 2744
4513.80 2736
4513.95 2723
4514.11 2705
4514.26 2683
4514.42 2658
4514.57 2631
4514.72 2602
4514.88 2570
4515.03 2536
4515.19 2498
4515.34 2456
4515.49 2411
4515.65 2363
4515.80 2315
4515.96 2268
4516.11 2224
4516.26 2184
4516.42 2148
4516.57 2116
4516.73 2085
4516.88 2053
4517.04 2020
4517.19 1983
4517.34 1943
4517.50 1899
4517.65 1853
4517.81 1806
4517.96 1758
4518.11 1709
4518.27 1657
4518.42 1604
4518.58 1547
4518.73 1488
4518.88 1427
4519.04 1367
4519.19 1309
4519.35 1257
4519.50 1210
4519.65 1169
4519.81 1133
4519.96 1100
4520.12 1069
4520.27 1039
4520.43 1008
4520.58 978
4520.73 948
4520.89 921
4521.04 895
4521.20 873
4521.35 854
4521.50 838
4521.66 824
4521.81 810
4521.97 797
4522.12 780
4522.28 760
4522.43 736
4522.58 708
4522.74 675
4522.89 641
4523.05 604
4523.20 569
4523.35 534
4523.51 503
4523.66 475
4523.82 452
4523.97 431
4524.13 414
4524.28 398
4524.43 384
4524.59 370
4524.74 357
4524.90 345
4525.05 336
4525.20 330
4525.36 326
4525.51 324
4525.67 321
4525.82 317
4525.98 311
4526.13 303
4526.28 297
4526.44 293
4526.59 294
4526.75 300
4526.90 309
4527.06 319
4527.21 328
4527.36 335
4527.52 340
4527.67 345
4527.83 351
4527.98 358
4528.13 368
4528.29 379
4528.44 389
4528.60 397
4528.75 400
4528.91 398
4529.06 391
4529.21 381
4529.37 367
4529.52 352
4529.68 336
4529.83 320
4529.99 305
4530.14 292
4530.29 279
4530.45 267
4530.60 256
4530.76 244
4530.91 234
4531.07 224
4531.22 216
4531.37 209
4531.53 202
4531.68 196
4531.84 189
4531.99 181
4532.15 170
4532.30 158
4532.46 143
4532.61 129
4532.76 116
4532.92 106
4533.07 100
4533.23 98
4533.38 102
4533.54 109
4533.69 119
4533.84 130
4534.00 141
4534.15 151
4534.31 161
4534.46 173
4534.62 185
4534.77 200
4534.92 214
4535.08 225
4535.23 230
4535.39 228
4535.54 217
4535.70 198
4535.85 174
4536.01 148
4536.16 125
4536.31 106
4536.47 95
4536.62 89
4536.78 90
4536.93 94
4537.09 101
4537.24 108
4537.39 115
4537.55 121
4537.70 129
4537.86 138
4538.01 151
4538.17 165
4538.32 183
4538.48 202
4538.63 220
4538.78 235
4538.94 244
4539.09 249
4539.25 251
4539.40 250
4539.56 250
4539.71 252
4539.87 257
4540.02 264
4540.17 272
4540.33 279
4540.48 283
4540.64 283
4540.79 281
4540.95 276
4541.10 269
4541.26 261
4541.41 253
4541.57 244
4541.72 236
4541.87 229
4542.03 223
4542.18 220
4542.34 221
4542.49 224
4542.65 228
4542.80 232
4542.96 235
4543.11 234
4543.26 228
4543.42 218
4543.57 203
4543.73 184
4543.88 164
4544.04 142
4544.19 122
4544.35 103
4544.50 86
4544.66 72
4544.81 61
4544.96 54
4545.12 50
4545.27 49
4545.43 53
4545.58 59
4545.74 67
4545.89 74
4546.05 80
4546.20 84
4546.36 85
4546.51 83
4546.66 78
4546.82 70
4546.97 60
4547.13 49
4547.28 36
4547.44 24
4547.59 14
4547.75 6
4547.90 0
4548.06 0
4548.21 0
4548.36 0
4548.52 0
4548.67 0
4548.83 0
4548.98 0
4549.14 0
4549.29 4
4549.45 23
4549.60 45
4549.76 67
4549.91 88
4550.07 104
4550.22 116
4550.37 123
4550.53 124
4550.68 120
4550.84 114
4550.99 106
4551.15 98
4551.30 92
4551.46 90
4551.61 93
4551.77 100
4551.92 109
4552.08 119
4552.23 128
4552.39 134
4552.54 135
4552.69 131
4552.85 122
4553.00 110
4553.16 97
4553.31 84
4553.47 72
4553.62 64
4553.78 59
4553.93 57
4554.09 58
4554.24 61
4554.40 65
4554.55 69
4554.71 70
4554.86 68
4555.02 62
4555.17 52
4555.32 40
4555.48 26
4555.63 14
4555.79 5
4555.94 1
4556.10 0
4556.25 2
4556.41 4
4556.56 4
4556.72 2
4556.87 0
4557.03 0
4557.18 0
4557.34 0
4557.49 0
4557.65 0
4557.80 5
4557.96 14
4558.11 24
4558.26 32
4558.42 40
4558.57 47
4558.73 54
4558.88 63
4559.04 72
4559.19 83
4559.35 95
4559.50 105
4559.66 113
4559.81 118
4559.97 119
4560.12 115
4560.28 109
4560.43 100
4560.59 90
4560.74 80
4560.90 70
4561.05 60
4561.21 51
4561.36 41
4561.52 32
4561.67 24
4561.83 18
4561.98 15
4562.13 13
4562.29 14
4562.44 17
4562.60 21
4562.75 25
4562.91 31
4563.06 37
4563.22 44
4563.37 53
4563.53 64
4563.68 76
4563.84 89
4563.99 102
4564.15 115
4564.30 126
4564.46 136
4564.61 144
4564.77 151
4564.92 154
4565.08 154
4565.23 152
4565.39 146
4565.54 139
4565.70 131
4565.85 124
4566.01 119
4566.16 117
4566.32 119
4566.47 124
4566.63 132
4566.78 142
4566.94 155
4567.09 168
4567.25 183
4567.40 200
4567.56 218
4567.71 237
4567.87 256
4568.02 274
4568.18 289
4568.33 301
4568.49 309
4568.64 315
4568.80 318
4568.95 319
4569.10 318
4569.26 316
4569.41 311
4569.57 304
4569.72 297
4569.88 289
4570.03 284
4570.19 281
4570.34 281
4570.50 285
4570.65 290
4570.81 295
4570.96 298
4571.12 300
4571.27 300
4571.43 302
4571.58 305
4571.74 310
4571.89 320
4572.05 331
4572.20 343
4572.36 354
4572.51 362
4572.67 365
4572.82 364
4572.98 359
4573.13 350
4573.29 340
4573.44 330
4573.60 321
4573.75 313
4573.91 306
4574.06 300
4574.22 293
4574.37 286
4574.53 277
4574.68 266
4574.84 255
4575.00 242
4575.15 230
4575.31 219
4575.46 209
4575.62 201
4575.77 194
4575.93 185
4576.08 174
4576.24 160
4576.39 142
4576.55 122
4576.70 103
4576.86 88
4577.01 78
4577.17 76
4577.32 81
4577.48 92
4577.63 105
4577.79 121
4577.94 135
4578.10 149
4578.25 162
4578.41 173
4578.56 181
4578.72 186
4578.87 187
4579.03 184
4579.18 174
4579.34 160
4579.49 143
4579.65 123
4579.80 104
4579.96 87
4580.11 74
4580.27 64
4580.42 58
4580.58 56
4580.73 56
4580.89 57
4581.04 58
4581.20 59
4581.35 61
4581.51 63
4581.66 67
4581.82 74
4581.98 84
4582.13 98
4582.29 113
4582.44 129
4582.60 144
4582.75 155
4582.91 162
4583.06 163
4583.22 159
4583.37 153
4583.53 144
4583.68 135
4583.84 127
4583.99 119
4584.15 112
4584.30 104
4584.46 95
4584.61 82
4584.77 67
4584.92 49
4585.08 30
4585.23 12
4585.39 0
4585.54 0
4585.70 0
4585.86 0
4586.01 0
4586.17 0
4586.32 3
4586.48 15
4586.63 25
4586.79 33
4586.94 38
4587.10 39
4587.25 37
4587.41 33
4587.56 28
4587.72 22
4587.87 15
4588.03 8
4588.18 1
4588.34 0
4588.49 0
4588.65 0
4588.81 0
4588.96 0
4589.12 0
4589.27 0
4589.43 3
4589.58 14
4589.74 22
4589.89 28
4590.05 32
4590.20 32
4590.36 31
4590.51 29
4590.67 27
4590.82 25
4590.98 22
4591.13 19
4591.29 16
4591.45 13
4591.60 11
4591.76 10
4591.91 9
4592.07 10
4592.22 10
4592.38 11
4592.53 13
4592.69 16
4592.84 19
4593.00 23
4593.15 26
4593.31 29
4593.47 30
4593.62 29
4593.78 27
4593.93 25
4594.09 23
4594.24 22
4594.40 22
4594.55 23
4594.71 25
4594.86 28
4595.02 33
4595.17 38
4595.33 43
4595.49 47
4595.64 49
4595.80 47
4595.95 40
4596.11 29
4596.26 16
4596.42 1
4596.57 0
4596.73 0
4596.88 0
4597.04 0
4597.19 0
4597.35 0
4597.51 0
4597.66 0
4597.82 11
4597.97 22
4598.13 32
4598.28 41
4598.44 50
4598.59 58
4598.75 64
4598.90 68
4599.06 67
4599.22 61
4599.37 50
4599.53 35
4599.68 20
4599.84 7
4599.99 0
4600.15 0
4600.30 1
4600.46 11
4600.61 22
4600.77 33
4600.93 42
4601.08 48
4601.24 53
4601.39 56
4601.55 61
4601.70 67
4601.86 73
4602.01 79
4602.17 82
4602.33 83
4602.48 80
4602.64 74
4602.79 68
4602.95 63
4603.10 60
4603.26 60
4603.41 62
4603.57 66
4603.72 73
4603.88 82
4604.04 94
4604.19 108
4604.35 124
4604.50 141
4604.66 155
4604.81 166
4604.97 172
4605.12 172
4605.28 168
4605.44 163
4605.59 157
4605.75 154
4605.90 154
4606.06 158
4606.21 166
4606.37 174
4606.53 182
4606.68 188
4606.84 193
4606.99 194
4607.15 192
4607.30 189
4607.46 186
4607.61 185
4607.77 187
4607.93 192
4608.08 199
4608.24 208
4608.39 216
4608.55 221
4608.70 224
4608.86 223
4609.01 220
4609.17 217
4609.33 215
4609.48 215
4609.64 217
4609.79 221
4609.95 223
4610.10 224
4610.26 222
4610.42 217
4610.57 212
4610.73 207
4610.88 205
4611.04 206
4611.19 211
4611.35 218
4611.51 226
4611.66 233
4611.82 238
4611.97 240
4612.13 238
4612.28 232
4612.44 224
4612.60 213
4612.75 201
4612.91 188
4613.06 177
4613.22 167
4613.37 159
4613.53 154
4613.68 151
4613.84 149
4614.00 148
4614.15 148
4614.31 147
4614.46 145
4614.62 143
4614.77 139
4614.93 134
4615.09 130
4615.24 128
4615.40 130
4615.55 136
4615.71 147
4615.87 163
4616.02 179
4616.18 194
4616.33 205
4616.49 211
4616.64 211
4616.80 208
4616.96 203
4617.11 199
4617.27 199
4617.42 204
4617.58 213
4617.73 222
4617.89 229
4618.05 233
4618.20 232
4618.36 228
4618.51 223
4618.67 220
4618.82 221
4618.98 229
4619.14 241
4619.29 256
4619.45 270
4619.60 282
4619.76 288
4619.92 289
4620.07 285
4620.23 278
4620.38 270
4620.54 263
4620.69 259
4620.85 256
4621.01 255
4621.16 255
4621.32 253
4621.47 249
4621.63 244
4621.79 236
4621.94 229
4622.10 222
4622.25 218
4622.41 216
4622.56 216
4622.72 217
4622.88 218
4623.03 218
4623.19 216
4623.34 213
4623.50 208
4623.66 203
4623.81 198
4623.97 192
4624.12 186
4624.28 179
4624.44 170
4624.59 161
4624.75 153
4624.90 146
4625.06 141
4625.21 140
4625.37 141
4625.53 144
4625.68 148
4625.84 151
4625.99 154
4626.15 156
4626.31 158
4626.46 160
4626.62 162
4626.77 164
4626.93 164
4627.09 162
4627.24 157
4627.40 149
4627.55 139
4627.71 128
4627.87 118
4628.02 111
4628.18 106
4628.33 105
4628.49 106
4628.65 108
4628.80 111
4628.96 113
4629.11 115
4629.27 116
4629.42 117
4629.58 117
4629.74 117
4629.89 118
4630.05 121
4630.20 125
4630.36 131
4630.52 138
4630.67 144
4630.83 148
4630.98 148
4631.14 144
4631.30 136
4631.45 125
4631.61 115
4631.76 108
4631.92 104
4632.08 105
4632.23 111
4632.39 118
4632.54 125
4632.70 133
4632.86 139
4633.01 145
4633.17 150
4633.33 156
4633.48 162
4633.64 168
4633.79 175
4633.95 181
4634.11 187
4634.26 194
4634.42 203
4634.57 211
4634.73 220
4634.89 227
4635.04 231
4635.20 231
4635.35 228
4635.51 223
4635.67 217
4635.82 213
4635.98 210
4636.13 209
4636.29 209
4636.45 206
4636.60 201
4636.76 191
4636.91 177
4637.07 162
4637.23 148
4637.38 137
4637.54 132
4637.70 131
4637.85 137
4638.01 146
4638.16 158
4638.32 172
4638.48 185
4638.63 198
4638.79 209
4638.94 217
4639.10 221
4639.26 220
4639.41 215
4639.57 206
4639.72 196
4639.88 187
4640.04 181
4640.19 178
4640.35 178
4640.51 179
4640.66 180
4640.82 179
4640.97 177
4641.13 173
4641.29 170
4641.44 168
4641.60 168
4641.76 171
4641.91 177
4642.07 183
4642.22 189
4642.38 194
4642.54 196
4642.69 196
4642.85 193
4643.00 188
4643.16 182
4643.32 175
4643.47 168
4643.63 161
4643.79 156
4643.94 153
4644.10 151
4644.25 151
4644.41 153
4644.57 157
4644.72 162
4644.88 168
4645.04 175
4645.19 182
4645.35 188
4645.50 192
4645.66 193
4645.82 190
4645.97 184
4646.13 176
4646.29 166
4646.44 157
4646.60 148
4646.75 140
4646.91 132
4647.07 123
4647.22 115
4647.38 106
4647.54 97
4647.69 89
4647.85 83
4648.00 80
4648.16 78
4648.32 78
4648.47 79
4648.63 81
4648.79 83
4648.94 86
4649.10 90
4649.25 94
4649.41 98
4649.57 102
4649.72 105
4649.88 107
4650.04 106
4650.19 104
4650.35 100
4650.51 96
4650.66 91
4650.82 86
4650.97 82
4651.13 78
4651.29 74
4651.44 68
4651.60 62
4651.76 55
4651.91 47
4652.07 37
4652.23 26
4652.38 14
4652.54 1
4652.69 0
4652.85 0
4653.01 0
4653.16 0
4653.32 0
4653.48 0
4653.63 0
4653.79 0
4653.95 9
4654.10 18
4654.26 28
4654.41 37
4654.57 46
4654.73 55
4654.88 62
4655.04 67
4655.20 71
4655.35 74
4655.51 75
4655.67 75
4655.82 75
4655.98 75
4656.14 75
4656.29 75
4656.45 74
4656.60 74
4656.76 74
4656.92 76
4657.07 78
4657.23 80
4657.39 83
4657.54 86
4657.70 88
4657.86 89
4658.01 90
4658.17 90
4658.33 91
4658.48 93
4658.64 96
4658.79 99
4658.95 102
4659.11 105
4659.26 107
4659.42 107
4659.58 108
4659.73 108
4659.89 110
4660.05 112
4660.20 115
4660.36 117
4660.52 120
4660.67 122
4660.83 124
4660.99 127
4661.14 130
4661.30 135
4661.45 141
4661.61 148
4661.77 153
4661.92 157
4662.08 159
4662.24 158
4662.39 155
4662.55 151
4662.71 145
4662.86 139
4663.02 131
4663.18 124
4663.33 115
4663.49 106
4663.65 98
4663.80 91
4663.96 85
4664.12 82
4664.27 81
4664.43 83
4664.59 85
4664.74 88
4664.90 91
4665.06 95
4665.21 100
4665.37 105
4665.53 111
4665.68 118
4665.84 123
4666.00 125
4666.15 123
4666.31 118
4666.46 110
4666.62 101
4666.78 91
4666.93 84
4667.09 80
4667.25 81
4667.40 85
4667.56 91
4667.72 97
4667.87 101
4668.03 103
4668.19 101
4668.34 95
4668.50 88
4668.66 82
4668.81 78
4668.97 78
4669.13 85
4669.28 96
4669.44 113
4669.60 132
4669.75 152
4669.91 171
4670.07 187
4670.22 200
4670.38 211
4670.54 218
4670.69 224
4670.85 227
4671.01 229
4671.16 229
4671.32 227
4671.48 224
4671.63 219
4671.79 212
4671.95 203
4672.10 192
4672.26 178
4672.42 163
4672.57 146
4672.73 131
4672.89 117
4673.04 105
4673.20 97
4673.36 91
4673.51 86
4673.67 83
4673.83 79
4673.98 74
4674.14 69
4674.30 64
4674.45 59
4674.61 54
4674.77 51
4674.92 48
4675.08 45
4675.24 44
4675.40 45
4675.55 47
4675.71 52
4675.87 59
4676.02 69
4676.18 80
4676.34 93
4676.49 107
4676.65 121
4676.81 135
4676.96 149
4677.12 162
4677.28 171
4677.43 177
4677.59 179
4677.75 177
4677.90 172
4678.06 167
4678.22 162
4678.37 160
4678.53 161
4678.69 164
4678.84 168
4679.00 169
4679.16 167
4679.31 161
4679.47 151
4679.63 138
4679.79 126
4679.94 116
4680.10 109
4680.26 106
4680.41 105
4680.57 104
4680.73 101
4680.88 95
4681.04 85
4681.20 72
4681.35 61
4681.51 52
4681.67 49
4681.82 52
4681.98 61
4682.14 75
4682.29 89
4682.45 103
4682.61 114
4682.77 120
4682.92 122
4683.08 121
4683.24 119
4683.39 117
4683.55 118
4683.71 120
4683.86 125
4684.02 131
4684.18 137
4684.33 141
4684.49 142
4684.65 139
4684.80 133
4684.96 123
4685.12 113
4685.28 104
4685.43 97
4685.59 93
4685.75 92
4685.90 93
4686.06 95
4686.22 95
4686.37 94
4686.53 90
4686.69 82
4686.84 72
4687.00 62
4687.16 51
4687.32 41
4687.47 34
4687.63 29
4687.79 28
4687.94 29
4688.10 31
4688.26 34
4688.41 36
4688.57 38
4688.73 40
4688.89 42
4689.04 45
4689.20 49
4689.36 55
4689.51 62
4689.67 70
4689.83 78
4689.98 86
4690.14 94
4690.30 101
4690.46 106
4690.61 109
4690.77 110
4690.93 108
4691.08 104
4691.24 98
4691.40 91
4691.55 83
4691.71 75
4691.87 68
4692.03 62
4692.18 57
4692.34 52
4692.50 47
4692.65 43
4692.81 39
4692.97 36
4693.12 31
4693.28 26
4693.44 19
4693.60 11
4693.75 1
4693.91 0
4694.07 0
4694.22 0
4694.38 0
4694.54 0
4694.70 0
4694.85 0
4695.01 5
4695.17 19
4695.32 31
4695.48 40
4695.64 46
4695.79 49
4695.95 51
4696.11 54
4696.27 58
4696.42 66
4696.58 77
4696.74 90
4696.89 103
4697.05 116
4697.21 127
4697.37 135
4697.52 139
4697.68 139
4697.84 136
4697.99 134
4698.15 132
4698.31 134
4698.47 140
4698.62 149
4698.78 160
4698.94 172
4699.09 182
4699.25 190
4699.41 194
4699.57 194
4699.72 191
4699.88 185
4700.04 176
4700.19 165
4700.35 152
4700.51 139
4700.67 126
4700.82 113
4700.98 99
4701.14 86
4701.29 71
4701.45 57
4701.61 42
4701.77 29
4701.92 19
4702.08 12
4702.24 8
4702.39 9
4702.55 12
4702.71 18
4702.87 24
4703.02 31
4703.18 38
4703.34 45
4703.50 52
4703.65 60
4703.81 68
4703.97 77
4704.12 88
4704.28 99
4704.44 109
4704.60 117
4704.75 122
4704.91 123
4705.07 119
4705.22 111
4705.38 99
4705.54 85
4705.70 72
4705.85 61
4706.01 52
4706.17 46
4706.33 42
4706.48 41
4706.64 41
4706.80 43
4706.95 47
4707.11 54
4707.27 65
4707.43 79
4707.58 95
4707.74 112
4707.90 127
4708.06 139
4708.21 145
4708.37 145
4708.53 141
4708.69 134
4708.84 126
4709.00 119
4709.16 113
4709.31 110
4709.47 108
4709.63 108
4709.79 108
4709.94 110
4710.10 115
4710.26 122
4710.42 133
4710.57 148
4710.73 164
4710.89 180
4711.04 193
4711.20 202
4711.36 206
4711.52 206
4711.67 201
4711.83 194
4711.99 185
4712.15 176
4712.30 168
4712.46 161
4712.62 156
4712.78 153
4712.93 153
4713.09 156
4713.25 162
4713.41 172
4713.56 184
4713.72 199
4713.88 213
4714.03 227
4714.19 239
4714.35 246
4714.51 247
4714.66 244
4714.82 236
4714.98 226
4715.14 217
4715.29 211
4715.45 211
4715.61 216
4715.77 227
4715.92 242
4716.08 259
4716.24 274
4716.40 287
4716.55 296
4716.71 302
4716.87 304
4717.03 304
4717.18 301
4717.34 297
4717.50 291
4717.66 284
4717.81 276
4717.97 268
4718.13 258
4718.29 249
4718.44 241
4718.60 233
4718.76 227
4718.92 223
4719.07 222
4719.23 222
4719.39 224
4719.55 225
4719.70 225
4719.86 222
4720.02 216
4720.18 207
4720.33 198
4720.49 190
4720.65 185
4720.81 183
4720.96 185
4721.12 189
4721.28 192
4721.44 192
4721.59 188
4721.75 179
4721.91 168
4722.07 157
4722.22 146
4722.38 138
4722.54 134
4722.70 132
4722.85 133
4723.01 134
4723.17 136
4723.33 137
4723.48 138
4723.64 138
4723.80 139
4723.96 140
4724.11 141
4724.27 141
4724.43 139
4724.59 136
4724.74 132
4724.90 126
4725.06 119
4725.22 114
4725.37 110
4725.53 109
4725.69 109
4725.85 110
4726.00 112
4726.16 115
4726.32 118
4726.48 123
4726.64 130
4726.79 138
4726.95 148
4727.11 157
4727.27 164
4727.42 166
4727.58 164
4727.74 157
4727.90 144
4728.05 128
4728.21 111
4728.37 94
4728.53 79
4728.68 67
4728.84 58
4729.00 53
4729.16 51
4729.31 51
4729.47 54
4729.63 58
4729.79 63
4729.95 69
4730.10 73
4730.26 76
4730.42 77
4730.58 75
4730.73 70
4730.89 63
4731.05 56
4731.21 47
4731.36 39
4731.52 30
4731.68 22
4731.84 14
4732.00 6
4732.15 0
4732.31 0
4732.47 0
4732.63 0
4732.78 0
4732.94 0
4733.10 0
4733.26 0
4733.41 2
4733.57 8
4733.73 14
4733.89 18
4734.05 22
4734.20 27
4734.36 32
4734.52 39
4734.68 48
4734.83 59
4734.99 71
4735.15 84
4735.31 96
4735.47 106
4735.62 115
4735.78 122
4735.94 126
4736.10 129
4736.25 131
4736.41 132
4736.57 132
4736.73 132
4736.89 132
4737.04 132
4737.20 132
4737.36 132
4737.52 130
4737.67 126
4737.83 118
4737.99 106
4738.15 90
4738.31 73
4738.46 55
4738.62 39
4738.78 27
4738.94 20
4739.09 18
4739.25 19
4739.41 24
4739.57 30
4739.73 38
4739.88 44
4740.04 50
4740.20 53
[truncated: 743,943 more chars]
