# Supplementary material for: Methylobacterium Species Promoting Rice and Barley Growth and Interaction Specificity Revealed with Whole-Cell Matrix-Assisted Laser Desorption / Ionization-Time-of-Flight Mass Spectrometry (MALDI-TOF/MS) Analysis
Source: PLoS One. 2015 Jun 8;10(6):e0129509. doi: 10.1371/journal.pone.0129509 (PMC4460032; doi:10.1371/journal.pone.0129509)
Supplement: S1 Data — (ZIP) [file pone.0129509.s001.zip › Supplementary data 1 (ms type strains)/M_tardum NBRC 103632T.txt]

782.57 0
782.63 0
782.69 0
782.76 0
782.82 0
782.89 0
782.95 0
783.01 0
783.08 0
783.14 0
783.21 0
783.27 0
783.33 0
783.40 0
783.46 0
783.53 0
783.59 0
783.65 0
783.72 0
783.78 0
783.85 0
783.91 0
783.97 0
784.04 0
784.10 0
784.17 0
784.23 0
784.29 0
784.36 0
784.42 0
784.49 0
784.55 0
784.61 0
784.68 0
784.74 0
784.81 0
784.87 0
784.94 0
785.00 0
785.06 0
785.13 0
785.19 0
785.26 0
785.32 0
785.38 0
785.45 0
785.51 0
785.58 0
785.64 0
785.70 0
785.77 0
785.83 0
785.90 0
785.96 0
786.03 0
786.09 0
786.15 0
786.22 0
786.28 0
786.35 0
786.41 0
786.47 0
786.54 0
786.60 0
786.67 0
786.73 0
786.80 0
786.86 0
786.92 0
786.99 0
787.05 0
787.12 0
787.18 0
787.24 0
787.31 0
787.37 0
787.44 0
787.50 0
787.57 0
787.63 0
787.69 0
787.76 0
787.82 0
787.89 0
787.95 0
788.02 0
788.08 0
788.14 0
788.21 0
788.27 0
788.34 0
788.40 0
788.47 0
788.53 0
788.59 0
788.66 0
788.72 0
788.79 0
788.85 0
788.91 0
788.98 0
789.04 0
789.11 0
789.17 0
789.24 0
789.30 0
789.36 0
789.43 0
789.49 0
789.56 0
789.62 0
789.69 0
789.75 0
789.81 0
789.88 0
789.94 0
790.01 0
790.07 0
790.14 0
790.20 0
790.27 0
790.33 0
790.39 0
790.46 0
790.52 0
790.59 0
790.65 0
790.72 0
790.78 0
790.84 0
790.91 0
790.97 0
791.04 0
791.10 0
791.17 0
791.23 0
791.29 0
791.36 0
791.42 0
791.49 0
791.55 0
791.62 0
791.68 0
791.75 0
791.81 0
791.87 0
791.94 0
792.00 0
792.07 0
792.13 0
792.20 1
792.26 1
792.32 1
792.39 0
792.45 0
792.52 0
792.58 0
792.65 0
792.71 0
792.78 0
792.84 0
792.90 0
792.97 0
793.03 0
793.10 0
793.16 0
793.23 0
793.29 0
793.36 0
793.42 0
793.48 0
793.55 0
793.61 0
793.68 0
793.74 0
793.81 0
793.87 0
793.94 0
794.00 0
794.06 0
794.13 0
794.19 0
794.26 0
794.32 0
794.39 0
794.45 0
794.52 0
794.58 0
794.65 0
794.71 0
794.77 0
794.84 0
794.90 0
794.97 0
795.03 0
795.10 0
795.16 0
795.23 0
795.29 0
795.35 0
795.42 0
795.48 0
795.55 0
795.61 0
795.68 0
795.74 0
795.81 0
795.87 0
795.94 0
796.00 0
796.06 0
796.13 0
796.19 0
796.26 0
796.32 0
796.39 0
796.45 0
796.52 0
796.58 0
796.65 0
796.71 0
796.78 0
796.84 0
796.90 0
796.97 0
797.03 0
797.10 0
797.16 0
797.23 0
797.29 0
797.36 0
797.42 0
797.49 0
797.55 0
797.61 0
797.68 0
797.74 0
797.81 0
797.87 0
797.94 0
798.00 0
798.07 0
798.13 0
798.20 0
798.26 0
798.33 0
798.39 0
798.46 0
798.52 0
798.58 0
798.65 0
798.71 0
798.78 0
798.84 0
798.91 0
798.97 0
799.04 1
799.10 1
799.17 1
799.23 1
799.30 1
799.36 1
799.43 1
799.49 0
799.55 0
799.62 0
799.68 0
799.75 0
799.81 0
799.88 0
799.94 0
800.01 0
800.07 0
800.14 0
800.20 0
800.27 0
800.33 0
800.40 0
800.46 0
800.53 0
800.59 0
800.66 0
800.72 0
800.78 0
800.85 0
800.91 0
800.98 0
801.04 0
801.11 0
801.17 0
801.24 0
801.30 0
801.37 0
801.43 0
801.50 0
801.56 0
801.63 0
801.69 0
801.76 0
801.82 0
801.89 0
801.95 0
802.02 0
802.08 0
802.14 0
802.21 0
802.27 0
802.34 0
802.40 0
802.47 0
802.53 0
802.60 0
802.66 0
802.73 0
802.79 0
802.86 0
802.92 0
802.99 0
803.05 0
803.12 0
803.18 0
803.25 0
803.31 0
803.38 0
803.44 0
803.51 0
803.57 0
803.64 0
803.70 0
803.77 0
803.83 0
803.90 0
803.96 0
804.03 0
804.09 0
804.16 0
804.22 0
804.28 0
804.35 0
804.41 1
804.48 1
804.54 1
804.61 0
804.67 0
804.74 0
804.80 0
804.87 0
804.93 0
805.00 0
805.06 1
805.13 1
805.19 1
805.26 1
805.32 1
805.39 0
805.45 0
805.52 0
805.58 0
805.65 0
805.71 0
805.78 0
805.84 0
805.91 0
805.97 0
806.04 0
806.10 0
806.17 0
806.23 0
806.30 0
806.36 0
806.43 2
806.49 6
806.56 10
806.62 15
806.69 18
806.75 20
806.82 20
806.88 18
806.95 14
807.01 9
807.08 5
807.14 1
807.21 0
807.27 0
807.34 0
807.40 0
807.47 1
807.53 2
807.60 4
807.66 4
807.73 5
807.79 4
807.86 4
807.92 2
807.99 1
808.05 0
808.12 0
808.18 0
808.25 1
808.31 4
808.38 9
808.44 14
808.51 20
808.57 23
808.64 25
808.70 24
808.77 22
808.83 17
808.90 13
808.96 10
809.03 7
809.09 6
809.16 6
809.22 6
809.29 6
809.35 5
809.42 5
809.48 4
809.55 4
809.61 3
809.68 2
809.75 2
809.81 2
809.88 1
809.94 1
810.01 1
810.07 1
810.14 0
810.20 1
810.27 1
810.33 1
810.40 1
810.46 1
810.53 1
810.59 1
810.66 1
810.72 1
810.79 1
810.85 2
810.92 3
810.98 4
811.05 6
811.11 8
811.18 9
811.24 10
811.31 10
811.37 9
811.44 8
811.50 7
811.57 6
811.63 5
811.70 4
811.76 5
811.83 5
811.90 5
811.96 6
812.03 5
812.09 5
812.16 4
812.22 3
812.29 2
812.35 2
812.42 1
812.48 1
812.55 1
812.61 1
812.68 0
812.74 0
812.81 1
812.87 1
812.94 1
813.00 1
813.07 2
813.13 2
813.20 3
813.26 3
813.33 3
813.40 3
813.46 4
813.53 4
813.59 5
813.66 7
813.72 10
813.79 13
813.85 16
813.92 17
813.98 17
814.05 15
814.11 12
814.18 8
814.24 5
814.31 3
814.37 3
814.44 3
814.51 3
814.57 3
814.64 4
814.70 4
814.77 3
814.83 2
814.90 2
814.96 2
815.03 1
815.09 1
815.16 1
815.22 2
815.29 1
815.35 1
815.42 1
815.49 1
815.55 1
815.62 1
815.68 2
815.75 3
815.81 4
815.88 5
815.94 5
816.01 5
816.07 4
816.14 4
816.20 3
816.27 3
816.33 3
816.40 4
816.47 6
816.53 7
816.60 9
816.66 9
816.73 9
816.79 8
816.86 6
816.92 5
816.99 4
817.05 3
817.12 3
817.18 3
817.25 3
817.32 3
817.38 2
817.45 2
817.51 1
817.58 1
817.64 1
817.71 1
817.77 2
817.84 2
817.90 2
817.97 2
818.04 2
818.10 2
818.17 1
818.23 1
818.30 1
818.36 2
818.43 3
818.49 5
818.56 6
818.62 7
818.69 7
818.76 7
818.82 6
818.89 5
818.95 4
819.02 4
819.08 4
819.15 5
819.21 5
819.28 5
819.34 5
819.41 4
819.48 3
819.54 2
819.61 1
819.67 1
819.74 1
819.80 1
819.87 1
819.93 1
820.00 1
820.07 1
820.13 1
820.20 1
820.26 1
820.33 1
820.39 1
820.46 2
820.52 2
820.59 3
820.66 3
820.72 3
820.79 3
820.85 3
820.92 2
820.98 2
821.05 2
821.11 2
821.18 2
821.25 3
821.31 3
821.38 4
821.44 4
821.51 4
821.57 4
821.64 4
821.70 4
821.77 3
821.84 3
821.90 3
821.97 3
822.03 2
822.10 2
822.16 2
822.23 2
822.29 2
822.36 2
822.43 2
822.49 2
822.56 2
822.62 2
822.69 2
822.75 2
822.82 2
822.89 2
822.95 2
823.02 2
823.08 2
823.15 2
823.21 2
823.28 3
823.34 3
823.41 4
823.48 4
823.54 4
823.61 4
823.67 3
823.74 3
823.80 3
823.87 2
823.94 2
824.00 2
824.07 2
824.13 3
824.20 3
824.26 3
824.33 3
824.40 3
824.46 3
824.53 3
824.59 3
824.66 3
824.72 3
824.79 3
824.86 3
824.92 2
824.99 2
825.05 2
825.12 1
825.18 1
825.25 1
825.32 1
825.38 1
825.45 1
825.51 1
825.58 1
825.64 1
825.71 1
825.78 1
825.84 1
825.91 2
825.97 2
826.04 3
826.10 3
826.17 3
826.24 3
826.30 3
826.37 3
826.43 3
826.50 2
826.57 2
826.63 2
826.70 2
826.76 3
826.83 3
826.89 3
826.96 2
827.03 2
827.09 2
827.16 2
827.22 1
827.29 1
827.35 1
827.42 1
827.49 1
827.55 1
827.62 1
827.68 1
827.75 1
827.82 1
827.88 1
827.95 1
828.01 2
828.08 2
828.14 2
828.21 2
828.28 3
828.34 3
828.41 3
828.47 3
828.54 3
828.61 3
828.67 3
828.74 3
828.80 3
828.87 3
828.94 2
829.00 2
829.07 2
829.13 2
829.20 2
829.26 2
829.33 2
829.40 2
829.46 2
829.53 2
829.59 2
829.66 1
829.73 1
829.79 1
829.86 1
829.92 1
829.99 1
830.06 1
830.12 1
830.19 2
830.25 2
830.32 2
830.39 1
830.45 1
830.52 1
830.58 1
830.65 1
830.71 1
830.78 1
830.85 1
830.91 1
830.98 2
831.04 2
831.11 2
831.18 3
831.24 3
831.31 3
831.37 3
831.44 3
831.51 2
831.57 2
831.64 2
831.70 1
831.77 1
831.84 1
831.90 1
831.97 2
832.03 2
832.10 2
832.17 2
832.23 2
832.30 2
832.36 2
832.43 2
832.50 1
832.56 1
832.63 1
832.69 2
832.76 2
832.83 2
832.89 2
832.96 3
833.02 3
833.09 3
833.16 3
833.22 3
833.29 3
833.36 2
833.42 2
833.49 2
833.55 2
833.62 2
833.69 2
833.75 2
833.82 2
833.88 2
833.95 2
834.02 2
834.08 2
834.15 2
834.21 2
834.28 2
834.35 2
834.41 2
834.48 2
834.54 2
834.61 2
834.68 2
834.74 2
834.81 2
834.88 2
834.94 2
835.01 2
835.07 2
835.14 2
835.21 2
835.27 2
835.34 2
835.40 2
835.47 2
835.54 1
835.60 1
835.67 1
835.73 1
835.80 1
835.87 1
835.93 1
836.00 1
836.07 1
836.13 1
836.20 2
836.26 2
836.33 2
836.40 2
836.46 2
836.53 1
836.59 1
836.66 1
836.73 1
836.79 1
836.86 1
836.93 1
836.99 1
837.06 1
837.12 1
837.19 1
837.26 1
837.32 1
837.39 1
837.46 1
837.52 1
837.59 1
837.65 1
837.72 1
837.79 1
837.85 1
837.92 1
837.99 1
838.05 1
838.12 1
838.18 1
838.25 1
838.32 1
838.38 1
838.45 1
838.52 2
838.58 2
838.65 2
838.71 2
838.78 2
838.85 2
838.91 1
838.98 1
839.05 1
839.11 1
839.18 1
839.24 1
839.31 1
839.38 1
839.44 1
839.51 1
839.58 1
839.64 1
839.71 1
839.77 1
839.84 1
839.91 1
839.97 1
840.04 1
840.11 1
840.17 1
840.24 1
840.31 1
840.37 1
840.44 1
840.50 1
840.57 1
840.64 1
840.70 1
840.77 2
840.84 2
840.90 2
840.97 2
841.04 2
841.10 3
841.17 3
841.23 3
841.30 2
841.37 2
841.43 2
841.50 2
841.57 2
841.63 2
841.70 2
841.77 2
841.83 2
841.90 2
841.96 1
842.03 1
842.10 1
842.16 1
842.23 1
842.30 1
842.36 1
842.43 1
842.50 1
842.56 1
842.63 1
842.69 1
842.76 1
842.83 1
842.89 1
842.96 1
843.03 1
843.09 1
843.16 1
843.23 1
843.29 1
843.36 1
843.43 0
843.49 0
843.56 1
843.63 1
843.69 1
843.76 1
843.82 1
843.89 1
843.96 2
844.02 2
844.09 2
844.16 2
844.22 2
844.29 1
844.36 1
844.42 1
844.49 1
844.56 1
844.62 1
844.69 1
844.76 1
844.82 1
844.89 1
844.95 1
845.02 1
845.09 1
845.15 2
845.22 2
845.29 2
845.35 2
845.42 2
845.49 1
845.55 1
845.62 1
845.69 1
845.75 1
845.82 1
845.89 2
845.95 2
846.02 2
846.09 2
846.15 2
846.22 2
846.29 2
846.35 2
846.42 2
846.49 2
846.55 2
846.62 2
846.69 2
846.75 2
846.82 1
846.88 1
846.95 1
847.02 1
847.08 1
847.15 1
847.22 1
847.28 1
847.35 1
847.42 1
847.48 2
847.55 1
847.62 1
847.68 1
847.75 1
847.82 1
847.88 1
847.95 1
848.02 1
848.08 1
848.15 1
848.22 1
848.28 1
848.35 1
848.42 1
848.48 1
848.55 1
848.62 2
848.68 2
848.75 2
848.82 2
848.88 2
848.95 2
849.02 2
849.08 1
849.15 1
849.22 1
849.28 1
849.35 1
849.42 1
849.48 1
849.55 2
849.62 2
849.68 2
849.75 2
849.82 2
849.88 2
849.95 2
850.02 2
850.08 2
850.15 2
850.22 2
850.28 2
850.35 2
850.42 2
850.48 2
850.55 2
850.62 2
850.68 1
850.75 1
850.82 1
850.88 1
850.95 2
851.02 2
851.09 2
851.15 2
851.22 2
851.29 2
851.35 2
851.42 2
851.49 2
851.55 1
851.62 1
851.69 1
851.75 1
851.82 1
851.89 1
851.95 1
852.02 1
852.09 1
852.15 1
852.22 1
852.29 1
852.35 1
852.42 1
852.49 1
852.55 1
852.62 1
852.69 1
852.75 1
852.82 1
852.89 1
852.96 1
853.02 1
853.09 1
853.16 1
853.22 1
853.29 2
853.36 2
853.42 2
853.49 2
853.56 2
853.62 2
853.69 2
853.76 2
853.82 2
853.89 2
853.96 3
854.02 3
854.09 2
854.16 2
854.23 2
854.29 1
854.36 1
854.43 1
854.49 1
854.56 1
854.63 1
854.69 1
854.76 1
854.83 1
854.89 1
854.96 1
855.03 1
855.10 1
855.16 1
855.23 1
855.30 1
855.36 1
855.43 1
855.50 1
855.56 2
855.63 2
855.70 2
855.76 1
855.83 1
855.90 1
855.97 1
856.03 0
856.10 0
856.17 0
856.23 1
856.30 1
856.37 1
856.43 1
856.50 1
856.57 1
856.63 1
856.70 2
856.77 2
856.84 2
856.90 2
856.97 2
857.04 2
857.10 2
857.17 1
857.24 1
857.30 1
857.37 1
857.44 2
857.51 2
857.57 2
857.64 2
857.71 2
857.77 2
857.84 2
857.91 2
857.97 2
858.04 2
858.11 2
858.18 2
858.24 2
858.31 2
858.38 2
858.44 2
858.51 2
858.58 2
858.65 2
858.71 1
858.78 1
858.85 1
858.91 1
858.98 1
859.05 1
859.11 1
859.18 1
859.25 1
859.32 1
859.38 1
859.45 1
859.52 1
859.58 1
859.65 1
859.72 1
859.79 2
859.85 2
859.92 2
859.99 2
860.05 2
860.12 2
860.19 2
860.26 2
860.32 2
860.39 2
860.46 2
860.52 2
860.59 2
860.66 2
860.72 2
860.79 2
860.86 2
860.93 1
860.99 1
861.06 1
861.13 1
861.19 1
861.26 1
861.33 1
861.40 1
861.46 1
861.53 1
861.60 1
861.67 1
861.73 1
861.80 1
861.87 1
861.93 1
862.00 1
862.07 1
862.14 1
862.20 1
862.27 1
862.34 1
862.40 1
862.47 1
862.54 1
862.61 1
862.67 1
862.74 1
862.81 1
862.87 1
862.94 1
863.01 1
863.08 1
863.14 1
863.21 1
863.28 1
863.35 1
863.41 1
863.48 0
863.55 0
863.61 0
863.68 1
863.75 1
863.82 1
863.88 2
863.95 2
864.02 2
864.08 2
864.15 2
864.22 2
864.29 2
864.35 1
864.42 1
864.49 1
864.56 1
864.62 1
864.69 1
864.76 1
864.82 1
864.89 1
864.96 1
865.03 1
865.09 1
865.16 2
865.23 2
865.30 2
865.36 2
865.43 2
865.50 1
865.57 1
865.63 1
865.70 1
865.77 1
865.83 1
865.90 1
865.97 1
866.04 1
866.10 1
866.17 1
866.24 1
866.31 1
866.37 1
866.44 1
866.51 1
866.58 1
866.64 1
866.71 1
866.78 1
866.84 1
866.91 1
866.98 1
867.05 1
867.11 1
867.18 1
867.25 1
867.32 1
867.38 1
867.45 1
867.52 1
867.59 1
867.65 1
867.72 1
867.79 1
867.86 1
867.92 1
867.99 1
868.06 1
868.13 1
868.19 1
868.26 1
868.33 1
868.40 1
868.46 1
868.53 1
868.60 1
868.66 1
868.73 1
868.80 1
868.87 1
868.93 1
869.00 0
869.07 0
869.14 0
869.20 0
869.27 0
869.34 1
869.41 1
869.47 1
869.54 1
869.61 1
869.68 1
869.74 1
869.81 1
869.88 1
869.95 1
870.01 1
870.08 1
870.15 1
870.22 2
870.28 2
870.35 2
870.42 2
870.49 1
870.55 1
870.62 1
870.69 1
870.76 1
870.82 1
870.89 1
870.96 1
871.03 1
871.09 1
871.16 1
871.23 1
871.30 2
871.36 2
871.43 1
871.50 1
871.57 1
871.63 1
871.70 0
871.77 0
871.84 0
871.90 0
871.97 1
872.04 1
872.11 2
872.18 2
872.24 2
872.31 2
872.38 1
872.45 1
872.51 1
872.58 1
872.65 1
872.72 1
872.78 1
872.85 1
872.92 1
872.99 1
873.05 1
873.12 1
873.19 1
873.26 1
873.32 2
873.39 2
873.46 2
873.53 1
873.59 1
873.66 1
873.73 1
873.80 1
873.87 1
873.93 1
874.00 1
874.07 1
874.14 1
874.20 1
874.27 1
874.34 1
874.41 1
874.47 1
874.54 1
874.61 1
874.68 1
874.75 1
874.81 1
874.88 1
874.95 1
875.02 1
875.08 1
875.15 1
875.22 1
875.29 1
875.35 1
875.42 1
875.49 1
875.56 1
875.63 1
875.69 1
875.76 1
875.83 1
875.90 1
875.96 1
876.03 1
876.10 1
876.17 1
876.23 1
876.30 1
876.37 1
876.44 1
876.51 1
876.57 1
876.64 1
876.71 1
876.78 1
876.84 2
876.91 1
876.98 1
877.05 1
877.12 1
877.18 1
877.25 1
877.32 1
877.39 1
877.45 1
877.52 1
877.59 1
877.66 1
877.73 0
877.79 1
877.86 1
877.93 1
878.00 1
878.06 2
878.13 2
878.20 2
878.27 2
878.34 1
878.40 1
878.47 1
878.54 1
878.61 1
878.67 1
878.74 1
878.81 1
878.88 1
878.95 1
879.01 1
879.08 1
879.15 1
879.22 1
879.29 1
879.35 1
879.42 1
879.49 1
879.56 1
879.62 1
879.69 1
879.76 1
879.83 0
879.90 1
879.96 1
880.03 1
880.10 1
880.17 1
880.24 1
880.30 1
880.37 1
880.44 1
880.51 1
880.57 1
880.64 1
880.71 1
880.78 1
880.85 1
880.91 1
880.98 1
881.05 1
881.12 1
881.19 1
881.25 1
881.32 1
881.39 1
881.46 1
881.53 1
881.59 1
881.66 1
881.73 1
881.80 1
881.87 1
881.93 1
882.00 1
882.07 1
882.14 1
882.21 1
882.27 1
882.34 1
882.41 1
882.48 1
882.55 1
882.61 1
882.68 1
882.75 1
882.82 1
882.89 0
882.95 0
883.02 0
883.09 0
883.16 0
883.23 0
883.29 1
883.36 1
883.43 1
883.50 0
883.57 0
883.63 0
883.70 0
883.77 0
883.84 1
883.91 1
883.97 1
884.04 1
884.11 1
884.18 1
884.25 1
884.31 1
884.38 0
884.45 0
884.52 0
884.59 0
884.65 0
884.72 0
884.79 1
884.86 1
884.93 1
884.99 1
885.06 1
885.13 1
885.20 1
885.27 1
885.33 1
885.40 1
885.47 1
885.54 1
885.61 1
885.67 1
885.74 1
885.81 1
885.88 1
885.95 1
886.02 1
886.08 1
886.15 1
886.22 1
886.29 0
886.36 0
886.42 0
886.49 0
886.56 0
886.63 0
886.70 0
886.76 1
886.83 1
886.90 1
886.97 1
887.04 1
887.11 1
887.17 1
887.24 1
887.31 1
887.38 1
887.45 1
887.51 1
887.58 1
887.65 1
887.72 1
887.79 1
887.86 1
887.92 1
887.99 1
888.06 1
888.13 1
888.20 1
888.26 1
888.33 0
888.40 0
888.47 0
888.54 0
888.61 0
888.67 1
888.74 1
888.81 1
888.88 1
888.95 1
889.01 1
889.08 1
889.15 1
889.22 1
889.29 1
889.36 1
889.42 1
889.49 2
889.56 2
889.63 2
889.70 2
889.77 2
889.83 2
889.90 2
889.97 1
890.04 1
890.11 1
890.18 1
890.24 1
890.31 1
890.38 1
890.45 1
890.52 1
890.58 1
890.65 0
890.72 0
890.79 0
890.86 0
890.93 0
890.99 0
891.06 0
891.13 1
891.20 1
891.27 1
891.34 1
891.40 1
891.47 1
891.54 1
891.61 1
891.68 1
891.75 1
891.81 1
891.88 1
891.95 1
892.02 0
892.09 0
892.16 0
892.22 0
892.29 0
892.36 0
892.43 0
892.50 0
892.57 1
892.63 1
892.70 1
892.77 1
892.84 1
892.91 1
892.98 1
893.04 1
893.11 1
893.18 1
893.25 1
893.32 1
893.39 2
893.46 2
893.52 2
893.59 2
893.66 2
893.73 2
893.80 2
893.87 2
893.93 1
894.00 1
894.07 1
894.14 1
894.21 1
894.28 1
894.34 1
894.41 1
894.48 2
894.55 2
894.62 2
894.69 1
894.76 1
894.82 1
894.89 2
894.96 2
895.03 2
895.10 2
895.17 2
895.23 2
895.30 2
895.37 2
895.44 2
895.51 2
895.58 2
895.65 2
895.71 2
895.78 2
895.85 2
895.92 2
895.99 2
896.06 2
896.12 1
896.19 1
896.26 1
896.33 1
896.40 2
896.47 2
896.54 2
896.60 2
896.67 1
896.74 1
896.81 1
896.88 1
896.95 0
897.02 0
897.08 1
897.15 1
897.22 1
897.29 1
897.36 1
897.43 1
897.50 1
897.56 1
897.63 1
897.70 1
897.77 1
897.84 1
897.91 1
897.98 1
898.04 1
898.11 1
898.18 1
898.25 1
898.32 1
898.39 1
898.46 1
898.52 1
898.59 1
898.66 1
898.73 1
898.80 1
898.87 1
898.94 1
899.00 1
899.07 1
899.14 1
899.21 1
899.28 1
899.35 1
899.42 1
899.48 1
899.55 0
899.62 0
899.69 0
899.76 0
899.83 0
899.90 0
899.96 0
900.03 1
900.10 1
900.17 1
900.24 1
900.31 1
900.38 1
900.45 1
900.51 1
900.58 1
900.65 1
900.72 1
900.79 1
900.86 1
900.93 1
900.99 1
901.06 1
901.13 1
901.20 1
901.27 1
901.34 1
901.41 1
901.48 2
901.54 2
901.61 2
901.68 2
901.75 1
901.82 1
901.89 1
901.96 1
902.03 1
902.09 1
902.16 1
902.23 1
902.30 1
902.37 1
902.44 1
902.51 1
902.58 1
902.64 1
902.71 1
902.78 1
902.85 1
902.92 1
902.99 1
903.06 1
903.13 1
903.19 1
903.26 1
903.33 1
903.40 1
903.47 1
903.54 1
903.61 1
903.68 1
903.74 1
903.81 1
903.88 1
903.95 1
904.02 1
904.09 1
904.16 1
904.23 1
904.29 0
904.36 0
904.43 0
904.50 0
904.57 1
904.64 1
904.71 1
904.78 1
904.85 1
904.91 1
904.98 1
905.05 1
905.12 1
905.19 1
905.26 1
905.33 1
905.40 1
905.46 1
905.53 1
905.60 1
905.67 0
905.74 0
905.81 0
905.88 0
905.95 0
906.02 0
906.08 0
906.15 0
906.22 0
906.29 0
906.36 1
906.43 1
906.50 1
906.57 1
906.64 1
906.70 1
906.77 0
906.84 0
906.91 0
906.98 0
907.05 0
907.12 0
907.19 0
907.26 0
907.33 0
907.39 0
907.46 0
907.53 0
907.60 0
907.67 0
907.74 0
907.81 0
907.88 0
907.95 0
908.01 0
908.08 0
908.15 0
908.22 0
908.29 1
908.36 1
908.43 1
908.50 1
908.57 1
908.64 1
908.70 1
908.77 0
908.84 0
908.91 0
908.98 0
909.05 0
909.12 0
909.19 0
909.26 0
909.33 0
909.39 1
909.46 1
909.53 1
909.60 1
909.67 1
909.74 1
909.81 0
909.88 0
909.95 0
910.02 0
910.08 0
910.15 0
910.22 0
910.29 0
910.36 0
910.43 0
910.50 0
910.57 0
910.64 0
910.71 0
910.77 0
910.84 0
910.91 0
910.98 1
911.05 1
911.12 1
911.19 1
911.26 1
911.33 1
911.40 1
911.47 1
911.53 1
911.60 0
911.67 0
911.74 0
911.81 0
911.88 0
911.95 0
912.02 0
912.09 0
912.16 1
912.23 1
912.29 1
912.36 1
912.43 1
912.50 1
912.57 1
912.64 1
912.71 0
912.78 1
912.85 1
912.92 1
912.99 1
913.06 1
913.12 1
913.19 1
913.26 1
913.33 1
913.40 1
913.47 1
913.54 1
913.61 1
913.68 1
913.75 1
913.82 1
913.88 1
913.95 1
914.02 0
914.09 0
914.16 0
914.23 0
914.30 0
914.37 0
914.44 0
914.51 0
914.58 0
914.65 0
914.72 0
914.78 0
914.85 0
914.92 1
914.99 1
915.06 1
915.13 1
915.20 1
915.27 1
915.34 1
915.41 1
915.48 1
915.55 1
915.62 0
915.68 0
915.75 0
915.82 0
915.89 0
915.96 1
916.03 1
916.10 1
916.17 1
916.24 1
916.31 1
916.38 1
916.45 0
916.52 0
916.58 0
916.65 0
916.72 0
916.79 0
916.86 0
916.93 0
917.00 0
917.07 0
917.14 0
917.21 0
917.28 0
917.35 0
917.42 1
917.49 1
917.55 1
917.62 1
917.69 1
917.76 0
917.83 0
917.90 0
917.97 0
918.04 1
918.11 1
918.18 1
918.25 1
918.32 1
918.39 1
918.46 1
918.53 1
918.59 0
918.66 0
918.73 0
918.80 0
918.87 0
918.94 0
919.01 0
919.08 0
919.15 0
919.22 1
919.29 1
919.36 1
919.43 1
919.50 1
919.57 1
919.64 1
919.70 1
919.77 1
919.84 1
919.91 1
919.98 1
920.05 1
920.12 1
920.19 1
920.26 1
920.33 1
920.40 1
920.47 1
920.54 1
920.61 0
920.68 0
920.75 0
920.82 0
920.89 0
920.95 0
921.02 0
921.09 0
921.16 0
921.23 0
921.30 0
921.37 0
921.44 1
921.51 1
921.58 1
921.65 0
921.72 0
921.79 0
921.86 0
921.93 0
922.00 1
922.07 1
922.14 1
922.20 2
922.27 2
922.34 2
922.41 2
922.48 1
922.55 1
922.62 1
922.69 1
922.76 0
922.83 0
922.90 0
922.97 0
923.04 0
923.11 0
923.18 0
923.25 0
923.32 1
923.39 1
923.46 1
923.53 1
923.60 1
923.66 1
923.73 1
923.80 1
923.87 1
923.94 1
924.01 1
924.08 1
924.15 1
924.22 1
924.29 1
924.36 1
924.43 1
924.50 1
924.57 1
924.64 1
924.71 1
924.78 1
924.85 1
924.92 1
924.99 1
925.06 1
925.13 1
925.20 1
925.27 1
925.33 2
925.40 2
925.47 2
925.54 2
925.61 2
925.68 2
925.75 1
925.82 1
925.89 1
925.96 1
926.03 1
926.10 1
926.17 1
926.24 1
926.31 2
926.38 2
926.45 2
926.52 2
926.59 1
926.66 1
926.73 1
926.80 1
926.87 0
926.94 0
927.01 1
927.08 1
927.15 1
927.21 1
927.28 1
927.35 1
927.42 1
927.49 1
927.56 1
927.63 1
927.70 1
927.77 1
927.84 1
927.91 1
927.98 1
928.05 1
928.12 1
928.19 1
928.26 1
928.33 1
928.40 2
928.47 2
928.54 1
928.61 1
928.68 1
928.75 1
928.82 1
928.89 1
928.96 1
929.03 1
929.10 1
929.17 1
929.24 1
929.31 1
929.38 0
929.45 0
929.52 1
929.59 1
929.66 1
929.73 1
929.79 1
929.86 2
929.93 2
930.00 2
930.07 2
930.14 2
930.21 2
930.28 2
930.35 2
930.42 2
930.49 2
930.56 2
930.63 2
930.70 1
930.77 1
930.84 1
930.91 1
930.98 1
931.05 1
931.12 2
931.19 2
931.26 2
931.33 3
931.40 3
931.47 2
931.54 2
931.61 2
931.68 1
931.75 1
931.82 1
931.89 1
931.96 1
932.03 1
932.10 1
932.17 1
932.24 1
932.31 1
932.38 1
932.45 1
932.52 1
932.59 2
932.66 2
932.73 3
932.80 3
932.87 3
932.94 3
933.01 3
933.08 2
933.15 2
933.22 2
933.29 2
933.36 2
933.43 2
933.50 2
933.57 2
933.64 2
933.71 2
933.78 2
933.85 2
933.92 2
933.99 2
934.06 2
934.13 1
934.20 1
934.27 1
934.34 1
934.41 1
934.48 1
934.55 1
934.62 2
934.69 2
934.76 2
934.83 2
934.90 2
934.97 1
935.04 1
935.11 1
935.18 1
935.25 1
935.32 1
935.39 1
935.46 1
935.53 1
935.60 1
935.67 1
935.74 1
935.81 1
935.88 1
935.95 1
936.02 1
936.09 1
936.16 1
936.23 1
936.30 1
936.37 1
936.44 0
936.51 0
936.58 0
936.65 0
936.72 0
936.79 0
936.86 0
936.93 0
937.00 0
937.07 0
937.14 0
937.21 0
937.28 1
937.35 1
937.42 2
937.49 2
937.56 2
937.63 2
937.70 2
937.77 2
937.84 2
937.91 2
937.98 1
938.05 1
938.12 1
938.19 1
938.26 0
938.33 0
938.40 0
938.47 0
938.54 0
938.61 1
938.68 1
938.75 1
938.82 1
938.89 1
938.96 1
939.03 1
939.10 0
939.17 0
939.24 0
939.31 0
939.38 1
939.45 1
939.52 1
939.59 1
939.66 1
939.73 1
939.80 1
939.87 1
939.94 0
940.01 0
940.08 0
940.15 0
940.22 0
940.29 0
940.36 1
940.43 1
940.50 1
940.57 1
940.64 1
940.71 1
940.78 1
940.85 1
940.92 1
940.99 1
941.06 1
941.13 1
941.20 1
941.27 1
941.34 1
941.41 1
941.48 1
941.55 1
941.62 1
941.69 1
941.76 1
941.84 1
941.91 1
941.98 1
942.05 1
942.12 1
942.19 1
942.26 1
942.33 1
942.40 1
942.47 1
942.54 1
942.61 1
942.68 1
942.75 1
942.82 1
942.89 1
942.96 1
943.03 1
943.10 1
943.17 1
943.24 0
943.31 0
943.38 0
943.45 0
943.52 0
943.59 0
943.66 0
943.73 0
943.80 0
943.87 0
943.94 0
944.01 0
944.08 0
944.15 0
944.22 0
944.29 0
944.36 0
944.44 0
944.51 0
944.58 0
944.65 0
944.72 0
944.79 0
944.86 0
944.93 0
945.00 0
945.07 0
945.14 0
945.21 0
945.28 1
945.35 1
945.42 1
945.49 1
945.56 0
945.63 0
945.70 0
945.77 0
945.84 0
945.91 0
945.98 0
946.05 0
946.12 0
946.19 0
946.26 0
946.34 0
946.41 1
946.48 1
946.55 1
946.62 1
946.69 1
946.76 1
946.83 1
946.90 0
946.97 0
947.04 0
947.11 0
947.18 0
947.25 0
947.32 0
947.39 0
947.46 0
947.53 0
947.60 0
947.67 0
947.74 0
947.81 0
947.88 0
947.95 0
948.03 0
948.10 1
948.17 1
948.24 1
948.31 1
948.38 1
948.45 1
948.52 1
948.59 1
948.66 1
948.73 0
948.80 0
948.87 0
948.94 0
949.01 0
949.08 1
949.15 1
949.22 1
949.29 1
949.36 1
949.43 1
949.51 0
949.58 0
949.65 0
949.72 0
949.79 0
949.86 0
949.93 1
950.00 1
950.07 1
950.14 1
950.21 1
950.28 1
950.35 1
950.42 1
950.49 1
950.56 1
950.63 0
950.70 0
950.78 0
950.85 0
950.92 0
950.99 0
951.06 0
951.13 1
951.20 1
951.27 1
951.34 1
951.41 2
951.48 2
951.55 2
951.62 2
951.69 2
951.76 2
951.83 1
951.90 1
951.97 1
952.05 1
952.12 1
952.19 1
952.26 1
952.33 1
952.40 1
952.47 2
952.54 2
952.61 2
952.68 2
952.75 2
952.82 2
952.89 3
952.96 3
953.03 4
953.10 4
953.18 5
953.25 5
953.32 5
953.39 6
953.46 6
953.53 6
953.60 7
953.67 7
953.74 8
953.81 8
953.88 9
953.95 9
954.02 9
954.09 10
954.16 10
954.24 11
954.31 11
954.38 12
954.45 12
954.52 12
954.59 11
954.66 11
954.73 11
954.80 10
954.87 10
954.94 9
955.01 9
955.08 9
955.15 8
955.23 8
955.30 7
955.37 7
955.44 6
955.51 6
955.58 5
955.65 4
955.72 4
955.79 4
955.86 4
955.93 5
956.00 5
956.07 5
956.15 5
956.22 5
956.29 4
956.36 4
956.43 3
956.50 3
956.57 2
956.64 2
956.71 2
956.78 2
956.85 2
956.92 2
956.99 2
957.07 2
957.14 2
957.21 2
957.28 1
957.35 1
957.42 1
957.49 0
957.56 0
957.63 0
957.70 0
957.77 1
957.84 1
957.91 1
957.99 1
958.06 2
958.13 2
958.20 1
958.27 1
958.34 1
958.41 1
958.48 1
958.55 1
958.62 0
958.69 0
958.77 0
958.84 0
958.91 0
958.98 0
959.05 0
959.12 0
959.19 0
959.26 0
959.33 0
959.40 1
959.47 1
959.54 1
959.62 1
959.69 1
959.76 2
959.83 2
959.90 1
959.97 1
960.04 1
960.11 1
960.18 1
960.25 1
960.32 1
960.40 1
960.47 1
960.54 1
960.61 1
960.68 1
960.75 1
960.82 1
960.89 0
960.96 1
961.03 1
961.10 1
961.18 1
961.25 1
961.32 1
961.39 1
961.46 1
961.53 1
961.60 1
961.67 1
961.74 1
961.81 1
961.89 1
961.96 1
962.03 0
962.10 0
962.17 0
962.24 0
962.31 0
962.38 0
962.45 0
962.52 0
962.60 0
962.67 0
962.74 0
962.81 0
962.88 0
962.95 0
963.02 0
963.09 0
963.16 0
963.23 0
963.31 0
963.38 0
963.45 1
963.52 1
963.59 1
963.66 1
963.73 1
963.80 1
963.87 1
963.94 1
964.02 0
964.09 0
964.16 0
964.23 0
964.30 0
964.37 0
964.44 0
964.51 0
964.58 0
964.66 0
964.73 0
964.80 0
964.87 0
964.94 0
965.01 0
965.08 0
965.15 0
965.22 0
965.29 0
965.37 0
965.44 0
965.51 0
965.58 0
965.65 0
965.72 0
965.79 0
965.86 0
965.93 0
966.01 0
966.08 0
966.15 0
966.22 0
966.29 1
966.36 1
966.43 1
966.50 1
966.57 1
966.65 0
966.72 0
966.79 1
966.86 1
966.93 1
967.00 1
967.07 1
967.14 1
967.22 1
967.29 0
967.36 0
967.43 0
967.50 0
967.57 0
967.64 0
967.71 1
967.78 1
967.86 1
967.93 1
968.00 1
968.07 1
968.14 1
968.21 1
968.28 1
968.35 1
968.43 0
968.50 0
968.57 0
968.64 0
968.71 0
968.78 0
968.85 0
968.92 0
969.00 0
969.07 0
969.14 0
969.21 0
969.28 0
969.35 0
969.42 0
969.49 0
969.57 1
969.64 1
969.71 1
969.78 1
969.85 1
969.92 1
969.99 1
970.06 1
970.14 1
970.21 1
970.28 1
970.35 1
970.42 1
970.49 1
970.56 1
970.63 0
970.71 0
970.78 0
970.85 0
970.92 0
970.99 0
971.06 0
971.13 0
971.20 0
971.28 0
971.35 0
971.42 0
971.49 0
971.56 0
971.63 0
971.70 0
971.78 1
971.85 1
971.92 1
971.99 1
972.06 1
972.13 1
972.20 1
972.27 1
972.35 1
972.42 1
972.49 1
972.56 1
972.63 1
972.70 1
972.77 1
972.85 1
972.92 1
972.99 1
973.06 1
973.13 1
973.20 1
973.27 1
973.35 1
973.42 1
973.49 1
973.56 1
973.63 1
973.70 1
973.77 1
973.85 1
973.92 1
973.99 1
974.06 1
974.13 0
974.20 0
974.27 0
974.35 0
974.42 0
974.49 1
974.56 1
974.63 1
974.70 1
974.77 1
974.85 0
974.92 0
974.99 0
975.06 0
975.13 0
975.20 0
975.27 0
975.35 0
975.42 0
975.49 0
975.56 0
975.63 0
975.70 0
975.77 0
975.85 0
975.92 0
975.99 0
976.06 0
976.13 0
976.20 0
976.27 0
976.35 0
976.42 1
976.49 1
976.56 1
976.63 1
976.70 1
976.78 1
976.85 1
976.92 1
976.99 1
977.06 0
977.13 0
977.20 0
977.28 0
977.35 0
977.42 0
977.49 0
977.56 0
977.63 0
977.71 1
977.78 1
977.85 1
977.92 1
977.99 1
978.06 1
978.13 1
978.21 1
978.28 1
978.35 1
978.42 1
978.49 1
978.56 1
978.64 1
978.71 1
978.78 1
978.85 1
978.92 1
978.99 1
979.07 1
979.14 2
979.21 2
979.28 2
979.35 2
979.42 2
979.49 2
979.57 2
979.64 1
979.71 1
979.78 1
979.85 1
979.92 1
980.00 1
980.07 0
980.14 0
980.21 0
980.28 0
980.35 1
980.43 1
980.50 1
980.57 1
980.64 1
980.71 1
980.78 1
980.86 1
980.93 1
981.00 1
981.07 1
981.14 1
981.21 1
981.29 1
981.36 2
981.43 2
981.50 2
981.57 2
981.64 2
981.72 2
981.79 2
981.86 2
981.93 2
982.00 2
982.07 2
982.15 1
982.22 1
982.29 0
982.36 0
982.43 0
982.51 0
982.58 0
982.65 0
982.72 0
982.79 0
982.86 1
982.94 1
983.01 1
983.08 2
983.15 2
983.22 2
983.29 2
983.37 2
983.44 1
983.51 1
983.58 1
983.65 1
983.73 1
983.80 1
983.87 1
983.94 1
984.01 1
984.08 1
984.16 1
984.23 1
984.30 1
984.37 1
984.44 1
984.51 1
984.59 1
984.66 1
984.73 1
984.80 1
984.87 1
984.95 1
985.02 1
985.09 1
985.16 1
985.23 1
985.30 1
985.38 1
985.45 1
985.52 1
985.59 1
985.66 0
985.74 0
985.81 0
985.88 0
985.95 0
986.02 0
986.09 0
986.17 0
986.24 0
986.31 0
986.38 1
986.45 1
986.53 1
986.60 1
986.67 1
986.74 1
986.81 0
986.89 0
986.96 0
987.03 0
987.10 0
987.17 0
987.25 0
987.32 0
987.39 0
987.46 0
987.53 0
987.60 0
987.68 0
987.75 1
987.82 1
987.89 1
987.96 2
988.04 2
988.11 2
988.18 2
988.25 2
988.32 2
988.40 2
988.47 1
988.54 1
988.61 1
988.68 1
988.76 1
988.83 2
988.90 2
988.97 2
989.04 2
989.12 2
989.19 2
989.26 2
989.33 2
989.40 2
989.48 1
989.55 1
989.62 1
989.69 1
989.76 1
989.84 2
989.91 2
989.98 3
990.05 3
990.12 3
990.20 3
990.27 3
990.34 3
990.41 2
990.48 2
990.56 2
990.63 2
990.70 1
990.77 1
990.84 1
990.92 1
990.99 1
991.06 1
991.13 1
991.20 1
991.28 1
991.35 1
991.42 1
991.49 1
991.56 0
991.64 0
991.71 0
991.78 0
991.85 1
991.92 1
992.00 1
992.07 1
992.14 2
992.21 2
992.28 2
992.36 2
992.43 3
992.50 3
992.57 4
992.64 4
992.72 5
992.79 5
992.86 5
992.93 5
993.01 5
993.08 5
993.15 5
993.22 5
993.29 4
993.37 4
993.44 4
993.51 4
993.58 3
993.65 3
993.73 3
993.80 3
993.87 3
993.94 3
994.02 3
994.09 3
994.16 3
994.23 3
994.30 3
994.38 3
994.45 3
994.52 3
994.59 3
994.66 3
994.74 3
994.81 3
994.88 3
994.95 3
995.03 3
995.10 3
995.17 3
995.24 3
995.31 4
995.39 4
995.46 5
995.53 5
995.60 5
995.68 4
995.75 4
995.82 4
995.89 4
995.96 5
996.04 5
996.11 5
996.18 6
996.25 6
996.33 6
996.40 6
996.47 6
996.54 6
996.61 6
996.69 6
996.76 6
996.83 6
996.90 6
996.98 5
997.05 5
997.12 5
997.19 4
997.26 4
997.34 4
997.41 4
997.48 4
997.55 4
997.63 4
997.70 4
997.77 4
997.84 5
997.92 5
997.99 5
998.06 5
998.13 4
998.20 4
998.28 4
998.35 4
998.42 3
998.49 3
998.57 3
998.64 3
998.71 2
998.78 2
998.86 1
998.93 1
999.00 1
999.07 1
999.14 0
999.22 0
999.29 0
999.36 0
999.43 0
999.51 0
999.58 0
999.65 0
999.72 0
999.80 0
999.87 1
999.94 1
1000.01 1
1000.08 1
1000.16 1
1000.23 1
1000.30 0
1000.37 0
1000.45 1
1000.52 1
1000.59 1
1000.66 1
1000.74 1
1000.81 1
1000.88 0
1000.95 0
1001.03 0
1001.10 0
1001.17 0
1001.24 0
1001.32 0
1001.39 0
1001.46 0
1001.53 1
1001.61 1
1001.68 1
1001.75 1
1001.82 1
1001.89 1
1001.97 0
1002.04 0
1002.11 0
1002.18 0
1002.26 0
1002.33 0
1002.40 0
1002.47 0
1002.55 0
1002.62 1
1002.69 2
1002.76 2
1002.84 2
1002.91 2
1002.98 1
1003.05 1
1003.13 1
1003.20 1
1003.27 0
1003.34 1
1003.42 1
1003.49 1
1003.56 0
1003.63 0
1003.71 0
1003.78 0
1003.85 0
1003.92 0
1004.00 1
1004.07 1
1004.14 1
1004.21 1
1004.29 1
1004.36 1
1004.43 1
1004.50 0
1004.58 0
1004.65 0
1004.72 1
1004.79 1
1004.87 1
1004.94 1
1005.01 2
1005.08 2
1005.16 2
1005.23 2
1005.30 2
1005.37 2
1005.45 2
1005.52 2
1005.59 2
1005.67 2
1005.74 2
1005.81 3
1005.88 3
1005.96 3
1006.03 3
1006.10 3
1006.17 3
1006.25 3
1006.32 3
1006.39 4
1006.46 4
1006.54 4
1006.61 4
1006.68 4
1006.75 5
1006.83 5
1006.90 5
1006.97 4
1007.04 4
1007.12 4
1007.19 3
1007.26 3
1007.33 3
1007.41 3
1007.48 4
1007.55 4
1007.63 5
1007.70 6
1007.77 6
1007.84 6
1007.92 6
1007.99 6
1008.06 6
1008.13 6
1008.21 6
1008.28 6
1008.35 6
1008.42 6
1008.50 6
1008.57 6
1008.64 6
1008.72 6
1008.79 6
1008.86 6
1008.93 7
1009.01 7
1009.08 7
1009.15 7
1009.22 7
1009.30 6
1009.37 6
1009.44 6
1009.51 7
1009.59 7
1009.66 7
1009.73 7
1009.81 8
1009.88 9
1009.95 10
1010.02 11
1010.10 13
1010.17 13
1010.24 14
1010.31 15
1010.39 15
1010.46 15
1010.53 15
1010.61 15
1010.68 15
1010.75 15
1010.82 14
1010.90 13
1010.97 13
1011.04 12
1011.12 11
1011.19 10
1011.26 10
1011.33 9
1011.41 9
1011.48 9
1011.55 9
1011.62 10
1011.70 10
1011.77 9
1011.84 9
1011.92 8
1011.99 7
1012.06 7
1012.13 6
1012.21 6
1012.28 6
1012.35 6
1012.43 6
1012.50 6
1012.57 6
1012.64 6
1012.72 6
1012.79 7
1012.86 7
1012.94 7
1013.01 7
1013.08 7
1013.15 7
1013.23 7
1013.30 6
1013.37 5
1013.45 4
1013.52 4
1013.59 3
1013.66 3
1013.74 3
1013.81 3
1013.88 3
1013.96 4
1014.03 4
1014.10 4
1014.17 5
1014.25 5
1014.32 5
1014.39 5
1014.47 4
1014.54 4
1014.61 4
1014.68 4
1014.76 3
1014.83 3
1014.90 3
1014.98 3
1015.05 2
1015.12 1
1015.19 1
1015.27 0
1015.34 0
1015.41 0
1015.49 0
1015.56 0
1015.63 0
1015.70 0
1015.78 0
1015.85 1
1015.92 1
1016.00 1
1016.07 1
1016.14 0
1016.22 1
1016.29 1
1016.36 1
1016.43 1
1016.51 1
1016.58 2
1016.65 3
1016.73 3
1016.80 4
1016.87 4
1016.94 4
1017.02 4
1017.09 4
1017.16 4
1017.24 3
1017.31 3
1017.38 3
1017.46 4
1017.53 4
1017.60 4
1017.67 4
1017.75 4
1017.82 4
1017.89 3
1017.97 3
1018.04 2
1018.11 1
1018.19 1
1018.26 0
1018.33 0
1018.40 0
1018.48 0
1018.55 0
1018.62 0
1018.70 0
1018.77 0
1018.84 0
1018.92 0
1018.99 1
1019.06 1
1019.14 2
1019.21 2
1019.28 1
1019.35 1
1019.43 0
1019.50 0
1019.57 0
1019.65 0
1019.72 0
1019.79 0
1019.87 0
1019.94 0
1020.01 1
1020.09 1
1020.16 1
1020.23 1
1020.30 1
1020.38 1
1020.45 2
1020.52 3
1020.60 3
1020.67 4
1020.74 5
1020.82 5
1020.89 5
1020.96 5
1021.04 5
1021.11 4
1021.18 4
1021.25 4
1021.33 3
1021.40 3
1021.47 3
1021.55 3
1021.62 2
1021.69 2
1021.77 1
1021.84 1
1021.91 1
1021.99 0
1022.06 0
1022.13 0
1022.21 0
1022.28 0
1022.35 0
1022.43 0
1022.50 0
1022.57 0
1022.64 0
1022.72 1
1022.79 1
1022.86 1
1022.94 1
1023.01 2
1023.08 2
1023.16 2
1023.23 1
1023.30 1
1023.38 1
1023.45 0
1023.52 0
1023.60 0
1023.67 0
1023.74 0
1023.82 0
1023.89 0
1023.96 0
1024.04 0
1024.11 0
1024.18 0
1024.26 1
1024.33 1
1024.40 2
1024.48 3
1024.55 3
1024.62 3
1024.70 3
1024.77 3
1024.84 2
1024.91 2
1024.99 2
1025.06 2
1025.13 2
1025.21 2
1025.28 2
1025.35 2
1025.43 2
1025.50 2
1025.57 2
1025.65 3
1025.72 3
1025.79 4
1025.87 4
1025.94 5
1026.01 6
1026.09 6
1026.16 7
1026.23 7
1026.31 8
1026.38 8
1026.45 8
1026.53 9
1026.60 9
1026.67 10
1026.75 10
1026.82 11
1026.89 11
1026.97 12
1027.04 12
1027.11 13
1027.19 13
1027.26 13
1027.33 14
1027.41 14
1027.48 14
1027.55 14
1027.63 14
1027.70 13
1027.77 13
1027.85 13
1027.92 12
1027.99 12
1028.07 11
1028.14 11
1028.21 10
1028.29 10
1028.36 10
1028.43 10
1028.51 10
1028.58 10
1028.65 10
1028.73 9
1028.80 9
1028.87 8
1028.95 8
1029.02 8
1029.09 8
1029.17 9
1029.24 10
1029.32 11
1029.39 12
1029.46 13
1029.54 14
1029.61 14
1029.68 14
1029.76 14
1029.83 13
1029.90 13
1029.98 13
1030.05 14
1030.12 14
1030.20 14
1030.27 15
1030.34 15
1030.42 14
1030.49 13
1030.56 12
1030.64 11
1030.71 10
1030.78 9
1030.86 8
1030.93 7
1031.00 6
1031.08 6
1031.15 5
1031.22 5
1031.30 5
1031.37 5
1031.45 6
1031.52 7
1031.59 8
1031.67 8
1031.74 8
1031.81 8
1031.89 7
1031.96 6
1032.03 5
1032.11 4
1032.18 4
1032.25 4
1032.33 4
1032.40 5
1032.47 5
1032.55 6
1032.62 6
1032.70 7
1032.77 8
1032.84 8
1032.92 9
1032.99 10
1033.06 11
1033.14 12
1033.21 12
1033.28 12
1033.36 11
1033.43 11
1033.50 10
1033.58 10
1033.65 10
1033.73 10
1033.80 11
1033.87 10
1033.95 10
1034.02 10
1034.09 9
1034.17 9
1034.24 9
1034.31 9
1034.39 9
1034.46 9
1034.53 9
1034.61 8
1034.68 8
1034.76 7
1034.83 7
1034.90 6
1034.98 6
1035.05 7
1035.12 7
1035.20 8
1035.27 9
1035.34 11
1035.42 12
1035.49 13
1035.57 13
1035.64 13
1035.71 12
1035.79 11
1035.86 10
1035.93 9
1036.01 8
1036.08 7
1036.15 6
1036.23 6
1036.30 6
1036.38 6
1036.45 7
1036.52 7
1036.60 7
1036.67 7
1036.74 7
1036.82 7
1036.89 6
1036.96 6
1037.04 5
1037.11 5
1037.19 4
1037.26 4
1037.33 5
1037.41 5
1037.48 6
1037.55 7
1037.63 8
1037.70 8
1037.78 9
1037.85 9
1037.92 9
1038.00 10
1038.07 10
1038.14 9
1038.22 9
1038.29 9
1038.37 8
1038.44 8
1038.51 8
1038.59 8
1038.66 8
1038.73 8
1038.81 7
1038.88 6
1038.96 5
1039.03 4
1039.10 3
1039.18 3
1039.25 4
1039.32 5
1039.40 6
1039.47 7
1039.55 8
1039.62 8
1039.69 8
1039.77 8
1039.84 8
1039.91 8
1039.99 7
1040.06 7
1040.14 6
1040.21 5
1040.28 3
1040.36 2
1040.43 2
1040.51 1
1040.58 1
1040.65 2
1040.73 2
1040.80 2
1040.87 2
1040.95 2
1041.02 2
1041.10 2
1041.17 2
1041.24 2
1041.32 2
1041.39 3
1041.46 3
1041.54 3
1041.61 4
1041.69 5
1041.76 6
1041.83 6
1041.91 6
1041.98 5
1042.06 4
1042.13 3
1042.20 2
1042.28 1
1042.35 0
1042.43 0
1042.50 0
1042.57 0
1042.65 0
1042.72 0
1042.79 0
1042.87 0
1042.94 0
1043.02 1
1043.09 2
1043.16 3
1043.24 3
1043.31 4
1043.39 4
1043.46 4
1043.53 3
1043.61 3
1043.68 3
1043.76 3
1043.83 3
1043.90 4
1043.98 4
1044.05 4
1044.13 4
1044.20 4
1044.27 4
1044.35 4
1044.42 4
1044.50 5
1044.57 6
1044.64 7
1044.72 8
1044.79 9
1044.86 9
1044.94 9
1045.01 9
1045.09 10
1045.16 11
1045.23 12
1045.31 14
1045.38 16
1045.46 17
1045.53 18
1045.60 19
1045.68 19
1045.75 19
1045.83 19
1045.90 19
1045.97 19
1046.05 19
1046.12 19
1046.20 20
1046.27 20
1046.34 20
1046.42 20
1046.49 21
1046.57 21
1046.64 21
1046.72 22
1046.79 22
1046.86 22
1046.94 22
1047.01 21
1047.09 20
1047.16 19
1047.23 18
1047.31 18
1047.38 17
1047.46 18
1047.53 18
1047.60 19
1047.68 19
1047.75 20
1047.83 19
1047.90 18
1047.97 17
1048.05 16
1048.12 15
1048.20 14
1048.27 13
1048.34 13
1048.42 12
1048.49 12
1048.57 12
1048.64 12
1048.72 11
1048.79 11
1048.86 11
1048.94 11
1049.01 11
1049.09 10
1049.16 10
1049.23 10
1049.31 9
1049.38 8
1049.46 8
1049.53 7
1049.60 6
1049.68 6
1049.75 5
1049.83 5
1049.90 4
1049.98 4
1050.05 4
1050.12 4
1050.20 4
1050.27 4
1050.35 4
1050.42 5
1050.49 5
1050.57 5
1050.64 5
1050.72 5
1050.79 4
1050.87 3
1050.94 2
1051.01 1
1051.09 1
1051.16 1
1051.24 1
1051.31 1
1051.38 2
1051.46 3
1051.53 3
1051.61 4
1051.68 5
1051.76 6
1051.83 6
1051.90 6
1051.98 6
1052.05 5
1052.13 5
1052.20 4
1052.28 4
1052.35 4
1052.42 4
1052.50 4
1052.57 4
1052.65 4
1052.72 5
1052.79 5
1052.87 5
1052.94 4
1053.02 5
1053.09 5
1053.17 5
1053.24 6
1053.31 6
1053.39 5
1053.46 4
1053.54 3
1053.61 2
1053.69 1
1053.76 2
1053.83 3
1053.91 5
1053.98 8
1054.06 10
1054.13 12
1054.21 14
1054.28 14
1054.35 14
1054.43 13
1054.50 11
1054.58 10
1054.65 9
1054.73 9
1054.80 8
1054.88 9
1054.95 9
1055.02 9
1055.10 10
1055.17 10
1055.25 10
1055.32 10
1055.40 9
1055.47 9
1055.54 8
1055.62 8
1055.69 7
1055.77 6
1055.84 6
1055.92 5
1055.99 5
1056.06 6
1056.14 7
1056.21 8
1056.29 10
1056.36 11
1056.44 11
1056.51 11
1056.59 10
1056.66 9
1056.73 7
1056.81 5
1056.88 4
1056.96 2
1057.03 2
1057.11 1
1057.18 1
1057.25 2
1057.33 2
1057.40 3
1057.48 4
1057.55 5
1057.63 6
1057.70 7
1057.78 7
1057.85 7
1057.92 8
1058.00 8
1058.07 8
1058.15 7
1058.22 7
1058.30 7
1058.37 6
1058.45 5
1058.52 5
1058.59 5
1058.67 5
1058.74 5
1058.82 5
1058.89 5
1058.97 4
1059.04 4
1059.12 3
1059.19 2
1059.26 2
1059.34 2
1059.41 1
1059.49 1
1059.56 1
1059.64 1
1059.71 0
1059.79 0
1059.86 0
1059.94 0
1060.01 0
1060.08 0
1060.16 0
1060.23 0
1060.31 0
1060.38 0
1060.46 1
1060.53 1
1060.61 2
1060.68 3
1060.75 3
1060.83 4
1060.90 5
1060.98 5
1061.05 6
1061.13 6
1061.20 7
1061.28 7
1061.35 7
1061.43 7
1061.50 7
1061.57 6
1061.65 5
1061.72 5
1061.80 3
1061.87 2
1061.95 1
1062.02 0
1062.10 0
1062.17 1
1062.25 2
1062.32 5
1062.40 7
1062.47 10
1062.54 12
1062.62 14
1062.69 16
1062.77 18
1062.84 18
1062.92 19
1062.99 19
1063.07 19
1063.14 18
1063.22 17
1063.29 16
1063.37 14
1063.44 12
1063.51 10
1063.59 9
1063.66 9
1063.74 9
1063.81 9
1063.89 9
1063.96 9
1064.04 9
1064.11 8
1064.19 8
1064.26 7
1064.34 6
1064.41 5
1064.48 5
1064.56 4
1064.63 4
1064.71 4
1064.78 5
1064.86 5
1064.93 6
1065.01 7
1065.08 8
1065.16 9
1065.23 9
1065.31 10
1065.38 10
1065.46 10
1065.53 10
1065.61 10
1065.68 9
1065.75 9
1065.83 8
1065.90 7
1065.98 7
1066.05 6
1066.13 6
1066.20 7
1066.28 8
1066.35 9
1066.43 10
1066.50 11
1066.58 11
1066.65 12
1066.73 13
1066.80 13
1066.88 13
1066.95 14
1067.02 14
1067.10 14
1067.17 14
1067.25 14
1067.32 14
1067.40 14
1067.47 14
1067.55 14
1067.62 14
1067.70 14
1067.77 14
1067.85 13
1067.92 13
1068.00 12
1068.07 12
1068.15 11
1068.22 10
1068.30 10
1068.37 10
1068.45 10
1068.52 10
1068.60 11
1068.67 11
1068.74 11
1068.82 11
1068.89 10
1068.97 10
1069.04 9
1069.12 8
1069.19 8
1069.27 8
1069.34 7
1069.42 7
1069.49 7
1069.57 8
1069.64 8
1069.72 9
1069.79 9
1069.87 9
1069.94 9
1070.02 9
1070.09 10
1070.17 10
1070.24 11
1070.32 11
1070.39 12
1070.47 12
1070.54 11
1070.62 10
1070.69 8
1070.77 8
1070.84 7
1070.92 8
1070.99 8
1071.07 10
1071.14 11
1071.22 11
1071.29 11
1071.37 10
1071.44 9
1071.51 8
1071.59 7
1071.66 7
1071.74 7
1071.81 8
1071.89 10
1071.96 12
1072.04 14
1072.11 15
1072.19 15
1072.26 15
1072.34 14
1072.41 13
1072.49 11
1072.56 9
1072.64 8
1072.71 8
1072.79 8
1072.86 9
1072.94 11
1073.01 13
1073.09 14
1073.16 15
1073.24 15
1073.31 15
1073.39 14
1073.46 14
1073.54 14
1073.61 14
1073.69 14
1073.76 14
1073.84 14
1073.91 14
1073.99 14
1074.06 15
1074.14 16
1074.21 17
1074.29 18
1074.36 18
1074.44 16
1074.51 14
1074.59 12
1074.66 10
1074.74 9
1074.81 8
1074.89 8
1074.96 9
1075.04 9
1075.11 9
1075.19 8
1075.26 8
1075.34 7
1075.41 7
1075.49 7
1075.56 8
1075.64 9
1075.71 10
1075.79 10
1075.86 10
1075.94 10
1076.01 9
1076.09 8
1076.16 7
1076.24 7
1076.31 7
1076.39 7
1076.46 7
1076.54 7
1076.61 8
1076.69 8
1076.76 9
1076.84 10
1076.92 10
1076.99 10
1077.07 9
1077.14 8
1077.22 7
1077.29 5
1077.37 3
1077.44 2
1077.52 1
1077.59 1
1077.67 2
1077.74 3
1077.82 5
1077.89 6
1077.97 7
1078.04 8
1078.12 8
1078.19 7
1078.27 7
1078.34 6
1078.42 5
1078.49 5
1078.57 5
1078.64 6
1078.72 7
1078.79 8
1078.87 9
1078.94 10
1079.02 11
1079.09 11
1079.17 11
1079.24 11
1079.32 10
1079.39 10
1079.47 10
1079.55 11
1079.62 12
1079.70 14
1079.77 15
1079.85 17
1079.92 18
1080.00 19
1080.07 20
1080.15 20
1080.22 20
1080.30 20
1080.37 21
1080.45 21
1080.52 22
1080.60 22
1080.67 23
1080.75 23
1080.82 23
1080.90 22
1080.97 22
1081.05 22
1081.12 22
1081.20 22
1081.28 22
1081.35 22
1081.43 23
1081.50 23
1081.58 22
1081.65 22
1081.73 22
1081.80 23
1081.88 23
1081.95 24
1082.03 26
1082.10 27
1082.18 29
1082.25 31
1082.33 33
1082.40 34
1082.48 35
1082.55 35
1082.63 34
1082.71 32
1082.78 29
1082.86 26
1082.93 22
1083.01 19
1083.08 17
1083.16 16
1083.23 16
1083.31 16
1083.38 17
1083.46 19
1083.53 20
1083.61 22
1083.68 23
1083.76 23
1083.84 23
1083.91 23
1083.99 23
1084.06 23
1084.14 23
1084.21 23
1084.29 23
1084.36 22
1084.44 21
1084.51 20
1084.59 19
1084.66 17
1084.74 17
1084.81 16
1084.89 16
1084.97 16
1085.04 16
1085.12 16
1085.19 16
1085.27 16
1085.34 16
1085.42 16
1085.49 16
1085.57 15
1085.64 15
1085.72 14
1085.80 13
1085.87 12
1085.95 12
1086.02 13
1086.10 14
1086.17 16
1086.25 18
1086.32 21
1086.40 23
1086.47 24
1086.55 25
1086.62 25
1086.70 25
1086.78 23
1086.85 22
1086.93 19
1087.00 17
1087.08 14
1087.15 12
1087.23 10
1087.30 8
1087.38 7
1087.45 6
1087.53 5
1087.61 5
1087.68 5
1087.76 5
1087.83 6
1087.91 8
1087.98 9
1088.06 11
1088.13 12
1088.21 13
1088.28 13
1088.36 13
1088.44 11
1088.51 9
1088.59 7
1088.66 4
1088.74 2
1088.81 0
1088.89 0
1088.96 0
1089.04 0
1089.12 0
1089.19 0
1089.27 0
1089.34 0
1089.42 1
1089.49 4
1089.57 6
1089.64 7
1089.72 7
1089.80 7
1089.87 7
1089.95 7
1090.02 7
1090.10 7
1090.17 8
1090.25 9
1090.32 10
1090.40 11
1090.48 12
1090.55 13
1090.63 14
1090.70 14
1090.78 15
1090.85 16
1090.93 17
1091.00 19
1091.08 20
1091.16 22
1091.23 23
1091.31 24
1091.38 25
1091.46 25
1091.53 24
1091.61 22
1091.68 21
1091.76 19
1091.84 17
1091.91 16
1091.99 15
1092.06 14
1092.14 14
1092.21 14
1092.29 14
1092.37 14
1092.44 15
1092.52 16
1092.59 17
1092.67 18
1092.74 18
1092.82 18
1092.90 18
1092.97 16
1093.05 15
1093.12 13
1093.20 10
1093.27 8
1093.35 7
1093.42 6
1093.50 7
1093.58 8
1093.65 11
1093.73 14
1093.80 18
1093.88 23
1093.95 27
1094.03 30
1094.11 33
1094.18 35
1094.26 37
1094.33 38
1094.41 39
1094.48 39
1094.56 39
1094.64 39
1094.71 38
1094.79 36
1094.86 33
1094.94 31
1095.01 29
1095.09 28
1095.17 27
1095.24 28
1095.32 29
1095.39 31
1095.47 32
1095.54 33
1095.62 33
1095.70 33
1095.77 32
1095.85 31
1095.92 30
1096.00 29
1096.07 27
1096.15 26
1096.23 25
1096.30 25
1096.38 25
1096.45 26
1096.53 28
1096.61 30
1096.68 32
1096.76 33
1096.83 34
1096.91 34
1096.98 34
1097.06 34
1097.14 34
1097.21 35
1097.29 36
1097.36 37
1097.44 39
1097.51 41
1097.59 43
1097.67 44
1097.74 44
1097.82 44
1097.89 44
1097.97 44
1098.05 44
1098.12 45
1098.20 45
1098.27 45
1098.35 44
1098.42 43
1098.50 42
1098.58 40
1098.65 38
1098.73 36
1098.80 34
1098.88 33
1098.96 32
1099.03 32
1099.11 31
1099.18 31
1099.26 30
1099.34 29
1099.41 28
1099.49 26
1099.56 25
1099.64 24
1099.71 23
1099.79 23
1099.87 24
1099.94 25
1100.02 26
1100.09 26
1100.17 26
1100.25 26
1100.32 25
1100.40 25
1100.47 26
1100.55 26
1100.63 28
1100.70 30
1100.78 32
1100.85 34
1100.93 35
1101.01 36
1101.08 36
1101.16 35
1101.23 33
1101.31 30
1101.38 27
1101.46 23
1101.54 21
1101.61 19
1101.69 18
1101.76 18
1101.84 19
1101.92 20
1101.99 21
1102.07 22
1102.14 23
1102.22 22
1102.30 21
1102.37 19
1102.45 16
1102.52 14
1102.60 11
1102.68 8
1102.75 6
1102.83 5
1102.90 3
1102.98 2
1103.06 2
1103.13 2
1103.21 2
1103.28 3
1103.36 5
1103.44 7
1103.51 9
1103.59 11
1103.66 13
1103.74 14
1103.82 15
1103.89 14
1103.97 13
1104.04 11
1104.12 9
1104.20 6
1104.27 4
1104.35 1
1104.42 0
1104.50 0
1104.58 0
1104.65 0
1104.73 0
1104.81 0
1104.88 0
1104.96 0
1105.03 1
1105.11 4
1105.19 6
1105.26 7
1105.34 8
1105.41 9
1105.49 10
1105.57 11
1105.64 11
1105.72 12
1105.79 12
1105.87 12
1105.95 12
1106.02 12
1106.10 11
1106.17 11
1106.25 12
1106.33 13
1106.40 15
1106.48 16
1106.56 18
1106.63 19
1106.71 20
1106.78 20
1106.86 19
1106.94 18
1107.01 16
1107.09 15
1107.16 15
1107.24 15
1107.32 16
1107.39 17
1107.47 19
1107.55 21
1107.62 23
1107.70 24
1107.77 26
1107.85 27
1107.93 28
1108.00 28
1108.08 30
1108.15 31
1108.23 33
1108.31 35
1108.38 36
1108.46 37
1108.54 36
1108.61 35
1108.69 33
1108.76 31
1108.84 29
1108.92 28
1108.99 28
1109.07 29
1109.15 31
1109.22 32
1109.30 33
1109.37 33
1109.45 34
1109.53 35
1109.60 36
1109.68 38
1109.75 41
1109.83 43
1109.91 46
1109.98 48
1110.06 49
1110.14 49
1110.21 49
1110.29 49
1110.36 48
1110.44 48
1110.52 47
1110.59 46
1110.67 45
1110.75 43
1110.82 41
1110.90 38
1110.98 36
1111.05 34
1111.13 32
1111.20 32
1111.28 32
1111.36 32
1111.43 34
1111.51 36
1111.59 37
1111.66 39
1111.74 41
1111.81 42
1111.89 42
1111.97 42
1112.04 41
1112.12 39
1112.20 37
1112.27 35
1112.35 32
1112.42 29
1112.50 28
1112.58 27
1112.65 28
1112.73 29
1112.81 31
1112.88 34
1112.96 37
1113.04 39
1113.11 40
1113.19 41
1113.26 41
1113.34 41
1113.42 40
1113.49 39
1113.57 38
1113.65 37
1113.72 37
1113.80 37
1113.88 37
1113.95 37
1114.03 38
1114.10 38
1114.18 37
1114.26 36
1114.33 34
1114.41 32
1114.49 30
1114.56 28
1114.64 27
1114.72 26
1114.79 26
1114.87 26
1114.95 26
1115.02 26
1115.10 27
1115.17 27
1115.25 28
1115.33 28
1115.40 29
1115.48 30
1115.56 30
1115.63 29
1115.71 28
1115.79 27
1115.86 25
1115.94 24
1116.02 23
1116.09 23
1116.17 23
1116.24 24
1116.32 25
1116.40 26
1116.47 28
1116.55 29
1116.63 30
1116.70 32
1116.78 32
1116.86 32
1116.93 32
1117.01 31
1117.09 31
1117.16 31
1117.24 31
1117.32 32
1117.39 32
1117.47 33
1117.54 33
1117.62 32
1117.70 30
1117.77 28
1117.85 26
1117.93 24
1118.00 23
1118.08 23
1118.16 23
1118.23 24
1118.31 25
1118.39 25
1118.46 25
1118.54 25
1118.62 25
1118.69 25
1118.77 25
1118.85 25
1118.92 26
1119.00 27
1119.08 29
1119.15 30
1119.23 32
1119.30 33
1119.38 34
1119.46 35
1119.53 36
1119.61 36
1119.69 35
1119.76 35
1119.84 35
1119.92 34
1119.99 34
1120.07 35
1120.15 35
1120.22 36
1120.30 37
1120.38 37
1120.45 38
1120.53 39
1120.61 40
1120.68 40
1120.76 40
1120.84 38
1120.91 36
1120.99 34
1121.07 31
1121.14 28
1121.22 26
1121.30 24
1121.37 23
1121.45 23
1121.53 24
1121.60 24
1121.68 25
1121.76 26
1121.83 28
1121.91 29
1121.99 31
1122.06 33
1122.14 36
1122.22 38
1122.29 40
1122.37 41
1122.45 43
1122.52 43
1122.60 44
1122.68 44
1122.75 44
1122.83 44
1122.91 43
1122.98 43
1123.06 42
1123.14 42
1123.21 41
1123.29 41
1123.37 40
1123.44 40
1123.52 41
1123.60 42
1123.67 43
1123.75 44
1123.83 45
1123.90 45
1123.98 45
1124.06 45
1124.13 44
1124.21 43
1124.29 42
1124.36 41
1124.44 40
1124.52 38
1124.59 37
1124.67 36
1124.75 35
1124.82 34
1124.90 33
1124.98 32
1125.05 31
1125.13 31
1125.21 32
1125.28 33
1125.36 34
1125.44 36
1125.52 37
1125.59 39
1125.67 39
1125.75 39
1125.82 38
1125.90 36
1125.98 34
1126.05 32
1126.13 31
1126.21 31
1126.28 32
1126.36 34
1126.44 36
1126.51 40
1126.59 43
1126.67 45
1126.74 47
1126.82 49
1126.90 50
1126.97 50
1127.05 49
1127.13 48
1127.21 47
1127.28 44
1127.36 42
1127.44 38
1127.51 35
1127.59 31
1127.67 28
1127.74 25
1127.82 23
1127.90 23
1127.97 24
1128.05 26
1128.13 28
1128.20 31
1128.28 33
1128.36 35
1128.43 36
1128.51 35
1128.59 33
1128.67 29
1128.74 25
1128.82 21
1128.90 17
1128.97 14
1129.05 11
1129.13 8
1129.20 6
1129.28 4
1129.36 1
1129.43 0
1129.51 0
1129.59 0
1129.67 0
1129.74 0
1129.82 0
1129.90 0
1129.97 0
1130.05 1
1130.13 2
1130.20 4
1130.28 6
1130.36 8
1130.43 11
1130.51 13
1130.59 15
1130.67 16
1130.74 16
1130.82 15
1130.90 14
1130.97 12
1131.05 10
1131.13 9
1131.20 8
1131.28 9
1131.36 10
1131.43 12
1131.51 13
1131.59 15
1131.67 16
1131.74 16
1131.82 15
1131.90 14
1131.97 12
1132.05 11
1132.13 10
1132.20 10
1132.28 10
1132.36 10
1132.44 10
1132.51 10
1132.59 10
1132.67 9
1132.74 9
1132.82 9
1132.90 8
1132.97 8
1133.05 8
1133.13 7
1133.21 6
1133.28 5
1133.36 4
1133.44 3
1133.51 2
1133.59 2
1133.67 3
1133.75 5
1133.82 7
1133.90 9
1133.98 12
1134.05 15
1134.13 18
1134.21 21
1134.28 24
1134.36 26
1134.44 28
1134.52 29
1134.59 29
1134.67 28
1134.75 28
1134.82 27
1134.90 26
1134.98 25
1135.06 24
1135.13 23
1135.21 21
1135.29 20
1135.36 19
1135.44 18
1135.52 19
1135.60 20
1135.67 22
1135.75 25
1135.83 28
1135.90 31
1135.98 34
1136.06 36
1136.14 37
1136.21 38
1136.29 38
1136.37 37
1136.44 36
1136.52 35
1136.60 34
1136.68 33
1136.75 33
1136.83 33
1136.91 34
1136.98 35
1137.06 36
1137.14 38
1137.22 39
1137.29 40
1137.37 42
1137.45 44
1137.52 46
1137.60 50
1137.68 55
1137.76 60
1137.83 65
1137.91 70
1137.99 75
1138.06 77
1138.14 79
1138.22 80
1138.30 79
1138.37 79
1138.45 78
1138.53 78
1138.61 79
1138.68 81
1138.76 83
1138.84 84
1138.91 85
1138.99 85
1139.07 84
1139.15 82
1139.22 79
1139.30 77
1139.38 74
1139.45 73
1139.53 74
1139.61 76
1139.69 80
1139.76 85
1139.84 91
1139.92 96
1140.00 100
1140.07 102
1140.15 103
1140.23 103
1140.30 102
1140.38 99
1140.46 96
1140.54 92
1140.61 88
1140.69 84
1140.77 81
1140.85 78
1140.92 78
1141.00 78
1141.08 79
1141.15 81
1141.23 82
1141.31 82
1141.39 82
1141.46 81
1141.54 80
1141.62 79
1141.70 78
1141.77 78
1141.85 77
1141.93 77
1142.01 75
1142.08 73
1142.16 71
1142.24 67
1142.31 64
1142.39 60
1142.47 57
1142.55 54
1142.62 51
1142.70 48
1142.78 47
1142.86 45
1142.93 44
1143.01 44
1143.09 44
1143.17 44
1143.24 44
1143.32 44
1143.40 43
1143.48 42
1143.55 40
1143.63 39
1143.71 36
1143.78 34
1143.86 32
1143.94 30
1144.02 30
1144.09 30
1144.17 31
1144.25 33
1144.33 37
1144.40 41
1144.48 45
1144.56 48
1144.64 51
1144.71 54
1144.79 55
1144.87 54
1144.95 53
1145.02 50
1145.10 46
1145.18 41
1145.26 37
1145.33 33
1145.41 30
1145.49 28
1145.57 27
1145.64 27
1145.72 26
1145.80 26
1145.88 26
1145.95 26
1146.03 27
1146.11 28
1146.19 29
1146.26 30
1146.34 31
1146.42 31
1146.50 30
1146.57 28
1146.65 26
1146.73 23
1146.81 20
1146.88 18
1146.96 16
1147.04 15
1147.12 14
1147.19 13
1147.27 13
1147.35 13
1147.43 14
1147.50 14
1147.58 15
1147.66 16
1147.74 17
1147.81 18
1147.89 18
1147.97 18
1148.05 19
1148.12 19
1148.20 20
1148.28 21
1148.36 23
1148.43 24
1148.51 25
1148.59 25
1148.67 24
1148.74 21
1148.82 19
1148.90 15
1148.98 13
1149.05 11
1149.13 9
1149.21 9
1149.29 8
1149.36 8
1149.44 7
1149.52 6
1149.60 4
1149.67 2
1149.75 0
1149.83 0
1149.91 0
1149.99 0
1150.06 0
1150.14 0
1150.22 0
1150.30 0
1150.37 0
1150.45 1
1150.53 5
1150.61 8
1150.68 12
1150.76 15
1150.84 17
1150.92 18
1150.99 19
1151.07 19
1151.15 18
1151.23 18
1151.30 17
1151.38 16
1151.46 15
1151.54 14
1151.62 14
1151.69 15
1151.77 16
1151.85 19
1151.93 22
1152.00 24
1152.08 27
1152.16 29
1152.24 30
1152.31 31
1152.39 32
1152.47 32
1152.55 33
1152.63 33
1152.70 35
1152.78 36
1152.86 38
1152.94 41
1153.01 44
1153.09 47
1153.17 50
1153.25 53
1153.32 56
1153.40 59
1153.48 60
1153.56 62
1153.64 63
1153.71 65
1153.79 67
1153.87 69
1153.95 72
1154.02 74
1154.10 76
1154.18 77
1154.26 76
1154.34 75
1154.41 74
1154.49 73
1154.57 72
1154.65 72
1154.72 72
1154.80 72
1154.88 73
1154.96 73
1155.04 74
1155.11 74
1155.19 74
1155.27 74
1155.35 74
1155.42 73
1155.50 73
1155.58 72
1155.66 72
1155.74 72
1155.81 73
1155.89 75
1155.97 79
1156.05 83
1156.12 88
1156.20 94
1156.28 99
1156.36 104
1156.44 108
1156.51 111
1156.59 113
1156.67 113
1156.75 112
1156.82 110
1156.90 106
1156.98 102
1157.06 98
1157.14 94
1157.21 90
1157.29 88
1157.37 86
1157.45 86
1157.53 86
1157.60 86
1157.68 87
1157.76 87
1157.84 87
1157.91 86
1157.99 84
1158.07 82
1158.15 78
1158.23 74
1158.30 68
1158.38 63
1158.46 57
1158.54 52
1158.62 47
1158.69 44
1158.77 41
1158.85 40
1158.93 39
1159.01 40
1159.08 41
1159.16 43
1159.24 46
1159.32 48
1159.39 49
1159.47 49
1159.55 48
1159.63 46
1159.71 44
1159.78 41
1159.86 38
1159.94 37
1160.02 37
1160.10 37
1160.17 37
1160.25 38
1160.33 38
1160.41 37
1160.49 36
1160.56 34
1160.64 33
1160.72 32
1160.80 32
1160.88 32
1160.95 32
1161.03 33
1161.11 32
1161.19 32
1161.27 30
1161.34 29
1161.42 26
1161.50 24
1161.58 22
1161.66 19
1161.73 17
1161.81 15
1161.89 15
1161.97 15
1162.05 16
1162.12 17
1162.20 19
1162.28 21
1162.36 22
1162.44 21
1162.51 20
1162.59 17
1162.67 14
1162.75 11
1162.83 8
1162.90 7
1162.98 7
1163.06 8
1163.14 9
1163.22 11
1163.29 13
1163.37 15
1163.45 16
1163.53 18
1163.61 19
1163.68 20
1163.76 21
1163.84 21
1163.92 21
1164.00 20
1164.08 18
1164.15 16
1164.23 14
1164.31 11
1164.39 9
1164.47 7
1164.54 5
1164.62 4
1164.70 3
1164.78 2
1164.86 2
1164.93 1
1165.01 0
1165.09 0
1165.17 0
1165.25 0
1165.32 0
1165.40 0
1165.48 0
1165.56 0
1165.64 1
1165.72 2
1165.79 4
1165.87 5
1165.95 5
1166.03 5
1166.11 4
1166.18 4
1166.26 2
1166.34 0
1166.42 0
1166.50 0
1166.58 0
1166.65 0
1166.73 0
1166.81 0
1166.89 0
1166.97 3
1167.04 5
1167.12 7
1167.20 8
1167.28 8
1167.36 7
1167.44 8
1167.51 9
1167.59 11
1167.67 13
1167.75 15
1167.83 18
1167.90 20
1167.98 23
1168.06 25
1168.14 28
1168.22 30
1168.30 32
1168.37 33
1168.45 33
1168.53 32
1168.61 29
1168.69 25
1168.76 20
1168.84 15
1168.92 10
1169.00 6
1169.08 3
1169.16 1
1169.23 0
1169.31 1
1169.39 2
1169.47 3
1169.55 6
1169.63 8
1169.70 11
1169.78 13
1169.86 15
1169.94 17
1170.02 17
1170.10 16
1170.17 14
1170.25 11
1170.33 7
1170.41 3
1170.49 0
1170.56 0
1170.64 0
1170.72 0
1170.80 0
1170.88 0
1170.96 0
1171.03 1
1171.11 4
1171.19 6
1171.27 7
1171.35 7
1171.43 6
1171.50 6
1171.58 7
1171.66 8
1171.74 11
1171.82 15
1171.90 20
1171.97 25
1172.05 31
1172.13 36
1172.21 40
1172.29 44
1172.37 47
1172.44 49
1172.52 50
1172.60 51
1172.68 51
1172.76 51
1172.84 50
1172.92 48
1172.99 46
1173.07 43
1173.15 39
1173.23 36
1173.31 34
1173.39 33
1173.46 35
1173.54 38
1173.62 43
1173.70 48
1173.78 53
1173.86 56
1173.93 58
1174.01 58
1174.09 56
1174.17 53
1174.25 49
1174.33 47
1174.40 46
1174.48 46
1174.56 46
1174.64 45
1174.72 45
1174.80 43
1174.88 41
1174.95 38
1175.03 35
1175.11 32
1175.19 30
1175.27 28
1175.35 27
1175.42 27
1175.50 27
1175.58 27
1175.66 27
1175.74 27
1175.82 26
1175.90 25
1175.97 22
1176.05 19
1176.13 15
1176.21 11
1176.29 8
1176.37 6
1176.44 6
1176.52 8
1176.60 12
1176.68 17
1176.76 22
1176.84 26
1176.92 31
1176.99 34
1177.07 36
1177.15 37
1177.23 38
1177.31 38
1177.39 38
1177.47 37
1177.54 35
1177.62 33
1177.70 31
1177.78 30
1177.86 28
1177.94 27
1178.02 27
1178.09 27
1178.17 27
1178.25 27
1178.33 26
1178.41 26
1178.49 25
1178.57 24
1178.64 23
1178.72 23
1178.80 24
1178.88 24
1178.96 25
1179.04 25
1179.12 25
1179.19 24
1179.27 22
1179.35 20
1179.43 17
1179.51 15
1179.59 13
1179.67 12
1179.74 11
1179.82 11
1179.90 12
1179.98 12
1180.06 11
1180.14 11
1180.22 9
1180.29 9
1180.37 8
1180.45 8
1180.53 8
1180.61 10
1180.69 11
1180.77 12
1180.84 13
1180.92 13
1181.00 13
1181.08 13
1181.16 11
1181.24 10
1181.32 8
1181.40 6
1181.47 4
1181.55 1
1181.63 0
1181.71 0
1181.79 0
1181.87 0
1181.95 0
1182.02 0
1182.10 0
1182.18 0
1182.26 0
1182.34 1
1182.42 3
1182.50 5
1182.58 7
1182.65 9
1182.73 12
1182.81 14
1182.89 16
1182.97 18
1183.05 19
1183.13 21
1183.21 23
1183.28 24
1183.36 25
1183.44 24
1183.52 22
1183.60 19
1183.68 15
1183.76 10
1183.83 6
1183.91 3
1183.99 2
1184.07 2
1184.15 4
1184.23 7
1184.31 10
1184.39 14
1184.47 17
1184.54 20
1184.62 22
1184.70 23
1184.78 24
1184.86 25
1184.94 25
1185.02 25
1185.10 25
1185.17 25
1185.25 26
1185.33 28
1185.41 30
1185.49 34
1185.57 37
1185.65 40
1185.73 43
1185.80 45
1185.88 45
1185.96 44
1186.04 43
1186.12 41
1186.20 38
1186.28 37
1186.36 36
1186.43 36
1186.51 38
1186.59 40
1186.67 44
1186.75 48
1186.83 53
1186.91 57
1186.99 60
1187.07 63
1187.14 64
1187.22 64
1187.30 63
1187.38 61
1187.46 59
1187.54 58
1187.62 57
1187.70 57
1187.78 58
1187.85 59
1187.93 61
1188.01 63
1188.09 65
1188.17 67
1188.25 68
1188.33 69
1188.41 69
1188.49 68
1188.56 67
1188.64 65
1188.72 63
1188.80 62
1188.88 62
1188.96 63
1189.04 65
1189.12 68
1189.20 71
1189.27 73
1189.35 74
1189.43 73
1189.51 70
1189.59 65
1189.67 60
1189.75 56
1189.83 53
1189.91 53
1189.98 54
1190.06 57
1190.14 60
1190.22 62
1190.30 63
1190.38 63
1190.46 61
1190.54 58
1190.62 55
1190.70 52
1190.77 49
1190.85 48
1190.93 47
1191.01 45
1191.09 43
1191.17 40
1191.25 36
1191.33 30
1191.41 25
1191.49 19
1191.56 14
1191.64 11
1191.72 10
1191.80 11
1191.88 12
1191.96 14
1192.04 17
1192.12 19
1192.20 20
1192.28 21
1192.35 21
1192.43 20
1192.51 20
1192.59 19
1192.67 18
1192.75 17
1192.83 17
1192.91 16
1192.99 16
1193.07 17
1193.14 17
1193.22 18
1193.30 19
1193.38 21
1193.46 22
1193.54 23
1193.62 23
1193.70 24
1193.78 24
1193.86 23
1193.94 22
1194.01 21
1194.09 19
1194.17 17
1194.25 15
1194.33 12
1194.41 8
1194.49 6
1194.57 3
1194.65 1
1194.73 0
1194.81 0
1194.88 0
1194.96 1
1195.04 2
1195.12 3
1195.20 5
1195.28 6
1195.36 8
1195.44 9
1195.52 12
1195.60 14
1195.68 17
1195.76 20
1195.83 23
1195.91 25
1195.99 27
1196.07 28
1196.15 27
1196.23 27
1196.31 26
1196.39 25
1196.47 25
1196.55 25
1196.63 26
1196.70 28
1196.78 29
1196.86 29
1196.94 28
1197.02 26
1197.10 24
1197.18 20
1197.26 16
1197.34 12
1197.42 9
1197.50 5
1197.58 2
1197.66 0
1197.73 0
1197.81 0
1197.89 0
1197.97 0
1198.05 0
1198.13 0
1198.21 0
1198.29 2
1198.37 6
1198.45 10
1198.53 12
1198.61 14
1198.68 14
1198.76 14
1198.84 14
1198.92 14
1199.00 15
1199.08 17
1199.16 18
1199.24 19
1199.32 20
1199.40 19
1199.48 17
1199.56 15
1199.64 12
1199.72 11
1199.79 10
1199.87 12
1199.95 14
1200.03 17
1200.11 20
1200.19 23
1200.27 25
1200.35 26
1200.43 27
1200.51 28
1200.59 30
1200.67 33
1200.75 36
1200.83 40
1200.90 44
1200.98 47
1201.06 49
1201.14 49
1201.22 49
1201.30 48
1201.38 46
1201.46 44
1201.54 42
1201.62 40
1201.70 37
1201.78 35
1201.86 33
1201.94 30
1202.02 28
1202.09 26
1202.17 25
1202.25 25
1202.33 26
1202.41 29
1202.49 32
1202.57 35
1202.65 37
1202.73 39
1202.81 39
1202.89 37
1202.97 33
1203.05 29
1203.13 24
1203.21 20
1203.29 16
1203.36 12
1203.44 10
1203.52 8
1203.60 8
1203.68 8
1203.76 10
1203.84 12
1203.92 14
1204.00 16
1204.08 18
1204.16 18
1204.24 18
1204.32 17
1204.40 17
1204.48 17
1204.56 18
1204.63 19
1204.71 22
1204.79 25
1204.87 27
1204.95 29
1205.03 30
1205.11 30
1205.19 30
1205.27 30
1205.35 29
1205.43 29
1205.51 29
1205.59 28
1205.67 28
1205.75 28
1205.83 28
1205.91 28
1205.99 29
1206.07 30
1206.14 30
1206.22 31
1206.30 32
1206.38 33
1206.46 34
1206.54 34
1206.62 33
1206.70 31
1206.78 29
1206.86 26
1206.94 24
1207.02 22
1207.10 21
1207.18 21
1207.26 22
1207.34 22
1207.42 22
1207.50 21
1207.58 21
1207.66 20
1207.73 20
1207.81 21
1207.89 23
1207.97 25
1208.05 26
1208.13 26
1208.21 25
1208.29 22
1208.37 18
1208.45 13
1208.53 9
1208.61 5
1208.69 3
1208.77 2
1208.85 2
1208.93 3
1209.01 4
1209.09 4
1209.17 3
1209.25 1
1209.33 0
1209.41 0
1209.49 0
1209.56 0
1209.64 0
1209.72 0
1209.80 1
1209.88 5
1209.96 8
1210.04 11
1210.12 13
1210.20 14
1210.28 14
1210.36 13
1210.44 11
1210.52 10
1210.60 11
1210.68 12
1210.76 15
1210.84 19
1210.92 23
1211.00 27
1211.08 29
1211.16 29
1211.24 28
1211.32 25
1211.40 22
1211.48 20
1211.56 19
1211.64 20
1211.71 22
1211.79 26
1211.87 29
1211.95 31
1212.03 33
1212.11 33
1212.19 31
1212.27 29
1212.35 27
1212.43 25
1212.51 23
1212.59 21
1212.67 19
1212.75 16
1212.83 14
1212.91 11
1212.99 10
1213.07 11
1213.15 12
1213.23 15
1213.31 18
1213.39 22
1213.47 25
1213.55 27
1213.63 29
1213.71 30
1213.79 29
1213.87 29
1213.95 27
1214.03 25
1214.11 24
1214.19 22
1214.27 22
1214.35 22
1214.42 23
1214.50 24
1214.58 26
1214.66 27
1214.74 27
1214.82 26
1214.90 26
1214.98 25
1215.06 25
1215.14 26
1215.22 27
1215.30 30
1215.38 32
1215.46 34
1215.54 36
1215.62 36
1215.70 35
1215.78 34
1215.86 34
1215.94 34
1216.02 34
1216.10 36
1216.18 39
1216.26 41
1216.34 44
1216.42 45
1216.50 46
1216.58 47
1216.66 46
1216.74 46
1216.82 47
1216.90 50
1216.98 53
1217.06 57
1217.14 60
1217.22 64
1217.30 65
1217.38 66
1217.46 65
1217.54 63
1217.62 61
1217.70 60
1217.78 61
1217.86 61
1217.94 63
1218.02 65
1218.10 66
1218.18 66
1218.26 65
1218.34 63
1218.42 60
1218.50 57
1218.58 54
1218.66 51
1218.74 49
1218.82 49
1218.90 49
1218.98 51
1219.06 52
1219.14 54
1219.21 56
1219.29 56
1219.37 56
1219.45 54
1219.53 51
1219.61 47
1219.69 41
1219.77 36
1219.85 31
1219.93 27
1220.01 23
1220.09 21
1220.17 20
1220.25 19
1220.33 20
1220.41 21
1220.49 22
1220.57 23
1220.65 24
1220.73 24
1220.81 23
1220.89 21
1220.97 18
1221.05 15
1221.13 13
1221.21 11
1221.29 10
1221.37 9
1221.45 8
1221.53 7
1221.61 5
1221.69 2
1221.77 0
1221.85 0
1221.93 0
1222.01 0
1222.09 0
1222.17 0
1222.25 0
1222.33 0
1222.41 2
1222.49 6
1222.57 12
1222.65 17
1222.73 21
1222.81 24
1222.89 26
1222.97 28
1223.05 29
1223.13 30
1223.21 32
1223.29 35
1223.37 38
1223.45 42
1223.53 45
1223.61 48
1223.69 50
1223.77 51
1223.85 53
1223.93 54
1224.01 56
1224.09 59
1224.17 61
1224.25 63
1224.33 65
1224.41 66
1224.49 66
1224.57 67
1224.66 68
1224.74 70
1224.82 72
1224.90 74
1224.98 74
1225.06 72
1225.14 68
1225.22 63
1225.30 57
1225.38 51
1225.46 47
1225.54 45
1225.62 44
1225.70 45
1225.78 46
1225.86 47
1225.94 48
1226.02 49
1226.10 50
1226.18 51
1226.26 52
1226.34 54
1226.42 55
1226.50 55
1226.58 55
1226.66 54
1226.74 52
1226.82 51
1226.90 49
1226.98 49
1227.06 49
1227.14 50
1227.22 52
1227.30 55
1227.38 58
1227.46 61
1227.54 62
1227.62 62
1227.70 59
1227.78 55
1227.86 49
1227.94 42
1228.02 36
1228.10 32
1228.18 29
1228.26 29
1228.34 31
1228.42 35
1228.50 40
1228.58 46
1228.66 51
1228.74 57
1228.82 62
1228.90 68
1228.98 73
1229.06 78
1229.14 83
1229.22 86
1229.30 89
1229.38 90
1229.47 91
1229.55 90
1229.63 90
1229.71 90
1229.79 91
1229.87 94
1229.95 97
1230.03 101
1230.11 106
1230.19 109
1230.27 111
1230.35 110
1230.43 108
1230.51 105
1230.59 102
1230.67 101
1230.75 101
1230.83 104
1230.91 109
1230.99 116
1231.07 123
1231.15 128
1231.23 132
1231.31 134
1231.39 133
1231.47 131
1231.55 127
1231.63 124
1231.71 120
1231.79 118
1231.87 116
1231.95 114
1232.03 114
1232.11 114
1232.20 114
1232.28 114
1232.36 115
1232.44 114
1232.52 113
1232.60 110
1232.68 106
1232.76 101
1232.84 97
1232.92 92
1233.00 89
1233.08 87
1233.16 87
1233.24 87
1233.32 88
1233.40 89
1233.48 89
1233.56 90
1233.64 89
1233.72 88
1233.80 86
1233.88 84
1233.96 82
1234.04 80
1234.12 79
1234.20 78
1234.28 79
1234.37 81
1234.45 83
1234.53 85
1234.61 87
1234.69 88
1234.77 88
1234.85 88
1234.93 87
1235.01 86
1235.09 85
1235.17 85
1235.25 86
1235.33 86
1235.41 86
1235.49 84
1235.57 81
1235.65 78
1235.73 74
1235.81 70
1235.89 68
1235.97 67
1236.05 66
1236.13 65
1236.22 64
1236.30 61
1236.38 56
1236.46 52
1236.54 48
1236.62 46
1236.70 47
1236.78 50
1236.86 54
1236.94 58
1237.02 60
1237.10 61
1237.18 58
1237.26 54
1237.34 49
1237.42 43
1237.50 38
1237.58 35
1237.66 32
1237.74 30
1237.83 29
1237.91 27
1237.99 24
1238.07 21
1238.15 19
1238.23 17
1238.31 16
1238.39 17
1238.47 20
1238.55 24
1238.63 29
1238.71 36
1238.79 42
1238.87 47
1238.95 51
1239.03 53
1239.11 52
1239.19 49
1239.27 44
1239.36 36
1239.44 28
1239.52 19
1239.60 11
1239.68 4
1239.76 0
1239.84 0
1239.92 0
1240.00 0
1240.08 0
1240.16 0
1240.24 0
1240.32 0
1240.40 0
1240.48 2
1240.56 5
1240.64 8
1240.73 12
1240.81 16
1240.89 21
1240.97 27
1241.05 34
1241.13 41
1241.21 48
1241.29 53
1241.37 56
1241.45 57
1241.53 54
1241.61 48
1241.69 42
1241.77 35
1241.85 30
1241.93 28
1242.02 28
1242.10 31
1242.18 34
1242.26 37
1242.34 39
1242.42 39
1242.50 38
1242.58 36
1242.66 35
1242.74 35
1242.82 38
1242.90 43
1242.98 49
1243.06 56
1243.15 62
1243.23 68
1243.31 73
1243.39 76
1243.47 79
1243.55 80
1243.63 81
1243.71 82
1243.79 80
1243.87 78
1243.95 75
1244.03 71
1244.11 66
1244.19 61
1244.28 57
1244.36 54
1244.44 53
1244.52 53
1244.60 54
1244.68 56
1244.76 59
1244.84 61
1244.92 62
1245.00 61
1245.08 59
1245.16 56
1245.24 53
1245.32 50
1245.41 50
1245.49 53
1245.57 59
1245.65 67
1245.73 77
1245.81 85
1245.89 91
1245.97 94
1246.05 92
1246.13 87
1246.21 80
1246.29 73
1246.37 66
1246.46 62
1246.54 60
1246.62 62
1246.70 65
1246.78 70
1246.86 75
1246.94 81
1247.02 85
1247.10 87
1247.18 87
1247.26 85
1247.34 80
1247.43 74
1247.51 67
1247.59 61
1247.67 55
1247.75 50
1247.83 46
1247.91 44
1247.99 43
1248.07 42
1248.15 42
1248.23 43
1248.31 43
1248.40 44
1248.48 44
1248.56 43
1248.64 42
1248.72 40
1248.80 37
1248.88 35
1248.96 33
1249.04 32
1249.12 32
1249.20 33
1249.29 35
1249.37 38
1249.45 40
1249.53 42
1249.61 42
1249.69 43
1249.77 42
1249.85 42
1249.93 41
1250.01 40
1250.09 40
1250.18 40
1250.26 40
1250.34 40
1250.42 40
1250.50 40
1250.58 38
1250.66 35
1250.74 31
1250.82 27
1250.90 21
1250.98 16
1251.07 11
1251.15 7
1251.23 4
1251.31 1
1251.39 0
1251.47 0
1251.55 0
1251.63 0
1251.71 0
1251.79 0
1251.88 0
1251.96 0
1252.04 0
1252.12 3
1252.20 6
1252.28 8
1252.36 11
1252.44 14
1252.52 17
1252.60 22
1252.69 26
1252.77 31
1252.85 35
1252.93 39
1253.01 43
1253.09 45
1253.17 46
1253.25 46
1253.33 46
1253.41 45
1253.50 44
1253.58 41
1253.66 38
1253.74 34
1253.82 29
1253.90 24
1253.98 19
1254.06 16
1254.14 14
1254.22 15
1254.31 17
1254.39 21
1254.47 25
1254.55 29
1254.63 33
1254.71 36
1254.79 37
1254.87 38
1254.95 39
1255.04 39
1255.12 39
1255.20 39
1255.28 40
1255.36 41
1255.44 42
1255.52 45
1255.60 49
1255.68 54
1255.77 61
1255.85 68
1255.93 76
1256.01 83
1256.09 88
1256.17 91
1256.25 92
1256.33 92
1256.41 91
1256.50 91
1256.58 92
1256.66 93
1256.74 95
1256.82 95
1256.90 95
1256.98 92
1257.06 89
1257.14 85
1257.23 80
1257.31 75
1257.39 71
1257.47 66
1257.55 62
1257.63 59
1257.71 56
1257.79 54
1257.87 52
1257.96 52
1258.04 52
1258.12 52
1258.20 53
1258.28 54
1258.36 55
1258.44 56
1258.52 56
1258.61 55
1258.69 54
1258.77 52
1258.85 50
1258.93 48
1259.01 47
1259.09 48
1259.17 49
1259.25 52
1259.34 56
1259.42 61
1259.50 65
1259.58 68
1259.66 70
1259.74 70
1259.82 68
1259.90 66
1259.99 63
1260.07 62
1260.15 60
1260.23 59
1260.31 59
1260.39 59
1260.47 58
1260.55 57
1260.64 56
1260.72 55
1260.80 53
1260.88 52
1260.96 52
1261.04 53
1261.12 55
1261.20 57
1261.29 60
1261.37 62
1261.45 64
1261.53 63
1261.61 61
1261.69 56
1261.77 51
1261.86 45
1261.94 40
1262.02 39
1262.10 41
1262.18 46
1262.26 54
1262.34 62
1262.42 69
1262.51 73
1262.59 74
1262.67 71
1262.75 65
1262.83 57
1262.91 49
1262.99 42
1263.07 36
1263.16 32
1263.24 30
1263.32 28
1263.40 27
1263.48 27
1263.56 28
1263.64 28
1263.73 29
1263.81 28
1263.89 27
1263.97 24
1264.05 19
1264.13 14
1264.21 8
1264.30 3
1264.38 0
1264.46 0
1264.54 0
1264.62 0
1264.70 0
1264.78 0
1264.87 0
1264.95 0
1265.03 0
1265.11 0
1265.19 0
1265.27 3
1265.35 8
1265.43 13
1265.52 18
1265.60 23
1265.68 28
1265.76 32
1265.84 36
1265.92 37
1266.00 38
1266.09 37
1266.17 34
1266.25 30
1266.33 24
1266.41 18
1266.49 11
1266.57 4
1266.66 0
1266.74 0
1266.82 0
1266.90 0
1266.98 0
1267.06 1
1267.15 7
1267.23 14
1267.31 19
1267.39 20
1267.47 19
1267.55 16
1267.63 11
1267.72 7
1267.80 5
1267.88 6
1267.96 11
1268.04 17
1268.12 25
1268.20 32
1268.29 38
1268.37 42
1268.45 45
1268.53 45
1268.61 45
1268.69 45
1268.78 45
1268.86 44
1268.94 43
1269.02 40
1269.10 35
1269.18 29
1269.26 23
1269.35 17
1269.43 13
1269.51 12
1269.59 14
1269.67 20
1269.75 29
1269.84 39
1269.92 50
1270.00 61
1270.08 71
1270.16 80
1270.24 88
1270.32 94
1270.41 100
1270.49 105
1270.57 108
1270.65 110
1270.73 110
1270.81 108
1270.90 105
1270.98 100
1271.06 94
1271.14 89
1271.22 84
1271.30 80
1271.39 78
1271.47 79
1271.55 81
1271.63 84
1271.71 88
1271.79 91
1271.87 94
1271.96 95
1272.04 96
1272.12 98
1272.20 99
1272.28 102
1272.36 104
1272.45 106
1272.53 106
1272.61 104
1272.69 98
1272.77 90
1272.85 81
1272.94 71
1273.02 63
1273.10 57
1273.18 53
1273.26 53
1273.34 54
1273.43 57
1273.51 62
1273.59 67
1273.67 73
1273.75 80
1273.83 86
1273.92 91
1274.00 95
1274.08 98
1274.16 98
1274.24 96
1274.32 93
1274.41 87
1274.49 81
1274.57 76
1274.65 71
1274.73 68
1274.81 68
1274.90 69
1274.98 72
1275.06 74
1275.14 77
1275.22 78
1275.31 77
1275.39 76
1275.47 75
1275.55 74
1275.63 74
1275.71 74
1275.80 75
1275.88 75
1275.96 76
1276.04 76
1276.12 75
1276.20 73
1276.29 70
1276.37 67
1276.45 63
1276.53 59
1276.61 55
1276.69 52
1276.78 51
1276.86 51
1276.94 52
1277.02 55
1277.10 58
1277.19 60
1277.27 60
1277.35 59
1277.43 58
1277.51 56
1277.59 55
1277.68 56
1277.76 58
1277.84 61
1277.92 65
1278.00 67
1278.09 68
1278.17 67
1278.25 65
1278.33 64
1278.41 62
1278.49 62
1278.58 63
1278.66 65
1278.74 66
1278.82 67
1278.90 69
1278.99 70
1279.07 71
1279.15 74
1279.23 79
1279.31 85
1279.39 93
1279.48 102
1279.56 112
1279.64 121
1279.72 130
1279.80 136
1279.89 140
1279.97 141
1280.05 138
1280.13 133
1280.21 125
1280.30 116
1280.38 106
1280.46 97
1280.54 89
1280.62 83
1280.71 79
1280.79 76
1280.87 74
1280.95 71
1281.03 67
1281.11 62
1281.20 55
1281.28 48
1281.36 41
1281.44 33
1281.52 27
1281.61 21
1281.69 17
1281.77 14
1281.85 13
1281.93 14
1282.02 15
1282.10 18
1282.18 19
1282.26 20
1282.34 20
1282.43 18
1282.51 15
1282.59 13
1282.67 12
1282.75 14
1282.84 18
1282.92 25
1283.00 32
1283.08 38
1283.16 42
1283.25 44
1283.33 42
1283.41 39
1283.49 34
1283.57 28
1283.66 21
1283.74 15
1283.82 9
1283.90 3
1283.98 0
1284.07 0
1284.15 0
1284.23 0
1284.31 0
1284.39 0
1284.48 0
1284.56 4
1284.64 12
1284.72 19
1284.80 25
1284.89 30
1284.97 34
1285.05 37
1285.13 40
1285.21 42
1285.30 43
1285.38 43
1285.46 42
1285.54 41
1285.62 39
1285.71 37
1285.79 36
1285.87 34
1285.95 32
1286.03 32
1286.12 32
1286.20 33
1286.28 34
1286.36 36
1286.44 36
1286.53 36
1286.61 33
1286.69 29
1286.77 24
1286.86 19
1286.94 14
1287.02 9
1287.10 6
1287.18 4
1287.27 3
1287.35 2
1287.43 2
1287.51 3
1287.59 5
1287.68 7
1287.76 7
1287.84 7
1287.92 5
1288.01 2
1288.09 0
1288.17 0
1288.25 0
1288.33 0
1288.42 0
1288.50 0
1288.58 0
1288.66 4
1288.74 10
1288.83 15
1288.91 21
1288.99 25
1289.07 28
1289.16 30
1289.24 32
1289.32 33
1289.40 34
1289.48 35
1289.57 37
1289.65 41
1289.73 45
1289.81 50
1289.89 55
1289.98 59
1290.06 61
1290.14 61
1290.22 58
1290.31 52
1290.39 45
1290.47 36
1290.55 29
1290.63 22
1290.72 18
1290.80 17
1290.88 17
1290.96 18
1291.05 18
1291.13 17
1291.21 16
1291.29 13
1291.37 11
1291.46 9
1291.54 8
1291.62 10
1291.70 13
1291.79 17
1291.87 23
1291.95 28
1292.03 33
1292.12 38
1292.20 42
1292.28 44
1292.36 46
1292.44 47
1292.53 48
1292.61 48
1292.69 49
1292.77 51
1292.86 54
1292.94 57
1293.02 60
1293.10 63
1293.18 65
1293.27 66
1293.35 66
1293.43 66
1293.51 64
1293.60 61
1293.68 57
1293.76 52
1293.84 47
1293.93 42
1294.01 39
1294.09 36
1294.17 35
1294.26 34
1294.34 33
1294.42 31
1294.50 28
1294.58 25
1294.67 23
1294.75 21
1294.83 20
1294.91 21
1295.00 22
1295.08 24
1295.16 25
1295.24 25
1295.33 24
1295.41 22
1295.49 20
1295.57 19
1295.66 18
1295.74 18
1295.82 19
1295.90 21
1295.98 24
1296.07 27
1296.15 31
1296.23 34
1296.31 38
1296.40 41
1296.48 44
1296.56 46
1296.64 47
1296.73 48
1296.81 48
1296.89 47
1296.97 45
1297.06 42
1297.14 39
1297.22 35
1297.30 30
1297.39 27
1297.47 24
1297.55 23
1297.63 23
1297.72 23
1297.80 24
1297.88 24
1297.96 24
1298.05 23
1298.13 21
1298.21 19
1298.29 18
1298.38 16
1298.46 15
1298.54 14
1298.62 12
1298.71 10
1298.79 8
1298.87 4
1298.95 0
1299.04 0
1299.12 0
1299.20 0
1299.28 0
1299.36 0
1299.45 0
1299.53 0
1299.61 2
1299.70 5
1299.78 7
1299.86 8
1299.94 9
1300.03 10
1300.11 11
1300.19 13
1300.27 14
1300.36 15
1300.44 15
1300.52 16
1300.60 17
1300.69 19
1300.77 24
1300.85 31
1300.93 40
1301.02 50
1301.10 60
1301.18 70
1301.26 79
1301.35 87
1301.43 95
1301.51 101
1301.59 106
1301.68 110
1301.76 113
1301.84 115
1301.92 117
1302.01 119
1302.09 123
1302.17 128
1302.25 136
1302.34 147
1302.42 160
1302.50 173
1302.58 187
1302.67 199
1302.75 209
1302.83 215
1302.91 217
1303.00 216
1303.08 212
1303.16 209
1303.25 207
1303.33 209
1303.41 215
1303.49 224
1303.58 236
1303.66 249
1303.74 260
1303.82 267
1303.91 270
1303.99 267
1304.07 260
1304.15 250
1304.24 239
1304.32 229
1304.40 221
1304.49 217
1304.57 215
1304.65 215
1304.73 216
1304.82 218
1304.90 219
1304.98 218
1305.06 217
1305.15 214
1305.23 210
1305.31 204
1305.39 196
1305.48 187
1305.56 177
1305.64 166
1305.73 155
1305.81 145
1305.89 135
1305.97 126
1306.06 118
1306.14 111
1306.22 105
1306.30 100
1306.39 96
1306.47 91
1306.55 86
1306.64 81
1306.72 75
1306.80 67
1306.88 59
1306.97 50
1307.05 42
1307.13 36
1307.21 33
1307.30 33
1307.38 36
1307.46 43
1307.55 51
1307.63 61
1307.71 70
1307.79 77
1307.88 81
1307.96 81
1308.04 78
1308.12 71
1308.21 63
1308.29 54
1308.37 46
1308.46 39
1308.54 34
1308.62 32
1308.70 30
1308.79 29
1308.87 28
1308.95 27
1309.04 25
1309.12 24
1309.20 24
1309.28 25
1309.37 27
1309.45 31
1309.53 35
1309.62 40
1309.70 43
1309.78 45
1309.86 45
1309.95 44
1310.03 42
1310.11 39
1310.19 36
1310.28 33
1310.36 30
1310.44 26
1310.53 23
1310.61 18
1310.69 14
1310.77 11
1310.86 9
1310.94 9
1311.02 13
1311.11 18
1311.19 25
1311.27 33
1311.36 39
1311.44 45
1311.52 48
1311.60 49
1311.69 48
1311.77 46
1311.85 43
1311.94 40
1312.02 35
1312.10 31
1312.18 25
1312.27 20
1312.35 15
1312.43 10
1312.52 6
1312.60 4
1312.68 2
1312.76 2
1312.85 2
1312.93 3
1313.01 3
1313.10 4
1313.18 4
1313.26 5
1313.34 5
1313.43 6
1313.51 6
1313.59 6
1313.68 6
1313.76 5
1313.84 4
1313.93 3
1314.01 3
1314.09 3
1314.17 4
1314.26 7
1314.34 9
1314.42 10
1314.51 10
1314.59 8
1314.67 4
1314.76 0
1314.84 0
1314.92 0
1315.00 0
1315.09 0
1315.17 0
1315.25 0
1315.34 2
1315.42 4
1315.50 5
1315.59 5
1315.67 5
1315.75 5
1315.83 7
1315.92 10
1316.00 15
1316.08 22
1316.17 30
1316.25 38
1316.33 46
1316.42 53
1316.50 60
1316.58 65
1316.66 67
1316.75 68
1316.83 67
1316.91 65
1317.00 62
1317.08 59
1317.16 56
1317.25 53
1317.33 50
1317.41 47
1317.50 45
1317.58 45
1317.66 47
1317.74 52
1317.83 60
1317.91 71
1317.99 82
1318.08 91
1318.16 97
1318.24 98
1318.33 95
1318.41 90
1318.49 83
1318.58 76
1318.66 71
1318.74 68
1318.82 66
1318.91 64
1318.99 62
1319.07 59
1319.16 54
1319.24 49
1319.32 44
1319.41 40
1319.49 39
1319.57 40
1319.66 43
1319.74 48
1319.82 53
1319.91 58
1319.99 61
1320.07 63
1320.15 62
1320.24 58
1320.32 53
1320.40 47
1320.49 40
1320.57 33
1320.65 28
1320.74 24
1320.82 23
1320.90 24
1320.99 26
1321.07 27
1321.15 28
1321.24 26
1321.32 23
1321.40 19
1321.49 14
1321.57 10
1321.65 8
1321.74 7
1321.82 8
1321.90 10
1321.99 13
1322.07 14
1322.15 14
1322.23 12
1322.32 9
1322.40 5
1322.48 0
1322.57 0
1322.65 0
1322.73 0
1322.82 0
1322.90 0
1322.98 0
1323.07 0
1323.15 0
1323.23 4
1323.32 11
1323.40 18
1323.48 26
1323.57 34
1323.65 41
1323.73 46
1323.82 51
1323.90 55
1323.98 57
1324.07 58
1324.15 58
1324.23 57
1324.32 54
1324.40 50
1324.48 46
1324.57 43
1324.65 41
1324.73 41
1324.82 44
1324.90 49
1324.98 54
1325.07 59
1325.15 64
1325.23 66
1325.32 66
1325.40 66
1325.48 65
1325.57 66
1325.65 69
1325.73 75
1325.82 84
1325.90 93
1325.98 103
1326.07 111
1326.15 117
1326.23 120
1326.32 120
1326.40 117
1326.48 113
1326.57 109
1326.65 107
1326.73 106
1326.82 107
1326.90 110
1326.98 113
1327.07 116
1327.15 120
1327.23 123
1327.32 127
1327.40 131
1327.48 136
1327.57 142
1327.65 147
1327.73 151
1327.82 152
1327.90 152
1327.98 149
1328.07 145
1328.15 139
1328.23 133
1328.32 127
1328.40 122
1328.48 116
1328.57 111
1328.65 105
1328.73 100
1328.82 96
1328.90 93
1328.98 93
1329.07 95
1329.15 98
1329.23 103
1329.32 107
1329.40 110
1329.49 110
1329.57 108
1329.65 103
1329.74 96
1329.82 90
1329.90 85
1329.99 83
1330.07 84
1330.15 88
1330.24 93
1330.32 99
1330.40 104
1330.49 107
1330.57 106
1330.65 103
1330.74 96
1330.82 87
1330.90 77
1330.99 68
1331.07 59
1331.15 53
1331.24 49
1331.32 49
1331.41 52
1331.49 57
1331.57 64
1331.66 71
1331.74 78
1331.82 84
1331.91 88
1331.99 90
1332.07 89
1332.16 86
1332.24 82
1332.32 76
1332.41 69
1332.49 62
1332.57 55
1332.66 49
1332.74 43
1332.83 37
1332.91 33
1332.99 30
1333.08 29
1333.16 30
1333.24 33
1333.33 38
1333.41 45
1333.49 54
1333.58 64
1333.66 74
1333.74 83
1333.83 90
1333.91 94
1334.00 95
1334.08 93
1334.16 90
1334.25 86
1334.33 82
1334.41 80
1334.50 78
1334.58 78
1334.66 79
1334.75 79
1334.83 79
1334.91 78
1335.00 76
1335.08 74
1335.17 73
1335.25 72
1335.33 73
1335.42 76
1335.50 80
1335.58 84
1335.67 89
1335.75 92
1335.83 93
1335.92 92
1336.00 89
1336.09 84
1336.17 78
1336.25 72
1336.34 68
1336.42 65
1336.50 64
1336.59 64
1336.67 65
1336.76 66
1336.84 65
1336.92 64
1337.01 62
1337.09 58
1337.17 55
1337.26 52
1337.34 50
1337.42 49
1337.51 48
1337.59 48
1337.68 48
1337.76 47
1337.84 47
1337.93 45
1338.01 42
1338.09 38
1338.18 33
1338.26 28
1338.35 23
1338.43 20
1338.51 18
1338.60 19
1338.68 22
1338.76 27
1338.85 32
1338.93 39
1339.02 45
1339.10 50
1339.18 55
1339.27 60
1339.35 64
1339.43 67
1339.52 69
1339.60 70
1339.69 70
1339.77 69
1339.85 68
1339.94 67
1340.02 68
1340.10 70
1340.19 73
1340.27 77
1340.36 83
1340.44 89
1340.52 96
1340.61 103
1340.69 111
1340.77 118
1340.86 123
1340.94 125
1341.03 125
1341.11 123
1341.19 118
1341.28 114
1341.36 109
1341.45 106
1341.53 103
1341.61 101
1341.70 99
1341.78 98
1341.86 97
1341.95 98
1342.03 100
1342.12 104
1342.20 110
1342.28 117
1342.37 123
1342.45 129
1342.54 133
1342.62 133
1342.70 128
1342.79 119
1342.87 105
1342.95 88
1343.04 70
1343.12 53
1343.21 40
1343.29 31
1343.37 26
1343.46 27
1343.54 31
1343.63 38
1343.71 46
1343.79 55
1343.88 64
1343.96 74
1344.05 83
1344.13 93
1344.21 102
1344.30 112
1344.38 120
1344.46 128
1344.55 133
1344.63 137
1344.72 139
1344.80 139
1344.88 138
1344.97 137
1345.05 135
1345.14 135
1345.22 134
1345.30 134
1345.39 134
1345.47 134
1345.56 132
1345.64 129
1345.72 124
1345.81 119
1345.89 115
1345.98 113
1346.06 114
1346.14 118
1346.23 126
1346.31 138
1346.40 152
1346.48 166
1346.56 179
1346.65 190
1346.73 197
1346.82 202
1346.90 203
1346.98 203
1347.07 201
1347.15 199
1347.24 197
1347.32 196
1347.40 196
1347.49 196
1347.57 197
1347.66 199
1347.74 199
1347.82 197
1347.91 194
1347.99 189
1348.08 184
1348.16 177
1348.24 171
1348.33 165
1348.41 160
1348.50 156
1348.58 153
1348.66 150
1348.75 147
1348.83 143
1348.92 137
1349.00 130
1349.08 121
1349.17 112
1349.25 104
1349.34 97
1349.42 94
1349.50 94
1349.59 96
1349.67 100
1349.76 105
1349.84 110
1349.93 113
1350.01 115
1350.09 116
1350.18 115
1350.26 112
1350.35 107
1350.43 101
1350.51 94
1350.60 88
1350.68 84
1350.77 85
1350.85 89
1350.93 97
1351.02 108
1351.10 120
1351.19 131
1351.27 140
1351.36 145
1351.44 147
1351.52 145
1351.61 142
1351.69 137
1351.78 132
1351.86 128
1351.94 125
1352.03 123
1352.11 121
1352.20 119
1352.28 116
1352.37 112
1352.45 107
1352.53 102
1352.62 97
1352.70 95
1352.79 94
1352.87 95
1352.95 97
1353.04 99
1353.12 101
1353.21 101
1353.29 99
1353.38 96
1353.46 91
1353.54 86
1353.63 80
1353.71 76
1353.80 71
1353.88 68
1353.96 65
1354.05 62
1354.13 59
1354.22 56
1354.30 54
1354.39 54
1354.47 55
1354.55 58
1354.64 63
1354.72 69
1354.81 74
1354.89 76
1354.98 76
1355.06 73
1355.14 68
1355.23 60
1355.31 53
1355.40 45
1355.48 40
1355.57 35
1355.65 32
1355.73 29
1355.82 25
1355.90 19
1355.99 12
1356.07 4
1356.16 0
1356.24 0
1356.32 0
1356.41 0
1356.49 0
1356.58 0
1356.66 0
1356.75 0
1356.83 3
1356.91 7
1357.00 11
1357.08 15
1357.17 19
1357.25 24
1357.34 28
1357.42 33
1357.50 37
1357.59 40
1357.67 44
1357.76 47
1357.84 49
1357.93 52
1358.01 54
1358.09 56
1358.18 56
1358.26 55
1358.35 52
1358.43 48
1358.52 44
1358.60 41
1358.68 39
1358.77 39
1358.85 42
1358.94 48
1359.02 56
1359.11 66
1359.19 75
1359.28 84
1359.36 90
1359.44 93
1359.53 94
1359.61 93
1359.70 91
1359.78 90
1359.87 89
1359.95 90
1360.04 93
1360.12 98
1360.20 105
1360.29 112
1360.37 120
1360.46 127
1360.54 132
1360.63 135
1360.71 137
1360.79 137
1360.88 139
1360.96 143
1361.05 150
1361.13 159
1361.22 170
1361.30 181
1361.39 191
1361.47 199
1361.55 204
1361.64 207
1361.72 209
1361.81 211
1361.89 214
1361.98 220
1362.06 227
1362.15 235
1362.23 243
1362.32 251
1362.40 257
1362.48 261
1362.57 263
1362.65 260
1362.74 255
1362.82 247
1362.91 238
1362.99 228
1363.08 220
1363.16 215
1363.24 214
1363.33 218
1363.41 224
1363.50 234
1363.58 244
1363.67 252
1363.75 259
1363.84 263
1363.92 265
1364.01 264
1364.09 262
1364.17 259
1364.26 256
1364.34 253
1364.43 250
1364.51 246
1364.60 242
1364.68 237
1364.77 230
1364.85 223
1364.94 216
1365.02 209
1365.10 204
1365.19 202
1365.27 202
1365.36 203
1365.44 205
1365.53 207
1365.61 206
1365.70 203
1365.78 197
1365.87 188
1365.95 179
1366.03 169
1366.12 161
1366.20 153
1366.29 147
1366.37 142
1366.46 139
1366.54 138
1366.63 137
1366.71 137
1366.80 136
1366.88 134
1366.97 130
1367.05 125
1367.13 119
1367.22 114
1367.30 110
1367.39 107
1367.47 107
1367.56 108
1367.64 111
1367.73 112
1367.81 114
1367.90 115
1367.98 116
1368.07 118
1368.15 122
1368.23 127
1368.32 132
1368.40 136
1368.49 138
1368.57 137
1368.66 134
1368.74 130
1368.83 125
1368.91 122
1369.00 121
1369.08 121
1369.17 122
1369.25 122
1369.34 120
1369.42 117
1369.51 112
1369.59 107
1369.67 103
1369.76 101
1369.84 102
1369.93 105
1370.01 109
1370.10 113
1370.18 116
1370.27 117
1370.35 117
1370.44 114
1370.52 110
1370.61 105
1370.69 100
1370.78 94
1370.86 88
1370.95 81
1371.03 75
1371.11 68
1371.20 63
1371.28 60
1371.37 59
1371.45 60
1371.54 63
1371.62 66
1371.71 69
1371.79 71
1371.88 71
1371.96 72
1372.05 72
1372.13 74
1372.22 77
1372.30 82
1372.39 88
1372.47 94
1372.56 98
1372.64 100
1372.73 99
1372.81 97
1372.90 95
1372.98 93
1373.06 93
1373.15 95
1373.23 100
1373.32 107
1373.40 114
1373.49 121
1373.57 128
1373.66 133
1373.74 136
1373.83 136
1373.91 133
1374.00 129
1374.08 123
1374.17 116
1374.25 109
1374.34 103
1374.42 98
1374.51 95
1374.59 93
1374.68 91
1374.76 90
1374.85 87
1374.93 84
1375.02 80
1375.10 76
1375.19 73
1375.27 72
1375.36 72
1375.44 73
1375.53 76
1375.61 80
1375.70 84
1375.78 89
1375.86 94
1375.95 99
1376.03 103
1376.12 108
1376.20 112
1376.29 116
1376.37 119
1376.46 123
1376.54 126
1376.63 130
1376.71 133
1376.80 135
1376.88 137
1376.97 140
1377.05 142
1377.14 146
1377.22 150
1377.31 156
1377.39 163
1377.48 171
1377.56 180
1377.65 189
1377.73 198
1377.82 207
1377.90 217
1377.99 226
1378.07 236
1378.16 246
1378.24 256
1378.33 266
1378.41 274
1378.50 280
1378.58 284
1378.67 286
1378.75 287
1378.84 286
1378.92 284
1379.01 280
1379.09 276
1379.18 271
1379.26 267
1379.35 263
1379.43 260
1379.52 259
1379.60 260
1379.69 262
1379.77 265
1379.86 267
1379.94 267
1380.03 265
1380.11 262
1380.20 256
1380.28 251
1380.37 246
1380.45 242
1380.54 240
1380.62 239
1380.71 238
1380.79 237
1380.88 236
1380.96 233
1381.05 230
1381.13 224
1381.22 217
1381.30 208
1381.39 198
1381.47 185
1381.56 172
1381.64 159
1381.73 146
1381.81 135
1381.90 126
1381.98 119
1382.07 115
1382.15 115
1382.24 117
1382.32 123
1382.41 131
1382.49 142
1382.58 154
1382.66 167
1382.75 180
1382.84 191
1382.92 199
1383.01 204
1383.09 206
1383.18 204
1383.26 198
1383.35 190
1383.43 181
1383.52 171
1383.60 161
1383.69 152
1383.77 145
1383.86 138
1383.94 132
1384.03 126
1384.11 121
1384.20 115
1384.28 108
1384.37 101
1384.45 94
1384.54 87
1384.62 80
1384.71 74
1384.79 67
1384.88 61
1384.96 54
1385.05 46
1385.13 37
1385.22 26
1385.30 14
1385.39 1
1385.47 0
1385.56 0
1385.65 0
1385.73 0
1385.82 0
1385.90 0
1385.99 0
1386.07 0
1386.16 10
1386.24 21
1386.33 30
1386.41 37
1386.50 41
1386.58 41
1386.67 40
1386.75 37
1386.84 33
1386.92 30
1387.01 28
1387.09 27
1387.18 28
1387.26 29
1387.35 30
1387.43 30
1387.52 29
1387.61 28
1387.69 26
1387.78 25
1387.86 25
1387.95 27
1388.03 31
1388.12 37
1388.20 43
1388.29 48
1388.37 51
1388.46 52
1388.54 50
1388.63 46
1388.71 41
1388.80 36
1388.88 32
1388.97 32
1389.06 34
1389.14 37
1389.23 41
1389.31 45
1389.40 47
1389.48 46
1389.57 45
1389.65 43
1389.74 42
1389.82 43
1389.91 45
1389.99 50
1390.08 56
1390.16 62
1390.25 68
1390.34 73
1390.42 77
1390.51 81
1390.59 86
1390.68 90
1390.76 94
1390.85 98
1390.93 101
1391.02 104
1391.10 105
1391.19 106
1391.27 107
1391.36 107
1391.44 107
1391.53 108
1391.62 110
1391.70 113
1391.79 116
1391.87 120
1391.96 124
1392.04 128
1392.13 132
1392.21 136
1392.30 140
1392.38 144
1392.47 146
1392.55 147
1392.64 145
1392.73 141
1392.81 134
1392.90 125
1392.98 116
1393.07 106
1393.15 99
1393.24 93
1393.32 89
1393.41 87
1393.49 86
1393.58 87
1393.67 88
1393.75 90
1393.84 92
1393.92 94
1394.01 97
1394.09 99
1394.18 103
1394.26 106
1394.35 109
1394.43 112
1394.52 115
1394.61 116
1394.69 116
1394.78 113
1394.86 107
1394.95 98
1395.03 87
1395.12 75
1395.20 63
1395.29 52
1395.37 46
1395.46 43
1395.55 45
1395.63 50
1395.72 57
1395.80 65
1395.89 72
1395.97 76
1396.06 77
1396.14 74
1396.23 67
1396.32 58
1396.40 47
1396.49 37
1396.57 29
1396.66 24
1396.74 22
1396.83 22
1396.91 26
1397.00 30
1397.09 36
1397.17 42
1397.26 48
1397.34 55
1397.43 62
1397.51 69
1397.60 75
1397.68 79
1397.77 81
1397.86 82
1397.94 80
1398.03 76
1398.11 71
1398.20 66
1398.28 61
1398.37 57
1398.45 56
1398.54 56
1398.63 58
1398.71 60
1398.80 60
1398.88 59
1398.97 56
1399.05 51
1399.14 45
1399.22 40
1399.31 38
1399.40 39
1399.48 43
1399.57 48
1399.65 55
1399.74 61
1399.82 67
1399.91 73
1400.00 78
1400.08 83
1400.17 88
1400.25 91
1400.34 93
1400.42 91
1400.51 87
1400.60 78
1400.68 68
1400.77 55
1400.85 43
1400.94 33
1401.02 23
1401.11 16
1401.19 11
1401.28 6
1401.37 3
1401.45 0
1401.54 0
1401.62 0
1401.71 0
1401.79 1
1401.88 4
1401.97 7
1402.05 10
1402.14 12
1402.22 14
1402.31 15
1402.39 16
1402.48 18
1402.57 19
1402.65 21
1402.74 23
1402.82 25
1402.91 27
1402.99 28
1403.08 28
1403.17 28
1403.25 27
1403.34 25
1403.42 22
1403.51 18
1403.59 14
1403.68 8
1403.77 2
1403.85 0
1403.94 0
1404.02 0
1404.11 0
1404.19 0
1404.28 0
1404.37 0
1404.45 1
1404.54 5
1404.62 9
1404.71 11
1404.80 12
1404.88 13
1404.97 13
1405.05 13
1405.14 14
1405.22 16
1405.31 19
1405.40 23
1405.48 28
1405.57 32
1405.65 34
1405.74 35
1405.82 35
1405.91 35
1406.00 35
1406.08 36
1406.17 39
1406.25 44
1406.34 50
1406.43 57
1406.51 64
1406.60 71
1406.68 78
1406.77 84
1406.85 91
1406.94 96
1407.03 102
1407.11 106
1407.20 111
1407.28 115
1407.37 120
1407.46 126
1407.54 134
1407.63 143
1407.71 152
1407.80 160
1407.89 167
1407.97 173
1408.06 175
1408.14 173
1408.23 168
1408.31 160
1408.40 149
1408.49 136
1408.57 122
1408.66 107
1408.74 94
1408.83 83
1408.92 74
1409.00 69
1409.09 67
1409.17 67
1409.26 70
1409.35 75
1409.43 81
1409.52 86
1409.60 92
1409.69 96
1409.78 100
1409.86 101
1409.95 101
1410.03 98
1410.12 94
1410.21 88
1410.29 82
1410.38 77
1410.46 72
1410.55 68
1410.63 65
1410.72 62
1410.81 60
1410.89 59
1410.98 59
1411.06 60
1411.15 63
1411.24 67
1411.32 71
1411.41 75
1411.49 77
1411.58 77
1411.67 74
1411.75 69
1411.84 63
1411.92 57
1412.01 51
1412.10 48
1412.18 47
1412.27 49
1412.35 52
1412.44 58
1412.53 64
1412.61 71
1412.70 77
1412.78 82
1412.87 87
1412.96 89
1413.04 91
1413.13 92
1413.21 93
1413.30 94
1413.39 95
1413.47 95
1413.56 96
1413.65 94
1413.73 91
1413.82 86
1413.90 80
1413.99 74
1414.08 68
1414.16 63
1414.25 59
1414.33 56
1414.42 54
1414.51 53
1414.59 51
1414.68 49
1414.76 46
1414.85 42
1414.94 38
1415.02 34
1415.11 31
1415.19 31
1415.28 33
1415.37 36
1415.45 41
1415.54 45
1415.63 47
1415.71 48
1415.80 45
1415.88 41
1415.97 35
1416.06 30
1416.14 25
1416.23 20
1416.31 16
1416.40 13
1416.49 10
1416.57 7
1416.66 5
1416.74 3
1416.83 2
1416.92 1
1417.00 0
1417.09 0
1417.18 0
1417.26 0
1417.35 0
1417.43 0
1417.52 0
1417.61 0
1417.69 4
1417.78 10
1417.86 14
1417.95 17
1418.04 16
1418.12 13
1418.21 9
1418.30 5
1418.38 2
1418.47 0
1418.55 0
1418.64 0
1418.73 0
1418.81 0
1418.90 1
1418.99 3
1419.07 6
1419.16 12
1419.24 19
1419.33 27
1419.42 37
1419.50 46
1419.59 55
1419.68 63
1419.76 68
1419.85 71
1419.93 71
1420.02 69
1420.11 66
1420.19 62
1420.28 58
1420.37 53
1420.45 49
1420.54 45
1420.62 41
1420.71 37
1420.80 32
1420.88 28
1420.97 25
1421.06 22
1421.14 20
1421.23 19
1421.31 20
1421.40 22
1421.49 25
1421.57 27
1421.66 29
1421.75 30
1421.83 27
1421.92 22
1422.00 15
1422.09 7
1422.18 0
1422.26 0
1422.35 0
1422.44 0
1422.52 0
1422.61 3
1422.70 10
1422.78 16
1422.87 21
1422.95 24
1423.04 27
1423.13 29
1423.21 32
1423.30 37
1423.39 43
1423.47 49
1423.56 54
1423.65 58
1423.73 58
1423.82 55
1423.90 51
1423.99 44
1424.08 38
1424.16 34
1424.25 31
1424.34 32
1424.42 35
1424.51 39
1424.60 45
1424.68 50
1424.77 54
1424.85 55
1424.94 55
1425.03 54
1425.11 52
1425.20 50
1425.29 49
1425.37 50
1425.46 52
1425.55 55
1425.63 59
1425.72 62
1425.80 64
1425.89 65
1425.98 65
1426.06 63
1426.15 62
1426.24 61
1426.32 60
1426.41 60
1426.50 61
1426.58 63
1426.67 67
1426.76 72
1426.84 77
1426.93 82
1427.02 86
1427.10 89
1427.19 91
1427.27 92
1427.36 91
1427.45 90
1427.53 88
1427.62 88
1427.71 88
1427.79 90
1427.88 93
1427.97 96
1428.05 101
1428.14 105
1428.23 108
1428.31 110
1428.40 112
1428.49 111
1428.57 110
1428.66 108
1428.74 104
1428.83 99
1428.92 93
1429.00 85
1429.09 77
1429.18 69
1429.26 62
1429.35 55
1429.44 50
1429.52 46
1429.61 43
1429.70 39
1429.78 34
1429.87 29
1429.96 22
1430.04 16
1430.13 10
1430.22 6
1430.30 3
1430.39 2
1430.48 2
1430.56 3
1430.65 5
1430.74 6
1430.82 6
1430.91 6
1431.00 5
1431.08 3
1431.17 2
1431.25 3
1431.34 4
1431.43 7
1431.51 11
1431.60 16
1431.69 20
1431.77 23
1431.86 24
1431.95 24
1432.03 22
1432.12 18
1432.21 12
1432.29 5
1432.38 0
1432.47 0
1432.55 0
1432.64 0
1432.73 0
1432.81 0
1432.90 0
1432.99 0
1433.07 7
1433.16 18
1433.25 29
1433.33 37
1433.42 44
1433.51 50
1433.59 55
1433.68 62
1433.77 71
1433.85 83
1433.94 98
1434.03 114
1434.11 130
1434.20 144
1434.29 155
1434.37 162
1434.46 166
1434.55 168
1434.63 167
1434.72 166
1434.81 166
1434.89 166
1434.98 167
1435.07 171
1435.15 176
1435.24 183
1435.33 191
1435.41 199
1435.50 206
1435.59 210
1435.67 211
1435.76 208
1435.85 200
1435.93 191
1436.02 179
1436.11 168
1436.19 158
1436.28 151
1436.37 145
1436.46 142
1436.54 141
1436.63 142
1436.72 144
1436.80 145
1436.89 147
1436.98 147
1437.06 146
1437.15 143
1437.24 137
1437.32 130
1437.41 120
1437.50 109
1437.58 97
1437.67 84
1437.76 71
1437.84 60
1437.93 50
1438.02 41
1438.10 34
1438.19 29
1438.28 25
1438.36 22
1438.45 21
1438.54 19
1438.62 19
1438.71 19
1438.80 19
1438.89 20
1438.97 20
1439.06 21
1439.15 22
1439.23 21
1439.32 19
1439.41 15
1439.49 10
1439.58 4
1439.67 0
1439.75 0
1439.84 0
1439.93 0
1440.01 0
1440.10 0
1440.19 5
1440.27 12
1440.36 18
1440.45 22
1440.54 24
1440.62 24
1440.71 23
1440.80 20
1440.88 16
1440.97 14
1441.06 13
1441.14 14
1441.23 18
1441.32 24
1441.40 34
1441.49 45
1441.58 59
1441.66 72
1441.75 83
1441.84 92
1441.93 96
1442.01 94
1442.10 87
1442.19 76
1442.27 62
1442.36 47
1442.45 33
1442.53 21
1442.62 13
1442.71 9
1442.79 8
1442.88 10
1442.97 14
1443.06 20
1443.14 26
1443.23 32
1443.32 38
1443.40 44
1443.49 49
1443.58 54
1443.66 57
1443.75 58
1443.84 58
1443.93 55
1444.01 49
1444.10 40
1444.19 30
1444.27 19
1444.36 10
1444.45 3
1444.53 0
1444.62 0
1444.71 2
1444.79 6
1444.88 9
1444.97 10
1445.06 9
1445.14 7
1445.23 4
1445.32 3
1445.40 3
1445.49 6
1445.58 11
1445.67 17
1445.75 22
1445.84 26
1445.93 28
1446.01 27
1446.10 25
1446.19 21
1446.27 17
1446.36 14
1446.45 10
1446.54 7
1446.62 4
1446.71 0
1446.80 0
1446.88 0
1446.97 0
1447.06 0
1447.14 0
1447.23 0
1447.32 0
1447.41 4
1447.49 15
1447.58 26
1447.67 38
1447.75 48
1447.84 56
1447.93 64
1448.02 71
1448.10 77
1448.19 83
1448.28 88
1448.36 90
1448.45 89
1448.54 84
1448.63 75
1448.71 64
1448.80 51
1448.89 39
1448.97 30
1449.06 24
1449.15 22
1449.24 23
1449.32 24
1449.41 25
1449.50 25
1449.58 23
1449.67 22
1449.76 22
1449.85 26
1449.93 33
1450.02 45
1450.11 59
1450.19 74
1450.28 87
1450.37 98
1450.46 103
1450.54 102
1450.63 95
1450.72 84
1450.80 70
1450.89 56
1450.98 45
1451.07 37
1451.15 33
1451.24 34
1451.33 39
1451.41 44
1451.50 50
1451.59 54
1451.68 56
1451.76 57
1451.85 56
1451.94 54
1452.02 52
1452.11 51
1452.20 52
1452.29 54
1452.37 60
1452.46 69
1452.55 80
1452.64 93
1452.72 105
1452.81 115
1452.90 122
1452.98 124
1453.07 121
1453.16 115
1453.25 107
1453.33 99
1453.42 92
1453.51 89
1453.60 88
1453.68 90
1453.77 94
1453.86 99
1453.94 103
1454.03 106
1454.12 108
1454.21 108
1454.29 109
1454.38 109
1454.47 110
1454.56 111
1454.64 111
1454.73 110
1454.82 107
1454.90 103
1454.99 97
1455.08 91
1455.17 85
1455.25 81
1455.34 78
1455.43 78
1455.52 81
1455.60 84
1455.69 89
1455.78 95
1455.86 100
1455.95 105
1456.04 109
1456.13 113
1456.21 116
1456.30 117
1456.39 117
1456.48 116
1456.56 114
1456.65 112
1456.74 109
1456.83 107
1456.91 106
1457.00 105
1457.09 106
1457.18 108
1457.26 110
1457.35 113
1457.44 116
1457.52 120
1457.61 123
1457.70 127
1457.79 132
1457.87 137
1457.96 143
1458.05 148
1458.14 153
1458.22 157
1458.31 159
1458.40 158
1458.49 156
1458.57 152
1458.66 148
1458.75 147
1458.84 150
1458.92 157
1459.01 170
1459.10 188
1459.19 209
1459.27 230
1459.36 249
1459.45 264
1459.54 274
1459.62 277
1459.71 275
1459.80 268
1459.89 257
1459.97 243
1460.06 227
1460.15 212
1460.23 197
1460.32 183
1460.41 171
1460.50 162
1460.58 155
1460.67 150
1460.76 146
1460.85 142
1460.93 137
1461.02 131
1461.11 124
1461.20 117
1461.28 111
1461.37 107
1461.46 107
1461.55 109
1461.63 113
1461.72 118
1461.81 122
1461.90 124
1461.98 124
1462.07 121
1462.16 118
1462.25 114
1462.33 113
1462.42 115
1462.51 122
1462.60 132
1462.68 144
1462.77 158
1462.86 171
1462.95 183
1463.04 193
1463.12 200
1463.21 205
1463.30 210
1463.39 214
1463.47 218
1463.56 222
1463.65 227
1463.74 232
1463.82 237
1463.91 242
1464.00 247
1464.09 254
1464.17 263
1464.26 274
1464.35 286
1464.44 299
1464.52 312
1464.61 325
1464.70 336
1464.79 345
1464.87 351
1464.96 354
1465.05 354
1465.14 350
1465.22 342
1465.31 330
1465.40 314
1465.49 297
1465.58 280
1465.66 264
1465.75 250
1465.84 240
1465.93 234
1466.01 231
1466.10 230
1466.19 230
1466.28 231
1466.36 233
1466.45 234
1466.54 235
1466.63 234
1466.71 232
1466.80 229
1466.89 223
1466.98 215
1467.07 207
1467.15 198
1467.24 189
1467.33 181
1467.42 174
1467.50 168
1467.59 161
1467.68 154
1467.77 147
1467.85 139
1467.94 132
1468.03 124
1468.12 118
1468.20 114
1468.29 111
1468.38 109
1468.47 109
1468.56 110
1468.64 113
1468.73 117
1468.82 122
1468.91 127
1468.99 133
1469.08 139
1469.17 143
1469.26 146
1469.35 147
1469.43 147
1469.52 145
1469.61 143
1469.70 141
1469.78 138
1469.87 135
1469.96 131
1470.05 126
1470.13 120
1470.22 116
1470.31 112
1470.40 110
1470.49 108
1470.57 107
1470.66 107
1470.75 106
1470.84 104
1470.92 103
1471.01 101
1471.10 100
1471.19 100
1471.28 100
1471.36 101
1471.45 101
1471.54 102
1471.63 102
1471.72 100
1471.80 97
1471.89 92
1471.98 86
1472.07 80
1472.15 73
1472.24 67
1472.33 62
1472.42 57
1472.51 53
1472.59 48
1472.68 43
1472.77 37
1472.86 33
1472.94 30
1473.03 29
1473.12 31
1473.21 35
1473.30 40
1473.38 45
1473.47 51
1473.56 55
1473.65 58
1473.74 61
1473.82 65
1473.91 70
1474.00 78
1474.09 90
1474.17 105
1474.26 125
1474.35 149
1474.44 175
1474.53 201
1474.61 226
1474.70 249
1474.79 267
1474.88 280
1474.97 289
1475.05 293
1475.14 294
1475.23 291
1475.32 285
1475.41 275
1475.49 264
1475.58 250
1475.67 237
1475.76 224
1475.84 213
1475.93 204
1476.02 200
1476.11 198
1476.20 199
1476.28 203
1476.37 207
1476.46 213
1476.55 220
1476.64 226
1476.72 231
1476.81 235
1476.90 236
1476.99 234
1477.08 230
1477.16 224
1477.25 216
1477.34 208
1477.43 201
1477.52 195
1477.60 191
1477.69 190
1477.78 192
1477.87 197
1477.96 206
1478.04 216
1478.13 229
1478.22 242
1478.31 254
1478.40 264
1478.48 270
1478.57 273
1478.66 271
1478.75 264
1478.84 253
1478.92 239
1479.01 223
1479.10 206
1479.19 190
1479.28 173
1479.36 159
1479.45 145
1479.54 132
1479.63 120
1479.72 109
1479.80 98
1479.89 88
1479.98 79
1480.07 70
1480.16 61
1480.24 54
1480.33 48
1480.42 43
1480.51 40
1480.60 39
1480.69 38
1480.77 37
1480.86 35
1480.95 33
1481.04 29
1481.13 25
1481.21 21
1481.30 18
1481.39 16
1481.48 14
1481.57 14
1481.65 14
1481.74 15
1481.83 17
1481.92 19
1482.01 21
1482.09 24
1482.18 26
1482.27 28
1482.36 28
1482.45 27
1482.54 24
1482.62 21
1482.71 18
1482.80 16
1482.89 14
1482.98 14
1483.06 14
1483.15 13
1483.24 11
1483.33 8
1483.42 4
1483.50 0
1483.59 0
1483.68 0
1483.77 0
1483.86 0
1483.95 0
1484.03 0
1484.12 3
1484.21 14
1484.30 27
1484.39 39
1484.47 50
1484.56 59
1484.65 67
1484.74 73
1484.83 78
1484.92 80
1485.00 81
1485.09 81
1485.18 80
1485.27 78
1485.36 75
1485.44 72
1485.53 68
1485.62 64
1485.71 60
1485.80 56
1485.89 54
1485.97 54
1486.06 57
1486.15 63
1486.24 71
1486.33 81
1486.42 91
1486.50 98
1486.59 104
1486.68 107
1486.77 107
1486.86 106
1486.94 104
1487.03 100
1487.12 96
1487.21 90
1487.30 84
1487.39 77
1487.47 71
1487.56 68
1487.65 69
1487.74 74
1487.83 82
1487.92 94
1488.00 108
1488.09 123
1488.18 137
1488.27 150
1488.36 162
1488.45 173
1488.53 183
1488.62 193
1488.71 202
1488.80 209
1488.89 215
1488.98 217
1489.06 215
1489.15 211
1489.24 204
1489.33 196
1489.42 190
1489.51 185
1489.59 184
1489.68 186
1489.77 190
1489.86 195
1489.95 201
1490.04 207
1490.12 213
1490.21 219
1490.30 225
1490.39 230
1490.48 233
1490.57 235
1490.65 235
1490.74 234
1490.83 233
1490.92 231
1491.01 230
1491.10 229
1491.18 227
1491.27 222
1491.36 215
1491.45 206
1491.54 196
1491.63 185
1491.71 177
1491.80 170
1491.89 166
1491.98 164
1492.07 161
1492.16 159
1492.25 154
1492.33 147
1492.42 138
1492.51 127
1492.60 118
1492.69 110
1492.78 105
1492.86 102
1492.95 101
1493.04 102
1493.13 103
1493.22 104
1493.31 105
1493.39 104
1493.48 105
1493.57 105
1493.66 106
1493.75 107
1493.84 108
1493.93 109
1494.01 108
1494.10 106
1494.19 103
1494.28 99
1494.37 94
1494.46 88
1494.55 81
1494.63 75
1494.72 69
1494.81 63
1494.90 59
1494.99 57
1495.08 58
1495.16 61
1495.25 65
1495.34 70
1495.43 75
1495.52 78
1495.61 80
1495.70 79
1495.78 77
1495.87 75
1495.96 73
1496.05 72
1496.14 73
1496.23 75
1496.32 80
1496.40 85
1496.49 90
1496.58 94
1496.67 96
1496.76 96
1496.85 94
1496.94 91
1497.02 88
1497.11 86
1497.20 86
1497.29 86
1497.38 86
1497.47 84
1497.56 80
1497.64 74
1497.73 65
1497.82 56
1497.91 48
1498.00 42
1498.09 40
1498.18 42
1498.26 48
1498.35 55
1498.44 62
1498.53 69
1498.62 74
1498.71 78
1498.80 81
1498.88 85
1498.97 90
1499.06 95
1499.15 101
1499.24 106
1499.33 110
1499.42 111
1499.50 110
1499.59 108
1499.68 105
1499.77 102
1499.86 100
1499.95 97
1500.04 94
1500.12 91
1500.21 87
1500.30 83
1500.39 79
1500.48 76
1500.57 74
1500.66 73
1500.75 71
1500.83 68
1500.92 63
1501.01 57
1501.10 49
1501.19 41
1501.28 33
1501.37 27
1501.45 21
1501.54 17
1501.63 15
1501.72 14
1501.81 15
1501.90 19
1501.99 26
1502.08 34
1502.16 44
1502.25 54
1502.34 63
1502.43 70
1502.52 75
1502.61 80
1502.70 85
1502.79 92
1502.87 101
1502.96 114
1503.05 129
1503.14 144
1503.23 159
1503.32 171
1503.41 180
1503.50 185
1503.58 186
1503.67 183
1503.76 176
1503.85 168
1503.94 158
1504.03 148
1504.12 139
1504.21 133
1504.29 129
1504.38 127
1504.47 129
1504.56 132
1504.65 138
1504.74 145
1504.83 153
1504.92 163
1505.00 172
1505.09 181
1505.18 188
1505.27 192
1505.36 194
1505.45 192
1505.54 189
1505.63 185
1505.72 183
1505.80 182
1505.89 183
1505.98 186
1506.07 190
1506.16 192
1506.25 191
1506.34 188
1506.43 182
1506.51 175
1506.60 168
1506.69 163
1506.78 161
1506.87 164
1506.96 170
1507.05 179
1507.14 191
1507.23 205
1507.31 220
1507.40 236
1507.49 252
1507.58 268
1507.67 282
1507.76 294
1507.85 303
1507.94 311
1508.03 317
1508.11 323
1508.20 330
1508.29 338
1508.38 350
1508.47 364
1508.56 382
1508.65 401
1508.74 421
1508.83 442
1508.91 463
1509.00 483
1509.09 501
1509.18 519
1509.27 534
1509.36 547
1509.45 557
1509.54 564
1509.63 567
1509.71 567
1509.80 563
1509.89 556
1509.98 545
1510.07 533
1510.16 520
1510.25 508
1510.34 496
1510.43 486
1510.52 479
1510.60 474
1510.69 473
1510.78 476
1510.87 483
1510.96 491
1511.05 500
1511.14 507
1511.23 507
1511.32 500
1511.40 483
1511.49 458
1511.58 428
1511.67 396
1511.76 367
1511.85 344
1511.94 327
1512.03 318
1512.12 314
1512.21 314
1512.29 314
1512.38 313
1512.47 310
1512.56 304
1512.65 296
1512.74 285
1512.83 273
1512.92 261
1513.01 250
1513.10 242
1513.19 237
1513.27 237
1513.36 239
1513.45 244
1513.54 250
1513.63 254
1513.72 254
1513.81 250
1513.90 241
1513.99 227
1514.08 209
1514.16 191
1514.25 173
1514.34 159
1514.43 149
1514.52 142
1514.61 138
1514.70 137
1514.79 135
1514.88 134
1514.97 133
1515.06 134
1515.14 138
1515.23 145
1515.32 154
1515.41 165
1515.50 173
1515.59 179
1515.68 179
1515.77 173
1515.86 161
1515.95 147
1516.04 131
1516.12 117
1516.21 106
1516.30 97
1516.39 92
1516.48 90
1516.57 89
1516.66 89
1516.75 89
1516.84 90
1516.93 91
1517.02 94
1517.11 98
1517.19 102
1517.28 106
1517.37 108
1517.46 109
1517.55 110
1517.64 110
1517.73 112
1517.82 117
1517.91 124
1518.00 133
1518.09 142
1518.18 151
1518.26 159
1518.35 163
1518.44 165
1518.53 165
1518.62 162
1518.71 157
1518.80 152
1518.89 146
1518.98 139
1519.07 132
1519.16 125
1519.25 118
1519.33 110
1519.42 101
1519.51 93
1519.60 86
1519.69 80
1519.78 77
1519.87 75
1519.96 75
1520.05 74
1520.14 73
1520.23 69
1520.32 64
1520.41 56
1520.49 48
1520.58 40
1520.67 33
1520.76 29
1520.85 28
1520.94 30
1521.03 34
1521.12 40
1521.21 46
1521.30 53
1521.39 58
1521.48 62
1521.57 65
1521.66 67
1521.74 67
1521.83 65
1521.92 61
1522.01 56
1522.10 51
1522.19 44
1522.28 38
1522.37 33
1522.46 28
1522.55 24
1522.64 18
1522.73 12
1522.82 4
1522.91 0
1522.99 0
1523.08 0
1523.17 0
1523.26 0
1523.35 0
1523.44 0
1523.53 0
1523.62 11
1523.71 21
1523.80 28
1523.89 31
1523.98 31
1524.07 27
1524.16 23
1524.25 19
1524.34 17
1524.42 19
1524.51 25
1524.60 36
1524.69 49
1524.78 65
1524.87 82
1524.96 98
1525.05 113
1525.14 125
1525.23 133
1525.32 139
1525.41 140
1525.50 137
1525.59 131
1525.68 122
1525.77 111
1525.85 100
1525.94 90
1526.03 84
1526.12 83
1526.21 87
1526.30 96
1526.39 108
1526.48 121
1526.57 133
1526.66 142
1526.75 147
1526.84 147
1526.93 144
1527.02 139
1527.11 131
1527.20 123
1527.29 115
1527.38 106
1527.46 98
1527.55 91
1527.64 85
1527.73 81
1527.82 78
1527.91 76
1528.00 73
1528.09 70
1528.18 65
1528.27 59
1528.36 52
1528.45 45
1528.54 40
1528.63 37
1528.72 36
1528.81 38
1528.90 42
1528.99 46
1529.08 49
1529.16 51
1529.25 51
1529.34 49
1529.43 46
1529.52 43
1529.61 40
1529.70 39
1529.79 39
1529.88 40
1529.97 41
1530.06 40
1530.15 39
1530.24 36
1530.33 33
1530.42 32
1530.51 35
1530.60 43
1530.69 56
1530.78 74
1530.87 94
1530.96 114
1531.04 132
1531.13 147
1531.22 157
1531.31 162
1531.40 162
1531.49 158
1531.58 151
1531.67 142
1531.76 132
1531.85 124
1531.94 116
1532.03 111
1532.12 109
1532.21 108
1532.30 109
1532.39 110
1532.48 111
1532.57 111
1532.66 112
1532.75 111
1532.84 111
1532.93 111
1533.02 111
1533.11 111
1533.20 112
1533.28 113
1533.37 115
1533.46 116
1533.55 117
1533.64 119
1533.73 120
1533.82 121
1533.91 122
1534.00 122
1534.09 122
1534.18 122
1534.27 122
1534.36 122
1534.45 122
1534.54 123
1534.63 124
1534.72 125
1534.81 126
1534.90 127
1534.99 127
1535.08 125
1535.17 123
1535.26 122
1535.35 121
1535.44 123
1535.53 126
1535.62 130
1535.71 134
1535.80 137
1535.89 138
1535.97 135
1536.06 131
1536.15 126
1536.24 122
1536.33 119
1536.42 117
1536.51 118
1536.60 118
1536.69 119
1536.78 117
1536.87 114
1536.96 108
1537.05 99
1537.14 90
1537.23 79
1537.32 68
1537.41 58
1537.50 49
1537.59 42
1537.68 39
1537.77 38
1537.86 42
1537.95 51
1538.04 63
1538.13 78
1538.22 94
1538.31 108
1538.40 119
1538.49 126
1538.58 128
1538.67 127
1538.76 124
1538.85 121
1538.94 118
1539.03 118
1539.12 119
1539.21 121
1539.30 124
1539.39 129
1539.48 134
1539.57 141
1539.65 151
1539.74 161
1539.83 171
1539.92 179
1540.01 183
1540.10 182
1540.19 175
1540.28 164
1540.37 151
1540.46 137
1540.55 127
1540.64 121
1540.73 120
1540.82 124
1540.91 131
1541.00 140
1541.09 147
1541.18 153
1541.27 154
1541.36 152
1541.45 147
1541.54 141
1541.63 136
1541.72 133
1541.81 136
1541.90 144
1541.99 157
1542.08 175
1542.17 195
1542.26 214
1542.35 231
1542.44 242
1542.53 246
1542.62 245
1542.71 239
1542.80 231
1542.89 224
1542.98 218
1543.07 216
1543.16 217
1543.25 220
1543.34 224
1543.43 228
1543.52 233
1543.61 239
1543.70 246
1543.79 255
1543.88 267
1543.97 282
1544.06 300
1544.15 320
1544.24 340
1544.33 358
1544.42 375
1544.51 387
1544.60 394
1544.69 394
1544.78 388
1544.87 379
1544.96 368
1545.05 357
1545.14 350
1545.23 347
1545.32 350
1545.41 356
1545.50 365
1545.59 373
1545.68 379
1545.77 381
1545.86 378
1545.95 373
1546.04 364
1546.13 354
1546.22 343
1546.31 334
1546.40 326
1546.49 322
1546.58 320
1546.67 321
1546.76 323
1546.85 325
1546.94 325
1547.03 322
1547.12 316
1547.21 307
1547.30 298
1547.39 288
1547.48 280
1547.57 276
1547.66 275
1547.75 276
1547.84 278
1547.93 279
1548.02 278
1548.11 275
1548.20 269
1548.29 260
1548.38 249
1548.47 239
1548.56 230
1548.65 223
1548.74 218
1548.83 215
1548.92 214
1549.01 212
1549.10 209
1549.19 204
1549.28 196
1549.37 185
1549.46 173
1549.55 159
1549.64 147
1549.73 135
1549.82 126
1549.91 118
1550.00 111
1550.09 104
1550.18 97
1550.27 88
1550.36 80
1550.45 70
1550.54 61
1550.63 53
1550.72 47
1550.81 43
1550.90 42
1550.99 41
1551.08 42
1551.17 42
1551.26 41
1551.35 38
1551.44 32
1551.53 26
1551.62 18
1551.71 10
1551.80 4
1551.89 0
1551.98 0
1552.07 1
1552.16 6
1552.25 15
1552.34 25
1552.43 36
1552.52 47
1552.62 56
1552.71 62
1552.80 64
1552.89 65
1552.98 63
1553.07 61
1553.16 60
1553.25 60
1553.34 60
1553.43 59
1553.52 55
1553.61 49
1553.70 40
1553.79 29
1553.88 17
1553.97 7
1554.06 0
1554.15 0
1554.24 0
1554.33 0
1554.42 1
1554.51 3
1554.60 3
1554.69 2
1554.78 0
1554.87 0
1554.96 0
1555.05 0
1555.14 0
1555.23 2
1555.32 7
1555.41 14
1555.50 21
1555.59 28
1555.68 34
1555.77 38
1555.86 41
1555.95 41
1556.04 38
1556.13 35
1556.22 31
1556.32 29
1556.41 31
1556.50 36
1556.59 44
1556.68 54
1556.77 64
1556.86 71
1556.95 74
1557.04 71
1557.13 64
1557.22 54
1557.31 43
1557.40 35
1557.49 30
1557.58 29
1557.67 32
1557.76 39
1557.85 47
1557.94 55
1558.03 63
1558.12 70
1558.21 74
1558.30 76
1558.39 75
1558.48 72
1558.57 67
1558.66 61
1558.75 56
1558.84 51
1558.93 47
1559.03 44
1559.12 42
1559.21 40
1559.30 38
1559.39 37
1559.48 36
1559.57 37
1559.66 39
1559.75 44
1559.84 49
1559.93 55
1560.02 61
1560.11 67
1560.20 73
1560.29 79
1560.38 84
1560.47 89
1560.56 93
1560.65 94
1560.74 91
1560.83 86
1560.92 77
1561.01 68
1561.10 58
1561.20 50
1561.29 44
1561.38 41
1561.47 40
1561.56 41
1561.65 43
1561.74 47
1561.83 51
1561.92 55
1562.01 57
1562.10 59
1562.19 58
1562.28 56
1562.37 53
1562.46 49
1562.55 46
1562.64 44
1562.73 45
1562.82 48
1562.91 53
1563.00 58
1563.09 64
1563.19 68
1563.28 70
1563.37 69
1563.46 67
1563.55 64
1563.64 61
1563.73 59
1563.82 58
1563.91 57
1564.00 56
1564.09 55
1564.18 54
1564.27 51
1564.36 48
1564.45 46
1564.54 44
1564.63 44
1564.72 46
1564.81 51
1564.91 58
1565.00 67
1565.09 76
1565.18 85
1565.27 94
1565.36 102
1565.45 111
1565.54 121
1565.63 133
1565.72 147
1565.81 162
1565.90 178
1565.99 193
1566.08 209
1566.17 224
1566.26 240
1566.35 256
1566.45 271
1566.54 286
1566.63 298
1566.72 306
1566.81 311
1566.90 312
1566.99 311
1567.08 308
1567.17 308
1567.26 311
1567.35 318
1567.44 329
1567.53 345
1567.62 364
1567.71 386
1567.80 410
1567.89 436
1567.99 462
1568.08 489
1568.17 515
1568.26 540
1568.35 563
1568.44 584
1568.53 602
1568.62 620
1568.71 639
1568.80 661
1568.89 688
1568.98 722
1569.07 763
1569.16 808
1569.25 855
1569.35 902
1569.44 944
1569.53 981
1569.62 1012
1569.71 1039
1569.80 1063
1569.89 1086
1569.98 1109
1570.07 1133
1570.16 1160
1570.25 1189
1570.34 1220
1570.43 1254
1570.52 1290
1570.62 1328
1570.71 1367
1570.80 1405
1570.89 1439
1570.98 1469
1571.07 1494
1571.16 1513
1571.25 1526
1571.34 1535
1571.43 1541
1571.52 1543
1571.61 1543
1571.70 1541
1571.79 1536
1571.89 1529
1571.98 1521
1572.07 1512
1572.16 1504
1572.25 1497
1572.34 1494
1572.43 1495
1572.52 1499
1572.61 1506
1572.70 1513
1572.79 1519
1572.88 1521
1572.97 1517
1573.07 1507
1573.16 1491
1573.25 1473
1573.34 1452
1573.43 1430
1573.52 1410
1573.61 1391
1573.70 1374
1573.79 1359
1573.88 1346
1573.97 1334
1574.06 1323
1574.15 1312
1574.25 1300
1574.34 1288
1574.43 1274
1574.52 1258
1574.61 1241
1574.70 1222
1574.79 1200
1574.88 1175
1574.97 1147
1575.06 1115
1575.15 1080
1575.24 1043
1575.34 1003
1575.43 964
1575.52 928
1575.61 895
1575.70 868
1575.79 847
1575.88 830
1575.97 817
1576.06 806
1576.15 793
1576.24 777
1576.34 755
1576.43 729
1576.52 699
1576.61 666
1576.70 634
1576.79 603
1576.88 576
1576.97 554
1577.06 535
1577.15 520
1577.24 508
1577.34 497
1577.43 488
1577.52 479
1577.61 472
1577.70 466
1577.79 461
1577.88 456
1577.97 451
1578.06 445
1578.15 437
1578.24 428
1578.34 417
1578.43 404
1578.52 391
1578.61 378
1578.70 364
1578.79 351
1578.88 337
1578.97 322
1579.06 308
1579.15 295
1579.24 283
1579.34 275
1579.43 269
1579.52 265
1579.61 264
1579.70 263
1579.79 260
1579.88 256
1579.97 250
1580.06 241
1580.15 231
1580.25 221
1580.34 211
1580.43 201
1580.52 193
1580.61 185
1580.70 176
1580.79 167
1580.88 157
1580.97 146
1581.06 134
1581.16 122
1581.25 111
1581.34 100
1581.43 92
1581.52 85
1581.61 79
1581.70 76
1581.79 75
1581.88 75
1581.97 77
1582.07 79
1582.16 81
1582.25 82
1582.34 82
1582.43 80
1582.52 76
1582.61 71
1582.70 64
1582.79 57
1582.89 50
1582.98 45
1583.07 41
1583.16 39
1583.25 39
1583.34 40
1583.43 42
1583.52 44
1583.61 46
1583.70 48
1583.80 49
1583.89 50
1583.98 51
1584.07 52
1584.16 54
1584.25 57
1584.34 60
1584.43 63
1584.52 65
1584.62 64
1584.71 61
1584.80 54
1584.89 46
1584.98 36
1585.07 26
1585.16 17
1585.25 9
1585.35 2
1585.44 0
1585.53 0
1585.62 0
1585.71 0
1585.80 0
1585.89 0
1585.98 0
1586.07 0
1586.17 3
1586.26 13
1586.35 23
1586.44 32
1586.53 39
1586.62 46
1586.71 53
1586.80 61
1586.89 70
1586.99 80
1587.08 91
1587.17 101
1587.26 110
1587.35 116
1587.44 119
1587.53 119
1587.62 116
1587.72 111
1587.81 103
1587.90 95
1587.99 86
1588.08 78
1588.17 71
1588.26 67
1588.35 67
1588.45 70
1588.54 77
1588.63 88
1588.72 102
1588.81 117
1588.90 132
1588.99 145
1589.08 154
1589.18 160
1589.27 161
1589.36 160
1589.45 158
1589.54 156
1589.63 154
1589.72 155
1589.81 158
1589.91 160
1590.00 162
1590.09 163
1590.18 161
1590.27 157
1590.36 153
1590.45 150
1590.54 149
1590.64 150
1590.73 154
1590.82 158
1590.91 162
1591.00 162
1591.09 159
1591.18 152
1591.27 142
1591.37 130
1591.46 117
1591.55 106
1591.64 97
1591.73 93
1591.82 93
1591.91 98
1592.01 107
1592.10 121
1592.19 138
1592.28 155
1592.37 172
1592.46 187
1592.55 199
1592.64 208
1592.74 214
1592.83 218
1592.92 219
1593.01 218
1593.10 215
1593.19 210
1593.28 204
1593.38 198
1593.47 191
1593.56 185
1593.65 179
1593.74 172
1593.83 164
1593.92 156
1594.01 148
1594.11 140
1594.20 135
1594.29 134
1594.38 137
1594.47 144
1594.56 154
1594.65 165
1594.75 176
1594.84 187
1594.93 197
1595.02 206
1595.11 213
1595.20 219
1595.29 224
1595.39 226
1595.48 225
1595.57 221
1595.66 214
1595.75 204
1595.84 193
1595.93 182
1596.03 172
1596.12 163
1596.21 157
1596.30 153
1596.39 151
1596.48 151
1596.57 153
1596.67 155
1596.76 157
1596.85 160
1596.94 162
1597.03 164
1597.12 165
1597.22 167
1597.31 167
1597.40 167
1597.49 165
1597.58 162
1597.67 157
1597.76 151
1597.86 144
1597.95 135
1598.04 125
1598.13 115
1598.22 104
1598.31 93
1598.40 85
1598.50 79
1598.59 76
1598.68 77
1598.77 83
1598.86 91
1598.95 100
1599.05 109
1599.14 116
1599.23 121
1599.32 123
1599.41 123
1599.50 121
1599.59 119
1599.69 118
1599.78 117
1599.87 116
1599.96 115
1600.05 112
1600.14 108
1600.24 102
1600.33 95
1600.42 88
1600.51 81
1600.60 75
1600.69 71
1600.78 68
1600.88 68
1600.97 70
1601.06 76
1601.15 86
1601.24 99
1601.33 114
1601.43 130
1601.52 145
1601.61 158
1601.70 169
1601.79 178
1601.88 185
1601.98 192
1602.07 198
1602.16 203
1602.25 207
1602.34 207
1602.43 204
1602.53 194
1602.62 179
1602.71 160
1602.80 138
1602.89 116
1602.98 96
1603.08 81
1603.17 72
1603.26 68
1603.35 67
1603.44 70
1603.53 75
1603.63 80
1603.72 85
1603.81 90
1603.90 95
1603.99 100
1604.08 106
1604.18 110
1604.27 113
1604.36 113
1604.45 110
1604.54 103
1604.63 93
1604.73 81
1604.82 67
1604.91 54
1605.00 44
1605.09 37
1605.18 34
1605.28 34
1605.37 37
1605.46 42
1605.55 48
1605.64 53
1605.73 57
1605.83 61
1605.92 64
1606.01 68
1606.10 72
1606.19 79
1606.28 87
1606.38 98
1606.47 111
1606.56 124
1606.65 137
1606.74 147
1606.83 155
1606.93 159
1607.02 159
1607.11 157
1607.20 153
1607.29 149
1607.39 146
1607.48 144
1607.57 141
1607.66 139
1607.75 135
1607.84 131
1607.94 125
1608.03 119
1608.12 115
1608.21 113
1608.30 114
1608.40 118
1608.49 124
1608.58 131
1608.67 137
1608.76 142
1608.85 146
1608.95 148
1609.04 150
1609.13 153
1609.22 157
1609.31 163
1609.40 171
1609.50 180
1609.59 188
1609.68 195
1609.77 200
1609.86 203
1609.96 202
1610.05 198
1610.14 192
1610.23 184
1610.32 176
1610.42 169
1610.51 162
1610.60 156
1610.69 152
1610.78 149
1610.87 145
1610.97 143
1611.06 140
1611.15 139
1611.24 140
1611.33 144
1611.43 149
1611.52 157
1611.61 165
1611.70 172
1611.79 178
1611.89 180
1611.98 180
1612.07 178
1612.16 173
1612.25 167
1612.34 160
1612.44 151
1612.53 141
1612.62 129
1612.71 117
1612.80 104
1612.90 93
1612.99 85
1613.08 80
1613.17 80
1613.26 84
1613.36 93
1613.45 104
1613.54 117
1613.63 131
1613.72 144
1613.82 156
1613.91 166
1614.00 172
1614.09 175
1614.18 174
1614.28 170
1614.37 163
1614.46 155
1614.55 147
1614.64 138
1614.74 131
1614.83 124
1614.92 118
1615.01 112
1615.10 107
1615.20 103
1615.29 99
1615.38 97
1615.47 94
1615.56 92
1615.66 89
1615.75 86
1615.84 82
1615.93 79
1616.02 78
1616.12 78
1616.21 80
1616.30 85
1616.39 92
1616.48 100
1616.58 109
1616.67 118
1616.76 129
1616.85 139
1616.94 150
1617.04 161
1617.13 170
1617.22 177
1617.31 182
1617.40 184
1617.50 183
1617.59 180
1617.68 177
1617.77 172
1617.86 167
1617.96 161
1618.05 154
1618.14 145
1618.23 135
1618.32 123
1618.42 109
1618.51 95
1618.60 81
1618.69 68
1618.79 57
1618.88 49
1618.97 45
1619.06 45
1619.15 49
1619.25 55
1619.34 64
1619.43 74
1619.52 84
1619.61 94
1619.71 104
1619.80 112
1619.89 120
1619.98 127
1620.07 132
1620.17 137
1620.26 141
1620.35 145
1620.44 149
1620.54 153
1620.63 156
1620.72 157
1620.81 157
1620.90 155
1621.00 152
1621.09 149
1621.18 147
1621.27 147
1621.36 148
1621.46 151
1621.55 153
1621.64 155
1621.73 156
1621.83 157
1621.92 157
1622.01 157
1622.10 157
1622.19 157
1622.29 156
1622.38 152
1622.47 144
1622.56 132
1622.66 117
1622.75 99
1622.84 81
1622.93 65
1623.02 54
1623.12 49
1623.21 51
1623.30 58
1623.39 68
1623.49 81
1623.58 92
1623.67 100
1623.76 103
1623.85 100
1623.95 91
1624.04 77
1624.13 60
1624.22 40
1624.32 20
1624.41 2
1624.50 0
1624.59 0
1624.68 0
1624.78 0
1624.87 0
1624.96 0
1625.05 0
1625.15 9
1625.24 15
1625.33 18
1625.42 19
1625.51 18
1625.61 18
1625.70 20
1625.79 26
1625.88 36
1625.98 50
1626.07 67
1626.16 87
1626.25 108
1626.35 126
1626.44 141
1626.53 151
1626.62 156
1626.71 157
1626.81 155
1626.90 152
1626.99 150
1627.08 149
1627.18 148
1627.27 148
1627.36 145
1627.45 139
1627.55 130
1627.64 117
1627.73 102
1627.82 87
1627.92 72
1628.01 60
1628.10 52
1628.19 47
1628.28 45
1628.38 46
1628.47 49
1628.56 53
1628.65 58
1628.75 64
1628.84 70
1628.93 77
1629.02 85
1629.12 93
1629.21 100
1629.30 108
1629.39 113
1629.49 116
1629.58 117
1629.67 116
1629.76 113
1629.86 110
1629.95 107
1630.04 106
1630.13 106
1630.23 108
1630.32 110
1630.41 112
1630.50 113
1630.59 112
1630.69 108
1630.78 102
1630.87 94
1630.96 85
1631.06 74
1631.15 63
1631.24 53
1631.33 43
1631.43 33
1631.52 26
1631.61 19
1631.70 15
1631.80 14
1631.89 15
1631.98 19
1632.07 25
1632.17 33
1632.26 40
1632.35 48
1632.44 54
1632.54 59
1632.63 64
1632.72 67
1632.81 69
1632.91 70
1633.00 69
1633.09 66
1633.18 62
1633.28 56
1633.37 50
1633.46 44
1633.55 39
1633.65 37
1633.74 38
1633.83 42
1633.92 49
1634.02 58
1634.11 67
1634.20 77
1634.29 87
1634.39 97
1634.48 108
1634.57 121
1634.66 134
1634.76 146
1634.85 156
1634.94 161
1635.03 161
1635.13 155
1635.22 145
1635.31 131
1635.40 116
1635.50 103
1635.59 93
1635.68 86
1635.77 82
1635.87 79
1635.96 79
1636.05 79
1636.15 81
1636.24 85
1636.33 92
1636.42 102
1636.52 114
1636.61 127
1636.70 139
1636.79 148
1636.89 153
1636.98 154
1637.07 149
1637.16 140
1637.26 127
1637.35 111
1637.44 94
1637.53 76
1637.63 59
1637.72 45
1637.81 33
1637.90 25
1638.00 21
1638.09 20
1638.18 22
1638.28 24
1638.37 26
1638.46 26
1638.55 25
1638.65 23
1638.74 20
1638.83 18
1638.92 18
1639.02 22
1639.11 29
1639.20 39
1639.29 49
1639.39 58
1639.48 64
1639.57 66
1639.67 64
1639.76 59
1639.85 54
1639.94 48
1640.04 45
1640.13 45
1640.22 46
1640.31 48
1640.41 49
1640.50 48
1640.59 45
1640.69 39
1640.78 32
1640.87 24
1640.96 17
1641.06 11
1641.15 7
1641.24 5
1641.33 3
1641.43 1
1641.52 0
1641.61 0
1641.71 0
1641.80 0
1641.89 0
1641.98 0
1642.08 0
1642.17 0
1642.26 0
1642.35 4
1642.45 11
1642.54 21
1642.63 34
1642.73 50
1642.82 68
1642.91 85
1643.00 101
1643.10 113
1643.19 120
1643.28 125
1643.38 127
1643.47 129
1643.56 132
1643.65 136
1643.75 143
1643.84 151
1643.93 159
1644.02 168
1644.12 177
1644.21 184
1644.30 192
1644.40 199
1644.49 205
1644.58 209
1644.67 213
1644.77 214
1644.86 214
1644.95 211
1645.05 206
1645.14 199
1645.23 191
1645.32 184
1645.42 177
1645.51 172
1645.60 170
1645.70 171
1645.79 174
1645.88 180
1645.97 186
1646.07 191
1646.16 194
1646.25 193
1646.35 190
1646.44 184
1646.53 176
1646.62 167
1646.72 157
1646.81 147
1646.90 136
1647.00 124
1647.09 111
1647.18 96
1647.27 80
1647.37 65
1647.46 50
1647.55 39
1647.65 32
1647.74 29
1647.83 31
1647.93 37
1648.02 46
1648.11 56
1648.20 65
1648.30 70
1648.39 73
1648.48 72
1648.58 69
1648.67 66
1648.76 65
1648.85 69
1648.95 77
1649.04 89
1649.13 104
1649.23 119
1649.32 130
1649.41 137
1649.51 139
1649.60 137
1649.69 132
1649.78 127
1649.88 123
1649.97 120
1650.06 118
1650.16 116
1650.25 114
1650.34 111
1650.43 106
1650.53 102
1650.62 98
1650.71 95
1650.81 91
1650.90 87
1650.99 82
1651.09 75
1651.18 67
1651.27 57
1651.37 46
1651.46 36
1651.55 28
1651.64 21
1651.74 16
1651.83 13
1651.92 12
1652.02 12
1652.11 13
1652.20 14
1652.30 16
1652.39 19
1652.48 22
1652.57 25
1652.67 27
1652.76 28
1652.85 29
1652.95 29
1653.04 28
1653.13 26
1653.23 23
1653.32 19
1653.41 13
1653.51 7
1653.60 0
1653.69 0
1653.78 0
1653.88 0
1653.97 0
1654.06 3
1654.16 10
1654.25 18
1654.34 24
1654.44 27
1654.53 28
1654.62 26
1654.72 23
1654.81 19
1654.90 16
1654.99 14
1655.09 14
1655.18 15
1655.27 18
1655.37 20
1655.46 21
1655.55 21
1655.65 18
1655.74 13
1655.83 7
1655.93 0
1656.02 0
1656.11 0
1656.21 0
1656.30 0
1656.39 0
1656.49 0
1656.58 0
1656.67 0
1656.76 2
1656.86 5
1656.95 10
1657.04 18
1657.14 27
1657.23 38
1657.32 48
1657.42 58
1657.51 67
1657.60 75
1657.70 83
1657.79 93
1657.88 105
1657.98 119
1658.07 135
1658.16 150
1658.26 163
1658.35 170
1658.44 171
1658.54 166
1658.63 154
1658.72 139
1658.81 124
1658.91 110
1659.00 101
1659.09 95
1659.19 94
1659.28 93
1659.37 93
1659.47 91
1659.56 87
1659.65 82
1659.75 78
1659.84 76
1659.93 76
1660.03 79
1660.12 84
1660.21 89
1660.31 93
1660.40 98
1660.49 104
1660.59 111
1660.68 120
1660.77 131
1660.87 143
1660.96 154
1661.05 164
1661.15 170
1661.24 173
1661.33 173
1661.43 170
1661.52 166
1661.61 160
1661.71 154
1661.80 148
1661.89 144
1661.99 140
1662.08 138
1662.17 137
1662.27 136
1662.36 135
1662.45 133
1662.55 130
1662.64 125
1662.73 119
1662.83 113
1662.92 108
1663.01 104
1663.11 103
1663.20 103
1663.29 103
1663.39 102
1663.48 100
1663.57 97
1663.67 93
1663.76 88
1663.85 85
1663.95 83
1664.04 83
1664.13 86
1664.23 91
1664.32 97
1664.41 105
1664.51 113
1664.60 122
1664.69 129
1664.79 135
1664.88 138
1664.97 138
1665.07 135
1665.16 129
1665.25 122
1665.35 115
1665.44 110
1665.53 107
1665.63 108
1665.72 112
1665.81 118
1665.91 125
1666.00 131
1666.09 135
1666.19 136
1666.28 133
1666.38 127
1666.47 119
1666.56 111
1666.66 103
1666.75 96
1666.84 91
1666.94 86
1667.03 82
1667.12 77
1667.22 71
1667.31 64
1667.40 58
1667.50 53
1667.59 50
1667.68 50
1667.78 51
1667.87 53
1667.96 55
1668.06 57
1668.15 58
1668.24 58
1668.34 57
1668.43 55
1668.52 52
1668.62 47
1668.71 39
1668.81 30
1668.90 20
1668.99 12
1669.09 5
1669.18 3
1669.27 7
1669.37 16
1669.46 30
1669.55 48
1669.65 68
1669.74 88
1669.83 105
1669.93 119
1670.02 128
1670.11 133
1670.21 134
1670.30 133
1670.40 130
1670.49 125
1670.58 117
1670.68 108
1670.77 96
1670.86 83
1670.96 69
1671.05 56
1671.14 45
1671.24 35
1671.33 29
1671.42 25
1671.52 24
1671.61 26
1671.71 30
1671.80 37
1671.89 46
1671.99 57
1672.08 66
1672.17 74
1672.27 79
1672.36 82
1672.45 81
1672.55 79
1672.64 75
1672.74 71
1672.83 66
1672.92 62
1673.02 58
1673.11 53
1673.20 49
1673.30 45
1673.39 41
1673.48 38
1673.58 36
1673.67 33
1673.77 32
1673.86 30
1673.95 30
1674.05 29
1674.14 28
1674.23 26
1674.33 24
1674.42 22
1674.51 18
1674.61 15
1674.70 13
1674.80 13
1674.89 17
1674.98 22
1675.08 30
1675.17 37
1675.26 43
1675.36 46
1675.45 45
1675.54 41
1675.64 33
1675.73 25
1675.83 17
1675.92 9
1676.01 3
1676.11 0
1676.20 0
1676.29 0
1676.39 0
1676.48 0
1676.58 1
1676.67 7
1676.76 15
1676.86 23
1676.95 32
1677.04 40
1677.14 48
1677.23 53
1677.33 56
1677.42 57
1677.51 55
1677.61 52
1677.70 47
1677.79 40
1677.89 33
1677.98 25
1678.08 17
1678.17 9
1678.26 2
1678.36 0
1678.45 0
1678.54 0
1678.64 0
1678.73 0
1678.83 3
1678.92 8
1679.01 12
1679.11 14
1679.20 14
1679.29 11
1679.39 7
1679.48 2
1679.58 0
1679.67 0
1679.76 0
1679.86 0
1679.95 0
1680.05 0
1680.14 0
1680.23 9
1680.33 22
1680.42 38
1680.51 54
1680.61 69
1680.70 84
1680.80 96
1680.89 104
1680.98 109
1681.08 110
1681.17 106
1681.27 100
1681.36 94
1681.45 89
1681.55 87
1681.64 90
1681.73 97
1681.83 106
1681.92 116
1682.02 126
1682.11 132
1682.20 135
1682.30 134
1682.39 130
1682.49 124
1682.58 118
1682.67 111
1682.77 105
1682.86 100
1682.96 97
1683.05 96
1683.14 96
1683.24 97
1683.33 98
1683.42 98
1683.52 97
1683.61 93
1683.71 88
1683.80 83
1683.89 79
1683.99 77
1684.08 79
1684.18 84
1684.27 93
1684.36 103
1684.46 113
1684.55 121
1684.65 125
1684.74 126
1684.83 122
1684.93 116
1685.02 107
1685.12 96
1685.21 84
1685.30 70
1685.40 57
1685.49 45
1685.59 34
1685.68 25
1685.77 20
1685.87 17
1685.96 16
1686.06 16
1686.15 18
1686.24 21
1686.34 25
1686.43 32
1686.53 41
1686.62 52
1686.71 63
1686.81 72
1686.90 78
1687.00 80
1687.09 79
1687.18 76
1687.28 73
1687.37 73
1687.47 77
1687.56 85
1687.65 96
1687.75 109
1687.84 122
1687.94 133
1688.03 141
1688.12 146
1688.22 148
1688.31 147
1688.41 144
1688.50 140
1688.59 137
1688.69 134
1688.78 131
1688.88 131
1688.97 132
1689.06 133
1689.16 136
1689.25 137
1689.35 138
1689.44 136
1689.53 132
1689.63 125
1689.72 116
1689.82 105
1689.91 94
1690.01 84
1690.10 74
1690.19 65
1690.29 57
1690.38 51
1690.48 45
1690.57 39
1690.66 35
1690.76 31
1690.85 28
1690.95 27
1691.04 28
1691.13 31
1691.23 37
1691.32 44
1691.42 52
1691.51 59
1691.61 64
1691.70 66
1691.79 66
1691.89 63
1691.98 60
1692.08 56
1692.17 55
1692.26 56
1692.36 58
1692.45 62
1692.55 65
1692.64 67
1692.74 66
1692.83 64
1692.92 60
1693.02 54
1693.11 48
1693.21 41
1693.30 35
1693.39 29
1693.49 23
1693.58 18
1693.68 16
1693.77 17
1693.87 22
1693.96 30
1694.05 40
1694.15 51
1694.24 61
1694.34 70
1694.43 75
1694.53 77
1694.62 74
1694.71 67
1694.81 57
1694.90 46
1695.00 36
1695.09 29
1695.18 27
1695.28 30
1695.37 39
1695.47 52
1695.56 66
1695.66 80
1695.75 91
1695.84 99
1695.94 103
1696.03 105
1696.13 105
1696.22 104
1696.32 103
1696.41 104
1696.50 105
1696.60 108
1696.69 111
1696.79 113
1696.88 114
1696.98 113
1697.07 110
1697.16 106
1697.26 102
1697.35 100
1697.45 99
1697.54 99
1697.64 101
1697.73 101
1697.82 100
1697.92 97
1698.01 90
1698.11 83
1698.20 74
1698.30 67
1698.39 63
1698.49 63
1698.58 68
1698.67 76
1698.77 87
1698.86 99
1698.96 110
1699.05 117
1699.15 120
1699.24 118
1699.33 112
1699.43 102
1699.52 91
1699.62 81
1699.71 72
1699.81 66
1699.90 62
1699.99 60
1700.09 59
1700.18 58
1700.28 55
1700.37 51
1700.47 44
1700.56 34
1700.66 21
1700.75 7
1700.84 0
1700.94 0
1701.03 0
1701.13 0
1701.22 0
1701.32 0
1701.41 0
1701.51 0
1701.60 3
1701.69 17
1701.79 33
1701.88 51
1701.98 71
1702.07 91
1702.17 109
1702.26 123
1702.36 131
1702.45 133
1702.54 131
1702.64 125
1702.73 120
1702.83 117
1702.92 117
1703.02 123
1703.11 131
1703.21 142
1703.30 153
1703.39 163
1703.49 171
1703.58 176
1703.68 181
1703.77 185
1703.87 190
1703.96 195
1704.06 200
1704.15 203
1704.24 203
1704.34 199
1704.43 191
1704.53 180
1704.62 165
1704.72 149
1704.81 134
1704.91 120
1705.00 107
1705.10 96
1705.19 86
1705.28 77
1705.38 70
1705.47 64
1705.57 60
1705.66 56
1705.76 53
1705.85 51
1705.95 48
1706.04 44
1706.14 42
1706.23 40
1706.32 40
1706.42 44
1706.51 49
1706.61 56
1706.70 65
1706.80 73
1706.89 80
1706.99 85
1707.08 89
1707.18 93
1707.27 97
1707.36 101
1707.46 107
1707.55 115
1707.65 123
1707.74 131
1707.84 138
1707.93 143
1708.03 145
1708.12 144
1708.22 138
1708.31 129
1708.41 115
1708.50 99
1708.59 81
1708.69 63
1708.78 47
1708.88 35
1708.97 26
1709.07 23
1709.16 23
1709.26 25
1709.35 26
1709.45 26
1709.54 22
1709.64 15
1709.73 5
1709.82 0
1709.92 0
1710.01 0
1710.11 0
1710.20 0
1710.30 0
1710.39 0
1710.49 0
1710.58 11
1710.68 22
1710.77 32
1710.87 40
1710.96 46
1711.06 49
1711.15 50
1711.24 48
1711.34 44
1711.43 37
1711.53 28
1711.62 19
1711.72 11
1711.81 6
1711.91 4
1712.00 4
1712.10 7
1712.19 11
1712.29 15
1712.38 18
1712.48 20
1712.57 22
1712.67 25
1712.76 29
1712.85 35
1712.95 42
1713.04 51
1713.14 60
1713.23 68
1713.33 74
1713.42 79
1713.52 81
1713.61 80
1713.71 75
1713.80 68
1713.90 58
1713.99 47
1714.09 35
1714.18 25
1714.28 18
1714.37 15
1714.47 14
1714.56 16
1714.66 20
1714.75 25
1714.84 28
1714.94 31
1715.03 32
1715.13 31
1715.22 31
1715.32 32
1715.41 34
1715.51 37
1715.60 42
1715.70 48
1715.79 53
1715.89 57
1715.98 58
1716.08 57
1716.17 53
1716.27 46
1716.36 37
1716.46 28
1716.55 18
1716.65 11
1716.74 8
1716.84 8
1716.93 13
1717.03 21
1717.12 33
1717.22 45
1717.31 59
1717.41 71
1717.50 82
1717.59 91
1717.69 98
1717.78 104
1717.88 108
1717.97 112
1718.07 115
1718.16 117
1718.26 121
1718.35 124
1718.45 128
1718.54 132
1718.64 134
1718.73 136
1718.83 135
1718.92 133
1719.02 127
1719.11 120
1719.21 111
1719.30 102
1719.40 93
1719.49 85
1719.59 80
1719.68 79
1719.78 81
1719.87 86
1719.97 94
1720.06 103
1720.16 112
1720.25 120
1720.35 125
1720.44 126
1720.54 125
1720.63 120
1720.73 114
1720.82 109
1720.92 104
1721.01 101
1721.11 100
1721.20 100
1721.30 102
1721.39 103
1721.49 103
1721.58 103
1721.68 103
1721.77 105
1721.87 108
1721.96 113
1722.06 121
1722.15 129
1722.25 137
1722.34 143
1722.44 147
1722.53 147
1722.63 145
1722.72 140
1722.82 134
1722.91 128
1723.01 124
1723.10 121
1723.20 118
1723.29 116
1723.39 112
1723.48 105
1723.58 97
1723.67 86
1723.77 75
1723.86 65
1723.96 56
1724.05 48
1724.15 41
1724.24 37
1724.34 33
1724.43 31
1724.53 30
1724.62 31
1724.72 34
1724.81 39
1724.91 45
1725.00 52
1725.10 59
1725.19 66
1725.29 72
1725.38 78
1725.48 85
1725.57 91
1725.67 97
1725.76 101
1725.86 103
1725.95 103
1726.05 102
1726.14 99
1726.24 98
1726.33 98
1726.43 100
1726.52 104
1726.62 110
1726.71 116
1726.81 121
1726.90 123
1727.00 121
1727.09 117
1727.19 110
1727.29 103
1727.38 97
1727.48 92
1727.57 89
1727.67 87
1727.76 86
1727.86 85
1727.95 83
1728.05 80
1728.14 76
1728.24 72
1728.33 69
1728.43 67
1728.52 67
1728.62 69
1728.71 73
1728.81 77
1728.90 81
1729.00 84
1729.09 84
1729.19 83
1729.28 80
1729.38 76
1729.47 71
1729.57 68
1729.66 66
1729.76 67
1729.85 70
1729.95 76
1730.05 83
1730.14 91
1730.24 99
1730.33 107
1730.43 116
1730.52 124
1730.62 130
1730.71 134
1730.81 134
1730.90 131
1731.00 122
1731.09 110
1731.19 95
1731.28 79
1731.38 63
1731.47 50
1731.57 41
1731.66 34
1731.76 30
1731.85 29
1731.95 28
1732.05 29
1732.14 31
1732.24 34
1732.33 40
1732.43 47
1732.52 55
1732.62 64
1732.71 72
1732.81 78
1732.90 83
1733.00 84
1733.09 84
1733.19 83
1733.28 80
1733.38 77
1733.47 74
1733.57 72
1733.67 69
1733.76 66
1733.86 62
1733.95 59
1734.05 56
1734.14 53
1734.24 51
1734.33 50
1734.43 51
1734.52 54
1734.62 59
1734.71 66
1734.81 74
1734.90 84
1735.00 95
1735.10 106
1735.19 115
1735.29 121
1735.38 124
1735.48 122
1735.57 115
1735.67 105
1735.76 92
1735.86 79
1735.95 67
1736.05 57
1736.14 51
1736.24 50
1736.33 52
1736.43 56
1736.53 61
1736.62 65
1736.72 66
1736.81 66
1736.91 63
1737.00 59
1737.10 56
1737.19 54
1737.29 53
1737.38 55
1737.48 59
1737.58 64
1737.67 70
1737.77 77
1737.86 83
1737.96 87
1738.05 90
1738.15 90
1738.24 88
1738.34 85
1738.43 81
1738.53 79
1738.62 77
1738.72 76
1738.82 76
1738.91 75
1739.01 75
1739.10 74
1739.20 72
1739.29 71
1739.39 70
1739.48 70
1739.58 68
1739.67 66
1739.77 62
1739.87 56
1739.96 50
1740.06 44
1740.15 38
1740.25 32
1740.34 26
1740.44 20
1740.53 13
1740.63 4
1740.73 0
1740.82 0
1740.92 0
1741.01 0
1741.11 0
1741.20 0
1741.30 0
1741.39 5
1741.49 14
1741.58 20
1741.68 21
1741.78 19
1741.87 16
1741.97 12
1742.06 10
1742.16 11
1742.25 15
1742.35 20
1742.44 27
1742.54 34
1742.64 41
1742.73 47
1742.83 54
1742.92 61
1743.02 68
1743.11 76
1743.21 84
1743.30 90
1743.40 95
1743.50 99
1743.59 101
1743.69 101
1743.78 99
1743.88 96
1743.97 92
1744.07 88
1744.17 84
1744.26 81
1744.36 78
1744.45 78
1744.55 78
1744.64 79
1744.74 82
1744.83 85
1744.93 89
1745.03 93
1745.12 96
1745.22 99
1745.31 100
1745.41 101
1745.50 99
1745.60 95
1745.70 89
1745.79 82
1745.89 73
1745.98 63
1746.08 55
1746.17 50
1746.27 47
1746.36 48
1746.46 52
1746.56 57
1746.65 62
1746.75 64
1746.84 63
1746.94 58
1747.03 51
1747.13 42
1747.23 33
1747.32 25
1747.42 20
1747.51 18
1747.61 19
1747.70 22
1747.80 26
1747.90 31
1747.99 34
1748.09 36
1748.18 37
1748.28 36
1748.37 34
1748.47 32
1748.57 30
1748.66 28
1748.76 28
1748.85 29
1748.95 32
1749.04 37
1749.14 44
1749.24 53
1749.33 64
1749.43 75
1749.52 86
1749.62 95
1749.71 102
1749.81 107
1749.91 110
1750.00 113
1750.10 117
1750.19 122
1750.29 130
1750.38 139
1750.48 147
1750.58 155
1750.67 160
1750.77 163
1750.86 164
1750.96 164
1751.06 164
1751.15 165
1751.25 168
1751.34 172
1751.44 177
1751.53 181
1751.63 184
1751.73 185
1751.82 186
1751.92 185
1752.01 184
1752.11 182
1752.20 180
1752.30 176
1752.40 170
1752.49 161
1752.59 150
1752.68 138
1752.78 124
1752.88 110
1752.97 96
1753.07 84
1753.16 72
1753.26 62
1753.35 54
1753.45 51
1753.55 51
1753.64 56
1753.74 64
1753.83 75
1753.93 88
1754.03 99
1754.12 109
1754.22 117
1754.31 124
1754.41 129
1754.51 134
1754.60 138
1754.70 139
1754.79 137
1754.89 130
1754.98 118
1755.08 102
1755.18 84
1755.27 64
1755.37 45
1755.46 28
1755.56 13
1755.66 2
1755.75 0
1755.85 0
1755.94 0
1756.04 0
1756.14 0
1756.23 0
1756.33 0
1756.42 0
1756.52 4
1756.62 12
1756.71 19
1756.81 24
1756.90 28
1757.00 32
1757.10 37
1757.19 45
1757.29 57
1757.38 72
1757.48 91
1757.57 112
1757.67 133
1757.77 153
1757.86 170
1757.96 184
1758.05 195
1758.15 203
1758.25 208
1758.34 211
1758.44 211
1758.53 209
1758.63 207
1758.73 205
1758.82 205
1758.92 207
1759.01 213
1759.11 220
1759.21 229
1759.30 238
1759.40 246
1759.49 251
1759.59 256
1759.69 258
1759.78 260
1759.88 260
1759.97 260
1760.07 260
1760.17 259
1760.26 258
1760.36 257
1760.46 256
1760.55 255
1760.65 253
1760.74 250
1760.84 247
1760.94 244
1761.03 241
1761.13 238
1761.22 236
1761.32 235
1761.42 233
1761.51 232
1761.61 229
1761.70 225
1761.80 219
1761.90 211
1761.99 202
1762.09 192
1762.18 182
1762.28 172
1762.38 163
1762.47 155
1762.57 148
1762.66 141
1762.76 134
1762.86 127
1762.95 120
1763.05 115
1763.15 112
1763.24 113
1763.34 118
1763.43 127
1763.53 138
1763.63 151
1763.72 164
1763.82 175
1763.91 184
1764.01 190
1764.11 192
1764.20 192
1764.30 188
1764.40 182
1764.49 174
1764.59 165
1764.68 156
1764.78 149
1764.88 144
1764.97 142
1765.07 144
1765.16 149
1765.26 156
1765.36 163
1765.45 170
1765.55 176
1765.65 180
1765.74 181
1765.84 180
1765.93 178
1766.03 175
1766.13 173
1766.22 172
1766.32 171
1766.41 172
1766.51 174
1766.61 175
1766.70 175
1766.80 173
1766.90 169
1766.99 163
1767.09 156
1767.18 147
1767.28 139
1767.38 132
1767.47 128
1767.57 127
1767.67 131
1767.76 137
1767.86 145
1767.95 155
1768.05 163
1768.15 170
1768.24 176
1768.34 179
1768.44 182
1768.53 186
1768.63 190
1768.72 196
1768.82 203
1768.92 210
1769.01 216
1769.11 220
1769.21 221
1769.30 219
1769.40 214
1769.49 206
1769.59 196
1769.69 185
1769.78 172
1769.88 160
1769.98 149
1770.07 140
1770.17 133
1770.27 128
1770.36 126
1770.46 125
1770.55 124
1770.65 121
1770.75 116
1770.84 108
1770.94 98
1771.04 88
1771.13 77
1771.23 69
1771.32 62
1771.42 59
1771.52 56
1771.61 54
1771.71 52
1771.81 49
1771.90 46
1772.00 42
1772.10 38
1772.19 35
1772.29 34
1772.38 34
1772.48 36
1772.58 40
1772.67 44
1772.77 49
1772.87 53
1772.96 57
1773.06 59
1773.16 61
1773.25 62
1773.35 64
1773.45 66
1773.54 69
1773.64 72
1773.73 75
1773.83 78
1773.93 79
1774.02 79
1774.12 79
1774.22 79
1774.31 82
1774.41 86
1774.51 91
1774.60 97
1774.70 102
1774.79 106
1774.89 108
1774.99 109
1775.08 109
1775.18 109
1775.28 108
1775.37 106
1775.47 105
1775.57 104
1775.66 104
1775.76 104
1775.86 105
1775.95 105
1776.05 103
1776.15 99
1776.24 93
1776.34 85
1776.43 75
1776.53 66
1776.63 58
1776.72 54
1776.82 53
1776.92 55
1777.01 61
1777.11 69
1777.21 78
1777.30 85
1777.40 91
1777.50 95
1777.59 97
1777.69 98
1777.79 98
1777.88 98
1777.98 101
1778.08 106
1778.17 112
1778.27 121
1778.36 129
1778.46 137
1778.56 142
1778.65 146
1778.75 147
1778.85 148
1778.94 150
1779.04 152
1779.14 154
1779.23 156
1779.33 157
1779.43 156
1779.52 153
1779.62 148
1779.72 143
1779.81 138
1779.91 135
1780.01 134
1780.10 135
1780.20 139
1780.30 145
1780.39 152
1780.49 160
1780.59 169
1780.68 177
1780.78 183
1780.88 189
1780.97 194
1781.07 199
1781.17 203
1781.26 207
1781.36 210
1781.46 213
1781.55 214
1781.65 212
1781.75 207
1781.84 198
1781.94 187
1782.04 173
1782.13 158
1782.23 145
1782.32 135
1782.42 128
1782.52 125
1782.61 125
1782.71 127
1782.81 130
1782.90 132
1783.00 133
1783.10 133
1783.19 131
1783.29 129
1783.39 127
1783.48 125
1783.58 122
1783.68 119
1783.77 115
1783.87 108
1783.97 101
1784.06 92
1784.16 82
1784.26 75
1784.36 70
1784.45 69
1784.55 72
1784.65 78
1784.74 86
1784.84 96
1784.94 106
1785.03 114
1785.13 120
1785.23 125
1785.32 127
1785.42 128
1785.52 127
1785.61 126
1785.71 124
1785.81 121
1785.90 119
1786.00 116
1786.10 115
1786.19 114
1786.29 114
1786.39 116
1786.48 119
1786.58 123
1786.68 128
1786.77 132
1786.87 135
1786.97 137
1787.06 137
1787.16 135
1787.26 130
1787.35 123
1787.45 115
1787.55 106
1787.64 97
1787.74 90
1787.84 84
1787.93 80
1788.03 80
1788.13 80
1788.22 82
1788.32 85
1788.42 87
1788.52 91
1788.61 96
1788.71 104
1788.81 114
1788.90 128
1789.00 142
1789.10 156
1789.19 166
1789.29 171
1789.39 170
1789.48 162
1789.58 151
1789.68 137
1789.77 122
1789.87 109
1789.97 97
1790.06 89
1790.16 83
1790.26 79
1790.36 78
1790.45 79
1790.55 83
1790.65 89
1790.74 98
1790.84 108
1790.94 119
1791.03 129
1791.13 139
1791.23 148
1791.32 156
1791.42 164
1791.52 173
1791.61 183
1791.71 194
1791.81 205
1791.91 216
1792.00 226
1792.10 232
1792.20 235
1792.29 232
1792.39 226
1792.49 217
1792.58 206
1792.68 196
1792.78 189
1792.87 185
1792.97 185
1793.07 190
1793.17 197
1793.26 205
1793.36 213
1793.46 219
1793.55 222
1793.65 221
1793.75 217
1793.84 211
1793.94 204
1794.04 198
1794.13 196
1794.23 197
1794.33 201
1794.43 207
1794.52 214
1794.62 221
1794.72 227
1794.81 230
1794.91 232
1795.01 230
1795.10 225
1795.20 216
1795.30 205
1795.40 190
1795.49 174
1795.59 159
1795.69 144
1795.78 132
1795.88 121
1795.98 112
1796.07 104
1796.17 97
1796.27 92
1796.37 89
1796.46 89
1796.56 92
1796.66 99
1796.75 108
1796.85 120
1796.95 131
1797.04 142
1797.14 151
1797.24 159
1797.34 164
1797.43 166
1797.53 167
1797.63 164
1797.72 160
1797.82 153
1797.92 144
1798.02 134
1798.11 124
1798.21 114
1798.31 106
1798.40 100
1798.50 96
1798.60 96
1798.69 97
1798.79 100
1798.89 103
1798.99 105
1799.08 105
1799.18 102
1799.28 97
1799.37 91
1799.47 83
1799.57 77
1799.67 71
1799.76 67
1799.86 64
1799.96 61
1800.05 58
1800.15 56
1800.25 55
1800.35 56
1800.44 59
1800.54 64
1800.64 71
1800.73 78
1800.83 82
1800.93 83
1801.03 81
1801.12 77
1801.22 71
1801.32 67
1801.41 65
1801.51 66
1801.61 70
1801.71 75
1801.80 79
1801.90 81
1802.00 80
1802.09 76
1802.19 69
1802.29 60
1802.39 50
1802.48 40
1802.58 31
1802.68 23
1802.77 15
1802.87 8
1802.97 2
1803.07 0
1803.16 0
1803.26 0
1803.36 0
1803.46 0
1803.55 0
1803.65 0
1803.75 0
1803.84 2
1803.94 4
1804.04 7
1804.14 10
1804.23 15
1804.33 22
1804.43 29
1804.52 37
1804.62 43
1804.72 47
1804.82 49
1804.91 50
1805.01 51
1805.11 52
1805.21 55
1805.30 60
1805.40 68
1805.50 78
1805.59 88
1805.69 100
1805.79 112
1805.89 122
1805.98 131
1806.08 138
1806.18 142
1806.28 143
1806.37 143
1806.47 141
1806.57 141
1806.66 142
1806.76 145
1806.86 149
1806.96 154
1807.05 156
1807.15 156
1807.25 150
1807.35 141
1807.44 127
1807.54 112
1807.64 98
1807.74 86
1807.83 80
1807.93 79
1808.03 83
1808.12 92
1808.22 105
1808.32 118
1808.42 132
1808.51 144
1808.61 153
1808.71 160
1808.81 162
1808.90 162
1809.00 157
1809.10 151
1809.20 144
1809.29 137
1809.39 132
1809.49 128
1809.58 128
1809.68 129
1809.78 132
1809.88 136
1809.97 141
1810.07 144
1810.17 147
1810.27 147
1810.36 144
1810.46 139
1810.56 129
1810.66 117
1810.75 103
1810.85 88
1810.95 73
1811.05 60
1811.14 50
1811.24 44
1811.34 43
1811.44 46
1811.53 53
1811.63 63
1811.73 74
1811.83 83
1811.92 89
1812.02 91
1812.12 89
1812.21 84
1812.31 77
1812.41 71
1812.51 69
1812.60 72
1812.70 78
1812.80 87
1812.90 96
1812.99 103
1813.09 108
1813.19 108
1813.29 105
1813.38 99
1813.48 91
1813.58 83
1813.68 76
1813.77 69
1813.87 63
1813.97 59
1814.07 56
1814.16 53
1814.26 51
1814.36 50
1814.46 48
1814.55 45
1814.65 42
1814.75 38
1814.85 35
1814.94 35
1815.04 37
1815.14 42
1815.24 52
1815.33 63
1815.43 75
1815.53 87
1815.63 97
1815.72 105
1815.82 112
1815.92 117
1816.02 123
1816.11 128
1816.21 134
1816.31 138
1816.41 140
1816.51 140
1816.60 138
1816.70 134
1816.80 129
1816.90 124
1816.99 120
1817.09 118
1817.19 117
1817.29 116
1817.38 114
1817.48 111
1817.58 108
1817.68 105
1817.77 104
1817.87 105
1817.97 110
1818.07 119
1818.16 131
1818.26 145
1818.36 160
1818.46 172
1818.55 183
1818.65 189
1818.75 193
1818.85 193
1818.95 193
1819.04 193
1819.14 194
1819.24 198
1819.34 203
1819.43 211
1819.53 220
1819.63 229
1819.73 237
1819.82 244
1819.92 249
1820.02 251
1820.12 250
1820.21 246
1820.31 238
1820.41 229
1820.51 219
1820.61 210
1820.70 202
1820.80 196
1820.90 194
1821.00 194
1821.09 197
1821.19 200
1821.29 204
1821.39 207
1821.48 209
1821.58 208
1821.68 204
1821.78 197
1821.88 188
1821.97 180
1822.07 173
1822.17 170
1822.27 171
1822.36 175
1822.46 181
1822.56 185
1822.66 186
1822.75 182
1822.85 174
1822.95 164
1823.05 153
1823.15 144
1823.24 136
1823.34 129
1823.44 124
1823.54 118
1823.63 109
1823.73 99
1823.83 87
1823.93 75
1824.03 65
1824.12 57
1824.22 52
1824.32 51
1824.42 52
1824.51 56
1824.61 61
1824.71 68
1824.81 77
1824.91 88
1825.00 100
1825.10 115
1825.20 131
1825.30 146
1825.39 159
1825.49 170
1825.59 178
1825.69 182
1825.79 182
1825.88 179
1825.98 174
1826.08 166
1826.18 155
1826.27 143
1826.37 129
1826.47 116
1826.57 106
1826.67 99
1826.76 99
1826.86 104
1826.96 113
1827.06 126
1827.16 138
1827.25 147
1827.35 153
1827.45 154
1827.55 153
1827.64 150
1827.74 147
1827.84 146
1827.94 147
1828.04 149
1828.13 151
1828.23 153
1828.33 154
1828.43 152
1828.53 149
1828.62 143
1828.72 136
1828.82 128
1828.92 119
1829.01 109
1829.11 99
1829.21 89
1829.31 80
1829.41 72
1829.50 66
1829.60 63
1829.70 61
1829.80 62
1829.90 65
1829.99 69
1830.09 74
1830.19 80
1830.29 87
1830.39 94
1830.48 99
1830.58 103
1830.68 103
1830.78 100
1830.88 93
1830.97 86
1831.07 78
1831.17 74
1831.27 74
1831.37 79
1831.46 90
1831.56 105
1831.66 123
1831.76 142
1831.86 160
1831.95 177
1832.05 191
1832.15 201
1832.25 206
1832.35 207
1832.44 204
1832.54 198
1832.64 193
1832.74 187
1832.84 183
1832.93 181
1833.03 180
1833.13 178
1833.23 176
1833.33 171
1833.42 165
1833.52 158
1833.62 151
1833.72 146
1833.82 143
1833.91 142
1834.01 143
1834.11 145
1834.21 146
1834.31 145
1834.40 141
1834.50 136
1834.60 130
1834.70 124
1834.80 120
1834.89 120
1834.99 123
1835.09 131
1835.19 141
1835.29 152
1835.38 160
1835.48 166
1835.58 167
1835.68 164
1835.78 157
1835.87 148
1835.97 138
1836.07 129
1836.17 121
1836.27 114
1836.36 108
1836.46 102
1836.56 96
1836.66 90
1836.76 85
1836.86 80
1836.95 78
1837.05 79
1837.15 83
1837.25 89
1837.35 96
1837.44 101
1837.54 104
1837.64 105
1837.74 104
1837.84 101
1837.93 97
1838.03 94
1838.13 92
1838.23 91
1838.33 91
1838.43 91
1838.52 92
1838.62 93
1838.72 93
1838.82 94
1838.92 94
1839.01 95
1839.11 96
1839.21 96
1839.31 97
1839.41 98
1839.51 98
1839.60 97
1839.70 96
1839.80 94
1839.90 92
1840.00 91
1840.09 91
1840.19 91
1840.29 93
1840.39 95
1840.49 97
1840.59 97
1840.68 97
1840.78 97
1840.88 96
1840.98 95
1841.08 93
1841.17 92
1841.27 90
1841.37 87
1841.47 84
1841.57 81
1841.67 79
1841.76 77
1841.86 77
1841.96 77
1842.06 78
1842.16 81
1842.26 84
1842.35 89
1842.45 96
1842.55 104
1842.65 113
1842.75 120
1842.85 125
1842.94 126
1843.04 122
1843.14 113
1843.24 101
1843.34 88
1843.43 77
1843.53 68
1843.63 64
1843.73 63
1843.83 65
1843.93 70
1844.02 76
1844.12 83
1844.22 90
1844.32 99
1844.42 108
1844.52 117
1844.61 125
1844.71 130
1844.81 132
1844.91 130
1845.01 125
1845.11 117
1845.20 107
1845.30 96
1845.40 86
1845.50 77
1845.60 68
1845.70 61
1845.79 55
1845.89 51
1845.99 51
1846.09 56
1846.19 66
1846.29 83
1846.38 104
1846.48 129
1846.58 154
1846.68 176
1846.78 194
1846.88 204
1846.97 206
1847.07 201
1847.17 190
1847.27 177
1847.37 162
1847.47 150
1847.57 140
1847.66 135
1847.76 133
1847.86 134
1847.96 135
1848.06 135
1848.16 132
1848.25 124
1848.35 113
1848.45 100
1848.55 88
1848.65 78
1848.75 74
1848.84 76
1848.94 84
1849.04 97
1849.14 113
1849.24 129
1849.34 144
1849.44 155
1849.53 162
1849.63 166
1849.73 167
1849.83 166
1849.93 163
1850.03 158
1850.12 153
1850.22 148
1850.32 144
1850.42 143
1850.52 146
1850.62 151
1850.72 158
1850.81 164
1850.91 166
1851.01 162
1851.11 151
1851.21 134
1851.31 114
1851.40 93
1851.50 73
1851.60 57
1851.70 46
1851.80 39
1851.90 37
1852.00 38
1852.09 42
1852.19 47
1852.29 53
1852.39 60
1852.49 66
1852.59 71
1852.69 74
1852.78 76
1852.88 76
1852.98 76
1853.08 75
1853.18 74
1853.28 76
1853.37 79
1853.47 86
1853.57 96
1853.67 108
1853.77 121
1853.87 134
1853.97 145
1854.06 153
1854.16 158
1854.26 159
1854.36 157
1854.46 155
1854.56 153
1854.66 153
1854.75 156
1854.85 161
1854.95 167
1855.05 174
1855.15 178
1855.25 179
1855.35 176
1855.45 170
1855.54 161
1855.64 150
1855.74 139
1855.84 130
1855.94 124
1856.04 120
1856.14 119
1856.23 120
1856.33 122
1856.43 126
1856.53 130
1856.63 134
1856.73 138
1856.83 142
1856.92 145
1857.02 147
1857.12 147
1857.22 145
1857.32 141
1857.42 135
1857.52 127
1857.62 118
1857.71 110
1857.81 104
1857.91 101
1858.01 101
1858.11 103
1858.21 107
1858.31 112
1858.40 118
1858.50 124
1858.60 128
1858.70 131
1858.80 133
1858.90 134
1859.00 133
1859.10 130
1859.19 127
1859.29 125
1859.39 125
1859.49 126
1859.59 130
1859.69 134
1859.79 139
1859.89 142
1859.98 144
1860.08 143
1860.18 142
1860.28 141
1860.38 141
1860.48 142
1860.58 143
1860.67 142
1860.77 140
1860.87 135
1860.97 127
1861.07 118
1861.17 109
1861.27 102
1861.37 98
1861.47 98
1861.56 102
1861.66 109
1861.76 119
1861.86 128
1861.96 136
1862.06 140
1862.16 140
1862.26 136
1862.35 130
1862.45 121
1862.55 111
1862.65 102
1862.75 93
1862.85 86
1862.95 81
1863.05 78
1863.14 77
1863.24 78
1863.34 80
1863.44 84
1863.54 89
1863.64 91
1863.74 92
1863.84 90
1863.93 85
1864.03 78
1864.13 71
1864.23 65
1864.33 61
1864.43 60
1864.53 61
1864.63 64
1864.73 69
1864.82 75
1864.92 81
1865.02 87
1865.12 94
1865.22 101
1865.32 108
1865.42 115
1865.52 120
1865.62 123
1865.71 123
1865.81 119
1865.91 112
1866.01 103
1866.11 92
1866.21 84
1866.31 78
1866.41 77
1866.51 82
1866.60 93
1866.70 109
1866.80 127
1866.90 145
1867.00 160
1867.10 172
1867.20 179
1867.30 182
1867.40 182
1867.49 180
1867.59 177
1867.69 175
1867.79 174
1867.89 175
1867.99 176
1868.09 178
1868.19 180
1868.29 180
1868.39 179
1868.48 175
1868.58 170
1868.68 161
1868.78 152
1868.88 141
1868.98 131
1869.08 121
1869.18 114
1869.28 107
1869.37 101
1869.47 95
1869.57 89
1869.67 82
1869.77 76
1869.87 70
1869.97 65
1870.07 63
1870.17 64
1870.27 67
1870.36 71
1870.46 75
1870.56 78
1870.66 79
1870.76 78
1870.86 76
1870.96 75
1871.06 75
1871.16 76
1871.26 78
1871.35 81
1871.45 84
1871.55 86
1871.65 85
1871.75 84
1871.85 80
1871.95 76
1872.05 72
1872.15 66
1872.25 59
1872.35 50
1872.44 41
1872.54 31
1872.64 22
1872.74 15
1872.84 10
1872.94 8
1873.04 7
1873.14 6
1873.24 5
1873.34 2
1873.43 0
1873.53 0
1873.63 0
1873.73 0
1873.83 0
1873.93 0
1874.03 0
1874.13 10
1874.23 23
1874.33 35
1874.43 45
1874.53 52
1874.62 57
1874.72 60
1874.82 64
1874.92 71
1875.02 82
1875.12 97
1875.22 113
1875.32 130
1875.42 145
1875.52 155
1875.62 160
1875.71 159
1875.81 154
1875.91 146
1876.01 137
1876.11 128
1876.21 122
1876.31 117
1876.41 116
1876.51 114
1876.61 113
1876.71 109
1876.81 104
1876.90 96
1877.00 88
1877.10 79
1877.20 72
1877.30 69
1877.40 69
1877.50 73
1877.60 77
1877.70 81
1877.80 85
1877.90 86
1878.00 86
1878.09 84
1878.19 82
1878.29 80
1878.39 80
1878.49 81
1878.59 82
1878.69 83
1878.79 83
1878.89 82
1878.99 81
1879.09 78
1879.19 75
1879.29 73
1879.38 72
1879.48 75
1879.58 80
1879.68 88
1879.78 97
1879.88 107
1879.98 114
1880.08 118
1880.18 118
1880.28 113
1880.38 105
1880.48 96
1880.58 86
1880.68 79
1880.77 74
1880.87 71
1880.97 72
1881.07 74
1881.17 76
1881.27 79
1881.37 80
1881.47 80
1881.57 79
1881.67 78
1881.77 77
1881.87 76
1881.97 76
1882.07 77
1882.16 78
1882.26 79
1882.36 79
1882.46 79
1882.56 78
1882.66 77
1882.76 76
1882.86 76
1882.96 78
1883.06 82
1883.16 87
1883.26 94
1883.36 101
1883.46 108
1883.56 112
1883.65 115
1883.75 115
1883.85 113
1883.95 109
1884.05 103
1884.15 96
1884.25 86
1884.35 76
1884.45 64
1884.55 53
1884.65 43
1884.75 35
1884.85 29
1884.95 25
1885.05 22
1885.15 19
1885.24 15
1885.34 11
1885.44 6
1885.54 3
1885.64 1
1885.74 2
1885.84 5
1885.94 9
1886.04 12
1886.14 15
1886.24 14
1886.34 11
1886.44 4
1886.54 0
1886.64 0
1886.74 0
1886.84 0
1886.93 0
1887.03 0
1887.13 1
1887.23 14
1887.33 29
1887.43 45
1887.53 59
1887.63 71
1887.73 80
1887.83 84
1887.93 85
1888.03 82
1888.13 78
1888.23 74
1888.33 72
1888.43 72
1888.53 76
1888.63 83
1888.72 91
1888.82 101
1888.92 110
1889.02 117
1889.12 124
1889.22 128
1889.32 132
1889.42 134
1889.52 135
1889.62 136
1889.72 137
1889.82 138
1889.92 138
1890.02 140
1890.12 142
1890.22 146
1890.32 151
1890.42 156
1890.52 160
1890.62 164
1890.72 166
1890.81 166
1890.91 163
1891.01 159
1891.11 154
1891.21 148
1891.31 144
1891.41 141
1891.51 140
1891.61 140
1891.71 140
1891.81 139
1891.91 137
1892.01 133
1892.11 128
1892.21 122
1892.31 115
1892.41 107
1892.51 99
1892.61 91
1892.71 83
1892.81 75
1892.91 70
1893.01 67
1893.10 68
1893.20 74
1893.30 83
1893.40 96
1893.50 109
1893.60 122
1893.70 134
1893.80 142
1893.90 147
1894.00 149
1894.10 149
1894.20 148
1894.30 147
1894.40 145
1894.50 143
1894.60 140
1894.70 136
1894.80 129
1894.90 121
1895.00 111
1895.10 100
1895.20 89
1895.30 80
1895.40 74
1895.50 70
1895.60 70
1895.70 72
1895.80 76
1895.89 79
1895.99 82
1896.09 82
1896.19 80
1896.29 79
1896.39 78
1896.49 80
1896.59 86
1896.69 97
1896.79 113
1896.89 130
1896.99 146
1897.09 158
1897.19 164
1897.29 164
1897.39 158
1897.49 148
1897.59 139
1897.69 133
1897.79 132
1897.89 135
1897.99 143
1898.09 151
1898.19 159
1898.29 164
1898.39 165
1898.49 164
1898.59 162
1898.69 160
1898.79 159
1898.89 160
1898.99 161
1899.09 163
1899.19 162
1899.29 160
1899.39 154
1899.48 146
1899.58 136
1899.68 127
1899.78 120
1899.88 115
1899.98 113
1900.08 115
1900.18 118
1900.28 122
1900.38 126
1900.48 130
1900.58 133
1900.68 135
1900.78 138
1900.88 142
1900.98 148
1901.08 156
1901.18 165
1901.28 175
1901.38 183
1901.48 188
1901.58 188
1901.68 182
1901.78 169
1901.88 152
1901.98 131
1902.08 110
1902.18 91
1902.28 74
1902.38 63
1902.48 55
1902.58 51
1902.68 51
1902.78 52
1902.88 55
1902.98 59
1903.08 63
1903.18 69
1903.28 75
1903.38 81
1903.48 87
1903.58 92
1903.68 95
1903.78 97
1903.88 96
1903.98 93
1904.08 89
1904.18 83
1904.28 77
1904.38 72
1904.48 69
1904.58 67
1904.68 67
1904.78 70
1904.88 73
1904.98 77
1905.08 80
1905.18 82
1905.28 83
1905.38 84
1905.48 83
1905.58 84
1905.68 84
1905.78 86
1905.88 89
1905.98 92
1906.08 95
1906.18 98
1906.28 100
1906.38 102
1906.48 103
1906.58 105
1906.68 107
1906.78 111
1906.88 116
1906.98 121
1907.08 126
1907.18 131
1907.28 135
1907.38 138
1907.48 140
1907.58 142
1907.67 145
1907.77 149
1907.87 155
1907.97 162
1908.07 172
1908.17 181
1908.27 189
1908.37 195
1908.47 197
1908.57 194
1908.67 188
1908.78 180
1908.88 171
1908.98 162
1909.08 153
1909.18 145
1909.28 137
1909.38 128
1909.48 117
1909.58 108
1909.68 99
1909.78 94
1909.88 92
1909.98 95
1910.08 99
1910.18 104
1910.28 106
1910.38 106
1910.48 103
1910.58 98
1910.68 93
1910.78 89
1910.88 89
1910.98 92
1911.08 97
1911.18 104
1911.28 111
1911.38 117
1911.48 122
1911.58 127
1911.68 131
1911.78 136
1911.88 141
1911.98 147
1912.08 153
1912.18 160
1912.28 168
1912.38 174
1912.48 180
1912.58 183
1912.68 185
1912.78 184
1912.88 183
1912.98 180
1913.08 178
1913.18 176
1913.28 174
1913.38 172
1913.48 169
1913.58 166
1913.68 163
1913.78 158
1913.88 152
1913.98 145
1914.08 137
1914.18 128
1914.28 118
1914.38 108
1914.48 99
1914.58 91
1914.68 86
1914.78 83
1914.88 84
1914.98 86
1915.08 89
1915.18 92
1915.28 93
1915.38 94
1915.48 94
1915.58 93
1915.68 93
1915.78 93
1915.88 94
1915.98 95
1916.08 95
1916.18 95
1916.28 96
1916.38 97
1916.48 99
1916.58 103
1916.68 108
1916.78 116
1916.88 124
1916.99 131
1917.09 137
1917.19 140
1917.29 139
1917.39 136
1917.49 130
1917.59 122
1917.69 113
1917.79 106
1917.89 100
1917.99 97
1918.09 96
1918.19 97
1918.29 99
1918.39 102
1918.49 105
1918.59 107
1918.69 107
1918.79 107
1918.89 105
1918.99 101
1919.09 96
1919.19 91
1919.29 84
1919.39 78
1919.49 73
1919.59 70
1919.69 68
1919.79 68
1919.89 70
1919.99 74
1920.09 78
1920.19 82
1920.29 86
1920.39 90
1920.49 95
1920.60 99
1920.70 102
1920.80 105
1920.90 108
1921.00 111
1921.10 113
1921.20 116
1921.30 118
1921.40 121
1921.50 123
1921.60 124
1921.70 125
1921.80 125
1921.90 124
1922.00 123
1922.10 122
1922.20 120
1922.30 116
1922.40 110
1922.50 102
1922.60 92
1922.70 80
1922.80 66
1922.90 53
1923.00 43
1923.10 35
1923.20 33
1923.30 36
1923.41 43
1923.51 53
1923.61 64
1923.71 75
1923.81 84
1923.91 90
1924.01 93
1924.11 95
1924.21 97
1924.31 100
1924.41 104
1924.51 109
1924.61 114
1924.71 119
1924.81 121
1924.91 121
1925.01 118
1925.11 112
1925.21 105
1925.31 95
1925.41 85
1925.51 72
1925.61 59
1925.72 44
1925.82 28
1925.92 13
1926.02 0
1926.12 0
1926.22 0
1926.32 0
1926.42 0
1926.52 0
1926.62 0
1926.72 5
1926.82 8
1926.92 8
1927.02 6
1927.12 5
1927.22 5
1927.32 7
1927.42 13
1927.52 22
1927.62 31
1927.72 40
1927.83 46
1927.93 47
1928.03 44
1928.13 37
1928.23 28
1928.33 18
1928.43 11
1928.53 7
1928.63 6
1928.73 7
1928.83 9
1928.93 12
1929.03 13
1929.13 15
1929.23 17
1929.33 21
1929.43 29
1929.53 40
1929.63 55
1929.74 72
1929.84 90
1929.94 106
1930.04 120
1930.14 131
1930.24 141
1930.34 149
1930.44 157
1930.54 164
1930.64 170
1930.74 175
1930.84 178
1930.94 178
1931.04 176
1931.14 173
1931.24 168
1931.34 162
1931.45 155
1931.55 149
1931.65 142
1931.75 136
1931.85 130
1931.95 126
1932.05 123
1932.15 123
1932.25 125
1932.35 128
1932.45 131
1932.55 135
1932.65 137
1932.75 137
1932.85 134
1932.95 128
1933.06 119
1933.16 108
1933.26 94
1933.36 80
1933.46 67
1933.56 56
1933.66 49
1933.76 48
1933.86 51
1933.96 58
1934.06 69
1934.16 83
1934.26 97
1934.36 110
1934.46 121
1934.57 130
1934.67 134
1934.77 133
1934.87 128
1934.97 119
1935.07 107
1935.17 95
1935.27 85
1935.37 77
1935.47 73
1935.57 71
1935.67 71
1935.77 71
1935.87 70
1935.98 67
1936.08 64
1936.18 62
1936.28 61
1936.38 64
1936.48 70
1936.58 79
1936.68 90
1936.78 102
1936.88 113
1936.98 122
1937.08 128
1937.18 131
1937.29 130
1937.39 127
1937.49 122
1937.59 115
1937.69 108
1937.79 100
1937.89 92
1937.99 84
1938.09 77
1938.19 71
1938.29 67
1938.39 65
1938.49 66
1938.60 69
1938.70 75
1938.80 83
1938.90 91
1939.00 100
1939.10 107
1939.20 113
1939.30 116
1939.40 116
1939.50 114
1939.60 109
1939.70 103
1939.80 97
1939.91 92
1940.01 90
1940.11 90
1940.21 92
1940.31 94
1940.41 95
1940.51 94
1940.61 90
1940.71 83
1940.81 74
1940.91 66
1941.02 59
1941.12 54
1941.22 50
1941.32 47
1941.42 43
1941.52 38
1941.62 31
1941.72 23
1941.82 15
1941.92 8
1942.02 3
1942.12 1
1942.23 1
1942.33 5
1942.43 10
1942.53 18
1942.63 27
1942.73 39
1942.83 52
1942.93 67
1943.03 81
1943.13 94
1943.23 104
1943.34 110
1943.44 112
1943.54 111
1943.64 109
1943.74 108
1943.84 110
1943.94 115
1944.04 122
1944.14 130
1944.24 137
1944.34 140
1944.45 139
1944.55 132
1944.65 122
1944.75 109
1944.85 95
1944.95 83
1945.05 73
1945.15 68
1945.25 68
1945.35 73
1945.46 81
1945.56 92
1945.66 102
1945.76 111
1945.86 117
1945.96 117
1946.06 112
1946.16 104
1946.26 94
1946.36 84
1946.47 74
1946.57 65
1946.67 58
1946.77 52
1946.87 47
1946.97 43
1947.07 41
1947.17 40
1947.27 42
1947.37 48
1947.48 57
1947.58 69
1947.68 83
1947.78 97
1947.88 109
1947.98 118
1948.08 123
1948.18 124
1948.28 121
1948.38 115
1948.49 107
1948.59 100
1948.69 94
1948.79 90
1948.89 88
1948.99 88
1949.09 86
1949.19 84
1949.29 79
1949.40 72
1949.50 62
1949.60 51
1949.70 39
1949.80 27
1949.90 14
1950.00 3
1950.10 0
1950.20 0
1950.31 0
1950.41 0
1950.51 0
1950.61 10
1950.71 29
1950.81 49
1950.91 68
1951.01 83
1951.11 93
1951.22 97
1951.32 96
1951.42 93
1951.52 87
1951.62 83
1951.72 79
1951.82 76
1951.92 74
1952.02 72
1952.13 69
1952.23 65
1952.33 61
1952.43 56
1952.53 51
1952.63 46
1952.73 41
1952.83 36
1952.93 31
1953.04 25
1953.14 18
1953.24 12
1953.34 6
1953.44 2
1953.54 0
1953.64 1
1953.74 4
1953.85 9
1953.95 14
1954.05 17
1954.15 19
1954.25 20
1954.35 18
1954.45 17
1954.55 18
1954.65 20
1954.76 25
1954.86 31
1954.96 36
1955.06 41
1955.16 43
1955.26 44
1955.36 45
1955.46 48
1955.57 53
1955.67 61
1955.77 72
1955.87 83
1955.97 92
1956.07 97
1956.17 97
1956.27 92
1956.38 83
1956.48 71
1956.58 59
1956.68 48
1956.78 39
1956.88 32
1956.98 27
1957.08 23
1957.19 21
1957.29 19
1957.39 19
1957.49 18
1957.59 18
1957.69 17
1957.79 15
1957.89 12
1958.00 9
1958.10 5
1958.20 1
1958.30 0
1958.40 0
1958.50 0
1958.60 0
1958.71 0
1958.81 0
1958.91 0
1959.01 0
1959.11 2
1959.21 7
1959.31 10
1959.41 12
1959.52 13
1959.62 11
1959.72 9
1959.82 5
1959.92 2
1960.02 1
1960.12 1
1960.23 4
1960.33 9
1960.43 15
1960.53 22
1960.63 29
1960.73 36
1960.83 41
1960.93 45
1961.04 48
1961.14 49
1961.24 51
1961.34 51
1961.44 52
1961.54 53
1961.64 55
1961.75 59
1961.85 66
1961.95 75
1962.05 85
1962.15 94
1962.25 102
1962.35 105
1962.46 104
1962.56 98
1962.66 88
1962.76 77
1962.86 67
1962.96 60
1963.06 56
1963.17 55
1963.27 57
1963.37 60
1963.47 63
1963.57 65
1963.67 66
1963.77 66
1963.88 64
1963.98 62
1964.08 59
1964.18 56
1964.28 52
1964.38 48
1964.48 44
1964.59 41
1964.69 38
1964.79 36
1964.89 34
1964.99 32
1965.09 30
1965.19 28
1965.30 27
1965.40 25
1965.50 24
1965.60 24
1965.70 26
1965.80 29
1965.91 34
1966.01 40
1966.11 47
1966.21 55
1966.31 64
1966.41 72
1966.51 79
1966.62 86
1966.72 91
1966.82 94
1966.92 96
1967.02 96
1967.12 95
1967.23 94
1967.33 92
1967.43 90
1967.53 87
1967.63 82
1967.73 74
1967.83 64
1967.94 52
1968.04 40
1968.14 29
1968.24 20
1968.34 15
1968.44 13
1968.55 14
1968.65 17
1968.75 22
1968.85 27
1968.95 33
1969.05 40
1969.15 47
1969.26 54
1969.36 59
1969.46 62
1969.56 62
1969.66 59
1969.76 52
1969.87 44
1969.97 35
1970.07 28
1970.17 25
1970.27 25
1970.37 28
1970.48 33
1970.58 38
1970.68 42
1970.78 42
1970.88 38
1970.98 31
1971.09 23
1971.19 16
1971.29 12
1971.39 12
1971.49 17
1971.59 25
1971.70 34
1971.80 43
1971.90 50
1972.00 55
1972.10 57
1972.20 57
1972.31 55
1972.41 51
1972.51 47
1972.61 42
1972.71 37
1972.81 32
1972.92 27
1973.02 22
1973.12 19
1973.22 17
1973.32 17
1973.42 20
1973.53 24
1973.63 28
1973.73 31
1973.83 34
1973.93 34
1974.03 33
1974.14 31
1974.24 30
1974.34 30
1974.44 31
1974.54 35
1974.64 39
1974.75 44
1974.85 48
1974.95 51
1975.05 49
1975.15 45
1975.25 36
1975.36 24
1975.46 10
1975.56 0
1975.66 0
1975.76 0
1975.87 0
1975.97 0
1976.07 0
1976.17 0
1976.27 9
1976.37 17
1976.48 22
1976.58 26
1976.68 28
1976.78 31
1976.88 34
1976.98 37
1977.09 42
1977.19 48
1977.29 53
1977.39 59
1977.49 63
1977.60 66
1977.70 69
1977.80 72
1977.90 74
1978.00 77
1978.10 79
1978.21 80
1978.31 80
1978.41 77
1978.51 72
1978.61 62
1978.72 50
1978.82 35
1978.92 21
1979.02 8
1979.12 0
1979.22 0
1979.33 0
1979.43 0
1979.53 4
1979.63 11
1979.73 17
1979.84 21
1979.94 23
1980.04 23
1980.14 21
1980.24 19
1980.35 17
1980.45 15
1980.55 13
1980.65 12
1980.75 10
1980.85 8
1980.96 3
1981.06 0
1981.16 0
1981.26 0
1981.36 0
1981.47 0
1981.57 0
1981.67 0
1981.77 10
1981.87 26
1981.98 41
1982.08 53
1982.18 61
1982.28 66
1982.38 67
1982.49 68
1982.59 68
1982.69 70
1982.79 74
1982.89 80
1982.99 87
1983.10 94
1983.20 100
1983.30 105
1983.40 107
1983.50 109
1983.61 111
1983.71 114
1983.81 119
1983.91 126
1984.01 135
1984.12 145
1984.22 156
1984.32 164
1984.42 171
1984.52 175
1984.63 177
1984.73 178
1984.83 178
1984.93 176
1985.03 174
1985.14 170
1985.24 164
1985.34 154
1985.44 142
1985.54 127
1985.65 111
1985.75 95
1985.85 80
1985.95 70
1986.05 63
1986.16 61
1986.26 63
1986.36 66
1986.46 70
1986.56 73
1986.67 75
1986.77 74
1986.87 70
1986.97 64
1987.07 57
1987.18 50
1987.28 43
1987.38 38
1987.48 36
1987.59 36
1987.69 38
1987.79 43
1987.89 48
1987.99 55
1988.10 61
1988.20 65
1988.30 67
1988.40 67
1988.50 65
1988.61 61
1988.71 55
1988.81 49
1988.91 44
1989.01 41
1989.12 41
1989.22 43
1989.32 47
1989.42 53
1989.52 58
1989.63 62
1989.73 64
1989.83 64
1989.93 61
1990.04 56
1990.14 50
1990.24 42
1990.34 34
1990.44 27
1990.55 22
1990.65 19
1990.75 20
1990.85 24
1990.95 32
1991.06 43
1991.16 56
1991.26 69
1991.36 80
1991.47 90
1991.57 97
1991.67 102
1991.77 105
1991.87 107
1991.98 107
1992.08 107
1992.18 105
1992.28 102
1992.38 97
1992.49 91
1992.59 84
1992.69 77
1992.79 72
1992.90 69
1993.00 67
1993.10 68
1993.20 69
1993.30 69
1993.41 68
1993.51 65
1993.61 61
1993.71 57
1993.82 53
1993.92 52
1994.02 55
1994.12 61
1994.22 69
1994.33 79
1994.43 90
1994.53 100
1994.63 109
1994.74 114
1994.84 116
1994.94 114
1995.04 109
1995.14 101
1995.25 92
1995.35 84
1995.45 80
1995.55 80
1995.66 85
1995.76 94
1995.86 105
1995.96 116
1996.07 122
1996.17 125
1996.27 122
1996.37 116
1996.47 108
1996.58 98
1996.68 88
1996.78 78
1996.88 67
1996.99 54
1997.09 40
1997.19 25
1997.29 11
1997.40 0
1997.50 0
1997.60 0
1997.70 0
1997.80 0
1997.91 0
1998.01 0
1998.11 0
1998.21 0
1998.32 1
1998.42 8
1998.52 16
1998.62 25
1998.73 35
1998.83 45
1998.93 52
1999.03 57
1999.13 59
1999.24 60
1999.34 60
1999.44 59
1999.54 58
1999.65 57
1999.75 55
1999.85 54
1999.95 52
2000.06 49
2000.16 46
2000.26 44
2000.36 41
2000.47 39
2000.57 38
2000.67 37
2000.77 38
2000.88 41
2000.98 46
2001.08 52
2001.18 58
2001.28 66
2001.39 72
2001.49 77
2001.59 81
2001.69 83
2001.80 82
2001.90 80
2002.00 76
2002.10 72
2002.21 67
2002.31 63
2002.41 60
2002.51 60
2002.62 62
2002.72 67
2002.82 74
2002.92 82
2003.03 90
2003.13 99
2003.23 105
2003.33 111
2003.44 114
2003.54 116
2003.64 116
2003.74 113
2003.85 106
2003.95 95
2004.05 80
2004.15 62
2004.26 44
2004.36 28
2004.46 17
2004.56 13
2004.67 16
2004.77 25
2004.87 39
2004.97 54
2005.08 67
2005.18 75
2005.28 77
2005.38 72
2005.49 62
2005.59 49
2005.69 35
2005.79 24
2005.90 17
2006.00 15
2006.10 17
2006.20 22
2006.31 28
2006.41 34
2006.51 37
2006.61 39
2006.72 39
2006.82 38
2006.92 35
2007.02 31
2007.13 26
2007.23 21
2007.33 15
2007.43 8
2007.54 2
2007.64 0
2007.74 0
2007.84 0
2007.95 0
2008.05 0
2008.15 0
2008.26 0
2008.36 0
2008.46 4
2008.56 11
2008.67 17
2008.77 22
2008.87 26
2008.97 28
2009.08 29
2009.18 30
2009.28 32
2009.38 33
2009.49 36
2009.59 38
2009.69 40
2009.79 42
2009.90 44
2010.00 47
2010.10 50
2010.20 55
2010.31 61
2010.41 67
2010.51 72
2010.62 75
2010.72 75
2010.82 73
2010.92 69
2011.03 67
2011.13 67
2011.23 71
2011.33 78
2011.44 88
2011.54 97
2011.64 105
2011.74 108
2011.85 106
2011.95 100
2012.05 91
2012.16 82
2012.26 74
2012.36 68
2012.46 64
2012.57 62
2012.67 61
2012.77 58
2012.87 54
2012.98 49
2013.08 43
2013.18 38
2013.29 33
2013.39 29
2013.49 27
2013.59 26
2013.70 26
2013.80 24
2013.90 23
2014.00 20
2014.11 17
2014.21 13
2014.31 8
2014.42 3
2014.52 0
2014.62 0
2014.72 0
2014.83 0
2014.93 0
2015.03 0
2015.13 0
2015.24 0
2015.34 4
2015.44 9
2015.55 13
2015.65 17
2015.75 21
2015.85 26
2015.96 32
2016.06 38
2016.16 44
2016.27 50
2016.37 54
2016.47 55
2016.57 54
2016.68 50
2016.78 43
2016.88 35
2016.98 27
2017.09 20
2017.19 16
2017.29 16
2017.40 20
2017.50 27
2017.60 36
2017.70 47
2017.81 57
2017.91 67
2018.01 75
2018.12 80
2018.22 84
2018.32 85
2018.42 84
2018.53 81
2018.63 77
2018.73 72
2018.84 66
2018.94 59
2019.04 54
2019.14 49
2019.25 47
2019.35 47
2019.45 49
2019.56 55
2019.66 61
2019.76 69
2019.86 77
2019.97 84
2020.07 91
2020.17 96
2020.28 101
2020.38 106
2020.48 111
2020.58 117
2020.69 123
2020.79 130
2020.89 135
2021.00 138
2021.10 138
2021.20 136
2021.31 132
2021.41 127
2021.51 124
2021.61 124
2021.72 127
2021.82 133
2021.92 141
2022.03 148
2022.13 153
2022.23 154
2022.33 150
2022.44 143
2022.54 131
2022.64 117
2022.75 101
2022.85 86
2022.95 72
2023.06 63
2023.16 58
2023.26 58
2023.36 64
2023.47 75
2023.57 89
2023.67 106
2023.78 126
2023.88 147
2023.98 170
2024.09 197
2024.19 227
2024.29 261
2024.39 300
2024.50 343
2024.60 389
2024.70 437
2024.81 487
2024.91 541
2025.01 598
2025.12 659
2025.22 725
2025.32 796
2025.42 872
2025.53 950
2025.63 1030
2025.73 1110
2025.84 1190
2025.94 1269
2026.04 1346
2026.15 1422
2026.25 1496
2026.35 1567
2026.45 1635
2026.56 1698
2026.66 1755
2026.76 1806
2026.87 1854
2026.97 1899
2027.07 1942
2027.18 1985
2027.28 2026
2027.38 2063
2027.49 2094
2027.59 2115
2027.69 2126
2027.79 2124
2027.90 2112
2028.00 2091
2028.10 2063
2028.21 2029
2028.31 1992
2028.41 1954
2028.52 1913
2028.62 1871
2028.72 1827
2028.83 1784
2028.93 1740
2029.03 1697
2029.14 1656
2029.24 1615
2029.34 1574
2029.44 1532
2029.55 1488
2029.65 1439
2029.75 1385
2029.86 1327
2029.96 1265
2030.06 1202
2030.17 1142
2030.27 1085
2030.37 1035
2030.48 990
2030.58 951
2030.68 915
2030.79 880
2030.89 845
2030.99 808
2031.10 772
2031.20 735
2031.30 700
2031.40 664
2031.51 629
2031.61 593
2031.71 554
2031.82 513
2031.92 471
2032.02 428
2032.13 388
2032.23 352
2032.33 321
2032.44 294
2032.54 272
2032.64 252
2032.75 235
2032.85 219
2032.95 205
2033.06 195
2033.16 189
2033.26 185
2033.37 184
2033.47 184
2033.57 184
2033.68 183
2033.78 182
2033.88 182
2033.99 183
2034.09 185
2034.19 188
2034.29 193
2034.40 197
2034.50 200
2034.60 201
2034.71 201
2034.81 199
2034.91 195
2035.02 188
2035.12 179
2035.22 166
2035.33 150
2035.43 132
2035.53 113
2035.64 95
2035.74 78
2035.84 64
2035.95 53
2036.05 43
2036.15 35
2036.26 28
2036.36 20
2036.46 13
2036.57 6
2036.67 0
2036.77 0
2036.88 0
2036.98 0
2037.08 0
2037.19 0
2037.29 0
2037.39 0
2037.50 0
2037.60 1
2037.70 12
2037.81 27
2037.91 45
2038.01 65
2038.12 84
2038.22 101
2038.32 114
2038.43 122
2038.53 124
2038.63 120
2038.74 112
2038.84 102
2038.94 92
2039.05 85
2039.15 80
2039.25 80
2039.36 82
2039.46 86
2039.56 90
2039.67 93
2039.77 94
2039.87 95
2039.98 96
2040.08 98
2040.18 101
2040.29 105
2040.39 111
2040.49 118
2040.60 126
2040.70 133
2040.81 141
2040.91 148
2041.01 155
2041.12 160
2041.22 163
2041.32 163
2041.43 160
2041.53 155
2041.63 148
2041.74 141
2041.84 133
2041.94 126
2042.05 120
2042.15 118
2042.25 119
2042.36 124
2042.46 133
2042.56 145
2042.67 159
2042.77 174
2042.87 187
2042.98 199
2043.08 208
2043.18 215
2043.29 221
2043.39 226
2043.49 231
2043.60 237
2043.70 243
2043.81 250
2043.91 258
2044.01 265
2044.12 271
2044.22 276
2044.32 279
2044.43 278
2044.53 274
2044.63 267
2044.74 258
2044.84 249
2044.94 242
2045.05 238
2045.15 239
2045.25 243
2045.36 249
2045.46 255
2045.57 258
2045.67 258
2045.77 254
2045.88 246
2045.98 235
2046.08 223
2046.19 212
2046.29 203
2046.39 197
2046.50 192
2046.60 188
2046.70 186
2046.81 186
2046.91 186
2047.02 189
2047.12 193
2047.22 199
2047.33 204
2047.43 207
2047.53 207
2047.64 201
2047.74 191
2047.84 177
2047.95 159
2048.05 140
2048.15 122
2048.26 106
2048.36 93
2048.47 82
2048.57 75
2048.67 70
2048.78 66
2048.88 63
2048.98 60
2049.09 57
2049.19 54
2049.29 49
2049.40 44
2049.50 39
2049.61 35
2049.71 32
2049.81 30
2049.92 32
2050.02 35
2050.12 42
2050.23 50
2050.33 58
2050.43 66
2050.54 73
2050.64 77
2050.75 79
2050.85 79
2050.95 78
2051.06 77
2051.16 76
2051.26 75
2051.37 74
2051.47 73
2051.58 71
2051.68 66
2051.78 59
2051.89 50
2051.99 40
2052.09 30
2052.20 22
2052.30 18
2052.40 18
2052.51 22
2052.61 30
2052.72 39
2052.82 46
2052.92 50
2053.03 51
2053.13 47
2053.23 42
2053.34 37
2053.44 35
2053.55 36
2053.65 41
2053.75 48
2053.86 55
2053.96 60
2054.06 61
2054.17 58
2054.27 51
2054.38 42
2054.48 33
2054.58 25
2054.69 18
2054.79 11
2054.89 5
2055.00 0
2055.10 0
2055.21 0
2055.31 0
2055.41 0
2055.52 0
2055.62 0
2055.72 0
2055.83 10
2055.93 28
2056.04 48
2056.14 66
2056.24 82
2056.35 96
2056.45 107
2056.56 114
2056.66 119
2056.76 121
2056.87 120
2056.97 119
2057.07 117
2057.18 115
2057.28 113
2057.39 111
2057.49 109
2057.59 107
2057.70 105
2057.80 101
2057.91 98
2058.01 95
2058.11 91
2058.22 88
2058.32 85
2058.42 80
2058.53 75
2058.63 67
2058.74 58
2058.84 47
2058.94 37
2059.05 27
2059.15 20
2059.26 15
2059.36 12
2059.46 12
2059.57 14
2059.67 18
2059.78 22
2059.88 27
2059.98 32
2060.09 36
2060.19 41
2060.29 46
2060.40 51
2060.50 54
2060.61 56
2060.71 56
2060.81 53
2060.92 47
2061.02 40
2061.13 34
2061.23 31
2061.33 31
2061.44 35
2061.54 43
2061.65 54
2061.75 66
2061.85 77
2061.96 86
2062.06 92
2062.17 94
2062.27 91
2062.37 84
2062.48 73
2062.58 59
2062.69 42
2062.79 25
2062.89 9
2063.00 0
2063.10 0
2063.21 0
2063.31 0
2063.41 0
2063.52 0
2063.62 0
2063.73 0
2063.83 6
2063.93 11
2064.04 17
2064.14 23
2064.25 29
2064.35 36
2064.45 42
2064.56 48
2064.66 52
2064.77 54
2064.87 52
2064.97 46
2065.08 35
2065.18 22
2065.29 8
2065.39 0
2065.49 0
2065.60 0
2065.70 0
2065.81 5
2065.91 18
2066.01 32
2066.12 44
2066.22 55
2066.33 64
2066.43 72
2066.53 78
2066.64 83
2066.74 86
2066.85 87
2066.95 86
2067.05 81
2067.16 74
2067.26 66
2067.37 58
2067.47 50
2067.58 44
2067.68 38
2067.78 33
2067.89 29
2067.99 26
2068.10 25
2068.20 25
2068.30 28
2068.41 33
2068.51 40
2068.62 47
2068.72 54
2068.82 59
2068.93 62
2069.03 62
2069.14 59
2069.24 54
2069.35 48
2069.45 43
2069.55 39
2069.66 38
2069.76 39
2069.87 42
2069.97 46
2070.07 50
2070.18 52
2070.28 52
2070.39 50
2070.49 45
2070.60 40
2070.70 37
2070.80 35
2070.91 36
2071.01 38
2071.12 42
2071.22 46
2071.32 49
2071.43 50
2071.53 49
2071.64 48
2071.74 48
2071.85 49
2071.95 52
2072.05 58
2072.16 66
2072.26 76
2072.37 85
2072.47 92
2072.57 98
2072.68 100
2072.78 100
2072.89 97
2072.99 91
2073.10 84
2073.20 77
2073.30 69
2073.41 63
2073.51 59
2073.62 57
2073.72 56
2073.83 57
2073.93 59
2074.03 62
2074.14 64
2074.24 66
2074.35 66
2074.45 64
2074.56 59
2074.66 52
2074.76 43
2074.87 32
2074.97 22
2075.08 13
2075.18 6
2075.29 2
2075.39 0
2075.49 0
2075.60 0
2075.70 0
2075.81 4
2075.91 8
2076.02 14
2076.12 21
2076.22 28
2076.33 34
2076.43 40
2076.54 44
2076.64 46
2076.75 46
2076.85 44
2076.95 41
2077.06 37
2077.16 32
2077.27 26
2077.37 19
2077.48 11
2077.58 1
2077.68 0
2077.79 0
2077.89 0
2078.00 0
2078.10 0
2078.21 0
2078.31 0
2078.42 1
2078.52 18
2078.62 36
2078.73 54
2078.83 69
2078.94 80
2079.04 86
2079.15 87
2079.25 83
2079.35 75
2079.46 65
2079.56 52
2079.67 40
2079.77 28
2079.88 17
2079.98 9
2080.09 5
2080.19 3
2080.29 5
2080.40 10
2080.50 17
2080.61 27
2080.71 38
2080.82 51
2080.92 65
2081.03 80
2081.13 95
2081.23 111
2081.34 126
2081.44 140
2081.55 151
2081.65 160
2081.76 166
2081.86 170
2081.97 170
2082.07 167
2082.17 160
2082.28 149
2082.38 135
2082.49 116
2082.59 95
2082.70 73
2082.80 51
2082.91 31
2083.01 14
2083.11 3
2083.22 0
2083.32 0
2083.43 8
2083.53 22
2083.64 39
2083.74 57
2083.85 72
2083.95 83
2084.06 89
2084.16 90
2084.26 86
2084.37 78
2084.47 68
2084.58 56
2084.68 45
2084.79 34
2084.89 24
2085.00 16
2085.10 11
2085.21 9
2085.31 10
2085.41 10
2085.52 11
2085.62 11
2085.73 9
2085.83 8
2085.94 9
2086.04 14
2086.15 24
2086.25 39
2086.36 59
2086.46 81
2086.56 103
2086.67 123
2086.77 140
2086.88 152
2086.98 161
2087.09 166
2087.19 167
2087.30 165
2087.40 160
2087.51 152
2087.61 142
2087.71 129
2087.82 117
2087.92 109
2088.03 105
2088.13 108
2088.24 116
2088.34 129
2088.45 144
2088.55 157
2088.66 166
2088.76 167
2088.87 162
2088.97 152
2089.07 139
2089.18 124
2089.28 111
2089.39 101
2089.49 93
2089.60 88
2089.70 85
2089.81 84
2089.91 84
2090.02 86
2090.12 91
2090.23 98
2090.33 107
2090.44 117
2090.54 127
2090.64 134
2090.75 137
2090.85 134
2090.96 127
2091.06 115
2091.17 102
2091.27 89
2091.38 79
2091.48 73
2091.59 74
2091.69 79
2091.80 89
2091.90 101
2092.01 114
2092.11 125
2092.22 132
2092.32 135
2092.42 133
2092.53 126
2092.63 116
2092.74 104
2092.84 90
2092.95 78
2093.05 67
2093.16 59
2093.26 54
2093.37 52
2093.47 53
2093.58 56
2093.68 62
2093.79 70
2093.89 80
2094.00 90
2094.10 101
2094.21 112
2094.31 122
2094.41 133
2094.52 142
2094.62 150
2094.73 156
2094.83 160
2094.94 162
2095.04 161
2095.15 160
2095.25 159
2095.36 158
2095.46 158
2095.57 158
2095.67 158
2095.78 155
2095.88 148
2095.99 137
2096.09 122
2096.20 104
2096.30 85
2096.41 67
2096.51 52
2096.62 41
2096.72 34
2096.83 32
2096.93 33
2097.04 36
2097.14 39
2097.24 43
2097.35 46
2097.45 49
2097.56 53
2097.66 58
2097.77 65
2097.87 72
2097.98 80
2098.08 86
2098.19 91
2098.29 92
2098.40 92
2098.50 91
2098.61 89
2098.71 88
2098.82 86
2098.92 85
2099.03 84
2099.13 81
2099.24 78
2099.34 75
2099.45 74
2099.55 75
2099.66 81
2099.76 90
2099.87 103
2099.97 118
2100.08 131
2100.18 141
2100.29 144
2100.39 140
2100.50 130
2100.60 116
2100.71 101
2100.81 88
2100.92 79
2101.02 75
2101.13 76
2101.23 82
2101.34 91
2101.44 100
2101.55 109
2101.65 117
2101.76 124
2101.86 129
2101.97 132
2102.07 134
2102.18 134
2102.28 135
2102.39 135
2102.49 136
2102.60 138
2102.70 139
2102.81 141
2102.91 141
2103.02 140
2103.12 137
2103.23 134
2103.33 130
2103.44 128
2103.54 125
2103.65 122
2103.75 116
2103.86 107
2103.96 94
2104.07 77
2104.17 57
2104.28 37
2104.38 18
2104.49 3
2104.59 0
2104.70 0
2104.80 0
2104.91 0
2105.01 0
2105.12 0
2105.22 0
2105.33 0
2105.43 0
2105.54 3
2105.64 8
2105.75 15
2105.85 24
2105.96 35
2106.06 45
2106.17 54
2106.27 61
2106.38 67
2106.48 71
2106.59 75
2106.69 81
2106.80 90
2106.90 102
2107.01 115
2107.11 127
2107.22 135
2107.32 139
2107.43 136
2107.53 129
2107.64 118
2107.74 106
2107.85 95
2107.95 85
2108.06 78
2108.16 74
2108.27 71
2108.37 71
2108.48 73
2108.58 76
2108.69 81
2108.79 88
2108.90 94
2109.00 100
2109.11 103
2109.21 102
2109.32 98
2109.42 91
2109.53 82
2109.63 73
2109.74 65
2109.84 60
2109.95 58
2110.06 59
2110.16 61
2110.27 65
2110.37 70
2110.48 76
2110.58 84
2110.69 94
2110.79 106
2110.90 118
2111.00 130
2111.11 140
2111.21 149
2111.32 154
2111.42 156
2111.53 156
2111.63 154
2111.74 150
2111.84 144
2111.95 136
2112.05 127
2112.16 116
2112.26 105
2112.37 95
2112.47 86
2112.58 79
2112.69 74
2112.79 70
2112.90 68
2113.00 65
2113.11 64
2113.21 64
2113.32 66
2113.42 70
2113.53 76
2113.63 84
2113.74 93
2113.84 103
2113.95 112
2114.05 119
2114.16 124
2114.26 126
2114.37 125
2114.47 120
2114.58 111
2114.68 101
2114.79 89
2114.90 78
2115.00 69
2115.11 62
2115.21 58
2115.32 58
2115.42 59
2115.53 61
2115.63 63
2115.74 64
2115.84 64
2115.95 62
2116.05 59
2116.16 55
2116.26 49
2116.37 42
2116.48 35
2116.58 27
2116.69 21
2116.79 16
2116.90 14
2117.00 17
2117.11 23
2117.21 32
2117.32 43
2117.42 54
2117.53 64
2117.63 70
2117.74 74
2117.84 76
2117.95 76
2118.06 76
2118.16 75
2118.27 75
2118.37 74
2118.48 73
2118.58 71
2118.69 68
2118.79 63
2118.90 56
2119.00 49
2119.11 43
2119.21 37
2119.32 33
2119.43 31
2119.53 31
2119.64 33
2119.74 37
2119.85 44
2119.95 52
2120.06 63
2120.16 76
2120.27 90
2120.37 104
2120.48 116
2120.58 126
2120.69 132
2120.80 133
2120.90 131
2121.01 126
2121.11 119
2121.22 112
2121.32 107
2121.43 103
2121.53 101
2121.64 99
2121.74 98
2121.85 98
2121.96 99
2122.06 99
2122.17 101
2122.27 103
2122.38 106
2122.48 108
2122.59 109
2122.69 107
2122.80 102
2122.90 96
2123.01 90
2123.12 86
2123.22 85
2123.33 89
2123.43 96
2123.54 107
2123.64 119
2123.75 132
2123.85 145
2123.96 157
2124.07 169
2124.17 181
2124.28 193
2124.38 207
2124.49 222
2124.59 237
2124.70 252
2124.80 267
2124.91 279
2125.01 290
2125.12 298
2125.23 306
2125.33 313
2125.44 321
2125.54 330
2125.65 342
2125.75 355
2125.86 370
2125.96 385
2126.07 399
2126.18 412
2126.28 423
2126.39 433
2126.49 442
2126.60 451
2126.70 460
2126.81 469
2126.91 477
2127.02 484
2127.13 487
2127.23 486
2127.34 479
2127.44 465
2127.55 446
2127.65 422
2127.76 395
2127.87 368
2127.97 344
2128.08 323
2128.18 306
2128.29 293
2128.39 282
2128.50 273
2128.60 263
2128.71 253
2128.82 243
2128.92 233
2129.03 224
2129.13 219
2129.24 215
2129.34 214
2129.45 215
2129.56 216
2129.66 217
2129.77 219
2129.87 222
2129.98 226
2130.08 231
2130.19 237
2130.30 242
2130.40 245
2130.51 245
2130.61 240
2130.72 231
2130.82 219
2130.93 206
2131.03 194
2131.14 185
2131.25 180
2131.35 179
2131.46 181
2131.56 184
2131.67 186
2131.77 184
2131.88 179
2131.99 171
2132.09 162
2132.20 152
2132.30 144
2132.41 139
2132.51 137
2132.62 137
2132.73 139
2132.83 141
2132.94 142
2133.04 143
2133.15 141
2133.25 138
2133.36 134
2133.47 129
2133.57 123
2133.68 116
2133.78 110
2133.89 103
2133.99 96
2134.10 88
2134.21 79
2134.31 70
2134.42 60
2134.52 50
2134.63 42
2134.74 37
2134.84 37
2134.95 43
2135.05 55
2135.16 72
2135.26 94
2135.37 118
2135.48 141
2135.58 161
2135.69 177
2135.79 186
2135.90 189
2136.00 186
2136.11 179
2136.22 170
2136.32 162
2136.43 154
2136.53 149
2136.64 145
2136.75 141
2136.85 136
2136.96 129
2137.06 120
2137.17 109
2137.27 99
2137.38 89
2137.49 80
2137.59 74
2137.70 69
2137.80 65
2137.91 61
2138.02 58
2138.12 55
2138.23 52
2138.33 50
2138.44 48
2138.55 47
2138.65 45
2138.76 44
2138.86 43
2138.97 43
2139.07 45
2139.18 49
2139.29 55
2139.39 63
2139.50 71
2139.60 77
2139.71 82
2139.82 84
2139.92 81
2140.03 75
2140.13 65
2140.24 53
2140.35 40
2140.45 27
2140.56 16
2140.66 8
2140.77 5
2140.87 4
2140.98 6
2141.09 7
2141.19 7
2141.30 5
2141.40 0
2141.51 0
2141.62 0
2141.72 0
2141.83 0
2141.93 0
2142.04 0
2142.15 10
2142.25 20
2142.36 30
2142.46 38
2142.57 44
2142.68 48
2142.78 51
2142.89 54
2142.99 55
2143.10 56
2143.21 56
2143.31 55
2143.42 55
2143.52 54
2143.63 53
2143.74 54
2143.84 57
2143.95 62
2144.05 69
2144.16 78
2144.27 89
2144.37 101
2144.48 113
2144.58 123
2144.69 132
2144.80 138
2144.90 141
2145.01 142
2145.11 140
2145.22 136
2145.33 129
2145.43 121
2145.54 112
2145.64 102
2145.75 92
2145.86 83
2145.96 75
2146.07 68
2146.17 64
2146.28 62
2146.39 63
2146.49 67
2146.60 72
2146.71 78
2146.81 84
2146.92 88
2147.02 90
2147.13 91
2147.24 92
2147.34 93
2147.45 94
2147.55 97
2147.66 100
2147.77 104
2147.87 106
2147.98 108
2148.08 109
2148.19 109
2148.30 108
2148.40 107
2148.51 106
2148.61 106
2148.72 106
2148.83 107
2148.93 108
2149.04 108
2149.15 107
2149.25 105
2149.36 100
2149.46 94
2149.57 88
2149.68 81
2149.78 76
2149.89 73
2149.99 72
2150.10 73
2150.21 76
2150.31 78
2150.42 80
2150.53 78
2150.63 74
2150.74 67
2150.84 56
2150.95 44
2151.06 32
2151.16 21
2151.27 12
2151.37 7
2151.48 6
2151.59 11
2151.69 19
2151.80 29
2151.91 39
2152.01 49
2152.12 57
2152.22 62
2152.33 65
2152.44 66
2152.54 68
2152.65 70
2152.76 73
2152.86 75
2152.97 77
2153.07 76
2153.18 73
2153.29 67
2153.39 62
2153.50 58
2153.61 57
2153.71 61
2153.82 69
2153.92 80
2154.03 90
2154.14 97
2154.24 98
2154.35 92
2154.46 82
2154.56 68
2154.67 54
2154.77 42
2154.88 34
2154.99 30
2155.09 30
2155.20 31
2155.31 33
2155.41 34
2155.52 35
2155.62 37
2155.73 39
2155.84 45
2155.94 55
2156.05 68
2156.16 84
2156.26 100
2156.37 115
2156.47 125
2156.58 131
2156.69 132
2156.79 129
2156.90 124
2157.01 120
2157.11 118
2157.22 120
2157.33 124
2157.43 131
2157.54 138
2157.64 144
2157.75 148
2157.86 148
2157.96 146
2158.07 143
2158.18 139
2158.28 136
2158.39 134
2158.50 135
2158.60 136
2158.71 136
2158.81 135
2158.92 132
2159.03 127
2159.13 122
2159.24 119
2159.35 120
2159.45 126
2159.56 138
2159.67 154
2159.77 175
2159.88 197
2159.98 218
2160.09 238
2160.20 255
2160.30 270
2160.41 281
2160.52 289
2160.62 294
2160.73 296
2160.84 295
2160.94 293
2161.05 290
2161.16 287
2161.26 283
2161.37 280
2161.47 277
2161.58 274
2161.69 270
2161.79 266
2161.90 262
2162.01 257
2162.11 252
2162.22 247
2162.33 242
2162.43 236
2162.54 230
2162.65 224
2162.75 218
2162.86 214
2162.97 211
2163.07 210
2163.18 209
2163.28 208
2163.39 206
2163.50 200
2163.60 191
2163.71 179
2163.82 162
2163.92 143
2164.03 123
2164.14 104
2164.24 87
2164.35 75
2164.46 66
2164.56 63
2164.67 62
2164.78 63
2164.88 65
2164.99 67
2165.10 69
2165.20 72
2165.31 75
2165.41 79
2165.52 82
2165.63 85
2165.73 85
2165.84 83
2165.95 78
2166.05 71
2166.16 63
2166.27 57
2166.37 52
2166.48 47
2166.59 42
2166.69 34
2166.80 24
2166.91 12
2167.01 0
2167.12 0
2167.23 0
2167.33 0
2167.44 0
2167.55 0
2167.65 0
2167.76 1
2167.87 8
2167.97 12
2168.08 14
2168.19 16
2168.29 19
2168.40 25
2168.51 32
2168.61 42
2168.72 51
2168.83 59
2168.93 65
2169.04 68
2169.15 67
2169.25 66
2169.36 64
2169.46 64
2169.57 65
2169.68 67
2169.78 71
2169.89 75
2170.00 80
2170.10 84
2170.21 89
2170.32 94
2170.42 99
2170.53 104
2170.64 109
2170.74 113
2170.85 117
2170.96 121
2171.06 126
2171.17 133
2171.28 141
2171.38 150
2171.49 156
2171.60 158
2171.70 154
2171.81 143
2171.92 125
2172.03 104
2172.13 82
2172.24 63
2172.35 50
2172.45 44
2172.56 44
2172.67 50
2172.77 59
2172.88 69
2172.99 76
2173.09 79
2173.20 78
2173.31 73
2173.41 65
2173.52 57
2173.63 51
2173.73 48
2173.84 49
2173.95 54
2174.05 61
2174.16 69
2174.27 77
2174.37 84
2174.48 90
2174.59 95
2174.69 98
2174.80 101
2174.91 103
2175.01 105
2175.12 106
2175.23 108
2175.33 111
2175.44 115
2175.55 119
2175.65 126
2175.76 133
2175.87 140
2175.97 148
2176.08 155
2176.19 161
2176.30 166
2176.40 170
2176.51 173
2176.62 173
2176.72 172
2176.83 168
2176.94 162
2177.04 153
2177.15 142
2177.26 130
2177.36 118
2177.47 106
2177.58 96
2177.68 87
2177.79 82
2177.90 78
2178.00 77
2178.11 77
2178.22 80
2178.32 84
2178.43 89
2178.54 96
2178.65 104
2178.75 111
2178.86 117
2178.97 121
2179.07 123
2179.18 122
2179.29 120
2179.39 119
2179.50 119
2179.61 121
2179.71 123
2179.82 124
2179.93 123
2180.03 118
2180.14 108
2180.25 92
2180.36 74
2180.46 55
2180.57 36
2180.68 20
2180.78 10
2180.89 5
2181.00 7
2181.10 16
2181.21 30
2181.32 49
2181.42 71
2181.53 94
2181.64 114
2181.75 129
2181.85 139
2181.96 141
2182.07 137
2182.17 129
2182.28 118
2182.39 106
2182.49 95
2182.60 87
2182.71 82
2182.81 79
2182.92 79
2183.03 81
2183.14 85
2183.24 90
2183.35 95
2183.46 100
2183.56 102
2183.67 101
2183.78 97
2183.88 89
2183.99 80
2184.10 69
2184.21 58
2184.31 48
2184.42 40
2184.53 34
2184.63 29
2184.74 27
2184.85 28
2184.95 32
2185.06 39
2185.17 47
2185.28 57
2185.38 65
2185.49 72
2185.60 75
2185.70 75
2185.81 71
2185.92 65
2186.03 58
2186.13 51
2186.24 45
2186.35 44
2186.45 47
2186.56 56
2186.67 71
2186.77 92
2186.88 117
2186.99 146
2187.10 178
2187.20 210
2187.31 242
2187.42 272
2187.52 299
2187.63 323
2187.74 345
2187.85 365
2187.95 386
2188.06 411
2188.17 443
2188.27 483
2188.38 532
2188.49 587
2188.59 647
2188.70 707
2188.81 764
2188.92 813
2189.02 853
2189.13 884
2189.24 909
2189.34 928
2189.45 946
2189.56 963
2189.67 983
2189.77 1006
2189.88 1029
2189.99 1053
2190.09 1077
2190.20 1099
2190.31 1119
2190.42 1138
2190.52 1154
2190.63 1169
2190.74 1185
2190.84 1200
2190.95 1216
2191.06 1232
2191.17 1246
2191.27 1256
2191.38 1262
2191.49 1261
2191.59 1253
2191.70 1239
2191.81 1219
2191.92 1196
2192.02 1171
2192.13 1143
2192.24 1114
2192.35 1081
2192.45 1046
2192.56 1007
2192.67 967
2192.77 928
2192.88 890
2192.99 858
2193.10 831
2193.20 810
2193.31 792
2193.42 774
2193.52 755
2193.63 733
2193.74 706
2193.85 674
2193.95 638
2194.06 598
2194.17 556
2194.28 513
2194.38 470
2194.49 429
2194.60 392
2194.70 359
2194.81 333
2194.92 310
2195.03 292
2195.13 276
2195.24 262
2195.35 250
2195.46 237
2195.56 226
2195.67 216
2195.78 207
2195.88 198
2195.99 190
2196.10 181
2196.21 173
2196.31 165
2196.42 158
2196.53 152
2196.64 148
2196.74 144
2196.85 143
2196.96 142
2197.06 144
2197.17 148
2197.28 156
2197.39 165
2197.49 175
2197.60 185
2197.71 192
2197.82 196
2197.92 195
2198.03 190
2198.14 182
2198.25 173
2198.35 163
2198.46 155
2198.57 147
2198.67 140
2198.78 133
2198.89 127
2199.00 122
2199.10 118
2199.21 116
2199.32 114
2199.43 114
2199.53 115
2199.64 117
2199.75 119
2199.86 122
2199.96 124
2200.07 127
2200.18 130
2200.28 135
2200.39 140
2200.50 147
2200.61 154
2200.71 161
2200.82 165
2200.93 167
2201.04 165
2201.14 161
2201.25 156
2201.36 151
2201.47 147
2201.57 144
2201.68 143
2201.79 141
2201.90 139
2202.00 135
2202.11 130
2202.22 124
2202.33 119
2202.43 114
2202.54 109
2202.65 106
2202.76 104
2202.86 102
2202.97 99
2203.08 95
2203.19 91
2203.29 86
2203.40 79
2203.51 71
2203.62 63
2203.72 56
2203.83 50
2203.94 47
2204.05 49
2204.15 56
2204.26 69
2204.37 86
2204.48 104
2204.58 120
2204.69 132
2204.80 137
2204.91 136
2205.01 127
2205.12 114
2205.23 100
2205.34 87
2205.44 77
2205.55 71
2205.66 69
2205.77 70
2205.87 74
2205.98 78
2206.09 81
2206.20 85
2206.30 87
2206.41 90
2206.52 94
2206.63 99
2206.73 104
2206.84 112
2206.95 119
2207.06 127
2207.16 133
2207.27 138
2207.38 140
2207.49 138
2207.59 134
2207.70 127
2207.81 120
2207.92 114
2208.02 109
2208.13 107
2208.24 105
2208.35 105
2208.45 103
2208.56 98
2208.67 92
2208.78 84
2208.88 76
2208.99 70
2209.10 65
2209.21 63
2209.32 62
2209.42 61
2209.53 60
2209.64 58
2209.75 55
2209.85 51
2209.96 46
2210.07 43
2210.18 40
2210.28 38
2210.39 36
2210.50 36
2210.61 36
2210.71 37
2210.82 38
2210.93 41
2211.04 44
2211.14 47
2211.25 49
2211.36 49
2211.47 46
2211.58 41
2211.68 34
2211.79 26
2211.90 19
2212.01 14
2212.11 14
2212.22 19
2212.33 27
2212.44 39
2212.54 52
2212.65 63
2212.76 70
2212.87 73
2212.98 70
2213.08 63
2213.19 53
2213.30 41
2213.41 30
2213.51 21
2213.62 13
2213.73 9
2213.84 6
2213.94 5
2214.05 5
2214.16 6
2214.27 6
2214.38 5
2214.48 4
2214.59 3
2214.70 3
2214.81 4
2214.91 7
2215.02 11
2215.13 16
2215.24 21
2215.35 27
2215.45 31
2215.56 35
2215.67 38
2215.78 39
2215.88 38
2215.99 36
2216.10 31
2216.21 24
2216.32 16
2216.42 6
2216.53 0
2216.64 0
2216.75 0
2216.85 0
2216.96 0
2217.07 0
2217.18 0
2217.29 0
2217.39 6
2217.50 16
2217.61 24
2217.72 31
2217.82 35
2217.93 37
2218.04 38
2218.15 37
2218.26 34
2218.36 32
2218.47 30
2218.58 29
2218.69 30
2218.80 33
2218.90 39
2219.01 45
2219.12 53
2219.23 59
2219.33 64
2219.44 68
2219.55 71
2219.66 73
2219.77 75
2219.87 79
2219.98 84
2220.09 91
2220.20 98
2220.31 104
2220.41 109
2220.52 113
2220.63 115
2220.74 115
2220.84 114
2220.95 111
2221.06 109
2221.17 106
2221.28 104
2221.38 105
2221.49 108
2221.60 113
2221.71 121
2221.82 129
2221.92 138
2222.03 145
2222.14 150
2222.25 152
2222.36 151
2222.46 148
2222.57 144
2222.68 137
2222.79 130
2222.90 123
2223.00 117
2223.11 112
2223.22 110
2223.33 110
2223.43 114
2223.54 119
2223.65 124
2223.76 127
2223.87 127
2223.97 122
2224.08 113
2224.19 101
2224.30 88
2224.41 76
2224.51 66
2224.62 59
2224.73 55
2224.84 53
2224.95 53
2225.05 54
2225.16 54
2225.27 56
2225.38 58
2225.49 62
2225.59 67
2225.70 75
2225.81 84
2225.92 93
2226.03 102
2226.13 110
2226.24 116
2226.35 119
2226.46 121
2226.57 123
2226.67 124
2226.78 125
2226.89 127
2227.00 131
2227.11 136
2227.21 143
2227.32 150
2227.43 157
2227.54 163
2227.65 166
2227.76 167
2227.86 165
2227.97 161
2228.08 157
2228.19 152
2228.30 148
2228.40 144
2228.51 142
2228.62 141
2228.73 140
2228.84 139
2228.94 139
2229.05 140
2229.16 141
2229.27 143
2229.38 146
2229.48 148
2229.59 149
2229.70 147
2229.81 143
2229.92 137
2230.03 128
2230.13 120
2230.24 113
2230.35 107
2230.46 105
2230.57 105
2230.67 106
2230.78 108
2230.89 110
2231.00 111
2231.11 112
2231.21 114
2231.32 119
2231.43 125
2231.54 133
2231.65 143
2231.76 152
2231.86 159
2231.97 165
2232.08 167
2232.19 167
2232.30 165
2232.40 162
2232.51 159
2232.62 155
2232.73 152
2232.84 148
2232.95 145
2233.05 144
2233.16 144
2233.27 147
2233.38 155
2233.49 166
2233.59 179
2233.70 192
2233.81 204
2233.92 212
2234.03 216
2234.14 214
2234.24 208
2234.35 199
2234.46 189
2234.57 181
2234.68 174
2234.78 170
2234.89 167
2235.00 165
2235.11 161
2235.22 156
2235.33 149
2235.43 140
2235.54 131
2235.65 125
2235.76 123
2235.87 125
2235.98 132
2236.08 142
2236.19 152
2236.30 161
2236.41 165
2236.52 164
2236.63 157
2236.73 146
2236.84 132
2236.95 119
2237.06 108
2237.17 101
2237.27 99
2237.38 101
2237.49 106
2237.60 112
2237.71 118
2237.82 121
2237.92 121
2238.03 118
2238.14 113
2238.25 107
2238.36 102
2238.47 99
2238.57 98
2238.68 101
2238.79 107
2238.90 115
2239.01 122
2239.12 128
2239.22 130
2239.33 126
2239.44 117
2239.55 102
2239.66 83
2239.77 62
2239.87 41
2239.98 22
2240.09 7
2240.20 0
2240.31 0
2240.42 0
2240.52 0
2240.63 0
2240.74 0
2240.85 0
2240.96 0
2241.07 0
2241.17 3
2241.28 7
2241.39 11
2241.50 15
2241.61 17
2241.72 18
2241.83 19
2241.93 18
2242.04 17
2242.15 17
2242.26 16
2242.37 16
2242.48 16
2242.58 16
2242.69 18
2242.80 22
2242.91 28
2243.02 36
2243.13 47
2243.23 59
2243.34 71
2243.45 81
2243.56 88
2243.67 93
2243.78 95
2243.89 95
2243.99 94
2244.10 92
2244.21 91
2244.32 91
2244.43 92
2244.54 93
2244.64 94
2244.75 94
2244.86 95
2244.97 95
2245.08 94
2245.19 92
2245.30 90
2245.40 88
2245.51 87
2245.62 88
2245.73 92
2245.84 100
2245.95 110
2246.06 123
2246.16 135
2246.27 145
2246.38 152
2246.49 155
2246.60 155
2246.71 152
2246.81 149
2246.92 147
2247.03 149
2247.14 153
2247.25 160
2247.36 168
2247.47 175
2247.57 181
2247.68 185
2247.79 188
2247.90 189
2248.01 190
2248.12 189
2248.23 188
2248.33 185
2248.44 179
2248.55 171
2248.66 161
2248.77 152
2248.88 144
2248.99 142
2249.09 145
2249.20 154
2249.31 167
2249.42 182
2249.53 196
2249.64 207
2249.75 214
2249.85 214
2249.96 210
2250.07 204
2250.18 197
2250.29 191
2250.40 187
2250.51 187
2250.61 191
2250.72 195
2250.83 200
2250.94 203
2251.05 203
2251.16 197
2251.27 185
2251.37 169
2251.48 150
2251.59 129
2251.70 111
2251.81 96
2251.92 87
2252.03 84
2252.14 86
2252.24 93
2252.35 101
2252.46 110
2252.57 118
2252.68 123
2252.79 127
2252.90 131
2253.00 134
2253.11 136
2253.22 138
2253.33 138
2253.44 136
2253.55 131
2253.66 125
2253.77 116
2253.87 108
2253.98 101
2254.09 95
2254.20 92
2254.31 90
2254.42 89
2254.53 87
2254.64 85
2254.74 83
2254.85 78
2254.96 72
2255.07 65
2255.18 58
2255.29 51
2255.40 44
2255.50 39
2255.61 37
2255.72 38
2255.83 40
2255.94 43
2256.05 45
2256.16 47
2256.27 48
2256.37 48
2256.48 48
2256.59 49
2256.70 52
2256.81 59
2256.92 68
2257.03 80
2257.14 93
2257.24 106
2257.35 117
2257.46 125
2257.57 129
2257.68 128
2257.79 123
2257.90 114
2258.01 103
2258.12 90
2258.22 78
2258.33 67
2258.44 59
2258.55 53
2258.66 49
2258.77 46
2258.88 43
2258.99 39
2259.09 35
2259.20 30
2259.31 24
2259.42 19
2259.53 14
2259.64 10
2259.75 6
2259.86 3
2259.97 0
2260.07 0
2260.18 0
2260.29 0
2260.40 0
2260.51 0
2260.62 0
2260.73 0
2260.84 0
2260.94 3
2261.05 8
2261.16 14
2261.27 20
2261.38 26
2261.49 31
2261.60 36
2261.71 41
2261.82 44
2261.92 46
2262.03 47
2262.14 47
2262.25 46
2262.36 46
2262.47 48
2262.58 50
2262.69 54
2262.80 57
2262.90 61
2263.01 62
2263.12 62
2263.23 61
2263.34 58
2263.45 55
2263.56 53
2263.67 53
2263.78 56
2263.89 61
2263.99 67
2264.10 75
2264.21 83
2264.32 89
2264.43 95
2264.54 98
2264.65 99
2264.76 97
2264.87 95
2264.97 91
2265.08 86
2265.19 82
2265.30 78
2265.41 75
2265.52 74
2265.63 73
2265.74 72
2265.85 72
2265.96 71
2266.06 71
2266.17 70
2266.28 70
2266.39 72
2266.50 76
2266.61 81
2266.72 88
2266.83 95
2266.94 103
2267.05 111
2267.15 119
2267.26 126
2267.37 132
2267.48 137
2267.59 140
2267.70 140
2267.81 137
2267.92 131
2268.03 123
2268.14 115
2268.24 107
2268.35 100
2268.46 93
2268.57 87
2268.68 80
2268.79 74
2268.90 68
2269.01 63
2269.12 61
2269.23 61
2269.34 63
2269.44 68
2269.55 73
2269.66 78
2269.77 84
2269.88 92
2269.99 101
2270.10 115
2270.21 132
2270.32 152
2270.43 173
2270.54 193
2270.64 210
2270.75 221
2270.86 226
2270.97 225
2271.08 219
2271.19 212
2271.30 205
2271.41 201
2271.52 200
2271.63 204
2271.74 212
2271.84 223
2271.95 236
2272.06 248
2272.17 258
2272.28 264
2272.39 266
2272.50 263
2272.61 258
2272.72 251
2272.83 245
2272.94 242
2273.04 240
2273.15 241
2273.26 241
2273.37 240
2273.48 238
2273.59 233
2273.70 228
2273.81 222
2273.92 220
2274.03 221
2274.14 226
2274.25 234
2274.35 245
2274.46 256
2274.57 266
2274.68 275
2274.79 282
2274.90 286
2275.01 290
2275.12 293
2275.23 296
2275.34 299
2275.45 301
2275.56 302
2275.67 299
2275.77 293
2275.88 284
2275.99 271
2276.10 257
2276.21 243
2276.32 230
2276.43 220
2276.54 211
2276.65 205
2276.76 201
2276.87 199
2276.98 198
2277.09 198
2277.19 199
2277.30 199
2277.41 199
2277.52 198
2277.63 194
2277.74 189
2277.85 183
2277.96 175
2278.07 167
2278.18 159
2278.29 152
2278.40 148
2278.51 145
2278.62 145
2278.72 146
2278.83 150
2278.94 154
2279.05 158
2279.16 162
2279.27 163
2279.38 163
2279.49 161
2279.60 157
2279.71 151
2279.82 146
2279.93 141
2280.04 136
2280.15 133
2280.25 131
2280.36 129
2280.47 128
2280.58 125
2280.69 121
2280.80 116
2280.91 110
2281.02 104
2281.13 97
2281.24 90
2281.35 85
2281.46 81
2281.57 80
2281.68 80
2281.79 81
2281.90 84
2282.00 89
2282.11 95
2282.22 101
2282.33 107
2282.44 113
2282.55 118
2282.66 122
2282.77 124
2282.88 126
2282.99 127
2283.10 128
2283.21 128
2283.32 127
2283.43 125
2283.54 122
2283.65 119
2283.75 115
2283.86 112
2283.97 111
2284.08 112
2284.19 114
2284.30 117
2284.41 119
2284.52 122
2284.63 123
2284.74 123
2284.85 124
2284.96 127
2285.07 132
2285.18 139
2285.29 151
2285.40 165
2285.51 182
2285.62 201
2285.72 220
2285.83 238
2285.94 253
2286.05 265
2286.16 273
2286.27 278
2286.38 282
2286.49 285
2286.60 291
2286.71 302
2286.82 319
2286.93 344
2287.04 379
2287.15 421
2287.26 470
2287.37 522
2287.48 576
2287.59 628
2287.70 678
2287.80 727
2287.91 776
2288.02 827
2288.13 884
2288.24 948
2288.35 1020
2288.46 1097
2288.57 1179
2288.68 1263
2288.79 1345
2288.90 1424
2289.01 1499
2289.12 1569
2289.23 1636
2289.34 1700
2289.45 1762
2289.56 1821
2289.67 1875
2289.78 1923
2289.89 1963
2290.00 1992
2290.11 2010
2290.21 2015
2290.32 2010
2290.43 1996
2290.54 1976
2290.65 1950
2290.76 1920
2290.87 1888
2290.98 1854
2291.09 1818
2291.20 1780
2291.31 1739
2291.42 1697
2291.53 1652
2291.64 1606
2291.75 1558
2291.86 1510
2291.97 1461
2292.08 1413
2292.19 1364
2292.30 1316
2292.41 1268
2292.52 1221
2292.63 1175
2292.74 1130
2292.85 1086
2292.95 1043
2293.06 1001
2293.17 961
2293.28 924
2293.39 891
2293.50 862
2293.61 838
2293.72 819
2293.83 802
2293.94 786
2294.05 769
2294.16 748
2294.27 722
2294.38 693
2294.49 661
2294.60 627
2294.71 593
2294.82 559
2294.93 525
2295.04 492
2295.15 461
2295.26 431
2295.37 406
2295.48 384
2295.59 368
2295.70 356
2295.81 347
2295.92 340
2296.03 331
2296.14 322
2296.24 311
2296.35 300
2296.46 291
2296.57 286
2296.68 284
2296.79 285
2296.90 286
2297.01 287
2297.12 284
2297.23 277
2297.34 266
2297.45 252
2297.56 238
2297.67 226
2297.78 215
2297.89 207
2298.00 200
2298.11 193
2298.22 187
2298.33 180
2298.44 172
2298.55 165
2298.66 158
2298.77 151
2298.88 143
2298.99 135
2299.10 127
2299.21 119
2299.32 113
2299.43 109
2299.54 106
2299.65 105
2299.76 104
2299.87 102
2299.98 97
2300.09 90
2300.20 82
2300.31 73
2300.42 66
2300.53 60
2300.64 58
2300.75 57
2300.86 58
2300.96 57
2301.07 54
2301.18 49
2301.29 43
2301.40 38
2301.51 36
2301.62 39
2301.73 46
2301.84 57
2301.95 70
2302.06 83
2302.17 94
2302.28 102
2302.39 106
2302.50 108
2302.61 108
2302.72 108
2302.83 108
2302.94 108
2303.05 110
2303.16 113
2303.27 118
2303.38 123
2303.49 128
2303.60 133
2303.71 136
2303.82 138
2303.93 138
2304.04 135
2304.15 132
2304.26 128
2304.37 124
2304.48 120
2304.59 117
2304.70 115
2304.81 114
2304.92 114
2305.03 116
2305.14 121
2305.25 128
2305.36 137
2305.47 148
2305.58 158
2305.69 168
2305.80 175
2305.91 178
2306.02 176
2306.13 170
2306.24 160
2306.35 148
2306.46 133
2306.57 118
2306.68 104
2306.79 93
2306.90 85
2307.01 82
2307.12 82
2307.23 84
2307.34 89
2307.45 93
2307.56 97
2307.67 100
2307.78 102
2307.89 103
2308.00 106
2308.11 109
2308.22 113
2308.33 120
2308.44 129
2308.55 140
2308.66 153
2308.77 166
2308.88 180
2308.99 193
2309.10 204
2309.21 212
2309.32 216
2309.43 216
2309.54 212
2309.65 205
2309.76 196
2309.87 186
2309.98 175
2310.09 164
2310.20 153
2310.31 144
2310.42 136
2310.53 131
2310.64 127
2310.75 126
2310.86 126
2310.97 128
2311.08 130
2311.19 131
2311.30 131
2311.41 129
2311.52 124
2311.63 118
2311.74 110
2311.85 101
2311.96 91
2312.07 83
2312.18 77
2312.29 73
2312.40 73
2312.51 78
2312.62 87
2312.73 100
2312.84 117
2312.95 135
2313.06 155
2313.17 174
2313.28 189
2313.39 200
2313.50 205
2313.61 202
2313.72 193
2313.83 179
2313.94 162
2314.05 144
2314.16 130
2314.27 120
2314.38 116
2314.49 117
2314.60 123
2314.71 133
2314.82 144
2314.93 154
2315.04 163
2315.15 168
2315.26 170
2315.37 169
2315.48 163
2315.59 155
2315.71 145
2315.82 135
2315.93 125
2316.04 117
2316.15 110
2316.26 103
2316.37 97
2316.48 92
2316.59 86
2316.70 81
2316.81 77
2316.92 73
2317.03 72
2317.14 71
2317.25 72
2317.36 74
2317.47 77
2317.58 82
2317.69 89
2317.80 99
2317.91 111
2318.02 127
2318.13 143
2318.24 159
2318.35 173
2318.46 183
2318.57 190
2318.68 192
2318.79 189
2318.90 184
2319.01 176
2319.12 167
2319.23 159
2319.34 153
2319.45 150
2319.56 150
2319.67 153
2319.78 158
2319.89 162
2320.00 165
2320.11 166
2320.22 165
2320.33 163
2320.45 162
2320.56 162
2320.67 164
2320.78 169
2320.89 176
2321.00 182
2321.11 185
2321.22 186
2321.33 183
2321.44 176
2321.55 167
2321.66 157
2321.77 147
2321.88 139
2321.99 132
2322.10 126
2322.21 120
2322.32 113
2322.43 105
2322.54 96
2322.65 86
2322.76 76
2322.87 67
2322.98 59
2323.09 52
2323.20 45
2323.31 39
2323.42 33
2323.53 27
2323.64 23
2323.75 21
2323.87 20
2323.98 19
2324.09 17
2324.20 14
2324.31 8
2324.42 0
2324.53 0
2324.64 0
2324.75 0
2324.86 0
2324.97 0
2325.08 0
2325.19 3
2325.30 23
2325.41 46
2325.52 68
2325.63 87
2325.74 102
2325.85 112
2325.96 117
2326.07 119
2326.18 118
2326.29 118
2326.40 118
2326.51 119
2326.63 122
2326.74 126
2326.85 132
2326.96 139
2327.07 148
2327.18 159
2327.29 170
2327.40 182
2327.51 191
2327.62 197
2327.73 199
2327.84 197
2327.95 192
2328.06 183
2328.17 174
2328.28 164
2328.39 153
2328.50 142
2328.61 129
2328.72 116
2328.83 102
2328.95 91
2329.06 82
2329.17 78
2329.28 79
2329.39 86
2329.50 95
2329.61 106
2329.72 117
2329.83 126
2329.94 131
2330.05 132
2330.16 130
2330.27 125
2330.38 117
2330.49 107
2330.60 96
2330.71 85
2330.82 75
2330.93 67
2331.04 62
2331.16 60
2331.27 60
2331.38 62
2331.49 64
2331.60 65
2331.71 66
2331.82 65
2331.93 63
2332.04 60
2332.15 57
2332.26 54
2332.37 51
2332.48 48
2332.59 45
2332.70 42
2332.81 39
2332.92 36
2333.04 34
2333.15 34
2333.26 35
2333.37 38
2333.48 42
2333.59 47
2333.70 53
2333.81 58
2333.92 61
2334.03 63
2334.14 62
2334.25 59
2334.36 53
2334.47 47
2334.58 38
2334.69 29
2334.80 18
2334.92 7
2335.03 0
2335.14 0
2335.25 0
2335.36 0
2335.47 0
2335.58 0
2335.69 0
2335.80 0
2335.91 7
2336.02 14
2336.13 19
2336.24 22
2336.35 23
2336.46 22
2336.58 20
2336.69 17
2336.80 13
2336.91 9
2337.02 5
2337.13 4
2337.24 4
2337.35 7
2337.46 13
2337.57 22
2337.68 32
2337.79 42
2337.90 51
2338.01 57
2338.12 61
2338.24 64
2338.35 66
2338.46 68
2338.57 72
2338.68 76
2338.79 82
2338.90 86
2339.01 88
2339.12 87
2339.23 83
2339.34 78
2339.45 71
2339.56 65
2339.68 61
2339.79 60
2339.90 60
2340.01 61
2340.12 62
2340.23 61
2340.34 58
2340.45 55
2340.56 51
2340.67 49
2340.78 48
2340.89 51
2341.00 55
2341.12 60
2341.23 65
2341.34 70
2341.45 74
2341.56 79
2341.67 84
2341.78 88
2341.89 91
2342.00 92
2342.11 89
2342.22 84
2342.33 77
2342.44 69
2342.56 64
2342.67 62
2342.78 63
2342.89 68
2343.00 74
2343.11 79
2343.22 83
2343.33 83
2343.44 81
2343.55 76
2343.66 69
2343.77 62
2343.89 56
2344.00 51
2344.11 48
2344.22 47
2344.33 46
2344.44 47
2344.55 49
2344.66 51
2344.77 53
2344.88 55
2344.99 56
2345.10 55
2345.22 53
2345.33 50
2345.44 46
2345.55 42
2345.66 39
2345.77 39
2345.88 42
2345.99 46
2346.10 51
2346.21 56
2346.32 60
2346.44 62
2346.55 62
2346.66 60
2346.77 59
2346.88 59
2346.99 61
2347.10 64
2347.21 67
2347.32 70
2347.43 71
2347.54 70
2347.66 68
2347.77 65
2347.88 63
2347.99 64
2348.10 68
2348.21 76
2348.32 88
2348.43 103
2348.54 118
2348.65 132
2348.77 143
2348.88 149
2348.99 149
2349.10 146
2349.21 139
2349.32 130
2349.43 121
2349.54 113
2349.65 107
2349.76 104
2349.87 104
2349.99 107
2350.10 111
2350.21 117
2350.32 123
2350.43 126
2350.54 127
2350.65 123
2350.76 115
2350.87 105
2350.98 93
2351.10 82
2351.21 72
2351.32 65
2351.43 60
2351.54 55
2351.65 49
2351.76 42
2351.87 34
2351.98 27
2352.10 21
2352.21 20
2352.32 22
2352.43 27
2352.54 35
2352.65 43
2352.76 50
2352.87 56
2352.98 61
2353.09 65
2353.21 70
2353.32 76
2353.43 82
2353.54 90
2353.65 98
2353.76 107
2353.87 116
2353.98 125
2354.09 135
2354.21 146
2354.32 157
2354.43 167
2354.54 176
2354.65 182
2354.76 185
2354.87 183
2354.98 179
2355.09 173
2355.21 166
2355.32 160
2355.43 154
2355.54 149
2355.65 145
2355.76 139
2355.87 133
2355.98 127
2356.09 121
2356.21 116
2356.32 113
2356.43 112
2356.54 114
2356.65 117
2356.76 120
2356.87 122
2356.98 122
2357.09 120
2357.21 117
2357.32 113
2357.43 111
2357.54 110
2357.65 111
2357.76 114
2357.87 116
2357.98 119
2358.10 120
2358.21 120
2358.32 120
2358.43 120
2358.54 120
2358.65 121
2358.76 123
2358.87 123
2358.98 123
2359.10 121
2359.21 117
2359.32 112
2359.43 104
2359.54 95
2359.65 83
2359.76 70
2359.87 55
2359.99 38
2360.10 22
2360.21 9
2360.32 0
2360.43 0
2360.54 0
2360.65 0
2360.76 0
2360.88 5
2360.99 13
2361.10 20
2361.21 25
2361.32 30
2361.43 33
2361.54 36
2361.65 37
2361.77 36
2361.88 32
2361.99 26
2362.10 17
2362.21 6
2362.32 0
2362.43 0
2362.54 0
2362.66 0
2362.77 0
2362.88 0
2362.99 0
2363.10 0
2363.21 6
2363.32 18
2363.43 31
2363.55 48
2363.66 67
2363.77 89
2363.88 112
2363.99 133
2364.10 151
2364.21 164
2364.33 170
2364.44 171
2364.55 167
2364.66 160
2364.77 151
2364.88 143
2364.99 135
2365.10 128
2365.22 124
2365.33 121
2365.44 120
2365.55 122
2365.66 126
2365.77 133
2365.88 142
2366.00 151
2366.11 159
2366.22 167
2366.33 173
2366.44 177
2366.55 180
2366.66 183
2366.78 184
2366.89 184
2367.00 181
2367.11 175
2367.22 167
2367.33 158
2367.44 148
2367.56 138
2367.67 130
2367.78 124
2367.89 120
2368.00 117
2368.11 113
2368.22 109
2368.34 104
2368.45 99
2368.56 94
2368.67 90
2368.78 89
2368.89 90
2369.00 95
2369.12 101
2369.23 108
2369.34 115
2369.45 120
2369.56 122
2369.67 121
2369.78 116
2369.90 109
2370.01 101
2370.12 94
2370.23 88
2370.34 84
2370.45 83
2370.56 84
2370.68 87
2370.79 91
2370.90 95
2371.01 98
2371.12 101
2371.23 102
2371.34 103
2371.46 105
2371.57 108
2371.68 113
2371.79 120
2371.90 127
2372.01 135
2372.12 142
2372.24 148
2372.35 152
2372.46 155
2372.57 156
2372.68 156
2372.79 156
2372.91 155
2373.02 154
2373.13 153
2373.24 151
2373.35 149
2373.46 148
2373.57 148
2373.69 147
2373.80 147
2373.91 145
2374.02 141
2374.13 136
2374.24 130
2374.36 124
2374.47 118
2374.58 114
2374.69 112
2374.80 111
2374.91 112
2375.03 113
2375.14 113
2375.25 112
2375.36 111
2375.47 107
2375.58 103
2375.69 97
2375.81 92
2375.92 86
2376.03 80
2376.14 76
2376.25 72
2376.36 70
2376.48 68
2376.59 68
2376.70 69
2376.81 69
2376.92 69
2377.03 68
2377.15 68
2377.26 68
2377.37 68
2377.48 71
2377.59 77
2377.70 86
2377.82 97
2377.93 110
2378.04 122
2378.15 134
2378.26 142
2378.37 146
2378.49 147
2378.60 144
2378.71 139
2378.82 132
2378.93 124
2379.04 116
2379.16 108
2379.27 99
2379.38 89
2379.49 78
2379.60 67
2379.71 56
2379.83 46
2379.94 37
2380.05 32
2380.16 30
2380.27 33
2380.38 39
2380.50 49
2380.61 62
2380.72 77
2380.83 92
2380.94 107
2381.05 120
2381.17 130
2381.28 137
2381.39 140
2381.50 140
2381.61 139
2381.72 138
2381.84 138
2381.95 139
2382.06 142
2382.17 147
2382.28 152
2382.40 157
2382.51 162
2382.62 167
2382.73 169
2382.84 172
2382.95 173
2383.07 173
2383.18 171
2383.29 169
2383.40 166
2383.51 163
2383.62 159
2383.74 156
2383.85 154
2383.96 154
2384.07 156
2384.18 159
2384.30 163
2384.41 164
2384.52 164
2384.63 160
2384.74 154
2384.85 147
2384.97 140
2385.08 135
2385.19 132
2385.30 132
2385.41 133
2385.53 133
2385.64 132
2385.75 127
2385.86 119
2385.97 109
2386.08 98
2386.20 90
2386.31 84
2386.42 83
2386.53 85
2386.64 90
2386.76 96
2386.87 103
2386.98 108
2387.09 112
2387.20 115
2387.31 116
2387.43 117
2387.54 117
2387.65 117
2387.76 117
2387.87 117
2387.99 119
2388.10 121
2388.21 127
2388.32 135
2388.43 145
2388.55 156
2388.66 166
2388.77 175
2388.88 180
2388.99 180
2389.11 177
2389.22 170
2389.33 161
2389.44 150
2389.55 140
2389.66 130
2389.78 122
2389.89 116
2390.00 112
2390.11 109
2390.22 109
2390.34 112
2390.45 118
2390.56 125
2390.67 133
2390.78 140
2390.90 143
2391.01 142
2391.12 135
2391.23 123
2391.34 106
2391.46 89
2391.57 71
2391.68 57
2391.79 45
2391.90 37
2392.02 32
2392.13 29
2392.24 25
2392.35 20
2392.46 14
2392.58 6
2392.69 0
2392.80 0
2392.91 0
2393.02 0
2393.14 0
2393.25 0
2393.36 0
2393.47 0
2393.58 7
2393.70 18
2393.81 29
2393.92 39
2394.03 50
2394.14 60
2394.26 71
2394.37 83
2394.48 95
2394.59 105
2394.70 114
2394.82 121
2394.93 126
2395.04 129
2395.15 132
2395.26 134
2395.38 136
2395.49 138
2395.60 141
2395.71 143
2395.82 144
2395.94 143
2396.05 139
2396.16 133
2396.27 125
2396.39 117
2396.50 110
2396.61 105
2396.72 103
2396.83 105
2396.95 111
2397.06 119
2397.17 128
2397.28 136
2397.39 143
2397.51 148
2397.62 151
2397.73 152
2397.84 152
2397.95 150
2398.07 146
2398.18 140
2398.29 130
2398.40 116
2398.52 99
2398.63 79
2398.74 61
2398.85 47
2398.96 39
2399.08 41
2399.19 51
2399.30 66
2399.41 84
2399.52 101
2399.64 113
2399.75 118
2399.86 116
2399.97 108
2400.09 97
2400.20 84
2400.31 73
2400.42 65
2400.53 62
2400.65 63
2400.76 68
2400.87 74
2400.98 81
2401.09 88
2401.21 93
2401.32 98
2401.43 102
2401.54 107
2401.66 114
2401.77 121
2401.88 129
2401.99 137
2402.10 146
2402.22 154
2402.33 161
2402.44 167
2402.55 171
2402.67 172
2402.78 168
2402.89 160
2403.00 146
2403.11 127
2403.23 108
2403.34 89
2403.45 76
2403.56 69
2403.68 70
2403.79 79
2403.90 94
2404.01 112
2404.12 131
2404.24 147
2404.35 160
2404.46 167
2404.57 170
2404.69 168
2404.80 162
2404.91 154
2405.02 145
2405.14 134
2405.25 123
2405.36 112
2405.47 102
2405.58 92
2405.70 84
2405.81 79
2405.92 77
2406.03 80
2406.15 85
2406.26 92
2406.37 99
2406.48 104
2406.60 107
2406.71 105
2406.82 101
2406.93 93
2407.04 85
2407.16 77
2407.27 71
2407.38 66
2407.49 63
2407.61 61
2407.72 58
2407.83 54
2407.94 49
2408.06 42
2408.17 34
2408.28 27
2408.39 22
2408.51 20
2408.62 20
2408.73 21
2408.84 24
2408.95 26
2409.07 27
2409.18 28
2409.29 28
2409.40 28
2409.52 31
2409.63 35
2409.74 41
2409.85 48
2409.97 57
2410.08 64
2410.19 70
2410.30 73
2410.42 74
2410.53 74
2410.64 74
2410.75 75
2410.87 80
2410.98 89
2411.09 102
2411.20 118
2411.32 134
2411.43 147
2411.54 156
2411.65 159
2411.76 156
2411.88 150
2411.99 141
2412.10 134
2412.21 129
2412.33 127
2412.44 129
2412.55 134
2412.66 141
2412.78 149
2412.89 157
2413.00 163
2413.11 168
2413.23 170
2413.34 169
2413.45 166
2413.56 162
2413.68 156
2413.79 148
2413.90 139
2414.01 128
2414.13 115
2414.24 100
2414.35 87
2414.46 75
2414.58 66
2414.69 62
2414.80 62
2414.91 64
2415.03 68
2415.14 70
2415.25 70
2415.36 67
2415.48 61
2415.59 54
2415.70 47
2415.81 43
2415.93 41
2416.04 41
2416.15 43
2416.26 46
2416.38 50
2416.49 53
2416.60 57
2416.71 61
2416.83 67
2416.94 73
2417.05 80
2417.17 88
2417.28 95
2417.39 100
2417.50 104
2417.62 106
2417.73 106
2417.84 104
2417.95 101
2418.07 98
2418.18 97
2418.29 98
2418.40 102
2418.52 108
2418.63 115
2418.74 121
2418.85 125
2418.97 126
2419.08 122
2419.19 116
2419.30 109
2419.42 100
2419.53 92
2419.64 85
2419.75 76
2419.87 66
2419.98 53
2420.09 38
2420.21 22
2420.32 8
2420.43 0
2420.54 0
2420.66 0
2420.77 0
2420.88 0
2420.99 0
2421.11 0
2421.22 2
2421.33 3
2421.44 3
2421.56 4
2421.67 6
2421.78 9
2421.90 14
2422.01 21
2422.12 27
2422.23 34
2422.35 40
2422.46 44
2422.57 47
2422.68 49
2422.80 50
2422.91 50
2423.02 51
2423.13 51
2423.25 51
2423.36 51
2423.47 51
2423.59 50
2423.70 49
2423.81 47
2423.92 46
2424.04 46
2424.15 46
2424.26 45
2424.37 44
2424.49 41
2424.60 37
2424.71 31
2424.83 24
2424.94 18
2425.05 13
2425.16 9
2425.28 7
2425.39 5
2425.50 4
2425.62 2
2425.73 1
2425.84 1
2425.95 3
2426.07 7
2426.18 14
2426.29 24
2426.40 36
2426.52 49
2426.63 63
2426.74 76
2426.86 87
2426.97 97
2427.08 105
2427.19 112
2427.31 118
2427.42 123
2427.53 128
2427.65 133
2427.76 136
2427.87 139
2427.98 140
2428.10 141
2428.21 140
2428.32 138
2428.44 135
2428.55 132
2428.66 127
2428.77 120
2428.89 113
2429.00 104
2429.11 94
2429.22 85
2429.34 78
2429.45 73
2429.56 73
2429.68 76
2429.79 82
2429.90 91
2430.01 100
2430.13 106
2430.24 109
2430.35 108
2430.47 101
2430.58 91
2430.69 78
2430.81 66
2430.92 55
2431.03 48
2431.14 45
2431.26 46
2431.37 48
2431.48 50
2431.60 50
2431.71 47
2431.82 41
2431.93 33
2432.05 24
2432.16 17
2432.27 13
2432.39 12
2432.50 13
2432.61 16
2432.72 20
2432.84 23
2432.95 26
2433.06 27
2433.18 28
2433.29 30
2433.40 33
2433.52 36
2433.63 41
2433.74 45
2433.85 47
2433.97 46
2434.08 43
2434.19 37
2434.31 30
2434.42 23
2434.53 17
2434.64 14
2434.76 14
2434.87 16
2434.98 19
2435.10 22
2435.21 25
2435.32 27
2435.44 29
2435.55 32
2435.66 37
2435.77 44
2435.89 53
2436.00 62
2436.11 73
2436.23 82
2436.34 89
2436.45 95
2436.57 98
2436.68 99
2436.79 100
2436.90 101
2437.02 103
2437.13 106
2437.24 109
2437.36 112
2437.47 115
2437.58 117
2437.70 116
2437.81 113
2437.92 107
2438.04 98
2438.15 87
2438.26 75
2438.37 65
2438.49 59
2438.60 57
2438.71 59
2438.83 66
2438.94 76
2439.05 85
2439.17 92
2439.28 97
2439.39 97
2439.51 94
2439.62 89
2439.73 82
2439.84 75
2439.96 67
2440.07 59
2440.18 51
2440.30 43
2440.41 34
2440.52 25
2440.64 17
2440.75 9
2440.86 2
2440.98 0
2441.09 0
2441.20 0
2441.31 0
2441.43 0
2441.54 3
2441.65 6
2441.77 9
2441.88 12
2441.99 13
2442.11 15
2442.22 17
2442.33 18
2442.45 19
2442.56 18
2442.67 17
2442.79 13
2442.90 8
2443.01 2
2443.13 0
2443.24 0
2443.35 0
2443.46 0
2443.58 0
2443.69 0
2443.80 0
2443.92 3
2444.03 10
2444.14 16
2444.26 21
2444.37 23
2444.48 23
2444.60 22
2444.71 18
2444.82 13
2444.94 7
2445.05 0
2445.16 0
2445.28 0
2445.39 0
2445.50 0
2445.62 0
2445.73 0
2445.84 0
2445.96 10
2446.07 31
2446.18 54
2446.30 77
2446.41 96
2446.52 109
2446.63 116
2446.75 117
2446.86 115
2446.97 111
2447.09 108
2447.20 107
2447.31 108
2447.43 111
2447.54 116
2447.65 121
2447.77 125
2447.88 130
2447.99 133
2448.11 134
2448.22 134
2448.33 131
2448.45 126
2448.56 119
2448.67 110
2448.79 100
2448.90 91
2449.01 81
2449.13 74
2449.24 68
2449.35 64
2449.47 63
2449.58 66
2449.69 71
2449.81 79
2449.92 89
2450.03 100
2450.15 112
2450.26 124
2450.37 135
2450.49 146
2450.60 157
2450.71 169
2450.83 180
2450.94 192
2451.05 205
2451.17 218
2451.28 233
2451.39 248
2451.51 264
2451.62 281
2451.73 298
2451.85 313
2451.96 325
2452.07 332
2452.19 336
2452.30 335
2452.41 330
2452.53 322
2452.64 313
2452.75 305
2452.87 297
2452.98 290
2453.09 287
2453.21 287
2453.32 292
2453.43 300
2453.55 313
2453.66 328
2453.77 342
2453.89 353
2454.00 359
2454.12 359
2454.23 352
2454.34 339
2454.46 321
2454.57 302
2454.68 282
2454.80 262
2454.91 244
2455.02 229
2455.14 216
2455.25 205
2455.36 196
2455.48 189
2455.59 184
2455.70 181
2455.82 180
2455.93 179
2456.04 178
2456.16 176
2456.27 173
2456.38 167
2456.50 158
2456.61 147
2456.72 134
2456.84 120
2456.95 106
2457.07 94
2457.18 84
2457.29 78
2457.41 75
2457.52 73
2457.63 71
2457.75 70
2457.86 68
2457.97 67
2458.09 66
2458.20 65
2458.31 64
2458.43 63
2458.54 59
2458.65 53
2458.77 44
2458.88 34
2459.00 24
2459.11 15
2459.22 11
2459.34 11
2459.45 15
2459.56 21
2459.68 30
2459.79 38
2459.90 47
2460.02 54
2460.13 59
2460.24 62
2460.36 63
2460.47 61
2460.58 57
2460.70 51
2460.81 45
2460.93 40
2461.04 37
2461.15 36
2461.27 38
2461.38 43
2461.49 50
2461.61 59
2461.72 68
2461.83 76
2461.95 82
2462.06 85
2462.18 85
2462.29 82
2462.40 76
2462.52 67
2462.63 58
2462.74 48
2462.86 39
2462.97 32
2463.08 27
2463.20 23
2463.31 20
2463.43 19
2463.54 18
2463.65 17
2463.77 17
2463.88 17
2463.99 16
2464.11 17
2464.22 17
2464.33 20
2464.45 24
2464.56 32
2464.68 41
2464.79 52
2464.90 64
2465.02 75
2465.13 83
2465.24 89
2465.36 93
2465.47 95
2465.58 95
2465.70 96
2465.81 96
2465.93 98
2466.04 100
2466.15 103
2466.27 108
2466.38 112
2466.49 115
2466.61 118
2466.72 119
2466.84 117
2466.95 114
2467.06 111
2467.18 107
2467.29 105
2467.40 106
2467.52 107
2467.63 109
2467.75 111
2467.86 112
2467.97 111
2468.09 108
2468.20 105
2468.31 102
2468.43 99
2468.54 97
2468.66 95
2468.77 92
2468.88 87
2469.00 81
2469.11 75
2469.22 69
2469.34 67
2469.45 67
2469.57 72
2469.68 79
2469.79 88
2469.91 98
2470.02 106
2470.13 112
2470.25 117
2470.36 119
2470.48 119
2470.59 119
2470.70 117
2470.82 115
2470.93 111
2471.04 106
2471.16 101
2471.27 95
2471.39 88
2471.50 83
2471.61 78
2471.73 74
2471.84 71
2471.96 69
2472.07 67
2472.18 65
2472.30 62
2472.41 58
2472.52 52
2472.64 44
2472.75 35
2472.87 24
2472.98 14
2473.09 5
2473.21 0
2473.32 0
2473.44 0
2473.55 0
2473.66 6
2473.78 18
2473.89 33
2474.01 50
2474.12 67
2474.23 84
2474.35 99
2474.46 111
2474.57 118
2474.69 119
2474.80 117
2474.92 110
2475.03 100
2475.14 89
2475.26 77
2475.37 67
2475.49 58
2475.60 52
2475.71 47
2475.83 44
2475.94 42
2476.06 40
2476.17 38
2476.28 36
2476.40 32
2476.51 28
2476.63 24
2476.74 20
2476.85 17
2476.97 15
2477.08 13
2477.19 10
2477.31 7
2477.42 4
2477.54 1
2477.65 0
2477.76 0
2477.88 0
2477.99 3
2478.11 7
2478.22 9
2478.33 10
2478.45 8
2478.56 4
2478.68 0
2478.79 0
2478.90 0
2479.02 0
2479.13 0
2479.25 0
2479.36 0
2479.47 1
2479.59 6
2479.70 10
2479.82 13
2479.93 17
2480.04 21
2480.16 27
2480.27 34
2480.39 42
2480.50 48
2480.61 54
2480.73 56
2480.84 57
2480.96 55
2481.07 53
2481.19 51
2481.30 51
2481.41 52
2481.53 56
2481.64 62
2481.76 68
2481.87 75
2481.98 82
2482.10 88
2482.21 93
2482.33 95
2482.44 95
2482.55 92
2482.67 86
2482.78 78
2482.90 68
2483.01 56
2483.12 45
2483.24 35
2483.35 28
2483.47 23
2483.58 21
2483.69 21
2483.81 22
2483.92 24
2484.04 26
2484.15 27
2484.27 26
2484.38 22
2484.49 16
2484.61 8
2484.72 0
2484.84 0
2484.95 0
2485.06 0
2485.18 0
2485.29 0
2485.41 0
2485.52 0
2485.64 5
2485.75 19
2485.86 34
2485.98 48
2486.09 60
2486.21 69
2486.32 75
2486.43 77
2486.55 74
2486.66 70
2486.78 64
2486.89 58
2487.01 54
2487.12 53
2487.23 54
2487.35 59
2487.46 65
2487.58 72
2487.69 79
2487.80 84
2487.92 87
2488.03 89
2488.15 88
2488.26 87
2488.38 85
2488.49 83
2488.60 82
2488.72 81
2488.83 82
2488.95 83
2489.06 85
2489.18 86
2489.29 86
2489.40 84
2489.52 81
2489.63 75
2489.75 68
2489.86 61
2489.97 54
2490.09 48
2490.20 44
2490.32 41
2490.43 41
2490.55 41
2490.66 43
2490.77 44
2490.89 46
2491.00 47
2491.12 48
2491.23 48
2491.35 49
2491.46 50
2491.57 51
2491.69 53
2491.80 55
2491.92 59
2492.03 64
2492.15 71
2492.26 78
2492.37 87
2492.49 94
2492.60 100
2492.72 103
2492.83 102
2492.95 97
2493.06 90
2493.17 81
2493.29 73
2493.40 68
2493.52 66
2493.63 70
2493.75 77
2493.86 88
2493.98 101
2494.09 115
2494.20 128
2494.32 139
2494.43 146
2494.55 150
2494.66 151
2494.78 152
2494.89 152
2495.00 154
2495.12 160
2495.23 170
2495.35 182
2495.46 197
2495.58 212
2495.69 226
2495.81 238
2495.92 248
2496.03 254
2496.15 257
2496.26 258
2496.38 256
2496.49 253
2496.61 249
2496.72 244
2496.83 239
2496.95 234
2497.06 230
2497.18 226
2497.29 222
2497.41 219
2497.52 215
2497.64 211
2497.75 208
2497.86 206
2497.98 204
2498.09 203
2498.21 203
2498.32 203
2498.44 203
2498.55 204
2498.67 206
2498.78 210
2498.89 214
2499.01 219
2499.12 221
2499.24 221
2499.35 217
2499.47 208
2499.58 195
2499.70 179
2499.81 163
2499.92 147
2500.04 133
2500.15 123
2500.27 117
2500.38 115
2500.50 116
2500.61 118
2500.73 120
2500.84 122
2500.96 123
2501.07 124
2501.18 123
2501.30 124
2501.41 126
2501.53 129
2501.64 133
2501.76 138
2501.87 142
2501.99 145
2502.10 147
2502.21 148
2502.33 150
2502.44 153
2502.56 158
2502.67 164
2502.79 172
2502.90 180
2503.02 187
2503.13 194
2503.25 200
2503.36 205
2503.48 209
2503.59 211
2503.70 210
2503.82 204
2503.93 194
2504.05 180
2504.16 162
2504.28 142
2504.39 123
2504.51 108
2504.62 96
2504.74 88
2504.85 82
2504.96 79
2505.08 77
2505.19 76
2505.31 75
2505.42 76
2505.54 79
2505.65 83
2505.77 87
2505.88 91
2506.00 94
2506.11 93
2506.23 90
2506.34 84
2506.45 75
2506.57 63
2506.68 51
2506.80 38
2506.91 24
2507.03 12
2507.14 0
2507.26 0
2507.37 0
2507.49 0
2507.60 0
2507.72 0
2507.83 0
2507.94 5
2508.06 14
2508.17 23
2508.29 32
2508.40 40
2508.52 47
2508.63 53
2508.75 60
2508.86 65
2508.98 69
2509.09 72
2509.21 73
2509.32 74
2509.44 75
2509.55 77
2509.67 81
2509.78 87
2509.89 94
2510.01 99
2510.12 102
2510.24 101
2510.35 96
2510.47 88
2510.58 79
2510.70 69
2510.81 60
2510.93 54
2511.04 50
2511.16 48
2511.27 49
2511.39 52
2511.50 55
2511.62 59
2511.73 62
2511.85 63
2511.96 63
2512.07 61
2512.19 58
2512.30 55
2512.42 54
2512.53 54
2512.65 58
2512.76 63
2512.88 70
2512.99 76
2513.11 81
2513.22 85
2513.34 88
2513.45 92
2513.57 97
2513.68 105
2513.80 116
2513.91 128
2514.03 141
2514.14 153
2514.26 162
2514.37 166
2514.49 166
2514.60 164
2514.71 160
2514.83 156
2514.94 154
2515.06 154
2515.17 157
2515.29 161
2515.40 168
2515.52 175
2515.63 183
2515.75 191
2515.86 199
2515.98 205
2516.09 209
2516.21 209
2516.32 206
2516.44 198
2516.55 188
2516.67 177
2516.78 165
2516.90 153
2517.01 142
2517.13 133
2517.24 123
2517.36 114
2517.47 104
2517.59 95
2517.70 88
2517.82 84
2517.93 83
2518.05 84
2518.16 88
2518.28 93
2518.39 97
2518.51 99
2518.62 98
2518.74 93
2518.85 84
2518.96 73
2519.08 62
2519.19 50
2519.31 41
2519.42 34
2519.54 31
2519.65 32
2519.77 37
2519.88 46
2520.00 57
2520.11 68
2520.23 77
2520.34 83
2520.46 83
2520.57 77
2520.69 65
2520.80 49
2520.92 32
2521.03 15
2521.15 1
2521.26 0
2521.38 0
2521.49 0
2521.61 0
2521.72 0
2521.84 0
2521.95 0
2522.07 0
2522.18 0
2522.30 4
2522.41 10
2522.53 17
2522.64 26
2522.76 36
2522.87 46
2522.99 55
2523.10 61
2523.22 65
2523.33 67
2523.45 66
2523.56 65
2523.68 65
2523.79 65
2523.91 66
2524.02 70
2524.14 75
2524.25 82
2524.37 90
2524.48 98
2524.60 107
2524.71 116
2524.83 123
2524.94 130
2525.06 134
2525.17 137
2525.29 137
2525.40 135
2525.52 133
2525.63 131
2525.75 129
2525.86 128
2525.98 127
2526.09 127
2526.21 127
2526.33 127
2526.44 128
2526.56 129
2526.67 131
2526.79 134
2526.90 137
2527.02 139
2527.13 141
2527.25 142
2527.36 142
2527.48 141
2527.59 141
2527.71 143
2527.82 146
2527.94 150
2528.05 156
2528.17 162
2528.28 166
2528.40 168
2528.51 168
2528.63 165
2528.74 162
2528.86 158
2528.97 157
2529.09 158
2529.20 161
2529.32 166
2529.43 170
2529.55 173
2529.66 173
2529.78 170
2529.89 164
2530.01 157
2530.12 149
2530.24 142
2530.35 137
2530.47 135
2530.59 135
2530.70 137
2530.82 140
2530.93 144
2531.05 148
2531.16 154
2531.28 161
2531.39 168
2531.51 177
2531.62 186
2531.74 195
2531.85 204
2531.97 212
2532.08 218
2532.20 222
2532.31 224
2532.43 225
2532.54 225
2532.66 223
2532.77 220
2532.89 216
2533.00 211
2533.12 205
2533.23 199
2533.35 191
2533.47 182
2533.58 171
2533.70 159
2533.81 144
2533.93 128
2534.04 112
2534.16 96
2534.27 83
2534.39 73
2534.50 69
2534.62 69
2534.73 73
2534.85 80
2534.96 88
2535.08 96
2535.19 103
2535.31 108
2535.43 112
2535.54 114
2535.66 116
2535.77 116
2535.89 115
2536.00 115
2536.12 115
2536.23 116
2536.35 118
2536.46 122
2536.58 128
2536.69 134
2536.81 140
2536.92 143
2537.04 144
2537.15 141
2537.27 135
2537.39 126
2537.50 115
2537.62 103
2537.73 91
2537.85 78
2537.96 65
2538.08 52
2538.19 39
2538.31 26
2538.42 14
2538.54 4
2538.65 0
2538.77 0
2538.88 0
2539.00 0
2539.12 0
2539.23 0
2539.35 0
2539.46 0
2539.58 2
2539.69 10
2539.81 17
2539.92 23
2540.04 26
2540.15 27
2540.27 28
2540.39 28
2540.50 31
2540.62 39
2540.73 51
2540.85 69
2540.96 89
2541.08 110
2541.19 128
2541.31 142
2541.42 149
2541.54 150
2541.65 147
2541.77 143
2541.89 139
2542.00 138
2542.12 139
2542.23 142
2542.35 144
2542.46 145
2542.58 142
2542.69 136
2542.81 128
2542.92 119
2543.04 111
2543.16 107
2543.27 105
2543.39 105
2543.50 106
2543.62 107
2543.73 107
2543.85 105
2543.96 103
2544.08 102
2544.19 101
2544.31 101
2544.43 105
2544.54 110
2544.66 117
2544.77 125
2544.89 132
2545.00 139
2545.12 143
2545.23 145
2545.35 144
2545.47 139
2545.58 132
2545.70 124
2545.81 117
2545.93 110
2546.04 104
2546.16 100
2546.27 98
2546.39 96
2546.51 96
2546.62 97
2546.74 99
2546.85 103
2546.97 107
2547.08 111
2547.20 113
2547.31 113
2547.43 109
2547.55 102
2547.66 93
2547.78 83
2547.89 74
2548.01 68
2548.12 66
2548.24 67
2548.35 70
2548.47 75
2548.59 79
2548.70 83
2548.82 85
2548.93 85
2549.05 85
2549.16 85
2549.28 85
2549.39 86
2549.51 87
2549.63 89
2549.74 92
2549.86 94
2549.97 97
2550.09 99
2550.20 101
2550.32 101
2550.44 100
2550.55 96
2550.67 89
2550.78 80
2550.90 69
2551.01 57
2551.13 45
2551.24 35
2551.36 27
2551.48 22
2551.59 21
2551.71 23
2551.82 28
2551.94 37
2552.05 47
2552.17 58
2552.29 69
2552.40 79
2552.52 88
2552.63 96
2552.75 104
2552.86 112
2552.98 119
2553.10 127
2553.21 133
2553.33 138
2553.44 141
2553.56 142
2553.67 142
2553.79 142
2553.91 143
2554.02 144
2554.14 145
2554.25 145
2554.37 143
2554.48 139
2554.60 133
2554.72 126
2554.83 118
2554.95 111
2555.06 104
2555.18 98
2555.29 91
2555.41 85
2555.53 77
2555.64 71
2555.76 65
2555.87 63
2555.99 64
2556.10 68
2556.22 76
2556.34 84
2556.45 93
2556.57 99
2556.68 103
2556.80 103
2556.91 101
2557.03 98
2557.15 94
2557.26 90
2557.38 87
2557.49 84
2557.61 84
2557.73 85
2557.84 88
2557.96 93
2558.07 99
2558.19 104
2558.30 107
2558.42 107
2558.54 104
2558.65 99
2558.77 94
2558.88 90
2559.00 90
2559.12 94
2559.23 101
2559.35 112
2559.46 124
2559.58 137
2559.69 149
2559.81 162
2559.93 175
2560.04 187
2560.16 200
2560.27 211
2560.39 220
2560.51 227
2560.62 231
2560.74 233
2560.85 234
2560.97 235
2561.08 238
2561.20 241
2561.32 246
2561.43 251
2561.55 256
2561.66 259
2561.78 261
2561.90 262
2562.01 262
2562.13 260
2562.24 257
2562.36 252
2562.48 245
2562.59 234
2562.71 221
2562.82 206
2562.94 190
2563.06 175
2563.17 161
2563.29 151
2563.40 143
2563.52 137
2563.63 133
2563.75 129
2563.87 125
2563.98 118
2564.10 109
2564.21 99
2564.33 89
2564.45 80
2564.56 72
2564.68 66
2564.79 61
2564.91 58
2565.03 56
2565.14 53
2565.26 50
2565.37 47
2565.49 44
2565.61 42
2565.72 42
2565.84 43
2565.95 46
2566.07 50
2566.19 53
2566.30 57
2566.42 60
2566.53 63
2566.65 67
2566.77 71
2566.88 75
2567.00 81
2567.11 88
2567.23 94
2567.35 99
2567.46 103
2567.58 105
2567.69 105
2567.81 103
2567.93 99
2568.04 94
2568.16 90
2568.27 88
2568.39 87
2568.51 88
2568.62 91
2568.74 97
2568.85 103
2568.97 110
2569.09 118
2569.20 127
2569.32 136
2569.43 144
2569.55 151
2569.67 156
2569.78 158
2569.90 157
2570.02 154
2570.13 149
2570.25 143
2570.36 138
2570.48 134
2570.60 131
2570.71 127
2570.83 123
2570.94 118
2571.06 113
2571.18 108
2571.29 104
2571.41 103
2571.52 104
2571.64 106
2571.76 109
2571.87 111
2571.99 111
2572.10 110
2572.22 107
2572.34 105
2572.45 106
2572.57 111
2572.69 120
2572.80 134
2572.92 152
2573.03 171
2573.15 190
2573.27 206
2573.38 217
2573.50 223
2573.61 224
2573.73 219
2573.85 210
2573.96 197
2574.08 182
2574.20 167
2574.31 154
2574.43 142
2574.54 133
2574.66 126
2574.78 122
2574.89 120
2575.01 120
2575.12 121
2575.24 125
2575.36 131
2575.47 138
2575.59 146
2575.71 155
2575.82 162
2575.94 167
2576.05 171
2576.17 173
2576.29 175
2576.40 177
2576.52 178
2576.64 181
2576.75 184
2576.87 187
2576.98 189
2577.10 192
2577.22 196
2577.33 199
2577.45 203
2577.57 206
2577.68 207
2577.80 205
2577.91 199
2578.03 190
2578.15 178
2578.26 166
2578.38 153
2578.50 141
2578.61 131
2578.73 123
2578.84 118
2578.96 114
2579.08 114
2579.19 116
2579.31 120
2579.43 126
2579.54 133
2579.66 137
2579.77 139
2579.89 138
2580.01 133
2580.12 126
2580.24 118
2580.36 110
2580.47 105
2580.59 102
2580.71 102
2580.82 103
2580.94 105
2581.05 108
2581.17 111
2581.29 114
2581.40 118
2581.52 122
2581.64 127
2581.75 132
2581.87 135
2581.98 137
2582.10 135
2582.22 131
2582.33 123
2582.45 112
2582.57 100
2582.68 87
2582.80 75
2582.92 65
2583.03 58
2583.15 53
2583.26 49
2583.38 47
2583.50 45
2583.61 43
2583.73 41
2583.85 40
2583.96 39
2584.08 37
2584.20 37
2584.31 36
2584.43 36
2584.55 35
2584.66 35
2584.78 36
2584.89 37
2585.01 41
2585.13 46
2585.24 53
2585.36 62
2585.48 70
2585.59 76
2585.71 80
2585.83 79
2585.94 75
2586.06 67
2586.18 56
2586.29 44
2586.41 33
2586.52 25
2586.64 19
2586.76 17
2586.87 17
2586.99 19
2587.11 21
2587.22 23
2587.34 22
2587.46 20
2587.57 17
2587.69 14
2587.81 11
2587.92 9
2588.04 9
2588.16 12
2588.27 17
2588.39 24
2588.50 32
2588.62 41
2588.74 50
2588.85 56
2588.97 61
2589.09 62
2589.20 60
2589.32 54
2589.44 46
2589.55 38
2589.67 30
2589.79 23
2589.90 19
2590.02 16
2590.14 16
2590.25 17
2590.37 17
2590.49 17
2590.60 16
2590.72 13
2590.84 9
2590.95 3
2591.07 0
2591.18 0
2591.30 0
2591.42 0
2591.53 0
2591.65 0
2591.77 0
2591.88 0
2592.00 4
2592.12 11
2592.23 17
2592.35 23
2592.47 28
2592.58 33
2592.70 37
2592.82 40
2592.93 42
2593.05 42
2593.17 41
2593.28 39
2593.40 36
2593.52 32
2593.63 30
2593.75 28
2593.87 28
2593.98 28
2594.10 28
2594.22 28
2594.33 28
2594.45 26
2594.57 23
2594.68 20
2594.80 18
2594.92 17
2595.03 18
2595.15 20
2595.27 25
2595.38 32
2595.50 39
2595.62 46
2595.73 53
2595.85 57
2595.97 59
2596.08 58
2596.20 55
2596.32 50
2596.43 45
2596.55 39
2596.67 33
2596.78 29
2596.90 26
2597.02 25
2597.13 25
2597.25 27
2597.37 30
2597.48 34
2597.60 39
2597.72 43
2597.83 47
2597.95 51
2598.07 54
2598.18 57
2598.30 59
2598.42 62
2598.53 65
2598.65 68
2598.77 72
2598.88 75
2599.00 78
2599.12 80
2599.23 80
2599.35 77
2599.47 71
2599.58 62
2599.70 52
2599.82 41
2599.93 33
2600.05 29
2600.17 30
2600.28 34
2600.40 42
2600.52 49
2600.63 54
2600.75 54
2600.87 50
2600.98 42
2601.10 33
2601.22 24
2601.33 18
2601.45 15
2601.57 17
2601.69 23
2601.80 32
2601.92 44
2602.04 56
2602.15 69
2602.27 80
2602.39 89
2602.50 95
2602.62 98
2602.74 97
2602.85 95
2602.97 91
2603.09 89
2603.20 89
2603.32 91
2603.44 95
2603.55 100
2603.67 104
2603.79 107
2603.90 107
2604.02 104
2604.14 98
2604.26 91
2604.37 84
2604.49 78
2604.61 75
2604.72 75
2604.84 78
2604.96 83
2605.07 89
2605.19 94
2605.31 97
2605.42 97
2605.54 93
2605.66 87
2605.77 79
2605.89 72
2606.01 68
2606.13 67
2606.24 72
2606.36 82
2606.48 95
2606.59 108
2606.71 121
2606.83 129
2606.94 134
2607.06 134
2607.18 130
2607.29 125
2607.41 119
2607.53 114
2607.65 110
2607.76 108
2607.88 106
2608.00 106
2608.11 106
2608.23 107
2608.35 110
2608.46 113
2608.58 116
2608.70 119
2608.81 121
2608.93 121
2609.05 119
2609.17 115
2609.28 111
2609.40 108
2609.52 107
2609.63 108
2609.75 113
2609.87 120
2609.98 127
2610.10 134
2610.22 139
2610.34 143
2610.45 143
2610.57 141
2610.69 136
2610.80 130
2610.92 121
2611.04 112
2611.15 103
2611.27 95
2611.39 89
2611.51 84
2611.62 82
2611.74 81
2611.86 81
2611.97 80
2612.09 78
2612.21 75
2612.32 69
2612.44 61
2612.56 51
2612.68 41
2612.79 31
2612.91 23
2613.03 18
2613.14 15
2613.26 16
2613.38 20
2613.49 24
2613.61 29
2613.73 33
2613.85 35
2613.96 35
2614.08 34
2614.20 32
2614.31 31
2614.43 29
2614.55 26
2614.67 22
2614.78 18
2614.90 13
2615.02 9
2615.13 8
2615.25 12
2615.37 21
2615.49 36
2615.60 55
2615.72 76
2615.84 94
2615.95 109
2616.07 117
2616.19 120
2616.30 118
2616.42 113
2616.54 108
2616.66 104
2616.77 103
2616.89 103
2617.01 105
2617.12 108
2617.24 111
2617.36 113
2617.48 114
2617.59 114
2617.71 114
2617.83 113
2617.94 112
2618.06 110
2618.18 107
2618.30 103
2618.41 99
2618.53 96
2618.65 94
2618.77 94
2618.88 94
2619.00 95
2619.12 95
2619.23 95
2619.35 94
2619.47 94
2619.59 95
2619.70 98
2619.82 104
2619.94 112
2620.05 121
2620.17 129
2620.29 136
2620.41 140
2620.52 140
2620.64 137
2620.76 132
2620.87 128
2620.99 125
2621.11 125
2621.23 129
2621.34 137
2621.46 146
2621.58 157
2621.70 166
2621.81 174
2621.93 179
2622.05 182
2622.16 181
2622.28 178
2622.40 171
2622.52 161
2622.63 148
2622.75 131
2622.87 111
2622.99 89
2623.10 65
2623.22 42
2623.34 21
2623.45 3
2623.57 0
2623.69 0
2623.81 0
2623.92 0
2624.04 0
2624.16 0
2624.28 0
2624.39 5
2624.51 15
2624.63 22
2624.74 26
2624.86 26
2624.98 22
2625.10 16
2625.21 7
2625.33 0
2625.45 0
2625.57 0
2625.68 0
2625.80 0
2625.92 0
2626.03 3
2626.15 12
2626.27 21
2626.39 28
2626.50 32
2626.62 33
2626.74 33
2626.86 32
2626.97 32
2627.09 32
2627.21 33
2627.33 33
2627.44 34
2627.56 34
2627.68 35
2627.80 37
2627.91 40
2628.03 45
2628.15 51
2628.26 56
2628.38 61
2628.50 63
2628.62 63
2628.73 60
2628.85 55
2628.97 47
2629.09 38
2629.20 29
2629.32 21
2629.44 15
2629.56 12
2629.67 14
2629.79 20
2629.91 29
2630.03 40
2630.14 51
2630.26 61
2630.38 68
2630.50 72
2630.61 74
2630.73 73
2630.85 72
2630.97 69
2631.08 67
2631.20 65
2631.32 64
2631.44 63
2631.55 62
2631.67 63
2631.79 67
2631.91 72
2632.02 79
2632.14 88
2632.26 98
2632.38 108
2632.49 117
2632.61 123
2632.73 126
2632.84 124
2632.96 120
2633.08 112
2633.20 103
2633.31 93
2633.43 83
2633.55 76
2633.67 71
2633.78 67
2633.90 65
2634.02 64
2634.14 63
2634.26 62
2634.37 60
2634.49 57
2634.61 55
2634.73 53
2634.84 51
2634.96 49
2635.08 49
2635.20 48
2635.31 48
2635.43 49
2635.55 50
2635.67 52
2635.78 54
2635.90 55
2636.02 56
2636.14 56
2636.25 56
2636.37 57
2636.49 60
2636.61 68
2636.72 80
2636.84 96
2636.96 113
2637.08 130
2637.19 145
2637.31 157
2637.43 166
2637.55 172
2637.66 177
2637.78 180
2637.90 184
2638.02 186
2638.13 187
2638.25 186
2638.37 184
2638.49 180
2638.61 176
2638.72 171
2638.84 166
2638.96 162
2639.08 158
2639.19 154
2639.31 150
2639.43 148
2639.55 147
2639.66 147
2639.78 147
2639.90 148
2640.02 148
2640.13 148
2640.25 146
2640.37 145
2640.49 144
2640.61 143
2640.72 143
2640.84 143
2640.96 143
2641.08 142
2641.19 139
2641.31 137
2641.43 135
2641.55 135
2641.66 138
2641.78 143
2641.90 149
2642.02 156
2642.13 163
2642.25 169
2642.37 174
2642.49 179
2642.61 183
2642.72 186
2642.84 187
2642.96 186
2643.08 181
2643.19 175
2643.31 168
2643.43 163
2643.55 160
2643.67 161
2643.78 166
2643.90 173
2644.02 181
2644.14 187
2644.25 190
2644.37 189
2644.49 183
2644.61 174
2644.72 161
2644.84 147
2644.96 134
2645.08 121
2645.20 111
2645.31 104
2645.43 100
2645.55 100
2645.67 104
2645.78 110
2645.90 117
2646.02 124
2646.14 133
2646.26 142
2646.37 152
2646.49 165
2646.61 179
2646.73 194
2646.84 209
2646.96 222
2647.08 230
2647.20 232
2647.32 228
2647.43 218
2647.55 204
2647.67 188
2647.79 172
2647.91 159
2648.02 149
2648.14 143
2648.26 143
2648.38 146
2648.49 152
2648.61 159
2648.73 165
2648.85 169
2648.97 170
2649.08 168
2649.20 162
2649.32 153
2649.44 142
2649.56 130
2649.67 118
2649.79 108
2649.91 100
2650.03 97
2650.14 98
2650.26 102
2650.38 108
2650.50 114
2650.62 117
2650.73 118
2650.85 115
2650.97 110
2651.09 105
2651.21 102
2651.32 101
2651.44 102
2651.56 106
2651.68 111
2651.79 116
2651.91 120
2652.03 122
2652.15 122
2652.27 121
2652.38 117
2652.50 112
2652.62 105
2652.74 98
2652.86 90
2652.97 82
2653.09 76
2653.21 72
2653.33 71
2653.45 73
2653.56 80
2653.68 89
2653.80 99
2653.92 110
2654.04 119
2654.15 125
2654.27 127
2654.39 127
2654.51 123
2654.63 119
2654.74 114
2654.86 109
2654.98 104
2655.10 100
2655.22 96
2655.33 92
2655.45 88
2655.57 84
2655.69 81
2655.81 79
2655.92 77
2656.04 75
2656.16 74
2656.28 72
2656.40 70
2656.51 67
2656.63 63
2656.75 57
2656.87 51
2656.99 44
2657.10 37
2657.22 31
2657.34 26
2657.46 23
2657.58 22
2657.69 22
2657.81 23
2657.93 25
2658.05 27
2658.17 29
2658.28 32
2658.40 35
2658.52 37
2658.64 40
2658.76 40
2658.87 38
2658.99 34
2659.11 28
2659.23 20
2659.35 13
2659.46 6
2659.58 1
2659.70 0
2659.82 1
2659.94 4
2660.06 9
2660.17 14
2660.29 19
2660.41 22
2660.53 22
2660.65 18
2660.76 12
2660.88 5
2661.00 0
2661.12 0
2661.24 0
2661.35 0
2661.47 0
2661.59 0
2661.71 0
2661.83 0
2661.95 1
2662.06 3
2662.18 5
2662.30 9
2662.42 15
2662.54 21
2662.65 29
2662.77 35
2662.89 40
2663.01 43
2663.13 43
2663.24 41
2663.36 39
2663.48 36
2663.60 35
2663.72 35
2663.84 37
2663.95 43
2664.07 51
2664.19 60
2664.31 68
2664.43 75
2664.54 78
2664.66 77
2664.78 71
2664.90 62
2665.02 51
2665.14 39
2665.25 30
2665.37 25
2665.49 24
2665.61 29
2665.73 37
2665.85 48
2665.96 60
2666.08 70
2666.20 76
2666.32 80
2666.44 80
2666.55 78
2666.67 75
2666.79 72
2666.91 69
2667.03 66
2667.15 62
2667.26 58
2667.38 52
2667.50 46
2667.62 38
2667.74 30
2667.86 22
2667.97 14
2668.09 7
2668.21 2
2668.33 0
2668.45 0
2668.57 0
2668.68 0
2668.80 5
2668.92 11
2669.04 17
2669.16 22
2669.27 26
2669.39 27
2669.51 27
2669.63 25
2669.75 23
2669.87 23
2669.98 24
2670.10 28
2670.22 33
2670.34 40
2670.46 46
2670.58 51
2670.69 55
2670.81 57
2670.93 59
2671.05 60
2671.17 61
2671.29 62
2671.40 64
2671.52 67
2671.64 70
2671.76 73
2671.88 78
2672.00 82
2672.11 86
2672.23 89
2672.35 89
2672.47 85
2672.59 79
2672.71 71
2672.83 62
2672.94 54
2673.06 48
2673.18 45
2673.30 45
2673.42 46
2673.54 46
2673.65 43
2673.77 37
2673.89 28
2674.01 16
2674.13 5
2674.25 0
2674.36 0
2674.48 0
2674.60 2
2674.72 12
2674.84 24
2674.96 33
2675.07 40
2675.19 42
2675.31 41
2675.43 37
2675.55 32
2675.67 26
2675.79 22
2675.90 20
2676.02 19
2676.14 21
2676.26 23
2676.38 26
2676.50 28
2676.61 29
2676.73 27
2676.85 24
2676.97 18
2677.09 11
2677.21 4
2677.33 0
2677.44 0
2677.56 0
2677.68 0
2677.80 0
2677.92 0
2678.04 0
2678.15 0
2678.27 0
2678.39 2
2678.51 3
2678.63 6
2678.75 9
2678.87 13
2678.98 17
2679.10 21
2679.22 25
2679.34 29
2679.46 32
2679.58 34
2679.70 36
2679.81 38
2679.93 40
2680.05 41
2680.17 41
2680.29 40
2680.41 39
2680.53 37
2680.64 35
2680.76 33
2680.88 34
2681.00 36
2681.12 41
2681.24 46
2681.36 53
2681.47 60
2681.59 68
2681.71 74
2681.83 78
2681.95 78
2682.07 75
2682.19 69
2682.30 61
2682.42 55
2682.54 51
2682.66 51
2682.78 56
2682.90 65
2683.02 76
2683.13 87
2683.25 96
2683.37 104
2683.49 109
2683.61 111
2683.73 110
2683.85 107
2683.96 100
2684.08 91
2684.20 78
2684.32 65
2684.44 50
2684.56 37
2684.68 25
2684.80 15
2684.91 7
2685.03 2
2685.15 0
2685.27 0
2685.39 2
2685.51 10
2685.63 20
2685.74 32
2685.86 45
2685.98 55
2686.10 62
2686.22 65
2686.34 65
2686.46 63
2686.57 62
2686.69 61
2686.81 63
2686.93 67
2687.05 72
2687.17 78
2687.29 83
2687.41 86
2687.52 86
2687.64 82
2687.76 75
2687.88 64
2688.00 51
2688.12 38
2688.24 26
2688.36 15
2688.47 8
2688.59 3
2688.71 1
2688.83 2
2688.95 5
2689.07 9
2689.19 15
2689.31 21
2689.42 27
2689.54 33
2689.66 36
2689.78 37
2689.90 36
2690.02 33
2690.14 30
2690.26 29
2690.37 30
2690.49 35
2690.61 44
2690.73 56
2690.85 68
2690.97 78
2691.09 83
2691.21 83
2691.32 79
2691.44 71
2691.56 64
2691.68 59
2691.80 59
2691.92 63
2692.04 72
2692.16 83
2692.27 94
2692.39 102
2692.51 107
2692.63 109
2692.75 107
2692.87 103
2692.99 98
2693.11 92
2693.23 86
2693.34 79
2693.46 72
2693.58 64
2693.70 56
2693.82 48
2693.94 39
2694.06 31
2694.18 24
2694.30 18
2694.41 15
2694.53 12
2694.65 12
2694.77 12
2694.89 11
2695.01 10
2695.13 8
2695.25 4
2695.36 0
2695.48 0
2695.60 0
2695.72 0
2695.84 0
2695.96 0
2696.08 0
2696.20 0
2696.32 0
2696.43 5
2696.55 11
2696.67 18
2696.79 25
2696.91 31
2697.03 37
2697.15 41
2697.27 44
2697.39 46
2697.51 48
2697.62 51
2697.74 55
2697.86 59
2697.98 62
2698.10 64
2698.22 63
2698.34 59
2698.46 53
2698.58 45
2698.69 38
2698.81 32
2698.93 30
2699.05 31
2699.17 35
2699.29 41
2699.41 49
2699.53 57
2699.65 64
2699.77 69
2699.88 70
2700.00 69
2700.12 66
2700.24 60
2700.36 55
2700.48 50
2700.60 47
2700.72 45
2700.84 45
2700.96 47
2701.07 50
2701.19 56
2701.31 65
2701.43 76
2701.55 89
2701.67 103
2701.79 115
2701.91 126
2702.03 133
2702.15 135
2702.26 134
2702.38 131
2702.50 126
2702.62 121
2702.74 116
2702.86 112
2702.98 109
2703.10 107
2703.22 106
2703.34 105
2703.45 105
2703.57 106
2703.69 106
2703.81 107
2703.93 107
2704.05 107
2704.17 106
2704.29 105
2704.41 104
2704.53 103
2704.65 103
2704.76 104
2704.88 108
2705.00 114
2705.12 120
2705.24 127
2705.36 134
2705.48 138
2705.60 139
2705.72 138
2705.84 135
2705.96 131
2706.07 127
2706.19 125
2706.31 124
2706.43 125
2706.55 126
2706.67 127
2706.79 127
2706.91 125
2707.03 122
2707.15 117
2707.27 111
2707.39 107
2707.50 104
2707.62 103
2707.74 103
2707.86 104
2707.98 105
2708.10 104
2708.22 103
2708.34 100
2708.46 98
2708.58 97
2708.70 100
2708.82 106
2708.93 115
2709.05 127
2709.17 141
2709.29 155
2709.41 166
2709.53 175
2709.65 181
2709.77 183
2709.89 182
2710.01 179
2710.13 173
2710.25 167
2710.36 159
2710.48 151
2710.60 142
2710.72 132
2710.84 121
2710.96 111
2711.08 101
2711.20 92
2711.32 86
2711.44 82
2711.56 82
2711.68 84
2711.80 89
2711.91 95
2712.03 102
2712.15 108
2712.27 111
2712.39 112
2712.51 110
2712.63 106
2712.75 101
2712.87 96
2712.99 92
2713.11 88
2713.23 85
2713.35 82
2713.46 81
2713.58 79
2713.70 79
2713.82 80
2713.94 82
2714.06 86
2714.18 91
2714.30 97
2714.42 102
2714.54 105
2714.66 107
2714.78 107
2714.90 105
2715.02 102
2715.14 98
2715.25 94
2715.37 90
2715.49 85
2715.61 79
2715.73 73
2715.85 66
2715.97 57
2716.09 48
2716.21 39
2716.33 30
2716.45 21
2716.57 15
2716.69 9
2716.81 4
2716.93 0
2717.04 0
2717.16 0
2717.28 0
2717.40 0
2717.52 0
2717.64 0
2717.76 0
2717.88 1
2718.00 15
2718.12 29
2718.24 44
2718.36 57
2718.48 67
2718.60 73
2718.72 76
2718.84 74
2718.95 70
2719.07 63
2719.19 56
2719.31 48
2719.43 42
2719.55 37
2719.67 35
2719.79 36
2719.91 40
2720.03 47
2720.15 56
2720.27 66
2720.39 77
2720.51 86
2720.63 93
2720.75 97
2720.87 99
2720.98 98
2721.10 95
2721.22 93
2721.34 90
2721.46 90
2721.58 90
2721.70 93
2721.82 97
2721.94 102
2722.06 107
2722.18 112
2722.30 114
2722.42 114
2722.54 110
2722.66 103
2722.78 91
2722.90 75
2723.02 58
2723.14 41
2723.25 25
2723.37 12
2723.49 5
2723.61 2
2723.73 4
2723.85 9
2723.97 16
2724.09 23
2724.21 30
2724.33 36
2724.45 41
2724.57 45
2724.69 49
2724.81 53
2724.93 58
2725.05 64
2725.17 70
2725.29 75
2725.41 80
2725.53 83
2725.65 85
2725.76 86
2725.88 85
2726.00 83
2726.12 81
2726.24 80
2726.36 79
2726.48 78
2726.60 78
2726.72 78
2726.84 77
2726.96 75
2727.08 71
2727.20 66
2727.32 61
2727.44 57
2727.56 53
2727.68 51
2727.80 50
2727.92 51
2728.04 52
2728.16 54
2728.28 56
2728.40 59
2728.51 63
2728.63 67
2728.75 72
2728.87 77
2728.99 82
2729.11 88
2729.23 94
2729.35 99
2729.47 103
2729.59 105
2729.71 104
2729.83 100
2729.95 93
2730.07 83
2730.19 73
2730.31 63
2730.43 55
2730.55 49
2730.67 46
2730.79 44
2730.91 43
2731.03 44
2731.15 45
2731.27 49
2731.39 54
2731.51 62
2731.63 70
2731.75 79
2731.86 86
2731.98 90
2732.10 90
2732.22 86
2732.34 80
2732.46 72
2732.58 63
2732.70 55
2732.82 48
2732.94 42
2733.06 39
2733.18 38
2733.30 38
2733.42 39
2733.54 41
2733.66 43
2733.78 44
2733.90 44
2734.02 43
2734.14 42
2734.26 41
2734.38 41
2734.50 42
2734.62 45
2734.74 49
2734.86 53
2734.98 59
2735.10 64
2735.22 71
2735.34 77
2735.46 83
2735.58 88
2735.70 93
2735.82 97
2735.94 101
2736.06 106
2736.18 113
2736.30 124
2736.41 137
2736.53 153
2736.65 169
2736.77 182
2736.89 192
2737.01 197
2737.13 196
2737.25 190
2737.37 182
2737.49 172
2737.61 162
2737.73 153
2737.85 146
2737.97 140
2738.09 136
2738.21 134
2738.33 134
2738.45 133
2738.57 133
2738.69 132
2738.81 129
2738.93 123
2739.05 115
2739.17 105
2739.29 95
2739.41 85
2739.53 76
2739.65 67
2739.77 61
2739.89 55
2740.01 51
2740.13 48
2740.25 47
2740.37 47
2740.49 49
2740.61 51
2740.73 53
2740.85 55
2740.97 55
2741.09 53
2741.21 49
2741.33 42
2741.45 33
2741.57 23
2741.69 12
2741.81 2
2741.93 0
2742.05 0
2742.17 0
2742.29 0
2742.41 0
2742.53 0
2742.65 0
2742.77 8
2742.89 17
2743.01 26
2743.13 36
2743.25 45
2743.37 52
2743.49 57
2743.61 60
2743.73 60
2743.85 59
2743.97 56
2744.09 52
2744.21 47
2744.33 41
2744.45 34
2744.57 26
2744.69 18
2744.81 11
2744.93 4
2745.05 0
2745.17 0
2745.29 0
2745.41 0
2745.53 0
2745.65 1
2745.77 3
2745.89 4
2746.01 4
2746.13 3
2746.25 1
2746.37 0
2746.49 0
2746.61 0
2746.73 0
2746.85 0
2746.97 2
2747.09 6
2747.21 11
2747.33 16
2747.45 22
2747.57 27
2747.69 32
2747.81 36
2747.93 39
2748.05 41
2748.17 42
2748.29 42
2748.41 42
2748.53 42
2748.65 39
2748.77 35
2748.89 29
2749.01 21
2749.13 12
2749.25 4
2749.37 0
2749.49 0
2749.61 0
2749.73 0
2749.85 0
2749.97 0
2750.09 0
2750.21 0
2750.33 3
2750.45 7
2750.57 12
2750.69 20
2750.81 28
2750.93 37
2751.05 45
2751.17 51
2751.29 53
2751.41 54
2751.53 54
2751.65 54
2751.77 56
2751.89 59
2752.01 63
2752.13 66
2752.25 65
2752.37 61
2752.49 52
2752.61 40
2752.73 24
2752.85 8
2752.97 0
2753.09 0
2753.21 0
2753.33 0
2753.45 0
2753.57 0
2753.69 0
2753.81 0
2753.93 8
2754.05 15
2754.17 20
2754.29 24
2754.41 27
2754.53 31
2754.65 36
2754.77 40
2754.89 45
2755.01 49
2755.13 52
2755.25 56
2755.37 61
2755.49 68
2755.61 77
2755.73 88
2755.85 100
2755.97 113
2756.09 125
2756.21 135
2756.33 143
2756.46 148
2756.58 150
2756.70 150
2756.82 149
2756.94 146
2757.06 143
2757.18 140
2757.30 137
2757.42 132
2757.54 125
2757.66 117
2757.78 106
2757.90 95
2758.02 83
2758.14 73
2758.26 64
2758.38 59
2758.50 55
2758.62 52
2758.74 50
2758.86 48
2758.98 45
2759.10 43
2759.22 42
2759.34 42
2759.46 44
2759.58 47
2759.70 52
2759.82 57
2759.94 62
2760.06 67
2760.18 73
2760.30 81
2760.42 88
2760.54 96
2760.66 103
2760.78 109
2760.91 113
2761.03 115
2761.15 113
2761.27 109
2761.39 103
2761.51 95
2761.63 87
2761.75 79
2761.87 71
2761.99 65
2762.11 60
2762.23 56
2762.35 54
2762.47 53
2762.59 52
2762.71 53
2762.83 54
2762.95 55
2763.07 57
2763.19 60
2763.31 63
2763.43 67
2763.55 72
2763.67 77
2763.79 81
2763.91 85
2764.03 88
2764.15 90
2764.28 90
2764.40 90
2764.52 88
2764.64 86
2764.76 84
2764.88 82
2765.00 79
2765.12 75
2765.24 71
2765.36 66
2765.48 59
2765.60 53
2765.72 47
2765.84 42
2765.96 38
2766.08 36
2766.20 36
2766.32 36
2766.44 37
2766.56 36
2766.68 33
2766.80 28
2766.92 22
2767.04 13
2767.17 5
2767.29 0
2767.41 0
2767.53 0
2767.65 0
2767.77 0
2767.89 0
2768.01 0
2768.13 0
2768.25 2
2768.37 13
2768.49 25
2768.61 37
2768.73 48
2768.85 57
2768.97 66
2769.09 73
2769.21 81
2769.33 87
2769.45 94
2769.57 99
2769.70 104
2769.82 107
2769.94 108
2770.06 107
2770.18 103
2770.30 98
2770.42 92
2770.54 84
2770.66 76
2770.78 68
2770.90 61
2771.02 55
2771.14 49
2771.26 44
2771.38 39
2771.50 36
2771.62 32
2771.74 29
2771.87 27
2771.99 25
2772.11 24
2772.23 24
2772.35 25
2772.47 26
2772.59 28
2772.71 30
2772.83 32
2772.95 33
2773.07 34
2773.19 34
2773.31 33
2773.43 31
2773.55 27
2773.67 24
2773.79 22
2773.91 21
2774.04 23
2774.16 29
2774.28 37
2774.40 47
2774.52 57
2774.64 65
2774.76 71
2774.88 74
2775.00 75
2775.12 74
2775.24 72
2775.36 71
2775.48 71
2775.60 72
2775.72 75
2775.84 80
2775.97 86
2776.09 91
2776.21 96
2776.33 100
2776.45 101
2776.57 101
2776.69 99
2776.81 98
2776.93 99
2777.05 104
2777.17 110
2777.29 119
2777.41 126
2777.53 131
2777.65 133
2777.78 130
2777.90 124
2778.02 116
2778.14 107
2778.26 100
2778.38 94
2778.50 90
2778.62 87
2778.74 86
2778.86 87
2778.98 87
2779.10 88
2779.22 89
2779.34 89
2779.47 89
2779.59 88
2779.71 89
2779.83 91
2779.95 96
2780.07 103
2780.19 112
2780.31 122
2780.43 131
2780.55 138
2780.67 141
2780.79 139
2780.91 133
2781.04 123
2781.16 110
2781.28 96
2781.40 82
2781.52 71
2781.64 64
2781.76 61
2781.88 63
2782.00 69
2782.12 76
2782.24 86
2782.36 95
2782.48 103
2782.61 112
2782.73 120
2782.85 128
2782.97 136
2783.09 144
2783.21 152
2783.33 158
2783.45 164
2783.57 170
2783.69 175
2783.81 180
2783.93 185
2784.05 187
2784.18 187
2784.30 183
2784.42 174
2784.54 161
2784.66 144
2784.78 125
2784.90 105
2785.02 88
2785.14 73
2785.26 61
2785.38 53
2785.50 47
2785.63 44
2785.75 42
2785.87 41
2785.99 41
2786.11 40
2786.23 41
2786.35 40
2786.47 39
2786.59 37
2786.71 34
2786.83 29
2786.96 23
2787.08 18
2787.20 12
2787.32 8
2787.44 5
2787.56 5
2787.68 6
2787.80 8
2787.92 11
2788.04 14
2788.16 16
2788.29 16
2788.41 13
2788.53 9
2788.65 3
2788.77 0
2788.89 0
2789.01 0
2789.13 0
2789.25 0
2789.37 0
2789.49 0
2789.62 0
2789.74 7
2789.86 18
2789.98 29
2790.10 41
2790.22 52
2790.34 60
2790.46 64
2790.58 64
2790.70 59
2790.82 50
2790.95 38
2791.07 26
2791.19 15
2791.31 8
2791.43 5
2791.55 8
2791.67 16
2791.79 27
2791.91 39
2792.03 52
2792.16 63
2792.28 73
2792.40 81
2792.52 88
2792.64 94
2792.76 100
2792.88 107
2793.00 114
2793.12 121
2793.24 127
2793.37 131
2793.49 130
2793.61 125
2793.73 114
2793.85 99
2793.97 81
2794.09 63
2794.21 46
2794.33 34
2794.46 27
2794.58 25
2794.70 28
2794.82 32
2794.94 38
2795.06 42
2795.18 44
2795.30 45
2795.42 45
2795.54 45
2795.67 47
2795.79 51
2795.91 57
2796.03 65
2796.15 72
2796.27 78
2796.39 82
2796.51 82
2796.63 79
2796.76 74
2796.88 67
2797.00 60
2797.12 53
2797.24 48
2797.36 44
2797.48 39
2797.60 34
2797.72 28
2797.85 20
2797.97 12
2798.09 5
2798.21 0
2798.33 0
2798.45 0
2798.57 0
2798.69 5
2798.81 14
2798.94 23
2799.06 34
2799.18 44
2799.30 53
2799.42 60
2799.54 64
2799.66 65
2799.78 63
2799.91 60
2800.03 58
2800.15 57
2800.27 58
2800.39 60
2800.51 64
2800.63 68
2800.75 72
2800.87 74
2801.00 74
2801.12 73
2801.24 70
2801.36 65
2801.48 60
2801.60 55
2801.72 50
2801.84 45
2801.97 41
2802.09 37
2802.21 33
2802.33 29
2802.45 24
2802.57 21
2802.69 20
2802.81 22
2802.94 28
2803.06 38
2803.18 52
2803.30 69
2803.42 85
2803.54 100
2803.66 111
2803.78 118
2803.91 119
2804.03 114
2804.15 104
2804.27 92
2804.39 79
2804.51 68
2804.63 60
2804.75 57
2804.88 57
2805.00 60
2805.12 64
2805.24 66
2805.36 66
2805.48 63
2805.60 58
2805.72 53
2805.85 49
2805.97 48
2806.09 50
2806.21 55
2806.33 61
2806.45 67
2806.57 72
2806.69 75
2806.82 76
2806.94 76
2807.06 76
2807.18 76
2807.30 77
2807.42 78
2807.54 80
2807.67 82
2807.79 82
2807.91 82
2808.03 81
2808.15 79
2808.27 77
2808.39 77
2808.51 78
2808.64 80
2808.76 82
2808.88 84
2809.00 84
2809.12 81
2809.24 74
2809.36 63
2809.49 48
2809.61 33
2809.73 19
2809.85 8
2809.97 3
2810.09 4
2810.21 11
2810.34 23
2810.46 36
2810.58 48
2810.70 58
2810.82 64
2810.94 65
2811.06 61
2811.18 54
2811.31 46
2811.43 37
2811.55 30
2811.67 25
2811.79 22
2811.91 22
2812.03 23
2812.16 23
2812.28 24
2812.40 23
2812.52 22
2812.64 22
2812.76 23
2812.88 27
2813.01 34
2813.13 43
2813.25 53
2813.37 63
2813.49 73
2813.61 81
2813.74 86
2813.86 90
2813.98 92
2814.10 92
2814.22 91
2814.34 89
2814.46 86
2814.59 83
2814.71 79
2814.83 74
2814.95 70
2815.07 66
2815.19 62
2815.31 59
2815.44 57
2815.56 55
2815.68 52
2815.80 49
2815.92 45
2816.04 41
2816.17 35
2816.29 29
2816.41 23
2816.53 17
2816.65 10
2816.77 4
2816.89 0
2817.02 0
2817.14 0
2817.26 0
2817.38 0
2817.50 0
2817.62 0
2817.74 0
2817.87 0
2817.99 5
2818.11 10
2818.23 18
2818.35 28
2818.47 40
2818.60 53
2818.72 66
2818.84 78
2818.96 86
2819.08 90
2819.20 88
2819.33 83
2819.45 74
2819.57 62
2819.69 51
2819.81 42
2819.93 36
2820.05 36
2820.18 41
2820.30 51
2820.42 65
2820.54 79
2820.66 92
2820.78 100
2820.91 103
2821.03 101
2821.15 95
2821.27 89
2821.39 83
2821.51 81
2821.64 82
2821.76 87
2821.88 94
2822.00 102
2822.12 110
2822.24 117
2822.37 123
2822.49 127
2822.61 130
2822.73 132
2822.85 135
2822.97 140
2823.10 145
2823.22 153
2823.34 161
2823.46 168
2823.58 175
2823.70 179
2823.83 180
2823.95 178
2824.07 174
2824.19 169
2824.31 163
2824.43 157
2824.56 150
2824.68 142
2824.80 133
2824.92 124
2825.04 114
2825.16 105
2825.29 97
2825.41 90
2825.53 85
2825.65 82
2825.77 81
2825.89 80
2826.02 79
2826.14 80
2826.26 81
2826.38 85
2826.50 90
2826.63 95
2826.75 101
2826.87 106
2826.99 108
2827.11 107
2827.23 103
2827.36 96
2827.48 88
2827.60 79
2827.72 72
2827.84 66
2827.96 64
2828.09 64
2828.21 66
2828.33 70
2828.45 74
2828.57 77
2828.70 79
2828.82 79
2828.94 80
2829.06 80
2829.18 82
2829.30 86
2829.43 90
2829.55 96
2829.67 102
2829.79 109
2829.91 116
2830.04 122
2830.16 128
2830.28 133
2830.40 136
2830.52 137
2830.64 133
2830.77 125
2830.89 112
2831.01 98
2831.13 83
2831.25 71
2831.38 63
2831.50 61
2831.62 66
2831.74 76
2831.86 89
2831.98 102
2832.11 114
2832.23 123
2832.35 128
2832.47 128
2832.59 126
2832.72 121
2832.84 116
2832.96 111
2833.08 106
2833.20 103
2833.33 101
2833.45 102
2833.57 106
2833.69 113
2833.81 124
2833.93 138
2834.06 154
2834.18 169
2834.30 181
2834.42 189
2834.54 192
2834.67 188
2834.79 178
2834.91 163
2835.03 146
2835.15 126
2835.28 106
2835.40 87
2835.52 71
2835.64 60
2835.76 53
2835.89 52
2836.01 56
2836.13 64
2836.25 75
2836.37 86
2836.50 95
2836.62 100
2836.74 100
2836.86 95
2836.98 87
2837.11 79
2837.23 72
2837.35 68
2837.47 69
2837.59 75
2837.71 85
2837.84 98
2837.96 112
2838.08 126
2838.20 137
2838.32 147
2838.45 156
2838.57 164
2838.69 172
2838.81 183
2838.93 197
2839.06 214
2839.18 236
2839.30 259
2839.42 285
2839.55 312
2839.67 339
2839.79 364
2839.91 387
2840.03 408
2840.16 430
2840.28 451
2840.40 474
2840.52 497
2840.64 521
2840.77 546
2840.89 570
2841.01 592
2841.13 613
2841.25 632
2841.38 651
2841.50 671
2841.62 694
2841.74 722
2841.86 755
2841.99 792
2842.11 833
2842.23 874
2842.35 912
2842.47 946
2842.60 974
2842.72 997
2842.84 1016
2842.96 1032
2843.08 1044
2843.21 1053
2843.33 1057
2843.45 1055
2843.57 1047
2843.70 1034
2843.82 1017
2843.94 1000
2844.06 984
2844.18 970
2844.31 959
2844.43 952
2844.55 949
2844.67 949
2844.79 952
2844.92 956
2845.04 959
2845.16 960
2845.28 955
2845.41 944
2845.53 926
2845.65 901
2845.77 872
2845.89 840
2846.02 806
2846.14 774
2846.26 744
2846.38 715
2846.50 688
2846.63 662
2846.75 637
2846.87 611
2846.99 586
2847.12 561
2847.24 536
2847.36 513
2847.48 493
2847.60 475
2847.73 460
2847.85 447
2847.97 437
2848.09 430
2848.22 423
2848.34 416
2848.46 408
2848.58 399
2848.70 386
2848.83 372
2848.95 356
2849.07 339
2849.19 323
2849.32 309
2849.44 297
2849.56 286
2849.68 275
2849.80 262
2849.93 248
2850.05 232
2850.17 217
2850.29 202
2850.42 191
2850.54 184
2850.66 181
2850.78 180
2850.90 181
2851.03 182
2851.15 182
2851.27 181
2851.39 180
2851.52 180
2851.64 180
2851.76 182
2851.88 182
2852.01 182
2852.13 180
2852.25 175
2852.37 168
2852.49 159
2852.62 149
2852.74 139
2852.86 129
2852.98 121
2853.11 114
2853.23 107
2853.35 101
2853.47 95
2853.60 89
2853.72 83
2853.84 76
2853.96 69
2854.08 62
2854.21 55
2854.33 51
2854.45 48
2854.57 47
2854.70 47
2854.82 49
2854.94 50
2855.06 50
2855.19 48
2855.31 44
2855.43 37
2855.55 29
2855.67 21
2855.80 14
2855.92 9
2856.04 8
2856.16 10
2856.29 15
2856.41 22
2856.53 31
2856.65 38
2856.78 43
2856.90 46
2857.02 46
2857.14 43
2857.27 38
2857.39 34
2857.51 32
2857.63 32
2857.76 35
2857.88 40
2858.00 46
2858.12 53
2858.25 58
2858.37 61
2858.49 61
2858.61 58
2858.73 54
2858.86 50
2858.98 48
2859.10 50
2859.22 55
2859.35 63
2859.47 73
2859.59 83
2859.71 93
2859.84 99
2859.96 103
2860.08 103
2860.20 101
2860.33 98
2860.45 94
2860.57 89
2860.69 85
2860.82 81
2860.94 79
2861.06 78
2861.18 77
2861.31 76
2861.43 76
2861.55 74
2861.67 70
2861.80 65
2861.92 59
2862.04 53
2862.16 47
2862.29 42
2862.41 40
2862.53 40
2862.65 44
2862.78 49
2862.90 56
2863.02 62
2863.14 68
2863.27 72
2863.39 74
2863.51 74
2863.63 72
2863.76 70
2863.88 67
2864.00 65
2864.12 63
2864.25 61
2864.37 60
2864.49 58
2864.61 55
2864.74 52
2864.86 49
2864.98 45
2865.11 43
2865.23 40
2865.35 39
2865.47 36
2865.60 33
2865.72 28
2865.84 21
2865.96 13
2866.09 5
2866.21 0
2866.33 0
2866.45 0
2866.58 0
2866.70 6
2866.82 15
2866.94 27
2867.07 39
2867.19 51
2867.31 64
2867.43 75
2867.56 85
2867.68 95
2867.80 104
2867.93 114
2868.05 124
2868.17 134
2868.29 145
2868.42 156
2868.54 166
2868.66 175
2868.78 184
2868.91 192
2869.03 200
2869.15 209
2869.27 219
2869.40 231
2869.52 243
2869.64 257
2869.76 271
2869.89 284
2870.01 296
2870.13 308
2870.26 320
2870.38 333
2870.50 348
2870.62 367
2870.75 388
2870.87 412
2870.99 438
2871.11 464
2871.24 488
2871.36 507
2871.48 521
2871.61 527
2871.73 525
2871.85 516
2871.97 502
2872.10 484
2872.22 463
2872.34 443
2872.46 425
2872.59 410
2872.71 397
2872.83 387
2872.96 380
2873.08 374
2873.20 369
2873.32 365
2873.45 361
2873.57 356
2873.69 349
2873.81 339
2873.94 327
2874.06 312
2874.18 294
2874.31 276
2874.43 259
2874.55 243
2874.67 230
2874.80 219
2874.92 209
2875.04 200
2875.16 192
2875.29 185
2875.41 180
2875.53 176
2875.66 174
2875.78 173
2875.90 171
2876.02 167
2876.15 162
2876.27 153
2876.39 141
2876.52 127
2876.64 111
2876.76 94
2876.88 79
2877.01 65
2877.13 55
2877.25 49
2877.38 48
2877.50 52
2877.62 59
2877.74 68
2877.87 76
2877.99 82
2878.11 84
2878.24 83
2878.36 77
2878.48 69
2878.60 60
2878.73 51
2878.85 43
2878.97 36
2879.10 31
2879.22 28
2879.34 27
2879.46 29
2879.59 33
2879.71 39
2879.83 47
2879.96 56
2880.08 65
2880.20 74
2880.32 81
2880.45 86
2880.57 88
2880.69 86
2880.82 80
2880.94 71
2881.06 60
2881.18 48
2881.31 36
2881.43 27
2881.55 20
2881.68 18
2881.80 18
2881.92 20
2882.05 22
2882.17 23
2882.29 22
2882.41 18
2882.54 13
2882.66 7
2882.78 2
2882.91 0
2883.03 0
2883.15 0
2883.27 0
2883.40 0
2883.52 0
2883.64 0
2883.77 0
2883.89 0
2884.01 0
2884.14 2
2884.26 8
2884.38 14
2884.50 22
2884.63 30
2884.75 38
2884.87 47
2885.00 57
2885.12 66
2885.24 77
2885.37 88
2885.49 100
2885.61 111
2885.73 122
2885.86 131
2885.98 138
2886.10 141
2886.23 141
2886.35 138
2886.47 131
2886.60 123
2886.72 115
2886.84 109
2886.96 107
2887.09 107
2887.21 111
2887.33 116
2887.46 119
2887.58 120
2887.70 115
2887.83 105
2887.95 90
2888.07 71
2888.20 52
2888.32 34
2888.44 20
2888.56 10
2888.69 5
2888.81 3
2888.93 3
2889.06 4
2889.18 4
2889.30 2
2889.43 0
2889.55 0
2889.67 0
2889.80 0
2889.92 3
2890.04 10
2890.16 19
2890.29 30
2890.41 40
2890.53 49
2890.66 56
2890.78 60
2890.90 62
2891.03 62
2891.15 60
2891.27 59
2891.40 60
2891.52 64
2891.64 72
2891.77 83
2891.89 96
2892.01 110
2892.13 122
2892.26 131
2892.38 136
2892.50 138
2892.63 137
2892.75 134
2892.87 131
2893.00 130
2893.12 130
2893.24 133
2893.37 136
2893.49 139
2893.61 141
2893.74 140
2893.86 137
2893.98 132
2894.11 125
2894.23 118
2894.35 113
2894.47 109
2894.60 106
2894.72 104
2894.84 102
2894.97 99
2895.09 95
2895.21 90
2895.34 86
2895.46 83
2895.58 82
2895.71 83
2895.83 85
2895.95 86
2896.08 86
2896.20 84
2896.32 80
2896.45 75
2896.57 71
2896.69 70
2896.82 72
2896.94 78
2897.06 88
2897.19 100
2897.31 112
2897.43 123
2897.56 131
2897.68 135
2897.80 133
2897.93 127
2898.05 116
2898.17 104
2898.30 91
2898.42 80
2898.54 71
2898.67 64
2898.79 59
2898.91 53
2899.04 46
2899.16 36
2899.28 24
2899.40 10
2899.53 0
2899.65 0
2899.77 0
2899.90 0
2900.02 0
2900.14 0
2900.27 0
2900.39 0
2900.51 1
2900.64 12
2900.76 23
2900.88 32
2901.01 40
2901.13 44
2901.25 46
2901.38 45
2901.50 43
2901.62 42
2901.75 42
2901.87 44
2901.99 48
2902.12 52
2902.24 54
2902.36 55
2902.49 54
2902.61 52
2902.74 50
2902.86 50
2902.98 52
2903.11 57
2903.23 65
2903.35 74
2903.48 85
2903.60 95
2903.72 104
2903.85 110
2903.97 112
2904.09 111
2904.22 106
2904.34 98
2904.46 88
2904.59 78
2904.71 68
2904.83 60
2904.96 55
2905.08 51
2905.20 48
2905.33 46
2905.45 45
2905.57 44
2905.70 44
2905.82 45
2905.94 48
2906.07 52
2906.19 56
2906.31 59
2906.44 61
2906.56 60
2906.68 57
2906.81 54
2906.93 51
2907.05 50
2907.18 52
2907.30 57
2907.43 65
2907.55 75
2907.67 85
2907.80 94
2907.92 101
2908.04 105
2908.17 105
2908.29 103
2908.41 98
2908.54 91
2908.66 83
2908.78 74
2908.91 65
2909.03 57
2909.15 51
2909.28 46
2909.40 44
2909.52 43
2909.65 44
2909.77 46
2909.90 48
2910.02 50
2910.14 51
2910.27 53
2910.39 55
2910.51 59
2910.64 65
2910.76 74
2910.88 84
2911.01 95
2911.13 102
2911.25 105
2911.38 102
2911.50 94
2911.62 81
2911.75 66
2911.87 53
2912.00 43
2912.12 37
2912.24 37
2912.37 41
2912.49 47
2912.61 54
2912.74 61
2912.86 68
2912.98 73
2913.11 79
2913.23 86
2913.36 95
2913.48 105
2913.60 116
2913.73 126
2913.85 134
2913.97 137
2914.10 134
2914.22 125
2914.34 112
2914.47 96
2914.59 80
2914.71 65
2914.84 53
2914.96 45
2915.09 41
2915.21 38
2915.33 37
2915.46 37
2915.58 38
2915.70 39
2915.83 41
2915.95 44
2916.07 49
2916.20 54
2916.32 60
2916.45 66
2916.57 70
2916.69 71
2916.82 70
2916.94 66
2917.06 60
2917.19 52
2917.31 45
2917.44 40
2917.56 38
2917.68 38
2917.81 40
2917.93 43
2918.05 47
2918.18 52
2918.30 55
2918.42 59
2918.55 62
2918.67 65
2918.80 67
2918.92 69
2919.04 70
2919.17 69
2919.29 66
2919.41 61
2919.54 56
2919.66 50
2919.79 44
2919.91 40
2920.03 37
2920.16 35
2920.28 34
2920.40 33
2920.53 33
2920.65 34
2920.78 37
2920.90 42
2921.02 49
2921.15 58
2921.27 67
2921.39 75
2921.52 82
2921.64 87
2921.77 89
2921.89 91
2922.01 93
2922.14 97
2922.26 102
2922.38 108
2922.51 115
2922.63 121
2922.76 125
2922.88 126
2923.00 124
2923.13 119
2923.25 113
2923.38 105
2923.50 97
2923.62 89
2923.75 80
2923.87 71
2923.99 61
2924.12 50
2924.24 37
2924.37 23
2924.49 9
2924.61 0
2924.74 0
2924.86 0
2924.99 0
2925.11 0
2925.23 0
2925.36 0
2925.48 0
2925.60 4
2925.73 11
2925.85 17
2925.98 21
2926.10 23
2926.22 23
2926.35 23
2926.47 21
2926.60 20
2926.72 18
2926.84 17
2926.97 15
2927.09 14
2927.21 13
2927.34 13
2927.46 13
2927.59 16
2927.71 20
2927.83 27
2927.96 36
2928.08 45
2928.21 54
2928.33 61
2928.45 64
2928.58 64
2928.70 61
2928.83 56
2928.95 50
2929.07 44
2929.20 38
2929.32 34
2929.45 33
2929.57 33
2929.69 36
2929.82 41
2929.94 49
2930.07 59
2930.19 69
2930.31 77
2930.44 83
2930.56 86
2930.68 85
2930.81 82
2930.93 78
2931.06 74
2931.18 73
2931.30 76
2931.43 82
2931.55 91
2931.68 103
2931.80 114
2931.92 124
2932.05 132
2932.17 137
2932.30 137
2932.42 134
2932.54 127
2932.67 119
2932.79 111
2932.92 103
2933.04 95
2933.16 89
2933.29 84
2933.41 80
2933.54 76
2933.66 72
2933.79 68
2933.91 66
2934.03 65
2934.16 67
2934.28 71
2934.41 76
2934.53 83
2934.65 88
2934.78 92
2934.90 94
2935.03 94
2935.15 93
2935.27 91
2935.40 89
2935.52 89
2935.65 92
2935.77 97
2935.89 105
2936.02 113
2936.14 122
2936.27 131
2936.39 137
2936.51 139
2936.64 138
2936.76 134
2936.89 128
2937.01 120
2937.13 113
2937.26 108
2937.38 107
2937.51 110
2937.63 117
2937.76 127
2937.88 138
2938.00 150
2938.13 160
2938.25 168
2938.38 173
2938.50 176
2938.62 179
2938.75 181
2938.87 183
2939.00 187
2939.12 191
2939.25 195
2939.37 198
2939.49 200
2939.62 199
2939.74 196
2939.87 191
2939.99 184
2940.11 175
2940.24 162
2940.36 146
2940.49 128
2940.61 109
2940.74 91
2940.86 75
2940.98 64
2941.11 59
2941.23 58
2941.36 62
2941.48 68
2941.60 75
2941.73 81
2941.85 86
2941.98 89
2942.10 91
2942.23 94
2942.35 96
2942.47 98
2942.60 100
2942.72 100
2942.85 98
2942.97 94
2943.10 91
2943.22 87
2943.34 85
2943.47 84
2943.59 84
2943.72 83
2943.84 82
2943.96 80
2944.09 77
2944.21 73
2944.34 70
2944.46 67
2944.59 65
2944.71 63
2944.83 59
2944.96 53
2945.08 44
2945.21 33
2945.33 19
2945.46 5
2945.58 0
2945.70 0
2945.83 0
2945.95 0
2946.08 0
2946.20 0
2946.33 0
2946.45 0
2946.57 6
2946.70 17
2946.82 28
2946.95 39
2947.07 50
2947.20 62
2947.32 73
2947.44 82
2947.57 90
2947.69 95
2947.82 97
2947.94 97
2948.07 96
2948.19 94
2948.32 93
2948.44 93
2948.56 94
2948.69 94
2948.81 93
2948.94 92
2949.06 89
2949.19 87
2949.31 85
2949.43 85
2949.56 85
2949.68 87
2949.81 89
2949.93 90
2950.06 90
2950.18 90
2950.30 89
2950.43 88
2950.55 89
2950.68 91
2950.80 92
2950.93 94
2951.05 94
2951.18 92
2951.30 88
2951.42 82
2951.55 74
2951.67 65
2951.80 56
2951.92 48
2952.05 41
2952.17 36
2952.30 34
2952.42 34
2952.54 37
2952.67 42
2952.79 49
2952.92 56
2953.04 62
2953.17 68
2953.29 72
2953.42 76
2953.54 79
2953.66 82
2953.79 87
2953.91 93
2954.04 102
2954.16 112
2954.29 125
2954.41 139
2954.54 152
2954.66 162
2954.78 170
2954.91 174
2955.03 174
2955.16 171
2955.28 166
2955.41 160
2955.53 154
2955.66 149
2955.78 145
2955.90 142
2956.03 140
2956.15 138
2956.28 136
2956.40 132
2956.53 127
2956.65 120
2956.78 112
2956.90 102
2957.03 92
2957.15 83
2957.27 75
2957.40 70
2957.52 66
2957.65 63
2957.77 62
2957.90 60
2958.02 58
2958.15 56
2958.27 52
2958.40 48
2958.52 42
2958.64 36
2958.77 31
2958.89 26
2959.02 23
2959.14 23
2959.27 24
2959.39 26
2959.52 29
2959.64 33
2959.77 36
2959.89 38
2960.01 40
2960.14 41
2960.26 41
2960.39 42
2960.51 45
2960.64 49
2960.76 55
2960.89 64
2961.01 73
2961.14 82
2961.26 91
2961.39 97
2961.51 101
2961.63 103
2961.76 106
2961.88 110
2962.01 114
2962.13 120
2962.26 124
2962.38 127
2962.51 126
2962.63 122
2962.76 114
2962.88 104
2963.01 94
2963.13 85
2963.26 77
2963.38 70
2963.50 64
2963.63 56
2963.75 48
2963.88 40
2964.00 33
2964.13 27
2964.25 23
2964.38 23
2964.50 24
2964.63 27
2964.75 29
2964.88 31
2965.00 31
2965.13 31
2965.25 31
2965.37 32
2965.50 33
2965.62 37
2965.75 41
2965.87 47
2966.00 53
2966.12 60
2966.25 67
2966.37 73
2966.50 77
2966.62 79
2966.75 77
2966.87 72
2967.00 64
2967.12 56
2967.25 49
2967.37 47
2967.49 51
2967.62 60
2967.74 75
2967.87 92
2967.99 109
2968.12 123
2968.24 135
2968.37 141
2968.49 144
2968.62 143
2968.74 140
2968.87 135
2968.99 130
2969.12 126
2969.24 124
2969.37 123
2969.49 122
2969.62 122
2969.74 122
2969.87 119
2969.99 115
2970.12 110
2970.24 104
2970.36 97
2970.49 92
2970.61 87
2970.74 83
2970.86 79
2970.99 75
2971.11 71
2971.24 67
2971.36 63
2971.49 59
2971.61 56
2971.74 54
2971.86 51
2971.99 49
2972.11 48
2972.24 47
2972.36 46
2972.49 45
2972.61 45
2972.74 43
2972.86 41
2972.99 38
2973.11 35
2973.24 33
2973.36 31
2973.49 31
2973.61 33
2973.74 36
2973.86 39
2973.99 41
2974.11 40
2974.23 36
2974.36 29
2974.48 20
2974.61 11
2974.73 4
2974.86 0
2974.98 2
2975.11 8
2975.23 19
2975.36 33
2975.48 48
2975.61 64
2975.73 78
2975.86 91
2975.98 102
2976.11 110
2976.23 114
2976.36 114
2976.48 110
2976.61 103
2976.73 93
2976.86 82
2976.98 72
2977.11 62
2977.23 55
2977.36 48
2977.48 41
2977.61 35
2977.73 29
2977.86 24
2977.98 20
2978.11 17
2978.23 16
2978.36 17
2978.48 20
2978.61 24
2978.73 29
2978.86 34
2978.98 39
2979.11 42
2979.23 45
2979.36 47
2979.48 48
2979.61 49
2979.73 51
2979.86 54
2979.98 58
2980.11 62
2980.23 66
2980.36 67
2980.48 66
2980.61 62
2980.73 56
2980.86 49
2980.98 42
2981.11 36
2981.23 31
2981.36 27
2981.48 24
2981.61 20
2981.73 17
2981.86 12
2981.98 7
2982.11 3
2982.23 0
2982.36 0
2982.48 0
2982.61 0
2982.73 2
2982.86 5
2982.98 7
2983.11 9
2983.23 11
2983.36 13
2983.48 15
2983.61 18
2983.73 20
2983.86 22
2983.98 23
2984.11 23
2984.23 22
2984.36 21
2984.48 21
2984.61 21
2984.73 24
2984.86 27
2984.99 31
2985.11 36
2985.24 40
2985.36 44
2985.49 47
2985.61 50
2985.74 52
2985.86 53
2985.99 52
2986.11 50
2986.24 47
2986.36 44
2986.49 40
2986.61 37
2986.74 34
2986.86 30
2986.99 27
2987.11 22
2987.24 18
2987.36 15
2987.49 14
2987.61 15
2987.74 20
2987.86 28
2987.99 37
2988.11 47
2988.24 56
2988.36 62
2988.49 66
2988.61 67
2988.74 65
2988.86 61
2988.99 55
2989.12 49
2989.24 43
2989.37 38
2989.49 34
2989.62 31
2989.74 29
2989.87 29
2989.99 30
2990.12 31
2990.24 33
2990.37 34
2990.49 34
2990.62 32
2990.74 29
2990.87 23
2990.99 16
2991.12 9
2991.24 2
2991.37 0
2991.49 0
2991.62 1
2991.75 7
2991.87 13
2992.00 19
2992.12 23
2992.25 24
2992.37 21
2992.50 17
2992.62 12
2992.75 9
2992.87 6
2993.00 6
2993.12 7
2993.25 10
2993.37 13
2993.50 17
2993.62 21
2993.75 25
2993.87 29
2994.00 32
2994.13 35
2994.25 36
2994.38 36
2994.50 34
2994.63 31
2994.75 28
2994.88 26
2995.00 25
2995.13 27
2995.25 31
2995.38 38
2995.50 46
2995.63 55
2995.75 64
2995.88 71
2996.01 77
2996.13 80
2996.26 81
2996.38 80
2996.51 77
2996.63 74
2996.76 70
2996.88 66
2997.01 63
2997.13 61
2997.26 60
2997.38 60
2997.51 60
2997.64 59
2997.76 56
2997.89 51
2998.01 45
2998.14 38
2998.26 32
2998.39 26
2998.51 23
2998.64 21
2998.76 20
2998.89 18
2999.01 16
2999.14 11
2999.27 5
2999.39 0
2999.52 0
2999.64 0
2999.77 0
2999.89 0
3000.02 0
3000.14 0
3000.27 0
3000.39 6
3000.52 11
3000.64 16
3000.77 19
3000.90 23
3001.02 26
3001.15 30
3001.27 35
3001.40 38
3001.52 40
3001.65 39
3001.77 37
3001.90 32
3002.02 27
3002.15 22
3002.28 17
3002.40 14
3002.53 11
3002.65 9
3002.78 8
3002.90 7
3003.03 6
3003.15 5
3003.28 6
3003.41 7
3003.53 8
3003.66 10
3003.78 11
3003.91 12
3004.03 13
3004.16 13
3004.28 13
3004.41 13
3004.53 13
3004.66 14
3004.79 16
3004.91 18
3005.04 19
3005.16 19
3005.29 17
3005.41 13
3005.54 8
3005.66 1
3005.79 0
3005.92 0
3006.04 0
3006.17 0
3006.29 0
3006.42 0
3006.54 0
3006.67 2
3006.79 9
3006.92 14
3007.05 16
3007.17 14
3007.30 11
3007.42 7
3007.55 3
3007.67 2
3007.80 3
3007.92 5
3008.05 9
3008.18 13
3008.30 16
3008.43 18
3008.55 19
3008.68 21
3008.80 23
3008.93 25
3009.06 28
3009.18 30
3009.31 30
3009.43 29
3009.56 26
3009.68 24
3009.81 24
3009.93 26
3010.06 31
3010.19 38
3010.31 46
3010.44 53
3010.56 59
3010.69 62
3010.81 63
3010.94 62
3011.07 60
3011.19 58
3011.32 57
3011.44 57
3011.57 58
3011.69 61
3011.82 64
3011.95 68
3012.07 71
3012.20 74
3012.32 77
3012.45 79
3012.57 80
3012.70 81
3012.83 82
3012.95 83
3013.08 83
3013.20 83
3013.33 82
3013.45 80
3013.58 77
3013.71 74
3013.83 71
3013.96 69
3014.08 69
3014.21 69
3014.33 68
3014.46 66
3014.59 61
3014.71 54
3014.84 45
3014.96 36
3015.09 27
3015.21 20
3015.34 15
3015.47 12
3015.59 11
3015.72 10
3015.84 9
3015.97 8
3016.09 8
3016.22 9
3016.35 13
3016.47 18
3016.60 26
3016.72 35
3016.85 45
3016.97 54
3017.10 61
3017.23 67
3017.35 70
3017.48 71
3017.60 71
3017.73 69
3017.86 67
3017.98 65
3018.11 63
3018.23 60
3018.36 58
3018.48 55
3018.61 52
3018.74 50
3018.86 49
3018.99 48
3019.11 50
3019.24 52
3019.36 55
3019.49 57
3019.62 58
3019.74 58
3019.87 57
3019.99 55
3020.12 53
3020.25 52
3020.37 53
3020.50 56
3020.62 62
3020.75 70
3020.88 81
3021.00 94
3021.13 106
3021.25 117
3021.38 126
3021.50 132
3021.63 135
3021.76 135
3021.88 132
3022.01 128
3022.13 123
3022.26 118
3022.39 114
3022.51 111
3022.64 109
3022.76 106
3022.89 102
3023.02 96
3023.14 88
3023.27 80
3023.39 71
3023.52 64
3023.64 60
3023.77 59
3023.90 62
3024.02 67
3024.15 73
3024.27 79
3024.40 84
3024.53 85
3024.65 83
3024.78 78
3024.90 71
3025.03 64
3025.16 57
3025.28 52
3025.41 49
3025.53 49
3025.66 52
3025.79 57
3025.91 63
3026.04 69
3026.16 74
3026.29 76
3026.42 77
3026.54 76
3026.67 74
3026.79 73
3026.92 74
3027.05 77
3027.17 82
3027.30 89
3027.42 96
3027.55 102
3027.68 106
3027.80 107
3027.93 105
3028.05 100
3028.18 93
3028.31 84
3028.43 74
3028.56 65
3028.68 55
3028.81 46
3028.94 38
3029.06 31
3029.19 27
3029.31 27
3029.44 31
3029.57 39
3029.69 50
3029.82 61
3029.94 72
3030.07 78
3030.20 80
3030.32 77
3030.45 69
3030.57 60
3030.70 52
3030.83 47
3030.95 46
3031.08 50
3031.20 57
3031.33 67
3031.46 77
3031.58 88
3031.71 97
3031.84 106
3031.96 114
3032.09 123
3032.21 133
3032.34 144
3032.47 158
3032.59 172
3032.72 189
3032.84 206
3032.97 223
3033.10 240
3033.22 256
3033.35 271
3033.47 284
3033.60 295
3033.73 303
3033.85 310
3033.98 315
3034.11 319
3034.23 322
3034.36 325
3034.48 328
3034.61 330
3034.74 335
3034.86 341
3034.99 349
3035.11 360
3035.24 371
3035.37 382
3035.49 391
3035.62 398
3035.75 400
3035.87 398
3036.00 392
3036.12 382
3036.25 369
3036.38 353
3036.50 335
3036.63 315
3036.75 293
3036.88 270
3037.01 247
3037.13 227
3037.26 210
3037.39 198
3037.51 191
3037.64 189
3037.76 190
3037.89 194
3038.02 199
3038.14 202
3038.27 204
3038.40 204
3038.52 200
3038.65 193
3038.77 183
3038.90 172
3039.03 161
3039.15 149
3039.28 139
3039.41 131
3039.53 125
3039.66 120
3039.78 115
3039.91 111
3040.04 106
3040.16 101
3040.29 95
3040.42 90
3040.54 84
3040.67 78
3040.79 70
3040.92 60
3041.05 48
3041.17 34
3041.30 19
3041.43 3
3041.55 0
3041.68 0
3041.80 0
3041.93 0
3042.06 0
3042.18 0
3042.31 0
3042.44 0
3042.56 10
3042.69 25
3042.82 41
3042.94 55
3043.07 66
3043.19 76
3043.32 82
3043.45 86
3043.57 87
3043.70 88
3043.83 87
3043.95 86
3044.08 85
3044.21 84
3044.33 84
3044.46 84
3044.58 85
3044.71 85
3044.84 85
3044.96 85
3045.09 84
3045.22 83
3045.34 82
3045.47 81
3045.60 80
3045.72 80
3045.85 79
3045.97 79
3046.10 77
3046.23 76
3046.35 74
3046.48 73
3046.61 74
3046.73 76
3046.86 81
3046.99 86
3047.11 93
3047.24 99
3047.36 103
3047.49 106
3047.62 106
3047.74 104
3047.87 100
3048.00 94
3048.12 89
3048.25 85
3048.38 83
3048.50 83
3048.63 85
3048.76 88
3048.88 91
3049.01 95
3049.13 99
3049.26 102
3049.39 106
3049.51 111
3049.64 117
3049.77 124
3049.89 131
3050.02 137
3050.15 143
3050.27 148
3050.40 151
3050.53 154
3050.65 155
3050.78 157
3050.91 158
3051.03 159
3051.16 160
3051.28 160
3051.41 160
3051.54 159
3051.66 157
3051.79 155
3051.92 154
3052.04 153
3052.17 154
3052.30 158
3052.42 165
3052.55 175
3052.68 186
3052.80 199
3052.93 210
3053.06 220
3053.18 227
3053.31 230
3053.44 231
3053.56 230
3053.69 227
3053.82 223
3053.94 217
3054.07 212
3054.20 207
3054.32 202
3054.45 200
3054.57 200
3054.70 204
3054.83 210
3054.95 218
3055.08 225
3055.21 230
3055.33 231
3055.46 230
3055.59 227
3055.71 223
3055.84 220
3055.97 219
3056.09 221
3056.22 224
3056.35 227
3056.47 229
3056.60 228
3056.73 224
3056.85 218
3056.98 213
3057.11 208
3057.23 205
3057.36 205
3057.49 209
3057.61 214
3057.74 219
3057.87 224
3057.99 226
3058.12 225
3058.25 222
3058.37 217
3058.50 212
3058.63 208
3058.75 206
3058.88 207
3059.01 210
3059.13 214
3059.26 218
3059.39 220
3059.51 222
3059.64 221
3059.77 218
3059.89 213
3060.02 207
3060.15 200
3060.27 193
3060.40 186
3060.53 179
3060.65 173
3060.78 167
3060.91 163
3061.03 159
3061.16 154
3061.29 150
3061.41 145
3061.54 140
3061.67 135
3061.79 132
3061.92 129
3062.05 128
3062.17 128
3062.30 128
3062.43 126
3062.55 123
3062.68 119
3062.81 113
3062.93 108
3063.06 103
3063.19 99
3063.31 97
3063.44 96
3063.57 95
3063.69 95
3063.82 93
3063.95 91
3064.07 89
3064.20 85
3064.33 81
3064.45 77
3064.58 73
3064.71 69
3064.84 64
3064.96 61
3065.09 60
3065.22 61
3065.34 65
3065.47 72
3065.60 81
3065.72 88
3065.85 93
3065.98 94
3066.10 89
3066.23 79
3066.36 67
3066.48 55
3066.61 44
3066.74 37
3066.86 33
3066.99 33
3067.12 35
3067.24 38
3067.37 40
3067.50 42
3067.63 43
3067.75 44
3067.88 47
3068.01 51
3068.13 57
3068.26 63
3068.39 69
3068.51 74
3068.64 79
3068.77 83
3068.89 88
3069.02 96
3069.15 105
3069.27 117
3069.40 130
3069.53 143
3069.65 154
3069.78 162
3069.91 165
3070.04 164
3070.16 158
3070.29 150
3070.42 140
3070.54 129
3070.67 118
3070.80 107
3070.92 97
3071.05 88
3071.18 81
3071.30 75
3071.43 70
3071.56 67
3071.69 65
3071.81 65
3071.94 67
3072.07 71
3072.19 75
3072.32 81
3072.45 88
3072.57 95
3072.70 102
3072.83 109
3072.95 113
3073.08 117
3073.21 117
3073.34 114
3073.46 107
3073.59 98
3073.72 88
3073.84 77
3073.97 68
3074.10 61
3074.22 58
3074.35 57
3074.48 58
3074.61 60
3074.73 62
3074.86 64
3074.99 64
3075.11 63
3075.24 61
3075.37 59
3075.49 56
3075.62 52
3075.75 47
3075.88 42
3076.00 38
3076.13 34
3076.26 33
3076.38 34
3076.51 37
3076.64 43
3076.76 49
3076.89 54
3077.02 58
3077.15 59
3077.27 59
3077.40 57
3077.53 55
3077.65 53
3077.78 51
3077.91 50
3078.03 50
3078.16 49
3078.29 49
3078.42 49
3078.54 51
3078.67 54
3078.80 60
3078.92 68
3079.05 78
3079.18 88
3079.31 96
3079.43 102
3079.56 105
3079.69 106
3079.81 105
3079.94 102
3080.07 100
3080.19 98
3080.32 97
3080.45 95
3080.58 93
3080.70 91
3080.83 89
3080.96 88
3081.08 88
3081.21 89
3081.34 91
3081.47 94
3081.59 97
3081.72 99
3081.85 98
3081.97 95
3082.10 90
3082.23 83
3082.36 76
3082.48 68
3082.61 61
3082.74 55
3082.86 50
3082.99 46
3083.12 43
3083.25 40
3083.37 38
3083.50 36
3083.63 35
3083.75 34
3083.88 33
3084.01 31
3084.14 30
3084.26 28
3084.39 26
3084.52 26
3084.64 27
3084.77 30
3084.90 34
3085.03 37
3085.15 40
3085.28 41
3085.41 40
3085.54 35
3085.66 29
3085.79 22
3085.92 15
3086.04 9
3086.17 4
3086.30 2
3086.43 0
3086.55 0
3086.68 1
3086.81 2
3086.93 3
3087.06 3
3087.19 2
3087.32 0
3087.44 0
3087.57 0
3087.70 0
3087.83 0
3087.95 0
3088.08 4
3088.21 11
3088.33 20
3088.46 29
3088.59 39
3088.72 50
3088.84 61
3088.97 71
3089.10 80
3089.23 87
3089.35 93
3089.48 96
3089.61 98
3089.73 98
3089.86 97
3089.99 95
3090.12 94
3090.24 93
3090.37 93
3090.50 95
3090.63 99
3090.75 103
3090.88 109
3091.01 114
3091.13 119
3091.26 123
3091.39 125
3091.52 125
3091.64 124
3091.77 123
3091.90 124
3092.03 127
3092.15 134
3092.28 143
3092.41 156
3092.54 169
3092.66 181
3092.79 191
3092.92 198
3093.05 200
3093.17 199
3093.30 195
3093.43 189
3093.55 182
3093.68 175
3093.81 168
3093.94 164
3094.06 162
3094.19 164
3094.32 168
3094.45 175
3094.57 184
3094.70 193
3094.83 201
3094.96 206
3095.08 208
3095.21 207
3095.34 202
3095.47 193
3095.59 181
3095.72 166
3095.85 148
3095.98 129
3096.10 108
3096.23 89
3096.36 71
3096.48 56
3096.61 45
3096.74 39
3096.87 38
3096.99 40
3097.12 44
3097.25 48
3097.38 50
3097.50 49
3097.63 44
3097.76 37
3097.89 28
3098.01 18
3098.14 9
3098.27 2
3098.40 0
3098.52 0
3098.65 0
3098.78 0
3098.91 0
3099.03 6
3099.16 12
3099.29 19
3099.42 25
3099.54 32
3099.67 37
3099.80 42
3099.93 47
3100.05 52
3100.18 57
3100.31 62
3100.44 67
3100.56 73
3100.69 78
3100.82 83
3100.95 87
3101.07 90
3101.20 93
3101.33 95
3101.46 98
3101.58 101
3101.71 105
3101.84 109
3101.97 114
3102.09 121
3102.22 129
3102.35 136
3102.48 143
3102.60 148
3102.73 150
3102.86 149
3102.99 142
3103.11 132
3103.24 117
3103.37 100
3103.50 82
3103.63 64
3103.75 48
3103.88 35
3104.01 26
3104.14 21
3104.26 21
3104.39 25
3104.52 32
3104.65 39
3104.77 47
3104.90 54
3105.03 58
3105.16 61
3105.28 62
3105.41 62
3105.54 61
3105.67 61
3105.79 61
3105.92 61
3106.05 62
3106.18 64
3106.30 65
3106.43 66
3106.56 67
3106.69 66
3106.82 65
3106.94 62
3107.07 59
3107.20 56
3107.33 54
3107.45 53
3107.58 55
3107.71 59
3107.84 65
3107.96 73
3108.09 81
3108.22 88
3108.35 93
3108.48 95
3108.60 95
3108.73 92
3108.86 88
3108.99 84
3109.11 80
3109.24 76
3109.37 72
3109.50 67
3109.62 60
3109.75 52
3109.88 45
3110.01 39
3110.14 35
3110.26 35
3110.39 38
3110.52 44
3110.65 50
3110.77 56
3110.90 60
3111.03 63
3111.16 64
3111.28 65
3111.41 66
3111.54 67
3111.67 67
3111.80 66
3111.92 62
3112.05 56
3112.18 47
3112.31 36
3112.43 24
3112.56 14
3112.69 4
3112.82 0
3112.95 0
3113.07 0
3113.20 0
3113.33 0
3113.46 0
3113.58 0
3113.71 0
3113.84 7
3113.97 15
3114.10 20
3114.22 22
3114.35 20
3114.48 16
3114.61 11
3114.73 7
3114.86 6
3114.99 8
3115.12 15
3115.25 24
3115.37 37
3115.50 50
3115.63 65
3115.76 79
3115.88 91
3116.01 101
3116.14 107
3116.27 110
3116.40 111
3116.52 109
3116.65 107
3116.78 105
3116.91 105
3117.04 107
3117.16 111
3117.29 114
3117.42 117
3117.55 119
3117.67 120
3117.80 119
3117.93 119
3118.06 119
3118.19 120
3118.31 123
3118.44 128
3118.57 132
3118.70 135
3118.83 136
3118.95 135
3119.08 132
3119.21 129
3119.34 125
3119.47 124
3119.59 124
3119.72 127
3119.85 130
3119.98 132
3120.10 131
3120.23 128
3120.36 122
3120.49 115
3120.62 109
3120.74 104
3120.87 104
3121.00 107
3121.13 115
3121.26 126
3121.38 138
3121.51 150
3121.64 161
3121.77 168
3121.90 173
3122.02 174
3122.15 172
3122.28 168
3122.41 164
3122.54 161
3122.66 158
3122.79 157
3122.92 157
3123.05 156
3123.18 154
3123.30 150
3123.43 144
3123.56 137
3123.69 130
3123.82 124
3123.94 120
3124.07 119
3124.20 121
3124.33 125
3124.46 130
3124.58 135
3124.71 141
3124.84 145
3124.97 150
3125.10 153
3125.22 154
3125.35 152
3125.48 148
3125.61 141
3125.74 133
3125.86 123
3125.99 113
3126.12 104
3126.25 95
3126.38 86
3126.50 79
3126.63 72
3126.76 67
3126.89 65
3127.02 65
3127.14 67
3127.27 72
3127.40 77
3127.53 82
3127.66 86
3127.78 89
3127.91 91
3128.04 94
3128.17 97
3128.30 101
3128.43 106
3128.55 110
3128.68 113
3128.81 113
3128.94 110
3129.07 105
3129.19 100
3129.32 95
3129.45 93
3129.58 92
3129.71 95
3129.83 100
3129.96 106
3130.09 112
3130.22 118
3130.35 121
3130.47 123
3130.60 121
3130.73 117
3130.86 111
3130.99 103
3131.12 94
3131.24 85
3131.37 78
3131.50 72
3131.63 67
3131.76 63
3131.88 60
3132.01 58
3132.14 57
3132.27 56
3132.40 56
3132.53 58
3132.65 61
3132.78 67
3132.91 74
3133.04 82
3133.17 91
3133.29 101
3133.42 108
3133.55 114
3133.68 118
3133.81 118
3133.94 117
3134.06 114
3134.19 110
3134.32 107
3134.45 105
3134.58 103
3134.70 100
3134.83 97
3134.96 93
3135.09 89
3135.22 84
3135.35 80
3135.47 78
3135.60 78
3135.73 80
3135.86 83
3135.99 88
3136.12 92
3136.24 96
3136.37 98
3136.50 100
3136.63 101
3136.76 103
3136.88 105
3137.01 108
3137.14 113
3137.27 119
3137.40 126
3137.53 134
3137.65 140
3137.78 145
3137.91 147
3138.04 145
3138.17 140
3138.30 133
3138.42 123
3138.55 112
3138.68 100
3138.81 87
3138.94 76
3139.07 65
3139.19 56
3139.32 48
3139.45 43
3139.58 40
3139.71 38
3139.84 37
3139.96 37
3140.09 37
3140.22 36
3140.35 34
3140.48 30
3140.61 26
3140.73 22
3140.86 17
3140.99 12
3141.12 8
3141.25 4
3141.38 1
3141.50 0
3141.63 0
3141.76 1
3141.89 4
3142.02 6
3142.15 7
3142.27 7
3142.40 5
3142.53 1
3142.66 0
3142.79 0
3142.92 0
3143.04 0
3143.17 0
3143.30 1
3143.43 10
3143.56 19
3143.69 27
3143.81 34
3143.94 38
3144.07 40
3144.20 39
3144.33 37
3144.46 35
3144.59 33
3144.71 33
3144.84 35
3144.97 39
3145.10 43
3145.23 46
3145.36 48
3145.48 48
3145.61 45
3145.74 41
3145.87 36
3146.00 32
3146.13 29
3146.26 29
3146.38 31
3146.51 35
3146.64 40
3146.77 46
3146.90 52
3147.03 57
3147.15 61
3147.28 64
3147.41 66
3147.54 68
3147.67 68
3147.80 68
3147.93 66
3148.05 63
3148.18 61
3148.31 59
3148.44 58
3148.57 60
3148.70 64
3148.82 72
3148.95 82
3149.08 92
3149.21 103
3149.34 112
3149.47 120
3149.60 126
3149.72 128
3149.85 129
3149.98 127
3150.11 122
3150.24 116
3150.37 108
3150.50 99
3150.62 91
3150.75 85
3150.88 79
3151.01 75
3151.14 73
3151.27 71
3151.40 69
3151.52 68
3151.65 69
3151.78 72
3151.91 79
3152.04 88
3152.17 100
3152.30 113
3152.42 126
3152.55 138
3152.68 147
3152.81 153
3152.94 157
3153.07 160
3153.20 161
3153.32 162
3153.45 163
3153.58 163
3153.71 162
3153.84 158
3153.97 151
3154.10 142
3154.22 132
3154.35 121
3154.48 112
3154.61 106
3154.74 103
3154.87 105
3155.00 110
3155.12 119
3155.25 129
3155.38 139
3155.51 148
3155.64 155
3155.77 158
3155.90 159
3156.03 155
3156.15 148
3156.28 138
3156.41 126
3156.54 113
3156.67 101
3156.80 91
3156.93 83
3157.05 78
3157.18 77
3157.31 78
3157.44 81
3157.57 86
3157.70 92
3157.83 97
3157.96 103
3158.08 107
3158.21 110
3158.34 112
3158.47 113
3158.60 112
3158.73 110
3158.86 107
3158.98 105
3159.11 104
3159.24 104
3159.37 107
3159.50 111
3159.63 117
3159.76 122
3159.89 128
3160.01 131
3160.14 132
3160.27 130
3160.40 125
3160.53 118
3160.66 110
3160.79 101
3160.92 92
3161.04 84
3161.17 77
3161.30 72
3161.43 68
3161.56 68
3161.69 70
3161.82 73
3161.95 78
3162.07 84
3162.20 89
3162.33 95
3162.46 100
3162.59 105
3162.72 112
3162.85 120
3162.98 130
3163.11 140
3163.23 151
3163.36 160
3163.49 167
3163.62 172
3163.75 176
3163.88 178
3164.01 179
3164.14 179
3164.26 178
3164.39 177
3164.52 177
3164.65 176
3164.78 177
3164.91 180
3165.04 184
3165.17 190
3165.30 197
3165.42 203
3165.55 207
3165.68 210
3165.81 212
3165.94 211
3166.07 210
3166.20 208
3166.33 207
3166.45 206
3166.58 204
3166.71 201
3166.84 197
3166.97 190
3167.10 181
3167.23 171
3167.36 161
3167.49 152
3167.61 146
3167.74 141
3167.87 139
3168.00 137
3168.13 135
3168.26 131
3168.39 124
3168.52 116
3168.65 108
3168.77 99
3168.90 91
3169.03 85
3169.16 80
3169.29 77
3169.42 75
3169.55 73
3169.68 72
3169.81 70
3169.94 68
3170.06 64
3170.19 58
3170.32 51
3170.45 45
3170.58 40
3170.71 39
3170.84 40
3170.97 45
3171.10 52
3171.22 60
3171.35 66
3171.48 69
3171.61 70
3171.74 67
3171.87 63
3172.00 59
3172.13 56
3172.26 56
3172.39 59
3172.51 65
3172.64 73
3172.77 81
3172.90 88
3173.03 94
3173.16 97
3173.29 97
3173.42 94
3173.55 90
3173.68 85
3173.80 79
3173.93 74
3174.06 69
3174.19 66
3174.32 64
3174.45 63
3174.58 62
3174.71 62
3174.84 61
3174.97 59
3175.09 57
3175.22 53
3175.35 49
3175.48 44
3175.61 39
3175.74 35
3175.87 32
3176.00 30
3176.13 31
3176.26 35
3176.39 39
3176.51 46
3176.64 53
3176.77 61
3176.90 68
3177.03 74
3177.16 79
3177.29 82
3177.42 83
3177.55 83
3177.68 82
3177.81 80
3177.93 79
3178.06 78
3178.19 79
3178.32 80
3178.45 81
3178.58 80
3178.71 78
3178.84 73
3178.97 66
3179.10 56
3179.23 46
3179.35 37
3179.48 28
3179.61 22
3179.74 17
3179.87 13
3180.00 9
3180.13 4
3180.26 0
3180.39 0
3180.52 0
3180.65 0
3180.78 0
3180.90 0
3181.03 0
3181.16 0
3181.29 3
3181.42 10
3181.55 17
3181.68 23
3181.81 27
3181.94 31
3182.07 34
3182.20 38
3182.33 42
3182.45 47
3182.58 53
3182.71 59
3182.84 64
3182.97 67
3183.10 69
3183.23 71
3183.36 71
3183.49 72
3183.62 74
3183.75 77
3183.88 80
3184.01 83
3184.13 86
3184.26 86
3184.39 85
3184.52 82
3184.65 76
3184.78 68
3184.91 59
3185.04 48
3185.17 38
3185.30 28
3185.43 20
3185.56 15
3185.69 13
3185.81 15
3185.94 20
3186.07 27
3186.20 36
3186.33 44
3186.46 50
3186.59 54
3186.72 55
3186.85 53
3186.98 50
3187.11 46
3187.24 41
3187.37 37
3187.50 31
3187.62 25
3187.75 18
3187.88 12
3188.01 7
3188.14 6
3188.27 10
3188.40 19
3188.53 32
3188.66 49
3188.79 66
3188.92 81
3189.05 93
3189.18 100
3189.31 102
3189.43 101
3189.56 97
3189.69 91
3189.82 85
3189.95 79
3190.08 74
3190.21 70
3190.34 66
3190.47 62
3190.60 58
3190.73 54
3190.86 49
3190.99 44
3191.12 40
3191.25 39
3191.38 39
3191.50 43
3191.63 49
3191.76 57
3191.89 66
3192.02 75
3192.15 83
3192.28 91
3192.41 98
3192.54 105
3192.67 113
3192.80 122
3192.93 132
3193.06 142
3193.19 151
3193.32 159
3193.45 164
3193.57 166
3193.70 165
3193.83 163
3193.96 159
3194.09 156
3194.22 153
3194.35 151
3194.48 150
3194.61 148
3194.74 146
3194.87 143
3195.00 138
3195.13 133
3195.26 128
3195.39 122
3195.52 116
3195.65 111
3195.78 105
3195.90 99
3196.03 93
3196.16 88
3196.29 85
3196.42 84
3196.55 85
3196.68 88
3196.81 92
3196.94 96
3197.07 99
3197.20 100
3197.33 99
3197.46 97
3197.59 93
3197.72 90
3197.85 88
3197.98 87
3198.11 87
3198.24 89
3198.37 90
3198.49 91
3198.62 92
3198.75 93
3198.88 96
3199.01 99
3199.14 104
3199.27 108
3199.40 111
3199.53 111
3199.66 109
3199.79 103
3199.92 95
3200.05 88
3200.18 82
3200.31 78
3200.44 76
3200.57 77
3200.70 79
3200.83 84
3200.96 91
3201.09 99
3201.22 108
3201.34 117
3201.47 124
3201.60 130
3201.73 132
3201.86 130
3201.99 127
3202.12 123
3202.25 119
3202.38 118
3202.51 118
3202.64 121
3202.77 124
3202.90 128
3203.03 131
3203.16 132
3203.29 130
3203.42 127
3203.55 120
3203.68 112
3203.81 103
3203.94 92
3204.07 83
3204.20 75
3204.33 70
3204.46 68
3204.59 67
3204.71 68
3204.84 69
3204.97 68
3205.10 66
3205.23 62
3205.36 58
3205.49 54
3205.62 51
3205.75 50
3205.88 49
3206.01 50
3206.14 52
3206.27 54
3206.40 57
3206.53 59
3206.66 62
3206.79 64
3206.92 67
3207.05 68
3207.18 69
3207.31 69
3207.44 68
3207.57 67
3207.70 66
3207.83 66
3207.96 67
3208.09 71
3208.22 76
3208.35 85
3208.48 95
3208.61 107
3208.74 119
3208.86 131
3208.99 141
3209.12 150
3209.25 156
3209.38 160
3209.51 163
3209.64 163
3209.77 162
3209.90 157
3210.03 149
3210.16 136
3210.29 121
3210.42 102
3210.55 82
3210.68 63
3210.81 46
3210.94 32
3211.07 23
3211.20 17
3211.33 16
3211.46 17
3211.59 19
3211.72 22
3211.85 24
3211.98 27
3212.11 28
3212.24 29
3212.37 29
3212.50 30
3212.63 31
3212.76 34
3212.89 38
3213.02 44
3213.15 51
3213.28 59
3213.41 65
3213.54 70
3213.67 71
3213.80 70
3213.93 65
3214.06 59
3214.19 51
3214.32 43
3214.45 35
3214.58 29
3214.71 23
3214.84 20
3214.96 17
3215.09 16
3215.22 16
3215.35 15
3215.48 14
3215.61 12
3215.74 8
3215.87 4
3216.00 0
3216.13 0
3216.26 0
3216.39 0
3216.52 1
3216.65 6
3216.78 10
3216.91 12
3217.04 12
3217.17 10
3217.30 7
3217.43 4
3217.56 1
3217.69 0
3217.82 0
3217.95 0
3218.08 0
3218.21 0
3218.34 0
3218.47 0
3218.60 0
3218.73 0
3218.86 0
3218.99 2
3219.12 3
3219.25 5
3219.38 5
3219.51 6
3219.64 7
3219.77 11
3219.90 18
3220.03 28
3220.16 40
3220.29 52
3220.42 64
3220.55 73
3220.68 79
3220.81 82
3220.94 82
3221.07 80
3221.20 77
3221.33 73
3221.46 69
3221.59 66
3221.72 64
3221.85 62
3221.98 61
3222.11 59
3222.24 56
3222.37 51
3222.50 45
3222.63 38
3222.76 31
3222.89 25
3223.02 22
3223.15 22
3223.28 25
3223.41 29
3223.54 34
3223.67 39
3223.80 44
3223.93 48
3224.06 52
3224.19 57
3224.32 63
3224.45 68
3224.58 73
3224.71 76
3224.84 77
3224.97 76
3225.10 73
3225.23 69
3225.36 66
3225.49 64
3225.62 63
3225.75 64
3225.88 65
3226.01 65
3226.14 65
3226.27 63
3226.40 61
3226.53 57
3226.66 54
3226.79 52
3226.92 53
3227.05 55
3227.18 60
3227.31 65
3227.44 70
3227.57 74
3227.70 75
3227.83 72
3227.96 65
3228.09 56
3228.22 44
3228.35 31
3228.48 20
3228.61 10
3228.74 3
3228.87 0
3229.00 0
3229.13 0
3229.26 0
3229.39 4
3229.52 9
3229.66 14
3229.79 21
3229.92 28
3230.05 35
3230.18 43
3230.31 50
3230.44 56
3230.57 62
3230.70 65
3230.83 66
3230.96 63
3231.09 57
3231.22 49
3231.35 40
3231.48 32
3231.61 26
3231.74 22
3231.87 23
3232.00 27
3232.13 32
3232.26 39
3232.39 45
3232.52 50
3232.65 54
3232.78 58
3232.91 61
3233.04 65
3233.17 67
3233.30 69
3233.43 68
3233.56 64
3233.69 57
3233.82 49
3233.95 41
3234.08 34
3234.21 29
3234.34 27
3234.47 28
3234.60 30
3234.73 32
3234.86 34
3234.99 33
3235.12 31
3235.25 27
3235.38 21
3235.51 16
3235.64 12
3235.77 8
3235.91 7
3236.04 9
3236.17 14
3236.30 21
3236.43 28
3236.56 35
3236.69 39
3236.82 41
3236.95 39
3237.08 34
3237.21 25
3237.34 16
3237.47 6
3237.60 0
3237.73 0
3237.86 0
3237.99 0
3238.12 0
3238.25 6
3238.38 14
3238.51 23
3238.64 30
3238.77 36
3238.90 40
3239.03 40
3239.16 38
3239.29 34
3239.42 29
3239.55 23
3239.68 17
3239.81 12
3239.95 8
3240.08 6
3240.21 5
3240.34 4
3240.47 3
3240.60 0
3240.73 0
3240.86 0
3240.99 0
3241.12 0
3241.25 0
3241.38 0
3241.51 4
3241.64 19
3241.77 36
3241.90 53
3242.03 68
3242.16 80
3242.29 88
3242.42 93
3242.55 97
3242.68 102
3242.81 107
3242.94 113
3243.07 119
3243.20 124
3243.34 128
3243.47 130
3243.60 130
3243.73 128
3243.86 124
3243.99 121
3244.12 116
3244.25 110
3244.38 103
3244.51 95
3244.64 85
3244.77 73
3244.90 61
3245.03 48
3245.16 37
3245.29 28
3245.42 22
3245.55 17
3245.68 16
3245.81 16
3245.94 16
3246.07 16
3246.21 14
3246.34 11
3246.47 6
3246.60 1
3246.73 0
3246.86 0
3246.99 0
3247.12 0
3247.25 0
3247.38 0
3247.51 0
3247.64 3
3247.77 13
3247.90 24
3248.03 35
3248.16 44
3248.29 52
3248.42 57
3248.55 61
3248.68 63
3248.82 62
3248.95 61
3249.08 58
3249.21 56
3249.34 54
3249.47 53
3249.60 53
3249.73 55
3249.86 57
3249.99 60
3250.12 63
3250.25 66
3250.38 69
3250.51 72
3250.64 74
3250.77 76
3250.90 78
3251.03 81
3251.17 82
3251.30 84
3251.43 85
3251.56 86
3251.69 85
3251.82 82
3251.95 78
3252.08 72
3252.21 64
3252.34 55
3252.47 46
3252.60 38
3252.73 31
3252.86 28
3252.99 28
3253.12 32
3253.26 38
3253.39 47
3253.52 56
3253.65 63
3253.78 68
3253.91 69
3254.04 68
3254.17 66
3254.30 65
3254.43 66
3254.56 70
3254.69 77
3254.82 85
3254.95 93
3255.08 99
3255.21 101
3255.35 100
3255.48 96
3255.61 89
3255.74 81
3255.87 72
3256.00 64
3256.13 57
3256.26 52
3256.39 49
3256.52 47
3256.65 46
3256.78 47
3256.91 47
3257.04 48
3257.18 50
3257.31 52
3257.44 56
3257.57 60
3257.70 65
3257.83 70
3257.96 75
3258.09 80
3258.22 84
3258.35 88
3258.48 90
3258.61 91
3258.74 90
3258.87 87
3259.01 83
3259.14 78
3259.27 72
3259.40 66
3259.53 61
3259.66 57
3259.79 55
3259.92 55
3260.05 57
3260.18 60
3260.31 62
3260.44 64
3260.57 66
3260.71 66
3260.84 66
3260.97 66
3261.10 66
3261.23 66
3261.36 65
3261.49 63
3261.62 61
3261.75 57
3261.88 53
3262.01 51
3262.14 51
3262.27 54
3262.41 62
3262.54 73
3262.67 87
3262.80 102
3262.93 115
3263.06 126
3263.19 133
3263.32 137
3263.45 136
3263.58 132
3263.71 124
3263.84 112
3263.98 98
3264.11 83
3264.24 68
3264.37 55
3264.50 46
3264.63 40
3264.76 39
3264.89 42
3265.02 48
3265.15 56
3265.28 64
3265.41 74
3265.55 82
3265.68 90
3265.81 96
3265.94 101
3266.07 104
3266.20 105
3266.33 105
3266.46 104
3266.59 104
3266.72 105
3266.85 106
3266.99 107
3267.12 107
3267.25 105
3267.38 100
3267.51 94
3267.64 86
3267.77 76
3267.90 66
3268.03 55
3268.16 45
3268.29 34
3268.43 23
3268.56 12
3268.69 3
3268.82 0
3268.95 0
3269.08 0
3269.21 0
3269.34 0
3269.47 0
3269.60 0
3269.73 0
3269.87 3
3270.00 11
3270.13 19
3270.26 26
3270.39 32
3270.52 35
3270.65 38
3270.78 40
3270.91 42
3271.04 44
3271.18 47
3271.31 50
3271.44 52
3271.57 52
3271.70 50
3271.83 46
3271.96 39
3272.09 31
3272.22 24
3272.35 18
3272.49 16
3272.62 16
3272.75 18
3272.88 22
3273.01 27
3273.14 31
3273.27 34
3273.40 35
3273.53 33
3273.66 30
3273.80 24
3273.93 16
3274.06 8
3274.19 0
3274.32 0
3274.45 0
3274.58 0
3274.71 0
3274.84 0
3274.98 0
3275.11 0
3275.24 0
3275.37 13
3275.50 30
3275.63 47
3275.76 62
3275.89 75
3276.02 84
3276.15 89
3276.29 89
3276.42 86
3276.55 81
3276.68 74
3276.81 68
3276.94 63
3277.07 61
3277.20 61
3277.33 64
3277.47 67
3277.60 72
3277.73 77
3277.86 81
3277.99 84
3278.12 87
3278.25 90
3278.38 94
3278.51 99
3278.65 104
3278.78 109
3278.91 111
3279.04 112
3279.17 109
3279.30 103
3279.43 96
3279.56 88
3279.69 82
3279.83 78
3279.96 77
3280.09 77
3280.22 78
3280.35 79
3280.48 79
3280.61 79
3280.74 79
3280.88 81
3281.01 84
3281.14 89
3281.27 96
3281.40 102
3281.53 107
3281.66 110
3281.79 109
3281.92 104
3282.06 97
3282.19 88
3282.32 78
3282.45 70
3282.58 64
3282.71 61
3282.84 61
3282.97 64
3283.11 68
3283.24 71
3283.37 72
3283.50 70
3283.63 65
3283.76 57
3283.89 48
3284.02 39
3284.16 31
3284.29 25
3284.42 22
3284.55 21
3284.68 23
3284.81 25
3284.94 29
3285.07 32
3285.21 35
3285.34 38
3285.47 40
3285.60 40
3285.73 38
3285.86 35
3285.99 31
3286.12 27
3286.26 23
3286.39 19
3286.52 17
3286.65 16
3286.78 15
3286.91 15
3287.04 16
3287.18 17
3287.31 20
3287.44 25
3287.57 32
3287.70 39
3287.83 47
3287.96 53
3288.09 57
3288.23 57
3288.36 54
3288.49 49
3288.62 43
3288.75 39
3288.88 37
3289.01 37
3289.14 40
3289.28 44
3289.41 48
3289.54 52
3289.67 56
3289.80 60
3289.93 66
3290.06 72
3290.20 79
3290.33 86
3290.46 91
3290.59 96
3290.72 98
3290.85 101
3290.98 104
3291.12 109
3291.25 117
3291.38 127
3291.51 139
3291.64 149
3291.77 158
3291.90 164
3292.04 167
3292.17 169
3292.30 169
3292.43 171
3292.56 174
3292.69 179
3292.82 186
3292.96 194
3293.09 202
3293.22 208
3293.35 213
3293.48 215
3293.61 215
3293.74 211
3293.88 205
3294.01 198
3294.14 189
3294.27 180
3294.40 171
3294.53 164
3294.66 157
3294.80 150
3294.93 144
3295.06 137
3295.19 130
3295.32 121
3295.45 112
3295.58 101
3295.72 90
3295.85 77
3295.98 64
3296.11 50
3296.24 37
3296.37 25
3296.50 15
3296.64 9
3296.77 5
3296.90 5
3297.03 7
3297.16 10
3297.29 13
3297.42 15
3297.56 17
3297.69 19
3297.82 21
3297.95 25
3298.08 29
3298.21 36
3298.35 43
3298.48 50
3298.61 56
3298.74 60
3298.87 62
3299.00 61
3299.13 59
3299.27 55
3299.40 51
3299.53 47
3299.66 44
3299.79 42
3299.92 41
3300.06 40
3300.19 39
3300.32 39
3300.45 38
3300.58 37
3300.71 37
3300.85 36
3300.98 35
3301.11 33
3301.24 32
3301.37 32
3301.50 32
3301.63 35
3301.77 40
3301.90 46
3302.03 55
3302.16 64
3302.29 72
3302.42 78
3302.56 80
3302.69 78
3302.82 73
3302.95 64
3303.08 53
3303.21 42
3303.35 33
3303.48 27
3303.61 25
3303.74 24
3303.87 24
3304.00 25
3304.14 24
3304.27 21
3304.40 17
3304.53 11
3304.66 6
3304.79 2
3304.93 0
3305.06 0
3305.19 0
3305.32 0
3305.45 0
3305.58 0
3305.72 0
3305.85 0
3305.98 0
3306.11 1
3306.24 6
3306.37 11
3306.51 17
3306.64 22
3306.77 27
3306.90 33
3307.03 39
3307.16 47
3307.30 55
3307.43 64
3307.56 71
3307.69 77
3307.82 80
3307.95 80
3308.09 78
3308.22 75
3308.35 69
3308.48 64
3308.61 59
3308.74 54
3308.88 50
3309.01 47
3309.14 45
3309.27 44
3309.40 45
3309.53 47
3309.67 50
3309.80 55
3309.93 61
3310.06 68
3310.19 74
3310.33 80
3310.46 86
3310.59 91
3310.72 97
3310.85 104
3310.98 111
3311.12 121
3311.25 131
3311.38 140
3311.51 147
3311.64 151
3311.78 151
3311.91 147
3312.04 140
3312.17 131
3312.30 121
3312.43 112
3312.57 105
3312.70 100
3312.83 95
3312.96 92
3313.09 89
3313.23 85
3313.36 81
3313.49 77
3313.62 73
3313.75 72
3313.88 72
3314.02 76
3314.15 82
3314.28 89
3314.41 97
3314.54 103
3314.68 107
3314.81 108
3314.94 107
3315.07 105
3315.20 103
3315.33 101
3315.47 102
3315.60 104
3315.73 107
3315.86 110
3315.99 112
3316.13 114
3316.26 114
3316.39 112
3316.52 110
3316.65 106
3316.79 101
3316.92 95
3317.05 89
3317.18 81
3317.31 73
3317.44 64
3317.58 57
3317.71 50
3317.84 47
3317.97 47
3318.10 50
3318.24 56
3318.37 65
3318.50 76
3318.63 86
3318.76 94
3318.90 100
3319.03 100
3319.16 96
3319.29 87
3319.42 75
3319.56 63
3319.69 51
3319.82 42
3319.95 38
3320.08 37
3320.22 38
3320.35 41
3320.48 43
3320.61 44
3320.74 43
3320.88 42
3321.01 40
3321.14 39
3321.27 38
3321.40 38
3321.54 39
3321.67 41
3321.80 44
3321.93 48
3322.06 51
3322.20 55
3322.33 57
3322.46 57
3322.59 54
3322.72 49
3322.86 43
3322.99 37
3323.12 32
3323.25 29
3323.38 29
3323.52 30
3323.65 34
3323.78 38
3323.91 43
3324.04 48
3324.18 53
3324.31 57
3324.44 62
3324.57 67
3324.70 72
3324.84 77
3324.97 80
3325.10 82
3325.23 81
3325.36 77
3325.50 71
3325.63 63
3325.76 55
3325.89 48
3326.02 44
3326.16 45
3326.29 50
3326.42 59
3326.55 71
3326.68 83
3326.82 95
3326.95 104
3327.08 111
3327.21 115
3327.35 118
3327.48 121
3327.61 123
3327.74 127
3327.87 130
3328.01 133
3328.14 134
3328.27 132
3328.40 128
3328.53 122
3328.67 113
3328.80 104
3328.93 96
3329.06 89
3329.20 84
3329.33 81
3329.46 80
3329.59 81
3329.72 84
3329.86 87
3329.99 91
3330.12 93
3330.25 93
3330.38 90
3330.52 85
3330.65 77
3330.78 69
3330.91 60
3331.05 54
3331.18 50
3331.31 50
3331.44 53
3331.57 59
3331.71 68
3331.84 77
3331.97 87
3332.10 97
3332.24 106
3332.37 114
3332.50 120
3332.63 124
3332.76 125
3332.90 123
3333.03 120
3333.16 115
3333.29 112
3333.43 110
3333.56 113
3333.69 119
3333.82 129
3333.95 142
3334.09 155
3334.22 167
3334.35 175
3334.48 179
3334.62 178
3334.75 173
3334.88 163
3335.01 151
3335.14 137
3335.28 123
3335.41 109
3335.54 97
3335.67 86
3335.81 78
3335.94 72
3336.07 69
3336.20 68
3336.33 70
3336.47 72
3336.60 76
3336.73 80
3336.86 85
3337.00 89
3337.13 92
3337.26 94
3337.39 94
3337.53 91
3337.66 87
3337.79 80
3337.92 71
3338.05 61
3338.19 50
3338.32 40
3338.45 29
3338.58 21
3338.72 14
3338.85 9
3338.98 7
3339.11 6
3339.25 8
3339.38 11
3339.51 15
3339.64 19
3339.78 24
3339.91 30
3340.04 36
3340.17 44
3340.30 52
3340.44 61
3340.57 70
3340.70 77
3340.83 83
3340.97 85
3341.10 85
3341.23 81
3341.36 76
3341.50 69
3341.63 64
3341.76 61
3341.89 62
3342.03 68
3342.16 79
3342.29 94
3342.42 112
3342.56 132
3342.69 151
3342.82 166
3342.95 177
3343.08 182
3343.22 181
3343.35 175
3343.48 167
3343.61 158
3343.75 149
3343.88 143
3344.01 140
3344.14 139
3344.28 139
3344.41 142
3344.54 145
3344.67 149
3344.81 155
3344.94 163
3345.07 174
3345.20 187
3345.34 202
3345.47 218
3345.60 232
3345.73 243
3345.87 252
3346.00 256
3346.13 256
3346.26 253
3346.40 248
3346.53 241
3346.66 232
3346.79 224
3346.93 218
3347.06 214
3347.19 212
3347.32 213
3347.46 216
3347.59 221
3347.72 224
3347.85 226
3347.99 222
3348.12 215
3348.25 203
3348.38 187
3348.52 171
3348.65 155
3348.78 143
3348.91 134
3349.05 131
3349.18 132
3349.31 136
3349.44 142
3349.58 146
3349.71 148
3349.84 146
3349.97 139
3350.11 128
3350.24 115
3350.37 102
3350.50 92
3350.64 87
3350.77 86
3350.90 91
3351.03 98
3351.17 105
3351.30 112
3351.43 115
3351.56 115
3351.70 112
3351.83 106
3351.96 99
3352.10 93
3352.23 87
3352.36 82
3352.49 78
3352.63 74
3352.76 71
3352.89 68
3353.02 65
3353.16 62
3353.29 58
3353.42 54
3353.55 49
3353.69 45
3353.82 40
3353.95 36
3354.08 32
3354.22 29
3354.35 27
3354.48 25
3354.62 24
3354.75 25
3354.88 28
3355.01 33
3355.15 38
3355.28 44
3355.41 47
3355.54 48
3355.68 46
3355.81 40
3355.94 33
3356.07 25
3356.21 19
3356.34 14
3356.47 11
3356.61 9
3356.74 8
3356.87 6
3357.00 4
3357.14 0
3357.27 0
3357.40 0
3357.53 0
3357.67 0
3357.80 0
3357.93 0
3358.06 0
3358.20 3
3358.33 10
3358.46 18
3358.60 25
3358.73 32
3358.86 38
3358.99 44
3359.13 49
3359.26 55
3359.39 62
3359.52 69
3359.66 76
3359.79 82
3359.92 86
3360.06 87
3360.19 86
3360.32 83
3360.45 79
3360.59 74
3360.72 71
3360.85 69
3360.99 70
3361.12 72
3361.25 77
3361.38 81
3361.52 85
3361.65 87
3361.78 86
3361.91 81
3362.05 73
3362.18 63
3362.31 53
3362.45 44
3362.58 37
3362.71 34
3362.84 34
3362.98 37
3363.11 40
3363.24 44
3363.38 46
3363.51 47
3363.64 48
3363.77 48
3363.91 49
3364.04 49
3364.17 49
3364.31 49
3364.44 46
3364.57 42
3364.70 36
3364.84 29
3364.97 20
3365.10 12
3365.24 4
3365.37 0
3365.50 0
3365.63 0
3365.77 0
3365.90 0
3366.03 0
3366.17 0
3366.30 2
3366.43 4
3366.56 6
3366.70 7
3366.83 7
3366.96 6
3367.10 5
3367.23 4
3367.36 4
3367.49 4
3367.63 5
3367.76 7
3367.89 8
3368.03 10
3368.16 10
3368.29 10
3368.42 10
3368.56 11
3368.69 13
3368.82 17
3368.96 25
3369.09 35
3369.22 47
3369.36 60
3369.49 72
3369.62 82
3369.75 89
3369.89 92
3370.02 93
3370.15 92
3370.29 90
3370.42 89
3370.55 88
3370.68 89
3370.82 91
3370.95 94
3371.08 95
3371.22 95
3371.35 93
3371.48 88
3371.62 81
3371.75 73
3371.88 64
3372.01 54
3372.15 43
3372.28 34
3372.41 25
3372.55 17
3372.68 12
3372.81 11
3372.95 14
3373.08 21
3373.21 31
3373.34 43
3373.48 56
3373.61 69
3373.74 81
3373.88 92
3374.01 102
3374.14 111
3374.28 118
3374.41 122
3374.54 123
3374.67 120
3374.81 114
3374.94 105
3375.07 94
3375.21 83
3375.34 72
3375.47 64
3375.61 59
3375.74 57
3375.87 59
3376.01 65
3376.14 73
3376.27 83
3376.40 94
3376.54 104
3376.67 113
3376.80 119
3376.94 121
3377.07 121
3377.20 118
3377.34 115
3377.47 110
3377.60 106
3377.74 101
3377.87 97
3378.00 92
3378.13 86
3378.27 80
3378.40 74
3378.53 68
3378.67 63
3378.80 62
3378.93 62
3379.07 65
3379.20 70
3379.33 74
3379.47 78
3379.60 82
3379.73 86
3379.87 90
3380.00 96
3380.13 103
3380.27 111
3380.40 118
3380.53 124
3380.66 127
3380.80 127
3380.93 124
3381.06 119
3381.20 114
3381.33 108
3381.46 103
3381.60 99
3381.73 94
3381.86 89
3382.00 82
3382.13 76
3382.26 69
3382.40 65
3382.53 63
3382.66 64
3382.80 69
3382.93 77
3383.06 89
3383.20 101
3383.33 114
3383.46 124
3383.59 130
3383.73 131
3383.86 128
3383.99 120
3384.13 109
3384.26 97
3384.39 87
3384.53 79
3384.66 74
3384.79 72
3384.93 72
3385.06 72
3385.19 74
3385.33 75
3385.46 77
3385.59 79
3385.73 81
3385.86 82
3385.99 83
3386.13 83
3386.26 80
3386.39 76
3386.53 71
3386.66 65
3386.79 61
3386.93 58
3387.06 58
3387.19 60
3387.33 64
3387.46 69
3387.59 73
3387.73 76
3387.86 78
3387.99 78
3388.13 76
3388.26 72
3388.39 67
3388.53 62
3388.66 56
3388.79 50
3388.93 44
3389.06 38
3389.19 34
3389.33 30
3389.46 27
3389.59 25
3389.73 23
3389.86 22
3389.99 22
3390.13 22
3390.26 22
3390.39 23
3390.53 25
3390.66 28
3390.79 30
3390.93 32
3391.06 32
3391.19 30
3391.33 26
3391.46 22
3391.59 17
3391.73 13
3391.86 12
3391.99 12
3392.13 14
3392.26 16
3392.39 16
3392.53 15
3392.66 12
3392.79 7
3392.93 0
3393.06 0
3393.19 0
3393.33 0
3393.46 0
3393.59 0
3393.73 0
3393.86 0
3393.99 4
3394.13 15
3394.26 30
3394.39 47
3394.53 66
3394.66 85
3394.79 103
3394.93 121
3395.06 137
3395.19 153
3395.33 168
3395.46 183
3395.60 199
3395.73 214
3395.86 229
3396.00 242
3396.13 252
3396.26 258
3396.40 260
3396.53 261
3396.66 260
3396.80 261
3396.93 263
3397.06 268
3397.20 275
3397.33 284
3397.46 292
3397.60 298
3397.73 301
3397.86 301
3398.00 299
3398.13 294
3398.26 289
3398.40 284
3398.53 280
3398.67 277
3398.80 273
3398.93 270
3399.07 265
3399.20 259
3399.33 253
3399.47 246
3399.60 239
3399.73 234
3399.87 231
3400.00 229
3400.13 230
3400.27 233
3400.40 237
3400.54 240
3400.67 243
3400.80 245
3400.94 245
3401.07 243
3401.20 241
3401.34 238
3401.47 238
3401.60 238
3401.74 241
3401.87 244
3402.00 249
3402.14 253
3402.27 258
3402.41 263
3402.54 267
3402.67 271
3402.81 274
3402.94 275
3403.07 276
3403.21 276
3403.34 277
3403.47 279
3403.61 283
3403.74 290
3403.87 300
3404.01 313
3404.14 329
3404.28 347
3404.41 367
3404.54 391
3404.68 420
3404.81 454
3404.94 494
3405.08 538
3405.21 583
3405.34 629
3405.48 670
3405.61 706
3405.75 734
3405.88 756
3406.01 773
3406.15 787
3406.28 802
3406.41 820
3406.55 842
3406.68 866
3406.81 890
3406.95 911
3407.08 925
3407.22 930
3407.35 925
3407.48 911
3407.62 892
3407.75 870
3407.88 849
3408.02 830
3408.15 815
3408.29 803
3408.42 793
3408.55 783
3408.69 772
3408.82 759
3408.95 744
3409.09 727
3409.22 709
3409.36 689
3409.49 668
3409.62 648
3409.76 627
3409.89 606
3410.02 586
3410.16 564
3410.29 540
3410.43 513
3410.56 482
3410.69 447
3410.83 410
3410.96 375
3411.09 344
3411.23 321
3411.36 307
3411.50 302
3411.63 304
3411.76 310
3411.90 318
3412.03 325
3412.16 330
3412.30 333
3412.43 333
3412.57 331
3412.70 326
3412.83 318
3412.97 309
3413.10 298
3413.23 285
3413.37 273
3413.50 261
3413.64 249
3413.77 240
3413.90 232
3414.04 225
3414.17 220
3414.31 216
3414.44 213
3414.57 210
3414.71 207
3414.84 202
3414.97 196
3415.11 187
3415.24 177
3415.38 165
3415.51 152
3415.64 139
3415.78 128
3415.91 119
3416.05 112
3416.18 106
3416.31 101
3416.45 95
3416.58 89
3416.71 82
3416.85 76
3416.98 72
3417.12 68
3417.25 67
3417.38 65
3417.52 63
3417.65 59
3417.79 55
3417.92 49
3418.05 44
3418.19 40
3418.32 39
3418.45 41
3418.59 45
3418.72 51
3418.86 57
3418.99 64
3419.12 72
3419.26 80
3419.39 87
3419.53 95
3419.66 101
3419.79 105
3419.93 104
3420.06 99
3420.20 88
3420.33 75
3420.46 60
3420.60 47
3420.73 38
3420.87 34
3421.00 37
3421.13 43
3421.27 52
3421.40 61
3421.54 67
3421.67 69
3421.80 68
3421.94 64
3422.07 58
3422.21 53
3422.34 50
3422.47 49
3422.61 50
3422.74 53
3422.88 56
3423.01 58
3423.14 59
3423.28 57
3423.41 53
3423.55 48
3423.68 42
3423.81 37
3423.95 34
3424.08 32
3424.22 33
3424.35 35
3424.48 39
3424.62 44
3424.75 49
3424.89 54
3425.02 58
3425.15 62
3425.29 64
3425.42 64
3425.56 62
3425.69 58
3425.82 55
3425.96 52
3426.09 52
3426.23 55
3426.36 61
3426.49 71
3426.63 82
3426.76 93
3426.90 104
3427.03 112
3427.16 117
3427.30 119
3427.43 118
3427.57 114
3427.70 110
3427.83 106
3427.97 103
3428.10 99
3428.24 96
3428.37 93
3428.51 90
3428.64 85
3428.77 80
3428.91 75
3429.04 71
3429.18 67
3429.31 64
3429.44 61
3429.58 58
3429.71 57
3429.85 56
3429.98 58
3430.11 63
3430.25 70
3430.38 80
3430.52 91
3430.65 100
3430.79 107
3430.92 110
3431.05 110
3431.19 108
3431.32 105
3431.46 103
3431.59 102
3431.72 103
3431.86 105
3431.99 105
3432.13 104
3432.26 100
3432.40 94
3432.53 87
3432.66 79
3432.80 72
3432.93 67
3433.07 64
3433.20 64
3433.33 66
3433.47 71
3433.60 76
3433.74 83
3433.87 90
3434.01 97
3434.14 102
3434.27 106
3434.41 108
3434.54 106
3434.68 103
3434.81 96
3434.95 87
3435.08 77
3435.21 67
3435.35 56
3435.48 47
3435.62 39
3435.75 32
3435.88 27
3436.02 23
3436.15 20
3436.29 18
3436.42 16
3436.56 13
3436.69 11
3436.82 9
3436.96 8
3437.09 10
3437.23 13
3437.36 20
3437.50 29
3437.63 39
3437.76 50
3437.90 60
3438.03 70
3438.17 76
3438.30 81
3438.44 82
3438.57 80
3438.70 75
3438.84 67
3438.97 57
3439.11 46
3439.24 36
3439.38 28
3439.51 25
3439.64 26
3439.78 31
3439.91 40
3440.05 50
3440.18 60
3440.32 70
3440.45 78
3440.59 85
3440.72 90
3440.85 92
3440.99 92
3441.12 89
3441.26 83
3441.39 75
3441.53 68
3441.66 64
3441.79 63
3441.93 66
3442.06 74
3442.20 83
3442.33 93
3442.47 104
3442.60 113
3442.73 121
3442.87 130
3443.00 138
3443.14 147
3443.27 154
3443.41 159
3443.54 160
3443.68 157
3443.81 150
3443.94 141
3444.08 130
3444.21 118
3444.35 108
3444.48 99
3444.62 92
3444.75 84
3444.89 76
3445.02 67
3445.15 58
3445.29 48
3445.42 40
3445.56 33
3445.69 29
3445.83 28
3445.96 30
3446.10 35
3446.23 43
3446.36 52
3446.50 62
3446.63 73
3446.77 83
3446.90 92
3447.04 101
3447.17 110
3447.31 118
3447.44 127
3447.57 136
3447.71 144
3447.84 150
3447.98 152
3448.11 150
3448.25 143
3448.38 131
3448.52 117
3448.65 102
3448.78 89
3448.92 80
3449.05 76
3449.19 76
3449.32 80
3449.46 86
3449.59 92
3449.73 95
3449.86 96
3450.00 93
3450.13 87
3450.26 80
3450.40 71
3450.53 63
3450.67 55
3450.80 48
3450.94 40
3451.07 33
3451.21 27
3451.34 22
3451.48 18
3451.61 16
3451.74 16
3451.88 18
3452.01 20
3452.15 23
3452.28 24
3452.42 25
3452.55 24
3452.69 22
3452.82 21
3452.96 20
3453.09 20
3453.22 22
3453.36 24
3453.49 27
3453.63 28
3453.76 28
3453.90 28
3454.03 27
3454.17 27
3454.30 28
3454.44 31
3454.57 35
3454.71 39
3454.84 42
3454.97 43
3455.11 41
3455.24 39
3455.38 35
3455.51 31
3455.65 28
3455.78 26
3455.92 24
3456.05 21
3456.19 19
3456.32 17
3456.46 16
3456.59 18
3456.72 22
3456.86 30
3456.99 40
3457.13 50
3457.26 59
3457.40 64
3457.53 66
3457.67 63
3457.80 56
3457.94 46
3458.07 34
3458.21 21
3458.34 9
3458.48 0
3458.61 0
3458.75 0
3458.88 0
3459.01 0
3459.15 0
3459.28 0
3459.42 0
3459.55 0
3459.69 10
3459.82 19
3459.96 27
3460.09 33
3460.23 39
3460.36 43
3460.50 48
3460.63 53
3460.77 58
3460.90 64
3461.04 68
3461.17 72
3461.30 75
3461.44 76
3461.57 76
3461.71 76
3461.84 76
3461.98 76
3462.11 76
3462.25 75
3462.38 73
3462.52 70
3462.65 67
3462.79 64
3462.92 62
3463.06 62
3463.19 64
3463.33 67
3463.46 71
3463.60 74
3463.73 77
3463.87 78
3464.00 78
3464.13 77
3464.27 76
3464.40 75
3464.54 73
3464.67 70
3464.81 67
3464.94 62
3465.08 57
3465.21 52
3465.35 48
3465.48 45
3465.62 43
3465.75 43
3465.89 43
3466.02 44
3466.16 45
3466.29 45
3466.43 45
3466.56 44
3466.70 44
3466.83 43
3466.97 44
3467.10 46
3467.24 47
3467.37 49
3467.51 49
3467.64 48
3467.78 45
3467.91 39
3468.05 32
3468.18 23
3468.31 13
3468.45 2
3468.58 0
3468.72 0
3468.85 0
3468.99 0
3469.12 0
3469.26 0
3469.39 0
3469.53 0
3469.66 19
3469.80 38
3469.93 56
3470.07 70
3470.20 81
3470.34 87
3470.47 90
3470.61 89
3470.74 86
3470.88 82
3471.01 76
3471.15 71
3471.28 66
3471.42 61
3471.55 58
3471.69 56
3471.82 55
3471.96 56
3472.09 58
3472.23 61
3472.36 64
3472.50 67
3472.63 69
3472.77 69
3472.90 67
3473.04 64
3473.17 59
3473.31 54
3473.44 49
3473.58 45
3473.71 43
3473.85 43
3473.98 44
3474.12 46
3474.25 49
3474.39 52
3474.52 55
3474.66 58
3474.79 61
3474.93 62
3475.06 62
3475.20 61
3475.33 59
3475.47 56
3475.60 54
3475.74 53
3475.87 53
3476.01 55
3476.14 59
3476.28 64
3476.41 71
3476.55 77
3476.68 83
3476.82 88
3476.95 90
3477.09 89
3477.22 86
3477.36 80
3477.49 73
3477.63 67
3477.76 62
3477.90 60
3478.03 61
3478.17 64
3478.30 69
3478.44 74
3478.57 78
3478.71 81
3478.84 83
3478.98 85
3479.11 86
3479.25 86
3479.38 86
3479.52 84
3479.65 82
3479.79 77
3479.92 71
3480.06 63
3480.19 54
3480.33 46
3480.46 39
3480.60 34
3480.74 32
3480.87 32
3481.01 35
3481.14 40
3481.28 46
3481.41 52
3481.55 57
3481.68 59
3481.82 60
3481.95 58
3482.09 56
3482.22 54
3482.36 52
3482.49 53
3482.63 55
3482.76 59
3482.90 65
3483.03 71
3483.17 78
3483.30 84
3483.44 89
3483.57 92
3483.71 94
3483.84 94
3483.98 91
3484.11 86
3484.25 79
3484.38 70
3484.52 60
3484.65 50
3484.79 40
3484.93 31
3485.06 23
3485.20 17
3485.33 11
3485.47 6
3485.60 2
3485.74 0
3485.87 0
3486.01 0
3486.14 0
3486.28 0
3486.41 0
3486.55 0
3486.68 0
3486.82 1
3486.95 4
3487.09 7
3487.22 9
3487.36 13
3487.49 17
3487.63 22
3487.77 29
3487.90 36
3488.04 44
3488.17 51
3488.31 55
3488.44 55
3488.58 53
3488.71 48
3488.85 42
3488.98 36
3489.12 33
3489.25 32
3489.39 33
3489.52 36
3489.66 41
3489.79 46
3489.93 51
3490.06 56
3490.20 61
3490.34 65
3490.47 68
3490.61 70
3490.74 69
3490.88 64
3491.01 57
3491.15 49
3491.28 39
3491.42 31
3491.55 26
3491.69 24
3491.82 25
3491.96 29
3492.09 32
3492.23 35
3492.37 36
3492.50 35
3492.64 32
3492.77 29
3492.91 27
3493.04 26
3493.18 26
3493.31 28
3493.45 29
3493.58 30
3493.72 30
3493.85 29
3493.99 27
3494.13 26
3494.26 25
3494.40 26
3494.53 28
3494.67 30
3494.80 32
3494.94 32
3495.07 31
3495.21 28
3495.34 25
3495.48 22
3495.61 21
3495.75 22
3495.89 25
3496.02 30
3496.16 36
3496.29 43
3496.43 48
3496.56 52
3496.70 55
3496.83 56
3496.97 57
3497.10 59
3497.24 61
3497.38 65
3497.51 69
3497.65 72
3497.78 73
3497.92 71
3498.05 65
3498.19 55
3498.32 43
3498.46 31
3498.59 19
3498.73 10
3498.87 5
3499.00 3
3499.14 5
3499.27 10
3499.41 17
3499.54 25
3499.68 34
3499.81 42
3499.95 49
3500.08 53
3500.22 55
3500.36 55
3500.49 53
3500.63 51
3500.76 49
3500.90 50
3501.03 53
3501.17 59
3501.30 66
3501.44 75
3501.58 85
3501.71 94
3501.85 101
3501.98 106
3502.12 108
3502.25 109
3502.39 108
3502.52 107
3502.66 106
3502.80 106
3502.93 106
3503.07 106
3503.20 104
3503.34 100
3503.47 92
3503.61 83
3503.74 74
3503.88 66
3504.02 61
3504.15 60
3504.29 64
3504.42 72
3504.56 83
3504.69 96
3504.83 109
3504.96 121
3505.10 133
3505.24 143
3505.37 152
3505.51 159
3505.64 165
3505.78 170
3505.91 175
3506.05 177
3506.18 178
3506.32 176
3506.46 173
3506.59 167
3506.73 160
3506.86 153
3507.00 147
3507.13 144
3507.27 144
3507.41 147
3507.54 151
3507.68 155
3507.81 157
3507.95 156
3508.08 151
3508.22 145
3508.35 137
3508.49 130
3508.63 126
3508.76 125
3508.90 127
3509.03 133
3509.17 142
3509.30 154
3509.44 166
3509.58 177
3509.71 186
3509.85 190
3509.98 189
3510.12 182
3510.25 170
3510.39 154
3510.53 136
3510.66 121
3510.80 108
3510.93 99
3511.07 92
3511.20 87
3511.34 84
3511.48 79
3511.61 74
3511.75 68
3511.88 62
3512.02 57
3512.15 54
3512.29 52
3512.43 50
3512.56 50
3512.70 50
3512.83 51
3512.97 52
3513.10 55
3513.24 60
3513.38 67
3513.51 76
3513.65 86
3513.78 95
3513.92 104
3514.05 111
3514.19 114
3514.33 116
3514.46 114
3514.60 111
3514.73 107
3514.87 103
3515.01 100
3515.14 98
3515.28 98
3515.41 101
3515.55 105
3515.68 111
3515.82 117
3515.96 122
3516.09 123
3516.23 121
3516.36 115
3516.50 105
3516.64 93
3516.77 80
3516.91 67
3517.04 56
3517.18 47
3517.31 41
3517.45 37
3517.59 37
3517.72 39
3517.86 43
3517.99 48
3518.13 55
3518.27 62
3518.40 69
3518.54 76
3518.67 83
3518.81 89
3518.94 94
3519.08 97
3519.22 97
3519.35 95
3519.49 91
3519.62 86
3519.76 80
3519.90 76
3520.03 73
3520.17 71
3520.30 71
3520.44 71
3520.57 72
3520.71 73
3520.85 74
3520.98 75
3521.12 75
3521.25 75
3521.39 74
3521.53 73
3521.66 72
3521.80 71
3521.93 71
3522.07 70
3522.21 71
3522.34 71
3522.48 70
3522.61 69
3522.75 66
3522.89 61
3523.02 55
3523.16 48
3523.29 40
3523.43 32
3523.57 25
3523.70 20
3523.84 17
3523.97 15
3524.11 15
3524.24 16
3524.38 17
3524.52 17
3524.65 16
3524.79 14
3524.92 11
3525.06 9
3525.20 8
3525.33 8
3525.47 9
3525.60 10
3525.74 11
3525.88 12
3526.01 11
3526.15 9
3526.28 7
3526.42 5
3526.56 3
3526.69 0
3526.83 0
3526.96 0
3527.10 0
3527.24 0
3527.37 0
3527.51 0
3527.64 0
3527.78 0
3527.92 4
3528.05 11
3528.19 20
3528.33 29
3528.46 38
3528.60 47
3528.73 53
3528.87 59
3529.01 62
3529.14 64
3529.28 64
3529.41 62
3529.55 59
3529.69 54
3529.82 48
3529.96 42
3530.09 37
3530.23 33
3530.37 30
3530.50 29
3530.64 30
3530.77 30
3530.91 32
3531.05 34
3531.18 36
3531.32 40
3531.45 44
3531.59 49
3531.73 55
3531.86 61
3532.00 65
3532.14 69
3532.27 72
3532.41 74
3532.54 75
3532.68 77
3532.82 79
3532.95 81
3533.09 82
3533.22 82
3533.36 79
3533.50 73
3533.63 65
3533.77 54
3533.91 43
3534.04 32
3534.18 25
3534.31 20
3534.45 20
3534.59 23
3534.72 29
3534.86 36
3534.99 43
3535.13 51
3535.27 58
3535.40 66
3535.54 74
3535.68 83
3535.81 91
3535.95 99
3536.08 105
3536.22 109
3536.36 111
3536.49 110
3536.63 108
3536.77 105
3536.90 102
3537.04 98
3537.17 94
3537.31 89
3537.45 84
3537.58 79
3537.72 73
3537.85 68
3537.99 62
3538.13 58
3538.26 54
3538.40 53
3538.54 54
3538.67 58
3538.81 65
3538.94 75
3539.08 87
3539.22 99
3539.35 110
3539.49 119
3539.63 125
3539.76 129
3539.90 130
3540.03 129
3540.17 128
3540.31 126
3540.44 125
3540.58 124
3540.72 123
3540.85 120
3540.99 118
3541.13 115
3541.26 112
3541.40 108
3541.53 105
3541.67 103
3541.81 102
3541.94 101
3542.08 100
3542.22 99
3542.35 98
3542.49 97
3542.62 96
3542.76 95
3542.90 93
3543.03 91
3543.17 88
3543.31 85
3543.44 81
3543.58 78
3543.72 76
3543.85 75
3543.99 75
3544.12 77
3544.26 81
3544.40 87
3544.53 94
3544.67 103
3544.81 113
3544.94 124
3545.08 133
3545.21 140
3545.35 144
3545.49 145
3545.62 143
3545.76 139
3545.90 134
3546.03 129
3546.17 126
3546.31 125
3546.44 124
3546.58 122
3546.72 121
3546.85 118
3546.99 114
3547.12 110
3547.26 107
3547.40 109
3547.53 115
3547.67 125
3547.81 139
3547.94 155
3548.08 170
3548.22 183
3548.35 191
3548.49 194
3548.63 192
3548.76 186
3548.90 178
3549.03 168
3549.17 159
3549.31 150
3549.44 142
3549.58 136
3549.72 131
3549.85 127
3549.99 125
3550.13 125
3550.26 125
3550.40 125
3550.54 125
3550.67 124
3550.81 122
3550.94 119
3551.08 116
3551.22 113
3551.35 112
3551.49 112
3551.63 114
3551.76 116
3551.90 117
3552.04 118
3552.17 116
3552.31 112
3552.45 107
3552.58 102
3552.72 96
3552.86 90
3552.99 85
3553.13 79
3553.27 73
3553.40 66
3553.54 59
3553.68 52
3553.81 47
3553.95 45
3554.08 47
3554.22 51
3554.36 57
3554.49 63
3554.63 69
3554.77 72
3554.90 74
3555.04 74
3555.18 73
3555.31 72
3555.45 71
3555.59 70
3555.72 70
3555.86 69
3556.00 67
3556.13 63
3556.27 57
3556.41 50
3556.54 42
3556.68 33
3556.82 26
3556.95 22
3557.09 22
3557.23 25
3557.36 32
3557.50 42
3557.64 53
3557.77 62
3557.91 69
3558.05 73
3558.18 74
3558.32 73
3558.46 72
3558.59 72
3558.73 73
3558.87 77
3559.00 83
3559.14 90
3559.28 99
3559.41 107
3559.55 116
3559.69 125
3559.82 133
3559.96 138
3560.10 140
3560.23 138
3560.37 130
3560.51 119
3560.64 104
3560.78 89
3560.92 75
3561.05 64
3561.19 58
3561.33 57
3561.46 60
3561.60 66
3561.74 74
3561.87 85
3562.01 97
3562.15 109
3562.28 123
3562.42 135
3562.56 146
3562.69 154
3562.83 158
3562.97 157
3563.10 153
3563.24 146
3563.38 138
3563.51 129
3563.65 120
3563.79 113
3563.92 107
3564.06 103
3564.20 100
3564.33 98
3564.47 98
3564.61 99
3564.74 100
3564.88 102
3565.02 103
3565.15 102
3565.29 101
3565.43 98
3565.56 95
3565.70 91
3565.84 88
3565.97 86
3566.11 85
3566.25 85
3566.38 85
3566.52 85
3566.66 84
3566.79 82
3566.93 80
3567.07 77
3567.20 76
3567.34 75
3567.48 76
3567.62 78
3567.75 82
3567.89 86
3568.03 90
3568.16 95
3568.30 100
3568.44 105
3568.57 110
3568.71 112
3568.85 112
3568.98 109
3569.12 101
3569.26 91
3569.39 78
3569.53 66
3569.67 55
3569.80 48
3569.94 44
3570.08 44
3570.21 47
3570.35 52
3570.49 58
3570.63 66
3570.76 74
3570.90 85
3571.04 96
3571.17 110
3571.31 123
3571.45 135
3571.58 145
3571.72 150
3571.86 151
3571.99 149
3572.13 146
3572.27 143
3572.40 142
3572.54 143
3572.68 146
3572.82 150
3572.95 152
3573.09 152
3573.23 149
3573.36 142
3573.50 133
3573.64 124
3573.77 114
3573.91 104
3574.05 95
3574.18 86
3574.32 79
3574.46 72
3574.60 67
3574.73 64
3574.87 64
3575.01 66
3575.14 69
3575.28 74
3575.42 79
3575.55 82
3575.69 85
3575.83 86
3575.96 86
3576.10 86
3576.24 85
3576.38 84
3576.51 83
3576.65 81
3576.79 80
3576.92 78
3577.06 76
3577.20 75
3577.33 75
3577.47 75
3577.61 76
3577.75 77
3577.88 78
3578.02 79
3578.16 80
3578.29 80
3578.43 81
3578.57 82
3578.70 82
3578.84 81
3578.98 78
3579.12 74
3579.25 69
3579.39 62
3579.53 55
3579.66 47
3579.80 39
3579.94 32
3580.08 24
3580.21 17
3580.35 10
3580.49 5
3580.62 1
3580.76 0
3580.90 0
3581.03 0
3581.17 2
3581.31 3
3581.45 3
3581.58 2
3581.72 0
3581.86 0
3581.99 0
3582.13 0
3582.27 0
3582.41 0
3582.54 5
3582.68 10
3582.82 15
3582.95 19
3583.09 23
3583.23 26
3583.36 29
3583.50 30
3583.64 31
3583.78 31
3583.91 31
3584.05 31
3584.19 30
3584.32 30
3584.46 31
3584.60 34
3584.74 37
3584.87 40
3585.01 44
3585.15 46
3585.28 48
3585.42 48
3585.56 46
3585.70 45
3585.83 45
3585.97 47
3586.11 51
3586.24 56
3586.38 63
3586.52 70
3586.66 77
3586.79 81
3586.93 83
3587.07 84
3587.20 84
3587.34 83
3587.48 82
3587.62 80
3587.75 80
3587.89 81
3588.03 82
3588.16 85
3588.30 89
3588.44 94
3588.58 100
3588.71 106
3588.85 111
3588.99 114
3589.13 116
3589.26 115
3589.40 113
3589.54 111
3589.67 111
3589.81 114
3589.95 121
3590.09 135
3590.22 152
3590.36 173
3590.50 193
3590.63 211
3590.77 224
3590.91 232
3591.05 234
3591.18 231
3591.32 227
3591.46 221
3591.60 215
3591.73 211
3591.87 208
3592.01 207
3592.14 208
3592.28 210
3592.42 214
3592.56 219
3592.69 223
3592.83 226
3592.97 227
3593.11 226
3593.24 225
3593.38 223
3593.52 222
3593.65 222
3593.79 224
3593.93 226
3594.07 228
3594.20 228
3594.34 226
3594.48 221
3594.62 215
3594.75 208
3594.89 202
3595.03 196
3595.17 192
3595.30 189
3595.44 186
3595.58 184
3595.71 183
3595.85 182
3595.99 181
3596.13 181
3596.26 181
3596.40 181
3596.54 181
3596.68 179
3596.81 176
3596.95 171
3597.09 166
3597.23 162
3597.36 159
3597.50 158
3597.64 159
3597.78 162
3597.91 166
3598.05 169
3598.19 170
3598.32 168
3598.46 165
3598.60 159
3598.74 152
3598.87 144
3599.01 138
3599.15 132
3599.29 128
3599.42 125
3599.56 123
3599.70 123
3599.84 123
3599.97 124
3600.11 124
3600.25 124
3600.39 123
3600.52 121
3600.66 117
3600.80 113
3600.94 110
3601.07 108
3601.21 108
3601.35 111
3601.49 116
3601.62 122
3601.76 127
3601.90 131
3602.04 135
3602.17 139
3602.31 142
3602.45 146
3602.59 152
3602.72 158
3602.86 165
3603.00 170
3603.13 173
3603.27 174
3603.41 172
3603.55 168
3603.68 163
3603.82 157
3603.96 153
3604.10 151
3604.23 149
3604.37 147
3604.51 143
3604.65 137
3604.78 129
3604.92 119
3605.06 108
3605.20 98
3605.34 92
3605.47 88
3605.61 89
3605.75 91
3605.89 94
3606.02 97
3606.16 99
3606.30 98
3606.44 96
3606.57 94
3606.71 91
3606.85 88
3606.99 86
3607.12 84
3607.26 82
3607.40 81
3607.54 82
3607.67 83
3607.81 86
3607.95 89
3608.09 92
3608.22 95
3608.36 97
3608.50 98
3608.64 98
3608.77 97
3608.91 95
3609.05 92
3609.19 88
3609.32 84
3609.46 79
3609.60 74
3609.74 70
3609.87 65
3610.01 62
3610.15 59
3610.29 58
3610.43 56
3610.56 55
3610.70 53
3610.84 51
3610.98 49
3611.11 46
3611.25 43
3611.39 40
3611.53 39
3611.66 39
3611.80 40
3611.94 41
3612.08 44
3612.21 46
3612.35 49
3612.49 52
3612.63 55
3612.77 57
3612.90 60
3613.04 62
3613.18 64
3613.32 65
3613.45 66
3613.59 65
3613.73 63
3613.87 58
3614.00 51
3614.14 42
3614.28 32
3614.42 23
3614.56 16
3614.69 13
3614.83 14
3614.97 20
3615.11 29
3615.24 40
3615.38 53
3615.52 66
3615.66 77
3615.79 86
3615.93 92
3616.07 96
3616.21 96
3616.35 95
3616.48 92
3616.62 91
3616.76 91
3616.90 94
3617.03 99
3617.17 107
3617.31 115
3617.45 122
3617.59 128
3617.72 133
3617.86 135
3618.00 136
3618.14 136
3618.27 134
3618.41 132
3618.55 128
3618.69 123
3618.83 118
3618.96 112
3619.10 107
3619.24 103
3619.38 99
3619.51 94
3619.65 88
3619.79 79
3619.93 67
3620.07 54
3620.20 40
3620.34 27
3620.48 18
3620.62 12
3620.75 10
3620.89 9
3621.03 9
3621.17 8
3621.31 5
3621.44 1
3621.58 0
3621.72 0
3621.86 0
3621.99 0
3622.13 0
3622.27 0
3622.41 0
3622.55 3
3622.68 9
3622.82 14
3622.96 17
3623.10 20
3623.24 21
3623.37 22
3623.51 23
3623.65 24
3623.79 27
3623.92 32
3624.06 38
3624.20 45
3624.34 53
3624.48 60
3624.61 67
3624.75 72
3624.89 75
3625.03 77
3625.17 78
3625.30 79
3625.44 80
3625.58 81
3625.72 83
3625.86 83
3625.99 83
3626.13 80
3626.27 76
3626.41 69
3626.54 61
3626.68 52
3626.82 44
3626.96 37
3627.10 33
3627.23 31
3627.37 30
3627.51 30
3627.65 28
3627.79 25
3627.92 21
3628.06 15
3628.20 9
3628.34 4
3628.48 1
3628.61 2
3628.75 6
3628.89 13
3629.03 23
3629.17 35
3629.30 47
3629.44 57
3629.58 63
3629.72 66
3629.86 64
3629.99 58
3630.13 50
3630.27 41
3630.41 32
3630.55 23
3630.68 16
3630.82 10
3630.96 7
3631.10 6
3631.24 7
3631.37 12
3631.51 20
3631.65 31
3631.79 43
3631.93 55
3632.06 67
3632.20 78
3632.34 88
3632.48 97
3632.62 106
3632.75 116
3632.89 126
3633.03 136
3633.17 146
3633.31 154
3633.44 158
3633.58 159
3633.72 154
3633.86 145
3634.00 132
3634.14 116
3634.27 100
3634.41 85
3634.55 71
3634.69 60
3634.83 51
3634.96 46
3635.10 43
3635.24 42
3635.38 43
3635.52 46
3635.65 51
3635.79 56
3635.93 62
3636.07 68
3636.21 73
3636.34 77
3636.48 78
3636.62 77
3636.76 72
3636.90 64
3637.04 55
3637.17 46
3637.31 39
3637.45 36
3637.59 37
3637.73 43
3637.86 51
3638.00 62
3638.14 73
3638.28 83
3638.42 89
3638.55 92
3638.69 91
3638.83 87
3638.97 79
3639.11 70
3639.25 59
3639.38 48
3639.52 37
3639.66 28
3639.80 20
3639.94 15
3640.07 13
3640.21 13
3640.35 16
3640.49 21
3640.63 29
3640.77 38
3640.90 49
3641.04 60
3641.18 70
3641.32 80
3641.46 89
3641.59 96
3641.73 103
3641.87 109
3642.01 115
3642.15 118
3642.29 120
3642.42 118
3642.56 115
3642.70 108
3642.84 101
3642.98 93
3643.12 86
3643.25 80
3643.39 76
3643.53 73
3643.67 71
3643.81 69
3643.94 66
3644.08 61
3644.22 56
3644.36 49
3644.50 41
3644.64 35
3644.77 29
3644.91 26
3645.05 27
3645.19 31
3645.33 40
3645.47 52
3645.60 64
3645.74 77
3645.88 89
3646.02 98
3646.16 104
3646.30 107
3646.43 107
3646.57 105
3646.71 102
3646.85 99
3646.99 96
3647.13 94
3647.26 92
3647.40 91
3647.54 89
3647.68 85
3647.82 81
3647.96 77
3648.09 73
3648.23 70
3648.37 71
3648.51 74
3648.65 82
3648.79 91
3648.92 102
3649.06 111
3649.20 118
3649.34 121
3649.48 118
3649.62 111
3649.75 101
3649.89 89
3650.03 77
3650.17 66
3650.31 57
3650.45 49
3650.58 43
3650.72 39
3650.86 37
3651.00 39
3651.14 44
3651.28 53
3651.41 65
3651.55 79
3651.69 95
3651.83 109
3651.97 122
3652.11 131
3652.25 136
3652.38 138
3652.52 137
3652.66 133
3652.80 128
3652.94 120
3653.08 112
3653.21 102
3653.35 93
3653.49 83
3653.63 76
3653.77 70
3653.91 66
3654.04 66
3654.18 68
3654.32 72
3654.46 77
3654.60 83
3654.74 87
3654.88 89
3655.01 88
3655.15 83
3655.29 76
3655.43 67
3655.57 56
3655.71 44
3655.85 32
3655.98 20
3656.12 9
3656.26 0
3656.40 0
3656.54 0
3656.68 0
3656.81 0
3656.95 0
3657.09 0
3657.23 0
3657.37 3
3657.51 8
3657.65 11
3657.78 13
3657.92 13
3658.06 13
3658.20 13
3658.34 12
3658.48 12
3658.62 14
3658.75 15
3658.89 17
3659.03 19
3659.17 20
3659.31 21
3659.45 21
3659.59 21
3659.72 20
3659.86 21
3660.00 21
3660.14 21
3660.28 22
3660.42 24
3660.56 26
3660.69 30
3660.83 34
3660.97 39
3661.11 45
3661.25 51
3661.39 56
3661.53 61
3661.66 64
3661.80 67
3661.94 69
3662.08 69
3662.22 68
3662.36 66
3662.50 62
3662.63 56
3662.77 48
3662.91 40
3663.05 31
3663.19 24
3663.33 18
3663.47 15
3663.60 14
3663.74 14
3663.88 15
3664.02 15
3664.16 15
3664.30 14
3664.44 13
3664.57 13
3664.71 13
3664.85 15
3664.99 19
3665.13 23
3665.27 29
3665.41 33
3665.55 36
3665.68 37
3665.82 35
3665.96 32
3666.10 28
3666.24 26
3666.38 26
3666.52 28
3666.65 32
3666.79 38
3666.93 44
3667.07 49
3667.21 52
3667.35 54
3667.49 53
3667.63 52
3667.76 49
3667.90 46
3668.04 42
3668.18 38
3668.32 33
3668.46 28
3668.60 23
3668.74 18
3668.87 15
3669.01 11
3669.15 8
3669.29 4
3669.43 0
3669.57 0
3669.71 0
3669.85 0
3669.98 0
3670.12 0
3670.26 10
3670.40 27
3670.54 46
3670.68 66
3670.82 84
3670.96 100
3671.09 112
3671.23 123
3671.37 132
3671.51 140
3671.65 147
3671.79 152
3671.93 154
3672.07 154
3672.20 150
3672.34 141
3672.48 129
3672.62 115
3672.76 99
3672.90 84
3673.04 72
3673.18 62
3673.32 57
3673.45 55
3673.59 57
3673.73 60
3673.87 64
3674.01 67
3674.15 68
3674.29 68
3674.43 66
3674.56 64
3674.70 61
3674.84 61
3674.98 62
3675.12 64
3675.26 67
3675.40 71
3675.54 73
3675.68 73
3675.81 70
3675.95 65
3676.09 57
3676.23 47
3676.37 37
3676.51 28
3676.65 21
3676.79 15
3676.93 11
3677.06 7
3677.20 4
3677.34 0
3677.48 0
3677.62 0
3677.76 0
3677.90 0
3678.04 0
3678.18 0
3678.31 0
3678.45 0
3678.59 6
3678.73 11
3678.87 17
3679.01 24
3679.15 30
3679.29 35
3679.43 40
3679.56 42
3679.70 43
3679.84 43
3679.98 40
3680.12 36
3680.26 31
3680.40 27
3680.54 22
3680.68 19
3680.82 18
3680.95 18
3681.09 19
3681.23 22
3681.37 24
3681.51 25
3681.65 25
3681.79 23
3681.93 22
3682.07 20
3682.20 21
3682.34 23
3682.48 28
3682.62 34
3682.76 40
3682.90 47
3683.04 53
3683.18 59
3683.32 64
3683.46 69
3683.59 73
3683.73 76
3683.87 79
3684.01 81
3684.15 81
3684.29 82
3684.43 82
3684.57 83
3684.71 86
3684.85 90
3684.99 95
3685.12 100
3685.26 104
3685.40 106
3685.54 108
3685.68 109
3685.82 110
3685.96 111
3686.10 114
3686.24 115
3686.38 116
3686.51 115
3686.65 112
3686.79 107
3686.93 101
3687.07 94
3687.21 88
3687.35 83
3687.49 78
3687.63 75
3687.77 72
3687.91 69
3688.04 67
3688.18 65
3688.32 65
3688.46 65
3688.60 66
3688.74 67
3688.88 69
3689.02 71
3689.16 72
3689.30 72
3689.44 70
3689.57 67
3689.71 64
3689.85 60
3689.99 56
3690.13 53
3690.27 50
3690.41 49
3690.55 49
3690.69 49
3690.83 51
3690.97 55
3691.11 60
3691.24 66
3691.38 73
3691.52 81
3691.66 88
3691.80 94
3691.94 98
3692.08 99
3692.22 99
3692.36 97
3692.50 95
3692.64 92
3692.78 92
3692.91 93
3693.05 96
3693.19 100
3693.33 104
3693.47 108
3693.61 109
3693.75 109
3693.89 107
3694.03 103
3694.17 100
3694.31 99
3694.45 100
3694.58 103
3694.72 107
3694.86 112
3695.00 116
3695.14 118
3695.28 117
3695.42 114
3695.56 109
3695.70 103
3695.84 97
3695.98 93
3696.12 89
3696.26 87
3696.40 85
3696.53 81
3696.67 76
3696.81 70
3696.95 61
3697.09 51
3697.23 42
3697.37 33
3697.51 27
3697.65 22
3697.79 19
3697.93 16
3698.07 12
3698.21 7
3698.34 0
3698.48 0
3698.62 0
3698.76 0
3698.90 0
3699.04 0
3699.18 0
3699.32 0
3699.46 10
3699.60 27
3699.74 43
3699.88 59
3700.02 72
3700.16 81
3700.30 88
3700.43 90
3700.57 90
3700.71 86
3700.85 79
3700.99 71
3701.13 64
3701.27 58
3701.41 54
3701.55 52
3701.69 52
3701.83 53
3701.97 55
3702.11 58
3702.25 60
3702.39 61
3702.52 62
3702.66 63
3702.80 64
3702.94 66
3703.08 68
3703.22 71
3703.36 75
3703.50 81
3703.64 88
3703.78 94
3703.92 99
3704.06 104
3704.20 106
3704.34 107
3704.48 107
3704.62 105
3704.76 103
3704.89 102
3705.03 101
3705.17 101
3705.31 102
3705.45 104
3705.59 107
3705.73 110
3705.87 114
3706.01 118
3706.15 122
3706.29 126
3706.43 129
3706.57 133
3706.71 137
3706.85 141
3706.99 143
3707.13 145
3707.26 145
3707.40 144
3707.54 141
3707.68 137
3707.82 132
3707.96 128
3708.10 125
3708.24 124
3708.38 124
3708.52 126
3708.66 129
3708.80 132
3708.94 134
3709.08 134
3709.22 134
3709.36 132
3709.50 130
3709.64 128
3709.78 127
3709.92 128
3710.05 129
3710.19 132
3710.33 134
3710.47 136
3710.61 137
3710.75 136
3710.89 135
3711.03 134
3711.17 133
3711.31 133
3711.45 133
3711.59 134
3711.73 134
3711.87 133
3712.01 132
3712.15 129
3712.29 126
3712.43 121
3712.57 117
3712.71 112
3712.85 108
3712.98 103
3713.12 100
3713.26 97
3713.40 95
3713.54 93
3713.68 93
3713.82 93
3713.96 93
3714.10 94
3714.24 94
3714.38 94
3714.52 95
3714.66 97
3714.80 99
3714.94 102
3715.08 106
3715.22 110
3715.36 114
3715.50 116
3715.64 118
3715.78 117
3715.92 116
3716.06 114
3716.20 112
3716.34 110
3716.47 108
3716.61 107
3716.75 106
3716.89 104
3717.03 102
3717.17 100
3717.31 97
3717.45 96
3717.59 96
3717.73 97
3717.87 102
3718.01 108
3718.15 115
3718.29 122
3718.43 128
3718.57 131
3718.71 130
3718.85 127
3718.99 120
3719.13 111
3719.27 101
3719.41 91
3719.55 82
3719.69 74
3719.83 69
3719.97 66
3720.11 67
3720.25 70
3720.39 76
3720.53 84
3720.66 95
3720.80 106
3720.94 119
3721.08 130
3721.22 140
3721.36 148
3721.50 153
3721.64 154
3721.78 153
3721.92 150
3722.06 148
3722.20 147
3722.34 148
3722.48 152
3722.62 157
3722.76 163
3722.90 169
3723.04 173
3723.18 175
3723.32 175
3723.46 173
3723.60 170
3723.74 165
3723.88 161
3724.02 156
3724.16 152
3724.30 147
3724.44 141
3724.58 133
3724.72 125
3724.86 116
3725.00 108
3725.14 102
3725.28 98
3725.42 99
3725.56 103
3725.70 110
3725.84 120
3725.98 130
3726.12 139
3726.26 147
3726.40 151
3726.54 151
3726.67 147
3726.81 141
3726.95 133
3727.09 124
3727.23 118
3727.37 114
3727.51 114
3727.65 115
3727.79 117
3727.93 118
3728.07 117
3728.21 114
3728.35 110
3728.49 105
3728.63 101
3728.77 99
3728.91 99
3729.05 100
3729.19 103
3729.33 105
3729.47 107
3729.61 109
3729.75 110
3729.89 110
3730.03 108
3730.17 105
3730.31 101
3730.45 95
3730.59 89
3730.73 81
3730.87 74
3731.01 68
3731.15 62
3731.29 56
3731.43 50
3731.57 45
3731.71 40
3731.85 35
3731.99 31
3732.13 30
3732.27 30
3732.41 34
3732.55 41
3732.69 50
3732.83 61
3732.97 71
3733.11 80
3733.25 85
3733.39 86
3733.53 83
3733.67 77
3733.81 68
3733.95 60
3734.09 52
3734.23 47
3734.37 45
3734.51 46
3734.65 50
3734.79 56
3734.93 63
3735.07 70
3735.21 76
3735.35 82
3735.49 88
3735.63 94
3735.77 99
3735.91 105
3736.05 109
3736.19 112
3736.33 113
3736.47 110
3736.61 105
3736.75 99
3736.89 91
3737.03 84
3737.17 79
3737.31 76
3737.45 76
3737.59 78
3737.73 81
3737.87 86
3738.01 92
3738.15 97
3738.29 103
3738.43 107
3738.57 108
3738.71 107
3738.85 101
3738.99 92
3739.13 80
3739.27 66
3739.41 53
3739.55 42
3739.69 35
3739.83 32
3739.97 35
3740.11 43
3740.25 53
3740.39 66
3740.53 78
3740.67 90
3740.81 99
3740.95 106
3741.09 111
3741.23 113
3741.37 113
3741.51 111
3741.65 107
3741.79 102
3741.93 96
3742.07 89
3742.21 81
3742.35 73
3742.49 65
3742.63 57
3742.77 51
3742.91 45
3743.05 42
3743.19 39
3743.33 37
3743.47 35
3743.61 31
3743.75 27
3743.89 21
3744.03 14
3744.17 7
3744.31 0
3744.45 0
3744.59 0
3744.73 0
3744.87 0
3745.01 0
3745.15 0
3745.29 0
3745.44 2
3745.58 8
3745.72 13
3745.86 16
3746.00 18
3746.14 18
3746.28 17
3746.42 17
3746.56 18
3746.70 21
3746.84 26
3746.98 32
3747.12 37
3747.26 43
3747.40 48
3747.54 51
3747.68 54
3747.82 56
3747.96 57
3748.10 57
3748.24 57
3748.38 54
3748.52 50
3748.66 44
3748.80 36
3748.94 27
3749.08 18
3749.22 10
3749.36 4
3749.50 1
3749.64 0
3749.78 0
3749.92 1
3750.06 5
3750.20 8
3750.34 12
3750.48 16
3750.62 19
3750.76 21
3750.90 24
3751.04 27
3751.18 32
3751.32 39
3751.47 47
3751.61 56
3751.75 65
3751.89 73
3752.03 78
3752.17 80
3752.31 79
3752.45 75
3752.59 70
3752.73 65
3752.87 60
3753.01 57
3753.15 54
3753.29 54
3753.43 55
3753.57 59
3753.71 64
3753.85 71
3753.99 79
3754.13 86
3754.27 93
3754.41 98
3754.55 101
3754.69 102
3754.83 102
3754.97 103
3755.11 103
3755.25 105
3755.39 106
3755.53 107
3755.67 107
3755.82 105
3755.96 101
3756.10 97
3756.24 92
3756.38 88
3756.52 86
3756.66 86
3756.80 86
3756.94 88
3757.08 90
3757.22 92
3757.36 92
3757.50 91
3757.64 88
3757.78 85
3757.92 83
3758.06 83
3758.20 84
3758.34 88
3758.48 93
3758.62 98
3758.76 102
3758.90 104
3759.04 104
3759.18 103
3759.33 102
3759.47 102
3759.61 105
3759.75 111
3759.89 118
3760.03 125
3760.17 131
3760.31 133
3760.45 132
3760.59 127
3760.73 121
3760.87 114
3761.01 109
3761.15 105
3761.29 102
3761.43 101
3761.57 101
3761.71 100
3761.85 98
3761.99 96
3762.13 93
3762.28 90
3762.42 89
3762.56 88
3762.70 89
3762.84 90
3762.98 92
3763.12 93
3763.26 93
3763.40 91
3763.54 88
3763.68 84
3763.82 79
3763.96 73
3764.10 67
3764.24 61
3764.38 55
3764.52 50
3764.66 45
3764.80 41
3764.94 39
3765.09 38
3765.23 39
3765.37 41
3765.51 44
3765.65 48
3765.79 53
3765.93 59
3766.07 65
3766.21 73
3766.35 81
3766.49 89
3766.63 96
3766.77 100
3766.91 102
3767.05 102
3767.19 99
3767.33 94
3767.48 88
3767.62 83
3767.76 78
3767.90 74
3768.04 72
3768.18 72
3768.32 75
3768.46 79
3768.60 86
3768.74 94
3768.88 102
3769.02 111
3769.16 118
3769.30 123
3769.44 126
3769.58 128
3769.72 127
3769.87 124
3770.01 120
3770.15 115
3770.29 109
3770.43 103
3770.57 97
3770.71 93
3770.85 89
3770.99 87
3771.13 84
3771.27 81
3771.41 79
3771.55 77
3771.69 75
3771.83 75
3771.98 76
3772.12 77
3772.26 79
3772.40 79
3772.54 77
3772.68 73
3772.82 68
3772.96 62
3773.10 58
3773.24 55
3773.38 55
3773.52 57
3773.66 61
3773.80 66
3773.94 70
3774.09 74
3774.23 75
3774.37 75
3774.51 73
3774.65 69
3774.79 65
3774.93 60
3775.07 56
3775.21 52
3775.35 49
3775.49 47
3775.63 47
3775.77 47
3775.92 48
3776.06 49
3776.20 50
3776.34 50
3776.48 50
3776.62 49
3776.76 49
3776.90 48
3777.04 47
3777.18 46
3777.32 44
3777.46 41
3777.60 37
3777.75 33
3777.89 28
3778.03 23
3778.17 19
3778.31 16
3778.45 14
3778.59 12
3778.73 10
3778.87 8
3779.01 5
3779.15 1
3779.29 0
3779.43 0
3779.58 0
3779.72 0
3779.86 0
3780.00 0
3780.14 0
3780.28 3
3780.42 12
3780.56 23
3780.70 32
3780.84 41
3780.98 48
3781.12 54
3781.27 59
3781.41 64
3781.55 69
3781.69 74
3781.83 79
3781.97 84
3782.11 87
3782.25 87
3782.39 84
3782.53 78
3782.67 70
3782.81 60
3782.96 49
3783.10 38
3783.24 29
3783.38 22
3783.52 18
3783.66 17
3783.80 20
3783.94 26
3784.08 35
3784.22 45
3784.36 56
3784.51 65
3784.65 71
3784.79 74
3784.93 72
3785.07 66
3785.21 58
3785.35 48
3785.49 40
3785.63 33
3785.77 28
3785.91 25
3786.06 24
3786.20 24
3786.34 25
3786.48 27
3786.62 28
3786.76 29
3786.90 30
3787.04 31
3787.18 32
3787.32 33
3787.47 34
3787.61 34
3787.75 33
3787.89 30
3788.03 26
3788.17 21
3788.31 16
3788.45 11
3788.59 7
3788.73 5
3788.87 5
3789.02 7
3789.16 10
3789.30 14
3789.44 17
3789.58 19
3789.72 20
3789.86 19
3790.00 17
3790.14 16
3790.28 16
3790.43 17
3790.57 21
3790.71 27
3790.85 34
3790.99 43
3791.13 52
3791.27 62
3791.41 72
3791.55 81
3791.70 88
3791.84 93
3791.98 94
3792.12 92
3792.26 86
3792.40 79
3792.54 72
3792.68 65
3792.82 61
3792.96 59
3793.11 59
3793.25 61
3793.39 63
3793.53 64
3793.67 65
3793.81 63
3793.95 61
3794.09 58
3794.23 55
3794.38 54
3794.52 56
3794.66 60
3794.80 67
3794.94 76
3795.08 87
3795.22 97
3795.36 106
3795.50 113
3795.65 117
3795.79 117
3795.93 114
3796.07 107
3796.21 98
3796.35 86
3796.49 73
3796.63 61
3796.77 52
3796.92 46
3797.06 45
3797.20 48
3797.34 54
3797.48 61
3797.62 68
3797.76 75
3797.90 79
3798.04 81
3798.19 81
3798.33 80
3798.47 79
3798.61 77
3798.75 75
3798.89 73
3799.03 70
3799.17 67
3799.32 63
3799.46 59
3799.60 56
3799.74 55
3799.88 55
3800.02 55
3800.16 55
3800.30 54
3800.44 52
3800.59 48
3800.73 42
3800.87 37
3801.01 31
3801.15 27
3801.29 24
3801.43 23
3801.57 25
3801.72 28
3801.86 34
3802.00 41
3802.14 49
3802.28 57
3802.42 64
3802.56 67
3802.70 67
3802.85 64
3802.99 59
3803.13 54
3803.27 49
3803.41 47
3803.55 48
3803.69 50
3803.83 54
3803.98 57
3804.12 58
3804.26 58
3804.40 55
3804.54 52
3804.68 48
3804.82 45
3804.96 43
3805.11 42
3805.25 43
3805.39 44
3805.53 44
3805.67 45
3805.81 44
3805.95 42
3806.10 40
3806.24 37
3806.38 34
3806.52 32
3806.66 31
3806.80 31
3806.94 32
3807.08 32
3807.23 32
3807.37 30
3807.51 28
3807.65 24
3807.79 20
3807.93 17
3808.07 14
3808.21 12
3808.36 13
3808.50 15
3808.64 19
3808.78 26
3808.92 35
3809.06 48
3809.20 65
3809.35 83
3809.49 103
3809.63 122
3809.77 140
3809.91 153
3810.05 162
3810.19 167
3810.34 168
3810.48 167
3810.62 165
3810.76 163
3810.90 161
3811.04 161
3811.18 160
3811.33 158
3811.47 154
3811.61 149
3811.75 143
3811.89 137
3812.03 132
3812.17 129
3812.32 130
3812.46 135
3812.60 144
3812.74 154
3812.88 165
3813.02 175
3813.16 182
3813.31 185
3813.45 185
3813.59 183
3813.73 180
3813.87 177
3814.01 175
3814.15 174
3814.30 176
3814.44 178
3814.58 181
3814.72 184
3814.86 187
3815.00 189
3815.14 190
3815.29 189
3815.43 184
3815.57 176
3815.71 164
3815.85 150
3815.99 134
3816.13 117
3816.28 102
3816.42 90
3816.56 82
3816.70 78
3816.84 77
3816.98 80
3817.13 86
3817.27 94
3817.41 101
3817.55 109
3817.69 115
3817.83 119
3817.97 121
3818.12 121
3818.26 120
3818.40 117
3818.54 112
3818.68 107
3818.82 102
3818.96 97
3819.11 92
3819.25 88
3819.39 83
3819.53 78
3819.67 73
3819.81 68
3819.96 64
3820.10 62
3820.24 62
3820.38 64
3820.52 70
3820.66 77
3820.81 87
3820.95 97
3821.09 106
3821.23 113
3821.37 118
3821.51 119
3821.65 118
3821.80 116
3821.94 113
3822.08 111
3822.22 112
3822.36 114
3822.50 119
3822.65 125
3822.79 131
3822.93 136
3823.07 139
3823.21 138
3823.35 135
3823.50 129
3823.64 120
3823.78 109
3823.92 98
3824.06 89
3824.20 82
3824.35 78
3824.49 78
3824.63 80
3824.77 82
3824.91 84
3825.05 84
3825.20 81
3825.34 76
3825.48 70
3825.62 63
3825.76 57
3825.90 53
3826.05 51
3826.19 52
3826.33 54
3826.47 56
3826.61 59
3826.75 61
3826.90 61
3827.04 60
3827.18 57
3827.32 52
3827.46 46
3827.60 39
3827.75 32
3827.89 26
3828.03 21
3828.17 16
3828.31 13
3828.45 10
3828.60 7
3828.74 4
3828.88 2
3829.02 0
3829.16 0
3829.30 1
3829.45 2
3829.59 4
3829.73 6
3829.87 7
3830.01 7
3830.16 6
3830.30 4
3830.44 1
3830.58 0
3830.72 0
3830.86 0
3831.01 0
3831.15 0
3831.29 0
3831.43 0
3831.57 2
3831.71 10
3831.86 20
3832.00 30
3832.14 39
3832.28 47
3832.42 52
3832.57 55
3832.71 57
3832.85 58
3832.99 59
3833.13 61
3833.27 64
3833.42 66
3833.56 68
3833.70 67
3833.84 63
3833.98 57
3834.13 50
3834.27 43
3834.41 38
3834.55 35
3834.69 36
3834.83 39
3834.98 44
3835.12 50
3835.26 56
3835.40 62
3835.54 67
3835.69 71
3835.83 73
3835.97 74
3836.11 75
3836.25 76
3836.40 78
3836.54 81
3836.68 85
3836.82 90
3836.96 94
3837.10 97
3837.25 99
3837.39 99
3837.53 97
3837.67 95
3837.81 93
3837.96 91
3838.10 90
3838.24 89
3838.38 89
3838.52 89
3838.67 88
3838.81 87
3838.95 86
3839.09 84
3839.23 81
3839.38 77
3839.52 72
3839.66 65
3839.80 59
3839.94 52
3840.08 46
3840.23 42
3840.37 40
3840.51 40
3840.65 42
3840.79 46
3840.94 51
3841.08 57
3841.22 62
3841.36 66
3841.50 67
3841.65 65
3841.79 60
3841.93 52
3842.07 44
3842.21 36
3842.36 31
3842.50 29
3842.64 31
3842.78 37
3842.92 47
3843.07 58
3843.21 69
3843.35 79
3843.49 87
3843.63 93
3843.78 99
3843.92 105
3844.06 112
3844.20 120
3844.34 130
3844.49 139
3844.63 148
3844.77 155
3844.91 158
3845.05 159
3845.20 156
3845.34 153
3845.48 149
3845.62 146
3845.76 145
3845.91 146
3846.05 149
3846.19 152
3846.33 155
3846.47 157
3846.62 158
3846.76 160
3846.90 162
3847.04 166
3847.19 171
3847.33 179
3847.47 188
3847.61 196
3847.75 202
3847.90 204
3848.04 202
3848.18 196
3848.32 185
3848.46 172
3848.61 157
3848.75 144
3848.89 132
3849.03 122
3849.17 114
3849.32 107
3849.46 101
3849.60 93
3849.74 84
3849.88 74
3850.03 64
3850.17 54
3850.31 45
3850.45 39
3850.60 35
3850.74 34
3850.88 35
3851.02 37
3851.16 40
3851.31 45
3851.45 51
3851.59 59
3851.73 69
3851.87 79
3852.02 88
3852.16 95
3852.30 99
3852.44 99
3852.59 97
3852.73 93
3852.87 88
3853.01 84
3853.15 82
3853.30 82
3853.44 82
3853.58 84
3853.72 84
3853.87 83
3854.01 81
3854.15 77
3854.29 72
3854.43 68
3854.58 64
3854.72 62
3854.86 60
3855.00 60
3855.15 59
3855.29 59
3855.43 57
3855.57 55
3855.71 53
3855.86 51
3856.00 49
3856.14 47
3856.28 44
3856.43 41
3856.57 37
3856.71 33
3856.85 29
3856.99 24
3857.14 20
3857.28 16
3857.42 13
3857.56 9
3857.71 6
3857.85 4
3857.99 4
3858.13 5
3858.27 8
3858.42 13
3858.56 19
3858.70 26
3858.84 34
3858.99 43
3859.13 52
3859.27 61
3859.41 68
3859.56 74
3859.70 77
3859.84 78
3859.98 78
3860.12 77
3860.27 76
3860.41 75
3860.55 74
3860.69 74
3860.84 74
3860.98 74
3861.12 72
3861.26 70
3861.41 66
3861.55 61
3861.69 54
3861.83 46
3861.97 39
3862.12 33
3862.26 28
3862.40 26
3862.54 26
3862.69 27
3862.83 28
3862.97 29
3863.11 27
3863.26 23
3863.40 18
3863.54 12
3863.68 7
3863.83 1
3863.97 0
3864.11 0
3864.25 0
3864.39 0
3864.54 0
3864.68 0
3864.82 0
3864.96 0
3865.11 1
3865.25 3
3865.39 6
3865.53 8
3865.68 12
3865.82 15
3865.96 17
3866.10 20
3866.25 22
3866.39 23
3866.53 25
3866.67 27
3866.82 29
3866.96 32
3867.10 36
3867.24 41
3867.39 46
3867.53 50
3867.67 54
3867.81 56
3867.96 56
3868.10 53
3868.24 47
3868.38 40
3868.53 34
3868.67 28
3868.81 24
3868.95 22
3869.10 22
3869.24 22
3869.38 21
3869.52 20
3869.67 17
3869.81 14
3869.95 12
3870.09 10
3870.24 9
3870.38 9
3870.52 11
3870.66 13
3870.81 15
3870.95 18
3871.09 22
3871.23 28
3871.38 37
3871.52 47
3871.66 59
3871.80 70
3871.95 79
3872.09 86
3872.23 90
3872.37 92
3872.52 92
3872.66 93
3872.80 94
3872.94 97
3873.09 101
3873.23 105
3873.37 108
3873.51 110
3873.66 112
3873.80 112
3873.94 112
3874.08 112
3874.23 113
3874.37 115
3874.51 119
3874.65 124
3874.80 130
3874.94 136
3875.08 142
3875.22 147
3875.37 152
3875.51 155
3875.65 158
3875.79 159
3875.94 159
3876.08 157
3876.22 154
3876.36 150
3876.51 147
3876.65 144
3876.79 142
3876.94 140
3877.08 139
3877.22 136
3877.36 134
3877.51 130
3877.65 124
3877.79 118
3877.93 111
3878.08 104
3878.22 98
3878.36 93
3878.50 88
3878.65 85
3878.79 84
3878.93 84
3879.07 84
3879.22 84
3879.36 84
3879.50 83
3879.65 82
3879.79 80
3879.93 77
3880.07 73
3880.22 70
3880.36 67
3880.50 66
3880.64 67
3880.79 68
3880.93 71
3881.07 73
3881.22 75
3881.36 77
3881.50 80
3881.64 85
3881.79 92
3881.93 102
3882.07 115
3882.21 128
3882.36 141
3882.50 150
3882.64 156
3882.78 158
3882.93 155
3883.07 149
3883.21 141
3883.36 133
3883.50 125
3883.64 117
3883.78 109
3883.93 102
3884.07 94
3884.21 87
3884.36 80
3884.50 75
3884.64 71
3884.78 69
3884.93 69
3885.07 71
3885.21 76
3885.35 81
3885.50 86
3885.64 92
3885.78 97
3885.93 101
3886.07 105
3886.21 109
3886.35 115
3886.50 121
3886.64 127
3886.78 133
3886.93 138
3887.07 141
3887.21 141
3887.35 138
3887.50 134
3887.64 130
3887.78 126
3887.92 125
3888.07 126
3888.21 129
3888.35 134
3888.50 140
3888.64 145
3888.78 150
3888.92 154
3889.07 158
3889.21 161
3889.35 163
3889.50 163
3889.64 162
3889.78 160
3889.92 156
3890.07 150
3890.21 144
3890.35 136
3890.50 128
3890.64 118
3890.78 109
3890.92 99
3891.07 90
3891.21 82
3891.35 76
3891.50 72
3891.64 70
3891.78 70
3891.92 72
3892.07 75
3892.21 77
3892.35 79
3892.50 80
3892.64 78
3892.78 74
3892.93 68
3893.07 60
3893.21 53
3893.35 48
3893.50 45
3893.64 45
3893.78 48
3893.93 54
3894.07 60
3894.21 66
3894.35 70
3894.50 70
3894.64 66
3894.78 60
3894.93 52
3895.07 45
3895.21 39
3895.36 36
3895.50 37
3895.64 41
3895.78 48
3895.93 57
3896.07 67
3896.21 76
3896.36 83
3896.50 89
3896.64 91
3896.78 90
3896.93 87
3897.07 81
3897.21 73
3897.36 64
3897.50 56
3897.64 51
3897.79 48
3897.93 49
3898.07 53
3898.21 61
3898.36 71
3898.50 82
3898.64 92
3898.79 101
3898.93 106
3899.07 109
3899.22 108
3899.36 106
3899.50 102
3899.65 97
3899.79 94
3899.93 91
3900.07 89
3900.22 88
3900.36 87
3900.50 84
3900.65 81
3900.79 75
3900.93 69
3901.08 61
3901.22 53
3901.36 44
3901.50 35
3901.65 25
3901.79 16
3901.93 6
3902.08 0
3902.22 0
3902.36 0
3902.51 0
3902.65 0
3902.79 0
3902.94 0
3903.08 0
3903.22 4
3903.37 14
3903.51 23
3903.65 31
3903.79 37
3903.94 42
3904.08 46
3904.22 50
3904.37 53
3904.51 56
3904.65 58
3904.80 59
3904.94 59
3905.08 57
3905.23 54
3905.37 51
3905.51 48
3905.66 45
3905.80 43
3905.94 41
3906.08 39
3906.23 38
3906.37 36
3906.51 34
3906.66 33
3906.80 31
3906.94 29
3907.09 27
3907.23 25
3907.37 23
3907.52 23
3907.66 24
3907.80 28
3907.95 35
3908.09 45
3908.23 55
3908.38 66
3908.52 75
3908.66 82
3908.81 87
3908.95 90
3909.09 90
3909.23 88
3909.38 85
3909.52 80
3909.66 75
3909.81 70
3909.95 66
3910.09 63
3910.24 60
3910.38 59
3910.52 58
3910.67 58
3910.81 58
3910.95 58
3911.10 58
3911.24 58
3911.38 58
3911.53 56
3911.67 52
3911.81 47
3911.96 39
3912.10 30
3912.24 20
3912.39 11
3912.53 4
3912.67 1
3912.82 1
3912.96 4
3913.10 11
3913.25 19
3913.39 27
3913.53 34
3913.68 39
3913.82 41
3913.96 42
3914.11 41
3914.25 41
3914.39 43
3914.54 47
3914.68 53
3914.82 59
3914.97 66
3915.11 71
3915.25 75
3915.40 77
3915.54 78
3915.68 79
3915.83 81
3915.97 86
3916.11 91
3916.26 98
3916.40 105
3916.54 110
3916.69 114
3916.83 116
3916.97 117
3917.12 118
3917.26 119
3917.40 122
3917.55 127
3917.69 133
3917.83 140
3917.98 147
3918.12 153
3918.26 157
3918.41 158
3918.55 155
3918.69 150
3918.84 142
3918.98 134
3919.12 125
3919.27 118
3919.41 113
3919.55 111
3919.70 111
3919.84 112
3919.98 113
3920.13 113
3920.27 113
3920.41 113
3920.56 113
3920.70 115
3920.84 121
3920.99 128
3921.13 138
3921.27 148
3921.42 158
3921.56 166
3921.70 171
3921.85 173
3921.99 173
3922.13 172
3922.28 170
3922.42 169
3922.56 167
3922.71 165
3922.85 163
3923.00 159
3923.14 154
3923.28 148
3923.43 142
3923.57 137
3923.71 132
3923.86 129
3924.00 126
3924.14 122
3924.29 118
3924.43 113
3924.57 108
3924.72 101
3924.86 96
3925.00 92
3925.15 89
3925.29 89
3925.43 91
3925.58 93
3925.72 97
3925.87 101
3926.01 104
3926.15 106
3926.30 106
3926.44 105
3926.58 103
3926.73 99
3926.87 96
3927.01 93
3927.16 90
3927.30 89
3927.44 89
3927.59 90
3927.73 92
3927.87 94
3928.02 95
3928.16 96
3928.31 96
3928.45 95
3928.59 93
3928.74 91
3928.88 90
3929.02 90
3929.17 92
3929.31 94
3929.45 96
3929.60 97
3929.74 96
3929.88 91
3930.03 85
3930.17 77
3930.32 69
3930.46 62
3930.60 58
3930.75 57
3930.89 59
3931.03 63
3931.18 69
3931.32 75
3931.46 82
3931.61 88
3931.75 94
3931.90 99
3932.04 103
3932.18 105
3932.33 104
3932.47 101
3932.61 97
3932.76 91
3932.90 86
3933.04 80
3933.19 75
3933.33 70
3933.48 66
3933.62 62
3933.76 59
3933.91 56
3934.05 54
3934.19 52
3934.34 51
3934.48 50
3934.62 49
3934.77 47
3934.91 44
3935.06 40
3935.20 35
3935.34 31
3935.49 27
3935.63 25
3935.77 25
3935.92 26
3936.06 29
3936.21 33
3936.35 39
3936.49 45
3936.64 52
3936.78 59
3936.92 65
3937.07 71
3937.21 75
3937.36 76
3937.50 75
3937.64 71
3937.79 67
3937.93 61
3938.07 57
3938.22 53
3938.36 51
3938.51 50
3938.65 50
3938.79 50
3938.94 51
3939.08 53
3939.22 55
3939.37 59
3939.51 64
3939.66 70
3939.80 77
3939.94 85
3940.09 91
3940.23 96
3940.37 99
3940.52 99
3940.66 98
3940.81 94
3940.95 89
3941.09 83
3941.24 75
3941.38 68
3941.52 61
3941.67 55
3941.81 49
3941.96 44
3942.10 40
3942.24 37
3942.39 35
3942.53 34
3942.67 34
3942.82 36
3942.96 37
3943.11 39
3943.25 42
3943.39 44
3943.54 48
3943.68 53
3943.83 60
3943.97 69
3944.11 79
3944.26 87
3944.40 94
3944.54 97
3944.69 97
3944.83 94
3944.98 89
3945.12 84
3945.26 78
3945.41 72
3945.55 65
3945.70 57
3945.84 47
3945.98 37
3946.13 27
3946.27 18
3946.42 12
3946.56 7
3946.70 4
3946.85 3
3946.99 2
3947.13 3
3947.28 4
3947.42 6
3947.57 8
3947.71 10
3947.85 12
3948.00 12
3948.14 11
3948.29 8
3948.43 4
3948.57 0
3948.72 0
3948.86 0
3949.01 0
3949.15 0
3949.29 0
3949.44 0
3949.58 2
3949.73 9
3949.87 16
3950.01 22
3950.16 26
3950.30 26
3950.45 24
3950.59 20
3950.73 15
3950.88 11
3951.02 9
3951.17 10
3951.31 14
3951.45 22
3951.60 31
3951.74 41
3951.89 50
3952.03 55
3952.17 58
3952.32 57
3952.46 54
3952.61 49
3952.75 44
3952.89 39
3953.04 36
3953.18 34
3953.33 33
3953.47 33
3953.61 33
3953.76 32
3953.90 30
3954.05 26
3954.19 20
3954.33 12
3954.48 4
3954.62 0
3954.77 0
3954.91 0
3955.05 0
3955.20 0
3955.34 0
3955.49 0
3955.63 5
3955.77 9
3955.92 11
3956.06 10
3956.21 7
3956.35 4
3956.49 2
3956.64 3
3956.78 6
3956.93 13
3957.07 22
3957.21 32
3957.36 41
3957.50 48
3957.65 52
3957.79 53
3957.94 51
3958.08 48
3958.22 43
3958.37 39
3958.51 35
3958.66 31
3958.80 29
3958.94 29
3959.09 30
3959.23 32
3959.38 36
3959.52 40
3959.66 43
3959.81 44
3959.95 43
3960.10 40
3960.24 35
3960.39 30
3960.53 24
3960.67 20
3960.82 18
3960.96 17
3961.11 17
3961.25 18
3961.39 18
3961.54 19
3961.68 19
3961.83 18
3961.97 18
3962.12 18
3962.26 18
3962.40 18
3962.55 18
3962.69 19
3962.84 21
3962.98 24
3963.12 28
3963.27 35
3963.41 43
3963.56 52
3963.70 62
3963.85 71
3963.99 78
3964.13 83
3964.28 86
3964.42 86
3964.57 84
3964.71 80
3964.86 75
3965.00 70
3965.14 65
3965.29 60
3965.43 55
3965.58 50
3965.72 44
3965.87 39
3966.01 34
3966.15 31
3966.30 29
3966.44 29
3966.59 29
3966.73 30
3966.87 30
3967.02 30
3967.16 29
3967.31 28
3967.45 27
3967.60 29
3967.74 31
3967.88 35
3968.03 39
3968.17 41
3968.32 42
3968.46 41
3968.61 39
3968.75 35
3968.89 31
3969.04 28
3969.18 26
3969.33 25
3969.47 24
3969.62 24
3969.76 24
3969.91 25
3970.05 26
3970.19 27
3970.34 29
3970.48 30
3970.63 32
3970.77 33
3970.92 34
3971.06 36
3971.20 38
3971.35 40
3971.49 43
3971.64 45
3971.78 47
3971.93 46
3972.07 42
3972.21 36
3972.36 26
3972.50 14
3972.65 1
3972.79 0
3972.94 0
3973.08 0
3973.23 0
3973.37 0
3973.51 0
3973.66 0
3973.80 2
3973.95 18
3974.09 34
3974.24 47
3974.38 58
3974.52 65
3974.67 68
3974.81 69
3974.96 68
3975.10 65
3975.25 60
3975.39 53
3975.54 46
3975.68 36
3975.82 26
3975.97 16
3976.11 6
3976.26 0
3976.40 0
3976.55 0
3976.69 0
3976.84 0
3976.98 0
3977.12 0
3977.27 7
3977.41 18
3977.56 30
3977.70 42
3977.85 52
3977.99 61
3978.14 68
3978.28 73
3978.42 76
3978.57 78
3978.71 78
3978.86 77
3979.00 74
3979.15 70
3979.29 66
3979.44 62
3979.58 59
3979.73 56
3979.87 54
3980.01 52
3980.16 50
3980.30 48
3980.45 45
3980.59 43
3980.74 40
3980.88 38
3981.03 35
3981.17 32
3981.31 29
3981.46 26
3981.60 24
3981.75 23
3981.89 23
3982.04 24
3982.18 25
3982.33 26
3982.47 26
3982.62 25
3982.76 24
3982.90 22
3983.05 20
3983.19 18
3983.34 17
3983.48 17
3983.63 19
3983.77 23
3983.92 29
3984.06 37
3984.21 46
3984.35 56
3984.50 64
3984.64 70
3984.78 74
3984.93 77
3985.07 78
3985.22 78
3985.36 79
3985.51 78
3985.65 77
3985.80 75
3985.94 72
3986.09 67
3986.23 61
3986.38 54
3986.52 47
3986.66 40
3986.81 34
3986.95 30
3987.10 27
3987.24 25
3987.39 25
3987.53 25
3987.68 26
3987.82 26
3987.97 27
3988.11 29
3988.26 30
3988.40 32
3988.54 33
3988.69 33
3988.83 32
3988.98 30
3989.12 27
3989.27 23
3989.41 21
3989.56 21
3989.70 23
3989.85 27
3989.99 33
3990.14 40
3990.28 48
3990.43 56
3990.57 63
3990.71 70
3990.86 75
3991.00 79
3991.15 82
3991.29 84
3991.44 87
3991.58 89
3991.73 92
3991.87 94
3992.02 95
3992.16 93
3992.31 90
3992.45 85
3992.60 78
3992.74 70
3992.89 62
3993.03 55
3993.18 50
3993.32 46
3993.46 43
3993.61 41
3993.75 41
3993.90 41
3994.04 43
3994.19 44
3994.33 45
3994.48 46
3994.62 46
3994.77 45
3994.91 43
3995.06 41
3995.20 40
3995.35 39
3995.49 41
3995.64 44
3995.78 49
3995.93 55
3996.07 62
3996.22 67
3996.36 72
3996.51 73
3996.65 72
3996.79 68
3996.94 61
3997.08 54
3997.23 46
3997.37 40
3997.52 37
3997.66 37
3997.81 40
3997.95 46
3998.10 53
3998.24 59
3998.39 63
3998.53 64
3998.68 62
3998.82 58
3998.97 52
3999.11 47
3999.26 44
3999.40 43
3999.55 46
3999.69 50
3999.84 56
3999.98 62
4000.13 68
4000.27 72
4000.42 76
4000.56 77
4000.71 77
4000.85 75
4001.00 71
4001.14 65
4001.29 57
4001.43 47
4001.58 38
4001.72 30
4001.86 23
4002.01 19
4002.15 16
4002.30 15
4002.44 15
4002.59 14
4002.73 13
4002.88 11
4003.02 8
4003.17 4
4003.31 1
4003.46 0
4003.60 0
4003.75 0
4003.89 0
4004.04 4
4004.18 12
4004.33 20
4004.47 29
4004.62 37
4004.76 45
4004.91 50
4005.05 53
4005.20 55
4005.34 55
4005.49 53
4005.63 51
4005.78 48
4005.92 43
4006.07 38
4006.21 32
4006.36 26
4006.50 19
4006.65 12
4006.79 7
4006.94 3
4007.08 0
4007.23 0
4007.37 0
4007.52 0
4007.66 1
4007.81 1
4007.95 1
4008.10 0
4008.24 0
4008.39 0
4008.53 0
4008.68 0
4008.82 0
4008.97 1
4009.11 3
4009.26 4
4009.40 6
4009.55 9
4009.69 13
4009.84 17
4009.98 21
4010.13 24
4010.27 25
4010.42 25
4010.56 22
4010.71 17
4010.85 13
4011.00 10
4011.14 8
4011.29 7
4011.43 8
4011.58 10
4011.72 13
4011.87 15
4012.01 18
4012.16 20
4012.30 24
4012.45 28
4012.59 33
4012.74 38
4012.89 41
4013.03 43
4013.18 44
4013.32 42
4013.47 40
4013.61 37
4013.76 35
4013.90 34
4014.05 35
4014.19 37
4014.34 40
4014.48 44
4014.63 48
4014.77 52
4014.92 55
4015.06 56
4015.21 55
4015.35 52
4015.50 48
4015.64 43
4015.79 40
4015.93 38
4016.08 39
4016.22 42
4016.37 47
4016.51 55
4016.66 63
4016.80 71
4016.95 79
4017.09 87
4017.24 94
4017.38 102
4017.53 110
4017.68 119
4017.82 129
4017.97 139
4018.11 150
4018.26 160
4018.40 169
4018.55 176
4018.69 181
4018.84 185
4018.98 187
4019.13 188
4019.27 186
4019.42 183
4019.56 179
4019.71 174
4019.85 170
4020.00 167
4020.14 165
4020.29 167
4020.43 169
4020.58 170
4020.72 170
4020.87 166
4021.02 159
4021.16 149
4021.31 138
4021.45 127
4021.60 119
4021.74 115
4021.89 115
4022.03 116
4022.18 118
4022.32 119
4022.47 119
4022.61 118
4022.76 115
4022.90 113
4023.05 112
4023.19 112
4023.34 112
4023.48 113
4023.63 113
4023.78 112
4023.92 110
4024.07 109
4024.21 109
4024.36 111
4024.50 114
4024.65 119
4024.79 123
4024.94 127
4025.08 127
4025.23 125
4025.37 120
4025.52 114
4025.66 107
4025.81 100
4025.96 95
4026.10 91
4026.25 89
4026.39 88
4026.54 89
4026.68 90
4026.83 92
4026.97 96
4027.12 100
4027.26 103
4027.41 106
4027.55 108
4027.70 108
4027.84 105
4027.99 101
4028.14 96
4028.28 89
4028.43 82
4028.57 74
4028.72 66
4028.86 57
4029.01 48
4029.15 40
4029.30 35
4029.44 33
4029.59 34
4029.73 40
4029.88 48
4030.03 57
4030.17 67
4030.32 75
4030.46 83
4030.61 89
4030.75 94
4030.90 97
4031.04 99
4031.19 98
4031.33 93
4031.48 86
4031.63 77
4031.77 67
4031.92 57
4032.06 49
4032.21 45
4032.35 44
4032.50 46
4032.64 49
4032.79 52
4032.93 55
4033.08 55
4033.23 53
4033.37 50
4033.52 45
4033.66 39
4033.81 33
4033.95 28
4034.10 24
4034.24 22
4034.39 22
4034.53 24
4034.68 28
4034.83 32
4034.97 37
4035.12 42
4035.26 46
4035.41 50
4035.55 54
4035.70 57
4035.84 60
4035.99 61
4036.14 61
4036.28 59
4036.43 56
4036.57 51
4036.72 47
4036.86 43
4037.01 41
4037.15 41
4037.30 43
4037.45 46
4037.59 50
4037.74 54
4037.88 58
4038.03 62
4038.17 65
4038.32 66
4038.46 66
4038.61 64
4038.76 60
4038.90 53
4039.05 44
4039.19 35
4039.34 26
4039.48 19
4039.63 15
4039.77 13
4039.92 14
4040.07 16
4040.21 19
4040.36 23
4040.50 25
4040.65 27
4040.79 28
4040.94 29
4041.08 31
4041.23 34
4041.38 39
4041.52 44
4041.67 49
4041.81 54
4041.96 56
4042.10 56
4042.25 53
4042.40 48
4042.54 40
4042.69 32
4042.83 25
4042.98 21
4043.12 20
4043.27 23
4043.41 28
4043.56 34
4043.71 39
4043.85 41
4044.00 42
4044.14 40
4044.29 36
4044.43 33
4044.58 30
4044.73 28
4044.87 28
4045.02 28
4045.16 29
4045.31 29
4045.45 28
4045.60 25
4045.75 21
4045.89 17
4046.04 12
4046.18 8
4046.33 5
4046.47 3
4046.62 3
4046.77 3
4046.91 4
4047.06 5
4047.20 6
4047.35 5
4047.49 4
4047.64 2
4047.79 0
4047.93 0
4048.08 0
4048.22 0
4048.37 0
4048.51 0
4048.66 0
4048.81 3
4048.95 8
4049.10 13
4049.24 17
4049.39 20
4049.53 22
4049.68 23
4049.83 25
4049.97 28
4050.12 31
4050.26 36
4050.41 42
4050.56 49
4050.70 56
4050.85 61
4050.99 66
4051.14 69
4051.28 69
4051.43 68
4051.58 64
4051.72 60
4051.87 54
4052.01 47
4052.16 39
4052.30 31
4052.45 23
4052.60 15
4052.74 9
4052.89 5
4053.03 4
4053.18 6
4053.33 11
4053.47 18
4053.62 27
4053.76 36
4053.91 44
4054.05 51
4054.20 55
4054.35 56
4054.49 55
4054.64 51
4054.78 46
4054.93 39
4055.08 33
4055.22 27
4055.37 23
4055.51 22
4055.66 24
4055.81 28
4055.95 35
4056.10 42
4056.24 49
4056.39 54
4056.53 56
4056.68 55
4056.83 51
4056.97 45
4057.12 38
4057.26 32
4057.41 26
4057.56 21
4057.70 17
4057.85 12
4057.99 7
4058.14 3
4058.29 0
4058.43 1
4058.58 5
4058.72 13
4058.87 23
4059.02 34
4059.16 45
4059.31 54
4059.45 61
4059.60 64
4059.74 66
4059.89 65
4060.04 63
4060.18 59
4060.33 54
4060.47 47
4060.62 39
4060.77 31
4060.91 23
4061.06 17
4061.20 13
4061.35 11
4061.50 10
4061.64 12
4061.79 13
4061.93 14
4062.08 14
4062.23 13
4062.37 11
4062.52 7
4062.66 3
4062.81 0
4062.96 0
4063.10 0
4063.25 0
4063.39 0
4063.54 3
4063.69 10
4063.83 20
4063.98 29
4064.12 37
4064.27 42
4064.42 46
4064.56 46
4064.71 44
4064.85 41
4065.00 36
4065.15 31
4065.29 26
4065.44 20
4065.59 14
4065.73 9
4065.88 5
4066.02 1
4066.17 0
4066.32 0
4066.46 0
4066.61 0
4066.75 0
4066.90 0
4067.05 0
4067.19 0
4067.34 0
4067.48 4
4067.63 9
4067.78 13
4067.92 15
4068.07 15
4068.21 13
4068.36 9
4068.51 5
4068.65 2
4068.80 2
4068.95 4
4069.09 8
4069.24 13
4069.38 19
4069.53 26
4069.68 31
4069.82 36
4069.97 40
4070.11 43
4070.26 46
4070.41 50
4070.55 53
4070.70 57
4070.84 61
4070.99 65
4071.14 70
4071.28 74
4071.43 78
4071.58 82
4071.72 85
4071.87 87
4072.01 88
4072.16 88
4072.31 85
4072.45 81
4072.60 74
4072.74 66
4072.89 56
4073.04 47
4073.18 40
4073.33 35
4073.48 34
4073.62 36
4073.77 40
4073.91 45
4074.06 51
4074.21 56
4074.35 58
4074.50 60
4074.65 59
4074.79 57
4074.94 54
4075.08 50
4075.23 46
4075.38 42
4075.52 39
4075.67 36
4075.82 35
4075.96 36
4076.11 38
4076.25 42
4076.40 48
4076.55 54
4076.69 60
4076.84 66
4076.99 72
4077.13 76
4077.28 80
4077.42 84
4077.57 86
4077.72 87
4077.86 86
4078.01 85
4078.16 83
4078.30 80
4078.45 78
4078.59 76
4078.74 75
4078.89 75
4079.03 75
4079.18 78
4079.33 82
4079.47 89
4079.62 97
4079.76 107
4079.91 117
4080.06 125
4080.20 131
4080.35 132
4080.50 128
4080.64 119
4080.79 108
4080.94 95
4081.08 84
4081.23 75
4081.37 69
4081.52 66
4081.67 64
4081.81 62
4081.96 59
4082.11 55
4082.25 51
4082.40 46
4082.55 41
4082.69 38
4082.84 34
4082.98 32
4083.13 28
4083.28 24
4083.42 19
4083.57 13
4083.72 8
4083.86 5
4084.01 3
4084.16 4
4084.30 7
4084.45 10
4084.59 14
4084.74 17
4084.89 20
4085.03 21
4085.18 20
4085.33 18
4085.47 14
4085.62 8
4085.77 1
4085.91 0
4086.06 0
4086.21 0
4086.35 0
4086.50 0
4086.64 0
4086.79 0
4086.94 1
4087.08 11
4087.23 21
4087.38 31
4087.52 40
4087.67 50
4087.82 57
4087.96 63
4088.11 65
4088.26 64
4088.40 59
4088.55 51
4088.69 40
4088.84 29
4088.99 21
4089.13 15
4089.28 13
4089.43 14
4089.57 17
4089.72 22
4089.87 25
4090.01 26
4090.16 25
4090.31 22
4090.45 19
4090.60 16
4090.75 14
4090.89 15
4091.04 16
4091.19 18
4091.33 20
4091.48 21
4091.62 21
4091.77 19
4091.92 16
4092.06 11
4092.21 6
4092.36 0
4092.50 0
4092.65 0
4092.80 0
4092.94 0
4093.09 2
4093.24 11
4093.38 23
4093.53 34
4093.68 45
4093.82 52
4093.97 57
4094.12 59
4094.26 58
4094.41 54
4094.56 48
4094.70 41
4094.85 34
4095.00 27
4095.14 21
4095.29 17
4095.44 16
4095.58 16
4095.73 18
4095.87 20
4096.02 23
4096.17 24
4096.31 24
4096.46 22
4096.61 20
4096.75 18
4096.90 16
4097.05 16
4097.19 17
4097.34 21
4097.49 26
4097.63 32
4097.78 41
4097.93 50
4098.07 59
4098.22 68
4098.37 75
4098.51 80
4098.66 82
4098.81 81
4098.95 78
4099.10 75
4099.25 72
4099.39 69
4099.54 66
4099.69 63
4099.83 60
4099.98 57
4100.13 55
4100.27 53
4100.42 54
4100.57 58
4100.71 64
4100.86 71
4101.01 78
4101.15 83
4101.30 87
4101.45 87
4101.59 85
4101.74 81
4101.89 75
4102.03 67
4102.18 59
4102.33 51
4102.47 43
4102.62 36
4102.77 29
4102.91 24
4103.06 21
4103.21 20
4103.35 21
4103.50 25
4103.65 30
4103.80 36
4103.94 42
4104.09 47
4104.24 49
4104.38 49
4104.53 47
4104.68 43
4104.82 38
4104.97 34
4105.12 32
4105.26 31
4105.41 31
4105.56 34
4105.70 38
4105.85 44
4106.00 50
4106.14 57
4106.29 65
4106.44 73
4106.58 82
4106.73 90
4106.88 98
4107.02 104
4107.17 109
4107.32 112
4107.46 113
4107.61 111
4107.76 108
4107.90 103
4108.05 98
4108.20 92
4108.35 86
4108.49 81
4108.64 76
4108.79 72
4108.93 69
4109.08 67
4109.23 66
4109.37 66
4109.52 66
4109.67 66
4109.81 66
4109.96 65
4110.11 63
4110.25 60
4110.40 56
4110.55 54
4110.69 51
4110.84 50
4110.99 51
4111.14 52
4111.28 55
4111.43 59
4111.58 62
4111.72 65
4111.87 67
4112.02 68
4112.16 68
4112.31 66
4112.46 65
4112.60 64
4112.75 64
4112.90 65
4113.05 68
4113.19 72
4113.34 76
4113.49 80
4113.63 83
4113.78 84
4113.93 84
4114.07 81
4114.22 78
4114.37 74
4114.51 71
4114.66 69
4114.81 69
4114.96 71
4115.10 73
4115.25 76
4115.40 78
4115.54 80
4115.69 81
4115.84 82
4115.98 84
4116.13 86
4116.28 90
4116.42 95
4116.57 98
4116.72 101
4116.87 101
4117.01 97
4117.16 91
4117.31 80
4117.45 68
4117.60 53
4117.75 37
4117.89 21
4118.04 8
4118.19 0
4118.34 0
4118.48 0
4118.63 0
4118.78 0
4118.92 1
4119.07 4
4119.22 5
4119.36 4
4119.51 2
4119.66 0
4119.81 0
4119.95 1
4120.10 6
4120.25 15
4120.39 25
4120.54 35
4120.69 45
4120.83 54
4120.98 60
4121.13 65
4121.28 68
4121.42 69
4121.57 70
4121.72 69
4121.86 67
4122.01 63
4122.16 59
4122.31 55
4122.45 51
4122.60 49
4122.75 47
4122.89 47
4123.04 47
4123.19 48
4123.34 48
4123.48 47
4123.63 45
4123.78 42
4123.92 39
4124.07 37
4124.22 35
4124.36 36
4124.51 40
4124.66 45
4124.81 52
4124.95 59
4125.10 65
4125.25 69
4125.39 71
4125.54 69
4125.69 67
4125.84 63
4125.98 60
4126.13 58
4126.28 58
4126.42 59
4126.57 61
4126.72 63
4126.87 66
4127.01 67
4127.16 68
4127.31 69
4127.45 69
4127.60 71
4127.75 75
4127.90 81
4128.04 90
4128.19 101
4128.34 113
4128.48 125
4128.63 135
4128.78 141
4128.93 142
4129.07 139
4129.22 131
4129.37 120
4129.52 109
4129.66 97
4129.81 88
4129.96 80
4130.10 76
4130.25 73
4130.40 72
4130.55 72
4130.69 72
4130.84 73
4130.99 75
4131.13 77
4131.28 80
4131.43 85
4131.58 89
4131.72 93
4131.87 96
4132.02 98
4132.17 99
4132.31 100
4132.46 102
4132.61 103
4132.75 104
4132.90 105
4133.05 105
4133.20 105
4133.34 103
4133.49 100
4133.64 98
4133.79 96
4133.93 95
4134.08 95
4134.23 95
4134.37 96
4134.52 96
4134.67 95
4134.82 95
4134.96 94
4135.11 94
4135.26 95
4135.41 98
4135.55 102
4135.70 106
4135.85 109
4135.99 111
4136.14 112
4136.29 110
4136.44 107
4136.58 102
4136.73 98
4136.88 93
4137.03 90
4137.17 87
4137.32 85
4137.47 82
4137.62 78
4137.76 72
4137.91 64
4138.06 54
4138.20 45
4138.35 37
4138.50 32
4138.65 30
4138.79 32
4138.94 37
4139.09 44
4139.24 52
4139.38 59
4139.53 65
4139.68 69
4139.83 71
4139.97 73
4140.12 73
4140.27 73
4140.42 72
4140.56 69
4140.71 65
4140.86 59
4141.01 52
4141.15 46
4141.30 40
4141.45 37
4141.59 38
4141.74 42
4141.89 48
4142.04 57
4142.18 66
4142.33 74
4142.48 81
4142.63 84
4142.77 84
4142.92 83
4143.07 81
4143.22 79
4143.36 76
4143.51 74
4143.66 73
4143.81 71
4143.95 69
4144.10 68
4144.25 67
4144.40 69
4144.54 74
4144.69 80
4144.84 87
4144.99 95
4145.13 102
4145.28 108
4145.43 112
4145.58 116
4145.72 120
4145.87 124
4146.02 129
4146.17 133
4146.31 136
4146.46 138
4146.61 138
4146.76 136
4146.90 132
4147.05 128
4147.20 125
4147.35 123
4147.49 122
4147.64 124
4147.79 127
4147.94 132
4148.08 138
4148.23 142
4148.38 144
4148.53 144
4148.67 140
4148.82 134
4148.97 127
4149.12 120
4149.26 115
4149.41 112
4149.56 112
4149.71 116
4149.85 121
4150.00 128
4150.15 136
4150.30 143
4150.44 149
4150.59 154
4150.74 157
4150.89 160
4151.03 162
4151.18 164
4151.33 164
4151.48 164
4151.63 161
4151.77 156
4151.92 149
4152.07 138
4152.22 127
4152.36 115
4152.51 104
4152.66 94
4152.81 86
4152.95 80
4153.10 76
4153.25 73
4153.40 73
4153.54 74
4153.69 78
4153.84 83
4153.99 89
4154.13 96
4154.28 101
4154.43 103
4154.58 103
4154.73 99
4154.87 91
4155.02 81
4155.17 71
4155.32 61
4155.46 53
4155.61 47
4155.76 43
4155.91 41
4156.05 40
4156.20 39
4156.35 38
4156.50 37
4156.64 36
4156.79 38
4156.94 41
4157.09 46
4157.24 53
4157.38 62
4157.53 70
4157.68 76
4157.83 81
4157.97 83
4158.12 82
4158.27 79
4158.42 73
4158.57 67
4158.71 60
4158.86 52
4159.01 45
4159.16 39
4159.30 34
4159.45 29
4159.60 26
4159.75 24
4159.89 24
4160.04 25
4160.19 27
4160.34 29
4160.49 32
4160.63 35
4160.78 38
4160.93 39
4161.08 41
4161.22 42
4161.37 44
4161.52 46
4161.67 50
4161.82 55
4161.96 59
4162.11 64
4162.26 68
4162.41 72
4162.55 75
4162.70 78
4162.85 82
4163.00 87
4163.15 93
4163.29 97
4163.44 100
4163.59 99
4163.74 95
4163.88 86
4164.03 75
4164.18 62
4164.33 50
4164.48 38
4164.62 28
4164.77 21
4164.92 16
4165.07 15
4165.22 16
4165.36 21
4165.51 27
4165.66 36
4165.81 44
4165.95 51
4166.10 55
4166.25 55
4166.40 54
4166.55 50
4166.69 46
4166.84 42
4166.99 39
4167.14 37
4167.29 35
4167.43 32
4167.58 29
4167.73 25
4167.88 21
4168.02 17
4168.17 14
4168.32 13
4168.47 14
4168.62 16
4168.76 20
4168.91 26
4169.06 32
4169.21 38
4169.36 45
4169.50 50
4169.65 56
4169.80 61
4169.95 66
4170.10 71
4170.24 76
4170.39 80
4170.54 84
4170.69 86
4170.83 86
4170.98 84
4171.13 79
4171.28 72
4171.43 64
4171.57 54
4171.72 45
4171.87 37
4172.02 31
4172.17 27
4172.31 25
4172.46 25
4172.61 26
4172.76 28
4172.91 29
4173.05 30
4173.20 30
4173.35 30
4173.50 30
4173.65 30
4173.79 31
4173.94 32
4174.09 35
4174.24 38
4174.39 43
4174.53 49
4174.68 57
4174.83 67
4174.98 78
4175.13 89
4175.27 101
4175.42 111
4175.57 120
4175.72 126
4175.87 129
4176.01 129
4176.16 127
4176.31 123
4176.46 118
4176.61 112
4176.75 108
4176.90 104
4177.05 102
4177.20 100
4177.35 100
4177.49 100
4177.64 101
4177.79 104
4177.94 106
4178.09 109
4178.24 111
4178.38 111
4178.53 109
4178.68 104
4178.83 98
4178.98 92
4179.12 86
4179.27 83
4179.42 83
4179.57 87
4179.72 94
4179.86 103
4180.01 111
4180.16 117
4180.31 121
4180.46 122
4180.60 121
4180.75 118
4180.90 114
4181.05 109
4181.20 104
4181.35 99
4181.49 94
4181.64 89
4181.79 85
4181.94 83
4182.09 82
4182.23 82
4182.38 83
4182.53 84
4182.68 85
4182.83 86
4182.97 88
4183.12 88
4183.27 89
4183.42 89
4183.57 88
4183.72 86
4183.86 81
4184.01 75
4184.16 68
4184.31 60
4184.46 54
4184.60 50
4184.75 47
4184.90 47
4185.05 49
4185.20 50
4185.35 52
4185.49 53
4185.64 54
4185.79 55
4185.94 56
4186.09 56
4186.23 56
4186.38 55
4186.53 53
4186.68 50
4186.83 45
4186.98 40
4187.12 36
4187.27 34
4187.42 34
4187.57 36
4187.72 41
4187.87 49
4188.01 58
4188.16 67
4188.31 76
4188.46 82
4188.61 86
4188.75 87
4188.90 86
4189.05 84
4189.20 82
4189.35 81
4189.50 81
4189.64 84
4189.79 86
4189.94 88
4190.09 89
4190.24 88
4190.39 87
4190.53 86
4190.68 86
4190.83 88
4190.98 91
4191.13 94
4191.28 95
4191.42 95
4191.57 93
4191.72 91
4191.87 89
4192.02 90
4192.17 94
4192.31 102
4192.46 110
4192.61 119
4192.76 126
4192.91 130
4193.06 132
4193.20 132
4193.35 130
4193.50 127
4193.65 124
4193.80 119
4193.95 114
4194.09 108
4194.24 101
4194.39 94
4194.54 87
4194.69 82
4194.84 77
4194.98 72
4195.13 68
4195.28 63
4195.43 57
4195.58 49
4195.73 41
4195.87 34
4196.02 27
4196.17 23
4196.32 21
4196.47 19
4196.62 18
4196.76 16
4196.91 12
4197.06 6
4197.21 0
4197.36 0
4197.51 0
4197.65 0
4197.80 0
4197.95 0
4198.10 0
4198.25 0
4198.40 1
4198.55 6
4198.69 10
4198.84 15
4198.99 19
4199.14 24
4199.29 29
4199.44 34
4199.58 38
4199.73 43
4199.88 47
4200.03 50
4200.18 52
4200.33 52
4200.48 51
4200.62 48
4200.77 44
4200.92 39
4201.07 33
4201.22 28
4201.37 23
4201.51 20
4201.66 18
4201.81 18
4201.96 20
4202.11 23
4202.26 27
4202.41 31
4202.55 34
4202.70 37
4202.85 39
4203.00 39
4203.15 40
4203.30 41
4203.44 41
4203.59 43
4203.74 45
4203.89 47
4204.04 51
4204.19 55
4204.34 61
4204.48 68
4204.63 76
4204.78 85
4204.93 92
4205.08 98
4205.23 101
4205.38 100
4205.52 98
4205.67 93
4205.82 87
4205.97 82
4206.12 78
4206.27 77
4206.42 76
4206.56 77
4206.71 78
4206.86 79
4207.01 79
4207.16 78
4207.31 75
4207.46 71
4207.60 67
4207.75 63
4207.90 59
4208.05 54
4208.20 51
4208.35 47
4208.50 44
4208.64 42
4208.79 40
4208.94 38
4209.09 37
4209.24 36
4209.39 36
4209.54 36
4209.68 35
4209.83 33
4209.98 30
4210.13 24
4210.28 17
4210.43 8
4210.58 1
4210.73 0
4210.87 0
4211.02 0
4211.17 8
4211.32 19
4211.47 31
4211.62 41
4211.77 49
4211.91 53
4212.06 53
4212.21 51
4212.36 47
4212.51 43
4212.66 40
4212.81 38
4212.96 36
4213.10 35
4213.25 34
4213.40 32
4213.55 31
4213.70 31
4213.85 32
4214.00 35
4214.14 41
4214.29 48
4214.44 56
4214.59 64
4214.74 70
4214.89 74
4215.04 76
4215.19 76
4215.33 75
4215.48 74
4215.63 74
4215.78 75
4215.93 78
4216.08 82
4216.23 86
4216.38 91
4216.52 97
4216.67 102
4216.82 108
4216.97 114
4217.12 119
4217.27 123
4217.42 125
4217.57 124
4217.71 119
4217.86 111
4218.01 101
4218.16 90
4218.31 80
4218.46 73
4218.61 69
4218.76 68
4218.90 70
4219.05 72
4219.20 74
4219.35 75
4219.50 75
4219.65 74
4219.80 72
4219.95 72
4220.10 74
4220.24 78
4220.39 84
4220.54 92
4220.69 100
4220.84 108
4220.99 116
4221.14 123
4221.29 129
4221.43 132
4221.58 133
4221.73 131
4221.88 126
4222.03 119
4222.18 111
4222.33 102
4222.48 94
4222.63 88
4222.77 85
4222.92 84
4223.07 85
4223.22 90
4223.37 97
4223.52 104
4223.67 112
4223.82 119
4223.97 122
4224.11 122
4224.26 118
4224.41 111
4224.56 101
4224.71 90
4224.86 79
4225.01 70
4225.16 63
4225.31 59
4225.45 57
4225.60 57
4225.75 59
4225.90 63
4226.05 66
4226.20 69
4226.35 71
4226.50 71
4226.65 70
4226.79 66
4226.94 61
4227.09 55
4227.24 48
4227.39 42
4227.54 38
4227.69 34
4227.84 32
4227.99 30
4228.13 29
4228.28 28
4228.43 26
4228.58 23
4228.73 19
4228.88 14
4229.03 9
4229.18 4
4229.33 0
4229.48 0
4229.62 0
4229.77 0
4229.92 0
4230.07 0
4230.22 0
4230.37 0
4230.52 2
4230.67 12
4230.82 23
4230.97 34
4231.11 45
4231.26 53
4231.41 59
4231.56 64
4231.71 67
4231.86 69
4232.01 72
4232.16 75
4232.31 80
4232.46 85
4232.60 89
4232.75 93
4232.90 94
4233.05 94
4233.20 93
4233.35 92
4233.50 90
4233.65 89
4233.80 90
4233.95 90
4234.09 92
4234.24 93
4234.39 94
4234.54 94
4234.69 94
4234.84 94
4234.99 92
4235.14 90
4235.29 86
4235.44 82
4235.59 76
4235.73 70
4235.88 63
4236.03 57
4236.18 52
4236.33 48
4236.48 46
4236.63 45
4236.78 46
4236.93 47
4237.08 49
4237.23 53
4237.37 57
4237.52 61
4237.67 67
4237.82 74
4237.97 82
4238.12 90
4238.27 97
4238.42 103
4238.57 108
4238.72 111
4238.87 112
4239.02 111
4239.16 108
4239.31 103
4239.46 98
4239.61 91
4239.76 84
4239.91 78
4240.06 74
4240.21 72
4240.36 71
4240.51 72
4240.66 74
4240.81 75
4240.95 74
4241.10 72
4241.25 68
4241.40 63
4241.55 58
4241.70 54
4241.85 51
4242.00 49
4242.15 47
4242.30 47
4242.45 47
4242.60 47
4242.74 48
4242.89 50
4243.04 53
4243.19 58
4243.34 64
4243.49 70
4243.64 76
4243.79 80
4243.94 81
4244.09 79
4244.24 74
4244.39 66
4244.54 58
4244.68 51
4244.83 45
4244.98 42
4245.13 41
4245.28 42
4245.43 46
4245.58 50
4245.73 55
4245.88 61
4246.03 66
4246.18 70
4246.33 74
4246.48 78
4246.63 81
4246.77 84
4246.92 88
4247.07 92
4247.22 97
4247.37 102
4247.52 105
4247.67 107
4247.82 106
4247.97 102
4248.12 97
4248.27 91
4248.42 85
4248.57 80
4248.72 78
4248.86 78
4249.01 81
4249.16 88
4249.31 97
4249.46 108
4249.61 121
4249.76 134
4249.91 146
4250.06 156
4250.21 165
4250.36 174
4250.51 183
4250.66 194
4250.81 209
4250.96 226
4251.10 248
4251.25 272
4251.40 298
4251.55 324
4251.70 348
4251.85 370
4252.00 388
4252.15 402
4252.30 410
4252.45 414
4252.60 413
4252.75 409
4252.90 402
4253.05 394
4253.20 386
4253.35 379
4253.49 373
4253.64 370
4253.79 368
4253.94 367
4254.09 367
4254.24 367
4254.39 367
4254.54 365
4254.69 362
4254.84 359
4254.99 355
4255.14 351
4255.29 348
4255.44 347
4255.59 346
4255.74 347
4255.89 347
4256.03 347
4256.18 345
4256.33 341
4256.48 335
4256.63 325
4256.78 312
4256.93 296
4257.08 278
4257.23 259
4257.38 240
4257.53 221
4257.68 204
4257.83 190
4257.98 179
4258.13 170
4258.28 165
4258.43 161
4258.58 159
4258.73 156
4258.87 152
4259.02 148
4259.17 142
4259.32 135
4259.47 129
4259.62 125
4259.77 123
4259.92 124
4260.07 128
4260.22 133
4260.37 138
4260.52 144
4260.67 149
4260.82 154
4260.97 158
4261.12 163
4261.27 169
4261.42 175
4261.57 181
4261.72 186
4261.87 189
4262.01 189
4262.16 186
4262.31 180
4262.46 173
4262.61 165
4262.76 159
4262.91 155
4263.06 155
4263.21 158
4263.36 165
4263.51 173
4263.66 182
4263.81 190
4263.96 197
4264.11 202
4264.26 204
4264.41 204
4264.56 202
4264.71 198
4264.86 192
4265.01 184
4265.16 176
4265.31 167
4265.46 159
4265.60 151
4265.75 144
4265.90 139
4266.05 133
4266.20 128
4266.35 122
4266.50 116
4266.65 108
4266.80 100
4266.95 92
4267.10 84
4267.25 79
4267.40 75
4267.55 74
4267.70 75
4267.85 78
4268.00 80
4268.15 82
4268.30 82
4268.45 80
4268.60 77
4268.75 74
4268.90 72
4269.05 73
4269.20 76
4269.35 80
4269.50 86
4269.65 92
4269.79 98
4269.94 103
4270.09 108
4270.24 113
4270.39 118
4270.54 124
4270.69 130
4270.84 135
4270.99 140
4271.14 143
4271.29 146
4271.44 149
4271.59 152
4271.74 155
4271.89 156
4272.04 156
4272.19 155
4272.34 151
4272.49 145
4272.64 139
4272.79 133
4272.94 128
4273.09 124
4273.24 120
4273.39 118
4273.54 117
4273.69 118
4273.84 121
4273.99 126
4274.14 133
4274.29 143
4274.44 155
4274.59 166
4274.74 175
4274.89 181
4275.04 183
4275.19 182
4275.34 179
4275.48 173
4275.63 166
4275.78 160
4275.93 154
4276.08 150
4276.23 148
4276.38 146
4276.53 147
4276.68 149
4276.83 154
4276.98 161
4277.13 168
4277.28 177
4277.43 185
4277.58 191
4277.73 196
4277.88 198
4278.03 199
4278.18 200
4278.33 202
4278.48 206
4278.63 213
4278.78 224
4278.93 238
4279.08 254
4279.23 271
4279.38 288
4279.53 302
4279.68 312
4279.83 318
4279.98 320
4280.13 318
4280.28 314
4280.43 310
4280.58 307
4280.73 306
4280.88 310
4281.03 318
4281.18 330
4281.33 343
4281.48 356
4281.63 368
4281.78 376
4281.93 378
4282.08 376
4282.23 368
4282.38 356
4282.53 341
4282.68 325
4282.83 309
4282.98 295
4283.13 283
4283.28 274
4283.43 268
4283.58 265
4283.73 266
4283.88 270
4284.03 277
4284.18 288
4284.33 300
4284.48 312
4284.63 323
4284.78 331
4284.93 336
4285.08 335
4285.23 331
4285.38 325
4285.53 318
4285.68 311
4285.83 304
4285.98 299
4286.13 293
4286.28 287
4286.43 279
4286.58 268
4286.73 256
4286.88 242
4287.03 228
4287.18 216
4287.33 206
4287.48 200
4287.63 198
4287.78 201
4287.93 207
4288.08 214
4288.23 220
4288.38 224
4288.53 223
4288.68 218
4288.83 208
4288.98 194
4289.13 179
4289.28 164
4289.43 149
4289.58 136
4289.73 125
4289.88 114
4290.03 106
4290.18 98
4290.33 92
4290.48 87
4290.63 82
4290.78 79
4290.93 76
4291.08 74
4291.23 72
4291.38 70
4291.53 70
4291.68 71
4291.83 73
4291.98 76
4292.13 80
4292.28 83
4292.43 85
4292.58 86
4292.73 87
4292.88 88
4293.03 90
4293.18 92
4293.33 94
4293.48 97
4293.63 99
4293.78 99
4293.93 97
4294.08 93
4294.23 88
4294.38 83
4294.53 78
4294.68 76
4294.83 75
4294.98 75
4295.13 77
4295.28 79
4295.43 81
4295.58 84
4295.73 88
4295.88 94
4296.03 102
4296.18 112
4296.33 124
4296.48 137
4296.63 151
4296.78 163
4296.93 174
4297.08 183
4297.23 189
4297.38 191
4297.53 190
4297.68 187
4297.83 181
4297.98 174
4298.13 167
4298.28 159
4298.43 151
4298.58 143
4298.73 134
4298.88 126
4299.03 117
4299.18 110
4299.33 106
4299.48 105
4299.63 107
4299.78 114
4299.93 123
4300.09 133
4300.24 142
4300.39 148
4300.54 151
4300.69 150
4300.84 147
4300.99 142
4301.14 138
4301.29 135
4301.44 135
4301.59 138
4301.74 143
4301.89 151
4302.04 161
4302.19 173
4302.34 186
4302.49 200
4302.64 216
4302.79 233
4302.94 253
4303.09 274
4303.24 295
4303.39 316
4303.54 335
4303.69 351
4303.84 364
4303.99 373
4304.14 381
4304.29 388
4304.44 397
4304.59 406
4304.74 415
4304.89 423
4305.04 429
4305.19 433
4305.34 437
4305.49 440
4305.64 445
4305.80 451
4305.95 460
4306.10 470
4306.25 479
4306.40 485
4306.55 487
4306.70 484
4306.85 479
4307.00 472
4307.15 466
4307.30 464
4307.45 465
4307.60 470
4307.75 478
4307.90 488
4308.05 497
4308.20 506
4308.35 512
4308.50 517
4308.65 521
4308.80 523
4308.95 525
4309.10 525
4309.25 524
4309.40 519
4309.55 512
4309.70 501
4309.85 489
4310.01 476
4310.16 464
4310.31 454
4310.46 449
4310.61 447
4310.76 449
4310.91 454
4311.06 461
4311.21 467
4311.36 472
4311.51 474
4311.66 473
4311.81 469
4311.96 462
4312.11 454
4312.26 445
4312.41 438
4312.56 432
4312.71 430
4312.86 430
4313.01 431
4313.16 430
4313.31 427
4313.46 421
4313.62 410
4313.77 398
4313.92 386
4314.07 377
4314.22 375
4314.37 378
4314.52 386
4314.67 397
4314.82 408
4314.97 416
4315.12 420
4315.27 420
4315.42 417
4315.57 414
4315.72 413
4315.87 415
4316.02 422
4316.17 434
4316.32 451
4316.47 473
4316.62 501
4316.78 536
4316.93 579
4317.08 631
4317.23 695
4317.38 769
4317.53 855
4317.68 951
4317.83 1056
4317.98 1167
4318.13 1282
4318.28 1402
4318.43 1527
4318.58 1658
4318.73 1799
4318.88 1952
4319.03 2119
4319.18 2303
4319.33 2501
4319.49 2713
4319.64 2935
4319.79 3164
4319.94 3395
4320.09 3627
4320.24 3857
4320.39 4085
4320.54 4311
4320.69 4536
4320.84 4762
4320.99 4989
4321.14 5219
4321.29 5449
4321.44 5679
4321.59 5905
4321.74 6126
4321.89 6337
4322.04 6535
4322.20 6720
4322.35 6889
4322.50 7045
4322.65 7189
4322.80 7323
4322.95 7447
4323.10 7565
4323.25 7674
4323.40 7771
4323.55 7854
4323.70 7918
4323.85 7959
4324.00 7977
4324.15 7970
4324.30 7942
4324.45 7895
4324.61 7832
4324.76 7757
4324.91 7671
4325.06 7576
4325.21 7471
4325.36 7357
4325.51 7233
4325.66 7100
4325.81 6959
4325.96 6810
4326.11 6655
4326.26 6497
4326.41 6336
4326.56 6175
4326.71 6016
4326.87 5856
4327.02 5693
4327.17 5527
4327.32 5354
4327.47 5172
4327.62 4984
4327.77 4791
4327.92 4600
4328.07 4414
4328.22 4237
4328.37 4071
4328.52 3915
4328.67 3768
4328.82 3627
4328.98 3488
4329.13 3351
4329.28 3214
4329.43 3078
4329.58 2944
4329.73 2814
4329.88 2687
4330.03 2565
4330.18 2449
4330.33 2338
4330.48 2234
4330.63 2137
4330.78 2049
4330.93 1970
4331.09 1899
4331.24 1836
4331.39 1778
4331.54 1724
4331.69 1670
4331.84 1616
4331.99 1561
4332.14 1504
4332.29 1446
4332.44 1389
4332.59 1336
4332.74 1287
4332.90 1244
4333.05 1207
4333.20 1176
4333.35 1148
4333.50 1124
4333.65 1102
4333.80 1083
4333.95 1066
4334.10 1053
4334.25 1041
4334.40 1031
4334.55 1022
4334.70 1014
4334.86 1007
4335.01 1002
4335.16 1000
4335.31 1001
4335.46 1006
4335.61 1015
4335.76 1026
4335.91 1040
4336.06 1055
4336.21 1070
4336.36 1085
4336.51 1099
4336.67 1112
4336.82 1124
4336.97 1134
4337.12 1144
4337.27 1154
4337.42 1166
4337.57 1182
4337.72 1201
4337.87 1225
4338.02 1252
4338.17 1280
4338.33 1308
4338.48 1336
4338.63 1362
4338.78 1385
4338.93 1407
4339.08 1424
4339.23 1437
4339.38 1445
4339.53 1445
4339.68 1439
4339.83 1427
4339.99 1411
4340.14 1393
4340.29 1375
4340.44 1357
4340.59 1339
4340.74 1321
4340.89 1301
4341.04 1280
4341.19 1259
4341.34 1238
4341.49 1217
4341.65 1199
4341.80 1182
4341.95 1166
4342.10 1149
4342.25 1131
4342.40 1109
4342.55 1084
4342.70 1055
4342.85 1022
4343.00 987
4343.15 950
4343.31 913
4343.46 875
4343.61 838
4343.76 801
4343.91 767
4344.06 735
4344.21 706
4344.36 680
4344.51 657
4344.66 637
4344.82 621
4344.97 605
4345.12 590
4345.27 574
4345.42 557
4345.57 538
4345.72 518
4345.87 499
4346.02 481
4346.17 465
4346.33 453
4346.48 444
4346.63 440
4346.78 439
4346.93 440
4347.08 442
4347.23 444
4347.38 445
4347.53 442
4347.69 436
4347.84 426
4347.99 413
4348.14 399
4348.29 384
4348.44 370
4348.59 357
4348.74 346
4348.89 336
4349.04 327
4349.20 319
4349.35 310
4349.50 300
4349.65 290
4349.80 278
4349.95 266
4350.10 254
4350.25 243
4350.40 235
4350.56 229
4350.71 228
4350.86 232
4351.01 240
4351.16 250
4351.31 263
4351.46 275
4351.61 286
4351.76 295
4351.92 303
4352.07 310
4352.22 317
4352.37 326
4352.52 337
4352.67 349
4352.82 364
4352.97 380
4353.12 395
4353.28 410
4353.43 423
4353.58 434
4353.73 444
4353.88 454
4354.03 463
4354.18 474
4354.33 485
4354.48 497
4354.64 509
4354.79 518
4354.94 525
4355.09 528
4355.24 525
4355.39 519
4355.54 509
4355.69 498
4355.85 486
4356.00 475
4356.15 467
4356.30 462
4356.45 460
4356.60 460
4356.75 462
4356.90 464
4357.06 464
4357.21 462
4357.36 455
4357.51 446
4357.66 433
4357.81 420
4357.96 407
4358.11 396
4358.26 387
4358.42 380
4358.57 375
4358.72 371
4358.87 368
4359.02 364
4359.17 361
4359.32 358
4359.47 355
4359.63 353
4359.78 350
4359.93 345
4360.08 338
4360.23 327
4360.38 313
4360.53 296
4360.68 277
4360.84 259
4360.99 243
4361.14 232
4361.29 225
4361.44 224
4361.59 227
4361.74 233
4361.90 240
4362.05 247
4362.20 252
4362.35 256
4362.50 258
4362.65 257
4362.80 255
4362.95 250
4363.11 242
4363.26 232
4363.41 219
4363.56 205
4363.71 191
4363.86 178
4364.01 167
4364.16 158
4364.32 150
4364.47 143
4364.62 135
4364.77 127
4364.92 118
4365.07 110
4365.22 104
4365.38 104
4365.53 108
4365.68 118
4365.83 131
4365.98 145
4366.13 157
4366.28 166
4366.44 171
4366.59 171
4366.74 169
4366.89 165
4367.04 161
4367.19 159
4367.34 157
4367.49 155
4367.65 152
4367.80 147
4367.95 139
4368.10 129
4368.25 118
4368.40 107
4368.55 98
4368.71 92
4368.86 90
4369.01 91
4369.16 94
4369.31 98
4369.46 101
4369.61 103
4369.77 102
4369.92 99
4370.07 94
4370.22 89
4370.37 84
4370.52 81
4370.67 80
4370.83 81
4370.98 84
4371.13 89
4371.28 95
4371.43 100
4371.58 105
4371.73 107
4371.89 108
4372.04 108
4372.19 108
4372.34 109
4372.49 111
4372.64 115
4372.80 120
4372.95 126
4373.10 131
4373.25 136
4373.40 139
4373.55 141
4373.70 142
4373.86 142
4374.01 141
4374.16 138
4374.31 133
4374.46 126
4374.61 116
4374.76 106
4374.92 95
4375.07 86
4375.22 80
4375.37 76
4375.52 73
4375.67 72
4375.83 71
4375.98 69
4376.13 66
4376.28 61
4376.43 55
4376.58 50
4376.73 44
4376.89 40
4377.04 38
4377.19 37
4377.34 38
4377.49 40
4377.64 42
4377.80 44
4377.95 47
4378.10 49
4378.25 51
4378.40 54
4378.55 57
4378.71 61
4378.86 65
4379.01 70
4379.16 75
4379.31 79
4379.46 82
4379.61 84
4379.77 85
4379.92 84
4380.07 81
4380.22 77
4380.37 71
4380.52 67
4380.68 63
4380.83 61
4380.98 62
4381.13 64
4381.28 67
4381.43 70
4381.59 72
4381.74 73
4381.89 72
4382.04 69
4382.19 65
4382.34 60
4382.50 54
4382.65 50
4382.80 47
4382.95 46
4383.10 48
4383.25 51
4383.41 56
4383.56 62
4383.71 68
4383.86 74
4384.01 80
4384.16 85
4384.32 88
4384.47 90
4384.62 89
4384.77 88
4384.92 84
4385.07 80
4385.23 76
4385.38 71
4385.53 66
4385.68 62
4385.83 56
4385.98 51
4386.14 46
4386.29 42
4386.44 38
4386.59 36
4386.74 37
4386.89 38
4387.05 41
4387.20 43
4387.35 45
4387.50 45
4387.65 45
4387.81 43
4387.96 40
4388.11 36
4388.26 33
4388.41 30
4388.56 28
4388.72 27
4388.87 26
4389.02 27
4389.17 27
4389.32 28
4389.47 29
4389.63 28
4389.78 28
4389.93 27
4390.08 26
4390.23 29
4390.39 34
4390.54 42
4390.69 54
4390.84 68
4390.99 82
4391.14 96
4391.30 107
4391.45 115
4391.60 121
4391.75 123
4391.90 123
4392.06 121
4392.21 117
4392.36 113
4392.51 108
4392.66 105
4392.81 102
4392.97 102
4393.12 103
4393.27 105
4393.42 108
4393.57 110
4393.73 110
4393.88 107
4394.03 101
4394.18 93
4394.33 84
4394.48 73
4394.64 63
4394.79 53
4394.94 45
4395.09 38
4395.24 31
4395.40 25
4395.55 21
4395.70 17
4395.85 15
4396.00 14
4396.16 15
4396.31 17
4396.46 20
4396.61 25
4396.76 31
4396.91 37
4397.07 43
4397.22 49
4397.37 54
4397.52 57
4397.67 59
4397.83 58
4397.98 57
4398.13 54
4398.28 51
4398.43 48
4398.59 46
4398.74 43
4398.89 39
4399.04 35
4399.19 28
4399.35 21
4399.50 11
4399.65 2
4399.80 0
4399.95 0
4400.11 0
4400.26 0
4400.41 0
4400.56 0
4400.71 0
4400.86 0
4401.02 9
4401.17 22
4401.32 35
4401.47 46
4401.62 55
4401.78 61
4401.93 64
4402.08 64
4402.23 61
4402.38 56
4402.54 49
4402.69 41
4402.84 34
4402.99 27
4403.14 23
4403.30 22
4403.45 24
4403.60 29
4403.75 35
4403.90 41
4404.06 45
4404.21 46
4404.36 43
4404.51 39
4404.67 35
4404.82 32
4404.97 33
4405.12 39
4405.27 48
4405.43 61
4405.58 74
4405.73 87
4405.88 97
4406.03 104
4406.19 106
4406.34 105
4406.49 100
4406.64 93
4406.79 84
4406.95 74
4407.10 63
4407.25 52
4407.40 41
4407.55 31
4407.71 23
4407.86 16
4408.01 13
4408.16 12
4408.31 14
4408.47 18
4408.62 25
4408.77 32
4408.92 39
4409.08 46
4409.23 51
4409.38 55
4409.53 57
4409.68 58
4409.84 58
4409.99 57
4410.14 55
4410.29 53
4410.44 53
4410.60 55
4410.75 59
4410.90 66
4411.05 75
4411.21 86
4411.36 96
4411.51 105
4411.66 109
4411.81 109
4411.97 104
4412.12 95
4412.27 81
4412.42 66
4412.57 49
4412.73 34
4412.88 20
4413.03 8
4413.18 0
4413.34 0
4413.49 0
4413.64 0
4413.79 0
4413.94 7
4414.10 15
4414.25 23
4414.40 31
4414.55 37
4414.71 40
4414.86 41
4415.01 39
4415.16 35
4415.31 29
4415.47 23
4415.62 18
4415.77 14
4415.92 12
4416.08 13
4416.23 16
4416.38 21
4416.53 26
4416.68 31
4416.84 35
4416.99 38
4417.14 39
4417.29 39
4417.45 37
4417.60 36
4417.75 35
4417.90 34
4418.05 34
4418.21 34
4418.36 36
4418.51 38
4418.66 41
4418.82 45
4418.97 50
4419.12 56
4419.27 64
4419.42 71
4419.58 78
4419.73 84
4419.88 89
4420.03 91
4420.19 91
4420.34 89
4420.49 87
4420.64 86
4420.80 86
4420.95 87
4421.10 91
4421.25 96
4421.40 102
4421.56 107
4421.71 112
4421.86 115
4422.01 117
4422.17 117
4422.32 116
4422.47 114
4422.62 111
4422.78 108
4422.93 103
4423.08 98
4423.23 91
4423.39 83
4423.54 75
4423.69 66
4423.84 58
4423.99 52
4424.15 46
4424.30 42
4424.45 38
4424.60 35
4424.76 32
4424.91 30
4425.06 27
4425.21 24
4425.37 21
4425.52 19
4425.67 17
4425.82 16
4425.98 16
4426.13 16
4426.28 17
4426.43 19
4426.59 20
4426.74 20
4426.89 21
4427.04 22
4427.20 23
4427.35 25
4427.50 27
4427.65 28
4427.81 28
4427.96 26
4428.11 24
4428.26 21
4428.41 20
4428.57 21
4428.72 26
4428.87 33
4429.02 42
4429.18 51
4429.33 60
4429.48 66
4429.63 70
4429.79 73
4429.94 74
4430.09 74
4430.24 75
4430.40 75
4430.55 74
4430.70 72
4430.85 69
4431.01 65
4431.16 60
4431.31 54
4431.46 48
4431.62 40
4431.77 32
4431.92 24
4432.07 16
4432.23 8
4432.38 2
4432.53 0
4432.68 0
4432.84 0
4432.99 0
4433.14 5
4433.29 13
4433.45 21
4433.60 29
4433.75 35
4433.90 39
4434.06 41
4434.21 40
4434.36 39
4434.51 38
4434.67 38
4434.82 38
4434.97 40
4435.12 42
4435.28 44
4435.43 46
4435.58 49
4435.74 51
4435.89 53
4436.04 55
4436.19 56
4436.35 55
4436.50 52
4436.65 48
4436.80 43
4436.96 37
4437.11 33
4437.26 31
4437.41 32
4437.57 34
4437.72 38
4437.87 40
4438.02 41
4438.18 39
4438.33 33
4438.48 25
4438.63 16
4438.79 8
4438.94 1
4439.09 0
4439.25 0
4439.40 0
4439.55 0
4439.70 0
4439.86 1
4440.01 2
4440.16 2
4440.31 2
4440.47 1
4440.62 0
4440.77 0
4440.92 3
4441.08 8
4441.23 16
4441.38 25
4441.53 35
4441.69 43
4441.84 49
4441.99 53
4442.15 53
4442.30 51
4442.45 48
4442.60 42
4442.76 37
4442.91 30
4443.06 24
4443.21 17
4443.37 10
4443.52 5
4443.67 1
4443.83 1
4443.98 2
4444.13 7
4444.28 13
4444.44 21
4444.59 29
4444.74 38
4444.89 47
4445.05 56
4445.20 65
4445.35 74
4445.51 82
4445.66 86
4445.81 87
4445.96 84
4446.12 78
4446.27 68
4446.42 58
4446.57 48
4446.73 39
4446.88 33
4447.03 30
4447.19 29
4447.34 29
4447.49 29
4447.64 28
4447.80 26
4447.95 23
4448.10 19
4448.26 16
4448.41 14
4448.56 13
4448.71 15
4448.87 18
4449.02 22
4449.17 26
4449.32 30
4449.48 32
4449.63 33
4449.78 33
4449.94 34
4450.09 35
4450.24 37
4450.39 40
4450.55 45
4450.70 50
4450.85 56
4451.01 61
4451.16 66
4451.31 70
4451.46 72
4451.62 73
4451.77 72
4451.92 71
4452.08 70
4452.23 70
4452.38 71
4452.53 76
4452.69 83
4452.84 93
4452.99 103
4453.15 114
4453.30 122
4453.45 126
4453.60 126
4453.76 123
4453.91 118
4454.06 113
4454.22 110
4454.37 111
4454.52 116
4454.67 125
4454.83 136
4454.98 148
4455.13 160
4455.29 171
4455.44 179
4455.59 184
4455.74 186
4455.90 184
4456.05 179
4456.20 170
4456.36 158
4456.51 145
4456.66 132
4456.82 119
4456.97 107
4457.12 98
4457.27 92
4457.43 89
4457.58 89
4457.73 93
4457.89 99
4458.04 107
4458.19 116
4458.34 125
4458.50 134
4458.65 141
4458.80 147
4458.96 150
4459.11 151
4459.26 150
4459.42 148
4459.57 146
4459.72 145
4459.87 146
4460.03 151
4460.18 158
4460.33 167
4460.49 177
4460.64 186
4460.79 192
4460.95 195
4461.10 195
4461.25 193
4461.40 189
4461.56 184
4461.71 179
4461.86 173
4462.02 166
4462.17 158
4462.32 149
4462.48 140
4462.63 131
4462.78 124
4462.93 119
4463.09 117
4463.24 116
4463.39 117
4463.55 119
4463.70 121
4463.85 123
4464.01 125
4464.16 127
4464.31 129
4464.47 131
4464.62 132
4464.77 132
4464.92 130
4465.08 126
4465.23 119
4465.38 110
4465.54 100
4465.69 88
4465.84 76
4466.00 66
4466.15 59
4466.30 53
4466.46 51
4466.61 52
4466.76 55
4466.91 59
4467.07 63
4467.22 66
4467.37 68
4467.53 69
4467.68 69
4467.83 68
4467.99 67
4468.14 66
4468.29 67
4468.45 68
4468.60 69
4468.75 71
4468.91 73
4469.06 76
4469.21 80
4469.36 83
4469.52 87
4469.67 91
4469.82 95
4469.98 99
4470.13 102
4470.28 103
4470.44 103
4470.59 101
4470.74 96
4470.90 89
4471.05 80
4471.20 70
4471.36 60
4471.51 51
4471.66 43
4471.82 39
4471.97 36
4472.12 36
4472.28 37
4472.43 40
4472.58 43
4472.73 49
4472.89 55
4473.04 64
4473.19 75
4473.35 87
4473.50 100
4473.65 112
4473.81 122
4473.96 128
4474.11 130
4474.27 128
4474.42 123
4474.57 116
4474.73 109
4474.88 103
4475.03 100
4475.19 98
4475.34 98
4475.49 97
4475.65 95
4475.80 91
4475.95 85
4476.11 80
4476.26 75
4476.41 72
4476.57 71
4476.72 73
4476.87 77
4477.03 81
4477.18 86
4477.33 90
4477.49 92
4477.64 92
4477.79 90
4477.95 86
4478.10 81
4478.25 77
4478.41 73
4478.56 70
4478.71 69
4478.87 68
4479.02 69
4479.17 69
4479.33 69
4479.48 68
4479.63 67
4479.79 65
4479.94 63
4480.09 62
4480.25 61
4480.40 61
4480.55 61
4480.71 61
4480.86 62
4481.01 63
4481.17 65
4481.32 68
4481.47 71
4481.63 75
4481.78 80
4481.93 84
4482.09 88
4482.24 92
4482.39 98
4482.55 104
4482.70 112
4482.85 120
4483.01 129
4483.16 137
4483.31 144
4483.47 148
4483.62 150
4483.77 150
4483.93 149
4484.08 149
4484.23 148
4484.39 147
4484.54 147
4484.69 147
4484.85 148
4485.00 148
4485.15 149
4485.31 148
4485.46 147
4485.61 144
4485.77 140
4485.92 134
4486.07 129
4486.23 124
4486.38 121
4486.53 121
4486.69 123
4486.84 127
4486.99 133
4487.15 140
4487.30 146
4487.46 151
4487.61 155
4487.76 157
4487.92 159
4488.07 160
4488.22 160
4488.38 158
4488.53 153
4488.68 147
4488.84 138
4488.99 127
4489.14 116
4489.30 104
4489.45 94
4489.60 84
4489.76 75
4489.91 66
4490.06 57
4490.22 48
4490.37 39
4490.52 31
4490.68 24
4490.83 19
4490.99 16
4491.14 15
4491.29 16
4491.45 20
4491.60 24
4491.75 31
4491.91 38
4492.06 46
4492.21 54
4492.37 62
4492.52 68
4492.67 72
4492.83 73
4492.98 70
4493.14 64
4493.29 56
4493.44 46
4493.60 35
4493.75 25
4493.90 16
4494.06 8
4494.21 1
4494.36 0
4494.52 0
4494.67 0
4494.82 0
4494.98 0
4495.13 0
4495.29 0
4495.44 0
4495.59 2
4495.75 5
4495.90 8
4496.05 12
4496.21 17
4496.36 23
4496.51 29
4496.67 33
4496.82 35
4496.97 36
4497.13 36
4497.28 36
4497.44 36
4497.59 38
4497.74 41
4497.90 46
4498.05 51
4498.20 57
4498.36 63
4498.51 70
4498.66 76
4498.82 84
4498.97 92
4499.13 101
4499.28 109
4499.43 115
4499.59 118
4499.74 117
4499.89 112
4500.05 104
4500.20 93
4500.36 81
4500.51 69
4500.66 60
4500.82 55
4500.97 52
4501.12 52
4501.28 55
4501.43 60
4501.58 64
4501.74 68
4501.89 71
4502.05 73
4502.20 74
4502.35 75
4502.51 77
4502.66 81
4502.81 87
4502.97 94
4503.12 101
4503.28 107
4503.43 112
4503.58 114
4503.74 115
4503.89 114
4504.04 112
4504.20 111
4504.35 112
4504.51 115
4504.66 119
4504.81 125
4504.97 131
4505.12 138
4505.27 146
4505.43 153
4505.58 159
4505.74 164
4505.89 168
4506.04 171
4506.20 172
4506.35 173
4506.50 172
4506.66 171
4506.81 170
4506.97 168
4507.12 166
4507.27 161
4507.43 155
4507.58 147
4507.74 137
4507.89 126
4508.04 115
4508.20 106
4508.35 99
4508.50 94
4508.66 92
4508.81 92
4508.97 93
4509.12 94
4509.27 94
4509.43 93
4509.58 89
4509.73 84
4509.89 77
4510.04 69
4510.20 60
4510.35 51
4510.50 44
4510.66 39
4510.81 37
4510.97 38
4511.12 40
4511.27 44
4511.43 48
4511.58 51
4511.73 54
4511.89 56
4512.04 58
4512.20 60
4512.35 64
4512.50 69
4512.66 77
4512.81 85
4512.97 94
4513.12 101
4513.27 107
4513.43 110
4513.58 110
4513.74 109
4513.89 107
4514.04 104
4514.20 102
4514.35 101
4514.51 100
4514.66 100
4514.81 99
4514.97 99
4515.12 99
4515.27 99
4515.43 98
4515.58 98
4515.74 97
4515.89 95
4516.04 92
4516.20 88
4516.35 84
4516.51 80
4516.66 76
4516.81 73
4516.97 71
4517.12 70
4517.28 69
4517.43 69
4517.58 69
4517.74 68
4517.89 66
4518.05 64
4518.20 60
4518.35 56
4518.51 52
4518.66 47
4518.82 43
4518.97 40
4519.12 37
4519.28 36
4519.43 36
4519.59 37
4519.74 39
4519.89 42
4520.05 46
4520.20 49
4520.36 52
4520.51 53
4520.66 52
4520.82 48
4520.97 42
4521.13 33
4521.28 21
4521.43 9
4521.59 0
4521.74 0
4521.90 0
4522.05 0
4522.20 0
4522.36 0
4522.51 1
4522.67 16
4522.82 31
4522.98 45
4523.13 58
4523.28 70
4523.44 79
4523.59 87
4523.75 96
4523.90 106
4524.05 119
4524.21 133
4524.36 150
4524.52 167
4524.67 185
4524.82 203
4524.98 218
4525.13 232
4525.29 245
4525.44 255
4525.59 264
4525.75 271
4525.90 278
4526.06 284
4526.21 290
4526.37 297
4526.52 307
4526.67 319
4526.83 335
4526.98 353
4527.14 374
4527.29 396
4527.44 416
4527.60 433
4527.75 447
4527.91 457
4528.06 465
4528.21 471
4528.37 477
4528.52 484
4528.68 491
4528.83 500
4528.99 509
4529.14 517
4529.29 524
4529.45 529
4529.60 534
4529.76 536
4529.91 537
4530.06 537
4530.22 534
4530.37 530
4530.53 525
4530.68 519
4530.84 513
4530.99 505
4531.14 497
4531.30 488
4531.45 479
4531.61 471
4531.76 465
4531.92 463
4532.07 463
4532.22 467
4532.38 472
4532.53 478
4532.69 483
4532.84 484
4533.00 483
4533.15 478
4533.30 471
4533.46 462
4533.61 452
4533.77 441
4533.92 428
4534.07 414
4534.23 398
4534.38 381
4534.54 364
4534.69 348
4534.85 335
4535.00 324
4535.15 316
4535.31 309
4535.46 304
4535.62 299
4535.77 295
4535.93 292
4536.08 290
4536.23 291
4536.39 293
4536.54 297
4536.70 301
4536.85 304
4537.01 306
4537.16 305
4537.31 303
4537.47 300
4537.62 296
4537.78 293
4537.93 288
4538.09 283
4538.24 275
4538.40 266
4538.55 257
4538.70 246
4538.86 238
4539.01 231
4539.17 227
4539.32 226
4539.48 226
4539.63 226
4539.78 225
4539.94 224
4540.09 222
4540.25 220
4540.40 221
4540.56 224
4540.71 231
4540.86 240
4541.02 249
4541.17 258
4541.33 264
4541.48 266
4541.64 264
4541.79 260
4541.95 254
4542.10 248
4542.25 242
4542.41 238
4542.56 235
4542.72 234
4542.87 233
4543.03 232
4543.18 232
4543.34 231
4543.49 229
4543.64 227
4543.80 225
4543.95 223
4544.11 221
4544.26 221
4544.42 223
4544.57 226
4544.72 231
4544.88 239
4545.03 248
4545.19 260
4545.34 272
4545.50 285
4545.65 297
4545.81 308
4545.96 317
4546.11 326
4546.27 335
4546.42 347
4546.58 363
4546.73 383
4546.89 409
4547.04 439
4547.20 472
4547.35 504
4547.51 535
4547.66 564
4547.81 592
4547.97 620
4548.12 651
4548.28 686
4548.43 726
4548.59 772
4548.74 821
4548.90 873
4549.05 925
4549.20 976
4549.36 1027
4549.51 1079
4549.67 1134
4549.82 1194
4549.98 1260
4550.13 1332
4550.29 1406
4550.44 1480
4550.60 1549
4550.75 1611
4550.90 1662
4551.06 1703
4551.21 1735
4551.37 1760
4551.52 1777
4551.68 1787
4551.83 1790
4551.99 1784
4552.14 1772
4552.30 1753
4552.45 1730
4552.60 1707
4552.76 1685
4552.91 1668
4553.07 1655
4553.22 1645
4553.38 1636
4553.53 1626
4553.69 1614
4553.84 1597
4554.00 1577
4554.15 1553
4554.31 1527
4554.46 1500
4554.61 1472
4554.77 1443
4554.92 1415
4555.08 1387
4555.23 1360
4555.39 1333
4555.54 1305
4555.70 1276
4555.85 1245
4556.01 1210
4556.16 1171
4556.32 1129
4556.47 1084
4556.62 1038
4556.78 992
4556.93 947
4557.09 905
4557.24 866
4557.40 828
4557.55 794
4557.71 762
4557.86 734
4558.02 710
4558.17 689
4558.33 669
4558.48 650
4558.64 630
4558.79 606
4558.94 579
4559.10 549
4559.25 517
4559.41 486
4559.56 456
4559.72 431
4559.87 409
4560.03 391
4560.18 376
4560.34 363
4560.49 351
4560.65 341
4560.80 333
4560.96 327
4561.11 323
4561.27 322
4561.42 323
4561.57 322
4561.73 320
4561.88 315
4562.04 308
4562.19 297
4562.35 286
4562.50 274
4562.66 264
4562.81 258
4562.97 254
4563.12 255
4563.28 259
4563.43 266
4563.59 275
4563.74 286
4563.90 296
4564.05 306
4564.21 315
4564.36 320
4564.51 323
4564.67 323
4564.82 322
4564.98 320
4565.13 318
4565.29 317
4565.44 316
4565.60 316
4565.75 314
4565.91 311
4566.06 305
4566.22 298
4566.37 290
4566.53 284
4566.68 280
4566.84 281
4566.99 288
4567.15 300
4567.30 316
4567.46 333
4567.61 351
4567.77 366
4567.92 378
4568.08 387
4568.23 392
4568.39 395
4568.54 395
4568.69 393
4568.85 388
4569.00 381
4569.16 373
4569.31 363
4569.47 354
4569.62 347
4569.78 344
4569.93 346
4570.09 353
4570.24 365
4570.40 379
4570.55 393
4570.71 404
4570.86 410
4571.02 410
4571.17 404
4571.33 391
4571.48 375
4571.64 356
4571.79 336
4571.95 315
4572.10 296
4572.26 277
4572.41 259
4572.57 243
4572.72 229
4572.88 218
4573.03 211
4573.19 206
4573.34 203
4573.50 200
4573.65 195
4573.81 188
4573.96 178
4574.12 166
4574.27 152
4574.43 137
4574.58 122
4574.74 106
4574.89 91
4575.05 78
4575.20 65
4575.36 55
4575.51 46
4575.67 39
4575.82 34
4575.98 31
4576.13 28
4576.29 25
4576.44 22
4576.60 18
4576.75 14
4576.91 9
4577.06 4
4577.22 0
4577.37 0
4577.53 0
4577.68 0
4577.84 0
4577.99 0
4578.15 0
4578.30 0
4578.46 1
4578.61 4
4578.77 6
4578.92 8
4579.08 9
4579.23 12
4579.39 15
4579.54 21
4579.70 28
4579.85 38
4580.01 49
4580.16 62
4580.32 76
4580.47 91
4580.63 105
4580.78 120
4580.94 133
4581.09 145
4581.25 154
4581.40 162
4581.56 167
4581.71 169
4581.87 170
4582.02 170
4582.18 170
4582.33 173
4582.49 177
4582.64 183
4582.80 191
4582.95 199
4583.11 205
4583.26 210
4583.42 212
4583.57 213
4583.73 211
4583.88 208
4584.04 204
4584.19 200
4584.35 194
4584.50 189
4584.66 184
4584.81 180
4584.97 177
4585.12 176
4585.28 175
4585.43 174
4585.59 172
4585.74 169
4585.90 165
4586.05 160
4586.21 154
4586.36 148
4586.52 142
4586.67 136
4586.83 130
4586.99 125
4587.14 120
4587.30 117
4587.45 114
4587.61 113
4587.76 114
4587.92 115
4588.07 117
4588.23 119
4588.38 120
4588.54 122
4588.69 123
4588.85 125
4589.00 128
4589.16 130
4589.31 133
4589.47 136
4589.62 139
4589.78 141
4589.93 142
4590.09 143
4590.24 143
4590.40 142
4590.55 141
4590.71 140
4590.86 140
4591.02 141
4591.18 144
4591.33 148
4591.49 153
4591.64 158
4591.80 161
4591.95 162
4592.11 161
4592.26 158
4592.42 155
4592.57 152
4592.73 148
4592.88 145
4593.04 142
4593.19 138
4593.35 133
4593.50 126
4593.66 120
4593.81 115
4593.97 111
4594.13 108
4594.28 106
4594.44 103
4594.59 99
4594.75 94
4594.90 88
4595.06 83
4595.21 79
4595.37 76
4595.52 75
4595.68 75
4595.83 74
4595.99 73
4596.14 69
4596.30 65
4596.45 60
4596.61 55
4596.77 50
4596.92 47
4597.08 46
4597.23 46
4597.39 48
4597.54 52
4597.70 57
4597.85 62
4598.01 69
4598.16 75
4598.32 80
4598.47 84
4598.63 87
4598.78 88
4598.94 87
4599.10 85
4599.25 83
4599.41 81
4599.56 79
4599.72 79
4599.87 82
4600.03 86
4600.18 92
4600.34 98
4600.49 103
4600.65 106
4600.80 108
4600.96 109
4601.12 108
4601.27 108
4601.43 108
4601.58 109
4601.74 111
4601.89 114
4602.05 116
4602.20 118
4602.36 120
4602.51 121
4602.67 122
4602.82 124
4602.98 126
4603.14 128
4603.29 132
4603.45 135
4603.60 139
4603.76 142
4603.91 143
4604.07 143
4604.22 141
4604.38 138
4604.53 135
4604.69 133
4604.85 131
4605.00 129
4605.16 128
4605.31 125
4605.47 121
4605.62 115
4605.78 106
4605.93 97
4606.09 87
4606.24 78
4606.40 70
4606.56 64
4606.71 58
4606.87 53
4607.02 47
4607.18 41
4607.33 34
4607.49 28
4607.64 24
4607.80 22
4607.96 24
4608.11 29
4608.27 36
4608.42 44
4608.58 52
4608.73 57
4608.89 58
4609.04 56
4609.20 50
4609.36 43
4609.51 34
4609.67 27
4609.82 21
4609.98 18
4610.13 17
4610.29 18
4610.44 20
4610.60 23
4610.75 26
4610.91 29
4611.07 32
4611.22 35
4611.38 38
4611.53 41
4611.69 44
4611.84 48
4612.00 52
4612.16 57
4612.31 63
4612.47 71
4612.62 81
4612.78 92
4612.93 103
4613.09 113
4613.24 121
4613.40 125
4613.56 125
4613.71 122
4613.87 117
4614.02 111
4614.18 107
4614.33 105
4614.49 105
4614.64 107
4614.80 110
4614.96 112
4615.11 112
4615.27 109
4615.42 104
4615.58 97
4615.73 90
4615.89 84
4616.05 80
4616.20 78
4616.36 79
4616.51 81
4616.67 83
4616.82 84
4616.98 84
4617.14 82
4617.29 80
4617.45 77
4617.60 74
4617.76 71
4617.91 69
4618.07 67
4618.22 64
4618.38 60
4618.54 54
4618.69 46
4618.85 38
4619.00 30
4619.16 23
4619.31 17
4619.47 13
4619.63 10
4619.78 8
4619.94 6
4620.09 4
4620.25 0
4620.40 0
4620.56 0
4620.72 0
4620.87 0
4621.03 0
4621.18 0
4621.34 0
4621.49 6
4621.65 17
4621.81 30
4621.96 42
4622.12 54
4622.27 65
4622.43 75
4622.59 83
4622.74 91
4622.90 97
4623.05 100
4623.21 103
4623.36 103
4623.52 104
4623.68 104
4623.83 105
4623.99 108
4624.14 112
4624.30 116
4624.45 119
4624.61 121
4624.77 121
4624.92 120
4625.08 120
4625.23 119
4625.39 121
4625.55 125
4625.70 132
4625.86 140
4626.01 148
4626.17 157
4626.32 164
4626.48 169
4626.64 173
4626.79 175
4626.95 176
4627.10 177
4627.26 178
4627.41 180
4627.57 183
4627.73 187
4627.88 193
4628.04 200
4628.19 207
4628.35 215
4628.51 223
4628.66 233
4628.82 245
4628.97 259
4629.13 275
4629.29 293
4629.44 311
4629.60 327
4629.75 341
4629.91 350
4630.06 356
4630.22 358
4630.38 359
4630.53 359
4630.69 358
4630.84 358
4631.00 358
4631.16 359
4631.31 360
4631.47 362
4631.62 367
4631.78 373
4631.94 383
4632.09 395
4632.25 408
4632.40 421
4632.56 432
4632.72 439
4632.87 443
4633.03 443
4633.18 440
4633.34 436
4633.49 430
4633.65 425
4633.81 421
4633.96 416
4634.12 411
4634.27 406
4634.43 400
4634.59 391
4634.74 381
4634.90 368
4635.05 353
4635.21 336
4635.37 319
4635.52 303
4635.68 288
4635.83 276
4635.99 266
4636.15 260
4636.30 256
4636.46 255
4636.61 256
4636.77 259
4636.93 262
4637.08 266
4637.24 269
4637.39 270
4637.55 268
4637.71 262
4637.86 252
4638.02 240
4638.17 225
4638.33 210
4638.49 196
4638.64 185
4638.80 177
4638.95 172
4639.11 169
4639.27 167
4639.42 165
4639.58 161
4639.73 156
4639.89 149
4640.05 141
4640.20 134
4640.36 129
4640.51 126
4640.67 125
4640.83 127
4640.98 129
4641.14 132
4641.30 135
4641.45 138
4641.61 140
4641.76 141
4641.92 142
4642.08 143
4642.23 143
4642.39 141
4642.54 138
4642.70 133
4642.86 126
4643.01 119
4643.17 112
4643.32 105
4643.48 100
4643.64 95
4643.79 91
4643.95 87
4644.11 83
4644.26 80
4644.42 77
4644.57 75
4644.73 76
4644.89 77
4645.04 79
4645.20 81
4645.35 82
4645.51 81
4645.67 78
4645.82 73
4645.98 68
4646.13 63
4646.29 59
4646.45 57
4646.60 55
4646.76 53
4646.92 52
4647.07 50
4647.23 49
4647.38 48
4647.54 49
4647.70 52
4647.85 55
4648.01 59
4648.17 61
4648.32 62
4648.48 62
4648.63 61
4648.79 61
4648.95 63
4649.10 66
4649.26 72
4649.41 78
4649.57 84
4649.73 89
4649.88 91
4650.04 92
4650.20 92
4650.35 90
4650.51 88
4650.66 87
4650.82 86
4650.98 86
4651.13 86
4651.29 87
4651.45 89
4651.60 91
4651.76 93
4651.91 95
4652.07 96
4652.23 96
4652.38 94
4652.54 91
4652.70 87
4652.85 81
4653.01 75
4653.16 68
4653.32 62
4653.48 56
4653.63 52
4653.79 50
4653.95 52
4654.10 56
4654.26 63
4654.41 72
4654.57 82
4654.73 92
4654.88 101
4655.04 108
4655.20 113
4655.35 116
4655.51 119
4655.67 122
4655.82 125
4655.98 129
4656.13 132
4656.29 136
4656.45 138
4656.60 138
4656.76 136
4656.92 132
4657.07 127
4657.23 120
4657.39 113
4657.54 106
4657.70 101
4657.85 98
4658.01 97
4658.17 98
4658.32 101
4658.48 105
4658.64 109
4658.79 114
4658.95 118
4659.11 122
4659.26 124
4659.42 126
4659.57 128
4659.73 130
4659.89 133
4660.04 137
4660.20 144
4660.36 153
4660.51 164
4660.67 175
4660.83 186
4660.98 196
4661.14 204
4661.29 211
4661.45 215
4661.61 218
4661.76 220
4661.92 221
4662.08 222
4662.23 222
4662.39 221
4662.55 218
4662.70 214
4662.86 208
4663.02 201
4663.17 193
4663.33 186
4663.48 180
4663.64 175
4663.80 171
4663.95 167
4664.11 164
4664.27 160
4664.42 155
4664.58 151
4664.74 148
4664.89 145
4665.05 142
4665.21 139
4665.36 136
4665.52 131
4665.68 126
4665.83 120
4665.99 114
4666.14 110
4666.30 107
4666.46 106
4666.61 105
4666.77 103
4666.93 101
4667.08 97
4667.24 91
4667.40 83
4667.55 75
4667.71 67
4667.87 59
4668.02 52
4668.18 45
4668.34 38
4668.49 32
4668.65 26
4668.81 22
4668.96 21
4669.12 21
4669.27 23
4669.43 27
4669.59 32
4669.74 36
4669.90 41
4670.06 46
4670.21 52
4670.37 58
4670.53 63
4670.68 67
4670.84 68
4671.00 65
4671.15 60
4671.31 52
4671.47 43
4671.62 34
4671.78 28
4671.94 25
4672.09 24
4672.25 25
4672.41 28
4672.56 32
4672.72 36
4672.88 40
4673.03 42
4673.19 41
4673.35 38
4673.50 31
4673.66 22
4673.82 10
4673.97 0
4674.13 0
4674.29 0
4674.44 0
4674.60 0
4674.76 0
4674.91 0
4675.07 2
4675.23 9
4675.38 13
4675.54 15
4675.70 15
4675.85 16
4676.01 19
4676.17 23
4676.32 30
4676.48 39
4676.64 46
4676.79 53
4676.95 58
4677.11 60
4677.26 61
4677.42 62
4677.58 64
4677.73 67
4677.89 72
4678.05 76
4678.20 81
4678.36 84
4678.52 86
4678.67 87
4678.83 87
4678.99 87
4679.14 87
4679.30 89
4679.46 91
4679.61 93
4679.77 94
4679.93 95
4680.08 93
4680.24 88
4680.40 81
4680.55 71
4680.71 60
4680.87 48
4681.02 38
4681.18 31
4681.34 27
4681.49 26
4681.65 28
4681.81 31
4681.96 34
4682.12 35
4682.28 34
4682.43 29
4682.59 23
4682.75 16
4682.90 8
4683.06 2
4683.22 0
4683.37 0
4683.53 0
4683.69 0
4683.85 2
4684.00 4
4684.16 6
4684.32 7
4684.47 5
4684.63 3
4684.79 0
4684.94 0
4685.10 0
4685.26 0
4685.41 0
4685.57 3
4685.73 10
4685.88 18
4686.04 26
4686.20 32
4686.35 37
4686.51 40
4686.67 42
4686.82 43
4686.98 44
4687.14 43
4687.30 42
4687.45 38
4687.61 33
4687.77 26
4687.92 18
4688.08 11
4688.24 5
4688.39 3
4688.55 5
4688.71 11
4688.86 22
4689.02 35
4689.18 49
4689.33 62
4689.49 73
4689.65 82
4689.81 88
4689.96 93
4690.12 97
4690.28 102
4690.43 107
4690.59 113
4690.75 119
4690.90 123
4691.06 126
4691.22 127
4691.37 127
4691.53 126
4691.69 126
4691.84 126
4692.00 126
4692.16 126
4692.32 125
4692.47 124
4692.63 122
4692.79 120
4692.94 118
4693.10 115
4693.26 113
4693.41 109
4693.57 104
4693.73 97
4693.89 88
4694.04 80
4694.20 73
4694.36 68
4694.51 65
4694.67 66
4694.83 67
4694.98 68
4695.14 68
4695.30 66
4695.45 62
4695.61 57
4695.77 53
4695.93 49
4696.08 47
4696.24 46
4696.40 47
4696.55 48
4696.71 50
4696.87 51
4697.02 51
4697.18 50
4697.34 47
4697.50 44
4697.65 40
4697.81 35
4697.97 31
4698.12 27
4698.28 26
4698.44 26
4698.60 29
4698.75 33
4698.91 37
4699.07 41
4699.22 42
4699.38 41
4699.54 37
4699.69 32
4699.85 26
4700.01 22
4700.17 21
4700.32 22
4700.48 25
4700.64 29
4700.79 33
4700.95 36
4701.11 36
4701.27 35
4701.42 32
4701.58 30
4701.74 28
4701.89 28
4702.05 29
4702.21 32
4702.36 35
4702.52 38
4702.68 40
4702.84 42
4702.99 43
4703.15 44
4703.31 45
4703.46 48
4703.62 51
4703.78 55
4703.94 58
4704.09 59
4704.25 57
4704.41 51
4704.56 42
4704.72 31
4704.88 18
4705.04 6
4705.19 0
4705.35 0
4705.51 0
4705.66 0
4705.82 0
4705.98 0
4706.14 0
4706.29 0
4706.45 0
4706.61 6
4706.76 15
4706.92 24
4707.08 32
4707.24 39
4707.39 45
4707.55 50
4707.71 54
4707.86 58
4708.02 61
4708.18 65
4708.34 69
4708.49 71
4708.65 73
4708.81 73
4708.97 71
4709.12 69
4709.28 67
4709.44 66
4709.59 66
4709.75 67
4709.91 68
4710.07 69
4710.22 68
4710.38 64
4710.54 57
4710.69 48
4710.85 36
4711.01 23
4711.17 11
4711.32 0
4711.48 0
4711.64 0
4711.80 0
4711.95 0
4712.11 0
4712.27 0
4712.42 0
4712.58 2
4712.74 7
4712.90 11
4713.05 15
4713.21 18
4713.37 21
4713.53 24
4713.68 27
4713.84 30
4714.00 33
4714.15 36
4714.31 38
4714.47 40
4714.63 40
4714.78 40
4714.94 39
4715.10 38
4715.26 36
4715.41 35
4715.57 36
4715.73 40
4715.89 45
4716.04 53
4716.20 63
4716.36 73
4716.51 83
4716.67 90
4716.83 96
4716.99 98
4717.14 99
4717.30 100
4717.46 100
4717.62 102
4717.77 105
4717.93 109
4718.09 113
4718.25 117
4718.40 120
4718.56 122
4718.72 122
4718.87 122
4719.03 121
4719.19 120
4719.35 119
4719.50 118
4719.66 116
4719.82 114
4719.98 112
4720.13 110
4720.29 108
4720.45 105
4720.61 103
4720.76 102
4720.92 102
4721.08 102
4721.24 104
4721.39 107
4721.55 111
4721.71 116
4721.87 121
4722.02 127
4722.18 132
4722.34 137
4722.50 141
4722.65 143
4722.81 143
4722.97 142
4723.13 139
4723.28 134
4723.44 129
4723.60 121
4723.75 113
4723.91 105
4724.07 96
4724.23 88
4724.38 80
4724.54 75
4724.70 71
4724.86 68
4725.01 66
4725.17 64
4725.33 63
4725.49 60
4725.64 57
4725.80 53
4725.96 49
4726.12 47
4726.27 47
4726.43 49
4726.59 54
4726.75 62
4726.90 72
4727.06 83
4727.22 92
4727.38 98
4727.53 101
4727.69 101
4727.85 98
4728.01 93
4728.16 88
4728.32 83
4728.48 79
4728.64 78
4728.79 78
4728.95 81
4729.11 85
4729.27 91
4729.43 98
4729.58 106
4729.74 112
4729.90 118
4730.06 121
4730.21 122
4730.37 120
4730.53 118
4730.69 116
4730.84 114
4731.00 114
4731.16 117
4731.32 120
4731.47 125
4731.63 130
4731.79 135
4731.95 140
4732.10 143
4732.26 147
4732.42 149
4732.58 151
4732.73 153
4732.89 153
4733.05 152
4733.21 150
4733.36 147
4733.52 143
4733.68 139
4733.84 136
4734.00 133
4734.15 130
4734.31 128
4734.47 127
4734.63 126
4734.78 125
4734.94 123
4735.10 121
4735.26 117
4735.41 112
4735.57 107
4735.73 101
4735.89 96
4736.04 91
4736.20 88
4736.36 86
4736.52 85
4736.68 86
4736.83 87
4736.99 88
4737.15 89
4737.31 90
4737.46 89
4737.62 89
4737.78 88
4737.94 88
4738.09 89
4738.25 92
4738.41 98
4738.57 107
4738.73 119
4738.88 132
4739.04 146
4739.20 160
4739.36 171
4739.51 179
4739.67 185
4739.83 187
4739.99 187
4740.14 185
4740.30 181
4740.46 176
4740.62 171
4740.78 167
4740.93 163
4741.09 160
4741.25 157
4741.41 154
4741.56 150
4741.72 144
4741.88 135
4742.04 125
4742.20 112
4742.35 99
4742.51 87
4742.67 76
4742.83 70
4742.98 67
4743.14 67
4743.30 71
4743.46 76
4743.62 82
4743.77 86
4743.93 90
4744.09 93
4744.25 95
4744.40 97
4744.56 101
4744.72 105
4744.88 110
4745.04 116
4745.19 122
4745.35 126
4745.51 128
4745.67 128
4745.82 127
4745.98 123
4746.14 118
4746.30 113
4746.46 108
4746.61 104
4746.77 100
4746.93 96
4747.09 92
4747.25 88
4747.40 82
4747.56 75
4747.72 69
4747.88 62
4748.03 56
4748.19 52
4748.35 50
4748.51 50
4748.67 50
4748.82 51
4748.98 51
4749.14 50
4749.30 49
4749.46 48
4749.61 48
4749.77 50
4749.93 54
4750.09 59
4750.25 65
4750.40 71
4750.56 76
4750.72 79
4750.88 81
4751.03 82
4751.19 82
4751.35 83
4751.51 83
4751.67 84
4751.82 84
4751.98 84
4752.14 82
4752.30 80
4752.46 77
4752.61 73
4752.77 71
4752.93 70
4753.09 71
4753.25 73
4753.40 76
4753.56 81
4753.72 86
4753.88 92
4754.04 98
4754.19 104
4754.35 110
4754.51 115
4754.67 120
4754.83 125
4754.98 130
4755.14 134
4755.30 139
4755.46 145
4755.62 151
4755.77 158
4755.93 164
4756.09 170
4756.25 175
4756.41 179
4756.56 181
4756.72 183
4756.88 185
4757.04 188
4757.20 193
4757.35 201
4757.51 212
4757.67 225
4757.83 240
4757.99 254
4758.14 267
4758.30 277
4758.46 284
4758.62 289
4758.78 291
4758.93 294
4759.09 297
4759.25 301
4759.41 307
4759.57 313
4759.72 318
4759.88 321
4760.04 321
4760.20 317
4760.36 311
4760.51 302
4760.67 291
4760.83 279
4760.99 266
4761.15 254
4761.30 243
4761.46 232
4761.62 223
4761.78 215
4761.94 209
4762.10 205
4762.25 202
4762.41 199
4762.57 196
4762.73 192
4762.89 186
4763.04 178
4763.20 168
4763.36 155
4763.52 141
4763.68 127
4763.83 114
4763.99 102
4764.15 92
4764.31 85
4764.47 79
4764.62 75
4764.78 71
4764.94 68
4765.10 65
4765.26 64
4765.42 64
4765.57 65
4765.73 68
4765.89 72
4766.05 76
4766.21 79
4766.36 81
4766.52 79
4766.68 76
4766.84 69
4767.00 60
4767.16 51
4767.31 41
4767.47 34
4767.63 29
4767.79 27
4767.95 28
4768.10 32
4768.26 36
4768.42 41
4768.58 44
4768.74 46
4768.90 47
4769.05 46
4769.21 44
4769.37 43
4769.53 41
4769.69 41
4769.85 42
4770.00 44
4770.16 47
4770.32 50
4770.48 53
4770.64 54
4770.79 55
4770.95 54
4771.11 53
4771.27 51
4771.43 48
4771.59 44
4771.74 40
4771.90 35
4772.06 31
4772.22 27
4772.38 25
4772.54 26
4772.69 29
4772.85 34
4773.01 41
4773.17 49
4773.33 55
4773.48 58
4773.64 59
4773.80 58
4773.96 56
4774.12 54
4774.28 53
4774.43 55
4774.59 58
4774.75 63
4774.91 67
4775.07 70
4775.23 71
4775.38 69
4775.54 65
4775.70 58
4775.86 50
4776.02 42
4776.18 34
4776.33 28
4776.49 24
4776.65 23
4776.81 24
4776.97 27
4777.13 32
4777.28 38
4777.44 44
4777.60 49
4777.76 52
4777.92 51
4778.08 47
4778.23 40
4778.39 30
4778.55 21
4778.71 12
4778.87 6
4779.03 3
4779.18 2
4779.34 3
4779.50 5
4779.66 7
4779.82 7
4779.98 7
4780.14 5
4780.29 2
4780.45 0
4780.61 0
4780.77 0
4780.93 0
4781.09 0
4781.24 0
4781.40 0
4781.56 2
4781.72 7
4781.88 12
4782.04 17
4782.19 23
4782.35 29
4782.51 37
4782.67 46
4782.83 54
4782.99 61
4783.15 66
4783.30 68
4783.46 67
4783.62 65
4783.78 60
4783.94 55
4784.10 50
4784.25 45
4784.41 41
4784.57 39
4784.73 38
4784.89 38
4785.05 40
4785.21 44
4785.36 49
4785.52 54
4785.68 58
4785.84 62
4786.00 65
4786.16 65
4786.31 63
4786.47 60
4786.63 55
4786.79 49
4786.95 44
4787.11 38
4787.27 33
4787.42 28
4787.58 25
4787.74 22
4787.90 20
4788.06 18
4788.22 18
4788.38 18
4788.53 19
4788.69 21
4788.85 22
4789.01 23
4789.17 24
4789.33 24
4789.49 25
4789.64 25
4789.80 26
4789.96 28
4790.12 29
4790.28 30
4790.44 31
4790.60 31
4790.75 29
4790.91 28
4791.07 26
4791.23 25
4791.39 25
4791.55 28
4791.71 33
4791.86 39
4792.02 45
4792.18 51
4792.34 55
4792.50 56
4792.66 55
4792.82 52
4792.97 49
4793.13 47
4793.29 45
4793.45 44
4793.61 45
4793.77 47
4793.93 50
4794.08 52
4794.24 54
4794.40 56
4794.56 56
4794.72 55
4794.88 53
4795.04 49
4795.19 44
4795.35 39
4795.51 33
4795.67 27
4795.83 21
4795.99 16
4796.15 11
4796.31 6
4796.46 2
4796.62 0
4796.78 0
4796.94 0
4797.10 0
4797.26 0
4797.42 3
4797.58 8
4797.73 13
4797.89 18
4798.05 23
4798.21 28
4798.37 31
4798.53 32
4798.69 33
4798.84 32
4799.00 30
4799.16 26
4799.32 22
4799.48 18
4799.64 14
4799.80 10
4799.96 7
4800.11 6
4800.27 7
4800.43 10
4800.59 15
4800.75 20
4800.91 26
4801.07 32
4801.23 37
4801.38 40
4801.54 41
4801.70 40
4801.86 38
4802.02 36
4802.18 32
4802.34 29
4802.50 27
4802.65 24
4802.81 22
4802.97 19
4803.13 16
4803.29 12
4803.45 8
4803.61 4
4803.77 1
4803.92 0
4804.08 0
4804.24 0
4804.40 0
4804.56 0
4804.72 0
4804.88 0
4805.04 0
4805.20 3
4805.35 11
4805.51 20
4805.67 29
4805.83 37
4805.99 44
4806.15 49
4806.31 53
4806.47 55
4806.62 56
4806.78 57
4806.94 56
4807.10 55
4807.26 53
4807.42 50
4807.58 48
4807.74 45
4807.90 43
4808.05 42
4808.21 43
4808.37 44
4808.53 46
4808.69 49
4808.85 51
4809.01 54
4809.17 55
4809.33 57
4809.48 57
4809.64 57
4809.80 57
4809.96 56
4810.12 55
4810.28 55
4810.44 56
4810.60 59
4810.76 64
4810.91 72
4811.07 82
4811.23 94
4811.39 108
4811.55 123
4811.71 137
4811.87 149
4812.03 157
4812.19 162
4812.34 161
4812.50 157
4812.66 148
4812.82 138
4812.98 128
4813.14 120
4813.30 114
4813.46 111
4813.62 111
4813.77 111
4813.93 112
[truncated: 725,394 more chars]
