# Supplementary material for: Methylobacterium Species Promoting Rice and Barley Growth and Interaction Specificity Revealed with Whole-Cell Matrix-Assisted Laser Desorption / Ionization-Time-of-Flight Mass Spectrometry (MALDI-TOF/MS) Analysis
Source: PLoS One. 2015 Jun 8;10(6):e0129509. doi: 10.1371/journal.pone.0129509 (PMC4460032; doi:10.1371/journal.pone.0129509)
Supplement: S1 Data — (ZIP) [file pone.0129509.s001.zip › Supplementary data 1 (ms type strains)/M_tarhaniae DSM 25844T.txt]

1793.52 269
1793.62 264
1793.71 259
1793.81 241
1793.91 228
1794.00 244
1794.10 246
1794.20 250
1794.30 247
1794.39 249
1794.49 248
1794.59 274
1794.68 286
1794.78 284
1794.88 262
1794.98 256
1795.07 271
1795.17 275
1795.27 273
1795.36 277
1795.46 287
1795.56 285
1795.65 278
1795.75 253
1795.85 242
1795.95 252
1796.04 259
1796.14 255
1796.24 244
1796.33 228
1796.43 231
1796.53 231
1796.63 251
1796.72 258
1796.82 266
1796.92 272
1797.01 280
1797.11 287
1797.21 288
1797.31 295
1797.40 304
1797.50 307
1797.60 313
1797.69 309
1797.79 325
1797.89 336
1797.99 344
1798.08 336
1798.18 329
1798.28 327
1798.37 331
1798.47 332
1798.57 326
1798.67 329
1798.76 328
1798.86 346
1798.96 348
1799.06 355
1799.15 361
1799.25 355
1799.35 342
1799.44 342
1799.54 347
1799.64 357
1799.74 357
1799.83 349
1799.93 333
1800.03 326
1800.12 324
1800.22 325
1800.32 351
1800.42 386
1800.51 387
1800.61 366
1800.71 365
1800.81 379
1800.90 400
1801.00 394
1801.10 381
1801.19 378
1801.29 369
1801.39 374
1801.49 372
1801.58 364
1801.68 342
1801.78 341
1801.87 334
1801.97 309
1802.07 289
1802.17 280
1802.26 277
1802.36 272
1802.46 285
1802.56 296
1802.65 329
1802.75 337
1802.85 341
1802.95 351
1803.04 336
1803.14 340
1803.24 340
1803.33 325
1803.43 304
1803.53 291
1803.63 300
1803.72 302
1803.82 305
1803.92 293
1804.02 272
1804.11 247
1804.21 243
1804.31 227
1804.40 209
1804.50 219
1804.60 250
1804.70 261
1804.79 276
1804.89 280
1804.99 292
1805.09 275
1805.18 275
1805.28 290
1805.38 304
1805.48 300
1805.57 294
1805.67 289
1805.77 296
1805.87 299
1805.96 290
1806.06 284
1806.16 292
1806.25 297
1806.35 314
1806.45 304
1806.55 308
1806.64 298
1806.74 299
1806.84 304
1806.94 332
1807.03 315
1807.13 303
1807.23 307
1807.33 317
1807.42 310
1807.52 313
1807.62 295
1807.72 282
1807.81 293
1807.91 290
1808.01 275
1808.11 276
1808.20 283
1808.30 285
1808.40 278
1808.50 285
1808.59 303
1808.69 310
1808.79 326
1808.89 327
1808.98 321
1809.08 316
1809.18 315
1809.28 293
1809.37 294
1809.47 300
1809.57 311
1809.67 301
1809.76 287
1809.86 290
1809.96 297
1810.05 305
1810.15 297
1810.25 304
1810.35 305
1810.44 328
1810.54 338
1810.64 350
1810.74 366
1810.83 367
1810.93 357
1811.03 347
1811.13 338
1811.23 317
1811.32 319
1811.42 324
1811.52 329
1811.62 340
1811.71 327
1811.81 338
1811.91 332
1812.01 326
1812.10 338
1812.20 336
1812.30 308
1812.40 299
1812.49 289
1812.59 285
1812.69 278
1812.79 267
1812.88 275
1812.98 261
1813.08 271
1813.18 275
1813.27 285
1813.37 258
1813.47 239
1813.57 245
1813.66 240
1813.76 260
1813.86 273
1813.96 289
1814.05 298
1814.15 290
1814.25 273
1814.35 266
1814.44 258
1814.54 255
1814.64 270
1814.74 287
1814.84 284
1814.93 274
1815.03 289
1815.13 300
1815.23 304
1815.32 322
1815.42 324
1815.52 326
1815.62 314
1815.71 306
1815.81 318
1815.91 327
1816.01 310
1816.10 307
1816.20 302
1816.30 288
1816.40 269
1816.50 266
1816.59 270
1816.69 274
1816.79 246
1816.89 241
1816.98 243
1817.08 246
1817.18 241
1817.28 244
1817.37 231
1817.47 232
1817.57 251
1817.67 259
1817.77 252
1817.86 265
1817.96 278
1818.06 266
1818.16 285
1818.25 290
1818.35 287
1818.45 305
1818.55 309
1818.64 324
1818.74 326
1818.84 317
1818.94 304
1819.04 295
1819.13 295
1819.23 291
1819.33 288
1819.43 297
1819.52 293
1819.62 290
1819.72 285
1819.82 287
1819.92 301
1820.01 310
1820.11 322
1820.21 326
1820.31 339
1820.40 346
1820.50 339
1820.60 331
1820.70 352
1820.79 352
1820.89 343
1820.99 337
1821.09 352
1821.19 358
1821.28 354
1821.38 353
1821.48 347
1821.58 349
1821.68 342
1821.77 327
1821.87 326
1821.97 312
1822.07 306
1822.16 312
1822.26 292
1822.36 276
1822.46 259
1822.56 255
1822.65 243
1822.75 235
1822.85 230
1822.95 226
1823.04 244
1823.14 257
1823.24 256
1823.34 258
1823.44 281
1823.53 277
1823.63 275
1823.73 284
1823.83 278
1823.93 264
1824.02 258
1824.12 274
1824.22 277
1824.32 263
1824.41 271
1824.51 299
1824.61 307
1824.71 312
1824.81 324
1824.90 345
1825.00 349
1825.10 362
1825.20 376
1825.30 368
1825.39 356
1825.49 373
1825.59 385
1825.69 398
1825.79 403
1825.88 373
1825.98 339
1826.08 343
1826.18 343
1826.27 341
1826.37 345
1826.47 324
1826.57 325
1826.67 312
1826.76 324
1826.86 324
1826.96 328
1827.06 330
1827.16 334
1827.25 330
1827.35 329
1827.45 315
1827.55 306
1827.65 298
1827.74 295
1827.84 293
1827.94 294
1828.04 306
1828.14 315
1828.23 316
1828.33 333
1828.43 334
1828.53 324
1828.63 307
1828.72 323
1828.82 330
1828.92 312
1829.02 312
1829.12 296
1829.21 298
1829.31 283
1829.41 267
1829.51 262
1829.61 260
1829.70 275
1829.80 281
1829.90 294
1830.00 295
1830.10 308
1830.19 292
1830.29 285
1830.39 302
1830.49 298
1830.59 281
1830.68 270
1830.78 294
1830.88 289
1830.98 288
1831.08 289
1831.17 293
1831.27 271
1831.37 274
1831.47 290
1831.57 292
1831.66 299
1831.76 303
1831.86 283
1831.96 263
1832.06 260
1832.16 260
1832.25 271
1832.35 274
1832.45 268
1832.55 265
1832.65 262
1832.74 277
1832.84 286
1832.94 295
1833.04 304
1833.14 299
1833.23 289
1833.33 257
1833.43 250
1833.53 255
1833.63 266
1833.72 289
1833.82 300
1833.92 308
1834.02 335
1834.12 351
1834.22 352
1834.31 353
1834.41 334
1834.51 318
1834.61 314
1834.71 302
1834.80 298
1834.90 307
1835.00 299
1835.10 307
1835.20 325
1835.30 319
1835.39 316
1835.49 303
1835.59 300
1835.69 308
1835.79 327
1835.88 326
1835.98 323
1836.08 305
1836.18 299
1836.28 295
1836.38 300
1836.47 303
1836.57 301
1836.67 310
1836.77 315
1836.87 315
1836.96 303
1837.06 301
1837.16 309
1837.26 283
1837.36 279
1837.46 283
1837.55 282
1837.65 292
1837.75 301
1837.85 323
1837.95 324
1838.05 315
1838.14 325
1838.24 335
1838.34 332
1838.44 327
1838.54 311
1838.63 288
1838.73 278
1838.83 267
1838.93 261
1839.03 265
1839.13 274
1839.22 276
1839.32 275
1839.42 286
1839.52 276
1839.62 261
1839.72 276
1839.81 282
1839.91 280
1840.01 269
1840.11 278
1840.21 277
1840.31 269
1840.40 265
1840.50 278
1840.60 301
1840.70 296
1840.80 292
1840.90 276
1840.99 273
1841.09 263
1841.19 251
1841.29 239
1841.39 259
1841.49 281
1841.58 284
1841.68 299
1841.78 303
1841.88 304
1841.98 301
1842.08 306
1842.17 298
1842.27 286
1842.37 289
1842.47 282
1842.57 246
1842.67 247
1842.76 242
1842.86 247
1842.96 260
1843.06 261
1843.16 249
1843.26 257
1843.35 272
1843.45 284
1843.55 279
1843.65 268
1843.75 280
1843.85 283
1843.94 295
1844.04 305
1844.14 307
1844.24 300
1844.34 310
1844.44 329
1844.53 347
1844.63 347
1844.73 344
1844.83 340
1844.93 332
1845.03 321
1845.13 343
1845.22 345
1845.32 329
1845.42 308
1845.52 300
1845.62 312
1845.72 311
1845.81 309
1845.91 318
1846.01 313
1846.11 309
1846.21 310
1846.31 309
1846.41 305
1846.50 283
1846.60 275
1846.70 280
1846.80 264
1846.90 256
1847.00 262
1847.09 271
1847.19 283
1847.29 287
1847.39 294
1847.49 289
1847.59 294
1847.69 305
1847.78 315
1847.88 293
1847.98 305
1848.08 315
1848.18 305
1848.28 293
1848.38 293
1848.47 292
1848.57 281
1848.67 254
1848.77 270
1848.87 277
1848.97 282
1849.06 261
1849.16 244
1849.26 255
1849.36 258
1849.46 274
1849.56 273
1849.66 291
1849.75 317
1849.85 312
1849.95 316
1850.05 308
1850.15 309
1850.25 316
1850.35 334
1850.44 338
1850.54 323
1850.64 310
1850.74 322
1850.84 343
1850.94 359
1851.04 355
1851.13 358
1851.23 349
1851.33 342
1851.43 328
1851.53 327
1851.63 324
1851.73 323
1851.83 316
1851.92 319
1852.02 339
1852.12 358
1852.22 351
1852.32 360
1852.42 385
1852.52 399
1852.61 410
1852.71 419
1852.81 416
1852.91 417
1853.01 434
1853.11 440
1853.21 421
1853.30 402
1853.40 375
1853.50 359
1853.60 344
1853.70 320
1853.80 298
1853.90 289
1854.00 295
1854.09 300
1854.19 298
1854.29 306
1854.39 305
1854.49 313
1854.59 314
1854.69 337
1854.78 333
1854.88 326
1854.98 322
1855.08 316
1855.18 330
1855.28 324
1855.38 314
1855.48 297
1855.57 295
1855.67 283
1855.77 280
1855.87 294
1855.97 324
1856.07 335
1856.17 353
1856.27 353
1856.36 355
1856.46 365
1856.56 354
1856.66 340
1856.76 326
1856.86 329
1856.96 335
1857.06 330
1857.15 318
1857.25 317
1857.35 312
1857.45 312
1857.55 333
1857.65 323
1857.75 331
1857.85 334
1857.94 334
1858.04 333
1858.14 313
1858.24 313
1858.34 300
1858.44 295
1858.54 280
1858.64 276
1858.73 282
1858.83 277
1858.93 271
1859.03 259
1859.13 236
1859.23 234
1859.33 242
1859.43 264
1859.52 277
1859.62 291
1859.72 302
1859.82 327
1859.92 342
1860.02 343
1860.12 357
1860.22 354
1860.32 351
1860.41 341
1860.51 350
1860.61 365
1860.71 373
1860.81 356
1860.91 346
1861.01 321
1861.11 296
1861.21 296
1861.30 288
1861.40 288
1861.50 290
1861.60 290
1861.70 294
1861.80 310
1861.90 321
1862.00 344
1862.09 356
1862.19 355
1862.29 347
1862.39 331
1862.49 344
1862.59 336
1862.69 326
1862.79 316
1862.89 309
1862.98 298
1863.08 303
1863.18 316
1863.28 327
1863.38 314
1863.48 296
1863.58 284
1863.68 258
1863.78 251
1863.88 248
1863.97 258
1864.07 254
1864.17 253
1864.27 260
1864.37 267
1864.47 269
1864.57 268
1864.67 281
1864.77 303
1864.86 296
1864.96 279
1865.06 294
1865.16 291
1865.26 285
1865.36 272
1865.46 260
1865.56 249
1865.66 255
1865.76 248
1865.85 242
1865.95 241
1866.05 241
1866.15 237
1866.25 225
1866.35 239
1866.45 240
1866.55 239
1866.65 232
1866.75 258
1866.84 271
1866.94 290
1867.04 303
1867.14 310
1867.24 291
1867.34 295
1867.44 304
1867.54 298
1867.64 289
1867.74 272
1867.83 273
1867.93 264
1868.03 274
1868.13 290
1868.23 296
1868.33 312
1868.43 317
1868.53 322
1868.63 308
1868.73 295
1868.83 307
1868.92 309
1869.02 321
1869.12 343
1869.22 340
1869.32 327
1869.42 324
1869.52 342
1869.62 354
1869.72 361
1869.82 356
1869.92 337
1870.01 347
1870.11 374
1870.21 388
1870.31 403
1870.41 421
1870.51 427
1870.61 424
1870.71 422
1870.81 387
1870.91 369
1871.01 336
1871.10 336
1871.20 330
1871.30 349
1871.40 362
1871.50 377
1871.60 361
1871.70 360
1871.80 334
1871.90 305
1872.00 295
1872.10 289
1872.19 281
1872.29 262
1872.39 246
1872.49 238
1872.59 242
1872.69 241
1872.79 238
1872.89 260
1872.99 264
1873.09 251
1873.19 259
1873.29 283
1873.38 309
1873.48 346
1873.58 362
1873.68 386
1873.78 384
1873.88 372
1873.98 353
1874.08 356
1874.18 351
1874.28 333
1874.38 326
1874.48 307
1874.58 308
1874.67 319
1874.77 314
1874.87 316
1874.97 302
1875.07 282
1875.17 273
1875.27 274
1875.37 278
1875.47 288
1875.57 261
1875.67 250
1875.77 257
1875.87 263
1875.96 275
1876.06 295
1876.16 289
1876.26 295
1876.36 306
1876.46 316
1876.56 317
1876.66 320
1876.76 314
1876.86 292
1876.96 290
1877.06 277
1877.16 276
1877.26 309
1877.35 323
1877.45 323
1877.55 327
1877.65 335
1877.75 344
1877.85 319
1877.95 325
1878.05 315
1878.15 312
1878.25 330
1878.35 348
1878.45 352
1878.55 333
1878.65 334
1878.74 328
1878.84 325
1878.94 310
1879.04 299
1879.14 307
1879.24 323
1879.34 349
1879.44 380
1879.54 383
1879.64 370
1879.74 353
1879.84 350
1879.94 333
1880.04 332
1880.14 336
1880.23 312
1880.33 301
1880.43 309
1880.53 298
1880.63 301
1880.73 301
1880.83 297
1880.93 297
1881.03 300
1881.13 285
1881.23 285
1881.33 290
1881.43 290
1881.53 280
1881.63 267
1881.73 267
1881.83 267
1881.92 267
1882.02 286
1882.12 284
1882.22 294
1882.32 284
1882.42 280
1882.52 267
1882.62 248
1882.72 238
1882.82 222
1882.92 227
1883.02 232
1883.12 232
1883.22 242
1883.32 261
1883.42 261
1883.52 276
1883.61 283
1883.71 302
1883.81 296
1883.91 289
1884.01 301
1884.11 309
1884.21 310
1884.31 293
1884.41 282
1884.51 278
1884.61 261
1884.71 264
1884.81 280
1884.91 275
1885.01 273
1885.11 280
1885.21 295
1885.31 295
1885.41 301
1885.51 311
1885.60 315
1885.70 319
1885.80 349
1885.90 389
1886.00 404
1886.10 395
1886.20 379
1886.30 346
1886.40 329
1886.50 314
1886.60 311
1886.70 297
1886.80 286
1886.90 279
1887.00 290
1887.10 288
1887.20 300
1887.30 304
1887.40 306
1887.50 303
1887.60 313
1887.69 288
1887.79 285
1887.89 275
1887.99 286
1888.09 304
1888.19 299
1888.29 301
1888.39 294
1888.49 297
1888.59 289
1888.69 288
1888.79 268
1888.89 274
1888.99 279
1889.09 283
1889.19 277
1889.29 257
1889.39 248
1889.49 235
1889.59 241
1889.69 262
1889.79 273
1889.89 275
1889.99 262
1890.09 278
1890.18 287
1890.28 290
1890.38 287
1890.48 273
1890.58 284
1890.68 306
1890.78 319
1890.88 306
1890.98 289
1891.08 287
1891.18 290
1891.28 286
1891.38 303
1891.48 306
1891.58 308
1891.68 312
1891.78 310
1891.88 319
1891.98 325
1892.08 327
1892.18 328
1892.28 318
1892.38 317
1892.48 301
1892.58 274
1892.68 275
1892.78 280
1892.88 268
1892.98 268
1893.08 277
1893.17 291
1893.27 301
1893.37 314
1893.47 317
1893.57 334
1893.67 344
1893.77 347
1893.87 359
1893.97 358
1894.07 360
1894.17 358
1894.27 340
1894.37 330
1894.47 324
1894.57 316
1894.67 315
1894.77 300
1894.87 283
1894.97 272
1895.07 265
1895.17 278
1895.27 286
1895.37 283
1895.47 276
1895.57 287
1895.67 292
1895.77 292
1895.87 307
1895.97 313
1896.07 307
1896.17 313
1896.27 328
1896.37 356
1896.47 376
1896.57 377
1896.67 366
1896.77 356
1896.87 341
1896.97 332
1897.07 326
1897.17 328
1897.27 305
1897.36 306
1897.46 312
1897.56 331
1897.66 334
1897.76 326
1897.86 328
1897.96 326
1898.06 330
1898.16 317
1898.26 328
1898.36 340
1898.46 354
1898.56 330
1898.66 337
1898.76 336
1898.86 326
1898.96 321
1899.06 323
1899.16 314
1899.26 309
1899.36 298
1899.46 294
1899.56 312
1899.66 325
1899.76 354
1899.86 364
1899.96 389
1900.06 401
1900.16 419
1900.26 413
1900.36 420
1900.46 403
1900.56 378
1900.66 357
1900.76 351
1900.86 343
1900.96 306
1901.06 293
1901.16 284
1901.26 290
1901.36 293
1901.46 270
1901.56 245
1901.66 251
1901.76 256
1901.86 264
1901.96 246
1902.06 256
1902.16 271
1902.26 281
1902.36 292
1902.46 301
1902.56 314
1902.66 327
1902.76 315
1902.86 306
1902.96 299
1903.06 281
1903.16 288
1903.26 306
1903.36 309
1903.46 297
1903.56 281
1903.66 294
1903.76 292
1903.86 300
1903.96 289
1904.06 285
1904.16 276
1904.26 282
1904.36 304
1904.46 295
1904.56 286
1904.66 297
1904.76 320
1904.86 329
1904.96 335
1905.06 315
1905.16 318
1905.26 321
1905.36 323
1905.46 314
1905.56 317
1905.66 321
1905.76 308
1905.86 300
1905.96 302
1906.06 287
1906.16 301
1906.26 290
1906.36 299
1906.46 293
1906.56 299
1906.66 307
1906.76 319
1906.86 308
1906.96 296
1907.06 298
1907.16 300
1907.26 306
1907.36 314
1907.46 304
1907.56 303
1907.66 296
1907.76 285
1907.86 292
1907.96 289
1908.06 285
1908.16 294
1908.26 292
1908.36 294
1908.46 291
1908.56 273
1908.66 265
1908.76 265
1908.86 257
1908.96 251
1909.06 254
1909.16 242
1909.26 258
1909.36 244
1909.46 230
1909.56 232
1909.66 238
1909.76 245
1909.86 238
1909.96 249
1910.06 253
1910.16 256
1910.26 249
1910.36 238
1910.46 235
1910.56 242
1910.66 270
1910.76 281
1910.86 277
1910.96 278
1911.06 279
1911.16 282
1911.27 290
1911.37 278
1911.47 283
1911.57 292
1911.67 288
1911.77 268
1911.87 290
1911.97 300
1912.07 305
1912.17 303
1912.27 285
1912.37 290
1912.47 276
1912.57 273
1912.67 271
1912.77 274
1912.87 296
1912.97 323
1913.07 312
1913.17 299
1913.27 287
1913.37 289
1913.47 283
1913.57 289
1913.67 270
1913.77 290
1913.87 275
1913.97 278
1914.07 280
1914.17 285
1914.27 302
1914.37 314
1914.47 338
1914.57 349
1914.67 352
1914.77 350
1914.87 344
1914.97 332
1915.07 322
1915.17 321
1915.27 340
1915.37 349
1915.48 344
1915.58 365
1915.68 352
1915.78 355
1915.88 352
1915.98 327
1916.08 324
1916.18 340
1916.28 377
1916.38 406
1916.48 407
1916.58 401
1916.68 386
1916.78 364
1916.88 345
1916.98 326
1917.08 343
1917.18 324
1917.28 340
1917.38 340
1917.48 353
1917.58 353
1917.68 360
1917.78 354
1917.88 332
1917.98 318
1918.08 323
1918.18 338
1918.28 347
1918.38 350
1918.49 346
1918.59 358
1918.69 369
1918.79 371
1918.89 371
1918.99 370
1919.09 375
1919.19 380
1919.29 369
1919.39 373
1919.49 397
1919.59 388
1919.69 368
1919.79 353
1919.89 328
1919.99 312
1920.09 309
1920.19 305
1920.29 310
1920.39 292
1920.49 295
1920.59 302
1920.69 330
1920.79 371
1920.89 384
1921.00 372
1921.10 357
1921.20 342
1921.30 337
1921.40 327
1921.50 318
1921.60 311
1921.70 292
1921.80 292
1921.90 278
1922.00 281
1922.10 284
1922.20 281
1922.30 286
1922.40 308
1922.50 313
1922.60 305
1922.70 312
1922.80 311
1922.90 299
1923.00 299
1923.11 295
1923.21 291
1923.31 296
1923.41 301
1923.51 292
1923.61 281
1923.71 267
1923.81 255
1923.91 250
1924.01 260
1924.11 249
1924.21 241
1924.31 248
1924.41 260
1924.51 280
1924.61 297
1924.71 316
1924.81 303
1924.91 318
1925.01 341
1925.12 353
1925.22 363
1925.32 330
1925.42 328
1925.52 310
1925.62 300
1925.72 295
1925.82 294
1925.92 302
1926.02 316
1926.12 314
1926.22 314
1926.32 317
1926.42 313
1926.52 301
1926.62 306
1926.72 284
1926.83 283
1926.93 287
1927.03 280
1927.13 271
1927.23 256
1927.33 264
1927.43 270
1927.53 283
1927.63 298
1927.73 318
1927.83 301
1927.93 283
1928.03 274
1928.13 282
1928.23 279
1928.33 301
1928.43 291
1928.54 284
1928.64 281
1928.74 275
1928.84 253
1928.94 262
1929.04 277
1929.14 315
1929.24 336
1929.34 351
1929.44 344
1929.54 328
1929.64 308
1929.74 312
1929.84 325
1929.94 335
1930.05 325
1930.15 323
1930.25 317
1930.35 307
1930.45 305
1930.55 299
1930.65 298
1930.75 272
1930.85 283
1930.95 298
1931.05 316
1931.15 320
1931.25 338
1931.35 354
1931.46 361
1931.56 361
1931.66 371
1931.76 373
1931.86 386
1931.96 370
1932.06 360
1932.16 348
1932.26 356
1932.36 357
1932.46 363
1932.56 354
1932.66 356
1932.76 362
1932.87 363
1932.97 358
1933.07 343
1933.17 332
1933.27 331
1933.37 334
1933.47 344
1933.57 357
1933.67 363
1933.77 362
1933.87 364
1933.97 375
1934.07 397
1934.18 391
1934.28 380
1934.38 389
1934.48 382
1934.58 394
1934.68 390
1934.78 371
1934.88 335
1934.98 322
1935.08 323
1935.18 345
1935.28 352
1935.38 356
1935.49 355
1935.59 350
1935.69 333
1935.79 329
1935.89 324
1935.99 314
1936.09 317
1936.19 329
1936.29 317
1936.39 318
1936.49 318
1936.59 311
1936.70 317
1936.80 339
1936.90 350
1937.00 348
1937.10 332
1937.20 330
1937.30 332
1937.40 332
1937.50 344
1937.60 329
1937.70 327
1937.81 339
1937.91 355
1938.01 355
1938.11 375
1938.21 402
1938.31 422
1938.41 442
1938.51 462
1938.61 472
1938.71 476
1938.81 458
1938.92 432
1939.02 420
1939.12 409
1939.22 405
1939.32 381
1939.42 364
1939.52 353
1939.62 337
1939.72 328
1939.82 332
1939.92 340
1940.03 344
1940.13 364
1940.23 377
1940.33 354
1940.43 347
1940.53 372
1940.63 392
1940.73 396
1940.83 407
1940.93 372
1941.03 347
1941.14 338
1941.24 334
1941.34 325
1941.44 323
1941.54 313
1941.64 314
1941.74 327
1941.84 343
1941.94 339
1942.04 312
1942.15 324
1942.25 333
1942.35 312
1942.45 325
1942.55 316
1942.65 321
1942.75 314
1942.85 301
1942.95 290
1943.05 273
1943.16 258
1943.26 264
1943.36 281
1943.46 292
1943.56 288
1943.66 285
1943.76 275
1943.86 271
1943.96 268
1944.06 271
1944.17 273
1944.27 286
1944.37 294
1944.47 315
1944.57 339
1944.67 356
1944.77 379
1944.87 386
1944.97 377
1945.08 353
1945.18 340
1945.28 338
1945.38 333
1945.48 332
1945.58 340
1945.68 343
1945.78 350
1945.88 367
1945.98 372
1946.09 371
1946.19 368
1946.29 380
1946.39 375
1946.49 370
1946.59 365
1946.69 369
1946.79 359
1946.89 369
1947.00 394
1947.10 413
1947.20 403
1947.30 410
1947.40 391
1947.50 386
1947.60 396
1947.70 425
1947.81 436
1947.91 440
1948.01 425
1948.11 408
1948.21 399
1948.31 368
1948.41 351
1948.51 334
1948.61 337
1948.72 349
1948.82 368
1948.92 372
1949.02 349
1949.12 327
1949.22 334
1949.32 325
1949.42 328
1949.52 315
1949.63 310
1949.73 312
1949.83 347
1949.93 376
1950.03 372
1950.13 368
1950.23 352
1950.33 336
1950.44 344
1950.54 369
1950.64 376
1950.74 376
1950.84 368
1950.94 357
1951.04 329
1951.14 321
1951.25 318
1951.35 333
1951.45 332
1951.55 349
1951.65 351
1951.75 320
1951.85 328
1951.95 309
1952.06 301
1952.16 302
1952.26 297
1952.36 293
1952.46 309
1952.56 303
1952.66 284
1952.76 279
1952.87 284
1952.97 301
1953.07 297
1953.17 290
1953.27 297
1953.37 286
1953.47 278
1953.57 298
1953.68 304
1953.78 320
1953.88 337
1953.98 346
1954.08 368
1954.18 369
1954.28 389
1954.38 405
1954.49 409
1954.59 413
1954.69 411
1954.79 401
1954.89 383
1954.99 375
1955.09 370
1955.20 349
1955.30 352
1955.40 370
1955.50 373
1955.60 367
1955.70 347
1955.80 344
1955.90 308
1956.01 316
1956.11 306
1956.21 315
1956.31 330
1956.41 337
1956.51 329
1956.61 341
1956.72 346
1956.82 329
1956.92 325
1957.02 317
1957.12 317
1957.22 329
1957.32 325
1957.43 311
1957.53 310
1957.63 309
1957.73 294
1957.83 281
1957.93 282
1958.03 283
1958.13 281
1958.24 285
1958.34 291
1958.44 282
1958.54 282
1958.64 277
1958.74 286
1958.84 287
1958.95 288
1959.05 296
1959.15 284
1959.25 285
1959.35 273
1959.45 277
1959.55 292
1959.66 282
1959.76 272
1959.86 278
1959.96 274
1960.06 279
1960.16 277
1960.26 278
1960.37 285
1960.47 273
1960.57 265
1960.67 271
1960.77 255
1960.87 263
1960.98 263
1961.08 263
1961.18 252
1961.28 263
1961.38 281
1961.48 300
1961.58 290
1961.69 299
1961.79 275
1961.89 279
1961.99 289
1962.09 282
1962.19 276
1962.29 268
1962.40 270
1962.50 270
1962.60 267
1962.70 263
1962.80 255
1962.90 247
1963.01 237
1963.11 248
1963.21 261
1963.31 276
1963.41 277
1963.51 287
1963.61 286
1963.72 284
1963.82 292
1963.92 283
1964.02 278
1964.12 271
1964.22 261
1964.33 244
1964.43 257
1964.53 252
1964.63 261
1964.73 264
1964.83 271
1964.94 273
1965.04 280
1965.14 268
1965.24 288
1965.34 295
1965.44 312
1965.54 327
1965.65 341
1965.75 345
1965.85 321
1965.95 321
1966.05 321
1966.15 318
1966.26 298
1966.36 292
1966.46 283
1966.56 293
1966.66 304
1966.76 308
1966.87 316
1966.97 301
1967.07 273
1967.17 247
1967.27 258
1967.37 269
1967.48 263
1967.58 260
1967.68 253
1967.78 253
1967.88 240
1967.98 232
1968.09 243
1968.19 244
1968.29 235
1968.39 250
1968.49 239
1968.59 229
1968.70 221
1968.80 224
1968.90 210
1969.00 215
1969.10 226
1969.20 239
1969.31 248
1969.41 261
1969.51 287
1969.61 303
1969.71 286
1969.81 275
1969.92 290
1970.02 280
1970.12 274
1970.22 278
1970.32 273
1970.42 274
1970.53 264
1970.63 255
1970.73 265
1970.83 268
1970.93 262
1971.03 258
1971.14 259
1971.24 277
1971.34 281
1971.44 297
1971.54 294
1971.65 283
1971.75 285
1971.85 279
1971.95 270
1972.05 265
1972.15 285
1972.26 302
1972.36 318
1972.46 336
1972.56 337
1972.66 324
1972.76 317
1972.87 309
1972.97 296
1973.07 304
1973.17 321
1973.27 332
1973.38 354
1973.48 365
1973.58 355
1973.68 341
1973.78 329
1973.88 321
1973.99 310
1974.09 305
1974.19 311
1974.29 296
1974.39 282
1974.50 293
1974.60 303
1974.70 305
1974.80 318
1974.90 336
1975.00 336
1975.11 342
1975.21 339
1975.31 330
1975.41 327
1975.51 302
1975.62 304
1975.72 300
1975.82 293
1975.92 286
1976.02 270
1976.13 272
1976.23 272
1976.33 287
1976.43 286
1976.53 299
1976.63 325
1976.74 328
1976.84 344
1976.94 345
1977.04 336
1977.14 332
1977.25 317
1977.35 318
1977.45 311
1977.55 314
1977.65 306
1977.76 303
1977.86 292
1977.96 307
1978.06 308
1978.16 302
1978.26 302
1978.37 308
1978.47 304
1978.57 306
1978.67 311
1978.77 304
1978.88 307
1978.98 297
1979.08 287
1979.18 296
1979.28 280
1979.39 276
1979.49 260
1979.59 261
1979.69 255
1979.79 241
1979.90 246
1980.00 244
1980.10 231
1980.20 230
1980.30 224
1980.41 240
1980.51 260
1980.61 293
1980.71 301
1980.81 297
1980.92 283
1981.02 285
1981.12 275
1981.22 302
1981.32 332
1981.43 359
1981.53 364
1981.63 364
1981.73 347
1981.83 340
1981.94 317
1982.04 289
1982.14 291
1982.24 290
1982.34 289
1982.45 310
1982.55 319
1982.65 299
1982.75 296
1982.85 305
1982.96 313
1983.06 316
1983.16 323
1983.26 304
1983.36 310
1983.47 313
1983.57 313
1983.67 324
1983.77 327
1983.87 323
1983.98 335
1984.08 361
1984.18 386
1984.28 395
1984.39 396
1984.49 379
1984.59 364
1984.69 343
1984.79 345
1984.90 328
1985.00 308
1985.10 283
1985.20 261
1985.30 260
1985.41 267
1985.51 266
1985.61 256
1985.71 239
1985.81 245
1985.92 257
1986.02 249
1986.12 254
1986.22 267
1986.33 272
1986.43 299
1986.53 310
1986.63 319
1986.73 318
1986.84 317
1986.94 326
1987.04 310
1987.14 314
1987.24 311
1987.35 305
1987.45 315
1987.55 316
1987.65 316
1987.76 309
1987.86 340
1987.96 363
1988.06 387
1988.16 391
1988.27 387
1988.37 370
1988.47 366
1988.57 365
1988.68 338
1988.78 347
1988.88 339
1988.98 332
1989.08 321
1989.19 316
1989.29 314
1989.39 309
1989.49 303
1989.60 315
1989.70 331
1989.80 322
1989.90 310
1990.00 296
1990.11 282
1990.21 273
1990.31 273
1990.41 293
1990.52 309
1990.62 328
1990.72 329
1990.82 326
1990.92 307
1991.03 303
1991.13 307
1991.23 326
1991.33 331
1991.44 320
1991.54 308
1991.64 326
1991.74 335
1991.84 342
1991.95 350
1992.05 342
1992.15 338
1992.25 335
1992.36 338
1992.46 340
1992.56 337
1992.66 329
1992.77 341
1992.87 342
1992.97 335
1993.07 334
1993.17 345
1993.28 353
1993.38 343
1993.48 359
1993.58 361
1993.69 353
1993.79 371
1993.89 374
1993.99 365
1994.10 346
1994.20 338
1994.30 341
1994.40 347
1994.50 353
1994.61 376
1994.71 397
1994.81 386
1994.91 376
1995.02 372
1995.12 367
1995.22 355
1995.32 337
1995.43 314
1995.53 304
1995.63 281
1995.73 267
1995.84 251
1995.94 254
1996.04 248
1996.14 252
1996.24 269
1996.35 283
1996.45 278
1996.55 275
1996.65 286
1996.76 287
1996.86 278
1996.96 259
1997.06 248
1997.17 252
1997.27 260
1997.37 262
1997.47 264
1997.58 248
1997.68 229
1997.78 222
1997.88 226
1997.99 247
1998.09 260
1998.19 277
1998.29 278
1998.40 281
1998.50 293
1998.60 298
1998.70 321
1998.81 337
1998.91 316
1999.01 294
1999.11 288
1999.22 270
1999.32 286
1999.42 281
1999.52 275
1999.63 256
1999.73 253
1999.83 286
1999.93 295
2000.04 292
2000.14 301
2000.24 314
2000.34 319
2000.45 347
2000.55 350
2000.65 359
2000.75 348
2000.86 327
2000.96 306
2001.06 290
2001.16 272
2001.27 253
2001.37 263
2001.47 265
2001.57 261
2001.68 268
2001.78 267
2001.88 273
2001.98 261
2002.09 268
2002.19 268
2002.29 267
2002.39 245
2002.50 252
2002.60 262
2002.70 263
2002.80 280
2002.91 278
2003.01 273
2003.11 264
2003.21 252
2003.32 248
2003.42 274
2003.52 297
2003.62 296
2003.73 286
2003.83 273
2003.93 259
2004.03 250
2004.14 257
2004.24 264
2004.34 259
2004.44 252
2004.55 253
2004.65 237
2004.75 224
2004.85 228
2004.96 239
2005.06 227
2005.16 213
2005.27 212
2005.37 212
2005.47 223
2005.57 222
2005.68 227
2005.78 236
2005.88 245
2005.98 247
2006.09 254
2006.19 231
2006.29 213
2006.39 224
2006.50 253
2006.60 269
2006.70 277
2006.81 273
2006.91 267
2007.01 264
2007.11 286
2007.22 289
2007.32 286
2007.42 278
2007.52 308
2007.63 328
2007.73 337
2007.83 348
2007.93 336
2008.04 339
2008.14 316
2008.24 317
2008.35 319
2008.45 312
2008.55 320
2008.65 349
2008.76 351
2008.86 352
2008.96 357
2009.06 363
2009.17 356
2009.27 344
2009.37 323
2009.48 302
2009.58 295
2009.68 313
2009.78 304
2009.89 303
2009.99 322
2010.09 349
2010.19 359
2010.30 372
2010.40 377
2010.50 377
2010.61 370
2010.71 362
2010.81 340
2010.91 306
2011.02 316
2011.12 313
2011.22 319
2011.32 317
2011.43 299
2011.53 297
2011.63 298
2011.74 290
2011.84 298
2011.94 304
2012.04 306
2012.15 330
2012.25 318
2012.35 292
2012.46 278
2012.56 270
2012.66 262
2012.76 271
2012.87 267
2012.97 276
2013.07 270
2013.18 275
2013.28 268
2013.38 263
2013.48 284
2013.59 313
2013.69 316
2013.79 307
2013.89 295
2014.00 283
2014.10 261
2014.20 277
2014.31 272
2014.41 262
2014.51 269
2014.61 262
2014.72 263
2014.82 268
2014.92 269
2015.03 260
2015.13 263
2015.23 270
2015.33 270
2015.44 255
2015.54 263
2015.64 275
2015.75 274
2015.85 251
2015.95 239
2016.06 244
2016.16 257
2016.26 265
2016.36 276
2016.47 269
2016.57 243
2016.67 243
2016.78 245
2016.88 259
2016.98 264
2017.08 270
2017.19 276
2017.29 276
2017.39 267
2017.50 245
2017.60 238
2017.70 241
2017.80 223
2017.91 221
2018.01 224
2018.11 229
2018.22 255
2018.32 272
2018.42 283
2018.53 284
2018.63 273
2018.73 257
2018.83 246
2018.94 261
2019.04 278
2019.14 293
2019.25 323
2019.35 337
2019.45 332
2019.56 314
2019.66 303
2019.76 301
2019.86 291
2019.97 299
2020.07 305
2020.17 304
2020.28 300
2020.38 298
2020.48 282
2020.59 277
2020.69 259
2020.79 267
2020.89 280
2021.00 296
2021.10 329
2021.20 330
2021.31 323
2021.41 298
2021.51 278
2021.62 267
2021.72 255
2021.82 263
2021.92 263
2022.03 269
2022.13 296
2022.23 285
2022.34 292
2022.44 288
2022.54 279
2022.65 275
2022.75 263
2022.85 254
2022.96 255
2023.06 254
2023.16 247
2023.26 241
2023.37 220
2023.47 222
2023.57 231
2023.68 235
2023.78 246
2023.88 263
2023.99 260
2024.09 269
2024.19 259
2024.30 247
2024.40 229
2024.50 241
2024.60 253
2024.71 279
2024.81 287
2024.91 286
2025.02 306
2025.12 311
2025.22 314
2025.33 306
2025.43 313
2025.53 318
2025.64 320
2025.74 317
2025.84 332
2025.95 341
2026.05 351
2026.15 363
2026.25 363
2026.36 365
2026.46 369
2026.56 356
2026.67 332
2026.77 315
2026.87 313
2026.98 300
2027.08 318
2027.18 313
2027.29 304
2027.39 299
2027.49 300
2027.60 290
2027.70 280
2027.80 291
2027.91 313
2028.01 318
2028.11 332
2028.22 329
2028.32 345
2028.42 361
2028.53 384
2028.63 378
2028.73 394
2028.83 381
2028.94 360
2029.04 326
2029.14 332
2029.25 334
2029.35 330
2029.45 323
2029.56 318
2029.66 326
2029.76 324
2029.87 324
2029.97 315
2030.07 321
2030.18 324
2030.28 353
2030.38 347
2030.49 329
2030.59 325
2030.69 327
2030.80 312
2030.90 329
2031.00 322
2031.11 314
2031.21 310
2031.31 325
2031.42 332
2031.52 323
2031.62 311
2031.73 296
2031.83 307
2031.93 320
2032.04 326
2032.14 320
2032.24 304
2032.35 306
2032.45 305
2032.55 282
2032.66 287
2032.76 299
2032.86 307
2032.97 307
2033.07 302
2033.17 305
2033.28 303
2033.38 295
2033.48 293
2033.59 294
2033.69 310
2033.79 326
2033.90 320
2034.00 308
2034.10 289
2034.21 276
2034.31 254
2034.41 262
2034.52 259
2034.62 269
2034.72 289
2034.83 321
2034.93 329
2035.03 333
2035.14 334
2035.24 339
2035.34 341
2035.45 368
2035.55 380
2035.65 390
2035.76 393
2035.86 389
2035.96 363
2036.07 354
2036.17 329
2036.27 314
2036.38 297
2036.48 300
2036.58 314
2036.69 329
2036.79 328
2036.89 329
2037.00 336
2037.10 323
2037.20 323
2037.31 329
2037.41 329
2037.51 317
2037.62 312
2037.72 297
2037.83 278
2037.93 258
2038.03 248
2038.14 251
2038.24 264
2038.34 271
2038.45 255
2038.55 250
2038.65 260
2038.76 227
2038.86 220
2038.96 217
2039.07 229
2039.17 233
2039.27 237
2039.38 246
2039.48 257
2039.58 245
2039.69 251
2039.79 250
2039.89 253
2040.00 254
2040.10 256
2040.21 268
2040.31 279
2040.41 290
2040.52 310
2040.62 306
2040.72 301
2040.83 280
2040.93 292
2041.03 288
2041.14 277
2041.24 271
2041.34 257
2041.45 252
2041.55 254
2041.65 252
2041.76 260
2041.86 257
2041.97 271
2042.07 272
2042.17 273
2042.28 287
2042.38 298
2042.48 299
2042.59 311
2042.69 308
2042.79 296
2042.90 291
2043.00 278
2043.10 277
2043.21 268
2043.31 275
2043.42 280
2043.52 276
2043.62 270
2043.73 273
2043.83 287
2043.93 262
2044.04 262
2044.14 263
2044.24 266
2044.35 252
2044.45 266
2044.56 276
2044.66 259
2044.76 254
2044.87 260
2044.97 262
2045.07 261
2045.18 257
2045.28 253
2045.38 242
2045.49 245
2045.59 245
2045.70 239
2045.80 235
2045.90 237
2046.01 233
2046.11 245
2046.21 261
2046.32 280
2046.42 288
2046.52 288
2046.63 301
2046.73 308
2046.84 332
2046.94 351
2047.04 352
2047.15 370
2047.25 387
2047.35 394
2047.46 393
2047.56 371
2047.66 366
2047.77 382
2047.87 382
2047.98 389
2048.08 383
2048.18 373
2048.29 369
2048.39 348
2048.49 316
2048.60 308
2048.70 290
2048.81 289
2048.91 301
2049.01 294
2049.12 298
2049.22 302
2049.32 292
2049.43 291
2049.53 284
2049.64 301
2049.74 322
2049.84 329
2049.95 336
2050.05 348
2050.15 361
2050.26 353
2050.36 346
2050.47 354
2050.57 357
2050.67 373
2050.78 374
2050.88 352
2050.98 327
2051.09 319
2051.19 297
2051.30 285
2051.40 304
2051.50 315
2051.61 333
2051.71 340
2051.82 340
2051.92 344
2052.02 340
2052.13 347
2052.23 329
2052.33 335
2052.44 327
2052.54 320
2052.65 333
2052.75 329
2052.85 330
2052.96 308
2053.06 308
2053.16 289
2053.27 294
2053.37 304
2053.48 309
2053.58 292
2053.68 282
2053.79 264
2053.89 262
2054.00 249
2054.10 259
2054.20 258
2054.31 250
2054.41 234
2054.52 247
2054.62 268
2054.72 286
2054.83 300
2054.93 288
2055.03 289
2055.14 300
2055.24 302
2055.35 295
2055.45 290
2055.55 292
2055.66 299
2055.76 303
2055.87 318
2055.97 324
2056.07 331
2056.18 337
2056.28 320
2056.39 314
2056.49 316
2056.59 299
2056.70 290
2056.80 283
2056.90 286
2057.01 270
2057.11 251
2057.22 248
2057.32 252
2057.42 252
2057.53 259
2057.63 275
2057.74 275
2057.84 288
2057.94 303
2058.05 320
2058.15 328
2058.26 324
2058.36 341
2058.46 351
2058.57 349
2058.67 354
2058.78 346
2058.88 358
2058.98 364
2059.09 347
2059.19 328
2059.30 316
2059.40 309
2059.50 315
2059.61 309
2059.71 319
2059.82 329
2059.92 326
2060.02 323
2060.13 308
2060.23 311
2060.34 298
2060.44 281
2060.54 267
2060.65 267
2060.75 262
2060.86 265
2060.96 287
2061.06 307
2061.17 309
2061.27 290
2061.38 283
2061.48 274
2061.58 272
2061.69 265
2061.79 269
2061.90 270
2062.00 276
2062.11 257
2062.21 255
2062.31 273
2062.42 274
2062.52 288
2062.63 295
2062.73 278
2062.83 271
2062.94 282
2063.04 304
2063.15 322
2063.25 313
2063.35 313
2063.46 320
2063.56 337
2063.67 333
2063.77 328
2063.87 331
2063.98 343
2064.08 327
2064.19 342
2064.29 337
2064.40 321
2064.50 295
2064.60 288
2064.71 285
2064.81 276
2064.92 255
2065.02 246
2065.12 238
2065.23 246
2065.33 268
2065.44 265
2065.54 278
2065.64 290
2065.75 326
2065.85 326
2065.96 318
2066.06 332
2066.17 345
2066.27 346
2066.37 356
2066.48 349
2066.58 319
2066.69 311
2066.79 298
2066.89 291
2067.00 305
2067.10 309
2067.21 314
2067.31 311
2067.42 306
2067.52 306
2067.62 314
2067.73 322
2067.83 328
2067.94 347
2068.04 369
2068.15 368
2068.25 376
2068.35 368
2068.46 353
2068.56 324
2068.67 325
2068.77 324
2068.87 314
2068.98 309
2069.08 308
2069.19 310
2069.29 307
2069.40 324
2069.50 347
2069.60 377
2069.71 398
2069.81 415
2069.92 426
2070.02 428
2070.13 419
2070.23 418
2070.33 412
2070.44 388
2070.54 375
2070.65 358
2070.75 361
2070.86 344
2070.96 331
2071.06 320
2071.17 312
2071.27 317
2071.38 308
2071.48 296
2071.59 277
2071.69 279
2071.79 272
2071.90 267
2072.00 278
2072.11 279
2072.21 271
2072.32 279
2072.42 297
2072.52 297
2072.63 303
2072.73 296
2072.84 301
2072.94 297
2073.05 293
2073.15 296
2073.26 303
2073.36 300
2073.46 314
2073.57 320
2073.67 340
2073.78 350
2073.88 365
2073.99 373
2074.09 362
2074.19 357
2074.30 351
2074.40 355
2074.51 338
2074.61 336
2074.72 328
2074.82 325
2074.93 308
2075.03 276
2075.13 253
2075.24 253
2075.34 261
2075.45 259
2075.55 275
2075.66 278
2075.76 278
2075.86 273
2075.97 277
2076.07 274
2076.18 281
2076.28 299
2076.39 315
2076.49 318
2076.60 321
2076.70 316
2076.80 307
2076.91 304
2077.01 285
2077.12 271
2077.22 259
2077.33 269
2077.43 295
2077.54 289
2077.64 287
2077.74 292
2077.85 310
2077.95 307
2078.06 315
2078.16 322
2078.27 363
2078.37 389
2078.48 393
2078.58 409
2078.69 391
2078.79 370
2078.89 352
2079.00 328
2079.10 326
2079.21 336
2079.31 336
2079.42 337
2079.52 331
2079.63 316
2079.73 322
2079.83 319
2079.94 313
2080.04 290
2080.15 288
2080.25 287
2080.36 295
2080.46 291
2080.57 291
2080.67 293
2080.78 292
2080.88 305
2080.98 301
2081.09 297
2081.19 298
2081.30 300
2081.40 292
2081.51 282
2081.61 282
2081.72 295
2081.82 294
2081.93 279
2082.03 272
2082.13 284
2082.24 301
2082.34 315
2082.45 312
2082.55 317
2082.66 320
2082.76 338
2082.87 326
2082.97 312
2083.08 303
2083.18 305
2083.28 316
2083.39 308
2083.49 301
2083.60 294
2083.70 305
2083.81 304
2083.91 291
2084.02 283
2084.12 269
2084.23 278
2084.33 303
2084.44 321
2084.54 320
2084.65 313
2084.75 318
2084.85 335
2084.96 334
2085.06 324
2085.17 305
2085.27 296
2085.38 270
2085.48 270
2085.59 261
2085.69 262
2085.80 270
2085.90 284
2086.01 297
2086.11 310
2086.21 304
2086.32 295
2086.42 293
2086.53 287
2086.63 271
2086.74 262
2086.84 267
2086.95 286
2087.05 296
2087.16 292
2087.26 304
2087.37 303
2087.47 289
2087.58 283
2087.68 288
2087.79 298
2087.89 304
2087.99 296
2088.10 303
2088.20 308
2088.31 310
2088.41 325
2088.52 331
2088.62 318
2088.73 330
2088.83 341
2088.94 337
2089.04 336
2089.15 319
2089.25 306
2089.36 310
2089.46 310
2089.57 331
2089.67 339
2089.78 336
2089.88 348
2089.98 364
2090.09 342
2090.19 314
2090.30 301
2090.40 301
2090.51 309
2090.61 308
2090.72 298
2090.82 300
2090.93 289
2091.03 309
2091.14 298
2091.24 299
2091.35 316
2091.45 318
2091.56 313
2091.66 307
2091.77 321
2091.87 305
2091.98 303
2092.08 302
2092.19 318
2092.29 321
2092.40 326
2092.50 330
2092.60 326
2092.71 327
2092.81 323
2092.92 303
2093.02 310
2093.13 310
2093.23 306
2093.34 310
2093.44 318
2093.55 297
2093.65 280
2093.76 281
2093.86 280
2093.97 271
2094.07 267
2094.18 253
2094.28 263
2094.39 269
2094.49 260
2094.60 244
2094.70 235
2094.81 223
2094.91 220
2095.02 225
2095.12 254
2095.23 285
2095.33 293
2095.44 308
2095.54 326
2095.65 337
2095.75 326
2095.86 319
2095.96 311
2096.07 306
2096.17 318
2096.28 328
2096.38 321
2096.49 324
2096.59 324
2096.70 320
2096.80 308
2096.91 289
2097.01 305
2097.12 317
2097.22 329
2097.33 338
2097.43 331
2097.54 324
2097.64 311
2097.75 297
2097.85 295
2097.95 288
2098.06 285
2098.16 294
2098.27 274
2098.37 269
2098.48 281
2098.58 281
2098.69 296
2098.79 291
2098.90 275
2099.00 265
2099.11 270
2099.21 270
2099.32 269
2099.42 278
2099.53 274
2099.63 265
2099.74 282
2099.84 302
2099.95 303
2100.05 295
2100.16 295
2100.26 287
2100.37 277
2100.48 268
2100.58 272
2100.69 285
2100.79 298
2100.90 333
2101.00 341
2101.11 368
2101.21 363
2101.32 330
2101.42 321
2101.53 308
2101.63 290
2101.74 274
2101.84 273
2101.95 266
2102.05 273
2102.16 278
2102.26 283
2102.37 281
2102.47 276
2102.58 266
2102.68 262
2102.79 265
2102.89 266
2103.00 246
2103.10 246
2103.21 246
2103.31 254
2103.42 259
2103.52 265
2103.63 276
2103.73 285
2103.84 283
2103.94 291
2104.05 297
2104.15 299
2104.26 299
2104.36 284
2104.47 298
2104.57 311
2104.68 313
2104.78 299
2104.89 290
2104.99 282
2105.10 275
2105.20 259
2105.31 265
2105.41 275
2105.52 267
2105.62 261
2105.73 273
2105.84 281
2105.94 303
2106.05 294
2106.15 282
2106.26 272
2106.36 271
2106.47 267
2106.57 257
2106.68 259
2106.78 253
2106.89 258
2106.99 256
2107.10 270
2107.20 275
2107.31 274
2107.41 282
2107.52 268
2107.62 259
2107.73 237
2107.83 231
2107.94 217
2108.04 214
2108.15 216
2108.25 205
2108.36 221
2108.47 250
2108.57 268
2108.68 293
2108.78 329
2108.89 345
2108.99 349
2109.10 350
2109.20 352
2109.31 336
2109.41 330
2109.52 327
2109.62 331
2109.73 332
2109.83 332
2109.94 362
2110.04 365
2110.15 369
2110.25 397
2110.36 422
2110.47 423
2110.57 419
2110.68 386
2110.78 363
2110.89 367
2110.99 370
2111.10 373
2111.20 368
2111.31 359
2111.41 341
2111.52 317
2111.62 317
2111.73 315
2111.83 335
2111.94 357
2112.04 349
2112.15 347
2112.26 333
2112.36 324
2112.47 319
2112.57 302
2112.68 284
2112.78 272
2112.89 255
2112.99 256
2113.10 253
2113.20 257
2113.31 270
2113.41 279
2113.52 275
2113.62 272
2113.73 292
2113.84 325
2113.94 336
2114.05 333
2114.15 334
2114.26 359
2114.36 367
2114.47 356
2114.57 348
2114.68 329
2114.78 319
2114.89 328
2114.99 336
2115.10 325
2115.21 314
2115.31 299
2115.42 265
2115.52 261
2115.63 275
2115.73 281
2115.84 310
2115.94 317
2116.05 320
2116.15 301
2116.26 309
2116.36 286
2116.47 269
2116.58 276
2116.68 274
2116.79 269
2116.89 278
2117.00 286
2117.10 271
2117.21 270
2117.31 267
2117.42 270
2117.52 273
2117.63 278
2117.74 288
2117.84 316
2117.95 324
2118.05 326
2118.16 311
2118.26 322
2118.37 329
2118.47 349
2118.58 353
2118.69 351
2118.79 348
2118.90 351
2119.00 341
2119.11 347
2119.21 336
2119.32 340
2119.42 352
2119.53 377
2119.63 380
2119.74 387
2119.85 371
2119.95 363
2120.06 374
2120.16 361
2120.27 357
2120.37 346
2120.48 350
2120.58 358
2120.69 370
2120.80 364
2120.90 367
2121.01 366
2121.11 364
2121.22 365
2121.32 378
2121.43 380
2121.53 392
2121.64 380
2121.75 358
2121.85 336
2121.96 323
2122.06 300
2122.17 286
2122.27 287
2122.38 289
2122.48 287
2122.59 266
2122.70 258
2122.80 245
2122.91 243
2123.01 248
2123.12 239
2123.22 254
2123.33 248
2123.43 240
2123.54 242
2123.65 255
2123.75 267
2123.86 269
2123.96 285
2124.07 289
2124.17 293
2124.28 305
2124.39 304
2124.49 294
2124.60 300
2124.70 284
2124.81 278
2124.91 268
2125.02 273
2125.12 267
2125.23 257
2125.34 258
2125.44 281
2125.55 278
2125.65 274
2125.76 290
2125.86 307
2125.97 305
2126.08 296
2126.18 298
2126.29 289
2126.39 263
2126.50 237
2126.60 232
2126.71 224
2126.82 232
2126.92 248
2127.03 251
2127.13 250
2127.24 255
2127.34 247
2127.45 256
2127.56 276
2127.66 296
2127.77 296
2127.87 283
2127.98 269
2128.08 260
2128.19 255
2128.30 257
2128.40 246
2128.51 249
2128.61 251
2128.72 264
2128.82 272
2128.93 281
2129.04 305
2129.14 299
2129.25 300
2129.35 309
2129.46 314
2129.56 320
2129.67 339
2129.78 334
2129.88 336
2129.99 315
2130.09 295
2130.20 302
2130.30 339
2130.41 355
2130.52 372
2130.62 363
2130.73 356
2130.83 346
2130.94 350
2131.05 359
2131.15 333
2131.26 330
2131.36 312
2131.47 307
2131.57 307
2131.68 317
2131.79 317
2131.89 308
2132.00 312
2132.10 316
2132.21 303
2132.31 294
2132.42 286
2132.53 268
2132.63 265
2132.74 283
2132.84 291
2132.95 302
2133.06 288
2133.16 279
2133.27 269
2133.37 263
2133.48 274
2133.59 274
2133.69 294
2133.80 301
2133.90 323
2134.01 337
2134.11 352
2134.22 354
2134.33 343
2134.43 338
2134.54 346
2134.64 367
2134.75 400
2134.86 373
2134.96 372
2135.07 356
2135.17 350
2135.28 327
2135.38 326
2135.49 320
2135.60 338
2135.70 346
2135.81 362
2135.91 351
2136.02 350
2136.13 335
2136.23 331
2136.34 330
2136.44 347
2136.55 358
2136.66 349
2136.76 335
2136.87 329
2136.97 313
2137.08 305
2137.19 294
2137.29 293
2137.40 283
2137.50 285
2137.61 270
2137.72 279
2137.82 284
2137.93 275
2138.03 264
2138.14 248
2138.25 221
2138.35 217
2138.46 217
2138.56 226
2138.67 249
2138.78 274
2138.88 272
2138.99 261
2139.09 249
2139.20 271
2139.31 273
2139.41 297
2139.52 307
2139.62 307
2139.73 295
2139.84 295
2139.94 301
2140.05 303
2140.15 312
2140.26 327
2140.37 336
2140.47 333
2140.58 314
2140.68 301
2140.79 304
2140.90 264
2141.00 244
2141.11 225
2141.21 222
2141.32 215
2141.43 208
2141.53 202
2141.64 200
2141.74 197
2141.85 210
2141.96 218
2142.06 227
2142.17 238
2142.27 238
2142.38 272
2142.49 288
2142.59 294
2142.70 296
2142.80 298
2142.91 302
2143.02 298
2143.12 296
2143.23 273
2143.34 247
2143.44 249
2143.55 251
2143.65 259
2143.76 269
2143.87 281
2143.97 284
2144.08 298
2144.18 307
2144.29 322
2144.40 310
2144.50 299
2144.61 295
2144.71 293
2144.82 298
2144.93 285
2145.03 263
2145.14 261
2145.25 275
2145.35 301
2145.46 319
2145.56 327
2145.67 326
2145.78 315
2145.88 314
2145.99 296
2146.09 299
2146.20 306
2146.31 300
2146.41 289
2146.52 299
2146.63 285
2146.73 283
2146.84 280
2146.94 282
2147.05 287
2147.16 288
2147.26 296
2147.37 294
2147.48 292
2147.58 289
2147.69 300
2147.79 307
2147.90 329
2148.01 327
2148.11 331
2148.22 340
2148.32 344
2148.43 350
2148.54 344
2148.64 326
2148.75 306
2148.86 305
2148.96 294
2149.07 278
2149.17 265
2149.28 254
2149.39 259
2149.49 270
2149.60 266
2149.71 267
2149.81 254
2149.92 242
2150.02 242
2150.13 255
2150.24 253
2150.34 263
2150.45 268
2150.56 260
2150.66 280
2150.77 286
2150.87 304
2150.98 313
2151.09 294
2151.19 296
2151.30 300
2151.41 308
2151.51 291
2151.62 274
2151.73 259
2151.83 261
2151.94 273
2152.04 268
2152.15 274
2152.26 268
2152.36 269
2152.47 261
2152.58 245
2152.68 265
2152.79 258
2152.89 268
2153.00 272
2153.11 314
2153.21 306
2153.32 306
2153.43 320
2153.53 331
2153.64 353
2153.75 376
2153.85 380
2153.96 374
2154.06 374
2154.17 374
2154.28 343
2154.38 320
2154.49 294
2154.60 283
2154.70 259
2154.81 233
2154.92 225
2155.02 223
2155.13 226
2155.23 223
2155.34 226
2155.45 238
2155.55 228
2155.66 220
2155.77 231
2155.87 241
2155.98 244
2156.09 243
2156.19 237
2156.30 241
2156.41 253
2156.51 268
2156.62 269
2156.72 277
2156.83 279
2156.94 276
2157.04 290
2157.15 301
2157.26 283
2157.36 273
2157.47 263
2157.58 260
2157.68 264
2157.79 280
2157.90 295
2158.00 286
2158.11 291
2158.22 285
2158.32 290
2158.43 300
2158.53 310
2158.64 314
2158.75 306
2158.85 307
2158.96 301
2159.07 309
2159.17 297
2159.28 300
2159.39 304
2159.49 323
2159.60 336
2159.71 339
2159.81 320
2159.92 315
2160.03 333
2160.13 321
2160.24 316
2160.34 304
2160.45 285
2160.56 289
2160.66 284
2160.77 279
2160.88 253
2160.98 237
2161.09 239
2161.20 236
2161.30 231
2161.41 220
2161.52 235
2161.62 240
2161.73 241
2161.84 248
2161.94 243
2162.05 249
2162.16 269
2162.26 275
2162.37 279
2162.48 290
2162.58 299
2162.69 313
2162.80 318
2162.90 312
2163.01 302
2163.12 283
2163.22 273
2163.33 269
2163.44 261
2163.54 253
2163.65 248
2163.75 242
2163.86 240
2163.97 244
2164.07 241
2164.18 244
2164.29 237
2164.39 233
2164.50 213
2164.61 202
2164.71 202
2164.82 215
2164.93 227
2165.03 222
2165.14 214
2165.25 210
2165.35 203
2165.46 213
2165.57 221
2165.67 229
2165.78 249
2165.89 249
2165.99 231
2166.10 218
2166.21 220
2166.31 228
2166.42 236
2166.53 256
2166.63 261
2166.74 265
2166.85 261
2166.95 244
2167.06 233
2167.17 235
2167.27 252
2167.38 244
2167.49 267
2167.59 299
2167.70 298
2167.81 302
2167.91 287
2168.02 273
2168.13 267
2168.23 260
2168.34 260
2168.45 256
2168.55 254
2168.66 257
2168.77 250
2168.88 254
2168.98 249
2169.09 235
2169.20 227
2169.30 227
2169.41 238
2169.52 234
2169.62 229
2169.73 212
2169.84 213
2169.94 209
2170.05 197
2170.16 208
2170.26 208
2170.37 234
2170.48 240
2170.58 261
2170.69 267
2170.80 270
2170.90 275
2171.01 266
2171.12 261
2171.22 245
2171.33 246
2171.44 254
2171.54 267
2171.65 268
2171.76 281
2171.86 287
2171.97 293
2172.08 291
2172.19 304
2172.29 283
2172.40 272
2172.51 281
2172.61 293
2172.72 301
2172.83 306
2172.93 320
2173.04 324
2173.15 309
2173.25 301
2173.36 300
2173.47 313
2173.57 309
2173.68 304
2173.79 313
2173.89 305
2174.00 298
2174.11 304
2174.21 299
2174.32 281
2174.43 270
2174.54 272
2174.64 266
2174.75 248
2174.86 249
2174.96 266
2175.07 255
2175.18 245
2175.28 243
2175.39 248
2175.50 242
2175.60 242
2175.71 241
2175.82 242
2175.93 258
2176.03 274
2176.14 291
2176.25 287
2176.35 282
2176.46 293
2176.57 295
2176.67 287
2176.78 278
2176.89 269
2176.99 253
2177.10 253
2177.21 251
2177.32 242
2177.42 241
2177.53 241
2177.64 253
2177.74 246
2177.85 240
2177.96 251
2178.06 262
2178.17 267
2178.28 258
2178.38 269
2178.49 290
2178.60 302
2178.71 302
2178.81 315
2178.92 315
2179.03 308
2179.13 324
2179.24 355
2179.35 355
2179.45 359
2179.56 347
2179.67 334
2179.78 338
2179.88 336
2179.99 316
2180.10 313
2180.20 310
2180.31 294
2180.42 284
2180.52 293
2180.63 284
2180.74 263
2180.85 255
2180.95 247
2181.06 253
2181.17 271
2181.27 268
2181.38 275
2181.49 269
2181.59 255
2181.70 262
2181.81 276
2181.92 274
2182.02 271
2182.13 284
2182.24 288
2182.34 285
2182.45 275
2182.56 268
2182.67 287
2182.77 298
2182.88 310
2182.99 311
2183.09 297
2183.20 287
2183.31 278
2183.41 266
2183.52 259
2183.63 236
2183.74 257
2183.84 256
2183.95 232
2184.06 232
2184.16 236
2184.27 252
2184.38 264
2184.49 281
2184.59 294
2184.70 288
2184.81 291
2184.91 285
2185.02 287
2185.13 279
2185.24 268
2185.34 274
2185.45 252
2185.56 255
2185.66 263
2185.77 285
2185.88 300
2185.99 323
2186.09 328
2186.20 337
2186.31 335
2186.41 334
2186.52 328
2186.63 309
2186.74 308
2186.84 310
2186.95 299
2187.06 295
2187.16 297
2187.27 318
2187.38 323
2187.49 334
2187.59 345
2187.70 339
2187.81 332
2187.92 330
2188.02 316
2188.13 316
2188.24 322
2188.34 318
2188.45 305
2188.56 281
2188.67 267
2188.77 253
2188.88 249
2188.99 259
2189.09 248
2189.20 248
2189.31 263
2189.42 285
2189.52 298
2189.63 307
2189.74 317
2189.85 321
2189.95 318
2190.06 315
2190.17 331
2190.27 337
2190.38 336
2190.49 334
2190.60 325
2190.70 326
2190.81 322
2190.92 322
2191.02 337
2191.13 339
2191.24 339
2191.35 324
2191.45 332
2191.56 339
2191.67 331
2191.78 320
2191.88 309
2191.99 313
2192.10 296
2192.21 281
2192.31 266
2192.42 274
2192.53 266
2192.63 274
2192.74 264
2192.85 292
2192.96 304
2193.06 293
2193.17 299
2193.28 291
2193.39 287
2193.49 277
2193.60 279
2193.71 293
2193.81 296
2193.92 298
2194.03 282
2194.14 297
2194.24 295
2194.35 291
2194.46 292
2194.57 270
2194.67 244
2194.78 247
2194.89 255
2195.00 282
2195.10 288
2195.21 297
2195.32 313
2195.43 327
2195.53 317
2195.64 315
2195.75 308
2195.86 323
2195.96 334
2196.07 339
2196.18 332
2196.28 336
2196.39 335
2196.50 320
2196.61 303
2196.71 298
2196.82 288
2196.93 282
2197.04 269
2197.14 295
2197.25 294
2197.36 300
2197.47 317
2197.57 309
2197.68 302
2197.79 281
2197.90 275
2198.00 270
2198.11 275
2198.22 287
2198.33 312
2198.43 333
2198.54 337
2198.65 338
2198.76 323
2198.86 317
2198.97 298
2199.08 313
2199.19 310
2199.29 310
2199.40 315
2199.51 299
2199.62 297
2199.72 281
2199.83 267
2199.94 255
2200.05 257
2200.15 269
2200.26 279
2200.37 268
2200.48 251
2200.58 259
2200.69 260
2200.80 268
2200.91 274
2201.01 265
2201.12 267
2201.23 265
2201.34 258
2201.44 270
2201.55 284
2201.66 288
2201.77 262
2201.87 257
2201.98 237
2202.09 229
2202.20 248
2202.30 258
2202.41 264
2202.52 262
2202.63 261
2202.73 259
2202.84 236
2202.95 225
2203.06 235
2203.16 241
2203.27 246
2203.38 246
2203.49 246
2203.59 240
2203.70 259
2203.81 272
2203.92 279
2204.02 273
2204.13 264
2204.24 270
2204.35 271
2204.46 263
2204.56 266
2204.67 276
2204.78 276
2204.89 272
2204.99 290
2205.10 287
2205.21 299
2205.32 302
2205.42 323
2205.53 317
2205.64 303
2205.75 302
2205.85 290
2205.96 289
2206.07 321
2206.18 297
2206.28 295
2206.39 295
2206.50 296
2206.61 289
2206.72 303
2206.82 305
2206.93 305
2207.04 307
2207.15 300
2207.25 310
2207.36 304
2207.47 322
2207.58 323
2207.68 321
2207.79 334
2207.90 325
2208.01 335
2208.12 322
2208.22 300
2208.33 296
2208.44 298
2208.55 313
2208.65 317
2208.76 317
2208.87 309
2208.98 310
2209.08 306
2209.19 306
2209.30 315
2209.41 315
2209.52 303
2209.62 307
2209.73 301
2209.84 307
2209.95 310
2210.05 311
2210.16 313
2210.27 333
2210.38 357
2210.49 350
2210.59 325
2210.70 324
2210.81 331
2210.92 331
2211.02 336
2211.13 340
2211.24 327
2211.35 313
2211.45 323
2211.56 331
2211.67 309
2211.78 294
2211.89 301
2211.99 312
2212.10 315
2212.21 335
2212.32 318
2212.42 311
2212.53 283
2212.64 267
2212.75 282
2212.86 300
2212.96 318
2213.07 326
2213.18 331
2213.29 351
2213.40 356
2213.50 333
2213.61 314
2213.72 300
2213.83 295
2213.93 293
2214.04 305
2214.15 279
2214.26 268
2214.37 291
2214.47 298
2214.58 303
2214.69 315
2214.80 335
2214.91 354
2215.01 346
2215.12 330
2215.23 333
2215.34 348
2215.44 358
2215.55 357
2215.66 369
2215.77 386
2215.88 421
2215.98 414
2216.09 408
2216.20 389
2216.31 366
2216.42 364
2216.52 357
2216.63 338
2216.74 347
2216.85 332
2216.95 323
2217.06 335
2217.17 353
2217.28 362
2217.39 349
2217.49 333
2217.60 328
2217.71 324
2217.82 324
2217.93 321
2218.03 339
2218.14 355
2218.25 370
2218.36 359
2218.47 355
2218.57 349
2218.68 334
2218.79 321
2218.90 316
2219.01 320
2219.11 307
2219.22 316
2219.33 299
2219.44 301
2219.55 308
2219.65 320
2219.76 322
2219.87 321
2219.98 302
2220.09 297
2220.19 298
2220.30 304
2220.41 319
2220.52 330
2220.63 322
2220.73 305
2220.84 290
2220.95 283
2221.06 292
2221.17 299
2221.27 314
2221.38 312
2221.49 313
2221.60 300
2221.71 289
2221.81 268
2221.92 261
2222.03 263
2222.14 268
2222.25 247
2222.35 247
2222.46 248
2222.57 250
2222.68 245
2222.79 256
2222.89 257
2223.00 253
2223.11 262
2223.22 266
2223.33 256
2223.43 265
2223.54 274
2223.65 281
2223.76 283
2223.87 287
2223.97 294
2224.08 297
2224.19 304
2224.30 306
2224.41 319
2224.52 314
2224.62 304
2224.73 297
2224.84 300
2224.95 317
2225.06 321
2225.16 338
2225.27 340
2225.38 340
2225.49 332
2225.60 326
2225.70 322
2225.81 326
2225.92 311
2226.03 329
2226.14 333
2226.24 318
2226.35 299
2226.46 303
2226.57 299
2226.68 297
2226.79 295
2226.89 294
2227.00 281
2227.11 303
2227.22 288
2227.33 289
2227.43 288
2227.54 286
2227.65 284
2227.76 282
2227.87 285
2227.98 301
2228.08 301
2228.19 293
2228.30 290
2228.41 262
2228.52 269
2228.62 285
2228.73 293
2228.84 302
2228.95 315
2229.06 309
2229.17 282
2229.27 267
2229.38 265
2229.49 297
2229.60 329
2229.71 345
2229.81 356
2229.92 358
2230.03 355
2230.14 342
2230.25 335
2230.36 326
2230.46 313
2230.57 318
2230.68 312
2230.79 310
2230.90 301
2231.01 277
2231.11 268
2231.22 267
2231.33 269
2231.44 281
2231.55 302
2231.65 321
2231.76 340
2231.87 346
2231.98 342
2232.09 340
2232.20 329
2232.30 317
2232.41 305
2232.52 289
2232.63 278
2232.74 273
2232.85 277
2232.95 274
2233.06 274
2233.17 291
2233.28 313
2233.39 332
2233.50 330
2233.60 331
2233.71 314
2233.82 319
2233.93 317
2234.04 326
2234.15 321
2234.25 316
2234.36 317
2234.47 314
2234.58 319
2234.69 311
2234.80 325
2234.90 356
2235.01 376
2235.12 389
2235.23 369
2235.34 355
2235.45 316
2235.55 310
2235.66 294
2235.77 287
2235.88 287
2235.99 277
2236.10 289
2236.20 298
2236.31 309
2236.42 309
2236.53 310
2236.64 310
2236.75 295
2236.85 302
2236.96 316
2237.07 332
2237.18 324
2237.29 331
2237.40 338
2237.51 335
2237.61 337
2237.72 344
2237.83 355
2237.94 351
2238.05 346
2238.16 357
2238.26 368
2238.37 391
2238.48 386
2238.59 379
2238.70 370
2238.81 352
2238.91 333
2239.02 333
2239.13 326
2239.24 301
2239.35 300
2239.46 306
2239.57 321
2239.67 336
2239.78 341
2239.89 338
2240.00 325
2240.11 340
2240.22 339
2240.32 345
2240.43 319
2240.54 316
2240.65 295
2240.76 280
2240.87 267
2240.98 275
2241.08 282
2241.19 281
2241.30 270
2241.41 251
2241.52 254
2241.63 242
2241.74 246
2241.84 248
2241.95 251
2242.06 248
2242.17 257
2242.28 266
2242.39 284
2242.49 275
2242.60 261
2242.71 237
2242.82 245
2242.93 261
2243.04 253
2243.15 257
2243.25 256
2243.36 272
2243.47 283
2243.58 284
2243.69 281
2243.80 277
2243.91 288
2244.01 269
2244.12 267
2244.23 265
2244.34 282
2244.45 274
2244.56 267
2244.67 256
2244.77 242
2244.88 238
2244.99 238
2245.10 249
2245.21 248
2245.32 247
2245.43 243
2245.53 238
2245.64 250
2245.75 266
2245.86 298
2245.97 324
2246.08 333
2246.19 343
2246.30 325
2246.40 332
2246.51 315
2246.62 298
2246.73 270
2246.84 257
2246.95 228
2247.06 223
2247.16 219
2247.27 216
2247.38 212
2247.49 219
2247.60 243
2247.71 252
2247.82 268
2247.92 264
2248.03 263
2248.14 250
2248.25 249
2248.36 256
2248.47 274
2248.58 282
2248.69 282
2248.79 286
2248.90 288
2249.01 304
2249.12 308
2249.23 309
2249.34 307
2249.45 301
2249.55 300
2249.66 297
2249.77 299
2249.88 301
2249.99 298
2250.10 292
2250.21 294
2250.32 288
2250.42 285
2250.53 274
2250.64 261
2250.75 250
2250.86 247
2250.97 245
2251.08 256
2251.19 264
2251.29 258
2251.40 269
2251.51 260
2251.62 255
2251.73 249
2251.84 258
2251.95 273
2252.06 266
2252.16 283
2252.27 286
2252.38 287
2252.49 296
2252.60 294
2252.71 291
2252.82 297
2252.93 306
2253.03 289
2253.14 288
2253.25 315
2253.36 325
2253.47 334
2253.58 339
2253.69 341
2253.80 343
2253.91 352
2254.01 360
2254.12 378
2254.23 384
2254.34 373
2254.45 377
2254.56 374
2254.67 388
2254.78 363
2254.88 352
2254.99 335
2255.10 327
2255.21 338
2255.32 340
2255.43 338
2255.54 350
2255.65 356
2255.76 361
2255.86 355
2255.97 357
2256.08 366
2256.19 373
2256.30 364
2256.41 337
2256.52 338
2256.63 336
2256.74 329
2256.84 319
2256.95 312
2257.06 317
2257.17 309
2257.28 299
2257.39 296
2257.50 283
2257.61 283
2257.72 266
2257.82 267
2257.93 261
2258.04 261
2258.15 255
2258.26 259
2258.37 263
2258.48 234
2258.59 229
2258.70 241
2258.80 226
2258.91 210
2259.02 207
2259.13 210
2259.24 226
2259.35 221
2259.46 230
2259.57 238
2259.68 229
2259.78 250
2259.89 262
2260.00 267
2260.11 249
2260.22 238
2260.33 257
2260.44 265
2260.55 288
2260.66 299
2260.77 297
2260.87 308
2260.98 337
2261.09 341
2261.20 346
2261.31 345
2261.42 341
2261.53 337
2261.64 323
2261.75 328
2261.86 311
2261.96 317
2262.07 310
2262.18 295
2262.29 301
2262.40 316
2262.51 323
2262.62 287
2262.73 273
2262.84 263
2262.95 259
2263.05 240
2263.16 249
2263.27 245
2263.38 244
2263.49 248
2263.60 255
2263.71 267
2263.82 272
2263.93 285
2264.04 288
2264.14 273
2264.25 280
2264.36 276
2264.47 268
2264.58 284
2264.69 287
2264.80 295
2264.91 277
2265.02 267
2265.13 249
2265.24 262
2265.34 263
2265.45 256
2265.56 248
2265.67 248
2265.78 245
2265.89 249
2266.00 248
2266.11 261
2266.22 260
2266.33 261
2266.44 255
2266.54 248
2266.65 277
2266.76 304
2266.87 299
2266.98 295
2267.09 293
2267.20 282
2267.31 278
2267.42 270
2267.53 273
2267.64 276
2267.74 275
2267.85 270
2267.96 269
2268.07 262
2268.18 254
2268.29 252
2268.40 250
2268.51 264
2268.62 271
2268.73 293
2268.84 294
2268.95 281
2269.05 257
2269.16 269
2269.27 276
2269.38 274
2269.49 259
2269.60 281
2269.71 296
2269.82 302
2269.93 321
2270.04 328
2270.15 328
2270.26 335
2270.37 330
2270.47 310
2270.58 276
2270.69 241
2270.80 221
2270.91 212
2271.02 220
2271.13 242
2271.24 244
2271.35 266
2271.46 262
2271.57 250
2271.68 235
2271.78 237
2271.89 224
2272.00 217
2272.11 226
2272.22 225
2272.33 234
2272.44 248
2272.55 249
2272.66 244
2272.77 234
2272.88 223
2272.99 236
2273.10 238
2273.21 266
2273.31 269
2273.42 282
2273.53 279
2273.64 284
2273.75 279
2273.86 286
2273.97 270
2274.08 261
2274.19 251
2274.30 237
2274.41 251
2274.52 247
2274.63 238
2274.74 228
2274.84 229
2274.95 228
2275.06 249
2275.17 268
2275.28 292
2275.39 300
2275.50 285
2275.61 290
2275.72 303
2275.83 316
2275.94 303
2276.05 303
2276.16 300
2276.27 309
2276.38 320
2276.48 328
2276.59 331
2276.70 319
2276.81 291
2276.92 290
2277.03 290
2277.14 298
2277.25 326
2277.36 363
2277.47 389
2277.58 415
2277.69 435
2277.80 448
2277.91 428
2278.02 410
2278.13 403
2278.23 391
2278.34 394
2278.45 408
2278.56 397
2278.67 399
2278.78 392
2278.89 392
2279.00 387
2279.11 374
2279.22 348
2279.33 346
2279.44 353
2279.55 354
2279.66 364
2279.77 385
2279.88 393
2279.99 409
2280.09 411
2280.20 422
2280.31 427
2280.42 408
2280.53 388
2280.64 380
2280.75 364
2280.86 355
2280.97 340
2281.08 329
2281.19 335
2281.30 340
2281.41 352
2281.52 345
2281.63 330
2281.74 319
2281.85 308
2281.96 301
2282.06 288
2282.17 272
2282.28 298
2282.39 295
2282.50 288
2282.61 279
2282.72 259
2282.83 255
2282.94 249
2283.05 270
2283.16 269
2283.27 276
2283.38 271
2283.49 279
2283.60 273
2283.71 278
2283.82 280
2283.93 297
2284.04 306
2284.15 303
2284.26 304
2284.36 303
2284.47 313
2284.58 305
2284.69 289
2284.80 270
2284.91 253
2285.02 257
2285.13 244
2285.24 238
2285.35 250
2285.46 269
2285.57 269
2285.68 285
2285.79 312
2285.90 331
2286.01 333
2286.12 333
2286.23 325
2286.34 307
2286.45 284
2286.56 261
2286.67 263
2286.78 280
2286.88 299
2286.99 309
2287.10 305
2287.21 327
2287.32 343
2287.43 349
2287.54 367
2287.65 378
2287.76 375
2287.87 355
2287.98 347
2288.09 312
2288.20 304
2288.31 300
2288.42 285
2288.53 273
2288.64 253
2288.75 240
2288.86 234
2288.97 244
2289.08 255
2289.19 253
2289.30 260
2289.41 255
2289.52 256
2289.63 280
2289.74 299
2289.85 308
2289.95 318
2290.06 313
2290.17 301
2290.28 315
2290.39 314
2290.50 322
2290.61 326
2290.72 322
2290.83 309
2290.94 298
2291.05 277
2291.16 262
2291.27 263
2291.38 264
2291.49 288
2291.60 300
2291.71 307
2291.82 298
2291.93 301
2292.04 314
2292.15 307
2292.26 320
2292.37 323
2292.48 329
2292.59 323
2292.70 323
2292.81 320
2292.92 323
2293.03 330
2293.14 312
2293.25 316
2293.36 338
2293.47 339
2293.58 341
2293.69 317
2293.79 321
2293.90 303
2294.01 302
2294.12 301
2294.23 297
2294.34 280
2294.45 274
2294.56 280
2294.67 288
2294.78 285
2294.89 277
2295.00 268
2295.11 274
2295.22 281
2295.33 294
2295.44 285
2295.55 281
2295.66 277
2295.77 285
2295.88 292
2295.99 316
2296.10 324
2296.21 303
2296.32 286
2296.43 281
2296.54 275
2296.65 270
2296.76 277
2296.87 276
2296.98 286
2297.09 296
2297.20 306
2297.31 289
2297.42 275
2297.53 275
2297.64 283
2297.75 287
2297.86 305
2297.97 302
2298.08 303
2298.19 309
2298.30 310
2298.41 314
2298.52 311
2298.63 308
2298.74 328
2298.85 313
2298.96 302
2299.07 308
2299.18 294
2299.29 306
2299.40 300
2299.51 298
2299.62 310
2299.73 304
2299.84 276
2299.95 266
2300.06 268
2300.17 262
2300.28 265
2300.39 250
2300.50 254
2300.61 260
2300.72 266
2300.83 277
2300.94 271
2301.05 252
2301.16 251
2301.27 251
2301.38 267
2301.49 264
2301.60 260
2301.71 247
2301.81 258
2301.92 263
2302.03 282
2302.14 268
2302.25 278
2302.36 287
2302.47 290
2302.58 289
2302.69 303
2302.80 315
2302.91 326
2303.02 329
2303.13 332
2303.24 328
2303.35 326
2303.46 310
2303.57 307
2303.68 288
2303.79 286
2303.90 278
2304.01 267
2304.12 278
2304.23 292
2304.34 298
2304.45 288
2304.56 288
2304.67 286
2304.78 296
2304.89 296
2305.00 287
2305.11 298
2305.22 323
2305.34 328
2305.45 324
2305.56 325
2305.67 337
2305.78 354
2305.89 359
2306.00 352
2306.11 356
2306.22 358
2306.33 349
2306.44 352
2306.55 351
2306.66 353
2306.77 333
2306.88 325
2306.99 340
2307.10 333
2307.21 309
2307.32 296
2307.43 279
2307.54 259
2307.65 261
2307.76 254
2307.87 260
2307.98 282
2308.09 287
2308.20 306
2308.31 320
2308.42 328
2308.53 318
2308.64 315
2308.75 314
2308.86 315
2308.97 292
2309.08 287
2309.19 296
2309.30 311
2309.41 325
2309.52 336
2309.63 317
2309.74 283
2309.85 267
2309.96 256
2310.07 242
2310.18 258
2310.29 258
2310.40 263
2310.51 270
2310.62 267
2310.73 246
2310.84 231
2310.95 240
2311.06 264
2311.17 267
2311.28 272
2311.39 266
2311.50 248
2311.61 265
2311.72 265
2311.83 280
2311.94 273
2312.05 253
2312.16 255
2312.27 256
2312.38 270
2312.49 285
2312.60 283
2312.71 271
2312.82 266
2312.93 270
2313.04 254
2313.15 236
2313.26 223
2313.38 225
2313.49 218
2313.60 220
2313.71 216
2313.82 234
2313.93 230
2314.04 219
2314.15 225
2314.26 230
2314.37 236
2314.48 241
2314.59 242
2314.70 255
2314.81 256
2314.92 278
2315.03 276
2315.14 269
2315.25 268
2315.36 261
2315.47 255
2315.58 250
2315.69 238
2315.80 250
2315.91 253
2316.02 252
2316.13 249
2316.24 269
2316.35 289
2316.46 301
2316.57 311
2316.68 317
2316.79 317
2316.90 308
2317.01 293
2317.12 287
2317.24 285
2317.35 291
2317.46 294
2317.57 285
2317.68 275
2317.79 281
2317.90 276
2318.01 261
2318.12 256
2318.23 258
2318.34 257
2318.45 255
2318.56 258
2318.67 273
2318.78 273
2318.89 260
2319.00 269
2319.11 292
2319.22 315
2319.33 316
2319.44 327
2319.55 321
2319.66 305
2319.77 284
2319.88 277
2319.99 263
2320.10 263
2320.21 263
2320.33 264
2320.44 288
2320.55 303
2320.66 314
2320.77 326
2320.88 332
2320.99 334
2321.10 326
2321.21 334
2321.32 341
2321.43 331
2321.54 334
2321.65 337
2321.76 328
2321.87 332
2321.98 343
2322.09 337
2322.20 333
2322.31 325
2322.42 309
2322.53 306
2322.64 288
2322.75 267
2322.87 254
2322.98 246
2323.09 233
2323.20 233
2323.31 247
2323.42 267
2323.53 255
2323.64 246
2323.75 233
2323.86 239
2323.97 245
2324.08 255
2324.19 261
2324.30 262
2324.41 269
2324.52 281
2324.63 288
2324.74 297
2324.85 298
2324.96 293
2325.07 279
2325.19 273
2325.30 269
2325.41 257
2325.52 236
2325.63 230
2325.74 241
2325.85 242
2325.96 254
2326.07 260
2326.18 243
2326.29 245
2326.40 243
2326.51 235
2326.62 231
2326.73 222
2326.84 207
2326.95 211
2327.06 226
2327.18 241
2327.29 251
2327.40 262
2327.51 267
2327.62 283
2327.73 274
2327.84 258
2327.95 251
2328.06 243
2328.17 235
2328.28 234
2328.39 245
2328.50 252
2328.61 245
2328.72 260
2328.83 263
2328.94 283
2329.06 263
2329.17 266
2329.28 276
2329.39 278
2329.50 298
2329.61 300
2329.72 312
2329.83 315
2329.94 316
2330.05 326
2330.16 328
2330.27 323
2330.38 330
2330.49 340
2330.60 364
2330.71 362
2330.83 340
2330.94 333
2331.05 320
2331.16 311
2331.27 306
2331.38 303
2331.49 314
2331.60 307
2331.71 282
2331.82 289
2331.93 280
2332.04 271
2332.15 262
2332.26 271
2332.37 271
2332.49 290
2332.60 307
2332.71 313
2332.82 323
2332.93 330
2333.04 325
2333.15 344
2333.26 370
2333.37 365
2333.48 353
2333.59 361
2333.70 369
2333.81 378
2333.92 385
2334.04 382
2334.15 394
2334.26 378
2334.37 365
2334.48 360
2334.59 346
2334.70 328
2334.81 301
2334.92 283
2335.03 260
2335.14 241
2335.25 247
2335.36 253
2335.47 274
2335.59 277
2335.70 298
2335.81 304
2335.92 297
2336.03 284
2336.14 272
2336.25 265
2336.36 256
2336.47 258
2336.58 284
2336.69 289
2336.80 306
2336.91 290
2337.03 289
2337.14 304
2337.25 314
2337.36 341
2337.47 344
2337.58 365
2337.69 390
2337.80 398
2337.91 391
2338.02 411
2338.13 435
2338.24 449
2338.36 459
2338.47 467
2338.58 431
2338.69 408
2338.80 398
2338.91 420
2339.02 419
2339.13 420
2339.24 406
2339.35 385
2339.46 371
2339.57 336
2339.69 316
2339.80 303
2339.91 306
2340.02 314
2340.13 322
2340.24 318
2340.35 310
2340.46 305
2340.57 304
2340.68 289
2340.79 298
2340.91 290
2341.02 267
2341.13 275
2341.24 278
2341.35 293
2341.46 295
2341.57 302
2341.68 296
2341.79 298
2341.90 310
2342.01 295
2342.13 313
2342.24 319
2342.35 316
2342.46 298
2342.57 288
2342.68 280
2342.79 302
2342.90 308
2343.01 341
2343.12 360
2343.23 329
2343.35 324
2343.46 306
2343.57 290
2343.68 294
2343.79 299
2343.90 304
2344.01 310
2344.12 316
2344.23 311
2344.34 326
2344.46 325
2344.57 323
2344.68 323
2344.79 330
2344.90 327
2345.01 323
2345.12 320
2345.23 330
2345.34 329
2345.45 343
2345.57 344
2345.68 345
2345.79 341
2345.90 340
2346.01 351
2346.12 349
2346.23 352
2346.34 337
2346.45 334
2346.56 321
2346.68 322
2346.79 311
2346.90 296
2347.01 304
2347.12 320
2347.23 331
2347.34 338
2347.45 349
2347.56 345
2347.67 321
2347.79 301
2347.90 302
2348.01 302
2348.12 298
2348.23 282
2348.34 284
2348.45 275
2348.56 269
2348.67 279
2348.79 272
2348.90 271
2349.01 258
2349.12 255
2349.23 261
2349.34 272
2349.45 290
2349.56 292
2349.67 306
2349.78 303
2349.90 288
2350.01 285
2350.12 278
2350.23 286
2350.34 286
2350.45 308
2350.56 309
2350.67 314
2350.78 327
2350.90 312
2351.01 295
2351.12 303
2351.23 311
2351.34 321
2351.45 315
2351.56 320
2351.67 310
2351.79 299
2351.90 280
2352.01 259
2352.12 243
2352.23 237
2352.34 241
2352.45 246
2352.56 257
2352.67 264
2352.79 288
2352.90 286
2353.01 283
2353.12 275
2353.23 274
2353.34 283
2353.45 287
2353.56 263
2353.68 272
2353.79 286
2353.90 306
2354.01 327
2354.12 325
2354.23 322
2354.34 326
2354.45 331
2354.56 317
2354.68 313
2354.79 325
2354.90 310
2355.01 285
2355.12 239
2355.23 241
2355.34 229
2355.45 234
2355.57 265
2355.68 271
2355.79 266
2355.90 268
2356.01 268
2356.12 265
2356.23 250
2356.34 251
2356.46 265
2356.57 270
2356.68 291
2356.79 310
2356.90 310
2357.01 314
2357.12 301
2357.23 307
2357.35 320
2357.46 335
2357.57 337
2357.68 343
2357.79 332
2357.90 323
2358.01 318
2358.12 315
2358.24 301
2358.35 298
2358.46 297
2358.57 295
2358.68 288
2358.79 272
2358.90 287
2359.02 283
2359.13 278
2359.24 274
2359.35 258
2359.46 264
2359.57 263
2359.68 272
2359.79 266
2359.91 272
2360.02 273
2360.13 274
2360.24 280
2360.35 267
2360.46 253
2360.57 242
2360.69 248
2360.80 272
2360.91 279
2361.02 302
2361.13 315
2361.24 313
2361.35 290
2361.47 281
2361.58 277
2361.69 270
2361.80 274
2361.91 284
2362.02 296
2362.13 311
2362.24 306
2362.36 307
2362.47 288
2362.58 267
2362.69 262
2362.80 284
2362.91 287
2363.02 297
2363.14 297
2363.25 310
2363.36 323
2363.47 328
2363.58 332
2363.69 313
2363.80 315
2363.92 301
2364.03 295
2364.14 277
2364.25 263
2364.36 257
2364.47 259
2364.58 273
2364.70 269
2364.81 275
2364.92 279
2365.03 265
2365.14 268
2365.25 284
2365.36 284
2365.48 299
2365.59 304
2365.70 321
2365.81 327
2365.92 327
2366.03 325
2366.15 315
2366.26 293
2366.37 282
2366.48 267
2366.59 265
2366.70 261
2366.81 257
2366.93 253
2367.04 226
2367.15 220
2367.26 227
2367.37 234
2367.48 253
2367.59 275
2367.71 289
2367.82 302
2367.93 302
2368.04 298
2368.15 292
2368.26 281
2368.38 273
2368.49 272
2368.60 262
2368.71 250
2368.82 250
2368.93 247
2369.04 266
2369.16 254
2369.27 234
2369.38 240
2369.49 268
2369.60 280
2369.71 289
2369.83 286
2369.94 299
2370.05 290
2370.16 278
2370.27 272
2370.38 264
2370.50 266
2370.61 279
2370.72 286
2370.83 290
2370.94 273
2371.05 273
2371.16 273
2371.28 268
2371.39 291
2371.50 317
2371.61 322
2371.72 312
2371.83 317
2371.95 316
2372.06 327
2372.17 329
2372.28 320
2372.39 315
2372.50 321
2372.62 319
2372.73 322
2372.84 314
2372.95 329
2373.06 333
2373.17 318
2373.29 333
2373.40 331
2373.51 326
2373.62 310
2373.73 301
2373.84 288
2373.96 268
2374.07 277
2374.18 280
2374.29 283
2374.40 282
2374.51 284
2374.63 298
2374.74 295
2374.85 299
2374.96 293
2375.07 284
2375.18 284
2375.30 303
2375.41 309
2375.52 317
2375.63 318
2375.74 302
2375.85 294
2375.97 294
2376.08 279
2376.19 265
2376.30 267
2376.41 281
2376.52 278
2376.64 273
2376.75 273
2376.86 276
2376.97 278
2377.08 272
2377.20 277
2377.31 281
2377.42 294
2377.53 307
2377.64 313
2377.75 324
2377.87 324
2377.98 323
2378.09 329
2378.20 322
2378.31 317
2378.42 308
2378.54 295
2378.65 277
2378.76 284
2378.87 275
2378.98 269
2379.10 264
2379.21 248
2379.32 253
2379.43 261
2379.54 279
2379.65 266
2379.77 245
2379.88 250
2379.99 252
2380.10 252
2380.21 252
2380.33 279
2380.44 288
2380.55 286
2380.66 277
2380.77 292
2380.88 286
2381.00 284
2381.11 291
2381.22 292
2381.33 267
2381.44 273
2381.56 272
2381.67 251
2381.78 259
2381.89 246
2382.00 255
2382.11 260
2382.23 259
2382.34 257
2382.45 249
2382.56 252
2382.67 252
2382.79 246
2382.90 242
2383.01 249
2383.12 259
2383.23 268
2383.35 243
2383.46 245
2383.57 251
2383.68 266
2383.79 261
2383.90 276
2384.02 285
2384.13 297
2384.24 305
2384.35 312
2384.46 311
2384.58 301
2384.69 293
2384.80 300
2384.91 307
2385.02 306
2385.14 317
2385.25 332
2385.36 336
2385.47 336
2385.58 339
2385.70 334
2385.81 320
2385.92 318
2386.03 331
2386.14 378
2386.26 394
2386.37 381
2386.48 381
2386.59 378
2386.70 409
2386.82 401
2386.93 400
2387.04 391
2387.15 397
2387.26 408
2387.38 414
2387.49 416
2387.60 398
2387.71 388
2387.82 391
2387.94 402
2388.05 391
2388.16 382
2388.27 363
2388.38 364
2388.50 365
2388.61 379
2388.72 383
2388.83 382
2388.94 371
2389.06 355
2389.17 356
2389.28 360
2389.39 362
2389.50 362
2389.62 346
2389.73 333
2389.84 322
2389.95 327
2390.06 321
2390.18 344
2390.29 355
2390.40 373
2390.51 362
2390.62 354
2390.74 361
2390.85 357
2390.96 363
2391.07 359
2391.18 358
2391.30 347
2391.41 356
2391.52 387
2391.63 415
2391.74 443
2391.86 459
2391.97 462
2392.08 438
2392.19 438
2392.31 444
2392.42 467
2392.53 474
2392.64 473
2392.75 486
2392.87 487
2392.98 486
2393.09 480
2393.20 478
2393.31 478
2393.43 475
2393.54 474
2393.65 465
2393.76 455
2393.87 432
2393.99 421
2394.10 412
2394.21 404
2394.32 406
2394.44 398
2394.55 389
2394.66 367
2394.77 358
2394.88 364
2395.00 371
2395.11 357
2395.22 352
2395.33 348
2395.45 353
2395.56 335
2395.67 310
2395.78 308
2395.89 323
2396.01 335
2396.12 319
2396.23 319
2396.34 321
2396.45 282
2396.57 289
2396.68 297
2396.79 315
2396.90 329
2397.02 327
2397.13 336
2397.24 335
2397.35 331
2397.46 335
2397.58 338
2397.69 352
2397.80 347
2397.91 336
2398.03 318
2398.14 315
2398.25 314
2398.36 302
2398.47 318
2398.59 343
2398.70 376
2398.81 389
2398.92 381
2399.04 377
2399.15 376
2399.26 375
2399.37 392
2399.49 400
2399.60 392
2399.71 371
2399.82 368
2399.93 354
2400.05 374
2400.16 385
2400.27 384
2400.38 362
2400.50 353
2400.61 362
2400.72 353
2400.83 366
2400.94 366
2401.06 382
2401.17 378
2401.28 393
2401.39 397
2401.51 389
2401.62 348
2401.73 332
2401.84 306
2401.96 290
2402.07 290
2402.18 292
2402.29 292
2402.41 276
2402.52 260
2402.63 260
2402.74 266
2402.85 283
2402.97 296
2403.08 280
2403.19 301
2403.30 326
2403.42 331
2403.53 350
2403.64 351
2403.75 362
2403.87 371
2403.98 374
2404.09 376
2404.20 369
2404.32 375
2404.43 351
2404.54 355
2404.65 351
2404.76 323
2404.88 317
2404.99 328
2405.10 311
2405.21 288
2405.33 279
2405.44 274
2405.55 276
2405.66 292
2405.78 291
2405.89 289
2406.00 308
2406.11 304
2406.23 299
2406.34 297
2406.45 283
2406.56 279
2406.68 269
2406.79 276
2406.90 282
2407.01 289
2407.13 292
2407.24 279
2407.35 287
2407.46 292
2407.58 282
2407.69 275
2407.80 292
2407.91 313
2408.03 341
2408.14 357
2408.25 355
2408.36 336
2408.48 347
2408.59 345
2408.70 348
2408.81 346
2408.93 348
2409.04 357
2409.15 333
2409.26 348
2409.38 343
2409.49 334
2409.60 321
2409.71 309
2409.83 295
2409.94 286
2410.05 280
2410.16 277
2410.28 268
2410.39 261
2410.50 256
2410.61 253
2410.73 276
2410.84 287
2410.95 298
2411.06 312
2411.18 328
2411.29 337
2411.40 348
2411.51 346
2411.63 345
2411.74 312
2411.85 289
2411.96 261
2412.08 261
2412.19 265
2412.30 284
2412.41 309
2412.53 311
2412.64 306
2412.75 298
2412.86 267
2412.98 263
2413.09 255
2413.20 256
2413.31 254
2413.43 254
2413.54 267
2413.65 277
2413.76 281
2413.88 262
2413.99 266
2414.10 287
2414.22 314
2414.33 312
2414.44 308
2414.55 293
2414.67 292
2414.78 288
2414.89 268
2415.00 274
2415.12 249
2415.23 235
2415.34 247
2415.45 267
2415.57 287
2415.68 301
2415.79 298
2415.90 290
2416.02 277
2416.13 280
2416.24 281
2416.36 274
2416.47 282
2416.58 293
2416.69 290
2416.81 268
2416.92 249
2417.03 242
2417.14 255
2417.26 271
2417.37 278
2417.48 279
2417.59 281
2417.71 274
2417.82 271
2417.93 288
2418.05 297
2418.16 302
2418.27 293
2418.38 310
2418.50 317
2418.61 333
2418.72 331
2418.83 332
2418.95 322
2419.06 312
2419.17 307
2419.29 308
2419.40 321
2419.51 350
2419.62 361
2419.74 360
2419.85 363
2419.96 341
2420.07 333
2420.19 331
2420.30 337
2420.41 326
2420.53 331
2420.64 341
2420.75 345
2420.86 325
2420.98 330
2421.09 328
2421.20 346
2421.32 351
2421.43 365
2421.54 372
2421.65 377
2421.77 370
2421.88 396
2421.99 407
2422.10 423
2422.22 405
2422.33 388
2422.44 374
2422.56 343
2422.67 322
2422.78 298
2422.89 287
2423.01 283
2423.12 285
2423.23 273
2423.35 276
2423.46 281
2423.57 285
2423.68 282
2423.80 309
2423.91 313
2424.02 340
2424.14 356
2424.25 367
2424.36 372
2424.47 377
2424.59 368
2424.70 387
2424.81 379
2424.93 353
2425.04 332
2425.15 319
2425.26 311
2425.38 317
2425.49 292
2425.60 283
2425.72 277
2425.83 284
2425.94 306
2426.05 317
2426.17 317
2426.28 327
2426.39 338
2426.51 326
2426.62 318
2426.73 302
2426.84 289
2426.96 299
2427.07 282
2427.18 289
2427.30 286
2427.41 261
2427.52 262
2427.64 241
2427.75 249
2427.86 246
2427.97 245
2428.09 248
2428.20 240
2428.31 238
2428.43 238
2428.54 251
2428.65 247
2428.76 242
2428.88 254
2428.99 256
2429.10 253
2429.22 251
2429.33 285
2429.44 305
2429.56 297
2429.67 314
2429.78 345
2429.89 373
2430.01 378
2430.12 354
2430.23 336
2430.35 339
2430.46 324
2430.57 322
2430.69 314
2430.80 312
2430.91 311
2431.02 307
2431.14 296
2431.25 295
2431.36 283
2431.48 294
2431.59 297
2431.70 302
2431.82 314
2431.93 328
2432.04 333
2432.15 332
2432.27 325
2432.38 332
2432.49 316
2432.61 312
2432.72 299
2432.83 317
2432.95 315
2433.06 315
2433.17 321
2433.28 322
2433.40 306
2433.51 300
2433.62 297
2433.74 290
2433.85 292
2433.96 324
2434.08 334
2434.19 340
2434.30 348
2434.42 358
2434.53 353
2434.64 354
2434.75 352
2434.87 345
2434.98 330
2435.09 315
2435.21 338
2435.32 319
2435.43 311
2435.55 288
2435.66 284
2435.77 283
2435.89 278
2436.00 285
2436.11 275
2436.23 278
2436.34 280
2436.45 272
2436.56 265
2436.68 273
2436.79 282
2436.90 296
2437.02 304
2437.13 316
2437.24 316
2437.36 321
2437.47 309
2437.58 299
2437.70 286
2437.81 277
2437.92 273
2438.04 277
2438.15 278
2438.26 286
2438.38 266
2438.49 258
2438.60 246
2438.71 249
2438.83 252
2438.94 254
2439.05 277
2439.17 286
2439.28 293
2439.39 293
2439.51 293
2439.62 285
2439.73 280
2439.85 279
2439.96 300
2440.07 306
2440.19 321
2440.30 315
2440.41 302
2440.53 297
2440.64 300
2440.75 298
2440.87 295
2440.98 306
2441.09 298
2441.21 296
2441.32 299
2441.43 293
2441.55 282
2441.66 286
2441.77 297
2441.89 295
2442.00 282
2442.11 279
2442.22 300
2442.34 309
2442.45 310
2442.56 295
2442.68 292
2442.79 291
2442.90 314
2443.02 315
2443.13 316
2443.24 320
2443.36 329
2443.47 310
2443.58 298
2443.70 279
2443.81 274
2443.92 300
2444.04 312
2444.15 325
2444.26 327
2444.38 305
2444.49 302
2444.60 307
2444.72 320
2444.83 304
2444.94 293
2445.06 286
2445.17 284
2445.28 282
2445.40 298
2445.51 294
2445.62 285
2445.74 278
2445.85 278
2445.96 297
2446.08 290
2446.19 295
2446.30 296
2446.42 297
2446.53 311
2446.64 323
2446.76 334
2446.87 361
2446.98 357
2447.10 336
2447.21 323
2447.32 316
2447.44 310
2447.55 294
2447.66 289
2447.78 287
2447.89 300
2448.01 300
2448.12 293
2448.23 284
2448.35 290
2448.46 291
2448.57 286
2448.69 289
2448.80 290
2448.91 296
2449.03 278
2449.14 263
2449.25 268
2449.37 273
2449.48 271
2449.59 248
2449.71 246
2449.82 253
2449.93 239
2450.05 244
2450.16 245
2450.27 246
2450.39 247
2450.50 251
2450.61 253
2450.73 263
2450.84 241
2450.95 211
2451.07 208
2451.18 222
2451.29 228
2451.41 240
2451.52 241
2451.64 248
2451.75 265
2451.86 297
2451.98 297
2452.09 300
2452.20 299
2452.32 313
2452.43 312
2452.54 314
2452.66 319
2452.77 304
2452.88 286
2453.00 270
2453.11 252
2453.22 249
2453.34 261
2453.45 269
2453.56 275
2453.68 279
2453.79 253
2453.91 241
2454.02 232
2454.13 241
2454.25 250
2454.36 273
2454.47 282
2454.59 278
2454.70 270
2454.81 289
2454.93 304
2455.04 303
2455.15 300
2455.27 295
2455.38 295
2455.50 281
2455.61 276
2455.72 263
2455.84 278
2455.95 277
2456.06 299
2456.18 315
2456.29 327
2456.40 326
2456.52 323
2456.63 321
2456.74 321
2456.86 322
2456.97 310
2457.09 309
2457.20 299
2457.31 299
2457.43 299
2457.54 297
2457.65 299
2457.77 290
2457.88 304
2457.99 298
2458.11 309
2458.22 312
2458.34 318
2458.45 317
2458.56 321
2458.68 312
2458.79 310
2458.90 296
2459.02 275
2459.13 275
2459.24 264
2459.36 269
2459.47 283
2459.59 301
2459.70 314
2459.81 311
2459.93 324
2460.04 327
2460.15 312
2460.27 309
2460.38 309
2460.50 301
2460.61 310
2460.72 295
2460.84 307
2460.95 295
2461.06 286
2461.18 270
2461.29 278
2461.40 285
2461.52 290
2461.63 276
2461.75 279
2461.86 264
2461.97 259
2462.09 259
2462.20 242
2462.31 238
2462.43 249
2462.54 258
2462.66 251
2462.77 265
2462.88 276
2463.00 276
2463.11 275
2463.22 277
2463.34 273
2463.45 249
2463.57 259
2463.68 260
2463.79 262
2463.91 264
2464.02 286
2464.13 297
2464.25 309
2464.36 327
2464.48 330
2464.59 357
2464.70 356
2464.82 367
2464.93 367
2465.05 364
2465.16 348
2465.27 329
2465.39 322
2465.50 328
2465.61 342
2465.73 347
2465.84 334
2465.96 323
2466.07 307
2466.18 313
2466.30 332
2466.41 323
2466.52 303
2466.64 298
2466.75 303
2466.87 321
2466.98 329
2467.09 324
2467.21 329
2467.32 346
2467.44 360
2467.55 348
2467.66 358
2467.78 341
2467.89 331
2468.00 322
2468.12 352
2468.23 358
2468.35 351
2468.46 329
2468.57 317
2468.69 294
2468.80 278
2468.92 272
2469.03 279
2469.14 280
2469.26 289
2469.37 295
2469.49 300
2469.60 292
2469.71 289
2469.83 305
2469.94 308
2470.05 317
2470.17 303
2470.28 278
2470.40 272
2470.51 263
2470.62 275
2470.74 291
2470.85 284
2470.97 267
2471.08 269
2471.19 272
2471.31 275
2471.42 287
2471.54 283
2471.65 274
2471.76 280
2471.88 299
2471.99 292
2472.11 297
2472.22 275
2472.33 257
2472.45 250
2472.56 242
2472.68 256
2472.79 257
2472.90 241
2473.02 253
2473.13 259
2473.25 259
2473.36 269
2473.47 276
2473.59 270
2473.70 264
2473.82 263
2473.93 256
2474.04 247
2474.16 246
2474.27 247
2474.39 267
2474.50 292
2474.61 333
2474.73 340
2474.84 338
2474.96 315
2475.07 293
2475.18 275
2475.30 258
2475.41 265
2475.53 279
2475.64 269
2475.75 283
2475.87 288
2475.98 294
2476.10 305
2476.21 307
2476.32 286
2476.44 286
2476.55 290
2476.67 298
2476.78 298
2476.89 290
2477.01 283
2477.12 276
2477.24 280
2477.35 277
2477.46 272
2477.58 271
2477.69 277
2477.81 273
2477.92 277
2478.04 278
2478.15 280
2478.26 298
2478.38 287
2478.49 280
2478.61 276
2478.72 300
2478.83 331
2478.95 333
2479.06 325
2479.18 320
2479.29 296
2479.40 289
2479.52 309
2479.63 306
2479.75 303
2479.86 289
2479.98 279
2480.09 278
2480.20 272
2480.32 264
2480.43 233
2480.55 230
2480.66 223
2480.77 208
2480.89 203
2481.00 220
2481.12 236
2481.23 257
2481.34 279
2481.46 292
2481.57 305
2481.69 302
2481.80 305
2481.92 303
2482.03 304
2482.14 301
2482.26 309
2482.37 314
2482.49 309
2482.60 298
2482.72 302
2482.83 309
2482.94 297
2483.06 303
2483.17 315
2483.29 315
2483.40 311
2483.51 298
2483.63 308
2483.74 315
2483.86 324
2483.97 326
2484.09 311
2484.20 322
2484.31 301
2484.43 304
2484.54 299
2484.66 285
2484.77 277
2484.89 278
2485.00 281
2485.11 281
2485.23 299
2485.34 310
2485.46 292
2485.57 300
2485.69 308
2485.80 304
2485.91 295
2486.03 288
2486.14 298
2486.26 279
2486.37 281
2486.49 274
2486.60 272
2486.71 253
2486.83 247
2486.94 236
2487.06 230
2487.17 229
2487.29 246
2487.40 240
2487.51 274
2487.63 306
2487.74 326
2487.86 352
2487.97 370
2488.09 372
2488.20 366
2488.31 366
2488.43 364
2488.54 361
2488.66 367
2488.77 363
2488.89 346
2489.00 320
2489.11 294
2489.23 268
2489.34 253
2489.46 257
2489.57 266
2489.69 271
2489.80 275
2489.92 267
2490.03 264
2490.14 264
2490.26 279
2490.37 284
2490.49 283
2490.60 283
2490.72 302
2490.83 311
2490.94 329
2491.06 344
2491.17 344
2491.29 333
2491.40 318
2491.52 305
2491.63 291
2491.75 273
2491.86 270
2491.97 261
2492.09 276
2492.20 276
2492.32 280
2492.43 264
2492.55 273
2492.66 258
2492.78 269
2492.89 267
2493.00 251
2493.12 251
2493.23 244
2493.35 255
2493.46 258
2493.58 260
2493.69 242
2493.81 251
2493.92 252
2494.03 241
2494.15 246
2494.26 239
2494.38 244
2494.49 250
2494.61 273
2494.72 275
2494.84 271
2494.95 268
2495.06 256
2495.18 252
2495.29 257
2495.41 271
2495.52 264
2495.64 266
2495.75 271
2495.87 274
2495.98 294
2496.10 299
2496.21 293
2496.32 291
2496.44 296
2496.55 309
2496.67 304
2496.78 311
2496.90 308
2497.01 317
2497.13 314
2497.24 293
2497.35 302
2497.47 308
2497.58 301
2497.70 288
2497.81 263
2497.93 248
2498.04 261
2498.16 268
2498.27 270
2498.39 251
2498.50 238
2498.62 231
2498.73 225
2498.84 229
2498.96 224
2499.07 227
2499.19 225
2499.30 236
2499.42 231
2499.53 249
2499.65 255
2499.76 271
2499.88 269
2499.99 270
2500.10 273
2500.22 280
2500.33 273
2500.45 260
2500.56 249
2500.68 261
2500.79 280
2500.91 295
2501.02 306
2501.14 301
2501.25 312
2501.37 299
2501.48 298
2501.59 330
2501.71 346
2501.82 368
2501.94 383
2502.05 392
2502.17 400
2502.28 412
2502.40 411
2502.51 406
2502.63 404
2502.74 395
2502.86 417
2502.97 428
2503.09 430
2503.20 417
2503.31 428
2503.43 406
2503.54 418
2503.66 402
2503.77 379
2503.89 357
2504.00 357
2504.12 362
2504.23 360
2504.35 376
2504.46 368
2504.58 372
2504.69 378
2504.81 384
2504.92 371
2505.04 377
2505.15 384
2505.26 398
2505.38 391
2505.49 390
2505.61 385
2505.72 380
2505.84 384
2505.95 373
2506.07 361
2506.18 349
2506.30 358
2506.41 360
2506.53 361
2506.64 350
2506.76 356
2506.87 352
2506.99 344
2507.10 339
2507.22 344
2507.33 346
2507.44 355
2507.56 340
2507.67 320
2507.79 300
2507.90 296
2508.02 299
2508.13 284
2508.25 282
2508.36 264
2508.48 247
2508.59 251
2508.71 247
2508.82 256
2508.94 243
2509.05 241
2509.17 251
2509.28 274
2509.40 286
2509.51 297
2509.63 306
2509.74 291
2509.86 290
2509.97 280
2510.09 267
2510.20 272
2510.31 264
2510.43 256
2510.54 264
2510.66 256
2510.77 259
2510.89 263
2511.00 262
2511.12 288
2511.23 307
2511.35 308
2511.46 318
2511.58 331
2511.69 323
2511.81 301
2511.92 301
2512.04 313
2512.15 306
2512.27 336
2512.38 351
2512.50 366
2512.61 354
2512.73 366
2512.84 363
2512.96 348
2513.07 334
2513.19 344
2513.30 334
2513.42 319
2513.53 304
2513.65 306
2513.76 291
2513.88 285
2513.99 295
2514.11 285
2514.22 287
2514.34 277
2514.45 279
2514.57 281
2514.68 275
2514.80 276
2514.91 254
2515.03 256
2515.14 253
2515.26 266
2515.37 282
2515.49 301
2515.60 295
2515.72 264
2515.83 271
2515.95 285
2516.06 292
2516.18 309
2516.29 311
2516.41 331
2516.52 339
2516.64 341
2516.75 322
2516.87 318
2516.98 303
2517.10 313
2517.21 339
2517.33 317
2517.44 329
2517.56 340
2517.67 355
2517.79 360
2517.90 359
2518.02 362
2518.13 349
2518.25 318
2518.36 307
2518.48 304
2518.59 300
2518.71 291
2518.82 291
2518.94 291
2519.05 280
2519.17 287
2519.28 281
2519.40 296
2519.51 299
2519.63 309
2519.74 315
2519.86 312
2519.97 316
2520.09 318
2520.20 334
2520.32 340
2520.43 333
2520.55 342
2520.66 329
2520.78 342
2520.89 332
2521.01 319
2521.12 314
2521.24 312
2521.35 315
2521.47 312
2521.58 306
2521.70 306
2521.81 298
2521.93 295
2522.04 272
2522.16 271
2522.27 267
2522.39 264
2522.50 246
2522.62 242
2522.73 242
2522.85 251
2522.96 244
2523.08 233
2523.19 220
2523.31 212
2523.42 222
2523.54 224
2523.65 241
2523.77 253
2523.88 268
2524.00 271
2524.11 271
2524.23 272
2524.34 281
2524.46 284
2524.58 280
2524.69 292
2524.81 292
2524.92 289
2525.04 292
2525.15 287
2525.27 268
2525.38 257
2525.50 254
2525.61 240
2525.73 248
2525.84 245
2525.96 258
2526.07 272
2526.19 307
2526.30 321
2526.42 320
2526.53 332
2526.65 335
2526.76 342
2526.88 337
2526.99 322
2527.11 296
2527.22 282
2527.34 285
2527.46 269
2527.57 269
2527.69 276
2527.80 279
2527.92 283
2528.03 287
2528.15 300
2528.26 291
2528.38 291
2528.49 292
2528.61 291
2528.72 303
2528.84 296
2528.95 308
2529.07 305
2529.18 298
2529.30 286
2529.41 299
2529.53 307
2529.65 310
2529.76 285
2529.88 276
2529.99 262
2530.11 267
2530.22 255
2530.34 241
2530.45 248
2530.57 264
2530.68 280
2530.80 294
2530.91 299
2531.03 296
2531.14 307
2531.26 316
2531.37 315
2531.49 322
2531.61 318
2531.72 318
2531.84 320
2531.95 305
2532.07 307
2532.18 286
2532.30 284
2532.41 288
2532.53 302
2532.64 316
2532.76 313
2532.87 300
2532.99 291
2533.10 292
2533.22 294
2533.34 297
2533.45 291
2533.57 277
2533.68 277
2533.80 268
2533.91 271
2534.03 281
2534.14 275
2534.26 286
2534.37 289
2534.49 286
2534.60 303
2534.72 299
2534.84 310
2534.95 309
2535.07 313
2535.18 324
2535.30 329
2535.41 337
2535.53 340
2535.64 323
2535.76 310
2535.87 284
2535.99 275
2536.10 266
2536.22 264
2536.34 273
2536.45 273
2536.57 256
2536.68 257
2536.80 242
2536.91 232
2537.03 242
2537.14 263
2537.26 272
2537.37 268
2537.49 267
2537.61 288
2537.72 293
2537.84 285
2537.95 257
2538.07 240
2538.18 227
2538.30 203
2538.41 217
2538.53 232
2538.64 246
2538.76 267
2538.88 286
2538.99 307
2539.11 322
2539.22 326
2539.34 332
2539.45 344
2539.57 338
2539.68 349
2539.80 337
2539.92 329
2540.03 319
2540.15 334
2540.26 356
2540.38 365
2540.49 363
2540.61 368
2540.72 355
2540.84 341
2540.96 329
2541.07 303
2541.19 293
2541.30 275
2541.42 267
2541.53 273
2541.65 282
2541.76 297
2541.88 314
2542.00 299
2542.11 298
2542.23 307
2542.34 307
2542.46 320
2542.57 317
2542.69 302
2542.80 269
2542.92 268
2543.04 289
2543.15 308
2543.27 329
2543.38 325
2543.50 322
2543.61 318
2543.73 325
2543.84 327
2543.96 335
2544.08 310
2544.19 283
2544.31 295
2544.42 304
2544.54 286
2544.65 270
2544.77 284
2544.89 280
2545.00 296
2545.12 304
2545.23 290
2545.35 297
2545.46 294
2545.58 298
2545.69 316
2545.81 328
2545.93 322
2546.04 308
2546.16 300
2546.27 298
2546.39 292
2546.50 286
2546.62 285
2546.74 287
2546.85 304
2546.97 298
2547.08 294
2547.20 275
2547.31 271
2547.43 277
2547.55 279
2547.66 267
2547.78 258
2547.89 255
2548.01 260
2548.12 252
2548.24 236
2548.36 224
2548.47 215
2548.59 218
2548.70 216
2548.82 215
2548.93 207
2549.05 202
2549.17 214
2549.28 224
2549.40 233
2549.51 221
2549.63 220
2549.74 231
2549.86 229
2549.98 228
2550.09 241
2550.21 250
2550.32 255
2550.44 256
2550.55 242
2550.67 244
2550.79 239
2550.90 248
2551.02 247
2551.13 241
2551.25 244
2551.36 241
2551.48 258
2551.60 277
2551.71 286
2551.83 307
2551.94 301
2552.06 313
2552.17 330
2552.29 320
2552.41 329
2552.52 325
2552.64 320
2552.75 328
2552.87 325
2552.99 314
2553.10 313
2553.22 319
2553.33 326
2553.45 316
2553.56 298
2553.68 285
2553.80 280
2553.91 279
2554.03 272
2554.14 247
2554.26 236
2554.38 234
2554.49 224
2554.61 234
2554.72 225
2554.84 211
2554.95 205
2555.07 209
2555.19 223
2555.30 212
2555.42 220
2555.53 217
2555.65 223
2555.77 218
2555.88 219
2556.00 237
2556.11 257
2556.23 266
2556.35 266
2556.46 287
2556.58 307
2556.69 322
2556.81 324
2556.92 317
2557.04 314
2557.16 315
2557.27 321
2557.39 331
2557.50 338
2557.62 335
2557.74 328
2557.85 316
2557.97 320
2558.08 298
2558.20 270
2558.32 259
2558.43 260
2558.55 261
2558.66 265
2558.78 257
2558.90 253
2559.01 253
2559.13 262
2559.24 246
2559.36 259
2559.48 258
2559.59 269
2559.71 269
2559.82 269
2559.94 266
2560.05 277
2560.17 277
2560.29 255
2560.40 254
2560.52 262
2560.63 261
2560.75 247
2560.87 241
2560.98 235
2561.10 242
2561.21 239
2561.33 233
2561.45 256
2561.56 261
2561.68 256
2561.79 244
2561.91 242
2562.03 248
2562.14 258
2562.26 254
2562.37 263
2562.49 268
2562.61 267
2562.72 265
2562.84 270
2562.96 285
2563.07 302
2563.19 314
2563.30 323
2563.42 308
2563.54 296
2563.65 301
2563.77 299
2563.88 310
2564.00 308
2564.12 320
2564.23 329
2564.35 319
2564.46 324
2564.58 313
2564.70 314
2564.81 298
2564.93 301
2565.04 300
2565.16 296
2565.28 303
2565.39 322
2565.51 332
2565.62 341
2565.74 335
2565.86 328
2565.97 324
2566.09 326
2566.21 327
2566.32 334
2566.44 337
2566.55 357
2566.67 374
2566.79 395
2566.90 379
2567.02 371
2567.13 370
2567.25 351
2567.37 336
2567.48 322
2567.60 304
2567.71 293
2567.83 293
2567.95 289
2568.06 276
2568.18 282
2568.30 295
2568.41 304
2568.53 335
2568.64 342
2568.76 334
2568.88 340
2568.99 340
2569.11 327
2569.22 339
2569.34 336
2569.46 322
2569.57 317
2569.69 327
2569.81 352
2569.92 349
2570.04 350
2570.15 349
2570.27 342
2570.39 355
2570.50 376
2570.62 378
2570.74 363
2570.85 355
2570.97 371
2571.08 357
2571.20 349
2571.32 337
2571.43 330
2571.55 314
2571.67 303
2571.78 291
2571.90 281
2572.01 254
2572.13 263
2572.25 287
2572.36 310
2572.48 318
2572.60 329
2572.71 310
2572.83 307
2572.94 299
2573.06 305
2573.18 312
2573.29 344
2573.41 343
2573.53 355
2573.64 333
2573.76 343
2573.87 322
2573.99 312
2574.11 317
2574.22 326
2574.34 320
2574.46 334
2574.57 334
2574.69 335
2574.80 324
2574.92 334
2575.04 348
2575.15 342
2575.27 330
2575.39 306
2575.50 304
2575.62 318
2575.74 319
2575.85 295
2575.97 297
2576.08 312
2576.20 300
2576.32 303
2576.43 306
2576.55 326
2576.67 320
2576.78 329
2576.90 339
2577.01 340
2577.13 339
2577.25 352
2577.36 367
2577.48 371
2577.60 363
2577.71 359
2577.83 345
2577.95 362
2578.06 357
2578.18 358
2578.30 366
2578.41 363
2578.53 355
2578.64 341
2578.76 358
2578.88 366
2578.99 351
2579.11 350
2579.23 325
2579.34 304
2579.46 325
2579.58 322
2579.69 315
2579.81 307
2579.92 294
2580.04 264
2580.16 253
2580.27 253
2580.39 256
2580.51 261
2580.62 267
2580.74 284
2580.86 288
2580.97 286
2581.09 296
2581.21 292
2581.32 283
2581.44 258
2581.55 236
2581.67 232
2581.79 237
2581.90 250
2582.02 245
2582.14 265
2582.25 276
2582.37 277
2582.49 281
2582.60 302
2582.72 325
2582.84 329
2582.95 311
2583.07 295
2583.19 285
2583.30 279
2583.42 265
2583.54 263
2583.65 276
2583.77 272
2583.88 286
2584.00 280
2584.12 267
2584.23 249
2584.35 250
2584.47 243
2584.58 238
2584.70 243
2584.82 253
2584.93 265
2585.05 273
2585.17 283
2585.28 276
2585.40 256
2585.52 247
2585.63 232
2585.75 228
2585.87 238
2585.98 240
2586.10 241
2586.22 254
2586.33 253
2586.45 257
2586.57 240
2586.68 238
2586.80 238
2586.91 257
2587.03 263
2587.15 265
2587.26 274
2587.38 262
2587.50 254
2587.61 257
2587.73 268
2587.85 289
2587.96 278
2588.08 260
2588.20 255
2588.31 249
2588.43 254
2588.55 261
2588.66 283
2588.78 301
2588.90 291
2589.01 294
2589.13 283
2589.25 279
2589.36 288
2589.48 294
2589.60 304
2589.71 302
2589.83 296
2589.95 298
2590.06 297
2590.18 301
2590.30 298
2590.41 289
2590.53 300
2590.65 310
2590.76 318
2590.88 312
2591.00 309
2591.11 290
2591.23 264
2591.35 246
2591.46 228
2591.58 240
2591.70 245
2591.81 255
2591.93 258
2592.05 273
2592.16 298
2592.28 323
2592.40 315
2592.51 304
2592.63 307
2592.75 303
2592.86 278
2592.98 271
2593.10 266
2593.21 269
2593.33 283
2593.45 287
2593.56 280
2593.68 281
2593.80 276
2593.91 280
2594.03 271
2594.15 260
2594.26 276
2594.38 278
2594.50 277
2594.61 276
2594.73 258
2594.85 264
2594.97 273
2595.08 279
2595.20 270
2595.32 264
2595.43 273
2595.55 266
2595.67 287
2595.78 292
2595.90 297
2596.02 301
2596.13 323
2596.25 343
2596.37 349
2596.48 330
2596.60 325
2596.72 312
2596.83 310
2596.95 311
2597.07 302
2597.18 285
2597.30 278
2597.42 285
2597.53 265
2597.65 262
2597.77 248
2597.89 235
2598.00 230
2598.12 229
2598.24 238
2598.35 247
2598.47 262
2598.59 279
2598.70 307
2598.82 323
2598.94 313
2599.05 290
2599.17 282
2599.29 280
2599.40 285
2599.52 290
2599.64 288
2599.75 291
2599.87 276
2599.99 269
2600.11 258
2600.22 230
2600.34 246
2600.46 250
2600.57 250
2600.69 258
2600.81 260
2600.92 264
2601.04 274
2601.16 290
2601.27 300
2601.39 280
2601.51 283
2601.62 274
2601.74 280
2601.86 272
2601.98 267
2602.09 269
2602.21 280
2602.33 285
2602.44 291
2602.56 284
2602.68 295
2602.79 291
2602.91 293
2603.03 298
2603.14 284
2603.26 278
2603.38 272
2603.50 276
2603.61 271
2603.73 285
2603.85 307
2603.96 322
2604.08 326
2604.20 307
2604.31 310
2604.43 309
2604.55 315
2604.67 312
2604.78 299
2604.90 301
2605.02 313
2605.13 340
2605.25 342
2605.37 327
2605.48 323
2605.60 309
2605.72 292
2605.84 267
2605.95 269
2606.07 282
2606.19 307
2606.30 287
2606.42 279
2606.54 265
2606.65 259
2606.77 248
2606.89 262
2607.01 270
2607.12 276
2607.24 276
2607.36 283
2607.47 293
2607.59 307
2607.71 320
2607.82 317
2607.94 300
2608.06 296
2608.18 287
2608.29 302
2608.41 308
2608.53 315
2608.64 320
2608.76 325
2608.88 325
2609.00 329
2609.11 324
2609.23 319
2609.35 322
2609.46 332
2609.58 324
2609.70 317
2609.82 331
2609.93 333
2610.05 336
2610.17 326
2610.28 314
2610.40 310
2610.52 301
2610.63 298
2610.75 295
2610.87 293
2610.99 318
2611.10 333
2611.22 325
2611.34 329
2611.45 298
2611.57 306
2611.69 324
2611.81 325
2611.92 353
2612.04 367
2612.16 378
2612.27 372
2612.39 356
2612.51 367
2612.63 366
2612.74 357
2612.86 342
2612.98 331
2613.09 329
2613.21 330
2613.33 334
2613.45 352
2613.56 351
2613.68 349
2613.80 347
2613.92 340
2614.03 352
2614.15 357
2614.27 354
2614.38 367
2614.50 365
2614.62 364
2614.74 375
2614.85 392
2614.97 396
2615.09 386
2615.20 386
2615.32 380
2615.44 377
2615.56 362
2615.67 355
2615.79 356
2615.91 343
2616.02 362
2616.14 374
2616.26 388
2616.38 402
2616.49 401
2616.61 420
2616.73 421
2616.85 418
2616.96 416
2617.08 402
2617.20 405
2617.31 405
2617.43 391
2617.55 375
2617.67 374
2617.78 369
2617.90 369
2618.02 365
2618.14 376
2618.25 357
2618.37 349
2618.49 349
2618.60 336
2618.72 335
2618.84 348
2618.96 372
2619.07 392
2619.19 406
2619.31 410
2619.43 415
2619.54 400
2619.66 389
2619.78 378
2619.90 373
2620.01 389
2620.13 402
2620.25 392
2620.36 380
2620.48 374
2620.60 388
2620.72 386
2620.83 394
2620.95 380
2621.07 378
2621.19 387
2621.30 380
2621.42 372
2621.54 373
2621.66 390
2621.77 391
2621.89 409
2622.01 396
2622.12 375
2622.24 362
2622.36 343
2622.48 333
2622.59 316
2622.71 313
2622.83 310
2622.95 317
2623.06 309
2623.18 304
2623.30 278
2623.42 266
2623.53 270
2623.65 270
2623.77 283
2623.89 295
2624.00 291
2624.12 281
2624.24 280
2624.36 261
2624.47 248
2624.59 257
2624.71 283
2624.83 277
2624.94 278
2625.06 278
2625.18 277
2625.29 283
2625.41 307
2625.53 328
2625.65 331
2625.76 332
2625.88 321
2626.00 310
2626.12 307
2626.23 295
2626.35 308
2626.47 318
2626.59 316
2626.70 308
2626.82 283
2626.94 274
2627.06 283
2627.17 294
2627.29 294
2627.41 314
2627.53 329
2627.64 319
2627.76 318
2627.88 300
2628.00 282
2628.11 274
2628.23 266
2628.35 265
2628.47 269
2628.58 269
2628.70 278
2628.82 288
2628.94 311
2629.05 322
2629.17 325
2629.29 321
2629.41 306
2629.52 296
2629.64 278
2629.76 276
2629.88 270
2629.99 271
2630.11 249
2630.23 248
2630.35 250
2630.46 235
2630.58 224
2630.70 200
2630.82 206
2630.94 204
2631.05 196
2631.17 195
2631.29 199
2631.41 224
2631.52 229
2631.64 251
2631.76 265
2631.88 273
2631.99 276
2632.11 296
2632.23 307
2632.35 312
2632.46 318
2632.58 339
2632.70 329
2632.82 331
2632.93 337
2633.05 346
2633.17 342
2633.29 335
2633.40 347
2633.52 345
2633.64 326
2633.76 304
2633.88 289
2633.99 274
2634.11 259
2634.23 252
2634.35 244
2634.46 251
2634.58 266
2634.70 277
2634.82 284
2634.93 294
2635.05 308
2635.17 336
2635.29 336
2635.40 341
2635.52 355
2635.64 349
2635.76 350
2635.88 343
2635.99 334
2636.11 329
2636.23 339
2636.35 345
2636.46 340
2636.58 339
2636.70 355
2636.82 372
2636.93 401
2637.05 394
2637.17 391
2637.29 383
2637.41 374
2637.52 362
2637.64 344
2637.76 333
2637.88 327
2637.99 348
2638.11 369
2638.23 401
2638.35 411
2638.46 418
2638.58 429
2638.70 422
2638.82 430
2638.94 408
2639.05 384
2639.17 361
2639.29 355
2639.41 346
2639.52 342
2639.64 334
2639.76 322
2639.88 324
2640.00 339
2640.11 353
2640.23 357
2640.35 367
2640.47 357
2640.58 346
2640.70 342
2640.82 332
2640.94 328
2641.06 338
2641.17 354
2641.29 367
2641.41 380
2641.53 390
2641.64 387
2641.76 387
2641.88 378
2642.00 396
2642.12 395
2642.23 382
2642.35 371
2642.47 368
2642.59 357
2642.71 358
2642.82 338
2642.94 332
2643.06 318
2643.18 305
2643.29 272
2643.41 264
2643.53 262
2643.65 245
2643.77 257
2643.88 269
2644.00 276
2644.12 265
2644.24 271
2644.36 285
2644.47 284
2644.59 263
2644.71 271
2644.83 253
2644.94 251
2645.06 260
2645.18 282
2645.30 273
2645.42 253
2645.53 252
2645.65 248
2645.77 255
2645.89 269
2646.01 279
2646.12 281
2646.24 279
2646.36 275
2646.48 278
2646.60 271
2646.71 262
2646.83 251
2646.95 250
2647.07 256
2647.18 260
2647.30 270
2647.42 285
2647.54 274
2647.66 298
2647.77 308
2647.89 317
2648.01 331
2648.13 345
2648.25 351
2648.36 353
2648.48 332
2648.60 336
2648.72 342
2648.84 328
2648.95 312
2649.07 300
2649.19 291
2649.31 272
2649.43 269
2649.54 275
2649.66 269
2649.78 261
2649.90 257
2650.02 262
2650.13 273
2650.25 287
2650.37 292
2650.49 290
2650.61 294
2650.72 299
2650.84 312
2650.96 326
2651.08 306
2651.20 281
2651.31 279
2651.43 269
2651.55 247
2651.67 243
2651.79 253
2651.90 254
2652.02 270
2652.14 287
2652.26 288
2652.38 277
2652.49 266
2652.61 276
2652.73 279
2652.85 296
2652.97 305
2653.08 300
2653.20 285
2653.32 287
2653.44 274
2653.56 292
2653.68 306
2653.79 304
2653.91 320
2654.03 336
2654.15 323
2654.27 304
2654.38 289
2654.50 276
2654.62 270
2654.74 269
2654.86 272
2654.97 281
2655.09 277
2655.21 272
2655.33 280
2655.45 305
2655.56 321
2655.68 309
2655.80 284
2655.92 282
2656.04 295
2656.16 300
2656.27 323
2656.39 310
2656.51 295
2656.63 291
2656.75 300
2656.86 315
2656.98 317
2657.10 318
2657.22 322
2657.34 316
2657.45 314
2657.57 310
2657.69 314
2657.81 318
2657.93 316
2658.05 295
2658.16 287
2658.28 295
2658.40 301
2658.52 327
2658.64 364
2658.75 375
2658.87 355
2658.99 359
2659.11 367
2659.23 374
2659.35 404
2659.46 412
2659.58 425
2659.70 417
2659.82 410
2659.94 402
2660.06 376
2660.17 374
2660.29 372
2660.41 372
2660.53 358
2660.65 352
2660.76 347
2660.88 330
2661.00 327
2661.12 330
2661.24 337
2661.36 335
2661.47 327
2661.59 328
2661.71 336
2661.83 358
2661.95 360
2662.07 366
2662.18 369
2662.30 370
2662.42 372
2662.54 380
2662.66 384
2662.77 396
2662.89 408
2663.01 400
2663.13 381
2663.25 367
2663.37 351
2663.48 343
2663.60 345
2663.72 343
2663.84 337
2663.96 327
2664.08 325
2664.19 313
2664.31 304
2664.43 299
2664.55 288
2664.67 282
2664.79 283
2664.90 288
2665.02 308
2665.14 302
2665.26 301
2665.38 278
2665.50 284
2665.61 304
2665.73 306
2665.85 328
2665.97 345
2666.09 345
2666.21 334
2666.32 323
2666.44 310
2666.56 322
2666.68 321
2666.80 315
2666.92 300
2667.03 294
2667.15 289
2667.27 279
2667.39 279
2667.51 292
2667.63 300
2667.74 308
2667.86 298
2667.98 291
2668.10 288
2668.22 282
2668.34 282
2668.46 273
2668.57 280
2668.69 279
2668.81 292
2668.93 305
2669.05 317
2669.17 338
2669.28 330
2669.40 325
2669.52 338
2669.64 333
2669.76 348
2669.88 360
2669.99 366
2670.11 362
2670.23 358
2670.35 354
2670.47 354
2670.59 358
2670.71 336
2670.82 317
2670.94 307
2671.06 310
2671.18 309
2671.30 296
2671.42 302
2671.53 299
2671.65 332
2671.77 350
2671.89 370
2672.01 390
2672.13 408
2672.25 418
2672.36 399
2672.48 382
2672.60 361
2672.72 332
2672.84 311
2672.96 300
2673.08 291
2673.19 275
2673.31 280
2673.43 287
2673.55 308
2673.67 319
2673.79 325
2673.90 325
2674.02 302
2674.14 308
2674.26 318
2674.38 327
2674.50 318
2674.62 311
2674.73 300
2674.85 287
2674.97 284
2675.09 268
2675.21 272
2675.33 284
2675.45 290
2675.56 284
2675.68 276
2675.80 266
2675.92 255
2676.04 266
2676.16 313
2676.28 352
2676.39 383
2676.51 388
2676.63 370
2676.75 369
2676.87 364
2676.99 365
2677.11 348
2677.22 340
2677.34 346
2677.46 334
2677.58 341
2677.70 319
2677.82 313
2677.94 299
2678.05 295
2678.17 285
2678.29 309
2678.41 320
2678.53 316
2678.65 323
2678.77 309
2678.89 304
2679.00 310
2679.12 298
2679.24 270
2679.36 269
2679.48 266
2679.60 280
2679.72 277
2679.83 282
2679.95 286
2680.07 284
2680.19 298
2680.31 299
2680.43 291
2680.55 295
2680.67 292
2680.78 284
2680.90 293
2681.02 291
2681.14 274
2681.26 278
2681.38 296
2681.50 314
2681.61 310
2681.73 315
2681.85 318
2681.97 311
2682.09 302
2682.21 292
2682.33 297
2682.45 284
2682.56 281
2682.68 276
2682.80 282
2682.92 282
2683.04 283
2683.16 296
2683.28 303
2683.40 293
2683.51 296
2683.63 282
2683.75 292
2683.87 309
2683.99 302
2684.11 312
2684.23 321
2684.35 313
2684.46 284
2684.58 274
2684.70 288
2684.82 296
2684.94 297
2685.06 306
2685.18 308
2685.30 319
2685.41 304
2685.53 284
2685.65 261
2685.77 272
2685.89 271
2686.01 281
2686.13 286
2686.25 273
2686.36 291
2686.48 311
2686.60 311
2686.72 320
2686.84 329
2686.96 320
2687.08 309
2687.20 302
2687.32 305
2687.43 323
2687.55 331
2687.67 334
2687.79 316
2687.91 334
2688.03 347
2688.15 344
2688.27 330
2688.38 337
2688.50 329
2688.62 330
2688.74 323
2688.86 328
2688.98 346
2689.10 366
2689.22 361
2689.34 359
2689.45 330
2689.57 338
2689.69 334
2689.81 338
2689.93 364
2690.05 400
2690.17 389
2690.29 383
2690.41 357
2690.52 342
2690.64 353
2690.76 336
2690.88 333
2691.00 331
2691.12 314
2691.24 304
2691.36 307
2691.48 287
2691.59 272
2691.71 278
2691.83 281
2691.95 260
2692.07 270
2692.19 267
2692.31 258
2692.43 247
2692.55 237
2692.67 227
2692.78 245
2692.90 285
2693.02 317
2693.14 336
2693.26 323
2693.38 317
2693.50 300
2693.62 290
2693.74 272
2693.85 268
2693.97 253
2694.09 265
2694.21 254
2694.33 252
2694.45 236
2694.57 236
2694.69 236
2694.81 257
2694.93 275
2695.04 291
2695.16 286
2695.28 288
2695.40 296
2695.52 285
2695.64 299
2695.76 308
2695.88 297
2696.00 301
2696.12 298
2696.23 307
2696.35 300
2696.47 292
2696.59 280
2696.71 282
2696.83 277
2696.95 275
2697.07 266
2697.19 261
2697.31 249
2697.42 242
2697.54 236
2697.66 243
2697.78 260
2697.90 272
2698.02 279
2698.14 282
2698.26 294
2698.38 312
2698.50 317
2698.62 306
2698.73 278
2698.85 282
2698.97 268
2699.09 254
2699.21 235
2699.33 240
2699.45 250
2699.57 264
2699.69 268
2699.81 267
2699.93 264
2700.04 264
2700.16 270
2700.28 262
2700.40 276
2700.52 282
2700.64 301
2700.76 296
2700.88 299
2701.00 291
2701.12 272
2701.24 273
2701.35 273
2701.47 260
2701.59 264
2701.71 263
2701.83 259
2701.95 262
2702.07 272
2702.19 279
2702.31 288
2702.43 285
2702.55 309
2702.67 328
2702.78 328
2702.90 319
2703.02 307
2703.14 321
2703.26 317
2703.38 317
2703.50 310
2703.62 314
2703.74 321
2703.86 332
2703.98 326
2704.10 325
2704.21 316
2704.33 329
2704.45 349
2704.57 365
2704.69 350
2704.81 332
2704.93 307
2705.05 295
2705.17 281
2705.29 265
2705.41 263
2705.53 274
2705.65 286
2705.76 308
2705.88 317
2706.00 323
2706.12 320
2706.24 330
2706.36 348
2706.48 340
2706.60 354
2706.72 357
2706.84 348
2706.96 347
2707.08 328
2707.20 310
2707.31 306
2707.43 300
2707.55 291
2707.67 270
2707.79 279
2707.91 277
2708.03 306
2708.15 322
2708.27 335
2708.39 341
2708.51 328
2708.63 336
2708.75 349
2708.87 345
2708.98 346
2709.10 328
2709.22 312
2709.34 295
2709.46 277
2709.58 275
2709.70 285
2709.82 296
2709.94 288
2710.06 307
2710.18 317
2710.30 309
2710.42 300
2710.54 304
2710.66 329
2710.77 366
2710.89 368
2711.01 375
2711.13 371
2711.25 350
2711.37 348
2711.49 360
2711.61 349
2711.73 322
2711.85 313
2711.97 306
2712.09 295
2712.21 289
2712.33 303
2712.45 301
2712.57 304
2712.68 324
2712.80 323
2712.92 330
2713.04 344
2713.16 340
2713.28 347
2713.40 353
2713.52 353
2713.64 352
2713.76 355
2713.88 348
2714.00 333
2714.12 315
2714.24 304
2714.36 305
2714.48 304
2714.60 299
2714.71 294
2714.83 290
2714.95 292
2715.07 281
2715.19 268
2715.31 268
2715.43 252
2715.55 236
2715.67 233
2715.79 239
2715.91 255
2716.03 259
2716.15 279
2716.27 295
2716.39 306
2716.51 300
2716.63 300
2716.75 293
2716.86 286
2716.98 315
2717.10 330
2717.22 336
2717.34 342
2717.46 339
2717.58 344
2717.70 327
2717.82 323
2717.94 328
2718.06 318
2718.18 321
2718.30 315
2718.42 305
2718.54 314
2718.66 311
2718.78 315
2718.90 300
2719.02 313
2719.14 318
2719.25 306
2719.37 302
2719.49 298
2719.61 311
2719.73 288
2719.85 300
2719.97 318
2720.09 342
2720.21 362
2720.33 388
2720.45 409
2720.57 415
2720.69 399
2720.81 400
2720.93 397
2721.05 398
2721.17 387
2721.29 400
2721.41 384
2721.53 372
2721.65 351
2721.77 353
2721.89 356
2722.00 359
2722.12 348
2722.24 334
2722.36 331
2722.48 307
2722.60 283
2722.72 272
2722.84 249
2722.96 244
2723.08 249
2723.20 240
2723.32 263
2723.44 264
2723.56 249
2723.68 246
2723.80 263
2723.92 277
2724.04 268
2724.16 261
2724.28 257
2724.40 237
2724.52 226
2724.64 215
2724.76 214
2724.88 213
2725.00 220
2725.11 217
2725.23 232
2725.35 225
2725.47 240
2725.59 256
2725.71 277
2725.83 288
2725.95 288
2726.07 294
2726.19 288
2726.31 289
2726.43 289
2726.55 284
2726.67 275
2726.79 267
2726.91 271
2727.03 275
2727.15 288
2727.27 287
2727.39 291
2727.51 275
2727.63 278
2727.75 273
2727.87 293
2727.99 299
2728.11 301
2728.23 302
2728.35 308
2728.47 318
2728.59 312
2728.71 308
2728.83 319
2728.95 321
2729.07 305
2729.18 291
2729.30 288
2729.42 283
2729.54 292
2729.66 284
2729.78 280
2729.90 274
2730.02 263
2730.14 272
2730.26 294
2730.38 298
2730.50 310
2730.62 323
2730.74 316
2730.86 322
2730.98 312
2731.10 306
2731.22 298
2731.34 306
2731.46 302
2731.58 309
2731.70 320
2731.82 316
2731.94 319
2732.06 323
2732.18 318
2732.30 327
2732.42 310
2732.54 316
2732.66 317
2732.78 304
2732.90 322
2733.02 335
2733.14 335
2733.26 316
2733.38 308
2733.50 302
2733.62 295
2733.74 316
2733.86 323
2733.98 324
2734.10 335
2734.22 315
2734.34 307
2734.46 305
2734.58 320
2734.70 335
2734.82 336
2734.94 327
2735.06 330
2735.18 316
2735.30 320
2735.42 310
2735.54 312
2735.66 312
2735.78 300
2735.89 291
2736.01 304
2736.13 298
2736.25 306
2736.37 305
2736.49 286
2736.61 289
2736.73 303
2736.85 320
2736.97 340
2737.09 349
2737.21 346
2737.33 350
2737.45 354
2737.57 353
2737.69 332
2737.81 334
2737.93 353
2738.05 347
2738.17 327
2738.29 318
2738.41 328
2738.53 317
2738.65 320
2738.77 327
2738.89 310
2739.01 315
2739.13 301
2739.25 293
2739.37 288
2739.49 290
2739.61 286
2739.73 273
2739.85 286
2739.97 283
2740.09 290
2740.21 291
2740.33 310
2740.45 301
2740.57 291
2740.69 279
2740.81 295
2740.93 324
2741.05 336
2741.17 329
2741.29 345
2741.41 339
2741.53 340
2741.65 327
2741.77 332
2741.89 339
2742.01 335
2742.13 350
2742.25 383
2742.37 403
2742.49 413
2742.61 409
2742.73 385
2742.85 379
2742.97 374
2743.09 381
2743.21 383
2743.33 372
2743.45 379
2743.57 362
2743.69 344
2743.81 341
2743.93 340
2744.05 339
2744.17 340
2744.29 341
2744.41 330
2744.53 327
2744.65 328
2744.77 336
2744.89 350
2745.01 356
2745.13 379
2745.25 385
2745.37 382
2745.50 385
2745.62 357
2745.74 344
2745.86 329
2745.98 333
2746.10 320
2746.22 316
2746.34 302
2746.46 280
2746.58 280
2746.70 290
2746.82 299
2746.94 310
2747.06 293
2747.18 292
2747.30 310
2747.42 298
2747.54 299
2747.66 299
2747.78 313
2747.90 321
2748.02 322
2748.14 330
2748.26 327
2748.38 318
2748.50 329
2748.62 334
2748.74 315
2748.86 323
2748.98 329
2749.10 329
2749.22 311
2749.34 291
2749.46 298
2749.58 303
2749.70 309
2749.82 330
2749.94 323
2750.06 325
2750.18 311
2750.30 321
2750.42 327
2750.54 321
2750.66 287
2750.78 286
2750.90 282
2751.02 290
2751.14 277
2751.26 278
2751.38 283
2751.50 293
2751.62 303
2751.74 299
2751.86 306
2751.98 320
2752.10 333
2752.23 339
2752.35 348
2752.47 360
2752.59 360
2752.71 354
2752.83 353
2752.95 349
2753.07 331
2753.19 317
2753.31 327
2753.43 334
2753.55 332
2753.67 334
2753.79 319
2753.91 320
2754.03 323
2754.15 344
2754.27 368
2754.39 362
2754.51 364
2754.63 367
2754.75 357
2754.87 341
2754.99 322
2755.11 302
2755.23 308
2755.35 312
2755.47 305
2755.59 301
2755.71 303
2755.83 296
2755.95 290
2756.07 288
2756.19 309
2756.32 312
2756.44 307
2756.56 296
2756.68 290
2756.80 285
2756.92 295
2757.04 295
2757.16 284
2757.28 272
2757.40 248
2757.52 234
2757.64 231
2757.76 244
2757.88 260
2758.00 289
2758.12 316
2758.24 315
2758.36 308
2758.48 326
2758.60 322
2758.72 342
2758.84 338
2758.96 348
2759.08 337
2759.20 318
2759.32 304
2759.45 301
2759.57 311
2759.69 309
2759.81 315
2759.93 330
2760.05 333
2760.17 316
2760.29 322
2760.41 307
2760.53 305
2760.65 316
2760.77 323
2760.89 328
2761.01 327
2761.13 336
2761.25 317
2761.37 312
2761.49 307
2761.61 287
2761.73 296
2761.85 294
2761.97 291
2762.09 278
2762.22 283
2762.34 280
2762.46 262
2762.58 254
2762.70 261
2762.82 272
2762.94 291
2763.06 298
2763.18 301
2763.30 293
2763.42 295
2763.54 296
2763.66 298
2763.78 301
2763.90 326
2764.02 349
2764.14 350
2764.26 352
2764.38 354
2764.50 343
2764.63 332
2764.75 325
2764.87 328
2764.99 315
2765.11 307
2765.23 313
2765.35 331
2765.47 345
2765.59 351
2765.71 339
2765.83 344
2765.95 372
2766.07 377
2766.19 373
2766.31 358
2766.43 346
2766.55 333
2766.67 333
2766.80 322
2766.92 307
2767.04 299
2767.16 300
2767.28 290
2767.40 308
2767.52 298
2767.64 285
2767.76 281
2767.88 278
2768.00 301
2768.12 307
2768.24 314
2768.36 328
2768.48 334
2768.60 340
2768.72 351
2768.85 352
2768.97 358
2769.09 330
2769.21 307
2769.33 288
2769.45 273
2769.57 268
2769.69 271
2769.81 279
2769.93 293
2770.05 305
2770.17 315
2770.29 323
2770.41 324
2770.53 334
2770.65 319
2770.78 307
2770.90 302
2771.02 289
2771.14 278
2771.26 285
2771.38 290
2771.50 300
2771.62 296
2771.74 309
2771.86 333
2771.98 358
2772.10 357
2772.22 362
2772.34 357
2772.46 360
2772.59 373
2772.71 353
2772.83 329
2772.95 312
2773.07 301
2773.19 289
2773.31 292
2773.43 302
2773.55 303
2773.67 301
2773.79 300
2773.91 305
2774.03 282
2774.15 257
2774.28 264
2774.40 264
2774.52 257
2774.64 262
2774.76 262
2774.88 298
2775.00 313
2775.12 327
2775.24 340
2775.36 341
2775.48 347
2775.60 355
2775.72 330
2775.85 322
2775.97 332
2776.09 339
2776.21 344
2776.33 350
2776.45 346
2776.57 332
2776.69 322
2776.81 315
2776.93 309
2777.05 292
2777.17 294
2777.29 306
2777.42 305
2777.54 314
2777.66 307
2777.78 313
2777.90 322
2778.02 333
2778.14 333
2778.26 329
2778.38 319
2778.50 321
2778.62 322
2778.74 322
2778.87 306
2778.99 308
2779.11 300
2779.23 296
2779.35 299
2779.47 301
2779.59 295
2779.71 304
2779.83 301
2779.95 285
2780.07 274
2780.19 268
2780.32 268
2780.44 265
2780.56 273
2780.68 286
2780.80 288
2780.92 283
2781.04 289
2781.16 296
2781.28 327
2781.40 332
2781.52 347
2781.65 353
2781.77 371
2781.89 385
2782.01 380
2782.13 370
2782.25 386
2782.37 392
2782.49 404
2782.61 407
2782.73 384
2782.85 356
2782.98 342
2783.10 334
2783.22 336
2783.34 342
2783.46 352
2783.58 349
2783.70 351
2783.82 345
2783.94 339
2784.06 335
2784.18 334
2784.31 346
2784.43 320
2784.55 315
2784.67 315
2784.79 302
2784.91 315
2785.03 318
2785.15 328
2785.27 332
2785.39 335
2785.52 324
2785.64 326
2785.76 316
2785.88 310
2786.00 296
2786.12 283
2786.24 274
2786.36 260
2786.48 260
2786.60 261
2786.73 270
2786.85 282
2786.97 291
2787.09 294
2787.21 288
2787.33 283
2787.45 285
2787.57 289
2787.69 289
2787.81 297
2787.94 293
2788.06 306
2788.18 297
2788.30 295
2788.42 285
2788.54 297
2788.66 301
2788.78 306
2788.90 314
2789.02 312
2789.15 319
2789.27 337
2789.39 327
2789.51 330
2789.63 328
2789.75 324
2789.87 315
2789.99 318
2790.11 298
2790.24 294
2790.36 284
2790.48 286
2790.60 268
2790.72 265
2790.84 263
2790.96 267
2791.08 278
2791.20 278
2791.33 276
2791.45 284
2791.57 295
2791.69 299
2791.81 296
2791.93 307
2792.05 322
2792.17 332
2792.29 330
2792.42 325
2792.54 320
2792.66 322
2792.78 324
2792.90 349
2793.02 364
2793.14 359
2793.26 358
2793.38 339
2793.51 339
2793.63 337
2793.75 338
2793.87 336
2793.99 334
2794.11 327
2794.23 329
2794.35 327
2794.48 328
2794.60 328
2794.72 317
2794.84 319
2794.96 321
2795.08 312
2795.20 307
2795.32 304
2795.44 326
2795.57 314
2795.69 316
2795.81 315
2795.93 320
2796.05 308
2796.17 287
2796.29 295
2796.41 305
2796.54 319
2796.66 313
2796.78 294
2796.90 294
2797.02 299
2797.14 294
2797.26 295
2797.38 322
2797.51 315
2797.63 318
2797.75 315
2797.87 309
2797.99 328
2798.11 317
2798.23 324
2798.35 322
2798.48 319
2798.60 330
2798.72 315
2798.84 318
2798.96 321
2799.08 304
2799.20 293
2799.32 298
2799.45 305
2799.57 302
2799.69 298
2799.81 302
2799.93 308
2800.05 305
2800.17 312
2800.29 297
2800.42 283
2800.54 269
2800.66 265
2800.78 278
2800.90 288
2801.02 302
2801.14 304
2801.27 317
2801.39 336
2801.51 349
2801.63 355
2801.75 346
2801.87 323
2801.99 328
2802.11 331
2802.24 333
2802.36 340
2802.48 346
2802.60 345
2802.72 346
2802.84 350
2802.96 343
2803.09 353
2803.21 349
2803.33 346
2803.45 339
2803.57 330
2803.69 313
2803.81 303
2803.93 314
2804.06 321
2804.18 329
2804.30 325
2804.42 314
2804.54 317
2804.66 318
2804.78 303
2804.91 296
2805.03 285
2805.15 283
2805.27 261
2805.39 250
2805.51 258
2805.63 262
2805.76 247
2805.88 256
2806.00 275
2806.12 286
2806.24 320
2806.36 342
2806.48 361
2806.61 357
2806.73 368
2806.85 374
2806.97 367
2807.09 381
2807.21 382
2807.33 383
2807.46 371
2807.58 367
2807.70 357
2807.82 362
2807.94 357
2808.06 382
2808.18 404
2808.31 407
2808.43 416
2808.55 387
2808.67 383
2808.79 364
2808.91 361
2809.04 343
2809.16 329
2809.28 329
2809.40 329
2809.52 332
2809.64 329
2809.76 321
2809.89 316
2810.01 300
2810.13 285
2810.25 273
2810.37 272
2810.49 280
2810.61 277
2810.74 278
2810.86 292
2810.98 308
2811.10 286
2811.22 288
2811.34 296
2811.47 306
2811.59 315
2811.71 313
2811.83 316
2811.95 302
2812.07 306
2812.19 310
2812.32 313
2812.44 316
2812.56 324
2812.68 322
2812.80 326
2812.92 317
2813.05 311
2813.17 317
2813.29 312
2813.41 304
2813.53 290
2813.65 282
2813.78 262
2813.90 260
2814.02 278
2814.14 310
2814.26 341
2814.38 341
2814.50 348
2814.63 345
2814.75 350
2814.87 337
2814.99 325
2815.11 329
2815.23 339
2815.36 334
2815.48 325
2815.60 319
2815.72 326
2815.84 307
2815.96 300
2816.09 293
2816.21 296
2816.33 307
2816.45 321
2816.57 352
2816.69 346
2816.82 325
2816.94 339
2817.06 351
2817.18 348
2817.30 363
2817.42 344
2817.55 333
2817.67 331
2817.79 349
2817.91 352
2818.03 354
2818.15 360
2818.28 337
2818.40 319
2818.52 316
2818.64 322
2818.76 337
2818.88 337
2819.01 324
2819.13 321
2819.25 323
2819.37 309
2819.49 307
2819.61 317
2819.74 335
2819.86 334
2819.98 329
2820.10 326
2820.22 326
2820.35 343
2820.47 350
2820.59 346
2820.71 342
2820.83 352
2820.95 339
2821.08 299
2821.20 274
2821.32 255
2821.44 257
2821.56 258
2821.68 276
2821.81 285
2821.93 304
2822.05 311
2822.17 321
2822.29 326
2822.41 331
2822.54 337
2822.66 331
2822.78 304
2822.90 297
2823.02 285
2823.15 286
2823.27 270
2823.39 266
2823.51 258
2823.63 237
2823.75 236
2823.88 247
2824.00 259
2824.12 258
2824.24 247
2824.36 264
2824.49 270
2824.61 279
2824.73 282
2824.85 291
2824.97 276
2825.09 278
2825.22 314
2825.34 330
2825.46 322
2825.58 331
2825.70 342
2825.83 345
2825.95 316
2826.07 318
2826.19 311
2826.31 295
2826.44 289
2826.56 286
2826.68 298
2826.80 315
2826.92 307
2827.04 291
2827.17 280
2827.29 278
2827.41 274
2827.53 279
2827.65 287
2827.78 293
2827.90 301
2828.02 314
2828.14 331
2828.26 345
2828.39 361
2828.51 366
2828.63 356
2828.75 348
2828.87 359
2828.99 369
2829.12 364
2829.24 372
2829.36 362
2829.48 371
2829.60 361
2829.73 357
2829.85 368
2829.97 377
2830.09 390
2830.21 398
2830.34 380
2830.46 378
2830.58 382
2830.70 368
2830.82 371
2830.95 359
2831.07 362
2831.19 363
2831.31 368
2831.43 366
2831.56 349
2831.68 335
2831.80 348
2831.92 346
2832.04 357
2832.17 355
2832.29 350
2832.41 352
2832.53 331
2832.65 336
2832.78 339
2832.90 355
2833.02 367
2833.14 370
2833.26 361
2833.39 371
2833.51 367
2833.63 366
2833.75 377
2833.87 381
2834.00 376
2834.12 371
2834.24 377
2834.36 385
2834.48 379
2834.61 390
2834.73 398
2834.85 406
2834.97 399
2835.09 414
2835.22 416
2835.34 407
2835.46 413
2835.58 436
2835.70 448
2835.83 453
2835.95 481
2836.07 501
2836.19 494
2836.31 494
2836.44 469
2836.56 449
2836.68 449
2836.80 441
2836.93 421
2837.05 397
2837.17 405
2837.29 400
2837.41 385
2837.54 383
2837.66 392
2837.78 389
2837.90 397
2838.02 403
2838.15 410
2838.27 435
2838.39 443
2838.51 429
2838.63 419
2838.76 376
2838.88 374
2839.00 365
2839.12 371
2839.25 367
2839.37 368
2839.49 392
2839.61 390
2839.73 384
2839.86 379
2839.98 397
2840.10 409
2840.22 412
2840.35 419
2840.47 421
2840.59 411
2840.71 402
2840.83 402
2840.96 398
2841.08 404
2841.20 402
2841.32 381
2841.44 381
2841.57 370
2841.69 352
2841.81 332
2841.93 316
2842.06 311
2842.18 339
2842.30 342
2842.42 368
2842.54 374
2842.67 383
2842.79 389
2842.91 378
2843.03 368
2843.16 379
2843.28 398
2843.40 432
2843.52 445
2843.64 427
2843.77 416
2843.89 410
2844.01 401
2844.13 389
2844.26 400
2844.38 403
2844.50 400
2844.62 382
2844.74 379
2844.87 360
2844.99 355
2845.11 350
2845.23 366
2845.36 370
2845.48 371
2845.60 360
2845.72 352
2845.85 352
2845.97 350
2846.09 351
2846.21 350
2846.33 341
2846.46 353
2846.58 355
2846.70 338
2846.82 347
2846.95 347
2847.07 349
2847.19 341
2847.31 329
2847.44 330
2847.56 313
2847.68 319
2847.80 329
2847.92 316
2848.05 315
2848.17 326
2848.29 330
2848.41 348
2848.54 348
2848.66 351
2848.78 341
2848.90 351
2849.03 326
2849.15 329
2849.27 348
2849.39 340
2849.51 324
2849.64 316
2849.76 326
2849.88 346
2850.00 333
2850.13 328
2850.25 344
2850.37 361
2850.49 349
2850.62 342
2850.74 334
2850.86 339
2850.98 341
2851.11 340
2851.23 341
2851.35 322
2851.47 305
2851.60 310
2851.72 312
2851.84 324
2851.96 332
2852.09 336
2852.21 339
2852.33 341
2852.45 335
2852.57 356
2852.70 369
2852.82 334
2852.94 324
2853.06 309
2853.19 308
2853.31 309
2853.43 325
2853.55 338
2853.68 320
2853.80 311
2853.92 292
2854.04 295
2854.17 308
2854.29 301
2854.41 312
2854.53 307
2854.66 303
2854.78 313
2854.90 307
2855.02 280
2855.15 259
2855.27 263
2855.39 265
2855.51 273
2855.64 280
2855.76 292
2855.88 287
2856.00 269
2856.13 268
2856.25 282
2856.37 320
2856.49 340
2856.62 354
2856.74 369
2856.86 375
2856.98 381
2857.11 395
2857.23 403
2857.35 412
2857.47 423
2857.60 435
2857.72 446
2857.84 462
2857.96 452
2858.09 429
2858.21 401
2858.33 374
2858.45 352
2858.58 358
2858.70 346
2858.82 359
2858.94 357
2859.07 384
2859.19 404
2859.31 394
2859.44 401
2859.56 402
2859.68 414
2859.80 412
2859.93 419
2860.05 428
2860.17 417
2860.29 430
2860.42 439
2860.54 450
2860.66 464
2860.78 455
2860.91 435
2861.03 415
2861.15 406
2861.27 406
2861.40 413
2861.52 414
2861.64 401
2861.76 404
2861.89 403
2862.01 438
2862.13 437
2862.26 438
2862.38 452
2862.50 487
2862.62 521
2862.75 521
2862.87 507
2862.99 486
2863.11 478
2863.24 463
2863.36 467
2863.48 463
2863.60 462
2863.73 458
2863.85 439
2863.97 438
2864.09 455
2864.22 467
2864.34 455
2864.46 434
2864.59 433
2864.71 425
2864.83 440
2864.95 439
2865.08 442
2865.20 425
2865.32 417
2865.44 409
2865.57 402
2865.69 395
2865.81 386
2865.94 367
2866.06 350
2866.18 375
2866.30 369
2866.43 386
2866.55 390
2866.67 385
2866.79 381
2866.92 386
2867.04 371
2867.16 360
2867.29 336
2867.41 336
2867.53 330
2867.65 336
2867.78 363
2867.90 370
2868.02 366
2868.14 357
2868.27 368
2868.39 395
2868.51 424
2868.64 434
2868.76 442
2868.88 430
2869.00 430
2869.13 416
2869.25 397
2869.37 393
2869.50 359
2869.62 353
2869.74 350
2869.86 349
2869.99 365
2870.11 366
2870.23 382
2870.35 391
2870.48 410
2870.60 415
2870.72 411
2870.85 415
2870.97 416
2871.09 411
2871.21 414
2871.34 429
2871.46 463
2871.58 497
2871.71 503
2871.83 481
2871.95 491
2872.07 501
2872.20 527
2872.32 548
2872.44 559
2872.57 560
2872.69 551
2872.81 537
2872.93 542
2873.06 552
2873.18 556
2873.30 591
2873.43 617
2873.55 631
2873.67 619
2873.79 617
2873.92 630
2874.04 616
2874.16 618
2874.29 588
2874.41 566
2874.53 553
2874.65 546
2874.78 526
2874.90 497
2875.02 503
2875.15 505
2875.27 520
2875.39 527
2875.52 517
2875.64 485
2875.76 487
2875.88 492
2876.01 509
2876.13 523
2876.25 523
2876.38 522
2876.50 521
2876.62 518
2876.74 512
2876.87 521
2876.99 520
2877.11 526
2877.24 535
2877.36 545
2877.48 567
2877.61 554
2877.73 527
2877.85 504
2877.97 479
2878.10 481
2878.22 484
2878.34 472
2878.47 459
2878.59 448
2878.71 437
2878.84 429
2878.96 419
2879.08 414
2879.20 417
2879.33 389
2879.45 377
2879.57 374
2879.70 358
2879.82 359
2879.94 353
2880.07 357
2880.19 369
2880.31 373
2880.43 382
2880.56 401
2880.68 429
2880.80 440
2880.93 436
2881.05 438
2881.17 433
2881.30 412
2881.42 400
2881.54 403
2881.66 392
2881.79 366
2881.91 382
2882.03 383
2882.16 375
2882.28 345
2882.40 332
2882.53 332
2882.65 328
2882.77 334
2882.90 313
2883.02 324
2883.14 326
2883.26 322
2883.39 319
2883.51 295
2883.63 275
2883.76 266
2883.88 266
2884.00 283
2884.13 289
2884.25 301
2884.37 309
2884.50 327
2884.62 350
2884.74 370
2884.87 363
2884.99 353
2885.11 355
2885.23 337
2885.36 332
2885.48 340
2885.60 333
2885.73 337
2885.85 349
2885.97 360
2886.10 385
2886.22 385
2886.34 368
2886.47 366
2886.59 361
2886.71 373
2886.84 358
2886.96 354
2887.08 348
2887.20 335
2887.33 339
2887.45 349
2887.57 350
2887.70 356
2887.82 346
2887.94 359
2888.07 359
2888.19 362
2888.31 332
2888.44 334
2888.56 326
2888.68 334
2888.81 322
2888.93 331
2889.05 343
2889.18 333
2889.30 323
2889.42 310
2889.55 292
2889.67 280
2889.79 301
2889.92 304
2890.04 307
2890.16 313
2890.28 300
2890.41 294
2890.53 282
2890.65 262
2890.78 256
2890.90 255
2891.02 266
2891.15 286
2891.27 293
2891.39 312
2891.52 308
2891.64 315
2891.76 325
2891.89 333
2892.01 324
2892.13 322
2892.26 315
2892.38 307
2892.50 296
2892.63 287
2892.75 288
2892.87 292
2893.00 305
2893.12 303
2893.24 298
2893.37 305
2893.49 322
2893.61 320
2893.74 320
2893.86 315
2893.98 317
2894.11 323
2894.23 326
2894.35 331
2894.48 330
2894.60 329
2894.72 327
2894.85 318
2894.97 307
2895.09 284
2895.22 289
2895.34 277
2895.46 257
2895.59 252
2895.71 266
2895.83 277
2895.96 319
2896.08 318
2896.20 325
2896.33 318
2896.45 306
2896.57 301
2896.70 302
2896.82 316
2896.94 320
2897.07 313
2897.19 303
2897.31 302
2897.44 296
2897.56 302
2897.68 317
2897.81 318
2897.93 303
2898.05 295
2898.18 291
2898.30 294
2898.42 326
2898.55 349
2898.67 349
2898.79 365
2898.92 371
2899.04 373
2899.16 346
2899.29 331
2899.41 305
2899.54 293
2899.66 282
2899.78 281
2899.91 280
2900.03 288
2900.15 315
2900.28 329
2900.40 319
2900.52 314
2900.65 318
2900.77 308
2900.89 298
2901.02 293
2901.14 289
2901.26 295
2901.39 284
2901.51 281
2901.63 282
2901.76 283
2901.88 275
2902.00 272
2902.13 276
2902.25 280
2902.37 296
2902.50 287
2902.62 293
2902.75 273
2902.87 267
2902.99 256
2903.12 263
2903.24 265
2903.36 272
2903.49 287
2903.61 293
2903.73 304
2903.86 287
2903.98 278
2904.10 278
2904.23 277
2904.35 269
2904.47 273
2904.60 276
2904.72 263
2904.85 279
2904.97 292
2905.09 287
2905.22 318
2905.34 343
2905.46 359
2905.59 365
2905.71 364
2905.83 385
2905.96 376
2906.08 359
2906.20 359
2906.33 366
2906.45 370
2906.58 371
2906.70 367
2906.82 363
2906.95 369
2907.07 378
2907.19 370
2907.32 375
2907.44 369
2907.56 373
2907.69 375
2907.81 391
2907.93 389
2908.06 369
2908.18 360
2908.31 350
2908.43 345
2908.55 331
2908.68 312
2908.80 305
2908.92 315
2909.05 315
2909.17 312
2909.29 301
2909.42 291
2909.54 289
2909.67 309
2909.79 344
2909.91 362
2910.04 360
2910.16 353
2910.28 350
2910.41 362
2910.53 363
2910.66 360
2910.78 364
2910.90 362
2911.03 364
2911.15 381
2911.27 405
2911.40 414
2911.52 410
2911.64 402
2911.77 414
2911.89 407
2912.02 374
2912.14 372
2912.26 372
2912.39 361
2912.51 349
2912.63 332
2912.76 338
2912.88 337
2913.01 349
2913.13 379
2913.25 379
2913.38 370
2913.50 339
2913.62 332
2913.75 330
2913.87 341
2914.00 354
2914.12 368
2914.24 366
2914.37 361
2914.49 382
2914.61 397
2914.74 425
2914.86 415
2914.99 410
2915.11 392
2915.23 378
2915.36 391
2915.48 401
2915.60 388
2915.73 387
2915.85 372
2915.98 360
2916.10 348
2916.22 335
2916.35 336
2916.47 330
2916.59 324
2916.72 315
2916.84 311
2916.97 291
2917.09 294
2917.21 304
2917.34 314
2917.46 315
2917.58 304
2917.71 307
2917.83 320
2917.96 337
2918.08 356
2918.20 368
2918.33 367
2918.45 376
2918.58 359
2918.70 351
2918.82 347
2918.95 357
2919.07 363
2919.19 370
2919.32 372
2919.44 379
2919.57 367
2919.69 392
2919.81 394
2919.94 380
2920.06 376
2920.19 377
2920.31 386
2920.43 386
2920.56 368
2920.68 369
2920.81 371
2920.93 354
2921.05 352
2921.18 359
2921.30 369
2921.42 376
2921.55 372
2921.67 375
2921.80 379
2921.92 388
2922.04 401
2922.17 407
2922.29 399
2922.42 402
2922.54 401
2922.66 409
2922.79 401
2922.91 402
2923.04 380
2923.16 377
2923.28 364
2923.41 356
2923.53 365
2923.66 372
2923.78 360
2923.90 355
2924.03 360
2924.15 355
2924.27 337
2924.40 311
2924.52 314
2924.65 318
2924.77 339
2924.89 317
2925.02 323
2925.14 343
2925.27 369
2925.39 378
2925.51 377
2925.64 374
2925.76 365
2925.89 338
2926.01 326
2926.13 313
2926.26 335
2926.38 333
2926.51 335
2926.63 342
2926.75 343
2926.88 351
2927.00 347
2927.13 364
2927.25 360
2927.37 359
2927.50 348
2927.62 349
2927.75 357
2927.87 335
2928.00 321
2928.12 315
2928.24 302
2928.37 293
2928.49 296
2928.62 286
2928.74 287
2928.86 312
2928.99 331
2929.11 336
2929.24 339
2929.36 336
2929.48 341
2929.61 346
2929.73 341
2929.86 330
2929.98 328
2930.10 331
2930.23 313
2930.35 302
2930.48 307
2930.60 305
2930.72 308
2930.85 294
2930.97 296
2931.10 299
2931.22 295
2931.35 293
2931.47 308
2931.59 325
2931.72 311
2931.84 303
2931.97 278
2932.09 285
2932.21 306
2932.34 301
2932.46 319
2932.59 341
2932.71 345
2932.83 348
2932.96 345
2933.08 334
2933.21 325
2933.33 330
2933.46 331
2933.58 321
2933.70 322
2933.83 317
2933.95 317
2934.08 330
2934.20 346
2934.32 373
2934.45 374
2934.57 349
2934.70 325
2934.82 333
2934.95 351
2935.07 348
2935.19 353
2935.32 366
2935.44 367
2935.57 333
2935.69 329
2935.81 318
2935.94 315
2936.06 304
2936.19 295
2936.31 279
2936.44 288
2936.56 288
2936.68 298
2936.81 291
2936.93 286
2937.06 293
2937.18 279
2937.31 295
2937.43 295
2937.55 279
2937.68 278
2937.80 270
2937.93 278
2938.05 279
2938.18 271
2938.30 275
2938.42 273
2938.55 285
2938.67 283
2938.80 288
2938.92 287
2939.05 290
2939.17 256
2939.29 259
2939.42 271
2939.54 287
2939.67 301
2939.79 319
2939.92 324
2940.04 316
2940.16 323
2940.29 328
2940.41 327
2940.54 343
2940.66 353
2940.79 367
2940.91 389
2941.03 390
2941.16 357
2941.28 352
2941.41 336
2941.53 347
2941.66 363
2941.78 357
2941.90 351
2942.03 335
2942.15 335
2942.28 338
2942.40 335
2942.53 367
2942.65 382
2942.77 390
2942.90 374
2943.02 366
2943.15 364
2943.27 364
2943.40 354
2943.52 339
2943.65 354
2943.77 340
2943.89 343
2944.02 315
2944.14 322
2944.27 336
2944.39 347
2944.52 355
2944.64 350
2944.76 344
2944.89 351
2945.01 328
2945.14 314
2945.26 336
2945.39 339
2945.51 344
2945.64 355
2945.76 337
2945.88 319
2946.01 303
2946.13 310
2946.26 310
2946.38 307
2946.51 316
2946.63 313
2946.76 307
2946.88 315
2947.00 308
2947.13 324
2947.25 329
2947.38 339
2947.50 343
2947.63 357
2947.75 360
2947.88 375
2948.00 383
2948.12 389
2948.25 402
2948.37 390
2948.50 382
2948.62 371
2948.75 366
2948.87 377
2949.00 387
2949.12 389
2949.24 376
2949.37 388
2949.49 375
2949.62 366
2949.74 348
2949.87 352
2949.99 361
2950.12 377
2950.24 383
2950.36 374
2950.49 379
2950.61 386
2950.74 388
2950.86 397
2950.99 372
2951.11 359
2951.24 359
2951.36 353
2951.49 361
2951.61 354
2951.73 358
2951.86 354
2951.98 339
2952.11 355
2952.23 354
2952.36 347
2952.48 342
2952.61 326
2952.73 314
2952.86 313
2952.98 314
2953.10 318
2953.23 328
2953.35 310
2953.48 298
2953.60 289
2953.73 258
2953.85 251
2953.98 235
2954.10 243
2954.23 265
2954.35 279
2954.48 306
2954.60 327
2954.72 322
2954.85 320
2954.97 303
2955.10 316
2955.22 352
2955.35 369
2955.47 370
2955.60 350
2955.72 349
2955.85 349
2955.97 342
2956.10 351
2956.22 363
2956.34 368
2956.47 361
2956.59 350
2956.72 349
2956.84 348
2956.97 346
2957.09 361
2957.22 386
2957.34 381
2957.47 355
2957.59 350
2957.72 364
2957.84 361
2957.97 350
2958.09 332
2958.21 308
2958.34 298
2958.46 292
2958.59 289
2958.71 275
2958.84 304
2958.96 325
2959.09 334
2959.21 329
2959.34 331
2959.46 345
2959.59 354
2959.71 364
2959.84 349
2959.96 361
2960.09 370
2960.21 376
2960.33 371
2960.46 350
2960.58 360
2960.71 366
2960.83 377
2960.96 366
2961.08 350
2961.21 351
2961.33 343
2961.46 343
2961.58 343
2961.71 342
2961.83 344
2961.96 350
2962.08 346
2962.21 347
2962.33 342
2962.46 349
2962.58 343
2962.70 335
2962.83 324
2962.95 297
2963.08 292
2963.20 287
2963.33 277
2963.45 280
2963.58 263
2963.70 279
2963.83 283
2963.95 302
2964.08 305
2964.20 304
2964.33 311
2964.45 335
2964.58 333
2964.70 322
2964.83 314
2964.95 306
2965.08 291
2965.20 284
2965.33 288
2965.45 276
2965.58 287
2965.70 275
2965.83 277
2965.95 262
2966.07 269
2966.20 274
2966.32 291
2966.45 303
2966.57 311
2966.70 311
2966.82 311
2966.95 323
2967.07 320
2967.20 321
2967.32 317
2967.45 325
2967.57 322
2967.70 303
2967.82 302
2967.95 296
2968.07 289
2968.20 282
2968.32 284
2968.45 292
2968.57 298
2968.70 315
2968.82 328
2968.95 319
2969.07 334
2969.20 328
2969.32 326
2969.45 323
2969.57 320
2969.70 324
2969.82 314
2969.95 309
2970.07 308
2970.20 320
2970.32 330
2970.45 319
2970.57 314
2970.70 325
2970.82 321
2970.95 310
2971.07 307
2971.20 311
2971.32 313
2971.45 299
2971.57 281
2971.70 290
2971.82 305
2971.95 314
2972.07 310
2972.20 304
2972.32 302
2972.45 295
2972.57 295
2972.70 283
2972.82 277
2972.95 278
2973.07 292
2973.20 286
2973.32 288
2973.45 279
2973.57 281
2973.70 276
2973.82 262
2973.95 235
2974.07 224
2974.20 245
2974.32 248
2974.45 257
2974.57 270
2974.70 287
2974.82 301
2974.95 314
2975.07 310
2975.20 276
2975.32 265
2975.45 260
2975.57 265
2975.70 281
2975.82 305
2975.95 325
2976.07 327
2976.20 326
2976.32 325
2976.45 336
2976.57 323
2976.70 323
2976.82 323
2976.95 311
2977.07 305
2977.20 308
2977.32 309
2977.45 319
2977.57 329
2977.70 350
2977.82 341
2977.95 329
2978.07 312
2978.20 345
2978.32 369
2978.45 386
2978.57 380
2978.70 376
2978.82 384
2978.95 364
2979.07 352
2979.20 364
2979.32 388
2979.45 394
2979.57 385
2979.70 361
2979.82 352
2979.95 343
2980.07 338
2980.20 331
2980.32 338
2980.45 322
2980.57 328
2980.70 337
2980.82 348
2980.95 356
2981.08 357
2981.20 340
2981.33 338
2981.45 322
2981.58 316
2981.70 296
2981.83 276
2981.95 274
2982.08 275
2982.20 283
2982.33 292
2982.45 296
2982.58 295
2982.70 290
2982.83 287
2982.95 291
2983.08 298
2983.20 309
2983.33 321
2983.45 328
2983.58 371
2983.70 385
2983.83 369
2983.95 361
2984.08 350
2984.21 335
2984.33 334
2984.46 347
2984.58 347
2984.71 339
2984.83 339
2984.96 335
2985.08 336
2985.21 349
2985.33 364
2985.46 356
2985.58 339
2985.71 321
2985.83 306
2985.96 293
2986.08 287
2986.21 316
2986.33 307
2986.46 312
2986.58 315
2986.71 311
2986.84 303
2986.96 281
2987.09 266
2987.21 269
2987.34 279
2987.46 294
2987.59 315
2987.71 323
2987.84 327
2987.96 334
2988.09 339
2988.21 331
2988.34 332
2988.46 330
2988.59 320
2988.71 320
2988.84 310
2988.97 303
2989.09 308
2989.22 310
2989.34 327
2989.47 330
2989.59 310
2989.72 314
2989.84 300
2989.97 305
2990.09 292
2990.22 290
2990.34 307
2990.47 303
2990.60 306
2990.72 314
2990.85 322
2990.97 326
2991.10 356
2991.22 347
2991.35 346
2991.47 352
2991.60 347
2991.72 370
2991.85 366
2991.97 366
2992.10 362
2992.23 339
2992.35 351
2992.48 355
2992.60 342
2992.73 336
2992.85 327
2992.98 342
2993.10 361
2993.23 365
2993.35 364
2993.48 357
2993.60 332
2993.73 325
2993.86 335
2993.98 326
2994.11 308
2994.23 311
2994.36 303
2994.48 299
2994.61 308
2994.73 308
2994.86 313
2994.98 316
2995.11 315
2995.24 313
2995.36 325
2995.49 328
2995.61 324
2995.74 318
2995.86 309
2995.99 306
2996.11 324
2996.24 324
2996.36 318
2996.49 321
2996.62 321
2996.74 338
2996.87 350
2996.99 351
2997.12 348
2997.24 332
2997.37 327
2997.49 314
2997.62 294
2997.74 273
2997.87 276
2998.00 273
2998.12 284
2998.25 279
2998.37 279
2998.50 290
2998.62 308
2998.75 333
2998.87 345
2999.00 378
2999.13 366
2999.25 350
2999.38 337
2999.50 337
2999.63 339
2999.75 337
2999.88 341
3000.00 326
3000.13 327
3000.26 327
3000.38 320
3000.51 310
3000.63 319
3000.76 334
3000.88 324
3001.01 333
3001.13 350
3001.26 365
3001.39 364
3001.51 373
3001.64 346
3001.76 318
3001.89 315
3002.01 306
3002.14 307
3002.27 318
3002.39 309
3002.52 296
3002.64 305
3002.77 316
3002.89 313
3003.02 316
3003.14 314
3003.27 307
3003.40 304
3003.52 329
3003.65 332
3003.77 346
3003.90 342
3004.02 336
3004.15 326
3004.28 326
3004.40 318
3004.53 325
3004.65 314
3004.78 310
3004.90 300
3005.03 295
3005.15 297
3005.28 294
3005.41 295
3005.53 298
3005.66 300
3005.78 288
3005.91 299
3006.03 304
3006.16 301
3006.29 296
3006.41 298
3006.54 310
3006.66 331
3006.79 339
3006.91 334
3007.04 356
3007.17 376
3007.29 388
3007.42 390
3007.54 390
3007.67 392
3007.79 389
3007.92 396
3008.05 405
3008.17 391
3008.30 383
3008.42 384
3008.55 394
3008.67 385
3008.80 372
3008.93 357
3009.05 363
3009.18 366
3009.30 377
3009.43 386
3009.55 397
3009.68 402
3009.81 372
3009.93 350
3010.06 318
3010.18 293
3010.31 287
3010.44 306
3010.56 319
3010.69 311
3010.81 296
3010.94 296
3011.06 279
3011.19 271
3011.32 266
3011.44 280
3011.57 282
3011.69 276
3011.82 270
3011.94 261
3012.07 269
3012.20 275
3012.32 283
3012.45 305
3012.57 298
3012.70 307
3012.83 297
3012.95 306
3013.08 301
3013.20 296
3013.33 296
3013.45 306
3013.58 320
3013.71 313
3013.83 334
3013.96 337
3014.08 318
3014.21 319
3014.34 316
3014.46 318
3014.59 335
3014.71 347
3014.84 352
3014.96 364
3015.09 371
3015.22 374
3015.34 364
3015.47 357
3015.59 365
3015.72 360
3015.85 346
3015.97 338
3016.10 328
3016.22 316
3016.35 290
3016.48 279
3016.60 265
3016.73 263
3016.85 246
3016.98 242
3017.11 228
3017.23 227
3017.36 241
3017.48 261
3017.61 295
3017.73 315
3017.86 321
3017.99 320
3018.11 319
3018.24 328
3018.36 321
3018.49 329
3018.62 329
3018.74 315
3018.87 315
3018.99 324
3019.12 318
3019.25 319
3019.37 325
3019.50 316
3019.62 307
3019.75 319
3019.88 326
3020.00 328
3020.13 320
3020.25 333
3020.38 330
3020.51 315
3020.63 298
3020.76 279
3020.88 288
3021.01 284
3021.14 279
3021.26 282
3021.39 289
3021.51 294
3021.64 296
3021.77 281
3021.89 282
3022.02 297
3022.14 303
3022.27 296
3022.40 295
3022.52 287
3022.65 293
3022.77 296
3022.90 295
3023.03 302
3023.15 298
3023.28 311
3023.40 316
3023.53 323
3023.66 324
3023.78 351
3023.91 370
3024.03 375
3024.16 379
3024.29 394
3024.41 393
3024.54 384
3024.66 399
3024.79 407
3024.92 406
3025.04 404
3025.17 408
3025.30 408
3025.42 426
3025.55 423
3025.67 410
3025.80 411
3025.93 402
3026.05 419
3026.18 445
3026.30 472
3026.43 492
3026.56 484
3026.68 472
3026.81 451
3026.93 433
3027.06 440
3027.19 463
3027.31 483
3027.44 470
3027.57 457
3027.69 439
3027.82 437
3027.94 418
3028.07 406
3028.20 408
3028.32 419
3028.45 397
3028.57 388
3028.70 368
3028.83 371
3028.95 376
3029.08 393
3029.21 410
3029.33 396
3029.46 385
3029.58 374
3029.71 381
3029.84 357
3029.96 336
3030.09 317
3030.21 300
3030.34 309
3030.47 300
3030.59 301
3030.72 302
3030.85 311
3030.97 304
3031.10 315
3031.22 317
3031.35 320
3031.48 333
3031.60 335
3031.73 339
3031.86 320
3031.98 316
3032.11 312
3032.23 306
3032.36 311
3032.49 317
3032.61 321
3032.74 311
3032.87 307
3032.99 296
3033.12 285
3033.24 279
3033.37 285
3033.50 287
3033.62 293
3033.75 306
3033.88 301
3034.00 310
3034.13 318
3034.25 322
3034.38 323
3034.51 316
3034.63 333
3034.76 337
3034.89 329
3035.01 329
3035.14 327
3035.26 326
3035.39 325
3035.52 334
3035.64 346
3035.77 347
3035.90 357
3036.02 370
3036.15 369
3036.27 375
3036.40 393
3036.53 405
3036.65 389
3036.78 373
3036.91 347
3037.03 348
3037.16 351
3037.29 335
3037.41 348
3037.54 353
3037.66 371
3037.79 370
3037.92 363
3038.04 351
3038.17 345
3038.30 351
3038.42 339
3038.55 339
3038.68 365
3038.80 382
3038.93 414
3039.05 407
3039.18 387
3039.31 367
3039.43 340
3039.56 336
3039.69 353
3039.81 368
3039.94 392
3040.07 392
3040.19 380
3040.32 378
3040.44 382
3040.57 358
3040.70 358
3040.82 367
3040.95 360
3041.08 368
3041.20 350
3041.33 350
3041.46 341
3041.58 340
3041.71 330
3041.84 309
3041.96 285
3042.09 278
3042.21 282
3042.34 272
3042.47 289
3042.59 312
3042.72 311
3042.85 312
3042.97 330
3043.10 300
3043.23 300
3043.35 293
3043.48 298
3043.61 286
3043.73 261
3043.86 267
3043.99 270
3044.11 283
3044.24 286
3044.36 294
3044.49 299
3044.62 307
3044.74 298
3044.87 289
3045.00 297
3045.12 288
3045.25 273
3045.38 267
3045.50 261
3045.63 253
3045.76 242
3045.88 250
3046.01 246
3046.14 236
3046.26 232
3046.39 233
3046.52 219
3046.64 218
3046.77 229
3046.89 226
3047.02 227
3047.15 245
3047.27 263
3047.40 277
3047.53 276
3047.65 266
3047.78 266
3047.91 287
3048.03 297
3048.16 314
3048.29 328
3048.41 339
3048.54 328
3048.67 329
3048.79 324
3048.92 343
3049.05 339
3049.17 327
3049.30 324
3049.43 336
3049.55 345
3049.68 358
3049.81 366
3049.93 378
3050.06 375
3050.19 367
3050.31 347
3050.44 338
3050.57 336
3050.69 320
3050.82 300
3050.95 300
3051.07 307
3051.20 316
3051.33 317
3051.45 337
3051.58 344
3051.71 350
3051.83 352
3051.96 365
3052.09 370
3052.21 373
3052.34 373
3052.47 358
3052.59 353
3052.72 358
3052.85 339
3052.97 335
3053.10 351
3053.23 363
3053.35 365
3053.48 366
3053.61 355
3053.73 355
3053.86 351
3053.99 344
3054.11 344
3054.24 338
3054.37 328
3054.49 328
3054.62 345
3054.75 358
3054.87 367
3055.00 371
3055.13 381
3055.25 373
3055.38 387
3055.51 392
3055.63 404
3055.76 407
3055.89 421
3056.01 418
3056.14 395
3056.27 370
3056.39 356
3056.52 350
3056.65 340
3056.77 326
3056.90 330
3057.03 322
3057.15 338
3057.28 352
3057.41 359
3057.53 353
3057.66 345
3057.79 338
3057.91 349
3058.04 361
3058.17 364
3058.29 369
3058.42 383
3058.55 385
3058.67 394
3058.80 408
3058.93 404
3059.05 415
3059.18 425
3059.31 415
3059.44 431
3059.56 440
3059.69 451
3059.82 462
3059.94 458
3060.07 431
3060.20 419
3060.32 416
3060.45 441
3060.58 435
3060.70 421
3060.83 410
3060.96 389
3061.08 394
3061.21 370
3061.34 342
3061.46 328
3061.59 317
3061.72 311
3061.84 323
3061.97 333
3062.10 329
3062.23 333
3062.35 347
3062.48 349
3062.61 357
3062.73 354
3062.86 372
3062.99 394
3063.11 395
3063.24 395
3063.37 390
3063.49 401
3063.62 394
3063.75 368
3063.87 362
3064.00 365
3064.13 378
3064.26 370
3064.38 369
3064.51 370
3064.64 369
3064.76 367
3064.89 372
3065.02 361
3065.14 386
3065.27 372
3065.40 382
3065.52 363
3065.65 378
3065.78 393
3065.91 407
3066.03 424
3066.16 432
3066.29 416
3066.41 417
3066.54 424
3066.67 419
3066.79 422
3066.92 411
3067.05 435
3067.17 443
3067.30 452
3067.43 448
3067.56 436
3067.68 441
3067.81 437
3067.94 414
3068.06 401
3068.19 399
3068.32 401
3068.44 396
3068.57 397
3068.70 399
3068.83 401
3068.95 402
3069.08 379
3069.21 393
3069.33 403
3069.46 433
3069.59 447
3069.71 446
3069.84 447
3069.97 447
3070.10 466
3070.22 472
3070.35 446
3070.48 449
3070.60 451
3070.73 451
3070.86 453
3070.98 459
3071.11 461
3071.24 475
3071.37 475
3071.49 477
3071.62 465
3071.75 432
3071.87 407
3072.00 398
3072.13 402
3072.26 407
3072.38 384
3072.51 365
3072.64 353
3072.76 340
3072.89 321
3073.02 321
3073.14 316
3073.27 327
3073.40 334
3073.53 332
3073.65 329
3073.78 328
3073.91 328
3074.03 325
3074.16 340
3074.29 327
3074.42 329
3074.54 328
3074.67 330
3074.80 355
3074.92 359
3075.05 359
3075.18 348
3075.31 351
3075.43 351
3075.56 358
3075.69 388
3075.81 388
3075.94 381
3076.07 371
3076.20 377
3076.32 384
3076.45 408
3076.58 406
3076.70 404
3076.83 400
3076.96 407
3077.09 406
3077.21 413
3077.34 411
3077.47 404
3077.59 386
3077.72 364
3077.85 357
3077.98 352
3078.10 356
3078.23 360
3078.36 357
3078.48 355
3078.61 345
3078.74 317
3078.87 310
3078.99 331
3079.12 333
3079.25 335
3079.37 330
3079.50 350
3079.63 334
3079.76 321
3079.88 313
3080.01 308
3080.14 303
3080.27 300
3080.39 320
3080.52 325
3080.65 346
3080.77 364
3080.90 379
3081.03 388
3081.16 393
3081.28 388
3081.41 381
3081.54 358
3081.67 349
3081.79 353
3081.92 349
3082.05 357
3082.17 364
3082.30 365
3082.43 351
3082.56 347
3082.68 351
3082.81 348
3082.94 346
3083.07 363
3083.19 379
3083.32 386
3083.45 387
3083.57 393
3083.70 361
3083.83 345
3083.96 340
3084.08 337
3084.21 350
3084.34 373
3084.47 384
3084.59 394
3084.72 385
3084.85 402
3084.97 395
3085.10 382
3085.23 354
3085.36 348
3085.48 326
3085.61 322
3085.74 315
3085.87 324
3085.99 325
3086.12 312
3086.25 316
3086.38 328
3086.50 330
3086.63 334
3086.76 319
3086.89 319
3087.01 327
3087.14 332
3087.27 354
3087.39 368
3087.52 365
3087.65 360
3087.78 351
3087.90 356
3088.03 355
3088.16 345
3088.29 355
3088.41 363
3088.54 387
3088.67 397
3088.80 386
3088.92 369
3089.05 364
3089.18 366
3089.31 368
3089.43 375
3089.56 364
3089.69 365
3089.82 359
3089.94 360
3090.07 337
3090.20 328
3090.32 326
3090.45 329
3090.58 329
3090.71 325
3090.83 311
3090.96 316
3091.09 317
3091.22 308
3091.34 309
3091.47 312
3091.60 313
3091.73 331
3091.85 350
3091.98 352
3092.11 344
3092.24 334
3092.36 314
3092.49 311
3092.62 312
3092.75 329
3092.87 334
3093.00 338
3093.13 314
3093.26 295
3093.38 282
3093.51 279
3093.64 286
3093.77 323
3093.89 335
3094.02 348
3094.15 336
3094.28 339
3094.40 335
3094.53 337
3094.66 324
3094.79 332
3094.91 336
3095.04 350
3095.17 364
3095.30 362
3095.42 368
3095.55 356
3095.68 360
3095.81 382
3095.93 392
3096.06 402
3096.19 408
3096.32 405
3096.45 418
3096.57 411
3096.70 412
3096.83 394
3096.96 377
3097.08 395
3097.21 380
3097.34 377
3097.47 380
3097.59 370
3097.72 365
3097.85 362
3097.98 356
3098.10 345
3098.23 333
3098.36 336
3098.49 350
3098.61 358
3098.74 362
3098.87 372
3099.00 383
3099.12 379
3099.25 375
3099.38 401
3099.51 384
3099.63 365
3099.76 371
3099.89 365
3100.02 370
3100.15 353
3100.27 368
3100.40 371
3100.53 361
3100.66 351
3100.78 357
3100.91 361
3101.04 362
3101.17 364
3101.29 352
3101.42 358
3101.55 364
3101.68 364
3101.81 361
3101.93 376
3102.06 401
3102.19 411
3102.32 402
3102.44 403
3102.57 381
3102.70 377
3102.83 369
3102.95 374
3103.08 379
3103.21 377
3103.34 371
3103.47 376
3103.59 375
3103.72 364
3103.85 358
3103.98 350
3104.10 341
3104.23 363
3104.36 377
3104.49 381
3104.61 374
3104.74 387
3104.87 384
3105.00 364
3105.13 367
3105.25 372
3105.38 357
3105.51 339
3105.64 341
3105.76 337
3105.89 348
3106.02 358
3106.15 368
3106.28 378
3106.40 402
3106.53 388
3106.66 378
3106.79 379
3106.91 397
3107.04 412
3107.17 400
3107.30 385
3107.43 377
3107.55 369
3107.68 360
3107.81 382
3107.94 391
3108.06 387
3108.19 368
3108.32 359
3108.45 352
3108.58 344
3108.70 354
3108.83 377
3108.96 384
3109.09 389
3109.21 399
3109.34 413
3109.47 429
3109.60 433
3109.73 414
3109.85 399
3109.98 396
3110.11 397
3110.24 382
3110.37 383
3110.49 384
3110.62 365
3110.75 352
3110.88 351
3111.00 359
3111.13 359
3111.26 348
3111.39 351
3111.52 351
3111.64 358
3111.77 345
3111.90 341
3112.03 335
3112.16 322
3112.28 312
3112.41 311
3112.54 306
3112.67 304
3112.79 297
3112.92 302
3113.05 326
3113.18 349
3113.31 381
3113.43 385
3113.56 374
3113.69 355
3113.82 354
3113.95 352
3114.07 361
3114.20 361
3114.33 344
3114.46 340
3114.59 337
3114.71 330
3114.84 351
3114.97 340
3115.10 318
3115.23 310
3115.35 308
3115.48 299
3115.61 300
3115.74 306
3115.87 302
3115.99 293
3116.12 306
3116.25 321
3116.38 340
3116.51 353
3116.63 376
3116.76 372
3116.89 379
3117.02 381
3117.15 386
3117.27 397
3117.40 380
3117.53 369
3117.66 357
3117.79 343
3117.91 338
3118.04 344
3118.17 345
3118.30 354
3118.43 384
3118.55 406
3118.68 417
3118.81 408
3118.94 395
3119.07 394
3119.19 401
3119.32 395
3119.45 401
3119.58 408
3119.71 426
3119.83 442
3119.96 437
3120.09 413
3120.22 394
3120.35 381
3120.47 383
3120.60 370
3120.73 368
3120.86 361
3120.99 356
3121.11 351
3121.24 353
3121.37 352
3121.50 365
3121.63 341
3121.75 335
3121.88 344
3122.01 342
3122.14 333
3122.27 319
3122.39 315
3122.52 309
3122.65 327
3122.78 318
3122.91 325
3123.04 321
3123.16 307
3123.29 300
3123.42 296
3123.55 306
3123.68 311
3123.80 307
3123.93 317
3124.06 312
3124.19 301
3124.32 310
3124.44 320
3124.57 326
3124.70 308
3124.83 306
3124.96 293
3125.09 297
3125.21 291
3125.34 300
3125.47 292
3125.60 288
3125.73 282
3125.85 284
3125.98 280
3126.11 276
3126.24 271
3126.37 262
3126.50 269
3126.62 285
3126.75 297
3126.88 316
3127.01 310
3127.14 304
3127.26 300
3127.39 323
3127.52 323
3127.65 322
3127.78 319
3127.91 328
3128.03 334
3128.16 340
3128.29 354
3128.42 357
3128.55 354
3128.68 381
3128.80 380
3128.93 373
3129.06 362
3129.19 369
3129.32 365
3129.44 361
3129.57 372
3129.70 375
3129.83 396
3129.96 404
3130.09 409
3130.21 389
3130.34 369
3130.47 351
3130.60 343
3130.73 345
3130.86 341
3130.98 346
3131.11 344
3131.24 347
3131.37 365
3131.50 375
3131.62 377
3131.75 367
3131.88 380
3132.01 387
3132.14 401
3132.27 402
3132.39 400
3132.52 427
3132.65 425
3132.78 431
3132.91 395
3133.04 375
3133.16 377
3133.29 372
3133.42 397
3133.55 430
3133.68 425
3133.81 427
3133.93 409
3134.06 381
3134.19 376
3134.32 371
3134.45 357
3134.58 365
3134.70 376
3134.83 396
3134.96 398
3135.09 404
3135.22 394
3135.35 395
3135.47 396
3135.60 395
3135.73 392
3135.86 395
3135.99 367
3136.12 341
3136.25 346
3136.37 342
3136.50 352
3136.63 374
3136.76 385
3136.89 376
3137.02 364
3137.14 356
3137.27 382
3137.40 387
3137.53 406
3137.66 395
3137.79 388
3137.91 384
3138.04 387
3138.17 397
3138.30 381
3138.43 364
3138.56 361
3138.68 361
3138.81 368
3138.94 373
3139.07 369
3139.20 373
3139.33 370
3139.46 376
3139.58 365
3139.71 351
3139.84 346
3139.97 342
3140.10 345
3140.23 348
3140.35 346
3140.48 337
3140.61 331
3140.74 338
3140.87 333
3141.00 319
3141.13 310
3141.25 316
3141.38 327
3141.51 339
3141.64 368
3141.77 359
3141.90 353
3142.02 343
3142.15 330
3142.28 333
3142.41 346
3142.54 346
3142.67 354
3142.80 386
3142.92 408
3143.05 415
3143.18 418
3143.31 403
3143.44 371
3143.57 370
3143.70 359
3143.82 350
3143.95 332
3144.08 337
3144.21 339
3144.34 362
3144.47 357
3144.60 369
3144.72 360
3144.85 351
3144.98 346
3145.11 327
3145.24 326
3145.37 358
3145.50 369
3145.62 391
3145.75 387
3145.88 396
3146.01 386
3146.14 375
3146.27 394
3146.40 392
3146.52 383
3146.65 353
3146.78 356
3146.91 342
3147.04 340
3147.17 345
3147.30 337
3147.42 326
3147.55 331
3147.68 325
3147.81 353
3147.94 354
3148.07 356
3148.20 338
3148.32 337
3148.45 364
3148.58 382
3148.71 398
3148.84 408
3148.97 391
3149.10 384
3149.23 371
3149.35 384
3149.48 381
3149.61 394
3149.74 389
3149.87 396
3150.00 413
3150.13 429
3150.25 425
3150.38 420
3150.51 399
3150.64 397
3150.77 395
3150.90 382
3151.03 390
3151.16 390
3151.28 396
3151.41 394
3151.54 419
3151.67 430
3151.80 438
3151.93 452
3152.06 443
3152.18 446
3152.31 431
3152.44 431
3152.57 415
3152.70 405
3152.83 381
3152.96 367
3153.09 361
3153.21 357
3153.34 346
3153.47 351
3153.60 341
3153.73 344
3153.86 353
3153.99 353
3154.12 351
3154.24 352
3154.37 360
3154.50 364
3154.63 386
3154.76 392
3154.89 396
3155.02 382
3155.15 404
3155.27 415
3155.40 415
3155.53 435
3155.66 419
3155.79 400
3155.92 394
3156.05 390
3156.18 390
3156.30 372
3156.43 363
3156.56 367
3156.69 375
3156.82 376
3156.95 398
3157.08 401
3157.21 428
3157.34 420
3157.46 429
3157.59 415
3157.72 410
3157.85 389
3157.98 374
3158.11 369
3158.24 369
3158.37 365
3158.49 364
3158.62 351
3158.75 336
3158.88 353
3159.01 369
3159.14 388
3159.27 374
3159.40 370
3159.53 368
3159.65 391
3159.78 385
3159.91 384
3160.04 393
3160.17 386
3160.30 388
3160.43 408
3160.56 412
3160.69 409
3160.81 413
3160.94 399
3161.07 378
3161.20 354
3161.33 365
3161.46 365
3161.59 381
3161.72 381
3161.85 348
3161.97 329
3162.10 337
3162.23 354
3162.36 348
3162.49 335
3162.62 322
3162.75 327
3162.88 331
3163.01 357
3163.13 363
3163.26 353
3163.39 380
3163.52 391
3163.65 406
3163.78 416
3163.91 436
3164.04 438
3164.17 442
3164.30 433
3164.42 422
3164.55 390
3164.68 371
3164.81 364
3164.94 361
3165.07 367
3165.20 383
3165.33 403
3165.46 408
3165.58 407
3165.71 397
3165.84 382
3165.97 384
3166.10 373
3166.23 361
3166.36 368
3166.49 389
3166.62 399
3166.75 388
3166.87 379
3167.00 386
3167.13 377
3167.26 369
3167.39 365
3167.52 365
3167.65 375
3167.78 385
3167.91 389
3168.04 390
3168.17 391
3168.29 372
3168.42 352
3168.55 354
3168.68 358
3168.81 351
3168.94 352
3169.07 369
3169.20 362
3169.33 344
3169.46 332
3169.58 337
3169.71 339
3169.84 354
3169.97 366
3170.10 357
3170.23 352
3170.36 333
3170.49 340
3170.62 357
3170.75 377
3170.88 401
3171.00 415
3171.13 409
3171.26 391
3171.39 384
3171.52 374
3171.65 366
3171.78 366
3171.91 385
3172.04 408
3172.17 399
3172.30 401
3172.42 398
3172.55 390
3172.68 380
3172.81 369
3172.94 387
3173.07 410
3173.20 428
3173.33 437
3173.46 410
3173.59 401
3173.72 394
3173.85 385
3173.97 374
3174.10 377
3174.23 347
3174.36 337
3174.49 339
3174.62 311
3174.75 307
3174.88 320
3175.01 334
3175.14 333
3175.27 325
3175.40 339
3175.52 341
3175.65 321
3175.78 320
3175.91 323
3176.04 339
3176.17 348
3176.30 345
3176.43 353
3176.56 351
3176.69 360
3176.82 350
3176.95 340
3177.07 343
3177.20 348
3177.33 352
3177.46 364
3177.59 365
3177.72 367
3177.85 378
3177.98 371
3178.11 378
3178.24 366
3178.37 352
3178.50 346
3178.63 349
3178.76 355
3178.88 382
3179.01 427
3179.14 460
3179.27 481
3179.40 488
3179.53 476
3179.66 459
3179.79 444
3179.92 434
3180.05 425
3180.18 430
3180.31 408
3180.44 398
3180.56 402
3180.69 407
3180.82 409
3180.95 418
3181.08 411
3181.21 416
3181.34 410
3181.47 404
3181.60 385
3181.73 379
3181.86 382
3181.99 389
3182.12 404
3182.25 419
3182.38 432
3182.50 445
3182.63 460
3182.76 485
3182.89 518
3183.02 521
3183.15 510
3183.28 513
3183.41 514
3183.54 528
3183.67 538
3183.80 548
3183.93 536
3184.06 543
3184.19 551
3184.32 566
3184.44 540
3184.57 531
3184.70 518
3184.83 513
3184.96 515
3185.09 513
3185.22 509
3185.35 512
3185.48 518
3185.61 493
3185.74 473
3185.87 467
3186.00 477
3186.13 485
3186.26 473
3186.39 462
3186.51 447
3186.64 439
3186.77 432
3186.90 413
3187.03 394
3187.16 362
3187.29 366
3187.42 367
3187.55 357
3187.68 353
3187.81 358
3187.94 346
3188.07 357
3188.20 374
3188.33 386
3188.46 396
3188.59 393
3188.72 403
3188.84 392
3188.97 386
3189.10 394
3189.23 402
3189.36 401
3189.49 365
3189.62 381
3189.75 370
3189.88 366
3190.01 352
3190.14 344
3190.27 333
3190.40 349
3190.53 345
3190.66 352
3190.79 348
3190.92 358
3191.05 363
3191.18 339
3191.30 348
3191.43 361
3191.56 378
3191.69 386
3191.82 395
3191.95 397
3192.08 405
3192.21 405
3192.34 400
3192.47 405
3192.60 405
3192.73 394
3192.86 377
3192.99 381
3193.12 369
3193.25 377
3193.38 357
3193.51 353
3193.64 327
3193.77 302
3193.90 306
3194.03 297
3194.15 301
3194.28 298
3194.41 296
3194.54 290
3194.67 293
3194.80 315
3194.93 313
3195.06 324
3195.19 333
3195.32 336
3195.45 327
3195.58 331
3195.71 343
3195.84 343
3195.97 336
3196.10 316
3196.23 326
3196.36 335
3196.49 327
3196.62 325
3196.75 319
3196.88 311
3197.01 312
3197.14 313
3197.27 300
3197.39 295
3197.52 295
3197.65 296
3197.78 289
3197.91 273
3198.04 269
3198.17 264
3198.30 262
3198.43 256
3198.56 246
3198.69 237
3198.82 226
3198.95 224
3199.08 225
3199.21 237
3199.34 230
3199.47 247
3199.60 270
3199.73 286
3199.86 306
3199.99 318
3200.12 330
3200.25 331
3200.38 331
3200.51 325
3200.64 330
3200.77 322
3200.90 314
3201.03 308
3201.16 324
3201.28 317
3201.41 310
3201.54 303
3201.67 309
3201.80 315
3201.93 310
3202.06 330
3202.19 358
3202.32 368
3202.45 356
3202.58 357
3202.71 354
3202.84 357
3202.97 336
3203.10 359
3203.23 361
3203.36 380
3203.49 401
3203.62 401
3203.75 395
3203.88 406
3204.01 401
3204.14 385
3204.27 388
3204.40 365
3204.53 365
3204.66 341
3204.79 341
3204.92 337
3205.05 356
3205.18 364
3205.31 359
3205.44 365
3205.57 370
3205.70 383
3205.83 366
3205.96 363
3206.09 375
3206.22 387
3206.35 396
3206.48 410
3206.61 413
3206.73 429
3206.86 414
3206.99 400
3207.12 376
3207.25 368
3207.38 374
3207.51 371
3207.64 372
3207.77 360
3207.90 339
3208.03 331
3208.16 332
3208.29 359
3208.42 358
3208.55 363
3208.68 357
3208.81 360
3208.94 337
3209.07 345
3209.20 346
3209.33 340
3209.46 336
3209.59 344
3209.72 349
3209.85 338
3209.98 340
3210.11 330
3210.24 327
3210.37 329
3210.50 316
3210.63 335
3210.76 337
3210.89 342
3211.02 343
3211.15 356
3211.28 386
3211.41 388
3211.54 401
3211.67 378
3211.80 371
3211.93 360
3212.06 343
3212.19 331
3212.32 312
3212.45 309
3212.58 324
3212.71 327
3212.84 326
3212.97 333
3213.10 319
3213.23 302
3213.36 301
3213.49 285
3213.62 284
3213.75 314
3213.88 326
3214.01 346
3214.14 344
3214.27 334
3214.40 327
3214.53 331
3214.66 335
3214.79 362
3214.92 397
3215.05 405
3215.18 415
3215.31 428
3215.44 417
3215.57 423
3215.70 406
3215.83 404
3215.96 400
3216.09 399
3216.22 399
3216.35 404
3216.48 392
3216.61 405
3216.74 396
3216.87 380
3217.00 372
3217.13 359
3217.26 365
3217.39 379
3217.52 401
3217.65 397
3217.78 398
3217.91 377
3218.04 356
3218.17 354
3218.30 350
3218.43 368
3218.56 372
3218.69 375
3218.82 392
3218.95 387
3219.08 384
3219.21 380
3219.34 375
3219.47 356
3219.60 357
3219.73 359
3219.86 379
3219.99 390
3220.12 406
3220.25 402
3220.38 396
3220.51 402
3220.64 396
3220.77 383
3220.90 379
3221.03 376
3221.16 391
3221.29 375
3221.42 346
3221.55 337
3221.68 329
3221.81 336
3221.94 335
3222.07 327
3222.20 315
3222.33 320
3222.46 340
3222.59 337
3222.72 338
3222.85 337
3222.98 333
3223.11 338
3223.24 345
3223.37 325
3223.50 325
3223.63 329
3223.76 324
3223.89 313
3224.02 304
3224.15 291
3224.28 309
3224.41 307
3224.55 319
3224.68 328
3224.81 320
3224.94 325
3225.07 320
3225.20 313
3225.33 321
3225.46 318
3225.59 326
3225.72 325
3225.85 294
3225.98 300
3226.11 306
3226.24 298
3226.37 297
3226.50 296
3226.63 324
3226.76 328
3226.89 341
3227.02 354
3227.15 360
3227.28 353
3227.41 355
3227.54 344
3227.67 345
3227.80 346
3227.93 346
3228.06 364
3228.19 369
3228.32 366
3228.45 359
3228.58 363
3228.71 381
3228.84 380
3228.97 387
3229.10 384
3229.23 381
3229.36 367
3229.49 370
3229.62 347
3229.75 344
3229.88 343
3230.02 364
3230.15 369
3230.28 368
3230.41 359
3230.54 357
3230.67 341
3230.80 327
3230.93 344
3231.06 332
3231.19 334
3231.32 348
3231.45 361
3231.58 348
3231.71 335
3231.84 338
3231.97 347
3232.10 356
3232.23 354
3232.36 376
3232.49 369
3232.62 364
3232.75 359
3232.88 343
3233.01 356
3233.14 360
3233.27 371
3233.40 381
3233.53 379
3233.66 375
3233.79 377
3233.93 374
3234.06 388
3234.19 379
3234.32 389
3234.45 400
3234.58 426
3234.71 435
3234.84 451
3234.97 471
3235.10 474
3235.23 459
3235.36 434
3235.49 421
3235.62 407
3235.75 389
3235.88 402
3236.01 410
3236.14 415
3236.27 456
3236.40 461
3236.53 475
3236.66 471
3236.79 465
3236.92 457
3237.05 456
3237.19 453
3237.32 450
3237.45 444
3237.58 428
3237.71 419
3237.84 416
3237.97 430
3238.10 451
3238.23 448
3238.36 418
3238.49 410
3238.62 379
3238.75 363
3238.88 354
3239.01 359
3239.14 360
3239.27 354
3239.40 353
3239.53 349
3239.66 325
3239.79 317
3239.92 308
3240.06 289
3240.19 287
3240.32 301
3240.45 307
3240.58 312
3240.71 309
3240.84 314
3240.97 319
3241.10 337
3241.23 352
3241.36 365
3241.49 365
3241.62 368
3241.75 359
3241.88 347
3242.01 345
3242.14 369
3242.27 382
3242.40 368
3242.54 355
3242.67 352
3242.80 342
3242.93 342
3243.06 319
3243.19 312
3243.32 294
3243.45 278
3243.58 271
3243.71 262
3243.84 260
3243.97 269
3244.10 296
3244.23 304
3244.36 313
3244.49 317
3244.62 328
3244.75 352
3244.89 353
3245.02 359
3245.15 362
3245.28 356
3245.41 344
3245.54 338
3245.67 326
3245.80 309
3245.93 306
3246.06 305
3246.19 308
3246.32 306
3246.45 310
3246.58 297
3246.71 292
3246.84 289
3246.98 314
3247.11 310
3247.24 309
3247.37 306
3247.50 302
3247.63 304
3247.76 303
3247.89 305
3248.02 306
3248.15 308
3248.28 315
3248.41 324
3248.54 345
3248.67 335
3248.80 309
3248.94 292
3249.07 289
3249.20 259
3249.33 248
3249.46 248
3249.59 260
3249.72 267
3249.85 296
3249.98 316
3250.11 319
3250.24 316
3250.37 312
3250.50 303
3250.63 322
3250.76 337
3250.90 340
3251.03 336
3251.16 350
3251.29 345
3251.42 351
3251.55 346
3251.68 342
3251.81 327
3251.94 307
3252.07 312
3252.20 310
3252.33 292
3252.46 284
3252.59 285
3252.73 289
3252.86 281
3252.99 302
3253.12 307
3253.25 318
3253.38 315
3253.51 297
3253.64 290
3253.77 307
3253.90 319
3254.03 319
3254.16 304
3254.29 289
3254.43 282
3254.56 275
3254.69 282
3254.82 285
3254.95 283
3255.08 273
3255.21 271
3255.34 280
3255.47 288
3255.60 288
3255.73 297
3255.86 309
3256.00 308
3256.13 324
3256.26 320
3256.39 315
3256.52 291
3256.65 278
3256.78 269
3256.91 279
3257.04 276
3257.17 268
3257.30 245
3257.43 226
3257.57 218
3257.70 225
3257.83 234
3257.96 248
3258.09 256
3258.22 257
3258.35 257
3258.48 262
3258.61 273
3258.74 288
3258.87 301
3259.00 322
3259.14 329
3259.27 322
3259.40 329
3259.53 341
3259.66 339
3259.79 339
3259.92 324
3260.05 313
3260.18 304
3260.31 297
3260.44 301
3260.58 308
3260.71 310
3260.84 328
3260.97 335
3261.10 329
3261.23 336
3261.36 339
3261.49 332
3261.62 330
3261.75 329
3261.88 320
3262.02 320
3262.15 321
3262.28 319
3262.41 327
3262.54 317
3262.67 312
3262.80 311
3262.93 312
3263.06 284
3263.19 269
3263.33 271
3263.46 255
3263.59 257
3263.72 270
3263.85 295
3263.98 291
3264.11 294
3264.24 308
3264.37 308
3264.50 316
3264.63 314
3264.77 302
3264.90 304
3265.03 310
3265.16 337
3265.29 359
3265.42 360
3265.55 360
3265.68 363
3265.81 359
3265.94 362
3266.08 351
3266.21 357
3266.34 350
3266.47 356
3266.60 358
3266.73 354
3266.86 357
3266.99 334
3267.12 298
3267.26 275
3267.39 263
3267.52 265
3267.65 260
3267.78 255
3267.91 263
3268.04 274
3268.17 272
3268.30 282
3268.43 295
3268.57 305
3268.70 316
3268.83 309
3268.96 300
3269.09 301
3269.22 298
3269.35 282
3269.48 286
3269.61 269
3269.75 260
3269.88 250
3270.01 253
3270.14 264
3270.27 278
3270.40 292
3270.53 309
3270.66 319
3270.79 317
3270.93 337
3271.06 331
3271.19 328
3271.32 329
3271.45 324
3271.58 348
3271.71 358
3271.84 398
3271.97 417
3272.11 437
3272.24 442
3272.37 445
3272.50 431
3272.63 427
3272.76 418
3272.89 420
3273.02 401
3273.15 395
3273.29 395
3273.42 413
3273.55 424
3273.68 434
3273.81 438
3273.94 429
3274.07 422
3274.20 408
3274.34 401
3274.47 391
3274.60 377
3274.73 347
3274.86 345
3274.99 345
3275.12 364
3275.25 372
3275.38 360
3275.52 368
3275.65 371
3275.78 366
3275.91 377
3276.04 388
3276.17 379
3276.30 389
3276.43 381
3276.57 358
3276.70 338
3276.83 334
3276.96 316
3277.09 313
3277.22 322
3277.35 328
3277.48 336
3277.62 321
3277.75 320
3277.88 335
3278.01 346
3278.14 349
3278.27 357
3278.40 335
3278.53 333
3278.67 345
3278.80 358
3278.93 375
3279.06 386
3279.19 370
3279.32 350
3279.45 333
3279.58 322
3279.72 312
3279.85 304
3279.98 292
3280.11 293
3280.24 291
3280.37 296
3280.50 306
3280.64 316
3280.77 332
3280.90 357
3281.03 363
3281.16 374
3281.29 375
3281.42 360
3281.55 371
3281.69 384
3281.82 392
3281.95 385
3282.08 387
3282.21 376
3282.34 361
3282.47 340
3282.61 356
3282.74 364
3282.87 373
3283.00 372
3283.13 367
3283.26 365
3283.39 369
3283.52 364
3283.66 367
3283.79 377
3283.92 372
3284.05 362
3284.18 371
3284.31 375
3284.44 381
3284.58 379
3284.71 386
3284.84 377
3284.97 375
3285.10 374
3285.23 382
3285.36 397
3285.50 401
3285.63 404
3285.76 402
3285.89 400
3286.02 425
3286.15 423
3286.28 415
3286.42 419
3286.55 405
3286.68 393
3286.81 400
3286.94 391
3287.07 384
3287.20 379
3287.34 367
3287.47 372
3287.60 363
3287.73 358
3287.86 340
3287.99 341
3288.12 338
3288.26 325
3288.39 328
3288.52 339
3288.65 358
3288.78 372
3288.91 366
3289.04 363
3289.18 361
3289.31 369
3289.44 372
3289.57 372
3289.70 368
3289.83 361
3289.96 356
3290.10 367
3290.23 373
3290.36 355
3290.49 362
3290.62 383
3290.75 375
3290.89 380
3291.02 374
3291.15 345
3291.28 344
3291.41 355
3291.54 351
3291.67 328
3291.81 329
3291.94 296
3292.07 276
3292.20 291
3292.33 298
3292.46 300
3292.60 299
3292.73 309
3292.86 319
3292.99 305
3293.12 284
3293.25 296
3293.38 317
3293.52 307
3293.65 313
3293.78 307
3293.91 299
3294.04 298
3294.17 329
3294.31 341
3294.44 349
3294.57 356
3294.70 348
3294.83 348
3294.96 351
3295.10 356
3295.23 365
3295.36 366
3295.49 378
3295.62 368
3295.75 357
3295.89 356
3296.02 355
3296.15 364
3296.28 382
3296.41 380
3296.54 374
3296.67 362
3296.81 368
3296.94 372
3297.07 387
3297.20 388
3297.33 374
3297.46 371
3297.60 399
3297.73 419
3297.86 418
3297.99 429
3298.12 409
3298.25 387
3298.39 367
3298.52 359
3298.65 343
3298.78 351
3298.91 352
3299.04 353
3299.18 331
3299.31 349
3299.44 365
3299.57 364
3299.70 362
3299.83 368
3299.97 381
3300.10 372
3300.23 345
3300.36 330
3300.49 337
3300.62 330
3300.76 338
3300.89 344
3301.02 359
3301.15 370
3301.28 413
3301.42 440
3301.55 423
3301.68 413
3301.81 401
3301.94 384
3302.07 358
3302.21 358
3302.34 352
3302.47 360
3302.60 357
3302.73 359
3302.86 375
3303.00 370
3303.13 371
3303.26 385
3303.39 374
3303.52 374
3303.66 364
3303.79 361
3303.92 365
3304.05 375
3304.18 373
3304.31 342
3304.45 325
3304.58 339
3304.71 338
3304.84 339
3304.97 354
3305.10 360
3305.24 368
3305.37 364
3305.50 371
3305.63 361
3305.76 362
3305.90 376
3306.03 379
3306.16 378
3306.29 377
3306.42 391
3306.55 378
3306.69 379
3306.82 382
3306.95 373
3307.08 377
3307.21 390
3307.35 424
3307.48 442
3307.61 450
3307.74 435
3307.87 423
3308.00 432
3308.14 432
3308.27 419
3308.40 422
3308.53 431
3308.66 448
3308.80 434
3308.93 443
3309.06 456
3309.19 452
3309.32 435
3309.46 426
3309.59 407
3309.72 429
3309.85 437
3309.98 432
3310.11 449
3310.25 425
3310.38 417
3310.51 411
3310.64 408
3310.77 408
3310.91 396
3311.04 407
3311.17 414
3311.30 417
3311.43 406
3311.57 386
3311.70 366
3311.83 347
3311.96 348
3312.09 349
3312.23 342
3312.36 327
3312.49 332
3312.62 353
3312.75 384
3312.89 401
3313.02 427
3313.15 436
3313.28 444
3313.41 440
3313.55 430
3313.68 419
3313.81 405
3313.94 391
3314.07 392
3314.21 393
3314.34 389
3314.47 370
3314.60 358
3314.73 354
3314.87 351
3315.00 358
3315.13 349
3315.26 353
3315.39 360
3315.53 373
3315.66 361
3315.79 362
3315.92 360
3316.05 357
3316.19 352
3316.32 340
3316.45 338
3316.58 329
3316.71 352
3316.85 357
3316.98 369
3317.11 361
3317.24 369
3317.37 365
3317.51 359
3317.64 361
3317.77 350
3317.90 351
3318.03 343
3318.17 345
3318.30 350
3318.43 334
3318.56 350
3318.69 361
3318.83 360
3318.96 357
3319.09 357
3319.22 347
3319.35 347
3319.49 354
3319.62 364
3319.75 356
3319.88 347
3320.01 360
3320.15 351
3320.28 345
3320.41 331
3320.54 346
3320.68 346
3320.81 355
3320.94 347
3321.07 344
3321.20 362
3321.34 349
3321.47 358
3321.60 349
3321.73 331
3321.86 341
3322.00 341
3322.13 327
3322.26 332
3322.39 351
3322.53 340
3322.66 345
3322.79 346
3322.92 348
3323.05 360
3323.19 380
3323.32 377
3323.45 384
3323.58 384
3323.71 385
3323.85 374
3323.98 353
3324.11 343
3324.24 340
3324.38 332
3324.51 333
3324.64 336
3324.77 313
3324.90 323
3325.04 349
3325.17 358
3325.30 369
3325.43 372
3325.57 371
3325.70 360
3325.83 365
3325.96 377
3326.09 373
3326.23 383
3326.36 389
3326.49 391
3326.62 385
3326.76 390
3326.89 398
3327.02 416
3327.15 433
3327.28 441
3327.42 421
3327.55 428
3327.68 418
3327.81 435
3327.95 424
3328.08 409
3328.21 416
3328.34 414
3328.47 403
3328.61 385
3328.74 376
3328.87 363
3329.00 362
3329.14 382
3329.27 400
3329.40 425
3329.53 452
3329.67 453
3329.80 475
3329.93 481
3330.06 475
3330.19 485
3330.33 483
3330.46 495
3330.59 504
3330.72 512
3330.86 512
3330.99 515
3331.12 512
3331.25 520
3331.39 513
3331.52 512
3331.65 501
3331.78 477
3331.91 456
3332.05 470
3332.18 466
3332.31 478
3332.44 488
3332.58 500
3332.71 477
3332.84 506
3332.97 516
3333.11 518
3333.24 524
3333.37 508
3333.50 496
3333.64 489
3333.77 487
3333.90 479
3334.03 458
3334.16 443
3334.30 447
3334.43 475
3334.56 479
3334.69 477
3334.83 476
3334.96 465
3335.09 468
3335.22 467
3335.36 468
3335.49 470
3335.62 464
3335.75 442
3335.89 428
3336.02 427
3336.15 425
3336.28 416
3336.42 406
3336.55 411
3336.68 395
3336.81 383
3336.95 387
3337.08 404
3337.21 423
3337.34 447
3337.47 446
3337.61 474
3337.74 497
3337.87 500
3338.00 462
3338.14 452
3338.27 454
3338.40 479
3338.53 479
3338.67 472
3338.80 512
3338.93 546
3339.06 554
3339.20 550
3339.33 545
3339.46 549
3339.59 545
3339.73 532
3339.86 518
3339.99 527
3340.12 505
3340.26 477
3340.39 454
3340.52 432
3340.65 421
3340.79 431
3340.92 444
3341.05 435
3341.18 431
3341.32 427
3341.45 413
3341.58 407
3341.71 405
3341.85 383
3341.98 374
3342.11 378
3342.24 406
3342.38 437
3342.51 455
3342.64 473
3342.77 474
3342.91 459
3343.04 472
3343.17 478
3343.30 470
3343.44 460
3343.57 462
3343.70 447
3343.84 434
3343.97 441
3344.10 437
3344.23 424
3344.37 400
3344.50 390
3344.63 384
3344.76 379
3344.90 377
3345.03 385
3345.16 391
3345.29 406
3345.43 399
3345.56 417
3345.69 429
3345.82 436
3345.96 413
3346.09 418
3346.22 444
3346.35 457
3346.49 461
3346.62 437
3346.75 435
3346.89 425
3347.02 404
3347.15 417
3347.28 417
3347.42 424
3347.55 435
3347.68 459
3347.81 470
3347.95 486
3348.08 469
3348.21 474
3348.34 486
3348.48 490
3348.61 503
3348.74 508
3348.87 513
3349.01 526
3349.14 520
3349.27 508
3349.41 490
3349.54 488
3349.67 477
3349.80 474
3349.94 451
3350.07 433
3350.20 429
3350.33 422
3350.47 421
3350.60 426
3350.73 413
3350.87 411
3351.00 412
3351.13 396
3351.26 404
3351.40 399
3351.53 387
3351.66 383
3351.79 389
3351.93 397
3352.06 421
3352.19 428
3352.33 434
3352.46 437
3352.59 424
3352.72 415
3352.86 412
3352.99 396
3353.12 392
3353.25 371
3353.39 379
3353.52 372
3353.65 375
3353.79 367
3353.92 390
3354.05 394
3354.18 383
3354.32 365
3354.45 348
3354.58 334
3354.72 328
3354.85 330
3354.98 337
3355.11 319
3355.25 324
3355.38 335
3355.51 327
3355.64 344
3355.78 343
3355.91 359
3356.04 379
3356.18 410
3356.31 454
3356.44 435
3356.57 409
3356.71 373
3356.84 361
3356.97 362
3357.11 362
3357.24 372
3357.37 361
3357.50 351
3357.64 350
3357.77 348
3357.90 349
3358.04 344
3358.17 339
3358.30 346
3358.43 349
3358.57 338
3358.70 338
3358.83 329
3358.97 336
3359.10 350
3359.23 362
3359.36 386
3359.50 395
3359.63 383
3359.76 367
3359.90 371
3360.03 375
3360.16 383
3360.29 385
3360.43 378
3360.56 379
3360.69 380
3360.83 376
3360.96 371
3361.09 357
3361.22 361
3361.36 338
3361.49 321
3361.62 315
3361.76 350
3361.89 377
3362.02 392
3362.16 400
3362.29 406
3362.42 409
3362.55 409
3362.69 408
3362.82 388
3362.95 379
3363.09 392
3363.22 399
3363.35 404
3363.48 399
3363.62 413
3363.75 415
3363.88 420
3364.02 421
3364.15 414
3364.28 413
3364.42 395
3364.55 390
3364.68 384
3364.81 406
3364.95 410
3365.08 402
3365.21 391
3365.35 379
3365.48 375
3365.61 377
3365.75 381
3365.88 394
3366.01 401
3366.14 413
3366.28 404
3366.41 406
3366.54 393
3366.68 407
3366.81 418
3366.94 447
3367.08 457
3367.21 481
3367.34 502
3367.47 537
3367.61 556
3367.74 561
3367.87 532
3368.01 525
3368.14 512
3368.27 513
3368.41 497
3368.54 496
3368.67 490
3368.81 493
3368.94 471
3369.07 441
3369.20 432
3369.34 417
3369.47 417
3369.60 417
3369.74 432
3369.87 446
3370.00 446
3370.14 456
3370.27 449
3370.40 436
3370.54 414
3370.67 394
3370.80 387
3370.93 378
3371.07 376
3371.20 394
3371.33 395
3371.47 384
3371.60 385
3371.73 380
3371.87 391
3372.00 379
3372.13 352
3372.27 335
3372.40 347
3372.53 388
3372.67 392
3372.80 397
3372.93 387
3373.06 392
3373.20 391
3373.33 374
3373.46 399
3373.60 398
3373.73 419
3373.86 427
3374.00 430
3374.13 444
3374.26 446
3374.40 447
3374.53 442
3374.66 422
3374.80 426
3374.93 424
3375.06 431
3375.20 430
3375.33 444
3375.46 444
3375.60 454
3375.73 442
3375.86 429
3375.99 420
3376.13 406
3376.26 376
3376.39 361
3376.53 355
3376.66 337
3376.79 336
3376.93 336
3377.06 350
3377.19 351
3377.33 355
3377.46 344
3377.59 360
3377.73 359
3377.86 383
3377.99 401
3378.13 372
3378.26 362
3378.39 346
3378.53 333
3378.66 316
3378.79 313
3378.93 316
3379.06 331
3379.19 328
3379.33 332
3379.46 330
3379.59 342
3379.73 335
3379.86 345
3379.99 345
3380.13 360
3380.26 358
3380.39 347
3380.53 350
3380.66 350
3380.79 345
3380.93 352
3381.06 345
3381.19 350
3381.33 344
3381.46 331
3381.59 341
3381.73 367
3381.86 374
3381.99 392
3382.13 388
3382.26 388
3382.39 385
3382.53 385
3382.66 378
3382.79 365
3382.93 374
3383.06 389
3383.19 411
3383.33 420
3383.46 420
3383.59 412
3383.73 419
3383.86 426
3383.99 419
3384.13 440
3384.26 440
3384.39 428
3384.53 424
3384.66 426
3384.79 430
3384.93 429
3385.06 438
3385.19 448
3385.33 435
3385.46 415
3385.59 408
3385.73 395
3385.86 399
3385.99 408
3386.13 435
3386.26 431
3386.39 397
3386.53 383
3386.66 378
3386.79 374
3386.93 354
3387.06 355
3387.19 368
3387.33 370
3387.46 382
3387.59 393
3387.73 398
3387.86 405
3387.99 399
3388.13 368
3388.26 355
3388.39 358
3388.53 355
3388.66 352
3388.80 378
3388.93 369
3389.06 393
3389.20 365
3389.33 361
3389.46 375
3389.60 383
3389.73 396
3389.86 402
3390.00 426
3390.13 441
3390.26 420
3390.40 401
3390.53 408
3390.66 409
3390.80 411
3390.93 433
3391.06 444
3391.20 419
3391.33 415
3391.46 417
3391.60 390
3391.73 354
3391.87 339
3392.00 335
3392.13 310
3392.27 305
3392.40 324
3392.53 328
3392.67 323
3392.80 321
3392.93 333
3393.07 334
3393.20 334
3393.33 330
3393.47 325
3393.60 333
3393.73 343
3393.87 357
3394.00 376
3394.14 364
3394.27 345
3394.40 342
3394.54 346
3394.67 361
3394.80 357
3394.94 370
3395.07 377
3395.20 380
3395.34 389
3395.47 375
3395.60 355
3395.74 365
3395.87 362
3396.01 354
3396.14 360
3396.27 359
3396.41 354
3396.54 369
3396.67 343
3396.81 348
3396.94 350
3397.07 362
3397.21 375
3397.34 384
3397.48 420
3397.61 442
3397.74 454
3397.88 461
3398.01 445
3398.14 436
3398.28 404
3398.41 378
3398.54 365
3398.68 345
3398.81 340
3398.95 324
3399.08 314
3399.21 310
3399.35 301
3399.48 326
3399.61 349
3399.75 343
3399.88 336
3400.02 337
3400.15 331
3400.28 334
3400.42 348
3400.55 365
3400.68 394
3400.82 412
3400.95 426
3401.08 432
3401.22 420
3401.35 401
3401.49 406
3401.62 409
3401.75 407
3401.89 406
3402.02 416
3402.15 416
3402.29 400
3402.42 398
3402.56 394
3402.69 387
3402.82 393
3402.96 393
3403.09 406
3403.22 405
3403.36 404
3403.49 391
3403.63 390
3403.76 390
3403.89 376
3404.03 383
3404.16 382
3404.29 393
3404.43 383
3404.56 391
3404.70 393
3404.83 386
3404.96 385
3405.10 380
3405.23 376
3405.36 368
3405.50 377
3405.63 397
3405.77 401
3405.90 407
3406.03 400
3406.17 403
3406.30 408
3406.43 431
3406.57 455
3406.70 446
3406.84 442
3406.97 425
3407.10 407
3407.24 405
3407.37 390
3407.51 410
3407.64 425
3407.77 433
3407.91 419
3408.04 403
3408.17 390
3408.31 382
3408.44 398
3408.58 399
3408.71 412
3408.84 411
3408.98 441
3409.11 440
3409.25 452
3409.38 432
3409.51 448
3409.65 457
3409.78 444
3409.91 454
3410.05 457
3410.18 460
3410.32 460
3410.45 469
3410.58 487
3410.72 484
3410.85 490
3410.99 498
3411.12 526
3411.25 536
3411.39 549
3411.52 532
3411.66 511
3411.79 492
3411.92 494
3412.06 481
3412.19 499
3412.33 500
3412.46 500
3412.59 494
3412.73 479
3412.86 463
3412.99 467
3413.13 474
3413.26 476
3413.40 459
3413.53 459
3413.66 469
3413.80 464
3413.93 455
3414.07 460
3414.20 456
3414.33 450
3414.47 445
3414.60 452
3414.74 448
3414.87 443
3415.00 461
3415.14 467
3415.27 456
3415.41 449
3415.54 450
3415.67 462
3415.81 446
3415.94 457
3416.08 451
3416.21 439
3416.34 446
3416.48 453
3416.61 458
3416.75 473
3416.88 458
3417.01 443
3417.15 426
3417.28 410
3417.42 422
3417.55 420
3417.68 407
3417.82 383
3417.95 379
3418.09 370
3418.22 375
3418.35 384
3418.49 389
3418.62 387
3418.76 366
3418.89 370
3419.02 362
3419.16 374
3419.29 399
3419.43 389
3419.56 393
3419.69 384
3419.83 376
3419.96 374
3420.10 353
3420.23 326
3420.37 324
3420.50 342
3420.63 341
3420.77 334
3420.90 337
3421.04 350
3421.17 336
3421.30 347
3421.44 349
3421.57 348
3421.71 329
3421.84 341
3421.97 346
3422.11 338
3422.24 328
3422.38 337
3422.51 337
3422.65 319
3422.78 306
3422.91 290
3423.05 278
3423.18 296
3423.32 298
3423.45 303
3423.58 299
3423.72 301
3423.85 325
3423.99 343
3424.12 363
3424.25 396
3424.39 405
3424.52 409
3424.66 433
3424.79 413
3424.93 387
3425.06 362
3425.19 367
3425.33 374
3425.46 387
3425.60 401
3425.73 382
3425.86 361
3426.00 334
3426.13 361
3426.27 357
3426.40 375
3426.54 383
3426.67 395
3426.80 415
3426.94 412
3427.07 416
3427.21 417
3427.34 414
3427.48 411
3427.61 396
3427.74 387
3427.88 380
3428.01 368
3428.15 363
3428.28 363
3428.42 356
3428.55 371
3428.68 370
3428.82 370
3428.95 370
3429.09 367
3429.22 359
3429.35 341
3429.49 340
3429.62 339
3429.76 324
3429.89 340
3430.03 342
3430.16 337
3430.29 348
3430.43 369
3430.56 357
3430.70 352
3430.83 356
3430.97 340
3431.10 337
3431.23 338
3431.37 334
3431.50 333
3431.64 318
3431.77 304
3431.91 296
3432.04 315
3432.17 330
3432.31 332
3432.44 351
3432.58 361
3432.71 363
3432.85 349
3432.98 344
3433.12 331
3433.25 325
3433.38 318
3433.52 322
3433.65 333
3433.79 355
3433.92 358
3434.06 374
3434.19 380
3434.32 386
3434.46 416
3434.59 433
3434.73 437
3434.86 416
3435.00 430
3435.13 431
3435.26 413
3435.40 443
3435.53 463
3435.67 462
3435.80 467
3435.94 457
3436.07 443
3436.21 442
3436.34 454
3436.47 446
3436.61 457
3436.74 442
3436.88 442
3437.01 433
3437.15 419
3437.28 437
3437.42 440
3437.55 425
3437.68 435
3437.82 441
3437.95 444
3438.09 429
3438.22 412
3438.36 399
3438.49 389
3438.63 382
3438.76 400
3438.89 401
3439.03 423
3439.16 412
3439.30 389
3439.43 379
3439.57 393
3439.70 399
3439.84 409
3439.97 424
3440.10 460
3440.24 447
3440.37 438
3440.51 417
3440.64 404
3440.78 415
3440.91 419
3441.05 416
3441.18 433
3441.31 448
3441.45 462
3441.58 460
3441.72 452
3441.85 453
3441.99 452
3442.12 458
3442.26 473
3442.39 481
3442.52 471
3442.66 478
3442.79 490
3442.93 503
3443.06 536
3443.20 519
3443.33 511
3443.47 505
3443.60 507
3443.74 494
3443.87 481
3444.00 463
3444.14 441
3444.27 422
3444.41 416
3444.54 383
3444.68 378
3444.81 372
3444.95 376
3445.08 398
3445.22 394
3445.35 411
3445.48 413
3445.62 403
3445.75 390
3445.89 380
3446.02 371
3446.16 363
3446.29 367
3446.43 350
3446.56 343
3446.70 340
3446.83 353
3446.97 366
3447.10 370
3447.23 366
3447.37 364
3447.50 347
3447.64 330
3447.77 330
3447.91 341
3448.04 374
3448.18 391
3448.31 385
3448.45 377
3448.58 375
3448.72 368
3448.85 369
3448.98 375
3449.12 390
3449.25 390
3449.39 374
3449.52 359
3449.66 360
3449.79 358
3449.93 352
3450.06 343
3450.20 341
3450.33 338
3450.47 343
3450.60 336
3450.74 354
3450.87 342
3451.00 343
3451.14 323
3451.27 319
3451.41 308
3451.54 305
3451.68 298
3451.81 307
3451.95 301
3452.08 318
3452.22 321
3452.35 328
3452.49 307
3452.62 300
3452.76 310
3452.89 302
3453.03 313
3453.16 314
3453.29 316
3453.43 327
3453.56 320
3453.70 314
3453.83 294
3453.97 308
3454.10 322
3454.24 341
3454.37 343
3454.51 335
3454.64 329
3454.78 316
3454.91 316
3455.05 325
3455.18 349
3455.32 361
3455.45 378
3455.59 385
3455.72 394
3455.86 387
3455.99 427
3456.12 414
3456.26 411
3456.39 401
3456.53 414
3456.66 418
3456.80 420
3456.93 415
3457.07 412
3457.20 374
3457.34 366
3457.47 344
3457.61 328
3457.74 321
3457.88 332
3458.01 342
3458.15 359
3458.28 362
3458.42 347
3458.55 338
3458.69 322
3458.82 335
3458.96 351
3459.09 370
3459.23 376
3459.36 373
3459.50 389
3459.63 379
3459.76 359
3459.90 353
3460.03 332
3460.17 320
3460.30 312
3460.44 293
3460.57 305
3460.71 324
3460.84 334
3460.98 352
3461.11 363
3461.25 365
3461.38 353
3461.52 374
3461.65 396
3461.79 408
3461.92 402
3462.06 396
3462.19 412
3462.33 421
3462.46 430
3462.60 445
3462.73 447
3462.87 441
3463.00 442
3463.14 451
3463.27 469
3463.41 476
3463.54 482
3463.68 472
3463.81 468
3463.95 452
3464.08 426
3464.22 415
3464.35 409
3464.49 412
3464.62 407
3464.76 396
3464.89 408
3465.03 416
3465.16 430
3465.30 437
3465.43 442
3465.57 444
3465.70 428
3465.84 436
3465.97 430
3466.11 409
3466.24 401
3466.38 414
3466.51 413
3466.65 429
3466.78 431
3466.92 431
3467.05 427
3467.19 408
3467.32 404
3467.46 401
3467.59 393
3467.73 387
3467.86 387
3468.00 389
3468.13 392
3468.27 373
3468.40 366
3468.54 356
3468.67 348
3468.81 327
3468.94 345
3469.08 356
3469.21 370
3469.35 373
3469.48 379
3469.62 375
3469.75 349
3469.89 352
3470.02 349
3470.16 337
3470.29 335
3470.43 341
3470.56 359
3470.70 362
3470.83 379
3470.97 399
3471.10 398
3471.24 404
3471.37 425
3471.51 425
3471.64 417
3471.78 405
3471.91 407
3472.05 398
3472.18 399
3472.32 377
3472.45 365
3472.59 357
3472.72 389
3472.86 383
3472.99 369
3473.13 354
3473.26 352
3473.40 349
3473.53 348
3473.67 366
3473.80 397
3473.94 411
3474.07 400
3474.21 405
3474.34 404
3474.48 397
3474.61 410
3474.75 419
3474.89 415
3475.02 390
3475.16 391
3475.29 391
3475.43 388
3475.56 404
3475.70 405
3475.83 420
3475.97 432
3476.10 433
3476.24 427
3476.37 426
3476.51 396
3476.64 387
3476.78 403
3476.91 420
3477.05 463
3477.18 472
3477.32 474
3477.45 464
3477.59 470
3477.72 486
3477.86 505
3477.99 504
3478.13 499
3478.26 503
3478.40 496
3478.54 492
3478.67 499
3478.81 498
3478.94 502
3479.08 507
3479.21 496
3479.35 483
3479.48 486
3479.62 489
3479.75 486
3479.89 468
3480.02 477
3480.16 511
3480.29 536
3480.43 547
3480.56 544
3480.70 521
3480.83 492
3480.97 457
3481.10 450
3481.24 445
3481.38 419
3481.51 411
3481.65 381
3481.78 364
3481.92 348
3482.05 343
3482.19 339
3482.32 337
3482.46 351
3482.59 363
3482.73 371
3482.86 395
3483.00 395
3483.13 411
3483.27 421
3483.40 431
3483.54 429
3483.68 422
3483.81 420
3483.95 445
3484.08 443
3484.22 454
3484.35 461
3484.49 457
3484.62 452
3484.76 448
3484.89 442
3485.03 436
3485.16 410
3485.30 400
3485.43 392
3485.57 389
3485.71 388
3485.84 387
3485.98 386
3486.11 366
3486.25 365
3486.38 368
3486.52 380
3486.65 392
3486.79 395
3486.92 384
3487.06 375
3487.19 386
3487.33 372
3487.47 358
3487.60 363
3487.74 361
3487.87 367
3488.01 346
3488.14 349
3488.28 341
3488.41 351
3488.55 366
3488.68 376
3488.82 388
3488.95 394
3489.09 377
3489.23 353
3489.36 359
3489.50 368
3489.63 404
3489.77 417
3489.90 435
3490.04 447
3490.17 448
3490.31 449
3490.44 445
3490.58 441
3490.72 456
3490.85 468
3490.99 450
3491.12 447
3491.26 427
3491.39 439
3491.53 452
3491.66 446
3491.80 449
3491.93 437
3492.07 452
3492.21 459
3492.34 456
3492.48 446
3492.61 443
3492.75 440
3492.88 460
3493.02 466
3493.15 476
3493.29 449
3493.43 467
3493.56 459
3493.70 438
3493.83 419
3493.97 414
3494.10 426
3494.24 442
3494.37 438
3494.51 425
3494.64 445
3494.78 449
3494.92 433
3495.05 413
3495.19 394
3495.32 367
3495.46 357
3495.59 367
3495.73 374
3495.86 378
3496.00 373
3496.14 382
3496.27 394
3496.41 396
3496.54 410
3496.68 408
3496.81 410
3496.95 409
3497.08 428
3497.22 452
3497.36 466
3497.49 447
3497.63 438
3497.76 447
3497.90 434
3498.03 416
3498.17 415
3498.31 434
3498.44 419
3498.58 405
3498.71 398
3498.85 404
3498.98 406
3499.12 407
3499.25 413
3499.39 407
3499.53 414
3499.66 413
3499.80 416
3499.93 398
3500.07 411
3500.20 416
3500.34 404
3500.48 396
3500.61 385
3500.75 390
3500.88 388
3501.02 387
3501.15 386
3501.29 406
3501.42 435
3501.56 435
3501.70 446
3501.83 448
3501.97 456
3502.10 476
3502.24 491
3502.37 529
3502.51 532
3502.65 520
3502.78 510
3502.92 506
3503.05 485
3503.19 487
3503.32 464
3503.46 466
3503.60 488
3503.73 503
3503.87 508
3504.00 498
3504.14 501
3504.27 506
3504.41 502
3504.55 510
3504.68 517
3504.82 509
3504.95 512
3505.09 505
3505.22 490
3505.36 488
3505.50 475
3505.63 470
3505.77 478
3505.90 496
3506.04 480
3506.17 472
3506.31 456
3506.45 433
3506.58 419
3506.72 400
3506.85 398
3506.99 423
3507.13 419
3507.26 427
3507.40 434
3507.53 418
3507.67 406
3507.80 418
3507.94 425
3508.08 458
3508.21 468
3508.35 467
3508.48 444
3508.62 432
3508.75 432
3508.89 426
3509.03 430
3509.16 408
3509.30 378
3509.43 380
3509.57 385
3509.71 403
3509.84 411
3509.98 441
3510.11 452
3510.25 456
3510.38 441
3510.52 429
3510.66 422
3510.79 416
3510.93 416
3511.06 427
3511.20 402
3511.34 401
3511.47 393
3511.61 383
3511.74 402
3511.88 405
3512.01 418
3512.15 434
3512.29 442
3512.42 453
3512.56 443
3512.69 437
3512.83 458
3512.97 467
3513.10 479
3513.24 445
3513.37 432
3513.51 443
3513.65 432
3513.78 423
3513.92 402
3514.05 379
3514.19 398
3514.33 426
3514.46 425
3514.60 416
3514.73 401
3514.87 403
3515.00 398
3515.14 409
3515.28 408
3515.41 408
3515.55 408
3515.68 424
3515.82 426
3515.96 409
3516.09 411
3516.23 430
3516.36 438
3516.50 447
3516.64 452
3516.77 436
3516.91 424
3517.04 434
3517.18 435
3517.32 439
3517.45 436
3517.59 427
3517.72 429
3517.86 404
3518.00 399
3518.13 395
3518.27 392
3518.40 385
3518.54 390
3518.68 390
3518.81 413
3518.95 425
3519.08 431
3519.22 433
3519.36 424
3519.49 420
3519.63 421
3519.76 403
3519.90 408
3520.04 399
3520.17 388
3520.31 377
3520.44 379
3520.58 375
3520.72 391
3520.85 396
3520.99 400
3521.12 388
3521.26 390
3521.40 396
3521.53 410
3521.67 419
3521.80 408
3521.94 409
3522.08 412
3522.21 411
3522.35 418
3522.48 426
3522.62 419
3522.76 386
3522.89 372
3523.03 361
3523.17 372
3523.30 382
3523.44 367
3523.57 373
3523.71 365
3523.85 375
3523.98 382
3524.12 379
3524.25 375
3524.39 360
3524.53 335
3524.66 325
3524.80 322
3524.93 340
3525.07 340
3525.21 350
3525.34 373
3525.48 365
3525.62 359
3525.75 365
3525.89 367
3526.02 366
3526.16 363
3526.30 362
3526.43 349
3526.57 335
3526.70 329
3526.84 326
3526.98 322
3527.11 326
3527.25 312
3527.39 294
3527.52 304
3527.66 309
3527.79 309
3527.93 313
3528.07 317
3528.20 301
3528.34 320
3528.47 320
3528.61 339
3528.75 332
3528.88 335
3529.02 329
3529.16 318
3529.29 342
3529.43 360
3529.56 357
3529.70 360
3529.84 372
3529.97 350
3530.11 347
3530.25 354
3530.38 350
3530.52 338
3530.65 342
3530.79 344
3530.93 327
3531.06 324
3531.20 352
3531.34 376
3531.47 381
3531.61 397
3531.74 395
3531.88 393
3532.02 404
3532.15 430
3532.29 430
3532.43 433
3532.56 422
3532.70 426
3532.83 436
3532.97 468
3533.11 463
3533.24 443
3533.38 444
3533.52 438
3533.65 412
3533.79 404
3533.92 400
3534.06 391
3534.20 388
3534.33 392
3534.47 381
3534.61 380
3534.74 378
3534.88 370
3535.01 355
3535.15 346
3535.29 355
3535.42 362
3535.56 381
3535.70 379
3535.83 373
3535.97 384
3536.11 390
3536.24 388
3536.38 375
3536.51 360
3536.65 337
3536.79 312
3536.92 296
3537.06 288
3537.20 292
3537.33 294
3537.47 303
3537.61 317
3537.74 332
3537.88 324
3538.01 340
3538.15 355
3538.29 378
3538.42 392
3538.56 401
3538.70 422
3538.83 403
3538.97 389
3539.11 379
3539.24 354
3539.38 343
3539.51 333
3539.65 345
3539.79 328
3539.92 340
3540.06 349
3540.20 360
3540.33 358
3540.47 362
3540.61 355
3540.74 349
3540.88 318
3541.02 310
3541.15 295
3541.29 294
3541.42 302
3541.56 314
3541.70 333
3541.83 344
3541.97 355
3542.11 345
3542.24 337
3542.38 324
3542.52 311
3542.65 305
3542.79 311
3542.93 316
3543.06 332
3543.20 337
3543.33 341
3543.47 329
3543.61 338
3543.74 329
3543.88 317
3544.02 334
3544.15 342
3544.29 334
3544.43 322
3544.56 328
3544.70 341
3544.84 358
3544.97 381
3545.11 403
3545.25 405
3545.38 423
3545.52 416
3545.66 403
3545.79 408
3545.93 400
3546.06 399
3546.20 377
3546.34 382
3546.47 402
3546.61 414
3546.75 424
3546.88 436
3547.02 455
3547.16 463
3547.29 467
3547.43 465
3547.57 463
3547.70 464
3547.84 441
3547.98 424
3548.11 427
3548.25 433
3548.39 436
3548.52 457
3548.66 472
3548.80 473
3548.93 455
3549.07 450
3549.21 456
3549.34 452
3549.48 446
3549.62 455
3549.75 465
3549.89 468
3550.03 479
3550.16 472
3550.30 466
3550.44 450
3550.57 440
3550.71 409
3550.85 434
3550.98 453
3551.12 462
3551.25 453
3551.39 440
3551.53 434
3551.66 417
3551.80 388
3551.94 363
3552.07 358
3552.21 368
3552.35 367
3552.48 381
3552.62 385
3552.76 378
3552.89 372
3553.03 366
3553.17 360
3553.30 364
3553.44 357
3553.58 316
3553.71 312
3553.85 330
3553.99 351
3554.12 348
3554.26 337
3554.40 348
3554.53 358
3554.67 357
3554.81 368
3554.94 377
3555.08 378
3555.22 384
3555.36 413
3555.49 413
3555.63 412
3555.77 405
3555.90 395
3556.04 386
3556.18 392
3556.31 377
3556.45 378
3556.59 372
3556.72 379
3556.86 386
3557.00 366
3557.13 364
3557.27 349
3557.41 362
3557.54 363
3557.68 348
3557.82 363
3557.95 363
3558.09 380
3558.23 392
3558.36 405
3558.50 408
3558.64 407
3558.77 407
3558.91 448
3559.05 473
3559.18 504
3559.32 478
3559.46 450
3559.59 416
3559.73 380
3559.87 355
3560.00 333
3560.14 318
3560.28 332
3560.42 344
3560.55 358
3560.69 372
3560.83 365
3560.96 352
3561.10 343
3561.24 324
3561.37 332
3561.51 333
3561.65 336
3561.78 358
3561.92 361
3562.06 364
3562.19 372
3562.33 377
3562.47 355
3562.60 355
3562.74 344
3562.88 334
3563.01 336
3563.15 331
3563.29 329
3563.43 332
3563.56 347
3563.70 330
3563.84 342
3563.97 348
3564.11 363
3564.25 395
3564.38 420
3564.52 415
3564.66 397
3564.79 381
3564.93 383
3565.07 379
3565.20 393
3565.34 417
3565.48 420
3565.62 421
3565.75 412
3565.89 393
3566.03 385
3566.16 381
3566.30 392
3566.44 404
3566.57 387
3566.71 369
3566.85 357
3566.98 373
3567.12 389
3567.26 386
3567.40 405
3567.53 396
3567.67 411
3567.81 393
3567.94 403
3568.08 412
3568.22 405
3568.35 404
3568.49 431
3568.63 431
3568.77 438
3568.90 426
3569.04 417
3569.18 411
3569.31 403
3569.45 382
3569.59 377
3569.72 367
3569.86 347
3570.00 342
3570.13 343
3570.27 355
3570.41 352
3570.55 347
3570.68 377
3570.82 394
3570.96 397
3571.09 397
3571.23 391
3571.37 371
3571.50 346
3571.64 346
3571.78 328
3571.92 318
3572.05 308
3572.19 300
3572.33 319
3572.46 324
3572.60 333
3572.74 333
3572.88 347
3573.01 351
3573.15 346
3573.29 320
3573.42 320
3573.56 333
3573.70 328
3573.83 327
3573.97 331
3574.11 329
3574.25 318
3574.38 304
3574.52 317
3574.66 320
3574.79 335
3574.93 339
3575.07 366
3575.21 383
3575.34 399
3575.48 413
3575.62 401
3575.75 403
3575.89 416
3576.03 419
3576.17 425
3576.30 437
3576.44 467
3576.58 464
3576.71 452
3576.85 444
3576.99 432
3577.12 438
3577.26 422
3577.40 417
3577.54 402
3577.67 390
3577.81 380
3577.95 375
3578.08 375
3578.22 394
3578.36 396
3578.50 399
3578.63 383
3578.77 369
3578.91 366
3579.05 376
3579.18 391
3579.32 401
3579.46 409
3579.59 404
3579.73 403
3579.87 412
3580.01 407
3580.14 410
3580.28 425
3580.42 432
3580.55 435
3580.69 441
3580.83 451
3580.97 431
3581.10 417
3581.24 410
3581.38 391
3581.51 390
3581.65 403
3581.79 397
3581.93 394
3582.06 389
3582.20 379
3582.34 380
3582.47 362
3582.61 356
3582.75 357
3582.89 345
3583.02 331
3583.16 338
3583.30 362
3583.44 390
3583.57 398
3583.71 399
3583.85 425
3583.98 442
3584.12 437
3584.26 443
3584.40 435
3584.53 442
3584.67 440
3584.81 441
3584.95 452
3585.08 444
3585.22 438
3585.36 444
3585.49 452
3585.63 460
3585.77 476
3585.91 484
3586.04 477
3586.18 463
3586.32 458
3586.46 451
3586.59 429
3586.73 435
3586.87 448
3587.00 452
3587.14 442
3587.28 443
3587.42 411
3587.55 393
3587.69 388
3587.83 375
3587.97 364
3588.10 367
3588.24 350
3588.38 343
3588.52 354
3588.65 365
3588.79 361
3588.93 340
3589.07 350
3589.20 364
3589.34 369
3589.48 388
3589.61 381
3589.75 389
3589.89 370
3590.03 376
3590.16 374
3590.30 375
3590.44 388
3590.58 386
3590.71 403
3590.85 394
3590.99 405
3591.13 386
3591.26 393
3591.40 385
3591.54 370
3591.68 377
3591.81 383
3591.95 391
3592.09 384
3592.22 373
3592.36 383
3592.50 385
3592.64 394
3592.77 403
3592.91 386
3593.05 386
3593.19 384
3593.32 389
3593.46 386
3593.60 376
3593.74 363
3593.87 354
3594.01 364
3594.15 373
3594.29 362
3594.42 371
3594.56 367
3594.70 382
3594.84 393
3594.97 442
3595.11 455
3595.25 436
3595.39 409
3595.52 395
3595.66 394
3595.80 389
3595.94 396
3596.07 385
3596.21 380
3596.35 379
3596.49 384
3596.62 368
3596.76 376
3596.90 378
3597.04 379
3597.17 390
3597.31 372
3597.45 373
3597.59 379
3597.72 390
3597.86 393
3598.00 407
3598.14 415
3598.27 407
3598.41 399
3598.55 397
3598.69 392
3598.82 358
3598.96 381
3599.10 403
3599.24 424
3599.37 424
3599.51 448
3599.65 463
3599.79 477
3599.92 485
3600.06 467
3600.20 450
3600.34 434
3600.47 409
3600.61 414
3600.75 392
3600.89 376
3601.02 375
3601.16 367
3601.30 378
3601.44 374
3601.58 385
3601.71 382
3601.85 374
3601.99 375
3602.13 365
3602.26 372
3602.40 386
3602.54 411
3602.68 424
3602.81 409
3602.95 409
3603.09 407
3603.23 426
3603.36 447
3603.50 477
3603.64 491
3603.78 487
3603.91 477
3604.05 466
3604.19 460
3604.33 452
3604.47 452
3604.60 428
3604.74 425
3604.88 402
3605.02 390
3605.15 362
3605.29 347
3605.43 372
3605.57 395
3605.70 396
3605.84 399
3605.98 387
3606.12 400
3606.26 401
3606.39 386
3606.53 384
3606.67 368
3606.81 355
3606.94 369
3607.08 350
3607.22 348
3607.36 352
3607.49 346
3607.63 339
3607.77 331
3607.91 354
3608.05 384
3608.18 392
3608.32 407
3608.46 402
3608.60 395
3608.73 379
3608.87 376
3609.01 365
3609.15 372
3609.28 356
3609.42 363
3609.56 368
3609.70 373
3609.84 373
3609.97 371
3610.11 350
3610.25 351
3610.39 361
3610.52 371
3610.66 365
3610.80 356
3610.94 356
3611.08 374
3611.21 386
3611.35 381
3611.49 382
3611.63 394
3611.76 377
3611.90 361
3612.04 366
3612.18 362
3612.32 352
3612.45 360
3612.59 330
3612.73 322
3612.87 316
3613.00 329
3613.14 342
3613.28 363
3613.42 372
3613.56 364
3613.69 350
3613.83 329
3613.97 318
3614.11 316
3614.25 311
3614.38 309
3614.52 325
3614.66 332
3614.80 355
3614.93 368
3615.07 382
3615.21 371
3615.35 334
3615.49 330
3615.62 340
3615.76 342
3615.90 352
3616.04 356
3616.18 352
3616.31 355
3616.45 359
3616.59 346
3616.73 349
3616.86 353
3617.00 357
3617.14 359
3617.28 369
3617.42 373
3617.55 379
3617.69 384
3617.83 386
3617.97 384
3618.11 391
3618.24 390
3618.38 396
3618.52 401
3618.66 424
3618.80 465
3618.93 491
3619.07 492
3619.21 510
3619.35 501
3619.49 508
3619.62 508
3619.76 509
3619.90 503
3620.04 496
3620.17 505
3620.31 489
3620.45 479
3620.59 460
3620.73 449
3620.86 440
3621.00 428
3621.14 427
3621.28 426
3621.42 443
3621.55 448
3621.69 451
3621.83 442
3621.97 437
3622.11 444
3622.24 442
3622.38 428
3622.52 412
3622.66 393
3622.80 375
3622.93 376
3623.07 361
3623.21 370
3623.35 360
3623.49 348
3623.62 357
3623.76 343
3623.90 337
3624.04 331
3624.18 331
3624.31 323
3624.45 347
3624.59 359
3624.73 354
3624.87 362
3625.00 362
3625.14 368
3625.28 352
3625.42 349
3625.56 345
3625.69 344
3625.83 370
3625.97 365
3626.11 365
3626.25 368
3626.39 371
3626.52 373
3626.66 372
3626.80 369
3626.94 376
3627.08 378
3627.21 369
3627.35 348
3627.49 348
3627.63 346
3627.77 337
3627.90 321
3628.04 319
3628.18 337
3628.32 348
3628.46 356
3628.59 376
3628.73 372
3628.87 387
3629.01 414
3629.15 412
3629.29 414
3629.42 417
3629.56 434
3629.70 433
3629.84 443
3629.98 419
3630.11 426
3630.25 416
3630.39 435
3630.53 443
3630.67 457
3630.80 459
3630.94 446
3631.08 450
3631.22 478
3631.36 474
3631.50 476
3631.63 487
3631.77 491
3631.91 499
3632.05 507
3632.19 499
3632.32 478
3632.46 466
3632.60 456
3632.74 443
3632.88 455
3633.02 454
3633.15 466
3633.29 495
3633.43 497
3633.57 492
3633.71 487
3633.84 493
3633.98 484
3634.12 471
3634.26 479
3634.40 470
3634.54 501
3634.67 515
3634.81 529
3634.95 547
3635.09 546
3635.23 550
3635.37 538
3635.50 552
3635.64 548
3635.78 532
3635.92 543
3636.06 527
3636.19 524
3636.33 533
3636.47 536
3636.61 546
3636.75 544
3636.89 547
3637.02 536
3637.16 524
3637.30 527
3637.44 529
3637.58 515
3637.72 499
3637.85 490
3637.99 460
3638.13 456
3638.27 467
3638.41 448
3638.55 449
3638.68 425
3638.82 420
3638.96 398
3639.10 391
3639.24 369
3639.38 370
3639.51 362
3639.65 366
3639.79 375
3639.93 379
3640.07 401
3640.21 394
3640.34 387
3640.48 386
3640.62 381
3640.76 370
3640.90 356
3641.04 358
3641.17 350
3641.31 331
3641.45 327
3641.59 327
3641.73 347
3641.87 362
3642.00 370
3642.14 389
3642.28 397
3642.42 401
3642.56 406
3642.70 405
3642.83 403
3642.97 401
3643.11 392
3643.25 379
3643.39 373
3643.53 381
3643.66 393
3643.80 371
3643.94 352
3644.08 341
3644.22 328
3644.36 325
3644.50 316
3644.63 330
3644.77 324
3644.91 308
3645.05 320
3645.19 326
3645.33 337
3645.46 345
3645.60 344
3645.74 381
3645.88 386
3646.02 397
3646.16 409
3646.29 418
3646.43 382
3646.57 365
3646.71 362
3646.85 370
3646.99 377
3647.13 375
3647.26 388
3647.40 372
3647.54 378
3647.68 381
3647.82 392
3647.96 408
3648.09 412
3648.23 414
3648.37 416
3648.51 418
3648.65 411
3648.79 420
3648.93 429
3649.06 432
3649.20 433
3649.34 426
3649.48 387
3649.62 403
3649.76 404
3649.90 403
3650.03 412
3650.17 415
3650.31 407
3650.45 407
3650.59 422
3650.73 423
3650.86 409
3651.00 398
3651.14 410
3651.28 416
3651.42 417
3651.56 415
3651.70 417
3651.83 406
3651.97 377
3652.11 386
3652.25 389
3652.39 380
3652.53 379
3652.67 365
3652.80 356
3652.94 332
3653.08 326
3653.22 336
3653.36 341
3653.50 325
3653.64 312
3653.77 330
3653.91 337
3654.05 331
3654.19 328
3654.33 342
3654.47 334
3654.61 348
3654.74 346
3654.88 336
3655.02 334
3655.16 355
3655.30 355
3655.44 336
3655.58 330
3655.72 325
3655.85 324
3655.99 331
3656.13 331
3656.27 341
3656.41 338
3656.55 326
3656.69 337
3656.82 335
3656.96 339
3657.10 329
3657.24 330
3657.38 329
3657.52 316
3657.66 297
3657.79 282
3657.93 290
3658.07 278
3658.21 276
3658.35 275
3658.49 272
3658.63 275
3658.77 295
3658.90 303
3659.04 318
3659.18 330
3659.32 333
3659.46 341
3659.60 340
3659.74 337
3659.88 328
3660.01 339
3660.15 344
3660.29 374
3660.43 373
3660.57 389
3660.71 381
3660.85 403
3660.99 412
3661.12 409
3661.26 385
3661.40 341
3661.54 328
3661.68 327
3661.82 331
3661.96 320
3662.09 311
3662.23 314
3662.37 324
3662.51 342
3662.65 348
3662.79 355
3662.93 360
3663.07 359
3663.21 362
3663.34 357
3663.48 360
3663.62 348
3663.76 351
3663.90 350
3664.04 343
3664.18 330
3664.32 314
3664.45 331
3664.59 332
3664.73 322
3664.87 326
3665.01 334
3665.15 345
3665.29 346
3665.43 342
3665.56 361
3665.70 391
3665.84 381
3665.98 380
3666.12 380
3666.26 384
3666.40 386
3666.54 375
3666.68 369
3666.81 371
3666.95 397
3667.09 408
3667.23 411
3667.37 406
3667.51 401
3667.65 377
3667.79 382
3667.92 370
3668.06 378
3668.20 376
3668.34 373
3668.48 371
3668.62 371
3668.76 369
3668.90 348
3669.04 344
3669.17 333
3669.31 319
3669.45 296
3669.59 297
3669.73 285
3669.87 300
3670.01 305
3670.15 309
3670.29 299
3670.42 292
3670.56 299
3670.70 290
3670.84 304
3670.98 291
3671.12 303
3671.26 308
3671.40 323
3671.54 338
3671.67 329
3671.81 333
3671.95 331
3672.09 331
3672.23 323
3672.37 327
3672.51 319
3672.65 328
3672.79 348
3672.93 361
3673.06 343
3673.20 341
3673.34 343
3673.48 361
3673.62 367
3673.76 368
3673.90 362
3674.04 344
3674.18 335
3674.32 339
3674.45 365
3674.59 361
3674.73 372
3674.87 361
3675.01 350
3675.15 362
3675.29 346
3675.43 362
3675.57 382
3675.71 410
3675.84 415
3675.98 424
3676.12 438
3676.26 425
3676.40 402
3676.54 394
3676.68 389
3676.82 390
3676.96 403
3677.10 413
3677.23 412
3677.37 403
3677.51 399
3677.65 383
3677.79 367
3677.93 356
3678.07 334
3678.21 324
3678.35 330
3678.49 329
3678.62 337
3678.76 355
3678.90 372
3679.04 371
3679.18 387
3679.32 418
3679.46 424
3679.60 428
3679.74 422
3679.88 405
3680.02 396
3680.15 380
3680.29 376
3680.43 371
3680.57 370
3680.71 375
3680.85 393
3680.99 374
3681.13 385
3681.27 386
3681.41 374
3681.55 366
3681.68 369
3681.82 372
3681.96 362
3682.10 359
3682.24 362
3682.38 350
3682.52 347
3682.66 326
3682.80 343
3682.94 351
3683.08 354
3683.22 350
3683.35 358
3683.49 358
3683.63 359
3683.77 383
3683.91 374
3684.05 362
3684.19 356
3684.33 370
3684.47 370
3684.61 379
3684.75 396
3684.89 393
3685.02 378
3685.16 366
3685.30 346
3685.44 339
3685.58 331
3685.72 329
3685.86 345
3686.00 342
3686.14 345
3686.28 348
3686.42 368
3686.56 351
3686.69 346
3686.83 350
3686.97 329
3687.11 329
3687.25 330
3687.39 359
3687.53 364
3687.67 365
3687.81 363
3687.95 365
3688.09 371
3688.23 364
3688.37 372
3688.50 365
3688.64 351
3688.78 348
3688.92 343
3689.06 340
3689.20 346
3689.34 354
3689.48 364
3689.62 381
3689.76 401
3689.90 380
3690.04 388
3690.18 396
3690.32 427
3690.45 456
3690.59 460
3690.73 453
3690.87 432
3691.01 411
3691.15 395
3691.29 401
3691.43 428
3691.57 425
3691.71 425
3691.85 419
3691.99 403
3692.13 404
3692.27 391
3692.40 374
3692.54 338
3692.68 329
3692.82 311
3692.96 291
3693.10 287
3693.24 301
3693.38 293
3693.52 301
3693.66 326
3693.80 340
3693.94 344
3694.08 362
3694.22 370
3694.36 375
3694.50 376
3694.63 387
3694.77 399
3694.91 379
3695.05 359
3695.19 348
3695.33 322
3695.47 338
3695.61 344
3695.75 350
3695.89 360
3696.03 363
3696.17 359
3696.31 340
3696.45 358
3696.59 380
3696.73 411
3696.86 422
3697.00 419
3697.14 417
3697.28 410
3697.42 402
3697.56 394
3697.70 378
3697.84 374
3697.98 364
3698.12 369
3698.26 366
3698.40 344
3698.54 339
3698.68 330
3698.82 344
3698.96 356
3699.10 365
3699.23 374
3699.37 352
3699.51 348
3699.65 349
3699.79 380
3699.93 392
3700.07 391
3700.21 391
3700.35 385
3700.49 377
3700.63 387
3700.77 400
3700.91 393
3701.05 374
3701.19 364
3701.33 369
3701.47 372
3701.61 383
3701.75 387
3701.88 393
3702.02 378
3702.16 359
3702.30 337
3702.44 329
3702.58 324
3702.72 327
3702.86 357
3703.00 366
3703.14 383
3703.28 386
3703.42 391
3703.56 423
3703.70 437
3703.84 444
3703.98 453
3704.12 450
3704.26 426
3704.40 437
3704.54 432
3704.68 426
3704.82 446
3704.95 454
3705.09 457
3705.23 480
3705.37 484
3705.51 477
3705.65 485
3705.79 473
3705.93 483
3706.07 477
3706.21 479
3706.35 480
3706.49 474
3706.63 460
3706.77 450
3706.91 440
3707.05 448
3707.19 441
3707.33 462
3707.47 470
3707.61 464
3707.75 480
3707.89 513
3708.03 518
3708.17 489
3708.30 480
3708.44 479
3708.58 475
3708.72 471
3708.86 482
3709.00 480
3709.14 474
3709.28 453
3709.42 459
3709.56 461
3709.70 464
3709.84 471
3709.98 465
3710.12 461
3710.26 474
3710.40 456
3710.54 456
3710.68 430
3710.82 441
3710.96 412
3711.10 415
3711.24 414
3711.38 425
3711.52 440
3711.66 434
3711.80 422
3711.94 413
3712.08 403
3712.22 395
3712.36 410
3712.49 401
3712.63 399
3712.77 404
3712.91 393
3713.05 401
3713.19 401
3713.33 414
3713.47 417
3713.61 419
3713.75 401
3713.89 385
3714.03 387
3714.17 402
3714.31 423
3714.45 415
3714.59 414
3714.73 397
3714.87 384
3715.01 386
3715.15 368
3715.29 384
3715.43 386
3715.57 392
3715.71 393
3715.85 388
3715.99 381
3716.13 373
3716.27 368
3716.41 393
3716.55 395
3716.69 406
3716.83 403
3716.97 403
3717.11 386
3717.25 370
3717.39 355
3717.53 356
3717.67 350
3717.81 343
3717.95 341
3718.08 329
3718.22 341
3718.36 345
3718.50 353
3718.64 354
3718.78 356
3718.92 361
3719.06 361
3719.20 356
3719.34 351
3719.48 340
3719.62 327
3719.76 331
3719.90 323
3720.04 333
3720.18 340
3720.32 356
3720.46 346
3720.60 349
3720.74 368
3720.88 363
3721.02 353
3721.16 353
3721.30 368
3721.44 384
3721.58 374
3721.72 358
3721.86 330
3722.00 330
3722.14 338
3722.28 338
3722.42 339
3722.56 320
3722.70 326
3722.84 346
3722.98 352
3723.12 368
3723.26 365
3723.40 357
3723.54 357
3723.68 350
3723.82 343
3723.96 342
3724.10 345
3724.24 360
3724.38 354
3724.52 355
3724.66 346
3724.80 354
3724.94 339
3725.08 349
3725.22 338
3725.36 339
3725.50 338
3725.64 335
3725.78 340
3725.92 354
3726.06 348
3726.20 379
3726.34 387
3726.48 379
3726.62 376
3726.76 375
3726.90 382
3727.04 396
3727.18 370
3727.32 382
3727.46 391
3727.60 403
3727.74 397
3727.88 398
3728.02 387
3728.16 385
3728.30 373
3728.44 359
3728.58 357
3728.72 350
3728.86 353
3729.00 340
3729.14 335
3729.28 320
3729.42 311
3729.56 339
3729.70 350
3729.84 372
3729.98 379
3730.12 370
3730.26 368
3730.40 382
3730.54 375
3730.68 367
3730.82 357
3730.96 372
3731.10 383
3731.24 392
3731.38 402
3731.52 404
3731.66 394
3731.80 395
3731.94 413
3732.08 432
3732.22 434
3732.36 421
3732.50 419
3732.64 404
3732.78 401
3732.92 412
3733.06 399
3733.20 395
3733.34 375
3733.48 367
3733.62 361
3733.76 354
3733.90 346
3734.04 353
3734.18 377
3734.32 388
3734.46 401
3734.60 392
3734.74 400
3734.88 381
3735.02 367
3735.16 349
3735.30 330
3735.44 320
3735.58 302
3735.72 322
3735.86 326
3736.00 317
3736.14 315
3736.28 315
3736.42 320
3736.56 298
3736.70 292
3736.84 320
3736.98 327
3737.12 323
3737.26 313
3737.40 305
3737.54 291
3737.68 295
3737.82 307
3737.96 331
3738.10 335
3738.24 324
3738.38 333
3738.52 346
3738.67 334
3738.81 330
3738.95 355
3739.09 378
3739.23 383
3739.37 366
3739.51 368
3739.65 373
3739.79 380
3739.93 387
3740.07 404
3740.21 403
3740.35 400
3740.49 385
3740.63 385
3740.77 396
3740.91 389
3741.05 402
3741.19 420
3741.33 428
3741.47 437
3741.61 422
3741.75 406
3741.89 390
3742.03 395
3742.17 410
3742.31 418
3742.45 432
3742.59 432
3742.73 417
3742.87 408
3743.01 419
3743.15 429
3743.29 418
3743.43 409
3743.57 401
3743.71 411
3743.85 402
3743.99 383
3744.13 378
3744.28 367
3744.42 368
3744.56 362
3744.70 379
3744.84 359
3744.98 368
3745.12 366
3745.26 366
3745.40 369
3745.54 365
3745.68 368
3745.82 358
3745.96 355
3746.10 364
3746.24 364
3746.38 368
3746.52 374
3746.66 352
3746.80 341
3746.94 342
3747.08 362
3747.22 354
3747.36 368
3747.50 359
3747.64 368
3747.78 374
3747.92 388
3748.06 395
3748.20 386
3748.34 377
3748.49 389
3748.63 411
3748.77 412
3748.91 430
3749.05 430
3749.19 420
3749.33 411
3749.47 416
3749.61 418
3749.75 414
3749.89 403
3750.03 382
3750.17 394
3750.31 390
3750.45 396
3750.59 396
3750.73 414
3750.87 442
3751.01 443
3751.15 428
3751.29 418
3751.43 417
3751.57 411
3751.71 419
3751.86 439
3752.00 437
3752.14 441
3752.28 421
3752.42 425
3752.56 415
3752.70 416
3752.84 409
3752.98 429
3753.12 469
3753.26 487
3753.40 486
3753.54 496
3753.68 485
3753.82 481
3753.96 480
3754.10 471
3754.24 460
3754.38 466
3754.52 468
3754.66 461
3754.81 451
3754.95 448
3755.09 438
3755.23 440
3755.37 452
3755.51 432
3755.65 412
3755.79 407
3755.93 407
3756.07 413
3756.21 407
3756.35 388
3756.49 366
3756.63 375
3756.77 371
3756.91 361
3757.05 353
3757.19 350
3757.33 331
3757.47 318
3757.62 312
3757.76 313
3757.90 313
3758.04 344
3758.18 344
3758.32 351
3758.46 345
3758.60 365
3758.74 364
3758.88 373
3759.02 370
3759.16 374
3759.30 341
3759.44 325
3759.58 327
3759.72 338
3759.86 351
3760.01 368
3760.15 368
3760.29 359
3760.43 356
3760.57 350
3760.71 373
3760.85 394
3760.99 417
3761.13 410
3761.27 410
3761.41 401
3761.55 389
3761.69 375
3761.83 380
3761.97 394
3762.11 392
3762.26 387
3762.40 386
3762.54 378
3762.68 393
3762.82 387
3762.96 381
3763.10 376
3763.24 399
3763.38 414
3763.52 412
3763.66 424
3763.80 438
3763.94 416
3764.08 411
3764.22 425
3764.36 408
3764.51 388
3764.65 365
3764.79 366
3764.93 371
3765.07 386
3765.21 403
3765.35 388
3765.49 380
3765.63 392
3765.77 375
3765.91 382
3766.05 377
3766.19 397
3766.33 415
3766.48 443
3766.62 449
3766.76 434
3766.90 454
3767.04 466
3767.18 466
3767.32 461
3767.46 455
3767.60 448
3767.74 443
3767.88 443
3768.02 432
3768.16 442
3768.30 443
3768.45 437
3768.59 418
3768.73 403
3768.87 386
3769.01 387
3769.15 386
3769.29 376
3769.43 375
3769.57 367
3769.71 377
3769.85 387
3769.99 367
3770.13 348
3770.28 342
3770.42 341
3770.56 337
3770.70 333
3770.84 346
3770.98 358
3771.12 374
3771.26 377
3771.40 386
3771.54 385
3771.68 382
3771.82 389
3771.97 413
3772.11 396
3772.25 392
3772.39 384
3772.53 377
3772.67 347
3772.81 325
3772.95 312
3773.09 305
3773.23 290
3773.37 303
3773.51 316
3773.66 328
3773.80 358
3773.94 364
3774.08 357
3774.22 344
3774.36 343
3774.50 343
3774.64 331
3774.78 324
3774.92 336
3775.06 345
3775.20 361
3775.35 362
3775.49 360
3775.63 359
3775.77 349
3775.91 333
3776.05 333
3776.19 350
3776.33 353
3776.47 349
3776.61 336
3776.75 354
3776.90 353
3777.04 354
3777.18 376
3777.32 379
3777.46 378
3777.60 386
3777.74 386
3777.88 389
3778.02 379
3778.16 365
3778.30 362
3778.45 374
3778.59 358
3778.73 356
3778.87 344
3779.01 347
3779.15 342
3779.29 343
3779.43 337
3779.57 358
3779.71 352
3779.86 347
3780.00 351
3780.14 369
3780.28 385
3780.42 373
3780.56 377
3780.70 370
3780.84 377
3780.98 400
3781.12 421
3781.27 414
3781.41 405
3781.55 376
3781.69 361
3781.83 349
3781.97 350
3782.11 339
3782.25 340
3782.39 337
3782.53 329
3782.68 333
3782.82 328
3782.96 350
3783.10 336
3783.24 327
3783.38 339
3783.52 325
3783.66 355
3783.80 373
3783.94 390
3784.09 388
3784.23 395
3784.37 376
3784.51 375
3784.65 364
3784.79 360
3784.93 376
3785.07 379
3785.21 381
3785.36 372
3785.50 358
3785.64 355
3785.78 357
3785.92 368
3786.06 383
3786.20 381
3786.34 372
3786.48 353
3786.62 358
3786.77 354
3786.91 363
3787.05 370
3787.19 372
3787.33 366
3787.47 346
3787.61 349
3787.75 338
3787.89 331
3788.04 333
3788.18 353
3788.32 359
3788.46 388
3788.60 414
3788.74 418
3788.88 415
3789.02 409
3789.16 411
3789.31 404
3789.45 392
3789.59 406
3789.73 404
3789.87 399
3790.01 384
3790.15 372
3790.29 368
3790.44 377
3790.58 371
3790.72 383
3790.86 383
3791.00 370
3791.14 376
3791.28 368
3791.42 364
3791.56 356
3791.71 347
3791.85 343
3791.99 368
3792.13 365
3792.27 397
3792.41 395
3792.55 393
3792.69 369
3792.84 390
3792.98 385
3793.12 385
3793.26 388
3793.40 392
3793.54 397
3793.68 400
3793.82 402
3793.97 421
3794.11 417
3794.25 420
3794.39 426
3794.53 432
3794.67 412
3794.81 400
3794.95 388
3795.10 378
3795.24 364
3795.38 358
3795.52 362
3795.66 356
3795.80 350
3795.94 331
3796.08 326
3796.23 333
3796.37 342
3796.51 379
3796.65 390
3796.79 396
3796.93 382
3797.07 389
3797.21 384
3797.36 370
3797.50 361
3797.64 373
3797.78 379
3797.92 413
3798.06 428
3798.20 441
3798.34 447
3798.49 458
3798.63 454
3798.77 448
3798.91 430
3799.05 441
3799.19 465
3799.33 451
3799.48 454
3799.62 457
3799.76 463
3799.90 469
3800.04 467
3800.18 471
3800.32 479
3800.46 467
3800.61 470
3800.75 484
3800.89 500
3801.03 477
3801.17 467
3801.31 458
3801.45 458
3801.60 444
3801.74 446
3801.88 459
3802.02 470
3802.16 486
3802.30 485
3802.44 472
3802.59 442
3802.73 411
3802.87 394
3803.01 404
3803.15 404
3803.29 405
3803.43 412
3803.57 427
3803.72 448
3803.86 442
3804.00 441
3804.14 435
3804.28 435
3804.42 441
3804.56 436
3804.71 433
3804.85 424
3804.99 413
3805.13 415
3805.27 427
3805.41 422
3805.55 419
3805.70 419
3805.84 408
3805.98 418
3806.12 415
3806.26 409
3806.40 430
3806.55 436
3806.69 440
3806.83 427
3806.97 432
3807.11 426
3807.25 421
3807.39 406
3807.54 408
3807.68 389
3807.82 380
3807.96 374
3808.10 375
3808.24 378
3808.38 379
3808.53 376
3808.67 373
3808.81 357
3808.95 356
3809.09 368
3809.23 380
3809.37 389
3809.52 399
3809.66 411
3809.80 414
3809.94 411
3810.08 403
3810.22 411
3810.37 413
3810.51 401
3810.65 387
3810.79 397
3810.93 408
3811.07 412
3811.21 410
3811.36 413
3811.50 417
3811.64 413
3811.78 415
3811.92 419
3812.06 441
3812.21 464
3812.35 491
3812.49 485
3812.63 461
3812.77 461
3812.91 457
3813.06 440
3813.20 437
3813.34 426
3813.48 400
3813.62 394
3813.76 403
3813.90 387
3814.05 383
3814.19 375
3814.33 360
3814.47 360
3814.61 349
3814.75 343
3814.90 344
3815.04 355
3815.18 346
3815.32 354
3815.46 349
3815.60 365
3815.75 374
3815.89 371
3816.03 365
3816.17 358
3816.31 357
3816.45 360
3816.60 367
3816.74 369
3816.88 383
3817.02 356
3817.16 357
3817.30 343
3817.45 329
3817.59 346
3817.73 353
3817.87 355
3818.01 379
3818.15 398
3818.30 397
3818.44 370
3818.58 374
3818.72 360
3818.86 348
3819.00 348
3819.15 344
3819.29 347
3819.43 359
3819.57 369
3819.71 370
3819.85 366
3820.00 383
3820.14 390
3820.28 387
3820.42 387
3820.56 385
3820.70 381
3820.85 367
3820.99 370
3821.13 383
3821.27 384
3821.41 375
3821.56 368
3821.70 369
3821.84 342
3821.98 338
3822.12 337
3822.26 333
3822.41 326
3822.55 327
3822.69 338
3822.83 354
3822.97 359
3823.11 374
3823.26 363
3823.40 341
3823.54 352
3823.68 356
3823.82 347
3823.97 360
3824.11 362
3824.25 353
3824.39 349
3824.53 341
3824.67 350
3824.82 364
3824.96 364
3825.10 380
3825.24 379
3825.38 378
3825.53 388
3825.67 406
3825.81 396
3825.95 395
3826.09 400
3826.23 396
3826.38 399
3826.52 387
3826.66 403
3826.80 412
3826.94 407
3827.09 387
3827.23 370
3827.37 389
3827.51 391
3827.65 395
3827.79 368
3827.94 356
3828.08 354
3828.22 355
3828.36 351
3828.50 347
3828.65 357
3828.79 350
3828.93 351
3829.07 359
3829.21 348
3829.36 325
3829.50 328
3829.64 356
3829.78 373
3829.92 368
3830.06 373
3830.21 365
3830.35 382
3830.49 392
3830.63 399
3830.77 384
3830.92 373
3831.06 383
3831.20 412
3831.34 406
3831.48 409
3831.63 423
3831.77 404
3831.91 395
3832.05 403
3832.19 415
3832.34 423
3832.48 438
3832.62 441
3832.76 451
3832.90 447
3833.05 448
3833.19 465
3833.33 464
3833.47 469
3833.61 460
3833.75 443
3833.90 437
3834.04 425
3834.18 412
3834.32 415
3834.46 417
3834.61 415
3834.75 419
3834.89 422
3835.03 400
3835.17 390
3835.32 394
3835.46 390
3835.60 383
3835.74 384
3835.88 389
3836.03 387
3836.17 418
3836.31 429
3836.45 452
3836.59 448
3836.74 426
3836.88 436
3837.02 441
3837.16 439
3837.30 437
3837.45 425
3837.59 409
3837.73 426
3837.87 432
3838.02 428
3838.16 411
3838.30 400
3838.44 405
3838.58 399
3838.73 397
3838.87 397
3839.01 397
3839.15 396
3839.29 407
3839.44 421
3839.58 414
3839.72 420
3839.86 414
3840.00 392
3840.15 387
3840.29 378
3840.43 377
3840.57 400
3840.71 421
3840.86 424
3841.00 430
3841.14 433
3841.28 430
3841.43 450
3841.57 465
3841.71 456
3841.85 459
3841.99 454
3842.14 464
3842.28 476
3842.42 471
3842.56 455
3842.70 436
3842.85 443
3842.99 436
3843.13 441
3843.27 441
3843.41 451
3843.56 449
3843.70 438
3843.84 428
3843.98 421
3844.13 404
3844.27 396
3844.41 377
3844.55 377
3844.69 376
3844.84 382
3844.98 385
3845.12 381
3845.26 370
3845.41 364
3845.55 368
3845.69 382
3845.83 399
3845.97 395
3846.12 407
3846.26 423
3846.40 418
3846.54 425
3846.69 412
3846.83 401
3846.97 415
3847.11 429
3847.25 427
3847.40 415
3847.54 396
3847.68 366
3847.82 360
3847.97 350
3848.11 358
3848.25 365
3848.39 371
3848.53 374
3848.68 370
3848.82 349
3848.96 347
3849.10 347
3849.25 338
3849.39 335
3849.53 341
3849.67 337
3849.81 320
3849.96 334
3850.10 315
3850.24 318
3850.38 324
3850.53 331
3850.67 342
3850.81 336
3850.95 343
3851.09 342
3851.24 339
3851.38 359
3851.52 352
3851.66 357
3851.81 370
3851.95 378
3852.09 380
3852.23 375
3852.38 380
3852.52 391
3852.66 409
3852.80 436
3852.94 443
3853.09 428
3853.23 416
3853.37 416
3853.51 397
3853.66 375
3853.80 398
3853.94 398
3854.08 401
3854.23 397
3854.37 389
3854.51 392
3854.65 382
3854.80 391
3854.94 392
3855.08 411
3855.22 434
3855.36 480
3855.51 495
3855.65 493
3855.79 507
3855.93 522
3856.08 532
3856.22 544
3856.36 560
3856.50 582
3856.65 575
3856.79 578
3856.93 596
3857.07 601
3857.22 597
3857.36 610
3857.50 590
3857.64 564
3857.79 522
3857.93 497
3858.07 483
3858.21 474
3858.36 472
3858.50 464
3858.64 463
3858.78 438
3858.92 449
3859.07 460
3859.21 481
3859.35 504
3859.49 521
3859.64 509
3859.78 470
3859.92 449
3860.06 450
3860.21 442
3860.35 445
3860.49 456
3860.63 461
3860.78 467
3860.92 491
3861.06 514
3861.20 496
3861.35 499
3861.49 501
3861.63 506
3861.77 507
3861.92 506
3862.06 503
3862.20 479
3862.34 481
3862.49 469
3862.63 470
3862.77 469
3862.91 476
3863.06 481
3863.20 477
3863.34 462
3863.48 454
3863.63 437
3863.77 438
3863.91 421
3864.05 411
3864.20 424
3864.34 414
3864.48 411
3864.62 412
3864.77 417
3864.91 410
3865.05 407
3865.19 403
3865.34 407
3865.48 420
3865.62 422
3865.76 430
3865.91 429
3866.05 409
3866.19 414
3866.34 403
3866.48 402
3866.62 436
3866.76 457
3866.91 469
3867.05 485
3867.19 492
3867.33 497
3867.48 489
3867.62 474
3867.76 468
3867.90 457
3868.05 446
3868.19 449
3868.33 459
3868.47 480
3868.62 459
3868.76 430
3868.90 443
3869.04 434
3869.19 438
3869.33 412
3869.47 405
3869.62 400
3869.76 406
3869.90 400
3870.04 410
3870.19 426
3870.33 430
3870.47 445
3870.61 449
3870.76 441
3870.90 444
3871.04 446
3871.18 447
3871.33 445
3871.47 445
3871.61 455
3871.75 451
3871.90 464
3872.04 453
3872.18 447
3872.33 439
3872.47 425
3872.61 420
3872.75 421
3872.90 435
3873.04 432
3873.18 448
3873.32 442
3873.47 429
3873.61 420
3873.75 417
3873.90 412
3874.04 407
3874.18 412
3874.32 418
3874.47 414
3874.61 413
3874.75 408
3874.89 411
3875.04 423
3875.18 438
3875.32 444
3875.47 428
3875.61 445
3875.75 461
3875.89 479
3876.04 483
3876.18 475
3876.32 490
3876.46 478
3876.61 498
3876.75 505
3876.89 502
3877.04 482
3877.18 459
3877.32 445
3877.46 449
3877.61 460
3877.75 455
3877.89 445
3878.04 456
3878.18 443
3878.32 406
3878.46 399
3878.61 388
3878.75 367
3878.89 356
3879.03 363
3879.18 371
3879.32 369
3879.46 382
3879.61 396
3879.75 418
3879.89 444
3880.03 431
3880.18 422
3880.32 394
3880.46 392
3880.61 376
3880.75 380
3880.89 398
3881.03 398
3881.18 388
3881.32 381
3881.46 385
3881.61 381
3881.75 397
3881.89 410
3882.03 405
3882.18 411
3882.32 445
3882.46 442
3882.61 432
3882.75 423
3882.89 416
3883.03 397
3883.18 416
3883.32 400
3883.46 391
3883.61 384
3883.75 383
3883.89 376
3884.03 380
3884.18 384
3884.32 385
3884.46 386
3884.61 392
3884.75 413
3884.89 440
3885.03 431
3885.18 420
3885.32 410
3885.46 405
3885.61 394
3885.75 384
3885.89 378
3886.04 379
3886.18 366
3886.32 370
3886.46 372
3886.61 369
3886.75 358
3886.89 371
3887.04 366
3887.18 363
3887.32 357
3887.46 349
3887.61 392
3887.75 397
3887.89 410
3888.04 414
3888.18 419
3888.32 415
3888.47 411
3888.61 414
3888.75 400
3888.89 400
3889.04 388
3889.18 383
3889.32 364
3889.47 360
3889.61 343
3889.75 338
3889.90 324
3890.04 334
3890.18 339
3890.32 352
3890.47 360
3890.61 350
3890.75 344
3890.90 340
3891.04 326
3891.18 333
3891.33 319
3891.47 330
3891.61 330
3891.75 325
3891.90 322
3892.04 343
3892.18 349
3892.33 356
3892.47 354
3892.61 340
3892.76 340
3892.90 335
3893.04 357
3893.19 376
3893.33 387
3893.47 386
3893.61 397
3893.76 403
3893.90 388
3894.04 367
3894.19 371
3894.33 372
3894.47 364
3894.62 384
3894.76 398
3894.90 388
3895.05 384
3895.19 384
3895.33 393
3895.47 380
3895.62 380
3895.76 387
3895.90 377
3896.05 371
3896.19 368
3896.33 357
3896.48 374
3896.62 373
3896.76 350
3896.91 354
3897.05 347
3897.19 335
3897.34 322
3897.48 310
3897.62 313
3897.77 310
3897.91 299
3898.05 298
3898.19 305
3898.34 314
3898.48 323
3898.62 311
3898.77 326
3898.91 335
3899.05 331
3899.20 318
3899.34 342
3899.48 335
3899.63 325
3899.77 336
3899.91 330
3900.06 332
3900.20 348
3900.34 352
3900.49 365
3900.63 388
3900.77 398
3900.92 423
3901.06 436
3901.20 440
3901.34 432
3901.49 408
3901.63 416
3901.77 407
3901.92 399
3902.06 385
3902.20 359
3902.35 352
3902.49 365
3902.63 358
3902.78 337
3902.92 331
3903.06 314
3903.21 340
3903.35 364
3903.49 398
3903.64 433
3903.78 434
3903.92 429
3904.07 397
3904.21 391
3904.35 374
3904.50 381
3904.64 354
3904.78 335
3904.93 354
3905.07 363
3905.21 383
3905.36 366
3905.50 377
3905.64 358
3905.79 341
3905.93 315
3906.07 293
3906.22 309
3906.36 338
3906.50 355
3906.65 374
3906.79 393
3906.93 399
3907.08 396
3907.22 400
3907.36 399
3907.51 389
3907.65 382
3907.79 377
3907.94 380
3908.08 373
3908.22 366
3908.37 375
3908.51 400
3908.65 388
3908.80 408
3908.94 416
3909.08 442
3909.23 420
3909.37 426
3909.51 424
3909.66 428
3909.80 438
3909.94 438
3910.09 433
3910.23 441
3910.37 422
3910.52 432
3910.66 412
3910.80 412
3910.95 396
3911.09 372
3911.23 356
3911.38 357
3911.52 351
3911.66 330
3911.81 313
3911.95 322
3912.09 330
3912.24 345
3912.38 377
3912.52 387
3912.67 381
3912.81 379
3912.95 381
3913.10 396
3913.24 408
3913.38 428
3913.53 424
3913.67 419
3913.81 430
3913.96 432
3914.10 446
3914.24 474
3914.39 487
3914.53 493
3914.68 502
3914.82 495
3914.96 492
3915.11 492
3915.25 506
3915.39 504
3915.54 502
3915.68 510
3915.82 522
3915.97 559
3916.11 595
3916.25 604
3916.40 616
3916.54 613
3916.68 620
3916.83 594
3916.97 576
3917.11 557
3917.26 531
3917.40 522
3917.55 514
3917.69 536
3917.83 559
3917.98 562
3918.12 572
3918.26 585
3918.41 589
3918.55 572
3918.69 570
3918.84 538
3918.98 525
3919.12 510
3919.27 494
3919.41 479
3919.55 442
3919.70 408
3919.84 380
3919.99 375
3920.13 365
3920.27 354
3920.42 349
3920.56 352
3920.70 347
3920.85 362
3920.99 349
3921.13 355
3921.28 357
3921.42 361
3921.56 375
3921.71 386
3921.85 386
3922.00 394
3922.14 402
3922.28 394
3922.43 381
3922.57 388
3922.71 385
3922.86 384
3923.00 389
3923.14 384
3923.29 391
3923.43 418
3923.58 410
3923.72 416
3923.86 413
3924.01 412
3924.15 397
3924.29 393
3924.44 383
3924.58 365
3924.72 353
3924.87 361
3925.01 353
3925.16 353
3925.30 356
3925.44 350
3925.59 338
3925.73 340
3925.87 343
3926.02 344
3926.16 348
3926.30 341
3926.45 330
3926.59 348
3926.74 362
3926.88 366
3927.02 369
3927.17 370
3927.31 382
3927.45 370
3927.60 377
3927.74 348
3927.89 324
3928.03 334
3928.17 338
3928.32 334
3928.46 331
3928.60 337
3928.75 341
3928.89 342
3929.03 328
3929.18 339
3929.32 327
3929.47 329
3929.61 330
3929.75 329
3929.90 310
3930.04 302
3930.18 311
3930.33 292
3930.47 294
3930.62 279
3930.76 283
3930.90 295
3931.05 318
3931.19 340
3931.33 341
3931.48 350
3931.62 354
3931.77 349
3931.91 339
3932.05 355
3932.20 349
3932.34 362
3932.49 361
3932.63 357
3932.77 339
3932.92 334
3933.06 342
3933.20 338
3933.35 331
3933.49 318
3933.64 315
3933.78 317
3933.92 324
3934.07 339
3934.21 350
3934.35 343
3934.50 336
3934.64 331
3934.79 327
3934.93 320
3935.07 332
3935.22 331
3935.36 324
3935.51 325
3935.65 332
3935.79 335
3935.94 333
3936.08 336
3936.22 344
3936.37 348
3936.51 367
3936.66 374
3936.80 381
3936.94 388
3937.09 395
3937.23 419
3937.38 431
3937.52 424
3937.66 417
3937.81 407
3937.95 383
3938.09 378
3938.24 380
3938.38 373
3938.53 386
3938.67 403
3938.81 408
3938.96 382
3939.10 380
3939.25 372
3939.39 376
3939.53 376
3939.68 367
3939.82 335
3939.97 328
3940.11 342
3940.25 347
3940.40 336
3940.54 334
3940.69 330
3940.83 342
3940.97 346
3941.12 341
3941.26 336
3941.41 343
3941.55 347
3941.69 355
3941.84 377
3941.98 386
3942.12 393
3942.27 380
3942.41 365
3942.56 349
3942.70 332
3942.84 342
3942.99 342
3943.13 339
3943.28 338
3943.42 322
3943.56 310
3943.71 307
3943.85 281
3944.00 284
3944.14 292
3944.28 299
3944.43 307
3944.57 320
3944.72 326
3944.86 330
3945.00 329
3945.15 324
3945.29 334
3945.44 333
3945.58 332
3945.72 340
3945.87 351
3946.01 342
3946.16 334
3946.30 324
3946.45 354
3946.59 346
3946.73 329
3946.88 324
3947.02 320
3947.17 326
3947.31 329
3947.45 333
3947.60 341
3947.74 349
3947.89 355
3948.03 344
3948.17 346
3948.32 349
3948.46 343
3948.61 353
3948.75 358
3948.89 363
3949.04 364
3949.18 379
3949.33 374
3949.47 360
3949.61 362
3949.76 347
3949.90 349
3950.05 355
3950.19 373
3950.34 373
3950.48 386
3950.62 386
3950.77 381
3950.91 383
3951.06 396
3951.20 394
3951.34 384
3951.49 381
3951.63 396
3951.78 392
3951.92 382
3952.06 391
3952.21 387
3952.35 394
3952.50 401
3952.64 423
3952.79 425
3952.93 419
3953.07 415
3953.22 404
3953.36 395
3953.51 405
3953.65 404
3953.79 397
3953.94 386
3954.08 380
3954.23 394
3954.37 389
3954.52 391
3954.66 388
3954.80 383
3954.95 367
3955.09 360
3955.24 358
3955.38 371
3955.53 368
3955.67 371
3955.81 394
3955.96 398
3956.10 398
3956.25 375
3956.39 388
3956.53 383
3956.68 410
3956.82 419
3956.97 432
3957.11 418
3957.26 418
3957.40 419
3957.54 426
3957.69 421
3957.83 419
3957.98 393
3958.12 386
3958.27 365
3958.41 345
3958.55 317
3958.70 315
3958.84 318
3958.99 315
3959.13 299
3959.28 297
3959.42 296
3959.56 289
3959.71 270
3959.85 277
3960.00 291
3960.14 320
3960.29 332
3960.43 349
3960.57 357
3960.72 359
3960.86 372
3961.01 356
3961.15 344
3961.30 333
3961.44 337
3961.58 324
3961.73 324
3961.87 322
3962.02 312
3962.16 313
3962.31 330
3962.45 360
3962.59 359
3962.74 363
3962.88 372
3963.03 362
3963.17 374
3963.32 372
3963.46 376
3963.61 387
3963.75 368
3963.89 367
3964.04 357
3964.18 357
3964.33 362
3964.47 360
3964.62 341
3964.76 334
3964.90 316
3965.05 296
3965.19 291
3965.34 300
3965.48 309
3965.63 309
3965.77 331
3965.92 347
3966.06 344
3966.20 334
3966.35 338
3966.49 337
3966.64 359
3966.78 363
3966.93 353
3967.07 335
3967.22 323
3967.36 337
3967.50 359
3967.65 350
3967.79 348
3967.94 345
3968.08 346
3968.23 357
3968.37 370
3968.51 368
3968.66 369
3968.80 361
3968.95 374
3969.09 385
3969.24 386
3969.38 394
3969.53 410
3969.67 421
3969.82 418
3969.96 426
3970.10 428
3970.25 436
3970.39 435
3970.54 449
3970.68 432
3970.83 437
3970.97 412
3971.12 403
3971.26 403
3971.40 414
3971.55 410
3971.69 404
3971.84 418
3971.98 432
3972.13 437
3972.27 454
3972.42 465
3972.56 458
3972.71 440
3972.85 439
3972.99 427
3973.14 409
3973.28 418
3973.43 403
3973.57 394
3973.72 391
3973.86 391
3974.01 378
3974.15 373
3974.30 350
3974.44 339
3974.58 341
3974.73 343
3974.87 344
3975.02 371
3975.16 403
3975.31 410
3975.45 417
3975.60 412
3975.74 405
3975.89 405
3976.03 389
3976.17 392
3976.32 383
3976.46 378
3976.61 383
3976.75 386
3976.90 372
3977.04 367
3977.19 347
3977.33 354
3977.48 342
3977.62 341
3977.77 334
3977.91 338
3978.05 346
3978.20 340
3978.34 341
3978.49 360
3978.63 376
3978.78 378
3978.92 378
3979.07 372
3979.21 359
3979.36 348
3979.50 345
3979.65 349
3979.79 357
3979.93 344
3980.08 328
3980.22 324
3980.37 316
3980.51 321
3980.66 334
3980.80 339
3980.95 349
3981.09 345
3981.24 358
3981.38 361
3981.53 361
3981.67 360
3981.82 355
3981.96 376
3982.10 367
3982.25 377
3982.39 388
3982.54 385
3982.68 401
3982.83 425
3982.97 434
3983.12 421
3983.26 425
3983.41 412
3983.55 409
3983.70 424
3983.84 419
3983.99 433
3984.13 448
3984.28 457
3984.42 461
3984.57 457
3984.71 439
3984.85 441
3985.00 445
3985.14 430
3985.29 430
3985.43 433
3985.58 441
3985.72 450
3985.87 464
3986.01 477
3986.16 476
3986.30 476
3986.45 483
3986.59 476
3986.74 459
3986.88 439
3987.03 429
3987.17 428
3987.32 425
3987.46 427
3987.61 396
3987.75 386
3987.89 380
3988.04 388
3988.18 383
3988.33 392
3988.47 396
3988.62 392
3988.76 401
3988.91 420
3989.05 414
3989.20 429
3989.34 424
3989.49 422
3989.63 421
3989.78 421
3989.92 424
3990.07 420
3990.21 435
3990.36 442
3990.50 431
3990.65 418
3990.79 429
3990.94 421
3991.08 434
3991.23 430
3991.37 424
3991.52 420
3991.66 425
3991.81 422
3991.95 425
3992.10 418
3992.24 409
3992.38 387
3992.53 388
3992.67 397
3992.82 415
3992.96 406
3993.11 418
3993.25 426
3993.40 432
3993.54 442
3993.69 430
3993.83 428
3993.98 427
3994.12 434
3994.27 443
3994.41 450
3994.56 442
3994.70 445
3994.85 447
3994.99 441
3995.14 437
3995.28 428
3995.43 421
3995.57 400
3995.72 407
3995.86 414
3996.01 406
3996.15 419
3996.30 428
3996.44 422
3996.59 399
3996.73 383
3996.88 357
3997.02 349
3997.17 332
3997.31 321
3997.46 331
3997.60 344
3997.75 334
3997.89 347
3998.04 350
3998.18 361
3998.33 363
3998.47 362
3998.62 355
3998.76 364
3998.91 383
3999.05 390
3999.20 400
3999.34 402
3999.49 393
3999.63 384
3999.78 379
3999.92 376
4000.07 394
4000.21 394
4000.36 398
4000.50 383
4000.65 379
4000.79 372
4000.94 369
4001.08 359
4001.23 367
4001.37 365
4001.52 354
4001.66 353
4001.81 362
4001.95 380
4002.10 380
4002.24 385
4002.39 393
4002.53 392
4002.68 361
4002.82 345
4002.97 343
4003.11 349
4003.26 345
4003.40 356
4003.55 344
4003.69 330
4003.84 317
4003.98 328
4004.13 333
4004.27 355
4004.42 362
4004.56 365
4004.71 384
4004.85 379
4005.00 357
4005.14 365
4005.29 378
4005.44 369
4005.58 370
4005.73 351
4005.87 349
4006.02 342
4006.16 334
4006.31 318
4006.45 318
4006.60 318
4006.74 326
4006.89 333
4007.03 336
4007.18 359
4007.32 363
4007.47 370
4007.61 372
4007.76 370
4007.90 365
4008.05 361
4008.19 353
4008.34 345
4008.48 321
4008.63 319
4008.77 318
4008.92 313
4009.06 324
4009.21 360
4009.35 362
4009.50 347
4009.64 331
4009.79 348
4009.94 326
4010.08 344
4010.23 357
4010.37 359
4010.52 353
4010.66 358
4010.81 352
4010.95 344
4011.10 377
4011.24 399
4011.39 405
4011.53 384
4011.68 385
4011.82 381
4011.97 368
4012.11 351
4012.26 345
4012.40 336
4012.55 325
4012.69 313
4012.84 301
4012.98 292
4013.13 299
4013.28 311
4013.42 336
4013.57 330
4013.71 337
4013.86 337
4014.00 338
4014.15 331
4014.29 324
4014.44 322
4014.58 315
4014.73 317
4014.87 329
4015.02 334
4015.16 322
4015.31 319
4015.45 332
4015.60 334
4015.75 316
4015.89 313
4016.04 312
4016.18 333
4016.33 339
4016.47 341
4016.62 337
4016.76 346
4016.91 352
4017.05 352
4017.20 353
4017.34 352
4017.49 355
4017.63 353
4017.78 357
4017.93 357
4018.07 345
4018.22 344
4018.36 317
4018.51 330
4018.65 345
4018.80 364
4018.94 374
4019.09 370
4019.23 364
4019.38 342
4019.52 328
4019.67 334
4019.81 340
4019.96 355
4020.11 357
4020.25 360
4020.40 371
4020.54 383
4020.69 385
4020.83 386
4020.98 396
4021.12 394
4021.27 397
4021.41 382
4021.56 382
4021.71 362
4021.85 363
4022.00 343
4022.14 344
4022.29 329
4022.43 337
4022.58 354
4022.72 386
4022.87 406
4023.01 407
4023.16 393
4023.30 383
4023.45 363
4023.60 353
4023.74 360
4023.89 356
4024.03 326
4024.18 309
4024.32 304
4024.47 301
4024.61 281
4024.76 268
4024.90 279
4025.05 292
4025.20 314
4025.34 316
4025.49 319
4025.63 322
4025.78 316
4025.92 322
4026.07 338
4026.21 351
4026.36 362
4026.51 355
4026.65 361
4026.80 374
4026.94 399
4027.09 409
4027.23 409
4027.38 412
4027.52 391
4027.67 376
4027.81 370
4027.96 387
4028.11 390
4028.25 389
4028.40 392
4028.54 386
4028.69 362
4028.83 349
4028.98 340
4029.12 345
4029.27 345
4029.42 338
4029.56 343
4029.71 336
4029.85 353
4030.00 365
4030.14 375
4030.29 387
4030.43 394
4030.58 395
4030.73 404
4030.87 405
4031.02 398
4031.16 379
4031.31 368
4031.45 347
4031.60 334
4031.74 344
4031.89 339
4032.04 358
4032.18 341
4032.33 333
4032.47 316
4032.62 316
4032.76 316
4032.91 325
4033.06 326
4033.20 317
4033.35 291
4033.49 280
4033.64 274
4033.78 283
4033.93 274
4034.07 268
4034.22 285
4034.37 297
4034.51 320
4034.66 329
4034.80 332
4034.95 328
4035.09 325
4035.24 327
4035.39 312
4035.53 305
4035.68 305
4035.82 314
4035.97 336
4036.11 343
4036.26 345
4036.41 352
4036.55 356
4036.70 357
4036.84 366
4036.99 347
4037.13 351
4037.28 350
4037.43 342
4037.57 353
4037.72 344
4037.86 328
4038.01 328
4038.15 314
4038.30 301
4038.45 306
4038.59 300
4038.74 290
4038.88 304
4039.03 321
4039.17 327
4039.32 328
4039.47 338
4039.61 335
4039.76 335
4039.90 332
4040.05 340
4040.19 347
4040.34 329
4040.49 318
4040.63 327
4040.78 319
4040.92 316
4041.07 335
4041.21 348
4041.36 338
4041.51 331
4041.65 328
4041.80 323
4041.94 315
4042.09 314
4042.23 323
4042.38 320
4042.53 326
4042.67 323
4042.82 332
4042.96 332
4043.11 333
4043.26 331
4043.40 335
4043.55 351
4043.69 349
4043.84 356
4043.98 362
4044.13 359
4044.28 353
4044.42 349
4044.57 346
4044.71 351
4044.86 346
4045.01 347
4045.15 339
4045.30 338
4045.44 346
4045.59 344
4045.73 333
4045.88 338
4046.03 339
4046.17 361
4046.32 378
4046.46 377
4046.61 371
4046.76 370
4046.90 376
4047.05 395
4047.19 411
4047.34 424
4047.48 410
4047.63 418
4047.78 427
4047.92 410
4048.07 400
4048.21 402
4048.36 385
4048.51 390
4048.65 378
4048.80 392
4048.94 392
4049.09 402
4049.24 386
4049.38 368
4049.53 346
4049.67 338
4049.82 334
4049.97 335
4050.11 345
4050.26 346
4050.40 355
4050.55 383
4050.69 374
4050.84 359
4050.99 354
4051.13 356
4051.28 343
4051.42 327
4051.57 310
4051.72 300
4051.86 290
4052.01 285
4052.15 303
4052.30 314
4052.45 323
4052.59 320
4052.74 334
4052.88 348
4053.03 345
4053.18 332
4053.32 343
4053.47 352
4053.61 357
4053.76 369
4053.91 365
4054.05 382
4054.20 380
4054.34 367
4054.49 367
4054.64 364
4054.78 361
4054.93 361
4055.07 375
4055.22 381
4055.37 387
4055.51 380
4055.66 364
4055.80 370
4055.95 388
4056.10 373
4056.24 374
4056.39 384
4056.53 422
4056.68 440
4056.83 439
4056.97 434
4057.12 448
4057.26 443
4057.41 446
4057.56 453
4057.70 471
4057.85 470
4058.00 457
4058.14 483
4058.29 493
4058.43 490
4058.58 511
4058.73 514
4058.87 517
4059.02 516
4059.16 486
4059.31 479
4059.46 478
4059.60 459
4059.75 436
4059.89 432
4060.04 436
4060.19 429
4060.33 423
4060.48 414
4060.62 422
4060.77 417
4060.92 425
4061.06 418
4061.21 409
4061.36 408
4061.50 406
4061.65 404
4061.79 399
4061.94 411
4062.09 420
4062.23 426
4062.38 447
4062.52 458
4062.67 476
4062.82 485
4062.96 471
4063.11 454
4063.26 426
4063.40 420
4063.55 405
4063.69 400
4063.84 394
4063.99 394
4064.13 397
4064.28 398
4064.42 383
4064.57 384
4064.72 388
4064.86 383
4065.01 379
4065.16 370
4065.30 385
4065.45 384
4065.59 384
4065.74 403
4065.89 428
4066.03 428
4066.18 435
4066.33 446
4066.47 452
4066.62 442
4066.76 418
4066.91 400
4067.06 399
4067.20 413
4067.35 403
4067.50 405
4067.64 399
4067.79 420
4067.93 408
4068.08 399
4068.23 388
4068.37 376
4068.52 358
4068.67 368
4068.81 363
4068.96 349
4069.10 354
4069.25 345
4069.40 340
4069.54 348
4069.69 343
4069.84 343
4069.98 352
4070.13 346
4070.27 353
4070.42 356
4070.57 348
4070.71 358
4070.86 361
4071.01 383
4071.15 374
4071.30 395
4071.44 392
4071.59 411
4071.74 408
4071.88 402
4072.03 393
4072.18 406
4072.32 423
4072.47 409
4072.62 403
4072.76 409
4072.91 392
4073.05 374
4073.20 370
4073.35 385
4073.49 404
4073.64 411
4073.79 414
4073.93 413
4074.08 398
4074.23 367
4074.37 357
4074.52 369
4074.66 373
4074.81 381
4074.96 367
4075.10 360
4075.25 339
4075.40 307
4075.54 294
4075.69 297
4075.84 301
4075.98 287
4076.13 288
4076.27 303
4076.42 316
4076.57 335
4076.71 340
4076.86 327
4077.01 338
4077.15 340
4077.30 320
4077.45 320
4077.59 315
4077.74 333
4077.89 341
4078.03 335
4078.18 334
4078.32 342
4078.47 349
4078.62 350
4078.76 354
4078.91 366
4079.06 370
4079.20 377
4079.35 389
4079.50 379
4079.64 386
4079.79 387
4079.94 383
4080.08 386
4080.23 392
4080.37 397
4080.52 397
4080.67 397
4080.81 414
4080.96 406
4081.11 405
4081.25 400
4081.40 402
4081.55 400
4081.69 408
4081.84 388
4081.99 385
4082.13 382
4082.28 385
4082.43 364
4082.57 353
4082.72 356
4082.87 358
4083.01 349
4083.16 345
4083.30 340
4083.45 338
4083.60 325
4083.74 322
4083.89 329
4084.04 347
4084.18 364
4084.33 378
4084.48 385
4084.62 381
4084.77 385
4084.92 370
4085.06 369
4085.21 383
4085.36 390
4085.50 392
4085.65 373
4085.80 377
4085.94 372
4086.09 375
4086.24 368
4086.38 377
4086.53 388
4086.68 387
4086.82 398
4086.97 399
4087.12 391
4087.26 389
4087.41 381
4087.56 373
4087.70 370
4087.85 348
4088.00 350
4088.14 319
4088.29 308
4088.43 305
4088.58 323
4088.73 342
4088.87 349
4089.02 356
4089.17 375
4089.31 385
4089.46 387
4089.61 383
4089.75 381
4089.90 401
4090.05 405
4090.19 415
4090.34 420
4090.49 417
4090.63 398
4090.78 418
4090.93 446
4091.07 416
4091.22 401
4091.37 402
4091.51 386
4091.66 363
4091.81 383
4091.95 371
4092.10 387
4092.25 422
4092.39 443
4092.54 449
4092.69 455
4092.83 428
4092.98 429
4093.13 406
4093.27 397
4093.42 372
4093.57 373
4093.71 367
4093.86 365
4094.01 360
4094.16 363
4094.30 360
4094.45 338
4094.60 327
4094.74 334
4094.89 327
4095.04 338
4095.18 342
4095.33 332
4095.48 321
4095.62 314
4095.77 331
4095.92 358
4096.06 367
4096.21 368
4096.36 382
4096.50 381
4096.65 387
4096.80 395
4096.94 414
4097.09 424
4097.24 425
4097.38 440
4097.53 421
4097.68 408
4097.82 400
4097.97 388
4098.12 376
4098.26 373
4098.41 373
4098.56 370
4098.70 351
4098.85 357
4099.00 346
4099.15 357
4099.29 352
4099.44 350
4099.59 344
4099.73 351
4099.88 351
4100.03 360
4100.17 339
4100.32 326
4100.47 312
4100.61 321
4100.76 317
4100.91 312
4101.05 321
4101.20 307
4101.35 310
4101.49 314
4101.64 304
4101.79 290
4101.94 310
4102.08 327
4102.23 351
4102.38 367
4102.52 358
4102.67 362
4102.82 356
4102.96 369
4103.11 364
4103.26 369
4103.40 385
4103.55 390
4103.70 400
4103.84 417
4103.99 406
4104.14 396
4104.29 369
4104.43 360
4104.58 359
4104.73 372
4104.87 382
4105.02 358
4105.17 350
4105.31 378
4105.46 386
4105.61 397
4105.75 409
4105.90 402
4106.05 428
4106.20 424
4106.34 437
4106.49 445
4106.64 453
4106.78 460
4106.93 471
4107.08 480
4107.22 462
4107.37 457
4107.52 435
4107.66 416
4107.81 402
4107.96 395
4108.11 382
4108.25 365
4108.40 362
4108.55 356
4108.69 349
4108.84 343
4108.99 374
4109.13 395
4109.28 415
4109.43 410
4109.58 424
4109.72 413
4109.87 406
4110.02 391
4110.16 365
4110.31 367
4110.46 379
4110.60 382
4110.75 370
4110.90 367
4111.05 368
4111.19 356
4111.34 362
4111.49 366
4111.63 361
4111.78 342
4111.93 329
4112.07 325
4112.22 331
4112.37 338
4112.52 343
4112.66 344
4112.81 333
4112.96 346
4113.10 371
4113.25 388
4113.40 384
4113.55 394
4113.69 392
4113.84 395
4113.99 383
4114.13 372
4114.28 371
4114.43 363
4114.57 360
4114.72 355
4114.87 370
4115.02 374
4115.16 362
4115.31 363
4115.46 365
4115.60 353
4115.75 381
4115.90 386
4116.05 391
4116.19 388
4116.34 380
4116.49 362
4116.63 368
4116.78 363
4116.93 390
4117.08 402
4117.22 386
4117.37 368
4117.52 371
4117.66 388
4117.81 396
4117.96 408
4118.11 412
4118.25 390
4118.40 390
4118.55 389
4118.69 406
4118.84 396
4118.99 394
4119.14 384
4119.28 369
4119.43 363
4119.58 344
4119.72 336
4119.87 336
4120.02 342
4120.17 363
4120.31 371
4120.46 371
4120.61 371
4120.75 370
4120.90 378
4121.05 364
4121.20 361
4121.34 353
4121.49 345
4121.64 344
4121.79 344
4121.93 342
4122.08 355
4122.23 362
4122.37 382
4122.52 392
4122.67 393
4122.82 416
4122.96 437
4123.11 435
4123.26 429
4123.40 453
4123.55 456
4123.70 435
4123.85 417
4123.99 412
4124.14 420
4124.29 418
4124.44 412
4124.58 413
4124.73 402
4124.88 392
4125.02 377
4125.17 364
4125.32 365
4125.47 354
4125.61 340
4125.76 336
4125.91 358
4126.06 348
4126.20 345
4126.35 359
4126.50 382
4126.65 402
4126.79 419
4126.94 402
4127.09 415
4127.23 426
4127.38 433
4127.53 423
4127.68 420
4127.82 404
4127.97 399
4128.12 381
4128.27 360
4128.41 380
4128.56 387
4128.71 378
4128.85 361
4129.00 363
4129.15 387
4129.30 409
4129.44 388
4129.59 381
4129.74 367
4129.89 384
4130.03 432
4130.18 443
4130.33 440
4130.48 435
4130.62 427
4130.77 438
4130.92 431
4131.07 429
4131.21 416
4131.36 432
4131.51 448
4131.65 449
4131.80 430
4131.95 434
4132.10 436
4132.24 442
4132.39 431
4132.54 432
4132.69 436
4132.83 449
4132.98 441
4133.13 436
4133.28 439
4133.42 438
4133.57 468
4133.72 479
4133.87 486
4134.01 490
4134.16 490
4134.31 489
4134.46 487
4134.60 493
4134.75 503
4134.90 491
4135.05 496
4135.19 502
4135.34 511
4135.49 528
4135.64 525
4135.78 514
4135.93 505
4136.08 490
4136.23 491
4136.37 486
4136.52 485
4136.67 469
4136.82 457
4136.96 442
4137.11 441
4137.26 430
4137.41 402
4137.55 385
4137.70 369
4137.85 369
4138.00 386
4138.14 403
4138.29 404
4138.44 420
4138.59 438
4138.73 448
4138.88 440
4139.03 455
4139.18 438
4139.32 429
4139.47 425
4139.62 416
4139.77 400
4139.91 389
4140.06 369
4140.21 370
4140.36 370
4140.50 363
4140.65 345
4140.80 356
4140.95 366
4141.09 370
4141.24 376
4141.39 384
4141.54 399
4141.68 401
4141.83 396
4141.98 401
4142.13 396
4142.27 409
4142.42 422
4142.57 419
4142.72 413
4142.86 409
4143.01 394
4143.16 388
4143.31 384
4143.45 369
4143.60 357
4143.75 354
4143.90 337
4144.05 317
4144.19 331
4144.34 336
4144.49 346
4144.64 357
4144.78 377
4144.93 414
4145.08 433
4145.23 435
4145.37 421
4145.52 408
4145.67 396
4145.82 394
4145.96 386
4146.11 359
4146.26 351
4146.41 351
4146.56 361
4146.70 342
4146.85 356
4147.00 357
4147.15 363
4147.29 367
4147.44 383
4147.59 371
4147.74 378
4147.88 372
4148.03 381
4148.18 389
4148.33 379
4148.47 391
4148.62 391
4148.77 382
4148.92 379
4149.07 342
4149.21 359
4149.36 358
4149.51 352
4149.66 351
4149.80 350
4149.95 357
4150.10 364
4150.25 368
4150.40 351
4150.54 343
4150.69 345
4150.84 338
4150.99 351
4151.13 358
4151.28 374
4151.43 374
4151.58 368
4151.72 358
4151.87 337
4152.02 344
4152.17 348
4152.32 361
4152.46 381
4152.61 399
4152.76 374
4152.91 342
4153.05 364
4153.20 378
4153.35 390
4153.50 387
4153.65 395
4153.79 388
4153.94 384
4154.09 379
4154.24 378
4154.38 373
4154.53 401
4154.68 419
4154.83 417
4154.98 416
4155.12 401
4155.27 397
4155.42 382
4155.57 376
4155.72 370
4155.86 365
4156.01 362
4156.16 365
4156.31 381
4156.45 391
4156.60 391
4156.75 395
4156.90 402
4157.05 401
4157.19 402
4157.34 378
4157.49 383
4157.64 380
4157.78 387
4157.93 396
4158.08 396
4158.23 374
4158.38 373
4158.52 355
4158.67 337
4158.82 335
4158.97 340
4159.12 343
4159.26 342
4159.41 337
4159.56 334
4159.71 323
4159.86 324
4160.00 322
4160.15 349
4160.30 360
4160.45 370
4160.59 371
4160.74 374
4160.89 374
4161.04 375
4161.19 373
4161.33 392
4161.48 370
4161.63 384
4161.78 406
4161.93 403
4162.07 412
4162.22 390
4162.37 395
4162.52 378
4162.67 372
4162.81 380
4162.96 368
4163.11 356
4163.26 364
4163.41 369
4163.55 397
4163.70 401
4163.85 403
4164.00 404
4164.15 403
4164.29 408
4164.44 411
4164.59 420
4164.74 431
4164.89 423
4165.03 430
4165.18 407
4165.33 426
4165.48 427
4165.63 430
4165.77 426
4165.92 430
4166.07 431
4166.22 435
4166.37 424
4166.51 418
4166.66 394
4166.81 378
4166.96 374
4167.11 351
4167.25 331
4167.40 320
4167.55 326
4167.70 326
4167.85 352
4167.99 367
4168.14 381
4168.29 391
4168.44 406
4168.59 390
4168.73 370
4168.88 352
4169.03 357
4169.18 373
4169.33 384
4169.47 379
4169.62 376
4169.77 374
4169.92 380
4170.07 387
4170.21 380
4170.36 378
4170.51 390
4170.66 386
4170.81 405
4170.95 417
4171.10 427
4171.25 443
4171.40 440
4171.55 409
4171.70 399
4171.84 409
4171.99 395
4172.14 388
4172.29 385
4172.44 369
4172.58 389
4172.73 390
4172.88 383
4173.03 389
4173.18 369
4173.32 362
4173.47 357
4173.62 352
4173.77 332
4173.92 338
4174.07 329
4174.21 332
4174.36 340
4174.51 359
4174.66 378
4174.81 387
4174.95 413
4175.10 434
4175.25 417
4175.40 411
4175.55 428
4175.70 411
4175.84 413
4175.99 422
4176.14 432
4176.29 448
4176.44 443
4176.58 421
4176.73 416
4176.88 405
4177.03 389
4177.18 383
4177.33 380
4177.47 369
4177.62 365
4177.77 378
4177.92 392
4178.07 397
4178.21 388
4178.36 380
4178.51 372
4178.66 394
4178.81 407
4178.96 426
4179.10 424
4179.25 407
4179.40 381
4179.55 370
4179.70 349
4179.85 358
4179.99 366
4180.14 377
4180.29 367
4180.44 350
4180.59 371
4180.73 365
4180.88 358
4181.03 361
4181.18 373
4181.33 374
4181.48 396
4181.62 403
4181.77 401
4181.92 396
4182.07 389
4182.22 377
4182.37 388
4182.51 403
4182.66 424
4182.81 421
4182.96 417
4183.11 433
4183.26 443
4183.40 448
4183.55 446
4183.70 440
4183.85 437
4184.00 430
4184.15 410
4184.29 411
4184.44 405
4184.59 415
4184.74 416
4184.89 426
4185.04 437
4185.18 432
4185.33 429
4185.48 425
4185.63 424
4185.78 413
4185.93 401
4186.07 406
4186.22 419
4186.37 407
4186.52 403
4186.67 397
4186.82 385
4186.96 398
4187.11 380
4187.26 372
4187.41 393
4187.56 405
4187.71 421
4187.85 456
4188.00 464
4188.15 468
4188.30 462
4188.45 455
4188.60 446
4188.75 458
4188.89 454
4189.04 441
4189.19 435
4189.34 442
4189.49 440
4189.64 468
4189.78 480
4189.93 475
4190.08 458
4190.23 463
4190.38 464
4190.53 483
4190.67 489
4190.82 501
4190.97 485
4191.12 485
4191.27 478
4191.42 457
4191.57 437
4191.71 457
4191.86 456
4192.01 470
4192.16 450
4192.31 455
4192.46 460
4192.60 448
4192.75 450
4192.90 455
4193.05 460
4193.20 449
4193.35 443
4193.50 469
4193.64 466
4193.79 458
4193.94 452
4194.09 444
4194.24 448
4194.39 465
4194.54 468
4194.68 460
4194.83 445
4194.98 442
4195.13 461
4195.28 470
4195.43 442
4195.57 460
4195.72 469
4195.87 488
4196.02 484
4196.17 471
4196.32 445
4196.47 430
4196.61 421
4196.76 403
4196.91 396
4197.06 377
4197.21 379
4197.36 363
4197.51 377
4197.65 368
4197.80 381
4197.95 417
4198.10 439
4198.25 455
4198.40 435
4198.55 437
4198.69 408
4198.84 401
4198.99 421
4199.14 425
4199.29 433
4199.44 429
4199.59 436
4199.73 423
4199.88 408
4200.03 417
4200.18 421
4200.33 415
4200.48 422
4200.63 407
4200.78 401
4200.92 396
4201.07 385
4201.22 375
4201.37 377
4201.52 354
4201.67 365
4201.82 360
4201.96 359
4202.11 358
4202.26 351
4202.41 357
4202.56 357
4202.71 359
4202.86 342
4203.00 338
4203.15 342
4203.30 349
4203.45 368
4203.60 358
4203.75 374
4203.90 395
4204.05 403
4204.19 411
4204.34 401
4204.49 423
4204.64 416
4204.79 410
4204.94 394
4205.09 385
4205.23 360
4205.38 349
4205.53 340
4205.68 333
4205.83 330
4205.98 329
4206.13 334
4206.28 326
4206.42 314
4206.57 299
4206.72 312
4206.87 327
4207.02 358
4207.17 359
4207.32 360
4207.47 348
4207.61 338
4207.76 353
4207.91 363
4208.06 381
4208.21 359
4208.36 359
4208.51 344
4208.66 333
4208.80 333
4208.95 340
4209.10 345
4209.25 328
4209.40 301
4209.55 292
4209.70 294
4209.85 291
4209.99 293
4210.14 280
4210.29 281
4210.44 284
4210.59 276
4210.74 264
4210.89 260
4211.04 271
4211.19 292
4211.33 302
4211.48 300
4211.63 295
4211.78 300
4211.93 287
4212.08 300
4212.23 305
4212.38 322
4212.52 341
4212.67 348
4212.82 357
4212.97 365
4213.12 368
4213.27 374
4213.42 392
4213.57 392
4213.72 370
4213.86 369
4214.01 367
4214.16 375
4214.31 389
4214.46 390
4214.61 371
4214.76 362
4214.91 354
4215.06 353
4215.20 344
4215.35 349
4215.50 338
4215.65 339
4215.80 362
4215.95 381
4216.10 386
4216.25 371
4216.40 376
4216.54 374
4216.69 387
4216.84 392
4216.99 374
4217.14 359
4217.29 347
4217.44 338
4217.59 317
4217.74 329
4217.88 341
4218.03 332
4218.18 325
4218.33 334
4218.48 331
4218.63 327
4218.78 340
4218.93 340
4219.08 341
4219.22 341
4219.37 348
4219.52 337
4219.67 324
4219.82 331
4219.97 355
4220.12 355
4220.27 363
4220.42 359
4220.57 364
4220.71 348
4220.86 355
4221.01 366
4221.16 376
4221.31 390
4221.46 401
4221.61 418
4221.76 424
4221.91 446
4222.06 460
4222.20 476
4222.35 475
4222.50 472
4222.65 472
4222.80 465
4222.95 454
4223.10 456
4223.25 426
4223.40 427
4223.55 428
4223.69 435
4223.84 450
4223.99 471
4224.14 497
4224.29 478
4224.44 480
4224.59 469
4224.74 468
4224.89 455
4225.04 447
4225.18 468
4225.33 471
4225.48 491
4225.63 493
4225.78 491
4225.93 484
4226.08 478
4226.23 454
4226.38 454
4226.53 442
4226.68 432
4226.82 422
4226.97 444
4227.12 437
4227.27 446
4227.42 446
4227.57 441
4227.72 433
4227.87 428
4228.02 437
4228.17 443
4228.32 440
4228.46 441
4228.61 422
4228.76 392
4228.91 369
4229.06 334
4229.21 324
4229.36 315
4229.51 322
4229.66 353
4229.81 378
4229.96 400
4230.11 400
4230.25 401
4230.40 398
4230.55 383
4230.70 385
4230.85 386
4231.00 381
4231.15 389
4231.30 395
4231.45 391
4231.60 404
4231.75 402
4231.90 410
4232.04 415
4232.19 392
4232.34 396
4232.49 391
4232.64 385
4232.79 380
4232.94 377
4233.09 400
4233.24 427
4233.39 455
4233.54 471
4233.69 467
4233.83 468
4233.98 475
4234.13 474
4234.28 494
4234.43 498
4234.58 485
4234.73 479
4234.88 454
4235.03 437
4235.18 439
4235.33 426
4235.48 413
4235.63 409
4235.77 415
4235.92 410
4236.07 428
4236.22 415
4236.37 430
4236.52 414
4236.67 430
4236.82 443
4236.97 432
4237.12 432
4237.27 415
4237.42 405
4237.57 409
4237.71 414
4237.86 417
4238.01 453
4238.16 472
4238.31 485
4238.46 488
4238.61 483
4238.76 485
4238.91 491
4239.06 489
4239.21 516
4239.36 521
4239.51 512
4239.66 507
4239.80 506
4239.95 498
4240.10 496
4240.25 481
4240.40 478
4240.55 486
4240.70 502
4240.85 529
4241.00 543
4241.15 536
4241.30 521
4241.45 499
4241.60 472
4241.75 456
4241.90 444
4242.04 428
4242.19 442
4242.34 451
4242.49 455
4242.64 476
4242.79 512
4242.94 532
4243.09 555
4243.24 566
4243.39 591
4243.54 597
4243.69 607
4243.84 633
4243.99 659
4244.14 701
4244.29 706
4244.43 745
4244.58 776
4244.73 766
4244.88 769
4245.03 767
4245.18 776
4245.33 769
4245.48 774
4245.63 774
4245.78 772
4245.93 758
4246.08 759
4246.23 766
4246.38 769
4246.53 797
4246.68 816
4246.83 819
4246.98 821
4247.12 846
4247.27 845
4247.42 824
4247.57 815
4247.72 804
4247.87 791
4248.02 802
4248.17 787
4248.32 784
4248.47 805
4248.62 810
4248.77 802
4248.92 818
4249.07 820
4249.22 800
4249.37 811
4249.52 813
4249.67 806
4249.81 812
4249.96 815
4250.11 823
4250.26 814
4250.41 778
4250.56 747
4250.71 759
4250.86 755
4251.01 741
4251.16 738
4251.31 724
4251.46 688
4251.61 683
4251.76 690
4251.91 694
4252.06 665
4252.21 646
4252.36 636
4252.51 621
4252.66 628
4252.81 622
4252.95 618
4253.10 620
4253.25 618
4253.40 601
4253.55 585
4253.70 598
4253.85 588
4254.00 586
4254.15 587
4254.30 598
4254.45 587
4254.60 565
4254.75 581
4254.90 608
4255.05 596
4255.20 573
4255.35 578
4255.50 565
4255.65 552
4255.80 554
4255.95 566
4256.10 564
4256.25 545
4256.40 530
4256.54 534
4256.69 525
4256.84 522
4256.99 507
4257.14 511
4257.29 509
4257.44 508
4257.59 520
4257.74 535
4257.89 523
4258.04 516
4258.19 506
4258.34 537
4258.49 521
4258.64 541
4258.79 529
4258.94 537
4259.09 548
4259.24 541
4259.39 558
4259.54 524
4259.69 501
4259.84 497
4259.99 508
4260.14 508
4260.29 496
4260.44 493
4260.59 486
4260.73 486
4260.88 495
4261.03 490
4261.18 492
4261.33 495
4261.48 477
4261.63 482
4261.78 487
4261.93 508
4262.08 525
4262.23 543
4262.38 544
4262.53 537
4262.68 540
4262.83 535
4262.98 511
4263.13 492
4263.28 487
4263.43 461
4263.58 443
4263.73 450
4263.88 458
4264.03 461
4264.18 480
4264.33 478
4264.48 493
4264.63 473
4264.78 470
4264.93 459
4265.08 422
4265.23 421
4265.38 402
4265.53 392
4265.68 411
4265.83 426
4265.98 419
4266.13 419
4266.27 427
4266.42 403
4266.57 404
4266.72 398
4266.87 401
4267.02 393
4267.17 391
4267.32 394
4267.47 381
4267.62 381
4267.77 381
4267.92 373
4268.07 369
4268.22 363
4268.37 358
4268.52 362
4268.67 362
4268.82 365
4268.97 378
4269.12 377
4269.27 365
4269.42 362
4269.57 380
4269.72 403
4269.87 398
4270.02 417
4270.17 426
4270.32 450
4270.47 448
4270.62 444
4270.77 441
4270.92 457
4271.07 467
4271.22 466
4271.37 457
4271.52 490
4271.67 502
4271.82 493
4271.97 485
4272.12 467
4272.27 447
4272.42 447
4272.57 443
4272.72 430
4272.87 442
4273.02 457
4273.17 452
4273.32 456
4273.47 447
4273.62 445
4273.77 436
4273.92 446
4274.07 461
4274.22 476
4274.37 475
4274.52 460
4274.67 456
4274.82 436
4274.97 415
4275.12 408
4275.27 407
4275.42 415
4275.57 417
4275.72 406
4275.87 422
4276.02 428
4276.17 453
4276.32 457
4276.47 425
4276.62 406
4276.77 383
4276.92 362
4277.07 359
4277.22 360
4277.37 363
4277.52 362
4277.67 380
4277.82 397
4277.97 398
4278.12 393
4278.27 386
4278.42 378
4278.57 379
4278.72 390
4278.87 398
4279.02 401
4279.17 403
4279.32 417
4279.47 400
4279.62 415
4279.77 425
4279.92 419
4280.07 422
4280.22 423
4280.37 424
4280.52 414
4280.67 412
4280.82 404
4280.97 380
4281.12 373
4281.27 360
4281.42 340
4281.57 352
4281.72 339
4281.87 337
4282.02 353
4282.17 369
4282.32 364
4282.47 373
4282.62 384
4282.77 388
4282.92 374
4283.07 394
4283.22 391
4283.37 377
4283.52 376
4283.67 378
4283.82 369
4283.97 375
4284.12 380
4284.27 392
4284.42 394
4284.57 391
4284.72 408
4284.87 397
4285.02 395
4285.17 399
4285.32 389
4285.47 361
4285.62 357
4285.77 344
4285.92 347
4286.07 344
4286.22 343
4286.37 339
4286.52 350
4286.67 344
4286.82 333
4286.97 331
4287.12 341
4287.27 347
4287.42 355
4287.57 370
4287.72 356
4287.87 343
4288.02 336
4288.17 344
4288.32 350
4288.47 348
4288.62 342
4288.77 329
4288.92 354
4289.07 385
4289.22 437
4289.37 459
4289.52 443
4289.67 441
4289.82 435
4289.97 395
4290.12 399
4290.27 376
4290.42 376
4290.57 381
4290.72 389
4290.87 385
4291.02 371
4291.17 356
4291.32 368
4291.48 369
4291.63 368
4291.78 376
4291.93 378
4292.08 369
4292.23 385
4292.38 407
4292.53 406
4292.68 396
4292.83 415
4292.98 413
4293.13 420
4293.28 435
4293.43 444
4293.58 437
4293.73 438
4293.88 432
4294.03 435
4294.18 430
4294.33 406
4294.48 408
4294.63 423
4294.78 415
4294.93 404
4295.08 408
4295.23 430
4295.38 436
4295.53 426
4295.68 416
4295.83 401
4295.98 409
4296.13 401
4296.28 386
4296.43 392
4296.58 397
4296.73 410
4296.88 396
4297.04 382
4297.19 371
4297.34 359
4297.49 362
4297.64 367
4297.79 363
4297.94 361
4298.09 348
4298.24 357
4298.39 355
4298.54 361
4298.69 359
4298.84 352
4298.99 350
4299.14 327
4299.29 330
4299.44 329
4299.59 339
4299.74 342
4299.89 348
4300.04 357
4300.19 356
4300.34 345
4300.49 322
4300.64 300
4300.79 305
4300.94 321
4301.09 324
4301.25 344
4301.40 360
4301.55 354
4301.70 363
4301.85 387
4302.00 386
4302.15 399
4302.30 410
4302.45 426
4302.60 433
4302.75 457
4302.90 452
4303.05 450
4303.20 447
4303.35 440
4303.50 458
4303.65 469
4303.80 446
4303.95 428
4304.10 424
4304.25 421
4304.40 404
4304.55 404
4304.71 429
4304.86 428
4305.01 428
4305.16 416
4305.31 433
4305.46 444
4305.61 422
4305.76 409
4305.91 378
4306.06 364
4306.21 366
4306.36 372
4306.51 381
4306.66 378
4306.81 405
4306.96 420
4307.11 454
4307.26 453
4307.41 467
4307.56 488
4307.71 476
4307.87 471
4308.02 461
4308.17 456
4308.32 439
4308.47 427
4308.62 421
4308.77 423
4308.92 429
4309.07 426
4309.22 434
4309.37 418
4309.52 401
4309.67 405
4309.82 386
4309.97 384
4310.12 390
4310.27 376
4310.42 383
4310.57 362
4310.73 342
4310.88 362
4311.03 387
4311.18 388
4311.33 374
4311.48 350
4311.63 346
4311.78 372
4311.93 367
4312.08 369
4312.23 362
4312.38 369
4312.53 375
4312.68 380
4312.83 371
4312.98 364
4313.13 346
4313.29 354
4313.44 348
4313.59 361
4313.74 397
4313.89 419
4314.04 432
4314.19 428
4314.34 408
4314.49 387
4314.64 387
4314.79 385
4314.94 394
4315.09 387
4315.24 377
4315.39 364
4315.54 345
4315.70 353
4315.85 346
4316.00 334
4316.15 343
4316.30 354
4316.45 361
4316.60 386
4316.75 393
4316.90 384
4317.05 395
4317.20 389
4317.35 391
4317.50 393
4317.65 397
4317.80 395
4317.96 387
4318.11 384
4318.26 375
4318.41 371
4318.56 370
4318.71 382
4318.86 412
4319.01 438
4319.16 447
4319.31 446
4319.46 449
4319.61 442
4319.76 436
4319.91 447
4320.07 445
4320.22 457
4320.37 452
4320.52 455
4320.67 440
4320.82 440
4320.97 420
4321.12 404
4321.27 395
4321.42 396
4321.57 401
4321.72 398
4321.87 389
4322.02 407
4322.18 409
4322.33 415
4322.48 400
4322.63 396
4322.78 395
4322.93 406
4323.08 418
4323.23 432
4323.38 441
4323.53 438
4323.68 446
4323.83 439
4323.98 434
4324.14 421
4324.29 420
4324.44 437
4324.59 464
4324.74 487
4324.89 483
4325.04 491
4325.19 497
4325.34 517
4325.49 519
4325.64 536
4325.79 542
4325.95 524
4326.10 525
4326.25 516
4326.40 484
4326.55 452
4326.70 442
4326.85 436
4327.00 415
4327.15 433
4327.30 443
4327.45 452
4327.60 446
4327.76 446
4327.91 442
4328.06 445
4328.21 447
4328.36 429
4328.51 431
4328.66 427
4328.81 425
4328.96 420
4329.11 410
4329.26 398
4329.42 391
4329.57 393
4329.72 415
4329.87 441
4330.02 444
4330.17 442
4330.32 452
4330.47 448
4330.62 430
4330.77 430
4330.92 438
4331.08 425
4331.23 421
4331.38 424
4331.53 428
4331.68 416
4331.83 413
4331.98 414
4332.13 424
4332.28 417
4332.43 434
4332.58 413
4332.74 413
4332.89 405
4333.04 422
4333.19 423
4333.34 416
4333.49 410
4333.64 410
4333.79 409
4333.94 397
4334.09 375
4334.24 378
4334.40 403
4334.55 409
4334.70 412
4334.85 405
4335.00 397
4335.15 395
4335.30 416
4335.45 420
4335.60 406
4335.75 389
4335.91 373
4336.06 365
4336.21 357
4336.36 362
4336.51 359
4336.66 357
4336.81 352
4336.96 371
4337.11 373
4337.26 373
4337.42 387
4337.57 378
4337.72 382
4337.87 396
4338.02 380
4338.17 377
4338.32 362
4338.47 368
4338.62 356
4338.78 355
4338.93 365
4339.08 369
4339.23 365
4339.38 401
4339.53 411
4339.68 423
4339.83 426
4339.98 438
4340.13 440
4340.29 440
4340.44 451
4340.59 469
4340.74 463
4340.89 451
4341.04 429
4341.19 428
4341.34 420
4341.49 404
4341.65 381
4341.80 387
4341.95 387
4342.10 376
4342.25 400
4342.40 401
4342.55 411
4342.70 420
4342.85 420
4343.01 412
4343.16 407
4343.31 398
4343.46 410
4343.61 413
4343.76 421
4343.91 436
4344.06 461
4344.21 468
4344.37 469
4344.52 497
4344.67 500
4344.82 512
4344.97 523
4345.12 517
4345.27 517
4345.42 502
4345.58 493
4345.73 481
4345.88 468
4346.03 464
4346.18 442
4346.33 429
4346.48 415
4346.63 389
4346.78 364
4346.94 371
4347.09 378
4347.24 407
4347.39 425
4347.54 434
4347.69 445
4347.84 447
4347.99 432
4348.15 436
4348.30 431
4348.45 434
4348.60 461
4348.75 476
4348.90 487
4349.05 478
4349.20 485
4349.36 486
4349.51 487
4349.66 469
4349.81 470
4349.96 490
4350.11 471
4350.26 481
4350.41 481
4350.57 469
4350.72 476
4350.87 485
4351.02 492
4351.17 485
4351.32 480
4351.47 493
4351.62 521
4351.78 521
4351.93 525
4352.08 521
4352.23 520
4352.38 522
4352.53 510
4352.68 506
4352.83 499
4352.99 504
4353.14 520
4353.29 521
4353.44 532
4353.59 538
4353.74 544
4353.89 542
4354.04 539
4354.20 524
4354.35 520
4354.50 509
4354.65 502
4354.80 501
4354.95 491
4355.10 486
4355.26 483
4355.41 478
4355.56 491
4355.71 484
4355.86 471
4356.01 430
4356.16 425
4356.31 427
4356.47 436
4356.62 450
4356.77 448
4356.92 464
4357.07 479
4357.22 476
4357.37 481
4357.53 481
4357.68 467
4357.83 446
4357.98 439
4358.13 442
4358.28 443
4358.43 436
4358.59 451
4358.74 460
4358.89 455
4359.04 462
4359.19 478
4359.34 493
4359.49 500
4359.65 496
4359.80 491
4359.95 496
4360.10 505
4360.25 492
4360.40 496
4360.55 488
4360.71 504
4360.86 510
4361.01 496
4361.16 463
4361.31 441
4361.46 446
4361.61 447
4361.77 432
4361.92 421
4362.07 432
4362.22 434
4362.37 447
4362.52 447
4362.67 450
4362.83 451
4362.98 462
4363.13 463
4363.28 465
4363.43 487
4363.58 488
4363.73 496
4363.89 496
4364.04 514
4364.19 530
4364.34 553
4364.49 579
4364.64 587
4364.79 606
4364.95 593
4365.10 597
4365.25 575
4365.40 569
4365.55 574
4365.70 580
4365.86 566
4366.01 543
4366.16 523
4366.31 534
4366.46 523
4366.61 511
4366.76 498
4366.92 494
4367.07 509
4367.22 521
4367.37 529
4367.52 538
4367.67 546
4367.83 557
4367.98 557
4368.13 552
4368.28 545
4368.43 545
4368.58 546
4368.73 535
4368.89 543
4369.04 547
4369.19 553
4369.34 549
4369.49 519
4369.64 518
4369.80 506
4369.95 524
4370.10 538
4370.25 544
4370.40 530
4370.55 529
4370.71 501
4370.86 500
4371.01 520
4371.16 540
4371.31 561
4371.46 561
4371.62 568
4371.77 573
4371.92 607
4372.07 603
4372.22 585
4372.37 556
4372.52 542
4372.68 533
4372.83 535
4372.98 534
4373.13 530
4373.28 543
4373.43 571
4373.59 576
4373.74 589
4373.89 582
4374.04 596
4374.19 605
4374.34 578
4374.50 579
4374.65 587
4374.80 592
4374.95 606
4375.10 617
4375.25 612
4375.41 615
4375.56 607
4375.71 624
4375.86 609
4376.01 608
4376.17 592
4376.32 605
4376.47 617
4376.62 599
4376.77 589
4376.92 595
4377.08 592
4377.23 594
4377.38 591
4377.53 581
4377.68 582
4377.83 591
4377.99 597
4378.14 596
4378.29 579
4378.44 576
4378.59 570
4378.74 578
4378.90 583
4379.05 569
4379.20 566
4379.35 547
4379.50 556
4379.65 560
4379.81 559
4379.96 538
4380.11 540
4380.26 536
4380.41 540
4380.57 565
4380.72 597
4380.87 623
4381.02 649
4381.17 659
4381.32 670
4381.48 672
4381.63 660
4381.78 658
4381.93 650
4382.08 649
4382.24 629
4382.39 622
4382.54 623
4382.69 632
4382.84 632
4382.99 641
4383.15 640
4383.30 632
4383.45 627
4383.60 631
4383.75 652
4383.91 636
4384.06 639
4384.21 633
4384.36 638
4384.51 659
4384.66 693
4384.82 724
4384.97 761
4385.12 781
4385.27 783
4385.42 756
4385.58 754
4385.73 737
4385.88 715
4386.03 712
4386.18 719
4386.33 716
4386.49 730
4386.64 750
4386.79 768
4386.94 751
4387.09 728
4387.25 748
4387.40 735
4387.55 748
4387.70 741
4387.85 746
4388.01 752
4388.16 748
4388.31 757
4388.46 754
4388.61 754
4388.77 761
4388.92 778
4389.07 779
4389.22 802
4389.37 817
4389.52 860
4389.68 852
4389.83 846
4389.98 857
4390.13 843
4390.28 842
4390.44 833
4390.59 821
4390.74 809
4390.89 771
4391.04 747
4391.20 739
4391.35 722
4391.50 730
4391.65 746
4391.80 766
4391.96 751
4392.11 745
4392.26 755
4392.41 736
4392.56 710
4392.72 679
4392.87 682
4393.02 688
4393.17 689
4393.32 685
4393.48 695
4393.63 666
4393.78 648
4393.93 650
4394.08 672
4394.24 673
4394.39 657
4394.54 672
4394.69 686
4394.84 701
4395.00 718
4395.15 702
4395.30 696
4395.45 670
4395.60 683
4395.76 685
4395.91 685
4396.06 669
4396.21 653
4396.36 636
4396.52 616
4396.67 625
4396.82 639
4396.97 671
4397.12 658
4397.28 625
4397.43 618
4397.58 635
4397.73 636
4397.89 649
4398.04 665
4398.19 659
4398.34 674
4398.49 678
4398.65 686
4398.80 667
4398.95 665
4399.10 653
4399.25 652
4399.41 628
4399.56 620
4399.71 616
4399.86 601
4400.01 596
4400.17 599
4400.32 612
4400.47 610
4400.62 609
4400.78 611
4400.93 627
4401.08 628
4401.23 626
4401.38 601
4401.54 606
4401.69 601
4401.84 594
4401.99 597
4402.14 598
4402.30 581
4402.45 572
4402.60 594
4402.75 603
4402.91 612
4403.06 636
4403.21 662
4403.36 669
4403.51 679
4403.67 682
4403.82 651
4403.97 618
4404.12 597
4404.27 569
4404.43 569
4404.58 565
4404.73 575
4404.88 568
4405.04 573
4405.19 570
4405.34 562
4405.49 555
4405.64 549
4405.80 562
4405.95 554
4406.10 575
4406.25 591
4406.41 597
4406.56 585
4406.71 594
4406.86 589
4407.01 570
4407.17 578
4407.32 577
4407.47 588
4407.62 573
4407.78 578
4407.93 597
4408.08 598
4408.23 615
4408.38 616
4408.54 618
4408.69 605
4408.84 603
4408.99 603
4409.15 611
4409.30 600
4409.45 584
4409.60 575
4409.76 592
4409.91 592
4410.06 602
4410.21 619
4410.36 648
4410.52 657
4410.67 675
4410.82 669
4410.97 668
4411.13 669
4411.28 663
4411.43 655
4411.58 664
4411.74 662
4411.89 692
4412.04 666
4412.19 656
4412.34 646
4412.50 637
4412.65 650
4412.80 661
4412.95 651
4413.11 662
4413.26 630
4413.41 610
4413.56 617
4413.72 630
4413.87 618
4414.02 585
4414.17 574
4414.33 580
4414.48 584
4414.63 613
4414.78 631
4414.93 667
4415.09 673
4415.24 699
4415.39 712
4415.54 713
4415.70 711
4415.85 704
4416.00 722
4416.15 735
4416.31 744
4416.46 738
4416.61 745
4416.76 774
4416.92 826
4417.07 841
4417.22 844
4417.37 847
4417.53 835
4417.68 850
4417.83 822
4417.98 820
4418.13 839
4418.29 837
4418.44 819
4418.59 812
4418.74 812
4418.90 811
4419.05 806
4419.20 830
4419.35 826
4419.51 826
4419.66 825
4419.81 825
4419.96 822
4420.12 788
4420.27 803
4420.42 842
4420.57 871
4420.73 882
4420.88 895
4421.03 893
4421.18 928
4421.34 945
4421.49 967
4421.64 977
4421.79 987
4421.95 984
4422.10 962
4422.25 929
4422.40 927
4422.56 917
4422.71 944
4422.86 974
4423.01 963
4423.17 979
4423.32 1007
4423.47 1033
4423.62 1065
4423.78 1089
4423.93 1115
4424.08 1156
4424.23 1191
4424.39 1205
4424.54 1220
4424.69 1248
4424.84 1285
4425.00 1310
4425.15 1360
4425.30 1420
4425.45 1511
4425.61 1571
4425.76 1664
4425.91 1756
4426.06 1862
4426.22 1961
4426.37 2034
4426.52 2100
4426.68 2160
4426.83 2249
4426.98 2323
4427.13 2431
4427.29 2510
4427.44 2602
4427.59 2692
4427.74 2776
4427.90 2839
4428.05 2925
4428.20 2989
4428.35 3074
4428.51 3184
4428.66 3312
4428.81 3429
4428.96 3550
4429.12 3648
4429.27 3703
4429.42 3767
4429.57 3846
4429.73 3921
4429.88 4002
4430.03 4081
4430.19 4132
4430.34 4151
4430.49 4163
4430.64 4151
4430.80 4162
4430.95 4180
4431.10 4162
4431.25 4175
4431.41 4187
4431.56 4194
4431.71 4165
4431.86 4156
4432.02 4144
4432.17 4118
4432.32 4123
4432.47 4143
4432.63 4165
4432.78 4157
4432.93 4140
4433.09 4092
4433.24 4044
4433.39 3998
4433.54 3931
4433.70 3867
4433.85 3792
4434.00 3747
4434.15 3663
4434.31 3581
4434.46 3501
4434.61 3416
4434.77 3331
4434.92 3252
4435.07 3163
4435.22 3101
4435.38 3037
4435.53 3021
4435.68 2953
4435.83 2923
4435.99 2911
4436.14 2857
4436.29 2821
4436.45 2749
4436.60 2682
4436.75 2604
4436.90 2568
4437.06 2511
4437.21 2443
4437.36 2363
4437.51 2299
4437.67 2204
4437.82 2107
4437.97 2001
4438.13 1918
4438.28 1863
4438.43 1814
4438.58 1763
4438.74 1687
4438.89 1662
4439.04 1616
4439.20 1596
4439.35 1546
4439.50 1469
4439.65 1396
4439.81 1355
4439.96 1321
4440.11 1284
4440.26 1260
4440.42 1244
4440.57 1238
4440.72 1187
4440.88 1127
4441.03 1100
4441.18 1088
4441.33 1066
4441.49 1029
4441.64 989
4441.79 932
4441.95 887
4442.10 857
4442.25 847
4442.40 834
4442.56 818
4442.71 815
4442.86 796
4443.02 799
4443.17 806
4443.32 791
4443.47 776
4443.63 769
4443.78 767
4443.93 736
4444.09 747
4444.24 756
4444.39 747
4444.54 745
4444.70 749
4444.85 744
4445.00 762
4445.16 737
4445.31 720
4445.46 696
4445.61 666
4445.77 648
4445.92 625
4446.07 640
4446.23 644
4446.38 643
4446.53 650
4446.69 656
4446.84 636
4446.99 631
4447.14 629
4447.30 618
4447.45 610
4447.60 587
4447.76 594
4447.91 599
4448.06 588
4448.21 596
4448.37 609
4448.52 606
4448.67 615
4448.83 631
4448.98 606
4449.13 597
4449.29 576
4449.44 567
4449.59 535
4449.74 551
4449.90 554
4450.05 569
4450.20 559
4450.36 564
4450.51 570
4450.66 589
4450.81 609
4450.97 625
4451.12 616
4451.27 610
4451.43 613
4451.58 591
4451.73 586
4451.89 556
4452.04 520
4452.19 471
4452.35 440
4452.50 455
4452.65 450
4452.80 437
4452.96 427
4453.11 430
4453.26 406
4453.42 417
4453.57 433
4453.72 457
4453.88 482
4454.03 474
4454.18 462
4454.33 448
4454.49 442
4454.64 432
4454.79 417
4454.95 428
4455.10 429
4455.25 456
4455.41 468
4455.56 478
4455.71 469
4455.87 450
4456.02 442
4456.17 429
4456.32 417
4456.48 425
4456.63 422
4456.78 433
4456.94 428
4457.09 433
4457.24 431
4457.40 430
4457.55 441
4457.70 455
4457.86 452
4458.01 464
4458.16 453
4458.31 458
4458.47 471
4458.62 460
4458.77 449
4458.93 431
4459.08 428
4459.23 437
4459.39 432
4459.54 437
4459.69 436
4459.85 452
4460.00 454
4460.15 431
4460.31 443
4460.46 443
4460.61 461
4460.77 450
4460.92 464
4461.07 468
4461.22 432
4461.38 422
4461.53 424
4461.68 423
4461.84 419
4461.99 429
4462.14 430
4462.30 426
4462.45 426
4462.60 424
4462.76 421
4462.91 415
4463.06 420
4463.22 443
4463.37 439
4463.52 448
4463.68 445
4463.83 435
4463.98 412
4464.14 416
4464.29 408
4464.44 415
4464.59 419
4464.75 438
4464.90 441
4465.05 435
4465.21 439
4465.36 420
4465.51 412
4465.67 408
4465.82 398
4465.97 390
4466.13 391
4466.28 416
4466.43 425
4466.59 442
4466.74 441
4466.89 459
4467.05 468
4467.20 486
4467.35 489
4467.51 501
4467.66 476
4467.81 463
4467.97 440
4468.12 444
4468.27 457
4468.43 459
4468.58 478
4468.73 482
4468.89 484
4469.04 475
4469.19 467
4469.35 477
4469.50 471
4469.65 476
4469.81 454
4469.96 454
4470.11 442
4470.27 429
4470.42 430
4470.57 421
4470.73 411
4470.88 411
4471.03 407
4471.19 401
4471.34 407
4471.49 405
4471.65 387
4471.80 403
4471.95 400
4472.11 417
4472.26 420
4472.41 428
4472.57 442
4472.72 437
4472.87 445
4473.03 453
4473.18 450
4473.33 455
4473.49 458
4473.64 442
4473.79 444
4473.95 430
4474.10 424
4474.25 399
4474.41 403
4474.56 407
4474.71 412
4474.87 405
4475.02 389
4475.17 376
4475.33 362
4475.48 360
4475.63 362
4475.79 403
4475.94 417
4476.09 436
4476.25 418
4476.40 416
4476.55 385
4476.71 382
4476.86 394
4477.02 390
4477.17 389
4477.32 374
4477.48 389
4477.63 390
4477.78 370
4477.94 371
4478.09 360
4478.24 394
4478.40 416
4478.55 440
4478.70 452
4478.86 454
4479.01 428
4479.16 422
4479.32 410
4479.47 435
4479.62 453
4479.78 464
4479.93 446
4480.08 410
4480.24 389
4480.39 392
4480.55 392
4480.70 398
4480.85 396
4481.01 389
4481.16 374
4481.31 381
4481.47 388
4481.62 405
4481.77 409
4481.93 417
4482.08 422
4482.23 428
4482.39 419
4482.54 430
4482.69 419
4482.85 420
4483.00 423
4483.16 429
4483.31 413
4483.46 421
4483.62 408
4483.77 394
4483.92 383
4484.08 385
4484.23 384
4484.38 358
4484.54 367
4484.69 368
4484.84 338
4485.00 356
4485.15 360
4485.30 353
4485.46 358
4485.61 376
4485.77 379
4485.92 364
4486.07 381
4486.23 397
4486.38 396
4486.53 397
4486.69 396
4486.84 386
4486.99 389
4487.15 383
4487.30 358
4487.46 359
4487.61 353
4487.76 376
4487.92 364
4488.07 361
4488.22 363
4488.38 361
4488.53 362
4488.68 375
4488.84 388
4488.99 361
4489.15 355
4489.30 368
4489.45 367
4489.61 389
4489.76 406
4489.91 408
4490.07 412
4490.22 410
4490.37 414
4490.53 405
4490.68 381
4490.84 368
4490.99 378
4491.14 394
4491.30 402
4491.45 412
4491.60 430
4491.76 448
4491.91 464
4492.07 464
4492.22 466
4492.37 471
4492.53 461
4492.68 449
4492.83 435
4492.99 422
4493.14 409
4493.29 416
4493.45 435
4493.60 433
4493.76 420
4493.91 407
4494.06 385
4494.22 400
4494.37 412
4494.52 396
4494.68 381
4494.83 393
4494.99 375
4495.14 358
4495.29 348
4495.45 347
4495.60 331
4495.75 332
4495.91 345
4496.06 357
4496.22 349
4496.37 350
4496.52 370
4496.68 372
4496.83 395
4496.99 405
4497.14 412
4497.29 395
4497.45 367
4497.60 359
4497.75 373
4497.91 383
4498.06 371
4498.22 368
4498.37 379
4498.52 368
4498.68 381
4498.83 393
4498.98 377
4499.14 376
4499.29 404
4499.45 414
4499.60 408
4499.75 398
4499.91 396
4500.06 398
4500.22 402
4500.37 408
4500.52 421
4500.68 412
4500.83 403
4500.98 407
4501.14 404
4501.29 403
4501.45 375
4501.60 358
4501.75 368
4501.91 357
4502.06 350
4502.22 347
4502.37 357
4502.52 341
4502.68 345
4502.83 333
4502.98 338
4503.14 349
4503.29 375
4503.45 376
4503.60 384
4503.75 373
4503.91 375
4504.06 359
4504.22 352
4504.37 337
4504.52 346
4504.68 340
4504.83 353
4504.99 356
4505.14 338
4505.29 359
4505.45 368
4505.60 398
4505.76 391
4505.91 377
4506.06 395
4506.22 389
4506.37 392
4506.52 406
4506.68 398
4506.83 393
4506.99 406
4507.14 401
4507.29 403
4507.45 414
4507.60 413
4507.76 396
4507.91 381
4508.06 391
4508.22 407
4508.37 411
4508.53 412
4508.68 424
4508.83 408
4508.99 414
4509.14 414
4509.30 394
4509.45 405
4509.60 401
4509.76 414
4509.91 398
4510.07 391
4510.22 388
4510.37 371
4510.53 366
4510.68 360
4510.84 363
4510.99 371
4511.14 372
4511.30 388
4511.45 394
4511.61 390
4511.76 395
4511.91 391
4512.07 394
4512.22 397
4512.38 432
4512.53 444
4512.68 455
4512.84 471
4512.99 486
4513.15 488
4513.30 492
4513.46 491
4513.61 488
4513.76 459
4513.92 451
4514.07 452
4514.23 438
4514.38 444
4514.53 446
4514.69 433
4514.84 417
4515.00 406
4515.15 393
4515.30 383
4515.46 389
4515.61 391
4515.77 405
4515.92 401
4516.07 428
4516.23 438
4516.38 449
4516.54 431
4516.69 417
4516.85 396
4517.00 378
4517.15 371
4517.31 373
4517.46 371
4517.62 365
4517.77 365
4517.92 364
4518.08 364
4518.23 361
4518.39 371
4518.54 382
4518.70 382
4518.85 375
4519.00 368
4519.16 368
4519.31 364
4519.47 358
4519.62 353
4519.77 349
4519.93 355
4520.08 372
4520.24 400
4520.39 403
4520.55 425
4520.70 417
4520.85 428
4521.01 421
4521.16 426
4521.32 428
4521.47 449
4521.62 433
4521.78 406
4521.93 400
4522.09 390
4522.24 394
4522.40 408
4522.55 419
4522.70 427
4522.86 431
4523.01 421
4523.17 420
4523.32 411
4523.48 411
4523.63 414
4523.78 404
4523.94 368
4524.09 364
4524.25 358
4524.40 346
4524.55 332
4524.71 330
4524.86 339
4525.02 356
4525.17 352
4525.33 355
4525.48 345
4525.63 332
4525.79 348
4525.94 365
4526.10 357
4526.25 359
4526.41 365
4526.56 369
4526.71 367
4526.87 379
4527.02 379
4527.18 385
4527.33 376
4527.49 372
4527.64 376
4527.79 366
4527.95 357
4528.10 359
4528.26 348
4528.41 370
4528.57 374
4528.72 396
4528.88 398
4529.03 401
4529.18 412
4529.34 423
4529.49 434
4529.65 435
4529.80 447
4529.96 443
4530.11 451
4530.26 448
4530.42 442
4530.57 446
4530.73 440
4530.88 431
4531.04 426
4531.19 416
4531.34 420
4531.50 417
4531.65 416
4531.81 413
4531.96 419
4532.12 417
4532.27 387
4532.43 374
4532.58 341
4532.73 339
4532.89 338
4533.04 329
4533.20 313
4533.35 309
4533.51 311
4533.66 321
4533.82 328
4533.97 317
4534.12 339
4534.28 335
4534.43 355
4534.59 383
4534.74 382
4534.90 390
4535.05 388
4535.20 371
4535.36 371
4535.51 367
4535.67 345
4535.82 343
4535.98 348
4536.13 343
4536.29 329
4536.44 345
4536.59 349
4536.75 358
4536.90 366
4537.06 357
4537.21 365
4537.37 354
4537.52 352
4537.68 337
4537.83 327
4537.99 331
4538.14 347
4538.29 336
4538.45 348
4538.60 350
4538.76 342
4538.91 339
4539.07 312
4539.22 301
4539.38 308
4539.53 323
4539.68 334
4539.84 356
4539.99 363
4540.15 368
4540.30 379
4540.46 386
4540.61 399
4540.77 410
4540.92 421
4541.08 429
4541.23 419
4541.38 448
4541.54 451
4541.69 454
4541.85 444
4542.00 436
4542.16 435
4542.31 427
4542.47 412
4542.62 385
4542.78 381
4542.93 377
4543.08 375
4543.24 370
4543.39 375
4543.55 373
4543.70 360
4543.86 367
4544.01 368
4544.17 368
4544.32 366
4544.48 334
4544.63 340
4544.79 356
4544.94 368
4545.09 365
4545.25 355
4545.40 347
4545.56 322
4545.71 317
4545.87 308
4546.02 315
4546.18 309
4546.33 306
4546.49 316
4546.64 330
4546.80 333
4546.95 322
4547.10 340
4547.26 341
4547.41 339
4547.57 335
4547.72 329
4547.88 340
4548.03 359
4548.19 351
4548.34 345
4548.50 338
4548.65 334
4548.81 352
4548.96 350
4549.12 351
4549.27 353
4549.42 363
4549.58 368
4549.73 357
4549.89 370
4550.04 386
4550.20 412
4550.35 432
4550.51 442
4550.66 439
4550.82 436
4550.97 438
4551.13 434
4551.28 429
4551.44 415
4551.59 413
4551.74 412
4551.90 412
4552.05 412
4552.21 415
4552.36 405
4552.52 396
4552.67 390
4552.83 399
4552.98 408
4553.14 411
4553.29 424
4553.45 419
4553.60 395
4553.76 388
4553.91 375
4554.07 367
4554.22 352
4554.38 350
4554.53 348
4554.69 365
4554.84 379
4554.99 383
4555.15 389
4555.30 378
4555.46 380
4555.61 358
4555.77 366
4555.92 386
4556.08 393
4556.23 390
4556.39 382
4556.54 377
4556.70 381
4556.85 382
4557.01 379
4557.16 380
4557.32 373
4557.47 363
4557.63 360
4557.78 350
4557.94 345
4558.09 364
4558.25 370
4558.40 366
4558.56 355
4558.71 348
4558.86 383
4559.02 391
4559.17 402
4559.33 416
4559.48 416
4559.64 421
4559.79 420
4559.95 422
4560.10 429
4560.26 439
4560.41 463
4560.57 473
4560.72 471
4560.88 461
4561.03 455
4561.19 433
4561.34 426
4561.50 427
4561.65 441
4561.81 464
4561.96 486
4562.12 494
4562.27 496
4562.43 494
4562.58 491
4562.74 502
4562.89 486
4563.05 495
4563.20 512
4563.36 527
4563.51 522
4563.67 505
4563.82 498
4563.98 500
4564.13 503
4564.29 519
4564.44 529
4564.60 538
4564.75 553
4564.91 565
4565.06 578
4565.22 591
4565.37 610
4565.53 621
4565.68 634
4565.84 629
4565.99 627
4566.15 629
4566.30 613
4566.46 616
4566.61 634
4566.77 633
4566.92 609
4567.08 602
4567.23 624
4567.39 637
4567.54 636
4567.70 657
4567.85 677
4568.01 697
4568.16 695
4568.32 691
4568.47 709
4568.63 671
4568.78 661
4568.94 646
4569.09 635
4569.25 666
4569.40 670
4569.56 668
4569.71 650
4569.87 634
4570.02 642
4570.18 627
4570.33 610
4570.49 597
4570.64 568
4570.80 546
4570.95 535
4571.11 537
4571.26 516
4571.42 490
4571.57 483
4571.73 475
4571.88 457
4572.04 446
4572.19 461
4572.35 471
4572.50 476
4572.66 465
4572.81 455
4572.97 451
4573.12 444
4573.28 449
4573.43 442
4573.59 424
4573.74 421
4573.90 414
4574.05 409
4574.21 421
4574.36 421
4574.52 439
4574.67 449
4574.83 438
4574.98 407
4575.14 401
4575.29 400
4575.45 419
4575.60 418
4575.76 407
4575.91 401
4576.07 402
4576.22 393
4576.38 400
4576.53 407
4576.69 409
4576.84 418
4577.00 419
4577.15 418
4577.31 408
4577.46 382
4577.62 379
4577.78 385
4577.93 387
4578.09 397
4578.24 414
4578.40 420
4578.55 424
4578.71 422
4578.86 415
4579.02 429
4579.17 408
4579.33 413
4579.48 418
4579.64 425
4579.79 426
4579.95 419
4580.10 427
4580.26 426
4580.41 429
4580.57 422
4580.72 413
4580.88 406
4581.03 424
4581.19 440
4581.34 449
4581.50 451
4581.66 441
4581.81 450
4581.97 437
4582.12 431
4582.28 431
4582.43 417
4582.59 430
4582.74 446
4582.90 464
4583.05 472
4583.21 480
4583.36 476
4583.52 475
4583.67 469
4583.83 456
4583.98 441
4584.14 437
4584.29 431
4584.45 422
4584.61 421
4584.76 437
4584.92 426
4585.07 453
4585.23 461
4585.38 457
4585.54 443
4585.69 432
4585.85 418
4586.00 406
4586.16 377
4586.31 377
4586.47 364
4586.62 359
4586.78 355
4586.93 358
4587.09 373
4587.25 395
4587.40 428
4587.56 456
4587.71 463
4587.87 462
4588.02 444
4588.18 448
4588.33 455
4588.49 446
4588.64 434
4588.80 430
4588.95 447
4589.11 444
4589.26 435
4589.42 415
4589.58 389
4589.73 376
4589.89 380
4590.04 375
4590.20 384
4590.35 398
4590.51 402
4590.66 390
4590.82 387
4590.97 392
4591.13 379
4591.28 388
4591.44 383
4591.60 391
4591.75 402
4591.91 413
4592.06 423
4592.22 438
4592.37 418
4592.53 412
4592.68 425
4592.84 421
4592.99 435
4593.15 428
4593.30 440
4593.46 446
4593.62 411
4593.77 391
4593.93 400
4594.08 431
4594.24 435
4594.39 439
4594.55 451
4594.70 479
4594.86 486
4595.01 486
4595.17 481
4595.33 468
4595.48 483
4595.64 482
4595.79 478
4595.95 455
4596.10 466
4596.26 458
4596.41 462
4596.57 470
4596.72 477
4596.88 480
4597.04 497
4597.19 502
4597.35 528
4597.50 521
4597.66 524
4597.81 540
4597.97 530
4598.12 524
4598.28 499
4598.44 510
4598.59 493
4598.75 505
4598.90 506
4599.06 498
4599.21 464
4599.37 454
4599.52 450
4599.68 436
4599.84 437
4599.99 453
4600.15 470
4600.30 480
4600.46 489
4600.61 490
4600.77 482
4600.92 488
4601.08 494
4601.24 496
4601.39 524
4601.55 531
4601.70 516
4601.86 498
4602.01 467
4602.17 465
4602.32 455
4602.48 467
4602.64 465
4602.79 467
4602.95 467
4603.10 500
4603.26 512
4603.41 506
4603.57 510
4603.72 497
4603.88 509
4604.04 507
4604.19 489
4604.35 470
4604.50 448
4604.66 436
4604.81 407
4604.97 389
4605.12 386
4605.28 386
4605.44 403
4605.59 408
4605.75 413
4605.90 417
4606.06 413
4606.21 413
4606.37 423
4606.53 425
4606.68 418
4606.84 431
4606.99 440
4607.15 453
4607.30 471
4607.46 463
4607.62 468
4607.77 472
4607.93 474
4608.08 445
4608.24 440
4608.39 430
4608.55 436
4608.71 428
4608.86 414
4609.02 409
4609.17 390
4609.33 391
4609.48 376
4609.64 379
4609.79 391
4609.95 391
4610.11 383
4610.26 388
4610.42 398
4610.57 404
4610.73 401
4610.88 400
4611.04 402
4611.20 410
4611.35 426
4611.51 456
4611.66 456
4611.82 450
4611.98 453
4612.13 457
4612.29 453
4612.44 436
4612.60 439
4612.75 464
4612.91 449
4613.07 448
4613.22 445
4613.38 435
4613.53 441
4613.69 451
4613.84 449
4614.00 442
4614.16 423
4614.31 424
4614.47 424
4614.62 417
4614.78 409
4614.93 403
4615.09 399
4615.25 403
4615.40 408
4615.56 431
4615.71 432
4615.87 442
4616.03 444
4616.18 454
4616.34 431
4616.49 438
4616.65 439
4616.80 444
4616.96 430
4617.12 434
4617.27 421
4617.43 421
4617.58 426
4617.74 454
4617.90 427
4618.05 416
4618.21 409
4618.36 380
4618.52 372
4618.67 353
4618.83 339
4618.99 334
4619.14 331
4619.30 323
4619.45 340
4619.61 337
4619.77 345
4619.92 358
4620.08 345
4620.23 334
4620.39 319
4620.54 319
4620.70 321
4620.86 315
4621.01 339
4621.17 343
4621.32 359
4621.48 373
4621.64 385
4621.79 401
4621.95 415
4622.10 411
4622.26 419
4622.42 425
4622.57 417
4622.73 440
4622.88 444
4623.04 454
4623.20 452
4623.35 456
4623.51 466
4623.66 451
4623.82 434
4623.98 428
4624.13 417
4624.29 416
4624.44 416
4624.60 411
4624.75 402
4624.91 418
4625.07 438
4625.22 448
4625.38 447
4625.53 464
4625.69 464
4625.85 467
4626.00 472
4626.16 473
4626.31 468
4626.47 462
4626.63 454
4626.78 425
4626.94 412
4627.09 419
4627.25 401
4627.41 400
4627.56 386
4627.72 379
4627.87 373
4628.03 381
4628.19 412
4628.34 420
4628.50 431
4628.65 445
4628.81 439
4628.97 440
4629.12 436
4629.28 453
4629.43 451
4629.59 464
4629.75 461
4629.90 439
4630.06 432
4630.22 448
4630.37 452
4630.53 433
4630.68 433
4630.84 436
4631.00 437
4631.15 433
4631.31 436
4631.46 441
4631.62 451
4631.78 457
4631.93 453
4632.09 459
4632.24 484
4632.40 473
4632.56 474
4632.71 453
4632.87 456
4633.02 453
4633.18 459
4633.34 476
4633.49 464
4633.65 461
4633.81 447
4633.96 433
4634.12 430
4634.27 426
4634.43 435
4634.59 446
4634.74 466
4634.90 503
4635.05 508
4635.21 514
4635.37 521
4635.52 546
4635.68 537
4635.83 539
4635.99 550
4636.15 582
4636.30 616
4636.46 631
4636.62 634
4636.77 632
4636.93 628
4637.08 652
4637.24 654
4637.40 646
4637.55 644
4637.71 649
4637.86 664
4638.02 660
4638.18 654
4638.33 656
4638.49 655
4638.65 656
4638.80 664
4638.96 667
4639.11 653
4639.27 624
4639.43 615
4639.58 612
4639.74 601
4639.90 619
4640.05 646
4640.21 640
4640.36 640
4640.52 638
4640.68 655
4640.83 628
4640.99 633
4641.15 649
4641.30 642
4641.46 646
4641.61 642
4641.77 631
4641.93 620
4642.08 590
4642.24 560
4642.40 540
4642.55 557
4642.71 574
4642.86 572
4643.02 570
4643.18 564
4643.33 545
4643.49 527
4643.65 534
4643.80 537
4643.96 554
4644.11 568
4644.27 570
4644.43 551
4644.58 528
4644.74 521
4644.90 514
4645.05 497
4645.21 481
4645.36 460
4645.52 453
4645.68 443
4645.83 442
4645.99 443
4646.15 439
4646.30 439
4646.46 425
4646.62 414
4646.77 417
4646.93 431
4647.08 428
4647.24 400
4647.40 385
4647.55 403
4647.71 399
4647.87 406
4648.02 400
4648.18 403
4648.33 391
4648.49 398
4648.65 402
4648.80 409
4648.96 422
4649.12 435
4649.27 436
4649.43 436
4649.59 434
4649.74 440
4649.90 454
4650.05 463
4650.21 458
4650.37 447
4650.52 451
4650.68 449
4650.84 446
4650.99 428
4651.15 433
4651.31 445
4651.46 463
4651.62 464
4651.78 472
4651.93 474
4652.09 487
4652.24 472
4652.40 466
4652.56 452
4652.71 450
4652.87 435
4653.03 436
4653.18 423
4653.34 426
4653.50 447
4653.65 436
4653.81 428
4653.97 436
4654.12 444
4654.28 443
4654.43 446
4654.59 447
4654.75 464
4654.90 480
4655.06 455
4655.22 436
4655.37 445
4655.53 429
4655.69 431
4655.84 431
4656.00 443
4656.16 435
4656.31 441
4656.47 430
4656.63 430
4656.78 422
4656.94 440
4657.10 423
4657.25 435
4657.41 426
4657.56 425
4657.72 443
4657.88 448
4658.03 453
4658.19 458
4658.35 467
4658.50 480
4658.66 477
4658.82 467
4658.97 494
4659.13 522
4659.29 511
4659.44 496
4659.60 472
4659.76 460
4659.91 459
4660.07 438
4660.23 415
4660.38 398
4660.54 389
4660.70 394
4660.85 400
4661.01 398
4661.17 419
4661.32 418
4661.48 421
4661.63 393
4661.79 380
4661.95 376
4662.10 370
4662.26 375
4662.42 374
4662.57 393
4662.73 410
4662.89 427
4663.04 418
4663.20 411
4663.36 414
4663.51 438
4663.67 446
4663.83 456
4663.98 457
4664.14 449
4664.30 431
4664.45 438
4664.61 445
4664.77 450
4664.92 438
4665.08 454
4665.24 485
4665.39 483
4665.55 479
4665.71 487
4665.86 473
4666.02 458
4666.18 426
4666.33 409
4666.49 409
4666.65 424
4666.80 435
4666.96 440
4667.12 453
4667.27 448
4667.43 438
4667.59 442
4667.74 443
4667.90 448
4668.06 446
4668.21 458
4668.37 470
4668.53 447
4668.68 446
4668.84 434
4669.00 414
4669.15 403
4669.31 382
4669.47 379
4669.62 399
4669.78 413
4669.94 416
4670.09 405
4670.25 402
4670.41 413
4670.56 404
4670.72 397
4670.88 383
4671.03 379
4671.19 366
4671.35 375
4671.50 403
4671.66 423
4671.82 442
4671.97 457
4672.13 473
4672.29 490
4672.45 491
4672.60 497
4672.76 498
4672.92 497
4673.07 486
4673.23 488
4673.39 490
4673.54 470
4673.70 457
4673.86 437
4674.01 433
4674.17 429
4674.33 425
4674.48 437
4674.64 425
4674.80 443
4674.95 442
4675.11 441
4675.27 421
4675.42 425
4675.58 445
4675.74 466
4675.89 471
4676.05 472
4676.21 456
4676.37 439
4676.52 424
4676.68 417
4676.84 389
4676.99 393
4677.15 379
4677.31 375
4677.46 374
4677.62 368
4677.78 355
4677.93 350
4678.09 354
4678.25 333
4678.40 323
4678.56 322
4678.72 319
4678.87 312
4679.03 319
4679.19 309
4679.35 311
4679.50 313
4679.66 328
4679.82 342
4679.97 338
4680.13 340
4680.29 332
4680.44 345
4680.60 342
4680.76 352
4680.91 345
4681.07 347
4681.23 350
4681.38 330
4681.54 313
4681.70 330
4681.86 326
4682.01 332
4682.17 312
4682.33 312
4682.48 316
4682.64 313
4682.80 315
4682.95 328
4683.11 352
4683.27 351
4683.43 358
4683.58 356
4683.74 344
4683.90 351
4684.05 360
4684.21 367
4684.37 377
4684.52 372
4684.68 356
4684.84 368
4684.99 362
4685.15 364
4685.31 355
4685.47 357
4685.62 350
4685.78 361
4685.94 369
4686.09 368
4686.25 361
4686.41 363
4686.56 344
4686.72 349
4686.88 338
4687.04 345
4687.19 349
4687.35 369
4687.51 375
4687.66 380
4687.82 357
4687.98 363
4688.13 362
4688.29 343
4688.45 330
4688.61 344
4688.76 346
4688.92 328
4689.08 306
4689.23 301
4689.39 299
4689.55 297
4689.71 317
4689.86 342
4690.02 363
4690.18 367
4690.33 362
4690.49 343
4690.65 363
4690.80 368
4690.96 366
4691.12 377
4691.28 375
4691.43 367
4691.59 362
4691.75 350
4691.90 332
4692.06 335
4692.22 340
4692.38 338
4692.53 343
4692.69 348
4692.85 345
4693.00 337
4693.16 354
4693.32 351
4693.48 345
4693.63 338
4693.79 309
4693.95 310
4694.10 302
4694.26 299
4694.42 305
4694.57 320
4694.73 331
4694.89 347
4695.05 367
4695.20 377
4695.36 378
4695.52 359
4695.67 356
4695.83 353
4695.99 329
4696.15 332
4696.30 329
4696.46 325
4696.62 327
4696.78 316
4696.93 332
4697.09 342
4697.25 354
4697.40 383
4697.56 399
4697.72 387
4697.88 391
4698.03 392
4698.19 385
4698.35 375
4698.50 380
4698.66 371
4698.82 377
4698.98 387
4699.13 411
4699.29 413
4699.45 405
4699.60 400
4699.76 395
4699.92 391
4700.08 384
4700.23 387
4700.39 383
4700.55 370
4700.71 341
4700.86 330
4701.02 330
4701.18 335
4701.33 348
4701.49 340
4701.65 353
4701.81 337
4701.96 348
4702.12 341
4702.28 356
4702.44 354
4702.59 350
4702.75 356
4702.91 342
4703.06 341
4703.22 347
4703.38 346
4703.54 333
4703.69 321
4703.85 308
4704.01 318
4704.17 303
4704.32 298
4704.48 291
4704.64 317
4704.79 324
4704.95 347
4705.11 352
4705.27 354
4705.42 357
4705.58 385
4705.74 401
4705.90 390
4706.05 387
4706.21 385
4706.37 386
4706.52 370
4706.68 377
4706.84 385
4707.00 393
4707.15 395
4707.31 383
4707.47 364
4707.63 364
4707.78 360
4707.94 352
4708.10 339
4708.26 340
4708.41 346
4708.57 350
4708.73 352
4708.89 333
4709.04 323
4709.20 320
4709.36 327
4709.51 330
4709.67 303
4709.83 310
4709.99 312
4710.14 312
4710.30 309
4710.46 314
4710.62 333
4710.77 340
4710.93 345
4711.09 334
4711.25 346
4711.40 349
4711.56 346
4711.72 352
4711.88 345
4712.03 329
4712.19 335
4712.35 326
4712.51 319
4712.66 338
4712.82 347
4712.98 360
4713.14 358
4713.29 376
4713.45 379
4713.61 398
4713.77 407
4713.92 400
4714.08 411
4714.24 402
4714.39 393
4714.55 404
4714.71 405
4714.87 398
4715.02 396
4715.18 390
4715.34 389
4715.50 397
4715.65 406
4715.81 383
4715.97 385
4716.13 387
4716.28 406
4716.44 421
4716.60 435
4716.76 440
4716.91 440
4717.07 436
4717.23 435
4717.39 422
4717.54 424
4717.70 420
4717.86 415
4718.02 396
4718.17 400
4718.33 387
4718.49 368
4718.65 359
4718.81 362
4718.96 346
4719.12 358
4719.28 367
4719.44 348
4719.59 338
4719.75 329
4719.91 344
4720.07 354
4720.22 338
4720.38 337
4720.54 335
4720.70 328
4720.85 309
4721.01 305
4721.17 295
4721.33 302
4721.48 310
4721.64 332
4721.80 357
4721.96 360
4722.11 371
4722.27 378
4722.43 384
4722.59 372
4722.74 379
4722.90 382
4723.06 362
4723.22 373
4723.37 370
4723.53 366
4723.69 368
4723.85 374
4724.01 374
4724.16 370
4724.32 359
4724.48 345
4724.64 359
4724.79 360
4724.95 362
4725.11 352
4725.27 338
4725.42 333
4725.58 352
4725.74 345
4725.90 355
4726.05 361
4726.21 375
4726.37 379
4726.53 363
4726.69 359
4726.84 356
4727.00 361
4727.16 346
4727.32 337
4727.47 324
4727.63 319
4727.79 337
4727.95 341
4728.10 345
4728.26 360
4728.42 360
4728.58 364
4728.74 372
4728.89 365
4729.05 370
4729.21 348
4729.37 351
4729.52 352
4729.68 378
4729.84 397
4730.00 405
4730.15 400
4730.31 405
4730.47 394
4730.63 403
4730.79 387
4730.94 392
4731.10 381
4731.26 389
4731.42 386
4731.57 405
4731.73 389
4731.89 383
4732.05 395
4732.21 384
4732.36 389
4732.52 368
4732.68 359
4732.84 376
4732.99 413
4733.15 421
4733.31 409
4733.47 397
4733.63 382
4733.78 379
4733.94 384
4734.10 395
4734.26 379
4734.41 382
4734.57 380
4734.73 363
4734.89 383
4735.05 385
4735.20 393
4735.36 395
4735.52 383
4735.68 381
4735.83 376
4735.99 360
4736.15 358
4736.31 359
4736.47 370
4736.62 347
4736.78 361
4736.94 363
4737.10 360
4737.26 362
4737.41 369
4737.57 370
4737.73 368
4737.89 359
4738.04 360
4738.20 367
4738.36 354
4738.52 349
4738.68 340
4738.83 333
4738.99 345
4739.15 348
4739.31 341
4739.47 334
4739.62 334
4739.78 336
4739.94 343
4740.10 359
4740.25 347
4740.41 353
4740.57 339
4740.73 322
4740.89 321
4741.04 299
4741.20 305
4741.36 314
4741.52 327
4741.68 328
4741.83 336
4741.99 326
4742.15 331
4742.31 330
4742.47 343
4742.62 322
4742.78 329
4742.94 328
4743.10 341
4743.26 350
4743.41 361
4743.57 386
4743.73 408
4743.89 420
4744.05 420
4744.20 420
4744.36 406
4744.52 420
4744.68 414
4744.84 403
4744.99 387
4745.15 385
4745.31 388
4745.47 406
4745.63 420
4745.78 429
4745.94 423
4746.10 429
4746.26 425
4746.42 433
4746.57 433
4746.73 406
4746.89 414
4747.05 417
4747.21 418
4747.36 418
4747.52 413
4747.68 412
4747.84 389
4748.00 385
4748.15 370
4748.31 371
4748.47 377
4748.63 391
4748.79 381
4748.94 390
4749.10 389
4749.26 388
4749.42 406
4749.58 400
4749.73 396
4749.89 404
4750.05 397
4750.21 385
4750.37 382
4750.52 408
4750.68 413
4750.84 405
4751.00 396
4751.16 378
4751.31 380
4751.47 379
4751.63 407
4751.79 418
4751.95 429
4752.10 420
4752.26 442
4752.42 432
4752.58 432
4752.74 428
4752.90 449
4753.05 459
4753.21 467
4753.37 462
4753.53 467
4753.69 474
4753.84 476
4754.00 456
4754.16 446
4754.32 420
4754.48 415
4754.63 404
4754.79 406
4754.95 396
4755.11 383
4755.27 381
4755.43 393
4755.58 408
4755.74 421
4755.90 425
4756.06 418
4756.22 435
4756.37 447
4756.53 465
4756.69 467
4756.85 446
4757.01 456
4757.17 474
4757.32 467
4757.48 447
4757.64 451
4757.80 423
4757.96 404
4758.11 407
4758.27 406
4758.43 422
4758.59 421
4758.75 428
4758.91 432
4759.06 457
4759.22 453
4759.38 450
4759.54 457
4759.70 453
4759.85 450
4760.01 463
4760.17 491
4760.33 504
4760.49 483
4760.65 475
4760.80 474
4760.96 491
4761.12 487
4761.28 474
4761.44 456
4761.60 455
4761.75 449
4761.91 439
4762.07 436
4762.23 442
4762.39 465
4762.54 471
4762.70 468
4762.86 473
4763.02 468
4763.18 465
4763.34 483
4763.49 488
4763.65 512
4763.81 523
4763.97 518
4764.13 519
4764.29 539
4764.44 552
4764.60 540
4764.76 523
4764.92 521
4765.08 512
4765.24 493
4765.39 486
4765.55 471
4765.71 477
4765.87 476
4766.03 467
4766.19 470
4766.34 467
4766.50 479
4766.66 458
4766.82 447
4766.98 454
4767.14 451
4767.29 435
4767.45 443
4767.61 438
4767.77 423
4767.93 438
4768.09 452
4768.24 463
4768.40 466
4768.56 448
4768.72 450
4768.88 430
4769.04 406
4769.19 390
4769.35 393
4769.51 401
4769.67 400
4769.83 398
4769.99 403
4770.14 407
4770.30 397
4770.46 423
4770.62 429
4770.78 436
4770.94 431
4771.10 444
4771.25 465
4771.41 468
4771.57 480
4771.73 477
4771.89 465
4772.05 466
4772.20 448
4772.36 452
4772.52 443
4772.68 442
4772.84 429
4773.00 423
4773.15 433
4773.31 438
4773.47 451
4773.63 446
4773.79 444
4773.95 453
4774.11 468
4774.26 472
4774.42 470
4774.58 467
4774.74 461
4774.90 458
4775.06 441
4775.22 437
4775.37 426
4775.53 411
4775.69 397
4775.85 420
4776.01 425
4776.17 427
4776.32 437
4776.48 435
4776.64 434
4776.80 430
4776.96 434
4777.12 420
4777.28 411
4777.43 408
4777.59 406
4777.75 399
4777.91 399
4778.07 410
4778.23 403
4778.39 386
4778.54 386
4778.70 383
4778.86 377
4779.02 375
4779.18 370
4779.34 380
4779.49 386
4779.65 395
4779.81 386
4779.97 393
4780.13 389
4780.29 395
4780.45 382
4780.60 388
4780.76 389
4780.92 397
4781.08 399
4781.24 396
4781.40 403
4781.56 421
4781.71 414
4781.87 418
4782.03 432
4782.19 429
4782.35 420
4782.51 427
4782.67 429
4782.83 443
4782.98 450
4783.14 440
4783.30 430
4783.46 437
4783.62 427
4783.78 426
4783.94 420
4784.09 416
4784.25 427
4784.41 421
4784.57 422
4784.73 428
4784.89 443
4785.05 434
4785.20 414
4785.36 411
4785.52 398
4785.68 400
4785.84 393
4786.00 399
4786.16 395
4786.32 393
4786.47 402
4786.63 403
4786.79 395
4786.95 388
4787.11 391
4787.27 388
4787.43 385
4787.58 388
4787.74 422
4787.90 431
4788.06 438
4788.22 444
4788.38 437
4788.54 425
4788.70 413
4788.85 425
4789.01 427
4789.17 454
4789.33 471
4789.49 486
4789.65 492
4789.81 490
4789.97 495
4790.12 492
4790.28 493
4790.44 482
4790.60 477
4790.76 479
4790.92 480
4791.08 491
4791.24 501
4791.39 517
4791.55 548
4791.71 551
4791.87 527
4792.03 508
4792.19 482
4792.35 470
4792.51 479
4792.66 486
4792.82 479
4792.98 456
4793.14 438
4793.30 444
4793.46 457
4793.62 456
4793.78 457
4793.93 446
4794.09 429
4794.25 422
4794.41 426
4794.57 427
4794.73 423
4794.89 417
4795.05 407
4795.20 410
4795.36 409
4795.52 416
4795.68 417
4795.84 423
4796.00 422
4796.16 432
4796.32 434
4796.48 444
4796.63 429
4796.79 435
4796.95 422
4797.11 414
4797.27 409
4797.43 391
4797.59 387
4797.75 379
4797.90 356
4798.06 354
4798.22 359
4798.38 353
4798.54 341
4798.70 350
4798.86 371
4799.02 383
4799.18 388
4799.33 399
4799.49 416
4799.65 419
4799.81 423
4799.97 422
4800.13 420
4800.29 413
4800.45 428
4800.61 441
4800.76 456
4800.92 442
4801.08 430
4801.24 411
4801.40 387
4801.56 390
4801.72 409
4801.88 432
4802.04 426
4802.19 438
4802.35 425
4802.51 413
4802.67 429
4802.83 426
4802.99 435
4803.15 439
4803.31 442
4803.47 438
4803.63 436
4803.78 441
4803.94 438
4804.10 430
4804.26 434
4804.42 431
4804.58 421
4804.74 427
4804.90 433
4805.06 426
4805.22 428
4805.37 428
4805.53 411
4805.69 408
4805.85 409
4806.01 409
4806.17 399
4806.33 423
4806.49 413
4806.65 429
4806.81 432
4806.96 435
4807.12 437
4807.28 439
4807.44 442
4807.60 424
4807.76 411
4807.92 417
4808.08 424
4808.24 415
4808.40 414
4808.55 407
4808.71 406
4808.87 388
4809.03 410
4809.19 426
4809.35 420
4809.51 411
4809.67 420
4809.83 421
4809.99 418
4810.14 397
4810.30 382
4810.46 374
4810.62 384
4810.78 392
4810.94 394
4811.10 378
4811.26 366
4811.42 356
4811.58 352
4811.74 344
4811.89 359
4812.05 364
4812.21 362
4812.37 363
4812.53 362
4812.69 372
4812.85 373
4813.01 388
4813.17 400
4813.33 408
4813.49 422
4813.64 437
4813.80 440
4813.96 447
4814.12 437
4814.28 429
4814.44 411
4814.60 389
4814.76 379
4814.92 360
4815.08 348
4815.24 369
4815.40 339
4815.55 333
4815.71 328
4815.87 311
4816.03 328
4816.19 333
4816.35 335
4816.51 338
4816.67 359
4816.83 372
4816.99 383
4817.15 401
4817.31 404
4817.46 408
4817.62 382
4817.78 382
4817.94 376
4818.10 374
4818.26 376
4818.42 365
4818.58 366
4818.74 379
4818.90 376
4819.06 380
4819.22 367
4819.37 351
4819.53 350
4819.69 353
4819.85 380
4820.01 390
4820.17 403
4820.33 405
4820.49 404
4820.65 402
4820.81 402
4820.97 395
4821.13 388
4821.29 384
4821.44 392
4821.60 398
4821.76 390
4821.92 380
4822.08 350
4822.24 349
4822.40 373
4822.56 374
4822.72 367
4822.88 369
4823.04 353
4823.20 339
4823.36 349
4823.52 341
4823.67 346
4823.83 359
4823.99 362
4824.15 356
4824.31 357
4824.47 348
4824.63 383
4824.79 389
4824.95 380
4825.11 383
4825.27 396
4825.43 400
4825.59 408
4825.75 388
4825.90 358
4826.06 357
4826.22 349
4826.38 333
4826.54 332
4826.70 324
4826.86 324
4827.02 338
4827.18 350
4827.34 350
4827.50 354
4827.66 355
4827.82 381
4827.98 393
4828.14 412
4828.29 423
4828.45 414
4828.61 411
4828.77 427
4828.93 430
4829.09 420
4829.25 444
4829.41 449
4829.57 453
4829.73 462
4829.89 459
4830.05 446
4830.21 456
4830.37 443
4830.53 438
4830.69 426
4830.85 412
4831.00 397
4831.16 397
4831.32 390
4831.48 391
4831.64 389
4831.80 384
4831.96 381
4832.12 379
4832.28 371
4832.44 361
4832.60 369
4832.76 372
4832.92 387
4833.08 397
4833.24 399
4833.40 372
4833.56 381
4833.71 382
4833.87 396
4834.03 400
4834.19 385
4834.35 379
4834.51 377
4834.67 379
4834.83 388
4834.99 374
4835.15 361
4835.31 377
4835.47 371
4835.63 377
4835.79 389
4835.95 412
4836.11 406
4836.27 408
4836.43 404
4836.59 401
4836.74 400
4836.90 393
4837.06 381
4837.22 364
4837.38 379
4837.54 373
4837.70 355
4837.86 355
4838.02 349
4838.18 361
4838.34 369
4838.50 371
4838.66 386
4838.82 381
4838.98 386
4839.14 388
4839.30 364
4839.46 354
4839.62 353
4839.78 336
4839.94 349
4840.09 346
4840.25 348
4840.41 357
4840.57 349
4840.73 345
4840.89 348
4841.05 336
4841.21 342
4841.37 325
4841.53 325
4841.69 336
4841.85 349
4842.01 373
4842.17 367
4842.33 370
4842.49 342
4842.65 335
4842.81 327
4842.97 334
4843.13 348
4843.29 341
4843.45 331
4843.61 341
4843.77 362
4843.93 340
4844.08 335
4844.24 353
4844.40 356
4844.56 352
4844.72 362
4844.88 358
4845.04 366
4845.20 376
4845.36 372
4845.52 355
4845.68 370
4845.84 374
4846.00 380
4846.16 379
4846.32 384
4846.48 382
4846.64 388
4846.80 358
4846.96 360
4847.12 369
4847.28 370
4847.44 360
4847.60 347
4847.76 340
4847.92 347
4848.08 355
4848.24 358
4848.40 367
4848.56 350
4848.71 346
4848.87 338
4849.03 329
4849.19 325
4849.35 326
4849.51 328
4849.67 321
4849.83 303
4849.99 282
4850.15 278
4850.31 285
4850.47 298
4850.63 313
4850.79 328
4850.95 326
4851.11 321
4851.27 317
4851.43 327
4851.59 343
4851.75 341
4851.91 345
4852.07 352
4852.23 351
4852.39 355
4852.55 340
4852.71 353
4852.87 380
4853.03 394
4853.19 392
4853.35 392
4853.51 393
4853.67 399
4853.83 409
4853.99 419
4854.15 404
4854.31 404
4854.47 380
4854.63 383
4854.79 386
4854.95 380
4855.10 385
4855.26 376
4855.42 360
4855.58 366
4855.74 371
4855.90 372
4856.06 366
4856.22 349
4856.38 354
4856.54 364
4856.70 375
4856.86 377
4857.02 388
4857.18 379
4857.34 376
4857.50 375
4857.66 355
4857.82 370
4857.98 377
4858.14 385
4858.30 377
4858.46 365
4858.62 361
4858.78 354
4858.94 352
4859.10 355
4859.26 360
4859.42 357
4859.58 354
4859.74 359
4859.90 353
4860.06 354
4860.22 368
4860.38 370
4860.54 375
4860.70 394
4860.86 393
4861.02 389
4861.18 392
4861.34 391
4861.50 416
4861.66 419
4861.82 395
4861.98 393
4862.14 386
4862.30 372
4862.46 373
4862.62 369
4862.78 347
4862.94 346
4863.10 349
4863.26 356
4863.42 382
4863.58 407
4863.74 399
4863.90 403
4864.06 417
4864.22 393
4864.38 400
4864.54 412
4864.70 417
4864.86 410
4865.02 405
4865.18 404
4865.34 410
4865.50 419
4865.66 430
4865.82 434
4865.98 432
4866.14 446
4866.30 444
4866.46 439
4866.62 463
4866.78 456
4866.94 463
4867.10 471
4867.26 485
4867.42 487
4867.58 487
4867.74 475
4867.90 451
4868.06 436
4868.22 436
4868.38 418
4868.54 414
4868.70 423
4868.86 409
4869.02 393
4869.18 385
4869.34 380
4869.50 361
4869.66 359
4869.82 363
4869.98 370
4870.14 375
4870.30 371
4870.46 382
4870.62 406
4870.78 419
4870.94 456
4871.10 447
4871.26 449
4871.42 444
4871.58 458
4871.74 434
4871.90 407
4872.06 400
4872.22 412
4872.38 422
4872.54 410
4872.70 409
4872.86 409
4873.02 425
4873.18 435
4873.34 439
4873.50 435
4873.66 447
4873.82 447
4873.98 455
4874.14 439
4874.30 443
4874.46 441
4874.62 435
4874.78 435
4874.94 434
4875.10 427
4875.26 443
4875.42 447
4875.58 443
4875.74 424
4875.90 396
4876.06 393
4876.22 403
4876.38 415
4876.54 426
4876.70 430
4876.86 440
4877.02 439
4877.18 458
4877.34 477
4877.50 484
4877.66 469
4877.82 460
4877.98 459
4878.14 452
4878.30 450
4878.46 446
4878.62 446
4878.78 447
4878.95 456
4879.11 475
4879.27 468
4879.43 471
4879.59 485
4879.75 466
4879.91 451
4880.07 441
4880.23 438
4880.39 437
4880.55 433
4880.71 436
4880.87 425
4881.03 414
4881.19 421
4881.35 413
4881.51 415
4881.67 447
4881.83 455
4881.99 461
4882.15 463
4882.31 450
4882.47 432
4882.63 432
4882.79 435
4882.95 419
4883.11 417
4883.27 422
4883.43 430
4883.59 427
4883.75 409
4883.91 392
4884.07 385
4884.23 372
4884.39 373
4884.55 365
4884.71 383
4884.87 376
4885.03 375
4885.19 391
4885.36 392
4885.52 376
4885.68 382
4885.84 388
4886.00 375
4886.16 362
4886.32 344
4886.48 328
4886.64 321
4886.80 321
4886.96 307
4887.12 320
4887.28 315
4887.44 325
4887.60 328
4887.76 332
4887.92 360
4888.08 372
4888.24 386
4888.40 391
4888.56 396
4888.72 418
4888.88 426
4889.04 445
4889.20 456
4889.36 461
4889.52 479
4889.68 495
4889.84 482
4890.00 460
4890.17 473
4890.33 467
4890.49 461
4890.65 456
4890.81 455
4890.97 451
4891.13 435
4891.29 422
4891.45 440
4891.61 449
4891.77 414
4891.93 411
4892.09 416
4892.25 429
4892.41 435
4892.57 429
4892.73 436
4892.89 427
4893.05 428
4893.21 410
4893.37 411
4893.53 393
4893.69 403
4893.85 414
4894.02 402
4894.18 391
4894.34 386
4894.50 391
4894.66 413
4894.82 428
4894.98 428
4895.14 427
4895.30 429
4895.46 467
4895.62 473
4895.78 479
4895.94 484
4896.10 495
4896.26 495
4896.42 487
4896.58 494
4896.74 498
4896.90 497
4897.06 487
4897.22 489
4897.39 490
4897.55 497
4897.71 521
4897.87 514
4898.03 510
4898.19 505
4898.35 484
4898.51 483
4898.67 492
4898.83 479
4898.99 475
4899.15 473
4899.31 455
4899.47 466
4899.63 472
4899.79 479
4899.95 455
4900.11 441
4900.27 438
4900.44 444
4900.60 442
4900.76 446
4900.92 423
4901.08 438
4901.24 426
4901.40 437
4901.56 433
4901.72 436
4901.88 436
4902.04 422
4902.20 401
4902.36 378
4902.52 379
4902.68 397
4902.84 402
4903.00 416
4903.16 417
4903.33 439
4903.49 433
4903.65 434
4903.81 419
4903.97 426
4904.13 439
4904.29 454
4904.45 463
4904.61 478
4904.77 469
4904.93 468
4905.09 459
4905.25 467
4905.41 446
4905.57 433
4905.73 399
4905.90 408
4906.06 427
4906.22 434
4906.38 428
4906.54 423
4906.70 428
4906.86 446
4907.02 446
4907.18 451
4907.34 434
4907.50 425
4907.66 412
4907.82 406
4907.98 379
4908.14 385
4908.31 394
4908.47 393
4908.63 389
4908.79 405
4908.95 439
4909.11 442
4909.27 450
4909.43 467
4909.59 468
4909.75 465
4909.91 477
4910.07 449
4910.23 437
4910.39 440
4910.56 441
4910.72 440
4910.88 432
4911.04 405
4911.20 402
4911.36 397
4911.52 400
4911.68 385
4911.84 390
4912.00 379
4912.16 389
4912.32 391
4912.48 383
4912.64 379
4912.81 396
4912.97 415
4913.13 432
4913.29 423
4913.45 429
4913.61 413
4913.77 390
4913.93 386
4914.09 376
4914.25 372
4914.41 362
4914.57 367
4914.73 378
4914.90 388
4915.06 392
4915.22 388
4915.38 377
4915.54 370
4915.70 350
4915.86 364
4916.02 373
4916.18 355
4916.34 360
4916.50 366
4916.66 364
4916.83 354
4916.99 377
4917.15 385
4917.31 397
4917.47 414
4917.63 447
4917.79 454
4917.95 450
4918.11 454
4918.27 453
4918.43 446
4918.59 444
4918.76 444
4918.92 429
4919.08 435
4919.24 431
4919.40 428
4919.56 431
4919.72 443
4919.88 433
4920.04 431
4920.20 434
4920.36 440
4920.52 434
4920.69 452
4920.85 446
4921.01 438
4921.17 464
4921.33 455
4921.49 450
4921.65 458
4921.81 434
4921.97 414
4922.13 396
4922.29 412
4922.46 424
4922.62 430
4922.78 432
4922.94 458
4923.10 457
4923.26 447
4923.42 443
4923.58 438
4923.74 431
4923.90 413
4924.06 416
4924.23 418
4924.39 411
4924.55 402
4924.71 430
4924.87 439
4925.03 435
4925.19 424
4925.35 426
4925.51 422
4925.67 406
4925.84 416
4926.00 443
4926.16 450
4926.32 461
4926.48 457
4926.64 466
4926.80 463
4926.96 460
4927.12 469
4927.28 487
4927.44 510
4927.61 523
4927.77 528
4927.93 504
4928.09 489
4928.25 460
4928.41 451
4928.57 430
4928.73 425
4928.89 419
4929.05 429
4929.22 444
4929.38 441
4929.54 439
4929.70 434
4929.86 434
4930.02 435
4930.18 460
4930.34 471
4930.50 466
4930.67 465
4930.83 458
4930.99 459
4931.15 466
4931.31 472
4931.47 492
4931.63 483
4931.79 485
4931.95 502
4932.11 511
4932.28 512
4932.44 499
4932.60 481
4932.76 466
4932.92 449
4933.08 434
4933.24 431
4933.40 463
4933.56 502
4933.73 500
4933.89 496
4934.05 503
4934.21 494
4934.37 477
4934.53 482
4934.69 463
4934.85 452
4935.01 433
4935.18 422
4935.34 418
4935.50 420
4935.66 416
4935.82 414
4935.98 432
4936.14 426
4936.30 434
4936.46 444
4936.63 443
4936.79 454
4936.95 441
4937.11 450
4937.27 450
4937.43 446
4937.59 438
4937.75 446
4937.92 445
4938.08 463
4938.24 478
4938.40 473
4938.56 453
4938.72 453
4938.88 452
4939.04 433
4939.20 438
4939.37 436
4939.53 424
4939.69 445
4939.85 458
4940.01 468
4940.17 467
4940.33 464
4940.49 461
4940.66 444
4940.82 450
4940.98 449
4941.14 431
4941.30 431
4941.46 409
4941.62 407
4941.78 395
4941.94 387
4942.11 375
4942.27 386
4942.43 397
4942.59 431
4942.75 460
4942.91 460
4943.07 466
4943.23 460
4943.40 450
4943.56 426
4943.72 422
4943.88 418
4944.04 429
4944.20 428
4944.36 422
4944.53 414
4944.69 396
4944.85 395
4945.01 392
4945.17 392
4945.33 395
4945.49 398
4945.65 406
4945.82 407
4945.98 415
4946.14 407
4946.30 413
4946.46 418
4946.62 441
4946.78 454
4946.94 485
4947.11 491
4947.27 487
4947.43 476
4947.59 481
4947.75 475
4947.91 503
4948.07 516
4948.23 512
4948.40 493
4948.56 484
4948.72 489
4948.88 486
4949.04 483
4949.20 479
4949.36 476
4949.53 472
4949.69 486
4949.85 472
4950.01 456
4950.17 439
4950.33 440
4950.49 461
4950.66 475
4950.82 486
4950.98 487
4951.14 500
4951.30 519
4951.46 556
4951.62 546
4951.78 544
4951.95 553
4952.11 547
4952.27 562
4952.43 561
4952.59 548
4952.75 573
4952.91 579
4953.08 583
4953.24 578
4953.40 571
4953.56 582
4953.72 574
4953.88 571
4954.04 546
4954.21 533
4954.37 526
4954.53 540
4954.69 530
4954.85 495
4955.01 495
4955.17 498
4955.34 530
4955.50 556
4955.66 565
4955.82 562
4955.98 529
4956.14 541
4956.30 525
4956.47 524
4956.63 524
4956.79 519
4956.95 510
4957.11 522
4957.27 527
4957.44 515
4957.60 520
4957.76 533
4957.92 531
4958.08 532
4958.24 532
4958.40 541
4958.57 521
4958.73 521
4958.89 545
4959.05 570
4959.21 591
4959.37 592
4959.53 599
4959.70 596
4959.86 597
4960.02 580
4960.18 559
4960.34 547
4960.50 544
4960.67 548
4960.83 541
4960.99 543
4961.15 536
4961.31 528
4961.47 532
4961.63 528
4961.80 508
4961.96 508
4962.12 531
4962.28 546
4962.44 579
4962.60 625
4962.77 643
4962.93 641
4963.09 630
4963.25 614
4963.41 586
4963.57 566
4963.74 532
4963.90 526
4964.06 505
4964.22 511
4964.38 514
4964.54 502
4964.70 491
4964.87 491
4965.03 493
4965.19 502
4965.35 516
4965.51 525
4965.67 517
4965.84 538
4966.00 540
4966.16 564
4966.32 575
4966.48 567
4966.64 583
4966.81 600
4966.97 596
4967.13 590
4967.29 599
4967.45 608
4967.61 605
4967.78 617
4967.94 637
4968.10 639
4968.26 628
4968.42 629
4968.58 610
4968.75 627
4968.91 637
4969.07 663
4969.23 666
4969.39 677
4969.55 716
4969.72 712
4969.88 717
4970.04 729
4970.20 747
4970.36 770
4970.52 802
4970.69 818
4970.85 841
4971.01 842
4971.17 818
4971.33 818
4971.49 822
4971.66 820
4971.82 809
4971.98 790
4972.14 761
4972.30 747
4972.46 716
4972.63 706
4972.79 684
4972.95 673
4973.11 667
4973.27 669
4973.44 691
4973.60 705
4973.76 720
4973.92 691
4974.08 694
4974.24 720
4974.41 726
4974.57 723
4974.73 705
4974.89 706
4975.05 698
4975.21 686
4975.38 690
4975.54 637
4975.70 637
4975.86 624
4976.02 643
4976.19 652
4976.35 630
4976.51 637
4976.67 651
4976.83 649
4976.99 668
4977.16 674
4977.32 673
4977.48 670
4977.64 676
4977.80 687
4977.96 696
4978.13 703
4978.29 709
4978.45 694
4978.61 695
4978.77 715
4978.94 719
4979.10 732
4979.26 744
4979.42 736
4979.58 720
4979.75 714
4979.91 723
4980.07 739
4980.23 739
4980.39 724
4980.55 699
4980.72 700
4980.88 699
4981.04 705
4981.20 701
4981.36 701
4981.53 709
4981.69 723
4981.85 730
4982.01 734
4982.17 714
4982.34 720
4982.50 733
4982.66 727
4982.82 731
4982.98 733
4983.14 732
4983.31 720
4983.47 714
4983.63 713
4983.79 710
4983.95 687
4984.12 691
4984.28 692
4984.44 696
4984.60 701
4984.76 711
4984.93 732
4985.09 714
4985.25 711
4985.41 695
4985.57 672
4985.74 669
4985.90 670
4986.06 672
4986.22 659
4986.38 680
4986.55 688
4986.71 702
4986.87 727
4987.03 712
4987.19 706
4987.35 711
4987.52 723
4987.68 736
4987.84 738
4988.00 770
4988.16 794
4988.33 799
4988.49 802
4988.65 819
4988.81 817
4988.97 821
4989.14 817
4989.30 797
4989.46 789
4989.62 784
4989.78 770
4989.95 745
4990.11 738
4990.27 726
4990.43 703
4990.59 702
4990.76 706
4990.92 710
4991.08 724
4991.24 738
4991.40 757
4991.57 761
4991.73 744
4991.89 752
4992.05 769
4992.22 798
4992.38 791
4992.54 791
4992.70 806
4992.86 830
4993.03 867
4993.19 890
4993.35 898
4993.51 895
4993.67 899
4993.84 901
4994.00 885
4994.16 889
4994.32 894
4994.48 886
4994.65 858
4994.81 856
4994.97 844
4995.13 839
4995.29 846
4995.46 841
4995.62 853
4995.78 873
4995.94 876
4996.11 863
4996.27 905
4996.43 908
4996.59 901
4996.75 894
4996.92 894
4997.08 912
4997.24 947
4997.40 968
4997.56 987
4997.73 1016
4997.89 1006
4998.05 1001
4998.21 1013
4998.38 1028
4998.54 1015
4998.70 1021
4998.86 1050
4999.02 1083
4999.19 1082
4999.35 1090
4999.51 1057
4999.67 1023
4999.83 1014
5000.00 1015
5000.16 1015
5000.32 1028
5000.48 1033
5000.65 1034
5000.81 1056
5000.97 1053
5001.13 1050
5001.29 1066
5001.46 1075
5001.62 1083
5001.78 1104
5001.94 1104
5002.11 1095
5002.27 1071
5002.43 1077
5002.59 1085
5002.75 1103
5002.92 1139
5003.08 1144
5003.24 1168
5003.40 1183
5003.57 1203
5003.73 1194
5003.89 1223
5004.05 1256
5004.21 1260
5004.38 1253
5004.54 1235
5004.70 1232
5004.86 1242
5005.03 1239
5005.19 1260
5005.35 1292
5005.51 1323
5005.67 1345
5005.84 1353
5006.00 1383
5006.16 1386
5006.32 1425
5006.49 1443
5006.65 1469
5006.81 1505
5006.97 1536
5007.13 1560
5007.30 1584
5007.46 1631
5007.62 1711
5007.78 1798
5007.95 1842
5008.11 1882
5008.27 1897
5008.43 1918
5008.60 1964
5008.76 1999
5008.92 2051
5009.08 2117
5009.25 2211
5009.41 2322
5009.57 2454
5009.73 2565
5009.89 2665
5010.06 2781
5010.22 2887
5010.38 3029
5010.54 3164
5010.71 3243
5010.87 3392
5011.03 3533
5011.19 3664
5011.36 3786
5011.52 3937
5011.68 4086
5011.84 4198
5012.00 4277
5012.17 4383
5012.33 4468
5012.49 4546
5012.65 4629
5012.82 4708
5012.98 4754
5013.14 4783
5013.30 4808
5013.47 4851
5013.63 4907
5013.79 5029
5013.95 5088
5014.12 5134
5014.28 5161
5014.44 5191
5014.60 5207
5014.77 5254
5014.93 5275
5015.09 5308
5015.25 5265
5015.42 5249
5015.58 5201
5015.74 5182
5015.90 5178
5016.07 5190
5016.23 5199
5016.39 5204
5016.55 5179
5016.71 5147
5016.88 5105
5017.04 5074
5017.20 5024
5017.36 4965
5017.53 4912
5017.69 4845
5017.85 4760
5018.01 4663
5018.18 4625
5018.34 4573
5018.50 4514
5018.66 4438
5018.83 4365
5018.99 4286
5019.15 4201
5019.31 4112
5019.48 4044
5019.64 3925
5019.80 3852
5019.96 3805
5020.13 3753
5020.29 3669
5020.45 3574
5020.61 3488
5020.78 3418
5020.94 3340
5021.10 3272
5021.26 3228
5021.43 3164
5021.59 3096
5021.75 2981
5021.91 2859
5022.08 2747
5022.24 2638
5022.40 2546
5022.56 2459
5022.73 2356
5022.89 2276
5023.05 2207
5023.21 2136
5023.38 2072
5023.54 2035
5023.70 1953
5023.87 1883
5024.03 1857
5024.19 1799
5024.35 1731
5024.52 1693
5024.68 1660
5024.84 1632
5025.00 1617
5025.17 1585
5025.33 1563
5025.49 1528
5025.65 1489
5025.82 1420
5025.98 1407
5026.14 1373
5026.30 1361
5026.47 1300
5026.63 1246
5026.79 1223
5026.95 1196
5027.12 1173
5027.28 1152
5027.44 1139
5027.60 1137
5027.77 1104
5027.93 1098
5028.09 1082
5028.26 1052
5028.42 1031
5028.58 1028
5028.74 1046
5028.91 1060
5029.07 1085
5029.23 1085
5029.39 1080
5029.56 1068
5029.72 1050
5029.88 1028
5030.04 1042
5030.21 1044
5030.37 1038
5030.53 1016
5030.70 992
5030.86 969
5031.02 946
5031.18 929
5031.35 920
5031.51 874
5031.67 834
5031.83 828
5032.00 815
5032.16 796
5032.32 789
5032.48 776
5032.65 782
5032.81 766
5032.97 742
5033.14 710
5033.30 705
5033.46 691
5033.62 709
5033.79 737
5033.95 738
5034.11 711
5034.27 702
5034.44 675
5034.60 638
5034.76 632
5034.93 609
5035.09 602
5035.25 598
5035.41 599
5035.58 608
5035.74 625
5035.90 618
5036.06 635
5036.23 621
5036.39 600
5036.55 572
5036.72 566
5036.88 568
5037.04 579
5037.20 596
5037.37 611
5037.53 606
5037.69 607
5037.86 586
5038.02 589
5038.18 609
5038.34 608
5038.51 589
5038.67 615
5038.83 627
5039.00 634
5039.16 652
5039.32 640
5039.48 631
5039.65 639
5039.81 599
5039.97 589
5040.13 581
5040.30 561
5040.46 539
5040.62 522
5040.79 490
5040.95 487
5041.11 488
5041.27 472
5041.44 443
5041.60 436
5041.76 441
5041.93 465
5042.09 478
5042.25 486
5042.41 474
5042.58 466
5042.74 474
5042.90 494
5043.07 478
5043.23 478
5043.39 461
5043.55 467
5043.72 453
5043.88 456
5044.04 478
5044.21 514
5044.37 517
5044.53 512
5044.69 510
5044.86 527
5045.02 523
5045.18 531
5045.35 533
5045.51 530
5045.67 533
5045.84 516
5046.00 524
5046.16 509
5046.32 490
5046.49 514
5046.65 523
5046.81 525
5046.98 493
5047.14 485
5047.30 473
5047.46 472
5047.63 463
5047.79 450
5047.95 441
5048.12 441
5048.28 433
5048.44 431
5048.61 435
5048.77 423
5048.93 431
5049.09 422
5049.26 414
5049.42 416
5049.58 427
5049.75 430
5049.91 421
5050.07 437
5050.24 415
5050.40 422
5050.56 442
5050.72 446
5050.89 444
5051.05 443
5051.21 442
5051.38 454
5051.54 471
5051.70 476
5051.87 479
5052.03 478
5052.19 499
5052.35 509
5052.52 508
5052.68 493
5052.84 509
5053.01 519
5053.17 522
5053.33 516
5053.50 521
5053.66 533
5053.82 555
5053.98 568
5054.15 570
5054.31 570
5054.47 564
5054.64 551
5054.80 558
5054.96 566
5055.13 547
5055.29 544
5055.45 538
5055.62 542
5055.78 538
5055.94 523
5056.10 501
5056.27 500
5056.43 492
5056.59 505
5056.76 504
5056.92 508
5057.08 501
5057.25 493
5057.41 496
5057.57 484
5057.74 492
5057.90 520
5058.06 541
5058.22 524
5058.39 534
5058.55 535
5058.71 545
5058.88 541
5059.04 550
5059.20 555
5059.37 539
5059.53 521
5059.69 523
5059.86 517
5060.02 522
5060.18 534
5060.35 539
5060.51 545
5060.67 543
5060.84 539
5061.00 558
5061.16 553
5061.32 564
5061.49 556
5061.65 564
5061.81 597
5061.98 591
5062.14 581
5062.30 537
5062.47 521
5062.63 516
5062.79 492
5062.96 486
5063.12 478
5063.28 475
5063.45 496
5063.61 515
5063.77 511
5063.94 492
5064.10 519
5064.26 532
5064.43 532
5064.59 532
5064.75 540
5064.92 528
5065.08 525
5065.24 538
5065.40 542
5065.57 545
5065.73 539
5065.89 528
5066.06 526
5066.22 524
5066.38 516
5066.55 540
5066.71 549
5066.87 541
5067.04 525
5067.20 511
5067.36 515
5067.53 503
5067.69 500
5067.85 498
5068.02 527
5068.18 541
5068.34 572
5068.51 577
5068.67 580
5068.83 598
5069.00 609
5069.16 591
5069.32 596
5069.49 605
5069.65 630
5069.81 623
5069.98 628
5070.14 609
5070.30 622
5070.47 608
5070.63 604
5070.79 578
5070.96 587
5071.12 571
5071.28 570
5071.45 559
5071.61 550
5071.77 543
5071.94 539
5072.10 554
5072.26 546
5072.43 560
5072.59 551
5072.75 572
5072.92 582
5073.08 591
5073.24 602
5073.41 587
5073.57 568
5073.73 547
5073.90 527
5074.06 518
5074.22 501
5074.39 487
5074.55 499
5074.71 496
5074.88 506
5075.04 506
5075.20 473
5075.37 461
5075.53 468
5075.69 480
5075.86 486
5076.02 486
5076.18 474
5076.35 480
5076.51 515
5076.67 541
5076.84 572
5077.00 576
5077.16 573
5077.33 573
5077.49 586
5077.65 595
5077.82 589
5077.98 575
5078.15 557
5078.31 548
5078.47 546
5078.64 542
5078.80 515
5078.96 522
5079.13 527
5079.29 521
5079.45 526
5079.62 524
5079.78 508
5079.94 495
5080.11 481
5080.27 491
5080.43 504
5080.60 509
5080.76 511
5080.92 503
5081.09 492
5081.25 471
5081.41 469
5081.58 464
5081.74 478
5081.91 491
5082.07 495
5082.23 493
5082.40 492
5082.56 489
5082.72 482
5082.89 499
5083.05 499
5083.21 495
5083.38 495
5083.54 493
5083.70 495
5083.87 494
5084.03 492
5084.19 480
5084.36 499
5084.52 502
5084.69 506
5084.85 525
5085.01 544
5085.18 562
5085.34 577
5085.50 569
5085.67 577
5085.83 578
5085.99 592
5086.16 579
5086.32 577
5086.48 579
5086.65 566
5086.81 547
5086.97 546
5087.14 549
5087.30 552
5087.47 528
5087.63 493
5087.79 501
5087.96 483
5088.12 476
5088.28 457
5088.45 458
5088.61 456
5088.77 454
5088.94 477
5089.10 484
5089.27 461
5089.43 452
5089.59 489
5089.76 487
5089.92 496
5090.08 495
5090.25 521
5090.41 505
5090.57 498
5090.74 477
5090.90 489
5091.07 503
5091.23 501
5091.39 510
5091.56 522
5091.72 525
5091.88 502
5092.05 523
5092.21 539
5092.37 560
5092.54 582
5092.70 585
5092.87 574
5093.03 583
5093.19 577
5093.36 595
5093.52 606
5093.68 613
5093.85 629
5094.01 625
5094.18 629
5094.34 637
5094.50 625
5094.67 603
5094.83 596
5094.99 588
5095.16 568
5095.32 563
5095.48 564
5095.65 556
5095.81 571
5095.98 574
5096.14 550
5096.30 561
5096.47 582
5096.63 590
5096.79 622
5096.96 653
5097.12 648
5097.29 627
5097.45 607
5097.61 625
5097.78 634
5097.94 642
5098.10 659
5098.27 669
5098.43 662
5098.60 655
5098.76 637
5098.92 613
5099.09 596
5099.25 585
5099.42 592
5099.58 612
5099.74 634
5099.91 656
5100.07 676
5100.23 657
5100.40 644
5100.56 639
5100.73 643
5100.89 632
5101.05 612
5101.22 571
5101.38 569
5101.54 561
5101.71 539
5101.87 530
5102.04 519
5102.20 502
5102.36 509
5102.53 493
5102.69 496
5102.86 500
5103.02 501
5103.18 493
5103.35 495
5103.51 492
5103.67 489
5103.84 497
5104.00 496
5104.17 515
5104.33 515
5104.49 523
5104.66 510
5104.82 504
5104.99 518
5105.15 538
5105.31 529
5105.48 507
5105.64 497
5105.80 497
5105.97 484
5106.13 492
5106.30 492
5106.46 485
5106.62 494
5106.79 511
5106.95 549
5107.12 566
5107.28 580
5107.44 580
5107.61 582
5107.77 579
5107.94 567
5108.10 561
5108.26 532
5108.43 525
5108.59 502
5108.76 500
5108.92 485
5109.08 480
5109.25 493
5109.41 506
5109.57 503
5109.74 506
5109.90 498
5110.07 497
5110.23 495
5110.39 476
5110.56 472
5110.72 474
5110.89 467
5111.05 458
5111.21 469
5111.38 494
5111.54 507
5111.71 533
5111.87 548
5112.03 536
5112.20 548
5112.36 559
5112.53 558
5112.69 564
5112.85 549
5113.02 545
5113.18 540
5113.35 539
5113.51 530
5113.67 523
5113.84 510
5114.00 497
5114.17 497
5114.33 491
5114.49 460
5114.66 451
5114.82 425
5114.99 440
5115.15 458
5115.31 446
5115.48 463
5115.64 486
5115.81 499
5115.97 519
5116.13 531
5116.30 531
5116.46 532
5116.63 546
5116.79 562
5116.96 550
5117.12 557
5117.28 555
5117.45 551
5117.61 544
5117.78 538
5117.94 536
5118.10 548
5118.27 562
5118.43 578
5118.60 567
5118.76 541
5118.92 545
5119.09 563
5119.25 578
5119.42 589
5119.58 600
5119.74 602
5119.91 604
5120.07 603
5120.24 630
5120.40 623
5120.57 621
5120.73 603
5120.89 589
5121.06 557
5121.22 557
5121.39 537
5121.55 522
5121.71 509
5121.88 507
5122.04 505
5122.21 519
5122.37 537
5122.53 545
5122.70 550
5122.86 542
5123.03 542
5123.19 546
5123.36 552
5123.52 577
5123.68 598
5123.85 603
5124.01 606
5124.18 605
5124.34 606
5124.50 614
5124.67 608
5124.83 622
5125.00 627
5125.16 644
5125.33 652
5125.49 672
5125.65 679
5125.82 673
5125.98 696
5126.15 705
5126.31 689
5126.48 699
5126.64 705
5126.80 695
5126.97 723
5127.13 725
5127.30 727
5127.46 722
5127.63 725
5127.79 738
5127.95 753
5128.12 787
5128.28 780
5128.45 777
5128.61 778
5128.77 792
5128.94 789
5129.10 816
5129.27 828
5129.43 811
5129.60 818
5129.76 805
5129.92 786
5130.09 778
5130.25 791
5130.42 801
5130.58 797
5130.75 797
5130.91 802
5131.07 792
5131.24 806
5131.40 825
5131.57 847
5131.73 834
5131.90 830
5132.06 821
5132.22 826
5132.39 837
5132.55 855
5132.72 852
5132.88 876
5133.05 893
5133.21 894
5133.38 896
5133.54 902
5133.70 907
5133.87 902
5134.03 920
5134.20 960
5134.36 1006
5134.53 1032
5134.69 1091
5134.85 1147
5135.02 1187
5135.18 1210
5135.35 1240
5135.51 1271
5135.68 1264
5135.84 1282
5136.00 1328
5136.17 1373
5136.33 1409
5136.50 1487
5136.66 1516
5136.83 1547
5136.99 1615
5137.16 1665
5137.32 1744
5137.48 1833
5137.65 1879
5137.81 1956
5137.98 2041
5138.14 2125
5138.31 2209
5138.47 2292
5138.63 2362
5138.80 2406
5138.96 2436
5139.13 2476
5139.29 2520
5139.46 2529
5139.62 2549
5139.79 2621
5139.95 2639
5140.11 2714
5140.28 2748
5140.44 2782
5140.61 2828
5140.77 2844
5140.94 2843
5141.10 2849
5141.27 2858
5141.43 2853
5141.59 2856
5141.76 2864
5141.92 2887
5142.09 2899
5142.25 2869
5142.42 2895
5142.58 2875
5142.75 2839
5142.91 2828
5143.08 2835
5143.24 2810
5143.40 2770
5143.57 2741
5143.73 2709
5143.90 2699
5144.06 2681
5144.23 2661
5144.39 2631
5144.56 2575
5144.72 2517
5144.88 2469
5145.05 2417
5145.21 2404
5145.38 2368
5145.54 2364
5145.71 2324
5145.87 2296
5146.04 2249
5146.20 2189
5146.37 2169
5146.53 2149
5146.69 2104
5146.86 2041
5147.02 1986
5147.19 1920
5147.35 1871
5147.52 1831
5147.68 1791
5147.85 1755
5148.01 1727
5148.18 1695
5148.34 1644
5148.50 1575
5148.67 1526
5148.83 1459
5149.00 1411
5149.16 1363
5149.33 1321
5149.49 1287
5149.66 1262
5149.82 1239
5149.99 1242
5150.15 1218
5150.32 1207
5150.48 1172
5150.64 1143
5150.81 1113
5150.97 1078
5151.14 1050
5151.30 1018
5151.47 985
5151.63 996
5151.80 994
5151.96 1000
5152.13 987
5152.29 986
5152.46 988
5152.62 962
5152.78 958
5152.95 957
5153.11 971
5153.28 1030
5153.44 1052
5153.61 1072
5153.77 1079
5153.94 1074
5154.10 1057
5154.27 1043
5154.43 1015
5154.60 1011
5154.76 1001
5154.92 1014
5155.09 1020
5155.25 1011
5155.42 978
5155.58 960
5155.75 940
5155.91 903
5156.08 873
5156.24 867
5156.41 854
5156.57 880
5156.74 893
5156.90 881
5157.07 885
5157.23 882
5157.40 884
5157.56 875
5157.72 867
5157.89 873
5158.05 860
5158.22 858
5158.38 832
5158.55 831
5158.71 829
5158.88 834
5159.04 822
5159.21 824
5159.37 822
5159.54 814
5159.70 817
5159.87 805
5160.03 785
5160.20 772
5160.36 755
5160.53 760
5160.69 751
5160.85 729
5161.02 732
5161.18 704
5161.35 682
5161.51 668
5161.68 661
5161.84 641
5162.01 624
5162.17 606
5162.34 605
5162.50 610
5162.67 605
5162.83 629
5163.00 670
5163.16 680
5163.33 671
5163.49 692
5163.66 708
5163.82 708
5163.99 698
5164.15 693
5164.32 696
5164.48 694
5164.65 671
5164.81 668
5164.98 663
5165.14 653
5165.30 641
5165.47 627
5165.63 625
5165.80 631
5165.96 652
5166.13 646
5166.29 657
5166.46 670
5166.62 662
5166.79 621
5166.95 624
5167.12 633
5167.28 610
5167.45 623
5167.61 610
5167.78 583
5167.94 602
5168.11 602
5168.27 622
5168.44 617
5168.60 623
5168.77 622
5168.93 609
5169.10 592
5169.26 586
5169.43 569
5169.59 579
5169.76 577
5169.92 580
5170.09 555
5170.25 549
5170.42 550
5170.58 532
5170.75 518
5170.91 511
5171.08 505
5171.24 500
5171.41 512
5171.57 527
5171.74 523
5171.90 506
5172.07 483
5172.23 486
5172.40 500
5172.56 505
5172.73 518
5172.89 543
5173.06 547
5173.22 570
5173.39 563
5173.55 562
5173.72 559
5173.88 542
5174.05 531
5174.21 509
5174.38 504
5174.54 490
5174.71 477
5174.87 493
5175.04 493
5175.20 518
5175.37 512
5175.53 537
5175.70 545
5175.86 562
5176.03 559
5176.19 555
5176.36 552
5176.52 542
5176.69 502
5176.85 498
5177.02 486
5177.18 496
5177.35 515
5177.51 504
5177.68 485
5177.84 478
5178.01 491
5178.17 480
5178.34 503
5178.50 493
5178.67 500
5178.83 515
5179.00 491
5179.16 497
5179.33 500
5179.49 502
5179.66 497
5179.82 491
5179.99 483
5180.15 489
5180.32 502
5180.48 503
5180.65 491
5180.81 472
5180.98 477
5181.14 495
5181.31 526
5181.47 531
5181.64 527
5181.80 536
5181.97 548
5182.13 559
5182.30 562
5182.46 550
5182.63 559
5182.79 567
5182.96 578
5183.12 563
5183.29 552
5183.45 557
5183.62 535
5183.78 524
5183.95 510
5184.11 525
5184.28 539
5184.44 521
5184.61 522
5184.77 524
5184.94 506
5185.10 495
5185.27 485
5185.44 486
5185.60 464
5185.77 460
5185.93 459
5186.10 467
5186.26 473
5186.43 477
5186.59 469
5186.76 438
5186.92 449
5187.09 459
5187.25 465
5187.42 459
5187.58 473
5187.75 483
5187.91 481
5188.08 479
5188.24 478
5188.41 479
5188.57 475
5188.74 481
5188.90 474
5189.07 481
5189.23 484
5189.40 477
5189.57 465
5189.73 470
5189.90 474
5190.06 460
5190.23 470
5190.39 444
5190.56 438
5190.72 416
5190.89 431
5191.05 426
5191.22 444
5191.38 450
5191.55 446
5191.71 452
5191.88 486
5192.04 498
5192.21 505
5192.37 500
5192.54 486
5192.70 469
5192.87 462
5193.04 473
5193.20 479
5193.37 482
5193.53 508
5193.70 511
5193.86 508
5194.03 530
5194.19 513
5194.36 505
5194.52 509
5194.69 509
5194.85 504
5195.02 510
5195.18 508
5195.35 510
5195.52 500
5195.68 501
5195.85 491
5196.01 478
5196.18 475
5196.34 459
5196.51 459
5196.67 467
5196.84 477
5197.00 464
5197.17 467
5197.33 464
5197.50 451
5197.66 465
5197.83 490
5198.00 513
5198.16 505
5198.33 481
5198.49 477
5198.66 473
5198.82 451
5198.99 427
5199.15 410
5199.32 408
5199.48 405
5199.65 398
5199.81 412
5199.98 414
5200.15 419
5200.31 450
5200.48 456
5200.64 479
5200.81 489
5200.97 484
5201.14 468
5201.30 463
5201.47 457
5201.63 450
5201.80 452
5201.96 474
5202.13 470
5202.30 478
5202.46 470
5202.63 456
5202.79 451
5202.96 447
5203.12 433
5203.29 451
5203.45 454
5203.62 456
5203.78 455
5203.95 474
5204.12 482
5204.28 482
5204.45 490
5204.61 502
5204.78 520
5204.94 516
5205.11 493
5205.27 492
5205.44 499
5205.60 486
5205.77 513
5205.94 507
5206.10 499
5206.27 495
5206.43 480
5206.60 479
5206.76 480
5206.93 489
5207.09 508
5207.26 516
5207.43 515
5207.59 522
5207.76 536
5207.92 555
5208.09 550
5208.25 512
5208.42 499
5208.58 483
5208.75 483
5208.91 457
5209.08 463
5209.25 438
5209.41 431
5209.58 431
5209.74 431
5209.91 426
5210.07 417
5210.24 413
5210.40 408
5210.57 413
5210.74 424
5210.90 435
5211.07 433
5211.23 435
5211.40 443
5211.56 453
5211.73 480
5211.90 512
5212.06 524
5212.23 525
5212.39 527
5212.56 530
5212.72 536
5212.89 550
5213.05 565
5213.22 562
5213.39 556
5213.55 534
5213.72 546
5213.88 545
5214.05 549
5214.21 549
5214.38 558
5214.54 556
5214.71 570
5214.88 596
5215.04 619
5215.21 614
5215.37 614
5215.54 585
5215.70 579
5215.87 576
5216.04 563
5216.20 596
5216.37 614
5216.53 624
5216.70 649
5216.86 645
5217.03 641
5217.20 648
5217.36 653
5217.53 672
5217.69 679
5217.86 693
5218.02 698
5218.19 711
5218.35 715
5218.52 728
5218.69 732
5218.85 738
5219.02 713
5219.18 746
5219.35 764
5219.51 772
5219.68 770
5219.85 763
5220.01 773
5220.18 770
5220.34 768
5220.51 770
5220.67 779
5220.84 806
5221.01 831
5221.17 834
5221.34 820
5221.50 824
5221.67 795
5221.83 765
5222.00 760
5222.17 742
5222.33 750
5222.50 739
5222.66 758
5222.83 749
5223.00 715
5223.16 695
5223.33 683
5223.49 673
5223.66 664
5223.82 661
5223.99 645
5224.16 648
5224.32 646
5224.49 658
5224.65 660
5224.82 628
5224.98 648
5225.15 639
5225.32 632
5225.48 620
5225.65 606
5225.81 600
5225.98 613
5226.15 617
5226.31 627
5226.48 636
5226.64 641
5226.81 626
5226.97 634
5227.14 614
5227.31 604
5227.47 589
5227.64 570
5227.80 558
5227.97 528
5228.14 509
5228.30 511
5228.47 507
5228.63 527
5228.80 530
5228.96 517
5229.13 485
5229.30 468
5229.46 478
5229.63 478
5229.79 469
5229.96 478
5230.13 475
5230.29 489
5230.46 474
5230.62 478
5230.79 455
5230.95 457
5231.12 470
5231.29 465
5231.45 455
5231.62 466
5231.78 453
5231.95 451
5232.12 463
5232.28 480
5232.45 503
5232.61 510
5232.78 522
5232.95 529
5233.11 530
5233.28 530
5233.44 539
5233.61 519
5233.78 514
5233.94 506
5234.11 489
5234.27 494
5234.44 499
5234.60 499
5234.77 494
5234.94 493
5235.10 479
5235.27 486
5235.43 502
5235.60 498
5235.77 488
5235.93 478
5236.10 461
5236.26 450
5236.43 464
5236.60 481
5236.76 499
5236.93 499
5237.09 492
5237.26 487
5237.43 482
5237.59 473
5237.76 497
5237.92 478
5238.09 491
5238.26 482
5238.42 485
5238.59 476
5238.75 457
5238.92 434
5239.09 413
5239.25 414
5239.42 417
5239.58 409
5239.75 413
5239.92 400
5240.08 394
5240.25 398
5240.41 409
5240.58 401
5240.75 418
5240.91 425
5241.08 414
5241.24 425
5241.41 419
5241.58 425
5241.74 410
5241.91 409
5242.08 411
5242.24 426
5242.41 423
5242.57 430
5242.74 427
5242.91 431
5243.07 433
5243.24 425
5243.40 418
5243.57 396
5243.74 391
5243.90 392
5244.07 390
5244.23 405
5244.40 406
5244.57 379
5244.73 378
5244.90 384
5245.06 377
5245.23 363
5245.40 364
5245.56 349
5245.73 364
5245.90 378
5246.06 382
5246.23 390
5246.39 384
5246.56 379
5246.73 388
5246.89 395
5247.06 363
5247.22 349
5247.39 324
5247.56 305
5247.72 318
5247.89 317
5248.06 329
5248.22 334
5248.39 334
5248.55 347
5248.72 367
5248.89 368
5249.05 393
5249.22 396
5249.38 409
5249.55 410
5249.72 411
5249.88 414
5250.05 400
5250.22 399
5250.38 369
5250.55 375
5250.71 379
5250.88 392
5251.05 387
5251.21 390
5251.38 368
5251.55 341
5251.71 331
5251.88 324
5252.04 325
5252.21 322
5252.38 317
5252.54 337
5252.71 341
5252.88 350
5253.04 364
5253.21 340
5253.37 338
5253.54 338
5253.71 353
5253.87 360
5254.04 368
5254.21 373
5254.37 380
5254.54 394
5254.70 418
5254.87 418
5255.04 423
5255.20 433
5255.37 422
5255.54 421
5255.70 404
5255.87 415
5256.03 407
5256.20 402
5256.37 391
5256.53 376
5256.70 370
5256.87 367
5257.03 364
5257.20 372
5257.36 389
5257.53 391
5257.70 411
5257.86 432
5258.03 431
5258.20 432
5258.36 431
5258.53 437
5258.69 428
5258.86 445
5259.03 430
5259.19 419
5259.36 429
5259.53 441
5259.69 435
5259.86 449
5260.03 451
5260.19 450
5260.36 449
5260.52 440
5260.69 435
5260.86 432
5261.02 441
5261.19 425
5261.36 414
5261.52 403
5261.69 388
5261.86 391
5262.02 396
5262.19 403
5262.35 393
5262.52 392
5262.69 377
5262.85 376
5263.02 384
5263.19 398
5263.35 414
5263.52 410
5263.69 447
5263.85 473
5264.02 481
5264.19 484
5264.35 496
5264.52 487
5264.68 490
5264.85 481
5265.02 480
5265.18 469
5265.35 465
5265.52 477
5265.68 494
5265.85 482
5266.02 488
5266.18 499
5266.35 518
5266.52 510
5266.68 490
5266.85 482
5267.01 470
5267.18 463
5267.35 453
5267.51 441
5267.68 433
5267.85 426
5268.01 418
5268.18 424
5268.35 433
5268.51 430
5268.68 418
5268.85 413
5269.01 384
5269.18 373
5269.35 365
5269.51 348
5269.68 357
5269.84 367
5270.01 376
5270.18 371
5270.34 380
5270.51 387
5270.68 380
5270.84 384
5271.01 395
5271.18 411
5271.34 434
5271.51 458
5271.68 473
5271.84 493
5272.01 483
5272.18 498
5272.34 486
5272.51 493
5272.68 495
5272.84 509
5273.01 500
5273.18 502
5273.34 491
5273.51 473
5273.68 454
5273.84 445
5274.01 425
5274.17 425
5274.34 435
5274.51 465
5274.67 477
5274.84 473
5275.01 489
5275.17 471
5275.34 461
5275.51 476
5275.67 467
5275.84 489
5276.01 484
5276.17 492
5276.34 484
5276.51 505
5276.67 505
5276.84 486
5277.01 482
5277.17 504
5277.34 502
5277.51 487
5277.67 483
5277.84 491
5278.01 494
5278.17 513
5278.34 536
5278.51 520
5278.67 520
5278.84 520
5279.01 524
5279.17 536
5279.34 529
5279.51 544
5279.67 526
5279.84 548
5280.01 534
5280.17 513
5280.34 500
5280.51 476
5280.67 465
5280.84 457
5281.01 435
5281.17 433
5281.34 448
5281.51 455
5281.67 453
5281.84 475
5282.01 479
5282.17 465
5282.34 488
5282.51 505
5282.67 524
5282.84 523
5283.01 525
5283.17 517
5283.34 489
5283.51 486
5283.67 497
5283.84 503
5284.01 495
5284.17 492
5284.34 505
5284.51 502
5284.67 494
5284.84 486
5285.01 465
5285.17 471
5285.34 474
5285.51 457
5285.67 465
5285.84 478
5286.01 485
5286.18 478
5286.34 474
5286.51 478
5286.68 467
5286.84 446
5287.01 437
5287.18 449
5287.34 429
5287.51 415
5287.68 434
5287.84 443
5288.01 449
5288.18 427
5288.34 413
5288.51 410
5288.68 402
5288.84 385
5289.01 376
5289.18 376
5289.34 366
5289.51 378
5289.68 392
5289.84 417
5290.01 427
5290.18 433
5290.35 432
5290.51 429
5290.68 447
5290.85 447
5291.01 451
5291.18 435
5291.35 458
5291.51 477
5291.68 489
5291.85 480
5292.01 482
5292.18 490
5292.35 483
5292.51 473
5292.68 463
5292.85 457
5293.01 422
5293.18 438
5293.35 424
5293.52 414
5293.68 417
5293.85 416
5294.02 423
5294.18 440
5294.35 412
5294.52 406
5294.68 393
5294.85 401
5295.02 394
5295.18 389
5295.35 377
5295.52 369
5295.68 355
5295.85 337
5296.02 343
5296.19 332
5296.35 351
5296.52 361
5296.69 353
5296.85 351
5297.02 374
5297.19 371
5297.35 352
5297.52 366
5297.69 362
5297.86 372
5298.02 375
5298.19 373
5298.36 379
5298.52 372
5298.69 388
5298.86 385
5299.02 394
5299.19 392
5299.36 407
5299.52 400
5299.69 387
5299.86 384
5300.03 376
5300.19 367
5300.36 370
5300.53 376
5300.69 385
5300.86 375
5301.03 367
5301.19 375
5301.36 384
5301.53 376
5301.70 379
5301.86 392
5302.03 404
5302.20 408
5302.36 412
5302.53 418
5302.70 453
5302.86 448
5303.03 456
5303.20 435
5303.37 438
5303.53 443
5303.70 448
5303.87 453
5304.03 463
5304.20 482
5304.37 499
5304.54 514
5304.70 535
5304.87 541
5305.04 528
5305.20 526
5305.37 524
5305.54 534
5305.70 529
5305.87 532
5306.04 520
5306.21 515
5306.37 518
5306.54 513
5306.71 511
5306.87 507
5307.04 503
5307.21 488
5307.38 485
5307.54 471
5307.71 455
5307.88 463
5308.04 467
5308.21 490
5308.38 488
5308.55 501
5308.71 493
5308.88 495
5309.05 477
5309.21 469
5309.38 462
5309.55 459
5309.72 446
5309.88 453
5310.05 456
5310.22 460
5310.38 460
5310.55 481
5310.72 469
5310.89 479
5311.05 495
5311.22 496
5311.39 494
5311.55 518
5311.72 507
5311.89 513
5312.06 526
5312.22 521
5312.39 515
5312.56 497
5312.72 473
5312.89 485
5313.06 475
5313.23 466
5313.39 457
5313.56 447
5313.73 431
5313.89 422
5314.06 427
5314.23 429
5314.40 440
5314.56 447
5314.73 451
5314.90 475
5315.06 473
5315.23 468
5315.40 463
5315.57 448
5315.73 446
5315.90 439
5316.07 434
5316.24 430
5316.40 429
5316.57 442
5316.74 448
5316.90 447
5317.07 440
5317.24 432
5317.41 427
5317.57 421
5317.74 440
5317.91 450
5318.08 462
5318.24 470
5318.41 474
5318.58 469
5318.74 492
5318.91 493
5319.08 465
5319.25 478
5319.41 480
5319.58 513
5319.75 506
5319.92 518
5320.08 525
5320.25 525
5320.42 503
5320.58 508
5320.75 491
5320.92 482
5321.09 483
5321.25 474
5321.42 473
5321.59 468
5321.76 477
5321.92 478
5322.09 479
5322.26 484
5322.42 492
5322.59 490
5322.76 486
5322.93 495
5323.09 486
5323.26 465
5323.43 461
5323.60 436
5323.76 439
5323.93 437
5324.10 447
5324.27 478
5324.43 512
5324.60 523
5324.77 527
5324.94 519
5325.10 512
5325.27 507
5325.44 516
5325.60 515
5325.77 525
5325.94 520
5326.11 503
5326.27 483
5326.44 465
5326.61 444
5326.78 429
5326.94 420
5327.11 404
5327.28 386
5327.45 392
5327.61 377
5327.78 380
5327.95 388
5328.12 386
5328.28 397
5328.45 404
5328.62 399
5328.79 411
5328.95 429
5329.12 438
5329.29 440
5329.46 437
5329.62 435
5329.79 455
5329.96 473
5330.13 498
5330.29 509
5330.46 522
5330.63 530
5330.80 515
5330.96 490
5331.13 498
5331.30 491
5331.46 493
5331.63 509
5331.80 523
5331.97 539
5332.13 581
5332.30 576
5332.47 559
5332.64 541
5332.80 518
5332.97 526
5333.14 531
5333.31 530
5333.47 538
5333.64 540
5333.81 541
5333.98 536
5334.14 514
5334.31 499
5334.48 481
5334.65 493
5334.82 499
5334.98 501
5335.15 503
5335.32 503
5335.49 498
5335.65 519
5335.82 519
5335.99 496
5336.16 468
5336.32 468
5336.49 464
5336.66 456
5336.83 442
5336.99 450
5337.16 458
5337.33 468
5337.50 495
5337.66 492
5337.83 508
5338.00 509
5338.17 521
5338.33 498
5338.50 480
5338.67 463
5338.84 485
5339.00 500
5339.17 512
5339.34 514
5339.51 545
5339.67 534
5339.84 501
5340.01 489
5340.18 496
5340.35 504
5340.51 505
5340.68 501
5340.85 514
5341.02 503
5341.18 469
5341.35 486
5341.52 491
5341.69 513
5341.85 532
5342.02 527
5342.19 532
5342.36 542
5342.52 529
5342.69 547
5342.86 560
5343.03 558
5343.19 559
5343.36 560
5343.53 545
5343.70 530
5343.87 525
5344.03 514
5344.20 524
5344.37 531
5344.54 527
5344.70 513
5344.87 505
5345.04 497
5345.21 505
5345.37 512
5345.54 519
5345.71 546
5345.88 560
5346.05 596
5346.21 598
5346.38 617
5346.55 597
5346.72 581
5346.88 582
5347.05 572
5347.22 569
5347.39 559
5347.56 560
5347.72 567
5347.89 576
5348.06 583
5348.23 583
5348.39 562
5348.56 559
5348.73 536
5348.90 519
5349.06 530
5349.23 542
5349.40 549
5349.57 548
5349.74 545
5349.90 558
5350.07 584
5350.24 600
5350.41 602
5350.57 623
5350.74 629
5350.91 634
5351.08 615
5351.25 591
5351.41 567
5351.58 559
5351.75 557
5351.92 548
5352.08 552
5352.25 538
5352.42 524
5352.59 519
5352.76 513
5352.92 505
5353.09 493
5353.26 476
5353.43 470
5353.60 464
5353.76 453
5353.93 464
5354.10 475
5354.27 486
5354.43 489
5354.60 492
5354.77 496
5354.94 493
5355.11 481
5355.27 485
5355.44 491
5355.61 501
5355.78 491
5355.94 492
5356.11 477
5356.28 457
5356.45 452
5356.62 461
5356.78 454
5356.95 476
5357.12 471
5357.29 464
5357.46 461
5357.62 467
5357.79 476
5357.96 494
5358.13 481
5358.30 466
5358.46 461
5358.63 488
5358.80 493
5358.97 510
5359.13 499
5359.30 477
5359.47 464
5359.64 444
5359.81 427
5359.97 421
5360.14 425
5360.31 446
5360.48 453
5360.65 472
5360.81 486
5360.98 470
5361.15 470
5361.32 461
5361.49 457
5361.65 466
5361.82 457
5361.99 440
5362.16 455
5362.33 460
5362.49 479
5362.66 488
5362.83 492
5363.00 484
5363.17 472
5363.33 480
5363.50 482
5363.67 476
5363.84 492
5364.01 492
5364.17 497
5364.34 491
5364.51 490
5364.68 499
5364.85 518
5365.01 516
5365.18 529
5365.35 540
5365.52 543
5365.69 564
5365.85 566
5366.02 561
5366.19 574
5366.36 576
5366.53 585
5366.69 572
5366.86 546
5367.03 544
5367.20 537
5367.37 511
5367.53 510
5367.70 515
5367.87 520
5368.04 549
5368.21 553
5368.37 585
5368.54 566
5368.71 564
5368.88 555
5369.05 550
5369.21 539
5369.38 545
5369.55 553
5369.72 551
5369.89 557
5370.05 544
5370.22 553
5370.39 545
5370.56 553
5370.73 564
5370.90 580
5371.06 592
5371.23 601
5371.40 628
5371.57 618
5371.74 606
5371.90 592
5372.07 571
5372.24 567
5372.41 545
5372.58 537
5372.74 550
5372.91 561
5373.08 565
5373.25 557
5373.42 535
5373.59 541
5373.75 539
5373.92 541
5374.09 542
5374.26 543
5374.43 566
5374.59 576
5374.76 582
5374.93 594
5375.10 601
5375.27 582
5375.43 587
5375.60 600
5375.77 606
5375.94 597
5376.11 572
5376.28 563
5376.44 571
5376.61 560
5376.78 549
5376.95 539
5377.12 528
5377.28 506
5377.45 512
5377.62 493
5377.79 489
5377.96 489
5378.13 469
5378.29 469
5378.46 473
5378.63 468
5378.80 482
5378.97 507
5379.14 508
5379.30 508
5379.47 525
5379.64 521
5379.81 539
5379.98 547
5380.14 572
5380.31 583
5380.48 574
5380.65 557
5380.82 554
5380.99 551
5381.15 550
5381.32 539
5381.49 533
5381.66 516
5381.83 528
5382.00 520
5382.16 503
5382.33 503
5382.50 488
5382.67 474
5382.84 469
5383.01 472
5383.17 476
5383.34 476
5383.51 472
5383.68 461
5383.85 449
5384.01 461
5384.18 467
5384.35 479
5384.52 485
5384.69 473
5384.86 467
5385.02 481
5385.19 483
5385.36 476
5385.53 452
5385.70 449
5385.87 433
5386.03 450
5386.20 453
5386.37 456
5386.54 465
5386.71 455
5386.88 439
5387.04 440
5387.21 437
5387.38 431
5387.55 440
5387.72 449
5387.89 442
5388.05 456
5388.22 453
5388.39 451
5388.56 442
5388.73 448
5388.90 448
5389.07 441
5389.23 442
5389.40 460
5389.57 452
5389.74 461
5389.91 455
5390.08 465
5390.24 458
5390.41 445
5390.58 450
5390.75 460
5390.92 482
5391.09 497
5391.25 473
5391.42 472
5391.59 465
5391.76 446
5391.93 462
5392.10 479
5392.26 498
5392.43 487
5392.60 478
5392.77 489
5392.94 496
5393.11 511
5393.28 524
5393.44 534
5393.61 534
5393.78 543
5393.95 547
5394.12 542
5394.29 523
5394.45 552
5394.62 543
5394.79 549
5394.96 535
5395.13 537
5395.30 529
5395.47 499
5395.63 484
5395.80 472
5395.97 450
5396.14 440
5396.31 436
5396.48 422
5396.65 411
5396.81 431
5396.98 415
5397.15 414
5397.32 416
5397.49 444
5397.66 451
5397.82 468
5397.99 482
5398.16 490
5398.33 480
5398.50 485
5398.67 483
5398.84 488
5399.00 472
5399.17 464
5399.34 457
5399.51 464
5399.68 454
5399.85 458
5400.02 458
5400.18 461
5400.35 461
5400.52 448
5400.69 441
5400.86 436
5401.03 429
5401.20 431
5401.36 446
5401.53 436
5401.70 433
5401.87 447
5402.04 455
5402.21 446
5402.38 446
5402.54 451
5402.71 474
5402.88 488
5403.05 501
5403.22 499
5403.39 506
5403.56 509
5403.72 505
5403.89 492
5404.06 477
5404.23 486
5404.40 491
5404.57 486
5404.74 480
5404.90 497
5405.07 507
5405.24 523
5405.41 550
5405.58 561
5405.75 552
5405.92 561
5406.09 568
5406.25 559
5406.42 537
5406.59 530
5406.76 508
5406.93 509
5407.10 520
5407.27 501
5407.43 499
5407.60 480
5407.77 475
5407.94 476
5408.11 473
5408.28 464
5408.45 470
5408.62 441
5408.78 448
5408.95 427
5409.12 426
5409.29 420
5409.46 420
5409.63 414
5409.80 409
5409.96 396
5410.13 399
5410.30 399
5410.47 380
5410.64 386
5410.81 390
5410.98 400
5411.15 399
5411.31 424
5411.48 443
5411.65 461
5411.82 452
5411.99 430
5412.16 427
5412.33 422
5412.50 423
5412.66 441
5412.83 449
5413.00 448
5413.17 440
5413.34 441
5413.51 461
5413.68 465
5413.85 437
5414.01 452
5414.18 445
5414.35 429
5414.52 426
5414.69 416
5414.86 404
5415.03 396
5415.20 391
5415.36 403
5415.53 397
5415.70 408
5415.87 413
5416.04 414
5416.21 388
5416.38 381
5416.55 376
5416.72 385
5416.88 393
5417.05 407
5417.22 422
5417.39 426
5417.56 419
5417.73 407
5417.90 418
5418.07 435
5418.23 459
5418.40 479
5418.57 480
5418.74 477
5418.91 476
5419.08 494
5419.25 495
5419.42 497
5419.59 516
5419.75 526
5419.92 517
5420.09 488
5420.26 487
5420.43 499
5420.60 523
5420.77 524
5420.94 518
5421.11 511
5421.27 490
5421.44 503
5421.61 501
5421.78 480
5421.95 472
5422.12 464
5422.29 454
5422.46 447
5422.63 446
5422.79 443
5422.96 439
5423.13 441
5423.30 430
5423.47 438
5423.64 438
5423.81 433
5423.98 437
5424.15 425
5424.31 422
5424.48 422
5424.65 435
5424.82 427
5424.99 432
5425.16 448
5425.33 437
5425.50 441
5425.67 428
5425.84 435
5426.00 433
5426.17 415
5426.34 408
5426.51 405
5426.68 428
5426.85 444
5427.02 448
5427.19 440
5427.36 435
5427.52 423
5427.69 404
5427.86 397
5428.03 400
5428.20 403
5428.37 417
5428.54 429
5428.71 423
5428.88 432
5429.05 444
5429.21 465
5429.38 491
5429.55 506
5429.72 520
5429.89 525
5430.06 533
5430.23 549
5430.40 561
5430.57 549
5430.74 532
5430.91 510
5431.07 489
5431.24 460
5431.41 457
5431.58 460
5431.75 451
5431.92 452
5432.09 443
5432.26 464
5432.43 482
5432.60 478
5432.76 465
5432.93 470
5433.10 473
5433.27 488
5433.44 477
5433.61 481
5433.78 486
5433.95 514
5434.12 528
5434.29 519
5434.46 516
5434.62 510
5434.79 508
5434.96 500
5435.13 492
5435.30 494
5435.47 494
5435.64 487
5435.81 491
5435.98 491
5436.15 488
5436.32 501
5436.48 503
5436.65 501
5436.82 491
5436.99 488
5437.16 472
5437.33 487
5437.50 493
5437.67 507
5437.84 501
5438.01 507
5438.18 536
5438.35 541
5438.51 546
5438.68 528
5438.85 514
5439.02 510
5439.19 504
5439.36 496
5439.53 507
5439.70 500
5439.87 471
5440.04 474
5440.21 475
5440.38 464
5440.54 474
5440.71 470
5440.88 463
5441.05 476
5441.22 484
5441.39 492
5441.56 521
5441.73 532
5441.90 547
5442.07 550
5442.24 558
5442.41 570
5442.58 578
5442.74 578
5442.91 560
5443.08 572
5443.25 583
5443.42 579
5443.59 575
5443.76 573
5443.93 576
5444.10 570
5444.27 588
5444.44 595
5444.61 610
5444.78 627
5444.94 642
5445.11 652
5445.28 676
5445.45 685
5445.62 689
5445.79 680
5445.96 681
5446.13 676
5446.30 654
5446.47 617
5446.64 599
5446.81 603
5446.98 599
5447.14 582
5447.31 589
5447.48 599
5447.65 616
5447.82 642
5447.99 665
5448.16 651
5448.33 655
5448.50 659
5448.67 677
5448.84 691
5449.01 694
5449.18 706
5449.35 678
5449.52 670
5449.68 647
5449.85 641
5450.02 616
5450.19 599
5450.36 583
5450.53 575
5450.70 555
5450.87 567
5451.04 574
5451.21 578
5451.38 572
5451.55 557
5451.72 546
5451.89 540
5452.06 549
5452.22 540
5452.39 533
5452.56 516
5452.73 542
5452.90 510
5453.07 518
5453.24 519
5453.41 518
5453.58 532
5453.75 536
5453.92 541
5454.09 535
5454.26 525
5454.43 524
5454.60 531
5454.77 545
5454.93 565
5455.10 591
5455.27 625
5455.44 639
5455.61 636
5455.78 653
5455.95 682
5456.12 694
5456.29 669
5456.46 656
5456.63 651
5456.80 632
5456.97 618
5457.14 629
5457.31 612
5457.48 615
5457.65 603
5457.82 604
5457.98 611
5458.15 604
5458.32 608
5458.49 607
5458.66 588
5458.83 546
5459.00 549
5459.17 538
5459.34 550
5459.51 550
5459.68 554
5459.85 569
5460.02 580
5460.19 579
5460.36 572
5460.53 572
5460.70 565
5460.87 555
5461.04 554
5461.21 562
5461.37 566
5461.54 578
5461.71 576
5461.88 552
5462.05 559
5462.22 542
5462.39 539
5462.56 548
5462.73 530
5462.90 540
5463.07 537
5463.24 547
5463.41 539
5463.58 550
5463.75 550
5463.92 566
5464.09 579
5464.26 560
5464.43 563
5464.60 571
5464.77 578
5464.93 569
5465.10 578
5465.27 579
5465.44 580
5465.61 564
5465.78 564
5465.95 537
5466.12 516
5466.29 518
5466.46 511
5466.63 484
5466.80 489
5466.97 509
5467.14 508
5467.31 521
5467.48 527
5467.65 522
5467.82 513
5467.99 525
5468.16 544
5468.33 558
5468.50 525
5468.67 529
5468.84 521
5469.01 514
5469.17 523
5469.34 495
5469.51 504
5469.68 512
5469.85 522
5470.02 520
5470.19 508
5470.36 504
5470.53 500
5470.70 508
5470.87 512
5471.04 530
5471.21 514
5471.38 504
5471.55 493
5471.72 488
5471.89 479
5472.06 477
5472.23 467
5472.40 461
5472.57 454
5472.74 451
5472.91 455
5473.08 468
5473.25 487
5473.42 487
5473.59 490
5473.76 477
5473.93 457
5474.10 463
5474.26 462
5474.43 459
5474.60 456
5474.77 473
5474.94 474
5475.11 458
5475.28 470
5475.45 471
5475.62 479
5475.79 472
5475.96 456
5476.13 452
5476.30 439
5476.47 438
5476.64 438
5476.81 480
5476.98 485
5477.15 499
5477.32 504
5477.49 491
5477.66 491
5477.83 495
5478.00 497
5478.17 497
5478.34 496
5478.51 505
5478.68 472
5478.85 454
5479.02 468
5479.19 474
5479.36 494
5479.53 512
5479.70 519
5479.87 542
5480.04 543
5480.21 541
5480.38 551
5480.55 543
5480.72 538
5480.89 527
5481.06 522
5481.23 527
5481.40 534
5481.57 531
5481.73 517
5481.90 502
5482.07 489
5482.24 480
5482.41 479
5482.58 465
5482.75 470
5482.92 459
5483.09 449
5483.26 440
5483.43 440
5483.60 442
5483.77 446
5483.94 462
5484.11 486
5484.28 500
5484.45 497
5484.62 490
5484.79 503
5484.96 493
5485.13 510
5485.30 525
5485.47 522
5485.64 517
5485.81 520
5485.98 520
5486.15 511
5486.32 501
5486.49 492
5486.66 488
5486.83 481
5487.00 486
5487.17 489
5487.34 488
5487.51 498
5487.68 490
5487.85 484
5488.02 487
5488.19 493
5488.36 477
5488.53 487
5488.70 496
5488.87 521
5489.04 524
5489.21 526
5489.38 516
5489.55 511
5489.72 501
5489.89 489
5490.06 483
5490.23 481
5490.40 459
5490.57 432
5490.74 412
5490.91 391
5491.08 396
5491.25 397
5491.42 415
5491.59 407
5491.76 411
5491.93 428
5492.10 432
5492.27 421
5492.44 423
5492.61 447
5492.78 439
5492.95 441
5493.12 448
5493.29 482
5493.46 482
5493.63 491
5493.80 506
5493.97 487
5494.14 490
5494.31 503
5494.48 480
5494.65 468
5494.82 460
5494.99 462
5495.16 462
5495.33 461
5495.50 456
5495.67 450
5495.84 454
5496.01 445
5496.18 441
5496.35 442
5496.52 455
5496.69 463
5496.86 459
5497.03 461
5497.20 489
5497.37 507
5497.54 526
5497.71 529
5497.88 551
5498.05 523
5498.22 522
5498.39 524
5498.56 531
5498.73 504
5498.90 488
5499.07 488
5499.24 487
5499.41 490
5499.58 481
5499.75 496
5499.92 490
5500.09 500
5500.26 498
5500.43 490
5500.60 486
5500.77 503
5500.94 490
5501.11 491
5501.28 459
5501.45 467
5501.62 483
5501.79 488
5501.96 503
5502.13 496
5502.30 504
5502.47 486
5502.64 478
5502.81 466
5502.98 453
5503.15 464
5503.32 450
5503.49 452
5503.66 462
5503.83 463
5504.00 462
5504.18 441
5504.35 457
5504.52 469
5504.69 458
5504.86 465
5505.03 457
5505.20 452
5505.37 451
5505.54 445
5505.71 447
5505.88 461
5506.05 458
5506.22 435
5506.39 436
5506.56 433
5506.73 431
5506.90 423
5507.07 440
5507.24 453
5507.41 457
5507.58 453
5507.75 457
5507.92 459
5508.09 455
5508.26 450
5508.43 421
5508.60 397
5508.77 392
5508.94 382
5509.11 380
5509.28 402
5509.45 406
5509.62 404
5509.79 415
5509.96 410
5510.13 405
5510.30 408
5510.47 419
5510.64 446
5510.81 449
5510.98 450
5511.15 439
5511.32 443
5511.50 448
5511.67 463
5511.84 453
5512.01 449
5512.18 449
5512.35 459
5512.52 469
5512.69 483
5512.86 464
5513.03 465
5513.20 457
5513.37 444
5513.54 459
5513.71 460
5513.88 473
5514.05 463
5514.22 468
5514.39 487
5514.56 497
5514.73 497
5514.90 502
5515.07 493
5515.24 498
5515.41 508
5515.58 521
5515.75 515
5515.92 511
5516.09 505
5516.26 497
5516.43 483
5516.60 479
5516.78 477
5516.95 472
5517.12 463
5517.29 473
5517.46 468
5517.63 460
5517.80 466
5517.97 479
5518.14 489
5518.31 502
5518.48 513
5518.65 508
5518.82 508
5518.99 499
5519.16 481
5519.33 447
5519.50 447
5519.67 444
5519.84 442
5520.01 455
5520.18 463
5520.35 488
5520.52 491
5520.69 488
5520.86 493
5521.04 482
5521.21 489
5521.38 505
5521.55 495
5521.72 481
5521.89 491
5522.06 503
5522.23 489
5522.40 488
5522.57 481
5522.74 485
5522.91 486
5523.08 495
5523.25 479
5523.42 472
5523.59 473
5523.76 451
5523.93 454
5524.10 469
5524.27 487
5524.44 508
5524.62 506
5524.79 502
5524.96 506
5525.13 498
5525.30 491
5525.47 486
5525.64 454
5525.81 434
5525.98 417
5526.15 420
5526.32 413
5526.49 411
5526.66 430
5526.83 456
5527.00 485
5527.17 493
5527.34 496
5527.51 486
5527.68 497
5527.85 497
5528.03 492
5528.20 504
5528.37 508
5528.54 505
5528.71 501
5528.88 495
5529.05 500
5529.22 508
5529.39 512
5529.56 520
5529.73 513
5529.90 517
5530.07 524
5530.24 517
5530.41 525
5530.58 522
5530.75 520
5530.93 520
5531.10 512
5531.27 512
5531.44 518
5531.61 504
5531.78 514
5531.95 494
5532.12 496
5532.29 500
5532.46 506
5532.63 499
5532.80 499
5532.97 480
5533.14 472
5533.31 460
5533.48 461
5533.65 474
5533.83 470
5534.00 495
5534.17 507
5534.34 515
5534.51 508
5534.68 494
5534.85 491
5535.02 482
5535.19 509
5535.36 511
5535.53 504
5535.70 506
5535.87 502
5536.04 498
5536.21 491
5536.39 497
5536.56 491
5536.73 470
5536.90 470
5537.07 450
5537.24 437
5537.41 445
5537.58 479
5537.75 489
5537.92 503
5538.09 517
5538.26 529
5538.43 525
5538.60 524
5538.78 510
5538.95 512
5539.12 503
5539.29 486
5539.46 459
5539.63 471
5539.80 467
5539.97 458
5540.14 453
5540.31 461
5540.48 441
5540.65 436
5540.82 456
5540.99 455
5541.17 445
5541.34 448
5541.51 437
5541.68 463
5541.85 477
5542.02 459
5542.19 449
5542.36 460
5542.53 452
5542.70 464
5542.87 484
5543.04 472
5543.21 455
5543.39 457
5543.56 464
5543.73 460
5543.90 446
5544.07 426
5544.24 435
5544.41 433
5544.58 425
5544.75 411
5544.92 410
5545.09 397
5545.26 407
5545.43 407
5545.61 420
5545.78 411
5545.95 379
5546.12 391
5546.29 415
5546.46 425
5546.63 424
5546.80 429
5546.97 454
5547.14 470
5547.31 470
5547.48 485
5547.66 480
5547.83 476
5548.00 462
5548.17 455
5548.34 449
5548.51 473
5548.68 500
5548.85 508
5549.02 504
5549.19 485
5549.36 477
5549.54 481
5549.71 498
5549.88 491
5550.05 485
5550.22 478
5550.39 507
5550.56 510
5550.73 520
5550.90 504
5551.07 489
5551.24 461
5551.41 456
5551.59 440
5551.76 441
5551.93 439
5552.10 426
5552.27 440
5552.44 438
5552.61 436
5552.78 430
5552.95 427
5553.12 409
5553.30 421
5553.47 413
5553.64 405
5553.81 403
5553.98 392
5554.15 402
5554.32 402
5554.49 385
5554.66 371
5554.83 359
5555.00 341
5555.18 324
5555.35 320
5555.52 330
5555.69 339
5555.86 367
5556.03 380
5556.20 369
5556.37 383
5556.54 378
5556.71 378
5556.89 383
5557.06 395
5557.23 422
5557.40 440
5557.57 427
5557.74 412
5557.91 419
5558.08 436
5558.25 444
5558.42 443
5558.60 437
5558.77 418
5558.94 412
5559.11 425
5559.28 441
5559.45 449
5559.62 456
5559.79 467
5559.96 460
5560.13 444
5560.31 454
5560.48 462
5560.65 470
5560.82 481
5560.99 507
5561.16 507
5561.33 501
5561.50 495
5561.67 491
5561.85 491
5562.02 473
5562.19 455
5562.36 443
5562.53 441
5562.70 439
5562.87 432
5563.04 432
5563.21 431
5563.38 427
5563.56 416
5563.73 423
5563.90 411
5564.07 416
5564.24 436
5564.41 429
5564.58 431
5564.75 418
5564.92 404
5565.10 404
5565.27 417
5565.44 415
5565.61 400
5565.78 384
5565.95 389
5566.12 397
5566.29 403
5566.46 401
5566.64 398
5566.81 419
5566.98 439
5567.15 447
5567.32 441
5567.49 441
5567.66 422
5567.83 400
5568.01 381
5568.18 382
5568.35 392
5568.52 397
5568.69 420
5568.86 423
5569.03 418
5569.20 421
5569.37 411
5569.55 395
5569.72 400
5569.89 400
5570.06 418
5570.23 445
5570.40 474
5570.57 502
5570.74 504
5570.92 532
5571.09 543
5571.26 557
5571.43 560
5571.60 566
5571.77 546
5571.94 550
5572.11 538
5572.29 535
5572.46 540
5572.63 533
5572.80 521
5572.97 514
5573.14 496
5573.31 494
5573.48 490
5573.66 504
5573.83 507
5574.00 511
5574.17 499
5574.34 486
5574.51 466
5574.68 468
5574.85 477
5575.03 487
5575.20 506
5575.37 509
5575.54 525
5575.71 531
5575.88 532
5576.05 530
5576.22 524
5576.40 524
5576.57 532
5576.74 529
5576.91 532
5577.08 533
5577.25 547
5577.42 555
5577.59 589
5577.77 596
5577.94 598
5578.11 575
5578.28 554
5578.45 557
5578.62 558
5578.79 551
5578.96 527
5579.14 524
5579.31 510
5579.48 490
5579.65 500
5579.82 497
5579.99 498
5580.16 478
5580.34 470
5580.51 472
5580.68 467
5580.85 457
5581.02 461
5581.19 470
5581.36 470
5581.54 442
5581.71 446
5581.88 445
5582.05 441
5582.22 448
5582.39 454
5582.56 461
5582.73 466
5582.91 476
5583.08 480
5583.25 488
5583.42 503
5583.59 494
5583.76 504
5583.93 507
5584.11 517
5584.28 522
5584.45 518
5584.62 528
5584.79 509
5584.96 510
5585.13 510
5585.31 516
5585.48 530
5585.65 545
5585.82 543
5585.99 555
5586.16 549
5586.33 549
5586.51 540
5586.68 515
5586.85 511
5587.02 537
5587.19 526
5587.36 508
5587.53 503
5587.71 504
5587.88 513
5588.05 510
5588.22 522
5588.39 513
5588.56 508
5588.74 495
5588.91 489
5589.08 484
5589.25 486
5589.42 495
5589.59 513
5589.76 494
5589.94 505
5590.11 546
5590.28 536
5590.45 545
5590.62 541
5590.79 530
5590.96 549
5591.14 546
5591.31 544
5591.48 540
5591.65 537
5591.82 541
5591.99 530
5592.17 525
5592.34 512
5592.51 493
5592.68 476
5592.85 464
5593.02 481
5593.19 480
5593.37 475
5593.54 472
5593.71 467
5593.88 469
5594.05 477
5594.22 486
5594.40 485
5594.57 483
5594.74 473
5594.91 482
5595.08 496
5595.25 515
5595.42 550
5595.60 533
5595.77 515
5595.94 506
5596.11 507
5596.28 507
5596.45 515
5596.63 540
5596.80 553
5596.97 564
5597.14 556
5597.31 557
5597.48 571
5597.66 594
5597.83 583
5598.00 597
5598.17 572
5598.34 582
5598.51 585
5598.69 595
5598.86 577
5599.03 552
5599.20 525
5599.37 513
5599.54 512
5599.72 520
5599.89 517
5600.06 515
5600.23 504
5600.40 513
5600.57 519
5600.75 509
5600.92 519
5601.09 503
5601.26 495
5601.43 489
5601.60 482
5601.78 476
5601.95 474
5602.12 484
5602.29 495
5602.46 509
5602.63 525
5602.81 511
5602.98 495
5603.15 480
5603.32 466
5603.49 485
5603.66 497
5603.84 528
5604.01 519
5604.18 505
5604.35 509
5604.52 517
5604.69 515
5604.87 499
5605.04 496
5605.21 496
5605.38 496
5605.55 479
5605.72 492
5605.90 507
5606.07 520
5606.24 518
5606.41 511
5606.58 527
5606.76 517
5606.93 521
5607.10 540
5607.27 548
5607.44 574
5607.61 587
5607.79 585
5607.96 600
5608.13 595
5608.30 592
5608.47 572
5608.64 576
5608.82 579
5608.99 570
5609.16 575
5609.33 581
5609.50 569
5609.68 584
5609.85 581
5610.02 594
5610.19 593
5610.36 613
5610.53 605
5610.71 610
5610.88 602
5611.05 595
5611.22 588
5611.39 592
5611.57 606
5611.74 588
5611.91 583
5612.08 606
5612.25 615
5612.42 621
5612.60 622
5612.77 621
5612.94 644
5613.11 619
5613.28 607
5613.46 605
5613.63 618
5613.80 596
5613.97 578
5614.14 563
5614.32 565
5614.49 552
5614.66 551
5614.83 548
5615.00 540
5615.17 535
5615.35 541
5615.52 523
5615.69 527
5615.86 534
5616.03 538
5616.21 531
5616.38 536
5616.55 547
5616.72 549
5616.89 554
5617.07 546
5617.24 571
5617.41 584
5617.58 575
5617.75 577
5617.92 581
5618.10 604
5618.27 623
5618.44 634
5618.61 621
5618.78 636
5618.96 651
5619.13 649
5619.30 654
5619.47 639
5619.64 634
5619.82 619
5619.99 624
5620.16 618
5620.33 620
5620.50 601
5620.68 598
5620.85 604
5621.02 574
5621.19 552
5621.36 538
5621.54 518
5621.71 524
5621.88 511
5622.05 520
5622.22 504
5622.40 523
5622.57 536
5622.74 519
5622.91 513
5623.08 513
5623.26 513
5623.43 529
5623.60 535
5623.77 520
5623.94 514
5624.12 507
5624.29 515
5624.46 517
5624.63 503
5624.80 518
5624.98 533
5625.15 541
5625.32 541
5625.49 523
5625.66 533
5625.84 529
5626.01 542
5626.18 536
5626.35 530
5626.52 519
5626.70 501
5626.87 494
5627.04 487
5627.21 482
5627.39 461
5627.56 466
5627.73 489
5627.90 496
5628.07 513
5628.25 514
5628.42 509
5628.59 523
5628.76 518
5628.93 535
5629.11 545
5629.28 548
5629.45 557
5629.62 550
5629.79 549
5629.97 533
5630.14 533
5630.31 536
5630.48 542
5630.65 547
5630.83 544
5631.00 560
5631.17 555
5631.34 572
5631.52 557
5631.69 553
5631.86 543
5632.03 556
5632.20 582
5632.38 572
5632.55 551
5632.72 548
5632.89 553
5633.06 544
5633.24 537
5633.41 536
5633.58 566
5633.75 568
5633.93 567
5634.10 556
5634.27 542
5634.44 560
5634.61 550
5634.79 554
5634.96 573
5635.13 591
5635.30 581
5635.48 579
5635.65 569
5635.82 550
5635.99 527
5636.16 536
5636.34 558
5636.51 547
5636.68 544
5636.85 547
5637.03 547
5637.20 552
5637.37 574
5637.54 595
5637.71 603
5637.89 619
5638.06 611
5638.23 608
5638.40 597
5638.58 588
5638.75 583
5638.92 569
5639.09 554
5639.26 564
5639.44 585
5639.61 603
5639.78 610
5639.95 614
5640.13 606
5640.30 602
5640.47 591
5640.64 582
5640.81 548
5640.99 544
5641.16 534
5641.33 530
5641.50 539
5641.68 560
5641.85 546
5642.02 548
5642.19 533
5642.37 551
5642.54 569
5642.71 569
5642.88 567
5643.05 574
5643.23 565
5643.40 566
5643.57 563
5643.74 556
5643.92 556
5644.09 564
5644.26 577
5644.43 580
5644.61 591
5644.78 600
5644.95 611
5645.12 616
5645.30 613
5645.47 620
5645.64 616
5645.81 612
5645.98 604
5646.16 626
5646.33 623
5646.50 630
5646.67 626
5646.85 615
5647.02 625
5647.19 635
5647.36 668
5647.54 664
5647.71 646
5647.88 634
5648.05 631
5648.23 641
5648.40 649
5648.57 643
5648.74 631
5648.91 668
5649.09 675
5649.26 670
5649.43 659
5649.60 655
5649.78 636
5649.95 633
5650.12 643
5650.29 648
5650.47 664
5650.64 668
5650.81 683
5650.98 672
5651.16 652
5651.33 673
5651.50 663
5651.67 631
5651.85 629
5652.02 653
5652.19 666
5652.36 666
5652.54 668
5652.71 681
5652.88 669
5653.05 647
5653.23 651
5653.40 652
5653.57 640
5653.74 631
5653.92 604
5654.09 613
5654.26 616
5654.43 599
5654.61 613
5654.78 599
5654.95 587
5655.12 614
5655.30 626
5655.47 631
5655.64 613
5655.81 600
5655.99 581
5656.16 592
5656.33 591
5656.50 575
5656.68 601
5656.85 614
5657.02 616
5657.19 629
5657.37 620
5657.54 615
5657.71 629
5657.88 653
5658.06 650
5658.23 647
5658.40 634
5658.57 624
5658.75 626
5658.92 631
5659.09 626
5659.26 633
5659.44 622
5659.61 594
5659.78 585
5659.95 592
5660.13 604
5660.30 614
5660.47 613
5660.64 629
5660.82 634
5660.99 654
5661.16 666
5661.33 643
5661.51 643
5661.68 654
5661.85 642
5662.03 649
5662.20 660
5662.37 673
5662.54 669
5662.72 667
5662.89 651
5663.06 650
5663.23 626
5663.41 621
5663.58 631
5663.75 640
5663.92 656
5664.10 688
5664.27 691
5664.44 688
5664.61 674
5664.79 665
5664.96 663
5665.13 659
5665.31 668
5665.48 648
5665.65 644
5665.82 641
5666.00 627
5666.17 624
5666.34 622
5666.51 621
5666.69 626
5666.86 639
5667.03 627
5667.20 640
5667.38 634
5667.55 628
5667.72 615
5667.90 603
5668.07 604
5668.24 619
5668.41 627
5668.59 627
5668.76 634
5668.93 649
5669.10 668
5669.28 654
5669.45 669
5669.62 678
5669.80 696
5669.97 710
5670.14 717
5670.31 719
5670.49 739
5670.66 722
5670.83 704
5671.00 689
5671.18 675
5671.35 678
5671.52 682
5671.70 673
5671.87 656
5672.04 653
5672.21 635
5672.39 647
5672.56 649
5672.73 642
5672.90 648
5673.08 637
5673.25 641
5673.42 621
5673.60 637
5673.77 638
5673.94 651
5674.11 642
5674.29 636
5674.46 642
5674.63 640
5674.81 633
5674.98 625
5675.15 633
5675.32 618
5675.50 631
5675.67 645
5675.84 667
5676.01 698
5676.19 725
5676.36 748
5676.53 750
5676.71 773
5676.88 792
5677.05 807
5677.22 779
5677.40 784
5677.57 797
5677.74 811
5677.92 818
5678.09 813
5678.26 817
5678.43 827
5678.61 824
5678.78 825
5678.95 825
5679.13 817
5679.30 841
5679.47 866
5679.64 879
5679.82 881
5679.99 884
5680.16 895
5680.34 922
5680.51 931
5680.68 934
5680.85 953
5681.03 921
5681.20 894
5681.37 916
5681.55 901
5681.72 888
5681.89 880
5682.07 867
5682.24 877
5682.41 874
5682.58 845
5682.76 827
5682.93 828
5683.10 826
5683.28 838
5683.45 854
5683.62 894
5683.79 884
5683.97 892
5684.14 890
5684.31 899
5684.49 884
5684.66 850
5684.83 827
5685.01 834
5685.18 829
5685.35 857
5685.52 868
5685.70 882
5685.87 856
5686.04 853
5686.22 831
5686.39 849
5686.56 872
5686.73 875
5686.91 878
5687.08 880
5687.25 887
5687.43 893
5687.60 922
5687.77 923
5687.95 919
5688.12 917
5688.29 954
5688.46 964
5688.64 957
5688.81 953
5688.98 969
5689.16 954
5689.33 950
5689.50 926
5689.68 920
5689.85 914
5690.02 906
5690.19 918
5690.37 928
5690.54 910
5690.71 896
5690.89 915
5691.06 913
5691.23 918
5691.41 911
5691.58 926
5691.75 935
5691.93 947
5692.10 940
5692.27 906
5692.44 876
5692.62 879
5692.79 897
5692.96 895
5693.14 892
5693.31 899
5693.48 884
5693.66 882
5693.83 855
5694.00 846
5694.18 852
5694.35 881
5694.52 891
5694.69 884
5694.87 881
5695.04 858
5695.21 871
5695.39 894
5695.56 886
5695.73 890
5695.91 864
5696.08 850
5696.25 852
5696.43 839
5696.60 853
5696.77 862
5696.95 846
5697.12 844
5697.29 831
5697.46 835
5697.64 848
5697.81 851
5697.98 849
5698.16 847
5698.33 837
5698.50 834
5698.68 818
5698.85 813
5699.02 812
5699.20 823
5699.37 835
5699.54 857
5699.72 886
5699.89 901
5700.06 904
5700.24 924
5700.41 933
5700.58 912
5700.75 896
5700.93 885
5701.10 885
5701.27 882
5701.45 899
5701.62 915
5701.79 920
5701.97 930
5702.14 939
5702.31 958
5702.49 979
5702.66 976
5702.83 1002
5703.01 1017
5703.18 1009
5703.35 1003
5703.53 978
5703.70 963
5703.87 934
5704.05 916
5704.22 885
5704.39 878
5704.57 889
5704.74 915
5704.91 955
5705.09 966
5705.26 959
5705.43 942
5705.61 936
5705.78 948
5705.95 961
5706.13 972
5706.30 975
5706.47 970
5706.65 982
5706.82 978
5706.99 1010
5707.16 990
5707.34 986
5707.51 986
5707.68 1008
5707.86 1017
5708.03 1034
5708.20 1057
5708.38 1045
5708.55 1059
5708.72 1049
5708.90 1074
5709.07 1072
5709.24 1083
5709.42 1116
5709.59 1122
5709.76 1112
5709.94 1129
5710.11 1099
5710.28 1081
5710.46 1060
5710.63 1049
5710.80 1045
5710.98 1039
5711.15 1050
5711.32 1047
5711.50 1043
5711.67 1042
5711.84 1074
5712.02 1081
5712.19 1084
5712.36 1083
5712.54 1090
5712.71 1100
5712.88 1115
5713.06 1140
5713.23 1143
5713.41 1161
5713.58 1160
5713.75 1178
5713.93 1182
5714.10 1201
5714.27 1200
5714.45 1217
5714.62 1239
5714.79 1272
5714.97 1268
5715.14 1278
5715.31 1280
5715.49 1266
5715.66 1287
5715.83 1301
5716.01 1334
5716.18 1390
5716.35 1415
5716.53 1419
5716.70 1421
5716.87 1423
5717.05 1442
5717.22 1483
5717.39 1478
5717.57 1452
5717.74 1453
5717.91 1435
5718.09 1455
5718.26 1476
5718.43 1459
5718.61 1455
5718.78 1434
5718.95 1410
5719.13 1425
5719.30 1429
5719.48 1427
5719.65 1429
5719.82 1447
5720.00 1460
5720.17 1469
5720.34 1461
5720.52 1475
5720.69 1524
5720.86 1567
5721.04 1573
5721.21 1575
5721.38 1588
5721.56 1620
5721.73 1640
5721.90 1636
5722.08 1630
5722.25 1601
5722.42 1605
5722.60 1606
5722.77 1601
5722.95 1596
5723.12 1590
5723.29 1566
5723.47 1524
5723.64 1491
5723.81 1490
5723.99 1499
5724.16 1517
5724.33 1545
5724.51 1559
5724.68 1563
5724.85 1549
5725.03 1557
5725.20 1540
5725.38 1523
5725.55 1500
5725.72 1508
5725.90 1487
5726.07 1524
5726.24 1530
5726.42 1558
5726.59 1567
5726.76 1578
5726.94 1571
5727.11 1572
5727.28 1595
5727.46 1622
5727.63 1653
5727.81 1679
5727.98 1679
5728.15 1664
5728.33 1650
5728.50 1686
5728.67 1693
5728.85 1676
5729.02 1681
5729.19 1696
5729.37 1745
5729.54 1773
5729.72 1783
5729.89 1806
5730.06 1832
5730.24 1850
5730.41 1890
5730.58 1929
5730.76 1957
5730.93 1962
5731.10 1965
5731.28 1975
5731.45 1991
5731.63 1989
5731.80 2026
5731.97 2051
5732.15 2041
5732.32 2015
5732.49 2026
5732.67 2051
5732.84 2064
5733.01 2102
5733.19 2140
5733.36 2172
5733.54 2199
5733.71 2227
5733.88 2246
5734.06 2294
5734.23 2334
5734.40 2389
5734.58 2436
5734.75 2489
5734.93 2537
5735.10 2604
5735.27 2650
5735.45 2688
5735.62 2716
5735.79 2719
5735.97 2732
5736.14 2740
5736.32 2744
5736.49 2695
5736.66 2694
5736.84 2715
5737.01 2688
5737.18 2708
5737.36 2722
5737.53 2751
5737.71 2778
5737.88 2819
5738.05 2838
5738.23 2803
5738.40 2788
5738.57 2790
5738.75 2791
5738.92 2786
5739.10 2822
5739.27 2828
5739.44 2849
5739.62 2889
5739.79 2938
5739.96 2979
5740.14 2976
5740.31 2981
5740.49 2981
5740.66 3044
5740.83 3053
5741.01 3076
5741.18 3122
5741.35 3104
5741.53 3083
5741.70 3116
5741.88 3137
5742.05 3149
5742.22 3200
5742.40 3244
5742.57 3291
5742.75 3359
5742.92 3413
5743.09 3456
5743.27 3499
5743.44 3555
5743.61 3624
5743.79 3674
5743.96 3725
5744.14 3789
5744.31 3856
5744.48 3949
5744.66 3994
5744.83 4060
5745.01 4179
5745.18 4279
5745.35 4442
5745.53 4586
5745.70 4773
5745.87 4946
5746.05 5150
5746.22 5345
5746.40 5513
5746.57 5692
5746.74 5886
5746.92 6121
5747.09 6381
5747.27 6694
5747.44 7029
5747.61 7307
5747.79 7546
5747.96 7790
5748.14 8067
5748.31 8343
5748.48 8618
5748.66 8942
5748.83 9260
5749.00 9609
5749.18 9967
5749.35 10347
5749.53 10760
5749.70 11176
5749.87 11530
5750.05 11904
5750.22 12298
5750.40 12662
5750.57 12981
5750.74 13278
5750.92 13629
5751.09 13917
5751.27 14243
5751.44 14584
5751.61 14944
5751.79 15278
5751.96 15613
5752.14 15909
5752.31 16165
5752.48 16408
5752.66 16643
5752.83 16935
5753.01 17258
5753.18 17592
5753.35 17943
5753.53 18210
5753.70 18415
5753.88 18539
5754.05 18681
5754.22 18870
5754.40 19048
5754.57 19142
5754.75 19247
5754.92 19346
5755.09 19503
5755.27 19581
5755.44 19621
5755.62 19693
5755.79 19758
5755.96 19775
5756.14 19806
5756.31 19778
5756.49 19652
5756.66 19534
5756.83 19467
5757.01 19394
5757.18 19296
5757.36 19220
5757.53 19182
5757.70 19105
5757.88 19081
5758.05 19082
5758.23 19071
5758.40 18974
5758.58 18901
5758.75 18795
5758.92 18624
5759.10 18378
5759.27 18072
5759.45 17758
5759.62 17470
5759.79 17184
5759.97 16870
5760.14 16571
5760.32 16374
5760.49 16104
5760.66 15776
5760.84 15428
5761.01 15118
5761.19 14822
5761.36 14534
5761.53 14259
5761.71 13966
5761.88 13624
5762.06 13269
5762.23 12946
5762.41 12670
5762.58 12454
5762.75 12207
5762.93 11908
5763.10 11655
5763.28 11448
5763.45 11209
5763.62 10918
5763.80 10626
5763.97 10331
5764.15 10027
5764.32 9738
5764.50 9457
5764.67 9152
5764.84 8894
5765.02 8646
5765.19 8399
5765.37 8186
5765.54 8020
5765.71 7888
5765.89 7722
5766.06 7559
5766.24 7402
5766.41 7244
5766.59 7067
5766.76 6916
5766.93 6743
5767.11 6576
5767.28 6393
5767.46 6243
5767.63 6122
5767.80 5958
5767.98 5835
5768.15 5734
5768.33 5646
5768.50 5562
5768.68 5455
5768.85 5334
5769.02 5269
5769.20 5179
5769.37 5086
5769.55 5054
5769.72 4933
5769.90 4829
5770.07 4726
5770.24 4611
5770.42 4522
5770.59 4408
5770.77 4344
5770.94 4247
5771.12 4157
5771.29 4113
5771.46 4056
5771.64 3992
5771.81 3950
5771.99 3922
5772.16 3877
5772.34 3857
5772.51 3796
5772.68 3736
5772.86 3654
5773.03 3568
5773.21 3533
5773.38 3491
5773.56 3473
5773.73 3498
5773.90 3475
5774.08 3436
5774.25 3395
5774.43 3341
5774.60 3276
5774.78 3200
5774.95 3160
5775.12 3113
5775.30 3079
5775.47 3042
5775.65 2982
5775.82 2939
5776.00 2920
5776.17 2890
5776.34 2887
5776.52 2896
5776.69 2900
5776.87 2874
5777.04 2868
5777.22 2846
5777.39 2816
5777.56 2805
5777.74 2752
5777.91 2720
5778.09 2662
5778.26 2612
5778.44 2626
5778.61 2645
5778.79 2706
5778.96 2773
5779.13 2783
5779.31 2783
5779.48 2751
5779.66 2710
5779.83 2699
5780.01 2694
5780.18 2706
5780.35 2733
5780.53 2730
5780.70 2713
5780.88 2703
5781.05 2671
5781.23 2622
5781.40 2617
5781.58 2620
5781.75 2591
5781.92 2574
5782.10 2565
5782.27 2582
5782.45 2591
5782.62 2598
5782.80 2626
5782.97 2651
5783.15 2655
5783.32 2656
5783.49 2666
5783.67 2682
5783.84 2673
5784.02 2650
5784.19 2660
5784.37 2637
5784.54 2628
5784.72 2601
5784.89 2586
5785.06 2563
5785.24 2557
5785.41 2529
5785.59 2502
5785.76 2457
5785.94 2477
5786.11 2510
5786.29 2525
5786.46 2509
5786.63 2518
5786.81 2511
5786.98 2472
5787.16 2450
5787.33 2428
5787.51 2472
5787.68 2486
5787.86 2505
5788.03 2476
5788.21 2442
5788.38 2392
5788.55 2314
5788.73 2288
5788.90 2271
5789.08 2268
5789.25 2216
5789.43 2199
5789.60 2173
5789.78 2130
5789.95 2116
5790.13 2151
5790.30 2157
5790.47 2163
5790.65 2142
5790.82 2144
5791.00 2153
5791.17 2151
5791.35 2148
5791.52 2116
5791.70 2089
5791.87 2058
5792.05 2021
5792.22 2032
5792.39 2024
5792.57 1999
5792.74 1972
5792.92 1933
5793.09 1939
5793.27 1953
5793.44 1930
5793.62 1929
5793.79 1928
5793.97 1922
5794.14 1881
5794.32 1831
5794.49 1784
5794.66 1748
5794.84 1702
5795.01 1677
5795.19 1671
5795.36 1634
5795.54 1620
5795.71 1628
5795.89 1624
5796.06 1614
5796.24 1622
5796.41 1627
5796.59 1614
5796.76 1587
5796.93 1583
5797.11 1567
5797.28 1542
5797.46 1543
5797.63 1527
5797.81 1511
5797.98 1524
5798.16 1533
5798.33 1544
5798.51 1571
5798.68 1556
5798.86 1532
5799.03 1519
5799.21 1488
5799.38 1474
5799.56 1471
5799.73 1456
5799.90 1457
5800.08 1446
5800.25 1453
5800.43 1447
5800.60 1427
5800.78 1432
5800.95 1427
5801.13 1408
5801.30 1412
5801.48 1402
5801.65 1426
5801.83 1418
5802.00 1389
5802.18 1343
5802.35 1356
5802.53 1382
5802.70 1376
5802.87 1408
5803.05 1416
5803.22 1420
5803.40 1385
5803.57 1372
5803.75 1384
5803.92 1383
5804.10 1365
5804.27 1348
5804.45 1338
5804.62 1310
5804.80 1299
5804.97 1314
5805.15 1321
5805.32 1335
5805.50 1357
5805.67 1370
5805.85 1360
5806.02 1332
5806.20 1340
5806.37 1338
5806.54 1343
5806.72 1328
5806.89 1336
5807.07 1323
5807.24 1311
5807.42 1333
5807.59 1328
5807.77 1352
5807.94 1380
5808.12 1412
5808.29 1455
5808.47 1464
5808.64 1481
5808.82 1462
5808.99 1476
5809.17 1463
5809.34 1459
5809.52 1432
5809.69 1483
5809.87 1488
5810.04 1483
5810.22 1492
5810.39 1474
5810.57 1475
5810.74 1493
5810.92 1484
5811.09 1488
5811.27 1479
5811.44 1511
5811.62 1519
5811.79 1511
5811.96 1496
5812.14 1484
5812.31 1488
5812.49 1499
5812.66 1480
5812.84 1470
5813.01 1488
5813.19 1519
5813.36 1496
5813.54 1490
5813.71 1476
5813.89 1467
5814.06 1465
5814.24 1465
5814.41 1465
5814.59 1450
5814.76 1455
5814.94 1434
5815.11 1430
5815.29 1415
5815.46 1383
5815.64 1359
5815.81 1354
5815.99 1356
5816.16 1328
5816.34 1319
5816.51 1342
5816.69 1350
5816.86 1336
5817.04 1365
5817.21 1369
5817.39 1388
5817.56 1376
5817.74 1377
5817.91 1355
5818.09 1340
5818.26 1313
5818.44 1321
5818.61 1339
5818.79 1336
5818.96 1335
5819.14 1331
5819.31 1350
5819.49 1330
5819.66 1317
5819.84 1310
5820.01 1308
5820.19 1285
5820.36 1293
5820.54 1292
5820.71 1299
5820.89 1282
5821.06 1272
5821.24 1243
5821.41 1229
5821.59 1211
5821.76 1180
5821.94 1178
5822.11 1179
5822.29 1190
5822.46 1190
5822.64 1182
5822.81 1168
5822.99 1133
5823.16 1130
5823.34 1118
5823.51 1110
5823.69 1117
5823.86 1109
5824.04 1084
5824.21 1079
5824.39 1086
5824.56 1095
5824.74 1077
5824.91 1061
5825.09 1024
5825.26 982
5825.44 989
5825.61 989
5825.79 965
5825.96 958
5826.14 973
5826.31 993
5826.49 987
5826.66 995
5826.84 984
5827.01 961
5827.19 959
5827.36 942
5827.54 931
5827.71 933
5827.89 894
5828.07 881
5828.24 880
5828.42 903
5828.59 899
5828.77 878
5828.94 862
5829.12 854
5829.29 860
5829.47 859
5829.64 870
5829.82 861
5829.99 870
5830.17 881
5830.34 885
5830.52 917
5830.69 932
5830.87 928
5831.04 914
5831.22 933
5831.39 935
5831.57 939
5831.74 930
5831.92 924
5832.09 914
5832.27 907
5832.44 891
5832.62 900
5832.79 880
5832.97 891
5833.14 883
5833.32 867
5833.50 864
5833.67 866
5833.85 847
5834.02 844
5834.20 832
5834.37 826
5834.55 821
5834.72 803
5834.90 780
5835.07 759
5835.25 752
5835.42 748
5835.60 773
5835.77 788
5835.95 796
5836.12 810
5836.30 815
5836.47 808
5836.65 801
5836.82 787
5837.00 793
5837.18 797
5837.35 768
5837.53 758
5837.70 771
5837.88 780
5838.05 791
5838.23 787
5838.40 769
5838.58 756
5838.75 756
5838.93 741
5839.10 772
5839.28 782
5839.45 784
5839.63 805
5839.80 818
5839.98 826
5840.15 812
5840.33 789
5840.51 803
5840.68 821
5840.86 833
5841.03 834
5841.21 826
5841.38 828
5841.56 835
5841.73 842
5841.91 857
5842.08 855
5842.26 840
5842.43 837
5842.61 823
5842.78 829
5842.96 819
5843.14 818
5843.31 810
5843.49 799
5843.66 805
5843.84 806
5844.01 782
5844.19 778
5844.36 768
5844.54 769
5844.71 780
5844.89 804
5845.06 822
5845.24 809
5845.42 814
5845.59 824
5845.77 830
5845.94 810
5846.12 805
5846.29 803
5846.47 803
5846.64 818
5846.82 812
5846.99 825
5847.17 846
5847.34 842
5847.52 831
5847.70 839
5847.87 859
5848.05 859
5848.22 842
5848.40 833
5848.57 820
5848.75 834
5848.92 829
5849.10 849
5849.27 853
5849.45 851
5849.63 863
5849.80 847
5849.98 872
5850.15 868
5850.33 853
5850.50 876
5850.68 877
5850.85 887
5851.03 875
5851.20 865
5851.38 858
5851.56 842
5851.73 833
5851.91 819
5852.08 802
5852.26 793
5852.43 781
5852.61 761
5852.78 772
5852.96 754
5853.13 768
5853.31 782
5853.49 775
5853.66 795
5853.84 798
5854.01 832
5854.19 837
5854.36 833
5854.54 836
5854.71 842
5854.89 851
5855.07 831
5855.24 861
5855.42 874
5855.59 881
5855.77 859
5855.94 861
5856.12 858
5856.29 843
5856.47 845
5856.65 806
5856.82 796
5857.00 784
5857.17 795
5857.35 780
5857.52 774
5857.70 794
5857.87 787
5858.05 777
5858.23 768
5858.40 774
5858.58 759
5858.75 736
5858.93 748
5859.10 777
5859.28 781
5859.45 801
5859.63 800
5859.81 784
5859.98 772
5860.16 766
5860.33 765
5860.51 740
5860.68 741
5860.86 738
5861.03 744
5861.21 716
5861.39 712
5861.56 714
5861.74 736
5861.91 735
5862.09 742
5862.26 761
5862.44 758
5862.62 752
5862.79 759
5862.97 770
5863.14 770
5863.32 786
5863.49 810
5863.67 801
5863.85 801
5864.02 788
5864.20 786
5864.37 795
5864.55 790
5864.72 780
5864.90 757
5865.07 775
5865.25 802
5865.43 809
5865.60 823
5865.78 815
5865.95 810
5866.13 781
5866.30 784
5866.48 776
5866.66 775
5866.83 764
5867.01 762
5867.18 734
5867.36 739
5867.53 742
5867.71 723
5867.89 720
5868.06 733
5868.24 740
5868.41 753
5868.59 758
5868.76 771
5868.94 759
5869.12 760
5869.29 734
5869.47 717
5869.64 720
5869.82 736
5869.99 722
5870.17 704
5870.35 682
5870.52 665
5870.70 663
5870.87 672
5871.05 666
5871.23 653
5871.40 649
5871.58 651
5871.75 657
5871.93 673
5872.10 681
5872.28 681
5872.46 692
5872.63 697
5872.81 700
5872.98 705
5873.16 691
5873.33 689
5873.51 682
5873.69 673
5873.86 675
5874.04 696
5874.21 718
5874.39 750
5874.57 744
5874.74 748
5874.92 751
5875.09 747
5875.27 744
5875.44 768
5875.62 773
5875.80 776
5875.97 794
5876.15 785
5876.32 807
5876.50 818
5876.68 825
5876.85 820
5877.03 797
5877.20 811
5877.38 829
5877.55 840
5877.73 862
5877.91 869
5878.08 872
5878.26 864
5878.43 846
5878.61 869
5878.79 883
5878.96 881
5879.14 875
5879.31 872
5879.49 867
5879.67 845
5879.84 843
5880.02 839
5880.19 825
5880.37 828
5880.54 839
5880.72 852
5880.90 857
5881.07 836
5881.25 820
5881.42 791
5881.60 777
5881.78 765
5881.95 744
5882.13 730
5882.30 720
5882.48 740
5882.66 751
5882.83 762
5883.01 757
5883.18 742
5883.36 747
5883.54 764
5883.71 778
5883.89 771
5884.06 787
5884.24 776
5884.42 797
5884.59 814
5884.77 809
5884.94 792
5885.12 796
5885.30 798
5885.47 814
5885.65 813
5885.82 813
5886.00 809
5886.18 794
5886.35 799
5886.53 804
5886.70 794
5886.88 806
5887.06 831
5887.23 843
5887.41 867
5887.58 876
5887.76 908
5887.94 904
5888.11 919
5888.29 935
5888.46 927
5888.64 955
5888.82 949
5888.99 944
5889.17 952
5889.34 936
5889.52 919
5889.70 922
5889.87 919
5890.05 901
5890.22 890
5890.40 917
5890.58 919
5890.75 925
5890.93 966
5891.10 999
5891.28 1019
5891.46 1046
5891.63 1055
5891.81 1057
5891.98 1079
5892.16 1101
5892.34 1094
5892.51 1085
5892.69 1064
5892.86 1046
5893.04 1054
5893.22 1043
5893.39 1057
5893.57 1056
5893.75 1047
5893.92 1041
5894.10 1013
5894.27 1028
5894.45 1017
5894.63 1033
5894.80 1025
5894.98 1024
5895.15 1041
5895.33 1010
5895.51 1044
5895.68 1045
5895.86 1045
5896.04 1062
5896.21 1046
5896.39 1018
5896.56 982
5896.74 975
5896.92 959
5897.09 920
5897.27 916
5897.44 917
5897.62 923
5897.80 946
5897.97 949
5898.15 977
5898.33 989
5898.50 979
5898.68 978
5898.85 963
5899.03 954
5899.21 952
5899.38 959
5899.56 942
5899.73 951
5899.91 930
5900.09 934
5900.26 906
5900.44 885
5900.62 884
5900.79 871
5900.97 856
5901.14 842
5901.32 851
5901.50 841
5901.67 820
5901.85 800
5902.03 790
5902.20 783
5902.38 776
5902.55 783
5902.73 786
5902.91 766
5903.08 761
5903.26 777
5903.44 787
5903.61 802
5903.79 777
5903.96 781
5904.14 767
5904.32 772
5904.49 790
5904.67 780
5904.85 769
5905.02 777
5905.20 779
5905.37 780
5905.55 795
5905.73 808
5905.90 796
5906.08 789
5906.26 793
5906.43 803
5906.61 787
5906.78 806
5906.96 812
5907.14 798
5907.31 788
5907.49 770
5907.67 756
5907.84 737
5908.02 755
5908.20 794
5908.37 802
5908.55 786
5908.72 798
5908.90 801
5909.08 789
5909.25 772
5909.43 755
5909.61 760
5909.78 772
5909.96 802
5910.14 831
5910.31 821
5910.49 799
5910.66 797
5910.84 788
5911.02 791
5911.19 806
5911.37 840
5911.55 861
5911.72 872
5911.90 877
5912.08 877
5912.25 852
5912.43 860
5912.60 858
5912.78 867
5912.96 878
5913.13 886
5913.31 873
5913.49 889
5913.66 882
5913.84 900
5914.02 885
5914.19 885
5914.37 868
5914.54 861
5914.72 852
5914.90 841
5915.07 821
5915.25 809
5915.43 809
5915.60 818
5915.78 829
5915.96 839
5916.13 865
5916.31 867
5916.49 865
5916.66 874
5916.84 876
5917.01 888
5917.19 887
5917.37 887
5917.54 903
5917.72 883
5917.90 880
5918.07 917
5918.25 921
5918.43 941
5918.60 945
5918.78 944
5918.96 971
5919.13 982
5919.31 981
5919.49 981
5919.66 987
5919.84 962
5920.02 943
5920.19 919
5920.37 935
5920.54 947
5920.72 940
5920.90 957
5921.07 963
5921.25 966
5921.43 957
5921.60 947
5921.78 937
5921.96 956
5922.13 1005
5922.31 1004
5922.49 1010
5922.66 1037
5922.84 1047
5923.02 1070
5923.19 1092
5923.37 1109
5923.55 1099
5923.72 1101
5923.90 1119
5924.08 1140
5924.25 1186
5924.43 1197
5924.60 1173
5924.78 1126
5924.96 1111
5925.13 1088
5925.31 1067
5925.49 1040
5925.66 1031
5925.84 1043
5926.02 1062
5926.19 1066
5926.37 1058
5926.55 1062
5926.72 1062
5926.90 1056
5927.08 1050
5927.25 1036
5927.43 1025
5927.61 1030
5927.78 1073
5927.96 1091
5928.14 1105
5928.31 1119
5928.49 1132
5928.67 1129
5928.84 1128
5929.02 1132
5929.20 1110
5929.37 1106
5929.55 1113
5929.73 1133
5929.90 1147
5930.08 1150
5930.26 1177
5930.43 1207
5930.61 1237
5930.79 1236
5930.96 1252
5931.14 1236
5931.32 1218
5931.49 1231
5931.67 1217
5931.85 1218
5932.02 1242
5932.20 1261
5932.38 1250
5932.55 1249
5932.73 1233
5932.91 1228
5933.08 1219
5933.26 1230
5933.44 1250
5933.61 1267
5933.79 1279
5933.97 1291
5934.14 1290
5934.32 1270
5934.50 1251
5934.67 1243
5934.85 1253
5935.03 1269
5935.20 1293
5935.38 1335
5935.56 1335
5935.73 1326
5935.91 1310
5936.09 1307
5936.26 1302
5936.44 1292
5936.62 1279
5936.79 1288
5936.97 1312
5937.15 1330
5937.32 1338
5937.50 1350
5937.68 1331
5937.86 1340
5938.03 1339
5938.21 1325
5938.39 1314
5938.56 1339
5938.74 1347
5938.92 1334
5939.09 1330
5939.27 1343
5939.45 1345
5939.62 1309
5939.80 1323
5939.98 1337
5940.15 1323
5940.33 1331
5940.51 1342
5940.68 1346
5940.86 1324
5941.04 1338
5941.21 1311
5941.39 1303
5941.57 1291
5941.74 1278
5941.92 1274
5942.10 1265
5942.28 1278
5942.45 1281
5942.63 1263
5942.81 1279
5942.98 1286
5943.16 1234
5943.34 1191
5943.51 1192
5943.69 1179
5943.87 1187
5944.04 1163
5944.22 1144
5944.40 1111
5944.57 1097
5944.75 1089
5944.93 1073
5945.10 1066
5945.28 1090
5945.46 1085
5945.64 1074
5945.81 1063
5945.99 1074
5946.17 1057
5946.34 1056
5946.52 1084
5946.70 1076
5946.87 1094
5947.05 1089
5947.23 1085
5947.40 1057
5947.58 1063
5947.76 1068
5947.94 1058
5948.11 1061
5948.29 1061
5948.47 1058
5948.64 1071
5948.82 1089
5949.00 1125
5949.17 1116
5949.35 1159
5949.53 1191
5949.70 1205
5949.88 1216
5950.06 1221
5950.24 1230
5950.41 1235
5950.59 1219
5950.77 1213
5950.94 1212
5951.12 1229
5951.30 1212
5951.47 1232
5951.65 1230
5951.83 1263
5952.01 1286
5952.18 1314
5952.36 1324
5952.54 1310
5952.71 1293
5952.89 1292
5953.07 1292
5953.24 1334
5953.42 1348
5953.60 1383
5953.78 1422
5953.95 1446
5954.13 1445
5954.31 1458
5954.48 1500
5954.66 1547
5954.84 1571
5955.01 1583
5955.19 1623
5955.37 1649
5955.55 1676
5955.72 1737
5955.90 1748
5956.08 1774
5956.25 1761
5956.43 1796
5956.61 1835
5956.78 1885
5956.96 1959
5957.14 2009
5957.32 2041
5957.49 2092
5957.67 2146
5957.85 2235
5958.02 2293
5958.20 2342
5958.38 2367
5958.56 2385
5958.73 2447
5958.91 2463
5959.09 2466
5959.26 2469
5959.44 2506
5959.62 2547
5959.79 2591
5959.97 2625
5960.15 2675
5960.33 2729
5960.50 2755
5960.68 2774
5960.86 2800
5961.03 2810
5961.21 2822
5961.39 2846
5961.57 2870
5961.74 2917
5961.92 3004
5962.10 3024
5962.27 3041
5962.45 3023
5962.63 2974
5962.81 2964
5962.98 2973
5963.16 2971
5963.34 2991
5963.51 2999
5963.69 2998
5963.87 2997
5964.05 2984
5964.22 2986
5964.40 2947
5964.58 2917
5964.75 2897
5964.93 2892
5965.11 2883
5965.29 2842
5965.46 2804
5965.64 2779
5965.82 2762
5965.99 2739
5966.17 2732
5966.35 2726
5966.53 2716
5966.70 2693
5966.88 2672
5967.06 2671
5967.24 2627
5967.41 2574
5967.59 2548
5967.77 2511
5967.94 2477
5968.12 2424
5968.30 2405
5968.48 2398
5968.65 2382
5968.83 2355
5969.01 2311
5969.18 2269
5969.36 2208
5969.54 2179
5969.72 2165
5969.89 2149
5970.07 2137
5970.25 2149
5970.43 2143
5970.60 2116
5970.78 2070
5970.96 2035
5971.13 2046
5971.31 2042
5971.49 2037
5971.67 2036
5971.84 2024
5972.02 1970
5972.20 1979
5972.38 1970
5972.55 1967
5972.73 1940
5972.91 1921
5973.08 1861
5973.26 1802
5973.44 1795
5973.62 1790
5973.79 1801
5973.97 1811
5974.15 1828
5974.33 1830
5974.50 1833
5974.68 1831
5974.86 1822
5975.03 1816
5975.21 1773
5975.39 1768
5975.57 1764
5975.74 1792
5975.92 1815
5976.10 1866
5976.28 1867
5976.45 1875
5976.63 1882
5976.81 1883
5976.99 1899
5977.16 1927
5977.34 1940
5977.52 1981
5977.69 2001
5977.87 2031
5978.05 2039
5978.23 2029
5978.40 2004
5978.58 1971
5978.76 1969
5978.94 1973
5979.11 1994
5979.29 2015
5979.47 2016
5979.65 1994
5979.82 1960
5980.00 1950
5980.18 1941
5980.36 1947
5980.53 1974
5980.71 1966
5980.89 1966
5981.07 1954
5981.24 1914
5981.42 1924
5981.60 1931
5981.77 1944
5981.95 1937
5982.13 1920
5982.31 1897
5982.48 1876
5982.66 1854
5982.84 1837
5983.02 1827
5983.19 1825
5983.37 1835
5983.55 1815
5983.73 1788
5983.90 1773
5984.08 1749
5984.26 1733
5984.44 1689
5984.61 1649
5984.79 1643
5984.97 1625
5985.15 1596
5985.32 1570
5985.50 1559
5985.68 1580
5985.86 1580
5986.03 1592
5986.21 1562
5986.39 1543
5986.57 1504
5986.74 1482
5986.92 1476
5987.10 1439
5987.28 1425
5987.45 1427
5987.63 1405
5987.81 1403
5987.99 1387
5988.16 1400
5988.34 1404
5988.52 1403
5988.70 1379
5988.87 1357
5989.05 1358
5989.23 1332
5989.41 1326
5989.58 1318
5989.76 1314
5989.94 1296
5990.12 1319
5990.29 1306
5990.47 1280
5990.65 1259
5990.83 1231
5991.00 1199
5991.18 1171
5991.36 1156
5991.54 1175
5991.71 1141
5991.89 1138
5992.07 1145
5992.25 1142
5992.43 1130
5992.60 1111
5992.78 1098
5992.96 1090
5993.14 1063
5993.31 1083
5993.49 1096
5993.67 1123
5993.85 1079
5994.02 1076
5994.20 1059
5994.38 1043
5994.56 1035
5994.73 1027
5994.91 1012
5995.09 1012
5995.27 1013
5995.44 994
5995.62 972
5995.80 968
5995.98 932
5996.15 941
5996.33 924
5996.51 900
5996.69 860
5996.87 850
5997.04 863
5997.22 895
5997.40 925
5997.58 939
5997.75 903
5997.93 874
5998.11 887
5998.29 882
5998.46 858
5998.64 864
5998.82 862
5999.00 872
5999.18 855
5999.35 848
5999.53 857
5999.71 866
5999.89 863
6000.06 878
6000.24 879
6000.42 904
6000.60 893
6000.77 885
6000.95 872
6001.13 860
6001.31 859
6001.49 847
6001.66 845
6001.84 837
6002.02 832
6002.20 795
6002.37 782
6002.55 785
6002.73 790
6002.91 773
6003.08 787
6003.26 770
6003.44 766
6003.62 755
6003.80 753
6003.97 740
6004.15 748
6004.33 732
6004.51 723
6004.68 684
6004.86 678
6005.04 655
6005.22 673
6005.40 722
6005.57 733
6005.75 746
6005.93 745
6006.11 757
6006.28 773
6006.46 774
6006.64 772
6006.82 774
6007.00 772
6007.17 778
6007.35 788
6007.53 782
6007.71 779
6007.88 753
6008.06 744
6008.24 751
6008.42 752
6008.60 734
6008.77 728
6008.95 735
6009.13 736
6009.31 753
6009.48 748
6009.66 746
6009.84 756
6010.02 722
6010.20 726
6010.37 726
6010.55 708
6010.73 707
6010.91 727
6011.09 725
6011.26 723
6011.44 741
6011.62 730
6011.80 737
6011.97 732
6012.15 717
6012.33 715
6012.51 698
6012.69 709
6012.86 724
6013.04 733
6013.22 740
6013.40 731
6013.58 726
6013.75 735
6013.93 734
6014.11 723
6014.29 714
6014.47 736
6014.64 722
6014.82 707
6015.00 712
6015.18 702
6015.35 717
6015.53 686
6015.71 658
6015.89 653
6016.07 674
6016.24 667
6016.42 693
6016.60 686
6016.78 680
6016.96 661
6017.13 660
6017.31 662
6017.49 675
6017.67 661
6017.85 667
6018.02 691
6018.20 695
6018.38 694
6018.56 698
6018.74 688
6018.91 680
6019.09 675
6019.27 674
6019.45 682
6019.63 688
6019.80 657
6019.98 648
6020.16 631
6020.34 637
6020.52 648
6020.69 654
6020.87 662
6021.05 671
6021.23 672
6021.41 679
6021.58 686
6021.76 663
6021.94 666
6022.12 654
6022.30 649
6022.47 650
6022.65 659
6022.83 647
6023.01 625
6023.19 605
6023.36 598
6023.54 589
6023.72 618
6023.90 626
6024.08 632
6024.25 646
6024.43 649
6024.61 616
6024.79 590
6024.97 552
6025.14 554
6025.32 561
6025.50 549
6025.68 544
6025.86 545
6026.03 550
6026.21 545
6026.39 539
6026.57 566
6026.75 580
6026.93 591
6027.10 588
6027.28 592
6027.46 589
6027.64 597
6027.82 596
6027.99 590
6028.17 596
6028.35 581
6028.53 571
6028.71 588
6028.88 597
6029.06 603
6029.24 616
6029.42 640
6029.60 648
6029.78 636
6029.95 633
6030.13 656
6030.31 677
6030.49 654
6030.67 670
6030.84 672
6031.02 664
6031.20 660
6031.38 633
6031.56 629
6031.73 632
6031.91 622
6032.09 593
6032.27 573
6032.45 533
6032.63 536
6032.80 519
6032.98 513
6033.16 504
6033.34 506
6033.52 507
6033.69 517
6033.87 547
6034.05 576
6034.23 603
6034.41 602
6034.59 614
6034.76 631
6034.94 643
6035.12 657
6035.30 636
6035.48 635
6035.66 625
6035.83 611
6036.01 607
6036.19 611
6036.37 592
6036.55 584
6036.72 575
6036.90 604
6037.08 619
6037.26 654
6037.44 689
6037.62 689
6037.79 688
6037.97 694
6038.15 669
6038.33 656
6038.51 649
6038.69 636
6038.86 649
6039.04 638
6039.22 658
6039.40 665
6039.58 656
6039.75 660
6039.93 659
6040.11 659
6040.29 662
6040.47 650
6040.65 642
6040.82 631
6041.00 637
6041.18 631
6041.36 625
6041.54 610
6041.72 624
6041.89 630
6042.07 608
6042.25 610
6042.43 603
6042.61 595
6042.79 621
6042.96 605
6043.14 588
6043.32 613
6043.50 633
6043.68 639
6043.86 620
6044.03 623
6044.21 634
6044.39 635
6044.57 619
6044.75 619
6044.93 633
6045.10 633
6045.28 609
6045.46 608
6045.64 593
6045.82 577
6046.00 581
6046.17 586
6046.35 617
6046.53 617
6046.71 601
6046.89 613
6047.07 598
6047.25 594
6047.42 582
6047.60 563
6047.78 554
6047.96 534
6048.14 519
6048.32 515
6048.49 545
6048.67 563
6048.85 567
6049.03 586
6049.21 583
6049.39 574
6049.56 556
6049.74 556
6049.92 549
6050.10 543
6050.28 531
6050.46 544
6050.64 539
6050.81 552
6050.99 558
6051.17 549
6051.35 542
6051.53 556
6051.71 581
6051.88 558
6052.06 560
6052.24 573
6052.42 579
6052.60 606
6052.78 607
6052.96 598
6053.13 604
6053.31 599
6053.49 591
6053.67 587
6053.85 582
6054.03 595
6054.20 610
6054.38 615
6054.56 614
6054.74 621
6054.92 614
6055.10 617
6055.28 620
6055.45 621
6055.63 633
6055.81 655
6055.99 659
6056.17 661
6056.35 670
6056.53 662
6056.70 646
6056.88 636
6057.06 621
6057.24 626
6057.42 631
6057.60 635
6057.77 650
6057.95 646
6058.13 652
6058.31 689
6058.49 697
6058.67 707
6058.85 715
6059.02 713
6059.20 726
6059.38 744
6059.56 748
6059.74 740
6059.92 716
6060.10 716
6060.27 732
6060.45 715
6060.63 700
6060.81 684
6060.99 671
6061.17 661
6061.35 652
6061.53 618
6061.70 611
6061.88 612
6062.06 622
6062.24 644
6062.42 665
6062.60 681
6062.78 693
6062.95 723
6063.13 727
6063.31 745
6063.49 745
6063.67 746
6063.85 725
6064.03 717
6064.20 682
6064.38 693
6064.56 696
6064.74 681
6064.92 682
6065.10 659
6065.28 658
6065.45 660
6065.63 672
6065.81 694
6065.99 692
6066.17 705
6066.35 715
6066.53 729
6066.71 722
6066.88 749
6067.06 759
6067.24 760
6067.42 764
6067.60 768
6067.78 773
6067.96 783
6068.14 746
6068.31 726
6068.49 725
6068.67 742
6068.85 711
6069.03 706
6069.21 699
6069.39 706
6069.56 709
6069.74 742
6069.92 770
6070.10 775
6070.28 795
6070.46 791
6070.64 763
6070.82 758
6070.99 739
6071.17 724
6071.35 728
6071.53 742
6071.71 757
6071.89 764
6072.07 787
6072.25 778
6072.42 782
6072.60 755
6072.78 736
6072.96 719
6073.14 736
6073.32 732
6073.50 740
6073.68 753
6073.86 751
6074.03 741
6074.21 755
6074.39 731
6074.57 759
6074.75 764
6074.93 768
6075.11 775
6075.29 780
6075.46 776
6075.64 791
6075.82 776
6076.00 770
6076.18 771
6076.36 798
6076.54 829
6076.72 848
6076.89 850
6077.07 836
6077.25 806
6077.43 792
6077.61 769
6077.79 748
6077.97 730
6078.15 711
6078.33 719
6078.50 736
6078.68 748
6078.86 746
6079.04 746
6079.22 740
6079.40 724
6079.58 703
6079.76 710
6079.94 712
6080.11 698
6080.29 695
6080.47 719
6080.65 737
6080.83 749
6081.01 758
6081.19 741
6081.37 738
6081.55 737
6081.72 722
6081.90 717
6082.08 728
6082.26 722
6082.44 742
6082.62 727
6082.80 735
6082.98 732
6083.16 720
6083.33 723
6083.51 728
6083.69 724
6083.87 718
6084.05 739
6084.23 728
6084.41 725
6084.59 736
6084.77 752
6084.94 763
6085.12 767
6085.30 781
6085.48 780
6085.66 785
6085.84 799
6086.02 811
6086.20 816
6086.38 832
6086.56 840
6086.73 841
6086.91 815
6087.09 811
6087.27 827
6087.45 802
6087.63 775
6087.81 754
6087.99 733
6088.17 719
6088.35 710
6088.52 691
6088.70 685
6088.88 692
6089.06 680
6089.24 667
6089.42 680
6089.60 680
6089.78 689
6089.96 712
6090.14 719
6090.31 730
6090.49 767
6090.67 756
6090.85 753
6091.03 740
6091.21 731
6091.39 713
6091.57 697
6091.75 727
6091.93 738
6092.10 738
6092.28 753
6092.46 754
6092.64 747
6092.82 749
6093.00 755
6093.18 746
6093.36 773
6093.54 806
6093.72 822
6093.90 841
6094.07 860
6094.25 894
6094.43 906
6094.61 915
6094.79 916
6094.97 877
6095.15 878
6095.33 899
6095.51 915
6095.69 909
6095.87 910
6096.04 904
6096.22 904
6096.40 890
6096.58 892
6096.76 888
6096.94 881
6097.12 888
6097.30 901
6097.48 890
6097.66 903
6097.84 902
6098.02 912
6098.19 944
6098.37 958
6098.55 963
6098.73 976
6098.91 975
6099.09 954
6099.27 974
6099.45 1006
6099.63 1026
6099.81 1039
6099.99 1045
6100.17 1064
6100.34 1074
6100.52 1096
6100.70 1128
6100.88 1146
6101.06 1163
6101.24 1184
6101.42 1186
6101.60 1182
6101.78 1180
6101.96 1160
6102.14 1181
6102.32 1162
6102.49 1190
6102.67 1191
6102.85 1201
6103.03 1224
6103.21 1234
6103.39 1225
6103.57 1257
6103.75 1291
6103.93 1296
6104.11 1308
6104.29 1288
6104.47 1293
6104.65 1291
6104.82 1294
6105.00 1318
6105.18 1325
6105.36 1331
6105.54 1338
6105.72 1341
6105.90 1353
6106.08 1336
6106.26 1360
6106.44 1375
6106.62 1418
6106.80 1453
6106.98 1456
6107.15 1440
6107.33 1429
6107.51 1439
6107.69 1460
6107.87 1467
6108.05 1475
6108.23 1475
6108.41 1520
6108.59 1545
6108.77 1582
6108.95 1616
6109.13 1649
6109.31 1678
6109.49 1703
6109.67 1723
6109.84 1747
6110.02 1746
6110.20 1761
6110.38 1761
6110.56 1789
6110.74 1797
6110.92 1812
6111.10 1835
6111.28 1851
6111.46 1859
6111.64 1906
6111.82 1958
6112.00 2021
6112.18 2109
6112.36 2191
6112.53 2238
6112.71 2323
6112.89 2406
6113.07 2503
6113.25 2583
6113.43 2641
6113.61 2754
6113.79 2899
6113.97 3027
6114.15 3144
6114.33 3319
6114.51 3470
6114.69 3595
6114.87 3735
6115.05 3853
6115.23 4000
6115.40 4127
6115.58 4228
6115.76 4311
6115.94 4424
6116.12 4520
6116.30 4617
6116.48 4711
6116.66 4845
6116.84 4957
6117.02 5032
6117.20 5134
6117.38 5256
6117.56 5345
6117.74 5432
6117.92 5522
6118.10 5612
6118.28 5674
6118.45 5749
6118.63 5807
6118.81 5850
6118.99 5882
6119.17 5926
6119.35 5969
6119.53 6001
6119.71 6043
6119.89 6079
6120.07 6112
6120.25 6122
6120.43 6130
6120.61 6118
6120.79 6119
6120.97 6093
6121.15 6091
6121.33 6072
6121.51 6091
6121.69 6117
6121.86 6150
6122.04 6217
6122.22 6202
6122.40 6146
6122.58 6097
6122.76 6039
6122.94 6047
6123.12 6003
6123.30 5985
6123.48 5966
6123.66 5978
6123.84 5921
6124.02 5812
6124.20 5710
6124.38 5631
6124.56 5533
6124.74 5500
6124.92 5459
6125.10 5432
6125.28 5346
6125.45 5218
6125.63 5090
6125.81 4942
6125.99 4840
6126.17 4730
6126.35 4642
6126.53 4518
6126.71 4399
6126.89 4315
6127.07 4222
6127.25 4113
6127.43 4042
6127.61 3973
6127.79 3849
6127.97 3719
6128.15 3646
6128.33 3594
6128.51 3523
6128.69 3449
6128.87 3408
6129.05 3316
6129.23 3245
6129.41 3204
6129.59 3131
6129.76 3038
6129.94 2960
6130.12 2874
6130.30 2765
6130.48 2682
6130.66 2616
6130.84 2551
6131.02 2468
6131.20 2414
6131.38 2364
6131.56 2284
6131.74 2223
6131.92 2169
6132.10 2093
6132.28 2023
6132.46 1960
6132.64 1954
6132.82 1887
6133.00 1845
6133.18 1807
6133.36 1793
6133.54 1786
6133.72 1772
6133.90 1777
6134.08 1769
6134.26 1776
6134.44 1772
6134.62 1728
6134.79 1695
6134.97 1647
6135.15 1602
6135.33 1604
6135.51 1603
6135.69 1608
6135.87 1612
6136.05 1599
6136.23 1577
6136.41 1542
6136.59 1494
6136.77 1472
6136.95 1441
6137.13 1432
6137.31 1425
6137.49 1434
6137.67 1435
6137.85 1401
6138.03 1397
6138.21 1397
6138.39 1353
6138.57 1327
6138.75 1334
6138.93 1339
6139.11 1341
6139.29 1336
6139.47 1344
6139.65 1358
6139.83 1340
6140.01 1319
6140.19 1307
6140.37 1257
6140.55 1237
6140.73 1221
6140.91 1181
6141.09 1165
6141.27 1147
6141.44 1121
6141.62 1108
6141.80 1083
6141.98 1076
6142.16 1077
6142.34 1079
6142.52 1082
6142.70 1095
6142.88 1088
6143.06 1081
6143.24 1089
6143.42 1073
6143.60 1069
6143.78 1048
6143.96 1067
6144.14 1043
6144.32 1040
6144.50 1034
6144.68 1005
6144.86 984
6145.04 994
6145.22 994
6145.40 988
6145.58 965
6145.76 970
6145.94 955
6146.12 946
6146.30 974
6146.48 987
6146.66 979
6146.84 995
6147.02 987
6147.20 959
6147.38 957
6147.56 955
6147.74 946
6147.92 942
6148.10 939
6148.28 927
6148.46 916
6148.64 897
6148.82 845
6149.00 819
6149.18 848
6149.36 827
6149.54 823
6149.72 817
6149.90 822
6150.08 809
6150.26 797
6150.44 789
6150.62 770
6150.80 773
6150.98 762
6151.16 762
6151.34 753
6151.52 763
6151.70 777
6151.88 774
6152.06 787
6152.24 816
6152.42 842
6152.60 861
6152.78 859
6152.96 842
6153.14 837
6153.32 832
6153.50 820
6153.68 819
6153.86 807
6154.04 815
6154.22 792
6154.40 792
6154.58 787
6154.76 773
6154.94 785
6155.12 790
6155.30 796
6155.48 810
6155.66 800
6155.84 825
6156.02 835
6156.20 831
6156.38 828
6156.56 828
6156.74 819
6156.92 813
6157.10 810
6157.28 792
6157.46 785
6157.64 775
6157.82 773
6158.00 750
6158.18 751
6158.36 748
6158.54 749
6158.72 775
6158.90 778
6159.08 771
6159.26 762
6159.44 773
6159.62 764
6159.80 782
6159.98 785
6160.16 804
6160.34 815
6160.52 799
6160.70 798
6160.88 815
6161.06 807
6161.24 802
6161.42 800
6161.60 815
6161.78 818
6161.96 809
6162.14 801
6162.32 773
6162.50 769
6162.68 771
6162.86 793
6163.04 798
6163.22 796
6163.40 787
6163.58 785
6163.76 798
6163.94 813
6164.12 820
6164.30 821
6164.48 806
6164.66 794
6164.84 796
6165.02 803
6165.20 811
6165.38 798
6165.56 802
6165.74 758
6165.92 761
6166.10 753
6166.28 748
6166.46 764
6166.64 751
6166.82 744
6167.00 757
6167.18 766
6167.36 755
6167.54 735
6167.72 741
6167.90 751
6168.08 773
6168.26 780
6168.44 802
6168.62 791
6168.80 800
6168.98 800
6169.16 784
6169.34 750
6169.52 723
6169.70 705
6169.88 682
6170.06 676
6170.24 682
6170.42 680
6170.60 695
6170.78 716
6170.96 723
6171.14 752
6171.32 752
6171.51 755
6171.69 740
6171.87 713
6172.05 721
6172.23 701
6172.41 704
6172.59 719
6172.77 738
6172.95 725
6173.13 716
6173.31 712
6173.49 712
6173.67 714
6173.85 705
6174.03 696
6174.21 689
6174.39 682
6174.57 683
6174.75 660
6174.93 654
6175.11 655
6175.29 648
6175.47 672
6175.65 683
6175.83 707
6176.01 700
6176.19 708
6176.37 687
6176.55 702
6176.73 698
6176.91 701
6177.09 688
6177.27 693
6177.45 669
6177.63 672
6177.81 655
6177.99 649
6178.18 631
6178.36 637
6178.54 645
6178.72 668
6178.90 680
6179.08 690
6179.26 697
6179.44 689
6179.62 678
6179.80 693
6179.98 699
6180.16 706
6180.34 697
6180.52 684
6180.70 711
6180.88 704
6181.06 719
6181.24 721
6181.42 702
6181.60 689
6181.78 684
6181.96 699
6182.14 711
6182.32 731
6182.50 715
6182.68 736
6182.86 749
6183.04 766
6183.23 779
6183.41 766
6183.59 773
6183.77 772
6183.95 772
6184.13 759
6184.31 758
6184.49 763
6184.67 761
6184.85 756
6185.03 746
6185.21 729
6185.39 732
6185.57 710
6185.75 707
6185.93 701
6186.11 698
6186.29 700
6186.47 721
6186.65 740
6186.83 732
6187.01 736
6187.19 736
6187.37 705
6187.56 705
6187.74 702
6187.92 691
6188.10 687
6188.28 700
6188.46 690
6188.64 680
6188.82 690
6189.00 692
6189.18 710
6189.36 720
6189.54 722
6189.72 721
6189.90 732
6190.08 734
6190.26 737
6190.44 713
6190.62 719
6190.80 698
6190.98 697
6191.16 701
6191.35 711
6191.53 692
6191.71 707
6191.89 706
6192.07 711
6192.25 693
6192.43 693
6192.61 686
6192.79 706
6192.97 725
6193.15 743
6193.33 763
6193.51 751
6193.69 745
6193.87 733
6194.05 701
6194.23 695
6194.41 670
6194.60 658
6194.78 646
6194.96 648
6195.14 631
6195.32 605
6195.50 636
6195.68 624
6195.86 644
6196.04 641
6196.22 631
6196.40 640
6196.58 662
6196.76 664
6196.94 669
6197.12 667
6197.30 669
6197.48 688
6197.66 670
6197.85 647
6198.03 622
6198.21 627
6198.39 648
6198.57 649
6198.75 660
6198.93 680
6199.11 683
6199.29 706
6199.47 700
6199.65 698
6199.83 669
6200.01 657
6200.19 641
6200.37 633
6200.55 639
6200.74 630
6200.92 640
6201.10 648
6201.28 669
6201.46 685
6201.64 695
6201.82 668
6202.00 653
6202.18 657
6202.36 646
6202.54 640
6202.72 641
6202.90 631
6203.08 600
6203.26 605
6203.45 577
6203.63 596
6203.81 603
6203.99 594
6204.17 600
6204.35 607
6204.53 626
6204.71 621
6204.89 639
6205.07 651
6205.25 668
6205.43 688
6205.61 699
6205.79 698
6205.98 669
6206.16 685
6206.34 676
6206.52 670
6206.70 643
6206.88 618
6207.06 598
6207.24 581
6207.42 585
6207.60 613
6207.78 603
6207.96 628
6208.14 646
6208.33 647
6208.51 655
6208.69 666
6208.87 641
6209.05 643
6209.23 636
6209.41 622
6209.59 616
6209.77 599
6209.95 601
6210.13 600
6210.31 589
6210.49 588
6210.68 560
6210.86 551
6211.04 550
6211.22 556
6211.40 551
6211.58 563
6211.76 561
6211.94 567
6212.12 578
6212.30 592
6212.48 615
6212.66 615
6212.85 618
6213.03 620
6213.21 599
6213.39 592
6213.57 588
6213.75 574
6213.93 590
6214.11 602
6214.29 612
6214.47 614
6214.65 600
6214.83 600
6215.02 585
6215.20 583
6215.38 591
6215.56 588
6215.74 578
6215.92 596
6216.10 572
6216.28 590
6216.46 570
6216.64 562
6216.82 564
6217.00 556
6217.19 538
6217.37 521
6217.55 529
6217.73 527
6217.91 529
6218.09 536
6218.27 546
6218.45 547
6218.63 548
6218.81 524
6218.99 517
6219.18 502
6219.36 499
6219.54 483
6219.72 496
6219.90 496
6220.08 500
6220.26 491
6220.44 511
6220.62 526
6220.80 543
6220.98 531
6221.17 524
6221.35 526
6221.53 517
6221.71 538
6221.89 548
6222.07 531
6222.25 534
6222.43 532
6222.61 538
6222.79 533
6222.98 537
6223.16 515
6223.34 518
6223.52 526
6223.70 540
6223.88 546
6224.06 539
6224.24 518
6224.42 500
6224.60 500
6224.79 527
6224.97 548
6225.15 564
6225.33 584
6225.51 591
6225.69 602
6225.87 602
6226.05 608
6226.23 608
6226.41 598
6226.60 577
6226.78 569
6226.96 563
6227.14 582
6227.32 550
6227.50 544
6227.68 534
6227.86 531
6228.04 532
6228.22 521
6228.41 512
6228.59 511
6228.77 503
6228.95 493
6229.13 481
6229.31 466
6229.49 449
6229.67 453
6229.85 450
6230.04 447
6230.22 454
6230.40 460
6230.58 480
6230.76 499
6230.94 501
6231.12 492
6231.30 484
6231.48 489
6231.67 488
6231.85 490
6232.03 508
6232.21 527
6232.39 530
6232.57 518
6232.75 515
6232.93 511
6233.11 501
6233.30 511
6233.48 501
6233.66 481
6233.84 480
6234.02 489
6234.20 501
6234.38 509
6234.56 516
6234.74 512
6234.93 503
6235.11 499
6235.29 498
6235.47 497
6235.65 505
6235.83 523
6236.01 522
6236.19 555
6236.37 573
6236.56 586
6236.74 588
6236.92 581
6237.10 550
6237.28 528
6237.46 515
6237.64 516
6237.82 529
6238.01 548
6238.19 571
6238.37 580
6238.55 568
6238.73 595
6238.91 616
6239.09 635
6239.27 638
6239.45 639
6239.64 655
6239.82 661
6240.00 648
6240.18 633
6240.36 622
6240.54 604
6240.72 566
6240.90 554
6241.09 555
6241.27 583
6241.45 562
6241.63 551
6241.81 534
6241.99 545
6242.17 525
6242.35 530
6242.54 512
6242.72 499
6242.90 506
6243.08 494
6243.26 494
6243.44 479
6243.62 477
6243.80 466
6243.99 473
6244.17 486
6244.35 478
6244.53 488
6244.71 514
6244.89 517
6245.07 512
6245.26 493
6245.44 490
6245.62 471
6245.80 463
6245.98 484
6246.16 504
6246.34 517
6246.52 524
6246.71 510
6246.89 533
6247.07 531
6247.25 522
6247.43 519
6247.61 521
6247.79 520
6247.97 501
6248.16 503
6248.34 509
6248.52 509
6248.70 498
6248.88 508
6249.06 518
6249.24 539
6249.43 543
6249.61 536
6249.79 521
6249.97 536
6250.15 544
6250.33 560
6250.51 570
6250.70 591
6250.88 622
6251.06 610
6251.24 607
6251.42 610
6251.60 596
6251.78 610
6251.96 602
6252.15 571
6252.33 565
6252.51 563
6252.69 555
6252.87 545
6253.05 553
6253.23 563
6253.42 579
6253.60 587
6253.78 583
6253.96 584
6254.14 580
6254.32 586
6254.50 568
6254.69 569
6254.87 558
6255.05 537
6255.23 534
6255.41 546
6255.59 552
6255.77 535
6255.96 517
6256.14 535
6256.32 536
6256.50 533
6256.68 535
6256.86 508
6257.04 512
6257.23 499
6257.41 501
6257.59 484
6257.77 480
6257.95 501
6258.13 537
6258.32 561
6258.50 573
6258.68 553
6258.86 557
6259.04 553
6259.22 570
6259.40 580
6259.59 572
6259.77 612
6259.95 607
6260.13 611
6260.31 615
6260.49 601
6260.67 582
6260.86 582
6261.04 586
6261.22 591
6261.40 573
6261.58 584
6261.76 582
6261.95 585
6262.13 579
6262.31 575
6262.49 565
6262.67 562
6262.85 545
6263.03 548
6263.22 554
6263.40 549
6263.58 558
6263.76 539
6263.94 553
6264.12 574
6264.31 566
6264.49 569
6264.67 548
6264.85 515
6265.03 513
6265.21 483
6265.40 493
6265.58 480
6265.76 496
6265.94 495
6266.12 512
6266.30 527
6266.48 534
6266.67 533
6266.85 537
6267.03 532
6267.21 535
6267.39 551
6267.57 541
6267.76 548
6267.94 561
6268.12 561
6268.30 583
6268.48 598
6268.66 616
6268.85 629
6269.03 629
6269.21 650
6269.39 664
6269.57 665
6269.75 684
6269.94 706
6270.12 700
6270.30 694
6270.48 686
6270.66 696
6270.84 703
6271.03 699
6271.21 699
6271.39 727
6271.57 739
6271.75 762
6271.93 761
6272.12 759
6272.30 772
6272.48 775
6272.66 790
6272.84 774
6273.02 765
6273.21 758
6273.39 760
6273.57 737
6273.75 722
6273.93 737
6274.11 727
6274.30 700
6274.48 691
6274.66 690
6274.84 683
6275.02 661
6275.21 674
6275.39 691
6275.57 700
6275.75 710
6275.93 737
6276.11 772
6276.30 782
6276.48 774
6276.66 752
6276.84 755
6277.02 754
6277.20 754
6277.39 786
6277.57 811
6277.75 820
6277.93 832
6278.11 829
6278.29 860
6278.48 874
6278.66 878
6278.84 881
6279.02 894
6279.20 887
6279.39 902
6279.57 899
6279.75 908
6279.93 927
6280.11 958
6280.29 1009
6280.48 1054
6280.66 1068
6280.84 1097
6281.02 1082
6281.20 1080
6281.39 1072
6281.57 1103
6281.75 1099
6281.93 1113
6282.11 1145
6282.29 1161
6282.48 1195
6282.66 1219
6282.84 1248
6283.02 1244
6283.20 1269
6283.39 1303
6283.57 1326
6283.75 1335
6283.93 1340
6284.11 1384
6284.30 1390
6284.48 1416
6284.66 1450
6284.84 1496
6285.02 1528
6285.20 1545
6285.39 1569
6285.57 1597
6285.75 1656
6285.93 1680
6286.11 1681
6286.30 1676
6286.48 1685
6286.66 1715
6286.84 1719
6287.02 1713
6287.21 1722
6287.39 1693
6287.57 1670
6287.75 1659
6287.93 1641
6288.11 1620
6288.30 1598
6288.48 1599
6288.66 1632
6288.84 1617
6289.02 1585
6289.21 1587
6289.39 1595
6289.57 1586
6289.75 1555
6289.93 1579
6290.12 1588
6290.30 1600
6290.48 1613
6290.66 1592
6290.84 1570
6291.03 1561
6291.21 1526
6291.39 1483
6291.57 1449
6291.75 1478
6291.94 1466
6292.12 1471
6292.30 1444
6292.48 1425
6292.66 1405
6292.85 1392
6293.03 1388
6293.21 1382
6293.39 1379
6293.57 1379
6293.76 1377
6293.94 1376
6294.12 1367
6294.30 1329
6294.48 1297
6294.67 1279
6294.85 1251
6295.03 1249
6295.21 1270
6295.39 1244
6295.58 1245
6295.76 1234
6295.94 1248
6296.12 1242
6296.30 1228
6296.49 1192
6296.67 1188
6296.85 1171
6297.03 1165
6297.21 1152
6297.40 1152
6297.58 1168
6297.76 1145
6297.94 1143
6298.12 1145
6298.31 1137
6298.49 1123
6298.67 1121
6298.85 1087
6299.03 1046
6299.22 992
6299.40 982
6299.58 951
6299.76 945
6299.95 948
6300.13 940
6300.31 945
6300.49 966
6300.67 957
6300.86 941
6301.04 949
6301.22 936
6301.40 929
6301.58 926
6301.77 937
6301.95 936
6302.13 953
6302.31 931
6302.49 901
6302.68 893
6302.86 878
6303.04 876
6303.22 850
6303.41 835
6303.59 845
6303.77 828
6303.95 819
6304.13 794
6304.32 794
6304.50 780
6304.68 785
6304.86 802
6305.04 811
6305.23 816
6305.41 813
6305.59 816
6305.77 816
6305.96 811
6306.14 828
6306.32 816
6306.50 811
6306.68 822
6306.87 815
6307.05 809
6307.23 780
6307.41 764
6307.60 750
6307.78 726
6307.96 719
6308.14 716
6308.32 721
6308.51 712
6308.69 702
6308.87 689
6309.05 679
6309.24 690
6309.42 680
6309.60 693
6309.78 720
6309.96 722
6310.15 724
6310.33 728
6310.51 712
6310.69 706
6310.88 690
6311.06 698
6311.24 700
6311.42 704
6311.60 700
6311.79 695
6311.97 711
6312.15 713
6312.33 707
6312.52 713
6312.70 723
6312.88 727
6313.06 711
6313.24 736
6313.43 742
6313.61 754
6313.79 761
6313.97 761
6314.16 769
6314.34 780
6314.52 796
6314.70 789
6314.89 779
6315.07 779
6315.25 769
6315.43 759
6315.61 751
6315.80 750
6315.98 732
6316.16 718
6316.34 735
6316.53 727
6316.71 714
6316.89 708
6317.07 707
6317.26 728
6317.44 756
6317.62 774
6317.80 780
6317.99 820
6318.17 815
6318.35 821
6318.53 849
6318.71 859
6318.90 858
6319.08 858
6319.26 875
6319.44 892
6319.63 897
6319.81 898
6319.99 893
6320.17 893
6320.36 900
6320.54 914
6320.72 945
6320.90 960
6321.09 986
6321.27 1005
6321.45 1009
6321.63 1006
6321.82 982
6322.00 986
6322.18 1000
6322.36 1013
6322.54 1041
6322.73 1071
6322.91 1081
6323.09 1087
6323.27 1079
6323.46 1081
6323.64 1064
6323.82 1065
6324.00 1047
6324.19 1058
6324.37 1050
6324.55 1064
6324.73 1060
6324.92 1088
6325.10 1095
6325.28 1104
6325.46 1069
6325.65 1050
6325.83 1034
6326.01 1031
6326.19 1052
6326.38 1068
6326.56 1087
6326.74 1084
6326.92 1052
6327.11 1059
6327.29 1073
6327.47 1096
6327.65 1114
6327.84 1112
6328.02 1113
6328.20 1096
6328.38 1090
6328.57 1104
6328.75 1104
6328.93 1101
6329.11 1118
6329.30 1092
6329.48 1079
6329.66 1081
6329.84 1097
6330.03 1097
6330.21 1113
6330.39 1114
6330.57 1094
6330.76 1078
6330.94 1072
6331.12 1058
6331.30 1045
6331.49 1050
6331.67 1049
6331.85 1019
6332.03 1018
6332.22 1012
6332.40 1001
6332.58 984
6332.76 973
6332.95 988
6333.13 965
6333.31 935
6333.49 930
6333.68 912
6333.86 912
6334.04 902
6334.23 895
6334.41 903
6334.59 884
6334.77 855
6334.96 844
6335.14 831
6335.32 802
6335.50 785
6335.69 779
6335.87 743
6336.05 738
6336.23 727
6336.42 734
6336.60 723
6336.78 690
6336.96 671
6337.15 681
6337.33 697
6337.51 674
6337.69 659
6337.88 646
6338.06 664
6338.24 675
6338.43 694
6338.61 699
6338.79 695
6338.97 703
6339.16 713
6339.34 730
6339.52 730
6339.70 727
6339.89 703
6340.07 668
6340.25 668
6340.43 669
6340.62 652
6340.80 629
6340.98 645
6341.17 652
6341.35 647
6341.53 647
6341.71 653
6341.90 658
6342.08 663
6342.26 650
6342.44 662
6342.63 678
6342.81 703
6342.99 724
6343.17 733
6343.36 712
6343.54 707
6343.72 717
6343.91 721
6344.09 714
6344.27 701
6344.45 710
6344.64 699
6344.82 698
6345.00 683
6345.19 680
6345.37 671
6345.55 659
6345.73 647
6345.92 663
6346.10 670
6346.28 671
6346.46 660
6346.65 648
6346.83 653
6347.01 647
6347.20 652
6347.38 660
6347.56 669
6347.74 680
6347.93 696
6348.11 684
6348.29 689
6348.47 720
6348.66 707
6348.84 687
6349.02 673
6349.21 661
6349.39 672
6349.57 640
6349.75 604
6349.94 605
6350.12 593
6350.30 601
6350.49 605
6350.67 591
6350.85 595
6351.03 597
6351.22 585
6351.40 584
6351.58 589
6351.77 576
6351.95 573
6352.13 564
6352.31 564
6352.50 561
6352.68 535
6352.86 544
6353.05 553
6353.23 574
6353.41 590
6353.59 610
6353.78 609
6353.96 590
6354.14 609
6354.33 606
6354.51 599
6354.69 604
6354.87 609
6355.06 619
6355.24 603
6355.42 618
6355.61 601
6355.79 597
6355.97 617
6356.15 604
6356.34 624
6356.52 630
6356.70 634
6356.89 614
6357.07 603
6357.25 615
6357.43 620
6357.62 627
6357.80 635
6357.98 631
6358.17 608
6358.35 598
6358.53 578
6358.72 570
6358.90 557
6359.08 549
6359.26 541
6359.45 524
6359.63 515
6359.81 505
6360.00 502
6360.18 526
6360.36 531
6360.55 529
6360.73 515
6360.91 510
6361.09 512
6361.28 506
6361.46 527
6361.64 535
6361.83 516
6362.01 513
6362.19 498
6362.37 502
6362.56 496
6362.74 504
6362.92 513
6363.11 514
6363.29 520
6363.47 538
6363.66 577
6363.84 602
6364.02 613
6364.20 591
6364.39 586
6364.57 581
6364.75 575
6364.94 564
6365.12 569
6365.30 573
6365.49 563
6365.67 552
6365.85 541
6366.04 534
6366.22 534
6366.40 522
6366.58 516
6366.77 520
6366.95 537
6367.13 553
6367.32 544
6367.50 540
6367.68 553
6367.87 559
6368.05 570
6368.23 573
6368.42 572
6368.60 583
6368.78 587
6368.96 579
6369.15 613
6369.33 632
6369.51 624
6369.70 633
6369.88 645
6370.06 659
6370.25 637
6370.43 635
6370.61 634
6370.80 622
6370.98 628
6371.16 643
6371.34 642
6371.53 645
6371.71 659
6371.89 677
6372.08 676
6372.26 667
6372.44 664
6372.63 653
6372.81 659
6372.99 668
6373.18 688
6373.36 711
6373.54 691
6373.73 681
6373.91 663
6374.09 666
6374.27 660
6374.46 627
6374.64 613
6374.82 602
6375.01 587
6375.19 591
6375.37 600
6375.56 609
6375.74 619
6375.92 632
6376.11 604
6376.29 611
6376.47 637
6376.66 663
6376.84 661
6377.02 652
6377.21 631
6377.39 622
6377.57 608
6377.76 615
6377.94 623
6378.12 611
6378.31 589
6378.49 594
6378.67 598
6378.85 610
6379.04 628
6379.22 627
6379.40 631
6379.59 623
6379.77 617
6379.95 622
6380.14 614
6380.32 617
6380.50 608
6380.69 604
6380.87 603
6381.05 619
6381.24 609
6381.42 611
6381.60 613
6381.79 588
6381.97 566
6382.15 563
6382.34 563
6382.52 547
6382.70 539
6382.89 543
6383.07 567
6383.25 588
6383.44 610
6383.62 625
6383.80 632
6383.99 669
6384.17 675
6384.35 685
6384.54 685
6384.72 697
6384.90 689
6385.09 718
6385.27 697
6385.45 670
6385.64 665
6385.82 676
6386.00 671
6386.19 678
6386.37 698
6386.55 701
6386.74 691
6386.92 680
6387.10 665
6387.29 648
6387.47 646
6387.65 629
6387.84 608
6388.02 584
6388.20 571
6388.39 556
6388.57 532
6388.75 524
6388.94 508
6389.12 509
6389.30 520
6389.49 499
6389.67 481
6389.85 465
6390.04 450
6390.22 452
6390.40 455
6390.59 449
6390.77 454
6390.95 483
6391.14 485
6391.32 503
6391.50 496
6391.69 491
6391.87 458
6392.05 461
6392.24 463
6392.42 445
6392.60 467
6392.79 460
6392.97 471
6393.16 482
6393.34 510
6393.52 521
6393.71 519
6393.89 510
6394.07 508
6394.26 531
6394.44 537
6394.62 518
6394.81 495
6394.99 477
6395.17 469
6395.36 471
6395.54 510
6395.72 518
6395.91 527
6396.09 531
6396.27 516
6396.46 509
6396.64 499
6396.82 489
6397.01 487
6397.19 522
6397.37 523
6397.56 518
6397.74 531
6397.93 508
6398.11 502
6398.29 493
6398.48 477
6398.66 471
6398.84 477
6399.03 474
6399.21 487
6399.39 484
6399.58 484
6399.76 473
6399.94 464
6400.13 477
6400.31 483
6400.49 489
6400.68 493
6400.86 504
6401.05 509
6401.23 496
6401.41 494
6401.60 466
6401.78 454
6401.96 448
6402.15 461
6402.33 480
6402.51 503
6402.70 511
6402.88 501
6403.06 493
6403.25 487
6403.43 488
6403.62 497
6403.80 491
6403.98 477
6404.17 473
6404.35 458
6404.53 474
6404.72 491
6404.90 497
6405.08 498
6405.27 488
6405.45 500
6405.63 514
6405.82 508
6406.00 516
6406.19 494
6406.37 472
6406.55 445
6406.74 429
6406.92 425
6407.10 427
6407.29 427
6407.47 429
6407.65 422
6407.84 430
6408.02 431
6408.21 431
6408.39 443
6408.57 434
6408.76 426
6408.94 438
6409.12 437
6409.31 435
6409.49 431
6409.68 432
6409.86 416
6410.04 389
6410.23 416
6410.41 436
6410.59 433
6410.78 433
6410.96 432
6411.14 434
6411.33 437
6411.51 437
6411.70 453
6411.88 451
6412.06 436
6412.25 451
6412.43 481
6412.61 499
6412.80 503
6412.98 504
6413.17 501
6413.35 508
6413.53 491
6413.72 471
6413.90 451
6414.08 447
6414.27 449
6414.45 451
6414.64 461
6414.82 480
6415.00 488
6415.19 473
6415.37 471
6415.55 476
6415.74 483
6415.92 473
6416.11 472
6416.29 487
6416.47 485
6416.66 483
6416.84 478
6417.02 496
6417.21 518
6417.39 526
6417.58 540
6417.76 538
6417.94 534
6418.13 535
6418.31 562
6418.49 561
6418.68 558
6418.86 558
6419.05 584
6419.23 593
6419.41 621
6419.60 619
6419.78 620
6419.96 608
6420.15 600
6420.33 582
6420.52 551
6420.70 546
6420.88 550
6421.07 544
6421.25 560
6421.44 579
6421.62 573
6421.80 581
6421.99 553
6422.17 525
6422.35 499
6422.54 509
6422.72 509
6422.91 540
6423.09 542
6423.27 554
6423.46 535
6423.64 515
6423.83 517
6424.01 523
6424.19 531
6424.38 539
6424.56 538
6424.75 538
6424.93 545
6425.11 553
6425.30 538
6425.48 528
6425.66 526
6425.85 523
6426.03 522
6426.22 535
6426.40 520
6426.58 536
6426.77 533
6426.95 531
6427.14 511
6427.32 510
6427.50 526
6427.69 540
6427.87 541
6428.06 552
6428.24 549
6428.42 539
6428.61 574
6428.79 599
6428.98 600
6429.16 618
6429.34 626
6429.53 648
6429.71 645
6429.90 644
6430.08 624
6430.26 616
6430.45 609
6430.63 621
6430.82 614
6431.00 592
6431.18 597
6431.37 593
6431.55 597
6431.74 580
6431.92 575
6432.10 565
6432.29 545
6432.47 530
6432.66 535
6432.84 531
6433.02 536
6433.21 545
6433.39 529
6433.58 520
6433.76 518
6433.94 492
6434.13 482
6434.31 473
6434.50 457
6434.68 455
6434.86 456
6435.05 457
6435.23 502
6435.42 519
6435.60 508
6435.78 520
6435.97 524
6436.15 545
6436.34 561
6436.52 563
6436.70 575
6436.89 576
6437.07 579
6437.26 585
6437.44 585
6437.62 585
6437.81 574
6437.99 563
6438.18 581
6438.36 540
6438.54 533
6438.73 533
6438.91 522
6439.10 511
6439.28 486
6439.46 483
6439.65 475
6439.83 471
6440.02 483
6440.20 478
6440.39 470
6440.57 489
6440.75 468
6440.94 479
6441.12 461
6441.31 450
6441.49 444
6441.67 453
6441.86 446
6442.04 432
6442.23 405
6442.41 399
6442.60 396
6442.78 388
6442.96 385
6443.15 378
6443.33 372
6443.52 364
6443.70 381
6443.88 385
6444.07 393
6444.25 375
6444.44 365
6444.62 343
6444.81 362
6444.99 383
6445.17 400
6445.36 419
6445.54 442
6445.73 450
6445.91 442
6446.09 462
6446.28 459
6446.46 459
6446.65 476
6446.83 482
6447.02 496
6447.20 483
6447.38 498
6447.57 504
6447.75 486
6447.94 478
6448.12 466
6448.30 471
6448.49 458
6448.67 448
6448.86 444
6449.04 442
6449.23 416
6449.41 411
6449.59 423
6449.78 424
6449.96 412
6450.15 418
6450.33 436
6450.52 441
6450.70 449
6450.88 463
6451.07 468
6451.25 472
6451.44 464
6451.62 448
6451.81 448
6451.99 444
6452.17 451
6452.36 452
6452.54 479
6452.73 485
6452.91 473
6453.10 493
6453.28 508
6453.46 514
6453.65 506
6453.83 481
6454.02 470
6454.20 454
6454.39 469
6454.57 476
6454.75 474
6454.94 488
6455.12 508
6455.31 524
6455.49 512
6455.68 503
6455.86 501
6456.04 507
6456.23 508
6456.41 508
6456.60 515
6456.78 506
6456.97 508
6457.15 523
6457.34 546
6457.52 582
6457.70 612
6457.89 620
6458.07 601
6458.26 578
6458.44 543
6458.63 526
[truncated: 653,630 more chars]
