# Supplementary material for: Methylobacterium Species Promoting Rice and Barley Growth and Interaction Specificity Revealed with Whole-Cell Matrix-Assisted Laser Desorption / Ionization-Time-of-Flight Mass Spectrometry (MALDI-TOF/MS) Analysis
Source: PLoS One. 2015 Jun 8;10(6):e0129509. doi: 10.1371/journal.pone.0129509 (PMC4460032; doi:10.1371/journal.pone.0129509)
Supplement: S1 Data — (ZIP) [file pone.0129509.s001.zip › Supplementary data 1 (ms type strains)/M_thiocyanatum DSM 11490T.txt]

780.90 0
780.96 0
781.02 0
781.09 0
781.15 0
781.22 0
781.28 0
781.34 0
781.41 0
781.47 0
781.54 0
781.60 0
781.66 0
781.73 0
781.79 0
781.86 0
781.92 0
781.98 0
782.05 0
782.11 0
782.18 0
782.24 0
782.30 0
782.37 0
782.43 0
782.50 0
782.56 0
782.62 0
782.69 0
782.75 0
782.82 0
782.88 0
782.95 0
783.01 0
783.07 0
783.14 0
783.20 0
783.27 0
783.33 0
783.39 0
783.46 0
783.52 0
783.59 0
783.65 0
783.71 0
783.78 0
783.84 0
783.91 0
783.97 0
784.04 0
784.10 0
784.16 0
784.23 0
784.29 0
784.36 0
784.42 0
784.48 0
784.55 0
784.61 0
784.68 0
784.74 0
784.80 0
784.87 0
784.93 0
785.00 0
785.06 0
785.13 0
785.19 0
785.25 0
785.32 0
785.38 0
785.45 0
785.51 0
785.57 0
785.64 0
785.70 0
785.77 0
785.83 0
785.90 0
785.96 0
786.02 0
786.09 0
786.15 0
786.22 0
786.28 0
786.35 0
786.41 0
786.47 0
786.54 0
786.60 0
786.67 0
786.73 0
786.80 0
786.86 0
786.92 0
786.99 0
787.05 0
787.12 0
787.18 0
787.24 0
787.31 0
787.37 0
787.44 0
787.50 0
787.57 0
787.63 0
787.69 0
787.76 0
787.82 0
787.89 0
787.95 0
788.02 0
788.08 0
788.14 0
788.21 0
788.27 0
788.34 0
788.40 0
788.47 0
788.53 0
788.59 0
788.66 0
788.72 0
788.79 0
788.85 0
788.92 0
788.98 0
789.05 0
789.11 0
789.17 0
789.24 0
789.30 0
789.37 0
789.43 0
789.50 0
789.56 0
789.62 0
789.69 0
789.75 0
789.82 0
789.88 0
789.95 0
790.01 0
790.07 0
790.14 0
790.20 0
790.27 0
790.33 0
790.40 0
790.46 0
790.53 0
790.59 0
790.65 0
790.72 0
790.78 0
790.85 0
790.91 0
790.98 0
791.04 0
791.11 0
791.17 0
791.23 0
791.30 0
791.36 0
791.43 0
791.49 0
791.56 0
791.62 0
791.69 0
791.75 0
791.81 0
791.88 0
791.94 0
792.01 0
792.07 0
792.14 0
792.20 0
792.27 0
792.33 0
792.39 0
792.46 0
792.52 0
792.59 0
792.65 0
792.72 0
792.78 0
792.85 0
792.91 0
792.97 0
793.04 0
793.10 0
793.17 0
793.23 0
793.30 0
793.36 0
793.43 0
793.49 0
793.55 0
793.62 0
793.68 0
793.75 0
793.81 0
793.88 0
793.94 0
794.01 0
794.07 0
794.14 0
794.20 0
794.26 0
794.33 0
794.39 0
794.46 0
794.52 0
794.59 0
794.65 0
794.72 0
794.78 0
794.85 0
794.91 0
794.97 0
795.04 0
795.10 0
795.17 0
795.23 0
795.30 0
795.36 0
795.43 0
795.49 0
795.56 0
795.62 0
795.69 0
795.75 0
795.81 0
795.88 0
795.94 0
796.01 0
796.07 0
796.14 0
796.20 0
796.27 0
796.33 0
796.40 0
796.46 0
796.53 0
796.59 0
796.65 0
796.72 0
796.78 0
796.85 0
796.91 0
796.98 0
797.04 0
797.11 0
797.17 0
797.24 0
797.30 0
797.37 0
797.43 0
797.50 0
797.56 0
797.62 0
797.69 0
797.75 0
797.82 0
797.88 0
797.95 0
798.01 0
798.08 0
798.14 0
798.21 0
798.27 0
798.34 0
798.40 0
798.47 0
798.53 0
798.60 0
798.66 0
798.72 0
798.79 0
798.85 0
798.92 0
798.98 0
799.05 0
799.11 0
799.18 0
799.24 0
799.31 0
799.37 0
799.44 0
799.50 0
799.57 0
799.63 0
799.70 0
799.76 0
799.83 0
799.89 0
799.96 0
800.02 0
800.08 0
800.15 0
800.21 0
800.28 0
800.34 0
800.41 0
800.47 0
800.54 0
800.60 0
800.67 0
800.73 0
800.80 0
800.86 0
800.93 0
800.99 0
801.06 0
801.12 0
801.19 0
801.25 0
801.32 0
801.38 0
801.45 0
801.51 0
801.58 0
801.64 0
801.70 0
801.77 0
801.83 0
801.90 0
801.96 0
802.03 0
802.09 0
802.16 0
802.22 0
802.29 0
802.35 0
802.42 0
802.48 0
802.55 0
802.61 0
802.68 0
802.74 0
802.81 0
802.87 0
802.94 0
803.00 0
803.07 0
803.13 0
803.20 0
803.26 0
803.33 0
803.39 0
803.46 0
803.52 0
803.59 0
803.65 0
803.72 0
803.78 0
803.85 0
803.91 0
803.98 0
804.04 0
804.11 0
804.17 0
804.24 0
804.30 0
804.37 0
804.43 0
804.50 0
804.56 0
804.63 0
804.69 0
804.76 0
804.82 0
804.89 0
804.95 0
805.02 0
805.08 0
805.15 0
805.21 0
805.28 0
805.34 0
805.41 0
805.47 0
805.54 0
805.60 0
805.67 0
805.73 0
805.80 0
805.86 0
805.93 0
805.99 0
806.06 0
806.12 0
806.19 0
806.25 0
806.32 0
806.38 0
806.45 0
806.51 0
806.58 0
806.64 0
806.71 0
806.77 0
806.84 0
806.90 0
806.97 0
807.03 0
807.10 0
807.16 0
807.23 0
807.29 0
807.36 0
807.42 0
807.49 0
807.55 0
807.62 0
807.68 0
807.75 0
807.81 0
807.88 0
807.94 0
808.01 0
808.07 0
808.14 0
808.20 0
808.27 0
808.33 0
808.40 0
808.46 0
808.53 0
808.59 0
808.66 0
808.72 0
808.79 0
808.85 0
808.92 0
808.98 0
809.05 1
809.11 0
809.18 0
809.25 0
809.31 0
809.38 0
809.44 0
809.51 0
809.57 0
809.64 0
809.70 0
809.77 0
809.83 0
809.90 0
809.96 0
810.03 0
810.09 0
810.16 0
810.22 0
810.29 0
810.35 0
810.42 0
810.48 0
810.55 0
810.61 0
810.68 0
810.74 0
810.81 0
810.87 0
810.94 0
811.01 0
811.07 0
811.14 0
811.20 0
811.27 0
811.33 0
811.40 0
811.46 0
811.53 0
811.59 0
811.66 0
811.72 0
811.79 0
811.85 0
811.92 0
811.98 0
812.05 0
812.11 0
812.18 0
812.24 0
812.31 0
812.38 0
812.44 0
812.51 0
812.57 0
812.64 0
812.70 0
812.77 0
812.83 0
812.90 0
812.96 0
813.03 0
813.09 0
813.16 0
813.22 0
813.29 0
813.35 0
813.42 0
813.49 0
813.55 0
813.62 0
813.68 0
813.75 0
813.81 0
813.88 0
813.94 0
814.01 0
814.07 0
814.14 0
814.20 0
814.27 0
814.33 0
814.40 0
814.47 0
814.53 0
814.60 0
814.66 0
814.73 0
814.79 0
814.86 0
814.92 0
814.99 0
815.05 0
815.12 0
815.18 0
815.25 0
815.32 0
815.38 0
815.45 0
815.51 0
815.58 0
815.64 0
815.71 0
815.77 0
815.84 0
815.90 0
815.97 0
816.04 0
816.10 0
816.17 0
816.23 0
816.30 0
816.36 0
816.43 0
816.49 0
816.56 0
816.62 0
816.69 0
816.75 0
816.82 0
816.89 0
816.95 0
817.02 0
817.08 0
817.15 0
817.21 0
817.28 0
817.34 0
817.41 0
817.48 0
817.54 0
817.61 0
817.67 0
817.74 0
817.80 0
817.87 0
817.93 0
818.00 0
818.06 0
818.13 0
818.20 0
818.26 0
818.33 0
818.39 0
818.46 0
818.52 0
818.59 0
818.65 0
818.72 0
818.79 0
818.85 0
818.92 0
818.98 0
819.05 0
819.11 0
819.18 0
819.24 0
819.31 0
819.38 0
819.44 0
819.51 0
819.57 0
819.64 0
819.70 0
819.77 0
819.83 0
819.90 0
819.97 0
820.03 0
820.10 0
820.16 0
820.23 0
820.29 0
820.36 0
820.42 0
820.49 0
820.56 0
820.62 0
820.69 0
820.75 0
820.82 0
820.88 0
820.95 0
821.02 0
821.08 0
821.15 0
821.21 0
821.28 0
821.34 0
821.41 0
821.47 0
821.54 0
821.61 0
821.67 0
821.74 0
821.80 0
821.87 0
821.93 0
822.00 0
822.07 0
822.13 0
822.20 0
822.26 0
822.33 0
822.39 0
822.46 0
822.53 0
822.59 0
822.66 0
822.72 0
822.79 0
822.85 0
822.92 0
822.98 0
823.05 0
823.12 0
823.18 0
823.25 0
823.31 0
823.38 0
823.44 0
823.51 0
823.58 0
823.64 0
823.71 0
823.77 0
823.84 0
823.91 0
823.97 0
824.04 0
824.10 0
824.17 0
824.23 0
824.30 0
824.37 0
824.43 0
824.50 0
824.56 0
824.63 0
824.69 0
824.76 0
824.83 0
824.89 0
824.96 0
825.02 0
825.09 0
825.15 0
825.22 0
825.29 0
825.35 0
825.42 0
825.48 0
825.55 0
825.62 0
825.68 0
825.75 0
825.81 0
825.88 0
825.94 0
826.01 0
826.08 0
826.14 0
826.21 0
826.27 0
826.34 0
826.41 0
826.47 0
826.54 0
826.60 0
826.67 0
826.73 0
826.80 0
826.87 0
826.93 0
827.00 0
827.06 0
827.13 0
827.20 0
827.26 0
827.33 0
827.39 0
827.46 0
827.52 0
827.59 0
827.66 0
827.72 0
827.79 0
827.85 0
827.92 0
827.99 0
828.05 0
828.12 0
828.18 0
828.25 0
828.32 0
828.38 0
828.45 0
828.51 0
828.58 0
828.65 0
828.71 0
828.78 0
828.84 0
828.91 0
828.97 0
829.04 0
829.11 0
829.17 0
829.24 0
829.30 0
829.37 0
829.44 0
829.50 0
829.57 0
829.63 0
829.70 0
829.77 0
829.83 0
829.90 0
829.96 0
830.03 0
830.10 0
830.16 0
830.23 0
830.29 0
830.36 0
830.43 0
830.49 0
830.56 0
830.62 0
830.69 0
830.76 0
830.82 0
830.89 0
830.95 0
831.02 0
831.09 0
831.15 0
831.22 0
831.28 0
831.35 0
831.42 0
831.48 0
831.55 0
831.61 0
831.68 0
831.75 0
831.81 0
831.88 0
831.94 0
832.01 0
832.08 0
832.14 0
832.21 0
832.28 0
832.34 0
832.41 0
832.47 0
832.54 0
832.61 0
832.67 0
832.74 0
832.80 0
832.87 0
832.94 0
833.00 0
833.07 0
833.13 0
833.20 0
833.27 0
833.33 0
833.40 0
833.47 0
833.53 0
833.60 0
833.66 0
833.73 0
833.80 0
833.86 0
833.93 0
833.99 0
834.06 0
834.13 0
834.19 0
834.26 0
834.32 0
834.39 0
834.46 0
834.52 0
834.59 0
834.66 0
834.72 0
834.79 0
834.85 0
834.92 0
834.99 0
835.05 0
835.12 0
835.19 0
835.25 0
835.32 0
835.38 0
835.45 0
835.52 0
835.58 0
835.65 0
835.71 0
835.78 0
835.85 0
835.91 0
835.98 0
836.05 0
836.11 0
836.18 0
836.24 0
836.31 0
836.38 0
836.44 0
836.51 0
836.58 0
836.64 0
836.71 0
836.77 0
836.84 0
836.91 0
836.97 0
837.04 0
837.11 0
837.17 0
837.24 0
837.30 0
837.37 0
837.44 0
837.50 0
837.57 0
837.64 0
837.70 0
837.77 0
837.83 0
837.90 0
837.97 0
838.03 0
838.10 0
838.17 0
838.23 0
838.30 0
838.37 0
838.43 0
838.50 0
838.56 0
838.63 0
838.70 0
838.76 0
838.83 0
838.90 0
838.96 0
839.03 0
839.09 0
839.16 0
839.23 0
839.29 0
839.36 0
839.43 0
839.49 0
839.56 0
839.63 0
839.69 0
839.76 0
839.82 0
839.89 0
839.96 0
840.02 0
840.09 0
840.16 0
840.22 0
840.29 0
840.36 0
840.42 0
840.49 0
840.56 0
840.62 0
840.69 0
840.75 0
840.82 0
840.89 0
840.95 0
841.02 0
841.09 0
841.15 0
841.22 0
841.29 0
841.35 0
841.42 0
841.48 0
841.55 0
841.62 0
841.68 0
841.75 0
841.82 0
841.88 0
841.95 0
842.02 0
842.08 0
842.15 0
842.22 0
842.28 0
842.35 0
842.42 0
842.48 0
842.55 0
842.61 0
842.68 0
842.75 0
842.81 0
842.88 0
842.95 0
843.01 0
843.08 0
843.15 0
843.21 0
843.28 0
843.35 0
843.41 0
843.48 0
843.55 0
843.61 0
843.68 0
843.75 0
843.81 0
843.88 0
843.94 0
844.01 0
844.08 0
844.14 0
844.21 0
844.28 0
844.34 0
844.41 0
844.48 0
844.54 0
844.61 0
844.68 0
844.74 0
844.81 0
844.88 0
844.94 0
845.01 0
845.08 0
845.14 0
845.21 0
845.28 0
845.34 0
845.41 0
845.48 0
845.54 0
845.61 0
845.68 0
845.74 0
845.81 0
845.88 0
845.94 0
846.01 0
846.08 0
846.14 0
846.21 0
846.28 0
846.34 0
846.41 0
846.48 0
846.54 0
846.61 0
846.68 0
846.74 0
846.81 0
846.88 0
846.94 0
847.01 0
847.08 0
847.14 0
847.21 0
847.28 0
847.34 0
847.41 0
847.48 0
847.54 0
847.61 0
847.68 0
847.74 0
847.81 0
847.88 0
847.94 0
848.01 0
848.08 0
848.14 0
848.21 0
848.28 0
848.34 0
848.41 0
848.48 0
848.54 0
848.61 0
848.68 0
848.74 0
848.81 0
848.88 0
848.94 0
849.01 0
849.08 0
849.14 0
849.21 0
849.28 0
849.34 0
849.41 0
849.48 0
849.54 0
849.61 0
849.68 0
849.74 0
849.81 0
849.88 0
849.94 0
850.01 0
850.08 0
850.14 0
850.21 0
850.28 0
850.34 0
850.41 0
850.48 0
850.54 0
850.61 0
850.68 0
850.75 0
850.81 0
850.88 0
850.95 0
851.01 0
851.08 0
851.15 0
851.21 0
851.28 0
851.35 0
851.41 0
851.48 0
851.55 0
851.61 0
851.68 0
851.75 0
851.81 0
851.88 0
851.95 0
852.02 0
852.08 0
852.15 0
852.22 0
852.28 0
852.35 0
852.42 0
852.48 0
852.55 0
852.62 0
852.68 0
852.75 0
852.82 0
852.88 0
852.95 0
853.02 0
853.09 0
853.15 0
853.22 0
853.29 0
853.35 0
853.42 0
853.49 0
853.55 0
853.62 0
853.69 0
853.75 0
853.82 0
853.89 0
853.95 0
854.02 0
854.09 0
854.16 0
854.22 0
854.29 0
854.36 0
854.42 0
854.49 0
854.56 0
854.62 0
854.69 0
854.76 0
854.83 0
854.89 0
854.96 0
855.03 0
855.09 0
855.16 0
855.23 0
855.29 0
855.36 0
855.43 0
855.50 0
855.56 0
855.63 0
855.70 0
855.76 0
855.83 0
855.90 0
855.96 0
856.03 0
856.10 0
856.17 0
856.23 0
856.30 0
856.37 0
856.43 0
856.50 0
856.57 0
856.63 0
856.70 0
856.77 0
856.84 0
856.90 0
856.97 0
857.04 0
857.10 0
857.17 0
857.24 0
857.30 0
857.37 0
857.44 0
857.51 0
857.57 0
857.64 0
857.71 0
857.77 0
857.84 0
857.91 0
857.98 0
858.04 0
858.11 0
858.18 0
858.24 0
858.31 0
858.38 0
858.45 0
858.51 0
858.58 0
858.65 0
858.71 0
858.78 0
858.85 0
858.91 0
858.98 0
859.05 0
859.12 0
859.18 0
859.25 0
859.32 0
859.38 0
859.45 0
859.52 0
859.59 0
859.65 0
859.72 0
859.79 0
859.85 0
859.92 0
859.99 0
860.06 0
860.12 0
860.19 0
860.26 0
860.33 0
860.39 0
860.46 0
860.53 0
860.59 0
860.66 0
860.73 0
860.80 0
860.86 0
860.93 0
861.00 0
861.06 0
861.13 0
861.20 0
861.27 0
861.33 0
861.40 0
861.47 0
861.53 0
861.60 0
861.67 0
861.74 0
861.80 0
861.87 0
861.94 0
862.01 0
862.07 0
862.14 0
862.21 0
862.27 0
862.34 0
862.41 0
862.48 0
862.54 0
862.61 0
862.68 0
862.75 0
862.81 0
862.88 0
862.95 0
863.01 0
863.08 0
863.15 0
863.22 0
863.28 0
863.35 0
863.42 0
863.49 0
863.55 0
863.62 0
863.69 0
863.75 0
863.82 0
863.89 0
863.96 0
864.02 0
864.09 0
864.16 0
864.23 0
864.29 0
864.36 0
864.43 0
864.50 0
864.56 0
864.63 0
864.70 0
864.76 0
864.83 0
864.90 0
864.97 0
865.03 0
865.10 0
865.17 0
865.24 0
865.30 0
865.37 0
865.44 0
865.51 0
865.57 0
865.64 0
865.71 0
865.78 0
865.84 0
865.91 0
865.98 0
866.04 0
866.11 0
866.18 0
866.25 0
866.31 0
866.38 0
866.45 0
866.52 0
866.58 0
866.65 0
866.72 0
866.79 0
866.85 0
866.92 0
866.99 0
867.06 0
867.12 0
867.19 0
867.26 0
867.33 0
867.39 0
867.46 0
867.53 0
867.60 0
867.66 0
867.73 0
867.80 0
867.87 0
867.93 0
868.00 0
868.07 0
868.14 0
868.20 0
868.27 0
868.34 0
868.41 0
868.47 0
868.54 0
868.61 0
868.68 0
868.74 0
868.81 0
868.88 0
868.95 0
869.01 0
869.08 0
869.15 0
869.22 0
869.28 0
869.35 0
869.42 0
869.49 0
869.55 0
869.62 0
869.69 0
869.76 0
869.82 0
869.89 0
869.96 0
870.03 0
870.09 0
870.16 0
870.23 0
870.30 0
870.36 0
870.43 0
870.50 0
870.57 0
870.63 0
870.70 0
870.77 0
870.84 0
870.90 0
870.97 0
871.04 0
871.11 0
871.18 0
871.24 0
871.31 0
871.38 0
871.45 0
871.51 0
871.58 0
871.65 0
871.72 0
871.78 0
871.85 0
871.92 0
871.99 0
872.05 0
872.12 0
872.19 0
872.26 0
872.32 0
872.39 0
872.46 0
872.53 0
872.60 0
872.66 0
872.73 0
872.80 0
872.87 0
872.93 0
873.00 0
873.07 0
873.14 0
873.20 0
873.27 0
873.34 0
873.41 0
873.48 0
873.54 0
873.61 0
873.68 0
873.75 0
873.81 0
873.88 0
873.95 0
874.02 0
874.08 0
874.15 0
874.22 0
874.29 0
874.36 0
874.42 0
874.49 0
874.56 0
874.63 0
874.69 0
874.76 0
874.83 0
874.90 0
874.96 0
875.03 0
875.10 0
875.17 0
875.24 0
875.30 0
875.37 0
875.44 0
875.51 0
875.57 0
875.64 0
875.71 0
875.78 0
875.85 0
875.91 0
875.98 0
876.05 0
876.12 0
876.18 0
876.25 0
876.32 0
876.39 0
876.46 0
876.52 0
876.59 0
876.66 0
876.73 0
876.80 0
876.86 0
876.93 0
877.00 0
877.07 0
877.13 0
877.20 0
877.27 0
877.34 0
877.41 0
877.47 0
877.54 0
877.61 0
877.68 0
877.74 0
877.81 0
877.88 0
877.95 0
878.02 0
878.08 0
878.15 0
878.22 0
878.29 0
878.36 0
878.42 0
878.49 0
878.56 0
878.63 0
878.70 0
878.76 0
878.83 0
878.90 0
878.97 0
879.03 0
879.10 0
879.17 0
879.24 0
879.31 0
879.37 0
879.44 0
879.51 0
879.58 0
879.65 0
879.71 0
879.78 0
879.85 0
879.92 0
879.99 0
880.05 0
880.12 0
880.19 0
880.26 0
880.33 0
880.39 0
880.46 0
880.53 0
880.60 0
880.67 0
880.73 0
880.80 0
880.87 0
880.94 0
881.00 0
881.07 0
881.14 0
881.21 0
881.28 0
881.34 0
881.41 0
881.48 0
881.55 0
881.62 0
881.68 0
881.75 0
881.82 0
881.89 0
881.96 0
882.02 0
882.09 0
882.16 0
882.23 0
882.30 0
882.37 0
882.43 0
882.50 0
882.57 0
882.64 0
882.71 0
882.77 0
882.84 0
882.91 0
882.98 0
883.05 0
883.11 0
883.18 0
883.25 0
883.32 0
883.39 0
883.45 0
883.52 0
883.59 0
883.66 0
883.73 0
883.79 0
883.86 0
883.93 0
884.00 0
884.07 0
884.13 0
884.20 0
884.27 0
884.34 0
884.41 0
884.48 0
884.54 0
884.61 0
884.68 0
884.75 0
884.82 0
884.88 0
884.95 0
885.02 0
885.09 0
885.16 0
885.22 0
885.29 0
885.36 0
885.43 0
885.50 0
885.57 0
885.63 0
885.70 0
885.77 0
885.84 0
885.91 0
885.97 0
886.04 0
886.11 0
886.18 0
886.25 0
886.32 0
886.38 0
886.45 0
886.52 0
886.59 0
886.66 0
886.72 0
886.79 0
886.86 0
886.93 0
887.00 0
887.07 0
887.13 0
887.20 0
887.27 0
887.34 0
887.41 0
887.48 0
887.54 0
887.61 0
887.68 0
887.75 0
887.82 0
887.88 0
887.95 0
888.02 0
888.09 0
888.16 0
888.23 0
888.29 0
888.36 0
888.43 0
888.50 0
888.57 0
888.64 0
888.70 0
888.77 0
888.84 0
888.91 0
888.98 0
889.05 0
889.11 0
889.18 0
889.25 0
889.32 0
889.39 0
889.45 0
889.52 0
889.59 0
889.66 0
889.73 0
889.80 0
889.86 0
889.93 0
890.00 0
890.07 0
890.14 0
890.21 0
890.27 0
890.34 0
890.41 0
890.48 0
890.55 0
890.62 0
890.68 0
890.75 0
890.82 0
890.89 0
890.96 0
891.03 0
891.10 0
891.16 0
891.23 0
891.30 0
891.37 0
891.44 0
891.51 0
891.57 0
891.64 0
891.71 0
891.78 0
891.85 0
891.92 0
891.98 0
892.05 0
892.12 0
892.19 0
892.26 0
892.33 0
892.39 0
892.46 0
892.53 0
892.60 0
892.67 0
892.74 0
892.81 0
892.87 0
892.94 0
893.01 0
893.08 0
893.15 0
893.22 0
893.28 0
893.35 0
893.42 0
893.49 0
893.56 0
893.63 0
893.70 0
893.76 0
893.83 0
893.90 0
893.97 0
894.04 0
894.11 0
894.17 0
894.24 0
894.31 0
894.38 0
894.45 0
894.52 0
894.59 0
894.65 0
894.72 0
894.79 0
894.86 0
894.93 0
895.00 0
895.07 0
895.13 0
895.20 0
895.27 0
895.34 0
895.41 0
895.48 0
895.54 0
895.61 0
895.68 0
895.75 0
895.82 0
895.89 0
895.96 0
896.02 0
896.09 0
896.16 0
896.23 0
896.30 0
896.37 0
896.44 0
896.50 0
896.57 0
896.64 0
896.71 0
896.78 0
896.85 0
896.92 0
896.98 0
897.05 0
897.12 0
897.19 0
897.26 0
897.33 0
897.40 0
897.47 0
897.53 0
897.60 0
897.67 0
897.74 0
897.81 0
897.88 0
897.95 0
898.01 0
898.08 0
898.15 0
898.22 0
898.29 0
898.36 0
898.43 0
898.49 0
898.56 0
898.63 0
898.70 0
898.77 0
898.84 0
898.91 0
898.98 0
899.04 0
899.11 0
899.18 0
899.25 0
899.32 0
899.39 0
899.46 0
899.52 0
899.59 0
899.66 0
899.73 0
899.80 0
899.87 0
899.94 0
900.01 0
900.07 0
900.14 0
900.21 0
900.28 0
900.35 0
900.42 0
900.49 0
900.56 0
900.62 0
900.69 0
900.76 0
900.83 0
900.90 0
900.97 0
901.04 0
901.11 0
901.17 0
901.24 0
901.31 0
901.38 0
901.45 0
901.52 0
901.59 0
901.66 0
901.72 0
901.79 0
901.86 0
901.93 0
902.00 0
902.07 0
902.14 0
902.21 0
902.27 0
902.34 0
902.41 0
902.48 0
902.55 0
902.62 0
902.69 0
902.76 0
902.83 0
902.89 0
902.96 0
903.03 0
903.10 0
903.17 0
903.24 0
903.31 0
903.38 0
903.44 0
903.51 0
903.58 0
903.65 0
903.72 0
903.79 0
903.86 0
903.93 0
904.00 0
904.06 0
904.13 0
904.20 0
904.27 0
904.34 0
904.41 0
904.48 0
904.55 0
904.62 0
904.68 0
904.75 0
904.82 0
904.89 0
904.96 0
905.03 0
905.10 0
905.17 0
905.24 0
905.30 0
905.37 0
905.44 0
905.51 0
905.58 0
905.65 0
905.72 0
905.79 0
905.86 0
905.92 0
905.99 0
906.06 0
906.13 0
906.20 0
906.27 0
906.34 0
906.41 0
906.48 0
906.55 0
906.61 0
906.68 0
906.75 0
906.82 0
906.89 0
906.96 0
907.03 0
907.10 0
907.17 0
907.23 0
907.30 0
907.37 0
907.44 0
907.51 0
907.58 0
907.65 0
907.72 0
907.79 0
907.86 0
907.92 0
907.99 0
908.06 0
908.13 0
908.20 0
908.27 0
908.34 0
908.41 0
908.48 0
908.55 0
908.62 0
908.68 0
908.75 0
908.82 0
908.89 0
908.96 0
909.03 0
909.10 0
909.17 0
909.24 0
909.31 0
909.37 0
909.44 0
909.51 0
909.58 0
909.65 0
909.72 0
909.79 0
909.86 0
909.93 0
910.00 0
910.07 0
910.13 0
910.20 0
910.27 0
910.34 0
910.41 0
910.48 0
910.55 0
910.62 0
910.69 0
910.76 0
910.83 0
910.89 0
910.96 0
911.03 0
911.10 0
911.17 0
911.24 0
911.31 0
911.38 0
911.45 0
911.52 0
911.59 0
911.66 0
911.72 0
911.79 0
911.86 0
911.93 0
912.00 0
912.07 0
912.14 0
912.21 0
912.28 0
912.35 0
912.42 0
912.49 0
912.55 0
912.62 0
912.69 0
912.76 0
912.83 0
912.90 0
912.97 0
913.04 0
913.11 0
913.18 0
913.25 0
913.32 0
913.39 0
913.45 0
913.52 0
913.59 0
913.66 0
913.73 0
913.80 0
913.87 0
913.94 0
914.01 0
914.08 0
914.15 0
914.22 0
914.29 0
914.35 0
914.42 0
914.49 0
914.56 0
914.63 0
914.70 0
914.77 0
914.84 0
914.91 0
914.98 0
915.05 0
915.12 0
915.19 0
915.26 0
915.32 0
915.39 0
915.46 0
915.53 0
915.60 0
915.67 0
915.74 0
915.81 0
915.88 0
915.95 0
916.02 0
916.09 0
916.16 0
916.23 0
916.29 0
916.36 0
916.43 0
916.50 0
916.57 0
916.64 0
916.71 0
916.78 0
916.85 0
916.92 0
916.99 0
917.06 0
917.13 0
917.20 0
917.27 0
917.34 0
917.40 0
917.47 0
917.54 0
917.61 0
917.68 0
917.75 0
917.82 0
917.89 0
917.96 0
918.03 0
918.10 0
918.17 0
918.24 0
918.31 0
918.38 0
918.45 0
918.51 0
918.58 0
918.65 0
918.72 0
918.79 0
918.86 0
918.93 0
919.00 0
919.07 0
919.14 0
919.21 0
919.28 0
919.35 0
919.42 0
919.49 0
919.56 0
919.63 0
919.70 0
919.76 0
919.83 0
919.90 0
919.97 0
920.04 0
920.11 0
920.18 0
920.25 0
920.32 0
920.39 0
920.46 0
920.53 0
920.60 0
920.67 0
920.74 0
920.81 0
920.88 0
920.95 0
921.02 0
921.09 0
921.15 0
921.22 0
921.29 0
921.36 0
921.43 0
921.50 0
921.57 0
921.64 0
921.71 0
921.78 0
921.85 0
921.92 0
921.99 0
922.06 0
922.13 0
922.20 0
922.27 0
922.34 0
922.41 0
922.48 0
922.55 0
922.62 0
922.68 0
922.75 0
922.82 0
922.89 0
922.96 0
923.03 0
923.10 0
923.17 0
923.24 0
923.31 0
923.38 0
923.45 0
923.52 0
923.59 0
923.66 0
923.73 0
923.80 0
923.87 0
923.94 0
924.01 0
924.08 0
924.15 0
924.22 0
924.29 0
924.36 0
924.42 0
924.49 0
924.56 0
924.63 0
924.70 0
924.77 0
924.84 0
924.91 0
924.98 0
925.05 0
925.12 0
925.19 0
925.26 0
925.33 0
925.40 0
925.47 0
925.54 0
925.61 0
925.68 0
925.75 0
925.82 0
925.89 0
925.96 0
926.03 0
926.10 0
926.17 0
926.24 0
926.31 0
926.38 0
926.45 0
926.52 0
926.58 0
926.65 0
926.72 0
926.79 0
926.86 0
926.93 0
927.00 0
927.07 0
927.14 0
927.21 0
927.28 0
927.35 0
927.42 0
927.49 0
927.56 0
927.63 0
927.70 0
927.77 0
927.84 0
927.91 0
927.98 0
928.05 0
928.12 0
928.19 0
928.26 0
928.33 0
928.40 0
928.47 0
928.54 0
928.61 0
928.68 0
928.75 0
928.82 0
928.89 0
928.96 0
929.03 0
929.10 0
929.17 0
929.24 0
929.31 0
929.38 0
929.45 0
929.52 0
929.59 0
929.66 0
929.72 0
929.79 0
929.86 0
929.93 0
930.00 0
930.07 0
930.14 0
930.21 0
930.28 0
930.35 0
930.42 0
930.49 0
930.56 0
930.63 0
930.70 0
930.77 0
930.84 0
930.91 0
930.98 0
931.05 0
931.12 0
931.19 0
931.26 0
931.33 0
931.40 0
931.47 0
931.54 0
931.61 0
931.68 0
931.75 0
931.82 0
931.89 0
931.96 0
932.03 0
932.10 0
932.17 0
932.24 0
932.31 0
932.38 0
932.45 0
932.52 0
932.59 0
932.66 0
932.73 0
932.80 0
932.87 0
932.94 0
933.01 0
933.08 0
933.15 0
933.22 0
933.29 0
933.36 0
933.43 0
933.50 0
933.57 0
933.64 0
933.71 0
933.78 0
933.85 0
933.92 0
933.99 0
934.06 0
934.13 0
934.20 0
934.27 0
934.34 0
934.41 0
934.48 0
934.55 0
934.62 0
934.69 0
934.76 0
934.83 0
934.90 0
934.97 0
935.04 0
935.11 0
935.18 0
935.25 0
935.32 0
935.39 0
935.46 0
935.53 0
935.60 0
935.67 0
935.74 0
935.81 0
935.88 0
935.95 0
936.02 0
936.09 0
936.16 0
936.23 0
936.30 0
936.37 0
936.44 0
936.51 0
936.58 0
936.65 0
936.72 0
936.79 0
936.86 0
936.93 0
937.00 0
937.07 0
937.14 0
937.21 0
937.28 0
937.35 0
937.42 0
937.49 0
937.56 0
937.63 0
937.70 0
937.77 0
937.84 0
937.91 0
937.98 0
938.05 0
938.12 0
938.19 0
938.26 0
938.33 0
938.41 0
938.48 0
938.55 0
938.62 0
938.69 0
938.76 0
938.83 0
938.90 0
938.97 0
939.04 0
939.11 0
939.18 0
939.25 0
939.32 0
939.39 0
939.46 0
939.53 0
939.60 0
939.67 0
939.74 0
939.81 0
939.88 0
939.95 0
940.02 0
940.09 0
940.16 0
940.23 0
940.30 0
940.37 0
940.44 0
940.51 0
940.58 0
940.65 0
940.72 0
940.79 0
940.86 0
940.93 0
941.00 0
941.07 0
941.14 0
941.21 0
941.28 0
941.35 0
941.42 0
941.49 0
941.57 0
941.64 0
941.71 0
941.78 0
941.85 0
941.92 0
941.99 0
942.06 0
942.13 0
942.20 0
942.27 0
942.34 0
942.41 0
942.48 0
942.55 0
942.62 0
942.69 0
942.76 0
942.83 0
942.90 0
942.97 0
943.04 0
943.11 0
943.18 0
943.25 0
943.32 0
943.39 0
943.46 0
943.53 0
943.60 0
943.67 0
943.75 0
943.82 0
943.89 0
943.96 0
944.03 0
944.10 0
944.17 0
944.24 0
944.31 0
944.38 0
944.45 0
944.52 0
944.59 0
944.66 0
944.73 0
944.80 0
944.87 0
944.94 0
945.01 0
945.08 0
945.15 0
945.22 0
945.29 0
945.36 0
945.43 0
945.51 0
945.58 0
945.65 0
945.72 0
945.79 0
945.86 0
945.93 0
946.00 0
946.07 0
946.14 0
946.21 0
946.28 0
946.35 0
946.42 0
946.49 0
946.56 0
946.63 0
946.70 0
946.77 0
946.84 0
946.91 0
946.98 0
947.06 0
947.13 0
947.20 0
947.27 0
947.34 0
947.41 0
947.48 0
947.55 0
947.62 0
947.69 0
947.76 0
947.83 0
947.90 0
947.97 0
948.04 0
948.11 0
948.18 0
948.25 0
948.32 0
948.40 0
948.47 0
948.54 0
948.61 0
948.68 0
948.75 0
948.82 0
948.89 0
948.96 0
949.03 0
949.10 0
949.17 0
949.24 0
949.31 0
949.38 0
949.45 0
949.52 0
949.59 0
949.67 0
949.74 0
949.81 0
949.88 0
949.95 0
950.02 0
950.09 0
950.16 0
950.23 0
950.30 0
950.37 0
950.44 0
950.51 0
950.58 0
950.65 0
950.72 0
950.79 0
950.87 0
950.94 0
951.01 0
951.08 0
951.15 0
951.22 0
951.29 0
951.36 0
951.43 0
951.50 0
951.57 0
951.64 0
951.71 0
951.78 0
951.85 0
951.93 0
952.00 0
952.07 0
952.14 0
952.21 0
952.28 0
952.35 0
952.42 0
952.49 0
952.56 0
952.63 0
952.70 0
952.77 0
952.84 0
952.91 0
952.99 0
953.06 0
953.13 0
953.20 0
953.27 0
953.34 0
953.41 0
953.48 0
953.55 0
953.62 0
953.69 0
953.76 0
953.83 0
953.90 0
953.98 0
954.05 0
954.12 0
954.19 0
954.26 0
954.33 0
954.40 0
954.47 0
954.54 0
954.61 0
954.68 0
954.75 0
954.82 0
954.90 0
954.97 0
955.04 0
955.11 0
955.18 0
955.25 0
955.32 0
955.39 0
955.46 0
955.53 0
955.60 0
955.67 0
955.75 0
955.82 0
955.89 0
955.96 0
956.03 0
956.10 0
956.17 0
956.24 0
956.31 0
956.38 0
956.45 0
956.52 0
956.60 0
956.67 0
956.74 0
956.81 0
956.88 0
956.95 0
957.02 0
957.09 0
957.16 0
957.23 0
957.30 0
957.37 0
957.45 0
957.52 0
957.59 0
957.66 0
957.73 0
957.80 0
957.87 0
957.94 0
958.01 0
958.08 0
958.15 0
958.23 0
958.30 0
958.37 0
958.44 0
958.51 0
958.58 0
958.65 0
958.72 0
958.79 0
958.86 0
958.93 0
959.01 0
959.08 0
959.15 0
959.22 0
959.29 0
959.36 0
959.43 0
959.50 0
959.57 0
959.64 0
959.71 0
959.79 0
959.86 0
959.93 0
960.00 0
960.07 0
960.14 0
960.21 0
960.28 0
960.35 0
960.42 0
960.50 0
960.57 0
960.64 0
960.71 0
960.78 0
960.85 0
960.92 0
960.99 0
961.06 0
961.13 0
961.21 0
961.28 0
961.35 0
961.42 0
961.49 0
961.56 0
961.63 0
961.70 0
961.77 0
961.84 0
961.92 0
961.99 0
962.06 0
962.13 0
962.20 0
962.27 0
962.34 0
962.41 0
962.48 0
962.56 0
962.63 0
962.70 0
962.77 0
962.84 0
962.91 0
962.98 0
963.05 0
963.12 0
963.19 0
963.27 0
963.34 0
963.41 0
963.48 0
963.55 0
963.62 0
963.69 0
963.76 0
963.83 0
963.91 0
963.98 0
964.05 0
964.12 0
964.19 0
964.26 0
964.33 0
964.40 0
964.47 0
964.55 0
964.62 0
964.69 0
964.76 0
964.83 0
964.90 0
964.97 0
965.04 0
965.11 0
965.19 0
965.26 0
965.33 0
965.40 0
965.47 0
965.54 0
965.61 0
965.68 0
965.76 0
965.83 0
965.90 0
965.97 0
966.04 0
966.11 0
966.18 0
966.25 0
966.33 0
966.40 0
966.47 0
966.54 0
966.61 0
966.68 0
966.75 0
966.82 0
966.89 0
966.97 0
967.04 0
967.11 0
967.18 0
967.25 0
967.32 0
967.39 0
967.46 0
967.54 0
967.61 0
967.68 0
967.75 0
967.82 0
967.89 0
967.96 0
968.03 0
968.11 0
968.18 0
968.25 0
968.32 0
968.39 0
968.46 0
968.53 0
968.60 0
968.68 0
968.75 0
968.82 0
968.89 0
968.96 0
969.03 0
969.10 0
969.18 0
969.25 0
969.32 0
969.39 0
969.46 0
969.53 0
969.60 0
969.67 0
969.75 0
969.82 0
969.89 0
969.96 0
970.03 0
970.10 0
970.17 0
970.25 0
970.32 0
970.39 0
970.46 0
970.53 0
970.60 0
970.67 0
970.74 0
970.82 0
970.89 0
970.96 0
971.03 0
971.10 0
971.17 0
971.24 0
971.32 0
971.39 0
971.46 0
971.53 0
971.60 0
971.67 0
971.74 0
971.82 0
971.89 0
971.96 0
972.03 0
972.10 0
972.17 0
972.24 0
972.32 0
972.39 0
972.46 0
972.53 0
972.60 0
972.67 0
972.74 0
972.82 0
972.89 0
972.96 0
973.03 0
973.10 0
973.17 0
973.24 0
973.32 0
973.39 0
973.46 0
973.53 0
973.60 0
973.67 0
973.74 0
973.82 0
973.89 0
973.96 0
974.03 0
974.10 0
974.17 0
974.24 0
974.32 0
974.39 0
974.46 0
974.53 0
974.60 0
974.67 0
974.75 0
974.82 0
974.89 0
974.96 0
975.03 0
975.10 0
975.17 0
975.25 0
975.32 0
975.39 0
975.46 0
975.53 0
975.60 0
975.67 0
975.75 0
975.82 0
975.89 0
975.96 0
976.03 0
976.10 0
976.18 0
976.25 0
976.32 0
976.39 0
976.46 0
976.53 0
976.61 0
976.68 0
976.75 0
976.82 0
976.89 0
976.96 0
977.03 0
977.11 0
977.18 0
977.25 0
977.32 0
977.39 0
977.46 0
977.54 0
977.61 0
977.68 0
977.75 0
977.82 0
977.89 0
977.97 0
978.04 0
978.11 0
978.18 0
978.25 0
978.32 0
978.40 0
978.47 0
978.54 0
978.61 0
978.68 0
978.75 0
978.83 0
978.90 0
978.97 0
979.04 0
979.11 0
979.18 0
979.26 0
979.33 0
979.40 0
979.47 0
979.54 0
979.61 0
979.69 0
979.76 0
979.83 0
979.90 0
979.97 0
980.04 0
980.12 0
980.19 0
980.26 0
980.33 0
980.40 0
980.47 0
980.55 0
980.62 0
980.69 0
980.76 0
980.83 0
980.90 0
980.98 0
981.05 0
981.12 0
981.19 0
981.26 0
981.34 0
981.41 0
981.48 0
981.55 0
981.62 0
981.69 0
981.77 0
981.84 0
981.91 0
981.98 0
982.05 0
982.12 0
982.20 0
982.27 0
982.34 0
982.41 0
982.48 0
982.56 0
982.63 0
982.70 0
982.77 0
982.84 0
982.91 0
982.99 0
983.06 0
983.13 0
983.20 0
983.27 0
983.35 0
983.42 0
983.49 0
983.56 0
983.63 0
983.70 0
983.78 0
983.85 0
983.92 0
983.99 0
984.06 0
984.14 0
984.21 0
984.28 0
984.35 0
984.42 0
984.49 0
984.57 0
984.64 0
984.71 0
984.78 0
984.85 0
984.93 0
985.00 0
985.07 0
985.14 0
985.21 0
985.29 0
985.36 0
985.43 0
985.50 0
985.57 0
985.65 0
985.72 0
985.79 0
985.86 0
985.93 0
986.00 0
986.08 0
986.15 0
986.22 0
986.29 0
986.36 0
986.44 0
986.51 0
986.58 0
986.65 0
986.72 0
986.80 0
986.87 0
986.94 0
987.01 0
987.08 0
987.16 0
987.23 0
987.30 0
987.37 0
987.44 0
987.52 0
987.59 0
987.66 0
987.73 0
987.80 0
987.88 0
987.95 0
988.02 0
988.09 0
988.16 0
988.24 0
988.31 0
988.38 0
988.45 0
988.52 0
988.60 0
988.67 0
988.74 0
988.81 0
988.88 0
988.96 0
989.03 0
989.10 0
989.17 0
989.24 0
989.32 0
989.39 0
989.46 0
989.53 0
989.60 0
989.68 0
989.75 0
989.82 0
989.89 0
989.96 0
990.04 0
990.11 0
990.18 0
990.25 0
990.32 0
990.40 0
990.47 0
990.54 0
990.61 0
990.69 0
990.76 0
990.83 0
990.90 0
990.97 0
991.05 0
991.12 0
991.19 0
991.26 0
991.33 0
991.41 0
991.48 0
991.55 0
991.62 0
991.70 0
991.77 0
991.84 0
991.91 0
991.98 0
992.06 0
992.13 0
992.20 0
992.27 0
992.34 0
992.42 0
992.49 0
992.56 0
992.63 0
992.71 0
992.78 0
992.85 0
992.92 0
992.99 0
993.07 0
993.14 0
993.21 0
993.28 0
993.35 0
993.43 0
993.50 0
993.57 0
993.64 0
993.72 0
993.79 0
993.86 0
993.93 1
994.00 1
994.08 0
994.15 0
994.22 0
994.29 0
994.37 0
994.44 0
994.51 0
994.58 0
994.65 0
994.73 0
994.80 0
994.87 0
994.94 0
995.02 0
995.09 0
995.16 0
995.23 0
995.30 0
995.38 0
995.45 0
995.52 0
995.59 0
995.67 0
995.74 0
995.81 0
995.88 0
995.96 0
996.03 0
996.10 0
996.17 0
996.24 0
996.32 0
996.39 0
996.46 0
996.53 0
996.61 0
996.68 0
996.75 0
996.82 0
996.90 0
996.97 0
997.04 0
997.11 0
997.18 0
997.26 0
997.33 0
997.40 0
997.47 0
997.55 0
997.62 0
997.69 0
997.76 0
997.84 0
997.91 0
997.98 0
998.05 0
998.13 0
998.20 0
998.27 0
998.34 0
998.41 0
998.49 0
998.56 0
998.63 0
998.70 0
998.78 0
998.85 0
998.92 0
998.99 0
999.07 0
999.14 0
999.21 0
999.28 0
999.36 0
999.43 0
999.50 0
999.57 0
999.65 0
999.72 0
999.79 0
999.86 0
999.94 0
1000.01 0
1000.08 0
1000.15 0
1000.22 0
1000.30 0
1000.37 0
1000.44 0
1000.51 0
1000.59 0
1000.66 0
1000.73 0
1000.80 0
1000.88 0
1000.95 0
1001.02 0
1001.09 0
1001.17 0
1001.24 0
1001.31 0
1001.38 0
1001.46 0
1001.53 0
1001.60 0
1001.67 0
1001.75 0
1001.82 0
1001.89 0
1001.96 0
1002.04 0
1002.11 0
1002.18 0
1002.25 0
1002.33 0
1002.40 0
1002.47 0
1002.54 0
1002.62 0
1002.69 0
1002.76 0
1002.83 0
1002.91 0
1002.98 0
1003.05 0
1003.12 0
1003.20 0
1003.27 0
1003.34 0
1003.41 0
1003.49 0
1003.56 0
1003.63 0
1003.70 0
1003.78 0
1003.85 0
1003.92 0
1004.00 0
1004.07 0
1004.14 0
1004.21 0
1004.29 0
1004.36 0
1004.43 0
1004.50 0
1004.58 0
1004.65 0
1004.72 0
1004.79 0
1004.87 0
1004.94 0
1005.01 0
1005.08 0
1005.16 0
1005.23 0
1005.30 0
1005.37 0
1005.45 0
1005.52 0
1005.59 0
1005.67 0
1005.74 0
1005.81 0
1005.88 0
1005.96 0
1006.03 0
1006.10 0
1006.17 0
1006.25 0
1006.32 0
1006.39 0
1006.46 0
1006.54 0
1006.61 0
1006.68 0
1006.76 0
1006.83 0
1006.90 0
1006.97 0
1007.05 0
1007.12 0
1007.19 0
1007.26 0
1007.34 0
1007.41 0
1007.48 0
1007.55 0
1007.63 0
1007.70 0
1007.77 0
1007.85 0
1007.92 0
1007.99 0
1008.06 0
1008.14 0
1008.21 0
1008.28 0
1008.35 0
1008.43 0
1008.50 0
1008.57 0
1008.65 0
1008.72 0
1008.79 0
1008.86 0
1008.94 0
1009.01 0
1009.08 0
1009.15 0
1009.23 0
1009.30 0
1009.37 0
1009.45 0
1009.52 0
1009.59 0
1009.66 0
1009.74 0
1009.81 0
1009.88 0
1009.96 0
1010.03 0
1010.10 0
1010.17 0
1010.25 0
1010.32 0
1010.39 0
1010.47 0
1010.54 0
1010.61 0
1010.68 0
1010.76 0
1010.83 0
1010.90 0
1010.97 0
1011.05 0
1011.12 0
1011.19 0
1011.27 0
1011.34 0
1011.41 0
1011.48 0
1011.56 0
1011.63 0
1011.70 0
1011.78 0
1011.85 0
1011.92 0
1011.99 0
1012.07 0
1012.14 0
1012.21 0
1012.29 0
1012.36 0
1012.43 0
1012.50 0
1012.58 0
1012.65 0
1012.72 0
1012.80 0
1012.87 0
1012.94 0
1013.02 0
1013.09 0
1013.16 0
1013.23 0
1013.31 0
1013.38 0
1013.45 0
1013.53 0
1013.60 0
1013.67 0
1013.74 0
1013.82 0
1013.89 0
1013.96 0
1014.04 0
1014.11 0
1014.18 0
1014.25 0
1014.33 0
1014.40 0
1014.47 0
1014.55 0
1014.62 0
1014.69 0
1014.77 0
1014.84 0
1014.91 0
1014.98 0
1015.06 0
1015.13 0
1015.20 0
1015.28 0
1015.35 0
1015.42 1
1015.50 0
1015.57 0
1015.64 0
1015.71 0
1015.79 0
1015.86 0
1015.93 0
1016.01 0
1016.08 0
1016.15 0
1016.23 0
1016.30 0
1016.37 0
1016.44 0
1016.52 0
1016.59 0
1016.66 0
1016.74 0
1016.81 0
1016.88 0
1016.96 0
1017.03 0
1017.10 0
1017.17 0
1017.25 0
1017.32 1
1017.39 1
1017.47 1
1017.54 1
1017.61 0
1017.69 0
1017.76 0
1017.83 0
1017.91 0
1017.98 0
1018.05 0
1018.12 1
1018.20 1
1018.27 1
1018.34 1
1018.42 1
1018.49 1
1018.56 1
1018.64 1
1018.71 1
1018.78 1
1018.86 1
1018.93 0
1019.00 0
1019.08 0
1019.15 0
1019.22 0
1019.29 0
1019.37 0
1019.44 0
1019.51 0
1019.59 0
1019.66 0
1019.73 0
1019.81 0
1019.88 0
1019.95 0
1020.03 0
1020.10 0
1020.17 0
1020.25 0
1020.32 0
1020.39 0
1020.46 1
1020.54 1
1020.61 1
1020.68 1
1020.76 1
1020.83 1
1020.90 2
1020.98 2
1021.05 2
1021.12 2
1021.20 1
1021.27 1
1021.34 1
1021.42 1
1021.49 1
1021.56 1
1021.64 1
1021.71 1
1021.78 1
1021.86 1
1021.93 1
1022.00 1
1022.08 0
1022.15 0
1022.22 0
1022.30 0
1022.37 0
1022.44 0
1022.51 0
1022.59 1
1022.66 1
1022.73 1
1022.81 1
1022.88 1
1022.95 1
1023.03 1
1023.10 1
1023.17 1
1023.25 0
1023.32 0
1023.39 0
1023.47 0
1023.54 0
1023.61 0
1023.69 0
1023.76 0
1023.83 0
1023.91 0
1023.98 0
1024.05 0
1024.13 0
1024.20 0
1024.27 0
1024.35 0
1024.42 0
1024.49 0
1024.57 0
1024.64 0
1024.71 0
1024.79 0
1024.86 0
1024.93 0
1025.01 0
1025.08 0
1025.15 0
1025.23 0
1025.30 0
1025.37 0
1025.45 0
1025.52 0
1025.59 0
1025.67 0
1025.74 0
1025.81 0
1025.89 0
1025.96 0
1026.03 0
1026.11 0
1026.18 0
1026.25 0
1026.33 0
1026.40 0
1026.47 0
1026.55 0
1026.62 0
1026.69 0
1026.77 0
1026.84 0
1026.91 0
1026.99 0
1027.06 0
1027.13 0
1027.21 0
1027.28 0
1027.35 0
1027.43 0
1027.50 0
1027.57 1
1027.65 1
1027.72 1
1027.80 1
1027.87 1
1027.94 1
1028.02 1
1028.09 1
1028.16 1
1028.24 1
1028.31 1
1028.38 1
1028.46 1
1028.53 0
1028.60 0
1028.68 0
1028.75 0
1028.82 0
1028.90 0
1028.97 0
1029.04 0
1029.12 0
1029.19 0
1029.26 0
1029.34 0
1029.41 0
1029.48 0
1029.56 1
1029.63 1
1029.71 1
1029.78 1
1029.85 2
1029.93 2
1030.00 2
1030.07 2
1030.15 2
1030.22 1
1030.29 1
1030.37 1
1030.44 1
1030.51 1
1030.59 1
1030.66 1
1030.73 1
1030.81 1
1030.88 1
1030.96 1
1031.03 1
1031.10 1
1031.18 1
1031.25 1
1031.32 1
1031.40 1
1031.47 0
1031.54 0
1031.62 0
1031.69 0
1031.76 0
1031.84 0
1031.91 0
1031.99 0
1032.06 0
1032.13 0
1032.21 0
1032.28 0
1032.35 0
1032.43 0
1032.50 0
1032.57 0
1032.65 0
1032.72 0
1032.79 0
1032.87 0
1032.94 1
1033.02 1
1033.09 1
1033.16 1
1033.24 1
1033.31 1
1033.38 1
1033.46 1
1033.53 1
1033.60 1
1033.68 1
1033.75 1
1033.83 1
1033.90 1
1033.97 1
1034.05 1
1034.12 0
1034.19 0
1034.27 0
1034.34 0
1034.41 0
1034.49 0
1034.56 1
1034.64 1
1034.71 2
1034.78 2
1034.86 2
1034.93 2
1035.00 2
1035.08 2
1035.15 2
1035.23 2
1035.30 2
1035.37 1
1035.45 1
1035.52 1
1035.59 0
1035.67 0
1035.74 0
1035.82 0
1035.89 0
1035.96 0
1036.04 0
1036.11 0
1036.18 1
1036.26 1
1036.33 1
1036.40 1
1036.48 1
1036.55 1
1036.63 1
1036.70 0
1036.77 0
1036.85 0
1036.92 0
1036.99 0
1037.07 0
1037.14 0
1037.22 0
1037.29 0
1037.36 0
1037.44 0
1037.51 0
1037.59 0
1037.66 0
1037.73 0
1037.81 0
1037.88 0
1037.95 0
1038.03 0
1038.10 0
1038.18 0
1038.25 0
1038.32 0
1038.40 0
1038.47 0
1038.54 0
1038.62 0
1038.69 0
1038.77 0
1038.84 1
1038.91 1
1038.99 1
1039.06 1
1039.14 1
1039.21 1
1039.28 1
1039.36 1
1039.43 1
1039.50 1
1039.58 1
1039.65 2
1039.73 2
1039.80 2
1039.87 2
1039.95 3
1040.02 2
1040.10 2
1040.17 2
1040.24 2
1040.32 1
1040.39 1
1040.46 1
1040.54 1
1040.61 1
1040.69 1
1040.76 1
1040.83 0
1040.91 0
1040.98 0
1041.06 0
1041.13 0
1041.20 0
1041.28 0
1041.35 0
1041.43 1
1041.50 1
1041.57 1
1041.65 1
1041.72 1
1041.80 1
1041.87 1
1041.94 0
1042.02 0
1042.09 1
1042.16 1
1042.24 1
1042.31 1
1042.39 1
1042.46 1
1042.53 1
1042.61 1
1042.68 0
1042.76 1
1042.83 1
1042.90 1
1042.98 1
1043.05 2
1043.13 2
1043.20 2
1043.27 1
1043.35 1
1043.42 1
1043.50 1
1043.57 0
1043.64 0
1043.72 0
1043.79 0
1043.87 0
1043.94 0
1044.01 0
1044.09 1
1044.16 1
1044.24 1
1044.31 1
1044.38 1
1044.46 0
1044.53 0
1044.61 0
1044.68 0
1044.75 0
1044.83 1
1044.90 1
1044.98 1
1045.05 1
1045.12 1
1045.20 1
1045.27 1
1045.35 0
1045.42 0
1045.49 0
1045.57 0
1045.64 0
1045.72 0
1045.79 0
1045.87 0
1045.94 0
1046.01 0
1046.09 0
1046.16 0
1046.24 0
1046.31 1
1046.38 1
1046.46 1
1046.53 2
1046.61 2
1046.68 2
1046.75 2
1046.83 2
1046.90 2
1046.98 2
1047.05 2
1047.13 1
1047.20 1
1047.27 1
1047.35 1
1047.42 0
1047.50 0
1047.57 0
1047.64 0
1047.72 0
1047.79 0
1047.87 0
1047.94 0
1048.01 1
1048.09 1
1048.16 1
1048.24 2
1048.31 2
1048.39 2
1048.46 2
1048.53 2
1048.61 2
1048.68 2
1048.76 2
1048.83 2
1048.90 2
1048.98 2
1049.05 2
1049.13 2
1049.20 1
1049.28 1
1049.35 1
1049.42 1
1049.50 0
1049.57 0
1049.65 1
1049.72 1
1049.80 1
1049.87 1
1049.94 2
1050.02 2
1050.09 2
1050.17 1
1050.24 1
1050.31 1
1050.39 1
1050.46 1
1050.54 0
1050.61 0
1050.69 0
1050.76 1
1050.83 1
1050.91 2
1050.98 2
1051.06 3
1051.13 3
1051.21 3
1051.28 3
1051.35 3
1051.43 2
1051.50 2
1051.58 1
1051.65 1
1051.73 1
1051.80 1
1051.87 1
1051.95 1
1052.02 2
1052.10 2
1052.17 2
1052.25 3
1052.32 3
1052.39 3
1052.47 3
1052.54 3
1052.62 3
1052.69 3
1052.77 4
1052.84 4
1052.91 4
1052.99 4
1053.06 4
1053.14 3
1053.21 3
1053.29 2
1053.36 1
1053.43 1
1053.51 1
1053.58 1
1053.66 1
1053.73 1
1053.81 1
1053.88 1
1053.96 2
1054.03 2
1054.10 2
1054.18 1
1054.25 1
1054.33 1
1054.40 1
1054.48 1
1054.55 1
1054.62 1
1054.70 1
1054.77 1
1054.85 1
1054.92 2
1055.00 2
1055.07 2
1055.15 2
1055.22 2
1055.29 2
1055.37 1
1055.44 1
1055.52 1
1055.59 1
1055.67 0
1055.74 0
1055.82 1
1055.89 1
1055.96 1
1056.04 1
1056.11 1
1056.19 0
1056.26 0
1056.34 0
1056.41 0
1056.49 0
1056.56 0
1056.63 0
1056.71 1
1056.78 1
1056.86 2
1056.93 3
1057.01 4
1057.08 4
1057.16 5
1057.23 5
1057.30 4
1057.38 4
1057.45 3
1057.53 3
1057.60 2
1057.68 2
1057.75 1
1057.83 1
1057.90 1
1057.97 2
1058.05 2
1058.12 2
1058.20 2
1058.27 2
1058.35 2
1058.42 2
1058.50 2
1058.57 2
1058.65 2
1058.72 1
1058.79 1
1058.87 1
1058.94 1
1059.02 1
1059.09 1
1059.17 1
1059.24 1
1059.32 1
1059.39 1
1059.47 1
1059.54 1
1059.61 1
1059.69 1
1059.76 1
1059.84 1
1059.91 1
1059.99 2
1060.06 2
1060.14 1
1060.21 1
1060.29 1
1060.36 0
1060.43 0
1060.51 0
1060.58 0
1060.66 0
1060.73 1
1060.81 1
1060.88 1
1060.96 2
1061.03 2
1061.11 1
1061.18 1
1061.26 1
1061.33 1
1061.40 1
1061.48 1
1061.55 1
1061.63 1
1061.70 1
1061.78 1
1061.85 1
1061.93 1
1062.00 1
1062.08 0
1062.15 0
1062.23 0
1062.30 1
1062.38 1
1062.45 1
1062.52 2
1062.60 2
1062.67 3
1062.75 3
1062.82 4
1062.90 4
1062.97 4
1063.05 5
1063.12 4
1063.20 4
1063.27 4
1063.35 4
1063.42 3
1063.50 3
1063.57 3
1063.64 3
1063.72 3
1063.79 2
1063.87 2
1063.94 1
1064.02 1
1064.09 0
1064.17 0
1064.24 0
1064.32 0
1064.39 0
1064.47 0
1064.54 0
1064.62 0
1064.69 0
1064.77 1
1064.84 1
1064.92 1
1064.99 0
1065.06 0
1065.14 0
1065.21 0
1065.29 0
1065.36 0
1065.44 0
1065.51 0
1065.59 0
1065.66 0
1065.74 0
1065.81 0
1065.89 1
1065.96 2
1066.04 2
1066.11 3
1066.19 4
1066.26 6
1066.34 7
1066.41 7
1066.49 7
1066.56 7
1066.64 6
1066.71 5
1066.78 4
1066.86 3
1066.93 2
1067.01 1
1067.08 1
1067.16 1
1067.23 1
1067.31 2
1067.38 2
1067.46 3
1067.53 3
1067.61 4
1067.68 4
1067.76 5
1067.83 6
1067.91 6
1067.98 7
1068.06 7
1068.13 7
1068.21 7
1068.28 6
1068.36 6
1068.43 5
1068.51 5
1068.58 5
1068.66 5
1068.73 5
1068.81 5
1068.88 5
1068.96 5
1069.03 5
1069.11 5
1069.18 4
1069.26 4
1069.33 4
1069.40 4
1069.48 4
1069.55 4
1069.63 5
1069.70 5
1069.78 6
1069.85 6
1069.93 6
1070.00 7
1070.08 7
1070.15 7
1070.23 6
1070.30 6
1070.38 6
1070.45 6
1070.53 5
1070.60 5
1070.68 5
1070.75 4
1070.83 4
1070.90 4
1070.98 4
1071.05 5
1071.13 6
1071.20 6
1071.28 6
1071.35 6
1071.43 6
1071.50 6
1071.58 5
1071.65 5
1071.73 5
1071.80 5
1071.88 5
1071.95 6
1072.03 6
1072.10 6
1072.18 5
1072.25 5
1072.33 4
1072.40 3
1072.48 3
1072.55 2
1072.63 2
1072.70 2
1072.78 2
1072.85 2
1072.93 2
1073.00 2
1073.08 2
1073.15 2
1073.23 2
1073.30 2
1073.38 2
1073.45 2
1073.53 1
1073.60 1
1073.68 1
1073.75 0
1073.83 0
1073.90 0
1073.98 0
1074.05 0
1074.13 0
1074.20 0
1074.28 0
1074.35 0
1074.43 0
1074.50 1
1074.58 1
1074.65 2
1074.73 2
1074.80 2
1074.88 2
1074.96 1
1075.03 1
1075.11 1
1075.18 1
1075.26 1
1075.33 2
1075.41 2
1075.48 3
1075.56 3
1075.63 3
1075.71 3
1075.78 3
1075.86 2
1075.93 2
1076.01 2
1076.08 3
1076.16 3
1076.23 3
1076.31 3
1076.38 3
1076.46 3
1076.53 3
1076.61 3
1076.68 3
1076.76 3
1076.83 3
1076.91 3
1076.98 2
1077.06 2
1077.13 3
1077.21 3
1077.28 3
1077.36 4
1077.43 4
1077.51 4
1077.59 4
1077.66 4
1077.74 4
1077.81 3
1077.89 3
1077.96 3
1078.04 3
1078.11 3
1078.19 4
1078.26 5
1078.34 6
1078.41 6
1078.49 6
1078.56 6
1078.64 6
1078.71 6
1078.79 5
1078.86 4
1078.94 4
1079.01 3
1079.09 2
1079.16 1
1079.24 1
1079.32 1
1079.39 1
1079.47 1
1079.54 1
1079.62 2
1079.69 2
1079.77 3
1079.84 4
1079.92 4
1079.99 5
1080.07 5
1080.14 5
1080.22 5
1080.29 5
1080.37 4
1080.44 3
1080.52 3
1080.60 2
1080.67 2
1080.75 2
1080.82 1
1080.90 1
1080.97 1
1081.05 0
1081.12 0
1081.20 0
1081.27 0
1081.35 0
1081.42 0
1081.50 0
1081.57 2
1081.65 3
1081.72 4
1081.80 5
1081.88 5
1081.95 6
1082.03 6
1082.10 6
1082.18 6
1082.25 6
1082.33 6
1082.40 5
1082.48 5
1082.55 5
1082.63 5
1082.70 4
1082.78 4
1082.86 4
1082.93 4
1083.01 5
1083.08 5
1083.16 5
1083.23 5
1083.31 5
1083.38 4
1083.46 4
1083.53 3
1083.61 2
1083.68 2
1083.76 1
1083.84 1
1083.91 2
1083.99 2
1084.06 3
1084.14 3
1084.21 4
1084.29 4
1084.36 4
1084.44 4
1084.51 3
1084.59 3
1084.67 4
1084.74 4
1084.82 5
1084.89 5
1084.97 6
1085.04 6
1085.12 6
1085.19 6
1085.27 6
1085.34 6
1085.42 6
1085.50 6
1085.57 7
1085.65 7
1085.72 7
1085.80 6
1085.87 6
1085.95 6
1086.02 5
1086.10 5
1086.17 5
1086.25 5
1086.33 6
1086.40 6
1086.48 6
1086.55 5
1086.63 5
1086.70 5
1086.78 5
1086.85 5
1086.93 5
1087.01 5
1087.08 4
1087.16 4
1087.23 4
1087.31 4
1087.38 4
1087.46 4
1087.53 4
1087.61 4
1087.68 5
1087.76 5
1087.84 5
1087.91 5
1087.99 5
1088.06 4
1088.14 3
1088.21 3
1088.29 2
1088.36 2
1088.44 2
1088.52 3
1088.59 4
1088.67 4
1088.74 5
1088.82 5
1088.89 5
1088.97 5
1089.05 4
1089.12 4
1089.20 3
1089.27 3
1089.35 3
1089.42 3
1089.50 3
1089.57 4
1089.65 4
1089.73 4
1089.80 5
1089.88 5
1089.95 5
1090.03 5
1090.10 5
1090.18 5
1090.25 5
1090.33 4
1090.41 4
1090.48 3
1090.56 3
1090.63 2
1090.71 2
1090.78 3
1090.86 4
1090.94 4
1091.01 5
1091.09 5
1091.16 6
1091.24 6
1091.31 5
1091.39 5
1091.47 5
1091.54 5
1091.62 4
1091.69 4
1091.77 4
1091.84 4
1091.92 4
1092.00 4
1092.07 4
1092.15 4
1092.22 5
1092.30 6
1092.37 6
1092.45 7
1092.53 7
1092.60 6
1092.68 5
1092.75 5
1092.83 4
1092.90 4
1092.98 4
1093.06 4
1093.13 5
1093.21 5
1093.28 5
1093.36 5
1093.43 6
1093.51 6
1093.59 6
1093.66 7
1093.74 8
1093.81 8
1093.89 9
1093.96 9
1094.04 9
1094.12 9
1094.19 9
1094.27 8
1094.34 8
1094.42 8
1094.49 7
1094.57 7
1094.65 7
1094.72 7
1094.80 7
1094.87 7
1094.95 7
1095.03 8
1095.10 8
1095.18 9
1095.25 10
1095.33 11
1095.40 11
1095.48 11
1095.56 11
1095.63 11
1095.71 11
1095.78 11
1095.86 11
1095.93 11
1096.01 12
1096.09 12
1096.16 13
1096.24 14
1096.31 14
1096.39 15
1096.47 15
1096.54 14
1096.62 13
1096.69 12
1096.77 11
1096.85 10
1096.92 9
1097.00 8
1097.07 9
1097.15 9
1097.22 10
1097.30 10
1097.38 10
1097.45 11
1097.53 11
1097.60 11
1097.68 11
1097.76 11
1097.83 11
1097.91 10
1097.98 9
1098.06 8
1098.14 7
1098.21 6
1098.29 5
1098.36 5
1098.44 6
1098.51 7
1098.59 9
1098.67 10
1098.74 11
1098.82 12
1098.89 12
1098.97 11
1099.05 10
1099.12 9
1099.20 7
1099.27 6
1099.35 4
1099.43 4
1099.50 3
1099.58 4
1099.65 5
1099.73 6
1099.81 7
1099.88 8
1099.96 8
1100.03 8
1100.11 8
1100.19 7
1100.26 6
1100.34 5
1100.41 4
1100.49 4
1100.57 4
1100.64 4
1100.72 4
1100.79 5
1100.87 5
1100.95 5
1101.02 4
1101.10 4
1101.17 4
1101.25 5
1101.33 5
1101.40 6
1101.48 7
1101.55 8
1101.63 9
1101.71 9
1101.78 9
1101.86 8
1101.93 7
1102.01 6
1102.09 4
1102.16 3
1102.24 2
1102.31 1
1102.39 1
1102.47 0
1102.54 0
1102.62 0
1102.69 0
1102.77 0
1102.85 0
1102.92 0
1103.00 0
1103.07 0
1103.15 0
1103.23 0
1103.30 0
1103.38 0
1103.46 0
1103.53 0
1103.61 0
1103.68 0
1103.76 0
1103.84 0
1103.91 1
1103.99 2
1104.06 2
1104.14 3
1104.22 5
1104.29 5
1104.37 6
1104.44 6
1104.52 6
1104.60 6
1104.67 5
1104.75 4
1104.83 3
1104.90 2
1104.98 2
1105.05 2
1105.13 3
1105.21 4
1105.28 4
1105.36 5
1105.43 5
1105.51 5
1105.59 5
1105.66 4
1105.74 5
1105.82 5
1105.89 5
1105.97 6
1106.04 6
1106.12 7
1106.20 8
1106.27 8
1106.35 9
1106.42 10
1106.50 10
1106.58 11
1106.65 11
1106.73 12
1106.81 12
1106.88 12
1106.96 12
1107.03 12
1107.11 11
1107.19 11
1107.26 11
1107.34 11
1107.42 10
1107.49 10
1107.57 10
1107.64 9
1107.72 9
1107.80 8
1107.87 8
1107.95 8
1108.03 8
1108.10 7
1108.18 7
1108.25 7
1108.33 7
1108.41 7
1108.48 6
1108.56 6
1108.64 6
1108.71 6
1108.79 7
1108.86 7
1108.94 8
1109.02 8
1109.09 8
1109.17 8
1109.25 8
1109.32 8
1109.40 9
1109.47 10
1109.55 12
1109.63 13
1109.70 15
1109.78 16
1109.86 16
1109.93 15
1110.01 14
1110.09 13
1110.16 11
1110.24 9
1110.31 8
1110.39 6
1110.47 5
1110.54 5
1110.62 4
1110.70 4
1110.77 4
1110.85 5
1110.92 7
1111.00 8
1111.08 10
1111.15 12
1111.23 13
1111.31 14
1111.38 14
1111.46 15
1111.54 15
1111.61 15
1111.69 15
1111.76 15
1111.84 16
1111.92 17
1111.99 17
1112.07 18
1112.15 18
1112.22 17
1112.30 17
1112.38 17
1112.45 16
1112.53 16
1112.61 17
1112.68 17
1112.76 17
1112.83 17
1112.91 17
1112.99 17
1113.06 16
1113.14 15
1113.22 15
1113.29 14
1113.37 14
1113.45 14
1113.52 13
1113.60 13
1113.67 12
1113.75 12
1113.83 11
1113.90 11
1113.98 11
1114.06 12
1114.13 13
1114.21 13
1114.29 13
1114.36 13
1114.44 13
1114.52 12
1114.59 12
1114.67 11
1114.75 11
1114.82 10
1114.90 10
1114.97 11
1115.05 10
1115.13 10
1115.20 9
1115.28 9
1115.36 8
1115.43 7
1115.51 7
1115.59 7
1115.66 8
1115.74 8
1115.82 8
1115.89 8
1115.97 8
1116.05 8
1116.12 7
1116.20 7
1116.28 6
1116.35 6
1116.43 5
1116.51 5
1116.58 4
1116.66 4
1116.73 4
1116.81 4
1116.89 4
1116.96 4
1117.04 5
1117.12 5
1117.19 5
1117.27 5
1117.35 5
1117.42 5
1117.50 5
1117.58 5
1117.65 5
1117.73 6
1117.81 6
1117.88 7
1117.96 8
1118.04 9
1118.11 10
1118.19 10
1118.27 10
1118.34 9
1118.42 9
1118.50 8
1118.57 8
1118.65 7
1118.73 8
1118.80 8
1118.88 8
1118.96 9
1119.03 10
1119.11 10
1119.19 11
1119.26 11
1119.34 10
1119.42 10
1119.49 9
1119.57 7
1119.65 6
1119.72 5
1119.80 3
1119.88 3
1119.95 2
1120.03 3
1120.11 3
1120.18 4
1120.26 5
1120.34 6
1120.41 6
1120.49 7
1120.57 7
1120.64 8
1120.72 8
1120.80 9
1120.87 9
1120.95 10
1121.03 10
1121.10 10
1121.18 11
1121.26 11
1121.33 10
1121.41 10
1121.49 10
1121.56 10
1121.64 10
1121.72 10
1121.79 11
1121.87 12
1121.95 12
1122.02 13
1122.10 13
1122.18 12
1122.25 11
1122.33 10
1122.41 9
1122.48 8
1122.56 7
1122.64 7
1122.71 7
1122.79 8
1122.87 8
1122.94 8
1123.02 9
1123.10 9
1123.17 9
1123.25 9
1123.33 9
1123.40 9
1123.48 9
1123.56 9
1123.63 9
1123.71 8
1123.79 7
1123.87 7
1123.94 7
1124.02 7
1124.10 7
1124.17 8
1124.25 10
1124.33 11
1124.40 13
1124.48 14
1124.56 14
1124.63 15
1124.71 14
1124.79 14
1124.86 13
1124.94 13
1125.02 13
1125.09 14
1125.17 14
1125.25 15
1125.32 15
1125.40 15
1125.48 14
1125.56 13
1125.63 13
1125.71 13
1125.79 14
1125.86 14
1125.94 15
1126.02 15
1126.09 15
1126.17 14
1126.25 13
1126.32 12
1126.40 11
1126.48 10
1126.55 10
1126.63 10
1126.71 9
1126.79 9
1126.86 8
1126.94 7
1127.02 7
1127.09 6
1127.17 5
1127.25 4
1127.32 4
1127.40 3
1127.48 3
1127.55 3
1127.63 4
1127.71 4
1127.79 5
1127.86 5
1127.94 5
1128.02 5
1128.09 4
1128.17 4
1128.25 3
1128.32 3
1128.40 2
1128.48 2
1128.55 2
1128.63 1
1128.71 1
1128.79 0
1128.86 0
1128.94 0
1129.02 0
1129.09 0
1129.17 0
1129.25 0
1129.32 0
1129.40 0
1129.48 0
1129.56 1
1129.63 3
1129.71 6
1129.79 8
1129.86 10
1129.94 12
1130.02 12
1130.09 11
1130.17 10
1130.25 9
1130.33 7
1130.40 6
1130.48 6
1130.56 7
1130.63 7
1130.71 8
1130.79 9
1130.86 10
1130.94 10
1131.02 10
1131.10 9
1131.17 8
1131.25 8
1131.33 7
1131.40 7
1131.48 7
1131.56 7
1131.63 7
1131.71 8
1131.79 8
1131.87 8
1131.94 9
1132.02 10
1132.10 11
1132.17 13
1132.25 15
1132.33 16
1132.41 18
1132.48 18
1132.56 18
1132.64 17
1132.71 15
1132.79 13
1132.87 10
1132.95 8
1133.02 5
1133.10 4
1133.18 3
1133.25 2
1133.33 2
1133.41 2
1133.48 2
1133.56 2
1133.64 2
1133.72 3
1133.79 4
1133.87 5
1133.95 6
1134.02 6
1134.10 7
1134.18 7
1134.26 6
1134.33 6
1134.41 7
1134.49 7
1134.56 8
1134.64 9
1134.72 10
1134.80 11
1134.87 11
1134.95 10
1135.03 10
1135.10 10
1135.18 10
1135.26 11
1135.34 12
1135.41 14
1135.49 16
1135.57 18
1135.65 19
1135.72 20
1135.80 21
1135.88 21
1135.95 21
1136.03 21
1136.11 20
1136.19 19
1136.26 18
1136.34 16
1136.42 15
1136.49 14
1136.57 13
1136.65 13
1136.73 15
1136.80 16
1136.88 19
1136.96 22
1137.04 24
1137.11 26
1137.19 28
1137.27 29
1137.34 30
1137.42 30
1137.50 29
1137.58 28
1137.65 27
1137.73 25
1137.81 24
1137.88 22
1137.96 21
1138.04 21
1138.12 21
1138.19 21
1138.27 22
1138.35 23
1138.43 25
1138.50 26
1138.58 27
1138.66 27
1138.74 27
1138.81 26
1138.89 25
1138.97 24
1139.04 22
1139.12 21
1139.20 21
1139.28 21
1139.35 21
1139.43 21
1139.51 21
1139.59 21
1139.66 20
1139.74 18
1139.82 16
1139.89 15
1139.97 13
1140.05 11
1140.13 10
1140.20 8
1140.28 7
1140.36 6
1140.44 5
1140.51 5
1140.59 4
1140.67 4
1140.75 5
1140.82 6
1140.90 7
1140.98 8
1141.06 9
1141.13 11
1141.21 12
1141.29 13
1141.36 14
1141.44 14
1141.52 14
1141.60 13
1141.67 12
1141.75 11
1141.83 10
1141.91 9
1141.98 8
1142.06 8
1142.14 8
1142.22 9
1142.29 9
1142.37 10
1142.45 11
1142.53 12
1142.60 12
1142.68 13
1142.76 13
1142.84 13
1142.91 13
1142.99 12
1143.07 11
1143.15 10
1143.22 9
1143.30 7
1143.38 6
1143.46 4
1143.53 3
1143.61 2
1143.69 2
1143.77 1
1143.84 1
1143.92 1
1144.00 0
1144.08 0
1144.15 0
1144.23 0
1144.31 0
1144.39 0
1144.46 0
1144.54 0
1144.62 0
1144.70 0
1144.77 1
1144.85 2
1144.93 3
1145.01 4
1145.08 5
1145.16 5
1145.24 5
1145.32 4
1145.39 3
1145.47 3
1145.55 2
1145.63 2
1145.70 2
1145.78 2
1145.86 2
1145.94 2
1146.01 2
1146.09 2
1146.17 2
1146.25 2
1146.32 2
1146.40 3
1146.48 4
1146.56 5
1146.63 6
1146.71 6
1146.79 6
1146.87 5
1146.94 5
1147.02 5
1147.10 5
1147.18 6
1147.25 7
1147.33 8
1147.41 10
1147.49 11
1147.56 12
1147.64 13
1147.72 13
1147.80 12
1147.87 11
1147.95 9
1148.03 7
1148.11 6
1148.19 4
1148.26 3
1148.34 3
1148.42 3
1148.50 4
1148.57 4
1148.65 5
1148.73 5
1148.81 6
1148.88 7
1148.96 7
1149.04 7
1149.12 6
1149.19 5
1149.27 3
1149.35 1
1149.43 0
1149.51 0
1149.58 0
1149.66 0
1149.74 0
1149.82 0
1149.89 1
1149.97 2
1150.05 4
1150.13 6
1150.20 7
1150.28 8
1150.36 9
1150.44 9
1150.52 9
1150.59 8
1150.67 8
1150.75 7
1150.83 7
1150.90 7
1150.98 8
1151.06 9
1151.14 10
1151.21 10
1151.29 10
1151.37 11
1151.45 10
1151.53 10
1151.60 10
1151.68 10
1151.76 10
1151.84 10
1151.91 10
1151.99 10
1152.07 10
1152.15 10
1152.23 10
1152.30 10
1152.38 10
1152.46 10
1152.54 11
1152.61 11
1152.69 11
1152.77 11
1152.85 12
1152.92 12
1153.00 12
1153.08 13
1153.16 13
1153.24 14
1153.31 15
1153.39 15
1153.47 16
1153.55 16
1153.63 16
1153.70 15
1153.78 16
1153.86 16
1153.94 18
1154.01 20
1154.09 22
1154.17 24
1154.25 26
1154.33 27
1154.40 28
1154.48 27
1154.56 25
1154.64 23
1154.71 21
1154.79 20
1154.87 19
1154.95 18
1155.03 17
1155.10 17
1155.18 16
1155.26 16
1155.34 15
1155.42 14
1155.49 13
1155.57 13
1155.65 13
1155.73 14
1155.80 15
1155.88 17
1155.96 19
1156.04 21
1156.12 24
1156.19 26
1156.27 28
1156.35 29
1156.43 30
1156.51 31
1156.58 31
1156.66 30
1156.74 28
1156.82 27
1156.90 25
1156.97 22
1157.05 20
1157.13 18
1157.21 16
1157.28 14
1157.36 12
1157.44 10
1157.52 8
1157.60 7
1157.67 5
1157.75 4
1157.83 3
1157.91 2
1157.99 2
1158.06 3
1158.14 4
1158.22 5
1158.30 6
1158.38 7
1158.45 7
1158.53 8
1158.61 8
1158.69 8
1158.77 8
1158.84 8
1158.92 8
1159.00 7
1159.08 6
1159.16 5
1159.23 4
1159.31 4
1159.39 3
1159.47 3
1159.55 4
1159.62 5
1159.70 6
1159.78 9
1159.86 11
1159.94 12
1160.01 13
1160.09 14
1160.17 13
1160.25 12
1160.33 11
1160.40 11
1160.48 12
1160.56 13
1160.64 15
1160.72 17
1160.79 18
1160.87 19
1160.95 20
1161.03 19
1161.11 18
1161.18 17
1161.26 16
1161.34 15
1161.42 13
1161.50 12
1161.57 11
1161.65 10
1161.73 9
1161.81 8
1161.89 9
1161.97 9
1162.04 10
1162.12 11
1162.20 11
1162.28 10
1162.36 9
1162.43 7
1162.51 4
1162.59 1
1162.67 0
1162.75 0
1162.82 0
1162.90 0
1162.98 0
1163.06 0
1163.14 0
1163.21 0
1163.29 0
1163.37 2
1163.45 4
1163.53 6
1163.61 9
1163.68 11
1163.76 12
1163.84 13
1163.92 14
1164.00 14
1164.07 14
1164.15 13
1164.23 12
1164.31 10
1164.39 9
1164.47 8
1164.54 7
1164.62 8
1164.70 8
1164.78 10
1164.86 11
1164.93 12
1165.01 12
1165.09 11
1165.17 9
1165.25 8
1165.33 7
1165.40 6
1165.48 5
1165.56 6
1165.64 6
1165.72 7
1165.79 8
1165.87 10
1165.95 11
1166.03 12
1166.11 13
1166.19 14
1166.26 14
1166.34 13
1166.42 11
1166.50 9
1166.58 6
1166.66 4
1166.73 3
1166.81 2
1166.89 3
1166.97 4
1167.05 5
1167.12 7
1167.20 8
1167.28 9
1167.36 9
1167.44 10
1167.52 10
1167.59 11
1167.67 11
1167.75 12
1167.83 14
1167.91 14
1167.99 15
1168.06 15
1168.14 14
1168.22 12
1168.30 11
1168.38 9
1168.46 8
1168.53 8
1168.61 9
1168.69 9
1168.77 10
1168.85 12
1168.93 13
1169.00 13
1169.08 14
1169.16 14
1169.24 15
1169.32 16
1169.40 17
1169.47 17
1169.55 18
1169.63 17
1169.71 16
1169.79 15
1169.87 13
1169.94 11
1170.02 9
1170.10 8
1170.18 7
1170.26 6
1170.34 6
1170.41 7
1170.49 8
1170.57 10
1170.65 11
1170.73 13
1170.81 14
1170.88 15
1170.96 16
1171.04 16
1171.12 15
1171.20 14
1171.28 13
1171.35 13
1171.43 12
1171.51 12
1171.59 12
1171.67 13
1171.75 13
1171.82 13
1171.90 13
1171.98 13
1172.06 13
1172.14 12
1172.22 11
1172.30 10
1172.37 8
1172.45 7
1172.53 5
1172.61 3
1172.69 3
1172.77 3
1172.84 3
1172.92 4
1173.00 5
1173.08 7
1173.16 8
1173.24 8
1173.32 9
1173.39 9
1173.47 9
1173.55 9
1173.63 10
1173.71 12
1173.79 14
1173.86 16
1173.94 18
1174.02 20
1174.10 21
1174.18 20
1174.26 19
1174.34 17
1174.41 16
1174.49 14
1174.57 14
1174.65 13
1174.73 13
1174.81 13
1174.89 12
1174.96 10
1175.04 8
1175.12 5
1175.20 3
1175.28 0
1175.36 0
1175.43 0
1175.51 0
1175.59 0
1175.67 0
1175.75 2
1175.83 3
1175.91 5
1175.98 7
1176.06 9
1176.14 10
1176.22 12
1176.30 13
1176.38 14
1176.46 14
1176.53 14
1176.61 14
1176.69 13
1176.77 11
1176.85 10
1176.93 9
1177.01 7
1177.08 6
1177.16 5
1177.24 4
1177.32 3
1177.40 3
1177.48 3
1177.56 4
1177.63 4
1177.71 4
1177.79 4
1177.87 3
1177.95 3
1178.03 2
1178.11 2
1178.19 2
1178.26 3
1178.34 4
1178.42 5
1178.50 7
1178.58 9
1178.66 10
1178.74 12
1178.81 13
1178.89 14
1178.97 14
1179.05 13
1179.13 12
1179.21 9
1179.29 7
1179.36 4
1179.44 2
1179.52 0
1179.60 0
1179.68 0
1179.76 0
1179.84 0
1179.92 0
1179.99 0
1180.07 0
1180.15 0
1180.23 1
1180.31 3
1180.39 6
1180.47 9
1180.55 10
1180.62 10
1180.70 8
1180.78 6
1180.86 2
1180.94 0
1181.02 0
1181.10 0
1181.17 0
1181.25 0
1181.33 0
1181.41 1
1181.49 3
1181.57 5
1181.65 6
1181.73 7
1181.80 8
1181.88 9
1181.96 9
1182.04 10
1182.12 11
1182.20 12
1182.28 12
1182.36 12
1182.43 11
1182.51 9
1182.59 8
1182.67 6
1182.75 5
1182.83 4
1182.91 3
1182.99 2
1183.07 2
1183.14 2
1183.22 3
1183.30 5
1183.38 6
1183.46 8
1183.54 9
1183.62 10
1183.70 10
1183.77 11
1183.85 11
1183.93 12
1184.01 12
1184.09 13
1184.17 13
1184.25 13
1184.33 13
1184.40 11
1184.48 9
1184.56 7
1184.64 5
1184.72 2
1184.80 1
1184.88 0
1184.96 0
1185.04 0
1185.11 0
1185.19 0
1185.27 0
1185.35 1
1185.43 2
1185.51 2
1185.59 3
1185.67 4
1185.75 5
1185.82 6
1185.90 6
1185.98 6
1186.06 6
1186.14 6
1186.22 6
1186.30 7
1186.38 8
1186.46 9
1186.53 10
1186.61 12
1186.69 13
1186.77 13
1186.85 13
1186.93 13
1187.01 12
1187.09 12
1187.17 13
1187.24 14
1187.32 15
1187.40 17
1187.48 18
1187.56 19
1187.64 19
1187.72 19
1187.80 18
1187.88 17
1187.96 17
1188.03 16
1188.11 16
1188.19 15
1188.27 16
1188.35 16
1188.43 17
1188.51 17
1188.59 17
1188.67 17
1188.74 16
1188.82 14
1188.90 12
1188.98 10
1189.06 9
1189.14 8
1189.22 8
1189.30 8
1189.38 10
1189.46 12
1189.53 14
1189.61 15
1189.69 16
1189.77 15
1189.85 15
1189.93 13
1190.01 11
1190.09 10
1190.17 8
1190.25 8
1190.33 7
1190.40 7
1190.48 7
1190.56 7
1190.64 6
1190.72 5
1190.80 3
1190.88 1
1190.96 0
1191.04 0
1191.12 0
1191.19 0
1191.27 0
1191.35 0
1191.43 0
1191.51 0
1191.59 2
1191.67 6
1191.75 10
1191.83 13
1191.91 16
1191.99 17
1192.06 17
1192.14 16
1192.22 14
1192.30 11
1192.38 9
1192.46 7
1192.54 5
1192.62 5
1192.70 5
1192.78 5
1192.86 6
1192.93 7
1193.01 9
1193.09 11
1193.17 13
1193.25 14
1193.33 15
1193.41 15
1193.49 15
1193.57 14
1193.65 12
1193.73 10
1193.81 9
1193.88 7
1193.96 7
1194.04 6
1194.12 6
1194.20 7
1194.28 7
1194.36 8
1194.44 9
1194.52 10
1194.60 11
1194.68 13
1194.76 15
1194.83 18
1194.91 20
1194.99 22
1195.07 23
1195.15 23
1195.23 23
1195.31 23
1195.39 24
1195.47 25
1195.55 27
1195.63 30
1195.71 32
1195.78 34
1195.86 35
1195.94 35
1196.02 34
1196.10 33
1196.18 31
1196.26 28
1196.34 27
1196.42 25
1196.50 24
1196.58 23
1196.66 22
1196.74 22
1196.81 22
1196.89 21
1196.97 21
1197.05 22
1197.13 22
1197.21 21
1197.29 21
1197.37 20
1197.45 19
1197.53 18
1197.61 16
1197.69 14
1197.77 12
1197.85 10
1197.92 7
1198.00 5
1198.08 2
1198.16 0
1198.24 0
1198.32 0
1198.40 0
1198.48 0
1198.56 0
1198.64 0
1198.72 0
1198.80 0
1198.88 2
1198.96 5
1199.03 8
1199.11 11
1199.19 13
1199.27 14
1199.35 15
1199.43 15
1199.51 14
1199.59 12
1199.67 10
1199.75 8
1199.83 5
1199.91 4
1199.99 2
1200.07 2
1200.15 1
1200.22 2
1200.30 2
1200.38 3
1200.46 3
1200.54 4
1200.62 4
1200.70 5
1200.78 6
1200.86 8
1200.94 10
1201.02 14
1201.10 18
1201.18 21
1201.26 25
1201.34 27
1201.42 29
1201.49 29
1201.57 29
1201.65 29
1201.73 28
1201.81 26
1201.89 24
1201.97 21
1202.05 17
1202.13 14
1202.21 10
1202.29 6
1202.37 2
1202.45 0
1202.53 0
1202.61 0
1202.69 0
1202.77 0
1202.85 0
1202.92 0
1203.00 0
1203.08 0
1203.16 3
1203.24 6
1203.32 10
1203.40 14
1203.48 16
1203.56 17
1203.64 16
1203.72 14
1203.80 10
1203.88 7
1203.96 4
1204.04 1
1204.12 1
1204.20 1
1204.28 2
1204.36 4
1204.43 6
1204.51 7
1204.59 9
1204.67 9
1204.75 10
1204.83 10
1204.91 9
1204.99 9
1205.07 8
1205.15 8
1205.23 8
1205.31 9
1205.39 11
1205.47 13
1205.55 15
1205.63 16
1205.71 17
1205.79 16
1205.87 15
1205.95 12
1206.03 9
1206.10 6
1206.18 3
1206.26 1
1206.34 0
1206.42 0
1206.50 0
1206.58 0
1206.66 2
1206.74 5
1206.82 9
1206.90 13
1206.98 17
1207.06 20
1207.14 22
1207.22 23
1207.30 23
1207.38 22
1207.46 22
1207.54 22
1207.62 22
1207.70 23
1207.78 24
1207.86 24
1207.94 25
1208.01 25
1208.09 25
1208.17 24
1208.25 24
1208.33 23
1208.41 21
1208.49 19
1208.57 16
1208.65 13
1208.73 10
1208.81 7
1208.89 6
1208.97 5
1209.05 5
1209.13 6
1209.21 6
1209.29 5
1209.37 4
1209.45 3
1209.53 2
1209.61 1
1209.69 1
1209.77 3
1209.85 5
1209.93 9
1210.01 12
1210.09 16
1210.17 18
1210.25 19
1210.32 19
1210.40 18
1210.48 16
1210.56 14
1210.64 11
1210.72 9
1210.80 8
1210.88 8
1210.96 9
1211.04 10
1211.12 12
1211.20 13
1211.28 15
1211.36 16
1211.44 17
1211.52 17
1211.60 17
1211.68 17
1211.76 17
1211.84 18
1211.92 19
1212.00 20
1212.08 21
1212.16 21
1212.24 21
1212.32 20
1212.40 19
1212.48 17
1212.56 14
1212.64 12
1212.72 10
1212.80 9
1212.88 8
1212.96 8
1213.04 9
1213.12 9
1213.20 10
1213.28 11
1213.36 11
1213.44 10
1213.51 9
1213.59 7
1213.67 6
1213.75 4
1213.83 3
1213.91 3
1213.99 3
1214.07 5
1214.15 7
1214.23 10
1214.31 12
1214.39 14
1214.47 15
1214.55 15
1214.63 15
1214.71 14
1214.79 13
1214.87 12
1214.95 10
1215.03 7
1215.11 4
1215.19 0
1215.27 0
1215.35 0
1215.43 0
1215.51 0
1215.59 0
1215.67 0
1215.75 0
1215.83 3
1215.91 6
1215.99 7
1216.07 7
1216.15 6
1216.23 4
1216.31 3
1216.39 2
1216.47 2
1216.55 2
1216.63 3
1216.71 2
1216.79 2
1216.87 1
1216.95 0
1217.03 0
1217.11 0
1217.19 0
1217.27 0
1217.35 2
1217.43 4
1217.51 5
1217.59 7
1217.67 9
1217.75 10
1217.83 11
1217.91 11
1217.99 11
1218.07 11
1218.15 9
1218.23 8
1218.31 7
1218.39 7
1218.47 9
1218.55 11
1218.63 14
1218.71 18
1218.79 20
1218.87 22
1218.95 22
1219.03 22
1219.11 21
1219.19 20
1219.27 21
1219.35 22
1219.43 24
1219.51 27
1219.59 29
1219.67 30
1219.75 30
1219.83 30
1219.91 29
1219.99 28
1220.07 27
1220.15 27
1220.23 28
1220.31 28
1220.39 29
1220.47 29
1220.55 28
1220.63 27
1220.71 25
1220.79 23
1220.87 20
1220.95 18
1221.03 17
1221.11 16
1221.19 16
1221.27 16
1221.35 17
1221.43 17
1221.51 17
1221.59 16
1221.67 14
1221.75 12
1221.83 10
1221.91 9
1221.99 8
1222.07 9
1222.15 11
1222.23 13
1222.31 16
1222.39 19
1222.47 20
1222.55 21
1222.63 21
1222.71 19
1222.79 18
1222.87 17
1222.95 17
1223.03 18
1223.11 19
1223.19 22
1223.27 24
1223.35 26
1223.43 27
1223.51 27
1223.59 27
1223.67 26
1223.75 26
1223.83 27
1223.91 29
1223.99 32
1224.07 35
1224.15 37
1224.23 39
1224.31 40
1224.39 39
1224.47 38
1224.55 36
1224.63 35
1224.71 34
1224.79 33
1224.87 32
1224.95 30
1225.03 29
1225.11 28
1225.19 26
1225.27 24
1225.35 23
1225.43 22
1225.51 21
1225.59 20
1225.67 19
1225.76 18
1225.84 17
1225.92 15
1226.00 15
1226.08 14
1226.16 14
1226.24 15
1226.32 17
1226.40 19
1226.48 22
1226.56 24
1226.64 26
1226.72 27
1226.80 28
1226.88 28
1226.96 29
1227.04 29
1227.12 31
1227.20 33
1227.28 34
1227.36 34
1227.44 33
1227.52 29
1227.60 24
1227.68 19
1227.76 14
1227.84 11
1227.92 12
1228.00 15
1228.08 22
1228.16 29
1228.24 37
1228.32 43
1228.40 47
1228.48 50
1228.56 50
1228.64 49
1228.72 47
1228.80 46
1228.88 45
1228.97 44
1229.05 43
1229.13 43
1229.21 42
1229.29 41
1229.37 39
1229.45 36
1229.53 34
1229.61 32
1229.69 30
1229.77 28
1229.85 27
1229.93 26
1230.01 25
1230.09 25
1230.17 24
1230.25 24
1230.33 23
1230.41 22
1230.49 22
1230.57 22
1230.65 22
1230.73 22
1230.81 22
1230.89 22
1230.97 22
1231.05 22
1231.13 22
1231.21 23
1231.30 25
1231.38 28
1231.46 31
1231.54 35
1231.62 39
1231.70 42
1231.78 44
1231.86 45
1231.94 45
1232.02 45
1232.10 43
1232.18 42
1232.26 40
1232.34 38
1232.42 37
1232.50 37
1232.58 38
1232.66 39
1232.74 42
1232.82 44
1232.90 45
1232.98 45
1233.06 43
1233.14 39
1233.23 34
1233.31 29
1233.39 24
1233.47 20
1233.55 16
1233.63 14
1233.71 12
1233.79 12
1233.87 11
1233.95 12
1234.03 14
1234.11 16
1234.19 19
1234.27 21
1234.35 23
1234.43 24
1234.51 24
1234.59 23
1234.67 22
1234.75 20
1234.83 19
1234.92 19
1235.00 19
1235.08 19
1235.16 20
1235.24 21
1235.32 22
1235.40 24
1235.48 25
1235.56 28
1235.64 30
1235.72 33
1235.80 35
1235.88 36
1235.96 37
1236.04 37
1236.12 37
1236.20 37
1236.28 37
1236.36 37
1236.45 37
1236.53 36
1236.61 35
1236.69 33
1236.77 30
1236.85 27
1236.93 24
1237.01 21
1237.09 19
1237.17 17
1237.25 16
1237.33 14
1237.41 14
1237.49 13
1237.57 14
1237.65 15
1237.73 17
1237.81 19
1237.90 22
1237.98 24
1238.06 27
1238.14 29
1238.22 32
1238.30 34
1238.38 37
1238.46 39
1238.54 41
1238.62 42
1238.70 41
1238.78 40
1238.86 37
1238.94 33
1239.02 28
1239.10 23
1239.19 19
1239.27 15
1239.35 13
1239.43 12
1239.51 11
1239.59 11
1239.67 12
1239.75 12
1239.83 13
1239.91 15
1239.99 17
1240.07 20
1240.15 23
1240.23 25
1240.31 27
1240.40 28
1240.48 27
1240.56 25
1240.64 22
1240.72 19
1240.80 17
1240.88 17
1240.96 17
1241.04 19
1241.12 21
1241.20 23
1241.28 24
1241.36 24
1241.44 22
1241.53 18
1241.61 14
1241.69 9
1241.77 5
1241.85 2
1241.93 2
1242.01 2
1242.09 5
1242.17 9
1242.25 13
1242.33 18
1242.41 22
1242.49 26
1242.57 29
1242.66 32
1242.74 34
1242.82 36
1242.90 38
1242.98 39
1243.06 41
1243.14 41
1243.22 41
1243.30 40
1243.38 39
1243.46 36
1243.54 35
1243.62 33
1243.71 32
1243.79 33
1243.87 33
1243.95 34
1244.03 35
1244.11 35
1244.19 34
1244.27 34
1244.35 33
1244.43 33
1244.51 33
1244.59 33
1244.68 35
1244.76 37
1244.84 39
1244.92 42
1245.00 45
1245.08 48
1245.16 52
1245.24 55
1245.32 57
1245.40 58
1245.48 57
1245.56 55
1245.65 52
1245.73 47
1245.81 42
1245.89 36
1245.97 29
1246.05 24
1246.13 18
1246.21 14
1246.29 11
1246.37 9
1246.45 8
1246.53 9
1246.62 11
1246.70 13
1246.78 16
1246.86 19
1246.94 21
1247.02 23
1247.10 25
1247.18 26
1247.26 26
1247.34 26
1247.42 27
1247.51 27
1247.59 28
1247.67 28
1247.75 28
1247.83 28
1247.91 28
1247.99 27
1248.07 25
1248.15 24
1248.23 24
1248.31 24
1248.40 26
1248.48 28
1248.56 32
1248.64 35
1248.72 38
1248.80 40
1248.88 42
1248.96 42
1249.04 42
1249.12 42
1249.21 42
1249.29 43
1249.37 43
1249.45 44
1249.53 44
1249.61 44
1249.69 42
1249.77 40
1249.85 38
1249.93 36
1250.01 36
1250.10 37
1250.18 39
1250.26 42
1250.34 45
1250.42 47
1250.50 49
1250.58 50
1250.66 51
1250.74 51
1250.83 52
1250.91 54
1250.99 56
1251.07 58
1251.15 61
1251.23 62
1251.31 64
1251.39 64
1251.47 63
1251.55 62
1251.64 60
1251.72 57
1251.80 55
1251.88 52
1251.96 49
1252.04 46
1252.12 43
1252.20 41
1252.28 40
1252.36 39
1252.45 39
1252.53 37
1252.61 35
1252.69 31
1252.77 25
1252.85 18
1252.93 11
1253.01 4
1253.09 0
1253.18 0
1253.26 0
1253.34 5
1253.42 13
1253.50 23
1253.58 34
1253.66 44
1253.74 54
1253.82 61
1253.91 67
1253.99 71
1254.07 73
1254.15 73
1254.23 74
1254.31 74
1254.39 74
1254.47 73
1254.55 73
1254.64 71
1254.72 69
1254.80 65
1254.88 60
1254.96 55
1255.04 49
1255.12 43
1255.20 38
1255.29 33
1255.37 29
1255.45 27
1255.53 27
1255.61 28
1255.69 30
1255.77 34
1255.85 39
1255.93 43
1256.02 47
1256.10 50
1256.18 52
1256.26 53
1256.34 53
1256.42 52
1256.50 50
1256.58 49
1256.67 47
1256.75 47
1256.83 46
1256.91 47
1256.99 48
1257.07 48
1257.15 48
1257.23 46
1257.31 42
1257.40 37
1257.48 31
1257.56 25
1257.64 20
1257.72 16
1257.80 15
1257.88 16
1257.96 19
1258.05 25
1258.13 31
1258.21 37
1258.29 41
1258.37 44
1258.45 44
1258.53 43
1258.61 40
1258.70 36
1258.78 32
1258.86 29
1258.94 26
1259.02 24
1259.10 24
1259.18 25
1259.27 27
1259.35 29
1259.43 31
1259.51 32
1259.59 31
1259.67 30
1259.75 28
1259.83 27
1259.92 26
1260.00 26
1260.08 26
1260.16 28
1260.24 30
1260.32 31
1260.40 32
1260.48 31
1260.57 30
1260.65 27
1260.73 24
1260.81 21
1260.89 18
1260.97 14
1261.05 11
1261.14 7
1261.22 3
1261.30 0
1261.38 0
1261.46 0
1261.54 0
1261.62 0
1261.71 0
1261.79 0
1261.87 5
1261.95 9
1262.03 13
1262.11 15
1262.19 15
1262.27 15
1262.36 13
1262.44 10
1262.52 8
1262.60 5
1262.68 3
1262.76 2
1262.84 1
1262.93 0
1263.01 0
1263.09 0
1263.17 1
1263.25 2
1263.33 2
1263.41 2
1263.50 2
1263.58 2
1263.66 1
1263.74 0
1263.82 0
1263.90 0
1263.98 0
1264.07 0
1264.15 0
1264.23 1
1264.31 4
1264.39 8
1264.47 12
1264.55 16
1264.64 19
1264.72 21
1264.80 22
1264.88 23
1264.96 24
1265.04 25
1265.13 27
1265.21 29
1265.29 32
1265.37 35
1265.45 37
1265.53 39
1265.61 41
1265.70 41
1265.78 41
1265.86 40
1265.94 38
1266.02 37
1266.10 35
1266.18 34
1266.27 34
1266.35 34
1266.43 34
1266.51 35
1266.59 35
1266.67 35
1266.76 35
1266.84 36
1266.92 36
1267.00 38
1267.08 39
1267.16 39
1267.24 40
1267.33 39
1267.41 38
1267.49 36
1267.57 34
1267.65 31
1267.73 29
1267.82 28
1267.90 28
1267.98 29
1268.06 30
1268.14 33
1268.22 35
1268.30 38
1268.39 39
1268.47 40
1268.55 40
1268.63 39
1268.71 38
1268.79 37
1268.88 36
1268.96 34
1269.04 33
1269.12 31
1269.20 29
1269.28 27
1269.37 26
1269.45 25
1269.53 24
1269.61 24
1269.69 23
1269.77 22
1269.86 21
1269.94 20
1270.02 19
1270.10 19
1270.18 20
1270.26 21
1270.35 23
1270.43 24
1270.51 26
1270.59 27
1270.67 28
1270.75 29
1270.84 30
1270.92 31
1271.00 32
1271.08 33
1271.16 33
1271.24 33
1271.33 31
1271.41 29
1271.49 26
1271.57 24
1271.65 21
1271.73 19
1271.82 19
1271.90 20
1271.98 23
1272.06 27
1272.14 31
1272.22 35
1272.31 38
1272.39 40
1272.47 40
1272.55 38
1272.63 36
1272.71 33
1272.80 31
1272.88 29
1272.96 28
1273.04 27
1273.12 26
1273.20 25
1273.29 23
1273.37 21
1273.45 18
1273.53 15
1273.61 14
1273.70 13
1273.78 15
1273.86 19
1273.94 24
1274.02 30
1274.10 37
1274.19 42
1274.27 47
1274.35 50
1274.43 52
1274.51 53
1274.59 53
1274.68 53
1274.76 51
1274.84 49
1274.92 46
1275.00 42
1275.09 37
1275.17 32
1275.25 28
1275.33 25
1275.41 23
1275.49 23
1275.58 24
1275.66 26
1275.74 27
1275.82 28
1275.90 28
1275.99 28
1276.07 27
1276.15 26
1276.23 25
1276.31 25
1276.39 25
1276.48 26
1276.56 27
1276.64 28
1276.72 29
1276.80 30
1276.89 30
1276.97 30
1277.05 29
1277.13 29
1277.21 28
1277.30 28
1277.38 29
1277.46 30
1277.54 31
1277.62 33
1277.70 34
1277.79 35
1277.87 36
1277.95 36
1278.03 37
1278.11 37
1278.20 37
1278.28 36
1278.36 35
1278.44 31
1278.52 25
1278.61 18
1278.69 10
1278.77 3
1278.85 0
1278.93 0
1279.01 0
1279.10 0
1279.18 1
1279.26 8
1279.34 15
1279.42 22
1279.51 27
1279.59 31
1279.67 33
1279.75 33
1279.83 32
1279.92 29
1280.00 26
1280.08 23
1280.16 20
1280.24 18
1280.33 17
1280.41 17
1280.49 18
1280.57 19
1280.65 22
1280.74 24
1280.82 25
1280.90 26
1280.98 25
1281.06 23
1281.15 20
1281.23 17
1281.31 14
1281.39 12
1281.47 9
1281.56 7
1281.64 6
1281.72 3
1281.80 1
1281.88 0
1281.97 0
1282.05 0
1282.13 0
1282.21 0
1282.29 0
1282.38 0
1282.46 0
1282.54 0
1282.62 2
1282.70 3
1282.79 4
1282.87 6
1282.95 6
1283.03 6
1283.11 6
1283.20 5
1283.28 5
1283.36 5
1283.44 7
1283.52 10
1283.61 14
1283.69 18
1283.77 22
1283.85 25
1283.94 27
1284.02 29
1284.10 31
1284.18 33
1284.26 36
1284.35 40
1284.43 44
1284.51 49
1284.59 52
1284.67 54
1284.76 55
1284.84 53
1284.92 51
1285.00 47
1285.08 44
1285.17 42
1285.25 41
1285.33 40
1285.41 41
1285.50 42
1285.58 42
1285.66 42
1285.74 41
1285.82 40
1285.91 38
1285.99 37
1286.07 36
1286.15 35
1286.23 35
1286.32 36
1286.40 38
1286.48 40
1286.56 43
1286.65 47
1286.73 51
1286.81 55
1286.89 60
1286.97 64
1287.06 68
1287.14 70
1287.22 69
1287.30 67
1287.39 62
1287.47 56
1287.55 49
1287.63 42
1287.71 35
1287.80 30
1287.88 26
1287.96 23
1288.04 21
1288.13 19
1288.21 17
1288.29 15
1288.37 13
1288.45 12
1288.54 12
1288.62 13
1288.70 15
1288.78 17
1288.87 20
1288.95 24
1289.03 27
1289.11 30
1289.19 33
1289.28 36
1289.36 39
1289.44 41
1289.52 43
1289.61 45
1289.69 46
1289.77 46
1289.85 44
1289.93 42
1290.02 40
1290.10 37
1290.18 33
1290.26 30
1290.35 28
1290.43 26
1290.51 25
1290.59 24
1290.68 24
1290.76 24
1290.84 24
1290.92 25
1291.00 25
1291.09 26
1291.17 26
1291.25 26
1291.33 27
1291.42 28
1291.50 29
1291.58 30
1291.66 31
1291.75 32
1291.83 33
1291.91 35
1291.99 36
1292.07 38
1292.16 39
1292.24 40
1292.32 40
1292.40 40
1292.49 40
1292.57 40
1292.65 42
1292.73 45
1292.82 49
1292.90 54
1292.98 59
1293.06 64
1293.15 66
1293.23 66
1293.31 63
1293.39 59
1293.48 53
1293.56 47
1293.64 41
1293.72 37
1293.80 33
1293.89 30
1293.97 28
1294.05 26
1294.13 24
1294.22 22
1294.30 20
1294.38 19
1294.46 18
1294.55 18
1294.63 17
1294.71 17
1294.79 16
1294.88 15
1294.96 14
1295.04 14
1295.12 15
1295.21 19
1295.29 24
1295.37 30
1295.45 36
1295.54 41
1295.62 44
1295.70 45
1295.78 43
1295.87 39
1295.95 34
1296.03 29
1296.11 24
1296.20 19
1296.28 16
1296.36 13
1296.44 10
1296.53 9
1296.61 8
1296.69 9
1296.77 11
1296.86 14
1296.94 18
1297.02 23
1297.10 27
1297.19 30
1297.27 32
1297.35 33
1297.43 32
1297.52 31
1297.60 31
1297.68 31
1297.76 34
1297.85 38
1297.93 44
1298.01 51
1298.09 58
1298.18 64
1298.26 69
1298.34 72
1298.42 73
1298.51 72
1298.59 70
1298.67 68
1298.75 65
1298.84 64
1298.92 63
1299.00 64
1299.08 66
1299.17 69
1299.25 72
1299.33 75
1299.41 76
1299.50 76
1299.58 75
1299.66 72
1299.74 69
1299.83 66
1299.91 63
1299.99 61
1300.07 60
1300.16 58
1300.24 56
1300.32 54
1300.41 51
1300.49 48
1300.57 46
1300.65 46
1300.74 46
1300.82 48
1300.90 50
1300.98 52
1301.07 54
1301.15 54
1301.23 52
1301.31 50
1301.40 47
1301.48 45
1301.56 44
1301.64 44
1301.73 47
1301.81 49
1301.89 52
1301.98 54
1302.06 54
1302.14 51
1302.22 46
1302.31 40
1302.39 33
1302.47 26
1302.55 20
1302.64 16
1302.72 13
1302.80 12
1302.88 13
1302.97 14
1303.05 16
1303.13 17
1303.22 19
1303.30 21
1303.38 23
1303.46 25
1303.55 27
1303.63 28
1303.71 30
1303.79 33
1303.88 35
1303.96 37
1304.04 38
1304.13 39
1304.21 39
1304.29 38
1304.37 36
1304.46 34
1304.54 32
1304.62 32
1304.70 33
1304.79 35
1304.87 39
1304.95 44
1305.04 49
1305.12 54
1305.20 59
1305.28 63
1305.37 65
1305.45 65
1305.53 64
1305.61 61
1305.70 57
1305.78 53
1305.86 48
1305.95 43
1306.03 40
1306.11 37
1306.19 35
1306.28 33
1306.36 32
1306.44 31
1306.53 30
1306.61 28
1306.69 26
1306.77 23
1306.86 21
1306.94 19
1307.02 17
1307.11 16
1307.19 15
1307.27 14
1307.35 15
1307.44 16
1307.52 17
1307.60 19
1307.69 22
1307.77 26
1307.85 30
1307.93 34
1308.02 37
1308.10 40
1308.18 42
1308.27 44
1308.35 45
1308.43 45
1308.51 45
1308.60 45
1308.68 45
1308.76 44
1308.85 43
1308.93 42
1309.01 41
1309.09 40
1309.18 38
1309.26 36
1309.34 33
1309.43 30
1309.51 26
1309.59 23
1309.67 20
1309.76 17
1309.84 15
1309.92 14
1310.01 13
1310.09 13
1310.17 14
1310.25 15
1310.34 15
1310.42 14
1310.50 12
1310.59 9
1310.67 5
1310.75 1
1310.83 0
1310.92 0
1311.00 0
1311.08 0
1311.17 0
1311.25 0
1311.33 0
1311.42 0
1311.50 2
1311.58 9
1311.66 19
1311.75 32
1311.83 45
1311.91 58
1312.00 70
1312.08 80
1312.16 86
1312.25 89
1312.33 87
1312.41 83
1312.49 76
1312.58 67
1312.66 56
1312.74 46
1312.83 36
1312.91 27
1312.99 20
1313.08 15
1313.16 13
1313.24 13
1313.32 16
1313.41 20
1313.49 25
1313.57 31
1313.66 38
1313.74 45
1313.82 51
1313.91 56
1313.99 58
1314.07 59
1314.15 57
1314.24 53
1314.32 48
1314.40 43
1314.49 38
1314.57 33
1314.65 30
1314.74 28
1314.82 27
1314.90 28
1314.99 31
1315.07 35
1315.15 40
1315.23 46
1315.32 50
1315.40 54
1315.48 57
1315.57 57
1315.65 56
1315.73 53
1315.82 50
1315.90 47
1315.98 44
1316.07 41
1316.15 40
1316.23 39
1316.31 38
1316.40 38
1316.48 38
1316.56 38
1316.65 38
1316.73 39
1316.81 40
1316.90 41
1316.98 43
1317.06 46
1317.15 48
1317.23 50
1317.31 51
1317.40 51
1317.48 49
1317.56 45
1317.65 40
1317.73 34
1317.81 29
1317.89 26
1317.98 23
1318.06 21
1318.14 20
1318.23 19
1318.31 18
1318.39 18
1318.48 18
1318.56 20
1318.64 24
1318.73 30
1318.81 37
1318.89 45
1318.98 52
1319.06 57
1319.14 60
1319.23 60
1319.31 57
1319.39 53
1319.48 48
1319.56 43
1319.64 39
1319.72 38
1319.81 39
1319.89 42
1319.97 47
1320.06 51
1320.14 55
1320.22 56
1320.31 54
1320.39 51
1320.47 46
1320.56 41
1320.64 37
1320.72 33
1320.81 30
1320.89 28
1320.97 26
1321.06 25
1321.14 24
1321.22 23
1321.31 22
1321.39 20
1321.47 19
1321.56 17
1321.64 16
1321.72 15
1321.81 16
1321.89 18
1321.97 21
1322.06 26
1322.14 31
1322.22 37
1322.31 42
1322.39 47
1322.47 51
1322.56 53
1322.64 55
1322.72 57
1322.81 58
1322.89 60
1322.97 63
1323.06 66
1323.14 70
1323.22 74
1323.31 78
1323.39 82
1323.47 83
1323.56 83
1323.64 81
1323.72 78
1323.81 73
1323.89 68
1323.97 63
1324.06 58
1324.14 55
1324.22 51
1324.31 48
1324.39 45
1324.47 43
1324.56 40
1324.64 37
1324.72 34
1324.81 31
1324.89 27
1324.97 23
1325.06 19
1325.14 16
1325.22 14
1325.31 14
1325.39 15
1325.47 17
1325.56 18
1325.64 18
1325.72 17
1325.81 13
1325.89 7
1325.97 0
1326.06 0
1326.14 0
1326.22 0
1326.31 0
1326.39 0
1326.47 0
1326.56 0
1326.64 4
1326.72 11
1326.81 18
1326.89 24
1326.98 28
1327.06 31
1327.14 33
1327.23 33
1327.31 33
1327.39 32
1327.48 30
1327.56 28
1327.64 25
1327.73 23
1327.81 21
1327.89 19
1327.98 19
1328.06 19
1328.14 21
1328.23 23
1328.31 26
1328.39 29
1328.48 30
1328.56 30
1328.64 28
1328.73 25
1328.81 22
1328.90 18
1328.98 16
1329.06 15
1329.15 15
1329.23 17
1329.31 19
1329.40 20
1329.48 19
1329.56 16
1329.65 11
1329.73 4
1329.81 0
1329.90 0
1329.98 0
1330.06 0
1330.15 0
1330.23 0
1330.32 0
1330.40 4
1330.48 11
1330.57 17
1330.65 22
1330.73 26
1330.82 28
1330.90 28
1330.98 28
1331.07 26
1331.15 24
1331.23 24
1331.32 25
1331.40 29
1331.49 35
1331.57 42
1331.65 49
1331.74 54
1331.82 57
1331.90 57
1331.99 55
1332.07 52
1332.15 48
1332.24 46
1332.32 46
1332.41 49
1332.49 52
1332.57 56
1332.66 59
1332.74 59
1332.82 58
1332.91 55
1332.99 50
1333.07 44
1333.16 37
1333.24 31
1333.33 25
1333.41 19
1333.49 14
1333.58 9
1333.66 6
1333.74 4
1333.83 4
1333.91 5
1333.99 7
1334.08 9
1334.16 11
1334.25 13
1334.33 15
1334.41 16
1334.50 15
1334.58 13
1334.66 11
1334.75 7
1334.83 3
1334.92 0
1335.00 0
1335.08 0
1335.17 0
1335.25 0
1335.33 1
1335.42 3
1335.50 4
1335.58 3
1335.67 2
1335.75 0
1335.84 0
1335.92 0
1336.00 0
1336.09 1
1336.17 4
1336.25 8
1336.34 13
1336.42 18
1336.51 23
1336.59 28
1336.67 32
1336.76 35
1336.84 38
1336.92 39
1337.01 39
1337.09 39
1337.18 36
1337.26 33
1337.34 27
1337.43 21
1337.51 14
1337.59 7
1337.68 1
1337.76 0
1337.85 0
1337.93 0
1338.01 0
1338.10 0
1338.18 0
1338.27 0
1338.35 3
1338.43 7
1338.52 12
1338.60 17
1338.68 22
1338.77 27
1338.85 30
1338.94 33
1339.02 33
1339.10 32
1339.19 29
1339.27 24
1339.35 19
1339.44 14
1339.52 10
1339.61 7
1339.69 6
1339.77 6
1339.86 6
1339.94 7
1340.03 8
1340.11 9
1340.19 9
1340.28 10
1340.36 12
1340.45 14
1340.53 17
1340.61 20
1340.70 23
1340.78 25
1340.86 26
1340.95 25
1341.03 25
1341.12 23
1341.20 23
1341.28 23
1341.37 25
1341.45 28
1341.54 32
1341.62 35
1341.70 38
1341.79 39
1341.87 39
1341.96 38
1342.04 36
1342.12 35
1342.21 34
1342.29 34
1342.37 35
1342.46 35
1342.54 35
1342.63 35
1342.71 34
1342.79 33
1342.88 32
1342.96 32
1343.05 32
1343.13 32
1343.21 31
1343.30 29
1343.38 25
1343.47 21
1343.55 18
1343.63 17
1343.72 18
1343.80 22
1343.89 27
1343.97 34
1344.05 39
1344.14 43
1344.22 44
1344.31 42
1344.39 37
1344.47 32
1344.56 26
1344.64 20
1344.73 16
1344.81 13
1344.89 12
1344.98 12
1345.06 13
1345.15 14
1345.23 16
1345.31 19
1345.40 22
1345.48 26
1345.57 29
1345.65 33
1345.73 37
1345.82 41
1345.90 43
1345.99 45
1346.07 46
1346.15 47
1346.24 48
1346.32 48
1346.41 49
1346.49 50
1346.57 51
1346.66 52
1346.74 52
1346.83 51
1346.91 49
1347.00 45
1347.08 41
1347.16 36
1347.25 31
1347.33 27
1347.42 24
1347.50 23
1347.58 23
1347.67 24
1347.75 27
1347.84 29
1347.92 31
1348.00 32
1348.09 31
1348.17 29
1348.26 26
1348.34 22
1348.43 18
1348.51 15
1348.59 13
1348.68 13
1348.76 13
1348.85 14
1348.93 16
1349.01 17
1349.10 18
1349.18 19
1349.27 20
1349.35 22
1349.43 24
1349.52 28
1349.60 33
1349.69 37
1349.77 40
1349.86 42
1349.94 42
1350.02 40
1350.11 37
1350.19 33
1350.28 29
1350.36 25
1350.44 22
1350.53 18
1350.61 15
1350.70 11
1350.78 7
1350.87 3
1350.95 0
1351.03 0
1351.12 0
1351.20 3
1351.29 9
1351.37 16
1351.46 24
1351.54 31
1351.62 37
1351.71 41
1351.79 42
1351.88 42
1351.96 40
1352.04 38
1352.13 36
1352.21 34
1352.30 33
1352.38 32
1352.47 31
1352.55 28
1352.63 25
1352.72 20
1352.80 15
1352.89 10
1352.97 6
1353.06 3
1353.14 2
1353.22 3
1353.31 5
1353.39 9
1353.48 15
1353.56 23
1353.65 32
1353.73 41
1353.81 49
1353.90 57
1353.98 61
1354.07 64
1354.15 64
1354.24 62
1354.32 60
1354.40 58
1354.49 58
1354.57 59
1354.66 61
1354.74 64
1354.83 68
1354.91 72
1354.99 75
1355.08 77
1355.16 78
1355.25 77
1355.33 76
1355.42 73
1355.50 69
1355.59 64
1355.67 60
1355.75 56
1355.84 53
1355.92 51
1356.01 49
1356.09 48
1356.18 46
1356.26 42
1356.34 37
1356.43 31
1356.51 25
1356.60 18
1356.68 12
1356.77 7
1356.85 3
1356.93 1
1357.02 2
1357.10 3
1357.19 6
1357.27 10
1357.36 15
1357.44 20
1357.53 25
1357.61 30
1357.69 36
1357.78 41
1357.86 45
1357.95 48
1358.03 50
1358.12 49
1358.20 46
1358.29 41
1358.37 35
1358.45 28
1358.54 23
1358.62 20
1358.71 19
1358.79 20
1358.88 22
1358.96 24
1359.05 26
1359.13 27
1359.21 26
1359.30 24
1359.38 21
1359.47 18
1359.55 14
1359.64 11
1359.72 9
1359.81 8
1359.89 8
1359.97 8
1360.06 9
1360.14 11
1360.23 13
1360.31 16
1360.40 20
1360.48 23
1360.57 27
1360.65 31
1360.74 33
1360.82 35
1360.90 35
1360.99 34
1361.07 31
1361.16 28
1361.24 24
1361.33 21
1361.41 19
1361.50 18
1361.58 18
1361.66 19
1361.75 19
1361.83 20
1361.92 20
1362.00 20
1362.09 20
1362.17 19
1362.26 19
1362.34 19
1362.43 20
1362.51 21
1362.60 23
1362.68 24
1362.76 25
1362.85 26
1362.93 27
1363.02 27
1363.10 28
1363.19 30
1363.27 32
1363.36 35
1363.44 38
1363.53 39
1363.61 39
1363.69 38
1363.78 34
1363.86 29
1363.95 24
1364.03 20
1364.12 16
1364.20 14
1364.29 14
1364.37 15
1364.46 19
1364.54 23
1364.63 29
1364.71 35
1364.79 41
1364.88 45
1364.96 48
1365.05 49
1365.13 48
1365.22 45
1365.30 41
1365.39 36
1365.47 31
1365.56 27
1365.64 23
1365.73 18
1365.81 14
1365.90 10
1365.98 6
1366.06 2
1366.15 0
1366.23 0
1366.32 0
1366.40 0
1366.49 0
1366.57 0
1366.66 0
1366.74 0
1366.83 3
1366.91 8
1367.00 12
1367.08 15
1367.17 17
1367.25 18
1367.33 17
1367.42 15
1367.50 13
1367.59 11
1367.67 9
1367.76 8
1367.84 7
1367.93 7
1368.01 8
1368.10 9
1368.18 10
1368.27 12
1368.35 14
1368.44 17
1368.52 20
1368.61 24
1368.69 27
1368.78 31
1368.86 35
1368.94 38
1369.03 40
1369.11 41
1369.20 40
1369.28 38
1369.37 35
1369.45 31
1369.54 27
1369.62 25
1369.71 24
1369.79 25
1369.88 29
1369.96 33
1370.05 37
1370.13 41
1370.22 42
1370.30 42
1370.39 40
1370.47 37
1370.56 34
1370.64 32
1370.73 31
1370.81 32
1370.90 34
1370.98 37
1371.06 39
1371.15 39
1371.23 39
1371.32 36
1371.40 33
1371.49 28
1371.57 24
1371.66 19
1371.74 15
1371.83 11
1371.91 8
1372.00 5
1372.08 3
1372.17 2
1372.25 4
1372.34 8
1372.42 12
1372.51 18
1372.59 22
1372.68 24
1372.76 24
1372.85 22
1372.93 18
1373.02 14
1373.10 9
1373.19 4
1373.27 0
1373.36 0
1373.44 0
1373.53 0
1373.61 0
1373.70 0
1373.78 0
1373.87 0
1373.95 0
1374.04 4
1374.12 7
1374.21 10
1374.29 14
1374.38 18
1374.46 22
1374.54 27
1374.63 30
1374.71 33
1374.80 34
1374.88 34
1374.97 31
1375.05 28
1375.14 24
1375.22 19
1375.31 15
1375.39 11
1375.48 7
1375.56 4
1375.65 2
1375.73 0
1375.82 0
1375.90 0
1375.99 1
1376.07 3
1376.16 6
1376.24 8
1376.33 9
1376.41 9
1376.50 8
1376.58 7
1376.67 5
1376.75 5
1376.84 6
1376.92 10
1377.01 16
1377.09 23
1377.18 32
1377.26 40
1377.35 47
1377.43 52
1377.52 54
1377.60 54
1377.69 52
1377.77 48
1377.86 45
1377.94 42
1378.03 41
1378.11 40
1378.20 42
1378.28 45
1378.37 49
1378.45 54
1378.54 59
1378.62 63
1378.71 65
1378.80 65
1378.88 63
1378.97 58
1379.05 53
1379.14 48
1379.22 44
1379.31 41
1379.39 38
1379.48 36
1379.56 34
1379.65 31
1379.73 28
1379.82 24
1379.90 20
1379.99 17
1380.07 14
1380.16 13
1380.24 13
1380.33 13
1380.41 14
1380.50 15
1380.58 14
1380.67 13
1380.75 12
1380.84 9
1380.92 6
1381.01 3
1381.09 0
1381.18 0
1381.26 0
1381.35 0
1381.43 0
1381.52 0
1381.60 0
1381.69 0
1381.77 0
1381.86 5
1381.94 11
1382.03 18
1382.11 23
1382.20 28
1382.29 30
1382.37 30
1382.46 28
1382.54 24
1382.63 19
1382.71 15
1382.80 12
1382.88 10
1382.97 9
1383.05 10
1383.14 12
1383.22 15
1383.31 18
1383.39 22
1383.48 26
1383.56 31
1383.65 35
1383.73 40
1383.82 44
1383.90 48
1383.99 50
1384.07 52
1384.16 53
1384.24 52
1384.33 50
1384.42 47
1384.50 42
1384.59 36
1384.67 31
1384.76 26
1384.84 22
1384.93 21
1385.01 23
1385.10 26
1385.18 31
1385.27 37
1385.35 42
1385.44 46
1385.52 49
1385.61 50
1385.69 48
1385.78 45
1385.86 41
1385.95 37
1386.04 34
1386.12 32
1386.21 31
1386.29 32
1386.38 34
1386.46 36
1386.55 37
1386.63 37
1386.72 36
1386.80 33
1386.89 30
1386.97 27
1387.06 26
1387.14 25
1387.23 26
1387.31 27
1387.40 27
1387.49 26
1387.57 23
1387.66 19
1387.74 16
1387.83 12
1387.91 11
1388.00 11
1388.08 13
1388.17 18
1388.25 23
1388.34 28
1388.42 33
1388.51 37
1388.60 39
1388.68 41
1388.77 41
1388.85 39
1388.94 38
1389.02 35
1389.11 32
1389.19 29
1389.28 25
1389.36 23
1389.45 21
1389.53 21
1389.62 21
1389.71 23
1389.79 27
1389.88 32
1389.96 38
1390.05 44
1390.13 50
1390.22 56
1390.30 62
1390.39 67
1390.47 70
1390.56 72
1390.64 72
1390.73 69
1390.82 64
1390.90 56
1390.99 46
1391.07 36
1391.16 27
1391.24 20
1391.33 15
1391.41 14
1391.50 17
1391.58 21
1391.67 26
1391.76 32
1391.84 36
1391.93 40
1392.01 44
1392.10 47
1392.18 49
1392.27 52
1392.35 56
1392.44 59
1392.53 62
1392.61 63
1392.70 64
1392.78 63
1392.87 62
1392.95 60
1393.04 58
1393.12 56
1393.21 55
1393.29 54
1393.38 52
1393.47 51
1393.55 48
1393.64 44
1393.72 40
1393.81 36
1393.89 32
1393.98 29
1394.06 27
1394.15 27
1394.24 28
1394.32 31
1394.41 36
1394.49 41
1394.58 48
1394.66 55
1394.75 62
1394.83 69
1394.92 75
1395.01 79
1395.09 80
1395.18 79
1395.26 75
1395.35 68
1395.43 60
1395.52 52
1395.60 44
1395.69 37
1395.78 33
1395.86 31
1395.95 31
1396.03 31
1396.12 30
1396.20 30
1396.29 29
1396.37 29
1396.46 30
1396.55 33
1396.63 38
1396.72 45
1396.80 53
1396.89 61
1396.97 69
1397.06 76
1397.15 82
1397.23 88
1397.32 94
1397.40 99
1397.49 104
1397.57 108
1397.66 111
1397.74 112
1397.83 111
1397.92 109
1398.00 105
1398.09 99
1398.17 91
1398.26 83
1398.34 75
1398.43 67
1398.52 60
1398.60 56
1398.69 53
1398.77 52
1398.86 51
1398.94 50
1399.03 50
1399.12 49
1399.20 47
1399.29 46
1399.37 47
1399.46 47
1399.54 49
1399.63 49
1399.72 49
1399.80 47
1399.89 43
1399.97 39
1400.06 35
1400.14 31
1400.23 28
1400.32 26
1400.40 26
1400.49 25
1400.57 25
1400.66 24
1400.74 23
1400.83 23
1400.92 24
1401.00 25
1401.09 26
1401.17 28
1401.26 29
1401.34 28
1401.43 25
1401.52 21
1401.60 16
1401.69 11
1401.77 8
1401.86 6
1401.94 7
1402.03 9
1402.12 12
1402.20 16
1402.29 20
1402.37 23
1402.46 25
1402.55 26
1402.63 26
1402.72 25
1402.80 22
1402.89 19
1402.97 16
1403.06 13
1403.15 10
1403.23 7
1403.32 4
1403.40 1
1403.49 0
1403.58 0
1403.66 0
1403.75 0
1403.83 0
1403.92 0
1404.00 0
1404.09 0
1404.18 7
1404.26 14
1404.35 20
1404.43 26
1404.52 31
1404.61 36
1404.69 40
1404.78 44
1404.86 46
1404.95 47
1405.03 46
1405.12 44
1405.21 40
1405.29 36
1405.38 32
1405.46 29
1405.55 28
1405.64 29
1405.72 32
1405.81 35
1405.89 39
1405.98 42
1406.07 45
1406.15 46
1406.24 46
1406.32 46
1406.41 44
1406.49 43
1406.58 41
1406.67 40
1406.75 40
1406.84 42
1406.92 44
1407.01 47
1407.10 50
1407.18 54
1407.27 57
1407.35 60
1407.44 64
1407.53 68
1407.61 72
1407.70 77
1407.78 82
1407.87 86
1407.96 87
1408.04 86
1408.13 83
1408.21 78
1408.30 72
1408.39 67
1408.47 64
1408.56 63
1408.64 64
1408.73 67
1408.82 70
1408.90 74
1408.99 77
1409.07 80
1409.16 82
1409.25 84
1409.33 85
1409.42 84
1409.50 82
1409.59 79
1409.68 74
1409.76 69
1409.85 66
1409.93 65
1410.02 66
1410.11 70
1410.19 77
1410.28 84
1410.36 90
1410.45 94
1410.54 96
1410.62 95
1410.71 91
1410.79 86
1410.88 81
1410.97 76
1411.05 73
1411.14 72
1411.22 73
1411.31 75
1411.40 78
1411.48 79
1411.57 79
1411.65 76
1411.74 72
1411.83 68
1411.91 64
1412.00 62
1412.09 62
1412.17 63
1412.26 65
1412.34 66
1412.43 66
1412.52 65
1412.60 64
1412.69 62
1412.77 61
1412.86 61
1412.95 61
1413.03 62
1413.12 62
1413.20 63
1413.29 63
1413.38 65
1413.46 69
1413.55 73
1413.64 80
1413.72 86
1413.81 92
1413.89 96
1413.98 98
1414.07 96
1414.15 94
1414.24 91
1414.32 89
1414.41 89
1414.50 92
1414.58 95
1414.67 99
1414.76 101
1414.84 100
1414.93 97
1415.01 92
1415.10 87
1415.19 82
1415.27 79
1415.36 79
1415.44 80
1415.53 82
1415.62 85
1415.70 88
1415.79 90
1415.88 90
1415.96 88
1416.05 85
1416.13 81
1416.22 78
1416.31 75
1416.39 73
1416.48 74
1416.57 78
1416.65 84
1416.74 92
1416.82 100
1416.91 108
1417.00 115
1417.08 119
1417.17 122
1417.26 123
1417.34 125
1417.43 127
1417.51 130
1417.60 132
1417.69 132
1417.77 129
1417.86 123
1417.95 113
1418.03 101
1418.12 89
1418.20 78
1418.29 69
1418.38 65
1418.46 64
1418.55 66
1418.64 71
1418.72 76
1418.81 80
1418.89 82
1418.98 81
1419.07 78
1419.15 74
1419.24 69
1419.33 64
1419.41 60
1419.50 59
1419.58 60
1419.67 63
1419.76 67
1419.84 71
1419.93 75
1420.02 77
1420.10 78
1420.19 77
1420.28 74
1420.36 70
1420.45 66
1420.53 62
1420.62 59
1420.71 56
1420.79 55
1420.88 54
1420.97 54
1421.05 54
1421.14 54
1421.23 54
1421.31 55
1421.40 56
1421.48 59
1421.57 63
1421.66 69
1421.74 77
1421.83 87
1421.92 96
1422.00 104
1422.09 110
1422.18 113
1422.26 112
1422.35 108
1422.43 103
1422.52 96
1422.61 89
1422.69 83
1422.78 78
1422.87 76
1422.95 74
1423.04 74
1423.13 73
1423.21 73
1423.30 73
1423.39 73
1423.47 73
1423.56 73
1423.64 73
1423.73 72
1423.82 71
1423.90 70
1423.99 69
1424.08 68
1424.16 68
1424.25 69
1424.34 71
1424.42 74
1424.51 78
1424.60 82
1424.68 86
1424.77 90
1424.86 93
1424.94 96
1425.03 99
1425.11 103
1425.20 107
1425.29 112
1425.37 116
1425.46 121
1425.55 125
1425.63 127
1425.72 128
1425.81 127
1425.89 125
1425.98 121
1426.07 116
1426.15 111
1426.24 106
1426.33 102
1426.41 100
1426.50 100
1426.59 102
1426.67 107
1426.76 114
1426.84 122
1426.93 131
1427.02 139
1427.10 146
1427.19 150
1427.28 152
1427.36 152
1427.45 151
1427.54 148
1427.62 146
1427.71 143
1427.80 140
1427.88 137
1427.97 133
1428.06 128
1428.14 122
1428.23 116
1428.32 110
1428.40 104
1428.49 100
1428.58 97
1428.66 96
1428.75 96
1428.84 98
1428.92 100
1429.01 102
1429.10 104
1429.18 105
1429.27 107
1429.36 108
1429.44 110
1429.53 112
1429.62 114
1429.70 116
1429.79 116
1429.88 116
1429.96 114
1430.05 110
1430.14 104
1430.22 99
1430.31 93
1430.40 88
1430.48 84
1430.57 82
1430.66 80
1430.74 79
1430.83 76
1430.92 72
1431.00 66
1431.09 59
1431.18 51
1431.26 43
1431.35 36
1431.44 32
1431.52 31
1431.61 34
1431.70 40
1431.78 49
1431.87 59
1431.96 69
1432.04 79
1432.13 89
1432.22 96
1432.30 102
1432.39 107
1432.48 110
1432.56 111
1432.65 111
1432.74 110
1432.82 108
1432.91 105
1433.00 102
1433.08 99
1433.17 97
1433.26 95
1433.34 93
1433.43 92
1433.52 89
1433.60 86
1433.69 82
1433.78 77
1433.86 71
1433.95 67
1434.04 63
1434.12 62
1434.21 63
1434.30 66
1434.38 71
1434.47 77
1434.56 83
1434.64 89
1434.73 94
1434.82 98
1434.90 100
1434.99 100
1435.08 100
1435.16 100
1435.25 100
1435.34 101
1435.43 104
1435.51 108
1435.60 113
1435.69 117
1435.77 120
1435.86 121
1435.95 120
1436.03 118
1436.12 115
1436.21 114
1436.29 114
1436.38 117
1436.47 121
1436.55 126
1436.64 130
1436.73 134
1436.81 135
1436.90 135
1436.99 133
1437.07 130
1437.16 126
1437.25 121
1437.34 116
1437.42 110
1437.51 104
1437.60 98
1437.68 93
1437.77 89
1437.86 87
1437.94 86
1438.03 86
1438.12 86
1438.20 86
1438.29 86
1438.38 85
1438.46 83
1438.55 82
1438.64 80
1438.73 79
1438.81 78
1438.90 77
1438.99 76
1439.07 74
1439.16 72
1439.25 71
1439.33 69
1439.42 68
1439.51 67
1439.59 66
1439.68 65
1439.77 63
1439.86 59
1439.94 55
1440.03 51
1440.12 47
1440.20 43
1440.29 42
1440.38 42
1440.46 45
1440.55 49
1440.64 53
1440.72 58
1440.81 62
1440.90 64
1440.99 64
1441.07 63
1441.16 62
1441.25 60
1441.33 59
1441.42 60
1441.51 62
1441.59 66
1441.68 72
1441.77 77
1441.86 83
1441.94 88
1442.03 92
1442.12 95
1442.20 97
1442.29 98
1442.38 98
1442.46 98
1442.55 96
1442.64 95
1442.73 92
1442.81 90
1442.90 89
1442.99 89
1443.07 90
1443.16 92
1443.25 95
1443.33 98
1443.42 100
1443.51 101
1443.60 99
1443.68 97
1443.77 93
1443.86 88
1443.94 83
1444.03 78
1444.12 74
1444.21 71
1444.29 69
1444.38 69
1444.47 69
1444.55 72
1444.64 75
1444.73 78
1444.81 81
1444.90 83
1444.99 84
1445.08 82
1445.16 79
1445.25 75
1445.34 70
1445.42 66
1445.51 63
1445.60 60
1445.69 59
1445.77 57
1445.86 56
1445.95 53
1446.03 51
1446.12 49
1446.21 47
1446.30 46
1446.38 47
1446.47 49
1446.56 52
1446.64 53
1446.73 53
1446.82 51
1446.91 47
1446.99 42
1447.08 36
1447.17 32
1447.25 30
1447.34 30
1447.43 31
1447.52 34
1447.60 36
1447.69 37
1447.78 36
1447.86 33
1447.95 31
1448.04 30
1448.13 31
1448.21 34
1448.30 38
1448.39 43
1448.47 47
1448.56 49
1448.65 49
1448.74 46
1448.82 41
1448.91 36
1449.00 32
1449.09 28
1449.17 26
1449.26 25
1449.35 26
1449.43 27
1449.52 28
1449.61 29
1449.70 29
1449.78 27
1449.87 25
1449.96 21
1450.04 17
1450.13 13
1450.22 9
1450.31 4
1450.39 0
1450.48 0
1450.57 0
1450.66 0
1450.74 0
1450.83 0
1450.92 0
1451.00 0
1451.09 0
1451.18 5
1451.27 12
1451.35 19
1451.44 25
1451.53 29
1451.62 32
1451.70 33
1451.79 33
1451.88 33
1451.96 34
1452.05 36
1452.14 40
1452.23 44
1452.31 50
1452.40 56
1452.49 61
1452.58 66
1452.66 68
1452.75 69
1452.84 69
1452.92 68
1453.01 67
1453.10 65
1453.19 63
1453.27 61
1453.36 57
1453.45 53
1453.54 48
1453.62 43
1453.71 39
1453.80 37
1453.89 37
1453.97 39
1454.06 43
1454.15 49
1454.24 55
1454.32 60
1454.41 66
1454.50 71
1454.58 77
1454.67 82
1454.76 87
1454.85 91
1454.93 93
1455.02 93
1455.11 90
1455.20 86
1455.28 81
1455.37 75
1455.46 70
1455.55 67
1455.63 66
1455.72 67
1455.81 70
1455.90 74
1455.98 79
1456.07 84
1456.16 89
1456.25 93
1456.33 96
1456.42 96
1456.51 94
1456.60 90
1456.68 85
1456.77 79
1456.86 72
1456.94 66
1457.03 60
1457.12 55
1457.21 50
1457.29 46
1457.38 43
1457.47 39
1457.56 35
1457.64 30
1457.73 24
1457.82 18
1457.91 10
1457.99 2
1458.08 0
1458.17 0
1458.26 0
1458.34 0
1458.43 0
1458.52 0
1458.61 2
1458.69 10
1458.78 17
1458.87 23
1458.96 27
1459.04 28
1459.13 27
1459.22 23
1459.31 19
1459.39 15
1459.48 12
1459.57 12
1459.66 13
1459.74 17
1459.83 22
1459.92 27
1460.01 31
1460.09 35
1460.18 37
1460.27 38
1460.36 37
1460.44 34
1460.53 29
1460.62 24
1460.71 19
1460.80 15
1460.88 13
1460.97 12
1461.06 13
1461.15 16
1461.23 21
1461.32 25
1461.41 30
1461.50 33
1461.58 33
1461.67 32
1461.76 28
1461.85 22
1461.93 16
1462.02 10
1462.11 6
1462.20 4
1462.28 5
1462.37 8
1462.46 14
1462.55 21
1462.63 30
1462.72 39
1462.81 47
1462.90 56
1462.99 64
1463.07 71
1463.16 78
1463.25 82
1463.34 85
1463.42 86
1463.51 85
1463.60 83
1463.69 81
1463.77 79
1463.86 79
1463.95 81
1464.04 83
1464.12 86
1464.21 88
1464.30 89
1464.39 89
1464.48 90
1464.56 90
1464.65 93
1464.74 97
1464.83 102
1464.91 108
1465.00 113
1465.09 116
1465.18 117
1465.26 114
1465.35 109
1465.44 102
1465.53 94
1465.62 84
1465.70 75
1465.79 66
1465.88 58
1465.97 52
1466.05 48
1466.14 47
1466.23 46
1466.32 47
1466.40 47
1466.49 47
1466.58 46
1466.67 45
1466.76 45
1466.84 45
1466.93 46
1467.02 47
1467.11 48
1467.19 48
1467.28 45
1467.37 42
1467.46 38
1467.55 35
1467.63 33
1467.72 33
1467.81 35
1467.90 38
1467.98 42
1468.07 45
1468.16 48
1468.25 50
1468.34 52
1468.42 55
1468.51 59
1468.60 63
1468.69 69
1468.77 74
1468.86 78
1468.95 81
1469.04 83
1469.13 82
1469.21 80
1469.30 77
1469.39 72
1469.48 67
1469.56 62
1469.65 57
1469.74 52
1469.83 49
1469.92 48
1470.00 48
1470.09 50
1470.18 54
1470.27 58
1470.36 63
1470.44 68
1470.53 73
1470.62 77
1470.71 81
1470.79 85
1470.88 87
1470.97 89
1471.06 90
1471.15 89
1471.23 85
1471.32 79
1471.41 71
1471.50 62
1471.59 54
1471.67 46
1471.76 41
1471.85 38
1471.94 38
1472.02 40
1472.11 44
1472.20 47
1472.29 51
1472.38 55
1472.46 57
1472.55 59
1472.64 59
1472.73 59
1472.82 57
1472.90 53
1472.99 49
1473.08 43
1473.17 37
1473.26 32
1473.34 27
1473.43 22
1473.52 19
1473.61 16
1473.70 14
1473.78 14
1473.87 15
1473.96 19
1474.05 25
1474.14 33
1474.22 42
1474.31 49
1474.40 55
1474.49 57
1474.58 57
1474.66 55
1474.75 52
1474.84 49
1474.93 47
1475.01 47
1475.10 47
1475.19 46
1475.28 43
1475.37 38
1475.45 30
1475.54 20
1475.63 9
1475.72 0
1475.81 0
1475.89 0
1475.98 0
1476.07 0
1476.16 0
1476.25 0
1476.34 0
1476.42 0
1476.51 9
1476.60 19
1476.69 30
1476.78 41
1476.86 52
1476.95 61
1477.04 69
1477.13 73
1477.22 75
1477.30 73
1477.39 68
1477.48 62
1477.57 55
1477.66 51
1477.74 48
1477.83 49
1477.92 53
1478.01 59
1478.10 66
1478.18 73
1478.27 79
1478.36 82
1478.45 81
1478.54 77
1478.62 71
1478.71 64
1478.80 58
1478.89 54
1478.98 53
1479.07 55
1479.15 60
1479.24 67
1479.33 74
1479.42 81
1479.51 87
1479.59 92
1479.68 96
1479.77 100
1479.86 105
1479.95 109
1480.03 115
1480.12 120
1480.21 124
1480.30 128
1480.39 130
1480.48 132
1480.56 133
1480.65 135
1480.74 136
1480.83 138
1480.92 140
1481.00 142
1481.09 143
1481.18 143
1481.27 143
1481.36 142
1481.45 143
1481.53 145
1481.62 148
1481.71 152
1481.80 156
1481.89 159
1481.97 161
1482.06 161
1482.15 160
1482.24 157
1482.33 154
1482.42 151
1482.50 148
1482.59 146
1482.68 144
1482.77 143
1482.86 142
1482.94 141
1483.03 141
1483.12 141
1483.21 142
1483.30 143
1483.39 144
1483.47 144
1483.56 142
1483.65 138
1483.74 132
1483.83 125
1483.92 119
1484.00 113
1484.09 111
1484.18 111
1484.27 114
1484.36 117
1484.44 120
1484.53 121
1484.62 117
1484.71 110
1484.80 100
1484.89 88
1484.97 76
1485.06 66
1485.15 57
1485.24 52
1485.33 49
1485.42 48
1485.50 48
1485.59 49
1485.68 52
1485.77 54
1485.86 57
1485.95 59
1486.03 61
1486.12 61
1486.21 61
1486.30 58
1486.39 53
1486.48 47
1486.56 40
1486.65 32
1486.74 25
1486.83 18
1486.92 12
1487.01 7
1487.09 5
1487.18 4
1487.27 5
1487.36 7
1487.45 10
1487.54 13
1487.62 16
1487.71 18
1487.80 19
1487.89 19
1487.98 19
1488.07 20
1488.15 21
1488.24 23
1488.33 27
1488.42 32
1488.51 36
1488.60 39
1488.68 39
1488.77 37
1488.86 31
1488.95 23
1489.04 15
1489.13 8
1489.22 5
1489.30 4
1489.39 6
1489.48 11
1489.57 16
1489.66 21
1489.75 25
1489.83 27
1489.92 27
1490.01 25
1490.10 23
1490.19 20
1490.28 17
1490.36 13
1490.45 9
1490.54 5
1490.63 1
1490.72 0
1490.81 0
1490.90 0
1490.98 2
1491.07 8
1491.16 16
1491.25 25
1491.34 34
1491.43 42
1491.51 47
1491.60 51
1491.69 52
1491.78 51
1491.87 48
1491.96 45
1492.05 42
1492.13 38
1492.22 34
1492.31 30
1492.40 26
1492.49 22
1492.58 20
1492.67 20
1492.75 23
1492.84 27
1492.93 33
1493.02 39
1493.11 44
1493.20 48
1493.29 52
1493.37 56
1493.46 61
1493.55 68
1493.64 78
1493.73 88
1493.82 99
1493.90 107
1493.99 113
1494.08 115
1494.17 113
1494.26 109
1494.35 104
1494.44 100
1494.52 97
1494.61 96
1494.70 96
1494.79 97
1494.88 96
1494.97 93
1495.06 87
1495.14 80
1495.23 71
1495.32 63
1495.41 56
1495.50 52
1495.59 51
1495.68 53
1495.77 57
1495.85 61
1495.94 64
1496.03 66
1496.12 66
1496.21 63
1496.30 60
1496.39 57
1496.47 54
1496.56 52
1496.65 50
1496.74 48
1496.83 45
1496.92 42
1497.01 37
1497.09 31
1497.18 24
1497.27 17
1497.36 11
1497.45 5
1497.54 0
1497.63 0
1497.72 0
1497.80 0
1497.89 0
1497.98 0
1498.07 0
1498.16 0
1498.25 1
1498.34 3
1498.42 4
1498.51 4
1498.60 5
1498.69 6
1498.78 8
1498.87 10
1498.96 13
1499.05 17
1499.13 22
1499.22 28
1499.31 36
1499.40 45
1499.49 55
1499.58 66
1499.67 77
1499.76 86
1499.84 93
1499.93 99
1500.02 101
1500.11 101
1500.20 100
1500.29 97
1500.38 94
1500.46 91
1500.55 89
1500.64 87
1500.73 86
1500.82 85
1500.91 85
1501.00 87
1501.09 90
1501.18 94
1501.26 100
1501.35 107
1501.44 113
1501.53 118
1501.62 120
1501.71 121
1501.80 118
1501.89 115
1501.97 110
1502.06 105
1502.15 101
1502.24 97
1502.33 95
1502.42 92
1502.51 89
1502.60 85
1502.68 81
1502.77 76
1502.86 70
1502.95 65
1503.04 60
1503.13 55
1503.22 51
1503.31 46
1503.40 41
1503.48 36
1503.57 30
1503.66 25
1503.75 19
1503.84 14
1503.93 9
1504.02 6
1504.11 4
1504.19 4
1504.28 6
1504.37 8
1504.46 12
1504.55 16
1504.64 20
1504.73 25
1504.82 30
1504.91 37
1504.99 44
1505.08 53
1505.17 64
1505.26 75
1505.35 86
1505.44 97
1505.53 105
1505.62 110
1505.71 113
1505.79 113
1505.88 111
1505.97 109
1506.06 105
1506.15 101
1506.24 97
1506.33 92
1506.42 86
1506.51 81
1506.59 76
1506.68 72
1506.77 71
1506.86 71
1506.95 71
1507.04 71
1507.13 70
1507.22 67
1507.31 62
1507.40 57
1507.48 53
1507.57 51
1507.66 51
1507.75 55
1507.84 60
1507.93 66
1508.02 71
1508.11 73
1508.20 74
1508.28 72
1508.37 68
1508.46 64
1508.55 59
1508.64 56
1508.73 54
1508.82 52
1508.91 51
1509.00 51
1509.09 49
1509.17 47
1509.26 43
1509.35 37
1509.44 29
1509.53 20
1509.62 11
1509.71 3
1509.80 0
1509.89 0
1509.98 0
1510.06 2
1510.15 9
1510.24 18
1510.33 28
1510.42 36
1510.51 43
1510.60 48
1510.69 50
1510.78 50
1510.87 47
1510.96 43
1511.04 38
1511.13 34
1511.22 32
1511.31 32
1511.40 35
1511.49 40
1511.58 46
1511.67 52
1511.76 57
1511.85 60
1511.94 60
1512.02 58
1512.11 54
1512.20 50
1512.29 48
1512.38 47
1512.47 50
1512.56 54
1512.65 60
1512.74 66
1512.83 70
1512.92 72
1513.00 72
1513.09 70
1513.18 66
1513.27 63
1513.36 61
1513.45 61
1513.54 64
1513.63 71
1513.72 80
1513.81 91
1513.90 102
1513.98 113
1514.07 122
1514.16 129
1514.25 132
1514.34 133
1514.43 131
1514.52 126
1514.61 119
1514.70 111
1514.79 103
1514.88 96
1514.97 90
1515.05 86
1515.14 84
1515.23 83
1515.32 83
1515.41 84
1515.50 85
1515.59 87
1515.68 89
1515.77 90
1515.86 91
1515.95 90
1516.04 87
1516.13 84
1516.21 80
1516.30 76
1516.39 73
1516.48 72
1516.57 74
1516.66 77
1516.75 81
1516.84 85
1516.93 88
1517.02 90
1517.11 91
1517.20 90
1517.28 89
1517.37 88
1517.46 87
1517.55 87
1517.64 87
1517.73 86
1517.82 85
1517.91 84
1518.00 83
1518.09 84
1518.18 86
1518.27 90
1518.36 95
1518.45 100
1518.53 107
1518.62 113
1518.71 118
1518.80 123
1518.89 127
1518.98 130
1519.07 132
1519.16 132
1519.25 131
1519.34 127
1519.43 122
1519.52 114
1519.61 106
1519.70 98
1519.78 90
1519.87 85
1519.96 82
1520.05 82
1520.14 84
1520.23 86
1520.32 89
1520.41 91
1520.50 91
1520.59 89
1520.68 86
1520.77 84
1520.86 82
1520.95 81
1521.04 81
1521.12 84
1521.21 86
1521.30 89
1521.39 92
1521.48 94
1521.57 97
1521.66 100
1521.75 104
1521.84 109
1521.93 116
1522.02 121
1522.11 125
1522.20 127
1522.29 125
1522.38 120
1522.47 113
1522.55 106
1522.64 99
1522.73 94
1522.82 91
1522.91 89
1523.00 87
1523.09 86
1523.18 83
1523.27 80
1523.36 76
1523.45 72
1523.54 70
1523.63 69
1523.72 69
1523.81 71
1523.90 74
1523.99 76
1524.08 78
1524.16 80
1524.25 80
1524.34 81
1524.43 83
1524.52 85
1524.61 88
1524.70 91
1524.79 93
1524.88 93
1524.97 91
1525.06 87
1525.15 83
1525.24 80
1525.33 78
1525.42 77
1525.51 78
1525.60 78
1525.69 77
1525.77 75
1525.86 72
1525.95 67
1526.04 63
1526.13 60
1526.22 57
1526.31 55
1526.40 53
1526.49 50
1526.58 45
1526.67 39
1526.76 31
1526.85 24
1526.94 18
1527.03 15
1527.12 15
1527.21 17
1527.30 21
1527.39 27
1527.48 31
1527.57 34
1527.65 35
1527.74 34
1527.83 31
1527.92 28
1528.01 23
1528.10 19
1528.19 15
1528.28 12
1528.37 8
1528.46 5
1528.55 2
1528.64 0
1528.73 0
1528.82 0
1528.91 0
1529.00 0
1529.09 2
1529.18 5
1529.27 7
1529.36 8
1529.45 8
1529.54 6
1529.63 3
1529.72 0
1529.80 0
1529.89 0
1529.98 0
1530.07 0
1530.16 0
1530.25 0
1530.34 4
1530.43 11
1530.52 18
1530.61 25
1530.70 32
1530.79 37
1530.88 42
1530.97 45
1531.06 46
1531.15 46
1531.24 45
1531.33 43
1531.42 40
1531.51 35
1531.60 30
1531.69 24
1531.78 18
1531.87 11
1531.96 4
1532.05 0
1532.14 0
1532.23 0
1532.31 0
1532.40 0
1532.49 0
1532.58 0
1532.67 0
1532.76 0
1532.85 2
1532.94 5
1533.03 10
1533.12 16
1533.21 24
1533.30 32
1533.39 40
1533.48 47
1533.57 52
1533.66 54
1533.75 54
1533.84 52
1533.93 48
1534.02 44
1534.11 41
1534.20 39
1534.29 41
1534.38 44
1534.47 50
1534.56 57
1534.65 64
1534.74 71
1534.83 76
1534.92 79
1535.01 82
1535.10 84
1535.19 86
1535.28 90
1535.37 96
1535.46 104
1535.55 113
1535.64 122
1535.72 130
1535.81 135
1535.90 138
1535.99 137
1536.08 133
1536.17 127
1536.26 121
1536.35 115
1536.44 109
1536.53 105
1536.62 101
1536.71 98
1536.80 95
1536.89 93
1536.98 90
1537.07 89
1537.16 89
1537.25 90
1537.34 92
1537.43 96
1537.52 101
1537.61 105
1537.70 109
1537.79 111
1537.88 111
1537.97 110
1538.06 107
1538.15 104
1538.24 101
1538.33 99
1538.42 97
1538.51 95
1538.60 93
1538.69 91
1538.78 89
1538.87 87
1538.96 85
1539.05 85
1539.14 86
1539.23 88
1539.32 92
1539.41 97
1539.50 102
1539.59 108
1539.68 114
1539.77 119
1539.86 123
1539.95 126
1540.04 127
1540.13 125
1540.22 123
1540.31 119
1540.40 114
1540.49 109
1540.58 104
1540.67 100
1540.76 97
1540.85 95
1540.94 93
1541.03 92
1541.12 92
1541.21 94
1541.30 97
1541.39 101
1541.48 107
1541.57 113
1541.66 119
1541.75 125
1541.84 129
1541.93 132
1542.02 133
1542.11 132
1542.20 129
1542.29 124
1542.38 118
1542.47 110
1542.56 102
1542.65 94
1542.74 85
1542.83 77
1542.92 70
1543.01 63
1543.10 57
1543.19 52
1543.28 49
1543.37 48
1543.46 49
1543.55 53
1543.64 57
1543.73 63
1543.82 68
1543.91 74
1544.00 78
1544.09 81
1544.18 83
1544.27 84
1544.36 84
1544.45 83
1544.54 81
1544.63 79
1544.72 76
1544.81 74
1544.90 73
1544.99 72
1545.08 72
1545.17 72
1545.26 74
1545.35 76
1545.44 78
1545.53 80
1545.62 80
1545.71 80
1545.80 77
1545.89 73
1545.98 68
1546.07 63
1546.16 57
1546.25 51
1546.34 45
1546.43 38
1546.52 32
1546.61 27
1546.70 21
1546.79 18
1546.88 16
1546.97 17
1547.06 21
1547.15 29
1547.24 38
1547.33 49
1547.42 60
1547.51 70
1547.60 77
1547.69 82
1547.78 84
1547.87 84
1547.96 83
1548.05 82
1548.14 83
1548.23 85
1548.32 90
1548.41 96
1548.50 102
1548.59 107
1548.68 110
1548.77 111
1548.86 110
1548.95 106
1549.04 101
1549.13 94
1549.22 86
1549.31 77
1549.40 69
1549.49 61
1549.58 55
1549.67 51
1549.76 48
1549.85 47
1549.94 46
1550.03 46
1550.12 47
1550.21 48
1550.30 49
1550.39 50
1550.48 53
1550.58 56
1550.67 60
1550.76 63
1550.85 66
1550.94 67
1551.03 68
1551.12 67
1551.21 66
1551.30 64
1551.39 62
1551.48 60
1551.57 60
1551.66 61
1551.75 65
1551.84 71
1551.93 79
1552.02 89
1552.11 98
1552.20 105
1552.29 110
1552.38 112
1552.47 112
1552.56 110
1552.65 109
1552.74 108
1552.83 108
1552.92 109
1553.01 111
1553.10 113
1553.19 116
1553.28 117
1553.37 118
1553.46 119
1553.55 119
1553.64 118
1553.73 116
1553.82 114
1553.91 111
1554.01 108
1554.10 105
1554.19 102
1554.28 100
1554.37 99
1554.46 97
1554.55 94
1554.64 90
1554.73 84
1554.82 78
1554.91 70
1555.00 63
1555.09 56
1555.18 51
1555.27 47
1555.36 45
1555.45 44
1555.54 44
1555.63 44
1555.72 44
1555.81 44
1555.90 45
1555.99 46
1556.08 48
1556.17 52
1556.26 56
1556.35 60
1556.44 64
1556.54 66
1556.63 66
1556.72 64
1556.81 60
1556.90 56
1556.99 51
1557.08 48
1557.17 46
1557.26 45
1557.35 44
1557.44 43
1557.53 42
1557.62 41
1557.71 40
1557.80 40
1557.89 40
1557.98 41
1558.07 41
1558.16 42
1558.25 40
1558.34 38
1558.43 34
1558.52 30
1558.61 25
1558.71 22
1558.80 20
1558.89 19
1558.98 21
1559.07 23
1559.16 27
1559.25 31
1559.34 35
1559.43 39
1559.52 42
1559.61 45
1559.70 47
1559.79 47
1559.88 46
1559.97 43
1560.06 38
1560.15 32
1560.24 25
1560.33 19
1560.42 14
1560.51 11
1560.61 8
1560.70 6
1560.79 4
1560.88 1
1560.97 0
1561.06 0
1561.15 0
1561.24 0
1561.33 0
1561.42 0
1561.51 0
1561.60 3
1561.69 16
1561.78 30
1561.87 45
1561.96 60
1562.05 72
1562.14 81
1562.24 86
1562.33 87
1562.42 86
1562.51 82
1562.60 77
1562.69 71
1562.78 66
1562.87 62
1562.96 58
1563.05 55
1563.14 52
1563.23 51
1563.32 50
1563.41 51
1563.50 53
1563.59 55
1563.68 58
1563.77 59
1563.87 61
1563.96 62
1564.05 63
1564.14 63
1564.23 62
1564.32 60
1564.41 57
1564.50 53
1564.59 48
1564.68 44
1564.77 41
1564.86 39
1564.95 40
1565.04 41
1565.13 43
1565.22 43
1565.32 42
1565.41 39
1565.50 36
1565.59 32
1565.68 31
1565.77 33
1565.86 37
1565.95 45
1566.04 55
1566.13 66
1566.22 77
1566.31 85
1566.40 90
1566.49 91
1566.58 89
1566.68 83
1566.77 75
1566.86 66
1566.95 60
1567.04 57
1567.13 58
1567.22 62
1567.31 69
1567.40 77
1567.49 84
1567.58 89
1567.67 90
1567.76 89
1567.85 85
1567.95 79
1568.04 72
1568.13 66
1568.22 59
1568.31 54
1568.40 50
1568.49 47
1568.58 45
1568.67 44
1568.76 45
1568.85 45
1568.94 45
1569.03 45
1569.12 45
1569.22 45
1569.31 45
1569.40 46
1569.49 48
1569.58 50
1569.67 53
1569.76 55
1569.85 56
1569.94 57
1570.03 57
1570.12 57
1570.21 59
1570.31 63
1570.40 69
1570.49 76
1570.58 85
1570.67 94
1570.76 101
1570.85 107
1570.94 110
1571.03 113
1571.12 114
1571.21 114
1571.30 113
1571.39 110
1571.49 104
1571.58 96
1571.67 85
1571.76 72
1571.85 60
1571.94 48
1572.03 38
1572.12 31
1572.21 26
1572.30 23
1572.39 21
1572.48 19
1572.58 16
1572.67 14
1572.76 12
1572.85 11
1572.94 11
1573.03 12
1573.12 14
1573.21 16
1573.30 20
1573.39 23
1573.48 26
1573.58 28
1573.67 30
1573.76 32
1573.85 32
1573.94 32
1574.03 32
1574.12 32
1574.21 32
1574.30 31
1574.39 31
1574.48 31
1574.58 31
1574.67 30
1574.76 29
1574.85 27
1574.94 25
1575.03 23
1575.12 21
1575.21 19
1575.30 17
1575.39 15
1575.48 14
1575.58 13
1575.67 12
1575.76 11
1575.85 8
1575.94 5
1576.03 1
1576.12 0
1576.21 0
1576.30 0
1576.39 0
1576.48 0
1576.58 0
1576.67 0
1576.76 0
1576.85 1
1576.94 7
1577.03 13
1577.12 20
1577.21 27
1577.30 31
1577.39 33
1577.49 31
1577.58 26
1577.67 18
1577.76 10
1577.85 1
1577.94 0
1578.03 0
1578.12 0
1578.21 0
1578.30 0
1578.40 0
1578.49 0
1578.58 3
1578.67 6
1578.76 8
1578.85 10
1578.94 12
1579.03 14
1579.12 17
1579.22 20
1579.31 24
1579.40 27
1579.49 30
1579.58 32
1579.67 33
1579.76 33
1579.85 34
1579.94 35
1580.03 38
1580.13 42
1580.22 48
1580.31 54
1580.40 59
1580.49 62
1580.58 64
1580.67 64
1580.76 64
1580.85 64
1580.95 65
1581.04 68
1581.13 72
1581.22 78
1581.31 86
1581.40 93
1581.49 99
1581.58 103
1581.67 105
1581.77 104
1581.86 100
1581.95 93
1582.04 85
1582.13 76
1582.22 67
1582.31 58
1582.40 51
1582.49 46
1582.59 44
1582.68 45
1582.77 47
1582.86 50
1582.95 53
1583.04 54
1583.13 54
1583.22 52
1583.31 49
1583.41 46
1583.50 44
1583.59 43
1583.68 42
1583.77 41
1583.86 40
1583.95 38
1584.04 36
1584.14 35
1584.23 36
1584.32 39
1584.41 45
1584.50 54
1584.59 64
1584.68 74
1584.77 84
1584.87 94
1584.96 104
1585.05 113
1585.14 121
1585.23 129
1585.32 134
1585.41 137
1585.50 137
1585.59 133
1585.69 128
1585.78 121
1585.87 114
1585.96 108
1586.05 103
1586.14 99
1586.23 96
1586.32 94
1586.42 93
1586.51 93
1586.60 93
1586.69 93
1586.78 93
1586.87 91
1586.96 88
1587.06 85
1587.15 81
1587.24 77
1587.33 74
1587.42 73
1587.51 72
1587.60 72
1587.69 72
1587.79 71
1587.88 69
1587.97 66
1588.06 63
1588.15 60
1588.24 58
1588.33 55
1588.42 52
1588.52 49
1588.61 47
1588.70 45
1588.79 46
1588.88 48
1588.97 53
1589.06 58
1589.16 65
1589.25 70
1589.34 74
1589.43 76
1589.52 76
1589.61 74
1589.70 72
1589.79 70
1589.89 68
1589.98 66
1590.07 63
1590.16 60
1590.25 55
1590.34 49
1590.43 42
1590.53 36
1590.62 29
1590.71 25
1590.80 22
1590.89 21
1590.98 22
1591.07 24
1591.17 25
1591.26 26
1591.35 24
1591.44 21
1591.53 15
1591.62 8
1591.71 1
1591.80 0
1591.90 0
1591.99 0
1592.08 0
1592.17 0
1592.26 0
1592.35 0
1592.44 2
1592.54 5
1592.63 8
1592.72 10
1592.81 11
1592.90 12
1592.99 12
1593.08 11
1593.18 11
1593.27 10
1593.36 10
1593.45 9
1593.54 9
1593.63 8
1593.73 7
1593.82 6
1593.91 4
1594.00 1
1594.09 0
1594.18 0
1594.27 0
1594.37 1
1594.46 3
1594.55 7
1594.64 10
1594.73 14
1594.82 17
1594.91 20
1595.01 24
1595.10 29
1595.19 35
1595.28 42
1595.37 50
1595.46 57
1595.55 63
1595.65 66
1595.74 67
1595.83 66
1595.92 63
1596.01 59
1596.10 55
1596.20 52
1596.29 50
1596.38 49
1596.47 49
1596.56 47
1596.65 45
1596.74 43
1596.84 39
1596.93 36
1597.02 32
1597.11 29
1597.20 26
1597.29 25
1597.39 23
1597.48 22
1597.57 21
1597.66 20
1597.75 20
1597.84 20
1597.94 20
1598.03 21
1598.12 23
1598.21 25
1598.30 28
1598.39 31
1598.48 36
1598.58 41
1598.67 47
1598.76 54
1598.85 59
1598.94 62
1599.03 63
1599.13 60
1599.22 54
1599.31 46
1599.40 36
1599.49 25
1599.58 15
1599.68 5
1599.77 0
1599.86 0
1599.95 0
1600.04 0
1600.13 0
1600.23 0
1600.32 0
1600.41 0
1600.50 1
1600.59 7
1600.68 13
1600.78 19
1600.87 24
1600.96 28
1601.05 30
1601.14 29
1601.23 26
1601.33 22
1601.42 17
1601.51 13
1601.60 10
1601.69 9
1601.78 9
1601.88 10
1601.97 11
1602.06 14
1602.15 17
1602.24 20
1602.33 25
1602.43 29
1602.52 33
1602.61 36
1602.70 37
1602.79 36
1602.88 34
1602.98 32
1603.07 30
1603.16 28
1603.25 28
1603.34 30
1603.44 32
1603.53 34
1603.62 36
1603.71 39
1603.80 40
1603.89 42
1603.99 44
1604.08 46
1604.17 47
1604.26 49
1604.35 51
1604.44 53
1604.54 56
1604.63 58
1604.72 61
1604.81 64
1604.90 67
1605.00 70
1605.09 72
1605.18 73
1605.27 73
1605.36 74
1605.45 75
1605.55 76
1605.64 78
1605.73 80
1605.82 83
1605.91 84
1606.01 85
1606.10 84
1606.19 82
1606.28 80
1606.37 77
1606.46 74
1606.56 72
1606.65 72
1606.74 73
1606.83 75
1606.92 79
1607.02 83
1607.11 88
1607.20 93
1607.29 96
1607.38 99
1607.47 101
1607.57 102
1607.66 101
1607.75 100
1607.84 97
1607.93 93
1608.03 88
1608.12 84
1608.21 79
1608.30 76
1608.39 75
1608.49 76
1608.58 78
1608.67 80
1608.76 82
1608.85 83
1608.94 82
1609.04 80
1609.13 78
1609.22 77
1609.31 77
1609.40 78
1609.50 80
1609.59 81
1609.68 80
1609.77 77
1609.86 71
1609.96 64
1610.05 57
1610.14 50
1610.23 46
1610.32 43
1610.42 42
1610.51 41
1610.60 40
1610.69 38
1610.78 36
1610.88 34
1610.97 33
1611.06 35
1611.15 38
1611.24 43
1611.34 49
1611.43 54
1611.52 58
1611.61 60
1611.70 59
1611.79 57
1611.89 53
1611.98 49
1612.07 45
1612.16 40
1612.25 36
1612.35 31
1612.44 26
1612.53 22
1612.62 19
1612.71 18
1612.81 19
1612.90 23
1612.99 29
1613.08 35
1613.18 42
1613.27 48
1613.36 53
1613.45 56
1613.54 58
1613.64 58
1613.73 56
1613.82 54
1613.91 50
1614.00 45
1614.10 40
1614.19 34
1614.28 30
1614.37 26
1614.46 24
1614.56 22
1614.65 22
1614.74 23
1614.83 25
1614.92 30
1615.02 38
1615.11 49
1615.20 62
1615.29 78
1615.38 93
1615.48 106
1615.57 115
1615.66 119
1615.75 116
1615.84 109
1615.94 98
1616.03 87
1616.12 78
1616.21 72
1616.31 70
1616.40 71
1616.49 75
1616.58 79
1616.67 81
1616.77 80
1616.86 76
1616.95 69
1617.04 60
1617.13 51
1617.23 44
1617.32 40
1617.41 38
1617.50 38
1617.60 40
1617.69 44
1617.78 48
1617.87 52
1617.96 56
1618.06 59
1618.15 60
1618.24 58
1618.33 54
1618.42 47
1618.52 38
1618.61 29
1618.70 21
1618.79 16
1618.89 15
1618.98 17
1619.07 24
1619.16 33
1619.25 43
1619.35 53
1619.44 62
1619.53 68
1619.62 72
1619.72 73
1619.81 73
1619.90 71
1619.99 69
1620.08 66
1620.18 63
1620.27 60
1620.36 58
1620.45 56
1620.55 55
1620.64 55
1620.73 55
1620.82 55
1620.91 54
1621.01 53
1621.10 51
1621.19 49
1621.28 46
1621.38 44
1621.47 42
1621.56 42
1621.65 42
1621.74 42
1621.84 42
1621.93 42
1622.02 41
1622.11 39
1622.21 36
1622.30 32
1622.39 29
1622.48 26
1622.58 24
1622.67 24
1622.76 25
1622.85 29
1622.94 34
1623.04 40
1623.13 47
1623.22 53
1623.31 58
1623.41 62
1623.50 63
1623.59 63
1623.68 62
1623.78 59
1623.87 56
1623.96 53
1624.05 49
1624.14 46
1624.24 41
1624.33 37
1624.42 31
1624.51 26
1624.61 21
1624.70 17
1624.79 14
1624.88 14
1624.98 16
1625.07 20
1625.16 24
1625.25 28
1625.35 31
1625.44 33
1625.53 33
1625.62 32
1625.71 32
1625.81 33
1625.90 35
1625.99 40
1626.08 45
1626.18 51
1626.27 57
1626.36 61
1626.45 64
1626.55 65
1626.64 66
1626.73 67
1626.82 70
1626.92 73
1627.01 78
1627.10 82
1627.19 84
1627.29 84
1627.38 80
1627.47 72
1627.56 61
1627.66 47
1627.75 34
1627.84 21
1627.93 12
1628.02 7
1628.12 7
1628.21 11
1628.30 19
1628.39 30
1628.49 41
1628.58 53
1628.67 63
1628.76 71
1628.86 75
1628.95 77
1629.04 76
1629.13 72
1629.23 67
1629.32 62
1629.41 58
1629.50 55
1629.60 56
1629.69 60
1629.78 67
1629.87 77
1629.97 88
1630.06 100
1630.15 109
1630.24 116
1630.34 120
1630.43 120
1630.52 117
1630.61 113
1630.71 109
1630.80 106
1630.89 106
1630.98 107
1631.08 109
1631.17 110
1631.26 111
1631.35 111
1631.45 109
1631.54 106
1631.63 103
1631.72 101
1631.82 100
1631.91 100
1632.00 99
1632.10 96
1632.19 92
1632.28 85
1632.37 76
1632.47 67
1632.56 57
1632.65 47
1632.74 39
1632.84 32
1632.93 27
1633.02 25
1633.11 25
1633.21 29
1633.30 34
1633.39 41
1633.48 48
1633.58 54
1633.67 56
1633.76 55
1633.85 51
1633.95 45
1634.04 39
1634.13 34
1634.22 30
1634.32 29
1634.41 30
1634.50 32
1634.60 34
1634.69 35
1634.78 34
1634.87 31
1634.97 26
1635.06 20
1635.15 14
1635.24 8
1635.34 4
1635.43 2
1635.52 1
1635.61 1
1635.71 3
1635.80 5
1635.89 8
1635.99 11
1636.08 15
1636.17 19
1636.26 24
1636.36 28
1636.45 33
1636.54 39
1636.63 47
1636.73 56
1636.82 65
1636.91 75
1637.00 84
1637.10 91
1637.19 96
1637.28 98
1637.38 97
1637.47 94
1637.56 89
1637.65 81
1637.75 72
1637.84 61
1637.93 50
1638.02 40
1638.12 30
1638.21 23
1638.30 17
1638.40 14
1638.49 12
1638.58 11
1638.67 10
1638.77 9
1638.86 6
1638.95 2
1639.04 0
1639.14 0
1639.23 0
1639.32 0
1639.42 0
1639.51 4
1639.60 10
1639.69 16
1639.79 22
1639.88 27
1639.97 30
1640.07 32
1640.16 32
1640.25 31
1640.34 29
1640.44 25
1640.53 20
1640.62 13
1640.71 6
1640.81 0
1640.90 0
1640.99 0
1641.09 0
1641.18 0
1641.27 0
1641.36 0
1641.46 0
1641.55 0
1641.64 5
1641.74 11
1641.83 18
1641.92 25
1642.01 33
1642.11 40
1642.20 45
1642.29 48
1642.39 48
1642.48 45
1642.57 40
1642.66 32
1642.76 24
1642.85 15
1642.94 8
1643.04 2
1643.13 0
1643.22 0
1643.31 0
1643.41 0
1643.50 5
1643.59 12
1643.69 20
1643.78 28
1643.87 37
1643.96 47
1644.06 57
1644.15 67
1644.24 79
1644.34 90
1644.43 100
1644.52 109
1644.61 114
1644.71 116
1644.80 113
1644.89 107
1644.99 97
1645.08 85
1645.17 71
1645.27 57
1645.36 42
1645.45 28
1645.54 16
1645.64 7
1645.73 2
1645.82 1
1645.92 4
1646.01 11
1646.10 22
1646.19 35
1646.29 50
1646.38 65
1646.47 80
1646.57 94
1646.66 106
1646.75 116
1646.85 123
1646.94 129
1647.03 132
1647.12 133
1647.22 131
1647.31 127
1647.40 120
1647.50 112
1647.59 103
1647.68 93
1647.78 85
1647.87 77
1647.96 72
1648.05 69
1648.15 67
1648.24 67
1648.33 67
1648.43 65
1648.52 62
1648.61 57
1648.71 51
1648.80 44
1648.89 39
1648.98 35
1649.08 35
1649.17 36
1649.26 40
1649.36 45
1649.45 50
1649.54 53
1649.64 55
1649.73 55
1649.82 54
1649.92 53
1650.01 53
1650.10 53
1650.19 54
1650.29 56
1650.38 59
1650.47 64
1650.57 69
1650.66 76
1650.75 83
1650.85 90
1650.94 96
1651.03 100
1651.13 101
1651.22 100
1651.31 96
1651.40 91
1651.50 86
1651.59 82
1651.68 80
1651.78 79
1651.87 79
1651.96 80
1652.06 79
1652.15 76
1652.24 73
1652.34 69
1652.43 66
1652.52 65
1652.62 65
1652.71 67
1652.80 70
1652.90 73
1652.99 74
1653.08 74
1653.17 73
1653.27 71
1653.36 68
1653.45 65
1653.55 62
1653.64 59
1653.73 56
1653.83 53
1653.92 51
1654.01 50
1654.11 51
1654.20 54
1654.29 58
1654.39 63
1654.48 66
1654.57 69
1654.67 69
1654.76 67
1654.85 63
1654.94 59
1655.04 54
1655.13 49
1655.22 47
1655.32 46
1655.41 48
1655.50 52
1655.60 57
1655.69 64
1655.78 71
1655.88 78
1655.97 85
1656.06 90
1656.16 94
1656.25 95
1656.34 96
1656.44 94
1656.53 91
1656.62 86
1656.72 80
1656.81 74
1656.90 69
1657.00 65
1657.09 61
1657.18 59
1657.28 56
1657.37 53
1657.46 49
1657.56 43
1657.65 36
1657.74 29
1657.84 22
1657.93 17
1658.02 14
1658.12 14
1658.21 17
1658.30 22
1658.40 29
1658.49 35
1658.58 41
1658.68 46
1658.77 48
1658.86 49
1658.96 49
1659.05 49
1659.14 50
1659.24 52
1659.33 56
1659.42 60
1659.52 65
1659.61 68
1659.70 70
1659.80 69
1659.89 67
1659.98 63
1660.08 60
1660.17 57
1660.26 55
1660.36 56
1660.45 58
1660.54 61
1660.64 66
1660.73 70
1660.82 74
1660.92 75
1661.01 75
1661.10 74
1661.20 71
1661.29 68
1661.38 67
1661.48 68
1661.57 71
1661.66 76
1661.76 82
1661.85 90
1661.94 96
1662.04 101
1662.13 104
1662.22 104
1662.32 104
1662.41 103
1662.50 103
1662.60 104
1662.69 107
1662.78 112
1662.88 117
1662.97 123
1663.06 128
1663.16 133
1663.25 139
1663.34 144
1663.44 150
1663.53 157
1663.62 163
1663.72 168
1663.81 172
1663.91 172
1664.00 168
1664.09 161
1664.19 150
1664.28 138
1664.37 125
1664.47 113
1664.56 104
1664.65 97
1664.75 93
1664.84 90
1664.93 89
1665.03 88
1665.12 86
1665.21 84
1665.31 81
1665.40 77
1665.49 72
1665.59 65
1665.68 57
1665.77 48
1665.87 38
1665.96 30
1666.06 24
1666.15 21
1666.24 22
1666.34 28
1666.43 36
1666.52 47
1666.62 58
1666.71 66
1666.80 72
1666.90 75
1666.99 74
1667.08 72
1667.18 67
1667.27 63
1667.36 59
1667.46 55
1667.55 51
1667.65 48
1667.74 44
1667.83 41
1667.93 39
1668.02 37
1668.11 36
1668.21 37
1668.30 37
1668.39 36
1668.49 35
1668.58 31
1668.68 26
1668.77 20
1668.86 14
1668.96 9
1669.05 6
1669.14 6
1669.24 8
1669.33 12
1669.42 18
1669.52 24
1669.61 29
1669.70 33
1669.80 35
1669.89 37
1669.99 37
1670.08 38
1670.17 40
1670.27 43
1670.36 46
1670.45 50
1670.55 54
1670.64 57
1670.73 59
1670.83 59
1670.92 56
1671.02 52
1671.11 46
1671.20 41
1671.30 35
1671.39 30
1671.48 27
1671.58 27
1671.67 28
1671.77 32
1671.86 37
1671.95 44
1672.05 53
1672.14 62
1672.23 71
1672.33 79
1672.42 87
1672.51 93
1672.61 99
1672.70 103
1672.80 107
1672.89 109
1672.98 111
1673.08 111
1673.17 108
1673.26 104
1673.36 98
1673.45 91
1673.55 85
1673.64 79
1673.73 75
1673.83 71
1673.92 67
1674.01 64
1674.11 59
1674.20 55
1674.30 50
1674.39 45
1674.48 40
1674.58 35
1674.67 30
1674.76 27
1674.86 24
1674.95 24
1675.05 26
1675.14 30
1675.23 38
1675.33 46
1675.42 56
1675.51 64
1675.61 70
1675.70 73
1675.80 73
1675.89 70
1675.98 66
1676.08 61
1676.17 58
1676.26 57
1676.36 58
1676.45 60
1676.55 63
1676.64 66
1676.73 69
1676.83 70
1676.92 70
1677.02 67
1677.11 63
1677.20 56
1677.30 49
1677.39 40
1677.48 32
1677.58 25
1677.67 19
1677.77 16
1677.86 15
1677.95 17
1678.05 22
1678.14 28
1678.24 35
1678.33 43
1678.42 51
1678.52 59
1678.61 66
1678.70 73
1678.80 79
1678.89 85
1678.99 89
1679.08 92
1679.17 92
1679.27 89
1679.36 82
1679.46 71
1679.55 57
1679.64 41
1679.74 26
1679.83 13
1679.93 2
1680.02 0
1680.11 0
1680.21 0
1680.30 0
1680.40 0
1680.49 0
1680.58 7
1680.68 15
1680.77 23
1680.86 30
1680.96 34
1681.05 36
1681.15 35
1681.24 32
1681.33 27
1681.43 21
1681.52 15
1681.62 10
1681.71 6
1681.80 3
1681.90 0
1681.99 0
1682.09 0
1682.18 0
1682.27 0
1682.37 0
1682.46 0
1682.56 0
1682.65 0
1682.74 0
1682.84 6
1682.93 15
1683.03 25
1683.12 36
1683.21 46
1683.31 55
1683.40 61
1683.50 66
1683.59 69
1683.68 70
1683.78 69
1683.87 67
1683.97 64
1684.06 60
1684.15 57
1684.25 53
1684.34 50
1684.44 48
1684.53 47
1684.62 46
1684.72 46
1684.81 46
1684.91 46
1685.00 45
1685.09 43
1685.19 40
1685.28 37
1685.38 34
1685.47 33
1685.56 33
1685.66 36
1685.75 39
1685.85 44
1685.94 47
1686.04 49
1686.13 48
1686.22 45
1686.32 40
1686.41 33
1686.51 27
1686.60 22
1686.69 20
1686.79 20
1686.88 22
1686.98 25
1687.07 28
1687.16 32
1687.26 37
1687.35 44
1687.45 53
1687.54 64
1687.63 77
1687.73 88
1687.82 98
1687.92 104
1688.01 106
1688.11 105
1688.20 102
1688.29 98
1688.39 94
1688.48 90
1688.58 87
1688.67 83
1688.76 80
1688.86 76
1688.95 73
1689.05 72
1689.14 74
1689.24 79
1689.33 86
1689.42 95
1689.52 103
1689.61 110
1689.71 115
1689.80 117
1689.89 116
1689.99 113
1690.08 110
1690.18 106
1690.27 103
1690.37 102
1690.46 102
1690.55 103
1690.65 106
1690.74 108
1690.84 111
1690.93 114
1691.03 116
1691.12 118
1691.21 119
1691.31 120
1691.40 120
1691.50 119
1691.59 117
1691.68 113
1691.78 108
1691.87 103
1691.97 97
1692.06 92
1692.16 86
1692.25 81
1692.34 75
1692.44 68
1692.53 60
1692.63 51
1692.72 44
1692.82 39
1692.91 36
1693.00 37
1693.10 40
1693.19 44
1693.29 49
1693.38 52
1693.48 54
1693.57 55
1693.66 55
1693.76 55
1693.85 56
1693.95 58
1694.04 61
1694.14 66
1694.23 72
1694.32 79
1694.42 86
1694.51 92
1694.61 98
1694.70 101
1694.80 104
1694.89 106
1694.98 108
1695.08 111
1695.17 115
1695.27 120
1695.36 125
1695.46 129
1695.55 132
1695.65 134
1695.74 135
1695.83 134
1695.93 133
1696.02 131
1696.12 128
1696.21 126
1696.31 124
1696.40 122
1696.49 121
1696.59 120
1696.68 120
1696.78 119
1696.87 119
1696.97 119
1697.06 119
1697.16 119
1697.25 118
1697.34 117
1697.44 114
1697.53 111
1697.63 106
1697.72 99
1697.82 92
1697.91 85
1698.00 79
1698.10 75
1698.19 73
1698.29 73
1698.38 74
1698.48 77
1698.57 80
1698.67 83
1698.76 85
1698.85 88
1698.95 90
1699.04 92
1699.14 93
1699.23 93
1699.33 92
1699.42 89
1699.52 86
1699.61 83
1699.70 81
1699.80 80
1699.89 79
1699.99 79
1700.08 80
1700.18 79
1700.27 78
1700.37 76
1700.46 73
1700.55 71
1700.65 71
1700.74 72
1700.84 74
1700.93 79
1701.03 83
1701.12 88
1701.22 92
1701.31 95
1701.41 97
1701.50 99
1701.59 102
1701.69 104
1701.78 106
1701.88 107
1701.97 107
1702.07 106
1702.16 103
1702.26 99
1702.35 92
1702.45 85
1702.54 76
1702.63 68
1702.73 60
1702.82 54
1702.92 49
1703.01 47
1703.11 47
1703.20 47
1703.30 49
1703.39 50
1703.49 51
1703.58 53
1703.67 55
1703.77 59
1703.86 63
1703.96 67
1704.05 72
1704.15 75
1704.24 77
1704.34 77
1704.43 75
1704.53 71
1704.62 66
1704.71 60
1704.81 54
1704.90 48
1705.00 44
1705.09 42
1705.19 43
1705.28 47
1705.38 53
1705.47 61
1705.57 69
1705.66 78
1705.76 84
1705.85 89
1705.94 92
1706.04 93
1706.13 94
1706.23 96
1706.32 99
1706.42 103
1706.51 107
1706.61 111
1706.70 113
1706.80 113
1706.89 110
1706.99 107
1707.08 103
1707.18 99
1707.27 95
1707.36 91
1707.46 86
1707.55 80
1707.65 72
1707.74 64
1707.84 55
1707.93 46
1708.03 39
1708.12 34
1708.22 32
1708.31 32
1708.41 35
1708.50 42
1708.60 50
1708.69 61
1708.79 71
1708.88 81
1708.97 90
1709.07 96
1709.16 100
1709.26 102
1709.35 101
1709.45 99
1709.54 97
1709.64 94
1709.73 92
1709.83 89
1709.92 87
1710.02 85
1710.11 83
1710.21 80
1710.30 78
1710.40 75
1710.49 71
1710.59 68
1710.68 64
1710.77 60
1710.87 56
1710.96 52
1711.06 50
1711.15 50
1711.25 51
1711.34 54
1711.44 59
1711.53 64
1711.63 69
1711.72 72
1711.82 75
1711.91 77
1712.01 78
1712.10 79
1712.20 79
1712.29 80
1712.39 80
1712.48 79
1712.58 78
1712.67 75
1712.77 74
1712.86 75
1712.96 77
1713.05 82
1713.14 89
1713.24 95
1713.33 100
1713.43 103
1713.52 101
1713.62 96
1713.71 87
1713.81 76
1713.90 64
1714.00 51
1714.09 40
1714.19 30
1714.28 24
1714.38 22
1714.47 23
1714.57 27
1714.66 34
1714.76 41
1714.85 47
1714.95 53
1715.04 58
1715.14 63
1715.23 69
1715.33 76
1715.42 84
1715.52 93
1715.61 102
1715.71 109
1715.80 114
1715.90 116
1715.99 116
1716.09 114
1716.18 111
1716.28 109
1716.37 107
1716.47 106
1716.56 105
1716.66 103
1716.75 101
1716.85 97
1716.94 92
1717.04 87
1717.13 83
1717.23 81
1717.32 81
1717.42 84
1717.51 88
1717.61 93
1717.70 98
1717.79 100
1717.89 100
1717.98 97
1718.08 92
1718.17 86
1718.27 79
1718.36 73
1718.46 66
1718.55 59
1718.65 52
1718.74 45
1718.84 39
1718.93 33
1719.03 28
1719.12 23
1719.22 20
1719.31 19
1719.41 20
1719.50 24
1719.60 31
1719.69 41
1719.79 53
1719.88 67
1719.98 81
1720.07 94
1720.17 104
1720.26 110
1720.36 112
1720.45 110
1720.55 106
1720.65 100
1720.74 94
1720.84 90
1720.93 89
1721.03 91
1721.12 98
1721.22 108
1721.31 119
1721.41 132
1721.50 142
1721.60 150
1721.69 154
1721.79 153
1721.88 149
1721.98 141
1722.07 133
1722.17 123
1722.26 114
1722.36 106
1722.45 101
1722.55 99
1722.64 99
1722.74 102
1722.83 106
1722.93 110
1723.02 113
1723.12 113
1723.21 111
1723.31 106
1723.40 101
1723.50 97
1723.59 94
1723.69 93
1723.78 95
1723.88 99
1723.97 105
1724.07 110
1724.16 114
1724.26 117
1724.35 117
1724.45 115
1724.54 111
1724.64 106
1724.73 101
1724.83 97
1724.92 93
1725.02 90
1725.12 87
1725.21 83
1725.31 79
1725.40 74
1725.50 68
1725.59 63
1725.69 60
1725.78 59
1725.88 61
1725.97 64
1726.07 69
1726.16 74
1726.26 80
1726.35 85
1726.45 89
1726.54 90
1726.64 88
1726.73 84
1726.83 76
1726.92 67
1727.02 56
1727.11 45
1727.21 35
1727.30 27
1727.40 21
1727.50 18
1727.59 17
1727.69 17
1727.78 19
1727.88 21
1727.97 24
1728.07 27
1728.16 30
1728.26 33
1728.35 35
1728.45 38
1728.54 42
1728.64 45
1728.73 50
1728.83 55
1728.92 60
1729.02 66
1729.11 72
1729.21 76
1729.30 78
1729.40 79
1729.50 78
1729.59 76
1729.69 75
1729.78 75
1729.88 76
1729.97 80
1730.07 85
1730.16 90
1730.26 95
1730.35 98
1730.45 99
1730.54 97
1730.64 93
1730.73 86
1730.83 79
1730.93 72
1731.02 67
1731.12 64
1731.21 63
1731.31 63
1731.40 65
1731.50 66
1731.59 67
1731.69 67
1731.78 66
1731.88 66
1731.97 66
1732.07 67
1732.16 70
1732.26 73
1732.36 78
1732.45 84
1732.55 90
1732.64 96
1732.74 102
1732.83 106
1732.93 107
1733.02 106
1733.12 102
1733.21 96
1733.31 90
1733.40 84
1733.50 80
1733.60 78
1733.69 78
1733.79 80
1733.88 81
1733.98 82
1734.07 81
1734.17 78
1734.26 73
1734.36 68
1734.45 62
1734.55 58
1734.64 55
1734.74 54
1734.84 56
1734.93 60
1735.03 64
1735.12 70
1735.22 75
1735.31 78
1735.41 80
1735.50 79
1735.60 76
1735.69 71
1735.79 65
1735.89 59
1735.98 53
1736.08 49
1736.17 46
1736.27 45
1736.36 45
1736.46 47
1736.55 49
1736.65 52
1736.74 55
1736.84 57
1736.94 59
1737.03 59
1737.13 58
1737.22 57
1737.32 55
1737.41 53
1737.51 52
1737.60 52
1737.70 51
1737.80 52
1737.89 52
1737.99 53
1738.08 55
1738.18 57
1738.27 60
1738.37 65
1738.46 69
1738.56 73
1738.66 76
1738.75 77
1738.85 76
1738.94 74
1739.04 69
1739.13 63
1739.23 58
1739.32 53
1739.42 49
1739.52 48
1739.61 47
1739.71 48
1739.80 49
1739.90 48
1739.99 46
1740.09 40
1740.18 33
1740.28 24
1740.38 15
1740.47 7
1740.57 2
1740.66 0
1740.76 0
1740.85 0
1740.95 0
1741.04 0
1741.14 0
1741.24 0
1741.33 0
1741.43 0
1741.52 0
1741.62 3
1741.71 9
1741.81 17
1741.91 25
1742.00 31
1742.10 36
1742.19 39
1742.29 38
1742.38 35
1742.48 30
1742.57 25
1742.67 21
1742.77 18
1742.86 18
1742.96 20
1743.05 21
1743.15 22
1743.24 21
1743.34 18
1743.44 12
1743.53 6
1743.63 0
1743.72 0
1743.82 0
1743.91 0
1744.01 0
1744.11 0
1744.20 3
1744.30 6
1744.39 8
1744.49 7
1744.58 5
1744.68 2
1744.78 0
1744.87 0
1744.97 0
1745.06 0
1745.16 3
1745.25 9
1745.35 17
1745.45 26
1745.54 37
1745.64 48
1745.73 61
1745.83 75
1745.92 88
1746.02 101
1746.12 112
1746.21 119
1746.31 121
1746.40 120
1746.50 114
1746.59 107
1746.69 99
1746.79 91
1746.88 85
1746.98 82
1747.07 82
1747.17 84
1747.26 88
1747.36 91
1747.46 94
1747.55 94
1747.65 92
1747.74 87
1747.84 81
1747.94 74
1748.03 67
1748.13 62
1748.22 59
1748.32 57
1748.41 55
1748.51 53
1748.61 51
1748.70 49
1748.80 47
1748.89 45
1748.99 44
1749.08 43
1749.18 42
1749.28 42
1749.37 41
1749.47 40
1749.56 39
1749.66 38
1749.76 38
1749.85 38
1749.95 39
1750.04 40
1750.14 43
1750.23 47
1750.33 52
1750.43 59
1750.52 65
1750.62 72
1750.71 78
1750.81 83
1750.91 85
1751.00 86
1751.10 85
1751.19 84
1751.29 82
1751.39 80
1751.48 76
1751.58 71
1751.67 64
1751.77 56
1751.86 46
1751.96 35
1752.06 26
1752.15 19
1752.25 16
1752.34 17
1752.44 22
1752.54 29
1752.63 38
1752.73 46
1752.82 52
1752.92 55
1753.02 55
1753.11 52
1753.21 47
1753.30 41
1753.40 35
1753.50 31
1753.59 27
1753.69 25
1753.78 23
1753.88 20
1753.98 17
1754.07 12
1754.17 8
1754.26 3
1754.36 0
1754.46 0
1754.55 0
1754.65 0
1754.74 0
1754.84 0
1754.94 0
1755.03 0
1755.13 0
1755.22 0
1755.32 0
1755.42 1
1755.51 5
1755.61 10
1755.70 14
1755.80 18
1755.90 21
1755.99 23
1756.09 23
1756.18 24
1756.28 24
1756.38 26
1756.47 29
1756.57 33
1756.66 38
1756.76 44
1756.86 49
1756.95 53
1757.05 57
1757.14 58
1757.24 58
1757.34 57
1757.43 53
1757.53 49
1757.62 43
1757.72 37
1757.82 31
1757.91 25
1758.01 18
1758.10 12
1758.20 7
1758.30 3
1758.39 0
1758.49 0
1758.58 0
1758.68 0
1758.78 0
1758.87 0
1758.97 0
1759.06 0
1759.16 0
1759.26 2
1759.35 5
1759.45 8
1759.55 11
1759.64 13
1759.74 15
1759.83 18
1759.93 22
1760.03 26
1760.12 31
1760.22 35
1760.31 39
1760.41 42
1760.51 44
1760.60 44
1760.70 43
1760.80 40
1760.89 36
1760.99 31
1761.08 24
1761.18 17
1761.28 11
1761.37 5
1761.47 3
1761.56 2
1761.66 4
1761.76 7
1761.85 10
1761.95 14
1762.05 16
1762.14 19
1762.24 21
1762.33 24
1762.43 26
1762.53 29
1762.62 31
1762.72 31
1762.81 29
1762.91 26
1763.01 22
1763.10 17
1763.20 13
1763.30 10
1763.39 9
1763.49 9
1763.58 11
1763.68 13
1763.78 17
1763.87 22
1763.97 29
1764.07 37
1764.16 46
1764.26 56
1764.35 64
1764.45 71
1764.55 75
1764.64 77
1764.74 76
1764.84 73
1764.93 68
1765.03 63
1765.12 59
1765.22 55
1765.32 51
1765.41 48
1765.51 45
1765.61 43
1765.70 41
1765.80 41
1765.89 41
1765.99 40
1766.09 40
1766.18 39
1766.28 37
1766.38 34
1766.47 30
1766.57 25
1766.67 20
1766.76 15
1766.86 10
1766.95 5
1767.05 1
1767.15 0
1767.24 0
1767.34 0
1767.44 0
1767.53 0
1767.63 0
1767.72 0
1767.82 0
1767.92 1
1768.01 5
1768.11 9
1768.21 14
1768.30 18
1768.40 21
1768.50 23
1768.59 23
1768.69 22
1768.78 20
1768.88 17
1768.98 13
1769.07 10
1769.17 7
1769.27 4
1769.36 1
1769.46 0
1769.56 0
1769.65 0
1769.75 0
1769.84 1
1769.94 6
1770.04 13
1770.13 22
1770.23 33
1770.33 43
1770.42 53
1770.52 61
1770.62 67
1770.71 72
1770.81 75
1770.91 78
1771.00 80
1771.10 83
1771.19 87
1771.29 93
1771.39 99
1771.48 107
1771.58 114
1771.68 122
1771.77 129
1771.87 134
1771.97 137
1772.06 138
1772.16 136
1772.26 131
1772.35 122
1772.45 111
1772.54 99
1772.64 86
1772.74 75
1772.83 65
1772.93 57
1773.03 53
1773.12 51
1773.22 51
1773.32 52
1773.41 52
1773.51 51
1773.61 47
1773.70 41
1773.80 34
1773.90 27
1773.99 20
1774.09 15
1774.19 14
1774.28 15
1774.38 18
1774.47 22
1774.57 27
1774.67 31
1774.76 33
1774.86 34
1774.96 33
1775.05 30
1775.15 28
1775.25 25
1775.34 24
1775.44 24
1775.54 26
1775.63 29
1775.73 33
1775.83 36
1775.92 37
1776.02 36
1776.12 33
1776.21 29
1776.31 24
1776.41 18
1776.50 12
1776.60 7
1776.70 2
1776.79 0
1776.89 0
1776.99 0
1777.08 3
1777.18 9
1777.27 16
1777.37 22
1777.47 27
1777.56 28
1777.66 27
1777.76 22
1777.85 16
1777.95 8
1778.05 0
1778.14 0
1778.24 0
1778.34 0
1778.43 0
1778.53 0
1778.63 6
1778.72 18
1778.82 31
1778.92 44
1779.01 56
1779.11 66
1779.21 72
1779.30 76
1779.40 78
1779.50 77
1779.59 75
1779.69 73
1779.79 70
1779.88 68
1779.98 67
1780.08 67
1780.17 69
1780.27 74
1780.37 80
1780.46 88
1780.56 97
1780.66 105
1780.75 112
1780.85 117
1780.95 119
1781.04 117
1781.14 112
1781.24 105
1781.33 97
1781.43 89
1781.53 81
1781.62 74
1781.72 68
1781.82 62
1781.91 58
1782.01 56
1782.11 56
1782.20 59
1782.30 64
1782.40 70
1782.49 76
1782.59 80
1782.69 81
1782.79 79
1782.88 75
1782.98 70
1783.08 64
1783.17 58
1783.27 54
1783.37 51
1783.46 50
1783.56 50
1783.66 51
1783.75 54
1783.85 57
1783.95 60
1784.04 63
1784.14 65
1784.24 66
1784.33 66
1784.43 66
1784.53 66
1784.62 65
1784.72 64
1784.82 64
1784.91 63
1785.01 62
1785.11 61
1785.20 61
1785.30 62
1785.40 64
1785.50 67
1785.59 70
1785.69 73
1785.79 76
1785.88 78
1785.98 80
1786.08 82
1786.17 84
1786.27 85
1786.37 87
1786.46 87
1786.56 87
1786.66 86
1786.75 85
1786.85 84
1786.95 83
1787.04 81
1787.14 81
1787.24 80
1787.34 80
1787.43 82
1787.53 85
1787.63 88
1787.72 93
1787.82 97
1787.92 98
1788.01 97
1788.11 92
1788.21 84
1788.30 73
1788.40 62
1788.50 50
1788.59 40
1788.69 32
1788.79 25
1788.89 20
1788.98 14
1789.08 9
1789.18 3
1789.27 0
1789.37 0
1789.47 0
1789.56 0
1789.66 0
1789.76 0
1789.85 0
1789.95 0
1790.05 4
1790.15 14
1790.24 25
1790.34 38
1790.44 51
1790.53 63
1790.63 73
1790.73 82
1790.82 89
1790.92 93
1791.02 94
1791.12 93
1791.21 89
1791.31 84
1791.41 76
1791.50 67
1791.60 58
1791.70 51
1791.79 46
1791.89 45
1791.99 46
1792.09 51
1792.18 59
1792.28 68
1792.38 78
1792.47 87
1792.57 95
1792.67 102
1792.76 106
1792.86 108
1792.96 107
1793.06 103
1793.15 98
1793.25 92
1793.35 86
1793.44 80
1793.54 74
1793.64 68
1793.73 63
1793.83 59
1793.93 55
1794.03 53
1794.12 52
1794.22 53
1794.32 56
1794.41 60
1794.51 63
1794.61 67
1794.70 69
1794.80 70
1794.90 70
1795.00 70
1795.09 70
1795.19 70
1795.29 70
1795.38 70
1795.48 71
1795.58 71
1795.68 71
1795.77 72
1795.87 72
1795.97 71
1796.06 70
1796.16 66
1796.26 61
1796.36 55
1796.45 49
1796.55 44
1796.65 40
1796.74 38
1796.84 39
1796.94 41
1797.04 45
1797.13 50
1797.23 55
1797.33 61
1797.42 67
1797.52 73
1797.62 79
1797.72 84
1797.81 88
1797.91 91
1798.01 93
1798.10 93
1798.20 93
1798.30 93
1798.40 92
1798.49 91
1798.59 89
1798.69 88
1798.78 87
1798.88 86
1798.98 86
1799.08 87
1799.17 90
1799.27 94
1799.37 99
1799.46 104
1799.56 109
1799.66 114
1799.76 117
1799.85 118
1799.95 117
1800.05 115
1800.15 113
1800.24 110
1800.34 108
1800.44 107
1800.53 108
1800.63 109
1800.73 111
1800.83 112
1800.92 112
1801.02 111
1801.12 109
1801.21 108
1801.31 106
1801.41 105
1801.51 105
1801.60 104
1801.70 103
1801.80 102
1801.90 102
1801.99 103
1802.09 106
1802.19 111
1802.28 118
1802.38 127
1802.48 135
1802.58 143
1802.67 148
1802.77 150
1802.87 150
1802.97 146
1803.06 141
1803.16 134
1803.26 128
1803.35 124
1803.45 122
1803.55 123
1803.65 127
1803.74 134
1803.84 143
1803.94 153
1804.04 161
1804.13 167
1804.23 170
1804.33 171
1804.43 168
1804.52 164
1804.62 158
1804.72 150
1804.81 141
1804.91 132
1805.01 123
1805.11 116
1805.20 110
1805.30 107
1805.40 105
1805.50 104
1805.59 103
1805.69 101
1805.79 97
1805.89 91
1805.98 84
1806.08 74
1806.18 65
1806.27 57
1806.37 52
1806.47 50
1806.57 52
1806.66 56
1806.76 62
1806.86 69
1806.96 74
1807.05 77
1807.15 78
1807.25 77
1807.35 75
1807.44 74
1807.54 74
1807.64 74
1807.74 75
1807.83 76
1807.93 77
1808.03 76
1808.13 76
1808.22 75
1808.32 75
1808.42 76
1808.52 76
1808.61 78
1808.71 79
1808.81 80
1808.91 79
1809.00 78
1809.10 75
1809.20 73
1809.30 70
1809.39 67
1809.49 63
1809.59 59
1809.68 55
1809.78 49
1809.88 43
1809.98 38
1810.07 33
1810.17 31
1810.27 32
1810.37 34
1810.46 39
1810.56 43
1810.66 47
1810.76 50
1810.85 51
1810.95 51
1811.05 51
1811.15 52
1811.24 53
1811.34 56
1811.44 59
1811.54 61
1811.63 63
1811.73 65
1811.83 68
1811.93 72
1812.03 78
1812.12 86
1812.22 95
1812.32 104
1812.42 110
1812.51 113
1812.61 113
1812.71 111
1812.81 108
1812.90 105
1813.00 106
1813.10 109
1813.20 116
1813.29 125
1813.39 134
1813.49 143
1813.59 150
1813.68 153
1813.78 152
1813.88 148
1813.98 141
1814.07 131
1814.17 119
1814.27 107
1814.37 96
1814.46 86
1814.56 79
1814.66 75
1814.76 73
1814.85 74
1814.95 76
1815.05 78
1815.15 80
1815.25 79
1815.34 77
1815.44 71
1815.54 63
1815.64 54
1815.73 47
1815.83 42
1815.93 42
1816.03 45
1816.12 53
1816.22 62
1816.32 71
1816.42 77
1816.51 80
1816.61 78
1816.71 73
1816.81 67
1816.91 62
1817.00 59
1817.10 60
1817.20 65
1817.30 75
1817.39 87
1817.49 101
1817.59 117
1817.69 132
1817.78 147
1817.88 160
1817.98 171
1818.08 178
1818.18 181
1818.27 180
1818.37 175
1818.47 169
1818.57 161
1818.66 155
1818.76 151
1818.86 148
1818.96 147
1819.05 145
1819.15 141
1819.25 135
1819.35 126
1819.45 116
1819.54 106
1819.64 97
1819.74 90
1819.84 85
1819.93 81
1820.03 77
1820.13 73
1820.23 69
1820.33 65
1820.42 62
1820.52 62
1820.62 65
1820.72 72
1820.81 81
1820.91 90
1821.01 98
1821.11 104
1821.21 105
1821.30 103
1821.40 98
1821.50 90
1821.60 82
1821.69 75
1821.79 70
1821.89 67
1821.99 68
1822.09 71
1822.18 76
1822.28 83
1822.38 90
1822.48 97
1822.57 103
1822.67 108
1822.77 111
1822.87 112
1822.97 111
1823.06 109
1823.16 105
1823.26 100
1823.36 95
1823.46 91
1823.55 86
1823.65 83
1823.75 81
1823.85 80
1823.94 81
1824.04 84
1824.14 87
1824.24 89
1824.34 90
1824.43 89
1824.53 86
1824.63 80
1824.73 71
1824.83 62
1824.92 53
1825.02 45
1825.12 38
1825.22 34
1825.31 32
1825.41 31
1825.51 32
1825.61 33
1825.71 35
1825.80 38
1825.90 43
1826.00 49
1826.10 56
1826.20 63
1826.29 70
1826.39 74
1826.49 75
1826.59 73
1826.69 69
1826.78 66
1826.88 64
1826.98 65
1827.08 70
1827.18 77
1827.27 87
1827.37 96
1827.47 105
1827.57 112
1827.66 117
1827.76 121
1827.86 124
1827.96 126
1828.06 126
1828.15 125
1828.25 122
1828.35 118
1828.45 111
1828.55 104
1828.64 95
1828.74 87
1828.84 78
1828.94 70
1829.04 63
1829.13 55
1829.23 49
1829.33 45
1829.43 42
1829.53 42
1829.62 43
1829.72 45
1829.82 47
1829.92 48
1830.02 48
1830.11 47
1830.21 46
1830.31 45
1830.41 45
1830.51 46
1830.60 49
1830.70 53
1830.80 58
1830.90 61
1831.00 63
1831.10 63
1831.19 60
1831.29 56
1831.39 52
1831.49 48
1831.59 45
1831.68 43
1831.78 41
1831.88 38
1831.98 34
1832.08 29
1832.17 23
1832.27 18
1832.37 14
1832.47 13
1832.57 14
1832.66 17
1832.76 22
1832.86 26
1832.96 29
1833.06 31
1833.15 32
1833.25 33
1833.35 35
1833.45 37
1833.55 41
1833.65 47
1833.74 54
1833.84 60
1833.94 66
1834.04 71
1834.14 74
1834.23 75
1834.33 75
1834.43 72
1834.53 69
1834.63 64
1834.72 58
1834.82 53
1834.92 48
1835.02 44
1835.12 42
1835.22 40
1835.31 38
1835.41 36
1835.51 33
1835.61 30
1835.71 27
1835.80 25
1835.90 25
1836.00 27
1836.10 32
1836.20 39
1836.30 47
1836.39 54
1836.49 60
1836.59 63
1836.69 64
1836.79 63
1836.88 60
1836.98 56
1837.08 51
1837.18 45
1837.28 38
1837.38 29
1837.47 19
1837.57 9
1837.67 0
1837.77 0
1837.87 0
1837.97 0
1838.06 0
1838.16 0
1838.26 0
1838.36 0
1838.46 0
1838.55 12
1838.65 25
1838.75 38
1838.85 51
1838.95 64
1839.05 75
1839.14 84
1839.24 90
1839.34 93
1839.44 93
1839.54 91
1839.64 87
1839.73 83
1839.83 77
1839.93 71
1840.03 63
1840.13 54
1840.23 44
1840.32 32
1840.42 21
1840.52 10
1840.62 3
1840.72 0
1840.81 2
1840.91 8
1841.01 18
1841.11 30
1841.21 41
1841.31 49
1841.40 54
1841.50 55
1841.60 53
1841.70 49
1841.80 47
1841.90 46
1841.99 49
1842.09 54
1842.19 61
1842.29 68
1842.39 74
1842.49 79
1842.58 81
1842.68 82
1842.78 81
1842.88 80
1842.98 78
1843.08 76
1843.18 75
1843.27 75
1843.37 76
1843.47 77
1843.57 79
1843.67 81
1843.77 84
1843.86 86
1843.96 86
1844.06 85
1844.16 82
1844.26 78
1844.36 73
1844.45 69
1844.55 66
1844.65 65
1844.75 65
1844.85 65
1844.95 66
1845.04 66
1845.14 66
1845.24 65
1845.34 66
1845.44 68
1845.54 72
1845.64 78
1845.73 85
1845.83 92
1845.93 98
1846.03 102
1846.13 104
1846.23 105
1846.32 105
1846.42 107
1846.52 109
1846.62 112
1846.72 114
1846.82 116
1846.92 115
1847.01 112
1847.11 106
1847.21 98
1847.31 89
1847.41 81
1847.51 75
1847.60 70
1847.70 67
1847.80 66
1847.90 67
1848.00 71
1848.10 75
1848.20 82
1848.29 90
1848.39 98
1848.49 107
1848.59 114
1848.69 120
1848.79 123
1848.89 123
1848.98 121
1849.08 117
1849.18 111
1849.28 104
1849.38 96
1849.48 87
1849.58 78
1849.67 68
1849.77 59
1849.87 50
1849.97 43
1850.07 37
1850.17 34
1850.26 33
1850.36 34
1850.46 37
1850.56 42
1850.66 46
1850.76 48
1850.86 49
1850.95 48
1851.05 45
1851.15 41
1851.25 37
1851.35 34
1851.45 32
1851.55 32
1851.65 34
1851.74 35
1851.84 37
1851.94 37
1852.04 36
1852.14 33
1852.24 31
1852.34 28
1852.43 27
1852.53 27
1852.63 29
1852.73 33
1852.83 37
1852.93 41
1853.03 45
1853.12 47
1853.22 47
1853.32 45
1853.42 42
1853.52 38
1853.62 33
1853.72 29
1853.81 26
1853.91 23
1854.01 22
1854.11 21
1854.21 22
1854.31 22
1854.41 24
1854.51 25
1854.60 27
1854.70 30
1854.80 33
1854.90 38
1855.00 44
1855.10 50
1855.20 56
1855.30 59
1855.39 60
1855.49 59
1855.59 55
1855.69 50
1855.79 45
1855.89 40
1855.99 36
1856.08 35
1856.18 34
1856.28 34
1856.38 35
1856.48 36
1856.58 36
1856.68 36
1856.78 36
1856.87 36
1856.97 36
1857.07 36
1857.17 36
1857.27 37
1857.37 38
1857.47 39
1857.57 40
1857.66 39
1857.76 38
1857.86 37
1857.96 36
1858.06 36
1858.16 38
1858.26 42
1858.36 47
1858.45 52
1858.55 56
1858.65 57
1858.75 56
1858.85 51
1858.95 45
1859.05 37
1859.15 30
1859.25 26
1859.34 24
1859.44 25
1859.54 29
1859.64 35
1859.74 41
1859.84 46
1859.94 49
1860.04 51
1860.13 52
1860.23 50
1860.33 47
1860.43 43
1860.53 37
1860.63 30
1860.73 23
1860.83 15
1860.93 9
1861.02 4
1861.12 0
1861.22 0
1861.32 0
1861.42 0
1861.52 1
1861.62 2
1861.72 3
1861.81 3
1861.91 2
1862.01 0
1862.11 0
1862.21 0
1862.31 0
1862.41 0
1862.51 5
1862.61 14
1862.70 24
1862.80 35
1862.90 45
1863.00 53
1863.10 60
1863.20 63
1863.30 64
1863.40 65
1863.50 64
1863.59 65
1863.69 67
1863.79 70
1863.89 73
1863.99 74
1864.09 74
1864.19 71
1864.29 65
1864.39 58
1864.49 51
1864.58 46
1864.68 45
1864.78 48
1864.88 53
1864.98 60
1865.08 66
1865.18 69
1865.28 67
1865.38 61
1865.47 50
1865.57 38
1865.67 26
1865.77 16
1865.87 9
1865.97 7
1866.07 8
1866.17 11
1866.27 17
1866.37 22
1866.46 29
1866.56 35
1866.66 41
1866.76 47
1866.86 53
1866.96 59
1867.06 64
1867.16 67
1867.26 70
1867.36 70
1867.45 67
1867.55 63
1867.65 57
1867.75 50
1867.85 42
1867.95 37
1868.05 34
1868.15 36
1868.25 41
1868.35 51
1868.45 63
1868.54 76
1868.64 88
1868.74 97
1868.84 102
1868.94 103
1869.04 100
1869.14 95
1869.24 89
1869.34 84
1869.44 80
1869.53 78
1869.63 78
1869.73 78
1869.83 78
1869.93 76
1870.03 74
1870.13 69
1870.23 65
1870.33 60
1870.43 55
1870.53 51
1870.62 46
1870.72 42
1870.82 38
1870.92 34
1871.02 31
1871.12 29
1871.22 29
1871.32 30
1871.42 31
1871.52 31
1871.62 30
1871.72 29
1871.81 26
1871.91 25
1872.01 25
1872.11 29
1872.21 34
1872.31 42
1872.41 49
1872.51 54
1872.61 58
1872.71 59
1872.81 58
1872.90 56
1873.00 54
1873.10 54
1873.20 54
1873.30 55
1873.40 57
1873.50 59
1873.60 61
1873.70 62
1873.80 64
1873.90 65
1874.00 66
1874.10 66
1874.19 66
1874.29 65
1874.39 64
1874.49 62
1874.59 61
1874.69 59
1874.79 56
1874.89 51
1874.99 44
1875.09 37
1875.19 30
1875.29 24
1875.38 21
1875.48 22
1875.58 26
1875.68 34
1875.78 42
1875.88 48
1875.98 51
1876.08 49
1876.18 42
1876.28 30
1876.38 17
1876.48 5
1876.58 0
1876.68 0
1876.77 0
1876.87 2
1876.97 13
1877.07 25
1877.17 36
1877.27 45
1877.37 50
1877.47 54
1877.57 55
1877.67 55
1877.77 53
1877.87 52
1877.97 50
1878.07 48
1878.16 45
1878.26 43
1878.36 40
1878.46 37
1878.56 34
1878.66 31
1878.76 28
1878.86 25
1878.96 23
1879.06 20
1879.16 18
1879.26 16
1879.36 15
1879.46 13
1879.55 12
1879.65 12
1879.75 12
1879.85 14
1879.95 17
1880.05 21
1880.15 25
1880.25 29
1880.35 30
1880.45 30
1880.55 29
1880.65 29
1880.75 29
1880.85 31
1880.95 36
1881.05 43
1881.14 51
1881.24 58
1881.34 64
1881.44 68
1881.54 70
1881.64 71
1881.74 71
1881.84 72
1881.94 72
1882.04 73
1882.14 72
1882.24 70
1882.34 67
1882.44 63
1882.54 59
1882.64 54
1882.74 51
1882.83 49
1882.93 47
1883.03 47
1883.13 47
1883.23 47
1883.33 45
1883.43 43
1883.53 40
1883.63 36
1883.73 33
1883.83 32
1883.93 33
1884.03 37
1884.13 44
1884.23 54
1884.33 66
1884.43 78
1884.53 91
1884.62 103
1884.72 114
1884.82 124
1884.92 134
1885.02 143
1885.12 153
1885.22 163
1885.32 172
1885.42 179
1885.52 183
1885.62 183
1885.72 180
1885.82 173
1885.92 165
1886.02 156
1886.12 148
1886.22 143
1886.32 140
1886.42 139
1886.52 138
1886.61 137
1886.71 136
1886.81 134
1886.91 131
1887.01 130
1887.11 130
1887.21 131
1887.31 135
1887.41 140
1887.51 145
1887.61 149
1887.71 151
1887.81 150
1887.91 146
1888.01 140
1888.11 133
1888.21 124
1888.31 115
1888.41 106
1888.51 97
1888.61 88
1888.71 81
1888.81 75
1888.90 71
1889.00 71
1889.10 73
1889.20 78
1889.30 85
1889.40 91
1889.50 97
1889.60 100
1889.70 102
1889.80 103
1889.90 103
1890.00 103
1890.10 101
1890.20 99
1890.30 95
1890.40 89
1890.50 82
1890.60 75
1890.70 69
1890.80 67
1890.90 68
1891.00 72
1891.10 78
1891.20 84
1891.30 88
1891.40 87
1891.49 82
1891.59 74
1891.69 64
1891.79 55
1891.89 48
1891.99 44
1892.09 42
1892.19 43
1892.29 44
1892.39 44
1892.49 44
1892.59 43
1892.69 42
1892.79 43
1892.89 45
1892.99 50
1893.09 56
1893.19 63
1893.29 68
1893.39 72
1893.49 72
1893.59 68
1893.69 62
1893.79 54
1893.89 46
1893.99 40
1894.09 37
1894.19 39
1894.29 44
1894.39 52
1894.49 62
1894.59 72
1894.69 80
1894.78 85
1894.88 86
1894.98 82
1895.08 75
1895.18 66
1895.28 56
1895.38 48
1895.48 42
1895.58 38
1895.68 36
1895.78 35
1895.88 32
1895.98 29
1896.08 25
1896.18 20
1896.28 16
1896.38 15
1896.48 16
1896.58 20
1896.68 27
1896.78 35
1896.88 45
1896.98 55
1897.08 66
1897.18 77
1897.28 88
1897.38 100
1897.48 111
1897.58 121
1897.68 130
1897.78 136
1897.88 139
1897.98 141
1898.08 140
1898.18 138
1898.28 134
1898.38 130
1898.48 124
1898.58 119
1898.68 113
1898.78 108
1898.88 102
1898.98 97
1899.08 92
1899.18 86
1899.28 81
1899.38 76
1899.48 71
1899.58 69
1899.68 68
1899.78 70
1899.88 73
1899.98 78
1900.08 83
1900.17 87
1900.27 88
1900.37 86
1900.47 80
1900.57 72
1900.67 63
1900.77 55
1900.87 49
1900.97 48
1901.07 50
1901.17 55
1901.27 61
1901.37 67
1901.47 71
1901.57 72
1901.67 72
1901.77 71
1901.87 70
1901.97 69
1902.07 68
1902.17 68
1902.27 68
1902.37 68
1902.47 67
1902.57 66
1902.67 66
1902.77 67
1902.87 69
1902.97 72
1903.07 75
1903.17 78
1903.27 79
1903.37 78
1903.47 77
1903.57 74
1903.67 72
1903.77 70
1903.87 68
1903.97 68
1904.07 67
1904.17 68
1904.27 71
1904.37 75
1904.47 81
1904.57 88
1904.67 96
1904.77 103
1904.87 108
1904.97 110
1905.07 108
1905.17 104
1905.27 98
1905.37 91
1905.47 85
1905.57 79
1905.67 74
1905.77 69
1905.87 64
1905.97 57
1906.07 48
1906.17 38
1906.27 27
1906.37 16
1906.47 6
1906.57 0
1906.67 0
1906.77 0
1906.87 0
1906.97 0
1907.07 0
1907.17 0
1907.27 0
1907.37 1
1907.47 5
1907.57 8
1907.67 11
1907.77 14
1907.87 16
1907.97 18
1908.07 19
1908.17 19
1908.27 18
1908.37 17
1908.47 15
1908.57 15
1908.67 16
1908.77 19
1908.87 23
1908.98 30
1909.08 38
1909.18 46
1909.28 54
1909.38 61
1909.48 67
1909.58 71
1909.68 74
1909.78 76
1909.88 78
1909.98 80
1910.08 83
1910.18 87
1910.28 93
1910.38 101
1910.48 110
1910.58 119
1910.68 128
1910.78 136
1910.88 143
1910.98 148
1911.08 150
1911.18 150
1911.28 147
1911.38 143
1911.48 137
1911.58 131
1911.68 126
1911.78 123
1911.88 120
1911.98 118
1912.08 115
1912.18 110
1912.28 103
1912.38 95
1912.48 85
1912.58 76
1912.68 68
1912.78 63
1912.88 61
1912.98 61
1913.08 64
1913.18 68
1913.28 73
1913.38 78
1913.48 83
1913.58 87
1913.68 92
1913.78 95
1913.88 97
1913.98 98
1914.08 98
1914.18 96
1914.28 94
1914.39 92
1914.49 92
1914.59 95
1914.69 101
1914.79 110
1914.89 122
1914.99 135
1915.09 148
1915.19 159
1915.29 168
1915.39 173
1915.49 175
1915.59 173
1915.69 170
1915.79 165
1915.89 158
1915.99 151
1916.09 142
1916.19 132
1916.29 122
1916.39 113
1916.49 105
1916.59 98
1916.69 93
1916.79 90
1916.89 89
1916.99 88
1917.09 86
1917.19 85
1917.29 84
1917.39 82
1917.49 81
1917.59 81
1917.70 81
1917.80 82
1917.90 83
1918.00 84
1918.10 85
1918.20 85
1918.30 86
1918.40 85
1918.50 84
1918.60 82
1918.70 79
1918.80 76
1918.90 72
1919.00 70
1919.10 70
1919.20 72
1919.30 78
1919.40 87
1919.50 97
1919.60 107
1919.70 116
1919.80 121
1919.90 122
1920.00 119
1920.10 112
1920.20 104
1920.31 96
1920.41 88
1920.51 82
1920.61 77
1920.71 74
1920.81 71
1920.91 69
1921.01 68
1921.11 69
1921.21 72
1921.31 79
1921.41 88
1921.51 98
1921.61 107
1921.71 114
1921.81 116
1921.91 115
1922.01 110
1922.11 103
1922.21 96
1922.31 89
1922.41 86
1922.51 86
1922.62 89
1922.72 95
1922.82 104
1922.92 113
1923.02 122
1923.12 129
1923.22 134
1923.32 136
1923.42 135
1923.52 133
1923.62 129
1923.72 125
1923.82 121
1923.92 117
1924.02 114
1924.12 111
1924.22 109
1924.32 106
1924.42 103
1924.52 99
1924.63 93
1924.73 86
1924.83 79
1924.93 71
1925.03 64
1925.13 60
1925.23 59
1925.33 61
1925.43 68
1925.53 78
1925.63 89
1925.73 102
1925.83 113
1925.93 122
1926.03 128
1926.13 129
1926.23 125
1926.33 117
1926.44 105
1926.54 91
1926.64 76
1926.74 64
1926.84 56
1926.94 52
1927.04 53
1927.14 56
1927.24 60
1927.34 63
1927.44 64
1927.54 62
1927.64 56
1927.74 49
1927.84 42
1927.94 36
1928.04 33
1928.15 33
1928.25 38
1928.35 47
1928.45 59
1928.55 73
1928.65 87
1928.75 100
1928.85 112
1928.95 121
1929.05 129
1929.15 135
1929.25 138
1929.35 141
1929.45 143
1929.55 144
1929.65 145
1929.76 147
1929.86 150
1929.96 154
1930.06 158
1930.16 160
1930.26 161
1930.36 159
1930.46 153
1930.56 146
1930.66 136
1930.76 126
1930.86 117
1930.96 109
1931.06 102
1931.17 96
1931.27 93
1931.37 91
1931.47 94
1931.57 99
1931.67 108
1931.77 118
1931.87 129
1931.97 137
1932.07 141
1932.17 140
1932.27 132
1932.37 120
1932.47 107
1932.58 93
1932.68 83
1932.78 76
1932.88 75
1932.98 78
1933.08 84
1933.18 90
1933.28 97
1933.38 101
1933.48 103
1933.58 102
1933.68 99
1933.78 94
1933.88 88
1933.99 83
1934.09 79
1934.19 76
1934.29 74
1934.39 71
1934.49 69
1934.59 66
1934.69 62
1934.79 57
1934.89 52
1934.99 47
1935.09 43
1935.20 40
1935.30 37
1935.40 35
1935.50 34
1935.60 34
1935.70 35
1935.80 35
1935.90 35
1936.00 34
1936.10 32
1936.20 29
1936.30 25
1936.41 22
1936.51 22
1936.61 24
1936.71 30
1936.81 38
1936.91 49
1937.01 60
1937.11 71
1937.21 79
1937.31 86
1937.41 90
1937.51 92
1937.62 92
1937.72 92
1937.82 90
1937.92 88
1938.02 86
1938.12 83
1938.22 80
1938.32 78
1938.42 76
1938.52 74
1938.62 71
1938.72 69
1938.83 66
1938.93 64
1939.03 61
1939.13 60
1939.23 59
1939.33 59
1939.43 60
1939.53 61
1939.63 61
1939.73 59
1939.83 56
1939.94 52
1940.04 47
1940.14 43
1940.24 39
1940.34 38
1940.44 39
1940.54 42
1940.64 47
1940.74 53
1940.84 60
1940.95 67
1941.05 74
1941.15 80
1941.25 84
1941.35 86
1941.45 85
1941.55 81
1941.65 74
1941.75 65
1941.85 56
1941.95 46
1942.06 36
1942.16 28
1942.26 23
1942.36 21
1942.46 21
1942.56 23
1942.66 27
1942.76 32
1942.86 38
1942.96 44
1943.07 49
1943.17 54
1943.27 59
1943.37 63
1943.47 67
1943.57 70
1943.67 73
1943.77 76
1943.87 79
1943.98 83
1944.08 87
1944.18 93
1944.28 98
1944.38 104
1944.48 108
1944.58 111
1944.68 113
1944.78 115
1944.88 117
1944.99 118
1945.09 119
1945.19 120
1945.29 120
1945.39 122
1945.49 124
1945.59 128
1945.69 134
1945.79 140
1945.90 147
1946.00 154
1946.10 160
1946.20 164
1946.30 166
1946.40 167
1946.50 167
1946.60 167
1946.70 167
1946.80 167
1946.91 169
1947.01 173
1947.11 177
1947.21 181
1947.31 184
1947.41 185
1947.51 184
1947.61 181
1947.72 175
1947.82 169
1947.92 162
1948.02 156
1948.12 152
1948.22 150
1948.32 149
1948.42 148
1948.52 147
1948.63 144
1948.73 139
1948.83 131
1948.93 124
1949.03 117
1949.13 113
1949.23 113
1949.33 117
1949.43 122
1949.54 126
1949.64 128
1949.74 125
1949.84 118
1949.94 108
1950.04 96
1950.14 86
1950.24 77
1950.35 71
1950.45 68
1950.55 65
1950.65 64
1950.75 62
1950.85 60
1950.95 58
1951.05 56
1951.15 54
1951.26 54
1951.36 55
1951.46 58
1951.56 61
1951.66 66
1951.76 69
1951.86 71
1951.96 71
1952.07 68
1952.17 61
1952.27 53
1952.37 43
1952.47 34
1952.57 28
1952.67 23
1952.77 22
1952.88 22
1952.98 22
1953.08 22
1953.18 19
1953.28 15
1953.38 8
1953.48 0
1953.58 0
1953.69 0
1953.79 0
1953.89 0
1953.99 0
1954.09 0
1954.19 0
1954.29 5
1954.40 14
1954.50 22
1954.60 28
1954.70 32
1954.80 36
1954.90 40
1955.00 44
1955.10 47
1955.21 52
1955.31 56
1955.41 60
1955.51 65
1955.61 69
1955.71 72
1955.81 75
1955.92 77
1956.02 77
1956.12 76
1956.22 74
1956.32 71
1956.42 68
1956.52 67
1956.62 65
1956.73 65
1956.83 65
1956.93 66
1957.03 69
1957.13 72
1957.23 78
1957.33 86
1957.44 96
1957.54 108
1957.64 120
1957.74 132
1957.84 143
1957.94 151
1958.04 155
1958.15 154
1958.25 149
1958.35 139
1958.45 127
1958.55 113
1958.65 98
1958.75 85
1958.86 74
1958.96 66
1959.06 61
1959.16 59
1959.26 59
1959.36 61
1959.46 64
1959.57 66
1959.67 68
1959.77 67
1959.87 64
1959.97 59
1960.07 51
1960.17 41
1960.28 31
1960.38 22
1960.48 16
1960.58 15
1960.68 18
1960.78 25
1960.88 35
1960.99 47
1961.09 58
1961.19 68
1961.29 76
1961.39 82
1961.49 86
1961.59 89
1961.70 93
1961.80 97
1961.90 101
1962.00 105
1962.10 106
1962.20 105
1962.30 101
1962.41 94
1962.51 84
1962.61 74
1962.71 64
1962.81 55
1962.91 48
1963.02 43
1963.12 40
1963.22 37
1963.32 36
1963.42 36
1963.52 36
1963.62 36
1963.73 36
1963.83 36
1963.93 36
1964.03 35
1964.13 34
1964.23 34
1964.34 34
1964.44 35
1964.54 38
1964.64 42
1964.74 47
1964.84 52
1964.95 57
1965.05 62
1965.15 67
1965.25 71
1965.35 74
1965.45 76
1965.55 77
1965.66 77
1965.76 76
1965.86 75
1965.96 73
1966.06 71
1966.16 69
1966.27 66
1966.37 65
1966.47 63
1966.57 63
1966.67 65
1966.77 68
1966.88 74
1966.98 81
1967.08 89
1967.18 97
1967.28 106
1967.38 113
1967.49 119
1967.59 124
1967.69 128
1967.79 130
1967.89 131
1967.99 132
1968.10 133
1968.20 133
1968.30 133
1968.40 132
1968.50 131
1968.60 129
1968.71 126
1968.81 122
1968.91 118
1969.01 114
1969.11 111
1969.21 109
1969.32 108
1969.42 109
1969.52 111
1969.62 113
1969.72 115
1969.82 116
1969.93 116
1970.03 115
1970.13 114
1970.23 114
1970.33 114
1970.43 114
1970.54 115
1970.64 115
1970.74 115
1970.84 114
1970.94 111
1971.04 107
1971.15 101
1971.25 95
1971.35 88
1971.45 81
1971.55 75
1971.65 70
1971.76 65
1971.86 61
1971.96 58
1972.06 54
1972.16 50
1972.27 47
1972.37 43
1972.47 42
1972.57 41
1972.67 43
1972.77 46
1972.88 51
1972.98 57
1973.08 61
1973.18 64
1973.28 65
1973.38 63
1973.49 58
1973.59 52
1973.69 45
1973.79 38
1973.89 34
1974.00 31
1974.10 31
1974.20 34
1974.30 39
1974.40 46
1974.50 55
1974.61 65
1974.71 76
1974.81 88
1974.91 101
1975.01 112
1975.12 122
1975.22 130
1975.32 134
1975.42 135
1975.52 135
1975.63 134
1975.73 134
1975.83 137
1975.93 142
1976.03 148
1976.13 156
1976.24 164
1976.34 169
1976.44 171
1976.54 169
1976.64 163
1976.75 155
1976.85 146
1976.95 136
1977.05 127
1977.15 119
1977.25 111
1977.36 103
1977.46 96
1977.56 88
1977.66 80
1977.76 74
1977.87 70
1977.97 68
1978.07 70
1978.17 76
1978.27 86
1978.38 99
1978.48 115
1978.58 129
1978.68 142
1978.78 150
1978.89 152
1978.99 149
1979.09 139
1979.19 126
1979.29 110
1979.40 93
1979.50 77
1979.60 63
1979.70 52
1979.80 45
1979.91 42
1980.01 42
1980.11 45
1980.21 50
1980.31 56
1980.41 61
1980.52 67
1980.62 71
1980.72 75
1980.82 77
1980.92 80
1981.03 82
1981.13 83
1981.23 83
1981.33 82
1981.43 81
1981.54 79
1981.64 78
1981.74 76
1981.84 74
1981.94 73
1982.05 74
1982.15 77
1982.25 80
1982.35 85
1982.46 89
1982.56 92
1982.66 94
1982.76 93
1982.86 91
1982.97 88
1983.07 85
1983.17 84
1983.27 82
1983.37 80
1983.48 79
1983.58 76
1983.68 74
1983.78 72
1983.88 71
1983.99 71
1984.09 72
1984.19 73
1984.29 74
1984.39 74
1984.50 71
1984.60 67
1984.70 62
1984.80 55
1984.90 48
1985.01 40
1985.11 32
1985.21 24
1985.31 16
1985.41 10
1985.52 5
1985.62 3
1985.72 4
1985.82 5
1985.93 7
1986.03 8
1986.13 6
1986.23 2
1986.33 0
1986.44 0
1986.54 0
1986.64 0
1986.74 0
1986.84 0
1986.95 2
1987.05 9
1987.15 17
1987.25 25
1987.36 32
1987.46 39
1987.56 45
1987.66 51
1987.76 56
1987.87 61
1987.97 65
1988.07 70
1988.17 75
1988.27 82
1988.38 89
1988.48 97
1988.58 105
1988.68 113
1988.79 118
1988.89 122
1988.99 124
1989.09 123
1989.19 119
1989.30 114
1989.40 107
1989.50 99
1989.60 91
1989.71 83
1989.81 76
1989.91 71
1990.01 68
1990.11 67
1990.22 68
1990.32 70
1990.42 73
1990.52 77
1990.63 81
1990.73 84
1990.83 87
1990.93 90
1991.03 92
1991.14 94
1991.24 95
1991.34 95
1991.44 96
1991.55 97
1991.65 98
1991.75 99
1991.85 100
1991.96 99
1992.06 97
1992.16 94
1992.26 90
1992.36 87
1992.47 85
1992.57 84
1992.67 84
1992.77 84
1992.88 83
1992.98 82
1993.08 79
1993.18 74
1993.28 70
1993.39 67
1993.49 65
1993.59 64
1993.69 66
1993.80 69
1993.90 73
1994.00 76
1994.10 80
1994.21 82
1994.31 84
1994.41 85
1994.51 85
1994.62 85
1994.72 86
1994.82 87
1994.92 89
1995.02 92
1995.13 96
1995.23 100
1995.33 103
1995.43 104
1995.54 104
1995.64 101
1995.74 97
1995.84 93
1995.95 90
1996.05 88
1996.15 87
1996.25 89
1996.36 92
1996.46 96
1996.56 99
1996.66 100
1996.76 99
1996.87 94
1996.97 85
1997.07 73
1997.17 60
1997.28 46
1997.38 35
1997.48 28
1997.58 26
1997.69 30
1997.79 39
1997.89 51
1997.99 64
1998.10 77
1998.20 87
1998.30 95
1998.40 99
1998.51 100
1998.61 99
1998.71 95
1998.81 88
1998.92 80
1999.02 69
1999.12 57
1999.22 44
1999.33 32
1999.43 22
1999.53 15
1999.63 12
1999.74 13
1999.84 16
1999.94 22
2000.04 29
2000.15 36
2000.25 45
2000.35 54
2000.45 63
2000.56 74
2000.66 84
2000.76 94
2000.86 103
2000.97 111
2001.07 118
2001.17 125
2001.27 132
2001.38 139
2001.48 144
2001.58 148
2001.68 147
2001.79 142
2001.89 133
2001.99 120
2002.09 106
2002.20 92
2002.30 81
2002.40 75
2002.50 74
2002.61 78
2002.71 84
2002.81 92
2002.91 99
2003.02 103
2003.12 104
2003.22 101
2003.32 95
2003.43 87
2003.53 79
2003.63 71
2003.73 65
2003.84 60
2003.94 57
2004.04 57
2004.14 58
2004.25 60
2004.35 64
2004.45 68
2004.55 74
2004.66 79
2004.76 84
2004.86 87
2004.96 88
2005.07 86
2005.17 82
2005.27 76
2005.38 69
2005.48 64
2005.58 61
2005.68 60
2005.79 62
2005.89 66
2005.99 72
2006.09 79
2006.20 84
2006.30 89
2006.40 91
2006.50 92
2006.61 93
2006.71 93
2006.81 94
2006.91 96
2007.02 100
2007.12 104
2007.22 108
2007.33 111
2007.43 112
2007.53 111
2007.63 109
2007.74 106
2007.84 102
2007.94 99
2008.04 95
2008.15 91
2008.25 86
2008.35 80
2008.46 74
2008.56 66
2008.66 59
2008.76 55
2008.87 53
2008.97 54
2009.07 58
2009.17 63
2009.28 71
2009.38 78
2009.48 85
2009.58 91
2009.69 97
2009.79 102
2009.89 106
2010.00 108
2010.10 108
2010.20 105
2010.30 99
2010.41 90
2010.51 82
2010.61 75
2010.72 73
2010.82 76
2010.92 86
2011.02 102
2011.13 121
2011.23 142
2011.33 160
2011.43 175
2011.54 185
2011.64 190
2011.74 191
2011.85 187
2011.95 181
2012.05 173
2012.15 164
2012.26 155
2012.36 147
2012.46 140
2012.57 136
2012.67 133
2012.77 133
2012.87 132
2012.98 132
2013.08 130
2013.18 127
2013.28 124
2013.39 120
2013.49 118
2013.59 119
2013.70 123
2013.80 131
2013.90 143
2014.00 156
2014.11 170
2014.21 184
2014.31 194
2014.42 201
2014.52 204
2014.62 202
2014.72 196
2014.83 187
2014.93 175
2015.03 161
2015.14 149
2015.24 139
2015.34 133
2015.44 132
2015.55 134
2015.65 139
2015.75 144
2015.86 148
2015.96 148
2016.06 145
2016.16 139
2016.27 132
2016.37 125
2016.47 120
2016.58 116
2016.68 113
2016.78 111
2016.89 108
2016.99 104
2017.09 99
2017.19 93
2017.30 89
2017.40 86
2017.50 85
2017.61 88
2017.71 93
2017.81 101
2017.91 109
2018.02 116
2018.12 122
2018.22 126
2018.33 127
2018.43 124
2018.53 117
2018.63 107
2018.74 94
2018.84 80
2018.94 67
2019.05 56
2019.15 48
2019.25 44
2019.36 43
2019.46 44
2019.56 47
2019.66 49
2019.77 50
2019.87 49
2019.97 46
2020.08 42
2020.18 37
2020.28 34
2020.39 32
2020.49 33
2020.59 37
2020.69 42
2020.80 48
2020.90 54
2021.00 61
2021.11 67
2021.21 73
2021.31 81
2021.42 89
2021.52 98
2021.62 107
2021.72 113
2021.83 118
2021.93 120
2022.03 118
2022.14 115
2022.24 111
2022.34 108
2022.45 106
2022.55 105
2022.65 105
2022.76 104
2022.86 104
2022.96 101
2023.06 97
2023.17 90
2023.27 82
2023.37 74
2023.48 66
2023.58 60
2023.68 56
2023.79 55
2023.89 57
2023.99 62
2024.10 70
2024.20 78
2024.30 87
2024.40 95
2024.51 101
2024.61 105
2024.71 105
2024.82 103
2024.92 100
2025.02 95
2025.13 91
2025.23 88
2025.33 87
2025.44 86
2025.54 86
2025.64 86
2025.75 86
2025.85 86
2025.95 86
2026.05 85
2026.16 83
2026.26 81
2026.36 78
2026.47 74
2026.57 68
2026.67 62
2026.78 56
2026.88 50
2026.98 46
2027.09 46
2027.19 50
2027.29 59
2027.40 71
2027.50 86
2027.60 102
2027.71 116
2027.81 127
2027.91 134
2028.01 137
2028.12 137
2028.22 135
2028.32 133
2028.43 132
2028.53 132
2028.63 133
2028.74 135
2028.84 136
2028.94 137
2029.05 137
2029.15 138
2029.25 138
2029.36 138
2029.46 139
2029.56 140
2029.67 142
2029.77 144
2029.87 146
2029.98 150
2030.08 154
2030.18 158
2030.29 163
2030.39 167
2030.49 171
2030.60 173
2030.70 173
2030.80 172
2030.91 168
2031.01 163
2031.11 157
2031.22 151
2031.32 146
2031.42 142
2031.53 140
2031.63 137
2031.73 133
2031.83 127
2031.94 119
2032.04 108
2032.14 96
2032.25 85
2032.35 77
2032.45 73
2032.56 74
2032.66 76
2032.76 80
2032.87 82
2032.97 80
2033.07 76
2033.18 67
2033.28 57
2033.38 47
2033.49 39
2033.59 34
2033.69 31
2033.80 32
2033.90 33
2034.00 34
2034.11 33
2034.21 29
2034.31 22
2034.42 14
2034.52 5
2034.62 0
2034.73 0
2034.83 0
2034.93 0
2035.04 0
2035.14 0
2035.25 0
2035.35 0
2035.45 1
2035.56 3
2035.66 7
2035.76 12
2035.87 18
2035.97 26
2036.07 34
2036.18 43
2036.28 51
2036.38 57
2036.49 61
2036.59 61
2036.69 59
2036.80 54
2036.90 47
2037.00 40
2037.11 34
2037.21 30
2037.31 29
2037.42 31
2037.52 35
2037.62 39
2037.73 44
2037.83 48
2037.93 50
2038.04 51
2038.14 49
2038.24 47
2038.35 44
2038.45 42
2038.55 41
2038.66 42
2038.76 47
2038.87 54
2038.97 65
2039.07 77
2039.18 91
2039.28 104
2039.38 113
2039.49 118
2039.59 118
2039.69 114
2039.80 107
2039.90 97
2040.00 87
2040.11 79
2040.21 72
2040.31 68
2040.42 67
2040.52 69
2040.62 74
2040.73 80
2040.83 87
2040.93 95
2041.04 102
2041.14 110
2041.25 117
2041.35 124
2041.45 131
2041.56 138
2041.66 144
2041.76 150
2041.87 155
2041.97 159
2042.07 161
2042.18 162
2042.28 162
2042.38 162
2042.49 163
2042.59 164
2042.70 166
2042.80 170
2042.90 173
2043.01 176
2043.11 178
2043.21 179
2043.32 179
2043.42 178
2043.52 177
2043.63 176
2043.73 175
2043.83 174
2043.94 173
2044.04 171
2044.15 168
2044.25 164
2044.35 158
2044.46 150
2044.56 140
2044.66 129
2044.77 117
2044.87 107
2044.97 98
2045.08 91
2045.18 88
2045.29 88
2045.39 90
2045.49 95
2045.60 100
2045.70 104
2045.80 108
2045.91 110
2046.01 110
2046.11 109
2046.22 108
2046.32 108
2046.43 111
2046.53 116
2046.63 124
2046.74 134
2046.84 145
2046.94 155
2047.05 162
2047.15 165
2047.25 164
2047.36 159
2047.46 150
2047.57 140
2047.67 129
2047.77 120
2047.88 112
2047.98 106
2048.08 102
2048.19 100
2048.29 100
2048.40 101
2048.50 104
2048.60 109
2048.71 114
2048.81 119
2048.91 123
2049.02 126
2049.12 126
2049.23 125
2049.33 123
2049.43 120
2049.54 118
2049.64 115
2049.74 113
2049.85 110
2049.95 106
2050.06 101
2050.16 93
2050.26 84
2050.37 74
2050.47 63
2050.57 54
2050.68 46
2050.78 40
2050.89 37
2050.99 35
2051.09 35
2051.20 34
2051.30 32
2051.40 30
2051.51 26
2051.61 23
2051.72 22
2051.82 23
2051.92 27
2052.03 34
2052.13 44
2052.23 55
2052.34 66
2052.44 75
2052.55 80
2052.65 81
2052.75 79
2052.86 73
2052.96 66
2053.07 59
2053.17 54
2053.27 52
2053.38 54
2053.48 59
2053.58 66
2053.69 74
2053.79 80
2053.90 85
2054.00 86
2054.10 85
2054.21 81
2054.31 76
2054.42 69
2054.52 60
2054.62 50
2054.73 39
2054.83 27
2054.93 15
2055.04 5
2055.14 0
2055.25 0
2055.35 0
2055.45 9
2055.56 23
2055.66 40
2055.77 59
2055.87 79
2055.97 99
2056.08 118
2056.18 135
2056.29 150
2056.39 162
2056.49 170
2056.60 174
2056.70 173
2056.81 169
2056.91 160
2057.01 150
2057.12 138
2057.22 126
2057.32 114
2057.43 105
2057.53 96
2057.64 90
2057.74 85
2057.84 81
2057.95 77
2058.05 74
2058.16 71
2058.26 67
2058.36 64
2058.47 60
2058.57 55
2058.68 49
2058.78 44
2058.88 39
2058.99 35
2059.09 33
2059.20 34
2059.30 36
2059.40 41
2059.51 47
2059.61 53
2059.72 58
2059.82 62
2059.92 65
2060.03 67
2060.13 67
2060.24 68
2060.34 68
2060.44 69
2060.55 70
2060.65 71
2060.76 71
2060.86 71
2060.96 70
2061.07 69
2061.17 68
2061.28 67
2061.38 67
2061.48 66
2061.59 65
2061.69 64
2061.80 62
2061.90 60
2062.00 59
2062.11 59
2062.21 60
2062.32 61
2062.42 62
2062.53 62
2062.63 60
2062.73 57
2062.84 54
2062.94 52
2063.05 52
2063.15 57
2063.25 64
2063.36 73
2063.46 82
2063.57 87
2063.67 88
2063.77 84
2063.88 73
2063.98 59
2064.09 43
2064.19 28
2064.29 16
2064.40 9
2064.50 4
2064.61 3
2064.71 4
2064.82 5
2064.92 5
2065.02 5
2065.13 3
2065.23 1
2065.34 0
2065.44 0
2065.54 0
2065.65 0
2065.75 0
2065.86 0
2065.96 0
2066.06 4
2066.17 11
2066.27 19
2066.38 26
2066.48 33
2066.59 38
2066.69 42
2066.79 43
2066.90 44
2067.00 44
2067.11 43
2067.21 43
2067.32 43
2067.42 43
2067.52 43
2067.63 43
2067.73 45
2067.84 48
2067.94 52
2068.04 59
2068.15 66
2068.25 74
2068.36 80
2068.46 85
2068.57 86
2068.67 84
2068.77 80
2068.88 74
2068.98 69
2069.09 65
2069.19 65
2069.30 68
2069.40 74
2069.50 81
2069.61 89
2069.71 94
2069.82 97
2069.92 96
2070.02 92
2070.13 86
2070.23 78
2070.34 71
2070.44 65
2070.55 61
2070.65 58
2070.75 57
2070.86 58
2070.96 59
2071.07 62
2071.17 65
2071.28 69
2071.38 73
2071.48 76
2071.59 78
2071.69 79
2071.80 79
2071.90 77
2072.01 74
2072.11 69
2072.22 63
2072.32 56
2072.42 49
2072.53 42
2072.63 38
2072.74 36
2072.84 38
2072.95 44
2073.05 53
2073.15 61
2073.26 68
2073.36 71
2073.47 69
2073.57 64
2073.68 56
2073.78 50
2073.88 46
2073.99 47
2074.09 55
2074.20 68
2074.30 85
2074.41 103
2074.51 120
2074.62 135
2074.72 146
2074.82 155
2074.93 162
2075.03 168
2075.14 174
2075.24 179
2075.35 182
2075.45 184
2075.55 183
2075.66 180
2075.76 175
2075.87 169
2075.97 163
2076.08 156
2076.18 151
2076.29 144
2076.39 137
2076.49 127
2076.60 115
2076.70 100
2076.81 84
2076.91 67
2077.02 53
2077.12 42
2077.23 35
2077.33 34
2077.43 38
2077.54 47
2077.64 57
2077.75 69
2077.85 81
2077.96 92
2078.06 103
2078.17 113
2078.27 122
2078.37 132
2078.48 141
2078.58 149
2078.69 156
2078.79 162
2078.90 165
2079.00 167
2079.11 166
2079.21 165
2079.31 162
2079.42 159
2079.52 156
2079.63 154
2079.73 154
2079.84 155
2079.94 157
2080.05 158
2080.15 159
2080.26 159
2080.36 156
2080.46 151
2080.57 145
2080.67 139
2080.78 132
2080.88 126
2080.99 121
2081.09 117
2081.20 113
2081.30 109
2081.41 102
2081.51 94
2081.61 84
2081.72 72
2081.82 59
2081.93 48
2082.03 39
2082.14 34
2082.24 33
2082.35 35
2082.45 40
2082.56 48
2082.66 57
2082.76 65
2082.87 72
2082.97 76
2083.08 78
2083.18 76
2083.29 71
2083.39 64
2083.50 57
2083.60 49
2083.71 42
2083.81 36
2083.91 32
2084.02 30
2084.12 30
2084.23 31
2084.33 33
2084.44 36
2084.54 39
2084.65 42
2084.75 46
2084.86 51
2084.96 56
2085.07 63
2085.17 70
2085.28 78
2085.38 86
2085.48 96
2085.59 106
2085.69 115
2085.80 125
2085.90 132
2086.01 137
2086.11 139
2086.22 138
2086.32 135
2086.43 130
2086.53 125
2086.64 120
2086.74 116
2086.85 112
2086.95 108
2087.05 104
2087.16 100
2087.26 95
2087.37 91
2087.47 87
2087.58 84
2087.68 80
2087.79 77
2087.89 73
2088.00 69
2088.10 63
2088.21 57
2088.31 52
2088.42 49
2088.52 47
2088.63 48
2088.73 51
2088.83 56
2088.94 62
2089.04 68
2089.15 74
2089.25 79
2089.36 83
2089.46 86
2089.57 87
2089.67 86
2089.78 82
2089.88 76
2089.99 69
2090.09 61
2090.20 54
2090.30 48
2090.41 43
2090.51 39
2090.62 37
2090.72 36
2090.82 35
2090.93 36
2091.03 37
2091.14 40
2091.24 43
2091.35 47
2091.45 52
2091.56 57
2091.66 63
2091.77 68
2091.87 74
2091.98 79
2092.08 83
2092.19 87
2092.29 89
2092.40 90
2092.50 90
2092.61 89
2092.71 87
2092.82 84
2092.92 81
2093.03 76
2093.13 72
2093.24 70
2093.34 70
2093.45 73
2093.55 79
2093.66 87
2093.76 93
2093.86 97
2093.97 98
2094.07 93
2094.18 85
2094.28 74
2094.39 62
2094.49 49
2094.60 37
2094.70 25
2094.81 13
2094.91 2
2095.02 0
2095.12 0
2095.23 0
2095.33 0
2095.44 0
2095.54 0
2095.65 0
2095.75 2
2095.86 10
2095.96 16
2096.07 22
2096.17 26
2096.28 30
2096.38 34
2096.49 38
2096.59 41
2096.70 43
2096.80 42
2096.91 39
2097.01 33
2097.12 27
2097.22 21
2097.33 17
2097.43 16
2097.54 18
2097.64 24
2097.75 32
2097.85 41
2097.96 50
2098.06 58
2098.17 64
2098.27 67
2098.38 68
2098.48 67
2098.59 66
2098.69 66
2098.80 67
2098.90 71
2099.01 76
2099.11 81
2099.22 86
2099.32 87
2099.43 86
2099.53 80
2099.64 72
2099.74 64
2099.85 56
2099.95 50
2100.06 46
2100.16 44
2100.27 44
2100.37 43
2100.48 40
2100.58 37
2100.69 32
2100.79 26
2100.90 19
2101.00 13
2101.11 8
2101.21 3
2101.32 0
2101.42 0
2101.53 0
2101.63 0
2101.74 0
2101.84 0
2101.95 0
2102.05 0
2102.16 0
2102.26 3
2102.37 10
2102.47 17
2102.58 24
2102.68 30
2102.79 34
2102.89 36
2103.00 36
2103.10 35
2103.21 32
2103.31 30
2103.42 29
2103.52 30
2103.63 32
2103.73 34
2103.84 37
2103.94 39
2104.05 39
2104.15 39
2104.26 36
2104.36 32
2104.47 28
2104.57 25
2104.68 23
2104.78 24
2104.89 28
2104.99 35
2105.10 45
2105.21 57
2105.31 69
2105.42 81
2105.52 90
2105.63 97
2105.73 100
2105.84 99
2105.94 97
2106.05 93
2106.15 89
2106.26 86
2106.36 85
2106.47 86
2106.57 89
2106.68 93
2106.78 98
2106.89 103
2106.99 106
2107.10 109
2107.20 110
2107.31 110
2107.41 111
2107.52 111
2107.62 112
2107.73 114
2107.83 118
2107.94 123
2108.04 128
2108.15 133
2108.26 137
2108.36 140
2108.47 139
2108.57 135
2108.68 127
2108.78 117
2108.89 105
2108.99 91
2109.10 77
2109.20 64
2109.31 52
2109.41 43
2109.52 36
2109.62 34
2109.73 36
2109.83 42
2109.94 51
2110.04 62
2110.15 74
2110.26 84
2110.36 92
2110.47 97
2110.57 99
2110.68 99
2110.78 97
2110.89 95
2110.99 93
2111.10 91
2111.20 89
2111.31 88
2111.41 86
2111.52 84
2111.62 81
2111.73 76
2111.83 69
2111.94 61
2112.05 52
2112.15 43
2112.26 34
2112.36 28
2112.47 24
2112.57 23
2112.68 25
2112.78 29
2112.89 34
2112.99 39
2113.10 43
2113.20 44
2113.31 44
2113.41 42
2113.52 39
2113.63 37
2113.73 35
2113.84 34
2113.94 33
2114.05 32
2114.15 29
2114.26 25
2114.36 20
2114.47 15
2114.57 11
2114.68 9
2114.78 9
2114.89 13
2114.99 18
2115.10 25
2115.21 32
2115.31 38
2115.42 43
2115.52 46
2115.63 48
2115.73 48
2115.84 49
2115.94 49
2116.05 49
2116.15 51
2116.26 53
2116.37 57
2116.47 62
2116.58 67
2116.68 73
2116.79 78
2116.89 81
2117.00 84
2117.10 86
2117.21 87
2117.31 88
2117.42 90
2117.53 92
2117.63 95
2117.74 99
2117.84 104
2117.95 111
2118.05 120
2118.16 130
2118.26 143
2118.37 157
2118.47 170
2118.58 181
2118.69 188
2118.79 191
2118.90 189
2119.00 185
2119.11 180
2119.21 176
2119.32 174
2119.42 175
2119.53 179
2119.63 183
2119.74 188
2119.85 191
2119.95 194
2120.06 195
2120.16 195
2120.27 195
2120.37 195
2120.48 194
2120.58 192
2120.69 189
2120.80 184
2120.90 178
2121.01 172
2121.11 168
2121.22 166
2121.32 166
2121.43 170
2121.53 176
2121.64 182
2121.75 187
2121.85 190
2121.96 191
2122.06 189
2122.17 186
2122.27 183
2122.38 181
2122.48 181
2122.59 184
2122.70 190
2122.80 198
2122.91 208
2123.01 220
2123.12 232
2123.22 244
2123.33 253
2123.43 258
2123.54 258
2123.65 252
2123.75 240
2123.86 224
2123.96 204
2124.07 184
2124.17 165
2124.28 150
2124.38 139
2124.49 132
2124.60 131
2124.70 133
2124.81 139
2124.91 146
2125.02 153
2125.12 158
2125.23 161
2125.34 161
2125.44 158
2125.55 154
2125.65 150
2125.76 150
2125.86 155
2125.97 166
2126.08 181
2126.18 202
2126.29 226
2126.39 253
2126.50 281
2126.60 311
2126.71 343
2126.82 378
2126.92 416
2127.03 456
2127.13 497
2127.24 539
2127.34 581
2127.45 623
2127.55 665
2127.66 707
2127.77 747
2127.87 786
2127.98 821
2128.08 853
2128.19 880
2128.29 905
2128.40 930
2128.51 957
2128.61 988
2128.72 1022
2128.82 1059
2128.93 1095
2129.03 1126
2129.14 1151
2129.25 1165
2129.35 1170
2129.46 1163
2129.56 1146
2129.67 1121
2129.78 1089
2129.88 1053
2129.99 1016
2130.09 978
2130.20 942
2130.30 908
2130.41 874
2130.52 839
2130.62 803
2130.73 765
2130.83 724
2130.94 681
2131.04 639
2131.15 597
2131.26 558
2131.36 523
2131.47 494
2131.57 469
2131.68 451
2131.79 436
2131.89 424
2132.00 413
2132.10 400
2132.21 384
2132.31 364
2132.42 340
2132.53 313
2132.63 285
2132.74 258
2132.84 233
2132.95 211
2133.05 194
2133.16 183
2133.27 177
2133.37 177
2133.48 181
2133.58 188
2133.69 196
2133.80 203
2133.90 209
2134.01 212
2134.11 213
2134.22 213
2134.33 214
2134.43 216
2134.54 220
2134.64 226
2134.75 233
2134.85 241
2134.96 248
2135.07 254
2135.17 257
2135.28 259
2135.38 260
2135.49 258
2135.60 254
2135.70 247
2135.81 235
2135.91 219
2136.02 198
2136.13 173
2136.23 145
2136.34 118
2136.44 94
2136.55 75
2136.65 61
2136.76 53
2136.87 51
2136.97 53
2137.08 58
2137.18 65
2137.29 74
2137.40 83
2137.50 93
2137.61 101
2137.71 109
2137.82 116
2137.93 122
2138.03 126
2138.14 131
2138.24 136
2138.35 142
2138.46 147
2138.56 151
2138.67 154
2138.77 153
2138.88 150
2138.99 145
2139.09 139
2139.20 132
2139.30 127
2139.41 123
2139.52 120
2139.62 118
2139.73 116
2139.83 116
2139.94 116
2140.05 117
2140.15 119
2140.26 122
2140.36 124
2140.47 125
2140.58 125
2140.68 123
2140.79 120
2140.89 118
2141.00 117
2141.11 116
2141.21 115
2141.32 114
2141.42 110
2141.53 105
2141.64 99
2141.74 91
2141.85 84
2141.95 78
2142.06 74
2142.17 70
2142.27 65
2142.38 57
2142.49 46
2142.59 31
2142.70 14
2142.80 0
2142.91 0
2143.02 0
2143.12 0
2143.23 0
2143.33 0
2143.44 0
2143.55 0
2143.65 5
2143.76 18
2143.86 30
2143.97 41
2144.08 51
2144.18 61
2144.29 71
2144.39 81
2144.50 91
2144.61 101
2144.71 109
2144.82 114
2144.93 117
2145.03 115
2145.14 112
2145.24 107
2145.35 102
2145.46 99
2145.56 98
2145.67 100
2145.77 104
2145.88 109
2145.99 115
2146.09 120
2146.20 124
2146.31 127
2146.41 129
2146.52 131
2146.62 132
2146.73 134
2146.84 136
2146.94 139
2147.05 141
2147.15 143
2147.26 143
2147.37 142
2147.47 140
2147.58 137
2147.69 135
2147.79 136
2147.90 140
2148.00 146
2148.11 155
2148.22 164
2148.32 171
2148.43 176
2148.54 177
2148.64 175
2148.75 170
2148.85 165
2148.96 160
2149.07 157
2149.17 156
2149.28 156
2149.39 158
2149.49 160
2149.60 161
2149.70 162
2149.81 162
2149.92 163
2150.02 163
2150.13 164
2150.24 167
2150.34 170
2150.45 174
2150.55 177
2150.66 178
2150.77 177
2150.87 173
2150.98 165
2151.09 154
2151.19 141
2151.30 128
2151.40 115
2151.51 104
2151.62 96
2151.72 91
2151.83 89
2151.94 89
2152.04 89
2152.15 88
2152.25 86
2152.36 82
2152.47 77
2152.57 70
2152.68 63
2152.79 55
2152.89 47
2153.00 39
2153.11 31
2153.21 24
2153.32 18
2153.42 14
2153.53 13
2153.64 14
2153.74 18
2153.85 23
2153.96 28
2154.06 32
2154.17 33
2154.28 33
2154.38 30
2154.49 25
2154.59 21
2154.70 16
2154.81 11
2154.91 8
2155.02 4
2155.13 1
2155.23 0
2155.34 0
2155.45 0
2155.55 0
2155.66 0
2155.76 0
2155.87 0
2155.98 0
2156.08 3
2156.19 5
2156.30 7
2156.40 8
2156.51 9
2156.62 10
2156.72 11
2156.83 11
2156.94 12
2157.04 11
2157.15 11
2157.25 12
2157.36 14
2157.47 17
2157.57 22
2157.68 26
2157.79 31
2157.89 34
2158.00 36
2158.11 36
2158.21 36
2158.32 36
2158.43 36
2158.53 36
2158.64 38
2158.74 40
2158.85 43
2158.96 46
2159.06 49
2159.17 54
2159.28 59
2159.38 66
2159.49 73
2159.60 80
2159.70 86
2159.81 89
2159.92 90
2160.02 88
2160.13 84
2160.24 79
2160.34 73
2160.45 66
2160.56 59
2160.66 51
2160.77 43
2160.87 34
2160.98 26
2161.09 18
2161.19 12
2161.30 7
2161.41 4
2161.51 1
2161.62 0
2161.73 0
2161.83 0
2161.94 0
2162.05 0
2162.15 0
2162.26 0
2162.37 5
2162.47 12
2162.58 20
2162.69 27
2162.79 34
2162.90 39
2163.01 45
2163.11 50
2163.22 55
2163.33 62
2163.43 68
2163.54 74
2163.65 79
2163.75 81
2163.86 79
2163.97 75
2164.07 68
2164.18 59
2164.29 50
2164.39 41
2164.50 33
2164.61 27
2164.71 21
2164.82 16
2164.92 10
2165.03 4
2165.14 0
2165.24 0
2165.35 0
2165.46 0
2165.56 0
2165.67 0
2165.78 0
2165.88 0
2165.99 6
2166.10 12
2166.20 16
2166.31 18
2166.42 18
2166.52 15
2166.63 12
2166.74 9
2166.84 8
2166.95 8
2167.06 10
2167.16 13
2167.27 17
2167.38 20
2167.48 23
2167.59 25
2167.70 26
2167.80 27
2167.91 28
2168.02 30
2168.12 33
2168.23 37
2168.34 41
2168.45 45
2168.55 49
2168.66 51
2168.77 51
2168.87 51
2168.98 48
2169.09 45
2169.19 41
2169.30 35
2169.41 29
2169.51 22
2169.62 14
2169.73 6
2169.83 0
2169.94 0
2170.05 0
2170.15 0
2170.26 0
2170.37 0
2170.47 0
2170.58 0
2170.69 4
2170.79 12
2170.90 20
2171.01 27
2171.11 33
2171.22 38
2171.33 42
2171.43 43
2171.54 42
2171.65 39
2171.75 35
2171.86 29
2171.97 23
2172.07 18
2172.18 15
2172.29 15
2172.40 17
2172.50 21
2172.61 25
2172.72 28
2172.82 30
2172.93 30
2173.04 29
2173.14 28
2173.25 28
2173.36 30
2173.46 35
2173.57 43
2173.68 53
2173.78 63
2173.89 70
2174.00 74
2174.10 74
2174.21 70
2174.32 62
2174.43 53
2174.53 43
2174.64 32
2174.75 22
2174.85 12
2174.96 4
2175.07 0
2175.17 0
2175.28 0
2175.39 0
2175.49 0
2175.60 0
2175.71 0
2175.81 0
2175.92 10
2176.03 22
2176.14 37
2176.24 52
2176.35 69
2176.46 86
2176.56 103
2176.67 118
2176.78 130
2176.88 139
2176.99 144
2177.10 145
2177.20 141
2177.31 134
2177.42 125
2177.53 116
2177.63 108
2177.74 103
2177.85 101
2177.95 103
2178.06 107
2178.17 112
2178.27 117
2178.38 120
2178.49 121
2178.59 118
2178.70 113
2178.81 105
2178.92 96
2179.02 86
2179.13 77
2179.24 69
2179.34 64
2179.45 62
2179.56 64
2179.66 69
2179.77 76
2179.88 83
2179.99 88
2180.09 89
2180.20 85
2180.31 78
2180.41 67
2180.52 56
2180.63 45
2180.73 35
2180.84 28
2180.95 24
2181.06 22
2181.16 22
2181.27 24
2181.38 28
2181.48 35
2181.59 43
2181.70 52
2181.80 63
2181.91 74
2182.02 85
2182.13 94
2182.23 103
2182.34 110
2182.45 115
2182.55 117
2182.66 116
2182.77 112
2182.88 106
2182.98 100
2183.09 94
2183.20 89
2183.30 86
2183.41 85
2183.52 85
2183.63 86
2183.73 89
2183.84 92
2183.95 98
2184.05 104
2184.16 111
2184.27 118
2184.37 125
2184.48 132
2184.59 136
2184.70 139
2184.80 140
2184.91 140
2185.02 140
2185.12 138
2185.23 135
2185.34 131
2185.45 127
2185.55 121
2185.66 115
2185.77 109
2185.87 104
2185.98 100
2186.09 98
2186.20 99
2186.30 102
2186.41 106
2186.52 110
2186.62 114
2186.73 115
2186.84 114
2186.95 109
2187.05 100
2187.16 90
2187.27 78
2187.37 66
2187.48 56
2187.59 47
2187.70 40
2187.80 35
2187.91 32
2188.02 31
2188.13 32
2188.23 36
2188.34 42
2188.45 50
2188.55 59
2188.66 68
2188.77 76
2188.88 81
2188.98 83
2189.09 82
2189.20 78
2189.30 71
2189.41 64
2189.52 57
2189.63 50
2189.73 45
2189.84 41
2189.95 38
2190.06 36
2190.16 36
2190.27 38
2190.38 42
2190.48 50
2190.59 60
2190.70 71
2190.81 80
2190.91 86
2191.02 89
2191.13 87
2191.23 83
2191.34 78
2191.45 75
2191.56 74
2191.66 76
2191.77 80
2191.88 84
2191.99 86
2192.09 85
2192.20 81
2192.31 74
2192.42 65
2192.52 58
2192.63 53
2192.74 51
2192.84 52
2192.95 57
2193.06 63
2193.17 69
2193.27 74
2193.38 76
2193.49 75
2193.60 71
2193.70 63
2193.81 54
2193.92 43
2194.02 32
2194.13 24
2194.24 18
2194.35 16
2194.45 17
2194.56 22
2194.67 30
2194.78 40
2194.88 50
2194.99 60
2195.10 69
2195.21 75
2195.31 79
2195.42 81
2195.53 80
2195.64 79
2195.74 78
2195.85 77
2195.96 77
2196.06 78
2196.17 80
2196.28 80
2196.39 80
2196.49 78
2196.60 74
2196.71 69
2196.82 63
2196.92 58
2197.03 53
2197.14 51
2197.25 49
2197.35 50
2197.46 51
2197.57 53
2197.68 54
2197.78 55
2197.89 56
2198.00 56
2198.11 56
2198.21 56
2198.32 55
2198.43 54
2198.54 51
2198.64 49
2198.75 45
2198.86 42
2198.97 39
2199.07 36
2199.18 35
2199.29 35
2199.40 36
2199.50 38
2199.61 39
2199.72 39
2199.83 38
2199.93 36
2200.04 34
2200.15 31
2200.26 29
2200.36 28
2200.47 28
2200.58 30
2200.69 32
2200.79 35
2200.90 39
2201.01 44
2201.12 48
2201.22 53
2201.33 57
2201.44 60
2201.55 63
2201.65 64
2201.76 63
2201.87 61
2201.98 58
2202.08 54
2202.19 49
2202.30 44
2202.41 38
2202.51 31
2202.62 23
2202.73 14
2202.84 4
2202.94 0
2203.05 0
2203.16 0
2203.27 0
2203.37 0
2203.48 0
2203.59 0
2203.70 0
2203.80 6
2203.91 14
2204.02 22
2204.13 30
2204.23 39
2204.34 49
2204.45 60
2204.56 72
2204.66 83
2204.77 92
2204.88 97
2204.99 99
2205.10 98
2205.20 95
2205.31 92
2205.42 90
2205.53 90
2205.63 92
2205.74 94
2205.85 95
2205.96 93
2206.06 87
2206.17 78
2206.28 65
2206.39 52
2206.49 39
2206.60 28
2206.71 22
2206.82 19
2206.93 21
2207.03 25
2207.14 31
2207.25 38
2207.36 45
2207.46 52
2207.57 59
2207.68 68
2207.79 79
2207.89 90
2208.00 100
2208.11 109
2208.22 113
2208.32 112
2208.43 105
2208.54 94
2208.65 81
2208.76 68
2208.86 59
2208.97 54
2209.08 56
2209.19 62
2209.29 72
2209.40 83
2209.51 94
2209.62 101
2209.73 105
2209.83 105
2209.94 102
2210.05 97
2210.16 92
2210.26 88
2210.37 87
2210.48 89
2210.59 92
2210.69 94
2210.80 95
2210.91 93
2211.02 87
2211.13 80
2211.23 72
2211.34 64
2211.45 58
2211.56 54
2211.66 52
2211.77 51
2211.88 50
2211.99 48
2212.10 46
2212.20 45
2212.31 45
2212.42 47
2212.53 54
2212.63 64
2212.74 77
2212.85 90
2212.96 101
2213.07 110
2213.17 114
2213.28 115
2213.39 112
2213.50 107
2213.60 103
2213.71 98
2213.82 94
2213.93 91
2214.04 89
2214.14 87
2214.25 85
2214.36 81
2214.47 76
2214.58 70
2214.68 62
2214.79 54
2214.90 45
2215.01 37
2215.11 29
2215.22 22
2215.33 15
2215.44 10
2215.55 5
2215.65 1
2215.76 0
2215.87 0
2215.98 0
2216.09 0
2216.19 4
2216.30 11
2216.41 19
2216.52 27
2216.62 35
2216.73 41
2216.84 45
2216.95 47
2217.06 47
2217.16 47
2217.27 45
2217.38 42
2217.49 39
2217.60 34
2217.70 28
2217.81 20
2217.92 12
2218.03 2
2218.14 0
2218.24 0
2218.35 0
2218.46 0
2218.57 0
2218.68 0
2218.78 0
2218.89 0
2219.00 6
2219.11 14
2219.22 21
2219.32 28
2219.43 33
2219.54 36
2219.65 38
2219.76 38
2219.86 39
2219.97 40
2220.08 42
2220.19 44
2220.29 45
2220.40 47
2220.51 49
2220.62 50
2220.73 52
2220.83 55
2220.94 59
2221.05 64
2221.16 71
2221.27 78
2221.37 87
2221.48 98
2221.59 110
2221.70 124
2221.81 139
2221.92 154
2222.02 168
2222.13 181
2222.24 191
2222.35 195
2222.46 195
2222.56 190
2222.67 181
2222.78 168
2222.89 154
2223.00 140
2223.10 126
2223.21 115
2223.32 105
2223.43 98
2223.54 93
2223.64 91
2223.75 90
2223.86 89
2223.97 90
2224.08 90
2224.18 90
2224.29 91
2224.40 94
2224.51 97
2224.62 103
2224.72 112
2224.83 122
2224.94 133
2225.05 145
2225.16 156
2225.27 165
2225.37 173
2225.48 180
2225.59 185
2225.70 190
2225.81 193
2225.91 196
2226.02 197
2226.13 195
2226.24 192
2226.35 185
2226.45 176
2226.56 165
2226.67 153
2226.78 141
2226.89 130
2227.00 122
2227.10 115
2227.21 110
2227.32 107
2227.43 103
2227.54 100
2227.64 96
2227.75 91
2227.86 87
2227.97 84
2228.08 83
2228.18 83
2228.29 85
2228.40 89
2228.51 94
2228.62 99
2228.73 104
2228.83 108
2228.94 112
2229.05 114
2229.16 116
2229.27 119
2229.37 123
2229.48 127
2229.59 132
2229.70 137
2229.81 142
2229.92 144
2230.02 144
2230.13 142
2230.24 138
2230.35 133
2230.46 129
2230.57 125
2230.67 123
2230.78 121
2230.89 121
2231.00 121
2231.11 123
2231.21 124
2231.32 126
2231.43 128
2231.54 128
2231.65 126
2231.76 121
2231.86 114
2231.97 106
2232.08 97
2232.19 89
2232.30 84
2232.41 81
2232.51 81
2232.62 83
2232.73 86
2232.84 89
2232.95 92
2233.06 94
2233.16 97
2233.27 102
2233.38 110
2233.49 122
2233.60 137
2233.71 155
2233.81 173
2233.92 188
2234.03 200
2234.14 208
2234.25 210
2234.36 207
2234.46 201
2234.57 192
2234.68 182
2234.79 172
2234.90 162
2235.01 152
2235.11 142
2235.22 133
2235.33 125
2235.44 116
2235.55 108
2235.66 99
2235.76 91
2235.87 83
2235.98 76
2236.09 72
2236.20 71
2236.31 73
2236.41 79
2236.52 88
2236.63 97
2236.74 106
2236.85 114
2236.96 120
2237.06 124
2237.17 127
2237.28 129
2237.39 131
2237.50 133
2237.61 134
2237.71 135
2237.82 135
2237.93 132
2238.04 127
2238.15 118
2238.26 107
2238.37 95
2238.47 82
2238.58 70
2238.69 61
2238.80 53
2238.91 46
2239.02 41
2239.12 36
2239.23 31
2239.34 25
2239.45 21
2239.56 17
2239.67 16
2239.77 17
2239.88 20
2239.99 22
2240.10 25
2240.21 27
2240.32 27
2240.43 26
2240.53 25
2240.64 23
2240.75 24
2240.86 26
2240.97 32
2241.08 41
2241.18 52
2241.29 65
2241.40 77
2241.51 87
2241.62 95
2241.73 99
2241.84 100
2241.94 99
2242.05 98
2242.16 98
2242.27 98
2242.38 100
2242.49 100
2242.60 99
2242.70 94
2242.81 86
2242.92 77
2243.03 69
2243.14 65
2243.25 66
2243.36 74
2243.46 87
2243.57 105
2243.68 123
2243.79 139
2243.90 151
2244.01 156
2244.12 155
2244.22 150
2244.33 142
2244.44 133
2244.55 125
2244.66 121
2244.77 120
2244.88 122
2244.98 126
2245.09 130
2245.20 134
2245.31 134
2245.42 131
2245.53 123
2245.64 113
2245.74 100
2245.85 87
2245.96 76
2246.07 69
2246.18 65
2246.29 65
2246.40 68
2246.50 73
2246.61 79
2246.72 85
2246.83 91
2246.94 96
2247.05 100
2247.16 104
2247.26 107
2247.37 110
2247.48 112
2247.59 113
2247.70 112
2247.81 110
2247.92 105
2248.03 99
2248.13 92
2248.24 84
2248.35 75
2248.46 67
2248.57 59
2248.68 51
2248.79 45
2248.89 39
2249.00 33
2249.11 28
2249.22 23
2249.33 19
2249.44 17
2249.55 15
2249.66 14
2249.76 13
2249.87 12
2249.98 9
2250.09 4
2250.20 0
2250.31 0
2250.42 0
2250.53 0
2250.63 0
2250.74 0
2250.85 0
2250.96 6
2251.07 20
2251.18 32
2251.29 43
2251.39 50
2251.50 55
2251.61 57
2251.72 58
2251.83 60
2251.94 63
2252.05 67
2252.16 72
2252.26 79
2252.37 86
2252.48 94
2252.59 101
2252.70 107
2252.81 112
2252.92 115
2253.03 116
2253.14 114
2253.24 109
2253.35 101
2253.46 90
2253.57 77
2253.68 65
2253.79 54
2253.90 47
2254.01 46
2254.11 49
2254.22 57
2254.33 66
2254.44 76
2254.55 84
2254.66 88
2254.77 87
2254.88 82
2254.98 76
2255.09 70
2255.20 66
2255.31 65
2255.42 67
2255.53 71
2255.64 74
2255.75 78
2255.86 80
2255.96 81
2256.07 82
2256.18 82
2256.29 83
2256.40 83
2256.51 83
2256.62 82
2256.73 79
2256.84 75
2256.94 71
2257.05 67
2257.16 65
2257.27 65
2257.38 67
2257.49 72
2257.60 77
2257.71 82
2257.82 87
2257.92 91
2258.03 96
2258.14 100
2258.25 105
2258.36 110
2258.47 114
2258.58 116
2258.69 114
2258.80 109
2258.90 99
2259.01 86
2259.12 72
2259.23 57
2259.34 44
2259.45 31
2259.56 21
2259.67 11
2259.78 3
2259.88 0
2259.99 0
2260.10 0
2260.21 0
2260.32 0
2260.43 0
2260.54 0
2260.65 0
2260.76 3
2260.87 8
2260.97 12
2261.08 17
2261.19 21
2261.30 25
2261.41 28
2261.52 30
2261.63 30
2261.74 29
2261.85 25
2261.96 21
2262.06 17
2262.17 14
2262.28 13
2262.39 15
2262.50 20
2262.61 29
2262.72 38
2262.83 48
2262.94 56
2263.05 64
2263.15 69
2263.26 74
2263.37 78
2263.48 83
2263.59 89
2263.70 95
2263.81 100
2263.92 104
2264.03 106
2264.14 106
2264.24 104
2264.35 102
2264.46 99
2264.57 96
2264.68 95
2264.79 95
2264.90 95
2265.01 97
2265.12 98
2265.23 99
2265.34 98
2265.44 95
2265.55 89
2265.66 81
2265.77 70
2265.88 59
2265.99 49
2266.10 41
2266.21 36
2266.32 36
2266.43 39
2266.54 45
2266.64 52
2266.75 60
2266.86 66
2266.97 70
2267.08 72
2267.19 71
2267.30 69
2267.41 65
2267.52 62
2267.63 60
2267.74 58
2267.84 59
2267.95 60
2268.06 62
2268.17 66
2268.28 69
2268.39 73
2268.50 75
2268.61 76
2268.72 76
2268.83 75
2268.94 73
2269.05 72
2269.15 71
2269.26 72
2269.37 75
2269.48 79
2269.59 83
2269.70 85
2269.81 84
2269.92 80
2270.03 74
2270.14 65
2270.25 56
2270.36 48
2270.46 42
2270.57 39
2270.68 39
2270.79 42
2270.90 44
2271.01 47
2271.12 48
2271.23 48
2271.34 46
2271.45 45
2271.56 44
2271.67 46
2271.78 49
2271.88 55
2271.99 60
2272.10 65
2272.21 67
2272.32 66
2272.43 61
2272.54 54
2272.65 45
2272.76 37
2272.87 31
2272.98 30
2273.09 32
2273.20 38
2273.30 46
2273.41 54
2273.52 61
2273.63 65
2273.74 68
2273.85 69
2273.96 70
2274.07 71
2274.18 74
2274.29 77
2274.40 81
2274.51 86
2274.62 90
2274.73 95
2274.83 100
2274.94 105
2275.05 111
2275.16 117
2275.27 124
2275.38 131
2275.49 137
2275.60 143
2275.71 147
2275.82 150
2275.93 149
2276.04 146
2276.15 140
2276.26 131
2276.37 122
2276.47 112
2276.58 104
2276.69 99
2276.80 97
2276.91 98
2277.02 100
2277.13 102
2277.24 103
2277.35 102
2277.46 99
2277.57 95
2277.68 90
2277.79 87
2277.90 86
2278.01 88
2278.12 92
2278.22 97
2278.33 103
2278.44 107
2278.55 111
2278.66 113
2278.77 114
2278.88 113
2278.99 112
2279.10 112
2279.21 112
2279.32 111
2279.43 110
2279.54 107
2279.65 103
2279.76 99
2279.87 94
2279.97 92
2280.08 93
2280.19 98
2280.30 107
2280.41 120
2280.52 135
2280.63 149
2280.74 160
2280.85 167
2280.96 169
2281.07 165
2281.18 158
2281.29 148
2281.40 137
2281.51 128
2281.62 123
2281.73 122
2281.84 126
2281.95 134
2282.05 144
2282.16 154
2282.27 161
2282.38 164
2282.49 161
2282.60 154
2282.71 143
2282.82 132
2282.93 123
2283.04 116
2283.15 113
2283.26 113
2283.37 114
2283.48 117
2283.59 118
2283.70 117
2283.81 115
2283.92 111
2284.03 105
2284.14 98
2284.24 91
2284.35 83
2284.46 76
2284.57 69
2284.68 63
2284.79 60
2284.90 59
2285.01 62
2285.12 67
2285.23 75
2285.34 83
2285.45 90
2285.56 96
2285.67 100
2285.78 102
2285.89 105
2286.00 108
2286.11 113
2286.22 121
2286.33 130
2286.44 141
2286.55 152
2286.65 163
2286.76 172
2286.87 180
2286.98 185
2287.09 187
2287.20 188
2287.31 185
2287.42 181
2287.53 176
2287.64 169
2287.75 161
2287.86 153
2287.97 144
2288.08 135
2288.19 126
2288.30 117
2288.41 109
2288.52 103
2288.63 100
2288.74 100
2288.85 102
2288.96 106
2289.07 111
2289.18 116
2289.29 118
2289.40 119
2289.51 119
2289.61 116
2289.72 113
2289.83 109
2289.94 105
2290.05 101
2290.16 97
2290.27 94
2290.38 91
2290.49 87
2290.60 83
2290.71 79
2290.82 75
2290.93 69
2291.04 62
2291.15 52
2291.26 41
2291.37 28
2291.48 16
2291.59 5
2291.70 0
2291.81 0
2291.92 0
2292.03 2
2292.14 11
2292.25 21
2292.36 31
2292.47 39
2292.58 44
2292.69 47
2292.80 48
2292.91 49
2293.02 51
2293.13 53
2293.24 56
2293.34 59
2293.45 62
2293.56 65
2293.67 68
2293.78 70
2293.89 73
2294.00 77
2294.11 81
2294.22 85
2294.33 89
2294.44 92
2294.55 93
2294.66 94
2294.77 94
2294.88 95
2294.99 98
2295.10 104
2295.21 114
2295.32 126
2295.43 141
2295.54 155
2295.65 169
2295.76 179
2295.87 184
2295.98 184
2296.09 181
2296.20 174
2296.31 166
2296.42 158
2296.53 152
2296.64 148
2296.75 147
2296.86 147
2296.97 147
2297.08 147
2297.19 147
2297.30 147
2297.41 147
2297.52 148
2297.63 152
2297.74 158
2297.85 165
2297.96 173
2298.07 179
2298.18 184
2298.29 185
2298.40 184
2298.51 181
2298.62 177
2298.73 173
2298.84 170
2298.95 167
2299.06 164
2299.17 162
2299.28 159
2299.39 156
2299.49 155
2299.60 156
2299.71 160
2299.82 166
2299.93 173
2300.04 179
2300.15 183
2300.26 184
2300.37 184
2300.48 182
2300.59 179
2300.70 177
2300.81 175
2300.92 172
2301.03 169
2301.14 164
2301.25 157
2301.36 148
2301.47 138
2301.58 128
2301.69 119
2301.80 111
2301.91 104
2302.02 99
2302.13 94
2302.24 89
2302.35 85
2302.46 81
2302.57 78
2302.68 78
2302.79 80
2302.90 84
2303.01 91
2303.12 99
2303.23 106
2303.34 113
2303.45 118
2303.56 121
2303.67 122
2303.78 121
2303.89 119
2304.00 114
2304.11 108
2304.22 100
2304.33 90
2304.44 81
2304.55 72
2304.66 66
2304.77 66
2304.88 71
2304.99 83
2305.10 101
2305.21 122
2305.32 144
2305.43 165
2305.54 182
2305.65 194
2305.76 199
2305.87 197
2305.98 189
2306.09 178
2306.20 163
2306.31 148
2306.42 134
2306.53 121
2306.64 111
2306.75 103
2306.86 97
2306.97 90
2307.08 84
2307.19 78
2307.30 71
2307.41 65
2307.52 60
2307.63 58
2307.74 57
2307.85 59
2307.96 61
2308.07 63
2308.18 64
2308.30 64
2308.41 63
2308.52 62
2308.63 63
2308.74 66
2308.85 73
2308.96 81
2309.07 90
2309.18 98
2309.29 103
2309.40 105
2309.51 103
2309.62 99
2309.73 93
2309.84 88
2309.95 84
2310.06 82
2310.17 80
2310.28 79
2310.39 77
2310.50 72
2310.61 65
2310.72 55
2310.83 44
2310.94 32
2311.05 22
2311.16 14
2311.27 11
2311.38 10
2311.49 13
2311.60 17
2311.71 20
2311.82 21
2311.93 20
2312.04 15
2312.15 8
2312.26 0
2312.37 0
2312.48 0
2312.59 0
2312.70 0
2312.81 0
2312.92 0
2313.03 0
2313.14 0
2313.25 7
2313.36 15
2313.47 23
2313.58 31
2313.69 38
2313.80 44
2313.91 49
2314.02 51
2314.13 52
2314.24 51
2314.35 50
2314.47 48
2314.58 47
2314.69 45
2314.80 44
2314.91 44
2315.02 44
2315.13 46
2315.24 48
2315.35 50
2315.46 53
2315.57 54
2315.68 54
2315.79 52
2315.90 48
2316.01 44
2316.12 39
2316.23 35
2316.34 33
2316.45 33
2316.56 33
2316.67 35
2316.78 36
2316.89 36
2317.00 36
2317.11 35
2317.22 33
2317.33 33
2317.44 33
2317.55 35
2317.66 38
2317.77 42
2317.88 46
2317.99 50
2318.11 53
2318.22 55
2318.33 57
2318.44 59
2318.55 63
2318.66 69
2318.77 76
2318.88 84
2318.99 93
2319.10 102
2319.21 109
2319.32 114
2319.43 117
2319.54 119
2319.65 120
2319.76 121
2319.87 123
2319.98 126
2320.09 129
2320.20 132
2320.31 134
2320.42 134
2320.53 131
2320.64 125
2320.75 117
2320.86 108
2320.97 99
2321.09 91
2321.20 85
2321.31 81
2321.42 78
2321.53 77
2321.64 76
2321.75 75
2321.86 73
2321.97 72
2322.08 70
2322.19 68
2322.30 68
2322.41 70
2322.52 72
2322.63 77
2322.74 82
2322.85 89
2322.96 95
2323.07 101
2323.18 105
2323.29 107
2323.40 105
2323.51 101
2323.63 95
2323.74 88
2323.85 82
2323.96 77
2324.07 75
2324.18 73
2324.29 72
2324.40 69
2324.51 64
2324.62 56
2324.73 46
2324.84 35
2324.95 25
2325.06 18
2325.17 14
2325.28 14
2325.39 18
2325.50 23
2325.61 29
2325.72 34
2325.84 36
2325.95 35
2326.06 31
2326.17 24
2326.28 16
2326.39 8
2326.50 1
2326.61 0
2326.72 0
2326.83 0
2326.94 0
2327.05 0
2327.16 0
2327.27 0
2327.38 0
2327.49 0
2327.60 2
2327.71 6
2327.83 11
2327.94 16
2328.05 20
2328.16 22
2328.27 24
2328.38 24
2328.49 24
2328.60 25
2328.71 28
2328.82 33
2328.93 40
2329.04 50
2329.15 63
2329.26 77
2329.37 90
2329.48 101
2329.59 109
2329.71 112
2329.82 111
2329.93 106
2330.04 99
2330.15 92
2330.26 84
2330.37 77
2330.48 71
2330.59 65
2330.70 61
2330.81 56
2330.92 53
2331.03 50
2331.14 48
2331.25 46
2331.36 45
2331.48 45
2331.59 47
2331.70 49
2331.81 54
2331.92 60
2332.03 68
2332.14 76
2332.25 85
2332.36 93
2332.47 99
2332.58 102
2332.69 101
2332.80 99
2332.91 94
2333.03 89
2333.14 86
2333.25 84
2333.36 84
2333.47 87
2333.58 90
2333.69 92
2333.80 94
2333.91 92
2334.02 89
2334.13 83
2334.24 76
2334.35 70
2334.46 66
2334.58 66
2334.69 70
2334.80 79
2334.91 92
2335.02 108
2335.13 125
2335.24 140
2335.35 152
2335.46 158
2335.57 159
2335.68 156
2335.79 148
2335.90 139
2336.01 129
2336.13 120
2336.24 113
2336.35 107
2336.46 102
2336.57 99
2336.68 95
2336.79 90
2336.90 84
2337.01 77
2337.12 68
2337.23 57
2337.34 47
2337.46 38
2337.57 31
2337.68 26
2337.79 25
2337.90 26
2338.01 30
2338.12 36
2338.23 42
2338.34 50
2338.45 56
2338.56 63
2338.67 68
2338.78 72
2338.90 75
2339.01 77
2339.12 76
2339.23 74
2339.34 69
2339.45 62
2339.56 53
2339.67 43
2339.78 32
2339.89 22
2340.00 13
2340.12 6
2340.23 1
2340.34 0
2340.45 0
2340.56 0
2340.67 2
2340.78 6
2340.89 13
2341.00 21
2341.11 31
2341.22 40
2341.33 49
2341.45 57
2341.56 62
2341.67 66
2341.78 67
2341.89 66
2342.00 64
2342.11 61
2342.22 57
2342.33 53
2342.44 48
2342.55 43
2342.67 39
2342.78 37
2342.89 36
2343.00 39
2343.11 43
2343.22 49
2343.33 56
2343.44 63
2343.55 68
2343.66 71
2343.78 72
2343.89 70
2344.00 66
2344.11 61
2344.22 54
2344.33 48
2344.44 43
2344.55 38
2344.66 36
2344.77 35
2344.88 37
2345.00 42
2345.11 49
2345.22 57
2345.33 65
2345.44 73
2345.55 79
2345.66 83
2345.77 84
2345.88 82
2345.99 78
2346.11 72
2346.22 65
2346.33 57
2346.44 48
2346.55 38
2346.66 28
2346.77 19
2346.88 10
2346.99 1
2347.10 0
2347.22 0
2347.33 0
2347.44 0
2347.55 0
2347.66 0
2347.77 0
2347.88 0
2347.99 2
2348.10 6
2348.22 11
2348.33 18
2348.44 26
2348.55 37
2348.66 50
2348.77 63
2348.88 76
2348.99 88
2349.10 99
2349.21 108
2349.33 114
2349.44 116
2349.55 116
2349.66 114
2349.77 110
2349.88 106
2349.99 101
2350.10 98
2350.21 95
2350.33 95
2350.44 94
2350.55 95
2350.66 95
2350.77 97
2350.88 99
2350.99 102
2351.10 106
2351.21 112
2351.33 118
2351.44 123
2351.55 126
2351.66 126
2351.77 124
2351.88 118
2351.99 111
2352.10 103
2352.21 95
2352.33 89
2352.44 85
2352.55 84
2352.66 84
2352.77 85
2352.88 86
2352.99 87
2353.10 86
2353.22 82
2353.33 76
2353.44 67
2353.55 57
2353.66 48
2353.77 41
2353.88 36
2353.99 35
2354.10 36
2354.22 39
2354.33 43
2354.44 46
2354.55 47
2354.66 46
2354.77 44
2354.88 40
2354.99 37
2355.11 35
2355.22 35
2355.33 36
2355.44 39
2355.55 44
2355.66 49
2355.77 54
2355.88 61
2356.00 68
2356.11 75
2356.22 82
2356.33 89
2356.44 95
2356.55 98
2356.66 100
2356.77 99
2356.89 96
2357.00 91
2357.11 85
2357.22 79
2357.33 74
2357.44 70
2357.55 68
2357.66 68
2357.78 69
2357.89 71
2358.00 73
2358.11 76
2358.22 78
2358.33 80
2358.44 82
2358.55 84
2358.67 87
2358.78 89
2358.89 93
2359.00 99
2359.11 106
2359.22 114
2359.33 123
2359.45 132
2359.56 140
2359.67 146
2359.78 151
2359.89 152
2360.00 152
2360.11 150
2360.22 147
2360.34 144
2360.45 141
2360.56 140
2360.67 139
2360.78 140
2360.89 141
2361.00 142
2361.12 142
2361.23 140
2361.34 136
2361.45 129
2361.56 121
2361.67 113
2361.78 107
2361.90 104
2362.01 106
2362.12 113
2362.23 124
2362.34 140
2362.45 156
2362.56 171
2362.67 182
2362.79 189
2362.90 191
2363.01 189
2363.12 184
2363.23 179
2363.34 173
2363.45 169
2363.57 166
2363.68 164
2363.79 162
2363.90 160
2364.01 156
2364.12 151
2364.23 143
2364.35 134
2364.46 124
2364.57 115
2364.68 106
2364.79 99
2364.90 95
2365.01 94
2365.13 95
2365.24 97
2365.35 101
2365.46 105
2365.57 108
2365.68 111
2365.80 114
2365.91 117
2366.02 121
2366.13 124
2366.24 127
2366.35 129
2366.46 130
2366.58 129
2366.69 126
2366.80 121
2366.91 114
2367.02 107
2367.13 99
2367.24 93
2367.36 88
2367.47 85
2367.58 83
2367.69 83
2367.80 84
2367.91 86
2368.02 88
2368.14 92
2368.25 97
2368.36 102
2368.47 109
2368.58 116
2368.69 123
2368.81 129
2368.92 135
2369.03 139
2369.14 142
2369.25 143
2369.36 142
2369.48 138
2369.59 132
2369.70 123
2369.81 111
2369.92 97
2370.03 84
2370.14 73
2370.26 65
2370.37 62
2370.48 64
2370.59 72
2370.70 84
2370.81 98
2370.93 113
2371.04 126
2371.15 136
2371.26 143
2371.37 147
2371.48 148
2371.60 147
2371.71 144
2371.82 142
2371.93 139
2372.04 137
2372.15 135
2372.26 133
2372.38 132
2372.49 129
2372.60 126
2372.71 122
2372.82 119
2372.93 116
2373.05 114
2373.16 113
2373.27 113
2373.38 114
2373.49 115
2373.60 114
2373.72 112
2373.83 108
2373.94 102
2374.05 97
2374.16 93
2374.27 91
2374.39 93
2374.50 97
2374.61 104
2374.72 111
2374.83 118
2374.94 125
2375.06 130
2375.17 133
2375.28 135
2375.39 136
2375.50 136
2375.61 135
2375.73 134
2375.84 131
2375.95 128
2376.06 123
2376.17 118
2376.29 112
2376.40 106
2376.51 99
2376.62 94
2376.73 90
2376.84 87
2376.96 85
2377.07 83
2377.18 80
2377.29 76
2377.40 70
2377.51 63
2377.63 54
2377.74 47
2377.85 41
2377.96 38
2378.07 38
2378.18 40
2378.30 43
2378.41 47
2378.52 51
2378.63 55
2378.74 58
2378.86 61
2378.97 64
2379.08 67
2379.19 69
2379.30 71
2379.41 73
2379.53 74
2379.64 74
2379.75 73
2379.86 71
2379.97 66
2380.09 61
2380.20 54
2380.31 47
2380.42 41
2380.53 37
2380.64 35
2380.76 35
2380.87 37
2380.98 37
2381.09 37
2381.20 35
2381.32 31
2381.43 25
2381.54 18
2381.65 12
2381.76 7
2381.87 4
2381.99 3
2382.10 4
2382.21 5
2382.32 7
2382.43 9
2382.55 10
2382.66 11
2382.77 11
2382.88 10
2382.99 9
2383.10 7
2383.22 7
2383.33 6
2383.44 7
2383.55 8
2383.66 8
2383.78 9
2383.89 9
2384.00 9
2384.11 7
2384.22 5
2384.34 3
2384.45 0
2384.56 0
2384.67 0
2384.78 0
2384.90 0
2385.01 0
2385.12 0
2385.23 0
2385.34 2
2385.45 9
2385.57 16
2385.68 21
2385.79 25
2385.90 27
2386.01 29
2386.13 31
2386.24 34
2386.35 38
2386.46 43
2386.57 47
2386.69 49
2386.80 48
2386.91 43
2387.02 35
2387.13 25
2387.25 16
2387.36 10
2387.47 7
2387.58 7
2387.69 11
2387.81 17
2387.92 24
2388.03 30
2388.14 36
2388.25 41
2388.37 47
2388.48 54
2388.59 62
2388.70 70
2388.81 78
2388.93 84
2389.04 88
2389.15 89
2389.26 86
2389.37 80
2389.49 72
2389.60 62
2389.71 52
2389.82 44
2389.93 39
2390.05 38
2390.16 41
2390.27 49
2390.38 60
2390.49 73
2390.61 86
2390.72 99
2390.83 111
2390.94 119
2391.05 125
2391.17 127
2391.28 125
2391.39 121
2391.50 113
2391.62 105
2391.73 96
2391.84 89
2391.95 82
2392.06 77
2392.18 72
2392.29 66
2392.40 58
2392.51 50
2392.62 42
2392.74 35
2392.85 30
2392.96 28
2393.07 29
2393.18 31
2393.30 34
2393.41 36
2393.52 37
2393.63 38
2393.75 39
2393.86 40
2393.97 42
2394.08 43
2394.19 45
2394.31 46
2394.42 47
2394.53 46
2394.64 46
2394.75 46
2394.87 47
2394.98 48
2395.09 49
2395.20 51
2395.32 53
2395.43 55
2395.54 57
2395.65 59
2395.76 62
2395.88 66
2395.99 70
2396.10 75
2396.21 81
2396.33 88
2396.44 94
2396.55 100
2396.66 104
2396.77 106
2396.89 106
2397.00 104
2397.11 99
2397.22 94
2397.33 89
2397.45 84
2397.56 79
2397.67 74
2397.78 70
2397.90 66
2398.01 63
2398.12 60
2398.23 58
2398.34 59
2398.46 62
2398.57 67
2398.68 73
2398.79 79
2398.91 85
2399.02 88
2399.13 89
2399.24 86
2399.36 81
2399.47 74
2399.58 66
2399.69 56
2399.80 47
2399.92 37
2400.03 28
2400.14 18
2400.25 9
2400.37 2
2400.48 0
2400.59 0
2400.70 0
2400.81 0
2400.93 0
2401.04 0
2401.15 0
2401.26 0
2401.38 2
2401.49 10
2401.60 18
2401.71 28
2401.83 36
2401.94 42
2402.05 46
2402.16 47
2402.27 44
2402.39 39
2402.50 32
2402.61 24
2402.72 16
2402.84 8
2402.95 2
2403.06 0
2403.17 0
2403.29 0
2403.40 0
2403.51 0
2403.62 4
2403.74 12
2403.85 20
2403.96 26
2404.07 30
2404.18 32
2404.30 32
2404.41 31
2404.52 31
2404.63 33
2404.75 36
2404.86 40
2404.97 45
2405.08 48
2405.20 51
2405.31 53
2405.42 55
2405.53 58
2405.65 61
2405.76 66
2405.87 72
2405.98 78
2406.10 83
2406.21 86
2406.32 87
2406.43 85
2406.55 82
2406.66 77
2406.77 73
2406.88 70
2406.99 68
2407.11 66
2407.22 66
2407.33 66
2407.44 66
2407.56 66
2407.67 65
2407.78 65
2407.89 66
2408.01 67
2408.12 69
2408.23 72
2408.34 74
2408.46 76
2408.57 76
2408.68 75
2408.79 73
2408.91 70
2409.02 68
2409.13 66
2409.24 66
2409.36 68
2409.47 71
2409.58 76
2409.69 81
2409.81 86
2409.92 89
2410.03 90
2410.14 89
2410.26 87
2410.37 85
2410.48 84
2410.59 85
2410.71 88
2410.82 93
2410.93 99
2411.04 106
2411.16 112
2411.27 116
2411.38 117
2411.49 116
2411.61 113
2411.72 108
2411.83 102
2411.94 96
2412.06 90
2412.17 85
2412.28 81
2412.40 78
2412.51 76
2412.62 75
2412.73 75
2412.85 74
2412.96 73
2413.07 70
2413.18 66
2413.30 61
2413.41 54
2413.52 47
2413.63 39
2413.75 31
2413.86 24
2413.97 16
2414.08 9
2414.20 2
2414.31 0
2414.42 0
2414.53 0
2414.65 0
2414.76 0
2414.87 0
2414.98 2
2415.10 4
2415.21 4
2415.32 3
2415.44 3
2415.55 2
2415.66 3
2415.77 3
2415.89 5
2416.00 6
2416.11 8
2416.22 9
2416.34 12
2416.45 15
2416.56 18
2416.67 22
2416.79 26
2416.90 30
2417.01 33
2417.13 36
2417.24 40
2417.35 45
2417.46 50
2417.58 56
2417.69 61
2417.80 65
2417.91 66
2418.03 65
2418.14 62
2418.25 59
2418.36 54
2418.48 50
2418.59 46
2418.70 44
2418.82 42
2418.93 40
2419.04 39
2419.15 37
2419.27 36
2419.38 34
2419.49 33
2419.60 34
2419.72 37
2419.83 44
2419.94 52
2420.06 63
2420.17 75
2420.28 86
2420.39 97
2420.51 106
2420.62 113
2420.73 120
2420.85 126
2420.96 133
2421.07 141
2421.18 147
2421.30 153
2421.41 155
2421.52 153
2421.63 146
2421.75 136
2421.86 124
2421.97 113
2422.09 103
2422.20 96
2422.31 91
2422.42 88
2422.54 85
2422.65 81
2422.76 75
2422.88 67
2422.99 60
2423.10 53
2423.21 49
2423.33 48
2423.44 49
2423.55 52
2423.66 57
2423.78 61
2423.89 64
2424.00 65
2424.12 64
2424.23 61
2424.34 58
2424.45 52
2424.57 46
2424.68 39
2424.79 32
2424.91 26
2425.02 20
2425.13 16
2425.24 14
2425.36 13
2425.47 13
2425.58 14
2425.70 15
2425.81 16
2425.92 18
2426.03 19
2426.15 22
2426.26 25
2426.37 29
2426.49 34
2426.60 40
2426.71 45
2426.83 49
2426.94 52
2427.05 55
2427.16 57
2427.28 60
2427.39 64
2427.50 70
2427.62 78
2427.73 85
2427.84 92
2427.95 97
2428.07 99
2428.18 98
2428.29 95
2428.41 90
2428.52 84
2428.63 79
2428.74 73
2428.86 67
2428.97 60
2429.08 54
2429.20 47
2429.31 39
2429.42 31
2429.54 22
2429.65 14
2429.76 5
2429.87 0
2429.99 0
2430.10 0
2430.21 0
2430.33 0
2430.44 0
2430.55 0
2430.67 0
2430.78 4
2430.89 14
2431.00 25
2431.12 36
2431.23 47
2431.34 56
2431.46 64
2431.57 69
2431.68 72
2431.80 73
2431.91 73
2432.02 73
2432.13 74
2432.25 77
2432.36 81
2432.47 86
2432.59 92
2432.70 98
2432.81 104
2432.93 109
2433.04 113
2433.15 116
2433.27 118
2433.38 118
2433.49 117
2433.60 115
2433.72 110
2433.83 104
2433.94 97
2434.06 89
2434.17 81
2434.28 74
2434.40 68
2434.51 65
2434.62 63
2434.73 63
2434.85 65
2434.96 68
2435.07 71
2435.19 75
2435.30 78
2435.41 81
2435.53 85
2435.64 88
2435.75 92
2435.87 95
2435.98 99
2436.09 102
2436.21 105
2436.32 108
2436.43 110
2436.54 112
2436.66 113
2436.77 115
2436.88 117
2437.00 119
2437.11 120
2437.22 121
2437.34 122
2437.45 122
2437.56 122
2437.68 122
2437.79 122
2437.90 122
2438.02 122
2438.13 122
2438.24 119
2438.36 115
2438.47 110
2438.58 103
2438.69 96
2438.81 89
2438.92 85
2439.03 84
2439.15 84
2439.26 86
2439.37 87
2439.49 88
2439.60 88
2439.71 86
2439.83 82
2439.94 77
2440.05 70
2440.17 63
2440.28 55
2440.39 47
2440.51 38
2440.62 30
2440.73 23
2440.85 17
2440.96 12
2441.07 10
2441.19 10
2441.30 12
2441.41 14
2441.52 18
2441.64 22
2441.75 26
2441.86 28
2441.98 29
2442.09 29
2442.20 27
2442.32 25
2442.43 25
2442.54 27
2442.66 32
2442.77 41
2442.88 53
2443.00 66
2443.11 81
2443.22 95
2443.34 108
2443.45 119
2443.56 127
2443.68 132
2443.79 133
2443.90 129
2444.02 122
2444.13 113
2444.24 104
2444.36 95
2444.47 88
2444.58 84
2444.70 83
2444.81 84
2444.92 86
2445.04 90
2445.15 93
2445.26 96
2445.38 99
2445.49 102
2445.60 106
2445.72 110
2445.83 115
2445.94 120
2446.06 125
2446.17 129
2446.28 133
2446.40 135
2446.51 138
2446.62 139
2446.74 140
2446.85 138
2446.96 135
2447.08 129
2447.19 121
2447.30 111
2447.42 101
2447.53 92
2447.64 84
2447.76 78
2447.87 75
2447.98 72
2448.10 70
2448.21 68
2448.32 67
2448.44 66
2448.55 67
2448.66 69
2448.78 73
2448.89 78
2449.00 82
2449.12 86
2449.23 88
2449.35 89
2449.46 88
2449.57 85
2449.69 81
2449.80 76
2449.91 72
2450.03 68
2450.14 66
2450.25 66
2450.37 69
2450.48 74
2450.59 79
2450.71 84
2450.82 87
2450.93 87
2451.05 83
2451.16 75
2451.27 65
2451.39 53
2451.50 41
2451.61 29
2451.73 18
2451.84 9
2451.95 3
2452.07 0
2452.18 0
2452.30 0
2452.41 0
2452.52 1
2452.64 2
2452.75 3
2452.86 3
2452.98 2
2453.09 3
2453.20 3
2453.32 5
2453.43 8
2453.54 12
2453.66 16
2453.77 21
2453.88 27
2454.00 32
2454.11 38
2454.22 43
2454.34 47
2454.45 48
2454.57 47
2454.68 44
2454.79 38
2454.91 32
2455.02 27
2455.13 25
2455.25 26
2455.36 30
2455.47 35
2455.59 40
2455.70 44
2455.81 45
2455.93 43
2456.04 38
2456.16 33
2456.27 28
2456.38 26
2456.50 27
2456.61 31
2456.72 36
2456.84 40
2456.95 42
2457.06 40
2457.18 33
2457.29 23
2457.41 12
2457.52 0
2457.63 0
2457.75 0
2457.86 0
2457.97 0
2458.09 0
2458.20 0
2458.31 4
2458.43 11
2458.54 15
2458.65 16
2458.77 14
2458.88 10
2459.00 7
2459.11 5
2459.22 6
2459.34 11
2459.45 18
2459.56 26
2459.68 34
2459.79 41
2459.91 46
2460.02 49
2460.13 51
2460.25 53
2460.36 54
2460.47 55
2460.59 56
2460.70 56
2460.81 54
2460.93 52
2461.04 49
2461.16 44
2461.27 39
2461.38 34
2461.50 29
2461.61 23
2461.72 18
2461.84 13
2461.95 9
2462.07 6
2462.18 5
2462.29 5
2462.41 7
2462.52 11
2462.63 15
2462.75 19
2462.86 22
2462.98 24
2463.09 24
2463.20 22
2463.32 19
2463.43 14
2463.54 9
2463.66 3
2463.77 0
2463.89 0
2464.00 0
2464.11 0
2464.23 0
2464.34 0
2464.45 0
2464.57 0
2464.68 2
2464.80 13
2464.91 26
2465.02 41
2465.14 56
2465.25 71
2465.36 83
2465.48 93
2465.59 101
2465.71 107
2465.82 113
2465.93 119
2466.05 125
2466.16 130
2466.27 134
2466.39 135
2466.50 134
2466.62 131
2466.73 128
2466.84 125
2466.96 124
2467.07 126
2467.19 131
2467.30 137
2467.41 143
2467.53 147
2467.64 149
2467.75 148
2467.87 145
2467.98 141
2468.10 137
2468.21 134
2468.32 130
2468.44 126
2468.55 122
2468.67 118
2468.78 113
2468.89 110
2469.01 109
2469.12 111
2469.24 118
2469.35 128
2469.46 140
2469.58 153
2469.69 164
2469.80 170
2469.92 172
2470.03 166
2470.15 155
2470.26 139
2470.37 121
2470.49 103
2470.60 88
2470.72 77
2470.83 70
2470.94 67
2471.06 65
2471.17 65
2471.29 63
2471.40 61
2471.51 57
2471.63 52
2471.74 47
2471.86 43
2471.97 40
2472.08 37
2472.20 34
2472.31 32
2472.42 29
2472.54 27
2472.65 26
2472.77 26
2472.88 26
2472.99 27
2473.11 26
2473.22 25
2473.34 23
2473.45 20
2473.56 18
2473.68 17
2473.79 18
2473.91 20
2474.02 23
2474.13 27
2474.25 31
2474.36 35
2474.48 39
2474.59 43
2474.70 47
2474.82 50
2474.93 53
2475.05 53
2475.16 53
2475.27 51
2475.39 49
2475.50 48
2475.62 49
2475.73 52
2475.84 55
2475.96 59
2476.07 62
2476.19 64
2476.30 64
2476.42 64
2476.53 64
2476.64 65
2476.76 67
2476.87 69
2476.99 70
2477.10 71
2477.21 70
2477.33 68
2477.44 65
2477.56 63
2477.67 62
2477.78 61
2477.90 62
2478.01 63
2478.13 64
2478.24 65
2478.35 65
2478.47 64
2478.58 62
2478.70 61
2478.81 61
2478.92 63
2479.04 68
2479.15 76
2479.27 85
2479.38 95
2479.50 102
2479.61 105
2479.72 103
2479.84 96
2479.95 87
2480.07 77
2480.18 69
2480.29 65
2480.41 65
2480.52 71
2480.64 80
2480.75 89
2480.87 98
2480.98 104
2481.09 106
2481.21 103
2481.32 98
2481.44 92
2481.55 86
2481.66 82
2481.78 81
2481.89 83
2482.01 88
2482.12 96
2482.24 103
2482.35 109
2482.46 112
2482.58 112
2482.69 109
2482.81 105
2482.92 101
2483.03 99
2483.15 100
2483.26 106
2483.38 115
2483.49 125
2483.61 136
2483.72 144
2483.83 149
2483.95 148
2484.06 144
2484.18 137
2484.29 129
2484.41 123
2484.52 121
2484.63 124
2484.75 131
2484.86 143
2484.98 156
2485.09 170
2485.21 182
2485.32 190
2485.43 194
2485.55 193
2485.66 188
2485.78 179
2485.89 167
2486.00 153
2486.12 139
2486.23 125
2486.35 112
2486.46 101
2486.58 91
2486.69 83
2486.80 75
2486.92 67
2487.03 60
2487.15 53
2487.26 47
2487.38 42
2487.49 40
2487.61 41
2487.72 43
2487.83 46
2487.95 49
2488.06 50
2488.18 50
2488.29 47
2488.41 44
2488.52 40
2488.63 37
2488.75 35
2488.86 35
2488.98 37
2489.09 41
2489.21 45
2489.32 50
2489.43 55
2489.55 61
2489.66 66
2489.78 70
2489.89 73
2490.01 73
2490.12 72
2490.23 67
2490.35 61
2490.46 53
2490.58 47
2490.69 42
2490.81 40
2490.92 41
2491.04 45
2491.15 50
2491.26 55
2491.38 60
2491.49 62
2491.61 62
2491.72 61
2491.84 60
2491.95 58
2492.07 57
2492.18 57
2492.29 57
2492.41 59
2492.52 61
2492.64 65
2492.75 70
2492.87 77
2492.98 86
2493.09 95
2493.21 106
2493.32 115
2493.44 124
2493.55 130
2493.67 133
2493.78 133
2493.90 129
2494.01 122
2494.13 113
2494.24 103
2494.35 94
2494.47 88
2494.58 84
2494.70 84
2494.81 87
2494.93 93
2495.04 100
2495.16 108
2495.27 117
2495.38 127
2495.50 139
2495.61 151
2495.73 163
2495.84 175
2495.96 185
2496.07 191
2496.19 193
2496.30 190
2496.41 183
2496.53 173
2496.64 159
2496.76 144
2496.87 128
2496.99 111
2497.10 95
2497.22 81
2497.33 68
2497.45 58
2497.56 51
2497.67 47
2497.79 45
2497.90 45
2498.02 46
2498.13 49
2498.25 51
2498.36 55
2498.48 58
2498.59 62
2498.71 65
2498.82 68
2498.93 70
2499.05 70
2499.16 69
2499.28 65
2499.39 59
2499.51 52
2499.62 42
2499.74 30
2499.85 18
2499.97 5
2500.08 0
2500.20 0
2500.31 0
2500.42 0
2500.54 0
2500.65 0
2500.77 0
2500.88 0
2501.00 6
2501.11 16
2501.23 24
2501.34 33
2501.46 40
2501.57 48
2501.69 54
2501.80 60
2501.91 63
2502.03 64
2502.14 63
2502.26 58
2502.37 52
2502.49 45
2502.60 38
2502.72 33
2502.83 29
2502.95 27
2503.06 26
2503.18 26
2503.29 26
2503.40 26
2503.52 27
2503.63 29
2503.75 32
2503.86 35
2503.98 38
2504.09 40
2504.21 41
2504.32 41
2504.44 41
2504.55 43
2504.67 48
2504.78 55
2504.90 66
2505.01 78
2505.13 90
2505.24 101
2505.35 110
2505.47 114
2505.58 115
2505.70 112
2505.81 105
2505.93 97
2506.04 88
2506.16 80
2506.27 74
2506.39 70
2506.50 69
2506.62 71
2506.73 74
2506.85 77
2506.96 80
2507.08 83
2507.19 84
2507.31 85
2507.42 86
2507.53 86
2507.65 87
2507.76 89
2507.88 91
2507.99 94
2508.11 97
2508.22 101
2508.34 103
2508.45 105
2508.57 106
2508.68 108
2508.80 109
2508.91 111
2509.03 113
2509.14 114
2509.26 115
2509.37 115
2509.49 113
2509.60 109
2509.72 106
2509.83 103
2509.95 102
2510.06 101
2510.18 103
2510.29 105
2510.40 109
2510.52 112
2510.63 115
2510.75 118
2510.86 122
2510.98 126
2511.09 129
2511.21 132
2511.32 135
2511.44 136
2511.55 136
2511.67 135
2511.78 135
2511.90 134
2512.01 135
2512.13 136
2512.24 138
2512.36 138
2512.47 137
2512.59 135
2512.70 131
2512.82 125
2512.93 120
2513.05 114
2513.16 110
2513.28 106
2513.39 102
2513.51 99
2513.62 95
2513.74 92
2513.85 89
2513.97 86
2514.08 84
2514.20 83
2514.31 83
2514.43 85
2514.54 90
2514.66 98
2514.77 108
2514.89 119
2515.00 131
2515.12 141
2515.23 148
2515.35 150
2515.46 147
2515.58 138
2515.69 126
2515.81 111
2515.92 98
2516.03 87
2516.15 79
2516.26 76
2516.38 77
2516.49 83
2516.61 91
2516.72 100
2516.84 109
2516.95 117
2517.07 121
2517.18 122
2517.30 118
2517.41 110
2517.53 99
2517.64 87
2517.76 75
2517.87 64
2517.99 57
2518.10 52
2518.22 51
2518.33 52
2518.45 55
2518.56 59
2518.68 63
2518.79 69
2518.91 75
2519.02 80
2519.14 86
2519.25 92
2519.37 98
2519.49 103
2519.60 108
2519.72 112
2519.83 115
2519.95 115
2520.06 114
2520.18 112
2520.29 108
2520.41 105
2520.52 103
2520.64 102
2520.75 103
2520.87 105
2520.98 107
2521.10 108
2521.21 106
2521.33 101
2521.44 94
2521.56 84
2521.67 73
2521.79 62
2521.90 54
2522.02 48
2522.13 46
2522.25 48
2522.36 51
2522.48 56
2522.59 61
2522.71 67
2522.82 72
2522.94 76
2523.05 82
2523.17 88
2523.28 95
2523.40 102
2523.51 110
2523.63 118
2523.74 125
2523.86 130
2523.97 134
2524.09 136
2524.20 136
2524.32 136
2524.43 134
2524.55 131
2524.66 127
2524.78 120
2524.89 112
2525.01 103
2525.13 92
2525.24 81
2525.36 72
2525.47 65
2525.59 61
2525.70 58
2525.82 56
2525.93 55
2526.05 53
2526.16 50
2526.28 45
2526.39 40
2526.51 33
2526.62 25
2526.74 16
2526.85 7
2526.97 0
2527.08 0
2527.20 0
2527.31 0
2527.43 0
2527.54 0
2527.66 0
2527.77 0
2527.89 9
2528.01 28
2528.12 45
2528.24 60
2528.35 69
2528.47 73
2528.58 72
2528.70 67
2528.81 59
2528.93 49
2529.04 40
2529.16 33
2529.27 28
2529.39 26
2529.50 26
2529.62 29
2529.73 33
2529.85 38
2529.96 43
2530.08 49
2530.20 55
2530.31 61
2530.43 67
2530.54 73
2530.66 79
2530.77 83
2530.89 85
2531.00 86
2531.12 86
2531.23 86
2531.35 88
2531.46 90
2531.58 95
2531.69 100
2531.81 107
2531.92 113
2532.04 118
2532.16 121
2532.27 121
2532.39 119
2532.50 114
2532.62 105
2532.73 95
2532.85 83
2532.96 71
2533.08 61
2533.19 53
2533.31 49
2533.42 48
2533.54 51
2533.66 56
2533.77 62
2533.89 68
2534.00 73
2534.12 77
2534.23 78
2534.35 77
2534.46 74
2534.58 70
2534.69 65
2534.81 59
2534.92 52
2535.04 46
2535.16 41
2535.27 38
2535.39 36
2535.50 36
2535.62 39
2535.73 44
2535.85 51
2535.96 58
2536.08 66
2536.19 72
2536.31 76
2536.42 76
2536.54 73
2536.66 67
2536.77 59
2536.89 50
2537.00 43
2537.12 39
2537.23 37
2537.35 39
2537.46 43
2537.58 48
2537.69 53
2537.81 56
2537.93 57
2538.04 55
2538.16 52
2538.27 46
2538.39 40
2538.50 33
2538.62 27
2538.73 20
2538.85 16
2538.96 12
2539.08 11
2539.20 11
2539.31 14
2539.43 20
2539.54 27
2539.66 37
2539.77 48
2539.89 61
2540.00 73
2540.12 84
2540.24 93
2540.35 98
2540.47 99
2540.58 96
2540.70 91
2540.81 85
2540.93 80
2541.04 76
2541.16 74
2541.28 74
2541.39 76
2541.51 78
2541.62 80
2541.74 82
2541.85 83
2541.97 84
2542.08 84
2542.20 84
2542.31 85
2542.43 87
2542.55 91
2542.66 97
2542.78 104
2542.89 111
2543.01 118
2543.12 124
2543.24 128
2543.36 130
2543.47 130
2543.59 128
2543.70 125
2543.82 122
2543.93 117
2544.05 112
2544.16 105
2544.28 96
2544.40 86
2544.51 74
2544.63 62
2544.74 50
2544.86 38
2544.97 28
2545.09 19
2545.20 12
2545.32 9
2545.44 9
2545.55 13
2545.67 20
2545.78 30
2545.90 41
2546.01 52
2546.13 62
2546.25 71
2546.36 77
2546.48 83
2546.59 88
2546.71 92
2546.82 96
2546.94 100
2547.06 103
2547.17 105
2547.29 107
2547.40 109
2547.52 110
2547.63 111
2547.75 111
2547.87 111
2547.98 110
2548.10 107
2548.21 102
2548.33 96
2548.44 88
2548.56 79
2548.67 71
2548.79 63
2548.91 58
2549.02 55
2549.14 56
2549.25 60
2549.37 67
2549.48 78
2549.60 90
2549.72 102
2549.83 113
2549.95 121
2550.06 126
2550.18 126
2550.30 123
2550.41 117
2550.53 109
2550.64 102
2550.76 97
2550.87 93
2550.99 91
2551.11 89
2551.22 85
2551.34 80
2551.45 71
2551.57 59
2551.68 45
2551.80 29
2551.92 14
2552.03 0
2552.15 0
2552.26 0
2552.38 0
2552.49 0
2552.61 0
2552.73 0
2552.84 0
2552.96 5
2553.07 9
2553.19 12
2553.31 14
2553.42 16
2553.54 19
2553.65 24
2553.77 30
2553.88 36
2554.00 41
2554.12 44
2554.23 46
2554.35 46
2554.46 45
2554.58 45
2554.70 45
2554.81 48
2554.93 53
2555.04 59
2555.16 66
2555.27 73
2555.39 78
2555.51 80
2555.62 79
2555.74 75
2555.85 69
2555.97 62
2556.09 55
2556.20 50
2556.32 47
2556.43 46
2556.55 47
2556.67 49
2556.78 51
2556.90 53
2557.01 56
2557.13 57
2557.24 58
2557.36 58
2557.48 59
2557.59 59
2557.71 59
2557.82 60
2557.94 61
2558.06 63
2558.17 64
2558.29 64
2558.40 62
2558.52 59
2558.64 56
2558.75 52
2558.87 49
2558.98 47
2559.10 48
2559.22 52
2559.33 57
2559.45 63
2559.56 69
2559.68 74
2559.79 78
2559.91 81
2560.03 82
2560.14 83
2560.26 83
2560.37 85
2560.49 88
2560.61 91
2560.72 96
2560.84 102
2560.95 108
2561.07 114
2561.19 119
2561.30 123
2561.42 126
2561.53 128
2561.65 130
2561.77 132
2561.88 136
2562.00 140
2562.11 145
2562.23 148
2562.35 149
2562.46 148
2562.58 145
2562.69 139
2562.81 133
2562.93 126
2563.04 118
2563.16 111
2563.27 104
2563.39 97
2563.51 92
2563.62 89
2563.74 88
2563.86 92
2563.97 99
2564.09 108
2564.20 118
2564.32 127
2564.44 134
2564.55 138
2564.67 141
2564.78 141
2564.90 141
2565.02 141
2565.13 141
2565.25 140
2565.36 140
2565.48 141
2565.60 141
2565.71 142
2565.83 143
2565.94 144
2566.06 144
2566.18 142
2566.29 139
2566.41 135
2566.53 131
2566.64 130
2566.76 132
2566.87 138
2566.99 147
2567.11 157
2567.22 164
2567.34 169
2567.45 168
2567.57 164
2567.69 156
2567.80 147
2567.92 139
2568.03 133
2568.15 130
2568.27 130
2568.38 132
2568.50 137
2568.62 143
2568.73 150
2568.85 155
2568.96 159
2569.08 160
2569.20 158
2569.31 152
2569.43 144
2569.54 134
2569.66 123
2569.78 113
2569.89 104
2570.01 98
2570.13 96
2570.24 97
2570.36 102
2570.47 109
2570.59 118
2570.71 127
2570.82 135
2570.94 143
2571.06 149
2571.17 153
2571.29 155
2571.40 154
2571.52 150
2571.64 144
2571.75 134
2571.87 124
2571.99 113
2572.10 105
2572.22 98
2572.33 95
2572.45 94
2572.57 95
2572.68 98
2572.80 101
2572.92 104
2573.03 106
2573.15 107
2573.26 108
2573.38 108
2573.50 109
2573.61 111
2573.73 113
2573.85 117
2573.96 121
2574.08 125
2574.19 128
2574.31 129
2574.43 129
2574.54 127
2574.66 123
2574.78 119
2574.89 112
2575.01 105
2575.12 97
2575.24 88
2575.36 80
2575.47 73
2575.59 68
2575.71 67
2575.82 69
2575.94 74
2576.06 81
2576.17 89
2576.29 95
2576.40 99
2576.52 101
2576.64 101
2576.75 99
2576.87 96
2576.99 93
2577.10 92
2577.22 92
2577.33 93
2577.45 95
2577.57 98
2577.68 102
2577.80 107
2577.92 113
2578.03 119
2578.15 127
2578.27 135
2578.38 143
2578.50 150
2578.62 156
2578.73 161
2578.85 163
2578.96 164
2579.08 164
2579.20 163
2579.31 161
2579.43 160
2579.55 160
2579.66 162
2579.78 166
2579.90 172
2580.01 180
2580.13 189
2580.24 197
2580.36 204
2580.48 207
2580.59 208
2580.71 207
2580.83 205
2580.94 204
2581.06 204
2581.18 206
2581.29 211
2581.41 216
2581.53 222
2581.64 227
2581.76 229
2581.87 228
2581.99 224
2582.11 217
2582.22 208
2582.34 198
2582.46 187
2582.57 177
2582.69 168
2582.81 160
2582.92 153
2583.04 146
2583.16 138
2583.27 130
2583.39 122
2583.51 114
2583.62 108
2583.74 104
2583.86 104
2583.97 108
2584.09 115
2584.20 125
2584.32 136
2584.44 147
2584.55 157
2584.67 164
2584.79 169
2584.90 172
2585.02 173
2585.14 172
2585.25 170
2585.37 167
2585.49 162
2585.60 155
2585.72 146
2585.84 136
2585.95 126
2586.07 118
2586.19 113
2586.30 110
2586.42 110
2586.54 111
2586.65 111
2586.77 109
2586.89 106
2587.00 101
2587.12 96
2587.23 92
2587.35 90
2587.47 91
2587.58 94
2587.70 98
2587.82 103
2587.93 107
2588.05 109
2588.17 109
2588.28 107
2588.40 104
2588.52 101
2588.63 99
2588.75 97
2588.87 97
2588.98 96
2589.10 95
2589.22 93
2589.33 92
2589.45 89
2589.57 87
2589.68 84
2589.80 80
2589.92 76
2590.03 72
2590.15 69
2590.27 68
2590.38 70
2590.50 76
2590.62 84
2590.73 94
2590.85 104
2590.97 114
2591.08 123
2591.20 129
2591.32 134
2591.43 138
2591.55 140
2591.67 143
2591.78 146
2591.90 148
2592.02 150
2592.13 152
2592.25 152
2592.37 149
2592.48 145
2592.60 137
2592.72 127
2592.83 116
2592.95 103
2593.07 90
2593.18 78
2593.30 66
2593.42 57
2593.53 49
2593.65 45
2593.77 45
2593.88 48
2594.00 54
2594.12 62
2594.23 70
2594.35 77
2594.47 81
2594.58 84
2594.70 84
2594.82 83
2594.93 81
2595.05 81
2595.17 81
2595.29 82
2595.40 81
2595.52 80
2595.64 77
2595.75 72
2595.87 67
2595.99 62
2596.10 58
2596.22 56
2596.34 57
2596.45 59
2596.57 63
2596.69 68
2596.80 74
2596.92 80
2597.04 86
2597.15 91
2597.27 96
2597.39 100
2597.50 102
2597.62 103
2597.74 103
2597.85 102
2597.97 101
2598.09 101
2598.21 103
2598.32 107
2598.44 111
2598.56 116
2598.67 120
2598.79 121
2598.91 119
2599.02 114
2599.14 104
2599.26 92
2599.37 78
2599.49 62
2599.61 47
2599.72 32
2599.84 18
2599.96 5
2600.07 0
2600.19 0
2600.31 0
2600.43 0
2600.54 0
2600.66 0
2600.78 0
2600.89 0
2601.01 2
2601.13 12
2601.24 21
2601.36 30
2601.48 38
2601.59 44
2601.71 50
2601.83 54
2601.94 58
2602.06 60
2602.18 61
2602.30 62
2602.41 62
2602.53 63
2602.65 63
2602.76 63
2602.88 63
2603.00 62
2603.11 60
2603.23 57
2603.35 54
2603.47 52
2603.58 50
2603.70 48
2603.82 47
2603.93 47
2604.05 47
2604.17 46
2604.28 45
2604.40 44
2604.52 42
2604.63 41
2604.75 41
2604.87 41
2604.99 41
2605.10 41
2605.22 41
2605.34 40
2605.45 40
2605.57 41
2605.69 42
2605.80 46
2605.92 52
2606.04 60
2606.16 69
2606.27 78
2606.39 86
2606.51 94
2606.62 100
2606.74 104
2606.86 106
2606.97 107
2607.09 106
2607.21 104
2607.33 102
2607.44 100
2607.56 99
2607.68 99
2607.79 100
2607.91 102
2608.03 105
2608.15 107
2608.26 109
2608.38 110
2608.50 110
2608.61 108
2608.73 104
2608.85 99
2608.96 94
2609.08 87
2609.20 81
2609.32 75
2609.43 70
2609.55 67
2609.67 65
2609.78 66
2609.90 67
2610.02 70
2610.14 73
2610.25 76
2610.37 77
2610.49 77
2610.60 76
2610.72 75
2610.84 73
2610.96 72
2611.07 71
2611.19 69
2611.31 67
2611.42 63
2611.54 58
2611.66 51
2611.77 44
2611.89 36
2612.01 29
2612.13 23
2612.24 17
2612.36 11
2612.48 6
2612.59 1
2612.71 0
2612.83 0
2612.95 0
2613.06 0
2613.18 0
2613.30 8
2613.42 18
2613.53 30
2613.65 42
2613.77 54
2613.88 65
2614.00 74
2614.12 81
2614.24 87
2614.35 92
2614.47 96
2614.59 98
2614.70 98
2614.82 95
2614.94 90
2615.06 83
2615.17 76
2615.29 68
2615.41 63
2615.52 60
2615.64 59
2615.76 60
2615.88 62
2615.99 63
2616.11 61
2616.23 57
2616.35 50
2616.46 41
2616.58 31
2616.70 23
2616.81 17
2616.93 14
2617.05 16
2617.17 20
2617.28 27
2617.40 35
2617.52 44
2617.63 54
2617.75 65
2617.87 78
2617.99 92
2618.10 108
2618.22 123
2618.34 135
2618.46 142
2618.57 144
2618.69 141
2618.81 134
2618.92 123
2619.04 112
2619.16 101
2619.28 91
2619.39 81
2619.51 73
2619.63 64
2619.75 56
2619.86 47
2619.98 39
2620.10 31
2620.22 25
2620.33 19
2620.45 13
2620.57 7
2620.68 1
2620.80 0
2620.92 0
2621.04 0
2621.15 0
2621.27 0
2621.39 0
2621.51 0
2621.62 0
2621.74 7
2621.86 13
2621.98 19
2622.09 24
2622.21 29
2622.33 34
2622.44 38
2622.56 43
2622.68 46
2622.80 47
2622.91 46
2623.03 42
2623.15 35
2623.27 26
2623.38 15
2623.50 6
2623.62 0
2623.74 0
2623.85 0
2623.97 0
2624.09 0
2624.21 2
2624.32 10
2624.44 20
2624.56 31
2624.68 42
2624.79 53
2624.91 62
2625.03 71
2625.15 76
2625.26 78
2625.38 75
2625.50 68
2625.62 58
2625.73 47
2625.85 36
2625.97 27
2626.08 21
2626.20 20
2626.32 22
2626.44 28
2626.55 36
2626.67 45
2626.79 54
2626.91 63
2627.02 71
2627.14 79
2627.26 87
2627.38 95
2627.49 105
2627.61 115
2627.73 126
2627.85 136
2627.96 144
2628.08 150
2628.20 153
2628.32 152
2628.43 145
2628.55 133
2628.67 116
2628.79 94
2628.90 69
2629.02 44
2629.14 20
2629.26 2
2629.37 0
2629.49 0
2629.61 0
2629.73 0
2629.84 0
2629.96 0
2630.08 0
2630.20 0
2630.31 2
2630.43 5
2630.55 9
2630.67 14
2630.79 19
2630.90 22
2631.02 22
2631.14 20
2631.26 16
2631.37 10
2631.49 6
2631.61 4
2631.73 5
2631.84 9
2631.96 15
2632.08 22
2632.20 29
2632.31 36
2632.43 41
2632.55 46
2632.67 48
2632.78 50
2632.90 50
2633.02 50
2633.14 51
2633.25 52
2633.37 56
2633.49 62
2633.61 69
2633.72 78
2633.84 85
2633.96 91
2634.08 94
2634.20 93
2634.31 90
2634.43 85
2634.55 79
2634.67 74
2634.78 70
2634.90 68
2635.02 68
2635.14 70
2635.25 73
2635.37 75
2635.49 75
2635.61 72
2635.72 67
2635.84 59
2635.96 51
2636.08 44
2636.20 41
2636.31 43
2636.43 51
2636.55 63
2636.67 77
2636.78 92
2636.90 104
2637.02 113
2637.14 117
2637.25 116
2637.37 112
2637.49 106
2637.61 100
2637.73 94
2637.84 90
2637.96 87
2638.08 87
2638.20 89
2638.31 92
2638.43 96
2638.55 99
2638.67 102
2638.79 104
2638.90 104
2639.02 103
2639.14 99
2639.26 94
2639.37 89
2639.49 84
2639.61 80
2639.73 78
2639.85 78
2639.96 79
2640.08 79
2640.20 77
2640.32 71
2640.43 62
2640.55 51
2640.67 38
2640.79 27
2640.90 20
2641.02 16
2641.14 17
2641.26 22
2641.38 28
2641.49 34
2641.61 40
2641.73 45
2641.85 48
2641.97 51
2642.08 53
2642.20 56
2642.32 60
2642.44 65
2642.55 70
2642.67 75
2642.79 81
2642.91 86
2643.03 90
2643.14 93
2643.26 94
2643.38 96
2643.50 96
2643.61 96
2643.73 96
2643.85 96
2643.97 95
2644.09 95
2644.20 94
2644.32 94
2644.44 95
2644.56 96
2644.68 97
2644.79 99
2644.91 101
2645.03 103
2645.15 105
2645.26 106
2645.38 106
2645.50 106
2645.62 106
2645.74 105
2645.85 103
2645.97 101
2646.09 99
2646.21 98
2646.33 97
2646.44 97
2646.56 98
2646.68 98
2646.80 96
2646.92 93
2647.03 87
2647.15 80
2647.27 71
2647.39 64
2647.51 59
2647.62 59
2647.74 64
2647.86 73
2647.98 84
2648.09 95
2648.21 103
2648.33 109
2648.45 111
2648.57 110
2648.68 107
2648.80 102
2648.92 97
2649.04 91
2649.16 84
2649.27 76
2649.39 67
2649.51 56
2649.63 45
2649.75 33
2649.86 23
2649.98 14
2650.10 8
2650.22 5
2650.34 7
2650.45 12
2650.57 21
2650.69 31
2650.81 42
2650.93 51
2651.04 58
2651.16 61
2651.28 60
2651.40 57
2651.52 51
2651.63 44
2651.75 38
2651.87 34
2651.99 32
2652.11 31
2652.22 31
2652.34 31
2652.46 31
2652.58 28
2652.70 25
2652.81 22
2652.93 20
2653.05 19
2653.17 21
2653.29 24
2653.41 28
2653.52 32
2653.64 33
2653.76 33
2653.88 32
2654.00 30
2654.11 29
2654.23 32
2654.35 38
2654.47 48
2654.59 62
2654.70 77
2654.82 93
2654.94 106
2655.06 116
2655.18 121
2655.29 121
2655.41 117
2655.53 111
2655.65 105
2655.77 99
2655.89 96
2656.00 94
2656.12 94
2656.24 93
2656.36 92
2656.48 90
2656.59 85
2656.71 79
2656.83 72
2656.95 65
2657.07 58
2657.18 52
2657.30 48
2657.42 46
2657.54 46
2657.66 49
2657.78 54
2657.89 60
2658.01 67
2658.13 73
2658.25 78
2658.37 81
2658.48 82
2658.60 82
2658.72 81
2658.84 80
2658.96 79
2659.08 79
2659.19 81
2659.31 83
2659.43 87
2659.55 93
2659.67 102
2659.78 114
2659.90 129
2660.02 146
2660.14 162
2660.26 177
2660.38 187
2660.49 191
2660.61 187
2660.73 176
2660.85 158
2660.97 137
2661.08 114
2661.20 94
2661.32 77
2661.44 66
2661.56 62
2661.68 62
2661.79 65
2661.91 70
2662.03 75
2662.15 79
2662.27 80
2662.39 80
2662.50 78
2662.62 75
2662.74 71
2662.86 66
2662.98 61
2663.10 55
2663.21 48
2663.33 40
2663.45 32
2663.57 25
2663.69 19
2663.81 15
2663.92 12
2664.04 10
2664.16 7
2664.28 4
2664.40 2
2664.51 0
2664.63 0
2664.75 0
2664.87 4
2664.99 11
2665.11 19
2665.22 28
2665.34 34
2665.46 38
2665.58 38
2665.70 35
2665.82 28
2665.93 18
2666.05 6
2666.17 0
2666.29 0
2666.41 0
2666.53 0
2666.64 0
2666.76 0
2666.88 0
2667.00 0
2667.12 10
2667.24 23
2667.36 34
2667.47 45
2667.59 54
2667.71 62
2667.83 69
2667.95 76
2668.07 81
2668.18 84
2668.30 85
2668.42 84
2668.54 81
2668.66 78
2668.78 75
2668.89 75
2669.01 79
2669.13 85
2669.25 92
2669.37 100
2669.49 105
2669.60 106
2669.72 101
2669.84 92
2669.96 80
2670.08 66
2670.20 54
2670.32 44
2670.43 37
2670.55 33
2670.67 32
2670.79 31
2670.91 31
2671.03 30
2671.14 29
2671.26 30
2671.38 32
2671.50 35
2671.62 41
2671.74 47
2671.86 53
2671.97 60
2672.09 66
2672.21 72
2672.33 77
2672.45 83
2672.57 90
2672.68 97
2672.80 104
2672.92 108
2673.04 111
2673.16 110
2673.28 108
2673.40 103
2673.51 99
2673.63 95
2673.75 93
2673.87 93
2673.99 95
2674.11 99
2674.23 104
2674.34 110
2674.46 116
2674.58 123
2674.70 129
2674.82 133
2674.94 136
2675.06 136
2675.17 134
2675.29 131
2675.41 126
2675.53 122
2675.65 118
2675.77 116
2675.88 115
2676.00 114
2676.12 111
2676.24 107
2676.36 102
2676.48 98
2676.60 96
2676.71 97
2676.83 101
2676.95 109
2677.07 119
2677.19 129
2677.31 136
2677.43 140
2677.55 140
2677.66 137
2677.78 134
2677.90 130
2678.02 126
2678.14 125
2678.26 124
2678.38 124
2678.49 123
2678.61 120
2678.73 116
2678.85 110
2678.97 102
2679.09 93
2679.21 83
2679.32 72
2679.44 59
2679.56 46
2679.68 32
2679.80 18
2679.92 5
2680.04 0
2680.16 0
2680.27 0
2680.39 0
2680.51 0
2680.63 0
2680.75 0
2680.87 0
2680.99 1
2681.10 11
2681.22 22
2681.34 33
2681.46 43
2681.58 52
2681.70 60
2681.82 67
2681.94 76
2682.05 85
2682.17 97
2682.29 111
2682.41 126
2682.53 140
2682.65 152
2682.77 161
2682.88 166
2683.00 168
2683.12 167
2683.24 165
2683.36 161
2683.48 155
2683.60 148
2683.72 139
2683.83 130
2683.95 120
2684.07 112
2684.19 104
2684.31 98
2684.43 93
2684.55 89
2684.67 85
2684.78 81
2684.90 76
2685.02 72
2685.14 68
2685.26 66
2685.38 65
2685.50 66
2685.62 67
2685.73 69
2685.85 71
2685.97 71
2686.09 72
2686.21 72
2686.33 73
2686.45 74
2686.57 77
2686.69 81
2686.80 87
2686.92 94
2687.04 102
2687.16 110
2687.28 117
2687.40 123
2687.52 126
2687.64 126
2687.75 122
2687.87 117
2687.99 110
2688.11 104
2688.23 101
2688.35 100
2688.47 104
2688.59 111
2688.71 121
2688.82 132
2688.94 145
2689.06 157
2689.18 168
2689.30 177
2689.42 184
2689.54 187
2689.66 187
2689.78 184
2689.89 177
2690.01 169
2690.13 161
2690.25 154
2690.37 150
2690.49 150
2690.61 153
2690.73 158
2690.85 164
2690.96 169
2691.08 171
2691.20 171
2691.32 167
2691.44 161
2691.56 154
2691.68 148
2691.80 144
2691.92 141
2692.03 141
2692.15 142
2692.27 143
2692.39 143
2692.51 141
2692.63 136
2692.75 129
2692.87 120
2692.99 110
2693.10 99
2693.22 89
2693.34 81
2693.46 75
2693.58 72
2693.70 72
2693.82 75
2693.94 80
2694.06 87
2694.18 95
2694.29 104
2694.41 113
2694.53 122
2694.65 129
2694.77 135
2694.89 137
2695.01 134
2695.13 128
2695.25 117
2695.37 102
2695.48 85
2695.60 67
2695.72 50
2695.84 37
2695.96 27
2696.08 22
2696.20 22
2696.32 27
2696.44 35
2696.56 46
2696.67 59
2696.79 73
2696.91 87
2697.03 100
2697.15 110
2697.27 118
2697.39 122
2697.51 123
2697.63 120
2697.75 114
2697.86 107
2697.98 100
2698.10 95
2698.22 92
2698.34 92
2698.46 95
2698.58 98
2698.70 102
2698.82 105
2698.94 105
2699.06 103
2699.17 98
2699.29 92
2699.41 86
2699.53 80
2699.65 75
2699.77 70
2699.89 67
2700.01 65
2700.13 64
2700.25 63
2700.37 62
2700.48 61
2700.60 60
2700.72 57
2700.84 55
2700.96 53
2701.08 54
2701.20 58
2701.32 64
2701.44 73
2701.56 83
2701.68 94
2701.79 104
2701.91 112
2702.03 118
2702.15 122
2702.27 125
2702.39 126
2702.51 127
2702.63 127
2702.75 126
2702.87 124
2702.99 120
2703.11 114
2703.22 107
2703.34 99
2703.46 92
2703.58 86
2703.70 82
2703.82 79
2703.94 75
2704.06 72
2704.18 66
2704.30 59
2704.42 50
2704.54 41
2704.65 31
2704.77 22
2704.89 15
2705.01 9
2705.13 7
2705.25 6
2705.37 8
2705.49 11
2705.61 16
2705.73 22
2705.85 28
2705.97 33
2706.09 39
2706.20 43
2706.32 48
2706.44 52
2706.56 55
2706.68 60
2706.80 64
2706.92 68
2707.04 72
2707.16 76
2707.28 80
2707.40 83
2707.52 86
2707.64 89
2707.75 92
2707.87 94
2707.99 95
2708.11 95
2708.23 93
2708.35 91
2708.47 88
2708.59 85
2708.71 83
2708.83 80
2708.95 78
2709.07 76
2709.19 72
2709.31 67
2709.42 61
2709.54 54
2709.66 46
2709.78 39
2709.90 34
2710.02 31
2710.14 32
2710.26 35
2710.38 40
2710.50 45
2710.62 50
2710.74 53
2710.86 54
2710.98 52
2711.10 47
2711.21 40
2711.33 33
2711.45 26
2711.57 19
2711.69 14
2711.81 8
2711.93 3
2712.05 0
2712.17 0
2712.29 0
2712.41 0
2712.53 0
2712.65 0
2712.77 0
2712.89 0
2713.01 6
2713.12 17
2713.24 26
2713.36 33
2713.48 37
2713.60 38
2713.72 39
2713.84 39
2713.96 40
2714.08 41
2714.20 44
2714.32 46
2714.44 48
2714.56 50
2714.68 51
2714.80 52
2714.92 53
2715.04 54
2715.15 56
2715.27 58
2715.39 60
2715.51 63
2715.63 65
2715.75 66
2715.87 66
2715.99 66
2716.11 65
2716.23 63
2716.35 62
2716.47 62
2716.59 65
2716.71 70
2716.83 79
2716.95 89
2717.07 102
2717.19 115
2717.30 127
2717.42 139
2717.54 149
2717.66 157
2717.78 165
2717.90 172
2718.02 177
2718.14 182
2718.26 185
2718.38 187
2718.50 187
2718.62 186
2718.74 183
2718.86 179
2718.98 175
2719.10 169
2719.22 164
2719.34 160
2719.46 156
2719.58 153
2719.70 149
2719.81 145
2719.93 139
2720.05 130
2720.17 119
2720.29 106
2720.41 92
2720.53 79
2720.65 67
2720.77 58
2720.89 52
2721.01 50
2721.13 50
2721.25 55
2721.37 63
2721.49 76
2721.61 93
2721.73 113
2721.85 134
2721.97 155
2722.09 173
2722.21 185
2722.33 193
2722.45 194
2722.56 192
2722.68 188
2722.80 182
2722.92 176
2723.04 170
2723.16 165
2723.28 159
2723.40 154
2723.52 150
2723.64 146
2723.76 144
2723.88 143
2724.00 143
2724.12 143
2724.24 143
2724.36 141
2724.48 137
2724.60 133
2724.72 129
2724.84 124
2724.96 121
2725.08 118
2725.20 117
2725.32 118
2725.44 121
2725.56 125
2725.68 131
2725.79 137
2725.91 142
2726.03 144
2726.15 141
2726.27 133
2726.39 121
2726.51 105
2726.63 88
2726.75 72
2726.87 59
2726.99 50
2727.11 45
2727.23 42
2727.35 41
2727.47 40
2727.59 40
2727.71 38
2727.83 38
2727.95 38
2728.07 41
2728.19 45
2728.31 52
2728.43 61
2728.55 71
2728.67 83
2728.79 95
2728.91 106
2729.03 114
2729.15 119
2729.27 120
2729.39 115
2729.51 106
2729.63 94
2729.75 82
2729.86 71
2729.98 62
2730.10 58
2730.22 57
2730.34 59
2730.46 64
2730.58 70
2730.70 75
2730.82 80
2730.94 82
2731.06 82
2731.18 78
2731.30 73
2731.42 66
2731.54 60
2731.66 57
2731.78 57
2731.90 62
2732.02 72
2732.14 86
2732.26 104
2732.38 123
2732.50 144
2732.62 164
2732.74 182
2732.86 198
2732.98 208
2733.10 214
2733.22 216
2733.34 214
2733.46 209
2733.58 203
2733.70 196
2733.82 190
2733.94 184
2734.06 178
2734.18 171
2734.30 162
2734.42 152
2734.54 140
2734.66 126
2734.78 113
2734.90 101
2735.02 93
2735.14 89
2735.26 90
2735.38 95
2735.50 104
2735.62 114
2735.74 123
2735.86 129
2735.98 130
2736.10 125
2736.22 116
2736.34 103
2736.46 88
2736.58 74
2736.70 61
2736.82 52
2736.94 47
2737.06 44
2737.17 44
2737.29 45
2737.41 44
2737.53 41
2737.65 37
2737.77 33
2737.89 30
2738.01 30
2738.13 33
2738.25 39
2738.37 46
2738.49 53
2738.61 58
2738.73 59
2738.85 56
2738.97 49
2739.09 41
2739.21 32
2739.33 23
2739.45 16
2739.57 11
2739.69 8
2739.81 6
2739.93 6
2740.05 6
2740.17 7
2740.29 9
2740.41 11
2740.53 13
2740.65 16
2740.77 18
2740.89 20
2741.01 21
2741.13 21
2741.25 18
2741.37 14
2741.49 8
2741.61 1
2741.73 0
2741.85 0
2741.97 0
2742.09 0
2742.21 0
2742.33 0
2742.45 0
2742.57 0
2742.69 7
2742.81 16
2742.93 25
2743.05 35
2743.17 45
2743.29 54
2743.41 61
2743.53 65
2743.65 66
2743.77 64
2743.89 60
2744.01 55
2744.13 51
2744.25 48
2744.37 47
2744.49 48
2744.61 51
2744.73 56
2744.86 61
2744.98 66
2745.10 70
2745.22 74
2745.34 78
2745.46 82
2745.58 87
2745.70 93
2745.82 100
2745.94 107
2746.06 113
2746.18 117
2746.30 119
2746.42 117
2746.54 114
2746.66 111
2746.78 108
2746.90 107
2747.02 108
2747.14 112
2747.26 117
2747.38 125
2747.50 133
2747.62 142
2747.74 151
2747.86 160
2747.98 169
2748.10 178
2748.22 187
2748.34 195
2748.46 202
2748.58 209
2748.70 215
2748.82 219
2748.94 223
2749.06 225
2749.18 227
2749.30 228
2749.42 230
2749.54 233
2749.66 237
2749.78 244
2749.90 252
2750.02 261
2750.14 270
2750.26 279
2750.38 286
2750.50 290
2750.62 290
2750.74 288
2750.86 283
2750.98 277
2751.10 271
2751.22 266
2751.34 262
2751.46 261
2751.58 262
2751.70 264
2751.82 265
2751.94 266
2752.06 264
2752.19 260
2752.31 255
2752.43 247
2752.55 240
2752.67 233
2752.79 228
2752.91 226
2753.03 226
2753.15 227
2753.27 229
2753.39 231
2753.51 231
2753.63 230
2753.75 228
2753.87 226
2753.99 224
2754.11 222
2754.23 221
2754.35 220
2754.47 219
2754.59 217
2754.71 214
2754.83 208
2754.95 200
2755.07 189
2755.19 176
2755.31 162
2755.43 147
2755.55 133
2755.67 120
2755.79 109
2755.91 101
2756.03 96
2756.15 94
2756.28 95
2756.40 99
2756.52 106
2756.64 115
2756.76 122
2756.88 127
2757.00 128
2757.12 122
2757.24 109
2757.36 90
2757.48 67
2757.60 41
2757.72 16
2757.84 0
2757.96 0
2758.08 0
2758.20 0
2758.32 0
2758.44 0
2758.56 0
2758.68 10
2758.80 24
2758.92 36
2759.04 44
2759.16 47
2759.28 47
2759.40 45
2759.53 42
2759.65 41
2759.77 40
2759.89 41
2760.01 41
2760.13 40
2760.25 37
2760.37 32
2760.49 27
2760.61 23
2760.73 20
2760.85 21
2760.97 24
2761.09 28
2761.21 33
2761.33 36
2761.45 37
2761.57 35
2761.69 30
2761.81 23
2761.93 15
2762.05 7
2762.17 0
2762.30 0
2762.42 0
2762.54 0
2762.66 0
2762.78 0
2762.90 0
2763.02 0
2763.14 0
2763.26 2
2763.38 7
2763.50 14
2763.62 22
2763.74 31
2763.86 39
2763.98 45
2764.10 47
2764.22 47
2764.34 45
2764.46 43
2764.58 42
2764.71 43
2764.83 48
2764.95 55
2765.07 63
2765.19 71
2765.31 76
2765.43 79
2765.55 80
2765.67 77
2765.79 73
2765.91 68
2766.03 63
2766.15 58
2766.27 52
2766.39 46
2766.51 39
2766.63 31
2766.75 21
2766.87 10
2767.00 1
2767.12 0
2767.24 0
2767.36 0
2767.48 4
2767.60 20
2767.72 40
2767.84 62
2767.96 84
2768.08 102
2768.20 115
2768.32 122
2768.44 123
2768.56 121
2768.68 116
2768.80 110
2768.92 104
2769.05 99
2769.17 94
2769.29 89
2769.41 82
2769.53 75
2769.65 67
2769.77 58
2769.89 52
2770.01 49
2770.13 51
2770.25 58
2770.37 70
2770.49 84
2770.61 98
2770.73 109
2770.85 117
2770.98 120
2771.10 119
2771.22 115
2771.34 109
2771.46 104
2771.58 100
2771.70 97
2771.82 95
2771.94 94
2772.06 93
2772.18 93
2772.30 93
2772.42 93
2772.54 92
2772.67 91
2772.79 90
2772.91 89
2773.03 87
2773.15 86
2773.27 84
2773.39 83
2773.51 80
2773.63 77
2773.75 72
2773.87 66
2773.99 58
2774.11 51
2774.23 44
2774.36 38
2774.48 35
2774.60 32
2774.72 30
2774.84 29
2774.96 27
2775.08 25
2775.20 24
2775.32 26
2775.44 31
2775.56 40
2775.68 54
2775.80 72
2775.92 91
2776.05 110
2776.17 126
2776.29 137
2776.41 144
2776.53 145
2776.65 143
2776.77 138
2776.89 131
2777.01 123
2777.13 114
2777.25 105
2777.37 95
2777.49 85
2777.62 75
2777.74 67
2777.86 61
2777.98 59
2778.10 58
2778.22 60
2778.34 62
2778.46 65
2778.58 66
2778.70 65
2778.82 62
2778.94 56
2779.07 48
2779.19 41
2779.31 34
2779.43 31
2779.55 32
2779.67 37
2779.79 47
2779.91 59
2780.03 73
2780.15 85
2780.27 95
2780.39 100
2780.52 101
2780.64 98
2780.76 92
2780.88 85
2781.00 78
2781.12 72
2781.24 68
2781.36 66
2781.48 65
2781.60 65
2781.72 66
2781.85 67
2781.97 69
2782.09 72
2782.21 74
2782.33 76
2782.45 76
2782.57 73
2782.69 68
2782.81 60
2782.93 50
2783.05 41
2783.18 32
2783.30 27
2783.42 25
2783.54 26
2783.66 30
2783.78 35
2783.90 40
2784.02 45
2784.14 47
2784.26 47
2784.38 44
2784.51 40
2784.63 36
2784.75 31
2784.87 29
2784.99 28
2785.11 29
2785.23 31
2785.35 33
2785.47 34
2785.59 33
2785.72 30
2785.84 23
2785.96 13
2786.08 2
2786.20 0
2786.32 0
2786.44 0
2786.56 0
2786.68 0
2786.80 0
2786.93 0
2787.05 0
2787.17 10
2787.29 22
2787.41 33
2787.53 44
2787.65 54
2787.77 62
2787.89 68
2788.01 72
2788.14 73
2788.26 72
2788.38 71
2788.50 70
2788.62 71
2788.74 74
2788.86 80
2788.98 89
2789.10 98
2789.22 107
2789.35 113
2789.47 116
2789.59 116
2789.71 112
2789.83 107
2789.95 101
2790.07 94
2790.19 86
2790.31 77
2790.44 68
2790.56 59
2790.68 51
2790.80 46
2790.92 43
2791.04 45
2791.16 50
2791.28 58
2791.40 68
2791.53 77
2791.65 84
2791.77 89
2791.89 92
2792.01 93
2792.13 93
2792.25 94
2792.37 96
2792.49 100
2792.62 106
2792.74 114
2792.86 121
2792.98 127
2793.10 130
2793.22 128
2793.34 121
2793.46 111
2793.58 98
2793.71 85
2793.83 72
2793.95 61
2794.07 52
2794.19 44
2794.31 37
2794.43 31
2794.55 26
2794.67 21
2794.80 18
2794.92 16
2795.04 17
2795.16 19
2795.28 23
2795.40 28
2795.52 33
2795.64 38
2795.77 42
2795.89 45
2796.01 48
2796.13 51
2796.25 54
2796.37 59
2796.49 65
2796.61 71
2796.74 79
2796.86 87
2796.98 94
2797.10 99
2797.22 102
2797.34 103
2797.46 100
2797.58 95
2797.71 89
2797.83 82
2797.95 77
2798.07 74
2798.19 73
2798.31 73
2798.43 76
2798.55 79
2798.68 84
2798.80 89
2798.92 95
2799.04 101
2799.16 105
2799.28 107
2799.40 105
2799.52 100
2799.65 92
2799.77 83
2799.89 73
2800.01 65
2800.13 60
2800.25 57
2800.37 57
2800.49 59
2800.62 62
2800.74 65
2800.86 67
2800.98 68
2801.10 68
2801.22 65
2801.34 60
2801.46 55
2801.59 48
2801.71 41
2801.83 35
2801.95 31
2802.07 27
2802.19 25
2802.31 22
2802.44 20
2802.56 18
2802.68 16
2802.80 16
2802.92 17
2803.04 21
2803.16 29
2803.28 41
2803.41 54
2803.53 69
2803.65 81
2803.77 89
2803.89 93
2804.01 91
2804.13 86
2804.26 79
2804.38 73
2804.50 68
2804.62 67
2804.74 68
2804.86 71
2804.98 72
2805.11 71
2805.23 67
2805.35 59
2805.47 47
2805.59 34
2805.71 21
2805.83 9
2805.96 0
2806.08 0
2806.20 0
2806.32 0
2806.44 0
2806.56 6
2806.68 17
2806.81 28
2806.93 39
2807.05 48
2807.17 53
2807.29 55
2807.41 53
2807.53 48
2807.66 41
2807.78 33
2807.90 26
2808.02 21
2808.14 21
2808.26 25
2808.38 34
2808.51 46
2808.63 59
2808.75 72
2808.87 82
2808.99 88
2809.11 89
2809.23 84
2809.36 75
2809.48 63
2809.60 50
2809.72 36
2809.84 25
2809.96 16
2810.09 11
2810.21 9
2810.33 9
2810.45 9
2810.57 8
2810.69 6
2810.81 2
2810.94 0
2811.06 0
2811.18 0
2811.30 0
2811.42 0
2811.54 0
2811.66 0
2811.79 5
2811.91 11
2812.03 16
2812.15 19
2812.27 18
2812.39 16
2812.52 12
2812.64 8
2812.76 6
2812.88 7
2813.00 10
2813.12 16
2813.25 22
2813.37 29
2813.49 35
2813.61 39
2813.73 41
2813.85 41
2813.97 40
2814.10 39
2814.22 38
2814.34 38
2814.46 39
2814.58 42
2814.70 46
2814.83 51
2814.95 57
2815.07 62
2815.19 67
2815.31 70
2815.43 74
2815.56 77
2815.68 80
2815.80 83
2815.92 85
2816.04 87
2816.16 88
2816.29 89
2816.41 87
2816.53 85
2816.65 81
2816.77 75
2816.89 68
2817.02 61
2817.14 53
2817.26 45
2817.38 39
2817.50 35
2817.62 34
2817.75 36
2817.87 42
2817.99 49
2818.11 57
2818.23 64
2818.35 68
2818.48 70
2818.60 69
2818.72 67
2818.84 65
2818.96 64
2819.08 64
2819.21 68
2819.33 72
2819.45 78
2819.57 84
2819.69 90
2819.81 96
2819.94 102
2820.06 109
2820.18 114
2820.30 119
2820.42 121
2820.54 120
2820.67 115
2820.79 105
2820.91 93
2821.03 78
2821.15 63
2821.27 50
2821.40 39
2821.52 30
2821.64 23
2821.76 18
2821.88 13
2822.01 9
2822.13 5
2822.25 2
2822.37 1
2822.49 2
2822.61 5
2822.74 11
2822.86 19
2822.98 28
2823.10 38
2823.22 47
2823.34 54
2823.47 57
2823.59 57
2823.71 52
2823.83 44
2823.95 34
2824.08 24
2824.20 15
2824.32 9
2824.44 6
2824.56 7
2824.68 10
2824.81 14
2824.93 18
2825.05 20
2825.17 20
2825.29 17
2825.42 12
2825.54 4
2825.66 0
2825.78 0
2825.90 0
2826.03 0
2826.15 0
2826.27 0
2826.39 0
2826.51 2
2826.63 7
2826.76 11
2826.88 13
2827.00 13
2827.12 13
2827.24 14
2827.37 16
2827.49 19
2827.61 22
2827.73 25
2827.85 28
2827.98 28
2828.10 28
2828.22 29
2828.34 30
2828.46 33
2828.58 37
2828.71 42
2828.83 45
2828.95 47
2829.07 47
2829.19 45
2829.32 42
2829.44 39
2829.56 37
2829.68 37
2829.80 39
2829.93 43
2830.05 49
2830.17 56
2830.29 64
2830.41 73
2830.54 83
2830.66 94
2830.78 107
2830.90 120
2831.02 134
2831.15 145
2831.27 154
2831.39 159
2831.51 158
2831.63 152
2831.75 141
2831.88 125
2832.00 106
2832.12 88
2832.24 72
2832.36 61
2832.49 58
2832.61 62
2832.73 76
2832.85 95
2832.97 118
2833.10 140
2833.22 159
2833.34 173
2833.46 180
2833.58 181
2833.71 178
2833.83 173
2833.95 169
2834.07 169
2834.20 174
2834.32 184
2834.44 197
2834.56 214
2834.68 231
2834.81 246
2834.93 259
2835.05 265
2835.17 266
2835.29 260
2835.42 250
2835.54 236
2835.66 220
2835.78 206
2835.90 194
2836.03 185
2836.15 179
2836.27 175
2836.39 172
2836.51 171
2836.64 172
2836.76 174
2836.88 178
2837.00 185
2837.12 195
2837.25 208
2837.37 221
2837.49 234
2837.61 245
2837.73 253
2837.86 256
2837.98 254
2838.10 248
2838.22 239
2838.35 229
2838.47 218
2838.59 208
2838.71 200
2838.83 193
2838.96 188
2839.08 185
2839.20 182
2839.32 181
2839.44 182
2839.57 184
2839.69 186
2839.81 188
2839.93 189
2840.06 189
2840.18 186
2840.30 182
2840.42 177
2840.54 172
2840.67 167
2840.79 163
2840.91 160
2841.03 157
2841.15 154
2841.28 152
2841.40 150
2841.52 147
2841.64 145
2841.77 142
2841.89 138
2842.01 134
2842.13 129
2842.25 124
2842.38 120
2842.50 117
2842.62 116
2842.74 117
2842.87 120
2842.99 124
2843.11 129
2843.23 134
2843.35 139
2843.48 143
2843.60 144
2843.72 144
2843.84 142
2843.97 138
2844.09 133
2844.21 129
2844.33 126
2844.45 124
2844.58 125
2844.70 127
2844.82 130
2844.94 132
2845.07 134
2845.19 136
2845.31 136
2845.43 136
2845.55 135
2845.68 134
2845.80 132
2845.92 131
2846.04 131
2846.17 132
2846.29 135
2846.41 140
2846.53 145
2846.66 150
2846.78 154
2846.90 156
2847.02 155
2847.14 152
2847.27 147
2847.39 140
2847.51 133
2847.63 126
2847.76 120
2847.88 115
2848.00 113
2848.12 111
2848.25 112
2848.37 114
2848.49 117
2848.61 121
2848.73 125
2848.86 129
2848.98 133
2849.10 136
2849.22 138
2849.35 139
2849.47 138
2849.59 134
2849.71 128
2849.84 119
2849.96 107
2850.08 92
2850.20 77
2850.33 62
2850.45 48
2850.57 37
2850.69 30
2850.82 27
2850.94 28
2851.06 33
2851.18 39
2851.30 44
2851.43 48
2851.55 49
2851.67 47
2851.79 42
2851.92 36
2852.04 32
2852.16 31
2852.28 35
2852.41 41
2852.53 50
2852.65 58
2852.77 64
2852.90 65
2853.02 62
2853.14 56
2853.26 48
2853.39 39
2853.51 30
2853.63 23
2853.75 16
2853.88 11
2854.00 8
2854.12 6
2854.24 6
2854.37 7
2854.49 10
2854.61 12
2854.73 15
2854.86 15
2854.98 14
2855.10 12
2855.22 10
2855.35 9
2855.47 12
2855.59 17
2855.71 25
2855.84 34
2855.96 43
2856.08 49
2856.20 51
2856.33 51
2856.45 48
2856.57 45
2856.69 42
2856.82 41
2856.94 42
2857.06 44
2857.18 47
2857.31 49
2857.43 51
2857.55 51
2857.67 51
2857.80 51
2857.92 51
2858.04 52
2858.16 53
2858.29 54
2858.41 57
2858.53 61
2858.65 66
2858.78 72
2858.90 79
2859.02 86
2859.14 92
2859.27 98
2859.39 103
2859.51 108
2859.63 114
2859.76 120
2859.88 128
2860.00 137
2860.12 144
2860.25 149
2860.37 150
2860.49 147
2860.61 140
2860.74 128
2860.86 116
2860.98 103
2861.10 91
2861.23 81
2861.35 74
2861.47 69
2861.60 65
2861.72 62
2861.84 58
2861.96 55
2862.09 51
2862.21 47
2862.33 43
2862.45 41
2862.58 40
2862.70 40
2862.82 40
2862.94 41
2863.07 40
2863.19 37
2863.31 33
2863.43 28
2863.56 22
2863.68 17
2863.80 13
2863.93 12
2864.05 14
2864.17 19
2864.29 25
2864.42 32
2864.54 39
2864.66 44
2864.78 48
2864.91 51
2865.03 53
2865.15 55
2865.27 58
2865.40 62
2865.52 66
2865.64 70
2865.77 73
2865.89 75
2866.01 75
2866.13 75
2866.26 74
2866.38 73
2866.50 74
2866.62 76
2866.75 79
2866.87 83
2866.99 84
2867.12 82
2867.24 75
2867.36 63
2867.48 46
2867.61 26
2867.73 6
2867.85 0
2867.97 0
2868.10 0
2868.22 0
2868.34 0
2868.47 0
2868.59 0
2868.71 4
2868.83 13
2868.96 19
2869.08 24
2869.20 27
2869.33 31
2869.45 35
2869.57 42
2869.69 51
2869.82 61
2869.94 71
2870.06 80
2870.18 86
2870.31 88
2870.43 88
2870.55 85
2870.68 80
2870.80 74
2870.92 68
2871.04 63
2871.17 60
2871.29 59
2871.41 60
2871.54 62
2871.66 65
2871.78 68
2871.90 69
2872.03 70
2872.15 68
2872.27 66
2872.40 62
2872.52 56
2872.64 48
2872.76 40
2872.89 31
2873.01 23
2873.13 16
2873.26 12
2873.38 10
2873.50 11
2873.62 14
2873.75 18
2873.87 23
2873.99 26
2874.12 29
2874.24 31
2874.36 31
2874.48 30
2874.61 28
2874.73 25
2874.85 21
2874.98 16
2875.10 12
2875.22 8
2875.34 6
2875.47 6
2875.59 8
2875.71 12
2875.84 17
2875.96 23
2876.08 27
2876.21 30
2876.33 31
2876.45 31
2876.57 31
2876.70 31
2876.82 32
2876.94 33
2877.07 34
2877.19 35
2877.31 34
2877.43 33
2877.56 31
2877.68 30
2877.80 29
2877.93 30
2878.05 32
2878.17 35
2878.30 37
2878.42 38
2878.54 39
2878.66 40
2878.79 41
2878.91 44
2879.03 47
2879.16 51
2879.28 55
2879.40 57
2879.53 57
2879.65 54
2879.77 48
2879.89 41
2880.02 34
2880.14 27
2880.26 21
2880.39 16
2880.51 12
2880.63 10
2880.76 7
2880.88 6
2881.00 5
2881.12 5
2881.25 5
2881.37 5
2881.49 5
2881.62 4
2881.74 3
2881.86 1
2881.99 0
2882.11 0
2882.23 0
2882.36 0
2882.48 0
2882.60 0
2882.72 0
2882.85 0
2882.97 1
2883.09 2
2883.22 4
2883.34 6
2883.46 8
2883.59 11
2883.71 15
2883.83 21
2883.96 27
2884.08 35
2884.20 43
2884.32 51
2884.45 60
2884.57 67
2884.69 74
2884.82 81
2884.94 88
2885.06 95
2885.19 104
2885.31 114
2885.43 124
2885.56 133
2885.68 139
2885.80 140
2885.93 137
2886.05 129
2886.17 116
2886.29 101
2886.42 85
2886.54 70
2886.66 58
2886.79 49
2886.91 44
2887.03 43
2887.16 45
2887.28 51
2887.40 58
2887.53 65
2887.65 70
2887.77 70
2887.90 65
2888.02 54
2888.14 40
2888.27 25
2888.39 13
2888.51 6
2888.63 5
2888.76 11
2888.88 21
2889.00 34
2889.13 46
2889.25 57
2889.37 65
2889.50 72
2889.62 78
2889.74 84
2889.87 90
2889.99 97
2890.11 102
2890.24 107
2890.36 109
2890.48 108
2890.61 106
2890.73 102
2890.85 97
2890.98 91
2891.10 84
2891.22 77
2891.35 69
2891.47 61
2891.59 54
2891.72 47
2891.84 41
2891.96 34
2892.09 28
2892.21 22
2892.33 18
2892.46 16
2892.58 15
2892.70 18
2892.82 23
2892.95 31
2893.07 39
2893.19 47
2893.32 52
2893.44 56
2893.56 58
2893.69 58
2893.81 57
2893.93 57
2894.06 57
2894.18 60
2894.30 63
2894.43 65
2894.55 67
2894.67 68
2894.80 67
2894.92 64
2895.04 59
2895.17 52
2895.29 45
2895.41 37
2895.54 28
2895.66 20
2895.78 12
2895.91 6
2896.03 3
2896.15 3
2896.28 7
2896.40 15
2896.52 27
2896.65 40
2896.77 52
2896.89 62
2897.02 68
2897.14 69
2897.26 65
2897.39 59
2897.51 52
2897.64 48
2897.76 46
2897.88 48
2898.01 52
2898.13 58
2898.25 63
2898.38 67
2898.50 69
2898.62 71
2898.75 75
2898.87 80
2898.99 88
2899.12 98
2899.24 108
2899.36 118
2899.49 125
2899.61 130
2899.73 132
2899.86 132
2899.98 131
2900.10 130
2900.23 129
2900.35 129
2900.47 127
2900.60 124
2900.72 118
2900.84 110
2900.97 98
2901.09 86
2901.21 73
2901.34 61
2901.46 52
2901.58 45
2901.71 42
2901.83 41
2901.96 44
2902.08 49
2902.20 57
2902.33 66
2902.45 77
2902.57 87
2902.70 95
2902.82 102
2902.94 107
2903.07 110
2903.19 113
2903.31 114
2903.44 117
2903.56 119
2903.68 121
2903.81 121
2903.93 120
2904.05 118
2904.18 113
2904.30 108
2904.43 102
2904.55 98
2904.67 95
2904.80 94
2904.92 96
2905.04 101
2905.17 108
2905.29 116
2905.41 124
2905.54 131
2905.66 136
2905.78 140
2905.91 142
2906.03 143
2906.16 143
2906.28 143
2906.40 143
2906.53 142
2906.65 139
2906.77 135
2906.90 131
2907.02 127
2907.14 123
2907.27 121
2907.39 121
2907.51 121
2907.64 123
2907.76 125
2907.89 130
2908.01 137
2908.13 146
2908.26 156
2908.38 166
2908.50 175
2908.63 180
2908.75 181
2908.87 177
2909.00 170
2909.12 162
2909.25 155
2909.37 152
2909.49 151
2909.62 154
2909.74 158
2909.86 161
2909.99 160
2910.11 156
2910.23 148
2910.36 138
2910.48 129
2910.61 121
2910.73 117
2910.85 117
2910.98 121
2911.10 127
2911.22 134
2911.35 140
2911.47 143
2911.59 141
2911.72 135
2911.84 124
2911.97 110
2912.09 94
2912.21 79
2912.34 67
2912.46 59
2912.58 56
2912.71 57
2912.83 60
2912.96 65
2913.08 70
2913.20 74
2913.33 77
2913.45 80
2913.57 85
2913.70 92
2913.82 102
2913.95 113
2914.07 124
2914.19 133
2914.32 138
2914.44 137
2914.56 132
2914.69 122
2914.81 109
2914.94 95
2915.06 83
2915.18 73
2915.31 66
2915.43 63
2915.55 61
2915.68 59
2915.80 57
2915.93 51
2916.05 43
2916.17 33
2916.30 22
2916.42 12
2916.54 4
2916.67 1
2916.79 4
2916.92 11
2917.04 21
2917.16 33
2917.29 44
2917.41 52
2917.53 55
2917.66 53
2917.78 47
2917.91 38
2918.03 28
2918.15 19
2918.28 11
2918.40 4
2918.53 0
2918.65 0
2918.77 0
2918.90 0
2919.02 0
2919.14 0
2919.27 0
2919.39 0
2919.52 0
2919.64 9
2919.76 18
2919.89 28
2920.01 39
2920.14 50
2920.26 61
2920.38 71
2920.51 79
2920.63 84
2920.75 85
2920.88 84
2921.00 82
2921.13 80
2921.25 81
2921.37 85
2921.50 91
2921.62 97
2921.75 103
2921.87 105
2921.99 104
2922.12 100
2922.24 93
2922.37 86
2922.49 79
2922.61 72
2922.74 66
2922.86 61
2922.99 55
2923.11 50
2923.23 44
2923.36 41
2923.48 39
2923.60 41
2923.73 44
2923.85 49
2923.98 53
2924.10 55
2924.22 53
2924.35 48
2924.47 39
2924.60 29
2924.72 19
2924.84 12
2924.97 8
2925.09 8
2925.22 13
2925.34 20
2925.46 28
2925.59 35
2925.71 40
2925.84 41
2925.96 41
2926.08 39
2926.21 37
2926.33 35
2926.46 35
2926.58 37
2926.70 39
2926.83 42
2926.95 45
2927.08 48
2927.20 53
2927.32 60
2927.45 68
2927.57 77
2927.70 85
2927.82 92
2927.94 97
2928.07 98
2928.19 97
2928.32 94
2928.44 90
2928.56 86
2928.69 83
2928.81 80
2928.94 77
2929.06 76
2929.18 76
2929.31 76
2929.43 76
2929.56 76
2929.68 76
2929.81 75
2929.93 73
2930.05 71
2930.18 68
2930.30 67
2930.43 67
2930.55 68
2930.67 70
2930.80 73
2930.92 75
2931.05 75
2931.17 72
2931.29 66
2931.42 58
2931.54 47
2931.67 36
2931.79 27
2931.91 21
2932.04 18
2932.16 18
2932.29 20
2932.41 22
2932.54 25
2932.66 27
2932.78 28
2932.91 29
2933.03 32
2933.16 36
2933.28 43
2933.40 51
2933.53 60
2933.65 68
2933.78 74
2933.90 78
2934.03 79
2934.15 79
2934.27 77
2934.40 74
2934.52 71
2934.65 69
2934.77 66
2934.89 63
2935.02 59
2935.14 54
2935.27 48
2935.39 40
2935.52 32
2935.64 24
2935.76 16
2935.89 9
2936.01 2
2936.14 0
2936.26 0
2936.38 0
2936.51 0
2936.63 0
2936.76 0
2936.88 0
2937.01 0
2937.13 3
2937.25 7
2937.38 10
2937.50 12
2937.63 13
2937.75 14
2937.88 16
2938.00 19
2938.12 25
2938.25 33
2938.37 42
2938.50 51
2938.62 59
2938.75 63
2938.87 65
2938.99 63
2939.12 59
2939.24 54
2939.37 49
2939.49 45
2939.62 43
2939.74 43
2939.86 45
2939.99 50
2940.11 57
2940.24 67
2940.36 77
2940.49 88
2940.61 97
2940.73 104
2940.86 106
2940.98 104
2941.11 96
2941.23 84
2941.36 67
2941.48 49
2941.60 31
2941.73 15
2941.85 2
2941.98 0
2942.10 0
2942.23 0
2942.35 0
2942.47 0
2942.60 1
2942.72 8
2942.85 14
2942.97 20
2943.10 26
2943.22 31
2943.34 36
2943.47 42
2943.59 48
2943.72 56
2943.84 65
2943.97 75
2944.09 85
2944.22 94
2944.34 101
2944.46 105
2944.59 106
2944.71 105
2944.84 101
2944.96 97
2945.09 94
2945.21 92
2945.33 91
2945.46 90
2945.58 89
2945.71 87
2945.83 82
2945.96 75
2946.08 66
2946.21 56
2946.33 48
2946.45 43
2946.58 42
2946.70 45
2946.83 49
2946.95 55
2947.08 59
2947.20 62
2947.33 63
2947.45 63
2947.57 62
2947.70 62
2947.82 64
2947.95 68
2948.07 73
2948.20 78
2948.32 84
2948.45 91
2948.57 97
2948.69 104
2948.82 110
2948.94 117
2949.07 123
2949.19 127
2949.32 130
2949.44 130
2949.57 127
2949.69 124
2949.81 120
2949.94 117
2950.06 113
2950.19 110
2950.31 107
2950.44 102
2950.56 97
2950.69 91
2950.81 86
2950.94 83
2951.06 82
2951.18 85
2951.31 92
2951.43 101
2951.56 111
2951.68 121
2951.81 128
2951.93 132
2952.06 132
2952.18 129
2952.31 123
2952.43 116
2952.55 108
2952.68 102
2952.80 96
2952.93 91
2953.05 89
2953.18 87
2953.30 86
2953.43 84
2953.55 81
2953.68 78
2953.80 73
2953.92 68
2954.05 63
2954.17 60
2954.30 60
2954.42 62
2954.55 66
2954.67 71
2954.80 77
2954.92 80
2955.05 80
2955.17 76
2955.30 68
2955.42 57
2955.54 45
2955.67 31
2955.79 18
2955.92 7
2956.04 0
2956.17 0
2956.29 0
2956.42 0
2956.54 0
2956.67 0
2956.79 0
2956.92 0
2957.04 2
2957.16 9
2957.29 16
2957.41 21
2957.54 26
2957.66 30
2957.79 34
2957.91 36
2958.04 37
2958.16 37
2958.29 35
2958.41 34
2958.54 34
2958.66 36
2958.79 40
2958.91 47
2959.03 55
2959.16 64
2959.28 73
2959.41 81
2959.53 87
2959.66 90
2959.78 92
2959.91 91
2960.03 89
2960.16 87
2960.28 84
2960.41 82
2960.53 80
2960.66 77
2960.78 74
2960.91 70
2961.03 65
2961.15 58
2961.28 50
2961.40 41
2961.53 33
2961.65 25
2961.78 16
2961.90 9
2962.03 1
2962.15 0
2962.28 0
2962.40 0
2962.53 0
2962.65 0
2962.78 0
2962.90 0
2963.03 0
2963.15 7
2963.28 15
2963.40 21
2963.53 25
2963.65 26
2963.78 25
2963.90 24
2964.02 22
2964.15 22
2964.27 23
2964.40 26
2964.52 30
2964.65 35
2964.77 40
2964.90 45
2965.02 49
2965.15 53
2965.27 55
2965.40 55
2965.52 55
2965.65 54
2965.77 54
2965.90 56
2966.02 61
2966.15 66
2966.27 73
2966.40 78
2966.52 81
2966.65 81
2966.77 77
2966.90 71
2967.02 65
2967.15 62
2967.27 61
2967.40 63
2967.52 69
2967.64 76
2967.77 83
2967.89 91
2968.02 97
2968.14 103
2968.27 108
2968.39 112
2968.52 114
2968.64 115
2968.77 114
2968.89 112
2969.02 108
2969.14 105
2969.27 102
2969.39 101
2969.52 102
2969.64 107
2969.77 115
2969.89 126
2970.02 138
2970.14 149
2970.27 158
2970.39 164
2970.52 165
2970.64 161
2970.77 153
2970.89 143
2971.02 131
2971.14 120
2971.27 111
2971.39 105
2971.52 103
2971.64 105
2971.77 109
2971.89 116
2972.02 123
2972.14 128
2972.27 131
2972.39 131
2972.52 127
2972.64 121
2972.77 112
2972.89 104
2973.02 96
2973.14 90
2973.27 86
2973.39 85
2973.52 87
2973.64 92
2973.77 99
2973.89 108
2974.02 120
2974.14 132
2974.27 144
2974.39 155
2974.52 163
2974.64 167
2974.77 167
2974.89 162
2975.02 154
2975.14 144
2975.27 132
2975.39 120
2975.52 109
2975.64 100
2975.77 94
2975.89 90
2976.02 89
2976.14 92
2976.27 96
2976.39 103
2976.52 110
2976.64 117
2976.77 123
2976.89 128
2977.02 131
2977.14 131
2977.27 130
2977.39 128
2977.52 127
2977.64 127
2977.77 131
2977.89 138
2978.02 148
2978.14 159
2978.27 169
2978.39 176
2978.52 180
2978.64 180
2978.77 176
2978.89 171
2979.02 165
2979.14 159
2979.27 155
2979.39 153
2979.52 151
2979.64 150
2979.77 150
2979.89 151
2980.02 152
2980.15 154
2980.27 156
2980.40 158
2980.52 159
2980.65 159
2980.77 156
2980.90 149
2981.02 141
2981.15 130
2981.27 119
2981.40 107
2981.52 95
2981.65 85
2981.77 76
2981.90 69
2982.02 64
2982.15 63
2982.27 64
2982.40 68
2982.52 73
2982.65 79
2982.77 83
2982.90 85
2983.02 84
2983.15 83
2983.27 81
2983.40 80
2983.52 81
2983.65 84
2983.78 88
2983.90 93
2984.03 98
2984.15 104
2984.28 110
2984.40 119
2984.53 129
2984.65 141
2984.78 153
2984.90 164
2985.03 172
2985.15 176
2985.28 175
2985.40 171
2985.53 164
2985.65 155
2985.78 145
2985.90 136
2986.03 127
2986.15 119
2986.28 113
2986.41 108
2986.53 103
2986.66 99
2986.78 95
2986.91 91
2987.03 85
2987.16 78
2987.28 72
2987.41 66
2987.53 62
2987.66 60
2987.78 60
2987.91 62
2988.03 65
2988.16 68
2988.28 72
2988.41 75
2988.54 78
2988.66 81
2988.79 83
2988.91 86
2989.04 90
2989.16 93
2989.29 97
2989.41 99
2989.54 100
2989.66 100
2989.79 97
2989.91 94
2990.04 89
2990.16 84
2990.29 80
2990.42 75
2990.54 71
2990.67 65
2990.79 59
2990.92 53
2991.04 48
2991.17 44
2991.29 43
2991.42 45
2991.54 50
2991.67 56
2991.79 62
2991.92 65
2992.05 66
2992.17 66
2992.30 65
2992.42 66
2992.55 70
2992.67 77
2992.80 86
2992.92 97
2993.05 107
2993.17 114
2993.30 119
2993.42 120
2993.55 118
2993.68 114
2993.80 109
2993.93 102
2994.05 95
2994.18 87
2994.30 80
2994.43 74
2994.55 69
2994.68 65
2994.80 62
2994.93 61
2995.06 61
2995.18 61
2995.31 62
2995.43 63
2995.56 66
2995.68 69
2995.81 74
2995.93 80
2996.06 88
2996.18 96
2996.31 104
2996.44 112
2996.56 118
2996.69 122
2996.81 123
2996.94 123
2997.06 120
2997.19 116
2997.31 111
2997.44 105
2997.56 99
2997.69 92
2997.82 86
2997.94 80
2998.07 73
2998.19 68
2998.32 64
2998.44 63
2998.57 64
2998.69 69
2998.82 75
2998.95 83
2999.07 90
2999.20 97
2999.32 101
2999.45 102
2999.57 102
2999.70 100
2999.82 98
2999.95 97
3000.08 96
3000.20 95
3000.33 95
3000.45 94
3000.58 92
3000.70 90
3000.83 89
3000.95 90
3001.08 94
3001.21 101
3001.33 112
3001.46 124
3001.58 137
3001.71 149
3001.83 158
3001.96 164
3002.08 166
3002.21 165
3002.34 162
3002.46 158
3002.59 154
3002.71 150
3002.84 145
3002.96 138
3003.09 131
3003.21 122
3003.34 112
3003.47 104
3003.59 99
3003.72 96
3003.84 98
3003.97 102
3004.09 105
3004.22 107
3004.35 105
3004.47 100
3004.60 91
3004.72 81
3004.85 73
3004.97 67
3005.10 66
3005.23 69
3005.35 75
3005.48 84
3005.60 94
3005.73 105
3005.85 115
3005.98 123
3006.10 130
3006.23 134
3006.36 135
3006.48 134
3006.61 133
3006.73 131
3006.86 131
3006.98 132
3007.11 135
3007.24 138
3007.36 140
3007.49 140
3007.61 137
3007.74 129
3007.86 116
3007.99 100
3008.12 83
3008.24 66
3008.37 52
3008.49 40
3008.62 32
3008.74 28
3008.87 27
3009.00 30
3009.12 34
3009.25 40
3009.37 46
3009.50 52
3009.62 57
3009.75 60
3009.88 62
3010.00 63
3010.13 62
3010.25 61
3010.38 59
3010.51 57
3010.63 56
3010.76 55
3010.88 55
3011.01 55
3011.13 56
3011.26 55
3011.39 54
3011.51 52
3011.64 48
3011.76 42
3011.89 36
3012.01 29
3012.14 23
3012.27 18
3012.39 14
3012.52 10
3012.64 7
3012.77 4
3012.90 2
3013.02 0
3013.15 0
3013.27 0
3013.40 0
3013.52 0
3013.65 0
3013.78 0
3013.90 0
3014.03 0
3014.15 8
3014.28 19
3014.41 32
3014.53 46
3014.66 60
3014.78 72
3014.91 81
3015.03 87
3015.16 89
3015.29 88
3015.41 85
3015.54 82
3015.66 81
3015.79 84
3015.92 90
3016.04 98
3016.17 107
3016.29 113
3016.42 116
3016.55 113
3016.67 106
3016.80 94
3016.92 80
3017.05 67
3017.17 57
3017.30 51
3017.43 49
3017.55 50
3017.68 53
3017.80 56
3017.93 59
3018.06 62
3018.18 64
3018.31 68
3018.43 73
3018.56 79
3018.69 86
3018.81 94
3018.94 99
3019.06 101
3019.19 101
3019.32 97
3019.44 92
3019.57 88
3019.69 86
3019.82 87
3019.95 91
3020.07 98
3020.20 105
3020.32 112
3020.45 117
3020.58 119
3020.70 120
3020.83 120
3020.95 121
3021.08 122
3021.21 123
3021.33 125
3021.46 125
3021.58 121
3021.71 114
3021.84 104
3021.96 91
3022.09 78
3022.21 66
3022.34 55
3022.47 48
3022.59 43
3022.72 41
3022.84 40
3022.97 38
3023.10 38
3023.22 37
3023.35 36
3023.47 35
3023.60 36
3023.73 37
3023.85 39
3023.98 42
3024.10 44
3024.23 47
3024.36 49
3024.48 50
3024.61 51
3024.73 51
3024.86 52
3024.99 53
3025.11 55
3025.24 57
3025.36 60
3025.49 63
3025.62 67
3025.74 70
3025.87 73
3026.00 76
3026.12 80
3026.25 84
3026.37 88
3026.50 94
3026.63 100
3026.75 106
3026.88 112
3027.00 116
3027.13 121
3027.26 125
3027.38 129
3027.51 133
3027.63 137
3027.76 140
3027.89 142
3028.01 141
3028.14 138
3028.27 132
3028.39 125
3028.52 116
3028.64 109
3028.77 103
3028.90 101
3029.02 102
3029.15 106
3029.27 114
3029.40 124
3029.53 134
3029.65 144
3029.78 154
3029.91 162
3030.03 169
3030.16 175
3030.28 179
3030.41 184
3030.54 188
3030.66 192
3030.79 195
3030.91 197
3031.04 195
3031.17 191
3031.29 182
3031.42 169
3031.55 153
3031.67 136
3031.80 122
3031.92 113
3032.05 109
3032.18 112
3032.30 120
3032.43 131
3032.56 143
3032.68 154
3032.81 161
3032.93 165
3033.06 166
3033.19 165
3033.31 163
3033.44 162
3033.57 162
3033.69 165
3033.82 170
3033.94 176
3034.07 182
3034.20 189
3034.32 194
3034.45 199
3034.58 204
3034.70 210
3034.83 217
3034.95 228
3035.08 242
3035.21 259
3035.33 277
3035.46 293
3035.59 306
3035.71 314
3035.84 316
3035.97 312
3036.09 304
3036.22 292
3036.34 278
3036.47 263
3036.60 247
3036.72 233
3036.85 219
3036.98 206
3037.10 194
3037.23 185
3037.35 178
3037.48 175
3037.61 175
3037.73 178
3037.86 183
3037.99 188
3038.11 194
3038.24 199
3038.37 203
3038.49 206
3038.62 207
3038.74 207
3038.87 203
3039.00 196
3039.12 187
3039.25 175
3039.38 161
3039.50 147
3039.63 133
3039.76 120
3039.88 110
3040.01 102
3040.13 97
3040.26 97
3040.39 99
3040.51 105
3040.64 113
3040.77 122
3040.89 129
3041.02 134
3041.15 136
3041.27 135
3041.40 131
3041.52 127
3041.65 124
3041.78 124
3041.90 127
3042.03 132
3042.16 138
3042.28 143
3042.41 147
3042.54 147
3042.66 144
3042.79 139
3042.92 134
3043.04 131
3043.17 131
3043.30 133
3043.42 138
3043.55 143
3043.67 147
3043.80 148
3043.93 147
3044.05 142
3044.18 136
3044.31 130
3044.43 123
3044.56 116
3044.69 111
3044.81 105
3044.94 100
3045.07 94
3045.19 88
3045.32 82
3045.45 78
3045.57 75
3045.70 75
3045.82 77
3045.95 82
3046.08 88
3046.20 94
3046.33 100
3046.46 106
3046.58 110
3046.71 114
3046.84 117
3046.96 119
3047.09 121
3047.22 122
3047.34 123
3047.47 122
3047.60 121
3047.72 120
3047.85 119
3047.98 119
3048.10 121
3048.23 124
3048.36 129
3048.48 135
3048.61 140
3048.74 144
3048.86 145
3048.99 143
3049.11 140
3049.24 136
3049.37 133
3049.49 131
3049.62 132
3049.75 134
3049.87 136
3050.00 137
3050.13 135
3050.25 129
3050.38 118
3050.51 103
3050.63 86
3050.76 68
3050.89 51
3051.01 36
3051.14 23
3051.27 12
3051.39 4
3051.52 0
3051.65 0
3051.77 0
3051.90 0
3052.03 0
3052.15 0
3052.28 0
3052.41 0
3052.53 0
3052.66 6
3052.79 12
3052.91 18
3053.04 25
3053.17 33
3053.29 41
3053.42 52
3053.55 64
3053.67 78
3053.80 94
3053.93 110
3054.05 126
3054.18 139
3054.31 149
3054.43 155
3054.56 158
3054.69 157
3054.81 155
3054.94 152
3055.07 149
3055.19 144
3055.32 138
3055.45 131
3055.57 123
3055.70 113
3055.83 104
3055.95 94
3056.08 86
3056.21 78
3056.33 72
3056.46 66
3056.59 61
3056.71 57
3056.84 54
3056.97 52
3057.09 50
3057.22 49
3057.35 48
3057.47 47
3057.60 45
3057.73 44
3057.86 42
3057.98 39
3058.11 37
3058.24 35
3058.36 31
3058.49 27
3058.62 22
3058.74 16
3058.87 11
3059.00 7
3059.12 4
3059.25 3
3059.38 4
3059.50 7
3059.63 10
3059.76 12
3059.88 13
3060.01 13
3060.14 11
3060.26 8
3060.39 5
3060.52 2
3060.64 0
3060.77 0
3060.90 1
3061.02 4
3061.15 8
3061.28 14
3061.41 20
3061.53 25
3061.66 30
3061.79 35
3061.91 39
3062.04 44
3062.17 49
3062.29 54
3062.42 58
3062.55 60
3062.67 60
3062.80 57
3062.93 52
3063.05 47
3063.18 42
3063.31 39
3063.44 39
3063.56 42
3063.69 49
3063.82 59
3063.94 69
3064.07 78
3064.20 85
3064.32 90
3064.45 91
3064.58 91
3064.70 91
3064.83 91
3064.96 93
3065.08 97
3065.21 103
3065.34 110
3065.47 118
3065.59 125
3065.72 130
3065.85 132
3065.97 132
3066.10 127
3066.23 120
3066.35 109
3066.48 97
3066.61 84
3066.73 72
3066.86 64
3066.99 61
3067.12 63
3067.24 70
3067.37 80
3067.50 93
3067.62 105
3067.75 115
3067.88 123
3068.00 128
3068.13 130
3068.26 129
3068.39 127
3068.51 123
3068.64 117
3068.77 110
3068.89 103
3069.02 96
3069.15 91
3069.27 88
3069.40 87
3069.53 89
3069.66 92
3069.78 96
3069.91 100
3070.04 103
3070.16 107
3070.29 110
3070.42 114
3070.54 118
3070.67 123
3070.80 127
3070.93 131
3071.05 133
3071.18 132
3071.31 128
3071.43 123
3071.56 117
3071.69 111
3071.81 107
3071.94 105
3072.07 105
3072.20 106
3072.32 108
3072.45 109
3072.58 109
3072.70 108
3072.83 107
3072.96 107
3073.09 107
3073.21 109
3073.34 111
3073.47 114
3073.59 117
3073.72 119
3073.85 118
3073.97 116
3074.10 112
3074.23 104
3074.36 94
3074.48 81
3074.61 68
3074.74 55
3074.86 44
3074.99 35
3075.12 31
3075.25 30
3075.37 32
3075.50 37
3075.63 42
3075.75 46
3075.88 48
3076.01 47
3076.14 41
3076.26 33
3076.39 22
3076.52 11
3076.64 1
3076.77 0
3076.90 0
3077.03 0
3077.15 0
3077.28 0
3077.41 0
3077.53 4
3077.66 8
3077.79 11
3077.92 15
3078.04 18
3078.17 22
3078.30 24
3078.42 24
3078.55 23
3078.68 21
3078.81 18
3078.93 15
3079.06 13
3079.19 12
3079.32 11
3079.44 10
3079.57 9
3079.70 7
3079.82 4
3079.95 2
3080.08 0
3080.21 0
3080.33 0
3080.46 0
3080.59 0
3080.71 4
3080.84 10
3080.97 17
3081.10 26
3081.22 36
3081.35 47
3081.48 58
3081.61 69
3081.73 79
3081.86 85
3081.99 88
3082.11 87
3082.24 83
3082.37 78
3082.50 74
3082.62 73
3082.75 75
3082.88 80
3083.01 86
3083.13 91
3083.26 94
3083.39 94
3083.51 91
3083.64 87
3083.77 82
3083.90 76
3084.02 71
3084.15 66
3084.28 60
3084.41 54
3084.53 47
3084.66 41
3084.79 37
3084.91 36
3085.04 38
3085.17 42
3085.30 46
3085.42 48
3085.55 47
3085.68 41
3085.81 30
3085.93 16
3086.06 1
3086.19 0
3086.32 0
3086.44 0
3086.57 0
3086.70 0
3086.82 0
3086.95 0
3087.08 9
3087.21 18
3087.33 25
3087.46 27
3087.59 27
3087.72 26
3087.84 24
3087.97 23
3088.10 23
3088.23 23
3088.35 24
3088.48 24
3088.61 22
3088.74 19
3088.86 14
3088.99 9
3089.12 3
3089.25 0
3089.37 0
3089.50 0
3089.63 3
3089.75 10
3089.88 17
3090.01 24
3090.14 28
3090.26 30
3090.39 31
3090.52 30
3090.65 31
3090.77 33
3090.90 37
3091.03 43
3091.16 49
3091.28 54
3091.41 56
3091.54 54
3091.67 49
3091.79 42
3091.92 34
3092.05 27
3092.18 22
3092.30 20
3092.43 21
3092.56 23
3092.69 26
3092.81 27
3092.94 27
3093.07 24
3093.20 19
3093.32 14
3093.45 9
3093.58 7
3093.71 7
3093.83 10
3093.96 16
3094.09 23
3094.22 29
3094.34 33
3094.47 35
3094.60 34
3094.73 32
3094.85 29
3094.98 26
3095.11 25
3095.24 25
3095.36 26
3095.49 29
3095.62 31
3095.75 34
3095.87 37
3096.00 41
3096.13 45
3096.26 51
3096.38 59
3096.51 68
3096.64 77
3096.77 85
3096.89 90
3097.02 93
3097.15 92
3097.28 88
3097.40 81
3097.53 72
3097.66 63
3097.79 55
3097.92 47
3098.04 40
3098.17 34
3098.30 29
3098.43 23
3098.55 17
3098.68 11
3098.81 6
3098.94 2
3099.06 0
3099.19 0
3099.32 0
3099.45 2
3099.57 4
3099.70 7
3099.83 8
3099.96 7
3100.08 5
3100.21 1
3100.34 0
3100.47 0
3100.60 0
3100.72 0
3100.85 0
3100.98 2
3101.11 10
3101.23 21
3101.36 34
3101.49 49
3101.62 63
3101.74 78
3101.87 91
3102.00 101
3102.13 108
3102.25 111
3102.38 111
3102.51 108
3102.64 103
3102.77 97
3102.89 92
3103.02 87
3103.15 83
3103.28 79
3103.40 75
3103.53 71
3103.66 67
3103.79 64
3103.91 63
3104.04 63
3104.17 64
3104.30 65
3104.43 65
3104.55 62
3104.68 57
3104.81 51
3104.94 45
3105.06 41
3105.19 42
3105.32 47
3105.45 57
3105.58 70
3105.70 82
3105.83 92
3105.96 95
3106.09 91
3106.21 81
3106.34 66
3106.47 49
3106.60 35
3106.72 27
3106.85 25
3106.98 31
3107.11 44
3107.24 60
3107.36 77
3107.49 93
3107.62 107
3107.75 119
3107.88 127
3108.00 132
3108.13 133
3108.26 130
3108.39 123
3108.51 113
3108.64 100
3108.77 87
3108.90 74
3109.03 64
3109.15 57
3109.28 52
3109.41 50
3109.54 48
3109.66 46
3109.79 43
3109.92 40
3110.05 36
3110.18 33
3110.30 30
3110.43 28
3110.56 26
3110.69 23
3110.81 20
3110.94 17
3111.07 15
3111.20 15
3111.33 17
3111.45 22
3111.58 29
3111.71 39
3111.84 48
3111.97 56
3112.09 62
3112.22 64
3112.35 64
3112.48 61
3112.61 56
3112.73 51
3112.86 46
3112.99 42
3113.12 40
3113.24 39
3113.37 39
3113.50 40
3113.63 43
3113.76 47
3113.88 53
3114.01 61
3114.14 70
3114.27 81
3114.40 91
3114.52 101
3114.65 108
3114.78 113
3114.91 114
3115.04 112
3115.16 108
3115.29 102
3115.42 95
3115.55 89
3115.68 83
3115.80 78
3115.93 75
3116.06 74
3116.19 73
3116.32 73
3116.44 74
3116.57 75
3116.70 77
3116.83 79
3116.96 82
3117.08 85
3117.21 87
3117.34 87
3117.47 84
3117.60 79
3117.72 72
3117.85 65
3117.98 60
3118.11 57
3118.24 58
3118.36 63
3118.49 70
3118.62 79
3118.75 88
3118.88 96
3119.00 103
3119.13 108
3119.26 112
3119.39 116
3119.52 119
3119.64 122
3119.77 125
3119.90 129
3120.03 131
3120.16 131
3120.28 130
3120.41 126
3120.54 119
3120.67 109
3120.80 98
3120.92 85
3121.05 73
3121.18 62
3121.31 52
3121.44 45
3121.56 40
3121.69 37
3121.82 35
3121.95 35
3122.08 36
3122.20 38
3122.33 41
3122.46 44
3122.59 47
3122.72 49
3122.84 49
3122.97 46
3123.10 41
3123.23 33
3123.36 24
3123.49 16
3123.61 8
3123.74 3
3123.87 1
3124.00 2
3124.13 4
3124.25 5
3124.38 5
3124.51 4
3124.64 0
3124.77 0
3124.89 0
3125.02 0
3125.15 0
3125.28 0
3125.41 1
3125.54 8
3125.66 16
3125.79 22
3125.92 29
3126.05 34
3126.18 38
3126.30 41
3126.43 44
3126.56 46
3126.69 48
3126.82 49
3126.95 50
3127.07 51
3127.20 52
3127.33 54
3127.46 57
3127.59 60
3127.71 63
3127.84 65
3127.97 66
3128.10 64
3128.23 59
3128.36 52
3128.48 43
3128.61 34
3128.74 26
3128.87 20
3129.00 16
3129.13 16
3129.25 18
3129.38 22
3129.51 29
3129.64 38
3129.77 48
3129.89 59
3130.02 71
3130.15 83
3130.28 95
3130.41 106
3130.54 116
3130.66 125
3130.79 131
3130.92 135
3131.05 137
3131.18 136
3131.31 135
3131.43 134
3131.56 133
3131.69 132
3131.82 131
3131.95 129
3132.08 125
3132.20 118
3132.33 108
3132.46 97
3132.59 85
3132.72 74
3132.84 64
3132.97 56
3133.10 51
3133.23 48
3133.36 49
3133.49 52
3133.61 59
3133.74 68
3133.87 79
3134.00 90
3134.13 100
3134.26 107
3134.38 109
3134.51 105
3134.64 97
3134.77 86
3134.90 75
3135.03 66
3135.15 61
3135.28 62
3135.41 68
3135.54 78
3135.67 91
3135.80 105
3135.93 118
3136.05 127
3136.18 133
3136.31 135
3136.44 133
3136.57 127
3136.70 120
3136.82 113
3136.95 107
3137.08 102
3137.21 100
3137.34 100
3137.47 102
3137.59 105
3137.72 110
3137.85 115
3137.98 122
3138.11 129
3138.24 137
3138.36 144
3138.49 150
3138.62 154
3138.75 155
3138.88 153
3139.01 148
3139.14 141
3139.26 134
3139.39 127
3139.52 121
3139.65 117
3139.78 115
3139.91 116
3140.03 117
3140.16 120
3140.29 123
3140.42 126
3140.55 127
3140.68 128
3140.81 128
3140.93 127
3141.06 126
3141.19 123
3141.32 118
3141.45 112
3141.58 104
3141.70 94
3141.83 83
3141.96 72
3142.09 62
3142.22 54
3142.35 49
3142.48 47
3142.60 48
3142.73 52
3142.86 57
3142.99 65
3143.12 75
3143.25 85
3143.38 96
3143.50 106
3143.63 114
3143.76 120
3143.89 122
3144.02 122
3144.15 120
3144.27 117
3144.40 113
3144.53 110
3144.66 106
3144.79 103
3144.92 100
3145.05 95
3145.17 90
3145.30 84
3145.43 77
3145.56 69
3145.69 61
3145.82 54
3145.95 48
3146.07 42
3146.20 39
3146.33 38
3146.46 40
3146.59 45
3146.72 53
3146.85 63
3146.97 75
3147.10 88
3147.23 101
3147.36 114
3147.49 126
3147.62 137
3147.75 144
3147.87 149
3148.00 149
3148.13 145
3148.26 138
3148.39 129
3148.52 120
3148.65 112
3148.78 108
3148.90 108
3149.03 111
3149.16 118
3149.29 128
3149.42 139
3149.55 151
3149.68 162
3149.80 173
3149.93 183
3150.06 190
3150.19 195
3150.32 196
3150.45 194
3150.58 190
3150.71 184
3150.83 177
3150.96 171
3151.09 167
3151.22 164
3151.35 163
3151.48 162
3151.61 163
3151.73 163
3151.86 163
3151.99 163
3152.12 162
3152.25 159
3152.38 155
3152.51 149
3152.64 141
3152.76 132
3152.89 121
3153.02 111
3153.15 102
3153.28 94
3153.41 88
3153.54 83
3153.67 77
3153.79 70
3153.92 59
3154.05 45
3154.18 30
3154.31 15
3154.44 1
3154.57 0
3154.70 0
3154.82 0
3154.95 0
3155.08 0
3155.21 0
3155.34 0
3155.47 1
3155.60 5
3155.73 9
3155.85 12
3155.98 15
3156.11 18
3156.24 23
3156.37 29
3156.50 38
3156.63 49
3156.76 62
3156.88 76
3157.01 90
3157.14 103
3157.27 113
3157.40 121
3157.53 125
3157.66 127
3157.79 125
3157.92 121
3158.04 114
3158.17 105
3158.30 95
3158.43 83
3158.56 70
3158.69 59
3158.82 49
3158.95 41
3159.07 38
3159.20 38
3159.33 42
3159.46 50
3159.59 61
3159.72 72
3159.85 83
3159.98 91
3160.11 95
3160.23 94
3160.36 89
3160.49 80
3160.62 69
3160.75 58
3160.88 47
3161.01 38
3161.14 30
3161.27 24
3161.39 20
3161.52 17
3161.65 17
3161.78 18
3161.91 21
3162.04 25
3162.17 31
3162.30 38
3162.43 46
3162.55 55
3162.68 65
3162.81 75
3162.94 85
3163.07 93
3163.20 100
3163.33 105
3163.46 107
3163.59 107
3163.71 105
3163.84 101
3163.97 98
3164.10 93
3164.23 87
3164.36 80
3164.49 71
3164.62 61
3164.75 49
3164.88 39
3165.00 30
3165.13 25
3165.26 23
3165.39 24
3165.52 27
3165.65 32
3165.78 36
3165.91 37
3166.04 37
3166.16 35
3166.29 32
3166.42 27
3166.55 23
3166.68 20
3166.81 18
3166.94 18
3167.07 18
3167.20 17
3167.33 16
3167.45 13
3167.58 8
3167.71 2
3167.84 0
3167.97 0
3168.10 0
3168.23 0
3168.36 0
3168.49 0
3168.62 0
3168.75 0
3168.87 5
3169.00 10
3169.13 15
3169.26 18
3169.39 20
3169.52 22
3169.65 24
3169.78 28
3169.91 34
3170.04 42
3170.16 54
3170.29 68
3170.42 83
3170.55 99
3170.68 115
3170.81 129
3170.94 142
3171.07 152
3171.20 160
3171.33 167
3171.46 172
3171.58 176
3171.71 179
3171.84 182
3171.97 185
3172.10 188
3172.23 190
3172.36 192
3172.49 192
3172.62 191
3172.75 188
3172.88 182
3173.01 176
3173.13 170
3173.26 165
3173.39 164
3173.52 166
3173.65 172
3173.78 180
3173.91 189
3174.04 196
3174.17 200
3174.30 201
3174.43 198
3174.55 191
3174.68 181
3174.81 171
3174.94 160
3175.07 150
3175.20 141
3175.33 132
3175.46 123
3175.59 113
3175.72 102
3175.85 89
3175.98 75
3176.10 60
3176.23 45
3176.36 31
3176.49 19
3176.62 11
3176.75 7
3176.88 9
3177.01 15
3177.14 25
3177.27 37
3177.40 49
3177.53 57
3177.66 62
3177.78 61
3177.91 56
3178.04 49
3178.17 44
3178.30 42
3178.43 46
3178.56 56
3178.69 69
3178.82 84
3178.95 98
3179.08 110
3179.21 119
3179.34 124
3179.46 128
3179.59 131
3179.72 133
3179.85 135
3179.98 136
3180.11 137
3180.24 138
3180.37 138
3180.50 138
3180.63 139
3180.76 141
3180.89 145
3181.02 149
3181.15 154
3181.27 157
3181.40 158
3181.53 156
3181.66 151
3181.79 144
3181.92 137
3182.05 131
3182.18 127
3182.31 125
3182.44 125
3182.57 126
3182.70 127
3182.83 127
3182.96 127
3183.09 126
3183.21 123
3183.34 120
3183.47 116
3183.60 112
3183.73 106
3183.86 100
3183.99 93
3184.12 88
3184.25 83
3184.38 81
3184.51 79
3184.64 78
3184.77 77
3184.90 75
3185.03 70
3185.15 63
3185.28 54
3185.41 45
3185.54 37
3185.67 32
3185.80 29
3185.93 31
3186.06 35
3186.19 40
3186.32 45
3186.45 49
3186.58 52
3186.71 52
3186.84 53
3186.97 53
3187.10 56
3187.23 60
3187.35 67
3187.48 76
3187.61 85
3187.74 93
3187.87 100
3188.00 103
3188.13 103
3188.26 101
3188.39 99
3188.52 97
3188.65 97
3188.78 100
3188.91 106
3189.04 116
3189.17 127
3189.30 138
3189.43 147
3189.56 152
3189.68 154
3189.81 151
3189.94 145
3190.07 137
3190.20 127
3190.33 118
3190.46 108
3190.59 99
3190.72 92
3190.85 86
3190.98 82
3191.11 81
3191.24 83
3191.37 87
3191.50 95
3191.63 103
3191.76 110
3191.89 116
3192.02 118
3192.14 118
3192.27 115
3192.40 112
3192.53 110
3192.66 110
3192.79 113
3192.92 117
3193.05 122
3193.18 126
3193.31 128
3193.44 129
3193.57 127
3193.70 124
3193.83 120
3193.96 118
3194.09 116
3194.22 116
3194.35 116
3194.48 115
3194.61 112
3194.74 108
3194.87 101
3195.00 93
3195.12 86
3195.25 79
3195.38 74
3195.51 71
3195.64 71
3195.77 70
3195.90 70
3196.03 68
3196.16 65
3196.29 61
3196.42 56
3196.55 52
3196.68 51
3196.81 51
3196.94 54
3197.07 57
3197.20 60
3197.33 62
3197.46 61
3197.59 58
3197.72 53
3197.85 49
3197.98 45
3198.11 43
3198.24 40
3198.36 35
3198.49 28
3198.62 18
3198.75 4
3198.88 0
3199.01 0
3199.14 0
3199.27 0
3199.40 0
3199.53 0
3199.66 0
3199.79 0
3199.92 0
3200.05 5
3200.18 13
3200.31 20
3200.44 27
3200.57 34
3200.70 41
3200.83 47
3200.96 50
3201.09 51
3201.22 47
3201.35 41
3201.48 31
3201.61 20
3201.74 8
3201.87 0
3202.00 0
3202.13 0
3202.26 0
3202.39 0
3202.51 0
3202.64 3
3202.77 10
3202.90 15
3203.03 19
3203.16 21
3203.29 24
3203.42 26
3203.55 30
3203.68 35
3203.81 42
3203.94 50
3204.07 59
3204.20 69
3204.33 78
3204.46 86
3204.59 92
3204.72 94
3204.85 93
3204.98 89
3205.11 82
3205.24 75
3205.37 69
3205.50 64
3205.63 63
3205.76 63
3205.89 64
3206.02 66
3206.15 67
3206.28 67
3206.41 65
3206.54 62
3206.67 58
3206.80 54
3206.93 50
3207.06 46
3207.19 42
3207.32 38
3207.45 33
3207.58 28
3207.71 24
3207.84 22
3207.97 22
3208.10 25
3208.23 30
3208.36 36
3208.49 42
3208.62 46
3208.74 49
3208.87 51
3209.00 51
3209.13 52
3209.26 52
3209.39 52
3209.52 52
3209.65 50
3209.78 46
3209.91 41
3210.04 36
3210.17 30
3210.30 26
3210.43 23
3210.56 24
3210.69 27
3210.82 32
3210.95 38
3211.08 44
3211.21 51
3211.34 58
3211.47 65
3211.60 73
3211.73 81
3211.86 89
3211.99 96
3212.12 100
3212.25 101
3212.38 98
3212.51 91
3212.64 81
3212.77 69
3212.90 57
3213.03 46
3213.16 38
3213.29 32
3213.42 29
3213.55 28
3213.68 30
3213.81 33
3213.94 37
3214.07 42
3214.20 46
3214.33 50
3214.46 54
3214.59 56
3214.72 58
3214.85 57
3214.98 55
3215.11 51
3215.24 44
3215.37 36
3215.50 28
3215.63 19
3215.76 11
3215.89 4
3216.02 1
3216.15 0
3216.28 0
3216.41 2
3216.54 4
3216.67 7
3216.80 8
3216.93 9
3217.06 9
3217.19 9
3217.32 9
3217.45 9
3217.58 8
3217.71 8
3217.84 7
3217.97 6
3218.10 4
3218.23 1
3218.36 0
3218.49 0
3218.62 0
3218.75 0
3218.88 2
3219.01 4
3219.14 7
3219.27 9
3219.40 10
3219.53 10
3219.66 9
3219.79 7
3219.92 6
3220.05 5
3220.18 6
3220.31 8
3220.44 12
3220.57 17
3220.70 25
3220.83 33
3220.96 41
3221.09 49
3221.22 54
3221.35 56
3221.48 54
3221.61 47
3221.74 37
3221.87 23
3222.00 8
3222.13 0
3222.26 0
3222.39 0
3222.52 0
3222.65 0
3222.78 0
3222.91 0
3223.04 7
3223.18 13
3223.31 15
3223.44 13
3223.57 8
3223.70 2
3223.83 0
3223.96 0
3224.09 0
3224.22 0
3224.35 0
3224.48 0
3224.61 0
3224.74 0
3224.87 0
3225.00 0
3225.13 0
3225.26 4
3225.39 9
3225.52 15
3225.65 22
3225.78 29
3225.91 35
3226.04 40
3226.17 44
3226.30 48
3226.43 50
3226.56 53
3226.69 55
3226.82 58
3226.95 60
3227.08 62
3227.21 63
3227.34 63
3227.47 62
3227.60 59
3227.73 55
3227.86 52
3227.99 49
3228.12 47
3228.25 47
3228.38 49
3228.51 53
3228.64 58
3228.77 64
3228.90 70
3229.03 76
3229.16 80
3229.29 84
3229.43 87
3229.56 91
3229.69 96
3229.82 101
3229.95 106
3230.08 110
3230.21 110
3230.34 106
3230.47 96
3230.60 82
3230.73 64
3230.86 46
3230.99 28
3231.12 14
3231.25 3
3231.38 0
3231.51 0
3231.64 0
3231.77 2
3231.90 10
3232.03 21
3232.16 35
3232.29 51
3232.42 67
3232.55 83
3232.68 98
3232.81 109
3232.94 117
3233.07 121
3233.20 121
3233.33 119
3233.46 114
3233.60 107
3233.73 100
3233.86 92
3233.99 86
3234.12 81
3234.25 78
3234.38 78
3234.51 79
3234.64 81
3234.77 82
3234.90 80
3235.03 76
3235.16 69
3235.29 61
3235.42 51
3235.55 42
3235.68 34
3235.81 28
3235.94 24
3236.07 21
3236.20 18
3236.33 17
3236.46 17
3236.59 17
3236.72 17
3236.86 15
3236.99 13
3237.12 8
3237.25 1
3237.38 0
3237.51 0
3237.64 0
3237.77 0
3237.90 0
3238.03 0
3238.16 0
3238.29 8
3238.42 19
3238.55 29
3238.68 37
3238.81 42
3238.94 47
3239.07 50
3239.20 55
3239.33 60
3239.46 65
3239.59 69
3239.73 72
3239.86 72
3239.99 69
3240.12 65
3240.25 61
3240.38 59
3240.51 60
3240.64 64
3240.77 72
3240.90 83
3241.03 95
3241.16 107
3241.29 116
3241.42 122
3241.55 125
3241.68 125
3241.81 123
3241.94 120
3242.07 117
3242.20 115
3242.34 115
3242.47 117
3242.60 120
3242.73 124
3242.86 127
3242.99 129
3243.12 128
3243.25 125
3243.38 119
3243.51 112
3243.64 104
3243.77 96
3243.90 89
3244.03 84
3244.16 81
3244.29 81
3244.42 83
3244.55 87
3244.69 92
3244.82 96
3244.95 99
3245.08 101
3245.21 101
3245.34 100
3245.47 98
3245.60 97
3245.73 95
3245.86 93
3245.99 91
3246.12 89
3246.25 87
3246.38 85
3246.51 85
3246.64 85
3246.77 84
3246.91 84
3247.04 82
3247.17 78
3247.30 74
3247.43 71
3247.56 68
3247.69 67
3247.82 68
3247.95 72
3248.08 76
3248.21 82
3248.34 88
3248.47 93
3248.60 99
3248.73 104
3248.87 109
3249.00 114
3249.13 119
3249.26 123
3249.39 126
3249.52 128
3249.65 129
3249.78 129
3249.91 130
3250.04 130
3250.17 132
3250.30 135
3250.43 139
3250.56 143
3250.69 148
3250.83 153
3250.96 157
3251.09 161
3251.22 164
3251.35 165
3251.48 164
3251.61 162
3251.74 156
3251.87 146
3252.00 134
3252.13 118
3252.26 99
3252.39 79
3252.52 59
3252.66 40
3252.79 23
3252.92 9
3253.05 0
3253.18 0
3253.31 0
3253.44 0
3253.57 0
3253.70 0
3253.83 0
3253.96 0
3254.09 6
3254.22 10
3254.36 13
3254.49 13
3254.62 12
3254.75 11
3254.88 9
3255.01 9
3255.14 10
3255.27 13
3255.40 18
3255.53 25
3255.66 34
3255.79 44
3255.93 54
3256.06 65
3256.19 75
3256.32 84
3256.45 92
3256.58 98
3256.71 104
3256.84 109
3256.97 113
3257.10 116
3257.23 117
3257.36 118
3257.49 117
3257.63 115
3257.76 113
3257.89 110
3258.02 109
3258.15 108
3258.28 107
3258.41 106
3258.54 103
3258.67 100
3258.80 95
3258.93 90
3259.07 87
3259.20 86
3259.33 90
3259.46 97
3259.59 107
3259.72 117
3259.85 127
3259.98 134
3260.11 138
3260.24 138
3260.37 137
3260.51 136
3260.64 134
3260.77 133
3260.90 132
3261.03 130
3261.16 127
3261.29 124
3261.42 119
3261.55 115
3261.68 112
3261.81 111
3261.95 114
3262.08 119
3262.21 127
3262.34 137
3262.47 147
3262.60 155
3262.73 160
3262.86 161
3262.99 158
3263.12 151
3263.25 142
3263.39 132
3263.52 122
3263.65 116
3263.78 112
3263.91 112
3264.04 115
3264.17 120
3264.30 125
3264.43 129
3264.56 131
3264.70 131
3264.83 130
3264.96 129
3265.09 126
3265.22 124
3265.35 122
3265.48 121
3265.61 121
3265.74 123
3265.87 128
3266.01 135
3266.14 144
3266.27 156
3266.40 170
3266.53 184
3266.66 199
3266.79 213
3266.92 227
3267.05 239
3267.18 249
3267.32 258
3267.45 265
3267.58 270
3267.71 274
3267.84 279
3267.97 284
3268.10 291
3268.23 299
3268.36 308
3268.49 316
3268.63 323
3268.76 326
3268.89 326
3269.02 323
3269.15 318
3269.28 311
3269.41 305
3269.54 300
3269.67 295
3269.81 290
3269.94 285
3270.07 278
3270.20 270
3270.33 262
3270.46 255
3270.59 250
3270.72 248
3270.85 248
3270.99 250
3271.12 253
3271.25 255
3271.38 255
3271.51 253
3271.64 250
3271.77 247
3271.90 243
3272.03 240
3272.17 237
3272.30 233
3272.43 229
3272.56 223
3272.69 216
3272.82 208
3272.95 199
3273.08 189
3273.21 179
3273.35 169
3273.48 158
3273.61 147
3273.74 136
3273.87 127
3274.00 119
3274.13 113
3274.26 109
3274.40 107
3274.53 106
3274.66 106
3274.79 107
3274.92 108
3275.05 109
3275.18 109
3275.31 109
3275.44 109
3275.58 109
3275.71 110
3275.84 110
3275.97 110
3276.10 109
3276.23 107
3276.36 104
3276.49 100
3276.63 96
3276.76 92
3276.89 90
3277.02 92
3277.15 96
3277.28 103
3277.41 112
3277.54 121
3277.68 130
3277.81 137
3277.94 142
3278.07 145
3278.20 146
3278.33 146
3278.46 145
3278.59 144
3278.73 143
3278.86 141
3278.99 137
3279.12 132
3279.25 126
3279.38 118
3279.51 111
3279.64 105
3279.78 101
3279.91 99
3280.04 100
3280.17 103
3280.30 107
3280.43 111
3280.56 115
3280.69 117
3280.83 118
3280.96 116
3281.09 112
3281.22 107
3281.35 102
3281.48 97
3281.61 95
3281.75 93
3281.88 93
3282.01 93
3282.14 94
3282.27 95
3282.40 98
3282.53 102
3282.66 108
3282.80 115
3282.93 124
3283.06 133
3283.19 142
3283.32 150
3283.45 155
3283.58 158
3283.72 158
3283.85 156
3283.98 151
3284.11 145
3284.24 140
3284.37 135
3284.50 133
3284.64 132
3284.77 133
3284.90 135
3285.03 137
3285.16 139
3285.29 140
3285.42 141
3285.56 143
3285.69 146
3285.82 149
3285.95 154
3286.08 158
3286.21 161
3286.34 162
3286.47 160
3286.61 156
3286.74 150
3286.87 143
3287.00 134
3287.13 125
3287.26 117
3287.39 112
3287.53 110
3287.66 113
3287.79 121
3287.92 136
3288.05 155
3288.18 176
3288.32 196
3288.45 213
3288.58 224
3288.71 228
3288.84 226
3288.97 220
3289.10 212
3289.24 204
3289.37 199
3289.50 195
3289.63 193
3289.76 191
3289.89 189
3290.02 185
3290.16 181
3290.29 179
3290.42 178
3290.55 180
3290.68 186
3290.81 194
3290.94 202
3291.08 210
3291.21 216
3291.34 219
3291.47 219
3291.60 217
3291.73 215
3291.87 213
3292.00 212
3292.13 211
3292.26 210
3292.39 208
3292.52 205
3292.65 200
3292.79 194
3292.92 187
3293.05 180
3293.18 174
3293.31 169
3293.44 165
3293.58 163
3293.71 163
3293.84 164
3293.97 166
3294.10 168
3294.23 170
3294.36 171
3294.50 169
3294.63 165
3294.76 158
3294.89 149
3295.02 140
3295.15 131
3295.29 124
3295.42 117
3295.55 113
3295.68 111
3295.81 112
3295.94 114
3296.08 119
3296.21 125
3296.34 133
3296.47 140
3296.60 146
3296.73 149
3296.87 150
3297.00 147
3297.13 141
3297.26 132
3297.39 122
3297.52 112
3297.66 102
3297.79 93
3297.92 87
3298.05 82
3298.18 80
3298.31 80
3298.45 83
3298.58 89
3298.71 98
3298.84 108
3298.97 120
3299.10 131
3299.24 141
3299.37 147
3299.50 150
3299.63 147
3299.76 141
3299.89 131
3300.03 120
3300.16 109
3300.29 99
3300.42 92
3300.55 87
3300.68 85
3300.82 85
3300.95 85
3301.08 87
3301.21 88
3301.34 91
3301.47 93
3301.61 97
3301.74 101
3301.87 106
3302.00 111
3302.13 116
3302.26 120
3302.40 123
3302.53 125
3302.66 125
3302.79 122
3302.92 118
3303.05 112
3303.19 105
3303.32 100
3303.45 96
3303.58 95
3303.71 96
3303.85 99
3303.98 102
3304.11 104
3304.24 104
3304.37 100
3304.50 94
3304.64 85
3304.77 77
3304.90 70
3305.03 66
3305.16 67
3305.30 72
3305.43 81
3305.56 93
3305.69 106
3305.82 118
3305.95 126
3306.09 130
3306.22 129
3306.35 124
3306.48 116
3306.61 105
3306.75 95
3306.88 86
3307.01 80
3307.14 77
3307.27 78
3307.40 82
3307.54 89
3307.67 98
3307.80 107
3307.93 116
3308.06 123
3308.20 129
3308.33 133
3308.46 135
3308.59 136
3308.72 137
3308.85 137
3308.99 137
3309.12 137
3309.25 137
3309.38 138
3309.51 139
3309.65 140
3309.78 139
3309.91 136
3310.04 132
3310.17 124
3310.31 115
3310.44 105
3310.57 95
3310.70 87
3310.83 82
3310.96 78
3311.10 76
3311.23 74
3311.36 71
3311.49 67
3311.62 62
3311.76 57
3311.89 53
3312.02 51
3312.15 50
3312.28 50
3312.42 50
3312.55 50
3312.68 50
3312.81 49
3312.94 48
3313.08 48
3313.21 50
3313.34 55
3313.47 60
3313.60 67
3313.74 72
3313.87 76
3314.00 78
3314.13 78
3314.26 76
3314.40 73
3314.53 70
3314.66 69
3314.79 70
3314.92 73
3315.06 78
3315.19 85
3315.32 91
3315.45 99
3315.58 106
3315.72 113
3315.85 121
3315.98 129
3316.11 137
3316.24 145
3316.38 151
3316.51 154
3316.64 155
3316.77 152
3316.90 147
3317.04 141
3317.17 134
3317.30 128
3317.43 122
3317.56 118
3317.70 115
3317.83 114
3317.96 115
3318.09 118
3318.22 125
3318.36 134
3318.49 144
3318.62 154
3318.75 163
3318.88 171
3319.02 178
3319.15 185
3319.28 191
3319.41 197
3319.54 205
3319.68 212
3319.81 220
3319.94 229
3320.07 237
3320.21 244
3320.34 249
3320.47 250
3320.60 246
3320.73 238
3320.87 225
3321.00 208
3321.13 190
3321.26 172
3321.39 157
3321.53 146
3321.66 137
3321.79 132
3321.92 128
3322.05 124
3322.19 120
3322.32 115
3322.45 111
3322.58 107
3322.72 105
3322.85 104
3322.98 104
3323.11 105
3323.24 106
3323.38 107
3323.51 106
3323.64 105
3323.77 103
3323.90 102
3324.04 101
3324.17 102
3324.30 102
3324.43 102
3324.57 101
3324.70 98
3324.83 95
3324.96 93
3325.09 91
3325.23 89
3325.36 88
3325.49 88
3325.62 87
3325.76 86
3325.89 84
3326.02 83
3326.15 83
3326.28 85
3326.42 88
3326.55 93
3326.68 98
3326.81 103
3326.95 107
3327.08 110
3327.21 111
3327.34 110
3327.47 108
3327.61 105
3327.74 100
3327.87 94
3328.00 87
3328.14 79
3328.27 72
3328.40 64
3328.53 58
3328.66 54
3328.80 53
3328.93 53
3329.06 54
3329.19 56
3329.33 58
3329.46 58
3329.59 57
3329.72 55
3329.86 52
3329.99 50
3330.12 50
3330.25 52
3330.38 56
3330.52 62
3330.65 69
3330.78 76
3330.91 81
3331.05 85
3331.18 85
3331.31 83
3331.44 79
3331.58 71
3331.71 62
3331.84 51
3331.97 38
3332.10 25
3332.24 11
3332.37 0
3332.50 0
3332.63 0
3332.77 0
3332.90 0
3333.03 0
3333.16 0
3333.30 0
3333.43 0
3333.56 16
3333.69 34
3333.83 51
3333.96 66
3334.09 77
3334.22 84
3334.35 87
3334.49 85
3334.62 81
3334.75 75
3334.88 71
3335.02 68
3335.15 68
3335.28 72
3335.41 77
3335.55 83
3335.68 87
3335.81 91
3335.94 91
3336.08 88
3336.21 81
3336.34 72
3336.47 60
3336.61 47
3336.74 35
3336.87 22
3337.00 12
3337.14 3
3337.27 0
3337.40 0
3337.53 0
3337.66 0
3337.80 0
3337.93 0
3338.06 0
3338.19 0
3338.33 1
3338.46 3
3338.59 4
3338.72 6
3338.86 10
3338.99 14
3339.12 20
3339.25 26
3339.39 33
3339.52 39
3339.65 43
3339.78 45
3339.92 45
3340.05 43
3340.18 42
3340.31 41
3340.45 43
3340.58 47
3340.71 53
3340.84 60
3340.98 66
3341.11 70
3341.24 70
3341.37 68
3341.51 62
3341.64 55
3341.77 49
3341.90 44
3342.04 41
3342.17 40
3342.30 41
3342.43 42
3342.57 43
3342.70 44
3342.83 45
3342.96 44
3343.10 42
3343.23 39
3343.36 33
3343.49 25
3343.63 14
3343.76 2
3343.89 0
3344.03 0
3344.16 0
3344.29 0
3344.42 0
3344.56 0
3344.69 0
3344.82 16
3344.95 35
3345.09 52
3345.22 63
3345.35 69
3345.48 68
3345.62 61
3345.75 52
3345.88 43
3346.01 35
3346.15 30
3346.28 28
3346.41 29
3346.54 31
3346.68 35
3346.81 38
3346.94 40
3347.07 42
3347.21 43
3347.34 43
3347.47 44
3347.61 45
3347.74 46
3347.87 48
3348.00 49
3348.14 51
3348.27 51
3348.40 50
3348.53 48
3348.67 43
3348.80 37
3348.93 29
3349.06 21
3349.20 14
3349.33 8
3349.46 5
3349.60 4
3349.73 5
3349.86 7
3349.99 10
3350.13 12
3350.26 14
3350.39 15
3350.52 16
3350.66 18
3350.79 18
3350.92 18
3351.05 17
3351.19 15
3351.32 11
3351.45 6
3351.59 1
3351.72 0
3351.85 0
3351.98 0
3352.12 0
3352.25 0
3352.38 0
3352.51 0
3352.65 0
3352.78 4
3352.91 12
3353.05 21
3353.18 30
3353.31 38
3353.44 43
3353.58 45
3353.71 43
3353.84 38
3353.98 32
3354.11 25
3354.24 19
3354.37 15
3354.51 14
3354.64 15
3354.77 18
3354.90 23
3355.04 27
3355.17 31
3355.30 34
3355.44 35
3355.57 34
3355.70 32
3355.83 28
3355.97 24
3356.10 21
3356.23 18
3356.37 17
3356.50 18
3356.63 20
3356.76 24
3356.90 27
3357.03 30
3357.16 33
3357.30 33
3357.43 33
3357.56 31
3357.69 28
3357.83 25
3357.96 24
3358.09 25
3358.23 29
3358.36 36
3358.49 46
3358.62 56
3358.76 66
3358.89 73
3359.02 75
3359.16 73
3359.29 67
3359.42 58
3359.55 48
3359.69 38
3359.82 32
3359.95 28
3360.09 26
3360.22 26
3360.35 26
3360.48 25
3360.62 23
3360.75 21
3360.88 19
3361.02 18
3361.15 20
3361.28 22
3361.41 26
3361.55 29
3361.68 32
3361.81 33
3361.95 34
3362.08 35
3362.21 38
3362.34 42
3362.48 48
3362.61 55
3362.74 63
3362.88 69
3363.01 74
3363.14 77
3363.28 78
3363.41 77
3363.54 75
3363.67 72
3363.81 69
3363.94 68
3364.07 68
3364.21 69
3364.34 72
3364.47 76
3364.60 81
3364.74 86
3364.87 91
3365.00 95
3365.14 98
3365.27 100
3365.40 100
3365.54 99
3365.67 98
3365.80 96
3365.93 95
3366.07 97
3366.20 100
3366.33 106
3366.47 112
3366.60 118
3366.73 122
3366.87 122
3367.00 119
3367.13 112
3367.27 102
3367.40 92
3367.53 82
3367.66 75
3367.80 70
3367.93 67
3368.06 66
3368.20 66
3368.33 66
3368.46 68
3368.60 70
3368.73 73
3368.86 78
3368.99 84
3369.13 90
3369.26 96
3369.39 99
3369.53 100
3369.66 97
3369.79 92
3369.93 85
3370.06 79
3370.19 75
3370.33 75
3370.46 80
3370.59 89
3370.72 101
3370.86 112
3370.99 123
3371.12 130
3371.26 133
3371.39 132
3371.52 127
3371.66 119
3371.79 108
3371.92 97
3372.06 86
3372.19 76
3372.32 69
3372.46 66
3372.59 67
3372.72 71
3372.85 78
3372.99 87
3373.12 96
3373.25 104
3373.39 110
3373.52 114
3373.65 116
3373.79 115
3373.92 114
3374.05 110
3374.19 106
3374.32 99
3374.45 91
3374.59 81
3374.72 72
3374.85 64
3374.99 59
3375.12 59
3375.25 62
3375.38 69
3375.52 77
3375.65 84
3375.78 88
3375.92 88
3376.05 82
3376.18 72
3376.32 59
3376.45 47
3376.58 37
3376.72 30
3376.85 28
3376.98 29
3377.12 31
3377.25 33
3377.38 33
3377.52 31
3377.65 27
3377.78 21
3377.92 15
3378.05 11
3378.18 10
3378.32 13
3378.45 19
3378.58 28
3378.72 37
3378.85 46
3378.98 53
3379.12 57
3379.25 58
3379.38 56
3379.52 53
3379.65 49
3379.78 45
3379.91 41
3380.05 37
3380.18 33
3380.31 29
3380.45 25
3380.58 21
3380.71 17
3380.85 14
3380.98 11
3381.11 9
3381.25 7
3381.38 5
3381.51 3
3381.65 1
3381.78 0
3381.91 0
3382.05 0
3382.18 0
3382.31 0
3382.45 0
3382.58 0
3382.71 0
3382.85 0
3382.98 1
3383.11 8
3383.25 20
3383.38 36
3383.51 55
3383.65 75
3383.78 96
3383.91 114
3384.05 129
3384.18 140
3384.31 146
3384.45 147
3384.58 143
3384.71 134
3384.85 122
3384.98 109
3385.11 95
3385.25 84
3385.38 76
3385.51 73
3385.65 73
3385.78 78
3385.92 86
3386.05 96
3386.18 107
3386.32 119
3386.45 131
3386.58 142
3386.72 151
3386.85 159
3386.98 165
3387.12 167
3387.25 166
3387.38 161
3387.52 151
3387.65 139
3387.78 126
3387.92 111
3388.05 99
3388.18 89
3388.32 84
3388.45 83
3388.58 87
3388.72 93
3388.85 101
3388.98 110
3389.12 118
3389.25 125
3389.38 130
3389.52 133
3389.65 136
3389.78 138
3389.92 140
3390.05 143
3390.19 147
3390.32 152
3390.45 156
3390.59 159
3390.72 161
3390.85 159
3390.99 155
3391.12 146
3391.25 135
3391.39 121
3391.52 105
3391.65 89
3391.79 73
3391.92 59
3392.05 49
3392.19 42
3392.32 40
3392.45 41
3392.59 46
3392.72 52
3392.86 60
3392.99 66
3393.12 71
3393.26 74
3393.39 75
3393.52 74
3393.66 74
3393.79 74
3393.92 75
3394.06 78
3394.19 81
3394.32 84
3394.46 84
3394.59 83
3394.73 78
3394.86 72
3394.99 65
3395.13 59
3395.26 56
3395.39 54
3395.53 55
3395.66 59
3395.79 63
3395.93 68
3396.06 71
3396.19 72
3396.33 70
3396.46 65
3396.60 57
3396.73 47
3396.86 36
3397.00 27
3397.13 21
3397.26 18
3397.40 19
3397.53 22
3397.66 27
3397.80 31
3397.93 33
3398.07 34
3398.20 33
3398.33 33
3398.47 33
3398.60 35
3398.73 39
3398.87 44
3399.00 49
3399.13 53
3399.27 54
3399.40 53
3399.54 50
3399.67 46
3399.80 45
3399.94 47
3400.07 54
3400.20 63
3400.34 74
3400.47 85
3400.60 92
3400.74 94
3400.87 91
3401.01 84
3401.14 74
3401.27 63
3401.41 53
3401.54 45
3401.67 42
3401.81 43
3401.94 47
3402.08 54
3402.21 62
3402.34 68
3402.48 71
3402.61 69
3402.74 62
3402.88 52
3403.01 38
3403.15 23
3403.28 9
3403.41 0
3403.55 0
3403.68 0
3403.81 0
3403.95 0
3404.08 0
3404.22 0
3404.35 0
3404.48 0
3404.62 7
3404.75 16
3404.88 25
3405.02 35
3405.15 45
3405.29 55
3405.42 65
3405.55 77
3405.69 88
3405.82 98
3405.95 106
3406.09 110
3406.22 111
3406.36 109
3406.49 104
3406.62 99
3406.76 93
3406.89 88
3407.03 85
3407.16 83
3407.29 80
3407.43 77
3407.56 73
3407.69 68
3407.83 65
3407.96 63
3408.10 63
3408.23 65
3408.36 70
3408.50 75
3408.63 79
3408.76 81
3408.90 82
3409.03 80
3409.17 77
3409.30 73
3409.43 69
3409.57 67
3409.70 66
3409.84 67
3409.97 69
3410.10 71
3410.24 73
3410.37 74
3410.51 76
3410.64 78
3410.77 81
3410.91 83
3411.04 85
3411.17 86
3411.31 83
3411.44 79
3411.58 73
3411.71 67
3411.84 63
3411.98 63
3412.11 67
3412.25 75
3412.38 86
3412.51 96
3412.65 104
3412.78 109
3412.92 109
3413.05 104
3413.18 96
3413.32 86
3413.45 73
3413.59 61
3413.72 48
3413.85 36
3413.99 26
3414.12 18
3414.25 13
3414.39 11
3414.52 11
3414.66 14
3414.79 17
3414.92 22
3415.06 26
3415.19 30
3415.33 33
3415.46 37
3415.59 41
3415.73 47
3415.86 55
3416.00 66
3416.13 78
3416.26 91
3416.40 104
3416.53 114
3416.67 120
3416.80 121
3416.93 118
3417.07 112
3417.20 103
3417.34 94
3417.47 87
3417.60 82
3417.74 81
3417.87 81
3418.01 82
3418.14 85
3418.27 87
3418.41 89
3418.54 91
3418.68 95
3418.81 100
3418.95 106
3419.08 113
3419.21 119
3419.35 124
3419.48 126
3419.62 124
3419.75 119
3419.88 111
3420.02 102
3420.15 93
3420.29 86
3420.42 81
3420.55 78
3420.69 76
3420.82 73
3420.96 68
3421.09 60
3421.22 51
3421.36 41
3421.49 32
3421.63 26
3421.76 25
3421.89 28
3422.03 35
3422.16 44
3422.30 53
3422.43 60
3422.57 64
3422.70 65
3422.83 64
3422.97 59
3423.10 54
3423.24 47
3423.37 41
3423.50 34
3423.64 28
3423.77 22
3423.91 18
3424.04 16
3424.17 15
3424.31 16
3424.44 18
3424.58 21
3424.71 24
3424.85 27
3424.98 31
3425.11 35
3425.25 40
3425.38 46
3425.52 53
3425.65 60
3425.78 67
3425.92 72
3426.05 76
3426.19 79
3426.32 82
3426.46 85
3426.59 90
3426.72 95
3426.86 100
3426.99 105
3427.13 107
3427.26 107
3427.40 104
3427.53 99
3427.66 93
3427.80 88
3427.93 84
3428.07 82
3428.20 80
3428.33 78
3428.47 77
3428.60 74
3428.74 69
3428.87 65
3429.01 61
3429.14 59
3429.27 58
3429.41 60
3429.54 64
3429.68 71
3429.81 78
3429.95 84
3430.08 91
3430.21 98
3430.35 105
3430.48 112
3430.62 121
3430.75 130
3430.89 139
3431.02 146
3431.15 149
3431.29 149
3431.42 146
3431.56 141
3431.69 137
3431.83 135
3431.96 137
3432.09 143
3432.23 152
3432.36 162
3432.50 173
3432.63 183
3432.77 189
3432.90 192
3433.03 191
3433.17 187
3433.30 179
3433.44 171
3433.57 162
3433.71 156
3433.84 153
3433.98 156
3434.11 164
3434.24 177
3434.38 192
3434.51 208
3434.65 223
3434.78 237
3434.92 248
3435.05 258
3435.18 267
3435.32 275
3435.45 282
3435.59 289
3435.72 295
3435.86 300
3435.99 304
3436.12 305
3436.26 304
3436.39 302
3436.53 299
3436.66 295
3436.80 291
3436.93 287
3437.07 284
3437.20 282
3437.33 281
3437.47 281
3437.60 281
3437.74 281
3437.87 280
3438.01 276
3438.14 271
3438.28 263
3438.41 253
3438.54 243
3438.68 235
3438.81 228
3438.95 224
3439.08 223
3439.22 224
3439.35 226
3439.49 227
3439.62 226
3439.75 224
3439.89 220
3440.02 215
3440.16 213
3440.29 212
3440.43 216
3440.56 223
3440.70 232
3440.83 243
3440.96 253
3441.10 262
3441.23 271
3441.37 278
3441.50 284
3441.64 289
3441.77 292
3441.91 292
3442.04 290
3442.17 284
3442.31 276
3442.44 265
3442.58 254
3442.71 241
3442.85 229
3442.98 217
3443.12 204
3443.25 191
3443.39 178
3443.52 166
3443.65 156
3443.79 146
3443.92 138
3444.06 132
3444.19 126
3444.33 122
3444.46 119
3444.60 118
3444.73 120
3444.87 125
3445.00 133
3445.13 142
3445.27 151
3445.40 160
3445.54 166
3445.67 170
3445.81 171
3445.94 171
3446.08 169
3446.21 167
3446.35 165
3446.48 164
3446.62 163
3446.75 163
3446.88 162
3447.02 161
3447.15 160
3447.29 157
3447.42 154
3447.56 149
3447.69 144
3447.83 139
3447.96 133
3448.10 127
3448.23 122
3448.36 116
3448.50 110
3448.63 104
3448.77 100
3448.90 97
3449.04 97
3449.17 99
3449.31 103
3449.44 109
3449.58 116
3449.71 122
3449.85 127
3449.98 128
3450.12 126
3450.25 122
3450.38 117
3450.52 113
3450.65 111
3450.79 113
3450.92 118
3451.06 127
3451.19 137
3451.33 147
3451.46 155
3451.60 161
3451.73 163
3451.87 161
3452.00 158
3452.14 153
3452.27 147
3452.40 141
3452.54 136
3452.67 130
3452.81 125
3452.94 121
3453.08 116
3453.21 112
3453.35 108
3453.48 104
3453.62 99
3453.75 95
3453.89 90
3454.02 83
3454.16 76
3454.29 68
3454.43 59
3454.56 49
3454.70 41
3454.83 33
3454.96 27
3455.10 23
3455.23 19
3455.37 16
3455.50 12
3455.64 8
3455.77 5
3455.91 1
3456.04 0
3456.18 0
3456.31 3
3456.45 6
3456.58 10
3456.72 12
3456.85 12
3456.99 9
3457.12 4
3457.26 0
3457.39 0
3457.53 0
3457.66 0
3457.80 0
3457.93 0
3458.06 0
3458.20 6
3458.33 11
3458.47 14
3458.60 15
3458.74 16
3458.87 17
3459.01 20
3459.14 25
3459.28 32
3459.41 40
3459.55 47
3459.68 51
3459.82 53
3459.95 51
3460.09 48
3460.22 44
3460.36 42
3460.49 43
3460.63 48
3460.76 54
3460.90 62
3461.03 68
3461.17 72
3461.30 74
3461.44 74
3461.57 73
3461.71 72
3461.84 72
3461.98 72
3462.11 73
3462.25 75
3462.38 76
3462.52 76
3462.65 77
3462.79 79
3462.92 83
3463.05 89
3463.19 96
3463.32 103
3463.46 108
3463.59 110
3463.73 108
3463.86 100
3464.00 88
3464.13 73
3464.27 58
3464.40 44
3464.54 34
3464.67 27
3464.81 24
3464.94 23
3465.08 24
3465.21 25
3465.35 26
3465.48 27
3465.62 26
3465.75 24
3465.89 22
3466.02 21
3466.16 20
3466.29 20
3466.43 23
3466.56 27
3466.70 34
3466.83 41
3466.97 48
3467.10 52
3467.24 52
3467.37 48
3467.51 39
3467.64 26
3467.78 13
3467.91 0
3468.05 0
3468.18 0
3468.32 0
3468.45 0
3468.59 0
3468.72 0
3468.86 0
3468.99 0
3469.13 4
3469.26 14
3469.40 25
3469.53 39
3469.67 54
3469.80 69
3469.94 83
3470.07 93
3470.21 99
3470.34 101
3470.48 98
3470.61 91
3470.75 84
3470.88 78
3471.02 75
3471.15 75
3471.29 79
3471.42 85
3471.56 93
3471.69 100
3471.83 104
3471.96 105
3472.10 103
3472.23 98
3472.37 90
3472.51 80
3472.64 69
3472.78 57
3472.91 45
3473.05 34
3473.18 25
3473.32 18
3473.45 13
3473.59 10
3473.72 9
3473.86 9
3473.99 11
3474.13 14
3474.26 17
3474.40 21
3474.53 26
3474.67 32
3474.80 38
3474.94 45
3475.07 53
3475.21 60
3475.34 65
3475.48 69
3475.61 71
3475.75 71
3475.88 69
3476.02 66
3476.15 62
3476.29 58
3476.42 53
3476.56 49
3476.69 44
3476.83 39
3476.96 35
3477.10 32
3477.24 32
3477.37 33
3477.51 36
3477.64 40
3477.78 45
3477.91 49
3478.05 52
3478.18 54
3478.32 55
3478.45 55
3478.59 55
3478.72 55
3478.86 55
3478.99 56
3479.13 57
3479.26 58
3479.40 60
3479.53 62
3479.67 64
3479.80 66
3479.94 69
3480.07 72
3480.21 74
3480.35 76
3480.48 76
3480.62 74
3480.75 68
3480.89 59
3481.02 49
3481.16 37
3481.29 27
3481.43 20
3481.56 18
3481.70 21
3481.83 30
3481.97 43
3482.10 58
3482.24 74
3482.37 87
3482.51 98
3482.64 106
3482.78 109
3482.92 109
3483.05 106
3483.19 99
3483.32 90
3483.46 79
3483.59 68
3483.73 57
3483.86 49
3484.00 43
3484.13 42
3484.27 44
3484.40 50
3484.54 58
3484.67 65
3484.81 73
3484.95 78
3485.08 83
3485.22 88
3485.35 93
3485.49 99
3485.62 108
3485.76 117
3485.89 127
3486.03 135
3486.16 141
3486.30 143
3486.43 142
3486.57 138
3486.70 133
3486.84 128
3486.98 124
3487.11 122
3487.25 120
3487.38 117
3487.52 112
3487.65 105
3487.79 97
3487.92 88
3488.06 79
3488.19 72
3488.33 67
3488.46 64
3488.60 62
3488.74 61
3488.87 59
3489.01 59
3489.14 61
3489.28 66
3489.41 75
3489.55 88
3489.68 103
3489.82 118
3489.95 131
3490.09 140
3490.23 145
3490.36 145
3490.50 142
3490.63 137
3490.77 130
3490.90 123
3491.04 116
3491.17 111
3491.31 107
3491.44 105
3491.58 106
3491.72 110
3491.85 115
3491.99 123
3492.12 130
3492.26 138
3492.39 145
3492.53 151
3492.66 155
3492.80 158
3492.93 159
3493.07 158
3493.21 155
3493.34 149
3493.48 141
3493.61 131
3493.75 119
3493.88 107
3494.02 94
3494.15 83
3494.29 75
3494.43 69
3494.56 67
3494.70 69
3494.83 74
3494.97 82
3495.10 93
3495.24 104
3495.37 115
3495.51 124
3495.65 133
3495.78 139
3495.92 143
3496.05 145
3496.19 146
3496.32 144
3496.46 140
3496.59 132
3496.73 121
3496.87 108
3497.00 93
3497.14 79
3497.27 65
3497.41 55
3497.54 48
3497.68 45
3497.81 45
3497.95 48
3498.09 53
3498.22 58
3498.36 65
3498.49 73
3498.63 81
3498.76 90
3498.90 98
3499.03 105
3499.17 109
3499.31 110
3499.44 109
3499.58 105
3499.71 100
3499.85 97
3499.98 95
3500.12 95
3500.26 96
3500.39 97
3500.53 96
3500.66 94
3500.80 88
3500.93 81
3501.07 74
3501.20 68
3501.34 64
3501.48 62
3501.61 63
3501.75 63
3501.88 63
3502.02 61
3502.15 57
3502.29 53
3502.43 51
3502.56 53
3502.70 59
3502.83 69
3502.97 82
3503.10 96
3503.24 108
3503.38 116
3503.51 120
3503.65 119
3503.78 114
3503.92 106
3504.05 97
3504.19 85
3504.33 73
3504.46 61
3504.60 49
3504.73 36
3504.87 24
3505.00 13
3505.14 3
3505.28 0
3505.41 0
3505.55 0
3505.68 0
3505.82 0
3505.95 0
3506.09 0
3506.23 0
3506.36 7
3506.50 14
3506.63 19
3506.77 22
3506.90 24
3507.04 26
3507.18 28
3507.31 30
3507.45 32
3507.58 34
3507.72 34
3507.86 32
3507.99 28
3508.13 23
3508.26 19
3508.40 16
3508.53 15
3508.67 17
3508.81 20
3508.94 23
3509.08 26
3509.21 28
3509.35 28
3509.48 30
3509.62 33
3509.76 38
3509.89 46
3510.03 56
3510.16 65
3510.30 74
3510.44 79
3510.57 80
3510.71 78
3510.84 72
3510.98 64
3511.11 56
3511.25 50
3511.39 46
3511.52 46
3511.66 49
3511.79 53
3511.93 58
3512.07 62
3512.20 64
3512.34 64
3512.47 62
3512.61 59
3512.75 57
3512.88 56
3513.02 58
3513.15 61
3513.29 66
3513.42 69
3513.56 70
3513.70 68
3513.83 62
3513.97 52
3514.10 41
3514.24 29
3514.38 19
3514.51 12
3514.65 8
3514.78 9
3514.92 13
3515.06 19
3515.19 26
3515.33 32
3515.46 37
3515.60 39
3515.74 39
3515.87 38
3516.01 36
3516.14 35
3516.28 36
3516.41 39
3516.55 44
3516.69 50
3516.82 56
3516.96 62
3517.09 65
3517.23 66
3517.37 63
3517.50 58
3517.64 51
3517.77 44
3517.91 36
3518.05 30
3518.18 26
3518.32 24
3518.45 24
3518.59 24
3518.73 25
3518.86 26
3519.00 26
3519.13 25
3519.27 24
3519.41 24
3519.54 24
3519.68 24
3519.81 24
3519.95 24
3520.09 23
3520.22 20
3520.36 16
3520.49 11
3520.63 5
3520.77 0
3520.90 0
3521.04 0
3521.17 0
3521.31 0
3521.45 0
3521.58 0
3521.72 0
3521.86 0
3521.99 9
3522.13 22
3522.26 37
3522.40 50
3522.54 60
3522.67 65
3522.81 65
3522.94 60
3523.08 52
3523.22 43
3523.35 35
3523.49 28
3523.62 22
3523.76 17
3523.90 12
3524.03 7
3524.17 2
3524.30 0
3524.44 0
3524.58 0
3524.71 0
3524.85 0
3524.99 0
3525.12 0
3525.26 0
3525.39 0
3525.53 2
3525.67 6
3525.80 12
3525.94 21
3526.07 31
3526.21 43
3526.35 55
3526.48 68
3526.62 79
3526.75 88
3526.89 94
3527.03 98
3527.16 98
3527.30 95
3527.44 90
3527.57 83
3527.71 74
3527.84 66
3527.98 58
3528.12 51
3528.25 45
3528.39 41
3528.52 39
3528.66 38
3528.80 39
3528.93 39
3529.07 40
3529.21 40
3529.34 40
3529.48 39
3529.61 39
3529.75 39
3529.89 40
3530.02 43
3530.16 49
3530.30 56
3530.43 63
3530.57 70
3530.70 76
3530.84 80
3530.98 81
3531.11 81
3531.25 79
3531.39 75
3531.52 72
3531.66 68
3531.79 65
3531.93 62
3532.07 60
3532.20 58
3532.34 57
3532.48 57
3532.61 59
3532.75 62
3532.88 66
3533.02 71
3533.16 78
3533.29 86
3533.43 96
3533.57 106
3533.70 117
3533.84 129
3533.97 139
3534.11 149
3534.25 157
3534.38 163
3534.52 168
3534.66 172
3534.79 174
3534.93 174
3535.06 171
3535.20 164
3535.34 154
3535.47 140
3535.61 123
3535.75 107
3535.88 91
3536.02 78
3536.16 68
3536.29 60
3536.43 55
3536.56 52
3536.70 49
3536.84 47
3536.97 46
3537.11 46
3537.25 47
3537.38 50
3537.52 53
3537.66 58
3537.79 64
3537.93 68
3538.06 71
3538.20 73
3538.34 73
3538.47 72
3538.61 71
3538.75 69
3538.88 68
3539.02 66
3539.16 64
3539.29 62
3539.43 59
3539.56 55
3539.70 52
3539.84 50
3539.97 48
3540.11 46
3540.25 45
3540.38 43
3540.52 41
3540.66 38
3540.79 36
3540.93 36
3541.07 36
3541.20 38
3541.34 41
3541.47 43
3541.61 43
3541.75 39
3541.88 33
3542.02 23
3542.16 13
3542.29 3
3542.43 0
3542.57 0
3542.70 0
3542.84 10
3542.98 23
3543.11 39
3543.25 53
3543.38 65
3543.52 73
3543.66 78
3543.79 79
3543.93 79
3544.07 78
3544.20 79
3544.34 80
3544.48 83
3544.61 85
3544.75 86
3544.89 85
3545.02 82
3545.16 78
3545.30 74
3545.43 73
3545.57 75
3545.71 81
3545.84 91
3545.98 104
3546.11 118
3546.25 131
3546.39 141
3546.52 147
3546.66 150
3546.80 149
3546.93 148
3547.07 147
3547.21 149
3547.34 155
3547.48 165
3547.62 178
3547.75 194
3547.89 211
3548.03 228
3548.16 245
3548.30 261
3548.44 277
3548.57 292
3548.71 307
3548.85 321
3548.98 335
3549.12 346
3549.26 357
3549.39 368
3549.53 378
3549.67 388
3549.80 398
3549.94 406
3550.07 412
3550.21 415
3550.35 413
3550.48 408
3550.62 402
3550.76 395
3550.89 392
3551.03 393
3551.17 399
3551.30 410
3551.44 425
3551.58 441
3551.71 457
3551.85 469
3551.99 477
3552.12 480
3552.26 479
3552.40 474
3552.53 467
3552.67 459
3552.81 451
3552.94 444
3553.08 439
3553.22 433
3553.35 427
3553.49 418
3553.63 406
3553.76 391
3553.90 374
3554.04 357
3554.17 343
3554.31 332
3554.45 326
3554.58 322
3554.72 321
3554.86 320
3554.99 317
3555.13 311
3555.27 303
3555.40 293
3555.54 282
3555.68 270
3555.81 259
3555.95 248
3556.09 237
3556.22 225
3556.36 212
3556.50 199
3556.63 186
3556.77 173
3556.91 162
3557.05 153
3557.18 146
3557.32 143
3557.46 144
3557.59 148
3557.73 154
3557.87 161
3558.00 167
3558.14 172
3558.28 174
3558.41 172
3558.55 167
3558.69 159
3558.82 150
3558.96 142
3559.10 137
3559.23 135
3559.37 138
3559.51 145
3559.64 155
3559.78 165
3559.92 173
3560.05 178
3560.19 179
3560.33 178
3560.46 174
3560.60 170
3560.74 167
3560.87 165
3561.01 165
3561.15 164
3561.29 161
3561.42 157
3561.56 150
3561.70 142
3561.83 132
3561.97 122
3562.11 114
3562.24 107
3562.38 103
3562.52 102
3562.65 103
3562.79 106
3562.93 109
3563.06 112
3563.20 115
3563.34 117
3563.47 119
3563.61 123
3563.75 129
3563.89 138
3564.02 150
3564.16 163
3564.30 176
3564.43 186
3564.57 193
3564.71 195
3564.84 192
3564.98 186
3565.12 178
3565.25 170
3565.39 165
3565.53 164
3565.66 166
3565.80 171
3565.94 178
3566.08 187
3566.21 196
3566.35 204
3566.49 211
3566.62 215
3566.76 218
3566.90 221
3567.03 224
3567.17 229
3567.31 236
3567.44 245
3567.58 256
3567.72 267
3567.86 278
3567.99 286
3568.13 291
3568.27 291
3568.40 287
3568.54 280
3568.68 269
3568.81 258
3568.95 247
3569.09 237
3569.22 228
3569.36 220
3569.50 213
3569.64 207
3569.77 201
3569.91 195
3570.05 189
3570.18 184
3570.32 180
3570.46 178
3570.59 177
3570.73 179
3570.87 184
3571.01 190
3571.14 196
3571.28 204
3571.42 210
3571.55 215
3571.69 220
3571.83 224
3571.96 229
3572.10 235
3572.24 241
3572.38 247
3572.51 252
3572.65 253
3572.79 251
3572.92 243
3573.06 232
3573.20 217
3573.34 202
3573.47 187
3573.61 174
3573.75 164
3573.88 157
3574.02 150
3574.16 144
3574.29 136
3574.43 126
3574.57 115
3574.71 101
3574.84 87
3574.98 73
3575.12 60
3575.25 50
3575.39 41
3575.53 36
3575.67 33
3575.80 33
3575.94 36
3576.08 39
3576.21 43
3576.35 48
3576.49 51
3576.63 54
3576.76 57
3576.90 59
3577.04 61
3577.17 63
3577.31 66
3577.45 68
3577.58 71
3577.72 75
3577.86 79
3578.00 83
3578.13 88
3578.27 93
3578.41 98
3578.54 103
3578.68 108
3578.82 113
3578.96 118
3579.09 124
3579.23 129
3579.37 133
3579.50 136
3579.64 137
3579.78 138
3579.92 137
3580.05 136
3580.19 134
3580.33 130
3580.47 125
3580.60 119
3580.74 111
3580.88 103
3581.01 96
3581.15 91
3581.29 88
3581.43 87
3581.56 87
3581.70 87
3581.84 86
3581.97 84
3582.11 81
3582.25 79
3582.39 79
3582.52 82
3582.66 86
3582.80 93
3582.93 99
3583.07 104
3583.21 108
3583.35 110
3583.48 111
3583.62 112
3583.76 114
3583.90 118
3584.03 123
3584.17 130
3584.31 137
3584.44 142
3584.58 146
3584.72 147
3584.86 145
3584.99 140
3585.13 133
3585.27 126
3585.41 120
3585.54 116
3585.68 114
3585.82 114
3585.95 116
3586.09 117
3586.23 118
3586.37 118
3586.50 116
3586.64 114
3586.78 112
3586.92 111
3587.05 111
3587.19 111
3587.33 112
3587.47 112
3587.60 110
3587.74 104
3587.88 95
3588.01 81
3588.15 64
3588.29 45
3588.43 27
3588.56 13
3588.70 3
3588.84 0
3588.98 1
3589.11 6
3589.25 14
3589.39 22
3589.53 28
3589.66 33
3589.80 37
3589.94 39
3590.07 41
3590.21 44
3590.35 47
3590.49 52
3590.62 57
3590.76 65
3590.90 74
3591.04 85
3591.17 95
3591.31 104
3591.45 111
3591.59 113
3591.72 111
3591.86 106
3592.00 99
3592.14 92
3592.27 87
3592.41 85
3592.55 86
3592.69 89
3592.82 92
3592.96 96
3593.10 97
3593.23 96
3593.37 94
3593.51 90
3593.65 87
3593.78 85
3593.92 85
3594.06 87
3594.20 90
3594.33 95
3594.47 99
3594.61 101
3594.75 101
3594.88 99
3595.02 96
3595.16 92
3595.30 88
3595.43 85
3595.57 82
3595.71 79
3595.85 74
3595.98 68
3596.12 61
3596.26 54
3596.40 49
3596.53 47
3596.67 47
3596.81 51
3596.95 56
3597.08 61
3597.22 65
3597.36 67
3597.50 68
3597.63 66
3597.77 64
3597.91 63
3598.05 62
3598.18 63
3598.32 65
3598.46 68
3598.60 72
3598.73 76
3598.87 78
3599.01 80
3599.15 79
3599.28 76
3599.42 72
3599.56 67
3599.70 62
3599.83 57
3599.97 53
3600.11 50
3600.25 49
3600.38 50
3600.52 53
3600.66 57
3600.80 63
3600.94 69
3601.07 77
3601.21 84
3601.35 91
3601.49 98
3601.62 105
3601.76 113
3601.90 121
3602.04 129
3602.17 136
3602.31 142
3602.45 144
3602.59 143
3602.72 137
3602.86 130
3603.00 121
3603.14 113
3603.27 107
3603.41 106
3603.55 108
3603.69 113
3603.82 119
3603.96 123
3604.10 125
3604.24 122
3604.38 115
3604.51 105
3604.65 94
3604.79 82
3604.93 72
3605.06 63
3605.20 55
3605.34 48
3605.48 42
3605.61 35
3605.75 28
3605.89 21
3606.03 14
3606.16 6
3606.30 0
3606.44 0
3606.58 0
3606.72 0
3606.85 0
3606.99 0
3607.13 0
3607.27 0
3607.40 2
3607.54 19
3607.68 37
3607.82 55
3607.95 69
3608.09 79
3608.23 83
3608.37 81
3608.51 73
3608.64 61
3608.78 49
3608.92 38
3609.06 30
3609.19 26
3609.33 26
3609.47 30
3609.61 37
3609.75 45
3609.88 53
3610.02 61
3610.16 68
3610.30 73
3610.43 77
3610.57 80
3610.71 82
3610.85 84
3610.99 86
3611.12 88
3611.26 89
3611.40 90
3611.54 90
3611.67 90
3611.81 90
3611.95 89
3612.09 87
3612.23 85
3612.36 80
3612.50 74
3612.64 65
3612.78 54
3612.91 41
3613.05 27
3613.19 14
3613.33 1
3613.47 0
3613.60 0
3613.74 0
3613.88 0
3614.02 0
3614.15 0
3614.29 0
3614.43 0
3614.57 6
3614.71 22
3614.84 40
3614.98 57
3615.12 73
3615.26 86
3615.40 97
3615.53 104
3615.67 108
3615.81 110
3615.95 109
3616.08 105
3616.22 100
3616.36 94
3616.50 87
3616.64 82
3616.77 78
3616.91 77
3617.05 79
3617.19 82
3617.33 87
3617.46 93
3617.60 99
3617.74 103
3617.88 105
3618.01 105
3618.15 103
3618.29 100
3618.43 96
3618.57 94
3618.70 94
3618.84 96
3618.98 100
3619.12 105
3619.26 109
3619.39 111
3619.53 111
3619.67 110
3619.81 108
3619.95 106
3620.08 106
3620.22 109
3620.36 114
3620.50 123
3620.64 135
3620.77 147
3620.91 159
3621.05 168
3621.19 172
3621.33 171
3621.46 163
3621.60 151
3621.74 137
3621.88 123
3622.02 112
3622.15 107
3622.29 108
3622.43 113
3622.57 121
3622.71 128
3622.84 133
3622.98 134
3623.12 129
3623.26 121
3623.40 112
3623.53 103
3623.67 96
3623.81 93
3623.95 95
3624.09 100
3624.22 109
3624.36 121
3624.50 133
3624.64 144
3624.78 154
3624.91 162
3625.05 168
3625.19 172
3625.33 174
3625.47 176
3625.60 179
3625.74 183
3625.88 188
3626.02 192
3626.16 194
3626.29 192
3626.43 187
3626.57 179
3626.71 169
3626.85 159
3626.98 152
3627.12 149
3627.26 149
3627.40 152
3627.54 156
3627.67 158
3627.81 157
3627.95 154
3628.09 148
3628.23 141
3628.37 133
3628.50 126
3628.64 118
3628.78 111
3628.92 103
3629.06 95
3629.19 86
3629.33 78
3629.47 72
3629.61 69
3629.75 69
3629.88 72
3630.02 76
3630.16 81
3630.30 86
3630.44 90
3630.58 95
3630.71 100
3630.85 107
3630.99 116
3631.13 125
3631.27 133
3631.40 140
3631.54 143
3631.68 142
3631.82 137
3631.96 130
3632.09 121
3632.23 112
3632.37 102
3632.51 93
3632.65 85
3632.79 77
3632.92 70
3633.06 63
3633.20 56
3633.34 50
3633.48 45
3633.61 40
3633.75 36
3633.89 33
3634.03 31
3634.17 31
3634.31 33
3634.44 37
3634.58 44
3634.72 52
3634.86 59
3635.00 64
3635.14 66
3635.27 65
3635.41 59
3635.55 51
3635.69 42
3635.83 34
3635.96 29
3636.10 26
3636.24 26
3636.38 27
3636.52 30
3636.66 33
3636.79 34
3636.93 33
3637.07 32
3637.21 31
3637.35 30
3637.49 30
3637.62 32
3637.76 35
3637.90 39
3638.04 44
3638.18 49
3638.32 54
3638.45 58
3638.59 62
3638.73 64
3638.87 66
3639.01 67
3639.15 69
3639.28 72
3639.42 77
3639.56 82
3639.70 85
3639.84 86
3639.98 82
3640.11 75
3640.25 63
3640.39 51
3640.53 39
3640.67 32
3640.81 32
3640.94 37
3641.08 49
3641.22 65
3641.36 83
3641.50 99
3641.64 111
3641.77 118
3641.91 120
3642.05 118
3642.19 114
3642.33 110
3642.47 107
3642.60 105
3642.74 106
3642.88 109
3643.02 113
3643.16 118
3643.30 124
3643.43 131
3643.57 137
3643.71 144
3643.85 150
3643.99 156
3644.13 162
3644.26 169
3644.40 177
3644.54 186
3644.68 195
3644.82 205
3644.96 215
3645.09 223
3645.23 231
3645.37 236
3645.51 238
3645.65 238
3645.79 235
3645.93 230
3646.06 224
3646.20 217
3646.34 212
3646.48 210
3646.62 209
3646.76 210
3646.89 210
3647.03 210
3647.17 207
3647.31 201
3647.45 192
3647.59 181
3647.73 170
3647.86 160
3648.00 153
3648.14 149
3648.28 149
3648.42 151
3648.56 154
3648.69 157
3648.83 159
3648.97 159
3649.11 156
3649.25 151
3649.39 146
3649.53 140
3649.66 136
3649.80 135
3649.94 136
3650.08 140
3650.22 145
3650.36 151
3650.50 157
3650.63 161
3650.77 165
3650.91 168
3651.05 171
3651.19 174
3651.33 177
3651.46 181
3651.60 184
3651.74 186
3651.88 186
3652.02 184
3652.16 179
3652.30 172
3652.43 162
3652.57 152
3652.71 141
3652.85 131
3652.99 122
3653.13 117
3653.27 114
3653.40 115
3653.54 119
3653.68 123
3653.82 128
3653.96 132
3654.10 133
3654.24 131
3654.37 126
3654.51 119
3654.65 111
3654.79 105
3654.93 101
3655.07 100
3655.21 101
3655.35 103
3655.48 105
3655.62 106
3655.76 107
3655.90 108
3656.04 110
3656.18 112
3656.32 115
3656.45 118
3656.59 121
3656.73 121
3656.87 118
3657.01 113
3657.15 106
3657.29 98
3657.42 90
3657.56 83
3657.70 81
3657.84 82
3657.98 89
3658.12 100
3658.26 115
3658.40 133
3658.53 150
3658.67 166
3658.81 177
3658.95 184
3659.09 186
3659.23 184
3659.37 179
3659.50 172
3659.64 164
3659.78 156
3659.92 147
3660.06 139
3660.20 131
3660.34 124
3660.48 118
3660.61 112
3660.75 107
3660.89 101
3661.03 95
3661.17 87
3661.31 77
3661.45 66
3661.59 54
3661.72 42
3661.86 31
3662.00 23
3662.14 16
3662.28 11
3662.42 7
3662.56 5
3662.70 5
3662.83 8
3662.97 14
3663.11 25
3663.25 38
3663.39 53
3663.53 69
3663.67 84
3663.81 96
3663.94 106
3664.08 115
3664.22 124
3664.36 135
3664.50 147
3664.64 163
3664.78 179
3664.92 194
3665.05 206
3665.19 213
3665.33 214
3665.47 209
3665.61 199
3665.75 187
3665.89 173
3666.03 158
3666.17 145
3666.30 133
3666.44 122
3666.58 112
3666.72 104
3666.86 96
3667.00 90
3667.14 84
3667.28 77
3667.41 69
3667.55 59
3667.69 47
3667.83 35
3667.97 23
3668.11 14
3668.25 9
3668.39 9
3668.53 15
3668.66 24
3668.80 34
3668.94 42
3669.08 48
3669.22 51
3669.36 49
3669.50 45
3669.64 40
3669.78 36
3669.91 32
3670.05 31
3670.19 32
3670.33 35
3670.47 40
3670.61 45
3670.75 49
3670.89 51
3671.03 52
3671.16 50
3671.30 47
3671.44 44
3671.58 41
3671.72 41
3671.86 43
3672.00 47
3672.14 52
3672.28 57
3672.41 62
3672.55 67
3672.69 72
3672.83 75
3672.97 80
3673.11 84
3673.25 89
3673.39 94
3673.53 99
3673.67 103
3673.80 106
3673.94 108
3674.08 109
3674.22 110
3674.36 110
3674.50 110
3674.64 109
3674.78 108
3674.92 105
3675.06 101
3675.19 97
3675.33 92
3675.47 87
3675.61 82
3675.75 78
3675.89 74
3676.03 72
3676.17 70
3676.31 69
3676.45 68
3676.58 66
3676.72 64
3676.86 61
3677.00 56
3677.14 49
3677.28 42
3677.42 33
3677.56 25
3677.70 17
3677.84 11
3677.97 5
3678.11 0
3678.25 0
3678.39 0
3678.53 0
3678.67 0
3678.81 0
3678.95 0
3679.09 0
3679.23 0
3679.36 2
3679.50 10
3679.64 19
3679.78 30
3679.92 41
3680.06 52
3680.20 61
3680.34 69
3680.48 74
3680.62 76
3680.76 77
3680.89 77
3681.03 78
3681.17 80
3681.31 86
3681.45 94
3681.59 103
3681.73 114
3681.87 123
3682.01 131
3682.15 136
3682.29 137
3682.43 134
3682.56 128
3682.70 118
3682.84 106
3682.98 94
3683.12 81
3683.26 71
3683.40 65
3683.54 62
3683.68 63
3683.82 67
3683.96 71
3684.09 74
3684.23 75
3684.37 75
3684.51 72
3684.65 69
3684.79 66
3684.93 64
3685.07 62
3685.21 60
3685.35 58
3685.49 56
3685.63 55
3685.76 55
3685.90 55
3686.04 58
3686.18 62
3686.32 67
3686.46 72
3686.60 75
3686.74 76
3686.88 73
3687.02 68
3687.16 59
3687.30 48
3687.44 35
3687.57 22
3687.71 9
3687.85 0
3687.99 0
3688.13 0
3688.27 0
3688.41 0
3688.55 0
3688.69 0
3688.83 0
3688.97 0
3689.11 5
3689.25 12
3689.38 19
3689.52 26
3689.66 32
3689.80 38
3689.94 42
3690.08 47
3690.22 52
3690.36 57
3690.50 63
3690.64 69
3690.78 73
3690.92 76
3691.06 75
3691.20 72
3691.33 67
3691.47 62
3691.61 57
3691.75 55
3691.89 54
3692.03 55
3692.17 56
3692.31 57
3692.45 55
3692.59 51
3692.73 46
3692.87 39
3693.01 33
3693.15 27
3693.29 23
3693.42 20
3693.56 18
3693.70 17
3693.84 17
3693.98 17
3694.12 18
3694.26 20
3694.40 23
3694.54 25
3694.68 28
3694.82 30
3694.96 32
3695.10 35
3695.24 38
3695.38 42
3695.51 48
3695.65 55
3695.79 64
3695.93 75
3696.07 86
3696.21 98
3696.35 110
3696.49 121
3696.63 130
3696.77 136
3696.91 138
3697.05 137
3697.19 132
3697.33 125
3697.47 118
3697.61 112
3697.75 110
3697.88 112
3698.02 115
3698.16 120
3698.30 125
3698.44 129
3698.58 132
3698.72 134
3698.86 137
3699.00 140
3699.14 143
3699.28 146
3699.42 147
3699.56 146
3699.70 140
3699.84 131
3699.98 118
3700.12 104
3700.26 91
3700.39 80
3700.53 73
3700.67 69
3700.81 70
3700.95 75
3701.09 82
3701.23 92
3701.37 102
3701.51 113
3701.65 123
3701.79 130
3701.93 134
3702.07 135
3702.21 134
3702.35 132
3702.49 131
3702.63 133
3702.77 137
3702.91 144
3703.05 152
3703.18 160
3703.32 164
3703.46 165
3703.60 162
3703.74 157
3703.88 150
3704.02 144
3704.16 140
3704.30 137
3704.44 136
3704.58 136
3704.72 136
3704.86 136
3705.00 134
3705.14 133
3705.28 133
3705.42 133
3705.56 133
3705.70 134
3705.84 135
3705.98 134
3706.12 132
3706.25 128
3706.39 123
3706.53 117
3706.67 110
3706.81 104
3706.95 100
3707.09 96
3707.23 92
3707.37 90
3707.51 88
3707.65 87
3707.79 89
3707.93 93
3708.07 100
3708.21 109
3708.35 120
3708.49 132
3708.63 141
3708.77 149
3708.91 153
3709.05 154
3709.19 153
3709.33 152
3709.47 151
3709.61 150
3709.74 149
3709.88 148
3710.02 145
3710.16 141
3710.30 133
3710.44 124
3710.58 113
3710.72 101
3710.86 91
3711.00 82
3711.14 77
3711.28 75
3711.42 77
3711.56 82
3711.70 89
3711.84 97
3711.98 105
3712.12 113
3712.26 121
3712.40 129
3712.54 137
3712.68 146
3712.82 154
3712.96 162
3713.10 167
3713.24 171
3713.38 172
3713.52 171
3713.66 170
3713.80 168
3713.94 169
3714.08 171
3714.21 175
3714.35 181
3714.49 189
3714.63 198
3714.77 208
3714.91 221
3715.05 237
3715.19 258
3715.33 285
3715.47 318
3715.61 358
3715.75 403
3715.89 451
3716.03 501
3716.17 548
3716.31 592
3716.45 628
3716.59 659
3716.73 684
3716.87 706
3717.01 727
3717.15 748
3717.29 771
3717.43 796
3717.57 822
3717.71 849
3717.85 877
3717.99 904
3718.13 930
3718.27 955
3718.41 977
3718.55 996
3718.69 1009
3718.83 1017
3718.97 1020
3719.11 1020
3719.25 1018
3719.39 1016
3719.53 1017
3719.67 1020
3719.81 1027
3719.95 1037
3720.09 1048
3720.23 1058
3720.37 1064
3720.51 1064
3720.65 1054
3720.79 1035
3720.92 1005
3721.06 968
3721.20 926
3721.34 883
3721.48 844
3721.62 811
3721.76 785
3721.90 764
3722.04 748
3722.18 733
3722.32 715
3722.46 695
3722.60 672
3722.74 647
3722.88 621
3723.02 597
3723.16 576
3723.30 558
3723.44 542
3723.58 528
3723.72 515
3723.86 503
3724.00 492
3724.14 484
3724.28 477
3724.42 473
3724.56 469
3724.70 464
3724.84 457
3724.98 445
3725.12 429
3725.26 410
3725.40 389
3725.54 368
3725.68 349
3725.82 333
3725.96 320
3726.10 310
3726.24 300
3726.38 291
3726.52 281
3726.66 273
3726.80 267
3726.94 264
3727.08 266
3727.22 271
3727.36 277
3727.50 284
3727.64 288
3727.78 288
3727.92 284
3728.06 276
3728.20 264
3728.34 252
3728.48 238
3728.62 226
3728.76 213
3728.90 203
3729.04 193
3729.18 184
3729.32 177
3729.46 170
3729.60 165
3729.74 160
3729.88 156
3730.02 153
3730.16 150
3730.30 148
3730.44 147
3730.58 148
3730.72 150
3730.86 155
3731.00 161
3731.14 168
3731.28 176
3731.42 184
3731.56 190
3731.70 194
3731.84 194
3731.98 190
3732.12 183
3732.26 171
3732.40 158
3732.54 143
3732.68 128
3732.82 115
3732.96 103
3733.10 94
3733.24 89
3733.38 87
3733.52 88
3733.66 93
3733.80 101
3733.94 111
3734.08 122
3734.22 132
3734.36 140
3734.50 146
3734.64 150
3734.78 152
3734.92 152
3735.06 151
3735.20 148
3735.34 145
3735.48 139
3735.62 132
3735.76 125
3735.90 117
3736.04 110
3736.18 104
3736.33 100
3736.47 97
3736.61 96
3736.75 94
3736.89 93
3737.03 90
3737.17 87
3737.31 82
3737.45 77
3737.59 72
3737.73 66
3737.87 59
3738.01 53
3738.15 47
3738.29 41
3738.43 35
3738.57 29
3738.71 23
3738.85 17
3738.99 12
3739.13 6
3739.27 2
3739.41 0
3739.55 0
3739.69 0
3739.83 3
3739.97 7
3740.11 11
3740.25 15
3740.39 16
3740.53 17
3740.67 15
3740.81 14
3740.95 11
3741.09 8
3741.23 4
3741.37 1
3741.51 0
3741.65 0
3741.79 0
3741.93 0
3742.07 0
3742.21 0
3742.35 0
3742.49 0
3742.63 2
3742.77 4
3742.91 7
3743.06 11
3743.20 15
3743.34 20
3743.48 24
3743.62 28
3743.76 30
3743.90 30
3744.04 27
3744.18 24
3744.32 19
3744.46 15
3744.60 13
3744.74 12
3744.88 13
3745.02 15
3745.16 18
3745.30 20
3745.44 21
3745.58 21
3745.72 22
3745.86 23
3746.00 25
3746.14 28
3746.28 32
3746.42 35
3746.56 36
3746.70 37
3746.84 37
3746.98 37
3747.12 38
3747.26 43
3747.40 51
3747.55 62
3747.69 76
3747.83 89
3747.97 102
3748.11 112
3748.25 119
3748.39 122
3748.53 121
3748.67 118
3748.81 112
3748.95 104
3749.09 94
3749.23 83
3749.37 72
3749.51 61
3749.65 50
3749.79 41
3749.93 33
3750.07 28
3750.21 24
3750.35 22
3750.49 20
3750.63 19
3750.77 18
3750.91 19
3751.05 21
3751.20 25
3751.34 29
3751.48 34
3751.62 38
3751.76 40
3751.90 41
3752.04 39
3752.18 36
3752.32 31
3752.46 28
3752.60 25
3752.74 24
3752.88 26
3753.02 29
3753.16 32
3753.30 36
3753.44 39
3753.58 40
3753.72 40
3753.86 39
3754.00 36
3754.14 32
3754.29 28
3754.43 25
3754.57 22
3754.71 21
3754.85 21
3754.99 21
3755.13 21
3755.27 20
3755.41 18
3755.55 14
3755.69 8
3755.83 3
3755.97 0
3756.11 0
3756.25 5
3756.39 14
3756.53 28
3756.67 45
3756.81 62
3756.95 77
3757.10 88
3757.24 96
3757.38 101
3757.52 104
3757.66 108
3757.80 112
3757.94 116
3758.08 121
3758.22 124
3758.36 126
3758.50 126
3758.64 125
3758.78 124
3758.92 124
3759.06 124
3759.20 127
3759.34 131
3759.48 136
3759.63 142
3759.77 147
3759.91 152
3760.05 155
3760.19 155
3760.33 151
3760.47 144
3760.61 135
3760.75 124
3760.89 112
3761.03 100
3761.17 89
3761.31 78
3761.45 69
3761.59 62
3761.73 56
3761.88 53
3762.02 52
3762.16 53
3762.30 55
3762.44 59
3762.58 61
3762.72 63
3762.86 64
3763.00 63
3763.14 62
3763.28 62
3763.42 62
3763.56 62
3763.70 64
3763.84 66
3763.98 68
3764.13 71
3764.27 73
3764.41 74
3764.55 74
3764.69 71
3764.83 66
3764.97 58
3765.11 49
3765.25 39
3765.39 30
3765.53 23
3765.67 19
3765.81 18
3765.95 21
3766.10 26
3766.24 32
3766.38 38
3766.52 44
3766.66 50
3766.80 56
3766.94 62
3767.08 68
3767.22 75
3767.36 82
3767.50 88
3767.64 92
3767.78 95
3767.92 97
3768.07 97
3768.21 96
3768.35 95
3768.49 93
3768.63 92
3768.77 90
3768.91 87
3769.05 84
3769.19 80
3769.33 75
3769.47 70
3769.61 65
3769.75 60
3769.90 54
3770.04 50
3770.18 45
3770.32 40
3770.46 36
3770.60 32
3770.74 28
3770.88 25
3771.02 21
3771.16 16
3771.30 10
3771.44 2
3771.58 0
3771.73 0
3771.87 0
3772.01 0
3772.15 0
3772.29 0
3772.43 0
3772.57 4
3772.71 16
3772.85 28
3772.99 38
3773.13 44
3773.27 49
3773.42 51
3773.56 52
3773.70 52
3773.84 52
3773.98 52
3774.12 53
3774.26 54
3774.40 57
3774.54 61
3774.68 66
3774.82 70
3774.96 74
3775.11 77
3775.25 78
3775.39 78
3775.53 77
3775.67 76
3775.81 78
3775.95 81
3776.09 87
3776.23 95
3776.37 104
3776.51 112
3776.66 120
3776.80 125
3776.94 126
3777.08 123
3777.22 116
3777.36 105
3777.50 91
3777.64 76
3777.78 62
3777.92 51
3778.06 43
3778.21 39
3778.35 38
3778.49 39
3778.63 41
3778.77 42
3778.91 43
3779.05 42
3779.19 40
3779.33 40
3779.47 40
3779.61 43
3779.76 49
3779.90 56
3780.04 65
3780.18 74
3780.32 81
3780.46 86
3780.60 89
3780.74 88
3780.88 86
3781.02 83
3781.17 79
3781.31 75
3781.45 71
3781.59 67
3781.73 62
3781.87 58
3782.01 54
3782.15 49
3782.29 45
3782.43 42
3782.58 39
3782.72 36
3782.86 34
3783.00 31
3783.14 29
3783.28 26
3783.42 23
3783.56 20
3783.70 16
3783.84 12
3783.99 11
3784.13 11
3784.27 14
3784.41 19
3784.55 26
3784.69 33
3784.83 37
3784.97 39
3785.11 39
3785.26 36
3785.40 34
3785.54 32
3785.68 33
3785.82 37
3785.96 44
3786.10 52
3786.24 61
3786.38 71
3786.52 81
3786.67 90
3786.81 97
3786.95 103
3787.09 107
3787.23 107
3787.37 106
3787.51 102
3787.65 99
3787.79 96
3787.94 96
3788.08 97
3788.22 101
3788.36 106
3788.50 110
3788.64 113
3788.78 116
3788.92 117
3789.06 119
3789.21 121
3789.35 124
3789.49 128
3789.63 133
3789.77 138
3789.91 144
3790.05 149
3790.19 153
3790.34 155
3790.48 155
3790.62 153
3790.76 149
3790.90 144
3791.04 138
3791.18 132
3791.32 125
3791.46 119
3791.61 114
3791.75 110
3791.89 108
3792.03 108
3792.17 111
3792.31 116
3792.45 122
3792.59 128
3792.74 132
3792.88 133
3793.02 130
3793.16 123
3793.30 113
3793.44 101
3793.58 89
3793.72 79
3793.86 70
3794.01 64
3794.15 60
3794.29 56
3794.43 53
3794.57 49
3794.71 44
3794.85 40
3794.99 37
3795.14 35
3795.28 35
3795.42 38
3795.56 42
3795.70 47
3795.84 52
3795.98 57
3796.12 61
3796.27 64
3796.41 66
3796.55 66
3796.69 65
3796.83 64
3796.97 64
3797.11 65
3797.25 70
3797.40 78
3797.54 90
3797.68 104
3797.82 121
3797.96 136
3798.10 150
3798.24 160
3798.39 165
3798.53 166
3798.67 164
3798.81 160
3798.95 156
3799.09 153
3799.23 153
3799.37 156
3799.52 161
3799.66 168
3799.80 176
3799.94 183
3800.08 188
3800.22 189
3800.36 187
3800.51 182
3800.65 173
3800.79 162
3800.93 151
3801.07 139
3801.21 128
3801.35 118
3801.49 110
3801.64 103
3801.78 97
3801.92 91
3802.06 85
3802.20 79
3802.34 74
3802.48 70
3802.63 67
3802.77 66
3802.91 65
3803.05 64
3803.19 60
3803.33 53
3803.47 42
3803.62 28
3803.76 14
3803.90 3
3804.04 0
3804.18 0
3804.32 4
3804.46 16
3804.61 31
3804.75 46
3804.89 58
3805.03 65
3805.17 69
3805.31 70
3805.45 69
3805.60 70
3805.74 72
3805.88 76
3806.02 82
3806.16 88
3806.30 94
3806.44 99
3806.59 102
3806.73 103
3806.87 103
3807.01 100
3807.15 97
3807.29 91
3807.43 84
3807.58 76
3807.72 66
3807.86 57
3808.00 49
3808.14 44
3808.28 42
3808.42 44
3808.57 50
3808.71 60
3808.85 74
3808.99 88
3809.13 103
3809.27 116
3809.42 125
3809.56 131
3809.70 131
3809.84 128
3809.98 123
3810.12 116
3810.26 108
3810.41 100
3810.55 93
3810.69 86
3810.83 78
3810.97 71
3811.11 64
3811.26 57
3811.40 52
3811.54 47
3811.68 43
3811.82 39
3811.96 33
3812.10 25
3812.25 15
3812.39 5
3812.53 0
3812.67 0
3812.81 0
3812.95 0
3813.10 0
3813.24 0
3813.38 0
3813.52 0
3813.66 6
3813.80 11
3813.94 17
3814.09 21
3814.23 25
3814.37 28
3814.51 30
3814.65 28
3814.79 25
3814.94 19
3815.08 11
3815.22 3
3815.36 0
3815.50 0
3815.64 0
3815.79 0
3815.93 5
3816.07 16
3816.21 28
3816.35 42
3816.49 54
3816.64 67
3816.78 79
3816.92 91
3817.06 103
3817.20 115
3817.34 128
3817.49 139
3817.63 150
3817.77 158
3817.91 164
3818.05 168
3818.19 168
3818.34 167
3818.48 163
3818.62 157
3818.76 149
3818.90 141
3819.04 133
3819.19 125
3819.33 118
3819.47 112
3819.61 106
3819.75 100
3819.89 93
3820.04 84
3820.18 74
3820.32 63
3820.46 50
3820.60 38
3820.74 27
3820.89 18
3821.03 11
3821.17 5
3821.31 1
3821.45 0
3821.59 0
3821.74 0
3821.88 4
3822.02 10
3822.16 19
3822.30 30
3822.45 41
3822.59 51
3822.73 59
3822.87 63
3823.01 66
3823.15 67
3823.30 68
3823.44 71
3823.58 74
3823.72 79
3823.86 82
3824.00 84
3824.15 82
3824.29 78
3824.43 71
3824.57 62
3824.71 54
3824.86 46
3825.00 41
3825.14 37
3825.28 34
3825.42 31
3825.56 28
3825.71 25
3825.85 20
3825.99 15
3826.13 9
3826.27 4
3826.42 2
3826.56 1
3826.70 3
3826.84 7
3826.98 14
3827.12 23
3827.27 33
3827.41 44
3827.55 56
3827.69 68
3827.83 79
3827.98 90
3828.12 100
3828.26 109
3828.40 118
3828.54 126
3828.69 134
3828.83 143
3828.97 151
3829.11 158
3829.25 164
3829.39 167
3829.54 167
3829.68 165
3829.82 159
3829.96 151
3830.10 143
3830.25 135
3830.39 129
3830.53 126
3830.67 126
3830.81 129
3830.96 134
3831.10 140
3831.24 148
3831.38 156
3831.52 164
3831.67 173
3831.81 182
3831.95 191
3832.09 199
3832.23 207
3832.37 214
3832.52 221
3832.66 227
3832.80 231
3832.94 234
3833.08 236
3833.23 235
3833.37 233
3833.51 230
3833.65 226
3833.79 222
3833.94 217
3834.08 212
3834.22 207
3834.36 201
3834.50 194
3834.65 186
3834.79 178
3834.93 168
3835.07 158
3835.21 147
3835.36 135
3835.50 121
3835.64 107
3835.78 93
3835.92 78
3836.07 65
3836.21 53
3836.35 44
3836.49 37
3836.63 34
3836.78 34
3836.92 38
3837.06 45
3837.20 55
3837.34 66
3837.49 78
3837.63 89
3837.77 98
3837.91 105
3838.05 110
3838.20 113
3838.34 115
3838.48 118
3838.62 122
3838.76 127
3838.91 135
3839.05 145
3839.19 157
3839.33 170
3839.47 183
3839.62 194
3839.76 205
3839.90 213
3840.04 219
3840.19 225
3840.33 229
3840.47 233
3840.61 237
3840.75 241
3840.90 245
3841.04 249
3841.18 254
3841.32 262
3841.46 271
3841.61 283
3841.75 295
3841.89 307
3842.03 316
3842.17 320
3842.32 319
3842.46 314
3842.60 305
3842.74 295
3842.89 286
3843.03 279
3843.17 275
3843.31 273
3843.45 272
3843.60 271
3843.74 267
3843.88 261
3844.02 253
3844.16 244
3844.31 235
3844.45 227
3844.59 221
3844.73 218
3844.88 216
3845.02 215
3845.16 211
3845.30 206
3845.44 198
3845.59 189
3845.73 181
3845.87 175
3846.01 173
3846.16 174
3846.30 179
3846.44 184
3846.58 188
3846.72 190
3846.87 189
3847.01 185
3847.15 179
3847.29 173
3847.44 165
3847.58 157
3847.72 149
3847.86 139
3848.00 129
3848.15 118
3848.29 107
3848.43 97
3848.57 90
3848.72 85
3848.86 84
3849.00 85
3849.14 89
3849.28 94
3849.43 101
3849.57 110
3849.71 119
3849.85 129
3850.00 138
3850.14 146
3850.28 150
3850.42 151
3850.56 147
3850.71 141
3850.85 132
3850.99 124
3851.13 118
3851.28 114
3851.42 113
3851.56 114
3851.70 115
3851.85 116
3851.99 116
3852.13 115
3852.27 112
3852.41 110
3852.56 108
3852.70 108
3852.84 110
3852.98 112
3853.13 115
3853.27 118
3853.41 119
3853.55 119
3853.70 118
3853.84 114
3853.98 109
3854.12 102
3854.26 94
3854.41 85
3854.55 76
3854.69 66
3854.83 57
3854.98 49
3855.12 43
3855.26 38
3855.40 37
3855.55 38
3855.69 41
3855.83 47
3855.97 54
3856.12 62
3856.26 69
3856.40 75
3856.54 80
3856.68 84
3856.83 87
3856.97 89
3857.11 92
3857.25 95
3857.40 99
3857.54 103
3857.68 104
3857.82 104
3857.97 101
3858.11 96
3858.25 90
3858.39 83
3858.54 77
3858.68 72
3858.82 71
3858.96 71
3859.11 71
3859.25 72
3859.39 70
3859.53 66
3859.68 58
3859.82 49
3859.96 39
3860.10 31
3860.25 26
3860.39 24
3860.53 27
3860.67 33
3860.82 41
3860.96 48
3861.10 54
3861.24 57
3861.39 57
3861.53 55
3861.67 53
3861.81 50
3861.96 48
3862.10 47
3862.24 45
3862.38 42
3862.52 38
3862.67 31
3862.81 23
3862.95 15
3863.09 7
3863.24 1
3863.38 0
3863.52 0
3863.67 0
3863.81 0
3863.95 0
3864.09 0
3864.24 0
3864.38 0
3864.52 0
3864.66 2
3864.81 7
3864.95 12
3865.09 15
3865.23 16
3865.38 15
3865.52 12
3865.66 9
3865.80 6
3865.95 5
3866.09 7
3866.23 10
3866.37 13
3866.52 16
3866.66 18
3866.80 16
3866.94 13
3867.09 9
3867.23 4
3867.37 1
3867.51 0
3867.66 1
3867.80 5
3867.94 11
3868.08 18
3868.23 25
3868.37 32
3868.51 40
3868.65 48
3868.80 57
3868.94 66
3869.08 73
3869.23 78
3869.37 80
3869.51 78
3869.65 72
3869.80 64
3869.94 57
3870.08 51
3870.22 49
3870.37 49
3870.51 51
3870.65 53
3870.79 54
3870.94 52
3871.08 49
3871.22 45
3871.36 43
3871.51 43
3871.65 47
3871.79 54
3871.94 63
3872.08 73
3872.22 81
3872.36 87
3872.51 88
3872.65 86
3872.79 82
3872.93 77
3873.08 72
3873.22 68
3873.36 66
3873.51 63
3873.65 60
3873.79 56
3873.93 51
3874.08 44
3874.22 37
3874.36 30
3874.50 25
3874.65 21
3874.79 20
3874.93 20
3875.07 21
3875.22 21
3875.36 20
3875.50 18
3875.65 15
3875.79 12
3875.93 10
3876.07 10
3876.22 11
3876.36 13
3876.50 15
3876.65 17
3876.79 17
3876.93 16
3877.07 15
3877.22 13
3877.36 12
3877.50 11
3877.64 11
3877.79 10
3877.93 9
3878.07 7
3878.22 6
3878.36 5
3878.50 6
3878.64 10
3878.79 15
3878.93 22
3879.07 28
3879.22 33
3879.36 35
3879.50 35
3879.64 34
3879.79 32
3879.93 32
3880.07 35
3880.21 39
3880.36 46
3880.50 53
3880.64 59
3880.79 64
3880.93 66
3881.07 66
3881.21 64
3881.36 62
3881.50 59
3881.64 57
3881.79 54
3881.93 52
3882.07 49
3882.21 47
3882.36 45
3882.50 44
3882.64 43
3882.79 43
3882.93 44
3883.07 47
3883.21 50
3883.36 55
3883.50 59
3883.64 64
3883.79 67
3883.93 68
3884.07 66
3884.21 62
3884.36 55
3884.50 47
3884.64 40
3884.79 33
3884.93 28
3885.07 26
3885.22 27
3885.36 30
3885.50 36
3885.64 44
3885.79 55
3885.93 67
3886.07 78
3886.22 88
3886.36 97
3886.50 105
3886.64 111
3886.79 117
3886.93 123
3887.07 128
3887.22 132
3887.36 135
3887.50 136
3887.65 136
3887.79 135
3887.93 134
3888.07 132
3888.22 131
3888.36 128
3888.50 125
3888.65 120
3888.79 114
3888.93 108
3889.08 102
3889.22 97
3889.36 94
3889.50 93
3889.65 94
3889.79 94
3889.93 95
3890.08 96
3890.22 96
3890.36 95
3890.51 94
3890.65 93
3890.79 91
3890.93 87
3891.08 80
3891.22 71
3891.36 60
3891.51 46
3891.65 31
3891.79 17
3891.94 4
3892.08 0
3892.22 0
3892.36 0
3892.51 0
3892.65 0
3892.79 0
3892.94 0
3893.08 1
3893.22 6
3893.37 10
3893.51 13
3893.65 14
3893.80 14
3893.94 13
3894.08 12
3894.22 11
3894.37 11
3894.51 12
3894.65 15
3894.80 19
3894.94 23
3895.08 26
3895.23 27
3895.37 26
3895.51 23
3895.66 17
3895.80 10
3895.94 2
3896.08 0
3896.23 0
3896.37 0
3896.51 0
3896.66 0
3896.80 0
3896.94 4
3897.09 11
3897.23 16
3897.37 20
3897.52 21
3897.66 21
3897.80 20
3897.95 20
3898.09 22
3898.23 27
3898.37 37
3898.52 49
3898.66 62
3898.80 74
3898.95 83
3899.09 88
3899.23 89
3899.38 86
3899.52 81
3899.66 75
3899.81 70
3899.95 65
3900.09 62
3900.24 61
3900.38 61
3900.52 62
3900.67 64
3900.81 66
3900.95 70
3901.10 73
3901.24 75
3901.38 76
3901.52 74
3901.67 70
3901.81 65
3901.95 59
3902.10 54
3902.24 51
3902.38 50
3902.53 50
3902.67 52
3902.81 54
3902.96 55
3903.10 55
3903.24 53
3903.39 50
3903.53 46
3903.67 44
3903.82 43
3903.96 44
3904.10 48
3904.25 53
3904.39 57
3904.53 59
3904.68 57
3904.82 50
3904.96 40
3905.11 28
3905.25 17
3905.39 9
3905.54 7
3905.68 11
3905.82 19
3905.97 30
3906.11 40
3906.25 49
3906.40 55
3906.54 58
3906.68 58
3906.83 57
3906.97 54
3907.11 50
3907.26 46
3907.40 41
3907.54 35
3907.69 30
3907.83 27
3907.97 24
3908.12 23
3908.26 22
3908.40 22
3908.55 21
3908.69 20
3908.83 18
3908.98 15
3909.12 13
3909.26 11
3909.41 9
3909.55 8
3909.69 6
3909.84 4
3909.98 2
3910.12 0
3910.27 0
3910.41 0
3910.55 1
3910.70 2
3910.84 3
3910.98 2
3911.13 0
3911.27 0
3911.41 0
3911.56 0
3911.70 0
3911.84 5
3911.99 16
3912.13 29
3912.27 43
3912.42 55
3912.56 64
3912.70 70
3912.85 72
3912.99 71
3913.13 68
3913.28 63
3913.42 58
3913.56 53
3913.71 47
3913.85 43
3913.99 41
3914.14 41
3914.28 43
3914.43 48
3914.57 54
3914.71 60
3914.86 64
3915.00 66
3915.14 64
3915.29 58
3915.43 50
3915.57 39
3915.72 28
3915.86 18
3916.00 10
3916.15 4
3916.29 1
3916.43 1
3916.58 3
3916.72 7
3916.86 11
3917.01 17
3917.15 22
3917.29 27
3917.44 32
3917.58 36
3917.73 42
3917.87 48
3918.01 55
3918.16 62
3918.30 70
3918.44 77
3918.59 84
3918.73 89
3918.87 92
3919.02 92
3919.16 90
3919.30 87
3919.45 82
3919.59 76
3919.73 71
3919.88 67
3920.02 65
3920.17 66
3920.31 72
3920.45 81
3920.60 92
3920.74 104
3920.88 115
3921.03 122
3921.17 123
3921.31 117
3921.46 106
3921.60 91
3921.74 75
3921.89 59
3922.03 45
3922.18 35
3922.32 29
3922.46 25
3922.61 24
3922.75 23
3922.89 23
3923.04 23
3923.18 23
3923.32 23
3923.47 22
3923.61 22
3923.76 21
3923.90 20
3924.04 20
3924.19 20
3924.33 19
3924.47 18
3924.62 17
3924.76 14
3924.90 10
3925.05 4
3925.19 0
3925.34 0
3925.48 0
3925.62 0
3925.77 0
3925.91 0
3926.05 0
3926.20 0
3926.34 10
3926.48 20
3926.63 28
3926.77 34
3926.92 38
3927.06 40
3927.20 41
3927.35 43
3927.49 45
3927.63 48
3927.78 52
3927.92 55
3928.06 58
3928.21 59
3928.35 59
3928.50 58
3928.64 57
3928.78 57
3928.93 58
3929.07 60
3929.21 64
3929.36 69
3929.50 74
3929.65 79
3929.79 84
3929.93 87
3930.08 89
3930.22 89
3930.36 87
3930.51 83
3930.65 77
3930.80 71
3930.94 66
3931.08 61
3931.23 57
3931.37 55
3931.51 55
3931.66 55
3931.80 55
3931.95 53
3932.09 49
3932.23 43
3932.38 37
3932.52 31
3932.66 29
3932.81 30
3932.95 37
3933.10 47
3933.24 60
3933.38 73
3933.53 83
3933.67 90
3933.82 94
3933.96 94
3934.10 92
3934.25 89
3934.39 86
3934.53 84
3934.68 82
3934.82 80
3934.97 79
3935.11 78
3935.25 78
3935.40 79
3935.54 81
3935.68 84
3935.83 87
3935.97 91
3936.12 95
3936.26 99
3936.40 103
3936.55 107
3936.69 110
3936.84 111
3936.98 110
3937.12 106
3937.27 100
3937.41 92
3937.56 82
3937.70 72
3937.84 63
3937.99 54
3938.13 48
3938.27 43
3938.42 40
3938.56 38
3938.71 36
3938.85 35
3938.99 34
3939.14 34
3939.28 36
3939.43 39
3939.57 44
3939.71 51
3939.86 59
3940.00 69
3940.15 79
3940.29 89
3940.43 98
3940.58 107
3940.72 115
3940.87 122
3941.01 128
3941.15 135
3941.30 142
3941.44 152
3941.58 163
3941.73 177
3941.87 194
3942.02 213
3942.16 232
3942.30 253
3942.45 274
3942.59 294
3942.74 315
3942.88 335
3943.02 354
3943.17 372
3943.31 389
3943.46 404
3943.60 417
3943.74 429
3943.89 442
3944.03 457
3944.18 475
3944.32 497
3944.46 524
3944.61 556
3944.75 591
3944.90 629
3945.04 669
3945.18 709
3945.33 750
3945.47 791
3945.62 831
3945.76 871
3945.90 907
3946.05 939
3946.19 965
3946.34 985
3946.48 997
3946.62 1002
3946.77 1001
3946.91 993
3947.06 981
3947.20 965
3947.34 945
3947.49 922
3947.63 897
3947.78 869
3947.92 841
3948.07 815
3948.21 791
3948.35 773
3948.50 760
3948.64 754
3948.79 753
3948.93 755
3949.07 759
3949.22 763
3949.36 764
3949.51 761
3949.65 754
3949.79 742
3949.94 726
3950.08 707
3950.23 685
3950.37 661
3950.51 636
3950.66 611
3950.80 586
3950.95 560
3951.09 534
3951.24 507
3951.38 479
3951.52 452
3951.67 425
3951.81 401
3951.96 379
3952.10 360
3952.24 344
3952.39 329
3952.53 314
3952.68 300
3952.82 285
3952.97 269
3953.11 254
3953.25 239
3953.40 226
3953.54 214
3953.69 205
3953.83 197
3953.97 192
3954.12 189
3954.26 189
3954.41 190
3954.55 193
3954.70 196
3954.84 199
3954.98 200
3955.13 199
3955.27 196
3955.42 192
3955.56 189
3955.70 185
3955.85 184
3955.99 184
3956.14 186
3956.28 189
3956.43 192
3956.57 193
3956.71 192
3956.86 188
3957.00 182
3957.15 175
3957.29 167
3957.44 159
3957.58 152
3957.72 148
3957.87 146
3958.01 146
3958.16 149
3958.30 154
3958.45 160
3958.59 166
3958.73 171
3958.88 172
3959.02 171
3959.17 165
3959.31 157
3959.45 147
3959.60 138
3959.74 131
3959.89 129
3960.03 131
3960.18 136
3960.32 141
3960.46 145
3960.61 146
3960.75 144
3960.90 140
3961.04 136
3961.19 134
3961.33 138
3961.48 145
3961.62 155
3961.76 165
3961.91 172
3962.05 175
3962.20 172
3962.34 163
3962.49 152
3962.63 140
3962.77 128
3962.92 118
3963.06 111
3963.21 108
3963.35 107
3963.50 108
3963.64 111
3963.78 115
3963.93 121
3964.07 127
3964.22 132
3964.36 136
3964.51 139
3964.65 141
3964.80 141
3964.94 140
3965.08 139
3965.23 138
3965.37 138
3965.52 140
3965.66 143
3965.81 148
3965.95 154
3966.09 159
3966.24 164
3966.38 166
3966.53 166
3966.67 165
3966.82 163
3966.96 164
3967.11 168
3967.25 176
3967.39 189
3967.54 206
3967.68 226
3967.83 246
3967.97 265
3968.12 283
3968.26 300
3968.41 316
3968.55 334
3968.69 355
3968.84 378
3968.98 405
3969.13 434
3969.27 462
3969.42 488
3969.56 510
3969.71 526
3969.85 537
3969.99 542
3970.14 544
3970.28 543
3970.43 542
3970.57 540
3970.72 538
3970.86 536
3971.01 535
3971.15 534
3971.29 532
3971.44 529
3971.58 524
3971.73 516
3971.87 507
3972.02 496
3972.16 484
3972.31 471
3972.45 459
3972.60 448
3972.74 436
3972.88 424
3973.03 411
3973.17 395
3973.32 378
3973.46 359
3973.61 338
3973.75 317
3973.90 295
3974.04 274
3974.18 255
3974.33 237
3974.47 220
3974.62 206
3974.76 194
3974.91 184
3975.05 177
3975.20 172
3975.34 170
3975.49 171
3975.63 175
3975.78 181
3975.92 189
3976.06 198
3976.21 208
3976.35 216
3976.50 223
3976.64 227
3976.79 230
3976.93 231
3977.08 231
3977.22 230
3977.37 228
3977.51 226
3977.65 222
3977.80 217
3977.94 210
3978.09 204
3978.23 199
3978.38 195
3978.52 194
3978.67 195
3978.81 199
3978.96 203
3979.10 208
3979.25 211
3979.39 212
3979.54 211
3979.68 207
3979.82 202
3979.97 197
3980.11 193
3980.26 191
3980.40 191
3980.55 194
3980.69 198
3980.84 203
3980.98 208
3981.13 212
3981.27 216
3981.42 220
3981.56 223
3981.70 225
3981.85 224
3981.99 220
3982.14 214
3982.28 207
3982.43 201
3982.57 196
3982.72 196
3982.86 201
3983.01 209
3983.15 219
3983.30 229
3983.44 235
3983.59 236
3983.73 231
3983.88 222
3984.02 209
3984.16 196
3984.31 184
3984.45 175
3984.60 170
3984.74 169
3984.89 169
3985.03 169
3985.18 169
3985.32 167
3985.47 162
3985.61 155
3985.76 148
3985.90 143
3986.05 140
3986.19 141
3986.34 145
3986.48 153
3986.63 161
3986.77 169
3986.92 175
3987.06 177
3987.20 176
3987.35 170
3987.49 161
3987.64 150
3987.78 139
3987.93 130
3988.07 122
3988.22 118
3988.36 117
3988.51 117
3988.65 120
3988.80 122
3988.94 123
3989.09 122
3989.23 122
3989.38 121
3989.52 123
3989.67 127
3989.81 135
3989.96 145
3990.10 157
3990.25 168
3990.39 178
3990.54 185
3990.68 190
3990.83 193
3990.97 194
3991.11 194
3991.26 194
3991.40 195
3991.55 195
3991.69 195
3991.84 195
3991.98 194
3992.13 193
3992.27 191
3992.42 191
3992.56 192
3992.71 195
3992.85 200
3993.00 207
3993.14 215
3993.29 221
3993.43 226
3993.58 227
3993.72 224
3993.87 219
3994.01 211
3994.16 202
3994.30 191
3994.45 180
3994.59 169
3994.74 158
3994.88 147
3995.03 136
3995.17 127
3995.32 119
3995.46 114
3995.61 111
3995.75 110
3995.90 110
3996.04 111
3996.19 112
3996.33 114
3996.48 117
3996.62 122
3996.77 130
3996.91 140
3997.06 151
3997.20 163
3997.35 175
3997.49 187
3997.64 197
3997.78 205
3997.93 212
3998.07 218
3998.22 223
3998.36 226
3998.51 228
3998.65 229
3998.80 229
3998.94 227
3999.09 225
3999.23 223
3999.38 222
3999.52 223
3999.67 227
3999.81 233
3999.96 241
4000.10 249
4000.25 255
4000.39 260
4000.54 261
4000.68 259
4000.83 255
4000.97 252
4001.12 250
4001.26 250
4001.41 253
4001.55 257
4001.70 262
4001.84 267
4001.99 269
4002.13 268
4002.28 265
4002.42 257
4002.57 247
4002.71 232
4002.86 215
4003.00 196
4003.15 177
4003.29 158
4003.44 141
4003.58 127
4003.73 117
4003.87 111
4004.02 108
4004.16 107
4004.31 108
4004.45 111
4004.60 114
4004.74 119
4004.89 125
4005.03 130
4005.18 136
4005.32 142
4005.47 147
4005.61 152
4005.76 157
4005.90 164
4006.05 172
4006.19 181
4006.34 191
4006.48 201
4006.63 211
4006.77 220
4006.92 230
4007.06 239
4007.21 247
4007.36 255
4007.50 262
4007.65 266
4007.79 268
4007.94 267
4008.08 266
4008.23 264
4008.37 264
4008.52 267
4008.66 271
4008.81 276
4008.95 281
4009.10 286
4009.24 290
4009.39 292
4009.53 295
4009.68 297
4009.82 300
4009.97 303
4010.11 304
4010.26 303
4010.40 300
4010.55 295
4010.69 289
4010.84 281
4010.98 274
4011.13 268
4011.28 263
4011.42 259
4011.57 259
4011.71 261
4011.86 266
4012.00 273
4012.15 281
4012.29 289
4012.44 296
4012.58 301
4012.73 302
4012.87 301
4013.02 298
4013.16 294
4013.31 291
4013.45 289
4013.60 289
4013.74 292
4013.89 298
4014.03 308
4014.18 319
4014.33 331
4014.47 342
4014.62 349
4014.76 352
4014.91 351
4015.05 346
4015.20 339
4015.34 331
4015.49 323
4015.63 316
4015.78 310
4015.92 304
4016.07 297
4016.21 289
4016.36 281
4016.50 272
4016.65 263
4016.80 254
4016.94 246
4017.09 240
4017.23 234
4017.38 231
4017.52 228
4017.67 227
4017.81 227
4017.96 227
4018.10 228
4018.25 228
4018.39 228
4018.54 228
4018.68 228
4018.83 229
4018.98 232
4019.12 237
4019.27 244
4019.41 252
4019.56 260
4019.70 265
4019.85 267
4019.99 264
4020.14 257
4020.28 245
4020.43 231
4020.57 217
4020.72 204
4020.87 194
4021.01 189
4021.16 188
4021.30 191
4021.45 197
4021.59 205
4021.74 211
4021.88 217
4022.03 219
4022.17 219
4022.32 215
4022.47 207
4022.61 196
4022.76 183
4022.90 167
4023.05 151
4023.19 135
4023.34 121
4023.48 110
4023.63 102
4023.77 99
4023.92 98
4024.06 99
4024.21 101
4024.36 102
4024.50 103
4024.65 102
4024.79 100
4024.94 97
4025.08 94
4025.23 91
4025.37 87
4025.52 84
4025.66 82
4025.81 81
4025.96 82
4026.10 85
4026.25 87
4026.39 89
4026.54 90
4026.68 88
4026.83 84
4026.97 78
4027.12 71
4027.27 65
4027.41 60
4027.56 57
4027.70 56
4027.85 57
4027.99 60
4028.14 64
4028.28 70
4028.43 77
4028.58 85
4028.72 93
4028.87 99
4029.01 103
4029.16 103
4029.30 101
4029.45 95
4029.59 89
4029.74 81
4029.89 73
4030.03 66
4030.18 59
4030.32 52
4030.47 45
4030.61 38
4030.76 32
4030.90 25
4031.05 20
4031.20 15
4031.34 11
4031.49 7
4031.63 3
4031.78 1
4031.92 0
4032.07 0
4032.21 0
4032.36 0
4032.51 0
4032.65 0
4032.80 0
4032.94 0
4033.09 0
4033.23 7
4033.38 15
4033.52 23
4033.67 32
4033.82 38
4033.96 43
4034.11 44
4034.25 42
4034.40 37
4034.54 30
4034.69 21
4034.84 12
4034.98 4
4035.13 0
4035.27 0
4035.42 0
4035.56 0
4035.71 0
4035.86 0
4036.00 0
4036.15 0
4036.29 0
4036.44 10
4036.58 24
4036.73 39
4036.87 55
4037.02 69
4037.17 82
4037.31 92
4037.46 99
4037.60 104
4037.75 106
4037.89 106
4038.04 104
4038.19 99
4038.33 92
4038.48 85
4038.62 78
4038.77 73
4038.91 70
4039.06 69
4039.21 69
4039.35 68
4039.50 64
4039.64 56
4039.79 44
4039.93 30
4040.08 14
4040.23 0
4040.37 0
4040.52 0
4040.66 0
4040.81 0
4040.96 0
4041.10 0
4041.25 5
4041.39 16
4041.54 25
4041.68 33
4041.83 38
4041.98 41
4042.12 42
4042.27 41
4042.41 38
4042.56 33
4042.70 28
4042.85 23
4043.00 18
4043.14 14
4043.29 13
4043.43 13
4043.58 16
4043.72 19
4043.87 22
4044.02 26
4044.16 27
4044.31 28
4044.45 27
4044.60 25
4044.75 22
4044.89 20
4045.04 17
4045.18 14
4045.33 12
4045.47 10
4045.62 10
4045.77 12
4045.91 18
4046.06 26
4046.20 36
4046.35 46
4046.50 55
4046.64 61
4046.79 63
4046.93 62
4047.08 57
4047.23 50
4047.37 42
4047.52 33
4047.66 25
4047.81 17
4047.95 10
4048.10 3
4048.25 0
4048.39 0
4048.54 0
4048.68 0
4048.83 0
4048.98 0
4049.12 0
4049.27 0
4049.41 6
4049.56 19
4049.71 33
4049.85 45
4050.00 55
4050.14 64
4050.29 70
4050.43 74
4050.58 78
4050.73 82
4050.87 84
4051.02 86
4051.16 86
4051.31 84
4051.46 80
4051.60 73
4051.75 65
4051.89 55
4052.04 46
4052.19 37
4052.33 29
4052.48 22
4052.62 15
4052.77 9
4052.92 4
4053.06 0
4053.21 0
4053.35 0
4053.50 0
4053.65 0
4053.79 0
4053.94 0
4054.08 0
4054.23 2
4054.38 5
4054.52 7
4054.67 9
4054.81 9
4054.96 9
4055.11 9
4055.25 9
4055.40 9
4055.54 9
4055.69 11
4055.84 13
4055.98 17
4056.13 24
4056.27 34
4056.42 46
4056.57 60
4056.71 76
4056.86 93
4057.00 108
4057.15 121
4057.30 131
4057.44 137
4057.59 139
4057.73 137
4057.88 131
4058.03 122
4058.17 110
4058.32 97
4058.47 82
4058.61 67
4058.76 53
4058.90 41
4059.05 32
4059.20 27
4059.34 25
4059.49 25
4059.63 29
4059.78 33
4059.93 38
4060.07 43
4060.22 48
4060.36 51
4060.51 54
4060.66 56
4060.80 57
4060.95 57
4061.09 55
4061.24 51
4061.39 44
4061.53 37
4061.68 29
4061.83 23
4061.97 18
4062.12 16
4062.26 17
4062.41 20
4062.56 23
4062.70 25
4062.85 25
4062.99 24
4063.14 21
4063.29 19
4063.43 19
4063.58 22
4063.73 29
4063.87 39
4064.02 51
4064.16 64
4064.31 74
4064.46 83
4064.60 88
4064.75 92
4064.89 94
4065.04 96
4065.19 98
4065.33 99
4065.48 100
4065.63 100
4065.77 99
4065.92 97
4066.06 95
4066.21 94
4066.36 94
4066.50 94
4066.65 96
4066.80 98
4066.94 100
4067.09 100
4067.23 100
4067.38 99
4067.53 97
4067.67 97
4067.82 98
4067.97 103
4068.11 110
4068.26 121
4068.40 135
4068.55 151
4068.70 166
4068.84 181
4068.99 193
4069.14 202
4069.28 206
4069.43 207
4069.57 204
4069.72 198
4069.87 190
4070.01 180
4070.16 169
4070.31 159
4070.45 150
4070.60 143
4070.74 137
4070.89 133
4071.04 129
4071.18 125
4071.33 122
4071.48 118
4071.62 116
4071.77 115
4071.92 115
4072.06 117
4072.21 120
4072.35 123
4072.50 126
4072.65 127
4072.79 127
4072.94 127
4073.09 127
4073.23 128
4073.38 131
4073.52 135
4073.67 141
4073.82 148
4073.96 155
4074.11 161
4074.26 166
4074.40 168
4074.55 169
4074.70 168
4074.84 168
4074.99 168
4075.13 170
4075.28 173
4075.43 177
4075.57 181
4075.72 184
4075.87 186
4076.01 186
4076.16 184
4076.31 183
4076.45 181
4076.60 179
4076.74 178
4076.89 177
4077.04 176
4077.18 174
4077.33 171
4077.48 168
4077.62 166
4077.77 165
4077.92 166
4078.06 168
4078.21 173
4078.36 180
4078.50 186
4078.65 192
4078.79 196
4078.94 198
4079.09 199
4079.23 199
4079.38 198
4079.53 196
4079.67 194
4079.82 190
4079.97 186
4080.11 179
4080.26 172
4080.41 165
4080.55 158
4080.70 152
4080.85 147
4080.99 142
4081.14 136
4081.28 129
4081.43 121
4081.58 111
4081.72 101
4081.87 92
4082.02 84
4082.16 79
4082.31 75
4082.46 73
4082.60 71
4082.75 69
4082.90 67
4083.04 65
4083.19 62
4083.34 61
4083.48 61
4083.63 61
4083.78 63
4083.92 64
4084.07 66
4084.21 68
4084.36 69
4084.51 71
4084.65 72
4084.80 73
4084.95 71
4085.09 67
4085.24 60
4085.39 50
4085.53 38
4085.68 26
4085.83 16
4085.97 9
4086.12 7
4086.27 8
4086.41 12
4086.56 18
4086.71 25
4086.85 32
4087.00 39
4087.15 47
4087.29 56
4087.44 65
4087.59 73
4087.73 81
4087.88 86
4088.03 88
4088.17 88
4088.32 86
4088.47 81
4088.61 76
4088.76 70
4088.91 65
4089.05 61
4089.20 58
4089.35 57
4089.49 57
4089.64 58
4089.79 59
4089.93 61
4090.08 62
4090.23 62
4090.37 61
4090.52 59
4090.67 57
4090.81 53
4090.96 50
4091.11 47
4091.25 44
4091.40 41
4091.55 36
4091.69 29
4091.84 21
4091.99 10
4092.13 0
4092.28 0
4092.43 0
4092.57 0
4092.72 0
4092.87 0
4093.01 0
4093.16 0
4093.31 6
4093.45 17
4093.60 26
4093.75 32
4093.89 35
4094.04 36
4094.19 35
4094.33 32
4094.48 28
4094.63 24
4094.77 20
4094.92 16
4095.07 13
4095.21 12
4095.36 12
4095.51 14
4095.65 18
4095.80 25
4095.95 33
4096.09 41
4096.24 49
4096.39 54
4096.53 56
4096.68 54
4096.83 50
4096.97 43
4097.12 37
4097.27 31
4097.41 26
4097.56 24
4097.71 25
4097.85 28
4098.00 34
4098.15 42
4098.29 52
4098.44 62
4098.59 72
4098.74 79
4098.88 84
4099.03 86
4099.18 84
4099.32 80
4099.47 76
4099.62 72
4099.76 72
4099.91 74
4100.06 81
4100.20 91
4100.35 102
4100.50 114
4100.64 123
4100.79 128
4100.94 129
4101.08 125
4101.23 116
4101.38 105
4101.52 92
4101.67 81
4101.82 73
4101.97 69
4102.11 69
4102.26 74
4102.41 81
4102.55 90
4102.70 99
4102.85 106
4102.99 110
4103.14 111
4103.29 108
4103.43 103
4103.58 96
4103.73 89
4103.87 84
4104.02 80
4104.17 78
4104.32 77
4104.46 75
4104.61 74
4104.76 71
4104.90 67
4105.05 63
4105.20 59
4105.34 56
4105.49 53
4105.64 50
4105.78 47
4105.93 45
4106.08 43
4106.23 41
4106.37 39
4106.52 37
4106.67 35
4106.81 34
4106.96 33
4107.11 34
4107.25 36
4107.40 40
4107.55 46
4107.69 54
4107.84 63
4107.99 71
4108.14 78
4108.28 82
4108.43 83
4108.58 81
4108.72 76
4108.87 69
4109.02 61
4109.16 53
4109.31 46
4109.46 41
4109.61 39
4109.75 39
4109.90 42
4110.05 47
4110.19 55
4110.34 65
4110.49 77
4110.63 90
4110.78 105
4110.93 120
4111.08 135
4111.22 151
4111.37 167
4111.52 183
4111.66 199
4111.81 213
4111.96 224
4112.10 234
4112.25 242
4112.40 250
4112.55 261
4112.69 273
4112.84 288
4112.99 303
4113.13 317
4113.28 329
4113.43 338
4113.58 344
4113.72 349
4113.87 355
4114.02 363
4114.16 373
4114.31 385
4114.46 399
4114.60 415
4114.75 432
4114.90 451
4115.05 473
4115.19 498
4115.34 527
4115.49 556
4115.63 584
4115.78 609
4115.93 628
4116.08 642
4116.22 649
4116.37 653
4116.52 654
4116.66 655
4116.81 657
4116.96 659
4117.11 662
4117.25 662
4117.40 659
4117.55 651
4117.69 639
4117.84 622
4117.99 604
4118.14 587
4118.28 572
4118.43 562
4118.58 554
4118.72 547
4118.87 540
4119.02 529
4119.17 513
4119.31 494
4119.46 471
4119.61 448
4119.75 426
4119.90 408
4120.05 394
4120.20 385
4120.34 378
4120.49 373
4120.64 368
4120.78 364
4120.93 359
4121.08 354
4121.23 346
4121.37 337
4121.52 323
4121.67 306
4121.81 284
4121.96 260
4122.11 235
4122.26 212
4122.40 192
4122.55 178
4122.70 170
4122.85 166
4122.99 166
4123.14 167
4123.29 168
4123.43 166
4123.58 161
4123.73 153
4123.88 142
4124.02 129
4124.17 117
4124.32 107
4124.47 100
4124.61 97
4124.76 99
4124.91 105
4125.05 114
4125.20 125
4125.35 137
4125.50 149
4125.64 160
4125.79 169
4125.94 176
4126.09 180
4126.23 181
4126.38 181
4126.53 179
4126.67 176
4126.82 173
4126.97 170
4127.12 167
4127.26 164
4127.41 159
4127.56 153
4127.71 144
4127.85 134
4128.00 122
4128.15 109
4128.29 97
4128.44 85
4128.59 76
4128.74 70
4128.88 67
4129.03 67
4129.18 69
4129.33 72
4129.47 75
4129.62 77
4129.77 79
4129.92 80
4130.06 81
4130.21 82
4130.36 84
4130.51 85
4130.65 87
4130.80 88
4130.95 87
4131.09 85
4131.24 81
4131.39 76
4131.54 70
4131.68 64
4131.83 58
4131.98 53
4132.13 49
4132.27 47
4132.42 47
4132.57 51
4132.72 57
4132.86 65
4133.01 76
4133.16 86
4133.31 96
4133.45 104
4133.60 111
4133.75 115
4133.90 118
4134.04 119
4134.19 118
4134.34 115
4134.48 110
4134.63 102
4134.78 94
4134.93 85
4135.07 78
4135.22 72
4135.37 68
4135.52 68
4135.66 69
4135.81 73
4135.96 77
4136.11 81
4136.25 83
4136.40 84
4136.55 82
4136.70 78
4136.84 72
4136.99 66
4137.14 61
4137.29 56
4137.43 52
4137.58 48
4137.73 43
4137.88 38
4138.02 31
4138.17 24
4138.32 17
4138.47 12
4138.61 10
4138.76 10
4138.91 12
4139.06 15
4139.20 19
4139.35 23
4139.50 26
4139.65 30
4139.79 33
4139.94 35
4140.09 37
4140.24 38
4140.38 38
4140.53 37
4140.68 35
4140.83 33
4140.97 32
4141.12 31
4141.27 33
4141.42 37
4141.57 42
4141.71 48
4141.86 53
4142.01 57
4142.16 58
4142.30 56
4142.45 52
4142.60 46
4142.75 41
4142.89 36
4143.04 32
4143.19 27
4143.34 23
4143.48 19
4143.63 14
4143.78 9
4143.93 4
4144.07 1
4144.22 0
4144.37 0
4144.52 1
4144.66 3
4144.81 5
4144.96 6
4145.11 6
4145.26 6
4145.40 4
4145.55 2
4145.70 0
4145.85 0
4145.99 0
4146.14 0
4146.29 0
4146.44 0
4146.58 0
4146.73 0
4146.88 1
4147.03 3
4147.17 3
4147.32 3
4147.47 1
4147.62 0
4147.77 0
4147.91 0
4148.06 1
4148.21 6
4148.36 15
4148.50 27
4148.65 41
4148.80 56
4148.95 71
4149.09 84
4149.24 95
4149.39 104
4149.54 109
4149.69 110
4149.83 109
4149.98 105
4150.13 99
4150.28 94
4150.42 89
4150.57 86
4150.72 85
4150.87 85
4151.01 86
4151.16 85
4151.31 82
4151.46 77
4151.61 70
4151.75 62
4151.90 54
4152.05 47
4152.20 43
4152.34 42
4152.49 43
4152.64 47
4152.79 51
4152.94 56
4153.08 62
4153.23 68
4153.38 74
4153.53 80
4153.67 86
4153.82 91
4153.97 94
4154.12 95
4154.27 93
4154.41 90
4154.56 84
4154.71 77
4154.86 70
4155.00 62
4155.15 54
4155.30 47
4155.45 41
4155.60 36
4155.74 33
4155.89 30
4156.04 29
4156.19 28
4156.33 28
4156.48 29
4156.63 29
4156.78 30
4156.93 30
4157.07 29
4157.22 27
4157.37 24
4157.52 20
4157.67 14
4157.81 8
4157.96 2
4158.11 0
4158.26 0
4158.40 0
4158.55 0
4158.70 0
4158.85 0
4159.00 0
4159.14 0
4159.29 0
4159.44 8
4159.59 18
4159.74 29
4159.88 39
4160.03 47
4160.18 53
4160.33 56
4160.48 56
4160.62 55
4160.77 55
4160.92 55
4161.07 56
4161.21 57
4161.36 59
4161.51 60
4161.66 60
4161.81 59
4161.95 57
4162.10 54
4162.25 50
4162.40 47
4162.55 44
4162.69 43
4162.84 44
4162.99 48
4163.14 55
4163.29 64
4163.43 75
4163.58 85
4163.73 94
4163.88 100
4164.03 104
4164.17 106
4164.32 107
4164.47 107
4164.62 108
4164.77 109
4164.91 110
4165.06 109
4165.21 106
4165.36 101
4165.51 95
4165.65 87
4165.80 77
4165.95 67
4166.10 57
4166.25 46
4166.39 36
4166.54 28
4166.69 22
4166.84 19
4166.99 20
4167.13 23
4167.28 29
4167.43 34
4167.58 38
4167.73 40
4167.87 39
4168.02 38
4168.17 36
4168.32 35
4168.47 36
4168.61 39
4168.76 45
4168.91 54
4169.06 65
4169.21 77
4169.35 89
4169.50 99
4169.65 108
4169.80 113
4169.95 116
4170.09 117
4170.24 117
4170.39 117
4170.54 119
4170.69 121
4170.83 124
4170.98 127
4171.13 128
4171.28 126
4171.43 121
4171.58 112
4171.72 100
4171.87 86
4172.02 72
4172.17 58
4172.32 44
4172.46 32
4172.61 21
4172.76 13
4172.91 9
4173.06 9
4173.20 13
4173.35 23
4173.50 37
4173.65 54
4173.80 72
4173.95 90
4174.09 105
4174.24 118
4174.39 127
4174.54 133
4174.69 136
4174.83 137
4174.98 136
4175.13 133
4175.28 130
4175.43 127
4175.57 126
4175.72 127
4175.87 129
4176.02 135
4176.17 141
4176.32 149
4176.46 157
4176.61 165
4176.76 172
4176.91 178
4177.06 183
4177.20 188
4177.35 191
4177.50 193
4177.65 192
4177.80 189
4177.95 184
4178.09 179
4178.24 174
4178.39 172
4178.54 172
4178.69 174
4178.84 179
4178.98 186
4179.13 193
4179.28 200
4179.43 205
4179.58 207
4179.72 207
4179.87 203
4180.02 196
4180.17 187
4180.32 175
4180.47 162
4180.61 148
4180.76 134
4180.91 121
4181.06 109
4181.21 101
4181.36 94
4181.50 91
4181.65 90
4181.80 91
4181.95 94
4182.10 97
4182.25 101
4182.39 105
4182.54 107
4182.69 108
4182.84 108
4182.99 108
4183.13 108
4183.28 110
4183.43 113
4183.58 117
4183.73 123
4183.88 129
4184.02 136
4184.17 143
4184.32 150
4184.47 156
4184.62 161
4184.77 165
4184.91 167
4185.06 168
4185.21 168
4185.36 167
4185.51 167
4185.66 169
4185.80 173
4185.95 177
4186.10 182
4186.25 184
4186.40 184
4186.55 181
4186.70 173
4186.84 164
4186.99 154
4187.14 145
4187.29 140
4187.44 139
4187.59 142
4187.73 149
4187.88 157
4188.03 168
4188.18 179
4188.33 190
4188.48 201
4188.62 210
4188.77 217
4188.92 220
4189.07 220
4189.22 215
4189.37 207
4189.51 198
4189.66 190
4189.81 183
4189.96 180
4190.11 179
4190.26 180
4190.41 183
4190.55 185
4190.70 186
4190.85 186
4191.00 185
4191.15 184
4191.30 183
4191.44 183
4191.59 184
4191.74 186
4191.89 187
4192.04 190
4192.19 192
4192.33 194
4192.48 197
4192.63 200
4192.78 203
4192.93 205
4193.08 206
4193.23 205
4193.37 202
4193.52 199
4193.67 195
4193.82 191
4193.97 188
4194.12 186
4194.27 187
4194.41 188
4194.56 191
4194.71 196
4194.86 201
4195.01 206
4195.16 212
4195.30 218
4195.45 222
4195.60 225
4195.75 225
4195.90 222
4196.05 217
4196.20 211
4196.34 205
4196.49 199
4196.64 195
4196.79 193
4196.94 193
4197.09 193
4197.24 193
4197.38 193
4197.53 191
4197.68 189
4197.83 187
4197.98 187
4198.13 188
4198.28 190
4198.42 193
4198.57 196
4198.72 198
4198.87 199
4199.02 199
4199.17 198
4199.32 197
4199.46 197
4199.61 197
4199.76 199
4199.91 202
4200.06 207
4200.21 214
4200.36 222
4200.50 233
4200.65 246
4200.80 261
4200.95 276
4201.10 291
4201.25 305
4201.40 317
4201.55 327
4201.69 335
4201.84 340
4201.99 343
4202.14 343
4202.29 340
4202.44 335
4202.59 329
4202.73 324
4202.88 320
4203.03 321
4203.18 326
4203.33 336
4203.48 350
4203.63 364
4203.77 377
4203.92 388
4204.07 394
4204.22 397
4204.37 397
4204.52 394
4204.67 392
4204.82 391
4204.96 391
4205.11 392
4205.26 395
4205.41 397
4205.56 399
4205.71 401
4205.86 403
4206.01 405
4206.15 409
4206.30 414
4206.45 419
4206.60 423
4206.75 424
4206.90 423
4207.05 418
4207.20 411
4207.34 403
4207.49 395
4207.64 389
4207.79 385
4207.94 383
4208.09 383
4208.24 383
4208.39 385
4208.53 387
4208.68 391
4208.83 396
4208.98 404
4209.13 413
4209.28 422
4209.43 430
4209.58 437
4209.72 441
4209.87 443
4210.02 443
4210.17 442
4210.32 440
4210.47 438
4210.62 434
4210.77 430
4210.91 424
4211.06 418
4211.21 412
4211.36 408
4211.51 408
4211.66 411
4211.81 418
4211.96 429
4212.10 442
4212.25 456
4212.40 469
4212.55 479
4212.70 487
4212.85 493
4213.00 496
4213.15 500
4213.30 505
4213.44 512
4213.59 525
4213.74 542
4213.89 566
4214.04 593
4214.19 624
4214.34 656
4214.49 687
4214.63 715
4214.78 740
4214.93 762
4215.08 782
4215.23 801
4215.38 821
4215.53 842
4215.68 867
4215.83 894
4215.97 925
4216.12 959
4216.27 996
4216.42 1034
4216.57 1075
4216.72 1116
4216.87 1157
4217.02 1196
4217.17 1232
4217.31 1264
4217.46 1292
4217.61 1317
4217.76 1339
4217.91 1360
4218.06 1382
4218.21 1406
4218.36 1433
4218.51 1463
4218.66 1493
4218.80 1524
4218.95 1555
4219.10 1583
4219.25 1609
4219.40 1632
4219.55 1652
4219.70 1668
4219.85 1680
4220.00 1688
4220.14 1691
4220.29 1690
4220.44 1687
4220.59 1680
4220.74 1670
4220.89 1657
4221.04 1640
4221.19 1620
4221.34 1596
4221.49 1570
4221.63 1542
4221.78 1515
4221.93 1490
4222.08 1470
4222.23 1454
4222.38 1443
4222.53 1437
4222.68 1435
4222.83 1435
4222.98 1436
4223.12 1438
4223.27 1440
4223.42 1440
4223.57 1437
4223.72 1433
4223.87 1427
4224.02 1419
4224.17 1410
4224.32 1399
4224.47 1386
4224.61 1371
4224.76 1354
4224.91 1335
4225.06 1314
4225.21 1292
4225.36 1270
4225.51 1249
4225.66 1231
4225.81 1215
4225.96 1202
4226.11 1192
4226.25 1183
4226.40 1176
4226.55 1168
4226.70 1159
4226.85 1150
4227.00 1141
4227.15 1132
4227.30 1126
4227.45 1122
4227.60 1120
4227.75 1119
4227.89 1119
4228.04 1119
4228.19 1119
4228.34 1118
4228.49 1117
4228.64 1116
4228.79 1115
4228.94 1114
4229.09 1110
4229.24 1104
4229.39 1095
4229.53 1085
4229.68 1074
4229.83 1067
4229.98 1064
4230.13 1068
4230.28 1080
4230.43 1096
4230.58 1116
4230.73 1134
4230.88 1150
4231.03 1160
4231.18 1165
4231.32 1164
4231.47 1160
4231.62 1153
4231.77 1145
4231.92 1138
4232.07 1130
4232.22 1124
4232.37 1119
4232.52 1116
4232.67 1115
4232.82 1116
4232.97 1119
4233.11 1123
4233.26 1124
4233.41 1124
4233.56 1120
4233.71 1112
4233.86 1103
4234.01 1093
4234.16 1086
4234.31 1082
4234.46 1083
4234.61 1089
4234.76 1097
4234.90 1105
4235.05 1110
4235.20 1111
4235.35 1108
4235.50 1101
4235.65 1091
4235.80 1082
4235.95 1074
4236.10 1070
4236.25 1069
4236.40 1071
4236.55 1073
4236.70 1074
4236.84 1073
4236.99 1069
4237.14 1063
4237.29 1056
4237.44 1048
4237.59 1042
4237.74 1038
4237.89 1037
4238.04 1041
4238.19 1049
4238.34 1061
4238.49 1076
4238.64 1093
4238.79 1110
4238.93 1126
4239.08 1140
4239.23 1154
4239.38 1168
4239.53 1183
4239.68 1199
4239.83 1217
4239.98 1236
4240.13 1255
4240.28 1274
4240.43 1292
4240.58 1309
4240.73 1325
4240.88 1340
4241.03 1355
4241.17 1370
4241.32 1385
4241.47 1403
4241.62 1424
4241.77 1450
4241.92 1481
4242.07 1516
4242.22 1556
4242.37 1597
4242.52 1640
4242.67 1683
4242.82 1726
4242.97 1769
4243.12 1812
4243.27 1856
4243.41 1900
4243.56 1946
4243.71 1991
4243.86 2035
4244.01 2078
4244.16 2118
4244.31 2153
4244.46 2182
4244.61 2204
4244.76 2218
4244.91 2225
4245.06 2227
4245.21 2227
4245.36 2226
4245.51 2228
4245.66 2235
4245.81 2247
4245.95 2266
4246.10 2293
4246.25 2326
4246.40 2366
4246.55 2411
4246.70 2458
4246.85 2506
4247.00 2553
4247.15 2597
4247.30 2637
4247.45 2675
4247.60 2710
4247.75 2743
4247.90 2775
4248.05 2804
4248.20 2831
4248.35 2854
4248.50 2874
4248.64 2891
4248.79 2907
4248.94 2924
4249.09 2946
4249.24 2973
4249.39 3006
4249.54 3044
4249.69 3085
4249.84 3128
4249.99 3171
4250.14 3213
4250.29 3252
4250.44 3289
4250.59 3322
4250.74 3350
4250.89 3373
4251.04 3390
4251.19 3402
4251.34 3411
4251.48 3420
4251.63 3432
4251.78 3451
4251.93 3479
4252.08 3516
4252.23 3559
4252.38 3607
4252.53 3656
4252.68 3702
4252.83 3744
4252.98 3780
4253.13 3811
4253.28 3841
4253.43 3870
4253.58 3902
4253.73 3939
4253.88 3980
4254.03 4026
4254.18 4074
4254.33 4125
4254.48 4178
4254.63 4233
4254.77 4292
4254.92 4356
4255.07 4429
4255.22 4512
4255.37 4609
4255.52 4720
4255.67 4848
4255.82 4995
4255.97 5162
4256.12 5350
4256.27 5557
4256.42 5781
4256.57 6021
4256.72 6273
4256.87 6538
4257.02 6819
4257.17 7119
4257.32 7443
4257.47 7797
4257.62 8182
4257.77 8598
4257.92 9043
4258.07 9513
4258.22 10001
4258.37 10505
4258.51 11019
4258.66 11542
4258.81 12072
4258.96 12607
4259.11 13147
4259.26 13694
4259.41 14246
4259.56 14805
4259.71 15368
4259.86 15934
4260.01 16502
4260.16 17067
4260.31 17624
4260.46 18171
4260.61 18704
4260.76 19223
4260.91 19722
4261.06 20199
4261.21 20650
4261.36 21070
4261.51 21456
4261.66 21807
4261.81 22122
4261.96 22400
4262.11 22644
4262.26 22854
4262.41 23030
4262.56 23170
4262.71 23272
4262.86 23331
4263.01 23348
4263.15 23321
4263.30 23253
4263.45 23146
4263.60 23005
4263.75 22837
4263.90 22648
4264.05 22442
4264.20 22220
4264.35 21984
4264.50 21731
4264.65 21461
4264.80 21169
4264.95 20854
4265.10 20514
4265.25 20150
4265.40 19763
4265.55 19357
4265.70 18932
4265.85 18490
4266.00 18034
4266.15 17566
4266.30 17088
4266.45 16602
4266.60 16111
4266.75 15618
4266.90 15125
4267.05 14638
4267.20 14160
4267.35 13694
4267.50 13245
4267.65 12812
4267.80 12397
4267.95 11996
4268.10 11608
4268.25 11229
4268.40 10857
4268.55 10492
4268.70 10136
4268.85 9791
4269.00 9460
4269.15 9144
4269.30 8845
4269.45 8560
4269.60 8288
4269.75 8024
4269.90 7765
4270.04 7509
4270.19 7254
4270.34 7002
4270.49 6754
4270.64 6513
4270.79 6281
4270.94 6061
4271.09 5852
4271.24 5653
4271.39 5463
4271.54 5280
4271.69 5104
4271.84 4932
4271.99 4766
4272.14 4607
4272.29 4456
4272.44 4312
4272.59 4175
4272.74 4044
4272.89 3916
4273.04 3789
4273.19 3663
4273.34 3539
4273.49 3417
4273.64 3299
4273.79 3188
4273.94 3083
4274.09 2984
4274.24 2891
4274.39 2804
4274.54 2721
4274.69 2643
4274.84 2569
4274.99 2500
4275.14 2435
4275.29 2374
4275.44 2317
4275.59 2261
4275.74 2208
4275.89 2156
4276.04 2107
4276.19 2059
4276.34 2014
4276.49 1969
4276.64 1925
4276.79 1881
4276.94 1837
4277.09 1793
4277.24 1749
4277.39 1706
4277.54 1665
4277.69 1626
4277.84 1588
4277.99 1552
4278.14 1517
4278.29 1484
4278.44 1453
4278.59 1424
4278.74 1397
4278.89 1371
4279.04 1343
4279.19 1314
4279.34 1282
4279.49 1246
4279.64 1208
4279.79 1170
4279.94 1133
4280.09 1099
4280.24 1070
4280.39 1046
4280.54 1027
4280.69 1012
4280.84 999
4280.99 986
4281.14 970
4281.29 952
4281.44 929
4281.59 903
4281.74 873
4281.89 841
4282.04 810
4282.19 779
4282.34 752
4282.49 728
4282.64 709
4282.79 694
4282.94 683
4283.09 673
4283.24 666
4283.39 658
4283.54 651
4283.69 645
4283.84 639
4283.99 635
4284.14 633
4284.29 635
4284.44 638
4284.59 642
4284.74 647
4284.89 650
4285.04 650
4285.19 647
4285.34 641
4285.49 635
4285.64 629
4285.79 625
4285.94 624
4286.09 626
4286.24 630
4286.39 634
4286.54 637
4286.69 637
4286.84 634
4286.99 628
4287.14 621
4287.29 615
4287.44 612
4287.59 613
4287.74 620
4287.89 631
4288.04 645
4288.20 660
4288.35 674
4288.50 687
4288.65 697
4288.80 704
4288.95 709
4289.10 713
4289.25 715
4289.40 717
4289.55 717
4289.70 714
4289.85 710
4290.00 705
4290.15 697
4290.30 689
4290.45 681
4290.60 674
4290.75 670
4290.90 667
4291.05 668
4291.20 672
4291.35 680
4291.50 689
4291.65 700
4291.80 711
4291.95 719
4292.10 722
4292.25 719
4292.40 710
4292.55 696
4292.70 677
4292.85 657
4293.00 636
4293.15 615
4293.30 597
4293.45 580
4293.60 564
4293.75 549
4293.90 535
4294.05 520
4294.20 506
4294.35 491
4294.50 476
4294.65 462
4294.80 449
4294.95 438
4295.11 427
4295.26 416
4295.41 404
4295.56 391
4295.71 375
4295.86 357
4296.01 338
4296.16 320
4296.31 304
4296.46 291
4296.61 282
4296.76 278
4296.91 278
4297.06 279
4297.21 281
4297.36 283
4297.51 282
4297.66 278
4297.81 271
4297.96 262
4298.11 251
4298.26 241
4298.41 231
4298.56 224
4298.71 218
4298.86 214
4299.01 211
4299.16 208
4299.31 207
4299.46 206
4299.61 207
4299.77 209
4299.92 212
4300.07 216
4300.22 220
4300.37 222
4300.52 223
4300.67 222
4300.82 220
4300.97 219
4301.12 217
4301.27 217
4301.42 216
4301.57 215
4301.72 213
4301.87 210
4302.02 205
4302.17 200
4302.32 195
4302.47 191
4302.62 190
4302.77 190
4302.92 193
4303.07 196
4303.22 198
4303.37 199
4303.53 196
4303.68 190
4303.83 181
4303.98 169
4304.13 156
4304.28 144
4304.43 135
4304.58 128
4304.73 123
4304.88 120
4305.03 118
4305.18 115
4305.33 111
4305.48 106
4305.63 101
4305.78 96
4305.93 92
4306.08 89
4306.23 88
4306.38 87
4306.53 86
4306.68 85
4306.84 83
4306.99 80
4307.14 76
4307.29 72
4307.44 68
4307.59 63
4307.74 57
4307.89 51
4308.04 44
4308.19 36
4308.34 28
4308.49 21
4308.64 14
4308.79 8
4308.94 3
4309.09 0
4309.24 0
4309.39 0
4309.54 0
4309.69 0
4309.85 0
4310.00 0
4310.15 0
4310.30 0
4310.45 4
4310.60 9
4310.75 11
4310.90 12
4311.05 9
4311.20 6
4311.35 1
4311.50 0
4311.65 0
4311.80 0
4311.95 2
4312.10 9
4312.25 16
4312.41 24
4312.56 32
4312.71 38
4312.86 43
4313.01 47
4313.16 50
4313.31 52
4313.46 54
4313.61 56
4313.76 58
4313.91 59
4314.06 61
4314.21 61
4314.36 60
4314.51 57
4314.66 52
4314.81 45
4314.97 37
4315.12 28
4315.27 21
4315.42 15
4315.57 12
4315.72 11
4315.87 12
4316.02 14
4316.17 17
4316.32 20
4316.47 23
4316.62 24
4316.77 26
4316.92 26
4317.07 27
4317.23 26
4317.38 26
4317.53 24
4317.68 21
4317.83 17
4317.98 12
4318.13 5
4318.28 0
4318.43 0
4318.58 0
4318.73 0
4318.88 0
4319.03 0
4319.18 0
4319.33 0
4319.49 0
4319.64 0
4319.79 7
4319.94 15
4320.09 24
4320.24 34
4320.39 44
4320.54 55
4320.69 65
4320.84 73
4320.99 80
4321.14 85
4321.29 89
4321.44 91
4321.60 92
4321.75 93
4321.90 93
4322.05 92
4322.20 90
4322.35 87
4322.50 84
4322.65 81
4322.80 79
4322.95 79
4323.10 81
4323.25 86
4323.40 92
4323.56 99
4323.71 104
4323.86 108
4324.01 110
4324.16 111
4324.31 110
4324.46 109
4324.61 108
4324.76 106
4324.91 102
4325.06 96
4325.21 89
4325.37 79
4325.52 67
4325.67 56
4325.82 45
4325.97 35
4326.12 29
4326.27 25
4326.42 25
4326.57 28
4326.72 35
4326.87 45
4327.02 57
4327.17 70
4327.33 83
4327.48 94
4327.63 101
4327.78 105
4327.93 105
4328.08 100
4328.23 92
4328.38 82
4328.53 71
4328.68 60
4328.83 50
4328.99 41
4329.14 35
4329.29 32
4329.44 30
4329.59 31
4329.74 35
4329.89 41
4330.04 49
4330.19 58
4330.34 67
4330.49 75
4330.65 82
4330.80 87
4330.95 90
4331.10 92
4331.25 93
4331.40 94
4331.55 96
4331.70 98
4331.85 99
4332.00 98
4332.15 95
4332.31 90
4332.46 83
4332.61 75
4332.76 67
4332.91 60
4333.06 53
4333.21 46
4333.36 40
4333.51 35
4333.66 31
4333.81 29
4333.97 28
4334.12 30
4334.27 33
4334.42 38
4334.57 42
4334.72 47
4334.87 51
4335.02 55
4335.17 60
4335.32 66
4335.48 73
4335.63 80
4335.78 87
4335.93 94
4336.08 98
4336.23 100
4336.38 101
4336.53 102
4336.68 102
4336.83 102
4336.99 104
4337.14 107
4337.29 111
4337.44 113
4337.59 115
4337.74 115
4337.89 114
4338.04 112
4338.19 109
4338.34 108
4338.50 107
4338.65 106
4338.80 104
4338.95 100
4339.10 93
4339.25 86
4339.40 79
4339.55 75
4339.70 75
4339.86 80
4340.01 90
4340.16 102
4340.31 115
4340.46 126
4340.61 134
4340.76 139
4340.91 142
4341.06 146
4341.21 152
4341.37 163
4341.52 177
4341.67 193
4341.82 209
4341.97 222
4342.12 229
4342.27 230
4342.42 225
4342.57 216
4342.73 205
4342.88 196
4343.03 190
4343.18 188
4343.33 190
4343.48 194
4343.63 200
4343.78 205
4343.93 209
4344.09 212
4344.24 215
4344.39 218
4344.54 221
4344.69 223
4344.84 223
4344.99 221
4345.14 216
4345.30 210
4345.45 201
4345.60 191
4345.75 182
4345.90 173
4346.05 166
4346.20 161
4346.35 158
4346.50 157
4346.66 157
4346.81 160
4346.96 165
4347.11 171
4347.26 177
4347.41 182
4347.56 186
4347.71 187
4347.87 186
4348.02 181
4348.17 174
4348.32 164
4348.47 154
4348.62 144
4348.77 135
4348.92 128
4349.07 124
4349.23 123
4349.38 124
4349.53 126
4349.68 129
4349.83 132
4349.98 135
4350.13 138
4350.28 140
4350.44 143
4350.59 145
4350.74 147
4350.89 147
4351.04 145
4351.19 140
4351.34 133
4351.49 125
4351.65 119
4351.80 115
4351.95 116
4352.10 122
4352.25 133
4352.40 147
4352.55 163
4352.71 178
4352.86 193
4353.01 208
4353.16 224
4353.31 241
4353.46 259
4353.61 277
4353.76 293
4353.92 304
4354.07 308
4354.22 303
4354.37 290
4354.52 273
4354.67 253
4354.82 236
4354.97 223
4355.13 217
4355.28 216
4355.43 221
4355.58 230
4355.73 240
4355.88 249
4356.03 257
4356.19 262
4356.34 264
4356.49 263
4356.64 260
4356.79 254
4356.94 248
4357.09 242
4357.24 237
4357.40 233
4357.55 231
4357.70 228
4357.85 226
4358.00 223
4358.15 219
4358.30 215
4358.46 210
4358.61 205
4358.76 200
4358.91 195
4359.06 191
4359.21 185
4359.36 178
4359.52 168
4359.67 157
4359.82 146
4359.97 138
4360.12 134
4360.27 136
4360.42 143
4360.58 155
4360.73 167
4360.88 177
4361.03 184
4361.18 184
4361.33 180
4361.48 172
4361.64 163
4361.79 155
4361.94 149
4362.09 148
4362.24 149
4362.39 153
4362.54 157
4362.70 162
4362.85 165
4363.00 167
4363.15 168
4363.30 169
4363.45 170
4363.60 170
4363.76 171
4363.91 171
4364.06 172
4364.21 172
4364.36 172
4364.51 171
4364.67 167
4364.82 161
4364.97 153
4365.12 142
4365.27 130
4365.42 120
4365.57 114
4365.73 113
4365.88 119
4366.03 130
4366.18 144
4366.33 159
4366.48 172
4366.63 182
4366.79 186
4366.94 186
4367.09 181
4367.24 173
4367.39 164
4367.54 154
4367.70 145
4367.85 135
4368.00 127
4368.15 120
4368.30 115
4368.45 112
4368.60 112
4368.76 117
4368.91 124
4369.06 133
4369.21 143
4369.36 152
4369.51 157
4369.67 159
4369.82 157
4369.97 152
4370.12 146
4370.27 142
4370.42 140
4370.58 140
4370.73 140
4370.88 140
4371.03 136
4371.18 128
4371.33 115
4371.49 97
4371.64 77
4371.79 58
4371.94 42
4372.09 30
4372.24 24
4372.39 24
4372.55 29
4372.70 36
4372.85 45
4373.00 53
4373.15 61
4373.30 67
4373.46 72
4373.61 75
4373.76 76
4373.91 76
4374.06 74
4374.21 71
4374.37 68
4374.52 65
4374.67 63
4374.82 61
4374.97 60
4375.12 60
4375.28 59
4375.43 59
4375.58 59
4375.73 59
4375.88 60
4376.03 61
4376.19 62
4376.34 63
4376.49 62
4376.64 60
4376.79 57
4376.94 54
4377.10 52
4377.25 51
4377.40 52
4377.55 55
4377.70 58
4377.86 61
4378.01 61
4378.16 57
4378.31 51
4378.46 42
4378.61 33
4378.77 26
4378.92 23
4379.07 25
4379.22 32
4379.37 43
4379.52 55
4379.68 67
4379.83 76
4379.98 80
4380.13 79
4380.28 75
4380.43 69
4380.59 63
4380.74 59
4380.89 58
4381.04 61
4381.19 66
4381.35 71
4381.50 74
4381.65 75
4381.80 73
4381.95 68
4382.10 62
4382.26 57
4382.41 52
4382.56 49
4382.71 48
4382.86 48
4383.02 48
4383.17 49
4383.32 50
4383.47 52
4383.62 54
4383.77 54
4383.93 53
4384.08 49
4384.23 42
4384.38 33
4384.53 23
4384.69 14
4384.84 8
4384.99 3
4385.14 1
4385.29 0
4385.44 0
4385.60 0
4385.75 0
4385.90 0
4386.05 0
4386.20 0
4386.36 0
4386.51 4
4386.66 17
4386.81 32
4386.96 44
4387.12 54
4387.27 60
4387.42 63
4387.57 63
4387.72 62
4387.87 60
4388.03 59
4388.18 59
4388.33 58
4388.48 58
4388.63 58
4388.79 58
4388.94 58
4389.09 58
4389.24 59
4389.39 58
4389.55 58
4389.70 57
4389.85 54
4390.00 51
4390.15 47
4390.31 43
4390.46 40
4390.61 38
4390.76 38
4390.91 40
4391.07 44
4391.22 50
4391.37 59
4391.52 67
4391.67 75
4391.83 81
4391.98 84
4392.13 82
4392.28 77
4392.43 68
4392.58 56
4392.74 42
4392.89 28
4393.04 14
4393.19 2
4393.34 0
4393.50 0
4393.65 0
4393.80 0
4393.95 0
4394.10 0
4394.26 0
4394.41 0
4394.56 6
4394.71 21
4394.86 37
4395.02 51
4395.17 65
4395.32 75
4395.47 81
4395.63 84
4395.78 84
4395.93 80
4396.08 75
4396.23 68
4396.39 60
4396.54 53
4396.69 47
4396.84 42
4396.99 39
4397.15 38
4397.30 41
4397.45 46
4397.60 52
4397.75 59
4397.91 66
4398.06 71
4398.21 75
4398.36 77
4398.51 77
4398.67 77
4398.82 77
4398.97 78
4399.12 80
4399.27 83
4399.43 85
4399.58 87
4399.73 87
4399.88 85
4400.04 81
4400.19 75
4400.34 67
4400.49 58
4400.64 47
4400.80 36
4400.95 27
4401.10 19
4401.25 16
4401.40 15
4401.56 18
4401.71 24
4401.86 30
4402.01 36
4402.16 41
4402.32 45
4402.47 48
4402.62 50
4402.77 53
4402.93 56
4403.08 60
4403.23 65
4403.38 70
4403.53 76
4403.69 83
4403.84 90
4403.99 98
4404.14 107
4404.30 116
4404.45 125
4404.60 132
4404.75 136
4404.90 137
4405.06 135
4405.21 129
4405.36 122
4405.51 114
4405.67 106
4405.82 99
4405.97 96
4406.12 96
4406.27 99
4406.43 104
4406.58 109
4406.73 113
4406.88 114
4407.04 112
4407.19 106
4407.34 97
4407.49 89
4407.64 82
4407.80 80
4407.95 81
4408.10 86
4408.25 94
4408.41 103
4408.56 111
4408.71 117
4408.86 121
4409.01 122
4409.17 122
4409.32 122
4409.47 121
4409.62 121
4409.78 120
4409.93 118
4410.08 114
4410.23 108
4410.38 99
4410.54 89
4410.69 79
4410.84 71
4410.99 67
4411.15 66
4411.30 70
4411.45 76
4411.60 83
4411.76 90
4411.91 96
4412.06 99
4412.21 100
4412.36 99
4412.52 98
4412.67 96
4412.82 94
4412.97 91
4413.13 88
4413.28 83
4413.43 77
4413.58 71
4413.74 64
4413.89 59
4414.04 55
4414.19 52
4414.35 50
4414.50 47
4414.65 45
4414.80 42
4414.95 39
4415.11 38
4415.26 37
4415.41 38
4415.56 41
4415.72 45
4415.87 50
4416.02 55
4416.17 61
4416.33 67
4416.48 72
4416.63 78
4416.78 82
4416.94 84
4417.09 82
4417.24 76
4417.39 67
4417.55 55
4417.70 42
4417.85 29
4418.00 18
4418.15 12
4418.31 12
4418.46 16
4418.61 25
4418.76 36
4418.92 48
4419.07 59
4419.22 67
4419.37 71
4419.53 71
4419.68 67
4419.83 62
4419.98 55
4420.14 49
4420.29 44
4420.44 41
4420.59 42
4420.75 46
4420.90 55
4421.05 66
4421.20 81
4421.36 97
4421.51 113
4421.66 128
4421.81 141
4421.97 151
4422.12 159
4422.27 164
4422.42 167
4422.58 169
4422.73 170
4422.88 171
4423.03 173
4423.19 175
4423.34 180
4423.49 185
4423.64 192
4423.80 199
4423.95 206
4424.10 213
4424.25 221
4424.41 229
4424.56 239
4424.71 249
4424.86 259
4425.02 268
4425.17 274
4425.32 276
4425.47 271
4425.63 261
4425.78 247
4425.93 231
4426.08 214
4426.24 199
4426.39 186
4426.54 176
4426.69 167
4426.85 160
4427.00 154
4427.15 149
4427.31 146
4427.46 145
4427.61 146
4427.76 147
4427.92 149
4428.07 150
4428.22 150
4428.37 150
4428.53 151
4428.68 154
4428.83 160
4428.98 169
4429.14 179
4429.29 190
4429.44 199
4429.59 206
4429.75 210
4429.90 212
4430.05 214
4430.20 215
4430.36 218
4430.51 222
4430.66 225
4430.82 227
4430.97 226
4431.12 224
4431.27 220
4431.43 217
4431.58 216
4431.73 218
4431.88 224
4432.04 232
4432.19 241
4432.34 250
4432.49 256
4432.65 260
4432.80 260
4432.95 259
4433.11 256
4433.26 253
4433.41 251
4433.56 250
4433.72 251
4433.87 253
4434.02 255
4434.17 257
4434.33 260
4434.48 262
4434.63 265
4434.78 268
4434.94 272
4435.09 275
4435.24 278
4435.40 281
4435.55 284
4435.70 287
4435.85 291
4436.01 296
4436.16 300
4436.31 303
4436.46 304
4436.62 303
4436.77 300
4436.92 295
4437.08 290
4437.23 286
4437.38 285
4437.53 287
4437.69 291
4437.84 297
4437.99 305
4438.15 313
4438.30 322
4438.45 332
4438.60 343
4438.76 354
4438.91 365
4439.06 375
4439.21 385
4439.37 394
4439.52 402
4439.67 409
4439.83 418
4439.98 426
4440.13 436
4440.28 446
4440.44 457
4440.59 468
4440.74 479
4440.90 489
4441.05 498
4441.20 506
4441.35 511
4441.51 515
4441.66 517
4441.81 516
4441.97 513
4442.12 510
4442.27 507
4442.42 505
4442.58 506
4442.73 511
4442.88 520
4443.04 533
4443.19 550
4443.34 569
4443.49 589
4443.65 609
4443.80 628
4443.95 645
4444.11 660
4444.26 672
4444.41 682
4444.56 691
4444.72 700
4444.87 709
4445.02 721
4445.18 736
4445.33 756
4445.48 779
4445.63 806
4445.79 834
4445.94 865
4446.09 896
4446.25 928
4446.40 959
4446.55 991
4446.70 1022
4446.86 1051
4447.01 1079
4447.16 1104
4447.32 1125
4447.47 1144
4447.62 1160
4447.77 1175
4447.93 1191
4448.08 1208
4448.23 1229
4448.39 1253
4448.54 1280
4448.69 1308
4448.85 1335
4449.00 1359
4449.15 1379
4449.30 1393
4449.46 1401
4449.61 1404
4449.76 1403
4449.92 1399
4450.07 1391
4450.22 1381
4450.38 1368
4450.53 1354
4450.68 1339
4450.83 1325
4450.99 1313
4451.14 1303
4451.29 1294
4451.45 1287
4451.60 1280
4451.75 1270
4451.90 1257
4452.06 1238
4452.21 1215
4452.36 1187
4452.52 1155
4452.67 1120
4452.82 1084
4452.98 1050
4453.13 1017
4453.28 988
4453.44 963
4453.59 942
4453.74 924
4453.89 910
4454.05 898
4454.20 886
4454.35 874
4454.51 859
4454.66 840
4454.81 818
4454.97 794
4455.12 769
4455.27 746
4455.42 726
4455.58 712
4455.73 702
4455.88 697
4456.04 695
4456.19 694
4456.34 691
4456.50 685
4456.65 677
4456.80 666
4456.96 652
4457.11 638
4457.26 622
4457.41 606
4457.57 590
4457.72 574
4457.87 557
4458.03 539
4458.18 521
4458.33 503
4458.49 485
4458.64 469
4458.79 454
4458.95 443
4459.10 433
4459.25 426
4459.41 419
4459.56 413
4459.71 406
4459.86 398
4460.02 389
4460.17 380
4460.32 371
4460.48 363
4460.63 357
4460.78 354
4460.94 355
4461.09 358
4461.24 363
4461.40 369
4461.55 373
4461.70 375
4461.86 374
4462.01 371
4462.16 368
4462.32 364
4462.47 363
4462.62 364
4462.78 369
4462.93 378
4463.08 390
4463.23 406
4463.39 425
4463.54 448
4463.69 475
4463.85 504
4464.00 535
4464.15 566
4464.31 594
4464.46 620
4464.61 642
4464.77 660
4464.92 675
4465.07 689
4465.23 703
4465.38 716
4465.53 731
4465.69 745
4465.84 759
4465.99 772
4466.15 784
4466.30 794
4466.45 802
4466.61 811
4466.76 819
4466.91 829
4467.07 841
4467.22 854
4467.37 870
4467.53 886
4467.68 902
4467.83 918
4467.99 934
4468.14 950
4468.29 966
4468.45 983
4468.60 1002
4468.75 1022
4468.90 1043
4469.06 1062
4469.21 1078
4469.36 1090
4469.52 1095
4469.67 1095
4469.82 1090
4469.98 1079
4470.13 1066
4470.28 1051
4470.44 1036
4470.59 1022
4470.74 1008
4470.90 994
4471.05 980
4471.20 965
4471.36 950
4471.51 934
4471.66 919
4471.82 906
4471.97 896
4472.12 888
4472.28 882
4472.43 876
4472.58 869
4472.74 860
4472.89 847
4473.04 832
4473.20 815
4473.35 797
4473.51 780
4473.66 764
4473.81 748
4473.97 734
4474.12 719
4474.27 704
4474.43 688
4474.58 672
4474.73 656
4474.89 640
4475.04 624
4475.19 607
4475.35 589
4475.50 569
4475.65 547
4475.81 525
4475.96 503
4476.11 482
4476.27 463
4476.42 446
4476.57 430
4476.73 414
4476.88 399
4477.03 384
4477.19 369
4477.34 354
4477.49 341
4477.65 329
4477.80 320
4477.95 314
4478.11 311
4478.26 311
4478.41 312
4478.57 315
4478.72 318
4478.87 321
4479.03 324
4479.18 327
4479.34 330
4479.49 334
4479.64 337
4479.80 338
4479.95 339
4480.10 339
4480.26 338
4480.41 337
4480.56 337
4480.72 339
4480.87 341
4481.02 344
4481.18 346
4481.33 344
4481.48 339
4481.64 329
4481.79 316
4481.94 301
4482.10 287
4482.25 275
4482.41 266
4482.56 262
4482.71 261
4482.87 263
4483.02 266
4483.17 270
4483.33 274
4483.48 278
4483.63 283
4483.79 289
4483.94 296
4484.09 304
4484.25 312
4484.40 319
4484.56 327
4484.71 334
4484.86 344
4485.02 355
4485.17 368
4485.32 381
4485.48 394
4485.63 402
4485.78 407
4485.94 406
4486.09 402
4486.24 396
4486.40 391
4486.55 389
4486.71 391
4486.86 396
4487.01 403
4487.17 410
4487.32 415
4487.47 417
4487.63 416
4487.78 413
4487.93 410
4488.09 408
4488.24 409
4488.40 412
4488.55 418
4488.70 424
4488.86 431
4489.01 434
4489.16 434
4489.32 429
4489.47 419
4489.62 406
4489.78 392
4489.93 377
4490.09 363
4490.24 349
4490.39 337
4490.55 327
4490.70 318
4490.85 310
4491.01 304
4491.16 299
4491.31 296
4491.47 292
4491.62 287
4491.78 281
4491.93 272
4492.08 262
4492.24 251
4492.39 241
4492.54 231
4492.70 223
4492.85 218
4493.01 214
4493.16 213
4493.31 213
4493.47 214
4493.62 214
4493.77 213
4493.93 209
4494.08 202
4494.24 191
4494.39 177
4494.54 162
4494.70 146
4494.85 130
4495.00 116
4495.16 104
4495.31 94
4495.46 86
4495.62 80
4495.77 76
4495.93 74
4496.08 74
4496.23 76
4496.39 78
4496.54 80
4496.70 82
4496.85 83
4497.00 82
4497.16 80
4497.31 77
4497.46 73
4497.62 70
4497.77 66
4497.93 64
4498.08 62
4498.23 62
4498.39 62
4498.54 62
4498.69 60
4498.85 57
4499.00 52
4499.16 47
4499.31 40
4499.46 35
4499.62 31
4499.77 29
4499.92 30
4500.08 32
4500.23 37
4500.39 42
4500.54 49
4500.69 55
4500.85 60
4501.00 65
4501.16 67
4501.31 68
4501.46 66
4501.62 63
4501.77 59
4501.93 54
4502.08 50
4502.23 47
4502.39 46
4502.54 44
4502.69 44
4502.85 43
4503.00 42
4503.16 40
4503.31 39
4503.46 38
4503.62 40
4503.77 43
4503.93 49
4504.08 55
4504.23 62
4504.39 68
4504.54 73
4504.70 74
4504.85 71
4505.00 66
4505.16 58
4505.31 50
4505.46 43
4505.62 37
4505.77 34
4505.93 32
4506.08 32
4506.23 33
4506.39 33
4506.54 33
4506.70 33
4506.85 32
4507.00 32
4507.16 32
4507.31 33
4507.47 33
4507.62 32
4507.77 31
4507.93 30
4508.08 30
4508.24 31
4508.39 34
4508.54 40
4508.70 48
4508.85 57
4509.01 67
4509.16 76
4509.31 83
4509.47 89
4509.62 92
4509.78 93
4509.93 91
4510.08 87
4510.24 80
4510.39 72
4510.55 64
4510.70 57
4510.85 53
4511.01 52
4511.16 54
4511.32 59
4511.47 66
4511.62 74
4511.78 82
4511.93 87
4512.09 90
4512.24 91
4512.39 88
4512.55 84
4512.70 77
4512.86 70
4513.01 63
4513.16 55
4513.32 46
4513.47 37
4513.63 28
4513.78 19
4513.93 10
4514.09 4
4514.24 0
4514.40 0
4514.55 0
4514.70 0
4514.86 0
4515.01 2
4515.17 2
4515.32 2
4515.48 1
4515.63 0
4515.78 0
4515.94 0
4516.09 0
4516.25 0
4516.40 0
4516.55 0
4516.71 0
4516.86 0
4517.02 1
4517.17 5
4517.32 9
4517.48 13
4517.63 18
4517.79 21
4517.94 24
4518.10 27
4518.25 28
4518.40 29
4518.56 28
4518.71 25
4518.87 22
4519.02 18
4519.17 14
4519.33 11
4519.48 9
4519.64 8
4519.79 9
4519.95 11
4520.10 14
4520.25 18
4520.41 22
4520.56 26
4520.72 30
4520.87 35
4521.02 40
4521.18 46
4521.33 52
4521.49 56
4521.64 59
4521.80 58
4521.95 54
4522.10 46
4522.26 35
4522.41 22
4522.57 9
4522.72 0
4522.88 0
4523.03 0
4523.18 0
4523.34 0
4523.49 0
4523.65 0
4523.80 0
4523.95 7
4524.11 14
4524.26 19
4524.42 21
4524.57 22
4524.73 22
4524.88 24
4525.03 29
4525.19 36
4525.34 44
4525.50 52
4525.65 58
4525.81 58
4525.96 53
4526.11 43
4526.27 30
4526.42 16
4526.58 6
4526.73 0
4526.89 0
4527.04 4
4527.19 12
4527.35 22
4527.50 33
4527.66 42
4527.81 48
4527.97 52
4528.12 52
4528.27 48
4528.43 42
4528.58 33
4528.74 22
4528.89 12
4529.05 2
4529.20 0
4529.35 0
4529.51 0
4529.66 0
4529.82 0
4529.97 3
4530.13 11
4530.28 18
4530.44 25
4530.59 33
4530.74 40
4530.90 48
4531.05 57
4531.21 67
4531.36 80
4531.52 95
4531.67 109
4531.82 123
4531.98 134
4532.13 142
4532.29 145
4532.44 142
4532.60 136
4532.75 126
4532.91 114
4533.06 100
4533.21 87
4533.37 76
4533.52 68
4533.68 63
4533.83 62
4533.99 65
4534.14 70
4534.29 76
4534.45 82
4534.60 86
4534.76 89
4534.91 89
4535.07 88
4535.22 86
4535.38 83
4535.53 79
4535.68 74
4535.84 70
4535.99 65
4536.15 62
4536.30 60
4536.46 60
4536.61 61
4536.77 62
4536.92 63
4537.07 64
4537.23 62
4537.38 60
4537.54 57
4537.69 54
4537.85 52
4538.00 51
4538.16 50
4538.31 48
4538.47 46
4538.62 42
4538.77 36
4538.93 30
4539.08 23
4539.24 17
4539.39 12
4539.55 9
4539.70 6
4539.86 5
4540.01 5
4540.16 6
4540.32 6
4540.47 5
4540.63 3
4540.78 0
4540.94 0
4541.09 0
4541.25 0
4541.40 0
4541.56 0
4541.71 0
4541.86 0
4542.02 6
4542.17 14
4542.33 24
4542.48 34
4542.64 46
4542.79 57
4542.95 68
4543.10 78
4543.26 87
4543.41 94
4543.56 98
4543.72 101
4543.87 103
4544.03 103
4544.18 102
4544.34 100
4544.49 96
4544.65 92
4544.80 86
4544.96 79
4545.11 71
4545.27 64
4545.42 57
4545.57 51
4545.73 48
4545.88 47
4546.04 47
4546.19 48
4546.35 49
4546.50 48
4546.66 47
4546.81 44
4546.97 40
4547.12 34
4547.28 28
4547.43 21
4547.58 14
4547.74 7
4547.89 1
4548.05 0
4548.20 0
4548.36 0
4548.51 0
4548.67 2
4548.82 6
4548.98 8
4549.13 10
4549.29 9
4549.44 7
4549.60 3
4549.75 0
4549.90 0
4550.06 0
4550.21 0
4550.37 0
4550.52 0
4550.68 1
4550.83 9
4550.99 17
4551.14 25
4551.30 32
4551.45 37
4551.61 41
4551.76 43
4551.92 45
4552.07 45
4552.23 45
4552.38 44
4552.53 41
4552.69 37
4552.84 32
4553.00 26
4553.15 21
4553.31 16
4553.46 12
4553.62 10
4553.77 9
4553.93 9
4554.08 11
4554.24 14
4554.39 17
4554.55 22
4554.70 26
4554.86 31
4555.01 36
4555.17 40
4555.32 43
4555.47 46
4555.63 48
4555.78 48
4555.94 48
4556.09 46
4556.25 44
4556.40 41
4556.56 39
4556.71 36
4556.87 33
4557.02 31
4557.18 30
4557.33 30
4557.49 31
4557.64 34
4557.80 38
4557.95 44
4558.11 51
4558.26 58
4558.42 64
4558.57 69
4558.73 72
4558.88 75
4559.04 77
4559.19 79
4559.35 82
4559.50 86
4559.65 91
4559.81 96
4559.96 102
4560.12 107
4560.27 111
4560.43 114
4560.58 116
4560.74 117
4560.89 117
4561.05 116
4561.20 116
4561.36 114
4561.51 112
4561.67 108
4561.82 103
4561.98 96
4562.13 87
4562.29 79
4562.44 72
4562.60 67
4562.75 64
4562.91 63
4563.06 64
4563.22 64
4563.37 63
4563.53 60
4563.68 56
4563.84 53
4563.99 50
4564.15 49
4564.30 52
4564.46 56
4564.61 61
4564.77 67
4564.92 72
4565.08 76
4565.23 80
4565.39 85
4565.54 90
4565.70 96
4565.85 102
4566.01 107
4566.16 109
4566.32 108
4566.47 106
4566.63 102
4566.78 99
4566.94 96
4567.09 96
4567.25 98
4567.40 102
4567.56 108
4567.71 114
4567.87 119
4568.02 123
4568.18 124
4568.33 124
4568.49 123
4568.64 121
4568.80 120
4568.95 121
4569.11 123
4569.26 127
4569.42 131
4569.57 135
4569.73 139
4569.88 140
4570.04 140
4570.19 137
4570.35 134
4570.50 130
4570.66 126
4570.81 122
4570.97 120
4571.12 119
4571.28 119
4571.43 120
4571.59 122
4571.74 124
4571.90 125
4572.05 126
4572.21 125
4572.36 123
4572.52 121
4572.67 118
4572.83 116
4572.98 114
4573.14 114
4573.29 115
4573.45 118
4573.60 121
4573.76 124
4573.91 127
4574.07 130
4574.22 132
4574.38 134
4574.53 135
4574.69 137
4574.84 139
4575.00 140
4575.15 141
4575.31 141
4575.46 140
4575.62 138
4575.77 137
4575.93 136
4576.08 137
4576.24 138
4576.39 141
4576.55 143
4576.70 143
4576.86 141
4577.01 136
4577.17 127
4577.33 117
4577.48 105
4577.64 94
4577.79 84
4577.95 76
4578.10 71
4578.26 68
4578.41 67
4578.57 67
4578.72 68
4578.88 68
4579.03 68
4579.19 68
4579.34 67
4579.50 65
4579.65 63
4579.81 61
4579.96 59
4580.12 57
4580.27 56
4580.43 55
4580.58 57
4580.74 61
4580.89 69
4581.05 80
4581.20 92
4581.36 104
4581.52 115
4581.67 123
4581.83 128
4581.98 129
4582.14 129
4582.29 129
4582.45 130
4582.60 133
4582.76 138
4582.91 143
4583.07 148
4583.22 151
4583.38 152
4583.53 149
4583.69 144
4583.84 137
4584.00 128
4584.15 118
4584.31 108
4584.46 97
4584.62 87
4584.78 77
4584.93 67
4585.09 60
4585.24 54
4585.40 51
4585.55 50
4585.71 52
4585.86 56
4586.02 62
4586.17 68
4586.33 75
4586.48 80
4586.64 84
4586.79 86
4586.95 85
4587.10 81
4587.26 75
4587.42 67
4587.57 58
4587.73 50
4587.88 44
4588.04 42
4588.19 42
4588.35 47
4588.50 53
4588.66 61
4588.81 70
4588.97 77
4589.12 83
4589.28 85
4589.43 85
4589.59 81
4589.75 76
4589.90 69
4590.06 62
4590.21 55
4590.37 50
4590.52 45
4590.68 42
4590.83 40
4590.99 38
4591.14 36
4591.30 35
4591.45 33
4591.61 30
4591.77 28
4591.92 26
4592.08 26
4592.23 26
4592.39 28
4592.54 32
4592.70 35
4592.85 38
4593.01 38
4593.16 34
4593.32 27
4593.47 17
4593.63 6
4593.79 0
4593.94 0
4594.10 0
4594.25 0
4594.41 0
4594.56 0
4594.72 11
4594.87 23
4595.03 34
4595.18 41
4595.34 46
4595.50 46
4595.65 44
4595.81 39
4595.96 33
4596.12 27
4596.27 22
4596.43 20
4596.58 19
4596.74 21
4596.89 24
4597.05 27
4597.21 29
4597.36 30
4597.52 28
4597.67 23
4597.83 18
4597.98 11
4598.14 6
4598.29 2
4598.45 0
4598.61 0
4598.76 0
4598.92 0
4599.07 0
4599.23 0
4599.38 0
4599.54 0
4599.69 0
4599.85 11
4600.01 24
4600.16 37
4600.32 47
4600.47 54
4600.63 57
4600.78 56
4600.94 51
4601.09 45
4601.25 37
4601.41 29
4601.56 20
4601.72 11
4601.87 2
4602.03 0
4602.18 0
4602.34 0
4602.49 0
4602.65 0
4602.81 0
4602.96 0
4603.12 0
4603.27 7
4603.43 18
4603.58 29
4603.74 37
4603.89 43
4604.05 46
4604.21 46
4604.36 44
4604.52 43
4604.67 43
4604.83 44
4604.98 47
4605.14 51
4605.29 54
4605.45 57
4605.61 59
4605.76 59
4605.92 59
4606.07 60
4606.23 61
4606.38 65
4606.54 70
4606.70 76
4606.85 83
4607.01 87
4607.16 89
4607.32 87
4607.47 82
4607.63 73
4607.79 62
4607.94 52
4608.10 44
4608.25 39
4608.41 39
4608.56 42
4608.72 49
4608.87 57
4609.03 67
4609.19 78
4609.34 88
4609.50 98
4609.65 107
4609.81 114
4609.96 119
4610.12 120
4610.28 119
4610.43 114
4610.59 108
4610.74 102
4610.90 96
4611.05 93
4611.21 91
4611.37 90
4611.52 91
4611.68 92
4611.83 92
4611.99 91
4612.14 89
4612.30 86
4612.46 82
4612.61 79
4612.77 76
4612.92 74
4613.08 74
4613.24 76
4613.39 78
4613.55 81
4613.70 82
4613.86 81
4614.01 77
4614.17 70
4614.33 60
4614.48 49
4614.64 39
4614.79 31
4614.95 25
4615.10 22
4615.26 22
4615.42 24
4615.57 27
4615.73 30
4615.88 33
4616.04 37
4616.20 40
4616.35 43
4616.51 45
4616.66 47
4616.82 49
4616.97 50
4617.13 52
4617.29 53
4617.44 55
4617.60 56
4617.75 59
4617.91 60
4618.07 61
4618.22 60
4618.38 57
4618.53 53
4618.69 48
4618.84 43
4619.00 38
4619.16 35
4619.31 35
4619.47 38
4619.62 43
4619.78 52
4619.94 63
4620.09 74
4620.25 84
4620.40 92
4620.56 97
4620.71 97
4620.87 95
4621.03 90
4621.18 83
4621.34 77
4621.49 72
4621.65 68
4621.81 66
4621.96 65
4622.12 63
4622.27 62
4622.43 59
4622.59 55
4622.74 50
4622.90 44
4623.05 38
4623.21 33
4623.37 29
4623.52 26
4623.68 26
4623.83 27
4623.99 30
4624.14 35
4624.30 39
4624.46 44
4624.61 46
4624.77 47
4624.92 45
4625.08 42
4625.24 38
4625.39 35
4625.55 35
4625.70 36
4625.86 39
4626.02 42
4626.17 44
4626.33 42
4626.48 38
4626.64 30
4626.80 21
4626.95 12
4627.11 5
4627.26 1
4627.42 0
4627.58 1
4627.73 3
4627.89 7
4628.04 11
4628.20 17
4628.36 24
4628.51 32
4628.67 40
4628.82 49
4628.98 56
4629.14 61
4629.29 62
4629.45 60
4629.60 56
4629.76 50
4629.92 45
4630.07 41
4630.23 39
4630.38 39
4630.54 40
4630.70 43
4630.85 46
4631.01 51
4631.17 55
4631.32 59
4631.48 63
4631.63 65
4631.79 66
4631.95 63
4632.10 58
4632.26 52
4632.41 45
4632.57 38
4632.73 33
4632.88 30
4633.04 28
4633.19 27
4633.35 25
4633.51 22
4633.66 15
4633.82 8
4633.97 0
4634.13 0
4634.29 0
4634.44 0
4634.60 0
4634.76 0
4634.91 0
4635.07 0
4635.22 4
4635.38 12
4635.54 19
4635.69 25
4635.85 30
4636.00 34
4636.16 39
4636.32 43
4636.47 47
4636.63 52
4636.79 55
4636.94 57
4637.10 58
4637.25 58
4637.41 56
4637.57 54
4637.72 51
4637.88 48
4638.03 43
4638.19 36
4638.35 29
4638.50 22
4638.66 16
4638.82 12
4638.97 10
4639.13 11
4639.28 14
4639.44 19
4639.60 24
4639.75 28
4639.91 31
4640.06 32
4640.22 33
4640.38 32
4640.53 30
4640.69 28
4640.85 26
4641.00 24
4641.16 22
4641.31 21
4641.47 20
4641.63 20
4641.78 20
4641.94 21
4642.10 21
4642.25 22
4642.41 23
4642.56 24
4642.72 26
4642.88 29
4643.03 35
4643.19 42
4643.35 49
4643.50 57
4643.66 63
4643.81 68
4643.97 72
4644.13 73
4644.28 72
4644.44 70
4644.60 67
4644.75 63
4644.91 58
4645.07 54
4645.22 50
4645.38 47
4645.53 46
4645.69 47
4645.85 51
4646.00 56
4646.16 61
4646.32 65
4646.47 68
4646.63 70
4646.78 69
4646.94 67
4647.10 64
4647.25 61
4647.41 59
4647.57 58
4647.72 58
4647.88 59
4648.04 60
4648.19 60
4648.35 58
4648.50 55
4648.66 50
4648.82 44
4648.97 40
4649.13 37
4649.29 37
4649.44 39
4649.60 42
4649.76 48
4649.91 53
4650.07 56
4650.22 58
4650.38 59
4650.54 58
4650.69 57
4650.85 54
4651.01 51
4651.16 48
4651.32 43
4651.48 37
4651.63 30
4651.79 22
4651.94 15
4652.10 9
4652.26 7
4652.41 10
4652.57 17
4652.73 28
4652.88 42
4653.04 56
4653.20 70
4653.35 82
4653.51 92
4653.67 98
4653.82 103
4653.98 105
4654.13 104
4654.29 103
4654.45 99
4654.60 94
4654.76 88
4654.92 81
4655.07 73
4655.23 66
4655.39 60
4655.54 54
4655.70 50
4655.86 48
4656.01 47
4656.17 48
4656.33 50
4656.48 53
4656.64 58
4656.79 63
4656.95 67
4657.11 72
4657.26 76
4657.42 80
4657.58 83
4657.73 87
4657.89 89
4658.05 92
4658.20 94
4658.36 94
4658.52 92
4658.67 89
4658.83 83
4658.99 76
4659.14 67
4659.30 57
4659.46 49
4659.61 42
4659.77 38
4659.93 37
4660.08 41
4660.24 49
4660.39 59
4660.55 71
4660.71 84
4660.86 96
4661.02 105
4661.18 113
4661.33 117
4661.49 119
4661.65 119
4661.80 119
4661.96 118
4662.12 119
4662.27 121
4662.43 123
4662.59 126
4662.74 129
4662.90 130
4663.06 128
4663.21 124
4663.37 118
4663.53 109
4663.68 98
4663.84 86
4664.00 74
4664.15 62
4664.31 52
4664.47 43
4664.62 37
4664.78 33
4664.94 32
4665.09 32
4665.25 34
4665.41 37
4665.56 40
4665.72 44
4665.88 47
4666.03 51
4666.19 54
4666.35 58
4666.50 62
4666.66 65
4666.82 70
4666.97 74
4667.13 80
4667.29 86
4667.44 92
4667.60 97
4667.76 100
4667.91 100
4668.07 96
4668.23 89
4668.38 77
4668.54 63
4668.70 50
4668.85 38
4669.01 30
4669.17 27
4669.32 28
4669.48 32
4669.64 39
4669.79 45
4669.95 50
4670.11 53
4670.26 54
4670.42 53
4670.58 51
4670.73 49
4670.89 46
4671.05 43
4671.20 40
4671.36 35
4671.52 29
4671.67 23
4671.83 16
4671.99 10
4672.14 4
4672.30 0
4672.46 0
4672.61 0
4672.77 0
4672.93 0
4673.08 0
4673.24 0
4673.40 1
4673.55 2
4673.71 4
4673.87 4
4674.03 4
4674.18 4
4674.34 3
4674.50 3
4674.65 3
4674.81 4
4674.97 7
4675.12 11
4675.28 15
4675.44 21
4675.59 27
4675.75 32
4675.91 37
4676.06 40
4676.22 41
4676.38 40
4676.53 38
4676.69 35
4676.85 31
4677.00 29
4677.16 27
4677.32 27
4677.48 28
4677.63 31
4677.79 35
4677.95 39
4678.10 42
4678.26 43
4678.42 40
4678.57 34
4678.73 26
4678.89 16
4679.04 5
4679.20 0
4679.36 0
4679.51 0
4679.67 0
4679.83 0
4679.98 0
4680.14 1
4680.30 12
4680.46 25
4680.61 38
4680.77 49
4680.93 57
4681.08 61
4681.24 61
4681.40 58
4681.55 56
4681.71 54
4681.87 56
4682.02 62
4682.18 71
4682.34 82
4682.50 93
4682.65 101
4682.81 106
4682.97 108
4683.12 108
4683.28 107
4683.44 105
4683.59 104
4683.75 103
4683.91 104
4684.06 104
4684.22 104
4684.38 102
4684.54 100
4684.69 95
4684.85 88
4685.01 80
4685.16 70
4685.32 61
4685.48 53
4685.63 47
4685.79 44
4685.95 44
4686.11 45
4686.26 48
4686.42 52
4686.58 55
4686.73 57
4686.89 59
4687.05 62
4687.20 65
4687.36 69
4687.52 75
4687.68 81
4687.83 89
4687.99 96
4688.15 103
4688.30 108
4688.46 112
4688.62 113
4688.77 112
4688.93 108
4689.09 102
4689.25 95
4689.40 88
4689.56 82
4689.72 76
4689.87 73
4690.03 71
4690.19 72
4690.35 73
4690.50 76
4690.66 78
4690.82 79
4690.97 79
4691.13 78
4691.29 75
4691.44 72
4691.60 67
4691.76 62
4691.92 57
4692.07 52
4692.23 47
4692.39 44
4692.54 41
4692.70 39
4692.86 39
4693.02 40
4693.17 42
4693.33 44
4693.49 46
4693.64 46
4693.80 46
4693.96 46
4694.12 46
4694.27 47
4694.43 49
4694.59 51
4694.74 53
4694.90 54
4695.06 54
4695.22 54
4695.37 54
4695.53 55
4695.69 59
4695.84 64
4696.00 70
4696.16 75
4696.32 77
4696.47 77
4696.63 72
4696.79 65
4696.94 56
4697.10 47
4697.26 41
4697.42 37
4697.57 37
4697.73 40
4697.89 44
4698.04 49
4698.20 52
4698.36 53
4698.52 52
4698.67 47
4698.83 40
4698.99 31
4699.14 22
4699.30 15
4699.46 9
4699.62 5
4699.77 3
4699.93 2
4700.09 3
4700.25 4
4700.40 5
4700.56 6
4700.72 7
4700.87 9
4701.03 10
4701.19 12
4701.35 14
4701.50 16
4701.66 19
4701.82 23
4701.97 28
4702.13 34
4702.29 40
4702.45 48
4702.60 58
4702.76 71
4702.92 87
4703.08 106
4703.23 126
4703.39 145
4703.55 162
4703.70 172
4703.86 175
4704.02 170
4704.18 159
4704.33 142
4704.49 123
4704.65 102
4704.81 84
4704.96 68
4705.12 56
4705.28 47
4705.43 42
4705.59 38
4705.75 35
4705.91 33
4706.06 31
4706.22 28
4706.38 26
4706.54 25
4706.69 27
4706.85 31
4707.01 36
4707.17 43
4707.32 49
4707.48 55
4707.64 59
4707.79 63
4707.95 66
4708.11 70
4708.27 76
4708.42 84
4708.58 93
4708.74 104
4708.90 114
4709.05 124
4709.21 133
4709.37 140
4709.53 145
4709.68 148
4709.84 151
4710.00 151
4710.16 150
4710.31 146
4710.47 142
4710.63 137
4710.79 133
4710.94 132
4711.10 134
4711.26 140
4711.41 149
4711.57 158
4711.73 168
4711.89 175
4712.04 180
4712.20 182
4712.36 183
4712.52 182
4712.67 182
4712.83 182
4712.99 182
4713.15 182
4713.30 182
4713.46 180
4713.62 177
4713.78 173
4713.93 167
4714.09 161
4714.25 154
4714.41 148
4714.56 143
4714.72 138
4714.88 134
4715.04 131
4715.19 128
4715.35 124
4715.51 120
4715.67 116
4715.82 112
4715.98 108
4716.14 106
4716.30 105
4716.45 105
4716.61 107
4716.77 109
4716.93 111
4717.08 113
4717.24 112
4717.40 110
4717.56 105
4717.71 99
4717.87 93
4718.03 86
4718.19 81
4718.34 78
4718.50 76
4718.66 75
4718.82 74
4718.97 72
4719.13 69
4719.29 65
4719.45 60
4719.60 55
4719.76 50
4719.92 46
4720.08 44
4720.23 44
4720.39 46
4720.55 50
4720.71 57
4720.86 65
4721.02 74
4721.18 83
4721.34 90
4721.49 93
4721.65 92
4721.81 86
4721.97 75
4722.12 61
4722.28 45
4722.44 29
4722.60 15
4722.76 5
4722.91 0
4723.07 0
4723.23 0
4723.39 3
4723.54 8
4723.70 11
4723.86 14
4724.02 15
4724.17 15
4724.33 13
4724.49 11
4724.65 8
4724.80 6
4724.96 4
4725.12 1
4725.28 0
4725.43 0
4725.59 0
4725.75 0
4725.91 0
4726.07 0
4726.22 0
4726.38 0
4726.54 3
4726.70 7
4726.85 12
4727.01 15
4727.17 19
4727.33 24
4727.48 28
4727.64 32
4727.80 35
4727.96 35
4728.12 33
4728.27 29
4728.43 22
4728.59 13
4728.75 4
4728.90 0
4729.06 0
4729.22 0
4729.38 0
4729.53 0
4729.69 0
4729.85 0
4730.01 1
4730.17 3
4730.32 4
4730.48 5
4730.64 7
4730.80 9
4730.95 12
4731.11 14
4731.27 14
4731.43 13
4731.59 9
4731.74 4
4731.90 0
4732.06 0
4732.22 0
4732.37 0
4732.53 0
4732.69 0
4732.85 0
4733.00 0
4733.16 2
4733.32 5
4733.48 7
4733.64 10
4733.79 13
4733.95 17
4734.11 20
4734.27 23
4734.43 25
4734.58 26
4734.74 27
4734.90 27
4735.06 28
4735.21 28
4735.37 29
4735.53 30
4735.69 32
4735.85 34
4736.00 36
4736.16 40
4736.32 45
4736.48 51
4736.63 57
4736.79 63
4736.95 66
4737.11 67
4737.27 65
4737.42 60
4737.58 55
4737.74 50
4737.90 47
4738.06 45
4738.21 45
4738.37 46
4738.53 48
4738.69 49
4738.84 50
4739.00 53
4739.16 57
4739.32 63
4739.48 72
4739.63 83
4739.79 92
4739.95 99
4740.11 103
4740.27 102
4740.42 98
4740.58 92
4740.74 84
4740.90 78
4741.05 74
4741.21 72
4741.37 71
4741.53 72
4741.69 73
4741.84 74
4742.00 75
4742.16 75
4742.32 76
4742.48 77
4742.63 78
4742.79 78
4742.95 79
4743.11 78
4743.27 78
4743.42 77
4743.58 77
4743.74 77
4743.90 78
4744.06 79
4744.21 80
4744.37 81
4744.53 82
4744.69 80
4744.85 78
4745.00 73
4745.16 68
4745.32 64
4745.48 60
4745.64 58
4745.79 57
4745.95 59
4746.11 61
4746.27 64
4746.43 68
4746.58 71
4746.74 73
4746.90 73
4747.06 70
4747.22 65
4747.37 57
4747.53 47
4747.69 36
4747.85 26
4748.01 19
4748.16 14
4748.32 12
4748.48 13
4748.64 17
4748.80 21
4748.95 27
4749.11 34
4749.27 41
4749.43 47
4749.59 54
4749.74 59
4749.90 63
4750.06 65
4750.22 66
4750.38 67
4750.53 68
4750.69 69
4750.85 72
4751.01 76
4751.17 80
4751.32 83
4751.48 85
4751.64 85
4751.80 82
4751.96 79
4752.11 76
4752.27 74
4752.43 72
4752.59 71
4752.75 70
4752.91 67
4753.06 62
4753.22 55
4753.38 47
4753.54 37
4753.70 28
4753.85 19
4754.01 14
4754.17 10
4754.33 10
4754.49 10
4754.64 12
4754.80 13
4754.96 12
4755.12 9
4755.28 5
4755.44 0
4755.59 0
4755.75 0
4755.91 0
4756.07 0
4756.23 0
4756.38 0
4756.54 0
4756.70 4
4756.86 10
4757.02 16
4757.18 20
4757.33 24
4757.49 28
4757.65 31
4757.81 35
4757.97 39
4758.12 42
4758.28 45
4758.44 47
4758.60 48
4758.76 49
4758.92 51
4759.07 54
4759.23 60
4759.39 66
4759.55 73
4759.71 78
4759.86 80
4760.02 79
4760.18 74
4760.34 65
4760.50 56
4760.66 46
4760.81 39
4760.97 33
4761.13 30
4761.29 30
4761.45 32
4761.61 35
4761.76 39
4761.92 43
4762.08 47
4762.24 51
4762.40 53
4762.55 56
4762.71 58
4762.87 59
4763.03 61
4763.19 64
4763.35 66
4763.50 68
4763.66 68
4763.82 67
4763.98 62
4764.14 55
4764.30 45
4764.45 35
4764.61 25
4764.77 17
4764.93 12
4765.09 11
4765.25 15
4765.40 22
4765.56 31
4765.72 43
4765.88 56
4766.04 68
4766.20 79
4766.35 88
4766.51 96
4766.67 102
4766.83 106
4766.99 106
4767.15 103
4767.30 97
4767.46 90
4767.62 81
4767.78 74
4767.94 68
4768.10 65
4768.25 64
4768.41 66
4768.57 68
4768.73 70
4768.89 72
4769.05 75
4769.20 78
4769.36 82
4769.52 86
4769.68 91
4769.84 96
4770.00 101
4770.15 105
4770.31 108
4770.47 111
4770.63 113
4770.79 115
4770.95 116
4771.10 115
4771.26 112
4771.42 106
4771.58 98
4771.74 90
4771.90 82
4772.06 77
4772.21 75
4772.37 75
4772.53 79
4772.69 83
4772.85 89
4773.01 95
4773.16 100
4773.32 105
4773.48 111
4773.64 117
4773.80 124
4773.96 131
4774.12 138
4774.27 146
4774.43 153
4774.59 161
4774.75 168
4774.91 174
4775.07 180
4775.22 184
4775.38 186
4775.54 186
4775.70 183
4775.86 179
4776.02 173
4776.18 166
4776.33 158
4776.49 150
4776.65 144
4776.81 139
4776.97 137
4777.13 137
4777.28 139
4777.44 142
4777.60 145
4777.76 145
4777.92 143
4778.08 137
4778.24 129
4778.39 118
4778.55 105
4778.71 94
4778.87 84
4779.03 76
4779.19 71
4779.35 69
4779.50 68
4779.66 67
4779.82 65
4779.98 63
4780.14 59
4780.30 54
4780.46 49
4780.61 46
4780.77 43
4780.93 43
4781.09 43
4781.25 44
4781.41 47
4781.57 51
4781.72 57
4781.88 65
4782.04 75
4782.20 87
4782.36 98
4782.52 107
4782.68 113
4782.83 115
4782.99 112
4783.15 107
4783.31 101
4783.47 95
4783.63 91
4783.79 89
4783.94 89
4784.10 90
4784.26 91
4784.42 91
4784.58 90
4784.74 89
4784.90 85
4785.06 81
4785.21 75
4785.37 69
4785.53 62
4785.69 55
4785.85 49
4786.01 44
4786.17 41
4786.32 39
4786.48 38
4786.64 37
4786.80 36
4786.96 33
4787.12 30
4787.28 26
4787.44 21
4787.59 16
4787.75 12
4787.91 8
4788.07 5
4788.23 2
4788.39 0
4788.55 0
4788.70 0
4788.86 2
4789.02 6
4789.18 10
4789.34 15
4789.50 21
4789.66 26
4789.82 31
4789.97 34
4790.13 36
4790.29 37
4790.45 37
4790.61 37
4790.77 37
4790.93 38
4791.09 39
4791.24 41
4791.40 42
4791.56 42
4791.72 39
4791.88 34
4792.04 26
4792.20 17
4792.36 10
4792.51 5
4792.67 4
4792.83 6
4792.99 12
4793.15 17
4793.31 22
4793.47 23
4793.63 21
4793.78 14
4793.94 6
4794.10 0
4794.26 0
4794.42 0
4794.58 0
4794.74 0
4794.90 8
4795.05 17
4795.21 26
4795.37 30
4795.53 31
4795.69 28
4795.85 23
4796.01 16
4796.17 10
4796.33 7
4796.48 7
4796.64 10
4796.80 16
4796.96 24
4797.12 32
4797.28 37
4797.44 40
4797.60 39
4797.75 35
4797.91 29
4798.07 22
4798.23 17
4798.39 15
4798.55 15
4798.71 19
4798.87 24
4799.03 31
4799.18 38
4799.34 42
4799.50 45
4799.66 44
4799.82 41
4799.98 37
4800.14 31
4800.30 26
4800.46 23
4800.61 22
4800.77 23
4800.93 27
4801.09 33
4801.25 40
4801.41 47
4801.57 53
4801.73 57
4801.89 58
4802.04 56
4802.20 52
4802.36 46
4802.52 39
4802.68 30
4802.84 22
4803.00 15
4803.16 9
4803.32 5
4803.48 3
4803.63 3
4803.79 5
4803.95 9
4804.11 14
4804.27 18
4804.43 21
4804.59 22
4804.75 20
4804.91 16
4805.06 10
4805.22 3
4805.38 0
4805.54 0
4805.70 0
4805.86 0
4806.02 0
4806.18 0
4806.34 1
4806.50 6
4806.65 9
4806.81 9
4806.97 8
4807.13 6
4807.29 3
4807.45 2
4807.61 3
4807.77 5
4807.93 9
4808.09 12
4808.24 14
4808.40 16
4808.56 18
4808.72 22
4808.88 27
4809.04 36
4809.20 45
4809.36 55
4809.52 63
4809.68 67
4809.84 67
4809.99 61
4810.15 51
4810.31 41
4810.47 30
4810.63 22
4810.79 17
4810.95 16
4811.11 18
4811.27 21
4811.43 26
4811.58 32
4811.74 38
4811.90 45
4812.06 52
4812.22 58
4812.38 62
4812.54 63
4812.70 61
4812.86 56
4813.02 48
4813.18 39
4813.33 30
4813.49 23
4813.65 16
4813.81 11
4813.97 8
4814.13 5
4814.29 2
4814.45 1
4814.61 0
4814.77 1
4814.93 3
4815.09 8
4815.24 14
4815.40 22
4815.56 32
4815.72 41
4815.88 51
4816.04 61
4816.20 70
4816.36 77
4816.52 82
4816.68 84
4816.84 84
4817.00 83
4817.15 81
4817.31 80
4817.47 80
4817.63 83
4817.79 89
4817.95 96
4818.11 104
4818.27 111
4818.43 116
4818.59 120
4818.75 122
4818.91 123
4819.06 124
4819.22 126
4819.38 128
4819.54 131
4819.70 133
4819.86 135
4820.02 135
4820.18 134
4820.34 133
4820.50 132
4820.66 131
4820.82 131
4820.98 131
4821.13 131
4821.29 129
4821.45 125
4821.61 119
4821.77 112
4821.93 104
4822.09 97
4822.25 92
4822.41 89
4822.57 88
4822.73 90
4822.89 94
4823.05 100
4823.20 106
4823.36 113
4823.52 120
4823.68 127
4823.84 133
4824.00 139
4824.16 142
4824.32 142
4824.48 138
4824.64 130
4824.80 120
4824.96 107
4825.12 95
4825.28 85
4825.43 77
4825.59 73
4825.75 71
4825.91 71
4826.07 72
4826.23 73
4826.39 73
4826.55 72
4826.71 71
4826.87 69
4827.03 66
4827.19 62
4827.35 57
4827.51 51
4827.67 45
4827.82 38
4827.98 31
4828.14 26
4828.30 23
4828.46 21
4828.62 20
4828.78 21
4828.94 21
4829.10 23
4829.26 24
4829.42 26
4829.58 28
4829.74 29
4829.90 30
4830.06 30
4830.22 27
4830.37 22
4830.53 15
4830.69 6
4830.85 0
4831.01 0
4831.17 0
4831.33 0
4831.49 0
4831.65 0
4831.81 0
4831.97 2
4832.13 8
4832.29 12
4832.45 14
4832.61 14
4832.77 11
4832.93 7
4833.08 1
4833.24 0
4833.40 0
4833.56 0
4833.72 0
4833.88 0
4834.04 0
4834.20 0
4834.36 0
4834.52 4
4834.68 7
4834.84 9
4835.00 11
4835.16 11
4835.32 11
4835.48 9
4835.64 7
4835.80 5
4835.96 5
4836.11 6
4836.27 9
4836.43 13
4836.59 18
4836.75 24
4836.91 30
4837.07 36
4837.23 42
4837.39 48
4837.55 56
4837.71 65
4837.87 75
4838.03 85
4838.19 94
4838.35 101
4838.51 104
4838.67 102
4838.83 96
4838.99 88
4839.15 77
4839.30 65
4839.46 55
4839.62 46
4839.78 39
4839.94 33
4840.10 28
4840.26 24
4840.42 19
4840.58 15
4840.74 12
4840.90 10
4841.06 9
4841.22 10
4841.38 12
4841.54 16
4841.70 19
4841.86 23
4842.02 26
4842.18 29
4842.34 32
4842.50 35
4842.66 37
4842.82 39
4842.97 39
4843.13 37
4843.29 33
4843.45 28
4843.61 22
4843.77 18
4843.93 16
4844.09 19
4844.25 25
4844.41 34
4844.57 44
4844.73 52
4844.89 59
4845.05 63
4845.21 65
4845.37 65
4845.53 64
4845.69 62
4845.85 61
4846.01 60
4846.17 59
4846.33 59
4846.49 58
4846.65 56
4846.81 54
4846.97 51
4847.13 48
4847.29 45
4847.44 44
4847.60 45
4847.76 48
4847.92 54
4848.08 61
4848.24 68
4848.40 74
4848.56 79
4848.72 82
4848.88 83
4849.04 83
4849.20 83
4849.36 83
4849.52 85
4849.68 87
4849.84 89
4850.00 91
4850.16 93
4850.32 92
4850.48 89
4850.64 85
4850.80 80
4850.96 74
4851.12 70
4851.28 68
4851.44 69
4851.60 72
4851.76 77
4851.92 82
4852.08 88
4852.24 93
4852.40 97
4852.56 100
4852.72 102
4852.88 103
4853.03 103
4853.19 102
4853.35 101
4853.51 100
4853.67 100
4853.83 102
4853.99 106
4854.15 113
4854.31 121
4854.47 130
4854.63 138
4854.79 144
4854.95 148
4855.11 151
4855.27 153
4855.43 154
4855.59 157
4855.75 159
4855.91 161
4856.07 163
4856.23 162
4856.39 160
4856.55 155
4856.71 148
4856.87 140
4857.03 131
4857.19 123
4857.35 118
4857.51 114
4857.67 114
4857.83 115
4857.99 119
4858.15 124
4858.31 130
4858.47 134
4858.63 138
4858.79 142
4858.95 144
4859.11 146
4859.27 149
4859.43 153
4859.59 157
4859.75 164
[truncated: 730,006 more chars]
