# Supplementary material for: Methylobacterium Species Promoting Rice and Barley Growth and Interaction Specificity Revealed with Whole-Cell Matrix-Assisted Laser Desorption / Ionization-Time-of-Flight Mass Spectrometry (MALDI-TOF/MS) Analysis
Source: PLoS One. 2015 Jun 8;10(6):e0129509. doi: 10.1371/journal.pone.0129509 (PMC4460032; doi:10.1371/journal.pone.0129509)
Supplement: S1 Data — (ZIP) [file pone.0129509.s001.zip › Supplementary data 1 (ms type strains)/M_thuringiense DSM 23674T.txt]

1793.52 355
1793.62 343
1793.71 344
1793.81 348
1793.91 361
1794.00 323
1794.10 310
1794.20 314
1794.30 328
1794.39 325
1794.49 327
1794.59 323
1794.68 342
1794.78 359
1794.88 354
1794.98 362
1795.07 375
1795.17 356
1795.27 341
1795.36 363
1795.46 357
1795.56 384
1795.65 387
1795.75 394
1795.85 393
1795.95 406
1796.04 398
1796.14 388
1796.24 387
1796.33 404
1796.43 423
1796.53 430
1796.63 403
1796.72 388
1796.82 376
1796.92 365
1797.01 337
1797.11 350
1797.21 349
1797.31 333
1797.40 350
1797.50 379
1797.60 388
1797.69 396
1797.79 398
1797.89 407
1797.99 427
1798.08 390
1798.18 407
1798.28 426
1798.37 425
1798.47 439
1798.57 450
1798.67 428
1798.76 425
1798.86 430
1798.96 427
1799.06 442
1799.15 437
1799.25 416
1799.35 394
1799.44 406
1799.54 395
1799.64 388
1799.74 371
1799.83 358
1799.93 359
1800.03 361
1800.12 373
1800.22 370
1800.32 376
1800.42 367
1800.51 356
1800.61 341
1800.71 347
1800.81 351
1800.90 344
1801.00 354
1801.10 354
1801.19 344
1801.29 355
1801.39 365
1801.49 339
1801.58 335
1801.68 336
1801.78 331
1801.87 340
1801.97 353
1802.07 353
1802.17 331
1802.26 333
1802.36 324
1802.46 320
1802.56 326
1802.65 330
1802.75 354
1802.85 362
1802.95 356
1803.04 350
1803.14 376
1803.24 387
1803.33 372
1803.43 353
1803.53 341
1803.63 357
1803.72 365
1803.82 377
1803.92 380
1804.02 384
1804.11 365
1804.21 339
1804.31 323
1804.40 322
1804.50 317
1804.60 322
1804.70 321
1804.79 316
1804.89 305
1804.99 320
1805.09 298
1805.18 306
1805.28 321
1805.38 348
1805.48 371
1805.57 367
1805.67 387
1805.77 389
1805.87 390
1805.96 388
1806.06 398
1806.16 388
1806.25 375
1806.35 379
1806.45 372
1806.55 375
1806.64 361
1806.74 364
1806.84 346
1806.94 332
1807.03 337
1807.13 334
1807.23 306
1807.33 306
1807.42 282
1807.52 286
1807.62 286
1807.72 290
1807.81 281
1807.91 294
1808.01 308
1808.11 306
1808.20 304
1808.30 317
1808.40 330
1808.50 357
1808.59 369
1808.69 377
1808.79 381
1808.89 397
1808.98 390
1809.08 396
1809.18 407
1809.28 409
1809.37 384
1809.47 376
1809.57 352
1809.67 341
1809.76 341
1809.86 353
1809.96 346
1810.05 345
1810.15 334
1810.25 314
1810.35 317
1810.44 315
1810.54 301
1810.64 297
1810.74 303
1810.83 318
1810.93 342
1811.03 355
1811.13 353
1811.23 365
1811.32 364
1811.42 363
1811.52 349
1811.62 350
1811.71 349
1811.81 347
1811.91 332
1812.01 326
1812.10 324
1812.20 318
1812.30 306
1812.40 282
1812.49 275
1812.59 273
1812.69 282
1812.79 288
1812.88 300
1812.98 318
1813.08 327
1813.18 317
1813.27 303
1813.37 281
1813.47 274
1813.57 280
1813.66 293
1813.76 330
1813.86 340
1813.96 359
1814.05 352
1814.15 348
1814.25 341
1814.35 351
1814.44 346
1814.54 363
1814.64 367
1814.74 357
1814.84 359
1814.93 368
1815.03 373
1815.13 370
1815.23 383
1815.32 366
1815.42 356
1815.52 357
1815.62 363
1815.71 347
1815.81 336
1815.91 312
1816.01 303
1816.10 304
1816.20 299
1816.30 298
1816.40 281
1816.50 280
1816.59 280
1816.69 270
1816.79 277
1816.89 301
1816.98 308
1817.08 315
1817.18 301
1817.28 320
1817.37 337
1817.47 328
1817.57 325
1817.67 312
1817.77 319
1817.86 327
1817.96 317
1818.06 330
1818.16 366
1818.25 362
1818.35 367
1818.45 379
1818.55 381
1818.64 371
1818.74 356
1818.84 346
1818.94 334
1819.04 327
1819.13 325
1819.23 311
1819.33 303
1819.43 293
1819.52 271
1819.62 262
1819.72 264
1819.82 296
1819.92 303
1820.01 332
1820.11 352
1820.21 347
1820.31 353
1820.40 355
1820.50 351
1820.60 347
1820.70 339
1820.79 328
1820.89 331
1820.99 338
1821.09 374
1821.19 406
1821.28 416
1821.38 411
1821.48 416
1821.58 379
1821.68 339
1821.77 352
1821.87 347
1821.97 346
1822.07 325
1822.16 301
1822.26 296
1822.36 308
1822.46 317
1822.56 320
1822.65 300
1822.75 292
1822.85 310
1822.95 308
1823.04 304
1823.14 311
1823.24 294
1823.34 288
1823.44 316
1823.53 324
1823.63 311
1823.73 319
1823.83 318
1823.93 344
1824.02 369
1824.12 378
1824.22 364
1824.32 346
1824.41 336
1824.51 331
1824.61 338
1824.71 339
1824.81 320
1824.90 304
1825.00 307
1825.10 296
1825.20 299
1825.30 315
1825.39 298
1825.49 316
1825.59 321
1825.69 336
1825.79 342
1825.88 332
1825.98 336
1826.08 359
1826.18 343
1826.27 328
1826.37 326
1826.47 325
1826.57 305
1826.67 285
1826.76 287
1826.86 292
1826.96 282
1827.06 295
1827.16 306
1827.25 289
1827.35 287
1827.45 296
1827.55 307
1827.65 309
1827.74 302
1827.84 310
1827.94 324
1828.04 349
1828.14 356
1828.23 360
1828.33 367
1828.43 357
1828.53 362
1828.63 354
1828.72 325
1828.82 330
1828.92 328
1829.02 335
1829.12 326
1829.21 344
1829.31 353
1829.41 351
1829.51 360
1829.61 361
1829.70 365
1829.80 382
1829.90 390
1830.00 395
1830.10 378
1830.19 379
1830.29 366
1830.39 350
1830.49 319
1830.59 297
1830.68 282
1830.78 276
1830.88 292
1830.98 300
1831.08 301
1831.17 318
1831.27 344
1831.37 343
1831.47 343
1831.57 361
1831.66 377
1831.76 364
1831.86 344
1831.96 347
1832.06 363
1832.16 384
1832.25 399
1832.35 373
1832.45 363
1832.55 314
1832.65 291
1832.74 283
1832.84 305
1832.94 302
1833.04 300
1833.14 327
1833.23 346
1833.33 347
1833.43 345
1833.53 366
1833.63 359
1833.72 367
1833.82 356
1833.92 349
1834.02 364
1834.12 371
1834.22 405
1834.31 413
1834.41 406
1834.51 396
1834.61 369
1834.71 346
1834.80 338
1834.90 336
1835.00 350
1835.10 356
1835.20 368
1835.30 384
1835.39 373
1835.49 379
1835.59 401
1835.69 391
1835.79 369
1835.88 350
1835.98 357
1836.08 388
1836.18 417
1836.28 421
1836.38 401
1836.47 390
1836.57 369
1836.67 366
1836.77 361
1836.87 357
1836.96 362
1837.06 378
1837.16 367
1837.26 355
1837.36 345
1837.46 349
1837.55 357
1837.65 346
1837.75 338
1837.85 332
1837.95 347
1838.05 352
1838.14 347
1838.24 346
1838.34 345
1838.44 366
1838.54 369
1838.63 364
1838.73 373
1838.83 395
1838.93 396
1839.03 387
1839.13 380
1839.22 387
1839.32 380
1839.42 361
1839.52 331
1839.62 315
1839.72 322
1839.81 330
1839.91 348
1840.01 350
1840.11 332
1840.21 321
1840.31 307
1840.40 293
1840.50 285
1840.60 290
1840.70 291
1840.80 290
1840.90 287
1840.99 271
1841.09 261
1841.19 254
1841.29 299
1841.39 314
1841.49 339
1841.58 357
1841.68 351
1841.78 326
1841.88 297
1841.98 284
1842.08 276
1842.17 262
1842.27 246
1842.37 253
1842.47 274
1842.57 288
1842.67 300
1842.76 300
1842.86 281
1842.96 275
1843.06 265
1843.16 237
1843.26 250
1843.35 262
1843.45 282
1843.55 288
1843.65 282
1843.75 285
1843.85 300
1843.94 320
1844.04 317
1844.14 324
1844.24 311
1844.34 339
1844.44 344
1844.53 339
1844.63 358
1844.73 368
1844.83 383
1844.93 368
1845.03 371
1845.13 371
1845.22 360
1845.32 350
1845.42 327
1845.52 320
1845.62 309
1845.72 305
1845.81 296
1845.91 281
1846.01 292
1846.11 277
1846.21 278
1846.31 294
1846.41 309
1846.50 325
1846.60 317
1846.70 305
1846.80 306
1846.90 307
1847.00 323
1847.09 329
1847.19 341
1847.29 361
1847.39 374
1847.49 374
1847.59 381
1847.69 370
1847.78 367
1847.88 366
1847.98 370
1848.08 352
1848.18 339
1848.28 320
1848.38 299
1848.47 303
1848.57 306
1848.67 306
1848.77 310
1848.87 289
1848.97 284
1849.06 283
1849.16 293
1849.26 287
1849.36 297
1849.46 304
1849.56 288
1849.66 291
1849.75 288
1849.85 324
1849.95 343
1850.05 356
1850.15 337
1850.25 330
1850.35 347
1850.44 366
1850.54 382
1850.64 385
1850.74 378
1850.84 358
1850.94 348
1851.04 347
1851.13 359
1851.23 352
1851.33 357
1851.43 360
1851.53 343
1851.63 357
1851.73 350
1851.83 346
1851.92 338
1852.02 315
1852.12 324
1852.22 335
1852.32 326
1852.42 329
1852.52 323
1852.61 302
1852.71 318
1852.81 319
1852.91 311
1853.01 288
1853.11 276
1853.21 289
1853.30 311
1853.40 305
1853.50 293
1853.60 272
1853.70 266
1853.80 255
1853.90 250
1854.00 233
1854.09 240
1854.19 251
1854.29 243
1854.39 233
1854.49 238
1854.59 223
1854.69 214
1854.78 228
1854.88 217
1854.98 230
1855.08 235
1855.18 260
1855.28 251
1855.38 258
1855.48 272
1855.57 278
1855.67 269
1855.77 275
1855.87 273
1855.97 280
1856.07 295
1856.17 289
1856.27 282
1856.36 283
1856.46 293
1856.56 274
1856.66 256
1856.76 267
1856.86 272
1856.96 294
1857.06 314
1857.15 317
1857.25 323
1857.35 316
1857.45 315
1857.55 307
1857.65 299
1857.75 292
1857.85 302
1857.94 305
1858.04 293
1858.14 278
1858.24 271
1858.34 268
1858.44 253
1858.54 255
1858.64 248
1858.73 248
1858.83 259
1858.93 235
1859.03 211
1859.13 200
1859.23 198
1859.33 207
1859.43 219
1859.52 222
1859.62 235
1859.72 230
1859.82 231
1859.92 252
1860.02 269
1860.12 284
1860.22 294
1860.32 289
1860.41 290
1860.51 305
1860.61 308
1860.71 292
1860.81 280
1860.91 278
1861.01 275
1861.11 272
1861.21 282
1861.30 263
1861.40 255
1861.50 270
1861.60 273
1861.70 287
1861.80 308
1861.90 311
1862.00 319
1862.09 305
1862.19 316
1862.29 328
1862.39 332
1862.49 350
1862.59 352
1862.69 365
1862.79 341
1862.89 337
1862.98 330
1863.08 343
1863.18 358
1863.28 368
1863.38 381
1863.48 392
1863.58 395
1863.68 354
1863.78 341
1863.88 343
1863.97 347
1864.07 342
1864.17 331
1864.27 325
1864.37 328
1864.47 332
1864.57 313
1864.67 293
1864.77 296
1864.86 289
1864.96 292
1865.06 296
1865.16 287
1865.26 282
1865.36 266
1865.46 260
1865.56 257
1865.66 280
1865.76 268
1865.85 262
1865.95 261
1866.05 252
1866.15 266
1866.25 260
1866.35 272
1866.45 277
1866.55 271
1866.65 293
1866.75 293
1866.84 298
1866.94 288
1867.04 279
1867.14 263
1867.24 241
1867.34 239
1867.44 248
1867.54 254
1867.64 238
1867.74 232
1867.83 241
1867.93 238
1868.03 229
1868.13 245
1868.23 263
1868.33 268
1868.43 269
1868.53 264
1868.63 262
1868.73 281
1868.83 281
1868.92 275
1869.02 256
1869.12 247
1869.22 254
1869.32 287
1869.42 293
1869.52 300
1869.62 310
1869.72 313
1869.82 314
1869.92 307
1870.01 289
1870.11 290
1870.21 303
1870.31 299
1870.41 286
1870.51 288
1870.61 270
1870.71 249
1870.81 246
1870.91 236
1871.01 266
1871.10 270
1871.20 290
1871.30 317
1871.40 325
1871.50 343
1871.60 353
1871.70 337
1871.80 314
1871.90 305
1872.00 293
1872.10 288
1872.19 307
1872.29 321
1872.39 334
1872.49 323
1872.59 305
1872.69 281
1872.79 286
1872.89 290
1872.99 291
1873.09 280
1873.19 281
1873.29 308
1873.38 328
1873.48 347
1873.58 356
1873.68 364
1873.78 357
1873.88 329
1873.98 322
1874.08 309
1874.18 306
1874.28 319
1874.38 320
1874.48 342
1874.58 372
1874.67 368
1874.77 381
1874.87 380
1874.97 373
1875.07 356
1875.17 338
1875.27 332
1875.37 327
1875.47 333
1875.57 317
1875.67 309
1875.77 314
1875.87 323
1875.96 315
1876.06 313
1876.16 326
1876.26 334
1876.36 321
1876.46 303
1876.56 289
1876.66 276
1876.76 272
1876.86 277
1876.96 290
1877.06 288
1877.16 280
1877.26 288
1877.35 297
1877.45 287
1877.55 293
1877.65 300
1877.75 288
1877.85 277
1877.95 278
1878.05 275
1878.15 267
1878.25 290
1878.35 313
1878.45 295
1878.55 292
1878.65 300
1878.74 317
1878.84 316
1878.94 321
1879.04 331
1879.14 343
1879.24 338
1879.34 341
1879.44 341
1879.54 340
1879.64 332
1879.74 340
1879.84 336
1879.94 321
1880.04 324
1880.14 335
1880.23 339
1880.33 336
1880.43 333
1880.53 379
1880.63 401
1880.73 403
1880.83 414
1880.93 408
1881.03 382
1881.13 361
1881.23 349
1881.33 356
1881.43 352
1881.53 355
1881.63 363
1881.73 354
1881.83 344
1881.92 326
1882.02 332
1882.12 354
1882.22 348
1882.32 362
1882.42 376
1882.52 388
1882.62 400
1882.72 414
1882.82 426
1882.92 427
1883.02 415
1883.12 389
1883.22 380
1883.32 364
1883.42 346
1883.52 345
1883.61 340
1883.71 349
1883.81 352
1883.91 352
1884.01 345
1884.11 328
1884.21 315
1884.31 325
1884.41 317
1884.51 346
1884.61 364
1884.71 395
1884.81 399
1884.91 421
1885.01 419
1885.11 402
1885.21 400
1885.31 367
1885.41 378
1885.51 392
1885.60 397
1885.70 399
1885.80 390
1885.90 389
1886.00 389
1886.10 385
1886.20 370
1886.30 392
1886.40 399
1886.50 381
1886.60 364
1886.70 331
1886.80 312
1886.90 308
1887.00 323
1887.10 333
1887.20 328
1887.30 305
1887.40 288
1887.50 289
1887.60 275
1887.69 263
1887.79 252
1887.89 255
1887.99 256
1888.09 271
1888.19 269
1888.29 284
1888.39 289
1888.49 289
1888.59 307
1888.69 311
1888.79 327
1888.89 311
1888.99 352
1889.09 377
1889.19 380
1889.29 365
1889.39 345
1889.49 331
1889.59 304
1889.69 287
1889.79 309
1889.89 328
1889.99 372
1890.09 375
1890.18 347
1890.28 350
1890.38 344
1890.48 358
1890.58 356
1890.68 344
1890.78 336
1890.88 339
1890.98 328
1891.08 325
1891.18 318
1891.28 324
1891.38 315
1891.48 299
1891.58 302
1891.68 272
1891.78 268
1891.88 275
1891.98 290
1892.08 296
1892.18 285
1892.28 288
1892.38 289
1892.48 303
1892.58 309
1892.68 341
1892.78 368
1892.88 380
1892.98 370
1893.08 381
1893.17 394
1893.27 412
1893.37 440
1893.47 452
1893.57 442
1893.67 434
1893.77 438
1893.87 441
1893.97 439
1894.07 439
1894.17 421
1894.27 394
1894.37 370
1894.47 350
1894.57 328
1894.67 335
1894.77 338
1894.87 343
1894.97 345
1895.07 347
1895.17 355
1895.27 343
1895.37 336
1895.47 343
1895.57 335
1895.67 323
1895.77 333
1895.87 326
1895.97 323
1896.07 348
1896.17 366
1896.27 356
1896.37 374
1896.47 352
1896.57 340
1896.67 333
1896.77 328
1896.87 314
1896.97 320
1897.07 316
1897.17 310
1897.27 330
1897.36 330
1897.46 323
1897.56 338
1897.66 346
1897.76 358
1897.86 355
1897.96 343
1898.06 315
1898.16 322
1898.26 312
1898.36 315
1898.46 313
1898.56 334
1898.66 344
1898.76 356
1898.86 354
1898.96 358
1899.06 384
1899.16 405
1899.26 397
1899.36 373
1899.46 355
1899.56 342
1899.66 341
1899.76 335
1899.86 332
1899.96 314
1900.06 290
1900.16 291
1900.26 277
1900.36 279
1900.46 272
1900.56 285
1900.66 298
1900.76 331
1900.86 351
1900.96 358
1901.06 338
1901.16 315
1901.26 316
1901.36 312
1901.46 315
1901.56 303
1901.66 293
1901.76 286
1901.86 288
1901.96 292
1902.06 287
1902.16 295
1902.26 300
1902.36 296
1902.46 286
1902.56 290
1902.66 315
1902.76 320
1902.86 314
1902.96 320
1903.06 348
1903.16 339
1903.26 333
1903.36 335
1903.46 334
1903.56 298
1903.66 283
1903.76 281
1903.86 277
1903.96 309
1904.06 348
1904.16 360
1904.26 340
1904.36 326
1904.46 293
1904.56 286
1904.66 296
1904.76 298
1904.86 286
1904.96 277
1905.06 303
1905.16 296
1905.26 287
1905.36 282
1905.46 284
1905.56 270
1905.66 258
1905.76 253
1905.86 282
1905.96 287
1906.06 288
1906.16 286
1906.26 286
1906.36 291
1906.46 299
1906.56 303
1906.66 306
1906.76 316
1906.86 327
1906.96 365
1907.06 384
1907.16 388
1907.26 396
1907.36 409
1907.46 407
1907.56 391
1907.66 375
1907.76 359
1907.86 340
1907.96 321
1908.06 326
1908.16 313
1908.26 309
1908.36 299
1908.46 294
1908.56 297
1908.66 295
1908.76 315
1908.86 307
1908.96 305
1909.06 315
1909.16 337
1909.26 368
1909.36 406
1909.46 407
1909.56 404
1909.66 385
1909.76 374
1909.86 345
1909.96 339
1910.06 323
1910.16 315
1910.26 308
1910.36 307
1910.46 324
1910.56 326
1910.66 298
1910.76 289
1910.86 303
1910.96 294
1911.06 306
1911.16 292
1911.27 315
1911.37 326
1911.47 346
1911.57 329
1911.67 332
1911.77 342
1911.87 351
1911.97 379
1912.07 395
1912.17 416
1912.27 436
1912.37 443
1912.47 419
1912.57 402
1912.67 411
1912.77 407
1912.87 395
1912.97 383
1913.07 381
1913.17 364
1913.27 362
1913.37 354
1913.47 362
1913.57 373
1913.67 373
1913.77 374
1913.87 373
1913.97 373
1914.07 341
1914.17 353
1914.27 348
1914.37 335
1914.47 329
1914.57 326
1914.67 348
1914.77 351
1914.87 358
1914.97 384
1915.07 375
1915.17 380
1915.27 367
1915.37 363
1915.48 330
1915.58 332
1915.68 306
1915.78 281
1915.88 285
1915.98 284
1916.08 285
1916.18 290
1916.28 289
1916.38 289
1916.48 297
1916.58 319
1916.68 307
1916.78 296
1916.88 282
1916.98 306
1917.08 324
1917.18 331
1917.28 343
1917.38 339
1917.48 351
1917.58 339
1917.68 332
1917.78 348
1917.88 361
1917.98 365
1918.08 363
1918.18 372
1918.28 365
1918.38 372
1918.49 361
1918.59 373
1918.69 379
1918.79 368
1918.89 353
1918.99 344
1919.09 334
1919.19 319
1919.29 315
1919.39 298
1919.49 284
1919.59 292
1919.69 295
1919.79 300
1919.89 312
1919.99 342
1920.09 342
1920.19 369
1920.29 383
1920.39 404
1920.49 380
1920.59 400
1920.69 400
1920.79 397
1920.89 403
1921.00 388
1921.10 375
1921.20 354
1921.30 340
1921.40 331
1921.50 334
1921.60 329
1921.70 338
1921.80 340
1921.90 362
1922.00 379
1922.10 395
1922.20 387
1922.30 369
1922.40 356
1922.50 339
1922.60 347
1922.70 351
1922.80 333
1922.90 313
1923.00 327
1923.11 302
1923.21 292
1923.31 290
1923.41 280
1923.51 297
1923.61 315
1923.71 335
1923.81 344
1923.91 343
1924.01 355
1924.11 358
1924.21 363
1924.31 352
1924.41 342
1924.51 314
1924.61 300
1924.71 313
1924.81 298
1924.91 307
1925.01 315
1925.12 312
1925.22 308
1925.32 314
1925.42 303
1925.52 326
1925.62 337
1925.72 344
1925.82 336
1925.92 340
1926.02 336
1926.12 346
1926.22 356
1926.32 376
1926.42 371
1926.52 364
1926.62 350
1926.72 365
1926.83 376
1926.93 395
1927.03 392
1927.13 392
1927.23 392
1927.33 380
1927.43 364
1927.53 352
1927.63 361
1927.73 355
1927.83 360
1927.93 342
1928.03 375
1928.13 373
1928.23 360
1928.33 351
1928.43 375
1928.54 383
1928.64 363
1928.74 374
1928.84 362
1928.94 346
1929.04 347
1929.14 344
1929.24 328
1929.34 323
1929.44 320
1929.54 324
1929.64 338
1929.74 353
1929.84 347
1929.94 344
1930.05 352
1930.15 358
1930.25 366
1930.35 363
1930.45 363
1930.55 387
1930.65 386
1930.75 354
1930.85 327
1930.95 314
1931.05 317
1931.15 310
1931.25 305
1931.35 299
1931.46 296
1931.56 303
1931.66 321
1931.76 347
1931.86 363
1931.96 397
1932.06 422
1932.16 406
1932.26 404
1932.36 375
1932.46 349
1932.56 323
1932.66 316
1932.76 320
1932.87 336
1932.97 352
1933.07 354
1933.17 332
1933.27 314
1933.37 304
1933.47 283
1933.57 280
1933.67 286
1933.77 310
1933.87 301
1933.97 298
1934.07 290
1934.18 285
1934.28 275
1934.38 273
1934.48 242
1934.58 235
1934.68 238
1934.78 249
1934.88 267
1934.98 279
1935.08 307
1935.18 327
1935.28 321
1935.38 312
1935.49 305
1935.59 318
1935.69 331
1935.79 338
1935.89 313
1935.99 307
1936.09 317
1936.19 315
1936.29 301
1936.39 305
1936.49 301
1936.59 289
1936.70 308
1936.80 289
1936.90 279
1937.00 271
1937.10 268
1937.20 273
1937.30 271
1937.40 271
1937.50 276
1937.60 277
1937.70 267
1937.81 273
1937.91 272
1938.01 298
1938.11 305
1938.21 299
1938.31 312
1938.41 329
1938.51 345
1938.61 327
1938.71 307
1938.81 299
1938.92 301
1939.02 306
1939.12 318
1939.22 314
1939.32 337
1939.42 346
1939.52 343
1939.62 326
1939.72 318
1939.82 322
1939.92 304
1940.03 290
1940.13 309
1940.23 317
1940.33 316
1940.43 317
1940.53 307
1940.63 301
1940.73 290
1940.83 273
1940.93 276
1941.03 287
1941.14 310
1941.24 312
1941.34 328
1941.44 347
1941.54 381
1941.64 419
1941.74 420
1941.84 393
1941.94 370
1942.04 355
1942.15 330
1942.25 334
1942.35 336
1942.45 359
1942.55 347
1942.65 339
1942.75 336
1942.85 330
1942.95 354
1943.05 363
1943.16 391
1943.26 414
1943.36 417
1943.46 429
1943.56 431
1943.66 433
1943.76 419
1943.86 407
1943.96 390
1944.06 402
1944.17 405
1944.27 400
1944.37 391
1944.47 373
1944.57 393
1944.67 401
1944.77 416
1944.87 437
1944.97 450
1945.08 462
1945.18 459
1945.28 444
1945.38 442
1945.48 464
1945.58 458
1945.68 421
1945.78 414
1945.88 413
1945.98 417
1946.09 410
1946.19 398
1946.29 404
1946.39 406
1946.49 396
1946.59 396
1946.69 395
1946.79 384
1946.89 386
1947.00 389
1947.10 396
1947.20 422
1947.30 413
1947.40 422
1947.50 417
1947.60 391
1947.70 410
1947.81 421
1947.91 413
1948.01 413
1948.11 410
1948.21 400
1948.31 387
1948.41 358
1948.51 372
1948.61 353
1948.72 355
1948.82 344
1948.92 352
1949.02 357
1949.12 339
1949.22 327
1949.32 303
1949.42 289
1949.52 282
1949.63 279
1949.73 287
1949.83 293
1949.93 325
1950.03 317
1950.13 311
1950.23 296
1950.33 284
1950.44 249
1950.54 248
1950.64 262
1950.74 292
1950.84 327
1950.94 343
1951.04 324
1951.14 312
1951.25 304
1951.35 322
1951.45 310
1951.55 299
1951.65 280
1951.75 269
1951.85 276
1951.95 266
1952.06 280
1952.16 281
1952.26 280
1952.36 284
1952.46 282
1952.56 267
1952.66 260
1952.76 256
1952.87 242
1952.97 275
1953.07 292
1953.17 287
1953.27 282
1953.37 296
1953.47 300
1953.57 297
1953.68 294
1953.78 302
1953.88 309
1953.98 313
1954.08 307
1954.18 313
1954.28 312
1954.38 303
1954.49 295
1954.59 309
1954.69 325
1954.79 344
1954.89 340
1954.99 324
1955.09 324
1955.20 323
1955.30 338
1955.40 382
1955.50 385
1955.60 388
1955.70 392
1955.80 365
1955.90 360
1956.01 374
1956.11 346
1956.21 349
1956.31 341
1956.41 343
1956.51 345
1956.61 331
1956.72 331
1956.82 323
1956.92 296
1957.02 278
1957.12 280
1957.22 281
1957.32 297
1957.43 318
1957.53 312
1957.63 317
1957.73 331
1957.83 361
1957.93 394
1958.03 367
1958.13 350
1958.24 330
1958.34 328
1958.44 329
1958.54 315
1958.64 324
1958.74 318
1958.84 317
1958.95 306
1959.05 288
1959.15 288
1959.25 286
1959.35 277
1959.45 272
1959.55 289
1959.66 327
1959.76 320
1959.86 309
1959.96 310
1960.06 293
1960.16 289
1960.26 298
1960.37 313
1960.47 331
1960.57 341
1960.67 357
1960.77 354
1960.87 335
1960.98 337
1961.08 369
1961.18 373
1961.28 366
1961.38 368
1961.48 354
1961.58 347
1961.69 343
1961.79 334
1961.89 316
1961.99 313
1962.09 311
1962.19 339
1962.29 358
1962.40 358
1962.50 361
1962.60 344
1962.70 349
1962.80 345
1962.90 325
1963.01 315
1963.11 305
1963.21 293
1963.31 287
1963.41 292
1963.51 310
1963.61 314
1963.72 321
1963.82 313
1963.92 315
1964.02 311
1964.12 313
1964.22 320
1964.33 322
1964.43 317
1964.53 315
1964.63 317
1964.73 315
1964.83 311
1964.94 314
1965.04 306
1965.14 297
1965.24 275
1965.34 298
1965.44 310
1965.54 292
1965.65 289
1965.75 300
1965.85 303
1965.95 301
1966.05 288
1966.15 284
1966.26 276
1966.36 283
1966.46 277
1966.56 274
1966.66 279
1966.76 323
1966.87 335
1966.97 343
1967.07 336
1967.17 334
1967.27 317
1967.37 316
1967.48 328
1967.58 329
1967.68 355
1967.78 371
1967.88 366
1967.98 388
1968.09 396
1968.19 382
1968.29 376
1968.39 350
1968.49 346
1968.59 356
1968.70 355
1968.80 340
1968.90 337
1969.00 347
1969.10 353
1969.20 345
1969.31 322
1969.41 328
1969.51 330
1969.61 320
1969.71 324
1969.81 325
1969.92 312
1970.02 293
1970.12 283
1970.22 275
1970.32 256
1970.42 259
1970.53 265
1970.63 274
1970.73 260
1970.83 253
1970.93 269
1971.03 279
1971.14 295
1971.24 316
1971.34 334
1971.44 354
1971.54 369
1971.65 362
1971.75 369
1971.85 395
1971.95 414
1972.05 389
1972.15 401
1972.26 389
1972.36 386
1972.46 355
1972.56 358
1972.66 344
1972.76 343
1972.87 327
1972.97 327
1973.07 313
1973.17 293
1973.27 296
1973.38 291
1973.48 285
1973.58 283
1973.68 268
1973.78 249
1973.88 238
1973.99 248
1974.09 249
1974.19 256
1974.29 263
1974.39 271
1974.50 266
1974.60 266
1974.70 272
1974.80 273
1974.90 280
1975.00 283
1975.11 301
1975.21 316
1975.31 312
1975.41 311
1975.51 308
1975.62 300
1975.72 307
1975.82 327
1975.92 357
1976.02 355
1976.13 352
1976.23 337
1976.33 335
1976.43 331
1976.53 308
1976.63 275
1976.74 264
1976.84 248
1976.94 245
1977.04 244
1977.14 245
1977.25 257
1977.35 275
1977.45 289
1977.55 302
1977.65 309
1977.76 315
1977.86 307
1977.96 297
1978.06 313
1978.16 332
1978.26 351
1978.37 350
1978.47 362
1978.57 379
1978.67 388
1978.77 407
1978.88 393
1978.98 406
1979.08 415
1979.18 441
1979.28 458
1979.39 459
1979.49 452
1979.59 426
1979.69 405
1979.79 399
1979.90 386
1980.00 361
1980.10 386
1980.20 368
1980.30 362
1980.41 361
1980.51 353
1980.61 372
1980.71 364
1980.81 356
1980.92 345
1981.02 332
1981.12 338
1981.22 357
1981.32 363
1981.43 368
1981.53 366
1981.63 358
1981.73 369
1981.83 390
1981.94 382
1982.04 375
1982.14 384
1982.24 403
1982.34 373
1982.45 375
1982.55 380
1982.65 412
1982.75 430
1982.85 415
1982.96 408
1983.06 417
1983.16 421
1983.26 407
1983.36 397
1983.47 379
1983.57 373
1983.67 352
1983.77 339
1983.87 335
1983.98 327
1984.08 322
1984.18 309
1984.28 325
1984.39 348
1984.49 352
1984.59 350
1984.69 340
1984.79 322
1984.90 311
1985.00 318
1985.10 331
1985.20 349
1985.30 337
1985.41 324
1985.51 296
1985.61 287
1985.71 292
1985.81 296
1985.92 297
1986.02 298
1986.12 301
1986.22 317
1986.33 342
1986.43 348
1986.53 343
1986.63 324
1986.73 326
1986.84 329
1986.94 307
1987.04 320
1987.14 302
1987.24 288
1987.35 304
1987.45 338
1987.55 343
1987.65 334
1987.76 344
1987.86 343
1987.96 344
1988.06 351
1988.16 351
1988.27 340
1988.37 320
1988.47 299
1988.57 288
1988.68 267
1988.78 256
1988.88 252
1988.98 249
1989.08 247
1989.19 259
1989.29 265
1989.39 295
1989.49 296
1989.60 295
1989.70 304
1989.80 326
1989.90 339
1990.00 344
1990.11 372
1990.21 360
1990.31 333
1990.41 323
1990.52 337
1990.62 349
1990.72 350
1990.82 340
1990.92 326
1991.03 316
1991.13 326
1991.23 320
1991.33 314
1991.44 324
1991.54 330
1991.64 307
1991.74 308
1991.84 300
1991.95 277
1992.05 270
1992.15 284
1992.25 301
1992.36 334
1992.46 345
1992.56 326
1992.66 333
1992.77 310
1992.87 293
1992.97 302
1993.07 304
1993.17 312
1993.28 328
1993.38 335
1993.48 355
1993.58 349
1993.69 342
1993.79 327
1993.89 324
1993.99 342
1994.10 353
1994.20 368
1994.30 409
1994.40 444
1994.50 432
1994.61 419
1994.71 422
1994.81 413
1994.91 423
1995.02 424
1995.12 437
1995.22 432
1995.32 434
1995.43 423
1995.53 438
1995.63 440
1995.73 425
1995.84 394
1995.94 407
1996.04 386
1996.14 385
1996.24 387
1996.35 374
1996.45 368
1996.55 375
1996.65 357
1996.76 367
1996.86 346
1996.96 345
1997.06 330
1997.17 333
1997.27 341
1997.37 327
1997.47 316
1997.58 312
1997.68 338
1997.78 326
1997.88 330
1997.99 339
1998.09 337
1998.19 315
1998.29 290
1998.40 298
1998.50 270
1998.60 282
1998.70 284
1998.81 308
1998.91 333
1999.01 341
1999.11 330
1999.22 319
1999.32 306
1999.42 315
1999.52 305
1999.63 306
1999.73 311
1999.83 298
1999.93 278
2000.04 281
2000.14 264
2000.24 252
2000.34 255
2000.45 268
2000.55 278
2000.65 288
2000.75 275
2000.86 289
2000.96 283
2001.06 292
2001.16 292
2001.27 295
2001.37 285
2001.47 265
2001.57 272
2001.68 286
2001.78 273
2001.88 273
2001.98 285
2002.09 272
2002.19 258
2002.29 260
2002.39 275
2002.50 273
2002.60 263
2002.70 260
2002.80 262
2002.91 264
2003.01 266
2003.11 265
2003.21 263
2003.32 272
2003.42 265
2003.52 281
2003.62 287
2003.73 288
2003.83 290
2003.93 290
2004.03 291
2004.14 289
2004.24 298
2004.34 294
2004.44 278
2004.55 267
2004.65 260
2004.75 270
2004.85 284
2004.96 317
2005.06 325
2005.16 331
2005.27 360
2005.37 355
2005.47 370
2005.57 390
2005.68 385
2005.78 394
2005.88 383
2005.98 374
2006.09 369
2006.19 336
2006.29 321
2006.39 310
2006.50 305
2006.60 291
2006.70 302
2006.81 296
2006.91 304
2007.01 311
2007.11 314
2007.22 314
2007.32 328
2007.42 345
2007.52 346
2007.63 326
2007.73 326
2007.83 333
2007.93 343
2008.04 377
2008.14 366
2008.24 368
2008.35 377
2008.45 377
2008.55 366
2008.65 363
2008.76 370
2008.86 371
2008.96 373
2009.06 401
2009.17 400
2009.27 389
2009.37 365
2009.48 363
2009.58 372
2009.68 378
2009.78 375
2009.89 346
2009.99 334
2010.09 322
2010.19 315
2010.30 304
2010.40 310
2010.50 331
2010.61 341
2010.71 366
2010.81 392
2010.91 402
2011.02 407
2011.12 379
2011.22 375
2011.32 367
2011.43 370
2011.53 369
2011.63 373
2011.74 387
2011.84 400
2011.94 403
2012.04 416
2012.15 447
2012.25 460
2012.35 471
2012.46 463
2012.56 489
2012.66 513
2012.76 490
2012.87 428
2012.97 394
2013.07 373
2013.18 343
2013.28 341
2013.38 337
2013.48 345
2013.59 339
2013.69 322
2013.79 300
2013.89 299
2014.00 308
2014.10 318
2014.20 335
2014.31 347
2014.41 364
2014.51 350
2014.61 360
2014.72 347
2014.82 347
2014.92 324
2015.03 291
2015.13 296
2015.23 283
2015.33 259
2015.44 241
2015.54 242
2015.64 251
2015.75 274
2015.85 284
2015.95 301
2016.06 304
2016.16 311
2016.26 316
2016.36 315
2016.47 320
2016.57 329
2016.67 354
2016.78 362
2016.88 370
2016.98 390
2017.08 420
2017.19 429
2017.29 414
2017.39 391
2017.50 360
2017.60 338
2017.70 337
2017.80 344
2017.91 344
2018.01 343
2018.11 352
2018.22 351
2018.32 352
2018.42 327
2018.53 304
2018.63 297
2018.73 309
2018.83 294
2018.94 263
2019.04 253
2019.14 248
2019.25 250
2019.35 252
2019.45 264
2019.56 288
2019.66 322
2019.76 332
2019.86 331
2019.97 306
2020.07 283
2020.17 289
2020.28 270
2020.38 300
2020.48 323
2020.59 325
2020.69 335
2020.79 312
2020.89 307
2021.00 304
2021.10 284
2021.20 270
2021.31 269
2021.41 270
2021.51 275
2021.62 282
2021.72 283
2021.82 288
2021.92 288
2022.03 284
2022.13 304
2022.23 291
2022.34 302
2022.44 319
2022.54 336
2022.65 336
2022.75 327
2022.85 326
2022.96 313
2023.06 301
2023.16 291
2023.26 287
2023.37 297
2023.47 303
2023.57 321
2023.68 318
2023.78 328
2023.88 325
2023.99 309
2024.09 303
2024.19 306
2024.30 304
2024.40 302
2024.50 300
2024.60 292
2024.71 307
2024.81 330
2024.91 333
2025.02 315
2025.12 340
2025.22 356
2025.33 349
2025.43 347
2025.53 325
2025.64 314
2025.74 326
2025.84 341
2025.95 330
2026.05 324
2026.15 346
2026.25 346
2026.36 345
2026.46 369
2026.56 401
2026.67 397
2026.77 399
2026.87 391
2026.98 399
2027.08 378
2027.18 398
2027.29 391
2027.39 373
2027.49 367
2027.60 386
2027.70 376
2027.80 372
2027.91 367
2028.01 375
2028.11 383
2028.22 357
2028.32 341
2028.42 323
2028.53 328
2028.63 320
2028.73 320
2028.83 315
2028.94 318
2029.04 311
2029.14 310
2029.25 293
2029.35 282
2029.45 259
2029.56 266
2029.66 267
2029.76 283
2029.87 286
2029.97 303
2030.07 318
2030.18 346
2030.28 356
2030.38 361
2030.49 393
2030.59 401
2030.69 408
2030.80 394
2030.90 371
2031.00 353
2031.11 345
2031.21 305
2031.31 300
2031.42 276
2031.52 246
2031.62 253
2031.73 262
2031.83 276
2031.93 300
2032.04 283
2032.14 262
2032.24 266
2032.35 264
2032.45 241
2032.55 238
2032.66 243
2032.76 239
2032.86 258
2032.97 266
2033.07 276
2033.17 275
2033.28 298
2033.38 317
2033.48 319
2033.59 329
2033.69 337
2033.79 351
2033.90 362
2034.00 393
2034.10 402
2034.21 389
2034.31 383
2034.41 375
2034.52 362
2034.62 342
2034.72 346
2034.83 354
2034.93 320
2035.03 289
2035.14 283
2035.24 288
2035.34 288
2035.45 275
2035.55 275
2035.65 257
2035.76 262
2035.86 270
2035.96 284
2036.07 281
2036.17 279
2036.27 266
2036.38 257
2036.48 265
2036.58 287
2036.69 296
2036.79 295
2036.89 297
2037.00 275
2037.10 296
2037.20 289
2037.31 296
2037.41 323
2037.51 326
2037.62 322
2037.72 302
2037.83 312
2037.93 304
2038.03 292
2038.14 276
2038.24 271
2038.34 274
2038.45 292
2038.55 308
2038.65 337
2038.76 353
2038.86 349
2038.96 355
2039.07 347
2039.17 351
2039.27 368
2039.38 392
2039.48 392
2039.58 408
2039.69 431
2039.79 409
2039.89 392
2040.00 375
2040.10 375
2040.21 368
2040.31 360
2040.41 350
2040.52 341
2040.62 336
2040.72 356
2040.83 371
2040.93 374
2041.03 370
2041.14 365
2041.24 358
2041.34 334
2041.45 326
2041.55 308
2041.65 295
2041.76 306
2041.86 274
2041.97 277
2042.07 278
2042.17 277
2042.28 304
2042.38 310
2042.48 292
2042.59 300
2042.69 300
2042.79 300
2042.90 304
2043.00 309
2043.10 321
2043.21 333
2043.31 349
2043.42 346
2043.52 349
2043.62 343
2043.73 360
2043.83 376
2043.93 371
2044.04 370
2044.14 362
2044.24 370
2044.35 361
2044.45 361
2044.56 355
2044.66 331
2044.76 317
2044.87 288
2044.97 279
2045.07 281
2045.18 283
2045.28 281
2045.38 283
2045.49 278
2045.59 295
2045.70 290
2045.80 293
2045.90 290
2046.01 285
2046.11 297
2046.21 330
2046.32 360
2046.42 361
2046.52 369
2046.63 356
2046.73 352
2046.84 344
2046.94 343
2047.04 356
2047.15 370
2047.25 390
2047.35 386
2047.46 375
2047.56 369
2047.66 362
2047.77 356
2047.87 347
2047.98 333
2048.08 323
2048.18 334
2048.29 353
2048.39 348
2048.49 352
2048.60 329
2048.70 322
2048.81 310
2048.91 303
2049.01 310
2049.12 289
2049.22 280
2049.32 288
2049.43 298
2049.53 332
2049.64 328
2049.74 319
2049.84 313
2049.95 318
2050.05 299
2050.15 290
2050.26 302
2050.36 303
2050.47 305
2050.57 287
2050.67 261
2050.78 261
2050.88 257
2050.98 273
2051.09 279
2051.19 262
2051.30 253
2051.40 257
2051.50 256
2051.61 280
2051.71 273
2051.82 276
2051.92 289
2052.02 281
2052.13 276
2052.23 272
2052.33 294
2052.44 289
2052.54 282
2052.65 281
2052.75 270
2052.85 258
2052.96 273
2053.06 272
2053.16 285
2053.27 301
2053.37 328
2053.48 318
2053.58 305
2053.68 310
2053.79 319
2053.89 340
2054.00 366
2054.10 360
2054.20 344
2054.31 339
2054.41 340
2054.52 351
2054.62 353
2054.72 347
2054.83 347
2054.93 368
2055.03 390
2055.14 411
2055.24 398
2055.35 388
2055.45 358
2055.55 340
2055.66 319
2055.76 325
2055.87 299
2055.97 280
2056.07 273
2056.18 260
2056.28 261
2056.39 276
2056.49 298
2056.59 322
2056.70 336
2056.80 321
2056.90 323
2057.01 337
2057.11 328
2057.22 329
2057.32 320
2057.42 310
2057.53 298
2057.63 306
2057.74 318
2057.84 317
2057.94 306
2058.05 291
2058.15 290
2058.26 294
2058.36 323
2058.46 339
2058.57 357
2058.67 349
2058.78 345
2058.88 342
2058.98 339
2059.09 338
2059.19 324
2059.30 334
2059.40 321
2059.50 327
2059.61 324
2059.71 315
2059.82 317
2059.92 303
2060.02 298
2060.13 307
2060.23 336
2060.34 355
2060.44 373
2060.54 396
2060.65 399
2060.75 376
2060.86 371
2060.96 367
2061.06 340
2061.17 336
2061.27 331
2061.38 320
2061.48 317
2061.58 303
2061.69 337
2061.79 349
2061.90 336
2062.00 325
2062.11 304
2062.21 320
2062.31 295
2062.42 281
2062.52 260
2062.63 275
2062.73 280
2062.83 288
2062.94 291
2063.04 301
2063.15 309
2063.25 314
2063.35 286
2063.46 278
2063.56 266
2063.67 251
2063.77 235
2063.87 239
2063.98 244
2064.08 244
2064.19 251
2064.29 254
2064.40 276
2064.50 282
2064.60 292
2064.71 295
2064.81 303
2064.92 319
2065.02 327
2065.12 336
2065.23 340
2065.33 333
2065.44 327
2065.54 333
2065.64 332
2065.75 308
2065.85 285
2065.96 286
2066.06 296
2066.17 297
2066.27 306
2066.37 303
2066.48 300
2066.58 311
2066.69 301
2066.79 286
2066.89 286
2067.00 293
2067.10 311
2067.21 329
2067.31 318
2067.42 317
2067.52 341
2067.62 383
2067.73 378
2067.83 374
2067.94 363
2068.04 345
2068.15 322
2068.25 313
2068.35 330
2068.46 323
2068.56 324
2068.67 310
2068.77 302
2068.87 301
2068.98 298
2069.08 296
2069.19 316
2069.29 320
2069.40 338
2069.50 339
2069.60 318
2069.71 310
2069.81 285
2069.92 294
2070.02 301
2070.13 309
2070.23 307
2070.33 322
2070.44 323
2070.54 309
2070.65 298
2070.75 292
2070.86 288
2070.96 269
2071.06 258
2071.17 282
2071.27 290
2071.38 283
2071.48 290
2071.59 308
2071.69 307
2071.79 313
2071.90 339
2072.00 341
2072.11 338
2072.21 333
2072.32 325
2072.42 325
2072.52 335
2072.63 334
2072.73 323
2072.84 320
2072.94 341
2073.05 338
2073.15 347
2073.26 349
2073.36 331
2073.46 341
2073.57 354
2073.67 357
2073.78 346
2073.88 321
2073.99 315
2074.09 318
2074.19 325
2074.30 349
2074.40 368
2074.51 366
2074.61 356
2074.72 355
2074.82 366
2074.93 390
2075.03 397
2075.13 393
2075.24 370
2075.34 356
2075.45 342
2075.55 327
2075.66 323
2075.76 328
2075.86 325
2075.97 332
2076.07 321
2076.18 329
2076.28 338
2076.39 320
2076.49 326
2076.60 315
2076.70 306
2076.80 301
2076.91 314
2077.01 307
2077.12 303
2077.22 318
2077.33 303
2077.43 288
2077.54 316
2077.64 327
2077.74 330
2077.85 335
2077.95 336
2078.06 316
2078.16 328
2078.27 323
2078.37 324
2078.48 334
2078.58 344
2078.69 349
2078.79 341
2078.89 341
2079.00 334
2079.10 316
2079.21 339
2079.31 351
2079.42 356
2079.52 360
2079.63 383
2079.73 390
2079.83 388
2079.94 376
2080.04 359
2080.15 368
2080.25 390
2080.36 407
2080.46 396
2080.57 396
2080.67 381
2080.78 386
2080.88 376
2080.98 375
2081.09 372
2081.19 378
2081.30 383
2081.40 382
2081.51 375
2081.61 368
2081.72 353
2081.82 351
2081.93 351
2082.03 364
2082.13 369
2082.24 408
2082.34 409
2082.45 393
2082.55 390
2082.66 344
2082.76 330
2082.87 328
2082.97 326
2083.08 339
2083.18 327
2083.28 311
2083.39 314
2083.49 318
2083.60 303
2083.70 303
2083.81 296
2083.91 289
2084.02 317
2084.12 335
2084.23 332
2084.33 328
2084.44 304
2084.54 297
2084.65 286
2084.75 272
2084.85 276
2084.96 285
2085.06 292
2085.17 309
2085.27 329
2085.38 333
2085.48 314
2085.59 293
2085.69 291
2085.80 293
2085.90 294
2086.01 308
2086.11 305
2086.21 299
2086.32 305
2086.42 281
2086.53 288
2086.63 297
2086.74 301
2086.84 309
2086.95 325
2087.05 317
2087.16 312
2087.26 324
2087.37 331
2087.47 333
2087.58 331
2087.68 338
2087.79 335
2087.89 336
2087.99 348
2088.10 350
2088.20 367
2088.31 390
2088.41 393
2088.52 404
2088.62 426
2088.73 430
2088.83 406
2088.94 402
2089.04 412
2089.15 387
2089.25 353
2089.36 341
2089.46 319
2089.57 315
2089.67 340
2089.78 341
2089.88 335
2089.98 318
2090.09 332
2090.19 312
2090.30 311
2090.40 299
2090.51 292
2090.61 277
2090.72 280
2090.82 265
2090.93 269
2091.03 259
2091.14 251
2091.24 251
2091.35 285
2091.45 310
2091.56 302
2091.66 295
2091.77 293
2091.87 282
2091.98 282
2092.08 261
2092.19 262
2092.29 273
2092.40 276
2092.50 264
2092.60 239
2092.71 244
2092.81 241
2092.92 250
2093.02 240
2093.13 244
2093.23 270
2093.34 287
2093.44 302
2093.55 302
2093.65 300
2093.76 316
2093.86 342
2093.97 344
2094.07 352
2094.18 358
2094.28 348
2094.39 339
2094.49 320
2094.60 310
2094.70 308
2094.81 324
2094.91 319
2095.02 297
2095.12 287
2095.23 286
2095.33 296
2095.44 309
2095.54 286
2095.65 260
2095.75 246
2095.86 248
2095.96 242
2096.07 258
2096.17 248
2096.28 253
2096.38 252
2096.49 269
2096.59 269
2096.70 259
2096.80 271
2096.91 277
2097.01 297
2097.12 294
2097.22 306
2097.33 297
2097.43 303
2097.54 294
2097.64 296
2097.75 259
2097.85 251
2097.95 243
2098.06 238
2098.16 251
2098.27 272
2098.37 268
2098.48 277
2098.58 266
2098.69 285
2098.79 279
2098.90 308
2099.00 322
2099.11 313
2099.21 307
2099.32 335
2099.42 345
2099.53 345
2099.63 345
2099.74 354
2099.84 355
2099.95 357
2100.05 346
2100.16 355
2100.26 357
2100.37 359
2100.48 375
2100.58 395
2100.69 393
2100.79 384
2100.90 364
2101.00 330
2101.11 327
2101.21 342
2101.32 357
2101.42 370
2101.53 349
2101.63 331
2101.74 322
2101.84 322
2101.95 292
2102.05 279
2102.16 291
2102.26 303
2102.37 286
2102.47 276
2102.58 272
2102.68 281
2102.79 272
2102.89 283
2103.00 272
2103.10 270
2103.21 254
2103.31 241
2103.42 244
2103.52 238
2103.63 239
2103.73 232
2103.84 244
2103.94 287
2104.05 292
2104.15 294
2104.26 302
2104.36 316
2104.47 304
2104.57 294
2104.68 292
2104.78 319
2104.89 328
2104.99 331
2105.10 319
2105.20 319
2105.31 330
2105.41 368
2105.52 391
2105.62 391
2105.73 367
2105.84 376
2105.94 372
2106.05 373
2106.15 366
2106.26 366
2106.36 351
2106.47 335
2106.57 346
2106.68 346
2106.78 381
2106.89 394
2106.99 399
2107.10 396
2107.20 383
2107.31 379
2107.41 372
2107.52 367
2107.62 352
2107.73 352
2107.83 339
2107.94 353
2108.04 345
2108.15 359
2108.25 340
2108.36 353
2108.47 358
2108.57 371
2108.68 356
2108.78 357
2108.89 366
2108.99 358
2109.10 375
2109.20 360
2109.31 356
2109.41 340
2109.52 344
2109.62 335
2109.73 333
2109.83 343
2109.94 329
2110.04 320
2110.15 304
2110.25 292
2110.36 274
2110.47 283
2110.57 251
2110.68 251
2110.78 255
2110.89 275
2110.99 289
2111.10 281
2111.20 282
2111.31 265
2111.41 261
2111.52 264
2111.62 265
2111.73 272
2111.83 265
2111.94 271
2112.04 281
2112.15 296
2112.26 306
2112.36 291
2112.47 280
2112.57 275
2112.68 277
2112.78 277
2112.89 284
2112.99 294
2113.10 305
2113.20 322
2113.31 328
2113.41 315
2113.52 320
2113.62 310
2113.73 304
2113.84 291
2113.94 270
2114.05 267
2114.15 245
2114.26 232
2114.36 249
2114.47 260
2114.57 274
2114.68 267
2114.78 270
2114.89 285
2114.99 284
2115.10 297
2115.21 301
2115.31 307
2115.42 327
2115.52 328
2115.63 314
2115.73 341
2115.84 346
2115.94 343
2116.05 352
2116.15 363
2116.26 368
2116.36 363
2116.47 372
2116.58 364
2116.68 334
2116.79 313
2116.89 292
2117.00 291
2117.10 281
2117.21 281
2117.31 287
2117.42 273
2117.52 274
2117.63 292
2117.74 287
2117.84 301
2117.95 324
2118.05 329
2118.16 321
2118.26 322
2118.37 317
2118.47 309
2118.58 303
2118.69 278
2118.79 265
2118.90 276
2119.00 308
2119.11 324
2119.21 332
2119.32 363
2119.42 372
2119.53 368
2119.63 359
2119.74 351
2119.85 363
2119.95 352
2120.06 335
2120.16 313
2120.27 306
2120.37 290
2120.48 286
2120.58 269
2120.69 257
2120.80 256
2120.90 251
2121.01 246
2121.11 243
2121.22 249
2121.32 248
2121.43 265
2121.53 271
2121.64 272
2121.75 285
2121.85 288
2121.96 284
2122.06 283
2122.17 285
2122.27 274
2122.38 279
2122.48 294
2122.59 303
2122.70 301
2122.80 321
2122.91 332
2123.01 338
2123.12 368
2123.22 366
2123.33 361
2123.43 359
2123.54 353
2123.65 328
2123.75 305
2123.86 304
2123.96 296
2124.07 306
2124.17 314
2124.28 302
2124.39 304
2124.49 295
2124.60 298
2124.70 301
2124.81 301
2124.91 298
2125.02 305
2125.12 322
2125.23 339
2125.34 349
2125.44 341
2125.55 339
2125.65 352
2125.76 352
2125.86 354
2125.97 344
2126.08 327
2126.18 296
2126.29 280
2126.39 279
2126.50 273
2126.60 272
2126.71 307
2126.82 334
2126.92 328
2127.03 330
2127.13 326
2127.24 310
2127.34 294
2127.45 296
2127.56 324
2127.66 312
2127.77 304
2127.87 307
2127.98 303
2128.08 291
2128.19 284
2128.30 301
2128.40 285
2128.51 272
2128.61 263
2128.72 249
2128.82 246
2128.93 255
2129.04 263
2129.14 249
2129.25 234
2129.35 234
2129.46 233
2129.56 249
2129.67 224
2129.78 219
2129.88 203
2129.99 187
2130.09 188
2130.20 220
2130.30 225
2130.41 245
2130.52 243
2130.62 258
2130.73 272
2130.83 282
2130.94 269
2131.05 291
2131.15 307
2131.26 293
2131.36 302
2131.47 286
2131.57 276
2131.68 273
2131.79 250
2131.89 252
2132.00 266
2132.10 290
2132.21 293
2132.31 292
2132.42 283
2132.53 283
2132.63 281
2132.74 276
2132.84 288
2132.95 286
2133.06 307
2133.16 318
2133.27 305
2133.37 315
2133.48 326
2133.59 331
2133.69 329
2133.80 339
2133.90 330
2134.01 324
2134.11 337
2134.22 330
2134.33 320
2134.43 303
2134.54 294
2134.64 290
2134.75 293
2134.86 291
2134.96 292
2135.07 294
2135.17 299
2135.28 302
2135.38 307
2135.49 308
2135.60 308
2135.70 316
2135.81 327
2135.91 327
2136.02 341
2136.13 351
2136.23 364
2136.34 370
2136.44 392
2136.55 399
2136.66 371
2136.76 355
2136.87 345
2136.97 324
2137.08 307
2137.19 301
2137.29 304
2137.40 290
2137.50 284
2137.61 285
2137.72 313
2137.82 317
2137.93 308
2138.03 317
2138.14 306
2138.25 305
2138.35 299
2138.46 291
2138.56 278
2138.67 271
2138.78 271
2138.88 281
2138.99 309
2139.09 318
2139.20 326
2139.31 339
2139.41 322
2139.52 299
2139.62 295
2139.73 286
2139.84 278
2139.94 269
2140.05 258
2140.15 249
2140.26 247
2140.37 254
2140.47 247
2140.58 230
2140.68 228
2140.79 222
2140.90 217
2141.00 201
2141.11 196
2141.21 206
2141.32 195
2141.43 184
2141.53 178
2141.64 181
2141.74 170
2141.85 174
2141.96 188
2142.06 191
2142.17 223
2142.27 224
2142.38 259
2142.49 248
2142.59 256
2142.70 251
2142.80 248
2142.91 275
2143.02 291
2143.12 325
2143.23 356
2143.34 382
2143.44 389
2143.55 379
2143.65 368
2143.76 360
2143.87 357
2143.97 353
2144.08 371
2144.18 334
2144.29 330
2144.40 334
2144.50 347
2144.61 361
2144.71 380
2144.82 384
2144.93 392
2145.03 393
2145.14 368
2145.25 368
2145.35 382
2145.46 394
2145.56 401
2145.67 401
2145.78 388
2145.88 372
2145.99 360
2146.09 342
2146.20 362
2146.31 361
2146.41 369
2146.52 369
2146.63 366
2146.73 350
2146.84 347
2146.94 351
2147.05 353
2147.16 355
2147.26 332
2147.37 328
2147.48 327
2147.58 340
2147.69 364
2147.79 363
2147.90 349
2148.01 336
2148.11 328
2148.22 335
2148.32 327
2148.43 340
2148.54 343
2148.64 347
2148.75 336
2148.86 356
2148.96 333
2149.07 327
2149.17 338
2149.28 317
2149.39 307
2149.49 321
2149.60 326
2149.71 313
2149.81 322
2149.92 348
2150.02 358
2150.13 335
2150.24 313
2150.34 302
2150.45 337
2150.56 372
2150.66 388
2150.77 396
2150.87 398
2150.98 379
2151.09 372
2151.19 372
2151.30 363
2151.41 360
2151.51 357
2151.62 339
2151.73 333
2151.83 285
2151.94 283
2152.04 300
2152.15 300
2152.26 287
2152.36 290
2152.47 280
2152.58 298
2152.68 316
2152.79 334
2152.89 318
2153.00 328
2153.11 336
2153.21 340
2153.32 353
2153.43 339
2153.53 326
2153.64 347
2153.75 345
2153.85 367
2153.96 363
2154.06 369
2154.17 344
2154.28 339
2154.38 339
2154.49 348
2154.60 346
2154.70 347
2154.81 338
2154.92 361
2155.02 348
2155.13 352
2155.23 345
2155.34 322
2155.45 330
2155.55 332
2155.66 308
2155.77 298
2155.87 307
2155.98 308
2156.09 292
2156.19 298
2156.30 296
2156.41 297
2156.51 306
2156.62 333
2156.72 382
2156.83 417
2156.94 448
2157.04 477
2157.15 446
2157.26 405
2157.36 399
2157.47 390
2157.58 386
2157.68 368
2157.79 360
2157.90 341
2158.00 318
2158.11 319
2158.22 316
2158.32 300
2158.43 298
2158.53 282
2158.64 286
2158.75 313
2158.85 304
2158.96 307
2159.07 306
2159.17 326
2159.28 330
2159.39 328
2159.49 327
2159.60 331
2159.71 327
2159.81 302
2159.92 311
2160.03 326
2160.13 342
2160.24 356
2160.34 349
2160.45 348
2160.56 365
2160.66 370
2160.77 373
2160.88 389
2160.98 391
2161.09 395
2161.20 389
2161.30 392
2161.41 374
2161.52 360
2161.62 358
2161.73 349
2161.84 340
2161.94 332
2162.05 321
2162.16 343
2162.26 356
2162.37 342
2162.48 350
2162.58 340
2162.69 334
2162.80 328
2162.90 344
2163.01 361
2163.12 363
2163.22 354
2163.33 357
2163.44 346
2163.54 343
2163.65 338
2163.75 337
2163.86 326
2163.97 313
2164.07 312
2164.18 320
2164.29 307
2164.39 308
2164.50 327
2164.61 342
2164.71 341
2164.82 326
2164.93 320
2165.03 295
2165.14 289
2165.25 284
2165.35 278
2165.46 275
2165.57 274
2165.67 292
2165.78 305
2165.89 297
2165.99 314
2166.10 313
2166.21 323
2166.31 319
2166.42 318
2166.53 324
2166.63 332
2166.74 357
2166.85 345
2166.95 343
2167.06 352
2167.17 375
2167.27 373
2167.38 367
2167.49 368
2167.59 365
2167.70 341
2167.81 324
2167.91 325
2168.02 317
2168.13 322
2168.23 335
2168.34 351
2168.45 381
2168.55 386
2168.66 370
2168.77 377
2168.88 378
2168.98 380
2169.09 367
2169.20 330
2169.30 325
2169.41 330
2169.52 331
2169.62 358
2169.73 370
2169.84 371
2169.94 364
2170.05 334
2170.16 310
2170.26 285
2170.37 272
2170.48 263
2170.58 228
2170.69 209
2170.80 224
2170.90 247
2171.01 261
2171.12 271
2171.22 285
2171.33 302
2171.44 301
2171.54 322
2171.65 314
2171.76 310
2171.86 318
2171.97 331
2172.08 334
2172.19 342
2172.29 348
2172.40 346
2172.51 346
2172.61 332
2172.72 313
2172.83 300
2172.93 311
2173.04 322
2173.15 310
2173.25 304
2173.36 305
2173.47 313
2173.57 294
2173.68 294
2173.79 281
2173.89 280
2174.00 282
2174.11 312
2174.21 321
2174.32 317
2174.43 325
2174.54 319
2174.64 335
2174.75 342
2174.86 357
2174.96 352
2175.07 350
2175.18 348
2175.28 361
2175.39 353
2175.50 334
2175.60 341
2175.71 336
2175.82 349
2175.93 359
2176.03 353
2176.14 357
2176.25 351
2176.35 364
2176.46 361
2176.57 331
2176.67 314
2176.78 318
2176.89 321
2176.99 319
2177.10 327
2177.21 326
2177.32 343
2177.42 336
2177.53 327
2177.64 336
2177.74 348
2177.85 361
2177.96 353
2178.06 337
2178.17 330
2178.28 324
2178.38 338
2178.49 349
2178.60 353
2178.71 346
2178.81 337
2178.92 335
2179.03 337
2179.13 357
2179.24 375
2179.35 374
2179.45 378
2179.56 389
2179.67 383
2179.78 380
2179.88 382
2179.99 404
2180.10 404
2180.20 387
2180.31 365
2180.42 371
2180.52 385
2180.63 393
2180.74 429
2180.85 429
2180.95 408
2181.06 396
2181.17 371
2181.27 359
2181.38 375
2181.49 392
2181.59 422
2181.70 435
2181.81 416
2181.92 412
2182.02 398
2182.13 380
2182.24 362
2182.34 358
2182.45 372
2182.56 376
2182.67 369
2182.77 374
2182.88 376
2182.99 362
2183.09 351
2183.20 347
2183.31 358
2183.41 347
2183.52 342
2183.63 329
2183.74 319
2183.84 329
2183.95 318
2184.06 313
2184.16 288
2184.27 267
2184.38 265
2184.49 272
2184.59 285
2184.70 304
2184.81 340
2184.91 362
2185.02 384
2185.13 378
2185.24 387
2185.34 371
2185.45 356
2185.56 355
2185.66 364
2185.77 344
2185.88 308
2185.99 305
2186.09 324
2186.20 346
2186.31 358
2186.41 350
2186.52 344
2186.63 333
2186.74 352
2186.84 362
2186.95 355
2187.06 361
2187.16 340
2187.27 328
2187.38 310
2187.49 299
2187.59 279
2187.70 296
2187.81 290
2187.92 303
2188.02 309
2188.13 321
2188.24 335
2188.34 346
2188.45 342
2188.56 331
2188.67 333
2188.77 354
2188.88 379
2188.99 378
2189.09 363
2189.20 360
2189.31 351
2189.42 348
2189.52 361
2189.63 365
2189.74 363
2189.85 352
2189.95 349
2190.06 341
2190.17 327
2190.27 316
2190.38 302
2190.49 314
2190.60 293
2190.70 285
2190.81 283
2190.92 287
2191.02 300
2191.13 304
2191.24 330
2191.35 347
2191.45 356
2191.56 354
2191.67 349
2191.78 332
2191.88 324
2191.99 338
2192.10 343
2192.21 351
2192.31 353
2192.42 356
2192.53 341
2192.63 345
2192.74 381
2192.85 379
2192.96 375
2193.06 340
2193.17 336
2193.28 324
2193.39 325
2193.49 341
2193.60 339
2193.71 338
2193.81 348
2193.92 338
2194.03 335
2194.14 323
2194.24 307
2194.35 299
2194.46 299
2194.57 316
2194.67 315
2194.78 314
2194.89 313
2195.00 299
2195.10 272
2195.21 259
2195.32 275
2195.43 279
2195.53 264
2195.64 263
2195.75 277
2195.86 281
2195.96 290
2196.07 299
2196.18 292
2196.28 305
2196.39 310
2196.50 311
2196.61 305
2196.71 310
2196.82 279
2196.93 277
2197.04 285
2197.14 303
2197.25 309
2197.36 310
2197.47 316
2197.57 313
2197.68 301
2197.79 287
2197.90 296
2198.00 288
2198.11 285
2198.22 315
2198.33 360
2198.43 368
2198.54 402
2198.65 387
2198.76 382
2198.86 363
2198.97 341
2199.08 334
2199.19 341
2199.29 329
2199.40 320
2199.51 318
2199.62 301
2199.72 300
2199.83 307
2199.94 315
2200.05 287
2200.15 288
2200.26 281
2200.37 300
2200.48 315
2200.58 340
2200.69 329
2200.80 319
2200.91 310
2201.01 321
2201.12 317
2201.23 309
2201.34 318
2201.44 314
2201.55 324
2201.66 342
2201.77 357
2201.87 354
2201.98 334
2202.09 343
2202.20 323
2202.30 338
2202.41 330
2202.52 324
2202.63 310
2202.73 324
2202.84 320
2202.95 308
2203.06 320
2203.16 329
2203.27 335
2203.38 337
2203.49 325
2203.59 322
2203.70 328
2203.81 317
2203.92 329
2204.02 327
2204.13 313
2204.24 321
2204.35 312
2204.46 308
2204.56 316
2204.67 315
2204.78 304
2204.89 298
2204.99 287
2205.10 279
2205.21 287
2205.32 270
2205.42 260
2205.53 266
2205.64 284
2205.75 299
2205.85 293
2205.96 275
2206.07 274
2206.18 269
2206.28 276
2206.39 278
2206.50 294
2206.61 305
2206.72 318
2206.82 336
2206.93 340
2207.04 330
2207.15 320
2207.25 306
2207.36 309
2207.47 317
2207.58 311
2207.68 316
2207.79 333
2207.90 371
2208.01 353
2208.12 353
2208.22 334
2208.33 342
2208.44 331
2208.55 305
2208.65 315
2208.76 312
2208.87 321
2208.98 312
2209.08 303
2209.19 303
2209.30 320
2209.41 352
2209.52 356
2209.62 353
2209.73 334
2209.84 328
2209.95 315
2210.05 320
2210.16 329
2210.27 339
2210.38 332
2210.49 324
2210.59 301
2210.70 315
2210.81 319
2210.92 329
2211.02 344
2211.13 348
2211.24 353
2211.35 353
2211.45 357
2211.56 353
2211.67 347
2211.78 338
2211.89 323
2211.99 312
2212.10 330
2212.21 336
2212.32 328
2212.42 334
2212.53 344
2212.64 345
2212.75 334
2212.86 322
2212.96 302
2213.07 277
2213.18 273
2213.29 303
2213.40 316
2213.50 324
2213.61 319
2213.72 318
2213.83 318
2213.93 332
2214.04 331
2214.15 331
2214.26 335
2214.37 320
2214.47 297
2214.58 295
2214.69 316
2214.80 335
2214.91 356
2215.01 394
2215.12 420
2215.23 415
2215.34 422
2215.44 400
2215.55 387
2215.66 382
2215.77 375
2215.88 340
2215.98 319
2216.09 295
2216.20 283
2216.31 264
2216.42 261
2216.52 288
2216.63 316
2216.74 328
2216.85 331
2216.95 339
2217.06 317
2217.17 318
2217.28 324
2217.39 325
2217.49 316
2217.60 317
2217.71 333
2217.82 354
2217.93 339
2218.03 350
2218.14 339
2218.25 319
2218.36 321
2218.47 298
2218.57 285
2218.68 278
2218.79 290
2218.90 289
2219.01 276
2219.11 284
2219.22 265
2219.33 265
2219.44 271
2219.55 287
2219.65 283
2219.76 294
2219.87 298
2219.98 290
2220.09 296
2220.19 293
2220.30 279
2220.41 290
2220.52 299
2220.63 300
2220.73 297
2220.84 287
2220.95 299
2221.06 310
2221.17 299
2221.27 289
2221.38 295
2221.49 286
2221.60 279
2221.71 256
2221.81 244
2221.92 247
2222.03 260
2222.14 257
2222.25 255
2222.35 252
2222.46 240
2222.57 226
2222.68 227
2222.79 237
2222.89 244
2223.00 265
2223.11 254
2223.22 265
2223.33 278
2223.43 289
2223.54 306
2223.65 282
2223.76 279
2223.87 261
2223.97 273
2224.08 279
2224.19 275
2224.30 283
2224.41 286
2224.52 300
2224.62 324
2224.73 318
2224.84 295
2224.95 286
2225.06 266
2225.16 280
2225.27 267
2225.38 282
2225.49 279
2225.60 269
2225.70 261
2225.81 267
2225.92 259
2226.03 283
2226.14 319
2226.24 339
2226.35 332
2226.46 340
2226.57 308
2226.68 292
2226.79 280
2226.89 267
2227.00 285
2227.11 273
2227.22 254
2227.33 262
2227.43 276
2227.54 278
2227.65 290
2227.76 301
2227.87 306
2227.98 309
2228.08 305
2228.19 318
2228.30 347
2228.41 379
2228.52 383
2228.62 393
2228.73 384
2228.84 389
2228.95 389
2229.06 377
2229.17 379
2229.27 362
2229.38 347
2229.49 348
2229.60 346
2229.71 336
2229.81 351
2229.92 359
2230.03 334
2230.14 313
2230.25 294
2230.36 288
2230.46 264
2230.57 290
2230.68 282
2230.79 275
2230.90 259
2231.01 282
2231.11 278
2231.22 281
2231.33 301
2231.44 298
2231.55 294
2231.65 296
2231.76 310
2231.87 309
2231.98 310
2232.09 303
2232.20 328
2232.30 338
2232.41 340
2232.52 342
2232.63 337
2232.74 345
2232.85 359
2232.95 373
2233.06 383
2233.17 396
2233.28 427
2233.39 432
2233.50 402
2233.60 391
2233.71 377
2233.82 380
2233.93 369
2234.04 362
2234.15 353
2234.25 356
2234.36 363
2234.47 359
2234.58 355
2234.69 346
2234.80 354
2234.90 353
2235.01 327
2235.12 291
2235.23 288
2235.34 301
2235.45 303
2235.55 331
2235.66 348
2235.77 371
2235.88 391
2235.99 391
2236.10 387
2236.20 391
2236.31 385
2236.42 378
2236.53 342
2236.64 317
2236.75 307
2236.85 298
2236.96 293
2237.07 293
2237.18 294
2237.29 269
2237.40 303
2237.51 344
2237.61 338
2237.72 336
2237.83 344
2237.94 342
2238.05 337
2238.16 330
2238.26 330
2238.37 330
2238.48 331
2238.59 326
2238.70 312
2238.81 312
2238.91 317
2239.02 305
2239.13 304
2239.24 293
2239.35 294
2239.46 302
2239.57 293
2239.67 292
2239.78 298
2239.89 286
2240.00 276
2240.11 288
2240.22 278
2240.32 255
2240.43 255
2240.54 238
2240.65 230
2240.76 217
2240.87 241
2240.98 253
2241.08 270
2241.19 286
2241.30 308
2241.41 321
2241.52 308
2241.63 287
2241.74 277
2241.84 266
2241.95 263
2242.06 265
2242.17 281
2242.28 289
2242.39 294
2242.49 309
2242.60 304
2242.71 304
2242.82 291
2242.93 293
2243.04 289
2243.15 286
2243.25 279
2243.36 308
2243.47 316
2243.58 304
2243.69 293
2243.80 303
2243.91 277
2244.01 299
2244.12 302
2244.23 313
2244.34 301
2244.45 281
2244.56 306
2244.67 312
2244.77 308
2244.88 316
2244.99 302
2245.10 298
2245.21 294
2245.32 262
2245.43 259
2245.53 262
2245.64 268
2245.75 268
2245.86 279
2245.97 289
2246.08 290
2246.19 290
2246.30 293
2246.40 292
2246.51 302
2246.62 309
2246.73 313
2246.84 307
2246.95 303
2247.06 297
2247.16 309
2247.27 294
2247.38 308
2247.49 302
2247.60 315
2247.71 315
2247.82 323
2247.92 307
2248.03 293
2248.14 290
2248.25 274
2248.36 262
2248.47 288
2248.58 290
2248.69 308
2248.79 300
2248.90 301
2249.01 285
2249.12 270
2249.23 282
2249.34 284
2249.45 307
2249.55 322
2249.66 324
2249.77 308
2249.88 294
2249.99 311
2250.10 300
2250.21 308
2250.32 294
2250.42 291
2250.53 310
2250.64 308
2250.75 318
2250.86 326
2250.97 337
2251.08 338
2251.19 322
2251.29 312
2251.40 314
2251.51 315
2251.62 312
2251.73 313
2251.84 304
2251.95 314
2252.06 341
2252.16 331
2252.27 326
2252.38 311
2252.49 311
2252.60 315
2252.71 306
2252.82 295
2252.93 298
2253.03 317
2253.14 340
2253.25 348
2253.36 324
2253.47 345
2253.58 341
2253.69 344
2253.80 337
2253.91 323
2254.01 298
2254.12 301
2254.23 300
2254.34 295
2254.45 305
2254.56 323
2254.67 324
2254.78 297
2254.88 269
2254.99 268
2255.10 267
2255.21 268
2255.32 263
2255.43 283
2255.54 277
2255.65 273
2255.76 280
2255.86 262
2255.97 251
2256.08 229
2256.19 235
2256.30 248
2256.41 264
2256.52 288
2256.63 281
2256.74 262
2256.84 253
2256.95 275
2257.06 290
2257.17 290
2257.28 286
2257.39 288
2257.50 277
2257.61 271
2257.72 272
2257.82 296
2257.93 312
2258.04 326
2258.15 310
2258.26 330
2258.37 331
2258.48 319
2258.59 319
2258.70 322
2258.80 314
2258.91 318
2259.02 313
2259.13 296
2259.24 278
2259.35 283
2259.46 317
2259.57 328
2259.68 323
2259.78 331
2259.89 354
2260.00 347
2260.11 323
2260.22 318
2260.33 299
2260.44 286
2260.55 288
2260.66 306
2260.77 321
2260.87 335
2260.98 343
2261.09 375
2261.20 407
2261.31 412
2261.42 412
2261.53 406
2261.64 396
2261.75 404
2261.86 403
2261.96 420
2262.07 389
2262.18 394
2262.29 398
2262.40 387
2262.51 388
2262.62 366
2262.73 346
2262.84 328
2262.95 320
2263.05 311
2263.16 293
2263.27 286
2263.38 290
2263.49 305
2263.60 309
2263.71 321
2263.82 303
2263.93 310
2264.04 316
2264.14 313
2264.25 311
2264.36 308
2264.47 307
2264.58 300
2264.69 317
2264.80 321
2264.91 329
2265.02 315
2265.13 288
2265.24 264
2265.34 272
2265.45 303
2265.56 343
2265.67 349
2265.78 337
2265.89 332
2266.00 339
2266.11 326
2266.22 328
2266.33 326
2266.44 333
2266.54 340
2266.65 341
2266.76 334
2266.87 335
2266.98 348
2267.09 348
2267.20 320
2267.31 327
2267.42 319
2267.53 314
2267.64 307
2267.74 303
2267.85 315
2267.96 309
2268.07 293
2268.18 281
2268.29 287
2268.40 310
2268.51 340
2268.62 379
2268.73 374
2268.84 385
2268.95 380
2269.05 368
2269.16 362
2269.27 344
2269.38 337
2269.49 338
2269.60 358
2269.71 362
2269.82 353
2269.93 340
2270.04 360
2270.15 348
2270.26 330
2270.37 312
2270.47 305
2270.58 288
2270.69 287
2270.80 283
2270.91 288
2271.02 299
2271.13 304
2271.24 295
2271.35 279
2271.46 299
2271.57 295
2271.68 289
2271.78 289
2271.89 304
2272.00 310
2272.11 321
2272.22 307
2272.33 315
2272.44 304
2272.55 291
2272.66 302
2272.77 295
2272.88 293
2272.99 285
2273.10 308
2273.21 328
2273.31 337
2273.42 347
2273.53 352
2273.64 359
2273.75 364
2273.86 366
2273.97 381
2274.08 379
2274.19 377
2274.30 372
2274.41 376
2274.52 356
2274.63 332
2274.74 312
2274.84 304
2274.95 301
2275.06 287
2275.17 276
2275.28 253
2275.39 263
2275.50 259
2275.61 285
2275.72 303
2275.83 328
2275.94 313
2276.05 315
2276.16 322
2276.27 341
2276.38 355
2276.48 374
2276.59 377
2276.70 365
2276.81 365
2276.92 368
2277.03 369
2277.14 351
2277.25 327
2277.36 326
2277.47 306
2277.58 293
2277.69 278
2277.80 301
2277.91 342
2278.02 357
2278.13 331
2278.23 359
2278.34 367
2278.45 387
2278.56 399
2278.67 388
2278.78 378
2278.89 386
2279.00 401
2279.11 382
2279.22 371
2279.33 363
2279.44 346
2279.55 317
2279.66 296
2279.77 304
2279.88 337
2279.99 337
2280.09 339
2280.20 354
2280.31 345
2280.42 348
2280.53 353
2280.64 363
2280.75 338
2280.86 340
2280.97 332
2281.08 336
2281.19 321
2281.30 330
2281.41 339
2281.52 335
2281.63 334
2281.74 352
2281.85 348
2281.96 340
2282.06 339
2282.17 314
2282.28 301
2282.39 288
2282.50 290
2282.61 297
2282.72 313
2282.83 317
2282.94 337
2283.05 315
2283.16 309
2283.27 296
2283.38 269
2283.49 285
2283.60 284
2283.71 279
2283.82 277
2283.93 281
2284.04 289
2284.15 301
2284.26 327
2284.36 328
2284.47 332
2284.58 328
2284.69 343
2284.80 354
2284.91 364
2285.02 380
2285.13 381
2285.24 367
2285.35 350
2285.46 360
2285.57 372
2285.68 395
2285.79 394
2285.90 388
2286.01 391
2286.12 394
2286.23 389
2286.34 370
2286.45 342
2286.56 342
2286.67 318
2286.78 306
2286.88 300
2286.99 304
2287.10 303
2287.21 299
2287.32 283
2287.43 253
2287.54 233
2287.65 242
2287.76 235
2287.87 236
2287.98 259
2288.09 271
2288.20 287
2288.31 301
2288.42 287
2288.53 295
2288.64 310
2288.75 322
2288.86 324
2288.97 297
2289.08 295
2289.19 290
2289.30 283
2289.41 296
2289.52 309
2289.63 331
2289.74 342
2289.85 379
2289.95 389
2290.06 399
2290.17 400
2290.28 377
2290.39 369
2290.50 351
2290.61 345
2290.72 342
2290.83 359
2290.94 358
2291.05 367
2291.16 362
2291.27 345
2291.38 326
2291.49 306
2291.60 315
2291.71 321
2291.82 343
2291.93 346
2292.04 330
2292.15 342
2292.26 351
2292.37 373
2292.48 370
2292.59 368
2292.70 367
2292.81 373
2292.92 364
2293.03 346
2293.14 353
2293.25 329
2293.36 334
2293.47 345
2293.58 337
2293.69 343
2293.79 340
2293.90 328
2294.01 333
2294.12 354
2294.23 367
2294.34 356
2294.45 356
2294.56 364
2294.67 359
2294.78 345
2294.89 349
2295.00 348
2295.11 344
2295.22 343
2295.33 351
2295.44 358
2295.55 353
2295.66 332
2295.77 332
2295.88 346
2295.99 368
2296.10 380
2296.21 363
2296.32 385
2296.43 402
2296.54 396
2296.65 416
2296.76 418
2296.87 395
2296.98 369
2297.09 388
2297.20 391
2297.31 409
2297.42 404
2297.53 391
2297.64 368
2297.75 362
2297.86 349
2297.97 342
2298.08 334
2298.19 315
2298.30 298
2298.41 303
2298.52 305
2298.63 294
2298.74 311
2298.85 320
2298.96 317
2299.07 313
2299.18 318
2299.29 309
2299.40 310
2299.51 312
2299.62 318
2299.73 308
2299.84 311
2299.95 325
2300.06 324
2300.17 310
2300.28 314
2300.39 329
2300.50 326
2300.61 323
2300.72 328
2300.83 320
2300.94 334
2301.05 328
2301.16 330
2301.27 320
2301.38 333
2301.49 337
2301.60 350
2301.71 366
2301.81 374
2301.92 398
2302.03 415
2302.14 406
2302.25 420
2302.36 409
2302.47 397
2302.58 393
2302.69 391
2302.80 373
2302.91 373
2303.02 372
2303.13 377
2303.24 385
2303.35 399
2303.46 399
2303.57 401
2303.68 401
2303.79 402
2303.90 391
2304.01 387
2304.12 380
2304.23 371
2304.34 391
2304.45 383
2304.56 396
2304.67 420
2304.78 409
2304.89 406
2305.00 414
2305.11 417
2305.22 415
2305.34 407
2305.45 390
2305.56 399
2305.67 410
2305.78 420
2305.89 405
2306.00 396
2306.11 369
2306.22 370
2306.33 370
2306.44 357
2306.55 375
2306.66 389
2306.77 405
2306.88 390
2306.99 377
2307.10 363
2307.21 343
2307.32 321
2307.43 319
2307.54 292
2307.65 299
2307.76 298
2307.87 303
2307.98 327
2308.09 330
2308.20 337
2308.31 334
2308.42 345
2308.53 331
2308.64 322
2308.75 316
2308.86 297
2308.97 289
2309.08 286
2309.19 306
2309.30 320
2309.41 305
2309.52 303
2309.63 291
2309.74 287
2309.85 287
2309.96 277
2310.07 282
2310.18 286
2310.29 300
2310.40 323
2310.51 316
2310.62 307
2310.73 287
2310.84 295
2310.95 280
2311.06 299
2311.17 307
2311.28 306
2311.39 308
2311.50 301
2311.61 300
2311.72 290
2311.83 268
2311.94 294
2312.05 294
2312.16 290
2312.27 282
2312.38 284
2312.49 316
2312.60 305
2312.71 310
2312.82 320
2312.93 317
2313.04 309
2313.15 310
2313.26 335
2313.38 351
2313.49 364
2313.60 372
2313.71 371
2313.82 349
2313.93 330
2314.04 326
2314.15 339
2314.26 325
2314.37 338
2314.48 349
2314.59 355
2314.70 363
2314.81 369
2314.92 343
2315.03 316
2315.14 302
2315.25 295
2315.36 303
2315.47 283
2315.58 266
2315.69 249
2315.80 259
2315.91 245
2316.02 250
2316.13 273
2316.24 276
2316.35 294
2316.46 301
2316.57 291
2316.68 296
2316.79 290
2316.90 299
2317.01 295
2317.12 311
2317.24 330
2317.35 325
2317.46 342
2317.57 347
2317.68 345
2317.79 330
2317.90 328
2318.01 313
2318.12 287
2318.23 286
2318.34 290
2318.45 298
2318.56 297
2318.67 297
2318.78 285
2318.89 262
2319.00 253
2319.11 248
2319.22 232
2319.33 237
2319.44 240
2319.55 227
2319.66 226
2319.77 220
2319.88 231
2319.99 245
2320.10 246
2320.21 238
2320.33 229
2320.44 228
2320.55 239
2320.66 259
2320.77 277
2320.88 277
2320.99 278
2321.10 258
2321.21 256
2321.32 258
2321.43 263
2321.54 275
2321.65 281
2321.76 270
2321.87 265
2321.98 262
2322.09 248
2322.20 233
2322.31 232
2322.42 246
2322.53 275
2322.64 288
2322.75 290
2322.87 286
2322.98 286
2323.09 277
2323.20 286
2323.31 300
2323.42 298
2323.53 295
2323.64 311
2323.75 310
2323.86 311
2323.97 302
2324.08 303
2324.19 306
2324.30 298
2324.41 289
2324.52 274
2324.63 268
2324.74 245
2324.85 241
2324.96 259
2325.07 264
2325.19 261
2325.30 283
2325.41 290
2325.52 298
2325.63 291
2325.74 293
2325.85 287
2325.96 283
2326.07 297
2326.18 301
2326.29 297
2326.40 308
2326.51 311
2326.62 300
2326.73 305
2326.84 303
2326.95 314
2327.06 349
2327.18 341
2327.29 350
2327.40 363
2327.51 361
2327.62 375
2327.73 386
2327.84 381
2327.95 351
2328.06 354
2328.17 345
2328.28 319
2328.39 313
2328.50 306
2328.61 294
2328.72 316
2328.83 316
2328.94 298
2329.06 300
2329.17 295
2329.28 291
2329.39 270
2329.50 293
2329.61 330
2329.72 338
2329.83 336
2329.94 353
2330.05 353
2330.16 349
2330.27 355
2330.38 358
2330.49 338
2330.60 329
2330.71 322
2330.83 312
2330.94 311
2331.05 306
2331.16 295
2331.27 285
2331.38 266
2331.49 267
2331.60 270
2331.71 261
2331.82 250
2331.93 235
2332.04 241
2332.15 241
2332.26 246
2332.37 255
2332.49 243
2332.60 246
2332.71 254
2332.82 266
2332.93 268
2333.04 268
2333.15 276
2333.26 263
2333.37 271
2333.48 287
2333.59 287
2333.70 277
2333.81 279
2333.92 270
2334.04 273
2334.15 273
2334.26 270
2334.37 275
2334.48 261
2334.59 266
2334.70 256
2334.81 249
2334.92 248
2335.03 253
2335.14 252
2335.25 258
2335.36 239
2335.47 265
2335.59 262
2335.70 265
2335.81 275
2335.92 288
2336.03 284
2336.14 287
2336.25 292
2336.36 290
2336.47 305
2336.58 327
2336.69 328
2336.80 334
2336.91 333
2337.03 337
2337.14 321
2337.25 312
2337.36 318
2337.47 311
2337.58 329
2337.69 355
2337.80 369
2337.91 375
2338.02 357
2338.13 360
2338.24 359
2338.36 344
2338.47 322
2338.58 332
2338.69 332
2338.80 328
2338.91 327
2339.02 340
2339.13 347
2339.24 342
2339.35 361
2339.46 356
2339.57 347
2339.69 352
2339.80 347
2339.91 346
2340.02 341
2340.13 314
2340.24 307
2340.35 309
2340.46 303
2340.57 294
2340.68 277
2340.79 276
2340.91 260
2341.02 265
2341.13 272
2341.24 265
2341.35 253
2341.46 269
2341.57 275
2341.68 283
2341.79 286
2341.90 284
2342.01 268
2342.13 265
2342.24 267
2342.35 279
2342.46 292
2342.57 314
2342.68 306
2342.79 283
2342.90 287
2343.01 291
2343.12 295
2343.23 307
2343.35 303
2343.46 306
2343.57 310
2343.68 302
2343.79 317
2343.90 311
2344.01 300
2344.12 301
2344.23 309
2344.34 325
2344.46 349
2344.57 357
2344.68 351
2344.79 332
2344.90 327
2345.01 313
2345.12 281
2345.23 280
2345.34 287
2345.45 269
2345.57 260
2345.68 279
2345.79 311
2345.90 347
2346.01 352
2346.12 349
2346.23 360
2346.34 354
2346.45 371
2346.56 352
2346.68 359
2346.79 386
2346.90 392
2347.01 388
2347.12 378
2347.23 376
2347.34 366
2347.45 365
2347.56 360
2347.67 350
2347.79 337
2347.90 349
2348.01 341
2348.12 333
2348.23 305
2348.34 293
2348.45 301
2348.56 322
2348.67 336
2348.79 347
2348.90 341
2349.01 319
2349.12 298
2349.23 283
2349.34 288
2349.45 285
2349.56 280
2349.67 284
2349.78 273
2349.90 268
2350.01 262
2350.12 276
2350.23 305
2350.34 299
2350.45 290
2350.56 278
2350.67 258
2350.78 260
2350.90 271
2351.01 282
2351.12 292
2351.23 288
2351.34 291
2351.45 286
2351.56 264
2351.67 283
2351.79 301
2351.90 320
2352.01 316
2352.12 283
2352.23 269
2352.34 269
2352.45 245
2352.56 241
2352.67 242
2352.79 254
2352.90 249
2353.01 250
2353.12 286
2353.23 297
2353.34 281
2353.45 273
2353.56 262
2353.68 259
2353.79 244
2353.90 251
2354.01 250
2354.12 262
2354.23 264
2354.34 273
2354.45 270
2354.56 272
2354.68 310
2354.79 312
2354.90 314
2355.01 312
2355.12 312
2355.23 320
2355.34 333
2355.45 370
2355.57 371
2355.68 387
2355.79 389
2355.90 379
2356.01 383
2356.12 362
2356.23 361
2356.34 337
2356.46 315
2356.57 308
2356.68 297
2356.79 272
2356.90 244
2357.01 256
2357.12 287
2357.23 285
2357.35 294
2357.46 301
2357.57 294
2357.68 288
2357.79 300
2357.90 298
2358.01 283
2358.12 289
2358.24 285
2358.35 278
2358.46 259
2358.57 265
2358.68 280
2358.79 288
2358.90 278
2359.02 285
2359.13 272
2359.24 261
2359.35 277
2359.46 274
2359.57 265
2359.68 258
2359.79 255
2359.91 264
2360.02 267
2360.13 254
2360.24 240
2360.35 238
2360.46 223
2360.57 230
2360.69 241
2360.80 263
2360.91 259
2361.02 277
2361.13 281
2361.24 277
2361.35 263
2361.47 243
2361.58 241
2361.69 234
2361.80 248
2361.91 254
2362.02 267
2362.13 278
2362.24 271
2362.36 267
2362.47 263
2362.58 260
2362.69 251
2362.80 255
2362.91 251
2363.02 254
2363.14 262
2363.25 261
2363.36 261
2363.47 265
2363.58 274
2363.69 280
2363.80 269
2363.92 269
2364.03 279
2364.14 273
2364.25 283
2364.36 298
2364.47 283
2364.58 284
2364.70 288
2364.81 278
2364.92 281
2365.03 283
2365.14 288
2365.25 292
2365.36 295
2365.48 296
2365.59 309
2365.70 313
2365.81 302
2365.92 311
2366.03 336
2366.15 343
2366.26 342
2366.37 320
2366.48 317
2366.59 331
2366.70 322
2366.81 307
2366.93 306
2367.04 305
2367.15 301
2367.26 318
2367.37 316
2367.48 303
2367.59 294
2367.71 306
2367.82 288
2367.93 267
2368.04 239
2368.15 241
2368.26 270
2368.38 303
2368.49 306
2368.60 313
2368.71 302
2368.82 297
2368.93 308
2369.04 317
2369.16 316
2369.27 326
2369.38 315
2369.49 324
2369.60 332
2369.71 348
2369.83 356
2369.94 339
2370.05 317
2370.16 325
2370.27 322
2370.38 320
2370.50 330
2370.61 320
2370.72 308
2370.83 309
2370.94 317
2371.05 307
2371.16 308
2371.28 307
2371.39 292
2371.50 301
2371.61 315
2371.72 304
2371.83 312
2371.95 318
2372.06 321
2372.17 342
2372.28 360
2372.39 367
2372.50 362
2372.62 343
2372.73 323
2372.84 315
2372.95 305
2373.06 297
2373.17 290
2373.29 293
2373.40 267
2373.51 258
2373.62 258
2373.73 265
2373.84 285
2373.96 281
2374.07 272
2374.18 257
2374.29 251
2374.40 262
2374.51 268
2374.63 277
2374.74 288
2374.85 305
2374.96 308
2375.07 287
2375.18 288
2375.30 291
2375.41 289
2375.52 279
2375.63 284
2375.74 266
2375.85 263
2375.97 268
2376.08 276
2376.19 270
2376.30 285
2376.41 298
2376.52 313
2376.64 305
2376.75 295
2376.86 297
2376.97 306
2377.08 325
2377.20 319
2377.31 311
2377.42 300
2377.53 306
2377.64 307
2377.75 302
2377.87 283
2377.98 270
2378.09 251
2378.20 271
2378.31 265
2378.42 278
2378.54 311
2378.65 349
2378.76 365
2378.87 363
2378.98 350
2379.10 321
2379.21 297
2379.32 297
2379.43 289
2379.54 284
2379.65 284
2379.77 279
2379.88 308
2379.99 323
2380.10 321
2380.21 317
2380.33 335
2380.44 353
2380.55 366
2380.66 336
2380.77 341
2380.88 327
2381.00 334
2381.11 340
2381.22 329
2381.33 312
2381.44 313
2381.56 298
2381.67 282
2381.78 262
2381.89 265
2382.00 266
2382.11 259
2382.23 264
2382.34 261
2382.45 252
2382.56 252
2382.67 255
2382.79 269
2382.90 266
2383.01 291
2383.12 291
2383.23 304
2383.35 301
2383.46 315
2383.57 329
2383.68 334
2383.79 331
2383.90 327
2384.02 323
2384.13 325
2384.24 313
2384.35 312
2384.46 321
2384.58 302
2384.69 310
2384.80 322
2384.91 341
2385.02 344
2385.14 359
2385.25 373
2385.36 378
2385.47 369
2385.58 360
2385.70 339
2385.81 354
2385.92 353
2386.03 335
2386.14 337
2386.26 365
2386.37 382
2386.48 354
2386.59 354
2386.70 362
2386.82 380
2386.93 389
2387.04 390
2387.15 376
2387.26 382
2387.38 382
2387.49 368
2387.60 350
2387.71 322
2387.82 306
2387.94 281
2388.05 257
2388.16 252
2388.27 254
2388.38 280
2388.50 321
2388.61 340
2388.72 373
2388.83 367
2388.94 360
2389.06 370
2389.17 372
2389.28 368
2389.39 360
2389.50 352
2389.62 342
2389.73 317
2389.84 329
2389.95 315
2390.06 314
2390.18 323
2390.29 325
2390.40 357
2390.51 382
2390.62 393
2390.74 380
2390.85 393
2390.96 371
2391.07 364
2391.18 352
2391.30 333
2391.41 337
2391.52 334
2391.63 333
2391.74 344
2391.86 341
2391.97 332
2392.08 342
2392.19 330
2392.31 342
2392.42 358
2392.53 356
2392.64 393
2392.75 372
2392.87 365
2392.98 387
2393.09 385
2393.20 403
2393.31 382
2393.43 370
2393.54 378
2393.65 387
2393.76 373
2393.87 399
2393.99 400
2394.10 405
2394.21 403
2394.32 393
2394.44 393
2394.55 392
2394.66 379
2394.77 368
2394.88 385
2395.00 396
2395.11 399
2395.22 380
2395.33 370
2395.45 360
2395.56 368
2395.67 384
2395.78 380
2395.89 369
2396.01 358
2396.12 359
2396.23 367
2396.34 362
2396.45 377
2396.57 365
2396.68 379
2396.79 408
2396.90 416
2397.02 390
2397.13 369
2397.24 368
2397.35 372
2397.46 378
2397.58 398
2397.69 380
2397.80 375
2397.91 370
2398.03 368
2398.14 378
2398.25 363
2398.36 381
2398.47 363
2398.59 335
2398.70 323
2398.81 327
2398.92 328
2399.04 335
2399.15 354
2399.26 368
2399.37 349
2399.49 356
2399.60 368
2399.71 371
2399.82 380
2399.93 399
2400.05 415
2400.16 397
2400.27 391
2400.38 410
2400.50 400
2400.61 411
2400.72 423
2400.83 443
2400.94 447
2401.06 419
2401.17 407
2401.28 413
2401.39 420
2401.51 414
2401.62 393
2401.73 381
2401.84 374
2401.96 369
2402.07 364
2402.18 354
2402.29 333
2402.41 310
2402.52 315
2402.63 331
2402.74 338
2402.85 341
2402.97 352
2403.08 362
2403.19 372
2403.30 373
2403.42 399
2403.53 426
2403.64 412
2403.75 422
2403.87 415
2403.98 417
2404.09 406
2404.20 397
2404.32 394
2404.43 382
2404.54 359
2404.65 347
2404.76 330
2404.88 315
2404.99 323
2405.10 311
2405.21 281
2405.33 266
2405.44 285
2405.55 302
2405.66 325
2405.78 325
2405.89 331
2406.00 353
2406.11 351
2406.23 357
2406.34 355
2406.45 351
2406.56 336
2406.68 317
2406.79 300
2406.90 301
2407.01 295
2407.13 277
2407.24 276
2407.35 267
2407.46 273
2407.58 284
2407.69 310
2407.80 330
2407.91 357
2408.03 357
2408.14 357
2408.25 389
2408.36 395
2408.48 396
2408.59 394
2408.70 409
2408.81 415
2408.93 388
2409.04 368
2409.15 337
2409.26 344
2409.38 349
2409.49 341
2409.60 346
2409.71 364
2409.83 365
2409.94 356
2410.05 358
2410.16 330
2410.28 317
2410.39 332
2410.50 350
2410.61 346
2410.73 357
2410.84 354
2410.95 352
2411.06 354
2411.18 358
2411.29 376
2411.40 392
2411.51 401
2411.63 402
2411.74 408
2411.85 425
2411.96 409
2412.08 408
2412.19 410
2412.30 399
2412.41 394
2412.53 398
2412.64 394
2412.75 380
2412.86 385
2412.98 367
2413.09 349
2413.20 345
2413.31 330
2413.43 335
2413.54 341
2413.65 335
2413.76 328
2413.88 337
2413.99 324
2414.10 331
2414.22 345
2414.33 336
2414.44 336
2414.55 332
2414.67 324
2414.78 351
2414.89 365
2415.00 368
2415.12 361
2415.23 370
2415.34 378
2415.45 367
2415.57 357
2415.68 364
2415.79 346
2415.90 348
2416.02 349
2416.13 359
2416.24 356
2416.36 356
2416.47 349
2416.58 333
2416.69 323
2416.81 326
2416.92 341
2417.03 338
2417.14 343
2417.26 343
2417.37 354
2417.48 368
2417.59 370
2417.71 361
2417.82 366
2417.93 370
2418.05 365
2418.16 368
2418.27 364
2418.38 363
2418.50 363
2418.61 369
2418.72 357
2418.83 352
2418.95 326
2419.06 340
2419.17 346
2419.29 357
2419.40 358
2419.51 377
2419.62 395
2419.74 397
2419.85 377
2419.96 372
2420.07 367
2420.19 351
2420.30 328
2420.41 325
2420.53 350
2420.64 334
2420.75 317
2420.86 304
2420.98 294
2421.09 290
2421.20 300
2421.32 316
2421.43 321
2421.54 308
2421.65 302
2421.77 295
2421.88 302
2421.99 314
2422.10 312
2422.22 321
2422.33 317
2422.44 304
2422.56 298
2422.67 312
2422.78 323
2422.89 332
2423.01 311
2423.12 311
2423.23 322
2423.35 337
2423.46 338
2423.57 340
2423.68 322
2423.80 325
2423.91 325
2424.02 338
2424.14 359
2424.25 370
2424.36 387
2424.47 387
2424.59 369
2424.70 369
2424.81 354
2424.93 347
2425.04 350
2425.15 365
2425.26 352
2425.38 333
2425.49 332
2425.60 330
2425.72 321
2425.83 347
2425.94 343
2426.05 327
2426.17 301
2426.28 279
2426.39 264
2426.51 274
2426.62 286
2426.73 296
2426.84 314
2426.96 332
2427.07 316
2427.18 307
2427.30 324
2427.41 343
2427.52 343
2427.64 348
2427.75 336
2427.86 315
2427.97 302
2428.09 307
2428.20 306
2428.31 329
2428.43 336
2428.54 328
2428.65 331
2428.76 340
2428.88 358
2428.99 353
2429.10 349
2429.22 347
2429.33 330
2429.44 323
2429.56 309
2429.67 307
2429.78 311
2429.89 305
2430.01 304
2430.12 309
2430.23 301
2430.35 294
2430.46 293
2430.57 281
2430.69 291
2430.80 315
2430.91 357
2431.02 372
2431.14 382
2431.25 384
2431.36 390
2431.48 409
2431.59 392
2431.70 380
2431.82 379
2431.93 382
2432.04 409
2432.15 418
2432.27 414
2432.38 401
2432.49 376
2432.61 384
2432.72 377
2432.83 368
2432.95 369
2433.06 365
2433.17 333
2433.28 313
2433.40 305
2433.51 320
2433.62 317
2433.74 304
2433.85 312
2433.96 315
2434.08 342
2434.19 379
2434.30 402
2434.42 395
2434.53 381
2434.64 363
2434.75 357
2434.87 373
2434.98 393
2435.09 404
2435.21 401
2435.32 403
2435.43 393
2435.55 368
2435.66 353
2435.77 356
2435.89 363
2436.00 375
2436.11 390
2436.23 404
2436.34 394
2436.45 387
2436.56 369
2436.68 352
2436.79 344
2436.90 342
2437.02 337
2437.13 342
2437.24 321
2437.36 312
2437.47 310
2437.58 301
2437.70 292
2437.81 296
2437.92 284
2438.04 274
2438.15 274
2438.26 262
2438.38 251
2438.49 267
2438.60 275
2438.71 287
2438.83 308
2438.94 319
2439.05 322
2439.17 320
2439.28 303
2439.39 291
2439.51 284
2439.62 275
2439.73 278
2439.85 295
2439.96 300
2440.07 308
2440.19 309
2440.30 311
2440.41 328
2440.53 325
2440.64 331
2440.75 315
2440.87 329
2440.98 325
2441.09 323
2441.21 311
2441.32 298
2441.43 313
2441.55 325
2441.66 315
2441.77 320
2441.89 328
2442.00 338
2442.11 334
2442.22 334
2442.34 331
2442.45 333
2442.56 329
2442.68 329
2442.79 320
2442.90 329
2443.02 328
2443.13 337
2443.24 337
2443.36 332
2443.47 337
2443.58 338
2443.70 326
2443.81 317
2443.92 312
2444.04 317
2444.15 303
2444.26 291
2444.38 298
2444.49 305
2444.60 297
2444.72 315
2444.83 328
2444.94 334
2445.06 335
2445.17 333
2445.28 329
2445.40 333
2445.51 356
2445.62 357
2445.74 367
2445.85 409
2445.96 406
2446.08 387
2446.19 378
2446.30 363
2446.42 341
2446.53 340
2446.64 345
2446.76 343
2446.87 363
2446.98 344
2447.10 312
2447.21 301
2447.32 292
2447.44 305
2447.55 314
2447.66 315
2447.78 309
2447.89 307
2448.01 299
2448.12 294
2448.23 312
2448.35 322
2448.46 319
2448.57 315
2448.69 320
2448.80 319
2448.91 334
2449.03 332
2449.14 333
2449.25 313
2449.37 324
2449.48 339
2449.59 344
2449.71 357
2449.82 340
2449.93 323
2450.05 330
2450.16 332
2450.27 326
2450.39 330
2450.50 319
2450.61 342
2450.73 353
2450.84 352
2450.95 353
2451.07 353
2451.18 352
2451.29 330
2451.41 318
2451.52 318
2451.64 359
2451.75 364
2451.86 395
2451.98 426
2452.09 430
2452.20 428
2452.32 425
2452.43 414
2452.54 389
2452.66 395
2452.77 388
2452.88 391
2453.00 376
2453.11 368
2453.22 362
2453.34 344
2453.45 338
2453.56 323
2453.68 327
2453.79 321
2453.91 319
2454.02 333
2454.13 340
2454.25 351
2454.36 362
2454.47 360
2454.59 350
2454.70 358
2454.81 368
2454.93 369
2455.04 364
2455.15 376
2455.27 382
2455.38 368
2455.50 333
2455.61 323
2455.72 314
2455.84 308
2455.95 309
2456.06 298
2456.18 314
2456.29 307
2456.40 300
2456.52 288
2456.63 286
2456.74 295
2456.86 279
2456.97 285
2457.09 276
2457.20 279
2457.31 297
2457.43 324
2457.54 341
2457.65 327
2457.77 327
2457.88 301
2457.99 277
2458.11 268
2458.22 262
2458.34 255
2458.45 234
2458.56 227
2458.68 223
2458.79 250
2458.90 272
2459.02 301
2459.13 306
2459.24 307
2459.36 301
2459.47 318
2459.59 323
2459.70 294
2459.81 301
2459.93 308
2460.04 303
2460.15 298
2460.27 303
2460.38 319
2460.50 343
2460.61 355
2460.72 356
2460.84 372
2460.95 365
2461.06 367
2461.18 372
2461.29 362
2461.40 342
2461.52 346
2461.63 364
2461.75 367
2461.86 358
2461.97 341
2462.09 324
2462.20 310
2462.31 277
2462.43 278
2462.54 271
2462.66 282
2462.77 289
2462.88 318
2463.00 346
2463.11 363
2463.22 374
2463.34 371
2463.45 348
2463.57 340
2463.68 310
2463.79 286
2463.91 291
2464.02 286
2464.13 295
2464.25 325
2464.36 326
2464.48 333
2464.59 345
2464.70 347
2464.82 344
2464.93 349
2465.05 368
2465.16 384
2465.27 377
2465.39 397
2465.50 403
2465.61 403
2465.73 408
2465.84 413
2465.96 410
2466.07 401
2466.18 397
2466.30 399
2466.41 374
2466.52 367
2466.64 370
2466.75 365
2466.87 376
2466.98 372
2467.09 358
2467.21 367
2467.32 361
2467.44 363
2467.55 368
2467.66 361
2467.78 369
2467.89 340
2468.00 324
2468.12 308
2468.23 297
2468.35 276
2468.46 263
2468.57 265
2468.69 256
2468.80 273
2468.92 262
2469.03 263
2469.14 282
2469.26 312
2469.37 351
2469.49 345
2469.60 329
2469.71 306
2469.83 314
2469.94 295
2470.05 305
2470.17 313
2470.28 327
2470.40 336
2470.51 328
2470.62 321
2470.74 328
2470.85 329
2470.97 330
2471.08 338
2471.19 341
2471.31 340
2471.42 356
2471.54 354
2471.65 354
2471.76 343
2471.88 335
2471.99 344
2472.11 342
2472.22 340
2472.33 352
2472.45 358
2472.56 345
2472.68 348
2472.79 331
2472.90 325
2473.02 319
2473.13 315
2473.25 310
2473.36 297
2473.47 311
2473.59 326
2473.70 345
2473.82 348
2473.93 345
2474.04 347
2474.16 342
2474.27 336
2474.39 328
2474.50 316
2474.61 311
2474.73 309
2474.84 313
2474.96 323
2475.07 321
2475.18 319
2475.30 312
2475.41 292
2475.53 275
2475.64 268
2475.75 270
2475.87 278
2475.98 266
2476.10 273
2476.21 277
2476.32 287
2476.44 291
2476.55 300
2476.67 292
2476.78 290
2476.89 308
2477.01 320
2477.12 326
2477.24 315
2477.35 315
2477.46 331
2477.58 353
2477.69 369
2477.81 358
2477.92 358
2478.04 334
2478.15 334
2478.26 335
2478.38 334
2478.49 330
2478.61 321
2478.72 324
2478.83 329
2478.95 319
2479.06 308
2479.18 296
2479.29 275
2479.40 267
2479.52 264
2479.63 257
2479.75 249
2479.86 239
2479.98 236
2480.09 207
2480.20 201
2480.32 213
2480.43 220
2480.55 216
2480.66 221
2480.77 229
2480.89 239
2481.00 244
2481.12 249
2481.23 248
2481.34 267
2481.46 286
2481.57 301
2481.69 306
2481.80 318
2481.92 327
2482.03 326
2482.14 325
2482.26 328
2482.37 328
2482.49 321
2482.60 314
2482.72 302
2482.83 321
2482.94 322
2483.06 342
2483.17 354
2483.29 363
2483.40 345
2483.51 366
2483.63 377
2483.74 361
2483.86 350
2483.97 354
2484.09 366
2484.20 363
2484.31 348
2484.43 348
2484.54 334
2484.66 335
2484.77 351
2484.89 361
2485.00 363
2485.11 346
2485.23 340
2485.34 345
2485.46 328
2485.57 324
2485.69 332
2485.80 342
2485.91 347
2486.03 336
2486.14 320
2486.26 310
2486.37 323
2486.49 344
2486.60 339
2486.71 333
2486.83 339
2486.94 320
2487.06 319
2487.17 330
2487.29 322
2487.40 328
2487.51 324
2487.63 315
2487.74 316
2487.86 314
2487.97 321
2488.09 316
2488.20 318
2488.31 319
2488.43 299
2488.54 284
2488.66 259
2488.77 254
2488.89 258
2489.00 269
2489.11 275
2489.23 284
2489.34 277
2489.46 285
2489.57 282
2489.69 295
2489.80 315
2489.92 312
2490.03 307
2490.14 308
2490.26 313
2490.37 306
2490.49 295
2490.60 293
2490.72 315
2490.83 326
2490.94 342
2491.06 355
2491.17 387
2491.29 394
2491.40 396
2491.52 389
2491.63 358
2491.75 325
2491.86 353
2491.97 355
2492.09 356
2492.20 358
2492.32 379
2492.43 362
2492.55 345
2492.66 334
2492.78 337
2492.89 343
2493.00 331
2493.12 342
2493.23 343
2493.35 347
2493.46 365
2493.58 349
2493.69 344
2493.81 349
2493.92 353
2494.03 359
2494.15 371
2494.26 373
2494.38 355
2494.49 351
2494.61 351
2494.72 367
2494.84 374
2494.95 374
2495.06 364
2495.18 367
2495.29 358
2495.41 350
2495.52 345
2495.64 358
2495.75 370
2495.87 366
2495.98 346
2496.10 354
2496.21 339
2496.32 341
2496.44 339
2496.55 338
2496.67 341
2496.78 347
2496.90 328
2497.01 333
2497.13 332
2497.24 363
2497.35 369
2497.47 367
2497.58 381
2497.70 387
2497.81 382
2497.93 362
2498.04 345
2498.16 340
2498.27 357
2498.39 381
2498.50 401
2498.62 404
2498.73 377
2498.84 384
2498.96 393
2499.07 383
2499.19 399
2499.30 415
2499.42 414
2499.53 403
2499.65 377
2499.76 368
2499.88 371
2499.99 351
2500.10 354
2500.22 326
2500.33 334
2500.45 351
2500.56 355
2500.68 355
2500.79 365
2500.91 368
2501.02 358
2501.14 342
2501.25 347
2501.37 355
2501.48 353
2501.59 345
2501.71 353
2501.82 340
2501.94 335
2502.05 331
2502.17 307
2502.28 299
2502.40 297
2502.51 289
2502.63 305
2502.74 311
2502.86 311
2502.97 301
2503.09 295
2503.20 306
2503.31 320
2503.43 338
2503.54 336
2503.66 329
2503.77 300
2503.89 296
2504.00 336
2504.12 355
2504.23 367
2504.35 370
2504.46 357
2504.58 343
2504.69 341
2504.81 315
2504.92 282
2505.04 260
2505.15 245
2505.26 256
2505.38 230
2505.49 226
2505.61 228
2505.72 264
2505.84 300
2505.95 318
2506.07 319
2506.18 330
2506.30 339
2506.41 335
2506.53 328
2506.64 333
2506.76 334
2506.87 343
2506.99 349
2507.10 353
2507.22 364
2507.33 375
2507.44 361
2507.56 371
2507.67 379
2507.79 379
2507.90 383
2508.02 375
2508.13 360
2508.25 352
2508.36 371
2508.48 363
2508.59 367
2508.71 355
2508.82 328
2508.94 311
2509.05 306
2509.17 300
2509.28 293
2509.40 271
2509.51 265
2509.63 259
2509.74 261
2509.86 276
2509.97 315
2510.09 299
2510.20 302
2510.31 309
2510.43 305
2510.54 316
2510.66 309
2510.77 311
2510.89 294
2511.00 308
2511.12 305
2511.23 312
2511.35 298
2511.46 305
2511.58 285
2511.69 279
2511.81 287
2511.92 277
2512.04 270
2512.15 283
2512.27 301
2512.38 307
2512.50 297
2512.61 311
2512.73 303
2512.84 291
2512.96 309
2513.07 343
2513.19 374
2513.30 387
2513.42 396
2513.53 401
2513.65 413
2513.76 400
2513.88 402
2513.99 372
2514.11 347
2514.22 344
2514.34 351
2514.45 341
2514.57 355
2514.68 367
2514.80 377
2514.91 367
2515.03 359
2515.14 337
2515.26 308
2515.37 304
2515.49 295
2515.60 300
2515.72 305
2515.83 299
2515.95 317
2516.06 341
2516.18 356
2516.29 348
2516.41 342
2516.52 347
2516.64 349
2516.75 341
2516.87 338
2516.98 350
2517.10 336
2517.21 334
2517.33 335
2517.44 322
2517.56 284
2517.67 281
2517.79 268
2517.90 267
2518.02 290
2518.13 279
2518.25 277
2518.36 280
2518.48 286
2518.59 294
2518.71 320
2518.82 331
2518.94 360
2519.05 365
2519.17 361
2519.28 361
2519.40 344
2519.51 327
2519.63 319
2519.74 318
2519.86 312
2519.97 299
2520.09 298
2520.20 290
2520.32 310
2520.43 337
2520.55 367
2520.66 361
2520.78 358
2520.89 359
2521.01 340
2521.12 336
2521.24 313
2521.35 294
2521.47 308
2521.58 333
2521.70 356
2521.81 342
2521.93 361
2522.04 353
2522.16 344
2522.27 347
2522.39 360
2522.50 404
2522.62 426
2522.73 456
2522.85 439
2522.96 443
2523.08 432
2523.19 412
2523.31 414
2523.42 395
2523.54 374
2523.65 371
2523.77 358
2523.88 342
2524.00 338
2524.11 335
2524.23 325
2524.34 328
2524.46 338
2524.58 364
2524.69 377
2524.81 390
2524.92 405
2525.04 401
2525.15 395
2525.27 377
2525.38 363
2525.50 364
2525.61 364
2525.73 380
2525.84 359
2525.96 330
2526.07 315
2526.19 302
2526.30 305
2526.42 306
2526.53 298
2526.65 293
2526.76 307
2526.88 316
2526.99 302
2527.11 320
2527.22 312
2527.34 302
2527.46 318
2527.57 343
2527.69 352
2527.80 336
2527.92 350
2528.03 368
2528.15 359
2528.26 364
2528.38 377
2528.49 375
2528.61 387
2528.72 393
2528.84 399
2528.95 396
2529.07 386
2529.18 367
2529.30 357
2529.41 342
2529.53 323
2529.65 312
2529.76 317
2529.88 330
2529.99 378
2530.11 424
2530.22 422
2530.34 409
2530.45 390
2530.57 374
2530.68 370
2530.80 386
2530.91 383
2531.03 384
2531.14 394
2531.26 382
2531.37 367
2531.49 364
2531.61 377
2531.72 382
2531.84 379
2531.95 396
2532.07 411
2532.18 390
2532.30 372
2532.41 364
2532.53 341
2532.64 313
2532.76 331
2532.87 325
2532.99 342
2533.10 336
2533.22 335
2533.34 322
2533.45 324
2533.57 340
2533.68 332
2533.80 341
2533.91 347
2534.03 330
2534.14 309
2534.26 303
2534.37 293
2534.49 276
2534.60 289
2534.72 307
2534.84 313
2534.95 326
2535.07 332
2535.18 319
2535.30 304
2535.41 324
2535.53 345
2535.64 358
2535.76 349
2535.87 353
2535.99 372
2536.10 367
2536.22 397
2536.34 397
2536.45 399
2536.57 397
2536.68 384
2536.80 356
2536.91 355
2537.03 361
2537.14 358
2537.26 354
2537.37 359
2537.49 368
2537.61 359
2537.72 340
2537.84 319
2537.95 320
2538.07 313
2538.18 304
2538.30 293
2538.41 297
2538.53 297
2538.64 279
2538.76 281
2538.88 278
2538.99 274
2539.11 281
2539.22 283
2539.34 277
2539.45 277
2539.57 268
2539.68 268
2539.80 273
2539.92 287
2540.03 310
2540.15 325
2540.26 333
2540.38 335
2540.49 355
2540.61 352
2540.72 375
2540.84 367
2540.96 360
2541.07 353
2541.19 379
2541.30 396
2541.42 395
2541.53 387
2541.65 366
2541.76 357
2541.88 346
2542.00 358
2542.11 347
2542.23 345
2542.34 321
2542.46 307
2542.57 302
2542.69 286
2542.80 268
2542.92 282
2543.04 274
2543.15 269
2543.27 267
2543.38 258
2543.50 255
2543.61 252
2543.73 261
2543.84 275
2543.96 279
2544.08 271
2544.19 261
2544.31 258
2544.42 264
2544.54 260
2544.65 256
2544.77 255
2544.89 266
2545.00 290
2545.12 293
2545.23 297
2545.35 320
2545.46 328
2545.58 333
2545.69 331
2545.81 334
2545.93 336
2546.04 344
2546.16 330
2546.27 327
2546.39 329
2546.50 328
2546.62 305
2546.74 303
2546.85 291
2546.97 267
2547.08 266
2547.20 265
2547.31 267
2547.43 272
2547.55 285
2547.66 288
2547.78 290
2547.89 262
2548.01 278
2548.12 272
2548.24 270
2548.36 276
2548.47 275
2548.59 265
2548.70 278
2548.82 297
2548.93 310
2549.05 317
2549.17 304
2549.28 294
2549.40 275
2549.51 286
2549.63 294
2549.74 297
2549.86 294
2549.98 294
2550.09 280
2550.21 294
2550.32 309
2550.44 348
2550.55 361
2550.67 343
2550.79 336
2550.90 320
2551.02 330
2551.13 340
2551.25 345
2551.36 357
2551.48 354
2551.60 355
2551.71 355
2551.83 357
2551.94 344
2552.06 335
2552.17 337
2552.29 341
2552.41 353
2552.52 352
2552.64 345
2552.75 348
2552.87 353
2552.99 356
2553.10 374
2553.22 391
2553.33 401
2553.45 389
2553.56 383
2553.68 409
2553.80 398
2553.91 397
2554.03 389
2554.14 405
2554.26 397
2554.38 385
2554.49 373
2554.61 351
2554.72 359
2554.84 350
2554.95 353
2555.07 333
2555.19 324
2555.30 307
2555.42 313
2555.53 300
2555.65 302
2555.77 297
2555.88 295
2556.00 303
2556.11 320
2556.23 328
2556.35 322
2556.46 319
2556.58 302
2556.69 305
2556.81 320
2556.92 333
2557.04 356
2557.16 353
2557.27 361
2557.39 354
2557.50 343
2557.62 340
2557.74 310
2557.85 268
2557.97 256
2558.08 254
2558.20 274
2558.32 293
2558.43 326
2558.55 348
2558.66 350
2558.78 346
2558.90 342
2559.01 324
2559.13 319
2559.24 297
2559.36 275
2559.48 264
2559.59 256
2559.71 245
2559.82 262
2559.94 265
2560.05 282
2560.17 290
2560.29 308
2560.40 310
2560.52 320
2560.63 338
2560.75 370
2560.87 407
2560.98 387
2561.10 378
2561.21 376
2561.33 372
2561.45 361
2561.56 342
2561.68 326
2561.79 329
2561.91 312
2562.03 297
2562.14 299
2562.26 293
2562.37 291
2562.49 303
2562.61 320
2562.72 346
2562.84 356
2562.96 353
2563.07 359
2563.19 365
2563.30 381
2563.42 381
2563.54 373
2563.65 364
2563.77 374
2563.88 381
2564.00 386
2564.12 393
2564.23 380
2564.35 367
2564.46 341
2564.58 335
2564.70 354
2564.81 370
2564.93 370
2565.04 360
2565.16 365
2565.28 368
2565.39 370
2565.51 375
2565.62 381
2565.74 389
2565.86 359
2565.97 358
2566.09 348
2566.21 351
2566.32 345
2566.44 340
2566.55 319
2566.67 323
2566.79 318
2566.90 310
2567.02 329
2567.13 321
2567.25 312
2567.37 302
2567.48 301
2567.60 290
2567.71 279
2567.83 293
2567.95 297
2568.06 304
2568.18 302
2568.30 288
2568.41 300
2568.53 314
2568.64 311
2568.76 319
2568.88 306
2568.99 310
2569.11 336
2569.22 326
2569.34 309
2569.46 295
2569.57 300
2569.69 287
2569.81 293
2569.92 305
2570.04 296
2570.15 307
2570.27 310
2570.39 300
2570.50 296
2570.62 311
2570.74 322
2570.85 331
2570.97 332
2571.08 312
2571.20 291
2571.32 268
2571.43 273
2571.55 270
2571.67 277
2571.78 282
2571.90 294
2572.01 295
2572.13 301
2572.25 295
2572.36 305
2572.48 324
2572.60 319
2572.71 318
2572.83 306
2572.94 309
2573.06 299
2573.18 290
2573.29 297
2573.41 311
2573.53 337
2573.64 350
2573.76 348
2573.87 345
2573.99 353
2574.11 374
2574.22 382
2574.34 379
2574.46 357
2574.57 345
2574.69 338
2574.80 327
2574.92 332
2575.04 328
2575.15 343
2575.27 376
2575.39 391
2575.50 384
2575.62 366
2575.74 363
2575.85 369
2575.97 375
2576.08 350
2576.20 348
2576.32 345
2576.43 323
2576.55 318
2576.67 295
2576.78 297
2576.90 305
2577.01 329
2577.13 330
2577.25 314
2577.36 324
2577.48 317
2577.60 297
2577.71 306
2577.83 310
2577.95 314
2578.06 315
2578.18 329
2578.30 327
2578.41 337
2578.53 354
2578.64 370
2578.76 397
2578.88 402
2578.99 406
2579.11 417
2579.23 405
2579.34 379
2579.46 381
2579.58 386
2579.69 365
2579.81 342
2579.92 339
2580.04 334
2580.16 313
2580.27 302
2580.39 308
2580.51 309
2580.62 315
2580.74 341
2580.86 372
2580.97 394
2581.09 399
2581.21 393
2581.32 394
2581.44 365
2581.55 351
2581.67 363
2581.79 366
2581.90 336
2582.02 341
2582.14 327
2582.25 293
2582.37 285
2582.49 286
2582.60 278
2582.72 270
2582.84 268
2582.95 277
2583.07 273
2583.19 269
2583.30 274
2583.42 306
2583.54 301
2583.65 270
2583.77 249
2583.88 247
2584.00 243
2584.12 246
2584.23 260
2584.35 265
2584.47 260
2584.58 262
2584.70 259
2584.82 249
2584.93 249
2585.05 242
2585.17 240
2585.28 248
2585.40 256
2585.52 241
2585.63 233
2585.75 261
2585.87 246
2585.98 240
2586.10 269
2586.22 275
2586.33 290
2586.45 308
2586.57 292
2586.68 279
2586.80 267
2586.91 256
2587.03 245
2587.15 253
2587.26 277
2587.38 268
2587.50 263
2587.61 260
2587.73 272
2587.85 264
2587.96 270
2588.08 262
2588.20 251
2588.31 255
2588.43 257
2588.55 259
2588.66 248
2588.78 235
2588.90 236
2589.01 242
2589.13 248
2589.25 239
2589.36 264
2589.48 296
2589.60 307
2589.71 302
2589.83 301
2589.95 296
2590.06 306
2590.18 300
2590.30 294
2590.41 284
2590.53 270
2590.65 290
2590.76 286
2590.88 298
2591.00 325
2591.11 322
2591.23 330
2591.35 311
2591.46 305
2591.58 294
2591.70 307
2591.81 309
2591.93 298
2592.05 301
2592.16 306
2592.28 321
2592.40 313
2592.51 309
2592.63 305
2592.75 308
2592.86 305
2592.98 290
2593.10 287
2593.21 293
2593.33 308
2593.45 335
2593.56 365
2593.68 353
2593.80 364
2593.91 349
2594.03 332
2594.15 347
2594.26 343
2594.38 347
2594.50 364
2594.61 371
2594.73 399
2594.85 412
2594.97 431
2595.08 411
2595.20 393
2595.32 383
2595.43 382
2595.55 376
2595.67 371
2595.78 354
2595.90 348
2596.02 354
2596.13 382
2596.25 394
2596.37 412
2596.48 419
2596.60 405
2596.72 388
2596.83 379
2596.95 383
2597.07 378
2597.18 360
2597.30 332
2597.42 312
2597.53 305
2597.65 288
2597.77 271
2597.89 275
2598.00 271
2598.12 277
2598.24 288
2598.35 291
2598.47 287
2598.59 296
2598.70 277
2598.82 291
2598.94 287
2599.05 299
2599.17 321
2599.29 330
2599.40 326
2599.52 333
2599.64 347
2599.75 379
2599.87 389
2599.99 374
2600.11 390
2600.22 393
2600.34 386
2600.46 385
2600.57 375
2600.69 369
2600.81 360
2600.92 349
2601.04 329
2601.16 323
2601.27 301
2601.39 298
2601.51 294
2601.62 286
2601.74 269
2601.86 283
2601.98 287
2602.09 288
2602.21 271
2602.33 259
2602.44 257
2602.56 247
2602.68 275
2602.79 275
2602.91 273
2603.03 262
2603.14 277
2603.26 282
2603.38 278
2603.50 291
2603.61 284
2603.73 282
2603.85 270
2603.96 262
2604.08 264
2604.20 299
2604.31 312
2604.43 309
2604.55 298
2604.67 301
2604.78 310
2604.90 336
2605.02 340
2605.13 335
2605.25 337
2605.37 310
2605.48 307
2605.60 301
2605.72 306
2605.84 319
2605.95 325
2606.07 352
2606.19 371
2606.30 383
2606.42 352
2606.54 345
2606.65 310
2606.77 303
2606.89 294
2607.01 291
2607.12 286
2607.24 280
2607.36 273
2607.47 264
2607.59 261
2607.71 241
2607.82 245
2607.94 252
2608.06 271
2608.18 267
2608.29 279
2608.41 283
2608.53 268
2608.64 267
2608.76 271
2608.88 285
2609.00 306
2609.11 295
2609.23 286
2609.35 281
2609.46 285
2609.58 292
2609.70 288
2609.82 311
2609.93 303
2610.05 297
2610.17 281
2610.28 266
2610.40 273
2610.52 292
2610.63 303
2610.75 308
2610.87 314
2610.99 325
2611.10 334
2611.22 333
2611.34 334
2611.45 313
2611.57 321
2611.69 327
2611.81 354
2611.92 363
2612.04 388
2612.16 382
2612.27 369
2612.39 357
2612.51 345
2612.63 324
2612.74 322
2612.86 330
2612.98 320
2613.09 311
2613.21 311
2613.33 309
2613.45 304
2613.56 320
2613.68 307
2613.80 313
2613.92 325
2614.03 324
2614.15 329
2614.27 344
2614.38 349
2614.50 370
2614.62 362
2614.74 345
2614.85 313
2614.97 313
2615.09 312
2615.20 316
2615.32 315
2615.44 313
2615.56 305
2615.67 333
2615.79 342
2615.91 326
2616.02 326
2616.14 340
2616.26 326
2616.38 331
2616.49 345
2616.61 342
2616.73 320
2616.85 311
2616.96 296
2617.08 308
2617.20 321
2617.31 347
2617.43 351
2617.55 364
2617.67 363
2617.78 344
2617.90 338
2618.02 323
2618.14 340
2618.25 333
2618.37 337
2618.49 321
2618.60 310
2618.72 279
2618.84 259
2618.96 246
2619.07 249
2619.19 243
2619.31 253
2619.43 261
2619.54 280
2619.66 299
2619.78 314
2619.90 297
2620.01 301
2620.13 279
2620.25 272
2620.36 273
2620.48 263
2620.60 233
2620.72 239
2620.83 226
2620.95 213
2621.07 198
2621.19 196
2621.30 219
2621.42 221
2621.54 230
2621.66 247
2621.77 258
2621.89 276
2622.01 260
2622.12 254
2622.24 270
2622.36 290
2622.48 293
2622.59 294
2622.71 286
2622.83 287
2622.95 271
2623.06 263
2623.18 281
2623.30 282
2623.42 293
2623.53 321
2623.65 346
2623.77 353
2623.89 368
2624.00 373
2624.12 375
2624.24 374
2624.36 349
2624.47 338
2624.59 337
2624.71 345
2624.83 327
2624.94 318
2625.06 319
2625.18 330
2625.29 340
2625.41 320
2625.53 325
2625.65 332
2625.76 342
2625.88 345
2626.00 336
2626.12 351
2626.23 374
2626.35 395
2626.47 395
2626.59 398
2626.70 414
2626.82 412
2626.94 420
2627.06 410
2627.17 387
2627.29 393
2627.41 409
2627.53 386
2627.64 377
2627.76 367
2627.88 379
2628.00 381
2628.11 392
2628.23 392
2628.35 397
2628.47 412
2628.58 403
2628.70 396
2628.82 383
2628.94 363
2629.05 369
2629.17 374
2629.29 365
2629.41 367
2629.52 369
2629.64 375
2629.76 392
2629.88 370
2629.99 381
2630.11 383
2630.23 358
2630.35 372
2630.46 358
2630.58 338
2630.70 337
2630.82 334
2630.94 346
2631.05 354
2631.17 379
2631.29 385
2631.41 383
2631.52 381
2631.64 358
2631.76 338
2631.88 322
2631.99 319
2632.11 312
2632.23 331
2632.35 311
2632.46 316
2632.58 318
2632.70 325
2632.82 328
2632.93 311
2633.05 319
2633.17 329
2633.29 337
2633.40 320
2633.52 310
2633.64 287
2633.76 266
2633.88 259
2633.99 273
2634.11 278
2634.23 287
2634.35 298
2634.46 293
2634.58 304
2634.70 300
2634.82 307
2634.93 315
2635.05 326
2635.17 302
2635.29 307
2635.40 301
2635.52 295
2635.64 290
2635.76 287
2635.88 302
2635.99 320
2636.11 336
2636.23 333
2636.35 332
2636.46 327
2636.58 320
2636.70 318
2636.82 312
2636.93 309
2637.05 305
2637.17 320
2637.29 304
2637.41 315
2637.52 310
2637.64 310
2637.76 307
2637.88 333
2637.99 343
2638.11 338
2638.23 336
2638.35 338
2638.46 335
2638.58 336
2638.70 331
2638.82 350
2638.94 370
2639.05 371
2639.17 361
2639.29 357
2639.41 352
2639.52 330
2639.64 325
2639.76 318
2639.88 328
2640.00 322
2640.11 321
2640.23 301
2640.35 313
2640.47 331
2640.58 348
2640.70 347
2640.82 337
2640.94 351
2641.06 366
2641.17 345
2641.29 319
2641.41 299
2641.53 292
2641.64 300
2641.76 284
2641.88 272
2642.00 266
2642.12 264
2642.23 252
2642.35 241
2642.47 249
2642.59 243
2642.71 260
2642.82 252
2642.94 263
2643.06 273
2643.18 288
2643.29 288
2643.41 274
2643.53 284
2643.65 285
2643.77 288
2643.88 305
2644.00 316
2644.12 308
2644.24 318
2644.36 316
2644.47 309
2644.59 304
2644.71 302
2644.83 312
2644.94 285
2645.06 268
2645.18 274
2645.30 271
2645.42 287
2645.53 294
2645.65 332
2645.77 342
2645.89 361
2646.01 367
2646.12 363
2646.24 373
2646.36 378
2646.48 369
2646.60 339
2646.71 338
2646.83 333
2646.95 318
2647.07 332
2647.18 332
2647.30 336
2647.42 348
2647.54 349
2647.66 336
2647.77 339
2647.89 332
2648.01 317
2648.13 317
2648.25 299
2648.36 277
2648.48 271
2648.60 270
2648.72 255
2648.84 274
2648.95 281
2649.07 287
2649.19 279
2649.31 283
2649.43 285
2649.54 293
2649.66 303
2649.78 313
2649.90 326
2650.02 307
2650.13 318
2650.25 320
2650.37 341
2650.49 364
2650.61 357
2650.72 337
2650.84 332
2650.96 326
2651.08 309
2651.20 308
2651.31 310
2651.43 331
2651.55 351
2651.67 354
2651.79 354
2651.90 360
2652.02 361
2652.14 363
2652.26 353
2652.38 369
2652.49 385
2652.61 390
2652.73 402
2652.85 415
2652.97 404
2653.08 387
2653.20 392
2653.32 366
2653.44 357
2653.56 367
2653.68 357
2653.79 337
2653.91 330
2654.03 319
2654.15 324
2654.27 316
2654.38 305
2654.50 301
2654.62 286
2654.74 280
2654.86 306
2654.97 325
2655.09 326
2655.21 317
2655.33 306
2655.45 315
2655.56 342
2655.68 367
2655.80 368
2655.92 362
2656.04 360
2656.16 337
2656.27 339
2656.39 345
2656.51 351
2656.63 359
2656.75 363
2656.86 364
2656.98 371
2657.10 385
2657.22 395
2657.34 409
2657.45 423
2657.57 411
2657.69 407
2657.81 395
2657.93 385
2658.05 395
2658.16 394
2658.28 397
2658.40 391
2658.52 380
2658.64 382
2658.75 374
2658.87 358
2658.99 339
2659.11 330
2659.23 315
2659.35 321
2659.46 344
2659.58 348
2659.70 347
2659.82 347
2659.94 361
2660.06 374
2660.17 381
2660.29 396
2660.41 390
2660.53 398
2660.65 398
2660.76 421
2660.88 418
2661.00 420
2661.12 405
2661.24 388
2661.36 376
2661.47 372
2661.59 364
2661.71 372
2661.83 387
2661.95 408
2662.07 395
2662.18 391
2662.30 374
2662.42 363
2662.54 376
2662.66 371
2662.77 368
2662.89 363
2663.01 348
2663.13 335
2663.25 336
2663.37 334
2663.48 333
2663.60 325
2663.72 299
2663.84 268
2663.96 266
2664.08 274
2664.19 292
2664.31 285
2664.43 288
2664.55 295
2664.67 328
2664.79 322
2664.90 319
2665.02 339
2665.14 343
2665.26 325
2665.38 308
2665.50 314
2665.61 305
2665.73 294
2665.85 264
2665.97 250
2666.09 264
2666.21 298
2666.32 293
2666.44 299
2666.56 294
2666.68 278
2666.80 289
2666.92 298
2667.03 294
2667.15 286
2667.27 288
2667.39 297
2667.51 306
2667.63 316
2667.74 323
2667.86 331
2667.98 334
2668.10 315
2668.22 309
2668.34 305
2668.46 293
2668.57 285
2668.69 287
2668.81 304
2668.93 307
2669.05 301
2669.17 294
2669.28 283
2669.40 265
2669.52 254
2669.64 255
2669.76 257
2669.88 267
2669.99 262
2670.11 272
2670.23 283
2670.35 278
2670.47 284
2670.59 318
2670.71 352
2670.82 361
2670.94 329
2671.06 324
2671.18 306
2671.30 332
2671.42 338
2671.53 353
2671.65 348
2671.77 347
2671.89 345
2672.01 338
2672.13 331
2672.25 353
2672.36 360
2672.48 357
2672.60 363
2672.72 339
2672.84 322
2672.96 311
2673.08 317
2673.19 325
2673.31 325
2673.43 337
2673.55 316
2673.67 307
2673.79 329
2673.90 345
2674.02 352
2674.14 345
2674.26 322
2674.38 323
2674.50 307
2674.62 309
2674.73 295
2674.85 297
2674.97 297
2675.09 321
2675.21 322
2675.33 323
2675.45 314
2675.56 292
2675.68 300
2675.80 296
2675.92 305
2676.04 330
2676.16 341
2676.28 348
2676.39 346
2676.51 317
2676.63 321
2676.75 328
2676.87 314
2676.99 326
2677.11 322
2677.22 323
2677.34 333
2677.46 326
2677.58 317
2677.70 315
2677.82 307
2677.94 309
2678.05 339
2678.17 346
2678.29 342
2678.41 346
2678.53 353
2678.65 357
2678.77 367
2678.89 376
2679.00 365
2679.12 370
2679.24 351
2679.36 348
2679.48 334
2679.60 321
2679.72 317
2679.83 308
2679.95 300
2680.07 301
2680.19 307
2680.31 304
2680.43 298
2680.55 286
2680.67 275
2680.78 259
2680.90 265
2681.02 259
2681.14 272
2681.26 282
2681.38 327
2681.50 330
2681.61 351
2681.73 373
2681.85 374
2681.97 351
2682.09 327
2682.21 326
2682.33 331
2682.45 330
2682.56 317
2682.68 309
2682.80 323
2682.92 349
2683.04 375
2683.16 388
2683.28 390
2683.40 353
2683.51 344
2683.63 341
2683.75 345
2683.87 348
2683.99 343
2684.11 345
2684.23 361
2684.35 356
2684.46 379
2684.58 371
2684.70 345
2684.82 336
2684.94 345
2685.06 344
2685.18 323
2685.30 326
2685.41 311
2685.53 322
2685.65 333
2685.77 333
2685.89 331
2686.01 312
2686.13 321
2686.25 319
2686.36 346
2686.48 372
2686.60 374
2686.72 372
2686.84 382
2686.96 402
2687.08 385
2687.20 372
2687.32 349
2687.43 319
2687.55 308
2687.67 338
2687.79 353
2687.91 344
2688.03 323
2688.15 340
2688.27 373
2688.38 394
2688.50 391
2688.62 361
2688.74 347
2688.86 315
2688.98 298
2689.10 286
2689.22 283
2689.34 281
2689.45 313
2689.57 325
2689.69 325
2689.81 320
2689.93 334
2690.05 334
2690.17 340
2690.29 353
2690.41 361
2690.52 365
2690.64 382
2690.76 378
2690.88 381
2691.00 367
2691.12 373
2691.24 397
2691.36 412
2691.48 412
2691.59 394
2691.71 405
2691.83 404
2691.95 399
2692.07 411
2692.19 426
2692.31 430
2692.43 440
2692.55 440
2692.67 421
2692.78 419
2692.90 413
2693.02 406
2693.14 401
2693.26 401
2693.38 388
2693.50 383
2693.62 378
2693.74 391
2693.85 395
2693.97 384
2694.09 359
2694.21 324
2694.33 330
2694.45 341
2694.57 357
2694.69 367
2694.81 359
2694.93 341
2695.04 353
2695.16 366
2695.28 376
2695.40 373
2695.52 383
2695.64 357
2695.76 332
2695.88 315
2696.00 305
2696.12 290
2696.23 328
2696.35 357
2696.47 367
2696.59 347
2696.71 349
2696.83 353
2696.95 352
2697.07 360
2697.19 337
2697.31 352
2697.42 366
2697.54 381
2697.66 382
2697.78 374
2697.90 358
2698.02 335
2698.14 318
2698.26 304
2698.38 296
2698.50 306
2698.62 326
2698.73 329
2698.85 346
2698.97 333
2699.09 310
2699.21 319
2699.33 327
2699.45 320
2699.57 338
2699.69 327
2699.81 335
2699.93 342
2700.04 333
2700.16 333
2700.28 344
2700.40 338
2700.52 359
2700.64 336
2700.76 340
2700.88 347
2701.00 380
2701.12 393
2701.24 413
2701.35 437
2701.47 466
2701.59 474
2701.71 476
2701.83 473
2701.95 465
2702.07 459
2702.19 463
2702.31 502
2702.43 513
2702.55 513
2702.67 512
2702.78 517
2702.90 488
2703.02 506
2703.14 491
2703.26 501
2703.38 506
2703.50 502
2703.62 484
2703.74 478
2703.86 472
2703.98 446
2704.10 432
2704.21 436
2704.33 409
2704.45 390
2704.57 357
2704.69 346
2704.81 337
2704.93 308
2705.05 307
2705.17 311
2705.29 304
2705.41 296
2705.53 308
2705.65 312
2705.76 318
2705.88 301
2706.00 292
2706.12 298
2706.24 293
2706.36 277
2706.48 292
2706.60 292
2706.72 304
2706.84 312
2706.96 297
2707.08 295
2707.20 300
2707.31 319
2707.43 331
2707.55 333
2707.67 336
2707.79 333
2707.91 332
2708.03 325
2708.15 333
2708.27 305
2708.39 307
2708.51 316
2708.63 327
2708.75 335
2708.87 336
2708.98 342
2709.10 333
2709.22 333
2709.34 330
2709.46 334
2709.58 341
2709.70 359
2709.82 330
2709.94 294
2710.06 297
2710.18 307
2710.30 340
2710.42 346
2710.54 347
2710.66 375
2710.77 369
2710.89 364
2711.01 373
2711.13 381
2711.25 392
2711.37 376
2711.49 352
2711.61 333
2711.73 302
2711.85 287
2711.97 312
2712.09 351
2712.21 378
2712.33 390
2712.45 389
2712.57 367
2712.68 375
2712.80 367
2712.92 382
2713.04 408
2713.16 400
2713.28 395
2713.40 397
2713.52 370
2713.64 367
2713.76 360
2713.88 363
2714.00 352
2714.12 347
2714.24 344
2714.36 362
2714.48 365
2714.60 347
2714.71 344
2714.83 360
2714.95 366
2715.07 362
2715.19 343
2715.31 331
2715.43 325
2715.55 328
2715.67 325
2715.79 323
2715.91 321
2716.03 320
2716.15 309
2716.27 330
2716.39 319
2716.51 289
2716.63 271
2716.75 257
2716.86 258
2716.98 264
2717.10 288
2717.22 308
2717.34 315
2717.46 299
2717.58 278
2717.70 294
2717.82 288
2717.94 297
2718.06 294
2718.18 300
2718.30 312
2718.42 345
2718.54 343
2718.66 378
2718.78 370
2718.90 377
2719.02 363
2719.14 370
2719.25 373
2719.37 358
2719.49 362
2719.61 355
2719.73 356
2719.85 353
2719.97 341
2720.09 328
2720.21 332
2720.33 335
2720.45 345
2720.57 321
2720.69 313
2720.81 307
2720.93 314
2721.05 314
2721.17 289
2721.29 295
2721.41 298
2721.53 303
2721.65 311
2721.77 320
2721.89 332
2722.00 363
2722.12 366
2722.24 362
2722.36 356
2722.48 358
2722.60 366
2722.72 365
2722.84 376
2722.96 362
2723.08 343
2723.20 312
2723.32 284
2723.44 281
2723.56 281
2723.68 285
2723.80 286
2723.92 293
2724.04 297
2724.16 309
2724.28 321
2724.40 346
2724.52 352
2724.64 372
2724.76 377
2724.88 365
2725.00 353
2725.11 347
2725.23 338
2725.35 333
2725.47 323
2725.59 304
2725.71 315
2725.83 308
2725.95 295
2726.07 290
2726.19 293
2726.31 272
2726.43 279
2726.55 294
2726.67 296
2726.79 305
2726.91 283
2727.03 268
2727.15 256
2727.27 245
2727.39 259
2727.51 285
2727.63 294
2727.75 307
2727.87 309
2727.99 311
2728.11 299
2728.23 300
2728.35 306
2728.47 313
2728.59 327
2728.71 312
2728.83 310
2728.95 330
2729.07 324
2729.18 313
2729.30 285
2729.42 294
2729.54 287
2729.66 304
2729.78 320
2729.90 325
2730.02 334
2730.14 347
2730.26 372
2730.38 379
2730.50 354
2730.62 354
2730.74 353
2730.86 365
2730.98 367
2731.10 352
2731.22 361
2731.34 375
2731.46 371
2731.58 378
2731.70 363
2731.82 367
2731.94 347
2732.06 347
2732.18 363
2732.30 372
2732.42 374
2732.54 360
2732.66 324
2732.78 320
2732.90 311
2733.02 299
2733.14 296
2733.26 327
2733.38 330
2733.50 328
2733.62 321
2733.74 336
2733.86 374
2733.98 382
2734.10 400
2734.22 394
2734.34 387
2734.46 375
2734.58 372
2734.70 379
2734.82 379
2734.94 376
2735.06 368
2735.18 365
2735.30 391
2735.42 384
2735.54 393
2735.66 401
2735.78 409
2735.89 384
2736.01 366
2736.13 346
2736.25 346
2736.37 361
2736.49 389
2736.61 396
2736.73 410
2736.85 406
2736.97 409
2737.09 436
2737.21 456
2737.33 460
2737.45 443
2737.57 419
2737.69 404
2737.81 393
2737.93 399
2738.05 415
2738.17 426
2738.29 439
2738.41 443
2738.53 439
2738.65 424
2738.77 420
2738.89 420
2739.01 401
2739.13 385
2739.25 385
2739.37 366
2739.49 377
2739.61 361
2739.73 376
2739.85 366
2739.97 372
2740.09 358
2740.21 364
2740.33 386
2740.45 396
2740.57 397
2740.69 410
2740.81 433
2740.93 446
2741.05 451
2741.17 438
2741.29 443
2741.41 445
2741.53 430
2741.65 451
2741.77 433
2741.89 440
2742.01 440
2742.13 437
2742.25 451
2742.37 453
2742.49 456
2742.61 461
2742.73 451
2742.85 447
2742.97 429
2743.09 432
2743.21 411
2743.33 401
2743.45 390
2743.57 364
2743.69 354
2743.81 346
2743.93 324
2744.05 312
2744.17 301
2744.29 320
2744.41 322
2744.53 345
2744.65 346
2744.77 356
2744.89 373
2745.01 395
2745.13 379
2745.25 361
2745.37 352
2745.50 353
2745.62 345
2745.74 358
2745.86 364
2745.98 368
2746.10 386
2746.22 363
2746.34 378
2746.46 388
2746.58 420
2746.70 448
2746.82 456
2746.94 481
2747.06 487
2747.18 507
2747.30 496
2747.42 524
2747.54 534
2747.66 543
2747.78 518
2747.90 493
2748.02 482
2748.14 466
2748.26 440
2748.38 429
2748.50 414
2748.62 412
2748.74 414
2748.86 420
2748.98 406
2749.10 390
2749.22 400
2749.34 381
2749.46 357
2749.58 333
2749.70 344
2749.82 332
2749.94 338
2750.06 333
2750.18 329
2750.30 324
2750.42 314
2750.54 305
2750.66 298
2750.78 282
2750.90 280
2751.02 293
2751.14 292
2751.26 287
2751.38 292
2751.50 297
2751.62 313
2751.74 332
2751.86 339
2751.98 348
2752.10 361
2752.23 385
2752.35 372
2752.47 374
2752.59 399
2752.71 411
2752.83 409
2752.95 430
2753.07 441
2753.19 428
2753.31 392
2753.43 374
2753.55 384
2753.67 394
2753.79 396
2753.91 405
2754.03 370
2754.15 375
2754.27 387
2754.39 391
2754.51 393
2754.63 405
2754.75 389
2754.87 370
2754.99 371
2755.11 355
2755.23 351
2755.35 368
2755.47 398
2755.59 401
2755.71 395
2755.83 377
2755.95 354
2756.07 353
2756.19 362
2756.32 358
2756.44 356
2756.56 352
2756.68 349
2756.80 346
2756.92 341
2757.04 324
2757.16 314
2757.28 294
2757.40 297
2757.52 277
2757.64 293
2757.76 288
2757.88 285
2758.00 291
2758.12 297
2758.24 296
2758.36 300
2758.48 300
2758.60 307
2758.72 293
2758.84 297
2758.96 302
2759.08 313
2759.20 326
2759.32 330
2759.45 347
2759.57 365
2759.69 371
2759.81 357
2759.93 352
2760.05 348
2760.17 333
2760.29 332
2760.41 326
2760.53 337
2760.65 349
2760.77 342
2760.89 339
2761.01 342
2761.13 359
2761.25 365
2761.37 370
2761.49 379
2761.61 391
2761.73 379
2761.85 379
2761.97 376
2762.09 372
2762.22 378
2762.34 368
2762.46 380
2762.58 360
2762.70 353
2762.82 336
2762.94 333
2763.06 334
2763.18 324
2763.30 322
2763.42 321
2763.54 315
2763.66 314
2763.78 323
2763.90 321
2764.02 333
2764.14 335
2764.26 345
2764.38 330
2764.50 328
2764.63 343
2764.75 325
2764.87 321
2764.99 305
2765.11 295
2765.23 292
2765.35 281
2765.47 289
2765.59 289
2765.71 260
2765.83 257
2765.95 238
2766.07 238
2766.19 251
2766.31 263
2766.43 277
2766.55 285
2766.67 282
2766.80 258
2766.92 257
2767.04 270
2767.16 293
2767.28 295
2767.40 287
2767.52 290
2767.64 281
2767.76 278
2767.88 281
2768.00 309
2768.12 312
2768.24 316
2768.36 311
2768.48 318
2768.60 334
2768.72 337
2768.85 324
2768.97 301
2769.09 291
2769.21 283
2769.33 272
2769.45 264
2769.57 246
2769.69 257
2769.81 267
2769.93 283
2770.05 306
2770.17 316
2770.29 321
2770.41 321
2770.53 319
2770.65 324
2770.78 349
2770.90 357
2771.02 373
2771.14 351
2771.26 331
2771.38 345
2771.50 343
2771.62 343
2771.74 336
2771.86 324
2771.98 323
2772.10 336
2772.22 337
2772.34 334
2772.46 319
2772.59 314
2772.71 324
2772.83 318
2772.95 303
2773.07 303
2773.19 322
2773.31 319
2773.43 316
2773.55 326
2773.67 349
2773.79 370
2773.91 393
2774.03 409
2774.15 431
2774.28 432
2774.40 416
2774.52 399
2774.64 384
2774.76 396
2774.88 389
2775.00 391
2775.12 373
2775.24 361
2775.36 370
2775.48 369
2775.60 347
2775.72 355
2775.85 353
2775.97 350
2776.09 327
2776.21 333
2776.33 320
2776.45 309
2776.57 317
2776.69 331
2776.81 335
2776.93 344
2777.05 331
2777.17 346
2777.29 343
2777.42 322
2777.54 321
2777.66 299
2777.78 280
2777.90 272
2778.02 261
2778.14 236
2778.26 237
2778.38 236
2778.50 250
2778.62 254
2778.74 275
2778.87 272
2778.99 293
2779.11 290
2779.23 285
2779.35 288
2779.47 296
2779.59 294
2779.71 287
2779.83 286
2779.95 302
2780.07 292
2780.19 287
2780.32 291
2780.44 293
2780.56 303
2780.68 298
2780.80 302
2780.92 306
2781.04 307
2781.16 305
2781.28 329
2781.40 335
2781.52 343
2781.65 352
2781.77 369
2781.89 356
2782.01 352
2782.13 347
2782.25 344
2782.37 339
2782.49 344
2782.61 342
2782.73 336
2782.85 342
2782.98 346
2783.10 376
2783.22 397
2783.34 415
2783.46 435
2783.58 443
2783.70 418
2783.82 405
2783.94 415
2784.06 432
2784.18 420
2784.31 420
2784.43 415
2784.55 436
2784.67 419
2784.79 411
2784.91 382
2785.03 375
2785.15 349
2785.27 337
2785.39 325
2785.52 324
2785.64 315
2785.76 301
2785.88 311
2786.00 323
2786.12 325
2786.24 313
2786.36 321
2786.48 329
2786.60 332
2786.73 309
2786.85 298
2786.97 311
2787.09 322
2787.21 342
2787.33 325
2787.45 322
2787.57 304
2787.69 288
2787.81 290
2787.94 291
2788.06 283
2788.18 291
2788.30 308
2788.42 312
2788.54 314
2788.66 308
2788.78 291
2788.90 298
2789.02 302
2789.15 303
2789.27 298
2789.39 297
2789.51 315
2789.63 337
2789.75 334
2789.87 342
2789.99 350
2790.11 341
2790.24 343
2790.36 350
2790.48 351
2790.60 351
2790.72 348
2790.84 355
2790.96 360
2791.08 349
2791.20 339
2791.33 333
2791.45 306
2791.57 327
2791.69 345
2791.81 349
2791.93 368
2792.05 372
2792.17 370
2792.29 385
2792.42 410
2792.54 425
2792.66 430
2792.78 424
2792.90 404
2793.02 411
2793.14 410
2793.26 399
2793.38 392
2793.51 380
2793.63 360
2793.75 336
2793.87 318
2793.99 296
2794.11 299
2794.23 301
2794.35 306
2794.48 321
2794.60 351
2794.72 346
2794.84 362
2794.96 364
2795.08 353
2795.20 339
2795.32 337
2795.44 339
2795.57 334
2795.69 322
2795.81 323
2795.93 302
2796.05 297
2796.17 304
2796.29 297
2796.41 284
2796.54 282
2796.66 300
2796.78 289
2796.90 281
2797.02 305
2797.14 301
2797.26 305
2797.38 283
2797.51 275
2797.63 276
2797.75 295
2797.87 285
2797.99 283
2798.11 303
2798.23 331
2798.35 360
2798.48 362
2798.60 358
2798.72 364
2798.84 345
2798.96 363
2799.08 358
2799.20 344
2799.32 334
2799.45 345
2799.57 336
2799.69 338
2799.81 333
2799.93 319
2800.05 320
2800.17 331
2800.29 328
2800.42 313
2800.54 303
2800.66 317
2800.78 315
2800.90 312
2801.02 314
2801.14 308
2801.27 333
2801.39 356
2801.51 352
2801.63 344
2801.75 333
2801.87 319
2801.99 325
2802.11 340
2802.24 342
2802.36 364
2802.48 376
2802.60 373
2802.72 357
2802.84 344
2802.96 364
2803.09 375
2803.21 366
2803.33 342
2803.45 352
2803.57 362
2803.69 365
2803.81 359
2803.93 337
2804.06 329
2804.18 334
2804.30 332
2804.42 329
2804.54 304
2804.66 286
2804.78 262
2804.91 260
2805.03 278
2805.15 300
2805.27 301
2805.39 315
2805.51 319
2805.63 297
2805.76 279
2805.88 282
2806.00 290
2806.12 286
2806.24 264
2806.36 272
2806.48 293
2806.61 305
2806.73 304
2806.85 341
2806.97 330
2807.09 372
2807.21 390
2807.33 385
2807.46 384
2807.58 383
2807.70 373
2807.82 406
2807.94 415
2808.06 413
2808.18 375
2808.31 357
2808.43 340
2808.55 344
2808.67 335
2808.79 350
2808.91 361
2809.04 354
2809.16 365
2809.28 350
2809.40 345
2809.52 353
2809.64 380
2809.76 390
2809.89 392
2810.01 416
2810.13 439
2810.25 446
2810.37 415
2810.49 429
2810.61 441
2810.74 426
2810.86 414
2810.98 401
2811.10 414
2811.22 433
2811.34 441
2811.47 430
2811.59 446
2811.71 440
2811.83 442
2811.95 436
2812.07 437
2812.19 422
2812.32 410
2812.44 400
2812.56 402
2812.68 407
2812.80 420
2812.92 424
2813.05 399
2813.17 384
2813.29 373
2813.41 378
2813.53 391
2813.65 388
2813.78 384
2813.90 379
2814.02 346
2814.14 336
2814.26 338
2814.38 355
2814.50 370
2814.63 388
2814.75 385
2814.87 371
2814.99 350
2815.11 352
2815.23 328
2815.36 334
2815.48 322
2815.60 333
2815.72 342
2815.84 345
2815.96 346
2816.09 351
2816.21 345
2816.33 333
2816.45 336
2816.57 352
2816.69 358
2816.82 392
2816.94 407
2817.06 407
2817.18 393
2817.30 386
2817.42 403
2817.55 393
2817.67 399
2817.79 407
2817.91 411
2818.03 399
2818.15 400
2818.28 387
2818.40 364
2818.52 341
2818.64 340
2818.76 343
2818.88 342
2819.01 334
2819.13 323
2819.25 304
2819.37 313
2819.49 328
2819.61 364
2819.74 373
2819.86 376
2819.98 374
2820.10 344
2820.22 330
2820.35 316
2820.47 327
2820.59 348
2820.71 349
2820.83 348
2820.95 348
2821.08 358
2821.20 357
2821.32 346
2821.44 327
2821.56 334
2821.68 311
2821.81 322
2821.93 318
2822.05 333
2822.17 329
2822.29 340
2822.41 340
2822.54 314
2822.66 312
2822.78 337
2822.90 353
2823.02 373
2823.15 371
2823.27 390
2823.39 398
2823.51 394
2823.63 406
2823.75 393
2823.88 385
2824.00 404
2824.12 425
2824.24 422
2824.36 419
2824.49 411
2824.61 423
2824.73 416
2824.85 401
2824.97 427
2825.09 427
2825.22 428
2825.34 406
2825.46 400
2825.58 392
2825.70 385
2825.83 378
2825.95 370
2826.07 360
2826.19 352
2826.31 349
2826.44 358
2826.56 371
2826.68 371
2826.80 364
2826.92 345
2827.04 334
2827.17 309
2827.29 312
2827.41 311
2827.53 316
2827.65 308
2827.78 312
2827.90 321
2828.02 304
2828.14 290
2828.26 285
2828.39 277
2828.51 290
2828.63 300
2828.75 302
2828.87 298
2828.99 285
2829.12 281
2829.24 272
2829.36 267
2829.48 274
2829.60 280
2829.73 298
2829.85 322
2829.97 334
2830.09 322
2830.21 332
2830.34 337
2830.46 358
2830.58 377
2830.70 397
2830.82 396
2830.95 380
2831.07 373
2831.19 346
2831.31 343
2831.43 327
2831.56 324
2831.68 349
2831.80 364
2831.92 387
2832.04 394
2832.17 384
2832.29 359
2832.41 359
2832.53 351
2832.65 333
2832.78 324
2832.90 317
2833.02 309
2833.14 292
2833.26 280
2833.39 300
2833.51 290
2833.63 294
2833.75 297
2833.87 312
2834.00 316
2834.12 320
2834.24 349
2834.36 374
2834.48 395
2834.61 384
2834.73 370
2834.85 356
2834.97 353
2835.09 350
2835.22 349
2835.34 345
2835.46 332
2835.58 321
2835.70 312
2835.83 321
2835.95 328
2836.07 358
2836.19 352
2836.31 341
2836.44 319
2836.56 305
2836.68 297
2836.80 327
2836.93 339
2837.05 349
2837.17 348
2837.29 356
2837.41 368
2837.54 359
2837.66 357
2837.78 368
2837.90 381
2838.02 380
2838.15 387
2838.27 406
2838.39 415
2838.51 420
2838.63 405
2838.76 401
2838.88 406
2839.00 412
2839.12 399
2839.25 396
2839.37 358
2839.49 359
2839.61 347
2839.73 319
2839.86 321
2839.98 319
2840.10 330
2840.22 332
2840.35 329
2840.47 346
2840.59 367
2840.71 379
2840.83 407
2840.96 397
2841.08 410
2841.20 408
2841.32 421
2841.44 406
2841.57 394
2841.69 396
2841.81 408
2841.93 390
2842.06 404
2842.18 373
2842.30 357
2842.42 359
2842.54 357
2842.67 342
2842.79 352
2842.91 343
2843.03 348
2843.16 339
2843.28 331
2843.40 314
2843.52 314
2843.64 316
2843.77 334
2843.89 358
2844.01 376
2844.13 379
2844.26 366
2844.38 366
2844.50 346
2844.62 356
2844.74 361
2844.87 360
2844.99 369
2845.11 389
2845.23 402
2845.36 382
2845.48 374
2845.60 372
2845.72 369
2845.85 385
2845.97 384
2846.09 377
2846.21 390
2846.33 387
2846.46 393
2846.58 378
2846.70 367
2846.82 361
2846.95 366
2847.07 352
2847.19 354
2847.31 363
2847.44 371
2847.56 369
2847.68 350
2847.80 337
2847.92 337
2848.05 328
2848.17 332
2848.29 324
2848.41 323
2848.54 352
2848.66 348
2848.78 355
2848.90 341
2849.03 355
2849.15 358
2849.27 360
2849.39 341
2849.51 320
2849.64 345
2849.76 353
2849.88 364
2850.00 355
2850.13 350
2850.25 350
2850.37 337
2850.49 329
2850.62 315
2850.74 304
2850.86 288
2850.98 276
2851.11 284
2851.23 272
2851.35 265
2851.47 267
2851.60 271
2851.72 280
2851.84 293
2851.96 316
2852.09 327
2852.21 312
2852.33 323
2852.45 345
2852.57 360
2852.70 354
2852.82 354
2852.94 356
2853.06 348
2853.19 354
2853.31 367
2853.43 371
2853.55 400
2853.68 408
2853.80 397
2853.92 379
2854.04 369
2854.17 357
2854.29 351
2854.41 358
2854.53 364
2854.66 362
2854.78 374
2854.90 382
2855.02 396
2855.15 403
2855.27 397
2855.39 391
2855.51 373
2855.64 356
2855.76 340
2855.88 326
2856.00 320
2856.13 316
2856.25 302
2856.37 298
2856.49 291
2856.62 297
2856.74 296
2856.86 295
2856.98 301
2857.11 314
2857.23 317
2857.35 330
2857.47 346
2857.60 359
2857.72 363
2857.84 374
2857.96 352
2858.09 344
2858.21 351
2858.33 334
2858.45 326
2858.58 337
2858.70 323
2858.82 331
2858.94 336
2859.07 335
2859.19 353
2859.31 375
2859.44 396
2859.56 403
2859.68 392
2859.80 367
2859.93 360
2860.05 355
2860.17 347
2860.29 339
2860.42 348
2860.54 376
2860.66 385
2860.78 401
2860.91 402
2861.03 400
2861.15 398
2861.27 402
2861.40 394
2861.52 408
2861.64 422
2861.76 440
2861.89 452
2862.01 460
2862.13 440
2862.26 437
2862.38 453
2862.50 445
2862.62 444
2862.75 403
2862.87 388
2862.99 402
2863.11 389
2863.24 379
2863.36 367
2863.48 390
2863.60 385
2863.73 393
2863.85 404
2863.97 430
2864.09 450
2864.22 457
2864.34 484
2864.46 470
2864.59 454
2864.71 430
2864.83 420
2864.95 407
2865.08 399
2865.20 413
2865.32 396
2865.44 384
2865.57 374
2865.69 360
2865.81 346
2865.94 346
2866.06 357
2866.18 373
2866.30 386
2866.43 385
2866.55 379
2866.67 374
2866.79 370
2866.92 360
2867.04 398
2867.16 418
2867.29 424
2867.41 427
2867.53 416
2867.65 398
2867.78 376
2867.90 355
2868.02 351
2868.14 334
2868.27 323
2868.39 318
2868.51 340
2868.64 372
2868.76 378
2868.88 391
2869.00 392
2869.13 379
2869.25 354
2869.37 339
2869.50 319
2869.62 316
2869.74 347
2869.86 365
2869.99 357
2870.11 327
2870.23 302
2870.35 315
2870.48 338
2870.60 335
2870.72 352
2870.85 367
2870.97 388
2871.09 402
2871.21 407
2871.34 402
2871.46 378
2871.58 368
2871.71 354
2871.83 327
2871.95 296
2872.07 304
2872.20 328
2872.32 348
2872.44 337
2872.57 329
2872.69 318
2872.81 334
2872.93 334
2873.06 343
2873.18 342
2873.30 355
2873.43 350
2873.55 361
2873.67 338
2873.79 361
2873.92 388
2874.04 405
2874.16 392
2874.29 364
2874.41 362
2874.53 372
2874.65 368
2874.78 393
2874.90 439
2875.02 458
2875.15 459
2875.27 464
2875.39 505
2875.52 514
2875.64 510
2875.76 485
2875.88 456
2876.01 456
2876.13 432
2876.25 422
2876.38 428
2876.50 416
2876.62 418
2876.74 393
2876.87 384
2876.99 379
2877.11 368
2877.24 373
2877.36 385
2877.48 373
2877.61 361
2877.73 335
2877.85 333
2877.97 345
2878.10 351
2878.22 364
2878.34 370
2878.47 397
2878.59 412
2878.71 429
2878.84 444
2878.96 449
2879.08 447
2879.20 439
2879.33 418
2879.45 410
2879.57 417
2879.70 395
2879.82 378
2879.94 376
2880.07 366
2880.19 344
2880.31 355
2880.43 372
2880.56 376
2880.68 378
2880.80 356
2880.93 361
2881.05 361
2881.17 355
2881.30 346
2881.42 368
2881.54 392
2881.66 402
2881.79 398
2881.91 395
2882.03 384
2882.16 358
2882.28 348
2882.40 340
2882.53 342
2882.65 359
2882.77 362
2882.90 360
2883.02 365
2883.14 375
2883.26 384
2883.39 395
2883.51 407
2883.63 385
2883.76 366
2883.88 368
2884.00 366
2884.13 339
2884.25 330
2884.37 337
2884.50 360
2884.62 392
2884.74 405
2884.87 427
2884.99 409
2885.11 404
2885.23 399
2885.36 401
2885.48 407
2885.60 378
2885.73 349
2885.85 344
2885.97 332
2886.10 328
2886.22 344
2886.34 327
2886.47 312
2886.59 288
2886.71 267
2886.84 251
2886.96 260
2887.08 244
2887.20 246
2887.33 241
2887.45 247
2887.57 256
2887.70 279
2887.82 281
2887.94 286
2888.07 282
2888.19 278
2888.31 267
2888.44 275
2888.56 285
2888.68 302
2888.81 310
2888.93 327
2889.05 326
2889.18 305
2889.30 317
2889.42 301
2889.55 308
2889.67 301
2889.79 309
2889.92 311
2890.04 302
2890.16 303
2890.28 304
2890.41 329
2890.53 319
2890.65 306
2890.78 308
2890.90 303
2891.02 312
2891.15 301
2891.27 308
2891.39 329
2891.52 335
2891.64 345
2891.76 355
2891.89 340
2892.01 319
2892.13 328
2892.26 335
2892.38 333
2892.50 321
2892.63 329
2892.75 321
2892.87 330
2893.00 333
2893.12 345
2893.24 337
2893.37 348
2893.49 337
2893.61 332
2893.74 299
2893.86 291
2893.98 277
2894.11 283
2894.23 283
2894.35 275
2894.48 282
2894.60 290
2894.72 300
2894.85 304
2894.97 316
2895.09 333
2895.22 334
2895.34 337
2895.46 333
2895.59 340
2895.71 341
2895.83 354
2895.96 361
2896.08 351
2896.20 332
2896.33 337
2896.45 338
2896.57 336
2896.70 329
2896.82 337
2896.94 340
2897.07 324
2897.19 304
2897.31 281
2897.44 283
2897.56 298
2897.68 274
2897.81 286
2897.93 298
2898.05 322
2898.18 308
2898.30 308
2898.42 311
2898.55 311
2898.67 314
2898.79 317
2898.92 343
2899.04 335
2899.16 337
2899.29 357
2899.41 330
2899.54 323
2899.66 315
2899.78 301
2899.91 291
2900.03 294
2900.15 287
2900.28 275
2900.40 282
2900.52 292
2900.65 306
2900.77 305
2900.89 308
2901.02 311
2901.14 304
2901.26 302
2901.39 307
2901.51 334
2901.63 345
2901.76 334
2901.88 330
2902.00 328
2902.13 318
2902.25 328
2902.37 347
2902.50 367
2902.62 371
2902.75 367
2902.87 371
2902.99 361
2903.12 338
2903.24 321
2903.36 322
2903.49 328
2903.61 344
2903.73 357
2903.86 357
2903.98 356
2904.10 360
2904.23 381
2904.35 408
2904.47 394
2904.60 390
2904.72 374
2904.85 375
2904.97 363
2905.09 355
2905.22 369
2905.34 361
2905.46 353
2905.59 352
2905.71 357
2905.83 356
2905.96 347
2906.08 356
2906.20 355
2906.33 347
2906.45 331
2906.58 322
2906.70 320
2906.82 319
2906.95 320
2907.07 321
2907.19 315
2907.32 332
2907.44 332
2907.56 331
2907.69 327
2907.81 331
2907.93 358
2908.06 372
2908.18 398
2908.31 426
2908.43 407
2908.55 388
2908.68 377
2908.80 369
2908.92 359
2909.05 362
2909.17 381
2909.29 377
2909.42 374
2909.54 376
2909.67 372
2909.79 356
2909.91 363
2910.04 362
2910.16 361
2910.28 350
2910.41 364
2910.53 393
2910.66 414
2910.78 407
2910.90 404
2911.03 383
2911.15 393
2911.27 391
2911.40 384
2911.52 380
2911.64 381
2911.77 392
2911.89 397
2912.02 369
2912.14 348
2912.26 332
2912.39 338
2912.51 354
2912.63 346
2912.76 316
2912.88 321
2913.01 343
2913.13 369
2913.25 368
2913.38 369
2913.50 360
2913.62 367
2913.75 371
2913.87 378
2914.00 364
2914.12 358
2914.24 345
2914.37 325
2914.49 327
2914.61 306
2914.74 293
2914.86 288
2914.99 287
2915.11 304
2915.23 333
2915.36 347
2915.48 369
2915.60 383
2915.73 383
2915.85 364
2915.98 356
2916.10 338
2916.22 325
2916.35 318
2916.47 309
2916.59 298
2916.72 287
2916.84 302
2916.97 320
2917.09 322
2917.21 315
2917.34 300
2917.46 321
2917.58 318
2917.71 323
2917.83 314
2917.96 293
2918.08 284
2918.20 277
2918.33 287
2918.45 294
2918.58 303
2918.70 300
2918.82 309
2918.95 330
2919.07 337
2919.19 345
2919.32 345
2919.44 356
2919.57 378
2919.69 378
2919.81 386
2919.94 386
2920.06 386
2920.19 372
2920.31 365
2920.43 378
2920.56 362
2920.68 383
2920.81 365
2920.93 373
2921.05 368
2921.18 346
2921.30 338
2921.42 344
2921.55 349
2921.67 348
2921.80 331
2921.92 331
2922.04 339
2922.17 340
2922.29 349
2922.42 337
2922.54 317
2922.66 312
2922.79 309
2922.91 296
2923.04 272
2923.16 271
2923.28 281
2923.41 325
2923.53 334
2923.66 363
2923.78 388
2923.90 388
2924.03 376
2924.15 358
2924.27 345
2924.40 338
2924.52 331
2924.65 317
2924.77 336
2924.89 370
2925.02 376
2925.14 362
2925.27 350
2925.39 368
2925.51 373
2925.64 351
2925.76 349
2925.89 354
2926.01 349
2926.13 378
2926.26 390
2926.38 400
2926.51 412
2926.63 434
2926.75 427
2926.88 386
2927.00 372
2927.13 372
2927.25 377
2927.37 375
2927.50 371
2927.62 412
2927.75 456
2927.87 475
2928.00 451
2928.12 456
2928.24 454
2928.37 433
2928.49 404
2928.62 401
2928.74 375
2928.86 377
2928.99 384
2929.11 387
2929.24 386
2929.36 380
2929.48 369
2929.61 359
2929.73 361
2929.86 366
2929.98 359
2930.10 358
2930.23 331
2930.35 301
2930.48 294
2930.60 285
2930.72 291
2930.85 305
2930.97 294
2931.10 284
2931.22 295
2931.35 311
2931.47 316
2931.59 302
2931.72 294
2931.84 288
2931.97 288
2932.09 285
2932.21 296
2932.34 285
2932.46 297
2932.59 304
2932.71 309
2932.83 294
2932.96 294
2933.08 308
2933.21 315
2933.33 323
2933.46 322
2933.58 323
2933.70 334
2933.83 362
2933.95 371
2934.08 371
2934.20 382
2934.32 386
2934.45 369
2934.57 375
2934.70 369
2934.82 359
2934.95 348
2935.07 347
2935.19 337
2935.32 313
2935.44 332
2935.57 335
2935.69 357
2935.81 359
2935.94 345
2936.06 332
2936.19 325
2936.31 333
2936.44 341
2936.56 347
2936.68 345
2936.81 342
2936.93 330
2937.06 334
2937.18 331
2937.31 323
2937.43 316
2937.55 291
2937.68 269
2937.80 278
2937.93 272
2938.05 266
2938.18 263
2938.30 272
2938.42 284
2938.55 302
2938.67 311
2938.80 323
2938.92 341
2939.05 353
2939.17 378
2939.29 396
2939.42 391
2939.54 392
2939.67 382
2939.79 362
2939.92 332
2940.04 318
2940.16 318
2940.29 319
2940.41 309
2940.54 299
2940.66 294
2940.79 301
2940.91 306
2941.03 299
2941.16 270
2941.28 255
2941.41 263
2941.53 259
2941.66 254
2941.78 262
2941.90 285
2942.03 289
2942.15 304
2942.28 306
2942.40 327
2942.53 319
2942.65 325
2942.77 306
2942.90 309
2943.02 298
2943.15 290
2943.27 284
2943.40 278
2943.52 286
2943.65 286
2943.77 260
2943.89 254
2944.02 271
2944.14 278
2944.27 277
2944.39 283
2944.52 288
2944.64 310
2944.76 329
2944.89 317
2945.01 314
2945.14 283
2945.26 258
2945.39 250
2945.51 265
2945.64 277
2945.76 293
2945.88 304
2946.01 320
2946.13 323
2946.26 305
2946.38 326
2946.51 331
2946.63 335
2946.76 325
2946.88 316
2947.00 336
2947.13 362
2947.25 376
2947.38 379
2947.50 367
2947.63 351
2947.75 330
2947.88 315
2948.00 293
2948.12 279
2948.25 275
2948.37 264
2948.50 284
2948.62 295
2948.75 301
2948.87 313
2949.00 307
2949.12 303
2949.24 313
2949.37 317
2949.49 322
2949.62 321
2949.74 306
2949.87 300
2949.99 293
2950.12 300
2950.24 289
2950.36 293
2950.49 288
2950.61 295
2950.74 294
2950.86 297
2950.99 310
2951.11 302
2951.24 303
2951.36 275
2951.49 275
2951.61 288
2951.73 292
2951.86 314
2951.98 315
2952.11 299
2952.23 296
2952.36 289
2952.48 281
2952.61 293
2952.73 317
2952.86 329
2952.98 354
2953.10 350
2953.23 337
2953.35 360
2953.48 381
2953.60 386
2953.73 368
2953.85 363
2953.98 353
2954.10 347
2954.23 347
2954.35 340
2954.48 377
2954.60 394
2954.72 393
2954.85 411
2954.97 411
2955.10 415
2955.22 382
2955.35 370
2955.47 373
2955.60 350
2955.72 329
2955.85 317
2955.97 309
2956.10 286
2956.22 304
2956.34 334
2956.47 330
2956.59 333
2956.72 315
2956.84 313
2956.97 287
2957.09 280
2957.22 280
2957.34 276
2957.47 261
2957.59 262
2957.72 286
2957.84 297
2957.97 319
2958.09 321
2958.21 316
2958.34 306
2958.46 291
2958.59 289
2958.71 295
2958.84 305
2958.96 321
2959.09 350
2959.21 367
2959.34 387
2959.46 383
2959.59 377
2959.71 375
2959.84 366
2959.96 358
2960.09 380
2960.21 402
2960.33 397
2960.46 408
2960.58 398
2960.71 370
2960.83 372
2960.96 348
2961.08 325
2961.21 322
2961.33 337
2961.46 339
2961.58 333
2961.71 340
2961.83 333
2961.96 303
2962.08 296
2962.21 295
2962.33 276
2962.46 263
2962.58 248
2962.70 242
2962.83 256
2962.95 263
2963.08 267
2963.20 275
2963.33 290
2963.45 303
2963.58 308
2963.70 298
2963.83 299
2963.95 285
2964.08 275
2964.20 270
2964.33 294
2964.45 300
2964.58 291
2964.70 323
2964.83 337
2964.95 353
2965.08 370
2965.20 364
2965.33 370
2965.45 375
2965.58 383
2965.70 389
2965.83 387
2965.95 399
2966.07 386
2966.20 374
2966.32 386
2966.45 406
2966.57 432
2966.70 442
2966.82 439
2966.95 419
2967.07 420
2967.20 441
2967.32 432
2967.45 412
2967.57 424
2967.70 451
2967.82 444
2967.95 427
2968.07 419
2968.20 423
2968.32 411
2968.45 387
2968.57 389
2968.70 384
2968.82 407
2968.95 428
2969.07 430
2969.20 414
2969.32 407
2969.45 431
2969.57 442
2969.70 440
2969.82 432
2969.95 436
2970.07 418
2970.20 397
2970.32 407
2970.45 408
2970.57 423
2970.70 426
2970.82 430
2970.95 444
2971.07 414
2971.20 402
2971.32 378
2971.45 367
2971.57 358
2971.70 353
2971.82 330
2971.95 333
2972.07 352
2972.20 343
2972.32 370
2972.45 386
2972.57 380
2972.70 391
2972.82 398
2972.95 404
2973.07 395
2973.20 392
2973.32 392
2973.45 387
2973.57 386
2973.70 382
2973.82 373
2973.95 339
2974.07 324
2974.20 322
2974.32 301
2974.45 307
2974.57 294
2974.70 285
2974.82 277
2974.95 278
2975.07 273
2975.20 258
2975.32 256
2975.45 254
2975.57 257
2975.70 272
2975.82 287
2975.95 303
2976.07 326
2976.20 314
2976.32 315
2976.45 311
2976.57 330
2976.70 335
2976.82 319
2976.95 359
2977.07 373
2977.20 359
2977.32 358
2977.45 345
2977.57 350
2977.70 335
2977.82 333
2977.95 314
2978.07 302
2978.20 299
2978.32 286
2978.45 270
2978.57 283
2978.70 291
2978.82 315
2978.95 339
2979.07 349
2979.20 367
2979.32 373
2979.45 377
2979.57 379
2979.70 375
2979.82 366
2979.95 380
2980.07 387
2980.20 388
2980.32 405
2980.45 426
2980.57 425
2980.70 402
2980.82 399
2980.95 388
2981.08 376
2981.20 364
2981.33 363
2981.45 369
2981.58 383
2981.70 392
2981.83 409
2981.95 386
2982.08 382
2982.20 355
2982.33 331
2982.45 325
2982.58 326
2982.70 361
2982.83 388
2982.95 405
2983.08 406
2983.20 392
2983.33 372
2983.45 366
2983.58 390
2983.70 414
2983.83 412
2983.95 403
2984.08 406
2984.21 401
2984.33 408
2984.46 385
2984.58 359
2984.71 353
2984.83 358
2984.96 364
2985.08 352
2985.21 342
2985.33 335
2985.46 331
2985.58 340
2985.71 335
2985.83 340
2985.96 356
2986.08 366
2986.21 391
2986.33 379
2986.46 366
2986.58 404
2986.71 446
2986.84 450
2986.96 441
2987.09 403
2987.21 399
2987.34 376
2987.46 351
2987.59 358
2987.71 348
2987.84 345
2987.96 348
2988.09 335
2988.21 330
2988.34 329
2988.46 341
2988.59 324
2988.71 331
2988.84 337
2988.97 333
2989.09 358
2989.22 367
2989.34 368
2989.47 344
2989.59 346
2989.72 351
2989.84 375
2989.97 384
2990.09 395
2990.22 373
2990.34 374
2990.47 363
2990.60 359
2990.72 345
2990.85 338
2990.97 332
2991.10 329
2991.22 338
2991.35 355
2991.47 365
2991.60 363
2991.72 351
2991.85 363
2991.97 359
2992.10 361
2992.23 356
2992.35 392
2992.48 395
2992.60 395
2992.73 403
2992.85 403
2992.98 404
2993.10 370
2993.23 364
2993.35 359
2993.48 343
2993.60 336
2993.73 316
2993.86 315
2993.98 316
2994.11 306
2994.23 313
2994.36 317
2994.48 322
2994.61 331
2994.73 332
2994.86 326
2994.98 329
2995.11 344
2995.24 355
2995.36 348
2995.49 357
2995.61 359
2995.74 357
2995.86 337
2995.99 324
2996.11 317
2996.24 351
2996.36 352
2996.49 357
2996.62 349
2996.74 336
2996.87 335
2996.99 347
2997.12 341
2997.24 348
2997.37 342
2997.49 335
2997.62 328
2997.74 336
2997.87 316
2998.00 289
2998.12 294
2998.25 290
2998.37 298
2998.50 285
2998.62 284
2998.75 284
2998.87 306
2999.00 353
2999.13 375
2999.25 383
2999.38 395
2999.50 402
2999.63 384
2999.75 385
2999.88 391
3000.00 386
3000.13 386
3000.26 374
3000.38 377
3000.51 368
3000.63 356
3000.76 365
3000.88 384
3001.01 380
3001.13 391
3001.26 423
3001.39 443
3001.51 469
3001.64 476
3001.76 485
3001.89 521
3002.01 533
3002.14 542
3002.27 550
3002.39 548
3002.52 556
3002.64 592
3002.77 614
3002.89 633
3003.02 647
3003.14 687
3003.27 686
3003.40 692
3003.52 719
3003.65 738
3003.77 728
3003.90 702
3004.02 668
3004.15 674
3004.28 675
3004.40 657
3004.53 670
3004.65 695
3004.78 678
3004.90 671
3005.03 652
3005.15 653
3005.28 667
3005.41 682
3005.53 676
3005.66 663
3005.78 668
3005.91 652
3006.03 631
3006.16 622
3006.29 614
3006.41 594
3006.54 572
3006.66 562
3006.79 565
3006.91 583
3007.04 574
3007.17 569
3007.29 591
3007.42 585
3007.54 603
3007.67 615
3007.79 597
3007.92 600
3008.05 582
3008.17 628
3008.30 632
3008.42 626
3008.55 594
3008.67 551
3008.80 520
3008.93 515
3009.05 525
3009.18 522
3009.30 518
3009.43 519
3009.55 497
3009.68 488
3009.81 482
3009.93 486
3010.06 478
3010.18 473
3010.31 441
3010.44 432
3010.56 435
3010.69 464
3010.81 487
3010.94 480
3011.06 482
3011.19 478
3011.32 482
3011.44 477
3011.57 469
3011.69 466
3011.82 458
3011.94 435
3012.07 419
3012.20 427
3012.32 423
3012.45 414
3012.57 432
3012.70 436
3012.83 449
3012.95 473
3013.08 479
3013.20 497
3013.33 496
3013.45 501
3013.58 515
3013.71 495
3013.83 487
3013.96 482
3014.08 486
3014.21 470
3014.34 473
3014.46 464
3014.59 447
3014.71 433
3014.84 428
3014.96 431
3015.09 429
3015.22 425
3015.34 404
3015.47 398
3015.59 403
3015.72 387
3015.85 393
3015.97 409
3016.10 423
3016.22 440
3016.35 440
3016.48 455
3016.60 469
3016.73 466
3016.85 476
3016.98 470
3017.11 484
3017.23 479
3017.36 483
3017.48 469
3017.61 459
3017.73 456
3017.86 442
3017.99 436
3018.11 395
3018.24 391
3018.36 390
3018.49 390
3018.62 387
3018.74 382
3018.87 392
3018.99 413
3019.12 407
3019.25 427
3019.37 428
3019.50 435
3019.62 429
3019.75 422
3019.88 445
3020.00 445
3020.13 428
3020.25 400
3020.38 401
3020.51 402
3020.63 402
3020.76 416
3020.88 420
3021.01 404
3021.14 408
3021.26 414
3021.39 405
3021.51 396
3021.64 381
3021.77 363
3021.89 331
3022.02 346
3022.14 385
3022.27 396
3022.40 414
3022.52 421
3022.65 406
3022.77 395
3022.90 382
3023.03 373
3023.15 381
3023.28 429
3023.40 445
3023.53 450
3023.66 432
3023.78 421
3023.91 409
3024.03 393
3024.16 412
3024.29 414
3024.41 410
3024.54 400
3024.66 416
3024.79 425
3024.92 441
3025.04 443
3025.17 425
3025.30 446
3025.42 458
3025.55 455
3025.67 461
3025.80 467
3025.93 480
3026.05 454
3026.18 441
3026.30 456
3026.43 469
3026.56 475
3026.68 490
3026.81 504
3026.93 489
3027.06 479
3027.19 477
3027.31 487
3027.44 494
3027.57 472
3027.69 469
3027.82 459
3027.94 447
3028.07 452
3028.20 469
3028.32 458
3028.45 438
3028.57 415
3028.70 413
3028.83 413
3028.95 430
3029.08 441
3029.21 461
3029.33 457
3029.46 435
3029.58 429
3029.71 422
3029.84 410
3029.96 383
3030.09 373
3030.21 377
3030.34 386
3030.47 381
3030.59 388
3030.72 408
3030.85 399
3030.97 418
3031.10 417
3031.22 432
3031.35 437
3031.48 454
3031.60 436
3031.73 452
3031.86 493
3031.98 506
3032.11 512
3032.23 533
3032.36 549
3032.49 554
3032.61 535
3032.74 525
3032.87 498
3032.99 464
3033.12 440
3033.24 446
3033.37 447
3033.50 436
3033.62 449
3033.75 455
3033.88 436
3034.00 433
3034.13 423
3034.25 418
3034.38 409
3034.51 394
3034.63 380
3034.76 377
3034.89 360
3035.01 377
3035.14 392
3035.26 406
3035.39 398
3035.52 375
3035.64 348
3035.77 331
3035.90 338
3036.02 363
3036.15 378
3036.27 371
3036.40 380
3036.53 391
3036.65 422
3036.78 404
3036.91 414
3037.03 414
3037.16 403
3037.29 418
3037.41 428
3037.54 453
3037.66 461
3037.79 468
3037.92 450
3038.04 468
3038.17 458
3038.30 455
3038.42 480
3038.55 460
3038.68 471
3038.80 479
3038.93 505
3039.05 489
3039.18 466
3039.31 452
3039.43 459
3039.56 464
3039.69 495
3039.81 510
3039.94 512
3040.07 510
3040.19 506
3040.32 488
3040.44 481
3040.57 463
3040.70 456
3040.82 445
3040.95 414
3041.08 384
3041.20 388
3041.33 409
3041.46 404
3041.58 409
3041.71 405
3041.84 415
3041.96 396
3042.09 383
3042.21 362
3042.34 365
3042.47 373
3042.59 366
3042.72 367
3042.85 371
3042.97 363
3043.10 384
3043.23 373
3043.35 417
3043.48 415
3043.61 414
3043.73 394
3043.86 408
3043.99 392
3044.11 389
3044.24 370
3044.36 384
3044.49 377
3044.62 380
3044.74 385
3044.87 397
3045.00 389
3045.12 378
3045.25 389
3045.38 374
3045.50 361
3045.63 343
3045.76 340
3045.88 330
3046.01 334
3046.14 320
3046.26 307
3046.39 322
3046.52 344
3046.64 354
3046.77 362
3046.89 377
3047.02 360
3047.15 346
3047.27 338
3047.40 347
3047.53 347
3047.65 348
3047.78 350
3047.91 341
3048.03 337
3048.16 358
3048.29 379
3048.41 384
3048.54 408
3048.67 407
3048.79 410
3048.92 408
3049.05 409
3049.17 394
3049.30 387
3049.43 359
3049.55 344
3049.68 327
3049.81 346
3049.93 351
3050.06 328
3050.19 328
3050.31 347
3050.44 365
3050.57 365
3050.69 370
3050.82 375
3050.95 362
3051.07 357
3051.20 357
3051.33 344
3051.45 328
3051.58 341
3051.71 352
3051.83 377
3051.96 367
3052.09 364
3052.21 373
3052.34 359
3052.47 367
3052.59 371
3052.72 372
3052.85 381
3052.97 388
3053.10 389
3053.23 377
3053.35 370
3053.48 368
3053.61 407
3053.73 426
3053.86 428
3053.99 427
3054.11 440
3054.24 418
3054.37 406
3054.49 400
3054.62 414
3054.75 429
3054.87 426
3055.00 414
3055.13 398
3055.25 396
3055.38 382
3055.51 379
3055.63 366
3055.76 359
3055.89 365
3056.01 360
3056.14 345
3056.27 325
3056.39 317
3056.52 315
3056.65 292
3056.77 292
3056.90 301
3057.03 277
3057.15 277
3057.28 286
3057.41 293
3057.53 304
3057.66 351
3057.79 368
3057.91 381
3058.04 374
3058.17 404
3058.29 390
3058.42 399
3058.55 396
3058.67 380
3058.80 340
3058.93 336
3059.05 311
3059.18 291
3059.31 292
3059.44 297
3059.56 316
3059.69 321
3059.82 333
3059.94 342
3060.07 377
3060.20 384
3060.32 373
3060.45 363
3060.58 332
3060.70 341
3060.83 328
3060.96 313
3061.08 307
3061.21 285
3061.34 314
3061.46 312
3061.59 325
3061.72 322
3061.84 347
3061.97 347
3062.10 369
3062.23 357
3062.35 361
3062.48 355
3062.61 354
3062.73 358
3062.86 358
3062.99 341
3063.11 335
3063.24 332
3063.37 326
3063.49 327
3063.62 351
3063.75 359
3063.87 359
3064.00 344
3064.13 317
3064.26 329
3064.38 339
3064.51 341
3064.64 351
3064.76 358
3064.89 352
3065.02 363
3065.14 387
3065.27 406
3065.40 387
3065.52 372
3065.65 366
3065.78 372
3065.91 377
3066.03 360
3066.16 369
3066.29 377
3066.41 361
3066.54 352
3066.67 345
3066.79 349
3066.92 343
3067.05 329
3067.17 337
3067.30 354
3067.43 367
3067.56 384
3067.68 390
3067.81 385
3067.94 390
3068.06 387
3068.19 387
3068.32 359
3068.44 354
3068.57 352
3068.70 336
3068.83 342
3068.95 350
3069.08 336
3069.21 315
3069.33 292
3069.46 305
3069.59 312
3069.71 302
3069.84 275
3069.97 296
3070.10 312
3070.22 316
3070.35 301
3070.48 298
3070.60 281
3070.73 283
3070.86 271
3070.98 269
3071.11 289
3071.24 305
3071.37 319
3071.49 313
3071.62 312
3071.75 311
3071.87 308
3072.00 297
3072.13 325
3072.26 351
3072.38 364
3072.51 355
3072.64 348
3072.76 359
3072.89 366
3073.02 384
3073.14 389
3073.27 382
3073.40 395
3073.53 411
3073.65 398
3073.78 395
3073.91 382
3074.03 381
3074.16 396
3074.29 384
3074.42 360
3074.54 352
3074.67 322
3074.80 331
3074.92 327
3075.05 340
3075.18 320
3075.31 320
3075.43 346
3075.56 355
3075.69 354
3075.81 370
3075.94 386
3076.07 391
3076.20 393
3076.32 391
3076.45 373
3076.58 353
3076.70 343
3076.83 345
3076.96 343
3077.09 343
3077.21 337
3077.34 341
3077.47 363
3077.59 373
3077.72 366
3077.85 365
3077.98 361
3078.10 357
3078.23 363
3078.36 375
3078.48 381
3078.61 360
3078.74 339
3078.87 322
3078.99 306
3079.12 295
3079.25 281
3079.37 280
3079.50 289
3079.63 293
3079.76 287
3079.88 293
3080.01 312
3080.14 339
3080.27 339
3080.39 346
3080.52 358
3080.65 370
3080.77 355
3080.90 357
3081.03 354
3081.16 367
3081.28 391
3081.41 388
3081.54 382
3081.67 360
3081.79 361
3081.92 374
3082.05 370
3082.17 375
3082.30 375
3082.43 384
3082.56 379
3082.68 368
3082.81 360
3082.94 347
3083.07 354
3083.19 375
3083.32 388
3083.45 391
3083.57 393
3083.70 380
3083.83 378
3083.96 388
3084.08 368
3084.21 379
3084.34 357
3084.47 358
3084.59 330
3084.72 314
3084.85 300
3084.97 298
3085.10 311
3085.23 338
3085.36 334
3085.48 330
3085.61 344
3085.74 366
3085.87 393
3085.99 384
3086.12 387
3086.25 404
3086.38 403
3086.50 401
3086.63 397
3086.76 375
3086.89 377
3087.01 383
3087.14 381
3087.27 361
3087.39 326
3087.52 314
3087.65 300
3087.78 296
3087.90 293
3088.03 288
3088.16 291
3088.29 303
3088.41 282
3088.54 285
3088.67 302
3088.80 320
3088.92 343
3089.05 344
3089.18 355
3089.31 349
3089.43 354
3089.56 337
3089.69 311
3089.82 299
3089.94 304
3090.07 314
3090.20 331
3090.32 349
3090.45 346
3090.58 329
3090.71 308
3090.83 289
3090.96 307
3091.09 313
3091.22 324
3091.34 317
3091.47 330
3091.60 344
3091.73 332
3091.85 329
3091.98 301
3092.11 291
3092.24 270
3092.36 259
3092.49 261
3092.62 256
3092.75 250
3092.87 262
3093.00 275
3093.13 288
3093.26 300
3093.38 311
3093.51 322
3093.64 351
3093.77 356
3093.89 357
3094.02 338
3094.15 319
3094.28 326
3094.40 327
3094.53 349
3094.66 366
3094.79 390
3094.91 394
3095.04 388
3095.17 398
3095.30 394
3095.42 392
3095.55 380
3095.68 385
3095.81 370
3095.93 373
3096.06 342
3096.19 311
3096.32 300
3096.45 302
3096.57 305
3096.70 291
3096.83 309
3096.96 321
3097.08 347
3097.21 357
3097.34 352
3097.47 362
3097.59 348
3097.72 352
3097.85 337
3097.98 334
3098.10 346
3098.23 346
3098.36 334
3098.49 327
3098.61 330
3098.74 311
3098.87 309
3099.00 305
3099.12 314
3099.25 325
3099.38 333
3099.51 333
3099.63 335
3099.76 334
3099.89 336
3100.02 336
3100.15 326
3100.27 325
3100.40 334
3100.53 330
3100.66 353
3100.78 347
3100.91 355
3101.04 367
3101.17 372
3101.29 346
3101.42 351
3101.55 340
3101.68 347
3101.81 349
3101.93 333
3102.06 345
3102.19 354
3102.32 371
3102.44 365
3102.57 345
3102.70 361
3102.83 363
3102.95 387
3103.08 403
3103.21 410
3103.34 414
3103.47 417
3103.59 400
3103.72 374
3103.85 347
3103.98 356
3104.10 369
3104.23 364
3104.36 379
3104.49 355
3104.61 343
3104.74 331
3104.87 340
3105.00 329
3105.13 333
3105.25 347
3105.38 350
3105.51 336
3105.64 331
3105.76 319
3105.89 329
3106.02 318
3106.15 325
3106.28 341
3106.40 354
3106.53 346
3106.66 347
3106.79 333
3106.91 340
3107.04 346
3107.17 343
3107.30 339
3107.43 330
3107.55 333
3107.68 328
3107.81 325
3107.94 325
3108.06 346
3108.19 344
3108.32 340
3108.45 350
3108.58 365
3108.70 367
3108.83 360
3108.96 333
3109.09 308
3109.21 298
3109.34 294
3109.47 308
3109.60 329
3109.73 367
3109.85 382
3109.98 388
3110.11 412
3110.24 418
3110.37 419
3110.49 417
3110.62 420
3110.75 421
3110.88 392
3111.00 372
3111.13 402
3111.26 403
3111.39 398
3111.52 376
3111.64 358
3111.77 365
3111.90 362
3112.03 384
3112.16 393
3112.28 401
3112.41 419
3112.54 439
3112.67 430
3112.79 414
3112.92 422
3113.05 409
3113.18 379
3113.31 360
3113.43 351
3113.56 331
3113.69 325
3113.82 321
3113.95 319
3114.07 309
3114.20 297
3114.33 281
3114.46 283
3114.59 290
3114.71 287
3114.84 294
3114.97 307
3115.10 303
3115.23 319
3115.35 330
3115.48 345
3115.61 356
3115.74 363
3115.87 359
3115.99 349
3116.12 354
3116.25 343
3116.38 346
3116.51 349
3116.63 358
3116.76 327
3116.89 305
3117.02 291
3117.15 310
3117.27 321
3117.40 319
3117.53 316
3117.66 297
3117.79 302
3117.91 291
3118.04 293
3118.17 282
3118.30 285
3118.43 294
3118.55 292
3118.68 325
3118.81 362
3118.94 368
3119.07 385
3119.19 388
3119.32 391
3119.45 385
3119.58 372
3119.71 348
3119.83 327
3119.96 301
3120.09 299
3120.22 304
3120.35 294
3120.47 308
3120.60 306
3120.73 308
3120.86 328
3120.99 347
3121.11 332
3121.24 319
3121.37 320
3121.50 310
3121.63 313
3121.75 336
3121.88 349
3122.01 347
3122.14 342
3122.27 358
3122.39 374
3122.52 379
3122.65 366
3122.78 387
3122.91 385
3123.04 403
3123.16 418
3123.29 434
3123.42 432
3123.55 402
3123.68 399
3123.80 395
3123.93 403
3124.06 404
3124.19 392
3124.32 380
3124.44 377
3124.57 385
3124.70 394
3124.83 411
3124.96 405
3125.09 393
3125.21 397
3125.34 391
3125.47 398
3125.60 405
3125.73 407
3125.85 388
3125.98 391
3126.11 389
3126.24 371
3126.37 369
3126.50 375
3126.62 356
3126.75 353
3126.88 355
3127.01 371
3127.14 365
3127.26 359
3127.39 349
3127.52 345
3127.65 347
3127.78 332
3127.91 343
3128.03 351
3128.16 363
3128.29 377
3128.42 386
3128.55 392
3128.68 370
3128.80 356
3128.93 356
3129.06 375
3129.19 378
3129.32 367
3129.44 381
3129.57 370
3129.70 349
3129.83 330
3129.96 324
3130.09 329
3130.21 338
3130.34 349
3130.47 373
3130.60 407
3130.73 421
3130.86 449
3130.98 466
3131.11 452
3131.24 461
3131.37 449
3131.50 435
3131.62 430
3131.75 431
3131.88 441
3132.01 464
3132.14 451
3132.27 438
3132.39 419
3132.52 403
3132.65 382
3132.78 376
3132.91 375
3133.04 385
3133.16 392
3133.29 399
3133.42 381
3133.55 360
3133.68 347
3133.81 343
3133.93 361
3134.06 352
3134.19 338
3134.32 327
3134.45 350
3134.58 355
3134.70 377
3134.83 369
3134.96 383
3135.09 387
3135.22 403
3135.35 395
3135.47 396
3135.60 397
3135.73 366
3135.86 353
3135.99 347
3136.12 337
3136.25 337
3136.37 329
3136.50 355
3136.63 356
3136.76 365
3136.89 377
3137.02 389
3137.14 402
3137.27 410
3137.40 404
3137.53 416
3137.66 414
3137.79 418
3137.91 424
3138.04 431
3138.17 421
3138.30 405
3138.43 390
3138.56 398
3138.68 397
3138.81 396
3138.94 391
3139.07 397
3139.20 400
3139.33 383
3139.46 388
3139.58 381
3139.71 382
3139.84 380
3139.97 354
3140.10 344
3140.23 339
3140.35 349
3140.48 351
3140.61 370
3140.74 384
3140.87 391
3141.00 377
3141.13 395
3141.25 395
3141.38 400
3141.51 424
3141.64 421
3141.77 425
3141.90 438
3142.02 438
3142.15 449
3142.28 441
3142.41 436
3142.54 443
3142.67 459
3142.80 473
3142.92 464
3143.05 466
3143.18 493
3143.31 496
3143.44 494
3143.57 462
3143.70 468
3143.82 437
3143.95 450
3144.08 452
3144.21 478
3144.34 467
3144.47 422
3144.60 408
3144.72 382
3144.85 368
3144.98 379
3145.11 374
3145.24 382
3145.37 384
3145.50 409
3145.62 429
3145.75 446
3145.88 438
3146.01 437
3146.14 441
3146.27 435
3146.40 457
3146.52 452
3146.65 444
3146.78 450
3146.91 446
3147.04 466
3147.17 471
3147.30 469
3147.42 472
3147.55 458
3147.68 445
3147.81 446
3147.94 447
3148.07 446
3148.20 425
3148.32 453
3148.45 427
3148.58 436
3148.71 420
3148.84 421
3148.97 408
3149.10 397
3149.23 423
3149.35 423
3149.48 413
3149.61 422
3149.74 405
3149.87 388
3150.00 401
3150.13 440
3150.25 465
3150.38 444
3150.51 422
3150.64 412
3150.77 391
3150.90 376
3151.03 381
3151.16 384
3151.28 369
3151.41 381
3151.54 384
3151.67 391
3151.80 385
3151.93 369
3152.06 356
3152.18 369
3152.31 390
3152.44 401
3152.57 393
3152.70 408
3152.83 398
3152.96 393
3153.09 377
3153.21 369
3153.34 375
3153.47 377
3153.60 387
3153.73 399
3153.86 390
3153.99 399
3154.12 407
3154.24 409
3154.37 387
3154.50 382
3154.63 359
3154.76 338
3154.89 333
3155.02 330
3155.15 316
3155.27 326
3155.40 330
3155.53 335
3155.66 323
3155.79 323
3155.92 348
3156.05 357
3156.18 340
3156.30 352
3156.43 370
3156.56 356
3156.69 353
3156.82 352
3156.95 356
3157.08 346
3157.21 345
3157.34 338
3157.46 333
3157.59 326
3157.72 337
3157.85 328
3157.98 325
3158.11 344
3158.24 356
3158.37 349
3158.49 353
3158.62 336
3158.75 303
3158.88 287
3159.01 285
3159.14 305
3159.27 322
3159.40 331
3159.53 331
3159.65 330
3159.78 321
3159.91 303
3160.04 306
3160.17 302
3160.30 306
3160.43 344
3160.56 349
3160.69 354
3160.81 372
3160.94 343
3161.07 347
3161.20 342
3161.33 323
3161.46 326
3161.59 330
3161.72 353
3161.85 340
3161.97 345
3162.10 359
3162.23 365
3162.36 356
3162.49 353
3162.62 325
3162.75 299
3162.88 297
3163.01 296
3163.13 273
3163.26 255
3163.39 244
3163.52 239
3163.65 246
3163.78 262
3163.91 285
3164.04 310
3164.17 331
3164.30 328
3164.42 319
3164.55 301
3164.68 293
3164.81 279
3164.94 277
3165.07 274
3165.20 254
3165.33 248
3165.46 233
3165.58 236
3165.71 244
3165.84 242
3165.97 256
3166.10 277
3166.23 286
3166.36 272
3166.49 268
3166.62 263
3166.75 258
3166.87 269
3167.00 273
3167.13 273
3167.26 279
3167.39 274
3167.52 288
3167.65 312
3167.78 329
3167.91 314
3168.04 298
3168.17 299
3168.29 304
3168.42 299
3168.55 295
3168.68 294
3168.81 308
3168.94 334
3169.07 330
3169.20 313
3169.33 319
3169.46 339
3169.58 350
3169.71 343
3169.84 327
3169.97 321
3170.10 312
3170.23 316
3170.36 325
3170.49 316
3170.62 327
3170.75 309
3170.88 300
3171.00 300
3171.13 297
3171.26 281
3171.39 277
3171.52 288
3171.65 300
3171.78 333
3171.91 345
3172.04 356
3172.17 376
3172.30 373
3172.42 364
3172.55 351
3172.68 349
3172.81 369
3172.94 382
3173.07 378
3173.20 363
3173.33 353
3173.46 349
3173.59 376
3173.72 380
3173.85 370
3173.97 370
3174.10 372
3174.23 356
3174.36 350
3174.49 339
3174.62 338
3174.75 317
3174.88 313
3175.01 318
3175.14 326
3175.27 335
3175.40 368
3175.52 396
3175.65 415
3175.78 413
3175.91 407
3176.04 414
3176.17 436
3176.30 449
3176.43 427
3176.56 391
3176.69 382
3176.82 363
3176.95 360
3177.07 350
3177.20 334
3177.33 325
3177.46 328
3177.59 334
3177.72 332
3177.85 323
3177.98 334
3178.11 328
3178.24 333
3178.37 331
3178.50 329
3178.63 330
3178.76 340
3178.88 334
3179.01 353
3179.14 355
3179.27 348
3179.40 341
3179.53 339
3179.66 322
3179.79 330
3179.92 328
3180.05 320
3180.18 330
3180.31 323
3180.44 308
3180.56 319
3180.69 309
3180.82 323
3180.95 325
3181.08 328
3181.21 353
3181.34 353
3181.47 352
3181.60 356
3181.73 341
3181.86 330
3181.99 318
3182.12 300
3182.25 295
3182.38 282
3182.50 266
3182.63 255
3182.76 255
3182.89 257
3183.02 280
3183.15 299
3183.28 331
3183.41 375
3183.54 384
3183.67 396
3183.80 392
3183.93 384
3184.06 375
3184.19 392
3184.32 406
3184.44 407
3184.57 384
3184.70 364
3184.83 345
3184.96 355
3185.09 361
3185.22 357
3185.35 351
3185.48 334
3185.61 321
3185.74 316
3185.87 310
3186.00 319
3186.13 310
3186.26 313
3186.39 321
3186.51 330
3186.64 344
3186.77 357
3186.90 366
3187.03 365
3187.16 360
3187.29 371
3187.42 356
3187.55 351
3187.68 326
3187.81 299
3187.94 295
3188.07 287
3188.20 272
3188.33 262
3188.46 292
3188.59 316
3188.72 313
3188.84 324
3188.97 353
3189.10 362
3189.23 352
3189.36 353
3189.49 364
3189.62 371
3189.75 347
3189.88 338
3190.01 330
3190.14 318
3190.27 327
3190.40 355
3190.53 360
3190.66 356
3190.79 331
3190.92 334
3191.05 351
3191.18 332
3191.30 340
3191.43 331
3191.56 320
3191.69 309
3191.82 292
3191.95 285
3192.08 261
3192.21 267
3192.34 272
3192.47 288
3192.60 291
3192.73 310
3192.86 320
3192.99 334
3193.12 344
3193.25 331
3193.38 330
3193.51 316
3193.64 303
3193.77 330
3193.90 336
3194.03 347
3194.15 353
3194.28 346
3194.41 345
3194.54 343
3194.67 343
3194.80 331
3194.93 316
3195.06 296
3195.19 306
3195.32 305
3195.45 297
3195.58 312
3195.71 309
3195.84 321
3195.97 324
3196.10 325
3196.23 332
3196.36 352
3196.49 369
3196.62 366
3196.75 356
3196.88 343
3197.01 326
3197.14 308
3197.27 282
3197.39 270
3197.52 277
3197.65 302
3197.78 323
3197.91 335
3198.04 339
3198.17 354
3198.30 344
3198.43 337
3198.56 335
3198.69 348
3198.82 360
3198.95 392
3199.08 394
3199.21 411
3199.34 443
3199.47 466
3199.60 444
3199.73 442
3199.86 426
3199.99 424
3200.12 413
3200.25 412
3200.38 421
3200.51 420
3200.64 392
3200.77 364
3200.90 336
3201.03 318
3201.16 300
3201.28 305
3201.41 307
3201.54 317
3201.67 321
3201.80 314
3201.93 308
3202.06 310
3202.19 317
3202.32 302
3202.45 303
3202.58 316
3202.71 333
3202.84 326
3202.97 315
3203.10 315
3203.23 322
3203.36 316
3203.49 303
3203.62 294
3203.75 299
3203.88 306
3204.01 314
3204.14 331
3204.27 334
3204.40 318
3204.53 321
3204.66 319
3204.79 323
3204.92 333
3205.05 346
3205.18 340
3205.31 348
3205.44 375
3205.57 395
3205.70 407
3205.83 390
3205.96 391
3206.09 384
3206.22 368
3206.35 360
3206.48 367
3206.61 358
3206.73 354
3206.86 350
3206.99 375
3207.12 392
3207.25 405
3207.38 380
3207.51 357
3207.64 352
3207.77 341
3207.90 340
3208.03 314
3208.16 302
3208.29 299
3208.42 274
3208.55 279
3208.68 287
3208.81 298
3208.94 288
3209.07 292
3209.20 313
3209.33 335
3209.46 326
3209.59 339
3209.72 329
3209.85 315
3209.98 341
3210.11 356
3210.24 369
3210.37 364
3210.50 360
3210.63 347
3210.76 353
3210.89 348
3211.02 362
3211.15 362
3211.28 351
3211.41 340
3211.54 345
3211.67 370
3211.80 392
3211.93 400
3212.06 386
3212.19 390
3212.32 398
3212.45 396
3212.58 416
3212.71 400
3212.84 384
3212.97 386
3213.10 395
3213.23 377
3213.36 376
3213.49 375
3213.62 356
3213.75 334
3213.88 345
3214.01 358
3214.14 353
3214.27 353
3214.40 352
3214.53 348
3214.66 325
3214.79 331
3214.92 350
3215.05 337
3215.18 335
3215.31 326
3215.44 325
3215.57 333
3215.70 318
3215.83 326
3215.96 313
3216.09 300
3216.22 300
3216.35 306
3216.48 292
3216.61 303
3216.74 324
3216.87 310
3217.00 318
3217.13 315
3217.26 322
3217.39 334
3217.52 334
3217.65 340
3217.78 344
3217.91 331
3218.04 325
3218.17 325
3218.30 328
3218.43 311
3218.56 322
3218.69 339
3218.82 340
3218.95 342
3219.08 344
3219.21 332
3219.34 320
3219.47 302
3219.60 282
3219.73 285
3219.86 297
3219.99 309
3220.12 342
3220.25 352
3220.38 383
3220.51 386
3220.64 366
3220.77 368
3220.90 363
3221.03 357
3221.16 367
3221.29 355
3221.42 352
3221.55 326
3221.68 328
3221.81 350
3221.94 360
3222.07 370
3222.20 370
3222.33 369
3222.46 362
3222.59 372
3222.72 359
3222.85 348
3222.98 332
3223.11 336
3223.24 338
3223.37 352
3223.50 334
3223.63 348
3223.76 359
3223.89 362
3224.02 355
3224.15 341
3224.28 311
3224.41 299
3224.55 319
3224.68 328
3224.81 340
3224.94 343
3225.07 344
3225.20 341
3225.33 332
3225.46 333
3225.59 330
3225.72 349
3225.85 366
3225.98 356
3226.11 354
3226.24 340
3226.37 334
3226.50 338
3226.63 334
3226.76 326
3226.89 329
3227.02 339
3227.15 333
3227.28 312
3227.41 318
3227.54 332
3227.67 354
3227.80 372
3227.93 366
3228.06 358
3228.19 362
3228.32 361
3228.45 352
3228.58 348
3228.71 353
3228.84 370
3228.97 392
3229.10 402
3229.23 418
3229.36 424
3229.49 427
3229.62 410
3229.75 412
3229.88 416
3230.02 441
3230.15 451
3230.28 444
3230.41 460
3230.54 456
3230.67 436
3230.80 436
3230.93 420
3231.06 401
3231.19 385
3231.32 399
3231.45 388
3231.58 387
3231.71 365
3231.84 362
3231.97 347
3232.10 329
3232.23 334
3232.36 348
3232.49 362
3232.62 371
3232.75 371
3232.88 379
3233.01 372
3233.14 369
3233.27 367
3233.40 376
3233.53 374
3233.66 374
3233.79 367
3233.93 354
3234.06 361
3234.19 362
3234.32 335
3234.45 316
3234.58 324
3234.71 317
3234.84 304
3234.97 297
3235.10 287
3235.23 292
3235.36 293
3235.49 332
3235.62 328
3235.75 344
3235.88 320
3236.01 313
3236.14 327
3236.27 363
3236.40 364
3236.53 368
3236.66 371
3236.79 372
3236.92 371
3237.05 374
3237.19 361
3237.32 346
3237.45 340
3237.58 352
3237.71 346
3237.84 339
3237.97 344
3238.10 356
3238.23 372
3238.36 378
3238.49 387
3238.62 363
3238.75 321
3238.88 297
3239.01 292
3239.14 310
3239.27 306
3239.40 296
3239.53 290
3239.66 320
3239.79 338
3239.92 350
3240.06 373
3240.19 372
3240.32 370
3240.45 373
3240.58 358
3240.71 356
3240.84 353
3240.97 335
3241.10 319
3241.23 341
3241.36 344
3241.49 344
3241.62 343
3241.75 349
3241.88 347
3242.01 355
3242.14 322
3242.27 339
3242.40 356
3242.54 348
3242.67 345
3242.80 385
3242.93 400
3243.06 408
3243.19 384
3243.32 383
3243.45 395
3243.58 383
3243.71 358
3243.84 378
3243.97 380
3244.10 394
3244.23 385
3244.36 398
3244.49 413
3244.62 403
3244.75 409
3244.89 388
3245.02 392
3245.15 389
3245.28 376
3245.41 394
3245.54 407
3245.67 415
3245.80 382
3245.93 387
3246.06 401
3246.19 392
3246.32 410
3246.45 430
3246.58 449
3246.71 445
3246.84 439
3246.98 409
3247.11 405
3247.24 403
3247.37 403
3247.50 407
3247.63 397
3247.76 406
3247.89 434
3248.02 434
3248.15 442
3248.28 444
3248.41 423
3248.54 401
3248.67 386
3248.80 361
3248.94 348
3249.07 328
3249.20 319
3249.33 309
3249.46 319
3249.59 331
3249.72 322
3249.85 339
3249.98 339
3250.11 338
3250.24 335
3250.37 353
3250.50 358
3250.63 377
3250.76 390
3250.90 407
3251.03 398
3251.16 394
3251.29 397
3251.42 398
3251.55 397
3251.68 383
3251.81 371
3251.94 370
3252.07 355
3252.20 377
3252.33 379
3252.46 378
3252.59 382
3252.73 392
3252.86 392
3252.99 396
3253.12 406
3253.25 400
3253.38 405
3253.51 429
3253.64 450
3253.77 445
3253.90 447
3254.03 455
3254.16 453
3254.29 440
3254.43 422
3254.56 433
3254.69 419
3254.82 427
3254.95 439
3255.08 421
3255.21 427
3255.34 411
3255.47 403
3255.60 425
3255.73 423
3255.86 406
3256.00 405
3256.13 393
3256.26 403
3256.39 403
3256.52 409
3256.65 401
3256.78 413
3256.91 407
3257.04 419
3257.17 405
3257.30 413
3257.43 413
3257.57 424
3257.70 441
3257.83 458
3257.96 484
3258.09 481
3258.22 507
3258.35 525
3258.48 502
3258.61 495
3258.74 488
3258.87 466
3259.00 466
3259.14 454
3259.27 448
3259.40 428
3259.53 392
3259.66 381
3259.79 365
3259.92 347
3260.05 352
3260.18 347
3260.31 348
3260.44 346
3260.58 353
3260.71 334
3260.84 342
3260.97 370
3261.10 382
3261.23 369
3261.36 355
3261.49 346
3261.62 347
3261.75 348
3261.88 358
3262.02 367
3262.15 383
3262.28 415
3262.41 425
3262.54 411
3262.67 401
3262.80 413
3262.93 389
3263.06 384
3263.19 376
3263.33 390
3263.46 406
3263.59 427
3263.72 431
3263.85 431
3263.98 418
3264.11 410
3264.24 394
3264.37 398
3264.50 392
3264.63 395
3264.77 395
3264.90 393
3265.03 398
3265.16 405
3265.29 449
3265.42 464
3265.55 476
3265.68 468
3265.81 497
3265.94 487
3266.08 473
3266.21 442
3266.34 435
3266.47 431
3266.60 433
3266.73 426
3266.86 429
3266.99 404
3267.12 383
3267.26 371
3267.39 386
3267.52 404
3267.65 394
3267.78 393
3267.91 387
3268.04 387
3268.17 390
3268.30 385
3268.43 385
3268.57 380
3268.70 390
3268.83 369
3268.96 366
3269.09 376
3269.22 381
3269.35 383
3269.48 367
3269.61 349
3269.75 358
3269.88 374
3270.01 381
3270.14 366
3270.27 364
3270.40 369
3270.53 385
3270.66 421
3270.79 420
3270.93 435
3271.06 431
3271.19 426
3271.32 383
3271.45 373
3271.58 348
3271.71 350
3271.84 401
3271.97 408
3272.11 434
3272.24 470
3272.37 473
3272.50 459
3272.63 447
3272.76 424
3272.89 410
3273.02 408
3273.15 421
3273.29 417
3273.42 425
3273.55 437
3273.68 408
3273.81 375
3273.94 335
3274.07 299
3274.20 302
3274.34 300
3274.47 290
3274.60 291
3274.73 301
3274.86 297
3274.99 278
3275.12 274
3275.25 273
3275.38 286
3275.52 285
3275.65 299
3275.78 323
3275.91 308
3276.04 342
3276.17 366
3276.30 353
3276.43 358
3276.57 370
3276.70 374
3276.83 365
3276.96 364
3277.09 334
3277.22 319
3277.35 297
3277.48 295
3277.62 323
3277.75 348
3277.88 369
3278.01 347
3278.14 337
3278.27 352
3278.40 345
3278.53 335
3278.67 326
3278.80 324
3278.93 319
3279.06 316
3279.19 320
3279.32 314
3279.45 287
3279.58 284
3279.72 289
3279.85 295
3279.98 323
3280.11 348
3280.24 371
3280.37 381
3280.50 360
3280.64 343
3280.77 316
3280.90 313
3281.03 308
3281.16 310
3281.29 301
3281.42 309
3281.55 321
3281.69 337
3281.82 346
3281.95 321
3282.08 320
3282.21 313
3282.34 323
3282.47 316
3282.61 334
3282.74 356
3282.87 360
3283.00 365
3283.13 366
3283.26 367
3283.39 354
3283.52 359
3283.66 353
3283.79 362
3283.92 367
3284.05 357
3284.18 369
3284.31 373
3284.44 408
3284.58 427
3284.71 430
3284.84 417
3284.97 416
3285.10 405
3285.23 393
3285.36 388
3285.50 384
3285.63 367
3285.76 361
3285.89 353
3286.02 354
3286.15 351
3286.28 357
3286.42 358
3286.55 345
3286.68 340
3286.81 346
3286.94 381
3287.07 386
3287.20 372
3287.34 357
3287.47 342
3287.60 318
3287.73 308
3287.86 307
3287.99 298
3288.12 298
3288.26 300
3288.39 278
3288.52 267
3288.65 274
3288.78 272
3288.91 277
3289.04 253
3289.18 252
3289.31 270
3289.44 286
3289.57 310
3289.70 320
3289.83 335
3289.96 322
3290.10 313
3290.23 312
3290.36 316
3290.49 335
3290.62 332
3290.75 328
3290.89 315
3291.02 320
3291.15 339
3291.28 349
3291.41 377
3291.54 384
3291.67 398
3291.81 395
3291.94 360
3292.07 334
3292.20 331
3292.33 323
3292.46 332
3292.60 341
3292.73 368
3292.86 402
3292.99 403
3293.12 377
3293.25 388
3293.38 370
3293.52 357
3293.65 338
3293.78 356
3293.91 341
3294.04 336
3294.17 327
3294.31 313
3294.44 311
3294.57 337
3294.70 337
3294.83 321
3294.96 315
3295.10 340
3295.23 336
3295.36 347
3295.49 355
3295.62 373
3295.75 366
3295.89 363
3296.02 357
3296.15 378
3296.28 390
3296.41 419
3296.54 410
3296.67 408
3296.81 421
3296.94 419
3297.07 425
3297.20 423
3297.33 408
3297.46 414
3297.60 420
3297.73 403
3297.86 408
3297.99 437
3298.12 459
3298.25 455
3298.39 437
3298.52 396
3298.65 414
3298.78 401
3298.91 408
3299.04 407
3299.18 392
3299.31 394
3299.44 383
3299.57 374
3299.70 355
3299.83 352
3299.97 356
3300.10 368
3300.23 364
3300.36 368
3300.49 358
3300.62 330
3300.76 318
3300.89 338
3301.02 355
3301.15 381
3301.28 397
3301.42 412
3301.55 417
3301.68 388
3301.81 387
3301.94 371
3302.07 369
3302.21 363
3302.34 375
3302.47 380
3302.60 388
3302.73 398
3302.86 391
3303.00 409
3303.13 423
3303.26 426
3303.39 440
3303.52 440
3303.66 425
3303.79 453
3303.92 468
3304.05 450
3304.18 461
3304.31 464
3304.45 455
3304.58 454
3304.71 471
3304.84 472
3304.97 481
3305.10 486
3305.24 476
3305.37 484
3305.50 489
3305.63 471
3305.76 468
3305.90 475
3306.03 473
3306.16 505
3306.29 499
3306.42 493
3306.55 490
3306.69 477
3306.82 487
3306.95 465
3307.08 454
3307.21 436
3307.35 420
3307.48 409
3307.61 426
3307.74 420
3307.87 413
3308.00 394
3308.14 384
3308.27 391
3308.40 382
3308.53 373
3308.66 360
3308.80 350
3308.93 336
3309.06 342
3309.19 365
3309.32 368
3309.46 371
3309.59 369
3309.72 368
3309.85 363
3309.98 383
3310.11 396
3310.25 385
3310.38 404
3310.51 413
3310.64 416
3310.77 414
3310.91 426
3311.04 440
3311.17 426
3311.30 425
3311.43 416
3311.57 406
3311.70 392
3311.83 385
3311.96 383
3312.09 399
3312.23 426
3312.36 433
3312.49 433
3312.62 420
3312.75 423
3312.89 432
3313.02 446
3313.15 444
3313.28 449
3313.41 443
3313.55 419
3313.68 399
3313.81 407
3313.94 384
3314.07 391
3314.21 394
3314.34 410
3314.47 403
3314.60 401
3314.73 447
3314.87 472
3315.00 468
3315.13 466
3315.26 460
3315.39 472
3315.53 506
3315.66 537
3315.79 550
3315.92 565
3316.05 593
3316.19 594
3316.32 599
3316.45 583
3316.58 572
3316.71 569
3316.85 553
3316.98 546
3317.11 540
3317.24 525
3317.37 510
3317.51 502
3317.64 506
3317.77 494
3317.90 480
3318.03 472
3318.17 457
3318.30 436
3318.43 430
3318.56 409
3318.69 416
3318.83 406
3318.96 435
3319.09 450
3319.22 473
3319.35 467
3319.49 448
3319.62 442
3319.75 421
3319.88 418
3320.01 408
3320.15 402
3320.28 376
3320.41 385
3320.54 370
3320.68 364
3320.81 362
3320.94 371
3321.07 403
3321.20 406
3321.34 400
3321.47 373
3321.60 352
3321.73 331
3321.86 314
3322.00 293
3322.13 298
3322.26 321
3322.39 359
3322.53 376
3322.66 396
3322.79 390
3322.92 381
3323.05 363
3323.19 350
3323.32 357
3323.45 359
3323.58 346
3323.71 343
3323.85 328
3323.98 321
3324.11 321
3324.24 320
3324.38 324
3324.51 334
3324.64 351
3324.77 362
3324.90 379
3325.04 378
3325.17 376
3325.30 365
3325.43 358
3325.57 340
3325.70 315
3325.83 322
3325.96 321
3326.09 326
3326.23 332
3326.36 313
3326.49 327
3326.62 357
3326.76 377
3326.89 379
3327.02 365
3327.15 353
3327.28 349
3327.42 348
3327.55 377
3327.68 382
3327.81 382
3327.95 355
3328.08 344
3328.21 361
3328.34 368
3328.47 377
3328.61 383
3328.74 370
3328.87 342
3329.00 356
3329.14 358
3329.27 361
3329.40 351
3329.53 338
3329.67 333
3329.80 321
3329.93 326
3330.06 326
3330.19 338
3330.33 336
3330.46 364
3330.59 391
3330.72 398
3330.86 424
3330.99 412
3331.12 401
3331.25 420
3331.39 437
3331.52 442
3331.65 437
3331.78 411
3331.91 417
3332.05 412
3332.18 415
3332.31 422
3332.44 403
3332.58 369
3332.71 374
3332.84 366
3332.97 362
3333.11 378
3333.24 386
3333.37 400
3333.50 409
3333.64 422
3333.77 397
3333.90 401
3334.03 404
3334.16 414
3334.30 413
3334.43 403
3334.56 391
3334.69 386
3334.83 384
3334.96 404
3335.09 409
3335.22 409
3335.36 422
3335.49 424
3335.62 438
3335.75 429
3335.89 417
3336.02 421
3336.15 396
3336.28 380
3336.42 395
3336.55 412
3336.68 421
3336.81 425
3336.95 416
3337.08 404
3337.21 397
3337.34 409
3337.47 419
3337.61 437
3337.74 444
3337.87 455
3338.00 452
3338.14 417
3338.27 390
3338.40 385
3338.53 375
3338.67 357
3338.80 351
3338.93 354
3339.06 366
3339.20 379
3339.33 371
3339.46 364
3339.59 353
3339.73 340
3339.86 332
3339.99 326
3340.12 334
3340.26 334
3340.39 324
3340.52 301
3340.65 301
3340.79 288
3340.92 279
3341.05 294
3341.18 296
3341.32 277
3341.45 293
3341.58 326
3341.71 347
3341.85 356
3341.98 353
3342.11 355
3342.24 364
3342.38 351
3342.51 346
3342.64 331
3342.77 325
3342.91 339
3343.04 335
3343.17 326
3343.30 323
3343.44 297
3343.57 282
3343.70 284
3343.84 284
3343.97 284
3344.10 282
3344.23 271
3344.37 283
3344.50 257
3344.63 272
3344.76 296
3344.90 328
3345.03 333
3345.16 336
3345.29 358
3345.43 372
3345.56 356
3345.69 354
3345.82 368
3345.96 352
3346.09 357
3346.22 355
3346.35 350
3346.49 339
3346.62 348
3346.75 373
3346.89 367
3347.02 367
3347.15 378
3347.28 358
3347.42 344
3347.55 321
3347.68 324
3347.81 337
3347.95 360
3348.08 373
3348.21 374
3348.34 372
3348.48 369
3348.61 379
3348.74 377
3348.87 357
3349.01 337
3349.14 316
3349.27 289
3349.41 277
3349.54 285
3349.67 297
3349.80 320
3349.94 320
3350.07 313
3350.20 310
3350.33 325
3350.47 362
3350.60 373
3350.73 374
3350.87 350
3351.00 363
3351.13 376
3351.26 370
3351.40 350
3351.53 348
3351.66 352
3351.79 340
3351.93 345
3352.06 350
3352.19 360
3352.33 362
3352.46 359
3352.59 355
3352.72 371
3352.86 385
3352.99 372
3353.12 368
3353.25 354
3353.39 361
3353.52 365
3353.65 370
3353.79 376
3353.92 374
3354.05 356
3354.18 349
3354.32 351
3354.45 358
3354.58 382
3354.72 382
3354.85 376
3354.98 345
3355.11 338
3355.25 353
3355.38 357
3355.51 368
3355.64 364
3355.78 359
3355.91 364
3356.04 368
3356.18 380
3356.31 375
3356.44 364
3356.57 346
3356.71 356
3356.84 350
3356.97 339
3357.11 334
3357.24 343
3357.37 350
3357.50 365
3357.64 381
3357.77 358
3357.90 361
3358.04 369
3358.17 365
3358.30 359
3358.43 379
3358.57 379
3358.70 373
3358.83 361
3358.97 350
3359.10 336
3359.23 323
3359.36 306
3359.50 301
3359.63 315
3359.76 311
3359.90 302
3360.03 281
3360.16 307
3360.29 341
3360.43 349
3360.56 374
3360.69 379
3360.83 388
3360.96 397
3361.09 420
3361.22 410
3361.36 400
3361.49 381
3361.62 377
3361.76 361
3361.89 356
3362.02 372
3362.16 373
3362.29 370
3362.42 380
3362.55 387
3362.69 396
3362.82 398
3362.95 382
3363.09 380
3363.22 377
3363.35 372
3363.48 381
3363.62 360
3363.75 364
3363.88 377
3364.02 346
3364.15 336
3364.28 331
3364.42 328
3364.55 326
3364.68 336
3364.81 323
3364.95 312
3365.08 317
3365.21 326
3365.35 323
3365.48 313
3365.61 307
3365.75 304
3365.88 315
3366.01 320
3366.14 314
3366.28 325
3366.41 324
3366.54 337
3366.68 332
3366.81 333
3366.94 331
3367.08 322
3367.21 331
3367.34 325
3367.47 308
3367.61 289
3367.74 297
3367.87 297
3368.01 297
3368.14 296
3368.27 313
3368.41 327
3368.54 344
3368.67 325
3368.81 324
3368.94 327
3369.07 340
3369.20 340
3369.34 344
3369.47 345
3369.60 366
3369.74 354
3369.87 349
3370.00 351
3370.14 353
3370.27 361
3370.40 349
3370.54 324
3370.67 307
3370.80 303
3370.93 306
3371.07 311
3371.20 336
3371.33 347
3371.47 348
3371.60 330
3371.73 330
3371.87 314
3372.00 305
3372.13 297
3372.27 311
3372.40 319
3372.53 338
3372.67 345
3372.80 337
3372.93 331
3373.06 334
3373.20 335
3373.33 336
3373.46 355
3373.60 360
3373.73 362
3373.86 359
3374.00 371
3374.13 398
3374.26 403
3374.40 413
3374.53 430
3374.66 417
3374.80 412
3374.93 382
3375.06 378
3375.20 393
3375.33 385
3375.46 377
3375.60 367
3375.73 365
3375.86 384
3375.99 378
3376.13 378
3376.26 370
3376.39 362
3376.53 353
3376.66 348
3376.79 350
3376.93 340
3377.06 343
3377.19 329
3377.33 337
3377.46 363
3377.59 365
3377.73 366
3377.86 352
3377.99 357
3378.13 389
3378.26 418
3378.39 434
3378.53 456
3378.66 495
3378.79 472
3378.93 486
3379.06 478
3379.19 438
3379.33 425
3379.46 412
3379.59 411
3379.73 394
3379.86 423
3379.99 433
3380.13 444
3380.26 445
3380.39 432
3380.53 425
3380.66 427
3380.79 422
3380.93 417
3381.06 431
3381.19 436
3381.33 416
3381.46 434
3381.59 442
3381.73 422
3381.86 393
3381.99 377
3382.13 373
3382.26 374
3382.39 371
3382.53 374
3382.66 360
3382.79 369
3382.93 390
3383.06 418
3383.19 413
3383.33 422
3383.46 420
3383.59 456
3383.73 466
3383.86 462
3383.99 475
3384.13 460
3384.26 465
3384.39 475
3384.53 468
3384.66 470
3384.79 463
3384.93 447
3385.06 434
3385.19 436
3385.33 452
3385.46 474
3385.59 460
3385.73 468
3385.86 469
3385.99 463
3386.13 427
3386.26 411
3386.39 395
3386.53 391
3386.66 392
3386.79 400
3386.93 407
3387.06 414
3387.19 422
3387.33 412
3387.46 433
3387.59 425
3387.73 411
3387.86 408
3387.99 399
3388.13 417
3388.26 438
3388.39 444
3388.53 436
3388.66 441
3388.80 449
3388.93 439
3389.06 446
3389.20 454
3389.33 440
3389.46 430
3389.60 418
3389.73 428
3389.86 414
3390.00 389
3390.13 382
3390.26 370
3390.40 342
3390.53 327
3390.66 323
3390.80 301
3390.93 294
3391.06 295
3391.20 301
3391.33 304
3391.46 325
3391.60 337
3391.73 351
3391.87 340
3392.00 339
3392.13 352
3392.27 362
3392.40 368
3392.53 394
3392.67 403
3392.80 424
3392.93 437
3393.07 425
3393.20 413
3393.33 412
3393.47 412
3393.60 402
3393.73 379
3393.87 378
3394.00 374
3394.14 353
3394.27 358
3394.40 357
3394.54 358
3394.67 372
3394.80 385
3394.94 398
3395.07 403
3395.20 404
3395.34 407
3395.47 389
3395.60 374
3395.74 365
3395.87 349
3396.01 359
3396.14 352
3396.27 347
3396.41 355
3396.54 378
3396.67 380
3396.81 379
3396.94 388
3397.07 393
3397.21 389
3397.34 374
3397.48 356
3397.61 362
3397.74 360
3397.88 355
3398.01 334
3398.14 314
3398.28 308
3398.41 318
3398.54 335
3398.68 335
3398.81 355
3398.95 377
3399.08 381
3399.21 362
3399.35 376
3399.48 367
3399.61 357
3399.75 366
3399.88 361
3400.02 348
3400.15 357
3400.28 359
3400.42 346
3400.55 324
3400.68 308
3400.82 325
3400.95 322
3401.08 323
3401.22 334
3401.35 315
3401.49 328
3401.62 355
3401.75 346
3401.89 347
3402.02 362
3402.15 370
3402.29 392
3402.42 372
3402.56 366
3402.69 383
3402.82 384
3402.96 375
3403.09 359
3403.22 357
3403.36 348
3403.49 348
3403.63 344
3403.76 384
3403.89 393
3404.03 405
3404.16 407
3404.29 406
3404.43 394
3404.56 383
3404.70 402
3404.83 408
3404.96 392
3405.10 379
3405.23 389
3405.36 381
3405.50 380
3405.63 386
3405.77 372
3405.90 376
3406.03 376
3406.17 376
3406.30 368
3406.43 339
3406.57 329
3406.70 306
3406.84 304
3406.97 309
3407.10 310
3407.24 317
3407.37 319
3407.51 327
3407.64 331
3407.77 355
3407.91 351
3408.04 338
3408.17 322
3408.31 319
3408.44 293
3408.58 259
3408.71 248
3408.84 252
3408.98 262
3409.11 276
3409.25 272
3409.38 271
3409.51 278
3409.65 298
3409.78 333
3409.91 334
3410.05 336
3410.18 330
3410.32 321
3410.45 313
3410.58 319
3410.72 339
3410.85 337
3410.99 331
3411.12 337
3411.25 331
3411.39 325
3411.52 319
3411.66 329
3411.79 335
3411.92 318
3412.06 316
3412.19 316
3412.33 317
3412.46 317
3412.59 321
3412.73 332
3412.86 342
3412.99 367
3413.13 350
3413.26 341
3413.40 326
3413.53 301
3413.66 304
3413.80 323
3413.93 339
3414.07 371
3414.20 383
3414.33 372
3414.47 380
3414.60 409
3414.74 421
3414.87 409
3415.00 412
3415.14 425
3415.27 429
3415.41 410
3415.54 428
3415.67 447
3415.81 456
3415.94 436
3416.08 459
3416.21 457
3416.34 464
3416.48 450
3416.61 453
3416.75 459
3416.88 462
3417.01 456
3417.15 446
3417.28 436
3417.42 419
3417.55 418
3417.68 430
3417.82 446
3417.95 448
3418.09 438
3418.22 421
3418.35 419
3418.49 414
3418.62 412
3418.76 425
3418.89 450
3419.02 459
3419.16 456
3419.29 433
3419.43 414
3419.56 403
3419.69 402
3419.83 394
3419.96 413
3420.10 424
3420.23 425
3420.37 430
3420.50 413
3420.63 399
3420.77 397
3420.90 398
3421.04 392
3421.17 387
3421.30 393
3421.44 400
3421.57 403
3421.71 410
3421.84 388
3421.97 370
3422.11 360
3422.24 359
3422.38 347
3422.51 351
3422.65 350
3422.78 340
3422.91 325
3423.05 308
3423.18 317
3423.32 332
3423.45 343
3423.58 344
3423.72 364
3423.85 386
3423.99 385
3424.12 369
3424.25 390
3424.39 388
3424.52 392
3424.66 396
3424.79 406
3424.93 385
3425.06 372
3425.19 360
3425.33 345
3425.46 325
3425.60 339
3425.73 339
3425.86 338
3426.00 337
3426.13 359
3426.27 371
3426.40 368
3426.54 353
3426.67 363
3426.80 374
3426.94 390
3427.07 379
3427.21 365
3427.34 394
3427.48 439
3427.61 480
3427.74 507
3427.88 513
3428.01 511
3428.15 527
3428.28 525
3428.42 516
3428.55 520
3428.68 524
3428.82 514
3428.95 498
3429.09 475
3429.22 447
3429.35 411
3429.49 396
3429.62 399
3429.76 428
3429.89 427
3430.03 429
3430.16 427
3430.29 435
3430.43 453
3430.56 461
3430.70 477
3430.83 471
3430.97 469
3431.10 461
3431.23 471
3431.37 462
3431.50 450
3431.64 449
3431.77 435
3431.91 419
3432.04 396
3432.17 390
3432.31 383
3432.44 402
3432.58 432
3432.71 467
3432.85 457
3432.98 443
3433.12 451
3433.25 452
3433.38 435
3433.52 419
3433.65 418
3433.79 418
3433.92 438
3434.06 448
3434.19 451
3434.32 436
3434.46 422
3434.59 418
3434.73 415
3434.86 423
3435.00 419
3435.13 429
3435.26 416
3435.40 418
3435.53 405
3435.67 380
3435.80 374
3435.94 366
3436.07 365
3436.21 363
3436.34 378
3436.47 393
3436.61 409
3436.74 411
3436.88 410
3437.01 405
3437.15 387
3437.28 393
3437.42 415
3437.55 431
3437.68 448
3437.82 442
3437.95 437
3438.09 420
3438.22 406
3438.36 421
3438.49 438
3438.63 456
3438.76 460
3438.89 482
3439.03 493
3439.16 489
3439.30 468
3439.43 460
3439.57 452
3439.70 452
3439.84 460
3439.97 455
3440.10 450
3440.24 447
3440.37 449
3440.51 441
3440.64 440
3440.78 440
3440.91 455
3441.05 458
3441.18 433
3441.31 409
3441.45 411
3441.58 405
3441.72 414
3441.85 404
3441.99 401
3442.12 379
3442.26 390
3442.39 411
3442.52 402
3442.66 417
3442.79 434
3442.93 428
3443.06 409
3443.20 395
3443.33 390
3443.47 384
3443.60 388
3443.74 396
3443.87 413
3444.00 424
3444.14 432
3444.27 436
3444.41 430
3444.54 437
3444.68 423
3444.81 438
3444.95 419
3445.08 410
3445.22 412
3445.35 420
3445.48 437
3445.62 443
3445.75 484
3445.89 487
3446.02 512
3446.16 523
3446.29 547
3446.43 531
3446.56 518
3446.70 509
3446.83 509
3446.97 515
3447.10 510
3447.23 506
3447.37 483
3447.50 476
3447.64 490
3447.77 461
3447.91 465
3448.04 457
3448.18 455
3448.31 434
3448.45 426
3448.58 451
3448.72 450
3448.85 456
3448.98 461
3449.12 454
3449.25 434
3449.39 425
3449.52 451
3449.66 469
3449.79 499
3449.93 529
3450.06 524
3450.20 541
3450.33 528
3450.47 538
3450.60 530
3450.74 520
3450.87 513
3451.00 519
3451.14 512
3451.27 502
3451.41 496
3451.54 486
3451.68 453
3451.81 448
3451.95 441
3452.08 422
3452.22 431
3452.35 421
3452.49 413
3452.62 411
3452.76 403
3452.89 407
3453.03 386
3453.16 376
3453.29 371
3453.43 376
3453.56 383
3453.70 404
3453.83 433
3453.97 433
3454.10 425
3454.24 408
3454.37 414
3454.51 406
3454.64 365
3454.78 348
3454.91 357
3455.05 362
3455.18 364
3455.32 342
3455.45 328
3455.59 349
3455.72 373
3455.86 366
3455.99 361
3456.12 363
3456.26 349
3456.39 347
3456.53 352
3456.66 376
3456.80 370
3456.93 365
3457.07 350
3457.20 366
3457.34 376
3457.47 389
3457.61 391
3457.74 414
3457.88 401
3458.01 393
3458.15 386
3458.28 371
3458.42 366
3458.55 361
3458.69 356
3458.82 345
3458.96 360
3459.09 375
3459.23 391
3459.36 408
3459.50 414
3459.63 425
3459.76 422
3459.90 436
3460.03 450
3460.17 436
3460.30 453
3460.44 477
3460.57 461
3460.71 476
3460.84 488
3460.98 477
3461.11 481
3461.25 483
3461.38 486
3461.52 497
3461.65 480
3461.79 482
3461.92 496
3462.06 499
3462.19 499
3462.33 487
3462.46 500
3462.60 501
3462.73 478
3462.87 457
3463.00 445
3463.14 433
3463.27 420
3463.41 411
3463.54 425
3463.68 410
3463.81 421
3463.95 416
3464.08 401
3464.22 390
3464.35 383
3464.49 372
3464.62 348
3464.76 337
3464.89 347
3465.03 351
3465.16 346
3465.30 338
3465.43 327
3465.57 305
3465.70 305
3465.84 326
3465.97 325
3466.11 345
3466.24 356
3466.38 362
3466.51 370
3466.65 370
3466.78 342
3466.92 321
3467.05 300
3467.19 300
3467.32 329
3467.46 347
3467.59 354
3467.73 365
3467.86 351
3468.00 354
3468.13 346
3468.27 367
3468.40 388
3468.54 412
3468.67 407
3468.81 401
3468.94 392
3469.08 409
3469.21 426
3469.35 428
3469.48 418
3469.62 429
3469.75 444
3469.89 440
3470.02 434
3470.16 424
3470.29 403
3470.43 395
3470.56 404
3470.70 439
3470.83 441
3470.97 417
3471.10 438
3471.24 462
3471.37 501
3471.51 507
3471.64 529
3471.78 544
3471.91 542
3472.05 559
3472.18 569
3472.32 582
3472.45 583
3472.59 580
3472.72 572
3472.86 548
3472.99 534
3473.13 515
3473.26 512
3473.40 505
3473.53 495
3473.67 488
3473.80 463
3473.94 457
3474.07 466
3474.21 441
3474.34 441
3474.48 460
3474.61 470
3474.75 461
3474.89 465
3475.02 445
3475.16 439
3475.29 436
3475.43 453
3475.56 455
3475.70 488
3475.83 484
3475.97 484
3476.10 451
3476.24 459
3476.37 445
3476.51 430
3476.64 433
3476.78 444
3476.91 404
3477.05 379
3477.18 378
3477.32 404
3477.45 410
3477.59 431
3477.72 454
3477.86 461
3477.99 452
3478.13 444
3478.26 443
3478.40 429
3478.54 417
3478.67 385
3478.81 387
3478.94 381
3479.08 377
3479.21 392
3479.35 371
3479.48 353
3479.62 328
3479.75 317
3479.89 339
3480.02 354
3480.16 353
3480.29 375
3480.43 373
3480.56 371
3480.70 368
3480.83 357
3480.97 340
3481.10 344
3481.24 351
3481.38 372
3481.51 403
3481.65 429
3481.78 470
3481.92 511
3482.05 530
3482.19 527
3482.32 523
3482.46 520
3482.59 511
3482.73 504
3482.86 516
3483.00 517
3483.13 497
3483.27 501
3483.40 475
3483.54 461
3483.68 475
3483.81 470
3483.95 440
3484.08 439
3484.22 453
3484.35 446
3484.49 441
3484.62 428
3484.76 418
3484.89 424
3485.03 415
3485.16 395
3485.30 405
3485.43 417
3485.57 416
3485.71 403
3485.84 386
3485.98 370
3486.11 341
3486.25 337
3486.38 335
3486.52 342
3486.65 359
3486.79 374
3486.92 414
3487.06 405
3487.19 420
3487.33 404
3487.47 384
3487.60 371
3487.74 366
3487.87 351
3488.01 358
3488.14 347
3488.28 349
3488.41 341
3488.55 339
3488.68 334
3488.82 327
3488.95 330
3489.09 329
3489.23 335
3489.36 357
3489.50 395
3489.63 399
3489.77 409
3489.90 390
3490.04 399
3490.17 413
3490.31 406
3490.44 405
3490.58 405
3490.72 424
3490.85 449
3490.99 466
3491.12 487
3491.26 466
3491.39 466
3491.53 453
3491.66 437
3491.80 424
3491.93 392
3492.07 374
3492.21 361
3492.34 353
3492.48 348
3492.61 340
3492.75 340
3492.88 377
3493.02 386
3493.15 383
3493.29 379
3493.43 384
3493.56 379
3493.70 363
3493.83 335
3493.97 319
3494.10 307
3494.24 327
3494.37 344
3494.51 347
3494.64 350
3494.78 357
3494.92 363
3495.05 369
3495.19 369
3495.32 367
3495.46 380
3495.59 404
3495.73 410
3495.86 397
3496.00 381
3496.14 350
3496.27 341
3496.41 344
3496.54 359
3496.68 372
3496.81 369
3496.95 357
3497.08 359
3497.22 330
3497.36 336
3497.49 351
3497.63 363
3497.76 378
3497.90 376
3498.03 355
3498.17 372
3498.31 362
3498.44 364
3498.58 379
3498.71 381
3498.85 384
3498.98 414
3499.12 407
3499.25 386
3499.39 395
3499.53 390
3499.66 411
3499.80 418
3499.93 447
3500.07 450
3500.20 452
3500.34 494
3500.48 498
3500.61 496
3500.75 494
3500.88 479
3501.02 462
3501.15 444
3501.29 431
3501.42 401
3501.56 397
3501.70 396
3501.83 412
3501.97 408
3502.10 399
3502.24 381
3502.37 359
3502.51 326
3502.65 324
3502.78 332
3502.92 340
3503.05 337
3503.19 332
3503.32 330
3503.46 358
3503.60 359
3503.73 358
3503.87 360
3504.00 346
3504.14 352
3504.27 340
3504.41 340
3504.55 332
3504.68 337
3504.82 333
3504.95 312
3505.09 299
3505.22 318
3505.36 323
3505.50 315
3505.63 339
3505.77 325
3505.90 330
3506.04 343
3506.17 361
3506.31 352
3506.45 333
3506.58 323
3506.72 339
3506.85 350
3506.99 367
3507.13 418
3507.26 417
3507.40 401
3507.53 407
3507.67 413
3507.80 414
3507.94 401
3508.08 388
3508.21 407
3508.35 399
3508.48 392
3508.62 384
3508.75 358
3508.89 348
3509.03 343
3509.16 335
3509.30 319
3509.43 305
3509.57 309
3509.71 318
3509.84 321
3509.98 333
3510.11 343
3510.25 356
3510.38 342
3510.52 334
3510.66 329
3510.79 323
3510.93 324
3511.06 329
3511.20 333
3511.34 343
3511.47 381
3511.61 415
3511.74 424
3511.88 402
3512.01 387
3512.15 359
3512.29 340
3512.42 338
3512.56 364
3512.69 371
3512.83 366
3512.97 380
3513.10 368
3513.24 367
3513.37 343
3513.51 327
3513.65 327
3513.78 346
3513.92 354
3514.05 369
3514.19 351
3514.33 346
3514.46 344
3514.60 360
3514.73 385
3514.87 401
3515.00 409
3515.14 413
3515.28 427
3515.41 433
3515.55 433
3515.68 445
3515.82 459
3515.96 451
3516.09 425
3516.23 438
3516.36 458
3516.50 464
3516.64 476
3516.77 469
3516.91 471
3517.04 491
3517.18 494
3517.32 487
3517.45 475
3517.59 465
3517.72 443
3517.86 435
3518.00 425
3518.13 426
3518.27 435
3518.40 445
3518.54 464
3518.68 469
3518.81 476
3518.95 471
3519.08 474
3519.22 469
3519.36 462
3519.49 460
3519.63 465
3519.76 467
3519.90 463
3520.04 467
3520.17 471
3520.31 482
3520.44 490
3520.58 504
3520.72 496
3520.85 470
3520.99 464
3521.12 446
3521.26 426
3521.40 399
3521.53 382
3521.67 377
3521.80 384
3521.94 364
3522.08 354
3522.21 341
3522.35 357
3522.48 370
3522.62 378
3522.76 369
3522.89 371
3523.03 380
3523.17 347
3523.30 344
3523.44 346
3523.57 361
3523.71 370
3523.85 377
3523.98 377
3524.12 360
3524.25 356
3524.39 353
3524.53 364
3524.66 357
3524.80 354
3524.93 359
3525.07 378
3525.21 395
3525.34 378
3525.48 384
3525.62 369
3525.75 386
3525.89 366
3526.02 352
3526.16 357
3526.30 337
3526.43 345
3526.57 379
3526.70 414
3526.84 427
3526.98 430
3527.11 420
3527.25 414
3527.39 415
3527.52 408
3527.66 398
3527.79 382
3527.93 375
3528.07 385
3528.20 378
3528.34 384
3528.47 407
3528.61 409
3528.75 406
3528.88 399
3529.02 379
3529.16 381
3529.29 371
3529.43 364
3529.56 359
3529.70 361
3529.84 372
3529.97 386
3530.11 379
3530.25 383
3530.38 374
3530.52 368
3530.65 383
3530.79 384
3530.93 387
3531.06 403
3531.20 412
3531.34 435
3531.47 449
3531.61 466
3531.74 438
3531.88 434
3532.02 424
3532.15 429
3532.29 431
3532.43 443
3532.56 445
3532.70 428
3532.83 423
3532.97 428
3533.11 428
3533.24 434
3533.38 429
3533.52 428
3533.65 452
3533.79 463
3533.92 435
3534.06 411
3534.20 408
3534.33 383
3534.47 362
3534.61 339
3534.74 356
3534.88 349
3535.01 367
3535.15 355
3535.29 334
3535.42 342
3535.56 354
3535.70 355
3535.83 351
3535.97 350
3536.11 373
3536.24 393
3536.38 395
3536.51 426
3536.65 442
3536.79 444
3536.92 464
3537.06 454
3537.20 460
3537.33 459
3537.47 442
3537.61 444
3537.74 428
3537.88 404
3538.01 393
3538.15 369
3538.29 353
3538.42 354
3538.56 345
3538.70 351
3538.83 358
3538.97 376
3539.11 398
3539.24 409
3539.38 406
3539.51 385
3539.65 384
3539.79 376
3539.92 370
3540.06 375
3540.20 373
3540.33 392
3540.47 406
3540.61 441
3540.74 449
3540.88 449
3541.02 451
3541.15 474
3541.29 479
3541.42 473
3541.56 475
3541.70 488
3541.83 512
3541.97 495
3542.11 480
3542.24 480
3542.38 471
3542.52 441
3542.65 399
3542.79 388
3542.93 399
3543.06 410
3543.20 419
3543.33 412
3543.47 414
3543.61 399
3543.74 394
3543.88 384
3544.02 385
3544.15 395
3544.29 416
3544.43 417
3544.56 414
3544.70 414
3544.84 401
3544.97 383
3545.11 386
3545.25 399
3545.38 387
3545.52 398
3545.66 403
3545.79 409
3545.93 414
3546.06 404
3546.20 396
3546.34 383
3546.47 393
3546.61 421
3546.75 446
3546.88 447
3547.02 463
3547.16 473
3547.29 496
3547.43 496
3547.57 501
3547.70 476
3547.84 439
3547.98 431
3548.11 420
3548.25 403
3548.39 392
3548.52 376
3548.66 362
3548.80 364
3548.93 359
3549.07 354
3549.21 359
3549.34 346
3549.48 341
3549.62 346
3549.75 349
3549.89 362
3550.03 387
3550.16 385
3550.30 390
3550.44 394
3550.57 383
3550.71 388
3550.85 395
3550.98 384
3551.12 374
3551.25 407
3551.39 412
3551.53 410
3551.66 368
3551.80 353
3551.94 344
3552.07 328
3552.21 311
3552.35 310
3552.48 304
3552.62 311
3552.76 315
3552.89 320
3553.03 313
3553.17 299
3553.30 300
3553.44 304
3553.58 301
3553.71 310
3553.85 326
3553.99 337
3554.12 332
3554.26 346
3554.40 345
3554.53 347
3554.67 357
3554.81 350
3554.94 338
3555.08 327
3555.22 325
3555.36 331
3555.49 368
3555.63 390
3555.77 403
3555.90 393
3556.04 388
3556.18 357
3556.31 357
3556.45 352
3556.59 327
3556.72 301
3556.86 299
3557.00 289
3557.13 293
3557.27 298
3557.41 319
3557.54 336
3557.68 336
3557.82 341
3557.95 366
3558.09 364
3558.23 330
3558.36 317
3558.50 319
3558.64 326
3558.77 342
3558.91 359
3559.05 374
3559.18 375
3559.32 369
3559.46 375
3559.59 365
3559.73 350
3559.87 337
3560.00 333
3560.14 333
3560.28 344
3560.42 366
3560.55 383
3560.69 384
3560.83 401
3560.96 401
3561.10 397
3561.24 407
3561.37 411
3561.51 407
3561.65 390
3561.78 390
3561.92 396
3562.06 396
3562.19 389
3562.33 386
3562.47 381
3562.60 397
3562.74 385
3562.88 384
3563.01 376
3563.15 378
3563.29 390
3563.43 388
3563.56 357
3563.70 323
3563.84 327
3563.97 315
3564.11 322
3564.25 338
3564.38 353
3564.52 364
3564.66 367
3564.79 379
3564.93 372
3565.07 377
3565.20 393
3565.34 386
3565.48 377
3565.62 360
3565.75 367
3565.89 379
3566.03 372
3566.16 375
3566.30 359
3566.44 364
3566.57 352
3566.71 335
3566.85 326
3566.98 321
3567.12 346
3567.26 341
3567.40 340
3567.53 337
3567.67 343
3567.81 333
3567.94 331
3568.08 319
3568.22 302
3568.35 300
3568.49 319
3568.63 331
3568.77 326
3568.90 313
3569.04 328
3569.18 342
3569.31 346
3569.45 342
3569.59 316
3569.72 310
3569.86 310
3570.00 309
3570.13 312
3570.27 342
3570.41 388
3570.55 434
3570.68 463
3570.82 458
3570.96 471
3571.09 461
3571.23 463
3571.37 463
3571.50 439
3571.64 420
3571.78 413
3571.92 416
3572.05 408
3572.19 402
3572.33 369
3572.46 363
3572.60 381
3572.74 380
3572.88 384
3573.01 384
3573.15 358
3573.29 365
3573.42 359
3573.56 341
3573.70 348
3573.83 360
3573.97 354
3574.11 342
3574.25 340
3574.38 345
3574.52 362
3574.66 382
3574.79 404
3574.93 402
3575.07 401
3575.21 395
3575.34 406
3575.48 407
3575.62 410
3575.75 418
3575.89 424
3576.03 409
3576.17 426
3576.30 410
3576.44 411
3576.58 386
3576.71 359
3576.85 356
3576.99 365
3577.12 348
3577.26 351
3577.40 386
3577.54 401
3577.67 388
3577.81 390
3577.95 398
3578.08 408
3578.22 413
3578.36 391
3578.50 375
3578.63 363
3578.77 341
3578.91 324
3579.05 311
3579.18 324
3579.32 327
3579.46 316
3579.59 327
3579.73 314
3579.87 328
3580.01 321
3580.14 325
3580.28 342
3580.42 338
3580.55 348
3580.69 353
3580.83 352
3580.97 349
3581.10 349
3581.24 364
3581.38 384
3581.51 394
3581.65 382
3581.79 396
3581.93 391
3582.06 409
3582.20 407
3582.34 413
3582.47 419
3582.61 429
3582.75 445
3582.89 439
3583.02 441
3583.16 420
3583.30 374
3583.44 363
3583.57 337
3583.71 320
3583.85 317
3583.98 340
3584.12 346
3584.26 337
3584.40 340
3584.53 333
3584.67 310
3584.81 305
3584.95 348
3585.08 348
3585.22 346
3585.36 342
3585.49 337
3585.63 318
3585.77 350
3585.91 358
3586.04 364
3586.18 384
3586.32 411
3586.46 401
3586.59 396
3586.73 387
3586.87 402
3587.00 408
3587.14 402
3587.28 369
3587.42 366
3587.55 351
3587.69 340
3587.83 349
3587.97 349
3588.10 348
3588.24 319
3588.38 303
3588.52 331
3588.65 341
3588.79 333
3588.93 324
3589.07 352
3589.20 325
3589.34 333
3589.48 363
3589.61 378
3589.75 379
3589.89 380
3590.03 358
3590.16 350
3590.30 361
3590.44 352
3590.58 321
3590.71 316
3590.85 303
3590.99 318
3591.13 331
3591.26 335
3591.40 352
3591.54 373
3591.68 382
3591.81 398
3591.95 390
3592.09 384
3592.22 405
3592.36 415
3592.50 423
3592.64 417
3592.77 403
3592.91 397
3593.05 382
3593.19 356
3593.32 349
3593.46 331
3593.60 311
3593.74 320
3593.87 303
3594.01 301
3594.15 315
3594.29 326
3594.42 324
3594.56 321
3594.70 313
3594.84 309
3594.97 330
3595.11 342
3595.25 348
3595.39 362
3595.52 355
3595.66 363
3595.80 359
3595.94 368
3596.07 375
3596.21 377
3596.35 364
3596.49 366
3596.62 374
3596.76 368
3596.90 345
3597.04 327
3597.17 349
3597.31 384
3597.45 376
3597.59 358
3597.72 344
3597.86 328
3598.00 337
3598.14 340
3598.27 331
3598.41 347
3598.55 373
3598.69 367
3598.82 355
3598.96 330
3599.10 324
3599.24 321
3599.37 328
3599.51 339
3599.65 325
3599.79 306
3599.92 316
3600.06 329
3600.20 338
3600.34 347
3600.47 350
3600.61 330
3600.75 321
3600.89 334
3601.02 356
3601.16 389
3601.30 412
3601.44 396
3601.58 399
3601.71 402
3601.85 389
3601.99 392
3602.13 393
3602.26 398
3602.40 382
3602.54 371
3602.68 357
3602.81 369
3602.95 359
3603.09 353
3603.23 345
3603.36 346
3603.50 330
3603.64 329
3603.78 334
3603.91 350
3604.05 373
3604.19 377
3604.33 380
3604.47 368
3604.60 372
3604.74 379
3604.88 382
3605.02 381
3605.15 360
3605.29 358
3605.43 348
3605.57 347
3605.70 359
3605.84 361
3605.98 359
3606.12 361
3606.26 342
3606.39 324
3606.53 309
3606.67 304
3606.81 301
3606.94 294
3607.08 278
3607.22 277
3607.36 277
3607.49 291
3607.63 303
3607.77 333
3607.91 343
3608.05 341
3608.18 342
3608.32 335
3608.46 338
3608.60 334
3608.73 334
3608.87 349
3609.01 341
3609.15 344
3609.28 348
3609.42 377
3609.56 415
3609.70 432
3609.84 451
3609.97 464
3610.11 446
3610.25 452
3610.39 445
3610.52 444
3610.66 423
3610.80 414
3610.94 384
3611.08 364
3611.21 348
3611.35 342
3611.49 332
3611.63 328
3611.76 352
3611.90 368
3612.04 388
3612.18 383
3612.32 419
3612.45 431
3612.59 441
3612.73 446
3612.87 463
3613.00 448
3613.14 435
3613.28 450
3613.42 468
3613.56 494
3613.69 482
3613.83 487
3613.97 478
3614.11 466
3614.25 451
3614.38 428
3614.52 431
3614.66 439
3614.80 457
3614.93 483
3615.07 459
3615.21 437
3615.35 425
3615.49 428
3615.62 454
3615.76 482
3615.90 475
3616.04 483
3616.18 471
3616.31 456
3616.45 454
3616.59 438
3616.73 424
3616.86 399
3617.00 401
3617.14 412
3617.28 406
3617.42 387
3617.55 375
3617.69 383
3617.83 389
3617.97 399
3618.11 401
3618.24 407
3618.38 381
3618.52 375
3618.66 386
3618.80 376
3618.93 342
3619.07 316
3619.21 314
3619.35 302
3619.49 294
3619.62 303
3619.76 319
3619.90 342
3620.04 367
3620.17 371
3620.31 364
3620.45 360
3620.59 349
3620.73 347
3620.86 334
3621.00 316
3621.14 313
3621.28 283
3621.42 286
3621.55 277
3621.69 298
3621.83 303
3621.97 293
3622.11 290
3622.24 292
3622.38 294
3622.52 309
3622.66 315
3622.80 313
3622.93 306
3623.07 314
3623.21 314
3623.35 321
3623.49 325
3623.62 319
3623.76 309
3623.90 301
3624.04 313
3624.18 312
3624.31 319
3624.45 316
3624.59 310
3624.73 294
3624.87 291
3625.00 297
3625.14 279
3625.28 285
3625.42 293
3625.56 325
3625.69 341
3625.83 343
3625.97 333
3626.11 324
3626.25 321
3626.39 325
3626.52 325
3626.66 323
3626.80 329
3626.94 347
3627.08 346
3627.21 352
3627.35 353
3627.49 341
3627.63 341
3627.77 337
3627.90 325
3628.04 321
3628.18 328
3628.32 317
3628.46 317
3628.59 325
3628.73 326
3628.87 289
3629.01 279
3629.15 278
3629.29 296
3629.42 282
3629.56 282
3629.70 303
3629.84 309
3629.98 311
3630.11 299
3630.25 297
3630.39 302
3630.53 327
3630.67 333
3630.80 351
3630.94 375
3631.08 380
3631.22 393
3631.36 410
3631.50 416
3631.63 406
3631.77 399
3631.91 378
3632.05 369
3632.19 378
3632.32 395
3632.46 420
3632.60 442
3632.74 419
3632.88 391
3633.02 388
3633.15 353
3633.29 347
3633.43 325
3633.57 323
3633.71 318
3633.84 330
3633.98 353
3634.12 351
3634.26 340
3634.40 319
3634.54 321
3634.67 308
3634.81 304
3634.95 314
3635.09 338
3635.23 363
3635.37 383
3635.50 400
3635.64 375
3635.78 358
3635.92 364
3636.06 381
3636.19 377
3636.33 390
3636.47 405
3636.61 404
3636.75 391
3636.89 377
3637.02 385
3637.16 388
3637.30 409
3637.44 393
3637.58 379
3637.72 356
3637.85 344
3637.99 337
3638.13 320
3638.27 328
3638.41 350
3638.55 333
3638.68 335
3638.82 330
3638.96 324
3639.10 341
3639.24 329
3639.38 344
3639.51 350
3639.65 352
3639.79 362
3639.93 356
3640.07 364
3640.21 381
3640.34 403
3640.48 393
3640.62 373
3640.76 361
3640.90 360
3641.04 355
3641.17 377
3641.31 391
3641.45 417
3641.59 418
3641.73 429
3641.87 431
3642.00 416
3642.14 404
3642.28 423
3642.42 421
3642.56 395
3642.70 391
3642.83 388
3642.97 396
3643.11 384
3643.25 403
3643.39 402
3643.53 400
3643.66 421
3643.80 422
3643.94 420
3644.08 394
3644.22 401
3644.36 402
3644.50 394
3644.63 380
3644.77 369
3644.91 378
3645.05 401
3645.19 432
3645.33 445
3645.46 449
3645.60 454
3645.74 432
3645.88 407
3646.02 393
3646.16 369
3646.29 352
3646.43 350
3646.57 339
3646.71 346
3646.85 363
3646.99 358
3647.13 352
3647.26 348
3647.40 329
3647.54 306
3647.68 285
3647.82 279
3647.96 268
3648.09 248
3648.23 242
3648.37 243
3648.51 261
3648.65 273
3648.79 307
3648.93 301
3649.06 313
3649.20 344
3649.34 356
3649.48 370
3649.62 372
3649.76 366
3649.90 353
3650.03 354
3650.17 363
3650.31 341
3650.45 331
3650.59 350
3650.73 354
3650.86 375
3651.00 398
3651.14 427
3651.28 400
3651.42 395
3651.56 378
3651.70 350
3651.83 362
3651.97 372
3652.11 379
3652.25 385
3652.39 374
3652.53 382
3652.67 381
3652.80 351
3652.94 342
3653.08 346
3653.22 372
3653.36 385
3653.50 415
3653.64 417
3653.77 438
3653.91 469
3654.05 471
3654.19 469
3654.33 477
3654.47 488
3654.61 523
3654.74 532
3654.88 532
3655.02 516
3655.16 512
3655.30 476
3655.44 440
3655.58 418
3655.72 407
3655.85 384
3655.99 390
3656.13 403
3656.27 406
3656.41 400
3656.55 419
3656.69 403
3656.82 415
3656.96 416
3657.10 425
3657.24 428
3657.38 426
3657.52 420
3657.66 415
3657.79 419
3657.93 424
3658.07 415
3658.21 384
3658.35 373
3658.49 377
3658.63 380
3658.77 383
3658.90 410
3659.04 407
3659.18 399
3659.32 376
3659.46 357
3659.60 374
3659.74 363
3659.88 348
3660.01 348
3660.15 342
3660.29 365
3660.43 387
3660.57 383
3660.71 379
3660.85 379
3660.99 379
3661.12 374
3661.26 376
3661.40 385
3661.54 396
3661.68 385
3661.82 372
3661.96 365
3662.09 323
3662.23 302
3662.37 312
3662.51 320
3662.65 347
3662.79 359
3662.93 359
3663.07 368
3663.21 355
3663.34 359
3663.48 355
3663.62 343
3663.76 321
3663.90 307
3664.04 308
3664.18 299
3664.32 310
3664.45 318
3664.59 334
3664.73 351
3664.87 368
3665.01 378
3665.15 357
3665.29 356
3665.43 337
3665.56 330
3665.70 351
3665.84 357
3665.98 336
3666.12 344
3666.26 377
3666.40 382
3666.54 373
3666.68 369
3666.81 369
3666.95 352
3667.09 339
3667.23 335
3667.37 323
3667.51 306
3667.65 290
3667.79 284
3667.92 275
3668.06 259
3668.20 259
3668.34 245
3668.48 255
3668.62 268
3668.76 276
3668.90 277
3669.04 306
3669.17 306
3669.31 306
3669.45 320
3669.59 315
3669.73 322
3669.87 307
3670.01 315
3670.15 329
3670.29 347
3670.42 362
3670.56 384
3670.70 388
3670.84 395
3670.98 396
3671.12 385
3671.26 379
3671.40 368
3671.54 357
3671.67 334
3671.81 322
3671.95 319
3672.09 330
3672.23 352
3672.37 344
3672.51 330
3672.65 324
3672.79 328
3672.93 320
3673.06 311
3673.20 329
3673.34 345
3673.48 364
3673.62 400
3673.76 408
3673.90 415
3674.04 404
3674.18 410
3674.32 420
3674.45 431
3674.59 420
3674.73 416
3674.87 407
3675.01 418
3675.15 422
3675.29 404
3675.43 398
3675.57 401
3675.71 378
3675.84 370
3675.98 377
3676.12 391
3676.26 361
3676.40 328
3676.54 308
3676.68 292
3676.82 293
3676.96 281
3677.10 311
3677.23 339
3677.37 366
3677.51 378
3677.65 361
3677.79 355
3677.93 358
3678.07 352
3678.21 352
3678.35 347
3678.49 345
3678.62 367
3678.76 377
3678.90 367
3679.04 354
3679.18 357
3679.32 368
3679.46 393
3679.60 406
3679.74 413
3679.88 426
3680.02 431
3680.15 434
3680.29 447
3680.43 420
3680.57 402
3680.71 410
3680.85 428
3680.99 448
3681.13 438
3681.27 438
3681.41 440
3681.55 422
3681.68 423
3681.82 398
3681.96 367
3682.10 356
3682.24 353
3682.38 351
3682.52 365
3682.66 393
3682.80 383
3682.94 411
3683.08 415
3683.22 436
3683.35 431
3683.49 421
3683.63 407
3683.77 397
3683.91 372
3684.05 390
3684.19 384
3684.33 371
3684.47 371
3684.61 366
3684.75 360
3684.89 349
3685.02 340
3685.16 319
3685.30 304
3685.44 310
3685.58 324
3685.72 338
3685.86 344
3686.00 339
3686.14 329
3686.28 316
3686.42 322
3686.56 339
3686.69 343
3686.83 337
3686.97 327
3687.11 331
3687.25 324
3687.39 306
3687.53 284
3687.67 291
3687.81 280
3687.95 278
3688.09 299
3688.23 296
3688.37 276
3688.50 283
3688.64 294
3688.78 311
3688.92 315
3689.06 347
3689.20 359
3689.34 354
3689.48 350
3689.62 362
3689.76 357
3689.90 364
3690.04 371
3690.18 361
3690.32 357
3690.45 364
3690.59 366
3690.73 373
3690.87 372
3691.01 378
3691.15 362
3691.29 372
3691.43 409
3691.57 425
3691.71 419
3691.85 412
3691.99 429
3692.13 442
3692.27 434
3692.40 421
3692.54 390
3692.68 358
3692.82 365
3692.96 380
3693.10 399
3693.24 388
3693.38 394
3693.52 386
3693.66 379
3693.80 375
3693.94 361
3694.08 352
3694.22 356
3694.36 370
3694.50 370
3694.63 402
3694.77 409
3694.91 403
3695.05 385
3695.19 375
3695.33 386
3695.47 393
3695.61 380
3695.75 376
3695.89 379
3696.03 367
3696.17 394
3696.31 415
3696.45 421
3696.59 420
3696.73 427
3696.86 423
3697.00 433
3697.14 430
3697.28 411
3697.42 387
3697.56 380
3697.70 366
3697.84 362
3697.98 349
3698.12 321
3698.26 340
3698.40 357
3698.54 340
3698.68 347
3698.82 340
3698.96 342
3699.10 361
3699.23 373
3699.37 364
3699.51 353
3699.65 374
3699.79 398
3699.93 401
3700.07 393
3700.21 374
3700.35 346
3700.49 335
3700.63 328
3700.77 345
3700.91 361
3701.05 377
3701.19 386
3701.33 399
3701.47 367
3701.61 357
3701.75 368
3701.88 344
3702.02 341
3702.16 343
3702.30 314
3702.44 297
3702.58 311
3702.72 324
3702.86 336
3703.00 342
3703.14 312
3703.28 321
3703.42 319
3703.56 327
3703.70 328
3703.84 360
3703.98 390
3704.12 382
3704.26 376
3704.40 388
3704.54 405
3704.68 402
3704.82 406
3704.95 386
3705.09 363
3705.23 365
3705.37 363
3705.51 367
3705.65 362
3705.79 354
3705.93 350
3706.07 357
3706.21 374
3706.35 374
3706.49 348
3706.63 359
3706.77 354
3706.91 340
3707.05 345
3707.19 339
3707.33 329
3707.47 312
3707.61 334
3707.75 329
3707.89 311
3708.03 320
3708.17 336
3708.30 353
3708.44 363
3708.58 396
3708.72 409
3708.86 405
3709.00 399
3709.14 401
3709.28 398
3709.42 398
3709.56 422
3709.70 446
3709.84 473
3709.98 483
3710.12 476
3710.26 458
3710.40 464
3710.54 477
3710.68 472
3710.82 465
3710.96 450
3711.10 452
3711.24 460
3711.38 438
3711.52 434
3711.66 422
3711.80 423
3711.94 428
3712.08 429
3712.22 406
3712.36 383
3712.49 367
3712.63 392
3712.77 432
3712.91 445
3713.05 460
3713.19 454
3713.33 461
3713.47 440
3713.61 442
3713.75 437
3713.89 433
3714.03 445
3714.17 453
3714.31 457
3714.45 457
3714.59 454
3714.73 443
3714.87 439
3715.01 406
3715.15 404
3715.29 390
3715.43 397
3715.57 414
3715.71 413
3715.85 410
3715.99 423
3716.13 446
3716.27 431
3716.41 438
3716.55 454
3716.69 488
3716.83 491
3716.97 469
3717.11 452
3717.25 448
3717.39 457
3717.53 478
3717.67 494
3717.81 504
3717.95 513
3718.08 517
3718.22 505
3718.36 505
3718.50 501
3718.64 497
3718.78 501
3718.92 509
3719.06 518
3719.20 517
3719.34 530
3719.48 549
3719.62 559
3719.76 589
3719.90 615
3720.04 597
3720.18 600
3720.32 617
3720.46 591
3720.60 567
3720.74 562
3720.88 530
3721.02 543
3721.16 533
3721.30 533
3721.44 536
3721.58 561
3721.72 567
3721.86 593
3722.00 608
3722.14 628
3722.28 617
3722.42 595
3722.56 577
3722.70 565
3722.84 528
3722.98 549
3723.12 537
3723.26 536
3723.40 552
3723.54 531
3723.68 530
3723.82 516
3723.96 511
3724.10 491
3724.24 472
3724.38 467
3724.52 429
3724.66 428
3724.80 454
3724.94 464
3725.08 482
3725.22 471
3725.36 489
3725.50 499
3725.64 460
3725.78 454
3725.92 461
3726.06 478
3726.20 461
3726.34 488
3726.48 501
3726.62 491
3726.76 489
3726.90 479
3727.04 477
3727.18 464
3727.32 437
3727.46 448
3727.60 428
3727.74 417
3727.88 394
3728.02 406
3728.16 435
3728.30 462
3728.44 480
3728.58 478
3728.72 480
3728.86 458
3729.00 461
3729.14 457
3729.28 464
3729.42 481
3729.56 491
3729.70 496
3729.84 493
3729.98 490
3730.12 474
3730.26 497
3730.40 524
3730.54 538
3730.68 540
3730.82 551
3730.96 548
3731.10 533
3731.24 513
3731.38 521
3731.52 522
3731.66 537
3731.80 532
3731.94 540
3732.08 580
3732.22 587
3732.36 621
3732.50 627
3732.64 633
3732.78 652
3732.92 670
3733.06 679
3733.20 684
3733.34 697
3733.48 687
3733.62 640
3733.76 625
3733.90 590
3734.04 576
3734.18 541
3734.32 539
3734.46 534
3734.60 557
3734.74 560
3734.88 565
3735.02 535
3735.16 509
3735.30 506
3735.44 518
3735.58 526
3735.72 537
3735.86 534
3736.00 540
3736.14 519
3736.28 483
3736.42 498
3736.56 508
3736.70 505
3736.84 506
3736.98 510
3737.12 489
3737.26 488
3737.40 475
3737.54 459
3737.68 453
3737.82 448
3737.96 452
3738.10 453
3738.24 469
3738.38 457
3738.52 434
3738.67 432
3738.81 445
3738.95 456
3739.09 467
3739.23 461
3739.37 456
3739.51 463
3739.65 441
3739.79 418
3739.93 438
3740.07 461
3740.21 443
3740.35 448
3740.49 464
3740.63 477
3740.77 496
3740.91 489
3741.05 467
3741.19 450
3741.33 442
3741.47 444
3741.61 433
3741.75 429
3741.89 419
3742.03 420
3742.17 417
3742.31 396
3742.45 406
3742.59 431
3742.73 459
3742.87 514
3743.01 529
3743.15 515
3743.29 537
3743.43 525
3743.57 507
3743.71 483
3743.85 491
3743.99 490
3744.13 509
3744.28 497
3744.42 464
3744.56 456
3744.70 437
3744.84 432
3744.98 422
3745.12 418
3745.26 428
3745.40 420
3745.54 395
3745.68 399
3745.82 396
3745.96 405
3746.10 391
3746.24 378
3746.38 392
3746.52 395
3746.66 390
3746.80 388
3746.94 395
3747.08 413
3747.22 431
3747.36 429
3747.50 418
3747.64 415
3747.78 422
3747.92 405
3748.06 414
3748.20 407
3748.34 431
3748.49 430
3748.63 438
3748.77 464
3748.91 467
3749.05 457
3749.19 441
3749.33 430
3749.47 419
3749.61 420
3749.75 427
3749.89 425
3750.03 426
3750.17 393
3750.31 412
3750.45 395
3750.59 410
3750.73 390
3750.87 376
3751.01 386
3751.15 407
3751.29 392
3751.43 394
3751.57 400
3751.71 417
3751.86 397
3752.00 377
3752.14 365
3752.28 360
3752.42 375
3752.56 385
3752.70 366
3752.84 356
3752.98 341
3753.12 314
3753.26 300
3753.40 287
3753.54 304
3753.68 300
3753.82 313
3753.96 314
3754.10 317
3754.24 336
3754.38 355
3754.52 369
3754.66 397
3754.81 429
3754.95 413
3755.09 413
3755.23 409
3755.37 413
3755.51 395
3755.65 385
3755.79 374
3755.93 355
3756.07 331
3756.21 321
3756.35 341
3756.49 367
3756.63 375
3756.77 381
3756.91 384
3757.05 378
3757.19 386
3757.33 383
3757.47 399
3757.62 394
3757.76 401
3757.90 396
3758.04 387
3758.18 387
3758.32 380
3758.46 381
3758.60 380
3758.74 372
3758.88 370
3759.02 368
3759.16 382
3759.30 372
3759.44 388
3759.58 397
3759.72 403
3759.86 409
3760.01 417
3760.15 405
3760.29 410
3760.43 399
3760.57 413
3760.71 425
3760.85 434
3760.99 438
3761.13 437
3761.27 427
3761.41 442
3761.55 433
3761.69 447
3761.83 438
3761.97 416
3762.11 396
3762.26 384
3762.40 378
3762.54 376
3762.68 374
3762.82 375
3762.96 372
3763.10 367
3763.24 380
3763.38 384
3763.52 362
3763.66 356
3763.80 351
3763.94 353
3764.08 343
3764.22 351
3764.36 357
3764.51 355
3764.65 354
3764.79 360
3764.93 356
3765.07 365
3765.21 385
3765.35 376
3765.49 398
3765.63 400
3765.77 391
3765.91 392
3766.05 379
3766.19 351
3766.33 326
3766.48 323
3766.62 313
3766.76 308
3766.90 309
3767.04 303
3767.18 305
3767.32 308
3767.46 341
3767.60 341
3767.74 365
3767.88 366
3768.02 350
3768.16 342
3768.30 310
3768.45 305
3768.59 301
3768.73 302
3768.87 311
3769.01 311
3769.15 321
3769.29 306
3769.43 313
3769.57 294
3769.71 290
3769.85 302
3769.99 297
3770.13 302
3770.28 310
3770.42 308
3770.56 316
3770.70 317
3770.84 320
3770.98 325
3771.12 349
3771.26 353
3771.40 341
3771.54 346
3771.68 341
3771.82 372
3771.97 393
3772.11 406
3772.25 394
3772.39 378
3772.53 376
3772.67 355
3772.81 345
3772.95 338
3773.09 320
3773.23 311
3773.37 329
3773.51 330
3773.66 338
3773.80 350
3773.94 348
3774.08 353
3774.22 359
3774.36 344
3774.50 339
3774.64 337
3774.78 332
3774.92 326
3775.06 307
3775.20 314
3775.35 319
3775.49 331
3775.63 323
3775.77 342
3775.91 373
3776.05 392
3776.19 391
3776.33 397
3776.47 403
3776.61 392
3776.75 407
3776.90 431
3777.04 432
3777.18 414
3777.32 405
3777.46 412
3777.60 381
3777.74 376
3777.88 389
3778.02 396
3778.16 389
3778.30 389
3778.45 375
3778.59 366
3778.73 347
3778.87 335
3779.01 325
3779.15 306
3779.29 332
3779.43 342
3779.57 337
3779.71 313
3779.86 316
3780.00 291
3780.14 268
3780.28 270
3780.42 273
3780.56 299
3780.70 322
3780.84 332
3780.98 351
3781.12 355
3781.27 340
3781.41 335
3781.55 332
3781.69 334
3781.83 326
3781.97 292
3782.11 270
3782.25 255
3782.39 244
3782.53 286
3782.68 316
3782.82 332
3782.96 352
3783.10 356
3783.24 363
3783.38 366
3783.52 367
3783.66 365
3783.80 369
3783.94 354
3784.09 335
3784.23 323
3784.37 306
3784.51 294
3784.65 295
3784.79 315
3784.93 308
3785.07 323
3785.21 326
3785.36 314
3785.50 317
3785.64 321
3785.78 323
3785.92 322
3786.06 343
3786.20 371
3786.34 383
3786.48 390
3786.62 412
3786.77 407
3786.91 416
3787.05 415
3787.19 393
3787.33 361
3787.47 348
3787.61 338
3787.75 312
3787.89 309
3788.04 327
3788.18 341
3788.32 351
3788.46 351
3788.60 338
3788.74 340
3788.88 317
3789.02 308
3789.16 303
3789.31 300
3789.45 312
3789.59 316
3789.73 320
3789.87 318
3790.01 327
3790.15 326
3790.29 332
3790.44 367
3790.58 360
3790.72 338
3790.86 340
3791.00 328
3791.14 324
3791.28 347
3791.42 366
3791.56 367
3791.71 361
3791.85 357
3791.99 335
3792.13 318
3792.27 334
3792.41 333
3792.55 348
3792.69 328
3792.84 348
3792.98 338
3793.12 328
3793.26 317
3793.40 315
3793.54 309
3793.68 326
3793.82 344
3793.97 346
3794.11 356
3794.25 369
3794.39 383
3794.53 400
3794.67 393
3794.81 398
3794.95 383
3795.10 371
3795.24 378
3795.38 368
3795.52 366
3795.66 358
3795.80 355
3795.94 342
3796.08 371
3796.23 377
3796.37 384
3796.51 413
3796.65 438
3796.79 431
3796.93 426
3797.07 432
3797.21 422
3797.36 402
3797.50 386
3797.64 379
3797.78 371
3797.92 389
3798.06 390
3798.20 395
3798.34 403
3798.49 391
3798.63 364
3798.77 350
3798.91 339
3799.05 349
3799.19 347
3799.33 368
3799.48 390
3799.62 374
3799.76 384
3799.90 378
3800.04 365
3800.18 371
3800.32 395
3800.46 392
3800.61 390
3800.75 400
3800.89 395
3801.03 388
3801.17 397
3801.31 396
3801.45 411
3801.60 419
3801.74 413
3801.88 392
3802.02 361
3802.16 355
3802.30 355
3802.44 342
3802.59 328
3802.73 320
3802.87 312
3803.01 323
3803.15 331
3803.29 354
3803.43 339
3803.57 327
3803.72 338
3803.86 340
3804.00 325
3804.14 323
3804.28 336
3804.42 354
3804.56 358
3804.71 357
3804.85 359
3804.99 346
3805.13 348
3805.27 351
3805.41 365
3805.55 373
3805.70 358
3805.84 360
3805.98 330
3806.12 333
3806.26 316
3806.40 296
3806.55 308
3806.69 322
3806.83 319
3806.97 318
3807.11 324
3807.25 350
3807.39 356
3807.54 357
3807.68 348
3807.82 356
3807.96 369
3808.10 370
3808.24 370
3808.38 361
3808.53 358
3808.67 327
3808.81 328
3808.95 344
3809.09 328
3809.23 342
3809.37 348
3809.52 380
3809.66 372
3809.80 374
3809.94 373
3810.08 377
3810.22 391
3810.37 410
3810.51 401
3810.65 393
3810.79 396
3810.93 401
3811.07 403
3811.21 390
3811.36 396
3811.50 397
3811.64 386
3811.78 373
3811.92 355
3812.06 336
3812.21 338
3812.35 333
3812.49 323
3812.63 320
3812.77 331
3812.91 350
3813.06 349
3813.20 340
3813.34 337
3813.48 327
3813.62 322
3813.76 345
3813.90 346
3814.05 365
3814.19 364
3814.33 349
3814.47 345
3814.61 338
3814.75 323
3814.90 306
3815.04 300
3815.18 318
3815.32 320
3815.46 340
3815.60 341
3815.75 358
3815.89 355
3816.03 333
3816.17 309
3816.31 323
3816.45 313
3816.60 324
3816.74 334
3816.88 337
3817.02 335
3817.16 345
3817.30 360
3817.45 353
3817.59 337
3817.73 315
3817.87 331
3818.01 336
3818.15 356
3818.30 383
3818.44 392
3818.58 418
3818.72 411
3818.86 404
3819.00 406
3819.15 392
3819.29 393
3819.43 362
3819.57 344
3819.71 339
3819.85 356
3820.00 354
3820.14 341
3820.28 334
3820.42 329
3820.56 336
3820.70 340
3820.85 360
3820.99 361
3821.13 366
3821.27 371
3821.41 381
3821.56 394
3821.70 431
3821.84 454
3821.98 447
3822.12 418
3822.26 409
3822.41 430
3822.55 438
3822.69 436
3822.83 447
3822.97 421
3823.11 426
3823.26 417
3823.40 409
3823.54 392
3823.68 404
3823.82 424
3823.97 415
3824.11 421
3824.25 401
3824.39 394
3824.53 392
3824.67 402
3824.82 409
3824.96 416
3825.10 423
3825.24 446
3825.38 437
3825.53 419
3825.67 389
3825.81 390
3825.95 370
3826.09 381
3826.23 388
3826.38 394
3826.52 397
3826.66 411
3826.80 409
3826.94 405
3827.09 409
3827.23 436
3827.37 470
3827.51 448
3827.65 442
3827.79 453
3827.94 447
3828.08 444
3828.22 450
3828.36 435
3828.50 435
3828.65 463
3828.79 482
3828.93 499
3829.07 537
3829.21 568
3829.36 572
3829.50 591
3829.64 596
3829.78 584
3829.92 580
3830.06 578
3830.21 582
3830.35 590
3830.49 587
3830.63 594
3830.77 607
3830.92 605
3831.06 607
3831.20 590
3831.34 567
3831.48 560
3831.63 553
3831.77 537
3831.91 534
3832.05 524
3832.19 497
3832.34 472
3832.48 458
3832.62 460
3832.76 459
3832.90 439
3833.05 430
3833.19 427
3833.33 430
3833.47 417
3833.61 422
3833.75 426
3833.90 432
3834.04 436
3834.18 427
3834.32 416
3834.46 412
3834.61 421
3834.75 418
3834.89 411
3835.03 404
3835.17 412
3835.32 421
3835.46 394
3835.60 373
3835.74 356
3835.88 363
3836.03 367
3836.17 359
3836.31 360
3836.45 391
3836.59 423
3836.74 455
3836.88 460
3837.02 443
3837.16 418
3837.30 410
3837.45 409
3837.59 407
3837.73 412
3837.87 419
3838.02 421
3838.16 424
3838.30 423
3838.44 397
3838.58 386
3838.73 376
3838.87 360
3839.01 342
3839.15 345
3839.29 315
3839.44 313
3839.58 320
3839.72 344
3839.86 364
3840.00 357
3840.15 336
3840.29 348
3840.43 338
3840.57 346
3840.71 360
3840.86 355
3841.00 348
3841.14 368
3841.28 362
3841.43 367
3841.57 367
3841.71 377
3841.85 365
3841.99 372
3842.14 370
3842.28 391
3842.42 402
3842.56 389
3842.70 388
3842.85 394
3842.99 385
3843.13 395
3843.27 396
3843.41 394
3843.56 398
3843.70 385
3843.84 375
3843.98 365
3844.13 374
3844.27 369
3844.41 376
3844.55 384
3844.69 396
3844.84 405
3844.98 396
3845.12 412
3845.26 413
3845.41 409
3845.55 396
3845.69 390
3845.83 366
3845.97 333
3846.12 340
3846.26 344
3846.40 362
3846.54 380
3846.69 370
3846.83 395
3846.97 424
3847.11 465
3847.25 482
3847.40 461
3847.54 427
3847.68 420
3847.82 396
3847.97 390
3848.11 374
3848.25 374
3848.39 392
3848.53 394
3848.68 391
3848.82 380
3848.96 355
3849.10 356
3849.25 354
3849.39 357
3849.53 357
3849.67 359
3849.81 346
3849.96 356
3850.10 356
3850.24 374
3850.38 380
3850.53 382
3850.67 359
3850.81 365
3850.95 390
3851.09 403
3851.24 406
3851.38 394
3851.52 393
3851.66 413
3851.81 407
3851.95 414
3852.09 395
3852.23 395
3852.38 403
3852.52 400
3852.66 386
3852.80 391
3852.94 381
3853.09 405
3853.23 424
3853.37 434
3853.51 409
3853.66 399
3853.80 400
3853.94 422
3854.08 397
3854.23 400
3854.37 407
3854.51 408
3854.65 423
3854.80 440
3854.94 430
3855.08 407
3855.22 397
3855.36 377
3855.51 370
3855.65 366
3855.79 354
3855.93 363
3856.08 341
3856.22 326
3856.36 328
3856.50 339
3856.65 360
3856.79 365
3856.93 375
3857.07 391
3857.22 383
3857.36 376
3857.50 363
3857.64 354
3857.79 368
3857.93 387
3858.07 370
3858.21 378
3858.36 389
3858.50 403
3858.64 423
3858.78 447
3858.92 449
3859.07 453
3859.21 458
3859.35 465
3859.49 469
3859.64 477
3859.78 465
3859.92 471
3860.06 484
3860.21 488
3860.35 489
3860.49 483
3860.63 466
3860.78 456
3860.92 434
3861.06 429
3861.20 428
3861.35 426
3861.49 439
3861.63 417
3861.77 396
3861.92 388
3862.06 366
3862.20 379
3862.34 380
3862.49 376
3862.63 386
3862.77 387
3862.91 389
3863.06 387
3863.20 409
3863.34 405
3863.48 404
3863.63 400
3863.77 393
3863.91 380
3864.05 375
3864.20 369
3864.34 347
3864.48 348
3864.62 354
3864.77 362
3864.91 363
3865.05 354
3865.19 371
3865.34 368
3865.48 391
3865.62 389
3865.76 396
3865.91 392
3866.05 400
3866.19 403
3866.34 408
3866.48 407
3866.62 411
3866.76 422
3866.91 435
3867.05 437
3867.19 418
3867.33 408
3867.48 408
3867.62 404
3867.76 404
3867.90 405
3868.05 422
3868.19 421
3868.33 427
3868.47 450
3868.62 437
3868.76 439
3868.90 457
3869.04 440
3869.19 435
3869.33 435
3869.47 431
3869.62 423
3869.76 418
3869.90 418
3870.04 441
3870.19 436
3870.33 448
3870.47 437
3870.61 441
3870.76 425
3870.90 428
3871.04 425
3871.18 418
3871.33 416
3871.47 412
3871.61 386
3871.75 373
3871.90 353
3872.04 359
3872.18 360
3872.33 375
3872.47 365
3872.61 379
3872.75 402
3872.90 409
3873.04 432
3873.18 426
3873.32 413
3873.47 412
3873.61 398
3873.75 402
3873.90 382
3874.04 362
3874.18 327
3874.32 323
3874.47 323
3874.61 334
3874.75 342
3874.89 343
3875.04 334
3875.18 304
3875.32 292
3875.47 289
3875.61 287
3875.75 299
3875.89 300
3876.04 304
3876.18 308
3876.32 319
3876.46 344
3876.61 366
3876.75 366
3876.89 362
3877.04 348
3877.18 354
3877.32 364
3877.46 378
3877.61 395
3877.75 392
3877.89 395
3878.04 378
3878.18 374
3878.32 390
3878.46 371
3878.61 362
3878.75 351
3878.89 345
3879.03 333
3879.18 340
3879.32 335
3879.46 332
3879.61 340
3879.75 342
3879.89 327
3880.03 314
3880.18 322
3880.32 328
3880.46 330
3880.61 325
3880.75 339
3880.89 349
3881.03 361
3881.18 370
3881.32 363
3881.46 363
3881.61 357
3881.75 368
3881.89 363
3882.03 361
3882.18 358
3882.32 372
3882.46 395
3882.61 405
3882.75 393
3882.89 380
3883.03 367
3883.18 367
3883.32 360
3883.46 347
3883.61 364
3883.75 361
3883.89 356
3884.03 352
3884.18 361
3884.32 354
3884.46 336
3884.61 333
3884.75 324
3884.89 309
3885.03 312
3885.18 339
3885.32 319
3885.46 303
3885.61 313
3885.75 341
3885.89 314
3886.04 309
3886.18 312
3886.32 320
3886.46 314
3886.61 323
3886.75 325
3886.89 333
3887.04 325
3887.18 318
3887.32 321
3887.46 310
3887.61 312
3887.75 317
3887.89 333
3888.04 352
3888.18 366
3888.32 368
3888.47 383
3888.61 369
3888.75 361
3888.89 368
3889.04 378
3889.18 368
3889.32 375
3889.47 367
3889.61 366
3889.75 374
3889.90 391
3890.04 394
3890.18 390
3890.32 387
3890.47 403
3890.61 430
3890.75 428
3890.90 411
3891.04 403
3891.18 386
3891.33 396
3891.47 389
3891.61 369
3891.75 353
3891.90 342
3892.04 331
3892.18 329
3892.33 321
3892.47 319
3892.61 343
3892.76 354
3892.90 349
3893.04 352
3893.19 352
3893.33 329
3893.47 302
3893.61 300
3893.76 298
3893.90 304
3894.04 325
3894.19 324
3894.33 317
3894.47 318
3894.62 324
3894.76 340
3894.90 335
3895.05 336
3895.19 339
3895.33 330
3895.47 336
3895.62 360
3895.76 367
3895.90 367
3896.05 367
3896.19 369
3896.33 369
3896.48 355
3896.62 361
3896.76 333
3896.91 326
3897.05 338
3897.19 370
3897.34 363
3897.48 370
3897.62 371
3897.77 383
3897.91 394
3898.05 394
3898.19 406
3898.34 404
3898.48 387
3898.62 364
3898.77 349
3898.91 332
3899.05 321
3899.20 328
3899.34 313
3899.48 319
3899.63 309
3899.77 297
3899.91 335
3900.06 365
3900.20 375
3900.34 369
3900.49 372
3900.63 389
3900.77 383
3900.92 368
3901.06 380
3901.20 366
3901.34 357
3901.49 352
3901.63 334
3901.77 316
3901.92 305
3902.06 287
3902.20 297
3902.35 314
3902.49 321
3902.63 335
3902.78 342
3902.92 348
3903.06 342
3903.21 346
3903.35 348
3903.49 350
3903.64 370
3903.78 368
3903.92 366
3904.07 349
3904.21 357
3904.35 355
3904.50 367
3904.64 366
3904.78 372
3904.93 374
3905.07 384
3905.21 370
3905.36 369
3905.50 359
3905.64 367
3905.79 352
3905.93 345
3906.07 364
3906.22 356
3906.36 346
3906.50 342
3906.65 333
3906.79 332
3906.93 323
3907.08 306
3907.22 322
3907.36 335
3907.51 352
3907.65 349
3907.79 357
3907.94 352
3908.08 338
3908.22 344
3908.37 346
3908.51 334
3908.65 342
3908.80 343
3908.94 349
3909.08 362
3909.23 365
3909.37 386
3909.51 374
3909.66 373
3909.80 368
3909.94 360
3910.09 366
3910.23 366
3910.37 351
3910.52 350
3910.66 346
3910.80 349
3910.95 353
3911.09 334
3911.23 329
3911.38 335
3911.52 338
3911.66 353
3911.81 337
3911.95 363
3912.09 366
3912.24 376
3912.38 394
3912.52 391
3912.67 372
3912.81 365
3912.95 352
3913.10 353
3913.24 362
3913.38 346
3913.53 336
3913.67 335
3913.81 325
3913.96 334
3914.10 336
3914.24 363
3914.39 362
3914.53 362
3914.68 364
3914.82 381
3914.96 400
3915.11 389
3915.25 379
3915.39 366
3915.54 360
3915.68 373
3915.82 365
3915.97 346
3916.11 338
3916.25 337
3916.40 359
3916.54 360
3916.68 343
3916.83 335
3916.97 355
3917.11 387
3917.26 391
3917.40 380
3917.55 388
3917.69 379
3917.83 358
3917.98 344
3918.12 358
3918.26 351
3918.41 350
3918.55 356
3918.69 345
3918.84 342
3918.98 340
3919.12 327
3919.27 327
3919.41 335
3919.55 357
3919.70 373
3919.84 375
3919.99 372
3920.13 371
3920.27 365
3920.42 392
3920.56 383
3920.70 373
3920.85 354
3920.99 351
3921.13 357
3921.28 361
3921.42 397
3921.56 375
3921.71 347
3921.85 325
3922.00 323
3922.14 335
3922.28 345
3922.43 374
3922.57 387
3922.71 391
3922.86 418
3923.00 408
3923.14 403
3923.29 392
3923.43 390
3923.58 388
3923.72 388
3923.86 399
3924.01 380
3924.15 371
3924.29 367
3924.44 348
3924.58 345
3924.72 333
3924.87 318
3925.01 304
3925.16 314
3925.30 334
3925.44 341
3925.59 342
3925.73 343
3925.87 349
3926.02 324
3926.16 326
3926.30 333
3926.45 336
3926.59 332
3926.74 337
3926.88 346
3927.02 380
3927.17 391
3927.31 409
3927.45 421
3927.60 423
3927.74 398
3927.89 403
3928.03 408
3928.17 399
3928.32 395
3928.46 379
3928.60 371
3928.75 370
3928.89 363
3929.03 371
3929.18 396
3929.32 383
3929.47 391
3929.61 384
3929.75 387
3929.90 377
3930.04 380
3930.18 372
3930.33 381
3930.47 389
3930.62 416
3930.76 450
3930.90 472
3931.05 440
3931.19 455
3931.33 448
3931.48 449
3931.62 451
3931.77 439
3931.91 444
3932.05 454
3932.20 455
3932.34 440
3932.49 439
3932.63 407
3932.77 406
3932.92 427
3933.06 430
3933.20 421
3933.35 426
3933.49 425
3933.64 403
3933.78 393
3933.92 378
3934.07 370
3934.21 370
3934.35 383
3934.50 368
3934.64 375
3934.79 384
3934.93 401
3935.07 396
3935.22 409
3935.36 390
3935.51 376
3935.65 400
3935.79 402
3935.94 401
3936.08 405
3936.22 403
3936.37 397
3936.51 396
3936.66 385
3936.80 382
3936.94 403
3937.09 413
3937.23 405
3937.38 395
3937.52 393
3937.66 401
3937.81 390
3937.95 390
3938.09 380
3938.24 369
3938.38 341
3938.53 350
3938.67 352
3938.81 340
3938.96 335
3939.10 340
3939.25 337
3939.39 307
3939.53 313
3939.68 299
3939.82 298
3939.97 318
3940.11 336
3940.25 342
3940.40 333
3940.54 308
3940.69 325
3940.83 326
3940.97 320
3941.12 323
3941.26 303
3941.41 303
3941.55 308
3941.69 297
3941.84 295
3941.98 309
3942.12 321
3942.27 336
3942.41 347
3942.56 352
3942.70 363
3942.84 357
3942.99 338
3943.13 329
3943.28 321
3943.42 340
3943.56 336
3943.71 347
3943.85 359
3944.00 369
3944.14 364
3944.28 358
3944.43 365
3944.57 373
3944.72 383
3944.86 380
3945.00 380
3945.15 369
3945.29 357
3945.44 346
3945.58 347
3945.72 367
3945.87 373
3946.01 371
3946.16 356
3946.30 358
3946.45 375
3946.59 394
3946.73 408
3946.88 429
3947.02 418
3947.17 394
3947.31 409
3947.45 414
3947.60 419
3947.74 408
3947.89 387
3948.03 379
3948.17 389
3948.32 377
3948.46 374
3948.61 370
3948.75 376
3948.89 370
3949.04 366
3949.18 339
3949.33 324
3949.47 307
3949.61 296
3949.76 300
3949.90 304
3950.05 322
3950.19 337
3950.34 325
3950.48 328
3950.62 327
3950.77 311
3950.91 298
3951.06 292
3951.20 312
3951.34 319
3951.49 303
3951.63 328
3951.78 330
3951.92 331
3952.06 337
3952.21 341
3952.35 346
3952.50 338
3952.64 339
3952.79 319
3952.93 313
3953.07 313
3953.22 310
3953.36 346
3953.51 364
3953.65 359
3953.79 354
3953.94 372
3954.08 380
3954.23 387
3954.37 377
3954.52 363
3954.66 358
3954.80 350
3954.95 335
3955.09 340
3955.24 329
3955.38 323
3955.53 321
3955.67 324
3955.81 305
3955.96 309
3956.10 314
3956.25 323
3956.39 312
3956.53 351
3956.68 365
3956.82 383
3956.97 394
3957.11 381
3957.26 380
3957.40 370
3957.54 376
3957.69 391
3957.83 393
3957.98 415
3958.12 423
3958.27 434
3958.41 444
3958.55 424
3958.70 425
3958.84 426
3958.99 445
3959.13 462
3959.28 477
3959.42 479
3959.56 465
3959.71 466
3959.85 484
3960.00 474
3960.14 470
3960.29 466
3960.43 451
3960.57 429
3960.72 435
3960.86 464
3961.01 470
3961.15 484
3961.30 490
3961.44 483
3961.58 459
3961.73 446
3961.87 454
3962.02 447
3962.16 435
3962.31 451
3962.45 483
3962.59 482
3962.74 484
3962.88 476
3963.03 461
3963.17 439
3963.32 425
3963.46 398
3963.61 405
3963.75 387
3963.89 374
3964.04 377
3964.18 375
3964.33 380
3964.47 373
3964.62 370
3964.76 354
3964.90 348
3965.05 345
3965.19 365
3965.34 363
3965.48 369
3965.63 397
3965.77 396
3965.92 416
3966.06 413
3966.20 397
3966.35 384
3966.49 382
3966.64 400
3966.78 402
3966.93 409
3967.07 396
3967.22 381
3967.36 369
3967.50 390
3967.65 377
3967.79 384
3967.94 400
3968.08 397
3968.23 418
3968.37 427
3968.51 440
3968.66 443
3968.80 431
3968.95 410
3969.09 419
3969.24 403
3969.38 389
3969.53 372
3969.67 359
3969.82 347
3969.96 350
3970.10 327
3970.25 320
3970.39 320
3970.54 335
3970.68 356
3970.83 354
3970.97 361
3971.12 369
3971.26 361
3971.40 368
3971.55 359
3971.69 364
3971.84 379
3971.98 378
3972.13 369
3972.27 376
3972.42 386
3972.56 380
3972.71 382
3972.85 353
3972.99 357
3973.14 337
3973.28 354
3973.43 368
3973.57 395
3973.72 399
3973.86 403
3974.01 397
3974.15 383
3974.30 383
3974.44 397
3974.58 400
3974.73 379
3974.87 367
3975.02 360
3975.16 359
3975.31 353
3975.45 364
3975.60 359
3975.74 365
3975.89 374
3976.03 358
3976.17 353
3976.32 332
3976.46 342
3976.61 358
3976.75 378
3976.90 379
3977.04 384
3977.19 391
3977.33 388
3977.48 369
3977.62 364
3977.77 339
3977.91 346
3978.05 351
3978.20 352
3978.34 373
3978.49 366
3978.63 349
3978.78 328
3978.92 324
3979.07 331
3979.21 317
3979.36 335
3979.50 336
3979.65 344
3979.79 360
3979.93 372
3980.08 391
3980.22 395
3980.37 386
3980.51 359
3980.66 363
3980.80 374
3980.95 385
3981.09 385
3981.24 374
3981.38 340
3981.53 339
3981.67 345
3981.82 351
3981.96 330
3982.10 325
3982.25 322
3982.39 315
3982.54 314
3982.68 336
3982.83 322
3982.97 324
3983.12 343
3983.26 316
3983.41 322
3983.55 320
3983.70 321
3983.84 329
3983.99 333
3984.13 337
3984.28 337
3984.42 346
3984.57 348
3984.71 354
3984.85 343
3985.00 341
3985.14 334
3985.29 310
3985.43 317
3985.58 305
3985.72 316
3985.87 311
3986.01 319
3986.16 317
3986.30 337
3986.45 347
3986.59 353
3986.74 360
3986.88 383
3987.03 374
3987.17 378
3987.32 368
3987.46 354
3987.61 354
3987.75 337
3987.89 326
3988.04 347
3988.18 337
3988.33 337
3988.47 328
3988.62 333
3988.76 331
3988.91 344
3989.05 335
3989.20 307
3989.34 318
3989.49 308
3989.63 292
3989.78 318
3989.92 331
3990.07 351
3990.21 361
3990.36 367
3990.50 361
3990.65 366
3990.79 369
3990.94 360
3991.08 348
3991.23 327
3991.37 315
3991.52 299
3991.66 289
3991.81 279
3991.95 291
3992.10 309
3992.24 321
3992.38 311
3992.53 288
3992.67 299
3992.82 310
3992.96 334
3993.11 341
3993.25 334
3993.40 343
3993.54 355
3993.69 329
3993.83 335
3993.98 355
3994.12 349
3994.27 370
3994.41 388
3994.56 375
3994.70 355
3994.85 355
3994.99 363
3995.14 375
3995.28 357
3995.43 351
3995.57 335
3995.72 330
3995.86 333
3996.01 314
3996.15 319
3996.30 311
3996.44 330
3996.59 337
3996.73 334
3996.88 321
3997.02 320
3997.17 333
3997.31 358
3997.46 359
3997.60 350
3997.75 327
3997.89 325
3998.04 307
3998.18 319
3998.33 298
3998.47 305
3998.62 292
3998.76 305
3998.91 324
3999.05 324
3999.20 326
3999.34 332
3999.49 318
3999.63 318
3999.78 326
3999.92 306
4000.07 312
4000.21 302
4000.36 314
4000.50 323
4000.65 346
4000.79 362
4000.94 399
4001.08 394
4001.23 403
4001.37 417
4001.52 425
4001.66 413
4001.81 410
4001.95 393
4002.10 370
4002.24 382
4002.39 399
4002.53 416
4002.68 420
4002.82 423
4002.97 429
4003.11 416
4003.26 417
4003.40 424
4003.55 437
4003.69 452
4003.84 491
4003.98 486
4004.13 454
4004.27 413
4004.42 393
4004.56 388
4004.71 372
4004.85 370
4005.00 349
4005.14 334
4005.29 316
4005.44 305
4005.58 318
4005.73 327
4005.87 322
4006.02 340
4006.16 349
4006.31 342
4006.45 337
4006.60 341
4006.74 315
4006.89 293
4007.03 290
4007.18 291
4007.32 290
4007.47 299
4007.61 325
4007.76 321
4007.90 339
4008.05 313
4008.19 316
4008.34 338
4008.48 353
4008.63 344
4008.77 347
4008.92 367
4009.06 378
4009.21 377
4009.35 352
4009.50 352
4009.64 347
4009.79 350
4009.94 354
4010.08 362
4010.23 362
4010.37 359
4010.52 332
4010.66 321
4010.81 329
4010.95 343
4011.10 336
4011.24 324
4011.39 304
4011.53 293
4011.68 287
4011.82 303
4011.97 307
4012.11 300
4012.26 310
4012.40 288
4012.55 297
4012.69 303
4012.84 299
4012.98 294
4013.13 291
4013.28 303
4013.42 334
4013.57 324
4013.71 317
4013.86 317
4014.00 315
4014.15 337
4014.29 341
4014.44 318
4014.58 324
4014.73 312
4014.87 295
4015.02 282
4015.16 285
4015.31 307
4015.45 331
4015.60 352
4015.75 348
4015.89 350
4016.04 338
4016.18 340
4016.33 358
4016.47 385
4016.62 393
4016.76 390
4016.91 400
4017.05 411
4017.20 422
4017.34 420
4017.49 414
4017.63 413
4017.78 422
4017.93 396
4018.07 401
4018.22 393
4018.36 379
4018.51 377
4018.65 386
4018.80 367
4018.94 351
4019.09 360
4019.23 349
4019.38 357
4019.52 382
4019.67 368
4019.81 345
4019.96 327
4020.11 332
4020.25 322
4020.40 313
4020.54 299
4020.69 306
4020.83 306
4020.98 304
4021.12 284
4021.27 294
4021.41 302
4021.56 300
4021.71 301
4021.85 303
4022.00 315
4022.14 300
4022.29 323
4022.43 334
4022.58 327
4022.72 335
4022.87 339
4023.01 333
4023.16 360
4023.30 361
4023.45 379
4023.60 378
4023.74 373
4023.89 385
4024.03 372
4024.18 377
4024.32 384
4024.47 394
4024.61 383
4024.76 408
4024.90 409
4025.05 399
4025.20 401
4025.34 393
4025.49 370
4025.63 355
4025.78 344
4025.92 312
4026.07 324
4026.21 310
4026.36 309
4026.51 326
4026.65 340
4026.80 337
4026.94 363
4027.09 369
4027.23 388
4027.38 384
4027.52 383
4027.67 366
4027.81 349
4027.96 356
4028.11 359
4028.25 358
4028.40 369
4028.54 377
4028.69 367
4028.83 362
4028.98 354
4029.12 326
4029.27 325
4029.42 345
4029.56 369
4029.71 372
4029.85 377
4030.00 404
4030.14 398
4030.29 376
4030.43 380
4030.58 370
4030.73 363
4030.87 367
4031.02 376
4031.16 381
4031.31 372
4031.45 385
4031.60 403
4031.74 422
4031.89 444
4032.04 437
4032.18 462
4032.33 438
4032.47 406
4032.62 396
4032.76 376
4032.91 392
4033.06 393
4033.20 410
4033.35 401
4033.49 381
4033.64 384
4033.78 372
4033.93 348
4034.07 336
4034.22 364
4034.37 373
4034.51 388
4034.66 387
4034.80 409
4034.95 395
4035.09 420
4035.24 403
4035.39 411
4035.53 395
4035.68 408
4035.82 434
4035.97 471
4036.11 472
4036.26 473
4036.41 481
4036.55 434
4036.70 403
4036.84 401
4036.99 376
4037.13 348
4037.28 345
4037.43 349
4037.57 380
4037.72 370
4037.86 369
4038.01 374
4038.15 373
4038.30 362
4038.45 357
4038.59 339
4038.74 336
4038.88 346
4039.03 330
4039.17 329
4039.32 329
4039.47 322
4039.61 323
4039.76 321
4039.90 325
4040.05 335
4040.19 331
4040.34 318
4040.49 316
4040.63 334
4040.78 335
4040.92 333
4041.07 320
4041.21 319
4041.36 334
4041.51 336
4041.65 316
4041.80 315
4041.94 308
4042.09 311
4042.23 317
4042.38 336
4042.53 359
4042.67 366
4042.82 372
4042.96 373
4043.11 364
4043.26 349
4043.40 350
4043.55 350
4043.69 356
4043.84 344
4043.98 341
4044.13 364
4044.28 359
4044.42 372
4044.57 390
4044.71 384
4044.86 399
4045.01 414
4045.15 412
4045.30 405
4045.44 392
4045.59 408
4045.73 404
4045.88 395
4046.03 393
4046.17 379
4046.32 369
4046.46 369
4046.61 363
4046.76 394
4046.90 413
4047.05 422
4047.19 420
4047.34 421
4047.48 404
4047.63 406
4047.78 393
4047.92 395
4048.07 386
4048.21 383
4048.36 373
4048.51 362
4048.65 354
4048.80 360
4048.94 367
4049.09 363
4049.24 350
4049.38 358
4049.53 360
4049.67 358
4049.82 362
4049.97 370
4050.11 376
4050.26 373
4050.40 374
4050.55 344
4050.69 337
4050.84 351
4050.99 375
4051.13 374
4051.28 369
4051.42 370
4051.57 362
4051.72 354
4051.86 351
4052.01 358
4052.15 350
4052.30 346
4052.45 339
4052.59 331
4052.74 348
4052.88 360
4053.03 360
4053.18 381
4053.32 392
4053.47 408
4053.61 388
4053.76 366
4053.91 369
4054.05 364
4054.20 348
4054.34 366
4054.49 355
4054.64 362
4054.78 379
4054.93 362
4055.07 354
4055.22 361
4055.37 355
4055.51 343
4055.66 331
4055.80 361
4055.95 372
4056.10 371
4056.24 357
4056.39 359
4056.53 377
4056.68 388
4056.83 394
4056.97 386
4057.12 383
4057.26 388
4057.41 400
4057.56 419
4057.70 417
4057.85 418
4058.00 420
4058.14 419
4058.29 411
4058.43 403
4058.58 390
4058.73 376
4058.87 369
4059.02 363
4059.16 348
4059.31 338
4059.46 354
4059.60 355
4059.75 345
4059.89 334
4060.04 337
4060.19 345
4060.33 343
4060.48 361
4060.62 386
4060.77 399
4060.92 410
4061.06 426
4061.21 425
4061.36 438
4061.50 446
4061.65 448
4061.79 441
4061.94 443
4062.09 457
4062.23 474
4062.38 471
4062.52 465
4062.67 474
4062.82 476
4062.96 479
4063.11 503
4063.26 508
4063.40 520
4063.55 526
4063.69 520
4063.84 533
4063.99 554
4064.13 565
4064.28 570
4064.42 570
4064.57 573
4064.72 597
4064.86 593
4065.01 602
4065.16 600
4065.30 584
4065.45 563
4065.59 556
4065.74 579
4065.89 577
4066.03 582
4066.18 582
4066.33 575
4066.47 554
4066.62 587
4066.76 605
4066.91 591
4067.06 621
4067.20 622
4067.35 620
4067.50 618
4067.64 617
4067.79 629
4067.93 623
4068.08 623
4068.23 646
4068.37 642
4068.52 630
4068.67 640
4068.81 623
4068.96 596
4069.10 605
4069.25 611
4069.40 576
4069.54 571
4069.69 549
4069.84 563
4069.98 572
4070.13 594
4070.27 607
4070.42 592
4070.57 615
4070.71 621
4070.86 578
4071.01 561
4071.15 559
4071.30 580
4071.44 569
4071.59 573
4071.74 552
4071.88 523
4072.03 510
4072.18 503
4072.32 500
4072.47 495
4072.62 499
4072.76 489
4072.91 461
4073.05 444
4073.20 433
4073.35 420
4073.49 403
4073.64 388
4073.79 397
4073.93 398
4074.08 392
4074.23 393
4074.37 384
4074.52 393
4074.66 381
4074.81 364
4074.96 355
4075.10 355
4075.25 361
4075.40 379
4075.54 397
4075.69 400
4075.84 417
4075.98 425
4076.13 426
4076.27 403
4076.42 374
4076.57 354
4076.71 327
4076.86 320
4077.01 319
4077.15 319
4077.30 329
4077.45 342
4077.59 343
4077.74 358
4077.89 361
4078.03 356
4078.18 351
4078.32 350
4078.47 376
4078.62 374
4078.76 367
4078.91 379
4079.06 376
4079.20 380
4079.35 368
4079.50 360
4079.64 356
4079.79 377
4079.94 391
4080.08 411
4080.23 421
4080.37 444
4080.52 453
4080.67 447
4080.81 462
4080.96 487
4081.11 490
4081.25 464
4081.40 445
4081.55 428
4081.69 427
4081.84 428
4081.99 419
4082.13 428
4082.28 378
4082.43 377
4082.57 388
4082.72 385
4082.87 409
4083.01 439
4083.16 451
4083.30 462
4083.45 447
4083.60 452
4083.74 447
4083.89 450
4084.04 461
4084.18 465
4084.33 467
4084.48 459
4084.62 465
4084.77 442
4084.92 428
4085.06 420
4085.21 433
4085.36 435
4085.50 438
4085.65 430
4085.80 447
4085.94 465
4086.09 472
4086.24 465
4086.38 481
4086.53 483
4086.68 478
4086.82 451
4086.97 440
4087.12 434
4087.26 418
4087.41 383
4087.56 375
4087.70 357
4087.85 381
4088.00 403
4088.14 418
4088.29 425
4088.43 435
4088.58 456
4088.73 455
4088.87 469
4089.02 432
4089.17 418
4089.31 416
4089.46 409
4089.61 399
4089.75 410
4089.90 416
4090.05 400
4090.19 400
4090.34 387
4090.49 371
4090.63 355
4090.78 348
4090.93 322
4091.07 321
4091.22 340
4091.37 361
4091.51 390
4091.66 406
4091.81 411
4091.95 420
4092.10 412
4092.25 406
4092.39 401
4092.54 405
4092.69 420
4092.83 414
4092.98 368
4093.13 357
4093.27 355
4093.42 361
4093.57 360
4093.71 369
4093.86 374
4094.01 404
4094.16 396
4094.30 413
4094.45 399
4094.60 383
4094.74 363
4094.89 398
4095.04 425
4095.18 460
4095.33 446
4095.48 425
4095.62 435
4095.77 435
4095.92 408
4096.06 396
4096.21 371
4096.36 365
4096.50 376
4096.65 358
4096.80 366
4096.94 356
4097.09 357
4097.24 361
4097.38 370
4097.53 374
4097.68 365
4097.82 369
4097.97 382
4098.12 385
4098.26 381
4098.41 388
4098.56 389
4098.70 416
4098.85 419
4099.00 420
4099.15 413
4099.29 420
4099.44 399
4099.59 388
4099.73 392
4099.88 388
4100.03 390
4100.17 386
4100.32 406
4100.47 427
4100.61 437
4100.76 431
4100.91 445
4101.05 461
4101.20 453
4101.35 447
4101.49 443
4101.64 426
4101.79 426
4101.94 414
4102.08 417
4102.23 417
4102.38 428
4102.52 411
4102.67 396
4102.82 372
4102.96 385
4103.11 389
4103.26 396
4103.40 410
4103.55 404
4103.70 398
4103.84 386
4103.99 386
4104.14 371
4104.29 370
4104.43 369
4104.58 360
4104.73 328
4104.87 312
4105.02 299
4105.17 300
4105.31 302
4105.46 319
4105.61 344
4105.75 373
4105.90 381
4106.05 368
4106.20 365
4106.34 350
4106.49 352
4106.64 384
4106.78 378
4106.93 383
4107.08 374
4107.22 381
4107.37 378
4107.52 363
4107.66 339
4107.81 311
4107.96 312
4108.11 294
4108.25 301
4108.40 311
4108.55 300
4108.69 306
4108.84 298
4108.99 305
4109.13 299
4109.28 308
4109.43 312
4109.58 323
4109.72 318
4109.87 325
4110.02 346
4110.16 344
4110.31 364
4110.46 367
4110.60 361
4110.75 353
4110.90 345
4111.05 344
4111.19 348
4111.34 365
4111.49 363
4111.63 367
4111.78 354
4111.93 347
4112.07 331
4112.22 320
4112.37 311
4112.52 311
4112.66 320
4112.81 323
4112.96 327
4113.10 322
4113.25 308
4113.40 327
4113.55 332
4113.69 347
4113.84 337
4113.99 342
4114.13 340
4114.28 330
4114.43 312
4114.57 321
4114.72 337
4114.87 327
4115.02 312
4115.16 308
4115.31 313
4115.46 321
4115.60 311
4115.75 313
4115.90 331
4116.05 331
4116.19 361
4116.34 371
4116.49 362
4116.63 352
4116.78 326
4116.93 329
4117.08 332
4117.22 341
4117.37 336
4117.52 312
4117.66 313
4117.81 307
4117.96 317
4118.11 318
4118.25 310
4118.40 305
4118.55 290
4118.69 277
4118.84 276
4118.99 292
4119.14 315
4119.28 320
4119.43 331
4119.58 346
4119.72 359
4119.87 357
4120.02 340
4120.17 307
4120.31 299
4120.46 281
4120.61 308
4120.75 325
4120.90 319
4121.05 314
4121.20 322
4121.34 322
4121.49 307
4121.64 293
4121.79 290
4121.93 300
4122.08 303
4122.23 322
4122.37 320
4122.52 329
4122.67 320
4122.82 323
4122.96 329
4123.11 312
4123.26 307
4123.40 289
4123.55 294
4123.70 306
4123.85 330
4123.99 349
4124.14 359
4124.29 358
4124.44 373
4124.58 374
4124.73 381
4124.88 390
4125.02 396
4125.17 398
4125.32 399
4125.47 423
4125.61 445
4125.76 441
4125.91 451
4126.06 438
4126.20 408
4126.35 382
4126.50 373
4126.65 362
4126.79 360
4126.94 377
4127.09 376
4127.23 354
4127.38 337
4127.53 334
4127.68 321
4127.82 338
4127.97 353
4128.12 350
4128.27 373
4128.41 377
4128.56 383
4128.71 369
4128.85 380
4129.00 377
4129.15 372
4129.30 357
4129.44 364
4129.59 384
4129.74 367
4129.89 357
4130.03 355
4130.18 337
4130.33 348
4130.48 361
4130.62 352
4130.77 342
4130.92 343
4131.07 340
4131.21 326
4131.36 327
4131.51 313
4131.65 314
4131.80 292
4131.95 283
4132.10 279
4132.24 296
4132.39 295
4132.54 291
4132.69 295
4132.83 313
4132.98 308
4133.13 293
4133.28 305
4133.42 299
4133.57 289
4133.72 281
4133.87 288
4134.01 291
4134.16 314
4134.31 330
4134.46 330
4134.60 335
4134.75 322
4134.90 314
4135.05 305
4135.19 311
4135.34 299
4135.49 330
4135.64 342
4135.78 341
4135.93 326
4136.08 329
4136.23 345
4136.37 347
4136.52 349
4136.67 359
4136.82 358
4136.96 384
4137.11 403
4137.26 398
4137.41 371
4137.55 371
4137.70 359
4137.85 368
4138.00 377
4138.14 352
4138.29 371
4138.44 378
4138.59 381
4138.73 374
4138.88 393
4139.03 389
4139.18 391
4139.32 373
4139.47 365
4139.62 344
4139.77 331
4139.91 359
4140.06 351
4140.21 356
4140.36 331
4140.50 322
4140.65 313
4140.80 324
4140.95 320
4141.09 314
4141.24 318
4141.39 307
4141.54 315
4141.68 311
4141.83 289
4141.98 289
4142.13 305
4142.27 324
4142.42 340
4142.57 349
4142.72 372
4142.86 375
4143.01 375
4143.16 367
4143.31 355
4143.45 335
4143.60 327
4143.75 335
4143.90 338
4144.05 351
4144.19 349
4144.34 339
4144.49 341
4144.64 329
4144.78 332
4144.93 310
4145.08 311
4145.23 345
4145.37 377
4145.52 390
4145.67 396
4145.82 389
4145.96 372
4146.11 356
4146.26 365
4146.41 368
4146.56 370
4146.70 357
4146.85 348
4147.00 357
4147.15 371
4147.29 348
4147.44 337
4147.59 353
4147.74 340
4147.88 336
4148.03 329
4148.18 333
4148.33 358
4148.47 370
4148.62 403
4148.77 394
4148.92 396
4149.07 391
4149.21 374
4149.36 355
4149.51 381
4149.66 396
4149.80 396
4149.95 408
4150.10 408
4150.25 384
4150.40 369
4150.54 348
4150.69 348
4150.84 341
4150.99 352
4151.13 390
4151.28 413
4151.43 411
4151.58 408
4151.72 380
4151.87 352
4152.02 358
4152.17 351
4152.32 366
4152.46 374
4152.61 371
4152.76 368
4152.91 364
4153.05 368
4153.20 363
4153.35 364
4153.50 359
4153.65 353
4153.79 355
4153.94 347
4154.09 363
4154.24 398
4154.38 391
4154.53 389
4154.68 405
4154.83 395
4154.98 400
4155.12 405
4155.27 401
4155.42 399
4155.57 416
4155.72 426
4155.86 424
4156.01 420
4156.16 394
4156.31 370
4156.45 393
4156.60 409
4156.75 416
4156.90 425
4157.05 438
4157.19 477
4157.34 471
4157.49 461
4157.64 468
4157.78 464
4157.93 458
4158.08 440
4158.23 425
4158.38 446
4158.52 430
4158.67 444
4158.82 452
4158.97 435
4159.12 432
4159.26 436
4159.41 444
4159.56 407
4159.71 423
4159.86 419
4160.00 446
4160.15 424
4160.30 414
4160.45 407
4160.59 414
4160.74 415
4160.89 431
4161.04 417
4161.19 410
4161.33 418
4161.48 430
4161.63 417
4161.78 412
4161.93 412
4162.07 402
4162.22 410
4162.37 422
4162.52 428
4162.67 447
4162.81 444
4162.96 447
4163.11 459
4163.26 479
4163.41 495
4163.55 494
4163.70 488
4163.85 481
4164.00 483
4164.15 471
4164.29 446
4164.44 421
4164.59 398
4164.74 386
4164.89 382
4165.03 376
4165.18 387
4165.33 398
4165.48 400
4165.63 402
4165.77 399
4165.92 420
4166.07 423
4166.22 413
4166.37 378
4166.51 368
4166.66 370
4166.81 387
4166.96 394
4167.11 403
4167.25 409
4167.40 411
4167.55 391
4167.70 393
4167.85 394
4167.99 390
4168.14 399
4168.29 403
4168.44 380
4168.59 376
4168.73 381
4168.88 359
4169.03 375
4169.18 389
4169.33 388
4169.47 373
4169.62 354
4169.77 345
4169.92 342
4170.07 352
4170.21 347
4170.36 340
4170.51 342
4170.66 352
4170.81 350
4170.95 341
4171.10 366
4171.25 386
4171.40 409
4171.55 403
4171.70 392
4171.84 401
4171.99 427
4172.14 445
4172.29 463
4172.44 466
4172.58 468
4172.73 476
4172.88 475
4173.03 492
4173.18 500
4173.32 540
4173.47 549
4173.62 564
4173.77 544
4173.92 512
4174.07 505
4174.21 510
4174.36 500
4174.51 465
4174.66 456
4174.81 441
4174.95 422
4175.10 431
4175.25 447
4175.40 422
4175.55 402
4175.70 410
4175.84 410
4175.99 401
4176.14 408
4176.29 428
4176.44 457
4176.58 470
4176.73 480
4176.88 487
4177.03 494
4177.18 480
4177.33 474
4177.47 485
4177.62 516
4177.77 488
4177.92 471
4178.07 468
4178.21 478
4178.36 462
4178.51 456
4178.66 481
4178.81 481
4178.96 477
4179.10 453
4179.25 425
4179.40 415
4179.55 415
4179.70 436
4179.85 433
4179.99 434
4180.14 431
4180.29 425
4180.44 434
4180.59 441
4180.73 427
4180.88 431
4181.03 435
4181.18 417
4181.33 419
4181.48 422
4181.62 446
4181.77 474
4181.92 477
4182.07 492
4182.22 499
4182.37 484
4182.51 483
4182.66 486
4182.81 474
4182.96 464
4183.11 467
4183.26 471
4183.40 454
4183.55 444
4183.70 462
4183.85 466
4184.00 466
4184.15 446
4184.29 428
4184.44 421
4184.59 441
4184.74 448
4184.89 444
4185.04 467
4185.18 466
4185.33 481
4185.48 511
4185.63 508
4185.78 489
4185.93 484
4186.07 467
4186.22 446
4186.37 451
4186.52 470
4186.67 480
4186.82 468
4186.96 428
4187.11 428
4187.26 418
4187.41 421
4187.56 420
4187.71 409
4187.85 391
4188.00 400
4188.15 394
4188.30 382
4188.45 354
4188.60 343
4188.75 335
4188.89 339
4189.04 334
4189.19 334
4189.34 339
4189.49 358
4189.64 370
4189.78 359
4189.93 354
4190.08 353
4190.23 375
4190.38 390
4190.53 402
4190.67 418
4190.82 412
4190.97 401
4191.12 383
4191.27 384
4191.42 381
4191.57 376
4191.71 381
4191.86 376
4192.01 387
4192.16 406
4192.31 425
4192.46 415
4192.60 426
4192.75 411
4192.90 371
4193.05 375
4193.20 365
4193.35 363
4193.50 361
4193.64 369
4193.79 366
4193.94 375
4194.09 371
4194.24 377
4194.39 371
4194.54 385
4194.68 387
4194.83 396
4194.98 413
4195.13 423
4195.28 419
4195.43 408
4195.57 412
4195.72 427
4195.87 421
4196.02 448
4196.17 461
4196.32 449
4196.47 462
4196.61 462
4196.76 452
4196.91 442
4197.06 453
4197.21 461
4197.36 476
4197.51 468
4197.65 459
4197.80 430
4197.95 429
4198.10 427
4198.25 432
4198.40 427
4198.55 419
4198.69 391
4198.84 392
4198.99 416
4199.14 439
4199.29 451
4199.44 434
4199.59 418
4199.73 413
4199.88 392
4200.03 365
4200.18 371
4200.33 372
4200.48 372
4200.63 365
4200.78 365
4200.92 342
4201.07 323
4201.22 310
4201.37 313
4201.52 322
4201.67 349
4201.82 378
4201.96 401
4202.11 414
4202.26 389
4202.41 391
4202.56 385
4202.71 372
4202.86 370
4203.00 358
4203.15 352
4203.30 353
4203.45 332
4203.60 335
4203.75 329
4203.90 343
4204.05 359
4204.19 343
4204.34 364
4204.49 384
4204.64 396
4204.79 380
4204.94 368
4205.09 366
4205.23 373
4205.38 379
4205.53 380
4205.68 382
4205.83 387
4205.98 408
4206.13 430
4206.28 440
4206.42 454
4206.57 469
4206.72 457
4206.87 459
4207.02 444
4207.17 431
4207.32 419
4207.47 426
4207.61 418
4207.76 403
4207.91 385
4208.06 374
4208.21 380
4208.36 377
4208.51 358
4208.66 370
4208.80 386
4208.95 386
4209.10 372
4209.25 367
4209.40 374
4209.55 363
4209.70 389
4209.85 385
4209.99 400
4210.14 423
4210.29 466
4210.44 496
4210.59 489
4210.74 481
4210.89 488
4211.04 493
4211.19 512
4211.33 514
4211.48 512
4211.63 503
4211.78 481
4211.93 487
4212.08 450
4212.23 421
4212.38 427
4212.52 434
4212.67 458
4212.82 455
4212.97 462
4213.12 490
4213.27 487
4213.42 477
4213.57 465
4213.72 463
4213.86 449
4214.01 476
4214.16 502
4214.31 543
4214.46 566
4214.61 600
4214.76 600
4214.91 615
4215.06 629
4215.20 651
4215.35 663
4215.50 650
4215.65 659
4215.80 631
4215.95 613
4216.10 594
4216.25 585
4216.40 580
4216.54 600
4216.69 609
4216.84 606
4216.99 610
4217.14 604
4217.29 630
4217.44 667
4217.59 668
4217.74 695
4217.88 734
4218.03 772
4218.18 803
4218.33 816
4218.48 851
4218.63 878
4218.78 907
4218.93 935
4219.08 966
4219.22 1021
4219.37 1061
4219.52 1086
4219.67 1084
4219.82 1138
4219.97 1161
4220.12 1208
4220.27 1242
4220.42 1277
4220.57 1297
4220.71 1373
4220.86 1414
4221.01 1464
4221.16 1514
4221.31 1564
4221.46 1562
4221.61 1554
4221.76 1561
4221.91 1504
4222.06 1453
4222.20 1486
4222.35 1528
4222.50 1548
4222.65 1557
4222.80 1540
4222.95 1531
4223.10 1503
4223.25 1496
4223.40 1469
4223.55 1455
4223.69 1449
4223.84 1456
4223.99 1413
4224.14 1371
4224.29 1322
4224.44 1286
4224.59 1276
4224.74 1246
4224.89 1204
4225.04 1187
4225.18 1113
4225.33 1082
4225.48 1054
4225.63 1005
4225.78 978
4225.93 955
4226.08 970
4226.23 966
4226.38 928
4226.53 904
4226.68 856
4226.82 857
4226.97 854
4227.12 838
4227.27 824
4227.42 799
4227.57 833
4227.72 802
4227.87 773
4228.02 765
4228.17 778
4228.32 749
4228.46 737
4228.61 730
4228.76 714
4228.91 709
4229.06 689
4229.21 680
4229.36 658
4229.51 672
4229.66 662
4229.81 665
4229.96 679
4230.11 664
4230.25 678
4230.40 692
4230.55 687
4230.70 695
4230.85 714
4231.00 733
4231.15 729
4231.30 723
4231.45 741
4231.60 732
4231.75 722
4231.90 716
4232.04 699
4232.19 661
4232.34 646
4232.49 633
4232.64 630
4232.79 641
4232.94 628
4233.09 627
4233.24 633
4233.39 652
4233.54 686
4233.69 668
4233.83 676
4233.98 655
4234.13 664
4234.28 642
4234.43 628
4234.58 626
4234.73 599
4234.88 611
4235.03 584
4235.18 580
4235.33 547
4235.48 507
4235.63 503
4235.77 509
4235.92 546
4236.07 537
4236.22 527
4236.37 534
4236.52 537
4236.67 541
4236.82 541
4236.97 537
4237.12 534
4237.27 531
4237.42 531
4237.57 541
4237.71 504
4237.86 499
4238.01 506
4238.16 505
4238.31 497
4238.46 474
4238.61 455
4238.76 469
4238.91 493
4239.06 503
4239.21 495
4239.36 484
4239.51 453
4239.66 442
4239.80 445
4239.95 425
4240.10 460
4240.25 474
4240.40 481
4240.55 479
4240.70 472
4240.85 476
4241.00 465
4241.15 474
4241.30 490
4241.45 495
4241.60 508
4241.75 526
4241.90 505
4242.04 502
4242.19 484
4242.34 489
4242.49 497
4242.64 500
4242.79 488
4242.94 471
4243.09 452
4243.24 450
4243.39 453
4243.54 454
4243.69 464
4243.84 475
4243.99 496
4244.14 498
4244.29 495
4244.43 484
4244.58 477
4244.73 455
4244.88 455
4245.03 459
4245.18 457
4245.33 468
4245.48 486
4245.63 506
4245.78 531
4245.93 521
4246.08 488
4246.23 499
4246.38 474
4246.53 453
4246.68 448
4246.83 436
4246.98 418
4247.12 421
4247.27 401
4247.42 412
4247.57 435
4247.72 462
4247.87 480
4248.02 458
4248.17 445
4248.32 443
4248.47 426
4248.62 419
4248.77 399
4248.92 401
4249.07 399
4249.22 401
4249.37 399
4249.52 389
4249.67 394
4249.81 381
4249.96 382
4250.11 368
4250.26 367
4250.41 364
4250.56 365
4250.71 372
4250.86 357
4251.01 344
4251.16 343
4251.31 341
4251.46 327
4251.61 329
4251.76 343
4251.91 351
4252.06 354
4252.21 362
4252.36 389
4252.51 399
4252.66 425
4252.81 418
4252.95 426
4253.10 415
4253.25 399
4253.40 405
4253.55 411
4253.70 395
4253.85 384
4254.00 360
4254.15 342
4254.30 337
4254.45 338
4254.60 342
4254.75 356
4254.90 381
4255.05 387
4255.20 386
4255.35 386
4255.50 379
4255.65 359
4255.80 346
4255.95 344
4256.10 340
4256.25 340
4256.40 334
4256.54 333
4256.69 337
4256.84 327
4256.99 337
4257.14 354
4257.29 350
4257.44 373
4257.59 381
4257.74 387
4257.89 417
4258.04 408
4258.19 402
4258.34 376
4258.49 359
4258.64 360
4258.79 356
4258.94 330
4259.09 339
4259.24 342
4259.39 329
4259.54 341
4259.69 350
4259.84 360
4259.99 358
4260.14 360
4260.29 345
4260.44 354
4260.59 346
4260.73 339
4260.88 357
4261.03 376
4261.18 405
4261.33 383
4261.48 372
4261.63 346
4261.78 330
4261.93 310
4262.08 287
4262.23 270
4262.38 268
4262.53 278
4262.68 302
4262.83 316
4262.98 329
4263.13 352
4263.28 359
4263.43 344
4263.58 334
4263.73 354
4263.88 353
4264.03 334
4264.18 322
4264.33 328
4264.48 320
4264.63 310
4264.78 323
4264.93 333
4265.08 337
4265.23 341
4265.38 331
4265.53 329
4265.68 335
4265.83 346
4265.98 347
4266.13 350
4266.27 359
4266.42 369
4266.57 374
4266.72 355
4266.87 353
4267.02 348
4267.17 347
4267.32 363
4267.47 365
4267.62 385
4267.77 389
4267.92 394
4268.07 403
4268.22 387
4268.37 375
4268.52 383
4268.67 373
4268.82 372
4268.97 368
4269.12 359
4269.27 352
4269.42 343
4269.57 368
4269.72 375
4269.87 383
4270.02 395
4270.17 420
4270.32 438
4270.47 437
4270.62 424
4270.77 414
4270.92 402
4271.07 396
4271.22 402
4271.37 404
4271.52 405
4271.67 403
4271.82 398
4271.97 391
4272.12 399
4272.27 388
4272.42 407
4272.57 420
4272.72 418
4272.87 390
4273.02 382
4273.17 386
4273.32 379
4273.47 369
4273.62 380
4273.77 380
4273.92 377
4274.07 383
4274.22 398
4274.37 397
4274.52 399
4274.67 386
4274.82 395
4274.97 406
4275.12 414
4275.27 443
4275.42 433
4275.57 448
4275.72 441
4275.87 432
4276.02 436
4276.17 433
4276.32 436
4276.47 437
4276.62 426
4276.77 414
4276.92 407
4277.07 412
4277.22 402
4277.37 385
4277.52 375
4277.67 367
4277.82 353
4277.97 353
4278.12 338
4278.27 330
4278.42 339
4278.57 351
4278.72 362
4278.87 349
4279.02 337
4279.17 342
4279.32 358
4279.47 378
4279.62 376
4279.77 376
4279.92 380
4280.07 380
4280.22 372
4280.37 362
4280.52 378
4280.67 382
4280.82 402
4280.97 422
4281.12 432
4281.27 419
4281.42 422
4281.57 418
4281.72 421
4281.87 414
4282.02 433
4282.17 456
4282.32 466
4282.47 443
4282.62 433
4282.77 421
4282.92 427
4283.07 439
4283.22 448
4283.37 442
4283.52 407
4283.67 401
4283.82 388
4283.97 383
4284.12 381
4284.27 407
4284.42 406
4284.57 411
4284.72 408
4284.87 400
4285.02 400
4285.17 408
4285.32 392
4285.47 385
4285.62 386
4285.77 398
4285.92 409
4286.07 417
4286.22 433
4286.37 431
4286.52 435
4286.67 431
4286.82 450
4286.97 432
4287.12 448
4287.27 440
4287.42 441
4287.57 445
4287.72 415
4287.87 408
4288.02 435
4288.17 424
4288.32 416
4288.47 418
4288.62 422
4288.77 403
4288.92 394
4289.07 388
4289.22 371
4289.37 382
4289.52 386
4289.67 397
4289.82 414
4289.97 412
4290.12 404
4290.27 409
4290.42 392
4290.57 367
4290.72 392
4290.87 409
4291.02 413
4291.17 405
4291.32 378
4291.48 357
4291.63 366
4291.78 366
4291.93 385
4292.08 377
4292.23 383
4292.38 389
4292.53 425
4292.68 433
4292.83 414
4292.98 412
4293.13 377
4293.28 359
4293.43 338
4293.58 350
4293.73 335
4293.88 325
4294.03 305
4294.18 295
4294.33 294
4294.48 307
4294.63 335
4294.78 358
4294.93 357
4295.08 337
4295.23 337
4295.38 362
4295.53 375
4295.68 371
4295.83 367
4295.98 350
4296.13 345
4296.28 339
4296.43 332
4296.58 347
4296.73 348
4296.88 338
4297.04 326
4297.19 309
4297.34 297
4297.49 320
4297.64 359
4297.79 369
4297.94 365
4298.09 386
4298.24 421
4298.39 436
4298.54 413
4298.69 393
4298.84 400
4298.99 371
4299.14 364
4299.29 350
4299.44 356
4299.59 359
4299.74 327
4299.89 328
4300.04 349
4300.19 351
4300.34 361
4300.49 340
4300.64 346
4300.79 344
4300.94 342
4301.09 353
4301.25 357
4301.40 359
4301.55 369
4301.70 366
4301.85 359
4302.00 367
4302.15 376
4302.30 369
4302.45 374
4302.60 381
4302.75 414
4302.90 432
4303.05 433
4303.20 449
4303.35 456
4303.50 465
4303.65 442
4303.80 448
4303.95 432
4304.10 398
4304.25 380
4304.40 367
4304.55 377
4304.71 361
4304.86 367
4305.01 370
4305.16 387
4305.31 387
4305.46 366
4305.61 355
4305.76 355
4305.91 368
4306.06 359
4306.21 333
4306.36 325
4306.51 311
4306.66 328
4306.81 312
4306.96 318
4307.11 309
4307.26 308
4307.41 315
4307.56 297
4307.71 303
4307.87 308
4308.02 307
4308.17 306
4308.32 311
4308.47 323
4308.62 333
4308.77 362
4308.92 378
4309.07 367
4309.22 397
4309.37 394
4309.52 397
4309.67 405
4309.82 412
4309.97 415
4310.12 416
4310.27 394
4310.42 383
4310.57 372
4310.73 378
4310.88 356
4311.03 344
4311.18 341
4311.33 348
4311.48 349
4311.63 364
4311.78 378
4311.93 400
4312.08 404
4312.23 396
4312.38 398
4312.53 394
4312.68 392
4312.83 404
4312.98 399
4313.13 390
4313.29 392
4313.44 398
4313.59 407
4313.74 424
4313.89 419
4314.04 416
4314.19 408
4314.34 427
4314.49 426
4314.64 425
4314.79 427
4314.94 428
4315.09 413
4315.24 398
4315.39 400
4315.54 399
4315.70 384
4315.85 386
4316.00 382
4316.15 362
4316.30 355
4316.45 360
4316.60 377
4316.75 366
4316.90 379
4317.05 394
4317.20 415
4317.35 418
4317.50 398
4317.65 389
4317.80 378
4317.96 385
4318.11 380
4318.26 383
4318.41 379
4318.56 382
4318.71 381
4318.86 366
4319.01 366
4319.16 349
4319.31 356
4319.46 344
4319.61 360
4319.76 364
4319.91 371
4320.07 355
4320.22 371
4320.37 366
4320.52 360
4320.67 350
4320.82 347
4320.97 339
4321.12 369
4321.27 378
4321.42 372
4321.57 359
4321.72 365
4321.87 369
4322.02 399
4322.18 427
4322.33 449
4322.48 471
4322.63 465
4322.78 481
4322.93 481
4323.08 480
4323.23 497
4323.38 508
4323.53 486
4323.68 469
4323.83 464
4323.98 460
4324.14 456
4324.29 449
4324.44 471
4324.59 461
4324.74 464
4324.89 459
4325.04 454
4325.19 469
4325.34 458
4325.49 433
4325.64 451
4325.79 472
4325.95 491
4326.10 521
4326.25 558
4326.40 572
4326.55 570
4326.70 555
4326.85 539
4327.00 514
4327.15 508
4327.30 511
4327.45 473
4327.60 491
4327.76 482
4327.91 471
4328.06 447
4328.21 421
4328.36 424
4328.51 409
4328.66 419
4328.81 401
4328.96 386
4329.11 382
4329.26 370
4329.42 354
4329.57 348
4329.72 316
4329.87 315
4330.02 326
4330.17 343
4330.32 350
4330.47 378
4330.62 370
4330.77 392
4330.92 391
4331.08 401
4331.23 417
4331.38 408
4331.53 402
4331.68 407
4331.83 415
4331.98 435
4332.13 427
4332.28 428
4332.43 415
4332.58 403
4332.74 402
4332.89 420
4333.04 420
4333.19 430
4333.34 444
4333.49 447
4333.64 450
4333.79 444
4333.94 461
4334.09 468
4334.24 493
4334.40 483
4334.55 461
4334.70 477
4334.85 491
4335.00 499
4335.15 494
4335.30 487
4335.45 463
4335.60 449
4335.75 419
4335.91 409
4336.06 392
4336.21 406
4336.36 415
4336.51 429
4336.66 420
4336.81 425
4336.96 442
4337.11 420
4337.26 399
4337.42 374
4337.57 346
4337.72 354
4337.87 345
4338.02 349
4338.17 357
4338.32 352
4338.47 352
4338.62 335
4338.78 319
4338.93 321
4339.08 328
4339.23 325
4339.38 352
4339.53 363
4339.68 365
4339.83 379
4339.98 398
4340.13 409
4340.29 406
4340.44 431
4340.59 464
4340.74 477
4340.89 495
4341.04 464
4341.19 434
4341.34 404
4341.49 362
4341.65 347
4341.80 322
4341.95 326
4342.10 336
4342.25 339
4342.40 336
4342.55 347
4342.70 353
4342.85 360
4343.01 355
4343.16 359
4343.31 360
4343.46 361
4343.61 348
4343.76 342
4343.91 339
4344.06 353
4344.21 329
4344.37 334
4344.52 339
4344.67 353
4344.82 363
4344.97 363
4345.12 359
4345.27 359
4345.42 365
4345.58 370
4345.73 381
4345.88 384
4346.03 383
4346.18 402
4346.33 407
4346.48 391
4346.63 375
4346.78 351
4346.94 338
4347.09 337
4347.24 362
4347.39 360
4347.54 352
4347.69 346
4347.84 339
4347.99 324
4348.15 347
4348.30 361
4348.45 358
4348.60 347
4348.75 329
4348.90 343
4349.05 334
4349.20 315
4349.36 316
4349.51 310
4349.66 306
4349.81 302
4349.96 307
4350.11 306
4350.26 303
4350.41 306
4350.57 312
4350.72 317
4350.87 307
4351.02 318
4351.17 306
4351.32 292
4351.47 297
4351.62 315
4351.78 349
4351.93 366
4352.08 386
4352.23 372
4352.38 365
4352.53 357
4352.68 344
4352.83 377
4352.99 365
4353.14 356
4353.29 348
4353.44 353
4353.59 354
4353.74 341
4353.89 342
4354.04 337
4354.20 340
4354.35 349
4354.50 349
4354.65 349
4354.80 358
4354.95 364
4355.10 379
4355.26 387
4355.41 384
4355.56 365
4355.71 350
4355.86 350
4356.01 360
4356.16 371
4356.31 382
4356.47 379
4356.62 358
4356.77 353
4356.92 379
4357.07 397
4357.22 398
4357.37 424
4357.53 448
4357.68 461
4357.83 440
4357.98 433
4358.13 401
4358.28 390
4358.43 380
4358.59 377
4358.74 379
4358.89 362
4359.04 369
4359.19 391
4359.34 402
4359.49 416
4359.65 410
4359.80 425
4359.95 408
4360.10 393
4360.25 402
4360.40 387
4360.55 411
4360.71 421
4360.86 408
4361.01 394
4361.16 372
4361.31 368
4361.46 345
4361.61 351
4361.77 339
4361.92 334
4362.07 311
4362.22 296
4362.37 284
4362.52 297
4362.67 311
4362.83 314
4362.98 339
4363.13 352
4363.28 360
4363.43 369
4363.58 368
4363.73 356
4363.89 344
4364.04 334
4364.19 321
4364.34 327
4364.49 327
4364.64 332
4364.79 339
4364.95 351
4365.10 352
4365.25 343
4365.40 325
4365.55 326
4365.70 326
4365.86 326
4366.01 340
4366.16 353
4366.31 345
4366.46 350
4366.61 345
4366.76 346
4366.92 344
4367.07 330
4367.22 323
4367.37 332
4367.52 322
4367.67 329
4367.83 337
4367.98 337
4368.13 341
4368.28 331
4368.43 331
4368.58 332
4368.73 345
4368.89 352
4369.04 373
4369.19 371
4369.34 371
4369.49 347
4369.64 349
4369.80 348
4369.95 329
4370.10 344
4370.25 340
4370.40 342
4370.55 362
4370.71 361
4370.86 357
4371.01 369
4371.16 367
4371.31 372
4371.46 375
4371.62 370
4371.77 377
4371.92 384
4372.07 372
4372.22 368
4372.37 373
4372.52 376
4372.68 369
4372.83 359
4372.98 370
4373.13 374
4373.28 375
4373.43 405
4373.59 410
4373.74 414
4373.89 400
4374.04 386
4374.19 375
4374.34 373
4374.50 384
4374.65 385
4374.80 373
4374.95 355
4375.10 344
4375.25 330
4375.41 332
4375.56 336
4375.71 323
4375.86 324
4376.01 327
4376.17 330
4376.32 355
4376.47 358
4376.62 369
4376.77 366
4376.92 376
4377.08 389
4377.23 389
4377.38 393
4377.53 378
4377.68 366
4377.83 370
4377.99 359
4378.14 348
4378.29 341
4378.44 325
4378.59 307
4378.74 311
4378.90 305
4379.05 317
4379.20 338
4379.35 338
4379.50 341
4379.65 348
4379.81 323
4379.96 310
4380.11 314
4380.26 329
4380.41 341
4380.57 323
4380.72 328
4380.87 321
4381.02 329
4381.17 315
4381.32 299
4381.48 294
4381.63 313
4381.78 320
4381.93 321
4382.08 331
4382.24 319
4382.39 318
4382.54 316
4382.69 299
4382.84 302
4382.99 307
4383.15 325
4383.30 305
4383.45 291
4383.60 301
4383.75 299
4383.91 296
4384.06 302
4384.21 319
4384.36 318
4384.51 311
4384.66 315
4384.82 328
4384.97 309
4385.12 293
4385.27 292
4385.42 313
4385.58 318
4385.73 316
4385.88 310
4386.03 300
4386.18 292
4386.33 284
4386.49 270
4386.64 281
4386.79 278
4386.94 291
4387.09 301
4387.25 319
4387.40 352
4387.55 353
4387.70 341
4387.85 362
4388.01 350
4388.16 333
4388.31 322
4388.46 328
4388.61 313
4388.77 329
4388.92 346
4389.07 362
4389.22 380
4389.37 387
4389.52 372
4389.68 368
4389.83 377
4389.98 363
4390.13 359
4390.28 338
4390.44 331
4390.59 342
4390.74 323
4390.89 334
4391.04 324
4391.20 323
4391.35 334
4391.50 335
4391.65 329
4391.80 316
4391.96 321
4392.11 325
4392.26 327
4392.41 344
4392.56 341
4392.72 335
4392.87 317
4393.02 293
4393.17 280
4393.32 282
4393.48 282
4393.63 303
4393.78 304
4393.93 305
4394.08 306
4394.24 311
4394.39 333
4394.54 346
4394.69 337
4394.84 306
4395.00 300
4395.15 268
4395.30 251
4395.45 242
4395.60 240
4395.76 235
4395.91 231
4396.06 237
4396.21 242
4396.36 275
4396.52 297
4396.67 321
4396.82 322
4396.97 337
4397.12 336
4397.28 311
4397.43 326
4397.58 337
4397.73 355
4397.89 347
4398.04 359
4398.19 348
4398.34 341
4398.49 357
4398.65 354
4398.80 347
4398.95 358
4399.10 364
4399.25 353
4399.41 350
4399.56 338
4399.71 330
4399.86 353
4400.01 358
4400.17 353
4400.32 330
4400.47 337
4400.62 352
4400.78 368
4400.93 367
4401.08 350
4401.23 327
4401.38 317
4401.54 311
4401.69 310
4401.84 325
4401.99 327
4402.14 312
4402.30 287
4402.45 281
4402.60 284
4402.75 309
4402.91 335
4403.06 336
4403.21 307
4403.36 330
4403.51 331
4403.67 335
4403.82 346
4403.97 354
4404.12 381
4404.27 395
4404.43 410
4404.58 418
4404.73 415
4404.88 418
4405.04 428
4405.19 437
4405.34 443
4405.49 456
4405.64 456
4405.80 456
4405.95 447
4406.10 448
4406.25 451
4406.41 445
4406.56 446
4406.71 417
4406.86 417
4407.01 432
4407.17 468
4407.32 488
4407.47 510
4407.62 509
4407.78 508
4407.93 526
4408.08 520
4408.23 505
4408.38 498
4408.54 506
4408.69 509
4408.84 490
4408.99 498
4409.15 507
4409.30 519
4409.45 514
4409.60 530
4409.76 530
4409.91 537
4410.06 526
4410.21 519
4410.36 517
4410.52 502
4410.67 513
4410.82 497
4410.97 495
4411.13 506
4411.28 491
4411.43 451
4411.58 438
4411.74 430
4411.89 465
4412.04 477
4412.19 510
4412.34 525
4412.50 490
4412.65 482
4412.80 477
4412.95 476
4413.11 461
4413.26 452
4413.41 415
4413.56 397
4413.72 391
4413.87 396
4414.02 366
4414.17 380
4414.33 381
4414.48 408
4414.63 432
4414.78 416
4414.93 424
4415.09 417
4415.24 405
4415.39 417
4415.54 416
4415.70 417
4415.85 422
4416.00 425
4416.15 425
4416.31 408
4416.46 424
4416.61 420
4416.76 430
4416.92 417
4417.07 402
4417.22 392
4417.37 367
4417.53 355
4417.68 357
4417.83 365
4417.98 362
4418.13 370
4418.29 365
4418.44 366
4418.59 357
4418.74 357
4418.90 364
4419.05 379
4419.20 385
4419.35 391
4419.51 376
4419.66 395
4419.81 413
4419.96 412
4420.12 398
4420.27 411
4420.42 410
4420.57 405
4420.73 383
4420.88 392
4421.03 364
4421.18 352
4421.34 352
4421.49 344
4421.64 374
4421.79 392
4421.95 402
4422.10 390
4422.25 389
4422.40 376
4422.56 356
4422.71 357
4422.86 346
4423.01 344
4423.17 356
4423.32 383
4423.47 363
4423.62 360
4423.78 376
4423.93 393
4424.08 400
4424.23 402
4424.39 402
4424.54 388
4424.69 370
4424.84 363
4425.00 333
4425.15 343
4425.30 339
4425.45 343
4425.61 360
4425.76 354
4425.91 327
4426.06 313
4426.22 308
4426.37 317
4426.52 315
4426.68 326
4426.83 324
4426.98 324
4427.13 309
4427.29 307
4427.44 326
4427.59 322
4427.74 342
4427.90 358
4428.05 383
4428.20 389
4428.35 404
4428.51 393
4428.66 384
4428.81 373
4428.96 358
4429.12 360
4429.27 352
4429.42 347
4429.57 337
4429.73 345
4429.88 348
4430.03 367
4430.19 379
4430.34 368
4430.49 376
4430.64 373
4430.80 394
4430.95 400
4431.10 401
4431.25 399
4431.41 371
4431.56 371
4431.71 359
4431.86 366
4432.02 370
4432.17 396
4432.32 421
4432.47 412
4432.63 409
4432.78 445
4432.93 448
4433.09 431
4433.24 391
4433.39 386
4433.54 369
4433.70 360
4433.85 372
4434.00 392
4434.15 405
4434.31 401
4434.46 406
4434.61 408
4434.77 397
4434.92 392
4435.07 402
4435.22 390
4435.38 391
4435.53 408
4435.68 438
4435.83 463
4435.99 459
4436.14 463
4436.29 470
4436.45 472
4436.60 450
4436.75 439
4436.90 412
4437.06 401
4437.21 408
4437.36 394
4437.51 390
4437.67 400
4437.82 404
4437.97 377
4438.13 378
4438.28 401
4438.43 414
4438.58 405
4438.74 395
4438.89 382
4439.04 386
4439.20 404
4439.35 422
4439.50 420
4439.65 408
4439.81 400
4439.96 384
4440.11 357
4440.26 362
4440.42 362
4440.57 360
4440.72 355
4440.88 362
4441.03 350
4441.18 362
4441.33 365
4441.49 354
4441.64 334
4441.79 348
4441.95 356
4442.10 368
4442.25 381
4442.40 421
4442.56 439
4442.71 429
4442.86 412
4443.02 394
4443.17 407
4443.32 400
4443.47 394
4443.63 365
4443.78 347
4443.93 334
4444.09 338
4444.24 347
4444.39 347
4444.54 351
4444.70 351
4444.85 370
4445.00 376
4445.16 371
4445.31 385
4445.46 364
4445.61 389
4445.77 419
4445.92 394
4446.07 376
4446.23 378
4446.38 354
4446.53 350
4446.69 328
4446.84 315
4446.99 311
4447.14 325
4447.30 337
4447.45 338
4447.60 319
4447.76 344
4447.91 354
4448.06 351
4448.21 368
4448.37 379
4448.52 406
4448.67 419
4448.83 413
4448.98 416
4449.13 410
4449.29 391
4449.44 376
4449.59 371
4449.74 368
4449.90 379
4450.05 372
4450.20 346
4450.36 343
4450.51 340
4450.66 339
4450.81 324
4450.97 321
4451.12 324
4451.27 357
4451.43 358
4451.58 355
4451.73 387
4451.89 383
4452.04 385
4452.19 368
4452.35 355
4452.50 337
4452.65 355
4452.80 346
4452.96 373
4453.11 381
4453.26 384
4453.42 386
4453.57 388
4453.72 386
4453.88 394
4454.03 391
4454.18 395
4454.33 397
4454.49 405
4454.64 409
4454.79 399
4454.95 395
4455.10 407
4455.25 381
4455.41 378
4455.56 382
4455.71 372
4455.87 395
4456.02 415
4456.17 406
4456.32 388
4456.48 394
4456.63 396
4456.78 410
4456.94 413
4457.09 414
4457.24 417
4457.40 403
4457.55 414
4457.70 391
4457.86 392
4458.01 392
4458.16 383
4458.31 380
4458.47 426
4458.62 434
4458.77 456
4458.93 468
4459.08 479
4459.23 487
4459.39 496
4459.54 508
4459.69 511
4459.85 516
4460.00 482
4460.15 475
4460.31 477
4460.46 448
4460.61 426
4460.77 406
4460.92 400
4461.07 412
4461.22 414
4461.38 416
4461.53 417
4461.68 433
4461.84 452
4461.99 464
4462.14 457
4462.30 461
4462.45 435
4462.60 467
4462.76 466
4462.91 477
4463.06 501
4463.22 467
4463.37 455
4463.52 426
4463.68 405
4463.83 375
4463.98 375
4464.14 372
4464.29 401
4464.44 411
4464.59 418
4464.75 437
4464.90 440
4465.05 424
4465.21 442
4465.36 441
4465.51 447
4465.67 448
4465.82 407
4465.97 399
4466.13 409
4466.28 409
4466.43 414
4466.59 420
4466.74 418
4466.89 407
4467.05 390
4467.20 404
4467.35 449
4467.51 468
4467.66 483
4467.81 502
4467.97 509
4468.12 490
4468.27 483
4468.43 497
4468.58 514
4468.73 548
4468.89 538
4469.04 563
4469.19 581
4469.35 589
4469.50 607
4469.65 618
4469.81 637
4469.96 642
4470.11 667
4470.27 706
4470.42 740
4470.57 729
4470.73 728
4470.88 753
4471.03 815
4471.19 863
4471.34 926
4471.49 1010
4471.65 1065
4471.80 1105
4471.95 1131
4472.11 1126
4472.26 1183
4472.41 1218
4472.57 1242
4472.72 1280
4472.87 1320
4473.03 1317
4473.18 1369
4473.33 1420
4473.49 1479
4473.64 1458
4473.79 1472
4473.95 1454
4474.10 1451
4474.25 1465
4474.41 1459
4474.56 1422
4474.71 1387
4474.87 1340
4475.02 1344
4475.17 1348
4475.33 1351
4475.48 1369
4475.63 1412
4475.79 1444
4475.94 1476
4476.09 1476
4476.25 1483
4476.40 1496
4476.55 1519
4476.71 1528
4476.86 1542
4477.02 1521
4477.17 1459
4477.32 1425
4477.48 1408
4477.63 1382
4477.78 1333
4477.94 1291
4478.09 1217
4478.24 1144
4478.40 1137
4478.55 1109
4478.70 1048
4478.86 1009
4479.01 990
4479.16 981
4479.32 963
4479.47 938
4479.62 914
4479.78 864
4479.93 848
4480.08 828
4480.24 809
4480.39 804
4480.55 794
4480.70 790
4480.85 775
4481.01 762
4481.16 756
4481.31 754
4481.47 730
4481.62 706
4481.77 667
4481.93 631
4482.08 623
4482.23 594
4482.39 567
4482.54 547
4482.69 521
4482.85 525
4483.00 525
4483.16 557
4483.31 582
4483.46 597
4483.62 597
4483.77 571
4483.92 552
4484.08 531
4484.23 504
4484.38 499
4484.54 515
4484.69 531
4484.84 518
4485.00 506
4485.15 506
4485.30 478
4485.46 451
4485.61 461
4485.77 468
4485.92 480
4486.07 469
4486.23 460
4486.38 453
4486.53 429
4486.69 435
4486.84 416
4486.99 417
4487.15 419
4487.30 411
4487.46 413
4487.61 432
4487.76 441
4487.92 446
4488.07 437
4488.22 410
4488.38 398
4488.53 375
4488.68 386
4488.84 387
4488.99 389
4489.15 372
4489.30 378
4489.45 368
4489.61 374
4489.76 381
4489.91 372
4490.07 351
4490.22 360
4490.37 357
4490.53 351
4490.68 362
4490.84 390
4490.99 379
4491.14 392
4491.30 404
4491.45 434
4491.60 440
4491.76 451
4491.91 451
4492.07 445
4492.22 445
4492.37 390
4492.53 375
4492.68 391
4492.83 380
4492.99 367
4493.14 367
4493.29 383
4493.45 373
4493.60 352
4493.76 326
4493.91 324
4494.06 324
4494.22 327
4494.37 348
4494.52 349
4494.68 360
4494.83 352
4494.99 368
4495.14 358
4495.29 363
4495.45 383
4495.60 393
4495.75 393
4495.91 385
4496.06 385
4496.22 393
4496.37 387
4496.52 374
4496.68 376
4496.83 391
4496.99 411
4497.14 395
4497.29 408
4497.45 417
4497.60 422
4497.75 446
4497.91 444
4498.06 455
4498.22 465
4498.37 469
4498.52 444
4498.68 418
4498.83 402
4498.98 394
4499.14 405
4499.29 418
4499.45 406
4499.60 400
4499.75 388
4499.91 369
4500.06 370
4500.22 356
4500.37 364
4500.52 347
4500.68 351
4500.83 365
4500.98 372
4501.14 365
4501.29 375
4501.45 391
4501.60 419
4501.75 390
4501.91 389
4502.06 385
4502.22 400
4502.37 391
4502.52 388
4502.68 359
4502.83 349
4502.98 337
4503.14 345
4503.29 330
4503.45 353
4503.60 355
4503.75 353
4503.91 337
4504.06 337
4504.22 341
4504.37 350
4504.52 368
4504.68 383
4504.83 373
4504.99 389
4505.14 381
4505.29 359
4505.45 366
4505.60 370
4505.76 360
4505.91 358
4506.06 370
4506.22 365
4506.37 355
4506.52 384
4506.68 400
4506.83 408
4506.99 405
4507.14 399
4507.29 383
4507.45 376
4507.60 363
4507.76 367
4507.91 352
4508.06 345
4508.22 338
4508.37 334
4508.53 331
4508.68 332
4508.83 328
4508.99 319
4509.14 315
4509.30 306
4509.45 294
4509.60 281
4509.76 284
4509.91 309
4510.07 338
4510.22 345
4510.37 349
4510.53 333
4510.68 333
4510.84 340
4510.99 340
4511.14 334
4511.30 339
4511.45 325
4511.61 310
4511.76 293
4511.91 281
4512.07 274
4512.22 281
4512.38 305
4512.53 323
4512.68 335
4512.84 335
4512.99 326
4513.15 324
4513.30 335
4513.46 347
4513.61 365
4513.76 356
4513.92 344
4514.07 327
4514.23 328
4514.38 335
4514.53 334
4514.69 339
4514.84 330
4515.00 322
4515.15 328
4515.30 322
4515.46 347
4515.61 342
4515.77 346
4515.92 365
4516.07 376
4516.23 370
4516.38 351
4516.54 346
4516.69 349
4516.85 356
4517.00 351
4517.15 359
4517.31 354
4517.46 337
4517.62 337
4517.77 340
4517.92 339
4518.08 335
4518.23 329
4518.39 319
4518.54 309
4518.70 309
4518.85 300
4519.00 306
4519.16 308
4519.31 309
4519.47 326
4519.62 330
4519.77 344
4519.93 343
4520.08 332
4520.24 315
4520.39 308
4520.55 307
4520.70 304
4520.85 291
4521.01 283
4521.16 281
4521.32 288
4521.47 288
4521.62 282
4521.78 266
4521.93 283
4522.09 287
4522.24 301
4522.40 292
4522.55 310
4522.70 328
4522.86 341
4523.01 330
4523.17 317
4523.32 311
4523.48 302
4523.63 307
4523.78 287
4523.94 302
4524.09 295
4524.25 294
4524.40 286
4524.55 296
4524.71 295
4524.86 323
4525.02 351
4525.17 366
4525.33 370
4525.48 347
4525.63 343
4525.79 333
4525.94 328
4526.10 346
4526.25 336
4526.41 330
4526.56 333
4526.71 319
4526.87 305
4527.02 316
4527.18 322
4527.33 339
4527.49 346
4527.64 338
4527.79 345
4527.95 374
4528.10 361
4528.26 354
4528.41 348
4528.57 344
4528.72 319
4528.88 311
4529.03 292
4529.18 281
4529.34 284
4529.49 300
4529.65 319
4529.80 307
4529.96 309
4530.11 300
4530.26 294
4530.42 297
4530.57 299
4530.73 303
4530.88 308
4531.04 333
4531.19 360
4531.34 383
4531.50 380
4531.65 378
4531.81 388
4531.96 382
4532.12 382
4532.27 372
4532.43 365
4532.58 388
4532.73 391
4532.89 407
4533.04 400
4533.20 397
4533.35 380
4533.51 368
4533.66 365
4533.82 364
4533.97 366
4534.12 372
4534.28 359
4534.43 348
4534.59 338
4534.74 340
4534.90 345
4535.05 331
4535.20 344
4535.36 344
4535.51 328
4535.67 304
4535.82 308
4535.98 314
4536.13 332
4536.29 356
4536.44 366
4536.59 384
4536.75 391
4536.90 392
4537.06 381
4537.21 369
4537.37 376
4537.52 368
4537.68 356
4537.83 352
4537.99 339
4538.14 343
4538.29 332
4538.45 324
4538.60 333
4538.76 342
4538.91 361
4539.07 359
4539.22 359
4539.38 373
4539.53 357
4539.68 355
4539.84 344
4539.99 355
4540.15 351
4540.30 339
4540.46 346
4540.61 339
4540.77 342
4540.92 356
4541.08 377
4541.23 354
4541.38 334
4541.54 332
4541.69 331
4541.85 332
4542.00 323
4542.16 319
4542.31 297
4542.47 302
4542.62 315
4542.78 319
4542.93 334
4543.08 348
4543.24 372
4543.39 372
4543.55 396
4543.70 388
4543.86 383
4544.01 388
4544.17 407
4544.32 408
4544.48 408
4544.63 396
4544.79 370
4544.94 375
4545.09 362
4545.25 364
4545.40 367
4545.56 384
4545.71 382
4545.87 386
4546.02 374
4546.18 360
4546.33 353
4546.49 340
4546.64 330
4546.80 342
4546.95 354
4547.10 355
4547.26 376
4547.41 372
4547.57 350
4547.72 334
4547.88 329
4548.03 339
4548.19 332
4548.34 327
4548.50 327
4548.65 317
4548.81 308
4548.96 292
4549.12 293
4549.27 307
4549.42 320
4549.58 346
4549.73 358
4549.89 365
4550.04 378
4550.20 384
4550.35 375
4550.51 364
4550.66 362
4550.82 364
4550.97 342
4551.13 329
4551.28 323
4551.44 324
4551.59 324
4551.74 335
4551.90 321
4552.05 316
4552.21 296
4552.36 293
4552.52 281
4552.67 273
4552.83 275
4552.98 292
4553.14 292
4553.29 311
4553.45 300
4553.60 323
4553.76 331
4553.91 345
4554.07 348
4554.22 338
4554.38 330
4554.53 316
4554.69 314
4554.84 317
4554.99 328
4555.15 328
4555.30 327
4555.46 343
4555.61 377
4555.77 381
4555.92 414
4556.08 398
4556.23 400
4556.39 388
4556.54 387
4556.70 365
4556.85 346
4557.01 350
4557.16 356
4557.32 360
4557.47 368
4557.63 388
4557.78 383
4557.94 382
4558.09 390
4558.25 396
4558.40 379
4558.56 379
4558.71 355
4558.86 344
4559.02 336
4559.17 328
4559.33 318
4559.48 322
4559.64 329
4559.79 317
4559.95 321
4560.10 310
4560.26 313
4560.41 314
4560.57 305
4560.72 314
4560.88 324
4561.03 320
4561.19 298
4561.34 298
4561.50 298
4561.65 301
4561.81 306
4561.96 316
4562.12 319
4562.27 325
4562.43 322
4562.58 314
4562.74 305
4562.89 315
4563.05 325
4563.20 339
4563.36 339
4563.51 331
4563.67 296
4563.82 279
4563.98 277
4564.13 288
4564.29 289
4564.44 287
4564.60 289
4564.75 276
4564.91 280
4565.06 292
4565.22 314
4565.37 330
4565.53 319
4565.68 309
4565.84 273
4565.99 269
4566.15 280
4566.30 279
4566.46 291
4566.61 289
4566.77 288
4566.92 290
4567.08 283
4567.23 261
4567.39 259
4567.54 269
4567.70 257
4567.85 281
4568.01 311
4568.16 320
4568.32 339
4568.47 347
4568.63 341
4568.78 353
4568.94 348
4569.09 351
4569.25 338
4569.40 349
4569.56 348
4569.71 335
4569.87 330
4570.02 316
4570.18 335
4570.33 338
4570.49 330
4570.64 318
4570.80 314
4570.95 307
4571.11 302
4571.26 295
4571.42 298
4571.57 292
4571.73 309
4571.88 312
4572.04 308
4572.19 319
4572.35 328
4572.50 343
4572.66 345
4572.81 317
4572.97 306
4573.12 297
4573.28 293
4573.43 283
4573.59 273
4573.74 278
4573.90 298
4574.05 310
4574.21 297
4574.36 300
4574.52 304
4574.67 299
4574.83 300
4574.98 322
4575.14 315
4575.29 307
4575.45 329
4575.60 350
4575.76 374
4575.91 410
4576.07 438
4576.22 440
4576.38 437
4576.53 446
4576.69 424
4576.84 399
4577.00 370
4577.15 360
4577.31 373
4577.46 373
4577.62 342
4577.78 342
4577.93 328
4578.09 308
4578.24 308
4578.40 289
4578.55 277
4578.71 272
4578.86 267
4579.02 282
4579.17 287
4579.33 294
4579.48 318
4579.64 325
4579.79 339
4579.95 362
4580.10 382
4580.26 342
4580.41 332
4580.57 342
4580.72 345
4580.88 328
4581.03 331
4581.19 348
4581.34 372
4581.50 378
4581.66 373
4581.81 367
4581.97 349
4582.12 345
4582.28 340
4582.43 334
4582.59 335
4582.74 340
4582.90 363
4583.05 361
4583.21 352
4583.36 363
4583.52 367
4583.67 364
4583.83 379
4583.98 391
4584.14 395
4584.29 390
4584.45 370
4584.61 366
4584.76 360
4584.92 364
4585.07 375
4585.23 354
4585.38 338
4585.54 333
4585.69 323
4585.85 328
4586.00 319
4586.16 322
4586.31 353
4586.47 386
4586.62 386
4586.78 377
4586.93 376
4587.09 358
4587.25 353
4587.40 364
4587.56 394
4587.71 372
4587.87 380
4588.02 389
4588.18 391
4588.33 379
4588.49 389
4588.64 369
4588.80 371
4588.95 354
4589.11 319
4589.26 300
4589.42 299
4589.58 306
4589.73 282
4589.89 284
4590.04 285
4590.20 290
4590.35 309
4590.51 305
4590.66 327
4590.82 353
4590.97 349
4591.13 352
4591.28 379
4591.44 397
4591.60 405
4591.75 388
4591.91 386
4592.06 387
4592.22 411
4592.37 395
4592.53 382
4592.68 374
4592.84 374
4592.99 349
4593.15 332
4593.30 335
4593.46 333
4593.62 305
4593.77 300
4593.93 282
4594.08 266
4594.24 265
4594.39 261
4594.55 284
4594.70 286
4594.86 281
4595.01 287
4595.17 297
4595.33 285
4595.48 305
4595.64 338
4595.79 344
4595.95 353
4596.10 354
4596.26 336
4596.41 314
4596.57 317
4596.72 337
4596.88 341
4597.04 360
4597.19 380
4597.35 369
4597.50 344
4597.66 339
4597.81 323
4597.97 307
4598.12 303
4598.28 308
4598.44 308
4598.59 328
4598.75 330
4598.90 349
4599.06 350
4599.21 342
4599.37 342
4599.52 330
4599.68 342
4599.84 353
4599.99 354
4600.15 354
4600.30 360
4600.46 369
4600.61 396
4600.77 418
4600.92 420
4601.08 414
4601.24 408
4601.39 385
4601.55 358
4601.70 356
4601.86 377
4602.01 375
4602.17 372
4602.32 348
4602.48 366
4602.64 368
4602.79 378
4602.95 398
4603.10 407
4603.26 415
4603.41 414
4603.57 410
4603.72 374
4603.88 371
4604.04 373
4604.19 380
4604.35 391
4604.50 399
4604.66 390
4604.81 377
4604.97 383
4605.12 399
4605.28 409
4605.44 413
4605.59 405
4605.75 413
4605.90 397
4606.06 373
4606.21 368
4606.37 348
4606.53 341
4606.68 346
4606.84 337
4606.99 362
4607.15 403
4607.30 405
4607.46 403
4607.62 388
4607.77 367
4607.93 335
4608.08 298
4608.24 295
4608.39 284
4608.55 302
4608.71 311
4608.86 330
4609.02 332
4609.17 345
4609.33 370
4609.48 374
4609.64 370
4609.79 372
4609.95 368
4610.11 368
4610.26 365
4610.42 338
4610.57 337
4610.73 323
4610.88 325
4611.04 309
4611.20 299
4611.35 308
4611.51 317
4611.66 334
4611.82 335
4611.98 335
4612.13 321
4612.29 323
4612.44 306
4612.60 286
4612.75 265
4612.91 275
4613.07 277
4613.22 279
4613.38 276
4613.53 283
4613.69 282
4613.84 291
4614.00 309
4614.16 306
4614.31 290
4614.47 273
4614.62 268
4614.78 264
4614.93 255
4615.09 250
4615.25 249
4615.40 256
4615.56 274
4615.71 287
4615.87 293
4616.03 303
4616.18 291
4616.34 287
4616.49 286
4616.65 280
4616.80 281
4616.96 280
4617.12 271
4617.27 294
4617.43 289
4617.58 286
4617.74 288
4617.90 286
4618.05 273
4618.21 277
4618.36 284
4618.52 285
4618.67 279
4618.83 298
4618.99 302
4619.14 319
4619.30 340
4619.45 344
4619.61 344
4619.77 345
4619.92 355
4620.08 365
4620.23 360
4620.39 359
4620.54 347
4620.70 350
4620.86 352
4621.01 358
4621.17 359
4621.32 349
4621.48 344
4621.64 330
4621.79 332
4621.95 309
4622.10 301
4622.26 297
4622.42 299
4622.57 288
4622.73 298
4622.88 310
4623.04 308
4623.20 286
4623.35 296
4623.51 314
4623.66 323
4623.82 330
4623.98 338
4624.13 344
4624.29 358
4624.44 366
4624.60 349
4624.75 336
4624.91 325
4625.07 316
4625.22 333
4625.38 340
4625.53 329
4625.69 305
4625.85 309
4626.00 313
4626.16 313
4626.31 293
4626.47 302
4626.63 327
4626.78 336
4626.94 351
4627.09 359
4627.25 360
4627.41 369
4627.56 361
4627.72 351
4627.87 355
4628.03 350
4628.19 349
4628.34 347
4628.50 346
4628.65 345
4628.81 338
4628.97 337
4629.12 319
4629.28 300
4629.43 303
4629.59 302
4629.75 298
4629.90 308
4630.06 306
4630.22 316
4630.37 322
4630.53 308
4630.68 292
4630.84 282
4631.00 287
4631.15 301
4631.31 324
4631.46 309
4631.62 292
4631.78 293
4631.93 297
4632.09 315
4632.24 323
4632.40 322
4632.56 326
4632.71 301
4632.87 291
4633.02 307
4633.18 296
4633.34 302
4633.49 298
4633.65 289
4633.81 272
4633.96 288
4634.12 294
4634.27 293
4634.43 298
4634.59 271
4634.74 272
4634.90 280
4635.05 307
4635.21 325
4635.37 344
4635.52 343
4635.68 355
4635.83 356
4635.99 349
4636.15 349
4636.30 342
4636.46 338
4636.62 333
4636.77 341
4636.93 352
4637.08 330
4637.24 335
4637.40 342
4637.55 330
4637.71 341
4637.86 329
4638.02 324
4638.18 326
4638.33 320
4638.49 331
4638.65 323
4638.80 342
4638.96 338
4639.11 345
4639.27 346
4639.43 328
4639.58 316
4639.74 316
4639.90 347
4640.05 356
4640.21 360
4640.36 379
4640.52 390
4640.68 385
4640.83 354
4640.99 362
4641.15 365
4641.30 380
4641.46 365
4641.61 357
4641.77 349
4641.93 350
4642.08 339
4642.24 342
4642.40 338
4642.55 340
4642.71 314
4642.86 297
4643.02 292
4643.18 292
4643.33 304
4643.49 305
4643.65 300
4643.80 292
4643.96 287
4644.11 294
4644.27 282
4644.43 265
4644.58 260
4644.74 261
4644.90 283
4645.05 301
4645.21 289
4645.36 270
4645.52 269
4645.68 265
4645.83 262
4645.99 295
4646.15 288
4646.30 271
4646.46 284
4646.62 291
4646.77 317
4646.93 315
4647.08 332
4647.24 336
4647.40 313
4647.55 311
4647.71 318
4647.87 336
4648.02 327
4648.18 317
4648.33 315
4648.49 310
4648.65 302
4648.80 294
4648.96 302
4649.12 310
4649.27 308
4649.43 308
4649.59 312
4649.74 360
4649.90 361
4650.05 355
4650.21 347
4650.37 321
4650.52 318
4650.68 303
4650.84 284
4650.99 303
4651.15 315
4651.31 337
4651.46 329
4651.62 325
4651.78 332
4651.93 339
4652.09 336
4652.24 338
4652.40 330
4652.56 326
4652.71 313
4652.87 301
4653.03 323
4653.18 334
4653.34 326
4653.50 318
4653.65 317
4653.81 312
4653.97 316
4654.12 311
4654.28 306
4654.43 289
4654.59 283
4654.75 281
4654.90 285
4655.06 263
4655.22 265
4655.37 275
4655.53 285
4655.69 292
4655.84 296
4656.00 294
4656.16 299
4656.31 306
4656.47 331
4656.63 349
4656.78 355
4656.94 352
4657.10 340
4657.25 356
4657.41 332
4657.56 336
4657.72 325
4657.88 325
4658.03 324
4658.19 326
4658.35 319
4658.50 310
4658.66 323
4658.82 329
4658.97 305
4659.13 302
4659.29 292
4659.44 303
4659.60 305
4659.76 318
4659.91 329
4660.07 322
4660.23 334
4660.38 349
4660.54 351
4660.70 335
4660.85 338
4661.01 339
4661.17 323
4661.32 323
4661.48 314
4661.63 307
4661.79 317
4661.95 314
4662.10 322
4662.26 324
4662.42 346
4662.57 361
4662.73 369
4662.89 359
4663.04 355
4663.20 335
4663.36 328
4663.51 311
4663.67 294
4663.83 262
4663.98 270
4664.14 282
4664.30 307
4664.45 287
4664.61 272
4664.77 274
4664.92 266
4665.08 259
4665.24 268
4665.39 276
4665.55 292
4665.71 319
4665.86 311
4666.02 330
4666.18 320
4666.33 316
4666.49 301
4666.65 290
4666.80 298
4666.96 301
4667.12 300
4667.27 292
4667.43 284
4667.59 281
4667.74 289
4667.90 291
4668.06 281
4668.21 286
4668.37 273
4668.53 282
4668.68 290
4668.84 303
4669.00 304
4669.15 313
4669.31 323
4669.47 333
4669.62 348
4669.78 351
4669.94 330
4670.09 335
4670.25 337
4670.41 310
4670.56 322
4670.72 321
4670.88 324
4671.03 331
4671.19 313
4671.35 291
4671.50 288
4671.66 296
4671.82 293
4671.97 304
4672.13 307
4672.29 327
4672.45 334
4672.60 330
4672.76 326
4672.92 309
4673.07 319
4673.23 320
4673.39 313
4673.54 312
4673.70 310
4673.86 315
4674.01 318
4674.17 336
4674.33 356
4674.48 375
4674.64 377
4674.80 378
4674.95 365
4675.11 342
4675.27 330
4675.42 335
4675.58 329
4675.74 324
4675.89 330
4676.05 332
4676.21 328
4676.37 334
4676.52 341
4676.68 355
4676.84 354
4676.99 346
4677.15 347
4677.31 365
4677.46 378
4677.62 380
4677.78 391
4677.93 383
4678.09 363
4678.25 355
4678.40 341
4678.56 327
4678.72 337
4678.87 342
4679.03 349
4679.19 369
4679.35 358
4679.50 356
4679.66 365
4679.82 352
4679.97 351
4680.13 350
4680.29 348
4680.44 358
4680.60 366
4680.76 371
4680.91 384
4681.07 387
4681.23 383
4681.38 374
4681.54 381
4681.70 384
4681.86 408
4682.01 405
4682.17 423
4682.33 438
4682.48 458
4682.64 454
4682.80 461
4682.95 450
4683.11 425
4683.27 407
4683.43 409
4683.58 410
4683.74 408
4683.90 422
4684.05 407
4684.21 407
4684.37 389
4684.52 377
4684.68 371
4684.84 361
4684.99 360
4685.15 365
4685.31 373
4685.47 365
4685.62 350
4685.78 365
4685.94 381
4686.09 399
4686.25 391
4686.41 372
4686.56 368
4686.72 354
4686.88 333
4687.04 336
4687.19 344
4687.35 334
4687.51 320
4687.66 322
4687.82 337
4687.98 346
4688.13 337
4688.29 337
4688.45 337
4688.61 335
4688.76 323
4688.92 320
4689.08 330
4689.23 335
4689.39 317
4689.55 335
4689.71 338
4689.86 341
4690.02 326
4690.18 336
4690.33 332
4690.49 330
4690.65 329
4690.80 324
4690.96 330
4691.12 336
4691.28 337
4691.43 333
4691.59 346
4691.75 324
4691.90 314
4692.06 319
4692.22 319
4692.38 335
4692.53 329
4692.69 334
4692.85 304
4693.00 301
4693.16 297
4693.32 300
4693.48 297
4693.63 306
4693.79 318
4693.95 326
4694.10 327
4694.26 331
4694.42 326
4694.57 308
4694.73 314
4694.89 312
4695.05 299
4695.20 290
4695.36 292
4695.52 306
4695.67 307
4695.83 294
4695.99 270
4696.15 240
4696.30 227
4696.46 232
4696.62 249
4696.78 281
4696.93 292
4697.09 308
4697.25 323
4697.40 323
4697.56 306
4697.72 298
4697.88 293
4698.03 286
4698.19 289
4698.35 278
4698.50 285
4698.66 296
4698.82 314
4698.98 324
4699.13 320
4699.29 326
4699.45 344
4699.60 362
4699.76 355
4699.92 349
4700.08 361
4700.23 373
4700.39 373
4700.55 357
4700.71 336
4700.86 327
4701.02 321
4701.18 323
4701.33 321
4701.49 297
4701.65 283
4701.81 266
4701.96 300
4702.12 339
4702.28 358
4702.44 356
4702.59 332
4702.75 343
4702.91 354
4703.06 351
4703.22 337
4703.38 320
4703.54 301
4703.69 294
4703.85 286
4704.01 292
4704.17 273
4704.32 277
4704.48 264
4704.64 276
4704.79 266
4704.95 264
4705.11 263
4705.27 258
4705.42 267
4705.58 263
4705.74 271
4705.90 266
4706.05 254
4706.21 251
4706.37 240
4706.52 226
4706.68 217
4706.84 225
4707.00 245
4707.15 253
4707.31 238
4707.47 234
4707.63 220
4707.78 219
4707.94 230
4708.10 238
4708.26 245
4708.41 242
4708.57 239
4708.73 250
4708.89 240
4709.04 248
4709.20 271
4709.36 278
4709.51 273
4709.67 241
4709.83 259
4709.99 267
4710.14 283
4710.30 293
4710.46 303
4710.62 307
4710.77 315
4710.93 308
4711.09 304
4711.25 301
4711.40 328
4711.56 346
4711.72 339
4711.88 315
4712.03 320
4712.19 313
4712.35 303
4712.51 303
4712.66 297
4712.82 292
4712.98 307
4713.14 304
4713.29 289
4713.45 297
4713.61 289
4713.77 289
4713.92 304
4714.08 312
4714.24 318
4714.39 315
4714.55 318
4714.71 324
4714.87 338
4715.02 327
4715.18 316
4715.34 327
4715.50 319
4715.65 321
4715.81 317
4715.97 330
4716.13 344
4716.28 355
4716.44 351
4716.60 339
4716.76 336
4716.91 350
4717.07 360
4717.23 340
4717.39 331
4717.54 315
4717.70 300
4717.86 297
4718.02 296
4718.17 290
4718.33 313
4718.49 302
4718.65 305
4718.81 288
4718.96 303
4719.12 299
4719.28 289
4719.44 276
4719.59 275
4719.75 283
4719.91 287
4720.07 280
4720.22 265
4720.38 275
4720.54 279
4720.70 271
4720.85 265
4721.01 276
4721.17 274
4721.33 273
4721.48 281
4721.64 292
4721.80 306
4721.96 305
4722.11 292
4722.27 305
4722.43 318
4722.59 332
4722.74 346
4722.90 353
4723.06 333
4723.22 334
4723.37 323
4723.53 299
4723.69 295
4723.85 285
4724.01 260
4724.16 260
4724.32 239
4724.48 224
4724.64 218
4724.79 227
4724.95 235
4725.11 243
4725.27 242
4725.42 235
4725.58 242
4725.74 259
4725.90 269
4726.05 273
4726.21 280
4726.37 282
4726.53 287
4726.69 296
4726.84 314
4727.00 318
4727.16 313
4727.32 308
4727.47 302
4727.63 307
4727.79 337
4727.95 331
4728.10 322
4728.26 331
4728.42 320
4728.58 327
4728.74 350
4728.89 366
4729.05 386
4729.21 403
4729.37 416
4729.52 416
4729.68 410
4729.84 400
4730.00 414
4730.15 408
4730.31 403
4730.47 393
4730.63 382
4730.79 360
4730.94 348
4731.10 332
4731.26 336
4731.42 344
4731.57 350
4731.73 352
4731.89 350
4732.05 336
4732.21 315
4732.36 312
4732.52 312
4732.68 303
4732.84 305
4732.99 290
4733.15 286
4733.31 289
4733.47 271
4733.63 264
4733.78 281
4733.94 278
4734.10 279
4734.26 279
4734.41 270
4734.57 273
4734.73 268
4734.89 282
4735.05 304
4735.20 329
4735.36 349
4735.52 337
4735.68 319
4735.83 316
4735.99 326
4736.15 343
4736.31 339
4736.47 352
4736.62 378
4736.78 385
4736.94 367
4737.10 361
4737.26 361
4737.41 353
4737.57 352
4737.73 345
4737.89 346
4738.04 324
4738.20 321
4738.36 324
4738.52 323
4738.68 328
4738.83 341
4738.99 342
4739.15 323
4739.31 318
4739.47 303
4739.62 294
4739.78 297
4739.94 294
4740.10 307
4740.25 311
4740.41 322
4740.57 339
4740.73 351
4740.89 349
4741.04 361
4741.20 380
4741.36 361
4741.52 354
4741.68 358
4741.83 358
4741.99 350
4742.15 352
4742.31 356
4742.47 326
4742.62 335
4742.78 341
4742.94 331
4743.10 341
4743.26 340
4743.41 348
4743.57 348
4743.73 354
4743.89 348
4744.05 332
4744.20 321
4744.36 313
4744.52 313
4744.68 322
4744.84 318
4744.99 309
4745.15 297
4745.31 311
4745.47 326
4745.63 323
4745.78 330
4745.94 336
4746.10 331
4746.26 308
4746.42 333
4746.57 346
4746.73 360
4746.89 372
4747.05 374
4747.21 390
4747.36 407
4747.52 393
4747.68 387
4747.84 393
4748.00 396
4748.15 400
4748.31 389
4748.47 379
4748.63 381
4748.79 357
4748.94 366
4749.10 347
4749.26 365
4749.42 376
4749.58 379
4749.73 361
4749.89 351
4750.05 353
4750.21 369
4750.37 360
4750.52 354
4750.68 320
4750.84 304
4751.00 304
4751.16 319
4751.31 333
4751.47 328
4751.63 324
4751.79 334
4751.95 346
4752.10 344
4752.26 336
4752.42 340
4752.58 343
4752.74 336
4752.90 343
4753.05 359
4753.21 358
4753.37 357
4753.53 349
4753.69 335
4753.84 327
4754.00 339
4754.16 316
4754.32 312
4754.48 292
4754.63 284
4754.79 278
4754.95 284
4755.11 298
4755.27 305
4755.43 334
4755.58 337
4755.74 351
4755.90 359
4756.06 359
4756.22 345
4756.37 327
4756.53 328
4756.69 331
4756.85 316
4757.01 309
4757.17 316
4757.32 307
4757.48 312
4757.64 322
4757.80 333
4757.96 309
4758.11 310
4758.27 322
4758.43 339
4758.59 342
4758.75 334
4758.91 330
4759.06 305
4759.22 317
4759.38 333
4759.54 349
4759.70 350
4759.85 360
4760.01 369
4760.17 365
4760.33 353
4760.49 361
4760.65 349
4760.80 341
4760.96 330
4761.12 347
4761.28 343
4761.44 333
4761.60 339
4761.75 337
4761.91 339
4762.07 339
4762.23 328
4762.39 326
4762.54 307
4762.70 307
4762.86 291
4763.02 299
4763.18 287
4763.34 287
4763.49 300
4763.65 317
4763.81 329
4763.97 317
4764.13 317
4764.29 330
4764.44 314
4764.60 321
4764.76 326
4764.92 333
4765.08 335
4765.24 330
4765.39 318
4765.55 309
4765.71 307
4765.87 303
4766.03 289
4766.19 295
4766.34 298
4766.50 308
4766.66 309
4766.82 317
4766.98 319
4767.14 303
4767.29 288
4767.45 291
4767.61 305
4767.77 320
4767.93 313
4768.09 312
4768.24 297
4768.40 286
4768.56 278
4768.72 265
4768.88 294
4769.04 295
4769.19 312
4769.35 317
4769.51 336
4769.67 331
4769.83 339
4769.99 318
4770.14 330
4770.30 327
4770.46 333
4770.62 348
4770.78 327
4770.94 338
4771.10 341
4771.25 328
4771.41 331
4771.57 319
4771.73 335
4771.89 300
4772.05 309
4772.20 312
4772.36 317
4772.52 316
4772.68 333
4772.84 335
4773.00 339
4773.15 353
4773.31 352
4773.47 349
4773.63 335
4773.79 319
4773.95 324
4774.11 323
4774.26 333
4774.42 325
4774.58 322
4774.74 322
4774.90 286
4775.06 290
4775.22 274
4775.37 277
4775.53 289
4775.69 287
4775.85 283
4776.01 303
4776.17 313
4776.32 323
4776.48 347
4776.64 349
4776.80 362
4776.96 363
4777.12 357
4777.28 350
4777.43 356
4777.59 358
4777.75 368
4777.91 355
4778.07 354
4778.23 363
4778.39 341
4778.54 336
4778.70 345
4778.86 334
4779.02 329
4779.18 322
4779.34 320
4779.49 314
4779.65 297
4779.81 293
4779.97 287
4780.13 285
4780.29 285
4780.45 297
4780.60 319
4780.76 335
4780.92 329
4781.08 318
4781.24 330
4781.40 341
4781.56 339
4781.71 341
4781.87 320
4782.03 313
4782.19 295
4782.35 296
4782.51 288
4782.67 274
4782.83 285
4782.98 299
4783.14 308
4783.30 308
4783.46 333
4783.62 334
4783.78 335
4783.94 328
4784.09 345
4784.25 338
4784.41 343
4784.57 361
4784.73 355
4784.89 345
4785.05 325
4785.20 320
4785.36 302
4785.52 286
4785.68 291
4785.84 314
4786.00 293
4786.16 287
4786.32 297
4786.47 311
4786.63 311
4786.79 321
4786.95 335
4787.11 322
4787.27 303
4787.43 299
4787.58 277
4787.74 267
4787.90 273
4788.06 289
4788.22 309
4788.38 319
4788.54 319
4788.70 325
4788.85 324
4789.01 332
4789.17 342
4789.33 336
4789.49 336
4789.65 356
4789.81 355
4789.97 359
4790.12 340
4790.28 325
4790.44 307
4790.60 298
4790.76 317
4790.92 308
4791.08 300
4791.24 302
4791.39 295
4791.55 284
4791.71 276
4791.87 274
4792.03 259
4792.19 248
4792.35 254
4792.51 237
4792.66 256
4792.82 259
4792.98 260
4793.14 262
4793.30 240
4793.46 244
4793.62 234
4793.78 249
4793.93 260
4794.09 282
4794.25 280
4794.41 276
4794.57 285
4794.73 290
4794.89 294
4795.05 308
4795.20 305
4795.36 300
4795.52 298
4795.68 298
4795.84 290
4796.00 299
4796.16 287
4796.32 288
4796.48 319
4796.63 346
4796.79 339
4796.95 346
4797.11 348
4797.27 346
4797.43 343
4797.59 375
4797.75 368
4797.90 385
4798.06 391
4798.22 408
4798.38 416
4798.54 429
4798.70 419
4798.86 424
4799.02 427
4799.18 425
4799.33 426
4799.49 420
4799.65 414
4799.81 417
4799.97 415
4800.13 397
4800.29 375
4800.45 360
4800.61 361
4800.76 347
4800.92 337
4801.08 318
4801.24 323
4801.40 326
4801.56 328
4801.72 353
4801.88 347
4802.04 344
4802.19 347
4802.35 335
4802.51 312
4802.67 302
4802.83 302
4802.99 297
4803.15 313
4803.31 333
4803.47 331
4803.63 343
4803.78 340
4803.94 338
4804.10 322
4804.26 326
4804.42 299
4804.58 302
4804.74 307
4804.90 325
4805.06 346
4805.22 357
4805.37 369
4805.53 367
4805.69 373
4805.85 348
4806.01 358
4806.17 363
4806.33 373
4806.49 376
4806.65 378
4806.81 367
4806.96 361
4807.12 368
4807.28 363
4807.44 376
4807.60 381
4807.76 376
4807.92 380
4808.08 349
4808.24 345
4808.40 312
4808.55 307
4808.71 314
4808.87 318
4809.03 327
4809.19 340
4809.35 367
4809.51 357
4809.67 361
4809.83 361
4809.99 378
4810.14 356
4810.30 353
4810.46 365
4810.62 366
4810.78 361
4810.94 366
4811.10 360
4811.26 359
4811.42 359
4811.58 365
4811.74 380
4811.89 371
4812.05 383
4812.21 385
4812.37 361
4812.53 356
4812.69 355
4812.85 343
4813.01 346
4813.17 345
4813.33 337
4813.49 322
4813.64 328
4813.80 349
4813.96 390
4814.12 395
4814.28 388
4814.44 371
4814.60 360
4814.76 348
4814.92 362
4815.08 360
4815.24 362
4815.40 386
4815.55 384
4815.71 397
4815.87 379
4816.03 366
4816.19 370
4816.35 376
4816.51 371
4816.67 394
4816.83 404
4816.99 410
4817.15 404
4817.31 436
4817.46 440
4817.62 437
4817.78 417
4817.94 407
4818.10 404
4818.26 386
4818.42 374
4818.58 365
4818.74 362
4818.90 356
4819.06 363
4819.22 367
4819.37 362
4819.53 351
4819.69 337
4819.85 320
4820.01 345
4820.17 347
4820.33 366
4820.49 361
4820.65 371
4820.81 392
4820.97 385
4821.13 384
4821.29 370
4821.44 378
4821.60 364
4821.76 363
4821.92 345
4822.08 348
4822.24 339
4822.40 352
4822.56 364
4822.72 375
4822.88 385
4823.04 408
4823.20 408
4823.36 405
4823.52 420
4823.67 408
4823.83 413
4823.99 410
4824.15 429
4824.31 448
4824.47 469
4824.63 476
4824.79 468
4824.95 455
4825.11 445
4825.27 428
4825.43 424
4825.59 418
4825.75 421
4825.90 424
4826.06 419
4826.22 418
4826.38 401
4826.54 406
4826.70 408
4826.86 410
4827.02 438
4827.18 461
4827.34 471
4827.50 468
4827.66 463
4827.82 452
4827.98 447
4828.14 459
4828.29 475
4828.45 493
4828.61 466
4828.77 467
4828.93 444
4829.09 424
4829.25 412
4829.41 418
4829.57 417
4829.73 408
4829.89 409
4830.05 413
4830.21 420
4830.37 436
4830.53 440
4830.69 450
4830.85 473
4831.00 446
4831.16 448
4831.32 446
4831.48 432
4831.64 406
4831.80 398
4831.96 394
4832.12 392
4832.28 400
4832.44 400
4832.60 421
4832.76 419
4832.92 407
4833.08 411
4833.24 414
4833.40 410
4833.56 418
4833.71 436
4833.87 434
4834.03 430
4834.19 425
4834.35 443
4834.51 449
4834.67 423
4834.83 412
4834.99 399
4835.15 391
4835.31 378
4835.47 375
4835.63 366
4835.79 357
4835.95 363
4836.11 371
4836.27 361
4836.43 362
4836.59 365
4836.74 374
4836.90 376
4837.06 374
4837.22 391
4837.38 389
4837.54 392
4837.70 397
4837.86 410
4838.02 416
4838.18 406
4838.34 416
4838.50 393
4838.66 383
4838.82 399
4838.98 387
4839.14 376
4839.30 358
4839.46 361
4839.62 355
4839.78 356
4839.94 357
4840.09 337
4840.25 338
4840.41 333
4840.57 338
4840.73 354
4840.89 366
4841.05 390
4841.21 373
4841.37 372
4841.53 358
4841.69 359
4841.85 380
4842.01 385
4842.17 377
4842.33 377
4842.49 360
4842.65 364
4842.81 368
4842.97 372
4843.13 381
4843.29 384
4843.45 369
4843.61 370
4843.77 397
4843.93 420
4844.08 398
4844.24 402
4844.40 387
4844.56 393
4844.72 396
4844.88 401
4845.04 401
4845.20 403
4845.36 390
4845.52 386
4845.68 386
4845.84 360
4846.00 346
4846.16 335
4846.32 338
4846.48 347
4846.64 349
4846.80 339
4846.96 345
4847.12 323
4847.28 321
4847.44 347
4847.60 338
4847.76 343
4847.92 344
4848.08 333
4848.24 320
4848.40 305
4848.56 305
4848.71 327
4848.87 303
4849.03 311
4849.19 313
4849.35 309
4849.51 298
4849.67 281
4849.83 263
4849.99 261
4850.15 257
4850.31 275
4850.47 318
4850.63 330
4850.79 308
4850.95 305
4851.11 300
4851.27 288
4851.43 316
4851.59 335
4851.75 335
4851.91 317
4852.07 318
4852.23 334
4852.39 320
4852.55 309
4852.71 317
4852.87 315
4853.03 335
4853.19 332
4853.35 336
4853.51 338
4853.67 324
4853.83 349
4853.99 327
4854.15 332
4854.31 345
4854.47 369
4854.63 387
4854.79 420
4854.95 419
4855.10 410
4855.26 400
4855.42 383
4855.58 369
4855.74 357
4855.90 365
4856.06 367
4856.22 359
4856.38 355
4856.54 361
4856.70 367
4856.86 355
4857.02 344
4857.18 312
4857.34 316
4857.50 308
4857.66 320
4857.82 319
4857.98 328
4858.14 335
4858.30 330
4858.46 330
4858.62 354
4858.78 344
4858.94 345
4859.10 356
4859.26 339
4859.42 322
4859.58 312
4859.74 303
4859.90 275
4860.06 261
4860.22 289
4860.38 302
4860.54 329
4860.70 345
4860.86 364
4861.02 364
4861.18 372
4861.34 366
4861.50 369
4861.66 396
4861.82 405
4861.98 397
4862.14 386
4862.30 382
4862.46 374
4862.62 369
4862.78 359
4862.94 367
4863.10 368
4863.26 373
4863.42 384
4863.58 377
4863.74 361
4863.90 359
4864.06 350
4864.22 343
4864.38 329
4864.54 318
4864.70 286
4864.86 273
4865.02 269
4865.18 251
4865.34 279
4865.50 299
4865.66 291
4865.82 299
4865.98 284
4866.14 288
4866.30 278
4866.46 288
4866.62 299
4866.78 313
4866.94 324
4867.10 322
4867.26 304
4867.42 299
4867.58 310
4867.74 312
4867.90 327
4868.06 344
4868.22 326
4868.38 318
4868.54 306
4868.70 302
4868.86 320
4869.02 318
4869.18 326
4869.34 334
4869.50 336
4869.66 332
4869.82 322
4869.98 322
4870.14 330
4870.30 324
4870.46 305
4870.62 309
4870.78 291
4870.94 263
4871.10 263
4871.26 273
4871.42 275
4871.58 263
4871.74 252
4871.90 269
4872.06 251
4872.22 275
4872.38 296
4872.54 294
4872.70 300
4872.86 296
4873.02 297
4873.18 298
4873.34 307
4873.50 303
4873.66 280
4873.82 268
4873.98 252
4874.14 250
4874.30 258
4874.46 278
4874.62 287
4874.78 283
4874.94 282
4875.10 310
4875.26 327
4875.42 330
4875.58 342
4875.74 339
4875.90 324
4876.06 321
4876.22 307
4876.38 297
4876.54 289
4876.70 288
4876.86 310
4877.02 313
4877.18 316
4877.34 317
4877.50 328
4877.66 314
4877.82 317
4877.98 297
4878.14 290
4878.30 281
4878.46 291
4878.62 302
4878.78 311
4878.95 328
4879.11 316
4879.27 302
4879.43 305
4879.59 303
4879.75 300
4879.91 318
4880.07 330
4880.23 334
4880.39 328
4880.55 317
4880.71 308
4880.87 313
4881.03 324
4881.19 328
4881.35 340
4881.51 331
4881.67 318
4881.83 322
4881.99 330
4882.15 341
4882.31 331
4882.47 316
4882.63 325
4882.79 324
4882.95 314
4883.11 337
4883.27 355
4883.43 359
4883.59 365
4883.75 364
4883.91 365
4884.07 354
4884.23 354
4884.39 322
4884.55 314
4884.71 308
4884.87 315
4885.03 320
4885.19 325
4885.36 332
4885.52 318
4885.68 322
4885.84 321
4886.00 346
4886.16 358
4886.32 348
4886.48 335
4886.64 325
4886.80 316
4886.96 302
4887.12 314
4887.28 318
4887.44 311
4887.60 321
4887.76 312
4887.92 299
4888.08 286
4888.24 290
4888.40 299
4888.56 316
4888.72 316
4888.88 325
4889.04 335
4889.20 333
4889.36 354
4889.52 389
4889.68 383
4889.84 380
4890.00 372
4890.17 380
4890.33 365
4890.49 352
4890.65 340
4890.81 332
4890.97 338
4891.13 346
4891.29 340
4891.45 338
4891.61 312
4891.77 308
4891.93 302
4892.09 299
4892.25 303
4892.41 305
4892.57 333
4892.73 334
4892.89 342
4893.05 347
4893.21 331
4893.37 317
4893.53 302
4893.69 297
4893.85 307
4894.02 296
4894.18 271
4894.34 274
4894.50 264
4894.66 262
4894.82 270
4894.98 263
4895.14 282
4895.30 293
4895.46 299
4895.62 304
4895.78 300
4895.94 309
4896.10 304
4896.26 308
4896.42 300
4896.58 292
4896.74 278
4896.90 272
4897.06 273
4897.22 276
4897.39 269
4897.55 252
4897.71 255
4897.87 254
4898.03 251
4898.19 257
4898.35 261
4898.51 268
4898.67 266
4898.83 264
4898.99 267
4899.15 267
4899.31 273
4899.47 288
4899.63 296
4899.79 304
4899.95 301
4900.11 309
4900.27 301
4900.44 293
4900.60 285
4900.76 288
4900.92 275
4901.08 275
4901.24 287
4901.40 277
4901.56 263
4901.72 259
4901.88 280
4902.04 299
4902.20 306
4902.36 319
4902.52 337
4902.68 351
4902.84 365
4903.00 354
4903.16 339
4903.33 342
4903.49 360
4903.65 360
4903.81 360
4903.97 367
4904.13 357
4904.29 345
4904.45 338
4904.61 350
4904.77 328
4904.93 318
4905.09 325
4905.25 318
4905.41 330
4905.57 316
4905.73 307
4905.90 301
4906.06 298
4906.22 293
4906.38 286
4906.54 302
4906.70 324
4906.86 309
4907.02 311
4907.18 295
4907.34 274
4907.50 289
4907.66 287
4907.82 305
4907.98 325
4908.14 316
4908.31 308
4908.47 314
4908.63 331
4908.79 325
4908.95 310
4909.11 303
4909.27 304
4909.43 296
4909.59 297
4909.75 300
4909.91 295
4910.07 301
4910.23 303
4910.39 287
4910.56 281
4910.72 284
4910.88 288
4911.04 272
4911.20 282
4911.36 282
4911.52 279
4911.68 284
4911.84 280
4912.00 273
4912.16 285
4912.32 299
4912.48 297
4912.64 282
4912.81 293
4912.97 301
4913.13 304
4913.29 317
4913.45 308
4913.61 295
4913.77 302
4913.93 299
4914.09 297
4914.25 294
4914.41 289
4914.57 288
4914.73 286
4914.90 298
4915.06 294
4915.22 293
4915.38 284
4915.54 281
4915.70 289
4915.86 297
4916.02 285
4916.18 276
4916.34 270
4916.50 252
4916.66 271
4916.83 291
4916.99 294
4917.15 292
4917.31 286
4917.47 298
4917.63 289
4917.79 270
4917.95 277
4918.11 245
4918.27 261
4918.43 284
4918.59 286
4918.76 301
4918.92 299
4919.08 296
4919.24 284
4919.40 301
4919.56 299
4919.72 324
4919.88 312
4920.04 304
4920.20 313
4920.36 312
4920.52 311
4920.69 333
4920.85 339
4921.01 332
4921.17 342
4921.33 348
4921.49 364
4921.65 380
4921.81 357
4921.97 330
4922.13 325
4922.29 336
4922.46 328
4922.62 337
4922.78 317
4922.94 338
4923.10 339
4923.26 355
4923.42 370
4923.58 370
4923.74 354
4923.90 340
4924.06 319
4924.23 299
4924.39 301
4924.55 303
4924.71 313
4924.87 315
4925.03 306
4925.19 305
4925.35 317
4925.51 320
4925.67 338
4925.84 335
4926.00 336
4926.16 341
4926.32 329
4926.48 329
4926.64 326
4926.80 319
4926.96 317
4927.12 310
4927.28 333
4927.44 347
4927.61 349
4927.77 356
4927.93 359
4928.09 341
4928.25 338
4928.41 337
4928.57 324
4928.73 340
4928.89 348
4929.05 351
4929.22 329
4929.38 323
4929.54 329
4929.70 332
4929.86 367
4930.02 382
4930.18 378
4930.34 381
4930.50 369
4930.67 367
4930.83 372
4930.99 353
4931.15 335
4931.31 332
4931.47 338
4931.63 341
4931.79 350
4931.95 340
4932.11 339
4932.28 335
4932.44 358
4932.60 376
4932.76 384
4932.92 368
4933.08 358
4933.24 349
4933.40 346
4933.56 343
4933.73 343
4933.89 343
4934.05 326
4934.21 335
4934.37 326
4934.53 308
4934.69 287
4934.85 261
4935.01 262
4935.18 272
4935.34 282
4935.50 288
4935.66 287
4935.82 292
4935.98 297
4936.14 311
4936.30 317
4936.46 333
4936.63 336
4936.79 317
4936.95 302
4937.11 294
4937.27 284
4937.43 284
4937.59 280
4937.75 278
4937.92 288
4938.08 285
4938.24 299
4938.40 280
4938.56 271
4938.72 277
4938.88 285
4939.04 301
4939.20 300
4939.37 292
4939.53 302
4939.69 309
4939.85 287
4940.01 274
4940.17 257
4940.33 276
4940.49 282
4940.66 281
4940.82 297
4940.98 308
4941.14 329
4941.30 341
4941.46 330
4941.62 347
4941.78 347
4941.94 360
4942.11 373
4942.27 406
4942.43 419
4942.59 419
4942.75 398
4942.91 387
4943.07 373
4943.23 357
4943.40 372
4943.56 358
4943.72 362
4943.88 352
4944.04 328
4944.20 312
4944.36 299
4944.53 310
4944.69 339
4944.85 327
4945.01 319
4945.17 335
4945.33 332
4945.49 305
4945.65 290
4945.82 286
4945.98 289
4946.14 299
4946.30 308
4946.46 304
4946.62 307
4946.78 315
4946.94 314
4947.11 315
4947.27 306
4947.43 305
4947.59 301
4947.75 308
4947.91 327
4948.07 336
4948.23 324
4948.40 324
4948.56 321
4948.72 322
4948.88 333
4949.04 344
4949.20 352
4949.36 361
4949.53 333
4949.69 330
4949.85 331
4950.01 343
4950.17 327
4950.33 314
4950.49 309
4950.66 322
4950.82 301
4950.98 283
4951.14 306
4951.30 312
4951.46 302
4951.62 303
4951.78 309
4951.95 338
4952.11 360
4952.27 372
4952.43 359
4952.59 367
4952.75 375
4952.91 382
4953.08 376
4953.24 366
4953.40 353
4953.56 341
4953.72 329
4953.88 327
4954.04 338
4954.21 338
4954.37 328
4954.53 330
4954.69 332
4954.85 346
4955.01 341
4955.17 352
4955.34 335
4955.50 324
4955.66 305
4955.82 295
4955.98 276
4956.14 278
4956.30 279
4956.47 287
4956.63 281
4956.79 291
4956.95 290
4957.11 297
4957.27 285
4957.44 301
4957.60 294
4957.76 288
4957.92 269
4958.08 272
4958.24 314
4958.40 330
4958.57 344
4958.73 338
4958.89 361
4959.05 341
4959.21 345
4959.37 328
4959.53 327
4959.70 349
4959.86 344
4960.02 345
4960.18 370
4960.34 384
4960.50 375
4960.67 373
4960.83 361
4960.99 355
4961.15 365
4961.31 363
4961.47 345
4961.63 332
4961.80 305
4961.96 310
4962.12 309
4962.28 295
4962.44 325
4962.60 336
4962.77 357
4962.93 356
4963.09 339
4963.25 327
4963.41 319
4963.57 324
4963.74 293
4963.90 298
4964.06 299
4964.22 295
4964.38 279
4964.54 272
4964.70 271
4964.87 266
4965.03 289
4965.19 296
4965.35 300
4965.51 293
4965.67 274
4965.84 285
4966.00 284
4966.16 286
4966.32 291
4966.48 279
4966.64 284
4966.81 295
4966.97 309
4967.13 308
4967.29 316
4967.45 303
4967.61 300
4967.78 291
4967.94 282
4968.10 271
4968.26 276
4968.42 277
4968.58 306
4968.75 312
4968.91 311
4969.07 306
4969.23 295
4969.39 278
4969.55 273
4969.72 286
4969.88 297
4970.04 291
4970.20 304
4970.36 303
4970.52 299
4970.69 291
4970.85 294
4971.01 304
4971.17 308
4971.33 314
4971.49 326
4971.66 350
4971.82 380
4971.98 385
4972.14 383
4972.30 364
4972.46 361
4972.63 361
4972.79 365
4972.95 365
4973.11 372
4973.27 394
4973.44 393
4973.60 409
4973.76 435
4973.92 435
4974.08 429
4974.24 399
4974.41 376
4974.57 375
4974.73 379
4974.89 379
4975.05 374
4975.21 355
4975.38 345
4975.54 337
4975.70 312
4975.86 290
4976.02 281
4976.19 271
4976.35 281
4976.51 291
4976.67 300
4976.83 291
4976.99 310
4977.16 325
4977.32 342
4977.48 375
4977.64 405
4977.80 416
4977.96 412
4978.13 397
4978.29 387
4978.45 351
4978.61 331
4978.77 328
4978.94 335
4979.10 361
4979.26 367
4979.42 373
4979.58 380
4979.75 394
4979.91 387
4980.07 388
4980.23 389
4980.39 389
4980.55 397
4980.72 400
4980.88 383
4981.04 376
4981.20 355
4981.36 343
4981.53 322
4981.69 304
4981.85 295
4982.01 284
4982.17 278
4982.34 291
4982.50 308
4982.66 315
4982.82 323
4982.98 339
4983.14 346
4983.31 342
4983.47 367
4983.63 371
4983.79 383
4983.95 385
4984.12 395
4984.28 400
4984.44 406
4984.60 422
4984.76 407
4984.93 413
4985.09 434
4985.25 447
4985.41 462
4985.57 500
4985.74 505
4985.90 475
4986.06 463
4986.22 446
4986.38 430
4986.55 439
4986.71 457
4986.87 482
4987.03 474
4987.19 473
4987.35 504
4987.52 550
4987.68 605
4987.84 622
4988.00 616
4988.16 628
4988.33 619
4988.49 645
4988.65 649
4988.81 662
4988.97 696
4989.14 709
4989.30 734
4989.46 753
4989.62 766
4989.78 792
4989.95 819
4990.11 884
4990.27 898
4990.43 915
4990.59 956
4990.76 965
4990.92 986
4991.08 1033
4991.24 1066
4991.40 1104
4991.57 1135
4991.73 1162
4991.89 1187
4992.05 1200
4992.22 1227
4992.38 1248
4992.54 1266
4992.70 1289
4992.86 1296
4993.03 1295
4993.19 1276
4993.35 1274
4993.51 1294
4993.67 1303
4993.84 1319
4994.00 1339
4994.16 1339
4994.32 1320
4994.48 1344
4994.65 1327
4994.81 1298
4994.97 1261
4995.13 1204
4995.29 1151
4995.46 1089
4995.62 1063
4995.78 1006
4995.94 1009
4996.11 1016
4996.27 1023
4996.43 989
4996.59 994
4996.75 958
4996.92 948
4997.08 904
4997.24 875
4997.40 835
4997.56 798
4997.73 777
4997.89 755
4998.05 738
4998.21 720
4998.38 737
4998.54 722
4998.70 701
4998.86 659
4999.02 614
4999.19 602
4999.35 580
4999.51 558
4999.67 501
4999.83 476
5000.00 482
5000.16 470
5000.32 468
5000.48 485
5000.65 471
5000.81 467
5000.97 466
5001.13 463
5001.29 465
5001.46 449
5001.62 438
5001.78 436
5001.94 436
5002.11 431
5002.27 408
5002.43 402
5002.59 388
5002.75 398
5002.92 392
5003.08 386
5003.24 395
5003.40 394
5003.57 387
5003.73 384
5003.89 366
5004.05 377
5004.21 376
5004.38 366
5004.54 359
5004.70 338
5004.86 324
5005.03 319
5005.19 322
5005.35 315
5005.51 306
5005.67 319
5005.84 345
5006.00 364
5006.16 345
5006.32 352
5006.49 367
5006.65 368
5006.81 354
5006.97 352
5007.13 362
5007.30 360
5007.46 383
5007.62 407
5007.78 399
5007.95 391
5008.11 377
5008.27 370
5008.43 370
5008.60 358
5008.76 380
5008.92 386
5009.08 399
5009.25 415
5009.41 434
5009.57 430
5009.73 436
5009.89 416
5010.06 415
5010.22 402
5010.38 395
5010.54 399
5010.71 414
5010.87 434
5011.03 423
5011.19 397
5011.36 379
5011.52 361
5011.68 368
5011.84 348
5012.00 355
5012.17 360
5012.33 349
5012.49 335
5012.65 337
5012.82 325
5012.98 319
5013.14 317
5013.30 310
5013.47 311
5013.63 320
5013.79 319
5013.95 311
5014.12 311
5014.28 317
5014.44 314
5014.60 309
5014.77 319
5014.93 309
5015.09 319
5015.25 320
5015.42 320
5015.58 336
5015.74 342
5015.90 341
5016.07 345
5016.23 349
5016.39 370
5016.55 364
5016.71 378
5016.88 387
5017.04 369
5017.20 378
5017.36 366
5017.53 356
5017.69 356
5017.85 358
5018.01 358
5018.18 362
5018.34 357
5018.50 385
5018.66 406
5018.83 416
5018.99 418
5019.15 398
5019.31 363
5019.48 360
5019.64 350
5019.80 352
5019.96 345
5020.13 349
5020.29 355
5020.45 355
5020.61 343
5020.78 354
5020.94 328
5021.10 334
5021.26 327
5021.43 319
5021.59 303
5021.75 284
5021.91 294
5022.08 293
5022.24 312
5022.40 325
5022.56 331
5022.73 343
5022.89 355
5023.05 354
5023.21 351
5023.38 352
5023.54 379
5023.70 382
5023.87 370
5024.03 381
5024.19 386
5024.35 371
5024.52 380
5024.68 364
5024.84 347
5025.00 338
5025.17 337
5025.33 349
5025.49 360
5025.65 391
5025.82 402
5025.98 405
5026.14 388
5026.30 371
5026.47 354
5026.63 368
5026.79 370
5026.95 375
5027.12 384
5027.28 390
5027.44 377
5027.60 374
5027.77 373
5027.93 382
5028.09 384
5028.26 397
5028.42 383
5028.58 383
5028.74 374
5028.91 379
5029.07 380
5029.23 362
5029.39 371
5029.56 364
5029.72 375
5029.88 362
5030.04 378
5030.21 384
5030.37 370
5030.53 368
5030.70 361
5030.86 355
5031.02 346
5031.18 349
5031.35 358
5031.51 376
5031.67 402
5031.83 398
5032.00 407
5032.16 401
5032.32 406
5032.48 384
5032.65 390
5032.81 396
5032.97 407
5033.14 447
5033.30 473
5033.46 489
5033.62 482
5033.79 479
5033.95 472
5034.11 480
5034.27 499
5034.44 506
5034.60 538
5034.76 563
5034.93 590
5035.09 620
5035.25 608
5035.41 610
5035.58 616
5035.74 602
5035.90 597
5036.06 601
5036.23 611
5036.39 617
5036.55 652
5036.72 667
5036.88 702
5037.04 736
5037.20 717
5037.37 715
5037.53 749
5037.69 758
5037.86 758
5038.02 777
5038.18 814
5038.34 855
5038.51 878
5038.67 876
5038.83 864
5039.00 889
5039.16 907
5039.32 958
5039.48 990
5039.65 1036
5039.81 1060
5039.97 1056
5040.13 1063
5040.30 1089
5040.46 1089
5040.62 1093
5040.79 1080
5040.95 1104
5041.11 1123
5041.27 1166
5041.44 1179
5041.60 1203
5041.76 1208
5041.93 1217
5042.09 1203
5042.25 1226
5042.41 1274
5042.58 1258
5042.74 1221
5042.90 1217
5043.07 1212
5043.23 1236
5043.39 1231
5043.55 1207
5043.72 1203
5043.88 1189
5044.04 1206
5044.21 1201
5044.37 1195
5044.53 1140
5044.69 1130
5044.86 1082
5045.02 1021
5045.18 994
5045.35 990
5045.51 978
5045.67 969
5045.84 935
5046.00 950
5046.16 954
5046.32 930
5046.49 916
5046.65 908
5046.81 884
5046.98 862
5047.14 824
5047.30 788
5047.46 782
5047.63 777
5047.79 764
5047.95 712
5048.12 696
5048.28 680
5048.44 659
5048.61 648
5048.77 611
5048.93 582
5049.09 571
5049.26 579
5049.42 552
5049.58 562
5049.75 565
5049.91 551
5050.07 548
5050.24 527
5050.40 519
5050.56 520
5050.72 516
5050.89 502
5051.05 489
5051.21 466
5051.38 477
5051.54 488
5051.70 496
5051.87 498
5052.03 515
5052.19 511
5052.35 501
5052.52 487
5052.68 470
5052.84 473
5053.01 464
5053.17 459
5053.33 466
5053.50 479
5053.66 505
5053.82 529
5053.98 533
5054.15 524
5054.31 510
5054.47 516
5054.64 526
5054.80 545
5054.96 548
5055.13 540
5055.29 550
5055.45 532
5055.62 509
5055.78 526
5055.94 526
5056.10 559
5056.27 554
5056.43 594
5056.59 621
5056.76 622
5056.92 634
5057.08 643
5057.25 673
5057.41 694
5057.57 731
5057.74 763
5057.90 786
5058.06 762
5058.22 783
5058.39 739
5058.55 731
5058.71 724
5058.88 735
5059.04 764
5059.20 793
5059.37 830
5059.53 833
5059.69 833
5059.86 859
5060.02 871
5060.18 876
5060.35 874
5060.51 851
5060.67 835
5060.84 826
5061.00 833
5061.16 826
5061.32 803
5061.49 801
5061.65 801
5061.81 775
5061.98 743
5062.14 744
5062.30 725
5062.47 715
5062.63 690
5062.79 678
5062.96 685
5063.12 672
5063.28 683
5063.45 684
5063.61 683
5063.77 661
5063.94 654
5064.10 651
5064.26 647
5064.43 604
5064.59 595
5064.75 576
5064.92 574
5065.08 562
5065.24 564
5065.40 526
5065.57 505
5065.73 499
5065.89 491
5066.06 506
5066.22 499
5066.38 491
5066.55 483
5066.71 463
5066.87 468
5067.04 444
5067.20 419
5067.36 402
5067.53 379
5067.69 379
5067.85 378
5068.02 360
5068.18 346
5068.34 335
5068.51 347
5068.67 352
5068.83 357
5069.00 368
5069.16 358
5069.32 356
5069.49 356
5069.65 370
5069.81 390
5069.98 368
5070.14 378
5070.30 376
5070.47 385
5070.63 399
5070.79 420
5070.96 421
5071.12 430
5071.28 429
5071.45 422
5071.61 398
5071.77 375
5071.94 384
5072.10 380
5072.26 380
5072.43 403
5072.59 415
5072.75 411
5072.92 412
5073.08 403
5073.24 377
5073.41 359
5073.57 358
5073.73 379
5073.90 422
5074.06 416
5074.22 417
5074.39 393
5074.55 375
5074.71 393
5074.88 389
5075.04 393
5075.20 386
5075.37 381
5075.53 387
5075.69 382
5075.86 362
5076.02 346
5076.18 348
5076.35 328
5076.51 321
5076.67 316
5076.84 324
5077.00 297
5077.16 291
5077.33 300
5077.49 313
5077.65 336
5077.82 353
5077.98 363
5078.15 350
5078.31 338
5078.47 334
5078.64 346
5078.80 339
5078.96 319
5079.13 310
5079.29 309
5079.45 314
5079.62 303
5079.78 279
5079.94 271
5080.11 287
5080.27 302
5080.43 311
5080.60 300
5080.76 298
5080.92 292
5081.09 303
5081.25 317
5081.41 329
5081.58 326
5081.74 322
5081.91 304
5082.07 307
5082.23 300
5082.40 308
5082.56 303
5082.72 307
5082.89 298
5083.05 308
5083.21 311
5083.38 331
5083.54 324
5083.70 320
5083.87 330
5084.03 330
5084.19 344
5084.36 351
5084.52 348
5084.69 332
5084.85 355
5085.01 331
5085.18 309
5085.34 279
5085.50 273
5085.67 260
5085.83 246
5085.99 255
5086.16 256
5086.32 251
5086.48 260
5086.65 268
5086.81 272
5086.97 289
5087.14 299
5087.30 291
5087.47 269
5087.63 276
5087.79 261
5087.96 262
5088.12 283
5088.28 289
5088.45 288
5088.61 289
5088.77 289
5088.94 283
5089.10 274
5089.27 266
5089.43 267
5089.59 260
5089.76 270
5089.92 279
5090.08 289
5090.25 289
5090.41 284
5090.57 281
5090.74 276
5090.90 299
5091.07 305
5091.23 312
5091.39 309
5091.56 297
5091.72 303
5091.88 323
5092.05 317
5092.21 322
5092.37 326
5092.54 349
5092.70 365
5092.87 364
5093.03 367
5093.19 376
5093.36 382
5093.52 373
5093.68 356
5093.85 336
5094.01 343
5094.18 334
5094.34 352
5094.50 369
5094.67 381
5094.83 386
5094.99 377
5095.16 367
5095.32 370
5095.48 357
5095.65 328
5095.81 317
5095.98 321
5096.14 342
5096.30 338
5096.47 333
5096.63 319
5096.79 307
5096.96 315
5097.12 321
5097.29 320
5097.45 318
5097.61 303
5097.78 304
5097.94 308
5098.10 326
5098.27 335
5098.43 345
5098.60 340
5098.76 345
5098.92 334
5099.09 326
5099.25 324
5099.42 301
5099.58 283
5099.74 282
5099.91 305
5100.07 316
5100.23 302
5100.40 300
5100.56 302
5100.73 287
5100.89 273
5101.05 265
5101.22 256
5101.38 277
5101.54 277
5101.71 261
5101.87 272
5102.04 270
5102.20 278
5102.36 291
5102.53 285
5102.69 276
5102.86 275
5103.02 275
5103.18 243
5103.35 233
5103.51 256
5103.67 262
5103.84 271
5104.00 277
5104.17 283
5104.33 291
5104.49 313
5104.66 336
5104.82 324
5104.99 332
5105.15 330
5105.31 321
5105.48 318
5105.64 324
5105.80 329
5105.97 330
5106.13 326
5106.30 335
5106.46 319
5106.62 313
5106.79 311
5106.95 307
5107.12 316
5107.28 333
5107.44 323
5107.61 325
5107.77 299
5107.94 289
5108.10 288
5108.26 296
5108.43 312
5108.59 292
5108.76 295
5108.92 276
5109.08 267
5109.25 274
5109.41 276
5109.57 291
5109.74 293
5109.90 289
5110.07 276
5110.23 282
5110.39 268
5110.56 283
5110.72 295
5110.89 310
5111.05 327
5111.21 349
5111.38 345
5111.54 341
5111.71 349
5111.87 352
5112.03 344
5112.20 350
5112.36 367
5112.53 359
5112.69 348
5112.85 348
5113.02 342
5113.18 323
5113.35 297
5113.51 313
5113.67 294
5113.84 311
5114.00 298
5114.17 323
5114.33 317
5114.49 287
5114.66 288
5114.82 269
5114.99 265
5115.15 270
5115.31 286
5115.48 294
5115.64 309
5115.81 301
5115.97 286
5116.13 289
5116.30 281
5116.46 283
5116.63 293
5116.79 306
5116.96 295
5117.12 281
5117.28 276
5117.45 268
5117.61 275
5117.78 277
5117.94 287
5118.10 285
5118.27 297
5118.43 305
5118.60 306
5118.76 281
5118.92 253
5119.09 252
5119.25 262
5119.42 250
5119.58 252
5119.74 261
5119.91 255
5120.07 249
5120.24 260
5120.40 276
5120.57 269
5120.73 268
5120.89 256
5121.06 249
5121.22 244
5121.39 245
5121.55 264
5121.71 272
5121.88 274
5122.04 274
5122.21 274
5122.37 273
5122.53 280
5122.70 279
5122.86 297
5123.03 277
5123.19 287
5123.36 301
5123.52 306
5123.68 316
5123.85 298
5124.01 317
5124.18 318
5124.34 328
5124.50 312
5124.67 291
5124.83 295
5125.00 288
5125.16 301
5125.33 308
5125.49 312
5125.65 315
5125.82 308
5125.98 303
5126.15 286
5126.31 279
5126.48 276
5126.64 280
5126.80 280
5126.97 279
5127.13 281
5127.30 292
5127.46 306
5127.63 311
5127.79 333
5127.95 357
5128.12 375
5128.28 383
5128.45 383
5128.61 367
5128.77 363
5128.94 350
5129.10 368
5129.27 374
5129.43 366
5129.60 345
5129.76 332
5129.92 310
5130.09 318
5130.25 302
5130.42 328
5130.58 323
5130.75 314
5130.91 336
5131.07 362
5131.24 352
5131.40 364
5131.57 359
5131.73 354
5131.90 337
5132.06 344
5132.22 344
5132.39 335
5132.55 329
5132.72 332
5132.88 334
5133.05 328
5133.21 320
5133.38 322
5133.54 319
5133.70 319
5133.87 312
5134.03 336
5134.20 356
5134.36 359
5134.53 337
5134.69 313
5134.85 305
5135.02 289
5135.18 283
5135.35 268
5135.51 274
5135.68 287
5135.84 306
5136.00 303
5136.17 331
5136.33 341
5136.50 344
5136.66 340
5136.83 337
5136.99 317
5137.16 317
5137.32 321
5137.48 313
5137.65 297
5137.81 278
5137.98 281
5138.14 293
5138.31 312
5138.47 335
5138.63 360
5138.80 396
5138.96 396
5139.13 393
5139.29 369
5139.46 356
5139.62 340
5139.79 342
5139.95 349
5140.11 343
5140.28 318
5140.44 303
5140.61 293
5140.77 291
5140.94 278
5141.10 281
5141.27 285
5141.43 289
5141.59 294
5141.76 305
5141.92 289
5142.09 288
5142.25 276
5142.42 268
5142.58 243
5142.75 251
5142.91 253
5143.08 248
5143.24 252
5143.40 285
5143.57 301
5143.73 315
5143.90 329
5144.06 320
5144.23 310
5144.39 295
5144.56 270
5144.72 270
5144.88 261
5145.05 258
5145.21 250
5145.38 256
5145.54 249
5145.71 249
5145.87 257
5146.04 252
5146.20 249
5146.37 245
5146.53 244
5146.69 253
5146.86 259
5147.02 268
5147.19 264
5147.35 269
5147.52 282
5147.68 285
5147.85 290
5148.01 308
5148.18 312
5148.34 317
5148.50 326
5148.67 321
5148.83 311
5149.00 298
5149.16 300
5149.33 300
5149.49 298
5149.66 294
5149.82 296
5149.99 308
5150.15 309
5150.32 315
5150.48 325
5150.64 334
5150.81 347
5150.97 370
5151.14 369
5151.30 375
5151.47 353
5151.63 347
5151.80 351
5151.96 332
5152.13 333
5152.29 322
5152.46 318
5152.62 318
5152.78 334
5152.95 354
5153.11 360
5153.28 356
5153.44 364
5153.61 367
5153.77 384
5153.94 388
5154.10 384
5154.27 394
5154.43 407
5154.60 408
5154.76 407
5154.92 399
5155.09 410
5155.25 375
5155.42 360
5155.58 325
5155.75 308
5155.91 303
5156.08 290
5156.24 278
5156.41 298
5156.57 313
5156.74 324
5156.90 306
5157.07 310
5157.23 314
5157.40 308
5157.56 313
5157.72 320
5157.89 313
5158.05 325
5158.22 349
5158.38 353
5158.55 358
5158.71 352
5158.88 360
5159.04 360
5159.21 356
5159.37 367
5159.54 383
5159.70 380
5159.87 384
5160.03 370
5160.20 358
5160.36 349
5160.53 360
5160.69 351
5160.85 364
5161.02 364
5161.18 373
5161.35 370
5161.51 342
5161.68 338
5161.84 332
5162.01 333
5162.17 359
5162.34 358
5162.50 354
5162.67 374
5162.83 382
5163.00 384
5163.16 387
5163.33 378
5163.49 352
5163.66 333
5163.82 336
5163.99 353
5164.15 351
5164.32 345
5164.48 343
5164.65 341
5164.81 352
5164.98 357
5165.14 354
5165.30 361
5165.47 339
5165.63 348
5165.80 339
5165.96 333
5166.13 333
5166.29 300
5166.46 281
5166.62 291
5166.79 300
5166.95 299
5167.12 300
5167.28 297
5167.45 288
5167.61 301
5167.78 314
5167.94 337
5168.11 334
5168.27 342
5168.44 359
5168.60 383
5168.77 385
5168.93 382
5169.10 386
5169.26 393
5169.43 386
5169.59 386
5169.76 394
5169.92 400
5170.09 382
5170.25 363
5170.42 329
5170.58 318
5170.75 296
5170.91 269
5171.08 265
5171.24 276
5171.41 294
5171.57 308
5171.74 296
5171.90 301
5172.07 307
5172.23 317
5172.40 309
5172.56 309
5172.73 300
5172.89 309
5173.06 337
5173.22 345
5173.39 340
5173.55 312
5173.72 308
5173.88 294
5174.05 288
5174.21 278
5174.38 266
5174.54 274
5174.71 261
5174.87 254
5175.04 245
5175.20 238
5175.37 242
5175.53 238
5175.70 266
5175.86 278
5176.03 289
5176.19 283
5176.36 281
5176.52 286
5176.69 296
5176.85 282
5177.02 289
5177.18 291
5177.35 306
5177.51 304
5177.68 309
5177.84 319
5178.01 305
5178.17 321
5178.34 324
5178.50 346
5178.67 338
5178.83 344
5179.00 329
5179.16 307
5179.33 304
5179.49 300
5179.66 314
5179.82 315
5179.99 303
5180.15 298
5180.32 294
5180.48 301
5180.65 293
5180.81 270
5180.98 269
5181.14 263
5181.31 253
5181.47 263
5181.64 289
5181.80 294
5181.97 296
5182.13 302
5182.30 307
5182.46 332
5182.63 334
5182.79 330
5182.96 324
5183.12 316
5183.29 312
5183.45 302
5183.62 296
5183.78 305
5183.95 312
5184.11 317
5184.28 328
5184.44 321
5184.61 331
5184.77 317
5184.94 323
5185.10 326
5185.27 319
5185.44 321
5185.60 335
5185.77 331
5185.93 331
5186.10 347
5186.26 366
5186.43 365
5186.59 377
5186.76 378
5186.92 352
5187.09 335
5187.25 333
5187.42 334
5187.58 321
5187.75 308
5187.91 282
5188.08 288
5188.24 299
5188.41 312
5188.57 342
5188.74 322
5188.90 343
5189.07 335
5189.23 340
5189.40 331
5189.57 323
5189.73 350
5189.90 343
5190.06 362
5190.23 362
5190.39 343
5190.56 329
5190.72 330
5190.89 333
5191.05 347
5191.22 360
5191.38 356
5191.55 370
5191.71 356
5191.88 358
5192.04 351
5192.21 359
5192.37 365
5192.54 356
5192.70 377
5192.87 401
5193.04 418
5193.20 409
5193.37 441
5193.53 457
5193.70 487
5193.86 479
5194.03 480
5194.19 466
5194.36 456
5194.52 436
5194.69 437
5194.85 420
5195.02 412
5195.18 407
5195.35 390
5195.52 379
5195.68 371
5195.85 379
5196.01 406
5196.18 399
5196.34 393
5196.51 405
5196.67 387
5196.84 386
5197.00 395
5197.17 367
5197.33 359
5197.50 366
5197.66 353
5197.83 347
5198.00 364
5198.16 359
5198.33 364
5198.49 381
5198.66 391
5198.82 396
5198.99 406
5199.15 418
5199.32 437
5199.48 441
5199.65 457
5199.81 440
5199.98 427
5200.15 425
5200.31 421
5200.48 405
5200.64 415
5200.81 412
5200.97 399
5201.14 407
5201.30 400
5201.47 395
5201.63 396
5201.80 413
5201.96 412
5202.13 409
5202.30 402
5202.46 393
5202.63 396
5202.79 407
5202.96 410
5203.12 392
5203.29 371
5203.45 367
5203.62 395
5203.78 389
5203.95 392
5204.12 368
5204.28 375
5204.45 372
5204.61 365
5204.78 341
5204.94 336
5205.11 336
5205.27 326
5205.44 325
5205.60 331
5205.77 360
5205.94 366
5206.10 385
5206.27 391
5206.43 370
5206.60 366
5206.76 357
5206.93 343
5207.09 323
5207.26 327
5207.43 316
5207.59 299
5207.76 306
5207.92 314
5208.09 331
5208.25 332
5208.42 332
5208.58 327
5208.75 315
5208.91 307
5209.08 328
5209.25 326
5209.41 333
5209.58 342
5209.74 324
5209.91 323
5210.07 316
5210.24 302
5210.40 300
5210.57 281
5210.74 282
5210.90 274
5211.07 270
5211.23 273
5211.40 277
5211.56 276
5211.73 293
5211.90 305
5212.06 305
5212.23 307
5212.39 308
5212.56 330
5212.72 327
5212.89 343
5213.05 339
5213.22 332
5213.39 333
5213.55 339
5213.72 346
5213.88 342
5214.05 322
5214.21 326
5214.38 339
5214.54 335
5214.71 333
5214.88 315
5215.04 312
5215.21 303
5215.37 312
5215.54 326
5215.70 321
5215.87 311
5216.04 304
5216.20 283
5216.37 256
5216.53 249
5216.70 261
5216.86 255
5217.03 274
5217.20 305
5217.36 315
5217.53 334
5217.69 346
5217.86 340
5218.02 339
5218.19 330
5218.35 326
5218.52 306
5218.69 305
5218.85 305
5219.02 303
5219.18 311
5219.35 307
5219.51 315
5219.68 312
5219.85 314
5220.01 336
5220.18 337
5220.34 345
5220.51 349
5220.67 357
5220.84 365
5221.01 355
5221.17 341
5221.34 335
5221.50 324
5221.67 322
5221.83 325
5222.00 308
5222.17 297
5222.33 280
5222.50 280
5222.66 271
5222.83 231
5223.00 254
5223.16 264
5223.33 274
5223.49 285
5223.66 290
5223.82 298
5223.99 289
5224.16 290
5224.32 288
5224.49 298
5224.65 307
5224.82 315
5224.98 315
5225.15 318
5225.32 305
5225.48 322
5225.65 312
5225.81 299
5225.98 305
5226.15 302
5226.31 287
5226.48 301
5226.64 330
5226.81 336
5226.97 340
5227.14 353
5227.31 349
5227.47 373
5227.64 363
5227.80 365
5227.97 362
5228.14 360
5228.30 369
5228.47 369
5228.63 367
5228.80 368
5228.96 344
5229.13 327
5229.30 331
5229.46 326
5229.63 326
5229.79 347
5229.96 348
5230.13 354
5230.29 341
5230.46 340
5230.62 343
5230.79 334
5230.95 332
5231.12 348
5231.29 343
5231.45 361
5231.62 374
5231.78 365
5231.95 355
5232.12 358
5232.28 374
5232.45 371
5232.61 347
5232.78 330
5232.95 316
5233.11 318
5233.28 342
5233.44 354
5233.61 369
5233.78 365
5233.94 370
5234.11 375
5234.27 364
5234.44 351
5234.60 364
5234.77 368
5234.94 387
5235.10 374
5235.27 371
5235.43 350
5235.60 343
5235.77 321
5235.93 296
5236.10 302
5236.26 297
5236.43 295
5236.60 284
5236.76 294
5236.93 298
5237.09 315
5237.26 309
5237.43 294
5237.59 296
5237.76 305
5237.92 308
5238.09 319
5238.26 349
5238.42 344
5238.59 342
5238.75 338
5238.92 321
5239.09 311
5239.25 313
5239.42 313
5239.58 317
5239.75 307
5239.92 293
5240.08 292
5240.25 283
5240.41 286
5240.58 289
5240.75 293
5240.91 291
5241.08 286
5241.24 280
5241.41 269
5241.58 267
5241.74 279
5241.91 278
5242.08 287
5242.24 292
5242.41 280
5242.57 269
5242.74 275
5242.91 310
5243.07 309
5243.24 331
5243.40 336
5243.57 328
5243.74 332
5243.90 338
5244.07 356
5244.23 382
5244.40 380
5244.57 364
5244.73 378
5244.90 390
5245.06 416
5245.23 428
5245.40 438
5245.56 448
5245.73 431
5245.90 447
5246.06 458
5246.23 462
5246.39 463
5246.56 465
5246.73 466
5246.89 463
5247.06 459
5247.22 436
5247.39 439
5247.56 439
5247.72 439
5247.89 440
5248.06 441
5248.22 420
5248.39 410
5248.55 406
5248.72 377
5248.89 360
5249.05 346
5249.22 336
5249.38 299
5249.55 306
5249.72 292
5249.88 307
5250.05 304
5250.22 309
5250.38 335
5250.55 343
5250.71 343
5250.88 338
5251.05 357
5251.21 354
5251.38 352
5251.55 338
5251.71 343
5251.88 354
5252.04 361
5252.21 371
5252.38 408
5252.54 432
5252.71 444
5252.88 425
5253.04 427
5253.21 436
5253.37 425
5253.54 402
5253.71 381
5253.87 386
5254.04 374
5254.21 378
5254.37 380
5254.54 367
5254.70 375
5254.87 394
5255.04 381
5255.20 391
5255.37 410
5255.54 389
5255.70 391
5255.87 376
5256.03 377
5256.20 398
5256.37 404
5256.53 398
5256.70 412
5256.87 405
5257.03 405
5257.20 403
5257.36 393
5257.53 397
5257.70 372
5257.86 376
5258.03 374
5258.20 372
5258.36 371
5258.53 372
5258.69 373
5258.86 370
5259.03 378
5259.19 400
5259.36 413
5259.53 405
5259.69 422
5259.86 401
5260.03 374
5260.19 369
5260.36 369
5260.52 377
5260.69 381
5260.86 405
5261.02 411
5261.19 403
5261.36 381
5261.52 390
5261.69 389
5261.86 402
5262.02 405
5262.19 414
5262.35 426
5262.52 417
5262.69 412
5262.85 394
5263.02 389
5263.19 414
5263.35 423
5263.52 422
5263.69 412
5263.85 412
5264.02 421
5264.19 431
5264.35 438
5264.52 429
5264.68 414
5264.85 415
5265.02 433
5265.18 422
5265.35 420
5265.52 427
5265.68 437
5265.85 443
5266.02 429
5266.18 422
5266.35 403
5266.52 389
5266.68 403
5266.85 395
5267.01 400
5267.18 412
5267.35 400
5267.51 412
5267.68 406
5267.85 386
5268.01 371
5268.18 352
5268.35 350
5268.51 362
5268.68 358
5268.85 387
5269.01 397
5269.18 406
5269.35 397
5269.51 396
5269.68 388
5269.84 393
5270.01 426
5270.18 441
5270.34 465
5270.51 476
5270.68 471
5270.84 478
5271.01 472
5271.18 477
5271.34 494
5271.51 514
5271.68 531
5271.84 551
5272.01 561
5272.18 546
5272.34 572
5272.51 576
5272.68 563
5272.84 559
5273.01 557
5273.18 554
5273.34 555
5273.51 542
5273.68 534
5273.84 527
5274.01 522
5274.17 538
5274.34 539
5274.51 534
5274.67 520
5274.84 512
5275.01 497
5275.17 482
5275.34 482
5275.51 474
5275.67 459
5275.84 456
5276.01 448
5276.17 428
5276.34 404
5276.51 383
5276.67 395
5276.84 403
5277.01 424
5277.17 417
5277.34 399
5277.51 387
5277.67 381
5277.84 386
5278.01 365
5278.17 364
5278.34 367
5278.51 359
5278.67 342
5278.84 339
5279.01 331
5279.17 317
5279.34 325
5279.51 341
5279.67 345
5279.84 340
5280.01 339
5280.17 352
5280.34 363
5280.51 354
5280.67 362
5280.84 351
5281.01 372
5281.17 378
5281.34 368
5281.51 362
5281.67 359
5281.84 361
5282.01 354
5282.17 345
5282.34 362
5282.51 366
5282.67 364
5282.84 361
5283.01 369
5283.17 378
5283.34 385
5283.51 368
5283.67 379
5283.84 388
5284.01 399
5284.17 412
5284.34 450
5284.51 443
5284.67 431
5284.84 412
5285.01 407
5285.17 401
5285.34 399
5285.51 391
5285.67 397
5285.84 432
5286.01 424
5286.18 434
5286.34 428
5286.51 425
5286.68 429
5286.84 424
5287.01 409
5287.18 415
5287.34 414
5287.51 428
5287.68 444
5287.84 428
5288.01 419
5288.18 431
5288.34 427
5288.51 396
5288.68 400
5288.84 399
5289.01 375
5289.18 358
5289.34 356
5289.51 362
5289.68 357
5289.84 364
5290.01 372
5290.18 367
5290.35 373
5290.51 362
5290.68 371
5290.85 371
5291.01 356
5291.18 371
5291.35 358
5291.51 380
5291.68 366
5291.85 375
5292.01 378
5292.18 383
5292.35 375
5292.51 387
5292.68 371
5292.85 388
5293.01 409
5293.18 417
5293.35 432
5293.52 423
5293.68 432
5293.85 412
5294.02 401
5294.18 386
5294.35 398
5294.52 409
5294.68 432
5294.85 443
5295.02 431
5295.18 423
5295.35 425
5295.52 393
5295.68 407
5295.85 410
5296.02 406
5296.19 422
5296.35 417
5296.52 421
5296.69 392
5296.85 377
5297.02 367
5297.19 377
5297.35 373
5297.52 376
5297.69 383
5297.86 391
5298.02 408
5298.19 418
5298.36 415
5298.52 417
5298.69 423
5298.86 393
5299.02 394
5299.19 407
5299.36 398
5299.52 394
5299.69 400
5299.86 428
5300.03 444
5300.19 437
5300.36 444
5300.53 443
5300.69 453
5300.86 466
5301.03 470
5301.19 474
5301.36 477
5301.53 486
5301.70 467
5301.86 484
5302.03 478
5302.20 478
5302.36 477
5302.53 476
5302.70 495
5302.86 467
5303.03 482
5303.20 491
5303.37 488
5303.53 490
5303.70 491
5303.87 500
5304.03 513
5304.20 503
5304.37 504
5304.54 494
5304.70 463
5304.87 449
5305.04 462
5305.20 446
5305.37 458
5305.54 477
5305.70 487
5305.87 497
5306.04 498
5306.21 482
5306.37 481
5306.54 482
5306.71 489
5306.87 516
5307.04 533
5307.21 539
5307.38 531
5307.54 525
5307.71 511
5307.88 513
5308.04 520
5308.21 536
5308.38 547
5308.55 541
5308.71 536
5308.88 530
5309.05 508
5309.21 500
5309.38 499
5309.55 510
5309.72 517
5309.88 546
5310.05 552
5310.22 551
5310.38 544
5310.55 545
5310.72 538
5310.89 533
5311.05 540
5311.22 527
5311.39 516
5311.55 509
5311.72 500
5311.89 518
5312.06 556
5312.22 555
5312.39 535
5312.56 524
5312.72 508
5312.89 512
5313.06 504
5313.23 502
5313.39 520
5313.56 523
5313.73 542
5313.89 529
5314.06 523
5314.23 523
5314.40 516
5314.56 502
5314.73 511
5314.90 513
5315.06 521
5315.23 521
5315.40 518
5315.57 516
5315.73 506
5315.90 515
5316.07 500
5316.24 471
5316.40 478
5316.57 475
5316.74 486
5316.90 501
5317.07 515
5317.24 539
5317.41 555
5317.57 582
5317.74 589
5317.91 588
5318.08 603
5318.24 609
5318.41 615
5318.58 615
5318.74 614
5318.91 631
5319.08 642
5319.25 646
5319.41 637
5319.58 667
5319.75 669
5319.92 638
5320.08 626
5320.25 630
5320.42 640
5320.58 624
5320.75 614
5320.92 584
5321.09 564
5321.25 549
5321.42 554
5321.59 550
5321.76 550
5321.92 575
5322.09 552
5322.26 544
5322.42 534
5322.59 535
5322.76 516
5322.93 478
5323.09 476
5323.26 486
5323.43 489
5323.60 511
5323.76 517
5323.93 510
5324.10 514
5324.27 511
5324.43 530
5324.60 527
5324.77 531
5324.94 533
5325.10 525
5325.27 497
5325.44 454
5325.60 446
5325.77 448
5325.94 427
5326.11 420
5326.27 432
5326.44 419
5326.61 434
5326.78 432
5326.94 421
5327.11 403
5327.28 433
5327.45 441
5327.61 431
5327.78 415
5327.95 397
5328.12 394
5328.28 394
5328.45 398
5328.62 379
5328.79 382
5328.95 385
5329.12 368
5329.29 367
5329.46 392
5329.62 396
5329.79 407
5329.96 422
5330.13 420
5330.29 401
5330.46 430
5330.63 421
5330.80 412
5330.96 434
5331.13 440
5331.30 432
5331.46 431
5331.63 464
5331.80 497
5331.97 502
5332.13 491
5332.30 480
5332.47 475
5332.64 475
5332.80 472
5332.97 475
5333.14 460
5333.31 464
5333.47 453
5333.64 464
5333.81 480
5333.98 485
5334.14 468
5334.31 447
5334.48 425
5334.65 412
5334.82 412
5334.98 404
5335.15 382
5335.32 366
5335.49 364
5335.65 369
5335.82 354
5335.99 367
5336.16 369
5336.32 373
5336.49 398
5336.66 386
5336.83 394
5336.99 399
5337.16 431
5337.33 435
5337.50 420
5337.66 406
5337.83 382
5338.00 386
5338.17 376
5338.33 376
5338.50 362
5338.67 360
5338.84 343
5339.00 342
5339.17 333
5339.34 349
5339.51 355
5339.67 357
5339.84 367
5340.01 357
5340.18 352
5340.35 320
5340.51 331
5340.68 370
5340.85 391
5341.02 426
5341.18 443
5341.35 431
5341.52 436
5341.69 437
5341.85 457
5342.02 438
5342.19 410
5342.36 403
5342.52 378
5342.69 380
5342.86 385
5343.03 398
5343.19 399
5343.36 402
5343.53 416
5343.70 422
5343.87 421
5344.03 416
5344.20 413
5344.37 426
5344.54 431
5344.70 420
5344.87 426
5345.04 441
5345.21 448
5345.37 421
5345.54 404
5345.71 376
5345.88 361
5346.05 380
5346.21 404
5346.38 401
5346.55 403
5346.72 418
5346.88 419
5347.05 431
5347.22 439
5347.39 446
5347.56 455
5347.72 456
5347.89 465
5348.06 455
5348.23 447
5348.39 449
5348.56 428
5348.73 427
5348.90 391
5349.06 373
5349.23 370
5349.40 378
5349.57 386
5349.74 392
5349.90 408
5350.07 405
5350.24 404
5350.41 398
5350.57 406
5350.74 390
5350.91 380
5351.08 367
5351.25 358
5351.41 343
5351.58 347
5351.75 355
5351.92 356
5352.08 364
5352.25 360
5352.42 365
5352.59 364
5352.76 364
5352.92 395
5353.09 401
5353.26 424
5353.43 439
5353.60 441
5353.76 446
5353.93 441
5354.10 439
5354.27 434
5354.43 420
5354.60 395
5354.77 390
5354.94 402
5355.11 420
5355.27 421
5355.44 410
5355.61 403
5355.78 399
5355.94 409
5356.11 410
5356.28 424
5356.45 424
5356.62 422
5356.78 421
5356.95 431
5357.12 442
5357.29 440
5357.46 446
5357.62 456
5357.79 442
5357.96 447
5358.13 426
5358.30 425
5358.46 425
5358.63 424
5358.80 406
5358.97 412
5359.13 406
5359.30 406
5359.47 420
5359.64 437
5359.81 428
5359.97 433
5360.14 444
5360.31 452
5360.48 469
5360.65 468
5360.81 465
5360.98 479
5361.15 500
5361.32 495
5361.49 506
5361.65 497
5361.82 493
5361.99 513
5362.16 514
5362.33 505
5362.49 490
5362.66 512
5362.83 508
5363.00 494
5363.17 489
5363.33 481
5363.50 484
5363.67 483
5363.84 506
5364.01 506
5364.17 537
5364.34 543
5364.51 524
5364.68 509
5364.85 476
5365.01 463
5365.18 466
5365.35 457
5365.52 454
5365.69 460
5365.85 465
5366.02 484
5366.19 512
5366.36 502
5366.53 484
5366.69 488
5366.86 495
5367.03 511
5367.20 517
5367.37 520
5367.53 507
5367.70 509
5367.87 486
5368.04 487
5368.21 476
5368.37 465
5368.54 457
5368.71 452
5368.88 466
5369.05 458
5369.21 465
5369.38 487
5369.55 493
5369.72 510
5369.89 495
5370.05 503
5370.22 509
5370.39 516
5370.56 498
5370.73 503
5370.90 502
5371.06 498
5371.23 497
5371.40 505
5371.57 530
5371.74 512
5371.90 522
5372.07 504
5372.24 505
5372.41 514
5372.58 505
5372.74 516
5372.91 513
5373.08 512
5373.25 499
5373.42 493
5373.59 499
5373.75 517
5373.92 543
5374.09 576
5374.26 576
5374.43 538
5374.59 511
5374.76 503
5374.93 490
5375.10 472
5375.27 455
5375.43 445
5375.60 446
5375.77 436
5375.94 422
5376.11 395
5376.28 398
5376.44 387
5376.61 377
5376.78 404
5376.95 445
5377.12 469
5377.28 489
5377.45 493
5377.62 508
5377.79 510
5377.96 541
5378.13 535
5378.29 529
5378.46 505
5378.63 513
5378.80 520
5378.97 523
5379.14 524
5379.30 497
5379.47 477
5379.64 452
5379.81 445
5379.98 459
5380.14 447
5380.31 437
5380.48 442
5380.65 455
5380.82 458
5380.99 457
5381.15 445
5381.32 432
5381.49 450
5381.66 445
5381.83 451
5382.00 457
5382.16 466
5382.33 454
5382.50 444
5382.67 452
5382.84 456
5383.01 470
5383.17 455
5383.34 455
5383.51 469
5383.68 488
5383.85 476
5384.01 469
5384.18 472
5384.35 490
5384.52 507
5384.69 503
5384.86 513
5385.02 516
5385.19 499
5385.36 503
5385.53 511
5385.70 543
5385.87 538
5386.03 513
5386.20 501
5386.37 479
5386.54 483
5386.71 487
5386.88 497
5387.04 518
5387.21 496
5387.38 487
5387.55 462
5387.72 474
5387.89 468
5388.05 455
5388.22 451
5388.39 450
5388.56 443
5388.73 453
5388.90 480
5389.07 497
5389.23 545
5389.40 578
5389.57 569
5389.74 587
5389.91 563
5390.08 566
5390.24 568
5390.41 564
5390.58 549
5390.75 535
5390.92 539
5391.09 548
5391.25 551
5391.42 550
5391.59 530
5391.76 537
5391.93 568
5392.10 623
5392.26 689
5392.43 695
5392.60 711
5392.77 713
5392.94 732
5393.11 723
5393.28 729
5393.44 750
5393.61 752
5393.78 740
5393.95 731
5394.12 750
5394.29 759
5394.45 758
5394.62 755
5394.79 732
5394.96 731
5395.13 738
5395.30 756
5395.47 775
5395.63 773
5395.80 794
5395.97 814
5396.14 830
5396.31 810
5396.48 811
5396.65 793
5396.81 779
5396.98 820
5397.15 839
5397.32 826
5397.49 832
5397.66 860
5397.82 833
5397.99 824
5398.16 813
5398.33 812
5398.50 810
5398.67 814
5398.84 811
5399.00 846
5399.17 870
5399.34 919
5399.51 902
5399.68 898
5399.85 915
5400.02 890
5400.18 875
5400.35 897
5400.52 897
5400.69 900
5400.86 872
5401.03 881
5401.20 891
5401.36 952
5401.53 970
5401.70 984
5401.87 983
5402.04 972
5402.21 1000
5402.38 987
5402.54 1013
5402.71 1026
5402.88 1029
5403.05 1075
5403.22 1059
5403.39 1082
5403.56 1091
5403.72 1118
5403.89 1155
5404.06 1178
5404.23 1193
5404.40 1229
5404.57 1269
5404.74 1335
5404.90 1394
5405.07 1490
5405.24 1552
5405.41 1609
5405.58 1670
5405.75 1721
5405.92 1750
5406.09 1797
5406.25 1889
5406.42 1929
5406.59 2008
5406.76 2107
5406.93 2190
5407.10 2243
5407.27 2324
5407.43 2373
5407.60 2478
5407.77 2571
5407.94 2680
5408.11 2782
5408.28 2870
5408.45 2914
5408.62 2937
5408.78 2995
5408.95 3027
5409.12 3050
5409.29 3106
5409.46 3200
5409.63 3271
5409.80 3372
5409.96 3441
5410.13 3506
5410.30 3600
5410.47 3661
5410.64 3766
5410.81 3896
5410.98 3989
5411.15 4057
5411.31 4108
5411.48 4141
5411.65 4169
5411.82 4229
5411.99 4263
5412.16 4309
5412.33 4344
5412.50 4358
5412.66 4355
5412.83 4271
5413.00 4230
5413.17 4164
5413.34 4115
5413.51 4059
5413.68 3993
5413.85 3949
5414.01 3919
5414.18 3870
5414.35 3848
5414.52 3797
5414.69 3794
5414.86 3748
5415.03 3669
5415.20 3610
5415.36 3505
5415.53 3461
5415.70 3379
5415.87 3315
5416.04 3191
5416.21 3085
5416.38 3013
5416.55 2965
5416.72 2882
5416.88 2838
5417.05 2761
5417.22 2736
5417.39 2646
5417.56 2552
5417.73 2462
5417.90 2392
5418.07 2299
5418.23 2236
5418.40 2159
5418.57 2088
5418.74 2018
5418.91 1961
5419.08 1911
5419.25 1883
5419.42 1839
5419.59 1803
5419.75 1771
5419.92 1693
5420.09 1649
5420.26 1625
5420.43 1567
5420.60 1497
5420.77 1441
5420.94 1397
5421.11 1369
5421.27 1379
5421.44 1388
5421.61 1399
5421.78 1363
5421.95 1347
5422.12 1306
5422.29 1260
5422.46 1219
5422.63 1192
5422.79 1190
5422.96 1180
5423.13 1182
5423.30 1164
5423.47 1147
5423.64 1130
5423.81 1122
5423.98 1115
5424.15 1108
5424.31 1108
5424.48 1129
5424.65 1111
5424.82 1079
5424.99 1063
5425.16 1054
5425.33 1058
5425.50 1076
5425.67 1097
5425.84 1099
5426.00 1095
5426.17 1080
5426.34 1058
5426.51 1050
5426.68 1057
5426.85 1034
5427.02 1029
5427.19 1014
5427.36 1019
5427.52 1023
5427.69 1022
5427.86 1004
5428.03 982
5428.20 963
5428.37 949
5428.54 931
5428.71 925
5428.88 918
5429.05 897
5429.21 925
5429.38 900
5429.55 881
5429.72 866
5429.89 860
5430.06 832
5430.23 844
5430.40 816
5430.57 809
5430.74 787
5430.91 793
5431.07 791
5431.24 798
5431.41 790
5431.58 753
5431.75 746
5431.92 730
5432.09 707
5432.26 693
5432.43 684
5432.60 687
5432.76 684
5432.93 678
5433.10 685
5433.27 685
5433.44 686
5433.61 693
5433.78 697
5433.95 692
5434.12 667
5434.29 665
5434.46 637
5434.62 594
5434.79 568
5434.96 588
5435.13 561
5435.30 564
5435.47 562
5435.64 575
5435.81 590
5435.98 620
5436.15 623
5436.32 594
5436.48 568
5436.65 576
5436.82 567
5436.99 549
5437.16 535
5437.33 538
5437.50 526
5437.67 539
5437.84 539
5438.01 536
5438.18 567
5438.35 546
5438.51 514
5438.68 534
5438.85 519
5439.02 520
5439.19 536
5439.36 550
5439.53 544
5439.70 527
5439.87 526
5440.04 525
5440.21 512
5440.38 498
5440.54 489
5440.71 512
5440.88 515
5441.05 511
5441.22 514
5441.39 522
5441.56 509
5441.73 478
5441.90 496
5442.07 481
5442.24 481
5442.41 479
5442.58 469
5442.74 490
5442.91 498
5443.08 504
5443.25 494
5443.42 492
5443.59 498
5443.76 509
5443.93 487
5444.10 487
5444.27 500
5444.44 477
5444.61 460
5444.78 460
5444.94 457
5445.11 458
5445.28 424
5445.45 412
5445.62 407
5445.79 426
5445.96 432
5446.13 443
5446.30 442
5446.47 425
5446.64 430
5446.81 411
5446.98 418
5447.14 439
5447.31 456
5447.48 480
5447.65 508
5447.82 500
5447.99 510
5448.16 499
5448.33 477
5448.50 469
5448.67 432
5448.84 423
5449.01 435
5449.18 413
5449.35 410
5449.52 406
5449.68 408
5449.85 414
5450.02 416
5450.19 420
5450.36 413
5450.53 432
5450.70 428
5450.87 442
5451.04 441
5451.21 464
5451.38 458
5451.55 450
5451.72 465
5451.89 445
5452.06 431
5452.22 433
5452.39 460
5452.56 466
5452.73 469
5452.90 456
5453.07 447
5453.24 445
5453.41 454
5453.58 441
5453.75 440
5453.92 438
5454.09 432
5454.26 438
5454.43 442
5454.60 440
5454.77 409
5454.93 395
5455.10 389
5455.27 376
5455.44 372
5455.61 372
5455.78 384
5455.95 370
5456.12 375
5456.29 392
5456.46 389
5456.63 398
5456.80 406
5456.97 414
5457.14 401
5457.31 389
5457.48 385
5457.65 402
5457.82 413
5457.98 413
5458.15 387
5458.32 374
5458.49 386
5458.66 392
5458.83 383
5459.00 370
5459.17 349
5459.34 343
5459.51 345
5459.68 355
5459.85 348
5460.02 365
5460.19 371
5460.36 386
5460.53 418
5460.70 422
5460.87 417
5461.04 396
5461.21 376
5461.37 351
5461.54 350
5461.71 330
5461.88 317
5462.05 301
5462.22 320
5462.39 331
5462.56 349
5462.73 355
5462.90 341
5463.07 357
5463.24 358
5463.41 355
5463.58 347
5463.75 367
5463.92 373
5464.09 391
5464.26 404
5464.43 379
5464.60 366
5464.77 351
5464.93 344
5465.10 347
5465.27 352
5465.44 362
5465.61 354
5465.78 342
5465.95 348
5466.12 337
5466.29 347
5466.46 355
5466.63 345
5466.80 328
5466.97 337
5467.14 327
5467.31 330
5467.48 331
5467.65 339
5467.82 345
5467.99 342
5468.16 345
5468.33 348
5468.50 353
5468.67 369
5468.84 368
5469.01 354
5469.17 365
5469.34 369
5469.51 371
5469.68 369
5469.85 359
5470.02 359
5470.19 344
5470.36 336
5470.53 351
5470.70 350
5470.87 345
5471.04 340
5471.21 311
5471.38 306
5471.55 331
5471.72 343
5471.89 378
5472.06 384
5472.23 380
5472.40 372
5472.57 363
5472.74 364
5472.91 354
5473.08 361
5473.25 381
5473.42 381
5473.59 383
5473.76 371
5473.93 351
5474.10 364
5474.26 355
5474.43 392
5474.60 403
5474.77 391
5474.94 400
5475.11 386
5475.28 360
5475.45 343
5475.62 354
5475.79 357
5475.96 362
5476.13 350
5476.30 347
5476.47 340
5476.64 359
5476.81 365
5476.98 370
5477.15 381
5477.32 369
5477.49 338
5477.66 315
5477.83 316
5478.00 317
5478.17 323
5478.34 324
5478.51 337
5478.68 338
5478.85 359
5479.02 338
5479.19 329
5479.36 339
5479.53 341
5479.70 343
5479.87 377
5480.04 372
5480.21 371
5480.38 358
5480.55 354
5480.72 366
5480.89 389
5481.06 411
5481.23 399
5481.40 423
5481.57 431
5481.73 437
5481.90 431
5482.07 443
5482.24 458
5482.41 455
5482.58 447
5482.75 445
5482.92 456
5483.09 464
5483.26 468
5483.43 468
5483.60 460
5483.77 451
5483.94 467
5484.11 478
5484.28 465
5484.45 468
5484.62 472
5484.79 453
5484.96 440
5485.13 422
5485.30 421
5485.47 424
5485.64 426
5485.81 440
5485.98 445
5486.15 445
5486.32 451
5486.49 449
5486.66 448
5486.83 462
5487.00 456
5487.17 458
5487.34 459
5487.51 467
5487.68 472
5487.85 475
5488.02 450
5488.19 442
5488.36 433
5488.53 439
5488.70 419
5488.87 392
5489.04 383
5489.21 356
5489.38 359
5489.55 349
5489.72 369
5489.89 362
5490.06 378
5490.23 361
5490.40 362
5490.57 360
5490.74 380
5490.91 361
5491.08 386
5491.25 392
5491.42 411
5491.59 405
5491.76 410
5491.93 417
5492.10 425
5492.27 435
5492.44 424
5492.61 423
5492.78 419
5492.95 409
5493.12 407
5493.29 393
5493.46 373
5493.63 360
5493.80 356
5493.97 332
5494.14 334
5494.31 335
5494.48 331
5494.65 327
5494.82 336
5494.99 341
5495.16 344
5495.33 365
5495.50 385
5495.67 382
5495.84 349
5496.01 356
5496.18 375
5496.35 373
5496.52 390
5496.69 412
5496.86 421
5497.03 416
5497.20 388
5497.37 356
5497.54 342
5497.71 360
5497.88 356
5498.05 352
5498.22 356
5498.39 350
5498.56 361
5498.73 369
5498.90 369
5499.07 384
5499.24 408
5499.41 415
5499.58 415
5499.75 408
5499.92 413
5500.09 408
5500.26 402
5500.43 399
5500.60 409
5500.77 410
5500.94 395
5501.11 401
5501.28 399
5501.45 381
5501.62 392
5501.79 398
5501.96 415
5502.13 433
5502.30 410
5502.47 379
5502.64 368
5502.81 343
5502.98 332
5503.15 344
5503.32 356
5503.49 371
5503.66 386
5503.83 392
5504.00 402
5504.18 422
5504.35 428
5504.52 443
5504.69 451
5504.86 442
5505.03 463
5505.20 453
5505.37 459
5505.54 475
5505.71 469
5505.88 440
5506.05 424
5506.22 413
5506.39 391
5506.56 391
5506.73 375
5506.90 392
5507.07 401
5507.24 398
5507.41 405
5507.58 424
5507.75 439
5507.92 421
5508.09 426
5508.26 436
5508.43 428
5508.60 442
5508.77 412
5508.94 416
5509.11 440
5509.28 448
5509.45 469
5509.62 488
5509.79 484
5509.96 459
5510.13 439
5510.30 414
5510.47 425
5510.64 432
5510.81 424
5510.98 440
5511.15 442
5511.32 452
5511.50 473
5511.67 497
5511.84 506
5512.01 504
5512.18 508
5512.35 516
5512.52 515
5512.69 501
5512.86 483
5513.03 477
5513.20 438
5513.37 420
5513.54 422
5513.71 437
5513.88 452
5514.05 454
5514.22 446
5514.39 450
5514.56 445
5514.73 472
5514.90 471
5515.07 441
5515.24 448
5515.41 448
5515.58 442
5515.75 421
5515.92 432
5516.09 449
5516.26 447
5516.43 443
5516.60 461
5516.78 460
5516.95 470
5517.12 464
5517.29 479
5517.46 472
5517.63 475
5517.80 444
5517.97 436
5518.14 429
5518.31 428
5518.48 427
5518.65 447
5518.82 443
5518.99 436
5519.16 447
5519.33 460
5519.50 462
5519.67 453
5519.84 444
5520.01 448
5520.18 471
5520.35 481
5520.52 491
5520.69 495
5520.86 497
5521.04 492
5521.21 490
5521.38 489
5521.55 471
5521.72 467
5521.89 470
5522.06 487
5522.23 474
5522.40 484
5522.57 480
5522.74 435
5522.91 438
5523.08 431
5523.25 437
5523.42 445
5523.59 431
5523.76 411
5523.93 427
5524.10 445
5524.27 450
5524.44 456
5524.62 445
5524.79 459
5524.96 456
5525.13 445
5525.30 467
5525.47 490
5525.64 495
5525.81 498
5525.98 479
5526.15 488
5526.32 496
5526.49 504
5526.66 492
5526.83 507
5527.00 501
5527.17 515
5527.34 527
5527.51 529
5527.68 527
5527.85 529
5528.03 543
5528.20 563
5528.37 543
5528.54 538
5528.71 541
5528.88 531
5529.05 529
5529.22 514
5529.39 523
5529.56 541
5529.73 545
5529.90 540
5530.07 539
5530.24 525
5530.41 531
5530.58 529
5530.75 540
5530.93 540
5531.10 548
5531.27 542
5531.44 570
5531.61 570
5531.78 563
5531.95 566
5532.12 553
5532.29 536
5532.46 508
5532.63 487
5532.80 493
5532.97 496
5533.14 481
5533.31 471
5533.48 471
5533.65 456
5533.83 450
5534.00 454
5534.17 452
5534.34 452
5534.51 481
5534.68 504
5534.85 530
5535.02 547
5535.19 544
5535.36 554
5535.53 568
5535.70 561
5535.87 569
5536.04 543
5536.21 541
5536.39 554
5536.56 551
5536.73 547
5536.90 534
5537.07 546
5537.24 558
5537.41 538
5537.58 530
5537.75 527
5537.92 523
5538.09 532
5538.26 527
5538.43 518
5538.60 491
5538.78 521
5538.95 570
5539.12 608
5539.29 618
5539.46 618
5539.63 619
5539.80 597
5539.97 599
5540.14 592
5540.31 584
5540.48 557
5540.65 548
5540.82 513
5540.99 520
5541.17 540
5541.34 550
5541.51 535
5541.68 543
5541.85 550
5542.02 544
5542.19 557
5542.36 561
5542.53 585
5542.70 611
5542.87 645
5543.04 667
5543.21 653
5543.39 640
5543.56 631
5543.73 639
5543.90 659
5544.07 657
5544.24 636
5544.41 633
5544.58 631
5544.75 637
5544.92 651
5545.09 664
5545.26 671
5545.43 688
5545.61 692
5545.78 676
5545.95 673
5546.12 658
5546.29 660
5546.46 671
5546.63 710
5546.80 712
5546.97 739
5547.14 766
5547.31 783
5547.48 808
5547.66 808
5547.83 794
5548.00 820
5548.17 806
5548.34 798
5548.51 796
5548.68 822
5548.85 827
5549.02 862
5549.19 916
5549.36 979
5549.54 992
5549.71 1034
5549.88 1035
5550.05 1039
5550.22 1072
5550.39 1094
5550.56 1093
5550.73 1084
5550.90 1130
5551.07 1210
5551.24 1271
5551.41 1317
5551.59 1344
5551.76 1388
5551.93 1470
5552.10 1539
5552.27 1565
5552.44 1565
5552.61 1594
5552.78 1602
5552.95 1578
5553.12 1567
5553.30 1560
5553.47 1576
5553.64 1563
5553.81 1565
5553.98 1577
5554.15 1596
5554.32 1657
5554.49 1719
5554.66 1770
5554.83 1758
5555.00 1747
5555.18 1755
5555.35 1743
5555.52 1741
5555.69 1744
5555.86 1751
5556.03 1763
5556.20 1748
5556.37 1720
5556.54 1678
5556.71 1611
5556.89 1598
5557.06 1585
5557.23 1539
5557.40 1488
5557.57 1463
5557.74 1421
5557.91 1362
5558.08 1345
5558.25 1324
5558.42 1320
5558.60 1307
5558.77 1279
5558.94 1273
5559.11 1258
5559.28 1222
5559.45 1222
5559.62 1190
5559.79 1131
5559.96 1075
5560.13 1052
5560.31 1046
5560.48 1012
5560.65 972
5560.82 922
5560.99 874
5561.16 845
5561.33 814
5561.50 774
5561.67 775
5561.85 771
5562.02 800
5562.19 783
5562.36 805
5562.53 778
5562.70 786
5562.87 778
5563.04 767
5563.21 806
5563.38 815
5563.56 822
5563.73 814
5563.90 804
5564.07 813
5564.24 823
5564.41 834
5564.58 842
5564.75 850
5564.92 850
5565.10 831
5565.27 825
5565.44 813
5565.61 829
5565.78 837
5565.95 832
5566.12 856
5566.29 869
5566.46 898
5566.64 920
5566.81 950
5566.98 969
5567.15 966
5567.32 1011
5567.49 1025
5567.66 1031
5567.83 1040
5568.01 1071
5568.18 1086
5568.35 1096
5568.52 1107
5568.69 1106
5568.86 1119
5569.03 1132
5569.20 1122
5569.37 1093
5569.55 1036
5569.72 1008
5569.89 991
5570.06 1009
5570.23 1037
5570.40 1044
5570.57 1033
5570.74 1039
5570.92 1047
5571.09 1068
5571.26 1072
5571.43 1077
5571.60 1096
5571.77 1084
5571.94 1105
5572.11 1069
5572.29 1062
5572.46 1051
5572.63 1048
5572.80 1032
5572.97 1015
5573.14 994
5573.31 966
5573.48 920
5573.66 872
5573.83 863
5574.00 848
5574.17 850
5574.34 849
5574.51 832
5574.68 827
5574.85 847
5575.03 855
5575.20 853
5575.37 840
5575.54 837
5575.71 823
5575.88 814
5576.05 811
5576.22 783
5576.40 748
5576.57 709
5576.74 694
5576.91 684
5577.08 673
5577.25 647
5577.42 650
5577.59 641
5577.77 662
5577.94 669
5578.11 674
5578.28 675
5578.45 651
5578.62 647
5578.79 646
5578.96 614
5579.14 587
5579.31 572
5579.48 578
5579.65 574
5579.82 561
5579.99 549
5580.16 546
5580.34 534
5580.51 556
5580.68 547
5580.85 556
5581.02 544
5581.19 549
5581.36 543
5581.54 534
5581.71 516
5581.88 513
5582.05 532
5582.22 559
5582.39 576
5582.56 575
5582.73 569
5582.91 603
5583.08 629
5583.25 646
5583.42 651
5583.59 654
5583.76 657
5583.93 657
5584.11 646
5584.28 643
5584.45 643
5584.62 645
5584.79 686
5584.96 680
5585.13 682
5585.31 648
5585.48 643
5585.65 631
5585.82 648
5585.99 639
5586.16 654
5586.33 672
5586.51 686
5586.68 685
5586.85 697
5587.02 724
5587.19 741
5587.36 737
5587.53 718
5587.71 714
5587.88 686
5588.05 677
5588.22 663
5588.39 675
5588.56 669
5588.74 685
5588.91 677
5589.08 684
5589.25 683
5589.42 690
5589.59 688
5589.76 694
5589.94 677
5590.11 658
5590.28 655
5590.45 648
5590.62 642
5590.79 654
5590.96 650
5591.14 679
5591.31 655
5591.48 663
5591.65 674
5591.82 690
5591.99 699
5592.17 687
5592.34 662
5592.51 649
5592.68 620
5592.85 604
5593.02 585
5593.19 553
5593.37 552
5593.54 525
5593.71 543
5593.88 532
5594.05 511
5594.22 506
5594.40 505
5594.57 516
5594.74 534
5594.91 566
5595.08 559
5595.25 565
5595.42 570
5595.60 582
5595.77 580
5595.94 599
5596.11 612
5596.28 622
5596.45 616
5596.63 619
5596.80 620
5596.97 611
5597.14 628
5597.31 587
5597.48 559
5597.66 579
5597.83 574
5598.00 588
5598.17 579
5598.34 568
5598.51 560
5598.69 524
5598.86 510
5599.03 499
5599.20 494
5599.37 476
5599.54 478
5599.72 473
5599.89 487
5600.06 474
5600.23 496
5600.40 500
5600.57 502
5600.75 491
5600.92 488
5601.09 515
5601.26 503
5601.43 514
5601.60 501
5601.78 507
5601.95 478
5602.12 481
5602.29 457
5602.46 414
5602.63 410
5602.81 429
5602.98 456
5603.15 460
5603.32 463
5603.49 461
5603.66 472
5603.84 465
5604.01 460
5604.18 478
5604.35 455
5604.52 457
5604.69 457
5604.87 432
5605.04 445
5605.21 458
5605.38 453
5605.55 459
5605.72 448
5605.90 443
5606.07 448
5606.24 444
5606.41 445
5606.58 427
5606.76 418
5606.93 402
5607.10 401
5607.27 376
5607.44 385
5607.61 411
5607.79 420
5607.96 438
5608.13 435
5608.30 438
5608.47 423
5608.64 424
5608.82 438
5608.99 428
5609.16 417
5609.33 428
5609.50 435
5609.68 451
5609.85 450
5610.02 461
5610.19 455
5610.36 447
5610.53 438
5610.71 454
5610.88 444
5611.05 442
5611.22 439
5611.39 439
5611.57 448
5611.74 431
5611.91 465
5612.08 481
5612.25 482
5612.42 487
5612.60 493
5612.77 523
5612.94 541
5613.11 560
5613.28 549
5613.46 547
5613.63 525
5613.80 538
5613.97 524
5614.14 538
5614.32 520
5614.49 524
5614.66 537
5614.83 536
5615.00 557
5615.17 540
5615.35 530
5615.52 540
5615.69 540
5615.86 515
5616.03 503
5616.21 513
5616.38 520
5616.55 513
5616.72 517
5616.89 520
5617.07 551
5617.24 572
5617.41 592
5617.58 619
5617.75 646
5617.92 639
5618.10 621
5618.27 619
5618.44 609
5618.61 583
5618.78 562
5618.96 549
5619.13 546
5619.30 512
5619.47 504
5619.64 501
5619.82 509
5619.99 518
5620.16 536
5620.33 516
5620.50 507
5620.68 496
5620.85 480
5621.02 487
5621.19 483
5621.36 499
5621.54 509
5621.71 498
5621.88 503
5622.05 510
5622.22 523
5622.40 507
5622.57 519
5622.74 500
5622.91 495
5623.08 511
5623.26 519
5623.43 516
5623.60 509
5623.77 512
5623.94 527
5624.12 535
5624.29 536
5624.46 542
5624.63 507
5624.80 504
5624.98 485
5625.15 483
5625.32 487
5625.49 482
5625.66 472
5625.84 484
5626.01 513
5626.18 508
5626.35 530
5626.52 525
5626.70 509
5626.87 531
5627.04 534
5627.21 528
5627.39 528
5627.56 534
5627.73 560
5627.90 549
5628.07 559
5628.25 541
5628.42 529
5628.59 511
5628.76 520
5628.93 540
5629.11 548
5629.28 545
5629.45 575
5629.62 584
5629.79 585
5629.97 590
5630.14 593
5630.31 579
5630.48 565
5630.65 552
5630.83 556
5631.00 565
5631.17 552
5631.34 566
5631.52 558
5631.69 547
5631.86 543
5632.03 544
5632.20 538
5632.38 541
5632.55 557
5632.72 571
5632.89 572
5633.06 562
5633.24 552
5633.41 562
5633.58 558
5633.75 555
5633.93 561
5634.10 572
5634.27 568
5634.44 566
5634.61 546
5634.79 529
5634.96 547
5635.13 529
5635.30 530
5635.48 546
5635.65 542
5635.82 538
5635.99 540
5636.16 580
5636.34 577
5636.51 574
5636.68 583
5636.85 590
5637.03 566
5637.20 543
5637.37 524
5637.54 546
5637.71 553
5637.89 572
5638.06 585
5638.23 570
5638.40 563
5638.58 585
5638.75 590
5638.92 596
5639.09 554
5639.26 531
5639.44 522
5639.61 516
5639.78 529
5639.95 538
5640.13 554
5640.30 543
5640.47 526
5640.64 512
5640.81 496
5640.99 492
5641.16 468
5641.33 468
5641.50 477
5641.68 492
5641.85 507
5642.02 509
5642.19 525
5642.37 540
5642.54 554
5642.71 538
5642.88 541
5643.05 530
5643.23 542
5643.40 554
5643.57 541
5643.74 539
5643.92 537
5644.09 542
5644.26 558
5644.43 560
5644.61 556
5644.78 560
5644.95 537
5645.12 559
5645.30 554
5645.47 577
5645.64 574
5645.81 563
5645.98 593
5646.16 592
5646.33 595
5646.50 589
5646.67 634
5646.85 670
5647.02 676
5647.19 688
5647.36 692
5647.54 711
5647.71 732
5647.88 749
5648.05 743
5648.23 739
5648.40 757
5648.57 768
5648.74 741
5648.91 733
5649.09 736
5649.26 753
5649.43 808
5649.60 831
5649.78 853
5649.95 866
5650.12 874
5650.29 903
5650.47 923
5650.64 932
5650.81 926
5650.98 929
5651.16 927
5651.33 960
5651.50 991
5651.67 984
5651.85 982
5652.02 993
5652.19 1024
5652.36 998
5652.54 990
5652.71 993
5652.88 1004
5653.05 1008
5653.23 1004
5653.40 981
5653.57 993
5653.74 1000
5653.92 967
5654.09 938
5654.26 937
5654.43 931
5654.61 919
5654.78 948
5654.95 961
5655.12 945
5655.30 905
5655.47 907
5655.64 869
5655.81 841
5655.99 842
5656.16 826
5656.33 776
5656.50 758
5656.68 731
5656.85 698
5657.02 670
5657.19 671
5657.37 637
5657.54 618
5657.71 602
5657.88 602
5658.06 590
5658.23 567
5658.40 574
5658.57 576
5658.75 559
5658.92 555
5659.09 543
5659.26 550
5659.44 550
5659.61 550
5659.78 558
5659.95 530
5660.13 529
5660.30 531
5660.47 522
5660.64 512
5660.82 506
5660.99 501
5661.16 486
5661.33 469
5661.51 440
5661.68 419
5661.85 410
5662.03 415
5662.20 441
5662.37 426
5662.54 428
5662.72 441
5662.89 431
5663.06 445
5663.23 441
5663.41 436
5663.58 428
5663.75 448
5663.92 453
5664.10 440
5664.27 426
5664.44 420
5664.61 420
5664.79 409
5664.96 399
5665.13 401
5665.31 405
5665.48 397
5665.65 391
5665.82 390
5666.00 389
5666.17 378
5666.34 373
5666.51 394
5666.69 422
5666.86 431
5667.03 422
5667.20 435
5667.38 449
5667.55 455
5667.72 447
5667.90 424
5668.07 409
5668.24 406
5668.41 417
5668.59 442
5668.76 455
5668.93 429
5669.10 427
5669.28 419
5669.45 408
5669.62 403
5669.80 404
5669.97 404
5670.14 427
5670.31 445
5670.49 461
5670.66 483
5670.83 496
5671.00 502
5671.18 519
5671.35 513
5671.52 496
5671.70 493
5671.87 508
5672.04 519
5672.21 525
5672.39 548
5672.56 558
5672.73 543
5672.90 524
5673.08 516
5673.25 493
5673.42 487
5673.60 488
5673.77 477
5673.94 489
5674.11 479
5674.29 471
5674.46 455
5674.63 422
5674.81 422
5674.98 436
5675.15 442
5675.32 454
5675.50 448
5675.67 459
5675.84 457
5676.01 454
5676.19 471
5676.36 478
5676.53 475
5676.71 472
5676.88 462
5677.05 468
5677.22 461
5677.40 474
5677.57 475
5677.74 469
5677.92 463
5678.09 455
5678.26 456
5678.43 452
5678.61 453
5678.78 455
5678.95 453
5679.13 448
5679.30 451
5679.47 467
5679.64 452
5679.82 433
5679.99 435
5680.16 444
5680.34 476
5680.51 496
5680.68 507
5680.85 506
5681.03 521
5681.20 528
5681.37 542
5681.55 573
5681.72 596
5681.89 579
5682.07 575
5682.24 563
5682.41 545
5682.58 534
5682.76 526
5682.93 532
5683.10 528
5683.28 523
5683.45 560
5683.62 596
5683.79 601
5683.97 584
5684.14 561
5684.31 558
5684.49 541
5684.66 513
5684.83 527
5685.01 553
5685.18 554
5685.35 513
5685.52 512
5685.70 536
5685.87 561
5686.04 588
5686.22 600
5686.39 615
5686.56 601
5686.73 623
5686.91 628
5687.08 616
5687.25 624
5687.43 633
5687.60 622
5687.77 599
5687.95 623
5688.12 636
5688.29 640
5688.46 638
5688.64 597
5688.81 563
5688.98 548
5689.16 548
5689.33 521
5689.50 515
5689.68 528
5689.85 567
5690.02 569
5690.19 598
5690.37 607
5690.54 603
5690.71 583
5690.89 584
5691.06 577
5691.23 563
5691.41 539
5691.58 540
5691.75 512
5691.93 516
5692.10 520
5692.27 510
5692.44 518
5692.62 517
5692.79 510
5692.96 521
5693.14 519
5693.31 516
5693.48 520
5693.66 501
5693.83 495
5694.00 491
5694.18 501
5694.35 499
5694.52 498
5694.69 501
5694.87 508
5695.04 526
5695.21 543
5695.39 536
5695.56 566
5695.73 589
5695.91 603
5696.08 616
5696.25 593
5696.43 613
5696.60 616
5696.77 604
5696.95 579
5697.12 583
5697.29 588
5697.46 592
5697.64 579
5697.81 588
5697.98 594
5698.16 583
5698.33 569
5698.50 556
5698.68 551
5698.85 553
5699.02 569
5699.20 578
5699.37 584
5699.54 582
5699.72 564
5699.89 560
5700.06 545
5700.24 544
5700.41 533
5700.58 564
5700.75 575
5700.93 572
5701.10 606
5701.27 627
5701.45 643
5701.62 633
5701.79 608
5701.97 621
5702.14 627
5702.31 639
5702.49 614
5702.66 608
5702.83 619
5703.01 623
5703.18 606
5703.35 587
5703.53 613
5703.70 625
5703.87 623
5704.05 597
5704.22 625
5704.39 647
5704.57 644
5704.74 666
5704.91 674
5705.09 698
5705.26 675
5705.43 668
5705.61 680
5705.78 674
5705.95 677
5706.13 663
5706.30 675
5706.47 680
5706.65 655
5706.82 635
5706.99 632
5707.16 630
5707.34 631
5707.51 634
5707.68 664
5707.86 708
5708.03 731
5708.20 743
5708.38 720
5708.55 707
5708.72 682
5708.90 658
5709.07 676
5709.24 667
5709.42 681
5709.59 669
5709.76 659
5709.94 639
5710.11 623
5710.28 616
5710.46 605
5710.63 587
5710.80 591
5710.98 596
5711.15 583
5711.32 558
5711.50 567
5711.67 544
5711.84 522
5712.02 510
5712.19 469
5712.36 481
5712.54 502
5712.71 524
5712.88 521
5713.06 514
5713.23 520
5713.41 551
5713.58 555
5713.75 567
5713.93 596
5714.10 594
5714.27 626
5714.45 648
5714.62 673
5714.79 656
5714.97 659
5715.14 685
5715.31 692
5715.49 689
5715.66 698
5715.83 683
5716.01 691
5716.18 680
5716.35 686
5716.53 662
5716.70 663
5716.87 661
5717.05 638
5717.22 631
5717.39 615
5717.57 597
5717.74 589
5717.91 592
5718.09 620
5718.26 657
5718.43 690
5718.61 685
5718.78 653
5718.95 633
5719.13 619
5719.30 612
5719.48 615
5719.65 614
5719.82 599
5720.00 628
5720.17 627
5720.34 633
5720.52 641
5720.69 652
5720.86 658
5721.04 690
5721.21 710
5721.38 710
5721.56 704
5721.73 711
5721.90 695
5722.08 715
5722.25 721
5722.42 708
5722.60 704
5722.77 690
5722.95 705
5723.12 717
5723.29 739
5723.47 769
5723.64 751
5723.81 741
5723.99 738
5724.16 730
5724.33 696
5724.51 683
5724.68 711
5724.85 702
5725.03 706
5725.20 690
5725.38 713
5725.55 700
5725.72 691
5725.90 694
5726.07 681
5726.24 646
5726.42 636
5726.59 643
5726.76 613
5726.94 617
5727.11 621
5727.28 631
5727.46 631
5727.63 631
5727.81 612
5727.98 587
5728.15 567
5728.33 581
5728.50 645
5728.67 699
5728.85 692
5729.02 720
5729.19 730
5729.37 732
5729.54 729
5729.72 711
5729.89 694
5730.06 700
5730.24 716
5730.41 740
5730.58 742
5730.76 746
5730.93 722
5731.10 721
5731.28 736
5731.45 757
5731.63 741
5731.80 747
5731.97 751
5732.15 760
5732.32 759
5732.49 755
5732.67 761
5732.84 758
5733.01 748
5733.19 733
5733.36 764
5733.54 787
5733.71 816
5733.88 820
5734.06 803
5734.23 811
5734.40 767
5734.58 751
5734.75 740
5734.93 730
5735.10 749
5735.27 783
5735.45 792
5735.62 774
5735.79 763
5735.97 767
5736.14 765
5736.32 799
5736.49 820
5736.66 814
5736.84 816
5737.01 851
5737.18 874
5737.36 895
5737.53 912
5737.71 939
5737.88 929
5738.05 935
5738.23 934
5738.40 932
5738.57 923
5738.75 922
5738.92 935
5739.10 959
5739.27 946
5739.44 933
5739.62 921
5739.79 910
5739.96 885
5740.14 884
5740.31 868
5740.49 882
5740.66 909
5740.83 890
5741.01 870
5741.18 892
5741.35 856
5741.53 830
5741.70 811
5741.88 806
5742.05 774
5742.22 739
5742.40 737
5742.57 746
5742.75 769
5742.92 790
5743.09 808
5743.27 806
5743.44 817
5743.61 839
5743.79 878
5743.96 896
5744.14 921
5744.31 922
5744.48 880
5744.66 871
5744.83 853
5745.01 825
5745.18 793
5745.35 759
5745.53 727
5745.70 674
5745.87 643
5746.05 629
5746.22 616
5746.40 617
5746.57 615
5746.74 612
5746.92 633
5747.09 656
5747.27 669
5747.44 689
5747.61 680
5747.79 629
5747.96 628
5748.14 622
5748.31 630
5748.48 642
5748.66 665
5748.83 670
5749.00 666
5749.18 660
5749.35 674
5749.53 667
5749.70 692
5749.87 701
5750.05 693
5750.22 682
5750.40 667
5750.57 659
5750.74 645
5750.92 638
5751.09 633
5751.27 642
5751.44 644
5751.61 635
5751.79 622
5751.96 605
5752.14 617
5752.31 603
5752.48 622
5752.66 628
5752.83 641
5753.01 643
5753.18 643
5753.35 643
5753.53 634
5753.70 647
5753.88 657
5754.05 644
5754.22 687
5754.40 708
5754.57 705
5754.75 736
5754.92 734
5755.09 729
5755.27 702
5755.44 685
5755.62 670
5755.79 666
5755.96 667
5756.14 657
5756.31 650
5756.49 653
5756.66 643
5756.83 648
5757.01 629
5757.18 617
5757.36 620
5757.53 651
5757.70 648
5757.88 680
5758.05 690
5758.23 694
5758.40 684
5758.58 690
5758.75 689
5758.92 678
5759.10 678
5759.27 702
5759.45 720
5759.62 700
5759.79 730
5759.97 735
5760.14 733
5760.32 741
5760.49 772
5760.66 798
5760.84 805
5761.01 799
5761.19 781
5761.36 789
5761.53 785
5761.71 799
5761.88 819
5762.06 816
5762.23 825
5762.41 824
5762.58 803
5762.75 807
5762.93 776
5763.10 753
5763.28 777
5763.45 806
5763.62 836
5763.80 845
5763.97 840
5764.15 834
5764.32 852
5764.50 879
5764.67 870
5764.84 889
5765.02 899
5765.19 887
5765.37 897
5765.54 891
5765.71 882
5765.89 868
5766.06 862
5766.24 868
5766.41 892
5766.59 875
5766.76 871
5766.93 875
5767.11 909
5767.28 957
5767.46 970
5767.63 955
5767.80 993
5767.98 991
5768.15 992
5768.33 997
5768.50 991
5768.68 982
5768.85 975
5769.02 943
5769.20 942
5769.37 906
5769.55 893
5769.72 843
5769.90 850
5770.07 847
5770.24 872
5770.42 876
5770.59 867
5770.77 848
5770.94 816
5771.12 792
5771.29 795
5771.46 802
5771.64 809
5771.81 812
5771.99 797
5772.16 796
5772.34 809
5772.51 797
5772.68 765
5772.86 740
5773.03 730
5773.21 714
5773.38 726
5773.56 752
5773.73 750
5773.90 769
5774.08 767
5774.25 759
5774.43 767
5774.60 755
5774.78 748
5774.95 742
5775.12 719
5775.30 713
5775.47 730
5775.65 747
5775.82 767
5776.00 783
5776.17 771
5776.34 764
5776.52 742
5776.69 727
5776.87 717
5777.04 721
5777.22 732
5777.39 740
5777.56 710
5777.74 717
5777.91 704
5778.09 692
5778.26 662
5778.44 652
5778.61 658
5778.79 667
5778.96 628
5779.13 616
5779.31 619
5779.48 626
5779.66 607
5779.83 602
5780.01 595
5780.18 593
5780.35 568
5780.53 586
5780.70 593
5780.88 595
5781.05 615
5781.23 622
5781.40 610
5781.58 600
5781.75 601
5781.92 624
5782.10 620
5782.27 623
5782.45 634
5782.62 631
5782.80 623
5782.97 641
5783.15 633
5783.32 634
5783.49 618
5783.67 627
5783.84 617
5784.02 632
5784.19 618
5784.37 624
5784.54 630
5784.72 628
5784.89 622
5785.06 640
5785.24 662
5785.41 650
5785.59 642
5785.76 645
5785.94 632
5786.11 643
5786.29 641
5786.46 649
5786.63 654
5786.81 677
5786.98 708
5787.16 711
5787.33 748
5787.51 757
5787.68 743
5787.86 707
5788.03 697
5788.21 671
5788.38 653
5788.55 685
5788.73 681
5788.90 685
5789.08 679
5789.25 666
5789.43 657
5789.60 646
5789.78 645
5789.95 640
5790.13 642
5790.30 654
5790.47 669
5790.65 684
5790.82 677
5791.00 659
5791.17 657
5791.35 619
5791.52 614
5791.70 608
5791.87 605
5792.05 593
5792.22 580
5792.39 565
5792.57 563
5792.74 565
5792.92 576
5793.09 589
5793.27 584
5793.44 570
5793.62 545
5793.79 525
5793.97 514
5794.14 547
5794.32 565
5794.49 587
5794.66 576
5794.84 572
5795.01 548
5795.19 547
5795.36 517
5795.54 519
5795.71 521
5795.89 537
5796.06 541
5796.24 537
5796.41 551
5796.59 574
5796.76 573
5796.93 587
5797.11 560
5797.28 555
5797.46 571
5797.63 569
5797.81 574
5797.98 561
5798.16 561
5798.33 564
5798.51 583
5798.68 606
5798.86 612
5799.03 592
5799.21 588
5799.38 595
5799.56 598
5799.73 604
5799.90 609
5800.08 596
5800.25 612
5800.43 609
5800.60 601
5800.78 598
5800.95 606
5801.13 593
5801.30 565
5801.48 559
5801.65 573
5801.83 566
5802.00 562
5802.18 586
5802.35 580
5802.53 581
5802.70 571
5802.87 555
5803.05 549
5803.22 543
5803.40 532
5803.57 537
5803.75 558
5803.92 555
5804.10 558
5804.27 581
5804.45 579
5804.62 592
5804.80 619
5804.97 616
5805.15 594
5805.32 571
5805.50 553
5805.67 549
5805.85 544
5806.02 552
5806.20 567
5806.37 562
5806.54 561
5806.72 556
5806.89 567
5807.07 542
5807.24 546
5807.42 551
5807.59 537
5807.77 530
5807.94 531
5808.12 532
5808.29 505
5808.47 517
5808.64 542
5808.82 563
5808.99 594
5809.17 597
5809.34 592
5809.52 600
5809.69 621
5809.87 614
5810.04 623
5810.22 641
5810.39 633
5810.57 645
5810.74 655
5810.92 683
5811.09 711
5811.27 729
5811.44 713
5811.62 721
5811.79 731
5811.96 741
5812.14 755
5812.31 742
5812.49 745
5812.66 764
5812.84 786
5813.01 795
5813.19 785
5813.36 770
5813.54 747
5813.71 718
5813.89 700
5814.06 678
5814.24 679
5814.41 672
5814.59 687
5814.76 703
5814.94 718
5815.11 702
5815.29 685
5815.46 683
5815.64 682
5815.81 699
5815.99 717
5816.16 721
5816.34 726
5816.51 736
5816.69 768
5816.86 775
5817.04 765
5817.21 776
5817.39 754
5817.56 729
5817.74 709
5817.91 723
5818.09 718
5818.26 730
5818.44 759
5818.61 769
5818.79 788
5818.96 777
5819.14 770
5819.31 764
5819.49 781
5819.66 789
5819.84 803
5820.01 824
5820.19 838
5820.36 840
5820.54 854
5820.71 863
5820.89 875
5821.06 872
5821.24 854
5821.41 884
5821.59 872
5821.76 879
5821.94 906
5822.11 939
5822.29 963
5822.46 997
5822.64 1010
5822.81 1034
5822.99 1056
5823.16 1050
5823.34 1053
5823.51 1108
5823.69 1151
5823.86 1140
5824.04 1117
5824.21 1122
5824.39 1145
5824.56 1163
5824.74 1200
5824.91 1180
5825.09 1163
5825.26 1125
5825.44 1134
5825.61 1165
5825.79 1185
5825.96 1165
5826.14 1170
5826.31 1198
5826.49 1222
5826.66 1227
5826.84 1169
5827.01 1170
5827.19 1183
5827.36 1208
5827.54 1204
5827.71 1220
5827.89 1226
5828.07 1227
5828.24 1216
5828.42 1217
5828.59 1205
5828.77 1203
5828.94 1196
5829.12 1183
5829.29 1178
5829.47 1170
5829.64 1151
5829.82 1166
5829.99 1157
5830.17 1170
5830.34 1167
5830.52 1119
5830.69 1102
5830.87 1060
5831.04 1002
5831.22 982
5831.39 958
5831.57 945
5831.74 909
5831.92 894
5832.09 876
5832.27 867
5832.44 859
5832.62 861
5832.79 881
5832.97 884
5833.14 874
5833.32 844
5833.50 840
5833.67 846
5833.85 813
5834.02 776
5834.20 760
5834.37 726
5834.55 725
5834.72 727
5834.90 749
5835.07 745
5835.25 772
5835.42 781
5835.60 788
5835.77 805
5835.95 802
5836.12 787
5836.30 771
5836.47 784
5836.65 802
5836.82 811
5837.00 797
5837.18 787
5837.35 786
5837.53 753
5837.70 718
5837.88 697
5838.05 688
5838.23 713
5838.40 729
5838.58 750
5838.75 782
5838.93 767
5839.10 766
5839.28 770
5839.45 763
5839.63 744
5839.80 739
5839.98 749
5840.15 751
5840.33 771
5840.51 779
5840.68 771
5840.86 771
5841.03 761
5841.21 764
5841.38 762
5841.56 778
5841.73 802
5841.91 802
5842.08 819
5842.26 802
5842.43 777
5842.61 769
5842.78 759
5842.96 751
5843.14 775
5843.31 770
5843.49 749
5843.66 759
5843.84 725
5844.01 684
5844.19 660
5844.36 641
5844.54 629
5844.71 593
5844.89 585
5845.06 606
5845.24 625
5845.42 626
5845.59 641
5845.77 659
5845.94 650
5846.12 667
5846.29 666
5846.47 654
5846.64 649
5846.82 612
5846.99 630
5847.17 632
5847.34 645
5847.52 643
5847.70 657
5847.87 654
5848.05 643
5848.22 625
5848.40 605
5848.57 603
5848.75 579
5848.92 573
5849.10 585
5849.27 610
5849.45 599
5849.63 602
5849.80 571
5849.98 558
5850.15 577
5850.33 547
5850.50 528
5850.68 529
5850.85 525
5851.03 532
5851.20 534
5851.38 539
5851.56 537
5851.73 546
5851.91 526
5852.08 528
5852.26 547
5852.43 557
5852.61 572
5852.78 546
5852.96 537
5853.13 527
5853.31 531
5853.49 496
5853.66 503
5853.84 489
5854.01 478
5854.19 480
5854.36 483
5854.54 490
5854.71 488
5854.89 489
5855.07 474
5855.24 471
5855.42 465
5855.59 453
5855.77 477
5855.94 473
5856.12 446
5856.29 448
5856.47 437
5856.65 424
5856.82 413
5857.00 405
5857.17 427
5857.35 430
5857.52 485
5857.70 507
5857.87 527
5858.05 541
5858.23 543
5858.40 560
5858.58 576
5858.75 589
5858.93 572
5859.10 587
5859.28 560
5859.45 586
5859.63 571
5859.81 576
5859.98 540
5860.16 538
5860.33 515
5860.51 527
5860.68 521
5860.86 510
5861.03 528
5861.21 522
5861.39 504
5861.56 502
5861.74 503
5861.91 493
5862.09 477
5862.26 487
5862.44 472
5862.62 496
5862.79 516
5862.97 536
5863.14 521
5863.32 513
5863.49 521
5863.67 503
5863.85 490
5864.02 470
5864.20 460
5864.37 454
5864.55 473
5864.72 477
5864.90 476
5865.07 461
5865.25 464
5865.43 453
5865.60 465
5865.78 456
5865.95 468
5866.13 440
5866.30 446
5866.48 444
5866.66 466
5866.83 434
5867.01 424
5867.18 422
5867.36 390
5867.53 395
5867.71 421
5867.89 434
5868.06 442
5868.24 429
5868.41 450
5868.59 452
5868.76 470
5868.94 471
5869.12 471
5869.29 482
5869.47 489
5869.64 469
5869.82 475
5869.99 473
5870.17 476
5870.35 456
5870.52 417
5870.70 418
5870.87 400
5871.05 420
5871.23 442
5871.40 432
5871.58 435
5871.75 440
5871.93 446
5872.10 433
5872.28 418
5872.46 404
5872.63 385
5872.81 386
5872.98 378
5873.16 371
5873.33 358
5873.51 370
5873.69 354
5873.86 359
5874.04 359
5874.21 369
5874.39 397
5874.57 381
5874.74 384
5874.92 362
5875.09 363
5875.27 357
5875.44 346
5875.62 353
5875.80 387
5875.97 399
5876.15 407
5876.32 401
5876.50 399
5876.68 405
5876.85 406
5877.03 425
5877.20 410
5877.38 394
5877.55 409
5877.73 413
5877.91 412
5878.08 374
5878.26 367
5878.43 341
5878.61 338
5878.79 325
5878.96 334
5879.14 331
5879.31 325
5879.49 318
5879.67 311
5879.84 327
5880.02 335
5880.19 339
5880.37 346
5880.54 341
5880.72 348
5880.90 335
5881.07 331
5881.25 323
5881.42 331
5881.60 334
5881.78 332
5881.95 331
5882.13 311
5882.30 317
5882.48 329
5882.66 324
5882.83 345
5883.01 360
5883.18 344
5883.36 339
5883.54 344
5883.71 356
5883.89 383
5884.06 392
5884.24 388
5884.42 383
5884.59 385
5884.77 373
5884.94 378
5885.12 393
5885.30 394
5885.47 409
5885.65 397
5885.82 401
5886.00 387
5886.18 365
5886.35 347
5886.53 337
5886.70 342
5886.88 341
5887.06 340
5887.23 348
5887.41 343
5887.58 358
5887.76 358
5887.94 340
5888.11 363
5888.29 354
5888.46 350
5888.64 342
5888.82 338
5888.99 354
5889.17 348
5889.34 343
5889.52 332
5889.70 329
5889.87 326
5890.05 351
5890.22 371
5890.40 364
5890.58 363
5890.75 359
5890.93 370
5891.10 371
5891.28 365
5891.46 376
5891.63 403
5891.81 375
5891.98 377
5892.16 383
5892.34 379
5892.51 378
5892.69 389
5892.86 379
5893.04 369
5893.22 351
5893.39 357
5893.57 370
5893.75 386
5893.92 405
5894.10 443
5894.27 452
5894.45 431
5894.63 404
5894.80 382
5894.98 380
5895.15 384
5895.33 405
5895.51 415
5895.68 438
5895.86 424
5896.04 420
5896.21 405
5896.39 382
5896.56 371
5896.74 362
5896.92 369
5897.09 365
5897.27 363
5897.44 356
5897.62 371
5897.80 395
5897.97 417
5898.15 438
5898.33 434
5898.50 436
5898.68 418
5898.85 385
5899.03 362
5899.21 366
5899.38 350
5899.56 352
5899.73 336
5899.91 332
5900.09 327
5900.26 350
5900.44 344
5900.62 346
5900.79 342
5900.97 329
5901.14 310
5901.32 308
5901.50 294
5901.67 306
5901.85 313
5902.03 314
5902.20 322
5902.38 329
5902.55 325
5902.73 342
5902.91 352
5903.08 363
5903.26 361
5903.44 382
5903.61 396
5903.79 383
5903.96 365
5904.14 364
5904.32 358
5904.49 373
5904.67 358
5904.85 377
5905.02 386
5905.20 387
5905.37 393
5905.55 407
5905.73 414
5905.90 405
5906.08 392
5906.26 390
5906.43 380
5906.61 393
5906.78 402
5906.96 402
5907.14 406
5907.31 399
5907.49 411
5907.67 418
5907.84 404
5908.02 406
5908.20 400
5908.37 377
5908.55 380
5908.72 403
5908.90 386
5909.08 385
5909.25 378
5909.43 393
5909.61 401
5909.78 406
5909.96 416
5910.14 434
5910.31 440
5910.49 459
5910.66 460
5910.84 482
5911.02 489
5911.19 495
5911.37 499
5911.55 508
5911.72 482
5911.90 489
5912.08 514
5912.25 526
5912.43 535
5912.60 554
5912.78 544
5912.96 558
5913.13 551
5913.31 571
5913.49 558
5913.66 566
5913.84 560
5914.02 577
5914.19 581
5914.37 585
5914.54 584
5914.72 594
5914.90 582
5915.07 574
5915.25 550
5915.43 566
5915.60 541
5915.78 546
5915.96 544
5916.13 520
5916.31 530
5916.49 524
5916.66 531
5916.84 518
5917.01 506
5917.19 519
5917.37 531
5917.54 540
5917.72 548
5917.90 532
5918.07 516
5918.25 500
5918.43 476
5918.60 457
5918.78 430
5918.96 412
5919.13 413
5919.31 426
5919.49 419
5919.66 407
5919.84 423
5920.02 412
5920.19 396
5920.37 404
5920.54 403
5920.72 410
5920.90 408
5921.07 407
5921.25 400
5921.43 410
5921.60 404
5921.78 408
5921.96 409
5922.13 402
5922.31 406
5922.49 439
5922.66 458
5922.84 452
5923.02 429
5923.19 402
5923.37 392
5923.55 359
5923.72 373
5923.90 361
5924.08 349
5924.25 340
5924.43 323
5924.60 316
5924.78 312
5924.96 323
5925.13 332
5925.31 340
5925.49 361
5925.66 384
5925.84 393
5926.02 391
5926.19 393
5926.37 397
5926.55 431
5926.72 422
5926.90 409
5927.08 388
5927.25 398
5927.43 426
5927.61 453
5927.78 448
5927.96 448
5928.14 461
5928.31 433
5928.49 437
5928.67 426
5928.84 424
5929.02 404
5929.20 433
5929.37 456
5929.55 460
5929.73 447
5929.90 448
5930.08 434
5930.26 446
5930.43 456
5930.61 455
5930.79 453
5930.96 472
5931.14 479
5931.32 480
5931.49 498
5931.67 517
5931.85 521
5932.02 504
5932.20 485
5932.38 498
5932.55 462
5932.73 463
5932.91 450
5933.08 454
5933.26 440
5933.44 427
5933.61 424
5933.79 416
5933.97 400
5934.14 390
5934.32 365
5934.50 382
5934.67 374
5934.85 392
5935.03 402
5935.20 384
5935.38 364
5935.56 373
5935.73 381
5935.91 380
5936.09 372
5936.26 373
5936.44 374
5936.62 374
5936.79 397
5936.97 410
5937.15 402
5937.32 402
5937.50 411
5937.68 426
5937.86 435
5938.03 440
5938.21 435
5938.39 427
5938.56 415
5938.74 438
5938.92 458
5939.09 470
5939.27 483
5939.45 508
5939.62 508
5939.80 514
5939.98 526
5940.15 529
5940.33 516
5940.51 515
5940.68 523
5940.86 536
5941.04 539
5941.21 529
5941.39 524
5941.57 542
5941.74 559
5941.92 589
5942.10 608
5942.28 594
5942.45 591
5942.63 594
5942.81 616
5942.98 618
5943.16 605
5943.34 613
5943.51 597
5943.69 588
5943.87 599
5944.04 617
5944.22 615
5944.40 633
5944.57 643
5944.75 659
5944.93 663
5945.10 676
5945.28 690
5945.46 697
5945.64 671
5945.81 657
5945.99 640
5946.17 634
5946.34 626
5946.52 607
5946.70 591
5946.87 579
5947.05 551
5947.23 522
5947.40 532
5947.58 545
5947.76 524
5947.94 535
5948.11 532
5948.29 545
5948.47 558
5948.64 547
5948.82 560
5949.00 571
5949.17 575
5949.35 582
5949.53 575
5949.70 564
5949.88 545
5950.06 536
5950.24 506
5950.41 501
5950.59 458
5950.77 436
5950.94 448
5951.12 436
5951.30 424
5951.47 430
5951.65 421
5951.83 430
5952.01 413
5952.18 402
5952.36 419
5952.54 410
5952.71 421
5952.89 430
5953.07 427
5953.24 428
5953.42 438
5953.60 435
5953.78 451
5953.95 473
5954.13 500
5954.31 506
5954.48 500
5954.66 525
5954.84 507
5955.01 510
5955.19 536
5955.37 538
5955.55 519
5955.72 527
5955.90 511
5956.08 511
5956.25 535
5956.43 554
5956.61 559
5956.78 545
5956.96 550
5957.14 546
5957.32 545
5957.49 563
5957.67 574
5957.85 568
5958.02 563
5958.20 557
5958.38 525
5958.56 540
5958.73 514
5958.91 524
5959.09 537
5959.26 554
5959.44 579
5959.62 555
5959.79 555
5959.97 555
5960.15 555
5960.33 536
5960.50 517
5960.68 514
5960.86 494
5961.03 484
5961.21 486
5961.39 495
5961.57 524
5961.74 518
5961.92 513
5962.10 507
5962.27 517
5962.45 531
5962.63 519
5962.81 522
5962.98 533
5963.16 527
5963.34 504
5963.51 498
5963.69 535
5963.87 564
5964.05 590
5964.22 601
5964.40 588
5964.58 607
5964.75 622
5964.93 579
5965.11 572
5965.29 570
5965.46 576
5965.64 577
5965.82 560
5965.99 551
5966.17 562
5966.35 582
5966.53 598
5966.70 615
5966.88 631
5967.06 660
5967.24 669
5967.41 672
5967.59 677
5967.77 683
5967.94 681
5968.12 683
5968.30 710
5968.48 700
5968.65 679
5968.83 672
5969.01 681
5969.18 683
5969.36 684
5969.54 662
5969.72 665
5969.89 683
5970.07 665
5970.25 679
5970.43 676
5970.60 700
5970.78 681
5970.96 700
5971.13 705
5971.31 694
5971.49 699
5971.67 684
5971.84 690
5972.02 690
5972.20 678
5972.38 659
5972.55 649
5972.73 635
5972.91 625
5973.08 640
5973.26 636
5973.44 617
5973.62 643
5973.79 638
5973.97 626
5974.15 595
5974.33 580
5974.50 562
5974.68 573
5974.86 568
5975.03 543
5975.21 537
5975.39 535
5975.57 544
5975.74 570
5975.92 570
5976.10 574
5976.28 575
5976.45 586
5976.63 606
5976.81 594
5976.99 625
5977.16 646
5977.34 626
5977.52 617
5977.69 605
5977.87 592
5978.05 583
5978.23 560
5978.40 557
5978.58 548
5978.76 539
5978.94 531
5979.11 522
5979.29 524
5979.47 525
5979.65 514
5979.82 515
5980.00 534
5980.18 555
5980.36 554
5980.53 546
5980.71 544
5980.89 545
5981.07 536
5981.24 548
5981.42 525
5981.60 525
5981.77 515
5981.95 516
5982.13 514
5982.31 502
5982.48 489
5982.66 493
5982.84 483
5983.02 478
5983.19 445
5983.37 461
5983.55 469
5983.73 460
5983.90 468
5984.08 456
5984.26 466
5984.44 491
5984.61 489
5984.79 514
5984.97 526
5985.15 517
5985.32 510
5985.50 510
5985.68 479
5985.86 484
5986.03 452
5986.21 421
5986.39 423
5986.57 419
5986.74 420
5986.92 425
5987.10 431
5987.28 433
5987.45 445
5987.63 462
5987.81 472
5987.99 472
5988.16 456
5988.34 436
5988.52 440
5988.70 452
5988.87 482
5989.05 474
5989.23 489
5989.41 478
5989.58 450
5989.76 412
5989.94 418
5990.12 458
5990.29 447
5990.47 442
5990.65 433
5990.83 432
5991.00 438
5991.18 433
5991.36 429
5991.54 454
5991.71 453
5991.89 476
5992.07 472
5992.25 459
5992.43 455
5992.60 459
5992.78 454
5992.96 476
5993.14 483
5993.31 503
5993.49 508
5993.67 485
5993.85 494
5994.02 477
5994.20 486
5994.38 473
5994.56 459
5994.73 460
5994.91 461
5995.09 468
5995.27 460
5995.44 466
5995.62 490
5995.80 477
5995.98 475
5996.15 458
5996.33 459
5996.51 453
5996.69 476
5996.87 474
5997.04 511
5997.22 501
5997.40 485
5997.58 459
5997.75 438
5997.93 439
5998.11 414
5998.29 399
5998.46 425
5998.64 429
5998.82 432
5999.00 433
5999.18 416
5999.35 420
5999.53 426
5999.71 455
5999.89 454
6000.06 467
6000.24 473
6000.42 479
6000.60 497
6000.77 494
6000.95 489
6001.13 480
6001.31 476
6001.49 482
6001.66 465
6001.84 438
6002.02 449
6002.20 460
6002.37 442
6002.55 438
6002.73 416
6002.91 430
6003.08 399
6003.26 380
6003.44 381
6003.62 364
6003.80 352
6003.97 364
6004.15 383
6004.33 399
6004.51 394
6004.68 401
6004.86 414
6005.04 413
6005.22 418
6005.40 410
6005.57 412
6005.75 425
6005.93 453
6006.11 459
6006.28 471
6006.46 452
6006.64 441
6006.82 457
6007.00 452
6007.17 460
6007.35 452
6007.53 439
6007.71 442
6007.88 430
6008.06 422
6008.24 403
6008.42 399
6008.60 365
6008.77 360
6008.95 370
6009.13 380
6009.31 409
6009.48 401
6009.66 416
6009.84 400
6010.02 389
6010.20 373
6010.37 375
6010.55 393
6010.73 380
6010.91 397
6011.09 406
6011.26 418
6011.44 429
6011.62 427
6011.80 412
6011.97 388
6012.15 390
6012.33 397
6012.51 419
6012.69 425
6012.86 439
6013.04 450
6013.22 429
6013.40 424
6013.58 412
6013.75 416
6013.93 426
6014.11 429
6014.29 432
6014.47 433
6014.64 419
6014.82 437
6015.00 437
6015.18 438
6015.35 445
6015.53 430
6015.71 433
6015.89 458
6016.07 444
6016.24 438
6016.42 450
6016.60 456
6016.78 475
6016.96 475
6017.13 483
6017.31 482
6017.49 485
6017.67 493
6017.85 485
6018.02 484
6018.20 492
6018.38 482
6018.56 476
6018.74 481
6018.91 485
6019.09 508
6019.27 488
6019.45 468
6019.63 467
6019.80 473
6019.98 480
6020.16 466
6020.34 497
6020.52 504
6020.69 502
6020.87 508
6021.05 493
6021.23 499
6021.41 485
6021.58 495
6021.76 471
6021.94 488
6022.12 499
6022.30 533
6022.47 547
6022.65 570
6022.83 553
6023.01 571
6023.19 603
6023.36 619
6023.54 618
6023.72 625
6023.90 633
6024.08 634
6024.25 662
6024.43 673
6024.61 679
6024.79 660
6024.97 649
6025.14 634
6025.32 672
6025.50 666
6025.68 680
6025.86 700
6026.03 706
6026.21 740
6026.39 758
6026.57 755
6026.75 758
6026.93 778
6027.10 796
6027.28 832
6027.46 799
6027.64 773
6027.82 772
6027.99 773
6028.17 760
6028.35 746
6028.53 749
6028.71 744
6028.88 741
6029.06 722
6029.24 712
6029.42 685
6029.60 663
6029.78 689
6029.95 719
6030.13 730
6030.31 731
6030.49 741
6030.67 782
6030.84 787
6031.02 799
6031.20 784
6031.38 776
6031.56 746
6031.73 742
6031.91 726
6032.09 725
6032.27 685
6032.45 679
6032.63 657
6032.80 642
6032.98 632
6033.16 620
6033.34 601
6033.52 601
6033.69 608
6033.87 619
6034.05 615
6034.23 616
6034.41 591
6034.59 587
6034.76 557
6034.94 555
6035.12 542
6035.30 539
6035.48 557
6035.66 556
6035.83 560
6036.01 559
6036.19 576
6036.37 567
6036.55 548
6036.72 559
6036.90 543
6037.08 546
6037.26 556
6037.44 546
6037.62 538
6037.79 532
6037.97 545
6038.15 545
6038.33 546
6038.51 543
6038.69 545
6038.86 554
6039.04 534
6039.22 546
6039.40 556
6039.58 534
6039.75 532
6039.93 522
6040.11 496
6040.29 490
6040.47 529
6040.65 520
6040.82 526
6041.00 522
6041.18 510
6041.36 513
6041.54 542
6041.72 553
6041.89 546
6042.07 544
6042.25 573
6042.43 567
6042.61 558
6042.79 549
6042.96 560
6043.14 590
6043.32 602
6043.50 601
6043.68 591
6043.86 573
6044.03 568
6044.21 571
6044.39 565
6044.57 539
6044.75 539
6044.93 533
6045.10 526
6045.28 502
6045.46 504
6045.64 490
6045.82 494
6046.00 491
6046.17 472
6046.35 463
6046.53 456
6046.71 453
6046.89 430
6047.07 438
6047.25 446
6047.42 452
6047.60 451
6047.78 464
6047.96 450
6048.14 472
6048.32 466
6048.49 430
6048.67 421
6048.85 419
6049.03 430
6049.21 412
6049.39 416
6049.56 432
6049.74 412
6049.92 410
6050.10 394
6050.28 400
6050.46 414
6050.64 402
6050.81 410
6050.99 411
6051.17 411
6051.35 392
6051.53 385
6051.71 392
6051.88 406
6052.06 421
6052.24 434
6052.42 435
6052.60 445
6052.78 437
6052.96 424
6053.13 415
6053.31 420
6053.49 429
6053.67 442
6053.85 478
6054.03 483
6054.20 482
6054.38 484
6054.56 474
6054.74 458
6054.92 456
6055.10 444
6055.28 442
6055.45 422
6055.63 410
6055.81 405
6055.99 408
6056.17 407
6056.35 419
6056.53 427
6056.70 430
6056.88 441
6057.06 435
6057.24 452
6057.42 461
6057.60 462
6057.77 455
6057.95 464
6058.13 483
6058.31 480
6058.49 467
6058.67 474
6058.85 474
6059.02 468
6059.20 452
6059.38 431
6059.56 421
6059.74 407
6059.92 406
6060.10 382
6060.27 378
6060.45 351
6060.63 361
6060.81 336
6060.99 329
6061.17 347
6061.35 359
6061.53 373
6061.70 422
6061.88 457
6062.06 486
6062.24 478
6062.42 497
6062.60 499
6062.78 513
6062.95 509
6063.13 545
6063.31 555
6063.49 556
6063.67 545
6063.85 535
6064.03 514
6064.20 503
6064.38 491
6064.56 452
6064.74 450
6064.92 428
6065.10 412
6065.28 406
6065.45 418
6065.63 447
6065.81 431
6065.99 437
6066.17 448
6066.35 444
6066.53 435
6066.71 449
6066.88 471
6067.06 482
6067.24 482
6067.42 494
6067.60 492
6067.78 475
6067.96 484
6068.14 485
6068.31 488
6068.49 502
6068.67 509
6068.85 523
6069.03 548
6069.21 553
6069.39 547
6069.56 550
6069.74 557
6069.92 541
6070.10 562
6070.28 556
6070.46 555
6070.64 571
6070.82 578
6070.99 592
6071.17 597
6071.35 605
6071.53 585
6071.71 550
6071.89 535
6072.07 543
6072.25 528
6072.42 521
6072.60 544
6072.78 556
6072.96 534
6073.14 529
6073.32 520
6073.50 545
6073.68 546
6073.86 546
6074.03 530
6074.21 522
6074.39 547
6074.57 564
6074.75 594
6074.93 575
6075.11 571
6075.29 556
6075.46 555
6075.64 536
6075.82 567
6076.00 561
6076.18 565
6076.36 566
6076.54 539
6076.72 553
6076.89 550
6077.07 537
6077.25 564
6077.43 562
6077.61 553
6077.79 536
6077.97 528
6078.15 516
6078.33 511
6078.50 543
6078.68 549
6078.86 553
6079.04 560
6079.22 548
6079.40 532
6079.58 546
6079.76 558
6079.94 570
6080.11 604
6080.29 598
6080.47 584
6080.65 597
6080.83 585
6081.01 561
6081.19 532
6081.37 530
6081.55 544
6081.72 564
6081.90 559
6082.08 566
6082.26 546
6082.44 544
6082.62 537
6082.80 538
6082.98 532
6083.16 525
6083.33 503
6083.51 501
6083.69 499
6083.87 518
6084.05 506
6084.23 495
6084.41 520
6084.59 559
6084.77 553
6084.94 538
6085.12 524
6085.30 532
6085.48 544
6085.66 539
6085.84 532
6086.02 505
6086.20 509
6086.38 520
6086.56 539
6086.73 530
6086.91 528
6087.09 524
6087.27 539
6087.45 559
6087.63 551
6087.81 541
6087.99 529
6088.17 523
6088.35 527
6088.52 523
6088.70 500
6088.88 502
6089.06 507
6089.24 507
6089.42 496
6089.60 501
6089.78 518
6089.96 529
6090.14 515
6090.31 506
6090.49 504
6090.67 489
6090.85 502
6091.03 495
6091.21 508
6091.39 494
6091.57 483
6091.75 495
6091.93 508
6092.10 506
6092.28 497
6092.46 484
6092.64 474
6092.82 472
6093.00 487
6093.18 498
6093.36 517
6093.54 535
6093.72 551
6093.90 565
6094.07 541
6094.25 533
6094.43 537
6094.61 552
6094.79 575
6094.97 599
6095.15 622
6095.33 653
6095.51 664
6095.69 654
6095.87 668
6096.04 627
6096.22 629
6096.40 645
6096.58 658
6096.76 653
6096.94 643
6097.12 645
6097.30 663
6097.48 684
6097.66 677
6097.84 663
6098.02 662
6098.19 657
6098.37 648
6098.55 647
6098.73 638
6098.91 649
6099.09 657
6099.27 672
6099.45 699
6099.63 697
6099.81 667
6099.99 667
6100.17 696
6100.34 684
6100.52 669
6100.70 639
6100.88 638
6101.06 660
6101.24 642
6101.42 645
6101.60 636
6101.78 648
6101.96 623
6102.14 640
6102.32 638
6102.49 628
6102.67 619
6102.85 602
6103.03 570
6103.21 548
6103.39 545
6103.57 538
6103.75 530
6103.93 526
6104.11 521
6104.29 513
6104.47 495
6104.65 491
6104.82 496
6105.00 500
6105.18 493
6105.36 475
6105.54 458
6105.72 443
6105.90 437
6106.08 434
6106.26 444
6106.44 448
6106.62 441
6106.80 440
6106.98 437
6107.15 443
6107.33 432
6107.51 417
6107.69 404
6107.87 399
6108.05 395
6108.23 381
6108.41 393
6108.59 394
6108.77 388
6108.95 411
6109.13 420
6109.31 429
6109.49 422
6109.67 443
6109.84 435
6110.02 437
6110.20 437
6110.38 447
6110.56 456
6110.74 434
6110.92 439
6111.10 415
6111.28 421
6111.46 409
6111.64 417
6111.82 425
6112.00 438
6112.18 447
6112.36 471
6112.53 443
6112.71 433
6112.89 440
6113.07 418
6113.25 416
6113.43 435
6113.61 428
6113.79 437
6113.97 440
6114.15 443
6114.33 459
6114.51 452
6114.69 458
6114.87 456
6115.05 444
6115.23 435
6115.40 442
6115.58 432
6115.76 423
6115.94 422
6116.12 386
6116.30 367
6116.48 362
6116.66 368
6116.84 371
6117.02 382
6117.20 402
6117.38 426
6117.56 423
6117.74 411
6117.92 430
6118.10 409
6118.28 405
6118.45 412
6118.63 419
6118.81 421
6118.99 431
6119.17 448
6119.35 468
6119.53 460
6119.71 451
6119.89 458
6120.07 449
6120.25 465
6120.43 441
6120.61 410
6120.79 394
6120.97 407
6121.15 381
6121.33 359
6121.51 370
6121.69 379
6121.86 374
6122.04 392
6122.22 391
6122.40 386
6122.58 399
6122.76 417
6122.94 404
6123.12 400
6123.30 400
6123.48 403
6123.66 392
6123.84 412
6124.02 393
6124.20 377
6124.38 369
6124.56 378
6124.74 361
6124.92 366
6125.10 376
6125.28 402
6125.45 411
6125.63 425
6125.81 409
6125.99 411
6126.17 434
6126.35 444
6126.53 480
6126.71 491
6126.89 488
6127.07 489
6127.25 475
6127.43 490
6127.61 478
6127.79 473
6127.97 459
6128.15 462
6128.33 487
6128.51 494
6128.69 488
6128.87 483
6129.05 456
6129.23 476
6129.41 506
6129.59 481
6129.76 484
6129.94 475
6130.12 462
6130.30 440
6130.48 459
6130.66 446
6130.84 446
6131.02 463
6131.20 466
6131.38 451
6131.56 448
6131.74 447
6131.92 476
6132.10 484
6132.28 458
6132.46 455
6132.64 465
6132.82 452
6133.00 444
6133.18 427
6133.36 422
6133.54 412
6133.72 411
6133.90 421
6134.08 435
6134.26 441
6134.44 457
6134.62 479
6134.79 506
6134.97 503
6135.15 489
6135.33 502
6135.51 495
6135.69 461
6135.87 447
6136.05 438
6136.23 432
6136.41 422
6136.59 418
6136.77 435
6136.95 431
6137.13 415
6137.31 414
6137.49 428
6137.67 433
6137.85 442
6138.03 452
6138.21 463
6138.39 461
6138.57 472
6138.75 463
6138.93 450
6139.11 440
6139.29 436
6139.47 443
6139.65 436
6139.83 433
6140.01 422
6140.19 427
6140.37 436
6140.55 469
6140.73 480
6140.91 453
6141.09 461
6141.27 463
6141.44 462
6141.62 460
6141.80 459
6141.98 440
6142.16 438
6142.34 439
6142.52 445
6142.70 471
6142.88 476
6143.06 466
6143.24 467
6143.42 459
6143.60 416
6143.78 413
6143.96 408
6144.14 419
6144.32 439
6144.50 457
6144.68 451
6144.86 436
6145.04 423
6145.22 401
6145.40 399
6145.58 391
6145.76 401
6145.94 420
6146.12 447
6146.30 449
6146.48 449
6146.66 456
6146.84 460
6147.02 471
6147.20 477
6147.38 477
6147.56 486
6147.74 469
6147.92 474
6148.10 475
6148.28 473
6148.46 480
6148.64 472
6148.82 468
6149.00 495
6149.18 523
6149.36 513
6149.54 494
6149.72 481
6149.90 453
6150.08 443
6150.26 442
6150.44 453
6150.62 468
6150.80 483
6150.98 497
6151.16 516
6151.34 493
6151.52 501
6151.70 479
6151.88 468
6152.06 473
6152.24 479
6152.42 490
6152.60 500
6152.78 508
6152.96 494
6153.14 511
6153.32 512
6153.50 495
6153.68 475
6153.86 479
6154.04 472
6154.22 476
6154.40 459
6154.58 473
6154.76 469
6154.94 467
6155.12 464
6155.30 460
6155.48 465
6155.66 459
6155.84 436
6156.02 431
6156.20 426
6156.38 431
6156.56 435
6156.74 452
6156.92 461
6157.10 462
6157.28 455
6157.46 452
6157.64 473
6157.82 478
6158.00 501
6158.18 498
6158.36 503
6158.54 511
6158.72 522
6158.90 506
6159.08 507
6159.26 510
6159.44 504
6159.62 481
6159.80 490
6159.98 516
6160.16 525
6160.34 550
6160.52 553
6160.70 551
6160.88 556
6161.06 547
6161.24 526
6161.42 493
6161.60 483
6161.78 486
6161.96 481
6162.14 465
6162.32 477
6162.50 470
6162.68 463
6162.86 475
6163.04 487
6163.22 476
6163.40 456
6163.58 453
6163.76 452
6163.94 441
6164.12 441
6164.30 449
6164.48 439
6164.66 453
6164.84 457
6165.02 445
6165.20 463
6165.38 467
6165.56 482
6165.74 471
6165.92 475
6166.10 459
6166.28 457
6166.46 463
6166.64 470
6166.82 471
6167.00 474
6167.18 475
6167.36 473
6167.54 467
6167.72 493
6167.90 505
6168.08 500
6168.26 499
6168.44 491
6168.62 516
6168.80 549
6168.98 556
6169.16 570
6169.34 585
6169.52 568
6169.70 567
6169.88 554
6170.06 554
6170.24 554
6170.42 566
6170.60 592
6170.78 609
6170.96 598
6171.14 606
6171.32 614
6171.51 615
6171.69 604
6171.87 618
6172.05 638
6172.23 629
6172.41 626
6172.59 582
6172.77 576
6172.95 584
6173.13 563
6173.31 552
6173.49 504
6173.67 495
6173.85 479
6174.03 454
6174.21 457
6174.39 460
6174.57 454
6174.75 465
6174.93 452
6175.11 443
6175.29 435
6175.47 438
6175.65 436
6175.83 429
6176.01 432
6176.19 430
6176.37 443
6176.55 429
6176.73 414
6176.91 401
6177.09 415
6177.27 413
6177.45 420
6177.63 400
6177.81 423
6177.99 417
6178.18 423
6178.36 450
6178.54 479
6178.72 479
6178.90 476
6179.08 465
6179.26 468
6179.44 454
6179.62 443
6179.80 430
6179.98 439
6180.16 455
6180.34 454
6180.52 478
6180.70 463
6180.88 448
6181.06 436
6181.24 431
6181.42 440
6181.60 466
6181.78 469
6181.96 474
6182.14 472
6182.32 467
6182.50 465
6182.68 469
6182.86 467
6183.04 463
6183.23 476
6183.41 489
6183.59 475
6183.77 512
6183.95 521
6184.13 566
6184.31 565
6184.49 562
6184.67 568
6184.85 553
6185.03 543
6185.21 521
6185.39 521
6185.57 528
6185.75 508
6185.93 512
6186.11 496
6186.29 496
6186.47 504
6186.65 507
6186.83 514
6187.01 513
6187.19 538
6187.37 537
6187.56 538
6187.74 530
6187.92 548
6188.10 532
6188.28 539
6188.46 561
6188.64 566
6188.82 584
6189.00 584
6189.18 599
6189.36 598
6189.54 614
6189.72 615
6189.90 599
6190.08 619
6190.26 616
6190.44 612
6190.62 605
6190.80 602
6190.98 601
6191.16 572
6191.35 568
6191.53 577
6191.71 588
6191.89 605
6192.07 577
6192.25 577
6192.43 584
6192.61 585
6192.79 602
6192.97 626
6193.15 628
6193.33 620
6193.51 629
6193.69 617
6193.87 624
6194.05 599
6194.23 576
6194.41 553
6194.60 540
6194.78 558
6194.96 588
6195.14 625
6195.32 668
6195.50 684
6195.68 696
6195.86 677
6196.04 709
6196.22 704
6196.40 720
6196.58 725
6196.76 710
6196.94 709
6197.12 713
6197.30 700
6197.48 693
6197.66 712
6197.85 689
6198.03 689
6198.21 693
6198.39 709
6198.57 695
6198.75 680
6198.93 689
6199.11 698
6199.29 695
6199.47 730
6199.65 725
6199.83 725
6200.01 714
6200.19 711
6200.37 701
6200.55 693
6200.74 681
6200.92 698
6201.10 687
6201.28 685
6201.46 660
6201.64 633
6201.82 617
6202.00 605
6202.18 577
6202.36 569
6202.54 554
6202.72 562
6202.90 565
6203.08 603
6203.26 626
6203.45 612
6203.63 608
6203.81 605
6203.99 585
6204.17 586
6204.35 562
6204.53 583
6204.71 563
6204.89 543
6205.07 521
6205.25 491
6205.43 496
6205.61 507
6205.79 505
6205.98 489
6206.16 497
6206.34 484
6206.52 488
6206.70 476
6206.88 474
6207.06 462
6207.24 452
6207.42 469
6207.60 467
6207.78 473
6207.96 495
6208.14 526
6208.33 537
6208.51 557
6208.69 590
6208.87 600
6209.05 601
6209.23 607
6209.41 630
6209.59 650
6209.77 656
6209.95 660
6210.13 635
6210.31 614
6210.49 641
6210.68 646
6210.86 640
6211.04 657
6211.22 647
6211.40 630
6211.58 630
6211.76 654
6211.94 649
6212.12 647
6212.30 672
6212.48 681
6212.66 666
6212.85 658
6213.03 657
6213.21 640
6213.39 642
6213.57 649
6213.75 628
6213.93 615
6214.11 611
6214.29 609
6214.47 600
6214.65 596
6214.83 605
6215.02 614
6215.20 618
6215.38 634
6215.56 621
6215.74 614
6215.92 628
6216.10 617
6216.28 636
6216.46 633
6216.64 636
6216.82 606
6217.00 616
6217.19 602
6217.37 599
6217.55 598
6217.73 600
6217.91 581
6218.09 569
6218.27 548
6218.45 519
6218.63 503
6218.81 514
6218.99 504
6219.18 475
6219.36 481
6219.54 491
6219.72 503
6219.90 514
6220.08 513
6220.26 513
6220.44 505
6220.62 489
6220.80 502
6220.98 496
6221.17 513
6221.35 530
6221.53 554
6221.71 579
6221.89 596
6222.07 589
6222.25 585
6222.43 578
6222.61 567
6222.79 562
6222.98 586
6223.16 582
6223.34 583
6223.52 588
6223.70 591
6223.88 584
6224.06 588
6224.24 611
6224.42 637
6224.60 648
6224.79 676
6224.97 681
6225.15 693
6225.33 700
6225.51 691
6225.69 713
6225.87 732
6226.05 746
6226.23 785
6226.41 824
6226.60 868
6226.78 841
6226.96 844
6227.14 842
6227.32 839
6227.50 837
6227.68 840
6227.86 812
6228.04 803
6228.22 819
6228.41 818
6228.59 799
6228.77 796
6228.95 793
6229.13 820
6229.31 804
6229.49 782
6229.67 795
6229.85 778
6230.04 773
6230.22 756
6230.40 759
6230.58 749
6230.76 754
6230.94 757
6231.12 742
6231.30 726
6231.48 729
6231.67 740
6231.85 747
6232.03 734
6232.21 713
6232.39 666
6232.57 645
6232.75 646
6232.93 615
6233.11 595
6233.30 578
6233.48 563
6233.66 545
6233.84 516
6234.02 502
6234.20 489
6234.38 480
6234.56 495
6234.74 496
6234.93 519
6235.11 517
6235.29 534
6235.47 528
6235.65 522
6235.83 513
6236.01 505
6236.19 491
6236.37 499
6236.56 530
6236.74 541
6236.92 549
6237.10 536
6237.28 538
6237.46 538
6237.64 514
6237.82 505
6238.01 492
6238.19 510
6238.37 511
6238.55 499
6238.73 516
6238.91 516
6239.09 491
6239.27 496
6239.45 537
6239.64 512
6239.82 509
6240.00 522
6240.18 517
6240.36 501
6240.54 488
6240.72 469
6240.90 473
6241.09 488
6241.27 520
6241.45 531
6241.63 527
6241.81 529
6241.99 529
6242.17 521
6242.35 496
6242.54 485
6242.72 458
6242.90 448
6243.08 435
6243.26 428
6243.44 423
6243.62 422
6243.80 417
6243.99 415
6244.17 412
6244.35 426
6244.53 437
6244.71 462
6244.89 472
6245.07 485
6245.26 512
6245.44 524
6245.62 532
6245.80 514
6245.98 494
6246.16 502
6246.34 483
6246.52 476
6246.71 489
6246.89 487
6247.07 470
6247.25 464
6247.43 475
6247.61 504
6247.79 539
6247.97 529
6248.16 522
6248.34 515
6248.52 487
6248.70 465
6248.88 438
6249.06 418
6249.24 401
6249.43 391
6249.61 394
6249.79 385
6249.97 384
6250.15 411
6250.33 432
6250.51 437
6250.70 452
6250.88 488
6251.06 500
6251.24 519
6251.42 519
6251.60 545
6251.78 535
6251.96 557
6252.15 574
6252.33 585
6252.51 591
6252.69 556
6252.87 534
6253.05 524
6253.23 525
6253.42 538
6253.60 540
6253.78 566
6253.96 577
6254.14 585
6254.32 575
6254.50 593
6254.69 584
6254.87 583
6255.05 598
6255.23 601
6255.41 583
6255.59 559
6255.77 589
6255.96 601
6256.14 597
6256.32 613
6256.50 625
6256.68 631
6256.86 634
6257.04 621
6257.23 623
6257.41 647
6257.59 647
6257.77 645
6257.95 642
6258.13 627
6258.32 614
6258.50 603
6258.68 599
6258.86 597
6259.04 588
6259.22 579
6259.40 562
6259.59 548
6259.77 538
6259.95 544
6260.13 540
6260.31 558
6260.49 574
6260.67 608
6260.86 604
6261.04 593
6261.22 574
6261.40 568
6261.58 568
6261.76 567
6261.95 552
6262.13 557
6262.31 554
6262.49 529
6262.67 508
6262.85 510
6263.03 509
6263.22 533
6263.40 532
6263.58 532
6263.76 529
6263.94 537
6264.12 551
6264.31 536
6264.49 505
6264.67 525
6264.85 533
6265.03 533
6265.21 499
6265.40 498
6265.58 487
6265.76 506
6265.94 524
6266.12 535
6266.30 560
6266.48 557
6266.67 586
6266.85 614
6267.03 605
6267.21 600
6267.39 598
6267.57 599
6267.76 580
6267.94 584
6268.12 578
6268.30 570
6268.48 571
6268.66 556
6268.85 560
6269.03 559
6269.21 535
6269.39 516
6269.57 488
6269.75 474
6269.94 481
6270.12 519
6270.30 514
6270.48 505
6270.66 487
6270.84 488
6271.03 486
6271.21 502
6271.39 504
6271.57 514
6271.75 505
6271.93 512
6272.12 536
6272.30 532
6272.48 532
6272.66 523
6272.84 497
6273.02 528
6273.21 515
6273.39 494
6273.57 481
6273.75 470
6273.93 456
6274.11 464
6274.30 470
6274.48 461
6274.66 449
6274.84 438
6275.02 449
6275.21 476
6275.39 465
6275.57 472
6275.75 451
6275.93 447
6276.11 441
6276.30 450
6276.48 471
6276.66 484
6276.84 474
6277.02 486
6277.20 472
6277.39 489
6277.57 510
6277.75 540
6277.93 563
6278.11 581
6278.29 553
6278.48 567
6278.66 548
6278.84 546
6279.02 532
6279.20 505
6279.39 517
6279.57 549
6279.75 572
6279.93 581
6280.11 588
6280.29 606
6280.48 623
6280.66 627
6280.84 622
6281.02 602
6281.20 604
6281.39 615
6281.57 587
6281.75 579
6281.93 581
6282.11 565
6282.29 523
6282.48 542
6282.66 539
6282.84 568
6283.02 565
6283.20 570
6283.39 587
6283.57 567
6283.75 572
6283.93 572
6284.11 587
6284.30 580
6284.48 554
6284.66 554
6284.84 537
6285.02 526
6285.20 548
6285.39 560
6285.57 576
6285.75 594
6285.93 626
6286.11 633
6286.30 625
6286.48 629
6286.66 639
6286.84 639
6287.02 668
6287.21 683
6287.39 684
6287.57 687
6287.75 701
6287.93 685
6288.11 688
6288.30 679
6288.48 693
6288.66 708
6288.84 721
6289.02 721
6289.21 755
6289.39 796
6289.57 800
6289.75 824
6289.93 843
6290.12 830
6290.30 815
6290.48 817
6290.66 810
6290.84 826
6291.03 808
6291.21 824
6291.39 830
6291.57 852
6291.75 850
6291.94 847
6292.12 845
6292.30 862
6292.48 894
6292.66 932
6292.85 926
6293.03 928
6293.21 917
6293.39 904
6293.57 940
6293.76 981
6293.94 1022
6294.12 1062
6294.30 1081
6294.48 1093
6294.67 1118
6294.85 1175
6295.03 1199
6295.21 1223
6295.39 1218
6295.58 1249
6295.76 1286
6295.94 1351
6296.12 1428
6296.30 1488
6296.49 1546
6296.67 1598
6296.85 1633
6297.03 1661
6297.21 1651
6297.40 1668
6297.58 1728
6297.76 1785
6297.94 1836
6298.12 1915
6298.31 2016
6298.49 2078
6298.67 2114
6298.85 2115
6299.03 2173
6299.22 2188
6299.40 2202
6299.58 2232
6299.76 2208
6299.95 2258
6300.13 2278
6300.31 2339
6300.49 2369
6300.67 2339
6300.86 2309
6301.04 2330
6301.22 2337
6301.40 2325
6301.58 2307
6301.77 2344
6301.95 2298
6302.13 2262
6302.31 2217
6302.49 2157
6302.68 2160
6302.86 2142
6303.04 2186
6303.22 2176
6303.41 2148
6303.59 2157
6303.77 2143
6303.95 2114
6304.13 2089
6304.32 2065
6304.50 2044
6304.68 2001
6304.86 1957
6305.04 1891
6305.23 1868
6305.41 1785
6305.59 1695
6305.77 1668
6305.96 1634
6306.14 1641
6306.32 1612
6306.50 1593
6306.68 1566
6306.87 1540
6307.05 1491
6307.23 1456
6307.41 1423
6307.60 1356
6307.78 1343
6307.96 1280
6308.14 1245
6308.32 1233
6308.51 1195
6308.69 1179
6308.87 1163
6309.05 1163
6309.24 1122
6309.42 1108
6309.60 1058
6309.78 1035
6309.96 982
6310.15 947
6310.33 886
6310.51 879
6310.69 882
6310.88 878
6311.06 871
6311.24 853
6311.42 805
6311.60 780
6311.79 781
6311.97 768
6312.15 776
6312.33 768
6312.52 796
6312.70 789
6312.88 777
6313.06 763
6313.24 761
6313.43 750
6313.61 736
6313.79 732
6313.97 714
6314.16 696
6314.34 692
6314.52 669
6314.70 675
6314.89 697
6315.07 701
6315.25 711
6315.43 694
6315.61 714
6315.80 749
6315.98 764
6316.16 798
6316.34 822
6316.53 841
6316.71 863
6316.89 855
6317.07 837
6317.26 801
6317.44 801
6317.62 803
6317.80 792
6317.99 739
6318.17 739
6318.35 720
6318.53 700
6318.71 707
6318.90 713
6319.08 691
6319.26 685
6319.44 703
6319.63 707
6319.81 723
6319.99 722
6320.17 717
6320.36 705
6320.54 715
6320.72 702
6320.90 707
6321.09 702
6321.27 717
6321.45 734
6321.63 753
6321.82 751
6322.00 740
6322.18 748
6322.36 773
6322.54 776
6322.73 784
6322.91 785
6323.09 784
6323.27 772
6323.46 766
6323.64 771
6323.82 765
6324.00 745
6324.19 750
6324.37 739
6324.55 725
6324.73 723
6324.92 735
6325.10 744
6325.28 763
6325.46 791
6325.65 809
6325.83 827
6326.01 816
6326.19 831
6326.38 846
6326.56 877
6326.74 856
6326.92 839
6327.11 852
6327.29 835
6327.47 857
6327.65 867
6327.84 866
6328.02 832
6328.20 815
6328.38 805
6328.57 794
6328.75 766
6328.93 778
6329.11 747
6329.30 738
6329.48 727
6329.66 732
6329.84 723
6330.03 704
6330.21 706
6330.39 697
6330.57 676
6330.76 662
6330.94 646
6331.12 615
6331.30 630
6331.49 641
6331.67 673
6331.85 668
6332.03 659
6332.22 660
6332.40 658
6332.58 666
6332.76 658
6332.95 653
6333.13 645
6333.31 620
6333.49 621
6333.68 621
6333.86 633
6334.04 649
6334.23 639
6334.41 660
6334.59 673
6334.77 672
6334.96 682
6335.14 680
6335.32 666
6335.50 647
6335.69 641
6335.87 622
6336.05 629
6336.23 624
6336.42 640
6336.60 642
6336.78 668
6336.96 681
6337.15 720
6337.33 737
6337.51 740
6337.69 744
6337.88 727
6338.06 690
6338.24 691
6338.43 714
6338.61 717
6338.79 740
6338.97 761
6339.16 779
6339.34 812
6339.52 819
6339.70 835
6339.89 822
6340.07 823
6340.25 812
6340.43 826
6340.62 825
6340.80 831
6340.98 827
6341.17 820
6341.35 814
6341.53 810
6341.71 789
6341.90 781
6342.08 764
6342.26 777
6342.44 783
6342.63 786
6342.81 795
6342.99 815
6343.17 842
6343.36 826
6343.54 820
6343.72 810
6343.91 800
6344.09 824
6344.27 810
6344.45 771
6344.64 758
6344.82 754
6345.00 744
6345.19 750
6345.37 718
6345.55 734
6345.73 744
6345.92 735
6346.10 734
6346.28 719
6346.46 718
6346.65 716
6346.83 714
6347.01 727
6347.20 717
6347.38 680
6347.56 667
6347.74 622
6347.93 629
6348.11 629
6348.29 630
6348.47 662
6348.66 630
6348.84 644
6349.02 658
6349.21 682
6349.39 677
6349.57 712
6349.75 746
6349.94 755
6350.12 735
6350.30 724
6350.49 685
6350.67 679
6350.85 684
6351.03 684
6351.22 711
6351.40 708
6351.58 712
6351.77 718
6351.95 702
6352.13 694
6352.31 694
6352.50 729
6352.68 733
6352.86 772
6353.05 801
6353.23 779
6353.41 785
6353.59 747
6353.78 741
6353.96 764
6354.14 771
6354.33 763
6354.51 774
6354.69 774
6354.87 814
6355.06 833
6355.24 868
6355.42 882
6355.61 849
6355.79 830
6355.97 842
6356.15 827
6356.34 801
6356.52 787
6356.70 799
6356.89 821
6357.07 823
6357.25 810
6357.43 825
6357.62 820
6357.80 818
6357.98 816
6358.17 838
6358.35 809
6358.53 781
6358.72 763
6358.90 714
6359.08 697
6359.26 686
6359.45 699
6359.63 697
6359.81 691
6360.00 700
6360.18 691
6360.36 686
6360.55 674
6360.73 684
6360.91 692
6361.09 674
6361.28 666
6361.46 671
6361.64 635
6361.83 623
6362.01 616
6362.19 598
6362.37 572
6362.56 555
6362.74 539
6362.92 521
6363.11 510
6363.29 523
6363.47 529
6363.66 516
6363.84 478
6364.02 465
6364.20 440
6364.39 429
6364.57 428
6364.75 440
6364.94 475
6365.12 471
6365.30 483
6365.49 495
6365.67 521
6365.85 532
6366.04 530
6366.22 529
6366.40 537
6366.58 532
6366.77 530
6366.95 535
6367.13 526
6367.32 548
6367.50 542
6367.68 542
6367.87 508
6368.05 504
6368.23 492
6368.42 522
6368.60 545
6368.78 574
6368.96 574
6369.15 584
6369.33 535
6369.51 530
6369.70 523
6369.88 518
6370.06 497
6370.25 462
6370.43 458
6370.61 444
6370.80 423
6370.98 430
6371.16 419
6371.34 420
6371.53 437
6371.71 450
6371.89 489
6372.08 496
6372.26 526
6372.44 532
6372.63 546
6372.81 520
6372.99 521
6373.18 501
6373.36 480
6373.54 479
6373.73 468
6373.91 469
6374.09 456
6374.27 433
6374.46 427
6374.64 410
6374.82 409
6375.01 395
6375.19 395
6375.37 410
6375.56 396
6375.74 404
6375.92 414
6376.11 418
6376.29 427
6376.47 413
6376.66 413
6376.84 423
6377.02 416
6377.21 423
6377.39 417
6377.57 395
6377.76 404
6377.94 410
6378.12 419
6378.31 410
6378.49 397
6378.67 424
6378.85 414
6379.04 433
6379.22 452
6379.40 466
6379.59 468
6379.77 474
6379.95 481
6380.14 472
6380.32 502
6380.50 524
6380.69 572
6380.87 572
6381.05 592
6381.24 601
6381.42 610
6381.60 605
6381.79 598
6381.97 569
6382.15 560
6382.34 516
6382.52 517
6382.70 502
6382.89 509
6383.07 537
6383.25 554
6383.44 581
6383.62 594
6383.80 612
6383.99 592
6384.17 575
6384.35 566
6384.54 558
6384.72 570
6384.90 568
6385.09 568
6385.27 575
6385.45 569
6385.64 565
6385.82 577
6386.00 546
6386.19 543
6386.37 551
6386.55 566
6386.74 574
6386.92 574
6387.10 550
6387.29 553
6387.47 549
6387.65 561
6387.84 543
6388.02 570
6388.20 578
6388.39 609
6388.57 608
6388.75 593
6388.94 591
6389.12 563
6389.30 540
6389.49 528
6389.67 536
6389.85 533
6390.04 526
6390.22 524
6390.40 520
6390.59 509
6390.77 507
6390.95 508
6391.14 501
6391.32 479
6391.50 446
6391.69 435
6391.87 416
6392.05 397
6392.24 389
6392.42 380
6392.60 393
6392.79 422
6392.97 408
6393.16 417
6393.34 409
6393.52 426
6393.71 432
6393.89 422
6394.07 418
6394.26 420
6394.44 415
6394.62 415
6394.81 396
6394.99 426
6395.17 447
6395.36 462
6395.54 482
6395.72 495
6395.91 495
6396.09 494
6396.27 480
6396.46 459
6396.64 468
6396.82 471
6397.01 474
6397.19 461
6397.37 466
6397.56 472
6397.74 492
6397.93 487
6398.11 460
6398.29 453
6398.48 434
6398.66 424
6398.84 420
6399.03 419
6399.21 420
6399.39 417
6399.58 432
6399.76 449
6399.94 454
6400.13 457
6400.31 449
6400.49 449
6400.68 425
6400.86 442
6401.05 439
6401.23 450
6401.41 437
6401.60 450
6401.78 456
6401.96 453
6402.15 449
6402.33 466
6402.51 477
6402.70 463
6402.88 451
6403.06 448
6403.25 467
6403.43 477
6403.62 508
6403.80 525
6403.98 533
6404.17 529
6404.35 519
6404.53 519
6404.72 523
6404.90 540
6405.08 547
6405.27 536
6405.45 541
6405.63 552
6405.82 556
6406.00 558
6406.19 553
6406.37 536
6406.55 544
6406.74 542
6406.92 535
6407.10 557
6407.29 569
6407.47 589
6407.65 612
6407.84 616
6408.02 607
6408.21 594
6408.39 591
6408.57 598
6408.76 586
6408.94 575
6409.12 587
6409.31 605
6409.49 613
6409.68 620
6409.86 622
6410.04 641
6410.23 653
6410.41 663
6410.59 652
6410.78 683
6410.96 670
6411.14 656
6411.33 657
6411.51 660
6411.70 651
6411.88 634
6412.06 640
6412.25 660
6412.43 663
6412.61 642
6412.80 614
6412.98 593
6413.17 588
6413.35 568
6413.53 558
6413.72 549
6413.90 550
6414.08 544
6414.27 531
6414.45 517
6414.64 498
6414.82 486
6415.00 477
6415.19 475
6415.37 465
6415.55 467
6415.74 476
6415.92 468
6416.11 460
6416.29 467
6416.47 470
6416.66 475
6416.84 467
6417.02 456
6417.21 469
6417.39 461
6417.58 469
6417.76 465
6417.94 452
6418.13 453
6418.31 452
6418.49 455
6418.68 460
6418.86 452
6419.05 445
6419.23 461
6419.41 450
6419.60 465
6419.78 457
6419.96 462
6420.15 459
6420.33 458
6420.52 466
6420.70 474
6420.88 474
6421.07 461
6421.25 463
6421.44 465
6421.62 474
6421.80 476
6421.99 466
6422.17 465
6422.35 463
6422.54 466
6422.72 461
6422.91 466
6423.09 469
6423.27 461
6423.46 481
6423.64 475
6423.83 500
6424.01 490
6424.19 503
6424.38 503
6424.56 488
6424.75 482
6424.93 459
6425.11 442
6425.30 429
6425.48 425
6425.66 427
6425.85 448
6426.03 495
6426.22 517
6426.40 501
6426.58 478
6426.77 477
6426.95 456
6427.14 446
6427.32 432
6427.50 439
6427.69 450
6427.87 447
6428.06 432
6428.24 434
6428.42 428
6428.61 431
6428.79 445
6428.98 457
6429.16 467
6429.34 469
6429.53 441
6429.71 423
6429.90 397
6430.08 393
6430.26 399
6430.45 406
6430.63 402
6430.82 407
6431.00 404
6431.18 415
6431.37 419
6431.55 410
6431.74 419
6431.92 431
6432.10 429
6432.29 430
6432.47 425
6432.66 433
6432.84 445
6433.02 460
6433.21 471
6433.39 479
6433.58 470
6433.76 464
6433.94 466
6434.13 461
6434.31 450
6434.50 430
6434.68 438
6434.86 449
6435.05 456
6435.23 470
6435.42 472
6435.60 487
6435.78 490
6435.97 501
6436.15 495
6436.34 524
6436.52 524
6436.70 534
6436.89 521
6437.07 515
6437.26 526
6437.44 520
6437.62 527
6437.81 526
6437.99 535
6438.18 539
6438.36 551
6438.54 517
6438.73 531
6438.91 525
6439.10 539
6439.28 503
6439.46 502
6439.65 513
6439.83 500
6440.02 517
6440.20 530
6440.39 531
6440.57 527
6440.75 546
6440.94 542
6441.12 525
6441.31 510
6441.49 492
6441.67 489
6441.86 488
6442.04 488
6442.23 498
6442.41 485
6442.60 494
6442.78 483
6442.96 479
6443.15 453
6443.33 470
6443.52 455
6443.70 451
6443.88 463
6444.07 469
6444.25 444
6444.44 448
6444.62 447
6444.81 455
6444.99 454
6445.17 449
6445.36 427
6445.54 434
6445.73 438
6445.91 445
6446.09 442
6446.28 440
6446.46 427
6446.65 427
6446.83 432
6447.02 438
6447.20 425
6447.38 422
6447.57 420
6447.75 413
6447.94 406
6448.12 428
6448.30 445
6448.49 443
6448.67 436
6448.86 418
6449.04 405
6449.23 433
6449.41 464
6449.59 478
6449.78 473
6449.96 481
6450.15 489
6450.33 479
6450.52 478
6450.70 473
6450.88 493
6451.07 499
6451.25 500
6451.44 478
6451.62 486
6451.81 501
6451.99 504
6452.17 489
6452.36 501
6452.54 509
6452.73 528
6452.91 539
6453.10 583
6453.28 600
6453.46 607
6453.65 628
6453.83 622
6454.02 618
6454.20 615
6454.39 605
6454.57 599
6454.75 585
6454.94 579
6455.12 569
6455.31 559
6455.49 556
6455.68 580
6455.86 599
6456.04 609
6456.23 633
6456.41 617
6456.60 598
6456.78 604
6456.97 605
6457.15 622
6457.34 624
6457.52 641
6457.70 609
6457.89 609
6458.07 640
6458.26 636
6458.44 635
6458.63 629
6458.81 598
6458.99 580
6459.18 581
6459.36 585
6459.55 591
6459.73 574
6459.92 557
6460.10 555
6460.29 559
6460.47 557
6460.65 571
6460.84 577
6461.02 584
6461.21 568
6461.39 570
6461.58 578
6461.76 574
6461.95 569
6462.13 582
6462.31 597
6462.50 610
6462.68 636
6462.87 651
6463.05 660
6463.24 671
6463.42 679
6463.60 658
6463.79 671
6463.97 679
6464.16 687
6464.34 670
6464.53 650
6464.71 621
6464.90 601
6465.08 592
6465.27 573
6465.45 583
6465.63 585
6465.82 585
6466.00 572
6466.19 584
6466.37 563
6466.56 544
6466.74 538
6466.93 530
6467.11 524
6467.29 519
6467.48 512
6467.66 491
6467.85 485
6468.03 481
6468.22 478
6468.40 464
6468.59 466
6468.77 456
6468.96 463
6469.14 455
6469.32 465
6469.51 443
6469.69 452
6469.88 447
6470.06 456
6470.25 470
6470.43 481
6470.62 498
6470.80 490
6470.98 492
6471.17 484
6471.35 491
6471.54 510
6471.72 530
6471.91 546
6472.09 540
6472.28 509
6472.46 496
6472.65 496
6472.83 483
6473.02 486
6473.20 475
6473.38 481
6473.57 482
6473.75 483
6473.94 484
6474.12 497
6474.31 518
6474.49 517
6474.68 508
6474.86 523
6475.05 509
6475.23 499
6475.42 497
6475.60 508
6475.78 506
6475.97 504
6476.15 519
6476.34 532
6476.52 549
6476.71 587
6476.89 594
6477.08 587
6477.26 567
6477.45 557
6477.63 570
6477.82 578
6478.00 590
6478.18 584
6478.37 585
6478.55 584
6478.74 584
6478.92 577
6479.11 580
6479.29 594
6479.48 628
6479.66 639
6479.85 625
6480.03 630
6480.22 645
6480.40 640
6480.59 657
6480.77 664
6480.95 664
6481.14 673
6481.32 683
6481.51 681
6481.69 710
6481.88 706
[truncated: 630,915 more chars]
