# Supplementary material for: Methylobacterium Species Promoting Rice and Barley Growth and Interaction Specificity Revealed with Whole-Cell Matrix-Assisted Laser Desorption / Ionization-Time-of-Flight Mass Spectrometry (MALDI-TOF/MS) Analysis
Source: PLoS One. 2015 Jun 8;10(6):e0129509. doi: 10.1371/journal.pone.0129509 (PMC4460032; doi:10.1371/journal.pone.0129509)
Supplement: S1 Data — (ZIP) [file pone.0129509.s001.zip › Supplementary data 1 (ms type strains)/M_trifolii DSM23632T.txt]

1793.52 385
1793.62 367
1793.71 356
1793.81 328
1793.91 312
1794.00 309
1794.10 302
1794.20 301
1794.30 302
1794.39 290
1794.49 273
1794.59 265
1794.68 262
1794.78 245
1794.88 267
1794.98 270
1795.07 290
1795.17 287
1795.27 290
1795.36 275
1795.46 266
1795.56 277
1795.65 287
1795.75 284
1795.85 260
1795.95 257
1796.04 255
1796.14 265
1796.24 258
1796.33 250
1796.43 234
1796.53 240
1796.63 292
1796.72 341
1796.82 354
1796.92 364
1797.01 367
1797.11 369
1797.21 377
1797.31 371
1797.40 382
1797.50 370
1797.60 367
1797.69 381
1797.79 375
1797.89 381
1797.99 386
1798.08 377
1798.18 362
1798.28 355
1798.37 352
1798.47 351
1798.57 348
1798.67 334
1798.76 319
1798.86 325
1798.96 327
1799.06 330
1799.15 345
1799.25 338
1799.35 348
1799.44 363
1799.54 389
1799.64 391
1799.74 380
1799.83 365
1799.93 382
1800.03 403
1800.12 404
1800.22 396
1800.32 385
1800.42 376
1800.51 361
1800.61 339
1800.71 330
1800.81 312
1800.90 303
1801.00 315
1801.10 334
1801.19 334
1801.29 331
1801.39 316
1801.49 331
1801.58 347
1801.68 353
1801.78 367
1801.87 362
1801.97 345
1802.07 326
1802.17 301
1802.26 283
1802.36 277
1802.46 279
1802.56 277
1802.65 288
1802.75 279
1802.85 277
1802.95 279
1803.04 271
1803.14 277
1803.24 290
1803.33 283
1803.43 279
1803.53 285
1803.63 292
1803.72 293
1803.82 309
1803.92 336
1804.02 328
1804.11 308
1804.21 337
1804.31 360
1804.40 364
1804.50 362
1804.60 368
1804.70 369
1804.79 352
1804.89 331
1804.99 315
1805.09 319
1805.18 300
1805.28 281
1805.38 284
1805.48 284
1805.57 300
1805.67 288
1805.77 304
1805.87 312
1805.96 308
1806.06 310
1806.16 313
1806.25 330
1806.35 310
1806.45 301
1806.55 307
1806.64 325
1806.74 342
1806.84 348
1806.94 336
1807.03 332
1807.13 313
1807.23 300
1807.33 297
1807.42 301
1807.52 297
1807.62 303
1807.72 308
1807.81 300
1807.91 285
1808.01 274
1808.11 264
1808.20 257
1808.30 239
1808.40 237
1808.50 260
1808.59 272
1808.69 283
1808.79 303
1808.89 315
1808.98 334
1809.08 333
1809.18 311
1809.28 285
1809.37 293
1809.47 307
1809.57 327
1809.67 340
1809.76 341
1809.86 342
1809.96 320
1810.05 316
1810.15 295
1810.25 293
1810.35 300
1810.44 298
1810.54 302
1810.64 299
1810.74 300
1810.83 303
1810.93 291
1811.03 296
1811.13 300
1811.23 297
1811.32 291
1811.42 309
1811.52 294
1811.62 291
1811.71 283
1811.81 274
1811.91 256
1812.01 255
1812.10 278
1812.20 276
1812.30 273
1812.40 265
1812.49 266
1812.59 272
1812.69 267
1812.79 276
1812.88 274
1812.98 268
1813.08 267
1813.18 255
1813.27 256
1813.37 252
1813.47 249
1813.57 264
1813.66 260
1813.76 258
1813.86 257
1813.96 267
1814.05 283
1814.15 290
1814.25 282
1814.35 288
1814.44 288
1814.54 268
1814.64 277
1814.74 309
1814.84 348
1814.93 367
1815.03 378
1815.13 377
1815.23 370
1815.32 356
1815.42 343
1815.52 335
1815.62 311
1815.71 318
1815.81 327
1815.91 332
1816.01 351
1816.10 333
1816.20 326
1816.30 312
1816.40 315
1816.50 321
1816.59 326
1816.69 330
1816.79 349
1816.89 364
1816.98 367
1817.08 361
1817.18 353
1817.28 354
1817.37 329
1817.47 313
1817.57 307
1817.67 326
1817.77 324
1817.86 318
1817.96 318
1818.06 311
1818.16 326
1818.25 339
1818.35 345
1818.45 346
1818.55 332
1818.64 350
1818.74 343
1818.84 346
1818.94 337
1819.04 311
1819.13 304
1819.23 305
1819.33 321
1819.43 315
1819.52 303
1819.62 310
1819.72 291
1819.82 261
1819.92 264
1820.01 270
1820.11 258
1820.21 244
1820.31 253
1820.40 282
1820.50 311
1820.60 347
1820.70 354
1820.79 357
1820.89 377
1820.99 375
1821.09 368
1821.19 352
1821.28 345
1821.38 333
1821.48 321
1821.58 321
1821.68 331
1821.77 329
1821.87 328
1821.97 329
1822.07 339
1822.16 338
1822.26 342
1822.36 354
1822.46 368
1822.56 357
1822.65 345
1822.75 337
1822.85 330
1822.95 300
1823.04 296
1823.14 265
1823.24 268
1823.34 270
1823.44 259
1823.53 283
1823.63 297
1823.73 304
1823.83 292
1823.93 276
1824.02 266
1824.12 264
1824.22 267
1824.32 255
1824.41 239
1824.51 250
1824.61 274
1824.71 287
1824.81 280
1824.90 286
1825.00 293
1825.10 297
1825.20 298
1825.30 293
1825.39 286
1825.49 270
1825.59 265
1825.69 275
1825.79 306
1825.88 303
1825.98 287
1826.08 292
1826.18 280
1826.27 265
1826.37 273
1826.47 254
1826.57 266
1826.67 275
1826.76 282
1826.86 286
1826.96 296
1827.06 287
1827.16 294
1827.25 310
1827.35 313
1827.45 302
1827.55 279
1827.65 276
1827.74 271
1827.84 273
1827.94 264
1828.04 264
1828.14 258
1828.23 273
1828.33 260
1828.43 251
1828.53 258
1828.63 260
1828.72 259
1828.82 264
1828.92 271
1829.02 277
1829.12 283
1829.21 283
1829.31 267
1829.41 253
1829.51 249
1829.61 222
1829.70 197
1829.80 186
1829.90 197
1830.00 200
1830.10 195
1830.19 212
1830.29 229
1830.39 247
1830.49 250
1830.59 254
1830.68 244
1830.78 226
1830.88 221
1830.98 215
1831.08 204
1831.17 204
1831.27 215
1831.37 229
1831.47 258
1831.57 275
1831.66 280
1831.76 264
1831.86 273
1831.96 292
1832.06 314
1832.16 297
1832.25 289
1832.35 287
1832.45 288
1832.55 276
1832.65 265
1832.74 261
1832.84 253
1832.94 241
1833.04 250
1833.14 254
1833.23 266
1833.33 269
1833.43 262
1833.53 255
1833.63 253
1833.72 268
1833.82 257
1833.92 255
1834.02 260
1834.12 252
1834.22 238
1834.31 248
1834.41 256
1834.51 254
1834.61 236
1834.71 214
1834.80 205
1834.90 190
1835.00 182
1835.10 199
1835.20 194
1835.30 183
1835.39 195
1835.49 202
1835.59 216
1835.69 222
1835.79 235
1835.88 236
1835.98 242
1836.08 254
1836.18 261
1836.28 291
1836.38 268
1836.47 246
1836.57 237
1836.67 250
1836.77 247
1836.87 244
1836.96 243
1837.06 250
1837.16 278
1837.26 278
1837.36 300
1837.46 328
1837.55 319
1837.65 296
1837.75 292
1837.85 290
1837.95 303
1838.05 320
1838.14 330
1838.24 338
1838.34 332
1838.44 331
1838.54 325
1838.63 301
1838.73 292
1838.83 282
1838.93 280
1839.03 262
1839.13 267
1839.22 257
1839.32 240
1839.42 241
1839.52 207
1839.62 220
1839.72 214
1839.81 209
1839.91 206
1840.01 205
1840.11 206
1840.21 223
1840.31 231
1840.40 241
1840.50 234
1840.60 243
1840.70 246
1840.80 234
1840.90 230
1840.99 238
1841.09 252
1841.19 256
1841.29 256
1841.39 237
1841.49 231
1841.58 239
1841.68 230
1841.78 227
1841.88 239
1841.98 262
1842.08 273
1842.17 268
1842.27 274
1842.37 264
1842.47 266
1842.57 257
1842.67 262
1842.76 270
1842.86 268
1842.96 280
1843.06 304
1843.16 326
1843.26 320
1843.35 327
1843.45 335
1843.55 348
1843.65 315
1843.75 290
1843.85 278
1843.94 275
1844.04 263
1844.14 277
1844.24 297
1844.34 320
1844.44 310
1844.53 302
1844.63 306
1844.73 305
1844.83 286
1844.93 307
1845.03 326
1845.13 330
1845.22 360
1845.32 377
1845.42 378
1845.52 354
1845.62 336
1845.72 314
1845.81 303
1845.91 313
1846.01 299
1846.11 299
1846.21 302
1846.31 296
1846.41 279
1846.50 259
1846.60 244
1846.70 242
1846.80 239
1846.90 238
1847.00 241
1847.09 237
1847.19 237
1847.29 249
1847.39 278
1847.49 283
1847.59 308
1847.69 311
1847.78 296
1847.88 273
1847.98 291
1848.08 312
1848.18 310
1848.28 292
1848.38 299
1848.47 294
1848.57 316
1848.67 309
1848.77 303
1848.87 280
1848.97 286
1849.06 305
1849.16 325
1849.26 332
1849.36 307
1849.46 303
1849.56 299
1849.66 282
1849.75 283
1849.85 283
1849.95 257
1850.05 258
1850.15 272
1850.25 268
1850.35 272
1850.44 281
1850.54 283
1850.64 264
1850.74 263
1850.84 254
1850.94 235
1851.04 240
1851.13 230
1851.23 239
1851.33 243
1851.43 217
1851.53 234
1851.63 240
1851.73 236
1851.83 255
1851.92 267
1852.02 276
1852.12 289
1852.22 309
1852.32 341
1852.42 345
1852.52 344
1852.61 329
1852.71 310
1852.81 312
1852.91 340
1853.01 318
1853.11 310
1853.21 272
1853.30 262
1853.40 256
1853.50 271
1853.60 305
1853.70 297
1853.80 305
1853.90 285
1854.00 282
1854.09 294
1854.19 316
1854.29 311
1854.39 303
1854.49 295
1854.59 294
1854.69 298
1854.78 301
1854.88 304
1854.98 282
1855.08 280
1855.18 303
1855.28 303
1855.38 304
1855.48 301
1855.57 284
1855.67 269
1855.77 258
1855.87 243
1855.97 234
1856.07 237
1856.17 249
1856.27 255
1856.36 262
1856.46 263
1856.56 289
1856.66 293
1856.76 281
1856.86 288
1856.96 291
1857.06 288
1857.15 280
1857.25 280
1857.35 311
1857.45 325
1857.55 332
1857.65 325
1857.75 317
1857.85 294
1857.94 292
1858.04 269
1858.14 268
1858.24 269
1858.34 266
1858.44 254
1858.54 251
1858.64 248
1858.73 261
1858.83 263
1858.93 284
1859.03 287
1859.13 287
1859.23 282
1859.33 302
1859.43 298
1859.52 288
1859.62 294
1859.72 290
1859.82 265
1859.92 252
1860.02 249
1860.12 261
1860.22 261
1860.32 279
1860.41 286
1860.51 292
1860.61 276
1860.71 288
1860.81 306
1860.91 288
1861.01 302
1861.11 313
1861.21 299
1861.30 293
1861.40 273
1861.50 274
1861.60 258
1861.70 250
1861.80 239
1861.90 256
1862.00 264
1862.09 268
1862.19 268
1862.29 258
1862.39 264
1862.49 263
1862.59 263
1862.69 264
1862.79 295
1862.89 292
1862.98 302
1863.08 292
1863.18 271
1863.28 279
1863.38 286
1863.48 298
1863.58 314
1863.68 299
1863.78 312
1863.88 356
1863.97 376
1864.07 394
1864.17 380
1864.27 356
1864.37 344
1864.47 310
1864.57 306
1864.67 300
1864.77 293
1864.86 306
1864.96 305
1865.06 319
1865.16 342
1865.26 347
1865.36 341
1865.46 336
1865.56 334
1865.66 344
1865.76 354
1865.85 337
1865.95 319
1866.05 322
1866.15 308
1866.25 296
1866.35 272
1866.45 276
1866.55 289
1866.65 282
1866.75 283
1866.84 266
1866.94 270
1867.04 267
1867.14 274
1867.24 284
1867.34 299
1867.44 294
1867.54 315
1867.64 332
1867.74 313
1867.83 312
1867.93 283
1868.03 281
1868.13 256
1868.23 245
1868.33 257
1868.43 288
1868.53 292
1868.63 282
1868.73 270
1868.83 279
1868.92 283
1869.02 267
1869.12 258
1869.22 253
1869.32 248
1869.42 253
1869.52 248
1869.62 242
1869.72 252
1869.82 260
1869.92 268
1870.01 268
1870.11 268
1870.21 276
1870.31 262
1870.41 238
1870.51 246
1870.61 258
1870.71 252
1870.81 262
1870.91 273
1871.01 294
1871.10 299
1871.20 298
1871.30 288
1871.40 304
1871.50 317
1871.60 328
1871.70 308
1871.80 312
1871.90 307
1872.00 301
1872.10 292
1872.19 284
1872.29 290
1872.39 284
1872.49 295
1872.59 303
1872.69 332
1872.79 333
1872.89 342
1872.99 324
1873.09 350
1873.19 354
1873.29 346
1873.38 343
1873.48 344
1873.58 315
1873.68 313
1873.78 293
1873.88 278
1873.98 278
1874.08 288
1874.18 280
1874.28 289
1874.38 305
1874.48 299
1874.58 279
1874.67 261
1874.77 287
1874.87 306
1874.97 316
1875.07 344
1875.17 357
1875.27 337
1875.37 324
1875.47 308
1875.57 308
1875.67 314
1875.77 332
1875.87 333
1875.96 328
1876.06 363
1876.16 366
1876.26 366
1876.36 355
1876.46 336
1876.56 327
1876.66 317
1876.76 305
1876.86 316
1876.96 326
1877.06 333
1877.16 334
1877.26 334
1877.35 342
1877.45 331
1877.55 301
1877.65 288
1877.75 297
1877.85 288
1877.95 281
1878.05 280
1878.15 275
1878.25 279
1878.35 305
1878.45 311
1878.55 313
1878.65 313
1878.74 331
1878.84 331
1878.94 365
1879.04 376
1879.14 402
1879.24 408
1879.34 416
1879.44 419
1879.54 389
1879.64 380
1879.74 374
1879.84 353
1879.94 328
1880.04 323
1880.14 325
1880.23 308
1880.33 313
1880.43 318
1880.53 313
1880.63 310
1880.73 310
1880.83 300
1880.93 306
1881.03 311
1881.13 304
1881.23 302
1881.33 315
1881.43 308
1881.53 328
1881.63 320
1881.73 321
1881.83 323
1881.92 318
1882.02 323
1882.12 319
1882.22 326
1882.32 340
1882.42 333
1882.52 342
1882.62 330
1882.72 320
1882.82 330
1882.92 326
1883.02 331
1883.12 317
1883.22 309
1883.32 316
1883.42 329
1883.52 324
1883.61 315
1883.71 284
1883.81 282
1883.91 290
1884.01 292
1884.11 278
1884.21 279
1884.31 289
1884.41 289
1884.51 298
1884.61 305
1884.71 319
1884.81 317
1884.91 322
1885.01 314
1885.11 303
1885.21 314
1885.31 294
1885.41 290
1885.51 273
1885.60 267
1885.70 273
1885.80 273
1885.90 278
1886.00 299
1886.10 308
1886.20 330
1886.30 322
1886.40 315
1886.50 296
1886.60 323
1886.70 311
1886.80 306
1886.90 308
1887.00 296
1887.10 296
1887.20 260
1887.30 241
1887.40 233
1887.50 244
1887.60 225
1887.69 249
1887.79 255
1887.89 263
1887.99 280
1888.09 283
1888.19 290
1888.29 301
1888.39 328
1888.49 324
1888.59 317
1888.69 323
1888.79 310
1888.89 326
1888.99 322
1889.09 300
1889.19 297
1889.29 304
1889.39 302
1889.49 276
1889.59 266
1889.69 262
1889.79 270
1889.89 257
1889.99 252
1890.09 249
1890.18 261
1890.28 259
1890.38 262
1890.48 254
1890.58 243
1890.68 216
1890.78 219
1890.88 227
1890.98 248
1891.08 253
1891.18 254
1891.28 247
1891.38 273
1891.48 279
1891.58 279
1891.68 279
1891.78 272
1891.88 278
1891.98 296
1892.08 324
1892.18 340
1892.28 334
1892.38 330
1892.48 324
1892.58 329
1892.68 354
1892.78 369
1892.88 385
1892.98 361
1893.08 331
1893.17 300
1893.27 289
1893.37 288
1893.47 272
1893.57 277
1893.67 283
1893.77 293
1893.87 298
1893.97 286
1894.07 280
1894.17 287
1894.27 290
1894.37 306
1894.47 294
1894.57 291
1894.67 308
1894.77 306
1894.87 301
1894.97 287
1895.07 271
1895.17 279
1895.27 281
1895.37 269
1895.47 265
1895.57 264
1895.67 262
1895.77 267
1895.87 267
1895.97 268
1896.07 284
1896.17 281
1896.27 290
1896.37 291
1896.47 294
1896.57 300
1896.67 301
1896.77 293
1896.87 295
1896.97 309
1897.07 305
1897.17 301
1897.27 308
1897.36 300
1897.46 316
1897.56 326
1897.66 332
1897.76 332
1897.86 337
1897.96 359
1898.06 379
1898.16 386
1898.26 394
1898.36 398
1898.46 407
1898.56 406
1898.66 394
1898.76 373
1898.86 351
1898.96 332
1899.06 342
1899.16 340
1899.26 332
1899.36 324
1899.46 323
1899.56 298
1899.66 289
1899.76 271
1899.86 264
1899.96 265
1900.06 270
1900.16 277
1900.26 283
1900.36 279
1900.46 283
1900.56 287
1900.66 283
1900.76 281
1900.86 265
1900.96 245
1901.06 219
1901.16 193
1901.26 192
1901.36 176
1901.46 186
1901.56 211
1901.66 225
1901.76 246
1901.86 260
1901.96 261
1902.06 253
1902.16 263
1902.26 249
1902.36 232
1902.46 238
1902.56 240
1902.66 246
1902.76 254
1902.86 259
1902.96 268
1903.06 288
1903.16 306
1903.26 306
1903.36 309
1903.46 293
1903.56 274
1903.66 271
1903.76 277
1903.86 263
1903.96 264
1904.06 255
1904.16 258
1904.26 265
1904.36 261
1904.46 257
1904.56 247
1904.66 245
1904.76 246
1904.86 238
1904.96 241
1905.06 222
1905.16 220
1905.26 212
1905.36 222
1905.46 231
1905.56 252
1905.66 264
1905.76 267
1905.86 279
1905.96 282
1906.06 274
1906.16 264
1906.26 273
1906.36 270
1906.46 273
1906.56 265
1906.66 270
1906.76 271
1906.86 264
1906.96 257
1907.06 262
1907.16 275
1907.26 271
1907.36 254
1907.46 234
1907.56 222
1907.66 221
1907.76 238
1907.86 257
1907.96 280
1908.06 289
1908.16 304
1908.26 303
1908.36 292
1908.46 278
1908.56 258
1908.66 252
1908.76 253
1908.86 254
1908.96 272
1909.06 261
1909.16 271
1909.26 256
1909.36 259
1909.46 254
1909.56 249
1909.66 240
1909.76 240
1909.86 251
1909.96 253
1910.06 284
1910.16 285
1910.26 292
1910.36 303
1910.46 296
1910.56 301
1910.66 315
1910.76 312
1910.86 309
1910.96 334
1911.06 345
1911.16 340
1911.27 350
1911.37 351
1911.47 359
1911.57 386
1911.67 386
1911.77 388
1911.87 381
1911.97 375
1912.07 365
1912.17 352
1912.27 344
1912.37 321
1912.47 292
1912.57 289
1912.67 282
1912.77 260
1912.87 247
1912.97 251
1913.07 284
1913.17 285
1913.27 279
1913.37 284
1913.47 274
1913.57 275
1913.67 289
1913.77 285
1913.87 303
1913.97 313
1914.07 305
1914.17 298
1914.27 313
1914.37 311
1914.47 315
1914.57 340
1914.67 341
1914.77 363
1914.87 385
1914.97 390
1915.07 404
1915.17 386
1915.27 368
1915.37 375
1915.48 376
1915.58 374
1915.68 371
1915.78 390
1915.88 392
1915.98 407
1916.08 426
1916.18 423
1916.28 415
1916.38 429
1916.48 437
1916.58 452
1916.68 448
1916.78 464
1916.88 469
1916.98 449
1917.08 450
1917.18 444
1917.28 460
1917.38 480
1917.48 479
1917.58 471
1917.68 480
1917.78 486
1917.88 483
1917.98 460
1918.08 451
1918.18 441
1918.28 426
1918.38 419
1918.49 425
1918.59 437
1918.69 446
1918.79 425
1918.89 407
1918.99 413
1919.09 441
1919.19 441
1919.29 453
1919.39 433
1919.49 421
1919.59 388
1919.69 356
1919.79 358
1919.89 338
1919.99 324
1920.09 317
1920.19 300
1920.29 301
1920.39 293
1920.49 305
1920.59 335
1920.69 333
1920.79 341
1920.89 354
1921.00 322
1921.10 293
1921.20 292
1921.30 315
1921.40 342
1921.50 362
1921.60 349
1921.70 354
1921.80 357
1921.90 348
1922.00 321
1922.10 323
1922.20 326
1922.30 324
1922.40 307
1922.50 296
1922.60 291
1922.70 289
1922.80 288
1922.90 280
1923.00 270
1923.11 267
1923.21 278
1923.31 264
1923.41 239
1923.51 227
1923.61 216
1923.71 233
1923.81 248
1923.91 257
1924.01 259
1924.11 266
1924.21 260
1924.31 264
1924.41 273
1924.51 298
1924.61 301
1924.71 309
1924.81 321
1924.91 328
1925.01 314
1925.12 325
1925.22 332
1925.32 339
1925.42 337
1925.52 351
1925.62 361
1925.72 357
1925.82 335
1925.92 308
1926.02 287
1926.12 272
1926.22 253
1926.32 240
1926.42 245
1926.52 263
1926.62 264
1926.72 254
1926.83 246
1926.93 246
1927.03 237
1927.13 237
1927.23 229
1927.33 254
1927.43 260
1927.53 256
1927.63 245
1927.73 245
1927.83 244
1927.93 245
1928.03 239
1928.13 226
1928.23 220
1928.33 204
1928.43 208
1928.54 228
1928.64 258
1928.74 295
1928.84 311
1928.94 310
1929.04 331
1929.14 318
1929.24 298
1929.34 290
1929.44 270
1929.54 255
1929.64 250
1929.74 243
1929.84 230
1929.94 216
1930.05 219
1930.15 231
1930.25 230
1930.35 222
1930.45 221
1930.55 230
1930.65 275
1930.75 290
1930.85 309
1930.95 308
1931.05 299
1931.15 289
1931.25 251
1931.35 258
1931.46 267
1931.56 297
1931.66 311
1931.76 331
1931.86 315
1931.96 294
1932.06 278
1932.16 279
1932.26 266
1932.36 267
1932.46 273
1932.56 277
1932.66 280
1932.76 293
1932.87 315
1932.97 338
1933.07 327
1933.17 315
1933.27 312
1933.37 321
1933.47 343
1933.57 331
1933.67 332
1933.77 326
1933.87 319
1933.97 309
1934.07 303
1934.18 312
1934.28 310
1934.38 297
1934.48 284
1934.58 286
1934.68 278
1934.78 284
1934.88 300
1934.98 306
1935.08 308
1935.18 309
1935.28 302
1935.38 307
1935.49 294
1935.59 290
1935.69 285
1935.79 287
1935.89 277
1935.99 264
1936.09 285
1936.19 297
1936.29 291
1936.39 278
1936.49 271
1936.59 248
1936.70 235
1936.80 225
1936.90 225
1937.00 225
1937.10 244
1937.20 260
1937.30 263
1937.40 294
1937.50 313
1937.60 308
1937.70 320
1937.81 296
1937.91 282
1938.01 271
1938.11 253
1938.21 240
1938.31 231
1938.41 214
1938.51 220
1938.61 223
1938.71 240
1938.81 268
1938.92 281
1939.02 279
1939.12 265
1939.22 279
1939.32 291
1939.42 282
1939.52 266
1939.62 261
1939.72 259
1939.82 259
1939.92 265
1940.03 275
1940.13 295
1940.23 294
1940.33 307
1940.43 310
1940.53 320
1940.63 311
1940.73 328
1940.83 342
1940.93 339
1941.03 327
1941.14 311
1941.24 302
1941.34 316
1941.44 353
1941.54 343
1941.64 319
1941.74 309
1941.84 288
1941.94 280
1942.04 303
1942.15 307
1942.25 303
1942.35 288
1942.45 288
1942.55 273
1942.65 265
1942.75 279
1942.85 289
1942.95 286
1943.05 278
1943.16 302
1943.26 336
1943.36 351
1943.46 347
1943.56 377
1943.66 383
1943.76 377
1943.86 380
1943.96 365
1944.06 358
1944.17 331
1944.27 319
1944.37 298
1944.47 298
1944.57 289
1944.67 272
1944.77 268
1944.87 266
1944.97 282
1945.08 305
1945.18 290
1945.28 285
1945.38 297
1945.48 334
1945.58 345
1945.68 350
1945.78 342
1945.88 347
1945.98 364
1946.09 343
1946.19 342
1946.29 341
1946.39 313
1946.49 309
1946.59 313
1946.69 320
1946.79 312
1946.89 325
1947.00 329
1947.10 326
1947.20 326
1947.30 312
1947.40 295
1947.50 297
1947.60 291
1947.70 280
1947.81 278
1947.91 295
1948.01 293
1948.11 287
1948.21 283
1948.31 280
1948.41 270
1948.51 271
1948.61 272
1948.72 275
1948.82 272
1948.92 275
1949.02 271
1949.12 268
1949.22 269
1949.32 273
1949.42 281
1949.52 308
1949.63 319
1949.73 322
1949.83 329
1949.93 333
1950.03 337
1950.13 358
1950.23 348
1950.33 344
1950.44 320
1950.54 296
1950.64 284
1950.74 290
1950.84 299
1950.94 312
1951.04 303
1951.14 291
1951.25 288
1951.35 288
1951.45 306
1951.55 321
1951.65 307
1951.75 293
1951.85 278
1951.95 297
1952.06 291
1952.16 304
1952.26 335
1952.36 356
1952.46 366
1952.56 353
1952.66 344
1952.76 336
1952.87 342
1952.97 320
1953.07 327
1953.17 311
1953.27 312
1953.37 313
1953.47 318
1953.57 318
1953.68 327
1953.78 333
1953.88 330
1953.98 318
1954.08 299
1954.18 271
1954.28 281
1954.38 283
1954.49 309
1954.59 333
1954.69 364
1954.79 369
1954.89 372
1954.99 389
1955.09 395
1955.20 378
1955.30 382
1955.40 391
1955.50 378
1955.60 358
1955.70 356
1955.80 349
1955.90 351
1956.01 363
1956.11 375
1956.21 357
1956.31 345
1956.41 346
1956.51 348
1956.61 374
1956.72 368
1956.82 349
1956.92 321
1957.02 325
1957.12 313
1957.22 307
1957.32 307
1957.43 301
1957.53 315
1957.63 300
1957.73 308
1957.83 306
1957.93 293
1958.03 308
1958.13 340
1958.24 339
1958.34 333
1958.44 319
1958.54 318
1958.64 292
1958.74 278
1958.84 267
1958.95 256
1959.05 257
1959.15 291
1959.25 307
1959.35 304
1959.45 292
1959.55 285
1959.66 273
1959.76 267
1959.86 273
1959.96 286
1960.06 289
1960.16 261
1960.26 247
1960.37 233
1960.47 224
1960.57 208
1960.67 205
1960.77 200
1960.87 218
1960.98 233
1961.08 242
1961.18 251
1961.28 263
1961.38 274
1961.48 298
1961.58 304
1961.69 330
1961.79 355
1961.89 359
1961.99 374
1962.09 345
1962.19 323
1962.29 286
1962.40 278
1962.50 275
1962.60 261
1962.70 263
1962.80 270
1962.90 263
1963.01 255
1963.11 262
1963.21 251
1963.31 267
1963.41 276
1963.51 290
1963.61 303
1963.72 305
1963.82 310
1963.92 310
1964.02 309
1964.12 303
1964.22 282
1964.33 286
1964.43 276
1964.53 273
1964.63 289
1964.73 303
1964.83 331
1964.94 340
1965.04 331
1965.14 324
1965.24 328
1965.34 306
1965.44 325
1965.54 316
1965.65 332
1965.75 332
1965.85 330
1965.95 314
1966.05 319
1966.15 330
1966.26 322
1966.36 348
1966.46 337
1966.56 312
1966.66 309
1966.76 306
1966.87 294
1966.97 260
1967.07 261
1967.17 256
1967.27 249
1967.37 240
1967.48 234
1967.58 237
1967.68 246
1967.78 268
1967.88 267
1967.98 255
1968.09 250
1968.19 242
1968.29 238
1968.39 248
1968.49 258
1968.59 271
1968.70 285
1968.80 295
1968.90 282
1969.00 288
1969.10 304
1969.20 309
1969.31 290
1969.41 284
1969.51 271
1969.61 249
1969.71 223
1969.81 226
1969.92 236
1970.02 246
1970.12 243
1970.22 251
1970.32 265
1970.42 282
1970.53 293
1970.63 297
1970.73 285
1970.83 283
1970.93 288
1971.03 278
1971.14 270
1971.24 270
1971.34 271
1971.44 280
1971.54 276
1971.65 260
1971.75 240
1971.85 238
1971.95 260
1972.05 265
1972.15 257
1972.26 251
1972.36 258
1972.46 278
1972.56 270
1972.66 253
1972.76 241
1972.87 264
1972.97 300
1973.07 300
1973.17 303
1973.27 306
1973.38 326
1973.48 338
1973.58 344
1973.68 335
1973.78 335
1973.88 332
1973.99 320
1974.09 313
1974.19 316
1974.29 317
1974.39 287
1974.50 270
1974.60 290
1974.70 288
1974.80 294
1974.90 299
1975.00 295
1975.11 305
1975.21 310
1975.31 317
1975.41 320
1975.51 303
1975.62 300
1975.72 297
1975.82 287
1975.92 283
1976.02 270
1976.13 269
1976.23 267
1976.33 257
1976.43 245
1976.53 235
1976.63 229
1976.74 232
1976.84 241
1976.94 248
1977.04 239
1977.14 219
1977.25 206
1977.35 207
1977.45 214
1977.55 241
1977.65 235
1977.76 240
1977.86 246
1977.96 265
1978.06 275
1978.16 267
1978.26 243
1978.37 236
1978.47 246
1978.57 250
1978.67 270
1978.77 254
1978.88 243
1978.98 235
1979.08 242
1979.18 238
1979.28 256
1979.39 274
1979.49 272
1979.59 261
1979.69 264
1979.79 268
1979.90 275
1980.00 286
1980.10 279
1980.20 286
1980.30 270
1980.41 240
1980.51 229
1980.61 228
1980.71 220
1980.81 222
1980.92 229
1981.02 272
1981.12 323
1981.22 345
1981.32 340
1981.43 348
1981.53 338
1981.63 321
1981.73 322
1981.83 317
1981.94 322
1982.04 338
1982.14 355
1982.24 364
1982.34 357
1982.45 347
1982.55 323
1982.65 305
1982.75 283
1982.85 279
1982.96 274
1983.06 270
1983.16 283
1983.26 250
1983.36 246
1983.47 250
1983.57 242
1983.67 235
1983.77 245
1983.87 240
1983.98 234
1984.08 238
1984.18 229
1984.28 223
1984.39 205
1984.49 191
1984.59 183
1984.69 170
1984.79 181
1984.90 205
1985.00 222
1985.10 237
1985.20 247
1985.30 246
1985.41 230
1985.51 221
1985.61 218
1985.71 197
1985.81 199
1985.92 227
1986.02 247
1986.12 248
1986.22 277
1986.33 297
1986.43 297
1986.53 282
1986.63 315
1986.73 309
1986.84 311
1986.94 296
1987.04 277
1987.14 260
1987.24 250
1987.35 260
1987.45 252
1987.55 252
1987.65 234
1987.76 212
1987.86 219
1987.96 220
1988.06 216
1988.16 235
1988.27 266
1988.37 260
1988.47 280
1988.57 267
1988.68 268
1988.78 257
1988.88 249
1988.98 260
1989.08 270
1989.19 264
1989.29 255
1989.39 239
1989.49 239
1989.60 245
1989.70 237
1989.80 217
1989.90 232
1990.00 243
1990.11 224
1990.21 209
1990.31 201
1990.41 198
1990.52 222
1990.62 238
1990.72 234
1990.82 227
1990.92 230
1991.03 231
1991.13 247
1991.23 261
1991.33 276
1991.44 268
1991.54 278
1991.64 285
1991.74 278
1991.84 284
1991.95 271
1992.05 264
1992.15 260
1992.25 275
1992.36 298
1992.46 290
1992.56 274
1992.66 290
1992.77 300
1992.87 332
1992.97 334
1993.07 327
1993.17 330
1993.28 302
1993.38 301
1993.48 294
1993.58 268
1993.69 264
1993.79 297
1993.89 298
1993.99 312
1994.10 320
1994.20 341
1994.30 359
1994.40 354
1994.50 358
1994.61 356
1994.71 348
1994.81 342
1994.91 310
1995.02 301
1995.12 328
1995.22 318
1995.32 319
1995.43 306
1995.53 312
1995.63 282
1995.73 268
1995.84 280
1995.94 310
1996.04 317
1996.14 307
1996.24 308
1996.35 306
1996.45 309
1996.55 308
1996.65 302
1996.76 305
1996.86 315
1996.96 334
1997.06 346
1997.17 339
1997.27 321
1997.37 320
1997.47 322
1997.58 331
1997.68 354
1997.78 348
1997.88 356
1997.99 338
1998.09 335
1998.19 319
1998.29 312
1998.40 287
1998.50 286
1998.60 286
1998.70 277
1998.81 284
1998.91 282
1999.01 266
1999.11 267
1999.22 281
1999.32 282
1999.42 301
1999.52 310
1999.63 312
1999.73 311
1999.83 313
1999.93 328
2000.04 327
2000.14 328
2000.24 344
2000.34 331
2000.45 326
2000.55 303
2000.65 302
2000.75 285
2000.86 309
2000.96 304
2001.06 306
2001.16 303
2001.27 290
2001.37 285
2001.47 278
2001.57 297
2001.68 283
2001.78 276
2001.88 286
2001.98 281
2002.09 261
2002.19 256
2002.29 260
2002.39 257
2002.50 257
2002.60 285
2002.70 302
2002.80 305
2002.91 306
2003.01 304
2003.11 292
2003.21 290
2003.32 291
2003.42 285
2003.52 293
2003.62 293
2003.73 293
2003.83 278
2003.93 292
2004.03 295
2004.14 286
2004.24 276
2004.34 254
2004.44 256
2004.55 280
2004.65 300
2004.75 309
2004.85 316
2004.96 329
2005.06 313
2005.16 290
2005.27 283
2005.37 278
2005.47 285
2005.57 265
2005.68 275
2005.78 306
2005.88 296
2005.98 304
2006.09 304
2006.19 303
2006.29 295
2006.39 293
2006.50 292
2006.60 264
2006.70 263
2006.81 271
2006.91 269
2007.01 290
2007.11 303
2007.22 299
2007.32 285
2007.42 286
2007.52 293
2007.63 303
2007.73 289
2007.83 284
2007.93 292
2008.04 307
2008.14 297
2008.24 293
2008.35 287
2008.45 287
2008.55 276
2008.65 253
2008.76 253
2008.86 232
2008.96 231
2009.06 241
2009.17 250
2009.27 269
2009.37 272
2009.48 271
2009.58 265
2009.68 260
2009.78 266
2009.89 262
2009.99 253
2010.09 255
2010.19 236
2010.30 215
2010.40 225
2010.50 230
2010.61 234
2010.71 221
2010.81 228
2010.91 240
2011.02 242
2011.12 222
2011.22 232
2011.32 233
2011.43 237
2011.53 231
2011.63 224
2011.74 222
2011.84 237
2011.94 241
2012.04 249
2012.15 254
2012.25 267
2012.35 279
2012.46 299
2012.56 289
2012.66 278
2012.76 272
2012.87 269
2012.97 279
2013.07 270
2013.18 275
2013.28 264
2013.38 286
2013.48 276
2013.59 257
2013.69 256
2013.79 260
2013.89 270
2014.00 257
2014.10 254
2014.20 262
2014.31 251
2014.41 281
2014.51 298
2014.61 303
2014.72 295
2014.82 280
2014.92 259
2015.03 276
2015.13 266
2015.23 266
2015.33 264
2015.44 264
2015.54 274
2015.64 255
2015.75 270
2015.85 266
2015.95 269
2016.06 244
2016.16 242
2016.26 259
2016.36 267
2016.47 274
2016.57 270
2016.67 263
2016.78 278
2016.88 280
2016.98 282
2017.08 274
2017.19 286
2017.29 300
2017.39 309
2017.50 304
2017.60 318
2017.70 348
2017.80 351
2017.91 376
2018.01 377
2018.11 377
2018.22 383
2018.32 402
2018.42 398
2018.53 376
2018.63 369
2018.73 367
2018.83 369
2018.94 358
2019.04 368
2019.14 385
2019.25 395
2019.35 390
2019.45 374
2019.56 361
2019.66 364
2019.76 366
2019.86 361
2019.97 365
2020.07 354
2020.17 338
2020.28 315
2020.38 310
2020.48 303
2020.59 291
2020.69 285
2020.79 263
2020.89 263
2021.00 280
2021.10 313
2021.20 329
2021.31 362
2021.41 383
2021.51 374
2021.62 361
2021.72 343
2021.82 327
2021.92 335
2022.03 345
2022.13 362
2022.23 365
2022.34 359
2022.44 365
2022.54 365
2022.65 349
2022.75 330
2022.85 312
2022.96 304
2023.06 308
2023.16 315
2023.26 315
2023.37 340
2023.47 332
2023.57 331
2023.68 336
2023.78 324
2023.88 327
2023.99 324
2024.09 322
2024.19 316
2024.30 298
2024.40 275
2024.50 270
2024.60 287
2024.71 264
2024.81 263
2024.91 269
2025.02 263
2025.12 248
2025.22 247
2025.33 237
2025.43 221
2025.53 209
2025.64 218
2025.74 235
2025.84 237
2025.95 234
2026.05 253
2026.15 252
2026.25 258
2026.36 256
2026.46 265
2026.56 260
2026.67 238
2026.77 222
2026.87 212
2026.98 224
2027.08 230
2027.18 228
2027.29 230
2027.39 235
2027.49 211
2027.60 196
2027.70 199
2027.80 190
2027.91 185
2028.01 188
2028.11 199
2028.22 216
2028.32 228
2028.42 242
2028.53 246
2028.63 266
2028.73 276
2028.83 288
2028.94 288
2029.04 292
2029.14 286
2029.25 274
2029.35 263
2029.45 241
2029.56 209
2029.66 202
2029.76 194
2029.87 193
2029.97 197
2030.07 213
2030.18 222
2030.28 230
2030.38 244
2030.49 250
2030.59 252
2030.69 261
2030.80 272
2030.90 294
2031.00 323
2031.11 337
2031.21 340
2031.31 344
2031.42 329
2031.52 331
2031.62 322
2031.73 312
2031.83 303
2031.93 282
2032.04 284
2032.14 275
2032.24 254
2032.35 234
2032.45 236
2032.55 239
2032.66 247
2032.76 267
2032.86 282
2032.97 276
2033.07 280
2033.17 297
2033.28 294
2033.38 306
2033.48 313
2033.59 297
2033.69 292
2033.79 294
2033.90 284
2034.00 296
2034.10 297
2034.21 304
2034.31 304
2034.41 271
2034.52 251
2034.62 263
2034.72 282
2034.83 281
2034.93 284
2035.03 288
2035.14 298
2035.24 297
2035.34 308
2035.45 338
2035.55 359
2035.65 357
2035.76 348
2035.86 352
2035.96 363
2036.07 359
2036.17 360
2036.27 372
2036.38 380
2036.48 372
2036.58 363
2036.69 361
2036.79 355
2036.89 326
2037.00 330
2037.10 311
2037.20 294
2037.31 299
2037.41 302
2037.51 290
2037.62 295
2037.72 297
2037.83 298
2037.93 304
2038.03 293
2038.14 282
2038.24 270
2038.34 259
2038.45 270
2038.55 262
2038.65 262
2038.76 271
2038.86 284
2038.96 285
2039.07 279
2039.17 273
2039.27 272
2039.38 285
2039.48 276
2039.58 278
2039.69 296
2039.79 305
2039.89 302
2040.00 285
2040.10 287
2040.21 285
2040.31 271
2040.41 269
2040.52 256
2040.62 265
2040.72 257
2040.83 259
2040.93 262
2041.03 266
2041.14 274
2041.24 312
2041.34 326
2041.45 304
2041.55 308
2041.65 300
2041.76 298
2041.86 279
2041.97 266
2042.07 271
2042.17 298
2042.28 302
2042.38 338
2042.48 355
2042.59 354
2042.69 341
2042.79 348
2042.90 333
2043.00 310
2043.10 300
2043.21 303
2043.31 295
2043.42 292
2043.52 305
2043.62 299
2043.73 282
2043.83 285
2043.93 284
2044.04 284
2044.14 290
2044.24 291
2044.35 305
2044.45 324
2044.56 334
2044.66 305
2044.76 277
2044.87 264
2044.97 250
2045.07 262
2045.18 268
2045.28 276
2045.38 295
2045.49 292
2045.59 285
2045.70 286
2045.80 287
2045.90 285
2046.01 276
2046.11 268
2046.21 265
2046.32 263
2046.42 268
2046.52 271
2046.63 253
2046.73 252
2046.84 253
2046.94 263
2047.04 266
2047.15 281
2047.25 304
2047.35 314
2047.46 304
2047.56 312
2047.66 313
2047.77 320
2047.87 320
2047.98 321
2048.08 326
2048.18 314
2048.29 300
2048.39 287
2048.49 272
2048.60 247
2048.70 220
2048.81 192
2048.91 186
2049.01 180
2049.12 192
2049.22 200
2049.32 214
2049.43 209
2049.53 229
2049.64 230
2049.74 227
2049.84 240
2049.95 271
2050.05 289
2050.15 296
2050.26 319
2050.36 343
2050.47 328
2050.57 326
2050.67 329
2050.78 316
2050.88 327
2050.98 324
2051.09 340
2051.19 354
2051.30 376
2051.40 402
2051.50 395
2051.61 387
2051.71 379
2051.82 368
2051.92 364
2052.02 354
2052.13 341
2052.23 322
2052.33 294
2052.44 305
2052.54 308
2052.65 320
2052.75 341
2052.85 356
2052.96 354
2053.06 346
2053.16 350
2053.27 322
2053.37 297
2053.48 291
2053.58 284
2053.68 268
2053.79 272
2053.89 264
2054.00 278
2054.10 280
2054.20 285
2054.31 290
2054.41 285
2054.52 292
2054.62 287
2054.72 290
2054.83 309
2054.93 303
2055.03 295
2055.14 288
2055.24 277
2055.35 280
2055.45 304
2055.55 315
2055.66 330
2055.76 332
2055.87 322
2055.97 292
2056.07 298
2056.18 292
2056.28 279
2056.39 280
2056.49 274
2056.59 260
2056.70 254
2056.80 247
2056.90 228
2057.01 234
2057.11 233
2057.22 225
2057.32 214
2057.42 218
2057.53 209
2057.63 211
2057.74 206
2057.84 212
2057.94 209
2058.05 189
2058.15 173
2058.26 164
2058.36 149
2058.46 166
2058.57 176
2058.67 187
2058.78 186
2058.88 197
2058.98 197
2059.09 194
2059.19 209
2059.30 218
2059.40 224
2059.50 228
2059.61 234
2059.71 243
2059.82 246
2059.92 243
2060.02 242
2060.13 214
2060.23 210
2060.34 220
2060.44 256
2060.54 259
2060.65 257
2060.75 273
2060.86 281
2060.96 257
2061.06 268
2061.17 258
2061.27 258
2061.38 246
2061.48 259
2061.58 252
2061.69 272
2061.79 290
2061.90 305
2062.00 311
2062.11 339
2062.21 336
2062.31 326
2062.42 318
2062.52 315
2062.63 317
2062.73 325
2062.83 321
2062.94 324
2063.04 328
2063.15 351
2063.25 331
2063.35 314
2063.46 311
2063.56 316
2063.67 305
2063.77 294
2063.87 282
2063.98 278
2064.08 265
2064.19 250
2064.29 252
2064.40 247
2064.50 276
2064.60 288
2064.71 282
2064.81 283
2064.92 307
2065.02 321
2065.12 298
2065.23 302
2065.33 298
2065.44 288
2065.54 298
2065.64 301
2065.75 293
2065.85 311
2065.96 307
2066.06 298
2066.17 288
2066.27 294
2066.37 290
2066.48 292
2066.58 286
2066.69 289
2066.79 269
2066.89 269
2067.00 249
2067.10 254
2067.21 245
2067.31 254
2067.42 248
2067.52 247
2067.62 250
2067.73 284
2067.83 311
2067.94 300
2068.04 309
2068.15 304
2068.25 294
2068.35 292
2068.46 309
2068.56 325
2068.67 318
2068.77 308
2068.87 297
2068.98 307
2069.08 312
2069.19 323
2069.29 321
2069.40 329
2069.50 332
2069.60 331
2069.71 334
2069.81 345
2069.92 329
2070.02 310
2070.13 278
2070.23 259
2070.33 263
2070.44 257
2070.54 254
2070.65 244
2070.75 229
2070.86 230
2070.96 234
2071.06 233
2071.17 232
2071.27 256
2071.38 281
2071.48 302
2071.59 285
2071.69 268
2071.79 254
2071.90 248
2072.00 246
2072.11 272
2072.21 274
2072.32 271
2072.42 271
2072.52 284
2072.63 293
2072.73 301
2072.84 310
2072.94 302
2073.05 291
2073.15 284
2073.26 296
2073.36 308
2073.46 315
2073.57 292
2073.67 284
2073.78 284
2073.88 283
2073.99 286
2074.09 272
2074.19 257
2074.30 264
2074.40 272
2074.51 265
2074.61 267
2074.72 262
2074.82 254
2074.93 236
2075.03 232
2075.13 226
2075.24 217
2075.34 228
2075.45 234
2075.55 244
2075.66 239
2075.76 229
2075.86 238
2075.97 254
2076.07 259
2076.18 249
2076.28 252
2076.39 250
2076.49 259
2076.60 290
2076.70 283
2076.80 283
2076.91 272
2077.01 266
2077.12 241
2077.22 248
2077.33 257
2077.43 241
2077.54 229
2077.64 231
2077.74 249
2077.85 266
2077.95 292
2078.06 310
2078.16 324
2078.27 304
2078.37 314
2078.48 318
2078.58 329
2078.69 336
2078.79 328
2078.89 324
2079.00 312
2079.10 318
2079.21 312
2079.31 293
2079.42 288
2079.52 297
2079.63 291
2079.73 310
2079.83 319
2079.94 318
2080.04 307
2080.15 325
2080.25 320
2080.36 309
2080.46 306
2080.57 313
2080.67 318
2080.78 321
2080.88 303
2080.98 288
2081.09 266
2081.19 271
2081.30 285
2081.40 273
2081.51 276
2081.61 272
2081.72 283
2081.82 278
2081.93 274
2082.03 271
2082.13 258
2082.24 254
2082.34 247
2082.45 252
2082.55 269
2082.66 270
2082.76 264
2082.87 270
2082.97 273
2083.08 275
2083.18 295
2083.28 318
2083.39 330
2083.49 346
2083.60 348
2083.70 341
2083.81 324
2083.91 307
2084.02 292
2084.12 301
2084.23 309
2084.33 329
2084.44 335
2084.54 328
2084.65 328
2084.75 306
2084.85 308
2084.96 314
2085.06 307
2085.17 317
2085.27 323
2085.38 304
2085.48 304
2085.59 300
2085.69 284
2085.80 258
2085.90 270
2086.01 257
2086.11 259
2086.21 269
2086.32 284
2086.42 289
2086.53 304
2086.63 303
2086.74 305
2086.84 301
2086.95 307
2087.05 317
2087.16 297
2087.26 291
2087.37 292
2087.47 287
2087.58 302
2087.68 301
2087.79 301
2087.89 301
2087.99 299
2088.10 282
2088.20 270
2088.31 266
2088.41 272
2088.52 286
2088.62 307
2088.73 333
2088.83 339
2088.94 339
2089.04 331
2089.15 353
2089.25 367
2089.36 373
2089.46 379
2089.57 393
2089.67 389
2089.78 357
2089.88 338
2089.98 328
2090.09 324
2090.19 307
2090.30 295
2090.40 279
2090.51 271
2090.61 279
2090.72 288
2090.82 285
2090.93 263
2091.03 248
2091.14 256
2091.24 261
2091.35 266
2091.45 259
2091.56 266
2091.66 270
2091.77 269
2091.87 262
2091.98 259
2092.08 255
2092.19 250
2092.29 269
2092.40 276
2092.50 293
2092.60 276
2092.71 286
2092.81 283
2092.92 283
2093.02 290
2093.13 300
2093.23 299
2093.34 308
2093.44 309
2093.55 315
2093.65 315
2093.76 321
2093.86 296
2093.97 280
2094.07 285
2094.18 288
2094.28 264
2094.39 238
2094.49 204
2094.60 199
2094.70 219
2094.81 242
2094.91 254
2095.02 256
2095.12 227
2095.23 249
2095.33 262
2095.44 277
2095.54 305
2095.65 304
2095.75 289
2095.86 269
2095.96 259
2096.07 262
2096.17 274
2096.28 283
2096.38 282
2096.49 288
2096.59 325
2096.70 330
2096.80 335
2096.91 335
2097.01 354
2097.12 374
2097.22 372
2097.33 375
2097.43 368
2097.54 334
2097.64 318
2097.75 301
2097.85 289
2097.95 279
2098.06 274
2098.16 251
2098.27 242
2098.37 238
2098.48 235
2098.58 216
2098.69 227
2098.79 208
2098.90 220
2099.00 223
2099.11 214
2099.21 220
2099.32 233
2099.42 253
2099.53 250
2099.63 250
2099.74 281
2099.84 288
2099.95 294
2100.05 312
2100.16 298
2100.26 286
2100.37 260
2100.48 245
2100.58 241
2100.69 222
2100.79 221
2100.90 204
2101.00 203
2101.11 204
2101.21 207
2101.32 194
2101.42 202
2101.53 189
2101.63 192
2101.74 191
2101.84 174
2101.95 177
2102.05 172
2102.16 178
2102.26 186
2102.37 190
2102.47 201
2102.58 197
2102.68 177
2102.79 186
2102.89 207
2103.00 223
2103.10 238
2103.21 253
2103.31 267
2103.42 282
2103.52 295
2103.63 271
2103.73 246
2103.84 257
2103.94 238
2104.05 241
2104.15 252
2104.26 257
2104.36 250
2104.47 243
2104.57 239
2104.68 237
2104.78 229
2104.89 219
2104.99 213
2105.10 207
2105.20 189
2105.31 180
2105.41 193
2105.52 197
2105.62 196
2105.73 205
2105.84 190
2105.94 197
2106.05 189
2106.15 192
2106.26 205
2106.36 223
2106.47 234
2106.57 256
2106.68 272
2106.78 281
2106.89 272
2106.99 260
2107.10 246
2107.20 252
2107.31 250
2107.41 239
2107.52 249
2107.62 246
2107.73 253
2107.83 251
2107.94 266
2108.04 264
2108.15 272
2108.25 280
2108.36 303
2108.47 311
2108.57 308
2108.68 313
2108.78 302
2108.89 304
2108.99 306
2109.10 312
2109.20 295
2109.31 296
2109.41 276
2109.52 277
2109.62 282
2109.73 292
2109.83 287
2109.94 290
2110.04 287
2110.15 281
2110.25 284
2110.36 292
2110.47 271
2110.57 252
2110.68 252
2110.78 271
2110.89 282
2110.99 270
2111.10 279
2111.20 274
2111.31 258
2111.41 274
2111.52 274
2111.62 266
2111.73 267
2111.83 254
2111.94 245
2112.04 264
2112.15 287
2112.26 308
2112.36 302
2112.47 300
2112.57 296
2112.68 271
2112.78 272
2112.89 258
2112.99 250
2113.10 239
2113.20 246
2113.31 237
2113.41 261
2113.52 272
2113.62 294
2113.73 281
2113.84 260
2113.94 273
2114.05 277
2114.15 264
2114.26 242
2114.36 241
2114.47 247
2114.57 268
2114.68 278
2114.78 278
2114.89 287
2114.99 293
2115.10 286
2115.21 304
2115.31 302
2115.42 305
2115.52 310
2115.63 313
2115.73 310
2115.84 309
2115.94 291
2116.05 287
2116.15 269
2116.26 265
2116.36 261
2116.47 246
2116.58 240
2116.68 235
2116.79 233
2116.89 247
2117.00 259
2117.10 240
2117.21 234
2117.31 230
2117.42 238
2117.52 233
2117.63 254
2117.74 296
2117.84 299
2117.95 309
2118.05 306
2118.16 272
2118.26 271
2118.37 282
2118.47 282
2118.58 295
2118.69 300
2118.79 295
2118.90 294
2119.00 283
2119.11 276
2119.21 257
2119.32 240
2119.42 219
2119.53 219
2119.63 219
2119.74 211
2119.85 213
2119.95 263
2120.06 276
2120.16 282
2120.27 281
2120.37 301
2120.48 327
2120.58 324
2120.69 316
2120.80 313
2120.90 312
2121.01 320
2121.11 325
2121.22 335
2121.32 336
2121.43 310
2121.53 303
2121.64 305
2121.75 314
2121.85 317
2121.96 303
2122.06 278
2122.17 268
2122.27 258
2122.38 239
2122.48 250
2122.59 280
2122.70 288
2122.80 281
2122.91 267
2123.01 275
2123.12 277
2123.22 285
2123.33 283
2123.43 288
2123.54 291
2123.65 307
2123.75 300
2123.86 296
2123.96 276
2124.07 264
2124.17 254
2124.28 239
2124.39 244
2124.49 256
2124.60 275
2124.70 285
2124.81 284
2124.91 278
2125.02 288
2125.12 291
2125.23 280
2125.34 284
2125.44 260
2125.55 257
2125.65 274
2125.76 292
2125.86 293
2125.97 290
2126.08 273
2126.18 258
2126.29 238
2126.39 220
2126.50 216
2126.60 213
2126.71 229
2126.82 222
2126.92 236
2127.03 250
2127.13 246
2127.24 221
2127.34 204
2127.45 205
2127.56 211
2127.66 223
2127.77 250
2127.87 261
2127.98 274
2128.08 264
2128.19 260
2128.30 256
2128.40 243
2128.51 243
2128.61 254
2128.72 259
2128.82 243
2128.93 235
2129.04 234
2129.14 234
2129.25 231
2129.35 224
2129.46 233
2129.56 244
2129.67 243
2129.78 242
2129.88 239
2129.99 232
2130.09 237
2130.20 236
2130.30 235
2130.41 250
2130.52 266
2130.62 278
2130.73 272
2130.83 283
2130.94 253
2131.05 266
2131.15 274
2131.26 269
2131.36 267
2131.47 269
2131.57 241
2131.68 241
2131.79 244
2131.89 263
2132.00 283
2132.10 294
2132.21 287
2132.31 272
2132.42 266
2132.53 262
2132.63 259
2132.74 269
2132.84 268
2132.95 247
2133.06 259
2133.16 257
2133.27 239
2133.37 239
2133.48 240
2133.59 247
2133.69 258
2133.80 262
2133.90 262
2134.01 272
2134.11 275
2134.22 277
2134.33 281
2134.43 293
2134.54 293
2134.64 282
2134.75 286
2134.86 295
2134.96 277
2135.07 280
2135.17 282
2135.28 311
2135.38 311
2135.49 305
2135.60 326
2135.70 332
2135.81 347
2135.91 335
2136.02 334
2136.13 318
2136.23 295
2136.34 289
2136.44 280
2136.55 293
2136.66 303
2136.76 313
2136.87 290
2136.97 299
2137.08 295
2137.19 316
2137.29 339
2137.40 361
2137.50 353
2137.61 344
2137.72 332
2137.82 339
2137.93 332
2138.03 317
2138.14 301
2138.25 297
2138.35 297
2138.46 294
2138.56 288
2138.67 276
2138.78 263
2138.88 258
2138.99 273
2139.09 282
2139.20 300
2139.31 291
2139.41 291
2139.52 305
2139.62 293
2139.73 282
2139.84 262
2139.94 246
2140.05 238
2140.15 217
2140.26 212
2140.37 194
2140.47 187
2140.58 213
2140.68 240
2140.79 252
2140.90 276
2141.00 291
2141.11 283
2141.21 289
2141.32 291
2141.43 301
2141.53 291
2141.64 274
2141.74 272
2141.85 266
2141.96 276
2142.06 282
2142.17 265
2142.27 283
2142.38 280
2142.49 262
2142.59 251
2142.70 242
2142.80 241
2142.91 240
2143.02 249
2143.12 236
2143.23 235
2143.34 227
2143.44 226
2143.55 233
2143.65 233
2143.76 237
2143.87 241
2143.97 253
2144.08 261
2144.18 259
2144.29 259
2144.40 256
2144.50 255
2144.61 263
2144.71 251
2144.82 254
2144.93 247
2145.03 245
2145.14 260
2145.25 260
2145.35 235
2145.46 239
2145.56 264
2145.67 265
2145.78 266
2145.88 282
2145.99 291
2146.09 291
2146.20 292
2146.31 282
2146.41 271
2146.52 274
2146.63 262
2146.73 254
2146.84 229
2146.94 208
2147.05 217
2147.16 222
2147.26 213
2147.37 212
2147.48 191
2147.58 184
2147.69 196
2147.79 202
2147.90 228
2148.01 268
2148.11 291
2148.22 289
2148.32 284
2148.43 306
2148.54 312
2148.64 304
2148.75 310
2148.86 303
2148.96 299
2149.07 295
2149.17 282
2149.28 264
2149.39 241
2149.49 235
2149.60 219
2149.71 223
2149.81 235
2149.92 226
2150.02 231
2150.13 265
2150.24 273
2150.34 266
2150.45 286
2150.56 298
2150.66 303
2150.77 334
2150.87 335
2150.98 342
2151.09 330
2151.19 325
2151.30 317
2151.41 297
2151.51 279
2151.62 255
2151.73 264
2151.83 264
2151.94 275
2152.04 273
2152.15 274
2152.26 273
2152.36 268
2152.47 277
2152.58 269
2152.68 283
2152.79 266
2152.89 243
2153.00 230
2153.11 227
2153.21 217
2153.32 218
2153.43 241
2153.53 237
2153.64 234
2153.75 231
2153.85 230
2153.96 233
2154.06 231
2154.17 210
2154.28 212
2154.38 215
2154.49 224
2154.60 232
2154.70 240
2154.81 236
2154.92 246
2155.02 258
2155.13 274
2155.23 241
2155.34 243
2155.45 254
2155.55 265
2155.66 274
2155.77 285
2155.87 289
2155.98 264
2156.09 251
2156.19 259
2156.30 260
2156.41 273
2156.51 277
2156.62 270
2156.72 271
2156.83 265
2156.94 255
2157.04 254
2157.15 258
2157.26 240
2157.36 234
2157.47 240
2157.58 259
2157.68 266
2157.79 298
2157.90 337
2158.00 363
2158.11 346
2158.22 339
2158.32 350
2158.43 337
2158.53 327
2158.64 319
2158.75 304
2158.85 293
2158.96 263
2159.07 269
2159.17 241
2159.28 250
2159.39 242
2159.49 250
2159.60 262
2159.71 273
2159.81 276
2159.92 302
2160.03 311
2160.13 320
2160.24 317
2160.34 318
2160.45 331
2160.56 322
2160.66 310
2160.77 312
2160.88 306
2160.98 300
2161.09 287
2161.20 316
2161.30 363
2161.41 391
2161.52 408
2161.62 422
2161.73 408
2161.84 415
2161.94 417
2162.05 405
2162.16 384
2162.26 383
2162.37 386
2162.48 364
2162.58 342
2162.69 361
2162.80 382
2162.90 386
2163.01 382
2163.12 379
2163.22 398
2163.33 389
2163.44 371
2163.54 359
2163.65 330
2163.75 320
2163.86 328
2163.97 348
2164.07 376
2164.18 389
2164.29 393
2164.39 380
2164.50 358
2164.61 345
2164.71 351
2164.82 356
2164.93 384
2165.03 374
2165.14 355
2165.25 350
2165.35 334
2165.46 324
2165.57 306
2165.67 295
2165.78 312
2165.89 342
2165.99 350
2166.10 340
2166.21 335
2166.31 331
2166.42 320
2166.53 301
2166.63 305
2166.74 316
2166.85 331
2166.95 352
2167.06 359
2167.17 372
2167.27 380
2167.38 377
2167.49 367
2167.59 357
2167.70 364
2167.81 386
2167.91 385
2168.02 397
2168.13 386
2168.23 383
2168.34 375
2168.45 368
2168.55 368
2168.66 367
2168.77 354
2168.88 335
2168.98 326
2169.09 333
2169.20 325
2169.30 295
2169.41 302
2169.52 307
2169.62 287
2169.73 288
2169.84 293
2169.94 287
2170.05 265
2170.16 258
2170.26 255
2170.37 242
2170.48 258
2170.58 258
2170.69 280
2170.80 299
2170.90 309
2171.01 308
2171.12 315
2171.22 331
2171.33 317
2171.44 312
2171.54 300
2171.65 289
2171.76 295
2171.86 285
2171.97 298
2172.08 302
2172.19 291
2172.29 276
2172.40 265
2172.51 254
2172.61 233
2172.72 241
2172.83 248
2172.93 246
2173.04 236
2173.15 247
2173.25 259
2173.36 257
2173.47 252
2173.57 254
2173.68 260
2173.79 271
2173.89 277
2174.00 283
2174.11 281
2174.21 284
2174.32 288
2174.43 268
2174.54 245
2174.64 247
2174.75 237
2174.86 231
2174.96 238
2175.07 239
2175.18 254
2175.28 258
2175.39 255
2175.50 251
2175.60 269
2175.71 287
2175.82 298
2175.93 297
2176.03 284
2176.14 288
2176.25 264
2176.35 271
2176.46 267
2176.57 260
2176.67 257
2176.78 249
2176.89 260
2176.99 275
2177.10 290
2177.21 278
2177.32 290
2177.42 301
2177.53 336
2177.64 357
2177.74 350
2177.85 332
2177.96 325
2178.06 302
2178.17 284
2178.28 302
2178.38 304
2178.49 291
2178.60 280
2178.71 300
2178.81 295
2178.92 304
2179.03 330
2179.13 336
2179.24 346
2179.35 347
2179.45 325
2179.56 330
2179.67 331
2179.78 348
2179.88 353
2179.99 339
2180.10 325
2180.20 316
2180.31 305
2180.42 301
2180.52 293
2180.63 276
2180.74 281
2180.85 317
2180.95 327
2181.06 292
2181.17 280
2181.27 283
2181.38 274
2181.49 273
2181.59 269
2181.70 292
2181.81 298
2181.92 281
2182.02 290
2182.13 293
2182.24 317
2182.34 333
2182.45 335
2182.56 326
2182.67 322
2182.77 327
2182.88 313
2182.99 314
2183.09 300
2183.20 303
2183.31 290
2183.41 273
2183.52 268
2183.63 261
2183.74 282
2183.84 272
2183.95 260
2184.06 257
2184.16 256
2184.27 257
2184.38 254
2184.49 267
2184.59 260
2184.70 252
2184.81 261
2184.91 271
2185.02 265
2185.13 250
2185.24 244
2185.34 242
2185.45 257
2185.56 272
2185.66 273
2185.77 256
2185.88 252
2185.99 241
2186.09 250
2186.20 246
2186.31 236
2186.41 225
2186.52 255
2186.63 280
2186.74 287
2186.84 272
2186.95 271
2187.06 267
2187.16 278
2187.27 281
2187.38 259
2187.49 278
2187.59 291
2187.70 317
2187.81 310
2187.92 320
2188.02 316
2188.13 327
2188.24 305
2188.34 279
2188.45 270
2188.56 266
2188.67 265
2188.77 264
2188.88 272
2188.99 259
2189.09 254
2189.20 225
2189.31 220
2189.42 199
2189.52 200
2189.63 220
2189.74 232
2189.85 240
2189.95 269
2190.06 278
2190.17 277
2190.27 274
2190.38 278
2190.49 311
2190.60 346
2190.70 347
2190.81 353
2190.92 360
2191.02 362
2191.13 366
2191.24 370
2191.35 377
2191.45 366
2191.56 344
2191.67 321
2191.78 291
2191.88 261
2191.99 247
2192.10 247
2192.21 242
2192.31 245
2192.42 271
2192.53 284
2192.63 289
2192.74 301
2192.85 320
2192.96 311
2193.06 301
2193.17 299
2193.28 304
2193.39 303
2193.49 297
2193.60 287
2193.71 276
2193.81 256
2193.92 264
2194.03 263
2194.14 270
2194.24 274
2194.35 284
2194.46 288
2194.57 283
2194.67 300
2194.78 300
2194.89 302
2195.00 285
2195.10 288
2195.21 293
2195.32 285
2195.43 278
2195.53 279
2195.64 274
2195.75 279
2195.86 262
2195.96 269
2196.07 285
2196.18 278
2196.28 282
2196.39 294
2196.50 290
2196.61 307
2196.71 296
2196.82 307
2196.93 300
2197.04 303
2197.14 310
2197.25 286
2197.36 279
2197.47 284
2197.57 296
2197.68 301
2197.79 282
2197.90 256
2198.00 241
2198.11 250
2198.22 256
2198.33 276
2198.43 274
2198.54 271
2198.65 277
2198.76 272
2198.86 272
2198.97 289
2199.08 286
2199.19 279
2199.29 275
2199.40 273
2199.51 273
2199.62 278
2199.72 290
2199.83 295
2199.94 283
2200.05 276
2200.15 277
2200.26 271
2200.37 275
2200.48 292
2200.58 297
2200.69 305
2200.80 303
2200.91 287
2201.01 290
2201.12 293
2201.23 302
2201.34 317
2201.44 313
2201.55 310
2201.66 330
2201.77 329
2201.87 312
2201.98 339
2202.09 337
2202.20 365
2202.30 402
2202.41 421
2202.52 445
2202.63 451
2202.73 449
2202.84 441
2202.95 434
2203.06 444
2203.16 465
2203.27 441
2203.38 444
2203.49 447
2203.59 448
2203.70 433
2203.81 407
2203.92 436
2204.02 413
2204.13 377
2204.24 386
2204.35 414
2204.46 438
2204.56 457
2204.67 491
2204.78 479
2204.89 466
2204.99 472
2205.10 470
2205.21 466
2205.32 448
2205.42 442
2205.53 399
2205.64 379
2205.75 353
2205.85 352
2205.96 350
2206.07 342
2206.18 312
2206.28 304
2206.39 294
2206.50 297
2206.61 301
2206.72 301
2206.82 312
2206.93 294
2207.04 275
2207.15 266
2207.25 254
2207.36 265
2207.47 271
2207.58 296
2207.68 302
2207.79 306
2207.90 302
2208.01 288
2208.12 273
2208.22 275
2208.33 277
2208.44 288
2208.55 288
2208.65 282
2208.76 288
2208.87 261
2208.98 257
2209.08 262
2209.19 287
2209.30 270
2209.41 267
2209.52 264
2209.62 256
2209.73 259
2209.84 258
2209.95 261
2210.05 251
2210.16 264
2210.27 288
2210.38 286
2210.49 280
2210.59 269
2210.70 267
2210.81 270
2210.92 257
2211.02 266
2211.13 260
2211.24 254
2211.35 258
2211.45 262
2211.56 267
2211.67 255
2211.78 243
2211.89 223
2211.99 223
2212.10 221
2212.21 220
2212.32 217
2212.42 211
2212.53 197
2212.64 215
2212.75 206
2212.86 207
2212.96 219
2213.07 249
2213.18 277
2213.29 279
2213.40 294
2213.50 300
2213.61 307
2213.72 315
2213.83 338
2213.93 331
2214.04 336
2214.15 326
2214.26 292
2214.37 283
2214.47 279
2214.58 270
2214.69 256
2214.80 254
2214.91 256
2215.01 263
2215.12 278
2215.23 294
2215.34 292
2215.44 290
2215.55 277
2215.66 265
2215.77 271
2215.88 250
2215.98 250
2216.09 261
2216.20 269
2216.31 261
2216.42 242
2216.52 236
2216.63 218
2216.74 199
2216.85 205
2216.95 204
2217.06 223
2217.17 226
2217.28 238
2217.39 260
2217.49 286
2217.60 296
2217.71 279
2217.82 275
2217.93 270
2218.03 259
2218.14 256
2218.25 257
2218.36 246
2218.47 251
2218.57 249
2218.68 245
2218.79 241
2218.90 237
2219.01 240
2219.11 234
2219.22 228
2219.33 239
2219.44 260
2219.55 281
2219.65 280
2219.76 273
2219.87 272
2219.98 275
2220.09 257
2220.19 260
2220.30 250
2220.41 259
2220.52 287
2220.63 288
2220.73 297
2220.84 301
2220.95 287
2221.06 274
2221.17 283
2221.27 287
2221.38 263
2221.49 258
2221.60 245
2221.71 219
2221.81 210
2221.92 197
2222.03 185
2222.14 195
2222.25 197
2222.35 211
2222.46 203
2222.57 229
2222.68 256
2222.79 262
2222.89 279
2223.00 283
2223.11 306
2223.22 293
2223.33 279
2223.43 282
2223.54 274
2223.65 251
2223.76 235
2223.87 228
2223.97 224
2224.08 229
2224.19 259
2224.30 253
2224.41 268
2224.52 267
2224.62 291
2224.73 311
2224.84 323
2224.95 337
2225.06 359
2225.16 372
2225.27 353
2225.38 354
2225.49 356
2225.60 366
2225.70 393
2225.81 427
2225.92 436
2226.03 440
2226.14 435
2226.24 432
2226.35 430
2226.46 402
2226.57 377
2226.68 354
2226.79 313
2226.89 320
2227.00 310
2227.11 320
2227.22 341
2227.33 363
2227.43 364
2227.54 378
2227.65 385
2227.76 395
2227.87 420
2227.98 424
2228.08 424
2228.19 426
2228.30 409
2228.41 391
2228.52 366
2228.62 338
2228.73 318
2228.84 305
2228.95 303
2229.06 315
2229.17 308
2229.27 318
2229.38 329
2229.49 329
2229.60 336
2229.71 323
2229.81 331
2229.92 342
2230.03 336
2230.14 318
2230.25 309
2230.36 304
2230.46 325
2230.57 326
2230.68 310
2230.79 292
2230.90 277
2231.01 290
2231.11 311
2231.22 308
2231.33 287
2231.44 278
2231.55 273
2231.65 277
2231.76 271
2231.87 262
2231.98 269
2232.09 287
2232.20 284
2232.30 290
2232.41 316
2232.52 334
2232.63 347
2232.74 337
2232.85 331
2232.95 324
2233.06 313
2233.17 314
2233.28 314
2233.39 288
2233.50 286
2233.60 304
2233.71 304
2233.82 305
2233.93 308
2234.04 312
2234.15 347
2234.25 349
2234.36 354
2234.47 356
2234.58 335
2234.69 300
2234.80 267
2234.90 277
2235.01 279
2235.12 277
2235.23 267
2235.34 260
2235.45 230
2235.55 242
2235.66 259
2235.77 263
2235.88 274
2235.99 277
2236.10 295
2236.20 302
2236.31 301
2236.42 280
2236.53 270
2236.64 289
2236.75 299
2236.85 305
2236.96 303
2237.07 302
2237.18 304
2237.29 306
2237.40 331
2237.51 341
2237.61 349
2237.72 351
2237.83 340
2237.94 347
2238.05 362
2238.16 370
2238.26 373
2238.37 347
2238.48 329
2238.59 327
2238.70 350
2238.81 327
2238.91 307
2239.02 293
2239.13 272
2239.24 275
2239.35 277
2239.46 272
2239.57 279
2239.67 287
2239.78 276
2239.89 270
2240.00 275
2240.11 286
2240.22 296
2240.32 279
2240.43 271
2240.54 271
2240.65 267
2240.76 277
2240.87 284
2240.98 272
2241.08 254
2241.19 257
2241.30 249
2241.41 225
2241.52 224
2241.63 232
2241.74 237
2241.84 247
2241.95 250
2242.06 259
2242.17 286
2242.28 280
2242.39 270
2242.49 269
2242.60 274
2242.71 286
2242.82 291
2242.93 281
2243.04 276
2243.15 300
2243.25 308
2243.36 296
2243.47 296
2243.58 292
2243.69 297
2243.80 280
2243.91 286
2244.01 287
2244.12 283
2244.23 259
2244.34 256
2244.45 271
2244.56 286
2244.67 287
2244.77 297
2244.88 302
2244.99 309
2245.10 313
2245.21 297
2245.32 309
2245.43 304
2245.53 300
2245.64 300
2245.75 298
2245.86 286
2245.97 263
2246.08 267
2246.19 256
2246.30 265
2246.40 261
2246.51 248
2246.62 260
2246.73 296
2246.84 321
2246.95 344
2247.06 361
2247.16 403
2247.27 419
2247.38 428
2247.49 406
2247.60 373
2247.71 376
2247.82 380
2247.92 387
2248.03 382
2248.14 374
2248.25 360
2248.36 374
2248.47 378
2248.58 385
2248.69 382
2248.79 371
2248.90 380
2249.01 414
2249.12 423
2249.23 426
2249.34 419
2249.45 404
2249.55 396
2249.66 379
2249.77 363
2249.88 327
2249.99 299
2250.10 287
2250.21 257
2250.32 249
2250.42 229
2250.53 205
2250.64 209
2250.75 215
2250.86 219
2250.97 225
2251.08 228
2251.19 221
2251.29 203
2251.40 206
2251.51 222
2251.62 232
2251.73 258
2251.84 285
2251.95 298
2252.06 301
2252.16 294
2252.27 279
2252.38 265
2252.49 265
2252.60 280
2252.71 263
2252.82 253
2252.93 261
2253.03 272
2253.14 271
2253.25 270
2253.36 257
2253.47 253
2253.58 251
2253.69 256
2253.80 261
2253.91 282
2254.01 309
2254.12 312
2254.23 305
2254.34 285
2254.45 268
2254.56 252
2254.67 256
2254.78 263
2254.88 261
2254.99 280
2255.10 281
2255.21 266
2255.32 267
2255.43 269
2255.54 262
2255.65 251
2255.76 253
2255.86 261
2255.97 254
2256.08 246
2256.19 230
2256.30 233
2256.41 237
2256.52 254
2256.63 280
2256.74 296
2256.84 281
2256.95 266
2257.06 270
2257.17 278
2257.28 283
2257.39 281
2257.50 296
2257.61 293
2257.72 294
2257.82 297
2257.93 277
2258.04 303
2258.15 326
2258.26 330
2258.37 342
2258.48 350
2258.59 353
2258.70 350
2258.80 340
2258.91 322
2259.02 317
2259.13 319
2259.24 319
2259.35 331
2259.46 333
2259.57 360
2259.68 371
2259.78 364
2259.89 360
2260.00 343
2260.11 323
2260.22 326
2260.33 330
2260.44 337
2260.55 322
2260.66 317
2260.77 319
2260.87 315
2260.98 304
2261.09 303
2261.20 300
2261.31 308
2261.42 297
2261.53 281
2261.64 284
2261.75 277
2261.86 270
2261.96 271
2262.07 283
2262.18 283
2262.29 286
2262.40 298
2262.51 281
2262.62 272
2262.73 254
2262.84 244
2262.95 254
2263.05 256
2263.16 285
2263.27 304
2263.38 305
2263.49 326
2263.60 321
2263.71 326
2263.82 329
2263.93 371
2264.04 394
2264.14 406
2264.25 420
2264.36 413
2264.47 414
2264.58 415
2264.69 386
2264.80 359
2264.91 346
2265.02 378
2265.13 379
2265.24 372
2265.34 360
2265.45 331
2265.56 313
2265.67 303
2265.78 283
2265.89 286
2266.00 284
2266.11 282
2266.22 292
2266.33 318
2266.44 331
2266.54 331
2266.65 316
2266.76 324
2266.87 306
2266.98 319
2267.09 338
2267.20 358
2267.31 354
2267.42 339
2267.53 325
2267.64 335
2267.74 341
2267.85 327
2267.96 300
2268.07 275
2268.18 275
2268.29 273
2268.40 272
2268.51 259
2268.62 264
2268.73 286
2268.84 314
2268.95 338
2269.05 323
2269.16 323
2269.27 331
2269.38 346
2269.49 355
2269.60 366
2269.71 374
2269.82 387
2269.93 363
2270.04 347
2270.15 351
2270.26 347
2270.37 340
2270.47 331
2270.58 320
2270.69 316
2270.80 301
2270.91 303
2271.02 294
2271.13 299
2271.24 334
2271.35 342
2271.46 325
2271.57 335
2271.68 315
2271.78 311
2271.89 302
2272.00 296
2272.11 291
2272.22 284
2272.33 266
2272.44 275
2272.55 276
2272.66 299
2272.77 313
2272.88 315
2272.99 305
2273.10 305
2273.21 308
2273.31 307
2273.42 301
2273.53 278
2273.64 266
2273.75 275
2273.86 287
2273.97 315
2274.08 334
2274.19 322
2274.30 306
2274.41 299
2274.52 295
2274.63 301
2274.74 310
2274.84 324
2274.95 296
2275.06 293
2275.17 302
2275.28 301
2275.39 312
2275.50 324
2275.61 312
2275.72 313
2275.83 322
2275.94 313
2276.05 322
2276.16 316
2276.27 318
2276.38 314
2276.48 317
2276.59 299
2276.70 288
2276.81 318
2276.92 349
2277.03 353
2277.14 343
2277.25 336
2277.36 324
2277.47 313
2277.58 298
2277.69 285
2277.80 274
2277.91 255
2278.02 288
2278.13 283
2278.23 295
2278.34 280
2278.45 281
2278.56 301
2278.67 352
2278.78 347
2278.89 351
2279.00 355
2279.11 339
2279.22 316
2279.33 296
2279.44 298
2279.55 283
2279.66 284
2279.77 303
2279.88 313
2279.99 322
2280.09 309
2280.20 294
2280.31 282
2280.42 255
2280.53 261
2280.64 243
2280.75 239
2280.86 252
2280.97 256
2281.08 260
2281.19 257
2281.30 268
2281.41 276
2281.52 299
2281.63 303
2281.74 323
2281.85 335
2281.96 343
2282.06 332
2282.17 312
2282.28 286
2282.39 293
2282.50 301
2282.61 284
2282.72 257
2282.83 243
2282.94 222
2283.05 204
2283.16 212
2283.27 215
2283.38 227
2283.49 238
2283.60 238
2283.71 247
2283.82 255
2283.93 248
2284.04 240
2284.15 244
2284.26 253
2284.36 250
2284.47 241
2284.58 229
2284.69 219
2284.80 227
2284.91 235
2285.02 237
2285.13 236
2285.24 229
2285.35 213
2285.46 219
2285.57 216
2285.68 214
2285.79 234
2285.90 256
2286.01 266
2286.12 270
2286.23 276
2286.34 279
2286.45 270
2286.56 261
2286.67 246
2286.78 222
2286.88 218
2286.99 232
2287.10 225
2287.21 222
2287.32 230
2287.43 226
2287.54 233
2287.65 255
2287.76 265
2287.87 270
2287.98 289
2288.09 290
2288.20 294
2288.31 291
2288.42 279
2288.53 270
2288.64 251
2288.75 251
2288.86 249
2288.97 254
2289.08 269
2289.19 288
2289.30 297
2289.41 294
2289.52 285
2289.63 298
2289.74 268
2289.85 269
2289.95 279
2290.06 273
2290.17 257
2290.28 243
2290.39 238
2290.50 238
2290.61 257
2290.72 270
2290.83 278
2290.94 291
2291.05 309
2291.16 313
2291.27 312
2291.38 309
2291.49 307
2291.60 301
2291.71 303
2291.82 307
2291.93 317
2292.04 313
2292.15 308
2292.26 294
2292.37 269
2292.48 273
2292.59 279
2292.70 285
2292.81 281
2292.92 276
2293.03 281
2293.14 281
2293.25 284
2293.36 268
2293.47 262
2293.58 264
2293.69 269
2293.79 281
2293.90 265
2294.01 280
2294.12 294
2294.23 283
2294.34 287
2294.45 290
2294.56 286
2294.67 279
2294.78 299
2294.89 324
2295.00 312
2295.11 298
2295.22 293
2295.33 283
2295.44 264
2295.55 263
2295.66 262
2295.77 264
2295.88 282
2295.99 287
2296.10 295
2296.21 316
2296.32 326
2296.43 346
2296.54 363
2296.65 358
2296.76 371
2296.87 348
2296.98 314
2297.09 299
2297.20 310
2297.31 312
2297.42 311
2297.53 323
2297.64 312
2297.75 314
2297.86 317
2297.97 304
2298.08 284
2298.19 292
2298.30 311
2298.41 308
2298.52 322
2298.63 317
2298.74 344
2298.85 340
2298.96 325
2299.07 312
2299.18 310
2299.29 319
2299.40 307
2299.51 288
2299.62 297
2299.73 324
2299.84 331
2299.95 331
2300.06 320
2300.17 308
2300.28 279
2300.39 266
2300.50 252
2300.61 243
2300.72 230
2300.83 223
2300.94 216
2301.05 228
2301.16 239
2301.27 234
2301.38 237
2301.49 240
2301.60 246
2301.71 258
2301.81 257
2301.92 266
2302.03 263
2302.14 253
2302.25 244
2302.36 258
2302.47 264
2302.58 241
2302.69 261
2302.80 264
2302.91 268
2303.02 258
2303.13 261
2303.24 271
2303.35 294
2303.46 289
2303.57 295
2303.68 303
2303.79 307
2303.90 325
2304.01 343
2304.12 331
2304.23 311
2304.34 292
2304.45 303
2304.56 326
2304.67 335
2304.78 324
2304.89 317
2305.00 303
2305.11 304
2305.22 324
2305.34 328
2305.45 323
2305.56 326
2305.67 338
2305.78 333
2305.89 321
2306.00 298
2306.11 301
2306.22 320
2306.33 308
2306.44 297
2306.55 275
2306.66 282
2306.77 282
2306.88 297
2306.99 298
2307.10 288
2307.21 268
2307.32 255
2307.43 251
2307.54 276
2307.65 283
2307.76 295
2307.87 280
2307.98 269
2308.09 288
2308.20 303
2308.31 301
2308.42 313
2308.53 332
2308.64 309
2308.75 308
2308.86 321
2308.97 303
2309.08 314
2309.19 300
2309.30 297
2309.41 300
2309.52 292
2309.63 285
2309.74 274
2309.85 258
2309.96 255
2310.07 261
2310.18 276
2310.29 284
2310.40 306
2310.51 309
2310.62 313
2310.73 328
2310.84 349
2310.95 362
2311.06 371
2311.17 379
2311.28 355
2311.39 346
2311.50 346
2311.61 343
2311.72 334
2311.83 326
2311.94 330
2312.05 337
2312.16 321
2312.27 304
2312.38 287
2312.49 269
2312.60 254
2312.71 245
2312.82 227
2312.93 203
2313.04 223
2313.15 247
2313.26 265
2313.38 262
2313.49 249
2313.60 249
2313.71 279
2313.82 313
2313.93 334
2314.04 341
2314.15 340
2314.26 331
2314.37 348
2314.48 360
2314.59 329
2314.70 330
2314.81 316
2314.92 313
2315.03 293
2315.14 279
2315.25 285
2315.36 290
2315.47 281
2315.58 276
2315.69 262
2315.80 248
2315.91 243
2316.02 241
2316.13 234
2316.24 238
2316.35 227
2316.46 213
2316.57 206
2316.68 208
2316.79 212
2316.90 202
2317.01 196
2317.12 200
2317.24 210
2317.35 240
2317.46 246
2317.57 257
2317.68 270
2317.79 279
2317.90 284
2318.01 279
2318.12 273
2318.23 264
2318.34 271
2318.45 281
2318.56 266
2318.67 272
2318.78 272
2318.89 280
2319.00 299
2319.11 290
2319.22 281
2319.33 286
2319.44 259
2319.55 253
2319.66 235
2319.77 235
2319.88 246
2319.99 244
2320.10 247
2320.21 253
2320.33 257
2320.44 278
2320.55 283
2320.66 277
2320.77 254
2320.88 254
2320.99 257
2321.10 251
2321.21 248
2321.32 251
2321.43 242
2321.54 233
2321.65 222
2321.76 232
2321.87 236
2321.98 234
2322.09 240
2322.20 235
2322.31 238
2322.42 230
2322.53 233
2322.64 235
2322.75 230
2322.87 245
2322.98 255
2323.09 273
2323.20 288
2323.31 300
2323.42 296
2323.53 285
2323.64 285
2323.75 286
2323.86 295
2323.97 299
2324.08 308
2324.19 321
2324.30 309
2324.41 288
2324.52 281
2324.63 301
2324.74 296
2324.85 293
2324.96 298
2325.07 294
2325.19 292
2325.30 289
2325.41 288
2325.52 269
2325.63 253
2325.74 245
2325.85 231
2325.96 231
2326.07 246
2326.18 245
2326.29 234
2326.40 240
2326.51 233
2326.62 242
2326.73 266
2326.84 267
2326.95 256
2327.06 256
2327.18 251
2327.29 232
2327.40 220
2327.51 215
2327.62 206
2327.73 198
2327.84 209
2327.95 205
2328.06 197
2328.17 188
2328.28 202
2328.39 218
2328.50 207
2328.61 210
2328.72 220
2328.83 207
2328.94 212
2329.06 215
2329.17 201
2329.28 199
2329.39 205
2329.50 217
2329.61 207
2329.72 197
2329.83 207
2329.94 223
2330.05 230
2330.16 220
2330.27 210
2330.38 208
2330.49 213
2330.60 216
2330.71 213
2330.83 234
2330.94 239
2331.05 240
2331.16 245
2331.27 232
2331.38 235
2331.49 223
2331.60 231
2331.71 234
2331.82 243
2331.93 251
2332.04 248
2332.15 235
2332.26 221
2332.37 218
2332.49 225
2332.60 215
2332.71 216
2332.82 222
2332.93 232
2333.04 253
2333.15 258
2333.26 257
2333.37 258
2333.48 260
2333.59 251
2333.70 244
2333.81 239
2333.92 250
2334.04 263
2334.15 265
2334.26 263
2334.37 251
2334.48 261
2334.59 261
2334.70 264
2334.81 249
2334.92 232
2335.03 238
2335.14 226
2335.25 226
2335.36 237
2335.47 254
2335.59 256
2335.70 276
2335.81 275
2335.92 273
2336.03 270
2336.14 273
2336.25 285
2336.36 295
2336.47 278
2336.58 245
2336.69 233
2336.80 238
2336.91 261
2337.03 274
2337.14 260
2337.25 244
2337.36 242
2337.47 237
2337.58 240
2337.69 235
2337.80 239
2337.91 255
2338.02 267
2338.13 262
2338.24 273
2338.36 294
2338.47 297
2338.58 278
2338.69 295
2338.80 313
2338.91 329
2339.02 334
2339.13 353
2339.24 342
2339.35 332
2339.46 316
2339.57 301
2339.69 320
2339.80 319
2339.91 329
2340.02 321
2340.13 326
2340.24 304
2340.35 307
2340.46 314
2340.57 299
2340.68 281
2340.79 284
2340.91 269
2341.02 252
2341.13 252
2341.24 257
2341.35 249
2341.46 263
2341.57 266
2341.68 244
2341.79 226
2341.90 227
2342.01 236
2342.13 229
2342.24 242
2342.35 246
2342.46 241
2342.57 252
2342.68 254
2342.79 265
2342.90 252
2343.01 248
2343.12 237
2343.23 246
2343.35 243
2343.46 243
2343.57 225
2343.68 227
2343.79 222
2343.90 220
2344.01 217
2344.12 212
2344.23 221
2344.34 232
2344.46 244
2344.57 222
2344.68 222
2344.79 219
2344.90 219
2345.01 233
2345.12 236
2345.23 246
2345.34 245
2345.45 236
2345.57 226
2345.68 224
2345.79 233
2345.90 220
2346.01 222
2346.12 241
2346.23 253
2346.34 253
2346.45 251
2346.56 253
2346.68 249
2346.79 263
2346.90 285
2347.01 282
2347.12 272
2347.23 267
2347.34 257
2347.45 240
2347.56 228
2347.67 209
2347.79 201
2347.90 218
2348.01 223
2348.12 228
2348.23 242
2348.34 227
2348.45 229
2348.56 249
2348.67 266
2348.79 258
2348.90 265
2349.01 243
2349.12 253
2349.23 269
2349.34 283
2349.45 299
2349.56 288
2349.67 270
2349.78 260
2349.90 276
2350.01 295
2350.12 309
2350.23 319
2350.34 313
2350.45 285
2350.56 288
2350.67 296
2350.78 290
2350.90 288
2351.01 274
2351.12 268
2351.23 282
2351.34 296
2351.45 294
2351.56 316
2351.67 330
2351.79 327
2351.90 340
2352.01 347
2352.12 336
2352.23 344
2352.34 350
2352.45 365
2352.56 339
2352.67 333
2352.79 322
2352.90 318
2353.01 308
2353.12 305
2353.23 286
2353.34 283
2353.45 300
2353.56 299
2353.68 278
2353.79 265
2353.90 263
2354.01 241
2354.12 237
2354.23 247
2354.34 235
2354.45 239
2354.56 223
2354.68 221
2354.79 246
2354.90 240
2355.01 235
2355.12 240
2355.23 254
2355.34 279
2355.45 296
2355.57 296
2355.68 304
2355.79 308
2355.90 288
2356.01 271
2356.12 264
2356.23 255
2356.34 251
2356.46 243
2356.57 238
2356.68 250
2356.79 256
2356.90 269
2357.01 267
2357.12 261
2357.23 253
2357.35 266
2357.46 261
2357.57 260
2357.68 258
2357.79 253
2357.90 276
2358.01 316
2358.12 324
2358.24 301
2358.35 291
2358.46 291
2358.57 293
2358.68 303
2358.79 299
2358.90 294
2359.02 290
2359.13 277
2359.24 284
2359.35 284
2359.46 280
2359.57 285
2359.68 291
2359.79 281
2359.91 264
2360.02 261
2360.13 254
2360.24 242
2360.35 245
2360.46 261
2360.57 270
2360.69 259
2360.80 251
2360.91 269
2361.02 292
2361.13 295
2361.24 296
2361.35 295
2361.47 290
2361.58 294
2361.69 297
2361.80 313
2361.91 301
2362.02 272
2362.13 267
2362.24 241
2362.36 224
2362.47 210
2362.58 207
2362.69 201
2362.80 198
2362.91 208
2363.02 216
2363.14 233
2363.25 236
2363.36 222
2363.47 233
2363.58 231
2363.69 243
2363.80 259
2363.92 261
2364.03 249
2364.14 265
2364.25 265
2364.36 261
2364.47 263
2364.58 266
2364.70 264
2364.81 292
2364.92 294
2365.03 292
2365.14 268
2365.25 276
2365.36 276
2365.48 241
2365.59 253
2365.70 261
2365.81 252
2365.92 267
2366.03 279
2366.15 285
2366.26 273
2366.37 277
2366.48 289
2366.59 282
2366.70 318
2366.81 337
2366.93 330
2367.04 311
2367.15 305
2367.26 311
2367.37 301
2367.48 293
2367.59 289
2367.71 280
2367.82 292
2367.93 287
2368.04 288
2368.15 285
2368.26 293
2368.38 282
2368.49 267
2368.60 240
2368.71 237
2368.82 219
2368.93 239
2369.04 253
2369.16 266
2369.27 290
2369.38 336
2369.49 341
2369.60 347
2369.71 344
2369.83 334
2369.94 325
2370.05 312
2370.16 314
2370.27 303
2370.38 306
2370.50 304
2370.61 298
2370.72 281
2370.83 268
2370.94 277
2371.05 294
2371.16 330
2371.28 331
2371.39 305
2371.50 302
2371.61 289
2371.72 292
2371.83 290
2371.95 298
2372.06 301
2372.17 318
2372.28 294
2372.39 280
2372.50 284
2372.62 303
2372.73 315
2372.84 323
2372.95 320
2373.06 299
2373.17 286
2373.29 268
2373.40 259
2373.51 252
2373.62 262
2373.73 271
2373.84 279
2373.96 283
2374.07 282
2374.18 277
2374.29 278
2374.40 262
2374.51 271
2374.63 282
2374.74 276
2374.85 270
2374.96 281
2375.07 274
2375.18 282
2375.30 303
2375.41 296
2375.52 319
2375.63 326
2375.74 340
2375.85 339
2375.97 332
2376.08 303
2376.19 293
2376.30 282
2376.41 281
2376.52 276
2376.64 287
2376.75 282
2376.86 285
2376.97 307
2377.08 313
2377.20 293
2377.31 273
2377.42 278
2377.53 291
2377.64 301
2377.75 305
2377.87 305
2377.98 278
2378.09 268
2378.20 256
2378.31 245
2378.42 226
2378.54 209
2378.65 205
2378.76 212
2378.87 212
2378.98 213
2379.10 243
2379.21 254
2379.32 244
2379.43 249
2379.54 256
2379.65 247
2379.77 235
2379.88 243
2379.99 249
2380.10 263
2380.21 268
2380.33 277
2380.44 289
2380.55 294
2380.66 296
2380.77 294
2380.88 294
2381.00 287
2381.11 296
2381.22 302
2381.33 314
2381.44 322
2381.56 326
2381.67 330
2381.78 330
2381.89 356
2382.00 370
2382.11 382
2382.23 417
2382.34 416
2382.45 404
2382.56 391
2382.67 374
2382.79 367
2382.90 378
2383.01 408
2383.12 423
2383.23 441
2383.35 433
2383.46 434
2383.57 440
2383.68 421
2383.79 419
2383.90 397
2384.02 383
2384.13 372
2384.24 377
2384.35 369
2384.46 356
2384.58 351
2384.69 364
2384.80 351
2384.91 341
2385.02 365
2385.14 364
2385.25 355
2385.36 370
2385.47 349
2385.58 346
2385.70 363
2385.81 368
2385.92 368
2386.03 360
2386.14 339
2386.26 337
2386.37 347
2386.48 345
2386.59 347
2386.70 346
2386.82 336
2386.93 327
2387.04 310
2387.15 297
2387.26 281
2387.38 274
2387.49 267
2387.60 267
2387.71 268
2387.82 259
2387.94 262
2388.05 280
2388.16 294
2388.27 286
2388.38 295
2388.50 307
2388.61 297
2388.72 319
2388.83 327
2388.94 306
2389.06 307
2389.17 319
2389.28 316
2389.39 321
2389.50 312
2389.62 304
2389.73 289
2389.84 308
2389.95 322
2390.06 320
2390.18 321
2390.29 350
2390.40 346
2390.51 332
2390.62 309
2390.74 314
2390.85 300
2390.96 283
2391.07 263
2391.18 266
2391.30 267
2391.41 286
2391.52 284
2391.63 273
2391.74 290
2391.86 302
2391.97 292
2392.08 308
2392.19 345
2392.31 348
2392.42 322
2392.53 325
2392.64 310
2392.75 308
2392.87 308
2392.98 301
2393.09 294
2393.20 289
2393.31 282
2393.43 273
2393.54 266
2393.65 285
2393.76 295
2393.87 301
2393.99 309
2394.10 298
2394.21 312
2394.32 301
2394.44 288
2394.55 287
2394.66 309
2394.77 316
2394.88 330
2395.00 319
2395.11 304
2395.22 304
2395.33 314
2395.45 348
2395.56 340
2395.67 336
2395.78 342
2395.89 344
2396.01 328
2396.12 319
2396.23 314
2396.34 304
2396.45 326
2396.57 323
2396.68 310
2396.79 311
2396.90 324
2397.02 343
2397.13 336
2397.24 324
2397.35 332
2397.46 334
2397.58 305
2397.69 309
2397.80 306
2397.91 294
2398.03 280
2398.14 283
2398.25 279
2398.36 273
2398.47 286
2398.59 276
2398.70 269
2398.81 256
2398.92 257
2399.04 248
2399.15 237
2399.26 242
2399.37 216
2399.49 209
2399.60 211
2399.71 231
2399.82 250
2399.93 269
2400.05 260
2400.16 251
2400.27 256
2400.38 244
2400.50 232
2400.61 225
2400.72 214
2400.83 210
2400.94 207
2401.06 218
2401.17 218
2401.28 225
2401.39 221
2401.51 222
2401.62 228
2401.73 231
2401.84 225
2401.96 232
2402.07 253
2402.18 262
2402.29 275
2402.41 270
2402.52 288
2402.63 284
2402.74 290
2402.85 279
2402.97 289
2403.08 271
2403.19 288
2403.30 309
2403.42 339
2403.53 354
2403.64 337
2403.75 330
2403.87 325
2403.98 325
2404.09 320
2404.20 317
2404.32 311
2404.43 294
2404.54 311
2404.65 307
2404.76 313
2404.88 321
2404.99 361
2405.10 392
2405.21 407
2405.33 387
2405.44 364
2405.55 347
2405.66 339
2405.78 328
2405.89 327
2406.00 319
2406.11 317
2406.23 302
2406.34 303
2406.45 294
2406.56 287
2406.68 290
2406.79 279
2406.90 262
2407.01 294
2407.13 307
2407.24 321
2407.35 347
2407.46 371
2407.58 393
2407.69 402
2407.80 394
2407.91 400
2408.03 399
2408.14 384
2408.25 395
2408.36 388
2408.48 365
2408.59 356
2408.70 341
2408.81 363
2408.93 346
2409.04 341
2409.15 334
2409.26 338
2409.38 330
2409.49 316
2409.60 306
2409.71 291
2409.83 282
2409.94 264
2410.05 280
2410.16 295
2410.28 283
2410.39 287
2410.50 296
2410.61 296
2410.73 303
2410.84 329
2410.95 332
2411.06 321
2411.18 335
2411.29 343
2411.40 325
2411.51 312
2411.63 304
2411.74 300
2411.85 319
2411.96 309
2412.08 295
2412.19 294
2412.30 291
2412.41 269
2412.53 259
2412.64 258
2412.75 258
2412.86 278
2412.98 264
2413.09 257
2413.20 248
2413.31 244
2413.43 231
2413.54 219
2413.65 207
2413.76 212
2413.88 211
2413.99 228
2414.10 233
2414.22 255
2414.33 252
2414.44 242
2414.55 234
2414.67 228
2414.78 227
2414.89 247
2415.00 247
2415.12 241
2415.23 237
2415.34 245
2415.45 246
2415.57 250
2415.68 254
2415.79 250
2415.90 232
2416.02 232
2416.13 243
2416.24 231
2416.36 221
2416.47 223
2416.58 203
2416.69 216
2416.81 239
2416.92 262
2417.03 285
2417.14 310
2417.26 317
2417.37 305
2417.48 290
2417.59 273
2417.71 279
2417.82 262
2417.93 268
2418.05 272
2418.16 289
2418.27 295
2418.38 307
2418.50 307
2418.61 317
2418.72 312
2418.83 313
2418.95 330
2419.06 333
2419.17 346
2419.29 352
2419.40 343
2419.51 338
2419.62 326
2419.74 305
2419.85 296
2419.96 298
2420.07 319
2420.19 347
2420.30 346
2420.41 331
2420.53 323
2420.64 320
2420.75 333
2420.86 333
2420.98 337
2421.09 320
2421.20 321
2421.32 311
2421.43 316
2421.54 318
2421.65 313
2421.77 297
2421.88 283
2421.99 278
2422.10 286
2422.22 285
2422.33 305
2422.44 296
2422.56 285
2422.67 273
2422.78 290
2422.89 298
2423.01 315
2423.12 318
2423.23 305
2423.35 297
2423.46 280
2423.57 281
2423.68 277
2423.80 261
2423.91 250
2424.02 231
2424.14 228
2424.25 218
2424.36 209
2424.47 234
2424.59 241
2424.70 228
2424.81 238
2424.93 253
2425.04 266
2425.15 283
2425.26 271
2425.38 269
2425.49 276
2425.60 266
2425.72 266
2425.83 248
2425.94 236
2426.05 228
2426.17 251
2426.28 262
2426.39 270
2426.51 259
2426.62 263
2426.73 254
2426.84 269
2426.96 273
2427.07 264
2427.18 258
2427.30 256
2427.41 252
2427.52 258
2427.64 267
2427.75 294
2427.86 289
2427.97 286
2428.09 302
2428.20 284
2428.31 267
2428.43 262
2428.54 258
2428.65 257
2428.76 249
2428.88 251
2428.99 256
2429.10 256
2429.22 253
2429.33 244
2429.44 242
2429.56 245
2429.67 244
2429.78 258
2429.89 257
2430.01 259
2430.12 235
2430.23 228
2430.35 231
2430.46 235
2430.57 235
2430.69 236
2430.80 237
2430.91 234
2431.02 236
2431.14 243
2431.25 245
2431.36 257
2431.48 268
2431.59 261
2431.70 250
2431.82 236
2431.93 229
2432.04 218
2432.15 221
2432.27 224
2432.38 243
2432.49 255
2432.61 261
2432.72 275
2432.83 279
2432.95 285
2433.06 287
2433.17 293
2433.28 286
2433.40 284
2433.51 274
2433.62 269
2433.74 279
2433.85 296
2433.96 285
2434.08 275
2434.19 265
2434.30 266
2434.42 237
2434.53 220
2434.64 219
2434.75 232
2434.87 238
2434.98 247
2435.09 258
2435.21 284
2435.32 283
2435.43 275
2435.55 269
2435.66 273
2435.77 265
2435.89 263
2436.00 282
2436.11 297
2436.23 301
2436.34 302
2436.45 294
2436.56 287
2436.68 278
2436.79 284
2436.90 257
2437.02 251
2437.13 260
2437.24 284
2437.36 283
2437.47 292
2437.58 307
2437.70 308
2437.81 294
2437.92 280
2438.04 267
2438.15 273
2438.26 260
2438.38 261
2438.49 261
2438.60 259
2438.71 260
2438.83 248
2438.94 248
2439.05 247
2439.17 276
2439.28 298
2439.39 307
2439.51 309
2439.62 296
2439.73 303
2439.85 291
2439.96 302
2440.07 308
2440.19 309
2440.30 293
2440.41 291
2440.53 303
2440.64 300
2440.75 298
2440.87 323
2440.98 329
2441.09 336
2441.21 338
2441.32 318
2441.43 296
2441.55 301
2441.66 323
2441.77 341
2441.89 342
2442.00 340
2442.11 326
2442.22 306
2442.34 291
2442.45 291
2442.56 310
2442.68 296
2442.79 306
2442.90 296
2443.02 298
2443.13 324
2443.24 330
2443.36 322
2443.47 318
2443.58 312
2443.70 340
2443.81 354
2443.92 352
2444.04 337
2444.15 319
2444.26 296
2444.38 268
2444.49 260
2444.60 267
2444.72 255
2444.83 255
2444.94 284
2445.06 291
2445.17 287
2445.28 291
2445.40 296
2445.51 290
2445.62 318
2445.74 328
2445.85 307
2445.96 288
2446.08 286
2446.19 297
2446.30 287
2446.42 288
2446.53 267
2446.64 254
2446.76 260
2446.87 271
2446.98 271
2447.10 306
2447.21 331
2447.32 353
2447.44 366
2447.55 345
2447.66 325
2447.78 320
2447.89 315
2448.01 314
2448.12 325
2448.23 341
2448.35 338
2448.46 348
2448.57 340
2448.69 329
2448.80 309
2448.91 296
2449.03 296
2449.14 289
2449.25 271
2449.37 250
2449.48 241
2449.59 229
2449.71 221
2449.82 222
2449.93 222
2450.05 225
2450.16 223
2450.27 250
2450.39 266
2450.50 272
2450.61 281
2450.73 276
2450.84 272
2450.95 269
2451.07 274
2451.18 267
2451.29 269
2451.41 281
2451.52 273
2451.64 265
2451.75 247
2451.86 247
2451.98 250
2452.09 243
2452.20 236
2452.32 243
2452.43 221
2452.54 226
2452.66 210
2452.77 202
2452.88 201
2453.00 216
2453.11 229
2453.22 212
2453.34 207
2453.45 191
2453.56 193
2453.68 193
2453.79 204
2453.91 216
2454.02 224
2454.13 235
2454.25 233
2454.36 221
2454.47 203
2454.59 218
2454.70 242
2454.81 248
2454.93 258
2455.04 257
2455.15 265
2455.27 251
2455.38 252
2455.50 246
2455.61 244
2455.72 241
2455.84 229
2455.95 237
2456.06 242
2456.18 237
2456.29 255
2456.40 259
2456.52 265
2456.63 256
2456.74 277
2456.86 292
2456.97 311
2457.09 309
2457.20 303
2457.31 306
2457.43 270
2457.54 271
2457.65 267
2457.77 270
2457.88 267
2457.99 260
2458.11 261
2458.22 248
2458.34 264
2458.45 266
2458.56 265
2458.68 293
2458.79 288
2458.90 273
2459.02 274
2459.13 275
2459.24 291
2459.36 298
2459.47 298
2459.59 313
2459.70 318
2459.81 325
2459.93 322
2460.04 326
2460.15 315
2460.27 305
2460.38 299
2460.50 310
2460.61 320
2460.72 314
2460.84 308
2460.95 296
2461.06 280
2461.18 276
2461.29 262
2461.40 248
2461.52 229
2461.63 219
2461.75 204
2461.86 191
2461.97 188
2462.09 224
2462.20 243
2462.31 253
2462.43 240
2462.54 254
2462.66 267
2462.77 269
2462.88 271
2463.00 270
2463.11 278
2463.22 281
2463.34 276
2463.45 269
2463.57 281
2463.68 298
2463.79 335
2463.91 327
2464.02 331
2464.13 346
2464.25 344
2464.36 337
2464.48 326
2464.59 318
2464.70 322
2464.82 336
2464.93 329
2465.05 316
2465.16 290
2465.27 286
2465.39 283
2465.50 280
2465.61 282
2465.73 237
2465.84 229
2465.96 231
2466.07 253
2466.18 254
2466.30 268
2466.41 279
2466.52 270
2466.64 265
2466.75 254
2466.87 234
2466.98 228
2467.09 245
2467.21 269
2467.32 276
2467.44 274
2467.55 277
2467.66 263
2467.78 251
2467.89 250
2468.00 258
2468.12 261
2468.23 250
2468.35 244
2468.46 257
2468.57 277
2468.69 287
2468.80 303
2468.92 291
2469.03 301
2469.14 281
2469.26 284
2469.37 277
2469.49 274
2469.60 263
2469.71 262
2469.83 274
2469.94 284
2470.05 287
2470.17 279
2470.28 268
2470.40 270
2470.51 284
2470.62 287
2470.74 283
2470.85 265
2470.97 276
2471.08 280
2471.19 279
2471.31 270
2471.42 266
2471.54 259
2471.65 267
2471.76 244
2471.88 230
2471.99 240
2472.11 248
2472.22 259
2472.33 255
2472.45 251
2472.56 244
2472.68 253
2472.79 244
2472.90 240
2473.02 244
2473.13 250
2473.25 239
2473.36 255
2473.47 255
2473.59 252
2473.70 242
2473.82 264
2473.93 258
2474.04 233
2474.16 234
2474.27 232
2474.39 234
2474.50 223
2474.61 222
2474.73 237
2474.84 255
2474.96 276
2475.07 277
2475.18 281
2475.30 283
2475.41 274
2475.53 256
2475.64 255
2475.75 250
2475.87 233
2475.98 220
2476.10 217
2476.21 232
2476.32 240
2476.44 259
2476.55 266
2476.67 264
2476.78 263
2476.89 261
2477.01 258
2477.12 255
2477.24 259
2477.35 256
2477.46 261
2477.58 276
2477.69 281
2477.81 272
2477.92 269
2478.04 280
2478.15 281
2478.26 277
2478.38 285
2478.49 262
2478.61 258
2478.72 238
2478.83 232
2478.95 229
2479.06 224
2479.18 229
2479.29 227
2479.40 243
2479.52 224
2479.63 220
2479.75 235
2479.86 254
2479.98 257
2480.09 252
2480.20 240
2480.32 237
2480.43 227
2480.55 233
2480.66 259
2480.77 264
2480.89 270
2481.00 268
2481.12 292
2481.23 290
2481.34 292
2481.46 293
2481.57 298
2481.69 306
2481.80 302
2481.92 298
2482.03 300
2482.14 293
2482.26 293
2482.37 280
2482.49 278
2482.60 261
2482.72 257
2482.83 261
2482.94 250
2483.06 246
2483.17 240
2483.29 250
2483.40 244
2483.51 249
2483.63 255
2483.74 250
2483.86 251
2483.97 255
2484.09 260
2484.20 265
2484.31 263
2484.43 263
2484.54 266
2484.66 282
2484.77 301
2484.89 308
2485.00 300
2485.11 289
2485.23 297
2485.34 311
2485.46 309
2485.57 308
2485.69 316
2485.80 329
2485.91 328
2486.03 310
2486.14 310
2486.26 302
2486.37 314
2486.49 310
2486.60 309
2486.71 341
2486.83 344
2486.94 338
2487.06 318
2487.17 327
2487.29 319
2487.40 314
2487.51 313
2487.63 319
2487.74 311
2487.86 307
2487.97 312
2488.09 290
2488.20 279
2488.31 266
2488.43 256
2488.54 256
2488.66 235
2488.77 246
2488.89 233
2489.00 232
2489.11 229
2489.23 247
2489.34 262
2489.46 286
2489.57 278
2489.69 279
2489.80 267
2489.92 258
2490.03 272
2490.14 275
2490.26 279
2490.37 294
2490.49 323
2490.60 330
2490.72 327
2490.83 320
2490.94 318
2491.06 322
2491.17 323
2491.29 339
2491.40 346
2491.52 344
2491.63 351
2491.75 358
2491.86 352
2491.97 365
2492.09 377
2492.20 353
2492.32 349
2492.43 322
2492.55 332
2492.66 342
2492.78 344
2492.89 334
2493.00 324
2493.12 317
2493.23 310
2493.35 309
2493.46 322
2493.58 298
2493.69 281
2493.81 282
2493.92 284
2494.03 293
2494.15 290
2494.26 299
2494.38 316
2494.49 312
2494.61 331
2494.72 305
2494.84 305
2494.95 310
2495.06 315
2495.18 327
2495.29 316
2495.41 303
2495.52 285
2495.64 284
2495.75 280
2495.87 267
2495.98 270
2496.10 285
2496.21 283
2496.32 271
2496.44 276
2496.55 284
2496.67 291
2496.78 292
2496.90 281
2497.01 279
2497.13 285
2497.24 281
2497.35 280
2497.47 282
2497.58 285
2497.70 301
2497.81 294
2497.93 317
2498.04 307
2498.16 330
2498.27 344
2498.39 316
2498.50 313
2498.62 313
2498.73 286
2498.84 302
2498.96 313
2499.07 302
2499.19 315
2499.30 306
2499.42 321
2499.53 322
2499.65 333
2499.76 335
2499.88 331
2499.99 340
2500.10 357
2500.22 320
2500.33 299
2500.45 283
2500.56 263
2500.68 256
2500.79 248
2500.91 242
2501.02 243
2501.14 250
2501.25 250
2501.37 247
2501.48 265
2501.59 272
2501.71 281
2501.82 293
2501.94 301
2502.05 291
2502.17 280
2502.28 278
2502.40 290
2502.51 281
2502.63 271
2502.74 260
2502.86 275
2502.97 254
2503.09 262
2503.20 287
2503.31 305
2503.43 300
2503.54 297
2503.66 293
2503.77 291
2503.89 306
2504.00 307
2504.12 306
2504.23 290
2504.35 298
2504.46 297
2504.58 307
2504.69 322
2504.81 356
2504.92 369
2505.04 379
2505.15 367
2505.26 334
2505.38 325
2505.49 320
2505.61 329
2505.72 333
2505.84 322
2505.95 324
2506.07 317
2506.18 313
2506.30 333
2506.41 357
2506.53 363
2506.64 374
2506.76 364
2506.87 350
2506.99 346
2507.10 359
2507.22 381
2507.33 387
2507.44 381
2507.56 375
2507.67 392
2507.79 388
2507.90 379
2508.02 350
2508.13 351
2508.25 360
2508.36 347
2508.48 329
2508.59 326
2508.71 298
2508.82 280
2508.94 273
2509.05 272
2509.17 250
2509.28 251
2509.40 246
2509.51 252
2509.63 277
2509.74 294
2509.86 281
2509.97 302
2510.09 308
2510.20 301
2510.31 291
2510.43 303
2510.54 317
2510.66 341
2510.77 345
2510.89 346
2511.00 357
2511.12 334
2511.23 338
2511.35 335
2511.46 314
2511.58 295
2511.69 299
2511.81 302
2511.92 311
2512.04 319
2512.15 317
2512.27 313
2512.38 316
2512.50 327
2512.61 308
2512.73 291
2512.84 293
2512.96 294
2513.07 300
2513.19 315
2513.30 306
2513.42 295
2513.53 292
2513.65 272
2513.76 257
2513.88 254
2513.99 270
2514.11 280
2514.22 287
2514.34 284
2514.45 290
2514.57 290
2514.68 293
2514.80 286
2514.91 283
2515.03 290
2515.14 277
2515.26 266
2515.37 246
2515.49 258
2515.60 297
2515.72 324
2515.83 310
2515.95 296
2516.06 289
2516.18 265
2516.29 258
2516.41 262
2516.52 242
2516.64 257
2516.75 257
2516.87 276
2516.98 287
2517.10 306
2517.21 279
2517.33 274
2517.44 265
2517.56 256
2517.67 243
2517.79 240
2517.90 233
2518.02 230
2518.13 222
2518.25 230
2518.36 231
2518.48 227
2518.59 239
2518.71 250
2518.82 276
2518.94 281
2519.05 275
2519.17 280
2519.28 271
2519.40 272
2519.51 264
2519.63 274
2519.74 275
2519.86 263
2519.97 253
2520.09 248
2520.20 221
2520.32 218
2520.43 230
2520.55 230
2520.66 253
2520.78 254
2520.89 261
2521.01 258
2521.12 254
2521.24 254
2521.35 238
2521.47 231
2521.58 233
2521.70 252
2521.81 275
2521.93 279
2522.04 261
2522.16 249
2522.27 241
2522.39 257
2522.50 286
2522.62 298
2522.73 302
2522.85 288
2522.96 305
2523.08 308
2523.19 308
2523.31 310
2523.42 296
2523.54 297
2523.65 290
2523.77 293
2523.88 302
2524.00 304
2524.11 309
2524.23 325
2524.34 315
2524.46 310
2524.58 314
2524.69 328
2524.81 317
2524.92 314
2525.04 288
2525.15 256
2525.27 236
2525.38 234
2525.50 244
2525.61 260
2525.73 290
2525.84 278
2525.96 284
2526.07 274
2526.19 286
2526.30 282
2526.42 292
2526.53 285
2526.65 281
2526.76 267
2526.88 265
2526.99 271
2527.11 270
2527.22 252
2527.34 249
2527.46 231
2527.57 238
2527.69 233
2527.80 253
2527.92 264
2528.03 259
2528.15 260
2528.26 287
2528.38 319
2528.49 336
2528.61 338
2528.72 336
2528.84 315
2528.95 290
2529.07 294
2529.18 300
2529.30 299
2529.41 297
2529.53 292
2529.65 295
2529.76 282
2529.88 289
2529.99 275
2530.11 276
2530.22 261
2530.34 247
2530.45 244
2530.57 259
2530.68 271
2530.80 261
2530.91 270
2531.03 289
2531.14 296
2531.26 303
2531.37 304
2531.49 293
2531.61 318
2531.72 330
2531.84 323
2531.95 325
2532.07 298
2532.18 287
2532.30 296
2532.41 314
2532.53 308
2532.64 322
2532.76 334
2532.87 323
2532.99 308
2533.10 318
2533.22 326
2533.34 326
2533.45 366
2533.57 374
2533.68 357
2533.80 343
2533.91 334
2534.03 341
2534.14 312
2534.26 309
2534.37 301
2534.49 293
2534.60 278
2534.72 272
2534.84 264
2534.95 262
2535.07 269
2535.18 271
2535.30 285
2535.41 279
2535.53 279
2535.64 275
2535.76 260
2535.87 259
2535.99 267
2536.10 272
2536.22 257
2536.34 254
2536.45 246
2536.57 246
2536.68 243
2536.80 256
2536.91 257
2537.03 244
2537.14 242
2537.26 238
2537.37 246
2537.49 253
2537.61 249
2537.72 227
2537.84 253
2537.95 244
2538.07 251
2538.18 251
2538.30 239
2538.41 267
2538.53 268
2538.64 287
2538.76 297
2538.88 304
2538.99 324
2539.11 341
2539.22 350
2539.34 330
2539.45 320
2539.57 323
2539.68 323
2539.80 328
2539.92 356
2540.03 362
2540.15 366
2540.26 346
2540.38 313
2540.49 301
2540.61 298
2540.72 302
2540.84 290
2540.96 287
2541.07 279
2541.19 279
2541.30 274
2541.42 269
2541.53 264
2541.65 275
2541.76 276
2541.88 265
2542.00 252
2542.11 248
2542.23 266
2542.34 276
2542.46 279
2542.57 266
2542.69 272
2542.80 282
2542.92 281
2543.04 274
2543.15 261
2543.27 257
2543.38 267
2543.50 266
2543.61 250
2543.73 250
2543.84 253
2543.96 254
2544.08 264
2544.19 282
2544.31 292
2544.42 317
2544.54 310
2544.65 312
2544.77 310
2544.89 311
2545.00 312
2545.12 308
2545.23 309
2545.35 292
2545.46 289
2545.58 302
2545.69 332
2545.81 341
2545.93 360
2546.04 363
2546.16 344
2546.27 339
2546.39 321
2546.50 292
2546.62 282
2546.74 269
2546.85 257
2546.97 271
2547.08 297
2547.20 293
2547.31 293
2547.43 290
2547.55 278
2547.66 279
2547.78 283
2547.89 282
2548.01 278
2548.12 271
2548.24 264
2548.36 242
2548.47 248
2548.59 270
2548.70 295
2548.82 312
2548.93 334
2549.05 329
2549.17 324
2549.28 339
2549.40 335
2549.51 327
2549.63 322
2549.74 331
2549.86 321
2549.98 310
2550.09 295
2550.21 293
2550.32 289
2550.44 277
2550.55 292
2550.67 284
2550.79 254
2550.90 245
2551.02 246
2551.13 254
2551.25 258
2551.36 239
2551.48 246
2551.60 239
2551.71 235
2551.83 231
2551.94 244
2552.06 239
2552.17 225
2552.29 228
2552.41 228
2552.52 230
2552.64 241
2552.75 229
2552.87 227
2552.99 235
2553.10 244
2553.22 244
2553.33 247
2553.45 257
2553.56 272
2553.68 287
2553.80 287
2553.91 278
2554.03 275
2554.14 248
2554.26 254
2554.38 257
2554.49 272
2554.61 277
2554.72 292
2554.84 303
2554.95 293
2555.07 298
2555.19 304
2555.30 304
2555.42 293
2555.53 294
2555.65 305
2555.77 299
2555.88 288
2556.00 298
2556.11 290
2556.23 300
2556.35 294
2556.46 296
2556.58 293
2556.69 277
2556.81 267
2556.92 252
2557.04 244
2557.16 247
2557.27 258
2557.39 270
2557.50 271
2557.62 279
2557.74 276
2557.85 286
2557.97 297
2558.08 285
2558.20 278
2558.32 276
2558.43 288
2558.55 268
2558.66 252
2558.78 238
2558.90 246
2559.01 234
2559.13 243
2559.24 253
2559.36 246
2559.48 262
2559.59 281
2559.71 298
2559.82 315
2559.94 329
2560.05 338
2560.17 348
2560.29 347
2560.40 338
2560.52 339
2560.63 308
2560.75 285
2560.87 281
2560.98 273
2561.10 265
2561.21 263
2561.33 268
2561.45 270
2561.56 249
2561.68 266
2561.79 281
2561.91 274
2562.03 270
2562.14 279
2562.26 282
2562.37 295
2562.49 309
2562.61 327
2562.72 328
2562.84 322
2562.96 334
2563.07 326
2563.19 317
2563.30 303
2563.42 298
2563.54 299
2563.65 281
2563.77 260
2563.88 243
2564.00 228
2564.12 238
2564.23 249
2564.35 269
2564.46 262
2564.58 266
2564.70 260
2564.81 268
2564.93 280
2565.04 292
2565.16 284
2565.28 272
2565.39 273
2565.51 271
2565.62 267
2565.74 277
2565.86 245
2565.97 234
2566.09 222
2566.21 228
2566.32 221
2566.44 235
2566.55 259
2566.67 274
2566.79 296
2566.90 302
2567.02 310
2567.13 328
2567.25 327
2567.37 318
2567.48 293
2567.60 291
2567.71 295
2567.83 314
2567.95 344
2568.06 351
2568.18 345
2568.30 348
2568.41 363
2568.53 350
2568.64 325
2568.76 320
2568.88 326
2568.99 341
2569.11 310
2569.22 299
2569.34 287
2569.46 291
2569.57 295
2569.69 331
2569.81 361
2569.92 371
2570.04 393
2570.15 370
2570.27 338
2570.39 330
2570.50 330
2570.62 300
2570.74 321
2570.85 343
2570.97 341
2571.08 338
2571.20 317
2571.32 314
2571.43 308
2571.55 291
2571.67 298
2571.78 298
2571.90 295
2572.01 284
2572.13 270
2572.25 285
2572.36 306
2572.48 321
2572.60 317
2572.71 308
2572.83 292
2572.94 304
2573.06 321
2573.18 320
2573.29 318
2573.41 311
2573.53 303
2573.64 316
2573.76 323
2573.87 303
2573.99 287
2574.11 263
2574.22 236
2574.34 239
2574.46 247
2574.57 244
2574.69 267
2574.80 278
2574.92 291
2575.04 307
2575.15 315
2575.27 301
2575.39 278
2575.50 257
2575.62 260
2575.74 281
2575.85 301
2575.97 317
2576.08 341
2576.20 333
2576.32 325
2576.43 330
2576.55 302
2576.67 293
2576.78 299
2576.90 288
2577.01 277
2577.13 277
2577.25 288
2577.36 290
2577.48 282
2577.60 280
2577.71 292
2577.83 296
2577.95 295
2578.06 291
2578.18 295
2578.30 314
2578.41 319
2578.53 321
2578.64 307
2578.76 290
2578.88 261
2578.99 241
2579.11 227
2579.23 237
2579.34 237
2579.46 256
2579.58 277
2579.69 287
2579.81 299
2579.92 283
2580.04 273
2580.16 268
2580.27 242
2580.39 235
2580.51 218
2580.62 215
2580.74 234
2580.86 230
2580.97 224
2581.09 216
2581.21 216
2581.32 216
2581.44 212
2581.55 218
2581.67 231
2581.79 227
2581.90 214
2582.02 214
2582.14 238
2582.25 243
2582.37 245
2582.49 250
2582.60 260
2582.72 265
2582.84 284
2582.95 314
2583.07 323
2583.19 319
2583.30 326
2583.42 329
2583.54 342
2583.65 352
2583.77 332
2583.88 322
2584.00 300
2584.12 277
2584.23 272
2584.35 258
2584.47 246
2584.58 254
2584.70 250
2584.82 252
2584.93 261
2585.05 252
2585.17 278
2585.28 299
2585.40 290
2585.52 308
2585.63 297
2585.75 295
2585.87 285
2585.98 279
2586.10 266
2586.22 275
2586.33 264
2586.45 258
2586.57 238
2586.68 261
2586.80 263
2586.91 252
2587.03 250
2587.15 270
2587.26 262
2587.38 254
2587.50 246
2587.61 229
2587.73 222
2587.85 226
2587.96 240
2588.08 260
2588.20 280
2588.31 305
2588.43 338
2588.55 332
2588.66 336
2588.78 333
2588.90 322
2589.01 301
2589.13 265
2589.25 253
2589.36 233
2589.48 222
2589.60 216
2589.71 208
2589.83 208
2589.95 244
2590.06 282
2590.18 297
2590.30 288
2590.41 291
2590.53 270
2590.65 270
2590.76 273
2590.88 287
2591.00 283
2591.11 276
2591.23 284
2591.35 271
2591.46 284
2591.58 304
2591.70 300
2591.81 316
2591.93 318
2592.05 323
2592.16 305
2592.28 306
2592.40 294
2592.51 280
2592.63 276
2592.75 258
2592.86 257
2592.98 255
2593.10 277
2593.21 268
2593.33 270
2593.45 285
2593.56 282
2593.68 281
2593.80 282
2593.91 276
2594.03 290
2594.15 302
2594.26 312
2594.38 321
2594.50 314
2594.61 316
2594.73 303
2594.85 294
2594.97 293
2595.08 295
2595.20 277
2595.32 248
2595.43 256
2595.55 260
2595.67 255
2595.78 252
2595.90 255
2596.02 256
2596.13 264
2596.25 269
2596.37 267
2596.48 282
2596.60 286
2596.72 307
2596.83 307
2596.95 327
2597.07 325
2597.18 324
2597.30 315
2597.42 319
2597.53 320
2597.65 331
2597.77 340
2597.89 322
2598.00 317
2598.12 319
2598.24 312
2598.35 326
2598.47 323
2598.59 322
2598.70 331
2598.82 287
2598.94 286
2599.05 273
2599.17 258
2599.29 247
2599.40 260
2599.52 256
2599.64 275
2599.75 254
2599.87 248
2599.99 241
2600.11 251
2600.22 269
2600.34 251
2600.46 244
2600.57 248
2600.69 239
2600.81 252
2600.92 258
2601.04 249
2601.16 246
2601.27 249
2601.39 263
2601.51 261
2601.62 257
2601.74 245
2601.86 243
2601.98 244
2602.09 261
2602.21 270
2602.33 284
2602.44 271
2602.56 278
2602.68 294
2602.79 304
2602.91 328
2603.03 356
2603.14 354
2603.26 337
2603.38 347
2603.50 362
2603.61 355
2603.73 361
2603.85 348
2603.96 352
2604.08 391
2604.20 379
2604.31 344
2604.43 352
2604.55 334
2604.67 323
2604.78 339
2604.90 336
2605.02 355
2605.13 357
2605.25 351
2605.37 356
2605.48 369
2605.60 369
2605.72 371
2605.84 371
2605.95 355
2606.07 332
2606.19 319
2606.30 316
2606.42 333
2606.54 366
2606.65 404
2606.77 432
2606.89 448
2607.01 439
2607.12 425
2607.24 397
2607.36 386
2607.47 384
2607.59 377
2607.71 364
2607.82 392
2607.94 404
2608.06 398
2608.18 408
2608.29 410
2608.41 394
2608.53 394
2608.64 392
2608.76 355
2608.88 324
2609.00 306
2609.11 292
2609.23 276
2609.35 273
2609.46 274
2609.58 264
2609.70 252
2609.82 269
2609.93 279
2610.05 277
2610.17 301
2610.28 313
2610.40 320
2610.52 335
2610.63 335
2610.75 320
2610.87 313
2610.99 319
2611.10 322
2611.22 321
2611.34 334
2611.45 321
2611.57 286
2611.69 298
2611.81 310
2611.92 310
2612.04 322
2612.16 332
2612.27 338
2612.39 317
2612.51 309
2612.63 294
2612.74 290
2612.86 263
2612.98 248
2613.09 248
2613.21 248
2613.33 246
2613.45 259
2613.56 261
2613.68 266
2613.80 282
2613.92 286
2614.03 284
2614.15 294
2614.27 304
2614.38 308
2614.50 297
2614.62 290
2614.74 290
2614.85 286
2614.97 281
2615.09 268
2615.20 252
2615.32 260
2615.44 283
2615.56 276
2615.67 281
2615.79 279
2615.91 279
2616.02 274
2616.14 271
2616.26 281
2616.38 298
2616.49 292
2616.61 290
2616.73 289
2616.85 291
2616.96 296
2617.08 298
2617.20 292
2617.31 299
2617.43 315
2617.55 304
2617.67 300
2617.78 302
2617.90 297
2618.02 268
2618.14 263
2618.25 281
2618.37 283
2618.49 292
2618.60 300
2618.72 305
2618.84 308
2618.96 292
2619.07 299
2619.19 286
2619.31 279
2619.43 282
2619.54 281
2619.66 295
2619.78 295
2619.90 289
2620.01 287
2620.13 292
2620.25 280
2620.36 304
2620.48 294
2620.60 306
2620.72 303
2620.83 305
2620.95 307
2621.07 301
2621.19 297
2621.30 286
2621.42 284
2621.54 295
2621.66 289
2621.77 298
2621.89 283
2622.01 264
2622.12 267
2622.24 256
2622.36 246
2622.48 252
2622.59 275
2622.71 278
2622.83 277
2622.95 262
2623.06 259
2623.18 253
2623.30 259
2623.42 266
2623.53 269
2623.65 267
2623.77 259
2623.89 258
2624.00 271
2624.12 257
2624.24 246
2624.36 254
2624.47 255
2624.59 274
2624.71 283
2624.83 258
2624.94 263
2625.06 247
2625.18 242
2625.29 230
2625.41 240
2625.53 243
2625.65 235
2625.76 237
2625.88 228
2626.00 223
2626.12 214
2626.23 231
2626.35 248
2626.47 250
2626.59 236
2626.70 229
2626.82 212
2626.94 219
2627.06 207
2627.17 205
2627.29 177
2627.41 172
2627.53 169
2627.64 154
2627.76 151
2627.88 164
2628.00 172
2628.11 196
2628.23 213
2628.35 232
2628.47 243
2628.58 247
2628.70 244
2628.82 238
2628.94 238
2629.05 241
2629.17 259
2629.29 276
2629.41 290
2629.52 289
2629.64 275
2629.76 255
2629.88 243
2629.99 234
2630.11 226
2630.23 238
2630.35 248
2630.46 251
2630.58 265
2630.70 256
2630.82 264
2630.94 276
2631.05 304
2631.17 320
2631.29 344
2631.41 339
2631.52 332
2631.64 321
2631.76 328
2631.88 322
2631.99 327
2632.11 297
2632.23 278
2632.35 262
2632.46 283
2632.58 263
2632.70 277
2632.82 271
2632.93 292
2633.05 307
2633.17 297
2633.29 291
2633.40 291
2633.52 294
2633.64 298
2633.76 322
2633.88 312
2633.99 309
2634.11 327
2634.23 325
2634.35 348
2634.46 362
2634.58 377
2634.70 363
2634.82 348
2634.93 368
2635.05 385
2635.17 397
2635.29 401
2635.40 409
2635.52 389
2635.64 394
2635.76 389
2635.88 393
2635.99 390
2636.11 376
2636.23 358
2636.35 333
2636.46 324
2636.58 327
2636.70 344
2636.82 313
2636.93 292
2637.05 281
2637.17 277
2637.29 270
2637.41 245
2637.52 237
2637.64 248
2637.76 254
2637.88 257
2637.99 272
2638.11 279
2638.23 277
2638.35 280
2638.46 291
2638.58 284
2638.70 303
2638.82 313
2638.94 306
2639.05 299
2639.17 290
2639.29 283
2639.41 266
2639.52 259
2639.64 261
2639.76 265
2639.88 252
2640.00 248
2640.11 261
2640.23 269
2640.35 306
2640.47 313
2640.58 313
2640.70 284
2640.82 278
2640.94 277
2641.06 280
2641.17 290
2641.29 294
2641.41 286
2641.53 285
2641.64 289
2641.76 297
2641.88 276
2642.00 276
2642.12 274
2642.23 282
2642.35 274
2642.47 285
2642.59 276
2642.71 268
2642.82 270
2642.94 270
2643.06 282
2643.18 283
2643.29 271
2643.41 280
2643.53 278
2643.65 248
2643.77 246
2643.88 263
2644.00 263
2644.12 255
2644.24 262
2644.36 269
2644.47 265
2644.59 256
2644.71 245
2644.83 234
2644.94 242
2645.06 242
2645.18 228
2645.30 232
2645.42 226
2645.53 232
2645.65 226
2645.77 219
2645.89 197
2646.01 203
2646.12 195
2646.24 211
2646.36 211
2646.48 228
2646.60 240
2646.71 268
2646.83 278
2646.95 278
2647.07 276
2647.18 269
2647.30 261
2647.42 252
2647.54 252
2647.66 257
2647.77 273
2647.89 299
2648.01 328
2648.13 340
2648.25 324
2648.36 309
2648.48 284
2648.60 291
2648.72 296
2648.84 294
2648.95 289
2649.07 276
2649.19 268
2649.31 257
2649.43 261
2649.54 264
2649.66 255
2649.78 244
2649.90 228
2650.02 241
2650.13 246
2650.25 265
2650.37 261
2650.49 259
2650.61 242
2650.72 240
2650.84 239
2650.96 242
2651.08 266
2651.20 266
2651.31 272
2651.43 280
2651.55 291
2651.67 282
2651.79 275
2651.90 281
2652.02 290
2652.14 285
2652.26 303
2652.38 314
2652.49 318
2652.61 313
2652.73 318
2652.85 307
2652.97 310
2653.08 321
2653.20 336
2653.32 344
2653.44 324
2653.56 307
2653.68 282
2653.79 276
2653.91 285
2654.03 284
2654.15 262
2654.27 259
2654.38 261
2654.50 269
2654.62 287
2654.74 281
2654.86 273
2654.97 276
2655.09 275
2655.21 279
2655.33 310
2655.45 318
2655.56 320
2655.68 305
2655.80 305
2655.92 305
2656.04 315
2656.16 296
2656.27 301
2656.39 283
2656.51 269
2656.63 285
2656.75 303
2656.86 319
2656.98 317
2657.10 295
2657.22 284
2657.34 291
2657.45 284
2657.57 292
2657.69 296
2657.81 316
2657.93 328
2658.05 306
2658.16 300
2658.28 271
2658.40 244
2658.52 213
2658.64 210
2658.75 218
2658.87 227
2658.99 253
2659.11 266
2659.23 286
2659.35 292
2659.46 300
2659.58 296
2659.70 273
2659.82 279
2659.94 265
2660.06 263
2660.17 268
2660.29 276
2660.41 263
2660.53 267
2660.65 270
2660.76 275
2660.88 271
2661.00 266
2661.12 257
2661.24 253
2661.36 252
2661.47 270
2661.59 268
2661.71 268
2661.83 292
2661.95 299
2662.07 305
2662.18 324
2662.30 327
2662.42 344
2662.54 336
2662.66 317
2662.77 299
2662.89 292
2663.01 298
2663.13 303
2663.25 287
2663.37 275
2663.48 260
2663.60 255
2663.72 248
2663.84 251
2663.96 265
2664.08 290
2664.19 284
2664.31 296
2664.43 310
2664.55 340
2664.67 335
2664.79 348
2664.90 343
2665.02 337
2665.14 293
2665.26 284
2665.38 263
2665.50 256
2665.61 269
2665.73 255
2665.85 247
2665.97 244
2666.09 262
2666.21 274
2666.32 287
2666.44 304
2666.56 292
2666.68 287
2666.80 294
2666.92 280
2667.03 289
2667.15 308
2667.27 315
2667.39 328
2667.51 330
2667.63 327
2667.74 340
2667.86 344
2667.98 327
2668.10 320
2668.22 319
2668.34 304
2668.46 302
2668.57 305
2668.69 308
2668.81 310
2668.93 320
2669.05 321
2669.17 299
2669.28 292
2669.40 292
2669.52 282
2669.64 279
2669.76 300
2669.88 321
2669.99 307
2670.11 289
2670.23 291
2670.35 292
2670.47 273
2670.59 284
2670.71 280
2670.82 265
2670.94 260
2671.06 248
2671.18 249
2671.30 255
2671.42 259
2671.53 248
2671.65 226
2671.77 230
2671.89 243
2672.01 263
2672.13 291
2672.25 297
2672.36 283
2672.48 282
2672.60 292
2672.72 294
2672.84 312
2672.96 316
2673.08 332
2673.19 336
2673.31 362
2673.43 345
2673.55 347
2673.67 355
2673.79 355
2673.90 330
2674.02 310
2674.14 291
2674.26 280
2674.38 276
2674.50 269
2674.62 266
2674.73 281
2674.85 280
2674.97 284
2675.09 271
2675.21 243
2675.33 223
2675.45 241
2675.56 250
2675.68 242
2675.80 247
2675.92 281
2676.04 312
2676.16 317
2676.28 313
2676.39 308
2676.51 310
2676.63 301
2676.75 296
2676.87 277
2676.99 285
2677.11 268
2677.22 253
2677.34 246
2677.46 254
2677.58 259
2677.70 254
2677.82 228
2677.94 200
2678.05 190
2678.17 171
2678.29 189
2678.41 185
2678.53 190
2678.65 199
2678.77 198
2678.89 198
2679.00 209
2679.12 199
2679.24 225
2679.36 228
2679.48 249
2679.60 259
2679.72 273
2679.83 274
2679.95 295
2680.07 312
2680.19 314
2680.31 328
2680.43 321
2680.55 303
2680.67 294
2680.78 294
2680.90 290
2681.02 267
2681.14 256
2681.26 268
2681.38 267
2681.50 261
2681.61 259
2681.73 251
2681.85 258
2681.97 233
2682.09 250
2682.21 279
2682.33 259
2682.45 252
2682.56 258
2682.68 267
2682.80 287
2682.92 305
2683.04 285
2683.16 293
2683.28 296
2683.40 294
2683.51 314
2683.63 332
2683.75 330
2683.87 318
2683.99 312
2684.11 311
2684.23 296
2684.35 309
2684.46 327
2684.58 344
2684.70 339
2684.82 345
2684.94 334
2685.06 323
2685.18 302
2685.30 293
2685.41 269
2685.53 266
2685.65 277
2685.77 267
2685.89 271
2686.01 259
2686.13 258
2686.25 259
2686.36 256
2686.48 258
2686.60 270
2686.72 286
2686.84 282
2686.96 294
2687.08 297
2687.20 293
2687.32 311
2687.43 307
2687.55 306
2687.67 312
2687.79 319
2687.91 297
2688.03 291
2688.15 284
2688.27 278
2688.38 277
2688.50 271
2688.62 269
2688.74 271
2688.86 289
2688.98 296
2689.10 282
2689.22 282
2689.34 283
2689.45 273
2689.57 281
2689.69 277
2689.81 286
2689.93 298
2690.05 307
2690.17 292
2690.29 275
2690.41 276
2690.52 282
2690.64 273
2690.76 282
2690.88 285
2691.00 276
2691.12 269
2691.24 249
2691.36 258
2691.48 267
2691.59 284
2691.71 279
2691.83 257
2691.95 240
2692.07 246
2692.19 255
2692.31 253
2692.43 269
2692.55 272
2692.67 269
2692.78 256
2692.90 248
2693.02 249
2693.14 263
2693.26 264
2693.38 253
2693.50 258
2693.62 250
2693.74 248
2693.85 251
2693.97 253
2694.09 242
2694.21 237
2694.33 257
2694.45 251
2694.57 270
2694.69 268
2694.81 252
2694.93 245
2695.04 250
2695.16 240
2695.28 241
2695.40 216
2695.52 216
2695.64 211
2695.76 225
2695.88 246
2696.00 253
2696.12 271
2696.23 277
2696.35 291
2696.47 289
2696.59 282
2696.71 256
2696.83 246
2696.95 241
2697.07 231
2697.19 240
2697.31 249
2697.42 249
2697.54 255
2697.66 260
2697.78 259
2697.90 257
2698.02 260
2698.14 251
2698.26 248
2698.38 250
2698.50 265
2698.62 271
2698.73 265
2698.85 274
2698.97 287
2699.09 273
2699.21 251
2699.33 246
2699.45 235
2699.57 221
2699.69 233
2699.81 218
2699.93 226
2700.04 228
2700.16 228
2700.28 238
2700.40 234
2700.52 252
2700.64 266
2700.76 283
2700.88 287
2701.00 305
2701.12 312
2701.24 317
2701.35 284
2701.47 295
2701.59 296
2701.71 317
2701.83 320
2701.95 326
2702.07 332
2702.19 330
2702.31 323
2702.43 315
2702.55 302
2702.67 285
2702.78 295
2702.90 293
2703.02 290
2703.14 282
2703.26 282
2703.38 268
2703.50 284
2703.62 306
2703.74 299
2703.86 320
2703.98 334
2704.10 335
2704.21 325
2704.33 337
2704.45 351
2704.57 374
2704.69 362
2704.81 360
2704.93 353
2705.05 334
2705.17 329
2705.29 320
2705.41 302
2705.53 292
2705.65 272
2705.76 281
2705.88 290
2706.00 292
2706.12 297
2706.24 300
2706.36 295
2706.48 301
2706.60 310
2706.72 294
2706.84 291
2706.96 287
2707.08 290
2707.20 278
2707.31 280
2707.43 284
2707.55 281
2707.67 263
2707.79 288
2707.91 299
2708.03 269
2708.15 255
2708.27 269
2708.39 265
2708.51 274
2708.63 261
2708.75 271
2708.87 297
2708.98 306
2709.10 312
2709.22 318
2709.34 322
2709.46 332
2709.58 328
2709.70 312
2709.82 304
2709.94 303
2710.06 289
2710.18 275
2710.30 276
2710.42 285
2710.54 297
2710.66 308
2710.77 326
2710.89 321
2711.01 317
2711.13 332
2711.25 336
2711.37 344
2711.49 334
2711.61 314
2711.73 298
2711.85 295
2711.97 286
2712.09 278
2712.21 262
2712.33 265
2712.45 265
2712.57 268
2712.68 258
2712.80 271
2712.92 278
2713.04 291
2713.16 304
2713.28 305
2713.40 321
2713.52 321
2713.64 315
2713.76 291
2713.88 288
2714.00 275
2714.12 273
2714.24 291
2714.36 282
2714.48 294
2714.60 291
2714.71 287
2714.83 284
2714.95 306
2715.07 288
2715.19 272
2715.31 289
2715.43 298
2715.55 304
2715.67 313
2715.79 312
2715.91 328
2716.03 313
2716.15 316
2716.27 324
2716.39 327
2716.51 335
2716.63 335
2716.75 331
2716.86 353
2716.98 345
2717.10 342
2717.22 333
2717.34 334
2717.46 310
2717.58 308
2717.70 318
2717.82 290
2717.94 268
2718.06 280
2718.18 281
2718.30 278
2718.42 295
2718.54 302
2718.66 281
2718.78 285
2718.90 278
2719.02 285
2719.14 280
2719.25 288
2719.37 278
2719.49 262
2719.61 282
2719.73 313
2719.85 354
2719.97 365
2720.09 387
2720.21 390
2720.33 395
2720.45 415
2720.57 432
2720.69 417
2720.81 408
2720.93 412
2721.05 417
2721.17 408
2721.29 387
2721.41 366
2721.53 360
2721.65 352
2721.77 370
2721.89 381
2722.00 409
2722.12 417
2722.24 424
2722.36 426
2722.48 404
2722.60 381
2722.72 394
2722.84 392
2722.96 403
2723.08 421
2723.20 452
2723.32 455
2723.44 440
2723.56 420
2723.68 397
2723.80 410
2723.92 405
2724.04 400
2724.16 408
2724.28 394
2724.40 365
2724.52 372
2724.64 377
2724.76 376
2724.88 381
2725.00 372
2725.11 382
2725.23 380
2725.35 371
2725.47 380
2725.59 364
2725.71 344
2725.83 334
2725.95 329
2726.07 317
2726.19 320
2726.31 326
2726.43 322
2726.55 339
2726.67 328
2726.79 307
2726.91 307
2727.03 294
2727.15 297
2727.27 293
2727.39 311
2727.51 314
2727.63 320
2727.75 323
2727.87 306
2727.99 301
2728.11 299
2728.23 314
2728.35 314
2728.47 297
2728.59 281
2728.71 270
2728.83 271
2728.95 284
2729.07 292
2729.18 287
2729.30 287
2729.42 297
2729.54 310
2729.66 327
2729.78 340
2729.90 351
2730.02 360
2730.14 349
2730.26 361
2730.38 360
2730.50 348
2730.62 344
2730.74 354
2730.86 339
2730.98 324
2731.10 300
2731.22 295
2731.34 287
2731.46 302
2731.58 299
2731.70 309
2731.82 303
2731.94 308
2732.06 303
2732.18 274
2732.30 276
2732.42 296
2732.54 320
2732.66 326
2732.78 314
2732.90 302
2733.02 306
2733.14 307
2733.26 323
2733.38 337
2733.50 329
2733.62 308
2733.74 288
2733.86 302
2733.98 303
2734.10 304
2734.22 293
2734.34 287
2734.46 297
2734.58 299
2734.70 305
2734.82 318
2734.94 342
2735.06 354
2735.18 367
2735.30 376
2735.42 380
2735.54 370
2735.66 352
2735.78 339
2735.89 348
2736.01 366
2736.13 334
2736.25 334
2736.37 368
2736.49 368
2736.61 361
2736.73 359
2736.85 351
2736.97 315
2737.09 280
2737.21 272
2737.33 271
2737.45 272
2737.57 280
2737.69 274
2737.81 287
2737.93 268
2738.05 256
2738.17 263
2738.29 274
2738.41 289
2738.53 307
2738.65 325
2738.77 353
2738.89 369
2739.01 375
2739.13 375
2739.25 384
2739.37 379
2739.49 381
2739.61 355
2739.73 367
2739.85 370
2739.97 352
2740.09 349
2740.21 324
2740.33 310
2740.45 286
2740.57 289
2740.69 288
2740.81 286
2740.93 296
2741.05 285
2741.17 263
2741.29 274
2741.41 268
2741.53 262
2741.65 258
2741.77 277
2741.89 271
2742.01 294
2742.13 303
2742.25 311
2742.37 299
2742.49 284
2742.61 285
2742.73 297
2742.85 304
2742.97 294
2743.09 293
2743.21 287
2743.33 293
2743.45 315
2743.57 326
2743.69 309
2743.81 312
2743.93 316
2744.05 325
2744.17 314
2744.29 297
2744.41 278
2744.53 282
2744.65 303
2744.77 304
2744.89 310
2745.01 302
2745.13 300
2745.25 294
2745.37 283
2745.50 281
2745.62 293
2745.74 309
2745.86 321
2745.98 325
2746.10 309
2746.22 335
2746.34 348
2746.46 347
2746.58 345
2746.70 350
2746.82 348
2746.94 355
2747.06 361
2747.18 359
2747.30 364
2747.42 382
2747.54 381
2747.66 365
2747.78 345
2747.90 330
2748.02 309
2748.14 309
2748.26 314
2748.38 304
2748.50 326
2748.62 330
2748.74 364
2748.86 374
2748.98 373
2749.10 358
2749.22 347
2749.34 365
2749.46 362
2749.58 330
2749.70 333
2749.82 311
2749.94 309
2750.06 319
2750.18 314
2750.30 327
2750.42 332
2750.54 329
2750.66 331
2750.78 322
2750.90 332
2751.02 342
2751.14 368
2751.26 386
2751.38 389
2751.50 379
2751.62 365
2751.74 346
2751.86 338
2751.98 357
2752.10 358
2752.23 361
2752.35 389
2752.47 385
2752.59 367
2752.71 351
2752.83 349
2752.95 336
2753.07 330
2753.19 306
2753.31 304
2753.43 320
2753.55 352
2753.67 349
2753.79 365
2753.91 354
2754.03 346
2754.15 357
2754.27 345
2754.39 343
2754.51 335
2754.63 344
2754.75 347
2754.87 342
2754.99 312
2755.11 309
2755.23 308
2755.35 338
2755.47 344
2755.59 344
2755.71 324
2755.83 319
2755.95 308
2756.07 335
2756.19 342
2756.32 342
2756.44 333
2756.56 318
2756.68 309
2756.80 304
2756.92 308
2757.04 332
2757.16 342
2757.28 348
2757.40 353
2757.52 347
2757.64 324
2757.76 296
2757.88 266
2758.00 261
2758.12 264
2758.24 253
2758.36 246
2758.48 255
2758.60 277
2758.72 282
2758.84 298
2758.96 289
2759.08 274
2759.20 262
2759.32 274
2759.45 272
2759.57 271
2759.69 256
2759.81 266
2759.93 263
2760.05 268
2760.17 269
2760.29 268
2760.41 266
2760.53 272
2760.65 266
2760.77 276
2760.89 284
2761.01 294
2761.13 291
2761.25 298
2761.37 312
2761.49 332
2761.61 323
2761.73 321
2761.85 334
2761.97 337
2762.09 329
2762.22 322
2762.34 311
2762.46 279
2762.58 263
2762.70 280
2762.82 306
2762.94 312
2763.06 310
2763.18 313
2763.30 306
2763.42 299
2763.54 298
2763.66 292
2763.78 275
2763.90 277
2764.02 291
2764.14 278
2764.26 262
2764.38 248
2764.50 246
2764.63 249
2764.75 278
2764.87 298
2764.99 289
2765.11 270
2765.23 262
2765.35 242
2765.47 235
2765.59 233
2765.71 230
2765.83 237
2765.95 242
2766.07 230
2766.19 226
2766.31 223
2766.43 218
2766.55 218
2766.67 226
2766.80 215
2766.92 224
2767.04 228
2767.16 235
2767.28 226
2767.40 238
2767.52 241
2767.64 274
2767.76 280
2767.88 279
2768.00 270
2768.12 270
2768.24 286
2768.36 289
2768.48 279
2768.60 261
2768.72 277
2768.85 283
2768.97 268
2769.09 255
2769.21 244
2769.33 242
2769.45 254
2769.57 251
2769.69 270
2769.81 288
2769.93 283
2770.05 289
2770.17 295
2770.29 304
2770.41 285
2770.53 242
2770.65 268
2770.78 271
2770.90 281
2771.02 295
2771.14 303
2771.26 290
2771.38 287
2771.50 272
2771.62 274
2771.74 284
2771.86 288
2771.98 291
2772.10 272
2772.22 273
2772.34 284
2772.46 270
2772.59 264
2772.71 266
2772.83 266
2772.95 282
2773.07 275
2773.19 289
2773.31 277
2773.43 289
2773.55 316
2773.67 332
2773.79 350
2773.91 359
2774.03 366
2774.15 372
2774.28 364
2774.40 355
2774.52 348
2774.64 347
2774.76 367
2774.88 381
2775.00 365
2775.12 363
2775.24 353
2775.36 341
2775.48 341
2775.60 350
2775.72 373
2775.85 378
2775.97 389
2776.09 398
2776.21 395
2776.33 395
2776.45 386
2776.57 362
2776.69 350
2776.81 342
2776.93 347
2777.05 353
2777.17 375
2777.29 380
2777.42 392
2777.54 397
2777.66 393
2777.78 376
2777.90 367
2778.02 357
2778.14 347
2778.26 325
2778.38 326
2778.50 329
2778.62 334
2778.74 345
2778.87 337
2778.99 340
2779.11 331
2779.23 342
2779.35 349
2779.47 358
2779.59 331
2779.71 331
2779.83 334
2779.95 321
2780.07 314
2780.19 299
2780.32 281
2780.44 304
2780.56 322
2780.68 349
2780.80 369
2780.92 372
2781.04 349
2781.16 332
2781.28 295
2781.40 277
2781.52 276
2781.65 277
2781.77 298
2781.89 305
2782.01 311
2782.13 305
2782.25 317
2782.37 332
2782.49 339
2782.61 351
2782.73 341
2782.85 352
2782.98 362
2783.10 345
2783.22 326
2783.34 304
2783.46 285
2783.58 255
2783.70 251
2783.82 252
2783.94 261
2784.06 243
2784.18 240
2784.31 251
2784.43 267
2784.55 276
2784.67 277
2784.79 257
2784.91 249
2785.03 270
2785.15 285
2785.27 282
2785.39 275
2785.52 278
2785.64 291
2785.76 298
2785.88 299
2786.00 287
2786.12 272
2786.24 277
2786.36 276
2786.48 281
2786.60 291
2786.73 317
2786.85 305
2786.97 301
2787.09 292
2787.21 284
2787.33 264
2787.45 267
2787.57 254
2787.69 266
2787.81 276
2787.94 254
2788.06 253
2788.18 265
2788.30 274
2788.42 292
2788.54 281
2788.66 276
2788.78 273
2788.90 287
2789.02 295
2789.15 282
2789.27 280
2789.39 272
2789.51 261
2789.63 249
2789.75 229
2789.87 234
2789.99 231
2790.11 225
2790.24 232
2790.36 217
2790.48 219
2790.60 206
2790.72 211
2790.84 218
2790.96 218
2791.08 237
2791.20 253
2791.33 241
2791.45 247
2791.57 242
2791.69 234
2791.81 240
2791.93 249
2792.05 252
2792.17 248
2792.29 254
2792.42 245
2792.54 242
2792.66 251
2792.78 254
2792.90 272
2793.02 276
2793.14 278
2793.26 283
2793.38 300
2793.51 316
2793.63 306
2793.75 305
2793.87 311
2793.99 319
2794.11 340
2794.23 343
2794.35 363
2794.48 369
2794.60 347
2794.72 346
2794.84 360
2794.96 378
2795.08 384
2795.20 408
2795.32 430
2795.44 451
2795.57 427
2795.69 421
2795.81 399
2795.93 374
2796.05 367
2796.17 331
2796.29 314
2796.41 307
2796.54 314
2796.66 313
2796.78 316
2796.90 309
2797.02 296
2797.14 285
2797.26 264
2797.38 277
2797.51 294
2797.63 318
2797.75 320
2797.87 319
2797.99 349
2798.11 349
2798.23 323
2798.35 325
2798.48 307
2798.60 297
2798.72 288
2798.84 297
2798.96 334
2799.08 352
2799.20 361
2799.32 369
2799.45 363
2799.57 345
2799.69 337
2799.81 339
2799.93 334
2800.05 325
2800.17 321
2800.29 317
2800.42 326
2800.54 335
2800.66 333
2800.78 332
2800.90 322
2801.02 342
2801.14 349
2801.27 364
2801.39 350
2801.51 341
2801.63 325
2801.75 314
2801.87 333
2801.99 340
2802.11 363
2802.24 368
2802.36 390
2802.48 371
2802.60 353
2802.72 316
2802.84 310
2802.96 304
2803.09 289
2803.21 276
2803.33 254
2803.45 274
2803.57 264
2803.69 278
2803.81 283
2803.93 281
2804.06 277
2804.18 263
2804.30 258
2804.42 272
2804.54 273
2804.66 276
2804.78 256
2804.91 252
2805.03 260
2805.15 275
2805.27 276
2805.39 280
2805.51 284
2805.63 281
2805.76 273
2805.88 276
2806.00 276
2806.12 245
2806.24 238
2806.36 236
2806.48 231
2806.61 219
2806.73 193
2806.85 203
2806.97 190
2807.09 207
2807.21 215
2807.33 230
2807.46 235
2807.58 230
2807.70 238
2807.82 257
2807.94 251
2808.06 234
2808.18 240
2808.31 231
2808.43 213
2808.55 198
2808.67 197
2808.79 186
2808.91 195
2809.04 187
2809.16 195
2809.28 174
2809.40 181
2809.52 192
2809.64 199
2809.76 215
2809.89 209
2810.01 209
2810.13 209
2810.25 219
2810.37 221
2810.49 222
2810.61 208
2810.74 205
2810.86 216
2810.98 231
2811.10 229
2811.22 252
2811.34 267
2811.47 295
2811.59 303
2811.71 291
2811.83 300
2811.95 282
2812.07 285
2812.19 291
2812.32 294
2812.44 282
2812.56 292
2812.68 289
2812.80 286
2812.92 268
2813.05 263
2813.17 265
2813.29 268
2813.41 270
2813.53 276
2813.65 269
2813.78 252
2813.90 260
2814.02 255
2814.14 246
2814.26 244
2814.38 229
2814.50 220
2814.63 210
2814.75 206
2814.87 201
2814.99 215
2815.11 227
2815.23 248
2815.36 255
2815.48 265
2815.60 287
2815.72 294
2815.84 291
2815.96 293
2816.09 292
2816.21 301
2816.33 276
2816.45 260
2816.57 239
2816.69 228
2816.82 245
2816.94 251
2817.06 270
2817.18 278
2817.30 289
2817.42 301
2817.55 301
2817.67 298
2817.79 304
2817.91 290
2818.03 301
2818.15 291
2818.28 292
2818.40 295
2818.52 287
2818.64 284
2818.76 256
2818.88 224
2819.01 216
2819.13 214
2819.25 205
2819.37 171
2819.49 183
2819.61 189
2819.74 191
2819.86 191
2819.98 193
2820.10 202
2820.22 215
2820.35 227
2820.47 225
2820.59 224
2820.71 222
2820.83 231
2820.95 228
2821.08 225
2821.20 231
2821.32 250
2821.44 267
2821.56 279
2821.68 291
2821.81 289
2821.93 272
2822.05 259
2822.17 263
2822.29 240
2822.41 229
2822.54 218
2822.66 219
2822.78 218
2822.90 219
2823.02 220
2823.15 216
2823.27 227
2823.39 222
2823.51 228
2823.63 242
2823.75 251
2823.88 238
2824.00 216
2824.12 231
2824.24 212
2824.36 214
2824.49 236
2824.61 261
2824.73 274
2824.85 290
2824.97 269
2825.09 276
2825.22 288
2825.34 298
2825.46 296
2825.58 298
2825.70 314
2825.83 327
2825.95 342
2826.07 361
2826.19 347
2826.31 327
2826.44 320
2826.56 317
2826.68 307
2826.80 307
2826.92 313
2827.04 297
2827.17 285
2827.29 266
2827.41 260
2827.53 242
2827.65 243
2827.78 244
2827.90 257
2828.02 265
2828.14 283
2828.26 274
2828.39 267
2828.51 265
2828.63 274
2828.75 278
2828.87 271
2828.99 297
2829.12 299
2829.24 291
2829.36 277
2829.48 275
2829.60 267
2829.73 262
2829.85 258
2829.97 266
2830.09 254
2830.21 245
2830.34 247
2830.46 248
2830.58 249
2830.70 253
2830.82 256
2830.95 265
2831.07 283
2831.19 288
2831.31 290
2831.43 283
2831.56 293
2831.68 298
2831.80 281
2831.92 273
2832.04 272
2832.17 256
2832.29 260
2832.41 280
2832.53 299
2832.65 299
2832.78 281
2832.90 262
2833.02 262
2833.14 260
2833.26 256
2833.39 248
2833.51 247
2833.63 233
2833.75 218
2833.87 230
2834.00 234
2834.12 233
2834.24 258
2834.36 254
2834.48 254
2834.61 246
2834.73 231
2834.85 256
2834.97 261
2835.09 272
2835.22 286
2835.34 305
2835.46 315
2835.58 309
2835.70 306
2835.83 315
2835.95 297
2836.07 305
2836.19 286
2836.31 288
2836.44 284
2836.56 279
2836.68 273
2836.80 270
2836.93 266
2837.05 254
2837.17 248
2837.29 259
2837.41 257
2837.54 281
2837.66 282
2837.78 278
2837.90 279
2838.02 276
2838.15 310
2838.27 339
2838.39 346
2838.51 358
2838.63 367
2838.76 362
2838.88 354
2839.00 347
2839.12 337
2839.25 325
2839.37 330
2839.49 346
2839.61 363
2839.73 378
2839.86 380
2839.98 384
2840.10 407
2840.22 424
2840.35 451
2840.47 438
2840.59 451
2840.71 432
2840.83 427
2840.96 407
2841.08 389
2841.20 368
2841.32 389
2841.44 379
2841.57 376
2841.69 359
2841.81 379
2841.93 389
2842.06 382
2842.18 372
2842.30 366
2842.42 360
2842.54 343
2842.67 340
2842.79 328
2842.91 323
2843.03 310
2843.16 316
2843.28 301
2843.40 295
2843.52 292
2843.64 277
2843.77 283
2843.89 286
2844.01 284
2844.13 278
2844.26 284
2844.38 284
2844.50 269
2844.62 256
2844.74 253
2844.87 239
2844.99 251
2845.11 237
2845.23 235
2845.36 237
2845.48 247
2845.60 263
2845.72 271
2845.85 286
2845.97 297
2846.09 287
2846.21 268
2846.33 265
2846.46 257
2846.58 250
2846.70 253
2846.82 249
2846.95 266
2847.07 284
2847.19 297
2847.31 284
2847.44 285
2847.56 287
2847.68 281
2847.80 265
2847.92 278
2848.05 271
2848.17 262
2848.29 251
2848.41 239
2848.54 238
2848.66 232
2848.78 249
2848.90 266
2849.03 267
2849.15 290
2849.27 300
2849.39 303
2849.51 311
2849.64 325
2849.76 343
2849.88 348
2850.00 341
2850.13 344
2850.25 346
2850.37 329
2850.49 317
2850.62 314
2850.74 314
2850.86 322
2850.98 328
2851.11 343
2851.23 344
2851.35 357
2851.47 353
2851.60 348
2851.72 344
2851.84 370
2851.96 393
2852.09 395
2852.21 401
2852.33 403
2852.45 398
2852.57 383
2852.70 391
2852.82 385
2852.94 386
2853.06 401
2853.19 398
2853.31 409
2853.43 423
2853.55 429
2853.68 424
2853.80 419
2853.92 435
2854.04 443
2854.17 432
2854.29 425
2854.41 405
2854.53 379
2854.66 364
2854.78 342
2854.90 341
2855.02 356
2855.15 363
2855.27 350
2855.39 342
2855.51 348
2855.64 336
2855.76 352
2855.88 346
2856.00 339
2856.13 329
2856.25 309
2856.37 303
2856.49 306
2856.62 309
2856.74 303
2856.86 303
2856.98 296
2857.11 286
2857.23 286
2857.35 278
2857.47 290
2857.60 290
2857.72 312
2857.84 337
2857.96 374
2858.09 401
2858.21 423
2858.33 401
2858.45 369
2858.58 355
2858.70 346
2858.82 337
2858.94 322
2859.07 316
2859.19 300
2859.31 271
2859.44 250
2859.56 240
2859.68 238
2859.80 259
2859.93 264
2860.05 277
2860.17 277
2860.29 278
2860.42 299
2860.54 316
2860.66 326
2860.78 326
2860.91 332
2861.03 333
2861.15 335
2861.27 340
2861.40 320
2861.52 294
2861.64 290
2861.76 289
2861.89 299
2862.01 313
2862.13 315
2862.26 296
2862.38 280
2862.50 271
2862.62 254
2862.75 252
2862.87 251
2862.99 255
2863.11 251
2863.24 273
2863.36 298
2863.48 294
2863.60 297
2863.73 298
2863.85 287
2863.97 297
2864.09 325
2864.22 330
2864.34 331
2864.46 323
2864.59 338
2864.71 333
2864.83 325
2864.95 353
2865.08 365
2865.20 370
2865.32 347
2865.44 336
2865.57 325
2865.69 325
2865.81 312
2865.94 313
2866.06 314
2866.18 301
2866.30 320
2866.43 327
2866.55 333
2866.67 325
2866.79 348
2866.92 360
2867.04 352
2867.16 338
2867.29 338
2867.41 334
2867.53 306
2867.65 295
2867.78 298
2867.90 313
2868.02 298
2868.14 285
2868.27 301
2868.39 323
2868.51 324
2868.64 315
2868.76 304
2868.88 300
2869.00 303
2869.13 308
2869.25 321
2869.37 335
2869.50 335
2869.62 335
2869.74 314
2869.86 296
2869.99 281
2870.11 270
2870.23 280
2870.35 268
2870.48 253
2870.60 256
2870.72 252
2870.85 264
2870.97 281
2871.09 287
2871.21 287
2871.34 280
2871.46 281
2871.58 289
2871.71 280
2871.83 290
2871.95 293
2872.07 315
2872.20 330
2872.32 314
2872.44 306
2872.57 306
2872.69 302
2872.81 298
2872.93 310
2873.06 302
2873.18 295
2873.30 295
2873.43 298
2873.55 307
2873.67 301
2873.79 296
2873.92 295
2874.04 292
2874.16 278
2874.29 282
2874.41 274
2874.53 272
2874.65 270
2874.78 264
2874.90 285
2875.02 306
2875.15 303
2875.27 296
2875.39 290
2875.52 282
2875.64 267
2875.76 268
2875.88 260
2876.01 246
2876.13 249
2876.25 251
2876.38 244
2876.50 245
2876.62 245
2876.74 236
2876.87 226
2876.99 215
2877.11 221
2877.24 212
2877.36 200
2877.48 191
2877.61 174
2877.73 185
2877.85 189
2877.97 200
2878.10 199
2878.22 198
2878.34 195
2878.47 207
2878.59 217
2878.71 224
2878.84 225
2878.96 227
2879.08 232
2879.20 244
2879.33 259
2879.45 262
2879.57 247
2879.70 255
2879.82 256
2879.94 266
2880.07 269
2880.19 275
2880.31 276
2880.43 268
2880.56 268
2880.68 250
2880.80 263
2880.93 268
2881.05 280
2881.17 273
2881.30 263
2881.42 259
2881.54 266
2881.66 253
2881.79 248
2881.91 256
2882.03 279
2882.16 271
2882.28 263
2882.40 255
2882.53 253
2882.65 259
2882.77 280
2882.90 307
2883.02 292
2883.14 314
2883.26 315
2883.39 315
2883.51 326
2883.63 313
2883.76 305
2883.88 296
2884.00 283
2884.13 271
2884.25 265
2884.37 275
2884.50 265
2884.62 265
2884.74 248
2884.87 237
2884.99 242
2885.11 256
2885.23 258
2885.36 241
2885.48 245
2885.60 237
2885.73 258
2885.85 270
2885.97 272
2886.10 268
2886.22 264
2886.34 251
2886.47 252
2886.59 254
2886.71 247
2886.84 261
2886.96 255
2887.08 244
2887.20 243
2887.33 245
2887.45 246
2887.57 234
2887.70 217
2887.82 230
2887.94 233
2888.07 238
2888.19 232
2888.31 233
2888.44 250
2888.56 258
2888.68 265
2888.81 255
2888.93 271
2889.05 275
2889.18 263
2889.30 260
2889.42 260
2889.55 254
2889.67 273
2889.79 278
2889.92 279
2890.04 264
2890.16 257
2890.28 253
2890.41 258
2890.53 249
2890.65 270
2890.78 289
2890.90 303
2891.02 306
2891.15 316
2891.27 305
2891.39 305
2891.52 309
2891.64 297
2891.76 307
2891.89 311
2892.01 306
2892.13 281
2892.26 274
2892.38 252
2892.50 235
2892.63 224
2892.75 218
2892.87 206
2893.00 205
2893.12 213
2893.24 221
2893.37 225
2893.49 244
2893.61 221
2893.74 213
2893.86 215
2893.98 207
2894.11 215
2894.23 215
2894.35 214
2894.48 230
2894.60 231
2894.72 225
2894.85 223
2894.97 228
2895.09 237
2895.22 247
2895.34 248
2895.46 260
2895.59 283
2895.71 295
2895.83 275
2895.96 270
2896.08 274
2896.20 259
2896.33 246
2896.45 266
2896.57 283
2896.70 296
2896.82 296
2896.94 290
2897.07 301
2897.19 323
2897.31 329
2897.44 331
2897.56 340
2897.68 324
2897.81 320
2897.93 308
2898.05 300
2898.18 315
2898.30 329
2898.42 319
2898.55 298
2898.67 284
2898.79 294
2898.92 286
2899.04 270
2899.16 282
2899.29 290
2899.41 304
2899.54 312
2899.66 307
2899.78 279
2899.91 266
2900.03 256
2900.15 249
2900.28 225
2900.40 216
2900.52 198
2900.65 196
2900.77 193
2900.89 205
2901.02 198
2901.14 213
2901.26 208
2901.39 215
2901.51 224
2901.63 224
2901.76 227
2901.88 221
2902.00 234
2902.13 231
2902.25 218
2902.37 218
2902.50 231
2902.62 226
2902.75 222
2902.87 214
2902.99 221
2903.12 219
2903.24 225
2903.36 217
2903.49 210
2903.61 206
2903.73 220
2903.86 227
2903.98 223
2904.10 218
2904.23 217
2904.35 203
2904.47 187
2904.60 182
2904.72 197
2904.85 205
2904.97 240
2905.09 257
2905.22 264
2905.34 266
2905.46 258
2905.59 253
2905.71 269
2905.83 282
2905.96 288
2906.08 283
2906.20 273
2906.33 264
2906.45 254
2906.58 252
2906.70 266
2906.82 268
2906.95 281
2907.07 300
2907.19 296
2907.32 298
2907.44 291
2907.56 288
2907.69 286
2907.81 293
2907.93 299
2908.06 288
2908.18 286
2908.31 293
2908.43 290
2908.55 286
2908.68 290
2908.80 292
2908.92 272
2909.05 270
2909.17 263
2909.29 271
2909.42 302
2909.54 307
2909.67 297
2909.79 294
2909.91 299
2910.04 285
2910.16 288
2910.28 288
2910.41 285
2910.53 297
2910.66 296
2910.78 297
2910.90 295
2911.03 277
2911.15 288
2911.27 304
2911.40 309
2911.52 308
2911.64 298
2911.77 302
2911.89 305
2912.02 320
2912.14 326
2912.26 311
2912.39 298
2912.51 312
2912.63 325
2912.76 312
2912.88 314
2913.01 324
2913.13 319
2913.25 330
2913.38 317
2913.50 309
2913.62 324
2913.75 327
2913.87 337
2914.00 345
2914.12 336
2914.24 335
2914.37 308
2914.49 291
2914.61 275
2914.74 259
2914.86 243
2914.99 240
2915.11 231
2915.23 236
2915.36 218
2915.48 259
2915.60 267
2915.73 258
2915.85 270
2915.98 286
2916.10 302
2916.22 306
2916.35 303
2916.47 314
2916.59 338
2916.72 359
2916.84 355
2916.97 355
2917.09 329
2917.21 327
2917.34 321
2917.46 316
2917.58 302
2917.71 307
2917.83 310
2917.96 299
2918.08 289
2918.20 295
2918.33 285
2918.45 274
2918.58 272
2918.70 257
2918.82 251
2918.95 243
2919.07 229
2919.19 218
2919.32 234
2919.44 228
2919.57 217
2919.69 216
2919.81 215
2919.94 218
2920.06 220
2920.19 228
2920.31 243
2920.43 269
2920.56 280
2920.68 281
2920.81 266
2920.93 266
2921.05 270
2921.18 260
2921.30 276
2921.42 278
2921.55 297
2921.67 327
2921.80 354
2921.92 359
2922.04 374
2922.17 363
2922.29 344
2922.42 338
2922.54 327
2922.66 319
2922.79 312
2922.91 285
2923.04 269
2923.16 267
2923.28 269
2923.41 252
2923.53 229
2923.66 213
2923.78 215
2923.90 234
2924.03 241
2924.15 255
2924.27 267
2924.40 269
2924.52 251
2924.65 250
2924.77 248
2924.89 235
2925.02 243
2925.14 244
2925.27 249
2925.39 249
2925.51 228
2925.64 226
2925.76 224
2925.89 231
2926.01 234
2926.13 241
2926.26 241
2926.38 240
2926.51 246
2926.63 249
2926.75 253
2926.88 264
2927.00 269
2927.13 260
2927.25 249
2927.37 260
2927.50 262
2927.62 267
2927.75 264
2927.87 266
2928.00 289
2928.12 305
2928.24 310
2928.37 308
2928.49 308
2928.62 303
2928.74 307
2928.86 315
2928.99 309
2929.11 309
2929.24 312
2929.36 310
2929.48 325
2929.61 322
2929.73 293
2929.86 265
2929.98 240
2930.10 248
2930.23 254
2930.35 258
2930.48 253
2930.60 251
2930.72 243
2930.85 217
2930.97 209
2931.10 192
2931.22 198
2931.35 212
2931.47 211
2931.59 234
2931.72 232
2931.84 241
2931.97 262
2932.09 276
2932.21 287
2932.34 288
2932.46 288
2932.59 277
2932.71 289
2932.83 289
2932.96 287
2933.08 284
2933.21 286
2933.33 266
2933.46 262
2933.58 267
2933.70 258
2933.83 250
2933.95 275
2934.08 262
2934.20 269
2934.32 283
2934.45 276
2934.57 278
2934.70 298
2934.82 296
2934.95 310
2935.07 317
2935.19 319
2935.32 293
2935.44 274
2935.57 272
2935.69 260
2935.81 249
2935.94 258
2936.06 263
2936.19 279
2936.31 282
2936.44 283
2936.56 277
2936.68 264
2936.81 246
2936.93 228
2937.06 240
2937.18 235
2937.31 241
2937.43 231
2937.55 233
2937.68 234
2937.80 256
2937.93 254
2938.05 270
2938.18 270
2938.30 286
2938.42 300
2938.55 314
2938.67 333
2938.80 329
2938.92 308
2939.05 301
2939.17 320
2939.29 344
2939.42 368
2939.54 388
2939.67 384
2939.79 394
2939.92 366
2940.04 365
2940.16 357
2940.29 346
2940.41 369
2940.54 368
2940.66 377
2940.79 388
2940.91 361
2941.03 349
2941.16 336
2941.28 346
2941.41 352
2941.53 360
2941.66 353
2941.78 340
2941.90 323
2942.03 297
2942.15 286
2942.28 258
2942.40 258
2942.53 242
2942.65 237
2942.77 227
2942.90 211
2943.02 204
2943.15 200
2943.27 209
2943.40 205
2943.52 207
2943.65 218
2943.77 228
2943.89 238
2944.02 253
2944.14 278
2944.27 300
2944.39 307
2944.52 305
2944.64 307
2944.76 302
2944.89 306
2945.01 335
2945.14 330
2945.26 337
2945.39 329
2945.51 321
2945.64 318
2945.76 309
2945.88 301
2946.01 294
2946.13 289
2946.26 287
2946.38 274
2946.51 259
2946.63 266
2946.76 259
2946.88 265
2947.00 270
2947.13 267
2947.25 271
2947.38 276
2947.50 287
2947.63 298
2947.75 292
2947.88 299
2948.00 292
2948.12 314
2948.25 315
2948.37 308
2948.50 299
2948.62 286
2948.75 275
2948.87 264
2949.00 281
2949.12 271
2949.24 272
2949.37 246
2949.49 255
2949.62 255
2949.74 263
2949.87 267
2949.99 253
2950.12 236
2950.24 244
2950.36 241
2950.49 262
2950.61 293
2950.74 287
2950.86 286
2950.99 299
2951.11 306
2951.24 307
2951.36 320
2951.49 340
2951.61 328
2951.73 321
2951.86 324
2951.98 342
2952.11 322
2952.23 324
2952.36 313
2952.48 300
2952.61 290
2952.73 283
2952.86 284
2952.98 299
2953.10 307
2953.23 307
2953.35 314
2953.48 314
2953.60 318
2953.73 299
2953.85 292
2953.98 277
2954.10 265
2954.23 263
2954.35 272
2954.48 293
2954.60 313
2954.72 317
2954.85 326
2954.97 328
2955.10 333
2955.22 329
2955.35 341
2955.47 334
2955.60 337
2955.72 350
2955.85 345
2955.97 354
2956.10 367
2956.22 376
2956.34 370
2956.47 386
2956.59 393
2956.72 382
2956.84 362
2956.97 358
2957.09 338
2957.22 331
2957.34 321
2957.47 302
2957.59 306
2957.72 309
2957.84 317
2957.97 327
2958.09 346
2958.21 347
2958.34 335
2958.46 325
2958.59 315
2958.71 295
2958.84 305
2958.96 318
2959.09 312
2959.21 308
2959.34 309
2959.46 292
2959.59 266
2959.71 239
2959.84 229
2959.96 225
2960.09 236
2960.21 222
2960.33 236
2960.46 242
2960.58 231
2960.71 231
2960.83 229
2960.96 217
2961.08 230
2961.21 245
2961.33 284
2961.46 284
2961.58 280
2961.71 282
2961.83 283
2961.96 289
2962.08 295
2962.21 268
2962.33 237
2962.46 229
2962.58 225
2962.70 226
2962.83 223
2962.95 267
2963.08 273
2963.20 264
2963.33 248
2963.45 246
2963.58 254
2963.70 258
2963.83 267
2963.95 255
2964.08 258
2964.20 265
2964.33 268
2964.45 265
2964.58 240
2964.70 238
2964.83 240
2964.95 251
2965.08 262
2965.20 266
2965.33 281
2965.45 297
2965.58 285
2965.70 280
2965.83 276
2965.95 275
2966.07 283
2966.20 306
2966.32 318
2966.45 329
2966.57 338
2966.70 345
2966.82 335
2966.95 351
2967.07 372
2967.20 390
2967.32 399
2967.45 401
2967.57 394
2967.70 414
2967.82 405
2967.95 399
2968.07 395
2968.20 379
2968.32 381
2968.45 385
2968.57 375
2968.70 390
2968.82 388
2968.95 387
2969.07 370
2969.20 363
2969.32 355
2969.45 350
2969.57 340
2969.70 334
2969.82 318
2969.95 310
2970.07 308
2970.20 320
2970.32 307
2970.45 292
2970.57 304
2970.70 312
2970.82 312
2970.95 306
2971.07 294
2971.20 299
2971.32 296
2971.45 284
2971.57 290
2971.70 284
2971.82 283
2971.95 256
2972.07 257
2972.20 268
2972.32 289
2972.45 291
2972.57 276
2972.70 268
2972.82 278
2972.95 295
2973.07 295
2973.20 286
2973.32 284
2973.45 277
2973.57 265
2973.70 276
2973.82 249
2973.95 234
2974.07 239
2974.20 240
2974.32 236
2974.45 235
2974.57 228
2974.70 234
2974.82 226
2974.95 225
2975.07 261
2975.20 270
2975.32 282
2975.45 287
2975.57 279
2975.70 275
2975.82 290
2975.95 296
2976.07 291
2976.20 271
2976.32 265
2976.45 267
2976.57 261
2976.70 265
2976.82 254
2976.95 243
2977.07 248
2977.20 243
2977.32 246
2977.45 248
2977.57 254
2977.70 269
2977.82 311
2977.95 330
2978.07 326
2978.20 313
2978.32 302
2978.45 279
2978.57 270
2978.70 261
2978.82 253
2978.95 257
2979.07 254
2979.20 270
2979.32 287
2979.45 265
2979.57 275
2979.70 264
2979.82 270
2979.95 278
2980.07 292
2980.20 288
2980.32 283
2980.45 275
2980.57 289
2980.70 301
2980.82 318
2980.95 319
2981.08 316
2981.20 330
2981.33 315
2981.45 307
2981.58 284
2981.70 280
2981.83 269
2981.95 272
2982.08 265
2982.20 262
2982.33 257
2982.45 257
2982.58 284
2982.70 292
2982.83 306
2982.95 325
2983.08 315
2983.20 314
2983.33 318
2983.45 328
2983.58 346
2983.70 322
2983.83 322
2983.95 307
2984.08 297
2984.21 313
2984.33 322
2984.46 329
2984.58 325
2984.71 302
2984.83 287
2984.96 312
2985.08 324
2985.21 345
2985.33 337
2985.46 344
2985.58 371
2985.71 393
2985.83 415
2985.96 437
2986.08 431
2986.21 403
2986.33 380
2986.46 381
2986.58 396
2986.71 394
2986.84 384
2986.96 375
2987.09 349
2987.21 345
2987.34 328
2987.46 306
2987.59 295
2987.71 302
2987.84 332
2987.96 358
2988.09 378
2988.21 385
2988.34 401
2988.46 391
2988.59 373
2988.71 348
2988.84 341
2988.97 309
2989.09 301
2989.22 293
2989.34 279
2989.47 265
2989.59 264
2989.72 243
2989.84 241
2989.97 253
2990.09 275
2990.22 270
2990.34 293
2990.47 308
2990.60 310
2990.72 311
2990.85 340
2990.97 341
2991.10 321
2991.22 321
2991.35 311
2991.47 296
2991.60 308
2991.72 288
2991.85 294
2991.97 312
2992.10 303
2992.23 312
2992.35 272
2992.48 253
2992.60 245
2992.73 233
2992.85 233
2992.98 250
2993.10 281
2993.23 290
2993.35 309
2993.48 312
2993.60 317
2993.73 324
2993.86 329
2993.98 332
2994.11 322
2994.23 317
2994.36 324
2994.48 306
2994.61 310
2994.73 322
2994.86 329
2994.98 348
2995.11 339
2995.24 341
2995.36 328
2995.49 326
2995.61 328
2995.74 322
2995.86 343
2995.99 360
2996.11 362
2996.24 351
2996.36 325
2996.49 294
2996.62 296
2996.74 298
2996.87 298
2996.99 306
2997.12 308
2997.24 308
2997.37 312
2997.49 323
2997.62 330
2997.74 333
2997.87 314
2998.00 307
2998.12 304
2998.25 302
2998.37 304
2998.50 309
2998.62 326
2998.75 325
2998.87 318
2999.00 333
2999.13 337
2999.25 330
2999.38 320
2999.50 318
2999.63 308
2999.75 308
2999.88 302
3000.00 284
3000.13 267
3000.26 268
3000.38 285
3000.51 279
3000.63 285
3000.76 294
3000.88 281
3001.01 288
3001.13 291
3001.26 285
3001.39 304
3001.51 324
3001.64 327
3001.76 326
3001.89 319
3002.01 308
3002.14 301
3002.27 309
3002.39 314
3002.52 322
3002.64 331
3002.77 347
3002.89 368
3003.02 369
3003.14 367
3003.27 364
3003.40 355
3003.52 368
3003.65 396
3003.77 399
3003.90 409
3004.02 423
3004.15 422
3004.28 419
3004.40 392
3004.53 396
3004.65 384
3004.78 393
3004.90 379
3005.03 366
3005.15 349
3005.28 323
3005.41 321
3005.53 318
3005.66 308
3005.78 315
3005.91 324
3006.03 315
3006.16 296
3006.29 298
3006.41 300
3006.54 293
3006.66 282
3006.79 267
3006.91 275
3007.04 303
3007.17 329
3007.29 373
3007.42 404
3007.54 438
3007.67 455
3007.79 455
3007.92 461
3008.05 439
3008.17 456
3008.30 461
3008.42 474
3008.55 465
3008.67 455
3008.80 441
3008.93 438
3009.05 438
3009.18 449
3009.30 449
3009.43 457
3009.55 447
3009.68 474
3009.81 505
3009.93 496
3010.06 510
3010.18 509
3010.31 482
3010.44 482
3010.56 486
3010.69 502
3010.81 504
3010.94 499
3011.06 493
3011.19 463
3011.32 475
3011.44 475
3011.57 454
3011.69 474
3011.82 476
3011.94 488
3012.07 485
3012.20 486
3012.32 488
3012.45 507
3012.57 491
3012.70 475
3012.83 448
3012.95 435
3013.08 428
3013.20 428
3013.33 414
3013.45 412
3013.58 404
3013.71 408
3013.83 363
3013.96 362
3014.08 351
3014.21 345
3014.34 342
3014.46 352
3014.59 367
3014.71 384
3014.84 376
3014.96 378
3015.09 381
3015.22 377
3015.34 366
3015.47 341
3015.59 335
3015.72 330
3015.85 323
3015.97 319
3016.10 321
3016.22 333
3016.35 332
3016.48 348
3016.60 352
3016.73 349
3016.85 332
3016.98 345
3017.11 371
3017.23 387
3017.36 397
3017.48 394
3017.61 367
3017.73 382
3017.86 378
3017.99 376
3018.11 355
3018.24 357
3018.36 370
3018.49 379
3018.62 377
3018.74 370
3018.87 361
3018.99 364
3019.12 359
3019.25 370
3019.37 355
3019.50 357
3019.62 344
3019.75 326
3019.88 314
3020.00 321
3020.13 311
3020.25 312
3020.38 313
3020.51 318
3020.63 302
3020.76 301
3020.88 293
3021.01 282
3021.14 290
3021.26 300
3021.39 291
3021.51 285
3021.64 282
3021.77 266
3021.89 249
3022.02 239
3022.14 239
3022.27 230
3022.40 249
3022.52 268
3022.65 296
3022.77 317
3022.90 322
3023.03 318
3023.15 312
3023.28 297
3023.40 320
3023.53 324
3023.66 344
3023.78 333
3023.91 327
3024.03 321
3024.16 324
3024.29 322
3024.41 301
3024.54 293
3024.66 282
3024.79 272
3024.92 265
3025.04 286
3025.17 284
3025.30 293
3025.42 280
3025.55 264
3025.67 269
3025.80 257
3025.93 255
3026.05 267
3026.18 270
3026.30 256
3026.43 264
3026.56 259
3026.68 247
3026.81 253
3026.93 267
3027.06 294
3027.19 308
3027.31 292
3027.44 279
3027.57 277
3027.69 276
3027.82 266
3027.94 245
3028.07 252
3028.20 254
3028.32 249
3028.45 234
3028.57 232
3028.70 239
3028.83 233
3028.95 244
3029.08 238
3029.21 246
3029.33 266
3029.46 271
3029.58 269
3029.71 279
3029.84 291
3029.96 279
3030.09 263
3030.21 245
3030.34 239
3030.47 252
3030.59 259
3030.72 261
3030.85 271
3030.97 274
3031.10 274
3031.22 268
3031.35 280
3031.48 287
3031.60 273
3031.73 277
3031.86 288
3031.98 297
3032.11 313
3032.23 293
3032.36 284
3032.49 286
3032.61 280
3032.74 288
3032.87 303
3032.99 298
3033.12 323
3033.24 325
3033.37 338
3033.50 326
3033.62 306
3033.75 278
3033.88 245
3034.00 224
3034.13 225
3034.25 224
3034.38 239
3034.51 255
3034.63 258
3034.76 269
3034.89 267
3035.01 302
3035.14 305
3035.26 286
3035.39 276
3035.52 271
3035.64 278
3035.77 291
3035.90 297
3036.02 297
3036.15 309
3036.27 308
3036.40 308
3036.53 313
3036.65 308
3036.78 294
3036.91 308
3037.03 334
3037.16 341
3037.29 339
3037.41 330
3037.54 321
3037.66 319
3037.79 338
3037.92 320
3038.04 310
3038.17 317
3038.30 315
3038.42 306
3038.55 307
3038.68 290
3038.80 282
3038.93 295
3039.05 306
3039.18 308
3039.31 296
3039.43 295
3039.56 299
3039.69 304
3039.81 309
3039.94 318
3040.07 331
3040.19 305
3040.32 309
3040.44 297
3040.57 283
3040.70 279
3040.82 274
3040.95 286
3041.08 294
3041.20 320
3041.33 339
3041.46 345
3041.58 356
3041.71 365
3041.84 380
3041.96 394
3042.09 422
3042.21 421
3042.34 418
3042.47 423
3042.59 405
3042.72 392
3042.85 369
3042.97 338
3043.10 323
3043.23 342
3043.35 343
3043.48 338
3043.61 321
3043.73 326
3043.86 338
3043.99 335
3044.11 361
3044.24 353
3044.36 352
3044.49 346
3044.62 347
3044.74 343
3044.87 336
3045.00 357
3045.12 371
3045.25 393
3045.38 396
3045.50 388
3045.63 395
3045.76 400
3045.88 391
3046.01 361
3046.14 331
3046.26 319
3046.39 332
3046.52 358
3046.64 346
3046.77 335
3046.89 332
3047.02 346
3047.15 367
3047.27 386
3047.40 376
3047.53 365
3047.65 349
3047.78 340
3047.91 345
3048.03 354
3048.16 343
3048.29 337
3048.41 333
3048.54 311
3048.67 286
3048.79 275
3048.92 277
3049.05 268
3049.17 241
3049.30 236
3049.43 255
3049.55 276
3049.68 289
3049.81 288
3049.93 304
3050.06 310
3050.19 305
3050.31 313
3050.44 294
3050.57 287
3050.69 280
3050.82 280
3050.95 281
3051.07 262
3051.20 249
3051.33 255
3051.45 254
3051.58 273
3051.71 280
3051.83 277
3051.96 287
3052.09 276
3052.21 278
3052.34 258
3052.47 266
3052.59 282
3052.72 279
3052.85 278
3052.97 276
3053.10 251
3053.23 249
3053.35 264
3053.48 273
3053.61 293
3053.73 324
3053.86 336
3053.99 347
3054.11 363
3054.24 355
3054.37 369
3054.49 378
3054.62 371
3054.75 376
3054.87 373
3055.00 391
3055.13 376
3055.25 373
3055.38 365
3055.51 355
3055.63 352
3055.76 337
3055.89 345
3056.01 326
3056.14 318
3056.27 307
3056.39 286
3056.52 280
3056.65 280
3056.77 271
3056.90 279
3057.03 260
3057.15 270
3057.28 248
3057.41 257
3057.53 260
3057.66 262
3057.79 262
3057.91 271
3058.04 260
3058.17 253
3058.29 240
3058.42 226
3058.55 220
3058.67 210
3058.80 218
3058.93 218
3059.05 220
3059.18 215
3059.31 209
3059.44 237
3059.56 233
3059.69 239
3059.82 257
3059.94 283
3060.07 292
3060.20 286
3060.32 300
3060.45 291
3060.58 309
3060.70 307
3060.83 294
3060.96 275
3061.08 258
3061.21 252
3061.34 261
3061.46 273
3061.59 259
3061.72 248
3061.84 250
3061.97 253
3062.10 251
3062.23 249
3062.35 247
3062.48 226
3062.61 221
3062.73 242
3062.86 252
3062.99 264
3063.11 259
3063.24 266
3063.37 272
3063.49 248
3063.62 248
3063.75 240
3063.87 242
3064.00 248
3064.13 259
3064.26 269
3064.38 285
3064.51 305
3064.64 302
3064.76 299
3064.89 297
3065.02 300
3065.14 320
3065.27 335
3065.40 318
3065.52 305
3065.65 315
3065.78 312
3065.91 295
3066.03 290
3066.16 300
3066.29 313
3066.41 304
3066.54 287
3066.67 282
3066.79 276
3066.92 252
3067.05 245
3067.17 252
3067.30 254
3067.43 255
3067.56 259
3067.68 267
3067.81 291
3067.94 276
3068.06 282
3068.19 286
3068.32 276
3068.44 308
3068.57 305
3068.70 310
3068.83 307
3068.95 274
3069.08 284
3069.21 297
3069.33 304
3069.46 307
3069.59 293
3069.71 292
3069.84 310
3069.97 327
3070.10 331
3070.22 325
3070.35 306
3070.48 290
3070.60 287
3070.73 287
3070.86 296
3070.98 307
3071.11 302
3071.24 297
3071.37 285
3071.49 277
3071.62 275
3071.75 288
3071.87 291
3072.00 306
3072.13 314
3072.26 315
3072.38 297
3072.51 326
3072.64 340
3072.76 364
3072.89 366
3073.02 344
3073.14 339
3073.27 321
3073.40 321
3073.53 309
3073.65 316
3073.78 317
3073.91 320
3074.03 314
3074.16 317
3074.29 331
3074.42 337
3074.54 313
3074.67 295
3074.80 284
3074.92 277
3075.05 265
3075.18 264
3075.31 248
3075.43 227
3075.56 211
3075.69 213
3075.81 203
3075.94 213
3076.07 219
3076.20 229
3076.32 233
3076.45 222
3076.58 230
3076.70 224
3076.83 231
3076.96 212
3077.09 203
3077.21 212
3077.34 219
3077.47 214
3077.59 227
3077.72 219
3077.85 213
3077.98 216
3078.10 225
3078.23 217
3078.36 232
3078.48 264
3078.61 247
3078.74 232
3078.87 230
3078.99 229
3079.12 246
3079.25 264
3079.37 275
3079.50 274
3079.63 289
3079.76 292
3079.88 272
3080.01 258
3080.14 244
3080.27 237
3080.39 260
3080.52 273
3080.65 276
3080.77 284
3080.90 283
3081.03 291
3081.16 309
3081.28 317
3081.41 302
3081.54 299
3081.67 291
3081.79 287
3081.92 290
3082.05 269
3082.17 283
3082.30 286
3082.43 310
3082.56 317
3082.68 309
3082.81 307
3082.94 318
3083.07 309
3083.19 287
3083.32 279
3083.45 270
3083.57 280
3083.70 280
3083.83 281
3083.96 294
3084.08 299
3084.21 309
3084.34 316
3084.47 327
3084.59 339
3084.72 352
3084.85 358
3084.97 366
3085.10 353
3085.23 336
3085.36 322
3085.48 321
3085.61 332
3085.74 327
3085.87 318
3085.99 310
3086.12 312
3086.25 304
3086.38 299
3086.50 282
3086.63 276
3086.76 257
3086.89 244
3087.01 234
3087.14 230
3087.27 235
3087.39 240
3087.52 236
3087.65 222
3087.78 215
3087.90 224
3088.03 228
3088.16 240
3088.29 244
3088.41 239
3088.54 237
3088.67 247
3088.80 247
3088.92 275
3089.05 289
3089.18 306
3089.31 306
3089.43 320
3089.56 316
3089.69 319
3089.82 300
3089.94 311
3090.07 299
3090.20 302
3090.32 306
3090.45 335
3090.58 366
3090.71 379
3090.83 361
3090.96 338
3091.09 348
3091.22 332
3091.34 341
3091.47 346
3091.60 337
3091.73 305
3091.85 297
3091.98 291
3092.11 292
3092.24 285
3092.36 282
3092.49 289
3092.62 298
3092.75 296
3092.87 267
3093.00 276
3093.13 263
3093.26 256
3093.38 270
3093.51 285
3093.64 278
3093.77 286
3093.89 295
3094.02 287
3094.15 278
3094.28 266
3094.40 260
3094.53 259
3094.66 259
3094.79 251
3094.91 235
3095.04 246
3095.17 243
3095.30 242
3095.42 249
3095.55 259
3095.68 263
3095.81 261
3095.93 276
3096.06 281
3096.19 277
3096.32 275
3096.45 280
3096.57 268
3096.70 273
3096.83 258
3096.96 267
3097.08 254
3097.21 254
3097.34 286
3097.47 299
3097.59 299
3097.72 303
3097.85 306
3097.98 301
3098.10 305
3098.23 302
3098.36 304
3098.49 293
3098.61 287
3098.74 281
3098.87 285
3099.00 293
3099.12 281
3099.25 282
3099.38 275
3099.51 295
3099.63 307
3099.76 305
3099.89 293
3100.02 296
3100.15 281
3100.27 262
3100.40 244
3100.53 245
3100.66 242
3100.78 247
3100.91 233
3101.04 223
3101.17 211
3101.29 209
3101.42 213
3101.55 218
3101.68 216
3101.81 213
3101.93 222
3102.06 240
3102.19 258
3102.32 274
3102.44 275
3102.57 256
3102.70 238
3102.83 215
3102.95 205
3103.08 211
3103.21 234
3103.34 229
3103.47 210
3103.59 227
3103.72 232
3103.85 236
3103.98 243
3104.10 246
3104.23 265
3104.36 273
3104.49 298
3104.61 294
3104.74 310
3104.87 316
3105.00 331
3105.13 328
3105.25 327
3105.38 316
3105.51 293
3105.64 279
3105.76 275
3105.89 273
3106.02 282
3106.15 282
3106.28 286
3106.40 319
3106.53 337
3106.66 331
3106.79 332
3106.91 344
3107.04 327
3107.17 314
3107.30 307
3107.43 309
3107.55 310
3107.68 316
3107.81 317
3107.94 316
3108.06 320
3108.19 320
3108.32 285
3108.45 270
3108.58 278
3108.70 273
3108.83 281
3108.96 293
3109.09 313
3109.21 320
3109.34 318
3109.47 345
3109.60 349
3109.73 359
3109.85 358
3109.98 366
3110.11 366
3110.24 348
3110.37 341
3110.49 344
3110.62 348
3110.75 359
3110.88 368
3111.00 360
3111.13 358
3111.26 376
3111.39 386
3111.52 402
3111.64 380
3111.77 382
3111.90 369
3112.03 369
3112.16 384
3112.28 389
3112.41 371
3112.54 385
3112.67 392
3112.79 404
3112.92 446
3113.05 498
3113.18 501
3113.31 492
3113.43 476
3113.56 446
3113.69 428
3113.82 408
3113.95 373
3114.07 375
3114.20 344
3114.33 340
3114.46 323
3114.59 336
3114.71 365
3114.84 375
3114.97 366
3115.10 360
3115.23 381
3115.35 389
3115.48 382
3115.61 364
3115.74 346
3115.87 311
3115.99 331
3116.12 344
3116.25 358
3116.38 365
3116.51 353
3116.63 349
3116.76 337
3116.89 339
3117.02 326
3117.15 333
3117.27 343
3117.40 334
3117.53 333
3117.66 339
3117.79 352
3117.91 354
3118.04 353
3118.17 355
3118.30 342
3118.43 317
3118.55 308
3118.68 309
3118.81 295
3118.94 274
3119.07 251
3119.19 243
3119.32 246
3119.45 244
3119.58 236
3119.71 233
3119.83 228
3119.96 218
3120.09 203
3120.22 183
3120.35 175
3120.47 180
3120.60 209
3120.73 247
3120.86 268
3120.99 262
3121.11 265
3121.24 281
3121.37 293
3121.50 306
3121.63 321
3121.75 318
3121.88 311
3122.01 309
3122.14 289
3122.27 291
3122.39 306
3122.52 298
3122.65 291
3122.78 261
3122.91 249
3123.04 252
3123.16 282
3123.29 292
3123.42 293
3123.55 285
3123.68 283
3123.80 264
3123.93 255
3124.06 270
3124.19 276
3124.32 277
3124.44 285
3124.57 298
3124.70 284
3124.83 274
3124.96 256
3125.09 242
3125.21 243
3125.34 262
3125.47 265
3125.60 275
3125.73 280
3125.85 298
3125.98 298
3126.11 291
3126.24 296
3126.37 324
3126.50 352
3126.62 355
3126.75 351
3126.88 349
3127.01 346
3127.14 338
3127.26 334
3127.39 325
3127.52 326
3127.65 322
3127.78 313
3127.91 308
3128.03 300
3128.16 286
3128.29 289
3128.42 285
3128.55 282
3128.68 279
3128.80 267
3128.93 279
3129.06 268
3129.19 271
3129.32 275
3129.44 260
3129.57 268
3129.70 266
3129.83 270
3129.96 254
3130.09 264
3130.21 260
3130.34 270
3130.47 264
3130.60 277
3130.73 270
3130.86 265
3130.98 268
3131.11 263
3131.24 272
3131.37 279
3131.50 283
3131.62 275
3131.75 266
3131.88 276
3132.01 272
3132.14 264
3132.27 284
3132.39 287
3132.52 289
3132.65 300
3132.78 303
3132.91 300
3133.04 296
3133.16 285
3133.29 287
3133.42 303
3133.55 331
3133.68 334
3133.81 330
3133.93 331
3134.06 345
3134.19 354
3134.32 351
3134.45 328
3134.58 325
3134.70 333
3134.83 336
3134.96 346
3135.09 341
3135.22 360
3135.35 357
3135.47 366
3135.60 343
3135.73 305
3135.86 305
3135.99 296
3136.12 268
3136.25 269
3136.37 246
3136.50 228
3136.63 217
3136.76 212
3136.89 208
3137.02 214
3137.14 227
3137.27 232
3137.40 248
3137.53 269
3137.66 259
3137.79 284
3137.91 294
3138.04 303
3138.17 313
3138.30 321
3138.43 307
3138.56 314
3138.68 309
3138.81 305
3138.94 304
3139.07 307
3139.20 288
3139.33 288
3139.46 289
3139.58 281
3139.71 283
3139.84 297
3139.97 291
3140.10 311
3140.23 314
3140.35 296
3140.48 265
3140.61 279
3140.74 284
3140.87 287
3141.00 277
3141.13 293
3141.25 302
3141.38 299
3141.51 293
3141.64 304
3141.77 299
3141.90 310
3142.02 319
3142.15 309
3142.28 295
3142.41 297
3142.54 283
3142.67 297
3142.80 308
3142.92 316
3143.05 319
3143.18 330
3143.31 353
3143.44 362
3143.57 386
3143.70 396
3143.82 390
3143.95 371
3144.08 365
3144.21 365
3144.34 375
3144.47 360
3144.60 375
3144.72 375
3144.85 367
3144.98 367
3145.11 367
3145.24 348
3145.37 348
3145.50 337
3145.62 318
3145.75 320
3145.88 323
3146.01 327
3146.14 315
3146.27 316
3146.40 305
3146.52 273
3146.65 267
3146.78 265
3146.91 252
3147.04 276
3147.17 282
3147.30 299
3147.42 292
3147.55 263
3147.68 241
3147.81 229
3147.94 213
3148.07 215
3148.20 212
3148.32 240
3148.45 269
3148.58 272
3148.71 274
3148.84 276
3148.97 278
3149.10 270
3149.23 275
3149.35 274
3149.48 264
3149.61 260
3149.74 277
3149.87 284
3150.00 289
3150.13 296
3150.25 296
3150.38 288
3150.51 289
3150.64 282
3150.77 263
3150.90 279
3151.03 287
3151.16 299
3151.28 316
3151.41 306
3151.54 306
3151.67 324
3151.80 320
3151.93 306
3152.06 296
3152.18 290
3152.31 276
3152.44 281
3152.57 283
3152.70 281
3152.83 283
3152.96 284
3153.09 271
3153.21 262
3153.34 255
3153.47 253
3153.60 244
3153.73 273
3153.86 278
3153.99 279
3154.12 293
3154.24 288
3154.37 278
3154.50 297
3154.63 312
3154.76 311
3154.89 340
3155.02 338
3155.15 320
3155.27 305
3155.40 309
3155.53 335
3155.66 351
3155.79 357
3155.92 357
3156.05 352
3156.18 368
3156.30 373
3156.43 369
3156.56 363
3156.69 382
3156.82 384
3156.95 376
3157.08 361
3157.21 338
3157.34 335
3157.46 326
3157.59 319
3157.72 315
3157.85 334
3157.98 334
3158.11 339
3158.24 339
3158.37 334
3158.49 362
3158.62 366
3158.75 366
3158.88 360
3159.01 352
3159.14 341
3159.27 328
3159.40 323
3159.53 304
3159.65 301
3159.78 302
3159.91 287
3160.04 267
3160.17 269
3160.30 261
3160.43 272
3160.56 286
3160.69 290
3160.81 271
3160.94 280
3161.07 291
3161.20 288
3161.33 289
3161.46 290
3161.59 310
3161.72 307
3161.85 289
3161.97 285
3162.10 269
3162.23 260
3162.36 258
3162.49 267
3162.62 266
3162.75 256
3162.88 272
3163.01 284
3163.13 283
3163.26 292
3163.39 302
3163.52 298
3163.65 313
3163.78 326
3163.91 345
3164.04 337
3164.17 340
3164.30 339
3164.42 314
3164.55 303
3164.68 281
3164.81 261
3164.94 262
3165.07 267
3165.20 289
3165.33 277
3165.46 271
3165.58 258
3165.71 246
3165.84 243
3165.97 279
3166.10 285
3166.23 294
3166.36 299
3166.49 292
3166.62 294
3166.75 300
3166.87 303
3167.00 301
3167.13 312
3167.26 341
3167.39 350
3167.52 369
3167.65 362
3167.78 368
3167.91 350
3168.04 329
3168.17 336
3168.29 318
3168.42 300
3168.55 297
3168.68 296
3168.81 278
3168.94 287
3169.07 286
3169.20 278
3169.33 270
3169.46 281
3169.58 280
3169.71 280
3169.84 296
3169.97 326
3170.10 340
3170.23 351
3170.36 361
3170.49 359
3170.62 352
3170.75 357
3170.88 367
3171.00 371
3171.13 375
3171.26 359
3171.39 344
3171.52 338
3171.65 343
3171.78 333
3171.91 330
3172.04 303
3172.17 288
3172.30 280
3172.42 287
3172.55 307
3172.68 317
3172.81 324
3172.94 334
3173.07 336
3173.20 337
3173.33 351
3173.46 342
3173.59 355
3173.72 359
3173.85 375
3173.97 378
3174.10 386
3174.23 368
3174.36 361
3174.49 344
3174.62 348
3174.75 333
3174.88 343
3175.01 353
3175.14 364
3175.27 347
3175.40 335
3175.52 343
3175.65 336
3175.78 345
3175.91 344
3176.04 356
3176.17 366
3176.30 366
3176.43 392
3176.56 377
3176.69 353
3176.82 340
3176.95 342
3177.07 357
3177.20 366
3177.33 365
3177.46 361
3177.59 363
3177.72 349
3177.85 341
3177.98 322
3178.11 306
3178.24 310
3178.37 330
3178.50 347
3178.63 338
3178.76 336
3178.88 331
3179.01 336
3179.14 361
3179.27 366
3179.40 376
3179.53 356
3179.66 351
3179.79 325
3179.92 321
3180.05 339
3180.18 359
3180.31 341
3180.44 316
3180.56 299
3180.69 309
3180.82 314
3180.95 312
3181.08 322
3181.21 322
3181.34 311
3181.47 312
3181.60 320
3181.73 333
3181.86 350
3181.99 345
3182.12 323
3182.25 325
3182.38 307
3182.50 314
3182.63 315
3182.76 325
3182.89 315
3183.02 305
3183.15 305
3183.28 289
3183.41 290
3183.54 295
3183.67 304
3183.80 318
3183.93 336
3184.06 364
3184.19 378
3184.32 389
3184.44 394
3184.57 415
3184.70 428
3184.83 419
3184.96 395
3185.09 389
3185.22 377
3185.35 376
3185.48 379
3185.61 352
3185.74 345
3185.87 321
3186.00 317
3186.13 310
3186.26 306
3186.39 291
3186.51 291
3186.64 288
3186.77 281
3186.90 287
3187.03 290
3187.16 285
3187.29 262
3187.42 265
3187.55 280
3187.68 287
3187.81 278
3187.94 278
3188.07 300
3188.20 297
3188.33 291
3188.46 304
3188.59 329
3188.72 313
3188.84 319
3188.97 316
3189.10 321
3189.23 318
3189.36 321
3189.49 318
3189.62 335
3189.75 329
3189.88 321
3190.01 311
3190.14 301
3190.27 283
3190.40 280
3190.53 277
3190.66 269
3190.79 271
3190.92 271
3191.05 258
3191.18 259
3191.30 273
3191.43 279
3191.56 303
3191.69 311
3191.82 330
3191.95 328
3192.08 347
3192.21 338
3192.34 340
3192.47 332
3192.60 352
3192.73 367
3192.86 382
3192.99 405
3193.12 392
3193.25 361
3193.38 357
3193.51 369
3193.64 381
3193.77 386
3193.90 381
3194.03 389
3194.15 396
3194.28 389
3194.41 417
3194.54 429
3194.67 423
3194.80 446
3194.93 452
3195.06 449
3195.19 446
3195.32 432
3195.45 408
3195.58 409
3195.71 401
3195.84 401
3195.97 386
3196.10 386
3196.23 373
3196.36 348
3196.49 341
3196.62 331
3196.75 343
3196.88 339
3197.01 355
3197.14 389
3197.27 417
3197.39 407
3197.52 425
3197.65 412
3197.78 390
3197.91 378
3198.04 387
3198.17 393
3198.30 389
3198.43 370
3198.56 362
3198.69 341
3198.82 338
3198.95 355
3199.08 366
3199.21 364
3199.34 376
3199.47 352
3199.60 324
3199.73 332
3199.86 340
3199.99 324
3200.12 319
3200.25 309
3200.38 305
3200.51 309
3200.64 300
3200.77 307
3200.90 307
3201.03 312
3201.16 304
3201.28 313
3201.41 317
3201.54 291
3201.67 273
3201.80 264
3201.93 268
3202.06 264
3202.19 301
3202.32 312
3202.45 320
3202.58 341
3202.71 346
3202.84 338
3202.97 343
3203.10 347
3203.23 338
3203.36 325
3203.49 322
3203.62 316
3203.75 308
3203.88 301
3204.01 290
3204.14 278
3204.27 288
3204.40 274
3204.53 289
3204.66 304
3204.79 317
3204.92 304
3205.05 324
3205.18 321
3205.31 323
3205.44 325
3205.57 321
3205.70 319
3205.83 304
3205.96 308
3206.09 291
3206.22 282
3206.35 269
3206.48 258
3206.61 253
3206.73 248
3206.86 258
3206.99 263
3207.12 268
3207.25 276
3207.38 284
3207.51 285
3207.64 278
3207.77 286
3207.90 309
3208.03 307
3208.16 315
3208.29 308
3208.42 318
3208.55 310
3208.68 304
3208.81 296
3208.94 307
3209.07 297
3209.20 275
3209.33 264
3209.46 272
3209.59 263
3209.72 272
3209.85 283
3209.98 297
3210.11 291
3210.24 289
3210.37 277
3210.50 295
3210.63 312
3210.76 324
3210.89 336
3211.02 359
3211.15 366
3211.28 373
3211.41 377
3211.54 385
3211.67 378
3211.80 363
3211.93 379
3212.06 376
3212.19 395
3212.32 394
3212.45 396
3212.58 395
3212.71 383
3212.84 395
3212.97 400
3213.10 403
3213.23 383
3213.36 366
3213.49 338
3213.62 308
3213.75 280
3213.88 254
3214.01 233
3214.14 214
3214.27 218
3214.40 234
3214.53 231
3214.66 238
3214.79 254
3214.92 253
3215.05 256
3215.18 251
3215.31 254
3215.44 238
3215.57 228
3215.70 221
3215.83 232
3215.96 250
3216.09 261
3216.22 252
3216.35 250
3216.48 248
3216.61 260
3216.74 263
3216.87 261
3217.00 251
3217.13 237
3217.26 234
3217.39 218
3217.52 211
3217.65 218
3217.78 233
3217.91 249
3218.04 261
3218.17 281
3218.30 299
3218.43 296
3218.56 307
3218.69 310
3218.82 295
3218.95 296
3219.08 298
3219.21 292
3219.34 301
3219.47 300
3219.60 297
3219.73 289
3219.86 285
3219.99 282
3220.12 283
3220.25 293
3220.38 272
3220.51 274
3220.64 277
3220.77 263
3220.90 267
3221.03 253
3221.16 260
3221.29 274
3221.42 282
3221.55 290
3221.68 280
3221.81 302
3221.94 302
3222.07 314
3222.20 316
3222.33 325
3222.46 339
3222.59 343
3222.72 328
3222.85 328
3222.98 323
3223.11 338
3223.24 352
3223.37 362
3223.50 386
3223.63 402
3223.76 404
3223.89 405
3224.02 397
3224.15 396
3224.28 417
3224.41 413
3224.55 423
3224.68 413
3224.81 414
3224.94 394
3225.07 406
3225.20 413
3225.33 404
3225.46 395
3225.59 398
3225.72 412
3225.85 419
3225.98 423
3226.11 402
3226.24 424
3226.37 447
3226.50 467
3226.63 460
3226.76 441
3226.89 439
3227.02 408
3227.15 388
3227.28 392
3227.41 380
3227.54 379
3227.67 382
3227.80 379
3227.93 373
3228.06 375
3228.19 386
3228.32 381
3228.45 379
3228.58 385
3228.71 398
3228.84 423
3228.97 429
3229.10 431
3229.23 420
3229.36 380
3229.49 356
3229.62 339
3229.75 329
3229.88 335
3230.02 352
3230.15 376
3230.28 384
3230.41 393
3230.54 410
3230.67 416
3230.80 412
3230.93 408
3231.06 413
3231.19 409
3231.32 408
3231.45 414
3231.58 408
3231.71 389
3231.84 383
3231.97 363
3232.10 350
3232.23 368
3232.36 381
3232.49 384
3232.62 397
3232.75 373
3232.88 354
3233.01 345
3233.14 346
3233.27 343
3233.40 353
3233.53 369
3233.66 364
3233.79 357
3233.93 353
3234.06 371
3234.19 388
3234.32 373
3234.45 358
3234.58 356
3234.71 334
3234.84 327
3234.97 324
3235.10 325
3235.23 324
3235.36 323
3235.49 325
3235.62 327
3235.75 335
3235.88 337
3236.01 320
3236.14 315
3236.27 317
3236.40 314
3236.53 300
3236.66 297
3236.79 313
3236.92 314
3237.05 321
3237.19 332
3237.32 332
3237.45 320
3237.58 308
3237.71 296
3237.84 315
3237.97 310
3238.10 322
3238.23 298
3238.36 289
3238.49 299
3238.62 309
3238.75 344
3238.88 355
3239.01 344
3239.14 332
3239.27 341
3239.40 335
3239.53 349
3239.66 348
3239.79 326
3239.92 345
3240.06 359
3240.19 353
3240.32 346
3240.45 351
3240.58 359
3240.71 348
3240.84 340
3240.97 339
3241.10 340
3241.23 339
3241.36 331
3241.49 326
3241.62 325
3241.75 309
3241.88 283
3242.01 292
3242.14 281
3242.27 279
3242.40 275
3242.54 273
3242.67 272
3242.80 269
3242.93 298
3243.06 298
3243.19 309
3243.32 330
3243.45 342
3243.58 349
3243.71 336
3243.84 334
3243.97 310
3244.10 307
3244.23 304
3244.36 293
3244.49 295
3244.62 288
3244.75 317
3244.89 344
3245.02 341
3245.15 333
3245.28 334
3245.41 340
3245.54 346
3245.67 363
3245.80 354
3245.93 346
3246.06 338
3246.19 354
3246.32 373
3246.45 370
3246.58 374
3246.71 375
3246.84 406
3246.98 419
3247.11 417
3247.24 420
3247.37 408
3247.50 380
3247.63 388
3247.76 389
3247.89 375
3248.02 363
3248.15 350
3248.28 346
3248.41 330
3248.54 331
3248.67 338
3248.80 360
3248.94 361
3249.07 327
3249.20 317
3249.33 339
3249.46 345
3249.59 350
3249.72 346
3249.85 337
3249.98 323
3250.11 324
3250.24 316
3250.37 318
3250.50 303
3250.63 305
3250.76 309
3250.90 312
3251.03 312
3251.16 302
3251.29 323
3251.42 337
3251.55 332
3251.68 340
3251.81 349
3251.94 342
3252.07 321
3252.20 300
3252.33 290
3252.46 271
3252.59 280
3252.73 284
3252.86 284
3252.99 287
3253.12 305
3253.25 314
3253.38 303
3253.51 308
3253.64 329
3253.77 348
3253.90 354
3254.03 358
3254.16 356
3254.29 373
3254.43 376
3254.56 413
3254.69 409
3254.82 388
3254.95 377
3255.08 385
3255.21 383
3255.34 367
3255.47 354
3255.60 378
3255.73 375
3255.86 374
3256.00 358
3256.13 356
3256.26 335
3256.39 332
3256.52 317
3256.65 336
3256.78 328
3256.91 321
3257.04 294
3257.17 302
3257.30 309
3257.43 311
3257.57 334
3257.70 338
3257.83 341
3257.96 364
3258.09 356
3258.22 356
3258.35 363
3258.48 371
3258.61 357
3258.74 337
3258.87 345
3259.00 324
3259.14 315
3259.27 327
3259.40 316
3259.53 310
3259.66 305
3259.79 282
3259.92 269
3260.05 279
3260.18 268
3260.31 258
3260.44 272
3260.58 288
3260.71 308
3260.84 327
3260.97 325
3261.10 310
3261.23 298
3261.36 285
3261.49 280
3261.62 271
3261.75 260
3261.88 277
3262.02 277
3262.15 262
3262.28 267
3262.41 246
3262.54 245
3262.67 275
3262.80 277
3262.93 280
3263.06 282
3263.19 277
3263.33 261
3263.46 264
3263.59 277
3263.72 274
3263.85 286
3263.98 291
3264.11 291
3264.24 276
3264.37 254
3264.50 247
3264.63 232
3264.77 225
3264.90 246
3265.03 236
3265.16 237
3265.29 258
3265.42 259
3265.55 269
3265.68 286
3265.81 289
3265.94 278
3266.08 266
3266.21 245
3266.34 239
3266.47 241
3266.60 255
3266.73 245
3266.86 245
3266.99 258
3267.12 259
3267.26 272
3267.39 272
3267.52 270
3267.65 293
3267.78 306
3267.91 322
3268.04 311
3268.17 301
3268.30 291
3268.43 284
3268.57 280
3268.70 282
3268.83 287
3268.96 280
3269.09 285
3269.22 287
3269.35 284
3269.48 282
3269.61 275
3269.75 290
3269.88 308
3270.01 313
3270.14 323
3270.27 325
3270.40 310
3270.53 320
3270.66 333
3270.79 309
3270.93 293
3271.06 311
3271.19 323
3271.32 337
3271.45 331
3271.58 332
3271.71 324
3271.84 320
3271.97 309
3272.11 298
3272.24 303
3272.37 292
3272.50 312
3272.63 325
3272.76 332
3272.89 334
3273.02 332
3273.15 348
3273.29 343
3273.42 328
3273.55 324
3273.68 328
3273.81 321
3273.94 319
3274.07 329
3274.20 327
3274.34 339
3274.47 343
3274.60 373
3274.73 389
3274.86 384
3274.99 376
3275.12 366
3275.25 375
3275.38 390
3275.52 389
3275.65 383
3275.78 375
3275.91 349
3276.04 349
3276.17 337
3276.30 319
3276.43 341
3276.57 355
3276.70 354
3276.83 352
3276.96 350
3277.09 352
3277.22 342
3277.35 348
3277.48 328
3277.62 326
3277.75 327
3277.88 325
3278.01 317
3278.14 310
3278.27 302
3278.40 309
3278.53 315
3278.67 331
3278.80 348
3278.93 347
3279.06 344
3279.19 349
3279.32 341
3279.45 337
3279.58 335
3279.72 351
3279.85 333
3279.98 330
3280.11 348
3280.24 357
3280.37 336
3280.50 334
3280.64 348
3280.77 339
3280.90 337
3281.03 330
3281.16 305
3281.29 295
3281.42 304
3281.55 298
3281.69 305
3281.82 308
3281.95 285
3282.08 298
3282.21 293
3282.34 291
3282.47 303
3282.61 286
3282.74 292
3282.87 292
3283.00 274
3283.13 262
3283.26 255
3283.39 263
3283.52 281
3283.66 298
3283.79 302
3283.92 311
3284.05 317
3284.18 307
3284.31 291
3284.44 302
3284.58 316
3284.71 329
3284.84 325
3284.97 312
3285.10 284
3285.23 288
3285.36 282
3285.50 276
3285.63 285
3285.76 313
3285.89 326
3286.02 305
3286.15 305
3286.28 295
3286.42 285
3286.55 274
3286.68 287
3286.81 296
3286.94 319
3287.07 331
3287.20 342
3287.34 343
3287.47 336
3287.60 322
3287.73 314
3287.86 288
3287.99 273
3288.12 264
3288.26 259
3288.39 268
3288.52 256
3288.65 239
3288.78 235
3288.91 228
3289.04 246
3289.18 243
3289.31 249
3289.44 252
3289.57 253
3289.70 248
3289.83 251
3289.96 266
3290.10 254
3290.23 257
3290.36 273
3290.49 270
3290.62 268
3290.75 275
3290.89 298
3291.02 299
3291.15 303
3291.28 306
3291.41 281
3291.54 276
3291.67 282
3291.81 320
3291.94 331
3292.07 335
3292.20 345
3292.33 334
3292.46 322
3292.60 314
3292.73 320
3292.86 302
3292.99 293
3293.12 273
3293.25 253
3293.38 246
3293.52 256
3293.65 271
3293.78 277
3293.91 280
3294.04 292
3294.17 303
3294.31 306
3294.44 332
3294.57 322
3294.70 306
3294.83 294
3294.96 296
3295.10 290
3295.23 294
3295.36 308
3295.49 303
3295.62 311
3295.75 317
3295.89 322
3296.02 302
3296.15 284
3296.28 280
3296.41 281
3296.54 285
3296.67 301
3296.81 299
3296.94 297
3297.07 287
3297.20 280
3297.33 265
3297.46 240
3297.60 231
3297.73 230
3297.86 242
3297.99 246
3298.12 248
3298.25 229
3298.39 236
3298.52 238
3298.65 229
3298.78 216
3298.91 228
3299.04 222
3299.18 239
3299.31 258
3299.44 260
3299.57 263
3299.70 253
3299.83 232
3299.97 238
3300.10 225
3300.23 248
3300.36 259
3300.49 252
3300.62 244
3300.76 237
3300.89 223
3301.02 241
3301.15 253
3301.28 258
3301.42 246
3301.55 230
3301.68 229
3301.81 235
3301.94 241
3302.07 247
3302.21 251
3302.34 244
3302.47 245
3302.60 250
3302.73 256
3302.86 272
3303.00 273
3303.13 270
3303.26 287
3303.39 303
3303.52 319
3303.66 324
3303.79 318
3303.92 317
3304.05 322
3304.18 322
3304.31 335
3304.45 311
3304.58 300
3304.71 281
3304.84 274
3304.97 264
3305.10 257
3305.24 244
3305.37 256
3305.50 247
3305.63 267
3305.76 280
3305.90 297
3306.03 295
3306.16 276
3306.29 276
3306.42 278
3306.55 273
3306.69 269
3306.82 258
3306.95 254
3307.08 249
3307.21 231
3307.35 216
3307.48 218
3307.61 225
3307.74 259
3307.87 275
3308.00 295
3308.14 303
3308.27 321
3308.40 324
3308.53 315
3308.66 318
3308.80 309
3308.93 283
3309.06 282
3309.19 304
3309.32 305
3309.46 293
3309.59 297
3309.72 295
3309.85 298
3309.98 319
3310.11 313
3310.25 295
3310.38 287
3310.51 261
3310.64 270
3310.77 270
3310.91 272
3311.04 268
3311.17 263
3311.30 273
3311.43 273
3311.57 264
3311.70 250
3311.83 233
3311.96 223
3312.09 247
3312.23 258
3312.36 256
3312.49 270
3312.62 269
3312.75 262
3312.89 261
3313.02 249
3313.15 253
3313.28 247
3313.41 268
3313.55 284
3313.68 285
3313.81 281
3313.94 281
3314.07 267
3314.21 257
3314.34 255
3314.47 240
3314.60 241
3314.73 267
3314.87 283
3315.00 285
3315.13 281
3315.26 288
3315.39 278
3315.53 244
3315.66 255
3315.79 264
3315.92 257
3316.05 279
3316.19 300
3316.32 317
3316.45 318
3316.58 311
3316.71 300
3316.85 275
3316.98 273
3317.11 262
3317.24 244
3317.37 243
3317.51 228
3317.64 230
3317.77 240
3317.90 270
3318.03 280
3318.17 279
3318.30 281
3318.43 295
3318.56 287
3318.69 270
3318.83 269
3318.96 265
3319.09 275
3319.22 294
3319.35 304
3319.49 297
3319.62 301
3319.75 282
3319.88 267
3320.01 265
3320.15 277
3320.28 271
3320.41 260
3320.54 260
3320.68 274
3320.81 283
3320.94 297
3321.07 289
3321.20 267
3321.34 257
3321.47 246
3321.60 256
3321.73 263
3321.86 247
3322.00 247
3322.13 238
3322.26 230
3322.39 228
3322.53 239
3322.66 240
3322.79 217
3322.92 226
3323.05 244
3323.19 256
3323.32 263
3323.45 262
3323.58 263
3323.71 262
3323.85 253
3323.98 256
3324.11 252
3324.24 267
3324.38 279
3324.51 295
3324.64 305
3324.77 294
3324.90 298
3325.04 291
3325.17 278
3325.30 271
3325.43 294
3325.57 305
3325.70 295
3325.83 291
3325.96 276
3326.09 286
3326.23 291
3326.36 280
3326.49 285
3326.62 284
3326.76 269
3326.89 261
3327.02 260
3327.15 250
3327.28 249
3327.42 249
3327.55 247
3327.68 267
3327.81 250
3327.95 236
3328.08 252
3328.21 253
3328.34 250
3328.47 238
3328.61 252
3328.74 253
3328.87 254
3329.00 261
3329.14 276
3329.27 286
3329.40 290
3329.53 291
3329.67 283
3329.80 285
3329.93 299
3330.06 304
3330.19 314
3330.33 328
3330.46 347
3330.59 346
3330.72 350
3330.86 340
3330.99 346
3331.12 345
3331.25 342
3331.39 324
3331.52 345
3331.65 350
3331.78 381
3331.91 407
3332.05 430
3332.18 414
3332.31 398
3332.44 400
3332.58 412
3332.71 426
3332.84 469
3332.97 482
3333.11 481
3333.24 494
3333.37 483
3333.50 456
3333.64 475
3333.77 481
3333.90 480
3334.03 495
3334.16 493
3334.30 492
3334.43 477
3334.56 473
3334.69 466
3334.83 462
3334.96 475
3335.09 441
3335.22 430
3335.36 424
3335.49 411
3335.62 400
3335.75 437
3335.89 428
3336.02 428
3336.15 423
3336.28 440
3336.42 419
3336.55 411
3336.68 393
3336.81 379
3336.95 353
3337.08 348
3337.21 344
3337.34 355
3337.47 362
3337.61 363
3337.74 355
3337.87 371
3338.00 361
3338.14 374
3338.27 379
3338.40 356
3338.53 368
3338.67 387
3338.80 371
3338.93 382
3339.06 390
3339.20 392
3339.33 383
3339.46 382
3339.59 365
3339.73 345
3339.86 348
3339.99 328
3340.12 317
3340.26 325
3340.39 316
3340.52 290
3340.65 279
3340.79 294
3340.92 267
3341.05 255
3341.18 237
3341.32 238
3341.45 246
3341.58 263
3341.71 285
3341.85 295
3341.98 276
3342.11 276
3342.24 292
3342.38 294
3342.51 305
3342.64 331
3342.77 340
3342.91 345
3343.04 342
3343.17 329
3343.30 326
3343.44 324
3343.57 310
3343.70 315
3343.84 281
3343.97 284
3344.10 295
3344.23 320
3344.37 324
3344.50 337
3344.63 340
3344.76 356
3344.90 348
3345.03 345
3345.16 358
3345.29 365
3345.43 348
3345.56 342
3345.69 350
3345.82 342
3345.96 333
3346.09 318
3346.22 320
3346.35 318
3346.49 313
3346.62 325
3346.75 333
3346.89 331
3347.02 320
3347.15 307
3347.28 280
3347.42 267
3347.55 281
3347.68 267
3347.81 267
3347.95 262
3348.08 277
3348.21 291
3348.34 285
3348.48 276
3348.61 277
3348.74 290
3348.87 289
3349.01 269
3349.14 285
3349.27 287
3349.41 316
3349.54 315
3349.67 301
3349.80 283
3349.94 282
3350.07 285
3350.20 289
3350.33 299
3350.47 318
3350.60 316
3350.73 322
3350.87 331
3351.00 337
3351.13 324
3351.26 324
3351.40 322
3351.53 339
3351.66 362
3351.79 390
3351.93 405
3352.06 408
3352.19 417
3352.33 416
3352.46 416
3352.59 409
3352.72 403
3352.86 405
3352.99 382
3353.12 380
3353.25 386
3353.39 410
3353.52 402
3353.65 406
3353.79 404
3353.92 386
3354.05 370
3354.18 367
3354.32 365
3354.45 357
3354.58 354
3354.72 356
3354.85 356
3354.98 357
3355.11 359
3355.25 360
3355.38 364
3355.51 363
3355.64 352
3355.78 352
3355.91 374
3356.04 359
3356.18 338
3356.31 342
3356.44 352
3356.57 339
3356.71 323
3356.84 299
3356.97 285
3357.11 274
3357.24 285
3357.37 278
3357.50 287
3357.64 318
3357.77 319
3357.90 310
3358.04 292
3358.17 269
3358.30 264
3358.43 260
3358.57 280
3358.70 294
3358.83 305
3358.97 334
3359.10 333
3359.23 315
3359.36 322
3359.50 327
3359.63 308
3359.76 321
3359.90 310
3360.03 305
3360.16 310
3360.29 332
3360.43 344
3360.56 323
3360.69 301
3360.83 279
3360.96 285
3361.09 290
3361.22 291
3361.36 301
3361.49 292
3361.62 290
3361.76 313
3361.89 321
3362.02 334
3362.16 342
3362.29 349
3362.42 347
3362.55 356
3362.69 336
3362.82 349
3362.95 350
3363.09 360
3363.22 367
3363.35 366
3363.48 361
3363.62 359
3363.75 364
3363.88 376
3364.02 356
3364.15 329
3364.28 326
3364.42 336
3364.55 331
3364.68 303
3364.81 306
3364.95 306
3365.08 285
3365.21 273
3365.35 256
3365.48 259
3365.61 251
3365.75 262
3365.88 255
3366.01 251
3366.14 268
3366.28 281
3366.41 283
3366.54 287
3366.68 279
3366.81 285
3366.94 300
3367.08 320
3367.21 331
3367.34 326
3367.47 337
3367.61 322
3367.74 306
3367.87 307
3368.01 300
3368.14 310
3368.27 299
3368.41 298
3368.54 294
3368.67 314
3368.81 345
3368.94 341
3369.07 345
3369.20 350
3369.34 359
3369.47 367
3369.60 371
3369.74 367
3369.87 350
3370.00 363
3370.14 353
3370.27 339
3370.40 330
3370.54 331
3370.67 307
3370.80 294
3370.93 278
3371.07 263
3371.20 255
3371.33 252
3371.47 252
3371.60 262
3371.73 278
3371.87 284
3372.00 288
3372.13 292
3372.27 303
3372.40 295
3372.53 308
3372.67 316
3372.80 341
3372.93 346
3373.06 343
3373.20 354
3373.33 353
3373.46 355
3373.60 364
3373.73 379
3373.86 375
3374.00 361
3374.13 344
3374.26 350
3374.40 350
3374.53 353
3374.66 332
3374.80 317
3374.93 314
3375.06 306
3375.20 319
3375.33 332
3375.46 356
3375.60 361
3375.73 344
3375.86 325
3375.99 312
3376.13 304
3376.26 297
3376.39 306
3376.53 302
3376.66 300
3376.79 294
3376.93 290
3377.06 294
3377.19 287
3377.33 300
3377.46 281
3377.59 292
3377.73 299
3377.86 308
3377.99 315
3378.13 325
3378.26 330
3378.39 348
3378.53 349
3378.66 339
3378.79 321
3378.93 319
3379.06 317
3379.19 307
3379.33 281
3379.46 260
3379.59 276
3379.73 309
3379.86 337
3379.99 372
3380.13 370
3380.26 372
3380.39 353
3380.53 357
3380.66 361
3380.79 346
3380.93 342
3381.06 324
3381.19 310
3381.33 296
3381.46 290
3381.59 299
3381.73 305
3381.86 319
3381.99 303
3382.13 297
3382.26 303
3382.39 300
3382.53 297
3382.66 315
3382.79 323
3382.93 342
3383.06 348
3383.19 339
3383.33 335
3383.46 329
3383.59 326
3383.73 312
3383.86 326
3383.99 319
3384.13 338
3384.26 345
3384.39 360
3384.53 352
3384.66 329
3384.79 332
3384.93 318
3385.06 299
3385.19 301
3385.33 294
3385.46 297
3385.59 299
3385.73 310
3385.86 313
3385.99 304
3386.13 329
3386.26 336
3386.39 345
3386.53 347
3386.66 324
3386.79 321
3386.93 295
3387.06 274
3387.19 284
3387.33 323
3387.46 329
3387.59 313
3387.73 308
3387.86 290
3387.99 280
3388.13 277
3388.26 273
3388.39 282
3388.53 287
3388.66 297
3388.80 276
3388.93 288
3389.06 291
3389.20 300
3389.33 295
3389.46 285
3389.60 260
3389.73 249
3389.86 244
3390.00 266
3390.13 260
3390.26 269
3390.40 258
3390.53 255
3390.66 265
3390.80 255
3390.93 253
3391.06 272
3391.20 272
3391.33 280
3391.46 278
3391.60 273
3391.73 283
3391.87 298
3392.00 291
3392.13 294
3392.27 312
3392.40 321
3392.53 320
3392.67 342
3392.80 333
3392.93 331
3393.07 334
3393.20 329
3393.33 328
3393.47 336
3393.60 311
3393.73 308
3393.87 294
3394.00 301
3394.14 314
3394.27 299
3394.40 301
3394.54 300
3394.67 301
3394.80 283
3394.94 269
3395.07 278
3395.20 279
3395.34 277
3395.47 293
3395.60 306
3395.74 307
3395.87 321
3396.01 317
3396.14 329
3396.27 332
3396.41 325
3396.54 343
3396.67 333
3396.81 334
3396.94 339
3397.07 334
3397.21 322
3397.34 306
3397.48 280
3397.61 292
3397.74 292
3397.88 279
3398.01 299
3398.14 296
3398.28 285
3398.41 286
3398.54 291
3398.68 295
3398.81 287
3398.95 293
3399.08 290
3399.21 275
3399.35 282
3399.48 297
3399.61 320
3399.75 332
3399.88 328
3400.02 321
3400.15 336
3400.28 374
3400.42 365
3400.55 342
3400.68 323
3400.82 292
3400.95 287
3401.08 292
3401.22 280
3401.35 271
3401.49 275
3401.62 283
3401.75 290
3401.89 277
3402.02 298
3402.15 306
3402.29 329
3402.42 340
3402.56 328
3402.69 327
3402.82 321
3402.96 316
3403.09 296
3403.22 287
3403.36 278
3403.49 268
3403.63 277
3403.76 282
3403.89 272
3404.03 275
3404.16 262
3404.29 262
3404.43 260
3404.56 261
3404.70 269
3404.83 280
3404.96 261
3405.10 231
3405.23 210
3405.36 205
3405.50 206
3405.63 201
3405.77 216
3405.90 231
3406.03 249
3406.17 256
3406.30 265
3406.43 280
3406.57 294
3406.70 310
3406.84 298
3406.97 270
3407.10 262
3407.24 282
3407.37 286
3407.51 278
3407.64 282
3407.77 279
3407.91 294
3408.04 297
3408.17 306
3408.31 316
3408.44 316
3408.58 313
3408.71 308
3408.84 311
3408.98 307
3409.11 304
3409.25 279
3409.38 274
3409.51 258
3409.65 243
3409.78 257
3409.91 257
3410.05 255
3410.18 249
3410.32 255
3410.45 264
3410.58 271
3410.72 253
3410.85 262
3410.99 283
3411.12 286
3411.25 287
3411.39 283
3411.52 273
3411.66 275
3411.79 273
3411.92 285
3412.06 277
3412.19 283
3412.33 276
3412.46 278
3412.59 281
3412.73 280
3412.86 287
3412.99 261
3413.13 265
3413.26 273
3413.40 287
3413.53 294
3413.66 296
3413.80 313
3413.93 319
3414.07 325
3414.20 316
3414.33 327
3414.47 332
3414.60 336
3414.74 326
3414.87 336
3415.00 349
3415.14 337
3415.27 332
3415.41 325
3415.54 326
3415.67 310
3415.81 308
3415.94 303
3416.08 307
3416.21 309
3416.34 308
3416.48 314
3416.61 327
3416.75 325
3416.88 327
3417.01 334
3417.15 329
3417.28 326
3417.42 328
3417.55 322
3417.68 335
3417.82 326
3417.95 334
3418.09 317
3418.22 290
3418.35 293
3418.49 296
3418.62 291
3418.76 286
3418.89 271
3419.02 265
3419.16 279
3419.29 296
3419.43 288
3419.56 279
3419.69 283
3419.83 302
3419.96 311
3420.10 332
3420.23 341
3420.37 353
3420.50 325
3420.63 324
3420.77 323
3420.90 309
3421.04 304
3421.17 323
3421.30 310
3421.44 311
3421.57 313
3421.71 294
3421.84 265
3421.97 258
3422.11 279
3422.24 296
3422.38 309
3422.51 311
3422.65 298
3422.78 283
3422.91 267
3423.05 258
3423.18 256
3423.32 267
3423.45 266
3423.58 270
3423.72 280
3423.85 269
3423.99 274
3424.12 292
3424.25 304
3424.39 307
3424.52 296
3424.66 294
3424.79 291
3424.93 291
3425.06 297
3425.19 280
3425.33 270
3425.46 276
3425.60 269
3425.73 274
3425.86 273
3426.00 271
3426.13 272
3426.27 278
3426.40 275
3426.54 285
3426.67 293
3426.80 306
3426.94 303
3427.07 293
3427.21 268
3427.34 271
3427.48 277
3427.61 299
3427.74 306
3427.88 311
3428.01 314
3428.15 329
3428.28 330
3428.42 340
3428.55 326
3428.68 329
3428.82 316
3428.95 316
3429.09 317
3429.22 300
3429.35 317
3429.49 312
3429.62 304
3429.76 287
3429.89 280
3430.03 261
3430.16 281
3430.29 289
3430.43 296
3430.56 298
3430.70 323
3430.83 324
3430.97 344
3431.10 340
3431.23 346
3431.37 345
3431.50 337
3431.64 334
3431.77 332
3431.91 347
3432.04 318
3432.17 322
3432.31 315
3432.44 309
3432.58 290
3432.71 288
3432.85 306
3432.98 311
3433.12 328
3433.25 336
3433.38 353
3433.52 370
3433.65 384
3433.79 390
3433.92 378
3434.06 371
3434.19 383
3434.32 364
3434.46 374
3434.59 383
3434.73 393
3434.86 395
3435.00 383
3435.13 379
3435.26 379
3435.40 379
3435.53 362
3435.67 368
3435.80 358
3435.94 362
3436.07 353
3436.21 361
3436.34 352
3436.47 336
3436.61 332
3436.74 331
3436.88 350
3437.01 362
3437.15 381
3437.28 387
3437.42 390
3437.55 389
3437.68 372
3437.82 378
3437.95 371
3438.09 358
3438.22 348
3438.36 352
3438.49 361
3438.63 370
3438.76 343
3438.89 349
3439.03 333
3439.16 351
3439.30 334
3439.43 334
3439.57 325
3439.70 342
3439.84 347
3439.97 348
3440.10 379
3440.24 412
3440.37 443
3440.51 418
3440.64 413
3440.78 406
3440.91 405
3441.05 405
3441.18 407
3441.31 404
3441.45 404
3441.58 377
3441.72 401
3441.85 414
3441.99 395
3442.12 401
3442.26 407
3442.39 400
3442.52 388
3442.66 359
3442.79 362
3442.93 373
3443.06 357
3443.20 338
3443.33 322
3443.47 346
3443.60 359
3443.74 372
3443.87 386
3444.00 383
3444.14 380
3444.27 403
3444.41 429
3444.54 433
3444.68 447
3444.81 473
3444.95 480
3445.08 475
3445.22 477
3445.35 473
3445.48 464
3445.62 427
3445.75 392
3445.89 393
3446.02 367
3446.16 386
3446.29 374
3446.43 392
3446.56 395
3446.70 376
3446.83 379
3446.97 379
3447.10 382
3447.23 374
3447.37 373
3447.50 373
3447.64 383
3447.77 401
3447.91 399
3448.04 412
3448.18 410
3448.31 423
3448.45 432
3448.58 417
3448.72 428
3448.85 440
3448.98 462
3449.12 475
3449.25 476
3449.39 455
3449.52 422
3449.66 430
3449.79 450
3449.93 464
3450.06 452
3450.20 470
3450.33 459
3450.47 441
3450.60 438
3450.74 426
3450.87 443
3451.00 427
3451.14 428
3451.27 449
3451.41 450
3451.54 457
3451.68 450
3451.81 436
3451.95 430
3452.08 433
3452.22 433
3452.35 439
3452.49 451
3452.62 452
3452.76 469
3452.89 510
3453.03 498
3453.16 481
3453.29 470
3453.43 458
3453.56 432
3453.70 440
3453.83 433
3453.97 427
3454.10 440
3454.24 436
3454.37 451
3454.51 466
3454.64 468
3454.78 470
3454.91 480
3455.05 472
3455.18 468
3455.32 447
3455.45 414
3455.59 407
3455.72 422
3455.86 457
3455.99 491
3456.12 500
3456.26 536
3456.39 554
3456.53 556
3456.66 581
3456.80 614
3456.93 651
3457.07 680
3457.20 685
3457.34 685
3457.47 705
3457.61 722
3457.74 731
3457.88 757
3458.01 744
3458.15 747
3458.28 770
3458.42 828
3458.55 864
3458.69 868
3458.82 856
3458.96 848
3459.09 838
3459.23 822
3459.36 802
3459.50 773
3459.63 766
3459.76 744
3459.90 739
3460.03 750
3460.17 743
3460.30 754
3460.44 760
3460.57 780
3460.71 785
3460.84 795
3460.98 798
3461.11 778
3461.25 739
3461.38 708
3461.52 675
3461.65 649
3461.79 615
3461.92 603
3462.06 594
3462.19 572
3462.33 550
3462.46 531
3462.60 537
3462.73 517
3462.87 494
3463.00 474
3463.14 474
3463.27 476
3463.41 451
3463.54 446
3463.68 427
3463.81 392
3463.95 361
3464.08 361
3464.22 353
3464.35 329
3464.49 332
3464.62 343
3464.76 359
3464.89 382
3465.03 370
3465.16 357
3465.30 340
3465.43 347
3465.57 341
3465.70 353
3465.84 335
3465.97 317
3466.11 301
3466.24 284
3466.38 250
3466.51 247
3466.65 268
3466.78 301
3466.92 334
3467.05 347
3467.19 331
3467.32 337
3467.46 345
3467.59 344
3467.73 326
3467.86 319
3468.00 324
3468.13 312
3468.27 333
3468.40 342
3468.54 344
3468.67 338
3468.81 340
3468.94 340
3469.08 337
3469.21 357
3469.35 346
3469.48 339
3469.62 344
3469.75 354
3469.89 341
3470.02 322
3470.16 305
3470.29 300
3470.43 291
3470.56 314
3470.70 327
3470.83 341
3470.97 354
3471.10 361
3471.24 359
3471.37 371
3471.51 363
3471.64 362
3471.78 363
3471.91 366
3472.05 356
3472.18 353
3472.32 381
3472.45 383
3472.59 376
3472.72 386
3472.86 362
3472.99 364
3473.13 345
3473.26 343
3473.40 333
3473.53 335
3473.67 353
3473.80 361
3473.94 350
3474.07 361
3474.21 359
3474.34 338
3474.48 347
3474.61 340
3474.75 313
3474.89 307
3475.02 304
3475.16 300
3475.29 314
3475.43 327
3475.56 355
3475.70 377
3475.83 358
3475.97 355
3476.10 361
3476.24 340
3476.37 331
3476.51 339
3476.64 320
3476.78 320
3476.91 312
3477.05 308
3477.18 307
3477.32 328
3477.45 326
3477.59 322
3477.72 334
3477.86 350
3477.99 354
3478.13 351
3478.26 341
3478.40 347
3478.54 347
3478.67 343
3478.81 342
3478.94 347
3479.08 366
3479.21 333
3479.35 328
3479.48 299
3479.62 302
3479.75 293
3479.89 304
3480.02 320
3480.16 345
3480.29 356
3480.43 367
3480.56 344
3480.70 337
3480.83 333
3480.97 321
3481.10 332
3481.24 335
3481.38 339
3481.51 347
3481.65 320
3481.78 309
3481.92 293
3482.05 307
3482.19 325
3482.32 336
3482.46 327
3482.59 334
3482.73 340
3482.86 338
3483.00 351
3483.13 350
3483.27 364
3483.40 362
3483.54 366
3483.68 363
3483.81 362
3483.95 384
3484.08 381
3484.22 374
3484.35 356
3484.49 343
3484.62 327
3484.76 301
3484.89 281
3485.03 288
3485.16 317
3485.30 291
3485.43 297
3485.57 294
3485.71 296
3485.84 313
3485.98 311
3486.11 330
3486.25 318
3486.38 333
3486.52 325
3486.65 339
3486.79 342
3486.92 334
3487.06 333
3487.19 327
3487.33 314
3487.47 294
3487.60 292
3487.74 298
3487.87 302
3488.01 322
3488.14 331
3488.28 347
3488.41 361
3488.55 358
3488.68 350
3488.82 346
3488.95 370
3489.09 392
3489.23 397
3489.36 416
3489.50 422
3489.63 422
3489.77 411
3489.90 385
3490.04 386
3490.17 384
3490.31 402
3490.44 395
3490.58 388
3490.72 375
3490.85 375
3490.99 368
3491.12 376
3491.26 382
3491.39 381
3491.53 390
3491.66 396
3491.80 386
3491.93 346
3492.07 331
3492.21 342
3492.34 349
3492.48 362
3492.61 403
3492.75 391
3492.88 414
3493.02 433
3493.15 465
3493.29 455
3493.43 431
3493.56 429
3493.70 435
3493.83 432
3493.97 429
3494.10 412
3494.24 394
3494.37 372
3494.51 372
3494.64 367
3494.78 361
3494.92 359
3495.05 367
3495.19 382
3495.32 408
3495.46 396
3495.59 387
3495.73 389
3495.86 379
3496.00 379
3496.14 372
3496.27 385
3496.41 396
3496.54 398
3496.68 402
3496.81 391
3496.95 397
3497.08 403
3497.22 404
3497.36 405
3497.49 368
3497.63 365
3497.76 360
3497.90 355
3498.03 360
3498.17 365
3498.31 370
3498.44 377
3498.58 363
3498.71 342
3498.85 334
3498.98 334
3499.12 317
3499.25 318
3499.39 324
3499.53 316
3499.66 306
3499.80 319
3499.93 329
3500.07 329
3500.20 319
3500.34 334
3500.48 331
3500.61 327
3500.75 339
3500.88 349
3501.02 355
3501.15 370
3501.29 378
3501.42 379
3501.56 377
3501.70 361
3501.83 378
3501.97 367
3502.10 368
3502.24 353
3502.37 358
3502.51 369
3502.65 367
3502.78 361
3502.92 340
3503.05 332
3503.19 332
3503.32 330
3503.46 356
3503.60 355
3503.73 335
3503.87 314
3504.00 309
3504.14 295
3504.27 292
3504.41 291
3504.55 286
3504.68 286
3504.82 284
3504.95 274
3505.09 288
3505.22 299
3505.36 313
3505.50 311
3505.63 301
3505.77 299
3505.90 284
3506.04 279
3506.17 281
3506.31 309
3506.45 321
3506.58 316
3506.72 300
3506.85 287
3506.99 279
3507.13 286
3507.26 288
3507.40 291
3507.53 296
3507.67 298
3507.80 300
3507.94 314
3508.08 321
3508.21 327
3508.35 316
3508.48 307
3508.62 300
3508.75 309
3508.89 314
3509.03 322
3509.16 309
3509.30 322
3509.43 325
3509.57 324
3509.71 306
3509.84 298
3509.98 307
3510.11 303
3510.25 292
3510.38 290
3510.52 275
3510.66 287
3510.79 289
3510.93 283
3511.06 283
3511.20 281
3511.34 283
3511.47 275
3511.61 275
3511.74 259
3511.88 273
3512.01 271
3512.15 291
3512.29 310
3512.42 329
3512.56 335
3512.69 340
3512.83 362
3512.97 358
3513.10 362
3513.24 351
3513.37 368
3513.51 359
3513.65 348
3513.78 354
3513.92 363
3514.05 349
3514.19 351
3514.33 344
3514.46 322
3514.60 310
3514.73 307
3514.87 305
3515.00 288
3515.14 293
3515.28 305
3515.41 303
3515.55 304
3515.68 301
3515.82 294
3515.96 279
3516.09 288
3516.23 297
3516.36 307
3516.50 317
3516.64 313
3516.77 318
3516.91 321
3517.04 320
3517.18 312
3517.32 301
3517.45 298
3517.59 310
3517.72 307
3517.86 313
3518.00 322
3518.13 321
3518.27 345
3518.40 359
3518.54 356
3518.68 361
3518.81 346
3518.95 349
3519.08 354
3519.22 357
3519.36 356
3519.49 349
3519.63 344
3519.76 325
3519.90 333
3520.04 323
3520.17 326
3520.31 317
3520.44 295
3520.58 292
3520.72 295
3520.85 288
3520.99 312
3521.12 310
3521.26 315
3521.40 303
3521.53 323
3521.67 343
3521.80 336
3521.94 337
3522.08 334
3522.21 348
3522.35 340
3522.48 350
3522.62 353
3522.76 363
3522.89 380
3523.03 373
3523.17 370
3523.30 371
3523.44 372
3523.57 383
3523.71 377
3523.85 369
3523.98 377
3524.12 382
3524.25 370
3524.39 373
3524.53 391
3524.66 388
3524.80 391
3524.93 413
3525.07 420
3525.21 413
3525.34 390
3525.48 390
3525.62 381
3525.75 365
3525.89 355
3526.02 357
3526.16 355
3526.30 344
3526.43 350
3526.57 335
3526.70 353
3526.84 328
3526.98 353
3527.11 352
3527.25 346
3527.39 354
3527.52 368
3527.66 386
3527.79 425
3527.93 441
3528.07 465
3528.20 453
3528.34 435
3528.47 405
3528.61 394
3528.75 392
3528.88 393
3529.02 391
3529.16 413
3529.29 401
3529.43 402
3529.56 391
3529.70 377
3529.84 390
3529.97 408
3530.11 428
3530.25 420
3530.38 400
3530.52 410
3530.65 432
3530.79 445
3530.93 430
3531.06 420
3531.20 412
3531.34 394
3531.47 405
3531.61 419
3531.74 411
3531.88 399
3532.02 407
3532.15 408
3532.29 404
3532.43 406
3532.56 388
3532.70 364
3532.83 352
3532.97 392
3533.11 408
3533.24 399
3533.38 384
3533.52 387
3533.65 380
3533.79 358
3533.92 338
3534.06 339
3534.20 339
3534.33 337
3534.47 320
3534.61 337
3534.74 336
3534.88 335
3535.01 344
3535.15 363
3535.29 389
3535.42 390
3535.56 400
3535.70 406
3535.83 394
3535.97 393
3536.11 383
3536.24 385
3536.38 385
3536.51 393
3536.65 407
3536.79 390
3536.92 397
3537.06 418
3537.20 402
3537.33 393
3537.47 387
3537.61 382
3537.74 367
3537.88 394
3538.01 385
3538.15 367
3538.29 358
3538.42 355
3538.56 345
3538.70 325
3538.83 312
3538.97 316
3539.11 298
3539.24 298
3539.38 298
3539.51 297
3539.65 311
3539.79 320
3539.92 314
3540.06 316
3540.20 300
3540.33 317
3540.47 313
3540.61 325
3540.74 319
3540.88 314
3541.02 302
3541.15 289
3541.29 289
3541.42 287
3541.56 286
3541.70 283
3541.83 293
3541.97 302
3542.11 309
3542.24 300
3542.38 302
3542.52 299
3542.65 280
3542.79 272
3542.93 270
3543.06 247
3543.20 250
3543.33 234
3543.47 246
3543.61 246
3543.74 267
3543.88 271
3544.02 276
3544.15 265
3544.29 273
3544.43 277
3544.56 254
3544.70 250
3544.84 281
3544.97 291
3545.11 296
3545.25 291
3545.38 296
3545.52 285
3545.66 310
3545.79 318
3545.93 325
3546.06 319
3546.20 323
3546.34 334
3546.47 332
3546.61 304
3546.75 294
3546.88 308
3547.02 322
3547.16 320
3547.29 327
3547.43 329
3547.57 329
3547.70 317
3547.84 306
3547.98 296
3548.11 285
3548.25 278
3548.39 281
3548.52 288
3548.66 281
3548.80 299
3548.93 320
3549.07 327
3549.21 329
3549.34 338
3549.48 347
3549.62 341
3549.75 341
3549.89 358
3550.03 360
3550.16 363
3550.30 360
3550.44 365
3550.57 384
3550.71 381
3550.85 374
3550.98 349
3551.12 375
3551.25 364
3551.39 361
3551.53 364
3551.66 349
3551.80 367
3551.94 356
3552.07 364
3552.21 384
3552.35 366
3552.48 359
3552.62 348
3552.76 324
3552.89 337
3553.03 343
3553.17 343
3553.30 339
3553.44 341
3553.58 355
3553.71 386
3553.85 407
3553.99 421
3554.12 425
3554.26 410
3554.40 406
3554.53 410
3554.67 452
3554.81 457
3554.94 461
3555.08 461
3555.22 436
3555.36 435
3555.49 405
3555.63 392
3555.77 378
3555.90 364
3556.04 365
3556.18 358
3556.31 353
3556.45 374
3556.59 398
3556.72 418
3556.86 430
3557.00 434
3557.13 437
3557.27 441
3557.41 455
3557.54 426
3557.68 415
3557.82 379
3557.95 392
3558.09 385
3558.23 364
3558.36 354
3558.50 365
3558.64 367
3558.77 389
3558.91 403
3559.05 402
3559.18 406
3559.32 410
3559.46 411
3559.59 421
3559.73 442
3559.87 456
3560.00 462
3560.14 460
3560.28 465
3560.42 465
3560.55 470
3560.69 493
3560.83 529
3560.96 496
3561.10 498
3561.24 475
3561.37 453
3561.51 447
3561.65 438
3561.78 454
3561.92 449
3562.06 449
3562.19 457
3562.33 475
3562.47 496
3562.60 530
3562.74 522
3562.88 505
3563.01 488
3563.15 473
3563.29 483
3563.43 475
3563.56 466
3563.70 455
3563.84 422
3563.97 407
3564.11 371
3564.25 347
3564.38 349
3564.52 353
3564.66 371
3564.79 383
3564.93 364
3565.07 346
3565.20 338
3565.34 332
3565.48 310
3565.62 304
3565.75 294
3565.89 282
3566.03 278
3566.16 261
3566.30 261
3566.44 298
3566.57 335
3566.71 358
3566.85 356
3566.98 371
3567.12 374
3567.26 362
3567.40 355
3567.53 346
3567.67 344
3567.81 342
3567.94 341
3568.08 343
3568.22 328
3568.35 298
3568.49 308
3568.63 311
3568.77 310
3568.90 329
3569.04 336
3569.18 337
3569.31 334
3569.45 347
3569.59 330
3569.72 324
3569.86 314
3570.00 288
3570.13 287
3570.27 290
3570.41 279
3570.55 299
3570.68 298
3570.82 304
3570.96 315
3571.09 327
3571.23 351
3571.37 358
3571.50 364
3571.64 354
3571.78 361
3571.92 370
3572.05 370
3572.19 336
3572.33 336
3572.46 320
3572.60 320
3572.74 308
3572.88 318
3573.01 330
3573.15 355
3573.29 371
3573.42 360
3573.56 349
3573.70 313
3573.83 292
3573.97 292
3574.11 294
3574.25 319
3574.38 342
3574.52 346
3574.66 324
3574.79 325
3574.93 328
3575.07 333
3575.21 322
3575.34 321
3575.48 318
3575.62 317
3575.75 307
3575.89 280
3576.03 268
3576.17 251
3576.30 267
3576.44 262
3576.58 268
3576.71 259
3576.85 265
3576.99 282
3577.12 275
3577.26 271
3577.40 275
3577.54 270
3577.67 263
3577.81 247
3577.95 233
3578.08 248
3578.22 249
3578.36 265
3578.50 274
3578.63 295
3578.77 308
3578.91 325
3579.05 332
3579.18 328
3579.32 320
3579.46 319
3579.59 299
3579.73 287
3579.87 286
3580.01 281
3580.14 271
3580.28 258
3580.42 259
3580.55 256
3580.69 263
3580.83 284
3580.97 300
3581.10 316
3581.24 318
3581.38 353
3581.51 350
3581.65 337
3581.79 316
3581.93 305
3582.06 309
3582.20 324
3582.34 328
3582.47 316
3582.61 314
3582.75 327
3582.89 338
3583.02 329
3583.16 335
3583.30 335
3583.44 336
3583.57 326
3583.71 313
3583.85 322
3583.98 308
3584.12 288
3584.26 259
3584.40 263
3584.53 263
3584.67 265
3584.81 287
3584.95 294
3585.08 287
3585.22 272
3585.36 264
3585.49 256
3585.63 233
3585.77 231
3585.91 222
3586.04 226
3586.18 240
3586.32 268
3586.46 284
3586.59 290
3586.73 305
3586.87 303
3587.00 316
3587.14 322
3587.28 321
3587.42 325
3587.55 329
3587.69 338
3587.83 319
3587.97 299
3588.10 316
3588.24 320
3588.38 326
3588.52 308
3588.65 310
3588.79 297
3588.93 289
3589.07 268
3589.20 275
3589.34 260
3589.48 271
3589.61 291
3589.75 289
3589.89 297
3590.03 284
3590.16 289
3590.30 287
3590.44 286
3590.58 261
3590.71 259
3590.85 273
3590.99 285
3591.13 294
3591.26 314
3591.40 315
3591.54 317
3591.68 335
3591.81 343
3591.95 351
3592.09 354
3592.22 345
3592.36 338
3592.50 315
3592.64 316
3592.77 327
3592.91 313
3593.05 300
3593.19 309
3593.32 293
3593.46 287
3593.60 303
3593.74 317
3593.87 318
3594.01 317
3594.15 316
3594.29 324
3594.42 342
3594.56 350
3594.70 360
3594.84 367
3594.97 364
3595.11 362
3595.25 343
3595.39 320
3595.52 320
3595.66 335
3595.80 353
3595.94 353
3596.07 342
3596.21 343
3596.35 336
3596.49 327
3596.62 322
3596.76 323
3596.90 296
3597.04 297
3597.17 288
3597.31 288
3597.45 282
3597.59 285
3597.72 298
3597.86 316
3598.00 349
3598.14 346
3598.27 341
3598.41 350
3598.55 339
3598.69 324
3598.82 331
3598.96 327
3599.10 312
3599.24 313
3599.37 315
3599.51 310
3599.65 304
3599.79 287
3599.92 279
3600.06 282
3600.20 265
3600.34 274
3600.47 283
3600.61 269
3600.75 282
3600.89 280
3601.02 286
3601.16 295
3601.30 316
3601.44 342
3601.58 340
3601.71 322
3601.85 321
3601.99 305
3602.13 290
3602.26 278
3602.40 282
3602.54 297
3602.68 329
3602.81 344
3602.95 344
3603.09 340
3603.23 343
3603.36 306
3603.50 295
3603.64 293
3603.78 291
3603.91 298
3604.05 311
3604.19 299
3604.33 309
3604.47 285
3604.60 286
3604.74 295
3604.88 297
3605.02 285
3605.15 296
3605.29 336
3605.43 333
3605.57 332
3605.70 347
3605.84 354
3605.98 350
3606.12 346
3606.26 362
3606.39 349
3606.53 356
3606.67 351
3606.81 335
3606.94 295
3607.08 290
3607.22 271
3607.36 284
3607.49 294
3607.63 296
3607.77 316
3607.91 329
3608.05 294
3608.18 287
3608.32 294
3608.46 291
3608.60 276
3608.73 281
3608.87 299
3609.01 312
3609.15 323
3609.28 321
3609.42 324
3609.56 320
3609.70 312
3609.84 306
3609.97 294
3610.11 282
3610.25 302
3610.39 312
3610.52 319
3610.66 315
3610.80 313
3610.94 320
3611.08 333
3611.21 328
3611.35 335
3611.49 310
3611.63 308
3611.76 293
3611.90 295
3612.04 293
3612.18 277
3612.32 280
3612.45 279
3612.59 283
3612.73 291
3612.87 280
3613.00 289
3613.14 275
3613.28 291
3613.42 287
3613.56 291
3613.69 290
3613.83 282
3613.97 285
3614.11 289
3614.25 288
3614.38 302
3614.52 309
3614.66 302
3614.80 313
3614.93 307
3615.07 312
3615.21 319
3615.35 304
3615.49 317
3615.62 324
3615.76 325
3615.90 335
3616.04 336
3616.18 314
3616.31 289
3616.45 284
3616.59 273
3616.73 280
3616.86 263
3617.00 261
3617.14 249
3617.28 248
3617.42 267
3617.55 280
3617.69 286
3617.83 303
3617.97 304
3618.11 299
3618.24 296
3618.38 316
3618.52 319
3618.66 324
3618.80 323
3618.93 311
3619.07 294
3619.21 289
3619.35 290
3619.49 290
3619.62 313
3619.76 311
3619.90 311
3620.04 305
3620.17 292
3620.31 289
3620.45 279
3620.59 270
3620.73 292
3620.86 315
3621.00 306
3621.14 321
3621.28 299
3621.42 312
3621.55 317
3621.69 313
3621.83 297
3621.97 285
3622.11 279
3622.24 281
3622.38 266
3622.52 254
3622.66 249
3622.80 232
3622.93 228
3623.07 227
3623.21 236
3623.35 234
3623.49 231
3623.62 236
3623.76 244
3623.90 246
3624.04 238
3624.18 248
3624.31 265
3624.45 284
3624.59 285
3624.73 279
3624.87 283
3625.00 273
3625.14 269
3625.28 259
3625.42 263
3625.56 255
3625.69 255
3625.83 257
3625.97 267
3626.11 244
3626.25 238
3626.39 234
3626.52 242
3626.66 250
3626.80 260
3626.94 252
3627.08 235
3627.21 239
3627.35 263
3627.49 261
3627.63 257
3627.77 269
3627.90 270
3628.04 259
3628.18 274
3628.32 286
3628.46 280
3628.59 292
3628.73 293
3628.87 289
3629.01 286
3629.15 290
3629.29 278
3629.42 270
3629.56 278
3629.70 274
3629.84 257
3629.98 261
3630.11 263
3630.25 273
3630.39 281
3630.53 288
3630.67 307
3630.80 312
3630.94 320
3631.08 316
3631.22 305
3631.36 278
3631.50 247
3631.63 245
3631.77 245
3631.91 231
3632.05 233
3632.19 239
3632.32 254
3632.46 277
3632.60 281
3632.74 281
3632.88 297
3633.02 315
3633.15 315
3633.29 313
3633.43 305
3633.57 290
3633.71 284
3633.84 300
3633.98 298
3634.12 302
3634.26 296
3634.40 306
3634.54 281
3634.67 261
3634.81 263
3634.95 248
3635.09 236
3635.23 225
3635.37 226
3635.50 230
3635.64 228
3635.78 236
3635.92 237
3636.06 248
3636.19 246
3636.33 241
3636.47 243
3636.61 238
3636.75 241
3636.89 237
3637.02 253
3637.16 277
3637.30 283
3637.44 277
3637.58 274
3637.72 293
3637.85 297
3637.99 292
3638.13 287
3638.27 306
3638.41 291
3638.55 329
3638.68 349
3638.82 354
3638.96 362
3639.10 351
3639.24 352
3639.38 354
3639.51 335
3639.65 333
3639.79 337
3639.93 341
3640.07 366
3640.21 360
3640.34 358
3640.48 363
3640.62 353
3640.76 331
3640.90 317
3641.04 321
3641.17 334
3641.31 359
3641.45 377
3641.59 395
3641.73 392
3641.87 393
3642.00 393
3642.14 384
3642.28 385
3642.42 378
3642.56 371
3642.70 347
3642.83 356
3642.97 348
3643.11 380
3643.25 416
3643.39 420
3643.53 439
3643.66 459
3643.80 450
3643.94 427
3644.08 425
3644.22 411
3644.36 389
3644.50 361
3644.63 356
3644.77 348
3644.91 342
3645.05 342
3645.19 354
3645.33 346
3645.46 329
3645.60 325
3645.74 313
3645.88 306
3646.02 309
3646.16 291
3646.29 289
3646.43 278
3646.57 284
3646.71 294
3646.85 293
3646.99 286
3647.13 279
3647.26 268
3647.40 261
3647.54 248
3647.68 237
3647.82 229
3647.96 239
3648.09 250
3648.23 245
3648.37 242
3648.51 253
3648.65 243
3648.79 248
3648.93 246
3649.06 234
3649.20 251
3649.34 268
3649.48 281
3649.62 312
3649.76 310
3649.90 303
3650.03 301
3650.17 297
3650.31 273
3650.45 262
3650.59 266
3650.73 262
3650.86 250
3651.00 260
3651.14 259
3651.28 252
3651.42 247
3651.56 262
3651.70 260
3651.83 243
3651.97 241
3652.11 219
3652.25 226
3652.39 243
3652.53 257
3652.67 291
3652.80 306
3652.94 314
3653.08 339
3653.22 336
3653.36 335
3653.50 324
3653.64 314
3653.77 319
3653.91 339
3654.05 355
3654.19 375
3654.33 350
3654.47 354
3654.61 331
3654.74 337
3654.88 321
3655.02 294
3655.16 271
3655.30 277
3655.44 257
3655.58 261
3655.72 279
3655.85 276
3655.99 280
3656.13 309
3656.27 299
3656.41 297
3656.55 310
3656.69 327
3656.82 323
3656.96 328
3657.10 336
3657.24 329
3657.38 309
3657.52 309
3657.66 325
3657.79 334
3657.93 313
3658.07 305
3658.21 310
3658.35 309
3658.49 329
3658.63 328
3658.77 370
3658.90 391
3659.04 396
3659.18 401
3659.32 404
3659.46 410
3659.60 408
3659.74 389
3659.88 393
3660.01 373
3660.15 356
3660.29 341
3660.43 335
3660.57 333
3660.71 315
3660.85 304
3660.99 302
3661.12 293
3661.26 286
3661.40 282
3661.54 284
3661.68 295
3661.82 296
3661.96 334
3662.09 349
3662.23 350
3662.37 365
3662.51 364
3662.65 362
3662.79 354
3662.93 358
3663.07 359
3663.21 352
3663.34 350
3663.48 346
3663.62 330
3663.76 317
3663.90 301
3664.04 275
3664.18 252
3664.32 245
3664.45 259
3664.59 274
3664.73 274
3664.87 282
3665.01 282
3665.15 293
3665.29 315
3665.43 312
3665.56 296
3665.70 310
3665.84 323
3665.98 315
3666.12 327
3666.26 332
3666.40 360
3666.54 345
3666.68 355
3666.81 368
3666.95 373
3667.09 338
3667.23 317
3667.37 308
3667.51 303
3667.65 293
3667.79 291
3667.92 282
3668.06 269
3668.20 297
3668.34 291
3668.48 287
3668.62 291
3668.76 283
3668.90 310
3669.04 316
3669.17 322
3669.31 323
3669.45 340
3669.59 328
3669.73 311
3669.87 320
3670.01 330
3670.15 313
3670.29 295
3670.42 304
3670.56 327
3670.70 302
3670.84 297
3670.98 298
3671.12 302
3671.26 305
3671.40 297
3671.54 299
3671.67 310
3671.81 290
3671.95 306
3672.09 303
3672.23 306
3672.37 307
3672.51 300
3672.65 305
3672.79 312
3672.93 311
3673.06 308
3673.20 294
3673.34 285
3673.48 297
3673.62 313
3673.76 303
3673.90 309
3674.04 309
3674.18 308
3674.32 292
3674.45 288
3674.59 296
3674.73 301
3674.87 330
3675.01 330
3675.15 341
3675.29 352
3675.43 352
3675.57 326
3675.71 310
3675.84 303
3675.98 295
3676.12 268
3676.26 260
3676.40 239
3676.54 249
3676.68 261
3676.82 268
3676.96 260
3677.10 262
3677.23 277
3677.37 293
3677.51 302
3677.65 287
3677.79 277
3677.93 269
3678.07 270
3678.21 263
3678.35 257
3678.49 264
3678.62 273
3678.76 271
3678.90 288
3679.04 297
3679.18 290
3679.32 293
3679.46 316
3679.60 313
3679.74 336
3679.88 346
3680.02 344
3680.15 345
3680.29 335
3680.43 321
3680.57 318
3680.71 316
3680.85 323
3680.99 321
3681.13 319
3681.27 335
3681.41 342
3681.55 331
3681.68 320
3681.82 319
3681.96 336
3682.10 366
3682.24 368
3682.38 358
3682.52 360
3682.66 351
3682.80 339
3682.94 322
3683.08 326
3683.22 329
3683.35 314
3683.49 323
3683.63 353
3683.77 363
3683.91 360
3684.05 356
3684.19 347
3684.33 344
3684.47 350
3684.61 331
3684.75 304
3684.89 305
3685.02 328
3685.16 333
3685.30 338
3685.44 334
3685.58 337
3685.72 338
3685.86 339
3686.00 344
3686.14 343
3686.28 319
3686.42 343
3686.56 346
3686.69 339
3686.83 346
3686.97 364
3687.11 358
3687.25 323
3687.39 329
3687.53 316
3687.67 305
3687.81 307
3687.95 301
3688.09 304
3688.23 327
3688.37 348
3688.50 340
3688.64 353
3688.78 338
3688.92 326
3689.06 325
3689.20 320
3689.34 309
3689.48 294
3689.62 299
3689.76 295
3689.90 301
3690.04 301
3690.18 307
3690.32 300
3690.45 318
3690.59 309
3690.73 309
3690.87 325
3691.01 322
3691.15 321
3691.29 347
3691.43 362
3691.57 362
3691.71 338
3691.85 326
3691.99 291
3692.13 290
3692.27 272
3692.40 264
3692.54 251
3692.68 256
3692.82 287
3692.96 280
3693.10 276
3693.24 282
3693.38 281
3693.52 300
3693.66 294
3693.80 296
3693.94 281
3694.08 286
3694.22 293
3694.36 300
3694.50 301
3694.63 294
3694.77 311
3694.91 300
3695.05 308
3695.19 295
3695.33 297
3695.47 307
3695.61 299
3695.75 305
3695.89 317
3696.03 339
3696.17 357
3696.31 358
3696.45 371
3696.59 354
3696.73 348
3696.86 335
3697.00 333
3697.14 360
3697.28 364
3697.42 351
3697.56 342
3697.70 353
3697.84 363
3697.98 366
3698.12 347
3698.26 361
3698.40 359
3698.54 349
3698.68 369
3698.82 395
3698.96 404
3699.10 404
3699.23 406
3699.37 421
3699.51 417
3699.65 409
3699.79 406
3699.93 432
3700.07 430
3700.21 441
3700.35 459
3700.49 477
3700.63 475
3700.77 452
3700.91 422
3701.05 401
3701.19 391
3701.33 394
3701.47 412
3701.61 440
3701.75 461
3701.88 478
3702.02 472
3702.16 443
3702.30 431
3702.44 419
3702.58 400
3702.72 366
3702.86 347
3703.00 344
3703.14 355
3703.28 346
3703.42 363
3703.56 376
3703.70 402
3703.84 421
3703.98 414
3704.12 400
3704.26 387
3704.40 396
3704.54 395
3704.68 411
3704.82 385
3704.95 387
3705.09 374
3705.23 382
3705.37 370
3705.51 387
3705.65 377
3705.79 374
3705.93 385
3706.07 365
3706.21 365
3706.35 353
3706.49 349
3706.63 347
3706.77 340
3706.91 346
3707.05 355
3707.19 357
3707.33 349
3707.47 339
3707.61 348
3707.75 335
3707.89 303
3708.03 313
3708.17 318
3708.30 320
3708.44 319
3708.58 308
3708.72 308
3708.86 307
3709.00 296
3709.14 300
3709.28 315
3709.42 329
3709.56 359
3709.70 364
3709.84 354
3709.98 339
3710.12 323
3710.26 329
3710.40 339
3710.54 344
3710.68 353
3710.82 362
3710.96 347
3711.10 345
3711.24 360
3711.38 365
3711.52 373
3711.66 364
3711.80 344
3711.94 350
3712.08 338
3712.22 357
3712.36 355
3712.49 370
3712.63 358
3712.77 370
3712.91 368
3713.05 351
3713.19 348
3713.33 340
3713.47 348
3713.61 351
3713.75 364
3713.89 361
3714.03 369
3714.17 370
3714.31 369
3714.45 370
3714.59 375
3714.73 368
3714.87 361
3715.01 356
3715.15 344
3715.29 355
3715.43 349
3715.57 340
3715.71 320
3715.85 342
3715.99 346
3716.13 354
3716.27 340
3716.41 346
3716.55 333
3716.69 332
3716.83 324
3716.97 355
3717.11 359
3717.25 366
3717.39 369
3717.53 374
3717.67 373
3717.81 391
3717.95 388
3718.08 380
3718.22 385
3718.36 380
3718.50 370
3718.64 374
3718.78 381
3718.92 381
3719.06 392
3719.20 424
3719.34 420
3719.48 409
3719.62 389
3719.76 393
3719.90 387
3720.04 382
3720.18 390
3720.32 397
3720.46 394
3720.60 392
3720.74 376
3720.88 371
3721.02 365
3721.16 364
3721.30 378
3721.44 380
3721.58 384
3721.72 368
3721.86 342
3722.00 340
3722.14 337
3722.28 325
3722.42 316
3722.56 322
3722.70 346
3722.84 337
3722.98 342
3723.12 357
3723.26 362
3723.40 360
3723.54 357
3723.68 354
3723.82 376
3723.96 387
3724.10 405
3724.24 393
3724.38 392
3724.52 390
3724.66 395
3724.80 414
3724.94 434
3725.08 445
3725.22 448
3725.36 461
3725.50 425
3725.64 422
3725.78 436
3725.92 445
3726.06 427
3726.20 427
3726.34 446
3726.48 446
3726.62 432
3726.76 403
3726.90 394
3727.04 374
3727.18 358
3727.32 342
3727.46 341
3727.60 330
3727.74 323
3727.88 346
3728.02 380
3728.16 395
3728.30 403
3728.44 391
3728.58 398
3728.72 399
3728.86 399
3729.00 382
3729.14 365
3729.28 358
3729.42 355
3729.56 349
3729.70 377
3729.84 403
3729.98 407
3730.12 422
3730.26 408
3730.40 401
3730.54 386
3730.68 372
3730.82 365
3730.96 365
3731.10 335
3731.24 324
3731.38 313
3731.52 327
3731.66 318
3731.80 319
3731.94 328
3732.08 328
3732.22 343
3732.36 353
3732.50 335
3732.64 334
3732.78 351
3732.92 359
3733.06 348
3733.20 359
3733.34 345
3733.48 356
3733.62 370
3733.76 367
3733.90 373
3734.04 381
3734.18 377
3734.32 376
3734.46 406
3734.60 430
3734.74 442
3734.88 439
3735.02 431
3735.16 448
3735.30 438
3735.44 439
3735.58 459
3735.72 479
3735.86 484
3736.00 492
3736.14 494
3736.28 473
3736.42 481
3736.56 487
3736.70 486
3736.84 477
3736.98 458
3737.12 479
3737.26 474
3737.40 467
3737.54 473
3737.68 473
3737.82 463
3737.96 461
3738.10 467
3738.24 495
3738.38 510
3738.52 519
3738.67 495
3738.81 462
3738.95 462
3739.09 421
3739.23 395
3739.37 407
3739.51 409
3739.65 400
3739.79 417
3739.93 409
3740.07 390
3740.21 378
3740.35 404
3740.49 398
3740.63 387
3740.77 390
3740.91 377
3741.05 374
3741.19 362
3741.33 343
3741.47 343
3741.61 330
3741.75 337
3741.89 342
3742.03 363
3742.17 392
3742.31 426
3742.45 401
3742.59 408
3742.73 431
3742.87 451
3743.01 451
3743.15 433
3743.29 408
3743.43 399
3743.57 387
3743.71 379
3743.85 379
3743.99 373
3744.13 372
3744.28 371
3744.42 364
3744.56 372
3744.70 378
3744.84 400
3744.98 401
3745.12 390
3745.26 386
3745.40 395
3745.54 399
3745.68 393
3745.82 368
3745.96 363
3746.10 338
3746.24 307
3746.38 298
3746.52 309
3746.66 317
3746.80 342
3746.94 359
3747.08 358
3747.22 357
3747.36 344
3747.50 338
3747.64 326
3747.78 326
3747.92 347
3748.06 382
3748.20 384
3748.34 401
3748.49 377
3748.63 355
3748.77 349
3748.91 362
3749.05 363
3749.19 365
3749.33 372
3749.47 357
3749.61 330
3749.75 313
3749.89 310
3750.03 334
3750.17 353
3750.31 362
3750.45 360
3750.59 358
3750.73 360
3750.87 344
3751.01 355
3751.15 368
3751.29 349
3751.43 340
3751.57 330
3751.71 353
3751.86 347
3752.00 360
3752.14 359
3752.28 343
3752.42 322
3752.56 318
3752.70 310
3752.84 312
3752.98 315
3753.12 329
3753.26 322
3753.40 318
3753.54 318
3753.68 307
3753.82 326
3753.96 345
3754.10 355
3754.24 350
3754.38 346
3754.52 327
3754.66 329
3754.81 319
3754.95 297
3755.09 306
3755.23 322
3755.37 325
3755.51 310
3755.65 332
3755.79 324
3755.93 321
3756.07 321
3756.21 320
3756.35 327
3756.49 327
3756.63 324
3756.77 336
3756.91 341
3757.05 342
3757.19 335
3757.33 327
3757.47 318
3757.62 304
3757.76 301
3757.90 290
3758.04 289
3758.18 285
3758.32 286
3758.46 276
3758.60 269
3758.74 284
3758.88 297
3759.02 311
3759.16 308
3759.30 317
3759.44 308
3759.58 332
3759.72 346
3759.86 339
3760.01 358
3760.15 365
3760.29 387
3760.43 387
3760.57 386
3760.71 381
3760.85 377
3760.99 364
3761.13 349
3761.27 342
3761.41 335
3761.55 327
3761.69 330
3761.83 335
3761.97 352
3762.11 346
3762.26 353
3762.40 364
3762.54 352
3762.68 349
3762.82 353
3762.96 338
3763.10 337
3763.24 332
3763.38 329
3763.52 328
3763.66 335
3763.80 325
3763.94 327
3764.08 347
3764.22 358
3764.36 362
3764.51 368
3764.65 363
3764.79 373
3764.93 346
3765.07 314
3765.21 293
3765.35 276
3765.49 292
3765.63 328
3765.77 348
3765.91 369
3766.05 375
3766.19 369
3766.33 362
3766.48 349
3766.62 348
3766.76 346
3766.90 348
3767.04 338
3767.18 355
3767.32 370
3767.46 363
3767.60 367
3767.74 365
3767.88 358
3768.02 363
3768.16 364
3768.30 358
3768.45 343
3768.59 325
3768.73 328
3768.87 330
3769.01 326
3769.15 321
3769.29 305
3769.43 288
3769.57 284
3769.71 263
3769.85 274
3769.99 272
3770.13 283
3770.28 290
3770.42 301
3770.56 294
3770.70 300
3770.84 303
3770.98 325
3771.12 368
3771.26 376
3771.40 376
3771.54 377
3771.68 366
3771.82 365
3771.97 360
3772.11 367
3772.25 395
3772.39 378
3772.53 366
3772.67 357
3772.81 382
3772.95 376
3773.09 382
3773.23 386
3773.37 372
3773.51 372
3773.66 345
3773.80 346
3773.94 336
3774.08 341
3774.22 379
3774.36 387
3774.50 386
3774.64 381
3774.78 368
3774.92 364
3775.06 359
3775.20 359
3775.35 360
3775.49 360
3775.63 380
3775.77 365
3775.91 358
3776.05 350
3776.19 352
3776.33 347
3776.47 334
3776.61 305
3776.75 283
3776.90 272
3777.04 253
3777.18 247
3777.32 242
3777.46 232
3777.60 240
3777.74 276
3777.88 293
3778.02 299
3778.16 305
3778.30 300
3778.45 300
3778.59 285
3778.73 276
3778.87 269
3779.01 270
3779.15 284
3779.29 285
3779.43 272
3779.57 299
3779.71 315
3779.86 337
3780.00 346
3780.14 364
3780.28 383
3780.42 388
3780.56 374
3780.70 348
3780.84 332
3780.98 338
3781.12 336
3781.27 369
3781.41 374
3781.55 364
3781.69 352
3781.83 347
3781.97 353
3782.11 348
3782.25 359
3782.39 400
3782.53 390
3782.68 390
3782.82 391
3782.96 386
3783.10 386
3783.24 369
3783.38 340
3783.52 315
3783.66 306
3783.80 294
3783.94 273
3784.09 268
3784.23 278
3784.37 283
3784.51 274
3784.65 288
3784.79 292
3784.93 305
3785.07 296
3785.21 308
3785.36 343
3785.50 356
3785.64 367
3785.78 356
3785.92 360
3786.06 364
3786.20 372
3786.34 374
3786.48 390
3786.62 378
3786.77 375
3786.91 369
3787.05 370
3787.19 380
3787.33 384
3787.47 404
3787.61 417
3787.75 414
3787.89 402
3788.04 395
3788.18 399
3788.32 398
3788.46 389
3788.60 377
3788.74 349
3788.88 341
3789.02 359
3789.16 373
3789.31 378
3789.45 375
3789.59 377
3789.73 379
3789.87 379
3790.01 383
3790.15 386
3790.29 372
3790.44 370
3790.58 366
3790.72 365
3790.86 364
3791.00 347
3791.14 327
3791.28 325
3791.42 327
3791.56 314
3791.71 306
3791.85 293
3791.99 280
3792.13 270
3792.27 271
3792.41 307
3792.55 325
3792.69 332
3792.84 329
3792.98 340
3793.12 337
3793.26 318
3793.40 314
3793.54 301
3793.68 309
3793.82 304
3793.97 296
3794.11 297
3794.25 282
3794.39 266
3794.53 277
3794.67 268
3794.81 258
3794.95 246
3795.10 247
3795.24 260
3795.38 268
3795.52 285
3795.66 293
3795.80 301
3795.94 309
3796.08 308
3796.23 317
3796.37 314
3796.51 299
3796.65 285
3796.79 292
3796.93 300
3797.07 319
3797.21 329
3797.36 339
3797.50 337
3797.64 374
3797.78 388
3797.92 399
3798.06 354
3798.20 351
3798.34 357
3798.49 372
3798.63 350
3798.77 352
3798.91 346
3799.05 349
3799.19 352
3799.33 345
3799.48 341
3799.62 354
3799.76 346
3799.90 348
3800.04 359
3800.18 383
3800.32 390
3800.46 399
3800.61 403
3800.75 386
3800.89 372
3801.03 372
3801.17 371
3801.31 362
3801.45 363
3801.60 355
3801.74 322
3801.88 314
3802.02 299
3802.16 291
3802.30 286
3802.44 281
3802.59 281
3802.73 311
3802.87 324
3803.01 297
3803.15 299
3803.29 294
3803.43 279
3803.57 294
3803.72 296
3803.86 293
3804.00 292
3804.14 302
3804.28 295
3804.42 306
3804.56 311
3804.71 325
3804.85 330
3804.99 342
3805.13 337
3805.27 329
3805.41 307
3805.55 322
3805.70 324
3805.84 319
3805.98 333
3806.12 317
3806.26 326
3806.40 331
3806.55 339
3806.69 344
3806.83 347
3806.97 371
3807.11 368
3807.25 368
3807.39 367
3807.54 338
3807.68 332
3807.82 327
3807.96 334
3808.10 339
3808.24 331
3808.38 328
3808.53 325
3808.67 313
3808.81 321
3808.95 304
3809.09 298
3809.23 306
3809.37 294
3809.52 307
3809.66 310
3809.80 310
3809.94 291
3810.08 278
3810.22 289
3810.37 287
3810.51 276
3810.65 276
3810.79 280
3810.93 316
3811.07 327
3811.21 324
3811.36 315
3811.50 310
3811.64 326
3811.78 317
3811.92 301
3812.06 318
3812.21 327
3812.35 323
3812.49 332
3812.63 337
3812.77 316
3812.91 303
3813.06 307
3813.20 308
3813.34 295
3813.48 295
3813.62 282
3813.76 277
3813.90 272
3814.05 273
3814.19 266
3814.33 235
3814.47 223
3814.61 232
3814.75 253
3814.90 245
3815.04 264
3815.18 278
3815.32 277
3815.46 277
3815.60 273
3815.75 274
3815.89 271
3816.03 260
3816.17 266
3816.31 263
3816.45 272
3816.60 283
3816.74 302
3816.88 300
3817.02 311
3817.16 306
3817.30 296
3817.45 287
3817.59 274
3817.73 268
3817.87 273
3818.01 292
3818.15 291
3818.30 284
3818.44 282
3818.58 285
3818.72 296
3818.86 307
3819.00 299
3819.15 302
3819.29 319
3819.43 328
3819.57 325
3819.71 341
3819.85 350
3820.00 332
3820.14 321
3820.28 309
3820.42 302
3820.56 293
3820.70 303
3820.85 274
3820.99 266
3821.13 263
3821.27 262
3821.41 280
3821.56 292
3821.70 304
3821.84 307
3821.98 323
3822.12 332
3822.26 320
3822.41 324
3822.55 314
3822.69 315
3822.83 306
3822.97 309
3823.11 312
3823.26 307
3823.40 303
3823.54 297
3823.68 292
3823.82 291
3823.97 281
3824.11 284
3824.25 302
3824.39 313
3824.53 337
3824.67 332
3824.82 316
3824.96 334
3825.10 326
3825.24 322
3825.38 309
3825.53 313
3825.67 311
3825.81 326
3825.95 352
3826.09 354
3826.23 370
3826.38 367
3826.52 363
3826.66 350
3826.80 347
3826.94 352
3827.09 350
3827.23 339
3827.37 315
3827.51 323
3827.65 315
3827.79 329
3827.94 342
3828.08 343
3828.22 349
3828.36 335
3828.50 328
3828.65 347
3828.79 333
3828.93 345
3829.07 336
3829.21 325
3829.36 319
3829.50 327
3829.64 336
3829.78 352
3829.92 357
3830.06 357
3830.21 359
3830.35 368
3830.49 373
3830.63 377
3830.77 371
3830.92 360
3831.06 359
3831.20 353
3831.34 341
3831.48 347
3831.63 365
3831.77 381
3831.91 387
3832.05 375
3832.19 372
3832.34 376
3832.48 362
3832.62 358
3832.76 354
3832.90 344
3833.05 334
3833.19 348
3833.33 348
3833.47 365
3833.61 378
3833.75 376
3833.90 392
3834.04 401
3834.18 414
3834.32 418
3834.46 415
3834.61 422
3834.75 415
3834.89 395
3835.03 387
3835.17 397
3835.32 386
3835.46 384
3835.60 382
3835.74 374
3835.88 383
3836.03 390
3836.17 404
3836.31 392
3836.45 385
3836.59 358
3836.74 330
3836.88 305
3837.02 291
3837.16 285
3837.30 281
3837.45 292
3837.59 295
3837.73 305
3837.87 313
3838.02 296
3838.16 303
3838.30 301
3838.44 283
3838.58 283
3838.73 282
3838.87 295
3839.01 302
3839.15 296
3839.29 293
3839.44 298
3839.58 302
3839.72 314
3839.86 317
3840.00 323
3840.15 330
3840.29 360
3840.43 362
3840.57 346
3840.71 334
3840.86 341
3841.00 358
3841.14 342
3841.28 339
3841.43 312
3841.57 300
3841.71 282
3841.85 275
3841.99 281
3842.14 273
3842.28 267
3842.42 271
3842.56 272
3842.70 267
3842.85 264
3842.99 270
3843.13 273
3843.27 283
3843.41 302
3843.56 291
3843.70 292
3843.84 299
3843.98 333
3844.13 341
3844.27 340
3844.41 346
3844.55 348
3844.69 383
3844.84 387
3844.98 382
3845.12 360
3845.26 334
3845.41 353
3845.55 363
3845.69 352
3845.83 339
3845.97 331
3846.12 331
3846.26 312
3846.40 310
3846.54 306
3846.69 308
3846.83 297
3846.97 299
3847.11 316
3847.25 325
3847.40 335
3847.54 316
3847.68 305
3847.82 285
3847.97 295
3848.11 274
3848.25 272
3848.39 293
3848.53 285
3848.68 303
3848.82 308
3848.96 319
3849.10 328
3849.25 321
3849.39 309
3849.53 319
3849.67 312
3849.81 310
3849.96 324
3850.10 332
3850.24 352
3850.38 361
3850.53 350
3850.67 341
3850.81 339
3850.95 355
3851.09 341
3851.24 338
3851.38 341
3851.52 359
3851.66 363
3851.81 367
3851.95 352
3852.09 354
3852.23 355
3852.38 349
3852.52 343
3852.66 334
3852.80 326
3852.94 323
3853.09 324
3853.23 318
3853.37 316
3853.51 312
3853.66 319
3853.80 326
3853.94 330
3854.08 321
3854.23 297
3854.37 283
3854.51 287
3854.65 273
3854.80 261
3854.94 248
3855.08 241
3855.22 249
3855.36 241
3855.51 249
3855.65 268
3855.79 264
3855.93 265
3856.08 252
3856.22 242
3856.36 232
3856.50 238
3856.65 243
3856.79 243
3856.93 278
3857.07 304
3857.22 319
3857.36 312
3857.50 298
3857.64 301
3857.79 295
3857.93 298
3858.07 292
3858.21 299
3858.36 320
3858.50 354
3858.64 371
3858.78 360
3858.92 353
3859.07 367
3859.21 359
3859.35 353
3859.49 332
3859.64 319
3859.78 298
3859.92 298
3860.06 294
3860.21 272
3860.35 264
3860.49 264
3860.63 254
3860.78 265
3860.92 306
3861.06 330
3861.20 352
3861.35 365
3861.49 365
3861.63 378
3861.77 363
3861.92 359
3862.06 347
3862.20 357
3862.34 344
3862.49 343
3862.63 352
3862.77 345
3862.91 347
3863.06 358
3863.20 361
3863.34 357
3863.48 344
3863.63 347
3863.77 344
3863.91 343
3864.05 338
3864.20 321
3864.34 314
3864.48 318
3864.62 308
3864.77 283
3864.91 271
3865.05 244
3865.19 245
3865.34 249
3865.48 249
3865.62 267
3865.76 261
3865.91 271
3866.05 269
3866.19 260
3866.34 267
3866.48 257
3866.62 267
3866.76 276
3866.91 277
3867.05 288
3867.19 277
3867.33 256
3867.48 270
3867.62 291
3867.76 303
3867.90 305
3868.05 307
3868.19 298
3868.33 281
3868.47 281
3868.62 277
3868.76 296
3868.90 318
3869.04 313
3869.19 308
3869.33 299
3869.47 293
3869.62 290
3869.76 306
3869.90 321
3870.04 324
3870.19 315
3870.33 300
3870.47 284
3870.61 274
3870.76 273
3870.90 275
3871.04 269
3871.18 258
3871.33 262
3871.47 257
3871.61 263
3871.75 298
3871.90 317
3872.04 315
3872.18 324
3872.33 330
3872.47 340
3872.61 352
3872.75 358
3872.90 342
3873.04 321
3873.18 313
3873.32 284
3873.47 291
3873.61 297
3873.75 297
3873.90 302
3874.04 309
3874.18 315
3874.32 316
3874.47 308
3874.61 291
3874.75 290
3874.89 295
3875.04 292
3875.18 298
3875.32 274
3875.47 251
3875.61 233
3875.75 248
3875.89 242
3876.04 239
3876.18 244
3876.32 258
3876.46 274
3876.61 279
3876.75 286
3876.89 286
3877.04 284
3877.18 281
3877.32 283
3877.46 282
3877.61 271
3877.75 262
3877.89 281
3878.04 288
3878.18 306
3878.32 303
3878.46 317
3878.61 334
3878.75 315
3878.89 318
3879.03 322
3879.18 323
3879.32 325
3879.46 332
3879.61 344
3879.75 367
3879.89 370
3880.03 372
3880.18 364
3880.32 380
3880.46 363
3880.61 353
3880.75 343
3880.89 332
3881.03 319
3881.18 308
3881.32 294
3881.46 275
3881.61 284
3881.75 280
3881.89 275
3882.03 265
3882.18 279
3882.32 282
3882.46 279
3882.61 302
3882.75 296
3882.89 306
3883.03 314
3883.18 310
3883.32 332
3883.46 332
3883.61 333
3883.75 349
3883.89 351
3884.03 359
3884.18 343
3884.32 350
3884.46 363
3884.61 346
3884.75 319
3884.89 308
3885.03 307
3885.18 299
3885.32 307
3885.46 302
3885.61 285
3885.75 304
3885.89 313
3886.04 312
3886.18 295
3886.32 309
3886.46 331
3886.61 335
3886.75 324
3886.89 322
3887.04 340
3887.18 355
3887.32 349
3887.46 345
3887.61 354
3887.75 352
3887.89 344
3888.04 327
3888.18 324
3888.32 305
3888.47 312
3888.61 309
3888.75 308
3888.89 307
3889.04 305
3889.18 312
3889.32 323
3889.47 331
3889.61 343
3889.75 361
3889.90 341
3890.04 352
3890.18 342
3890.32 347
3890.47 338
3890.61 323
3890.75 323
3890.90 329
3891.04 315
3891.18 301
3891.33 293
3891.47 317
3891.61 308
3891.75 304
3891.90 276
3892.04 275
3892.18 266
3892.33 259
3892.47 258
3892.61 260
3892.76 256
3892.90 258
3893.04 257
3893.19 275
3893.33 308
3893.47 308
3893.61 307
3893.76 333
3893.90 332
3894.04 323
3894.19 308
3894.33 300
3894.47 290
3894.62 302
3894.76 307
3894.90 330
3895.05 317
3895.19 306
3895.33 307
3895.47 308
3895.62 301
3895.76 306
3895.90 309
3896.05 327
3896.19 321
3896.33 316
3896.48 316
3896.62 330
3896.76 343
3896.91 337
3897.05 334
3897.19 339
3897.34 338
3897.48 331
3897.62 319
3897.77 321
3897.91 347
3898.05 353
3898.19 365
3898.34 356
3898.48 344
3898.62 348
3898.77 341
3898.91 333
3899.05 322
3899.20 310
3899.34 304
3899.48 314
3899.63 324
3899.77 325
3899.91 334
3900.06 339
3900.20 342
3900.34 337
3900.49 343
3900.63 329
3900.77 327
3900.92 316
3901.06 315
3901.20 322
3901.34 334
3901.49 355
3901.63 376
3901.77 384
3901.92 397
3902.06 413
3902.20 408
3902.35 420
3902.49 429
3902.63 420
3902.78 398
3902.92 396
3903.06 400
3903.21 375
3903.35 363
3903.49 351
3903.64 361
3903.78 361
3903.92 375
3904.07 390
3904.21 388
3904.35 381
3904.50 399
3904.64 407
3904.78 409
3904.93 417
3905.07 441
3905.21 443
3905.36 427
3905.50 393
3905.64 370
3905.79 339
3905.93 321
3906.07 310
3906.22 303
3906.36 300
3906.50 284
3906.65 281
3906.79 296
3906.93 303
3907.08 335
3907.22 354
3907.36 364
3907.51 358
3907.65 359
3907.79 345
3907.94 330
3908.08 334
3908.22 328
3908.37 353
3908.51 367
3908.65 355
3908.80 356
3908.94 354
3909.08 360
3909.23 359
3909.37 373
3909.51 379
3909.66 364
3909.80 375
3909.94 378
3910.09 353
3910.23 338
3910.37 321
3910.52 299
3910.66 292
3910.80 279
3910.95 299
3911.09 320
3911.23 329
3911.38 318
3911.52 313
3911.66 296
3911.81 296
3911.95 284
3912.09 314
3912.24 324
3912.38 332
3912.52 331
3912.67 333
3912.81 325
3912.95 308
3913.10 327
3913.24 344
3913.38 359
3913.53 362
3913.67 349
3913.81 332
3913.96 322
3914.10 309
3914.24 347
3914.39 357
3914.53 376
3914.68 389
3914.82 383
3914.96 393
3915.11 375
3915.25 362
3915.39 344
3915.54 337
3915.68 335
3915.82 313
3915.97 306
3916.11 309
3916.25 307
3916.40 326
3916.54 334
3916.68 347
3916.83 353
3916.97 368
3917.11 356
3917.26 356
3917.40 360
3917.55 363
3917.69 362
3917.83 358
3917.98 365
3918.12 368
3918.26 357
3918.41 350
3918.55 341
3918.69 332
3918.84 327
3918.98 310
3919.12 324
3919.27 307
3919.41 305
3919.55 297
3919.70 305
3919.84 326
3919.99 337
3920.13 344
3920.27 351
3920.42 358
3920.56 363
3920.70 367
3920.85 360
3920.99 336
3921.13 327
3921.28 312
3921.42 295
3921.56 304
3921.71 296
3921.85 303
3922.00 307
3922.14 321
3922.28 322
3922.43 311
3922.57 328
3922.71 331
3922.86 345
3923.00 324
3923.14 320
3923.29 340
3923.43 377
3923.58 383
3923.72 396
3923.86 391
3924.01 380
3924.15 366
3924.29 359
3924.44 352
3924.58 354
3924.72 354
3924.87 379
3925.01 365
3925.16 358
3925.30 357
3925.44 363
3925.59 371
3925.73 383
3925.87 369
3926.02 365
3926.16 399
3926.30 410
3926.45 400
3926.59 387
3926.74 364
3926.88 356
3927.02 338
3927.17 331
3927.31 357
3927.45 351
3927.60 346
3927.74 340
3927.89 327
3928.03 326
3928.17 333
3928.32 338
3928.46 341
3928.60 350
3928.75 344
3928.89 346
3929.03 346
3929.18 366
3929.32 365
3929.47 349
3929.61 340
3929.75 337
3929.90 335
3930.04 335
3930.18 346
3930.33 324
3930.47 332
3930.62 320
3930.76 322
3930.90 328
3931.05 316
3931.19 287
3931.33 296
3931.48 312
3931.62 311
3931.77 316
3931.91 327
3932.05 337
3932.20 337
3932.34 332
3932.49 334
3932.63 311
3932.77 310
3932.92 289
3933.06 283
3933.20 270
3933.35 286
3933.49 285
3933.64 288
3933.78 299
3933.92 308
3934.07 316
3934.21 326
3934.35 334
3934.50 332
3934.64 338
3934.79 331
3934.93 316
3935.07 330
3935.22 328
3935.36 343
3935.51 344
3935.65 347
3935.79 342
3935.94 347
3936.08 346
3936.22 353
3936.37 362
3936.51 356
3936.66 376
3936.80 377
3936.94 361
3937.09 344
3937.23 342
3937.38 336
3937.52 325
3937.66 309
3937.81 318
3937.95 309
3938.09 294
3938.24 287
3938.38 262
3938.53 261
3938.67 242
3938.81 240
3938.96 228
3939.10 243
3939.25 240
3939.39 259
3939.53 278
3939.68 279
3939.82 279
3939.97 283
3940.11 285
3940.25 277
3940.40 294
3940.54 321
3940.69 346
3940.83 365
3940.97 360
3941.12 385
3941.26 373
3941.41 364
3941.55 360
3941.69 344
3941.84 344
3941.98 331
3942.12 320
3942.27 315
3942.41 295
3942.56 289
3942.70 272
3942.84 277
3942.99 286
3943.13 283
3943.28 307
3943.42 309
3943.56 323
3943.71 325
3943.85 312
3944.00 297
3944.14 296
3944.28 290
3944.43 292
3944.57 290
3944.72 281
3944.86 283
3945.00 300
3945.15 295
3945.29 289
3945.44 294
3945.58 285
3945.72 297
3945.87 293
3946.01 294
3946.16 275
3946.30 273
3946.45 258
3946.59 246
3946.73 241
3946.88 232
3947.02 211
3947.17 204
3947.31 198
3947.45 201
3947.60 174
3947.74 178
3947.89 182
3948.03 179
3948.17 177
3948.32 197
3948.46 215
3948.61 225
3948.75 249
3948.89 253
3949.04 277
3949.18 265
3949.33 256
3949.47 248
3949.61 254
3949.76 238
3949.90 251
3950.05 265
3950.19 262
3950.34 272
3950.48 259
3950.62 262
3950.77 271
3950.91 262
3951.06 277
3951.20 280
3951.34 288
3951.49 281
3951.63 259
3951.78 258
3951.92 270
3952.06 259
3952.21 247
3952.35 249
3952.50 243
3952.64 231
3952.79 242
3952.93 245
3953.07 256
3953.22 267
3953.36 276
3953.51 277
3953.65 276
3953.79 287
3953.94 299
3954.08 308
3954.23 303
3954.37 310
3954.52 314
3954.66 330
3954.80 336
3954.95 326
3955.09 312
3955.24 298
3955.38 286
3955.53 264
3955.67 250
3955.81 239
3955.96 236
3956.10 237
3956.25 240
3956.39 241
3956.53 259
3956.68 277
3956.82 275
3956.97 286
3957.11 291
3957.26 298
3957.40 295
3957.54 300
3957.69 302
3957.83 305
3957.98 311
3958.12 309
3958.27 293
3958.41 287
3958.55 288
3958.70 280
3958.84 277
3958.99 297
3959.13 324
3959.28 330
3959.42 321
3959.56 313
3959.71 299
3959.85 304
3960.00 311
3960.14 316
3960.29 333
3960.43 330
3960.57 328
3960.72 320
3960.86 321
3961.01 344
3961.15 356
3961.30 358
3961.44 346
3961.58 339
3961.73 319
3961.87 309
3962.02 308
3962.16 287
3962.31 305
3962.45 307
3962.59 305
3962.74 317
3962.88 329
3963.03 333
3963.17 323
3963.32 319
3963.46 313
3963.61 312
3963.75 330
3963.89 345
3964.04 362
3964.18 368
3964.33 381
3964.47 368
3964.62 351
3964.76 333
3964.90 317
3965.05 323
3965.19 344
3965.34 360
3965.48 363
3965.63 377
3965.77 383
3965.92 359
3966.06 347
3966.20 338
3966.35 349
3966.49 349
3966.64 365
3966.78 363
3966.93 355
3967.07 361
3967.22 366
3967.36 356
3967.50 334
3967.65 294
3967.79 280
3967.94 282
3968.08 277
3968.23 271
3968.37 265
3968.51 262
3968.66 237
3968.80 238
3968.95 251
3969.09 287
3969.24 296
3969.38 302
3969.53 291
3969.67 295
3969.82 273
3969.96 261
3970.10 261
3970.25 254
3970.39 271
3970.54 279
3970.68 271
3970.83 257
3970.97 259
3971.12 262
3971.26 252
3971.40 254
3971.55 257
3971.69 257
3971.84 248
3971.98 249
3972.13 253
3972.27 274
3972.42 273
3972.56 293
3972.71 274
3972.85 257
3972.99 252
3973.14 241
3973.28 249
3973.43 250
3973.57 248
3973.72 231
3973.86 236
3974.01 235
3974.15 241
3974.30 244
3974.44 255
3974.58 277
3974.73 283
3974.87 283
3975.02 277
3975.16 286
3975.31 322
3975.45 331
3975.60 343
3975.74 332
3975.89 320
3976.03 294
3976.17 284
3976.32 277
3976.46 284
3976.61 289
3976.75 297
3976.90 292
3977.04 306
3977.19 306
3977.33 305
3977.48 315
3977.62 314
3977.77 320
3977.91 321
3978.05 325
3978.20 301
3978.34 288
3978.49 288
3978.63 289
3978.78 287
3978.92 299
3979.07 293
3979.21 293
3979.36 293
3979.50 307
3979.65 304
3979.79 290
3979.93 280
3980.08 266
3980.22 263
3980.37 266
3980.51 269
3980.66 278
3980.80 282
3980.95 282
3981.09 303
3981.24 318
3981.38 320
3981.53 318
3981.67 310
3981.82 296
3981.96 288
3982.10 278
3982.25 277
3982.39 282
3982.54 276
3982.68 279
3982.83 290
3982.97 296
3983.12 295
3983.26 277
3983.41 285
3983.55 285
3983.70 285
3983.84 271
3983.99 268
3984.13 270
3984.28 261
3984.42 272
3984.57 281
3984.71 280
3984.85 274
3985.00 272
3985.14 258
3985.29 252
3985.43 242
3985.58 235
3985.72 241
3985.87 262
3986.01 286
3986.16 321
3986.30 334
3986.45 327
3986.59 331
3986.74 323
3986.88 308
3987.03 305
3987.17 302
3987.32 278
3987.46 275
3987.61 284
3987.75 287
3987.89 292
3988.04 294
3988.18 288
3988.33 283
3988.47 299
3988.62 288
3988.76 295
3988.91 288
3989.05 278
3989.20 270
3989.34 285
3989.49 301
3989.63 300
3989.78 314
3989.92 316
3990.07 317
3990.21 324
3990.36 330
3990.50 317
3990.65 308
3990.79 295
3990.94 297
3991.08 313
3991.23 347
3991.37 360
3991.52 370
3991.66 382
3991.81 385
3991.95 380
3992.10 387
3992.24 371
3992.38 374
3992.53 351
3992.67 332
3992.82 309
3992.96 304
3993.11 306
3993.25 325
3993.40 324
3993.54 320
3993.69 313
3993.83 306
3993.98 306
3994.12 311
3994.27 323
3994.41 310
3994.56 302
3994.70 287
3994.85 286
3994.99 270
3995.14 272
3995.28 260
3995.43 262
3995.57 284
3995.72 297
3995.86 295
3996.01 314
3996.15 304
3996.30 274
3996.44 281
3996.59 279
3996.73 276
3996.88 261
3997.02 243
3997.17 252
3997.31 253
3997.46 275
3997.60 263
3997.75 267
3997.89 283
3998.04 314
3998.18 307
3998.33 304
3998.47 318
3998.62 308
3998.76 312
3998.91 295
3999.05 298
3999.20 276
3999.34 265
3999.49 255
3999.63 261
3999.78 270
3999.92 283
4000.07 272
4000.21 267
4000.36 272
4000.50 286
4000.65 301
4000.79 276
4000.94 262
4001.08 265
4001.23 268
4001.37 277
4001.52 285
4001.66 280
4001.81 274
4001.95 275
4002.10 269
4002.24 285
4002.39 309
4002.53 315
4002.68 298
4002.82 292
4002.97 294
4003.11 290
4003.26 287
4003.40 283
4003.55 277
4003.69 277
4003.84 277
4003.98 284
4004.13 292
4004.27 298
4004.42 283
4004.56 276
4004.71 271
4004.85 264
4005.00 271
4005.14 268
4005.29 281
4005.44 300
4005.58 316
4005.73 326
4005.87 342
4006.02 354
4006.16 361
4006.31 382
4006.45 376
4006.60 379
4006.74 382
4006.89 386
4007.03 396
4007.18 403
4007.32 408
4007.47 389
4007.61 371
4007.76 361
4007.90 368
4008.05 378
4008.19 352
4008.34 340
4008.48 336
4008.63 341
4008.77 330
4008.92 334
4009.06 334
4009.21 335
4009.35 320
4009.50 330
4009.64 352
4009.79 363
4009.94 387
4010.08 410
4010.23 418
4010.37 426
4010.52 439
4010.66 432
4010.81 414
4010.95 407
4011.10 395
4011.24 360
4011.39 354
4011.53 349
4011.68 347
4011.82 357
4011.97 336
4012.11 326
4012.26 305
4012.40 305
4012.55 296
4012.69 301
4012.84 311
4012.98 321
4013.13 310
4013.28 307
4013.42 291
4013.57 293
4013.71 296
4013.86 274
4014.00 268
4014.15 255
4014.29 259
4014.44 262
4014.58 265
4014.73 263
4014.87 273
4015.02 262
4015.16 253
4015.31 245
4015.45 247
4015.60 238
4015.75 228
4015.89 209
4016.04 211
4016.18 212
4016.33 205
4016.47 224
4016.62 217
4016.76 220
4016.91 229
4017.05 223
4017.20 240
4017.34 257
4017.49 282
4017.63 320
4017.78 313
4017.93 316
4018.07 315
4018.22 327
4018.36 317
4018.51 304
4018.65 300
4018.80 291
4018.94 296
4019.09 298
4019.23 303
4019.38 325
4019.52 347
4019.67 358
4019.81 368
4019.96 357
4020.11 340
4020.25 328
4020.40 323
4020.54 346
4020.69 345
4020.83 333
4020.98 319
4021.12 311
4021.27 311
4021.41 314
4021.56 331
4021.71 325
4021.85 334
4022.00 327
4022.14 326
4022.29 323
4022.43 336
4022.58 322
4022.72 327
4022.87 303
4023.01 299
4023.16 297
4023.30 300
4023.45 297
4023.60 282
4023.74 276
4023.89 272
4024.03 275
4024.18 275
4024.32 265
4024.47 259
4024.61 250
4024.76 234
4024.90 235
4025.05 241
4025.20 240
4025.34 221
4025.49 215
4025.63 230
4025.78 231
4025.92 229
4026.07 252
4026.21 257
4026.36 266
4026.51 279
4026.65 287
4026.80 279
4026.94 289
4027.09 295
4027.23 285
4027.38 264
4027.52 281
4027.67 287
4027.81 279
4027.96 286
4028.11 286
4028.25 290
4028.40 285
4028.54 300
4028.69 299
4028.83 297
4028.98 295
4029.12 288
4029.27 270
4029.42 271
4029.56 268
4029.71 257
4029.85 244
4030.00 249
4030.14 252
4030.29 244
4030.43 264
4030.58 256
4030.73 270
4030.87 272
4031.02 278
4031.16 272
4031.31 276
4031.45 284
4031.60 269
4031.74 260
4031.89 257
4032.04 272
4032.18 293
4032.33 289
4032.47 281
4032.62 274
4032.76 272
4032.91 278
4033.06 298
4033.20 312
4033.35 310
4033.49 301
4033.64 309
4033.78 295
4033.93 287
4034.07 285
4034.22 281
4034.37 290
4034.51 280
4034.66 290
4034.80 289
4034.95 280
4035.09 265
4035.24 265
4035.39 253
4035.53 248
4035.68 250
4035.82 250
4035.97 252
4036.11 238
4036.26 234
4036.41 225
4036.55 234
4036.70 228
4036.84 231
4036.99 225
4037.13 238
4037.28 227
4037.43 222
4037.57 210
4037.72 209
4037.86 216
4038.01 232
4038.15 238
4038.30 244
4038.45 244
4038.59 249
4038.74 249
4038.88 258
4039.03 266
4039.17 261
4039.32 260
4039.47 262
4039.61 263
4039.76 261
4039.90 271
4040.05 280
4040.19 277
4040.34 281
4040.49 293
4040.63 301
4040.78 310
4040.92 308
4041.07 320
4041.21 315
4041.36 321
4041.51 315
4041.65 313
4041.80 307
4041.94 283
4042.09 270
4042.23 255
4042.38 245
4042.53 255
4042.67 257
4042.82 271
4042.96 298
4043.11 305
4043.26 313
4043.40 309
4043.55 294
4043.69 301
4043.84 305
4043.98 290
4044.13 297
4044.28 305
4044.42 309
4044.57 293
4044.71 287
4044.86 320
4045.01 349
4045.15 370
4045.30 386
4045.44 388
4045.59 379
4045.73 369
4045.88 379
4046.03 385
4046.17 349
4046.32 345
4046.46 330
4046.61 320
4046.76 317
4046.90 319
4047.05 326
4047.19 345
4047.34 367
4047.48 377
4047.63 389
4047.78 382
4047.92 391
4048.07 390
4048.21 374
4048.36 364
4048.51 377
4048.65 391
4048.80 398
4048.94 392
4049.09 395
4049.24 393
4049.38 403
4049.53 429
4049.67 446
4049.82 437
4049.97 434
4050.11 426
4050.26 410
4050.40 393
4050.55 389
4050.69 390
4050.84 383
4050.99 397
4051.13 394
4051.28 401
4051.42 409
4051.57 427
4051.72 429
4051.86 413
4052.01 404
4052.15 415
4052.30 403
4052.45 422
4052.59 433
4052.74 428
4052.88 421
4053.03 396
4053.18 395
4053.32 382
4053.47 365
4053.61 357
4053.76 346
4053.91 322
4054.05 323
4054.20 330
4054.34 330
4054.49 319
4054.64 329
4054.78 335
4054.93 317
4055.07 319
4055.22 317
4055.37 330
4055.51 330
4055.66 340
4055.80 338
4055.95 353
4056.10 344
4056.24 336
4056.39 324
4056.53 305
4056.68 312
4056.83 317
4056.97 319
4057.12 316
4057.26 327
4057.41 300
4057.56 288
4057.70 280
4057.85 280
4058.00 290
4058.14 300
4058.29 306
4058.43 305
4058.58 293
4058.73 279
4058.87 277
4059.02 290
4059.16 270
4059.31 267
4059.46 255
4059.60 247
4059.75 253
4059.89 254
4060.04 264
4060.19 269
4060.33 274
4060.48 274
4060.62 254
4060.77 273
4060.92 280
4061.06 299
4061.21 310
4061.36 313
4061.50 320
4061.65 307
4061.79 291
4061.94 283
4062.09 271
4062.23 279
4062.38 282
4062.52 289
4062.67 299
4062.82 294
4062.96 280
4063.11 273
4063.26 275
4063.40 269
4063.55 281
4063.69 293
4063.84 303
4063.99 298
4064.13 299
4064.28 305
4064.42 307
4064.57 321
4064.72 337
4064.86 347
4065.01 371
4065.16 362
4065.30 373
4065.45 362
4065.59 352
4065.74 333
4065.89 313
4066.03 316
4066.18 318
4066.33 320
4066.47 312
4066.62 316
4066.76 315
4066.91 328
4067.06 327
4067.20 322
4067.35 297
4067.50 291
4067.64 290
4067.79 296
4067.93 299
4068.08 307
4068.23 313
4068.37 321
4068.52 306
4068.67 293
4068.81 273
4068.96 244
4069.10 242
4069.25 247
4069.40 262
4069.54 276
4069.69 292
4069.84 288
4069.98 306
4070.13 330
4070.27 336
4070.42 346
4070.57 344
4070.71 318
4070.86 306
4071.01 307
4071.15 286
4071.30 285
4071.44 272
4071.59 262
4071.74 252
4071.88 242
4072.03 230
4072.18 228
4072.32 233
4072.47 238
4072.62 246
4072.76 267
4072.91 282
4073.05 289
4073.20 289
4073.35 283
4073.49 288
4073.64 299
4073.79 307
4073.93 307
4074.08 309
4074.23 307
4074.37 305
4074.52 332
4074.66 344
4074.81 352
4074.96 337
4075.10 329
4075.25 339
4075.40 330
4075.54 323
4075.69 330
4075.84 354
4075.98 365
4076.13 389
4076.27 377
4076.42 375
4076.57 382
4076.71 409
4076.86 431
4077.01 435
4077.15 421
4077.30 418
4077.45 413
4077.59 416
4077.74 433
4077.89 439
4078.03 430
4078.18 437
4078.32 423
4078.47 409
4078.62 392
4078.76 379
4078.91 377
4079.06 375
4079.20 357
4079.35 328
4079.50 328
4079.64 328
4079.79 353
4079.94 339
4080.08 342
4080.23 342
4080.37 344
4080.52 339
4080.67 350
4080.81 341
4080.96 350
4081.11 351
4081.25 318
4081.40 314
4081.55 294
4081.69 302
4081.84 324
4081.99 317
4082.13 304
4082.28 319
4082.43 321
4082.57 321
4082.72 314
4082.87 317
4083.01 330
4083.16 326
4083.30 328
4083.45 318
4083.60 293
4083.74 303
4083.89 330
4084.04 338
4084.18 330
4084.33 320
4084.48 293
4084.62 295
4084.77 317
4084.92 319
4085.06 302
4085.21 291
4085.36 291
4085.50 292
4085.65 285
4085.80 281
4085.94 281
4086.09 266
4086.24 263
4086.38 270
4086.53 284
4086.68 299
4086.82 303
4086.97 309
4087.12 298
4087.26 301
4087.41 305
4087.56 291
4087.70 292
4087.85 281
4088.00 268
4088.14 270
4088.29 274
4088.43 294
4088.58 303
4088.73 313
4088.87 320
4089.02 311
4089.17 297
4089.31 294
4089.46 281
4089.61 257
4089.75 249
4089.90 260
4090.05 271
4090.19 277
4090.34 279
4090.49 300
4090.63 281
4090.78 282
4090.93 287
4091.07 311
4091.22 319
4091.37 330
4091.51 328
4091.66 333
4091.81 345
4091.95 339
4092.10 363
4092.25 369
4092.39 359
4092.54 364
4092.69 352
4092.83 326
4092.98 302
4093.13 302
4093.27 270
4093.42 265
4093.57 272
4093.71 274
4093.86 282
4094.01 285
4094.16 279
4094.30 276
4094.45 267
4094.60 258
4094.74 251
4094.89 241
4095.04 251
4095.18 262
4095.33 280
4095.48 280
4095.62 281
4095.77 286
4095.92 287
4096.06 284
4096.21 302
4096.36 322
4096.50 331
4096.65 330
4096.80 348
4096.94 351
4097.09 360
4097.24 347
4097.38 336
4097.53 324
4097.68 337
4097.82 344
4097.97 350
4098.12 338
4098.26 361
4098.41 342
4098.56 319
4098.70 302
4098.85 299
4099.00 298
4099.15 318
4099.29 312
4099.44 301
4099.59 307
4099.73 306
4099.88 298
4100.03 300
4100.17 303
4100.32 305
4100.47 282
4100.61 290
4100.76 283
4100.91 280
4101.05 264
4101.20 260
4101.35 279
4101.49 285
4101.64 263
4101.79 255
4101.94 279
4102.08 272
4102.23 279
4102.38 274
4102.52 266
4102.67 282
4102.82 303
4102.96 325
4103.11 340
4103.26 344
4103.40 366
4103.55 366
4103.70 361
4103.84 367
4103.99 360
4104.14 331
4104.29 338
4104.43 324
4104.58 321
4104.73 303
4104.87 314
4105.02 319
4105.17 331
4105.31 338
4105.46 324
4105.61 336
4105.75 337
4105.90 335
4106.05 334
4106.20 333
4106.34 318
4106.49 330
4106.64 346
4106.78 308
4106.93 316
4107.08 316
4107.22 307
4107.37 321
4107.52 331
4107.66 322
4107.81 331
4107.96 328
4108.11 307
4108.25 319
4108.40 326
4108.55 325
4108.69 335
4108.84 333
4108.99 333
4109.13 299
4109.28 296
4109.43 292
4109.58 273
4109.72 256
4109.87 253
4110.02 247
4110.16 246
4110.31 259
4110.46 280
4110.60 277
4110.75 294
4110.90 292
4111.05 305
4111.19 306
4111.34 297
4111.49 294
4111.63 283
4111.78 287
4111.93 288
4112.07 272
4112.22 274
4112.37 267
4112.52 238
4112.66 228
4112.81 228
4112.96 238
4113.10 273
4113.25 276
4113.40 301
4113.55 313
4113.69 323
4113.84 319
4113.99 310
4114.13 307
4114.28 304
4114.43 306
4114.57 320
4114.72 316
4114.87 309
4115.02 303
4115.16 294
4115.31 273
4115.46 262
4115.60 230
4115.75 234
4115.90 246
4116.05 256
4116.19 275
4116.34 300
4116.49 300
4116.63 302
4116.78 306
4116.93 290
4117.08 278
4117.22 285
4117.37 292
4117.52 306
4117.66 313
4117.81 307
4117.96 291
4118.11 285
4118.25 267
4118.40 260
4118.55 253
4118.69 261
4118.84 255
4118.99 266
4119.14 287
4119.28 278
4119.43 289
4119.58 302
4119.72 326
4119.87 335
4120.02 337
4120.17 336
4120.31 317
4120.46 308
4120.61 306
4120.75 317
4120.90 332
4121.05 343
4121.20 327
4121.34 338
4121.49 346
4121.64 352
4121.79 367
4121.93 362
4122.08 367
4122.23 357
4122.37 336
4122.52 328
4122.67 334
4122.82 326
4122.96 319
4123.11 326
4123.26 328
4123.40 306
4123.55 312
4123.70 285
4123.85 283
4123.99 270
4124.14 269
4124.29 255
4124.44 256
4124.58 266
4124.73 273
4124.88 255
4125.02 257
4125.17 269
4125.32 284
4125.47 289
4125.61 289
4125.76 300
4125.91 301
4126.06 305
4126.20 295
4126.35 276
4126.50 272
4126.65 269
4126.79 263
4126.94 257
4127.09 259
4127.23 268
4127.38 280
4127.53 289
4127.68 296
4127.82 307
4127.97 310
4128.12 314
4128.27 308
4128.41 274
4128.56 271
4128.71 274
4128.85 259
4129.00 263
4129.15 257
4129.30 260
4129.44 263
4129.59 259
4129.74 266
4129.89 249
4130.03 252
4130.18 247
4130.33 257
4130.48 247
4130.62 256
4130.77 267
4130.92 265
4131.07 283
4131.21 283
4131.36 273
4131.51 268
4131.65 249
4131.80 252
4131.95 262
4132.10 268
4132.24 283
4132.39 272
4132.54 290
4132.69 282
4132.83 288
4132.98 305
4133.13 300
4133.28 291
4133.42 280
4133.57 275
4133.72 252
4133.87 244
4134.01 261
4134.16 262
4134.31 263
4134.46 263
4134.60 271
4134.75 281
4134.90 284
4135.05 264
4135.19 266
4135.34 266
4135.49 269
4135.64 282
4135.78 278
4135.93 276
4136.08 269
4136.23 271
4136.37 271
4136.52 255
4136.67 248
4136.82 252
4136.96 266
4137.11 257
4137.26 249
4137.41 251
4137.55 252
4137.70 261
4137.85 266
4138.00 265
4138.14 245
4138.29 236
4138.44 234
4138.59 237
4138.73 240
4138.88 228
4139.03 234
4139.18 211
4139.32 216
4139.47 224
4139.62 234
4139.77 255
4139.91 256
4140.06 258
4140.21 262
4140.36 268
4140.50 282
4140.65 294
4140.80 299
4140.95 295
4141.09 276
4141.24 271
4141.39 255
4141.54 246
4141.68 249
4141.83 259
4141.98 260
4142.13 260
4142.27 281
4142.42 278
4142.57 273
4142.72 267
4142.86 272
4143.01 265
4143.16 283
4143.31 314
4143.45 316
4143.60 320
4143.75 326
4143.90 340
4144.05 324
4144.19 316
4144.34 331
4144.49 329
4144.64 331
4144.78 325
4144.93 326
4145.08 310
4145.23 316
4145.37 297
4145.52 286
4145.67 279
4145.82 275
4145.96 261
4146.11 265
4146.26 255
4146.41 248
4146.56 237
4146.70 229
4146.85 244
4147.00 255
4147.15 258
4147.29 245
4147.44 251
4147.59 267
4147.74 273
4147.88 274
4148.03 286
4148.18 311
4148.33 334
4148.47 349
4148.62 340
4148.77 327
4148.92 315
4149.07 328
4149.21 324
4149.36 327
4149.51 337
4149.66 335
4149.80 317
4149.95 303
4150.10 286
4150.25 295
4150.40 298
4150.54 299
4150.69 313
4150.84 315
4150.99 318
4151.13 316
4151.28 302
4151.43 297
4151.58 277
4151.72 252
4151.87 240
4152.02 243
4152.17 258
4152.32 279
4152.46 273
4152.61 294
4152.76 312
4152.91 325
4153.05 329
4153.20 316
4153.35 300
4153.50 317
4153.65 318
4153.79 332
4153.94 339
4154.09 328
4154.24 325
4154.38 333
4154.53 337
4154.68 323
4154.83 330
4154.98 334
4155.12 340
4155.27 349
4155.42 350
4155.57 351
4155.72 370
4155.86 362
4156.01 351
4156.16 357
4156.31 352
4156.45 355
4156.60 351
4156.75 372
4156.90 375
4157.05 369
4157.19 376
4157.34 369
4157.49 365
4157.64 362
4157.78 358
4157.93 343
4158.08 338
4158.23 367
4158.38 393
4158.52 399
4158.67 404
4158.82 420
4158.97 431
4159.12 430
4159.26 445
4159.41 452
4159.56 427
4159.71 421
4159.86 430
4160.00 428
4160.15 443
4160.30 429
4160.45 425
4160.59 419
4160.74 415
4160.89 423
4161.04 432
4161.19 447
4161.33 443
4161.48 473
4161.63 480
4161.78 492
4161.93 489
4162.07 473
4162.22 474
4162.37 478
4162.52 475
4162.67 488
4162.81 471
4162.96 459
4163.11 443
4163.26 417
4163.41 428
4163.55 410
4163.70 412
4163.85 433
4164.00 453
4164.15 461
4164.29 428
4164.44 440
4164.59 429
4164.74 435
4164.89 433
4165.03 443
4165.18 427
4165.33 431
4165.48 446
4165.63 433
4165.77 419
4165.92 412
4166.07 397
4166.22 383
4166.37 368
4166.51 369
4166.66 364
4166.81 354
4166.96 373
4167.11 391
4167.25 406
4167.40 417
4167.55 426
4167.70 412
4167.85 427
4167.99 453
4168.14 449
4168.29 440
4168.44 419
4168.59 401
4168.73 386
4168.88 386
4169.03 378
4169.18 360
4169.33 356
4169.47 355
4169.62 360
4169.77 364
4169.92 369
4170.07 346
4170.21 326
4170.36 322
4170.51 327
4170.66 334
4170.81 347
4170.95 360
4171.10 363
4171.25 345
4171.40 358
4171.55 355
4171.70 349
4171.84 349
4171.99 347
4172.14 341
4172.29 337
4172.44 331
4172.58 316
4172.73 304
4172.88 290
4173.03 275
4173.18 283
4173.32 272
4173.47 260
4173.62 244
4173.77 243
4173.92 240
4174.07 255
4174.21 265
4174.36 273
4174.51 268
4174.66 274
4174.81 287
4174.95 287
4175.10 289
4175.25 301
4175.40 311
4175.55 327
4175.70 335
4175.84 360
4175.99 376
4176.14 373
4176.29 362
4176.44 369
4176.58 358
4176.73 345
4176.88 339
4177.03 349
4177.18 352
4177.33 353
4177.47 332
4177.62 311
4177.77 312
4177.92 327
4178.07 332
4178.21 335
4178.36 337
4178.51 338
4178.66 350
4178.81 363
4178.96 381
4179.10 373
4179.25 361
4179.40 335
4179.55 336
4179.70 347
4179.85 330
4179.99 319
4180.14 330
4180.29 332
4180.44 324
4180.59 338
4180.73 362
4180.88 377
4181.03 372
4181.18 369
4181.33 379
4181.48 377
4181.62 377
4181.77 380
4181.92 375
4182.07 362
4182.22 361
4182.37 365
4182.51 370
4182.66 394
4182.81 391
4182.96 404
4183.11 428
4183.26 438
4183.40 426
4183.55 431
4183.70 427
4183.85 428
4184.00 404
4184.15 416
4184.29 409
4184.44 431
4184.59 423
4184.74 400
4184.89 388
4185.04 380
4185.18 389
4185.33 392
4185.48 404
4185.63 424
4185.78 417
4185.93 404
4186.07 401
4186.22 394
4186.37 399
4186.52 394
4186.67 395
4186.82 386
4186.96 376
4187.11 389
4187.26 406
4187.41 424
4187.56 427
4187.71 429
4187.85 423
4188.00 432
4188.15 451
4188.30 441
4188.45 436
4188.60 412
4188.75 418
4188.89 406
4189.04 380
4189.19 367
4189.34 356
4189.49 358
4189.64 357
4189.78 366
4189.93 412
4190.08 435
4190.23 455
4190.38 476
4190.53 469
4190.67 476
4190.82 445
4190.97 439
4191.12 442
4191.27 458
4191.42 451
4191.57 455
4191.71 474
4191.86 495
4192.01 557
4192.16 595
4192.31 602
4192.46 611
4192.60 603
4192.75 644
4192.90 661
4193.05 694
4193.20 771
4193.35 794
4193.50 845
4193.64 873
4193.79 916
4193.94 948
4194.09 969
4194.24 999
4194.39 1020
4194.54 1057
4194.68 1103
4194.83 1150
4194.98 1154
4195.13 1202
4195.28 1224
4195.43 1236
4195.57 1253
4195.72 1277
4195.87 1312
4196.02 1317
4196.17 1305
4196.32 1285
4196.47 1280
4196.61 1243
4196.76 1218
4196.91 1227
4197.06 1207
4197.21 1125
4197.36 1099
4197.51 1046
4197.65 1035
4197.80 1000
4197.95 986
4198.10 936
4198.25 896
4198.40 869
4198.55 841
4198.69 838
4198.84 831
4198.99 827
4199.14 828
4199.29 846
4199.44 843
4199.59 855
4199.73 860
4199.88 833
4200.03 839
4200.18 815
4200.33 784
4200.48 778
4200.63 754
4200.78 732
4200.92 728
4201.07 728
4201.22 706
4201.37 704
4201.52 695
4201.67 701
4201.82 685
4201.96 704
4202.11 717
4202.26 730
4202.41 725
4202.56 723
4202.71 707
4202.86 705
4203.00 738
4203.15 748
4203.30 746
4203.45 763
4203.60 795
4203.75 798
4203.90 776
4204.05 756
4204.19 741
4204.34 729
4204.49 726
4204.64 719
4204.79 720
4204.94 706
4205.09 699
4205.23 675
4205.38 640
4205.53 631
4205.68 605
4205.83 599
4205.98 593
4206.13 587
4206.28 586
4206.42 598
4206.57 586
4206.72 564
4206.87 536
4207.02 524
4207.17 487
4207.32 471
4207.47 463
4207.61 464
4207.76 462
4207.91 482
4208.06 490
4208.21 460
4208.36 433
4208.51 416
4208.66 419
4208.80 419
4208.95 425
4209.10 393
4209.25 386
4209.40 383
4209.55 393
4209.70 397
4209.85 400
4209.99 404
4210.14 400
4210.29 408
4210.44 419
4210.59 423
4210.74 422
4210.89 429
4211.04 432
4211.19 418
4211.33 411
4211.48 433
4211.63 463
4211.78 457
4211.93 462
4212.08 454
4212.23 440
4212.38 433
4212.52 424
4212.67 425
4212.82 410
4212.97 411
4213.12 404
4213.27 380
4213.42 369
4213.57 388
4213.72 394
4213.86 393
4214.01 379
4214.16 403
4214.31 411
4214.46 401
4214.61 410
4214.76 422
4214.91 428
4215.06 428
4215.20 439
4215.35 427
4215.50 420
4215.65 419
4215.80 418
4215.95 415
4216.10 423
4216.25 415
4216.40 424
4216.54 406
4216.69 392
4216.84 370
4216.99 381
4217.14 377
4217.29 373
4217.44 355
4217.59 332
4217.74 312
4217.88 306
4218.03 324
4218.18 361
4218.33 406
4218.48 450
4218.63 461
4218.78 450
4218.93 427
4219.08 427
4219.22 420
4219.37 438
4219.52 431
4219.67 455
4219.82 436
4219.97 418
4220.12 434
4220.27 413
4220.42 419
4220.57 412
4220.71 414
4220.86 402
4221.01 397
4221.16 399
4221.31 413
4221.46 425
4221.61 416
4221.76 412
4221.91 401
4222.06 408
4222.20 392
4222.35 388
4222.50 371
4222.65 371
4222.80 368
4222.95 353
4223.10 369
4223.25 381
4223.40 385
4223.55 379
4223.69 393
4223.84 410
4223.99 408
4224.14 394
4224.29 382
4224.44 358
4224.59 360
4224.74 326
4224.89 320
4225.04 321
4225.18 315
4225.33 323
4225.48 320
4225.63 338
4225.78 337
4225.93 327
4226.08 328
4226.23 327
4226.38 332
4226.53 334
4226.68 347
4226.82 366
4226.97 381
4227.12 393
4227.27 376
4227.42 373
4227.57 359
4227.72 329
4227.87 316
4228.02 325
4228.17 349
4228.32 348
4228.46 342
4228.61 360
4228.76 357
4228.91 363
4229.06 374
4229.21 369
4229.36 362
4229.51 377
4229.66 391
4229.81 410
4229.96 387
4230.11 395
4230.25 372
4230.40 364
4230.55 351
4230.70 344
4230.85 322
4231.00 328
4231.15 366
4231.30 381
4231.45 389
4231.60 382
4231.75 371
4231.90 390
4232.04 398
4232.19 416
4232.34 416
4232.49 414
4232.64 396
4232.79 404
4232.94 394
4233.09 401
4233.24 394
4233.39 381
4233.54 385
4233.69 383
4233.83 363
4233.98 352
4234.13 341
4234.28 344
4234.43 320
4234.58 319
4234.73 322
4234.88 331
4235.03 342
4235.18 356
4235.33 339
4235.48 320
4235.63 319
4235.77 293
4235.92 296
4236.07 294
4236.22 297
4236.37 282
4236.52 297
4236.67 277
4236.82 279
4236.97 266
4237.12 245
4237.27 251
4237.42 255
4237.57 237
4237.71 228
4237.86 230
4238.01 240
4238.16 267
4238.31 284
4238.46 280
4238.61 260
4238.76 260
4238.91 259
4239.06 266
4239.21 271
4239.36 274
4239.51 265
4239.66 267
4239.80 278
4239.95 264
4240.10 264
4240.25 254
4240.40 261
4240.55 277
4240.70 299
4240.85 287
4241.00 268
4241.15 267
4241.30 269
4241.45 274
4241.60 280
4241.75 291
4241.90 306
4242.04 310
4242.19 308
4242.34 294
4242.49 280
4242.64 280
4242.79 272
4242.94 247
4243.09 240
4243.24 248
4243.39 250
4243.54 275
4243.69 288
4243.84 310
4243.99 296
4244.14 293
4244.29 300
4244.43 300
4244.58 298
4244.73 282
4244.88 278
4245.03 289
4245.18 313
4245.33 358
4245.48 388
4245.63 403
4245.78 409
4245.93 410
4246.08 401
4246.23 382
4246.38 362
4246.53 353
4246.68 321
4246.83 331
4246.98 323
4247.12 331
4247.27 337
4247.42 331
4247.57 337
4247.72 356
4247.87 368
4248.02 388
4248.17 398
4248.32 390
4248.47 387
4248.62 409
4248.77 429
4248.92 423
4249.07 420
4249.22 408
4249.37 413
4249.52 421
4249.67 405
4249.81 404
4249.96 368
4250.11 362
4250.26 350
4250.41 360
4250.56 362
4250.71 354
4250.86 341
4251.01 332
4251.16 349
4251.31 365
4251.46 368
4251.61 368
4251.76 379
4251.91 384
4252.06 391
4252.21 430
4252.36 465
4252.51 462
4252.66 447
4252.81 417
4252.95 382
4253.10 351
4253.25 350
4253.40 317
4253.55 290
4253.70 309
4253.85 299
4254.00 279
4254.15 300
4254.30 298
4254.45 290
4254.60 277
4254.75 266
4254.90 256
4255.05 253
4255.20 256
4255.35 269
4255.50 276
4255.65 282
4255.80 269
4255.95 262
4256.10 280
4256.25 274
4256.40 276
4256.54 287
4256.69 283
4256.84 269
4256.99 282
4257.14 282
4257.29 280
4257.44 290
4257.59 296
4257.74 309
4257.89 314
4258.04 296
4258.19 275
4258.34 271
4258.49 289
4258.64 308
4258.79 315
4258.94 313
4259.09 318
4259.24 317
4259.39 309
4259.54 302
4259.69 310
4259.84 316
4259.99 316
4260.14 327
4260.29 327
4260.44 305
4260.59 323
4260.73 317
4260.88 324
4261.03 322
4261.18 327
4261.33 338
4261.48 324
4261.63 333
4261.78 355
4261.93 336
4262.08 330
4262.23 319
4262.38 316
4262.53 313
4262.68 310
4262.83 301
4262.98 297
4263.13 313
4263.28 332
4263.43 348
4263.58 350
4263.73 362
4263.88 384
4264.03 395
4264.18 402
4264.33 401
4264.48 414
4264.63 401
4264.78 407
4264.93 416
4265.08 406
4265.23 395
4265.38 393
4265.53 370
4265.68 377
4265.83 371
4265.98 364
4266.13 375
4266.27 369
4266.42 364
4266.57 360
4266.72 339
4266.87 343
4267.02 356
4267.17 377
4267.32 391
4267.47 403
4267.62 414
4267.77 430
4267.92 446
4268.07 445
4268.22 437
4268.37 431
4268.52 427
4268.67 429
4268.82 421
4268.97 421
4269.12 405
4269.27 362
4269.42 345
4269.57 309
4269.72 316
4269.87 301
4270.02 305
4270.17 301
4270.32 300
4270.47 309
4270.62 335
4270.77 354
4270.92 365
4271.07 334
4271.22 330
4271.37 325
4271.52 334
4271.67 350
4271.82 345
4271.97 328
4272.12 312
4272.27 326
4272.42 333
4272.57 338
4272.72 318
4272.87 315
4273.02 317
4273.17 315
4273.32 314
4273.47 295
4273.62 283
4273.77 265
4273.92 263
4274.07 267
4274.22 271
4274.37 286
4274.52 285
4274.67 270
4274.82 291
4274.97 303
4275.12 314
4275.27 291
4275.42 321
4275.57 335
4275.72 345
4275.87 338
4276.02 343
4276.17 349
4276.32 344
4276.47 350
4276.62 354
4276.77 344
4276.92 313
4277.07 309
4277.22 294
4277.37 305
4277.52 325
4277.67 310
4277.82 326
4277.97 329
4278.12 347
4278.27 322
4278.42 327
4278.57 341
4278.72 341
4278.87 330
4279.02 313
4279.17 308
4279.32 338
4279.47 346
4279.62 341
4279.77 337
4279.92 349
4280.07 360
4280.22 365
4280.37 377
4280.52 368
4280.67 372
4280.82 377
4280.97 364
4281.12 360
4281.27 343
4281.42 325
4281.57 325
4281.72 345
4281.87 327
4282.02 321
4282.17 308
4282.32 334
4282.47 350
4282.62 346
4282.77 355
4282.92 339
4283.07 332
4283.22 350
4283.37 341
4283.52 344
4283.67 345
4283.82 361
4283.97 366
4284.12 377
4284.27 402
4284.42 395
4284.57 356
4284.72 360
4284.87 369
4285.02 382
4285.17 398
4285.32 397
4285.47 400
4285.62 410
4285.77 428
4285.92 430
4286.07 426
4286.22 412
4286.37 407
4286.52 383
4286.67 390
4286.82 397
4286.97 388
4287.12 385
4287.27 369
4287.42 358
4287.57 360
4287.72 350
4287.87 355
4288.02 362
4288.17 353
4288.32 358
4288.47 367
4288.62 376
4288.77 365
4288.92 355
4289.07 361
4289.22 359
4289.37 350
4289.52 335
4289.67 331
4289.82 325
4289.97 331
4290.12 338
4290.27 335
4290.42 343
4290.57 349
4290.72 358
4290.87 347
4291.02 347
4291.17 337
4291.32 352
4291.48 350
4291.63 329
4291.78 346
4291.93 341
4292.08 348
4292.23 341
4292.38 330
4292.53 300
4292.68 288
4292.83 284
4292.98 297
4293.13 315
4293.28 338
4293.43 351
4293.58 352
4293.73 362
4293.88 369
4294.03 367
4294.18 374
4294.33 364
4294.48 357
4294.63 356
4294.78 394
4294.93 415
4295.08 412
4295.23 423
4295.38 436
4295.53 440
4295.68 436
4295.83 428
4295.98 408
4296.13 403
4296.28 398
4296.43 435
4296.58 469
4296.73 476
4296.88 449
4297.04 442
4297.19 462
4297.34 482
4297.49 497
4297.64 507
4297.79 511
4297.94 486
4298.09 494
4298.24 510
4298.39 503
4298.54 484
4298.69 452
4298.84 458
4298.99 443
4299.14 455
4299.29 463
4299.44 455
4299.59 457
4299.74 436
4299.89 441
4300.04 433
4300.19 446
4300.34 459
4300.49 453
4300.64 454
4300.79 440
4300.94 433
4301.09 416
4301.25 449
4301.40 448
4301.55 470
4301.70 476
4301.85 469
4302.00 447
4302.15 445
4302.30 422
4302.45 401
4302.60 398
4302.75 391
4302.90 393
4303.05 383
4303.20 371
4303.35 361
4303.50 332
4303.65 340
4303.80 348
4303.95 371
4304.10 386
4304.25 404
4304.40 399
4304.55 373
4304.71 372
4304.86 368
4305.01 369
4305.16 372
4305.31 372
4305.46 400
4305.61 417
4305.76 422
4305.91 442
4306.06 440
4306.21 438
4306.36 444
4306.51 446
4306.66 438
4306.81 424
4306.96 419
4307.11 413
4307.26 451
4307.41 452
4307.56 444
4307.71 432
4307.87 407
4308.02 391
4308.17 382
4308.32 392
4308.47 383
4308.62 365
4308.77 377
4308.92 377
4309.07 379
4309.22 373
4309.37 361
4309.52 355
4309.67 324
4309.82 329
4309.97 318
4310.12 322
4310.27 321
4310.42 326
4310.57 336
4310.73 356
4310.88 371
4311.03 390
4311.18 386
4311.33 390
4311.48 385
4311.63 377
4311.78 387
4311.93 392
4312.08 383
4312.23 385
4312.38 358
4312.53 353
4312.68 364
4312.83 370
4312.98 355
4313.13 362
4313.29 357
4313.44 360
4313.59 372
4313.74 388
4313.89 395
4314.04 380
4314.19 377
4314.34 355
4314.49 329
4314.64 341
4314.79 345
4314.94 352
4315.09 363
4315.24 357
4315.39 333
4315.54 335
4315.70 354
4315.85 350
4316.00 355
4316.15 366
4316.30 359
4316.45 320
4316.60 326
4316.75 319
4316.90 306
4317.05 284
4317.20 286
4317.35 294
4317.50 318
4317.65 324
4317.80 346
4317.96 349
4318.11 374
4318.26 404
4318.41 401
4318.56 401
4318.71 396
4318.86 408
4319.01 413
4319.16 415
4319.31 383
4319.46 368
4319.61 357
4319.76 347
4319.91 336
4320.07 326
4320.22 317
4320.37 339
4320.52 349
4320.67 345
4320.82 329
4320.97 344
4321.12 340
4321.27 348
4321.42 352
4321.57 361
4321.72 357
4321.87 351
4322.02 368
4322.18 352
4322.33 347
4322.48 324
4322.63 337
4322.78 346
4322.93 337
4323.08 345
4323.23 353
4323.38 341
4323.53 308
4323.68 304
4323.83 296
4323.98 283
4324.14 309
4324.29 318
4324.44 332
4324.59 334
4324.74 348
4324.89 356
4325.04 355
4325.19 341
4325.34 362
4325.49 377
4325.64 381
4325.79 382
4325.95 378
4326.10 371
4326.25 397
4326.40 428
4326.55 409
4326.70 397
4326.85 368
4327.00 354
4327.15 353
4327.30 378
4327.45 401
4327.60 406
4327.76 402
4327.91 387
4328.06 392
4328.21 388
4328.36 361
4328.51 336
4328.66 317
4328.81 307
4328.96 308
4329.11 325
4329.26 329
4329.42 322
4329.57 306
4329.72 292
4329.87 285
4330.02 285
4330.17 301
4330.32 282
4330.47 279
4330.62 300
4330.77 304
4330.92 306
4331.08 300
4331.23 288
4331.38 289
4331.53 298
4331.68 282
4331.83 285
4331.98 300
4332.13 289
4332.28 305
4332.43 326
4332.58 300
4332.74 301
4332.89 301
4333.04 297
4333.19 311
4333.34 298
4333.49 290
4333.64 299
4333.79 280
4333.94 278
4334.09 278
4334.24 281
4334.40 285
4334.55 279
4334.70 274
4334.85 256
4335.00 257
4335.15 267
4335.30 274
4335.45 280
4335.60 300
4335.75 326
4335.91 323
4336.06 339
4336.21 331
4336.36 332
4336.51 338
4336.66 322
4336.81 318
4336.96 290
4337.11 286
4337.26 267
4337.42 252
4337.57 249
4337.72 244
4337.87 243
4338.02 252
4338.17 258
4338.32 257
4338.47 260
4338.62 258
4338.78 258
4338.93 273
4339.08 301
4339.23 319
4339.38 345
4339.53 356
4339.68 360
4339.83 365
4339.98 377
4340.13 378
4340.29 366
4340.44 336
4340.59 321
4340.74 298
4340.89 290
4341.04 294
4341.19 316
4341.34 328
4341.49 334
4341.65 345
4341.80 357
4341.95 346
4342.10 338
4342.25 327
4342.40 331
4342.55 329
4342.70 334
4342.85 339
4343.01 327
4343.16 325
4343.31 325
4343.46 299
4343.61 282
4343.76 253
4343.91 247
4344.06 247
4344.21 247
4344.37 268
4344.52 265
4344.67 271
4344.82 276
4344.97 268
4345.12 286
4345.27 298
4345.42 302
4345.58 298
4345.73 310
4345.88 306
4346.03 306
4346.18 305
4346.33 295
4346.48 304
4346.63 296
4346.78 275
4346.94 266
4347.09 255
4347.24 230
4347.39 225
4347.54 236
4347.69 235
4347.84 214
4347.99 216
4348.15 203
4348.30 202
4348.45 202
4348.60 216
4348.75 218
4348.90 225
4349.05 228
4349.20 219
4349.36 216
4349.51 217
4349.66 234
4349.81 249
4349.96 262
4350.11 280
4350.26 295
4350.41 324
4350.57 346
4350.72 346
4350.87 338
4351.02 347
4351.17 369
4351.32 397
4351.47 408
4351.62 395
4351.78 364
4351.93 354
4352.08 328
4352.23 307
4352.38 312
4352.53 297
4352.68 286
4352.83 268
4352.99 264
4353.14 258
4353.29 262
4353.44 268
4353.59 282
4353.74 272
4353.89 275
4354.04 284
4354.20 305
4354.35 300
4354.50 286
4354.65 283
4354.80 273
4354.95 260
4355.10 278
4355.26 294
4355.41 319
4355.56 328
4355.71 341
4355.86 321
4356.01 300
4356.16 290
4356.31 279
4356.47 270
4356.62 271
4356.77 263
4356.92 264
4357.07 260
4357.22 269
4357.37 268
4357.53 277
4357.68 272
4357.83 268
4357.98 279
4358.13 302
4358.28 319
4358.43 344
4358.59 340
4358.74 346
4358.89 320
4359.04 307
4359.19 300
4359.34 299
4359.49 308
4359.65 326
4359.80 346
4359.95 332
4360.10 338
4360.25 337
4360.40 329
4360.55 337
4360.71 346
4360.86 329
4361.01 332
4361.16 328
4361.31 303
4361.46 313
4361.61 291
4361.77 288
4361.92 279
4362.07 275
4362.22 269
4362.37 252
4362.52 247
4362.67 250
4362.83 239
4362.98 240
4363.13 242
4363.28 245
4363.43 257
4363.58 264
4363.73 261
4363.89 253
4364.04 253
4364.19 257
4364.34 266
4364.49 274
4364.64 282
4364.79 278
4364.95 275
4365.10 284
4365.25 289
4365.40 285
4365.55 277
4365.70 278
4365.86 269
4366.01 278
4366.16 268
4366.31 278
4366.46 282
4366.61 278
4366.76 288
4366.92 300
4367.07 293
4367.22 278
4367.37 249
4367.52 233
4367.67 225
4367.83 235
4367.98 246
4368.13 260
4368.28 277
4368.43 271
4368.58 264
4368.73 264
4368.89 263
4369.04 278
4369.19 275
4369.34 265
4369.49 251
4369.64 225
4369.80 210
4369.95 235
4370.10 250
4370.25 274
4370.40 273
4370.55 281
4370.71 281
4370.86 279
4371.01 250
4371.16 243
4371.31 242
4371.46 249
4371.62 260
4371.77 277
4371.92 286
4372.07 299
4372.22 274
4372.37 279
4372.52 275
4372.68 292
4372.83 309
4372.98 305
4373.13 295
4373.28 294
4373.43 305
4373.59 310
4373.74 329
4373.89 332
4374.04 320
4374.19 319
4374.34 320
4374.50 313
4374.65 295
4374.80 290
4374.95 284
4375.10 278
4375.25 269
4375.41 270
4375.56 280
4375.71 291
4375.86 288
4376.01 295
4376.17 298
4376.32 306
4376.47 306
4376.62 285
4376.77 297
4376.92 304
4377.08 308
4377.23 304
4377.38 300
4377.53 297
4377.68 300
4377.83 302
4377.99 310
4378.14 299
4378.29 289
4378.44 296
4378.59 304
4378.74 322
4378.90 323
4379.05 327
4379.20 322
4379.35 304
4379.50 293
4379.65 294
4379.81 298
4379.96 302
4380.11 322
4380.26 344
4380.41 355
4380.57 331
4380.72 343
4380.87 316
4381.02 311
4381.17 315
4381.32 318
4381.48 338
4381.63 328
4381.78 328
4381.93 298
4382.08 296
4382.24 301
4382.39 302
4382.54 323
4382.69 309
4382.84 291
4382.99 293
4383.15 318
4383.30 324
4383.45 324
4383.60 329
4383.75 309
4383.91 325
4384.06 342
4384.21 358
4384.36 360
4384.51 361
4384.66 361
4384.82 375
4384.97 378
4385.12 364
4385.27 342
4385.42 326
4385.58 336
4385.73 313
4385.88 328
4386.03 330
4386.18 321
4386.33 327
4386.49 296
4386.64 288
4386.79 286
4386.94 281
4387.09 302
4387.25 318
4387.40 317
4387.55 318
4387.70 302
4387.85 302
4388.01 319
4388.16 303
4388.31 292
4388.46 273
4388.61 264
4388.77 265
4388.92 282
4389.07 291
4389.22 290
4389.37 299
4389.52 294
4389.68 297
4389.83 316
4389.98 311
4390.13 325
4390.28 346
4390.44 365
4390.59 380
4390.74 382
4390.89 382
4391.04 379
4391.20 388
4391.35 387
4391.50 382
4391.65 364
4391.80 354
4391.96 358
4392.11 353
4392.26 353
4392.41 359
4392.56 369
4392.72 373
4392.87 367
4393.02 372
4393.17 367
4393.32 358
4393.48 350
4393.63 355
4393.78 354
4393.93 374
4394.08 372
4394.24 369
4394.39 340
4394.54 328
4394.69 323
4394.84 306
4395.00 299
4395.15 307
4395.30 304
4395.45 317
4395.60 326
4395.76 330
4395.91 353
4396.06 360
4396.21 356
4396.36 355
4396.52 360
4396.67 341
4396.82 344
4396.97 352
4397.12 337
4397.28 337
4397.43 329
4397.58 319
4397.73 305
4397.89 314
4398.04 313
4398.19 314
4398.34 315
4398.49 320
4398.65 301
4398.80 275
4398.95 271
4399.10 265
4399.25 245
4399.41 234
4399.56 250
4399.71 253
4399.86 276
4400.01 278
4400.17 298
4400.32 325
4400.47 327
4400.62 323
4400.78 322
4400.93 304
4401.08 301
4401.23 301
4401.38 305
4401.54 288
4401.69 297
4401.84 294
4401.99 299
4402.14 297
4402.30 302
4402.45 300
4402.60 292
4402.75 311
4402.91 302
4403.06 309
4403.21 300
4403.36 302
4403.51 288
4403.67 301
4403.82 301
4403.97 302
4404.12 298
4404.27 289
4404.43 272
4404.58 268
4404.73 260
4404.88 275
4405.04 293
4405.19 305
4405.34 317
4405.49 330
4405.64 324
4405.80 331
4405.95 341
4406.10 335
4406.25 336
4406.41 342
4406.56 339
4406.71 354
4406.86 351
4407.01 361
4407.17 369
4407.32 364
4407.47 352
4407.62 339
4407.78 327
4407.93 337
4408.08 323
4408.23 314
4408.38 306
4408.54 319
4408.69 334
4408.84 330
4408.99 321
4409.15 331
4409.30 332
4409.45 331
4409.60 333
4409.76 331
4409.91 329
4410.06 345
4410.21 343
4410.36 315
4410.52 318
4410.67 313
4410.82 314
4410.97 312
4411.13 315
4411.28 304
4411.43 313
4411.58 309
4411.74 313
4411.89 326
4412.04 323
4412.19 313
4412.34 300
4412.50 292
4412.65 315
4412.80 337
4412.95 339
4413.11 343
4413.26 335
4413.41 328
4413.56 345
4413.72 351
4413.87 346
4414.02 331
4414.17 336
4414.33 349
4414.48 350
4414.63 338
4414.78 323
4414.93 302
4415.09 276
4415.24 236
4415.39 217
4415.54 207
4415.70 222
4415.85 218
4416.00 220
4416.15 230
4416.31 245
4416.46 246
4416.61 254
4416.76 272
4416.92 271
4417.07 267
4417.22 249
4417.37 239
4417.53 245
4417.68 261
4417.83 288
4417.98 300
4418.13 293
4418.29 298
4418.44 314
4418.59 330
4418.74 345
4418.90 365
4419.05 350
4419.20 359
4419.35 366
4419.51 363
4419.66 336
4419.81 329
4419.96 320
4420.12 332
4420.27 336
4420.42 320
4420.57 318
4420.73 323
4420.88 324
4421.03 325
4421.18 325
4421.34 316
4421.49 300
4421.64 273
4421.79 258
4421.95 242
4422.10 252
4422.25 276
4422.40 269
4422.56 262
4422.71 256
4422.86 262
4423.01 280
4423.17 264
4423.32 254
4423.47 258
4423.62 280
4423.78 291
4423.93 300
4424.08 322
4424.23 326
4424.39 342
4424.54 333
4424.69 322
4424.84 326
4425.00 310
4425.15 325
4425.30 347
4425.45 368
4425.61 367
4425.76 357
4425.91 376
4426.06 386
4426.22 393
4426.37 391
4426.52 377
4426.68 361
4426.83 346
4426.98 318
4427.13 285
4427.29 279
4427.44 289
4427.59 287
4427.74 303
4427.90 307
4428.05 315
4428.20 305
4428.35 291
4428.51 282
4428.66 313
4428.81 321
4428.96 315
4429.12 305
4429.27 324
4429.42 299
4429.57 289
4429.73 282
4429.88 280
4430.03 274
4430.19 265
4430.34 242
4430.49 242
4430.64 251
4430.80 264
4430.95 259
4431.10 273
4431.25 269
4431.41 255
4431.56 254
4431.71 247
4431.86 241
4432.02 248
4432.17 241
4432.32 233
4432.47 253
4432.63 248
4432.78 250
4432.93 245
4433.09 249
4433.24 265
4433.39 260
4433.54 245
4433.70 249
4433.85 262
4434.00 271
4434.15 269
4434.31 283
4434.46 280
4434.61 292
4434.77 300
4434.92 277
4435.07 299
4435.22 302
4435.38 286
4435.53 272
4435.68 261
4435.83 263
4435.99 259
4436.14 255
4436.29 260
4436.45 278
4436.60 282
4436.75 281
4436.90 287
4437.06 301
4437.21 294
4437.36 274
4437.51 274
4437.67 267
4437.82 263
4437.97 273
4438.13 263
4438.28 253
4438.43 235
4438.58 217
4438.74 209
4438.89 221
4439.04 234
4439.20 261
4439.35 259
4439.50 272
4439.65 265
4439.81 266
4439.96 247
4440.11 255
4440.26 241
4440.42 246
4440.57 256
4440.72 256
4440.88 263
4441.03 285
4441.18 313
4441.33 321
4441.49 324
4441.64 330
4441.79 316
4441.95 310
4442.10 323
4442.25 303
4442.40 290
4442.56 268
4442.71 257
4442.86 261
4443.02 255
4443.17 262
4443.32 255
4443.47 297
4443.63 300
4443.78 315
4443.93 304
4444.09 308
4444.24 325
4444.39 317
4444.54 312
4444.70 313
4444.85 319
4445.00 305
4445.16 294
4445.31 287
4445.46 298
4445.61 301
4445.77 311
4445.92 325
4446.07 335
4446.23 341
4446.38 352
4446.53 344
4446.69 343
4446.84 326
4446.99 326
4447.14 311
4447.30 311
4447.45 317
4447.60 312
4447.76 332
4447.91 356
4448.06 354
4448.21 376
4448.37 395
4448.52 429
4448.67 428
4448.83 434
4448.98 450
4449.13 458
4449.29 455
4449.44 428
4449.59 414
4449.74 414
4449.90 396
4450.05 395
4450.20 390
4450.36 366
4450.51 361
4450.66 346
4450.81 341
4450.97 345
4451.12 347
4451.27 343
4451.43 335
4451.58 323
4451.73 323
4451.89 312
4452.04 302
4452.19 288
4452.35 298
4452.50 291
4452.65 307
4452.80 321
4452.96 300
4453.11 279
4453.26 274
4453.42 271
4453.57 266
4453.72 256
4453.88 242
4454.03 268
4454.18 273
4454.33 292
4454.49 320
4454.64 319
4454.79 331
4454.95 325
4455.10 342
4455.25 324
4455.41 297
4455.56 276
4455.71 290
4455.87 282
4456.02 295
4456.17 311
4456.32 314
4456.48 331
4456.63 321
4456.78 323
4456.94 316
4457.09 318
4457.24 322
4457.40 323
4457.55 328
4457.70 324
4457.86 320
4458.01 305
4458.16 294
4458.31 302
4458.47 299
4458.62 321
4458.77 336
4458.93 350
4459.08 375
4459.23 374
4459.39 371
4459.54 341
4459.69 318
4459.85 308
4460.00 297
4460.15 299
4460.31 308
4460.46 316
4460.61 311
4460.77 291
4460.92 286
4461.07 290
4461.22 274
4461.38 287
4461.53 281
4461.68 273
4461.84 279
4461.99 298
4462.14 323
4462.30 320
4462.45 306
4462.60 316
4462.76 332
4462.91 364
4463.06 361
4463.22 360
4463.37 359
4463.52 359
4463.68 364
4463.83 355
4463.98 354
4464.14 363
4464.29 367
4464.44 356
4464.59 351
4464.75 345
4464.90 321
4465.05 325
4465.21 322
4465.36 312
4465.51 287
4465.67 285
4465.82 284
4465.97 295
4466.13 289
4466.28 295
4466.43 295
4466.59 290
4466.74 288
4466.89 290
4467.05 290
4467.20 302
4467.35 302
4467.51 305
4467.66 319
4467.81 293
4467.97 294
4468.12 297
4468.27 290
4468.43 313
4468.58 324
4468.73 319
4468.89 327
4469.04 325
4469.19 323
4469.35 326
4469.50 302
4469.65 288
4469.81 287
4469.96 287
4470.11 292
4470.27 272
4470.42 273
4470.57 258
4470.73 262
4470.88 275
4471.03 270
4471.19 283
4471.34 284
4471.49 284
4471.65 294
4471.80 309
4471.95 326
4472.11 309
4472.26 309
4472.41 315
4472.57 315
4472.72 336
4472.87 360
4473.03 361
4473.18 366
4473.33 374
4473.49 393
4473.64 385
4473.79 395
4473.95 391
4474.10 377
4474.25 368
4474.41 356
4474.56 339
4474.71 343
4474.87 346
4475.02 377
4475.17 387
4475.33 397
4475.48 390
4475.63 385
4475.79 357
4475.94 346
4476.09 350
4476.25 348
4476.40 334
4476.55 345
4476.71 364
4476.86 374
4477.02 357
4477.17 363
4477.32 348
4477.48 328
4477.63 312
4477.78 304
4477.94 279
4478.09 271
4478.24 267
4478.40 258
4478.55 255
4478.70 258
4478.86 253
4479.01 261
4479.16 265
4479.32 304
4479.47 328
4479.62 348
4479.78 335
4479.93 332
4480.08 365
4480.24 361
4480.39 345
4480.55 332
4480.70 333
4480.85 329
4481.01 319
4481.16 315
4481.31 325
4481.47 346
4481.62 345
4481.77 340
4481.93 344
4482.08 346
4482.23 335
4482.39 338
4482.54 334
4482.69 328
4482.85 325
4483.00 340
4483.16 344
4483.31 352
4483.46 335
4483.62 338
4483.77 355
4483.92 349
4484.08 348
4484.23 351
4484.38 346
4484.54 368
4484.69 400
4484.84 407
4485.00 390
4485.15 389
4485.30 372
4485.46 370
4485.61 371
4485.77 392
4485.92 397
4486.07 403
4486.23 376
4486.38 385
4486.53 392
4486.69 383
4486.84 389
4486.99 360
4487.15 370
4487.30 373
4487.46 394
4487.61 417
4487.76 426
4487.92 404
4488.07 408
4488.22 410
4488.38 383
4488.53 383
4488.68 372
4488.84 383
4488.99 366
4489.15 367
4489.30 372
4489.45 365
4489.61 366
4489.76 377
4489.91 411
4490.07 413
4490.22 408
4490.37 407
4490.53 410
4490.68 404
4490.84 402
4490.99 428
4491.14 448
4491.30 451
4491.45 455
4491.60 444
4491.76 423
4491.91 413
4492.07 407
4492.22 407
4492.37 441
4492.53 461
4492.68 482
4492.83 504
4492.99 485
4493.14 477
4493.29 475
4493.45 459
4493.60 445
4493.76 437
4493.91 436
4494.06 440
4494.22 458
4494.37 468
4494.52 452
4494.68 458
4494.83 459
4494.99 443
4495.14 440
4495.29 468
4495.45 494
4495.60 490
4495.75 514
4495.91 522
4496.06 520
4496.22 510
4496.37 491
4496.52 476
4496.68 473
4496.83 470
4496.99 460
4497.14 471
4497.29 477
4497.45 500
4497.60 505
4497.75 514
4497.91 518
4498.06 548
4498.22 541
4498.37 553
4498.52 564
4498.68 586
4498.83 613
4498.98 610
4499.14 628
4499.29 622
4499.45 616
4499.60 608
4499.75 642
4499.91 678
4500.06 717
4500.22 748
4500.37 793
4500.52 826
4500.68 850
4500.83 873
4500.98 895
4501.14 898
4501.29 935
4501.45 944
4501.60 967
4501.75 1016
4501.91 1032
4502.06 1034
4502.22 1030
4502.37 1039
4502.52 1087
4502.68 1131
4502.83 1156
4502.98 1168
4503.14 1168
4503.29 1206
4503.45 1222
4503.60 1226
4503.75 1210
4503.91 1222
4504.06 1216
4504.22 1231
4504.37 1230
4504.52 1276
4504.68 1279
4504.83 1274
4504.99 1241
4505.14 1211
4505.29 1180
4505.45 1148
4505.60 1157
4505.76 1120
4505.91 1081
4506.06 1014
4506.22 1001
4506.37 977
4506.52 956
4506.68 937
4506.83 877
4506.99 835
4507.14 832
4507.29 811
4507.45 793
4507.60 744
4507.76 746
4507.91 718
4508.06 688
4508.22 648
4508.37 613
4508.53 575
4508.68 537
4508.83 520
4508.99 510
4509.14 494
4509.30 482
4509.45 489
4509.60 489
4509.76 512
4509.91 548
4510.07 555
4510.22 544
4510.37 537
4510.53 531
4510.68 532
4510.84 533
4510.99 514
4511.14 506
4511.30 498
4511.45 487
4511.61 473
4511.76 470
4511.91 455
4512.07 436
4512.22 432
4512.38 434
4512.53 426
4512.68 396
4512.84 388
4512.99 383
4513.15 373
4513.30 389
4513.46 383
4513.61 366
4513.76 364
4513.92 383
4514.07 401
4514.23 420
4514.38 422
4514.53 401
4514.69 393
4514.84 368
4515.00 361
4515.15 354
4515.30 335
4515.46 321
4515.61 314
4515.77 321
4515.92 331
4516.07 318
4516.23 295
4516.38 300
4516.54 306
4516.69 328
4516.85 358
4517.00 347
4517.15 321
4517.31 312
4517.46 300
4517.62 303
4517.77 312
4517.92 319
4518.08 324
4518.23 319
4518.39 336
4518.54 344
4518.70 331
4518.85 335
4519.00 312
4519.16 289
4519.31 290
4519.47 287
4519.62 295
4519.77 304
4519.93 301
4520.08 334
4520.24 332
4520.39 331
4520.55 309
4520.70 320
4520.85 330
4521.01 330
4521.16 322
4521.32 320
4521.47 334
4521.62 353
4521.78 384
4521.93 402
4522.09 400
4522.24 427
4522.40 437
4522.55 445
4522.70 436
4522.86 434
4523.01 455
4523.17 465
4523.32 446
4523.48 436
4523.63 424
4523.78 421
4523.94 415
4524.09 426
4524.25 414
4524.40 393
4524.55 399
4524.71 395
4524.86 392
4525.02 374
4525.17 381
4525.33 377
4525.48 378
4525.63 386
4525.79 399
4525.94 410
4526.10 402
4526.25 415
4526.41 411
4526.56 419
4526.71 410
4526.87 403
4527.02 412
4527.18 414
4527.33 409
4527.49 426
4527.64 427
4527.79 419
4527.95 421
4528.10 408
4528.26 399
4528.41 383
4528.57 383
4528.72 371
4528.88 382
4529.03 382
4529.18 378
4529.34 375
4529.49 373
4529.65 362
4529.80 354
4529.96 339
4530.11 318
4530.26 320
4530.42 322
4530.57 326
4530.73 318
4530.88 328
4531.04 345
4531.19 327
4531.34 317
4531.50 325
4531.65 325
4531.81 333
4531.96 340
4532.12 358
4532.27 372
4532.43 358
4532.58 354
4532.73 367
4532.89 396
4533.04 388
4533.20 368
4533.35 366
4533.51 361
4533.66 368
4533.82 373
4533.97 354
4534.12 338
4534.28 323
4534.43 314
4534.59 298
4534.74 306
4534.90 328
4535.05 332
4535.20 320
4535.36 337
4535.51 338
4535.67 300
4535.82 286
4535.98 305
4536.13 300
4536.29 311
4536.44 332
4536.59 332
4536.75 333
4536.90 359
4537.06 378
4537.21 377
4537.37 363
4537.52 361
4537.68 368
4537.83 373
4537.99 378
4538.14 387
4538.29 390
4538.45 401
4538.60 388
4538.76 374
4538.91 367
4539.07 346
4539.22 348
4539.38 335
4539.53 313
4539.68 303
4539.84 299
4539.99 296
4540.15 294
4540.30 302
4540.46 308
4540.61 297
4540.77 273
4540.92 263
4541.08 269
4541.23 254
4541.38 251
4541.54 260
4541.69 268
4541.85 292
4542.00 292
4542.16 285
4542.31 266
4542.47 258
4542.62 235
4542.78 226
4542.93 214
4543.08 228
4543.24 242
4543.39 234
4543.55 230
4543.70 247
4543.86 258
4544.01 265
4544.17 276
4544.32 276
4544.48 277
4544.63 253
4544.79 236
4544.94 230
4545.09 212
4545.25 211
4545.40 196
4545.56 197
4545.71 183
4545.87 210
4546.02 200
4546.18 213
4546.33 211
4546.49 228
4546.64 236
4546.80 232
4546.95 239
4547.10 238
4547.26 252
4547.41 267
4547.57 281
4547.72 282
4547.88 280
4548.03 280
4548.19 249
4548.34 237
4548.50 229
4548.65 231
4548.81 251
4548.96 255
4549.12 268
4549.27 264
4549.42 266
4549.58 265
4549.73 254
4549.89 258
4550.04 262
4550.20 274
4550.35 266
4550.51 262
4550.66 275
4550.82 277
4550.97 274
4551.13 269
4551.28 276
4551.44 259
4551.59 236
4551.74 243
4551.90 248
4552.05 266
4552.21 273
4552.36 267
4552.52 287
4552.67 294
4552.83 305
4552.98 313
4553.14 299
4553.29 291
4553.45 288
4553.60 290
4553.76 259
4553.91 250
4554.07 230
4554.22 218
4554.38 220
4554.53 212
4554.69 215
4554.84 224
4554.99 214
4555.15 197
4555.30 211
4555.46 216
4555.61 236
4555.77 248
4555.92 267
4556.08 279
4556.23 270
4556.39 250
4556.54 237
4556.70 243
4556.85 239
4557.01 250
4557.16 253
4557.32 265
4557.47 254
4557.63 260
4557.78 287
4557.94 295
4558.09 307
4558.25 334
4558.40 328
4558.56 320
4558.71 295
4558.86 294
4559.02 292
4559.17 285
4559.33 283
4559.48 280
4559.64 280
4559.79 266
4559.95 251
4560.10 243
4560.26 249
4560.41 242
4560.57 250
4560.72 245
4560.88 232
4561.03 229
4561.19 242
4561.34 237
4561.50 246
4561.65 241
4561.81 255
4561.96 270
4562.12 281
4562.27 302
4562.43 305
4562.58 298
4562.74 304
4562.89 306
4563.05 281
4563.20 282
4563.36 289
4563.51 309
4563.67 316
4563.82 325
4563.98 319
4564.13 311
4564.29 295
4564.44 273
4564.60 255
4564.75 233
4564.91 224
4565.06 237
4565.22 228
4565.37 238
4565.53 236
4565.68 230
4565.84 238
4565.99 265
4566.15 271
4566.30 275
4566.46 276
4566.61 287
4566.77 291
4566.92 290
4567.08 277
4567.23 290
4567.39 285
4567.54 295
4567.70 301
4567.85 288
4568.01 291
4568.16 274
4568.32 261
4568.47 279
4568.63 279
4568.78 278
4568.94 276
4569.09 291
4569.25 269
4569.40 258
4569.56 244
4569.71 255
4569.87 259
4570.02 284
4570.18 284
4570.33 282
4570.49 268
4570.64 255
4570.80 242
4570.95 249
4571.11 246
4571.26 269
4571.42 279
4571.57 278
4571.73 265
4571.88 260
4572.04 267
4572.19 247
4572.35 236
4572.50 217
4572.66 198
4572.81 176
4572.97 186
4573.12 189
4573.28 189
4573.43 188
4573.59 176
4573.74 184
4573.90 173
4574.05 176
4574.21 179
4574.36 171
4574.52 168
4574.67 182
4574.83 195
4574.98 200
4575.14 219
4575.29 222
4575.45 234
4575.60 249
4575.76 266
4575.91 281
4576.07 283
4576.22 261
4576.38 242
4576.53 241
4576.69 243
4576.84 254
4577.00 237
4577.15 221
4577.31 229
4577.46 232
4577.62 244
4577.78 255
4577.93 259
4578.09 264
4578.24 275
4578.40 281
4578.55 265
4578.71 266
4578.86 249
4579.02 248
4579.17 246
4579.33 244
4579.48 247
4579.64 236
4579.79 236
4579.95 250
4580.10 249
4580.26 242
4580.41 231
4580.57 229
4580.72 225
4580.88 223
4581.03 235
4581.19 236
4581.34 236
4581.50 264
4581.66 261
4581.81 260
4581.97 261
4582.12 272
4582.28 289
4582.43 311
4582.59 308
4582.74 311
4582.90 303
4583.05 302
4583.21 302
4583.36 298
4583.52 275
4583.67 265
4583.83 254
4583.98 263
4584.14 273
4584.29 240
4584.45 248
4584.61 233
4584.76 226
4584.92 221
4585.07 221
4585.23 227
4585.38 224
4585.54 217
4585.69 227
4585.85 227
4586.00 235
4586.16 255
4586.31 250
4586.47 250
4586.62 247
4586.78 244
4586.93 244
4587.09 254
4587.25 240
4587.40 231
4587.56 225
4587.71 225
4587.87 238
4588.02 271
4588.18 289
4588.33 291
4588.49 288
4588.64 276
4588.80 281
4588.95 286
4589.11 284
4589.26 285
4589.42 296
4589.58 301
4589.73 305
4589.89 280
4590.04 282
4590.20 266
4590.35 274
4590.51 286
4590.66 292
4590.82 285
4590.97 289
4591.13 277
4591.28 260
4591.44 243
4591.60 241
4591.75 241
4591.91 233
4592.06 222
4592.22 223
4592.37 227
4592.53 228
4592.68 231
4592.84 241
4592.99 245
4593.15 251
4593.30 239
4593.46 246
4593.62 238
4593.77 250
4593.93 260
4594.08 265
4594.24 287
4594.39 297
4594.55 300
4594.70 310
4594.86 301
4595.01 306
4595.17 294
4595.33 278
4595.48 278
4595.64 286
4595.79 284
4595.95 292
4596.10 289
4596.26 266
4596.41 244
4596.57 264
4596.72 257
4596.88 254
4597.04 258
4597.19 257
4597.35 255
4597.50 248
4597.66 221
4597.81 218
4597.97 213
4598.12 223
4598.28 232
4598.44 243
4598.59 256
4598.75 266
4598.90 259
4599.06 280
4599.21 292
4599.37 287
4599.52 279
4599.68 266
4599.84 268
4599.99 256
4600.15 269
4600.30 249
4600.46 237
4600.61 241
4600.77 243
4600.92 276
4601.08 308
4601.24 322
4601.39 322
4601.55 333
4601.70 337
4601.86 348
4602.01 354
4602.17 346
4602.32 349
4602.48 339
4602.64 336
4602.79 324
4602.95 302
4603.10 295
4603.26 312
4603.41 301
4603.57 304
4603.72 284
4603.88 282
4604.04 272
4604.19 297
4604.35 309
4604.50 324
4604.66 340
4604.81 348
4604.97 358
4605.12 349
4605.28 351
4605.44 350
4605.59 353
4605.75 365
4605.90 383
4606.06 387
4606.21 382
4606.37 374
4606.53 359
4606.68 372
4606.84 378
4606.99 388
4607.15 401
4607.30 390
4607.46 393
4607.62 372
4607.77 371
4607.93 368
4608.08 375
4608.24 361
4608.39 347
4608.55 338
4608.71 348
4608.86 349
4609.02 343
4609.17 358
4609.33 355
4609.48 346
4609.64 337
4609.79 325
4609.95 282
4610.11 281
4610.26 287
4610.42 279
4610.57 284
4610.73 290
4610.88 301
4611.04 303
4611.20 280
4611.35 273
4611.51 287
4611.66 282
4611.82 305
4611.98 300
4612.13 302
4612.29 318
4612.44 306
4612.60 287
4612.75 297
4612.91 306
4613.07 301
4613.22 302
4613.38 305
4613.53 297
4613.69 278
4613.84 261
4614.00 268
4614.16 281
4614.31 279
4614.47 292
4614.62 311
4614.78 328
4614.93 348
4615.09 351
4615.25 347
4615.40 328
4615.56 326
4615.71 306
4615.87 316
4616.03 323
4616.18 330
4616.34 328
4616.49 317
4616.65 306
4616.80 304
4616.96 292
4617.12 301
4617.27 301
4617.43 293
4617.58 290
4617.74 279
4617.90 278
4618.05 301
4618.21 322
4618.36 324
4618.52 311
4618.67 322
4618.83 311
4618.99 311
4619.14 299
4619.30 286
4619.45 264
4619.61 261
4619.77 284
4619.92 299
4620.08 297
4620.23 298
4620.39 279
4620.54 264
4620.70 263
4620.86 286
4621.01 298
4621.17 290
4621.32 297
4621.48 302
4621.64 307
4621.79 316
4621.95 318
4622.10 322
4622.26 306
4622.42 293
4622.57 286
4622.73 292
4622.88 278
4623.04 277
4623.20 265
4623.35 276
4623.51 268
4623.66 287
4623.82 311
4623.98 314
4624.13 318
4624.29 316
4624.44 316
4624.60 305
4624.75 302
4624.91 279
4625.07 243
4625.22 237
4625.38 243
4625.53 238
4625.69 253
4625.85 259
4626.00 269
4626.16 263
4626.31 263
4626.47 273
4626.63 289
4626.78 273
4626.94 258
4627.09 258
4627.25 259
4627.41 254
4627.56 257
4627.72 273
4627.87 276
4628.03 275
4628.19 290
4628.34 288
4628.50 280
4628.65 277
4628.81 298
4628.97 321
4629.12 338
4629.28 340
4629.43 336
4629.59 326
4629.75 308
4629.90 314
4630.06 319
4630.22 328
4630.37 346
4630.53 350
4630.68 356
4630.84 331
4631.00 320
4631.15 331
4631.31 311
4631.46 305
4631.62 302
4631.78 305
4631.93 285
4632.09 268
4632.24 259
4632.40 250
4632.56 258
4632.71 260
4632.87 266
4633.02 255
4633.18 248
4633.34 257
4633.49 263
4633.65 286
4633.81 301
4633.96 313
4634.12 308
4634.27 317
4634.43 324
4634.59 325
4634.74 317
4634.90 323
4635.05 322
4635.21 328
4635.37 324
4635.52 334
4635.68 317
4635.83 347
4635.99 355
4636.15 363
4636.30 338
4636.46 337
4636.62 347
4636.77 365
4636.93 393
4637.08 409
4637.24 432
4637.40 424
4637.55 433
4637.71 424
4637.86 397
4638.02 380
4638.18 362
4638.33 343
4638.49 332
4638.65 344
4638.80 333
4638.96 367
4639.11 365
4639.27 351
4639.43 354
4639.58 346
4639.74 332
4639.90 332
4640.05 347
4640.21 387
4640.36 393
4640.52 417
4640.68 394
4640.83 401
4640.99 404
4641.15 383
4641.30 351
4641.46 338
4641.61 321
4641.77 314
4641.93 316
4642.08 328
4642.24 321
4642.40 309
4642.55 284
4642.71 281
4642.86 284
4643.02 316
4643.18 327
4643.33 334
4643.49 332
4643.65 330
4643.80 329
4643.96 306
4644.11 307
4644.27 311
4644.43 320
4644.58 327
4644.74 304
4644.90 291
4645.05 290
4645.21 283
4645.36 283
4645.52 282
4645.68 281
4645.83 274
4645.99 278
4646.15 274
4646.30 287
4646.46 289
4646.62 298
4646.77 304
4646.93 312
4647.08 328
4647.24 325
4647.40 319
4647.55 304
4647.71 311
4647.87 313
4648.02 302
4648.18 324
4648.33 343
4648.49 331
4648.65 329
4648.80 331
4648.96 334
4649.12 318
4649.27 293
4649.43 285
4649.59 270
4649.74 267
4649.90 266
4650.05 276
4650.21 285
4650.37 291
4650.52 332
4650.68 348
4650.84 357
4650.99 346
4651.15 343
4651.31 348
4651.46 338
4651.62 341
4651.78 323
4651.93 339
4652.09 333
4652.24 335
4652.40 332
4652.56 324
4652.71 315
4652.87 305
4653.03 297
4653.18 290
4653.34 295
4653.50 300
4653.65 301
4653.81 307
4653.97 286
4654.12 293
4654.28 274
4654.43 266
4654.59 264
4654.75 249
4654.90 236
4655.06 228
4655.22 232
4655.37 243
4655.53 249
4655.69 266
4655.84 261
4656.00 264
4656.16 260
4656.31 260
4656.47 278
4656.63 274
4656.78 276
4656.94 270
4657.10 271
4657.25 278
4657.41 286
4657.56 315
4657.72 343
4657.88 361
4658.03 355
4658.19 352
4658.35 341
4658.50 346
4658.66 358
4658.82 360
4658.97 343
4659.13 326
4659.29 331
4659.44 308
4659.60 321
4659.76 310
4659.91 314
4660.07 315
4660.23 308
4660.38 302
4660.54 312
4660.70 314
4660.85 319
4661.01 319
4661.17 300
4661.32 280
4661.48 280
4661.63 268
4661.79 256
4661.95 258
4662.10 264
4662.26 265
4662.42 258
4662.57 267
4662.73 278
4662.89 289
4663.04 299
4663.20 293
4663.36 291
4663.51 295
4663.67 279
4663.83 285
4663.98 273
4664.14 275
4664.30 281
4664.45 304
4664.61 295
4664.77 288
4664.92 287
4665.08 298
4665.24 310
4665.39 321
4665.55 324
4665.71 333
4665.86 337
4666.02 341
4666.18 345
4666.33 358
4666.49 355
4666.65 355
4666.80 357
4666.96 353
4667.12 353
4667.27 337
4667.43 339
4667.59 322
4667.74 314
4667.90 298
4668.06 292
4668.21 303
4668.37 314
4668.53 329
4668.68 331
4668.84 346
4669.00 347
4669.15 351
4669.31 365
4669.47 368
4669.62 378
4669.78 371
4669.94 359
4670.09 345
4670.25 336
4670.41 310
4670.56 320
4670.72 313
4670.88 301
4671.03 292
4671.19 282
4671.35 262
4671.50 265
4671.66 265
4671.82 280
4671.97 291
4672.13 285
4672.29 279
4672.45 267
4672.60 271
4672.76 264
4672.92 251
4673.07 260
4673.23 248
4673.39 257
4673.54 255
4673.70 250
4673.86 269
4674.01 284
4674.17 306
4674.33 309
4674.48 306
4674.64 311
4674.80 314
4674.95 302
4675.11 299
4675.27 305
4675.42 306
4675.58 295
4675.74 281
4675.89 257
4676.05 249
4676.21 247
4676.37 246
4676.52 250
4676.68 255
4676.84 252
4676.99 263
4677.15 279
4677.31 303
4677.46 296
4677.62 306
4677.78 317
4677.93 298
4678.09 273
4678.25 274
4678.40 267
4678.56 267
4678.72 271
4678.87 266
4679.03 251
4679.19 261
4679.35 271
4679.50 278
4679.66 282
4679.82 293
4679.97 276
4680.13 271
4680.29 258
4680.44 259
4680.60 246
4680.76 261
4680.91 243
4681.07 253
4681.23 254
4681.38 265
4681.54 271
4681.70 267
4681.86 267
4682.01 256
4682.17 245
4682.33 238
4682.48 229
4682.64 234
4682.80 231
4682.95 225
4683.11 231
4683.27 233
4683.43 245
4683.58 240
4683.74 246
4683.90 242
4684.05 242
4684.21 246
4684.37 269
4684.52 261
4684.68 270
4684.84 261
4684.99 273
4685.15 285
4685.31 292
4685.47 292
4685.62 300
4685.78 292
4685.94 292
4686.09 308
4686.25 309
4686.41 294
4686.56 293
4686.72 309
4686.88 312
4687.04 317
4687.19 312
4687.35 296
4687.51 295
4687.66 298
4687.82 297
4687.98 285
4688.13 311
4688.29 320
4688.45 306
4688.61 292
4688.76 293
4688.92 297
4689.08 277
4689.23 272
4689.39 278
4689.55 271
4689.71 272
4689.86 275
4690.02 268
4690.18 276
4690.33 286
4690.49 279
4690.65 284
4690.80 274
4690.96 275
4691.12 289
4691.28 308
4691.43 309
4691.59 300
4691.75 295
4691.90 278
4692.06 241
4692.22 240
4692.38 234
4692.53 231
4692.69 242
4692.85 229
4693.00 226
4693.16 235
4693.32 246
4693.48 233
4693.63 212
4693.79 215
4693.95 228
4694.10 246
4694.26 259
4694.42 258
4694.57 274
4694.73 277
4694.89 287
4695.05 279
4695.20 255
4695.36 261
4695.52 245
4695.67 245
4695.83 259
4695.99 253
4696.15 273
4696.30 265
4696.46 268
4696.62 270
4696.78 261
4696.93 271
4697.09 278
4697.25 307
4697.40 327
4697.56 327
4697.72 309
4697.88 307
4698.03 321
4698.19 312
4698.35 302
4698.50 282
4698.66 267
4698.82 291
4698.98 301
4699.13 308
4699.29 296
4699.45 278
4699.60 272
4699.76 267
4699.92 280
4700.08 300
4700.23 298
4700.39 292
4700.55 289
4700.71 282
4700.86 296
4701.02 307
4701.18 311
4701.33 311
4701.49 310
4701.65 336
4701.81 355
4701.96 361
4702.12 351
4702.28 354
4702.44 341
4702.59 336
4702.75 324
4702.91 326
4703.06 310
4703.22 296
4703.38 291
4703.54 320
4703.69 322
4703.85 317
4704.01 326
4704.17 305
4704.32 301
4704.48 265
4704.64 256
4704.79 254
4704.95 255
4705.11 252
4705.27 277
4705.42 259
4705.58 261
4705.74 254
4705.90 264
4706.05 272
4706.21 275
4706.37 285
4706.52 292
4706.68 299
4706.84 290
4707.00 297
4707.15 280
4707.31 274
4707.47 274
4707.63 262
4707.78 275
4707.94 305
4708.10 332
4708.26 344
4708.41 348
4708.57 352
4708.73 344
4708.89 325
4709.04 312
4709.20 327
4709.36 333
4709.51 347
4709.67 344
4709.83 326
4709.99 327
4710.14 317
4710.30 327
4710.46 335
4710.62 334
4710.77 338
4710.93 339
4711.09 349
4711.25 366
4711.40 393
4711.56 386
4711.72 373
4711.88 352
4712.03 361
4712.19 354
4712.35 377
4712.51 353
4712.66 348
4712.82 334
4712.98 318
4713.14 318
4713.29 311
4713.45 308
4713.61 312
4713.77 296
4713.92 290
4714.08 271
4714.24 270
4714.39 265
4714.55 260
4714.71 260
4714.87 280
4715.02 271
4715.18 281
4715.34 276
4715.50 281
4715.65 271
4715.81 265
4715.97 276
4716.13 282
4716.28 274
4716.44 284
4716.60 312
4716.76 336
4716.91 332
4717.07 330
4717.23 350
4717.39 364
4717.54 370
4717.70 389
4717.86 395
4718.02 397
4718.17 372
4718.33 385
4718.49 383
4718.65 373
4718.81 362
4718.96 364
4719.12 352
4719.28 349
4719.44 352
4719.59 343
4719.75 352
4719.91 340
4720.07 336
4720.22 324
4720.38 319
4720.54 312
4720.70 314
4720.85 304
4721.01 310
4721.17 314
4721.33 301
4721.48 294
4721.64 285
4721.80 266
4721.96 266
4722.11 269
4722.27 270
4722.43 258
4722.59 269
4722.74 255
4722.90 254
4723.06 246
4723.22 233
4723.37 244
4723.53 255
4723.69 258
4723.85 289
4724.01 290
4724.16 295
4724.32 292
4724.48 272
4724.64 261
4724.79 253
4724.95 273
4725.11 278
4725.27 303
4725.42 304
4725.58 290
4725.74 263
4725.90 265
4726.05 277
4726.21 275
4726.37 275
4726.53 279
4726.69 293
4726.84 286
4727.00 279
4727.16 267
4727.32 275
4727.47 276
4727.63 281
4727.79 287
4727.95 289
4728.10 278
4728.26 272
4728.42 270
4728.58 270
4728.74 274
4728.89 276
4729.05 274
4729.21 287
4729.37 286
4729.52 284
4729.68 291
4729.84 294
4730.00 276
4730.15 295
4730.31 332
4730.47 350
4730.63 351
4730.79 349
4730.94 339
4731.10 324
4731.26 317
4731.42 305
4731.57 309
4731.73 304
4731.89 311
4732.05 296
4732.21 297
4732.36 285
4732.52 273
4732.68 289
4732.84 292
4732.99 308
4733.15 322
4733.31 316
4733.47 330
4733.63 330
4733.78 320
4733.94 296
4734.10 259
4734.26 247
4734.41 234
4734.57 219
4734.73 230
4734.89 250
4735.05 230
4735.20 235
4735.36 240
4735.52 241
4735.68 236
4735.83 258
4735.99 248
4736.15 259
4736.31 275
4736.47 274
4736.62 256
4736.78 241
4736.94 233
4737.10 222
4737.26 220
4737.41 215
4737.57 213
4737.73 212
4737.89 214
4738.04 203
4738.20 203
4738.36 215
4738.52 218
4738.68 254
4738.83 273
4738.99 284
4739.15 277
4739.31 279
4739.47 281
4739.62 259
4739.78 262
4739.94 249
4740.10 249
4740.25 267
4740.41 249
4740.57 242
4740.73 243
4740.89 256
4741.04 243
4741.20 251
4741.36 269
4741.52 256
4741.68 255
4741.83 276
4741.99 285
4742.15 284
4742.31 275
4742.47 275
4742.62 289
4742.78 270
4742.94 265
4743.10 260
4743.26 246
4743.41 239
4743.57 219
4743.73 220
4743.89 204
4744.05 211
4744.20 213
4744.36 212
4744.52 220
4744.68 222
4744.84 213
4744.99 210
4745.15 223
4745.31 229
4745.47 240
4745.63 244
4745.78 235
4745.94 241
4746.10 240
4746.26 236
4746.42 251
4746.57 269
4746.73 275
4746.89 290
4747.05 310
4747.21 301
4747.36 308
4747.52 284
4747.68 263
4747.84 245
4748.00 249
4748.15 272
4748.31 286
4748.47 278
4748.63 271
4748.79 263
4748.94 268
4749.10 275
4749.26 275
4749.42 254
4749.58 254
4749.73 250
4749.89 249
4750.05 254
4750.21 254
4750.37 264
4750.52 266
4750.68 277
4750.84 286
4751.00 300
4751.16 332
4751.31 345
4751.47 354
4751.63 336
4751.79 332
4751.95 312
4752.10 321
4752.26 314
4752.42 318
4752.58 329
4752.74 324
4752.90 321
4753.05 316
4753.21 308
4753.37 315
4753.53 326
4753.69 334
4753.84 352
4754.00 355
4754.16 360
4754.32 361
4754.48 359
4754.63 351
4754.79 350
4754.95 353
4755.11 355
4755.27 346
4755.43 341
4755.58 326
4755.74 308
4755.90 315
4756.06 320
4756.22 314
4756.37 320
4756.53 326
4756.69 346
4756.85 331
4757.01 355
4757.17 365
4757.32 357
4757.48 343
4757.64 338
4757.80 350
4757.96 366
4758.11 345
4758.27 347
4758.43 354
4758.59 370
4758.75 361
4758.91 355
4759.06 352
4759.22 345
4759.38 347
4759.54 335
4759.70 343
4759.85 337
4760.01 333
4760.17 327
4760.33 330
4760.49 345
4760.65 334
4760.80 339
4760.96 327
4761.12 337
4761.28 344
4761.44 345
4761.60 340
4761.75 352
4761.91 361
4762.07 365
4762.23 375
4762.39 383
4762.54 365
4762.70 355
4762.86 343
4763.02 346
4763.18 335
4763.34 331
4763.49 332
4763.65 338
4763.81 342
4763.97 334
4764.13 306
4764.29 300
4764.44 297
4764.60 277
4764.76 273
4764.92 263
4765.08 272
4765.24 291
4765.39 300
4765.55 316
4765.71 308
4765.87 315
4766.03 334
4766.19 331
4766.34 333
4766.50 331
4766.66 306
4766.82 335
4766.98 335
4767.14 335
4767.29 326
4767.45 322
4767.61 305
4767.77 300
4767.93 288
4768.09 285
4768.24 273
4768.40 261
4768.56 269
4768.72 267
4768.88 236
4769.04 238
4769.19 239
4769.35 235
4769.51 245
4769.67 246
4769.83 252
4769.99 263
4770.14 281
4770.30 280
4770.46 272
4770.62 269
4770.78 253
4770.94 240
4771.10 229
4771.25 223
4771.41 209
4771.57 200
4771.73 208
4771.89 222
4772.05 230
4772.20 254
4772.36 256
4772.52 243
4772.68 244
4772.84 272
4773.00 287
4773.15 281
4773.31 271
4773.47 260
4773.63 258
4773.79 257
4773.95 281
4774.11 304
4774.26 289
4774.42 273
4774.58 289
4774.74 286
4774.90 280
4775.06 276
4775.22 277
4775.37 282
4775.53 272
4775.69 272
4775.85 268
4776.01 267
4776.17 275
4776.32 284
4776.48 296
4776.64 296
4776.80 319
4776.96 305
4777.12 318
4777.28 323
4777.43 315
4777.59 318
4777.75 311
4777.91 300
4778.07 300
4778.23 311
4778.39 306
4778.54 304
4778.70 301
4778.86 307
4779.02 332
4779.18 340
4779.34 321
4779.49 301
4779.65 298
4779.81 306
4779.97 307
4780.13 299
4780.29 296
4780.45 300
4780.60 295
4780.76 311
4780.92 315
4781.08 319
4781.24 322
4781.40 303
4781.56 337
4781.71 338
4781.87 337
4782.03 330
4782.19 312
4782.35 309
4782.51 302
4782.67 295
4782.83 284
4782.98 286
4783.14 301
4783.30 301
4783.46 291
4783.62 307
4783.78 310
4783.94 333
4784.09 350
4784.25 359
4784.41 383
4784.57 392
4784.73 415
4784.89 413
4785.05 437
4785.20 454
4785.36 483
4785.52 503
4785.68 500
4785.84 519
4786.00 530
4786.16 536
4786.32 561
4786.47 572
4786.63 560
4786.79 581
4786.95 608
4787.11 640
4787.27 675
4787.43 711
4787.58 746
4787.74 764
4787.90 801
4788.06 827
4788.22 821
4788.38 806
4788.54 782
4788.70 790
4788.85 777
4789.01 756
4789.17 760
4789.33 780
4789.49 766
4789.65 728
4789.81 690
4789.97 680
4790.12 714
4790.28 745
4790.44 744
4790.60 743
4790.76 757
4790.92 741
4791.08 718
4791.24 705
4791.39 717
4791.55 704
4791.71 729
4791.87 721
4792.03 742
4792.19 712
4792.35 722
4792.51 693
4792.66 672
4792.82 676
4792.98 654
4793.14 631
4793.30 623
4793.46 618
4793.62 590
4793.78 572
4793.93 531
4794.09 533
4794.25 526
4794.41 505
4794.57 487
4794.73 470
4794.89 442
4795.05 409
4795.20 382
4795.36 377
4795.52 359
4795.68 350
4795.84 365
4796.00 363
4796.16 358
4796.32 336
4796.48 332
4796.63 320
4796.79 328
4796.95 330
4797.11 331
4797.27 340
4797.43 334
4797.59 335
4797.75 338
4797.90 316
4798.06 325
4798.22 336
4798.38 329
4798.54 317
4798.70 304
4798.86 309
4799.02 330
4799.18 318
4799.33 330
4799.49 323
4799.65 316
4799.81 325
4799.97 343
4800.13 360
4800.29 370
4800.45 361
4800.61 360
4800.76 364
4800.92 372
4801.08 395
4801.24 420
4801.40 434
4801.56 435
4801.72 440
4801.88 431
4802.04 427
4802.19 411
4802.35 392
4802.51 394
4802.67 404
4802.83 397
4802.99 407
4803.15 405
4803.31 414
4803.47 407
4803.63 379
4803.78 388
4803.94 382
4804.10 368
4804.26 366
4804.42 375
4804.58 372
4804.74 368
4804.90 386
4805.06 391
4805.22 412
4805.37 451
4805.53 457
4805.69 454
4805.85 449
4806.01 443
4806.17 430
4806.33 422
4806.49 425
4806.65 417
4806.81 414
4806.96 399
4807.12 373
4807.28 399
4807.44 398
4807.60 415
4807.76 400
4807.92 397
4808.08 365
4808.24 354
4808.40 369
4808.55 392
4808.71 424
4808.87 439
4809.03 436
4809.19 420
4809.35 407
4809.51 395
4809.67 388
4809.83 395
4809.99 407
4810.14 399
4810.30 401
4810.46 402
4810.62 372
4810.78 365
4810.94 359
4811.10 355
4811.26 361
4811.42 376
4811.58 369
4811.74 363
4811.89 342
4812.05 353
4812.21 346
4812.37 335
4812.53 327
4812.69 322
4812.85 299
4813.01 300
4813.17 315
4813.33 321
4813.49 324
4813.64 320
4813.80 310
4813.96 296
4814.12 312
4814.28 317
4814.44 335
4814.60 352
4814.76 346
4814.92 335
4815.08 316
4815.24 304
4815.40 289
4815.55 294
4815.71 287
4815.87 314
4816.03 336
4816.19 348
4816.35 344
4816.51 338
4816.67 329
4816.83 323
4816.99 322
4817.15 322
4817.31 331
4817.46 347
4817.62 349
4817.78 336
4817.94 319
4818.10 312
4818.26 316
4818.42 320
4818.58 314
4818.74 313
4818.90 325
4819.06 304
4819.22 303
4819.37 302
4819.53 308
4819.69 294
4819.85 302
4820.01 281
4820.17 282
4820.33 280
4820.49 266
4820.65 257
4820.81 247
4820.97 240
4821.13 250
4821.29 254
4821.44 260
4821.60 264
4821.76 262
4821.92 251
4822.08 249
4822.24 251
4822.40 223
4822.56 224
4822.72 227
4822.88 238
4823.04 247
4823.20 242
4823.36 248
4823.52 246
4823.67 246
4823.83 271
4823.99 278
4824.15 277
4824.31 270
4824.47 263
4824.63 280
4824.79 286
4824.95 301
4825.11 301
4825.27 306
4825.43 311
4825.59 313
4825.75 328
4825.90 317
4826.06 313
4826.22 318
4826.38 302
4826.54 304
4826.70 294
4826.86 299
4827.02 282
4827.18 287
4827.34 295
4827.50 289
4827.66 321
4827.82 312
4827.98 303
4828.14 287
4828.29 286
4828.45 297
4828.61 281
4828.77 275
4828.93 272
4829.09 284
4829.25 305
4829.41 305
4829.57 310
4829.73 302
4829.89 312
4830.05 316
4830.21 329
4830.37 329
4830.53 331
4830.69 325
4830.85 329
4831.00 323
4831.16 293
4831.32 261
4831.48 246
4831.64 249
4831.80 236
4831.96 253
4832.12 243
4832.28 234
4832.44 236
4832.60 260
4832.76 269
4832.92 266
4833.08 277
4833.24 284
4833.40 273
4833.56 266
4833.71 268
4833.87 271
4834.03 288
4834.19 277
4834.35 277
4834.51 258
4834.67 271
4834.83 283
4834.99 279
4835.15 272
4835.31 278
4835.47 292
4835.63 277
4835.79 269
4835.95 288
4836.11 276
4836.27 265
4836.43 279
4836.59 268
4836.74 276
4836.90 301
4837.06 301
4837.22 301
4837.38 297
4837.54 299
4837.70 296
4837.86 289
4838.02 277
4838.18 288
4838.34 298
4838.50 309
4838.66 321
4838.82 314
4838.98 302
4839.14 310
4839.30 311
4839.46 288
4839.62 289
4839.78 292
4839.94 319
4840.09 328
4840.25 327
4840.41 319
4840.57 326
4840.73 331
4840.89 326
4841.05 315
4841.21 301
4841.37 294
4841.53 273
4841.69 266
4841.85 261
4842.01 262
4842.17 281
4842.33 277
4842.49 287
4842.65 288
4842.81 290
4842.97 265
4843.13 264
4843.29 264
4843.45 280
4843.61 296
4843.77 299
4843.93 296
4844.08 290
4844.24 279
4844.40 282
4844.56 272
4844.72 283
4844.88 281
4845.04 286
4845.20 298
4845.36 297
4845.52 297
4845.68 284
4845.84 270
4846.00 279
4846.16 279
4846.32 273
4846.48 268
4846.64 258
4846.80 254
4846.96 254
4847.12 239
4847.28 235
4847.44 243
4847.60 241
4847.76 253
4847.92 259
4848.08 275
4848.24 288
4848.40 304
4848.56 320
4848.71 327
4848.87 320
4849.03 313
4849.19 310
4849.35 298
4849.51 306
4849.67 324
4849.83 338
4849.99 321
4850.15 308
4850.31 299
4850.47 292
4850.63 283
4850.79 288
4850.95 278
4851.11 266
4851.27 263
4851.43 277
4851.59 277
4851.75 282
4851.91 300
4852.07 299
4852.23 306
4852.39 299
4852.55 313
4852.71 309
4852.87 334
4853.03 347
4853.19 350
4853.35 348
4853.51 362
4853.67 368
4853.83 370
4853.99 379
4854.15 388
4854.31 393
4854.47 390
4854.63 383
4854.79 394
4854.95 396
4855.10 390
4855.26 380
4855.42 361
4855.58 361
4855.74 341
4855.90 341
4856.06 341
4856.22 347
4856.38 338
4856.54 342
4856.70 346
4856.86 342
4857.02 338
4857.18 344
4857.34 349
4857.50 354
4857.66 343
4857.82 349
4857.98 333
4858.14 330
4858.30 339
4858.46 333
4858.62 339
4858.78 339
4858.94 361
4859.10 372
4859.26 343
4859.42 336
4859.58 326
4859.74 312
4859.90 312
4860.06 322
4860.22 341
4860.38 343
4860.54 349
4860.70 363
4860.86 345
4861.02 348
4861.18 339
4861.34 327
4861.50 315
4861.66 312
4861.82 313
4861.98 299
4862.14 311
4862.30 315
4862.46 331
4862.62 328
4862.78 337
4862.94 320
4863.10 297
4863.26 284
4863.42 289
4863.58 286
4863.74 290
4863.90 308
4864.06 328
4864.22 327
4864.38 326
4864.54 332
4864.70 330
4864.86 332
4865.02 336
4865.18 349
4865.34 362
4865.50 356
4865.66 368
4865.82 371
4865.98 385
4866.14 383
4866.30 380
4866.46 362
4866.62 360
4866.78 351
4866.94 322
4867.10 308
4867.26 301
4867.42 309
4867.58 317
4867.74 345
4867.90 344
4868.06 353
4868.22 356
4868.38 337
4868.54 343
4868.70 359
4868.86 372
4869.02 380
4869.18 379
4869.34 365
4869.50 360
4869.66 349
4869.82 331
4869.98 334
4870.14 344
4870.30 336
4870.46 336
4870.62 349
4870.78 330
4870.94 341
4871.10 336
4871.26 350
4871.42 344
4871.58 353
4871.74 347
4871.90 351
4872.06 353
4872.22 350
4872.38 363
4872.54 361
4872.70 357
4872.86 375
4873.02 395
4873.18 379
4873.34 364
4873.50 359
4873.66 359
4873.82 363
4873.98 369
4874.14 367
4874.30 362
4874.46 356
4874.62 342
4874.78 319
4874.94 336
4875.10 354
4875.26 363
4875.42 355
4875.58 342
4875.74 334
4875.90 355
4876.06 385
4876.22 390
4876.38 380
4876.54 382
4876.70 382
4876.86 365
4877.02 378
4877.18 375
4877.34 343
4877.50 341
4877.66 322
4877.82 330
4877.98 345
4878.14 344
4878.30 357
4878.46 355
4878.62 352
4878.78 365
4878.95 363
4879.11 378
4879.27 361
4879.43 359
4879.59 348
4879.75 352
4879.91 345
4880.07 344
4880.23 380
4880.39 391
4880.55 407
4880.71 421
4880.87 404
4881.03 409
4881.19 437
4881.35 440
4881.51 450
4881.67 470
4881.83 471
4881.99 483
4882.15 491
4882.31 499
4882.47 489
4882.63 502
4882.79 499
4882.95 525
4883.11 546
4883.27 558
4883.43 567
4883.59 574
4883.75 558
4883.91 586
4884.07 617
4884.23 680
4884.39 718
4884.55 737
4884.71 770
4884.87 780
4885.03 803
4885.19 847
4885.36 913
4885.52 976
4885.68 1050
4885.84 1093
4886.00 1131
4886.16 1187
4886.32 1229
4886.48 1269
4886.64 1302
4886.80 1369
4886.96 1415
4887.12 1484
4887.28 1590
4887.44 1674
4887.60 1805
4887.76 1915
4887.92 1991
4888.08 2017
4888.24 2030
4888.40 2049
4888.56 2098
4888.72 2121
4888.88 2186
4889.04 2202
4889.20 2212
4889.36 2228
4889.52 2253
4889.68 2219
4889.84 2192
4890.00 2190
4890.17 2199
4890.33 2207
4890.49 2187
4890.65 2163
4890.81 2104
4890.97 2033
4891.13 1994
4891.29 1943
4891.45 1906
4891.61 1844
4891.77 1753
4891.93 1676
4892.09 1621
4892.25 1585
4892.41 1526
4892.57 1440
4892.73 1380
4892.89 1347
4893.05 1308
4893.21 1262
4893.37 1214
4893.53 1179
4893.69 1151
4893.85 1145
4894.02 1132
4894.18 1092
4894.34 1091
4894.50 1048
4894.66 1004
4894.82 944
4894.98 915
4895.14 878
4895.30 855
4895.46 830
4895.62 800
4895.78 747
4895.94 713
4896.10 670
4896.26 659
4896.42 640
4896.58 623
4896.74 616
4896.90 594
4897.06 589
4897.22 581
4897.39 565
4897.55 546
4897.71 540
4897.87 540
4898.03 524
4898.19 524
4898.35 540
4898.51 532
4898.67 523
4898.83 520
4898.99 512
4899.15 503
4899.31 515
4899.47 526
4899.63 532
4899.79 505
4899.95 479
4900.11 461
4900.27 444
4900.44 454
4900.60 458
4900.76 454
4900.92 451
4901.08 462
4901.24 464
4901.40 472
4901.56 471
4901.72 475
4901.88 454
4902.04 479
4902.20 490
4902.36 491
4902.52 469
4902.68 466
4902.84 467
4903.00 472
4903.16 456
4903.33 436
4903.49 411
4903.65 388
4903.81 387
4903.97 383
4904.13 404
4904.29 423
4904.45 419
4904.61 414
4904.77 416
4904.93 403
4905.09 400
4905.25 397
4905.41 394
4905.57 395
4905.73 409
4905.90 402
4906.06 425
4906.22 431
4906.38 431
4906.54 423
4906.70 431
4906.86 411
4907.02 416
4907.18 442
4907.34 429
4907.50 414
4907.66 411
4907.82 396
4907.98 367
4908.14 355
4908.31 359
4908.47 337
4908.63 350
4908.79 359
4908.95 397
4909.11 412
4909.27 416
4909.43 413
4909.59 390
4909.75 377
4909.91 393
4910.07 397
4910.23 408
4910.39 419
4910.56 422
4910.72 426
4910.88 429
4911.04 402
4911.20 403
4911.36 408
4911.52 410
4911.68 423
4911.84 411
4912.00 425
4912.16 420
4912.32 423
4912.48 422
4912.64 436
4912.81 450
4912.97 459
4913.13 455
4913.29 445
4913.45 418
4913.61 408
4913.77 398
4913.93 408
4914.09 428
4914.25 448
4914.41 464
4914.57 476
4914.73 474
4914.90 464
4915.06 485
4915.22 466
4915.38 467
4915.54 460
4915.70 461
4915.86 455
4916.02 448
4916.18 444
4916.34 451
4916.50 446
4916.66 441
4916.83 430
4916.99 408
4917.15 405
4917.31 410
4917.47 417
4917.63 428
4917.79 424
4917.95 429
4918.11 428
4918.27 426
4918.43 421
4918.59 431
4918.76 446
4918.92 455
4919.08 463
4919.24 475
4919.40 489
4919.56 497
4919.72 523
4919.88 551
4920.04 558
4920.20 559
4920.36 570
4920.52 586
4920.69 598
4920.85 607
4921.01 621
4921.17 601
4921.33 613
4921.49 636
4921.65 677
4921.81 698
4921.97 721
4922.13 736
4922.29 747
4922.46 762
4922.62 754
4922.78 762
4922.94 759
4923.10 763
4923.26 764
4923.42 755
4923.58 731
4923.74 726
4923.90 733
4924.06 726
4924.23 714
4924.39 702
4924.55 676
4924.71 672
4924.87 675
4925.03 690
4925.19 676
4925.35 682
4925.51 678
4925.67 666
4925.84 681
4926.00 689
4926.16 698
4926.32 682
4926.48 658
4926.64 653
4926.80 638
4926.96 656
4927.12 656
4927.28 633
4927.44 608
4927.61 568
4927.77 548
4927.93 528
4928.09 520
4928.25 518
4928.41 482
4928.57 483
4928.73 455
4928.89 461
4929.05 466
4929.22 495
4929.38 494
4929.54 464
4929.70 459
4929.86 471
4930.02 471
4930.18 464
4930.34 447
4930.50 420
4930.67 387
4930.83 382
4930.99 372
4931.15 378
4931.31 424
4931.47 438
4931.63 441
4931.79 434
4931.95 432
4932.11 441
4932.28 444
4932.44 460
4932.60 465
4932.76 453
4932.92 462
4933.08 472
4933.24 463
4933.40 488
4933.56 507
4933.73 512
4933.89 497
4934.05 470
4934.21 459
4934.37 449
4934.53 461
4934.69 488
4934.85 510
4935.01 536
4935.18 573
4935.34 580
4935.50 579
4935.66 582
4935.82 595
4935.98 595
4936.14 583
4936.30 581
4936.46 583
4936.63 612
4936.79 620
4936.95 600
4937.11 603
4937.27 583
4937.43 574
4937.59 571
4937.75 598
4937.92 640
4938.08 672
4938.24 695
4938.40 685
4938.56 667
4938.72 647
4938.88 644
4939.04 635
4939.20 611
4939.37 629
4939.53 653
4939.69 640
4939.85 622
4940.01 626
4940.17 579
4940.33 548
4940.49 528
4940.66 512
4940.82 516
4940.98 564
4941.14 581
4941.30 586
4941.46 577
4941.62 540
4941.78 538
4941.94 556
4942.11 568
4942.27 569
4942.43 545
4942.59 523
4942.75 517
4942.91 530
4943.07 536
4943.23 523
4943.40 522
4943.56 496
4943.72 479
4943.88 467
4944.04 444
4944.20 418
4944.36 396
4944.53 392
4944.69 401
4944.85 404
4945.01 413
4945.17 414
4945.33 422
4945.49 400
4945.65 391
4945.82 378
4945.98 387
4946.14 372
4946.30 404
4946.46 423
4946.62 425
4946.78 423
4946.94 417
4947.11 412
4947.27 408
4947.43 412
4947.59 419
4947.75 397
4947.91 380
4948.07 380
4948.23 389
4948.40 398
4948.56 418
4948.72 413
4948.88 425
4949.04 425
4949.20 424
4949.36 445
4949.53 468
4949.69 469
4949.85 464
4950.01 460
4950.17 483
4950.33 496
4950.49 511
4950.66 535
4950.82 542
4950.98 552
4951.14 541
4951.30 536
4951.46 512
4951.62 498
4951.78 513
4951.95 519
4952.11 508
4952.27 499
4952.43 482
4952.59 474
4952.75 468
4952.91 454
4953.08 455
4953.24 473
4953.40 475
4953.56 463
4953.72 463
4953.88 469
4954.04 465
4954.21 459
4954.37 459
4954.53 453
4954.69 456
4954.85 466
4955.01 495
4955.17 510
4955.34 525
4955.50 537
4955.66 521
4955.82 495
4955.98 497
4956.14 467
4956.30 460
4956.47 454
4956.63 432
4956.79 432
4956.95 425
4957.11 419
4957.27 442
4957.44 444
4957.60 441
4957.76 453
4957.92 430
4958.08 433
4958.24 428
4958.40 419
4958.57 406
4958.73 404
4958.89 390
4959.05 383
4959.21 374
4959.37 357
4959.53 343
4959.70 337
4959.86 329
4960.02 335
4960.18 349
4960.34 350
4960.50 350
4960.67 351
4960.83 361
4960.99 353
4961.15 331
4961.31 329
4961.47 327
4961.63 313
4961.80 327
4961.96 338
4962.12 338
4962.28 345
4962.44 341
4962.60 357
4962.77 357
4962.93 351
4963.09 354
4963.25 359
4963.41 362
4963.57 366
4963.74 360
4963.90 355
4964.06 365
4964.22 371
4964.38 350
4964.54 338
4964.70 352
4964.87 350
4965.03 331
4965.19 320
4965.35 304
4965.51 303
4965.67 312
4965.84 330
4966.00 330
4966.16 342
4966.32 352
4966.48 377
4966.64 378
4966.81 368
4966.97 363
4967.13 377
4967.29 378
4967.45 365
4967.61 356
4967.78 362
4967.94 375
4968.10 381
4968.26 373
4968.42 389
4968.58 385
4968.75 395
4968.91 378
4969.07 373
4969.23 385
4969.39 392
4969.55 389
4969.72 382
4969.88 382
4970.04 379
4970.20 382
4970.36 369
4970.52 367
4970.69 379
4970.85 399
4971.01 393
4971.17 433
4971.33 439
4971.49 446
4971.66 467
4971.82 448
4971.98 464
4972.14 460
4972.30 459
4972.46 476
4972.63 476
4972.79 455
4972.95 446
4973.11 458
4973.27 465
4973.44 485
4973.60 479
4973.76 493
4973.92 506
4974.08 530
4974.24 540
4974.41 563
4974.57 571
4974.73 558
4974.89 559
4975.05 517
4975.21 496
4975.38 497
4975.54 517
4975.70 505
4975.86 506
4976.02 512
4976.19 514
4976.35 518
4976.51 495
4976.67 471
4976.83 483
4976.99 482
4977.16 469
4977.32 452
4977.48 435
4977.64 421
4977.80 423
4977.96 440
4978.13 446
4978.29 447
4978.45 452
4978.61 444
4978.77 449
4978.94 477
4979.10 469
4979.26 457
4979.42 458
4979.58 449
4979.75 444
4979.91 452
4980.07 475
4980.23 478
4980.39 488
4980.55 484
4980.72 481
4980.88 465
4981.04 451
4981.20 435
4981.36 425
4981.53 414
4981.69 411
4981.85 418
4982.01 427
4982.17 433
4982.34 440
4982.50 434
4982.66 434
4982.82 437
4982.98 442
4983.14 453
4983.31 443
4983.47 435
4983.63 458
4983.79 442
4983.95 457
4984.12 453
4984.28 465
4984.44 452
4984.60 452
4984.76 439
4984.93 439
4985.09 444
4985.25 477
4985.41 484
4985.57 483
4985.74 512
4985.90 524
4986.06 537
4986.22 550
4986.38 549
4986.55 553
4986.71 568
4986.87 580
4987.03 614
4987.19 622
4987.35 618
4987.52 658
4987.68 672
4987.84 676
4988.00 742
4988.16 806
4988.33 819
4988.49 902
4988.65 971
4988.81 1045
4988.97 1083
4989.14 1152
4989.30 1226
4989.46 1296
4989.62 1350
4989.78 1394
4989.95 1447
4990.11 1529
4990.27 1599
4990.43 1654
4990.59 1754
4990.76 1797
4990.92 1882
4991.08 1959
4991.24 2038
4991.40 2108
4991.57 2209
4991.73 2324
4991.89 2412
4992.05 2544
4992.22 2642
4992.38 2749
4992.54 2846
4992.70 2962
4992.86 3067
4993.03 3118
4993.19 3162
4993.35 3236
4993.51 3305
4993.67 3350
4993.84 3399
4994.00 3452
4994.16 3477
4994.32 3461
4994.48 3486
4994.65 3480
4994.81 3441
4994.97 3403
4995.13 3360
4995.29 3335
4995.46 3309
4995.62 3276
4995.78 3264
4995.94 3212
4996.11 3149
4996.27 3087
4996.43 3001
4996.59 2936
4996.75 2862
4996.92 2754
4997.08 2655
4997.24 2527
4997.40 2399
4997.56 2321
4997.73 2228
4997.89 2159
4998.05 2075
4998.21 1998
4998.38 1923
4998.54 1852
4998.70 1801
4998.86 1723
4999.02 1652
4999.19 1598
4999.35 1522
4999.51 1474
4999.67 1422
4999.83 1358
5000.00 1299
5000.16 1236
5000.32 1196
5000.48 1136
5000.65 1070
5000.81 1014
5000.97 981
5001.13 971
5001.29 944
5001.46 906
5001.62 881
5001.78 856
5001.94 841
5002.11 822
5002.27 797
5002.43 804
5002.59 793
5002.75 791
5002.92 757
5003.08 739
5003.24 744
5003.40 701
5003.57 695
5003.73 668
5003.89 636
5004.05 612
5004.21 608
5004.38 594
5004.54 606
5004.70 602
5004.86 588
5005.03 572
5005.19 553
5005.35 569
5005.51 539
5005.67 526
5005.84 530
5006.00 526
5006.16 554
5006.32 572
5006.49 584
5006.65 600
5006.81 602
5006.97 623
5007.13 617
5007.30 641
5007.46 640
5007.62 610
5007.78 613
5007.95 639
5008.11 685
5008.27 701
5008.43 722
5008.60 733
5008.76 735
5008.92 740
5009.08 747
5009.25 750
5009.41 761
5009.57 769
5009.73 742
5009.89 721
5010.06 725
5010.22 718
5010.38 707
5010.54 729
5010.71 761
5010.87 761
5011.03 780
5011.19 776
5011.36 758
5011.52 744
5011.68 735
5011.84 741
5012.00 720
5012.17 687
5012.33 675
5012.49 645
5012.65 635
5012.82 630
5012.98 618
5013.14 611
5013.30 606
5013.47 585
5013.63 550
5013.79 547
5013.95 529
5014.12 510
5014.28 485
5014.44 473
5014.60 467
5014.77 471
5014.93 493
5015.09 482
5015.25 494
5015.42 499
5015.58 507
5015.74 484
5015.90 481
5016.07 491
5016.23 469
5016.39 459
5016.55 442
5016.71 437
5016.88 430
5017.04 437
5017.20 431
5017.36 447
5017.53 429
5017.69 428
5017.85 416
5018.01 403
5018.18 397
5018.34 378
5018.50 358
5018.66 361
5018.83 351
5018.99 346
5019.15 319
5019.31 316
5019.48 340
5019.64 308
5019.80 320
5019.96 322
5020.13 325
5020.29 338
5020.45 344
5020.61 349
5020.78 363
5020.94 380
5021.10 376
5021.26 371
5021.43 377
5021.59 384
5021.75 388
5021.91 394
5022.08 394
5022.24 391
5022.40 408
5022.56 406
5022.73 416
5022.89 403
5023.05 407
5023.21 369
5023.38 370
5023.54 372
5023.70 358
5023.87 351
5024.03 335
5024.19 335
5024.35 331
5024.52 324
5024.68 323
5024.84 316
5025.00 293
5025.17 299
5025.33 285
5025.49 299
5025.65 289
5025.82 293
5025.98 318
5026.14 338
5026.30 355
5026.47 371
5026.63 361
5026.79 374
5026.95 361
5027.12 357
5027.28 355
5027.44 354
5027.60 335
5027.77 319
5027.93 324
5028.09 306
5028.26 312
5028.42 304
5028.58 311
5028.74 317
5028.91 318
5029.07 301
5029.23 297
5029.39 301
5029.56 296
5029.72 299
5029.88 291
5030.04 288
5030.21 284
5030.37 281
5030.53 297
5030.70 311
5030.86 315
5031.02 307
5031.18 309
5031.35 326
5031.51 325
5031.67 329
5031.83 339
5032.00 352
5032.16 328
5032.32 337
5032.48 329
5032.65 342
5032.81 327
5032.97 336
5033.14 319
5033.30 308
5033.46 331
5033.62 330
5033.79 327
5033.95 315
5034.11 321
5034.27 334
5034.44 333
5034.60 325
5034.76 301
5034.93 298
5035.09 319
5035.25 330
5035.41 345
5035.58 342
5035.74 331
5035.90 336
5036.06 328
5036.23 308
5036.39 305
5036.55 311
5036.72 307
5036.88 289
5037.04 286
5037.20 284
5037.37 291
5037.53 301
5037.69 325
5037.86 332
5038.02 351
5038.18 332
5038.34 325
5038.51 315
5038.67 296
5038.83 284
5039.00 278
5039.16 263
5039.32 289
5039.48 297
5039.65 290
5039.81 284
5039.97 293
5040.13 285
5040.30 290
5040.46 303
5040.62 305
5040.79 312
5040.95 321
5041.11 297
5041.27 284
5041.44 280
5041.60 277
5041.76 277
5041.93 272
5042.09 275
5042.25 289
5042.41 303
5042.58 293
5042.74 300
5042.90 311
5043.07 315
5043.23 327
5043.39 320
5043.55 325
5043.72 332
5043.88 322
5044.04 318
5044.21 335
5044.37 330
5044.53 314
5044.69 301
5044.86 286
5045.02 281
5045.18 296
5045.35 302
5045.51 308
5045.67 313
5045.84 328
5046.00 322
5046.16 307
5046.32 312
5046.49 303
5046.65 298
5046.81 295
5046.98 294
5047.14 308
5047.30 318
5047.46 320
5047.63 330
5047.79 320
5047.95 316
5048.12 320
5048.28 327
5048.44 336
5048.61 329
5048.77 304
5048.93 293
5049.09 287
5049.26 287
5049.42 269
5049.58 274
5049.75 253
5049.91 272
5050.07 282
5050.24 279
5050.40 284
5050.56 297
5050.72 309
5050.89 308
5051.05 318
5051.21 330
5051.38 353
5051.54 368
5051.70 368
5051.87 377
5052.03 376
5052.19 368
5052.35 370
5052.52 369
5052.68 361
5052.84 357
5053.01 375
5053.17 375
5053.33 371
5053.50 368
5053.66 384
5053.82 394
5053.98 398
5054.15 397
5054.31 384
5054.47 395
5054.64 392
5054.80 383
5054.96 381
5055.13 408
5055.29 427
5055.45 422
5055.62 421
5055.78 419
5055.94 417
5056.10 413
5056.27 423
5056.43 415
5056.59 423
5056.76 422
5056.92 412
5057.08 396
5057.25 397
5057.41 408
5057.57 399
5057.74 425
5057.90 430
5058.06 428
5058.22 428
5058.39 408
5058.55 394
5058.71 395
5058.88 411
5059.04 413
5059.20 410
5059.37 402
5059.53 406
5059.69 399
5059.86 388
5060.02 393
5060.18 379
5060.35 367
5060.51 368
5060.67 374
5060.84 395
5061.00 411
5061.16 414
5061.32 415
5061.49 426
5061.65 425
5061.81 401
5061.98 396
5062.14 392
5062.30 378
5062.47 379
5062.63 383
5062.79 384
5062.96 389
5063.12 384
5063.28 361
5063.45 372
5063.61 363
5063.77 358
5063.94 331
5064.10 325
5064.26 309
5064.43 291
5064.59 287
5064.75 293
5064.92 306
5065.08 319
5065.24 334
5065.40 360
5065.57 350
5065.73 336
5065.89 327
5066.06 332
5066.22 322
5066.38 305
5066.55 300
5066.71 321
5066.87 320
5067.04 305
5067.20 317
5067.36 318
5067.53 310
5067.69 314
5067.85 303
5068.02 299
5068.18 312
5068.34 281
5068.51 266
5068.67 252
5068.83 260
5069.00 268
5069.16 271
5069.32 284
5069.49 290
5069.65 270
5069.81 276
5069.98 263
5070.14 275
5070.30 295
5070.47 320
5070.63 311
5070.79 329
5070.96 336
5071.12 334
5071.28 349
5071.45 356
5071.61 362
5071.77 356
5071.94 355
5072.10 365
5072.26 356
5072.43 359
5072.59 341
5072.75 335
5072.92 325
5073.08 348
5073.24 338
5073.41 345
5073.57 360
5073.73 378
5073.90 365
5074.06 367
5074.22 363
5074.39 353
5074.55 344
5074.71 358
5074.88 359
5075.04 368
5075.20 347
5075.37 355
5075.53 347
5075.69 339
5075.86 366
5076.02 372
5076.18 362
5076.35 365
5076.51 368
5076.67 389
5076.84 411
5077.00 401
5077.16 392
5077.33 367
5077.49 360
5077.65 360
5077.82 347
5077.98 325
5078.15 321
5078.31 302
5078.47 305
5078.64 315
5078.80 325
5078.96 326
5079.13 313
5079.29 292
5079.45 279
5079.62 284
5079.78 287
5079.94 277
5080.11 283
5080.27 290
5080.43 290
5080.60 288
5080.76 288
5080.92 286
5081.09 284
5081.25 296
5081.41 300
5081.58 307
5081.74 315
5081.91 324
5082.07 351
5082.23 374
5082.40 394
5082.56 393
5082.72 376
5082.89 387
5083.05 364
5083.21 386
5083.38 386
5083.54 386
5083.70 370
5083.87 369
5084.03 362
5084.19 366
5084.36 358
5084.52 343
5084.69 337
5084.85 313
5085.01 297
5085.18 299
5085.34 282
5085.50 270
5085.67 300
5085.83 308
5085.99 319
5086.16 298
5086.32 282
5086.48 276
5086.65 294
5086.81 311
5086.97 316
5087.14 340
5087.30 351
5087.47 339
5087.63 326
5087.79 329
5087.96 337
5088.12 360
5088.28 363
5088.45 360
5088.61 366
5088.77 380
5088.94 379
5089.10 374
5089.27 405
5089.43 406
5089.59 411
5089.76 402
5089.92 399
5090.08 403
5090.25 399
5090.41 397
5090.57 404
5090.74 403
5090.90 392
5091.07 386
5091.23 372
5091.39 358
5091.56 389
5091.72 373
5091.88 375
5092.05 404
5092.21 401
5092.37 394
5092.54 396
5092.70 417
5092.87 428
5093.03 425
5093.19 418
5093.36 416
5093.52 409
5093.68 418
5093.85 402
5094.01 413
5094.18 418
5094.34 427
5094.50 407
5094.67 434
5094.83 444
5094.99 446
5095.16 455
5095.32 464
5095.48 479
5095.65 486
5095.81 502
5095.98 495
5096.14 484
5096.30 472
5096.47 478
5096.63 495
5096.79 487
5096.96 484
5097.12 510
5097.29 511
5097.45 532
5097.61 530
5097.78 531
5097.94 520
5098.10 500
5098.27 501
5098.43 525
5098.60 523
5098.76 522
5098.92 519
5099.09 512
5099.25 495
5099.42 515
5099.58 509
5099.74 500
5099.91 494
5100.07 496
5100.23 476
5100.40 483
5100.56 481
5100.73 473
5100.89 475
5101.05 462
5101.22 463
5101.38 443
5101.54 418
5101.71 405
5101.87 407
5102.04 402
5102.20 400
5102.36 404
5102.53 391
5102.69 371
5102.86 366
5103.02 388
5103.18 393
5103.35 391
5103.51 384
5103.67 400
5103.84 404
5104.00 403
5104.17 394
5104.33 401
5104.49 397
5104.66 397
5104.82 397
5104.99 394
5105.15 383
5105.31 384
5105.48 373
5105.64 389
5105.80 407
5105.97 401
5106.13 416
5106.30 403
5106.46 384
5106.62 357
5106.79 343
5106.95 310
5107.12 292
5107.28 299
5107.44 311
5107.61 304
5107.77 291
5107.94 304
5108.10 310
5108.26 303
5108.43 319
5108.59 318
5108.76 311
5108.92 299
5109.08 298
5109.25 314
5109.41 316
5109.57 355
5109.74 364
5109.90 375
5110.07 375
5110.23 368
5110.39 376
5110.56 359
5110.72 341
5110.89 341
5111.05 331
5111.21 310
5111.38 300
5111.54 280
5111.71 304
5111.87 307
5112.03 320
5112.20 346
5112.36 352
5112.53 378
5112.69 378
5112.85 358
5113.02 354
5113.18 365
5113.35 349
5113.51 356
5113.67 362
5113.84 366
5114.00 363
5114.17 352
5114.33 348
5114.49 351
5114.66 347
5114.82 348
5114.99 347
5115.15 345
5115.31 338
5115.48 343
5115.64 330
5115.81 341
5115.97 348
5116.13 339
5116.30 356
5116.46 345
5116.63 353
5116.79 350
5116.96 342
5117.12 340
5117.28 331
5117.45 334
5117.61 326
5117.78 333
5117.94 331
5118.10 324
5118.27 307
5118.43 308
5118.60 333
5118.76 330
5118.92 352
5119.09 379
5119.25 380
5119.42 383
5119.58 403
5119.74 391
5119.91 371
5120.07 373
5120.24 366
5120.40 359
5120.57 364
5120.73 377
5120.89 352
5121.06 342
5121.22 347
5121.39 328
5121.55 332
5121.71 341
5121.88 334
5122.04 343
5122.21 363
5122.37 365
5122.53 364
5122.70 389
5122.86 386
5123.03 392
5123.19 408
5123.36 413
5123.52 421
5123.68 400
5123.85 386
5124.01 377
5124.18 365
5124.34 372
5124.50 378
5124.67 387
5124.83 392
5125.00 406
5125.16 417
5125.33 414
5125.49 409
5125.65 407
5125.82 392
5125.98 399
5126.15 389
5126.31 388
5126.48 381
5126.64 392
5126.80 405
5126.97 406
5127.13 410
5127.30 403
5127.46 405
5127.63 405
5127.79 397
5127.95 404
5128.12 403
5128.28 391
5128.45 386
5128.61 394
5128.77 414
5128.94 420
5129.10 410
5129.27 420
5129.43 438
5129.60 425
5129.76 431
5129.92 414
5130.09 413
5130.25 405
5130.42 391
5130.58 381
5130.75 403
5130.91 423
5131.07 418
5131.24 409
5131.40 410
5131.57 433
5131.73 419
5131.90 388
5132.06 374
5132.22 362
5132.39 352
5132.55 366
5132.72 366
5132.88 365
5133.05 365
5133.21 354
5133.38 345
5133.54 352
5133.70 341
5133.87 353
5134.03 343
5134.20 342
5134.36 347
5134.53 356
5134.69 333
5134.85 341
5135.02 378
5135.18 378
5135.35 370
5135.51 360
5135.68 366
5135.84 393
5136.00 395
5136.17 396
5136.33 386
5136.50 368
5136.66 374
5136.83 356
5136.99 352
5137.16 325
5137.32 339
5137.48 340
5137.65 331
5137.81 308
5137.98 308
5138.14 317
5138.31 326
5138.47 319
5138.63 320
5138.80 287
5138.96 284
5139.13 277
5139.29 279
5139.46 279
5139.62 273
5139.79 282
5139.95 279
5140.11 277
5140.28 272
5140.44 261
5140.61 246
5140.77 242
5140.94 240
5141.10 251
5141.27 252
5141.43 252
5141.59 260
5141.76 270
5141.92 278
5142.09 309
5142.25 333
5142.42 346
5142.58 344
5142.75 363
5142.91 353
5143.08 372
5143.24 368
5143.40 361
5143.57 351
5143.73 340
5143.90 351
5144.06 374
5144.23 393
5144.39 408
5144.56 387
5144.72 389
5144.88 376
5145.05 342
5145.21 329
5145.38 306
5145.54 305
5145.71 300
5145.87 304
5146.04 325
5146.20 314
5146.37 339
5146.53 345
5146.69 340
5146.86 335
5147.02 314
5147.19 305
5147.35 307
5147.52 308
5147.68 328
5147.85 333
5148.01 335
5148.18 343
5148.34 361
5148.50 356
5148.67 367
5148.83 358
5149.00 386
5149.16 394
5149.33 400
5149.49 382
5149.66 374
5149.82 373
5149.99 352
5150.15 349
5150.32 370
5150.48 372
5150.64 381
5150.81 389
5150.97 404
5151.14 424
5151.30 430
5151.47 427
5151.63 408
5151.80 398
5151.96 402
5152.13 399
5152.29 397
5152.46 378
5152.62 366
5152.78 364
5152.95 357
5153.11 369
5153.28 373
5153.44 382
5153.61 393
5153.77 407
5153.94 415
5154.10 407
5154.27 405
5154.43 406
5154.60 399
5154.76 394
5154.92 369
5155.09 353
5155.25 340
5155.42 321
5155.58 325
5155.75 364
5155.91 377
5156.08 379
5156.24 394
5156.41 403
5156.57 410
5156.74 388
5156.90 376
5157.07 358
5157.23 366
5157.40 378
5157.56 375
5157.72 379
5157.89 385
5158.05 382
5158.22 374
5158.38 370
5158.55 388
5158.71 374
5158.88 365
5159.04 371
5159.21 386
5159.37 386
5159.54 383
5159.70 367
5159.87 363
5160.03 346
5160.20 338
5160.36 356
5160.53 361
5160.69 377
5160.85 362
5161.02 373
5161.18 380
5161.35 397
5161.51 416
5161.68 442
5161.84 456
5162.01 448
5162.17 469
5162.34 466
5162.50 467
5162.67 461
5162.83 476
5163.00 468
5163.16 471
5163.33 456
5163.49 438
5163.66 420
5163.82 400
5163.99 414
5164.15 407
5164.32 376
5164.48 374
5164.65 356
5164.81 366
5164.98 368
5165.14 349
5165.30 344
5165.47 355
5165.63 338
5165.80 319
5165.96 312
5166.13 296
5166.29 298
5166.46 318
5166.62 316
5166.79 334
5166.95 321
5167.12 308
5167.28 319
5167.45 329
5167.61 339
5167.78 346
5167.94 366
5168.11 379
5168.27 404
5168.44 415
5168.60 417
5168.77 423
5168.93 434
5169.10 448
5169.26 452
5169.43 452
5169.59 455
5169.76 463
5169.92 467
5170.09 462
5170.25 479
5170.42 524
5170.58 572
5170.75 571
5170.91 582
5171.08 593
5171.24 591
5171.41 577
5171.57 579
5171.74 587
5171.90 638
5172.07 670
5172.23 695
5172.40 730
5172.56 754
5172.73 761
5172.89 760
5173.06 818
5173.22 840
5173.39 836
5173.55 851
5173.72 876
5173.88 865
5174.05 877
5174.21 903
5174.38 915
5174.54 895
5174.71 885
5174.87 894
5175.04 887
5175.20 890
5175.37 919
5175.53 937
5175.70 937
5175.86 929
5176.03 930
5176.19 944
5176.36 930
5176.52 908
5176.69 906
5176.85 886
5177.02 849
5177.18 808
5177.35 778
5177.51 775
5177.68 747
5177.84 765
5178.01 775
5178.17 776
5178.34 730
5178.50 694
5178.67 679
5178.83 657
5179.00 649
5179.16 652
5179.33 626
5179.49 630
5179.66 605
5179.82 573
5179.99 532
5180.15 513
5180.32 502
5180.48 494
5180.65 485
5180.81 493
5180.98 488
5181.14 488
5181.31 478
5181.47 441
5181.64 433
5181.80 415
5181.97 429
5182.13 443
5182.30 445
5182.46 460
5182.63 462
5182.79 443
5182.96 455
5183.12 447
5183.29 452
5183.45 470
5183.62 503
5183.78 512
5183.95 495
5184.11 475
5184.28 461
5184.44 453
5184.61 446
5184.77 447
5184.94 451
5185.10 437
5185.27 441
5185.44 446
5185.60 421
5185.77 443
5185.93 494
5186.10 546
5186.26 559
5186.43 584
5186.59 599
5186.76 579
5186.92 543
5187.09 572
5187.25 574
5187.42 581
5187.58 575
5187.75 609
5187.91 629
5188.08 636
5188.24 649
5188.41 664
5188.57 671
5188.74 687
5188.90 722
5189.07 733
5189.23 760
5189.40 790
5189.57 787
5189.73 761
5189.90 750
5190.06 722
5190.23 699
5190.39 664
5190.56 647
5190.72 651
5190.89 655
5191.05 650
5191.22 634
5191.38 620
5191.55 616
5191.71 628
5191.88 617
5192.04 639
5192.21 640
5192.37 657
5192.54 643
5192.70 621
5192.87 619
5193.04 596
5193.20 566
5193.37 538
5193.53 546
5193.70 553
5193.86 563
5194.03 573
5194.19 553
5194.36 557
5194.52 560
5194.69 576
5194.85 580
5195.02 593
5195.18 587
5195.35 594
5195.52 564
5195.68 552
5195.85 548
5196.01 552
5196.18 524
5196.34 519
5196.51 533
5196.67 543
5196.84 543
5197.00 552
5197.17 536
5197.33 547
5197.50 561
5197.66 556
5197.83 524
5198.00 492
5198.16 486
5198.33 483
5198.49 472
5198.66 473
5198.82 483
5198.99 486
5199.15 495
5199.32 510
5199.48 518
5199.65 514
5199.81 498
5199.98 498
5200.15 528
5200.31 521
5200.48 510
5200.64 520
5200.81 520
5200.97 571
5201.14 571
5201.30 583
5201.47 566
5201.63 556
5201.80 557
5201.96 565
5202.13 578
5202.30 574
5202.46 555
5202.63 530
5202.79 504
5202.96 510
5203.12 509
5203.29 523
5203.45 529
5203.62 525
5203.78 522
5203.95 508
5204.12 493
5204.28 472
5204.45 443
5204.61 435
5204.78 436
5204.94 440
5205.11 437
5205.27 444
5205.44 429
5205.60 439
5205.77 414
5205.94 412
5206.10 415
5206.27 398
5206.43 399
5206.60 411
5206.76 397
5206.93 381
5207.09 367
5207.26 348
5207.43 343
5207.59 361
5207.76 368
5207.92 391
5208.09 416
5208.25 430
5208.42 466
5208.58 472
5208.75 470
5208.91 484
5209.08 458
5209.25 433
5209.41 412
5209.58 406
5209.74 391
5209.91 379
5210.07 382
5210.24 389
5210.40 374
5210.57 383
5210.74 407
5210.90 402
5211.07 394
5211.23 371
5211.40 345
5211.56 341
5211.73 339
5211.90 337
5212.06 332
5212.23 342
5212.39 324
5212.56 317
5212.72 326
5212.89 333
5213.05 328
5213.22 348
5213.39 359
5213.55 382
5213.72 383
5213.88 367
5214.05 386
5214.21 386
5214.38 408
5214.54 397
5214.71 378
5214.88 352
5215.04 356
5215.21 359
5215.37 353
5215.54 359
5215.70 376
5215.87 384
5216.04 373
5216.20 366
5216.37 387
5216.53 396
5216.70 405
5216.86 434
5217.03 438
5217.20 435
5217.36 417
5217.53 420
5217.69 419
5217.86 436
5218.02 450
5218.19 447
5218.35 451
5218.52 438
5218.69 407
5218.85 385
5219.02 381
5219.18 384
5219.35 370
5219.51 366
5219.68 388
5219.85 411
5220.01 418
5220.18 424
5220.34 423
5220.51 411
5220.67 410
5220.84 434
5221.01 433
5221.17 441
5221.34 393
5221.50 369
5221.67 355
5221.83 354
5222.00 330
5222.17 327
5222.33 331
5222.50 332
5222.66 318
5222.83 318
5223.00 315
5223.16 316
5223.33 330
5223.49 348
5223.66 342
5223.82 345
5223.99 336
5224.16 348
5224.32 340
5224.49 359
5224.65 365
5224.82 358
5224.98 394
5225.15 421
5225.32 436
5225.48 408
5225.65 404
5225.81 410
5225.98 392
5226.15 376
5226.31 364
5226.48 342
5226.64 357
5226.81 359
5226.97 367
5227.14 349
5227.31 340
5227.47 338
5227.64 369
5227.80 385
5227.97 387
5228.14 374
5228.30 352
5228.47 337
5228.63 331
5228.80 322
5228.96 324
5229.13 319
5229.30 305
5229.46 305
5229.63 320
5229.79 321
5229.96 350
5230.13 360
5230.29 361
5230.46 382
5230.62 398
5230.79 398
5230.95 397
5231.12 396
5231.29 387
5231.45 387
5231.62 379
5231.78 390
5231.95 398
5232.12 409
5232.28 416
5232.45 429
5232.61 457
5232.78 457
5232.95 469
5233.11 452
5233.28 449
5233.44 433
5233.61 440
5233.78 446
5233.94 422
5234.11 407
5234.27 399
5234.44 405
5234.60 396
5234.77 380
5234.94 364
5235.10 368
5235.27 375
5235.43 359
5235.60 348
5235.77 358
5235.93 365
5236.10 374
5236.26 340
5236.43 335
5236.60 330
5236.76 323
5236.93 311
5237.09 309
5237.26 324
5237.43 344
5237.59 344
5237.76 351
5237.92 364
5238.09 363
5238.26 365
5238.42 368
5238.59 364
5238.75 371
5238.92 344
5239.09 328
5239.25 317
5239.42 310
5239.58 322
5239.75 311
5239.92 316
5240.08 313
5240.25 307
5240.41 300
5240.58 300
5240.75 324
5240.91 334
5241.08 334
5241.24 330
5241.41 332
5241.58 337
5241.74 328
5241.91 339
5242.08 353
5242.24 376
5242.41 391
5242.57 386
5242.74 387
5242.91 361
5243.07 349
5243.24 349
5243.40 329
5243.57 322
5243.74 328
5243.90 328
5244.07 350
5244.23 343
5244.40 349
5244.57 353
5244.73 354
5244.90 367
5245.06 377
5245.23 392
5245.40 387
5245.56 390
5245.73 390
5245.90 369
5246.06 369
5246.23 371
5246.39 386
5246.56 387
5246.73 363
5246.89 356
5247.06 344
5247.22 324
5247.39 329
5247.56 321
5247.72 341
5247.89 329
5248.06 338
5248.22 337
5248.39 337
5248.55 317
5248.72 305
5248.89 293
5249.05 285
5249.22 290
5249.38 297
5249.55 292
5249.72 307
5249.88 322
5250.05 330
5250.22 342
5250.38 366
5250.55 379
5250.71 378
5250.88 393
5251.05 399
5251.21 428
5251.38 419
5251.55 430
5251.71 434
5251.88 432
5252.04 436
5252.21 451
5252.38 439
5252.54 412
5252.71 398
5252.88 374
5253.04 369
5253.21 377
5253.37 380
5253.54 386
5253.71 393
5253.87 407
5254.04 426
5254.21 430
5254.37 431
5254.54 430
5254.70 413
5254.87 422
5255.04 423
5255.20 421
5255.37 399
5255.54 387
5255.70 398
5255.87 382
5256.03 380
5256.20 394
5256.37 403
5256.53 397
5256.70 414
5256.87 414
5257.03 434
5257.20 407
5257.36 404
5257.53 389
5257.70 376
5257.86 363
5258.03 368
5258.20 374
5258.36 382
5258.53 382
5258.69 400
5258.86 408
5259.03 395
5259.19 383
5259.36 366
5259.53 364
5259.69 350
5259.86 358
5260.03 367
5260.19 373
5260.36 374
5260.52 374
5260.69 360
5260.86 347
5261.02 360
5261.19 367
5261.36 374
5261.52 367
5261.69 363
5261.86 379
5262.02 399
5262.19 427
5262.35 441
5262.52 430
5262.69 411
5262.85 396
5263.02 384
5263.19 388
5263.35 387
5263.52 375
5263.69 374
5263.85 358
5264.02 361
5264.19 376
5264.35 372
5264.52 369
5264.68 367
5264.85 378
5265.02 377
5265.18 389
5265.35 396
5265.52 412
5265.68 407
5265.85 417
5266.02 412
5266.18 397
5266.35 404
5266.52 430
5266.68 447
5266.85 451
5267.01 436
5267.18 420
5267.35 406
5267.51 407
5267.68 416
5267.85 420
5268.01 419
5268.18 415
5268.35 421
5268.51 422
5268.68 416
5268.85 400
5269.01 399
5269.18 413
5269.35 391
5269.51 405
5269.68 415
5269.84 421
5270.01 429
5270.18 404
5270.34 392
5270.51 409
5270.68 429
5270.84 467
5271.01 488
5271.18 479
5271.34 462
5271.51 463
5271.68 467
5271.84 452
5272.01 428
5272.18 421
5272.34 385
5272.51 379
5272.68 383
5272.84 383
5273.01 394
5273.18 386
5273.34 375
5273.51 378
5273.68 377
5273.84 403
5274.01 393
5274.17 399
5274.34 395
5274.51 393
5274.67 393
5274.84 393
5275.01 392
5275.17 394
5275.34 391
5275.51 384
5275.67 384
5275.84 383
5276.01 377
5276.17 367
5276.34 366
5276.51 376
5276.67 379
5276.84 391
5277.01 393
5277.17 389
5277.34 397
5277.51 416
5277.67 414
5277.84 423
5278.01 428
5278.17 441
5278.34 454
5278.51 455
5278.67 453
5278.84 434
5279.01 429
5279.17 415
5279.34 406
5279.51 395
5279.67 411
5279.84 425
5280.01 430
5280.17 427
5280.34 435
5280.51 435
5280.67 439
5280.84 484
5281.01 484
5281.17 475
5281.34 482
5281.51 488
5281.67 508
5281.84 515
5282.01 520
5282.17 510
5282.34 515
5282.51 506
5282.67 485
5282.84 449
5283.01 463
5283.17 471
5283.34 460
5283.51 460
5283.67 497
5283.84 498
5284.01 473
5284.17 488
5284.34 483
5284.51 447
5284.67 460
5284.84 441
5285.01 405
5285.17 425
5285.34 452
5285.51 465
5285.67 478
5285.84 486
5286.01 486
5286.18 457
5286.34 458
5286.51 460
5286.68 446
5286.84 418
5287.01 392
5287.18 372
5287.34 389
5287.51 422
5287.68 447
5287.84 472
5288.01 471
5288.18 474
5288.34 480
5288.51 473
5288.68 475
5288.84 483
5289.01 498
5289.18 486
5289.34 486
5289.51 496
5289.68 485
5289.84 461
5290.01 452
5290.18 433
5290.35 411
5290.51 386
5290.68 392
5290.85 392
5291.01 379
5291.18 391
5291.35 416
5291.51 397
5291.68 376
5291.85 361
5292.01 399
5292.18 404
5292.35 403
5292.51 385
5292.68 380
5292.85 369
5293.01 366
5293.18 396
5293.35 410
5293.52 412
5293.68 397
5293.85 398
5294.02 390
5294.18 395
5294.35 378
5294.52 386
5294.68 376
5294.85 394
5295.02 408
5295.18 429
5295.35 430
5295.52 448
5295.68 450
5295.85 442
5296.02 450
5296.19 448
5296.35 442
5296.52 451
5296.69 469
5296.85 476
5297.02 472
5297.19 456
5297.35 434
5297.52 431
5297.69 422
5297.86 432
5298.02 435
5298.19 445
5298.36 459
5298.52 459
5298.69 464
5298.86 460
5299.02 431
5299.19 419
5299.36 422
5299.52 408
5299.69 401
5299.86 384
5300.03 418
5300.19 457
5300.36 464
5300.53 475
5300.69 481
5300.86 485
5301.03 490
5301.19 479
5301.36 488
5301.53 504
5301.70 524
5301.86 524
5302.03 525
5302.20 529
5302.36 522
5302.53 513
5302.70 507
5302.86 502
5303.03 494
5303.20 490
5303.37 506
5303.53 519
5303.70 531
5303.87 525
5304.03 532
5304.20 531
5304.37 509
5304.54 497
5304.70 484
5304.87 479
5305.04 479
5305.20 469
5305.37 473
5305.54 459
5305.70 444
5305.87 446
5306.04 458
5306.21 481
5306.37 492
5306.54 501
5306.71 511
5306.87 520
5307.04 521
5307.21 506
5307.38 492
5307.54 472
5307.71 463
5307.88 482
5308.04 472
5308.21 462
5308.38 436
5308.55 419
5308.71 411
5308.88 395
5309.05 380
5309.21 352
5309.38 355
5309.55 375
5309.72 377
5309.88 371
5310.05 380
5310.22 389
5310.38 386
5310.55 383
5310.72 374
5310.89 348
5311.05 346
5311.22 356
5311.39 349
5311.55 362
5311.72 391
5311.89 406
5312.06 435
5312.22 434
5312.39 441
5312.56 460
5312.72 453
5312.89 453
5313.06 453
5313.23 443
5313.39 442
5313.56 421
5313.73 430
5313.89 425
5314.06 423
5314.23 444
5314.40 440
5314.56 432
5314.73 463
5314.90 459
5315.06 466
5315.23 489
5315.40 487
5315.57 507
5315.73 501
5315.90 521
5316.07 541
5316.24 519
5316.40 530
5316.57 545
5316.74 559
5316.90 575
5317.07 595
5317.24 582
5317.41 572
5317.57 573
5317.74 576
5317.91 603
5318.08 593
5318.24 595
5318.41 579
5318.58 587
5318.74 592
5318.91 587
5319.08 588
5319.25 595
5319.41 615
5319.58 654
5319.75 631
5319.92 625
5320.08 610
5320.25 592
5320.42 620
5320.58 591
5320.75 625
5320.92 658
5321.09 664
5321.25 628
5321.42 630
5321.59 637
5321.76 612
5321.92 582
5322.09 578
5322.26 580
5322.42 582
5322.59 594
5322.76 610
5322.93 599
5323.09 589
5323.26 605
5323.43 590
5323.60 566
5323.76 569
5323.93 563
5324.10 585
5324.27 555
5324.43 519
5324.60 496
5324.77 469
5324.94 461
5325.10 458
5325.27 442
5325.44 446
5325.60 460
5325.77 472
5325.94 468
5326.11 467
5326.27 486
5326.44 478
5326.61 461
5326.78 454
5326.94 437
5327.11 435
5327.28 442
5327.45 455
5327.61 457
5327.78 475
5327.95 491
5328.12 504
5328.28 518
5328.45 524
5328.62 529
5328.79 549
5328.95 548
5329.12 540
5329.29 568
5329.46 556
5329.62 539
5329.79 518
5329.96 542
5330.13 531
5330.29 544
5330.46 533
5330.63 541
5330.80 584
5330.96 604
5331.13 620
5331.30 641
5331.46 658
5331.63 693
5331.80 708
5331.97 706
5332.13 716
5332.30 747
5332.47 775
5332.64 794
5332.80 837
5332.97 856
5333.14 843
5333.31 851
5333.47 854
5333.64 847
5333.81 855
5333.98 834
5334.14 829
5334.31 843
5334.48 838
5334.65 837
5334.82 828
5334.98 847
5335.15 824
5335.32 796
5335.49 755
5335.65 732
5335.82 720
5335.99 715
5336.16 710
5336.32 716
5336.49 714
5336.66 690
5336.83 667
5336.99 663
5337.16 660
5337.33 678
5337.50 684
5337.66 688
5337.83 719
5338.00 748
5338.17 732
5338.33 702
5338.50 710
5338.67 709
5338.84 694
5339.00 685
5339.17 657
5339.34 621
5339.51 592
5339.67 567
5339.84 570
5340.01 578
5340.18 562
5340.35 557
5340.51 545
5340.68 563
5340.85 586
5341.02 585
5341.18 603
5341.35 580
5341.52 591
5341.69 579
5341.85 578
5342.02 571
5342.19 561
5342.36 556
5342.52 532
5342.69 526
5342.86 528
5343.03 547
5343.19 561
5343.36 544
5343.53 544
5343.70 553
5343.87 563
5344.03 557
5344.20 560
5344.37 580
5344.54 582
5344.70 589
5344.87 585
5345.04 582
5345.21 584
5345.37 574
5345.54 576
5345.71 562
5345.88 552
5346.05 560
5346.21 591
5346.38 591
5346.55 590
5346.72 617
5346.88 619
5347.05 627
5347.22 664
5347.39 721
5347.56 742
5347.72 781
5347.89 807
5348.06 817
5348.23 838
5348.39 830
5348.56 827
5348.73 828
5348.90 839
5349.06 860
5349.23 874
5349.40 873
5349.57 882
5349.74 895
5349.90 880
5350.07 847
5350.24 806
5350.41 820
5350.57 813
5350.74 821
5350.91 846
5351.08 830
5351.25 817
5351.41 816
5351.58 838
5351.75 839
5351.92 853
5352.08 845
5352.25 806
5352.42 807
5352.59 812
5352.76 843
5352.92 843
5353.09 861
5353.26 855
5353.43 870
5353.60 886
5353.76 897
5353.93 884
5354.10 869
5354.27 864
5354.43 840
5354.60 818
5354.77 804
5354.94 772
5355.11 778
5355.27 788
5355.44 811
5355.61 790
5355.78 775
5355.94 732
5356.11 688
5356.28 656
5356.45 629
5356.62 622
5356.78 632
5356.95 645
5357.12 647
5357.29 638
5357.46 633
5357.62 625
5357.79 586
5357.96 584
5358.13 570
5358.30 591
5358.46 588
5358.63 577
5358.80 581
5358.97 601
5359.13 596
5359.30 593
5359.47 576
5359.64 552
5359.81 527
5359.97 528
5360.14 510
5360.31 534
5360.48 522
5360.65 542
5360.81 557
5360.98 564
5361.15 580
5361.32 594
5361.49 617
5361.65 621
5361.82 620
5361.99 604
5362.16 621
5362.33 633
5362.49 678
5362.66 684
5362.83 690
5363.00 681
5363.17 671
5363.33 669
5363.50 694
5363.67 713
5363.84 726
5364.01 743
5364.17 757
5364.34 755
5364.51 736
5364.68 731
5364.85 727
5365.01 725
5365.18 734
5365.35 741
5365.52 763
5365.69 780
5365.85 805
5366.02 804
5366.19 819
5366.36 807
5366.53 809
5366.69 808
5366.86 784
5367.03 780
5367.20 767
5367.37 758
5367.53 739
5367.70 749
5367.87 771
5368.04 776
5368.21 786
5368.37 777
5368.54 762
5368.71 783
5368.88 764
5369.05 748
5369.21 767
5369.38 775
5369.55 799
5369.72 805
5369.89 790
5370.05 768
5370.22 753
5370.39 733
5370.56 713
5370.73 683
5370.90 650
5371.06 655
5371.23 654
5371.40 659
5371.57 667
5371.74 652
5371.90 640
5372.07 631
5372.24 625
5372.41 639
5372.58 627
5372.74 603
5372.91 609
5373.08 569
5373.25 554
5373.42 540
5373.59 520
5373.75 506
5373.92 499
5374.09 512
5374.26 494
5374.43 469
5374.59 450
5374.76 438
5374.93 442
5375.10 437
5375.27 461
5375.43 461
5375.60 469
5375.77 471
5375.94 480
5376.11 485
5376.28 499
5376.44 492
5376.61 501
5376.78 515
5376.95 528
5377.12 559
5377.28 577
5377.45 576
5377.62 561
5377.79 564
5377.96 589
5378.13 604
5378.29 624
5378.46 618
5378.63 597
5378.80 609
5378.97 649
5379.14 668
5379.30 697
5379.47 723
5379.64 706
5379.81 695
5379.98 701
5380.14 696
5380.31 714
5380.48 718
5380.65 743
5380.82 778
5380.99 798
5381.15 805
5381.32 797
5381.49 805
5381.66 792
5381.83 751
5382.00 736
5382.16 717
5382.33 719
5382.50 707
5382.67 735
5382.84 742
5383.01 757
5383.17 726
5383.34 723
5383.51 727
5383.68 751
5383.85 741
5384.01 729
5384.18 726
5384.35 723
5384.52 738
5384.69 758
5384.86 774
5385.02 765
5385.19 755
5385.36 735
5385.53 733
5385.70 728
5385.87 733
5386.03 723
5386.20 676
5386.37 656
5386.54 596
5386.71 592
5386.88 597
5387.04 612
5387.21 616
5387.38 592
5387.55 576
5387.72 581
5387.89 591
5388.05 594
5388.22 598
5388.39 600
5388.56 606
5388.73 608
5388.90 618
5389.07 609
5389.23 606
5389.40 585
5389.57 572
5389.74 555
5389.91 509
5390.08 492
5390.24 491
5390.41 476
5390.58 472
5390.75 480
5390.92 472
5391.09 473
5391.25 443
5391.42 435
5391.59 438
5391.76 453
5391.93 480
5392.10 470
5392.26 455
5392.43 433
5392.60 416
5392.77 409
5392.94 426
5393.11 418
5393.28 420
5393.44 410
5393.61 417
5393.78 422
5393.95 439
5394.12 438
5394.29 462
5394.45 474
5394.62 490
5394.79 506
5394.96 509
5395.13 499
5395.30 524
5395.47 548
5395.63 563
5395.80 577
5395.97 601
5396.14 630
5396.31 644
5396.48 662
5396.65 666
5396.81 657
5396.98 646
5397.15 634
5397.32 643
5397.49 657
5397.66 683
5397.82 670
5397.99 664
5398.16 648
5398.33 645
5398.50 628
5398.67 658
5398.84 659
5399.00 643
5399.17 614
5399.34 592
5399.51 562
5399.68 547
5399.85 557
5400.02 551
5400.18 536
5400.35 545
5400.52 561
5400.69 552
5400.86 539
5401.03 542
5401.20 554
5401.36 571
5401.53 554
5401.70 560
5401.87 544
5402.04 551
5402.21 532
5402.38 519
5402.54 491
5402.71 477
5402.88 469
5403.05 468
5403.22 453
5403.39 450
5403.56 447
5403.72 446
5403.89 441
5404.06 448
5404.23 440
5404.40 431
5404.57 404
5404.74 381
5404.90 385
5405.07 386
5405.24 390
5405.41 367
5405.58 361
5405.75 375
5405.92 377
5406.09 402
5406.25 408
5406.42 406
5406.59 400
5406.76 396
5406.93 391
5407.10 389
5407.27 416
5407.43 422
5407.60 447
5407.77 437
5407.94 440
5408.11 434
5408.28 432
5408.45 427
5408.62 434
5408.78 413
5408.95 396
5409.12 385
5409.29 395
5409.46 416
5409.63 412
5409.80 419
5409.96 426
5410.13 455
5410.30 481
5410.47 489
5410.64 486
5410.81 463
5410.98 463
5411.15 486
5411.31 469
5411.48 477
5411.65 474
5411.82 484
5411.99 528
5412.16 564
5412.33 555
5412.50 552
5412.66 540
5412.83 543
5413.00 571
5413.17 571
5413.34 573
5413.51 563
5413.68 559
5413.85 548
5414.01 535
5414.18 536
5414.35 538
5414.52 539
5414.69 549
5414.86 526
5415.03 515
5415.20 503
5415.36 490
5415.53 480
5415.70 488
5415.87 498
5416.04 501
5416.21 512
5416.38 519
5416.55 500
5416.72 497
5416.88 484
5417.05 477
5417.22 468
5417.39 487
5417.56 487
5417.73 481
5417.90 493
5418.07 479
5418.23 458
5418.40 474
5418.57 460
5418.74 455
5418.91 461
5419.08 447
5419.25 440
5419.42 417
5419.59 416
5419.75 411
5419.92 396
5420.09 409
5420.26 399
5420.43 397
5420.60 392
5420.77 386
5420.94 395
5421.11 390
5421.27 378
5421.44 355
5421.61 340
5421.78 311
5421.95 324
5422.12 315
5422.29 329
5422.46 355
5422.63 372
5422.79 377
5422.96 371
5423.13 362
5423.30 340
5423.47 351
5423.64 350
5423.81 336
5423.98 330
5424.15 336
5424.31 312
5424.48 302
5424.65 308
5424.82 322
5424.99 308
5425.16 315
5425.33 341
5425.50 359
5425.67 374
5425.84 371
5426.00 384
5426.17 367
5426.34 386
5426.51 361
5426.68 352
5426.85 346
5427.02 340
5427.19 327
5427.36 348
5427.52 359
5427.69 356
5427.86 383
5428.03 399
5428.20 417
5428.37 441
5428.54 434
5428.71 442
5428.88 425
5429.05 405
5429.21 396
5429.38 380
5429.55 367
5429.72 377
5429.89 395
5430.06 395
5430.23 379
5430.40 370
5430.57 344
5430.74 362
5430.91 355
5431.07 356
5431.24 373
5431.41 378
5431.58 366
5431.75 375
5431.92 373
5432.09 375
5432.26 376
5432.43 380
5432.60 397
5432.76 390
5432.93 387
5433.10 376
5433.27 376
5433.44 385
5433.61 379
5433.78 371
5433.95 380
5434.12 385
5434.29 398
5434.46 375
5434.62 362
5434.79 360
5434.96 378
5435.13 377
5435.30 367
5435.47 371
5435.64 369
5435.81 385
5435.98 377
5436.15 384
5436.32 386
5436.48 395
5436.65 407
5436.82 414
5436.99 406
5437.16 410
5437.33 408
5437.50 402
5437.67 399
5437.84 386
5438.01 389
5438.18 378
5438.35 383
5438.51 371
5438.68 369
5438.85 377
5439.02 377
5439.19 380
5439.36 364
5439.53 372
5439.70 380
5439.87 389
5440.04 411
5440.21 427
5440.38 437
5440.54 420
5440.71 406
5440.88 389
5441.05 392
5441.22 393
5441.39 404
5441.56 390
5441.73 386
5441.90 373
5442.07 367
5442.24 379
5442.41 371
5442.58 370
5442.74 376
5442.91 378
5443.08 391
5443.25 385
5443.42 384
5443.59 407
5443.76 389
5443.93 388
5444.10 368
5444.27 393
5444.44 391
5444.61 392
5444.78 396
5444.94 393
5445.11 385
5445.28 375
5445.45 372
5445.62 365
5445.79 356
5445.96 359
5446.13 369
5446.30 352
5446.47 340
5446.64 345
5446.81 338
5446.98 326
5447.14 328
5447.31 317
5447.48 313
5447.65 313
5447.82 325
5447.99 344
5448.16 352
5448.33 355
5448.50 351
5448.67 341
5448.84 334
5449.01 320
5449.18 314
5449.35 324
5449.52 330
5449.68 336
5449.85 343
5450.02 342
5450.19 353
5450.36 372
5450.53 370
5450.70 397
5450.87 392
5451.04 397
5451.21 394
5451.38 393
5451.55 389
5451.72 402
5451.89 405
5452.06 412
5452.22 417
5452.39 434
5452.56 421
5452.73 426
5452.90 417
5453.07 395
5453.24 373
5453.41 362
5453.58 365
5453.75 363
5453.92 350
5454.09 341
5454.26 336
5454.43 331
5454.60 332
5454.77 316
5454.93 316
5455.10 317
5455.27 336
5455.44 337
5455.61 349
5455.78 353
5455.95 347
5456.12 356
5456.29 367
5456.46 372
5456.63 361
5456.80 355
5456.97 359
5457.14 367
5457.31 363
5457.48 350
5457.65 342
5457.82 325
5457.98 312
5458.15 315
5458.32 312
5458.49 289
5458.66 306
5458.83 312
5459.00 316
5459.17 331
5459.34 332
5459.51 326
5459.68 344
5459.85 350
5460.02 356
5460.19 345
5460.36 331
5460.53 319
5460.70 313
5460.87 296
5461.04 290
5461.21 299
5461.37 298
5461.54 307
5461.71 297
5461.88 300
5462.05 295
5462.22 282
5462.39 280
5462.56 287
5462.73 284
5462.90 300
5463.07 328
5463.24 332
5463.41 334
5463.58 335
5463.75 328
5463.92 319
5464.09 312
5464.26 320
5464.43 303
5464.60 304
5464.77 297
5464.93 279
5465.10 266
5465.27 275
5465.44 260
5465.61 251
5465.78 265
5465.95 275
5466.12 279
5466.29 270
5466.46 270
5466.63 287
5466.80 282
5466.97 292
5467.14 289
5467.31 299
5467.48 312
5467.65 316
5467.82 313
5467.99 309
5468.16 302
5468.33 303
5468.50 321
5468.67 317
5468.84 303
5469.01 301
5469.17 300
5469.34 309
5469.51 318
5469.68 322
5469.85 334
5470.02 327
5470.19 346
5470.36 342
5470.53 314
5470.70 303
5470.87 287
5471.04 272
5471.21 267
5471.38 264
5471.55 264
5471.72 263
5471.89 250
5472.06 245
5472.23 245
5472.40 261
5472.57 278
5472.74 288
5472.91 293
5473.08 278
5473.25 277
5473.42 277
5473.59 293
5473.76 302
5473.93 319
5474.10 326
5474.26 322
5474.43 322
5474.60 314
5474.77 313
5474.94 312
5475.11 312
5475.28 316
5475.45 322
5475.62 334
5475.79 323
5475.96 307
5476.13 332
5476.30 313
5476.47 324
5476.64 301
5476.81 293
5476.98 289
5477.15 300
5477.32 323
5477.49 305
5477.66 301
5477.83 303
5478.00 318
5478.17 333
5478.34 358
5478.51 346
5478.68 338
5478.85 331
5479.02 335
5479.19 329
5479.36 344
5479.53 358
5479.70 357
5479.87 344
5480.04 349
5480.21 354
5480.38 344
5480.55 335
5480.72 308
5480.89 300
5481.06 303
5481.23 315
5481.40 317
5481.57 316
5481.73 315
5481.90 293
5482.07 291
5482.24 293
5482.41 287
5482.58 298
5482.75 287
5482.92 283
5483.09 287
5483.26 297
5483.43 312
5483.60 325
5483.77 325
5483.94 332
5484.11 371
5484.28 375
5484.45 389
5484.62 395
5484.79 384
5484.96 393
5485.13 390
5485.30 393
5485.47 384
5485.64 395
5485.81 377
5485.98 362
5486.15 355
5486.32 346
5486.49 357
5486.66 377
5486.83 391
5487.00 413
5487.17 415
5487.34 430
5487.51 418
5487.68 424
5487.85 405
5488.02 393
5488.19 391
5488.36 401
5488.53 389
5488.70 377
5488.87 349
5489.04 343
5489.21 342
5489.38 322
5489.55 331
5489.72 334
5489.89 342
5490.06 346
5490.23 344
5490.40 349
5490.57 353
5490.74 365
5490.91 376
5491.08 365
5491.25 361
5491.42 364
5491.59 350
5491.76 348
5491.93 342
5492.10 342
5492.27 340
5492.44 334
5492.61 335
5492.78 354
5492.95 342
5493.12 374
5493.29 366
5493.46 381
5493.63 406
5493.80 422
5493.97 435
5494.14 431
5494.31 438
5494.48 432
5494.65 419
5494.82 411
5494.99 382
5495.16 363
5495.33 352
5495.50 350
5495.67 357
5495.84 374
5496.01 368
5496.18 368
5496.35 368
5496.52 362
5496.69 354
5496.86 350
5497.03 330
5497.20 323
5497.37 302
5497.54 307
5497.71 305
5497.88 318
5498.05 343
5498.22 347
5498.39 356
5498.56 360
5498.73 359
5498.90 347
5499.07 356
5499.24 342
5499.41 328
5499.58 313
5499.75 313
5499.92 317
5500.09 321
5500.26 311
5500.43 289
5500.60 273
5500.77 286
5500.94 275
5501.11 281
5501.28 295
5501.45 287
5501.62 278
5501.79 266
5501.96 261
5502.13 267
5502.30 257
5502.47 260
5502.64 251
5502.81 267
5502.98 278
5503.15 273
5503.32 270
5503.49 273
5503.66 277
5503.83 274
5504.00 286
5504.18 309
5504.35 302
5504.52 286
5504.69 303
5504.86 291
5505.03 287
5505.20 279
5505.37 277
5505.54 268
5505.71 261
5505.88 265
5506.05 271
5506.22 281
5506.39 283
5506.56 280
5506.73 275
5506.90 270
5507.07 259
5507.24 262
5507.41 249
5507.58 251
5507.75 252
5507.92 278
5508.09 284
5508.26 276
5508.43 280
5508.60 268
5508.77 270
5508.94 285
5509.11 278
5509.28 291
5509.45 294
5509.62 307
5509.79 309
5509.96 298
5510.13 296
5510.30 291
5510.47 301
5510.64 329
5510.81 329
5510.98 331
5511.15 335
5511.32 341
5511.50 341
5511.67 354
5511.84 366
5512.01 377
5512.18 362
5512.35 376
5512.52 386
5512.69 389
5512.86 373
5513.03 395
5513.20 383
5513.37 369
5513.54 358
5513.71 358
5513.88 334
5514.05 357
5514.22 365
5514.39 386
5514.56 391
5514.73 385
5514.90 392
5515.07 426
5515.24 440
5515.41 434
5515.58 437
5515.75 430
5515.92 436
5516.09 430
5516.26 416
5516.43 395
5516.60 393
5516.78 397
5516.95 409
5517.12 406
5517.29 394
5517.46 388
5517.63 397
5517.80 391
5517.97 380
5518.14 356
5518.31 338
5518.48 343
5518.65 341
5518.82 342
5518.99 340
5519.16 341
5519.33 332
5519.50 316
5519.67 310
5519.84 297
5520.01 309
5520.18 321
5520.35 316
5520.52 314
5520.69 318
5520.86 342
5521.04 333
5521.21 339
5521.38 341
5521.55 355
5521.72 344
5521.89 342
5522.06 333
5522.23 331
5522.40 325
5522.57 339
5522.74 341
5522.91 332
5523.08 333
5523.25 354
5523.42 351
5523.59 351
5523.76 341
5523.93 337
5524.10 335
5524.27 346
5524.44 350
5524.62 350
5524.79 367
5524.96 361
5525.13 362
5525.30 375
5525.47 386
5525.64 383
5525.81 389
5525.98 378
5526.15 378
5526.32 368
5526.49 367
5526.66 392
5526.83 374
5527.00 365
5527.17 370
5527.34 344
5527.51 324
5527.68 315
5527.85 311
5528.03 308
5528.20 337
5528.37 353
5528.54 364
5528.71 353
5528.88 360
5529.05 358
5529.22 340
5529.39 324
5529.56 327
5529.73 351
5529.90 368
5530.07 373
5530.24 387
5530.41 401
5530.58 410
5530.75 381
5530.93 383
5531.10 378
5531.27 367
5531.44 370
5531.61 347
5531.78 365
5531.95 352
5532.12 346
5532.29 346
5532.46 358
5532.63 354
5532.80 352
5532.97 347
5533.14 348
5533.31 361
5533.48 380
5533.65 379
5533.83 395
5534.00 387
5534.17 391
5534.34 390
5534.51 409
5534.68 400
5534.85 385
5535.02 376
5535.19 389
5535.36 373
5535.53 373
5535.70 386
5535.87 402
5536.04 422
5536.21 444
5536.39 442
5536.56 435
5536.73 426
5536.90 425
5537.07 425
5537.24 415
5537.41 390
5537.58 410
5537.75 402
5537.92 411
5538.09 416
5538.26 437
5538.43 443
5538.60 416
5538.78 421
5538.95 410
5539.12 417
5539.29 414
5539.46 409
5539.63 402
5539.80 394
5539.97 392
5540.14 397
5540.31 391
5540.48 394
5540.65 408
5540.82 421
5540.99 431
5541.17 427
5541.34 429
5541.51 418
5541.68 401
5541.85 383
5542.02 373
5542.19 352
5542.36 336
5542.53 312
5542.70 318
5542.87 328
5543.04 333
5543.21 334
5543.39 356
5543.56 397
5543.73 401
5543.90 419
5544.07 411
5544.24 421
5544.41 401
5544.58 392
5544.75 380
5544.92 354
5545.09 339
5545.26 331
5545.43 332
5545.61 322
5545.78 312
5545.95 322
5546.12 333
5546.29 341
5546.46 345
5546.63 362
5546.80 365
5546.97 374
5547.14 352
5547.31 364
5547.48 373
5547.66 388
5547.83 382
5548.00 382
5548.17 378
5548.34 382
5548.51 370
5548.68 358
5548.85 343
5549.02 331
5549.19 334
5549.36 320
5549.54 317
5549.71 316
5549.88 314
5550.05 309
5550.22 305
5550.39 303
5550.56 314
5550.73 317
5550.90 310
5551.07 295
5551.24 283
5551.41 273
5551.59 295
5551.76 330
5551.93 351
5552.10 366
5552.27 370
5552.44 364
5552.61 354
5552.78 351
5552.95 347
5553.12 332
5553.30 338
5553.47 346
5553.64 345
5553.81 351
5553.98 347
5554.15 349
5554.32 325
5554.49 324
5554.66 329
5554.83 334
5555.00 325
5555.18 347
5555.35 355
5555.52 370
5555.69 378
5555.86 369
5556.03 386
5556.20 395
5556.37 387
5556.54 382
5556.71 381
5556.89 396
5557.06 390
5557.23 382
5557.40 381
5557.57 370
5557.74 372
5557.91 391
5558.08 377
5558.25 375
5558.42 370
5558.60 381
5558.77 396
5558.94 427
5559.11 441
5559.28 478
5559.45 479
5559.62 471
5559.79 468
5559.96 442
5560.13 432
5560.31 424
5560.48 442
5560.65 463
5560.82 473
5560.99 476
5561.16 480
5561.33 481
5561.50 474
5561.67 479
5561.85 489
5562.02 466
5562.19 489
5562.36 491
5562.53 479
5562.70 472
5562.87 493
5563.04 492
5563.21 493
5563.38 500
5563.56 517
5563.73 521
5563.90 515
5564.07 516
5564.24 533
5564.41 534
5564.58 529
5564.75 545
5564.92 546
5565.10 523
5565.27 528
5565.44 547
5565.61 544
5565.78 550
5565.95 541
5566.12 569
5566.29 602
5566.46 623
5566.64 657
5566.81 658
5566.98 642
5567.15 648
5567.32 627
5567.49 598
5567.66 604
5567.83 584
5568.01 588
5568.18 607
5568.35 623
5568.52 625
5568.69 607
5568.86 600
5569.03 588
5569.20 609
5569.37 628
5569.55 623
5569.72 610
5569.89 610
5570.06 583
5570.23 550
5570.40 566
5570.57 554
5570.74 554
5570.92 544
5571.09 532
5571.26 522
5571.43 502
5571.60 491
5571.77 504
5571.94 516
5572.11 504
5572.29 491
5572.46 512
5572.63 523
5572.80 550
5572.97 540
5573.14 504
5573.31 501
5573.48 491
5573.66 496
5573.83 480
5574.00 452
5574.17 439
5574.34 428
5574.51 438
5574.68 429
5574.85 405
5575.03 415
5575.20 416
5575.37 411
5575.54 387
5575.71 379
5575.88 373
5576.05 389
5576.22 414
5576.40 417
5576.57 418
5576.74 388
5576.91 369
5577.08 340
5577.25 364
5577.42 353
5577.59 361
5577.77 354
5577.94 366
5578.11 367
5578.28 369
5578.45 378
5578.62 401
5578.79 400
5578.96 379
5579.14 389
5579.31 378
5579.48 362
5579.65 383
5579.82 393
5579.99 387
5580.16 369
5580.34 340
5580.51 334
5580.68 330
5580.85 325
5581.02 316
5581.19 350
5581.36 394
5581.54 415
5581.71 429
5581.88 415
5582.05 395
5582.22 378
5582.39 348
5582.56 340
5582.73 324
5582.91 330
5583.08 312
5583.25 318
5583.42 334
5583.59 338
5583.76 349
5583.93 351
5584.11 362
5584.28 366
5584.45 376
5584.62 366
5584.79 363
5584.96 366
5585.13 367
5585.31 387
5585.48 359
5585.65 344
5585.82 337
5585.99 343
5586.16 344
5586.33 363
5586.51 356
5586.68 336
5586.85 338
5587.02 334
5587.19 332
5587.36 337
5587.53 338
5587.71 340
5587.88 339
5588.05 345
5588.22 333
5588.39 345
5588.56 341
5588.74 326
5588.91 333
5589.08 331
5589.25 328
5589.42 327
5589.59 314
5589.76 299
5589.94 298
5590.11 300
5590.28 309
5590.45 309
5590.62 318
5590.79 319
5590.96 300
5591.14 316
5591.31 319
5591.48 325
5591.65 340
5591.82 347
5591.99 341
5592.17 351
5592.34 330
5592.51 352
5592.68 338
5592.85 331
5593.02 326
5593.19 317
5593.37 312
5593.54 307
5593.71 309
5593.88 308
5594.05 303
5594.22 313
5594.40 312
5594.57 329
5594.74 339
5594.91 339
5595.08 345
5595.25 320
5595.42 315
5595.60 321
5595.77 319
5595.94 323
5596.11 332
5596.28 327
5596.45 318
5596.63 312
5596.80 298
5596.97 308
5597.14 303
5597.31 318
5597.48 322
5597.66 338
5597.83 337
5598.00 338
5598.17 338
5598.34 325
5598.51 328
5598.69 336
5598.86 351
5599.03 367
5599.20 378
5599.37 383
5599.54 387
5599.72 390
5599.89 374
5600.06 346
5600.23 340
5600.40 354
5600.57 372
5600.75 391
5600.92 366
5601.09 353
5601.26 334
5601.43 341
5601.60 357
5601.78 373
5601.95 367
5602.12 364
5602.29 376
5602.46 393
5602.63 394
5602.81 398
5602.98 384
5603.15 356
5603.32 334
5603.49 333
5603.66 323
5603.84 314
5604.01 319
5604.18 345
5604.35 350
5604.52 358
5604.69 346
5604.87 334
5605.04 324
5605.21 331
5605.38 335
5605.55 326
5605.72 320
5605.90 338
5606.07 344
5606.24 350
5606.41 363
5606.58 386
5606.76 364
5606.93 383
5607.10 397
5607.27 413
5607.44 393
5607.61 394
5607.79 386
5607.96 374
5608.13 352
5608.30 327
5608.47 329
5608.64 324
5608.82 343
5608.99 352
5609.16 370
5609.33 389
5609.50 370
5609.68 373
5609.85 375
5610.02 349
5610.19 331
5610.36 338
5610.53 364
5610.71 366
5610.88 364
5611.05 347
5611.22 341
5611.39 341
5611.57 353
5611.74 346
5611.91 332
5612.08 335
5612.25 341
5612.42 345
5612.60 368
5612.77 382
5612.94 391
5613.11 394
5613.28 406
5613.46 398
5613.63 385
5613.80 386
5613.97 378
5614.14 374
5614.32 389
5614.49 391
5614.66 403
5614.83 392
5615.00 382
5615.17 378
5615.35 387
5615.52 389
5615.69 381
5615.86 367
5616.03 370
5616.21 380
5616.38 391
5616.55 383
5616.72 381
5616.89 379
5617.07 380
5617.24 388
5617.41 389
5617.58 377
5617.75 392
5617.92 401
5618.10 401
5618.27 385
5618.44 390
5618.61 376
5618.78 359
5618.96 339
5619.13 325
5619.30 313
5619.47 317
5619.64 309
5619.82 323
5619.99 345
5620.16 345
5620.33 353
5620.50 339
5620.68 330
5620.85 302
5621.02 284
5621.19 268
5621.36 261
5621.54 264
5621.71 264
5621.88 267
5622.05 272
5622.22 272
5622.40 289
5622.57 306
5622.74 309
5622.91 295
5623.08 289
5623.26 303
5623.43 299
5623.60 303
5623.77 305
5623.94 284
5624.12 304
5624.29 288
5624.46 288
5624.63 286
5624.80 289
5624.98 298
5625.15 311
5625.32 316
5625.49 320
5625.66 323
5625.84 320
5626.01 313
5626.18 318
5626.35 320
5626.52 308
5626.70 329
5626.87 337
5627.04 335
5627.21 360
5627.39 384
5627.56 393
5627.73 392
5627.90 390
5628.07 390
5628.25 395
5628.42 395
5628.59 388
5628.76 394
5628.93 390
5629.11 398
5629.28 387
5629.45 385
5629.62 384
5629.79 390
5629.97 404
5630.14 395
5630.31 392
5630.48 391
5630.65 383
5630.83 378
5631.00 366
5631.17 370
5631.34 387
5631.52 384
5631.69 374
5631.86 375
5632.03 366
5632.20 384
5632.38 401
5632.55 399
5632.72 400
5632.89 384
5633.06 365
5633.24 351
5633.41 353
5633.58 339
5633.75 348
5633.93 329
5634.10 329
5634.27 319
5634.44 330
5634.61 332
5634.79 309
5634.96 307
5635.13 312
5635.30 333
5635.48 333
5635.65 309
5635.82 313
5635.99 321
5636.16 328
5636.34 337
5636.51 319
5636.68 316
5636.85 314
5637.03 320
5637.20 328
5637.37 318
5637.54 315
5637.71 306
5637.89 312
5638.06 323
5638.23 338
5638.40 347
5638.58 358
5638.75 353
5638.92 347
5639.09 349
5639.26 365
5639.44 356
5639.61 366
5639.78 377
5639.95 389
5640.13 392
5640.30 408
5640.47 422
5640.64 420
5640.81 414
5640.99 403
5641.16 400
5641.33 378
5641.50 364
5641.68 359
5641.85 354
5642.02 345
5642.19 352
5642.37 367
5642.54 376
5642.71 370
5642.88 379
5643.05 385
5643.23 389
5643.40 415
5643.57 408
5643.74 400
5643.92 398
5644.09 400
5644.26 389
5644.43 404
5644.61 424
5644.78 454
5644.95 450
5645.12 443
5645.30 435
5645.47 438
5645.64 414
5645.81 405
5645.98 397
5646.16 399
5646.33 388
5646.50 381
5646.67 389
5646.85 378
5647.02 368
5647.19 350
5647.36 339
5647.54 335
5647.71 338
5647.88 339
5648.05 340
5648.23 336
5648.40 326
5648.57 346
5648.74 350
5648.91 351
5649.09 362
5649.26 351
5649.43 358
5649.60 360
5649.78 373
5649.95 357
5650.12 353
5650.29 350
5650.47 356
5650.64 344
5650.81 339
5650.98 374
5651.16 366
5651.33 380
5651.50 391
5651.67 386
5651.85 372
5652.02 362
5652.19 351
5652.36 329
5652.54 318
5652.71 311
5652.88 337
5653.05 338
5653.23 349
5653.40 364
5653.57 376
5653.74 372
5653.92 378
5654.09 395
5654.26 393
5654.43 382
5654.61 382
5654.78 379
5654.95 362
5655.12 357
5655.30 374
5655.47 372
5655.64 371
5655.81 364
5655.99 372
5656.16 354
5656.33 351
5656.50 324
5656.68 313
5656.85 317
5657.02 334
5657.19 338
5657.37 331
5657.54 334
5657.71 340
5657.88 336
5658.06 342
5658.23 361
5658.40 361
5658.57 371
5658.75 375
5658.92 380
5659.09 364
5659.26 377
5659.44 385
5659.61 373
5659.78 371
5659.95 394
5660.13 384
5660.30 385
5660.47 380
5660.64 367
5660.82 369
5660.99 346
5661.16 341
5661.33 348
5661.51 363
5661.68 358
5661.85 371
5662.03 364
5662.20 360
5662.37 365
5662.54 377
5662.72 366
5662.89 358
5663.06 362
5663.23 353
5663.41 332
5663.58 325
5663.75 316
5663.92 308
5664.10 297
5664.27 307
5664.44 307
5664.61 340
5664.79 353
5664.96 344
5665.13 346
5665.31 364
5665.48 350
5665.65 355
5665.82 351
5666.00 359
5666.17 364
5666.34 366
5666.51 364
5666.69 382
5666.86 378
5667.03 387
5667.20 382
5667.38 400
5667.55 395
5667.72 395
5667.90 379
5668.07 376
5668.24 384
5668.41 397
5668.59 391
5668.76 390
5668.93 399
5669.10 403
5669.28 407
5669.45 429
5669.62 447
5669.80 430
5669.97 432
5670.14 432
5670.31 418
5670.49 419
5670.66 419
5670.83 406
5671.00 396
5671.18 408
5671.35 427
5671.52 426
5671.70 427
5671.87 447
5672.04 461
5672.21 487
5672.39 504
5672.56 503
5672.73 513
5672.90 513
5673.08 500
5673.25 492
5673.42 474
5673.60 473
5673.77 483
5673.94 486
5674.11 481
5674.29 481
5674.46 457
5674.63 461
5674.81 435
5674.98 450
5675.15 435
5675.32 443
5675.50 457
5675.67 459
5675.84 462
5676.01 454
5676.19 470
5676.36 476
5676.53 474
5676.71 461
5676.88 443
5677.05 419
5677.22 403
5677.40 385
5677.57 384
5677.74 386
5677.92 401
5678.09 384
5678.26 386
5678.43 385
5678.61 391
5678.78 386
5678.95 382
5679.13 383
5679.30 379
5679.47 384
5679.64 392
5679.82 382
5679.99 395
5680.16 385
5680.34 378
5680.51 377
5680.68 383
5680.85 392
5681.03 389
5681.20 393
5681.37 390
5681.55 397
5681.72 401
5681.89 423
5682.07 398
5682.24 392
5682.41 363
5682.58 355
5682.76 354
5682.93 361
5683.10 358
5683.28 368
5683.45 359
5683.62 337
5683.79 315
5683.97 302
5684.14 315
5684.31 320
5684.49 337
5684.66 339
5684.83 365
5685.01 368
5685.18 375
5685.35 363
5685.52 380
5685.70 392
5685.87 411
5686.04 407
5686.22 411
5686.39 402
5686.56 393
5686.73 392
5686.91 390
5687.08 415
5687.25 404
5687.43 409
5687.60 411
5687.77 399
5687.95 384
5688.12 352
5688.29 351
5688.46 347
5688.64 384
5688.81 403
5688.98 401
5689.16 407
5689.33 404
5689.50 417
5689.68 399
5689.85 380
5690.02 381
5690.19 367
5690.37 375
5690.54 371
5690.71 361
5690.89 362
5691.06 354
5691.23 348
5691.41 332
5691.58 332
5691.75 329
5691.93 322
5692.10 345
5692.27 348
5692.44 355
5692.62 367
5692.79 370
5692.96 363
5693.14 359
5693.31 377
5693.48 381
5693.66 397
5693.83 400
5694.00 385
5694.18 353
5694.35 354
5694.52 370
5694.69 382
5694.87 377
5695.04 373
5695.21 359
5695.39 375
5695.56 422
5695.73 423
5695.91 447
5696.08 466
5696.25 476
5696.43 487
5696.60 501
5696.77 495
5696.95 500
5697.12 485
5697.29 491
5697.46 493
5697.64 493
5697.81 485
5697.98 494
5698.16 479
5698.33 476
5698.50 505
5698.68 520
5698.85 554
5699.02 563
5699.20 528
5699.37 508
5699.54 484
5699.72 495
5699.89 515
5700.06 523
5700.24 513
5700.41 521
5700.58 496
5700.75 501
5700.93 476
5701.10 473
5701.27 466
5701.45 465
5701.62 460
5701.79 461
5701.97 460
5702.14 458
5702.31 489
5702.49 500
5702.66 519
5702.83 539
5703.01 533
5703.18 531
5703.35 535
5703.53 541
5703.70 536
5703.87 543
5704.05 507
5704.22 521
5704.39 549
5704.57 542
5704.74 549
5704.91 557
5705.09 559
5705.26 572
5705.43 594
5705.61 607
5705.78 637
5705.95 637
5706.13 614
5706.30 615
5706.47 627
5706.65 669
5706.82 674
5706.99 687
5707.16 721
5707.34 741
5707.51 766
5707.68 801
5707.86 818
5708.03 877
5708.20 932
5708.38 976
5708.55 1004
5708.72 1061
5708.90 1113
5709.07 1183
5709.24 1280
5709.42 1344
5709.59 1422
5709.76 1501
5709.94 1592
5710.11 1693
5710.28 1750
5710.46 1810
5710.63 1918
5710.80 1971
5710.98 2030
5711.15 2079
5711.32 2168
5711.50 2283
5711.67 2399
5711.84 2479
5712.02 2543
5712.19 2586
5712.36 2667
5712.54 2770
5712.71 2868
5712.88 2953
5713.06 3034
5713.23 3144
5713.41 3254
5713.58 3304
5713.75 3353
5713.93 3440
5714.10 3545
5714.27 3582
5714.45 3628
5714.62 3645
5714.79 3645
5714.97 3627
5715.14 3637
5715.31 3611
5715.49 3532
5715.66 3445
5715.83 3399
5716.01 3323
5716.18 3257
5716.35 3214
5716.53 3186
5716.70 3094
5716.87 3023
5717.05 2952
5717.22 2893
5717.39 2808
5717.57 2715
5717.74 2662
5717.91 2595
5718.09 2494
5718.26 2416
5718.43 2291
5718.61 2151
5718.78 2078
5718.95 1981
5719.13 1875
5719.30 1769
5719.48 1675
5719.65 1593
5719.82 1504
5720.00 1430
5720.17 1396
5720.34 1334
5720.52 1255
5720.69 1200
5720.86 1141
5721.04 1068
5721.21 1050
5721.38 1018
5721.56 983
5721.73 953
5721.90 904
5722.08 839
5722.25 785
5722.42 758
5722.60 740
5722.77 717
5722.95 687
5723.12 686
5723.29 656
5723.47 637
5723.64 642
5723.81 626
5723.99 623
5724.16 617
5724.33 599
5724.51 597
5724.68 572
5724.85 556
5725.03 554
5725.20 528
5725.38 486
5725.55 485
5725.72 473
5725.90 508
5726.07 491
5726.24 491
5726.42 503
5726.59 505
5726.76 503
5726.94 503
5727.11 493
5727.28 478
5727.46 448
5727.63 432
5727.81 451
5727.98 470
5728.15 459
5728.33 470
5728.50 479
5728.67 503
5728.85 490
5729.02 485
5729.19 481
5729.37 485
5729.54 499
5729.72 490
5729.89 476
5730.06 452
5730.24 454
5730.41 440
5730.58 424
5730.76 421
5730.93 433
5731.10 413
5731.28 406
5731.45 398
5731.63 408
5731.80 427
5731.97 453
5732.15 462
5732.32 472
5732.49 464
5732.67 446
5732.84 440
5733.01 445
5733.19 433
5733.36 446
5733.54 456
5733.71 475
5733.88 451
5734.06 445
5734.23 434
5734.40 416
5734.58 408
5734.75 383
5734.93 393
5735.10 382
5735.27 391
5735.45 395
5735.62 398
5735.79 405
5735.97 392
5736.14 383
5736.32 380
5736.49 367
5736.66 347
5736.84 329
5737.01 328
5737.18 322
5737.36 334
5737.53 347
5737.71 337
5737.88 324
5738.05 319
5738.23 325
5738.40 314
5738.57 296
5738.75 301
5738.92 298
5739.10 299
5739.27 296
5739.44 284
5739.62 304
5739.79 318
5739.96 345
5740.14 363
5740.31 374
5740.49 376
5740.66 385
5740.83 408
5741.01 420
5741.18 418
5741.35 422
5741.53 431
5741.70 446
5741.88 430
5742.05 427
5742.22 401
5742.40 397
5742.57 394
5742.75 385
5742.92 389
5743.09 381
5743.27 394
5743.44 411
5743.61 411
5743.79 411
5743.96 426
5744.14 427
5744.31 414
5744.48 398
5744.66 389
5744.83 361
5745.01 347
5745.18 327
5745.35 323
5745.53 312
5745.70 331
5745.87 316
5746.05 305
5746.22 280
5746.40 283
5746.57 302
5746.74 290
5746.92 286
5747.09 299
5747.27 303
5747.44 313
5747.61 333
5747.79 337
5747.96 348
5748.14 353
5748.31 361
5748.48 367
5748.66 379
5748.83 394
5749.00 390
5749.18 378
5749.35 384
5749.53 391
5749.70 396
5749.87 397
5750.05 401
5750.22 414
5750.40 438
5750.57 444
5750.74 444
5750.92 440
5751.09 424
5751.27 412
5751.44 422
5751.61 432
5751.79 441
5751.96 435
5752.14 436
5752.31 424
5752.48 416
5752.66 405
5752.83 427
5753.01 437
5753.18 469
5753.35 476
5753.53 465
5753.70 465
5753.88 470
5754.05 463
5754.22 450
5754.40 457
5754.57 445
5754.75 442
5754.92 460
5755.09 467
5755.27 450
5755.44 421
5755.62 414
5755.79 401
5755.96 410
5756.14 410
5756.31 418
5756.49 426
5756.66 450
5756.83 467
5757.01 462
5757.18 446
5757.36 437
5757.53 402
5757.70 393
5757.88 395
5758.05 404
5758.23 385
5758.40 381
5758.58 375
5758.75 367
5758.92 374
5759.10 375
5759.27 364
5759.45 367
5759.62 377
5759.79 366
5759.97 375
5760.14 370
5760.32 353
5760.49 370
5760.66 368
5760.84 363
5761.01 352
5761.19 357
5761.36 342
5761.53 319
5761.71 321
5761.88 309
5762.06 318
5762.23 315
5762.41 317
5762.58 305
5762.75 299
5762.93 297
5763.10 305
5763.28 318
5763.45 329
5763.62 327
5763.80 310
5763.97 322
5764.15 308
5764.32 300
5764.50 316
5764.67 334
5764.84 331
5765.02 326
5765.19 315
5765.37 297
5765.54 303
5765.71 300
5765.89 310
5766.06 321
5766.24 310
5766.41 326
5766.59 345
5766.76 346
5766.93 354
5767.11 339
5767.28 342
5767.46 332
5767.63 326
5767.80 338
5767.98 319
5768.15 331
5768.33 341
5768.50 366
5768.68 374
5768.85 382
5769.02 388
5769.20 351
5769.37 352
5769.55 360
5769.72 370
5769.90 363
5770.07 376
5770.24 381
5770.42 397
5770.59 372
5770.77 376
5770.94 369
5771.12 355
5771.29 342
5771.46 315
5771.64 321
5771.81 335
5771.99 350
5772.16 368
5772.34 384
5772.51 384
5772.68 370
5772.86 362
5773.03 362
5773.21 365
5773.38 386
5773.56 379
5773.73 359
5773.90 340
5774.08 322
5774.25 327
5774.43 314
5774.60 309
5774.78 329
5774.95 351
5775.12 353
5775.30 361
5775.47 373
5775.65 381
5775.82 374
5776.00 381
5776.17 397
5776.34 415
5776.52 411
5776.69 395
5776.87 369
5777.04 338
5777.22 325
5777.39 310
5777.56 302
5777.74 341
5777.91 337
5778.09 337
5778.26 350
5778.44 332
5778.61 326
5778.79 330
5778.96 352
5779.13 354
5779.31 358
5779.48 374
5779.66 373
5779.83 367
5780.01 381
5780.18 378
5780.35 376
5780.53 351
5780.70 352
5780.88 345
5781.05 362
5781.23 369
5781.40 383
5781.58 388
5781.75 365
5781.92 365
5782.10 349
5782.27 326
5782.45 318
5782.62 326
5782.80 315
5782.97 318
5783.15 319
5783.32 326
5783.49 353
5783.67 371
5783.84 369
5784.02 361
5784.19 379
5784.37 352
5784.54 335
5784.72 329
5784.89 335
5785.06 333
5785.24 321
5785.41 324
5785.59 350
5785.76 378
5785.94 402
5786.11 412
5786.29 421
5786.46 400
5786.63 392
5786.81 388
5786.98 371
5787.16 340
5787.33 332
5787.51 332
5787.68 331
5787.86 319
5788.03 320
5788.21 359
5788.38 348
5788.55 340
5788.73 341
5788.90 346
5789.08 353
5789.25 355
5789.43 367
5789.60 349
5789.78 359
5789.95 350
5790.13 339
5790.30 316
5790.47 313
5790.65 313
5790.82 327
5791.00 313
5791.17 302
5791.35 316
5791.52 308
5791.70 327
5791.87 324
5792.05 344
5792.22 345
5792.39 379
5792.57 386
5792.74 384
5792.92 381
5793.09 377
5793.27 379
5793.44 385
5793.62 382
5793.79 382
5793.97 377
5794.14 382
5794.32 366
5794.49 357
5794.66 348
5794.84 350
5795.01 361
5795.19 358
5795.36 363
5795.54 358
5795.71 378
5795.89 374
5796.06 368
5796.24 361
5796.41 379
5796.59 385
5796.76 407
5796.93 399
5797.11 397
5797.28 399
5797.46 404
5797.63 391
5797.81 394
5797.98 381
5798.16 371
5798.33 372
5798.51 371
5798.68 381
5798.86 401
5799.03 397
5799.21 396
5799.38 387
5799.56 389
5799.73 401
5799.90 407
5800.08 425
5800.25 428
5800.43 441
5800.60 459
5800.78 453
5800.95 449
5801.13 448
5801.30 451
5801.48 451
5801.65 444
5801.83 396
5802.00 390
5802.18 380
5802.35 381
5802.53 379
5802.70 364
5802.87 360
5803.05 339
5803.22 339
5803.40 346
5803.57 353
5803.75 355
5803.92 348
5804.10 344
5804.27 341
5804.45 335
5804.62 348
5804.80 344
5804.97 345
5805.15 333
5805.32 323
5805.50 331
5805.67 349
5805.85 362
5806.02 365
5806.20 352
5806.37 364
5806.54 366
5806.72 365
5806.89 348
5807.07 333
5807.24 331
5807.42 315
5807.59 316
5807.77 305
5807.94 305
5808.12 308
5808.29 316
5808.47 309
5808.64 321
5808.82 325
5808.99 319
5809.17 318
5809.34 293
5809.52 284
5809.69 285
5809.87 278
5810.04 275
5810.22 283
5810.39 277
5810.57 273
5810.74 282
5810.92 287
5811.09 314
5811.27 307
5811.44 331
5811.62 326
5811.79 315
5811.96 319
5812.14 323
5812.31 313
5812.49 315
5812.66 352
5812.84 356
5813.01 340
5813.19 346
5813.36 331
5813.54 330
5813.71 349
5813.89 346
5814.06 352
5814.24 356
5814.41 375
5814.59 375
5814.76 389
5814.94 397
5815.11 413
5815.29 398
5815.46 396
5815.64 370
5815.81 370
5815.99 383
5816.16 395
5816.34 403
5816.51 388
5816.69 396
5816.86 389
5817.04 382
5817.21 368
5817.39 361
5817.56 343
5817.74 331
5817.91 338
5818.09 341
5818.26 333
5818.44 340
5818.61 361
5818.79 367
5818.96 377
5819.14 394
5819.31 381
5819.49 388
5819.66 363
5819.84 356
5820.01 365
5820.19 362
5820.36 369
5820.54 349
5820.71 332
5820.89 333
5821.06 341
5821.24 349
5821.41 338
5821.59 331
5821.76 300
5821.94 284
5822.11 281
5822.29 280
5822.46 277
5822.64 265
5822.81 295
5822.99 301
5823.16 309
5823.34 309
5823.51 344
5823.69 348
5823.86 330
5824.04 332
5824.21 328
5824.39 323
5824.56 318
5824.74 318
5824.91 321
5825.09 323
5825.26 334
5825.44 337
5825.61 328
5825.79 327
5825.96 338
5826.14 345
5826.31 327
5826.49 349
5826.66 338
5826.84 316
5827.01 332
5827.19 324
5827.36 317
5827.54 300
5827.71 293
5827.89 289
5828.07 295
5828.24 315
5828.42 326
5828.59 327
5828.77 305
5828.94 305
5829.12 310
5829.29 309
5829.47 297
5829.64 292
5829.82 297
5829.99 304
5830.17 320
5830.34 332
5830.52 334
5830.69 339
5830.87 317
5831.04 306
5831.22 301
5831.39 319
5831.57 339
5831.74 354
5831.92 378
5832.09 380
5832.27 403
5832.44 408
5832.62 414
5832.79 408
5832.97 414
5833.14 415
5833.32 400
5833.50 402
5833.67 385
5833.85 398
5834.02 374
5834.20 375
5834.37 360
5834.55 360
5834.72 364
5834.90 359
5835.07 357
5835.25 353
5835.42 343
5835.60 330
5835.77 320
5835.95 326
5836.12 325
5836.30 327
5836.47 333
5836.65 335
5836.82 304
5837.00 299
5837.18 314
5837.35 322
5837.53 334
5837.70 322
5837.88 332
5838.05 352
5838.23 371
5838.40 369
5838.58 375
5838.75 362
5838.93 356
5839.10 373
5839.28 381
5839.45 389
5839.63 390
5839.80 387
5839.98 379
5840.15 372
5840.33 346
5840.51 333
5840.68 325
5840.86 299
5841.03 297
5841.21 313
5841.38 299
5841.56 293
5841.73 277
5841.91 279
5842.08 293
5842.26 295
5842.43 293
5842.61 315
5842.78 316
5842.96 330
5843.14 352
5843.31 362
5843.49 381
5843.66 376
5843.84 375
5844.01 372
5844.19 368
5844.36 373
5844.54 370
5844.71 376
5844.89 364
5845.06 365
5845.24 380
5845.42 373
5845.59 364
5845.77 366
5845.94 366
5846.12 360
5846.29 350
5846.47 336
5846.64 344
5846.82 324
5846.99 336
5847.17 344
5847.34 340
5847.52 333
5847.70 324
5847.87 321
5848.05 323
5848.22 322
5848.40 297
5848.57 285
5848.75 298
5848.92 315
5849.10 314
5849.27 310
5849.45 313
5849.63 307
5849.80 311
5849.98 328
5850.15 337
5850.33 331
5850.50 348
5850.68 368
5850.85 355
5851.03 336
5851.20 317
5851.38 322
5851.56 315
5851.73 316
5851.91 329
5852.08 329
5852.26 343
5852.43 330
5852.61 330
5852.78 323
5852.96 324
5853.13 315
5853.31 320
5853.49 325
5853.66 332
5853.84 328
5854.01 328
5854.19 328
5854.36 309
5854.54 302
5854.71 289
5854.89 260
5855.07 259
5855.24 259
5855.42 264
5855.59 279
5855.77 279
5855.94 265
5856.12 254
5856.29 248
5856.47 251
5856.65 247
5856.82 244
5857.00 255
5857.17 265
5857.35 277
5857.52 303
5857.70 313
5857.87 300
5858.05 301
5858.23 329
5858.40 336
5858.58 351
5858.75 344
5858.93 334
5859.10 348
5859.28 352
5859.45 386
5859.63 405
5859.81 407
5859.98 395
5860.16 399
5860.33 403
5860.51 386
5860.68 394
5860.86 380
5861.03 360
5861.21 369
5861.39 402
5861.56 432
5861.74 414
5861.91 408
5862.09 420
5862.26 436
5862.44 438
5862.62 444
5862.79 450
5862.97 444
5863.14 465
5863.32 462
5863.49 464
5863.67 429
5863.85 411
5864.02 403
5864.20 397
5864.37 397
5864.55 386
5864.72 364
5864.90 365
5865.07 386
5865.25 402
5865.43 423
5865.60 439
5865.78 443
5865.95 438
5866.13 426
5866.30 418
5866.48 410
5866.66 419
5866.83 418
5867.01 417
5867.18 406
5867.36 388
5867.53 390
5867.71 359
5867.89 329
5868.06 320
5868.24 327
5868.41 328
5868.59 312
5868.76 303
5868.94 306
5869.12 305
5869.29 311
5869.47 318
5869.64 335
5869.82 331
5869.99 334
5870.17 351
5870.35 352
5870.52 360
5870.70 364
5870.87 387
5871.05 422
5871.23 422
5871.40 416
5871.58 406
5871.75 414
5871.93 414
5872.10 407
5872.28 413
5872.46 436
5872.63 427
5872.81 416
5872.98 417
5873.16 416
5873.33 404
5873.51 406
5873.69 408
5873.86 405
5874.04 403
5874.21 396
5874.39 385
5874.57 378
5874.74 373
5874.92 381
5875.09 376
5875.27 406
5875.44 415
5875.62 403
5875.80 398
5875.97 396
5876.15 406
5876.32 434
5876.50 438
5876.68 440
5876.85 448
5877.03 465
5877.20 468
5877.38 488
5877.55 495
5877.73 498
5877.91 496
5878.08 494
5878.26 523
5878.43 558
5878.61 581
5878.79 605
5878.96 597
5879.14 612
5879.31 607
5879.49 618
5879.67 600
5879.84 596
5880.02 586
5880.19 595
5880.37 591
5880.54 626
5880.72 673
5880.90 704
5881.07 769
5881.25 823
5881.42 892
5881.60 922
5881.78 971
5881.95 993
5882.13 1042
5882.30 1068
5882.48 1087
5882.66 1108
5882.83 1150
5883.01 1185
5883.18 1267
5883.36 1308
5883.54 1406
5883.71 1498
5883.89 1587
5884.06 1663
5884.24 1715
5884.42 1727
5884.59 1774
5884.77 1818
5884.94 1917
5885.12 2000
5885.30 2032
5885.47 2053
5885.65 2073
5885.82 2163
5886.00 2186
5886.18 2226
5886.35 2268
5886.53 2300
5886.70 2330
5886.88 2353
5887.06 2343
5887.23 2346
5887.41 2341
5887.58 2298
5887.76 2277
5887.94 2272
5888.11 2255
5888.29 2226
5888.46 2180
5888.64 2123
5888.82 2063
5888.99 1990
5889.17 1950
5889.34 1951
5889.52 1924
5889.70 1887
5889.87 1842
5890.05 1812
5890.22 1745
5890.40 1692
5890.58 1613
5890.75 1558
5890.93 1529
5891.10 1493
5891.28 1461
5891.46 1405
5891.63 1332
5891.81 1274
5891.98 1226
5892.16 1166
5892.34 1129
5892.51 1082
5892.69 1051
5892.86 1032
5893.04 979
5893.22 948
5893.39 926
5893.57 887
5893.75 861
5893.92 843
5894.10 825
5894.27 788
5894.45 778
5894.63 758
5894.80 734
5894.98 711
5895.15 683
5895.33 666
5895.51 666
5895.68 644
5895.86 636
5896.04 605
5896.21 607
5896.39 578
5896.56 571
5896.74 557
5896.92 547
5897.09 542
5897.27 558
5897.44 588
5897.62 598
5897.80 579
5897.97 533
5898.15 527
5898.33 539
5898.50 539
5898.68 521
5898.85 522
5899.03 520
5899.21 553
5899.38 547
5899.56 542
5899.73 528
5899.91 545
5900.09 524
5900.26 513
5900.44 513
5900.62 509
5900.79 489
5900.97 481
5901.14 474
5901.32 478
5901.50 503
5901.67 515
5901.85 515
5902.03 505
5902.20 496
5902.38 492
5902.55 476
5902.73 486
5902.91 499
5903.08 499
5903.26 504
5903.44 501
5903.61 496
5903.79 494
5903.96 507
5904.14 527
5904.32 523
5904.49 511
5904.67 513
5904.85 509
5905.02 507
5905.20 483
5905.37 480
5905.55 467
5905.73 452
5905.90 425
5906.08 397
5906.26 402
5906.43 405
5906.61 409
5906.78 425
5906.96 437
5907.14 441
5907.31 447
5907.49 432
5907.67 437
5907.84 437
5908.02 409
5908.20 427
5908.37 458
5908.55 473
5908.72 488
5908.90 470
5909.08 470
5909.25 466
5909.43 451
5909.61 432
5909.78 419
5909.96 425
5910.14 430
5910.31 451
5910.49 465
5910.66 479
5910.84 455
5911.02 464
5911.19 447
5911.37 411
5911.55 413
5911.72 412
5911.90 421
5912.08 443
5912.25 441
5912.43 438
5912.60 427
5912.78 447
5912.96 441
5913.13 442
5913.31 456
5913.49 463
5913.66 460
5913.84 458
5914.02 462
5914.19 459
5914.37 470
5914.54 482
5914.72 460
5914.90 443
5915.07 424
5915.25 409
5915.43 399
5915.60 395
5915.78 402
5915.96 397
5916.13 384
5916.31 401
5916.49 399
5916.66 405
5916.84 413
5917.01 424
5917.19 414
5917.37 418
5917.54 440
5917.72 427
5917.90 425
5918.07 433
5918.25 434
5918.43 440
5918.60 449
5918.78 441
5918.96 444
5919.13 431
5919.31 440
5919.49 441
5919.66 423
5919.84 407
5920.02 418
5920.19 417
5920.37 419
5920.54 427
5920.72 428
5920.90 446
5921.07 448
5921.25 466
5921.43 492
5921.60 490
5921.78 471
5921.96 465
5922.13 461
5922.31 461
5922.49 460
5922.66 445
5922.84 447
5923.02 459
5923.19 441
5923.37 431
5923.55 431
5923.72 434
5923.90 450
5924.08 452
5924.25 453
5924.43 471
5924.60 485
5924.78 487
5924.96 465
5925.13 471
5925.31 457
5925.49 450
5925.66 455
5925.84 470
5926.02 452
5926.19 451
5926.37 413
5926.55 423
5926.72 413
5926.90 412
5927.08 409
5927.25 407
5927.43 398
5927.61 400
5927.78 398
5927.96 388
5928.14 380
5928.31 407
5928.49 435
5928.67 431
5928.84 441
5929.02 456
5929.20 464
5929.37 430
5929.55 409
5929.73 432
5929.90 447
5930.08 453
5930.26 430
5930.43 451
5930.61 470
5930.79 483
5930.96 498
5931.14 518
5931.32 493
5931.49 482
5931.67 463
5931.85 447
5932.02 429
5932.20 445
5932.38 461
5932.55 468
5932.73 469
5932.91 457
5933.08 456
5933.26 464
5933.44 482
5933.61 482
5933.79 483
5933.97 482
5934.14 474
5934.32 458
5934.50 470
5934.67 479
5934.85 474
5935.03 471
5935.20 481
5935.38 475
5935.56 472
5935.73 451
5935.91 460
5936.09 481
5936.26 517
5936.44 524
5936.62 532
5936.79 540
5936.97 569
5937.15 586
5937.32 588
5937.50 588
5937.68 610
5937.86 602
5938.03 620
5938.21 636
5938.39 673
5938.56 685
5938.74 679
5938.92 690
5939.09 687
5939.27 700
5939.45 723
5939.62 710
5939.80 697
5939.98 671
5940.15 673
5940.33 698
5940.51 705
5940.68 703
5940.86 706
5941.04 740
5941.21 766
5941.39 785
5941.57 805
5941.74 813
5941.92 828
5942.10 826
5942.28 818
5942.45 809
5942.63 784
5942.81 794
5942.98 791
5943.16 766
5943.34 737
5943.51 709
5943.69 695
5943.87 670
5944.04 681
5944.22 704
5944.40 702
5944.57 654
5944.75 657
5944.93 644
5945.10 629
5945.28 625
5945.46 595
5945.64 576
5945.81 563
5945.99 559
5946.17 544
5946.34 529
5946.52 530
5946.70 517
5946.87 534
5947.05 533
5947.23 508
5947.40 514
5947.58 497
5947.76 517
5947.94 543
5948.11 546
5948.29 567
5948.47 575
5948.64 568
5948.82 555
5949.00 543
5949.17 547
5949.35 562
5949.53 578
5949.70 578
5949.88 572
5950.06 588
5950.24 602
5950.41 577
5950.59 566
5950.77 528
5950.94 505
5951.12 478
5951.30 488
5951.47 496
5951.65 517
5951.83 514
5952.01 513
5952.18 524
5952.36 511
5952.54 502
5952.71 479
5952.89 494
5953.07 500
5953.24 507
5953.42 466
5953.60 457
5953.78 480
5953.95 489
5954.13 482
5954.31 470
5954.48 462
5954.66 444
5954.84 448
5955.01 439
5955.19 435
5955.37 437
5955.55 417
5955.72 414
5955.90 421
5956.08 430
5956.25 434
5956.43 443
5956.61 447
5956.78 460
5956.96 461
5957.14 472
5957.32 487
5957.49 477
5957.67 486
5957.85 466
5958.02 470
5958.20 455
5958.38 465
5958.56 474
5958.73 486
5958.91 488
5959.09 499
5959.26 503
5959.44 491
5959.62 510
5959.79 504
5959.97 516
5960.15 515
5960.33 502
5960.50 492
5960.68 497
5960.86 484
5961.03 488
5961.21 495
5961.39 477
5961.57 472
5961.74 475
5961.92 456
5962.10 464
5962.27 470
5962.45 489
5962.63 485
5962.81 477
5962.98 479
5963.16 495
5963.34 490
5963.51 485
5963.69 475
5963.87 459
5964.05 458
5964.22 457
5964.40 449
5964.58 428
5964.75 426
5964.93 423
5965.11 411
5965.29 408
5965.46 407
5965.64 420
5965.82 423
5965.99 426
5966.17 411
5966.35 409
5966.53 413
5966.70 432
5966.88 448
5967.06 442
5967.24 442
5967.41 463
5967.59 488
5967.77 471
5967.94 478
5968.12 494
5968.30 483
5968.48 458
5968.65 454
5968.83 447
5969.01 448
5969.18 441
5969.36 450
5969.54 447
5969.72 438
5969.89 433
5970.07 425
5970.25 428
5970.43 434
5970.60 424
5970.78 406
5970.96 404
5971.13 392
5971.31 381
5971.49 384
5971.67 402
5971.84 385
5972.02 388
5972.20 386
5972.38 384
5972.55 368
5972.73 355
5972.91 362
5973.08 358
5973.26 365
5973.44 356
5973.62 349
5973.79 364
5973.97 356
5974.15 349
5974.33 355
5974.50 348
5974.68 369
5974.86 386
5975.03 383
5975.21 387
5975.39 393
5975.57 387
5975.74 368
5975.92 366
5976.10 394
5976.28 386
5976.45 396
5976.63 400
5976.81 372
5976.99 407
5977.16 414
5977.34 404
5977.52 399
5977.69 416
5977.87 402
5978.05 391
5978.23 379
5978.40 388
5978.58 393
5978.76 416
5978.94 451
5979.11 447
5979.29 455
5979.47 456
5979.65 464
5979.82 478
5980.00 505
5980.18 515
5980.36 536
5980.53 535
5980.71 525
5980.89 524
5981.07 534
5981.24 550
5981.42 550
5981.60 563
5981.77 597
5981.95 590
5982.13 583
5982.31 572
5982.48 590
5982.66 567
5982.84 565
5983.02 552
5983.19 543
5983.37 543
5983.55 550
5983.73 543
5983.90 525
5984.08 506
5984.26 514
5984.44 500
5984.61 524
5984.79 539
5984.97 558
5985.15 565
5985.32 567
5985.50 557
5985.68 539
5985.86 538
5986.03 545
5986.21 551
5986.39 554
5986.57 548
5986.74 529
5986.92 522
5987.10 535
5987.28 534
5987.45 556
5987.63 553
5987.81 555
5987.99 559
5988.16 577
5988.34 567
5988.52 543
5988.70 551
5988.87 543
5989.05 529
5989.23 518
5989.41 500
5989.58 500
5989.76 475
5989.94 461
5990.12 457
5990.29 481
5990.47 483
5990.65 431
5990.83 441
5991.00 419
5991.18 415
5991.36 426
5991.54 422
5991.71 428
5991.89 423
5992.07 438
5992.25 444
5992.43 438
5992.60 442
5992.78 452
5992.96 447
5993.14 432
5993.31 451
5993.49 449
5993.67 462
5993.85 434
5994.02 422
5994.20 403
5994.38 414
5994.56 408
5994.73 437
5994.91 456
5995.09 463
5995.27 485
5995.44 521
5995.62 539
5995.80 529
5995.98 518
5996.15 499
5996.33 474
5996.51 467
5996.69 462
5996.87 473
5997.04 498
5997.22 499
5997.40 503
5997.58 497
5997.75 523
5997.93 541
5998.11 545
5998.29 560
5998.46 565
5998.64 593
5998.82 590
5999.00 585
5999.18 546
5999.35 537
5999.53 542
5999.71 541
5999.89 548
6000.06 559
6000.24 574
6000.42 585
6000.60 610
6000.77 618
6000.95 613
6001.13 613
6001.31 616
6001.49 613
6001.66 609
6001.84 607
6002.02 615
6002.20 624
6002.37 640
6002.55 645
6002.73 665
6002.91 672
6003.08 669
6003.26 667
6003.44 665
6003.62 676
6003.80 701
6003.97 691
6004.15 680
6004.33 687
6004.51 678
6004.68 684
6004.86 691
6005.04 707
6005.22 705
6005.40 706
6005.57 727
6005.75 753
6005.93 763
6006.11 758
6006.28 751
6006.46 752
6006.64 753
6006.82 759
6007.00 754
6007.17 752
6007.35 763
6007.53 736
6007.71 748
6007.88 748
6008.06 768
6008.24 769
6008.42 764
6008.60 759
6008.77 770
6008.95 794
6009.13 801
6009.31 777
6009.48 773
6009.66 743
6009.84 743
6010.02 730
6010.20 758
6010.37 775
6010.55 805
6010.73 820
6010.91 850
6011.09 844
6011.26 842
6011.44 843
6011.62 821
6011.80 787
6011.97 779
6012.15 784
6012.33 797
6012.51 839
6012.69 840
6012.86 840
6013.04 837
6013.22 851
6013.40 860
6013.58 870
6013.75 881
6013.93 893
6014.11 909
6014.29 921
6014.47 916
6014.64 933
6014.82 953
6015.00 979
6015.18 971
6015.35 985
6015.53 987
6015.71 989
6015.89 1014
6016.07 1049
6016.24 1093
6016.42 1133
6016.60 1154
6016.78 1161
6016.96 1180
6017.13 1232
6017.31 1304
6017.49 1371
6017.67 1472
6017.85 1567
6018.02 1613
6018.20 1665
6018.38 1717
6018.56 1776
6018.74 1875
6018.91 1997
6019.09 2143
6019.27 2292
6019.45 2436
6019.63 2627
6019.80 2815
6019.98 3033
6020.16 3234
6020.34 3376
6020.52 3536
6020.69 3701
6020.87 3893
6021.05 4103
6021.23 4263
6021.41 4481
6021.58 4668
6021.76 4885
6021.94 5154
6022.12 5408
6022.30 5577
6022.47 5723
6022.65 5911
6022.83 6119
6023.01 6306
6023.19 6477
6023.36 6685
6023.54 6814
6023.72 6943
6023.90 7078
6024.08 7293
6024.25 7396
6024.43 7521
6024.61 7641
6024.79 7716
6024.97 7857
6025.14 7968
6025.32 8034
6025.50 8055
6025.68 8067
6025.86 8109
6026.03 8128
6026.21 8116
6026.39 8044
6026.57 7922
6026.75 7822
6026.93 7673
6027.10 7589
6027.28 7445
6027.46 7312
6027.64 7104
6027.82 6916
6027.99 6730
6028.17 6549
6028.35 6343
6028.53 6129
6028.71 5901
6028.88 5705
6029.06 5480
6029.24 5263
6029.42 5061
6029.60 4832
6029.78 4667
6029.95 4466
6030.13 4294
6030.31 4155
6030.49 3976
6030.67 3790
6030.84 3623
6031.02 3502
6031.20 3373
6031.38 3226
6031.56 3034
6031.73 2878
6031.91 2709
6032.09 2545
6032.27 2394
6032.45 2299
6032.63 2203
6032.80 2081
6032.98 1969
6033.16 1860
6033.34 1782
6033.52 1671
6033.69 1590
6033.87 1531
6034.05 1451
6034.23 1401
6034.41 1352
6034.59 1303
6034.76 1248
6034.94 1208
6035.12 1195
6035.30 1164
6035.48 1100
6035.66 1078
6035.83 1088
6036.01 1044
6036.19 1015
6036.37 996
6036.55 987
6036.72 963
6036.90 946
6037.08 933
6037.26 919
6037.44 908
6037.62 921
6037.79 943
6037.97 937
6038.15 921
6038.33 927
6038.51 930
6038.69 895
6038.86 918
6039.04 909
6039.22 942
6039.40 959
6039.58 956
6039.75 953
6039.93 941
6040.11 932
6040.29 930
6040.47 915
6040.65 926
6040.82 933
6041.00 923
6041.18 938
6041.36 911
6041.54 895
6041.72 857
6041.89 862
6042.07 846
6042.25 852
6042.43 832
6042.61 825
6042.79 784
6042.96 771
6043.14 767
6043.32 760
6043.50 747
6043.68 736
6043.86 728
6044.03 746
6044.21 732
6044.39 727
6044.57 736
6044.75 715
6044.93 667
6045.10 648
6045.28 631
6045.46 622
6045.64 636
6045.82 620
6046.00 623
6046.17 611
6046.35 621
6046.53 584
6046.71 568
6046.89 557
6047.07 559
6047.25 565
6047.42 549
6047.60 530
6047.78 526
6047.96 514
6048.14 511
6048.32 482
6048.49 463
6048.67 447
6048.85 444
6049.03 427
6049.21 412
6049.39 426
6049.56 400
6049.74 410
6049.92 401
6050.10 382
6050.28 376
6050.46 362
6050.64 373
6050.81 382
6050.99 388
6051.17 380
6051.35 367
6051.53 380
6051.71 388
6051.88 403
6052.06 395
6052.24 401
6052.42 415
6052.60 407
6052.78 407
6052.96 421
6053.13 409
6053.31 405
6053.49 411
6053.67 425
6053.85 431
6054.03 440
6054.20 464
6054.38 443
6054.56 426
6054.74 411
6054.92 400
6055.10 391
6055.28 371
6055.45 385
6055.63 401
6055.81 395
6055.99 402
6056.17 404
6056.35 393
6056.53 380
6056.70 392
6056.88 401
6057.06 412
6057.24 423
6057.42 431
6057.60 418
6057.77 425
6057.95 441
6058.13 438
6058.31 443
6058.49 436
6058.67 444
6058.85 447
6059.02 456
6059.20 472
6059.38 474
6059.56 460
6059.74 465
6059.92 476
6060.10 480
6060.27 473
6060.45 460
6060.63 445
6060.81 431
6060.99 426
6061.17 392
6061.35 354
6061.53 341
6061.70 337
6061.88 316
6062.06 331
6062.24 350
6062.42 367
6062.60 390
6062.78 390
6062.95 381
6063.13 371
6063.31 371
6063.49 365
6063.67 368
6063.85 349
6064.03 334
6064.20 327
6064.38 310
6064.56 292
6064.74 287
6064.92 306
6065.10 308
6065.28 303
6065.45 285
6065.63 266
6065.81 278
6065.99 285
6066.17 299
6066.35 298
6066.53 297
6066.71 271
6066.88 279
6067.06 272
6067.24 271
6067.42 274
6067.60 298
6067.78 303
6067.96 297
6068.14 300
6068.31 306
6068.49 296
6068.67 295
6068.85 288
6069.03 308
6069.21 317
6069.39 306
6069.56 300
6069.74 306
6069.92 304
6070.10 300
6070.28 305
6070.46 300
6070.64 292
6070.82 304
6070.99 293
6071.17 291
6071.35 290
6071.53 305
6071.71 309
6071.89 298
6072.07 294
6072.25 290
6072.42 287
6072.60 294
6072.78 308
6072.96 320
6073.14 332
6073.32 341
6073.50 317
6073.68 323
6073.86 337
6074.03 324
6074.21 319
6074.39 298
6074.57 295
6074.75 274
6074.93 272
6075.11 280
6075.29 290
6075.46 288
6075.64 290
6075.82 289
6076.00 288
6076.18 282
6076.36 259
6076.54 261
6076.72 258
6076.89 254
6077.07 238
6077.25 248
6077.43 240
6077.61 233
6077.79 217
6077.97 228
6078.15 238
6078.33 240
6078.50 254
6078.68 272
6078.86 283
6079.04 303
6079.22 300
6079.40 297
6079.58 315
6079.76 315
6079.94 329
6080.11 327
6080.29 336
6080.47 317
6080.65 324
6080.83 320
6081.01 314
6081.19 329
6081.37 322
6081.55 324
6081.72 318
6081.90 313
6082.08 318
6082.26 311
6082.44 330
6082.62 331
6082.80 340
6082.98 344
6083.16 356
6083.33 362
6083.51 329
6083.69 329
6083.87 339
6084.05 346
6084.23 333
6084.41 347
6084.59 342
6084.77 336
6084.94 329
6085.12 335
6085.30 353
6085.48 374
6085.66 378
6085.84 354
6086.02 353
6086.20 356
6086.38 379
6086.56 379
6086.73 398
6086.91 401
6087.09 383
6087.27 391
6087.45 388
6087.63 367
6087.81 362
6087.99 379
6088.17 397
6088.35 403
6088.52 421
6088.70 443
6088.88 446
6089.06 424
6089.24 395
6089.42 383
6089.60 371
6089.78 374
6089.96 395
6090.14 410
6090.31 436
6090.49 472
6090.67 494
6090.85 495
6091.03 501
6091.21 476
6091.39 450
6091.57 473
6091.75 470
6091.93 452
6092.10 453
6092.28 428
6092.46 423
6092.64 427
6092.82 425
6093.00 443
6093.18 480
6093.36 495
6093.54 509
6093.72 499
6093.90 497
6094.07 475
6094.25 445
6094.43 433
6094.61 454
6094.79 457
6094.97 457
6095.15 441
6095.33 426
6095.51 425
6095.69 423
6095.87 441
6096.04 426
6096.22 427
6096.40 428
6096.58 437
6096.76 456
6096.94 453
6097.12 440
6097.30 431
6097.48 446
6097.66 473
6097.84 484
6098.02 469
6098.19 457
6098.37 436
6098.55 444
6098.73 426
6098.91 418
6099.09 402
6099.27 392
6099.45 372
6099.63 373
6099.81 354
6099.99 366
6100.17 399
6100.34 414
6100.52 424
6100.70 416
6100.88 409
6101.06 387
6101.24 376
6101.42 363
6101.60 359
6101.78 350
6101.96 338
6102.14 343
6102.32 323
6102.49 314
6102.67 314
6102.85 295
6103.03 298
6103.21 333
6103.39 351
6103.57 373
6103.75 361
6103.93 383
6104.11 379
6104.29 360
6104.47 350
6104.65 341
6104.82 361
6105.00 356
6105.18 363
6105.36 380
6105.54 365
6105.72 369
6105.90 370
6106.08 375
6106.26 386
6106.44 395
6106.62 407
6106.80 382
6106.98 353
6107.15 344
6107.33 344
6107.51 340
6107.69 337
6107.87 346
6108.05 336
6108.23 328
6108.41 335
6108.59 347
6108.77 330
6108.95 322
6109.13 322
6109.31 324
6109.49 339
6109.67 314
6109.84 313
6110.02 317
6110.20 335
6110.38 331
6110.56 360
6110.74 363
6110.92 373
6111.10 376
6111.28 366
6111.46 350
6111.64 347
6111.82 360
6112.00 366
6112.18 355
6112.36 363
6112.53 344
6112.71 364
6112.89 358
6113.07 356
6113.25 353
6113.43 363
6113.61 337
6113.79 342
6113.97 352
6114.15 348
6114.33 337
6114.51 347
6114.69 351
6114.87 351
6115.05 356
6115.23 363
6115.40 362
6115.58 350
6115.76 348
6115.94 333
6116.12 360
6116.30 353
6116.48 350
6116.66 350
6116.84 371
6117.02 385
6117.20 399
6117.38 424
6117.56 417
6117.74 408
6117.92 408
6118.10 421
6118.28 419
6118.45 413
6118.63 444
6118.81 455
6118.99 459
6119.17 454
6119.35 425
6119.53 420
6119.71 436
6119.89 438
6120.07 448
6120.25 438
6120.43 435
6120.61 431
6120.79 418
6120.97 409
6121.15 404
6121.33 420
6121.51 408
6121.69 397
6121.86 395
6122.04 410
6122.22 411
6122.40 427
6122.58 421
6122.76 418
6122.94 400
6123.12 417
6123.30 424
6123.48 419
6123.66 404
6123.84 400
6124.02 414
6124.20 407
6124.38 386
6124.56 393
6124.74 391
6124.92 419
6125.10 449
6125.28 466
6125.45 483
6125.63 477
6125.81 499
6125.99 491
6126.17 491
6126.35 482
6126.53 488
6126.71 483
6126.89 491
6127.07 495
6127.25 483
6127.43 490
6127.61 484
6127.79 490
6127.97 500
6128.15 494
6128.33 511
6128.51 504
6128.69 514
6128.87 501
6129.05 534
6129.23 534
6129.41 534
6129.59 525
6129.76 541
6129.94 538
6130.12 534
6130.30 519
6130.48 506
6130.66 500
6130.84 468
6131.02 443
6131.20 400
6131.38 377
6131.56 371
6131.74 381
6131.92 390
6132.10 394
6132.28 386
6132.46 385
6132.64 358
6132.82 349
6133.00 361
6133.18 364
6133.36 366
6133.54 361
6133.72 371
6133.90 366
6134.08 368
6134.26 367
6134.44 363
6134.62 355
6134.79 359
6134.97 359
6135.15 365
6135.33 358
6135.51 362
6135.69 358
6135.87 358
6136.05 356
6136.23 362
6136.41 366
6136.59 366
6136.77 390
6136.95 392
6137.13 389
6137.31 372
6137.49 349
6137.67 344
6137.85 348
6138.03 351
6138.21 327
6138.39 308
6138.57 317
6138.75 319
6138.93 315
6139.11 289
6139.29 282
6139.47 315
6139.65 339
6139.83 346
6140.01 329
6140.19 339
6140.37 320
6140.55 317
6140.73 310
6140.91 300
6141.09 296
6141.27 319
6141.44 332
6141.62 333
6141.80 340
6141.98 334
6142.16 333
6142.34 348
6142.52 357
6142.70 366
6142.88 383
6143.06 379
6143.24 373
6143.42 363
6143.60 343
6143.78 342
6143.96 343
6144.14 323
6144.32 323
6144.50 309
6144.68 305
6144.86 292
6145.04 295
6145.22 291
6145.40 285
6145.58 294
6145.76 301
6145.94 300
6146.12 297
6146.30 294
6146.48 303
6146.66 298
6146.84 315
6147.02 307
6147.20 303
6147.38 300
6147.56 324
6147.74 337
6147.92 343
6148.10 342
6148.28 323
6148.46 330
6148.64 331
6148.82 328
6149.00 336
6149.18 328
6149.36 344
6149.54 335
6149.72 332
6149.90 334
6150.08 331
6150.26 318
6150.44 334
6150.62 321
6150.80 317
6150.98 327
6151.16 341
6151.34 334
6151.52 323
6151.70 315
6151.88 311
6152.06 331
6152.24 364
6152.42 371
6152.60 367
6152.78 361
6152.96 364
6153.14 348
6153.32 343
6153.50 350
6153.68 342
6153.86 352
6154.04 351
6154.22 375
6154.40 363
6154.58 363
6154.76 376
6154.94 370
6155.12 374
6155.30 376
6155.48 350
6155.66 345
6155.84 338
6156.02 344
6156.20 350
6156.38 345
6156.56 339
6156.74 337
6156.92 331
6157.10 335
6157.28 325
6157.46 340
6157.64 321
6157.82 293
6158.00 283
6158.18 280
6158.36 274
6158.54 305
6158.72 304
6158.90 295
6159.08 294
6159.26 317
6159.44 307
6159.62 313
6159.80 320
6159.98 313
6160.16 305
6160.34 289
6160.52 300
6160.70 301
6160.88 306
6161.06 303
6161.24 323
6161.42 331
6161.60 325
6161.78 326
6161.96 312
6162.14 314
6162.32 325
6162.50 330
6162.68 341
6162.86 348
6163.04 349
6163.22 350
6163.40 339
6163.58 334
6163.76 326
6163.94 329
6164.12 342
6164.30 335
6164.48 335
6164.66 341
6164.84 355
6165.02 356
6165.20 347
6165.38 365
6165.56 374
6165.74 373
6165.92 379
6166.10 360
6166.28 347
6166.46 341
6166.64 338
6166.82 337
6167.00 340
6167.18 344
6167.36 360
6167.54 360
6167.72 353
6167.90 344
6168.08 327
6168.26 343
6168.44 361
6168.62 376
6168.80 367
6168.98 372
6169.16 359
6169.34 330
6169.52 317
6169.70 325
6169.88 340
6170.06 378
6170.24 361
6170.42 366
6170.60 372
6170.78 376
6170.96 377
6171.14 359
6171.32 363
6171.51 345
6171.69 341
6171.87 341
6172.05 328
6172.23 319
6172.41 327
6172.59 317
6172.77 317
6172.95 308
6173.13 301
6173.31 303
6173.49 308
6173.67 312
6173.85 326
6174.03 317
6174.21 302
6174.39 305
6174.57 303
6174.75 318
6174.93 322
6175.11 330
6175.29 357
6175.47 332
6175.65 317
6175.83 294
6176.01 269
6176.19 261
6176.37 257
6176.55 258
6176.73 264
6176.91 262
6177.09 254
6177.27 250
6177.45 259
6177.63 280
6177.81 272
6177.99 290
6178.18 280
6178.36 308
6178.54 303
6178.72 320
6178.90 337
6179.08 334
6179.26 334
6179.44 336
6179.62 334
6179.80 320
6179.98 312
6180.16 299
6180.34 283
6180.52 277
6180.70 269
6180.88 273
6181.06 280
6181.24 292
6181.42 324
6181.60 325
6181.78 322
6181.96 293
6182.14 293
6182.32 288
6182.50 283
6182.68 288
6182.86 298
6183.04 300
6183.23 284
6183.41 300
6183.59 325
6183.77 340
6183.95 335
6184.13 322
6184.31 306
6184.49 313
6184.67 309
6184.85 300
6185.03 310
6185.21 310
6185.39 314
6185.57 302
6185.75 320
6185.93 300
6186.11 290
6186.29 292
6186.47 297
6186.65 285
6186.83 301
6187.01 282
6187.19 263
6187.37 250
6187.56 263
6187.74 269
6187.92 267
6188.10 262
6188.28 270
6188.46 292
6188.64 323
6188.82 331
6189.00 336
6189.18 330
6189.36 329
6189.54 335
6189.72 329
6189.90 324
6190.08 331
6190.26 332
6190.44 349
6190.62 363
6190.80 386
6190.98 384
6191.16 387
6191.35 380
6191.53 383
6191.71 360
6191.89 364
6192.07 358
6192.25 363
6192.43 357
6192.61 362
6192.79 382
6192.97 377
6193.15 374
6193.33 372
6193.51 358
6193.69 360
6193.87 353
6194.05 349
6194.23 364
6194.41 362
6194.60 350
6194.78 374
6194.96 370
6195.14 378
6195.32 387
6195.50 364
6195.68 366
6195.86 374
6196.04 373
6196.22 377
6196.40 368
6196.58 380
6196.76 384
6196.94 396
6197.12 401
6197.30 394
6197.48 414
6197.66 421
6197.85 422
6198.03 422
6198.21 417
6198.39 410
6198.57 385
6198.75 393
6198.93 377
6199.11 396
6199.29 402
6199.47 415
6199.65 390
6199.83 385
6200.01 381
6200.19 372
6200.37 366
6200.55 356
6200.74 358
6200.92 345
6201.10 341
6201.28 319
6201.46 315
6201.64 310
6201.82 316
6202.00 318
6202.18 302
6202.36 320
6202.54 330
6202.72 356
6202.90 359
6203.08 363
6203.26 363
6203.45 368
6203.63 366
6203.81 363
6203.99 359
6204.17 371
6204.35 380
6204.53 391
6204.71 395
6204.89 420
6205.07 409
6205.25 393
6205.43 402
6205.61 400
6205.79 399
6205.98 389
6206.16 384
6206.34 385
6206.52 362
6206.70 355
6206.88 384
6207.06 382
6207.24 404
6207.42 422
6207.60 414
6207.78 415
6207.96 418
6208.14 417
6208.33 401
6208.51 405
6208.69 398
6208.87 410
6209.05 412
6209.23 405
6209.41 410
6209.59 406
6209.77 399
6209.95 395
6210.13 383
6210.31 381
6210.49 355
6210.68 343
6210.86 341
6211.04 362
6211.22 363
6211.40 368
6211.58 349
6211.76 333
6211.94 341
6212.12 356
6212.30 368
6212.48 374
6212.66 392
6212.85 409
6213.03 421
6213.21 418
6213.39 415
6213.57 400
6213.75 427
6213.93 424
6214.11 421
6214.29 414
6214.47 398
6214.65 425
6214.83 411
6215.02 374
6215.20 377
6215.38 370
6215.56 360
6215.74 356
6215.92 383
6216.10 397
6216.28 396
6216.46 413
6216.64 406
6216.82 383
6217.00 384
6217.19 365
6217.37 376
6217.55 383
6217.73 389
6217.91 397
6218.09 394
6218.27 396
6218.45 407
6218.63 402
6218.81 412
6218.99 406
6219.18 395
6219.36 396
6219.54 419
6219.72 419
6219.90 433
6220.08 438
6220.26 461
6220.44 457
6220.62 498
6220.80 501
6220.98 518
6221.17 534
6221.35 561
6221.53 565
6221.71 544
6221.89 561
6222.07 547
6222.25 547
6222.43 540
6222.61 548
6222.79 524
6222.98 519
6223.16 526
6223.34 554
6223.52 585
6223.70 588
6223.88 587
6224.06 565
6224.24 565
6224.42 560
6224.60 530
6224.79 529
6224.97 532
6225.15 548
6225.33 531
6225.51 521
6225.69 523
6225.87 495
6226.05 464
6226.23 472
6226.41 468
6226.60 491
6226.78 483
6226.96 483
6227.14 492
6227.32 481
6227.50 513
6227.68 534
6227.86 553
6228.04 562
6228.22 554
6228.41 539
6228.59 574
6228.77 568
6228.95 567
6229.13 580
6229.31 587
6229.49 613
6229.67 606
6229.85 588
6230.04 583
6230.22 554
6230.40 545
6230.58 543
6230.76 561
6230.94 561
6231.12 560
6231.30 551
6231.48 568
6231.67 577
6231.85 562
6232.03 554
6232.21 554
6232.39 557
6232.57 543
6232.75 548
6232.93 544
6233.11 552
6233.30 584
6233.48 574
6233.66 560
6233.84 573
6234.02 565
6234.20 566
6234.38 578
6234.56 563
6234.74 555
6234.93 557
6235.11 537
6235.29 521
6235.47 508
6235.65 491
6235.83 488
6236.01 509
6236.19 533
6236.37 552
6236.56 539
6236.74 537
6236.92 530
6237.10 500
6237.28 487
6237.46 488
6237.64 488
6237.82 474
6238.01 478
6238.19 459
6238.37 441
6238.55 419
6238.73 418
6238.91 405
6239.09 415
6239.27 423
6239.45 404
6239.64 402
6239.82 413
6240.00 404
6240.18 411
6240.36 400
6240.54 392
6240.72 384
6240.90 385
6241.09 382
6241.27 387
6241.45 387
6241.63 387
6241.81 388
6241.99 385
6242.17 369
6242.35 379
6242.54 390
6242.72 390
6242.90 380
6243.08 377
6243.26 381
6243.44 390
6243.62 398
6243.80 410
6243.99 407
6244.17 416
6244.35 399
6244.53 395
6244.71 417
6244.89 422
6245.07 416
6245.26 424
6245.44 425
6245.62 430
6245.80 411
6245.98 402
6246.16 386
6246.34 408
6246.52 424
6246.71 410
6246.89 409
6247.07 424
6247.25 418
6247.43 419
6247.61 410
6247.79 416
6247.97 428
6248.16 435
6248.34 438
6248.52 459
6248.70 452
6248.88 481
6249.06 476
6249.24 472
6249.43 480
6249.61 502
6249.79 490
6249.97 503
6250.15 501
6250.33 497
6250.51 505
6250.70 517
6250.88 522
6251.06 520
6251.24 518
6251.42 523
6251.60 520
6251.78 518
6251.96 512
6252.15 499
6252.33 522
6252.51 513
6252.69 553
6252.87 553
6253.05 550
6253.23 532
6253.42 524
6253.60 504
6253.78 507
6253.96 484
6254.14 469
6254.32 466
6254.50 475
6254.69 489
6254.87 467
6255.05 456
6255.23 444
6255.41 432
6255.59 452
6255.77 431
6255.96 431
6256.14 451
6256.32 440
6256.50 454
6256.68 457
6256.86 475
6257.04 467
6257.23 447
6257.41 455
6257.59 476
6257.77 464
6257.95 466
6258.13 474
6258.32 465
6258.50 445
6258.68 445
6258.86 431
6259.04 411
6259.22 413
6259.40 419
6259.59 399
6259.77 401
6259.95 393
6260.13 382
6260.31 378
6260.49 384
6260.67 395
6260.86 397
6261.04 383
6261.22 369
6261.40 358
6261.58 362
6261.76 369
6261.95 385
6262.13 386
6262.31 390
6262.49 383
6262.67 386
6262.85 386
6263.03 408
6263.22 398
6263.40 411
6263.58 426
6263.76 431
6263.94 415
6264.12 391
6264.31 394
6264.49 392
6264.67 394
6264.85 413
6265.03 420
6265.21 431
6265.40 437
6265.58 442
6265.76 407
6265.94 404
6266.12 406
6266.30 411
6266.48 412
6266.67 398
6266.85 387
6267.03 384
6267.21 390
6267.39 383
6267.57 397
6267.76 400
6267.94 398
6268.12 398
6268.30 381
6268.48 392
6268.66 374
6268.85 385
6269.03 381
6269.21 392
6269.39 402
6269.57 401
6269.75 424
6269.94 431
6270.12 457
6270.30 450
6270.48 461
6270.66 437
6270.84 452
6271.03 447
6271.21 440
6271.39 438
6271.57 424
6271.75 443
6271.93 451
6272.12 467
6272.30 480
6272.48 492
6272.66 501
6272.84 493
6273.02 487
6273.21 483
6273.39 469
6273.57 458
6273.75 457
6273.93 451
6274.11 452
6274.30 426
6274.48 397
6274.66 402
6274.84 413
6275.02 410
6275.21 417
6275.39 427
6275.57 428
6275.75 402
6275.93 386
6276.11 366
6276.30 394
6276.48 400
6276.66 396
6276.84 398
6277.02 397
6277.20 401
6277.39 390
6277.57 382
6277.75 359
6277.93 352
6278.11 349
6278.29 338
6278.48 339
6278.66 349
6278.84 351
6279.02 342
6279.20 357
6279.39 358
6279.57 351
6279.75 361
6279.93 351
6280.11 365
6280.29 381
6280.48 397
6280.66 398
6280.84 409
6281.02 382
6281.20 399
6281.39 414
6281.57 416
6281.75 429
6281.93 422
6282.11 435
6282.29 438
6282.48 439
6282.66 440
6282.84 436
6283.02 441
6283.20 431
6283.39 446
6283.57 446
6283.75 455
6283.93 481
6284.11 505
6284.30 511
6284.48 489
6284.66 501
6284.84 522
6285.02 529
6285.20 538
6285.39 555
6285.57 577
6285.75 611
6285.93 651
6286.11 639
6286.30 628
6286.48 632
6286.66 635
6286.84 652
6287.02 670
6287.21 674
6287.39 712
6287.57 750
6287.75 793
6287.93 790
6288.11 808
6288.30 834
6288.48 863
6288.66 891
6288.84 874
6289.02 841
6289.21 823
6289.39 819
6289.57 809
6289.75 820
6289.93 835
6290.12 834
6290.30 828
6290.48 823
6290.66 832
6290.84 838
6291.03 818
6291.21 783
6291.39 772
6291.57 762
6291.75 727
6291.94 722
6292.12 706
6292.30 694
6292.48 687
6292.66 693
6292.85 654
6293.03 652
6293.21 651
6293.39 649
6293.57 607
6293.76 623
6293.94 598
6294.12 578
6294.30 554
6294.48 538
6294.67 554
6294.85 535
6295.03 529
6295.21 539
6295.39 534
6295.58 510
6295.76 476
6295.94 453
6296.12 446
6296.30 448
6296.49 440
6296.67 419
6296.85 413
6297.03 424
6297.21 427
6297.40 452
6297.58 452
6297.76 447
6297.94 435
6298.12 434
6298.31 428
6298.49 451
6298.67 455
6298.85 440
6299.03 435
6299.22 434
6299.40 437
6299.58 431
6299.76 432
6299.95 420
6300.13 430
6300.31 430
6300.49 418
6300.67 446
6300.86 443
6301.04 442
6301.22 432
6301.40 416
6301.58 392
6301.77 380
6301.95 373
6302.13 371
6302.31 385
6302.49 386
6302.68 389
6302.86 386
6303.04 377
6303.22 383
6303.41 378
6303.59 377
6303.77 389
6303.95 389
6304.13 388
6304.32 369
6304.50 351
6304.68 314
6304.86 330
6305.04 323
6305.23 325
6305.41 357
6305.59 340
6305.77 347
6305.96 346
6306.14 361
6306.32 351
6306.50 351
6306.68 359
6306.87 352
6307.05 344
6307.23 316
6307.41 309
6307.60 334
6307.78 359
6307.96 381
6308.14 368
6308.32 375
6308.51 379
6308.69 367
6308.87 364
6309.05 343
6309.24 343
6309.42 345
6309.60 348
6309.78 331
6309.96 330
6310.15 313
6310.33 298
6310.51 314
6310.69 313
6310.88 313
6311.06 295
6311.24 303
6311.42 315
6311.60 322
6311.79 327
6311.97 328
6312.15 329
6312.33 319
6312.52 315
6312.70 298
6312.88 291
6313.06 270
6313.24 262
6313.43 257
6313.61 252
6313.79 258
6313.97 287
6314.16 287
6314.34 289
6314.52 301
6314.70 289
6314.89 279
6315.07 286
6315.25 311
6315.43 309
6315.61 316
6315.80 319
6315.98 341
6316.16 341
6316.34 346
6316.53 359
6316.71 351
6316.89 358
6317.07 362
6317.26 370
6317.44 341
6317.62 336
6317.80 329
6317.99 332
6318.17 347
6318.35 362
6318.53 380
6318.71 374
6318.90 364
6319.08 332
6319.26 313
6319.44 322
6319.63 340
6319.81 345
6319.99 371
6320.17 356
6320.36 348
6320.54 349
6320.72 360
6320.90 365
6321.09 350
6321.27 348
6321.45 362
6321.63 350
6321.82 358
6322.00 356
6322.18 367
6322.36 351
6322.54 337
6322.73 314
6322.91 318
6323.09 316
6323.27 311
6323.46 317
6323.64 327
6323.82 346
6324.00 329
6324.19 333
6324.37 358
6324.55 349
6324.73 342
6324.92 333
6325.10 331
6325.28 335
6325.46 312
6325.65 286
6325.83 295
6326.01 301
6326.19 312
6326.38 309
6326.56 308
6326.74 329
6326.92 331
6327.11 343
6327.29 344
6327.47 322
6327.65 306
6327.84 304
6328.02 316
6328.20 305
6328.38 291
6328.57 292
6328.75 299
6328.93 288
6329.11 289
6329.30 284
6329.48 281
6329.66 282
6329.84 296
6330.03 295
6330.21 290
6330.39 281
6330.57 289
6330.76 284
6330.94 292
6331.12 309
6331.30 313
6331.49 305
6331.67 315
6331.85 321
6332.03 313
6332.22 302
6332.40 278
6332.58 284
6332.76 292
6332.95 307
6333.13 318
6333.31 322
6333.49 342
6333.68 341
6333.86 342
6334.04 350
6334.23 345
6334.41 344
6334.59 342
6334.77 321
6334.96 320
6335.14 304
6335.32 297
6335.50 316
6335.69 330
6335.87 349
6336.05 357
6336.23 352
6336.42 353
6336.60 338
6336.78 338
6336.96 332
6337.15 348
6337.33 343
6337.51 351
6337.69 382
6337.88 380
6338.06 365
6338.24 363
6338.43 384
6338.61 382
6338.79 383
6338.97 377
6339.16 363
6339.34 373
6339.52 395
6339.70 394
6339.89 416
6340.07 439
6340.25 448
6340.43 447
6340.62 467
6340.80 461
6340.98 473
6341.17 462
6341.35 431
6341.53 410
6341.71 406
6341.90 406
6342.08 412
6342.26 387
6342.44 372
6342.63 363
6342.81 366
6342.99 359
6343.17 371
6343.36 377
6343.54 387
6343.72 383
6343.91 374
6344.09 384
6344.27 414
6344.45 437
6344.64 448
6344.82 441
6345.00 437
6345.19 452
6345.37 458
6345.55 470
6345.73 472
6345.92 469
6346.10 468
6346.28 457
6346.46 460
6346.65 452
6346.83 441
6347.01 419
6347.20 434
6347.38 427
6347.56 415
6347.74 432
6347.93 416
6348.11 419
6348.29 382
6348.47 377
6348.66 390
6348.84 384
6349.02 386
6349.21 391
6349.39 385
6349.57 391
6349.75 401
6349.94 397
6350.12 410
6350.30 414
6350.49 413
6350.67 405
6350.85 388
6351.03 374
6351.22 369
6351.40 373
6351.58 385
6351.77 381
6351.95 391
6352.13 411
6352.31 416
6352.50 403
6352.68 419
6352.86 419
6353.05 414
6353.23 401
6353.41 387
6353.59 363
6353.78 363
6353.96 352
6354.14 353
6354.33 334
6354.51 332
6354.69 337
6354.87 348
6355.06 373
6355.24 383
6355.42 385
6355.61 390
6355.79 387
6355.97 392
6356.15 412
6356.34 434
6356.52 435
6356.70 439
6356.89 459
6357.07 465
6357.25 442
6357.43 446
6357.62 440
6357.80 439
6357.98 407
6358.17 387
6358.35 391
6358.53 415
6358.72 426
6358.90 433
6359.08 456
6359.26 444
6359.45 442
6359.63 453
6359.81 471
6360.00 481
6360.18 491
6360.36 470
6360.55 479
6360.73 489
6360.91 494
6361.09 503
6361.28 534
6361.46 558
6361.64 574
6361.83 569
6362.01 567
6362.19 562
6362.37 589
6362.56 601
6362.74 642
6362.92 667
6363.11 658
6363.29 659
6363.47 668
6363.66 671
6363.84 655
6364.02 661
6364.20 661
6364.39 658
6364.57 674
6364.75 653
6364.94 676
6365.12 692
6365.30 709
6365.49 719
6365.67 721
6365.85 726
6366.04 724
6366.22 742
6366.40 768
6366.58 757
6366.77 783
6366.95 792
6367.13 816
6367.32 839
6367.50 834
6367.68 853
6367.87 842
6368.05 834
6368.23 814
6368.42 786
6368.60 764
6368.78 762
6368.96 759
6369.15 739
6369.33 693
6369.51 692
6369.70 693
6369.88 709
6370.06 677
6370.25 674
6370.43 679
6370.61 666
6370.80 655
6370.98 657
6371.16 640
6371.34 622
6371.53 585
6371.71 596
6371.89 599
6372.08 584
6372.26 564
6372.44 562
6372.63 576
6372.81 562
6372.99 541
6373.18 533
6373.36 534
6373.54 518
6373.73 534
6373.91 532
6374.09 533
6374.27 532
6374.46 520
6374.64 524
6374.82 524
6375.01 536
6375.19 525
6375.37 519
6375.56 517
6375.74 530
6375.92 536
6376.11 527
6376.29 506
6376.47 511
6376.66 535
6376.84 545
6377.02 537
6377.21 542
6377.39 560
6377.57 571
6377.76 554
6377.94 542
6378.12 548
6378.31 574
6378.49 601
6378.67 611
6378.85 617
6379.04 646
6379.22 662
6379.40 665
6379.59 676
6379.77 681
6379.95 690
6380.14 653
6380.32 624
6380.50 610
6380.69 618
6380.87 611
6381.05 648
6381.24 637
6381.42 669
6381.60 672
6381.79 694
6381.97 697
6382.15 692
6382.34 690
6382.52 688
6382.70 721
6382.89 736
6383.07 743
6383.25 750
6383.44 766
6383.62 741
6383.80 728
6383.99 718
6384.17 695
6384.35 665
6384.54 663
6384.72 640
6384.90 634
6385.09 637
6385.27 633
6385.45 617
6385.64 608
6385.82 631
6386.00 622
6386.19 612
6386.37 611
6386.55 609
6386.74 601
6386.92 584
6387.10 601
6387.29 594
6387.47 596
6387.65 639
6387.84 648
6388.02 619
6388.20 637
6388.39 619
6388.57 649
6388.75 611
6388.94 621
6389.12 590
6389.30 583
6389.49 571
6389.67 568
6389.85 582
6390.04 583
6390.22 628
6390.40 627
6390.59 625
6390.77 589
6390.95 573
6391.14 573
6391.32 592
6391.50 610
6391.69 570
6391.87 568
6392.05 571
6392.24 566
6392.42 546
6392.60 552
6392.79 525
6392.97 521
6393.16 526
6393.34 532
6393.52 548
6393.71 539
6393.89 532
6394.07 498
6394.26 460
6394.44 454
6394.62 432
6394.81 404
6394.99 403
6395.17 392
6395.36 376
6395.54 383
6395.72 388
6395.91 387
6396.09 404
6396.27 395
6396.46 395
6396.64 386
6396.82 411
6397.01 434
6397.19 435
6397.37 442
6397.56 440
6397.74 434
6397.93 417
6398.11 409
6398.29 389
6398.48 397
6398.66 401
6398.84 407
6399.03 428
6399.21 431
6399.39 433
6399.58 422
6399.76 397
6399.94 375
6400.13 362
6400.31 351
6400.49 349
6400.68 347
6400.86 348
6401.05 355
6401.23 371
6401.41 376
6401.60 364
6401.78 365
6401.96 334
6402.15 338
6402.33 343
6402.51 360
6402.70 349
6402.88 365
6403.06 362
6403.25 348
6403.43 341
6403.62 335
6403.80 323
6403.98 337
6404.17 366
6404.35 361
6404.53 365
6404.72 365
6404.90 373
6405.08 369
6405.27 380
6405.45 379
6405.63 362
6405.82 334
6406.00 334
6406.19 330
6406.37 308
6406.55 303
6406.74 329
6406.92 323
6407.10 327
6407.29 334
6407.47 334
6407.65 338
6407.84 337
6408.02 329
6408.21 313
6408.39 323
6408.57 307
6408.76 315
6408.94 320
6409.12 313
6409.31 331
6409.49 336
6409.68 339
6409.86 337
6410.04 327
6410.23 315
6410.41 334
6410.59 328
6410.78 328
6410.96 311
6411.14 311
6411.33 311
6411.51 303
6411.70 305
6411.88 301
6412.06 299
6412.25 289
6412.43 288
6412.61 284
6412.80 298
6412.98 297
6413.17 297
6413.35 314
6413.53 343
6413.72 357
6413.90 354
6414.08 358
6414.27 357
6414.45 346
6414.64 344
6414.82 351
6415.00 341
6415.19 341
6415.37 358
6415.55 352
6415.74 354
6415.92 370
6416.11 354
6416.29 369
6416.47 382
6416.66 384
6416.84 370
6417.02 365
6417.21 368
6417.39 377
6417.58 377
6417.76 375
6417.94 353
6418.13 356
6418.31 335
6418.49 321
6418.68 308
6418.86 293
6419.05 263
6419.23 272
6419.41 266
6419.60 285
6419.78 287
6419.96 305
6420.15 313
6420.33 314
6420.52 305
6420.70 306
6420.88 313
6421.07 302
6421.25 290
6421.44 275
6421.62 264
6421.80 251
6421.99 230
6422.17 251
6422.35 264
6422.54 293
6422.72 310
6422.91 310
6423.09 299
6423.27 304
6423.46 305
6423.64 306
6423.83 310
6424.01 311
6424.19 304
6424.38 300
6424.56 288
6424.75 289
6424.93 285
6425.11 268
6425.30 278
6425.48 274
6425.66 292
6425.85 272
6426.03 271
6426.22 278
6426.40 291
6426.58 311
6426.77 301
6426.95 310
6427.14 313
6427.32 319
6427.50 317
6427.69 327
6427.87 334
6428.06 345
6428.24 371
6428.42 382
6428.61 383
6428.79 392
6428.98 369
6429.16 351
6429.34 355
6429.53 353
6429.71 361
6429.90 368
6430.08 380
6430.26 387
6430.45 379
6430.63 365
6430.82 354
6431.00 333
6431.18 322
6431.37 323
6431.55 330
6431.74 322
6431.92 340
6432.10 340
6432.29 331
6432.47 326
6432.66 329
6432.84 334
6433.02 322
6433.21 328
6433.39 316
6433.58 330
6433.76 327
6433.94 334
6434.13 322
6434.31 331
6434.50 312
6434.68 305
6434.86 321
6435.05 305
6435.23 321
6435.42 340
6435.60 347
6435.78 355
6435.97 373
6436.15 373
6436.34 335
6436.52 321
6436.70 304
6436.89 313
6437.07 331
6437.26 333
6437.44 351
6437.62 350
6437.81 358
6437.99 352
6438.18 352
6438.36 357
6438.54 362
6438.73 367
6438.91 375
6439.10 380
6439.28 361
6439.46 360
6439.65 341
6439.83 341
6440.02 337
6440.20 322
6440.39 327
6440.57 324
6440.75 311
6440.94 322
6441.12 345
6441.31 345
6441.49 346
6441.67 339
6441.86 337
6442.04 329
6442.23 332
6442.41 334
6442.60 325
6442.78 339
6442.96 319
6443.15 331
6443.33 326
6443.52 314
6443.70 314
6443.88 307
6444.07 315
6444.25 309
6444.44 306
6444.62 295
6444.81 313
6444.99 319
6445.17 317
6445.36 308
6445.54 306
6445.73 305
6445.91 292
6446.09 306
6446.28 315
6446.46 339
6446.65 347
6446.83 350
6447.02 334
6447.20 339
6447.38 338
6447.57 345
6447.75 353
6447.94 375
6448.12 399
6448.30 421
6448.49 448
6448.67 439
6448.86 424
6449.04 418
6449.23 393
6449.41 395
6449.59 395
6449.78 394
6449.96 415
6450.15 440
6450.33 474
6450.52 483
6450.70 484
6450.88 489
6451.07 507
6451.25 515
6451.44 493
6451.62 480
6451.81 474
6451.99 472
6452.17 463
6452.36 465
6452.54 464
6452.73 480
6452.91 490
6453.10 486
6453.28 502
6453.46 500
6453.65 511
6453.83 528
6454.02 524
6454.20 536
6454.39 530
6454.57 547
6454.75 558
6454.94 558
6455.12 573
6455.31 591
6455.49 589
6455.68 599
6455.86 591
6456.04 606
6456.23 604
6456.41 596
6456.60 565
6456.78 544
6456.97 540
6457.15 539
6457.34 557
6457.52 538
6457.70 534
6457.89 510
6458.07 507
6458.26 500
6458.44 500
6458.63 492
6458.81 497
6458.99 496
6459.18 493
6459.36 488
6459.55 482
6459.73 477
6459.92 500
6460.10 476
6460.29 455
6460.47 431
6460.65 423
6460.84 414
6461.02 423
6461.21 405
6461.39 381
6461.58 370
6461.76 367
6461.95 365
6462.13 376
6462.31 384
6462.50 369
6462.68 364
6462.87 358
6463.05 363
6463.24 359
6463.42 374
6463.60 371
6463.79 369
6463.97 369
6464.16 371
6464.34 373
6464.53 360
6464.71 346
6464.90 368
6465.08 372
6465.27 392
6465.45 383
6465.63 380
6465.82 373
6466.00 377
6466.19 374
6466.37 363
6466.56 358
6466.74 374
6466.93 371
6467.11 361
6467.29 377
6467.48 398
6467.66 434
6467.85 429
6468.03 438
6468.22 422
6468.40 408
6468.59 395
6468.77 382
6468.96 362
6469.14 355
6469.32 350
6469.51 357
6469.69 365
6469.88 373
6470.06 374
6470.25 384
6470.43 382
6470.62 380
6470.80 397
6470.98 405
6471.17 401
6471.35 404
6471.54 416
6471.72 431
6471.91 412
6472.09 404
6472.28 400
6472.46 416
6472.65 400
6472.83 381
6473.02 378
6473.20 362
6473.38 373
6473.57 380
6473.75 387
6473.94 385
6474.12 395
6474.31 394
6474.49 381
6474.68 378
6474.86 371
6475.05 361
6475.23 351
6475.42 359
6475.60 341
6475.78 361
6475.97 376
6476.15 376
6476.34 366
6476.52 353
6476.71 334
6476.89 331
6477.08 338
6477.26 347
6477.45 342
6477.63 321
6477.82 323
6478.00 329
6478.18 329
6478.37 348
6478.55 338
6478.74 343
6478.92 367
6479.11 392
6479.29 394
6479.48 399
6479.66 399
6479.85 398
6480.03 408
6480.22 412
6480.40 410
6480.59 412
6480.77 387
6480.95 375
6481.14 380
6481.32 375
6481.51 364
6481.69 364
6481.88 353
6482.06 363
6482.25 375
6482.43 381
6482.62 381
6482.80 387
6482.99 400
6483.17 421
6483.36 415
6483.54 408
[truncated: 629,597 more chars]
