# Supplementary material for: Methylobacterium Species Promoting Rice and Barley Growth and Interaction Specificity Revealed with Whole-Cell Matrix-Assisted Laser Desorption / Ionization-Time-of-Flight Mass Spectrometry (MALDI-TOF/MS) Analysis
Source: PLoS One. 2015 Jun 8;10(6):e0129509. doi: 10.1371/journal.pone.0129509 (PMC4460032; doi:10.1371/journal.pone.0129509)
Supplement: S1 Data — (ZIP) [file pone.0129509.s001.zip › Supplementary data 1 (ms type strains)/M_variabile DSM 16961T.txt]

783.54 0
783.60 0
783.66 0
783.73 0
783.79 0
783.86 0
783.92 0
783.98 0
784.05 0
784.11 0
784.18 0
784.24 0
784.30 0
784.37 0
784.43 0
784.50 0
784.56 0
784.63 0
784.69 0
784.75 0
784.82 0
784.88 0
784.95 0
785.01 0
785.07 0
785.14 0
785.20 0
785.27 0
785.33 0
785.39 0
785.46 0
785.52 0
785.59 0
785.65 0
785.72 0
785.78 0
785.84 0
785.91 0
785.97 0
786.04 0
786.10 0
786.16 0
786.23 0
786.29 0
786.36 0
786.42 0
786.49 0
786.55 0
786.61 0
786.68 0
786.74 0
786.81 0
786.87 0
786.93 0
787.00 0
787.06 0
787.13 0
787.19 0
787.26 0
787.32 0
787.38 0
787.45 0
787.51 0
787.58 0
787.64 0
787.71 0
787.77 0
787.83 0
787.90 0
787.96 0
788.03 0
788.09 0
788.15 0
788.22 0
788.28 0
788.35 0
788.41 0
788.48 0
788.54 0
788.60 0
788.67 0
788.73 0
788.80 0
788.86 0
788.93 0
788.99 0
789.05 0
789.12 0
789.18 0
789.25 0
789.31 0
789.38 0
789.44 0
789.50 0
789.57 0
789.63 0
789.70 0
789.76 0
789.83 0
789.89 0
789.95 0
790.02 0
790.08 0
790.15 0
790.21 0
790.28 0
790.34 0
790.41 0
790.47 0
790.53 0
790.60 0
790.66 0
790.73 0
790.79 0
790.86 0
790.92 0
790.98 0
791.05 0
791.11 0
791.18 0
791.24 0
791.31 0
791.37 0
791.43 0
791.50 0
791.56 0
791.63 0
791.69 0
791.76 0
791.82 0
791.89 0
791.95 0
792.01 0
792.08 0
792.14 0
792.21 0
792.27 0
792.34 0
792.40 0
792.47 0
792.53 0
792.59 0
792.66 0
792.72 0
792.79 0
792.85 0
792.92 0
792.98 0
793.05 0
793.11 0
793.17 0
793.24 0
793.30 0
793.37 0
793.43 0
793.50 0
793.56 0
793.63 0
793.69 0
793.75 0
793.82 0
793.88 0
793.95 0
794.01 0
794.08 0
794.14 0
794.21 0
794.27 0
794.33 0
794.40 0
794.46 0
794.53 0
794.59 0
794.66 0
794.72 0
794.79 0
794.85 0
794.92 0
794.98 0
795.04 0
795.11 0
795.17 0
795.24 0
795.30 0
795.37 0
795.43 0
795.50 0
795.56 0
795.63 0
795.69 0
795.75 0
795.82 0
795.88 0
795.95 0
796.01 0
796.08 0
796.14 0
796.21 0
796.27 0
796.34 0
796.40 0
796.46 0
796.53 0
796.59 0
796.66 0
796.72 0
796.79 0
796.85 0
796.92 0
796.98 0
797.05 0
797.11 0
797.18 0
797.24 0
797.30 0
797.37 0
797.43 0
797.50 0
797.56 0
797.63 0
797.69 0
797.76 0
797.82 0
797.89 0
797.95 0
798.02 0
798.08 0
798.15 0
798.21 0
798.27 0
798.34 0
798.40 0
798.47 0
798.53 0
798.60 0
798.66 0
798.73 0
798.79 0
798.86 0
798.92 0
798.99 0
799.05 0
799.12 0
799.18 0
799.24 0
799.31 0
799.37 0
799.44 0
799.50 0
799.57 0
799.63 0
799.70 0
799.76 0
799.83 0
799.89 0
799.96 0
800.02 0
800.09 0
800.15 0
800.22 0
800.28 0
800.34 0
800.41 0
800.47 0
800.54 0
800.60 0
800.67 0
800.73 0
800.80 0
800.86 0
800.93 0
800.99 0
801.06 0
801.12 0
801.19 0
801.25 0
801.32 0
801.38 0
801.45 0
801.51 0
801.58 0
801.64 0
801.71 0
801.77 0
801.83 0
801.90 0
801.96 0
802.03 0
802.09 0
802.16 0
802.22 0
802.29 0
802.35 0
802.42 0
802.48 0
802.55 0
802.61 0
802.68 0
802.74 0
802.81 0
802.87 0
802.94 0
803.00 0
803.07 0
803.13 0
803.20 0
803.26 0
803.33 0
803.39 0
803.46 0
803.52 0
803.59 0
803.65 0
803.72 0
803.78 0
803.85 0
803.91 0
803.97 0
804.04 0
804.10 0
804.17 0
804.23 0
804.30 0
804.36 0
804.43 0
804.49 0
804.56 0
804.62 0
804.69 0
804.75 0
804.82 0
804.88 0
804.95 0
805.01 0
805.08 0
805.14 0
805.21 0
805.27 0
805.34 0
805.40 0
805.47 0
805.53 0
805.60 0
805.66 0
805.73 0
805.79 0
805.86 0
805.92 0
805.99 0
806.05 0
806.12 0
806.18 0
806.25 0
806.31 0
806.38 0
806.44 0
806.51 0
806.57 0
806.64 0
806.70 0
806.77 0
806.83 0
806.90 0
806.96 0
807.03 0
807.09 0
807.16 0
807.22 0
807.29 0
807.35 0
807.42 0
807.48 0
807.55 0
807.61 0
807.68 0
807.74 0
807.81 0
807.87 0
807.94 0
808.00 0
808.07 0
808.13 0
808.20 0
808.26 0
808.33 0
808.39 0
808.46 0
808.52 0
808.59 0
808.65 0
808.72 0
808.78 0
808.85 0
808.91 1
808.98 1
809.04 1
809.11 1
809.17 0
809.24 0
809.30 0
809.37 0
809.44 0
809.50 0
809.57 0
809.63 0
809.70 0
809.76 0
809.83 0
809.89 0
809.96 0
810.02 0
810.09 0
810.15 0
810.22 0
810.28 0
810.35 0
810.41 0
810.48 0
810.54 0
810.61 0
810.67 0
810.74 0
810.80 0
810.87 0
810.93 0
811.00 0
811.06 0
811.13 0
811.19 0
811.26 0
811.32 0
811.39 0
811.45 0
811.52 0
811.59 0
811.65 0
811.72 0
811.78 0
811.85 0
811.91 0
811.98 0
812.04 0
812.11 0
812.17 0
812.24 0
812.30 0
812.37 0
812.43 0
812.50 0
812.56 0
812.63 0
812.69 0
812.76 0
812.82 0
812.89 0
812.95 0
813.02 0
813.09 0
813.15 0
813.22 0
813.28 0
813.35 0
813.41 0
813.48 0
813.54 0
813.61 0
813.67 0
813.74 0
813.80 0
813.87 0
813.93 0
814.00 0
814.06 0
814.13 0
814.20 0
814.26 0
814.33 0
814.39 0
814.46 0
814.52 0
814.59 0
814.65 0
814.72 0
814.78 0
814.85 0
814.91 0
814.98 0
815.04 0
815.11 0
815.18 0
815.24 0
815.31 0
815.37 0
815.44 0
815.50 0
815.57 0
815.63 0
815.70 0
815.76 0
815.83 0
815.89 0
815.96 0
816.02 0
816.09 0
816.16 0
816.22 0
816.29 0
816.35 0
816.42 0
816.48 0
816.55 0
816.61 0
816.68 0
816.74 0
816.81 0
816.87 0
816.94 0
817.01 0
817.07 0
817.14 0
817.20 0
817.27 0
817.33 0
817.40 0
817.46 0
817.53 0
817.59 0
817.66 0
817.73 0
817.79 0
817.86 0
817.92 0
817.99 0
818.05 0
818.12 0
818.18 0
818.25 0
818.31 0
818.38 0
818.45 0
818.51 0
818.58 0
818.64 0
818.71 0
818.77 0
818.84 0
818.90 0
818.97 0
819.03 0
819.10 0
819.17 0
819.23 0
819.30 0
819.36 0
819.43 0
819.49 0
819.56 0
819.62 0
819.69 0
819.76 0
819.82 0
819.89 0
819.95 0
820.02 0
820.08 0
820.15 0
820.21 0
820.28 0
820.35 0
820.41 0
820.48 0
820.54 0
820.61 0
820.67 0
820.74 0
820.80 0
820.87 0
820.94 0
821.00 0
821.07 0
821.13 0
821.20 0
821.26 0
821.33 0
821.39 0
821.46 0
821.53 0
821.59 0
821.66 0
821.72 0
821.79 0
821.85 0
821.92 0
821.99 0
822.05 0
822.12 0
822.18 0
822.25 0
822.31 0
822.38 0
822.44 0
822.51 0
822.58 0
822.64 0
822.71 0
822.77 0
822.84 0
822.90 0
822.97 0
823.04 0
823.10 0
823.17 0
823.23 0
823.30 0
823.36 0
823.43 0
823.49 0
823.56 0
823.63 0
823.69 0
823.76 0
823.82 0
823.89 0
823.95 0
824.02 0
824.09 0
824.15 0
824.22 0
824.28 0
824.35 0
824.41 0
824.48 0
824.55 0
824.61 0
824.68 0
824.74 0
824.81 0
824.87 0
824.94 0
825.01 0
825.07 0
825.14 0
825.20 0
825.27 0
825.33 0
825.40 0
825.47 0
825.53 0
825.60 0
825.66 0
825.73 0
825.80 0
825.86 0
825.93 0
825.99 0
826.06 0
826.12 0
826.19 0
826.26 0
826.32 0
826.39 0
826.45 0
826.52 0
826.58 0
826.65 0
826.72 0
826.78 0
826.85 0
826.91 0
826.98 0
827.05 0
827.11 0
827.18 0
827.24 0
827.31 0
827.37 0
827.44 0
827.51 0
827.57 0
827.64 0
827.70 0
827.77 0
827.84 0
827.90 0
827.97 0
828.03 0
828.10 0
828.16 0
828.23 0
828.30 0
828.36 0
828.43 0
828.49 0
828.56 0
828.63 0
828.69 0
828.76 0
828.82 0
828.89 0
828.96 0
829.02 0
829.09 0
829.15 0
829.22 0
829.28 0
829.35 0
829.42 0
829.48 0
829.55 0
829.61 0
829.68 0
829.75 0
829.81 0
829.88 0
829.94 0
830.01 0
830.08 0
830.14 0
830.21 0
830.27 0
830.34 0
830.41 0
830.47 0
830.54 0
830.60 0
830.67 0
830.74 0
830.80 0
830.87 0
830.93 0
831.00 0
831.07 0
831.13 0
831.20 0
831.26 0
831.33 0
831.40 0
831.46 0
831.53 0
831.59 0
831.66 0
831.73 0
831.79 0
831.86 0
831.92 0
831.99 0
832.06 0
832.12 0
832.19 0
832.25 0
832.32 0
832.39 0
832.45 0
832.52 0
832.58 0
832.65 0
832.72 0
832.78 0
832.85 0
832.91 0
832.98 0
833.05 0
833.11 0
833.18 0
833.24 0
833.31 0
833.38 0
833.44 0
833.51 0
833.57 0
833.64 0
833.71 0
833.77 0
833.84 0
833.90 0
833.97 0
834.04 0
834.10 0
834.17 0
834.24 0
834.30 0
834.37 0
834.43 0
834.50 0
834.57 0
834.63 0
834.70 0
834.76 0
834.83 0
834.90 0
834.96 0
835.03 0
835.09 0
835.16 0
835.23 0
835.29 0
835.36 0
835.43 0
835.49 0
835.56 0
835.62 0
835.69 0
835.76 0
835.82 0
835.89 0
835.95 0
836.02 0
836.09 0
836.15 0
836.22 0
836.29 0
836.35 0
836.42 0
836.48 0
836.55 0
836.62 0
836.68 0
836.75 0
836.82 0
836.88 0
836.95 0
837.01 0
837.08 0
837.15 0
837.21 0
837.28 0
837.34 0
837.41 0
837.48 0
837.54 0
837.61 0
837.68 0
837.74 0
837.81 0
837.87 0
837.94 0
838.01 0
838.07 0
838.14 0
838.21 0
838.27 0
838.34 0
838.40 0
838.47 0
838.54 0
838.60 0
838.67 0
838.74 0
838.80 0
838.87 0
838.94 0
839.00 0
839.07 0
839.13 0
839.20 0
839.27 0
839.33 0
839.40 0
839.47 0
839.53 0
839.60 0
839.66 0
839.73 0
839.80 0
839.86 0
839.93 0
840.00 0
840.06 0
840.13 0
840.20 0
840.26 0
840.33 0
840.39 0
840.46 0
840.53 0
840.59 0
840.66 0
840.73 0
840.79 0
840.86 0
840.93 0
840.99 0
841.06 0
841.12 0
841.19 0
841.26 0
841.32 0
841.39 0
841.46 0
841.52 0
841.59 0
841.66 0
841.72 0
841.79 0
841.85 0
841.92 0
841.99 0
842.05 0
842.12 0
842.19 0
842.25 0
842.32 0
842.39 0
842.45 0
842.52 0
842.59 0
842.65 0
842.72 0
842.78 0
842.85 0
842.92 0
842.98 0
843.05 0
843.12 0
843.18 0
843.25 0
843.32 0
843.38 0
843.45 0
843.52 0
843.58 0
843.65 0
843.71 0
843.78 0
843.85 0
843.91 0
843.98 0
844.05 0
844.11 0
844.18 0
844.25 0
844.31 0
844.38 0
844.45 0
844.51 0
844.58 0
844.65 0
844.71 0
844.78 0
844.85 0
844.91 0
844.98 0
845.05 0
845.11 0
845.18 0
845.24 0
845.31 0
845.38 0
845.44 0
845.51 0
845.58 0
845.64 0
845.71 0
845.78 0
845.84 0
845.91 0
845.98 0
846.04 0
846.11 0
846.18 0
846.24 0
846.31 0
846.38 0
846.44 0
846.51 0
846.58 0
846.64 0
846.71 0
846.78 0
846.84 0
846.91 0
846.98 0
847.04 0
847.11 0
847.18 0
847.24 0
847.31 0
847.38 0
847.44 0
847.51 0
847.58 0
847.64 0
847.71 0
847.78 0
847.84 0
847.91 0
847.97 0
848.04 0
848.11 0
848.17 0
848.24 0
848.31 0
848.37 0
848.44 0
848.51 0
848.57 0
848.64 0
848.71 0
848.77 0
848.84 0
848.91 0
848.97 0
849.04 0
849.11 0
849.18 0
849.24 0
849.31 0
849.38 0
849.44 0
849.51 0
849.58 0
849.64 0
849.71 0
849.78 0
849.84 0
849.91 0
849.98 0
850.04 0
850.11 0
850.18 0
850.24 0
850.31 0
850.38 0
850.44 0
850.51 0
850.58 0
850.64 0
850.71 0
850.78 0
850.84 0
850.91 0
850.98 0
851.04 0
851.11 0
851.18 0
851.24 0
851.31 0
851.38 0
851.44 0
851.51 0
851.58 0
851.64 0
851.71 0
851.78 0
851.84 0
851.91 0
851.98 0
852.05 0
852.11 0
852.18 0
852.25 0
852.31 0
852.38 0
852.45 0
852.51 0
852.58 0
852.65 0
852.71 0
852.78 0
852.85 0
852.91 0
852.98 0
853.05 0
853.11 0
853.18 0
853.25 0
853.32 0
853.38 0
853.45 0
853.52 0
853.58 0
853.65 0
853.72 0
853.78 0
853.85 0
853.92 0
853.98 0
854.05 0
854.12 0
854.18 0
854.25 0
854.32 0
854.39 0
854.45 0
854.52 0
854.59 0
854.65 0
854.72 0
854.79 0
854.85 0
854.92 0
854.99 0
855.05 0
855.12 0
855.19 0
855.26 0
855.32 0
855.39 0
855.46 0
855.52 0
855.59 0
855.66 0
855.72 0
855.79 0
855.86 0
855.92 0
855.99 0
856.06 0
856.13 0
856.19 0
856.26 0
856.33 0
856.39 0
856.46 0
856.53 0
856.59 0
856.66 0
856.73 0
856.80 0
856.86 0
856.93 0
857.00 0
857.06 0
857.13 0
857.20 0
857.26 0
857.33 0
857.40 0
857.47 0
857.53 0
857.60 0
857.67 0
857.73 0
857.80 0
857.87 0
857.93 0
858.00 0
858.07 0
858.14 0
858.20 0
858.27 0
858.34 0
858.40 0
858.47 0
858.54 0
858.61 0
858.67 0
858.74 0
858.81 0
858.87 0
858.94 0
859.01 0
859.07 0
859.14 0
859.21 0
859.28 0
859.34 0
859.41 0
859.48 0
859.54 0
859.61 0
859.68 0
859.75 0
859.81 0
859.88 0
859.95 0
860.01 0
860.08 0
860.15 0
860.22 0
860.28 0
860.35 0
860.42 0
860.48 0
860.55 0
860.62 0
860.69 0
860.75 0
860.82 0
860.89 0
860.95 0
861.02 0
861.09 0
861.16 0
861.22 0
861.29 0
861.36 0
861.42 0
861.49 0
861.56 0
861.63 0
861.69 0
861.76 0
861.83 0
861.89 0
861.96 0
862.03 0
862.10 0
862.16 0
862.23 0
862.30 0
862.36 0
862.43 0
862.50 0
862.57 0
862.63 0
862.70 0
862.77 0
862.84 0
862.90 0
862.97 0
863.04 0
863.10 0
863.17 0
863.24 0
863.31 0
863.37 0
863.44 0
863.51 0
863.57 0
863.64 0
863.71 0
863.78 0
863.84 0
863.91 0
863.98 0
864.05 0
864.11 0
864.18 0
864.25 0
864.32 0
864.38 0
864.45 0
864.52 0
864.58 0
864.65 0
864.72 0
864.79 0
864.85 0
864.92 0
864.99 0
865.06 0
865.12 0
865.19 0
865.26 0
865.32 0
865.39 0
865.46 0
865.53 0
865.59 0
865.66 0
865.73 0
865.80 0
865.86 0
865.93 0
866.00 0
866.07 0
866.13 0
866.20 0
866.27 0
866.33 0
866.40 0
866.47 0
866.54 0
866.60 0
866.67 0
866.74 0
866.81 0
866.87 0
866.94 0
867.01 0
867.08 0
867.14 0
867.21 0
867.28 0
867.35 0
867.41 0
867.48 0
867.55 0
867.62 0
867.68 0
867.75 0
867.82 0
867.88 0
867.95 0
868.02 0
868.09 0
868.15 0
868.22 0
868.29 0
868.36 0
868.42 0
868.49 0
868.56 0
868.63 0
868.69 0
868.76 0
868.83 0
868.90 0
868.96 0
869.03 0
869.10 0
869.17 0
869.23 0
869.30 0
869.37 0
869.44 0
869.50 0
869.57 0
869.64 0
869.71 0
869.77 0
869.84 0
869.91 0
869.98 0
870.04 0
870.11 0
870.18 0
870.25 0
870.31 0
870.38 0
870.45 0
870.52 0
870.58 0
870.65 0
870.72 0
870.79 0
870.85 0
870.92 0
870.99 0
871.06 0
871.12 0
871.19 0
871.26 0
871.33 0
871.39 0
871.46 0
871.53 0
871.60 0
871.66 0
871.73 0
871.80 0
871.87 0
871.94 0
872.00 0
872.07 0
872.14 0
872.21 0
872.27 0
872.34 0
872.41 0
872.48 0
872.54 0
872.61 0
872.68 0
872.75 0
872.81 0
872.88 0
872.95 0
873.02 0
873.08 0
873.15 0
873.22 0
873.29 0
873.36 0
873.42 0
873.49 0
873.56 0
873.63 0
873.69 0
873.76 0
873.83 0
873.90 0
873.96 0
874.03 0
874.10 0
874.17 0
874.23 0
874.30 0
874.37 0
874.44 0
874.51 0
874.57 0
874.64 0
874.71 0
874.78 0
874.84 0
874.91 0
874.98 0
875.05 0
875.11 0
875.18 0
875.25 0
875.32 0
875.39 0
875.45 0
875.52 0
875.59 0
875.66 0
875.72 0
875.79 0
875.86 0
875.93 0
875.99 0
876.06 0
876.13 0
876.20 0
876.27 0
876.33 0
876.40 0
876.47 0
876.54 0
876.60 0
876.67 0
876.74 0
876.81 0
876.88 0
876.94 0
877.01 0
877.08 0
877.15 0
877.21 0
877.28 0
877.35 0
877.42 0
877.49 0
877.55 0
877.62 0
877.69 0
877.76 0
877.82 0
877.89 0
877.96 0
878.03 0
878.10 0
878.16 0
878.23 0
878.30 0
878.37 0
878.44 0
878.50 0
878.57 0
878.64 0
878.71 0
878.77 0
878.84 0
878.91 0
878.98 0
879.05 0
879.11 0
879.18 0
879.25 0
879.32 0
879.39 0
879.45 0
879.52 0
879.59 0
879.66 0
879.72 0
879.79 0
879.86 0
879.93 0
880.00 0
880.06 0
880.13 0
880.20 0
880.27 0
880.34 0
880.40 0
880.47 0
880.54 0
880.61 0
880.68 0
880.74 0
880.81 0
880.88 0
880.95 0
881.02 0
881.08 0
881.15 0
881.22 0
881.29 0
881.35 0
881.42 0
881.49 0
881.56 0
881.63 0
881.69 0
881.76 0
881.83 0
881.90 0
881.97 0
882.03 0
882.10 0
882.17 0
882.24 0
882.31 0
882.37 0
882.44 0
882.51 0
882.58 0
882.65 0
882.71 0
882.78 0
882.85 0
882.92 0
882.99 0
883.05 0
883.12 0
883.19 0
883.26 0
883.33 0
883.39 0
883.46 0
883.53 0
883.60 0
883.67 0
883.73 0
883.80 0
883.87 0
883.94 0
884.01 0
884.07 0
884.14 0
884.21 0
884.28 0
884.35 0
884.42 0
884.48 0
884.55 0
884.62 0
884.69 0
884.76 0
884.82 0
884.89 0
884.96 0
885.03 0
885.10 0
885.16 0
885.23 0
885.30 0
885.37 0
885.44 0
885.50 0
885.57 0
885.64 0
885.71 0
885.78 0
885.85 0
885.91 0
885.98 0
886.05 0
886.12 0
886.19 0
886.25 0
886.32 0
886.39 0
886.46 0
886.53 0
886.59 0
886.66 0
886.73 0
886.80 0
886.87 0
886.94 0
887.00 0
887.07 0
887.14 0
887.21 0
887.28 0
887.34 0
887.41 0
887.48 0
887.55 0
887.62 0
887.69 0
887.75 0
887.82 0
887.89 0
887.96 0
888.03 0
888.09 0
888.16 0
888.23 0
888.30 0
888.37 0
888.44 0
888.50 0
888.57 0
888.64 0
888.71 0
888.78 0
888.84 0
888.91 0
888.98 0
889.05 0
889.12 0
889.19 0
889.25 0
889.32 0
889.39 0
889.46 0
889.53 0
889.60 0
889.66 0
889.73 0
889.80 0
889.87 0
889.94 0
890.01 0
890.07 0
890.14 0
890.21 0
890.28 0
890.35 0
890.42 0
890.48 0
890.55 0
890.62 0
890.69 0
890.76 0
890.82 0
890.89 0
890.96 0
891.03 0
891.10 0
891.17 0
891.23 0
891.30 0
891.37 0
891.44 0
891.51 0
891.58 0
891.64 0
891.71 0
891.78 0
891.85 0
891.92 0
891.99 0
892.05 0
892.12 0
892.19 0
892.26 0
892.33 0
892.40 0
892.47 0
892.53 0
892.60 0
892.67 0
892.74 0
892.81 0
892.88 0
892.94 0
893.01 0
893.08 0
893.15 0
893.22 0
893.29 0
893.35 0
893.42 0
893.49 0
893.56 0
893.63 0
893.70 0
893.76 0
893.83 0
893.90 0
893.97 0
894.04 0
894.11 0
894.18 0
894.24 0
894.31 0
894.38 0
894.45 0
894.52 0
894.59 0
894.65 0
894.72 0
894.79 0
894.86 0
894.93 0
895.00 0
895.07 0
895.13 0
895.20 0
895.27 0
895.34 0
895.41 0
895.48 0
895.54 0
895.61 0
895.68 0
895.75 0
895.82 0
895.89 0
895.96 0
896.02 0
896.09 0
896.16 0
896.23 0
896.30 0
896.37 0
896.44 0
896.50 0
896.57 0
896.64 0
896.71 0
896.78 0
896.85 0
896.92 0
896.98 0
897.05 0
897.12 0
897.19 0
897.26 0
897.33 0
897.40 0
897.46 0
897.53 0
897.60 0
897.67 0
897.74 0
897.81 0
897.88 0
897.94 0
898.01 0
898.08 0
898.15 0
898.22 0
898.29 0
898.36 0
898.42 0
898.49 0
898.56 0
898.63 0
898.70 0
898.77 0
898.84 0
898.90 0
898.97 0
899.04 0
899.11 0
899.18 0
899.25 0
899.32 0
899.38 0
899.45 0
899.52 0
899.59 0
899.66 0
899.73 0
899.80 0
899.87 0
899.93 0
900.00 0
900.07 0
900.14 0
900.21 0
900.28 0
900.35 0
900.41 0
900.48 0
900.55 0
900.62 0
900.69 0
900.76 0
900.83 0
900.90 0
900.96 0
901.03 0
901.10 0
901.17 0
901.24 0
901.31 0
901.38 0
901.44 0
901.51 0
901.58 0
901.65 0
901.72 0
901.79 0
901.86 0
901.93 0
901.99 0
902.06 0
902.13 0
902.20 0
902.27 0
902.34 0
902.41 0
902.48 0
902.54 0
902.61 0
902.68 0
902.75 0
902.82 0
902.89 0
902.96 0
903.03 0
903.09 0
903.16 0
903.23 0
903.30 0
903.37 0
903.44 0
903.51 0
903.58 0
903.65 0
903.71 0
903.78 0
903.85 0
903.92 0
903.99 0
904.06 0
904.13 0
904.20 0
904.26 0
904.33 0
904.40 0
904.47 0
904.54 0
904.61 0
904.68 0
904.75 0
904.82 0
904.88 0
904.95 0
905.02 0
905.09 0
905.16 0
905.23 0
905.30 0
905.37 0
905.44 0
905.50 0
905.57 0
905.64 0
905.71 0
905.78 0
905.85 0
905.92 0
905.99 0
906.06 0
906.12 0
906.19 0
906.26 0
906.33 0
906.40 0
906.47 0
906.54 0
906.61 0
906.68 0
906.74 0
906.81 0
906.88 0
906.95 0
907.02 0
907.09 0
907.16 0
907.23 0
907.30 0
907.36 0
907.43 0
907.50 0
907.57 0
907.64 0
907.71 0
907.78 0
907.85 0
907.92 0
907.99 0
908.05 0
908.12 0
908.19 0
908.26 0
908.33 0
908.40 0
908.47 0
908.54 0
908.61 0
908.67 0
908.74 0
908.81 0
908.88 0
908.95 0
909.02 0
909.09 0
909.16 0
909.23 0
909.30 0
909.37 0
909.43 0
909.50 0
909.57 0
909.64 0
909.71 0
909.78 0
909.85 0
909.92 0
909.99 0
910.06 0
910.12 0
910.19 0
910.26 0
910.33 0
910.40 0
910.47 0
910.54 0
910.61 0
910.68 0
910.75 0
910.82 0
910.88 0
910.95 0
911.02 0
911.09 0
911.16 0
911.23 0
911.30 0
911.37 0
911.44 0
911.51 0
911.58 0
911.64 0
911.71 0
911.78 0
911.85 0
911.92 0
911.99 0
912.06 0
912.13 0
912.20 0
912.27 0
912.34 0
912.40 0
912.47 0
912.54 0
912.61 0
912.68 0
912.75 0
912.82 0
912.89 0
912.96 0
913.03 0
913.10 0
913.17 0
913.23 0
913.30 0
913.37 0
913.44 0
913.51 0
913.58 0
913.65 0
913.72 0
913.79 0
913.86 0
913.93 0
914.00 0
914.06 0
914.13 0
914.20 0
914.27 0
914.34 0
914.41 0
914.48 0
914.55 0
914.62 0
914.69 0
914.76 0
914.83 0
914.90 0
914.96 0
915.03 0
915.10 0
915.17 0
915.24 0
915.31 0
915.38 0
915.45 0
915.52 0
915.59 0
915.66 0
915.73 0
915.80 0
915.86 0
915.93 0
916.00 0
916.07 0
916.14 0
916.21 0
916.28 0
916.35 0
916.42 0
916.49 0
916.56 0
916.63 0
916.70 0
916.77 0
916.83 0
916.90 0
916.97 0
917.04 0
917.11 0
917.18 0
917.25 0
917.32 0
917.39 0
917.46 0
917.53 0
917.60 0
917.67 0
917.74 0
917.81 0
917.87 0
917.94 0
918.01 0
918.08 0
918.15 0
918.22 0
918.29 0
918.36 0
918.43 0
918.50 0
918.57 0
918.64 0
918.71 0
918.78 0
918.85 0
918.91 0
918.98 0
919.05 0
919.12 0
919.19 0
919.26 0
919.33 0
919.40 0
919.47 0
919.54 0
919.61 0
919.68 0
919.75 0
919.82 0
919.89 0
919.96 0
920.03 0
920.09 0
920.16 0
920.23 0
920.30 0
920.37 0
920.44 0
920.51 0
920.58 0
920.65 0
920.72 0
920.79 0
920.86 0
920.93 0
921.00 0
921.07 0
921.14 0
921.21 0
921.28 0
921.35 0
921.41 0
921.48 0
921.55 0
921.62 0
921.69 0
921.76 0
921.83 0
921.90 0
921.97 0
922.04 0
922.11 0
922.18 0
922.25 0
922.32 0
922.39 0
922.46 0
922.53 0
922.60 0
922.67 0
922.74 0
922.80 0
922.87 0
922.94 0
923.01 0
923.08 0
923.15 0
923.22 0
923.29 0
923.36 0
923.43 0
923.50 0
923.57 0
923.64 0
923.71 0
923.78 0
923.85 0
923.92 0
923.99 0
924.06 0
924.13 0
924.20 0
924.27 0
924.33 0
924.40 0
924.47 0
924.54 0
924.61 0
924.68 0
924.75 0
924.82 0
924.89 0
924.96 0
925.03 0
925.10 0
925.17 0
925.24 0
925.31 0
925.38 0
925.45 0
925.52 0
925.59 0
925.66 0
925.73 0
925.80 0
925.87 0
925.94 0
926.01 0
926.08 0
926.15 0
926.21 0
926.28 0
926.35 0
926.42 0
926.49 0
926.56 0
926.63 0
926.70 0
926.77 0
926.84 0
926.91 0
926.98 0
927.05 0
927.12 0
927.19 0
927.26 0
927.33 0
927.40 0
927.47 0
927.54 0
927.61 0
927.68 0
927.75 0
927.82 0
927.89 0
927.96 0
928.03 0
928.10 0
928.17 0
928.24 0
928.31 0
928.38 0
928.45 0
928.51 0
928.58 0
928.65 0
928.72 0
928.79 0
928.86 0
928.93 0
929.00 0
929.07 0
929.14 0
929.21 0
929.28 0
929.35 0
929.42 0
929.49 0
929.56 0
929.63 0
929.70 0
929.77 0
929.84 0
929.91 0
929.98 0
930.05 0
930.12 0
930.19 0
930.26 0
930.33 0
930.40 0
930.47 0
930.54 0
930.61 0
930.68 0
930.75 0
930.82 0
930.89 0
930.96 0
931.03 0
931.10 0
931.17 0
931.24 0
931.31 0
931.38 0
931.45 0
931.52 0
931.59 0
931.66 0
931.73 0
931.80 0
931.87 0
931.94 0
932.01 0
932.08 0
932.15 0
932.22 0
932.28 0
932.35 0
932.42 0
932.49 0
932.56 0
932.63 0
932.70 0
932.77 0
932.84 0
932.91 0
932.98 0
933.05 0
933.12 0
933.19 0
933.26 0
933.33 0
933.40 0
933.47 0
933.54 0
933.61 0
933.68 0
933.75 0
933.82 0
933.89 0
933.96 0
934.03 0
934.10 0
934.17 0
934.24 0
934.31 0
934.38 0
934.45 0
934.52 0
934.59 0
934.66 0
934.73 0
934.80 0
934.87 0
934.94 0
935.01 0
935.08 0
935.15 0
935.22 0
935.29 0
935.36 0
935.43 0
935.50 0
935.57 0
935.64 0
935.71 0
935.78 0
935.85 0
935.92 0
935.99 0
936.06 0
936.13 0
936.20 0
936.27 0
936.34 0
936.41 0
936.48 0
936.55 0
936.62 0
936.69 0
936.76 0
936.83 0
936.90 0
936.97 0
937.04 0
937.11 0
937.18 0
937.25 0
937.32 0
937.39 0
937.46 0
937.53 0
937.60 0
937.67 0
937.74 0
937.81 0
937.88 0
937.95 0
938.02 0
938.09 0
938.16 0
938.23 0
938.30 0
938.38 0
938.45 0
938.52 0
938.59 0
938.66 0
938.73 0
938.80 0
938.87 0
938.94 0
939.01 0
939.08 0
939.15 0
939.22 0
939.29 0
939.36 0
939.43 0
939.50 0
939.57 0
939.64 0
939.71 0
939.78 0
939.85 0
939.92 0
939.99 0
940.06 0
940.13 0
940.20 0
940.27 0
940.34 0
940.41 0
940.48 0
940.55 0
940.62 0
940.69 0
940.76 0
940.83 0
940.90 0
940.97 0
941.04 0
941.11 0
941.18 0
941.25 0
941.32 0
941.39 0
941.46 0
941.53 0
941.60 0
941.67 0
941.74 0
941.81 0
941.88 0
941.95 0
942.02 0
942.09 0
942.17 0
942.24 0
942.31 0
942.38 0
942.45 0
942.52 0
942.59 0
942.66 0
942.73 0
942.80 0
942.87 0
942.94 0
943.01 0
943.08 0
943.15 0
943.22 0
943.29 0
943.36 0
943.43 0
943.50 0
943.57 0
943.64 0
943.71 0
943.78 0
943.85 0
943.92 0
943.99 0
944.06 0
944.13 0
944.20 0
944.27 0
944.34 0
944.41 0
944.49 0
944.56 0
944.63 0
944.70 0
944.77 0
944.84 0
944.91 0
944.98 0
945.05 0
945.12 0
945.19 0
945.26 0
945.33 0
945.40 0
945.47 0
945.54 0
945.61 0
945.68 0
945.75 0
945.82 0
945.89 0
945.96 0
946.03 0
946.10 0
946.17 0
946.24 0
946.31 0
946.39 0
946.46 0
946.53 0
946.60 0
946.67 0
946.74 0
946.81 0
946.88 0
946.95 0
947.02 0
947.09 0
947.16 0
947.23 0
947.30 0
947.37 0
947.44 0
947.51 0
947.58 0
947.65 0
947.72 0
947.79 0
947.86 0
947.94 0
948.01 0
948.08 0
948.15 0
948.22 0
948.29 0
948.36 0
948.43 0
948.50 0
948.57 0
948.64 0
948.71 0
948.78 0
948.85 0
948.92 0
948.99 0
949.06 0
949.13 0
949.20 0
949.27 0
949.35 0
949.42 0
949.49 0
949.56 0
949.63 0
949.70 0
949.77 0
949.84 0
949.91 0
949.98 0
950.05 0
950.12 0
950.19 0
950.26 0
950.33 0
950.40 0
950.47 0
950.54 0
950.61 0
950.69 0
950.76 0
950.83 0
950.90 0
950.97 0
951.04 0
951.11 0
951.18 0
951.25 0
951.32 0
951.39 0
951.46 0
951.53 0
951.60 0
951.67 0
951.74 0
951.81 0
951.89 0
951.96 0
952.03 0
952.10 0
952.17 0
952.24 0
952.31 0
952.38 0
952.45 0
952.52 0
952.59 0
952.66 0
952.73 0
952.80 0
952.87 0
952.95 0
953.02 0
953.09 0
953.16 0
953.23 0
953.30 0
953.37 0
953.44 0
953.51 0
953.58 0
953.65 0
953.72 0
953.79 0
953.86 0
953.93 0
954.01 0
954.08 0
954.15 0
954.22 0
954.29 0
954.36 0
954.43 0
954.50 0
954.57 0
954.64 0
954.71 0
954.78 0
954.85 0
954.92 0
955.00 0
955.07 0
955.14 0
955.21 0
955.28 0
955.35 0
955.42 0
955.49 0
955.56 0
955.63 0
955.70 0
955.77 0
955.84 1
955.92 1
955.99 1
956.06 0
956.13 0
956.20 0
956.27 0
956.34 0
956.41 0
956.48 0
956.55 0
956.62 0
956.69 0
956.76 0
956.84 0
956.91 1
956.98 0
957.05 0
957.12 0
957.19 0
957.26 0
957.33 0
957.40 0
957.47 0
957.54 0
957.61 0
957.69 0
957.76 0
957.83 0
957.90 0
957.97 0
958.04 0
958.11 0
958.18 0
958.25 0
958.32 0
958.39 0
958.46 0
958.54 0
958.61 0
958.68 0
958.75 0
958.82 0
958.89 0
958.96 0
959.03 0
959.10 0
959.17 0
959.24 0
959.32 0
959.39 0
959.46 0
959.53 0
959.60 0
959.67 0
959.74 0
959.81 0
959.88 0
959.95 0
960.02 0
960.10 0
960.17 0
960.24 0
960.31 0
960.38 0
960.45 0
960.52 0
960.59 0
960.66 0
960.73 0
960.80 0
960.88 0
960.95 0
961.02 0
961.09 0
961.16 0
961.23 0
961.30 0
961.37 0
961.44 0
961.51 0
961.59 0
961.66 0
961.73 0
961.80 0
961.87 0
961.94 0
962.01 0
962.08 0
962.15 0
962.22 0
962.29 0
962.37 0
962.44 0
962.51 0
962.58 0
962.65 0
962.72 0
962.79 0
962.86 0
962.93 0
963.01 0
963.08 0
963.15 0
963.22 0
963.29 0
963.36 0
963.43 0
963.50 0
963.57 0
963.64 0
963.72 0
963.79 0
963.86 0
963.93 0
964.00 0
964.07 0
964.14 0
964.21 0
964.28 0
964.36 0
964.43 0
964.50 0
964.57 0
964.64 0
964.71 0
964.78 0
964.85 0
964.92 0
965.00 0
965.07 0
965.14 0
965.21 0
965.28 0
965.35 0
965.42 0
965.49 0
965.56 0
965.64 0
965.71 0
965.78 0
965.85 0
965.92 0
965.99 0
966.06 0
966.13 0
966.20 0
966.28 0
966.35 0
966.42 0
966.49 0
966.56 0
966.63 0
966.70 0
966.77 0
966.84 0
966.92 0
966.99 0
967.06 0
967.13 0
967.20 0
967.27 0
967.34 0
967.41 0
967.49 0
967.56 0
967.63 0
967.70 0
967.77 0
967.84 0
967.91 0
967.98 0
968.05 0
968.13 0
968.20 0
968.27 0
968.34 0
968.41 0
968.48 0
968.55 0
968.62 0
968.70 0
968.77 0
968.84 0
968.91 0
968.98 0
969.05 0
969.12 0
969.19 0
969.27 0
969.34 0
969.41 0
969.48 0
969.55 0
969.62 0
969.69 0
969.76 0
969.84 0
969.91 0
969.98 0
970.05 0
970.12 0
970.19 0
970.26 0
970.34 0
970.41 0
970.48 0
970.55 0
970.62 0
970.69 0
970.76 0
970.83 0
970.91 0
970.98 0
971.05 0
971.12 0
971.19 0
971.26 0
971.33 0
971.41 0
971.48 0
971.55 0
971.62 0
971.69 0
971.76 0
971.83 0
971.90 0
971.98 0
972.05 0
972.12 0
972.19 0
972.26 0
972.33 0
972.40 0
972.48 0
972.55 0
972.62 0
972.69 1
972.76 0
972.83 0
972.90 0
972.98 0
973.05 0
973.12 0
973.19 0
973.26 0
973.33 0
973.40 0
973.48 0
973.55 0
973.62 0
973.69 0
973.76 0
973.83 0
973.90 0
973.98 0
974.05 0
974.12 0
974.19 0
974.26 0
974.33 0
974.40 0
974.48 0
974.55 0
974.62 0
974.69 0
974.76 0
974.83 0
974.90 0
974.98 0
975.05 0
975.12 0
975.19 0
975.26 0
975.33 0
975.40 0
975.48 0
975.55 0
975.62 0
975.69 0
975.76 0
975.83 0
975.90 0
975.98 0
976.05 0
976.12 0
976.19 0
976.26 0
976.33 0
976.41 0
976.48 0
976.55 0
976.62 0
976.69 0
976.76 0
976.83 0
976.91 0
976.98 0
977.05 0
977.12 0
977.19 0
977.26 0
977.34 0
977.41 0
977.48 0
977.55 0
977.62 0
977.69 0
977.76 0
977.84 0
977.91 0
977.98 0
978.05 0
978.12 0
978.19 0
978.27 0
978.34 0
978.41 0
978.48 0
978.55 0
978.62 0
978.70 0
978.77 0
978.84 0
978.91 0
978.98 0
979.05 0
979.13 0
979.20 0
979.27 0
979.34 0
979.41 0
979.48 0
979.55 0
979.63 0
979.70 0
979.77 0
979.84 0
979.91 0
979.98 0
980.06 0
980.13 0
980.20 0
980.27 0
980.34 0
980.41 0
980.49 0
980.56 0
980.63 0
980.70 0
980.77 0
980.84 0
980.92 0
980.99 0
981.06 0
981.13 0
981.20 0
981.28 0
981.35 0
981.42 0
981.49 0
981.56 0
981.63 0
981.71 0
981.78 0
981.85 0
981.92 0
981.99 0
982.06 0
982.14 0
982.21 0
982.28 0
982.35 0
982.42 0
982.49 0
982.57 0
982.64 0
982.71 0
982.78 0
982.85 0
982.92 0
983.00 0
983.07 0
983.14 0
983.21 0
983.28 0
983.36 0
983.43 0
983.50 0
983.57 0
983.64 0
983.71 0
983.79 0
983.86 0
983.93 0
984.00 0
984.07 0
984.15 0
984.22 0
984.29 0
984.36 0
984.43 0
984.50 0
984.58 0
984.65 0
984.72 0
984.79 0
984.86 0
984.94 0
985.01 0
985.08 0
985.15 0
985.22 0
985.29 0
985.37 0
985.44 0
985.51 0
985.58 0
985.65 0
985.73 0
985.80 0
985.87 0
985.94 0
986.01 0
986.09 0
986.16 0
986.23 0
986.30 0
986.37 0
986.44 0
986.52 0
986.59 0
986.66 0
986.73 0
986.80 0
986.88 0
986.95 0
987.02 0
987.09 0
987.16 0
987.24 0
987.31 0
987.38 0
987.45 0
987.52 0
987.60 0
987.67 0
987.74 0
987.81 0
987.88 1
987.95 1
988.03 1
988.10 1
988.17 1
988.24 1
988.31 1
988.39 0
988.46 0
988.53 0
988.60 0
988.67 0
988.75 0
988.82 0
988.89 0
988.96 0
989.03 0
989.11 0
989.18 0
989.25 0
989.32 0
989.39 0
989.47 0
989.54 0
989.61 0
989.68 0
989.75 0
989.83 0
989.90 0
989.97 0
990.04 0
990.11 0
990.19 0
990.26 0
990.33 0
990.40 0
990.47 0
990.55 0
990.62 0
990.69 0
990.76 0
990.83 0
990.91 0
990.98 0
991.05 1
991.12 1
991.20 1
991.27 1
991.34 1
991.41 1
991.48 1
991.56 1
991.63 1
991.70 1
991.77 1
991.84 1
991.92 1
991.99 1
992.06 1
992.13 1
992.20 1
992.28 1
992.35 1
992.42 1
992.49 1
992.56 1
992.64 1
992.71 1
992.78 1
992.85 1
992.93 1
993.00 1
993.07 1
993.14 1
993.21 1
993.29 1
993.36 1
993.43 1
993.50 1
993.57 1
993.65 1
993.72 1
993.79 1
993.86 1
993.94 1
994.01 1
994.08 1
994.15 1
994.22 1
994.30 1
994.37 1
994.44 1
994.51 1
994.59 1
994.66 1
994.73 1
994.80 1
994.87 1
994.95 1
995.02 1
995.09 1
995.16 1
995.23 1
995.31 1
995.38 0
995.45 0
995.52 0
995.60 0
995.67 1
995.74 1
995.81 1
995.88 1
995.96 1
996.03 1
996.10 1
996.17 1
996.25 1
996.32 1
996.39 1
996.46 1
996.54 1
996.61 1
996.68 1
996.75 1
996.82 1
996.90 1
996.97 1
997.04 1
997.11 1
997.19 1
997.26 1
997.33 1
997.40 1
997.47 1
997.55 0
997.62 0
997.69 0
997.76 0
997.84 0
997.91 0
997.98 0
998.05 0
998.13 0
998.20 0
998.27 0
998.34 0
998.41 0
998.49 0
998.56 0
998.63 0
998.70 0
998.78 0
998.85 0
998.92 1
998.99 1
999.07 1
999.14 1
999.21 0
999.28 0
999.36 0
999.43 0
999.50 0
999.57 0
999.64 0
999.72 0
999.79 0
999.86 0
999.93 0
1000.01 0
1000.08 0
1000.15 0
1000.22 0
1000.30 0
1000.37 0
1000.44 0
1000.51 0
1000.59 0
1000.66 0
1000.73 0
1000.80 0
1000.88 0
1000.95 0
1001.02 0
1001.09 0
1001.17 0
1001.24 0
1001.31 0
1001.38 0
1001.45 0
1001.53 0
1001.60 0
1001.67 0
1001.74 0
1001.82 0
1001.89 0
1001.96 0
1002.03 0
1002.11 0
1002.18 0
1002.25 1
1002.32 1
1002.40 1
1002.47 1
1002.54 1
1002.61 1
1002.69 1
1002.76 1
1002.83 1
1002.90 0
1002.98 0
1003.05 0
1003.12 0
1003.19 0
1003.27 0
1003.34 0
1003.41 0
1003.48 1
1003.56 1
1003.63 1
1003.70 1
1003.77 1
1003.85 1
1003.92 1
1003.99 1
1004.06 0
1004.14 0
1004.21 0
1004.28 0
1004.35 0
1004.43 0
1004.50 0
1004.57 0
1004.64 1
1004.72 1
1004.79 1
1004.86 1
1004.93 1
1005.01 1
1005.08 1
1005.15 2
1005.23 2
1005.30 2
1005.37 2
1005.44 2
1005.52 1
1005.59 1
1005.66 1
1005.73 1
1005.81 1
1005.88 1
1005.95 1
1006.02 1
1006.10 2
1006.17 2
1006.24 2
1006.31 2
1006.39 1
1006.46 1
1006.53 1
1006.60 2
1006.68 2
1006.75 2
1006.82 2
1006.89 2
1006.97 2
1007.04 2
1007.11 2
1007.19 1
1007.26 1
1007.33 1
1007.40 1
1007.48 1
1007.55 1
1007.62 1
1007.69 2
1007.77 2
1007.84 2
1007.91 2
1007.98 2
1008.06 2
1008.13 2
1008.20 2
1008.28 2
1008.35 2
1008.42 1
1008.49 1
1008.57 1
1008.64 1
1008.71 1
1008.78 1
1008.86 1
1008.93 1
1009.00 1
1009.08 1
1009.15 1
1009.22 1
1009.29 1
1009.37 2
1009.44 2
1009.51 2
1009.58 1
1009.66 1
1009.73 1
1009.80 1
1009.88 1
1009.95 1
1010.02 1
1010.09 1
1010.17 1
1010.24 1
1010.31 1
1010.38 2
1010.46 2
1010.53 2
1010.60 2
1010.68 1
1010.75 1
1010.82 1
1010.89 1
1010.97 1
1011.04 1
1011.11 1
1011.18 1
1011.26 1
1011.33 1
1011.40 1
1011.48 1
1011.55 1
1011.62 1
1011.69 1
1011.77 1
1011.84 1
1011.91 1
1011.99 1
1012.06 1
1012.13 1
1012.20 1
1012.28 1
1012.35 0
1012.42 0
1012.50 0
1012.57 0
1012.64 0
1012.71 0
1012.79 0
1012.86 0
1012.93 0
1013.01 0
1013.08 0
1013.15 0
1013.22 0
1013.30 0
1013.37 0
1013.44 0
1013.52 0
1013.59 0
1013.66 0
1013.73 1
1013.81 1
1013.88 1
1013.95 1
1014.03 1
1014.10 0
1014.17 0
1014.24 0
1014.32 0
1014.39 0
1014.46 0
1014.54 0
1014.61 0
1014.68 0
1014.75 0
1014.83 0
1014.90 0
1014.97 0
1015.05 0
1015.12 0
1015.19 0
1015.27 0
1015.34 0
1015.41 0
1015.48 0
1015.56 0
1015.63 0
1015.70 0
1015.78 0
1015.85 0
1015.92 0
1015.99 0
1016.07 0
1016.14 0
1016.21 0
1016.29 0
1016.36 0
1016.43 0
1016.51 0
1016.58 0
1016.65 0
1016.72 0
1016.80 0
1016.87 1
1016.94 1
1017.02 1
1017.09 1
1017.16 1
1017.24 0
1017.31 0
1017.38 0
1017.45 0
1017.53 1
1017.60 1
1017.67 1
1017.75 1
1017.82 1
1017.89 1
1017.97 1
1018.04 1
1018.11 1
1018.18 1
1018.26 1
1018.33 1
1018.40 0
1018.48 0
1018.55 0
1018.62 0
1018.70 0
1018.77 0
1018.84 1
1018.92 1
1018.99 2
1019.06 2
1019.13 3
1019.21 3
1019.28 2
1019.35 2
1019.43 2
1019.50 1
1019.57 1
1019.65 1
1019.72 2
1019.79 2
1019.87 3
1019.94 3
1020.01 3
1020.08 3
1020.16 3
1020.23 3
1020.30 3
1020.38 2
1020.45 2
1020.52 2
1020.60 2
1020.67 2
1020.74 3
1020.82 3
1020.89 3
1020.96 3
1021.04 3
1021.11 2
1021.18 2
1021.25 2
1021.33 2
1021.40 2
1021.47 3
1021.55 3
1021.62 4
1021.69 4
1021.77 5
1021.84 5
1021.91 6
1021.99 6
1022.06 6
1022.13 6
1022.21 6
1022.28 6
1022.35 5
1022.43 5
1022.50 5
1022.57 5
1022.65 4
1022.72 4
1022.79 4
1022.86 5
1022.94 5
1023.01 5
1023.08 6
1023.16 6
1023.23 6
1023.30 7
1023.38 7
1023.45 7
1023.52 7
1023.60 7
1023.67 7
1023.74 6
1023.82 6
1023.89 5
1023.96 4
1024.04 4
1024.11 4
1024.18 4
1024.26 4
1024.33 5
1024.40 5
1024.48 5
1024.55 5
1024.62 5
1024.70 4
1024.77 4
1024.84 3
1024.92 3
1024.99 2
1025.06 2
1025.14 2
1025.21 2
1025.28 2
1025.36 2
1025.43 2
1025.50 3
1025.58 3
1025.65 4
1025.72 4
1025.80 5
1025.87 5
1025.94 5
1026.02 6
1026.09 6
1026.16 6
1026.24 6
1026.31 7
1026.38 7
1026.46 6
1026.53 6
1026.60 6
1026.68 5
1026.75 4
1026.82 4
1026.90 4
1026.97 4
1027.04 3
1027.12 3
1027.19 3
1027.26 2
1027.34 2
1027.41 2
1027.48 2
1027.56 1
1027.63 1
1027.70 1
1027.78 1
1027.85 1
1027.92 1
1028.00 1
1028.07 1
1028.14 1
1028.22 1
1028.29 1
1028.36 0
1028.44 0
1028.51 0
1028.58 0
1028.66 0
1028.73 0
1028.80 0
1028.88 0
1028.95 0
1029.02 0
1029.10 0
1029.17 0
1029.24 0
1029.32 0
1029.39 0
1029.46 0
1029.54 0
1029.61 0
1029.68 1
1029.76 1
1029.83 1
1029.90 1
1029.98 1
1030.05 1
1030.13 1
1030.20 1
1030.27 2
1030.35 2
1030.42 2
1030.49 1
1030.57 1
1030.64 1
1030.71 1
1030.79 1
1030.86 1
1030.93 1
1031.01 1
1031.08 1
1031.15 1
1031.23 1
1031.30 1
1031.37 1
1031.45 0
1031.52 0
1031.60 0
1031.67 0
1031.74 0
1031.82 1
1031.89 1
1031.96 2
1032.04 2
1032.11 3
1032.18 3
1032.26 3
1032.33 3
1032.40 3
1032.48 2
1032.55 2
1032.62 1
1032.70 1
1032.77 1
1032.85 1
1032.92 1
1032.99 1
1033.07 1
1033.14 1
1033.21 1
1033.29 0
1033.36 0
1033.43 0
1033.51 0
1033.58 0
1033.65 1
1033.73 1
1033.80 2
1033.88 3
1033.95 3
1034.02 3
1034.10 3
1034.17 3
1034.24 3
1034.32 3
1034.39 2
1034.46 2
1034.54 2
1034.61 1
1034.69 1
1034.76 1
1034.83 0
1034.91 0
1034.98 0
1035.05 0
1035.13 1
1035.20 2
1035.27 3
1035.35 3
1035.42 4
1035.50 4
1035.57 4
1035.64 3
1035.72 3
1035.79 2
1035.86 2
1035.94 2
1036.01 2
1036.08 2
1036.16 2
1036.23 2
1036.31 3
1036.38 3
1036.45 3
1036.53 3
1036.60 3
1036.67 3
1036.75 2
1036.82 2
1036.90 2
1036.97 1
1037.04 1
1037.12 0
1037.19 0
1037.26 0
1037.34 0
1037.41 0
1037.49 0
1037.56 0
1037.63 1
1037.71 1
1037.78 1
1037.85 1
1037.93 1
1038.00 1
1038.08 0
1038.15 0
1038.22 0
1038.30 0
1038.37 0
1038.44 0
1038.52 0
1038.59 0
1038.67 0
1038.74 0
1038.81 1
1038.89 1
1038.96 2
1039.03 2
1039.11 2
1039.18 2
1039.26 2
1039.33 2
1039.40 3
1039.48 3
1039.55 3
1039.62 3
1039.70 3
1039.77 2
1039.85 2
1039.92 1
1039.99 1
1040.07 0
1040.14 0
1040.22 0
1040.29 0
1040.36 0
1040.44 0
1040.51 0
1040.58 0
1040.66 1
1040.73 1
1040.81 1
1040.88 1
1040.95 0
1041.03 0
1041.10 0
1041.18 0
1041.25 0
1041.32 0
1041.40 0
1041.47 0
1041.54 0
1041.62 0
1041.69 0
1041.77 1
1041.84 1
1041.91 1
1041.99 1
1042.06 1
1042.14 1
1042.21 1
1042.28 1
1042.36 1
1042.43 1
1042.51 0
1042.58 0
1042.65 0
1042.73 0
1042.80 0
1042.87 0
1042.95 0
1043.02 0
1043.10 0
1043.17 0
1043.24 0
1043.32 1
1043.39 1
1043.47 2
1043.54 2
1043.61 2
1043.69 2
1043.76 2
1043.84 2
1043.91 2
1043.98 1
1044.06 0
1044.13 0
1044.21 0
1044.28 0
1044.35 0
1044.43 1
1044.50 1
1044.58 2
1044.65 2
1044.72 2
1044.80 2
1044.87 2
1044.95 2
1045.02 1
1045.09 1
1045.17 1
1045.24 1
1045.32 1
1045.39 1
1045.46 1
1045.54 1
1045.61 1
1045.69 0
1045.76 0
1045.83 0
1045.91 0
1045.98 0
1046.06 1
1046.13 2
1046.20 3
1046.28 4
1046.35 5
1046.43 6
1046.50 7
1046.57 7
1046.65 7
1046.72 7
1046.80 6
1046.87 5
1046.94 4
1047.02 3
1047.09 2
1047.17 2
1047.24 2
1047.31 2
1047.39 3
1047.46 4
1047.54 5
1047.61 5
1047.69 5
1047.76 5
1047.83 5
1047.91 4
1047.98 4
1048.06 4
1048.13 4
1048.20 3
1048.28 3
1048.35 2
1048.43 1
1048.50 0
1048.57 0
1048.65 0
1048.72 0
1048.80 0
1048.87 1
1048.95 2
1049.02 3
1049.09 4
1049.17 5
1049.24 5
1049.32 5
1049.39 5
1049.46 5
1049.54 5
1049.61 5
1049.69 5
1049.76 5
1049.84 5
1049.91 6
1049.98 6
1050.06 6
1050.13 6
1050.21 6
1050.28 6
1050.35 5
1050.43 5
1050.50 5
1050.58 5
1050.65 5
1050.73 4
1050.80 4
1050.87 3
1050.95 3
1051.02 2
1051.10 1
1051.17 1
1051.24 1
1051.32 1
1051.39 2
1051.47 2
1051.54 2
1051.62 2
1051.69 2
1051.76 2
1051.84 2
1051.91 2
1051.99 2
1052.06 2
1052.14 3
1052.21 4
1052.28 4
1052.36 5
1052.43 5
1052.51 5
1052.58 5
1052.66 4
1052.73 4
1052.80 3
1052.88 2
1052.95 2
1053.03 2
1053.10 2
1053.18 3
1053.25 3
1053.32 3
1053.40 4
1053.47 4
1053.55 4
1053.62 4
1053.70 3
1053.77 3
1053.84 2
1053.92 2
1053.99 2
1054.07 2
1054.14 2
1054.22 3
1054.29 3
1054.36 3
1054.44 3
1054.51 3
1054.59 3
1054.66 2
1054.74 2
1054.81 2
1054.88 2
1054.96 2
1055.03 2
1055.11 3
1055.18 3
1055.26 3
1055.33 4
1055.41 4
1055.48 4
1055.55 5
1055.63 5
1055.70 5
1055.78 5
1055.85 5
1055.93 5
1056.00 5
1056.07 6
1056.15 6
1056.22 6
1056.30 5
1056.37 4
1056.45 3
1056.52 2
1056.60 2
1056.67 1
1056.74 1
1056.82 1
1056.89 1
1056.97 2
1057.04 2
1057.12 2
1057.19 2
1057.27 1
1057.34 1
1057.41 1
1057.49 1
1057.56 1
1057.64 1
1057.71 1
1057.79 1
1057.86 0
1057.94 0
1058.01 0
1058.08 0
1058.16 0
1058.23 0
1058.31 0
1058.38 0
1058.46 0
1058.53 0
1058.61 0
1058.68 0
1058.75 0
1058.83 0
1058.90 1
1058.98 1
1059.05 2
1059.13 2
1059.20 3
1059.28 3
1059.35 3
1059.42 3
1059.50 3
1059.57 2
1059.65 2
1059.72 2
1059.80 2
1059.87 2
1059.95 2
1060.02 2
1060.10 3
1060.17 3
1060.24 4
1060.32 5
1060.39 5
1060.47 6
1060.54 6
1060.62 7
1060.69 8
1060.77 8
1060.84 9
1060.92 11
1060.99 12
1061.06 13
1061.14 14
1061.21 14
1061.29 15
1061.36 14
1061.44 14
1061.51 13
1061.59 12
1061.66 10
1061.74 9
1061.81 8
1061.88 8
1061.96 8
1062.03 8
1062.11 9
1062.18 9
1062.26 9
1062.33 9
1062.41 8
1062.48 8
1062.56 8
1062.63 8
1062.71 8
1062.78 8
1062.85 8
1062.93 7
1063.00 6
1063.08 5
1063.15 4
1063.23 4
1063.30 4
1063.38 3
1063.45 3
1063.53 3
1063.60 4
1063.68 4
1063.75 4
1063.83 5
1063.90 6
1063.97 7
1064.05 9
1064.12 10
1064.20 10
1064.27 10
1064.35 10
1064.42 9
1064.50 8
1064.57 7
1064.65 6
1064.72 5
1064.80 5
1064.87 5
1064.95 4
1065.02 4
1065.09 5
1065.17 5
1065.24 5
1065.32 6
1065.39 7
1065.47 7
1065.54 8
1065.62 8
1065.69 8
1065.77 8
1065.84 8
1065.92 7
1065.99 7
1066.07 7
1066.14 7
1066.22 7
1066.29 8
1066.37 8
1066.44 8
1066.51 9
1066.59 9
1066.66 10
1066.74 10
1066.81 10
1066.89 10
1066.96 10
1067.04 9
1067.11 8
1067.19 8
1067.26 7
1067.34 7
1067.41 7
1067.49 7
1067.56 7
1067.64 7
1067.71 6
1067.79 6
1067.86 5
1067.94 4
1068.01 3
1068.09 2
1068.16 2
1068.23 2
1068.31 2
1068.38 3
1068.46 3
1068.53 3
1068.61 4
1068.68 4
1068.76 4
1068.83 4
1068.91 5
1068.98 5
1069.06 5
1069.13 5
1069.21 5
1069.28 4
1069.36 3
1069.43 3
1069.51 2
1069.58 2
1069.66 2
1069.73 2
1069.81 2
1069.88 2
1069.96 2
1070.03 3
1070.11 3
1070.18 4
1070.26 5
1070.33 6
1070.41 6
1070.48 6
1070.56 6
1070.63 5
1070.71 4
1070.78 3
1070.86 2
1070.93 1
1071.01 0
1071.08 0
1071.15 0
1071.23 0
1071.30 0
1071.38 0
1071.45 0
1071.53 0
1071.60 0
1071.68 1
1071.75 2
1071.83 4
1071.90 6
1071.98 8
1072.05 10
1072.13 12
1072.20 13
1072.28 14
1072.35 15
1072.43 14
1072.50 13
1072.58 11
1072.65 10
1072.73 8
1072.80 6
1072.88 5
1072.95 4
1073.03 4
1073.10 4
1073.18 3
1073.25 3
1073.33 2
1073.40 1
1073.48 1
1073.55 0
1073.63 0
1073.70 1
1073.78 2
1073.85 3
1073.93 5
1074.00 6
1074.08 6
1074.15 6
1074.23 5
1074.30 5
1074.38 4
1074.45 4
1074.53 3
1074.60 3
1074.68 3
1074.75 3
1074.83 4
1074.90 5
1074.98 6
1075.05 7
1075.13 8
1075.20 9
1075.28 10
1075.35 10
1075.43 11
1075.50 11
1075.58 11
1075.65 11
1075.73 11
1075.80 10
1075.88 10
1075.96 9
1076.03 10
1076.11 10
1076.18 11
1076.26 12
1076.33 12
1076.41 13
1076.48 13
1076.56 12
1076.63 12
1076.71 11
1076.78 10
1076.86 9
1076.93 9
1077.01 8
1077.08 8
1077.16 8
1077.23 7
1077.31 7
1077.38 6
1077.46 5
1077.53 4
1077.61 3
1077.68 3
1077.76 2
1077.83 3
1077.91 4
1077.98 4
1078.06 5
1078.13 6
1078.21 7
1078.28 8
1078.36 8
1078.43 9
1078.51 9
1078.58 8
1078.66 8
1078.74 8
1078.81 7
1078.89 7
1078.96 6
1079.04 6
1079.11 6
1079.19 7
1079.26 7
1079.34 8
1079.41 8
1079.49 9
1079.56 9
1079.64 8
1079.71 8
1079.79 7
1079.86 7
1079.94 7
1080.01 8
1080.09 9
1080.16 9
1080.24 9
1080.31 9
1080.39 9
1080.47 8
1080.54 7
1080.62 7
1080.69 7
1080.77 8
1080.84 9
1080.92 10
1080.99 12
1081.07 13
1081.14 15
1081.22 16
1081.29 17
1081.37 18
1081.44 18
1081.52 17
1081.59 16
1081.67 14
1081.74 12
1081.82 10
1081.90 8
1081.97 7
1082.05 7
1082.12 7
1082.20 8
1082.27 9
1082.35 10
1082.42 11
1082.50 11
1082.57 11
1082.65 11
1082.72 11
1082.80 10
1082.87 9
1082.95 9
1083.02 8
1083.10 7
1083.18 7
1083.25 7
1083.33 7
1083.40 8
1083.48 9
1083.55 10
1083.63 11
1083.70 11
1083.78 11
1083.85 11
1083.93 11
1084.00 12
1084.08 12
1084.16 12
1084.23 12
1084.31 12
1084.38 11
1084.46 11
1084.53 11
1084.61 11
1084.68 10
1084.76 10
1084.83 10
1084.91 9
1084.98 9
1085.06 8
1085.14 7
1085.21 7
1085.29 7
1085.36 7
1085.44 7
1085.51 7
1085.59 8
1085.66 9
1085.74 10
1085.81 10
1085.89 11
1085.97 10
1086.04 10
1086.12 8
1086.19 7
1086.27 6
1086.34 6
1086.42 6
1086.49 6
1086.57 6
1086.64 6
1086.72 6
1086.79 5
1086.87 4
1086.95 4
1087.02 4
1087.10 4
1087.17 5
1087.25 6
1087.32 7
1087.40 7
1087.47 7
1087.55 7
1087.63 7
1087.70 7
1087.78 7
1087.85 6
1087.93 6
1088.00 5
1088.08 5
1088.15 4
1088.23 3
1088.30 2
1088.38 2
1088.46 2
1088.53 2
1088.61 2
1088.68 3
1088.76 5
1088.83 6
1088.91 7
1088.98 8
1089.06 9
1089.14 10
1089.21 11
1089.29 11
1089.36 12
1089.44 12
1089.51 12
1089.59 12
1089.66 11
1089.74 11
1089.82 10
1089.89 9
1089.97 8
1090.04 7
1090.12 7
1090.19 7
1090.27 8
1090.34 9
1090.42 9
1090.50 9
1090.57 9
1090.65 9
1090.72 8
1090.80 7
1090.87 6
1090.95 4
1091.03 3
1091.10 2
1091.18 2
1091.25 2
1091.33 3
1091.40 4
1091.48 4
1091.55 4
1091.63 3
1091.71 1
1091.78 0
1091.86 0
1091.93 0
1092.01 0
1092.08 0
1092.16 0
1092.24 0
1092.31 3
1092.39 5
1092.46 8
1092.54 10
1092.61 11
1092.69 12
1092.76 14
1092.84 14
1092.92 15
1092.99 14
1093.07 13
1093.14 12
1093.22 10
1093.29 9
1093.37 8
1093.45 7
1093.52 8
1093.60 9
1093.67 11
1093.75 12
1093.82 14
1093.90 15
1093.98 16
1094.05 16
1094.13 17
1094.20 17
1094.28 18
1094.35 18
1094.43 19
1094.51 19
1094.58 20
1094.66 21
1094.73 23
1094.81 26
1094.88 29
1094.96 31
1095.04 33
1095.11 34
1095.19 34
1095.26 33
1095.34 31
1095.42 28
1095.49 26
1095.57 24
1095.64 22
1095.72 21
1095.79 21
1095.87 21
1095.95 21
1096.02 23
1096.10 24
1096.17 26
1096.25 28
1096.32 29
1096.40 30
1096.48 31
1096.55 30
1096.63 29
1096.70 27
1096.78 26
1096.86 25
1096.93 25
1097.01 25
1097.08 26
1097.16 27
1097.23 29
1097.31 30
1097.39 31
1097.46 31
1097.54 30
1097.61 29
1097.69 27
1097.77 26
1097.84 25
1097.92 24
1097.99 22
1098.07 22
1098.14 21
1098.22 20
1098.30 19
1098.37 18
1098.45 18
1098.52 17
1098.60 17
1098.68 17
1098.75 17
1098.83 17
1098.90 17
1098.98 18
1099.05 18
1099.13 18
1099.21 18
1099.28 18
1099.36 19
1099.43 20
1099.51 21
1099.59 22
1099.66 23
1099.74 24
1099.81 24
1099.89 25
1099.97 26
1100.04 28
1100.12 29
1100.19 30
1100.27 30
1100.35 30
1100.42 29
1100.50 28
1100.57 26
1100.65 24
1100.73 23
1100.80 23
1100.88 23
1100.95 24
1101.03 25
1101.10 26
1101.18 27
1101.26 28
1101.33 29
1101.41 29
1101.48 29
1101.56 29
1101.64 28
1101.71 28
1101.79 27
1101.86 26
1101.94 25
1102.02 23
1102.09 21
1102.17 19
1102.24 18
1102.32 16
1102.40 14
1102.47 13
1102.55 11
1102.62 10
1102.70 8
1102.78 6
1102.85 4
1102.93 3
1103.00 2
1103.08 1
1103.16 1
1103.23 0
1103.31 0
1103.38 0
1103.46 0
1103.54 0
1103.61 0
1103.69 0
1103.77 0
1103.84 0
1103.92 1
1103.99 1
1104.07 1
1104.15 1
1104.22 1
1104.30 1
1104.37 1
1104.45 1
1104.53 0
1104.60 0
1104.68 0
1104.75 0
1104.83 0
1104.91 0
1104.98 0
1105.06 0
1105.13 1
1105.21 2
1105.29 3
1105.36 4
1105.44 6
1105.52 6
1105.59 7
1105.67 7
1105.74 7
1105.82 7
1105.90 7
1105.97 7
1106.05 7
1106.12 7
1106.20 7
1106.28 8
1106.35 8
1106.43 9
1106.50 10
1106.58 11
1106.66 11
1106.73 12
1106.81 13
1106.89 13
1106.96 14
1107.04 15
1107.11 16
1107.19 18
1107.27 19
1107.34 21
1107.42 22
1107.50 23
1107.57 25
1107.65 25
1107.72 25
1107.80 25
1107.88 25
1107.95 24
1108.03 23
1108.10 22
1108.18 22
1108.26 21
1108.33 21
1108.41 21
1108.49 20
1108.56 20
1108.64 19
1108.71 19
1108.79 19
1108.87 19
1108.94 20
1109.02 21
1109.10 22
1109.17 23
1109.25 23
1109.32 22
1109.40 22
1109.48 21
1109.55 20
1109.63 20
1109.71 20
1109.78 22
1109.86 24
1109.93 27
1110.01 32
1110.09 36
1110.16 41
1110.24 45
1110.32 48
1110.39 50
1110.47 50
1110.54 49
1110.62 48
1110.70 46
1110.77 43
1110.85 41
1110.93 38
1111.00 36
1111.08 34
1111.15 32
1111.23 30
1111.31 28
1111.38 28
1111.46 28
1111.54 30
1111.61 31
1111.69 33
1111.77 35
1111.84 36
1111.92 36
1111.99 36
1112.07 35
1112.15 33
1112.22 32
1112.30 31
1112.38 29
1112.45 28
1112.53 26
1112.61 24
1112.68 23
1112.76 21
1112.83 19
1112.91 17
1112.99 16
1113.06 16
1113.14 17
1113.22 18
1113.29 21
1113.37 25
1113.45 28
1113.52 32
1113.60 34
1113.67 36
1113.75 36
1113.83 35
1113.90 33
1113.98 31
1114.06 29
1114.13 26
1114.21 24
1114.29 22
1114.36 20
1114.44 17
1114.51 15
1114.59 12
1114.67 10
1114.74 9
1114.82 9
1114.90 9
1114.97 10
1115.05 12
1115.13 15
1115.20 17
1115.28 20
1115.36 23
1115.43 25
1115.51 27
1115.59 29
1115.66 30
1115.74 32
1115.81 33
1115.89 33
1115.97 33
1116.04 33
1116.12 32
1116.20 31
1116.27 31
1116.35 30
1116.43 30
1116.50 30
1116.58 31
1116.66 32
1116.73 33
1116.81 33
1116.89 34
1116.96 34
1117.04 34
1117.11 34
1117.19 34
1117.27 34
1117.34 35
1117.42 35
1117.50 37
1117.57 38
1117.65 39
1117.73 40
1117.80 40
1117.88 40
1117.96 38
1118.03 36
1118.11 33
1118.19 31
1118.26 29
1118.34 28
1118.42 28
1118.49 28
1118.57 27
1118.65 26
1118.72 25
1118.80 24
1118.88 23
1118.95 22
1119.03 22
1119.11 22
1119.18 24
1119.26 26
1119.33 28
1119.41 31
1119.49 33
1119.56 35
1119.64 37
1119.72 38
1119.79 39
1119.87 39
1119.95 38
1120.02 37
1120.10 36
1120.18 33
1120.25 31
1120.33 28
1120.41 26
1120.48 24
1120.56 23
1120.64 22
1120.71 21
1120.79 21
1120.87 21
1120.94 22
1121.02 22
1121.10 23
1121.17 23
1121.25 25
1121.33 26
1121.40 28
1121.48 30
1121.56 32
1121.63 33
1121.71 34
1121.79 33
1121.86 31
1121.94 29
1122.02 28
1122.09 27
1122.17 28
1122.25 30
1122.32 33
1122.40 36
1122.48 39
1122.55 41
1122.63 42
1122.71 42
1122.78 41
1122.86 41
1122.94 41
1123.01 41
1123.09 43
1123.17 44
1123.24 45
1123.32 45
1123.40 45
1123.47 44
1123.55 43
1123.63 43
1123.70 43
1123.78 43
1123.86 44
1123.93 44
1124.01 43
1124.09 42
1124.17 40
1124.24 38
1124.32 37
1124.40 37
1124.47 39
1124.55 42
1124.63 45
1124.70 48
1124.78 51
1124.86 53
1124.93 53
1125.01 51
1125.09 49
1125.16 46
1125.24 42
1125.32 39
1125.39 36
1125.47 33
1125.55 31
1125.62 30
1125.70 28
1125.78 27
1125.85 25
1125.93 23
1126.01 21
1126.08 20
1126.16 18
1126.24 18
1126.32 18
1126.39 19
1126.47 20
1126.55 22
1126.62 25
1126.70 27
1126.78 29
1126.85 30
1126.93 29
1127.01 28
1127.08 26
1127.16 23
1127.24 21
1127.31 19
1127.39 17
1127.47 16
1127.54 15
1127.62 13
1127.70 12
1127.78 10
1127.85 8
1127.93 6
1128.01 5
1128.08 4
1128.16 3
1128.24 3
1128.31 3
1128.39 3
1128.47 3
1128.54 3
1128.62 3
1128.70 3
1128.78 3
1128.85 4
1128.93 5
1129.01 7
1129.08 9
1129.16 11
1129.24 13
1129.31 14
1129.39 15
1129.47 14
1129.54 13
1129.62 10
1129.70 7
1129.78 4
1129.85 2
1129.93 0
1130.01 0
1130.08 0
1130.16 0
1130.24 0
1130.31 1
1130.39 2
1130.47 1
1130.54 1
1130.62 0
1130.70 0
1130.78 0
1130.85 0
1130.93 0
1131.01 2
1131.08 4
1131.16 6
1131.24 8
1131.31 10
1131.39 12
1131.47 13
1131.55 13
1131.62 12
1131.70 10
1131.78 9
1131.85 7
1131.93 6
1132.01 5
1132.08 5
1132.16 5
1132.24 5
1132.32 6
1132.39 6
1132.47 5
1132.55 4
1132.62 3
1132.70 1
1132.78 0
1132.86 0
1132.93 0
1133.01 0
1133.09 0
1133.16 0
1133.24 0
1133.32 0
1133.39 1
1133.47 2
1133.55 3
1133.63 4
1133.70 5
1133.78 6
1133.86 6
1133.93 7
1134.01 7
1134.09 7
1134.17 7
1134.24 8
1134.32 8
1134.40 9
1134.47 10
1134.55 11
1134.63 12
1134.71 12
1134.78 12
1134.86 12
1134.94 11
1135.01 11
1135.09 11
1135.17 12
1135.25 13
1135.32 14
1135.40 16
1135.48 17
1135.55 19
1135.63 20
1135.71 21
1135.79 22
1135.86 22
1135.94 22
1136.02 22
1136.09 22
1136.17 22
1136.25 22
1136.33 23
1136.40 24
1136.48 25
1136.56 26
1136.63 26
1136.71 27
1136.79 28
1136.87 29
1136.94 32
1137.02 35
1137.10 37
1137.17 39
1137.25 40
1137.33 39
1137.41 38
1137.48 36
1137.56 35
1137.64 35
1137.71 37
1137.79 39
1137.87 42
1137.95 45
1138.02 48
1138.10 50
1138.18 53
1138.26 54
1138.33 57
1138.41 59
1138.49 62
1138.56 65
1138.64 67
1138.72 69
1138.80 69
1138.87 69
1138.95 67
1139.03 65
1139.10 64
1139.18 63
1139.26 63
1139.34 65
1139.41 67
1139.49 70
1139.57 74
1139.65 76
1139.72 78
1139.80 80
1139.88 82
1139.96 84
1140.03 86
1140.11 87
1140.19 88
1140.26 88
1140.34 88
1140.42 86
1140.50 84
1140.57 81
1140.65 78
1140.73 74
1140.81 70
1140.88 66
1140.96 62
1141.04 59
1141.11 57
1141.19 57
1141.27 59
1141.35 61
1141.42 63
1141.50 64
1141.58 65
1141.66 64
1141.73 62
1141.81 60
1141.89 58
1141.97 56
1142.04 54
1142.12 53
1142.20 51
1142.27 50
1142.35 48
1142.43 46
1142.51 44
1142.58 42
1142.66 40
1142.74 38
1142.82 36
1142.89 34
1142.97 32
1143.05 30
1143.13 28
1143.20 26
1143.28 25
1143.36 24
1143.44 24
1143.51 24
1143.59 25
1143.67 26
1143.75 26
1143.82 26
1143.90 25
1143.98 23
1144.06 20
1144.13 16
1144.21 13
1144.29 10
1144.36 9
1144.44 8
1144.52 8
1144.60 8
1144.67 9
1144.75 9
1144.83 9
1144.91 9
1144.98 8
1145.06 7
1145.14 6
1145.22 5
1145.29 6
1145.37 7
1145.45 9
1145.53 12
1145.60 15
1145.68 19
1145.76 21
1145.84 21
1145.91 21
1145.99 19
1146.07 15
1146.15 12
1146.22 8
1146.30 5
1146.38 3
1146.46 2
1146.53 2
1146.61 3
1146.69 4
1146.77 6
1146.84 7
1146.92 9
1147.00 10
1147.08 10
1147.15 10
1147.23 9
1147.31 8
1147.39 7
1147.46 6
1147.54 5
1147.62 4
1147.70 4
1147.77 4
1147.85 4
1147.93 4
1148.01 4
1148.09 4
1148.16 3
1148.24 1
1148.32 0
1148.40 0
1148.47 0
1148.55 0
1148.63 0
1148.71 0
1148.78 0
1148.86 0
1148.94 1
1149.02 2
1149.09 3
1149.17 4
1149.25 4
1149.33 3
1149.40 2
1149.48 2
1149.56 1
1149.64 2
1149.71 3
1149.79 5
1149.87 7
1149.95 10
1150.03 12
1150.10 15
1150.18 17
1150.26 18
1150.34 18
1150.41 18
1150.49 18
1150.57 18
1150.65 19
1150.72 21
1150.80 22
1150.88 24
1150.96 25
1151.03 25
1151.11 25
1151.19 25
1151.27 24
1151.35 23
1151.42 22
1151.50 21
1151.58 20
1151.66 19
1151.73 18
1151.81 17
1151.89 16
1151.97 16
1152.04 16
1152.12 17
1152.20 18
1152.28 20
1152.36 22
1152.43 25
1152.51 29
1152.59 33
1152.67 38
1152.74 43
1152.82 47
1152.90 52
1152.98 56
1153.05 60
1153.13 63
1153.21 67
1153.29 70
1153.37 73
1153.44 75
1153.52 78
1153.60 80
1153.68 82
1153.75 83
1153.83 84
1153.91 85
1153.99 85
1154.07 86
1154.14 87
1154.22 89
1154.30 91
1154.38 95
1154.45 99
1154.53 103
1154.61 107
1154.69 110
1154.77 112
1154.84 112
1154.92 112
1155.00 111
1155.08 109
1155.15 108
1155.23 106
1155.31 106
1155.39 106
1155.47 107
1155.54 109
1155.62 112
1155.70 116
1155.78 120
1155.86 123
1155.93 124
1156.01 124
1156.09 122
1156.17 118
1156.24 115
1156.32 111
1156.40 109
1156.48 109
1156.56 109
1156.63 111
1156.71 113
1156.79 115
1156.87 116
1156.95 116
1157.02 116
1157.10 114
1157.18 112
1157.26 110
1157.33 107
1157.41 104
1157.49 101
1157.57 98
1157.65 95
1157.72 93
1157.80 92
1157.88 92
1157.96 93
1158.04 94
1158.11 95
1158.19 96
1158.27 96
1158.35 96
1158.43 95
1158.50 93
1158.58 92
1158.66 90
1158.74 88
1158.81 87
1158.89 86
1158.97 85
1159.05 84
1159.13 82
1159.20 81
1159.28 78
1159.36 76
1159.44 73
1159.52 70
1159.59 68
1159.67 66
1159.75 64
1159.83 63
1159.91 62
1159.98 62
1160.06 61
1160.14 61
1160.22 60
1160.30 59
1160.37 57
1160.45 55
1160.53 52
1160.61 49
1160.69 46
1160.76 43
1160.84 40
1160.92 38
1161.00 37
1161.08 36
1161.15 36
1161.23 36
1161.31 37
1161.39 38
1161.47 38
1161.54 39
1161.62 39
1161.70 40
1161.78 40
1161.86 40
1161.93 40
1162.01 41
1162.09 41
1162.17 42
1162.25 43
1162.32 44
1162.40 45
1162.48 45
1162.56 45
1162.64 45
1162.71 43
1162.79 41
1162.87 38
1162.95 35
1163.03 32
1163.10 29
1163.18 26
1163.26 23
1163.34 21
1163.42 20
1163.50 19
1163.57 19
1163.65 19
1163.73 20
1163.81 21
1163.89 22
1163.96 23
1164.04 23
1164.12 23
1164.20 21
1164.28 20
1164.35 18
1164.43 17
1164.51 15
1164.59 15
1164.67 14
1164.74 14
1164.82 13
1164.90 12
1164.98 10
1165.06 8
1165.14 5
1165.21 2
1165.29 0
1165.37 0
1165.45 0
1165.53 0
1165.60 0
1165.68 0
1165.76 0
1165.84 0
1165.92 0
1166.00 0
1166.07 2
1166.15 6
1166.23 12
1166.31 19
1166.39 27
1166.46 34
1166.54 40
1166.62 45
1166.70 48
1166.78 49
1166.86 48
1166.93 46
1167.01 42
1167.09 38
1167.17 34
1167.25 30
1167.32 27
1167.40 25
1167.48 23
1167.56 23
1167.64 23
1167.72 24
1167.79 25
1167.87 26
1167.95 29
1168.03 31
1168.11 34
1168.19 36
1168.26 37
1168.34 37
1168.42 35
1168.50 32
1168.58 27
1168.65 23
1168.73 19
1168.81 17
1168.89 16
1168.97 16
1169.05 17
1169.12 18
1169.20 19
1169.28 19
1169.36 18
1169.44 17
1169.52 16
1169.59 15
1169.67 14
1169.75 13
1169.83 12
1169.91 10
1169.99 8
1170.06 5
1170.14 2
1170.22 0
1170.30 0
1170.38 0
1170.46 0
1170.53 0
1170.61 0
1170.69 0
1170.77 0
1170.85 1
1170.93 1
1171.00 2
1171.08 4
1171.16 5
1171.24 8
1171.32 10
1171.40 13
1171.47 16
1171.55 19
1171.63 20
1171.71 20
1171.79 20
1171.87 18
1171.94 16
1172.02 13
1172.10 12
1172.18 11
1172.26 12
1172.34 15
1172.41 19
1172.49 24
1172.57 29
1172.65 35
1172.73 40
1172.81 45
1172.88 49
1172.96 53
1173.04 56
1173.12 60
1173.20 65
1173.28 70
1173.36 76
1173.43 81
1173.51 86
1173.59 90
1173.67 92
1173.75 91
1173.83 89
1173.90 85
1173.98 81
1174.06 77
1174.14 74
1174.22 73
1174.30 72
1174.37 72
1174.45 72
1174.53 72
1174.61 71
1174.69 69
1174.77 66
1174.85 62
1174.92 59
1175.00 57
1175.08 56
1175.16 56
1175.24 57
1175.32 57
1175.39 57
1175.47 56
1175.55 54
1175.63 51
1175.71 48
1175.79 46
1175.87 46
1175.94 46
1176.02 48
1176.10 49
1176.18 50
1176.26 50
1176.34 49
1176.42 47
1176.49 45
1176.57 44
1176.65 43
1176.73 42
1176.81 43
1176.89 43
1176.97 43
1177.04 42
1177.12 41
1177.20 40
1177.28 38
1177.36 36
1177.44 35
1177.52 33
1177.59 32
1177.67 30
1177.75 29
1177.83 29
1177.91 28
1177.99 28
1178.07 28
1178.14 27
1178.22 26
1178.30 24
1178.38 21
1178.46 18
1178.54 15
1178.62 13
1178.69 10
1178.77 9
1178.85 7
1178.93 7
1179.01 6
1179.09 5
1179.17 4
1179.24 4
1179.32 3
1179.40 3
1179.48 5
1179.56 7
1179.64 11
1179.72 15
1179.79 19
1179.87 22
1179.95 23
1180.03 22
1180.11 19
1180.19 15
1180.27 9
1180.34 3
1180.42 0
1180.50 0
1180.58 0
1180.66 0
1180.74 0
1180.82 0
1180.90 2
1180.97 9
1181.05 15
1181.13 21
1181.21 25
1181.29 29
1181.37 31
1181.45 32
1181.52 32
1181.60 32
1181.68 32
1181.76 31
1181.84 30
1181.92 29
1182.00 28
1182.08 27
1182.15 25
1182.23 23
1182.31 21
1182.39 19
1182.47 17
1182.55 14
1182.63 12
1182.71 9
1182.78 7
1182.86 5
1182.94 4
1183.02 3
1183.10 2
1183.18 2
1183.26 1
1183.34 0
1183.41 0
1183.49 0
1183.57 0
1183.65 0
1183.73 0
1183.81 0
1183.89 1
1183.97 6
1184.04 10
1184.12 15
1184.20 19
1184.28 22
1184.36 24
1184.44 26
1184.52 26
1184.60 26
1184.67 26
1184.75 26
1184.83 27
1184.91 27
1184.99 28
1185.07 30
1185.15 32
1185.23 34
1185.31 37
1185.38 39
1185.46 42
1185.54 43
1185.62 43
1185.70 43
1185.78 41
1185.86 38
1185.94 35
1186.01 32
1186.09 29
1186.17 27
1186.25 25
1186.33 25
1186.41 25
1186.49 25
1186.57 25
1186.65 26
1186.72 26
1186.80 27
1186.88 28
1186.96 28
1187.04 29
1187.12 31
1187.20 33
1187.28 36
1187.36 39
1187.43 43
1187.51 47
1187.59 52
1187.67 56
1187.75 60
1187.83 64
1187.91 67
1187.99 71
1188.07 75
1188.14 79
1188.22 84
1188.30 90
1188.38 95
1188.46 100
1188.54 104
1188.62 106
1188.70 106
1188.78 106
1188.85 106
1188.93 104
1189.01 103
1189.09 103
1189.17 102
1189.25 103
1189.33 104
1189.41 106
1189.49 111
1189.57 116
1189.64 123
1189.72 129
1189.80 132
1189.88 132
1189.96 128
1190.04 119
1190.12 106
1190.20 93
1190.28 81
1190.35 72
1190.43 68
1190.51 68
1190.59 72
1190.67 78
1190.75 85
1190.83 90
1190.91 92
1190.99 91
1191.07 87
1191.14 80
1191.22 70
1191.30 60
1191.38 50
1191.46 41
1191.54 34
1191.62 30
1191.70 28
1191.78 29
1191.86 31
1191.94 35
1192.01 39
1192.09 44
1192.17 47
1192.25 51
1192.33 53
1192.41 55
1192.49 56
1192.57 57
1192.65 58
1192.73 57
1192.80 56
1192.88 53
1192.96 48
1193.04 41
1193.12 33
1193.20 25
1193.28 18
1193.36 12
1193.44 8
1193.52 7
1193.60 8
1193.67 12
1193.75 16
1193.83 20
1193.91 24
1193.99 26
1194.07 28
1194.15 29
1194.23 30
1194.31 31
1194.39 32
1194.47 34
1194.54 36
1194.62 38
1194.70 40
1194.78 42
1194.86 43
1194.94 44
1195.02 44
1195.10 45
1195.18 47
1195.26 48
1195.34 49
1195.42 50
1195.49 50
1195.57 49
1195.65 47
1195.73 44
1195.81 41
1195.89 37
1195.97 33
1196.05 29
1196.13 25
1196.21 21
1196.29 18
1196.37 16
1196.44 15
1196.52 14
1196.60 14
1196.68 14
1196.76 15
1196.84 16
1196.92 18
1197.00 21
1197.08 24
1197.16 28
1197.24 32
1197.32 36
1197.40 39
1197.47 42
1197.55 44
1197.63 46
1197.71 48
1197.79 50
1197.87 52
1197.95 53
1198.03 55
1198.11 55
1198.19 55
1198.27 54
1198.35 53
1198.43 51
1198.50 49
1198.58 46
1198.66 44
1198.74 41
1198.82 39
1198.90 36
1198.98 33
1199.06 32
1199.14 31
1199.22 32
1199.30 34
1199.38 36
1199.46 40
1199.53 43
1199.61 45
1199.69 47
1199.77 47
1199.85 47
1199.93 47
1200.01 47
1200.09 46
1200.17 45
1200.25 44
1200.33 43
1200.41 41
1200.49 39
1200.57 36
1200.65 35
1200.72 34
1200.80 35
1200.88 36
1200.96 39
1201.04 42
1201.12 44
1201.20 46
1201.28 46
1201.36 46
1201.44 46
1201.52 46
1201.60 48
1201.68 51
1201.76 55
1201.84 59
1201.91 63
1201.99 65
1202.07 65
1202.15 63
1202.23 60
1202.31 55
1202.39 49
1202.47 42
1202.55 36
1202.63 30
1202.71 26
1202.79 23
1202.87 23
1202.95 25
1203.03 30
1203.11 37
1203.19 45
1203.26 52
1203.34 57
1203.42 60
1203.50 61
1203.58 61
1203.66 58
1203.74 55
1203.82 52
1203.90 48
1203.98 44
1204.06 39
1204.14 35
1204.22 32
1204.30 29
1204.38 27
1204.46 26
1204.54 27
1204.61 29
1204.69 30
1204.77 31
1204.85 31
1204.93 29
1205.01 27
1205.09 23
1205.17 19
1205.25 16
1205.33 14
1205.41 14
1205.49 16
1205.57 19
1205.65 23
1205.73 26
1205.81 29
1205.89 29
1205.97 29
1206.05 26
1206.13 23
1206.20 20
1206.28 18
1206.36 17
1206.44 17
1206.52 17
1206.60 18
1206.68 19
1206.76 20
1206.84 20
1206.92 20
1207.00 20
1207.08 20
1207.16 21
1207.24 21
1207.32 21
1207.40 20
1207.48 18
1207.56 15
1207.64 11
1207.72 7
1207.80 3
1207.87 0
1207.95 0
1208.03 0
1208.11 0
1208.19 0
1208.27 0
1208.35 0
1208.43 0
1208.51 2
1208.59 5
1208.67 7
1208.75 9
1208.83 11
1208.91 13
1208.99 15
1209.07 17
1209.15 20
1209.23 22
1209.31 24
1209.39 26
1209.47 27
1209.55 28
1209.63 28
1209.71 28
1209.79 27
1209.86 26
1209.94 25
1210.02 25
1210.10 25
1210.18 27
1210.26 30
1210.34 33
1210.42 37
1210.50 41
1210.58 44
1210.66 46
1210.74 47
1210.82 46
1210.90 45
1210.98 43
1211.06 41
1211.14 41
1211.22 41
1211.30 41
1211.38 42
1211.46 42
1211.54 41
1211.62 40
1211.70 37
1211.78 32
1211.86 27
1211.94 22
1212.02 17
1212.10 11
1212.18 7
1212.26 4
1212.33 3
1212.41 3
1212.49 6
1212.57 11
1212.65 17
1212.73 24
1212.81 32
1212.89 38
1212.97 43
1213.05 46
1213.13 47
1213.21 45
1213.29 42
1213.37 39
1213.45 37
1213.53 37
1213.61 40
1213.69 46
1213.77 54
1213.85 63
1213.93 73
1214.01 81
1214.09 88
1214.17 92
1214.25 95
1214.33 95
1214.41 94
1214.49 92
1214.57 90
1214.65 89
1214.73 89
1214.81 90
1214.89 93
1214.97 97
1215.05 100
1215.13 102
1215.21 102
1215.29 100
1215.37 95
1215.45 88
1215.53 82
1215.61 77
1215.68 75
1215.76 76
1215.84 80
1215.92 86
1216.00 92
1216.08 97
1216.16 99
1216.24 98
1216.32 95
1216.40 91
1216.48 86
1216.56 83
1216.64 80
1216.72 80
1216.80 80
1216.88 82
1216.96 83
1217.04 83
1217.12 83
1217.20 84
1217.28 85
1217.36 88
1217.44 91
1217.52 95
1217.60 99
1217.68 101
1217.76 101
1217.84 99
1217.92 95
1218.00 90
1218.08 85
1218.16 79
1218.24 73
1218.32 67
1218.40 62
1218.48 56
1218.56 50
1218.64 44
1218.72 39
1218.80 34
1218.88 31
1218.96 28
1219.04 26
1219.12 26
1219.20 26
1219.28 26
1219.36 27
1219.44 28
1219.52 29
1219.60 30
1219.68 31
1219.76 31
1219.84 32
1219.92 32
1220.00 33
1220.08 34
1220.16 35
1220.24 35
1220.32 35
1220.40 35
1220.48 34
1220.56 33
1220.64 31
1220.72 29
1220.80 26
1220.88 23
1220.96 20
1221.04 17
1221.12 13
1221.20 10
1221.28 8
1221.36 7
1221.44 7
1221.52 8
1221.60 8
1221.68 9
1221.76 9
1221.84 8
1221.92 6
1222.00 3
1222.08 1
1222.16 0
1222.24 0
1222.32 0
1222.40 0
1222.48 0
1222.56 0
1222.64 0
1222.72 0
1222.80 0
1222.88 0
1222.96 6
1223.04 13
1223.12 21
1223.20 29
1223.28 35
1223.36 40
1223.44 43
1223.52 43
1223.60 40
1223.68 36
1223.76 32
1223.84 27
1223.92 23
1224.00 19
1224.08 17
1224.16 15
1224.24 13
1224.32 11
1224.40 10
1224.48 9
1224.56 10
1224.64 11
1224.72 13
1224.80 15
1224.88 16
1224.96 17
1225.04 18
1225.12 17
1225.20 18
1225.28 19
1225.36 20
1225.44 23
1225.52 26
1225.60 28
1225.68 30
1225.76 31
1225.84 29
1225.92 26
1226.00 23
1226.08 19
1226.16 17
1226.24 15
1226.32 14
1226.40 14
1226.49 14
1226.57 14
1226.65 14
1226.73 13
1226.81 11
1226.89 10
1226.97 8
1227.05 6
1227.13 4
1227.21 2
1227.29 1
1227.37 0
1227.45 1
1227.53 3
1227.61 6
1227.69 9
1227.77 12
1227.85 15
1227.93 16
1228.01 16
1228.09 15
1228.17 13
1228.25 10
1228.33 8
1228.41 5
1228.49 4
1228.57 2
1228.65 1
1228.73 1
1228.81 0
1228.89 0
1228.97 0
1229.05 0
1229.13 1
1229.21 6
1229.29 13
1229.37 22
1229.45 32
1229.53 43
1229.61 51
1229.69 57
1229.77 60
1229.85 61
1229.94 59
1230.02 56
1230.10 53
1230.18 49
1230.26 46
1230.34 44
1230.42 43
1230.50 44
1230.58 45
1230.66 47
1230.74 50
1230.82 53
1230.90 55
1230.98 56
1231.06 57
1231.14 56
1231.22 55
1231.30 55
1231.38 55
1231.46 57
1231.54 60
1231.62 65
1231.70 71
1231.78 76
1231.86 81
1231.94 85
1232.02 87
1232.10 88
1232.18 88
1232.26 90
1232.35 93
1232.43 97
1232.51 102
1232.59 107
1232.67 111
1232.75 113
1232.83 112
1232.91 109
1232.99 105
1233.07 100
1233.15 94
1233.23 88
1233.31 83
1233.39 78
1233.47 72
1233.55 66
1233.63 60
1233.71 54
1233.79 49
1233.87 46
1233.95 43
1234.03 41
1234.11 39
1234.19 37
1234.27 35
1234.36 33
1234.44 32
1234.52 32
1234.60 34
1234.68 37
1234.76 41
1234.84 46
1234.92 51
1235.00 56
1235.08 60
1235.16 63
1235.24 64
1235.32 64
1235.40 63
1235.48 61
1235.56 60
1235.64 59
1235.72 58
1235.80 59
1235.88 60
1235.96 61
1236.04 62
1236.13 62
1236.21 62
1236.29 62
1236.37 63
1236.45 64
1236.53 65
1236.61 65
1236.69 64
1236.77 62
1236.85 58
1236.93 54
1237.01 49
1237.09 45
1237.17 43
1237.25 42
1237.33 41
1237.41 40
1237.49 38
1237.57 34
1237.66 28
1237.74 22
1237.82 16
1237.90 12
1237.98 9
1238.06 8
1238.14 9
1238.22 10
1238.30 13
1238.38 16
1238.46 18
1238.54 21
1238.62 23
1238.70 26
1238.78 28
1238.86 31
1238.94 33
1239.02 36
1239.11 38
1239.19 41
1239.27 42
1239.35 43
1239.43 43
1239.51 42
1239.59 39
1239.67 37
1239.75 34
1239.83 31
1239.91 28
1239.99 25
1240.07 21
1240.15 16
1240.23 11
1240.31 7
1240.40 3
1240.48 1
1240.56 0
1240.64 0
1240.72 0
1240.80 0
1240.88 0
1240.96 0
1241.04 0
1241.12 0
1241.20 0
1241.28 0
1241.36 0
1241.44 4
1241.52 10
1241.60 18
1241.69 27
1241.77 37
1241.85 48
1241.93 58
1242.01 68
1242.09 75
1242.17 81
1242.25 83
1242.33 83
1242.41 80
1242.49 75
1242.57 69
1242.65 63
1242.73 58
1242.82 55
1242.90 55
1242.98 57
1243.06 61
1243.14 66
1243.22 71
1243.30 74
1243.38 75
1243.46 75
1243.54 73
1243.62 71
1243.70 68
1243.78 67
1243.86 67
1243.95 68
1244.03 69
1244.11 71
1244.19 73
1244.27 76
1244.35 80
1244.43 84
1244.51 89
1244.59 93
1244.67 95
1244.75 95
1244.83 92
1244.91 89
1245.00 86
1245.08 85
1245.16 87
1245.24 94
1245.32 103
1245.40 113
1245.48 123
1245.56 131
1245.64 136
1245.72 137
1245.80 135
1245.88 130
1245.96 124
1246.05 118
1246.13 113
1246.21 110
1246.29 107
1246.37 105
1246.45 104
1246.53 103
1246.61 101
1246.69 99
1246.77 98
1246.85 97
1246.93 97
1247.02 99
1247.10 102
1247.18 107
1247.26 112
1247.34 119
1247.42 125
1247.50 129
1247.58 132
1247.66 131
1247.74 128
1247.82 123
1247.91 116
1247.99 109
1248.07 102
1248.15 96
1248.23 92
1248.31 89
1248.39 86
1248.47 85
1248.55 86
1248.63 88
1248.71 93
1248.80 99
1248.88 107
1248.96 116
1249.04 123
1249.12 127
1249.20 127
1249.28 123
1249.36 116
1249.44 106
1249.52 95
1249.60 83
1249.69 72
1249.77 62
1249.85 53
1249.93 46
1250.01 41
1250.09 38
1250.17 37
1250.25 38
1250.33 41
1250.41 46
1250.49 51
1250.58 57
1250.66 63
1250.74 67
1250.82 70
1250.90 73
1250.98 77
1251.06 80
1251.14 83
1251.22 86
1251.30 89
1251.39 90
1251.47 89
1251.55 88
1251.63 86
1251.71 84
1251.79 83
1251.87 82
1251.95 81
1252.03 79
1252.11 76
1252.20 70
1252.28 62
1252.36 54
1252.44 47
1252.52 43
1252.60 41
1252.68 43
1252.76 46
1252.84 50
1252.92 53
1253.01 53
1253.09 50
1253.17 45
1253.25 39
1253.33 33
1253.41 29
1253.49 25
1253.57 24
1253.65 25
1253.74 27
1253.82 30
1253.90 33
1253.98 37
1254.06 40
1254.14 42
1254.22 43
1254.30 43
1254.38 42
1254.46 39
1254.55 35
1254.63 31
1254.71 26
1254.79 21
1254.87 16
1254.95 12
1255.03 8
1255.11 5
1255.19 2
1255.28 0
1255.36 0
1255.44 0
1255.52 0
1255.60 0
1255.68 0
1255.76 0
1255.84 0
1255.92 1
1256.01 4
1256.09 7
1256.17 9
1256.25 12
1256.33 15
1256.41 19
1256.49 23
1256.57 28
1256.66 33
1256.74 39
1256.82 45
1256.90 51
1256.98 55
1257.06 57
1257.14 56
1257.22 53
1257.30 47
1257.39 40
1257.47 32
1257.55 25
1257.63 18
1257.71 13
1257.79 9
1257.87 5
1257.95 3
1258.04 1
1258.12 0
1258.20 0
1258.28 0
1258.36 0
1258.44 1
1258.52 5
1258.60 12
1258.69 19
1258.77 28
1258.85 38
1258.93 47
1259.01 54
1259.09 61
1259.17 65
1259.25 67
1259.33 68
1259.42 68
1259.50 68
1259.58 69
1259.66 71
1259.74 74
1259.82 78
1259.90 82
1259.98 85
1260.07 87
1260.15 86
1260.23 83
1260.31 76
1260.39 67
1260.47 57
1260.55 48
1260.64 41
1260.72 37
1260.80 37
1260.88 40
1260.96 44
1261.04 48
1261.12 51
1261.20 52
1261.29 50
1261.37 46
1261.45 40
1261.53 34
1261.61 28
1261.69 24
1261.77 21
1261.85 20
1261.94 22
1262.02 26
1262.10 33
1262.18 42
1262.26 51
1262.34 59
1262.42 67
1262.51 73
1262.59 76
1262.67 78
1262.75 77
1262.83 76
1262.91 72
1262.99 68
1263.08 64
1263.16 60
1263.24 58
1263.32 58
1263.40 59
1263.48 62
1263.56 66
1263.64 71
1263.73 75
1263.81 78
1263.89 81
1263.97 83
1264.05 86
1264.13 87
1264.21 89
1264.30 89
1264.38 87
1264.46 82
1264.54 74
1264.62 62
1264.70 47
1264.78 31
1264.87 14
1264.95 0
1265.03 0
1265.11 0
1265.19 0
1265.27 0
1265.35 0
1265.44 0
1265.52 4
1265.60 10
1265.68 13
1265.76 15
1265.84 14
1265.92 13
1266.01 12
1266.09 12
1266.17 13
1266.25 16
1266.33 19
1266.41 22
1266.49 23
1266.58 22
1266.66 19
1266.74 14
1266.82 9
1266.90 3
1266.98 0
1267.07 0
1267.15 0
1267.23 0
1267.31 0
1267.39 0
1267.47 0
1267.55 0
1267.64 3
1267.72 5
1267.80 7
1267.88 9
1267.96 12
1268.04 15
1268.12 20
1268.21 25
1268.29 31
1268.37 38
1268.45 46
1268.53 53
1268.61 59
1268.70 64
1268.78 68
1268.86 69
1268.94 69
1269.02 67
1269.10 63
1269.18 59
1269.27 54
1269.35 49
1269.43 44
1269.51 40
1269.59 35
1269.67 32
1269.76 31
1269.84 34
1269.92 40
1270.00 49
1270.08 61
1270.16 74
1270.25 84
1270.33 92
1270.41 95
1270.49 96
1270.57 93
1270.65 89
1270.74 84
1270.82 80
1270.90 78
1270.98 75
1271.06 73
1271.14 70
1271.22 66
1271.31 63
1271.39 59
1271.47 56
1271.55 55
1271.63 54
1271.71 56
1271.80 59
1271.88 64
1271.96 72
1272.04 82
1272.12 92
1272.20 104
1272.29 114
1272.37 123
1272.45 128
1272.53 131
1272.61 132
1272.69 130
1272.78 127
1272.86 123
1272.94 120
1273.02 117
1273.10 114
1273.18 111
1273.27 108
1273.35 104
1273.43 100
1273.51 97
1273.59 94
1273.67 94
1273.76 96
1273.84 102
1273.92 110
1274.00 120
1274.08 131
1274.17 141
1274.25 149
1274.33 155
1274.41 159
1274.49 159
1274.57 156
1274.66 150
1274.74 142
1274.82 132
1274.90 122
1274.98 112
1275.06 104
1275.15 99
1275.23 97
1275.31 97
1275.39 99
1275.47 101
1275.55 101
1275.64 100
1275.72 96
1275.80 91
1275.88 85
1275.96 79
1276.05 75
1276.13 74
1276.21 75
1276.29 79
1276.37 85
1276.45 92
1276.54 100
1276.62 106
1276.70 111
1276.78 113
1276.86 114
1276.95 112
1277.03 109
1277.11 104
1277.19 98
1277.27 93
1277.35 88
1277.44 85
1277.52 83
1277.60 82
1277.68 81
1277.76 80
1277.85 79
1277.93 78
1278.01 78
1278.09 81
1278.17 88
1278.25 99
1278.34 112
1278.42 127
1278.50 141
1278.58 152
1278.66 159
1278.75 160
1278.83 158
1278.91 153
1278.99 147
1279.07 141
1279.16 136
1279.24 132
1279.32 129
1279.40 126
1279.48 123
1279.56 119
1279.65 115
1279.73 110
1279.81 106
1279.89 104
1279.97 103
1280.06 104
1280.14 106
1280.22 109
1280.30 112
1280.38 114
1280.47 116
1280.55 116
1280.63 117
1280.71 118
1280.79 120
1280.88 121
1280.96 121
1281.04 120
1281.12 116
1281.20 110
1281.29 103
1281.37 94
1281.45 87
1281.53 81
1281.61 77
1281.69 76
1281.78 79
1281.86 83
1281.94 89
1282.02 96
1282.10 102
1282.19 106
1282.27 108
1282.35 107
1282.43 103
1282.51 96
1282.60 88
1282.68 80
1282.76 73
1282.84 70
1282.92 70
1283.01 73
1283.09 80
1283.17 88
1283.25 98
1283.33 109
1283.42 119
1283.50 129
1283.58 138
1283.66 146
1283.74 152
1283.83 156
1283.91 157
1283.99 158
1284.07 157
1284.16 157
1284.24 158
1284.32 158
1284.40 160
1284.48 162
1284.57 165
1284.65 169
1284.73 174
1284.81 182
1284.89 192
1284.98 204
1285.06 218
1285.14 230
1285.22 241
1285.30 248
1285.39 249
1285.47 245
1285.55 237
1285.63 227
1285.71 217
1285.80 209
1285.88 206
1285.96 207
1286.04 211
1286.12 217
1286.21 223
1286.29 226
1286.37 225
1286.45 223
1286.54 220
1286.62 218
1286.70 219
1286.78 223
1286.86 231
1286.95 239
1287.03 246
1287.11 251
1287.19 250
1287.27 246
1287.36 239
1287.44 230
1287.52 222
1287.60 214
1287.69 208
1287.77 203
1287.85 198
1287.93 194
1288.01 189
1288.10 185
1288.18 181
1288.26 178
1288.34 178
1288.43 180
1288.51 184
1288.59 190
1288.67 197
1288.75 204
1288.84 210
1288.92 214
1289.00 214
1289.08 211
1289.16 206
1289.25 198
1289.33 191
1289.41 184
1289.49 179
1289.58 175
1289.66 173
1289.74 170
1289.82 167
1289.90 162
1289.99 155
1290.07 147
1290.15 136
1290.23 126
1290.32 116
1290.40 108
1290.48 102
1290.56 98
1290.64 96
1290.73 95
1290.81 95
1290.89 95
1290.97 95
1291.06 96
1291.14 99
1291.22 103
1291.30 109
1291.39 117
1291.47 127
1291.55 139
1291.63 150
1291.71 160
1291.80 166
1291.88 170
1291.96 170
1292.04 168
1292.13 164
1292.21 160
1292.29 157
1292.37 156
1292.46 156
1292.54 157
1292.62 158
1292.70 160
1292.78 161
1292.87 161
1292.95 160
1293.03 157
1293.11 153
1293.20 146
1293.28 139
1293.36 132
1293.44 126
1293.53 124
1293.61 125
1293.69 128
1293.77 132
1293.85 134
1293.94 134
1294.02 129
1294.10 122
1294.18 113
1294.27 106
1294.35 102
1294.43 103
1294.51 109
1294.60 118
1294.68 127
1294.76 135
1294.84 140
1294.93 143
1295.01 142
1295.09 142
1295.17 141
1295.26 142
1295.34 142
1295.42 143
1295.50 142
1295.58 139
1295.67 134
1295.75 127
1295.83 119
1295.91 112
1296.00 106
1296.08 102
1296.16 102
1296.24 105
1296.33 112
1296.41 120
1296.49 128
1296.57 133
1296.66 133
1296.74 128
1296.82 119
1296.90 106
1296.99 93
1297.07 82
1297.15 75
1297.23 73
1297.32 73
1297.40 76
1297.48 78
1297.56 80
1297.65 80
1297.73 79
1297.81 79
1297.89 79
1297.98 82
1298.06 88
1298.14 96
1298.22 105
1298.31 115
1298.39 125
1298.47 132
1298.55 137
1298.64 139
1298.72 138
1298.80 135
1298.88 131
1298.97 128
1299.05 126
1299.13 125
1299.21 126
1299.30 127
1299.38 130
1299.46 132
1299.54 135
1299.63 138
1299.71 141
1299.79 142
1299.87 142
1299.96 139
1300.04 133
1300.12 125
1300.20 117
1300.29 109
1300.37 105
1300.45 105
1300.53 109
1300.62 117
1300.70 128
1300.78 140
1300.86 151
1300.95 161
1301.03 168
1301.11 175
1301.19 179
1301.28 184
1301.36 188
1301.44 191
1301.52 194
1301.61 196
1301.69 197
1301.77 197
1301.86 196
1301.94 193
1302.02 190
1302.10 185
1302.19 179
1302.27 171
1302.35 164
1302.43 157
1302.52 152
1302.60 151
1302.68 153
1302.76 159
1302.85 168
1302.93 178
1303.01 188
1303.09 196
1303.18 202
1303.26 205
1303.34 204
1303.43 202
1303.51 198
1303.59 193
1303.67 187
1303.76 182
1303.84 177
1303.92 172
1304.00 169
1304.09 165
1304.17 163
1304.25 161
1304.33 161
1304.42 163
1304.50 165
1304.58 169
1304.67 173
1304.75 177
1304.83 180
1304.91 182
1305.00 184
1305.08 185
1305.16 186
1305.24 188
1305.33 191
1305.41 195
1305.49 200
1305.58 206
1305.66 212
1305.74 217
1305.82 220
1305.91 220
1305.99 217
1306.07 209
1306.15 197
1306.24 182
1306.32 166
1306.40 150
1306.49 138
1306.57 129
1306.65 126
1306.73 127
1306.82 131
1306.90 136
1306.98 140
1307.06 141
1307.15 139
1307.23 135
1307.31 129
1307.40 123
1307.48 116
1307.56 111
1307.64 109
1307.73 109
1307.81 111
1307.89 117
1307.98 125
1308.06 135
1308.14 146
1308.22 158
1308.31 168
1308.39 175
1308.47 179
1308.56 179
1308.64 176
1308.72 170
1308.80 165
1308.89 160
1308.97 157
1309.05 156
1309.14 157
1309.22 159
1309.30 159
1309.38 159
1309.47 158
1309.55 155
1309.63 151
1309.72 146
1309.80 139
1309.88 131
1309.96 122
1310.05 111
1310.13 100
1310.21 89
1310.30 80
1310.38 74
1310.46 71
1310.54 70
1310.63 71
1310.71 71
1310.79 70
1310.88 65
1310.96 56
1311.04 46
1311.12 33
1311.21 22
1311.29 12
1311.37 7
1311.46 5
1311.54 8
1311.62 14
1311.70 21
1311.79 27
1311.87 31
1311.95 33
1312.04 31
1312.12 28
1312.20 24
1312.29 22
1312.37 23
1312.45 26
1312.53 33
1312.62 40
1312.70 48
1312.78 55
1312.87 59
1312.95 60
1313.03 58
1313.11 54
1313.20 49
1313.28 44
1313.36 40
1313.45 37
1313.53 35
1313.61 33
1313.70 31
1313.78 27
1313.86 21
1313.94 13
1314.03 4
1314.11 0
1314.19 0
1314.28 0
1314.36 0
1314.44 0
1314.53 0
1314.61 0
1314.69 0
1314.77 11
1314.86 26
1314.94 41
1315.02 56
1315.11 70
1315.19 83
1315.27 93
1315.36 100
1315.44 103
1315.52 103
1315.60 100
1315.69 95
1315.77 89
1315.85 84
1315.94 80
1316.02 76
1316.10 73
1316.19 70
1316.27 67
1316.35 63
1316.44 59
1316.52 56
1316.60 54
1316.68 55
1316.77 58
1316.85 64
1316.93 72
1317.02 80
1317.10 88
1317.18 95
1317.27 100
1317.35 104
1317.43 107
1317.52 108
1317.60 109
1317.68 109
1317.76 108
1317.85 106
1317.93 104
1318.01 103
1318.10 101
1318.18 101
1318.26 101
1318.35 102
1318.43 104
1318.51 105
1318.60 105
1318.68 104
1318.76 102
1318.85 100
1318.93 97
1319.01 93
1319.09 89
1319.18 86
1319.26 82
1319.34 81
1319.43 81
1319.51 84
1319.59 90
1319.68 97
1319.76 106
1319.84 114
1319.93 121
1320.01 126
1320.09 128
1320.18 128
1320.26 125
1320.34 121
1320.43 117
1320.51 113
1320.59 111
1320.68 112
1320.76 117
1320.84 124
1320.92 135
1321.01 147
1321.09 159
1321.17 168
1321.26 174
1321.34 175
1321.42 173
1321.51 169
1321.59 165
1321.67 162
1321.76 161
1321.84 160
1321.92 159
1322.01 157
1322.09 152
1322.17 145
1322.26 137
1322.34 127
1322.42 118
1322.51 110
1322.59 103
1322.67 96
1322.76 90
1322.84 85
1322.92 81
1323.01 77
1323.09 75
1323.17 73
1323.26 71
1323.34 70
1323.42 67
1323.51 64
1323.59 61
1323.67 59
1323.76 58
1323.84 60
1323.92 63
1324.01 66
1324.09 68
1324.17 69
1324.26 68
1324.34 64
1324.42 60
1324.51 57
1324.59 54
1324.67 53
1324.76 52
1324.84 50
1324.92 48
1325.01 43
1325.09 39
1325.17 35
1325.26 34
1325.34 38
1325.42 46
1325.51 60
1325.59 77
1325.67 96
1325.76 113
1325.84 128
1325.92 140
1326.01 148
1326.09 154
1326.17 158
1326.26 164
1326.34 172
1326.42 182
1326.51 195
1326.59 210
1326.67 224
1326.76 237
1326.84 248
1326.92 255
1327.01 259
1327.09 262
1327.17 264
1327.26 267
1327.34 271
1327.42 277
1327.51 286
1327.59 297
1327.67 312
1327.76 328
1327.84 346
1327.92 363
1328.01 379
1328.09 390
1328.17 397
1328.26 399
1328.34 395
1328.42 388
1328.51 378
1328.59 367
1328.68 355
1328.76 344
1328.84 334
1328.93 323
1329.01 313
1329.09 302
1329.18 292
1329.26 281
1329.34 269
1329.43 258
1329.51 247
1329.59 237
1329.68 228
1329.76 221
1329.84 217
1329.93 213
1330.01 210
1330.09 207
1330.18 202
1330.26 195
1330.34 186
1330.43 176
1330.51 165
1330.60 153
1330.68 141
1330.76 130
1330.85 119
1330.93 110
1331.01 102
1331.10 97
1331.18 93
1331.26 91
1331.35 90
1331.43 89
1331.51 87
1331.60 84
1331.68 79
1331.76 75
1331.85 72
1331.93 72
1332.02 75
1332.10 80
1332.18 87
1332.27 93
1332.35 99
1332.43 101
1332.52 101
1332.60 100
1332.68 97
1332.77 95
1332.85 95
1332.93 97
1333.02 101
1333.10 106
1333.19 110
1333.27 112
1333.35 112
1333.44 108
1333.52 102
1333.60 94
1333.69 87
1333.77 80
1333.85 76
1333.94 74
1334.02 75
1334.11 79
1334.19 86
1334.27 94
1334.36 102
1334.44 110
1334.52 118
1334.61 123
1334.69 128
1334.77 130
1334.86 131
1334.94 132
1335.03 131
1335.11 130
1335.19 129
1335.28 128
1335.36 128
1335.44 128
1335.53 129
1335.61 128
1335.69 126
1335.78 120
1335.86 109
1335.95 94
1336.03 76
1336.11 56
1336.20 38
1336.28 23
1336.36 13
1336.45 8
1336.53 9
1336.62 12
1336.70 18
1336.78 25
1336.87 33
1336.95 41
1337.03 49
1337.12 57
1337.20 65
1337.29 71
1337.37 75
1337.45 77
1337.54 76
1337.62 73
1337.70 69
1337.79 63
1337.87 58
1337.96 52
1338.04 47
1338.12 41
1338.21 36
1338.29 31
1338.37 27
1338.46 26
1338.54 27
1338.63 31
1338.71 38
1338.79 46
1338.88 55
1338.96 64
1339.04 71
1339.13 75
1339.21 77
1339.30 76
1339.38 73
1339.46 68
1339.55 63
1339.63 58
1339.71 55
1339.80 53
1339.88 54
1339.97 56
1340.05 58
1340.13 60
1340.22 61
1340.30 61
1340.38 60
1340.47 60
1340.55 60
1340.64 62
1340.72 66
1340.80 72
1340.89 78
1340.97 84
1341.06 87
1341.14 89
1341.22 87
1341.31 84
1341.39 78
1341.47 71
1341.56 64
1341.64 58
1341.73 53
1341.81 51
1341.89 53
1341.98 57
1342.06 63
1342.15 69
1342.23 74
1342.31 76
1342.40 73
1342.48 66
1342.57 54
1342.65 39
1342.73 22
1342.82 5
1342.90 0
1342.98 0
1343.07 0
1343.15 0
1343.24 0
1343.32 0
1343.40 0
1343.49 0
1343.57 5
1343.66 17
1343.74 30
1343.82 44
1343.91 58
1343.99 72
1344.08 85
1344.16 98
1344.24 109
1344.33 118
1344.41 124
1344.50 128
1344.58 130
1344.66 131
1344.75 132
1344.83 133
1344.92 135
1345.00 138
1345.08 142
1345.17 147
1345.25 151
1345.34 154
1345.42 156
1345.50 156
1345.59 153
1345.67 149
1345.76 142
1345.84 135
1345.92 129
1346.01 125
1346.09 124
1346.18 127
1346.26 133
1346.34 140
1346.43 148
1346.51 154
1346.60 157
1346.68 156
1346.76 152
1346.85 146
1346.93 139
1347.02 131
1347.10 123
1347.18 117
1347.27 113
1347.35 111
1347.44 110
1347.52 110
1347.60 109
1347.69 107
1347.77 103
1347.86 99
1347.94 94
1348.02 90
1348.11 88
1348.19 88
1348.28 91
1348.36 96
1348.44 102
1348.53 107
1348.61 111
1348.70 114
1348.78 115
1348.86 115
1348.95 115
1349.03 114
1349.12 115
1349.20 116
1349.29 118
1349.37 120
1349.45 121
1349.54 120
1349.62 117
1349.71 112
1349.79 106
1349.87 100
1349.96 95
1350.04 92
1350.13 89
1350.21 87
1350.29 85
1350.38 82
1350.46 79
1350.55 77
1350.63 76
1350.72 77
1350.80 80
1350.88 84
1350.97 90
1351.05 94
1351.14 96
1351.22 96
1351.30 92
1351.39 87
1351.47 81
1351.56 75
1351.64 72
1351.73 71
1351.81 72
1351.89 75
1351.98 79
1352.06 83
1352.15 85
1352.23 87
1352.31 88
1352.40 88
1352.48 89
1352.57 89
1352.65 90
1352.74 90
1352.82 90
1352.90 87
1352.99 83
1353.07 77
1353.16 69
1353.24 60
1353.33 52
1353.41 46
1353.49 43
1353.58 42
1353.66 46
1353.75 53
1353.83 61
1353.91 69
1354.00 77
1354.08 81
1354.17 83
1354.25 81
1354.34 76
1354.42 68
1354.50 59
1354.59 50
1354.67 40
1354.76 30
1354.84 21
1354.93 14
1355.01 8
1355.09 6
1355.18 5
1355.26 8
1355.35 11
1355.43 16
1355.52 20
1355.60 24
1355.68 25
1355.77 25
1355.85 21
1355.94 16
1356.02 8
1356.11 0
1356.19 0
1356.27 0
1356.36 0
1356.44 0
1356.53 0
1356.61 0
1356.70 0
1356.78 10
1356.87 22
1356.95 31
1357.03 35
1357.12 36
1357.20 34
1357.29 32
1357.37 31
1357.46 32
1357.54 36
1357.62 42
1357.71 49
1357.79 56
1357.88 60
1357.96 62
1358.05 60
1358.13 56
1358.21 50
1358.30 44
1358.38 39
1358.47 35
1358.55 31
1358.64 29
1358.72 27
1358.81 24
1358.89 23
1358.97 22
1359.06 23
1359.14 25
1359.23 28
1359.31 32
1359.40 34
1359.48 36
1359.57 37
1359.65 37
1359.73 40
1359.82 46
1359.90 57
1359.99 72
1360.07 91
1360.16 111
1360.24 130
1360.33 147
1360.41 159
1360.49 167
1360.58 170
1360.66 170
1360.75 168
1360.83 167
1360.92 167
1361.00 169
1361.09 173
1361.17 178
1361.25 183
1361.34 186
1361.42 188
1361.51 188
1361.59 188
1361.68 188
1361.76 188
1361.85 189
1361.93 192
1362.01 195
1362.10 198
1362.18 200
1362.27 200
1362.35 200
1362.44 198
1362.52 196
1362.61 194
1362.69 195
1362.78 197
1362.86 202
1362.94 210
1363.03 220
1363.11 231
1363.20 244
1363.28 256
1363.37 268
1363.45 278
1363.54 285
1363.62 288
1363.71 287
1363.79 283
1363.87 277
1363.96 270
1364.04 265
1364.13 262
1364.21 262
1364.30 266
1364.38 270
1364.47 275
1364.55 279
1364.64 281
1364.72 281
1364.80 281
1364.89 279
1364.97 278
1365.06 278
1365.14 277
1365.23 276
1365.31 274
1365.40 269
1365.48 262
1365.57 252
1365.65 241
1365.74 229
1365.82 217
1365.90 206
1365.99 196
1366.07 188
1366.16 182
1366.24 176
1366.33 171
1366.41 166
1366.50 160
1366.58 153
1366.67 147
1366.75 141
1366.84 135
1366.92 130
1367.00 125
1367.09 120
1367.17 113
1367.26 105
1367.34 95
1367.43 85
1367.51 75
1367.60 66
1367.68 60
1367.77 57
1367.85 60
1367.94 67
1368.02 78
1368.11 92
1368.19 105
1368.27 117
1368.36 125
1368.44 127
1368.53 123
1368.61 114
1368.70 102
1368.78 88
1368.87 75
1368.95 64
1369.04 55
1369.12 50
1369.21 46
1369.29 44
1369.38 41
1369.46 39
1369.55 38
1369.63 38
1369.72 40
1369.80 43
1369.88 46
1369.97 49
1370.05 50
1370.14 47
1370.22 41
1370.31 31
1370.39 20
1370.48 7
1370.56 0
1370.65 0
1370.73 0
1370.82 0
1370.90 0
1370.99 0
1371.07 0
1371.16 0
1371.24 5
1371.33 10
1371.41 14
1371.50 17
1371.58 19
1371.66 19
1371.75 20
1371.83 21
1371.92 22
1372.00 24
1372.09 27
1372.17 31
1372.26 35
1372.34 40
1372.43 47
1372.51 54
1372.60 61
1372.68 69
1372.77 76
1372.85 83
1372.94 88
1373.02 91
1373.11 93
1373.19 94
1373.28 94
1373.36 93
1373.45 93
1373.53 92
1373.62 93
1373.70 96
1373.79 101
1373.87 110
1373.96 121
1374.04 133
1374.12 146
1374.21 159
1374.29 169
1374.38 175
1374.46 177
1374.55 174
1374.63 168
1374.72 160
1374.80 151
1374.89 143
1374.97 138
1375.06 137
1375.14 139
1375.23 145
1375.31 154
1375.40 166
1375.48 179
1375.57 193
1375.65 206
1375.74 218
1375.82 228
1375.91 236
1375.99 242
1376.08 243
1376.16 241
1376.25 234
1376.33 225
1376.42 212
1376.50 198
1376.59 185
1376.67 173
1376.76 164
1376.84 158
1376.93 155
1377.01 155
1377.10 159
1377.18 165
1377.27 174
1377.35 185
1377.44 197
1377.52 209
1377.61 220
1377.69 229
1377.78 236
1377.86 241
1377.95 243
1378.03 244
1378.12 244
1378.20 246
1378.29 249
1378.37 255
1378.46 262
1378.54 270
1378.63 278
1378.71 284
1378.80 289
1378.88 292
1378.97 292
1379.05 289
1379.14 286
1379.22 283
1379.31 281
1379.39 280
1379.48 281
1379.56 283
1379.65 286
1379.73 289
1379.82 291
1379.90 293
1379.99 293
1380.07 293
1380.16 293
1380.24 293
1380.33 291
1380.41 289
1380.50 285
1380.58 279
1380.67 271
1380.75 263
1380.84 255
1380.92 249
1381.01 246
1381.09 244
1381.18 243
1381.26 243
1381.35 239
1381.43 233
1381.52 224
1381.60 212
1381.69 200
1381.77 191
1381.86 184
1381.94 181
1382.03 182
1382.11 185
1382.20 188
1382.29 191
1382.37 191
1382.46 191
1382.54 189
1382.63 188
1382.71 186
1382.80 186
1382.88 185
1382.97 185
1383.05 184
1383.14 182
1383.22 179
1383.31 175
1383.39 170
1383.48 165
1383.56 160
1383.65 157
1383.73 154
1383.82 153
1383.90 153
1383.99 153
1384.07 152
1384.16 150
1384.24 146
1384.33 142
1384.41 137
1384.50 134
1384.58 133
1384.67 134
1384.75 134
1384.84 135
1384.93 134
1385.01 130
1385.10 123
1385.18 115
1385.27 105
1385.35 96
1385.44 87
1385.52 82
1385.61 79
1385.69 80
1385.78 83
1385.86 89
1385.95 97
1386.03 105
1386.12 113
1386.20 118
1386.29 120
1386.37 120
1386.46 115
1386.54 107
1386.63 96
1386.72 83
1386.80 68
1386.89 53
1386.97 38
1387.06 23
1387.14 10
1387.23 0
1387.31 0
1387.40 0
1387.48 0
1387.57 0
1387.65 0
1387.74 0
1387.82 0
1387.91 2
1387.99 15
1388.08 28
1388.17 40
1388.25 50
1388.34 58
1388.42 62
1388.51 65
1388.59 65
1388.68 64
1388.76 61
1388.85 59
1388.93 59
1389.02 61
1389.10 64
1389.19 69
1389.27 75
1389.36 81
1389.45 88
1389.53 93
1389.62 98
1389.70 101
1389.79 105
1389.87 108
1389.96 110
1390.04 110
1390.13 108
1390.21 105
1390.30 100
1390.38 93
1390.47 86
1390.55 78
1390.64 71
1390.73 65
1390.81 62
1390.90 61
1390.98 64
1391.07 71
1391.15 82
1391.24 94
1391.32 107
1391.41 117
1391.49 124
1391.58 129
1391.67 131
1391.75 130
1391.84 128
1391.92 126
1392.01 122
1392.09 118
1392.18 112
1392.26 103
1392.35 95
1392.43 86
1392.52 80
1392.60 78
1392.69 82
1392.78 91
1392.86 105
1392.95 123
1393.03 142
1393.12 159
1393.20 173
1393.29 184
1393.37 190
1393.46 191
1393.54 190
1393.63 186
1393.72 182
1393.80 177
1393.89 171
1393.97 166
1394.06 161
1394.14 158
1394.23 155
1394.31 153
1394.40 151
1394.49 148
1394.57 145
1394.66 142
1394.74 138
1394.83 136
1394.91 136
1395.00 139
1395.08 145
1395.17 152
1395.25 159
1395.34 166
1395.43 171
1395.51 174
1395.60 177
1395.68 178
1395.77 180
1395.85 183
1395.94 185
1396.02 187
1396.11 186
1396.20 183
1396.28 175
1396.37 165
1396.45 153
1396.54 140
1396.62 128
1396.71 117
1396.79 108
1396.88 101
1396.97 93
1397.05 85
1397.14 76
1397.22 65
1397.31 55
1397.39 47
1397.48 42
1397.57 40
1397.65 42
1397.74 47
1397.82 54
1397.91 62
1397.99 68
1398.08 73
1398.16 77
1398.25 79
1398.34 80
1398.42 81
1398.51 82
1398.59 83
1398.68 85
1398.76 87
1398.85 88
1398.93 89
1399.02 89
1399.11 89
1399.19 86
1399.28 82
1399.36 77
1399.45 71
1399.53 65
1399.62 61
1399.71 60
1399.79 62
1399.88 70
1399.96 81
1400.05 94
1400.13 109
1400.22 123
1400.31 133
1400.39 139
1400.48 140
1400.56 136
1400.65 129
1400.73 120
1400.82 113
1400.91 108
1400.99 108
1401.08 112
1401.16 121
1401.25 134
1401.33 148
1401.42 161
1401.51 171
1401.59 176
1401.68 174
1401.76 167
1401.85 157
1401.93 147
1402.02 139
1402.11 134
1402.19 131
1402.28 130
1402.36 128
1402.45 124
1402.53 117
1402.62 109
1402.71 100
1402.79 93
1402.88 86
1402.96 81
1403.05 75
1403.13 69
1403.22 61
1403.31 51
1403.39 40
1403.48 29
1403.56 20
1403.65 13
1403.73 8
1403.82 5
1403.91 2
1403.99 0
1404.08 0
1404.16 0
1404.25 0
1404.34 0
1404.42 0
1404.51 0
1404.59 0
1404.68 2
1404.76 6
1404.85 10
1404.94 13
1405.02 16
1405.11 20
1405.19 25
1405.28 30
1405.37 36
1405.45 43
1405.54 51
1405.62 58
1405.71 65
1405.79 71
1405.88 76
1405.97 78
1406.05 77
1406.14 75
1406.22 71
1406.31 65
1406.40 60
1406.48 55
1406.57 51
1406.65 48
1406.74 46
1406.82 44
1406.91 42
1407.00 40
1407.08 38
1407.17 36
1407.25 36
1407.34 38
1407.43 42
1407.51 49
1407.60 58
1407.68 68
1407.77 78
1407.86 87
1407.94 95
1408.03 100
1408.11 104
1408.20 106
1408.29 107
1408.37 104
1408.46 100
1408.54 94
1408.63 86
1408.71 76
1408.80 67
1408.89 57
1408.97 49
1409.06 43
1409.14 38
1409.23 34
1409.32 30
1409.40 27
1409.49 25
1409.57 24
1409.66 23
1409.75 23
1409.83 22
1409.92 21
1410.00 20
1410.09 17
1410.18 16
1410.26 15
1410.35 16
1410.43 18
1410.52 21
1410.61 22
1410.69 22
1410.78 20
1410.86 15
1410.95 10
1411.04 5
1411.12 1
1411.21 0
1411.29 1
1411.38 5
1411.47 13
1411.55 23
1411.64 34
1411.72 44
1411.81 52
1411.90 57
1411.98 58
1412.07 56
1412.15 52
1412.24 47
1412.33 42
1412.41 36
1412.50 29
1412.58 22
1412.67 12
1412.76 2
1412.84 0
1412.93 0
1413.02 0
1413.10 0
1413.19 0
1413.27 0
1413.36 0
1413.45 4
1413.53 15
1413.62 22
1413.70 27
1413.79 29
1413.88 31
1413.96 32
1414.05 35
1414.13 40
1414.22 49
1414.31 61
1414.39 75
1414.48 91
1414.56 107
1414.65 124
1414.74 139
1414.82 152
1414.91 163
1415.00 171
1415.08 178
1415.17 184
1415.25 188
1415.34 192
1415.43 195
1415.51 196
1415.60 195
1415.68 190
1415.77 183
1415.86 173
1415.94 162
1416.03 152
1416.12 142
1416.20 133
1416.29 124
1416.37 117
1416.46 109
1416.55 101
1416.63 93
1416.72 86
1416.80 83
1416.89 83
1416.98 87
1417.06 95
1417.15 107
1417.24 120
1417.32 133
1417.41 143
1417.49 152
1417.58 157
1417.67 159
1417.75 160
1417.84 159
1417.93 159
1418.01 160
1418.10 161
1418.18 162
1418.27 164
1418.36 166
1418.44 167
1418.53 168
1418.62 167
1418.70 165
1418.79 162
1418.87 159
1418.96 156
1419.05 153
1419.13 151
1419.22 150
1419.31 149
1419.39 146
1419.48 141
1419.56 134
1419.65 126
1419.74 119
1419.82 112
1419.91 108
1420.00 107
1420.08 107
1420.17 108
1420.25 108
1420.34 106
1420.43 102
1420.51 95
1420.60 87
1420.69 79
1420.77 70
1420.86 64
1420.94 59
1421.03 56
1421.12 55
1421.20 56
1421.29 58
1421.38 61
1421.46 65
1421.55 68
1421.64 71
1421.72 75
1421.81 80
1421.89 86
1421.98 94
1422.07 104
1422.15 114
1422.24 122
1422.33 128
1422.41 129
1422.50 128
1422.59 126
1422.67 124
1422.76 125
1422.84 130
1422.93 139
1423.02 151
1423.10 163
1423.19 173
1423.28 180
1423.36 182
1423.45 179
1423.54 173
1423.62 164
1423.71 153
1423.79 141
1423.88 129
1423.97 116
1424.05 102
1424.14 87
1424.23 74
1424.31 61
1424.40 51
1424.49 45
1424.57 43
1424.66 45
1424.75 51
1424.83 58
1424.92 66
1425.00 71
1425.09 73
1425.18 72
1425.26 68
1425.35 64
1425.44 61
1425.52 63
1425.61 69
1425.70 78
1425.78 89
1425.87 99
1425.96 105
1426.04 105
1426.13 101
1426.21 93
1426.30 84
1426.39 76
1426.47 70
1426.56 66
1426.65 65
1426.73 65
1426.82 67
1426.91 68
1426.99 70
1427.08 73
1427.17 77
1427.25 82
1427.34 89
1427.43 96
1427.51 103
1427.60 108
1427.69 109
1427.77 108
1427.86 103
1427.94 95
1428.03 85
1428.12 77
1428.20 71
1428.29 70
1428.38 73
1428.46 79
1428.55 86
1428.64 93
1428.72 96
1428.81 96
1428.90 92
1428.98 85
1429.07 77
1429.16 68
1429.24 60
1429.33 53
1429.42 48
1429.50 44
1429.59 41
1429.68 40
1429.76 41
1429.85 43
1429.94 47
1430.02 53
1430.11 58
1430.20 62
1430.28 66
1430.37 69
1430.45 71
1430.54 73
1430.63 75
1430.71 77
1430.80 81
1430.89 85
1430.97 90
1431.06 93
1431.15 95
1431.23 93
1431.32 89
1431.41 82
1431.49 73
1431.58 65
1431.67 57
1431.75 52
1431.84 48
1431.93 47
1432.01 46
1432.10 46
1432.19 46
1432.27 46
1432.36 47
1432.45 48
1432.53 50
1432.62 52
1432.71 53
1432.79 54
1432.88 54
1432.97 54
1433.05 55
1433.14 56
1433.23 59
1433.31 64
1433.40 69
1433.49 74
1433.57 79
1433.66 85
1433.75 90
1433.83 97
1433.92 104
1434.01 111
1434.09 118
1434.18 122
1434.27 122
1434.35 118
1434.44 111
1434.53 103
1434.61 94
1434.70 87
1434.79 83
1434.88 81
1434.96 80
1435.05 78
1435.14 76
1435.22 71
1435.31 63
1435.40 52
1435.48 40
1435.57 27
1435.66 13
1435.74 0
1435.83 0
1435.92 0
1436.00 0
1436.09 0
1436.18 0
1436.26 0
1436.35 0
1436.44 0
1436.52 16
1436.61 32
1436.70 47
1436.78 59
1436.87 68
1436.96 72
1437.04 72
1437.13 68
1437.22 61
1437.30 50
1437.39 39
1437.48 28
1437.57 20
1437.65 14
1437.74 12
1437.83 14
1437.91 19
1438.00 24
1438.09 30
1438.17 33
1438.26 36
1438.35 36
1438.43 36
1438.52 36
1438.61 36
1438.69 39
1438.78 42
1438.87 47
1438.95 52
1439.04 56
1439.13 59
1439.22 62
1439.30 62
1439.39 62
1439.48 61
1439.56 60
1439.65 59
1439.74 58
1439.82 58
1439.91 59
1440.00 59
1440.08 60
1440.17 62
1440.26 63
1440.34 64
1440.43 66
1440.52 71
1440.61 77
1440.69 85
1440.78 94
1440.87 104
1440.95 113
1441.04 120
1441.13 126
1441.21 129
1441.30 130
1441.39 130
1441.47 128
1441.56 126
1441.65 122
1441.74 117
1441.82 111
1441.91 104
1442.00 96
1442.08 89
1442.17 83
1442.26 78
1442.34 76
1442.43 76
1442.52 79
1442.60 83
1442.69 88
1442.78 93
1442.87 99
1442.95 104
1443.04 109
1443.13 114
1443.21 118
1443.30 120
1443.39 120
1443.47 119
1443.56 117
1443.65 114
1443.74 112
1443.82 110
1443.91 110
1444.00 109
1444.08 107
1444.17 104
1444.26 98
1444.34 90
1444.43 80
1444.52 71
1444.61 62
1444.69 54
1444.78 48
1444.87 43
1444.95 39
1445.04 36
1445.13 34
1445.22 34
1445.30 36
1445.39 42
1445.48 51
1445.56 63
1445.65 76
1445.74 88
1445.82 97
1445.91 101
1446.00 100
1446.09 95
1446.17 87
1446.26 78
1446.35 68
1446.43 60
1446.52 54
1446.61 49
1446.70 46
1446.78 46
1446.87 47
1446.96 51
1447.04 59
1447.13 68
1447.22 80
1447.30 91
1447.39 101
1447.48 107
1447.57 109
1447.65 106
1447.74 98
1447.83 86
1447.91 71
1448.00 56
1448.09 42
1448.18 32
1448.26 27
1448.35 27
1448.44 33
1448.52 45
1448.61 59
1448.70 76
1448.79 94
1448.87 110
1448.96 125
1449.05 138
1449.13 148
1449.22 156
1449.31 162
1449.40 167
1449.48 169
1449.57 170
1449.66 170
1449.75 169
1449.83 166
1449.92 163
1450.01 160
1450.09 159
1450.18 158
1450.27 160
1450.36 165
1450.44 172
1450.53 179
1450.62 185
1450.70 189
1450.79 190
1450.88 186
1450.97 179
1451.05 168
1451.14 156
1451.23 145
1451.31 137
1451.40 132
1451.49 130
1451.58 131
1451.66 133
1451.75 133
1451.84 131
1451.93 125
1452.01 118
1452.10 110
1452.19 104
1452.27 101
1452.36 102
1452.45 106
1452.54 113
1452.62 121
1452.71 128
1452.80 133
1452.89 136
1452.97 139
1453.06 142
1453.15 146
1453.23 151
1453.32 155
1453.41 158
1453.50 157
1453.58 153
1453.67 146
1453.76 136
1453.85 127
1453.93 119
1454.02 115
1454.11 114
1454.19 115
1454.28 118
1454.37 121
1454.46 122
1454.54 121
1454.63 118
1454.72 112
1454.81 104
1454.89 93
1454.98 80
1455.07 66
1455.16 53
1455.24 42
1455.33 35
1455.42 32
1455.50 34
1455.59 40
1455.68 49
1455.77 58
1455.85 66
1455.94 73
1456.03 79
1456.12 84
1456.20 89
1456.29 95
1456.38 103
1456.47 112
1456.55 120
1456.64 125
1456.73 127
1456.82 124
1456.90 116
1456.99 103
1457.08 88
1457.17 73
1457.25 60
1457.34 52
1457.43 49
1457.51 51
1457.60 56
1457.69 62
1457.78 67
1457.86 70
1457.95 71
1458.04 71
1458.13 69
1458.21 67
1458.30 65
1458.39 64
1458.48 61
1458.56 57
1458.65 51
1458.74 42
1458.83 31
1458.91 20
1459.00 10
1459.09 3
1459.18 0
1459.26 0
1459.35 4
1459.44 11
1459.53 19
1459.61 27
1459.70 32
1459.79 34
1459.88 32
1459.96 26
1460.05 16
1460.14 5
1460.23 0
1460.31 0
1460.40 0
1460.49 0
1460.58 13
1460.66 33
1460.75 55
1460.84 76
1460.93 92
1461.01 103
1461.10 107
1461.19 106
1461.28 101
1461.36 95
1461.45 87
1461.54 80
1461.63 73
1461.71 65
1461.80 56
1461.89 45
1461.98 34
1462.06 23
1462.15 12
1462.24 4
1462.33 0
1462.41 0
1462.50 0
1462.59 0
1462.68 0
1462.76 0
1462.85 0
1462.94 0
1463.03 0
1463.11 0
1463.20 6
1463.29 14
1463.38 22
1463.47 31
1463.55 39
1463.64 49
1463.73 58
1463.82 67
1463.90 74
1463.99 79
1464.08 80
1464.17 77
1464.25 70
1464.34 62
1464.43 55
1464.52 51
1464.60 52
1464.69 59
1464.78 70
1464.87 83
1464.95 96
1465.04 108
1465.13 117
1465.22 122
1465.31 124
1465.39 124
1465.48 122
1465.57 119
1465.66 114
1465.74 106
1465.83 97
1465.92 86
1466.01 74
1466.09 62
1466.18 50
1466.27 39
1466.36 29
1466.45 20
1466.53 11
1466.62 1
1466.71 0
1466.80 0
1466.88 0
1466.97 0
1467.06 0
1467.15 0
1467.23 0
1467.32 1
1467.41 11
1467.50 21
1467.59 29
1467.67 35
1467.76 41
1467.85 45
1467.94 49
1468.02 53
1468.11 57
1468.20 63
1468.29 70
1468.37 78
1468.46 88
1468.55 98
1468.64 109
1468.73 117
1468.81 122
1468.90 122
1468.99 116
1469.08 104
1469.16 87
1469.25 67
1469.34 46
1469.43 26
1469.52 9
1469.60 0
1469.69 0
1469.78 0
1469.87 0
1469.95 0
1470.04 0
1470.13 6
1470.22 18
1470.31 30
1470.39 42
1470.48 53
1470.57 62
1470.66 70
1470.74 77
1470.83 83
1470.92 88
1471.01 90
1471.10 90
1471.18 88
1471.27 83
1471.36 77
1471.45 72
1471.54 69
1471.62 68
1471.71 69
1471.80 72
1471.89 76
1471.97 80
1472.06 83
1472.15 86
1472.24 91
1472.33 97
1472.41 105
1472.50 113
1472.59 119
1472.68 123
1472.77 122
1472.85 115
1472.94 103
1473.03 86
1473.12 68
1473.20 49
1473.29 34
1473.38 22
1473.47 15
1473.56 12
1473.64 13
1473.73 16
1473.82 18
1473.91 20
1474.00 21
1474.08 19
1474.17 17
1474.26 14
1474.35 12
1474.44 11
1474.52 13
1474.61 16
1474.70 20
1474.79 24
1474.88 28
1474.96 29
1475.05 29
1475.14 28
1475.23 27
1475.31 28
1475.40 31
1475.49 36
1475.58 42
1475.67 48
1475.75 52
1475.84 55
1475.93 55
1476.02 53
1476.11 51
1476.19 48
1476.28 45
1476.37 41
1476.46 37
1476.55 31
1476.63 24
1476.72 17
1476.81 10
1476.90 7
1476.99 6
1477.07 8
1477.16 12
1477.25 17
1477.34 22
1477.43 26
1477.51 29
1477.60 33
1477.69 37
1477.78 44
1477.87 52
1477.95 63
1478.04 73
1478.13 84
1478.22 94
1478.31 103
1478.39 111
1478.48 117
1478.57 124
1478.66 130
1478.75 136
1478.83 141
1478.92 144
1479.01 144
1479.10 142
1479.19 135
1479.28 126
1479.36 115
1479.45 104
1479.54 94
1479.63 87
1479.72 85
1479.80 86
1479.89 90
1479.98 95
1480.07 100
1480.16 101
1480.24 98
1480.33 91
1480.42 81
1480.51 70
1480.60 61
1480.68 55
1480.77 55
1480.86 59
1480.95 68
1481.04 78
1481.13 87
1481.21 94
1481.30 95
1481.39 92
1481.48 86
1481.57 76
1481.65 66
1481.74 56
1481.83 48
1481.92 40
1482.01 33
1482.09 26
1482.18 19
1482.27 12
1482.36 6
1482.45 5
1482.54 8
1482.62 17
1482.71 30
1482.80 45
1482.89 61
1482.98 73
1483.06 81
1483.15 84
1483.24 83
1483.33 79
1483.42 73
1483.51 66
1483.59 59
1483.68 54
1483.77 52
1483.86 53
1483.95 59
1484.03 68
1484.12 80
1484.21 95
1484.30 109
1484.39 124
1484.48 138
1484.56 150
1484.65 162
1484.74 170
1484.83 176
1484.92 177
1485.01 173
1485.09 165
1485.18 153
1485.27 141
1485.36 131
1485.45 126
1485.53 125
1485.62 130
1485.71 140
1485.80 155
1485.89 172
1485.98 190
1486.06 207
1486.15 222
1486.24 233
1486.33 240
1486.42 241
1486.51 235
1486.59 224
1486.68 208
1486.77 189
1486.86 168
1486.95 146
1487.04 126
1487.12 108
1487.21 93
1487.30 83
1487.39 76
1487.48 73
1487.57 73
1487.65 74
1487.74 75
1487.83 75
1487.92 75
1488.01 74
1488.10 76
1488.18 81
1488.27 91
1488.36 106
1488.45 126
1488.54 149
1488.63 171
1488.71 190
1488.80 203
1488.89 208
1488.98 207
1489.07 200
1489.16 189
1489.24 178
1489.33 168
1489.42 161
1489.51 158
1489.60 159
1489.69 162
1489.77 166
1489.86 171
1489.95 174
1490.04 176
1490.13 177
1490.22 178
1490.30 179
1490.39 182
1490.48 186
1490.57 191
1490.66 195
1490.75 198
1490.83 198
1490.92 194
1491.01 188
1491.10 178
1491.19 167
1491.28 157
1491.37 147
1491.45 140
1491.54 135
1491.63 133
1491.72 133
1491.81 134
1491.90 133
1491.98 131
1492.07 127
1492.16 119
1492.25 109
1492.34 98
1492.43 87
1492.52 77
1492.60 70
1492.69 65
1492.78 63
1492.87 62
1492.96 61
1493.05 59
1493.13 56
1493.22 50
1493.31 41
1493.40 30
1493.49 17
1493.58 2
1493.67 0
1493.75 0
1493.84 0
1493.93 0
1494.02 0
1494.11 0
1494.20 0
1494.28 0
1494.37 20
1494.46 45
1494.55 72
1494.64 99
1494.73 124
1494.82 146
1494.90 164
1494.99 177
1495.08 186
1495.17 190
1495.26 192
1495.35 192
1495.44 190
1495.52 187
1495.61 184
1495.70 179
1495.79 173
1495.88 167
1495.97 161
1496.06 155
1496.14 150
1496.23 147
1496.32 145
1496.41 146
1496.50 150
1496.59 157
1496.68 168
1496.76 181
1496.85 195
1496.94 208
1497.03 218
1497.12 222
1497.21 221
1497.30 215
1497.38 204
1497.47 191
1497.56 179
1497.65 169
1497.74 164
1497.83 163
1497.92 167
1498.00 176
1498.09 187
1498.18 199
1498.27 210
1498.36 220
1498.45 229
1498.54 236
1498.63 243
1498.71 250
1498.80 258
1498.89 267
1498.98 277
1499.07 285
1499.16 292
1499.25 296
1499.33 297
1499.42 298
1499.51 298
1499.60 301
1499.69 306
1499.78 312
1499.87 318
1499.96 321
1500.04 320
1500.13 313
1500.22 300
1500.31 283
1500.40 265
1500.49 248
1500.58 234
1500.66 226
1500.75 223
1500.84 224
1500.93 228
1501.02 233
1501.11 238
1501.20 243
1501.29 246
1501.37 247
1501.46 245
1501.55 241
1501.64 234
1501.73 224
1501.82 213
1501.91 204
1502.00 197
1502.08 194
1502.17 197
1502.26 206
1502.35 218
1502.44 232
1502.53 246
1502.62 259
1502.71 271
1502.79 284
1502.88 297
1502.97 312
1503.06 328
1503.15 345
1503.24 362
1503.33 379
1503.42 395
1503.50 408
1503.59 419
1503.68 427
1503.77 431
1503.86 430
1503.95 425
1504.04 415
1504.13 403
1504.22 394
1504.30 388
1504.39 387
1504.48 393
1504.57 402
1504.66 413
1504.75 421
1504.84 424
1504.93 421
1505.01 414
1505.10 403
1505.19 392
1505.28 381
1505.37 372
1505.46 363
1505.55 356
1505.64 348
1505.73 340
1505.81 332
1505.90 325
1505.99 318
1506.08 312
1506.17 306
1506.26 300
1506.35 294
1506.44 289
1506.53 282
1506.61 275
1506.70 264
1506.79 251
1506.88 235
1506.97 216
1507.06 197
1507.15 179
1507.24 163
1507.33 150
1507.41 142
1507.50 136
1507.59 131
1507.68 127
1507.77 123
1507.86 119
1507.95 116
1508.04 116
1508.13 119
1508.21 126
1508.30 136
1508.39 149
1508.48 163
1508.57 177
1508.66 190
1508.75 201
1508.84 210
1508.93 215
1509.01 217
1509.10 214
1509.19 207
1509.28 195
1509.37 179
1509.46 163
1509.55 147
1509.64 134
1509.73 123
1509.82 116
1509.90 111
1509.99 108
1510.08 106
1510.17 104
1510.26 104
1510.35 106
1510.44 111
1510.53 119
1510.62 129
1510.71 139
1510.79 148
1510.88 153
1510.97 153
1511.06 149
1511.15 142
1511.24 132
1511.33 123
1511.42 116
1511.51 111
1511.60 110
1511.68 110
1511.77 111
1511.86 110
1511.95 108
1512.04 104
1512.13 97
1512.22 90
1512.31 84
1512.40 80
1512.49 79
1512.57 82
1512.66 88
1512.75 96
1512.84 106
1512.93 115
1513.02 123
1513.11 127
1513.20 127
1513.29 124
1513.38 116
1513.47 105
1513.55 93
1513.64 81
1513.73 71
1513.82 65
1513.91 64
1514.00 67
1514.09 73
1514.18 81
1514.27 90
1514.36 99
1514.45 109
1514.53 119
1514.62 131
1514.71 144
1514.80 158
1514.89 172
1514.98 187
1515.07 200
1515.16 211
1515.25 222
1515.34 232
1515.43 241
1515.52 250
1515.60 258
1515.69 265
1515.78 271
1515.87 276
1515.96 280
1516.05 284
1516.14 288
1516.23 291
1516.32 294
1516.41 295
1516.50 294
1516.59 292
1516.67 290
1516.76 288
1516.85 288
1516.94 291
1517.03 297
1517.12 303
1517.21 310
1517.30 315
1517.39 320
1517.48 326
1517.57 332
1517.66 341
1517.74 352
1517.83 364
1517.92 375
1518.01 380
1518.10 377
1518.19 365
1518.28 344
1518.37 317
1518.46 288
1518.55 260
1518.64 236
1518.73 220
1518.82 211
1518.90 208
1518.99 209
1519.08 212
1519.17 214
1519.26 215
1519.35 214
1519.44 210
1519.53 204
1519.62 198
1519.71 194
1519.80 192
1519.89 193
1519.98 197
1520.07 201
1520.15 204
1520.24 204
1520.33 200
1520.42 191
1520.51 180
1520.60 167
1520.69 156
1520.78 149
1520.87 146
1520.96 148
1521.05 153
1521.14 160
1521.23 166
1521.32 169
1521.40 170
1521.49 167
1521.58 161
1521.67 154
1521.76 147
1521.85 140
1521.94 133
1522.03 126
1522.12 118
1522.21 111
1522.30 104
1522.39 99
1522.48 98
1522.57 100
1522.66 106
1522.74 115
1522.83 124
1522.92 133
1523.01 139
1523.10 140
1523.19 136
1523.28 128
1523.37 116
1523.46 102
1523.55 87
1523.64 74
1523.73 62
1523.82 51
1523.91 42
1524.00 32
1524.09 22
1524.17 11
1524.26 0
1524.35 0
1524.44 0
1524.53 0
1524.62 0
1524.71 0
1524.80 0
1524.89 0
1524.98 3
1525.07 12
1525.16 19
1525.25 25
1525.34 32
1525.43 39
1525.52 47
1525.61 55
1525.69 63
1525.78 71
1525.87 78
1525.96 84
1526.05 89
1526.14 93
1526.23 97
1526.32 99
1526.41 100
1526.50 98
1526.59 94
1526.68 88
1526.77 82
1526.86 77
1526.95 74
1527.04 74
1527.13 77
1527.22 83
1527.31 89
1527.39 96
1527.48 103
1527.57 109
1527.66 116
1527.75 126
1527.84 140
1527.93 157
1528.02 179
1528.11 204
1528.20 230
1528.29 253
1528.38 272
1528.47 285
1528.56 292
1528.65 294
1528.74 292
1528.83 287
1528.92 280
1529.01 273
1529.10 265
1529.19 255
1529.27 244
1529.36 232
1529.45 217
1529.54 203
1529.63 188
1529.72 175
1529.81 165
1529.90 156
1529.99 149
1530.08 144
1530.17 140
1530.26 135
1530.35 131
1530.44 128
1530.53 128
1530.62 131
1530.71 138
1530.80 147
1530.89 158
1530.98 170
1531.07 181
1531.16 189
1531.25 196
1531.33 201
1531.42 205
1531.51 208
1531.60 208
1531.69 207
1531.78 202
1531.87 193
1531.96 181
1532.05 168
1532.14 155
1532.23 144
1532.32 135
1532.41 128
1532.50 123
1532.59 118
1532.68 112
1532.77 107
1532.86 101
1532.95 96
1533.04 95
1533.13 97
1533.22 104
1533.31 115
1533.40 129
1533.49 142
1533.58 154
1533.67 162
1533.76 169
1533.84 174
1533.93 177
1534.02 181
1534.11 186
1534.20 190
1534.29 192
1534.38 192
1534.47 187
1534.56 179
1534.65 167
1534.74 154
1534.83 139
1534.92 124
1535.01 109
1535.10 95
1535.19 79
1535.28 64
1535.37 48
1535.46 34
1535.55 23
1535.64 16
1535.73 15
1535.82 20
1535.91 30
1536.00 45
1536.09 60
1536.18 74
1536.27 83
1536.36 87
1536.45 84
1536.54 76
1536.63 64
1536.72 51
1536.81 38
1536.90 27
1536.99 16
1537.08 5
1537.16 0
1537.25 0
1537.34 0
1537.43 0
1537.52 0
1537.61 0
1537.70 0
1537.79 0
1537.88 4
1537.97 17
1538.06 33
1538.15 48
1538.24 63
1538.33 76
1538.42 85
1538.51 89
1538.60 87
1538.69 80
1538.78 68
1538.87 53
1538.96 38
1539.05 25
1539.14 14
1539.23 8
1539.32 7
1539.41 10
1539.50 16
1539.59 22
1539.68 28
1539.77 32
1539.86 32
1539.95 29
1540.04 24
1540.13 18
1540.22 13
1540.31 12
1540.40 15
1540.49 22
1540.58 33
1540.67 45
1540.76 58
1540.85 70
1540.94 81
1541.03 90
1541.12 99
1541.21 107
1541.30 116
1541.39 127
1541.48 137
1541.57 147
1541.66 154
1541.75 158
1541.84 156
1541.93 150
1542.02 139
1542.11 125
1542.20 110
1542.29 96
1542.38 84
1542.47 75
1542.56 72
1542.65 74
1542.74 81
1542.83 93
1542.92 109
1543.01 128
1543.10 147
1543.19 165
1543.28 180
1543.37 189
1543.46 193
1543.55 190
1543.64 181
1543.73 170
1543.82 159
1543.91 152
1544.00 149
1544.09 153
1544.18 164
1544.27 178
1544.36 194
1544.45 207
1544.54 215
1544.63 217
1544.72 211
1544.81 199
1544.90 182
1544.99 164
1545.08 145
1545.17 130
1545.26 119
1545.35 114
1545.44 113
1545.53 117
1545.62 125
1545.71 135
1545.80 147
1545.89 158
1545.98 169
1546.07 179
1546.16 189
1546.25 198
1546.34 205
1546.43 211
1546.52 215
1546.61 218
1546.70 219
1546.79 220
1546.88 221
1546.97 221
1547.06 222
1547.15 222
1547.24 220
1547.33 217
1547.42 212
1547.51 204
1547.60 195
1547.69 184
1547.78 173
1547.87 162
1547.96 151
1548.05 141
1548.14 132
1548.23 125
1548.32 122
1548.41 122
1548.50 125
1548.59 130
1548.68 136
1548.77 139
1548.86 139
1548.95 132
1549.04 118
1549.13 98
1549.22 74
1549.31 51
1549.40 30
1549.49 13
1549.58 3
1549.67 0
1549.76 0
1549.85 0
1549.94 0
1550.03 0
1550.12 0
1550.21 0
1550.30 0
1550.39 0
1550.48 3
1550.57 16
1550.66 29
1550.75 40
1550.84 46
1550.93 47
1551.02 43
1551.11 35
1551.20 26
1551.29 18
1551.38 13
1551.47 12
1551.56 14
1551.65 21
1551.74 28
1551.83 33
1551.92 36
1552.01 34
1552.10 29
1552.19 21
1552.28 12
1552.38 4
1552.47 0
1552.56 0
1552.65 0
1552.74 0
1552.83 0
1552.92 0
1553.01 0
1553.10 0
1553.19 0
1553.28 1
1553.37 12
1553.46 26
1553.55 42
1553.64 58
1553.73 72
1553.82 83
1553.91 89
1554.00 91
1554.09 90
1554.18 88
1554.27 85
1554.36 84
1554.45 85
1554.54 86
1554.63 86
1554.72 85
1554.81 81
1554.90 77
1554.99 74
1555.08 74
1555.17 78
1555.26 87
1555.35 100
1555.44 116
1555.53 133
1555.62 150
1555.72 164
1555.81 175
1555.90 185
1555.99 193
1556.08 200
1556.17 206
1556.26 211
1556.35 217
1556.44 224
1556.53 230
1556.62 235
1556.71 238
1556.80 239
1556.89 238
1556.98 234
1557.07 228
1557.16 221
1557.25 214
1557.34 208
1557.43 205
1557.52 205
1557.61 209
1557.70 216
1557.79 226
1557.88 236
1557.97 247
1558.06 255
1558.15 260
1558.25 261
1558.34 257
1558.43 251
1558.52 244
1558.61 239
1558.70 237
1558.79 238
1558.88 241
1558.97 244
1559.06 245
1559.15 241
1559.24 233
1559.33 220
1559.42 206
1559.51 191
1559.60 179
1559.69 170
1559.78 165
1559.87 164
1559.96 164
1560.05 165
1560.14 167
1560.23 168
1560.33 171
1560.42 174
1560.51 179
1560.60 185
1560.69 194
1560.78 203
1560.87 212
1560.96 219
1561.05 224
1561.14 223
1561.23 219
1561.32 210
1561.41 199
1561.50 186
1561.59 175
1561.68 167
1561.77 161
1561.86 159
1561.95 159
1562.04 160
1562.13 161
1562.23 162
1562.32 162
1562.41 161
1562.50 161
1562.59 161
1562.68 162
1562.77 165
1562.86 168
1562.95 171
1563.04 175
1563.13 177
1563.22 176
1563.31 172
1563.40 164
1563.49 153
1563.58 140
1563.67 128
1563.76 118
1563.85 112
1563.95 113
1564.04 118
1564.13 126
1564.22 135
1564.31 142
1564.40 145
1564.49 144
1564.58 139
1564.67 132
1564.76 126
1564.85 123
1564.94 124
1565.03 128
1565.12 134
1565.21 139
1565.30 140
1565.39 134
1565.49 121
1565.58 102
1565.67 79
1565.76 55
1565.85 33
1565.94 15
1566.03 3
1566.12 0
1566.21 0
1566.30 0
1566.39 0
1566.48 0
1566.57 0
1566.66 0
1566.75 0
1566.84 0
1566.94 0
1567.03 1
1567.12 15
1567.21 33
1567.30 54
1567.39 75
1567.48 92
1567.57 105
1567.66 112
1567.75 116
1567.84 118
1567.93 121
1568.02 127
1568.11 135
1568.20 146
1568.30 158
1568.39 167
1568.48 175
1568.57 179
1568.66 182
1568.75 185
1568.84 189
1568.93 196
1569.02 206
1569.11 219
1569.20 234
1569.29 250
1569.38 266
1569.47 280
1569.57 293
1569.66 303
1569.75 311
1569.84 316
1569.93 320
1570.02 323
1570.11 326
1570.20 332
1570.29 341
1570.38 354
1570.47 369
1570.56 388
1570.65 406
1570.74 425
1570.84 442
1570.93 460
1571.02 479
1571.11 499
1571.20 522
1571.29 548
1571.38 577
1571.47 606
1571.56 634
1571.65 660
1571.74 681
1571.83 697
1571.92 708
1572.02 715
1572.11 717
1572.20 717
1572.29 714
1572.38 709
1572.47 700
1572.56 686
1572.65 668
1572.74 644
1572.83 616
1572.92 587
1573.01 559
1573.11 534
1573.20 515
1573.29 503
1573.38 495
1573.47 491
1573.56 489
1573.65 486
1573.74 482
1573.83 475
1573.92 466
1574.01 455
1574.10 444
1574.20 431
1574.29 418
1574.38 404
1574.47 389
1574.56 373
1574.65 358
1574.74 344
1574.83 335
1574.92 331
1575.01 333
1575.10 340
1575.19 351
1575.29 362
1575.38 371
1575.47 376
1575.56 376
1575.65 371
1575.74 362
1575.83 351
1575.92 340
1576.01 329
1576.10 318
1576.19 308
1576.29 298
1576.38 287
1576.47 275
1576.56 263
1576.65 252
1576.74 243
1576.83 237
1576.92 235
1577.01 238
1577.10 246
1577.20 258
1577.29 274
1577.38 290
1577.47 304
1577.56 313
1577.65 318
1577.74 316
1577.83 310
1577.92 299
1578.01 286
1578.10 273
1578.20 262
1578.29 252
1578.38 245
1578.47 240
1578.56 237
1578.65 235
1578.74 234
1578.83 234
1578.92 236
1579.01 239
1579.11 243
1579.20 248
1579.29 254
1579.38 261
1579.47 269
1579.56 277
1579.65 287
1579.74 299
1579.83 310
1579.92 321
1580.02 330
1580.11 336
1580.20 337
1580.29 333
1580.38 327
1580.47 320
1580.56 313
1580.65 308
1580.74 307
1580.83 308
1580.93 312
1581.02 317
1581.11 322
1581.20 327
1581.29 335
1581.38 346
1581.47 361
1581.56 381
1581.65 406
1581.75 435
1581.84 466
1581.93 499
1582.02 533
1582.11 569
1582.20 606
1582.29 644
1582.38 684
1582.47 726
1582.57 767
1582.66 806
1582.75 843
1582.84 876
1582.93 904
1583.02 929
1583.11 951
1583.20 972
1583.29 993
1583.39 1016
1583.48 1043
1583.57 1075
1583.66 1111
1583.75 1152
1583.84 1194
1583.93 1237
1584.02 1278
1584.11 1317
1584.21 1355
1584.30 1393
1584.39 1433
1584.48 1478
1584.57 1528
1584.66 1585
1584.75 1647
1584.84 1711
1584.93 1775
1585.03 1833
1585.12 1882
1585.21 1919
1585.30 1940
1585.39 1946
1585.48 1939
1585.57 1922
1585.66 1898
1585.76 1871
1585.85 1844
1585.94 1818
1586.03 1795
1586.12 1776
1586.21 1760
1586.30 1747
1586.39 1736
1586.48 1725
1586.58 1712
1586.67 1695
1586.76 1674
1586.85 1648
1586.94 1618
1587.03 1587
1587.12 1555
1587.21 1525
1587.31 1498
1587.40 1472
1587.49 1448
1587.58 1423
1587.67 1397
1587.76 1371
1587.85 1346
1587.94 1323
1588.04 1303
1588.13 1288
1588.22 1276
1588.31 1265
1588.40 1254
1588.49 1238
1588.58 1216
1588.67 1187
1588.77 1153
1588.86 1116
1588.95 1078
1589.04 1042
1589.13 1010
1589.22 982
1589.31 959
1589.41 939
1589.50 922
1589.59 910
1589.68 900
1589.77 893
1589.86 886
1589.95 878
1590.04 865
1590.14 844
1590.23 816
1590.32 782
1590.41 744
1590.50 707
1590.59 675
1590.68 650
1590.77 632
1590.87 620
1590.96 611
1591.05 604
1591.14 596
1591.23 588
1591.32 580
1591.41 575
1591.51 572
1591.60 574
1591.69 579
1591.78 586
1591.87 594
1591.96 600
1592.05 605
1592.15 606
1592.24 604
1592.33 599
1592.42 592
1592.51 582
1592.60 573
1592.69 563
1592.78 556
1592.88 551
1592.97 548
1593.06 550
1593.15 555
1593.24 562
1593.33 570
1593.42 578
1593.52 584
1593.61 588
1593.70 591
1593.79 592
1593.88 596
1593.97 602
1594.06 612
1594.16 626
1594.25 642
1594.34 657
1594.43 668
1594.52 672
1594.61 668
1594.70 658
1594.80 641
1594.89 623
1594.98 605
1595.07 591
1595.16 584
1595.25 583
1595.34 591
1595.44 605
1595.53 625
1595.62 650
1595.71 677
1595.80 705
1595.89 731
1595.99 752
1596.08 768
1596.17 779
1596.26 785
1596.35 789
1596.44 793
1596.53 800
1596.63 813
1596.72 834
1596.81 863
1596.90 898
1596.99 940
1597.08 987
1597.17 1036
1597.27 1084
1597.36 1127
1597.45 1163
1597.54 1190
1597.63 1208
1597.72 1219
1597.82 1227
1597.91 1236
1598.00 1250
1598.09 1273
1598.18 1302
1598.27 1338
1598.36 1376
1598.46 1413
1598.55 1448
1598.64 1481
1598.73 1511
1598.82 1539
1598.91 1567
1599.01 1593
1599.10 1617
1599.19 1639
1599.28 1659
1599.37 1677
1599.46 1694
1599.55 1710
1599.65 1726
1599.74 1742
1599.83 1754
1599.92 1763
1600.01 1766
1600.10 1763
1600.20 1754
1600.29 1739
1600.38 1721
1600.47 1702
1600.56 1683
1600.65 1666
1600.75 1652
1600.84 1641
1600.93 1630
1601.02 1619
1601.11 1606
1601.20 1587
1601.30 1564
1601.39 1535
1601.48 1503
1601.57 1469
1601.66 1435
1601.75 1402
1601.85 1374
1601.94 1349
1602.03 1328
1602.12 1309
1602.21 1292
1602.30 1274
1602.40 1255
1602.49 1235
1602.58 1216
1602.67 1197
1602.76 1182
1602.85 1169
1602.95 1159
1603.04 1149
1603.13 1137
1603.22 1122
1603.31 1103
1603.40 1081
1603.50 1057
1603.59 1032
1603.68 1007
1603.77 982
1603.86 957
1603.95 930
1604.05 902
1604.14 874
1604.23 845
1604.32 818
1604.41 794
1604.50 775
1604.60 761
1604.69 755
1604.78 755
1604.87 759
1604.96 767
1605.05 774
1605.15 777
1605.24 775
1605.33 766
1605.42 752
1605.51 733
1605.61 712
1605.70 693
1605.79 677
1605.88 665
1605.97 658
1606.06 654
1606.16 652
1606.25 654
1606.34 657
1606.43 663
1606.52 671
1606.61 679
1606.71 687
1606.80 692
1606.89 692
1606.98 686
1607.07 675
1607.17 659
1607.26 639
1607.35 615
1607.44 590
1607.53 563
1607.62 536
1607.72 508
1607.81 480
1607.90 452
1607.99 424
1608.08 397
1608.18 371
1608.27 347
1608.36 326
1608.45 309
1608.54 297
1608.63 289
1608.73 286
1608.82 285
1608.91 286
1609.00 288
1609.09 289
1609.19 290
1609.28 292
1609.37 293
1609.46 294
1609.55 294
1609.65 293
1609.74 290
1609.83 285
1609.92 278
1610.01 271
1610.10 264
1610.20 257
1610.29 251
1610.38 244
1610.47 238
1610.56 232
1610.66 226
1610.75 219
1610.84 213
1610.93 206
1611.02 199
1611.12 192
1611.21 183
1611.30 171
1611.39 159
1611.48 145
1611.58 130
1611.67 115
1611.76 101
1611.85 90
1611.94 83
1612.04 79
1612.13 79
1612.22 82
1612.31 90
1612.40 100
1612.49 112
1612.59 124
1612.68 135
1612.77 143
1612.86 147
1612.95 146
1613.05 139
1613.14 129
1613.23 117
1613.32 103
1613.41 90
1613.51 78
1613.60 69
1613.69 63
1613.78 62
1613.87 63
1613.97 68
1614.06 74
1614.15 81
1614.24 88
1614.33 93
1614.43 96
1614.52 96
1614.61 95
1614.70 94
1614.79 94
1614.89 96
1614.98 102
1615.07 111
1615.16 123
1615.25 137
1615.35 152
1615.44 165
1615.53 176
1615.62 185
1615.71 191
1615.81 196
1615.90 200
1615.99 203
1616.08 205
1616.18 206
1616.27 204
1616.36 198
1616.45 188
1616.54 176
1616.64 163
1616.73 152
1616.82 144
1616.91 141
1617.00 142
1617.10 147
1617.19 153
1617.28 157
1617.37 159
1617.46 157
1617.56 152
1617.65 146
1617.74 140
1617.83 138
1617.92 139
1618.02 144
1618.11 150
1618.20 155
1618.29 158
1618.39 156
1618.48 150
1618.57 142
1618.66 131
1618.75 120
1618.85 109
1618.94 97
1619.03 84
1619.12 69
1619.21 51
1619.31 33
1619.40 15
1619.49 0
1619.58 0
1619.68 0
1619.77 0
1619.86 0
1619.95 0
1620.04 0
1620.14 0
1620.23 0
1620.32 5
1620.41 14
1620.51 23
1620.60 33
1620.69 42
1620.78 49
1620.87 53
1620.97 52
1621.06 48
1621.15 41
1621.24 34
1621.33 29
1621.43 29
1621.52 35
1621.61 47
1621.70 63
1621.80 82
1621.89 99
1621.98 111
1622.07 118
1622.16 116
1622.26 107
1622.35 92
1622.44 75
1622.53 58
1622.63 45
1622.72 35
1622.81 30
1622.90 28
1623.00 28
1623.09 29
1623.18 30
1623.27 30
1623.36 30
1623.46 30
1623.55 29
1623.64 28
1623.73 26
1623.83 23
1623.92 19
1624.01 14
1624.10 9
1624.19 5
1624.29 5
1624.38 8
1624.47 14
1624.56 24
1624.66 36
1624.75 49
1624.84 64
1624.93 78
1625.03 93
1625.12 106
1625.21 118
1625.30 127
1625.39 131
1625.49 130
1625.58 123
1625.67 109
1625.76 91
1625.86 67
1625.95 42
1626.04 16
1626.13 0
1626.23 0
1626.32 0
1626.41 0
1626.50 0
1626.60 0
1626.69 17
1626.78 39
1626.87 60
1626.96 77
1627.06 90
1627.15 98
1627.24 103
1627.33 106
1627.43 109
1627.52 112
1627.61 115
1627.70 119
1627.80 122
1627.89 123
1627.98 120
1628.07 113
1628.17 102
1628.26 87
1628.35 72
1628.44 58
1628.54 48
1628.63 42
1628.72 42
1628.81 49
1628.90 60
1629.00 74
1629.09 91
1629.18 107
1629.27 123
1629.37 137
1629.46 148
1629.55 154
1629.64 155
1629.74 150
1629.83 140
1629.92 124
1630.01 106
1630.11 87
1630.20 71
1630.29 59
1630.38 53
1630.48 54
1630.57 61
1630.66 74
1630.75 90
1630.85 107
1630.94 123
1631.03 135
1631.12 143
1631.22 147
1631.31 149
1631.40 149
1631.49 149
1631.59 152
1631.68 156
1631.77 163
1631.86 172
1631.96 181
1632.05 191
1632.14 199
1632.23 207
1632.33 213
1632.42 217
1632.51 218
1632.60 217
1632.70 214
1632.79 211
1632.88 206
1632.97 201
1633.07 196
1633.16 191
1633.25 184
1633.34 176
1633.44 167
1633.53 160
1633.62 154
1633.71 150
1633.81 149
1633.90 151
1633.99 153
1634.08 156
1634.18 157
1634.27 156
1634.36 152
1634.46 147
1634.55 140
1634.64 133
1634.73 125
1634.83 118
1634.92 113
1635.01 109
1635.10 109
1635.20 111
1635.29 116
1635.38 124
1635.47 136
1635.57 148
1635.66 159
1635.75 169
1635.84 175
1635.94 177
1636.03 172
1636.12 161
1636.21 145
1636.31 125
1636.40 104
1636.49 84
1636.59 67
1636.68 55
1636.77 49
1636.86 47
1636.96 49
1637.05 52
1637.14 55
1637.23 56
1637.33 56
1637.42 53
1637.51 49
1637.60 44
1637.70 39
1637.79 34
1637.88 30
1637.98 27
1638.07 26
1638.16 26
1638.25 29
1638.35 34
1638.44 41
1638.53 48
1638.62 52
1638.72 52
1638.81 47
1638.90 34
1638.99 17
1639.09 0
1639.18 0
1639.27 0
1639.37 0
1639.46 0
1639.55 0
1639.64 0
1639.74 0
1639.83 12
1639.92 22
1640.01 28
1640.11 32
1640.20 36
1640.29 40
1640.39 46
1640.48 52
1640.57 58
1640.66 63
1640.76 66
1640.85 66
1640.94 65
1641.04 63
1641.13 61
1641.22 60
1641.31 60
1641.41 62
1641.50 67
1641.59 75
1641.68 87
1641.78 101
1641.87 118
1641.96 136
1642.06 153
1642.15 167
1642.24 177
1642.33 183
1642.43 182
1642.52 175
1642.61 161
1642.71 142
1642.80 117
1642.89 89
1642.98 61
1643.08 36
1643.17 16
1643.26 3
1643.36 0
1643.45 0
1643.54 0
1643.63 0
1643.73 0
1643.82 0
1643.91 0
1644.01 0
1644.10 0
1644.19 0
1644.28 4
1644.38 19
1644.47 36
1644.56 53
1644.66 66
1644.75 74
1644.84 77
1644.93 75
1645.03 71
1645.12 69
1645.21 69
1645.31 74
1645.40 82
1645.49 93
1645.58 105
1645.68 116
1645.77 125
1645.86 132
1645.96 138
1646.05 144
1646.14 152
1646.23 161
1646.33 173
1646.42 184
1646.51 195
1646.61 202
1646.70 205
1646.79 202
1646.88 194
1646.98 184
1647.07 172
1647.16 161
1647.26 150
1647.35 140
1647.44 128
1647.54 114
1647.63 98
1647.72 79
1647.81 60
1647.91 42
1648.00 29
1648.09 21
1648.19 17
1648.28 18
1648.37 21
1648.47 27
1648.56 33
1648.65 42
1648.74 53
1648.84 67
1648.93 85
1649.02 104
1649.12 124
1649.21 140
1649.30 153
1649.40 159
1649.49 158
1649.58 152
1649.67 142
1649.77 131
1649.86 119
1649.95 109
1650.05 102
1650.14 98
1650.23 95
1650.33 94
1650.42 93
1650.51 92
1650.60 90
1650.70 87
1650.79 83
1650.88 80
1650.98 76
1651.07 72
1651.16 67
1651.26 61
1651.35 54
1651.44 46
1651.53 39
1651.63 32
1651.72 29
1651.81 27
1651.91 28
1652.00 30
1652.09 35
1652.19 42
1652.28 50
1652.37 62
1652.47 76
1652.56 92
1652.65 108
1652.74 123
1652.84 133
1652.93 138
1653.02 138
1653.12 132
1653.21 122
1653.30 109
1653.40 96
1653.49 83
1653.58 70
1653.68 59
1653.77 47
1653.86 36
1653.96 26
1654.05 17
1654.14 10
1654.23 3
1654.33 0
1654.42 0
1654.51 0
1654.61 0
1654.70 0
1654.79 0
1654.89 3
1654.98 10
1655.07 20
1655.17 29
1655.26 39
1655.35 47
1655.45 53
1655.54 57
1655.63 58
1655.73 56
1655.82 53
1655.91 51
1656.01 49
1656.10 51
1656.19 55
1656.28 63
1656.38 71
1656.47 80
1656.56 88
1656.66 93
1656.75 96
1656.84 97
1656.94 97
1657.03 97
1657.12 96
1657.22 95
1657.31 93
1657.40 88
1657.50 82
1657.59 72
1657.68 62
1657.78 51
1657.87 43
1657.96 37
1658.06 36
1658.15 38
1658.24 42
1658.34 48
1658.43 52
1658.52 55
1658.62 54
1658.71 51
1658.80 45
1658.90 38
1658.99 30
1659.08 22
1659.18 14
1659.27 8
1659.36 2
1659.45 0
1659.55 0
1659.64 0
1659.73 0
1659.83 1
1659.92 6
1660.01 12
1660.11 16
1660.20 18
1660.29 17
1660.39 13
1660.48 7
1660.57 0
1660.67 0
1660.76 0
1660.85 0
1660.95 0
1661.04 0
1661.13 0
1661.23 0
1661.32 11
1661.41 29
1661.51 48
1661.60 67
1661.69 84
1661.79 98
1661.88 107
1661.97 110
1662.07 109
1662.16 104
1662.25 96
1662.35 88
1662.44 80
1662.53 75
1662.63 72
1662.72 72
1662.82 74
1662.91 76
1663.00 79
1663.10 81
1663.19 82
1663.28 83
1663.38 84
1663.47 87
1663.56 93
1663.66 102
1663.75 113
1663.84 128
1663.94 144
1664.03 160
1664.12 174
1664.22 183
1664.31 186
1664.40 184
1664.50 175
1664.59 163
1664.68 148
1664.78 134
1664.87 125
1664.96 122
1665.06 126
1665.15 137
1665.24 154
1665.34 174
1665.43 196
1665.52 216
1665.62 231
1665.71 242
1665.80 247
1665.90 248
1665.99 244
1666.09 237
1666.18 227
1666.27 215
1666.37 201
1666.46 184
1666.55 164
1666.65 142
1666.74 121
1666.83 102
1666.93 88
1667.02 80
1667.11 80
1667.21 86
1667.30 97
1667.39 108
1667.49 117
1667.58 122
1667.67 123
1667.77 121
1667.86 118
1667.96 117
1668.05 120
1668.14 126
1668.24 134
1668.33 143
1668.42 150
1668.52 153
1668.61 152
1668.70 149
1668.80 144
1668.89 138
1668.98 133
1669.08 129
1669.17 124
1669.26 118
1669.36 110
1669.45 98
1669.55 84
1669.64 68
1669.73 51
1669.83 35
1669.92 20
1670.01 9
1670.11 2
1670.20 0
1670.29 1
1670.39 5
1670.48 10
1670.58 14
1670.67 18
1670.76 20
1670.86 23
1670.95 27
1671.04 32
1671.14 39
1671.23 47
1671.32 53
1671.42 58
1671.51 60
1671.60 61
1671.70 62
1671.79 64
1671.89 69
1671.98 77
1672.07 87
1672.17 97
1672.26 105
1672.35 109
1672.45 108
1672.54 103
1672.63 92
1672.73 77
1672.82 60
1672.92 41
1673.01 23
1673.10 6
1673.20 0
1673.29 0
1673.38 0
1673.48 0
1673.57 0
1673.67 0
1673.76 0
1673.85 0
1673.95 3
1674.04 9
1674.13 16
1674.23 25
1674.32 35
1674.41 46
1674.51 57
1674.60 67
1674.70 73
1674.79 75
1674.88 72
1674.98 64
1675.07 51
1675.16 35
1675.26 17
1675.35 0
1675.45 0
1675.54 0
1675.63 0
1675.73 0
1675.82 0
1675.91 0
1676.01 20
1676.10 47
1676.20 74
1676.29 98
1676.38 116
1676.48 127
1676.57 131
1676.66 128
1676.76 120
1676.85 109
1676.95 97
1677.04 85
1677.13 71
1677.23 58
1677.32 45
1677.42 33
1677.51 22
1677.60 13
1677.70 7
1677.79 6
1677.88 7
1677.98 12
1678.07 20
1678.17 29
1678.26 39
1678.35 48
1678.45 56
1678.54 61
1678.63 64
1678.73 65
1678.82 65
1678.92 66
1679.01 69
1679.10 76
1679.20 86
1679.29 99
1679.39 115
1679.48 132
1679.57 149
1679.67 164
1679.76 177
1679.85 186
1679.95 192
1680.04 194
1680.14 194
1680.23 190
1680.32 184
1680.42 178
1680.51 172
1680.61 169
1680.70 168
1680.79 171
1680.89 178
1680.98 188
1681.07 200
1681.17 212
1681.26 222
1681.36 230
1681.45 234
1681.54 234
1681.64 231
1681.73 226
1681.83 220
1681.92 214
1682.01 209
1682.11 205
1682.20 200
1682.30 195
1682.39 187
1682.48 175
1682.58 161
1682.67 144
1682.77 126
1682.86 109
1682.95 94
1683.05 82
1683.14 73
1683.24 66
1683.33 62
1683.42 60
1683.52 59
1683.61 58
1683.71 57
1683.80 56
1683.89 54
1683.99 52
1684.08 49
1684.18 46
1684.27 45
1684.36 45
1684.46 48
1684.55 52
1684.64 58
1684.74 63
1684.83 68
1684.93 72
1685.02 76
1685.11 80
1685.21 85
1685.30 91
1685.40 98
1685.49 105
1685.59 113
1685.68 121
1685.77 129
1685.87 136
1685.96 142
1686.06 148
1686.15 152
1686.24 156
1686.34 159
1686.43 160
1686.53 160
1686.62 162
1686.71 165
1686.81 170
1686.90 180
1687.00 195
1687.09 213
1687.18 234
1687.28 255
1687.37 272
1687.47 284
1687.56 288
1687.65 285
1687.75 275
1687.84 260
1687.94 243
1688.03 227
1688.12 216
1688.22 210
1688.31 209
1688.41 209
1688.50 210
1688.60 207
1688.69 198
1688.78 184
1688.88 166
1688.97 148
1689.07 134
1689.16 126
1689.25 125
1689.35 131
1689.44 140
1689.54 152
1689.63 163
1689.72 171
1689.82 175
1689.91 177
1690.01 174
1690.10 169
1690.20 160
1690.29 150
1690.38 140
1690.48 132
1690.57 126
1690.67 124
1690.76 127
1690.85 134
1690.95 143
1691.04 154
1691.14 164
1691.23 174
1691.33 181
1691.42 186
1691.51 187
1691.61 187
1691.70 187
1691.80 187
1691.89 189
1691.98 195
1692.08 205
1692.17 217
1692.27 229
1692.36 240
1692.46 247
1692.55 250
1692.64 248
1692.74 243
1692.83 237
1692.93 232
1693.02 229
1693.12 227
1693.21 226
1693.30 225
1693.40 222
1693.49 216
1693.59 206
1693.68 192
1693.77 175
1693.87 155
1693.96 133
1694.06 110
1694.15 87
1694.25 67
1694.34 50
1694.43 38
1694.53 31
1694.62 29
1694.72 30
1694.81 31
1694.91 32
1695.00 29
1695.09 24
1695.19 15
1695.28 4
1695.38 0
1695.47 0
1695.57 0
1695.66 0
1695.75 0
1695.85 0
1695.94 0
1696.04 1
1696.13 17
1696.23 31
1696.32 43
1696.42 52
1696.51 56
1696.60 57
1696.70 54
1696.79 50
1696.89 48
1696.98 48
1697.08 52
1697.17 60
1697.26 71
1697.36 84
1697.45 96
1697.55 104
1697.64 107
1697.74 102
1697.83 92
1697.92 76
1698.02 58
1698.11 41
1698.21 30
1698.30 26
1698.40 31
1698.49 43
1698.59 62
1698.68 84
1698.77 107
1698.87 128
1698.96 146
1699.06 161
1699.15 171
1699.25 176
1699.34 178
1699.43 177
1699.53 172
1699.62 166
1699.72 157
1699.81 148
1699.91 139
1700.00 133
1700.10 129
1700.19 128
1700.28 132
1700.38 138
1700.47 148
1700.57 159
1700.66 172
1700.76 184
1700.85 195
1700.95 205
1701.04 214
1701.13 222
1701.23 228
1701.32 232
1701.42 234
1701.51 233
1701.61 226
1701.70 213
1701.80 195
1701.89 174
1701.98 152
1702.08 133
1702.17 120
1702.27 115
1702.36 120
1702.46 132
1702.55 149
1702.65 168
1702.74 186
1702.84 200
1702.93 208
1703.02 210
1703.12 207
1703.21 200
1703.31 190
1703.40 180
1703.50 169
1703.59 159
1703.69 151
1703.78 143
1703.87 137
1703.97 133
1704.06 133
1704.16 134
1704.25 137
1704.35 140
1704.44 141
1704.54 139
1704.63 133
1704.73 124
1704.82 114
1704.91 103
1705.01 94
1705.10 87
1705.20 83
1705.29 81
1705.39 80
1705.48 80
1705.58 80
1705.67 80
1705.77 79
1705.86 79
1705.96 80
1706.05 84
1706.14 89
1706.24 96
1706.33 104
1706.43 112
1706.52 119
1706.62 124
1706.71 129
1706.81 132
1706.90 136
1707.00 140
1707.09 146
1707.19 154
1707.28 163
1707.37 173
1707.47 183
1707.56 193
1707.66 203
1707.75 212
1707.85 221
1707.94 227
1708.04 231
1708.13 232
1708.23 229
1708.32 224
1708.42 217
1708.51 209
1708.60 201
1708.70 193
1708.79 184
1708.89 173
1708.98 161
1709.08 147
1709.17 134
1709.27 123
1709.36 118
1709.46 119
1709.55 125
1709.65 133
1709.74 142
1709.84 147
1709.93 146
1710.03 139
1710.12 126
1710.21 112
1710.31 98
1710.40 86
1710.50 79
1710.59 77
1710.69 77
1710.78 81
1710.88 84
1710.97 86
1711.07 86
1711.16 85
1711.26 83
1711.35 83
1711.45 85
1711.54 91
1711.64 101
1711.73 113
1711.82 126
1711.92 138
1712.01 145
1712.11 146
1712.20 141
1712.30 132
1712.39 120
1712.49 108
1712.58 100
1712.68 96
1712.77 97
1712.87 102
1712.96 109
1713.06 116
1713.15 121
1713.25 124
1713.34 128
1713.44 134
1713.53 144
1713.63 160
1713.72 180
1713.82 203
1713.91 225
1714.00 243
1714.10 253
1714.19 256
1714.29 250
1714.38 240
1714.48 227
1714.57 215
1714.67 203
1714.76 193
1714.86 183
1714.95 172
1715.05 157
1715.14 139
1715.24 119
1715.33 100
1715.43 84
1715.52 74
1715.62 71
1715.71 74
1715.81 82
1715.90 91
1716.00 98
1716.09 102
1716.19 103
1716.28 99
1716.38 94
1716.47 88
1716.57 82
1716.66 77
1716.76 73
1716.85 69
1716.95 64
1717.04 58
1717.14 51
1717.23 44
1717.33 37
1717.42 31
1717.51 26
1717.61 22
1717.70 20
1717.80 20
1717.89 21
1717.99 24
1718.08 29
1718.18 35
1718.27 43
1718.37 52
1718.46 62
1718.56 71
1718.65 79
1718.75 86
1718.84 89
1718.94 90
1719.03 89
1719.13 88
1719.22 87
1719.32 89
1719.41 95
1719.51 105
1719.60 120
1719.70 137
1719.79 154
1719.89 168
1719.98 176
1720.08 176
1720.17 167
1720.27 151
1720.36 130
1720.46 109
1720.55 90
1720.65 77
1720.74 71
1720.84 72
1720.93 78
1721.03 88
1721.12 98
1721.22 106
1721.31 110
1721.41 110
1721.50 106
1721.60 100
1721.69 93
1721.79 86
1721.88 82
1721.98 79
1722.07 77
1722.17 76
1722.26 73
1722.36 69
1722.45 61
1722.55 52
1722.64 42
1722.74 33
1722.83 27
1722.93 25
1723.02 27
1723.12 32
1723.21 38
1723.31 44
1723.40 49
1723.50 53
1723.59 55
1723.69 56
1723.78 57
1723.88 58
1723.97 60
1724.07 64
1724.17 69
1724.26 75
1724.36 81
1724.45 87
1724.55 91
1724.64 92
1724.74 89
1724.83 82
1724.93 70
1725.02 56
1725.12 41
1725.21 29
1725.31 21
1725.40 18
1725.50 20
1725.59 24
1725.69 30
1725.78 34
1725.88 37
1725.97 38
1726.07 39
1726.16 42
1726.26 47
1726.35 56
1726.45 67
1726.54 79
1726.64 92
1726.73 103
1726.83 112
1726.92 120
1727.02 129
1727.11 139
1727.21 153
1727.30 168
1727.40 185
1727.49 202
1727.59 216
1727.69 225
1727.78 230
1727.88 230
1727.97 226
1728.07 220
1728.16 211
1728.26 201
1728.35 189
1728.45 176
1728.54 162
1728.64 148
1728.73 134
1728.83 121
1728.92 108
1729.02 96
1729.11 84
1729.21 72
1729.30 61
1729.40 51
1729.49 42
1729.59 36
1729.68 33
1729.78 33
1729.88 35
1729.97 40
1730.07 46
1730.16 54
1730.26 63
1730.35 71
1730.45 79
1730.54 85
1730.64 90
1730.73 92
1730.83 91
1730.92 88
1731.02 82
1731.11 74
1731.21 63
1731.30 53
1731.40 44
1731.50 40
1731.59 39
1731.69 43
1731.78 50
1731.88 57
1731.97 61
1732.07 60
1732.16 53
1732.26 42
1732.35 29
1732.45 16
1732.54 7
1732.64 1
1732.73 0
1732.83 1
1732.92 3
1733.02 3
1733.12 2
1733.21 0
1733.31 0
1733.40 0
1733.50 0
1733.59 0
1733.69 0
1733.78 1
1733.88 4
1733.97 7
1734.07 9
1734.16 10
1734.26 12
1734.36 13
1734.45 16
1734.55 21
1734.64 29
1734.74 39
1734.83 50
1734.93 60
1735.02 68
1735.12 73
1735.21 73
1735.31 68
1735.40 61
1735.50 52
1735.60 43
1735.69 35
1735.79 30
1735.88 26
1735.98 25
1736.07 24
1736.17 25
1736.26 26
1736.36 29
1736.45 31
1736.55 34
1736.65 36
1736.74 37
1736.84 38
1736.93 38
1737.03 38
1737.12 38
1737.22 40
1737.31 42
1737.41 44
1737.50 48
1737.60 54
1737.70 61
1737.79 71
1737.89 82
1737.98 94
1738.08 106
1738.17 116
1738.27 121
1738.36 123
1738.46 121
1738.55 116
1738.65 112
1738.75 108
1738.84 108
1738.94 111
1739.03 116
1739.13 123
1739.22 128
1739.32 129
1739.41 125
1739.51 115
1739.60 101
1739.70 84
1739.80 68
1739.89 55
1739.99 46
1740.08 43
1740.18 44
1740.27 48
1740.37 53
1740.46 58
1740.56 63
1740.66 68
1740.75 77
1740.85 89
1740.94 105
1741.04 124
1741.13 142
1741.23 156
1741.32 164
1741.42 164
1741.52 154
1741.61 137
1741.71 117
1741.80 98
1741.90 84
1741.99 78
1742.09 80
1742.18 90
1742.28 105
1742.38 120
1742.47 134
1742.57 144
1742.66 149
1742.76 152
1742.85 152
1742.95 151
1743.05 151
1743.14 151
1743.24 149
1743.33 146
1743.43 141
1743.52 134
1743.62 126
1743.71 119
1743.81 113
1743.91 109
1744.00 109
1744.10 110
1744.19 113
1744.29 116
1744.38 119
1744.48 120
1744.58 119
1744.67 115
1744.77 109
1744.86 102
1744.96 94
1745.05 86
1745.15 81
1745.25 79
1745.34 81
1745.44 84
1745.53 89
1745.63 94
1745.72 98
1745.82 101
1745.92 102
1746.01 102
1746.11 102
1746.20 101
1746.30 98
1746.39 93
1746.49 85
1746.58 76
1746.68 67
1746.78 59
1746.87 56
1746.97 58
1747.06 66
1747.16 78
1747.25 93
1747.35 107
1747.45 120
1747.54 128
1747.64 131
1747.73 129
1747.83 125
1747.93 120
1748.02 116
1748.12 114
1748.21 116
1748.31 120
1748.40 125
1748.50 130
1748.60 132
1748.69 129
1748.79 122
1748.88 111
1748.98 97
1749.07 83
1749.17 70
1749.27 58
1749.36 49
1749.46 41
1749.55 34
1749.65 28
1749.74 22
1749.84 16
1749.94 10
1750.03 6
1750.13 1
1750.22 0
1750.32 0
1750.42 0
1750.51 0
1750.61 0
1750.70 0
1750.80 0
1750.89 0
1750.99 0
1751.09 9
1751.18 22
1751.28 37
1751.37 54
1751.47 72
1751.57 89
1751.66 104
1751.76 117
1751.85 125
1751.95 130
1752.04 128
1752.14 122
1752.24 110
1752.33 95
1752.43 78
1752.52 62
1752.62 50
1752.72 43
1752.81 43
1752.91 50
1753.00 62
1753.10 78
1753.20 96
1753.29 113
1753.39 129
1753.48 140
1753.58 148
1753.67 151
1753.77 150
1753.87 145
1753.96 138
1754.06 131
1754.15 125
1754.25 122
1754.35 122
1754.44 124
1754.54 127
1754.63 130
1754.73 131
1754.83 130
1754.92 128
1755.02 126
1755.11 126
1755.21 127
1755.31 132
1755.40 138
1755.50 144
1755.59 150
1755.69 152
1755.79 150
1755.88 144
1755.98 135
1756.07 124
1756.17 111
1756.27 97
1756.36 83
1756.46 70
1756.55 58
1756.65 49
1756.75 44
1756.84 43
1756.94 46
1757.03 50
1757.13 53
1757.23 54
1757.32 51
1757.42 44
1757.51 35
1757.61 25
1757.71 19
1757.80 18
1757.90 22
1757.99 31
1758.09 43
1758.19 55
1758.28 64
1758.38 70
1758.47 70
1758.57 65
1758.67 55
1758.76 43
1758.86 31
1758.95 21
1759.05 14
1759.15 13
1759.24 18
1759.34 27
1759.43 39
1759.53 54
1759.63 69
1759.72 84
1759.82 97
1759.91 110
1760.01 120
1760.11 128
1760.20 133
1760.30 135
1760.39 133
1760.49 128
1760.59 120
1760.68 110
1760.78 100
1760.88 92
1760.97 88
1761.07 88
1761.16 93
1761.26 100
1761.36 108
1761.45 114
1761.55 118
1761.64 118
1761.74 117
1761.84 114
1761.93 112
1762.03 112
1762.12 114
1762.22 117
1762.32 121
1762.41 125
1762.51 131
1762.61 139
1762.70 149
1762.80 161
1762.89 176
1762.99 191
1763.09 203
1763.18 212
1763.28 215
1763.37 211
1763.47 202
1763.57 190
1763.66 178
1763.76 167
1763.86 159
1763.95 155
1764.05 153
1764.14 153
1764.24 152
1764.34 149
1764.43 144
1764.53 139
1764.63 134
1764.72 130
1764.82 129
1764.91 131
1765.01 135
1765.11 142
1765.20 150
1765.30 155
1765.40 158
1765.49 157
1765.59 149
1765.68 137
1765.78 120
1765.88 100
1765.97 79
1766.07 60
1766.16 43
1766.26 29
1766.36 18
1766.45 8
1766.55 0
1766.65 0
1766.74 0
1766.84 0
1766.94 0
1767.03 0
1767.13 0
1767.22 0
1767.32 1
1767.42 6
1767.51 9
1767.61 13
1767.71 20
1767.80 30
1767.90 44
1767.99 62
1768.09 81
1768.19 100
1768.28 114
1768.38 125
1768.48 133
1768.57 140
1768.67 150
1768.76 165
1768.86 187
1768.96 214
1769.05 242
1769.15 266
1769.25 282
1769.34 288
1769.44 281
1769.54 265
1769.63 241
1769.73 215
1769.82 189
1769.92 166
1770.02 147
1770.11 133
1770.21 122
1770.31 113
1770.40 107
1770.50 101
1770.60 95
1770.69 90
1770.79 84
1770.88 78
1770.98 70
1771.08 61
1771.17 50
1771.27 38
1771.37 26
1771.46 13
1771.56 0
1771.66 0
1771.75 0
1771.85 0
1771.94 0
1772.04 0
1772.14 0
1772.23 0
1772.33 0
1772.43 11
1772.52 31
1772.62 51
1772.72 70
1772.81 86
1772.91 99
1773.01 109
1773.10 118
1773.20 126
1773.29 135
1773.39 146
1773.49 159
1773.58 173
1773.68 186
1773.78 197
1773.87 203
1773.97 205
1774.07 201
1774.16 193
1774.26 182
1774.36 171
1774.45 159
1774.55 147
1774.65 136
1774.74 125
1774.84 116
1774.93 108
1775.03 103
1775.13 100
1775.22 100
1775.32 104
1775.42 110
1775.51 119
1775.61 129
1775.71 141
1775.80 153
1775.90 165
1776.00 175
1776.09 182
1776.19 185
1776.29 184
1776.38 180
1776.48 173
1776.58 164
1776.67 155
1776.77 147
1776.86 139
1776.96 132
1777.06 126
1777.15 120
1777.25 115
1777.35 111
1777.44 108
1777.54 105
1777.64 102
1777.73 101
1777.83 100
1777.93 102
1778.02 107
1778.12 115
1778.22 125
1778.31 136
1778.41 148
1778.51 160
1778.60 169
1778.70 177
1778.80 183
1778.89 187
1778.99 188
1779.09 188
1779.18 186
1779.28 184
1779.38 181
1779.47 180
1779.57 180
1779.67 180
1779.76 179
1779.86 176
1779.96 171
1780.05 162
1780.15 152
1780.25 143
1780.34 137
1780.44 134
1780.54 136
1780.63 142
1780.73 152
1780.83 162
1780.92 171
1781.02 178
1781.12 182
1781.21 181
1781.31 177
1781.41 169
1781.50 157
1781.60 144
1781.70 132
1781.79 122
1781.89 116
1781.99 115
1782.08 118
1782.18 123
1782.28 129
1782.37 133
1782.47 135
1782.57 134
1782.66 131
1782.76 125
1782.86 119
1782.95 112
1783.05 104
1783.15 95
1783.24 88
1783.34 82
1783.44 77
1783.53 75
1783.63 75
1783.73 77
1783.82 80
1783.92 82
1784.02 83
1784.11 83
1784.21 82
1784.31 81
1784.40 81
1784.50 83
1784.60 87
1784.69 95
1784.79 105
1784.89 115
1784.98 125
1785.08 132
1785.18 136
1785.27 134
1785.37 125
1785.47 109
1785.56 87
1785.66 59
1785.76 31
1785.85 4
1785.95 0
1786.05 0
1786.14 0
1786.24 0
1786.34 0
1786.44 0
1786.53 0
1786.63 5
1786.73 10
1786.82 14
1786.92 19
1787.02 25
1787.11 34
1787.21 43
1787.31 52
1787.40 58
1787.50 61
1787.60 62
1787.69 61
1787.79 60
1787.89 60
1787.98 60
1788.08 61
1788.18 62
1788.27 63
1788.37 64
1788.47 67
1788.57 69
1788.66 73
1788.76 79
1788.86 86
1788.95 93
1789.05 100
1789.15 105
1789.24 109
1789.34 108
1789.44 101
1789.53 89
1789.63 72
1789.73 52
1789.82 31
1789.92 13
1790.02 0
1790.12 0
1790.21 0
1790.31 0
1790.41 0
1790.50 0
1790.60 0
1790.70 0
1790.79 0
1790.89 0
1790.99 0
1791.08 5
1791.18 14
1791.28 24
1791.38 34
1791.47 41
1791.57 46
1791.67 48
1791.76 49
1791.86 48
1791.96 48
1792.05 48
1792.15 47
1792.25 44
1792.34 38
1792.44 28
1792.54 14
1792.64 0
1792.73 0
1792.83 0
1792.93 0
1793.02 0
1793.12 0
1793.22 0
1793.31 0
1793.41 15
1793.51 43
1793.61 70
1793.70 94
1793.80 114
1793.90 129
1793.99 137
1794.09 142
1794.19 142
1794.28 142
1794.38 142
1794.48 143
1794.58 145
1794.67 148
1794.77 151
1794.87 152
1794.96 152
1795.06 148
1795.16 142
1795.25 135
1795.35 128
1795.45 121
1795.55 116
1795.64 112
1795.74 109
1795.84 107
1795.93 104
1796.03 101
1796.13 99
1796.23 97
1796.32 97
1796.42 99
1796.52 101
1796.61 105
1796.71 108
1796.81 110
1796.90 110
1797.00 110
1797.10 109
1797.20 107
1797.29 106
1797.39 105
1797.49 105
1797.58 103
1797.68 100
1797.78 96
1797.88 91
1797.97 84
1798.07 79
1798.17 75
1798.26 75
1798.36 78
1798.46 85
1798.56 95
1798.65 108
1798.75 121
1798.85 133
1798.94 143
1799.04 150
1799.14 153
1799.24 153
1799.33 151
1799.43 148
1799.53 146
1799.62 145
1799.72 148
1799.82 153
1799.92 160
1800.01 168
1800.11 178
1800.21 187
1800.30 196
1800.40 205
1800.50 214
1800.60 222
1800.69 230
1800.79 238
1800.89 245
1800.98 250
1801.08 254
1801.18 256
1801.28 256
1801.37 254
1801.47 249
1801.57 242
1801.67 234
1801.76 223
1801.86 211
1801.96 198
1802.05 184
1802.15 169
1802.25 155
1802.35 142
1802.44 132
1802.54 125
1802.64 121
1802.73 121
1802.83 122
1802.93 123
1803.03 122
1803.12 119
1803.22 113
1803.32 104
1803.42 95
1803.51 87
1803.61 79
1803.71 74
1803.80 72
1803.90 73
1804.00 76
1804.10 80
1804.19 84
1804.29 88
1804.39 90
1804.49 91
1804.58 91
1804.68 89
1804.78 86
1804.87 82
1804.97 79
1805.07 77
1805.17 77
1805.26 80
1805.36 87
1805.46 98
1805.56 113
1805.65 130
1805.75 146
1805.85 161
1805.95 172
1806.04 180
1806.14 183
1806.24 183
1806.33 180
1806.43 174
1806.53 165
1806.63 155
1806.72 144
1806.82 132
1806.92 121
1807.02 112
1807.11 107
1807.21 103
1807.31 102
1807.41 103
1807.50 104
1807.60 105
1807.70 105
1807.79 103
1807.89 100
1807.99 96
1808.09 90
1808.18 83
1808.28 76
1808.38 69
1808.48 62
1808.57 55
1808.67 49
1808.77 45
1808.87 44
1808.96 46
1809.06 50
1809.16 57
1809.26 65
1809.35 75
1809.45 85
1809.55 95
1809.65 104
1809.74 112
1809.84 117
1809.94 120
1810.04 117
1810.13 111
1810.23 103
1810.33 94
1810.43 88
1810.52 88
1810.62 96
1810.72 112
1810.81 135
1810.91 161
1811.01 188
1811.11 211
1811.20 228
1811.30 238
1811.40 239
1811.50 234
1811.59 225
1811.69 213
1811.79 203
1811.89 194
1811.98 189
1812.08 189
1812.18 192
1812.28 198
1812.37 205
1812.47 211
1812.57 216
1812.67 217
1812.76 215
1812.86 208
1812.96 197
1813.06 184
1813.15 171
1813.25 159
1813.35 149
1813.45 143
1813.54 141
1813.64 140
1813.74 137
1813.84 132
1813.94 121
1814.03 105
1814.13 85
1814.23 63
1814.33 43
1814.42 26
1814.52 14
1814.62 7
1814.72 3
1814.81 0
1814.91 0
1815.01 0
1815.11 0
1815.20 2
1815.30 10
1815.40 21
1815.50 37
1815.59 55
1815.69 75
1815.79 96
1815.89 118
1815.98 138
1816.08 158
1816.18 173
1816.28 182
1816.37 183
1816.47 174
1816.57 156
1816.67 132
1816.76 106
1816.86 82
1816.96 61
1817.06 47
1817.16 38
1817.25 32
1817.35 27
1817.45 22
1817.55 15
1817.64 8
1817.74 0
1817.84 0
1817.94 0
1818.03 0
1818.13 0
1818.23 4
1818.33 11
1818.42 16
1818.52 18
1818.62 16
1818.72 10
1818.82 2
1818.91 0
1819.01 0
1819.11 0
1819.21 0
1819.30 0
1819.40 7
1819.50 23
1819.60 37
1819.69 47
1819.79 52
1819.89 50
1819.99 44
1820.09 34
1820.18 26
1820.28 19
1820.38 17
1820.48 18
1820.57 21
1820.67 24
1820.77 27
1820.87 29
1820.97 30
1821.06 31
1821.16 34
1821.26 39
1821.36 46
1821.45 54
1821.55 63
1821.65 72
1821.75 81
1821.84 91
1821.94 101
1822.04 110
1822.14 119
1822.24 126
1822.33 133
1822.43 139
1822.53 144
1822.63 150
1822.72 157
1822.82 164
1822.92 171
1823.02 175
1823.12 178
1823.21 178
1823.31 177
1823.41 175
1823.51 174
1823.60 174
1823.70 176
1823.80 177
1823.90 176
1824.00 172
1824.09 163
1824.19 151
1824.29 138
1824.39 127
1824.49 122
1824.58 123
1824.68 132
1824.78 146
1824.88 164
1824.97 183
1825.07 200
1825.17 213
1825.27 224
1825.37 230
1825.46 234
1825.56 235
1825.66 233
1825.76 230
1825.85 225
1825.95 219
1826.05 214
1826.15 211
1826.25 210
1826.34 210
1826.44 212
1826.54 212
1826.64 210
1826.74 204
1826.83 194
1826.93 182
1827.03 168
1827.13 157
1827.23 150
1827.32 150
1827.42 156
1827.52 167
1827.62 182
1827.71 197
1827.81 210
1827.91 220
1828.01 227
1828.11 233
1828.20 239
1828.30 244
1828.40 251
1828.50 256
1828.60 260
1828.69 261
1828.79 259
1828.89 252
1828.99 243
1829.09 231
1829.18 218
1829.28 204
1829.38 190
1829.48 176
1829.58 163
1829.67 152
1829.77 144
1829.87 140
1829.97 140
1830.07 144
1830.16 153
1830.26 166
1830.36 182
1830.46 201
1830.56 222
1830.65 243
1830.75 264
1830.85 282
1830.95 296
1831.05 304
1831.14 306
1831.24 302
1831.34 291
1831.44 277
1831.54 259
1831.63 240
1831.73 220
1831.83 200
1831.93 182
1832.03 164
1832.12 148
1832.22 134
1832.32 123
1832.42 117
1832.52 114
1832.61 113
1832.71 112
1832.81 110
1832.91 105
1833.01 97
1833.10 88
1833.20 78
1833.30 70
1833.40 66
1833.50 65
1833.59 68
1833.69 74
1833.79 80
1833.89 86
1833.99 90
1834.08 92
1834.18 90
1834.28 87
1834.38 82
1834.48 77
1834.58 74
1834.67 74
1834.77 77
1834.87 82
1834.97 90
1835.07 98
1835.16 106
1835.26 112
1835.36 116
1835.46 116
1835.56 115
1835.65 110
1835.75 103
1835.85 92
1835.95 80
1836.05 65
1836.15 49
1836.24 35
1836.34 23
1836.44 13
1836.54 6
1836.64 1
1836.73 0
1836.83 0
1836.93 0
1837.03 0
1837.13 0
1837.23 0
1837.32 0
1837.42 0
1837.52 7
1837.62 29
1837.72 54
1837.81 80
1837.91 103
1838.01 123
1838.11 140
1838.21 153
1838.31 164
1838.40 173
1838.50 181
1838.60 187
1838.70 190
1838.80 190
1838.89 186
1838.99 178
1839.09 166
1839.19 153
1839.29 139
1839.39 128
1839.48 118
1839.58 113
1839.68 110
1839.78 110
1839.88 110
1839.97 110
1840.07 107
1840.17 103
1840.27 97
1840.37 92
1840.47 87
1840.56 86
1840.66 88
1840.76 94
1840.86 101
1840.96 108
1841.06 114
1841.15 115
1841.25 113
1841.35 106
1841.45 95
1841.55 82
1841.65 69
1841.74 58
1841.84 49
1841.94 46
1842.04 47
1842.14 52
1842.24 61
1842.33 71
1842.43 82
1842.53 90
1842.63 97
1842.73 102
1842.82 105
1842.92 109
1843.02 114
1843.12 121
1843.22 130
1843.32 140
1843.41 151
1843.51 159
1843.61 165
1843.71 168
1843.81 167
1843.91 162
1844.01 154
1844.10 144
1844.20 133
1844.30 121
1844.40 111
1844.50 102
1844.60 96
1844.69 92
1844.79 92
1844.89 94
1844.99 101
1845.09 110
1845.19 121
1845.28 133
1845.38 145
1845.48 156
1845.58 164
1845.68 167
1845.78 166
1845.87 159
1845.97 147
1846.07 133
1846.17 116
1846.27 101
1846.37 87
1846.46 77
1846.56 72
1846.66 72
1846.76 76
1846.86 83
1846.96 92
1847.06 101
1847.15 107
1847.25 109
1847.35 105
1847.45 97
1847.55 87
1847.65 77
1847.74 69
1847.84 65
1847.94 67
1848.04 72
1848.14 79
1848.24 86
1848.34 91
1848.43 93
1848.53 94
1848.63 94
1848.73 95
1848.83 97
1848.93 102
1849.02 108
1849.12 116
1849.22 122
1849.32 127
1849.42 128
1849.52 126
1849.62 119
1849.71 106
1849.81 89
1849.91 69
1850.01 46
1850.11 23
1850.21 1
1850.30 0
1850.40 0
1850.50 0
1850.60 0
1850.70 0
1850.80 0
1850.90 0
1850.99 1
1851.09 13
1851.19 25
1851.29 34
1851.39 41
1851.49 46
1851.59 50
1851.68 52
1851.78 53
1851.88 53
1851.98 53
1852.08 53
1852.18 55
1852.28 59
1852.37 67
1852.47 76
1852.57 87
1852.67 99
1852.77 109
1852.87 116
1852.97 119
1853.06 119
1853.16 114
1853.26 106
1853.36 97
1853.46 89
1853.56 81
1853.66 76
1853.75 72
1853.85 70
1853.95 68
1854.05 66
1854.15 64
1854.25 64
1854.35 66
1854.45 71
1854.54 78
1854.64 85
1854.74 92
1854.84 97
1854.94 99
1855.04 98
1855.14 96
1855.23 93
1855.33 92
1855.43 92
1855.53 92
1855.63 93
1855.73 93
1855.83 91
1855.92 88
1856.02 84
1856.12 81
1856.22 81
1856.32 84
1856.42 90
1856.52 98
1856.62 108
1856.71 118
1856.81 128
1856.91 136
1857.01 144
1857.11 149
1857.21 153
1857.31 154
1857.41 151
1857.50 144
1857.60 133
1857.70 118
1857.80 102
1857.90 87
1858.00 75
1858.10 68
1858.19 66
1858.29 69
1858.39 76
1858.49 85
1858.59 93
1858.69 101
1858.79 107
1858.89 113
1858.98 118
1859.08 123
1859.18 129
1859.28 137
1859.38 144
1859.48 151
1859.58 158
1859.68 165
1859.77 171
1859.87 176
1859.97 180
1860.07 185
1860.17 189
1860.27 192
1860.37 193
1860.47 192
1860.57 189
1860.66 184
1860.76 176
1860.86 167
1860.96 159
1861.06 153
1861.16 151
1861.26 155
1861.36 165
1861.45 181
1861.55 202
1861.65 225
1861.75 248
1861.85 265
1861.95 276
1862.05 278
1862.15 272
1862.25 261
1862.34 248
1862.44 237
1862.54 232
1862.64 233
1862.74 239
1862.84 249
1862.94 260
1863.04 267
1863.13 270
1863.23 267
1863.33 258
1863.43 245
1863.53 229
1863.63 215
1863.73 203
1863.83 195
1863.93 194
1864.02 199
1864.12 207
1864.22 218
1864.32 228
1864.42 236
1864.52 240
1864.62 239
1864.72 237
1864.82 234
1864.91 233
1865.01 233
1865.11 235
1865.21 237
1865.31 238
1865.41 239
1865.51 238
1865.61 237
1865.71 238
1865.80 239
1865.90 241
1866.00 242
1866.10 238
1866.20 230
1866.30 217
1866.40 199
1866.50 180
1866.60 162
1866.70 145
1866.79 131
1866.89 119
1866.99 108
1867.09 98
1867.19 88
1867.29 79
1867.39 70
1867.49 62
1867.59 54
1867.69 46
1867.78 37
1867.88 29
1867.98 22
1868.08 15
1868.18 11
1868.28 7
1868.38 5
1868.48 2
1868.58 0
1868.68 0
1868.77 0
1868.87 0
1868.97 0
1869.07 0
1869.17 0
1869.27 0
1869.37 9
1869.47 22
1869.57 35
1869.67 46
1869.76 53
1869.86 55
1869.96 50
1870.06 41
1870.16 29
1870.26 17
1870.36 8
1870.46 5
1870.56 9
1870.66 22
1870.75 42
1870.85 66
1870.95 89
1871.05 110
1871.15 124
1871.25 131
1871.35 132
1871.45 128
1871.55 122
1871.65 116
1871.75 112
1871.84 112
1871.94 115
1872.04 120
1872.14 125
1872.24 129
1872.34 130
1872.44 128
1872.54 124
1872.64 118
1872.74 112
1872.84 108
1872.93 106
1873.03 107
1873.13 108
1873.23 112
1873.33 117
1873.43 123
1873.53 131
1873.63 140
1873.73 149
1873.83 158
1873.93 165
1874.03 169
1874.12 168
1874.22 163
1874.32 156
1874.42 146
1874.52 136
1874.62 125
1874.72 113
1874.82 101
1874.92 89
1875.02 77
1875.12 65
1875.22 56
1875.31 51
1875.41 50
1875.51 54
1875.61 63
1875.71 77
1875.81 94
1875.91 113
1876.01 133
1876.11 155
1876.21 175
1876.31 194
1876.41 211
1876.50 223
1876.60 232
1876.70 235
1876.80 234
1876.90 230
1877.00 225
1877.10 218
1877.20 213
1877.30 207
1877.40 202
1877.50 196
1877.60 188
1877.70 176
1877.79 161
1877.89 144
1877.99 128
1878.09 116
1878.19 110
1878.29 111
1878.39 119
1878.49 132
1878.59 145
1878.69 156
1878.79 161
1878.89 160
1878.99 155
1879.09 147
1879.18 140
1879.28 137
1879.38 139
1879.48 147
1879.58 159
1879.68 174
1879.78 189
1879.88 202
1879.98 212
1880.08 219
1880.18 223
1880.28 224
1880.38 224
1880.48 223
1880.57 223
1880.67 222
1880.77 222
1880.87 222
1880.97 223
1881.07 224
1881.17 225
1881.27 225
1881.37 224
1881.47 224
1881.57 224
1881.67 225
1881.77 228
1881.87 236
1881.97 248
1882.07 263
1882.16 280
1882.26 295
1882.36 307
1882.46 313
1882.56 312
1882.66 306
1882.76 299
1882.86 291
1882.96 286
1883.06 286
1883.16 288
1883.26 294
1883.36 299
1883.46 302
1883.56 302
1883.66 298
1883.75 291
1883.85 282
1883.95 270
1884.05 258
1884.15 246
1884.25 233
1884.35 219
1884.45 204
1884.55 190
1884.65 176
1884.75 162
1884.85 149
1884.95 137
1885.05 127
1885.15 119
1885.25 114
1885.35 112
1885.45 113
1885.54 118
1885.64 125
1885.74 133
1885.84 140
1885.94 146
1886.04 150
1886.14 151
1886.24 150
1886.34 149
1886.44 147
1886.54 148
1886.64 152
1886.74 159
1886.84 169
1886.94 179
1887.04 188
1887.14 194
1887.24 194
1887.34 188
1887.43 175
1887.53 158
1887.63 136
1887.73 112
1887.83 89
1887.93 67
1888.03 49
1888.13 34
1888.23 24
1888.33 18
1888.43 15
1888.53 14
1888.63 15
1888.73 15
1888.83 14
1888.93 11
1889.03 5
1889.13 0
1889.23 0
1889.33 0
1889.43 0
1889.52 0
1889.62 0
1889.72 0
1889.82 2
1889.92 8
1890.02 11
1890.12 12
1890.22 12
1890.32 11
1890.42 13
1890.52 19
1890.62 30
1890.72 45
1890.82 64
1890.92 85
1891.02 107
1891.12 127
1891.22 146
1891.32 161
1891.42 173
1891.52 182
1891.62 187
1891.72 188
1891.82 187
1891.92 182
1892.01 175
1892.11 165
1892.21 152
1892.31 136
1892.41 118
1892.51 101
1892.61 87
1892.71 77
1892.81 73
1892.91 77
1893.01 87
1893.11 101
1893.21 117
1893.31 132
1893.41 145
1893.51 155
1893.61 163
1893.71 169
1893.81 174
1893.91 176
1894.01 176
1894.11 175
1894.21 170
1894.31 163
1894.41 154
1894.51 146
1894.61 140
1894.71 139
1894.81 144
1894.90 156
1895.00 172
1895.10 193
1895.20 216
1895.30 236
1895.40 251
1895.50 260
1895.60 263
1895.70 260
1895.80 251
1895.90 240
1896.00 227
1896.10 215
1896.20 204
1896.30 195
1896.40 188
1896.50 182
1896.60 177
1896.70 174
1896.80 172
1896.90 170
1897.00 169
1897.10 167
1897.20 165
1897.30 163
1897.40 160
1897.50 156
1897.60 154
1897.70 154
1897.80 157
1897.90 162
1898.00 168
1898.10 173
1898.20 176
1898.30 173
1898.40 164
1898.50 149
1898.60 130
1898.70 109
1898.80 89
1898.90 72
1898.99 59
1899.09 50
1899.19 44
1899.29 41
1899.39 39
1899.49 36
1899.59 31
1899.69 26
1899.79 20
1899.89 15
1899.99 12
1900.09 12
1900.19 17
1900.29 26
1900.39 41
1900.49 59
1900.59 80
1900.69 103
1900.79 125
1900.89 146
1900.99 164
1901.09 178
1901.19 189
1901.29 194
1901.39 195
1901.49 191
1901.59 184
1901.69 174
1901.79 163
1901.89 153
1901.99 147
1902.09 145
1902.19 145
1902.29 149
1902.39 152
1902.49 154
1902.59 153
1902.69 147
1902.79 138
1902.89 126
1902.99 112
1903.09 101
1903.19 92
1903.29 87
1903.39 86
1903.49 87
1903.59 89
1903.69 90
1903.79 89
1903.89 85
1903.99 78
1904.09 71
1904.19 63
1904.29 55
1904.39 49
1904.49 45
1904.59 43
1904.69 44
1904.79 46
1904.89 51
1904.99 55
1905.09 58
1905.19 57
1905.29 51
1905.39 38
1905.49 21
1905.59 3
1905.69 0
1905.79 0
1905.89 0
1905.99 0
1906.09 21
1906.19 49
1906.29 78
1906.39 103
1906.49 121
1906.59 130
1906.69 130
1906.79 123
1906.89 108
1906.99 88
1907.09 65
1907.19 39
1907.29 14
1907.39 0
1907.49 0
1907.59 0
1907.69 0
1907.79 0
1907.89 0
1907.99 0
1908.09 0
1908.19 11
1908.29 21
1908.39 29
1908.49 36
1908.59 40
1908.69 42
1908.79 39
1908.89 32
1908.99 21
1909.09 9
1909.19 0
1909.29 0
1909.39 0
1909.49 0
1909.59 15
1909.69 34
1909.79 54
1909.89 73
1909.99 88
1910.09 99
1910.19 106
1910.29 111
1910.39 116
1910.49 123
1910.59 132
1910.69 142
1910.79 152
1910.89 160
1910.99 167
1911.09 170
1911.19 171
1911.29 171
1911.39 168
1911.49 166
1911.59 162
1911.69 157
1911.79 151
1911.89 144
1911.99 136
1912.09 128
1912.19 121
1912.29 117
1912.39 115
1912.49 116
1912.59 119
1912.69 123
1912.79 128
1912.89 131
1912.99 132
1913.09 128
1913.19 119
1913.29 104
1913.39 85
1913.50 62
1913.60 37
1913.70 13
1913.80 0
1913.90 0
1914.00 0
1914.10 0
1914.20 0
1914.30 0
1914.40 0
1914.50 0
1914.60 8
1914.70 16
1914.80 23
1914.90 28
1915.00 31
1915.10 32
1915.20 31
1915.30 30
1915.40 29
1915.50 28
1915.60 27
1915.70 29
1915.80 32
1915.90 37
1916.00 46
1916.10 57
1916.20 73
1916.30 92
1916.40 114
1916.50 137
1916.60 159
1916.70 177
1916.80 190
1916.90 197
1917.00 198
1917.10 191
1917.20 178
1917.30 161
1917.40 141
1917.50 120
1917.61 99
1917.71 81
1917.81 64
1917.91 50
1918.01 40
1918.11 34
1918.21 33
1918.31 39
1918.41 50
1918.51 68
1918.61 89
1918.71 110
1918.81 129
1918.91 142
1919.01 148
1919.11 146
1919.21 139
1919.31 130
1919.41 121
1919.51 116
1919.61 116
1919.71 119
1919.81 125
1919.91 131
1920.01 133
1920.11 131
1920.21 123
1920.31 109
1920.41 93
1920.51 75
1920.62 59
1920.72 46
1920.82 36
1920.92 31
1921.02 28
1921.12 28
1921.22 29
1921.32 33
1921.42 40
1921.52 50
1921.62 62
1921.72 75
1921.82 87
1921.92 96
1922.02 99
1922.12 97
1922.22 91
1922.32 81
1922.42 72
1922.52 64
1922.62 58
1922.72 54
1922.82 51
1922.92 50
1923.03 48
1923.13 48
1923.23 48
1923.33 52
1923.43 59
1923.53 70
1923.63 83
1923.73 98
1923.83 111
1923.93 123
1924.03 131
1924.13 136
1924.23 137
1924.33 136
1924.43 134
1924.53 132
1924.63 133
1924.73 137
1924.83 146
1924.93 159
1925.03 176
1925.13 194
1925.24 212
1925.34 226
1925.44 237
1925.54 241
1925.64 239
1925.74 233
1925.84 226
1925.94 220
1926.04 218
1926.14 220
1926.24 227
1926.34 236
1926.44 244
1926.54 250
1926.64 251
1926.74 248
1926.84 239
1926.94 228
1927.04 215
1927.15 203
1927.25 191
1927.35 181
1927.45 171
1927.55 162
1927.65 152
1927.75 141
1927.85 129
1927.95 117
1928.05 107
1928.15 98
1928.25 93
1928.35 90
1928.45 91
1928.55 95
1928.65 98
1928.75 101
1928.86 102
1928.96 99
1929.06 92
1929.16 81
1929.26 68
1929.36 55
1929.46 44
1929.56 36
1929.66 32
1929.76 34
1929.86 40
1929.96 48
1930.06 57
1930.16 63
1930.26 66
1930.36 67
1930.46 66
1930.57 64
1930.67 64
1930.77 67
1930.87 71
1930.97 77
1931.07 82
1931.17 86
1931.27 88
1931.37 91
1931.47 96
1931.57 105
1931.67 120
1931.77 141
1931.87 166
1931.97 191
1932.08 212
1932.18 225
1932.28 229
1932.38 222
1932.48 209
1932.58 193
1932.68 178
1932.78 166
1932.88 160
1932.98 159
1933.08 162
1933.18 165
1933.28 167
1933.38 167
1933.49 166
1933.59 163
1933.69 161
1933.79 160
1933.89 162
1933.99 166
1934.09 171
1934.19 175
1934.29 177
1934.39 176
1934.49 172
1934.59 164
1934.69 155
1934.79 146
1934.90 138
1935.00 133
1935.10 133
1935.20 135
1935.30 140
1935.40 145
1935.50 149
1935.60 149
1935.70 146
1935.80 141
1935.90 133
1936.00 126
1936.10 120
1936.21 115
1936.31 111
1936.41 106
1936.51 99
1936.61 88
1936.71 75
1936.81 58
1936.91 41
1937.01 26
1937.11 14
1937.21 6
1937.31 5
1937.42 7
1937.52 12
1937.62 17
1937.72 22
1937.82 26
1937.92 28
1938.02 30
1938.12 33
1938.22 38
1938.32 45
1938.42 53
1938.52 59
1938.63 62
1938.73 61
1938.83 57
1938.93 48
1939.03 38
1939.13 29
1939.23 22
1939.33 18
1939.43 17
1939.53 20
1939.63 26
1939.73 33
1939.84 42
1939.94 51
1940.04 59
1940.14 67
1940.24 75
1940.34 81
1940.44 86
1940.54 91
1940.64 94
1940.74 95
1940.84 94
1940.95 91
1941.05 86
1941.15 80
1941.25 74
1941.35 68
1941.45 62
1941.55 55
1941.65 48
1941.75 39
1941.85 29
1941.95 18
1942.06 6
1942.16 0
1942.26 0
1942.36 0
1942.46 0
1942.56 0
1942.66 0
1942.76 0
1942.86 0
1942.96 11
1943.07 28
1943.17 42
1943.27 50
1943.37 54
1943.47 53
1943.57 48
1943.67 42
1943.77 38
1943.87 39
1943.97 45
1944.07 57
1944.18 73
1944.28 92
1944.38 113
1944.48 132
1944.58 148
1944.68 159
1944.78 166
1944.88 167
1944.98 164
1945.08 156
1945.19 145
1945.29 132
1945.39 117
1945.49 101
1945.59 86
1945.69 72
1945.79 58
1945.89 46
1945.99 36
1946.10 30
1946.20 28
1946.30 29
1946.40 36
1946.50 47
1946.60 62
1946.70 79
1946.80 98
1946.90 117
1947.00 134
1947.11 148
1947.21 157
1947.31 159
1947.41 154
1947.51 143
1947.61 127
1947.71 108
1947.81 90
1947.91 75
1948.02 66
1948.12 62
1948.22 64
1948.32 70
1948.42 79
1948.52 88
1948.62 97
1948.72 104
1948.82 109
1948.93 112
1949.03 112
1949.13 111
1949.23 109
1949.33 108
1949.43 107
1949.53 108
1949.63 110
1949.73 113
1949.84 115
1949.94 117
1950.04 118
1950.14 117
1950.24 113
1950.34 108
1950.44 100
1950.54 89
1950.64 76
1950.75 62
1950.85 47
1950.95 33
1951.05 22
1951.15 14
1951.25 8
1951.35 5
1951.45 2
1951.56 0
1951.66 0
1951.76 0
1951.86 0
1951.96 0
1952.06 0
1952.16 0
1952.26 0
1952.36 8
1952.47 20
1952.57 31
1952.67 39
1952.77 44
1952.87 47
1952.97 49
1953.07 54
1953.17 61
1953.28 72
1953.38 87
1953.48 104
1953.58 120
1953.68 134
1953.78 146
1953.88 153
1953.98 155
1954.09 155
1954.19 153
1954.29 151
1954.39 151
1954.49 154
1954.59 160
1954.69 169
1954.79 180
1954.90 190
1955.00 197
1955.10 201
1955.20 201
1955.30 196
1955.40 189
1955.50 180
1955.60 170
1955.71 160
1955.81 151
1955.91 144
1956.01 138
1956.11 135
1956.21 132
1956.31 130
1956.42 127
1956.52 121
1956.62 110
1956.72 95
1956.82 76
1956.92 56
1957.02 38
1957.12 24
1957.23 16
1957.33 16
1957.43 22
1957.53 31
1957.63 42
1957.73 52
1957.83 59
1957.94 63
1958.04 65
1958.14 66
1958.24 67
1958.34 69
1958.44 73
1958.54 79
1958.64 86
1958.75 94
1958.85 102
1958.95 110
1959.05 116
1959.15 121
1959.25 124
1959.35 126
1959.46 126
1959.56 124
1959.66 123
1959.76 122
1959.86 123
1959.96 124
1960.06 128
1960.17 134
1960.27 142
1960.37 151
1960.47 159
1960.57 167
1960.67 173
1960.77 177
1960.88 178
1960.98 178
1961.08 180
1961.18 183
1961.28 188
1961.38 194
1961.48 201
1961.59 206
1961.69 207
1961.79 203
1961.89 193
1961.99 179
1962.09 162
1962.19 144
1962.30 126
1962.40 109
1962.50 94
1962.60 79
1962.70 65
1962.80 51
1962.90 37
1963.01 25
1963.11 15
1963.21 9
1963.31 7
1963.41 9
1963.51 13
1963.61 17
1963.72 18
1963.82 16
1963.92 8
1964.02 0
1964.12 0
1964.22 0
1964.33 0
1964.43 0
1964.53 0
1964.63 0
1964.73 9
1964.83 20
1964.93 26
1965.04 29
1965.14 29
1965.24 28
1965.34 28
1965.44 29
1965.54 33
1965.65 38
1965.75 42
1965.85 44
1965.95 41
1966.05 35
1966.15 26
1966.25 16
1966.36 9
1966.46 7
1966.56 10
1966.66 19
1966.76 32
1966.86 45
1966.97 57
1967.07 65
1967.17 69
1967.27 69
1967.37 67
1967.47 65
1967.58 64
1967.68 66
1967.78 72
1967.88 81
1967.98 94
1968.08 108
1968.19 123
1968.29 136
1968.39 146
1968.49 152
1968.59 152
1968.69 147
1968.79 137
1968.90 126
1969.00 115
1969.10 107
1969.20 103
1969.30 102
1969.40 105
1969.51 108
1969.61 109
1969.71 108
1969.81 102
1969.91 93
1970.01 82
1970.12 70
1970.22 61
1970.32 55
1970.42 53
1970.52 54
1970.62 57
1970.73 60
1970.83 63
1970.93 64
1971.03 65
1971.13 65
1971.23 67
1971.34 70
1971.44 75
1971.54 79
1971.64 81
1971.74 79
1971.84 73
1971.95 62
1972.05 47
1972.15 30
1972.25 14
1972.35 0
1972.46 0
1972.56 0
1972.66 0
1972.76 0
1972.86 10
1972.96 24
1973.07 38
1973.17 49
1973.27 59
1973.37 67
1973.47 76
1973.57 85
1973.68 96
1973.78 111
1973.88 125
1973.98 139
1974.08 148
1974.19 153
1974.29 154
1974.39 152
1974.49 148
1974.59 145
1974.69 144
1974.80 146
1974.90 149
1975.00 152
1975.10 153
1975.20 153
1975.30 151
1975.41 148
1975.51 143
1975.61 138
1975.71 132
1975.81 126
1975.92 120
1976.02 112
1976.12 103
1976.22 93
1976.32 83
1976.42 73
1976.53 65
1976.63 58
1976.73 54
1976.83 52
1976.93 51
1977.04 51
1977.14 51
1977.24 50
1977.34 47
1977.44 44
1977.54 41
1977.65 37
1977.75 34
1977.85 32
1977.95 32
1978.05 35
1978.16 41
1978.26 49
1978.36 59
1978.46 70
1978.56 79
1978.67 87
1978.77 92
1978.87 95
1978.97 97
1979.07 99
1979.17 102
1979.28 105
1979.38 108
1979.48 109
1979.58 109
1979.68 106
1979.79 102
1979.89 99
1979.99 98
1980.09 100
1980.19 104
1980.30 109
1980.40 112
1980.50 111
1980.60 106
1980.70 96
1980.81 82
1980.91 66
1981.01 49
1981.11 32
1981.21 15
1981.32 0
1981.42 0
1981.52 0
1981.62 0
1981.72 0
1981.83 0
1981.93 0
1982.03 0
1982.13 3
1982.23 22
1982.34 38
1982.44 52
1982.54 62
1982.64 69
1982.74 73
1982.85 77
1982.95 80
1983.05 84
1983.15 88
1983.25 93
1983.36 98
1983.46 101
1983.56 103
1983.66 102
1983.76 98
1983.87 92
1983.97 85
1984.07 80
1984.17 77
1984.27 78
1984.38 82
1984.48 91
1984.58 101
1984.68 111
1984.78 120
1984.89 125
1984.99 125
1985.09 123
1985.19 117
1985.29 110
1985.40 103
1985.50 98
1985.60 95
1985.70 95
1985.80 98
1985.91 104
1986.01 111
1986.11 118
1986.21 125
1986.31 130
1986.42 132
1986.52 133
1986.62 131
1986.72 128
1986.82 123
1986.93 117
1987.03 108
1987.13 97
1987.23 86
1987.34 75
1987.44 66
1987.54 61
1987.64 62
1987.74 68
1987.85 79
1987.95 92
1988.05 104
1988.15 111
1988.25 111
1988.36 103
1988.46 87
1988.56 65
1988.66 40
1988.77 14
1988.87 0
1988.97 0
1989.07 0
1989.17 0
1989.28 0
1989.38 0
1989.48 0
1989.58 0
1989.68 7
1989.79 17
1989.89 26
1989.99 36
1990.09 47
1990.20 59
1990.30 71
1990.40 84
1990.50 95
1990.60 105
1990.71 114
1990.81 123
1990.91 133
1991.01 143
1991.12 152
1991.22 159
1991.32 164
1991.42 164
1991.52 160
1991.63 153
1991.73 146
1991.83 141
1991.93 138
1992.04 139
1992.14 141
1992.24 145
1992.34 147
1992.44 145
1992.55 138
1992.65 127
1992.75 113
1992.85 97
1992.96 82
1993.06 68
1993.16 57
1993.26 50
1993.36 45
1993.47 44
1993.57 46
1993.67 51
1993.77 59
1993.88 71
1993.98 86
1994.08 102
1994.18 118
1994.29 132
1994.39 142
1994.49 148
1994.59 150
1994.69 148
1994.80 145
1994.90 140
1995.00 136
1995.10 133
1995.21 131
1995.31 130
1995.41 129
1995.51 128
1995.62 127
1995.72 127
1995.82 127
1995.92 126
1996.02 123
1996.13 118
1996.23 110
1996.33 100
1996.43 88
1996.54 77
1996.64 69
1996.74 66
1996.84 70
1996.95 79
1997.05 91
1997.15 104
1997.25 116
1997.35 123
1997.46 126
1997.56 122
1997.66 115
1997.76 105
1997.87 94
1997.97 82
1998.07 72
1998.17 62
1998.28 55
1998.38 50
1998.48 48
1998.58 49
1998.69 53
1998.79 58
1998.89 64
1998.99 69
1999.10 71
1999.20 71
1999.30 68
1999.40 66
1999.51 64
1999.61 66
1999.71 70
1999.81 77
1999.91 84
2000.02 88
2000.12 89
2000.22 87
2000.32 81
2000.43 74
2000.53 68
2000.63 66
2000.73 69
2000.84 78
2000.94 92
2001.04 109
2001.14 128
2001.25 146
2001.35 163
2001.45 176
2001.55 185
2001.66 192
2001.76 195
2001.86 195
2001.96 193
2002.07 189
2002.17 184
2002.27 178
2002.37 170
2002.48 162
2002.58 153
2002.68 142
2002.78 129
2002.89 116
2002.99 104
2003.09 94
2003.19 88
2003.30 85
2003.40 86
2003.50 89
2003.60 92
2003.71 95
2003.81 96
2003.91 96
2004.01 96
2004.12 99
2004.22 104
2004.32 112
2004.42 122
2004.53 133
2004.63 145
2004.73 156
2004.83 166
2004.94 177
2005.04 190
2005.14 203
2005.25 215
2005.35 226
2005.45 233
2005.55 236
2005.66 233
2005.76 223
2005.86 208
2005.96 190
2006.07 170
2006.17 150
2006.27 134
2006.37 122
2006.48 116
2006.58 115
2006.68 118
2006.78 123
2006.89 127
2006.99 130
2007.09 131
2007.19 131
2007.30 132
2007.40 133
2007.50 137
2007.60 142
2007.71 148
2007.81 153
2007.91 154
2008.02 151
2008.12 143
2008.22 130
2008.32 116
2008.43 102
2008.53 90
2008.63 80
2008.73 74
2008.84 70
2008.94 68
2009.04 64
2009.14 59
2009.25 53
2009.35 46
2009.45 40
2009.56 34
2009.66 28
2009.76 22
2009.86 17
2009.97 10
2010.07 4
2010.17 0
2010.27 0
2010.38 0
2010.48 0
2010.58 3
2010.69 10
2010.79 15
2010.89 18
2010.99 17
2011.10 11
2011.20 3
2011.30 0
2011.40 0
2011.51 0
2011.61 0
2011.71 0
2011.82 0
2011.92 9
2012.02 22
2012.12 32
2012.23 38
2012.33 39
2012.43 35
2012.53 26
2012.64 14
2012.74 2
2012.84 0
2012.95 0
2013.05 0
2013.15 0
2013.25 0
2013.36 1
2013.46 12
2013.56 22
2013.66 31
2013.77 38
2013.87 43
2013.97 46
2014.08 49
2014.18 53
2014.28 58
2014.38 63
2014.49 67
2014.59 69
2014.69 68
2014.80 62
2014.90 53
2015.00 41
2015.10 27
2015.21 15
2015.31 5
2015.41 0
2015.52 0
2015.62 1
2015.72 6
2015.82 11
2015.93 16
2016.03 17
2016.13 17
2016.24 13
2016.34 8
2016.44 2
2016.54 0
2016.65 0
2016.75 0
2016.85 0
2016.96 0
2017.06 0
2017.16 0
2017.26 2
2017.37 12
2017.47 21
2017.57 31
2017.68 41
2017.78 52
2017.88 66
2017.98 82
2018.09 103
2018.19 126
2018.29 148
2018.40 166
2018.50 179
2018.60 185
2018.70 185
2018.81 179
2018.91 172
2019.01 165
2019.12 160
2019.22 156
2019.32 153
2019.42 150
2019.53 145
2019.63 138
2019.73 130
2019.84 123
2019.94 118
2020.04 115
2020.15 116
2020.25 120
2020.35 127
2020.45 135
2020.56 143
2020.66 149
2020.76 153
2020.87 153
2020.97 148
2021.07 139
2021.18 126
2021.28 111
2021.38 96
2021.48 81
2021.59 68
2021.69 57
2021.79 50
2021.90 45
2022.00 42
2022.10 43
2022.21 48
2022.31 56
2022.41 67
2022.51 79
2022.62 93
2022.72 106
2022.82 118
2022.93 129
2023.03 138
2023.13 145
2023.24 151
2023.34 156
2023.44 158
2023.54 157
2023.65 153
2023.75 149
2023.85 143
2023.96 139
2024.06 138
2024.16 140
2024.27 145
2024.37 152
2024.47 161
2024.57 168
2024.68 172
2024.78 175
2024.88 175
2024.99 174
2025.09 174
2025.19 177
2025.30 183
2025.40 192
2025.50 203
2025.61 213
2025.71 219
2025.81 219
2025.91 213
2026.02 201
2026.12 185
2026.22 167
2026.33 150
2026.43 137
2026.53 127
2026.64 123
2026.74 122
2026.84 126
2026.95 133
2027.05 141
2027.15 149
2027.26 156
2027.36 160
2027.46 159
2027.56 154
2027.67 145
2027.77 134
2027.87 122
2027.98 112
2028.08 105
2028.18 100
2028.29 96
2028.39 95
2028.49 94
2028.60 95
2028.70 96
2028.80 100
2028.91 104
2029.01 109
2029.11 114
2029.22 118
2029.32 121
2029.42 122
2029.53 123
2029.63 125
2029.73 128
2029.83 132
2029.94 135
2030.04 136
2030.14 135
2030.25 130
2030.35 123
2030.45 116
2030.56 109
2030.66 105
2030.76 104
2030.87 104
2030.97 105
2031.07 105
2031.18 105
2031.28 104
2031.38 104
2031.49 106
2031.59 112
2031.69 120
2031.80 128
2031.90 134
2032.00 135
2032.11 130
2032.21 118
2032.31 100
2032.42 80
2032.52 59
2032.62 42
2032.73 30
2032.83 26
2032.93 28
2033.04 37
2033.14 50
2033.24 64
2033.34 77
2033.45 85
2033.55 87
2033.65 85
2033.76 78
2033.86 71
2033.96 66
2034.07 67
2034.17 74
2034.27 88
2034.38 105
2034.48 123
2034.58 139
2034.69 149
2034.79 152
2034.89 150
2035.00 142
2035.10 132
2035.20 123
2035.31 116
2035.41 113
2035.51 114
2035.62 118
2035.72 124
2035.82 130
2035.93 133
2036.03 133
2036.13 130
2036.24 126
2036.34 120
2036.44 116
2036.55 114
2036.65 114
2036.75 115
2036.86 118
2036.96 120
2037.07 123
2037.17 125
2037.27 126
2037.38 126
2037.48 126
2037.58 124
2037.69 119
2037.79 111
2037.89 100
2038.00 85
2038.10 70
2038.20 54
2038.31 41
2038.41 32
2038.51 25
2038.62 21
2038.72 18
2038.82 14
2038.93 7
2039.03 0
2039.13 0
2039.24 0
2039.34 0
2039.44 0
2039.55 0
2039.65 0
2039.75 0
2039.86 11
2039.96 20
2040.06 25
2040.17 28
2040.27 30
2040.37 32
2040.48 36
2040.58 43
2040.69 53
2040.79 65
2040.89 77
2041.00 88
2041.10 96
2041.20 101
2041.31 101
2041.41 100
2041.51 97
2041.62 94
2041.72 93
2041.82 95
2041.93 98
2042.03 103
2042.13 108
2042.24 112
2042.34 116
2042.44 118
2042.55 121
2042.65 124
2042.76 128
2042.86 134
2042.96 141
2043.07 150
2043.17 161
2043.27 172
2043.38 184
2043.48 198
2043.58 212
2043.69 226
2043.79 240
2043.89 250
2044.00 258
2044.10 260
2044.20 257
2044.31 249
2044.41 238
2044.52 224
2044.62 209
2044.72 194
2044.83 181
2044.93 171
2045.03 164
2045.14 161
2045.24 162
2045.34 166
2045.45 172
2045.55 176
2045.65 178
2045.76 176
2045.86 169
2045.97 160
2046.07 150
2046.17 141
2046.28 133
2046.38 129
2046.48 126
2046.59 126
2046.69 125
2046.79 124
2046.90 122
2047.00 119
2047.11 116
2047.21 111
2047.31 107
2047.42 103
2047.52 100
2047.62 96
2047.73 91
2047.83 86
2047.93 79
2048.04 72
2048.14 65
2048.25 59
2048.35 57
2048.45 58
2048.56 64
2048.66 73
2048.76 83
2048.87 93
2048.97 100
2049.08 104
2049.18 104
2049.28 103
2049.39 103
2049.49 106
2049.59 116
2049.70 131
2049.80 152
2049.90 176
2050.01 199
2050.11 217
2050.22 228
2050.32 230
2050.42 225
2050.53 214
2050.63 200
2050.73 186
2050.84 173
2050.94 162
2051.05 151
2051.15 139
2051.25 127
2051.36 115
2051.46 104
2051.56 95
2051.67 91
2051.77 92
2051.88 97
2051.98 106
2052.08 115
2052.19 124
2052.29 130
2052.39 133
2052.50 132
2052.60 130
2052.71 126
2052.81 121
2052.91 117
2053.02 114
2053.12 112
2053.22 111
2053.33 110
2053.43 108
2053.54 104
2053.64 99
2053.74 91
2053.85 84
2053.95 77
2054.06 73
2054.16 72
2054.26 75
2054.37 81
2054.47 90
2054.57 100
2054.68 111
2054.78 121
2054.89 130
2054.99 137
2055.09 144
2055.20 149
2055.30 155
2055.41 160
2055.51 164
2055.61 168
2055.72 171
2055.82 172
2055.92 170
2056.03 165
2056.13 158
2056.24 147
2056.34 134
2056.44 119
2056.55 103
2056.65 88
2056.76 75
2056.86 65
2056.96 60
2057.07 59
2057.17 64
2057.27 74
2057.38 88
2057.48 107
2057.59 128
2057.69 150
2057.79 171
2057.90 189
2058.00 203
2058.11 212
2058.21 216
2058.31 216
2058.42 213
2058.52 208
2058.63 201
2058.73 193
2058.83 186
2058.94 180
2059.04 175
2059.15 173
2059.25 172
2059.35 173
2059.46 175
2059.56 175
2059.67 174
2059.77 172
2059.87 169
2059.98 164
2060.08 159
2060.18 153
2060.29 147
2060.39 139
2060.50 129
2060.60 117
2060.70 103
2060.81 90
2060.91 78
2061.02 70
2061.12 69
2061.22 75
2061.33 86
2061.43 101
2061.54 115
2061.64 125
2061.74 126
2061.85 118
2061.95 102
2062.06 79
2062.16 53
2062.26 30
2062.37 11
2062.47 0
2062.58 0
2062.68 0
2062.78 0
2062.89 0
2062.99 0
2063.10 0
2063.20 0
2063.31 0
2063.41 0
2063.51 0
2063.62 4
2063.72 11
2063.83 17
2063.93 22
2064.03 26
2064.14 29
2064.24 32
2064.35 37
2064.45 45
2064.55 55
2064.66 67
2064.76 79
2064.87 89
2064.97 96
2065.07 99
2065.18 98
2065.28 94
2065.39 91
2065.49 89
2065.59 90
2065.70 96
2065.80 106
2065.91 120
2066.01 136
2066.12 154
2066.22 171
2066.32 187
2066.43 200
2066.53 211
2066.64 219
2066.74 223
2066.84 222
2066.95 216
2067.05 205
2067.16 189
2067.26 170
2067.37 150
2067.47 130
2067.57 113
2067.68 99
2067.78 89
2067.89 83
2067.99 79
2068.09 77
2068.20 76
2068.30 74
2068.41 72
2068.51 70
2068.62 69
2068.72 69
2068.82 71
2068.93 75
2069.03 83
2069.14 94
2069.24 107
2069.34 121
2069.45 133
2069.55 144
2069.66 152
2069.76 156
2069.87 156
2069.97 152
2070.07 148
2070.18 144
2070.28 141
2070.39 142
2070.49 144
2070.60 148
2070.70 150
2070.80 150
2070.91 144
2071.01 135
2071.12 123
2071.22 110
2071.32 99
2071.43 91
2071.53 90
2071.64 95
2071.74 109
2071.85 132
2071.95 161
2072.05 196
2072.16 232
2072.26 266
2072.37 292
2072.47 309
2072.58 315
2072.68 311
2072.78 301
2072.89 289
2072.99 280
2073.10 277
2073.20 282
2073.31 295
2073.41 312
2073.51 332
2073.62 349
2073.72 362
2073.83 369
2073.93 370
2074.04 366
2074.14 359
2074.24 350
2074.35 342
2074.45 335
2074.56 329
2074.66 323
2074.77 316
2074.87 308
2074.98 299
2075.08 289
2075.18 281
2075.29 274
2075.39 271
2075.50 271
2075.60 272
2075.71 274
2075.81 273
2075.91 267
2076.02 255
2076.12 240
2076.23 222
2076.33 205
2076.44 191
2076.54 182
2076.64 178
2076.75 177
2076.85 178
2076.96 177
2077.06 174
2077.17 169
2077.27 161
2077.38 153
2077.48 144
2077.58 137
2077.69 131
2077.79 126
2077.90 120
2078.00 113
2078.11 103
2078.21 91
2078.32 77
2078.42 63
2078.52 49
2078.63 38
2078.73 29
2078.84 23
2078.94 18
2079.05 12
2079.15 5
2079.26 0
2079.36 0
2079.46 0
2079.57 0
2079.67 0
2079.78 0
2079.88 0
2079.99 1
2080.09 19
2080.20 38
2080.30 56
2080.40 72
2080.51 88
2080.61 105
2080.72 123
2080.82 143
2080.93 163
2081.03 180
2081.14 193
2081.24 201
2081.34 204
2081.45 202
2081.55 199
2081.66 197
2081.76 198
2081.87 201
2081.97 206
2082.08 211
2082.18 212
2082.29 209
2082.39 201
2082.49 188
2082.60 175
2082.70 163
2082.81 156
2082.91 154
2083.02 157
2083.12 165
2083.23 175
2083.33 186
2083.44 196
2083.54 202
2083.64 205
2083.75 205
2083.85 200
2083.96 192
2084.06 182
2084.17 172
2084.27 161
2084.38 151
2084.48 144
2084.59 138
2084.69 136
2084.80 136
2084.90 140
2085.00 145
2085.11 152
2085.21 160
2085.32 167
2085.42 172
2085.53 176
2085.63 177
2085.74 179
2085.84 181
2085.95 184
2086.05 191
2086.15 200
2086.26 212
2086.36 225
2086.47 238
2086.57 250
2086.68 260
2086.78 268
2086.89 273
2086.99 276
2087.10 276
2087.20 274
2087.31 270
2087.41 265
2087.52 261
2087.62 259
2087.72 259
2087.83 261
2087.93 267
2088.04 274
2088.14 282
2088.25 289
2088.35 292
2088.46 290
2088.56 283
2088.67 269
2088.77 250
2088.88 228
2088.98 204
2089.09 181
2089.19 161
2089.29 146
2089.40 136
2089.50 131
2089.61 131
2089.71 132
2089.82 135
2089.92 139
2090.03 143
2090.13 147
2090.24 150
2090.34 152
2090.45 154
2090.55 155
2090.66 157
2090.76 159
2090.87 164
2090.97 171
2091.08 181
2091.18 195
2091.28 209
2091.39 223
2091.49 234
2091.60 239
2091.70 238
2091.81 231
2091.91 220
2092.02 205
2092.12 191
2092.23 179
2092.33 170
2092.44 164
2092.54 158
2092.65 152
2092.75 145
2092.86 134
2092.96 120
2093.07 101
2093.17 80
2093.28 57
2093.38 36
2093.49 19
2093.59 8
2093.69 5
2093.80 10
2093.90 22
2094.01 40
2094.11 61
2094.22 83
2094.32 104
2094.43 124
2094.53 142
2094.64 157
2094.74 169
2094.85 176
2094.95 178
2095.06 174
2095.16 163
2095.27 148
2095.37 130
2095.48 115
2095.58 103
2095.69 98
2095.79 100
2095.90 108
2096.00 119
2096.11 132
2096.21 142
2096.32 149
2096.42 152
2096.53 152
2096.63 148
2096.74 142
2096.84 134
2096.95 125
2097.05 114
2097.16 100
2097.26 84
2097.36 67
2097.47 52
2097.57 39
2097.68 31
2097.78 29
2097.89 33
2097.99 41
2098.10 50
2098.20 60
2098.31 68
2098.41 73
2098.52 75
2098.62 74
2098.73 71
2098.83 67
2098.94 64
2099.04 61
2099.15 60
2099.25 62
2099.36 66
2099.46 73
2099.57 83
2099.67 96
2099.78 111
2099.88 126
2099.99 139
2100.09 149
2100.20 157
2100.30 160
2100.41 160
2100.51 158
2100.62 154
2100.72 150
2100.83 147
2100.93 144
2101.04 144
2101.14 147
2101.25 151
2101.35 158
2101.46 165
2101.56 172
2101.67 178
2101.77 181
2101.88 181
2101.98 178
2102.09 175
2102.19 173
2102.30 172
2102.40 174
2102.51 178
2102.61 184
2102.72 189
2102.82 191
2102.93 190
2103.03 184
2103.14 173
2103.24 160
2103.35 145
2103.45 131
2103.56 118
2103.66 107
2103.77 97
2103.87 88
2103.98 79
2104.08 68
2104.19 57
2104.29 46
2104.40 36
2104.50 30
2104.61 28
2104.71 30
2104.82 34
2104.92 39
2105.03 43
2105.14 44
2105.24 41
2105.35 34
2105.45 25
2105.56 15
2105.66 5
2105.77 0
2105.87 0
2105.98 0
2106.08 0
2106.19 0
2106.29 0
2106.40 0
2106.50 0
2106.61 0
2106.71 6
2106.82 15
2106.92 22
2107.03 27
2107.13 27
2107.24 22
2107.34 12
2107.45 0
2107.55 0
2107.66 0
2107.76 0
2107.87 0
2107.97 0
2108.08 0
2108.18 5
2108.29 20
2108.39 34
2108.50 45
2108.60 53
2108.71 56
2108.82 56
2108.92 51
2109.03 43
2109.13 33
2109.24 23
2109.34 14
2109.45 7
2109.55 5
2109.66 7
2109.76 12
2109.87 21
2109.97 31
2110.08 41
2110.18 50
2110.29 57
2110.39 62
2110.50 65
2110.60 65
2110.71 65
2110.81 67
2110.92 71
2111.02 78
2111.13 88
2111.24 100
2111.34 112
2111.45 123
2111.55 129
2111.66 130
2111.76 127
2111.87 120
2111.97 112
2112.08 103
2112.18 94
2112.29 86
2112.39 78
2112.50 70
2112.60 63
2112.71 57
2112.81 54
2112.92 53
2113.03 55
2113.13 58
2113.24 61
2113.34 61
2113.45 58
2113.55 53
2113.66 46
2113.76 40
2113.87 34
2113.97 31
2114.08 29
2114.18 29
2114.29 29
2114.39 30
2114.50 31
2114.60 32
2114.71 34
2114.82 37
2114.92 42
2115.03 47
2115.13 51
2115.24 54
2115.34 54
2115.45 51
2115.55 44
2115.66 34
2115.76 23
2115.87 10
2115.97 0
2116.08 0
2116.19 0
2116.29 0
2116.40 0
2116.50 0
2116.61 0
2116.71 0
2116.82 0
2116.92 9
2117.03 19
2117.13 27
2117.24 35
2117.34 42
2117.45 49
2117.56 56
2117.66 63
2117.77 71
2117.87 79
2117.98 87
2118.08 95
2118.19 101
2118.29 107
2118.40 113
2118.50 118
2118.61 123
2118.71 129
2118.82 134
2118.93 140
2119.03 144
2119.14 147
2119.24 147
2119.35 144
2119.45 136
2119.56 124
2119.66 108
2119.77 88
2119.87 66
2119.98 44
2120.09 25
2120.19 9
2120.30 0
2120.40 0
2120.51 0
2120.61 0
2120.72 0
2120.82 4
2120.93 14
2121.04 24
2121.14 36
2121.25 48
2121.35 61
2121.46 73
2121.56 85
2121.67 97
2121.77 110
2121.88 123
2121.98 134
2122.09 144
2122.20 151
2122.30 153
2122.41 150
2122.51 141
2122.62 127
2122.72 109
2122.83 90
2122.93 71
2123.04 56
2123.15 46
2123.25 43
2123.36 45
2123.46 50
2123.57 57
2123.67 61
2123.78 62
2123.88 58
2123.99 50
2124.10 38
2124.20 25
2124.31 13
2124.41 5
2124.52 0
2124.62 0
2124.73 4
2124.83 12
2124.94 21
2125.05 31
2125.15 41
2125.26 51
2125.36 61
2125.47 71
2125.57 80
2125.68 90
2125.79 101
2125.89 113
2126.00 127
2126.10 140
2126.21 152
2126.31 159
2126.42 161
2126.52 154
2126.63 140
2126.74 121
2126.84 101
2126.95 84
2127.05 73
2127.16 69
2127.26 73
2127.37 80
2127.48 89
2127.58 95
2127.69 96
2127.79 94
2127.90 90
2128.00 88
2128.11 89
2128.22 95
2128.32 104
2128.43 115
2128.53 126
2128.64 133
2128.74 135
2128.85 132
2128.95 124
2129.06 113
2129.17 100
2129.27 85
2129.38 71
2129.48 57
2129.59 46
2129.69 36
2129.80 28
2129.91 25
2130.01 24
2130.12 26
2130.22 31
2130.33 36
2130.43 41
2130.54 46
2130.65 50
2130.75 53
2130.86 57
2130.96 61
2131.07 67
2131.18 76
2131.28 86
2131.39 98
2131.49 110
2131.60 120
2131.70 128
2131.81 131
2131.92 131
2132.02 128
2132.13 122
2132.23 116
2132.34 110
2132.44 105
2132.55 99
2132.66 93
2132.76 86
2132.87 78
2132.97 68
2133.08 59
2133.18 50
2133.29 43
2133.40 39
2133.50 38
2133.61 39
2133.71 42
2133.82 46
2133.93 49
2134.03 51
2134.14 50
2134.24 47
2134.35 42
2134.45 36
2134.56 31
2134.67 29
2134.77 32
2134.88 38
2134.98 48
2135.09 59
2135.20 68
2135.30 74
2135.41 76
2135.51 71
2135.62 63
2135.72 53
2135.83 42
2135.94 33
2136.04 27
2136.15 25
2136.25 27
2136.36 33
2136.47 41
2136.57 52
2136.68 64
2136.78 76
2136.89 86
2137.00 95
2137.10 102
2137.21 107
2137.31 111
2137.42 115
2137.52 122
2137.63 132
2137.74 147
2137.84 165
2137.95 184
2138.05 200
2138.16 211
2138.27 215
2138.37 211
2138.48 201
2138.58 186
2138.69 171
2138.80 156
2138.90 142
2139.01 129
2139.11 118
2139.22 107
2139.33 98
2139.43 89
2139.54 83
2139.64 80
2139.75 81
2139.86 84
2139.96 89
2140.07 96
2140.17 103
2140.28 110
2140.39 116
2140.49 122
2140.60 127
2140.70 131
2140.81 132
2140.92 132
2141.02 131
2141.13 127
2141.23 123
2141.34 119
2141.45 115
2141.55 112
2141.66 108
2141.76 105
2141.87 100
2141.98 94
2142.08 85
2142.19 76
2142.29 65
2142.40 56
2142.51 49
2142.61 46
2142.72 48
2142.82 54
2142.93 63
2143.04 72
2143.14 80
2143.25 82
2143.35 79
2143.46 70
2143.57 58
2143.67 45
2143.78 34
2143.88 27
2143.99 25
2144.10 27
2144.20 31
2144.31 34
2144.41 36
2144.52 34
2144.63 31
2144.73 26
2144.84 21
2144.94 18
2145.05 15
2145.16 14
2145.26 14
2145.37 14
2145.48 15
2145.58 15
2145.69 16
2145.79 19
2145.90 24
2146.01 31
2146.11 39
2146.22 48
2146.32 56
2146.43 62
2146.54 66
2146.64 65
2146.75 62
2146.85 58
2146.96 54
2147.07 52
2147.17 52
2147.28 54
2147.39 57
2147.49 61
2147.60 65
2147.70 67
2147.81 69
2147.92 70
2148.02 72
2148.13 72
2148.24 72
2148.34 71
2148.45 71
2148.55 70
2148.66 70
2148.77 71
2148.87 74
2148.98 77
2149.08 79
2149.19 78
2149.30 74
2149.40 66
2149.51 56
2149.62 43
2149.72 32
2149.83 24
2149.93 19
2150.04 18
2150.15 20
2150.25 23
2150.36 26
2150.47 28
2150.57 27
2150.68 25
2150.78 22
2150.89 22
2151.00 23
2151.10 28
2151.21 35
2151.32 43
2151.42 50
2151.53 53
2151.63 52
2151.74 49
2151.85 43
2151.95 38
2152.06 35
2152.17 36
2152.27 41
2152.38 51
2152.48 62
2152.59 72
2152.70 81
2152.80 84
2152.91 83
2153.02 75
2153.12 62
2153.23 47
2153.33 30
2153.44 14
2153.55 1
2153.65 0
2153.76 0
2153.87 0
2153.97 0
2154.08 0
2154.18 0
2154.29 0
2154.40 0
2154.50 0
2154.61 1
2154.72 8
2154.82 20
2154.93 35
2155.04 52
2155.14 69
2155.25 85
2155.35 98
2155.46 106
2155.57 112
2155.67 114
2155.78 115
2155.89 114
2155.99 110
2156.10 103
2156.21 94
2156.31 84
2156.42 72
2156.52 59
2156.63 46
2156.74 33
2156.84 21
2156.95 8
2157.06 0
2157.16 0
2157.27 0
2157.38 0
2157.48 0
2157.59 0
2157.69 0
2157.80 6
2157.91 16
2158.01 25
2158.12 31
2158.23 35
2158.33 38
2158.44 42
2158.55 48
2158.65 56
2158.76 66
2158.87 76
2158.97 86
2159.08 95
2159.18 99
2159.29 101
2159.40 98
2159.50 91
2159.61 82
2159.72 70
2159.82 57
2159.93 44
2160.04 30
2160.14 17
2160.25 2
2160.36 0
2160.46 0
2160.57 0
2160.68 0
2160.78 0
2160.89 0
2160.99 0
2161.10 0
2161.21 21
2161.31 41
2161.42 58
2161.53 71
2161.63 81
2161.74 88
2161.85 95
2161.95 102
2162.06 109
2162.17 115
2162.27 121
2162.38 125
2162.49 129
2162.59 133
2162.70 137
2162.81 141
2162.91 145
2163.02 147
2163.13 146
2163.23 141
2163.34 132
2163.44 120
2163.55 105
2163.66 90
2163.76 78
2163.87 69
2163.98 65
2164.08 65
2164.19 71
2164.30 80
2164.40 91
2164.51 103
2164.62 113
2164.72 123
2164.83 130
2164.94 136
2165.04 140
2165.15 142
2165.26 144
2165.36 142
2165.47 136
2165.58 125
2165.68 109
2165.79 89
2165.90 66
2166.00 43
2166.11 21
2166.22 4
2166.32 0
2166.43 0
2166.54 0
2166.64 0
2166.75 0
2166.86 0
2166.96 3
2167.07 7
2167.18 9
2167.28 10
2167.39 9
2167.50 8
2167.60 8
2167.71 10
2167.82 15
2167.92 25
2168.03 37
2168.14 52
2168.24 70
2168.35 88
2168.46 105
2168.56 120
2168.67 133
2168.78 145
2168.88 155
2168.99 163
2169.10 172
2169.20 180
2169.31 189
2169.42 195
2169.52 198
2169.63 198
2169.74 194
2169.84 185
2169.95 175
2170.06 162
2170.16 150
2170.27 140
2170.38 133
2170.48 128
2170.59 125
2170.70 124
2170.80 124
2170.91 123
2171.02 121
2171.12 118
2171.23 113
2171.34 108
2171.44 103
2171.55 100
2171.66 97
2171.76 98
2171.87 102
2171.98 110
2172.08 120
2172.19 130
2172.30 140
2172.40 146
2172.51 147
2172.62 142
2172.72 130
2172.83 111
2172.94 89
2173.04 65
2173.15 41
2173.26 21
2173.37 5
2173.47 0
2173.58 0
2173.69 0
2173.79 0
2173.90 9
2174.01 23
2174.11 36
2174.22 48
2174.33 57
2174.43 62
2174.54 61
2174.65 58
2174.75 53
2174.86 49
2174.97 46
2175.07 46
2175.18 47
2175.29 49
2175.39 51
2175.50 52
2175.61 51
2175.72 49
2175.82 46
2175.93 43
2176.04 40
2176.14 37
2176.25 33
2176.36 29
2176.46 23
2176.57 17
2176.68 10
2176.78 5
2176.89 2
2177.00 3
2177.10 8
2177.21 15
2177.32 23
2177.43 31
2177.53 37
2177.64 41
2177.75 42
2177.85 40
2177.96 36
2178.07 28
2178.17 19
2178.28 7
2178.39 0
2178.49 0
2178.60 0
2178.71 0
2178.82 0
2178.92 0
2179.03 0
2179.14 0
2179.24 11
2179.35 26
2179.46 39
2179.56 50
2179.67 59
2179.78 67
2179.88 74
2179.99 79
2180.10 84
2180.21 86
2180.31 86
2180.42 83
2180.53 77
2180.63 68
2180.74 58
2180.85 48
2180.95 40
2181.06 33
2181.17 29
2181.28 28
2181.38 29
2181.49 32
2181.60 36
2181.70 40
2181.81 44
2181.92 47
2182.02 50
2182.13 52
2182.24 55
2182.35 59
2182.45 64
2182.56 71
2182.67 80
2182.77 90
2182.88 101
2182.99 112
2183.09 123
2183.20 131
2183.31 137
2183.42 141
2183.52 141
2183.63 137
2183.74 131
2183.84 122
2183.95 112
2184.06 102
2184.16 95
2184.27 92
2184.38 96
2184.49 106
2184.59 122
2184.70 139
2184.81 155
2184.91 168
2185.02 175
2185.13 175
2185.24 169
2185.34 161
2185.45 154
2185.56 148
2185.66 145
2185.77 145
2185.88 146
2185.99 146
2186.09 143
2186.20 136
2186.31 126
2186.41 115
2186.52 102
2186.63 90
2186.74 80
2186.84 71
2186.95 66
2187.06 62
2187.16 62
2187.27 64
2187.38 68
2187.48 72
2187.59 77
2187.70 79
2187.81 78
2187.91 74
2188.02 67
2188.13 58
2188.24 49
2188.34 41
2188.45 35
2188.56 29
2188.66 25
2188.77 20
2188.88 15
2188.99 9
2189.09 3
2189.20 0
2189.31 0
2189.41 0
2189.52 0
2189.63 0
2189.74 0
2189.84 0
2189.95 0
2190.06 7
2190.16 16
2190.27 25
2190.38 33
2190.49 41
2190.59 49
2190.70 55
2190.81 60
2190.91 63
2191.02 63
2191.13 61
2191.24 56
2191.34 51
2191.45 46
2191.56 42
2191.67 39
2191.77 38
2191.88 36
2191.99 34
2192.09 32
2192.20 29
2192.31 28
2192.42 28
2192.52 32
2192.63 39
2192.74 49
2192.85 61
2192.95 72
2193.06 82
2193.17 89
2193.27 91
2193.38 88
2193.49 82
2193.60 71
2193.70 59
2193.81 47
2193.92 36
2194.03 29
2194.13 27
2194.24 28
2194.35 32
2194.45 37
2194.56 39
2194.67 38
2194.78 32
2194.88 23
2194.99 11
2195.10 0
2195.21 0
2195.31 0
2195.42 0
2195.53 0
2195.64 0
2195.74 0
2195.85 0
2195.96 0
2196.06 9
2196.17 19
2196.28 28
2196.39 36
2196.49 43
2196.60 48
2196.71 53
2196.82 56
2196.92 59
2197.03 62
2197.14 64
2197.25 68
2197.35 73
2197.46 79
2197.57 87
2197.68 96
2197.78 105
2197.89 113
2198.00 117
2198.10 117
2198.21 112
2198.32 103
2198.43 93
2198.53 82
2198.64 72
2198.75 64
2198.86 59
2198.96 56
2199.07 55
2199.18 59
2199.29 66
2199.39 77
2199.50 92
2199.61 108
2199.72 123
2199.82 136
2199.93 144
2200.04 148
2200.15 148
2200.25 147
2200.36 145
2200.47 145
2200.58 148
2200.68 153
2200.79 161
2200.90 170
2201.01 180
2201.11 191
2201.22 202
2201.33 214
2201.44 224
2201.54 231
2201.65 235
2201.76 235
2201.87 230
2201.97 221
2202.08 210
2202.19 198
2202.30 185
2202.40 174
2202.51 164
2202.62 156
2202.73 151
2202.83 148
2202.94 147
2203.05 148
2203.16 152
2203.26 155
2203.37 157
2203.48 156
2203.59 152
2203.69 143
2203.80 131
2203.91 115
2204.02 98
2204.12 82
2204.23 69
2204.34 59
2204.45 52
2204.55 49
2204.66 48
2204.77 48
2204.88 49
2204.98 49
2205.09 49
2205.20 49
2205.31 49
2205.41 50
2205.52 51
2205.63 52
2205.74 52
2205.84 50
2205.95 47
2206.06 41
2206.17 33
2206.28 24
2206.38 14
2206.49 6
2206.60 0
2206.71 0
2206.81 0
2206.92 0
2207.03 4
2207.14 7
2207.24 7
2207.35 5
2207.46 1
2207.57 0
2207.67 0
2207.78 0
2207.89 0
2208.00 0
2208.10 6
2208.21 12
2208.32 18
2208.43 24
2208.54 28
2208.64 34
2208.75 42
2208.86 52
2208.97 64
2209.07 77
2209.18 88
2209.29 98
2209.40 105
2209.50 110
2209.61 111
2209.72 110
2209.83 107
2209.93 102
2210.04 96
2210.15 87
2210.26 76
2210.37 65
2210.47 55
2210.58 46
2210.69 41
2210.80 40
2210.90 44
2211.01 50
2211.12 56
2211.23 61
2211.34 63
2211.44 61
2211.55 57
2211.66 52
2211.77 47
2211.87 45
2211.98 46
2212.09 51
2212.20 56
2212.30 61
2212.41 64
2212.52 64
2212.63 63
2212.74 60
2212.84 57
2212.95 56
2213.06 56
2213.17 57
2213.27 60
2213.38 63
2213.49 66
2213.60 70
2213.71 76
2213.81 85
2213.92 96
2214.03 110
2214.14 125
2214.24 141
2214.35 154
2214.46 161
2214.57 163
2214.68 158
2214.78 148
2214.89 134
2215.00 118
2215.11 104
2215.22 94
2215.32 88
2215.43 88
2215.54 90
2215.65 95
2215.75 99
2215.86 101
2215.97 98
2216.08 91
2216.19 81
2216.29 68
2216.40 55
2216.51 44
2216.62 36
2216.72 34
2216.83 38
2216.94 48
2217.05 62
2217.16 80
2217.26 100
2217.37 120
2217.48 137
2217.59 150
2217.70 157
2217.80 159
2217.91 155
2218.02 147
2218.13 138
2218.24 129
2218.34 123
2218.45 121
2218.56 124
2218.67 132
2218.77 145
2218.88 160
2218.99 178
2219.10 197
2219.21 217
2219.31 237
2219.42 258
2219.53 280
2219.64 301
2219.75 323
2219.85 343
2219.96 361
2220.07 377
2220.18 391
2220.29 401
2220.39 408
2220.50 413
2220.61 416
2220.72 418
2220.83 421
2220.93 424
2221.04 427
2221.15 428
2221.26 424
2221.37 413
2221.47 393
2221.58 365
2221.69 331
2221.80 294
2221.90 259
2222.01 228
2222.12 202
2222.23 184
2222.34 171
2222.44 163
2222.55 157
2222.66 154
2222.77 154
2222.88 157
2222.98 165
2223.09 177
2223.20 192
2223.31 208
2223.42 222
2223.52 231
2223.63 233
2223.74 226
2223.85 213
2223.96 194
2224.07 170
2224.17 145
2224.28 119
2224.39 97
2224.50 77
2224.61 62
2224.71 50
2224.82 40
2224.93 32
2225.04 25
2225.15 17
2225.25 8
2225.36 0
2225.47 0
2225.58 0
2225.69 0
2225.79 0
2225.90 0
2226.01 0
2226.12 0
2226.23 7
2226.33 13
2226.44 16
2226.55 17
2226.66 17
2226.77 17
2226.87 16
2226.98 14
2227.09 13
2227.20 11
2227.31 7
2227.42 3
2227.52 0
2227.63 0
2227.74 0
2227.85 0
2227.96 0
2228.06 0
2228.17 11
2228.28 26
2228.39 43
2228.50 61
2228.60 77
2228.71 91
2228.82 100
2228.93 105
2229.04 107
2229.15 105
2229.25 102
2229.36 99
2229.47 97
2229.58 97
2229.69 99
2229.79 101
2229.90 104
2230.01 107
2230.12 110
2230.23 112
2230.34 113
2230.44 113
2230.55 111
2230.66 106
2230.77 98
2230.88 88
2230.98 77
2231.09 67
2231.20 60
2231.31 58
2231.42 62
2231.53 69
2231.63 80
2231.74 91
2231.85 102
2231.96 111
2232.07 118
2232.18 124
2232.28 130
2232.39 135
2232.50 142
2232.61 148
2232.72 154
2232.82 157
2232.93 157
2233.04 153
2233.15 144
2233.26 132
2233.37 116
2233.47 99
2233.58 82
2233.69 67
2233.80 55
2233.91 47
2234.02 43
2234.12 45
2234.23 50
2234.34 59
2234.45 70
2234.56 81
2234.67 90
2234.77 96
2234.88 99
2234.99 99
2235.10 96
2235.21 91
2235.32 84
2235.42 77
2235.53 69
2235.64 58
2235.75 46
2235.86 33
2235.96 19
2236.07 6
2236.18 0
2236.29 0
2236.40 0
2236.51 0
2236.61 0
2236.72 0
2236.83 0
2236.94 0
2237.05 3
2237.16 6
2237.27 9
2237.37 13
2237.48 20
2237.59 29
2237.70 40
2237.81 53
2237.92 65
2238.02 76
2238.13 85
2238.24 91
2238.35 94
2238.46 96
2238.57 96
2238.67 96
2238.78 94
2238.89 91
2239.00 84
2239.11 74
2239.22 61
2239.32 47
2239.43 33
2239.54 20
2239.65 11
2239.76 6
2239.87 6
2239.97 9
2240.08 13
2240.19 18
2240.30 22
2240.41 25
2240.52 25
2240.63 25
2240.73 24
2240.84 24
2240.95 26
2241.06 28
2241.17 30
2241.28 33
2241.38 34
2241.49 34
2241.60 34
2241.71 35
2241.82 36
2241.93 39
2242.04 43
2242.14 47
2242.25 52
2242.36 55
2242.47 57
2242.58 56
2242.69 54
2242.79 50
2242.90 46
2243.01 41
2243.12 36
2243.23 31
2243.34 29
2243.45 30
2243.55 32
2243.66 36
2243.77 42
2243.88 48
2243.99 54
2244.10 60
2244.21 66
2244.31 72
2244.42 77
2244.53 83
2244.64 87
2244.75 92
2244.86 96
2244.96 101
2245.07 106
2245.18 113
2245.29 121
2245.40 129
2245.51 139
2245.62 147
2245.72 153
2245.83 157
2245.94 157
2246.05 154
2246.16 146
2246.27 134
2246.38 119
2246.48 103
2246.59 86
2246.70 72
2246.81 62
2246.92 56
2247.03 54
2247.14 55
2247.24 57
2247.35 58
2247.46 57
2247.57 54
2247.68 51
2247.79 49
2247.90 48
2248.01 50
2248.11 55
2248.22 62
2248.33 71
2248.44 80
2248.55 88
2248.66 93
2248.77 95
2248.87 92
2248.98 84
2249.09 73
2249.20 61
2249.31 49
2249.42 41
2249.53 39
2249.63 42
2249.74 49
2249.85 60
2249.96 70
2250.07 81
2250.18 89
2250.29 96
2250.40 104
2250.50 111
2250.61 121
2250.72 132
2250.83 145
2250.94 159
2251.05 174
2251.16 188
2251.26 200
2251.37 210
2251.48 216
2251.59 218
2251.70 216
2251.81 210
2251.92 200
2252.03 188
2252.13 173
2252.24 155
2252.35 136
2252.46 115
2252.57 94
2252.68 74
2252.79 59
2252.90 49
2253.00 44
2253.11 44
2253.22 49
2253.33 57
2253.44 67
2253.55 76
2253.66 85
2253.77 91
2253.87 96
2253.98 97
2254.09 94
2254.20 87
2254.31 75
2254.42 58
2254.53 39
2254.64 18
2254.74 0
2254.85 0
2254.96 0
2255.07 0
2255.18 0
2255.29 0
2255.40 0
2255.51 0
2255.61 6
2255.72 22
2255.83 36
2255.94 47
2256.05 52
2256.16 54
2256.27 52
2256.38 48
2256.49 44
2256.59 44
2256.70 47
2256.81 55
2256.92 68
2257.03 84
2257.14 99
2257.25 112
2257.36 119
2257.46 120
2257.57 115
2257.68 105
2257.79 93
2257.90 81
2258.01 72
2258.12 67
2258.23 66
2258.34 68
2258.44 71
2258.55 76
2258.66 80
2258.77 83
2258.88 87
2258.99 92
2259.10 98
2259.21 106
2259.32 114
2259.42 123
2259.53 130
2259.64 137
2259.75 143
2259.86 148
2259.97 154
2260.08 159
2260.19 166
2260.30 172
2260.40 177
2260.51 179
2260.62 178
2260.73 171
2260.84 160
2260.95 144
2261.06 126
2261.17 106
2261.28 85
2261.39 65
2261.49 45
2261.60 28
2261.71 14
2261.82 3
2261.93 0
2262.04 0
2262.15 0
2262.26 0
2262.37 0
2262.47 0
2262.58 0
2262.69 1
2262.80 3
2262.91 5
2263.02 7
2263.13 7
2263.24 8
2263.35 7
2263.46 6
2263.56 4
2263.67 2
2263.78 0
2263.89 0
2264.00 0
2264.11 0
2264.22 3
2264.33 10
2264.44 19
2264.55 30
2264.65 42
2264.76 53
2264.87 62
2264.98 67
2265.09 71
2265.20 73
2265.31 76
2265.42 80
2265.53 86
2265.64 93
2265.74 101
2265.85 110
2265.96 120
2266.07 132
2266.18 146
2266.29 163
2266.40 182
2266.51 201
2266.62 218
2266.73 229
2266.84 234
2266.94 230
2267.05 219
2267.16 202
2267.27 182
2267.38 162
2267.49 141
2267.60 123
2267.71 108
2267.82 95
2267.93 85
2268.04 78
2268.14 75
2268.25 75
2268.36 78
2268.47 85
2268.58 94
2268.69 105
2268.80 115
2268.91 123
2269.02 127
2269.13 127
2269.24 121
2269.34 111
2269.45 100
2269.56 89
2269.67 82
2269.78 79
2269.89 79
2270.00 79
2270.11 77
2270.22 70
2270.33 58
2270.44 41
2270.55 23
2270.65 7
2270.76 0
2270.87 0
2270.98 0
2271.09 0
2271.20 1
2271.31 4
2271.42 4
2271.53 0
2271.64 0
2271.75 0
2271.86 0
2271.96 0
2272.07 13
2272.18 33
2272.29 56
2272.40 77
2272.51 94
2272.62 104
2272.73 107
2272.84 104
2272.95 97
2273.06 87
2273.17 78
2273.28 71
2273.38 67
2273.49 65
2273.60 66
2273.71 68
2273.82 72
2273.93 77
2274.04 82
2274.15 87
2274.26 90
2274.37 92
2274.48 92
2274.59 91
2274.70 90
2274.80 90
2274.91 91
2275.02 94
2275.13 98
2275.24 104
2275.35 110
2275.46 115
2275.57 120
2275.68 121
2275.79 120
2275.90 115
2276.01 108
2276.12 99
2276.23 90
2276.33 81
2276.44 74
2276.55 69
2276.66 64
2276.77 58
2276.88 52
2276.99 45
2277.10 39
2277.21 35
2277.32 36
2277.43 41
2277.54 52
2277.65 65
2277.76 80
2277.87 92
2277.97 100
2278.08 103
2278.19 101
2278.30 95
2278.41 87
2278.52 79
2278.63 72
2278.74 69
2278.85 68
2278.96 69
2279.07 72
2279.18 74
2279.29 75
2279.40 73
2279.51 69
2279.61 64
2279.72 60
2279.83 58
2279.94 60
2280.05 64
2280.16 71
2280.27 78
2280.38 84
2280.49 88
2280.60 89
2280.71 87
2280.82 83
2280.93 76
2281.04 69
2281.15 62
2281.26 55
2281.37 50
2281.47 48
2281.58 48
2281.69 52
2281.80 58
2281.91 64
2282.02 68
2282.13 71
2282.24 73
2282.35 73
2282.46 74
2282.57 76
2282.68 80
2282.79 86
2282.90 91
2283.01 96
2283.12 98
2283.23 98
2283.34 97
2283.44 97
2283.55 100
2283.66 105
2283.77 113
2283.88 121
2283.99 127
2284.10 128
2284.21 124
2284.32 116
2284.43 106
2284.54 97
2284.65 91
2284.76 90
2284.87 95
2284.98 105
2285.09 119
2285.20 133
2285.31 147
2285.42 158
2285.53 166
2285.63 168
2285.74 165
2285.85 158
2285.96 149
2286.07 138
2286.18 129
2286.29 124
2286.40 121
2286.51 122
2286.62 126
2286.73 130
2286.84 135
2286.95 140
2287.06 143
2287.17 146
2287.28 148
2287.39 148
2287.50 145
2287.61 139
2287.72 128
2287.83 114
2287.94 97
2288.04 79
2288.15 60
2288.26 43
2288.37 29
2288.48 19
2288.59 13
2288.70 12
2288.81 15
2288.92 20
2289.03 27
2289.14 31
2289.25 34
2289.36 32
2289.47 28
2289.58 22
2289.69 16
2289.80 11
2289.91 8
2290.02 6
2290.13 6
2290.24 5
2290.35 4
2290.46 1
2290.57 0
2290.68 0
2290.79 0
2290.89 0
2291.00 0
2291.11 0
2291.22 0
2291.33 0
2291.44 3
2291.55 5
2291.66 9
2291.77 13
2291.88 19
2291.99 25
2292.10 32
2292.21 39
2292.32 47
2292.43 54
2292.54 60
2292.65 64
2292.76 66
2292.87 66
2292.98 64
2293.09 61
2293.20 57
2293.31 54
2293.42 52
2293.53 52
2293.64 52
2293.75 51
2293.86 49
2293.97 45
2294.08 38
2294.19 28
2294.30 18
2294.41 8
2294.51 0
2294.62 0
2294.73 0
2294.84 0
2294.95 0
2295.06 0
2295.17 2
2295.28 8
2295.39 15
2295.50 22
2295.61 30
2295.72 37
2295.83 43
2295.94 48
2296.05 51
2296.16 54
2296.27 56
2296.38 58
2296.49 59
2296.60 59
2296.71 56
2296.82 49
2296.93 39
2297.04 26
2297.15 12
2297.26 0
2297.37 0
2297.48 0
2297.59 0
2297.70 0
2297.81 0
2297.92 0
2298.03 0
2298.14 0
2298.25 4
2298.36 11
2298.47 19
2298.58 28
2298.69 37
2298.80 45
2298.91 49
2299.02 51
2299.13 49
2299.24 45
2299.35 40
2299.46 36
2299.57 35
2299.68 37
2299.79 42
2299.90 49
2300.00 57
2300.11 65
2300.22 73
2300.33 78
2300.44 82
2300.55 85
2300.66 87
2300.77 90
2300.88 93
2300.99 98
2301.10 105
2301.21 115
2301.32 126
2301.43 138
2301.54 151
2301.65 163
2301.76 173
2301.87 181
2301.98 186
2302.09 189
2302.20 189
2302.31 188
2302.42 186
2302.53 183
2302.64 181
2302.75 179
2302.86 179
2302.97 179
2303.08 180
2303.19 181
2303.30 180
2303.41 178
2303.52 173
2303.63 165
2303.74 156
2303.85 145
2303.96 134
2304.07 125
2304.18 117
2304.29 112
2304.40 111
2304.51 113
2304.62 117
2304.73 123
2304.84 130
2304.95 136
2305.06 140
2305.17 139
2305.28 135
2305.39 127
2305.50 117
2305.61 105
2305.72 95
2305.83 87
2305.94 86
2306.05 91
2306.16 103
2306.27 120
2306.38 140
2306.49 159
2306.60 173
2306.71 180
2306.82 178
2306.93 169
2307.04 155
2307.15 139
2307.26 126
2307.37 116
2307.48 111
2307.59 109
2307.70 109
2307.81 109
2307.92 107
2308.03 103
2308.14 98
2308.25 94
2308.36 91
2308.47 90
2308.58 92
2308.69 95
2308.80 100
2308.91 105
2309.02 108
2309.13 108
2309.24 106
2309.35 100
2309.46 91
2309.57 81
2309.68 70
2309.79 60
2309.90 50
2310.01 42
2310.12 34
2310.23 28
2310.34 23
2310.45 18
2310.56 14
2310.67 11
2310.78 8
2310.89 6
2311.01 3
2311.12 0
2311.23 0
2311.34 0
2311.45 0
2311.56 0
2311.67 0
2311.78 0
2311.89 5
2312.00 25
2312.11 49
2312.22 74
2312.33 97
2312.44 118
2312.55 135
2312.66 146
2312.77 151
2312.88 152
2312.99 151
2313.10 149
2313.21 149
2313.32 151
2313.43 156
2313.54 162
2313.65 169
2313.76 173
2313.87 172
2313.98 166
2314.09 155
2314.20 141
2314.31 127
2314.42 116
2314.53 108
2314.64 105
2314.75 104
2314.86 104
2314.97 104
2315.08 100
2315.19 95
2315.30 90
2315.41 85
2315.52 84
2315.63 87
2315.74 93
2315.85 100
2315.96 107
2316.07 111
2316.18 110
2316.29 104
2316.40 94
2316.51 82
2316.63 70
2316.74 59
2316.85 50
2316.96 43
2317.07 37
2317.18 34
2317.29 33
2317.40 34
2317.51 39
2317.62 46
2317.73 55
2317.84 67
2317.95 80
2318.06 93
2318.17 105
2318.28 114
2318.39 121
2318.50 126
2318.61 130
2318.72 133
2318.83 136
2318.94 141
2319.05 147
2319.16 155
2319.27 162
2319.38 168
2319.49 170
2319.60 170
2319.71 166
2319.82 161
2319.93 155
2320.04 150
2320.16 147
2320.27 146
2320.38 146
2320.49 146
2320.60 143
2320.71 137
2320.82 127
2320.93 116
2321.04 104
2321.15 94
2321.26 89
2321.37 89
2321.48 94
2321.59 103
2321.70 115
2321.81 126
2321.92 137
2322.03 148
2322.14 158
2322.25 169
2322.36 181
2322.47 192
2322.58 201
2322.69 207
2322.80 208
2322.91 203
2323.03 192
2323.14 179
2323.25 164
2323.36 152
2323.47 142
2323.58 137
2323.69 135
2323.80 137
2323.91 142
2324.02 148
2324.13 154
2324.24 160
2324.35 164
2324.46 165
2324.57 163
2324.68 156
2324.79 146
2324.90 132
2325.01 117
2325.12 101
2325.23 87
2325.34 76
2325.45 68
2325.57 66
2325.68 67
2325.79 71
2325.90 78
2326.01 85
2326.12 92
2326.23 96
2326.34 97
2326.45 95
2326.56 89
2326.67 80
2326.78 69
2326.89 60
2327.00 52
2327.11 48
2327.22 45
2327.33 44
2327.44 43
2327.55 41
2327.66 36
2327.78 29
2327.89 21
2328.00 14
2328.11 8
2328.22 4
2328.33 3
2328.44 4
2328.55 7
2328.66 11
2328.77 16
2328.88 21
2328.99 27
2329.10 33
2329.21 40
2329.32 49
2329.43 57
2329.54 67
2329.65 76
2329.77 84
2329.88 90
2329.99 94
2330.10 94
2330.21 92
2330.32 88
2330.43 84
2330.54 80
2330.65 79
2330.76 82
2330.87 90
2330.98 103
2331.09 120
2331.20 139
2331.31 158
2331.42 176
2331.54 191
2331.65 202
2331.76 208
2331.87 210
2331.98 206
2332.09 197
2332.20 183
2332.31 165
2332.42 144
2332.53 122
2332.64 101
2332.75 83
2332.86 71
2332.97 65
2333.08 62
2333.19 61
2333.31 60
2333.42 58
2333.53 53
2333.64 46
2333.75 38
2333.86 32
2333.97 28
2334.08 24
2334.19 21
2334.30 17
2334.41 12
2334.52 8
2334.63 5
2334.74 5
2334.85 8
2334.97 15
2335.08 24
2335.19 33
2335.30 39
2335.41 40
2335.52 37
2335.63 29
2335.74 19
2335.85 9
2335.96 1
2336.07 0
2336.18 0
2336.29 4
2336.41 11
2336.52 19
2336.63 27
2336.74 33
2336.85 38
2336.96 44
2337.07 51
2337.18 60
2337.29 73
2337.40 88
2337.51 104
2337.62 118
2337.73 127
2337.84 131
2337.96 127
2338.07 116
2338.18 102
2338.29 87
2338.40 74
2338.51 62
2338.62 54
2338.73 47
2338.84 40
2338.95 30
2339.06 19
2339.17 6
2339.29 0
2339.40 0
2339.51 0
2339.62 0
2339.73 0
2339.84 11
2339.95 29
2340.06 49
2340.17 68
2340.28 85
2340.39 99
2340.50 110
2340.61 118
2340.73 125
2340.84 131
2340.95 138
2341.06 144
2341.17 150
2341.28 153
2341.39 152
2341.50 145
2341.61 134
2341.72 119
2341.83 102
2341.95 86
2342.06 75
2342.17 70
2342.28 69
2342.39 72
2342.50 76
2342.61 78
2342.72 79
2342.83 77
2342.94 73
2343.05 69
2343.16 67
2343.28 66
2343.39 66
2343.50 63
2343.61 58
2343.72 48
2343.83 34
2343.94 17
2344.05 0
2344.16 0
2344.27 0
2344.38 0
2344.50 0
2344.61 0
2344.72 0
2344.83 0
2344.94 0
2345.05 10
2345.16 20
2345.27 30
2345.38 37
2345.49 41
2345.61 42
2345.72 39
2345.83 33
2345.94 24
2346.05 15
2346.16 7
2346.27 2
2346.38 0
2346.49 1
2346.60 7
2346.71 19
2346.83 36
2346.94 57
2347.05 82
2347.16 109
2347.27 135
2347.38 158
2347.49 176
2347.60 187
2347.71 192
2347.82 192
2347.94 188
2348.05 183
2348.16 177
2348.27 172
2348.38 168
2348.49 165
2348.60 162
2348.71 160
2348.82 159
2348.94 158
2349.05 157
2349.16 156
2349.27 154
2349.38 150
2349.49 146
2349.60 140
2349.71 133
2349.82 126
2349.93 120
2350.05 115
2350.16 111
2350.27 109
2350.38 107
2350.49 108
2350.60 109
2350.71 111
2350.82 114
2350.93 117
2351.05 120
2351.16 123
2351.27 125
2351.38 128
2351.49 131
2351.60 134
2351.71 137
2351.82 138
2351.93 139
2352.05 136
2352.16 132
2352.27 125
2352.38 117
2352.49 109
2352.60 103
2352.71 100
2352.82 101
2352.93 103
2353.05 106
2353.16 107
2353.27 106
2353.38 99
2353.49 88
2353.60 72
2353.71 52
2353.82 31
2353.93 10
2354.05 0
2354.16 0
2354.27 0
2354.38 0
2354.49 0
2354.60 0
2354.71 0
2354.82 9
2354.93 15
2355.05 17
2355.16 16
2355.27 15
2355.38 14
2355.49 16
2355.60 23
2355.71 34
2355.82 47
2355.94 59
2356.05 69
2356.16 75
2356.27 77
2356.38 74
2356.49 70
2356.60 66
2356.71 63
2356.83 62
2356.94 63
2357.05 66
2357.16 72
2357.27 79
2357.38 88
2357.49 99
2357.60 113
2357.72 127
2357.83 142
2357.94 155
2358.05 166
2358.16 173
2358.27 176
2358.38 175
2358.49 171
2358.61 165
2358.72 158
2358.83 150
2358.94 144
2359.05 140
2359.16 138
2359.27 138
2359.38 142
2359.50 150
2359.61 160
2359.72 173
2359.83 190
2359.94 209
2360.05 230
2360.16 251
2360.27 269
2360.39 283
2360.50 293
2360.61 297
2360.72 298
2360.83 298
2360.94 298
2361.05 301
2361.16 307
2361.28 314
2361.39 319
2361.50 321
2361.61 318
2361.72 308
2361.83 292
2361.94 271
2362.06 246
2362.17 221
2362.28 198
2362.39 178
2362.50 165
2362.61 159
2362.72 159
2362.84 165
2362.95 172
2363.06 178
2363.17 180
2363.28 175
2363.39 164
2363.50 148
2363.61 131
2363.73 116
2363.84 105
2363.95 100
2364.06 101
2364.17 105
2364.28 110
2364.39 112
2364.51 111
2364.62 106
2364.73 99
2364.84 91
2364.95 86
2365.06 83
2365.17 84
2365.29 87
2365.40 91
2365.51 94
2365.62 96
2365.73 97
2365.84 97
2365.95 97
2366.07 97
2366.18 97
2366.29 95
2366.40 91
2366.51 85
2366.62 76
2366.73 67
2366.85 58
2366.96 51
2367.07 47
2367.18 45
2367.29 44
2367.40 44
2367.51 43
2367.63 41
2367.74 40
2367.85 40
2367.96 43
2368.07 49
2368.18 56
2368.29 64
2368.41 70
2368.52 75
2368.63 77
2368.74 77
2368.85 77
2368.96 77
2369.08 79
2369.19 84
2369.30 90
2369.41 98
2369.52 106
2369.63 114
2369.74 121
2369.86 126
2369.97 128
2370.08 126
2370.19 120
2370.30 109
2370.41 94
2370.53 78
2370.64 62
2370.75 50
2370.86 44
2370.97 45
2371.08 53
2371.19 66
2371.31 81
2371.42 95
2371.53 105
2371.64 109
2371.75 107
2371.86 98
2371.98 85
2372.09 69
2372.20 52
2372.31 35
2372.42 19
2372.53 7
2372.65 0
2372.76 0
2372.87 0
2372.98 0
2373.09 0
2373.20 0
2373.31 0
2373.43 1
2373.54 9
2373.65 16
2373.76 21
2373.87 22
2373.98 18
2374.10 9
2374.21 0
2374.32 0
2374.43 0
2374.54 0
2374.65 0
2374.77 0
2374.88 15
2374.99 35
2375.10 54
2375.21 71
2375.32 85
2375.44 96
2375.55 104
2375.66 111
2375.77 117
2375.88 122
2375.99 126
2376.11 127
2376.22 124
2376.33 116
2376.44 104
2376.55 88
2376.66 70
2376.78 52
2376.89 36
2377.00 25
2377.11 18
2377.22 16
2377.33 16
2377.45 19
2377.56 22
2377.67 24
2377.78 24
2377.89 22
2378.00 18
2378.12 13
2378.23 7
2378.34 1
2378.45 0
2378.56 0
2378.68 0
2378.79 0
2378.90 0
2379.01 0
2379.12 0
2379.23 0
2379.35 0
2379.46 1
2379.57 8
2379.68 18
2379.79 29
2379.90 39
2380.02 46
2380.13 48
2380.24 45
2380.35 38
2380.46 29
2380.58 21
2380.69 17
2380.80 19
2380.91 29
2381.02 46
2381.13 68
2381.25 91
2381.36 113
2381.47 130
2381.58 140
2381.69 143
2381.80 138
2381.92 128
2382.03 115
2382.14 102
2382.25 91
2382.36 83
2382.48 78
2382.59 77
2382.70 80
2382.81 86
2382.92 94
2383.03 105
2383.15 117
2383.26 130
2383.37 142
2383.48 151
2383.59 157
2383.71 161
2383.82 163
2383.93 164
2384.04 164
2384.15 164
2384.27 162
2384.38 160
2384.49 156
2384.60 152
2384.71 147
2384.82 142
2384.94 138
2385.05 134
2385.16 132
2385.27 131
2385.38 132
2385.50 134
2385.61 139
2385.72 146
2385.83 154
2385.94 163
2386.06 170
2386.17 175
2386.28 177
2386.39 176
2386.50 172
2386.62 164
2386.73 153
2386.84 139
2386.95 125
2387.06 111
2387.17 99
2387.29 92
2387.40 90
2387.51 93
2387.62 100
2387.73 109
2387.85 117
2387.96 122
2388.07 124
2388.18 123
2388.29 120
2388.41 114
2388.52 109
2388.63 103
2388.74 96
2388.85 89
2388.97 82
2389.08 75
2389.19 68
2389.30 65
2389.41 64
2389.53 68
2389.64 75
2389.75 85
2389.86 98
2389.97 111
2390.09 123
2390.20 134
2390.31 142
2390.42 147
2390.53 149
2390.65 148
2390.76 145
2390.87 140
2390.98 132
2391.09 122
2391.21 110
2391.32 98
2391.43 88
2391.54 80
2391.65 79
2391.77 85
2391.88 98
2391.99 117
2392.10 138
2392.21 159
2392.33 174
2392.44 183
2392.55 182
2392.66 173
2392.77 158
2392.89 140
2393.00 121
2393.11 104
2393.22 90
2393.34 79
2393.45 71
2393.56 64
2393.67 58
2393.78 51
2393.90 43
2394.01 35
2394.12 27
2394.23 20
2394.34 15
2394.46 11
2394.57 9
2394.68 12
2394.79 19
2394.90 30
2395.02 46
2395.13 64
2395.24 84
2395.35 103
2395.47 120
2395.58 133
2395.69 142
2395.80 148
2395.91 151
2396.03 152
2396.14 152
2396.25 152
2396.36 153
2396.47 153
2396.59 154
2396.70 153
2396.81 151
2396.92 146
2397.04 139
2397.15 129
2397.26 119
2397.37 109
2397.48 103
2397.60 99
2397.71 99
2397.82 100
2397.93 101
2398.05 100
2398.16 98
2398.27 93
2398.38 90
2398.49 87
2398.61 88
2398.72 92
2398.83 98
2398.94 104
2399.05 109
2399.17 111
2399.28 109
2399.39 104
2399.50 96
2399.62 89
2399.73 82
2399.84 78
2399.95 77
2400.06 81
2400.18 89
2400.29 101
2400.40 115
2400.51 130
2400.63 144
2400.74 155
2400.85 163
2400.96 167
2401.08 170
2401.19 173
2401.30 177
2401.41 183
2401.52 191
2401.64 199
2401.75 207
2401.86 213
2401.97 216
2402.09 217
2402.20 215
2402.31 210
2402.42 201
2402.53 185
2402.65 164
2402.76 136
2402.87 105
2402.98 73
2403.10 46
2403.21 27
2403.32 19
2403.43 23
2403.55 36
2403.66 56
2403.77 77
2403.88 96
2403.99 111
2404.11 121
2404.22 127
2404.33 132
2404.44 136
2404.56 141
2404.67 148
2404.78 156
2404.89 166
2405.01 177
2405.12 191
2405.23 206
2405.34 222
2405.46 240
2405.57 257
2405.68 271
2405.79 280
2405.90 283
2406.02 279
2406.13 268
2406.24 252
2406.35 232
2406.47 211
2406.58 189
2406.69 167
2406.80 147
2406.92 128
2407.03 112
2407.14 100
2407.25 92
2407.37 91
2407.48 96
2407.59 105
2407.70 117
2407.82 127
2407.93 134
2408.04 135
2408.15 131
2408.27 124
2408.38 118
2408.49 116
2408.60 122
2408.72 137
2408.83 159
2408.94 187
2409.05 214
2409.16 239
2409.28 257
2409.39 267
2409.50 269
2409.61 266
2409.73 257
2409.84 246
2409.95 232
2410.06 216
2410.18 198
2410.29 180
2410.40 160
2410.51 140
2410.63 121
2410.74 104
2410.85 90
2410.96 80
2411.08 76
2411.19 80
2411.30 90
2411.41 105
2411.53 124
2411.64 143
2411.75 159
2411.86 170
2411.98 176
2412.09 175
2412.20 169
2412.31 162
2412.43 155
2412.54 150
2412.65 147
2412.76 146
2412.88 146
2412.99 145
2413.10 142
2413.21 134
2413.33 123
2413.44 110
2413.55 98
2413.67 88
2413.78 84
2413.89 85
2414.00 92
2414.12 103
2414.23 114
2414.34 122
2414.45 124
2414.57 118
2414.68 106
2414.79 88
2414.90 69
2415.02 49
2415.13 33
2415.24 21
2415.35 13
2415.47 9
2415.58 8
2415.69 9
2415.80 10
2415.92 11
2416.03 11
2416.14 10
2416.25 8
2416.37 3
2416.48 0
2416.59 0
2416.71 0
2416.82 0
2416.93 0
2417.04 0
2417.16 0
2417.27 8
2417.38 23
2417.49 41
2417.61 58
2417.72 75
2417.83 88
2417.94 97
2418.06 100
2418.17 98
2418.28 93
2418.39 85
2418.51 76
2418.62 69
2418.73 65
2418.85 64
2418.96 68
2419.07 75
2419.18 87
2419.30 102
2419.41 120
2419.52 141
2419.63 164
2419.75 186
2419.86 206
2419.97 224
2420.09 238
2420.20 248
2420.31 255
2420.42 258
2420.54 259
2420.65 256
2420.76 252
2420.87 244
2420.99 234
2421.10 222
2421.21 208
2421.33 194
2421.44 179
2421.55 164
2421.66 149
2421.78 135
2421.89 122
2422.00 112
2422.11 103
2422.23 98
2422.34 94
2422.45 90
2422.57 87
2422.68 82
2422.79 75
2422.90 68
2423.02 61
2423.13 56
2423.24 54
2423.35 54
2423.47 56
2423.58 60
2423.69 65
2423.81 71
2423.92 77
2424.03 83
2424.14 89
2424.26 95
2424.37 100
2424.48 104
2424.60 108
2424.71 114
2424.82 122
2424.93 133
2425.05 147
2425.16 162
2425.27 178
2425.39 192
2425.50 201
2425.61 205
2425.72 204
2425.84 199
2425.95 194
2426.06 188
2426.18 184
2426.29 183
2426.40 182
2426.51 181
2426.63 178
2426.74 173
2426.85 165
2426.97 157
2427.08 149
2427.19 143
2427.30 141
2427.42 143
2427.53 148
2427.64 156
2427.76 165
2427.87 173
2427.98 180
2428.09 187
2428.21 194
2428.32 203
2428.43 214
2428.55 227
2428.66 242
2428.77 256
2428.88 268
2429.00 274
2429.11 273
2429.22 266
2429.34 253
2429.45 236
2429.56 218
2429.67 200
2429.79 183
2429.90 169
2430.01 155
2430.13 141
2430.24 127
2430.35 113
2430.47 100
2430.58 89
2430.69 81
2430.80 77
2430.92 77
2431.03 78
2431.14 80
2431.26 81
2431.37 81
2431.48 79
2431.60 77
2431.71 75
2431.82 73
2431.93 74
2432.05 76
2432.16 79
2432.27 84
2432.39 90
2432.50 97
2432.61 104
2432.73 111
2432.84 119
2432.95 128
2433.06 137
2433.18 146
2433.29 155
2433.40 164
2433.52 170
2433.63 173
2433.74 174
2433.86 172
2433.97 168
2434.08 166
2434.19 165
2434.31 168
2434.42 172
2434.53 178
2434.65 181
2434.76 182
2434.87 177
2434.99 168
2435.10 156
2435.21 143
2435.32 133
2435.44 127
2435.55 126
2435.66 127
2435.78 131
2435.89 133
2436.00 133
2436.12 130
2436.23 123
2436.34 114
2436.46 104
2436.57 96
2436.68 91
2436.79 89
2436.91 91
2437.02 96
2437.13 100
2437.25 104
2437.36 104
2437.47 101
2437.59 96
2437.70 90
2437.81 84
2437.93 79
2438.04 79
2438.15 81
2438.27 87
2438.38 96
2438.49 106
2438.60 118
2438.72 131
2438.83 144
2438.94 156
2439.06 165
2439.17 171
2439.28 174
2439.40 175
2439.51 174
2439.62 174
2439.74 173
2439.85 173
2439.96 172
2440.08 169
2440.19 162
2440.30 153
2440.42 141
2440.53 127
2440.64 113
2440.75 101
2440.87 92
2440.98 86
2441.09 84
2441.21 84
2441.32 85
2441.43 87
2441.55 90
2441.66 93
2441.77 96
2441.89 99
2442.00 102
2442.11 105
2442.23 106
2442.34 107
2442.45 106
2442.57 103
2442.68 98
2442.79 90
2442.91 80
2443.02 65
2443.13 48
2443.25 28
2443.36 8
2443.47 0
2443.59 0
2443.70 0
2443.81 0
2443.93 0
2444.04 0
2444.15 0
2444.27 4
2444.38 15
2444.49 23
2444.60 27
2444.72 29
2444.83 29
2444.94 28
2445.06 28
2445.17 27
2445.28 26
2445.40 25
2445.51 25
2445.62 26
2445.74 28
2445.85 31
2445.96 34
2446.08 39
2446.19 44
2446.30 50
2446.42 57
2446.53 64
2446.64 73
2446.76 83
2446.87 92
2446.98 100
2447.10 104
2447.21 104
2447.32 101
2447.44 96
2447.55 90
2447.66 86
2447.78 85
2447.89 87
2448.00 92
2448.12 99
2448.23 105
2448.34 109
2448.46 113
2448.57 115
2448.68 117
2448.80 119
2448.91 123
2449.02 127
2449.14 132
2449.25 136
2449.36 139
2449.48 139
2449.59 137
2449.71 132
2449.82 126
2449.93 118
2450.05 110
2450.16 101
2450.27 93
2450.39 86
2450.50 79
2450.61 74
2450.73 70
2450.84 67
2450.95 65
2451.07 63
2451.18 63
2451.29 63
2451.41 64
2451.52 65
2451.63 67
2451.75 68
2451.86 68
2451.97 65
2452.09 60
2452.20 52
2452.31 42
2452.43 31
2452.54 20
2452.65 10
2452.77 3
2452.88 0
2452.99 0
2453.11 0
2453.22 0
2453.34 4
2453.45 13
2453.56 25
2453.68 41
2453.79 59
2453.90 77
2454.02 92
2454.13 102
2454.24 106
2454.36 103
2454.47 93
2454.58 80
2454.70 65
2454.81 52
2454.92 45
2455.04 45
2455.15 51
2455.26 63
2455.38 77
2455.49 92
2455.61 106
2455.72 115
2455.83 119
2455.95 119
2456.06 116
2456.17 110
2456.29 103
2456.40 98
2456.51 96
2456.63 96
2456.74 98
2456.85 100
2456.97 101
2457.08 97
2457.19 89
2457.31 76
2457.42 59
2457.54 40
2457.65 23
2457.76 10
2457.88 2
2457.99 0
2458.10 0
2458.22 1
2458.33 3
2458.44 3
2458.56 0
2458.67 0
2458.79 0
2458.90 0
2459.01 0
2459.13 0
2459.24 5
2459.35 18
2459.47 32
2459.58 47
2459.69 61
2459.81 73
2459.92 81
2460.04 86
2460.15 86
2460.26 82
2460.38 74
2460.49 64
2460.60 52
2460.72 41
2460.83 33
2460.94 29
2461.06 31
2461.17 36
2461.29 43
2461.40 50
2461.51 56
2461.63 59
2461.74 60
2461.85 60
2461.97 59
2462.08 59
2462.19 60
2462.31 60
2462.42 59
2462.54 57
2462.65 53
2462.76 48
2462.88 43
2462.99 42
2463.10 45
2463.22 51
2463.33 61
2463.45 72
2463.56 82
2463.67 90
2463.79 96
2463.90 99
2464.01 102
2464.13 106
2464.24 111
2464.36 118
2464.47 126
2464.58 136
2464.70 146
2464.81 157
2464.92 166
2465.04 175
2465.15 182
2465.27 188
2465.38 191
2465.49 193
2465.61 192
2465.72 190
2465.83 187
2465.95 183
2466.06 178
2466.18 170
2466.29 159
2466.40 146
2466.52 131
2466.63 115
2466.74 100
2466.86 86
2466.97 73
2467.09 63
2467.20 55
2467.31 49
2467.43 44
2467.54 41
2467.65 39
2467.77 37
2467.88 36
2468.00 36
2468.11 35
2468.22 34
2468.34 32
2468.45 30
2468.57 26
2468.68 23
2468.79 21
2468.91 21
2469.02 22
2469.13 27
2469.25 35
2469.36 45
2469.48 54
2469.59 62
2469.70 68
2469.82 71
2469.93 71
2470.05 70
2470.16 67
2470.27 64
2470.39 64
2470.50 65
2470.61 69
2470.73 76
2470.84 85
2470.96 95
2471.07 104
2471.18 112
2471.30 117
2471.41 117
2471.53 114
2471.64 107
2471.75 97
2471.87 87
2471.98 76
2472.10 67
2472.21 58
2472.32 50
2472.44 43
2472.55 37
2472.66 32
2472.78 28
2472.89 25
2473.01 23
2473.12 24
2473.23 27
2473.35 33
2473.46 40
2473.58 47
2473.69 53
2473.80 54
2473.92 52
2474.03 45
2474.15 35
2474.26 25
2474.37 16
2474.49 11
2474.60 9
2474.72 13
2474.83 22
2474.94 36
2475.06 54
2475.17 74
2475.29 94
2475.40 112
2475.51 127
2475.63 137
2475.74 140
2475.86 136
2475.97 127
2476.08 113
2476.20 99
2476.31 85
2476.43 75
2476.54 70
2476.65 71
2476.77 78
2476.88 87
2477.00 97
2477.11 104
2477.22 107
2477.34 104
2477.45 96
2477.57 85
2477.68 73
2477.79 63
2477.91 56
2478.02 53
2478.14 54
2478.25 56
2478.36 58
2478.48 59
2478.59 58
2478.71 55
2478.82 51
2478.94 48
2479.05 46
2479.16 47
2479.28 50
2479.39 56
2479.51 62
2479.62 68
2479.73 72
2479.85 72
2479.96 68
2480.08 61
2480.19 50
2480.30 37
2480.42 23
2480.53 10
2480.65 0
2480.76 0
2480.87 0
2480.99 0
2481.10 0
2481.22 0
2481.33 0
2481.45 0
2481.56 0
2481.67 0
2481.79 9
2481.90 22
2482.02 37
2482.13 53
2482.24 71
2482.36 90
2482.47 108
2482.59 125
2482.70 141
2482.82 153
2482.93 162
2483.04 164
2483.16 161
2483.27 151
2483.39 137
2483.50 120
2483.61 104
2483.73 89
2483.84 78
2483.96 72
2484.07 70
2484.19 71
2484.30 72
2484.41 73
2484.53 73
2484.64 72
2484.76 69
2484.87 65
2484.98 59
2485.10 53
2485.21 47
2485.33 42
2485.44 37
2485.56 34
2485.67 32
2485.78 32
2485.90 32
2486.01 33
2486.13 32
2486.24 29
2486.36 25
2486.47 19
2486.58 13
2486.70 6
2486.81 1
2486.93 0
2487.04 0
2487.16 0
2487.27 0
2487.38 0
2487.50 0
2487.61 0
2487.73 0
2487.84 0
2487.96 11
2488.07 25
2488.18 41
2488.30 58
2488.41 75
2488.53 88
2488.64 97
2488.76 99
2488.87 96
2488.98 87
2489.10 74
2489.21 59
2489.33 44
2489.44 30
2489.56 19
2489.67 12
2489.78 9
2489.90 9
2490.01 12
2490.13 17
2490.24 22
2490.36 26
2490.47 26
2490.58 22
2490.70 15
2490.81 6
2490.93 0
2491.04 0
2491.16 0
2491.27 7
2491.38 23
2491.50 46
2491.61 71
2491.73 95
2491.84 115
2491.96 130
2492.07 139
2492.19 140
2492.30 136
2492.41 130
2492.53 123
2492.64 119
2492.76 118
2492.87 119
2492.99 123
2493.10 125
2493.21 125
2493.33 120
2493.44 110
2493.56 96
2493.67 79
2493.79 63
2493.90 50
2494.02 40
2494.13 35
2494.24 33
2494.36 33
2494.47 32
2494.59 30
2494.70 25
2494.82 17
2494.93 9
2495.05 1
2495.16 0
2495.27 0
2495.39 0
2495.50 0
2495.62 0
2495.73 6
2495.85 12
2495.96 18
2496.08 23
2496.19 28
2496.30 32
2496.42 34
2496.53 35
2496.65 34
2496.76 31
2496.88 28
2496.99 24
2497.11 23
2497.22 25
2497.33 30
2497.45 40
2497.56 51
2497.68 63
2497.79 73
2497.91 80
2498.02 83
2498.14 84
2498.25 85
2498.37 86
2498.48 88
2498.59 89
2498.71 89
2498.82 83
2498.94 71
2499.05 53
2499.17 31
2499.28 8
2499.40 0
2499.51 0
2499.63 0
2499.74 0
2499.85 0
2499.97 0
2500.08 16
2500.20 33
2500.31 50
2500.43 64
2500.54 75
2500.66 83
2500.77 87
2500.89 86
2501.00 83
2501.11 77
2501.23 71
2501.34 66
2501.46 61
2501.57 59
2501.69 59
2501.80 60
2501.92 63
2502.03 64
2502.15 64
2502.26 61
2502.38 56
2502.49 49
2502.60 41
2502.72 34
2502.83 30
2502.95 29
2503.06 33
2503.18 39
2503.29 48
2503.41 55
2503.52 61
2503.64 65
2503.75 67
2503.87 69
2503.98 73
2504.09 79
2504.21 89
2504.32 100
2504.44 111
2504.55 121
2504.67 127
2504.78 127
2504.90 123
2505.01 115
2505.13 106
2505.24 98
2505.36 92
2505.47 89
2505.59 89
2505.70 91
2505.81 94
2505.93 98
2506.04 102
2506.16 106
2506.27 109
2506.39 112
2506.50 114
2506.62 113
2506.73 109
2506.85 103
2506.96 94
2507.08 84
2507.19 75
2507.31 67
2507.42 61
2507.54 57
2507.65 54
2507.77 51
2507.88 44
2507.99 35
2508.11 23
2508.22 10
2508.34 0
2508.45 0
2508.57 0
2508.68 0
2508.80 0
2508.91 3
2509.03 13
2509.14 22
2509.26 27
2509.37 29
2509.49 28
2509.60 26
2509.72 23
2509.83 22
2509.95 22
2510.06 23
2510.18 25
2510.29 25
2510.40 24
2510.52 22
2510.63 20
2510.75 19
2510.86 20
2510.98 24
2511.09 31
2511.21 41
2511.32 53
2511.44 66
2511.55 78
2511.67 86
2511.78 89
2511.90 86
2512.01 76
2512.13 59
2512.24 38
2512.36 15
2512.47 0
2512.59 0
2512.70 0
2512.82 0
2512.93 0
2513.05 0
2513.16 0
2513.28 3
2513.39 7
2513.51 9
2513.62 11
2513.73 15
2513.85 20
2513.96 29
2514.08 41
2514.19 54
2514.31 69
2514.42 85
2514.54 99
2514.65 112
2514.77 121
2514.88 126
2515.00 124
2515.11 116
2515.23 103
2515.34 87
2515.46 71
2515.57 57
2515.69 48
2515.80 44
2515.92 45
2516.03 49
2516.15 54
2516.26 58
2516.38 60
2516.49 60
2516.61 59
2516.72 60
2516.84 62
2516.95 65
2517.07 70
2517.18 76
2517.30 81
2517.41 86
2517.53 90
2517.64 93
2517.76 96
2517.87 100
2517.99 104
2518.10 106
2518.22 107
2518.33 106
2518.45 102
2518.56 96
2518.68 86
2518.79 76
2518.91 66
2519.02 56
2519.14 48
2519.25 42
2519.37 38
2519.48 37
2519.60 37
2519.71 37
2519.83 36
2519.94 33
2520.06 27
2520.17 17
2520.29 4
2520.40 0
2520.52 0
2520.63 0
2520.75 0
2520.86 0
2520.98 0
2521.09 16
2521.21 33
2521.32 47
2521.44 55
2521.55 57
2521.67 56
2521.78 53
2521.90 51
2522.01 52
2522.13 55
2522.24 61
2522.36 69
2522.47 75
2522.59 80
2522.70 81
2522.82 81
2522.93 78
2523.05 75
2523.16 72
2523.28 69
2523.39 68
2523.51 68
2523.62 68
2523.74 67
2523.85 66
2523.97 64
2524.08 61
2524.20 57
2524.31 51
2524.43 44
2524.54 37
2524.66 28
2524.77 20
2524.89 11
2525.01 3
2525.12 0
2525.24 0
2525.35 0
2525.47 0
2525.58 0
2525.70 0
2525.81 0
2525.93 0
2526.04 4
2526.16 10
2526.27 16
2526.39 19
2526.50 20
2526.62 18
2526.73 13
2526.85 8
2526.96 3
2527.08 1
2527.19 3
2527.31 10
2527.42 21
2527.54 35
2527.65 48
2527.77 59
2527.88 66
2528.00 68
2528.11 67
2528.23 66
2528.35 65
2528.46 67
2528.58 71
2528.69 76
2528.81 81
2528.92 85
2529.04 87
2529.15 89
2529.27 93
2529.38 100
2529.50 109
2529.61 120
2529.73 131
2529.84 142
2529.96 151
2530.07 157
2530.19 161
2530.30 163
2530.42 164
2530.53 163
2530.65 161
2530.77 158
2530.88 153
2531.00 146
2531.11 139
2531.23 132
2531.34 125
2531.46 120
2531.57 116
2531.69 112
2531.80 109
2531.92 105
2532.03 101
2532.15 96
2532.26 92
2532.38 90
2532.49 91
2532.61 95
2532.72 103
2532.84 111
2532.96 120
2533.07 127
2533.19 130
2533.30 128
2533.42 122
2533.53 113
2533.65 103
2533.76 93
2533.88 86
2533.99 81
2534.11 80
2534.22 82
2534.34 87
2534.45 94
2534.57 102
2534.69 110
2534.80 117
2534.92 124
2535.03 128
2535.15 131
2535.26 130
2535.38 127
2535.49 122
2535.61 115
2535.72 109
2535.84 104
2535.95 102
2536.07 103
2536.19 105
2536.30 109
2536.42 111
2536.53 112
2536.65 109
2536.76 104
2536.88 97
2536.99 92
2537.11 90
2537.22 92
2537.34 99
2537.45 109
2537.57 123
2537.69 137
2537.80 149
2537.92 160
2538.03 168
2538.15 176
2538.26 185
2538.38 195
2538.49 207
2538.61 221
2538.72 232
2538.84 239
2538.96 240
2539.07 234
2539.19 221
2539.30 204
2539.42 186
2539.53 171
2539.65 161
2539.76 159
2539.88 164
2539.99 175
2540.11 189
2540.23 201
2540.34 210
2540.46 211
2540.57 205
2540.69 192
2540.80 175
2540.92 158
2541.03 145
2541.15 137
2541.26 138
2541.38 145
2541.50 159
2541.61 175
2541.73 193
2541.84 211
2541.96 227
2542.07 240
2542.19 251
2542.30 257
2542.42 260
2542.54 257
2542.65 250
2542.77 240
2542.88 228
2543.00 216
2543.11 205
2543.23 196
2543.34 189
2543.46 184
2543.58 180
2543.69 176
2543.81 172
2543.92 168
2544.04 163
2544.15 157
2544.27 149
2544.38 140
2544.50 130
2544.62 117
2544.73 101
2544.85 85
2544.96 67
2545.08 51
2545.19 36
2545.31 24
2545.42 16
2545.54 11
2545.66 8
2545.77 7
2545.89 5
2546.00 2
2546.12 0
2546.23 0
2546.35 0
2546.47 0
2546.58 0
2546.70 0
2546.81 0
2546.93 9
2547.04 24
2547.16 39
2547.27 52
2547.39 60
2547.51 63
2547.62 62
2547.74 58
2547.85 54
2547.97 50
2548.08 48
2548.20 47
2548.32 48
2548.43 49
2548.55 51
2548.66 54
2548.78 58
2548.89 63
2549.01 68
2549.13 73
2549.24 74
2549.36 72
2549.47 66
2549.59 57
2549.70 49
2549.82 43
2549.94 41
2550.05 46
2550.17 58
2550.28 74
2550.40 94
2550.51 114
2550.63 133
2550.74 148
2550.86 160
2550.98 169
2551.09 173
2551.21 175
2551.32 175
2551.44 175
2551.56 174
2551.67 173
2551.79 171
2551.90 166
2552.02 157
2552.13 144
2552.25 125
2552.37 103
2552.48 80
2552.60 59
2552.71 43
2552.83 32
2552.94 27
2553.06 27
2553.18 29
2553.29 32
2553.41 34
2553.52 35
2553.64 36
2553.75 38
2553.87 42
2553.99 50
2554.10 61
2554.22 74
2554.33 87
2554.45 98
2554.57 106
2554.68 110
2554.80 110
2554.91 107
2555.03 102
2555.14 97
2555.26 93
2555.38 90
2555.49 89
2555.61 88
2555.72 88
2555.84 89
2555.95 88
2556.07 87
2556.19 84
2556.30 81
2556.42 79
2556.53 79
2556.65 81
2556.77 85
2556.88 92
2557.00 100
2557.11 107
2557.23 112
2557.35 115
2557.46 114
2557.58 112
2557.69 109
2557.81 106
2557.92 104
2558.04 104
2558.16 106
2558.27 109
2558.39 113
2558.50 116
2558.62 119
2558.74 122
2558.85 123
2558.97 124
2559.08 123
2559.20 119
2559.32 114
2559.43 106
2559.55 99
2559.66 93
2559.78 88
2559.89 87
2560.01 90
2560.13 95
2560.24 102
2560.36 110
2560.47 119
2560.59 128
2560.71 137
2560.82 144
2560.94 150
2561.05 153
2561.17 152
2561.29 147
2561.40 138
2561.52 126
2561.63 113
2561.75 100
2561.87 88
2561.98 76
2562.10 65
2562.21 55
2562.33 45
2562.45 36
2562.56 30
2562.68 29
2562.79 31
2562.91 39
2563.03 49
2563.14 61
2563.26 72
2563.37 81
2563.49 87
2563.61 91
2563.72 95
2563.84 99
2563.95 105
2564.07 111
2564.19 117
2564.30 120
2564.42 119
2564.53 114
2564.65 104
2564.77 89
2564.88 73
2565.00 56
2565.11 42
2565.23 31
2565.35 26
2565.46 25
2565.58 28
2565.69 33
2565.81 38
2565.93 41
2566.04 43
2566.16 42
2566.27 41
2566.39 42
2566.51 45
2566.62 52
2566.74 63
2566.86 76
2566.97 91
2567.09 104
2567.20 116
2567.32 125
2567.44 131
2567.55 136
2567.67 139
2567.78 141
2567.90 143
2568.02 145
2568.13 146
2568.25 147
2568.36 147
2568.48 147
2568.60 147
2568.71 147
2568.83 146
2568.95 145
2569.06 145
2569.18 146
2569.29 147
2569.41 150
2569.53 154
2569.64 160
2569.76 169
2569.87 178
2569.99 187
2570.11 194
2570.22 199
2570.34 200
2570.46 198
2570.57 192
2570.69 184
2570.80 175
2570.92 166
2571.04 158
2571.15 152
2571.27 147
2571.38 144
2571.50 141
2571.62 138
2571.73 134
2571.85 129
2571.97 122
2572.08 115
2572.20 107
2572.31 99
2572.43 91
2572.55 85
2572.66 80
2572.78 75
2572.90 71
2573.01 67
2573.13 62
2573.24 57
2573.36 52
2573.48 48
2573.59 47
2573.71 49
2573.83 54
2573.94 61
2574.06 69
2574.17 77
2574.29 83
2574.41 88
2574.52 92
2574.64 96
2574.76 100
2574.87 103
2574.99 107
2575.10 110
2575.22 112
2575.34 114
2575.45 116
2575.57 118
2575.69 121
2575.80 123
2575.92 125
2576.03 127
2576.15 127
2576.27 126
2576.38 125
2576.50 124
2576.62 121
2576.73 117
2576.85 109
2576.96 99
2577.08 85
2577.20 69
2577.31 52
2577.43 36
2577.55 22
2577.66 13
2577.78 7
2577.90 4
2578.01 3
2578.13 3
2578.24 4
2578.36 4
2578.48 4
2578.59 6
2578.71 8
2578.83 12
2578.94 15
2579.06 18
2579.17 18
2579.29 17
2579.41 12
2579.52 6
2579.64 0
2579.76 0
2579.87 0
2579.99 0
2580.11 0
2580.22 0
2580.34 0
2580.46 0
2580.57 2
2580.69 4
2580.80 7
2580.92 10
2581.04 13
2581.15 16
2581.27 18
2581.39 19
2581.50 20
2581.62 21
2581.74 22
2581.85 24
2581.97 29
2582.08 36
2582.20 47
2582.32 58
2582.43 69
2582.55 77
2582.67 81
2582.78 79
2582.90 71
2583.02 61
2583.13 50
2583.25 41
2583.37 36
2583.48 35
2583.60 39
2583.72 45
2583.83 54
2583.95 62
2584.06 69
2584.18 74
2584.30 78
2584.41 79
2584.53 77
2584.65 75
2584.76 72
2584.88 69
2585.00 68
2585.11 68
2585.23 68
2585.35 68
2585.46 66
2585.58 64
2585.70 60
2585.81 55
2585.93 52
2586.04 52
2586.16 55
2586.28 61
2586.39 71
2586.51 83
2586.63 97
2586.74 113
2586.86 128
2586.98 144
2587.09 159
2587.21 173
2587.33 186
2587.44 195
2587.56 200
2587.68 201
2587.79 197
2587.91 188
2588.03 175
2588.14 158
2588.26 137
2588.38 114
2588.49 90
2588.61 67
2588.73 46
2588.84 29
2588.96 17
2589.08 13
2589.19 15
2589.31 23
2589.43 35
2589.54 48
2589.66 59
2589.77 65
2589.89 67
2590.01 66
2590.12 61
2590.24 56
2590.36 52
2590.47 50
2590.59 51
2590.71 55
2590.82 59
2590.94 65
2591.06 73
2591.17 82
2591.29 93
2591.41 105
2591.52 118
2591.64 130
2591.76 139
2591.87 145
2591.99 148
2592.11 147
2592.22 145
2592.34 141
2592.46 137
2592.57 134
2592.69 131
2592.81 127
2592.92 122
2593.04 115
2593.16 107
2593.27 97
2593.39 86
2593.51 73
2593.62 62
2593.74 52
2593.86 44
2593.97 41
2594.09 43
2594.21 49
2594.32 60
2594.44 73
2594.56 87
2594.67 102
2594.79 115
2594.91 126
2595.02 134
2595.14 139
2595.26 139
2595.37 136
2595.49 128
2595.61 116
2595.73 102
2595.84 88
2595.96 76
2596.08 66
2596.19 61
2596.31 60
2596.43 60
2596.54 61
2596.66 60
2596.78 57
2596.89 52
2597.01 45
2597.13 37
2597.24 31
2597.36 26
2597.48 23
2597.59 22
2597.71 22
2597.83 24
2597.94 27
2598.06 32
2598.18 40
2598.29 49
2598.41 60
2598.53 71
2598.64 82
2598.76 91
2598.88 99
2598.99 103
2599.11 105
2599.23 106
2599.35 105
2599.46 104
2599.58 106
2599.70 110
2599.81 117
2599.93 126
2600.05 135
2600.16 142
2600.28 145
2600.40 141
2600.51 133
2600.63 122
2600.75 110
2600.86 99
2600.98 93
2601.10 93
2601.21 96
2601.33 104
2601.45 113
2601.57 122
2601.68 130
2601.80 138
2601.92 143
2602.03 148
2602.15 152
2602.27 155
2602.38 157
2602.50 157
2602.62 154
2602.73 149
2602.85 142
2602.97 133
2603.08 123
2603.20 112
2603.32 102
2603.44 94
2603.55 88
2603.67 84
2603.79 82
2603.90 82
2604.02 82
2604.14 81
2604.25 80
2604.37 79
2604.49 78
2604.60 80
2604.72 84
2604.84 91
2604.96 101
2605.07 111
2605.19 119
2605.31 123
2605.42 120
2605.54 112
2605.66 99
2605.77 83
2605.89 67
2606.01 52
2606.13 40
2606.24 32
2606.36 27
2606.48 24
2606.59 21
2606.71 16
2606.83 10
2606.94 2
2607.06 0
2607.18 0
2607.29 0
2607.41 0
2607.53 0
2607.65 0
2607.76 0
2607.88 5
2608.00 15
2608.11 21
2608.23 22
2608.35 19
2608.46 14
2608.58 8
2608.70 4
2608.82 3
2608.93 8
2609.05 16
2609.17 28
2609.28 41
2609.40 54
2609.52 65
2609.64 75
2609.75 83
2609.87 91
2609.99 99
2610.10 108
2610.22 118
2610.34 129
2610.45 142
2610.57 156
2610.69 171
2610.81 187
2610.92 203
2611.04 218
2611.16 229
2611.27 236
2611.39 236
2611.51 231
2611.63 221
2611.74 208
2611.86 194
2611.98 182
2612.09 173
2612.21 168
2612.33 167
2612.45 168
2612.56 168
2612.68 167
2612.80 162
2612.91 154
2613.03 143
2613.15 132
2613.27 122
2613.38 114
2613.50 111
2613.62 112
2613.73 116
2613.85 123
2613.97 131
2614.09 138
2614.20 144
2614.32 148
2614.44 151
2614.55 154
2614.67 157
2614.79 159
2614.91 163
2615.02 167
2615.14 171
2615.26 177
2615.37 184
2615.49 192
2615.61 201
2615.73 208
2615.84 214
2615.96 216
2616.08 215
2616.19 209
2616.31 199
2616.43 187
2616.55 173
2616.66 158
2616.78 144
2616.90 129
2617.01 115
2617.13 101
2617.25 90
2617.37 80
2617.48 73
2617.60 69
2617.72 69
2617.84 70
2617.95 72
2618.07 73
2618.19 70
2618.30 65
2618.42 55
2618.54 43
2618.66 29
2618.77 16
2618.89 5
2619.01 0
2619.12 0
2619.24 0
2619.36 11
2619.48 29
2619.59 54
2619.71 81
2619.83 109
2619.95 133
2620.06 151
2620.18 160
2620.30 160
2620.42 154
2620.53 143
2620.65 131
2620.77 120
2620.88 112
2621.00 106
2621.12 102
2621.24 98
2621.35 95
2621.47 92
2621.59 90
2621.71 89
2621.82 91
2621.94 94
2622.06 99
2622.17 103
2622.29 105
2622.41 103
2622.53 97
2622.64 87
2622.76 76
2622.88 65
2623.00 58
2623.11 55
2623.23 58
2623.35 66
2623.47 76
2623.58 88
2623.70 99
2623.82 108
2623.93 115
2624.05 117
2624.17 117
2624.29 114
2624.40 108
2624.52 100
2624.64 92
2624.76 84
2624.87 78
2624.99 74
2625.11 71
2625.23 70
2625.34 71
2625.46 71
2625.58 71
2625.70 71
2625.81 70
2625.93 67
2626.05 64
2626.17 60
2626.28 54
2626.40 46
2626.52 38
2626.64 30
2626.75 22
2626.87 16
2626.99 11
2627.10 8
2627.22 7
2627.34 8
2627.46 10
2627.57 13
2627.69 16
2627.81 20
2627.93 25
2628.04 28
2628.16 32
2628.28 36
2628.40 41
2628.51 47
2628.63 55
2628.75 63
2628.87 69
2628.98 73
2629.10 74
2629.22 71
2629.34 65
2629.45 58
2629.57 51
2629.69 45
2629.81 40
2629.92 37
2630.04 35
2630.16 33
2630.28 32
2630.39 31
2630.51 31
2630.63 32
2630.75 35
2630.86 38
2630.98 40
2631.10 39
2631.22 34
2631.33 24
2631.45 10
2631.57 0
2631.69 0
2631.80 0
2631.92 0
2632.04 0
2632.16 0
2632.27 0
2632.39 0
2632.51 12
2632.63 25
2632.75 36
2632.86 44
2632.98 49
2633.10 55
2633.22 62
2633.33 72
2633.45 84
2633.57 100
2633.69 116
2633.80 131
2633.92 143
2634.04 149
2634.16 151
2634.27 149
2634.39 146
2634.51 143
2634.63 144
2634.74 148
2634.86 155
2634.98 163
2635.10 171
2635.21 176
2635.33 178
2635.45 176
2635.57 172
2635.69 167
2635.80 161
2635.92 155
2636.04 148
2636.16 141
2636.27 132
2636.39 122
2636.51 111
2636.63 101
2636.74 91
2636.86 83
2636.98 78
2637.10 75
2637.21 73
2637.33 70
2637.45 67
2637.57 61
2637.69 54
2637.80 47
2637.92 40
2638.04 35
2638.16 35
2638.27 38
2638.39 46
2638.51 56
2638.63 68
2638.74 77
2638.86 84
2638.98 86
2639.10 84
2639.22 80
2639.33 73
2639.45 67
2639.57 62
2639.69 58
2639.80 55
2639.92 51
2640.04 44
2640.16 36
2640.27 24
2640.39 12
2640.51 1
2640.63 0
2640.75 0
2640.86 0
2640.98 4
2641.10 19
2641.22 38
2641.33 58
2641.45 74
2641.57 85
2641.69 89
2641.81 85
2641.92 78
2642.04 68
2642.16 60
2642.28 56
2642.39 56
2642.51 61
2642.63 69
2642.75 77
2642.87 85
2642.98 92
2643.10 98
2643.22 106
2643.34 115
2643.45 125
2643.57 137
2643.69 147
2643.81 156
2643.93 161
2644.04 163
2644.16 163
2644.28 161
2644.40 161
2644.52 163
2644.63 166
2644.75 172
2644.87 179
2644.99 186
2645.10 191
2645.22 194
2645.34 195
2645.46 192
2645.58 186
2645.69 178
2645.81 168
2645.93 156
2646.05 143
2646.17 129
2646.28 113
2646.40 96
2646.52 79
2646.64 62
2646.75 49
2646.87 39
2646.99 35
2647.11 37
2647.23 44
2647.34 55
2647.46 69
2647.58 83
2647.70 96
2647.82 107
2647.93 116
2648.05 123
2648.17 127
2648.29 128
2648.41 125
2648.52 117
2648.64 105
2648.76 88
2648.88 68
2648.99 47
2649.11 29
2649.23 16
2649.35 11
2649.47 13
2649.58 23
2649.70 37
2649.82 54
2649.94 71
2650.06 86
2650.17 97
2650.29 105
2650.41 109
2650.53 111
2650.65 111
2650.76 111
2650.88 109
2651.00 107
2651.12 104
2651.24 101
2651.35 97
2651.47 92
2651.59 86
2651.71 79
2651.83 73
2651.94 68
2652.06 63
2652.18 59
2652.30 57
2652.42 56
2652.53 56
2652.65 57
2652.77 59
2652.89 62
2653.01 65
2653.12 68
2653.24 71
2653.36 75
2653.48 79
2653.60 83
2653.71 87
2653.83 90
2653.95 93
2654.07 93
2654.19 90
2654.30 83
2654.42 73
2654.54 60
2654.66 47
2654.78 36
2654.89 30
2655.01 29
2655.13 34
2655.25 45
2655.37 59
2655.48 74
2655.60 87
2655.72 96
2655.84 100
2655.96 99
2656.08 95
2656.19 88
2656.31 80
2656.43 74
2656.55 68
2656.67 63
2656.78 58
2656.90 52
2657.02 44
2657.14 36
2657.26 27
2657.37 19
2657.49 14
2657.61 14
2657.73 18
2657.85 26
2657.97 38
2658.08 50
2658.20 62
2658.32 71
2658.44 75
2658.56 74
2658.67 70
2658.79 65
2658.91 60
2659.03 58
2659.15 60
2659.26 66
2659.38 76
2659.50 87
2659.62 98
2659.74 107
2659.86 114
2659.97 119
2660.09 120
2660.21 119
2660.33 115
2660.45 107
2660.56 96
2660.68 83
2660.80 66
2660.92 48
2661.04 29
2661.16 10
2661.27 0
2661.39 0
2661.51 0
2661.63 0
2661.75 0
2661.86 7
2661.98 27
2662.10 48
2662.22 67
2662.34 81
2662.46 90
2662.57 93
2662.69 93
2662.81 88
2662.93 82
2663.05 77
2663.17 73
2663.28 74
2663.40 79
2663.52 89
2663.64 103
2663.76 120
2663.88 136
2663.99 150
2664.11 159
2664.23 162
2664.35 160
2664.47 154
2664.58 146
2664.70 137
2664.82 130
2664.94 123
2665.06 117
2665.18 110
2665.29 102
2665.41 93
2665.53 84
2665.65 77
2665.77 73
2665.89 73
2666.00 78
2666.12 87
2666.24 98
2666.36 110
2666.48 119
2666.60 125
2666.71 124
2666.83 117
2666.95 105
2667.07 88
2667.19 67
2667.31 47
2667.42 28
2667.54 13
2667.66 3
2667.78 0
2667.90 0
2668.02 0
2668.13 0
2668.25 0
2668.37 0
2668.49 0
2668.61 0
2668.73 0
2668.84 0
2668.96 4
2669.08 7
2669.20 10
2669.32 13
2669.44 15
2669.55 17
2669.67 18
2669.79 18
2669.91 18
2670.03 17
2670.15 15
2670.27 11
2670.38 8
2670.50 6
2670.62 6
2670.74 12
2670.86 23
2670.98 38
2671.09 56
2671.21 75
2671.33 91
2671.45 102
2671.57 108
2671.69 108
2671.80 105
2671.92 101
2672.04 99
2672.16 101
2672.28 107
2672.40 117
2672.52 128
2672.63 137
2672.75 143
2672.87 144
2672.99 141
2673.11 133
2673.23 123
2673.34 111
2673.46 100
2673.58 89
2673.70 80
2673.82 72
2673.94 65
2674.06 60
2674.17 57
2674.29 57
2674.41 59
2674.53 64
2674.65 71
2674.77 77
2674.88 81
2675.00 82
2675.12 79
2675.24 72
2675.36 62
2675.48 53
2675.60 47
2675.71 45
2675.83 49
2675.95 58
2676.07 69
2676.19 80
2676.31 89
2676.43 93
2676.54 92
2676.66 85
2676.78 73
2676.90 59
2677.02 44
2677.14 31
2677.26 20
2677.37 14
2677.49 11
2677.61 13
2677.73 19
2677.85 27
2677.97 37
2678.09 48
2678.20 59
2678.32 71
2678.44 81
2678.56 89
2678.68 94
2678.80 97
2678.92 98
2679.03 97
2679.15 95
2679.27 95
2679.39 95
2679.51 96
2679.63 97
2679.75 99
2679.86 100
2679.98 99
2680.10 98
2680.22 95
2680.34 91
2680.46 87
2680.58 83
2680.69 79
2680.81 76
2680.93 72
2681.05 68
2681.17 65
2681.29 64
2681.41 65
2681.53 69
2681.64 76
2681.76 85
2681.88 96
2682.00 105
2682.12 113
2682.24 116
2682.36 115
2682.47 108
2682.59 96
2682.71 80
2682.83 62
2682.95 44
2683.07 27
2683.19 12
2683.31 0
2683.42 0
2683.54 0
2683.66 0
2683.78 0
2683.90 0
2684.02 0
2684.14 0
2684.26 0
2684.37 6
2684.49 17
2684.61 29
2684.73 40
2684.85 51
2684.97 62
2685.09 73
2685.21 86
2685.32 100
2685.44 116
2685.56 132
2685.68 147
2685.80 159
2685.92 167
2686.04 169
2686.16 166
2686.27 157
2686.39 144
2686.51 129
2686.63 113
2686.75 97
2686.87 82
2686.99 70
2687.11 59
2687.22 50
2687.34 42
2687.46 36
2687.58 30
2687.70 26
2687.82 24
2687.94 24
2688.06 26
2688.17 30
2688.29 34
2688.41 37
2688.53 40
2688.65 40
2688.77 40
2688.89 39
2689.01 39
2689.12 40
2689.24 42
2689.36 45
2689.48 48
2689.60 50
2689.72 52
2689.84 55
2689.96 58
2690.08 63
2690.19 72
2690.31 83
2690.43 97
2690.55 111
2690.67 122
2690.79 129
2690.91 131
2691.03 126
2691.15 118
2691.26 107
2691.38 98
2691.50 92
2691.62 91
2691.74 95
2691.86 102
2691.98 110
2692.10 116
2692.22 118
2692.33 116
2692.45 109
2692.57 99
2692.69 90
2692.81 82
2692.93 78
2693.05 79
2693.17 83
2693.29 91
2693.40 100
2693.52 109
2693.64 116
2693.76 122
2693.88 126
2694.00 128
2694.12 130
2694.24 131
2694.36 132
2694.47 133
2694.59 134
2694.71 133
2694.83 130
2694.95 125
2695.07 119
2695.19 113
2695.31 107
2695.43 104
2695.55 105
2695.66 108
2695.78 114
2695.90 121
2696.02 128
2696.14 133
2696.26 135
2696.38 136
2696.50 135
2696.62 133
2696.73 131
2696.85 127
2696.97 122
2697.09 115
2697.21 106
2697.33 95
2697.45 81
2697.57 67
2697.69 54
2697.81 44
2697.92 38
2698.04 37
2698.16 40
2698.28 47
2698.40 56
2698.52 64
2698.64 71
2698.76 75
2698.88 76
2699.00 75
2699.12 72
2699.23 69
2699.35 64
2699.47 60
2699.59 56
2699.71 52
2699.83 49
2699.95 49
2700.07 51
2700.19 56
2700.31 65
2700.42 75
2700.54 87
2700.66 98
2700.78 108
2700.90 116
2701.02 122
2701.14 127
2701.26 131
2701.38 133
2701.50 135
2701.62 136
2701.73 135
2701.85 132
2701.97 126
2702.09 118
2702.21 107
2702.33 96
2702.45 86
2702.57 76
2702.69 70
2702.81 68
2702.93 70
2703.05 75
2703.16 84
2703.28 93
2703.40 100
2703.52 105
2703.64 106
2703.76 103
2703.88 99
2704.00 95
2704.12 94
2704.24 96
2704.36 102
2704.47 110
2704.59 117
2704.71 121
2704.83 121
2704.95 114
2705.07 104
2705.19 90
2705.31 77
2705.43 67
2705.55 62
2705.67 63
2705.79 68
2705.91 77
2706.02 85
2706.14 92
2706.26 95
2706.38 92
2706.50 85
2706.62 75
2706.74 64
2706.86 55
2706.98 50
2707.10 50
2707.22 55
2707.34 64
2707.45 76
2707.57 88
2707.69 100
2707.81 109
2707.93 115
2708.05 116
2708.17 113
2708.29 105
2708.41 92
2708.53 77
2708.65 60
2708.77 44
2708.89 31
2709.01 24
2709.12 22
2709.24 27
2709.36 37
2709.48 51
2709.60 66
2709.72 82
2709.84 95
2709.96 105
2710.08 112
2710.20 115
2710.32 114
2710.44 108
2710.56 99
2710.68 87
2710.79 73
2710.91 59
2711.03 47
2711.15 39
2711.27 36
2711.39 40
2711.51 49
2711.63 62
2711.75 76
2711.87 90
2711.99 100
2712.11 107
2712.23 111
2712.35 113
2712.46 114
2712.58 117
2712.70 120
2712.82 124
2712.94 129
2713.06 133
2713.18 135
2713.30 137
2713.42 139
2713.54 140
2713.66 143
2713.78 147
2713.90 152
2714.02 157
2714.14 162
2714.26 165
2714.37 164
2714.49 160
2714.61 152
2714.73 140
2714.85 126
2714.97 112
2715.09 99
2715.21 89
2715.33 83
2715.45 79
2715.57 77
2715.69 76
2715.81 75
2715.93 72
2716.05 69
2716.17 67
2716.29 68
2716.40 73
2716.52 83
2716.64 97
2716.76 114
2716.88 130
2717.00 143
2717.12 150
2717.24 151
2717.36 145
2717.48 133
2717.60 118
2717.72 103
2717.84 88
2717.96 76
2718.08 68
2718.20 63
2718.32 60
2718.44 58
2718.55 54
2718.67 49
2718.79 42
2718.91 34
2719.03 26
2719.15 20
2719.27 19
2719.39 21
2719.51 26
2719.63 33
2719.75 40
2719.87 45
2719.99 48
2720.11 49
2720.23 50
2720.35 52
2720.47 57
2720.59 66
2720.71 78
2720.83 92
2720.94 107
2721.06 122
2721.18 136
2721.30 148
2721.42 157
2721.54 165
2721.66 170
2721.78 172
2721.90 169
2722.02 162
2722.14 147
2722.26 127
2722.38 102
2722.50 74
2722.62 48
2722.74 25
2722.86 8
2722.98 0
2723.10 0
2723.22 0
2723.34 0
2723.46 0
2723.57 0
2723.69 0
2723.81 0
2723.93 0
2724.05 0
2724.17 1
2724.29 7
2724.41 16
2724.53 25
2724.65 34
2724.77 42
2724.89 51
2725.01 60
2725.13 70
2725.25 82
2725.37 95
2725.49 108
2725.61 119
2725.73 128
2725.85 134
2725.97 135
2726.09 134
2726.21 132
2726.33 130
2726.45 128
2726.57 129
2726.68 132
2726.80 136
2726.92 140
2727.04 144
2727.16 148
2727.28 149
2727.40 148
2727.52 145
2727.64 139
2727.76 132
2727.88 123
2728.00 114
2728.12 104
2728.24 96
2728.36 90
2728.48 88
2728.60 88
2728.72 91
2728.84 96
2728.96 101
2729.08 106
2729.20 108
2729.32 106
2729.44 101
2729.56 93
2729.68 83
2729.80 72
2729.92 61
2730.04 53
2730.16 47
2730.28 44
2730.40 44
2730.52 46
2730.63 50
2730.75 56
2730.87 64
2730.99 74
2731.11 86
2731.23 100
2731.35 114
2731.47 128
2731.59 137
2731.71 141
2731.83 138
2731.95 126
2732.07 109
2732.19 88
2732.31 68
2732.43 54
2732.55 46
2732.67 47
2732.79 54
2732.91 66
2733.03 79
2733.15 89
2733.27 94
2733.39 96
2733.51 96
2733.63 95
2733.75 97
2733.87 104
2733.99 114
2734.11 127
2734.23 140
2734.35 150
2734.47 157
2734.59 160
2734.71 161
2734.83 159
2734.95 158
2735.07 157
2735.19 157
2735.31 158
2735.43 159
2735.55 159
2735.67 159
2735.79 160
2735.91 161
2736.03 165
2736.15 170
2736.27 178
2736.39 187
2736.51 195
2736.63 201
2736.75 203
2736.86 201
2736.98 195
2737.10 187
2737.22 178
2737.34 171
2737.46 168
2737.58 169
2737.70 175
2737.82 182
2737.94 190
2738.06 197
2738.18 201
2738.30 200
2738.42 196
2738.54 189
2738.66 180
2738.78 169
2738.90 158
2739.02 147
2739.14 136
2739.26 125
2739.38 117
2739.50 110
2739.62 108
2739.74 110
2739.86 115
2739.98 124
2740.10 134
2740.22 143
2740.34 148
2740.46 150
2740.58 148
2740.70 142
2740.82 135
2740.94 128
2741.06 123
2741.18 122
2741.30 123
2741.42 128
2741.54 135
2741.66 142
2741.78 150
2741.90 155
2742.02 159
2742.14 162
2742.26 162
2742.38 160
2742.50 158
2742.62 157
2742.74 156
2742.86 157
2742.98 158
2743.10 160
2743.22 161
2743.34 162
2743.46 161
2743.58 160
2743.70 160
2743.82 161
2743.94 163
2744.06 168
2744.18 175
2744.30 184
2744.42 194
2744.54 204
2744.66 211
2744.78 214
2744.90 213
2745.02 206
2745.14 193
2745.26 177
2745.38 158
2745.50 139
2745.62 121
2745.74 104
2745.86 91
2745.98 82
2746.10 75
2746.22 70
2746.34 66
2746.46 62
2746.58 56
2746.70 49
2746.82 41
2746.94 33
2747.06 28
2747.18 27
2747.30 31
2747.42 40
2747.54 55
2747.66 72
2747.78 88
2747.90 103
2748.02 115
2748.15 122
2748.27 128
2748.39 134
2748.51 140
2748.63 149
2748.75 159
2748.87 170
2748.99 180
2749.11 188
2749.23 191
2749.35 189
2749.47 183
2749.59 173
2749.71 161
2749.83 149
2749.95 138
2750.07 130
2750.19 125
2750.31 123
2750.43 125
2750.55 128
2750.67 131
2750.79 133
2750.91 132
2751.03 130
2751.15 124
2751.27 117
2751.39 109
2751.51 99
2751.63 88
2751.75 76
2751.87 63
2751.99 49
2752.11 34
2752.23 20
2752.35 8
2752.47 0
2752.59 0
2752.71 0
2752.83 5
2752.95 15
2753.07 26
2753.19 37
2753.31 47
2753.43 55
2753.55 61
2753.67 65
2753.79 68
2753.91 69
2754.03 69
2754.15 67
2754.27 62
2754.40 54
2754.52 45
2754.64 34
2754.76 25
2754.88 16
2755.00 11
2755.12 8
2755.24 7
2755.36 8
2755.48 10
2755.60 14
2755.72 20
2755.84 28
2755.96 38
2756.08 50
2756.20 62
2756.32 74
2756.44 83
2756.56 90
2756.68 94
2756.80 96
2756.92 97
2757.04 97
2757.16 97
2757.28 97
2757.40 99
2757.52 100
2757.64 101
2757.76 101
2757.88 99
2758.00 95
2758.12 88
2758.24 79
2758.37 69
2758.49 60
2758.61 53
2758.73 49
2758.85 49
2758.97 53
2759.09 59
2759.21 66
2759.33 72
2759.45 77
2759.57 80
2759.69 81
2759.81 81
2759.93 81
2760.05 81
2760.17 83
2760.29 85
2760.41 88
2760.53 91
2760.65 92
2760.77 89
2760.89 83
2761.01 74
2761.13 64
2761.25 52
2761.37 42
2761.50 32
2761.62 24
2761.74 18
2761.86 11
2761.98 3
2762.10 0
2762.22 0
2762.34 0
2762.46 0
2762.58 0
2762.70 0
2762.82 0
2762.94 0
2763.06 5
2763.18 12
2763.30 20
2763.42 27
2763.54 34
2763.66 43
2763.78 52
2763.90 61
2764.02 70
2764.14 77
2764.27 82
2764.39 84
2764.51 83
2764.63 79
2764.75 72
2764.87 65
2764.99 58
2765.11 53
2765.23 51
2765.35 54
2765.47 61
2765.59 72
2765.71 85
2765.83 95
2765.95 102
2766.07 103
2766.19 98
2766.31 89
2766.43 77
2766.55 64
2766.68 54
2766.80 48
2766.92 46
2767.04 46
2767.16 47
2767.28 49
2767.40 50
2767.52 49
2767.64 49
2767.76 48
2767.88 48
2768.00 49
2768.12 50
2768.24 50
2768.36 50
2768.48 49
2768.60 47
2768.72 45
2768.85 45
2768.97 45
2769.09 48
2769.21 52
2769.33 56
2769.45 59
2769.57 60
2769.69 58
2769.81 55
2769.93 50
2770.05 46
2770.17 43
2770.29 42
2770.41 43
2770.53 46
2770.65 50
2770.77 55
2770.90 61
2771.02 68
2771.14 75
2771.26 83
2771.38 89
2771.50 94
2771.62 95
2771.74 94
2771.86 89
2771.98 82
2772.10 74
2772.22 68
2772.34 63
2772.46 61
2772.58 62
2772.71 66
2772.83 71
2772.95 77
2773.07 85
2773.19 94
2773.31 103
2773.43 111
2773.55 118
2773.67 122
2773.79 123
2773.91 121
2774.03 115
2774.15 108
2774.27 100
2774.39 92
2774.52 86
2774.64 80
2774.76 75
2774.88 70
2775.00 64
2775.12 57
2775.24 51
2775.36 47
2775.48 45
2775.60 44
2775.72 44
2775.84 43
2775.96 40
2776.08 32
2776.21 20
2776.33 6
2776.45 0
2776.57 0
2776.69 0
2776.81 0
2776.93 0
2777.05 0
2777.17 0
2777.29 0
2777.41 11
2777.53 27
2777.65 44
2777.78 60
2777.90 75
2778.02 88
2778.14 100
2778.26 110
2778.38 118
2778.50 126
2778.62 134
2778.74 140
2778.86 145
2778.98 149
2779.10 149
2779.22 147
2779.35 141
2779.47 133
2779.59 122
2779.71 112
2779.83 102
2779.95 95
2780.07 91
2780.19 90
2780.31 91
2780.43 94
2780.55 96
2780.67 98
2780.80 98
2780.92 97
2781.04 95
2781.16 93
2781.28 89
2781.40 85
2781.52 77
2781.64 68
2781.76 56
2781.88 44
2782.00 33
2782.12 25
2782.25 21
2782.37 20
2782.49 23
2782.61 27
2782.73 32
2782.85 36
2782.97 40
2783.09 44
2783.21 50
2783.33 57
2783.45 66
2783.58 76
2783.70 86
2783.82 97
2783.94 106
2784.06 113
2784.18 117
2784.30 120
2784.42 121
2784.54 123
2784.66 126
2784.78 132
2784.91 140
2785.03 149
2785.15 158
2785.27 163
2785.39 162
2785.51 155
2785.63 141
2785.75 123
2785.87 104
2785.99 85
2786.11 69
2786.24 58
2786.36 52
2786.48 52
2786.60 54
2786.72 58
2786.84 62
2786.96 64
2787.08 62
2787.20 57
2787.32 48
2787.45 37
2787.57 27
2787.69 18
2787.81 14
2787.93 14
2788.05 18
2788.17 26
2788.29 35
2788.41 45
2788.53 52
2788.66 57
2788.78 58
2788.90 57
2789.02 54
2789.14 49
2789.26 46
2789.38 43
2789.50 42
2789.62 43
2789.74 47
2789.87 51
2789.99 57
2790.11 63
2790.23 70
2790.35 76
2790.47 82
2790.59 87
2790.71 91
2790.83 94
2790.96 96
2791.08 96
2791.20 96
2791.32 94
2791.44 91
2791.56 86
2791.68 81
2791.80 74
2791.92 69
2792.04 65
2792.17 64
2792.29 65
2792.41 69
2792.53 75
2792.65 83
2792.77 90
2792.89 96
2793.01 99
2793.13 98
2793.26 94
2793.38 87
2793.50 77
2793.62 68
2793.74 62
2793.86 60
2793.98 63
2794.10 71
2794.22 81
2794.35 93
2794.47 104
2794.59 114
2794.71 121
2794.83 127
2794.95 133
2795.07 138
2795.19 144
2795.31 149
2795.44 151
2795.56 149
2795.68 141
2795.80 127
2795.92 110
2796.04 91
2796.16 73
2796.28 57
2796.41 44
2796.53 34
2796.65 25
2796.77 17
2796.89 9
2797.01 3
2797.13 0
2797.25 2
2797.37 10
2797.50 22
2797.62 39
2797.74 55
2797.86 69
2797.98 79
2798.10 83
2798.22 83
2798.34 81
2798.47 79
2798.59 79
2798.71 81
2798.83 86
2798.95 92
2799.07 100
2799.19 108
2799.31 113
2799.44 116
2799.56 115
2799.68 111
2799.80 104
2799.92 94
2800.04 82
2800.16 68
2800.28 53
2800.41 37
2800.53 21
2800.65 4
2800.77 0
2800.89 0
2801.01 0
2801.13 0
2801.25 0
2801.38 0
2801.50 0
2801.62 0
2801.74 8
2801.86 19
2801.98 31
2802.10 45
2802.22 60
2802.35 75
2802.47 89
2802.59 101
2802.71 109
2802.83 115
2802.95 120
2803.07 126
2803.20 135
2803.32 147
2803.44 163
2803.56 180
2803.68 196
2803.80 209
2803.92 217
2804.04 219
2804.17 215
2804.29 206
2804.41 192
2804.53 176
2804.65 159
2804.77 141
2804.89 124
2805.02 107
2805.14 90
2805.26 76
2805.38 65
2805.50 59
2805.62 60
2805.74 67
2805.87 81
2805.99 99
2806.11 118
2806.23 136
2806.35 148
2806.47 154
2806.59 153
2806.71 146
2806.84 133
2806.96 116
2807.08 97
2807.20 77
2807.32 58
2807.44 40
2807.56 27
2807.69 20
2807.81 20
2807.93 28
2808.05 45
2808.17 67
2808.29 91
2808.41 114
2808.54 135
2808.66 150
2808.78 159
2808.90 163
2809.02 163
2809.14 162
2809.26 160
2809.39 157
2809.51 153
2809.63 147
2809.75 138
2809.87 126
2809.99 112
2810.12 96
2810.24 81
2810.36 68
2810.48 59
2810.60 55
2810.72 56
2810.84 61
2810.97 72
2811.09 86
2811.21 103
2811.33 122
2811.45 140
2811.57 158
2811.69 172
2811.82 182
2811.94 188
2812.06 190
2812.18 189
2812.30 186
2812.42 182
2812.55 178
2812.67 175
2812.79 172
2812.91 170
2813.03 169
2813.15 167
2813.27 165
2813.40 162
2813.52 158
2813.64 153
2813.76 148
2813.88 142
2814.00 138
2814.13 134
2814.25 131
2814.37 129
2814.49 126
2814.61 124
2814.73 121
2814.85 119
2814.98 117
2815.10 115
2815.22 114
2815.34 113
2815.46 111
2815.58 109
2815.71 107
2815.83 105
2815.95 104
2816.07 105
2816.19 109
2816.31 114
2816.44 123
2816.56 132
2816.68 141
2816.80 149
2816.92 154
2817.04 156
2817.17 156
2817.29 155
2817.41 155
2817.53 157
2817.65 161
2817.77 167
2817.89 175
2818.02 182
2818.14 188
2818.26 192
2818.38 194
2818.50 193
2818.62 190
2818.75 187
2818.87 183
2818.99 178
2819.11 173
2819.23 167
2819.35 162
2819.48 158
2819.60 157
2819.72 157
2819.84 160
2819.96 165
2820.08 170
2820.21 174
2820.33 175
2820.45 173
2820.57 168
2820.69 161
2820.82 152
2820.94 143
2821.06 134
2821.18 127
2821.30 121
2821.42 116
2821.55 112
2821.67 110
2821.79 110
2821.91 113
2822.03 118
2822.15 127
2822.28 139
2822.40 152
2822.52 165
2822.64 177
2822.76 186
2822.88 191
2823.01 192
2823.13 191
2823.25 187
2823.37 181
2823.49 173
2823.62 163
2823.74 151
2823.86 137
2823.98 122
2824.10 105
2824.22 87
2824.35 71
2824.47 57
2824.59 47
2824.71 43
2824.83 44
2824.95 50
2825.08 59
2825.20 70
2825.32 81
2825.44 89
2825.56 96
2825.69 101
2825.81 106
2825.93 112
2826.05 120
2826.17 131
2826.29 144
2826.42 157
2826.54 169
2826.66 178
2826.78 184
2826.90 185
2827.03 182
2827.15 176
2827.27 165
2827.39 152
2827.51 136
2827.63 118
2827.76 100
2827.88 83
2828.00 68
2828.12 57
2828.24 51
2828.37 53
2828.49 60
2828.61 73
2828.73 90
2828.85 108
2828.98 126
2829.10 142
2829.22 154
2829.34 160
2829.46 162
2829.58 158
2829.71 151
2829.83 140
2829.95 129
2830.07 119
2830.19 112
2830.32 111
2830.44 114
2830.56 122
2830.68 132
2830.80 140
2830.93 145
2831.05 145
2831.17 140
2831.29 131
2831.41 121
2831.54 113
2831.66 108
2831.78 107
2831.90 110
2832.02 115
2832.15 119
2832.27 120
2832.39 119
2832.51 114
2832.63 107
2832.76 99
2832.88 91
2833.00 84
2833.12 79
2833.24 74
2833.36 71
2833.49 69
2833.61 69
2833.73 72
2833.85 77
2833.97 85
2834.10 94
2834.22 101
2834.34 105
2834.46 105
2834.58 99
2834.71 89
2834.83 77
2834.95 64
2835.07 53
2835.19 44
2835.32 38
2835.44 36
2835.56 36
2835.68 37
2835.80 40
2835.93 43
2836.05 46
2836.17 49
2836.29 53
2836.42 59
2836.54 66
2836.66 75
2836.78 85
2836.90 95
2837.03 105
2837.15 114
2837.27 122
2837.39 127
2837.51 131
2837.64 132
2837.76 132
2837.88 129
2838.00 125
2838.12 121
2838.25 117
2838.37 114
2838.49 112
2838.61 112
2838.73 114
2838.86 118
2838.98 124
2839.10 131
2839.22 139
2839.34 147
2839.47 154
2839.59 159
2839.71 161
2839.83 159
2839.96 154
2840.08 147
2840.20 138
2840.32 131
2840.44 126
2840.57 125
2840.69 127
2840.81 133
2840.93 141
2841.05 150
2841.18 158
2841.30 164
2841.42 167
2841.54 170
2841.67 171
2841.79 173
2841.91 176
2842.03 180
2842.15 185
2842.28 188
2842.40 188
2842.52 184
2842.64 177
2842.76 166
2842.89 155
2843.01 143
2843.13 132
2843.25 121
2843.38 111
2843.50 101
2843.62 91
2843.74 80
2843.86 71
2843.99 63
2844.11 58
2844.23 57
2844.35 61
2844.48 68
2844.60 79
2844.72 92
2844.84 106
2844.96 120
2845.09 132
2845.21 142
2845.33 149
2845.45 153
2845.58 156
2845.70 158
2845.82 159
2845.94 160
2846.06 160
2846.19 157
2846.31 150
2846.43 138
2846.55 122
2846.68 102
2846.80 81
2846.92 59
2847.04 40
2847.17 23
2847.29 9
2847.41 0
2847.53 0
2847.65 0
2847.78 0
2847.90 0
2848.02 0
2848.14 0
2848.27 0
2848.39 0
2848.51 8
2848.63 24
2848.75 40
2848.88 55
2849.00 67
2849.12 77
2849.24 85
2849.37 91
2849.49 96
2849.61 100
2849.73 104
2849.86 105
2849.98 103
2850.10 98
2850.22 89
2850.35 80
2850.47 70
2850.59 61
2850.71 55
2850.83 52
2850.96 50
2851.08 50
2851.20 52
2851.32 54
2851.45 57
2851.57 62
2851.69 68
2851.81 74
2851.94 81
2852.06 87
2852.18 92
2852.30 95
2852.43 96
2852.55 97
2852.67 96
2852.79 94
2852.92 91
2853.04 89
2853.16 86
2853.28 83
2853.40 80
2853.53 77
2853.65 74
2853.77 69
2853.89 64
2854.02 58
2854.14 53
2854.26 51
2854.38 51
2854.51 57
2854.63 69
2854.75 85
2854.87 104
2855.00 123
2855.12 140
2855.24 151
2855.36 156
2855.49 154
2855.61 146
2855.73 134
2855.85 120
2855.98 106
2856.10 93
2856.22 82
2856.34 74
2856.47 69
2856.59 68
2856.71 69
2856.83 73
2856.96 80
2857.08 88
2857.20 99
2857.32 110
2857.45 123
2857.57 137
2857.69 149
2857.81 160
2857.94 166
2858.06 167
2858.18 163
2858.30 153
2858.43 140
2858.55 126
2858.67 114
2858.79 107
2858.92 103
2859.04 104
2859.16 108
2859.28 113
2859.41 118
2859.53 120
2859.65 120
2859.77 117
2859.90 112
2860.02 106
2860.14 101
2860.26 97
2860.39 95
2860.51 93
2860.63 91
2860.75 87
2860.88 81
2861.00 73
2861.12 62
2861.24 51
2861.37 41
2861.49 34
2861.61 31
2861.73 34
2861.86 41
2861.98 54
2862.10 69
2862.22 85
2862.35 101
2862.47 115
2862.59 124
2862.72 129
2862.84 130
2862.96 129
2863.08 127
2863.21 125
2863.33 125
2863.45 126
2863.57 128
2863.70 129
2863.82 128
2863.94 124
2864.06 117
2864.19 107
2864.31 95
2864.43 84
2864.55 74
2864.68 66
2864.80 62
2864.92 61
2865.05 64
2865.17 68
2865.29 73
2865.41 78
2865.54 82
2865.66 85
2865.78 88
2865.90 90
2866.03 94
2866.15 100
2866.27 107
2866.39 116
2866.52 126
2866.64 135
2866.76 143
2866.89 148
2867.01 152
2867.13 153
2867.25 154
2867.38 154
2867.50 153
2867.62 151
2867.74 147
2867.87 141
2867.99 132
2868.11 123
2868.24 113
2868.36 107
2868.48 105
2868.60 108
2868.73 117
2868.85 129
2868.97 142
2869.09 152
2869.22 158
2869.34 158
2869.46 151
2869.59 138
2869.71 123
2869.83 106
2869.95 91
2870.08 79
2870.20 70
2870.32 64
2870.44 60
2870.57 58
2870.69 57
2870.81 59
2870.94 64
2871.06 72
2871.18 83
2871.30 94
2871.43 105
2871.55 113
2871.67 116
2871.80 113
2871.92 104
2872.04 92
2872.16 78
2872.29 65
2872.41 55
2872.53 48
2872.66 44
2872.78 44
2872.90 46
2873.02 51
2873.15 56
2873.27 64
2873.39 72
2873.52 81
2873.64 89
2873.76 97
2873.88 102
2874.01 105
2874.13 104
2874.25 98
2874.38 89
2874.50 78
2874.62 66
2874.74 55
2874.87 46
2874.99 39
2875.11 35
2875.24 32
2875.36 29
2875.48 24
2875.60 17
2875.73 7
2875.85 0
2875.97 0
2876.10 0
2876.22 0
2876.34 0
2876.46 0
2876.59 0
2876.71 0
2876.83 17
2876.96 35
2877.08 52
2877.20 69
2877.32 85
2877.45 100
2877.57 116
2877.69 129
2877.82 140
2877.94 147
2878.06 150
2878.19 150
2878.31 147
2878.43 143
2878.55 139
2878.68 136
2878.80 133
2878.92 129
2879.05 123
2879.17 114
2879.29 102
2879.41 89
2879.54 75
2879.66 64
2879.78 56
2879.91 51
2880.03 50
2880.15 50
2880.28 52
2880.40 53
2880.52 53
2880.64 52
2880.77 50
2880.89 48
2881.01 44
2881.14 40
2881.26 35
2881.38 30
2881.51 24
2881.63 17
2881.75 11
2881.87 6
2882.00 4
2882.12 5
2882.24 12
2882.37 23
2882.49 38
2882.61 55
2882.74 71
2882.86 85
2882.98 97
2883.10 104
2883.23 109
2883.35 110
2883.47 110
2883.60 110
2883.72 108
2883.84 107
2883.97 105
2884.09 103
2884.21 101
2884.34 98
2884.46 95
2884.58 91
2884.70 87
2884.83 83
2884.95 81
2885.07 80
2885.20 80
2885.32 79
2885.44 76
2885.57 69
2885.69 58
2885.81 45
2885.94 31
2886.06 21
2886.18 16
2886.30 19
2886.43 31
2886.55 49
2886.67 71
2886.80 93
2886.92 112
2887.04 125
2887.17 131
2887.29 133
2887.41 130
2887.54 124
2887.66 119
2887.78 113
2887.91 110
2888.03 108
2888.15 109
2888.28 111
2888.40 115
2888.52 120
2888.64 125
2888.77 129
2888.89 132
2889.01 134
2889.14 134
2889.26 132
2889.38 130
2889.51 129
2889.63 127
2889.75 128
2889.88 130
2890.00 134
2890.12 140
2890.25 146
2890.37 153
2890.49 158
2890.62 162
2890.74 163
2890.86 162
2890.99 158
2891.11 153
2891.23 147
2891.35 139
2891.48 130
2891.60 119
2891.72 106
2891.85 91
2891.97 76
2892.09 62
2892.22 52
2892.34 46
2892.46 45
2892.59 48
2892.71 55
2892.83 63
2892.96 72
2893.08 81
2893.20 88
2893.33 93
2893.45 97
2893.57 99
2893.70 99
2893.82 97
2893.94 94
2894.07 92
2894.19 92
2894.31 96
2894.44 103
2894.56 113
2894.68 124
2894.81 133
2894.93 138
2895.05 139
2895.18 136
2895.30 130
2895.42 122
2895.55 114
2895.67 107
2895.79 102
2895.92 99
2896.04 98
2896.16 99
2896.29 102
2896.41 107
2896.53 114
2896.66 123
2896.78 133
2896.90 144
2897.03 153
2897.15 159
2897.27 162
2897.40 161
2897.52 156
2897.64 150
2897.77 144
2897.89 139
2898.01 137
2898.14 138
2898.26 141
2898.38 145
2898.51 147
2898.63 147
2898.75 143
2898.88 135
2899.00 124
2899.12 114
2899.25 105
2899.37 98
2899.49 95
2899.62 95
2899.74 96
2899.86 97
2899.99 96
2900.11 95
2900.23 94
2900.36 95
2900.48 98
2900.60 104
2900.73 113
2900.85 122
2900.97 131
2901.10 139
2901.22 145
2901.34 150
2901.47 156
2901.59 162
2901.71 170
2901.84 179
2901.96 186
2902.09 191
2902.21 193
2902.33 189
2902.46 180
2902.58 166
2902.70 149
2902.83 132
2902.95 116
2903.07 105
2903.20 98
2903.32 97
2903.44 100
2903.57 104
2903.69 107
2903.81 108
2903.94 108
2904.06 107
2904.18 106
2904.31 108
2904.43 112
2904.55 120
2904.68 130
2904.80 140
2904.93 148
2905.05 155
2905.17 160
2905.30 164
2905.42 166
2905.54 167
2905.67 168
2905.79 168
2905.91 167
2906.04 165
2906.16 161
2906.28 157
2906.41 152
2906.53 148
2906.65 144
2906.78 142
2906.90 141
2907.03 143
2907.15 146
2907.27 149
2907.40 152
2907.52 155
2907.64 156
2907.77 157
2907.89 158
2908.01 158
2908.14 158
2908.26 158
2908.38 158
2908.51 156
2908.63 153
2908.76 151
2908.88 151
2909.00 153
2909.13 158
2909.25 164
2909.37 170
2909.50 174
2909.62 174
2909.74 170
2909.87 162
2909.99 151
2910.12 139
2910.24 130
2910.36 124
2910.49 123
2910.61 126
2910.73 132
2910.86 138
2910.98 143
2911.10 144
2911.23 142
2911.35 136
2911.48 127
2911.60 117
2911.72 109
2911.85 102
2911.97 96
2912.09 93
2912.22 92
2912.34 93
2912.46 95
2912.59 99
2912.71 106
2912.84 116
2912.96 127
2913.08 138
2913.21 150
2913.33 159
2913.45 165
2913.58 168
2913.70 169
2913.83 168
2913.95 165
2914.07 163
2914.20 161
2914.32 160
2914.44 160
2914.57 161
2914.69 164
2914.81 168
2914.94 173
2915.06 176
2915.19 179
2915.31 180
2915.43 179
2915.56 178
2915.68 178
2915.80 181
2915.93 187
2916.05 197
2916.18 210
2916.30 225
2916.42 241
2916.55 255
2916.67 267
2916.79 274
2916.92 278
2917.04 279
2917.17 280
2917.29 279
2917.41 278
2917.54 277
2917.66 276
2917.78 274
2917.91 273
2918.03 270
2918.16 268
2918.28 266
2918.40 266
2918.53 266
2918.65 268
2918.78 271
2918.90 276
2919.02 283
2919.15 290
2919.27 298
2919.39 305
2919.52 312
2919.64 317
2919.77 319
2919.89 316
2920.01 310
2920.14 300
2920.26 290
2920.38 280
2920.51 275
2920.63 277
2920.76 285
2920.88 298
2921.00 314
2921.13 329
2921.25 338
2921.38 341
2921.50 336
2921.62 325
2921.75 310
2921.87 294
2922.00 280
2922.12 269
2922.24 262
2922.37 258
2922.49 256
2922.61 255
2922.74 254
2922.86 253
2922.99 253
2923.11 252
2923.23 252
2923.36 253
2923.48 254
2923.61 255
2923.73 258
2923.85 262
2923.98 266
2924.10 270
2924.23 273
2924.35 273
2924.47 272
2924.60 268
2924.72 263
2924.84 257
2924.97 251
2925.09 246
2925.22 241
2925.34 236
2925.46 231
2925.59 225
2925.71 219
2925.84 213
2925.96 207
2926.08 203
2926.21 201
2926.33 202
2926.46 207
2926.58 214
2926.70 222
2926.83 231
2926.95 240
2927.08 248
2927.20 254
2927.32 258
2927.45 261
2927.57 262
2927.70 262
2927.82 261
2927.94 259
2928.07 254
2928.19 248
2928.32 240
2928.44 231
2928.56 222
2928.69 211
2928.81 202
2928.94 193
2929.06 185
2929.18 179
2929.31 173
2929.43 168
2929.56 162
2929.68 155
2929.80 147
2929.93 137
2930.05 127
2930.18 117
2930.30 107
2930.42 97
2930.55 89
2930.67 81
2930.80 75
2930.92 70
2931.05 66
2931.17 64
2931.29 62
2931.42 60
2931.54 57
2931.67 51
2931.79 43
2931.91 32
2932.04 19
2932.16 5
2932.29 0
2932.41 0
2932.53 0
2932.66 0
2932.78 0
2932.91 0
2933.03 0
2933.15 0
2933.28 5
2933.40 18
2933.53 31
2933.65 43
2933.78 55
2933.90 64
2934.02 72
2934.15 77
2934.27 80
2934.40 82
2934.52 84
2934.64 88
2934.77 94
2934.89 102
2935.02 112
2935.14 123
2935.26 135
2935.39 146
2935.51 156
2935.64 164
2935.76 171
2935.89 178
2936.01 184
2936.13 190
2936.26 195
2936.38 198
2936.51 199
2936.63 196
2936.76 189
2936.88 179
2937.00 166
2937.13 151
2937.25 135
2937.38 117
2937.50 99
2937.62 81
2937.75 65
2937.87 52
2938.00 44
2938.12 43
2938.25 49
2938.37 62
2938.49 81
2938.62 102
2938.74 124
2938.87 143
2938.99 157
2939.12 168
2939.24 174
2939.36 179
2939.49 183
2939.61 188
2939.74 195
2939.86 203
2939.98 210
2940.11 215
2940.23 216
2940.36 213
2940.48 206
2940.61 195
2940.73 185
2940.85 177
2940.98 175
2941.10 178
2941.23 188
2941.35 201
2941.48 217
2941.60 232
2941.72 244
2941.85 251
2941.97 256
2942.10 258
2942.22 261
2942.35 264
2942.47 268
2942.59 274
2942.72 281
2942.84 290
2942.97 298
2943.09 307
2943.22 316
2943.34 324
2943.47 331
2943.59 336
2943.71 338
2943.84 339
2943.96 338
2944.09 335
2944.21 332
2944.34 330
2944.46 330
2944.58 332
2944.71 334
2944.83 337
2944.96 337
2945.08 336
2945.21 332
2945.33 324
2945.45 314
2945.58 302
2945.70 289
2945.83 276
2945.95 264
2946.08 253
2946.20 243
2946.33 235
2946.45 229
2946.57 223
2946.70 218
2946.82 212
2946.95 205
2947.07 197
2947.20 188
2947.32 180
2947.45 174
2947.57 170
2947.69 169
2947.82 171
2947.94 174
2948.07 177
2948.19 180
2948.32 181
2948.44 182
2948.56 183
2948.69 183
2948.81 184
2948.94 185
2949.06 185
2949.19 185
2949.31 184
2949.44 180
2949.56 175
2949.68 167
2949.81 157
2949.93 145
2950.06 131
2950.18 117
2950.31 103
2950.43 91
2950.56 82
2950.68 77
2950.81 77
2950.93 80
2951.05 87
2951.18 95
2951.30 104
2951.43 112
2951.55 119
2951.68 124
2951.80 128
2951.93 129
2952.05 128
2952.17 124
2952.30 120
2952.42 113
2952.55 106
2952.67 99
2952.80 92
2952.92 87
2953.05 85
2953.17 84
2953.30 86
2953.42 92
2953.54 100
2953.67 111
2953.79 123
2953.92 136
2954.04 150
2954.17 163
2954.29 174
2954.42 184
2954.54 193
2954.67 199
2954.79 204
2954.91 205
2955.04 203
2955.16 197
2955.29 189
2955.41 180
2955.54 170
2955.66 160
2955.79 152
2955.91 146
2956.04 142
2956.16 139
2956.29 138
2956.41 138
2956.53 138
2956.66 139
2956.78 139
2956.91 139
2957.03 137
2957.16 134
2957.28 130
2957.41 126
2957.53 122
2957.66 118
2957.78 117
2957.91 118
2958.03 121
2958.15 126
2958.28 132
2958.40 139
2958.53 147
2958.65 154
2958.78 160
2958.90 163
2959.03 163
2959.15 159
2959.28 153
2959.40 144
2959.53 135
2959.65 127
2959.78 120
2959.90 115
2960.02 112
2960.15 111
2960.27 110
2960.40 110
2960.52 110
2960.65 110
2960.77 111
2960.90 111
2961.02 112
2961.15 112
2961.27 111
2961.40 107
2961.52 101
2961.65 91
2961.77 80
2961.90 69
2962.02 59
2962.14 50
2962.27 45
2962.39 43
2962.52 44
2962.64 48
2962.77 55
2962.89 64
2963.02 76
2963.14 90
2963.27 106
2963.39 122
2963.52 138
2963.64 153
2963.77 165
2963.89 173
2964.02 175
2964.14 172
2964.27 164
2964.39 153
2964.51 142
2964.64 133
2964.76 129
2964.89 129
2965.01 135
2965.14 144
2965.26 153
2965.39 162
2965.51 169
2965.64 175
2965.76 180
2965.89 185
2966.01 193
2966.14 202
2966.26 213
2966.39 225
2966.51 236
2966.64 244
2966.76 249
2966.89 249
2967.01 243
2967.14 234
2967.26 222
2967.39 209
2967.51 195
2967.63 183
2967.76 173
2967.88 167
2968.01 164
2968.13 164
2968.26 169
2968.38 177
2968.51 188
2968.63 202
2968.76 216
2968.88 229
2969.01 241
2969.13 250
2969.26 256
2969.38 261
2969.51 265
2969.63 270
2969.76 277
2969.88 288
2970.01 303
2970.13 322
2970.26 343
2970.38 364
2970.51 382
2970.63 395
2970.76 402
2970.88 400
2971.01 391
2971.13 376
2971.26 358
2971.38 339
2971.51 322
2971.63 309
2971.76 300
2971.88 294
2972.01 290
2972.13 286
2972.26 280
2972.38 272
2972.51 261
2972.63 248
2972.76 232
2972.88 217
2973.01 201
2973.13 187
2973.26 173
2973.38 162
2973.51 152
2973.63 145
2973.76 139
2973.88 134
2974.01 130
2974.13 126
2974.26 123
2974.38 121
2974.51 120
2974.63 121
2974.76 125
2974.88 130
2975.01 135
2975.13 141
2975.26 144
2975.38 145
2975.51 142
2975.63 135
2975.76 125
2975.88 115
2976.01 104
2976.13 96
2976.26 90
2976.38 89
2976.51 92
2976.63 98
2976.76 106
2976.88 115
2977.01 121
2977.13 126
2977.26 129
2977.38 129
2977.51 128
2977.63 129
2977.76 130
2977.88 134
2978.01 140
2978.13 146
2978.26 151
2978.38 155
2978.51 156
2978.63 156
2978.76 154
2978.88 153
2979.01 153
2979.13 155
2979.26 159
2979.38 165
2979.51 171
2979.63 175
2979.76 177
2979.88 175
2980.01 169
2980.13 159
2980.26 146
2980.38 131
2980.51 117
2980.63 103
2980.76 91
2980.88 82
2981.01 76
2981.13 72
2981.26 70
2981.38 70
2981.51 69
2981.63 67
2981.76 64
2981.88 61
2982.01 59
2982.13 59
2982.26 63
2982.38 70
2982.51 80
2982.64 92
2982.76 104
2982.89 115
2983.01 123
2983.14 128
2983.26 133
2983.39 136
2983.51 141
2983.64 146
2983.76 153
2983.89 160
2984.01 167
2984.14 172
2984.26 173
2984.39 170
2984.51 164
2984.64 155
2984.76 143
2984.89 131
2985.01 120
2985.14 110
2985.26 102
2985.39 96
2985.51 91
2985.64 87
2985.76 83
2985.89 79
2986.02 74
2986.14 69
2986.27 64
2986.39 60
2986.52 57
2986.64 56
2986.77 57
2986.89 60
2987.02 65
2987.14 71
2987.27 78
2987.39 84
2987.52 89
2987.64 92
2987.77 92
2987.89 90
2988.02 87
2988.14 82
2988.27 78
2988.40 75
2988.52 74
2988.65 73
2988.77 72
2988.90 73
2989.02 74
2989.15 76
2989.27 77
2989.40 79
2989.52 80
2989.65 79
2989.77 76
2989.90 71
2990.02 64
2990.15 57
2990.27 51
2990.40 47
2990.53 47
2990.65 50
2990.78 57
2990.90 67
2991.03 78
2991.15 89
2991.28 97
2991.40 103
2991.53 105
2991.65 104
2991.78 100
2991.90 96
2992.03 91
2992.15 89
2992.28 89
2992.41 92
2992.53 97
2992.66 102
2992.78 106
2992.91 107
2993.03 104
2993.16 97
2993.28 88
2993.41 77
2993.53 67
2993.66 60
2993.78 57
2993.91 58
2994.04 61
2994.16 67
2994.29 71
2994.41 74
2994.54 74
2994.66 71
2994.79 67
2994.91 61
2995.04 54
2995.16 48
2995.29 43
2995.41 37
2995.54 32
2995.67 28
2995.79 24
2995.92 22
2996.04 20
2996.17 21
2996.29 23
2996.42 25
2996.54 28
2996.67 28
2996.79 27
2996.92 24
2997.05 19
2997.17 14
2997.30 8
2997.42 4
2997.55 0
2997.67 0
2997.80 0
2997.92 0
2998.05 0
2998.17 0
2998.30 0
2998.43 0
2998.55 0
2998.68 3
2998.80 8
2998.93 12
2999.05 16
2999.18 21
2999.30 26
2999.43 32
2999.56 38
2999.68 43
2999.81 47
2999.93 51
3000.06 54
3000.18 57
3000.31 61
3000.43 66
3000.56 72
3000.69 79
3000.81 87
3000.94 95
3001.06 103
3001.19 111
3001.31 117
3001.44 122
3001.56 125
3001.69 126
3001.82 124
3001.94 120
3002.07 115
3002.19 109
3002.32 104
3002.44 100
3002.57 97
3002.69 97
3002.82 97
3002.95 98
3003.07 99
3003.20 99
3003.32 98
3003.45 94
3003.57 90
3003.70 85
3003.82 81
3003.95 79
3004.08 79
3004.20 81
3004.33 85
3004.45 88
3004.58 89
3004.70 89
3004.83 86
3004.95 82
3005.08 77
3005.21 75
3005.33 75
3005.46 77
3005.58 80
3005.71 82
3005.83 81
3005.96 75
3006.09 65
3006.21 52
3006.34 39
3006.46 29
3006.59 25
3006.71 26
3006.84 32
3006.97 42
3007.09 52
3007.22 60
3007.34 65
3007.47 64
3007.59 60
3007.72 53
3007.85 44
3007.97 37
3008.10 32
3008.22 31
3008.35 34
3008.47 41
3008.60 50
3008.72 62
3008.85 72
3008.98 80
3009.10 84
3009.23 84
3009.35 80
3009.48 74
3009.60 67
3009.73 60
3009.86 53
3009.98 47
3010.11 40
3010.23 32
3010.36 23
3010.49 13
3010.61 4
3010.74 0
3010.86 0
3010.99 0
3011.11 0
3011.24 0
3011.37 0
3011.49 3
3011.62 7
3011.74 10
3011.87 10
3011.99 8
3012.12 6
3012.25 3
3012.37 1
3012.50 0
3012.62 1
3012.75 3
3012.87 7
3013.00 10
3013.13 14
3013.25 17
3013.38 20
3013.50 21
3013.63 22
3013.76 23
3013.88 24
3014.01 26
3014.13 31
3014.26 38
3014.38 48
3014.51 61
3014.64 76
3014.76 90
3014.89 101
3015.01 107
3015.14 106
3015.27 100
3015.39 87
3015.52 72
3015.64 56
3015.77 42
3015.89 34
3016.02 31
3016.15 33
3016.27 40
3016.40 50
3016.52 61
3016.65 72
3016.78 81
3016.90 88
3017.03 94
3017.15 98
3017.28 99
3017.40 99
3017.53 96
3017.66 93
3017.78 89
3017.91 87
3018.03 86
3018.16 87
3018.29 88
3018.41 88
3018.54 85
3018.66 78
3018.79 68
3018.92 56
3019.04 43
3019.17 33
3019.29 25
3019.42 21
3019.55 20
3019.67 21
3019.80 22
3019.92 24
3020.05 25
3020.18 26
3020.30 28
3020.43 33
3020.55 40
3020.68 49
3020.80 59
3020.93 70
3021.06 78
3021.18 84
3021.31 86
3021.43 86
3021.56 83
3021.69 78
3021.81 73
3021.94 68
3022.06 63
3022.19 58
3022.32 55
3022.44 52
3022.57 52
3022.69 54
3022.82 59
3022.95 66
3023.07 75
3023.20 84
3023.32 92
3023.45 97
3023.58 98
3023.70 97
3023.83 92
3023.95 85
3024.08 77
3024.21 67
3024.33 56
3024.46 44
3024.58 32
3024.71 20
3024.84 9
3024.96 1
3025.09 0
3025.22 0
3025.34 0
3025.47 2
3025.59 13
3025.72 25
3025.85 39
3025.97 51
3026.10 62
3026.22 70
3026.35 74
3026.48 76
3026.60 75
3026.73 74
3026.85 71
3026.98 69
3027.11 67
3027.23 65
3027.36 63
3027.48 61
3027.61 58
3027.74 56
3027.86 56
3027.99 56
3028.11 58
3028.24 60
3028.37 62
3028.49 61
3028.62 59
3028.75 56
3028.87 52
3029.00 51
3029.12 53
3029.25 58
3029.38 66
3029.50 76
3029.63 85
3029.75 92
3029.88 97
3030.01 100
3030.13 101
3030.26 102
3030.39 103
3030.51 104
3030.64 104
3030.76 104
3030.89 101
3031.02 95
3031.14 87
3031.27 75
3031.39 62
3031.52 47
3031.65 32
3031.77 17
3031.90 4
3032.03 0
3032.15 0
3032.28 0
3032.40 0
3032.53 0
3032.66 0
3032.78 0
3032.91 0
3033.04 4
3033.16 9
3033.29 15
3033.41 21
3033.54 27
3033.67 32
3033.79 35
3033.92 38
3034.05 39
3034.17 39
3034.30 38
3034.42 37
3034.55 36
3034.68 35
3034.80 34
3034.93 33
3035.06 32
3035.18 32
3035.31 32
3035.43 33
3035.56 34
3035.69 37
3035.81 40
3035.94 43
3036.07 46
3036.19 49
3036.32 51
3036.44 53
3036.57 54
3036.70 56
3036.82 59
3036.95 63
3037.08 68
3037.20 72
3037.33 76
3037.45 78
3037.58 80
3037.71 81
3037.83 81
3037.96 82
3038.09 84
3038.21 87
3038.34 89
3038.46 89
3038.59 87
3038.72 82
3038.84 73
3038.97 62
3039.10 51
3039.22 41
3039.35 36
3039.48 34
3039.60 38
3039.73 45
3039.85 55
3039.98 66
3040.11 75
3040.23 83
3040.36 88
3040.49 91
3040.61 89
3040.74 85
3040.87 78
3040.99 69
3041.12 60
3041.24 51
3041.37 43
3041.50 38
3041.62 33
3041.75 29
3041.88 24
3042.00 17
3042.13 7
3042.26 0
3042.38 0
3042.51 0
3042.64 0
3042.76 0
3042.89 0
3043.01 0
3043.14 0
3043.27 16
3043.39 37
3043.52 59
3043.65 79
3043.77 95
3043.90 107
3044.03 114
3044.15 115
3044.28 113
3044.41 108
3044.53 102
3044.66 96
3044.78 91
3044.91 87
3045.04 82
3045.16 77
3045.29 72
3045.42 65
3045.54 59
3045.67 54
3045.80 51
3045.92 51
3046.05 53
3046.18 57
3046.30 61
3046.43 65
3046.56 68
3046.68 68
3046.81 69
3046.93 69
3047.06 71
3047.19 74
3047.31 80
3047.44 88
3047.57 95
3047.69 102
3047.82 105
3047.95 105
3048.07 101
3048.20 95
3048.33 87
3048.45 79
3048.58 72
3048.71 67
3048.83 64
3048.96 63
3049.09 65
3049.21 69
3049.34 75
3049.47 82
3049.59 89
3049.72 95
3049.85 99
3049.97 100
3050.10 97
3050.22 91
3050.35 84
3050.48 76
3050.60 68
3050.73 62
3050.86 58
3050.98 55
3051.11 53
3051.24 51
3051.36 49
3051.49 47
3051.62 45
3051.74 42
3051.87 39
3052.00 36
3052.12 32
3052.25 29
3052.38 25
3052.50 23
3052.63 23
3052.76 24
3052.88 28
3053.01 34
3053.14 40
3053.26 47
3053.39 53
3053.52 57
3053.64 59
3053.77 57
3053.90 51
3054.02 42
3054.15 31
3054.28 20
3054.40 9
3054.53 0
3054.66 0
3054.78 0
3054.91 0
3055.04 0
3055.16 0
3055.29 0
3055.42 0
3055.54 0
3055.67 3
3055.80 5
3055.92 8
3056.05 10
3056.18 12
3056.30 14
3056.43 18
3056.56 23
3056.68 30
3056.81 38
3056.94 48
3057.06 60
3057.19 72
3057.32 84
3057.44 95
3057.57 106
3057.70 115
3057.82 121
3057.95 124
3058.08 123
3058.20 118
3058.33 110
3058.46 101
3058.58 91
3058.71 82
3058.84 76
3058.96 72
3059.09 71
3059.22 71
3059.34 72
3059.47 72
3059.60 71
3059.73 67
3059.85 61
3059.98 54
3060.11 45
3060.23 35
3060.36 26
3060.49 16
3060.61 8
3060.74 0
3060.87 0
3060.99 0
3061.12 0
3061.25 0
3061.37 0
3061.50 0
3061.63 5
3061.75 10
3061.88 13
3062.01 14
3062.13 12
3062.26 8
3062.39 3
3062.51 0
3062.64 0
3062.77 0
3062.90 0
3063.02 2
3063.15 9
3063.28 17
3063.40 26
3063.53 34
3063.66 41
3063.78 46
3063.91 51
3064.04 55
3064.16 60
3064.29 66
3064.42 73
3064.54 81
3064.67 89
3064.80 96
3064.92 100
3065.05 100
3065.18 98
3065.31 94
3065.43 88
3065.56 83
3065.69 78
3065.81 74
3065.94 70
3066.07 64
3066.19 57
3066.32 49
3066.45 42
3066.57 35
3066.70 32
3066.83 33
3066.96 37
3067.08 44
3067.21 51
3067.34 57
3067.46 62
3067.59 63
3067.72 62
3067.84 57
3067.97 51
3068.10 44
3068.22 36
3068.35 29
3068.48 22
3068.61 16
3068.73 11
3068.86 7
3068.99 3
3069.11 0
3069.24 0
3069.37 0
3069.49 0
3069.62 0
3069.75 0
3069.88 0
3070.00 0
3070.13 0
3070.26 0
3070.38 1
3070.51 5
3070.64 10
3070.76 17
3070.89 24
3071.02 29
3071.15 33
3071.27 34
3071.40 33
3071.53 29
3071.65 25
3071.78 21
3071.91 18
3072.03 18
3072.16 19
3072.29 22
3072.42 26
3072.54 29
3072.67 31
3072.80 30
3072.92 25
3073.05 19
3073.18 11
3073.30 3
3073.43 0
3073.56 0
3073.69 0
3073.81 8
3073.94 19
3074.07 32
3074.19 44
3074.32 53
3074.45 57
3074.58 56
3074.70 50
3074.83 39
3074.96 26
3075.08 13
3075.21 1
3075.34 0
3075.46 0
3075.59 0
3075.72 0
3075.85 2
3075.97 13
3076.10 25
3076.23 38
3076.35 50
3076.48 59
3076.61 64
3076.74 66
3076.86 64
3076.99 61
3077.12 58
3077.24 56
3077.37 57
3077.50 61
3077.63 68
3077.75 75
3077.88 82
3078.01 86
3078.13 87
3078.26 86
3078.39 84
3078.52 81
3078.64 80
3078.77 81
3078.90 83
3079.02 88
3079.15 93
3079.28 98
3079.41 101
3079.53 103
3079.66 103
3079.79 101
3079.91 98
3080.04 94
3080.17 90
3080.30 87
3080.42 83
3080.55 79
3080.68 74
3080.81 69
3080.93 63
3081.06 58
3081.19 53
3081.31 51
3081.44 50
3081.57 50
3081.70 52
3081.82 54
3081.95 57
3082.08 63
3082.20 71
3082.33 83
3082.46 97
3082.59 114
3082.71 132
3082.84 150
3082.97 166
3083.10 180
3083.22 192
3083.35 201
3083.48 206
3083.60 209
3083.73 208
3083.86 204
3083.99 196
3084.11 185
3084.24 173
3084.37 161
3084.50 150
3084.62 142
3084.75 136
3084.88 134
3085.00 136
3085.13 142
3085.26 150
3085.39 159
3085.51 167
3085.64 172
3085.77 173
3085.90 168
3086.02 158
3086.15 142
3086.28 124
3086.40 107
3086.53 92
3086.66 82
3086.79 78
3086.91 79
3087.04 83
3087.17 89
3087.30 93
3087.42 94
3087.55 92
3087.68 87
3087.81 79
3087.93 71
3088.06 63
3088.19 58
3088.32 54
3088.44 53
3088.57 53
3088.70 53
3088.82 52
3088.95 48
3089.08 42
3089.21 34
3089.33 24
3089.46 15
3089.59 7
3089.72 3
3089.84 3
3089.97 6
3090.10 13
3090.23 22
3090.35 32
3090.48 40
3090.61 47
3090.74 50
3090.86 51
3090.99 47
3091.12 40
3091.25 30
3091.37 19
3091.50 9
3091.63 1
3091.75 0
3091.88 0
3092.01 0
3092.14 5
3092.26 10
3092.39 15
3092.52 18
3092.65 18
3092.77 18
3092.90 16
3093.03 16
3093.16 16
3093.28 16
3093.41 15
3093.54 12
3093.67 7
3093.79 0
3093.92 0
3094.05 0
3094.18 0
3094.30 0
3094.43 0
3094.56 0
3094.69 2
3094.81 14
3094.94 25
3095.07 33
3095.20 39
3095.32 43
3095.45 46
3095.58 47
3095.71 48
3095.83 49
3095.96 48
3096.09 47
3096.22 46
3096.34 45
3096.47 46
3096.60 49
3096.73 53
3096.85 57
3096.98 60
3097.11 61
3097.24 58
3097.36 54
3097.49 48
3097.62 41
3097.75 36
3097.87 32
3098.00 30
3098.13 30
3098.26 31
3098.38 34
3098.51 38
3098.64 43
3098.77 48
3098.90 53
3099.02 57
3099.15 61
3099.28 63
3099.41 64
3099.53 64
3099.66 65
3099.79 66
3099.92 67
3100.04 68
3100.17 71
3100.30 73
3100.43 76
3100.55 78
3100.68 80
3100.81 82
3100.94 82
3101.06 80
3101.19 75
3101.32 66
3101.45 55
3101.58 40
3101.70 25
3101.83 10
3101.96 0
3102.09 0
3102.21 0
3102.34 0
3102.47 0
3102.60 0
3102.72 0
3102.85 0
3102.98 0
3103.11 6
3103.23 18
3103.36 31
3103.49 46
3103.62 60
3103.75 74
3103.87 86
3104.00 95
3104.13 102
3104.26 106
3104.38 108
3104.51 107
3104.64 107
3104.77 105
3104.89 105
3105.02 104
3105.15 103
3105.28 101
3105.41 96
3105.53 90
3105.66 81
3105.79 71
3105.92 60
3106.04 51
3106.17 43
3106.30 38
3106.43 35
3106.55 32
3106.68 29
3106.81 25
3106.94 21
3107.07 17
3107.19 13
3107.32 11
3107.45 11
3107.58 13
3107.70 16
3107.83 21
3107.96 25
3108.09 29
3108.22 31
3108.34 31
3108.47 29
3108.60 28
3108.73 27
3108.85 27
3108.98 29
3109.11 33
3109.24 39
3109.37 44
3109.49 49
3109.62 53
3109.75 57
3109.88 60
3110.00 63
3110.13 66
3110.26 71
3110.39 76
3110.52 80
3110.64 82
3110.77 81
3110.90 77
3111.03 69
3111.16 59
3111.28 47
3111.41 33
3111.54 20
3111.67 8
3111.79 0
3111.92 0
3112.05 0
3112.18 0
3112.31 0
3112.43 9
3112.56 24
3112.69 41
3112.82 57
3112.95 73
3113.07 85
3113.20 93
3113.33 98
3113.46 98
3113.58 96
3113.71 92
3113.84 89
3113.97 87
3114.10 88
3114.22 92
3114.35 96
3114.48 101
3114.61 104
3114.74 104
3114.86 100
3114.99 92
3115.12 82
3115.25 71
3115.38 62
3115.50 57
3115.63 56
3115.76 59
3115.89 66
3116.01 73
3116.14 81
3116.27 86
3116.40 89
3116.53 89
3116.65 86
3116.78 82
3116.91 76
3117.04 68
3117.17 60
3117.29 51
3117.42 41
3117.55 31
3117.68 22
3117.81 14
3117.93 6
3118.06 0
3118.19 0
3118.32 0
3118.45 0
3118.57 0
3118.70 0
3118.83 0
3118.96 0
3119.09 0
3119.21 5
3119.34 18
3119.47 33
3119.60 49
3119.73 63
3119.85 75
3119.98 84
3120.11 88
3120.24 88
3120.37 85
3120.49 79
3120.62 72
3120.75 65
3120.88 59
3121.01 54
3121.13 51
3121.26 49
3121.39 47
3121.52 47
3121.65 47
3121.77 48
3121.90 48
3122.03 49
3122.16 48
3122.29 47
3122.41 43
3122.54 37
3122.67 30
3122.80 23
3122.93 16
3123.06 10
3123.18 6
3123.31 4
3123.44 2
3123.57 1
3123.70 0
3123.82 0
3123.95 0
3124.08 0
3124.21 1
3124.34 4
3124.46 9
3124.59 15
3124.72 21
3124.85 27
3124.98 32
3125.10 36
3125.23 40
3125.36 44
3125.49 49
3125.62 54
3125.75 61
3125.87 67
3126.00 73
3126.13 78
3126.26 80
3126.39 80
3126.51 78
3126.64 75
3126.77 73
3126.90 73
3127.03 76
3127.16 83
3127.28 92
3127.41 102
3127.54 111
3127.67 116
3127.80 117
3127.92 114
3128.05 107
3128.18 98
3128.31 89
3128.44 80
3128.56 75
3128.69 72
3128.82 73
3128.95 75
3129.08 79
3129.21 82
3129.33 84
3129.46 82
3129.59 77
3129.72 69
3129.85 57
3129.98 43
3130.10 30
3130.23 19
3130.36 11
3130.49 9
3130.62 11
3130.74 18
3130.87 27
3131.00 36
3131.13 45
3131.26 53
3131.39 58
3131.51 61
3131.64 62
3131.77 60
3131.90 56
3132.03 50
3132.16 42
3132.28 31
3132.41 18
3132.54 3
3132.67 0
3132.80 0
3132.93 0
3133.05 0
3133.18 0
3133.31 0
3133.44 0
3133.57 3
3133.69 25
3133.82 44
3133.95 60
3134.08 69
3134.21 71
3134.34 66
3134.46 57
3134.59 46
3134.72 35
3134.85 27
3134.98 21
3135.11 21
3135.23 26
3135.36 36
3135.49 49
3135.62 64
3135.75 78
3135.88 91
3136.00 100
3136.13 105
3136.26 107
3136.39 106
3136.52 104
3136.65 102
3136.77 98
3136.90 93
3137.03 85
3137.16 74
3137.29 59
3137.42 42
3137.54 23
3137.67 5
3137.80 0
3137.93 0
3138.06 0
3138.19 0
3138.32 0
3138.44 2
3138.57 9
3138.70 13
3138.83 13
3138.96 9
3139.09 4
3139.21 1
3139.34 1
3139.47 7
3139.60 18
3139.73 33
3139.86 49
3139.98 65
3140.11 79
3140.24 90
3140.37 99
3140.50 105
3140.63 109
3140.76 111
3140.88 111
3141.01 109
3141.14 105
3141.27 100
3141.40 94
3141.53 90
3141.65 88
3141.78 89
3141.91 91
3142.04 94
3142.17 96
3142.30 96
3142.43 93
3142.55 87
3142.68 79
3142.81 69
3142.94 59
3143.07 51
3143.20 45
3143.32 43
3143.45 44
3143.58 50
3143.71 59
3143.84 70
3143.97 82
3144.10 95
3144.22 107
3144.35 118
3144.48 127
3144.61 134
3144.74 139
3144.87 142
3145.00 141
3145.12 136
3145.25 129
3145.38 121
3145.51 113
3145.64 107
3145.77 102
3145.89 100
3146.02 99
3146.15 100
3146.28 102
3146.41 102
3146.54 103
3146.67 103
3146.79 104
3146.92 106
3147.05 109
3147.18 115
3147.31 123
3147.44 132
3147.57 141
3147.69 151
3147.82 160
3147.95 166
3148.08 170
3148.21 169
3148.34 163
3148.47 153
3148.60 139
3148.72 124
3148.85 108
3148.98 94
3149.11 82
3149.24 72
3149.37 63
3149.50 54
3149.62 44
3149.75 35
3149.88 26
3150.01 18
3150.14 13
3150.27 13
3150.40 16
3150.52 24
3150.65 35
3150.78 47
3150.91 59
3151.04 69
3151.17 77
3151.30 81
3151.42 82
3151.55 81
3151.68 79
3151.81 76
3151.94 73
3152.07 71
3152.20 70
3152.33 68
3152.45 65
3152.58 60
3152.71 52
3152.84 41
3152.97 28
3153.10 15
3153.23 2
3153.36 0
3153.48 0
3153.61 0
3153.74 0
3153.87 0
3154.00 9
3154.13 19
3154.26 30
3154.38 41
3154.51 52
3154.64 64
3154.77 75
3154.90 87
3155.03 97
3155.16 107
3155.29 114
3155.41 119
3155.54 122
3155.67 123
3155.80 122
3155.93 119
3156.06 116
3156.19 113
3156.32 110
3156.44 110
3156.57 112
3156.70 115
3156.83 120
3156.96 125
3157.09 129
3157.22 131
3157.35 131
3157.47 127
3157.60 121
3157.73 113
3157.86 105
3157.99 98
3158.12 94
3158.25 94
3158.38 98
3158.51 106
3158.63 116
3158.76 126
3158.89 134
3159.02 137
3159.15 134
3159.28 126
3159.41 115
3159.54 102
3159.66 88
3159.79 75
3159.92 63
3160.05 53
3160.18 42
3160.31 32
3160.44 21
3160.57 12
3160.70 4
3160.82 0
3160.95 0
3161.08 0
3161.21 0
3161.34 0
3161.47 0
3161.60 0
3161.73 0
3161.86 0
3161.98 0
3162.11 1
3162.24 5
3162.37 11
3162.50 21
3162.63 33
3162.76 49
3162.89 66
3163.02 83
3163.14 100
3163.27 117
3163.40 132
3163.53 147
3163.66 160
3163.79 172
3163.92 182
3164.05 188
3164.18 190
3164.30 187
3164.43 180
3164.56 169
3164.69 156
3164.82 144
3164.95 134
3165.08 127
3165.21 124
3165.34 125
3165.46 129
3165.59 134
3165.72 139
3165.85 145
3165.98 150
3166.11 156
3166.24 162
3166.37 167
3166.50 173
3166.63 179
3166.75 185
3166.88 190
3167.01 195
3167.14 198
3167.27 201
3167.40 202
3167.53 200
3167.66 197
3167.79 193
3167.92 189
3168.04 185
3168.17 180
3168.30 174
3168.43 165
3168.56 153
3168.69 137
3168.82 118
3168.95 97
3169.08 78
3169.21 61
3169.33 50
3169.46 43
3169.59 40
3169.72 41
3169.85 45
3169.98 49
3170.11 54
3170.24 59
3170.37 63
3170.50 67
3170.62 71
3170.75 75
3170.88 78
3171.01 81
3171.14 85
3171.27 91
3171.40 97
3171.53 105
3171.66 113
3171.79 121
3171.92 129
3172.04 135
3172.17 140
3172.30 142
3172.43 143
3172.56 142
3172.69 139
3172.82 135
3172.95 130
3173.08 124
3173.21 118
3173.34 113
3173.46 107
3173.59 103
3173.72 100
3173.85 98
3173.98 98
3174.11 100
3174.24 104
3174.37 111
3174.50 120
3174.63 132
3174.76 145
3174.88 158
3175.01 170
3175.14 179
3175.27 184
3175.40 186
3175.53 185
3175.66 182
3175.79 177
3175.92 172
3176.05 168
3176.18 164
3176.31 160
3176.43 156
3176.56 152
3176.69 146
3176.82 140
3176.95 133
3177.08 125
3177.21 119
3177.34 114
3177.47 112
3177.60 112
3177.73 115
3177.86 119
3177.99 125
3178.11 130
3178.24 136
3178.37 142
3178.50 149
3178.63 156
3178.76 164
3178.89 170
3179.02 175
3179.15 175
3179.28 171
3179.41 162
3179.54 149
3179.66 136
3179.79 123
3179.92 114
3180.05 109
3180.18 107
3180.31 108
3180.44 110
3180.57 112
3180.70 114
3180.83 113
3180.96 112
3181.09 110
3181.22 110
3181.35 109
3181.47 110
3181.60 111
3181.73 112
3181.86 114
3181.99 115
3182.12 116
3182.25 117
3182.38 119
3182.51 124
3182.64 129
3182.77 135
3182.90 141
3183.03 146
3183.16 149
3183.28 150
3183.41 147
3183.54 141
3183.67 133
3183.80 124
3183.93 114
3184.06 106
3184.19 99
3184.32 94
3184.45 92
3184.58 91
3184.71 92
3184.84 92
3184.97 93
3185.10 94
3185.22 95
3185.35 98
3185.48 103
3185.61 109
3185.74 116
3185.87 124
3186.00 132
3186.13 139
3186.26 146
3186.39 152
3186.52 158
3186.65 164
3186.78 169
3186.91 174
3187.04 177
3187.17 180
3187.29 181
3187.42 182
3187.55 182
3187.68 183
3187.81 185
3187.94 189
3188.07 193
3188.20 198
3188.33 201
3188.46 202
3188.59 200
3188.72 194
3188.85 185
3188.98 174
3189.11 163
3189.24 154
3189.37 146
3189.49 140
3189.62 135
3189.75 131
3189.88 126
3190.01 120
3190.14 114
3190.27 108
3190.40 104
3190.53 103
3190.66 106
3190.79 112
3190.92 122
3191.05 133
3191.18 145
3191.31 157
3191.44 166
3191.57 171
3191.70 173
3191.82 170
3191.95 165
3192.08 156
3192.21 145
3192.34 134
3192.47 124
3192.60 115
3192.73 109
3192.86 104
3192.99 102
3193.12 101
3193.25 101
3193.38 101
3193.51 101
3193.64 101
3193.77 102
3193.90 103
3194.03 104
3194.16 106
3194.29 107
3194.42 108
3194.54 109
3194.67 108
3194.80 106
3194.93 103
3195.06 98
3195.19 93
3195.32 87
3195.45 79
3195.58 72
3195.71 65
3195.84 60
3195.97 55
3196.10 51
3196.23 48
3196.36 45
3196.49 41
3196.62 36
3196.75 30
3196.88 24
3197.01 19
3197.14 15
3197.27 12
3197.40 12
3197.52 12
3197.65 12
3197.78 12
3197.91 9
3198.04 5
3198.17 0
3198.30 0
3198.43 0
3198.56 0
3198.69 0
3198.82 0
3198.95 0
3199.08 1
3199.21 14
3199.34 30
3199.47 48
3199.60 65
3199.73 81
3199.86 94
3199.99 103
3200.12 110
3200.25 116
3200.38 119
3200.51 123
3200.64 127
3200.77 130
3200.90 133
3201.03 135
3201.15 136
3201.28 135
3201.41 133
3201.54 129
3201.67 123
3201.80 115
3201.93 105
3202.06 95
3202.19 85
3202.32 76
3202.45 71
3202.58 69
3202.71 70
3202.84 74
3202.97 78
3203.10 82
3203.23 84
3203.36 82
3203.49 77
3203.62 68
3203.75 57
3203.88 44
3204.01 32
3204.14 22
3204.27 15
3204.40 12
3204.53 12
3204.66 17
3204.79 24
3204.92 35
3205.05 46
3205.18 58
3205.31 68
3205.44 76
3205.57 82
3205.69 85
3205.82 84
3205.95 82
3206.08 78
3206.21 73
3206.34 69
3206.47 66
3206.60 63
3206.73 63
3206.86 64
3206.99 68
3207.12 73
3207.25 79
3207.38 84
3207.51 89
3207.64 92
3207.77 92
3207.90 90
3208.03 86
3208.16 80
3208.29 75
3208.42 68
3208.55 63
3208.68 57
3208.81 52
3208.94 48
3209.07 45
3209.20 43
3209.33 43
3209.46 43
3209.59 44
3209.72 44
3209.85 42
3209.98 39
3210.11 35
3210.24 30
3210.37 26
3210.50 23
3210.63 23
3210.76 26
3210.89 30
3211.02 37
3211.15 47
3211.28 59
3211.41 73
3211.54 89
3211.67 107
3211.80 125
3211.93 143
3212.06 159
3212.19 173
3212.32 183
3212.45 190
3212.58 193
3212.71 193
3212.84 188
3212.97 178
3213.10 165
3213.23 147
3213.36 127
3213.49 105
3213.62 84
3213.75 65
3213.88 51
3214.01 42
3214.14 40
3214.27 42
3214.40 47
3214.53 54
3214.66 59
3214.79 61
3214.92 61
3215.05 59
3215.17 56
3215.30 53
3215.43 51
3215.56 50
3215.69 51
3215.82 53
3215.95 54
3216.08 55
3216.21 54
3216.34 53
3216.47 52
3216.60 50
3216.73 49
3216.86 49
3216.99 52
3217.12 57
3217.25 65
3217.38 76
3217.51 89
3217.64 102
3217.77 114
3217.90 124
3218.03 132
3218.16 137
3218.29 139
3218.42 138
3218.55 135
3218.68 128
3218.81 117
3218.94 102
3219.07 83
3219.21 61
3219.34 37
3219.47 13
3219.60 0
3219.73 0
3219.86 0
3219.99 0
3220.12 0
3220.25 0
3220.38 0
3220.51 9
3220.64 16
3220.77 19
3220.90 18
3221.03 16
3221.16 14
3221.29 12
3221.42 11
3221.55 9
3221.68 7
3221.81 4
3221.94 0
3222.07 0
3222.20 0
3222.33 0
3222.46 6
3222.59 16
3222.72 29
3222.85 40
3222.98 50
3223.11 56
3223.24 58
3223.37 58
3223.50 58
3223.63 59
3223.76 61
3223.89 66
3224.02 74
3224.15 83
3224.28 95
3224.41 107
3224.54 120
3224.67 133
3224.80 147
3224.93 160
3225.06 171
3225.19 181
3225.32 189
3225.45 195
3225.58 201
3225.71 208
3225.84 214
3225.97 220
3226.10 225
3226.23 227
3226.36 228
3226.49 225
3226.62 221
3226.75 216
3226.88 211
3227.01 209
3227.14 208
3227.27 211
3227.40 215
3227.53 221
3227.66 227
3227.79 231
3227.92 233
3228.05 231
3228.18 226
3228.31 217
3228.44 205
3228.57 193
3228.71 183
3228.84 175
3228.97 172
3229.10 174
3229.23 179
3229.36 188
3229.49 198
3229.62 208
3229.75 216
3229.88 222
3230.01 229
3230.14 235
3230.27 243
3230.40 252
3230.53 262
3230.66 271
3230.79 277
3230.92 279
3231.05 276
3231.18 270
3231.31 260
3231.44 250
3231.57 242
3231.70 237
3231.83 237
3231.96 239
3232.09 242
3232.22 244
3232.35 244
3232.48 240
3232.61 232
3232.74 221
3232.87 207
3233.00 193
3233.13 181
3233.26 173
3233.40 169
3233.53 170
3233.66 174
3233.79 180
3233.92 185
3234.05 187
3234.18 184
3234.31 177
3234.44 168
3234.57 159
3234.70 154
3234.83 154
3234.96 161
3235.09 174
3235.22 190
3235.35 206
3235.48 218
3235.61 225
3235.74 227
3235.87 223
3236.00 217
3236.13 209
3236.26 200
3236.39 192
3236.52 182
3236.65 170
3236.78 156
3236.92 139
3237.05 122
3237.18 106
3237.31 93
3237.44 85
3237.57 82
3237.70 83
3237.83 87
3237.96 93
3238.09 100
3238.22 106
3238.35 112
3238.48 117
3238.61 120
3238.74 122
3238.87 122
3239.00 122
3239.13 122
3239.26 121
3239.39 122
3239.52 123
3239.65 125
3239.78 127
3239.91 128
3240.05 128
3240.18 126
3240.31 122
3240.44 117
3240.57 111
3240.70 105
3240.83 100
3240.96 97
3241.09 98
3241.22 100
3241.35 104
3241.48 109
3241.61 114
3241.74 119
3241.87 124
3242.00 129
3242.13 136
3242.26 144
3242.39 152
3242.52 162
3242.66 171
3242.79 178
3242.92 183
3243.05 187
3243.18 187
3243.31 186
3243.44 183
3243.57 177
3243.70 170
3243.83 160
3243.96 149
3244.09 136
3244.22 123
3244.35 110
3244.48 99
3244.61 91
3244.74 85
3244.87 83
3245.00 84
3245.14 87
3245.27 93
3245.40 101
3245.53 109
3245.66 118
3245.79 125
3245.92 130
3246.05 132
3246.18 131
3246.31 128
3246.44 124
3246.57 120
3246.70 119
3246.83 121
3246.96 125
3247.09 130
3247.22 134
3247.36 135
3247.49 131
3247.62 122
3247.75 109
3247.88 94
3248.01 77
3248.14 60
3248.27 45
3248.40 31
3248.53 19
3248.66 8
3248.79 0
3248.92 0
3249.05 0
3249.18 0
3249.31 0
3249.45 0
3249.58 0
3249.71 0
3249.84 3
3249.97 10
3250.10 16
3250.23 19
3250.36 20
3250.49 19
3250.62 19
3250.75 20
3250.88 25
3251.01 33
3251.14 46
3251.27 62
3251.41 79
3251.54 96
3251.67 110
3251.80 121
3251.93 127
3252.06 129
3252.19 127
3252.32 123
3252.45 117
3252.58 111
3252.71 105
3252.84 100
3252.97 96
3253.10 93
3253.24 90
3253.37 88
3253.50 88
3253.63 91
3253.76 96
3253.89 104
3254.02 114
3254.15 126
3254.28 138
3254.41 148
3254.54 156
3254.67 161
3254.80 162
3254.94 162
3255.07 162
3255.20 163
3255.33 165
3255.46 169
3255.59 173
3255.72 176
3255.85 176
3255.98 172
3256.11 165
3256.24 154
3256.37 143
3256.50 131
3256.64 122
3256.77 114
3256.90 108
3257.03 104
3257.16 102
3257.29 100
3257.42 99
3257.55 100
3257.68 104
3257.81 110
3257.94 119
3258.07 130
3258.21 141
3258.34 152
3258.47 162
3258.60 170
3258.73 175
3258.86 178
3258.99 179
3259.12 178
3259.25 175
3259.38 171
3259.51 166
3259.64 160
3259.78 155
3259.91 151
3260.04 149
3260.17 148
3260.30 151
3260.43 155
3260.56 160
3260.69 165
3260.82 168
3260.95 168
3261.08 166
3261.21 162
3261.35 157
3261.48 150
3261.61 145
3261.74 142
3261.87 140
3262.00 139
3262.13 138
3262.26 137
3262.39 135
3262.52 132
3262.65 131
3262.79 132
3262.92 137
3263.05 146
3263.18 159
3263.31 174
3263.44 189
3263.57 201
3263.70 208
3263.83 209
3263.96 204
3264.10 195
3264.23 182
3264.36 167
3264.49 153
3264.62 140
3264.75 128
3264.88 118
3265.01 110
3265.14 103
3265.27 98
3265.40 95
3265.54 95
3265.67 99
3265.80 106
3265.93 115
3266.06 124
3266.19 131
3266.32 136
3266.45 137
3266.58 136
3266.71 134
3266.85 133
3266.98 133
3267.11 135
3267.24 139
3267.37 144
3267.50 149
3267.63 152
3267.76 154
3267.89 153
3268.02 151
3268.16 149
3268.29 147
3268.42 147
3268.55 148
3268.68 150
3268.81 153
3268.94 157
3269.07 159
3269.20 159
3269.34 156
3269.47 151
3269.60 142
3269.73 131
3269.86 121
3269.99 111
3270.12 104
3270.25 99
3270.38 96
3270.51 95
3270.65 95
3270.78 96
3270.91 98
3271.04 104
3271.17 112
3271.30 124
3271.43 138
3271.56 154
3271.69 168
3271.83 178
3271.96 184
3272.09 184
3272.22 180
3272.35 172
3272.48 163
3272.61 152
3272.74 141
3272.87 132
3273.01 124
3273.14 117
3273.27 112
3273.40 106
3273.53 100
3273.66 92
3273.79 83
3273.92 74
3274.05 66
3274.19 59
3274.32 56
3274.45 57
3274.58 60
3274.71 63
3274.84 67
3274.97 70
3275.10 72
3275.24 73
3275.37 74
3275.50 74
3275.63 75
3275.76 75
3275.89 73
3276.02 69
3276.15 63
3276.28 57
3276.42 52
3276.55 51
3276.68 54
3276.81 63
3276.94 76
3277.07 92
3277.20 107
3277.33 121
3277.47 130
3277.60 134
3277.73 132
3277.86 126
3277.99 117
3278.12 107
3278.25 98
3278.38 92
3278.52 90
3278.65 93
3278.78 98
3278.91 105
3279.04 112
3279.17 117
3279.30 119
3279.43 118
3279.57 115
3279.70 112
3279.83 109
3279.96 107
3280.09 106
3280.22 105
3280.35 104
3280.48 102
3280.62 100
3280.75 97
3280.88 94
3281.01 93
3281.14 93
3281.27 95
3281.40 97
3281.53 99
3281.67 100
3281.80 101
3281.93 102
3282.06 103
3282.19 104
3282.32 107
3282.45 111
3282.58 114
3282.72 115
3282.85 113
3282.98 107
3283.11 96
3283.24 82
3283.37 67
3283.50 53
3283.64 42
3283.77 35
3283.90 32
3284.03 33
3284.16 37
3284.29 42
3284.42 47
3284.56 51
3284.69 55
3284.82 56
3284.95 56
3285.08 54
3285.21 51
3285.34 48
3285.47 44
3285.61 41
3285.74 41
3285.87 45
3286.00 52
3286.13 62
3286.26 74
3286.39 87
3286.53 99
3286.66 110
3286.79 118
3286.92 123
3287.05 125
3287.18 125
3287.31 123
3287.45 120
3287.58 116
3287.71 111
3287.84 106
3287.97 102
3288.10 98
3288.23 96
3288.37 98
3288.50 102
3288.63 110
3288.76 120
3288.89 130
3289.02 139
3289.15 146
3289.29 151
3289.42 154
3289.55 155
3289.68 155
3289.81 156
3289.94 156
3290.07 156
3290.21 154
3290.34 152
3290.47 147
3290.60 142
3290.73 136
3290.86 131
3290.99 127
3291.13 125
3291.26 127
3291.39 133
3291.52 143
3291.65 157
3291.78 173
3291.92 189
3292.05 202
3292.18 210
3292.31 212
3292.44 206
3292.57 194
3292.70 178
3292.84 160
3292.97 144
3293.10 132
3293.23 125
3293.36 123
3293.49 124
3293.63 126
3293.76 128
3293.89 128
3294.02 125
3294.15 118
3294.28 109
3294.41 98
3294.55 86
3294.68 76
3294.81 70
3294.94 69
3295.07 73
3295.20 81
3295.34 91
3295.47 99
3295.60 104
3295.73 102
3295.86 95
3295.99 84
3296.12 71
3296.26 60
3296.39 54
3296.52 53
3296.65 58
3296.78 68
3296.91 80
3297.05 91
3297.18 100
3297.31 106
3297.44 109
3297.57 110
3297.70 110
3297.84 111
3297.97 114
3298.10 119
3298.23 125
3298.36 132
3298.49 139
3298.63 146
3298.76 153
3298.89 161
3299.02 169
3299.15 177
3299.28 185
3299.42 191
3299.55 197
3299.68 200
3299.81 202
3299.94 203
3300.07 204
3300.21 207
3300.34 213
3300.47 221
3300.60 232
3300.73 243
3300.86 253
3301.00 261
3301.13 267
3301.26 272
3301.39 277
3301.52 284
3301.65 292
3301.79 302
3301.92 312
3302.05 321
3302.18 328
3302.31 332
3302.44 334
3302.58 335
3302.71 336
3302.84 337
3302.97 339
3303.10 342
3303.23 345
3303.37 349
3303.50 352
3303.63 356
3303.76 360
3303.89 365
3304.02 368
3304.16 370
3304.29 367
3304.42 361
3304.55 349
3304.68 333
3304.82 315
3304.95 296
3305.08 278
3305.21 263
3305.34 251
3305.47 241
3305.61 233
3305.74 225
3305.87 216
3306.00 206
3306.13 196
3306.27 185
3306.40 175
3306.53 165
3306.66 157
3306.79 149
3306.92 143
3307.06 139
3307.19 137
3307.32 138
3307.45 143
3307.58 153
3307.71 168
3307.85 184
3307.98 201
3308.11 215
3308.24 226
3308.37 231
3308.51 233
3308.64 232
3308.77 230
3308.90 227
3309.03 224
3309.17 221
3309.30 215
3309.43 207
3309.56 197
3309.69 185
3309.82 172
3309.96 158
3310.09 145
3310.22 130
3310.35 115
3310.48 99
3310.62 82
3310.75 65
3310.88 51
3311.01 42
3311.14 38
3311.28 40
3311.41 47
3311.54 55
3311.67 63
3311.80 68
3311.93 69
3312.07 65
3312.20 58
3312.33 48
3312.46 36
3312.59 24
3312.73 13
3312.86 3
3312.99 0
3313.12 0
3313.25 0
3313.39 0
3313.52 5
3313.65 17
3313.78 29
3313.91 40
3314.05 50
3314.18 56
3314.31 61
3314.44 64
3314.57 67
3314.71 71
3314.84 75
3314.97 81
3315.10 86
3315.23 91
3315.37 94
3315.50 95
3315.63 92
3315.76 88
3315.89 83
3316.02 78
3316.16 74
3316.29 72
3316.42 72
3316.55 72
3316.68 72
3316.82 70
3316.95 66
3317.08 59
3317.21 51
3317.34 42
3317.48 35
3317.61 31
3317.74 30
3317.87 32
3318.01 36
3318.14 40
3318.27 43
3318.40 44
3318.53 43
3318.67 40
3318.80 38
3318.93 37
3319.06 37
3319.19 39
3319.33 41
3319.46 43
3319.59 43
3319.72 42
3319.85 39
3319.99 35
3320.12 31
3320.25 28
3320.38 26
3320.51 25
3320.65 25
3320.78 28
3320.91 35
3321.04 44
3321.17 57
3321.31 73
3321.44 89
3321.57 103
3321.70 113
3321.83 118
3321.97 116
3322.10 108
3322.23 97
3322.36 83
3322.50 69
3322.63 55
3322.76 42
3322.89 31
3323.02 21
3323.16 12
3323.29 6
3323.42 1
3323.55 0
3323.68 0
3323.82 0
3323.95 0
3324.08 1
3324.21 0
3324.35 0
3324.48 0
3324.61 0
3324.74 0
3324.87 0
3325.01 4
3325.14 12
3325.27 22
3325.40 31
3325.53 39
3325.67 45
3325.80 48
3325.93 50
3326.06 51
3326.20 52
3326.33 52
3326.46 51
3326.59 49
3326.72 45
3326.86 40
3326.99 34
3327.12 28
3327.25 22
3327.39 20
3327.52 20
3327.65 24
3327.78 30
3327.91 39
3328.05 48
3328.18 56
3328.31 63
3328.44 68
3328.58 71
3328.71 73
3328.84 73
3328.97 73
3329.10 72
3329.24 71
3329.37 68
3329.50 65
3329.63 61
3329.77 58
3329.90 55
3330.03 52
3330.16 51
3330.30 52
3330.43 54
3330.56 58
3330.69 62
3330.82 68
3330.96 74
3331.09 80
3331.22 85
3331.35 89
3331.49 91
3331.62 92
3331.75 93
3331.88 94
3332.01 96
3332.15 99
3332.28 102
3332.41 106
3332.54 108
3332.68 109
3332.81 107
3332.94 102
3333.07 97
3333.21 92
3333.34 88
3333.47 87
3333.60 88
3333.74 91
3333.87 94
3334.00 95
3334.13 95
3334.26 92
3334.40 87
3334.53 81
3334.66 74
3334.79 67
3334.93 61
3335.06 55
3335.19 51
3335.32 47
3335.46 45
3335.59 44
3335.72 45
3335.85 47
3335.99 50
3336.12 54
3336.25 59
3336.38 64
3336.51 67
3336.65 70
3336.78 73
3336.91 75
3337.04 78
3337.18 82
3337.31 88
3337.44 95
3337.57 104
3337.71 112
3337.84 119
3337.97 124
3338.10 126
3338.24 127
3338.37 126
3338.50 124
3338.63 122
3338.77 121
3338.90 120
3339.03 118
3339.16 116
3339.30 112
3339.43 108
3339.56 102
3339.69 95
3339.83 89
3339.96 83
3340.09 77
3340.22 73
3340.36 70
3340.49 68
3340.62 68
3340.75 68
3340.89 68
3341.02 69
3341.15 71
3341.28 74
3341.42 78
3341.55 83
3341.68 89
3341.81 96
3341.95 102
3342.08 106
3342.21 109
3342.34 109
3342.48 107
3342.61 104
3342.74 99
3342.87 93
3343.01 87
3343.14 82
3343.27 77
3343.40 72
3343.54 68
3343.67 65
3343.80 62
3343.93 60
3344.07 59
3344.20 60
3344.33 63
3344.46 70
3344.60 80
3344.73 94
3344.86 111
3344.99 130
3345.13 151
3345.26 172
3345.39 190
3345.52 204
3345.66 215
3345.79 220
3345.92 220
3346.05 216
3346.19 209
3346.32 201
3346.45 191
3346.58 181
3346.72 172
3346.85 163
3346.98 154
3347.11 146
3347.25 136
3347.38 127
3347.51 117
3347.65 107
3347.78 99
3347.91 94
3348.04 91
3348.18 90
3348.31 90
3348.44 90
3348.57 88
3348.71 85
3348.84 81
3348.97 78
3349.10 76
3349.24 78
3349.37 82
3349.50 89
3349.63 96
3349.77 101
3349.90 104
3350.03 104
3350.17 103
3350.30 101
3350.43 100
3350.56 100
3350.70 100
3350.83 101
3350.96 101
3351.09 100
3351.23 96
3351.36 91
3351.49 85
3351.63 79
3351.76 73
3351.89 67
3352.02 62
3352.16 56
3352.29 50
3352.42 44
3352.55 36
3352.69 27
3352.82 17
3352.95 7
3353.08 0
3353.22 0
3353.35 0
3353.48 0
3353.62 0
3353.75 0
3353.88 6
3354.01 14
3354.15 21
3354.28 27
3354.41 33
3354.55 37
3354.68 40
3354.81 43
3354.94 45
3355.08 47
3355.21 48
3355.34 48
3355.47 47
3355.61 43
3355.74 39
3355.87 33
3356.01 27
3356.14 21
3356.27 15
3356.40 12
3356.54 11
3356.67 13
3356.80 18
3356.94 25
3357.07 34
3357.20 41
3357.33 48
3357.47 52
3357.60 52
3357.73 50
3357.86 44
3358.00 37
3358.13 28
3358.26 18
3358.40 9
3358.53 0
3358.66 0
3358.79 0
3358.93 0
3359.06 0
3359.19 0
3359.33 3
3359.46 11
3359.59 19
3359.72 27
3359.86 33
3359.99 37
3360.12 38
3360.26 35
3360.39 29
3360.52 21
3360.65 11
3360.79 2
3360.92 0
3361.05 0
3361.19 0
3361.32 0
3361.45 0
3361.58 0
3361.72 1
3361.85 1
3361.98 0
3362.12 0
3362.25 0
3362.38 4
3362.52 11
3362.65 22
3362.78 36
3362.91 52
3363.05 69
3363.18 87
3363.31 103
3363.45 118
3363.58 129
3363.71 135
3363.84 138
3363.98 137
3364.11 134
3364.24 131
3364.38 128
3364.51 127
3364.64 128
3364.78 130
3364.91 132
3365.04 133
3365.17 134
3365.31 132
3365.44 129
3365.57 125
3365.71 120
3365.84 115
3365.97 110
3366.10 107
3366.24 106
3366.37 110
3366.50 117
3366.64 129
3366.77 145
3366.90 163
3367.04 181
3367.17 198
3367.30 213
3367.43 224
3367.57 232
3367.70 238
3367.83 243
3367.97 251
3368.10 263
3368.23 281
3368.37 305
3368.50 335
3368.63 369
3368.76 405
3368.90 442
3369.03 476
3369.16 508
3369.30 537
3369.43 563
3369.56 586
3369.70 608
3369.83 628
3369.96 646
3370.10 661
3370.23 673
3370.36 682
3370.49 688
3370.63 690
3370.76 691
3370.89 690
3371.03 688
3371.16 683
3371.29 676
3371.43 667
3371.56 654
3371.69 637
3371.83 618
3371.96 597
3372.09 577
3372.22 557
3372.36 539
3372.49 524
3372.62 508
3372.76 492
3372.89 473
3373.02 450
3373.16 424
3373.29 395
3373.42 367
3373.56 340
3373.69 318
3373.82 300
3373.96 288
3374.09 279
3374.22 274
3374.35 271
3374.49 268
3374.62 267
3374.75 266
3374.89 265
3375.02 264
3375.15 263
3375.29 262
3375.42 260
3375.55 258
3375.69 256
3375.82 255
3375.95 253
3376.09 251
3376.22 251
3376.35 251
3376.49 253
3376.62 256
3376.75 259
3376.89 261
3377.02 263
3377.15 261
3377.28 257
3377.42 251
3377.55 243
3377.68 237
3377.82 233
3377.95 233
3378.08 236
3378.22 243
3378.35 252
3378.48 261
3378.62 268
3378.75 273
3378.88 273
3379.02 269
3379.15 261
3379.28 250
3379.42 235
3379.55 216
3379.68 194
3379.82 171
3379.95 148
3380.08 127
3380.22 108
3380.35 92
3380.48 79
3380.62 69
3380.75 60
3380.88 51
3381.02 41
3381.15 32
3381.28 24
3381.42 17
3381.55 13
3381.68 10
3381.82 9
3381.95 8
3382.08 7
3382.22 8
3382.35 10
3382.48 16
3382.61 24
3382.75 34
3382.88 45
3383.01 54
3383.15 61
3383.28 65
3383.41 67
3383.55 68
3383.68 71
3383.81 76
3383.95 85
3384.08 97
3384.21 109
3384.35 119
3384.48 127
3384.61 130
3384.75 129
3384.88 124
3385.02 117
3385.15 108
3385.28 99
3385.42 89
3385.55 78
3385.68 68
3385.82 58
3385.95 49
3386.08 42
3386.22 37
3386.35 34
3386.48 34
3386.62 35
3386.75 37
3386.88 40
3387.02 42
3387.15 44
3387.28 46
3387.42 48
3387.55 50
3387.68 51
3387.82 53
3387.95 54
3388.08 54
3388.22 53
3388.35 52
3388.48 50
3388.62 47
3388.75 45
3388.88 42
3389.02 37
3389.15 32
3389.28 26
3389.42 17
3389.55 8
3389.68 0
3389.82 0
3389.95 0
3390.08 0
3390.22 0
3390.35 0
3390.48 0
3390.62 0
3390.75 2
3390.89 12
3391.02 23
3391.15 32
3391.29 41
3391.42 47
3391.55 51
3391.69 52
3391.82 51
3391.95 49
3392.09 46
3392.22 43
3392.35 40
3392.49 37
3392.62 34
3392.75 30
3392.89 25
3393.02 21
3393.15 16
3393.29 12
3393.42 10
3393.56 11
3393.69 13
3393.82 19
3393.96 26
3394.09 37
3394.22 51
3394.36 67
3394.49 85
3394.62 104
3394.76 121
3394.89 135
3395.02 146
3395.16 151
3395.29 154
3395.42 154
3395.56 153
3395.69 152
3395.83 153
3395.96 153
3396.09 153
3396.23 153
3396.36 152
3396.49 150
3396.63 149
3396.76 150
3396.89 152
3397.03 158
3397.16 166
3397.30 175
3397.43 183
3397.56 191
3397.70 195
3397.83 195
3397.96 190
3398.10 181
3398.23 168
3398.36 153
3398.50 137
3398.63 122
3398.76 109
3398.90 100
3399.03 94
3399.17 92
3399.30 93
3399.43 95
3399.57 99
3399.70 104
3399.83 107
3399.97 110
3400.10 111
3400.23 112
3400.37 112
3400.50 112
3400.64 112
3400.77 112
3400.90 112
3401.04 112
3401.17 112
3401.30 112
3401.44 111
3401.57 110
3401.71 108
3401.84 106
3401.97 103
3402.11 100
3402.24 96
3402.37 91
3402.51 84
3402.64 76
3402.77 66
3402.91 54
3403.04 41
3403.18 27
3403.31 14
3403.44 2
3403.58 0
3403.71 0
3403.84 0
3403.98 0
3404.11 0
3404.25 0
3404.38 0
3404.51 0
3404.65 0
3404.78 1
3404.91 8
3405.05 19
3405.18 34
3405.32 52
3405.45 72
3405.58 91
3405.72 107
3405.85 120
3405.98 129
3406.12 133
3406.25 135
3406.39 134
3406.52 133
3406.65 132
3406.79 132
3406.92 133
3407.05 134
3407.19 135
3407.32 135
3407.46 132
3407.59 127
3407.72 120
3407.86 111
3407.99 102
3408.13 92
3408.26 82
3408.39 74
3408.53 67
3408.66 63
3408.79 61
3408.93 61
3409.06 64
3409.20 68
3409.33 73
3409.46 76
3409.60 77
3409.73 75
3409.87 71
3410.00 65
3410.13 59
3410.27 55
3410.40 53
3410.53 55
3410.67 59
3410.80 66
3410.94 74
3411.07 83
3411.20 93
3411.34 102
3411.47 110
3411.61 116
3411.74 121
3411.87 123
3412.01 122
3412.14 119
3412.27 115
3412.41 110
3412.54 108
3412.68 108
3412.81 110
3412.94 114
3413.08 120
3413.21 125
3413.35 128
3413.48 127
3413.61 123
3413.75 115
3413.88 105
3414.02 96
3414.15 87
3414.28 81
3414.42 78
3414.55 77
3414.69 79
3414.82 83
3414.95 87
3415.09 92
3415.22 98
3415.36 103
3415.49 106
3415.62 106
3415.76 105
3415.89 101
3416.03 98
3416.16 95
3416.29 96
3416.43 102
3416.56 112
3416.69 126
3416.83 141
3416.96 154
3417.10 162
3417.23 164
3417.36 159
3417.50 147
3417.63 130
3417.77 113
3417.90 96
3418.03 82
3418.17 72
3418.30 67
3418.44 65
3418.57 67
3418.70 72
3418.84 78
3418.97 85
3419.11 93
3419.24 101
3419.38 110
3419.51 116
3419.64 120
3419.78 119
3419.91 113
3420.05 103
3420.18 89
3420.31 73
3420.45 57
3420.58 43
3420.72 32
3420.85 25
3420.98 20
3421.12 18
3421.25 17
3421.39 18
3421.52 20
3421.65 23
3421.79 28
3421.92 32
3422.06 36
3422.19 37
3422.32 37
3422.46 33
3422.59 27
3422.73 21
3422.86 17
3423.00 16
3423.13 19
3423.26 25
3423.40 33
3423.53 40
3423.67 46
3423.80 49
3423.93 49
3424.07 47
3424.20 43
3424.34 38
3424.47 32
3424.60 26
3424.74 20
3424.87 14
3425.01 9
3425.14 5
3425.28 4
3425.41 6
3425.54 11
3425.68 17
3425.81 24
3425.95 31
3426.08 37
3426.21 42
3426.35 45
3426.48 47
3426.62 49
3426.75 51
3426.89 56
3427.02 62
3427.15 71
3427.29 82
3427.42 93
3427.56 103
3427.69 111
3427.82 116
3427.96 116
3428.09 112
3428.23 106
3428.36 98
3428.50 91
3428.63 87
3428.76 85
3428.90 86
3429.03 90
3429.17 95
3429.30 100
3429.44 104
3429.57 105
3429.70 104
3429.84 102
3429.97 99
3430.11 96
3430.24 94
3430.37 93
3430.51 93
3430.64 92
3430.78 88
3430.91 80
3431.05 69
3431.18 54
3431.31 37
3431.45 20
3431.58 5
3431.72 0
3431.85 0
3431.99 0
3432.12 0
3432.25 0
3432.39 2
3432.52 5
3432.66 6
3432.79 5
3432.93 2
3433.06 1
3433.19 0
3433.33 3
3433.46 8
3433.60 15
3433.73 22
3433.87 28
3434.00 31
3434.13 33
3434.27 33
3434.40 33
3434.54 32
3434.67 33
3434.81 35
3434.94 38
3435.08 41
3435.21 43
3435.34 46
3435.48 48
3435.61 50
3435.75 53
3435.88 55
3436.02 58
3436.15 62
3436.28 66
3436.42 72
3436.55 80
3436.69 89
3436.82 99
3436.96 109
3437.09 119
3437.23 126
3437.36 129
3437.49 130
3437.63 127
3437.76 121
3437.90 113
3438.03 105
3438.17 97
3438.30 89
3438.43 83
3438.57 77
3438.70 73
3438.84 70
3438.97 67
3439.11 64
3439.24 61
3439.38 56
3439.51 50
3439.64 42
3439.78 33
3439.91 23
3440.05 15
3440.18 9
3440.32 5
3440.45 5
3440.59 8
3440.72 12
3440.85 16
3440.99 18
3441.12 18
3441.26 16
3441.39 10
3441.53 4
3441.66 0
3441.80 0
3441.93 0
3442.06 0
3442.20 0
3442.33 0
3442.47 0
3442.60 0
3442.74 2
3442.87 10
3443.01 18
3443.14 27
3443.28 34
3443.41 39
3443.54 42
3443.68 43
3443.81 43
3443.95 41
3444.08 39
3444.22 38
3444.35 39
3444.49 41
3444.62 45
3444.75 51
3444.89 58
3445.02 65
3445.16 70
3445.29 72
3445.43 72
3445.56 69
3445.70 65
3445.83 60
3445.97 55
3446.10 52
3446.23 50
3446.37 49
3446.50 47
3446.64 44
3446.77 40
3446.91 36
3447.04 30
3447.18 25
3447.31 22
3447.45 20
3447.58 20
3447.72 21
3447.85 23
3447.98 24
3448.12 25
3448.25 26
3448.39 26
3448.52 27
3448.66 28
3448.79 31
3448.93 37
3449.06 44
3449.20 53
3449.33 62
3449.47 70
3449.60 77
3449.73 81
3449.87 83
3450.00 82
3450.14 80
3450.27 77
3450.41 73
3450.54 69
3450.68 63
3450.81 57
3450.95 50
3451.08 44
3451.22 40
3451.35 37
3451.48 37
3451.62 40
3451.75 45
3451.89 52
3452.02 57
3452.16 62
3452.29 65
3452.43 67
3452.56 67
3452.70 68
3452.83 67
3452.97 66
3453.10 65
3453.24 62
3453.37 57
3453.51 52
3453.64 46
3453.77 42
3453.91 38
3454.04 37
3454.18 39
3454.31 42
3454.45 47
3454.58 52
3454.72 56
3454.85 60
3454.99 63
3455.12 66
3455.26 67
3455.39 69
3455.53 71
3455.66 73
3455.80 74
3455.93 74
3456.06 73
3456.20 71
3456.33 67
3456.47 62
3456.60 57
3456.74 52
3456.87 47
3457.01 45
3457.14 45
3457.28 48
3457.41 53
3457.55 60
3457.68 69
3457.82 78
3457.95 87
3458.09 94
3458.22 99
3458.36 103
3458.49 104
3458.63 104
3458.76 103
3458.90 100
3459.03 98
3459.17 94
3459.30 91
3459.43 88
3459.57 86
3459.70 84
3459.84 82
3459.97 80
3460.11 78
3460.24 75
3460.38 73
3460.51 72
3460.65 72
3460.78 74
3460.92 78
3461.05 83
3461.19 88
3461.32 92
3461.46 92
3461.59 90
3461.73 86
3461.86 80
3462.00 74
3462.13 69
3462.27 64
3462.40 60
3462.54 56
3462.67 51
3462.81 44
3462.94 37
3463.08 31
3463.21 25
3463.35 22
3463.48 22
3463.62 25
3463.75 28
3463.89 32
3464.02 35
3464.15 36
3464.29 34
3464.42 30
3464.56 25
3464.69 19
3464.83 13
3464.96 7
3465.10 2
3465.23 0
3465.37 0
3465.50 0
3465.64 0
3465.77 1
3465.91 6
3466.04 13
3466.18 20
3466.31 27
3466.45 32
3466.58 34
3466.72 33
3466.85 29
3466.99 22
3467.12 15
3467.26 7
3467.39 1
3467.53 0
3467.66 0
3467.80 0
3467.93 0
3468.07 0
3468.20 0
3468.34 1
3468.47 8
3468.61 17
3468.74 30
3468.88 43
3469.01 56
3469.15 67
3469.28 74
3469.42 77
3469.55 76
3469.69 71
3469.82 65
3469.96 58
3470.09 53
3470.23 52
3470.36 54
3470.50 60
3470.63 68
3470.77 77
3470.90 85
3471.04 89
3471.17 88
3471.31 82
3471.44 72
3471.58 59
3471.71 47
3471.85 37
3471.98 31
3472.12 30
3472.25 34
3472.39 41
3472.52 50
3472.66 59
3472.79 67
3472.93 73
3473.06 78
3473.20 81
3473.34 82
3473.47 80
3473.61 77
3473.74 71
3473.88 62
3474.01 52
3474.15 40
3474.28 29
3474.42 20
3474.55 11
3474.69 4
3474.82 0
3474.96 0
3475.09 0
3475.23 0
3475.36 0
3475.50 0
3475.63 0
3475.77 2
3475.90 3
3476.04 3
3476.17 2
3476.31 0
3476.44 0
3476.58 1
3476.71 5
3476.85 11
3476.98 19
3477.12 28
3477.25 37
3477.39 45
3477.52 50
3477.66 54
3477.79 55
3477.93 53
3478.06 49
3478.20 43
3478.34 36
3478.47 28
3478.61 21
3478.74 16
3478.88 14
3479.01 14
3479.15 16
3479.28 19
3479.42 23
3479.55 26
3479.69 28
3479.82 29
3479.96 31
3480.09 33
3480.23 38
3480.36 44
3480.50 53
3480.63 63
3480.77 74
3480.90 84
3481.04 92
3481.17 98
3481.31 102
3481.45 102
3481.58 98
3481.72 91
3481.85 81
3481.99 67
3482.12 53
3482.26 37
3482.39 22
3482.53 10
3482.66 2
3482.80 0
3482.93 0
3483.07 6
3483.20 18
3483.34 34
3483.47 51
3483.61 69
3483.75 86
3483.88 98
3484.02 107
3484.15 110
3484.29 110
3484.42 106
3484.56 100
3484.69 93
3484.83 86
3484.96 79
3485.10 72
3485.23 65
3485.37 58
3485.50 52
3485.64 47
3485.77 44
3485.91 44
3486.05 46
3486.18 49
3486.32 52
3486.45 55
3486.59 55
3486.72 53
3486.86 49
3486.99 43
3487.13 37
3487.26 31
3487.40 27
3487.53 26
3487.67 27
3487.81 30
3487.94 33
3488.08 36
3488.21 37
3488.35 35
3488.48 30
3488.62 24
3488.75 16
3488.89 9
3489.02 2
3489.16 0
3489.29 0
3489.43 0
3489.57 0
3489.70 0
3489.84 1
3489.97 5
3490.11 10
3490.24 16
3490.38 23
3490.51 30
3490.65 38
3490.78 44
3490.92 49
3491.05 52
3491.19 53
3491.33 51
3491.46 47
3491.60 42
3491.73 35
3491.87 29
3492.00 24
3492.14 20
3492.27 17
3492.41 17
3492.54 18
3492.68 21
3492.82 26
3492.95 32
3493.09 38
3493.22 44
3493.36 48
3493.49 49
3493.63 49
3493.76 47
3493.90 43
3494.04 41
3494.17 40
3494.31 41
3494.44 45
3494.58 51
3494.71 59
3494.85 66
3494.98 72
3495.12 78
3495.25 82
3495.39 84
3495.53 86
3495.66 86
3495.80 85
3495.93 82
3496.07 78
3496.20 71
3496.34 62
3496.47 51
3496.61 40
3496.75 28
3496.88 16
3497.02 4
3497.15 0
3497.29 0
3497.42 0
3497.56 0
3497.69 0
3497.83 0
3497.97 0
3498.10 0
3498.24 7
3498.37 20
3498.51 32
3498.64 40
3498.78 44
3498.91 46
3499.05 45
3499.19 45
3499.32 44
3499.46 44
3499.59 43
3499.73 42
3499.86 40
3500.00 36
3500.14 32
3500.27 27
3500.41 25
3500.54 25
3500.68 29
3500.81 36
3500.95 45
3501.08 55
3501.22 63
3501.36 70
3501.49 73
3501.63 72
3501.76 67
3501.90 58
3502.03 47
3502.17 34
3502.31 20
3502.44 8
3502.58 0
3502.71 0
3502.85 0
3502.98 0
3503.12 0
3503.25 2
3503.39 12
3503.53 25
3503.66 40
3503.80 57
3503.93 74
3504.07 89
3504.20 100
3504.34 107
3504.48 108
3504.61 105
3504.75 99
3504.88 91
3505.02 84
3505.15 79
3505.29 76
3505.43 76
3505.56 77
3505.70 80
3505.83 82
3505.97 83
3506.10 85
3506.24 87
3506.38 90
3506.51 94
3506.65 100
3506.78 107
3506.92 114
3507.05 120
3507.19 124
3507.33 126
3507.46 125
3507.60 122
3507.73 117
3507.87 110
3508.01 101
3508.14 90
3508.28 79
3508.41 68
3508.55 58
3508.68 50
3508.82 47
3508.96 49
3509.09 54
3509.23 62
3509.36 70
3509.50 75
3509.63 76
3509.77 71
3509.91 62
3510.04 50
3510.18 38
3510.31 26
3510.45 19
3510.59 15
3510.72 14
3510.86 15
3510.99 18
3511.13 21
3511.26 23
3511.40 25
3511.54 25
3511.67 24
3511.81 21
3511.94 16
3512.08 9
3512.22 2
3512.35 0
3512.49 0
3512.62 0
3512.76 0
3512.89 0
3513.03 0
3513.17 0
3513.30 0
3513.44 4
3513.57 10
3513.71 17
3513.85 25
3513.98 33
3514.12 42
3514.25 50
3514.39 57
3514.52 61
3514.66 63
3514.80 62
3514.93 58
3515.07 53
3515.20 47
3515.34 42
3515.48 38
3515.61 35
3515.75 34
3515.88 32
3516.02 29
3516.16 25
3516.29 20
3516.43 13
3516.56 6
3516.70 0
3516.84 0
3516.97 0
3517.11 0
3517.24 0
3517.38 0
3517.52 0
3517.65 3
3517.79 11
3517.92 17
3518.06 20
3518.19 18
3518.33 13
3518.47 5
3518.60 0
3518.74 0
3518.87 0
3519.01 0
3519.15 1
3519.28 13
3519.42 27
3519.55 39
3519.69 48
3519.83 51
3519.96 50
3520.10 44
3520.23 36
3520.37 27
3520.51 21
3520.64 17
3520.78 17
3520.91 20
3521.05 26
3521.19 33
3521.32 40
3521.46 44
3521.59 46
3521.73 45
3521.87 43
3522.00 40
3522.14 38
3522.28 37
3522.41 40
3522.55 44
3522.68 50
3522.82 57
3522.96 63
3523.09 68
3523.23 71
3523.36 73
3523.50 75
3523.64 76
3523.77 77
3523.91 76
3524.04 74
3524.18 70
3524.32 64
3524.45 56
3524.59 46
3524.72 36
3524.86 26
3525.00 17
3525.13 8
3525.27 0
3525.40 0
3525.54 0
3525.68 0
3525.81 0
3525.95 0
3526.09 0
3526.22 0
3526.36 1
3526.49 4
3526.63 7
3526.77 10
3526.90 15
3527.04 22
3527.17 31
3527.31 43
3527.45 55
3527.58 66
3527.72 73
3527.86 78
3527.99 79
3528.13 79
3528.26 79
3528.40 80
3528.54 82
3528.67 86
3528.81 90
3528.94 92
3529.08 92
3529.22 89
3529.35 85
3529.49 79
3529.63 74
3529.76 70
3529.90 69
3530.03 70
3530.17 73
3530.31 78
3530.44 84
3530.58 91
3530.71 98
3530.85 106
3530.99 113
3531.12 118
3531.26 121
3531.40 119
3531.53 114
3531.67 106
3531.80 95
3531.94 85
3532.08 77
3532.21 73
3532.35 71
3532.49 71
3532.62 72
3532.76 71
3532.89 68
3533.03 63
3533.17 57
3533.30 51
3533.44 48
3533.58 48
3533.71 51
3533.85 57
3533.98 64
3534.12 72
3534.26 79
3534.39 85
3534.53 89
3534.67 92
3534.80 93
3534.94 93
3535.07 93
3535.21 93
3535.35 94
3535.48 96
3535.62 100
3535.76 105
3535.89 110
3536.03 115
3536.17 117
3536.30 117
3536.44 112
3536.57 105
3536.71 96
3536.85 87
3536.98 81
3537.12 79
3537.26 82
3537.39 90
3537.53 102
3537.66 116
3537.80 127
3537.94 135
3538.07 137
3538.21 133
3538.35 124
3538.48 110
3538.62 95
3538.76 80
3538.89 65
3539.03 52
3539.16 42
3539.30 33
3539.44 27
3539.57 22
3539.71 20
3539.85 20
3539.98 23
3540.12 28
3540.26 35
3540.39 42
3540.53 50
3540.66 56
3540.80 60
3540.94 61
3541.07 59
3541.21 53
3541.35 46
3541.48 37
3541.62 28
3541.76 21
3541.89 17
3542.03 14
3542.17 14
3542.30 15
3542.44 17
3542.57 18
3542.71 18
3542.85 18
3542.98 18
3543.12 18
3543.26 21
3543.39 25
3543.53 32
3543.67 40
3543.80 48
3543.94 54
3544.08 59
3544.21 61
3544.35 61
3544.49 59
3544.62 58
3544.76 57
3544.89 57
3545.03 60
3545.17 64
3545.30 69
3545.44 73
3545.58 78
3545.71 84
3545.85 90
3545.99 98
3546.12 107
3546.26 117
3546.40 127
3546.53 136
3546.67 144
3546.81 150
3546.94 156
3547.08 164
3547.22 174
3547.35 187
3547.49 201
3547.62 214
3547.76 223
3547.90 226
3548.03 223
3548.17 213
3548.31 199
3548.44 183
3548.58 169
3548.72 157
3548.85 149
3548.99 143
3549.13 139
3549.26 136
3549.40 131
3549.54 124
3549.67 114
3549.81 103
3549.95 90
3550.08 76
3550.22 64
3550.36 53
3550.49 45
3550.63 41
3550.77 40
3550.90 42
3551.04 46
3551.18 52
3551.31 56
3551.45 59
3551.59 60
3551.72 58
3551.86 54
3552.00 49
3552.13 45
3552.27 40
3552.41 37
3552.54 36
3552.68 36
3552.81 37
3552.95 39
3553.09 42
3553.22 45
3553.36 48
3553.50 51
3553.63 53
3553.77 53
3553.91 52
3554.04 49
3554.18 45
3554.32 40
3554.45 35
3554.59 30
3554.73 25
3554.86 20
3555.00 15
3555.14 9
3555.27 2
3555.41 0
3555.55 0
3555.68 0
3555.82 0
3555.96 0
3556.09 0
3556.23 9
3556.37 21
3556.50 32
3556.64 39
3556.78 41
3556.92 38
3557.05 31
3557.19 22
3557.33 13
3557.46 7
3557.60 3
3557.74 4
3557.87 7
3558.01 13
3558.15 19
3558.28 25
3558.42 29
3558.56 32
3558.69 32
3558.83 32
3558.97 30
3559.10 29
3559.24 30
3559.38 31
3559.51 33
3559.65 35
3559.79 36
3559.92 36
3560.06 35
3560.20 32
3560.33 29
3560.47 25
3560.61 22
3560.74 18
3560.88 13
3561.02 8
3561.15 2
3561.29 0
3561.43 0
3561.56 0
3561.70 0
3561.84 0
3561.98 0
3562.11 0
3562.25 2
3562.39 10
3562.52 16
3562.66 21
3562.80 23
3562.93 24
3563.07 25
3563.21 29
3563.34 34
3563.48 43
3563.62 54
3563.75 65
3563.89 75
3564.03 82
3564.16 85
3564.30 85
3564.44 82
3564.58 78
3564.71 75
3564.85 73
3564.99 73
3565.12 74
3565.26 77
3565.40 78
3565.53 77
3565.67 75
3565.81 70
3565.94 64
3566.08 59
3566.22 54
3566.35 53
3566.49 54
3566.63 58
3566.77 66
3566.90 75
3567.04 84
3567.18 94
3567.31 101
3567.45 107
3567.59 111
3567.72 113
3567.86 114
3568.00 114
3568.13 114
3568.27 113
3568.41 112
3568.55 110
3568.68 107
3568.82 104
3568.96 100
3569.09 96
3569.23 91
3569.37 85
3569.50 78
3569.64 70
3569.78 61
3569.91 52
3570.05 44
3570.19 37
3570.33 32
3570.46 29
3570.60 28
3570.74 28
3570.87 29
3571.01 31
3571.15 33
3571.28 36
3571.42 40
3571.56 42
3571.70 43
3571.83 41
3571.97 37
3572.11 29
3572.24 20
3572.38 9
3572.52 0
3572.65 0
3572.79 0
3572.93 0
3573.07 0
3573.20 0
3573.34 1
3573.48 11
3573.61 21
3573.75 30
3573.89 39
3574.02 47
3574.16 55
3574.30 62
3574.44 68
3574.57 72
3574.71 75
3574.85 76
3574.98 75
3575.12 74
3575.26 72
3575.40 71
3575.53 70
3575.67 70
3575.81 69
3575.94 68
3576.08 66
3576.22 63
3576.35 58
3576.49 52
3576.63 45
3576.77 36
3576.90 28
3577.04 21
3577.18 14
3577.31 10
3577.45 8
3577.59 8
3577.73 10
3577.86 13
3578.00 16
3578.14 19
3578.27 21
3578.41 22
3578.55 22
3578.69 21
3578.82 21
3578.96 22
3579.10 23
3579.23 24
3579.37 27
3579.51 29
3579.65 31
3579.78 32
3579.92 34
3580.06 36
3580.19 38
3580.33 39
3580.47 39
3580.61 36
3580.74 31
3580.88 22
3581.02 11
3581.15 0
3581.29 0
3581.43 0
3581.57 0
3581.70 0
3581.84 0
3581.98 0
3582.11 0
3582.25 1
3582.39 11
3582.53 21
3582.66 31
3582.80 41
3582.94 51
3583.08 60
3583.21 68
3583.35 73
3583.49 75
3583.62 73
3583.76 70
3583.90 64
3584.04 57
3584.17 52
3584.31 48
3584.45 47
3584.58 49
3584.72 52
3584.86 55
3585.00 59
3585.13 64
3585.27 69
3585.41 75
3585.55 84
3585.68 94
3585.82 103
3585.96 112
3586.09 118
3586.23 119
3586.37 117
3586.51 112
3586.64 106
3586.78 100
3586.92 97
3587.06 97
3587.19 98
3587.33 101
3587.47 104
3587.60 105
3587.74 103
3587.88 97
3588.02 89
3588.15 78
3588.29 65
3588.43 51
3588.57 38
3588.70 26
3588.84 16
3588.98 9
3589.12 5
3589.25 4
3589.39 6
3589.53 11
3589.66 18
3589.80 26
3589.94 34
3590.08 41
3590.21 47
3590.35 52
3590.49 55
3590.63 58
3590.76 60
3590.90 63
3591.04 65
3591.18 68
3591.31 70
3591.45 72
3591.59 73
3591.73 75
3591.86 77
3592.00 80
3592.14 85
3592.27 91
3592.41 97
3592.55 103
3592.69 108
3592.82 112
3592.96 115
3593.10 116
3593.24 118
3593.37 119
3593.51 120
3593.65 122
3593.79 122
3593.92 121
3594.06 119
3594.20 116
3594.34 110
3594.47 104
3594.61 97
3594.75 91
3594.89 86
3595.02 81
3595.16 78
3595.30 74
3595.44 70
3595.57 64
3595.71 55
3595.85 45
3595.99 33
3596.12 21
3596.26 10
3596.40 3
3596.54 0
3596.67 0
3596.81 7
3596.95 17
3597.09 32
3597.22 50
3597.36 71
3597.50 91
3597.63 110
3597.77 125
3597.91 135
3598.05 140
3598.18 139
3598.32 133
3598.46 125
3598.60 116
3598.74 108
3598.87 102
3599.01 99
3599.15 98
3599.29 100
3599.42 102
3599.56 106
3599.70 111
3599.84 117
3599.97 123
3600.11 129
3600.25 133
3600.39 136
3600.52 136
3600.66 133
3600.80 129
3600.94 123
3601.07 116
3601.21 110
3601.35 104
3601.49 99
3601.62 94
3601.76 89
3601.90 84
3602.04 79
3602.17 74
3602.31 70
3602.45 65
3602.59 61
3602.72 57
3602.86 53
3603.00 47
3603.14 41
3603.27 35
3603.41 29
3603.55 24
3603.69 21
3603.82 21
3603.96 23
3604.10 27
3604.24 33
3604.38 39
3604.51 43
3604.65 45
3604.79 44
3604.93 40
3605.06 35
3605.20 29
3605.34 23
3605.48 19
3605.61 16
3605.75 14
3605.89 11
3606.03 9
3606.16 6
3606.30 4
3606.44 2
3606.58 1
3606.72 0
3606.85 0
3606.99 0
3607.13 0
3607.27 0
3607.40 0
3607.54 0
3607.68 0
3607.82 0
3607.95 5
3608.09 15
3608.23 24
3608.37 32
3608.51 37
3608.64 40
3608.78 39
3608.92 38
3609.06 38
3609.19 40
3609.33 44
3609.47 49
3609.61 56
3609.74 64
3609.88 71
3610.02 78
3610.16 84
3610.30 88
3610.43 90
3610.57 91
3610.71 89
3610.85 85
3610.98 81
3611.12 76
3611.26 71
3611.40 68
3611.54 66
3611.67 65
3611.81 65
3611.95 64
3612.09 64
3612.22 63
3612.36 62
3612.50 62
3612.64 62
3612.78 62
3612.91 60
3613.05 56
3613.19 50
3613.33 41
3613.46 30
3613.60 18
3613.74 6
3613.88 0
3614.02 0
3614.15 0
3614.29 0
3614.43 0
3614.57 0
3614.70 0
3614.84 0
3614.98 4
3615.12 18
3615.26 31
3615.39 41
3615.53 47
3615.67 49
3615.81 47
3615.95 43
3616.08 40
3616.22 38
3616.36 38
3616.50 42
3616.63 47
3616.77 54
3616.91 60
3617.05 65
3617.19 70
3617.32 73
3617.46 75
3617.60 74
3617.74 72
3617.88 66
3618.01 58
3618.15 48
3618.29 37
3618.43 29
3618.56 24
3618.70 23
3618.84 26
3618.98 31
3619.12 38
3619.25 43
3619.39 45
3619.53 44
3619.67 38
3619.81 29
3619.94 18
3620.08 7
3620.22 0
3620.36 0
3620.50 0
3620.63 0
3620.77 0
3620.91 0
3621.05 0
3621.19 8
3621.32 18
3621.46 28
3621.60 38
3621.74 47
3621.88 55
3622.01 61
3622.15 65
3622.29 68
3622.43 69
3622.56 69
3622.70 69
3622.84 69
3622.98 68
3623.12 67
3623.25 64
3623.39 59
3623.53 54
3623.67 48
3623.81 43
3623.94 39
3624.08 38
3624.22 40
3624.36 45
3624.50 51
3624.63 57
3624.77 64
3624.91 70
3625.05 75
3625.19 78
3625.32 80
3625.46 81
3625.60 80
3625.74 76
3625.88 70
3626.01 62
3626.15 53
3626.29 42
3626.43 32
3626.57 23
3626.71 17
3626.84 14
3626.98 13
3627.12 15
3627.26 17
3627.40 21
3627.53 25
3627.67 29
3627.81 33
3627.95 37
3628.09 40
3628.22 43
3628.36 45
3628.50 47
3628.64 48
3628.78 50
3628.91 51
3629.05 52
3629.19 53
3629.33 52
3629.47 49
3629.60 45
3629.74 39
3629.88 32
3630.02 26
3630.16 20
3630.30 15
3630.43 12
3630.57 10
3630.71 10
3630.85 10
3630.99 12
3631.12 14
3631.26 17
3631.40 20
3631.54 24
3631.68 28
3631.81 33
3631.95 37
3632.09 42
3632.23 47
3632.37 52
3632.51 56
3632.64 59
3632.78 61
3632.92 63
3633.06 64
3633.20 66
3633.33 69
3633.47 74
3633.61 79
3633.75 85
3633.89 90
3634.03 94
3634.16 96
3634.30 97
3634.44 98
3634.58 97
3634.72 97
3634.85 96
3634.99 94
3635.13 91
3635.27 86
3635.41 78
3635.55 69
3635.68 58
3635.82 46
3635.96 35
3636.10 26
3636.24 19
3636.38 16
3636.51 17
3636.65 20
3636.79 26
3636.93 34
3637.07 44
3637.20 55
3637.34 68
3637.48 81
3637.62 93
3637.76 105
3637.90 114
3638.03 119
3638.17 119
3638.31 115
3638.45 108
3638.59 99
3638.73 92
3638.86 87
3639.00 88
3639.14 92
3639.28 100
3639.42 110
3639.56 120
3639.69 129
3639.83 137
3639.97 145
3640.11 154
3640.25 162
3640.39 170
3640.52 176
3640.66 179
3640.80 177
3640.94 169
3641.08 157
3641.22 141
3641.35 124
3641.49 107
3641.63 93
3641.77 81
3641.91 73
3642.05 66
3642.18 61
3642.32 57
3642.46 52
3642.60 47
3642.74 41
3642.88 35
3643.01 28
3643.15 21
3643.29 14
3643.43 9
3643.57 6
3643.71 7
3643.84 11
3643.98 18
3644.12 27
3644.26 36
3644.40 44
3644.54 50
3644.67 55
3644.81 60
3644.95 65
3645.09 73
3645.23 82
3645.37 91
3645.50 101
3645.64 108
3645.78 112
3645.92 111
3646.06 108
3646.20 101
3646.34 92
3646.47 82
3646.61 72
3646.75 62
3646.89 53
3647.03 46
3647.17 41
3647.30 41
3647.44 43
3647.58 49
3647.72 58
3647.86 67
3648.00 77
3648.13 86
3648.27 93
3648.41 97
3648.55 97
3648.69 92
3648.83 84
3648.97 72
3649.10 60
3649.24 49
3649.38 40
3649.52 34
3649.66 33
3649.80 35
3649.94 40
3650.07 47
3650.21 53
3650.35 59
3650.49 64
3650.63 68
3650.77 70
3650.90 71
3651.04 71
3651.18 69
3651.32 67
3651.46 65
3651.60 63
3651.74 62
3651.87 62
3652.01 63
3652.15 66
3652.29 68
3652.43 71
3652.57 72
3652.71 71
3652.84 70
3652.98 66
3653.12 62
3653.26 58
3653.40 54
3653.54 49
3653.68 45
3653.81 42
3653.95 39
3654.09 38
3654.23 40
3654.37 44
3654.51 50
3654.65 58
3654.78 66
3654.92 73
3655.06 78
3655.20 81
3655.34 82
3655.48 82
3655.62 83
3655.75 85
3655.89 88
3656.03 91
3656.17 94
3656.31 94
3656.45 93
3656.59 90
3656.72 86
3656.86 83
3657.00 80
3657.14 79
3657.28 77
3657.42 74
3657.56 70
3657.69 63
3657.83 55
3657.97 45
3658.11 36
3658.25 29
3658.39 23
3658.53 20
3658.67 20
3658.80 22
3658.94 27
3659.08 33
3659.22 41
3659.36 49
3659.50 57
3659.64 64
3659.77 70
3659.91 75
3660.05 79
3660.19 82
3660.33 85
3660.47 87
3660.61 88
3660.75 86
3660.88 83
3661.02 78
3661.16 73
3661.30 68
3661.44 64
3661.58 63
3661.72 63
3661.86 64
3661.99 65
3662.13 65
3662.27 64
3662.41 62
3662.55 61
3662.69 60
3662.83 61
3662.97 66
3663.10 74
3663.24 86
3663.38 101
3663.52 118
3663.66 134
3663.80 149
3663.94 160
3664.08 168
3664.21 172
3664.35 173
3664.49 172
3664.63 170
3664.77 167
3664.91 165
3665.05 162
3665.19 158
3665.32 152
3665.46 143
3665.60 133
3665.74 121
3665.88 110
3666.02 101
3666.16 95
3666.30 92
3666.43 91
3666.57 90
3666.71 89
3666.85 85
3666.99 79
3667.13 71
3667.27 61
3667.41 53
3667.55 46
3667.68 43
3667.82 42
3667.96 45
3668.10 51
3668.24 59
3668.38 69
3668.52 79
3668.66 90
3668.79 100
3668.93 108
3669.07 114
3669.21 116
3669.35 115
3669.49 111
3669.63 104
3669.77 97
3669.91 89
3670.04 81
3670.18 73
3670.32 65
3670.46 58
3670.60 52
3670.74 46
3670.88 40
3671.02 35
3671.16 30
3671.29 26
3671.43 23
3671.57 22
3671.71 22
3671.85 26
3671.99 31
3672.13 38
3672.27 45
3672.41 52
3672.54 59
3672.68 65
3672.82 71
3672.96 76
3673.10 79
3673.24 82
3673.38 83
3673.52 82
3673.66 79
3673.80 74
3673.93 69
3674.07 64
3674.21 59
3674.35 55
3674.49 52
3674.63 51
3674.77 50
3674.91 50
3675.05 51
3675.18 53
3675.32 56
3675.46 60
3675.60 64
3675.74 67
3675.88 70
3676.02 72
3676.16 73
3676.30 72
3676.44 70
3676.57 67
3676.71 63
3676.85 59
3676.99 54
3677.13 49
3677.27 44
3677.41 37
3677.55 30
3677.69 22
3677.83 13
3677.96 5
3678.10 0
3678.24 0
3678.38 0
3678.52 0
3678.66 0
3678.80 0
3678.94 0
3679.08 0
3679.22 0
3679.36 8
3679.49 18
3679.63 30
3679.77 43
3679.91 58
3680.05 74
3680.19 90
3680.33 104
3680.47 116
3680.61 122
3680.75 123
3680.88 119
3681.02 110
3681.16 96
3681.30 82
3681.44 69
3681.58 59
3681.72 54
3681.86 55
3682.00 62
3682.14 73
3682.28 88
3682.41 103
3682.55 116
3682.69 125
3682.83 129
3682.97 128
3683.11 123
3683.25 116
3683.39 109
3683.53 104
3683.67 102
3683.81 105
3683.95 111
3684.08 121
3684.22 133
3684.36 146
3684.50 160
3684.64 172
3684.78 184
3684.92 195
3685.06 206
3685.20 215
3685.34 224
3685.48 231
3685.62 235
3685.75 237
3685.89 235
3686.03 231
3686.17 224
3686.31 216
3686.45 209
3686.59 202
3686.73 197
3686.87 193
3687.01 189
3687.15 185
3687.29 181
3687.42 175
3687.56 167
3687.70 157
3687.84 147
3687.98 136
3688.12 126
3688.26 118
3688.40 111
3688.54 105
3688.68 102
3688.82 101
3688.96 102
3689.10 103
3689.23 106
3689.37 109
3689.51 112
3689.65 116
3689.79 120
3689.93 125
3690.07 129
3690.21 132
3690.35 134
3690.49 134
3690.63 133
3690.77 131
3690.91 128
3691.04 123
3691.18 118
3691.32 112
3691.46 106
3691.60 100
3691.74 95
3691.88 93
3692.02 93
3692.16 94
3692.30 96
3692.44 99
3692.58 100
3692.72 101
3692.86 101
3692.99 101
3693.13 101
3693.27 102
3693.41 102
3693.55 102
3693.69 100
3693.83 95
3693.97 87
3694.11 78
3694.25 68
3694.39 60
3694.53 56
3694.67 56
3694.81 61
3694.95 69
3695.08 78
3695.22 88
3695.36 96
3695.50 100
3695.64 100
3695.78 97
3695.92 90
3696.06 81
3696.20 71
3696.34 62
3696.48 55
3696.62 50
3696.76 47
3696.90 47
3697.04 49
3697.18 53
3697.31 56
3697.45 60
3697.59 63
3697.73 65
3697.87 69
3698.01 73
3698.15 80
3698.29 90
3698.43 101
3698.57 114
3698.71 126
3698.85 136
3698.99 143
3699.13 146
3699.27 144
3699.41 139
3699.55 130
3699.68 120
3699.82 108
3699.96 96
3700.10 86
3700.24 78
3700.38 73
3700.52 71
3700.66 71
3700.80 73
3700.94 76
3701.08 77
3701.22 76
3701.36 74
3701.50 72
3701.64 70
3701.78 71
3701.92 74
3702.06 79
3702.20 86
3702.33 93
3702.47 99
3702.61 105
3702.75 109
3702.89 112
3703.03 113
3703.17 114
3703.31 113
3703.45 111
3703.59 105
3703.73 97
3703.87 86
3704.01 73
3704.15 59
3704.29 46
3704.43 36
3704.57 30
3704.71 30
3704.85 35
3704.99 46
3705.13 60
3705.26 77
3705.40 93
3705.54 106
3705.68 116
3705.82 122
3705.96 124
3706.10 123
3706.24 121
3706.38 120
3706.52 120
3706.66 124
3706.80 130
3706.94 139
3707.08 149
3707.22 159
3707.36 167
3707.50 173
3707.64 175
3707.78 174
3707.92 170
3708.06 163
3708.20 155
3708.34 148
3708.47 143
3708.61 139
3708.75 138
3708.89 138
3709.03 140
3709.17 141
3709.31 141
3709.45 139
3709.59 136
3709.73 130
3709.87 122
3710.01 114
3710.15 107
3710.29 100
3710.43 94
3710.57 89
3710.71 85
3710.85 80
3710.99 76
3711.13 71
3711.27 67
3711.41 63
3711.55 59
3711.69 57
3711.83 56
3711.97 57
3712.11 59
3712.25 62
3712.38 66
3712.52 69
3712.66 70
3712.80 71
3712.94 69
3713.08 67
3713.22 63
3713.36 60
3713.50 58
3713.64 56
3713.78 55
3713.92 54
3714.06 53
3714.20 51
3714.34 50
3714.48 50
3714.62 50
3714.76 50
3714.90 51
3715.04 51
3715.18 49
3715.32 45
3715.46 39
3715.60 31
3715.74 24
3715.88 17
3716.02 15
3716.16 17
3716.30 23
3716.44 34
3716.58 47
3716.72 60
3716.86 71
3717.00 79
3717.14 83
3717.28 83
3717.41 79
3717.55 73
3717.69 67
3717.83 62
3717.97 58
3718.11 57
3718.25 58
3718.39 60
3718.53 61
3718.67 62
3718.81 62
3718.95 61
3719.09 59
3719.23 57
3719.37 56
3719.51 55
3719.65 55
3719.79 56
3719.93 56
3720.07 56
3720.21 56
3720.35 57
3720.49 57
3720.63 59
3720.77 63
3720.91 68
3721.05 74
3721.19 80
3721.33 85
3721.47 86
3721.61 83
3721.75 75
3721.89 64
3722.03 51
3722.17 39
3722.31 30
3722.45 26
3722.59 27
3722.73 33
3722.87 42
3723.01 52
3723.15 61
3723.29 66
3723.43 69
3723.57 67
3723.71 63
3723.85 56
3723.99 50
3724.13 46
3724.27 45
3724.41 48
3724.55 55
3724.69 65
3724.83 76
3724.97 86
3725.11 92
3725.25 93
3725.39 90
3725.53 84
3725.67 77
3725.81 72
3725.95 70
3726.09 73
3726.23 79
3726.37 87
3726.51 95
3726.65 101
3726.79 105
3726.93 106
3727.07 107
3727.21 109
3727.35 111
3727.49 116
3727.63 123
3727.77 130
3727.91 137
3728.05 142
3728.19 143
3728.33 140
3728.47 133
3728.61 121
3728.75 106
3728.89 89
3729.03 72
3729.17 58
3729.30 47
3729.44 41
3729.58 40
3729.72 44
3729.87 51
3730.01 59
3730.15 68
3730.29 74
3730.43 78
3730.57 79
3730.71 78
3730.85 73
3730.99 68
3731.13 60
3731.27 52
3731.41 42
3731.55 32
3731.69 23
3731.83 16
3731.97 11
3732.11 9
3732.25 10
3732.39 12
3732.53 16
3732.67 20
3732.81 24
3732.95 29
3733.09 35
3733.23 42
3733.37 48
3733.51 54
3733.65 58
3733.79 61
3733.93 63
3734.07 64
3734.21 67
3734.35 72
3734.49 77
3734.63 84
3734.77 90
3734.91 95
3735.05 98
3735.19 98
3735.33 97
3735.47 96
3735.61 94
3735.75 92
3735.89 90
3736.03 87
3736.17 83
3736.31 77
3736.45 70
3736.59 63
3736.73 57
3736.87 53
3737.01 52
3737.15 55
3737.29 59
3737.43 66
3737.57 74
3737.71 82
3737.85 88
3737.99 93
3738.13 96
3738.27 97
3738.41 95
3738.55 92
3738.69 86
3738.83 79
3738.97 69
3739.11 58
3739.25 46
3739.39 34
3739.53 23
3739.67 13
3739.81 5
3739.95 0
3740.09 0
3740.23 0
3740.37 0
3740.51 0
3740.65 0
3740.79 0
3740.93 0
3741.07 0
3741.21 1
3741.35 4
3741.49 7
3741.63 10
3741.78 12
3741.92 15
3742.06 17
3742.20 20
3742.34 24
3742.48 29
3742.62 36
3742.76 43
3742.90 49
3743.04 56
3743.18 62
3743.32 67
3743.46 71
3743.60 76
3743.74 80
3743.88 83
3744.02 86
3744.16 88
3744.30 89
3744.44 87
3744.58 84
3744.72 79
3744.86 73
3745.00 67
3745.14 62
3745.28 59
3745.42 57
3745.56 58
3745.70 59
3745.84 61
3745.98 62
3746.12 61
3746.26 59
3746.40 55
3746.54 52
3746.68 50
3746.83 49
3746.97 51
3747.11 54
3747.25 57
3747.39 58
3747.53 58
3747.67 56
3747.81 52
3747.95 48
3748.09 46
3748.23 46
3748.37 48
3748.51 52
3748.65 58
3748.79 63
3748.93 68
3749.07 72
3749.21 73
3749.35 73
3749.49 71
3749.63 67
3749.77 62
3749.91 56
3750.05 50
3750.19 46
3750.33 44
3750.47 44
3750.61 48
3750.76 55
3750.90 63
3751.04 72
3751.18 80
3751.32 86
3751.46 88
3751.60 85
3751.74 78
3751.88 68
3752.02 56
3752.16 43
3752.30 31
3752.44 22
3752.58 16
3752.72 13
3752.86 14
3753.00 16
3753.14 20
3753.28 23
3753.42 24
3753.56 23
3753.70 18
3753.84 10
3753.99 0
3754.13 0
3754.27 0
3754.41 0
3754.55 0
3754.69 0
3754.83 0
3754.97 0
3755.11 10
3755.25 24
3755.39 38
3755.53 51
3755.67 63
3755.81 74
3755.95 85
3756.09 95
3756.23 104
3756.37 112
3756.51 116
3756.65 119
3756.79 119
3756.94 118
3757.08 117
3757.22 116
3757.36 114
3757.50 112
3757.64 109
3757.78 105
3757.92 101
3758.06 97
3758.20 93
3758.34 91
3758.48 91
3758.62 92
3758.76 93
3758.90 93
3759.04 90
3759.18 84
3759.32 75
3759.47 65
3759.61 53
3759.75 43
3759.89 34
3760.03 28
3760.17 26
3760.31 27
3760.45 32
3760.59 38
3760.73 46
3760.87 54
3761.01 61
3761.15 68
3761.29 73
3761.43 78
3761.57 82
3761.71 84
3761.86 86
3762.00 85
3762.14 82
3762.28 76
3762.42 69
3762.56 60
3762.70 53
3762.84 49
3762.98 50
3763.12 55
3763.26 63
3763.40 74
3763.54 84
3763.68 93
3763.82 100
3763.96 105
3764.11 108
3764.25 110
3764.39 110
3764.53 110
3764.67 109
3764.81 105
3764.95 101
3765.09 95
3765.23 91
3765.37 87
3765.51 86
3765.65 87
3765.79 90
3765.93 94
3766.07 97
3766.22 98
3766.36 96
3766.50 93
3766.64 88
3766.78 82
3766.92 77
3767.06 74
3767.20 74
3767.34 78
3767.48 84
3767.62 94
3767.76 105
3767.90 117
3768.04 128
3768.19 137
3768.33 143
3768.47 145
3768.61 143
3768.75 138
3768.89 129
3769.03 116
3769.17 102
3769.31 86
3769.45 69
3769.59 52
3769.73 35
3769.87 19
3770.01 6
3770.16 0
3770.30 0
3770.44 0
3770.58 0
3770.72 0
3770.86 0
3771.00 0
3771.14 0
3771.28 0
3771.42 2
3771.56 7
3771.70 13
3771.85 21
3771.99 29
3772.13 37
3772.27 42
3772.41 44
3772.55 43
3772.69 40
3772.83 35
3772.97 31
3773.11 27
3773.25 24
3773.39 23
3773.53 23
3773.68 25
3773.82 28
3773.96 32
3774.10 36
3774.24 41
3774.38 46
3774.52 50
3774.66 54
3774.80 56
3774.94 56
3775.08 54
3775.22 52
3775.37 49
3775.51 48
3775.65 48
3775.79 51
3775.93 55
3776.07 60
3776.21 66
3776.35 71
3776.49 74
3776.63 74
3776.77 72
3776.92 68
3777.06 60
3777.20 51
3777.34 40
3777.48 28
3777.62 17
3777.76 9
3777.90 5
3778.04 6
3778.18 14
3778.32 27
3778.47 42
3778.61 57
3778.75 70
3778.89 79
3779.03 82
3779.17 79
3779.31 73
3779.45 64
3779.59 56
3779.73 48
3779.87 42
3780.02 39
3780.16 37
3780.30 36
3780.44 37
3780.58 38
3780.72 39
3780.86 41
3781.00 43
3781.14 46
3781.28 48
3781.43 51
3781.57 52
3781.71 53
3781.85 52
3781.99 51
3782.13 48
3782.27 44
3782.41 39
3782.55 34
3782.69 29
3782.84 26
3782.98 25
3783.12 26
3783.26 30
3783.40 33
3783.54 37
3783.68 39
3783.82 39
3783.96 36
3784.10 31
3784.25 24
3784.39 16
3784.53 10
3784.67 6
3784.81 6
3784.95 8
3785.09 12
3785.23 19
3785.37 26
3785.51 34
3785.66 42
3785.80 48
3785.94 52
3786.08 55
3786.22 56
3786.36 57
3786.50 58
3786.64 60
3786.78 64
3786.93 70
3787.07 77
3787.21 85
3787.35 92
3787.49 98
3787.63 102
3787.77 103
3787.91 102
3788.05 97
3788.20 91
3788.34 84
3788.48 77
3788.62 71
3788.76 66
3788.90 62
3789.04 61
3789.18 62
3789.32 64
3789.47 68
3789.61 73
3789.75 77
3789.89 80
3790.03 81
3790.17 80
3790.31 79
3790.45 78
3790.59 78
3790.74 81
3790.88 86
3791.02 94
3791.16 102
3791.30 111
3791.44 118
3791.58 123
3791.72 124
3791.86 123
3792.01 120
3792.15 115
3792.29 109
3792.43 102
3792.57 93
3792.71 85
3792.85 75
3792.99 66
3793.14 57
3793.28 48
3793.42 40
3793.56 33
3793.70 29
3793.84 28
3793.98 29
3794.12 33
3794.26 37
3794.41 40
3794.55 42
3794.69 39
3794.83 34
3794.97 25
3795.11 16
3795.25 8
3795.39 3
3795.54 3
3795.68 8
3795.82 16
3795.96 25
3796.10 34
3796.24 40
3796.38 42
3796.52 42
3796.67 41
3796.81 40
3796.95 41
3797.09 44
3797.23 49
3797.37 55
3797.51 60
3797.65 65
3797.80 68
3797.94 69
3798.08 71
3798.22 74
3798.36 80
3798.50 89
3798.64 101
3798.79 115
3798.93 128
3799.07 138
3799.21 144
3799.35 143
3799.49 138
3799.63 130
3799.77 119
3799.92 109
3800.06 100
3800.20 93
3800.34 87
3800.48 83
3800.62 79
3800.76 74
3800.90 69
3801.05 64
3801.19 59
3801.33 55
3801.47 53
3801.61 52
3801.75 53
3801.89 54
3802.04 56
3802.18 58
3802.32 59
3802.46 60
3802.60 61
3802.74 61
3802.88 61
3803.03 62
3803.17 61
3803.31 60
3803.45 56
3803.59 52
3803.73 48
3803.87 44
3804.01 41
3804.16 40
3804.30 42
3804.44 44
3804.58 47
3804.72 48
3804.86 47
3805.00 43
3805.15 37
3805.29 31
3805.43 25
3805.57 20
3805.71 20
3805.85 23
3805.99 30
3806.14 39
3806.28 50
3806.42 61
3806.56 71
3806.70 79
3806.84 84
3806.98 88
3807.13 90
3807.27 92
3807.41 94
3807.55 95
3807.69 97
3807.83 98
3807.98 97
3808.12 94
3808.26 88
3808.40 80
3808.54 69
3808.68 58
3808.82 46
3808.97 37
3809.11 30
3809.25 28
3809.39 31
3809.53 38
3809.67 47
3809.81 57
3809.96 66
3810.10 72
3810.24 73
3810.38 70
3810.52 64
3810.66 55
3810.80 47
3810.95 40
3811.09 34
3811.23 30
3811.37 26
3811.51 24
3811.65 24
3811.80 25
3811.94 29
3812.08 35
3812.22 44
3812.36 54
3812.50 66
3812.64 76
3812.79 86
3812.93 94
3813.07 102
3813.21 108
3813.35 113
3813.49 118
3813.64 122
3813.78 125
3813.92 127
3814.06 126
3814.20 124
3814.34 120
3814.49 114
3814.63 107
3814.77 100
3814.91 93
3815.05 89
3815.19 86
3815.34 86
3815.48 89
3815.62 95
3815.76 102
3815.90 111
3816.04 118
3816.18 125
3816.33 131
3816.47 135
3816.61 138
3816.75 139
3816.89 139
3817.03 138
3817.18 134
3817.32 129
3817.46 122
3817.60 114
3817.74 107
3817.88 103
3818.03 101
3818.17 103
3818.31 109
3818.45 116
3818.59 123
3818.73 129
3818.88 133
3819.02 134
3819.16 132
3819.30 128
3819.44 124
3819.58 119
3819.73 114
3819.87 109
3820.01 104
3820.15 101
3820.29 98
3820.43 97
3820.58 98
3820.72 101
3820.86 105
3821.00 111
3821.14 115
3821.28 119
3821.43 120
3821.57 119
3821.71 115
3821.85 108
3821.99 98
3822.14 86
3822.28 73
3822.42 58
3822.56 45
3822.70 35
3822.84 27
3822.99 24
3823.13 24
3823.27 26
3823.41 28
3823.55 28
3823.69 25
3823.84 20
3823.98 14
3824.12 9
3824.26 6
3824.40 7
3824.55 13
3824.69 22
3824.83 34
3824.97 47
3825.11 57
3825.25 64
3825.40 67
3825.54 65
3825.68 60
3825.82 52
3825.96 44
3826.10 38
3826.25 33
3826.39 29
3826.53 26
3826.67 23
3826.81 19
3826.96 16
3827.10 13
3827.24 13
3827.38 15
3827.52 21
3827.66 30
3827.81 41
3827.95 53
3828.09 65
3828.23 74
3828.37 80
3828.52 83
3828.66 82
3828.80 79
3828.94 74
3829.08 68
3829.23 64
3829.37 61
3829.51 61
3829.65 63
3829.79 66
3829.93 70
3830.08 73
3830.22 74
3830.36 73
3830.50 70
3830.64 65
3830.79 60
3830.93 55
3831.07 51
3831.21 49
3831.35 50
3831.50 53
3831.64 58
3831.78 64
3831.92 69
3832.06 72
3832.21 70
3832.35 65
3832.49 56
3832.63 44
3832.77 32
3832.91 21
3833.06 13
3833.20 9
3833.34 9
3833.48 11
3833.62 15
3833.77 19
3833.91 22
3834.05 22
3834.19 20
3834.33 15
3834.48 9
3834.62 3
3834.76 0
3834.90 0
3835.04 0
3835.19 0
3835.33 0
3835.47 0
3835.61 0
3835.75 0
3835.90 2
3836.04 14
3836.18 30
3836.32 47
3836.46 63
3836.61 77
3836.75 87
3836.89 93
3837.03 97
3837.17 98
3837.32 100
3837.46 102
3837.60 106
3837.74 110
3837.88 115
3838.03 120
3838.17 122
3838.31 122
3838.45 119
3838.59 112
3838.74 102
3838.88 91
3839.02 79
3839.16 69
3839.30 60
3839.45 54
3839.59 53
3839.73 55
3839.87 60
3840.01 66
3840.16 72
3840.30 76
3840.44 76
3840.58 73
3840.73 67
3840.87 58
3841.01 47
3841.15 37
3841.29 27
3841.44 20
3841.58 16
3841.72 16
3841.86 20
3842.00 27
3842.15 37
3842.29 48
3842.43 59
3842.57 68
3842.71 74
3842.86 77
3843.00 77
3843.14 75
3843.28 71
3843.42 67
3843.57 63
3843.71 61
3843.85 59
3843.99 59
3844.14 59
3844.28 60
3844.42 59
3844.56 57
3844.70 54
3844.85 49
3844.99 43
3845.13 38
3845.27 34
3845.42 33
3845.56 36
3845.70 42
3845.84 51
3845.98 63
3846.13 75
3846.27 85
3846.41 94
3846.55 98
3846.69 99
3846.84 95
3846.98 90
3847.12 83
3847.26 78
3847.41 74
3847.55 72
3847.69 70
3847.83 70
3847.97 70
3848.12 69
3848.26 68
3848.40 69
3848.54 71
3848.69 77
3848.83 85
3848.97 93
3849.11 102
3849.25 109
3849.40 113
3849.54 114
3849.68 112
3849.82 110
3849.97 107
3850.11 106
3850.25 105
3850.39 106
3850.53 107
3850.68 108
3850.82 109
3850.96 110
3851.10 111
3851.25 113
3851.39 115
3851.53 116
3851.67 117
3851.82 117
3851.96 115
3852.10 112
3852.24 108
3852.38 104
3852.53 104
3852.67 106
3852.81 113
3852.95 123
3853.10 135
3853.24 149
3853.38 161
3853.52 171
3853.67 178
3853.81 182
3853.95 184
3854.09 185
3854.23 187
3854.38 190
3854.52 196
3854.66 204
3854.80 214
3854.95 226
3855.09 239
3855.23 251
3855.37 262
3855.52 270
3855.66 277
3855.80 282
3855.94 287
3856.08 292
3856.23 299
3856.37 308
3856.51 317
3856.65 326
3856.80 334
3856.94 339
3857.08 343
3857.22 346
3857.37 349
3857.51 353
3857.65 359
3857.79 366
3857.94 374
3858.08 381
3858.22 386
3858.36 387
3858.51 385
3858.65 379
3858.79 371
3858.93 360
3859.08 349
3859.22 339
3859.36 330
3859.50 323
3859.64 319
3859.79 317
3859.93 319
3860.07 322
3860.21 326
3860.36 328
3860.50 329
3860.64 328
3860.78 325
3860.93 321
3861.07 317
3861.21 315
3861.35 314
3861.50 313
3861.64 311
3861.78 307
3861.92 299
3862.07 287
3862.21 272
3862.35 255
3862.49 237
3862.64 223
3862.78 211
3862.92 204
3863.06 199
3863.21 197
3863.35 194
3863.49 190
3863.63 183
3863.78 174
3863.92 163
3864.06 154
3864.20 146
3864.35 142
3864.49 142
3864.63 147
3864.77 156
3864.92 167
3865.06 177
3865.20 185
3865.34 191
3865.49 192
3865.63 191
3865.77 186
3865.91 180
3866.06 174
3866.20 167
3866.34 162
3866.48 159
3866.63 158
3866.77 159
3866.91 163
3867.05 167
3867.20 171
3867.34 173
3867.48 170
3867.63 162
3867.77 150
3867.91 134
3868.05 116
3868.20 99
3868.34 85
3868.48 75
3868.62 70
3868.77 68
3868.91 70
3869.05 74
3869.19 78
3869.34 82
3869.48 84
3869.62 84
3869.76 84
3869.91 81
3870.05 78
3870.19 76
3870.33 74
3870.48 73
3870.62 73
3870.76 74
3870.91 76
3871.05 78
3871.19 81
3871.33 82
3871.48 84
3871.62 84
3871.76 85
3871.90 85
3872.05 86
3872.19 86
3872.33 87
3872.47 87
3872.62 88
3872.76 88
3872.90 89
3873.04 89
3873.19 89
3873.33 89
3873.47 89
3873.62 89
3873.76 91
3873.90 94
3874.04 99
3874.19 106
3874.33 112
3874.47 116
3874.61 117
3874.76 112
3874.90 103
3875.04 90
3875.19 75
3875.33 60
3875.47 47
3875.61 37
3875.76 32
3875.90 32
3876.04 35
3876.18 42
3876.33 51
3876.47 62
3876.61 72
3876.76 82
3876.90 90
3877.04 96
3877.18 99
3877.33 100
3877.47 100
3877.61 98
3877.75 94
3877.90 90
3878.04 85
3878.18 78
3878.33 71
3878.47 62
3878.61 53
3878.75 46
3878.90 40
3879.04 36
3879.18 34
3879.33 35
3879.47 37
3879.61 40
3879.75 44
3879.90 47
3880.04 50
3880.18 53
3880.32 56
3880.47 60
3880.61 63
3880.75 68
3880.90 73
3881.04 77
3881.18 81
3881.32 82
3881.47 83
3881.61 81
3881.75 79
3881.90 75
3882.04 70
3882.18 66
3882.32 61
3882.47 56
3882.61 50
3882.75 44
3882.90 39
3883.04 35
3883.18 33
3883.32 33
3883.47 36
3883.61 40
3883.75 44
3883.90 47
3884.04 48
3884.18 47
3884.32 44
3884.47 39
3884.61 35
3884.75 32
3884.90 33
3885.04 37
3885.18 45
3885.32 55
3885.47 67
3885.61 77
3885.75 84
3885.90 86
3886.04 84
3886.18 77
3886.33 67
3886.47 57
3886.61 49
3886.75 42
3886.90 39
3887.04 39
3887.18 42
3887.33 45
3887.47 49
3887.61 50
3887.75 50
3887.90 48
3888.04 43
3888.18 37
3888.33 29
3888.47 23
3888.61 17
3888.76 15
3888.90 14
3889.04 17
3889.18 21
3889.33 27
3889.47 34
3889.61 40
3889.76 44
3889.90 48
3890.04 49
3890.19 49
3890.33 48
3890.47 46
3890.61 45
3890.76 43
3890.90 42
3891.04 40
3891.19 37
3891.33 33
3891.47 28
3891.62 23
3891.76 19
3891.90 16
3892.04 16
3892.19 18
3892.33 23
3892.47 29
3892.62 36
3892.76 42
3892.90 47
3893.05 50
3893.19 51
3893.33 52
3893.47 53
3893.62 54
3893.76 57
3893.90 60
3894.05 64
3894.19 68
3894.33 71
3894.48 75
3894.62 77
3894.76 79
3894.91 81
3895.05 82
3895.19 82
3895.33 81
3895.48 79
3895.62 74
3895.76 68
3895.91 59
3896.05 49
3896.19 38
3896.34 28
3896.48 19
3896.62 12
3896.77 9
3896.91 10
3897.05 15
3897.20 23
3897.34 32
3897.48 40
3897.62 46
3897.77 49
3897.91 49
3898.05 47
3898.20 43
3898.34 39
3898.48 37
3898.63 36
3898.77 36
3898.91 36
3899.06 34
3899.20 31
3899.34 26
3899.49 19
3899.63 11
3899.77 2
3899.91 0
3900.06 0
3900.20 0
3900.34 0
3900.49 0
3900.63 0
3900.77 0
3900.92 0
3901.06 5
3901.20 14
3901.35 23
3901.49 31
3901.63 39
3901.78 44
3901.92 47
3902.06 49
3902.21 49
3902.35 48
3902.49 47
3902.64 48
3902.78 49
3902.92 52
3903.07 54
3903.21 57
3903.35 59
3903.50 61
3903.64 63
3903.78 66
3903.92 70
3904.07 75
3904.21 79
3904.35 81
3904.50 80
3904.64 75
3904.78 67
3904.93 55
3905.07 42
3905.21 28
3905.36 16
3905.50 7
3905.64 0
3905.79 0
3905.93 0
3906.07 0
3906.22 4
3906.36 9
3906.50 15
3906.65 20
3906.79 25
3906.93 28
3907.08 31
3907.22 35
3907.36 39
3907.51 44
3907.65 49
3907.79 53
3907.94 55
3908.08 54
3908.22 48
3908.37 39
3908.51 27
3908.65 15
3908.80 5
3908.94 0
3909.08 0
3909.23 0
3909.37 0
3909.51 4
3909.66 9
3909.80 12
3909.94 14
3910.09 13
3910.23 11
3910.37 8
3910.52 4
3910.66 0
3910.80 0
3910.95 0
3911.09 0
3911.23 0
3911.38 0
3911.52 3
3911.66 5
3911.81 5
3911.95 4
3912.09 2
3912.24 0
3912.38 0
3912.52 0
3912.67 1
3912.81 6
3912.95 13
3913.10 20
3913.24 27
3913.38 34
3913.53 39
3913.67 43
3913.82 47
3913.96 49
3914.10 52
3914.25 55
3914.39 57
3914.53 59
3914.68 60
3914.82 61
3914.96 60
3915.11 58
3915.25 56
3915.39 53
3915.54 50
3915.68 47
3915.82 45
3915.97 44
3916.11 42
3916.25 40
3916.40 38
3916.54 36
3916.68 35
3916.83 36
3916.97 39
3917.11 45
3917.26 53
3917.40 61
3917.55 66
3917.69 69
3917.83 68
3917.98 63
3918.12 57
3918.26 50
3918.41 45
3918.55 41
3918.69 40
3918.84 41
3918.98 43
3919.12 46
3919.27 50
3919.41 52
3919.55 55
3919.70 57
3919.84 58
3919.99 59
3920.13 59
3920.27 58
3920.42 57
3920.56 54
3920.70 51
3920.85 49
3920.99 48
3921.13 48
3921.28 51
3921.42 56
3921.56 62
3921.71 69
3921.85 75
3921.99 81
3922.14 85
3922.28 87
3922.43 86
3922.57 83
3922.71 78
3922.86 73
3923.00 69
3923.14 67
3923.29 67
3923.43 71
3923.57 77
3923.72 84
3923.86 91
3924.01 95
3924.15 98
3924.29 98
3924.44 96
3924.58 91
3924.72 86
3924.87 79
3925.01 73
3925.15 67
3925.30 63
3925.44 60
3925.59 61
3925.73 64
3925.87 69
3926.02 74
3926.16 79
3926.30 82
3926.45 81
3926.59 77
3926.73 70
3926.88 61
3927.02 50
3927.17 39
3927.31 27
3927.45 15
3927.60 4
3927.74 0
3927.88 0
3928.03 0
3928.17 0
3928.31 0
3928.46 0
3928.60 0
3928.75 0
3928.89 7
3929.03 17
3929.18 25
3929.32 33
3929.46 40
3929.61 47
3929.75 53
3929.90 58
3930.04 62
3930.18 65
3930.33 65
3930.47 64
3930.61 60
3930.76 56
3930.90 52
3931.05 47
3931.19 44
3931.33 41
3931.48 40
3931.62 39
3931.76 38
3931.91 37
3932.05 35
3932.20 33
3932.34 31
3932.48 28
3932.63 26
3932.77 24
3932.91 22
3933.06 21
3933.20 18
3933.35 16
3933.49 14
3933.63 14
3933.78 16
3933.92 21
3934.06 30
3934.21 42
3934.35 54
3934.50 66
3934.64 76
3934.78 81
3934.93 81
3935.07 78
3935.22 71
3935.36 63
3935.50 55
3935.65 47
3935.79 42
3935.93 39
3936.08 38
3936.22 37
3936.37 37
3936.51 38
3936.65 38
3936.80 38
3936.94 38
3937.09 40
3937.23 42
3937.37 46
3937.52 49
3937.66 52
3937.80 53
3937.95 54
3938.09 53
3938.24 53
3938.38 52
3938.52 52
3938.67 53
3938.81 54
3938.96 56
3939.10 56
3939.24 56
3939.39 54
3939.53 52
3939.68 49
3939.82 46
3939.96 43
3940.11 40
3940.25 38
3940.39 38
3940.54 38
3940.68 39
3940.83 41
3940.97 44
3941.11 48
3941.26 53
3941.40 59
3941.55 67
3941.69 75
3941.83 83
3941.98 91
3942.12 96
3942.27 99
3942.41 99
3942.55 95
3942.70 89
3942.84 82
3942.99 76
3943.13 70
3943.27 66
3943.42 64
3943.56 63
3943.71 62
3943.85 61
3943.99 59
3944.14 58
3944.28 56
3944.43 54
3944.57 54
3944.71 54
3944.86 55
3945.00 57
3945.15 59
3945.29 59
3945.43 58
3945.58 55
3945.72 50
3945.87 43
3946.01 35
3946.15 28
3946.30 21
3946.44 17
3946.59 16
3946.73 17
3946.87 21
3947.02 26
3947.16 32
3947.31 38
3947.45 45
3947.59 50
3947.74 55
3947.88 58
3948.03 59
3948.17 58
3948.31 54
3948.46 49
3948.60 43
3948.75 36
3948.89 30
3949.03 26
3949.18 24
3949.32 24
3949.47 27
3949.61 32
3949.75 37
3949.90 41
3950.04 43
3950.19 43
3950.33 39
3950.48 33
3950.62 26
3950.76 21
3950.91 17
3951.05 16
3951.20 18
3951.34 23
3951.48 28
3951.63 34
3951.77 38
3951.92 40
3952.06 41
3952.20 41
3952.35 40
3952.49 37
3952.64 35
3952.78 32
3952.93 30
3953.07 28
3953.21 28
3953.36 30
3953.50 34
3953.65 39
3953.79 45
3953.93 50
3954.08 54
3954.22 56
3954.37 56
3954.51 55
3954.66 54
3954.80 51
3954.94 49
3955.09 46
3955.23 44
3955.38 43
3955.52 42
3955.66 42
3955.81 44
3955.95 47
3956.10 52
3956.24 57
3956.39 62
3956.53 66
3956.67 68
3956.82 69
3956.96 68
3957.11 66
3957.25 64
3957.40 62
3957.54 61
3957.68 61
3957.83 60
3957.97 60
3958.12 58
3958.26 56
3958.40 55
3958.55 55
3958.69 58
3958.84 63
3958.98 70
3959.13 79
3959.27 86
3959.41 92
3959.56 94
3959.70 93
3959.85 88
3959.99 81
3960.14 73
3960.28 64
3960.42 54
3960.57 45
3960.71 37
3960.86 30
3961.00 26
3961.15 23
3961.29 23
3961.43 24
3961.58 26
3961.72 27
3961.87 27
3962.01 24
3962.16 21
3962.30 16
3962.44 10
3962.59 5
3962.73 2
3962.88 0
3963.02 0
3963.17 1
3963.31 4
3963.46 10
3963.60 17
3963.74 25
3963.89 33
3964.03 39
3964.18 44
3964.32 46
3964.47 45
3964.61 44
3964.75 43
3964.90 43
3965.04 45
3965.19 49
3965.33 54
3965.48 61
3965.62 68
3965.76 73
3965.91 78
3966.05 82
3966.20 86
3966.34 88
3966.49 89
3966.63 90
3966.78 90
3966.92 90
3967.06 89
3967.21 88
3967.35 86
3967.50 84
3967.64 81
3967.79 77
3967.93 72
3968.08 66
3968.22 60
3968.36 55
3968.51 50
3968.65 48
3968.80 49
3968.94 53
3969.09 59
3969.23 66
3969.38 71
3969.52 73
3969.66 71
3969.81 66
3969.95 58
3970.10 51
3970.24 47
3970.39 46
3970.53 50
3970.68 57
3970.82 66
3970.96 74
3971.11 82
3971.25 88
3971.40 92
3971.54 94
3971.69 94
3971.83 93
3971.98 89
3972.12 84
3972.26 77
3972.41 70
3972.55 64
3972.70 58
3972.84 53
3972.99 48
3973.13 43
3973.28 37
3973.42 29
3973.57 20
3973.71 11
3973.85 2
3974.00 0
3974.14 0
3974.29 0
3974.43 0
3974.58 0
3974.72 0
3974.87 0
3975.01 0
3975.16 0
3975.30 2
3975.44 9
3975.59 16
3975.73 23
3975.88 29
3976.02 32
3976.17 33
3976.31 31
3976.46 27
3976.60 23
3976.75 18
3976.89 16
3977.03 16
3977.18 18
3977.32 23
3977.47 31
3977.61 40
3977.76 48
3977.90 55
3978.05 58
3978.19 57
3978.34 52
3978.48 44
3978.63 34
3978.77 23
3978.91 14
3979.06 8
3979.20 7
3979.35 8
3979.49 13
3979.64 20
3979.78 28
3979.93 35
3980.07 40
3980.22 42
3980.36 41
3980.51 39
3980.65 37
3980.79 34
3980.94 32
3981.08 30
3981.23 30
3981.37 31
3981.52 34
3981.66 38
3981.81 42
3981.95 47
3982.10 51
3982.24 55
3982.39 56
3982.53 54
3982.68 51
3982.82 48
3982.96 46
3983.11 45
3983.25 47
3983.40 50
3983.54 55
3983.69 59
3983.83 62
3983.98 63
3984.12 62
3984.27 60
3984.41 57
3984.56 55
3984.70 53
3984.85 53
3984.99 55
3985.14 58
3985.28 63
3985.43 68
3985.57 74
3985.71 78
3985.86 81
3986.00 81
3986.15 77
3986.29 70
3986.44 61
3986.58 53
3986.73 45
3986.87 41
3987.02 39
3987.16 41
3987.31 44
3987.45 48
3987.60 51
3987.74 53
3987.89 55
3988.03 56
3988.18 58
3988.32 60
3988.47 63
3988.61 67
3988.75 70
3988.90 72
3989.04 73
3989.19 73
3989.33 72
3989.48 69
3989.62 66
3989.77 61
3989.91 55
3990.06 50
3990.20 46
3990.35 44
3990.49 46
3990.64 50
3990.78 58
3990.93 67
3991.07 77
3991.22 85
3991.36 90
3991.51 91
3991.65 88
3991.80 80
3991.94 69
3992.09 56
3992.23 43
3992.38 29
3992.52 17
3992.67 8
3992.81 0
3992.96 0
3993.10 0
3993.24 0
3993.39 0
3993.53 0
3993.68 0
3993.82 0
3993.97 0
3994.11 2
3994.26 6
3994.40 11
3994.55 17
3994.69 23
3994.84 28
3994.98 33
3995.13 37
3995.27 40
3995.42 44
3995.56 48
3995.71 54
3995.85 60
3996.00 67
3996.14 74
3996.29 79
3996.43 84
3996.58 87
3996.72 90
3996.87 93
3997.01 96
3997.16 99
3997.30 102
3997.45 104
3997.59 103
3997.74 101
3997.88 97
3998.03 92
3998.17 86
3998.32 82
3998.46 79
3998.61 78
3998.75 79
3998.90 81
3999.04 83
3999.19 85
3999.33 86
3999.48 86
3999.62 85
3999.77 84
3999.91 84
4000.06 85
4000.20 87
4000.35 89
4000.49 91
4000.64 92
4000.78 91
4000.93 87
4001.07 82
4001.22 75
4001.36 67
4001.51 59
4001.65 53
4001.80 49
4001.94 47
4002.09 49
4002.23 52
4002.38 57
4002.52 62
4002.67 65
4002.81 68
4002.96 70
4003.10 73
4003.25 77
4003.39 83
4003.54 92
4003.68 102
4003.83 113
4003.97 122
4004.12 128
4004.26 130
4004.41 128
4004.55 123
4004.70 116
4004.84 107
4004.99 97
4005.13 88
4005.28 81
4005.42 75
4005.57 71
4005.71 70
4005.86 69
4006.00 70
4006.15 69
4006.29 68
4006.44 64
4006.59 58
4006.73 50
4006.88 40
4007.02 30
4007.17 19
4007.31 8
4007.46 0
4007.60 0
4007.75 0
4007.89 0
4008.04 0
4008.18 0
4008.33 0
4008.47 0
4008.62 0
4008.76 9
4008.91 18
4009.05 26
4009.20 34
4009.34 41
4009.49 47
4009.63 53
4009.78 59
4009.92 65
4010.07 71
4010.21 76
4010.36 81
4010.50 84
4010.65 86
4010.79 84
4010.94 80
4011.09 73
4011.23 63
4011.38 53
4011.52 42
4011.67 32
4011.81 23
4011.96 18
4012.10 14
4012.25 13
4012.39 14
4012.54 15
4012.68 18
4012.83 21
4012.97 25
4013.12 29
4013.26 34
4013.41 41
4013.55 50
4013.70 58
4013.84 66
4013.99 72
4014.14 75
4014.28 77
4014.43 77
4014.57 77
4014.72 78
4014.86 81
4015.01 87
4015.15 94
4015.30 101
4015.44 107
4015.59 111
4015.73 112
4015.88 111
4016.02 106
4016.17 100
4016.31 93
4016.46 86
4016.61 77
4016.75 69
4016.90 60
4017.04 51
4017.19 42
4017.33 35
4017.48 31
4017.62 30
4017.77 34
4017.91 42
4018.06 52
4018.20 61
4018.35 69
4018.49 73
4018.64 74
4018.78 70
4018.93 65
4019.08 61
4019.22 58
4019.37 59
4019.51 63
4019.66 70
4019.80 77
4019.95 85
4020.09 91
4020.24 97
4020.38 101
4020.53 104
4020.67 107
4020.82 108
4020.97 107
4021.11 104
4021.26 97
4021.40 88
4021.55 76
4021.69 63
4021.84 51
4021.98 41
4022.13 33
4022.27 28
4022.42 25
4022.56 24
4022.71 23
4022.86 22
4023.00 21
4023.15 20
4023.29 19
4023.44 19
4023.58 19
4023.73 22
4023.87 27
4024.02 34
4024.16 41
4024.31 49
4024.46 56
4024.60 62
4024.75 66
4024.89 68
4025.04 69
4025.18 68
4025.33 67
4025.47 65
4025.62 62
4025.76 58
4025.91 53
4026.06 47
4026.20 41
4026.35 34
4026.49 28
4026.64 24
4026.78 23
4026.93 25
4027.07 29
4027.22 36
4027.36 43
4027.51 50
4027.66 56
4027.80 59
4027.95 61
4028.09 62
4028.24 62
4028.38 62
4028.53 63
4028.67 64
4028.82 65
4028.97 66
4029.11 66
4029.26 65
4029.40 63
4029.55 60
4029.69 56
4029.84 52
4029.98 47
4030.13 42
4030.28 36
4030.42 32
4030.57 29
4030.71 27
4030.86 28
4031.00 30
4031.15 34
4031.29 39
4031.44 45
4031.59 50
4031.73 55
4031.88 58
4032.02 59
4032.17 58
4032.31 54
4032.46 49
4032.60 43
4032.75 38
4032.90 34
4033.04 32
4033.19 32
4033.33 32
4033.48 33
4033.62 33
4033.77 32
4033.92 30
4034.06 27
4034.21 24
4034.35 20
4034.50 17
4034.64 14
4034.79 12
4034.93 9
4035.08 7
4035.23 4
4035.37 2
4035.52 0
4035.66 0
4035.81 0
4035.95 0
4036.10 0
4036.25 0
4036.39 0
4036.54 0
4036.68 0
4036.83 5
4036.97 12
4037.12 19
4037.27 26
4037.41 31
4037.56 33
4037.70 32
4037.85 29
4037.99 25
4038.14 21
4038.28 19
4038.43 19
4038.58 21
4038.72 25
4038.87 31
4039.01 39
4039.16 49
4039.30 59
4039.45 69
4039.60 80
4039.74 88
4039.89 94
4040.03 96
4040.18 94
4040.33 91
4040.47 86
4040.62 81
4040.76 77
4040.91 74
4041.05 73
4041.20 71
4041.35 69
4041.49 65
4041.64 61
4041.78 56
4041.93 52
4042.07 50
4042.22 51
4042.37 55
4042.51 61
4042.66 69
4042.80 78
4042.95 86
4043.09 93
4043.24 100
4043.39 105
4043.53 110
4043.68 114
4043.82 119
4043.97 122
4044.12 123
4044.26 123
4044.41 120
4044.55 116
4044.70 111
4044.84 105
4044.99 101
4045.14 97
4045.28 96
4045.43 95
4045.57 97
4045.72 99
4045.86 101
4046.01 103
4046.16 103
4046.30 103
4046.45 100
4046.59 97
4046.74 93
4046.89 90
4047.03 87
4047.18 86
4047.32 87
4047.47 88
4047.62 89
4047.76 89
4047.91 88
4048.05 84
4048.20 79
4048.34 72
4048.49 65
4048.64 58
4048.78 54
4048.93 50
4049.07 49
4049.22 50
4049.37 52
4049.51 56
4049.66 60
4049.80 65
4049.95 69
4050.10 73
4050.24 75
4050.39 76
4050.53 76
4050.68 75
4050.82 74
4050.97 72
4051.12 70
4051.26 68
4051.41 66
4051.55 64
4051.70 62
4051.85 59
4051.99 57
4052.14 53
4052.28 50
4052.43 48
4052.58 46
4052.72 46
4052.87 47
4053.01 49
4053.16 52
4053.31 56
4053.45 60
4053.60 65
4053.74 71
4053.89 78
4054.04 86
4054.18 94
4054.33 100
4054.47 105
4054.62 106
4054.77 103
4054.91 97
4055.06 87
4055.20 76
4055.35 66
4055.50 58
4055.64 54
4055.79 54
4055.93 58
4056.08 65
4056.23 74
4056.37 83
4056.52 90
4056.66 97
4056.81 101
4056.96 104
4057.10 106
4057.25 107
4057.39 107
4057.54 108
4057.69 108
4057.83 108
4057.98 108
4058.12 107
4058.27 107
4058.42 107
4058.56 106
4058.71 106
4058.85 107
4059.00 108
4059.15 110
4059.29 113
4059.44 116
4059.59 119
4059.73 121
4059.88 121
4060.02 119
4060.17 116
4060.32 112
4060.46 108
4060.61 103
4060.75 97
4060.90 92
4061.05 87
4061.19 81
4061.34 75
4061.48 70
4061.63 66
4061.78 64
4061.92 64
4062.07 65
4062.22 67
4062.36 69
4062.51 70
4062.65 70
4062.80 69
4062.95 67
4063.09 65
4063.24 63
4063.38 62
4063.53 62
4063.68 62
4063.82 63
4063.97 65
4064.12 67
4064.26 68
4064.41 71
4064.55 72
4064.70 74
4064.85 76
4064.99 76
4065.14 76
4065.28 75
4065.43 73
4065.58 72
4065.72 70
4065.87 70
4066.02 70
4066.16 71
4066.31 72
4066.45 73
4066.60 75
4066.75 77
4066.89 79
4067.04 81
4067.19 83
4067.33 84
4067.48 84
4067.62 84
4067.77 83
4067.92 83
4068.06 85
4068.21 88
4068.36 92
4068.50 96
4068.65 101
4068.79 104
4068.94 105
4069.09 104
4069.23 102
4069.38 100
4069.53 97
4069.67 95
4069.82 93
4069.96 92
4070.11 90
4070.26 88
4070.40 86
4070.55 85
4070.70 85
4070.84 86
4070.99 87
4071.13 88
4071.28 88
4071.43 85
4071.57 78
4071.72 68
4071.87 56
4072.01 45
4072.16 36
4072.30 31
4072.45 31
4072.60 35
4072.74 43
4072.89 52
4073.04 60
4073.18 67
4073.33 72
4073.48 75
4073.62 77
4073.77 78
4073.91 80
4074.06 83
4074.21 87
4074.35 92
4074.50 96
4074.65 98
4074.79 99
4074.94 97
4075.08 92
4075.23 87
4075.38 82
4075.52 78
4075.67 77
4075.82 78
4075.96 83
4076.11 90
4076.26 97
4076.40 105
4076.55 112
4076.70 117
4076.84 121
4076.99 124
4077.13 125
4077.28 126
4077.43 126
4077.57 127
4077.72 128
4077.87 130
4078.01 131
4078.16 133
4078.31 134
4078.45 134
4078.60 134
4078.74 133
4078.89 130
4079.04 127
4079.18 121
4079.33 115
4079.48 108
4079.62 102
4079.77 96
4079.92 93
4080.06 91
4080.21 92
4080.36 94
4080.50 96
4080.65 97
4080.80 97
4080.94 94
4081.09 90
4081.23 86
4081.38 83
4081.53 81
4081.67 82
4081.82 84
4081.97 88
4082.11 91
4082.26 94
4082.41 96
4082.55 95
4082.70 92
4082.85 87
4082.99 82
4083.14 76
4083.29 70
4083.43 66
4083.58 62
4083.73 60
4083.87 59
4084.02 60
4084.16 63
4084.31 67
4084.46 73
4084.60 79
4084.75 84
4084.90 89
4085.04 91
4085.19 90
4085.34 86
4085.48 80
4085.63 72
4085.78 62
4085.92 51
4086.07 39
4086.22 26
4086.36 14
4086.51 2
4086.66 0
4086.80 0
4086.95 0
4087.10 0
4087.24 0
4087.39 0
4087.54 0
4087.68 0
4087.83 7
4087.98 19
4088.12 32
4088.27 46
4088.42 61
4088.56 74
4088.71 86
4088.85 95
4089.00 100
4089.15 102
4089.29 102
4089.44 99
4089.59 95
4089.73 91
4089.88 87
4090.03 83
4090.17 79
4090.32 75
4090.47 70
4090.61 65
4090.76 59
4090.91 52
4091.05 47
4091.20 42
4091.35 38
4091.49 37
4091.64 38
4091.79 42
4091.93 48
4092.08 54
4092.23 61
4092.37 66
4092.52 70
4092.67 71
4092.81 69
4092.96 65
4093.11 60
4093.25 54
4093.40 48
4093.55 42
4093.69 38
4093.84 34
4093.99 32
4094.13 32
4094.28 32
4094.43 34
4094.57 36
4094.72 38
4094.87 41
4095.01 42
4095.16 43
4095.31 44
4095.46 45
4095.60 45
4095.75 47
4095.90 48
4096.04 50
4096.19 52
4096.34 54
4096.48 56
4096.63 57
4096.78 58
4096.92 59
4097.07 60
4097.22 62
4097.36 65
4097.51 68
4097.66 71
4097.80 73
4097.95 74
4098.10 73
4098.24 71
4098.39 68
4098.54 64
4098.68 61
4098.83 59
4098.98 58
4099.12 58
4099.27 58
4099.42 57
4099.56 56
4099.71 53
4099.86 48
4100.00 43
4100.15 39
4100.30 34
4100.45 32
4100.59 30
4100.74 30
4100.89 29
4101.03 28
4101.18 26
4101.33 21
4101.47 15
4101.62 9
4101.77 4
4101.91 0
4102.06 0
4102.21 4
4102.35 10
4102.50 18
4102.65 26
4102.79 33
4102.94 38
4103.09 40
4103.24 40
4103.38 36
4103.53 31
4103.68 24
4103.82 17
4103.97 10
4104.12 4
4104.26 0
4104.41 0
4104.56 0
4104.70 1
4104.85 4
4105.00 9
4105.14 14
4105.29 19
4105.44 25
4105.59 31
4105.73 37
4105.88 45
4106.03 52
4106.17 59
4106.32 64
4106.47 67
4106.61 68
4106.76 67
4106.91 64
4107.05 60
4107.20 57
4107.35 56
4107.50 58
4107.64 62
4107.79 68
4107.94 74
4108.08 78
4108.23 80
4108.38 79
4108.52 75
4108.67 68
4108.82 61
4108.97 53
4109.11 45
4109.26 38
4109.41 32
4109.55 27
4109.70 24
4109.85 21
4109.99 19
4110.14 18
4110.29 17
4110.44 17
4110.58 18
4110.73 19
4110.88 21
4111.02 23
4111.17 25
4111.32 26
4111.46 26
4111.61 27
4111.76 27
4111.91 28
4112.05 29
4112.20 31
4112.35 31
4112.49 31
4112.64 28
4112.79 23
4112.93 18
4113.08 11
4113.23 5
4113.38 0
4113.52 0
4113.67 0
4113.82 0
4113.96 0
4114.11 0
4114.26 0
4114.41 0
4114.55 0
4114.70 5
4114.85 14
4114.99 22
4115.14 29
4115.29 34
4115.43 36
4115.58 36
4115.73 36
4115.88 34
4116.02 33
4116.17 33
4116.32 34
4116.46 36
4116.61 40
4116.76 45
4116.91 50
4117.05 55
4117.20 57
4117.35 58
4117.49 55
4117.64 50
4117.79 43
4117.94 37
4118.08 32
4118.23 30
4118.38 31
4118.52 34
4118.67 38
4118.82 42
4118.97 44
4119.11 44
4119.26 43
4119.41 40
4119.55 36
4119.70 33
4119.85 32
4120.00 32
4120.14 34
4120.29 38
4120.44 44
4120.58 52
4120.73 61
4120.88 69
4121.03 76
4121.17 81
4121.32 83
4121.47 81
4121.61 76
4121.76 68
4121.91 57
4122.06 46
4122.20 35
4122.35 24
4122.50 15
4122.65 8
4122.79 3
4122.94 0
4123.09 0
4123.23 1
4123.38 3
4123.53 6
4123.68 8
4123.82 9
4123.97 10
4124.12 11
4124.26 13
4124.41 17
4124.56 21
4124.71 27
4124.85 33
4125.00 37
4125.15 40
4125.30 41
4125.44 40
4125.59 39
4125.74 38
4125.88 39
4126.03 41
4126.18 45
4126.33 49
4126.47 54
4126.62 57
4126.77 58
4126.92 57
4127.06 54
4127.21 50
4127.36 46
4127.50 42
4127.65 38
4127.80 34
4127.95 31
4128.09 29
4128.24 26
4128.39 25
4128.54 24
4128.68 24
4128.83 25
4128.98 27
4129.13 27
4129.27 26
4129.42 24
4129.57 20
4129.71 15
4129.86 11
4130.01 8
4130.16 7
4130.30 8
4130.45 11
4130.60 15
4130.75 21
4130.89 29
4131.04 39
4131.19 50
4131.34 64
4131.48 77
4131.63 88
4131.78 96
4131.93 99
4132.07 97
4132.22 92
4132.37 86
4132.51 80
4132.66 77
4132.81 78
4132.96 84
4133.10 94
4133.25 106
4133.40 118
4133.55 128
4133.69 135
4133.84 138
4133.99 137
4134.14 133
4134.28 126
4134.43 119
4134.58 113
4134.73 109
4134.87 107
4135.02 108
4135.17 111
4135.32 117
4135.46 124
4135.61 130
4135.76 134
4135.91 135
4136.05 133
4136.20 129
4136.35 122
4136.50 114
4136.64 105
4136.79 97
4136.94 91
4137.09 86
4137.23 82
4137.38 80
4137.53 79
4137.68 78
4137.82 78
4137.97 79
4138.12 79
4138.27 79
4138.41 80
4138.56 81
4138.71 81
4138.86 82
4139.00 83
4139.15 84
4139.30 86
4139.45 87
4139.59 89
4139.74 89
4139.89 87
4140.04 83
4140.18 77
4140.33 70
4140.48 64
4140.63 61
4140.77 60
4140.92 63
4141.07 69
4141.22 77
4141.36 85
4141.51 91
4141.66 95
4141.81 95
4141.95 92
4142.10 87
4142.25 82
4142.40 78
4142.54 76
4142.69 77
4142.84 80
4142.99 86
4143.13 93
4143.28 101
4143.43 107
4143.58 112
4143.72 116
4143.87 118
4144.02 118
4144.17 117
4144.31 114
4144.46 110
4144.61 104
4144.76 97
4144.91 88
4145.05 79
4145.20 68
4145.35 59
4145.50 51
4145.64 45
4145.79 43
4145.94 43
4146.09 45
4146.23 47
4146.38 49
4146.53 48
4146.68 46
4146.82 42
4146.97 38
4147.12 35
4147.27 36
4147.42 40
4147.56 48
4147.71 59
4147.86 72
4148.01 84
4148.15 94
4148.30 102
4148.45 106
4148.60 108
4148.74 108
4148.89 106
4149.04 104
4149.19 101
4149.34 98
4149.48 95
4149.63 93
4149.78 92
4149.93 90
4150.07 88
4150.22 85
4150.37 80
4150.52 73
4150.66 64
4150.81 54
4150.96 46
4151.11 39
4151.26 34
4151.40 32
4151.55 31
4151.70 31
4151.85 32
4151.99 33
4152.14 34
4152.29 36
4152.44 38
4152.58 40
4152.73 42
4152.88 44
4153.03 45
4153.18 46
4153.32 47
4153.47 50
4153.62 55
4153.77 62
4153.91 70
4154.06 79
4154.21 85
4154.36 90
4154.51 92
4154.65 92
4154.80 89
4154.95 86
4155.10 81
4155.24 76
4155.39 72
4155.54 67
4155.69 63
4155.84 60
4155.98 59
4156.13 59
4156.28 59
4156.43 58
4156.58 56
4156.72 51
4156.87 42
4157.02 32
4157.17 21
4157.31 10
4157.46 1
4157.61 0
4157.76 0
4157.91 0
4158.05 0
4158.20 5
4158.35 14
4158.50 22
4158.65 29
4158.79 33
4158.94 32
4159.09 26
4159.24 16
4159.38 4
4159.53 0
4159.68 0
4159.83 0
4159.98 0
4160.12 0
4160.27 0
4160.42 0
4160.57 6
4160.72 12
4160.86 15
4161.01 17
4161.16 17
4161.31 17
4161.45 16
4161.60 15
4161.75 14
4161.90 14
4162.05 14
4162.19 16
4162.34 20
4162.49 27
4162.64 35
4162.79 45
4162.93 55
4163.08 64
4163.23 70
4163.38 74
4163.53 75
4163.67 73
4163.82 70
4163.97 65
4164.12 61
4164.27 58
4164.41 56
4164.56 54
4164.71 53
4164.86 51
4165.01 50
4165.15 47
4165.30 45
4165.45 42
4165.60 40
4165.75 38
4165.89 37
4166.04 35
4166.19 33
4166.34 31
4166.49 28
4166.63 26
4166.78 24
4166.93 22
4167.08 21
4167.23 20
4167.37 18
4167.52 16
4167.67 14
4167.82 11
4167.97 7
4168.11 3
4168.26 0
4168.41 0
4168.56 0
4168.71 1
4168.85 7
4169.00 17
4169.15 29
4169.30 43
4169.45 57
4169.59 69
4169.74 78
4169.89 82
4170.04 81
4170.19 78
4170.33 71
4170.48 64
4170.63 56
4170.78 49
4170.93 43
4171.07 38
4171.22 34
4171.37 31
4171.52 30
4171.67 29
4171.82 31
4171.96 34
4172.11 39
4172.26 45
4172.41 52
4172.56 57
4172.70 61
4172.85 64
4173.00 65
4173.15 64
4173.30 63
4173.44 61
4173.59 59
4173.74 56
4173.89 53
4174.04 51
4174.19 49
4174.33 48
4174.48 49
4174.63 51
4174.78 53
4174.93 54
4175.07 55
4175.22 54
4175.37 52
4175.52 48
4175.67 44
4175.81 39
4175.96 35
4176.11 31
4176.26 27
4176.41 22
4176.56 18
4176.70 14
4176.85 10
4177.00 6
4177.15 2
4177.30 0
4177.44 0
4177.59 0
4177.74 0
4177.89 0
4178.04 0
4178.19 0
4178.33 0
4178.48 8
4178.63 23
4178.78 39
4178.93 53
4179.08 65
4179.22 72
4179.37 74
4179.52 72
4179.67 67
4179.82 60
4179.96 52
4180.11 44
4180.26 37
4180.41 31
4180.56 26
4180.71 22
4180.85 18
4181.00 16
4181.15 14
4181.30 15
4181.45 16
4181.60 19
4181.74 23
4181.89 27
4182.04 32
4182.19 37
4182.34 41
4182.49 45
4182.63 47
4182.78 47
4182.93 44
4183.08 38
4183.23 31
4183.37 24
4183.52 18
4183.67 15
4183.82 14
4183.97 16
4184.12 20
4184.26 23
4184.41 25
4184.56 25
4184.71 23
4184.86 19
4185.01 14
4185.15 9
4185.30 5
4185.45 3
4185.60 2
4185.75 1
4185.90 0
4186.04 0
4186.19 0
4186.34 0
4186.49 0
4186.64 0
4186.79 0
4186.93 0
4187.08 3
4187.23 9
4187.38 16
4187.53 21
4187.68 24
4187.83 24
4187.97 20
4188.12 14
4188.27 7
4188.42 0
4188.57 0
4188.72 0
4188.86 0
4189.01 0
4189.16 0
4189.31 3
4189.46 9
4189.61 17
4189.75 25
4189.90 32
4190.05 38
4190.20 41
4190.35 42
4190.50 40
4190.64 36
4190.79 30
4190.94 23
4191.09 15
4191.24 9
4191.39 3
4191.54 0
4191.68 0
4191.83 1
4191.98 7
4192.13 18
4192.28 31
4192.43 45
4192.57 60
4192.72 74
4192.87 85
4193.02 95
4193.17 101
4193.32 106
4193.47 107
4193.61 106
4193.76 102
4193.91 95
4194.06 85
4194.21 74
4194.36 63
4194.50 54
4194.65 47
4194.80 43
4194.95 41
4195.10 42
4195.25 44
4195.40 46
4195.54 49
4195.69 53
4195.84 57
4195.99 62
4196.14 67
4196.29 72
4196.44 76
4196.58 78
4196.73 79
4196.88 78
4197.03 75
4197.18 71
4197.33 67
4197.48 62
4197.62 57
4197.77 51
4197.92 45
4198.07 39
4198.22 35
4198.37 31
4198.52 30
4198.66 31
4198.81 34
4198.96 40
4199.11 47
4199.26 55
4199.41 62
4199.56 69
4199.70 74
4199.85 77
4200.00 78
4200.15 76
4200.30 71
4200.45 64
4200.60 55
4200.74 44
4200.89 32
4201.04 20
4201.19 10
4201.34 2
4201.49 0
4201.64 0
4201.78 0
4201.93 1
4202.08 8
4202.23 15
4202.38 22
4202.53 27
4202.68 32
4202.83 35
4202.97 37
4203.12 40
4203.27 45
4203.42 50
4203.57 55
4203.72 60
4203.87 64
4204.01 65
4204.16 64
4204.31 61
4204.46 56
4204.61 50
4204.76 44
4204.91 38
4205.06 34
4205.20 32
4205.35 32
4205.50 36
4205.65 41
4205.80 48
4205.95 55
4206.10 59
4206.24 61
4206.39 59
4206.54 55
4206.69 49
4206.84 42
4206.99 35
4207.14 29
4207.29 24
4207.43 21
4207.58 17
4207.73 13
4207.88 9
4208.03 3
4208.18 0
4208.33 0
4208.48 0
4208.62 0
4208.77 0
4208.92 0
4209.07 0
4209.22 0
4209.37 5
4209.52 15
4209.67 26
4209.81 36
4209.96 44
4210.11 50
4210.26 54
4210.41 55
4210.56 54
4210.71 52
4210.86 50
4211.00 47
4211.15 46
4211.30 46
4211.45 48
4211.60 54
4211.75 61
4211.90 70
4212.05 78
4212.20 84
4212.34 86
4212.49 83
4212.64 76
4212.79 67
4212.94 58
4213.09 50
4213.24 46
4213.39 44
4213.53 45
4213.68 48
4213.83 50
4213.98 51
4214.13 51
4214.28 49
4214.43 47
4214.58 44
4214.73 41
4214.87 38
4215.02 35
4215.17 31
4215.32 26
4215.47 21
4215.62 17
4215.77 14
4215.92 14
4216.07 17
4216.21 22
4216.36 29
4216.51 37
4216.66 44
4216.81 49
4216.96 51
4217.11 51
4217.26 48
4217.41 44
4217.55 39
4217.70 34
4217.85 30
4218.00 29
4218.15 30
4218.30 35
4218.45 42
4218.60 51
4218.75 62
4218.89 74
4219.04 85
4219.19 95
4219.34 103
4219.49 108
4219.64 111
4219.79 112
4219.94 110
4220.09 106
4220.23 100
4220.38 93
4220.53 85
4220.68 77
4220.83 71
4220.98 69
4221.13 71
4221.28 77
4221.43 85
4221.58 96
4221.72 106
4221.87 113
4222.02 117
4222.17 117
4222.32 114
4222.47 108
4222.62 102
4222.77 97
4222.92 94
4223.07 95
4223.21 98
4223.36 101
4223.51 103
4223.66 103
4223.81 100
4223.96 92
4224.11 83
4224.26 72
4224.41 61
4224.56 52
4224.70 46
4224.85 44
4225.00 45
4225.15 50
4225.30 56
4225.45 64
4225.60 72
4225.75 78
4225.90 82
4226.05 84
4226.20 84
4226.34 81
4226.49 78
4226.64 75
4226.79 72
4226.94 69
4227.09 66
4227.24 64
4227.39 62
4227.54 62
4227.69 63
4227.84 67
4227.98 72
4228.13 79
4228.28 87
4228.43 92
4228.58 96
4228.73 97
4228.88 95
4229.03 91
4229.18 87
4229.33 83
4229.48 80
4229.62 78
4229.77 75
4229.92 71
4230.07 64
4230.22 56
4230.37 45
4230.52 33
4230.67 22
4230.82 13
4230.97 9
4231.12 7
4231.26 9
4231.41 14
4231.56 18
4231.71 23
4231.86 26
4232.01 28
4232.16 31
4232.31 34
4232.46 39
4232.61 46
4232.76 55
4232.91 65
4233.05 73
4233.20 79
4233.35 81
4233.50 78
4233.65 71
4233.80 62
4233.95 52
4234.10 43
4234.25 37
4234.40 32
4234.55 30
4234.70 30
4234.85 30
4234.99 30
4235.14 31
4235.29 33
4235.44 35
4235.59 38
4235.74 41
4235.89 41
4236.04 40
4236.19 35
4236.34 27
4236.49 17
4236.64 7
4236.79 0
4236.93 0
4237.08 0
4237.23 0
4237.38 0
4237.53 0
4237.68 0
4237.83 0
4237.98 0
4238.13 0
4238.28 9
4238.43 21
4238.58 34
4238.73 48
4238.88 61
4239.02 72
4239.17 79
4239.32 84
4239.47 88
4239.62 92
4239.77 96
4239.92 101
4240.07 107
4240.22 114
4240.37 120
4240.52 125
4240.67 128
4240.82 128
4240.97 126
4241.11 121
4241.26 114
4241.41 105
4241.56 95
4241.71 84
4241.86 73
4242.01 61
4242.16 50
4242.31 38
4242.46 28
4242.61 19
4242.76 12
4242.91 8
4243.06 6
4243.21 6
4243.35 8
4243.50 10
4243.65 12
4243.80 14
4243.95 16
4244.10 18
4244.25 21
4244.40 23
4244.55 26
4244.70 30
4244.85 33
4245.00 37
4245.15 40
4245.30 43
4245.45 45
4245.60 46
4245.75 47
4245.89 47
4246.04 48
4246.19 49
4246.34 51
4246.49 55
4246.64 60
4246.79 64
4246.94 69
4247.09 74
4247.24 77
4247.39 80
4247.54 81
4247.69 80
4247.84 77
4247.99 72
4248.14 66
4248.29 58
4248.43 50
4248.58 43
4248.73 36
4248.88 31
4249.03 27
4249.18 25
4249.33 24
4249.48 24
4249.63 25
4249.78 27
4249.93 27
4250.08 27
4250.23 24
4250.38 19
4250.53 13
4250.68 7
4250.83 1
4250.98 0
4251.13 0
4251.27 2
4251.42 11
4251.57 23
4251.72 38
4251.87 54
4252.02 69
4252.17 83
4252.32 93
4252.47 99
4252.62 101
4252.77 99
4252.92 93
4253.07 83
4253.22 72
4253.37 59
4253.52 45
4253.67 31
4253.82 18
4253.97 7
4254.12 0
4254.27 0
4254.42 0
4254.56 0
4254.71 8
4254.86 17
4255.01 28
4255.16 38
4255.31 48
4255.46 56
4255.61 63
4255.76 68
4255.91 71
4256.06 73
4256.21 73
4256.36 72
4256.51 69
4256.66 67
4256.81 65
4256.96 64
4257.11 65
4257.26 67
4257.41 70
4257.56 73
4257.71 76
4257.86 77
4258.01 76
4258.15 73
4258.30 69
4258.45 65
4258.60 60
4258.75 56
4258.90 52
4259.05 50
4259.20 48
4259.35 46
4259.50 44
4259.65 44
4259.80 45
4259.95 48
4260.10 54
4260.25 61
4260.40 69
4260.55 77
4260.70 82
4260.85 84
4261.00 82
4261.15 77
4261.30 69
4261.45 61
4261.60 54
4261.75 47
4261.90 42
4262.05 37
4262.20 32
4262.35 26
4262.50 20
4262.64 12
4262.79 5
4262.94 0
4263.09 0
4263.24 0
4263.39 0
4263.54 0
4263.69 0
4263.84 0
4263.99 0
4264.14 0
4264.29 4
4264.44 14
4264.59 26
4264.74 40
4264.89 54
4265.04 67
4265.19 78
4265.34 86
4265.49 89
4265.64 89
4265.79 86
4265.94 80
4266.09 74
4266.24 68
4266.39 64
4266.54 62
4266.69 60
4266.84 59
4266.99 57
4267.14 53
4267.29 49
4267.44 43
4267.59 37
4267.74 34
4267.89 33
4268.04 35
4268.19 39
4268.34 46
4268.49 52
4268.64 58
4268.79 62
4268.93 63
4269.08 62
4269.23 59
4269.38 57
4269.53 55
4269.68 53
4269.83 53
4269.98 53
4270.13 52
4270.28 51
4270.43 49
4270.58 48
4270.73 48
4270.88 49
4271.03 50
4271.18 52
4271.33 53
4271.48 53
4271.63 52
4271.78 50
4271.93 46
4272.08 42
4272.23 38
4272.38 34
4272.53 30
4272.68 26
4272.83 22
4272.98 20
4273.13 18
4273.28 18
4273.43 19
4273.58 22
4273.73 26
4273.88 31
4274.03 37
4274.18 44
4274.33 52
4274.48 62
4274.63 72
4274.78 81
4274.93 88
4275.08 93
4275.23 95
4275.38 93
4275.53 88
4275.68 83
4275.83 78
4275.98 76
4276.13 77
4276.28 80
4276.43 86
4276.58 93
4276.73 99
4276.88 102
4277.03 101
4277.18 97
4277.33 91
4277.48 83
4277.63 76
4277.78 72
4277.93 71
4278.08 75
4278.23 82
4278.38 91
4278.53 100
4278.68 107
4278.83 111
4278.98 112
4279.13 109
4279.28 103
4279.43 96
4279.58 89
4279.73 84
4279.88 80
4280.03 79
4280.18 82
4280.33 87
4280.48 93
4280.63 99
4280.78 105
4280.93 109
4281.08 112
4281.23 113
4281.38 113
4281.53 112
4281.68 110
4281.83 108
4281.98 104
4282.13 101
4282.28 97
4282.43 94
4282.58 91
4282.73 89
4282.88 88
4283.03 88
4283.18 86
4283.33 84
4283.48 80
4283.63 74
4283.78 68
4283.93 62
4284.08 57
4284.23 53
4284.38 50
4284.53 48
4284.68 47
4284.83 46
4284.98 44
4285.13 41
4285.28 37
4285.43 32
4285.58 27
4285.73 22
4285.88 20
4286.03 20
4286.18 24
4286.33 32
4286.48 44
4286.63 58
4286.78 74
4286.93 90
4287.08 104
4287.23 116
4287.38 123
4287.53 127
4287.68 128
4287.83 125
4287.98 119
4288.13 112
4288.28 105
4288.43 96
4288.58 88
4288.73 80
4288.88 72
4289.03 64
4289.18 56
4289.33 47
4289.48 39
4289.63 31
4289.78 26
4289.93 24
4290.09 26
4290.24 31
4290.39 38
4290.54 46
4290.69 52
4290.84 55
4290.99 54
4291.14 50
4291.29 43
4291.44 35
4291.59 29
4291.74 24
4291.89 21
4292.04 21
4292.19 24
4292.34 28
4292.49 34
4292.64 43
4292.79 53
4292.94 64
4293.09 77
4293.24 90
4293.39 102
4293.54 111
4293.69 118
4293.84 122
4293.99 124
4294.14 122
4294.29 119
4294.44 115
4294.59 110
4294.74 106
4294.89 102
4295.04 100
4295.19 100
4295.34 101
4295.49 102
4295.64 102
4295.79 101
4295.94 97
4296.09 93
4296.25 87
4296.40 83
4296.55 82
4296.70 83
4296.85 88
4297.00 94
4297.15 102
4297.30 108
4297.45 112
4297.60 113
4297.75 110
4297.90 104
4298.05 97
4298.20 90
4298.35 85
4298.50 81
4298.65 80
4298.80 82
4298.95 87
4299.10 94
4299.25 102
4299.40 111
4299.55 119
4299.70 126
4299.85 129
4300.00 128
4300.15 123
4300.30 116
4300.45 108
4300.60 100
4300.76 95
4300.91 95
4301.06 98
4301.21 106
4301.36 117
4301.51 129
4301.66 140
4301.81 149
4301.96 154
4302.11 155
4302.26 153
4302.41 149
4302.56 143
4302.71 138
4302.86 133
4303.01 131
4303.16 129
4303.31 127
4303.46 123
4303.61 118
4303.76 111
4303.91 103
4304.06 94
4304.21 86
4304.36 79
4304.52 74
4304.67 71
4304.82 68
4304.97 66
4305.12 63
4305.27 60
4305.42 56
4305.57 52
4305.72 48
4305.87 43
4306.02 40
4306.17 37
4306.32 34
4306.47 33
4306.62 32
4306.77 31
4306.92 30
4307.07 30
4307.22 29
4307.37 28
4307.52 27
4307.68 26
4307.83 25
4307.98 24
4308.13 25
4308.28 25
4308.43 26
4308.58 26
4308.73 25
4308.88 22
4309.03 17
4309.18 13
4309.33 8
4309.48 5
4309.63 3
4309.78 3
4309.93 4
4310.08 6
4310.23 8
4310.38 11
4310.54 14
4310.69 18
4310.84 23
4310.99 28
4311.14 34
4311.29 38
4311.44 41
4311.59 42
4311.74 40
4311.89 36
4312.04 29
4312.19 22
4312.34 14
4312.49 7
4312.64 1
4312.79 0
4312.94 0
4313.09 0
4313.25 0
4313.40 2
4313.55 6
4313.70 11
4313.85 17
4314.00 22
4314.15 28
4314.30 32
4314.45 34
4314.60 33
4314.75 29
4314.90 22
4315.05 13
4315.20 4
4315.35 0
4315.50 0
4315.66 0
4315.81 0
4315.96 0
4316.11 0
4316.26 0
4316.41 0
4316.56 0
4316.71 11
4316.86 24
4317.01 38
4317.16 52
4317.31 65
4317.46 75
4317.61 80
4317.76 81
4317.92 77
4318.07 71
4318.22 62
4318.37 52
4318.52 41
4318.67 31
4318.82 22
4318.97 15
4319.12 9
4319.27 7
4319.42 8
4319.57 12
4319.72 18
4319.87 27
4320.02 36
4320.18 46
4320.33 56
4320.48 65
4320.63 74
4320.78 82
4320.93 89
4321.08 93
4321.23 95
4321.38 93
4321.53 89
4321.68 81
4321.83 72
4321.98 63
4322.14 56
4322.29 50
4322.44 46
4322.59 44
4322.74 44
4322.89 45
4323.04 47
4323.19 51
4323.34 55
4323.49 59
4323.64 64
4323.79 68
4323.94 71
4324.10 72
4324.25 72
4324.40 72
4324.55 73
4324.70 75
4324.85 80
4325.00 87
4325.15 95
4325.30 104
4325.45 110
4325.60 114
4325.75 114
4325.90 111
4326.06 105
4326.21 96
4326.36 86
4326.51 76
4326.66 67
4326.81 60
4326.96 54
4327.11 50
4327.26 49
4327.41 50
4327.56 51
4327.71 53
4327.87 55
4328.02 58
4328.17 59
4328.32 61
4328.47 62
4328.62 64
4328.77 65
4328.92 66
4329.07 66
4329.22 65
4329.37 63
4329.53 59
4329.68 54
4329.83 49
4329.98 43
4330.13 37
4330.28 33
4330.43 30
4330.58 27
4330.73 26
4330.88 27
4331.03 29
4331.18 33
4331.34 38
4331.49 46
4331.64 55
4331.79 66
4331.94 77
4332.09 88
4332.24 98
4332.39 106
4332.54 113
4332.69 119
4332.84 124
4333.00 130
4333.15 134
4333.30 138
4333.45 140
4333.60 140
4333.75 136
4333.90 129
4334.05 119
4334.20 107
4334.35 93
4334.51 79
4334.66 66
4334.81 53
4334.96 43
4335.11 34
4335.26 28
4335.41 25
4335.56 23
4335.71 23
4335.86 23
4336.02 24
4336.17 24
4336.32 24
4336.47 23
4336.62 21
4336.77 18
4336.92 15
4337.07 13
4337.22 11
4337.37 11
4337.53 11
4337.68 13
4337.83 16
4337.98 19
4338.13 21
4338.28 23
4338.43 25
4338.58 26
4338.73 26
4338.88 26
4339.04 26
4339.19 27
4339.34 27
4339.49 28
4339.64 28
4339.79 28
4339.94 28
4340.09 25
4340.24 21
4340.40 16
4340.55 9
4340.70 3
4340.85 0
4341.00 0
4341.15 0
4341.30 0
4341.45 3
4341.60 9
4341.75 14
4341.91 19
4342.06 21
4342.21 22
4342.36 22
4342.51 22
4342.66 23
4342.81 24
4342.96 27
4343.11 30
4343.27 33
4343.42 36
4343.57 36
4343.72 33
4343.87 29
4344.02 23
4344.17 16
4344.32 10
4344.47 4
4344.63 0
4344.78 0
4344.93 0
4345.08 0
4345.23 0
4345.38 0
4345.53 0
4345.68 0
4345.84 0
4345.99 3
4346.14 9
4346.29 16
4346.44 23
4346.59 30
4346.74 37
4346.89 42
4347.04 47
4347.20 51
4347.35 54
4347.50 56
4347.65 58
4347.80 60
4347.95 62
4348.10 63
4348.25 64
4348.41 63
4348.56 62
4348.71 60
4348.86 57
4349.01 55
4349.16 54
4349.31 52
4349.46 50
4349.62 48
4349.77 46
4349.92 45
4350.07 45
4350.22 48
4350.37 54
4350.52 61
4350.67 70
4350.83 77
4350.98 81
4351.13 82
4351.28 78
4351.43 72
4351.58 65
4351.73 59
4351.88 56
4352.04 58
4352.19 64
4352.34 74
4352.49 86
4352.64 97
4352.79 105
4352.94 110
4353.09 112
4353.25 109
4353.40 104
4353.55 97
4353.70 91
4353.85 85
4354.00 81
4354.15 78
4354.30 78
4354.46 79
4354.61 81
4354.76 82
4354.91 82
4355.06 80
4355.21 77
4355.36 73
4355.52 67
4355.67 63
4355.82 59
4355.97 55
4356.12 53
4356.27 52
4356.42 52
4356.57 54
4356.73 57
4356.88 62
4357.03 67
4357.18 72
4357.33 77
4357.48 80
4357.63 82
4357.79 81
4357.94 79
4358.09 76
4358.24 73
4358.39 71
4358.54 70
4358.69 72
4358.85 76
4359.00 82
4359.15 90
4359.30 99
4359.45 107
4359.60 115
4359.75 121
4359.91 124
4360.06 126
4360.21 126
4360.36 126
4360.51 126
4360.66 126
4360.81 127
4360.96 128
4361.12 128
4361.27 128
4361.42 127
4361.57 127
4361.72 127
4361.87 128
4362.03 129
4362.18 132
4362.33 134
4362.48 137
4362.63 140
4362.78 143
4362.93 147
4363.09 151
4363.24 156
4363.39 160
4363.54 164
4363.69 166
4363.84 164
4363.99 159
4364.15 152
4364.30 142
4364.45 132
4364.60 123
4364.75 116
4364.90 111
4365.05 108
4365.21 107
4365.36 107
4365.51 107
4365.66 106
4365.81 105
4365.96 106
4366.12 108
4366.27 112
4366.42 120
4366.57 131
4366.72 145
4366.87 162
4367.02 181
4367.18 199
4367.33 215
4367.48 226
4367.63 232
4367.78 232
4367.93 228
4368.08 221
4368.24 213
4368.39 207
4368.54 204
4368.69 206
4368.84 211
4368.99 221
4369.15 234
4369.30 248
4369.45 264
4369.60 281
4369.75 297
4369.90 312
4370.06 325
4370.21 336
4370.36 344
4370.51 349
4370.66 351
4370.81 351
4370.96 348
4371.12 345
4371.27 341
4371.42 335
4371.57 329
4371.72 323
4371.87 316
4372.03 309
4372.18 304
4372.33 300
4372.48 298
4372.63 298
4372.78 299
4372.94 300
4373.09 301
4373.24 299
4373.39 295
4373.54 287
4373.69 278
4373.85 266
4374.00 254
4374.15 242
4374.30 231
4374.45 221
4374.60 212
4374.76 202
4374.91 193
4375.06 183
4375.21 173
4375.36 164
4375.51 155
4375.67 148
4375.82 143
4375.97 139
4376.12 135
4376.27 132
4376.42 128
4376.58 125
4376.73 121
4376.88 119
4377.03 118
4377.18 120
4377.33 123
4377.49 127
4377.64 131
4377.79 134
4377.94 136
4378.09 137
4378.24 136
4378.40 135
4378.55 135
4378.70 135
4378.85 137
4379.00 139
4379.16 142
4379.31 144
4379.46 146
4379.61 148
4379.76 150
4379.91 151
4380.07 153
4380.22 156
4380.37 159
4380.52 162
4380.67 164
4380.82 166
4380.98 168
4381.13 170
4381.28 174
4381.43 179
4381.58 186
4381.74 194
4381.89 202
4382.04 209
4382.19 213
4382.34 213
4382.49 209
4382.65 200
4382.80 189
4382.95 177
4383.10 164
4383.25 152
4383.41 143
4383.56 136
4383.71 131
4383.86 130
4384.01 130
4384.16 132
4384.32 136
4384.47 142
4384.62 147
4384.77 152
4384.92 155
4385.08 157
4385.23 157
4385.38 155
4385.53 152
4385.68 149
4385.83 145
4385.99 142
4386.14 140
4386.29 138
4386.44 137
4386.59 137
4386.75 137
4386.90 137
4387.05 139
4387.20 142
4387.35 147
4387.51 154
4387.66 164
4387.81 174
4387.96 186
4388.11 198
4388.26 208
4388.42 216
4388.57 220
4388.72 218
4388.87 212
4389.02 202
4389.18 190
4389.33 177
4389.48 166
4389.63 157
4389.78 152
4389.94 149
4390.09 148
4390.24 149
4390.39 151
4390.54 155
4390.70 161
4390.85 168
4391.00 176
4391.15 184
4391.30 191
4391.46 196
4391.61 198
4391.76 198
4391.91 196
4392.06 194
4392.22 192
4392.37 191
4392.52 191
4392.67 191
4392.82 191
4392.97 192
4393.13 193
4393.28 195
4393.43 198
4393.58 203
4393.73 209
4393.89 216
4394.04 222
4394.19 226
4394.34 227
4394.49 225
4394.65 220
4394.80 215
4394.95 209
4395.10 205
4395.26 202
4395.41 200
4395.56 201
4395.71 202
4395.86 204
4396.02 207
4396.17 211
4396.32 218
4396.47 225
4396.62 234
4396.78 242
4396.93 250
4397.08 256
4397.23 259
4397.38 260
4397.54 259
4397.69 257
4397.84 257
4397.99 258
4398.14 260
4398.30 266
4398.45 273
4398.60 282
4398.75 291
4398.90 302
4399.06 313
4399.21 325
4399.36 337
4399.51 348
4399.66 358
4399.82 363
4399.97 365
4400.12 362
4400.27 355
4400.43 345
4400.58 337
4400.73 331
4400.88 331
4401.03 338
4401.19 349
4401.34 365
4401.49 381
4401.64 395
4401.79 407
4401.95 416
4402.10 421
4402.25 424
4402.40 427
4402.56 428
4402.71 430
4402.86 432
4403.01 433
4403.16 433
4403.32 433
4403.47 432
4403.62 432
4403.77 431
4403.92 429
4404.08 426
4404.23 422
4404.38 416
4404.53 409
4404.69 400
4404.84 392
4404.99 386
4405.14 382
4405.29 382
4405.45 385
4405.60 391
4405.75 398
4405.90 403
4406.06 407
4406.21 407
4406.36 403
4406.51 398
4406.66 392
4406.82 387
4406.97 385
4407.12 385
4407.27 388
4407.43 391
4407.58 393
4407.73 393
4407.88 391
4408.03 386
4408.19 379
4408.34 372
4408.49 365
4408.64 358
4408.80 351
4408.95 341
4409.10 330
4409.25 317
4409.40 303
4409.56 288
4409.71 273
4409.86 260
4410.01 249
4410.17 239
4410.32 230
4410.47 224
4410.62 219
4410.78 217
4410.93 217
4411.08 221
4411.23 227
4411.38 235
4411.54 244
4411.69 253
4411.84 262
4411.99 270
4412.15 275
4412.30 277
4412.45 275
4412.60 270
4412.76 262
4412.91 252
4413.06 241
4413.21 231
4413.36 222
4413.52 214
4413.67 208
4413.82 202
4413.97 196
4414.13 191
4414.28 187
4414.43 183
4414.58 179
4414.74 174
4414.89 170
4415.04 165
4415.19 160
4415.35 155
4415.50 152
4415.65 150
4415.80 150
4415.95 152
4416.11 154
4416.26 157
4416.41 160
4416.56 162
4416.72 163
4416.87 163
4417.02 160
4417.17 157
4417.33 152
4417.48 149
4417.63 146
4417.78 146
4417.94 150
4418.09 156
4418.24 165
4418.39 174
4418.55 183
4418.70 190
4418.85 195
4419.00 199
4419.16 200
4419.31 200
4419.46 199
4419.61 197
4419.77 195
4419.92 192
4420.07 189
4420.22 186
4420.37 185
4420.53 184
4420.68 184
4420.83 185
4420.98 186
4421.14 188
4421.29 189
4421.44 191
4421.59 192
4421.75 192
4421.90 191
4422.05 190
4422.20 188
4422.36 187
4422.51 189
4422.66 194
4422.81 203
4422.97 216
4423.12 232
4423.27 249
4423.42 264
4423.58 276
4423.73 283
4423.88 286
4424.03 285
4424.19 282
4424.34 277
4424.49 274
4424.64 274
4424.80 277
4424.95 286
4425.10 300
4425.26 318
4425.41 340
4425.56 364
4425.71 387
4425.87 408
4426.02 425
4426.17 438
4426.32 445
4426.48 449
4426.63 449
4426.78 446
4426.93 440
4427.09 432
4427.24 422
4427.39 412
4427.54 402
4427.70 392
4427.85 383
4428.00 377
4428.15 373
4428.31 370
4428.46 369
4428.61 368
4428.76 369
4428.92 370
4429.07 372
4429.22 375
4429.37 378
4429.53 382
4429.68 387
4429.83 393
4429.99 398
4430.14 405
4430.29 411
4430.44 418
4430.60 423
4430.75 428
4430.90 430
4431.05 431
4431.21 429
4431.36 426
4431.51 422
4431.66 421
4431.82 422
4431.97 428
4432.12 439
4432.27 454
4432.43 473
4432.58 492
4432.73 510
4432.89 524
4433.04 533
4433.19 536
4433.34 535
4433.50 532
4433.65 528
4433.80 526
4433.95 527
4434.11 531
4434.26 538
4434.41 547
4434.57 555
4434.72 563
4434.87 572
4435.02 582
4435.18 595
4435.33 610
4435.48 628
4435.63 648
4435.79 670
4435.94 692
4436.09 715
4436.25 741
4436.40 770
4436.55 803
4436.70 842
4436.86 885
4437.01 932
4437.16 981
4437.31 1031
4437.47 1082
4437.62 1133
4437.77 1186
4437.93 1242
4438.08 1300
4438.23 1361
4438.38 1425
4438.54 1491
4438.69 1560
4438.84 1632
4438.99 1711
4439.15 1796
4439.30 1890
4439.45 1991
4439.61 2099
4439.76 2208
4439.91 2316
4440.06 2420
4440.22 2516
4440.37 2605
4440.52 2687
4440.68 2766
4440.83 2844
4440.98 2925
4441.13 3008
4441.29 3093
4441.44 3181
4441.59 3267
4441.75 3350
4441.90 3428
4442.05 3501
4442.20 3569
4442.36 3631
4442.51 3688
4442.66 3739
4442.82 3786
4442.97 3826
4443.12 3861
4443.27 3890
4443.43 3914
4443.58 3931
4443.73 3944
4443.89 3951
4444.04 3953
4444.19 3949
4444.34 3939
4444.50 3921
4444.65 3895
4444.80 3862
4444.96 3823
4445.11 3778
4445.26 3729
4445.41 3677
4445.57 3625
4445.72 3571
4445.87 3515
4446.03 3458
4446.18 3396
4446.33 3328
4446.48 3254
4446.64 3173
4446.79 3088
4446.94 2999
4447.10 2910
4447.25 2821
4447.40 2733
4447.55 2649
4447.71 2566
4447.86 2484
4448.01 2402
4448.17 2319
4448.32 2235
4448.47 2151
4448.63 2066
4448.78 1983
4448.93 1902
4449.08 1824
4449.24 1750
4449.39 1681
4449.54 1617
4449.70 1559
4449.85 1506
4450.00 1459
4450.15 1415
4450.31 1374
4450.46 1333
4450.61 1291
4450.77 1248
4450.92 1203
4451.07 1158
4451.23 1113
4451.38 1072
4451.53 1033
4451.68 1000
4451.84 971
4451.99 945
4452.14 922
4452.30 901
4452.45 880
4452.60 859
4452.76 838
4452.91 817
4453.06 796
4453.21 776
4453.37 757
4453.52 739
4453.67 721
4453.83 703
4453.98 684
4454.13 665
4454.29 645
4454.44 624
4454.59 602
4454.75 578
4454.90 552
4455.05 525
4455.20 498
4455.36 470
4455.51 444
4455.66 421
4455.82 404
4455.97 391
4456.12 383
4456.28 379
4456.43 376
4456.58 375
4456.74 372
4456.89 367
4457.04 361
4457.19 352
4457.35 343
4457.50 333
4457.65 323
4457.81 315
4457.96 308
4458.11 303
4458.27 300
4458.42 299
4458.57 299
4458.73 299
4458.88 298
4459.03 295
4459.18 290
4459.34 283
4459.49 273
4459.64 261
4459.80 249
4459.95 237
4460.10 224
4460.26 212
4460.41 201
4460.56 192
4460.72 184
4460.87 179
4461.02 177
4461.18 177
4461.33 178
4461.48 180
4461.64 180
4461.79 178
4461.94 173
4462.09 164
4462.25 151
4462.40 137
4462.55 123
4462.71 109
4462.86 98
4463.01 90
4463.17 85
4463.32 83
4463.47 82
4463.63 82
4463.78 81
4463.93 77
4464.09 72
4464.24 66
4464.39 60
4464.55 55
4464.70 54
4464.85 55
4465.01 59
4465.16 64
4465.31 68
4465.47 71
4465.62 71
4465.77 69
4465.93 66
4466.08 62
4466.23 58
4466.38 56
4466.54 55
4466.69 57
4466.84 60
4467.00 64
4467.15 70
4467.30 76
4467.46 82
4467.61 89
4467.76 95
4467.92 100
4468.07 105
4468.22 108
4468.38 109
4468.53 109
4468.68 109
4468.84 107
4468.99 105
4469.14 103
4469.30 100
4469.45 98
4469.60 94
4469.76 89
4469.91 83
4470.06 75
4470.22 65
4470.37 54
4470.52 42
4470.68 31
4470.83 21
4470.98 12
4471.14 6
4471.29 2
4471.44 0
4471.60 0
4471.75 0
4471.90 0
4472.06 0
4472.21 0
4472.36 0
4472.52 0
4472.67 0
4472.82 0
4472.98 1
4473.13 6
4473.28 12
4473.44 20
4473.59 28
4473.74 35
4473.90 42
4474.05 48
4474.20 54
4474.36 60
4474.51 66
4474.66 73
4474.82 79
4474.97 83
4475.12 86
4475.28 85
4475.43 83
4475.58 78
4475.74 74
4475.89 69
4476.04 65
4476.20 62
4476.35 60
4476.51 57
4476.66 53
4476.81 50
4476.97 45
4477.12 41
4477.27 37
4477.43 34
4477.58 30
4477.73 26
4477.89 22
4478.04 18
4478.19 16
4478.35 15
4478.50 16
4478.65 20
4478.81 26
4478.96 33
4479.11 39
4479.27 45
4479.42 50
4479.57 53
4479.73 56
4479.88 58
4480.03 60
4480.19 61
4480.34 61
4480.50 60
4480.65 57
4480.80 54
4480.96 50
4481.11 47
4481.26 47
4481.42 48
4481.57 51
4481.72 55
4481.88 59
4482.03 62
4482.18 63
4482.34 62
4482.49 60
4482.64 59
4482.80 59
4482.95 59
4483.11 60
4483.26 61
4483.41 62
4483.57 61
4483.72 58
4483.87 55
4484.03 51
4484.18 49
4484.33 48
4484.49 47
4484.64 48
4484.79 49
4484.95 51
4485.10 52
4485.25 52
4485.41 51
4485.56 50
4485.72 49
4485.87 47
4486.02 44
4486.18 39
4486.33 33
4486.48 26
4486.64 17
4486.79 8
4486.94 0
4487.10 0
4487.25 0
4487.41 0
4487.56 0
4487.71 0
4487.87 0
4488.02 4
4488.17 10
4488.33 15
4488.48 19
4488.63 23
4488.79 26
4488.94 28
4489.10 30
4489.25 32
4489.40 34
4489.56 35
4489.71 36
4489.86 36
4490.02 36
4490.17 35
4490.32 33
4490.48 31
4490.63 27
4490.79 21
4490.94 16
4491.09 10
4491.25 6
4491.40 3
4491.55 1
4491.71 1
4491.86 3
4492.01 6
4492.17 9
4492.32 14
4492.48 19
4492.63 25
4492.78 32
4492.94 38
4493.09 44
4493.24 48
4493.40 50
4493.55 50
4493.71 48
4493.86 45
4494.01 41
4494.17 36
4494.32 31
4494.47 26
4494.63 20
4494.78 14
4494.94 9
4495.09 3
4495.24 0
4495.40 0
4495.55 0
4495.70 0
4495.86 0
4496.01 0
4496.17 0
4496.32 0
4496.47 0
4496.63 4
4496.78 10
4496.93 15
4497.09 19
4497.24 22
4497.40 24
4497.55 25
4497.70 25
4497.86 24
4498.01 23
4498.16 22
4498.32 21
4498.47 20
4498.63 20
4498.78 19
4498.93 19
4499.09 20
4499.24 20
4499.40 20
4499.55 22
4499.70 24
4499.86 27
4500.01 29
4500.16 32
4500.32 32
4500.47 32
4500.63 30
4500.78 26
4500.93 23
4501.09 20
4501.24 19
4501.40 19
4501.55 21
4501.70 23
4501.86 26
4502.01 28
4502.16 30
4502.32 31
4502.47 32
4502.63 32
4502.78 31
4502.93 31
4503.09 30
4503.24 29
4503.40 28
4503.55 27
4503.70 26
4503.86 25
4504.01 24
4504.16 23
4504.32 22
4504.47 22
4504.63 22
4504.78 22
4504.93 23
4505.09 24
4505.24 24
4505.40 23
4505.55 22
4505.70 21
4505.86 19
4506.01 19
4506.17 20
4506.32 25
4506.47 31
4506.63 38
4506.78 45
4506.94 50
4507.09 53
4507.24 54
4507.40 52
4507.55 48
4507.71 44
4507.86 40
4508.01 36
4508.17 32
4508.32 29
4508.48 25
4508.63 22
4508.78 19
4508.94 17
4509.09 16
4509.25 17
4509.40 20
4509.55 23
4509.71 26
4509.86 29
4510.02 30
4510.17 29
4510.32 27
4510.48 24
4510.63 19
4510.79 15
4510.94 12
4511.09 10
4511.25 10
4511.40 13
4511.56 16
4511.71 21
4511.86 26
4512.02 32
4512.17 37
4512.33 41
4512.48 45
4512.63 49
4512.79 51
4512.94 52
4513.10 52
4513.25 50
4513.40 47
4513.56 44
4513.71 39
4513.87 33
4514.02 28
4514.17 23
4514.33 19
4514.48 16
4514.64 14
4514.79 12
4514.94 11
4515.10 9
4515.25 6
4515.41 2
4515.56 0
4515.72 0
4515.87 0
4516.02 0
4516.18 0
4516.33 0
4516.49 0
4516.64 4
4516.79 16
4516.95 28
4517.10 39
4517.26 49
4517.41 58
4517.56 64
4517.72 69
4517.87 73
4518.03 75
4518.18 76
4518.34 77
4518.49 76
4518.64 73
4518.80 69
4518.95 65
4519.11 60
4519.26 55
4519.41 49
4519.57 43
4519.72 38
4519.88 34
4520.03 32
4520.19 31
4520.34 32
4520.49 36
4520.65 40
4520.80 46
4520.96 52
4521.11 58
4521.26 65
4521.42 71
4521.57 78
4521.73 83
4521.88 87
4522.04 89
4522.19 90
4522.34 89
4522.50 87
4522.65 85
4522.81 83
4522.96 82
4523.11 81
4523.27 82
4523.42 82
4523.58 83
4523.73 84
4523.89 83
4524.04 83
4524.19 81
4524.35 80
4524.50 78
4524.66 75
4524.81 72
4524.97 69
4525.12 66
4525.27 64
4525.43 63
4525.58 62
4525.74 62
4525.89 61
4526.05 61
4526.20 59
4526.35 58
4526.51 56
4526.66 55
4526.82 54
4526.97 55
4527.13 56
4527.28 57
4527.43 58
4527.59 58
4527.74 56
4527.90 53
4528.05 47
4528.21 40
4528.36 34
4528.51 28
4528.67 25
4528.82 25
4528.98 28
4529.13 34
4529.29 41
4529.44 48
4529.59 53
4529.75 57
4529.90 60
4530.06 62
4530.21 62
4530.37 63
4530.52 64
4530.68 65
4530.83 66
4530.98 67
4531.14 69
4531.29 71
4531.45 72
4531.60 73
4531.76 72
4531.91 68
4532.06 63
4532.22 55
4532.37 45
4532.53 36
4532.68 29
4532.84 24
4532.99 21
4533.15 21
4533.30 23
4533.45 25
4533.61 26
4533.76 28
4533.92 29
4534.07 29
4534.23 30
4534.38 30
4534.54 31
4534.69 33
4534.84 35
4535.00 39
4535.15 45
4535.31 51
4535.46 58
4535.62 65
4535.77 70
4535.92 73
4536.08 72
4536.23 69
4536.39 64
4536.54 57
4536.70 51
4536.85 46
4537.01 43
4537.16 43
4537.32 45
4537.47 48
4537.62 51
4537.78 55
4537.93 58
4538.09 62
4538.24 65
4538.40 69
4538.55 73
4538.71 76
4538.86 77
4539.01 77
4539.17 74
4539.32 69
4539.48 64
4539.63 60
4539.79 57
4539.94 56
4540.10 57
4540.25 60
4540.40 65
4540.56 69
4540.71 72
4540.87 74
4541.02 75
4541.18 74
4541.33 73
4541.49 72
4541.64 73
4541.80 75
4541.95 79
4542.10 83
4542.26 88
4542.41 93
4542.57 95
4542.72 95
4542.88 93
4543.03 87
4543.19 79
4543.34 70
4543.50 60
4543.65 49
4543.81 38
4543.96 27
4544.11 18
4544.27 9
4544.42 1
4544.58 0
4544.73 0
4544.89 0
4545.04 0
4545.20 0
4545.35 0
4545.51 0
4545.66 0
4545.81 3
4545.97 7
4546.12 12
4546.28 17
4546.43 23
4546.59 29
4546.74 36
4546.90 44
4547.05 52
4547.21 58
4547.36 63
4547.52 66
4547.67 66
4547.83 62
4547.98 56
4548.13 47
4548.29 36
4548.44 25
4548.60 14
4548.75 6
4548.91 0
4549.06 0
4549.22 0
4549.37 3
4549.53 10
4549.68 18
4549.84 26
4549.99 33
4550.15 38
4550.30 42
4550.45 44
4550.61 45
4550.76 46
4550.92 48
4551.07 51
4551.23 54
4551.38 58
4551.54 63
4551.69 68
4551.85 74
4552.00 79
4552.16 83
4552.31 86
4552.47 87
4552.62 87
4552.78 86
4552.93 84
4553.08 83
4553.24 83
4553.39 85
4553.55 88
4553.70 92
4553.86 95
4554.01 96
4554.17 96
4554.32 94
4554.48 91
4554.63 87
4554.79 84
4554.94 82
4555.10 81
4555.25 80
4555.41 80
4555.56 80
4555.72 79
4555.87 79
4556.03 80
4556.18 82
4556.33 87
4556.49 93
4556.64 100
4556.80 107
4556.95 113
4557.11 115
4557.26 115
4557.42 112
4557.57 107
4557.73 101
4557.88 95
4558.04 90
4558.19 86
4558.35 82
4558.50 78
4558.66 75
4558.81 73
4558.97 72
4559.12 75
4559.28 81
4559.43 89
4559.59 99
4559.74 110
4559.90 120
4560.05 129
4560.21 136
4560.36 140
4560.52 142
4560.67 143
4560.82 143
4560.98 142
4561.13 141
4561.29 141
4561.44 140
4561.60 140
4561.75 140
4561.91 139
4562.06 139
4562.22 140
4562.37 143
4562.53 148
4562.68 157
4562.84 169
4562.99 185
4563.15 204
4563.30 222
4563.46 238
4563.61 251
4563.77 260
4563.92 265
4564.08 265
4564.23 263
4564.39 259
4564.54 254
4564.70 248
4564.85 242
4565.01 236
4565.16 232
4565.32 229
4565.47 229
4565.63 234
4565.78 242
4565.94 254
4566.09 269
4566.25 286
4566.40 305
4566.56 322
4566.71 337
4566.87 347
4567.02 353
4567.18 352
4567.33 346
4567.49 335
4567.64 322
4567.80 307
4567.95 293
4568.11 281
4568.26 270
4568.42 262
4568.57 256
4568.73 251
4568.88 246
4569.04 241
4569.19 236
4569.35 229
4569.50 221
4569.66 212
4569.81 202
4569.97 192
4570.12 184
4570.28 179
4570.43 177
4570.59 178
4570.74 183
4570.90 189
4571.05 197
4571.21 203
4571.36 209
4571.52 213
4571.67 215
4571.83 215
4571.98 212
4572.14 207
4572.29 199
4572.45 188
4572.60 176
4572.76 163
4572.91 149
4573.07 135
4573.22 122
4573.38 111
4573.53 100
4573.69 91
4573.84 83
4574.00 76
4574.15 71
4574.31 66
4574.46 63
4574.62 60
4574.77 59
4574.93 58
4575.08 57
4575.24 57
4575.39 57
4575.55 57
4575.70 58
4575.86 59
4576.01 62
4576.17 67
4576.33 72
4576.48 78
4576.64 84
4576.79 88
4576.95 91
4577.10 93
4577.26 93
4577.41 92
4577.57 91
4577.72 90
4577.88 89
4578.03 88
4578.19 86
4578.34 82
4578.50 77
4578.65 70
4578.81 64
4578.96 57
4579.12 53
4579.27 50
4579.43 50
4579.58 51
4579.74 53
4579.89 55
4580.05 56
4580.20 55
4580.36 53
4580.51 49
4580.67 45
4580.83 41
4580.98 39
4581.14 38
4581.29 40
4581.45 42
4581.60 45
4581.76 49
4581.91 52
4582.07 54
4582.22 56
4582.38 58
4582.53 61
4582.69 63
4582.84 65
4583.00 66
4583.15 64
4583.31 61
4583.46 55
4583.62 47
4583.77 38
4583.93 29
4584.09 22
4584.24 17
4584.40 14
4584.55 15
4584.71 18
4584.86 23
4585.02 30
4585.17 38
4585.33 45
4585.48 51
4585.64 56
4585.79 59
4585.95 60
4586.10 59
4586.26 57
4586.41 54
4586.57 49
4586.73 44
4586.88 39
4587.04 34
4587.19 31
4587.35 30
4587.50 31
4587.66 35
4587.81 39
4587.97 45
4588.12 50
4588.28 54
4588.43 57
4588.59 58
4588.74 58
4588.90 56
4589.06 54
4589.21 53
4589.37 52
4589.52 51
4589.68 51
4589.83 51
4589.99 50
4590.14 49
4590.30 49
4590.45 49
4590.61 49
4590.76 51
4590.92 55
4591.07 58
4591.23 62
4591.39 64
4591.54 64
4591.70 62
4591.85 57
4592.01 51
4592.16 44
4592.32 37
4592.47 31
4592.63 28
4592.78 27
4592.94 28
4593.10 30
4593.25 32
4593.41 34
4593.56 35
4593.72 34
4593.87 33
4594.03 31
4594.18 29
4594.34 26
4594.49 23
4594.65 20
4594.80 17
4594.96 12
4595.12 7
4595.27 2
4595.43 0
4595.58 0
4595.74 0
4595.89 0
4596.05 0
4596.20 0
4596.36 0
4596.52 0
4596.67 2
4596.83 6
4596.98 10
4597.14 13
4597.29 14
4597.45 14
4597.60 13
4597.76 10
4597.91 6
4598.07 2
4598.23 0
4598.38 0
4598.54 0
4598.69 0
4598.85 0
4599.00 0
4599.16 0
4599.31 0
4599.47 1
4599.63 2
4599.78 3
4599.94 5
4600.09 7
4600.25 9
4600.40 12
4600.56 16
4600.71 20
4600.87 24
4601.03 28
4601.18 31
4601.34 34
4601.49 37
4601.65 39
4601.80 39
4601.96 39
4602.11 37
4602.27 33
4602.43 29
4602.58 24
4602.74 19
4602.89 15
4603.05 13
4603.20 12
4603.36 13
4603.51 16
4603.67 18
4603.83 20
4603.98 19
4604.14 18
4604.29 14
4604.45 11
4604.60 9
4604.76 8
4604.91 10
4605.07 14
4605.23 19
4605.38 25
4605.54 30
4605.69 33
4605.85 36
4606.00 38
4606.16 38
4606.32 39
4606.47 40
4606.63 41
4606.78 43
4606.94 46
4607.09 49
4607.25 53
4607.40 59
4607.56 66
4607.72 73
4607.87 80
4608.03 86
4608.18 91
4608.34 95
4608.49 96
4608.65 97
4608.81 96
4608.96 94
4609.12 92
4609.27 90
4609.43 87
4609.58 84
4609.74 81
4609.90 79
4610.05 77
4610.21 76
4610.36 77
4610.52 79
4610.67 81
4610.83 84
4610.99 85
4611.14 84
4611.30 82
4611.45 79
4611.61 75
4611.76 72
4611.92 70
4612.08 69
4612.23 71
4612.39 74
4612.54 79
4612.70 85
4612.85 92
4613.01 99
4613.17 105
4613.32 111
4613.48 116
4613.63 120
4613.79 123
4613.95 125
4614.10 125
4614.26 123
4614.41 120
4614.57 116
4614.72 111
4614.88 106
4615.04 102
4615.19 98
4615.35 96
4615.50 95
4615.66 95
4615.81 94
4615.97 91
4616.13 87
4616.28 83
4616.44 78
4616.59 73
4616.75 70
4616.91 68
4617.06 66
4617.22 65
4617.37 63
4617.53 60
4617.68 56
4617.84 50
4618.00 43
4618.15 36
4618.31 28
4618.46 21
4618.62 15
4618.78 10
4618.93 7
4619.09 7
4619.24 10
4619.40 16
4619.55 24
4619.71 33
4619.87 41
4620.02 47
4620.18 51
4620.33 52
4620.49 51
4620.65 47
4620.80 41
4620.96 36
4621.11 33
4621.27 32
4621.43 35
4621.58 43
4621.74 55
4621.89 70
4622.05 86
4622.20 103
4622.36 120
4622.52 135
4622.67 148
4622.83 158
4622.98 166
4623.14 170
4623.30 171
4623.45 168
4623.61 162
4623.76 154
4623.92 143
4624.08 130
4624.23 118
4624.39 106
4624.54 95
4624.70 85
4624.86 77
4625.01 69
4625.17 63
4625.32 59
4625.48 55
4625.64 52
4625.79 50
4625.95 49
4626.10 48
4626.26 48
4626.42 50
4626.57 53
4626.73 56
4626.88 59
4627.04 62
4627.20 63
4627.35 62
4627.51 59
4627.66 54
4627.82 49
4627.98 43
4628.13 39
4628.29 35
4628.44 32
4628.60 31
4628.76 30
4628.91 30
4629.07 30
4629.22 30
4629.38 28
4629.54 25
4629.69 20
4629.85 15
4630.00 10
4630.16 5
4630.32 2
4630.47 1
4630.63 2
4630.78 5
4630.94 9
4631.10 13
4631.25 19
4631.41 25
4631.56 32
4631.72 40
4631.88 48
4632.03 56
4632.19 63
4632.34 69
4632.50 72
4632.66 74
4632.81 75
4632.97 75
4633.13 75
4633.28 74
4633.44 72
4633.59 70
4633.75 65
4633.91 60
4634.06 55
4634.22 50
4634.37 48
4634.53 48
4634.69 51
4634.84 55
4635.00 58
4635.15 61
4635.31 61
4635.47 61
4635.62 61
4635.78 61
4635.94 65
4636.09 70
4636.25 78
4636.40 86
4636.56 92
4636.72 95
4636.87 93
4637.03 87
4637.18 78
4637.34 69
4637.50 61
4637.65 55
4637.81 51
4637.97 50
4638.12 50
4638.28 52
4638.43 55
4638.59 58
4638.75 61
4638.90 62
4639.06 63
4639.22 61
4639.37 56
4639.53 48
4639.68 39
4639.84 30
4640.00 21
4640.15 14
4640.31 8
4640.46 4
4640.62 0
4640.78 0
4640.93 0
4641.09 0
4641.25 0
4641.40 0
4641.56 0
4641.71 0
4641.87 7
4642.03 25
4642.18 44
4642.34 62
4642.50 77
4642.65 87
4642.81 93
4642.96 95
4643.12 94
4643.28 91
4643.43 86
4643.59 82
4643.75 76
4643.90 72
4644.06 67
4644.21 63
4644.37 61
4644.53 60
4644.68 61
4644.84 63
4645.00 66
4645.15 71
4645.31 76
4645.47 80
4645.62 84
4645.78 87
4645.93 90
4646.09 94
4646.25 99
4646.40 105
4646.56 113
4646.72 123
4646.87 133
4647.03 142
4647.18 150
4647.34 156
4647.50 160
4647.65 162
4647.81 162
4647.97 161
4648.12 159
4648.28 157
4648.44 154
4648.59 151
4648.75 148
4648.90 146
4649.06 143
4649.22 140
4649.37 137
4649.53 134
4649.69 130
4649.84 126
4650.00 122
4650.16 118
4650.31 115
4650.47 114
4650.62 114
4650.78 116
4650.94 119
4651.09 125
4651.25 131
4651.41 138
4651.56 145
4651.72 153
4651.88 159
4652.03 166
4652.19 172
4652.35 177
4652.50 182
4652.66 185
4652.81 187
4652.97 186
4653.13 184
4653.28 180
4653.44 173
4653.60 166
4653.75 157
4653.91 148
4654.07 137
4654.22 126
4654.38 114
4654.54 102
4654.69 91
4654.85 81
4655.00 73
4655.16 68
4655.32 67
4655.47 68
4655.63 73
4655.79 81
4655.94 89
4656.10 98
4656.26 106
4656.41 111
4656.57 114
4656.73 114
4656.88 111
4657.04 105
4657.20 98
4657.35 90
4657.51 83
4657.67 77
4657.82 73
4657.98 70
4658.13 69
4658.29 68
4658.45 68
4658.60 68
4658.76 67
4658.92 67
4659.07 66
4659.23 65
4659.39 64
4659.54 64
4659.70 62
4659.86 60
4660.01 56
4660.17 51
4660.33 44
4660.48 35
4660.64 27
4660.80 18
4660.95 11
4661.11 6
4661.27 4
4661.42 3
4661.58 5
4661.74 8
4661.89 12
4662.05 16
4662.21 19
4662.36 23
4662.52 26
4662.67 28
4662.83 32
4662.99 36
4663.14 42
4663.30 49
4663.46 57
4663.61 65
4663.77 71
4663.93 76
4664.08 78
4664.24 80
4664.40 81
4664.55 83
4664.71 85
4664.87 89
4665.02 91
4665.18 92
4665.34 90
4665.49 84
4665.65 74
4665.81 63
4665.96 53
4666.12 46
4666.28 43
4666.43 44
4666.59 48
4666.75 55
4666.90 62
4667.06 69
4667.22 73
4667.37 75
4667.53 74
4667.69 72
4667.84 69
4668.00 65
4668.16 60
4668.31 54
4668.47 48
4668.63 43
4668.78 38
4668.94 34
4669.10 32
4669.25 32
4669.41 33
4669.57 35
4669.72 37
4669.88 40
4670.04 42
4670.19 43
4670.35 43
4670.51 44
4670.66 44
4670.82 44
4670.98 44
4671.13 44
4671.29 44
4671.45 44
4671.61 43
4671.76 40
4671.92 36
4672.08 29
4672.23 22
4672.39 14
4672.55 7
4672.70 2
4672.86 0
4673.02 1
4673.17 4
4673.33 7
4673.49 8
4673.64 8
4673.80 4
4673.96 0
4674.11 0
4674.27 0
4674.43 0
4674.58 0
4674.74 0
4674.90 3
4675.05 8
4675.21 11
4675.37 11
4675.52 10
4675.68 9
4675.84 7
4676.00 7
4676.15 9
4676.31 11
4676.47 14
4676.62 16
4676.78 17
4676.94 17
4677.09 16
4677.25 14
4677.41 12
4677.56 11
4677.72 10
4677.88 9
4678.03 8
4678.19 7
4678.35 6
4678.50 5
4678.66 4
4678.82 3
4678.98 4
4679.13 6
4679.29 9
4679.45 12
4679.60 15
4679.76 17
4679.92 18
4680.07 19
4680.23 20
4680.39 21
4680.54 24
4680.70 28
4680.86 32
4681.01 35
4681.17 37
4681.33 36
4681.49 33
4681.64 28
4681.80 22
4681.96 16
4682.11 10
4682.27 6
4682.43 4
4682.58 3
4682.74 6
4682.90 10
4683.05 16
4683.21 23
4683.37 31
4683.53 39
4683.68 47
4683.84 53
4684.00 58
4684.15 62
4684.31 64
4684.47 65
4684.62 65
4684.78 63
4684.94 60
4685.10 56
4685.25 51
4685.41 46
4685.57 41
4685.72 38
4685.88 36
4686.04 36
4686.19 38
4686.35 42
4686.51 47
4686.67 52
4686.82 58
4686.98 65
4687.14 73
4687.29 81
4687.45 90
4687.61 99
4687.76 106
4687.92 112
4688.08 115
4688.24 117
4688.39 116
4688.55 113
4688.71 109
4688.86 104
4689.02 99
4689.18 94
4689.33 90
4689.49 87
4689.65 85
4689.81 85
4689.96 84
4690.12 84
4690.28 82
4690.43 80
4690.59 77
4690.75 73
4690.91 69
4691.06 66
4691.22 63
4691.38 60
4691.53 57
4691.69 54
4691.85 50
4692.00 45
4692.16 40
4692.32 36
4692.48 32
4692.63 29
4692.79 26
4692.95 24
4693.10 23
4693.26 23
4693.42 25
4693.58 30
4693.73 38
4693.89 48
4694.05 60
4694.20 72
4694.36 82
4694.52 88
4694.68 89
4694.83 85
4694.99 77
4695.15 67
4695.30 56
4695.46 46
4695.62 36
4695.78 28
4695.93 22
4696.09 17
4696.25 15
4696.40 15
4696.56 18
4696.72 24
4696.88 32
4697.03 40
4697.19 48
4697.35 54
4697.50 58
4697.66 59
4697.82 58
4697.98 56
4698.13 53
4698.29 50
4698.45 46
4698.60 42
4698.76 36
4698.92 29
4699.08 23
4699.23 17
4699.39 14
4699.55 13
4699.71 15
4699.86 17
4700.02 20
4700.18 23
4700.33 23
4700.49 23
4700.65 23
4700.81 23
4700.96 25
4701.12 30
4701.28 36
4701.43 42
4701.59 49
4701.75 53
4701.91 57
4702.06 59
4702.22 60
4702.38 62
4702.54 64
4702.69 68
4702.85 74
4703.01 79
4703.16 83
4703.32 85
4703.48 85
4703.64 82
4703.79 76
4703.95 68
4704.11 60
4704.27 51
4704.42 44
4704.58 39
4704.74 35
4704.89 34
4705.05 35
4705.21 38
4705.37 41
4705.52 44
4705.68 46
4705.84 48
4706.00 47
4706.15 45
4706.31 40
4706.47 34
4706.63 27
4706.78 19
4706.94 12
4707.10 6
4707.25 2
4707.41 1
4707.57 3
4707.73 7
4707.88 14
4708.04 23
4708.20 33
4708.36 43
4708.51 52
4708.67 60
4708.83 67
4708.99 72
4709.14 77
4709.30 80
4709.46 82
4709.62 82
4709.77 80
4709.93 76
4710.09 70
4710.24 63
4710.40 54
4710.56 45
4710.72 37
4710.87 28
4711.03 20
4711.19 13
4711.35 6
4711.50 1
4711.66 0
4711.82 0
4711.98 0
4712.13 0
4712.29 0
4712.45 0
4712.61 1
4712.76 1
4712.92 1
4713.08 1
4713.24 0
4713.39 1
4713.55 5
4713.71 10
4713.87 19
4714.02 30
4714.18 42
4714.34 55
4714.50 64
4714.65 70
4714.81 71
4714.97 68
4715.13 60
4715.28 51
4715.44 41
4715.60 33
4715.76 27
4715.91 24
4716.07 23
4716.23 23
4716.39 24
4716.54 26
4716.70 27
4716.86 29
4717.02 31
4717.17 34
4717.33 37
4717.49 41
4717.65 43
4717.80 45
4717.96 45
4718.12 43
4718.28 40
4718.43 35
4718.59 30
4718.75 24
4718.91 20
4719.06 16
4719.22 14
4719.38 13
4719.54 13
4719.69 13
4719.85 13
4720.01 13
4720.17 13
4720.32 12
4720.48 10
4720.64 8
4720.80 7
4720.95 5
4721.11 5
4721.27 6
4721.43 9
4721.58 14
4721.74 20
4721.90 27
4722.06 34
4722.21 39
4722.37 43
4722.53 44
4722.69 43
4722.84 39
4723.00 34
4723.16 28
4723.32 21
4723.48 15
4723.63 8
4723.79 3
4723.95 0
4724.11 0
4724.26 0
4724.42 0
4724.58 0
4724.74 0
4724.89 0
4725.05 0
4725.21 3
4725.37 8
4725.52 13
4725.68 18
4725.84 23
4726.00 29
4726.16 34
4726.31 39
4726.47 42
4726.63 44
4726.79 44
4726.94 41
4727.10 37
4727.26 33
4727.42 28
4727.57 25
4727.73 22
4727.89 22
4728.05 22
4728.21 22
4728.36 23
4728.52 22
4728.68 20
4728.84 16
4728.99 11
4729.15 6
4729.31 2
4729.47 0
4729.62 0
4729.78 1
4729.94 5
4730.10 11
4730.26 17
4730.41 23
4730.57 27
4730.73 30
4730.89 32
4731.04 34
4731.20 36
4731.36 38
4731.52 41
4731.68 44
4731.83 46
4731.99 48
4732.15 48
4732.31 49
4732.46 49
4732.62 50
4732.78 53
4732.94 56
4733.10 61
4733.25 65
4733.41 68
4733.57 71
4733.73 72
4733.88 73
4734.04 75
4734.20 77
4734.36 79
4734.52 80
4734.67 79
4734.83 76
4734.99 71
4735.15 64
4735.30 57
4735.46 52
4735.62 49
4735.78 48
4735.94 49
4736.09 50
4736.25 52
4736.41 53
4736.57 53
4736.72 52
4736.88 51
4737.04 49
4737.20 47
4737.36 45
4737.51 42
4737.67 39
4737.83 35
4737.99 31
4738.15 27
4738.30 23
4738.46 19
4738.62 15
4738.78 13
4738.93 14
4739.09 16
4739.25 21
4739.41 27
4739.57 33
4739.72 37
4739.88 39
4740.04 38
4740.20 34
4740.36 29
4740.51 24
4740.67 19
4740.83 17
4740.99 16
4741.15 16
4741.30 18
4741.46 22
4741.62 26
4741.78 29
4741.93 33
4742.09 35
4742.25 36
4742.41 37
4742.57 37
4742.72 36
4742.88 34
4743.04 33
4743.20 32
4743.36 31
4743.51 30
4743.67 28
4743.83 26
4743.99 24
4744.15 22
4744.30 22
4744.46 23
4744.62 25
4744.78 30
4744.94 34
4745.09 39
4745.25 42
4745.41 43
4745.57 42
4745.73 39
4745.88 35
4746.04 31
4746.20 28
4746.36 25
4746.52 24
4746.67 24
4746.83 23
4746.99 22
4747.15 20
4747.31 16
4747.46 12
4747.62 8
4747.78 6
4747.94 4
4748.10 5
4748.25 7
4748.41 9
4748.57 10
4748.73 11
4748.89 9
4749.04 6
4749.20 2
4749.36 0
4749.52 0
4749.68 0
4749.83 0
4749.99 0
4750.15 0
4750.31 0
4750.47 5
4750.62 13
4750.78 21
4750.94 29
4751.10 34
4751.26 38
4751.42 41
4751.57 44
4751.73 46
4751.89 47
4752.05 48
4752.21 47
4752.36 45
4752.52 42
4752.68 37
4752.84 32
4753.00 28
4753.15 26
4753.31 26
4753.47 29
4753.63 33
4753.79 38
4753.94 42
4754.10 44
4754.26 46
4754.42 46
4754.58 46
4754.74 45
4754.89 45
4755.05 45
4755.21 46
4755.37 47
4755.53 49
4755.68 50
4755.84 50
4756.00 49
4756.16 47
4756.32 44
4756.48 40
4756.63 36
4756.79 33
4756.95 31
4757.11 31
4757.27 33
4757.42 36
4757.58 40
4757.74 43
4757.90 46
4758.06 48
4758.22 50
4758.37 50
4758.53 50
4758.69 48
4758.85 44
4759.01 38
4759.16 31
4759.32 22
4759.48 14
4759.64 7
4759.80 3
4759.96 1
4760.11 1
4760.27 2
4760.43 4
4760.59 4
4760.75 4
4760.90 2
4761.06 0
4761.22 0
4761.38 0
4761.54 0
4761.70 0
4761.85 0
4762.01 2
4762.17 7
4762.33 13
4762.49 18
4762.65 23
4762.80 26
4762.96 29
4763.12 31
4763.28 31
4763.44 30
4763.60 27
4763.75 23
4763.91 18
4764.07 13
4764.23 8
4764.39 3
4764.55 0
4764.70 0
4764.86 0
4765.02 0
4765.18 0
4765.34 0
4765.50 2
4765.65 3
4765.81 5
4765.97 6
4766.13 8
4766.29 12
4766.45 16
4766.60 22
4766.76 30
4766.92 37
4767.08 44
4767.24 50
4767.40 55
4767.55 58
4767.71 60
4767.87 61
4768.03 61
4768.19 61
4768.35 60
4768.50 59
4768.66 58
4768.82 58
4768.98 60
4769.14 63
4769.30 67
4769.45 72
4769.61 76
4769.77 79
4769.93 79
4770.09 77
4770.25 72
4770.40 65
4770.56 59
4770.72 53
4770.88 50
4771.04 50
4771.20 53
4771.35 58
4771.51 66
4771.67 74
4771.83 82
4771.99 89
4772.15 93
4772.31 95
4772.46 94
4772.62 91
4772.78 87
4772.94 83
4773.10 78
4773.26 73
4773.41 68
4773.57 63
4773.73 60
4773.89 57
4774.05 56
4774.21 56
4774.37 57
4774.52 58
4774.68 57
4774.84 55
4775.00 50
4775.16 44
4775.32 38
4775.47 32
4775.63 28
4775.79 26
4775.95 26
4776.11 27
4776.27 29
4776.43 32
4776.58 33
4776.74 34
4776.90 34
4777.06 34
4777.22 32
4777.38 30
4777.54 26
4777.69 22
4777.85 16
4778.01 12
4778.17 9
4778.33 9
4778.49 14
4778.64 22
4778.80 33
4778.96 46
4779.12 58
4779.28 67
4779.44 73
4779.60 73
4779.75 70
4779.91 64
4780.07 56
4780.23 48
4780.39 41
4780.55 36
4780.71 33
4780.86 31
4781.02 29
4781.18 26
4781.34 22
4781.50 16
4781.66 11
4781.82 6
4781.97 2
4782.13 2
4782.29 4
4782.45 8
4782.61 14
4782.77 20
4782.93 27
4783.08 32
4783.24 37
4783.40 39
4783.56 40
4783.72 41
4783.88 40
4784.04 39
4784.20 38
4784.35 38
4784.51 39
4784.67 39
4784.83 38
4784.99 37
4785.15 34
4785.31 31
4785.46 28
4785.62 27
4785.78 28
4785.94 32
4786.10 37
4786.26 42
4786.42 46
4786.58 46
4786.73 44
4786.89 39
4787.05 31
4787.21 23
4787.37 15
4787.53 10
4787.69 7
4787.84 8
4788.00 12
4788.16 18
4788.32 28
4788.48 38
4788.64 50
4788.80 61
4788.96 71
4789.11 80
4789.27 87
4789.43 92
4789.59 97
4789.75 103
4789.91 109
4790.07 116
4790.23 122
4790.38 128
4790.54 131
4790.70 132
4790.86 130
4791.02 125
4791.18 120
4791.34 114
4791.50 109
4791.65 104
4791.81 100
4791.97 95
4792.13 90
4792.29 84
4792.45 78
4792.61 72
4792.77 67
4792.92 65
4793.08 65
4793.24 68
4793.40 73
4793.56 80
4793.72 87
4793.88 94
4794.04 100
4794.19 105
4794.35 109
4794.51 114
4794.67 119
4794.83 125
4794.99 132
4795.15 139
4795.31 147
4795.46 154
4795.62 162
4795.78 170
4795.94 179
4796.10 191
4796.26 204
4796.42 219
4796.58 234
4796.74 248
4796.89 260
4797.05 269
4797.21 275
4797.37 279
4797.53 283
4797.69 287
4797.85 292
4798.01 298
4798.17 307
4798.32 316
4798.48 326
4798.64 334
4798.80 342
4798.96 347
4799.12 351
4799.28 354
4799.44 356
4799.59 359
4799.75 360
4799.91 361
4800.07 361
4800.23 358
4800.39 354
4800.55 348
4800.71 343
4800.87 340
4801.03 341
4801.18 348
4801.34 359
4801.50 375
4801.66 392
4801.82 408
4801.98 421
4802.14 428
4802.30 427
4802.46 419
4802.61 404
4802.77 385
4802.93 364
4803.09 344
4803.25 327
4803.41 312
4803.57 301
4803.73 292
4803.89 283
4804.04 275
4804.20 266
4804.36 258
4804.52 250
4804.68 245
4804.84 242
4805.00 240
4805.16 240
4805.32 240
4805.48 239
4805.63 237
4805.79 232
4805.95 226
4806.11 217
4806.27 208
4806.43 199
4806.59 189
4806.75 180
4806.91 171
4807.07 162
4807.22 153
4807.38 143
4807.54 132
4807.70 121
4807.86 109
4808.02 98
4808.18 89
4808.34 82
4808.50 77
4808.66 74
4808.81 74
4808.97 76
4809.13 80
4809.29 86
4809.45 94
4809.61 103
4809.77 113
4809.93 122
4810.09 130
4810.25 135
4810.41 138
4810.56 137
4810.72 133
4810.88 128
4811.04 121
4811.20 115
4811.36 110
4811.52 107
4811.68 105
4811.84 104
4812.00 103
4812.16 103
4812.31 101
4812.47 99
4812.63 96
4812.79 92
4812.95 88
4813.11 83
4813.27 77
4813.43 71
4813.59 64
4813.75 57
4813.91 50
4814.06 44
4814.22 40
4814.38 39
4814.54 41
4814.70 44
4814.86 49
4815.02 56
4815.18 62
4815.34 68
4815.50 74
4815.66 79
4815.82 85
4815.97 91
4816.13 97
4816.29 103
4816.45 108
4816.61 112
4816.77 115
4816.93 116
4817.09 114
4817.25 110
4817.41 104
4817.57 96
4817.73 87
4817.88 79
4818.04 72
4818.20 67
4818.36 65
4818.52 66
4818.68 67
4818.84 68
4819.00 68
4819.16 66
4819.32 62
4819.48 56
4819.64 50
4819.79 46
4819.95 44
4820.11 45
4820.27 47
4820.43 52
4820.59 56
4820.75 59
4820.91 60
4821.07 59
4821.23 57
4821.39 54
4821.55 51
4821.71 50
4821.87 50
4822.02 51
4822.18 54
4822.34 57
4822.50 59
4822.66 61
4822.82 61
4822.98 60
4823.14 58
4823.30 57
4823.46 57
4823.62 58
4823.78 61
4823.94 64
4824.09 66
4824.25 69
4824.41 69
4824.57 68
4824.73 65
4824.89 60
4825.05 54
4825.21 48
4825.37 41
4825.53 35
4825.69 30
4825.85 27
4826.01 26
4826.17 27
4826.33 31
4826.48 36
4826.64 42
4826.80 48
4826.96 53
4827.12 58
4827.28 62
4827.44 66
4827.60 69
4827.76 73
4827.92 76
4828.08 79
4828.24 81
[truncated: 712,062 more chars]
