# Supplementary material for: Methylobacterium Species Promoting Rice and Barley Growth and Interaction Specificity Revealed with Whole-Cell Matrix-Assisted Laser Desorption / Ionization-Time-of-Flight Mass Spectrometry (MALDI-TOF/MS) Analysis
Source: PLoS One. 2015 Jun 8;10(6):e0129509. doi: 10.1371/journal.pone.0129509 (PMC4460032; doi:10.1371/journal.pone.0129509)
Supplement: S1 Data — (ZIP) [file pone.0129509.s001.zip › Supplementary data 1 (ms type strains)/M_zatmanii DSM 5688 T.txt]

780.90 0
780.96 0
781.02 0
781.09 0
781.15 0
781.22 0
781.28 0
781.34 0
781.41 0
781.47 0
781.54 0
781.60 0
781.66 0
781.73 0
781.79 0
781.86 0
781.92 0
781.98 0
782.05 0
782.11 0
782.18 0
782.24 0
782.30 0
782.37 0
782.43 0
782.50 0
782.56 0
782.62 0
782.69 0
782.75 0
782.82 0
782.88 0
782.95 0
783.01 0
783.07 0
783.14 0
783.20 0
783.27 0
783.33 0
783.39 0
783.46 0
783.52 0
783.59 0
783.65 0
783.71 0
783.78 0
783.84 0
783.91 0
783.97 0
784.04 0
784.10 0
784.16 0
784.23 0
784.29 0
784.36 0
784.42 0
784.48 0
784.55 0
784.61 0
784.68 0
784.74 0
784.80 0
784.87 0
784.93 0
785.00 0
785.06 0
785.13 0
785.19 0
785.25 0
785.32 0
785.38 0
785.45 0
785.51 0
785.57 0
785.64 0
785.70 0
785.77 0
785.83 0
785.90 0
785.96 0
786.02 0
786.09 0
786.15 0
786.22 0
786.28 0
786.35 0
786.41 0
786.47 0
786.54 0
786.60 0
786.67 0
786.73 0
786.80 0
786.86 0
786.92 0
786.99 0
787.05 0
787.12 0
787.18 0
787.24 0
787.31 0
787.37 0
787.44 0
787.50 0
787.57 0
787.63 0
787.69 0
787.76 0
787.82 0
787.89 0
787.95 0
788.02 0
788.08 0
788.14 0
788.21 0
788.27 0
788.34 0
788.40 0
788.47 0
788.53 0
788.59 0
788.66 0
788.72 0
788.79 0
788.85 0
788.92 0
788.98 0
789.05 0
789.11 0
789.17 0
789.24 0
789.30 0
789.37 0
789.43 0
789.50 0
789.56 0
789.62 0
789.69 0
789.75 0
789.82 0
789.88 0
789.95 0
790.01 0
790.07 0
790.14 0
790.20 0
790.27 0
790.33 0
790.40 0
790.46 0
790.53 0
790.59 0
790.65 0
790.72 0
790.78 0
790.85 0
790.91 0
790.98 0
791.04 0
791.11 0
791.17 0
791.23 0
791.30 0
791.36 0
791.43 0
791.49 0
791.56 0
791.62 0
791.69 0
791.75 0
791.81 0
791.88 0
791.94 0
792.01 0
792.07 0
792.14 0
792.20 0
792.27 0
792.33 0
792.39 0
792.46 0
792.52 0
792.59 0
792.65 0
792.72 0
792.78 0
792.85 0
792.91 0
792.97 0
793.04 0
793.10 0
793.17 0
793.23 0
793.30 0
793.36 0
793.43 0
793.49 0
793.55 0
793.62 0
793.68 0
793.75 0
793.81 0
793.88 0
793.94 0
794.01 0
794.07 0
794.14 0
794.20 0
794.26 0
794.33 0
794.39 0
794.46 0
794.52 0
794.59 0
794.65 0
794.72 0
794.78 0
794.85 0
794.91 0
794.97 0
795.04 0
795.10 0
795.17 0
795.23 0
795.30 0
795.36 0
795.43 0
795.49 0
795.56 0
795.62 0
795.69 0
795.75 0
795.81 0
795.88 0
795.94 0
796.01 0
796.07 0
796.14 0
796.20 0
796.27 0
796.33 0
796.40 0
796.46 0
796.53 0
796.59 0
796.65 0
796.72 0
796.78 0
796.85 0
796.91 0
796.98 0
797.04 0
797.11 0
797.17 0
797.24 0
797.30 0
797.37 0
797.43 0
797.50 0
797.56 0
797.62 0
797.69 0
797.75 0
797.82 0
797.88 0
797.95 0
798.01 0
798.08 0
798.14 0
798.21 0
798.27 0
798.34 0
798.40 0
798.47 0
798.53 0
798.60 0
798.66 0
798.72 0
798.79 0
798.85 0
798.92 0
798.98 0
799.05 0
799.11 0
799.18 0
799.24 0
799.31 0
799.37 0
799.44 0
799.50 0
799.57 0
799.63 0
799.70 0
799.76 0
799.83 0
799.89 0
799.96 0
800.02 0
800.08 0
800.15 0
800.21 0
800.28 0
800.34 0
800.41 0
800.47 0
800.54 0
800.60 0
800.67 0
800.73 0
800.80 0
800.86 0
800.93 0
800.99 0
801.06 0
801.12 0
801.19 0
801.25 0
801.32 0
801.38 0
801.45 0
801.51 0
801.58 0
801.64 0
801.70 0
801.77 0
801.83 0
801.90 0
801.96 0
802.03 0
802.09 0
802.16 0
802.22 0
802.29 0
802.35 0
802.42 0
802.48 0
802.55 0
802.61 0
802.68 0
802.74 0
802.81 0
802.87 0
802.94 0
803.00 0
803.07 0
803.13 0
803.20 0
803.26 0
803.33 0
803.39 0
803.46 0
803.52 0
803.59 0
803.65 0
803.72 0
803.78 0
803.85 0
803.91 0
803.98 0
804.04 0
804.11 0
804.17 0
804.24 0
804.30 0
804.37 0
804.43 0
804.50 0
804.56 0
804.63 0
804.69 0
804.76 0
804.82 0
804.89 0
804.95 0
805.02 0
805.08 0
805.15 0
805.21 0
805.28 0
805.34 0
805.41 0
805.47 0
805.54 0
805.60 0
805.67 0
805.73 0
805.80 0
805.86 0
805.93 0
805.99 0
806.06 0
806.12 0
806.19 0
806.25 0
806.32 0
806.38 0
806.45 0
806.51 0
806.58 0
806.64 0
806.71 0
806.77 0
806.84 0
806.90 0
806.97 0
807.03 0
807.10 0
807.16 0
807.23 0
807.29 0
807.36 0
807.42 0
807.49 0
807.55 0
807.62 0
807.68 0
807.75 0
807.81 0
807.88 0
807.94 0
808.01 0
808.07 0
808.14 0
808.20 0
808.27 0
808.33 0
808.40 0
808.46 0
808.53 0
808.59 0
808.66 0
808.72 0
808.79 0
808.85 0
808.92 0
808.98 0
809.05 0
809.11 0
809.18 0
809.25 0
809.31 0
809.38 0
809.44 0
809.51 0
809.57 0
809.64 0
809.70 0
809.77 0
809.83 0
809.90 0
809.96 0
810.03 0
810.09 0
810.16 0
810.22 0
810.29 0
810.35 0
810.42 0
810.48 0
810.55 0
810.61 0
810.68 0
810.74 0
810.81 0
810.87 0
810.94 0
811.01 0
811.07 0
811.14 0
811.20 0
811.27 0
811.33 0
811.40 0
811.46 0
811.53 0
811.59 0
811.66 0
811.72 0
811.79 0
811.85 0
811.92 0
811.98 0
812.05 0
812.11 0
812.18 0
812.24 0
812.31 0
812.38 0
812.44 0
812.51 0
812.57 0
812.64 0
812.70 0
812.77 0
812.83 0
812.90 0
812.96 0
813.03 0
813.09 0
813.16 0
813.22 0
813.29 0
813.35 0
813.42 0
813.49 0
813.55 0
813.62 0
813.68 0
813.75 0
813.81 0
813.88 0
813.94 0
814.01 0
814.07 0
814.14 0
814.20 0
814.27 0
814.33 0
814.40 0
814.47 0
814.53 0
814.60 0
814.66 0
814.73 0
814.79 0
814.86 0
814.92 0
814.99 0
815.05 0
815.12 0
815.18 0
815.25 0
815.32 0
815.38 0
815.45 0
815.51 0
815.58 0
815.64 0
815.71 0
815.77 0
815.84 0
815.90 0
815.97 0
816.04 0
816.10 0
816.17 0
816.23 0
816.30 0
816.36 0
816.43 0
816.49 0
816.56 0
816.62 0
816.69 0
816.75 0
816.82 0
816.89 0
816.95 0
817.02 0
817.08 0
817.15 0
817.21 0
817.28 0
817.34 0
817.41 0
817.48 0
817.54 0
817.61 0
817.67 0
817.74 0
817.80 0
817.87 0
817.93 0
818.00 0
818.06 0
818.13 0
818.20 0
818.26 0
818.33 0
818.39 0
818.46 0
818.52 0
818.59 0
818.65 0
818.72 0
818.79 0
818.85 0
818.92 0
818.98 0
819.05 0
819.11 0
819.18 0
819.24 0
819.31 0
819.38 0
819.44 0
819.51 0
819.57 0
819.64 0
819.70 0
819.77 0
819.83 0
819.90 0
819.97 0
820.03 0
820.10 0
820.16 0
820.23 0
820.29 0
820.36 0
820.42 0
820.49 0
820.56 0
820.62 0
820.69 0
820.75 0
820.82 0
820.88 0
820.95 0
821.02 0
821.08 0
821.15 0
821.21 0
821.28 0
821.34 0
821.41 0
821.47 0
821.54 0
821.61 0
821.67 0
821.74 0
821.80 0
821.87 0
821.93 0
822.00 0
822.07 0
822.13 0
822.20 0
822.26 0
822.33 0
822.39 0
822.46 0
822.53 0
822.59 0
822.66 0
822.72 0
822.79 0
822.85 0
822.92 0
822.98 0
823.05 0
823.12 0
823.18 0
823.25 0
823.31 0
823.38 0
823.44 0
823.51 0
823.58 0
823.64 0
823.71 0
823.77 0
823.84 0
823.91 0
823.97 0
824.04 0
824.10 0
824.17 0
824.23 0
824.30 0
824.37 0
824.43 0
824.50 0
824.56 0
824.63 0
824.69 0
824.76 0
824.83 0
824.89 0
824.96 0
825.02 0
825.09 0
825.15 0
825.22 0
825.29 0
825.35 0
825.42 0
825.48 0
825.55 0
825.62 0
825.68 0
825.75 0
825.81 0
825.88 0
825.94 0
826.01 0
826.08 0
826.14 0
826.21 0
826.27 0
826.34 0
826.41 0
826.47 0
826.54 0
826.60 0
826.67 0
826.73 0
826.80 0
826.87 0
826.93 0
827.00 0
827.06 0
827.13 0
827.20 0
827.26 0
827.33 0
827.39 0
827.46 0
827.52 0
827.59 0
827.66 0
827.72 0
827.79 0
827.85 0
827.92 0
827.99 0
828.05 0
828.12 0
828.18 0
828.25 0
828.32 0
828.38 0
828.45 0
828.51 0
828.58 0
828.65 0
828.71 0
828.78 0
828.84 0
828.91 0
828.97 0
829.04 0
829.11 0
829.17 0
829.24 0
829.30 0
829.37 0
829.44 0
829.50 0
829.57 0
829.63 0
829.70 0
829.77 0
829.83 0
829.90 0
829.96 0
830.03 0
830.10 0
830.16 0
830.23 0
830.29 0
830.36 0
830.43 0
830.49 0
830.56 0
830.62 0
830.69 0
830.76 0
830.82 0
830.89 0
830.95 0
831.02 0
831.09 0
831.15 0
831.22 0
831.28 0
831.35 0
831.42 0
831.48 0
831.55 0
831.61 0
831.68 0
831.75 0
831.81 0
831.88 0
831.94 0
832.01 0
832.08 0
832.14 0
832.21 0
832.28 0
832.34 0
832.41 0
832.47 0
832.54 0
832.61 0
832.67 0
832.74 0
832.80 0
832.87 0
832.94 0
833.00 0
833.07 0
833.13 0
833.20 0
833.27 0
833.33 0
833.40 0
833.47 0
833.53 0
833.60 0
833.66 0
833.73 0
833.80 0
833.86 0
833.93 0
833.99 0
834.06 0
834.13 0
834.19 0
834.26 0
834.32 0
834.39 0
834.46 0
834.52 0
834.59 0
834.66 0
834.72 0
834.79 0
834.85 0
834.92 0
834.99 0
835.05 0
835.12 0
835.19 0
835.25 0
835.32 0
835.38 0
835.45 0
835.52 0
835.58 0
835.65 0
835.71 0
835.78 0
835.85 0
835.91 0
835.98 0
836.05 0
836.11 0
836.18 0
836.24 0
836.31 0
836.38 0
836.44 0
836.51 0
836.58 0
836.64 0
836.71 0
836.77 0
836.84 0
836.91 0
836.97 0
837.04 0
837.11 0
837.17 0
837.24 0
837.30 0
837.37 0
837.44 0
837.50 0
837.57 0
837.64 0
837.70 0
837.77 0
837.83 0
837.90 0
837.97 0
838.03 0
838.10 0
838.17 0
838.23 0
838.30 0
838.37 0
838.43 0
838.50 0
838.56 0
838.63 0
838.70 0
838.76 0
838.83 0
838.90 0
838.96 0
839.03 0
839.09 0
839.16 0
839.23 0
839.29 0
839.36 0
839.43 0
839.49 0
839.56 0
839.63 0
839.69 0
839.76 0
839.82 0
839.89 0
839.96 0
840.02 0
840.09 0
840.16 0
840.22 0
840.29 0
840.36 0
840.42 0
840.49 0
840.56 0
840.62 0
840.69 0
840.75 0
840.82 0
840.89 0
840.95 0
841.02 0
841.09 0
841.15 0
841.22 0
841.29 0
841.35 0
841.42 0
841.48 0
841.55 0
841.62 0
841.68 0
841.75 0
841.82 0
841.88 0
841.95 0
842.02 0
842.08 0
842.15 0
842.22 0
842.28 0
842.35 0
842.42 0
842.48 0
842.55 0
842.61 0
842.68 0
842.75 0
842.81 0
842.88 0
842.95 0
843.01 0
843.08 0
843.15 0
843.21 0
843.28 0
843.35 0
843.41 0
843.48 0
843.55 0
843.61 0
843.68 0
843.75 0
843.81 0
843.88 0
843.94 0
844.01 0
844.08 0
844.14 0
844.21 0
844.28 0
844.34 0
844.41 0
844.48 0
844.54 0
844.61 0
844.68 0
844.74 0
844.81 0
844.88 0
844.94 0
845.01 0
845.08 0
845.14 0
845.21 0
845.28 0
845.34 0
845.41 0
845.48 0
845.54 0
845.61 0
845.68 0
845.74 0
845.81 0
845.88 0
845.94 0
846.01 0
846.08 0
846.14 0
846.21 0
846.28 0
846.34 0
846.41 0
846.48 0
846.54 0
846.61 0
846.68 0
846.74 0
846.81 0
846.88 0
846.94 0
847.01 0
847.08 0
847.14 0
847.21 0
847.28 0
847.34 0
847.41 0
847.48 0
847.54 0
847.61 0
847.68 0
847.74 0
847.81 0
847.88 0
847.94 0
848.01 0
848.08 0
848.14 0
848.21 0
848.28 0
848.34 0
848.41 0
848.48 0
848.54 0
848.61 0
848.68 0
848.74 0
848.81 0
848.88 0
848.94 0
849.01 0
849.08 0
849.14 0
849.21 0
849.28 0
849.34 0
849.41 0
849.48 0
849.54 0
849.61 0
849.68 0
849.74 0
849.81 0
849.88 0
849.94 0
850.01 0
850.08 0
850.14 0
850.21 0
850.28 0
850.34 0
850.41 0
850.48 0
850.54 0
850.61 0
850.68 0
850.75 0
850.81 0
850.88 0
850.95 0
851.01 0
851.08 0
851.15 0
851.21 0
851.28 0
851.35 0
851.41 0
851.48 0
851.55 0
851.61 0
851.68 0
851.75 0
851.81 0
851.88 0
851.95 0
852.02 0
852.08 0
852.15 0
852.22 0
852.28 0
852.35 0
852.42 0
852.48 0
852.55 0
852.62 0
852.68 0
852.75 0
852.82 0
852.88 0
852.95 0
853.02 0
853.09 0
853.15 0
853.22 0
853.29 0
853.35 0
853.42 0
853.49 0
853.55 0
853.62 0
853.69 0
853.75 0
853.82 0
853.89 0
853.95 0
854.02 0
854.09 0
854.16 0
854.22 0
854.29 0
854.36 0
854.42 0
854.49 0
854.56 0
854.62 0
854.69 0
854.76 0
854.83 0
854.89 0
854.96 0
855.03 0
855.09 0
855.16 0
855.23 0
855.29 0
855.36 0
855.43 0
855.50 0
855.56 0
855.63 0
855.70 0
855.76 0
855.83 0
855.90 0
855.96 0
856.03 0
856.10 0
856.17 0
856.23 0
856.30 0
856.37 0
856.43 0
856.50 0
856.57 0
856.63 0
856.70 0
856.77 0
856.84 0
856.90 0
856.97 0
857.04 0
857.10 0
857.17 0
857.24 0
857.30 0
857.37 0
857.44 0
857.51 0
857.57 0
857.64 0
857.71 0
857.77 0
857.84 0
857.91 0
857.98 0
858.04 0
858.11 0
858.18 0
858.24 0
858.31 0
858.38 0
858.45 0
858.51 0
858.58 0
858.65 0
858.71 0
858.78 0
858.85 0
858.91 0
858.98 0
859.05 0
859.12 0
859.18 0
859.25 0
859.32 0
859.38 0
859.45 0
859.52 0
859.59 0
859.65 0
859.72 0
859.79 0
859.85 0
859.92 0
859.99 0
860.06 0
860.12 0
860.19 0
860.26 0
860.33 0
860.39 0
860.46 0
860.53 0
860.59 0
860.66 0
860.73 0
860.80 0
860.86 0
860.93 0
861.00 0
861.06 0
861.13 0
861.20 0
861.27 0
861.33 0
861.40 0
861.47 0
861.53 0
861.60 0
861.67 0
861.74 0
861.80 0
861.87 0
861.94 0
862.01 0
862.07 0
862.14 0
862.21 0
862.27 0
862.34 0
862.41 0
862.48 0
862.54 0
862.61 0
862.68 0
862.75 0
862.81 0
862.88 0
862.95 0
863.01 0
863.08 0
863.15 0
863.22 0
863.28 0
863.35 0
863.42 0
863.49 0
863.55 0
863.62 0
863.69 0
863.75 0
863.82 0
863.89 0
863.96 0
864.02 0
864.09 0
864.16 0
864.23 0
864.29 0
864.36 0
864.43 0
864.50 0
864.56 0
864.63 0
864.70 0
864.76 0
864.83 0
864.90 0
864.97 0
865.03 0
865.10 0
865.17 0
865.24 0
865.30 0
865.37 0
865.44 0
865.51 0
865.57 0
865.64 0
865.71 0
865.78 0
865.84 0
865.91 0
865.98 0
866.04 0
866.11 0
866.18 0
866.25 0
866.31 0
866.38 0
866.45 0
866.52 0
866.58 0
866.65 0
866.72 0
866.79 0
866.85 0
866.92 0
866.99 0
867.06 0
867.12 0
867.19 0
867.26 0
867.33 0
867.39 0
867.46 0
867.53 0
867.60 0
867.66 0
867.73 0
867.80 0
867.87 0
867.93 0
868.00 0
868.07 0
868.14 0
868.20 0
868.27 0
868.34 0
868.41 0
868.47 0
868.54 0
868.61 0
868.68 0
868.74 0
868.81 0
868.88 0
868.95 0
869.01 0
869.08 0
869.15 0
869.22 0
869.28 0
869.35 0
869.42 0
869.49 0
869.55 0
869.62 0
869.69 0
869.76 0
869.82 0
869.89 0
869.96 0
870.03 0
870.09 0
870.16 0
870.23 0
870.30 0
870.36 0
870.43 0
870.50 0
870.57 0
870.63 0
870.70 0
870.77 0
870.84 0
870.90 0
870.97 0
871.04 0
871.11 0
871.18 0
871.24 0
871.31 0
871.38 0
871.45 0
871.51 0
871.58 0
871.65 0
871.72 0
871.78 0
871.85 0
871.92 0
871.99 0
872.05 0
872.12 0
872.19 0
872.26 0
872.32 0
872.39 0
872.46 0
872.53 0
872.60 0
872.66 0
872.73 0
872.80 0
872.87 0
872.93 0
873.00 0
873.07 0
873.14 0
873.20 0
873.27 0
873.34 0
873.41 0
873.48 0
873.54 0
873.61 0
873.68 0
873.75 0
873.81 0
873.88 0
873.95 0
874.02 0
874.08 0
874.15 0
874.22 0
874.29 0
874.36 0
874.42 0
874.49 0
874.56 0
874.63 0
874.69 0
874.76 0
874.83 0
874.90 0
874.96 0
875.03 0
875.10 0
875.17 0
875.24 0
875.30 0
875.37 0
875.44 0
875.51 0
875.57 0
875.64 0
875.71 0
875.78 0
875.85 0
875.91 0
875.98 0
876.05 0
876.12 0
876.18 0
876.25 0
876.32 0
876.39 0
876.46 0
876.52 0
876.59 0
876.66 0
876.73 0
876.80 0
876.86 0
876.93 0
877.00 0
877.07 0
877.13 0
877.20 0
877.27 0
877.34 0
877.41 0
877.47 0
877.54 0
877.61 0
877.68 0
877.74 0
877.81 0
877.88 0
877.95 0
878.02 0
878.08 0
878.15 0
878.22 0
878.29 0
878.36 0
878.42 0
878.49 0
878.56 0
878.63 0
878.70 0
878.76 0
878.83 0
878.90 0
878.97 0
879.03 0
879.10 0
879.17 0
879.24 0
879.31 0
879.37 0
879.44 0
879.51 0
879.58 0
879.65 0
879.71 0
879.78 0
879.85 0
879.92 0
879.99 0
880.05 0
880.12 0
880.19 0
880.26 0
880.33 0
880.39 0
880.46 0
880.53 0
880.60 0
880.67 0
880.73 0
880.80 0
880.87 0
880.94 0
881.00 0
881.07 0
881.14 0
881.21 0
881.28 0
881.34 0
881.41 0
881.48 0
881.55 0
881.62 0
881.68 0
881.75 0
881.82 0
881.89 0
881.96 0
882.02 0
882.09 0
882.16 0
882.23 0
882.30 0
882.37 0
882.43 0
882.50 0
882.57 0
882.64 0
882.71 0
882.77 0
882.84 0
882.91 0
882.98 0
883.05 0
883.11 0
883.18 0
883.25 0
883.32 0
883.39 0
883.45 0
883.52 0
883.59 0
883.66 0
883.73 0
883.79 0
883.86 0
883.93 0
884.00 0
884.07 0
884.13 0
884.20 0
884.27 0
884.34 0
884.41 0
884.48 0
884.54 0
884.61 0
884.68 0
884.75 0
884.82 0
884.88 0
884.95 0
885.02 0
885.09 0
885.16 0
885.22 0
885.29 0
885.36 0
885.43 0
885.50 0
885.57 0
885.63 0
885.70 0
885.77 0
885.84 0
885.91 0
885.97 0
886.04 0
886.11 0
886.18 0
886.25 0
886.32 0
886.38 0
886.45 0
886.52 0
886.59 0
886.66 0
886.72 0
886.79 0
886.86 0
886.93 0
887.00 0
887.07 0
887.13 0
887.20 0
887.27 0
887.34 0
887.41 0
887.48 0
887.54 0
887.61 0
887.68 0
887.75 0
887.82 0
887.88 0
887.95 0
888.02 0
888.09 0
888.16 0
888.23 0
888.29 0
888.36 0
888.43 0
888.50 0
888.57 0
888.64 0
888.70 0
888.77 0
888.84 0
888.91 0
888.98 0
889.05 0
889.11 0
889.18 0
889.25 0
889.32 0
889.39 0
889.45 0
889.52 0
889.59 0
889.66 0
889.73 0
889.80 0
889.86 0
889.93 0
890.00 0
890.07 0
890.14 0
890.21 0
890.27 0
890.34 0
890.41 0
890.48 0
890.55 0
890.62 0
890.68 0
890.75 0
890.82 0
890.89 0
890.96 0
891.03 0
891.10 0
891.16 0
891.23 0
891.30 0
891.37 0
891.44 0
891.51 0
891.57 0
891.64 0
891.71 0
891.78 0
891.85 0
891.92 0
891.98 0
892.05 0
892.12 0
892.19 0
892.26 0
892.33 0
892.39 0
892.46 0
892.53 0
892.60 0
892.67 0
892.74 0
892.81 0
892.87 0
892.94 0
893.01 0
893.08 0
893.15 0
893.22 0
893.28 0
893.35 0
893.42 0
893.49 0
893.56 0
893.63 0
893.70 0
893.76 0
893.83 0
893.90 0
893.97 0
894.04 0
894.11 0
894.17 0
894.24 0
894.31 0
894.38 0
894.45 0
894.52 0
894.59 0
894.65 0
894.72 0
894.79 0
894.86 0
894.93 0
895.00 0
895.07 0
895.13 0
895.20 0
895.27 0
895.34 0
895.41 0
895.48 0
895.54 0
895.61 0
895.68 0
895.75 0
895.82 0
895.89 0
895.96 0
896.02 0
896.09 0
896.16 0
896.23 0
896.30 0
896.37 0
896.44 0
896.50 0
896.57 0
896.64 0
896.71 0
896.78 0
896.85 0
896.92 0
896.98 0
897.05 0
897.12 0
897.19 0
897.26 0
897.33 0
897.40 0
897.47 0
897.53 0
897.60 0
897.67 0
897.74 0
897.81 0
897.88 0
897.95 0
898.01 0
898.08 0
898.15 0
898.22 0
898.29 0
898.36 0
898.43 0
898.49 0
898.56 0
898.63 0
898.70 0
898.77 0
898.84 0
898.91 0
898.98 0
899.04 0
899.11 0
899.18 0
899.25 0
899.32 0
899.39 0
899.46 0
899.52 0
899.59 0
899.66 0
899.73 0
899.80 0
899.87 0
899.94 0
900.01 0
900.07 0
900.14 0
900.21 0
900.28 0
900.35 0
900.42 0
900.49 0
900.56 0
900.62 0
900.69 0
900.76 0
900.83 0
900.90 0
900.97 0
901.04 0
901.11 0
901.17 0
901.24 0
901.31 0
901.38 0
901.45 0
901.52 0
901.59 0
901.66 0
901.72 0
901.79 0
901.86 0
901.93 0
902.00 0
902.07 0
902.14 0
902.21 0
902.27 0
902.34 0
902.41 0
902.48 0
902.55 0
902.62 0
902.69 0
902.76 0
902.83 0
902.89 0
902.96 0
903.03 0
903.10 0
903.17 0
903.24 0
903.31 0
903.38 0
903.44 0
903.51 0
903.58 0
903.65 0
903.72 0
903.79 0
903.86 0
903.93 0
904.00 0
904.06 0
904.13 0
904.20 0
904.27 0
904.34 0
904.41 0
904.48 0
904.55 0
904.62 0
904.68 0
904.75 0
904.82 0
904.89 0
904.96 0
905.03 0
905.10 0
905.17 0
905.24 0
905.30 0
905.37 0
905.44 0
905.51 0
905.58 0
905.65 0
905.72 0
905.79 0
905.86 0
905.92 0
905.99 0
906.06 0
906.13 0
906.20 0
906.27 0
906.34 0
906.41 0
906.48 0
906.55 0
906.61 0
906.68 0
906.75 0
906.82 0
906.89 0
906.96 0
907.03 0
907.10 0
907.17 0
907.23 0
907.30 0
907.37 0
907.44 0
907.51 0
907.58 0
907.65 0
907.72 0
907.79 0
907.86 0
907.92 0
907.99 0
908.06 0
908.13 0
908.20 0
908.27 0
908.34 0
908.41 0
908.48 0
908.55 0
908.62 0
908.68 0
908.75 0
908.82 0
908.89 0
908.96 0
909.03 0
909.10 0
909.17 0
909.24 0
909.31 0
909.37 0
909.44 0
909.51 0
909.58 0
909.65 0
909.72 0
909.79 0
909.86 0
909.93 0
910.00 0
910.07 0
910.13 0
910.20 0
910.27 0
910.34 0
910.41 0
910.48 0
910.55 0
910.62 0
910.69 0
910.76 0
910.83 0
910.89 0
910.96 0
911.03 0
911.10 0
911.17 0
911.24 0
911.31 0
911.38 0
911.45 0
911.52 0
911.59 0
911.66 0
911.72 0
911.79 0
911.86 0
911.93 0
912.00 0
912.07 0
912.14 0
912.21 0
912.28 0
912.35 0
912.42 0
912.49 0
912.55 0
912.62 0
912.69 0
912.76 0
912.83 0
912.90 0
912.97 0
913.04 0
913.11 0
913.18 0
913.25 0
913.32 0
913.39 0
913.45 0
913.52 0
913.59 0
913.66 0
913.73 0
913.80 0
913.87 0
913.94 0
914.01 0
914.08 0
914.15 0
914.22 0
914.29 0
914.35 0
914.42 0
914.49 0
914.56 0
914.63 0
914.70 0
914.77 0
914.84 0
914.91 0
914.98 0
915.05 0
915.12 0
915.19 0
915.26 0
915.32 0
915.39 0
915.46 0
915.53 0
915.60 0
915.67 0
915.74 0
915.81 0
915.88 0
915.95 0
916.02 0
916.09 0
916.16 0
916.23 0
916.29 0
916.36 0
916.43 0
916.50 0
916.57 0
916.64 0
916.71 0
916.78 0
916.85 0
916.92 0
916.99 0
917.06 0
917.13 0
917.20 0
917.27 0
917.34 0
917.40 0
917.47 0
917.54 0
917.61 0
917.68 0
917.75 0
917.82 0
917.89 0
917.96 0
918.03 0
918.10 0
918.17 0
918.24 0
918.31 0
918.38 0
918.45 0
918.51 0
918.58 0
918.65 0
918.72 0
918.79 0
918.86 0
918.93 0
919.00 0
919.07 0
919.14 0
919.21 0
919.28 0
919.35 0
919.42 0
919.49 0
919.56 0
919.63 0
919.70 0
919.76 0
919.83 0
919.90 0
919.97 0
920.04 0
920.11 0
920.18 0
920.25 0
920.32 0
920.39 0
920.46 0
920.53 0
920.60 0
920.67 0
920.74 0
920.81 0
920.88 0
920.95 0
921.02 0
921.09 0
921.15 0
921.22 0
921.29 0
921.36 0
921.43 0
921.50 0
921.57 0
921.64 0
921.71 0
921.78 0
921.85 0
921.92 0
921.99 0
922.06 0
922.13 0
922.20 0
922.27 0
922.34 0
922.41 0
922.48 0
922.55 0
922.62 0
922.68 0
922.75 0
922.82 0
922.89 0
922.96 0
923.03 0
923.10 0
923.17 0
923.24 0
923.31 0
923.38 0
923.45 0
923.52 0
923.59 0
923.66 0
923.73 0
923.80 0
923.87 0
923.94 0
924.01 0
924.08 0
924.15 0
924.22 0
924.29 0
924.36 0
924.42 0
924.49 0
924.56 0
924.63 0
924.70 0
924.77 0
924.84 0
924.91 0
924.98 0
925.05 0
925.12 0
925.19 0
925.26 0
925.33 0
925.40 0
925.47 0
925.54 0
925.61 0
925.68 0
925.75 0
925.82 0
925.89 0
925.96 0
926.03 0
926.10 0
926.17 0
926.24 0
926.31 0
926.38 0
926.45 0
926.52 0
926.58 0
926.65 0
926.72 0
926.79 0
926.86 0
926.93 0
927.00 0
927.07 0
927.14 0
927.21 0
927.28 0
927.35 0
927.42 0
927.49 0
927.56 0
927.63 0
927.70 0
927.77 0
927.84 0
927.91 0
927.98 0
928.05 0
928.12 0
928.19 0
928.26 0
928.33 0
928.40 0
928.47 0
928.54 0
928.61 0
928.68 0
928.75 0
928.82 0
928.89 0
928.96 0
929.03 0
929.10 0
929.17 0
929.24 0
929.31 0
929.38 0
929.45 0
929.52 0
929.59 0
929.66 0
929.72 0
929.79 0
929.86 0
929.93 0
930.00 0
930.07 0
930.14 0
930.21 0
930.28 0
930.35 0
930.42 0
930.49 0
930.56 0
930.63 0
930.70 0
930.77 0
930.84 0
930.91 0
930.98 0
931.05 0
931.12 0
931.19 0
931.26 0
931.33 0
931.40 0
931.47 0
931.54 0
931.61 0
931.68 0
931.75 0
931.82 0
931.89 0
931.96 0
932.03 0
932.10 0
932.17 0
932.24 0
932.31 0
932.38 0
932.45 0
932.52 0
932.59 0
932.66 0
932.73 0
932.80 0
932.87 0
932.94 0
933.01 0
933.08 0
933.15 0
933.22 0
933.29 0
933.36 0
933.43 0
933.50 0
933.57 0
933.64 0
933.71 0
933.78 0
933.85 0
933.92 0
933.99 0
934.06 0
934.13 0
934.20 0
934.27 0
934.34 0
934.41 0
934.48 0
934.55 0
934.62 0
934.69 0
934.76 0
934.83 0
934.90 0
934.97 0
935.04 0
935.11 0
935.18 0
935.25 0
935.32 0
935.39 0
935.46 0
935.53 0
935.60 0
935.67 0
935.74 0
935.81 0
935.88 0
935.95 0
936.02 0
936.09 0
936.16 0
936.23 0
936.30 0
936.37 0
936.44 0
936.51 0
936.58 0
936.65 0
936.72 0
936.79 0
936.86 0
936.93 0
937.00 0
937.07 0
937.14 0
937.21 0
937.28 0
937.35 0
937.42 0
937.49 0
937.56 0
937.63 0
937.70 0
937.77 0
937.84 0
937.91 0
937.98 0
938.05 0
938.12 0
938.19 0
938.26 0
938.33 0
938.41 0
938.48 0
938.55 0
938.62 0
938.69 0
938.76 0
938.83 0
938.90 0
938.97 0
939.04 0
939.11 0
939.18 0
939.25 0
939.32 0
939.39 0
939.46 0
939.53 0
939.60 0
939.67 0
939.74 0
939.81 0
939.88 0
939.95 0
940.02 0
940.09 0
940.16 0
940.23 0
940.30 0
940.37 0
940.44 0
940.51 0
940.58 0
940.65 0
940.72 0
940.79 0
940.86 0
940.93 0
941.00 0
941.07 0
941.14 0
941.21 0
941.28 0
941.35 0
941.42 0
941.49 0
941.57 0
941.64 0
941.71 0
941.78 0
941.85 0
941.92 0
941.99 0
942.06 0
942.13 0
942.20 0
942.27 0
942.34 0
942.41 0
942.48 0
942.55 0
942.62 0
942.69 0
942.76 0
942.83 0
942.90 0
942.97 0
943.04 0
943.11 0
943.18 0
943.25 0
943.32 0
943.39 0
943.46 0
943.53 0
943.60 0
943.67 0
943.75 0
943.82 0
943.89 0
943.96 0
944.03 0
944.10 0
944.17 0
944.24 0
944.31 0
944.38 0
944.45 0
944.52 0
944.59 0
944.66 0
944.73 0
944.80 0
944.87 0
944.94 0
945.01 0
945.08 0
945.15 0
945.22 0
945.29 0
945.36 0
945.43 0
945.51 0
945.58 0
945.65 0
945.72 0
945.79 0
945.86 0
945.93 0
946.00 0
946.07 0
946.14 0
946.21 0
946.28 0
946.35 0
946.42 0
946.49 0
946.56 0
946.63 0
946.70 0
946.77 0
946.84 0
946.91 0
946.98 0
947.06 0
947.13 0
947.20 0
947.27 0
947.34 0
947.41 0
947.48 0
947.55 0
947.62 0
947.69 0
947.76 0
947.83 0
947.90 0
947.97 0
948.04 0
948.11 0
948.18 0
948.25 0
948.32 0
948.40 0
948.47 0
948.54 0
948.61 0
948.68 0
948.75 0
948.82 0
948.89 0
948.96 0
949.03 0
949.10 0
949.17 0
949.24 0
949.31 0
949.38 0
949.45 0
949.52 0
949.59 0
949.67 0
949.74 0
949.81 0
949.88 0
949.95 0
950.02 0
950.09 0
950.16 0
950.23 0
950.30 0
950.37 0
950.44 0
950.51 0
950.58 0
950.65 0
950.72 0
950.79 0
950.87 0
950.94 0
951.01 0
951.08 0
951.15 0
951.22 0
951.29 0
951.36 0
951.43 0
951.50 0
951.57 0
951.64 0
951.71 0
951.78 0
951.85 0
951.93 0
952.00 0
952.07 0
952.14 0
952.21 0
952.28 0
952.35 0
952.42 0
952.49 0
952.56 0
952.63 0
952.70 0
952.77 0
952.84 0
952.91 0
952.99 0
953.06 0
953.13 0
953.20 0
953.27 0
953.34 0
953.41 0
953.48 0
953.55 0
953.62 0
953.69 0
953.76 0
953.83 0
953.90 0
953.98 0
954.05 0
954.12 0
954.19 0
954.26 0
954.33 0
954.40 0
954.47 0
954.54 0
954.61 0
954.68 0
954.75 0
954.82 0
954.90 0
954.97 0
955.04 0
955.11 0
955.18 0
955.25 0
955.32 0
955.39 0
955.46 0
955.53 0
955.60 0
955.67 0
955.75 0
955.82 0
955.89 0
955.96 0
956.03 0
956.10 0
956.17 0
956.24 0
956.31 0
956.38 0
956.45 0
956.52 0
956.60 0
956.67 0
956.74 0
956.81 0
956.88 0
956.95 0
957.02 0
957.09 0
957.16 0
957.23 0
957.30 0
957.37 0
957.45 0
957.52 0
957.59 0
957.66 0
957.73 0
957.80 0
957.87 0
957.94 0
958.01 0
958.08 0
958.15 0
958.23 0
958.30 0
958.37 0
958.44 0
958.51 0
958.58 0
958.65 0
958.72 0
958.79 0
958.86 0
958.93 0
959.01 0
959.08 0
959.15 0
959.22 0
959.29 0
959.36 0
959.43 0
959.50 0
959.57 0
959.64 0
959.71 0
959.79 0
959.86 0
959.93 0
960.00 0
960.07 0
960.14 0
960.21 0
960.28 0
960.35 0
960.42 0
960.50 0
960.57 0
960.64 0
960.71 0
960.78 0
960.85 0
960.92 0
960.99 0
961.06 0
961.13 0
961.21 0
961.28 0
961.35 0
961.42 0
961.49 0
961.56 0
961.63 0
961.70 0
961.77 0
961.84 0
961.92 0
961.99 0
962.06 0
962.13 0
962.20 0
962.27 0
962.34 0
962.41 0
962.48 0
962.56 0
962.63 0
962.70 0
962.77 0
962.84 0
962.91 0
962.98 0
963.05 0
963.12 0
963.19 0
963.27 0
963.34 0
963.41 0
963.48 0
963.55 0
963.62 0
963.69 0
963.76 0
963.83 0
963.91 0
963.98 0
964.05 0
964.12 0
964.19 0
964.26 0
964.33 0
964.40 0
964.47 0
964.55 0
964.62 0
964.69 0
964.76 0
964.83 0
964.90 0
964.97 0
965.04 0
965.11 0
965.19 0
965.26 0
965.33 0
965.40 0
965.47 0
965.54 0
965.61 0
965.68 0
965.76 0
965.83 0
965.90 0
965.97 0
966.04 0
966.11 0
966.18 0
966.25 0
966.33 0
966.40 0
966.47 0
966.54 0
966.61 0
966.68 0
966.75 0
966.82 0
966.89 0
966.97 0
967.04 0
967.11 0
967.18 0
967.25 0
967.32 0
967.39 0
967.46 0
967.54 0
967.61 0
967.68 0
967.75 0
967.82 0
967.89 0
967.96 0
968.03 0
968.11 0
968.18 0
968.25 0
968.32 0
968.39 0
968.46 0
968.53 0
968.60 0
968.68 0
968.75 0
968.82 0
968.89 0
968.96 0
969.03 0
969.10 0
969.18 0
969.25 0
969.32 0
969.39 0
969.46 0
969.53 0
969.60 0
969.67 0
969.75 0
969.82 0
969.89 0
969.96 0
970.03 0
970.10 0
970.17 0
970.25 0
970.32 0
970.39 0
970.46 0
970.53 0
970.60 0
970.67 0
970.74 0
970.82 0
970.89 0
970.96 0
971.03 0
971.10 0
971.17 0
971.24 0
971.32 0
971.39 0
971.46 0
971.53 0
971.60 0
971.67 0
971.74 0
971.82 0
971.89 0
971.96 0
972.03 0
972.10 0
972.17 0
972.24 0
972.32 0
972.39 0
972.46 0
972.53 0
972.60 0
972.67 0
972.74 0
972.82 0
972.89 0
972.96 0
973.03 0
973.10 0
973.17 0
973.24 0
973.32 0
973.39 0
973.46 0
973.53 0
973.60 0
973.67 0
973.74 0
973.82 0
973.89 0
973.96 0
974.03 0
974.10 0
974.17 0
974.24 0
974.32 0
974.39 0
974.46 0
974.53 0
974.60 0
974.67 0
974.75 0
974.82 0
974.89 0
974.96 0
975.03 0
975.10 0
975.17 0
975.25 0
975.32 0
975.39 0
975.46 0
975.53 0
975.60 0
975.67 0
975.75 0
975.82 0
975.89 0
975.96 0
976.03 0
976.10 0
976.18 0
976.25 0
976.32 0
976.39 0
976.46 0
976.53 0
976.61 0
976.68 0
976.75 0
976.82 0
976.89 0
976.96 0
977.03 0
977.11 0
977.18 0
977.25 0
977.32 0
977.39 0
977.46 0
977.54 0
977.61 0
977.68 0
977.75 0
977.82 0
977.89 0
977.97 0
978.04 0
978.11 0
978.18 0
978.25 0
978.32 0
978.40 0
978.47 0
978.54 0
978.61 0
978.68 0
978.75 0
978.83 0
978.90 0
978.97 0
979.04 0
979.11 0
979.18 0
979.26 0
979.33 0
979.40 0
979.47 1
979.54 1
979.61 1
979.69 1
979.76 1
979.83 0
979.90 0
979.97 0
980.04 0
980.12 0
980.19 0
980.26 0
980.33 0
980.40 0
980.47 0
980.55 0
980.62 0
980.69 0
980.76 0
980.83 0
980.90 0
980.98 0
981.05 0
981.12 0
981.19 0
981.26 0
981.34 0
981.41 0
981.48 0
981.55 0
981.62 0
981.69 0
981.77 0
981.84 0
981.91 0
981.98 0
982.05 0
982.12 0
982.20 0
982.27 0
982.34 0
982.41 0
982.48 0
982.56 0
982.63 0
982.70 0
982.77 0
982.84 0
982.91 0
982.99 0
983.06 0
983.13 0
983.20 0
983.27 0
983.35 0
983.42 0
983.49 0
983.56 0
983.63 0
983.70 0
983.78 0
983.85 0
983.92 0
983.99 0
984.06 0
984.14 0
984.21 0
984.28 0
984.35 0
984.42 0
984.49 0
984.57 0
984.64 0
984.71 0
984.78 0
984.85 0
984.93 0
985.00 0
985.07 0
985.14 1
985.21 1
985.29 1
985.36 0
985.43 0
985.50 0
985.57 0
985.65 0
985.72 0
985.79 0
985.86 0
985.93 1
986.00 1
986.08 1
986.15 0
986.22 0
986.29 0
986.36 0
986.44 0
986.51 0
986.58 0
986.65 1
986.72 1
986.80 1
986.87 1
986.94 1
987.01 1
987.08 0
987.16 0
987.23 0
987.30 0
987.37 0
987.44 0
987.52 0
987.59 0
987.66 0
987.73 0
987.80 1
987.88 1
987.95 0
988.02 0
988.09 0
988.16 0
988.24 0
988.31 0
988.38 0
988.45 0
988.52 0
988.60 0
988.67 0
988.74 0
988.81 0
988.88 0
988.96 0
989.03 0
989.10 0
989.17 0
989.24 0
989.32 0
989.39 0
989.46 0
989.53 0
989.60 0
989.68 0
989.75 0
989.82 0
989.89 0
989.96 0
990.04 0
990.11 0
990.18 0
990.25 0
990.32 0
990.40 0
990.47 0
990.54 0
990.61 0
990.69 0
990.76 0
990.83 0
990.90 0
990.97 0
991.05 0
991.12 0
991.19 0
991.26 0
991.33 0
991.41 0
991.48 0
991.55 0
991.62 0
991.70 0
991.77 0
991.84 0
991.91 0
991.98 0
992.06 0
992.13 0
992.20 0
992.27 0
992.34 0
992.42 0
992.49 0
992.56 0
992.63 0
992.71 0
992.78 0
992.85 0
992.92 0
992.99 0
993.07 0
993.14 0
993.21 0
993.28 0
993.35 0
993.43 0
993.50 0
993.57 0
993.64 0
993.72 0
993.79 0
993.86 0
993.93 0
994.00 0
994.08 0
994.15 0
994.22 0
994.29 0
994.37 0
994.44 0
994.51 0
994.58 0
994.65 0
994.73 0
994.80 0
994.87 0
994.94 0
995.02 0
995.09 0
995.16 0
995.23 0
995.30 0
995.38 0
995.45 0
995.52 0
995.59 0
995.67 0
995.74 0
995.81 0
995.88 0
995.96 0
996.03 0
996.10 0
996.17 0
996.24 0
996.32 0
996.39 0
996.46 0
996.53 0
996.61 0
996.68 0
996.75 0
996.82 0
996.90 0
996.97 0
997.04 0
997.11 0
997.18 0
997.26 0
997.33 0
997.40 0
997.47 0
997.55 0
997.62 0
997.69 0
997.76 0
997.84 0
997.91 0
997.98 0
998.05 0
998.13 0
998.20 0
998.27 0
998.34 0
998.41 0
998.49 0
998.56 0
998.63 0
998.70 0
998.78 0
998.85 0
998.92 0
998.99 0
999.07 0
999.14 0
999.21 0
999.28 0
999.36 0
999.43 0
999.50 0
999.57 0
999.65 0
999.72 0
999.79 0
999.86 0
999.94 0
1000.01 0
1000.08 0
1000.15 0
1000.22 0
1000.30 0
1000.37 0
1000.44 0
1000.51 0
1000.59 0
1000.66 0
1000.73 0
1000.80 0
1000.88 0
1000.95 0
1001.02 0
1001.09 0
1001.17 0
1001.24 0
1001.31 0
1001.38 0
1001.46 0
1001.53 0
1001.60 0
1001.67 0
1001.75 0
1001.82 0
1001.89 0
1001.96 0
1002.04 0
1002.11 0
1002.18 0
1002.25 0
1002.33 0
1002.40 0
1002.47 0
1002.54 0
1002.62 0
1002.69 0
1002.76 0
1002.83 0
1002.91 0
1002.98 0
1003.05 0
1003.12 0
1003.20 0
1003.27 0
1003.34 0
1003.41 0
1003.49 0
1003.56 0
1003.63 0
1003.70 0
1003.78 0
1003.85 0
1003.92 0
1004.00 0
1004.07 0
1004.14 0
1004.21 0
1004.29 0
1004.36 0
1004.43 0
1004.50 0
1004.58 0
1004.65 0
1004.72 0
1004.79 0
1004.87 0
1004.94 0
1005.01 0
1005.08 0
1005.16 0
1005.23 0
1005.30 0
1005.37 0
1005.45 0
1005.52 0
1005.59 0
1005.67 0
1005.74 0
1005.81 0
1005.88 0
1005.96 0
1006.03 0
1006.10 0
1006.17 0
1006.25 0
1006.32 0
1006.39 0
1006.46 0
1006.54 0
1006.61 0
1006.68 0
1006.76 0
1006.83 0
1006.90 0
1006.97 0
1007.05 0
1007.12 0
1007.19 0
1007.26 0
1007.34 0
1007.41 0
1007.48 0
1007.55 0
1007.63 0
1007.70 0
1007.77 0
1007.85 0
1007.92 0
1007.99 0
1008.06 0
1008.14 0
1008.21 0
1008.28 0
1008.35 0
1008.43 0
1008.50 0
1008.57 0
1008.65 0
1008.72 0
1008.79 0
1008.86 0
1008.94 0
1009.01 0
1009.08 0
1009.15 0
1009.23 0
1009.30 0
1009.37 0
1009.45 0
1009.52 0
1009.59 0
1009.66 0
1009.74 0
1009.81 0
1009.88 0
1009.96 0
1010.03 0
1010.10 0
1010.17 0
1010.25 0
1010.32 0
1010.39 0
1010.47 0
1010.54 0
1010.61 0
1010.68 0
1010.76 0
1010.83 0
1010.90 0
1010.97 0
1011.05 0
1011.12 0
1011.19 0
1011.27 0
1011.34 0
1011.41 0
1011.48 0
1011.56 0
1011.63 0
1011.70 0
1011.78 0
1011.85 0
1011.92 0
1011.99 0
1012.07 0
1012.14 0
1012.21 0
1012.29 0
1012.36 0
1012.43 0
1012.50 0
1012.58 0
1012.65 0
1012.72 0
1012.80 0
1012.87 0
1012.94 0
1013.02 0
1013.09 0
1013.16 0
1013.23 0
1013.31 0
1013.38 0
1013.45 0
1013.53 0
1013.60 0
1013.67 0
1013.74 0
1013.82 0
1013.89 0
1013.96 0
1014.04 0
1014.11 0
1014.18 0
1014.25 0
1014.33 0
1014.40 0
1014.47 0
1014.55 0
1014.62 0
1014.69 0
1014.77 0
1014.84 0
1014.91 0
1014.98 0
1015.06 0
1015.13 0
1015.20 0
1015.28 0
1015.35 0
1015.42 0
1015.50 0
1015.57 0
1015.64 0
1015.71 0
1015.79 0
1015.86 0
1015.93 0
1016.01 0
1016.08 0
1016.15 0
1016.23 0
1016.30 0
1016.37 0
1016.44 0
1016.52 0
1016.59 0
1016.66 0
1016.74 0
1016.81 0
1016.88 0
1016.96 0
1017.03 0
1017.10 0
1017.17 0
1017.25 0
1017.32 0
1017.39 0
1017.47 0
1017.54 0
1017.61 0
1017.69 0
1017.76 0
1017.83 0
1017.91 0
1017.98 0
1018.05 0
1018.12 0
1018.20 0
1018.27 0
1018.34 0
1018.42 0
1018.49 0
1018.56 0
1018.64 0
1018.71 0
1018.78 0
1018.86 0
1018.93 0
1019.00 0
1019.08 0
1019.15 0
1019.22 0
1019.29 0
1019.37 0
1019.44 0
1019.51 0
1019.59 0
1019.66 0
1019.73 0
1019.81 0
1019.88 0
1019.95 0
1020.03 0
1020.10 0
1020.17 0
1020.25 0
1020.32 0
1020.39 0
1020.46 0
1020.54 0
1020.61 0
1020.68 0
1020.76 0
1020.83 0
1020.90 0
1020.98 0
1021.05 1
1021.12 1
1021.20 1
1021.27 2
1021.34 2
1021.42 2
1021.49 2
1021.56 1
1021.64 1
1021.71 1
1021.78 1
1021.86 0
1021.93 0
1022.00 0
1022.08 0
1022.15 0
1022.22 0
1022.30 0
1022.37 0
1022.44 1
1022.51 1
1022.59 1
1022.66 1
1022.73 1
1022.81 1
1022.88 1
1022.95 1
1023.03 0
1023.10 0
1023.17 0
1023.25 0
1023.32 0
1023.39 0
1023.47 1
1023.54 1
1023.61 1
1023.69 1
1023.76 1
1023.83 1
1023.91 1
1023.98 0
1024.05 0
1024.13 0
1024.20 0
1024.27 0
1024.35 0
1024.42 0
1024.49 0
1024.57 0
1024.64 0
1024.71 0
1024.79 0
1024.86 0
1024.93 0
1025.01 0
1025.08 0
1025.15 0
1025.23 0
1025.30 0
1025.37 0
1025.45 0
1025.52 0
1025.59 0
1025.67 0
1025.74 0
1025.81 0
1025.89 0
1025.96 0
1026.03 0
1026.11 0
1026.18 0
1026.25 0
1026.33 1
1026.40 1
1026.47 1
1026.55 1
1026.62 1
1026.69 1
1026.77 1
1026.84 1
1026.91 1
1026.99 1
1027.06 1
1027.13 1
1027.21 1
1027.28 1
1027.35 1
1027.43 1
1027.50 1
1027.57 1
1027.65 1
1027.72 1
1027.80 1
1027.87 1
1027.94 1
1028.02 1
1028.09 1
1028.16 1
1028.24 1
1028.31 1
1028.38 1
1028.46 1
1028.53 1
1028.60 1
1028.68 1
1028.75 1
1028.82 1
1028.90 1
1028.97 1
1029.04 1
1029.12 0
1029.19 0
1029.26 0
1029.34 0
1029.41 0
1029.48 0
1029.56 0
1029.63 0
1029.71 0
1029.78 0
1029.85 0
1029.93 1
1030.00 1
1030.07 1
1030.15 1
1030.22 1
1030.29 1
1030.37 1
1030.44 1
1030.51 1
1030.59 0
1030.66 0
1030.73 0
1030.81 0
1030.88 0
1030.96 1
1031.03 1
1031.10 1
1031.18 1
1031.25 1
1031.32 1
1031.40 1
1031.47 1
1031.54 1
1031.62 1
1031.69 1
1031.76 1
1031.84 1
1031.91 1
1031.99 1
1032.06 1
1032.13 0
1032.21 0
1032.28 0
1032.35 0
1032.43 0
1032.50 1
1032.57 1
1032.65 1
1032.72 1
1032.79 1
1032.87 1
1032.94 1
1033.02 1
1033.09 1
1033.16 1
1033.24 1
1033.31 1
1033.38 1
1033.46 1
1033.53 1
1033.60 1
1033.68 0
1033.75 0
1033.83 1
1033.90 1
1033.97 1
1034.05 1
1034.12 1
1034.19 1
1034.27 1
1034.34 1
1034.41 1
1034.49 1
1034.56 1
1034.64 1
1034.71 1
1034.78 1
1034.86 0
1034.93 0
1035.00 0
1035.08 1
1035.15 1
1035.23 1
1035.30 1
1035.37 1
1035.45 1
1035.52 1
1035.59 1
1035.67 1
1035.74 1
1035.82 1
1035.89 1
1035.96 1
1036.04 1
1036.11 1
1036.18 1
1036.26 1
1036.33 1
1036.40 0
1036.48 0
1036.55 0
1036.63 0
1036.70 1
1036.77 1
1036.85 1
1036.92 1
1036.99 2
1037.07 2
1037.14 2
1037.22 2
1037.29 2
1037.36 2
1037.44 2
1037.51 2
1037.59 2
1037.66 2
1037.73 2
1037.81 2
1037.88 1
1037.95 1
1038.03 1
1038.10 1
1038.18 2
1038.25 2
1038.32 2
1038.40 2
1038.47 2
1038.54 2
1038.62 2
1038.69 2
1038.77 2
1038.84 2
1038.91 2
1038.99 2
1039.06 1
1039.14 1
1039.21 1
1039.28 1
1039.36 1
1039.43 1
1039.50 2
1039.58 2
1039.65 2
1039.73 2
1039.80 2
1039.87 2
1039.95 2
1040.02 2
1040.10 2
1040.17 2
1040.24 1
1040.32 1
1040.39 1
1040.46 1
1040.54 1
1040.61 1
1040.69 1
1040.76 1
1040.83 1
1040.91 2
1040.98 2
1041.06 2
1041.13 1
1041.20 1
1041.28 1
1041.35 1
1041.43 0
1041.50 0
1041.57 0
1041.65 0
1041.72 0
1041.80 0
1041.87 1
1041.94 1
1042.02 1
1042.09 1
1042.16 1
1042.24 1
1042.31 1
1042.39 1
1042.46 1
1042.53 1
1042.61 1
1042.68 1
1042.76 1
1042.83 1
1042.90 1
1042.98 0
1043.05 0
1043.13 0
1043.20 0
1043.27 0
1043.35 0
1043.42 0
1043.50 1
1043.57 1
1043.64 1
1043.72 1
1043.79 1
1043.87 0
1043.94 0
1044.01 0
1044.09 0
1044.16 0
1044.24 1
1044.31 1
1044.38 1
1044.46 1
1044.53 1
1044.61 0
1044.68 0
1044.75 0
1044.83 0
1044.90 0
1044.98 0
1045.05 0
1045.12 1
1045.20 1
1045.27 1
1045.35 2
1045.42 2
1045.49 2
1045.57 2
1045.64 2
1045.72 2
1045.79 2
1045.87 2
1045.94 1
1046.01 1
1046.09 1
1046.16 0
1046.24 0
1046.31 0
1046.38 0
1046.46 0
1046.53 0
1046.61 0
1046.68 0
1046.75 0
1046.83 0
1046.90 0
1046.98 0
1047.05 1
1047.13 1
1047.20 1
1047.27 1
1047.35 0
1047.42 0
1047.50 0
1047.57 0
1047.64 0
1047.72 0
1047.79 0
1047.87 0
1047.94 0
1048.01 0
1048.09 1
1048.16 1
1048.24 1
1048.31 2
1048.39 2
1048.46 2
1048.53 2
1048.61 1
1048.68 1
1048.76 1
1048.83 0
1048.90 0
1048.98 0
1049.05 1
1049.13 1
1049.20 1
1049.28 1
1049.35 1
1049.42 1
1049.50 1
1049.57 1
1049.65 1
1049.72 1
1049.80 1
1049.87 1
1049.94 1
1050.02 1
1050.09 1
1050.17 2
1050.24 2
1050.31 2
1050.39 2
1050.46 2
1050.54 3
1050.61 3
1050.69 3
1050.76 2
1050.83 2
1050.91 2
1050.98 1
1051.06 1
1051.13 1
1051.21 1
1051.28 2
1051.35 2
1051.43 3
1051.50 3
1051.58 4
1051.65 5
1051.73 6
1051.80 6
1051.87 7
1051.95 7
1052.02 7
1052.10 7
1052.17 7
1052.25 6
1052.32 6
1052.39 5
1052.47 4
1052.54 3
1052.62 3
1052.69 2
1052.77 2
1052.84 3
1052.91 3
1052.99 4
1053.06 4
1053.14 5
1053.21 5
1053.29 4
1053.36 4
1053.43 4
1053.51 4
1053.58 4
1053.66 5
1053.73 5
1053.81 6
1053.88 6
1053.96 6
1054.03 6
1054.10 5
1054.18 4
1054.25 4
1054.33 3
1054.40 2
1054.48 2
1054.55 2
1054.62 1
1054.70 2
1054.77 2
1054.85 2
1054.92 2
1055.00 2
1055.07 2
1055.15 2
1055.22 2
1055.29 2
1055.37 1
1055.44 1
1055.52 1
1055.59 1
1055.67 1
1055.74 2
1055.82 2
1055.89 2
1055.96 2
1056.04 2
1056.11 2
1056.19 2
1056.26 2
1056.34 2
1056.41 2
1056.49 2
1056.56 2
1056.63 2
1056.71 2
1056.78 1
1056.86 1
1056.93 1
1057.01 1
1057.08 2
1057.16 2
1057.23 2
1057.30 2
1057.38 2
1057.45 1
1057.53 1
1057.60 1
1057.68 1
1057.75 1
1057.83 1
1057.90 1
1057.97 2
1058.05 2
1058.12 2
1058.20 2
1058.27 1
1058.35 1
1058.42 1
1058.50 1
1058.57 0
1058.65 0
1058.72 1
1058.79 1
1058.87 1
1058.94 1
1059.02 1
1059.09 1
1059.17 1
1059.24 1
1059.32 2
1059.39 2
1059.47 2
1059.54 3
1059.61 3
1059.69 3
1059.76 3
1059.84 3
1059.91 3
1059.99 3
1060.06 3
1060.14 3
1060.21 2
1060.29 2
1060.36 1
1060.43 1
1060.51 0
1060.58 0
1060.66 0
1060.73 0
1060.81 0
1060.88 0
1060.96 0
1061.03 0
1061.11 0
1061.18 0
1061.26 1
1061.33 1
1061.40 1
1061.48 1
1061.55 2
1061.63 2
1061.70 2
1061.78 3
1061.85 3
1061.93 3
1062.00 3
1062.08 2
1062.15 2
1062.23 1
1062.30 1
1062.38 1
1062.45 0
1062.52 0
1062.60 0
1062.67 0
1062.75 0
1062.82 0
1062.90 0
1062.97 0
1063.05 1
1063.12 1
1063.20 2
1063.27 2
1063.35 2
1063.42 2
1063.50 1
1063.57 1
1063.64 1
1063.72 1
1063.79 1
1063.87 1
1063.94 2
1064.02 2
1064.09 3
1064.17 3
1064.24 3
1064.32 3
1064.39 3
1064.47 3
1064.54 3
1064.62 2
1064.69 2
1064.77 2
1064.84 2
1064.92 3
1064.99 2
1065.06 2
1065.14 2
1065.21 1
1065.29 1
1065.36 0
1065.44 0
1065.51 0
1065.59 0
1065.66 0
1065.74 0
1065.81 1
1065.89 2
1065.96 3
1066.04 3
1066.11 3
1066.19 4
1066.26 4
1066.34 4
1066.41 4
1066.49 4
1066.56 4
1066.64 5
1066.71 5
1066.78 5
1066.86 5
1066.93 5
1067.01 5
1067.08 5
1067.16 5
1067.23 5
1067.31 4
1067.38 4
1067.46 4
1067.53 4
1067.61 4
1067.68 4
1067.76 4
1067.83 3
1067.91 3
1067.98 2
1068.06 1
1068.13 1
1068.21 1
1068.28 1
1068.36 2
1068.43 2
1068.51 3
1068.58 3
1068.66 3
1068.73 3
1068.81 2
1068.88 2
1068.96 2
1069.03 3
1069.11 3
1069.18 3
1069.26 4
1069.33 4
1069.40 3
1069.48 2
1069.55 2
1069.63 1
1069.70 1
1069.78 0
1069.85 0
1069.93 0
1070.00 0
1070.08 0
1070.15 0
1070.23 0
1070.30 1
1070.38 1
1070.45 1
1070.53 1
1070.60 1
1070.68 1
1070.75 1
1070.83 1
1070.90 1
1070.98 1
1071.05 2
1071.13 3
1071.20 3
1071.28 4
1071.35 4
1071.43 4
1071.50 4
1071.58 3
1071.65 3
1071.73 2
1071.80 1
1071.88 1
1071.95 1
1072.03 1
1072.10 2
1072.18 3
1072.25 3
1072.33 4
1072.40 4
1072.48 4
1072.55 4
1072.63 4
1072.70 3
1072.78 3
1072.85 3
1072.93 2
1073.00 2
1073.08 2
1073.15 2
1073.23 2
1073.30 2
1073.38 2
1073.45 2
1073.53 2
1073.60 2
1073.68 2
1073.75 2
1073.83 1
1073.90 1
1073.98 0
1074.05 0
1074.13 0
1074.20 0
1074.28 0
1074.35 0
1074.43 0
1074.50 0
1074.58 0
1074.65 0
1074.73 0
1074.80 0
1074.88 0
1074.96 0
1075.03 1
1075.11 2
1075.18 2
1075.26 3
1075.33 3
1075.41 4
1075.48 3
1075.56 3
1075.63 3
1075.71 3
1075.78 4
1075.86 4
1075.93 5
1076.01 6
1076.08 7
1076.16 7
1076.23 7
1076.31 6
1076.38 5
1076.46 5
1076.53 5
1076.61 4
1076.68 4
1076.76 5
1076.83 5
1076.91 5
1076.98 6
1077.06 6
1077.13 6
1077.21 5
1077.28 5
1077.36 5
1077.43 4
1077.51 3
1077.59 2
1077.66 1
1077.74 1
1077.81 0
1077.89 0
1077.96 0
1078.04 0
1078.11 1
1078.19 2
1078.26 3
1078.34 3
1078.41 4
1078.49 4
1078.56 4
1078.64 4
1078.71 4
1078.79 3
1078.86 3
1078.94 2
1079.01 2
1079.09 1
1079.16 1
1079.24 1
1079.32 1
1079.39 1
1079.47 1
1079.54 2
1079.62 2
1079.69 3
1079.77 4
1079.84 5
1079.92 6
1079.99 7
1080.07 8
1080.14 9
1080.22 9
1080.29 10
1080.37 9
1080.44 9
1080.52 8
1080.60 7
1080.67 7
1080.75 6
1080.82 5
1080.90 5
1080.97 5
1081.05 5
1081.12 5
1081.20 5
1081.27 6
1081.35 6
1081.42 7
1081.50 7
1081.57 8
1081.65 8
1081.72 8
1081.80 7
1081.88 6
1081.95 5
1082.03 4
1082.10 3
1082.18 3
1082.25 3
1082.33 3
1082.40 4
1082.48 5
1082.55 6
1082.63 6
1082.70 7
1082.78 6
1082.86 6
1082.93 6
1083.01 6
1083.08 6
1083.16 6
1083.23 6
1083.31 7
1083.38 7
1083.46 7
1083.53 7
1083.61 6
1083.68 6
1083.76 5
1083.84 5
1083.91 5
1083.99 5
1084.06 4
1084.14 4
1084.21 4
1084.29 4
1084.36 4
1084.44 4
1084.51 4
1084.59 3
1084.67 3
1084.74 2
1084.82 1
1084.89 1
1084.97 0
1085.04 0
1085.12 0
1085.19 0
1085.27 0
1085.34 0
1085.42 0
1085.50 1
1085.57 2
1085.65 3
1085.72 4
1085.80 5
1085.87 6
1085.95 6
1086.02 6
1086.10 5
1086.17 5
1086.25 5
1086.33 5
1086.40 4
1086.48 4
1086.55 4
1086.63 4
1086.70 4
1086.78 4
1086.85 4
1086.93 4
1087.01 4
1087.08 4
1087.16 3
1087.23 2
1087.31 2
1087.38 1
1087.46 1
1087.53 1
1087.61 2
1087.68 3
1087.76 4
1087.84 5
1087.91 5
1087.99 4
1088.06 3
1088.14 2
1088.21 0
1088.29 0
1088.36 0
1088.44 0
1088.52 0
1088.59 0
1088.67 0
1088.74 0
1088.82 1
1088.89 2
1088.97 2
1089.05 3
1089.12 3
1089.20 2
1089.27 1
1089.35 0
1089.42 0
1089.50 0
1089.57 0
1089.65 0
1089.73 0
1089.80 1
1089.88 2
1089.95 3
1090.03 4
1090.10 4
1090.18 4
1090.25 3
1090.33 3
1090.41 2
1090.48 1
1090.56 1
1090.63 1
1090.71 1
1090.78 1
1090.86 2
1090.94 2
1091.01 3
1091.09 4
1091.16 4
1091.24 5
1091.31 6
1091.39 7
1091.47 7
1091.54 7
1091.62 7
1091.69 7
1091.77 7
1091.84 7
1091.92 8
1092.00 9
1092.07 9
1092.15 10
1092.22 10
1092.30 10
1092.37 10
1092.45 9
1092.53 9
1092.60 9
1092.68 9
1092.75 9
1092.83 8
1092.90 8
1092.98 6
1093.06 5
1093.13 3
1093.21 1
1093.28 0
1093.36 0
1093.43 0
1093.51 0
1093.59 0
1093.66 1
1093.74 1
1093.81 2
1093.89 2
1093.96 3
1094.04 3
1094.12 4
1094.19 5
1094.27 6
1094.34 7
1094.42 7
1094.49 6
1094.57 6
1094.65 6
1094.72 6
1094.80 7
1094.87 9
1094.95 10
1095.03 12
1095.10 14
1095.18 16
1095.25 17
1095.33 17
1095.40 17
1095.48 17
1095.56 17
1095.63 16
1095.71 16
1095.78 16
1095.86 16
1095.93 17
1096.01 17
1096.09 16
1096.16 16
1096.24 14
1096.31 13
1096.39 11
1096.47 9
1096.54 8
1096.62 7
1096.69 7
1096.77 6
1096.85 6
1096.92 5
1097.00 5
1097.07 4
1097.15 3
1097.22 3
1097.30 2
1097.38 2
1097.45 3
1097.53 4
1097.60 5
1097.68 7
1097.76 8
1097.83 10
1097.91 10
1097.98 11
1098.06 10
1098.14 10
1098.21 9
1098.29 8
1098.36 7
1098.44 7
1098.51 7
1098.59 6
1098.67 6
1098.74 6
1098.82 5
1098.89 5
1098.97 6
1099.05 7
1099.12 7
1099.20 8
1099.27 9
1099.35 10
1099.43 9
1099.50 9
1099.58 8
1099.65 7
1099.73 7
1099.81 6
1099.88 6
1099.96 6
1100.03 7
1100.11 7
1100.19 8
1100.26 8
1100.34 9
1100.41 9
1100.49 10
1100.57 10
1100.64 10
1100.72 10
1100.79 10
1100.87 9
1100.95 8
1101.02 7
1101.10 6
1101.17 6
1101.25 6
1101.33 6
1101.40 6
1101.48 7
1101.55 7
1101.63 7
1101.71 7
1101.78 6
1101.86 6
1101.93 5
1102.01 4
1102.09 4
1102.16 3
1102.24 3
1102.31 4
1102.39 4
1102.47 5
1102.54 6
1102.62 7
1102.69 8
1102.77 9
1102.85 9
1102.92 10
1103.00 10
1103.07 9
1103.15 8
1103.23 7
1103.30 6
1103.38 5
1103.46 5
1103.53 4
1103.61 4
1103.68 4
1103.76 4
1103.84 4
1103.91 3
1103.99 2
1104.06 1
1104.14 0
1104.22 0
1104.29 0
1104.37 0
1104.44 0
1104.52 1
1104.60 2
1104.67 2
1104.75 1
1104.83 1
1104.90 0
1104.98 0
1105.05 0
1105.13 0
1105.21 0
1105.28 0
1105.36 1
1105.43 2
1105.51 4
1105.59 5
1105.66 6
1105.74 7
1105.82 8
1105.89 8
1105.97 7
1106.04 6
1106.12 5
1106.20 4
1106.27 3
1106.35 3
1106.42 2
1106.50 3
1106.58 3
1106.65 4
1106.73 5
1106.81 6
1106.88 7
1106.96 7
1107.03 8
1107.11 9
1107.19 9
1107.26 9
1107.34 9
1107.42 9
1107.49 9
1107.57 9
1107.64 9
1107.72 9
1107.80 9
1107.87 8
1107.95 8
1108.03 7
1108.10 7
1108.18 6
1108.25 6
1108.33 7
1108.41 7
1108.48 8
1108.56 8
1108.64 9
1108.71 9
1108.79 8
1108.86 8
1108.94 8
1109.02 7
1109.09 7
1109.17 7
1109.25 6
1109.32 6
1109.40 5
1109.47 5
1109.55 4
1109.63 3
1109.70 3
1109.78 3
1109.86 2
1109.93 2
1110.01 2
1110.09 2
1110.16 3
1110.24 3
1110.31 3
1110.39 4
1110.47 4
1110.54 4
1110.62 4
1110.70 3
1110.77 2
1110.85 2
1110.92 1
1111.00 1
1111.08 2
1111.15 2
1111.23 3
1111.31 4
1111.38 5
1111.46 5
1111.54 5
1111.61 5
1111.69 6
1111.76 6
1111.84 6
1111.92 6
1111.99 6
1112.07 6
1112.15 6
1112.22 6
1112.30 6
1112.38 6
1112.45 6
1112.53 6
1112.61 6
1112.68 6
1112.76 6
1112.83 6
1112.91 6
1112.99 6
1113.06 6
1113.14 6
1113.22 6
1113.29 7
1113.37 8
1113.45 8
1113.52 9
1113.60 9
1113.67 8
1113.75 8
1113.83 7
1113.90 7
1113.98 7
1114.06 8
1114.13 9
1114.21 10
1114.29 11
1114.36 12
1114.44 12
1114.52 12
1114.59 11
1114.67 10
1114.75 9
1114.82 7
1114.90 5
1114.97 4
1115.05 3
1115.13 3
1115.20 3
1115.28 4
1115.36 6
1115.43 8
1115.51 10
1115.59 12
1115.66 13
1115.74 14
1115.82 14
1115.89 14
1115.97 14
1116.05 14
1116.12 14
1116.20 14
1116.28 14
1116.35 14
1116.43 15
1116.51 15
1116.58 15
1116.66 15
1116.73 15
1116.81 15
1116.89 16
1116.96 16
1117.04 16
1117.12 16
1117.19 16
1117.27 16
1117.35 16
1117.42 16
1117.50 16
1117.58 16
1117.65 17
1117.73 17
1117.81 18
1117.88 19
1117.96 20
1118.04 21
1118.11 21
1118.19 21
1118.27 21
1118.34 21
1118.42 21
1118.50 21
1118.57 22
1118.65 23
1118.73 23
1118.80 23
1118.88 23
1118.96 23
1119.03 23
1119.11 24
1119.19 24
1119.26 26
1119.34 27
1119.42 29
1119.49 30
1119.57 31
1119.65 31
1119.72 31
1119.80 32
1119.88 32
1119.95 33
1120.03 34
1120.11 35
1120.18 36
1120.26 37
1120.34 37
1120.41 36
1120.49 35
1120.57 32
1120.64 30
1120.72 27
1120.80 24
1120.87 21
1120.95 19
1121.03 16
1121.10 15
1121.18 13
1121.26 13
1121.33 13
1121.41 13
1121.49 13
1121.56 13
1121.64 13
1121.72 13
1121.79 12
1121.87 12
1121.95 11
1122.02 10
1122.10 10
1122.18 10
1122.25 10
1122.33 10
1122.41 11
1122.48 11
1122.56 11
1122.64 10
1122.71 9
1122.79 7
1122.87 6
1122.94 4
1123.02 3
1123.10 3
1123.17 3
1123.25 4
1123.33 4
1123.40 5
1123.48 5
1123.56 5
1123.63 5
1123.71 5
1123.79 4
1123.87 3
1123.94 2
1124.02 2
1124.10 1
1124.17 1
1124.25 2
1124.33 3
1124.40 4
1124.48 5
1124.56 6
1124.63 7
1124.71 6
1124.79 6
1124.86 5
1124.94 3
1125.02 2
1125.09 0
1125.17 0
1125.25 0
1125.32 0
1125.40 0
1125.48 0
1125.56 0
1125.63 0
1125.71 1
1125.79 1
1125.86 2
1125.94 2
1126.02 2
1126.09 3
1126.17 3
1126.25 3
1126.32 4
1126.40 5
1126.48 5
1126.55 6
1126.63 6
1126.71 5
1126.79 5
1126.86 5
1126.94 5
1127.02 5
1127.09 6
1127.17 7
1127.25 8
1127.32 8
1127.40 9
1127.48 9
1127.55 9
1127.63 8
1127.71 8
1127.79 7
1127.86 7
1127.94 6
1128.02 5
1128.09 4
1128.17 4
1128.25 3
1128.32 2
1128.40 2
1128.48 3
1128.55 3
1128.63 5
1128.71 6
1128.79 7
1128.86 7
1128.94 6
1129.02 5
1129.09 3
1129.17 1
1129.25 0
1129.32 0
1129.40 0
1129.48 0
1129.56 0
1129.63 0
1129.71 2
1129.79 5
1129.86 7
1129.94 9
1130.02 10
1130.09 10
1130.17 10
1130.25 9
1130.33 8
1130.40 7
1130.48 7
1130.56 7
1130.63 9
1130.71 10
1130.79 12
1130.86 14
1130.94 15
1131.02 16
1131.10 15
1131.17 15
1131.25 14
1131.33 13
1131.40 12
1131.48 11
1131.56 11
1131.63 11
1131.71 12
1131.79 13
1131.87 14
1131.94 15
1132.02 16
1132.10 16
1132.17 16
1132.25 15
1132.33 14
1132.41 13
1132.48 12
1132.56 11
1132.64 10
1132.71 9
1132.79 8
1132.87 7
1132.95 7
1133.02 7
1133.10 7
1133.18 8
1133.25 10
1133.33 12
1133.41 15
1133.48 17
1133.56 19
1133.64 20
1133.72 22
1133.79 22
1133.87 23
1133.95 23
1134.02 23
1134.10 22
1134.18 22
1134.26 22
1134.33 22
1134.41 21
1134.49 21
1134.56 22
1134.64 22
1134.72 22
1134.80 23
1134.87 23
1134.95 24
1135.03 25
1135.10 26
1135.18 28
1135.26 30
1135.34 33
1135.41 36
1135.49 38
1135.57 39
1135.65 39
1135.72 37
1135.80 35
1135.88 33
1135.95 30
1136.03 28
1136.11 27
1136.19 27
1136.26 28
1136.34 29
1136.42 30
1136.49 31
1136.57 31
1136.65 32
1136.73 31
1136.80 31
1136.88 31
1136.96 30
1137.04 29
1137.11 29
1137.19 29
1137.27 29
1137.34 29
1137.42 30
1137.50 30
1137.58 30
1137.65 30
1137.73 30
1137.81 30
1137.88 30
1137.96 31
1138.04 32
1138.12 33
1138.19 34
1138.27 35
1138.35 34
1138.43 33
1138.50 30
1138.58 27
1138.66 25
1138.74 23
1138.81 21
1138.89 20
1138.97 20
1139.04 19
1139.12 19
1139.20 18
1139.28 17
1139.35 17
1139.43 16
1139.51 16
1139.59 16
1139.66 17
1139.74 17
1139.82 17
1139.89 17
1139.97 17
1140.05 16
1140.13 15
1140.20 15
1140.28 14
1140.36 14
1140.44 14
1140.51 15
1140.59 16
1140.67 17
1140.75 17
1140.82 18
1140.90 18
1140.98 19
1141.06 19
1141.13 19
1141.21 19
1141.29 19
1141.36 19
1141.44 18
1141.52 17
1141.60 16
1141.67 14
1141.75 13
1141.83 12
1141.91 11
1141.98 11
1142.06 11
1142.14 12
1142.22 13
1142.29 14
1142.37 15
1142.45 15
1142.53 15
1142.60 14
1142.68 13
1142.76 12
1142.84 12
1142.91 12
1142.99 14
1143.07 15
1143.15 17
1143.22 19
1143.30 21
1143.38 21
1143.46 20
1143.53 19
1143.61 17
1143.69 14
1143.77 12
1143.84 11
1143.92 10
1144.00 10
1144.08 10
1144.15 11
1144.23 10
1144.31 9
1144.39 8
1144.46 6
1144.54 4
1144.62 3
1144.70 1
1144.77 1
1144.85 1
1144.93 1
1145.01 2
1145.08 2
1145.16 2
1145.24 2
1145.32 2
1145.39 1
1145.47 0
1145.55 0
1145.63 0
1145.70 0
1145.78 0
1145.86 0
1145.94 0
1146.01 0
1146.09 0
1146.17 1
1146.25 2
1146.32 3
1146.40 4
1146.48 6
1146.56 8
1146.63 11
1146.71 13
1146.79 16
1146.87 18
1146.94 20
1147.02 22
1147.10 22
1147.18 21
1147.25 20
1147.33 18
1147.41 16
1147.49 14
1147.56 12
1147.64 12
1147.72 12
1147.80 12
1147.87 13
1147.95 13
1148.03 13
1148.11 13
1148.19 12
1148.26 12
1148.34 12
1148.42 13
1148.50 14
1148.57 15
1148.65 17
1148.73 18
1148.81 19
1148.88 19
1148.96 19
1149.04 18
1149.12 18
1149.19 17
1149.27 17
1149.35 18
1149.43 18
1149.51 19
1149.58 19
1149.66 20
1149.74 21
1149.82 22
1149.89 23
1149.97 24
1150.05 25
1150.13 25
1150.20 25
1150.28 25
1150.36 24
1150.44 24
1150.52 24
1150.59 23
1150.67 23
1150.75 22
1150.83 20
1150.90 19
1150.98 17
1151.06 16
1151.14 14
1151.21 13
1151.29 12
1151.37 11
1151.45 11
1151.53 10
1151.60 11
1151.68 12
1151.76 14
1151.84 16
1151.91 18
1151.99 19
1152.07 20
1152.15 19
1152.23 18
1152.30 15
1152.38 12
1152.46 8
1152.54 5
1152.61 3
1152.69 2
1152.77 2
1152.85 3
1152.92 4
1153.00 6
1153.08 8
1153.16 10
1153.24 12
1153.31 14
1153.39 16
1153.47 18
1153.55 21
1153.63 23
1153.70 25
1153.78 27
1153.86 28
1153.94 29
1154.01 28
1154.09 26
1154.17 24
1154.25 22
1154.33 20
1154.40 18
1154.48 17
1154.56 15
1154.64 13
1154.71 10
1154.79 8
1154.87 5
1154.95 2
1155.03 0
1155.10 0
1155.18 0
1155.26 0
1155.34 2
1155.42 5
1155.49 8
1155.57 12
1155.65 14
1155.73 16
1155.80 17
1155.88 17
1155.96 17
1156.04 16
1156.12 16
1156.19 16
1156.27 15
1156.35 15
1156.43 14
1156.51 12
1156.58 10
1156.66 7
1156.74 4
1156.82 1
1156.90 0
1156.97 0
1157.05 0
1157.13 0
1157.21 0
1157.28 0
1157.36 0
1157.44 0
1157.52 1
1157.60 3
1157.67 5
1157.75 7
1157.83 10
1157.91 13
1157.99 17
1158.06 21
1158.14 25
1158.22 27
1158.30 29
1158.38 29
1158.45 29
1158.53 28
1158.61 27
1158.69 27
1158.77 26
1158.84 26
1158.92 26
1159.00 26
1159.08 27
1159.16 27
1159.23 27
1159.31 26
1159.39 25
1159.47 23
1159.55 21
1159.62 19
1159.70 18
1159.78 18
1159.86 19
1159.94 20
1160.01 23
1160.09 25
1160.17 28
1160.25 29
1160.33 31
1160.40 32
1160.48 33
1160.56 34
1160.64 34
1160.72 34
1160.79 34
1160.87 34
1160.95 34
1161.03 33
1161.11 33
1161.18 33
1161.26 33
1161.34 33
1161.42 33
1161.50 33
1161.57 33
1161.65 32
1161.73 30
1161.81 29
1161.89 27
1161.97 25
1162.04 23
1162.12 22
1162.20 21
1162.28 21
1162.36 22
1162.43 23
1162.51 23
1162.59 24
1162.67 24
1162.75 25
1162.82 24
1162.90 24
1162.98 24
1163.06 23
1163.14 22
1163.21 20
1163.29 19
1163.37 17
1163.45 15
1163.53 13
1163.61 11
1163.68 11
1163.76 11
1163.84 13
1163.92 16
1164.00 19
1164.07 23
1164.15 25
1164.23 28
1164.31 29
1164.39 30
1164.47 31
1164.54 31
1164.62 32
1164.70 32
1164.78 32
1164.86 31
1164.93 29
1165.01 26
1165.09 23
1165.17 20
1165.25 18
1165.33 16
1165.40 16
1165.48 16
1165.56 17
1165.64 19
1165.72 20
1165.79 22
1165.87 23
1165.95 24
1166.03 24
1166.11 24
1166.19 23
1166.26 22
1166.34 20
1166.42 18
1166.50 17
1166.58 15
1166.66 14
1166.73 13
1166.81 13
1166.89 14
1166.97 16
1167.05 18
1167.12 20
1167.20 23
1167.28 24
1167.36 24
1167.44 24
1167.52 22
1167.59 20
1167.67 17
1167.75 15
1167.83 13
1167.91 13
1167.99 13
1168.06 14
1168.14 15
1168.22 16
1168.30 16
1168.38 16
1168.46 15
1168.53 14
1168.61 14
1168.69 13
1168.77 13
1168.85 14
1168.93 15
1169.00 17
1169.08 19
1169.16 20
1169.24 20
1169.32 20
1169.40 19
1169.47 18
1169.55 17
1169.63 16
1169.71 16
1169.79 16
1169.87 16
1169.94 16
1170.02 15
1170.10 14
1170.18 12
1170.26 11
1170.34 9
1170.41 8
1170.49 8
1170.57 8
1170.65 9
1170.73 11
1170.81 13
1170.88 16
1170.96 18
1171.04 19
1171.12 20
1171.20 19
1171.28 18
1171.35 16
1171.43 14
1171.51 12
1171.59 11
1171.67 11
1171.75 12
1171.82 14
1171.90 17
1171.98 19
1172.06 21
1172.14 23
1172.22 24
1172.30 25
1172.37 25
1172.45 26
1172.53 27
1172.61 27
1172.69 26
1172.77 25
1172.84 23
1172.92 21
1173.00 20
1173.08 19
1173.16 19
1173.24 19
1173.32 21
1173.39 23
1173.47 25
1173.55 27
1173.63 29
1173.71 30
1173.79 30
1173.86 29
1173.94 27
1174.02 24
1174.10 21
1174.18 17
1174.26 13
1174.34 10
1174.41 7
1174.49 6
1174.57 6
1174.65 6
1174.73 8
1174.81 11
1174.89 14
1174.96 16
1175.04 19
1175.12 20
1175.20 21
1175.28 21
1175.36 20
1175.43 18
1175.51 16
1175.59 15
1175.67 12
1175.75 10
1175.83 7
1175.91 3
1175.98 0
1176.06 0
1176.14 0
1176.22 0
1176.30 0
1176.38 0
1176.46 0
1176.53 1
1176.61 4
1176.69 7
1176.77 10
1176.85 13
1176.93 15
1177.01 17
1177.08 19
1177.16 21
1177.24 22
1177.32 22
1177.40 22
1177.48 22
1177.56 22
1177.63 20
1177.71 18
1177.79 16
1177.87 14
1177.95 11
1178.03 10
1178.11 8
1178.19 8
1178.26 8
1178.34 8
1178.42 8
1178.50 8
1178.58 7
1178.66 6
1178.74 4
1178.81 2
1178.89 0
1178.97 0
1179.05 0
1179.13 0
1179.21 0
1179.29 0
1179.36 0
1179.44 1
1179.52 1
1179.60 1
1179.68 1
1179.76 0
1179.84 0
1179.92 0
1179.99 1
1180.07 2
1180.15 2
1180.23 3
1180.31 4
1180.39 4
1180.47 4
1180.55 4
1180.62 3
1180.70 3
1180.78 4
1180.86 5
1180.94 6
1181.02 8
1181.10 10
1181.17 11
1181.25 12
1181.33 12
1181.41 10
1181.49 8
1181.57 6
1181.65 4
1181.73 3
1181.80 2
1181.88 2
1181.96 3
1182.04 4
1182.12 6
1182.20 7
1182.28 7
1182.36 8
1182.43 8
1182.51 9
1182.59 10
1182.67 11
1182.75 13
1182.83 15
1182.91 15
1182.99 16
1183.07 15
1183.14 13
1183.22 11
1183.30 8
1183.38 7
1183.46 5
1183.54 5
1183.62 5
1183.70 5
1183.77 4
1183.85 4
1183.93 3
1184.01 3
1184.09 3
1184.17 4
1184.25 4
1184.33 4
1184.40 4
1184.48 3
1184.56 2
1184.64 0
1184.72 0
1184.80 0
1184.88 0
1184.96 1
1185.04 2
1185.11 4
1185.19 5
1185.27 5
1185.35 7
1185.43 8
1185.51 11
1185.59 13
1185.67 16
1185.75 18
1185.82 18
1185.90 18
1185.98 17
1186.06 15
1186.14 13
1186.22 12
1186.30 11
1186.38 10
1186.46 10
1186.53 11
1186.61 12
1186.69 13
1186.77 15
1186.85 18
1186.93 21
1187.01 23
1187.09 25
1187.17 27
1187.24 28
1187.32 28
1187.40 28
1187.48 29
1187.56 29
1187.64 30
1187.72 30
1187.80 29
1187.88 28
1187.96 25
1188.03 22
1188.11 18
1188.19 15
1188.27 13
1188.35 13
1188.43 14
1188.51 18
1188.59 23
1188.67 28
1188.74 33
1188.82 37
1188.90 40
1188.98 41
1189.06 41
1189.14 40
1189.22 39
1189.30 37
1189.38 35
1189.46 33
1189.53 31
1189.61 28
1189.69 26
1189.77 25
1189.85 23
1189.93 22
1190.01 21
1190.09 21
1190.17 21
1190.25 20
1190.33 19
1190.40 18
1190.48 17
1190.56 14
1190.64 12
1190.72 9
1190.80 7
1190.88 6
1190.96 6
1191.04 7
1191.12 9
1191.19 12
1191.27 15
1191.35 19
1191.43 21
1191.51 23
1191.59 24
1191.67 25
1191.75 26
1191.83 26
1191.91 27
1191.99 27
1192.06 27
1192.14 27
1192.22 26
1192.30 25
1192.38 24
1192.46 23
1192.54 22
1192.62 22
1192.70 21
1192.78 21
1192.86 21
1192.93 21
1193.01 23
1193.09 24
1193.17 25
1193.25 27
1193.33 28
1193.41 27
1193.49 27
1193.57 26
1193.65 25
1193.73 25
1193.81 25
1193.88 27
1193.96 28
1194.04 30
1194.12 32
1194.20 33
1194.28 32
1194.36 31
1194.44 30
1194.52 27
1194.60 24
1194.68 22
1194.76 19
1194.83 17
1194.91 15
1194.99 13
1195.07 11
1195.15 10
1195.23 9
1195.31 9
1195.39 9
1195.47 10
1195.55 12
1195.63 14
1195.71 16
1195.78 18
1195.86 20
1195.94 21
1196.02 22
1196.10 22
1196.18 22
1196.26 22
1196.34 21
1196.42 20
1196.50 20
1196.58 20
1196.66 21
1196.74 23
1196.81 25
1196.89 28
1196.97 31
1197.05 33
1197.13 35
1197.21 36
1197.29 36
1197.37 37
1197.45 37
1197.53 38
1197.61 38
1197.69 38
1197.77 37
1197.85 35
1197.92 32
1198.00 28
1198.08 24
1198.16 20
1198.24 17
1198.32 16
1198.40 15
1198.48 16
1198.56 16
1198.64 17
1198.72 16
1198.80 14
1198.88 12
1198.96 9
1199.03 5
1199.11 2
1199.19 0
1199.27 0
1199.35 0
1199.43 0
1199.51 0
1199.59 0
1199.67 1
1199.75 2
1199.83 2
1199.91 2
1199.99 1
1200.07 1
1200.15 0
1200.22 0
1200.30 0
1200.38 0
1200.46 0
1200.54 0
1200.62 0
1200.70 1
1200.78 4
1200.86 8
1200.94 12
1201.02 16
1201.10 20
1201.18 23
1201.26 25
1201.34 25
1201.42 23
1201.49 21
1201.57 18
1201.65 15
1201.73 12
1201.81 9
1201.89 7
1201.97 5
1202.05 5
1202.13 6
1202.21 7
1202.29 10
1202.37 13
1202.45 17
1202.53 20
1202.61 22
1202.69 23
1202.77 24
1202.85 23
1202.92 22
1203.00 20
1203.08 18
1203.16 16
1203.24 13
1203.32 10
1203.40 8
1203.48 5
1203.56 3
1203.64 3
1203.72 3
1203.80 4
1203.88 6
1203.96 8
1204.04 10
1204.12 12
1204.20 13
1204.28 13
1204.36 13
1204.43 12
1204.51 12
1204.59 11
1204.67 11
1204.75 12
1204.83 14
1204.91 16
1204.99 19
1205.07 22
1205.15 25
1205.23 28
1205.31 31
1205.39 34
1205.47 37
1205.55 40
1205.63 42
1205.71 44
1205.79 44
1205.87 42
1205.95 40
1206.03 37
1206.10 33
1206.18 31
1206.26 29
1206.34 28
1206.42 28
1206.50 28
1206.58 29
1206.66 29
1206.74 29
1206.82 28
1206.90 26
1206.98 25
1207.06 23
1207.14 22
1207.22 21
1207.30 21
1207.38 21
1207.46 21
1207.54 21
1207.62 20
1207.70 18
1207.78 16
1207.86 14
1207.94 13
1208.01 12
1208.09 11
1208.17 12
1208.25 13
1208.33 15
1208.41 16
1208.49 18
1208.57 19
1208.65 20
1208.73 20
1208.81 20
1208.89 19
1208.97 17
1209.05 14
1209.13 11
1209.21 8
1209.29 4
1209.37 0
1209.45 0
1209.53 0
1209.61 0
1209.69 0
1209.77 0
1209.85 0
1209.93 0
1210.01 1
1210.09 4
1210.17 8
1210.25 11
1210.32 13
1210.40 15
1210.48 19
1210.56 23
1210.64 28
1210.72 34
1210.80 39
1210.88 44
1210.96 47
1211.04 47
1211.12 46
1211.20 44
1211.28 41
1211.36 38
1211.44 36
1211.52 35
1211.60 34
1211.68 33
1211.76 32
1211.84 31
1211.92 30
1212.00 28
1212.08 26
1212.16 24
1212.24 22
1212.32 21
1212.40 22
1212.48 23
1212.56 25
1212.64 28
1212.72 30
1212.80 33
1212.88 36
1212.96 38
1213.04 40
1213.12 41
1213.20 42
1213.28 43
1213.36 43
1213.44 42
1213.51 40
1213.59 38
1213.67 35
1213.75 32
1213.83 30
1213.91 28
1213.99 26
1214.07 25
1214.15 24
1214.23 24
1214.31 25
1214.39 25
1214.47 26
1214.55 27
1214.63 28
1214.71 28
1214.79 28
1214.87 27
1214.95 25
1215.03 23
1215.11 20
1215.19 18
1215.27 16
1215.35 14
1215.43 14
1215.51 14
1215.59 14
1215.67 15
1215.75 15
1215.83 15
1215.91 14
1215.99 13
1216.07 11
1216.15 8
1216.23 5
1216.31 3
1216.39 0
1216.47 0
1216.55 0
1216.63 0
1216.71 0
1216.79 0
1216.87 0
1216.95 0
1217.03 0
1217.11 2
1217.19 5
1217.27 8
1217.35 11
1217.43 14
1217.51 17
1217.59 19
1217.67 22
1217.75 25
1217.83 27
1217.91 30
1217.99 32
1218.07 33
1218.15 34
1218.23 35
1218.31 36
1218.39 37
1218.47 38
1218.55 40
1218.63 41
1218.71 43
1218.79 44
1218.87 45
1218.95 44
1219.03 44
1219.11 43
1219.19 42
1219.27 41
1219.35 39
1219.43 37
1219.51 35
1219.59 33
1219.67 32
1219.75 31
1219.83 33
1219.91 35
1219.99 39
1220.07 44
1220.15 48
1220.23 52
1220.31 56
1220.39 58
1220.47 60
1220.55 60
1220.63 61
1220.71 62
1220.79 62
1220.87 63
1220.95 63
1221.03 64
1221.11 64
1221.19 63
1221.27 62
1221.35 60
1221.43 57
1221.51 55
1221.59 51
1221.67 48
1221.75 45
1221.83 42
1221.91 40
1221.99 38
1222.07 37
1222.15 37
1222.23 38
1222.31 40
1222.39 41
1222.47 43
1222.55 43
1222.63 43
1222.71 42
1222.79 41
1222.87 40
1222.95 39
1223.03 38
1223.11 37
1223.19 37
1223.27 36
1223.35 35
1223.43 33
1223.51 32
1223.59 31
1223.67 31
1223.75 31
1223.83 32
1223.91 34
1223.99 36
1224.07 37
1224.15 37
1224.23 36
1224.31 35
1224.39 33
1224.47 32
1224.55 32
1224.63 33
1224.71 36
1224.79 38
1224.87 41
1224.95 44
1225.03 46
1225.11 48
1225.19 50
1225.27 51
1225.35 52
1225.43 51
1225.51 50
1225.59 46
1225.67 42
1225.76 37
1225.84 32
1225.92 28
1226.00 26
1226.08 25
1226.16 25
1226.24 25
1226.32 24
1226.40 23
1226.48 21
1226.56 18
1226.64 16
1226.72 15
1226.80 15
1226.88 16
1226.96 17
1227.04 18
1227.12 19
1227.20 20
1227.28 21
1227.36 22
1227.44 23
1227.52 24
1227.60 27
1227.68 29
1227.76 31
1227.84 33
1227.92 34
1228.00 35
1228.08 35
1228.16 34
1228.24 33
1228.32 32
1228.40 31
1228.48 31
1228.56 32
1228.64 33
1228.72 36
1228.80 40
1228.88 43
1228.97 45
1229.05 47
1229.13 48
1229.21 47
1229.29 47
1229.37 47
1229.45 47
1229.53 49
1229.61 51
1229.69 54
1229.77 58
1229.85 61
1229.93 65
1230.01 68
1230.09 71
1230.17 73
1230.25 73
1230.33 73
1230.41 71
1230.49 69
1230.57 66
1230.65 64
1230.73 63
1230.81 63
1230.89 64
1230.97 66
1231.05 68
1231.13 69
1231.21 69
1231.30 68
1231.38 64
1231.46 60
1231.54 54
1231.62 49
1231.70 44
1231.78 39
1231.86 36
1231.94 34
1232.02 32
1232.10 31
1232.18 31
1232.26 31
1232.34 31
1232.42 32
1232.50 32
1232.58 33
1232.66 34
1232.74 34
1232.82 34
1232.90 34
1232.98 34
1233.06 34
1233.14 35
1233.23 35
1233.31 36
1233.39 36
1233.47 37
1233.55 36
1233.63 35
1233.71 33
1233.79 31
1233.87 28
1233.95 25
1234.03 23
1234.11 21
1234.19 19
1234.27 18
1234.35 17
1234.43 16
1234.51 15
1234.59 15
1234.67 14
1234.75 13
1234.83 13
1234.92 13
1235.00 14
1235.08 16
1235.16 18
1235.24 20
1235.32 23
1235.40 25
1235.48 26
1235.56 27
1235.64 28
1235.72 29
1235.80 29
1235.88 29
1235.96 29
1236.04 27
1236.12 25
1236.20 22
1236.28 18
1236.36 15
1236.45 13
1236.53 12
1236.61 12
1236.69 12
1236.77 14
1236.85 16
1236.93 17
1237.01 18
1237.09 19
1237.17 19
1237.25 19
1237.33 20
1237.41 21
1237.49 22
1237.57 24
1237.65 27
1237.73 31
1237.81 36
1237.90 42
1237.98 48
1238.06 53
1238.14 57
1238.22 59
1238.30 59
1238.38 56
1238.46 52
1238.54 46
1238.62 39
1238.70 33
1238.78 29
1238.86 25
1238.94 24
1239.02 25
1239.10 26
1239.19 29
1239.27 32
1239.35 34
1239.43 36
1239.51 37
1239.59 36
1239.67 34
1239.75 31
1239.83 28
1239.91 23
1239.99 19
1240.07 15
1240.15 12
1240.23 9
1240.31 7
1240.40 6
1240.48 4
1240.56 2
1240.64 0
1240.72 0
1240.80 0
1240.88 0
1240.96 0
1241.04 0
1241.12 0
1241.20 0
1241.28 0
1241.36 4
1241.44 7
1241.53 11
1241.61 14
1241.69 17
1241.77 19
1241.85 20
1241.93 19
1242.01 18
1242.09 16
1242.17 12
1242.25 9
1242.33 5
1242.41 2
1242.49 0
1242.57 0
1242.66 1
1242.74 4
1242.82 7
1242.90 11
1242.98 15
1243.06 18
1243.14 20
1243.22 20
1243.30 19
1243.38 16
1243.46 13
1243.54 10
1243.62 7
1243.71 5
1243.79 5
1243.87 7
1243.95 9
1244.03 13
1244.11 16
1244.19 20
1244.27 24
1244.35 27
1244.43 29
1244.51 30
1244.59 31
1244.68 32
1244.76 32
1244.84 33
1244.92 34
1245.00 37
1245.08 40
1245.16 43
1245.24 45
1245.32 47
1245.40 47
1245.48 45
1245.56 42
1245.65 37
1245.73 33
1245.81 30
1245.89 27
1245.97 27
1246.05 29
1246.13 32
1246.21 37
1246.29 42
1246.37 46
1246.45 49
1246.53 51
1246.62 51
1246.70 49
1246.78 47
1246.86 44
1246.94 40
1247.02 36
1247.10 32
1247.18 28
1247.26 24
1247.34 20
1247.42 17
1247.51 15
1247.59 15
1247.67 15
1247.75 17
1247.83 20
1247.91 23
1247.99 27
1248.07 29
1248.15 31
1248.23 30
1248.31 29
1248.40 27
1248.48 25
1248.56 23
1248.64 21
1248.72 20
1248.80 20
1248.88 19
1248.96 18
1249.04 16
1249.12 14
1249.21 11
1249.29 9
1249.37 7
1249.45 5
1249.53 4
1249.61 5
1249.69 6
1249.77 7
1249.85 9
1249.93 11
1250.01 13
1250.10 15
1250.18 15
1250.26 14
1250.34 13
1250.42 10
1250.50 8
1250.58 8
1250.66 8
1250.74 10
1250.83 12
1250.91 15
1250.99 17
1251.07 19
1251.15 18
1251.23 16
1251.31 14
1251.39 11
1251.47 10
1251.55 9
1251.64 9
1251.72 9
1251.80 9
1251.88 9
1251.96 8
1252.04 6
1252.12 5
1252.20 4
1252.28 5
1252.36 7
1252.45 9
1252.53 11
1252.61 13
1252.69 14
1252.77 13
1252.85 12
1252.93 11
1253.01 10
1253.09 10
1253.18 10
1253.26 10
1253.34 11
1253.42 13
1253.50 14
1253.58 15
1253.66 16
1253.74 17
1253.82 17
1253.91 17
1253.99 17
1254.07 16
1254.15 16
1254.23 17
1254.31 18
1254.39 19
1254.47 20
1254.55 22
1254.64 23
1254.72 24
1254.80 24
1254.88 25
1254.96 26
1255.04 27
1255.12 28
1255.20 28
1255.29 27
1255.37 24
1255.45 20
1255.53 14
1255.61 9
1255.69 4
1255.77 2
1255.85 1
1255.93 2
1256.02 6
1256.10 10
1256.18 13
1256.26 16
1256.34 17
1256.42 17
1256.50 17
1256.58 17
1256.67 18
1256.75 21
1256.83 26
1256.91 33
1256.99 40
1257.07 47
1257.15 53
1257.23 58
1257.31 61
1257.40 62
1257.48 62
1257.56 60
1257.64 57
1257.72 53
1257.80 49
1257.88 46
1257.96 45
1258.05 44
1258.13 45
1258.21 47
1258.29 49
1258.37 50
1258.45 50
1258.53 48
1258.61 45
1258.70 41
1258.78 37
1258.86 34
1258.94 32
1259.02 31
1259.10 32
1259.18 33
1259.27 34
1259.35 36
1259.43 38
1259.51 39
1259.59 39
1259.67 39
1259.75 39
1259.83 37
1259.92 35
1260.00 32
1260.08 28
1260.16 24
1260.24 22
1260.32 21
1260.40 21
1260.48 23
1260.57 26
1260.65 29
1260.73 31
1260.81 33
1260.89 33
1260.97 32
1261.05 30
1261.14 29
1261.22 28
1261.30 27
1261.38 27
1261.46 27
1261.54 27
1261.62 25
1261.71 23
1261.79 20
1261.87 17
1261.95 15
1262.03 14
1262.11 14
1262.19 14
1262.27 14
1262.36 13
1262.44 11
1262.52 8
1262.60 5
1262.68 1
1262.76 0
1262.84 0
1262.93 0
1263.01 0
1263.09 0
1263.17 0
1263.25 0
1263.33 0
1263.41 0
1263.50 3
1263.58 8
1263.66 13
1263.74 19
1263.82 24
1263.90 28
1263.98 30
1264.07 31
1264.15 32
1264.23 33
1264.31 35
1264.39 39
1264.47 44
1264.55 49
1264.64 54
1264.72 57
1264.80 57
1264.88 55
1264.96 50
1265.04 43
1265.13 35
1265.21 27
1265.29 20
1265.37 13
1265.45 8
1265.53 3
1265.61 0
1265.70 0
1265.78 0
1265.86 0
1265.94 0
1266.02 1
1266.10 6
1266.18 11
1266.27 16
1266.35 21
1266.43 26
1266.51 31
1266.59 36
1266.67 40
1266.76 44
1266.84 46
1266.92 47
1267.00 47
1267.08 45
1267.16 42
1267.24 38
1267.33 34
1267.41 31
1267.49 28
1267.57 25
1267.65 24
1267.73 23
1267.82 24
1267.90 25
1267.98 27
1268.06 28
1268.14 30
1268.22 30
1268.30 29
1268.39 26
1268.47 24
1268.55 20
1268.63 17
1268.71 14
1268.79 11
1268.88 9
1268.96 7
1269.04 5
1269.12 3
1269.20 3
1269.28 3
1269.37 4
1269.45 6
1269.53 9
1269.61 13
1269.69 17
1269.77 21
1269.86 23
1269.94 24
1270.02 25
1270.10 25
1270.18 25
1270.26 25
1270.35 25
1270.43 25
1270.51 24
1270.59 23
1270.67 21
1270.75 19
1270.84 17
1270.92 15
1271.00 13
1271.08 12
1271.16 12
1271.24 12
1271.33 14
1271.41 16
1271.49 20
1271.57 24
1271.65 29
1271.73 34
1271.82 38
1271.90 42
1271.98 45
1272.06 47
1272.14 48
1272.22 48
1272.31 47
1272.39 45
1272.47 42
1272.55 39
1272.63 34
1272.71 28
1272.80 22
1272.88 16
1272.96 11
1273.04 7
1273.12 4
1273.20 2
1273.29 1
1273.37 1
1273.45 1
1273.53 1
1273.61 0
1273.70 0
1273.78 0
1273.86 0
1273.94 0
1274.02 0
1274.10 0
1274.19 2
1274.27 7
1274.35 12
1274.43 16
1274.51 19
1274.59 21
1274.68 21
1274.76 21
1274.84 19
1274.92 18
1275.00 18
1275.09 18
1275.17 18
1275.25 20
1275.33 23
1275.41 26
1275.49 30
1275.58 34
1275.66 37
1275.74 39
1275.82 41
1275.90 41
1275.99 40
1276.07 36
1276.15 32
1276.23 26
1276.31 21
1276.39 15
1276.48 11
1276.56 9
1276.64 9
1276.72 11
1276.80 14
1276.89 20
1276.97 27
1277.05 35
1277.13 42
1277.21 49
1277.30 55
1277.38 59
1277.46 61
1277.54 61
1277.62 59
1277.70 57
1277.79 55
1277.87 52
1277.95 49
1278.03 46
1278.11 41
1278.20 34
1278.28 27
1278.36 20
1278.44 13
1278.52 9
1278.61 8
1278.69 9
1278.77 12
1278.85 16
1278.93 20
1279.01 23
1279.10 25
1279.18 26
1279.26 27
1279.34 29
1279.42 32
1279.51 36
1279.59 40
1279.67 42
1279.75 43
1279.83 42
1279.92 38
1280.00 33
1280.08 26
1280.16 18
1280.24 12
1280.33 6
1280.41 1
1280.49 0
1280.57 0
1280.65 0
1280.74 0
1280.82 0
1280.90 0
1280.98 0
1281.06 0
1281.15 0
1281.23 2
1281.31 3
1281.39 6
1281.47 8
1281.56 10
1281.64 12
1281.72 13
1281.80 13
1281.88 13
1281.97 13
1282.05 12
1282.13 10
1282.21 9
1282.29 8
1282.38 7
1282.46 7
1282.54 8
1282.62 10
1282.70 13
1282.79 15
1282.87 16
1282.95 16
1283.03 15
1283.11 13
1283.20 10
1283.28 8
1283.36 7
1283.44 8
1283.52 11
1283.61 17
1283.69 23
1283.77 30
1283.85 36
1283.94 40
1284.02 42
1284.10 42
1284.18 40
1284.26 36
1284.35 30
1284.43 25
1284.51 20
1284.59 16
1284.67 14
1284.76 13
1284.84 13
1284.92 14
1285.00 15
1285.08 16
1285.17 15
1285.25 14
1285.33 12
1285.41 9
1285.50 6
1285.58 4
1285.66 3
1285.74 3
1285.82 3
1285.91 5
1285.99 6
1286.07 7
1286.15 7
1286.23 7
1286.32 7
1286.40 7
1286.48 7
1286.56 8
1286.65 10
1286.73 13
1286.81 15
1286.89 16
1286.97 16
1287.06 15
1287.14 13
1287.22 11
1287.30 10
1287.39 9
1287.47 11
1287.55 14
1287.63 19
1287.71 24
1287.80 29
1287.88 33
1287.96 35
1288.04 34
1288.13 33
1288.21 29
1288.29 25
1288.37 21
1288.45 18
1288.54 16
1288.62 15
1288.70 16
1288.78 17
1288.87 18
1288.95 19
1289.03 20
1289.11 19
1289.19 18
1289.28 18
1289.36 18
1289.44 19
1289.52 22
1289.61 25
1289.69 30
1289.77 34
1289.85 36
1289.93 37
1290.02 36
1290.10 33
1290.18 29
1290.26 24
1290.35 18
1290.43 14
1290.51 10
1290.59 7
1290.68 5
1290.76 3
1290.84 3
1290.92 5
1291.00 6
1291.09 9
1291.17 10
1291.25 11
1291.33 11
1291.42 10
1291.50 9
1291.58 7
1291.66 6
1291.75 6
1291.83 8
1291.91 10
1291.99 12
1292.07 15
1292.16 18
1292.24 20
1292.32 23
1292.40 25
1292.49 28
1292.57 31
1292.65 33
1292.73 36
1292.82 37
1292.90 37
1292.98 36
1293.06 33
1293.15 29
1293.23 24
1293.31 19
1293.39 16
1293.48 13
1293.56 13
1293.64 14
1293.72 18
1293.80 22
1293.89 26
1293.97 30
1294.05 31
1294.13 30
1294.22 27
1294.30 22
1294.38 16
1294.46 9
1294.55 3
1294.63 0
1294.71 0
1294.79 0
1294.88 0
1294.96 0
1295.04 0
1295.12 0
1295.21 0
1295.29 0
1295.37 1
1295.45 2
1295.54 4
1295.62 6
1295.70 8
1295.78 11
1295.87 12
1295.95 13
1296.03 13
1296.11 13
1296.20 13
1296.28 14
1296.36 16
1296.44 18
1296.53 21
1296.61 24
1296.69 26
1296.77 27
1296.86 30
1296.94 33
1297.02 37
1297.10 44
1297.19 51
1297.27 57
1297.35 63
1297.43 66
1297.52 67
1297.60 66
1297.68 63
1297.76 59
1297.85 56
1297.93 55
1298.01 55
1298.09 57
1298.18 59
1298.26 62
1298.34 64
1298.42 66
1298.51 66
1298.59 66
1298.67 65
1298.75 63
1298.84 61
1298.92 60
1299.00 59
1299.08 59
1299.17 59
1299.25 60
1299.33 62
1299.41 64
1299.50 65
1299.58 65
1299.66 65
1299.74 63
1299.83 62
1299.91 61
1299.99 60
1300.07 60
1300.16 59
1300.24 57
1300.32 54
1300.41 49
1300.49 43
1300.57 37
1300.65 31
1300.74 26
1300.82 23
1300.90 21
1300.98 21
1301.07 23
1301.15 24
1301.23 25
1301.31 26
1301.40 27
1301.48 27
1301.56 28
1301.64 30
1301.73 31
1301.81 33
1301.89 35
1301.98 37
1302.06 38
1302.14 39
1302.22 40
1302.31 41
1302.39 41
1302.47 41
1302.55 41
1302.64 39
1302.72 36
1302.80 32
1302.88 27
1302.97 22
1303.05 16
1303.13 10
1303.22 6
1303.30 2
1303.38 0
1303.46 0
1303.55 0
1303.63 0
1303.71 1
1303.79 5
1303.88 8
1303.96 12
1304.04 14
1304.13 15
1304.21 16
1304.29 15
1304.37 14
1304.46 13
1304.54 12
1304.62 11
1304.70 12
1304.79 13
1304.87 15
1304.95 18
1305.04 21
1305.12 24
1305.20 26
1305.28 26
1305.37 25
1305.45 22
1305.53 17
1305.61 11
1305.70 6
1305.78 0
1305.86 0
1305.95 0
1306.03 0
1306.11 0
1306.19 0
1306.28 0
1306.36 0
1306.44 0
1306.53 4
1306.61 10
1306.69 16
1306.77 21
1306.86 26
1306.94 30
1307.02 32
1307.11 32
1307.19 31
1307.27 28
1307.35 24
1307.44 21
1307.52 18
1307.60 16
1307.69 15
1307.77 15
1307.85 15
1307.93 15
1308.02 14
1308.10 13
1308.18 12
1308.27 11
1308.35 10
1308.43 10
1308.51 11
1308.60 11
1308.68 11
1308.76 10
1308.85 8
1308.93 7
1309.01 5
1309.09 5
1309.18 5
1309.26 6
1309.34 6
1309.43 5
1309.51 3
1309.59 0
1309.67 0
1309.76 0
1309.84 0
1309.92 0
1310.01 0
1310.09 0
1310.17 1
1310.25 3
1310.34 4
1310.42 4
1310.50 4
1310.59 4
1310.67 5
1310.75 6
1310.83 7
1310.92 7
1311.00 6
1311.08 5
1311.17 3
1311.25 3
1311.33 4
1311.42 7
1311.50 11
1311.58 15
1311.66 18
1311.75 19
1311.83 18
1311.91 15
1312.00 11
1312.08 6
1312.16 2
1312.25 0
1312.33 0
1312.41 0
1312.49 1
1312.58 2
1312.66 2
1312.74 3
1312.83 3
1312.91 4
1312.99 5
1313.08 7
1313.16 9
1313.24 11
1313.32 14
1313.41 17
1313.49 20
1313.57 24
1313.66 28
1313.74 33
1313.82 38
1313.91 42
1313.99 45
1314.07 46
1314.15 46
1314.24 45
1314.32 43
1314.40 41
1314.49 40
1314.57 40
1314.65 41
1314.74 42
1314.82 45
1314.90 47
1314.99 49
1315.07 52
1315.15 55
1315.23 58
1315.32 61
1315.40 64
1315.48 66
1315.57 67
1315.65 66
1315.73 63
1315.82 59
1315.90 54
1315.98 49
1316.07 45
1316.15 44
1316.23 44
1316.31 46
1316.40 49
1316.48 52
1316.56 55
1316.65 57
1316.73 58
1316.81 59
1316.90 61
1316.98 64
1317.06 68
1317.15 73
1317.23 80
1317.31 87
1317.40 93
1317.48 99
1317.56 104
1317.65 108
1317.73 111
1317.81 112
1317.89 113
1317.98 111
1318.06 108
1318.14 103
1318.23 96
1318.31 89
1318.39 82
1318.48 75
1318.56 71
1318.64 69
1318.73 69
1318.81 71
1318.89 73
1318.98 76
1319.06 79
1319.14 80
1319.23 81
1319.31 80
1319.39 78
1319.48 76
1319.56 72
1319.64 69
1319.72 66
1319.81 62
1319.89 59
1319.97 55
1320.06 53
1320.14 51
1320.22 50
1320.31 50
1320.39 52
1320.47 55
1320.56 60
1320.64 66
1320.72 73
1320.81 80
1320.89 87
1320.97 93
1321.06 98
1321.14 102
1321.22 105
1321.31 106
1321.39 106
1321.47 105
1321.56 104
1321.64 102
1321.72 100
1321.81 99
1321.89 97
1321.97 96
1322.06 94
1322.14 92
1322.22 90
1322.31 88
1322.39 85
1322.47 83
1322.56 81
1322.64 80
1322.72 79
1322.81 78
1322.89 77
1322.97 74
1323.06 72
1323.14 68
1323.22 65
1323.31 63
1323.39 61
1323.47 60
1323.56 61
1323.64 62
1323.72 63
1323.81 65
1323.89 65
1323.97 64
1324.06 61
1324.14 56
1324.22 49
1324.31 41
1324.39 32
1324.47 25
1324.56 19
1324.64 16
1324.72 14
1324.81 15
1324.89 16
1324.97 19
1325.06 22
1325.14 25
1325.22 28
1325.31 32
1325.39 35
1325.47 39
1325.56 42
1325.64 44
1325.72 45
1325.81 45
1325.89 44
1325.97 42
1326.06 42
1326.14 42
1326.22 44
1326.31 47
1326.39 51
1326.47 56
1326.56 60
1326.64 64
1326.72 67
1326.81 70
1326.89 71
1326.98 72
1327.06 73
1327.14 73
1327.23 73
1327.31 73
1327.39 72
1327.48 72
1327.56 72
1327.64 73
1327.73 74
1327.81 74
1327.89 74
1327.98 72
1328.06 69
1328.14 65
1328.23 61
1328.31 57
1328.39 55
1328.48 55
1328.56 57
1328.64 60
1328.73 64
1328.81 66
1328.90 67
1328.98 66
1329.06 62
1329.15 57
1329.23 51
1329.31 45
1329.40 41
1329.48 39
1329.56 40
1329.65 44
1329.73 49
1329.81 55
1329.90 60
1329.98 64
1330.06 66
1330.15 67
1330.23 67
1330.32 68
1330.40 70
1330.48 73
1330.57 75
1330.65 76
1330.73 74
1330.82 70
1330.90 62
1330.98 53
1331.07 43
1331.15 33
1331.23 25
1331.32 19
1331.40 16
1331.49 16
1331.57 18
1331.65 22
1331.74 25
1331.82 28
1331.90 29
1331.99 28
1332.07 24
1332.15 18
1332.24 12
1332.32 6
1332.41 2
1332.49 0
1332.57 0
1332.66 0
1332.74 0
1332.82 1
1332.91 1
1332.99 0
1333.07 0
1333.16 0
1333.24 0
1333.33 0
1333.41 0
1333.49 1
1333.58 4
1333.66 7
1333.74 10
1333.83 13
1333.91 14
1333.99 15
1334.08 15
1334.16 15
1334.25 15
1334.33 17
1334.41 20
1334.50 24
1334.58 28
1334.66 32
1334.75 36
1334.83 39
1334.92 40
1335.00 40
1335.08 39
1335.17 37
1335.25 35
1335.33 33
1335.42 31
1335.50 29
1335.58 28
1335.67 28
1335.75 28
1335.84 28
1335.92 28
1336.00 28
1336.09 28
1336.17 28
1336.25 27
1336.34 25
1336.42 22
1336.51 19
1336.59 16
1336.67 13
1336.76 10
1336.84 7
1336.92 4
1337.01 1
1337.09 0
1337.18 0
1337.26 0
1337.34 0
1337.43 0
1337.51 0
1337.59 0
1337.68 0
1337.76 5
1337.85 11
1337.93 18
1338.01 25
1338.10 32
1338.18 41
1338.27 49
1338.35 57
1338.43 65
1338.52 71
1338.60 77
1338.68 82
1338.77 86
1338.85 89
1338.94 92
1339.02 93
1339.10 93
1339.19 93
1339.27 93
1339.35 92
1339.44 93
1339.52 96
1339.61 101
1339.69 108
1339.77 117
1339.86 127
1339.94 136
1340.03 144
1340.11 148
1340.19 150
1340.28 149
1340.36 145
1340.45 141
1340.53 135
1340.61 130
1340.70 125
1340.78 121
1340.86 117
1340.95 116
1341.03 116
1341.12 118
1341.20 122
1341.28 127
1341.37 133
1341.45 137
1341.54 140
1341.62 139
1341.70 136
1341.79 131
1341.87 124
1341.96 117
1342.04 111
1342.12 107
1342.21 105
1342.29 105
1342.37 107
1342.46 108
1342.54 108
1342.63 107
1342.71 104
1342.79 101
1342.88 97
1342.96 95
1343.05 94
1343.13 94
1343.21 95
1343.30 96
1343.38 98
1343.47 99
1343.55 100
1343.63 101
1343.72 102
1343.80 104
1343.89 106
1343.97 110
1344.05 113
1344.14 117
1344.22 120
1344.31 122
1344.39 124
1344.47 124
1344.56 123
1344.64 122
1344.73 120
1344.81 118
1344.89 115
1344.98 113
1345.06 110
1345.15 107
1345.23 103
1345.31 99
1345.40 95
1345.48 91
1345.57 87
1345.65 83
1345.73 78
1345.82 74
1345.90 70
1345.99 66
1346.07 63
1346.15 61
1346.24 59
1346.32 58
1346.41 57
1346.49 56
1346.57 54
1346.66 51
1346.74 49
1346.83 47
1346.91 46
1347.00 46
1347.08 47
1347.16 49
1347.25 50
1347.33 50
1347.42 50
1347.50 49
1347.58 46
1347.67 43
1347.75 39
1347.84 33
1347.92 26
1348.00 19
1348.09 11
1348.17 4
1348.26 0
1348.34 0
1348.43 0
1348.51 0
1348.59 3
1348.68 10
1348.76 19
1348.85 27
1348.93 35
1349.01 40
1349.10 42
1349.18 43
1349.27 42
1349.35 40
1349.43 40
1349.52 40
1349.60 42
1349.69 45
1349.77 48
1349.86 50
1349.94 51
1350.02 51
1350.11 49
1350.19 47
1350.28 45
1350.36 44
1350.44 44
1350.53 44
1350.61 43
1350.70 41
1350.78 38
1350.87 33
1350.95 27
1351.03 22
1351.12 17
1351.20 14
1351.29 14
1351.37 15
1351.46 18
1351.54 20
1351.62 22
1351.71 23
1351.79 24
1351.88 25
1351.96 26
1352.04 28
1352.13 31
1352.21 36
1352.30 41
1352.38 45
1352.47 47
1352.55 48
1352.63 47
1352.72 44
1352.80 42
1352.89 41
1352.97 41
1353.06 42
1353.14 43
1353.22 45
1353.31 46
1353.39 47
1353.48 47
1353.56 47
1353.65 48
1353.73 49
1353.81 51
1353.90 53
1353.98 53
1354.07 51
1354.15 48
1354.24 43
1354.32 38
1354.40 32
1354.49 27
1354.57 24
1354.66 21
1354.74 20
1354.83 20
1354.91 21
1354.99 23
1355.08 26
1355.16 28
1355.25 29
1355.33 30
1355.42 31
1355.50 33
1355.59 34
1355.67 37
1355.75 40
1355.84 43
1355.92 47
1356.01 50
1356.09 53
1356.18 55
1356.26 56
1356.34 55
1356.43 53
1356.51 50
1356.60 47
1356.68 43
1356.77 40
1356.85 38
1356.93 37
1357.02 37
1357.10 37
1357.19 37
1357.27 36
1357.36 36
1357.44 37
1357.53 39
1357.61 44
1357.69 52
1357.78 61
1357.86 73
1357.95 84
1358.03 94
1358.12 102
1358.20 107
1358.29 110
1358.37 110
1358.45 108
1358.54 105
1358.62 103
1358.71 101
1358.79 101
1358.88 102
1358.96 104
1359.05 106
1359.13 109
1359.21 110
1359.30 111
1359.38 109
1359.47 107
1359.55 103
1359.64 99
1359.72 95
1359.81 90
1359.89 85
1359.97 80
1360.06 76
1360.14 70
1360.23 65
1360.31 59
1360.40 52
1360.48 46
1360.57 39
1360.65 33
1360.74 29
1360.82 28
1360.90 31
1360.99 39
1361.07 50
1361.16 64
1361.24 81
1361.33 97
1361.41 112
1361.50 124
1361.58 134
1361.66 140
1361.75 143
1361.83 145
1361.92 145
1362.00 144
1362.09 143
1362.17 142
1362.26 142
1362.34 141
1362.43 141
1362.51 141
1362.60 141
1362.68 141
1362.76 142
1362.85 143
1362.93 144
1363.02 146
1363.10 147
1363.19 147
1363.27 146
1363.36 144
1363.44 141
1363.53 137
1363.61 133
1363.69 130
1363.78 127
1363.86 124
1363.95 123
1364.03 121
1364.12 119
1364.20 117
1364.29 116
1364.37 114
1364.46 113
1364.54 113
1364.63 113
1364.71 114
1364.79 114
1364.88 115
1364.96 115
1365.05 116
1365.13 117
1365.22 118
1365.30 118
1365.39 117
1365.47 115
1365.56 111
1365.64 107
1365.73 102
1365.81 97
1365.90 93
1365.98 90
1366.06 89
1366.15 89
1366.23 90
1366.32 91
1366.40 91
1366.49 90
1366.57 89
1366.66 87
1366.74 84
1366.83 82
1366.91 81
1367.00 81
1367.08 81
1367.17 82
1367.25 83
1367.33 84
1367.42 83
1367.50 80
1367.59 76
1367.67 70
1367.76 65
1367.84 60
1367.93 58
1368.01 57
1368.10 60
1368.18 64
1368.27 70
1368.35 76
1368.44 81
1368.52 86
1368.61 88
1368.69 87
1368.78 85
1368.86 82
1368.94 77
1369.03 73
1369.11 68
1369.20 64
1369.28 60
1369.37 57
1369.45 55
1369.54 54
1369.62 54
1369.71 54
1369.79 55
1369.88 57
1369.96 60
1370.05 62
1370.13 65
1370.22 67
1370.30 68
1370.39 69
1370.47 68
1370.56 66
1370.64 62
1370.73 58
1370.81 52
1370.90 47
1370.98 41
1371.06 36
1371.15 33
1371.23 31
1371.32 32
1371.40 35
1371.49 39
1371.57 44
1371.66 48
1371.74 50
1371.83 50
1371.91 47
1372.00 42
1372.08 36
1372.17 29
1372.25 22
1372.34 16
1372.42 11
1372.51 6
1372.59 2
1372.68 0
1372.76 0
1372.85 0
1372.93 0
1373.02 0
1373.10 0
1373.19 0
1373.27 0
1373.36 0
1373.44 2
1373.53 6
1373.61 9
1373.70 12
1373.78 14
1373.87 14
1373.95 13
1374.04 11
1374.12 9
1374.21 6
1374.29 5
1374.38 4
1374.46 4
1374.54 6
1374.63 8
1374.71 12
1374.80 16
1374.88 21
1374.97 26
1375.05 32
1375.14 37
1375.22 42
1375.31 45
1375.39 47
1375.48 48
1375.56 48
1375.65 48
1375.73 48
1375.82 47
1375.90 45
1375.99 42
1376.07 38
1376.16 32
1376.24 26
1376.33 20
1376.41 14
1376.50 10
1376.58 7
1376.67 5
1376.75 5
1376.84 7
1376.92 9
1377.01 12
1377.09 16
1377.18 20
1377.26 24
1377.35 27
1377.43 30
1377.52 33
1377.60 35
1377.69 38
1377.77 40
1377.86 42
1377.94 43
1378.03 44
1378.11 45
1378.20 45
1378.28 47
1378.37 49
1378.45 53
1378.54 58
1378.62 63
1378.71 68
1378.80 70
1378.88 71
1378.97 70
1379.05 68
1379.14 66
1379.22 63
1379.31 62
1379.39 61
1379.48 62
1379.56 62
1379.65 61
1379.73 61
1379.82 60
1379.90 59
1379.99 58
1380.07 58
1380.16 58
1380.24 58
1380.33 59
1380.41 61
1380.50 63
1380.58 66
1380.67 70
1380.75 73
1380.84 74
1380.92 74
1381.01 72
1381.09 67
1381.18 61
1381.26 55
1381.35 49
1381.43 45
1381.52 42
1381.60 41
1381.69 41
1381.77 42
1381.86 43
1381.94 44
1382.03 46
1382.11 48
1382.20 50
1382.29 52
1382.37 53
1382.46 53
1382.54 51
1382.63 47
1382.71 42
1382.80 36
1382.88 30
1382.97 24
1383.05 18
1383.14 13
1383.22 8
1383.31 3
1383.39 0
1383.48 0
1383.56 0
1383.65 0
1383.73 0
1383.82 0
1383.90 0
1383.99 7
1384.07 15
1384.16 24
1384.24 34
1384.33 43
1384.42 50
1384.50 55
1384.59 56
1384.67 55
1384.76 49
1384.84 41
1384.93 31
1385.01 22
1385.10 14
1385.18 7
1385.27 3
1385.35 1
1385.44 1
1385.52 1
1385.61 1
1385.69 1
1385.78 1
1385.86 0
1385.95 0
1386.04 0
1386.12 0
1386.21 0
1386.29 0
1386.38 0
1386.46 2
1386.55 5
1386.63 9
1386.72 15
1386.80 23
1386.89 32
1386.97 41
1387.06 49
1387.14 54
1387.23 57
1387.31 58
1387.40 57
1387.49 58
1387.57 60
1387.66 65
1387.74 72
1387.83 80
1387.91 89
1388.00 97
1388.08 104
1388.17 109
1388.25 112
1388.34 114
1388.42 114
1388.51 113
1388.60 109
1388.68 104
1388.77 96
1388.85 87
1388.94 76
1389.02 64
1389.11 53
1389.19 44
1389.28 37
1389.36 33
1389.45 31
1389.53 33
1389.62 36
1389.71 40
1389.79 43
1389.88 46
1389.96 48
1390.05 49
1390.13 49
1390.22 51
1390.30 52
1390.39 54
1390.47 55
1390.56 56
1390.64 56
1390.73 54
1390.82 52
1390.90 49
1390.99 46
1391.07 44
1391.16 42
1391.24 41
1391.33 39
1391.41 36
1391.50 32
1391.58 27
1391.67 22
1391.76 17
1391.84 12
1391.93 7
1392.01 3
1392.10 0
1392.18 0
1392.27 0
1392.35 0
1392.44 0
1392.53 0
1392.61 0
1392.70 0
1392.78 5
1392.87 14
1392.95 22
1393.04 28
1393.12 32
1393.21 34
1393.29 33
1393.38 32
1393.47 30
1393.55 29
1393.64 28
1393.72 27
1393.81 26
1393.89 26
1393.98 25
1394.06 24
1394.15 24
1394.24 24
1394.32 25
1394.41 26
1394.49 27
1394.58 29
1394.66 30
1394.75 31
1394.83 31
1394.92 31
1395.01 30
1395.09 29
1395.18 28
1395.26 28
1395.35 30
1395.43 34
1395.52 40
1395.60 45
1395.69 50
1395.78 52
1395.86 51
1395.95 48
1396.03 43
1396.12 37
1396.20 32
1396.29 29
1396.37 26
1396.46 25
1396.55 24
1396.63 22
1396.72 21
1396.80 20
1396.89 19
1396.97 20
1397.06 23
1397.15 27
1397.23 32
1397.32 37
1397.40 41
1397.49 44
1397.57 45
1397.66 44
1397.74 42
1397.83 39
1397.92 36
1398.00 34
1398.09 33
1398.17 33
1398.26 35
1398.34 38
1398.43 44
1398.52 51
1398.60 60
1398.69 70
1398.77 80
1398.86 88
1398.94 94
1399.03 96
1399.12 95
1399.20 91
1399.29 84
1399.37 77
1399.46 68
1399.54 59
1399.63 51
1399.72 43
1399.80 35
1399.89 28
1399.97 23
1400.06 20
1400.14 19
1400.23 20
1400.32 24
1400.40 28
1400.49 32
1400.57 35
1400.66 36
1400.74 36
1400.83 35
1400.92 34
1401.00 33
1401.09 34
1401.17 36
1401.26 39
1401.34 41
1401.43 42
1401.52 42
1401.60 40
1401.69 38
1401.77 35
1401.86 34
1401.94 33
1402.03 33
1402.12 34
1402.20 35
1402.29 35
1402.37 35
1402.46 36
1402.55 37
1402.63 41
1402.72 46
1402.80 52
1402.89 60
1402.97 68
1403.06 76
1403.15 82
1403.23 87
1403.32 91
1403.40 93
1403.49 94
1403.58 95
1403.66 95
1403.75 94
1403.83 92
1403.92 91
1404.00 88
1404.09 86
1404.18 83
1404.26 79
1404.35 75
1404.43 68
1404.52 60
1404.61 50
1404.69 40
1404.78 31
1404.86 24
1404.95 19
1405.03 16
1405.12 16
1405.21 18
1405.29 20
1405.38 22
1405.46 24
1405.55 26
1405.64 26
1405.72 27
1405.81 27
1405.89 27
1405.98 27
1406.07 27
1406.15 27
1406.24 28
1406.32 30
1406.41 31
1406.49 33
1406.58 34
1406.67 36
1406.75 37
1406.84 38
1406.92 40
1407.01 44
1407.10 50
1407.18 58
1407.27 67
1407.35 76
1407.44 84
1407.53 90
1407.61 94
1407.70 95
1407.78 94
1407.87 92
1407.96 90
1408.04 87
1408.13 84
1408.21 80
1408.30 76
1408.39 72
1408.47 67
1408.56 61
1408.64 54
1408.73 48
1408.82 42
1408.90 36
1408.99 31
1409.07 28
1409.16 26
1409.25 26
1409.33 27
1409.42 28
1409.50 29
1409.59 29
1409.68 27
1409.76 23
1409.85 18
1409.93 13
1410.02 9
1410.11 7
1410.19 8
1410.28 11
1410.36 15
1410.45 21
1410.54 26
1410.62 30
1410.71 32
1410.79 34
1410.88 35
1410.97 35
1411.05 37
1411.14 39
1411.22 41
1411.31 43
1411.40 44
1411.48 43
1411.57 40
1411.65 37
1411.74 32
1411.83 27
1411.91 23
1412.00 21
1412.09 20
1412.17 22
1412.26 26
1412.34 31
1412.43 36
1412.52 42
1412.60 46
1412.69 50
1412.77 53
1412.86 56
1412.95 59
1413.03 61
1413.12 63
1413.20 65
1413.29 66
1413.38 66
1413.46 64
1413.55 60
1413.64 54
1413.72 46
1413.81 38
1413.89 29
1413.98 20
1414.07 14
1414.15 9
1414.24 6
1414.32 5
1414.41 6
1414.50 7
1414.58 8
1414.67 10
1414.76 11
1414.84 13
1414.93 15
1415.01 18
1415.10 22
1415.19 28
1415.27 33
1415.36 38
1415.44 41
1415.53 42
1415.62 41
1415.70 38
1415.79 32
1415.88 26
1415.96 20
1416.05 15
1416.13 11
1416.22 8
1416.31 6
1416.39 4
1416.48 2
1416.57 1
1416.65 0
1416.74 0
1416.82 0
1416.91 0
1417.00 0
1417.08 0
1417.17 0
1417.26 1
1417.34 7
1417.43 13
1417.51 19
1417.60 24
1417.69 28
1417.77 30
1417.86 32
1417.95 32
1418.03 32
1418.12 31
1418.20 30
1418.29 30
1418.38 31
1418.46 33
1418.55 35
1418.64 37
1418.72 38
1418.81 37
1418.89 35
1418.98 32
1419.07 29
1419.15 25
1419.24 22
1419.33 20
1419.41 18
1419.50 18
1419.58 18
1419.67 20
1419.76 21
1419.84 23
1419.93 25
1420.02 27
1420.10 28
1420.19 29
1420.28 30
1420.36 31
1420.45 33
1420.53 36
1420.62 40
1420.71 44
1420.79 47
1420.88 50
1420.97 51
1421.05 50
1421.14 49
1421.23 47
1421.31 46
1421.40 44
1421.48 43
1421.57 42
1421.66 42
1421.74 43
1421.83 44
1421.92 47
1422.00 51
1422.09 55
1422.18 60
1422.26 64
1422.35 67
1422.43 67
1422.52 64
1422.61 58
1422.69 52
1422.78 45
1422.87 39
1422.95 36
1423.04 36
1423.13 39
1423.21 44
1423.30 50
1423.39 55
1423.47 59
1423.56 61
1423.64 61
1423.73 58
1423.82 55
1423.90 52
1423.99 49
1424.08 46
1424.16 44
1424.25 42
1424.34 40
1424.42 38
1424.51 37
1424.60 35
1424.68 33
1424.77 31
1424.86 30
1424.94 29
1425.03 29
1425.11 29
1425.20 30
1425.29 30
1425.37 31
1425.46 32
1425.55 33
1425.63 35
1425.72 38
1425.81 41
1425.89 45
1425.98 48
1426.07 51
1426.15 53
1426.24 54
1426.33 54
1426.41 53
1426.50 52
1426.59 51
1426.67 49
1426.76 49
1426.84 48
1426.93 48
1427.02 48
1427.10 48
1427.19 48
1427.28 47
1427.36 47
1427.45 47
1427.54 48
1427.62 50
1427.71 53
1427.80 57
1427.88 60
1427.97 63
1428.06 65
1428.14 65
1428.23 64
1428.32 61
1428.40 56
1428.49 50
1428.58 44
1428.66 39
1428.75 36
1428.84 34
1428.92 34
1429.01 34
1429.10 34
1429.18 33
1429.27 31
1429.36 27
1429.44 23
1429.53 19
1429.62 16
1429.70 15
1429.79 17
1429.88 20
1429.96 25
1430.05 30
1430.14 34
1430.22 38
1430.31 39
1430.40 39
1430.48 36
1430.57 33
1430.66 29
1430.74 25
1430.83 23
1430.92 22
1431.00 23
1431.09 28
1431.18 34
1431.26 43
1431.35 53
1431.44 62
1431.52 70
1431.61 74
1431.70 76
1431.78 75
1431.87 72
1431.96 68
1432.04 64
1432.13 61
1432.22 59
1432.30 59
1432.39 60
1432.48 62
1432.56 63
1432.65 64
1432.74 66
1432.82 67
1432.91 68
1433.00 70
1433.08 72
1433.17 75
1433.26 78
1433.34 80
1433.43 82
1433.52 83
1433.60 82
1433.69 79
1433.78 74
1433.86 69
1433.95 64
1434.04 61
1434.12 58
1434.21 57
1434.30 57
1434.38 57
1434.47 57
1434.56 58
1434.64 58
1434.73 60
1434.82 63
1434.90 66
1434.99 69
1435.08 71
1435.16 71
1435.25 69
1435.34 66
1435.43 62
1435.51 57
1435.60 54
1435.69 52
1435.77 50
1435.86 48
1435.95 46
1436.03 44
1436.12 41
1436.21 39
1436.29 37
1436.38 37
1436.47 37
1436.55 38
1436.64 39
1436.73 40
1436.81 40
1436.90 39
1436.99 39
1437.07 38
1437.16 38
1437.25 38
1437.34 39
1437.42 41
1437.51 43
1437.60 45
1437.68 46
1437.77 47
1437.86 46
1437.94 44
1438.03 41
1438.12 37
1438.20 32
1438.29 27
1438.38 23
1438.46 20
1438.55 17
1438.64 14
1438.73 13
1438.81 12
1438.90 12
1438.99 13
1439.07 15
1439.16 18
1439.25 21
1439.33 24
1439.42 26
1439.51 27
1439.59 27
1439.68 27
1439.77 26
1439.86 27
1439.94 29
1440.03 33
1440.12 38
1440.20 43
1440.29 49
1440.38 54
1440.46 59
1440.55 63
1440.64 68
1440.72 73
1440.81 78
1440.90 81
1440.99 83
1441.07 83
1441.16 82
1441.25 79
1441.33 75
1441.42 72
1441.51 68
1441.59 65
1441.68 61
1441.77 57
1441.86 52
1441.94 48
1442.03 43
1442.12 40
1442.20 37
1442.29 35
1442.38 35
1442.46 37
1442.55 39
1442.64 43
1442.73 48
1442.81 53
1442.90 58
1442.99 62
1443.07 65
1443.16 65
1443.25 62
1443.33 58
1443.42 51
1443.51 44
1443.60 37
1443.68 30
1443.77 23
1443.86 19
1443.94 16
1444.03 15
1444.12 16
1444.21 20
1444.29 25
1444.38 32
1444.47 40
1444.55 47
1444.64 53
1444.73 57
1444.81 59
1444.90 60
1444.99 60
1445.08 60
1445.16 61
1445.25 65
1445.34 70
1445.42 78
1445.51 86
1445.60 93
1445.69 97
1445.77 98
1445.86 95
1445.95 88
1446.03 80
1446.12 70
1446.21 62
1446.30 55
1446.38 50
1446.47 46
1446.56 42
1446.64 38
1446.73 33
1446.82 28
1446.91 24
1446.99 21
1447.08 20
1447.17 21
1447.25 23
1447.34 27
1447.43 32
1447.52 37
1447.60 42
1447.69 47
1447.78 52
1447.86 56
1447.95 61
1448.04 65
1448.13 69
1448.21 71
1448.30 73
1448.39 74
1448.47 75
1448.56 77
1448.65 79
1448.74 81
1448.82 81
1448.91 80
1449.00 75
1449.09 69
1449.17 61
1449.26 54
1449.35 47
1449.43 42
1449.52 39
1449.61 37
1449.70 37
1449.78 37
1449.87 38
1449.96 37
1450.04 37
1450.13 37
1450.22 37
1450.31 37
1450.39 36
1450.48 36
1450.57 36
1450.66 37
1450.74 38
1450.83 39
1450.92 40
1451.00 39
1451.09 38
1451.18 36
1451.27 32
1451.35 30
1451.44 28
1451.53 30
1451.62 33
1451.70 39
1451.79 47
1451.88 54
1451.96 60
1452.05 65
1452.14 66
1452.23 64
1452.31 59
1452.40 52
1452.49 43
1452.58 33
1452.66 23
1452.75 13
1452.84 5
1452.92 0
1453.01 0
1453.10 0
1453.19 0
1453.27 0
1453.36 0
1453.45 0
1453.54 0
1453.62 1
1453.71 5
1453.80 8
1453.89 12
1453.97 17
1454.06 23
1454.15 31
1454.24 40
1454.32 50
1454.41 60
1454.50 70
1454.58 78
1454.67 84
1454.76 87
1454.85 88
1454.93 86
1455.02 82
1455.11 77
1455.20 72
1455.28 67
1455.37 63
1455.46 61
1455.55 61
1455.63 62
1455.72 65
1455.81 69
1455.90 73
1455.98 77
1456.07 81
1456.16 83
1456.25 84
1456.33 83
1456.42 81
1456.51 78
1456.60 76
1456.68 75
1456.77 75
1456.86 77
1456.94 79
1457.03 83
1457.12 85
1457.21 88
1457.29 89
1457.38 88
1457.47 86
1457.56 83
1457.64 79
1457.73 74
1457.82 69
1457.91 66
1457.99 64
1458.08 65
1458.17 69
1458.26 77
1458.34 88
1458.43 100
1458.52 112
1458.61 123
1458.69 132
1458.78 138
1458.87 141
1458.96 142
1459.04 142
1459.13 140
1459.22 138
1459.31 135
1459.39 131
1459.48 126
1459.57 120
1459.66 114
1459.74 108
1459.83 101
1459.92 96
1460.01 90
1460.09 85
1460.18 78
1460.27 72
1460.36 64
1460.44 57
1460.53 51
1460.62 46
1460.71 43
1460.80 43
1460.88 43
1460.97 45
1461.06 46
1461.15 45
1461.23 42
1461.32 39
1461.41 36
1461.50 34
1461.58 35
1461.67 37
1461.76 42
1461.85 48
1461.93 53
1462.02 57
1462.11 60
1462.20 61
1462.28 62
1462.37 63
1462.46 67
1462.55 71
1462.63 78
1462.72 85
1462.81 93
1462.90 100
1462.99 106
1463.07 110
1463.16 113
1463.25 113
1463.34 113
1463.42 111
1463.51 109
1463.60 107
1463.69 106
1463.77 106
1463.86 108
1463.95 110
1464.04 112
1464.12 113
1464.21 112
1464.30 110
1464.39 107
1464.48 104
1464.56 101
1464.65 100
1464.74 101
1464.83 102
1464.91 102
1465.00 102
1465.09 100
1465.18 97
1465.26 92
1465.35 86
1465.44 80
1465.53 75
1465.62 71
1465.70 68
1465.79 67
1465.88 68
1465.97 70
1466.05 71
1466.14 73
1466.23 76
1466.32 78
1466.40 80
1466.49 82
1466.58 83
1466.67 83
1466.76 83
1466.84 80
1466.93 77
1467.02 72
1467.11 68
1467.19 63
1467.28 59
1467.37 55
1467.46 52
1467.55 51
1467.63 50
1467.72 51
1467.81 54
1467.90 57
1467.98 60
1468.07 62
1468.16 61
1468.25 58
1468.34 53
1468.42 46
1468.51 39
1468.60 34
1468.69 32
1468.77 33
1468.86 38
1468.95 46
1469.04 54
1469.13 62
1469.21 67
1469.30 71
1469.39 71
1469.48 70
1469.56 68
1469.65 65
1469.74 61
1469.83 58
1469.92 56
1470.00 54
1470.09 53
1470.18 53
1470.27 54
1470.36 55
1470.44 55
1470.53 55
1470.62 54
1470.71 52
1470.79 50
1470.88 49
1470.97 49
1471.06 51
1471.15 54
1471.23 58
1471.32 61
1471.41 64
1471.50 64
1471.59 62
1471.67 57
1471.76 52
1471.85 47
1471.94 42
1472.02 39
1472.11 38
1472.20 39
1472.29 41
1472.38 45
1472.46 50
1472.55 55
1472.64 61
1472.73 65
1472.82 68
1472.90 67
1472.99 64
1473.08 58
1473.17 50
1473.26 41
1473.34 35
1473.43 33
1473.52 36
1473.61 43
1473.70 54
1473.78 67
1473.87 79
1473.96 88
1474.05 93
1474.14 93
1474.22 90
1474.31 84
1474.40 78
1474.49 74
1474.58 72
1474.66 74
1474.75 80
1474.84 87
1474.93 95
1475.01 102
1475.10 107
1475.19 109
1475.28 108
1475.37 105
1475.45 101
1475.54 97
1475.63 95
1475.72 93
1475.81 93
1475.89 95
1475.98 97
1476.07 101
1476.16 106
1476.25 113
1476.34 120
1476.42 126
1476.51 130
1476.60 132
1476.69 131
1476.78 127
1476.86 123
1476.95 119
1477.04 117
1477.13 117
1477.22 119
1477.30 122
1477.39 124
1477.48 127
1477.57 128
1477.66 129
1477.74 130
1477.83 132
1477.92 135
1478.01 139
1478.10 144
1478.18 148
1478.27 151
1478.36 153
1478.45 154
1478.54 153
1478.62 151
1478.71 147
1478.80 143
1478.89 139
1478.98 133
1479.07 127
1479.15 121
1479.24 114
1479.33 109
1479.42 104
1479.51 101
1479.59 100
1479.68 99
1479.77 99
1479.86 98
1479.95 96
1480.03 93
1480.12 90
1480.21 87
1480.30 85
1480.39 83
1480.48 83
1480.56 84
1480.65 84
1480.74 84
1480.83 83
1480.92 81
1481.00 80
1481.09 78
1481.18 78
1481.27 79
1481.36 83
1481.45 87
1481.53 92
1481.62 98
1481.71 104
1481.80 109
1481.89 113
1481.97 116
1482.06 118
1482.15 117
1482.24 115
1482.33 112
1482.42 107
1482.50 102
1482.59 96
1482.68 92
1482.77 89
1482.86 87
1482.94 86
1483.03 86
1483.12 86
1483.21 86
1483.30 86
1483.39 86
1483.47 85
1483.56 85
1483.65 86
1483.74 87
1483.83 89
1483.92 90
1484.00 91
1484.09 92
1484.18 91
1484.27 89
1484.36 86
1484.44 81
1484.53 76
1484.62 69
1484.71 62
1484.80 54
1484.89 45
1484.97 35
1485.06 25
1485.15 15
1485.24 5
1485.33 0
1485.42 0
1485.50 0
1485.59 0
1485.68 4
1485.77 14
1485.86 26
1485.95 38
1486.03 49
1486.12 58
1486.21 65
1486.30 70
1486.39 74
1486.48 76
1486.56 78
1486.65 80
1486.74 81
1486.83 82
1486.92 83
1487.01 86
1487.09 91
1487.18 96
1487.27 103
1487.36 108
1487.45 112
1487.54 114
1487.62 112
1487.71 107
1487.80 100
1487.89 93
1487.98 86
1488.07 83
1488.15 82
1488.24 85
1488.33 90
1488.42 97
1488.51 103
1488.60 108
1488.68 110
1488.77 111
1488.86 110
1488.95 108
1489.04 108
1489.13 109
1489.22 112
1489.30 116
1489.39 121
1489.48 125
1489.57 128
1489.66 128
1489.75 127
1489.83 124
1489.92 121
1490.01 119
1490.10 118
1490.19 117
1490.28 116
1490.36 112
1490.45 106
1490.54 96
1490.63 83
1490.72 68
1490.81 52
1490.90 37
1490.98 24
1491.07 15
1491.16 9
1491.25 6
1491.34 5
1491.43 6
1491.51 9
1491.60 12
1491.69 14
1491.78 16
1491.87 16
1491.96 16
1492.05 13
1492.13 9
1492.22 4
1492.31 0
1492.40 0
1492.49 0
1492.58 0
1492.67 0
1492.75 0
1492.84 0
1492.93 0
1493.02 7
1493.11 18
1493.20 29
1493.29 41
1493.37 53
1493.46 64
1493.55 73
1493.64 82
1493.73 88
1493.82 91
1493.90 91
1493.99 90
1494.08 87
1494.17 86
1494.26 87
1494.35 91
1494.44 97
1494.52 105
1494.61 114
1494.70 121
1494.79 125
1494.88 126
1494.97 124
1495.06 118
1495.14 111
1495.23 101
1495.32 91
1495.41 79
1495.50 67
1495.59 55
1495.68 44
1495.77 33
1495.85 24
1495.94 18
1496.03 14
1496.12 14
1496.21 17
1496.30 21
1496.39 27
1496.47 33
1496.56 38
1496.65 41
1496.74 42
1496.83 43
1496.92 42
1497.01 41
1497.09 39
1497.18 37
1497.27 33
1497.36 28
1497.45 23
1497.54 18
1497.63 13
1497.72 10
1497.80 9
1497.89 10
1497.98 12
1498.07 17
1498.16 22
1498.25 29
1498.34 36
1498.42 43
1498.51 48
1498.60 52
1498.69 53
1498.78 52
1498.87 49
1498.96 47
1499.05 46
1499.13 46
1499.22 48
1499.31 51
1499.40 54
1499.49 55
1499.58 56
1499.67 55
1499.76 53
1499.84 51
1499.93 51
1500.02 53
1500.11 57
1500.20 62
1500.29 68
1500.38 73
1500.46 77
1500.55 79
1500.64 78
1500.73 76
1500.82 73
1500.91 69
1501.00 66
1501.09 64
1501.18 62
1501.26 61
1501.35 60
1501.44 58
1501.53 56
1501.62 53
1501.71 51
1501.80 49
1501.89 46
1501.97 44
1502.06 43
1502.15 43
1502.24 44
1502.33 46
1502.42 49
1502.51 54
1502.60 59
1502.68 64
1502.77 68
1502.86 70
1502.95 72
1503.04 72
1503.13 71
1503.22 70
1503.31 69
1503.40 69
1503.48 69
1503.57 69
1503.66 68
1503.75 68
1503.84 67
1503.93 65
1504.02 63
1504.11 61
1504.19 58
1504.28 54
1504.37 49
1504.46 43
1504.55 37
1504.64 30
1504.73 23
1504.82 17
1504.91 11
1504.99 6
1505.08 2
1505.17 0
1505.26 0
1505.35 0
1505.44 1
1505.53 6
1505.62 14
1505.71 23
1505.79 32
1505.88 40
1505.97 46
1506.06 50
1506.15 51
1506.24 49
1506.33 46
1506.42 43
1506.51 40
1506.59 40
1506.68 43
1506.77 48
1506.86 54
1506.95 61
1507.04 68
1507.13 73
1507.22 76
1507.31 78
1507.40 80
1507.48 83
1507.57 88
1507.66 96
1507.75 104
1507.84 113
1507.93 121
1508.02 126
1508.11 128
1508.20 127
1508.28 122
1508.37 117
1508.46 110
1508.55 103
1508.64 96
1508.73 89
1508.82 82
1508.91 75
1509.00 69
1509.09 64
1509.17 60
1509.26 58
1509.35 58
1509.44 60
1509.53 61
1509.62 63
1509.71 64
1509.80 65
1509.89 66
1509.98 67
1510.06 67
1510.15 67
1510.24 66
1510.33 64
1510.42 61
1510.51 55
1510.60 49
1510.69 42
1510.78 35
1510.87 29
1510.96 23
1511.04 20
1511.13 18
1511.22 19
1511.31 21
1511.40 24
1511.49 28
1511.58 32
1511.67 34
1511.76 35
1511.85 34
1511.94 32
1512.02 29
1512.11 25
1512.20 23
1512.29 23
1512.38 25
1512.47 30
1512.56 38
1512.65 48
1512.74 58
1512.83 68
1512.92 77
1513.00 84
1513.09 88
1513.18 89
1513.27 86
1513.36 82
1513.45 75
1513.54 66
1513.63 58
1513.72 49
1513.81 41
1513.90 35
1513.98 31
1514.07 28
1514.16 26
1514.25 27
1514.34 28
1514.43 31
1514.52 33
1514.61 36
1514.70 37
1514.79 38
1514.88 36
1514.97 34
1515.05 30
1515.14 26
1515.23 22
1515.32 18
1515.41 15
1515.50 13
1515.59 12
1515.68 13
1515.77 16
1515.86 20
1515.95 25
1516.04 31
1516.13 37
1516.21 42
1516.30 45
1516.39 48
1516.48 50
1516.57 50
1516.66 50
1516.75 50
1516.84 49
1516.93 49
1517.02 50
1517.11 51
1517.20 53
1517.28 57
1517.37 62
1517.46 68
1517.55 74
1517.64 78
1517.73 81
1517.82 81
1517.91 79
1518.00 76
1518.09 74
1518.18 72
1518.27 72
1518.36 74
1518.45 78
1518.53 82
1518.62 85
1518.71 86
1518.80 85
1518.89 81
1518.98 75
1519.07 69
1519.16 63
1519.25 57
1519.34 54
1519.43 53
1519.52 54
1519.61 56
1519.70 59
1519.78 62
1519.87 66
1519.96 69
1520.05 72
1520.14 73
1520.23 73
1520.32 72
1520.41 69
1520.50 65
1520.59 60
1520.68 54
1520.77 49
1520.86 45
1520.95 43
1521.04 42
1521.12 42
1521.21 42
1521.30 42
1521.39 41
1521.48 40
1521.57 38
1521.66 36
1521.75 33
1521.84 30
1521.93 28
1522.02 27
1522.11 27
1522.20 28
1522.29 30
1522.38 33
1522.47 36
1522.55 40
1522.64 44
1522.73 48
1522.82 52
1522.91 57
1523.00 62
1523.09 66
1523.18 68
1523.27 68
1523.36 65
1523.45 61
1523.54 55
1523.63 51
1523.72 50
1523.81 52
1523.90 57
1523.99 65
1524.08 73
1524.16 80
1524.25 83
1524.34 82
1524.43 77
1524.52 70
1524.61 61
1524.70 53
1524.79 47
1524.88 43
1524.97 42
1525.06 43
1525.15 44
1525.24 44
1525.33 42
1525.42 39
1525.51 32
1525.60 24
1525.69 15
1525.77 6
1525.86 0
1525.95 0
1526.04 0
1526.13 0
1526.22 0
1526.31 2
1526.40 6
1526.49 8
1526.58 9
1526.67 8
1526.76 5
1526.85 2
1526.94 0
1527.03 0
1527.12 0
1527.21 0
1527.30 0
1527.39 0
1527.48 8
1527.57 18
1527.65 31
1527.74 45
1527.83 58
1527.92 70
1528.01 79
1528.10 83
1528.19 84
1528.28 81
1528.37 77
1528.46 73
1528.55 70
1528.64 69
1528.73 71
1528.82 74
1528.91 77
1529.00 79
1529.09 80
1529.18 78
1529.27 74
1529.36 68
1529.45 62
1529.54 55
1529.63 48
1529.72 42
1529.80 36
1529.89 31
1529.98 28
1530.07 24
1530.16 22
1530.25 19
1530.34 17
1530.43 15
1530.52 13
1530.61 11
1530.70 10
1530.79 10
1530.88 11
1530.97 12
1531.06 13
1531.15 12
1531.24 11
1531.33 8
1531.42 3
1531.51 0
1531.60 0
1531.69 0
1531.78 0
1531.87 0
1531.96 0
1532.05 0
1532.14 0
1532.23 6
1532.31 12
1532.40 17
1532.49 21
1532.58 25
1532.67 30
1532.76 35
1532.85 41
1532.94 45
1533.03 47
1533.12 46
1533.21 41
1533.30 33
1533.39 24
1533.48 17
1533.57 13
1533.66 14
1533.75 19
1533.84 27
1533.93 36
1534.02 45
1534.11 51
1534.20 53
1534.29 53
1534.38 50
1534.47 45
1534.56 41
1534.65 37
1534.74 34
1534.83 32
1534.92 33
1535.01 35
1535.10 39
1535.19 46
1535.28 54
1535.37 64
1535.46 73
1535.55 81
1535.64 86
1535.72 87
1535.81 86
1535.90 83
1535.99 77
1536.08 70
1536.17 63
1536.26 57
1536.35 52
1536.44 49
1536.53 47
1536.62 47
1536.71 48
1536.80 52
1536.89 56
1536.98 61
1537.07 66
1537.16 72
1537.25 77
1537.34 80
1537.43 81
1537.52 80
1537.61 77
1537.70 74
1537.79 70
1537.88 66
1537.97 65
1538.06 64
1538.15 66
1538.24 69
1538.33 73
1538.42 78
1538.51 83
1538.60 86
1538.69 88
1538.78 86
1538.87 82
1538.96 75
1539.05 67
1539.14 59
1539.23 53
1539.32 48
1539.41 47
1539.50 48
1539.59 51
1539.68 55
1539.77 60
1539.86 65
1539.95 70
1540.04 73
1540.13 74
1540.22 74
1540.31 73
1540.40 72
1540.49 72
1540.58 73
1540.67 77
1540.76 83
1540.85 90
1540.94 96
1541.03 100
1541.12 101
1541.21 99
1541.30 94
1541.39 86
1541.48 76
1541.57 66
1541.66 58
1541.75 52
1541.84 49
1541.93 49
1542.02 51
1542.11 56
1542.20 62
1542.29 67
1542.38 70
1542.47 70
1542.56 67
1542.65 63
1542.74 58
1542.83 53
1542.92 48
1543.01 44
1543.10 40
1543.19 37
1543.28 33
1543.37 30
1543.46 29
1543.55 30
1543.64 35
1543.73 43
1543.82 56
1543.91 71
1544.00 88
1544.09 104
1544.18 118
1544.27 127
1544.36 132
1544.45 132
1544.54 130
1544.63 126
1544.72 123
1544.81 122
1544.90 123
1544.99 126
1545.08 131
1545.17 137
1545.26 141
1545.35 144
1545.44 145
1545.53 144
1545.62 142
1545.71 138
1545.80 133
1545.89 127
1545.98 121
1546.07 115
1546.16 109
1546.25 104
1546.34 100
1546.43 98
1546.52 98
1546.61 100
1546.70 102
1546.79 105
1546.88 107
1546.97 108
1547.06 108
1547.15 107
1547.24 105
1547.33 104
1547.42 105
1547.51 106
1547.60 109
1547.69 112
1547.78 114
1547.87 114
1547.96 111
1548.05 106
1548.14 97
1548.23 87
1548.32 76
1548.41 64
1548.50 54
1548.59 46
1548.68 40
1548.77 37
1548.86 36
1548.95 36
1549.04 38
1549.13 40
1549.22 41
1549.31 41
1549.40 40
1549.49 37
1549.58 33
1549.67 29
1549.76 24
1549.85 20
1549.94 17
1550.03 15
1550.12 15
1550.21 17
1550.30 21
1550.39 26
1550.48 32
1550.58 39
1550.67 45
1550.76 52
1550.85 57
1550.94 63
1551.03 68
1551.12 74
1551.21 80
1551.30 85
1551.39 89
1551.48 91
1551.57 90
1551.66 85
1551.75 78
1551.84 67
1551.93 55
1552.02 43
1552.11 32
1552.20 23
1552.29 16
1552.38 11
1552.47 8
1552.56 7
1552.65 7
1552.74 7
1552.83 9
1552.92 11
1553.01 14
1553.10 18
1553.19 23
1553.28 26
1553.37 29
1553.46 30
1553.55 29
1553.64 28
1553.73 26
1553.82 24
1553.91 22
1554.01 21
1554.10 21
1554.19 21
1554.28 21
1554.37 23
1554.46 26
1554.55 30
1554.64 36
1554.73 42
1554.82 48
1554.91 51
1555.00 53
1555.09 50
1555.18 44
1555.27 36
1555.36 26
1555.45 15
1555.54 6
1555.63 0
1555.72 0
1555.81 0
1555.90 0
1555.99 0
1556.08 0
1556.17 0
1556.26 0
1556.35 1
1556.44 3
1556.54 5
1556.63 7
1556.72 9
1556.81 11
1556.90 12
1556.99 15
1557.08 18
1557.17 22
1557.26 27
1557.35 31
1557.44 35
1557.53 37
1557.62 37
1557.71 37
1557.80 37
1557.89 37
1557.98 38
1558.07 40
1558.16 41
1558.25 41
1558.34 39
1558.43 34
1558.52 28
1558.61 21
1558.71 17
1558.80 15
1558.89 18
1558.98 25
1559.07 36
1559.16 50
1559.25 65
1559.34 78
1559.43 89
1559.52 97
1559.61 101
1559.70 103
1559.79 102
1559.88 100
1559.97 98
1560.06 96
1560.15 93
1560.24 91
1560.33 88
1560.42 86
1560.51 84
1560.61 81
1560.70 79
1560.79 78
1560.88 77
1560.97 77
1561.06 78
1561.15 79
1561.24 80
1561.33 80
1561.42 79
1561.51 77
1561.60 73
1561.69 68
1561.78 63
1561.87 58
1561.96 56
1562.05 54
1562.14 53
1562.24 53
1562.33 52
1562.42 50
1562.51 47
1562.60 42
1562.69 38
1562.78 34
1562.87 31
1562.96 30
1563.05 29
1563.14 30
1563.23 30
1563.32 30
1563.41 30
1563.50 32
1563.59 35
1563.68 40
1563.77 47
1563.87 56
1563.96 66
1564.05 75
1564.14 81
1564.23 83
1564.32 82
1564.41 76
1564.50 68
1564.59 60
1564.68 55
1564.77 53
1564.86 56
1564.95 64
1565.04 75
1565.13 88
1565.22 100
1565.32 110
1565.41 116
1565.50 118
1565.59 117
1565.68 113
1565.77 108
1565.86 102
1565.95 96
1566.04 92
1566.13 90
1566.22 90
1566.31 91
1566.40 94
1566.49 98
1566.58 101
1566.68 105
1566.77 108
1566.86 111
1566.95 114
1567.04 117
1567.13 119
1567.22 122
1567.31 123
1567.40 123
1567.49 122
1567.58 120
1567.67 117
1567.76 115
1567.85 112
1567.95 109
1568.04 106
1568.13 103
1568.22 100
1568.31 97
1568.40 94
1568.49 92
1568.58 91
1568.67 91
1568.76 93
1568.85 97
1568.94 101
1569.03 105
1569.12 107
1569.22 107
1569.31 104
1569.40 99
1569.49 92
1569.58 84
1569.67 78
1569.76 72
1569.85 68
1569.94 65
1570.03 63
1570.12 61
1570.21 60
1570.31 58
1570.40 57
1570.49 57
1570.58 58
1570.67 60
1570.76 63
1570.85 65
1570.94 67
1571.03 69
1571.12 70
1571.21 70
1571.30 71
1571.39 71
1571.49 72
1571.58 73
1571.67 75
1571.76 77
1571.85 80
1571.94 82
1572.03 85
1572.12 87
1572.21 90
1572.30 92
1572.39 93
1572.48 94
1572.58 94
1572.67 92
1572.76 90
1572.85 87
1572.94 85
1573.03 85
1573.12 87
1573.21 92
1573.30 99
1573.39 107
1573.48 116
1573.58 123
1573.67 128
1573.76 131
1573.85 132
1573.94 130
1574.03 128
1574.12 124
1574.21 121
1574.30 118
1574.39 116
1574.48 114
1574.58 113
1574.67 114
1574.76 114
1574.85 116
1574.94 116
1575.03 116
1575.12 115
1575.21 111
1575.30 106
1575.39 99
1575.48 93
1575.58 85
1575.67 79
1575.76 73
1575.85 68
1575.94 64
1576.03 62
1576.12 61
1576.21 62
1576.30 65
1576.39 69
1576.48 75
1576.58 84
1576.67 94
1576.76 105
1576.85 118
1576.94 129
1577.03 139
1577.12 145
1577.21 147
1577.30 145
1577.39 139
1577.49 130
1577.58 118
1577.67 106
1577.76 93
1577.85 81
1577.94 70
1578.03 60
1578.12 53
1578.21 48
1578.30 45
1578.40 44
1578.49 44
1578.58 43
1578.67 41
1578.76 36
1578.85 30
1578.94 23
1579.03 16
1579.12 9
1579.22 4
1579.31 0
1579.40 0
1579.49 0
1579.58 0
1579.67 0
1579.76 0
1579.85 0
1579.94 0
1580.03 0
1580.13 0
1580.22 3
1580.31 7
1580.40 11
1580.49 15
1580.58 20
1580.67 25
1580.76 31
1580.85 37
1580.95 43
1581.04 49
1581.13 54
1581.22 57
1581.31 59
1581.40 62
1581.49 65
1581.58 69
1581.67 76
1581.77 84
1581.86 93
1581.95 101
1582.04 108
1582.13 112
1582.22 112
1582.31 109
1582.40 104
1582.49 98
1582.59 92
1582.68 88
1582.77 85
1582.86 84
1582.95 83
1583.04 82
1583.13 80
1583.22 77
1583.31 73
1583.41 71
1583.50 69
1583.59 70
1583.68 73
1583.77 78
1583.86 82
1583.95 86
1584.04 86
1584.14 84
1584.23 79
1584.32 71
1584.41 62
1584.50 52
1584.59 44
1584.68 37
1584.77 31
1584.87 25
1584.96 19
1585.05 14
1585.14 10
1585.23 9
1585.32 10
1585.41 15
1585.50 23
1585.59 33
1585.69 43
1585.78 52
1585.87 58
1585.96 60
1586.05 58
1586.14 54
1586.23 48
1586.32 42
1586.42 36
1586.51 33
1586.60 32
1586.69 34
1586.78 39
1586.87 46
1586.96 55
1587.06 64
1587.15 74
1587.24 84
1587.33 93
1587.42 100
1587.51 105
1587.60 107
1587.69 107
1587.79 105
1587.88 99
1587.97 92
1588.06 82
1588.15 71
1588.24 58
1588.33 44
1588.42 31
1588.52 20
1588.61 12
1588.70 8
1588.79 8
1588.88 12
1588.97 19
1589.06 29
1589.16 39
1589.25 49
1589.34 57
1589.43 63
1589.52 67
1589.61 70
1589.70 71
1589.79 73
1589.89 76
1589.98 79
1590.07 83
1590.16 87
1590.25 90
1590.34 91
1590.43 90
1590.53 85
1590.62 78
1590.71 69
1590.80 60
1590.89 52
1590.98 46
1591.07 44
1591.17 45
1591.26 49
1591.35 54
1591.44 59
1591.53 64
1591.62 69
1591.71 74
1591.80 79
1591.90 85
1591.99 90
1592.08 94
1592.17 97
1592.26 97
1592.35 95
1592.44 90
1592.54 83
1592.63 75
1592.72 66
1592.81 57
1592.90 47
1592.99 37
1593.08 28
1593.18 20
1593.27 15
1593.36 11
1593.45 11
1593.54 14
1593.63 19
1593.73 26
1593.82 32
1593.91 38
1594.00 42
1594.09 45
1594.18 46
1594.27 47
1594.37 49
1594.46 50
1594.55 52
1594.64 53
1594.73 53
1594.82 52
1594.91 49
1595.01 45
1595.10 40
1595.19 35
1595.28 30
1595.37 25
1595.46 21
1595.55 17
1595.65 13
1595.74 9
1595.83 6
1595.92 4
1596.01 4
1596.10 6
1596.20 9
1596.29 14
1596.38 19
1596.47 25
1596.56 29
1596.65 34
1596.74 39
1596.84 45
1596.93 52
1597.02 61
1597.11 70
1597.20 79
1597.29 87
1597.39 93
1597.48 96
1597.57 96
1597.66 94
1597.75 91
1597.84 87
1597.94 82
1598.03 76
1598.12 69
1598.21 62
1598.30 55
1598.39 48
1598.48 41
1598.58 35
1598.67 31
1598.76 29
1598.85 27
1598.94 26
1599.03 25
1599.13 23
1599.22 21
1599.31 19
1599.40 16
1599.49 13
1599.58 11
1599.68 9
1599.77 7
1599.86 5
1599.95 3
1600.04 0
1600.13 0
1600.23 0
1600.32 0
1600.41 0
1600.50 1
1600.59 4
1600.68 6
1600.78 9
1600.87 10
1600.96 11
1601.05 11
1601.14 10
1601.23 10
1601.33 9
1601.42 8
1601.51 6
1601.60 3
1601.69 0
1601.78 0
1601.88 0
1601.97 0
1602.06 0
1602.15 0
1602.24 0
1602.33 0
1602.43 4
1602.52 10
1602.61 17
1602.70 23
1602.79 29
1602.88 33
1602.98 36
1603.07 36
1603.16 34
1603.25 30
1603.34 26
1603.44 22
1603.53 20
1603.62 20
1603.71 22
1603.80 27
1603.89 34
1603.99 43
1604.08 53
1604.17 64
1604.26 75
1604.35 87
1604.44 98
1604.54 108
1604.63 118
1604.72 127
1604.81 135
1604.90 142
1605.00 148
1605.09 152
1605.18 155
1605.27 155
1605.36 153
1605.45 148
1605.55 143
1605.64 138
1605.73 134
1605.82 132
1605.91 132
1606.01 135
1606.10 139
1606.19 143
1606.28 147
1606.37 149
1606.46 148
1606.56 146
1606.65 143
1606.74 139
1606.83 134
1606.92 130
1607.02 125
1607.11 119
1607.20 113
1607.29 107
1607.38 101
1607.47 96
1607.57 93
1607.66 91
1607.75 91
1607.84 90
1607.93 89
1608.03 84
1608.12 77
1608.21 67
1608.30 55
1608.39 44
1608.49 35
1608.58 28
1608.67 25
1608.76 24
1608.85 25
1608.94 26
1609.04 27
1609.13 27
1609.22 26
1609.31 25
1609.40 24
1609.50 24
1609.59 25
1609.68 27
1609.77 29
1609.86 31
1609.96 33
1610.05 34
1610.14 34
1610.23 34
1610.32 33
1610.42 32
1610.51 32
1610.60 33
1610.69 33
1610.78 34
1610.88 35
1610.97 35
1611.06 34
1611.15 34
1611.24 34
1611.34 36
1611.43 38
1611.52 42
1611.61 45
1611.70 48
1611.79 49
1611.89 48
1611.98 44
1612.07 38
1612.16 31
1612.25 24
1612.35 20
1612.44 19
1612.53 22
1612.62 30
1612.71 41
1612.81 55
1612.90 69
1612.99 81
1613.08 90
1613.18 96
1613.27 99
1613.36 99
1613.45 99
1613.54 99
1613.64 101
1613.73 104
1613.82 107
1613.91 110
1614.00 112
1614.10 111
1614.19 108
1614.28 102
1614.37 95
1614.46 87
1614.56 78
1614.65 71
1614.74 63
1614.83 57
1614.92 53
1615.02 51
1615.11 50
1615.20 50
1615.29 51
1615.38 52
1615.48 52
1615.57 49
1615.66 43
1615.75 35
1615.84 25
1615.94 16
1616.03 8
1616.12 3
1616.21 3
1616.31 6
1616.40 12
1616.49 19
1616.58 25
1616.67 28
1616.77 27
1616.86 23
1616.95 16
1617.04 7
1617.13 0
1617.23 0
1617.32 0
1617.41 0
1617.50 0
1617.60 0
1617.69 0
1617.78 0
1617.87 0
1617.96 10
1618.06 23
1618.15 37
1618.24 51
1618.33 64
1618.42 73
1618.52 78
1618.61 81
1618.70 82
1618.79 81
1618.89 81
1618.98 83
1619.07 86
1619.16 90
1619.25 95
1619.35 98
1619.44 100
1619.53 99
1619.62 96
1619.72 91
1619.81 85
1619.90 79
1619.99 74
1620.08 69
1620.18 66
1620.27 63
1620.36 61
1620.45 59
1620.55 59
1620.64 60
1620.73 62
1620.82 65
1620.91 71
1621.01 78
1621.10 86
1621.19 93
1621.28 101
1621.38 107
1621.47 111
1621.56 111
1621.65 109
1621.74 103
1621.84 95
1621.93 85
1622.02 75
1622.11 66
1622.21 57
1622.30 51
1622.39 47
1622.48 44
1622.58 42
1622.67 42
1622.76 42
1622.85 44
1622.94 47
1623.04 50
1623.13 54
1623.22 58
1623.31 60
1623.41 62
1623.50 62
1623.59 62
1623.68 63
1623.78 64
1623.87 66
1623.96 70
1624.05 75
1624.14 80
1624.24 85
1624.33 88
1624.42 88
1624.51 86
1624.61 79
1624.70 71
1624.79 60
1624.88 48
1624.98 38
1625.07 28
1625.16 20
1625.25 14
1625.35 9
1625.44 5
1625.53 1
1625.62 0
1625.71 0
1625.81 0
1625.90 0
1625.99 0
1626.08 0
1626.18 0
1626.27 0
1626.36 2
1626.45 6
1626.55 10
1626.64 14
1626.73 18
1626.82 21
1626.92 24
1627.01 28
1627.10 33
1627.19 39
1627.29 46
1627.38 55
1627.47 63
1627.56 72
1627.66 80
1627.75 87
1627.84 93
1627.93 99
1628.02 105
1628.12 111
1628.21 118
1628.30 125
1628.39 131
1628.49 135
1628.58 136
1628.67 134
1628.76 129
1628.86 122
1628.95 114
1629.04 107
1629.13 103
1629.23 102
1629.32 105
1629.41 111
1629.50 120
1629.60 130
1629.69 140
1629.78 148
1629.87 155
1629.97 159
1630.06 161
1630.15 161
1630.24 161
1630.34 160
1630.43 158
1630.52 157
1630.61 155
1630.71 152
1630.80 148
1630.89 142
1630.98 135
1631.08 127
1631.17 118
1631.26 111
1631.35 106
1631.45 102
1631.54 101
1631.63 101
1631.72 100
1631.82 98
1631.91 94
1632.00 89
1632.10 82
1632.19 75
1632.28 69
1632.37 66
1632.47 65
1632.56 67
1632.65 71
1632.74 75
1632.84 79
1632.93 82
1633.02 82
1633.11 81
1633.21 78
1633.30 76
1633.39 73
1633.48 71
1633.58 70
1633.67 70
1633.76 70
1633.85 70
1633.95 70
1634.04 72
1634.13 74
1634.22 78
1634.32 83
1634.41 87
1634.50 89
1634.60 88
1634.69 84
1634.78 76
1634.87 65
1634.97 55
1635.06 45
1635.15 38
1635.24 35
1635.34 36
1635.43 40
1635.52 48
1635.61 59
1635.71 71
1635.80 83
1635.89 95
1635.99 104
1636.08 112
1636.17 116
1636.26 117
1636.36 114
1636.45 110
1636.54 106
1636.63 101
1636.73 98
1636.82 97
1636.91 98
1637.00 100
1637.10 105
1637.19 111
1637.28 117
1637.38 122
1637.47 127
1637.56 130
1637.65 132
1637.75 133
1637.84 132
1637.93 131
1638.02 130
1638.12 127
1638.21 123
1638.30 117
1638.40 108
1638.49 96
1638.58 82
1638.67 67
1638.77 51
1638.86 36
1638.95 23
1639.04 12
1639.14 3
1639.23 0
1639.32 0
1639.42 0
1639.51 2
1639.60 9
1639.69 18
1639.79 28
1639.88 37
1639.97 45
1640.07 50
1640.16 54
1640.25 55
1640.34 53
1640.44 48
1640.53 40
1640.62 30
1640.71 19
1640.81 9
1640.90 0
1640.99 0
1641.09 0
1641.18 0
1641.27 0
1641.36 0
1641.46 0
1641.55 0
1641.64 0
1641.74 2
1641.83 7
1641.92 12
1642.01 17
1642.11 19
1642.20 19
1642.29 16
1642.39 10
1642.48 4
1642.57 0
1642.66 0
1642.76 0
1642.85 0
1642.94 0
1643.04 2
1643.13 9
1643.22 15
1643.31 23
1643.41 30
1643.50 37
1643.59 44
1643.69 50
1643.78 57
1643.87 62
1643.96 66
1644.06 68
1644.15 68
1644.24 67
1644.34 63
1644.43 59
1644.52 53
1644.61 49
1644.71 45
1644.80 44
1644.89 46
1644.99 51
1645.08 57
1645.17 63
1645.27 69
1645.36 74
1645.45 77
1645.54 78
1645.64 80
1645.73 81
1645.82 84
1645.92 87
1646.01 91
1646.10 94
1646.19 96
1646.29 98
1646.38 98
1646.47 98
1646.57 98
1646.66 98
1646.75 100
1646.85 102
1646.94 105
1647.03 109
1647.12 115
1647.22 122
1647.31 130
1647.40 139
1647.50 146
1647.59 150
1647.68 150
1647.78 145
1647.87 136
1647.96 124
1648.05 111
1648.15 98
1648.24 86
1648.33 76
1648.43 68
1648.52 61
1648.61 54
1648.71 49
1648.80 45
1648.89 43
1648.98 44
1649.08 47
1649.17 51
1649.26 55
1649.36 57
1649.45 56
1649.54 53
1649.64 48
1649.73 43
1649.82 38
1649.92 34
1650.01 32
1650.10 31
1650.19 31
1650.29 31
1650.38 30
1650.47 30
1650.57 29
1650.66 30
1650.75 31
1650.85 34
1650.94 39
1651.03 45
1651.13 52
1651.22 59
1651.31 67
1651.40 75
1651.50 82
1651.59 90
1651.68 96
1651.78 102
1651.87 106
1651.96 109
1652.06 110
1652.15 110
1652.24 108
1652.34 106
1652.43 104
1652.52 102
1652.62 101
1652.71 101
1652.80 101
1652.90 102
1652.99 102
1653.08 100
1653.17 96
1653.27 90
1653.36 81
1653.45 71
1653.55 62
1653.64 56
1653.73 53
1653.83 54
1653.92 59
1654.01 65
1654.11 71
1654.20 75
1654.29 77
1654.39 76
1654.48 73
1654.57 69
1654.67 66
1654.76 65
1654.85 65
1654.94 66
1655.04 67
1655.13 68
1655.22 67
1655.32 64
1655.41 59
1655.50 54
1655.60 50
1655.69 48
1655.78 49
1655.88 52
1655.97 57
1656.06 62
1656.16 65
1656.25 66
1656.34 62
1656.44 55
1656.53 46
1656.62 37
1656.72 27
1656.81 18
1656.90 10
1657.00 2
1657.09 0
1657.18 0
1657.28 0
1657.37 0
1657.46 0
1657.56 0
1657.65 0
1657.74 0
1657.84 5
1657.93 11
1658.02 15
1658.12 19
1658.21 21
1658.30 24
1658.40 26
1658.49 29
1658.58 31
1658.68 33
1658.77 32
1658.86 30
1658.96 26
1659.05 20
1659.14 13
1659.24 6
1659.33 0
1659.42 0
1659.52 0
1659.61 0
1659.70 0
1659.80 0
1659.89 0
1659.98 5
1660.08 12
1660.17 18
1660.26 25
1660.36 32
1660.45 39
1660.54 46
1660.64 54
1660.73 63
1660.82 73
1660.92 82
1661.01 89
1661.10 94
1661.20 97
1661.29 96
1661.38 92
1661.48 86
1661.57 79
1661.66 71
1661.76 64
1661.85 58
1661.94 54
1662.04 52
1662.13 53
1662.22 55
1662.32 59
1662.41 64
1662.50 68
1662.60 73
1662.69 77
1662.78 81
1662.88 86
1662.97 90
1663.06 95
1663.16 98
1663.25 100
1663.34 99
1663.44 94
1663.53 87
1663.62 77
1663.72 66
1663.81 56
1663.91 47
1664.00 41
1664.09 39
1664.19 41
1664.28 46
1664.37 54
1664.47 62
1664.56 70
1664.65 75
1664.75 77
1664.84 76
1664.93 73
1665.03 69
1665.12 64
1665.21 60
1665.31 58
1665.40 56
1665.49 55
1665.59 54
1665.68 55
1665.77 56
1665.87 59
1665.96 62
1666.06 66
1666.15 70
1666.24 74
1666.34 76
1666.43 77
1666.52 76
1666.62 75
1666.71 74
1666.80 73
1666.90 74
1666.99 76
1667.08 79
1667.18 82
1667.27 83
1667.36 83
1667.46 80
1667.55 75
1667.65 68
1667.74 63
1667.83 60
1667.93 61
1668.02 66
1668.11 75
1668.21 88
1668.30 101
1668.39 112
1668.49 119
1668.58 123
1668.68 121
1668.77 116
1668.86 109
1668.96 100
1669.05 90
1669.14 82
1669.24 74
1669.33 66
1669.42 58
1669.52 51
1669.61 43
1669.70 37
1669.80 30
1669.89 25
1669.99 21
1670.08 18
1670.17 16
1670.27 16
1670.36 17
1670.45 19
1670.55 22
1670.64 27
1670.73 33
1670.83 39
1670.92 47
1671.02 55
1671.11 63
1671.20 69
1671.30 73
1671.39 72
1671.48 68
1671.58 60
1671.67 49
1671.77 36
1671.86 24
1671.95 15
1672.05 8
1672.14 3
1672.23 2
1672.33 2
1672.42 4
1672.51 6
1672.61 7
1672.70 7
1672.80 6
1672.89 4
1672.98 2
1673.08 0
1673.17 0
1673.26 0
1673.36 0
1673.45 0
1673.55 0
1673.64 0
1673.73 0
1673.83 0
1673.92 1
1674.01 7
1674.11 14
1674.20 22
1674.30 30
1674.39 38
1674.48 44
1674.58 48
1674.67 51
1674.76 53
1674.86 55
1674.95 57
1675.05 61
1675.14 65
1675.23 69
1675.33 72
1675.42 74
1675.51 75
1675.61 75
1675.70 73
1675.80 73
1675.89 73
1675.98 74
1676.08 77
1676.17 80
1676.26 83
1676.36 86
1676.45 86
1676.55 85
1676.64 81
1676.73 77
1676.83 73
1676.92 70
1677.02 69
1677.11 71
1677.20 75
1677.30 81
1677.39 88
1677.48 93
1677.58 97
1677.67 99
1677.77 100
1677.86 99
1677.95 98
1678.05 98
1678.14 98
1678.24 98
1678.33 100
1678.42 101
1678.52 102
1678.61 101
1678.70 100
1678.80 97
1678.89 93
1678.99 89
1679.08 84
1679.17 80
1679.27 76
1679.36 72
1679.46 67
1679.55 63
1679.64 58
1679.74 53
1679.83 48
1679.93 45
1680.02 43
1680.11 43
1680.21 45
1680.30 48
1680.40 53
1680.49 57
1680.58 61
1680.68 64
1680.77 65
1680.86 63
1680.96 60
1681.05 55
1681.15 48
1681.24 41
1681.33 35
1681.43 30
1681.52 26
1681.62 23
1681.71 22
1681.80 22
1681.90 22
1681.99 21
1682.09 20
1682.18 17
1682.27 12
1682.37 6
1682.46 0
1682.56 0
1682.65 0
1682.74 0
1682.84 0
1682.93 0
1683.03 0
1683.12 0
1683.21 2
1683.31 8
1683.40 14
1683.50 18
1683.59 21
1683.68 23
1683.78 22
1683.87 20
1683.97 17
1684.06 15
1684.15 13
1684.25 13
1684.34 14
1684.44 17
1684.53 20
1684.62 23
1684.72 25
1684.81 26
1684.91 26
1685.00 25
1685.09 22
1685.19 20
1685.28 19
1685.38 19
1685.47 21
1685.56 25
1685.66 31
1685.75 39
1685.85 48
1685.94 57
1686.04 63
1686.13 67
1686.22 68
1686.32 65
1686.41 59
1686.51 52
1686.60 44
1686.69 37
1686.79 30
1686.88 24
1686.98 20
1687.07 18
1687.16 17
1687.26 17
1687.35 18
1687.45 20
1687.54 20
1687.63 20
1687.73 18
1687.82 15
1687.92 12
1688.01 11
1688.11 11
1688.20 14
1688.29 19
1688.39 26
1688.48 33
1688.58 39
1688.67 44
1688.76 47
1688.86 48
1688.95 49
1689.05 52
1689.14 57
1689.24 64
1689.33 75
1689.42 88
1689.52 101
1689.61 114
1689.71 125
1689.80 132
1689.89 136
1689.99 135
1690.08 131
1690.18 125
1690.27 116
1690.37 107
1690.46 98
1690.55 89
1690.65 80
1690.74 71
1690.84 62
1690.93 54
1691.03 46
1691.12 39
1691.21 33
1691.31 29
1691.40 26
1691.50 24
1691.59 22
1691.68 21
1691.78 19
1691.87 17
1691.97 16
1692.06 16
1692.16 19
1692.25 23
1692.34 29
1692.44 33
1692.53 36
1692.63 37
1692.72 35
1692.82 33
1692.91 30
1693.00 28
1693.10 28
1693.19 30
1693.29 33
1693.38 36
1693.48 40
1693.57 45
1693.66 50
1693.76 55
1693.85 62
1693.95 71
1694.04 79
1694.14 87
1694.23 93
1694.32 97
1694.42 97
1694.51 95
1694.61 90
1694.70 82
1694.80 74
1694.89 65
1694.98 55
1695.08 46
1695.17 37
1695.27 31
1695.36 26
1695.46 24
1695.55 26
1695.65 31
1695.74 39
1695.83 49
1695.93 61
1696.02 73
1696.12 84
1696.21 92
1696.31 97
1696.40 97
1696.49 93
1696.59 86
1696.68 77
1696.78 69
1696.87 61
1696.97 55
1697.06 52
1697.16 52
1697.25 53
1697.34 54
1697.44 55
1697.53 54
1697.63 51
1697.72 45
1697.82 39
1697.91 31
1698.00 26
1698.10 22
1698.19 22
1698.29 26
1698.38 32
1698.48 39
1698.57 48
1698.67 54
1698.76 59
1698.85 61
1698.95 60
1699.04 55
1699.14 47
1699.23 37
1699.33 25
1699.42 12
1699.52 0
1699.61 0
1699.70 0
1699.80 0
1699.89 0
1699.99 0
1700.08 0
1700.18 0
1700.27 1
1700.37 9
1700.46 18
1700.55 27
1700.65 37
1700.74 49
1700.84 61
1700.93 74
1701.03 85
1701.12 93
1701.22 98
1701.31 99
1701.41 97
1701.50 92
1701.59 87
1701.69 82
1701.78 79
1701.88 78
1701.97 80
1702.07 82
1702.16 85
1702.26 88
1702.35 90
1702.45 89
1702.54 87
1702.63 84
1702.73 79
1702.82 74
1702.92 70
1703.01 67
1703.11 66
1703.20 67
1703.30 68
1703.39 70
1703.49 71
1703.58 71
1703.67 70
1703.77 68
1703.86 65
1703.96 62
1704.05 59
1704.15 55
1704.24 51
1704.34 46
1704.43 41
1704.53 36
1704.62 34
1704.71 34
1704.81 37
1704.90 44
1705.00 54
1705.09 65
1705.19 76
1705.28 87
1705.38 94
1705.47 99
1705.57 100
1705.66 97
1705.76 93
1705.85 86
1705.94 80
1706.04 74
1706.13 70
1706.23 68
1706.32 68
1706.42 70
1706.51 72
1706.61 75
1706.70 78
1706.80 79
1706.89 78
1706.99 75
1707.08 71
1707.18 65
1707.27 60
1707.36 56
1707.46 54
1707.55 55
1707.65 58
1707.74 62
1707.84 66
1707.93 70
1708.03 73
1708.12 75
1708.22 77
1708.31 78
1708.41 78
1708.50 78
1708.60 76
1708.69 74
1708.79 71
1708.88 68
1708.97 65
1709.07 62
1709.16 60
1709.26 57
1709.35 54
1709.45 50
1709.54 45
1709.64 38
1709.73 32
1709.83 27
1709.92 26
1710.02 29
1710.11 36
1710.21 49
1710.30 65
1710.40 84
1710.49 103
1710.59 121
1710.68 135
1710.77 144
1710.87 148
1710.96 146
1711.06 139
1711.15 129
1711.25 117
1711.34 106
1711.44 96
1711.53 89
1711.63 84
1711.72 82
1711.82 81
1711.91 80
1712.01 78
1712.10 75
1712.20 71
1712.29 66
1712.39 63
1712.48 61
1712.58 61
1712.67 62
1712.77 63
1712.86 64
1712.96 63
1713.05 61
1713.14 57
1713.24 52
1713.33 47
1713.43 43
1713.52 40
1713.62 39
1713.71 39
1713.81 40
1713.90 42
1714.00 46
1714.09 51
1714.19 58
1714.28 65
1714.38 73
1714.47 78
1714.57 80
1714.66 79
1714.76 74
1714.85 69
1714.95 64
1715.04 62
1715.14 64
1715.23 71
1715.33 82
1715.42 94
1715.52 106
1715.61 115
1715.71 121
1715.80 124
1715.90 123
1715.99 120
1716.09 116
1716.18 111
1716.28 106
1716.37 102
1716.47 98
1716.56 94
1716.66 89
1716.75 84
1716.85 77
1716.94 70
1717.04 62
1717.13 55
1717.23 50
1717.32 47
1717.42 47
1717.51 49
1717.61 53
1717.70 58
1717.79 64
1717.89 70
1717.98 75
1718.08 80
1718.17 84
1718.27 87
1718.36 89
1718.46 90
1718.55 89
1718.65 88
1718.74 85
1718.84 82
1718.93 79
1719.03 76
1719.12 73
1719.22 71
1719.31 70
1719.41 68
1719.50 66
1719.60 62
1719.69 56
1719.79 48
1719.88 40
1719.98 32
1720.07 26
1720.17 23
1720.26 23
1720.36 27
1720.45 35
1720.55 45
1720.65 56
1720.74 69
1720.84 81
1720.93 93
1721.03 104
1721.12 113
1721.22 121
1721.31 128
1721.41 133
1721.50 136
1721.60 137
1721.69 136
1721.79 133
1721.88 128
1721.98 120
1722.07 109
1722.17 95
1722.26 80
1722.36 64
1722.45 49
1722.55 35
1722.64 24
1722.74 15
1722.83 11
1722.93 9
1723.02 10
1723.12 13
1723.21 17
1723.31 21
1723.40 25
1723.50 27
1723.59 29
1723.69 29
1723.78 29
1723.88 28
1723.97 27
1724.07 26
1724.16 27
1724.26 28
1724.35 29
1724.45 31
1724.54 32
1724.64 32
1724.73 30
1724.83 26
1724.92 20
1725.02 14
1725.12 9
1725.21 5
1725.31 3
1725.40 4
1725.50 8
1725.59 15
1725.69 23
1725.78 32
1725.88 41
1725.97 49
1726.07 55
1726.16 59
1726.26 61
1726.35 60
1726.45 57
1726.54 53
1726.64 47
1726.73 40
1726.83 34
1726.92 29
1727.02 24
1727.11 20
1727.21 17
1727.30 14
1727.40 11
1727.50 8
1727.59 4
1727.69 0
1727.78 0
1727.88 0
1727.97 0
1728.07 0
1728.16 0
1728.26 0
1728.35 0
1728.45 1
1728.54 7
1728.64 13
1728.73 18
1728.83 22
1728.92 24
1729.02 26
1729.11 28
1729.21 30
1729.30 34
1729.40 39
1729.50 43
1729.59 47
1729.69 49
1729.78 49
1729.88 48
1729.97 46
1730.07 45
1730.16 45
1730.26 45
1730.35 47
1730.45 49
1730.54 52
1730.64 55
1730.73 59
1730.83 64
1730.93 71
1731.02 79
1731.12 87
1731.21 95
1731.31 101
1731.40 104
1731.50 104
1731.59 101
1731.69 95
1731.78 88
1731.88 81
1731.97 77
1732.07 75
1732.16 76
1732.26 79
1732.36 82
1732.45 86
1732.55 88
1732.64 89
1732.74 87
1732.83 84
1732.93 80
1733.02 75
1733.12 69
1733.21 64
1733.31 58
1733.40 52
1733.50 47
1733.60 43
1733.69 40
1733.79 40
1733.88 43
1733.98 48
1734.07 55
1734.17 62
1734.26 69
1734.36 73
1734.45 74
1734.55 73
1734.64 69
1734.74 64
1734.84 59
1734.93 55
1735.03 55
1735.12 57
1735.22 61
1735.31 66
1735.41 72
1735.50 76
1735.60 78
1735.69 79
1735.79 78
1735.89 77
1735.98 77
1736.08 77
1736.17 78
1736.27 79
1736.36 81
1736.46 82
1736.55 83
1736.65 84
1736.74 85
1736.84 87
1736.94 90
1737.03 93
1737.13 97
1737.22 102
1737.32 105
1737.41 107
1737.51 106
1737.60 103
1737.70 97
1737.80 88
1737.89 79
1737.99 70
1738.08 61
1738.18 55
1738.27 50
1738.37 48
1738.46 46
1738.56 44
1738.66 42
1738.75 39
1738.85 35
1738.94 32
1739.04 29
1739.13 27
1739.23 27
1739.32 28
1739.42 30
1739.52 32
1739.61 34
1739.71 35
1739.80 37
1739.90 39
1739.99 41
1740.09 44
1740.18 47
1740.28 51
1740.38 55
1740.47 58
1740.57 60
1740.66 61
1740.76 59
1740.85 55
1740.95 48
1741.04 42
1741.14 35
1741.24 31
1741.33 30
1741.43 30
1741.52 34
1741.62 38
1741.71 43
1741.81 49
1741.91 55
1742.00 62
1742.10 70
1742.19 79
1742.29 87
1742.38 92
1742.48 95
1742.57 92
1742.67 86
1742.77 75
1742.86 62
1742.96 50
1743.05 39
1743.15 32
1743.24 28
1743.34 30
1743.44 35
1743.53 44
1743.63 56
1743.72 70
1743.82 84
1743.91 98
1744.01 111
1744.11 120
1744.20 126
1744.30 130
1744.39 130
1744.49 130
1744.58 129
1744.68 128
1744.78 128
1744.87 129
1744.97 131
1745.06 133
1745.16 135
1745.25 138
1745.35 142
1745.45 147
1745.54 152
1745.64 158
1745.73 163
1745.83 166
1745.92 168
1746.02 166
1746.12 162
1746.21 155
1746.31 146
1746.40 135
1746.50 124
1746.59 115
1746.69 107
1746.79 103
1746.88 101
1746.98 103
1747.07 106
1747.17 109
1747.26 111
1747.36 109
1747.46 105
1747.55 99
1747.65 91
1747.74 84
1747.84 80
1747.94 79
1748.03 83
1748.13 90
1748.22 98
1748.32 107
1748.41 115
1748.51 119
1748.61 120
1748.70 118
1748.80 113
1748.89 106
1748.99 98
1749.08 91
1749.18 84
1749.28 78
1749.37 74
1749.47 71
1749.56 69
1749.66 67
1749.76 65
1749.85 62
1749.95 58
1750.04 52
1750.14 44
1750.23 34
1750.33 24
1750.43 15
1750.52 7
1750.62 0
1750.71 0
1750.81 0
1750.91 0
1751.00 0
1751.10 2
1751.19 7
1751.29 14
1751.39 22
1751.48 30
1751.58 38
1751.67 45
1751.77 51
1751.86 56
1751.96 61
1752.06 66
1752.15 72
1752.25 79
1752.34 85
1752.44 91
1752.54 95
1752.63 96
1752.73 95
1752.82 92
1752.92 89
1753.02 86
1753.11 85
1753.21 85
1753.30 86
1753.40 88
1753.50 89
1753.59 88
1753.69 85
1753.78 81
1753.88 77
1753.98 73
1754.07 71
1754.17 70
1754.26 72
1754.36 74
1754.46 78
1754.55 83
1754.65 88
1754.74 93
1754.84 97
1754.94 101
1755.03 105
1755.13 109
1755.22 112
1755.32 115
1755.42 117
1755.51 118
1755.61 117
1755.70 113
1755.80 108
1755.90 100
1755.99 91
1756.09 80
1756.18 69
1756.28 57
1756.38 45
1756.47 33
1756.57 21
1756.66 10
1756.76 1
1756.86 0
1756.95 0
1757.05 0
1757.14 0
1757.24 0
1757.34 0
1757.43 0
1757.53 0
1757.62 5
1757.72 10
1757.82 15
1757.91 19
1758.01 21
1758.10 23
1758.20 24
1758.30 24
1758.39 24
1758.49 24
1758.58 25
1758.68 25
1758.78 26
1758.87 27
1758.97 30
1759.06 33
1759.16 38
1759.26 44
1759.35 52
1759.45 61
1759.55 71
1759.64 80
1759.74 88
1759.83 96
1759.93 102
1760.03 106
1760.12 108
1760.22 107
1760.31 105
1760.41 100
1760.51 93
1760.60 86
1760.70 79
1760.80 72
1760.89 67
1760.99 65
1761.08 65
1761.18 67
1761.28 72
1761.37 78
1761.47 84
1761.56 91
1761.66 97
1761.76 103
1761.85 108
1761.95 113
1762.05 117
1762.14 121
1762.24 125
1762.33 127
1762.43 127
1762.53 126
1762.62 123
1762.72 117
1762.81 110
1762.91 102
1763.01 93
1763.10 85
1763.20 77
1763.30 70
1763.39 64
1763.49 60
1763.58 59
1763.68 61
1763.78 64
1763.87 70
1763.97 76
1764.07 82
1764.16 87
1764.26 91
1764.35 95
1764.45 98
1764.55 100
1764.64 103
1764.74 105
1764.84 105
1764.93 104
1765.03 100
1765.12 94
1765.22 85
1765.32 74
1765.41 62
1765.51 51
1765.61 41
1765.70 33
1765.80 29
1765.89 29
1765.99 33
1766.09 40
1766.18 50
1766.28 61
1766.38 70
1766.47 78
1766.57 83
1766.67 84
1766.76 83
1766.86 81
1766.95 77
1767.05 75
1767.15 73
1767.24 73
1767.34 74
1767.44 76
1767.53 79
1767.63 81
1767.72 82
1767.82 82
1767.92 80
1768.01 77
1768.11 74
1768.21 71
1768.30 68
1768.40 67
1768.50 68
1768.59 71
1768.69 75
1768.78 81
1768.88 87
1768.98 93
1769.07 98
1769.17 103
1769.27 106
1769.36 108
1769.46 107
1769.56 105
1769.65 102
1769.75 97
1769.84 93
1769.94 90
1770.04 91
1770.13 96
1770.23 103
1770.33 113
1770.42 124
1770.52 134
1770.62 143
1770.71 149
1770.81 153
1770.91 156
1771.00 158
1771.10 158
1771.19 157
1771.29 153
1771.39 147
1771.48 139
1771.58 128
1771.68 117
1771.77 106
1771.87 96
1771.97 88
1772.06 83
1772.16 81
1772.26 81
1772.35 83
1772.45 86
1772.54 89
1772.64 93
1772.74 96
1772.83 99
1772.93 101
1773.03 103
1773.12 106
1773.22 108
1773.32 110
1773.41 112
1773.51 112
1773.61 111
1773.70 109
1773.80 105
1773.90 101
1773.99 98
1774.09 95
1774.19 92
1774.28 91
1774.38 90
1774.47 90
1774.57 92
1774.67 96
1774.76 101
1774.86 108
1774.96 114
1775.05 120
1775.15 123
1775.25 124
1775.34 121
1775.44 116
1775.54 109
1775.63 101
1775.73 94
1775.83 89
1775.92 85
1776.02 83
1776.12 83
1776.21 84
1776.31 85
1776.41 86
1776.50 86
1776.60 86
1776.70 86
1776.79 86
1776.89 86
1776.99 88
1777.08 92
1777.18 98
1777.27 105
1777.37 113
1777.47 121
1777.56 130
1777.66 138
1777.76 145
1777.85 151
1777.95 155
1778.05 158
1778.14 158
1778.24 156
1778.34 152
1778.43 145
1778.53 135
1778.63 123
1778.72 110
1778.82 97
1778.92 84
1779.01 73
1779.11 64
1779.21 59
1779.30 56
1779.40 58
1779.50 62
1779.59 68
1779.69 76
1779.79 85
1779.88 93
1779.98 101
1780.08 106
1780.17 109
1780.27 110
1780.37 109
1780.46 104
1780.56 98
1780.66 90
1780.75 82
1780.85 74
1780.95 66
1781.04 60
1781.14 55
1781.24 53
1781.33 51
1781.43 52
1781.53 53
1781.62 56
1781.72 58
1781.82 60
1781.91 62
1782.01 62
1782.11 63
1782.20 64
1782.30 66
1782.40 69
1782.49 74
1782.59 81
1782.69 90
1782.79 98
1782.88 105
1782.98 112
1783.08 116
1783.17 118
1783.27 117
1783.37 114
1783.46 109
1783.56 101
1783.66 93
1783.75 84
1783.85 78
1783.95 74
1784.04 74
1784.14 78
1784.24 85
1784.33 94
1784.43 104
1784.53 113
1784.62 119
1784.72 122
1784.82 124
1784.91 123
1785.01 121
1785.11 119
1785.20 117
1785.30 115
1785.40 111
1785.50 106
1785.59 99
1785.69 91
1785.79 81
1785.88 71
1785.98 59
1786.08 48
1786.17 36
1786.27 25
1786.37 14
1786.46 4
1786.56 0
1786.66 0
1786.75 0
1786.85 0
1786.95 0
1787.04 0
1787.14 0
1787.24 0
1787.34 5
1787.43 11
1787.53 15
1787.63 18
1787.72 18
1787.82 16
1787.92 14
1788.01 12
1788.11 10
1788.21 11
1788.30 12
1788.40 15
1788.50 18
1788.59 22
1788.69 25
1788.79 28
1788.89 32
1788.98 37
1789.08 43
1789.18 50
1789.27 57
1789.37 62
1789.47 66
1789.56 68
1789.66 67
1789.76 65
1789.85 62
1789.95 61
1790.05 61
1790.15 63
1790.24 66
1790.34 69
1790.44 72
1790.53 72
1790.63 69
1790.73 63
1790.82 56
1790.92 47
1791.02 39
1791.12 31
1791.21 24
1791.31 19
1791.41 16
1791.50 16
1791.60 19
1791.70 26
1791.79 36
1791.89 47
1791.99 59
1792.09 70
1792.18 79
1792.28 84
1792.38 85
1792.47 84
1792.57 81
1792.67 77
1792.76 72
1792.86 68
1792.96 64
1793.06 62
1793.15 61
1793.25 63
1793.35 66
1793.44 72
1793.54 81
1793.64 92
1793.73 103
1793.83 116
1793.93 127
1794.03 136
1794.12 142
1794.22 144
1794.32 140
1794.41 132
1794.51 120
1794.61 105
1794.70 88
1794.80 72
1794.90 57
1795.00 44
1795.09 35
1795.19 28
1795.29 25
1795.38 24
1795.48 25
1795.58 28
1795.68 32
1795.77 37
1795.87 42
1795.97 47
1796.06 51
1796.16 55
1796.26 57
1796.36 59
1796.45 59
1796.55 58
1796.65 56
1796.74 54
1796.84 53
1796.94 52
1797.04 54
1797.13 58
1797.23 63
1797.33 72
1797.42 81
1797.52 91
1797.62 100
1797.72 107
1797.81 111
1797.91 112
1798.01 110
1798.10 108
1798.20 105
1798.30 103
1798.40 104
1798.49 106
1798.59 109
1798.69 111
1798.78 112
1798.88 110
1798.98 106
1799.08 99
1799.17 92
1799.27 84
1799.37 77
1799.46 72
1799.56 67
1799.66 64
1799.76 63
1799.85 64
1799.95 66
1800.05 69
1800.15 74
1800.24 79
1800.34 83
1800.44 86
1800.53 87
1800.63 88
1800.73 87
1800.83 85
1800.92 83
1801.02 80
1801.12 76
1801.21 72
1801.31 66
1801.41 61
1801.51 56
1801.60 53
1801.70 52
1801.80 54
1801.90 58
1801.99 64
1802.09 70
1802.19 74
1802.28 77
1802.38 77
1802.48 75
1802.58 71
1802.67 67
1802.77 62
1802.87 56
1802.97 52
1803.06 47
1803.16 42
1803.26 38
1803.35 33
1803.45 28
1803.55 23
1803.65 19
1803.74 15
1803.84 12
1803.94 10
1804.04 9
1804.13 10
1804.23 11
1804.33 11
1804.43 10
1804.52 9
1804.62 7
1804.72 5
1804.81 3
1804.91 2
1805.01 2
1805.11 4
1805.20 6
1805.30 10
1805.40 15
1805.50 23
1805.59 31
1805.69 40
1805.79 48
1805.89 54
1805.98 56
1806.08 54
1806.18 49
1806.27 43
1806.37 37
1806.47 32
1806.57 30
1806.66 29
1806.76 29
1806.86 28
1806.96 26
1807.05 22
1807.15 17
1807.25 13
1807.35 9
1807.44 8
1807.54 9
1807.64 12
1807.74 16
1807.83 20
1807.93 25
1808.03 30
1808.13 36
1808.22 44
1808.32 52
1808.42 62
1808.52 73
1808.61 85
1808.71 95
1808.81 104
1808.91 110
1809.00 114
1809.10 115
1809.20 115
1809.30 113
1809.39 112
1809.49 112
1809.59 114
1809.68 118
1809.78 122
1809.88 127
1809.98 131
1810.07 132
1810.17 130
1810.27 125
1810.37 116
1810.46 104
1810.56 91
1810.66 75
1810.76 60
1810.85 44
1810.95 30
1811.05 19
1811.15 10
1811.24 5
1811.34 3
1811.44 4
1811.54 5
1811.63 6
1811.73 6
1811.83 5
1811.93 2
1812.03 0
1812.12 0
1812.22 0
1812.32 0
1812.42 0
1812.51 0
1812.61 0
1812.71 5
1812.81 10
1812.90 13
1813.00 16
1813.10 18
1813.20 20
1813.29 21
1813.39 21
1813.49 22
1813.59 23
1813.68 26
1813.78 30
1813.88 35
1813.98 41
1814.07 46
1814.17 49
1814.27 50
1814.37 49
1814.46 46
1814.56 43
1814.66 41
1814.76 40
1814.85 40
1814.95 40
1815.05 39
1815.15 36
1815.25 32
1815.34 28
1815.44 25
1815.54 24
1815.64 26
1815.73 31
1815.83 37
1815.93 44
1816.03 51
1816.12 56
1816.22 60
1816.32 63
1816.42 66
1816.51 68
1816.61 71
1816.71 73
1816.81 75
1816.91 76
1817.00 76
1817.10 74
1817.20 72
1817.30 69
1817.39 66
1817.49 63
1817.59 60
1817.69 57
1817.78 55
1817.88 52
1817.98 48
1818.08 45
1818.18 41
1818.27 39
1818.37 37
1818.47 36
1818.57 36
1818.66 37
1818.76 37
1818.86 37
1818.96 37
1819.05 37
1819.15 38
1819.25 41
1819.35 46
1819.45 52
1819.54 59
1819.64 67
1819.74 75
1819.84 80
1819.93 83
1820.03 83
1820.13 79
1820.23 73
1820.33 66
1820.42 58
1820.52 51
1820.62 46
1820.72 44
1820.81 43
1820.91 44
1821.01 45
1821.11 46
1821.21 44
1821.30 41
1821.40 36
1821.50 31
1821.60 27
1821.69 25
1821.79 26
1821.89 32
1821.99 41
1822.09 55
1822.18 71
1822.28 88
1822.38 106
1822.48 122
1822.57 135
1822.67 143
1822.77 145
1822.87 140
1822.97 130
1823.06 116
1823.16 99
1823.26 84
1823.36 72
1823.46 64
1823.55 62
1823.65 65
1823.75 72
1823.85 80
1823.94 89
1824.04 97
1824.14 101
1824.24 103
1824.34 100
1824.43 96
1824.53 90
1824.63 85
1824.73 82
1824.83 83
1824.92 87
1825.02 94
1825.12 103
1825.22 111
1825.31 117
1825.41 121
1825.51 122
1825.61 121
1825.71 119
1825.80 116
1825.90 115
1826.00 116
1826.10 117
1826.20 119
1826.29 121
1826.39 121
1826.49 120
1826.59 116
1826.69 111
1826.78 103
1826.88 94
1826.98 85
1827.08 75
1827.18 66
1827.27 57
1827.37 48
1827.47 41
1827.57 35
1827.66 30
1827.76 26
1827.86 22
1827.96 20
1828.06 19
1828.15 20
1828.25 23
1828.35 27
1828.45 33
1828.55 39
1828.64 45
1828.74 51
1828.84 57
1828.94 60
1829.04 62
1829.13 61
1829.23 59
1829.33 55
1829.43 51
1829.53 45
1829.62 40
1829.72 35
1829.82 30
1829.92 25
1830.02 20
1830.11 15
1830.21 10
1830.31 6
1830.41 2
1830.51 0
1830.60 0
1830.70 0
1830.80 0
1830.90 1
1831.00 4
1831.10 7
1831.19 8
1831.29 7
1831.39 5
1831.49 2
1831.59 0
1831.68 0
1831.78 0
1831.88 0
1831.98 0
1832.08 3
1832.17 14
1832.27 26
1832.37 38
1832.47 50
1832.57 59
1832.66 66
1832.76 71
1832.86 74
1832.96 77
1833.06 79
1833.15 83
1833.25 87
1833.35 92
1833.45 96
1833.55 100
1833.65 102
1833.74 104
1833.84 104
1833.94 104
1834.04 105
1834.14 106
1834.23 108
1834.33 110
1834.43 113
1834.53 118
1834.63 123
1834.72 128
1834.82 134
1834.92 138
1835.02 141
1835.12 141
1835.22 137
1835.31 130
1835.41 121
1835.51 110
1835.61 99
1835.71 88
1835.80 79
1835.90 73
1836.00 67
1836.10 63
1836.20 59
1836.30 54
1836.39 49
1836.49 43
1836.59 37
1836.69 31
1836.79 27
1836.88 25
1836.98 24
1837.08 26
1837.18 30
1837.28 35
1837.38 42
1837.47 49
1837.57 57
1837.67 64
1837.77 69
1837.87 71
1837.97 71
1838.06 69
1838.16 65
1838.26 60
1838.36 57
1838.46 55
1838.55 54
1838.65 55
1838.75 57
1838.85 57
1838.95 56
1839.05 52
1839.14 46
1839.24 37
1839.34 27
1839.44 16
1839.54 6
1839.64 0
1839.73 0
1839.83 0
1839.93 0
1840.03 0
1840.13 0
1840.23 0
1840.32 0
1840.42 3
1840.52 6
1840.62 8
1840.72 11
1840.81 14
1840.91 20
1841.01 28
1841.11 41
1841.21 56
1841.31 72
1841.40 88
1841.50 100
1841.60 109
1841.70 113
1841.80 114
1841.90 112
1841.99 109
1842.09 106
1842.19 104
1842.29 103
1842.39 102
1842.49 101
1842.58 99
1842.68 97
1842.78 95
1842.88 93
1842.98 93
1843.08 95
1843.18 98
1843.27 103
1843.37 108
1843.47 114
1843.57 118
1843.67 120
1843.77 120
1843.86 118
1843.96 114
1844.06 109
1844.16 103
1844.26 96
1844.36 90
1844.45 83
1844.55 77
1844.65 72
1844.75 68
1844.85 65
1844.95 63
1845.04 61
1845.14 60
1845.24 58
1845.34 56
1845.44 53
1845.54 49
1845.64 42
1845.73 34
1845.83 25
1845.93 16
1846.03 8
1846.13 3
1846.23 1
1846.32 2
1846.42 7
1846.52 12
1846.62 18
1846.72 22
1846.82 26
1846.92 29
1847.01 32
1847.11 37
1847.21 43
1847.31 49
1847.41 54
1847.51 56
1847.60 54
1847.70 47
1847.80 35
1847.90 22
1848.00 9
1848.10 0
1848.20 0
1848.29 0
1848.39 0
1848.49 2
1848.59 10
1848.69 19
1848.79 27
1848.89 33
1848.98 38
1849.08 40
1849.18 40
1849.28 38
1849.38 34
1849.48 28
1849.58 20
1849.67 12
1849.77 4
1849.87 0
1849.97 0
1850.07 0
1850.17 0
1850.26 0
1850.36 0
1850.46 0
1850.56 0
1850.66 4
1850.76 10
1850.86 15
1850.95 19
1851.05 20
1851.15 21
1851.25 20
1851.35 21
1851.45 22
1851.55 25
1851.65 29
1851.74 35
1851.84 40
1851.94 43
1852.04 43
1852.14 41
1852.24 38
1852.34 34
1852.43 31
1852.53 31
1852.63 33
1852.73 37
1852.83 43
1852.93 47
1853.03 51
1853.12 54
1853.22 57
1853.32 59
1853.42 63
1853.52 70
1853.62 79
1853.72 89
1853.81 101
1853.91 111
1854.01 120
1854.11 127
1854.21 131
1854.31 134
1854.41 135
1854.51 136
1854.60 138
1854.70 139
1854.80 141
1854.90 142
1855.00 143
1855.10 142
1855.20 141
1855.30 139
1855.39 136
1855.49 134
1855.59 133
1855.69 133
1855.79 134
1855.89 136
1855.99 137
1856.08 139
1856.18 140
1856.28 140
1856.38 140
1856.48 138
1856.58 135
1856.68 131
1856.78 126
1856.87 121
1856.97 116
1857.07 112
1857.17 110
1857.27 110
1857.37 110
1857.47 111
1857.57 111
1857.66 108
1857.76 103
1857.86 96
1857.96 88
1858.06 81
1858.16 76
1858.26 72
1858.36 69
1858.45 67
1858.55 65
1858.65 61
1858.75 58
1858.85 54
1858.95 50
1859.05 49
1859.15 50
1859.25 54
1859.34 59
1859.44 67
1859.54 74
1859.64 82
1859.74 89
1859.84 94
1859.94 99
1860.04 102
1860.13 103
1860.23 104
1860.33 102
1860.43 99
1860.53 94
1860.63 88
1860.73 82
1860.83 75
1860.93 69
1861.02 64
1861.12 58
1861.22 53
1861.32 48
1861.42 43
1861.52 36
1861.62 30
1861.72 24
1861.81 18
1861.91 13
1862.01 10
1862.11 7
1862.21 6
1862.31 8
1862.41 12
1862.51 19
1862.61 29
1862.70 41
1862.80 55
1862.90 69
1863.00 82
1863.10 94
1863.20 102
1863.30 108
1863.40 110
1863.50 109
1863.59 106
1863.69 103
1863.79 100
1863.89 98
1863.99 98
1864.09 98
1864.19 99
1864.29 99
1864.39 99
1864.49 97
1864.58 96
1864.68 94
1864.78 93
1864.88 93
1864.98 94
1865.08 95
1865.18 96
1865.28 96
1865.38 95
1865.47 92
1865.57 87
1865.67 83
1865.77 78
1865.87 76
1865.97 76
1866.07 80
1866.17 85
1866.27 91
1866.37 96
1866.46 97
1866.56 94
1866.66 86
1866.76 75
1866.86 64
1866.96 55
1867.06 51
1867.16 52
1867.26 57
1867.36 65
1867.45 74
1867.55 81
1867.65 85
1867.75 88
1867.85 88
1867.95 87
1868.05 86
1868.15 86
1868.25 86
1868.35 87
1868.45 88
1868.54 91
1868.64 94
1868.74 98
1868.84 103
1868.94 108
1869.04 113
1869.14 117
1869.24 120
1869.34 121
1869.44 121
1869.53 120
1869.63 117
1869.73 113
1869.83 107
1869.93 101
1870.03 95
1870.13 88
1870.23 81
1870.33 75
1870.43 70
1870.53 66
1870.62 64
1870.72 64
1870.82 66
1870.92 72
1871.02 81
1871.12 92
1871.22 105
1871.32 118
1871.42 128
1871.52 135
1871.62 138
1871.72 136
1871.81 129
1871.91 120
1872.01 109
1872.11 98
1872.21 89
1872.31 82
1872.41 78
1872.51 77
1872.61 79
1872.71 82
1872.81 86
1872.90 91
1873.00 97
1873.10 103
1873.20 110
1873.30 117
1873.40 126
1873.50 134
1873.60 142
1873.70 149
1873.80 155
1873.90 159
1874.00 162
1874.10 163
1874.19 162
1874.29 158
1874.39 153
1874.49 146
1874.59 138
1874.69 130
1874.79 122
1874.89 115
1874.99 108
1875.09 102
1875.19 97
1875.29 91
1875.38 85
1875.48 79
1875.58 73
1875.68 68
1875.78 63
1875.88 59
1875.98 55
1876.08 52
1876.18 49
1876.28 46
1876.38 41
1876.48 37
1876.58 32
1876.68 29
1876.77 27
1876.87 27
1876.97 29
1877.07 34
1877.17 41
1877.27 49
1877.37 59
1877.47 69
1877.57 80
1877.67 89
1877.77 96
1877.87 99
1877.97 97
1878.07 90
1878.16 80
1878.26 69
1878.36 60
1878.46 54
1878.56 53
1878.66 57
1878.76 64
1878.86 72
1878.96 77
1879.06 79
1879.16 77
1879.26 73
1879.36 68
1879.46 66
1879.55 68
1879.65 75
1879.75 85
1879.85 97
1879.95 108
1880.05 116
1880.15 120
1880.25 119
1880.35 115
1880.45 109
1880.55 102
1880.65 94
1880.75 86
1880.85 77
1880.95 67
1881.05 56
1881.14 46
1881.24 37
1881.34 31
1881.44 29
1881.54 30
1881.64 34
1881.74 40
1881.84 44
1881.94 47
1882.04 47
1882.14 44
1882.24 41
1882.34 38
1882.44 36
1882.54 35
1882.64 35
1882.74 36
1882.83 37
1882.93 38
1883.03 38
1883.13 37
1883.23 36
1883.33 34
1883.43 32
1883.53 31
1883.63 29
1883.73 28
1883.83 28
1883.93 30
1884.03 32
1884.13 35
1884.23 37
1884.33 39
1884.43 39
1884.53 39
1884.62 38
1884.72 38
1884.82 39
1884.92 42
1885.02 45
1885.12 49
1885.22 50
1885.32 49
1885.42 46
1885.52 39
1885.62 31
1885.72 23
1885.82 14
1885.92 7
1886.02 2
1886.12 0
1886.22 0
1886.32 0
1886.42 2
1886.52 6
1886.61 11
1886.71 16
1886.81 21
1886.91 25
1887.01 28
1887.11 30
1887.21 32
1887.31 35
1887.41 38
1887.51 43
1887.61 49
1887.71 54
1887.81 59
1887.91 61
1888.01 61
1888.11 58
1888.21 52
1888.31 46
1888.41 40
1888.51 36
1888.61 33
1888.71 33
1888.81 33
1888.90 34
1889.00 35
1889.10 36
1889.20 36
1889.30 34
1889.40 32
1889.50 28
1889.60 22
1889.70 15
1889.80 7
1889.90 0
1890.00 0
1890.10 0
1890.20 0
1890.30 0
1890.40 0
1890.50 0
1890.60 0
1890.70 0
1890.80 2
1890.90 6
1891.00 13
1891.10 22
1891.20 34
1891.30 48
1891.40 64
1891.49 79
1891.59 93
1891.69 103
1891.79 110
1891.89 112
1891.99 110
1892.09 104
1892.19 95
1892.29 85
1892.39 75
1892.49 65
1892.59 56
1892.69 49
1892.79 46
1892.89 46
1892.99 50
1893.09 58
1893.19 68
1893.29 78
1893.39 89
1893.49 97
1893.59 103
1893.69 105
1893.79 105
1893.89 102
1893.99 98
1894.09 93
1894.19 88
1894.29 82
1894.39 77
1894.49 73
1894.59 72
1894.69 73
1894.78 76
1894.88 82
1894.98 91
1895.08 100
1895.18 110
1895.28 118
1895.38 126
1895.48 133
1895.58 139
1895.68 145
1895.78 149
1895.88 153
1895.98 157
1896.08 159
1896.18 159
1896.28 156
1896.38 150
1896.48 141
1896.58 129
1896.68 113
1896.78 96
1896.88 79
1896.98 63
1897.08 50
1897.18 41
1897.28 35
1897.38 34
1897.48 37
1897.58 42
1897.68 48
1897.78 55
1897.88 62
1897.98 69
1898.08 74
1898.18 79
1898.28 83
1898.38 87
1898.48 90
1898.58 93
1898.68 95
1898.78 96
1898.88 95
1898.98 93
1899.08 88
1899.18 81
1899.28 73
1899.38 64
1899.48 55
1899.58 47
1899.68 40
1899.78 34
1899.88 30
1899.98 27
1900.08 25
1900.17 24
1900.27 24
1900.37 25
1900.47 25
1900.57 25
1900.67 26
1900.77 27
1900.87 29
1900.97 31
1901.07 34
1901.17 38
1901.27 42
1901.37 45
1901.47 48
1901.57 49
1901.67 49
1901.77 48
1901.87 46
1901.97 44
1902.07 42
1902.17 41
1902.27 40
1902.37 40
1902.47 38
1902.57 36
1902.67 33
1902.77 29
1902.87 25
1902.97 22
1903.07 20
1903.17 20
1903.27 22
1903.37 26
1903.47 32
1903.57 37
1903.67 43
1903.77 46
1903.87 46
1903.97 44
1904.07 39
1904.17 31
1904.27 21
1904.37 10
1904.47 0
1904.57 0
1904.67 0
1904.77 0
1904.87 0
1904.97 0
1905.07 0
1905.17 0
1905.27 0
1905.37 11
1905.47 25
1905.57 39
1905.67 50
1905.77 59
1905.87 64
1905.97 66
1906.07 64
1906.17 60
1906.27 53
1906.37 46
1906.47 38
1906.57 32
1906.67 29
1906.77 30
1906.87 35
1906.97 44
1907.07 56
1907.17 69
1907.27 81
1907.37 91
1907.47 99
1907.57 104
1907.67 106
1907.77 106
1907.87 104
1907.97 99
1908.07 92
1908.17 84
1908.27 74
1908.37 65
1908.47 57
1908.57 52
1908.67 50
1908.77 51
1908.87 55
1908.98 60
1909.08 67
1909.18 74
1909.28 81
1909.38 88
1909.48 94
1909.58 100
1909.68 105
1909.78 109
1909.88 111
1909.98 111
1910.08 110
1910.18 107
1910.28 103
1910.38 98
1910.48 92
1910.58 85
1910.68 78
1910.78 69
1910.88 61
1910.98 53
1911.08 47
1911.18 44
1911.28 46
1911.38 50
1911.48 58
1911.58 67
1911.68 75
1911.78 82
1911.88 88
1911.98 91
1912.08 94
1912.18 98
1912.28 103
1912.38 109
1912.48 114
1912.58 119
1912.68 121
1912.78 120
1912.88 114
1912.98 104
1913.08 90
1913.18 76
1913.28 61
1913.38 48
1913.48 38
1913.58 32
1913.68 29
1913.78 28
1913.88 29
1913.98 32
1914.08 34
1914.18 37
1914.28 41
1914.39 44
1914.49 48
1914.59 52
1914.69 55
1914.79 58
1914.89 60
1914.99 60
1915.09 58
1915.19 54
1915.29 49
1915.39 44
1915.49 38
1915.59 33
1915.69 31
1915.79 31
1915.89 34
1915.99 41
1916.09 50
1916.19 61
1916.29 71
1916.39 79
1916.49 85
1916.59 88
1916.69 87
1916.79 83
1916.89 76
1916.99 68
1917.09 59
1917.19 51
1917.29 45
1917.39 44
1917.49 47
1917.59 54
1917.70 65
1917.80 78
1917.90 92
1918.00 106
1918.10 117
1918.20 125
1918.30 130
1918.40 132
1918.50 132
1918.60 132
1918.70 132
1918.80 132
1918.90 133
1919.00 133
1919.10 132
1919.20 129
1919.30 124
1919.40 118
1919.50 112
1919.60 107
1919.70 103
1919.80 102
1919.90 102
1920.00 104
1920.10 107
1920.20 109
1920.31 109
1920.41 108
1920.51 105
1920.61 101
1920.71 96
1920.81 94
1920.91 94
1921.01 97
1921.11 104
1921.21 113
1921.31 123
1921.41 133
1921.51 141
1921.61 147
1921.71 152
1921.81 154
1921.91 155
1922.01 155
1922.11 154
1922.21 151
1922.31 146
1922.41 139
1922.51 131
1922.62 122
1922.72 113
1922.82 106
1922.92 99
1923.02 94
1923.12 91
1923.22 88
1923.32 85
1923.42 83
1923.52 82
1923.62 81
1923.72 83
1923.82 86
1923.92 91
1924.02 97
1924.12 106
1924.22 115
1924.32 124
1924.42 131
1924.52 134
1924.63 133
1924.73 127
1924.83 117
1924.93 105
1925.03 93
1925.13 84
1925.23 79
1925.33 78
1925.43 81
1925.53 87
1925.63 94
1925.73 101
1925.83 105
1925.93 108
1926.03 110
1926.13 110
1926.23 109
1926.33 108
1926.44 106
1926.54 102
1926.64 97
1926.74 91
1926.84 85
1926.94 79
1927.04 76
1927.14 75
1927.24 78
1927.34 83
1927.44 90
1927.54 99
1927.64 107
1927.74 114
1927.84 119
1927.94 123
1928.04 125
1928.15 124
1928.25 122
1928.35 118
1928.45 112
1928.55 103
1928.65 94
1928.75 83
1928.85 72
1928.95 62
1929.05 53
1929.15 45
1929.25 40
1929.35 36
1929.45 35
1929.55 36
1929.65 38
1929.76 40
1929.86 41
1929.96 43
1930.06 43
1930.16 43
1930.26 43
1930.36 42
1930.46 43
1930.56 44
1930.66 47
1930.76 49
1930.86 51
1930.96 52
1931.06 51
1931.17 48
1931.27 43
1931.37 38
1931.47 33
1931.57 30
1931.67 29
1931.77 31
1931.87 35
1931.97 40
1932.07 46
1932.17 53
1932.27 60
1932.37 67
1932.47 74
1932.58 80
1932.68 85
1932.78 89
1932.88 91
1932.98 91
1933.08 88
1933.18 84
1933.28 79
1933.38 72
1933.48 67
1933.58 62
1933.68 60
1933.78 62
1933.88 66
1933.99 71
1934.09 77
1934.19 81
1934.29 82
1934.39 80
1934.49 76
1934.59 71
1934.69 69
1934.79 71
1934.89 79
1934.99 91
1935.09 106
1935.20 123
1935.30 138
1935.40 150
1935.50 157
1935.60 159
1935.70 157
1935.80 152
1935.90 145
1936.00 136
1936.10 126
1936.20 117
1936.30 107
1936.41 99
1936.51 93
1936.61 88
1936.71 86
1936.81 85
1936.91 87
1937.01 89
1937.11 93
1937.21 97
1937.31 103
1937.41 109
1937.51 115
1937.62 122
1937.72 128
1937.82 132
1937.92 135
1938.02 137
1938.12 137
1938.22 137
1938.32 137
1938.42 136
1938.52 136
1938.62 136
1938.72 134
1938.83 132
1938.93 128
1939.03 123
1939.13 118
1939.23 114
1939.33 110
1939.43 109
1939.53 109
1939.63 111
1939.73 114
1939.83 116
1939.94 117
1940.04 117
1940.14 114
1940.24 109
1940.34 101
1940.44 92
1940.54 82
1940.64 71
1940.74 58
1940.84 45
1940.95 32
1941.05 19
1941.15 8
1941.25 0
1941.35 0
1941.45 0
1941.55 0
1941.65 0
1941.75 0
1941.85 0
1941.95 0
1942.06 0
1942.16 6
1942.26 19
1942.36 32
1942.46 46
1942.56 59
1942.66 68
1942.76 74
1942.86 75
1942.96 74
1943.07 70
1943.17 66
1943.27 63
1943.37 62
1943.47 63
1943.57 67
1943.67 72
1943.77 77
1943.87 81
1943.98 83
1944.08 82
1944.18 77
1944.28 69
1944.38 58
1944.48 47
1944.58 37
1944.68 29
1944.78 23
1944.88 19
1944.99 17
1945.09 14
1945.19 11
1945.29 8
1945.39 5
1945.49 3
1945.59 2
1945.69 3
1945.79 6
1945.90 9
1946.00 13
1946.10 16
1946.20 19
1946.30 20
1946.40 21
1946.50 22
1946.60 23
1946.70 24
1946.80 24
1946.91 24
1947.01 23
1947.11 21
1947.21 20
1947.31 19
1947.41 19
1947.51 23
1947.61 29
1947.72 37
1947.82 46
1947.92 55
1948.02 63
1948.12 71
1948.22 77
1948.32 82
1948.42 85
1948.52 88
1948.63 88
1948.73 87
1948.83 84
1948.93 80
1949.03 76
1949.13 72
1949.23 69
1949.33 68
1949.43 68
1949.54 68
1949.64 68
1949.74 68
1949.84 68
1949.94 67
1950.04 66
1950.14 64
1950.24 62
1950.35 59
1950.45 57
1950.55 56
1950.65 56
1950.75 58
1950.85 61
1950.95 64
1951.05 66
1951.15 66
1951.26 64
1951.36 60
1951.46 57
1951.56 55
1951.66 55
1951.76 56
1951.86 58
1951.96 60
1952.07 60
1952.17 58
1952.27 55
1952.37 52
1952.47 51
1952.57 54
1952.67 60
1952.77 68
1952.88 79
1952.98 89
1953.08 98
1953.18 104
1953.28 108
1953.38 110
1953.48 109
1953.58 107
1953.69 103
1953.79 99
1953.89 94
1953.99 91
1954.09 88
1954.19 87
1954.29 86
1954.40 85
1954.50 83
1954.60 79
1954.70 72
1954.80 61
1954.90 49
1955.00 34
1955.10 19
1955.21 5
1955.31 0
1955.41 0
1955.51 0
1955.61 0
1955.71 0
1955.81 0
1955.92 9
1956.02 25
1956.12 39
1956.22 50
1956.32 57
1956.42 59
1956.52 58
1956.62 53
1956.73 47
1956.83 41
1956.93 35
1957.03 30
1957.13 24
1957.23 18
1957.33 12
1957.44 6
1957.54 0
1957.64 0
1957.74 0
1957.84 0
1957.94 2
1958.04 10
1958.15 19
1958.25 29
1958.35 38
1958.45 44
1958.55 48
1958.65 49
1958.75 48
1958.86 44
1958.96 38
1959.06 31
1959.16 24
1959.26 16
1959.36 11
1959.46 7
1959.57 8
1959.67 11
1959.77 17
1959.87 24
1959.97 31
1960.07 34
1960.17 35
1960.28 31
1960.38 25
1960.48 19
1960.58 14
1960.68 12
1960.78 14
1960.88 19
1960.99 26
1961.09 32
1961.19 39
1961.29 43
1961.39 45
1961.49 47
1961.59 49
1961.70 50
1961.80 53
1961.90 55
1962.00 57
1962.10 57
1962.20 56
1962.30 53
1962.41 48
1962.51 43
1962.61 38
1962.71 33
1962.81 29
1962.91 27
1963.02 25
1963.12 26
1963.22 27
1963.32 29
1963.42 30
1963.52 29
1963.62 27
1963.73 23
1963.83 17
1963.93 11
1964.03 6
1964.13 3
1964.23 2
1964.34 3
1964.44 4
1964.54 5
1964.64 5
1964.74 3
1964.84 0
1964.95 0
1965.05 0
1965.15 0
1965.25 0
1965.35 0
1965.45 1
1965.55 10
1965.66 19
1965.76 29
1965.86 38
1965.96 46
1966.06 54
1966.16 61
1966.27 67
1966.37 73
1966.47 79
1966.57 83
1966.67 86
1966.77 86
1966.88 85
1966.98 81
1967.08 77
1967.18 74
1967.28 74
1967.38 77
1967.49 83
1967.59 91
1967.69 99
1967.79 106
1967.89 109
1967.99 108
1968.10 102
1968.20 94
1968.30 86
1968.40 79
1968.50 75
1968.60 74
1968.71 76
1968.81 79
1968.91 82
1969.01 84
1969.11 85
1969.21 84
1969.32 84
1969.42 84
1969.52 86
1969.62 90
1969.72 96
1969.82 102
1969.93 108
1970.03 113
1970.13 116
1970.23 116
1970.33 113
1970.43 107
1970.54 100
1970.64 90
1970.74 81
1970.84 73
1970.94 66
1971.04 60
1971.15 56
1971.25 53
1971.35 50
1971.45 49
1971.55 48
1971.65 48
1971.76 50
1971.86 55
1971.96 61
1972.06 68
1972.16 76
1972.27 83
1972.37 90
1972.47 95
1972.57 101
1972.67 106
1972.77 112
1972.88 119
1972.98 126
1973.08 132
1973.18 137
1973.28 141
1973.38 142
1973.49 143
1973.59 142
1973.69 141
1973.79 141
1973.89 141
1974.00 142
1974.10 142
1974.20 142
1974.30 141
1974.40 138
1974.50 134
1974.61 128
1974.71 121
1974.81 114
1974.91 106
1975.01 99
1975.12 91
1975.22 85
1975.32 81
1975.42 79
1975.52 79
1975.63 80
1975.73 83
1975.83 85
1975.93 85
1976.03 83
1976.13 78
1976.24 70
1976.34 62
1976.44 53
1976.54 45
1976.64 39
1976.75 35
1976.85 34
1976.95 36
1977.05 40
1977.15 48
1977.25 57
1977.36 67
1977.46 78
1977.56 87
1977.66 93
1977.76 96
1977.87 96
1977.97 93
1978.07 88
1978.17 82
1978.27 75
1978.38 68
1978.48 61
1978.58 54
1978.68 48
1978.78 43
1978.89 40
1978.99 37
1979.09 34
1979.19 32
1979.29 29
1979.40 26
1979.50 22
1979.60 18
1979.70 15
1979.80 14
1979.91 18
1980.01 24
1980.11 34
1980.21 45
1980.31 56
1980.41 63
1980.52 67
1980.62 66
1980.72 62
1980.82 57
1980.92 52
1981.03 50
1981.13 52
1981.23 58
1981.33 67
1981.43 79
1981.54 91
1981.64 102
1981.74 109
1981.84 113
1981.94 113
1982.05 110
1982.15 107
1982.25 104
1982.35 103
1982.46 104
1982.56 107
1982.66 110
1982.76 112
1982.86 112
1982.97 111
1983.07 108
1983.17 104
1983.27 101
1983.37 98
1983.48 96
1983.58 94
1983.68 92
1983.78 89
1983.88 87
1983.99 84
1984.09 81
1984.19 78
1984.29 76
1984.39 74
1984.50 73
1984.60 70
1984.70 68
1984.80 65
1984.90 63
1985.01 62
1985.11 61
1985.21 62
1985.31 63
1985.41 66
1985.52 69
1985.62 73
1985.72 78
1985.82 83
1985.93 88
1986.03 93
1986.13 96
1986.23 97
1986.33 97
1986.44 95
1986.54 93
1986.64 92
1986.74 93
1986.84 98
1986.95 105
1987.05 114
1987.15 125
1987.25 134
1987.36 141
1987.46 145
1987.56 145
1987.66 142
1987.76 137
1987.87 130
1987.97 123
1988.07 116
1988.17 111
1988.27 106
1988.38 104
1988.48 103
1988.58 105
1988.68 109
1988.79 114
1988.89 121
1988.99 127
1989.09 132
1989.19 134
1989.30 133
1989.40 129
1989.50 122
1989.60 112
1989.71 101
1989.81 90
1989.91 81
1990.01 73
1990.11 67
1990.22 62
1990.32 60
1990.42 60
1990.52 63
1990.63 69
1990.73 79
1990.83 93
1990.93 109
1991.03 127
1991.14 143
1991.24 157
1991.34 165
1991.44 169
1991.55 167
1991.65 162
1991.75 154
1991.85 143
1991.96 132
1992.06 120
1992.16 109
1992.26 99
1992.36 92
1992.47 88
1992.57 88
1992.67 91
1992.77 94
1992.88 97
1992.98 99
1993.08 99
1993.18 97
1993.28 95
1993.39 93
1993.49 94
1993.59 97
1993.69 101
1993.80 106
1993.90 109
1994.00 111
1994.10 109
1994.21 105
1994.31 98
1994.41 90
1994.51 80
1994.62 70
1994.72 59
1994.82 48
1994.92 38
1995.02 28
1995.13 18
1995.23 8
1995.33 0
1995.43 0
1995.54 0
1995.64 0
1995.74 0
1995.84 0
1995.95 0
1996.05 0
1996.15 0
1996.25 8
1996.36 17
1996.46 25
1996.56 32
1996.66 37
1996.76 39
1996.87 38
1996.97 34
1997.07 29
1997.17 24
1997.28 19
1997.38 16
1997.48 15
1997.58 14
1997.69 15
1997.79 16
1997.89 17
1997.99 18
1998.10 20
1998.20 23
1998.30 28
1998.40 34
1998.51 42
1998.61 49
1998.71 56
1998.81 63
1998.92 68
1999.02 74
1999.12 79
1999.22 85
1999.33 91
1999.43 95
1999.53 97
1999.63 96
1999.74 92
1999.84 85
1999.94 78
2000.04 72
2000.15 69
2000.25 69
2000.35 74
2000.45 82
2000.56 91
2000.66 100
2000.76 105
2000.86 106
2000.97 102
2001.07 93
2001.17 81
2001.27 66
2001.38 52
2001.48 41
2001.58 34
2001.68 32
2001.79 35
2001.89 44
2001.99 57
2002.09 73
2002.20 90
2002.30 106
2002.40 120
2002.50 129
2002.61 134
2002.71 135
2002.81 133
2002.91 130
2003.02 128
2003.12 127
2003.22 128
2003.32 131
2003.43 137
2003.53 143
2003.63 151
2003.73 158
2003.84 165
2003.94 171
2004.04 175
2004.14 177
2004.25 178
2004.35 176
2004.45 173
2004.55 168
2004.66 162
2004.76 155
2004.86 147
2004.96 137
2005.07 126
2005.17 113
2005.27 99
2005.38 85
2005.48 72
2005.58 62
2005.68 55
2005.79 53
2005.89 56
2005.99 63
2006.09 74
2006.20 88
2006.30 103
2006.40 118
2006.50 131
2006.61 141
2006.71 148
2006.81 150
2006.91 148
2007.02 142
2007.12 134
2007.22 125
2007.33 115
2007.43 106
2007.53 99
2007.63 93
2007.74 90
2007.84 88
2007.94 88
2008.04 87
2008.15 86
2008.25 85
2008.35 84
2008.46 83
2008.56 85
2008.66 89
2008.76 97
2008.87 107
2008.97 119
2009.07 130
2009.17 140
2009.28 147
2009.38 150
2009.48 148
2009.58 144
2009.69 138
2009.79 132
2009.89 127
2010.00 124
2010.10 124
2010.20 125
2010.30 128
2010.41 129
2010.51 128
2010.61 126
2010.72 123
2010.82 120
2010.92 118
2011.02 120
2011.13 126
2011.23 134
2011.33 144
2011.43 155
2011.54 164
2011.64 172
2011.74 178
2011.85 181
2011.95 182
2012.05 179
2012.15 174
2012.26 165
2012.36 155
2012.46 144
2012.57 134
2012.67 126
2012.77 119
2012.87 115
2012.98 113
2013.08 111
2013.18 109
2013.28 106
2013.39 104
2013.49 102
2013.59 101
2013.70 100
2013.80 100
2013.90 101
2014.00 103
2014.11 106
2014.21 111
2014.31 117
2014.42 124
2014.52 132
2014.62 139
2014.72 143
2014.83 145
2014.93 144
2015.03 139
2015.14 131
2015.24 120
2015.34 108
2015.44 95
2015.55 82
2015.65 70
2015.75 59
2015.86 49
2015.96 42
2016.06 35
2016.16 30
2016.27 26
2016.37 21
2016.47 16
2016.58 10
2016.68 3
2016.78 0
2016.89 0
2016.99 0
2017.09 0
2017.19 0
2017.30 0
2017.40 0
2017.50 0
2017.61 15
2017.71 30
2017.81 44
2017.91 56
2018.02 65
2018.12 73
2018.22 80
2018.33 87
2018.43 96
2018.53 105
2018.63 113
2018.74 119
2018.84 121
2018.94 120
2019.05 115
2019.15 109
2019.25 102
2019.36 96
2019.46 93
2019.56 93
2019.66 95
2019.77 100
2019.87 106
2019.97 114
2020.08 121
2020.18 130
2020.28 138
2020.39 145
2020.49 152
2020.59 157
2020.69 160
2020.80 160
2020.90 157
2021.00 152
2021.11 147
2021.21 141
2021.31 136
2021.42 132
2021.52 129
2021.62 127
2021.72 125
2021.83 123
2021.93 120
2022.03 115
2022.14 109
2022.24 102
2022.34 92
2022.45 81
2022.55 69
2022.65 56
2022.76 43
2022.86 32
2022.96 22
2023.06 16
2023.17 12
2023.27 12
2023.37 14
2023.48 19
2023.58 25
2023.68 34
2023.79 44
2023.89 57
2023.99 71
2024.10 86
2024.20 101
2024.30 114
2024.40 123
2024.51 128
2024.61 128
2024.71 124
2024.82 118
2024.92 111
2025.02 105
2025.13 100
2025.23 97
2025.33 95
2025.44 95
2025.54 97
2025.64 102
2025.75 110
2025.85 121
2025.95 136
2026.05 154
2026.16 172
2026.26 189
2026.36 203
2026.47 210
2026.57 210
2026.67 203
2026.78 191
2026.88 174
2026.98 157
2027.09 142
2027.19 131
2027.29 125
2027.40 124
2027.50 127
2027.60 131
2027.71 134
2027.81 135
2027.91 135
2028.01 132
2028.12 127
2028.22 123
2028.32 119
2028.43 116
2028.53 113
2028.63 111
2028.74 107
2028.84 103
2028.94 97
2029.05 91
2029.15 85
2029.25 78
2029.36 72
2029.46 67
2029.56 62
2029.67 58
2029.77 55
2029.87 53
2029.98 54
2030.08 58
2030.18 65
2030.29 75
2030.39 86
2030.49 98
2030.60 110
2030.70 121
2030.80 129
2030.91 136
2031.01 140
2031.11 143
2031.22 143
2031.32 142
2031.42 139
2031.53 135
2031.63 128
2031.73 121
2031.83 114
2031.94 108
2032.04 104
2032.14 101
2032.25 98
2032.35 95
2032.45 92
2032.56 87
2032.66 81
2032.76 74
2032.87 66
2032.97 59
2033.07 53
2033.18 48
2033.28 44
2033.38 42
2033.49 41
2033.59 40
2033.69 41
2033.80 41
2033.90 42
2034.00 42
2034.11 41
2034.21 39
2034.31 38
2034.42 36
2034.52 34
2034.62 32
2034.73 29
2034.83 27
2034.93 24
2035.04 20
2035.14 15
2035.25 8
2035.35 1
2035.45 0
2035.56 0
2035.66 0
2035.76 0
2035.87 0
2035.97 0
2036.07 0
2036.18 4
2036.28 20
2036.38 35
2036.49 50
2036.59 63
2036.69 73
2036.80 80
2036.90 85
2037.00 88
2037.11 90
2037.21 90
2037.31 88
2037.42 85
2037.52 82
2037.62 78
2037.73 74
2037.83 72
2037.93 71
2038.04 71
2038.14 74
2038.24 77
2038.35 81
2038.45 85
2038.55 88
2038.66 90
2038.76 89
2038.87 86
2038.97 79
2039.07 70
2039.18 58
2039.28 44
2039.38 30
2039.49 17
2039.59 6
2039.69 0
2039.80 0
2039.90 0
2040.00 1
2040.11 10
2040.21 22
2040.31 35
2040.42 48
2040.52 60
2040.62 69
2040.73 76
2040.83 82
2040.93 86
2041.04 89
2041.14 90
2041.25 90
2041.35 88
2041.45 85
2041.56 81
2041.66 76
2041.76 73
2041.87 71
2041.97 71
2042.07 72
2042.18 74
2042.28 76
2042.38 77
2042.49 76
2042.59 71
2042.70 64
2042.80 55
2042.90 44
2043.01 33
2043.11 22
2043.21 13
2043.32 7
2043.42 3
2043.52 2
2043.63 4
2043.73 9
2043.83 15
2043.94 24
2044.04 32
2044.15 42
2044.25 52
2044.35 62
2044.46 73
2044.56 85
2044.66 98
2044.77 110
2044.87 122
2044.97 131
2045.08 139
2045.18 144
2045.29 145
2045.39 143
2045.49 139
2045.60 132
2045.70 124
2045.80 116
2045.91 107
2046.01 99
2046.11 93
2046.22 88
2046.32 84
2046.43 79
2046.53 74
2046.63 69
2046.74 64
2046.84 60
2046.94 58
2047.05 58
2047.15 60
2047.25 64
2047.36 67
2047.46 70
2047.57 72
2047.67 72
2047.77 73
2047.88 74
2047.98 78
2048.08 85
2048.19 93
2048.29 103
2048.40 112
2048.50 118
2048.60 121
2048.71 119
2048.81 113
2048.91 104
2049.02 93
2049.12 82
2049.23 72
2049.33 63
2049.43 57
2049.54 53
2049.64 51
2049.74 50
2049.85 50
2049.95 50
2050.06 49
2050.16 47
2050.26 43
2050.37 39
2050.47 36
2050.57 33
2050.68 34
2050.78 36
2050.89 42
2050.99 49
2051.09 57
2051.20 63
2051.30 67
2051.40 69
2051.51 69
2051.61 68
2051.72 69
2051.82 70
2051.92 73
2052.03 77
2052.13 80
2052.23 83
2052.34 85
2052.44 87
2052.55 91
2052.65 95
2052.75 102
2052.86 109
2052.96 115
2053.07 119
2053.17 120
2053.27 117
2053.38 111
2053.48 102
2053.58 92
2053.69 81
2053.79 70
2053.90 60
2054.00 51
2054.10 42
2054.21 33
2054.31 24
2054.42 15
2054.52 8
2054.62 2
2054.73 0
2054.83 0
2054.93 0
2055.04 0
2055.14 2
2055.25 4
2055.35 7
2055.45 8
2055.56 8
2055.66 7
2055.77 4
2055.87 0
2055.97 0
2056.08 0
2056.18 0
2056.29 0
2056.39 0
2056.49 5
2056.60 16
2056.70 28
2056.81 40
2056.91 51
2057.01 61
2057.12 71
2057.22 81
2057.32 92
2057.43 102
2057.53 112
2057.64 118
2057.74 121
2057.84 119
2057.95 113
2058.05 103
2058.16 90
2058.26 76
2058.36 62
2058.47 50
2058.57 38
2058.68 27
2058.78 17
2058.88 9
2058.99 1
2059.09 0
2059.20 0
2059.30 0
2059.40 0
2059.51 0
2059.61 0
2059.72 0
2059.82 3
2059.92 11
2060.03 19
2060.13 27
2060.24 34
2060.34 39
2060.44 43
2060.55 44
2060.65 44
2060.76 44
2060.86 45
2060.96 47
2061.07 50
2061.17 55
2061.28 61
2061.38 67
2061.48 73
2061.59 77
2061.69 80
2061.80 81
2061.90 81
2062.00 81
2062.11 80
2062.21 80
2062.32 82
2062.42 87
2062.53 93
2062.63 99
2062.73 105
2062.84 109
2062.94 112
2063.05 111
2063.15 110
2063.25 108
2063.36 106
2063.46 105
2063.57 105
2063.67 104
2063.77 102
2063.88 98
2063.98 91
2064.09 81
2064.19 71
2064.29 60
2064.40 51
2064.50 44
2064.61 40
2064.71 39
2064.82 40
2064.92 43
2065.02 46
2065.13 49
2065.23 50
2065.34 50
2065.44 48
2065.54 44
2065.65 41
2065.75 37
2065.86 35
2065.96 33
2066.06 33
2066.17 33
2066.27 32
2066.38 31
2066.48 30
2066.59 28
2066.69 28
2066.79 31
2066.90 35
2067.00 43
2067.11 54
2067.21 67
2067.32 79
2067.42 91
2067.52 101
2067.63 109
2067.73 114
2067.84 116
2067.94 116
2068.04 114
2068.15 112
2068.25 109
2068.36 107
2068.46 105
2068.57 103
2068.67 99
2068.77 95
2068.88 88
2068.98 79
2069.09 69
2069.19 58
2069.30 48
2069.40 41
2069.50 36
2069.61 35
2069.71 36
2069.82 40
2069.92 45
2070.02 50
2070.13 55
2070.23 60
2070.34 64
2070.44 68
2070.55 72
2070.65 75
2070.75 78
2070.86 80
2070.96 82
2071.07 81
2071.17 78
2071.28 73
2071.38 66
2071.48 57
2071.59 49
2071.69 42
2071.80 38
2071.90 39
2072.01 44
2072.11 53
2072.22 63
2072.32 72
2072.42 78
2072.53 80
2072.63 77
2072.74 71
2072.84 62
2072.95 52
2073.05 43
2073.15 36
2073.26 31
2073.36 28
2073.47 26
2073.57 24
2073.68 23
2073.78 21
2073.88 20
2073.99 21
2074.09 24
2074.20 31
2074.30 39
2074.41 49
2074.51 59
2074.62 67
2074.72 72
2074.82 74
2074.93 73
2075.03 69
2075.14 63
2075.24 56
2075.35 48
2075.45 40
2075.55 30
2075.66 20
2075.76 9
2075.87 0
2075.97 0
2076.08 0
2076.18 0
2076.29 0
2076.39 0
2076.49 0
2076.60 0
2076.70 0
2076.81 8
2076.91 17
2077.02 25
2077.12 32
2077.23 36
2077.33 39
2077.43 39
2077.54 38
2077.64 36
2077.75 34
2077.85 34
2077.96 34
2078.06 35
2078.17 38
2078.27 40
2078.37 43
2078.48 43
2078.58 43
2078.69 41
2078.79 37
2078.90 33
2079.00 29
2079.11 26
2079.21 24
2079.31 23
2079.42 22
2079.52 22
2079.63 21
2079.73 20
2079.84 18
2079.94 16
2080.05 12
2080.15 8
2080.26 4
2080.36 1
2080.46 0
2080.57 0
2080.67 0
2080.78 0
2080.88 0
2080.99 0
2081.09 0
2081.20 0
2081.30 4
2081.41 10
2081.51 17
2081.61 25
2081.72 32
2081.82 38
2081.93 41
2082.03 43
2082.14 42
2082.24 41
2082.35 39
2082.45 37
2082.56 37
2082.66 39
2082.76 42
2082.87 46
2082.97 48
2083.08 48
2083.18 44
2083.29 38
2083.39 28
2083.50 17
2083.60 6
2083.71 0
2083.81 0
2083.91 0
2084.02 0
2084.12 0
2084.23 0
2084.33 0
2084.44 0
2084.54 0
2084.65 4
2084.75 11
2084.86 19
2084.96 28
2085.07 38
2085.17 46
2085.28 51
2085.38 54
2085.48 54
2085.59 52
2085.69 50
2085.80 47
2085.90 46
2086.01 46
2086.11 47
2086.22 49
2086.32 49
2086.43 49
2086.53 47
2086.64 45
2086.74 44
2086.85 43
2086.95 45
2087.05 48
2087.16 54
2087.26 60
2087.37 66
2087.47 70
2087.58 74
2087.68 75
2087.79 76
2087.89 76
2088.00 76
2088.10 76
2088.21 78
2088.31 81
2088.42 84
2088.52 88
2088.63 93
2088.73 99
2088.83 106
2088.94 114
2089.04 121
2089.15 129
2089.25 135
2089.36 139
2089.46 141
2089.57 140
2089.67 137
2089.78 133
2089.88 129
2089.99 123
2090.09 118
2090.20 112
2090.30 107
2090.41 103
2090.51 99
2090.62 96
2090.72 94
2090.82 92
2090.93 89
2091.03 87
2091.14 84
2091.24 81
2091.35 79
2091.45 80
2091.56 82
2091.66 88
2091.77 95
2091.87 103
2091.98 111
2092.08 116
2092.19 118
2092.29 116
2092.40 111
2092.50 104
2092.61 97
2092.71 90
2092.82 87
2092.92 87
2093.03 90
2093.13 94
2093.24 99
2093.34 102
2093.45 101
2093.55 97
2093.66 91
2093.76 82
2093.86 73
2093.97 66
2094.07 60
2094.18 56
2094.28 54
2094.39 53
2094.49 52
2094.60 51
2094.70 50
2094.81 49
2094.91 49
2095.02 50
2095.12 53
2095.23 56
2095.33 58
2095.44 59
2095.54 59
2095.65 55
2095.75 50
2095.86 44
2095.96 39
2096.07 35
2096.17 35
2096.28 38
2096.38 45
2096.49 53
2096.59 62
2096.70 70
2096.80 77
2096.91 79
2097.01 79
2097.12 74
2097.22 66
2097.33 55
2097.43 43
2097.54 32
2097.64 23
2097.75 16
2097.85 12
2097.96 11
2098.06 12
2098.17 15
2098.27 20
2098.38 25
2098.48 30
2098.59 34
2098.69 37
2098.80 39
2098.90 41
2099.01 42
2099.11 42
2099.22 43
2099.32 44
2099.43 46
2099.53 47
2099.64 47
2099.74 47
2099.85 45
2099.95 42
2100.06 38
2100.16 34
2100.27 29
2100.37 25
2100.48 21
2100.58 19
2100.69 18
2100.79 18
2100.90 21
2101.00 26
2101.11 31
2101.21 36
2101.32 40
2101.42 42
2101.53 41
2101.63 38
2101.74 34
2101.84 30
2101.95 27
2102.05 25
2102.16 26
2102.26 28
2102.37 32
2102.47 38
2102.58 44
2102.68 51
2102.79 59
2102.89 66
2103.00 74
2103.10 80
2103.21 86
2103.31 90
2103.42 93
2103.52 95
2103.63 96
2103.73 98
2103.84 101
2103.94 105
2104.05 111
2104.15 118
2104.26 124
2104.36 130
2104.47 134
2104.57 135
2104.68 134
2104.78 131
2104.89 128
2104.99 125
2105.10 122
2105.21 121
2105.31 121
2105.42 121
2105.52 122
2105.63 122
2105.73 121
2105.84 120
2105.94 117
2106.05 114
2106.15 111
2106.26 107
2106.36 105
2106.47 103
2106.57 104
2106.68 105
2106.78 107
2106.89 110
2106.99 112
2107.10 113
2107.20 114
2107.31 114
2107.41 116
2107.52 118
2107.62 123
2107.73 128
2107.83 133
2107.94 137
2108.04 139
2108.15 140
2108.26 138
2108.36 136
2108.47 133
2108.57 130
2108.68 126
2108.78 123
2108.89 119
2108.99 114
2109.10 109
2109.20 106
2109.31 103
2109.41 102
2109.52 103
2109.62 104
2109.73 105
2109.83 105
2109.94 102
2110.04 98
2110.15 91
2110.26 83
2110.36 74
2110.47 64
2110.57 56
2110.68 48
2110.78 42
2110.89 38
2110.99 36
2111.10 35
2111.20 35
2111.31 36
2111.41 38
2111.52 39
2111.62 40
2111.73 41
2111.83 42
2111.94 43
2112.05 44
2112.15 44
2112.26 43
2112.36 41
2112.47 38
2112.57 36
2112.68 34
2112.78 35
2112.89 40
2112.99 47
2113.10 58
2113.20 70
2113.31 84
2113.41 96
2113.52 106
2113.63 114
2113.73 119
2113.84 120
2113.94 119
2114.05 114
2114.15 107
2114.26 98
2114.36 87
2114.47 74
2114.57 60
2114.68 48
2114.78 37
2114.89 29
2114.99 24
2115.10 21
2115.21 20
2115.31 19
2115.42 16
2115.52 11
2115.63 3
2115.73 0
2115.84 0
2115.94 0
2116.05 0
2116.15 0
2116.26 0
2116.37 0
2116.47 1
2116.58 9
2116.68 16
2116.79 23
2116.89 30
2117.00 38
2117.10 48
2117.21 58
2117.31 70
2117.42 82
2117.53 93
2117.63 100
2117.74 104
2117.84 105
2117.95 101
2118.05 96
2118.16 92
2118.26 89
2118.37 92
2118.47 98
2118.58 110
2118.69 124
2118.79 138
2118.90 151
2119.00 159
2119.11 162
2119.21 159
2119.32 151
2119.42 141
2119.53 130
2119.63 120
2119.74 112
2119.85 108
2119.95 107
2120.06 109
2120.16 112
2120.27 117
2120.37 123
2120.48 130
2120.58 138
2120.69 146
2120.80 155
2120.90 162
2121.01 167
2121.11 170
2121.22 171
2121.32 172
2121.43 173
2121.53 176
2121.64 180
2121.75 186
2121.85 193
2121.96 200
2122.06 205
2122.17 208
2122.27 208
2122.38 204
2122.48 197
2122.59 187
2122.70 176
2122.80 164
2122.91 153
2123.01 141
2123.12 130
2123.22 119
2123.33 108
2123.43 96
2123.54 84
2123.65 72
2123.75 62
2123.86 54
2123.96 49
2124.07 47
2124.17 47
2124.28 48
2124.38 49
2124.49 47
2124.60 43
2124.70 35
2124.81 26
2124.91 18
2125.02 12
2125.12 9
2125.23 12
2125.34 18
2125.44 29
2125.55 41
2125.65 55
2125.76 69
2125.86 84
2125.97 97
2126.08 110
2126.18 121
2126.29 129
2126.39 134
2126.50 135
2126.60 131
2126.71 124
2126.82 115
2126.92 107
2127.03 100
2127.13 96
2127.24 96
2127.34 97
2127.45 100
2127.55 102
2127.66 101
2127.77 98
2127.87 91
2127.98 81
2128.08 69
2128.19 55
2128.29 42
2128.40 30
2128.51 23
2128.61 19
2128.72 20
2128.82 24
2128.93 32
2129.03 41
2129.14 50
2129.25 58
2129.35 64
2129.46 69
2129.56 73
2129.67 75
2129.78 75
2129.88 74
2129.99 69
2130.09 61
2130.20 51
2130.30 40
2130.41 30
2130.52 22
2130.62 18
2130.73 18
2130.83 22
2130.94 29
2131.04 38
2131.15 47
2131.26 55
2131.36 62
2131.47 68
2131.57 73
2131.68 78
2131.79 84
2131.89 90
2132.00 97
2132.10 104
2132.21 110
2132.31 114
2132.42 115
2132.53 113
2132.63 107
2132.74 99
2132.84 89
2132.95 79
2133.05 71
2133.16 64
2133.27 60
2133.37 58
2133.48 58
2133.58 59
2133.69 59
2133.80 58
2133.90 53
2134.01 46
2134.11 36
2134.22 25
2134.33 13
2134.43 2
2134.54 0
2134.64 0
2134.75 0
2134.85 0
2134.96 0
2135.07 0
2135.17 0
2135.28 0
2135.38 4
2135.49 12
2135.60 18
2135.70 24
2135.81 27
2135.91 30
2136.02 31
2136.13 32
2136.23 32
2136.34 33
2136.44 34
2136.55 35
2136.65 37
2136.76 38
2136.87 39
2136.97 39
2137.08 38
2137.18 36
2137.29 34
2137.40 32
2137.50 31
2137.61 32
2137.71 33
2137.82 35
2137.93 36
2138.03 36
2138.14 34
2138.24 31
2138.35 27
2138.46 24
2138.56 23
2138.67 23
2138.77 24
2138.88 25
2138.99 24
2139.09 20
2139.20 14
2139.30 6
2139.41 0
2139.52 0
2139.62 0
2139.73 0
2139.83 6
2139.94 17
2140.05 28
2140.15 38
2140.26 46
2140.36 51
2140.47 55
2140.58 57
2140.68 59
2140.79 61
2140.89 62
2141.00 64
2141.11 63
2141.21 62
2141.32 60
2141.42 58
2141.53 56
2141.64 56
2141.74 57
2141.85 58
2141.95 57
2142.06 54
2142.17 47
2142.27 38
2142.38 27
2142.49 17
2142.59 9
2142.70 5
2142.80 6
2142.91 10
2143.02 17
2143.12 24
2143.23 29
2143.33 33
2143.44 33
2143.55 32
2143.65 29
2143.76 26
2143.86 24
2143.97 23
2144.08 23
2144.18 24
2144.29 24
2144.39 26
2144.50 28
2144.61 31
2144.71 36
2144.82 43
2144.93 51
2145.03 60
2145.14 68
2145.24 76
2145.35 80
2145.46 81
2145.56 77
2145.67 69
2145.77 59
2145.88 46
2145.99 34
2146.09 23
2146.20 16
2146.31 13
2146.41 14
2146.52 17
2146.62 22
2146.73 28
2146.84 33
2146.94 38
2147.05 43
2147.15 49
2147.26 55
2147.37 61
2147.47 67
2147.58 71
2147.69 73
2147.79 73
2147.90 73
2148.00 72
2148.11 73
2148.22 76
2148.32 80
2148.43 86
2148.54 92
2148.64 96
2148.75 98
2148.85 97
2148.96 96
2149.07 96
2149.17 97
2149.28 100
2149.39 105
2149.49 111
2149.60 117
2149.70 121
2149.81 123
2149.92 122
2150.02 120
2150.13 117
2150.24 112
2150.34 107
2150.45 101
2150.55 95
2150.66 89
2150.77 83
2150.87 79
2150.98 77
2151.09 78
2151.19 79
2151.30 82
2151.40 85
2151.51 88
2151.62 90
2151.72 91
2151.83 92
2151.94 92
2152.04 94
2152.15 98
2152.25 104
2152.36 111
2152.47 119
2152.57 126
2152.68 131
2152.79 133
2152.89 130
2153.00 124
2153.11 116
2153.21 106
2153.32 97
2153.42 90
2153.53 86
2153.64 86
2153.74 87
2153.85 91
2153.96 95
2154.06 100
2154.17 106
2154.28 112
2154.38 118
2154.49 124
2154.59 130
2154.70 135
2154.81 139
2154.91 142
2155.02 143
2155.13 142
2155.23 141
2155.34 140
2155.45 138
2155.55 137
2155.66 135
2155.76 133
2155.87 131
2155.98 127
2156.08 123
2156.19 118
2156.30 114
2156.40 109
2156.51 106
2156.62 103
2156.72 102
2156.83 103
2156.94 104
2157.04 107
2157.15 110
2157.25 112
2157.36 111
2157.47 106
2157.57 97
2157.68 85
2157.79 71
2157.89 56
2158.00 42
2158.11 30
2158.21 21
2158.32 15
2158.43 10
2158.53 7
2158.64 3
2158.74 0
2158.85 0
2158.96 0
2159.06 0
2159.17 0
2159.28 0
2159.38 0
2159.49 0
2159.60 3
2159.70 20
2159.81 40
2159.92 62
2160.02 82
2160.13 98
2160.24 109
2160.34 113
2160.45 111
2160.56 105
2160.66 97
2160.77 88
2160.87 79
2160.98 71
2161.09 64
2161.19 58
2161.30 52
2161.41 47
2161.51 43
2161.62 39
2161.73 37
2161.83 37
2161.94 38
2162.05 42
2162.15 46
2162.26 52
2162.37 57
2162.47 62
2162.58 66
2162.69 70
2162.79 73
2162.90 76
2163.01 78
2163.11 80
2163.22 81
2163.33 84
2163.43 87
2163.54 92
2163.65 98
2163.75 107
2163.86 118
2163.97 130
2164.07 143
2164.18 156
2164.29 169
2164.39 181
2164.50 192
2164.61 201
2164.71 207
2164.82 211
2164.92 212
2165.03 209
2165.14 204
2165.24 197
2165.35 189
2165.46 182
2165.56 175
2165.67 170
2165.78 168
2165.88 167
2165.99 170
2166.10 174
2166.20 180
2166.31 187
2166.42 194
2166.52 200
2166.63 204
2166.74 205
2166.84 204
2166.95 202
2167.06 197
2167.16 192
2167.27 188
2167.38 183
2167.48 179
2167.59 175
2167.70 171
2167.80 166
2167.91 161
2168.02 155
2168.12 148
2168.23 141
2168.34 135
2168.45 129
2168.55 124
2168.66 119
2168.77 113
2168.87 108
2168.98 102
2169.09 94
2169.19 85
2169.30 75
2169.41 64
2169.51 53
2169.62 42
2169.73 34
2169.83 28
2169.94 27
2170.05 28
2170.15 33
2170.26 38
2170.37 43
2170.47 47
2170.58 49
2170.69 48
2170.79 45
2170.90 41
2171.01 37
2171.11 33
2171.22 29
2171.33 26
2171.43 22
2171.54 18
2171.65 15
2171.75 13
2171.86 11
2171.97 10
2172.07 10
2172.18 10
2172.29 10
2172.40 10
2172.50 10
2172.61 11
2172.72 14
2172.82 19
2172.93 27
2173.04 35
2173.14 43
2173.25 50
2173.36 55
2173.46 56
2173.57 53
2173.68 48
2173.78 41
2173.89 33
2174.00 27
2174.10 23
2174.21 21
2174.32 22
2174.43 25
2174.53 29
2174.64 32
2174.75 35
2174.85 37
2174.96 38
2175.07 39
2175.17 41
2175.28 42
2175.39 44
2175.49 45
2175.60 45
2175.71 44
2175.81 42
2175.92 41
2176.03 40
2176.14 40
2176.24 41
2176.35 44
2176.46 48
2176.56 53
2176.67 58
2176.78 62
2176.88 65
2176.99 67
2177.10 67
2177.20 66
2177.31 62
2177.42 56
2177.53 49
2177.63 40
2177.74 32
2177.85 24
2177.95 18
2178.06 14
2178.17 12
2178.27 13
2178.38 16
2178.49 19
2178.59 22
2178.70 25
2178.81 26
2178.92 26
2179.02 25
2179.13 23
2179.24 22
2179.34 23
2179.45 26
2179.56 30
2179.66 33
2179.77 34
2179.88 30
2179.99 21
2180.09 9
2180.20 0
2180.31 0
2180.41 0
2180.52 0
2180.63 0
2180.73 6
2180.84 24
2180.95 41
2181.06 54
2181.16 63
2181.27 67
2181.38 68
2181.48 69
2181.59 70
2181.70 73
2181.80 77
2181.91 83
2182.02 89
2182.13 95
2182.23 102
2182.34 109
2182.45 115
2182.55 120
2182.66 123
2182.77 123
2182.88 120
2182.98 114
2183.09 104
2183.20 91
2183.30 78
2183.41 64
2183.52 50
2183.63 37
2183.73 24
2183.84 12
2183.95 0
2184.05 0
2184.16 0
2184.27 0
2184.37 0
2184.48 0
2184.59 0
2184.70 0
2184.80 0
2184.91 8
2185.02 19
2185.12 30
2185.23 41
2185.34 51
2185.45 61
2185.55 69
2185.66 74
2185.77 76
2185.87 74
2185.98 69
2186.09 62
2186.20 52
2186.30 42
2186.41 33
2186.52 25
2186.62 22
2186.73 22
2186.84 28
2186.95 37
2187.05 49
2187.16 62
2187.27 73
2187.37 80
2187.48 83
2187.59 82
2187.70 77
2187.80 71
2187.91 66
2188.02 62
2188.13 59
2188.23 57
2188.34 56
2188.45 54
2188.55 52
2188.66 49
2188.77 45
2188.88 41
2188.98 37
2189.09 34
2189.20 34
2189.30 37
2189.41 43
2189.52 54
2189.63 68
2189.73 83
2189.84 99
2189.95 113
2190.06 124
2190.16 131
2190.27 133
2190.38 130
2190.48 121
2190.59 109
2190.70 93
2190.81 74
2190.91 55
2191.02 38
2191.13 23
2191.23 11
2191.34 2
2191.45 0
2191.56 0
2191.66 0
2191.77 0
2191.88 0
2191.99 0
2192.09 0
2192.20 0
2192.31 0
2192.42 6
2192.52 15
2192.63 25
2192.74 34
2192.84 42
2192.95 50
2193.06 58
2193.17 68
2193.27 79
2193.38 91
2193.49 102
2193.60 111
2193.70 117
2193.81 119
2193.92 118
2194.02 113
2194.13 106
2194.24 97
2194.35 87
2194.45 76
2194.56 65
2194.67 53
2194.78 40
2194.88 28
2194.99 17
2195.10 7
2195.21 0
2195.31 0
2195.42 0
2195.53 1
2195.64 10
2195.74 22
2195.85 37
2195.96 52
2196.06 66
2196.17 78
2196.28 86
2196.39 91
2196.49 93
2196.60 91
2196.71 88
2196.82 84
2196.92 80
2197.03 76
2197.14 73
2197.25 72
2197.35 73
2197.46 77
2197.57 82
2197.68 87
2197.78 94
2197.89 100
2198.00 106
2198.11 111
2198.21 114
2198.32 116
2198.43 117
2198.54 119
2198.64 122
2198.75 124
2198.86 127
2198.97 128
2199.07 128
2199.18 125
2199.29 120
2199.40 112
2199.50 103
2199.61 94
2199.72 86
2199.83 81
2199.93 79
2200.04 80
2200.15 85
2200.26 93
2200.36 103
2200.47 114
2200.58 123
2200.69 130
2200.79 133
2200.90 133
2201.01 130
2201.12 125
2201.22 120
2201.33 115
2201.44 112
2201.55 111
2201.65 111
2201.76 111
2201.87 110
2201.98 106
2202.08 102
2202.19 95
2202.30 89
2202.41 83
2202.51 80
2202.62 80
2202.73 83
2202.84 88
2202.94 93
2203.05 98
2203.16 99
2203.27 98
2203.37 93
2203.48 85
2203.59 76
2203.70 68
2203.80 62
2203.91 59
2204.02 58
2204.13 59
2204.23 61
2204.34 61
2204.45 59
2204.56 55
2204.66 48
2204.77 38
2204.88 27
2204.99 14
2205.10 3
2205.20 0
2205.31 0
2205.42 0
2205.53 0
2205.63 0
2205.74 2
2205.85 12
2205.96 23
2206.06 34
2206.17 44
2206.28 52
2206.39 60
2206.49 66
2206.60 70
2206.71 73
2206.82 73
2206.93 71
2207.03 67
2207.14 62
2207.25 56
2207.36 49
2207.46 42
2207.57 34
2207.68 27
2207.79 22
2207.89 19
2208.00 19
2208.11 22
2208.22 30
2208.32 41
2208.43 54
2208.54 68
2208.65 83
2208.76 97
2208.86 108
2208.97 116
2209.08 121
2209.19 123
2209.29 123
2209.40 123
2209.51 121
2209.62 120
2209.73 119
2209.83 118
2209.94 114
2210.05 109
2210.16 102
2210.26 93
2210.37 84
2210.48 76
2210.59 68
2210.69 62
2210.80 57
2210.91 53
2211.02 51
2211.13 50
2211.23 51
2211.34 52
2211.45 54
2211.56 56
2211.66 57
2211.77 57
2211.88 55
2211.99 53
2212.10 51
2212.20 51
2212.31 53
2212.42 57
2212.53 63
2212.63 70
2212.74 78
2212.85 84
2212.96 88
2213.07 90
2213.17 89
2213.28 85
2213.39 79
2213.50 72
2213.60 66
2213.71 61
2213.82 56
2213.93 52
2214.04 47
2214.14 40
2214.25 32
2214.36 21
2214.47 8
2214.58 0
2214.68 0
2214.79 0
2214.90 0
2215.01 0
2215.11 0
2215.22 0
2215.33 0
2215.44 11
2215.55 20
2215.65 25
2215.76 26
2215.87 24
2215.98 20
2216.09 17
2216.19 16
2216.30 19
2216.41 26
2216.52 37
2216.62 50
2216.73 63
2216.84 74
2216.95 82
2217.06 86
2217.16 90
2217.27 92
2217.38 97
2217.49 103
2217.60 111
2217.70 120
2217.81 130
2217.92 138
2218.03 143
2218.14 145
2218.24 145
2218.35 142
2218.46 140
2218.57 137
2218.68 135
2218.78 135
2218.89 135
2219.00 135
2219.11 135
2219.22 135
2219.32 133
2219.43 129
2219.54 123
2219.65 114
2219.76 103
2219.86 90
2219.97 77
2220.08 65
2220.19 55
2220.29 50
2220.40 49
2220.51 51
2220.62 55
2220.73 58
2220.83 58
2220.94 54
2221.05 46
2221.16 35
2221.27 23
2221.37 11
2221.48 2
2221.59 0
2221.70 0
2221.81 0
2221.92 0
2222.02 0
2222.13 1
2222.24 2
2222.35 4
2222.46 6
2222.56 11
2222.67 16
2222.78 24
2222.89 32
2223.00 40
2223.10 48
2223.21 55
2223.32 62
2223.43 67
2223.54 71
2223.64 73
2223.75 73
2223.86 72
2223.97 70
2224.08 68
2224.18 68
2224.29 69
2224.40 72
2224.51 78
2224.62 86
2224.72 96
2224.83 107
2224.94 117
2225.05 126
2225.16 132
2225.27 136
2225.37 136
2225.48 135
2225.59 133
2225.70 130
2225.81 129
2225.91 129
2226.02 131
2226.13 134
2226.24 138
2226.35 142
2226.45 144
2226.56 144
2226.67 141
2226.78 134
2226.89 124
2227.00 111
2227.10 96
2227.21 81
2227.32 66
2227.43 53
2227.54 42
2227.64 35
2227.75 30
2227.86 27
2227.97 25
2228.08 25
2228.18 25
2228.29 26
2228.40 26
2228.51 25
2228.62 24
2228.73 22
2228.83 19
2228.94 17
2229.05 18
2229.16 21
2229.27 26
2229.37 33
2229.48 41
2229.59 47
2229.70 50
2229.81 51
2229.92 50
2230.02 49
2230.13 48
2230.24 49
2230.35 53
2230.46 60
2230.57 68
2230.67 76
2230.78 82
2230.89 86
2231.00 87
2231.11 83
2231.21 77
2231.32 68
2231.43 58
2231.54 48
2231.65 41
2231.76 37
2231.86 37
2231.97 40
2232.08 46
2232.19 53
2232.30 61
2232.41 69
2232.51 75
2232.62 79
2232.73 81
2232.84 81
2232.95 80
2233.06 77
2233.16 74
2233.27 71
2233.38 69
2233.49 68
2233.60 69
2233.71 72
2233.81 76
2233.92 82
2234.03 87
2234.14 90
2234.25 90
2234.36 87
2234.46 81
2234.57 71
2234.68 59
2234.79 46
2234.90 33
2235.01 21
2235.11 11
2235.22 2
2235.33 0
2235.44 0
2235.55 0
2235.66 0
2235.76 0
2235.87 0
2235.98 0
2236.09 0
2236.20 3
2236.31 10
2236.41 18
2236.52 24
2236.63 29
2236.74 32
2236.85 31
2236.96 27
2237.06 22
2237.17 14
2237.28 7
2237.39 1
2237.50 0
2237.61 0
2237.71 0
2237.82 5
2237.93 13
2238.04 22
2238.15 32
2238.26 40
2238.37 47
2238.47 51
2238.58 51
2238.69 48
2238.80 43
2238.91 35
2239.02 28
2239.12 20
2239.23 15
2239.34 11
2239.45 10
2239.56 10
2239.67 13
2239.77 15
2239.88 19
2239.99 21
2240.10 23
2240.21 25
2240.32 25
2240.43 25
2240.53 25
2240.64 26
2240.75 27
2240.86 30
2240.97 33
2241.08 35
2241.18 38
2241.29 39
2241.40 40
2241.51 41
2241.62 44
2241.73 47
2241.84 53
2241.94 59
2242.05 64
2242.16 68
2242.27 67
2242.38 64
2242.49 58
2242.60 51
2242.70 45
2242.81 43
2242.92 45
2243.03 51
2243.14 60
2243.25 71
2243.36 82
2243.46 91
2243.57 98
2243.68 101
2243.79 101
2243.90 98
2244.01 93
2244.12 86
2244.22 78
2244.33 69
2244.44 60
2244.55 52
2244.66 45
2244.77 39
2244.88 34
2244.98 30
2245.09 25
2245.20 19
2245.31 12
2245.42 3
2245.53 0
2245.64 0
2245.74 0
2245.85 0
2245.96 0
2246.07 0
2246.18 0
2246.29 0
2246.40 7
2246.50 13
2246.61 17
2246.72 20
2246.83 21
2246.94 19
2247.05 16
2247.16 12
2247.26 7
2247.37 4
2247.48 4
2247.59 7
2247.70 14
2247.81 24
2247.92 36
2248.03 49
2248.13 61
2248.24 70
2248.35 75
2248.46 76
2248.57 73
2248.68 69
2248.79 63
2248.89 59
2249.00 57
2249.11 56
2249.22 55
2249.33 52
2249.44 47
2249.55 39
2249.66 28
2249.76 16
2249.87 4
2249.98 0
2250.09 0
2250.20 0
2250.31 0
2250.42 0
2250.53 0
2250.63 0
2250.74 0
2250.85 3
2250.96 6
2251.07 10
2251.18 14
2251.29 19
2251.39 23
2251.50 28
2251.61 33
2251.72 38
2251.83 44
2251.94 50
2252.05 54
2252.16 57
2252.26 58
2252.37 55
2252.48 49
2252.59 42
2252.70 33
2252.81 25
2252.92 19
2253.03 17
2253.14 17
2253.24 21
2253.35 28
2253.46 36
2253.57 45
2253.68 54
2253.79 61
2253.90 66
2254.01 67
2254.11 66
2254.22 61
2254.33 55
2254.44 49
2254.55 45
2254.66 42
2254.77 42
2254.88 44
2254.98 48
2255.09 53
2255.20 58
2255.31 64
2255.42 70
2255.53 77
2255.64 85
2255.75 95
2255.86 105
2255.96 115
2256.07 124
2256.18 132
2256.29 138
2256.40 142
2256.51 145
2256.62 146
2256.73 146
2256.84 146
2256.94 144
2257.05 143
2257.16 140
2257.27 135
2257.38 130
2257.49 123
2257.60 116
2257.71 109
2257.82 103
2257.92 100
2258.03 99
2258.14 101
2258.25 102
2258.36 103
2258.47 102
2258.58 97
2258.69 89
2258.80 78
2258.90 66
2259.01 55
2259.12 46
2259.23 40
2259.34 37
2259.45 36
2259.56 37
2259.67 38
2259.78 39
2259.88 39
2259.99 39
2260.10 39
2260.21 38
2260.32 37
2260.43 37
2260.54 37
2260.65 37
2260.76 37
2260.87 38
2260.97 39
2261.08 41
2261.19 45
2261.30 51
2261.41 60
2261.52 70
2261.63 83
2261.74 96
2261.85 107
2261.96 116
2262.06 121
2262.17 120
2262.28 114
2262.39 105
2262.50 92
2262.61 78
2262.72 66
2262.83 55
2262.94 46
2263.05 39
2263.15 34
2263.26 29
2263.37 24
2263.48 18
2263.59 12
2263.70 5
2263.81 0
2263.92 0
2264.03 0
2264.14 0
2264.24 0
2264.35 0
2264.46 2
2264.57 5
2264.68 6
2264.79 5
2264.90 5
2265.01 4
2265.12 4
2265.23 6
2265.34 7
2265.44 8
2265.55 8
2265.66 4
2265.77 0
2265.88 0
2265.99 0
2266.10 0
2266.21 0
2266.32 0
2266.43 5
2266.54 12
2266.64 15
2266.75 15
2266.86 11
2266.97 4
2267.08 0
2267.19 0
2267.30 0
2267.41 0
2267.52 0
2267.63 8
2267.74 15
2267.84 20
2267.95 24
2268.06 24
2268.17 21
2268.28 16
2268.39 7
2268.50 0
2268.61 0
2268.72 0
2268.83 0
2268.94 0
2269.05 0
2269.15 0
2269.26 4
2269.37 24
2269.48 44
2269.59 64
2269.70 81
2269.81 95
2269.92 106
2270.03 113
2270.14 118
2270.25 120
2270.36 119
2270.46 116
2270.57 111
2270.68 103
2270.79 93
2270.90 82
2271.01 70
2271.12 59
2271.23 49
2271.34 41
2271.45 36
2271.56 33
2271.67 32
2271.78 33
2271.88 35
2271.99 38
2272.10 43
2272.21 48
2272.32 53
2272.43 58
2272.54 61
2272.65 63
2272.76 63
2272.87 61
2272.98 57
2273.09 52
2273.20 47
2273.30 42
2273.41 39
2273.52 37
2273.63 36
2273.74 35
2273.85 35
2273.96 33
2274.07 30
2274.18 24
2274.29 16
2274.40 8
2274.51 1
2274.62 0
2274.73 0
2274.83 7
2274.94 21
2275.05 39
2275.16 59
2275.27 78
2275.38 93
2275.49 102
2275.60 104
2275.71 100
2275.82 90
2275.93 75
2276.04 58
2276.15 40
2276.26 24
2276.37 10
2276.47 1
2276.58 0
2276.69 0
2276.80 0
2276.91 8
2277.02 17
2277.13 26
2277.24 35
2277.35 43
2277.46 49
2277.57 54
2277.68 57
2277.79 60
2277.90 61
2278.01 63
2278.12 63
2278.22 64
2278.33 63
2278.44 62
2278.55 59
2278.66 56
2278.77 52
2278.88 50
2278.99 49
2279.10 50
2279.21 53
2279.32 56
2279.43 59
2279.54 61
2279.65 61
2279.76 60
2279.87 57
2279.97 55
2280.08 52
2280.19 51
2280.30 50
2280.41 50
2280.52 50
2280.63 51
2280.74 52
2280.85 55
2280.96 58
2281.07 64
2281.18 70
2281.29 76
2281.40 80
2281.51 83
2281.62 84
2281.73 82
2281.84 79
2281.95 76
2282.05 75
2282.16 75
2282.27 78
2282.38 83
2282.49 87
2282.60 90
2282.71 92
2282.82 91
2282.93 88
2283.04 84
2283.15 81
2283.26 79
2283.37 79
2283.48 82
2283.59 86
2283.70 91
2283.81 98
2283.92 105
2284.03 113
2284.14 120
2284.24 125
2284.35 128
2284.46 127
2284.57 123
2284.68 115
2284.79 105
2284.90 95
2285.01 85
2285.12 77
2285.23 71
2285.34 66
2285.45 61
2285.56 57
2285.67 52
2285.78 47
2285.89 44
2286.00 43
2286.11 46
2286.22 53
2286.33 62
2286.44 72
2286.55 82
2286.65 93
2286.76 102
2286.87 111
2286.98 121
2287.09 131
2287.20 140
2287.31 146
2287.42 148
2287.53 145
2287.64 137
2287.75 125
2287.86 110
2287.97 95
2288.08 80
2288.19 68
2288.30 57
2288.41 47
2288.52 39
2288.63 33
2288.74 30
2288.85 31
2288.96 37
2289.07 46
2289.18 58
2289.29 71
2289.40 81
2289.51 88
2289.61 90
2289.72 88
2289.83 83
2289.94 76
2290.05 69
2290.16 63
2290.27 58
2290.38 54
2290.49 51
2290.60 48
2290.71 43
2290.82 38
2290.93 32
2291.04 25
2291.15 18
2291.26 11
2291.37 4
2291.48 0
2291.59 0
2291.70 0
2291.81 0
2291.92 0
2292.03 0
2292.14 0
2292.25 0
2292.36 2
2292.47 10
2292.58 20
2292.69 28
2292.80 35
2292.91 42
2293.02 47
2293.13 52
2293.24 57
2293.34 62
2293.45 67
2293.56 73
2293.67 77
2293.78 80
2293.89 81
2294.00 80
2294.11 78
2294.22 77
2294.33 78
2294.44 82
2294.55 88
2294.66 97
2294.77 107
2294.88 118
2294.99 128
2295.10 137
2295.21 142
2295.32 145
2295.43 144
2295.54 140
2295.65 134
2295.76 126
2295.87 118
2295.98 111
2296.09 107
2296.20 106
2296.31 107
2296.42 111
2296.53 115
2296.64 117
2296.75 118
2296.86 117
2296.97 114
2297.08 110
2297.19 106
2297.30 104
2297.41 105
2297.52 109
2297.63 115
2297.74 124
2297.85 133
2297.96 144
2298.07 153
2298.18 162
2298.29 168
2298.40 171
2298.51 172
2298.62 169
2298.73 164
2298.84 157
2298.95 148
2299.06 138
2299.17 129
2299.28 120
2299.39 112
2299.49 104
2299.60 96
2299.71 90
2299.82 84
2299.93 80
2300.04 77
2300.15 75
2300.26 73
2300.37 69
2300.48 64
2300.59 56
2300.70 45
2300.81 34
2300.92 23
2301.03 14
2301.14 8
2301.25 5
2301.36 7
2301.47 11
2301.58 18
2301.69 26
2301.80 37
2301.91 48
2302.02 60
2302.13 73
2302.24 85
2302.35 95
2302.46 102
2302.57 107
2302.68 107
2302.79 105
2302.90 101
2303.01 97
2303.12 94
2303.23 91
2303.34 89
2303.45 86
2303.56 81
2303.67 73
2303.78 63
2303.89 50
2304.00 38
2304.11 27
2304.22 18
2304.33 14
2304.44 13
2304.55 15
2304.66 18
2304.77 21
2304.88 23
2304.99 24
2305.10 23
2305.21 20
2305.32 17
2305.43 15
2305.54 12
2305.65 9
2305.76 8
2305.87 7
2305.98 8
2306.09 11
2306.20 15
2306.31 21
2306.42 28
2306.53 35
2306.64 40
2306.75 43
2306.86 43
2306.97 43
2307.08 41
2307.19 40
2307.30 40
2307.41 40
2307.52 41
2307.63 43
2307.74 44
2307.85 45
2307.96 45
2308.07 46
2308.18 48
2308.30 51
2308.41 53
2308.52 56
2308.63 57
2308.74 56
2308.85 52
2308.96 46
2309.07 38
2309.18 29
2309.29 20
2309.40 12
2309.51 7
2309.62 5
2309.73 5
2309.84 8
2309.95 13
2310.06 20
2310.17 28
2310.28 36
2310.39 45
2310.50 52
2310.61 59
2310.72 64
2310.83 66
2310.94 65
2311.05 61
2311.16 54
2311.27 46
2311.38 37
2311.49 29
2311.60 23
2311.71 19
2311.82 17
2311.93 17
2312.04 17
2312.15 18
2312.26 19
2312.37 21
2312.48 24
2312.59 28
2312.70 32
2312.81 35
2312.92 37
2313.03 37
2313.14 35
2313.25 32
2313.36 28
2313.47 25
2313.58 23
2313.69 21
2313.80 19
2313.91 17
2314.02 13
2314.13 8
2314.24 3
2314.35 0
2314.47 0
2314.58 0
2314.69 0
2314.80 3
2314.91 4
2315.02 3
2315.13 0
2315.24 0
2315.35 0
2315.46 0
2315.57 0
2315.68 6
2315.79 20
2315.90 38
2316.01 55
2316.12 71
2316.23 84
2316.34 91
2316.45 94
2316.56 92
2316.67 86
2316.78 79
2316.89 71
2317.00 65
2317.11 59
2317.22 55
2317.33 53
2317.44 51
2317.55 49
2317.66 46
2317.77 41
2317.88 35
2317.99 28
2318.11 23
2318.22 19
2318.33 18
2318.44 21
2318.55 27
2318.66 36
2318.77 44
2318.88 52
2318.99 56
2319.10 58
2319.21 57
2319.32 54
2319.43 50
2319.54 48
2319.65 47
2319.76 47
2319.87 50
2319.98 54
2320.09 59
2320.20 65
2320.31 72
2320.42 81
2320.53 89
2320.64 97
2320.75 102
2320.86 105
2320.97 104
2321.09 100
2321.20 93
2321.31 85
2321.42 77
2321.53 72
2321.64 69
2321.75 68
2321.86 70
2321.97 71
2322.08 71
2322.19 67
2322.30 60
2322.41 49
2322.52 36
2322.63 25
2322.74 15
2322.85 10
2322.96 9
2323.07 13
2323.18 20
2323.29 28
2323.40 36
2323.51 42
2323.63 46
2323.74 47
2323.85 46
2323.96 43
2324.07 39
2324.18 34
2324.29 30
2324.40 26
2324.51 24
2324.62 21
2324.73 19
2324.84 18
2324.95 16
2325.06 16
2325.17 16
2325.28 18
2325.39 21
2325.50 26
2325.61 31
2325.72 37
2325.84 44
2325.95 50
2326.06 56
2326.17 62
2326.28 68
2326.39 74
2326.50 79
2326.61 84
2326.72 87
2326.83 89
2326.94 91
2327.05 93
2327.16 95
2327.27 97
2327.38 99
2327.49 103
2327.60 108
2327.71 114
2327.83 122
2327.94 131
2328.05 139
2328.16 144
2328.27 145
2328.38 140
2328.49 130
2328.60 117
2328.71 102
2328.82 88
2328.93 78
2329.04 70
2329.15 67
2329.26 65
2329.37 64
2329.48 63
2329.59 60
2329.71 56
2329.82 51
2329.93 46
2330.04 44
2330.15 44
2330.26 47
2330.37 54
2330.48 62
2330.59 72
2330.70 80
2330.81 86
2330.92 88
2331.03 85
2331.14 78
2331.25 67
2331.36 54
2331.48 40
2331.59 28
2331.70 18
2331.81 11
2331.92 8
2332.03 8
2332.14 9
2332.25 10
2332.36 10
2332.47 9
2332.58 6
2332.69 2
2332.80 0
2332.91 0
2333.03 0
2333.14 0
2333.25 0
2333.36 0
2333.47 6
2333.58 25
2333.69 46
2333.80 67
2333.91 87
2334.02 103
2334.13 114
2334.24 122
2334.35 127
2334.46 129
2334.58 132
2334.69 134
2334.80 135
2334.91 135
2335.02 133
2335.13 130
2335.24 126
2335.35 122
2335.46 118
2335.57 115
2335.68 112
2335.79 109
2335.90 106
2336.01 101
2336.13 95
2336.24 89
2336.35 84
2336.46 81
2336.57 80
2336.68 83
2336.79 87
2336.90 93
2337.01 99
2337.12 102
2337.23 104
2337.34 102
2337.46 99
2337.57 95
2337.68 90
2337.79 88
2337.90 86
2338.01 86
2338.12 88
2338.23 90
2338.34 92
2338.45 95
2338.56 96
2338.67 98
2338.78 99
2338.90 99
2339.01 99
2339.12 98
2339.23 95
2339.34 91
2339.45 85
2339.56 77
2339.67 68
2339.78 61
2339.89 55
2340.00 52
2340.12 51
2340.23 54
2340.34 58
2340.45 63
2340.56 68
2340.67 71
2340.78 72
2340.89 72
2341.00 70
2341.11 67
2341.22 63
2341.33 59
2341.45 55
2341.56 52
2341.67 51
2341.78 53
2341.89 57
2342.00 63
2342.11 69
2342.22 75
2342.33 79
2342.44 81
2342.55 81
2342.67 79
2342.78 79
2342.89 79
2343.00 83
2343.11 89
2343.22 97
2343.33 107
2343.44 116
2343.55 123
2343.66 128
2343.78 130
2343.89 129
2344.00 126
2344.11 121
2344.22 116
2344.33 112
2344.44 108
2344.55 106
2344.66 104
2344.77 102
2344.88 100
2345.00 97
2345.11 93
2345.22 88
2345.33 83
2345.44 79
2345.55 76
2345.66 74
2345.77 74
2345.88 75
2345.99 78
2346.11 82
2346.22 87
2346.33 93
2346.44 100
2346.55 107
2346.66 113
2346.77 117
2346.88 119
2346.99 119
2347.10 118
2347.22 118
2347.33 119
2347.44 123
2347.55 128
2347.66 135
2347.77 142
2347.88 147
2347.99 149
2348.10 148
2348.22 147
2348.33 146
2348.44 146
2348.55 150
2348.66 157
2348.77 167
2348.88 179
2348.99 190
2349.10 200
2349.21 206
2349.33 209
2349.44 209
2349.55 206
2349.66 202
2349.77 198
2349.88 195
2349.99 194
2350.10 194
2350.21 195
2350.33 196
2350.44 196
2350.55 193
2350.66 188
2350.77 181
2350.88 172
2350.99 162
2351.10 154
2351.21 148
2351.33 144
2351.44 145
2351.55 148
2351.66 154
2351.77 160
2351.88 168
2351.99 175
2352.10 184
2352.21 194
2352.33 204
2352.44 216
2352.55 228
2352.66 239
2352.77 250
2352.88 261
2352.99 273
2353.10 286
2353.22 301
2353.33 319
2353.44 338
2353.55 358
2353.66 379
2353.77 399
2353.88 419
2353.99 440
2354.10 462
2354.22 483
2354.33 505
2354.44 527
2354.55 547
2354.66 566
2354.77 584
2354.88 602
2354.99 621
2355.11 640
2355.22 661
2355.33 681
2355.44 699
2355.55 714
2355.66 724
2355.77 728
2355.88 726
2356.00 719
2356.11 708
2356.22 695
2356.33 680
2356.44 665
2356.55 651
2356.66 638
2356.77 627
2356.89 620
2357.00 615
2357.11 612
2357.22 612
2357.33 610
2357.44 607
2357.55 599
2357.66 585
2357.78 564
2357.89 537
2358.00 506
2358.11 472
2358.22 439
2358.33 407
2358.44 381
2358.55 359
2358.67 343
2358.78 332
2358.89 325
2359.00 320
2359.11 317
2359.22 313
2359.33 308
2359.45 300
2359.56 289
2359.67 275
2359.78 259
2359.89 243
2360.00 227
2360.11 215
2360.22 207
2360.34 203
2360.45 202
2360.56 204
2360.67 206
2360.78 206
2360.89 203
2361.00 197
2361.12 187
2361.23 174
2361.34 161
2361.45 147
2361.56 136
2361.67 127
2361.78 121
2361.90 117
2362.01 116
2362.12 116
2362.23 118
2362.34 121
2362.45 123
2362.56 125
2362.67 126
2362.79 126
2362.90 125
2363.01 123
2363.12 122
2363.23 122
2363.34 123
2363.45 126
2363.57 129
2363.68 131
2363.79 129
2363.90 124
2364.01 114
2364.12 101
2364.23 87
2364.35 73
2364.46 62
2364.57 55
2364.68 52
2364.79 54
2364.90 57
2365.01 60
2365.13 61
2365.24 60
2365.35 57
2365.46 53
2365.57 50
2365.68 49
2365.80 50
2365.91 53
2366.02 57
2366.13 60
2366.24 63
2366.35 65
2366.46 65
2366.58 65
2366.69 65
2366.80 64
2366.91 64
2367.02 65
2367.13 68
2367.24 72
2367.36 78
2367.47 85
2367.58 93
2367.69 102
2367.80 110
2367.91 119
2368.02 127
2368.14 136
2368.25 144
2368.36 151
2368.47 156
2368.58 160
2368.69 160
2368.81 158
2368.92 153
2369.03 147
2369.14 139
2369.25 131
2369.36 123
2369.48 115
2369.59 106
2369.70 97
2369.81 90
2369.92 84
2370.03 80
2370.14 79
2370.26 80
2370.37 84
2370.48 90
2370.59 97
2370.70 104
2370.81 111
2370.93 117
2371.04 122
2371.15 124
2371.26 125
2371.37 122
2371.48 118
2371.60 111
2371.71 102
2371.82 93
2371.93 84
2372.04 77
2372.15 72
2372.26 70
2372.38 71
2372.49 75
2372.60 81
2372.71 88
2372.82 94
2372.93 98
2373.05 101
2373.16 103
2373.27 103
2373.38 103
2373.49 103
2373.60 104
2373.72 104
2373.83 104
2373.94 103
2374.05 101
2374.16 97
2374.27 91
2374.39 85
2374.50 78
2374.61 72
2374.72 67
2374.83 62
2374.94 58
2375.06 54
2375.17 50
2375.28 46
2375.39 42
2375.50 40
2375.61 38
2375.73 40
2375.84 43
2375.95 49
2376.06 55
2376.17 62
2376.29 66
2376.40 65
2376.51 60
2376.62 50
2376.73 37
2376.84 24
2376.96 12
2377.07 3
2377.18 0
2377.29 1
2377.40 7
2377.51 14
2377.63 23
2377.74 33
2377.85 43
2377.96 53
2378.07 64
2378.18 76
2378.30 89
2378.41 101
2378.52 113
2378.63 123
2378.74 131
2378.86 136
2378.97 139
2379.08 140
2379.19 139
2379.30 137
2379.41 133
2379.53 130
2379.64 126
2379.75 125
2379.86 127
2379.97 132
2380.09 139
2380.20 147
2380.31 154
2380.42 159
2380.53 159
2380.64 156
2380.76 150
2380.87 142
2380.98 134
2381.09 128
2381.20 124
2381.32 122
2381.43 121
2381.54 119
2381.65 114
2381.76 104
2381.87 89
2381.99 71
2382.10 51
2382.21 32
2382.32 17
2382.43 8
2382.55 4
2382.66 5
2382.77 10
2382.88 15
2382.99 18
2383.10 19
2383.22 16
2383.33 11
2383.44 4
2383.55 0
2383.66 0
2383.78 0
2383.89 0
2384.00 0
2384.11 1
2384.22 7
2384.34 13
2384.45 18
2384.56 22
2384.67 25
2384.78 26
2384.90 25
2385.01 22
2385.12 17
2385.23 10
2385.34 2
2385.45 0
2385.57 0
2385.68 0
2385.79 0
2385.90 0
2386.01 0
2386.13 0
2386.24 0
2386.35 8
2386.46 17
2386.57 25
2386.69 30
2386.80 35
2386.91 38
2387.02 39
2387.13 40
2387.25 41
2387.36 42
2387.47 42
2387.58 42
2387.69 42
2387.81 42
2387.92 41
2388.03 41
2388.14 41
2388.25 43
2388.37 46
2388.48 52
2388.59 60
2388.70 69
2388.81 78
2388.93 85
2389.04 88
2389.15 88
2389.26 84
2389.37 77
2389.49 69
2389.60 62
2389.71 56
2389.82 53
2389.93 52
2390.05 52
2390.16 53
2390.27 52
2390.38 51
2390.49 50
2390.61 49
2390.72 50
2390.83 52
2390.94 56
2391.05 59
2391.17 62
2391.28 63
2391.39 61
2391.50 57
2391.62 51
2391.73 46
2391.84 44
2391.95 46
2392.06 53
2392.18 65
2392.29 81
2392.40 98
2392.51 115
2392.62 128
2392.74 134
2392.85 134
2392.96 128
2393.07 115
2393.18 99
2393.30 82
2393.41 65
2393.52 50
2393.63 39
2393.75 31
2393.86 26
2393.97 24
2394.08 22
2394.19 20
2394.31 19
2394.42 17
2394.53 15
2394.64 15
2394.75 16
2394.87 20
2394.98 25
2395.09 32
2395.20 39
2395.32 46
2395.43 50
2395.54 52
2395.65 52
2395.76 52
2395.88 53
2395.99 55
2396.10 59
2396.21 65
2396.33 73
2396.44 81
2396.55 89
2396.66 95
2396.77 100
2396.89 103
2397.00 103
2397.11 101
2397.22 98
2397.33 94
2397.45 91
2397.56 88
2397.67 85
2397.78 82
2397.90 79
2398.01 73
2398.12 65
2398.23 55
2398.34 45
2398.46 35
2398.57 26
2398.68 21
2398.79 20
2398.91 24
2399.02 31
2399.13 41
2399.24 51
2399.36 60
2399.47 69
2399.58 76
2399.69 80
2399.80 82
2399.92 82
2400.03 80
2400.14 76
2400.25 70
2400.37 63
2400.48 56
2400.59 49
2400.70 43
2400.81 37
2400.93 33
2401.04 30
2401.15 28
2401.26 27
2401.38 28
2401.49 29
2401.60 33
2401.71 37
2401.83 43
2401.94 49
2402.05 55
2402.16 59
2402.27 61
2402.39 61
2402.50 60
2402.61 58
2402.72 57
2402.84 59
2402.95 64
2403.06 73
2403.17 83
2403.29 95
2403.40 105
2403.51 113
2403.62 117
2403.74 118
2403.85 117
2403.96 114
2404.07 111
2404.18 108
2404.30 105
2404.41 102
2404.52 98
2404.63 95
2404.75 92
2404.86 90
2404.97 91
2405.08 93
2405.20 97
2405.31 103
2405.42 109
2405.53 115
2405.65 119
2405.76 123
2405.87 127
2405.98 130
2406.10 133
2406.21 136
2406.32 138
2406.43 140
2406.55 140
2406.66 139
2406.77 136
2406.88 133
2406.99 129
2407.11 125
2407.22 119
2407.33 111
2407.44 103
2407.56 96
2407.67 89
2407.78 85
2407.89 84
2408.01 85
2408.12 87
2408.23 89
2408.34 90
2408.46 89
2408.57 87
2408.68 84
2408.79 81
2408.91 79
2409.02 80
2409.13 83
2409.24 88
2409.36 93
2409.47 98
2409.58 102
2409.69 105
2409.81 106
2409.92 105
2410.03 103
2410.14 100
2410.26 95
2410.37 91
2410.48 88
2410.59 86
2410.71 87
2410.82 91
2410.93 97
2411.04 105
2411.16 115
2411.27 124
2411.38 133
2411.49 139
2411.61 143
2411.72 143
2411.83 140
2411.94 134
2412.06 125
2412.17 115
2412.28 104
2412.40 95
2412.51 88
2412.62 85
2412.73 84
2412.85 86
2412.96 89
2413.07 92
2413.18 95
2413.30 97
2413.41 99
2413.52 101
2413.63 105
2413.75 111
2413.86 118
2413.97 126
2414.08 132
2414.20 137
2414.31 138
2414.42 135
2414.53 129
2414.65 121
2414.76 113
2414.87 105
2414.98 98
2415.10 92
2415.21 87
2415.32 83
2415.44 81
2415.55 79
2415.66 78
2415.77 77
2415.89 77
2416.00 76
2416.11 74
2416.22 70
2416.34 66
2416.45 60
2416.56 53
2416.67 47
2416.79 41
2416.90 35
2417.01 31
2417.13 27
2417.24 24
2417.35 21
2417.46 19
2417.58 16
2417.69 12
2417.80 9
2417.91 6
2418.03 3
2418.14 2
2418.25 2
2418.36 4
2418.48 5
2418.59 7
2418.70 7
2418.82 5
2418.93 2
2419.04 0
2419.15 0
2419.27 0
2419.38 0
2419.49 0
2419.60 0
2419.72 3
2419.83 11
2419.94 21
2420.06 32
2420.17 44
2420.28 56
2420.39 68
2420.51 79
2420.62 90
2420.73 99
2420.85 107
2420.96 115
2421.07 124
2421.18 135
2421.30 147
2421.41 160
2421.52 172
2421.63 183
2421.75 189
2421.86 191
2421.97 187
2422.09 179
2422.20 168
2422.31 154
2422.42 141
2422.54 129
2422.65 120
2422.76 113
2422.88 108
2422.99 104
2423.10 100
2423.21 94
2423.33 86
2423.44 76
2423.55 65
2423.66 55
2423.78 47
2423.89 42
2424.00 41
2424.12 44
2424.23 49
2424.34 54
2424.45 58
2424.57 59
2424.68 56
2424.79 50
2424.91 42
2425.02 33
2425.13 26
2425.24 20
2425.36 17
2425.47 16
2425.58 17
2425.70 19
2425.81 20
2425.92 22
2426.03 23
2426.15 26
2426.26 29
2426.37 34
2426.49 40
2426.60 46
2426.71 51
2426.83 54
2426.94 53
2427.05 50
2427.16 45
2427.28 39
2427.39 34
2427.50 31
2427.62 30
2427.73 32
2427.84 34
2427.95 36
2428.07 37
2428.18 35
2428.29 31
2428.41 27
2428.52 22
2428.63 19
2428.74 18
2428.86 20
2428.97 24
2429.08 31
2429.20 40
2429.31 50
2429.42 60
2429.54 68
2429.65 73
2429.76 76
2429.87 76
2429.99 74
2430.10 71
2430.21 68
2430.33 66
2430.44 66
2430.55 69
2430.67 73
2430.78 78
2430.89 85
2431.00 92
2431.12 99
2431.23 105
2431.34 111
2431.46 114
2431.57 115
2431.68 114
2431.80 111
2431.91 106
2432.02 100
2432.13 95
2432.25 91
2432.36 89
2432.47 90
2432.59 94
2432.70 99
2432.81 106
2432.93 112
2433.04 119
2433.15 124
2433.27 130
2433.38 137
2433.49 145
2433.60 154
2433.72 163
2433.83 171
2433.94 177
2434.06 180
2434.17 179
2434.28 174
2434.40 166
2434.51 157
2434.62 148
2434.73 142
2434.85 138
2434.96 138
2435.07 141
2435.19 145
2435.30 149
2435.41 151
2435.53 152
2435.64 150
2435.75 145
2435.87 138
2435.98 130
2436.09 122
2436.21 114
2436.32 108
2436.43 103
2436.54 100
2436.66 99
2436.77 99
2436.88 100
2437.00 100
2437.11 98
2437.22 95
2437.34 90
2437.45 83
2437.56 77
2437.68 72
2437.79 70
2437.90 70
2438.02 71
2438.13 75
2438.24 78
2438.36 80
2438.47 80
2438.58 79
2438.69 77
2438.81 72
2438.92 65
2439.03 57
2439.15 47
2439.26 35
2439.37 24
2439.49 14
2439.60 6
2439.71 1
2439.83 0
2439.94 0
2440.05 1
2440.17 5
2440.28 9
2440.39 12
2440.51 14
2440.62 13
2440.73 11
2440.85 9
2440.96 6
2441.07 5
2441.19 5
2441.30 8
2441.41 12
2441.52 18
2441.64 25
2441.75 30
2441.86 34
2441.98 37
2442.09 38
2442.20 37
2442.32 35
2442.43 32
2442.54 29
2442.66 24
2442.77 20
2442.88 15
2443.00 9
2443.11 4
2443.22 0
2443.34 0
2443.45 0
2443.56 0
2443.68 0
2443.79 0
2443.90 0
2444.02 0
2444.13 0
2444.24 3
2444.36 6
2444.47 10
2444.58 14
2444.70 21
2444.81 29
2444.92 38
2445.04 47
2445.15 56
2445.26 64
2445.38 71
2445.49 75
2445.60 78
2445.72 80
2445.83 80
2445.94 80
2446.06 79
2446.17 78
2446.28 75
2446.40 71
2446.51 65
2446.62 59
2446.74 53
2446.85 48
2446.96 45
2447.08 44
2447.19 45
2447.30 47
2447.42 51
2447.53 53
2447.64 54
2447.76 53
2447.87 49
2447.98 44
2448.10 39
2448.21 35
2448.32 32
2448.44 32
2448.55 33
2448.66 35
2448.78 37
2448.89 36
2449.00 32
2449.12 25
2449.23 16
2449.35 5
2449.46 0
2449.57 0
2449.69 0
2449.80 0
2449.91 0
2450.03 0
2450.14 8
2450.25 22
2450.37 35
2450.48 47
2450.59 54
2450.71 58
2450.82 57
2450.93 55
2451.05 51
2451.16 49
2451.27 48
2451.39 50
2451.50 53
2451.61 57
2451.73 60
2451.84 63
2451.95 65
2452.07 65
2452.18 65
2452.30 64
2452.41 63
2452.52 60
2452.64 56
2452.75 50
2452.86 42
2452.98 35
2453.09 29
2453.20 26
2453.32 27
2453.43 32
2453.54 41
2453.66 51
2453.77 61
2453.88 71
2454.00 80
2454.11 87
2454.22 94
2454.34 100
2454.45 105
2454.57 110
2454.68 114
2454.79 115
2454.91 113
2455.02 109
2455.13 102
2455.25 93
2455.36 82
2455.47 72
2455.59 63
2455.70 56
2455.81 51
2455.93 48
2456.04 47
2456.16 48
2456.27 48
2456.38 49
2456.50 48
2456.61 47
2456.72 47
2456.84 48
2456.95 51
2457.06 57
2457.18 66
2457.29 76
2457.41 87
2457.52 95
2457.63 100
2457.75 100
2457.86 95
2457.97 87
2458.09 78
2458.20 70
2458.31 64
2458.43 63
2458.54 66
2458.65 73
2458.77 85
2458.88 100
2459.00 116
2459.11 134
2459.22 152
2459.34 167
2459.45 178
2459.56 185
2459.68 188
2459.79 185
2459.91 179
2460.02 169
2460.13 158
2460.25 148
2460.36 139
2460.47 132
2460.59 128
2460.70 128
2460.81 130
2460.93 133
2461.04 136
2461.16 138
2461.27 140
2461.38 141
2461.50 142
2461.61 144
2461.72 146
2461.84 148
2461.95 148
2462.07 144
2462.18 136
2462.29 124
2462.41 110
2462.52 95
2462.63 81
2462.75 70
2462.86 63
2462.98 59
2463.09 57
2463.20 57
2463.32 57
2463.43 59
2463.54 62
2463.66 66
2463.77 73
2463.89 81
2464.00 89
2464.11 98
2464.23 105
2464.34 112
2464.45 118
2464.57 124
2464.68 132
2464.80 141
2464.91 151
2465.02 159
2465.14 164
2465.25 165
2465.36 162
2465.48 156
2465.59 148
2465.71 140
2465.82 135
2465.93 131
2466.05 128
2466.16 125
2466.27 119
2466.39 111
2466.50 99
2466.62 87
2466.73 75
2466.84 67
2466.96 64
2467.07 66
2467.19 73
2467.30 83
2467.41 95
2467.53 106
2467.64 117
2467.75 125
2467.87 130
2467.98 133
2468.10 133
2468.21 130
2468.32 124
2468.44 115
2468.55 106
2468.67 97
2468.78 91
2468.89 88
2469.01 91
2469.12 99
2469.24 112
2469.35 127
2469.46 142
2469.58 154
2469.69 161
2469.80 164
2469.92 161
2470.03 154
2470.15 145
2470.26 136
2470.37 127
2470.49 119
2470.60 111
2470.72 103
2470.83 95
2470.94 88
2471.06 80
2471.17 75
2471.29 71
2471.40 71
2471.51 73
2471.63 77
2471.74 82
2471.86 87
2471.97 90
2472.08 90
2472.20 86
2472.31 79
2472.42 68
2472.54 55
2472.65 42
2472.77 29
2472.88 19
2472.99 13
2473.11 11
2473.22 14
2473.34 20
2473.45 28
2473.56 38
2473.68 48
2473.79 59
2473.91 69
2474.02 80
2474.13 91
2474.25 102
2474.36 112
2474.48 121
2474.59 127
2474.70 130
2474.82 130
2474.93 125
2475.05 118
2475.16 107
2475.27 95
2475.39 83
2475.50 73
2475.62 64
2475.73 58
2475.84 55
2475.96 56
2476.07 59
2476.19 65
2476.30 72
2476.42 80
2476.53 89
2476.64 97
2476.76 103
2476.87 108
2476.99 111
2477.10 113
2477.21 112
2477.33 111
2477.44 109
2477.56 106
2477.67 104
2477.78 102
2477.90 99
2478.01 95
2478.13 90
2478.24 82
2478.35 72
2478.47 60
2478.58 48
2478.70 36
2478.81 26
2478.92 18
2479.04 12
2479.15 8
2479.27 5
2479.38 2
2479.50 0
2479.61 0
2479.72 0
2479.84 0
2479.95 0
2480.07 0
2480.18 0
2480.29 0
2480.41 12
2480.52 26
2480.64 37
2480.75 45
2480.87 47
2480.98 45
2481.09 38
2481.21 29
2481.32 19
2481.44 11
2481.55 4
2481.66 0
2481.78 0
2481.89 0
2482.01 6
2482.12 14
2482.24 22
2482.35 30
2482.46 35
2482.58 38
2482.69 37
2482.81 33
2482.92 29
2483.03 26
2483.15 25
2483.26 27
2483.38 32
2483.49 38
2483.61 45
2483.72 49
2483.83 51
2483.95 50
2484.06 47
2484.18 43
2484.29 39
2484.41 35
2484.52 32
2484.63 30
2484.75 28
2484.86 28
2484.98 29
2485.09 31
2485.21 34
2485.32 37
2485.43 42
2485.55 48
2485.66 54
2485.78 59
2485.89 65
2486.00 69
2486.12 71
2486.23 72
2486.35 70
2486.46 67
2486.58 61
2486.69 53
2486.80 45
2486.92 36
2487.03 28
2487.15 22
2487.26 17
2487.38 15
2487.49 15
2487.61 18
2487.72 24
2487.83 32
2487.95 42
2488.06 51
2488.18 61
2488.29 68
2488.41 74
2488.52 77
2488.63 77
2488.75 76
2488.86 73
2488.98 67
2489.09 59
2489.21 50
2489.32 38
2489.43 27
2489.55 16
2489.66 8
2489.78 4
2489.89 4
2490.01 9
2490.12 18
2490.23 28
2490.35 38
2490.46 46
2490.58 51
2490.69 55
2490.81 58
2490.92 62
2491.04 69
2491.15 78
2491.26 90
2491.38 102
2491.49 112
2491.61 117
2491.72 115
2491.84 108
2491.95 96
2492.07 82
2492.18 67
2492.29 56
2492.41 49
2492.52 48
2492.64 49
2492.75 52
2492.87 54
2492.98 54
2493.09 51
2493.21 46
2493.32 39
2493.44 33
2493.55 28
2493.67 24
2493.78 20
2493.90 16
2494.01 13
2494.13 9
2494.24 6
2494.35 3
2494.47 3
2494.58 4
2494.70 7
2494.81 10
2494.93 13
2495.04 14
2495.16 14
2495.27 12
2495.38 9
2495.50 5
2495.61 1
2495.73 0
2495.84 0
2495.96 0
2496.07 0
2496.19 0
2496.30 0
2496.41 0
2496.53 0
2496.64 6
2496.76 13
2496.87 20
2496.99 25
2497.10 26
2497.22 26
2497.33 25
2497.45 24
2497.56 25
2497.67 29
2497.79 36
2497.90 45
2498.02 54
2498.13 60
2498.25 63
2498.36 63
2498.48 60
2498.59 55
2498.71 49
2498.82 43
2498.93 38
2499.05 34
2499.16 30
2499.28 25
2499.39 21
2499.51 16
2499.62 12
2499.74 9
2499.85 5
2499.97 2
2500.08 0
2500.20 0
2500.31 0
2500.42 0
2500.54 0
2500.65 0
2500.77 6
2500.88 14
2501.00 23
2501.11 33
2501.23 42
2501.34 52
2501.46 62
2501.57 71
2501.69 79
2501.80 86
2501.91 92
2502.03 95
2502.14 96
2502.26 95
2502.37 93
2502.49 89
2502.60 85
2502.72 80
2502.83 74
2502.95 67
2503.06 60
2503.18 53
2503.29 48
2503.40 46
2503.52 46
2503.63 50
2503.75 55
2503.86 62
2503.98 69
2504.09 76
2504.21 81
2504.32 84
2504.44 84
2504.55 82
2504.67 77
2504.78 69
2504.90 59
2505.01 48
2505.13 39
2505.24 34
2505.35 33
2505.47 37
2505.58 45
2505.70 56
2505.81 68
2505.93 79
2506.04 87
2506.16 93
2506.27 97
2506.39 98
2506.50 98
2506.62 95
2506.73 91
2506.85 84
2506.96 76
2507.08 67
2507.19 58
2507.31 50
2507.42 45
2507.53 43
2507.65 44
2507.76 46
2507.88 50
2507.99 54
2508.11 58
2508.22 63
2508.34 68
2508.45 74
2508.57 80
2508.68 88
2508.80 95
2508.91 101
2509.03 107
2509.14 111
2509.26 114
2509.37 116
2509.49 116
2509.60 115
2509.72 112
2509.83 106
2509.95 98
2510.06 86
2510.18 71
2510.29 55
2510.40 40
2510.52 25
2510.63 14
2510.75 5
2510.86 0
2510.98 0
2511.09 0
2511.21 4
2511.32 11
2511.44 20
2511.55 31
2511.67 43
2511.78 56
2511.90 70
2512.01 82
2512.13 92
2512.24 98
2512.36 102
2512.47 102
2512.59 100
2512.70 96
2512.82 91
2512.93 87
2513.05 84
2513.16 82
2513.28 80
2513.39 80
2513.51 81
2513.62 82
2513.74 84
2513.85 86
2513.97 88
2514.08 89
2514.20 89
2514.31 89
2514.43 89
2514.54 88
2514.66 86
2514.77 83
2514.89 79
2515.00 72
2515.12 62
2515.23 50
2515.35 37
2515.46 26
2515.58 18
2515.69 15
2515.81 18
2515.92 26
2516.03 38
2516.15 50
2516.26 61
2516.38 67
2516.49 68
2516.61 64
2516.72 55
2516.84 44
2516.95 33
2517.07 24
2517.18 19
2517.30 20
2517.41 26
2517.53 35
2517.64 47
2517.76 60
2517.87 71
2517.99 80
2518.10 88
2518.22 93
2518.33 98
2518.45 102
2518.56 107
2518.68 112
2518.79 116
2518.91 118
2519.02 116
2519.14 111
2519.25 103
2519.37 92
2519.49 80
2519.60 68
2519.72 58
2519.83 51
2519.95 47
2520.06 48
2520.18 52
2520.29 60
2520.41 69
2520.52 78
2520.64 85
2520.75 89
2520.87 89
2520.98 85
2521.10 80
2521.21 75
2521.33 72
2521.44 73
2521.56 76
2521.67 83
2521.79 91
2521.90 100
2522.02 107
2522.13 112
2522.25 114
2522.36 113
2522.48 108
2522.59 101
2522.71 91
2522.82 80
2522.94 69
2523.05 59
2523.17 52
2523.28 49
2523.40 48
2523.51 50
2523.63 52
2523.74 52
2523.86 51
2523.97 46
2524.09 40
2524.20 32
2524.32 26
2524.43 22
2524.55 21
2524.66 22
2524.78 23
2524.89 24
2525.01 24
2525.13 22
2525.24 18
2525.36 13
2525.47 8
2525.59 3
2525.70 0
2525.82 0
2525.93 0
2526.05 0
2526.16 0
2526.28 0
2526.39 0
2526.51 0
2526.62 0
2526.74 0
2526.85 1
2526.97 3
2527.08 7
2527.20 13
2527.31 23
2527.43 34
2527.54 46
2527.66 58
2527.77 68
2527.89 76
2528.01 80
2528.12 81
2528.24 79
2528.35 76
2528.47 72
2528.58 68
2528.70 65
2528.81 63
2528.93 61
2529.04 59
2529.16 56
2529.27 52
2529.39 47
2529.50 40
2529.62 32
2529.73 23
2529.85 14
2529.96 7
2530.08 1
2530.20 0
2530.31 0
2530.43 0
2530.54 2
2530.66 6
2530.77 10
2530.89 15
2531.00 18
2531.12 21
2531.23 22
2531.35 23
2531.46 24
2531.58 25
2531.69 27
2531.81 30
2531.92 34
2532.04 40
2532.16 46
2532.27 52
2532.39 58
2532.50 63
2532.62 68
2532.73 72
2532.85 75
2532.96 76
2533.08 77
2533.19 78
2533.31 78
2533.42 80
2533.54 83
2533.66 87
2533.77 92
2533.89 98
2534.00 104
2534.12 109
2534.23 113
2534.35 115
2534.46 115
2534.58 113
2534.69 109
2534.81 103
2534.92 97
2535.04 91
2535.16 84
2535.27 79
2535.39 74
2535.50 72
2535.62 72
2535.73 76
2535.85 82
2535.96 90
2536.08 99
2536.19 106
2536.31 109
2536.42 109
2536.54 104
2536.66 96
2536.77 87
2536.89 77
2537.00 70
2537.12 65
2537.23 65
2537.35 67
2537.46 72
2537.58 79
2537.69 87
2537.81 95
2537.93 103
2538.04 109
2538.16 114
2538.27 117
2538.39 117
2538.50 115
2538.62 111
2538.73 106
2538.85 102
2538.96 100
2539.08 102
2539.20 107
2539.31 116
2539.43 125
2539.54 134
2539.66 139
2539.77 140
2539.89 137
2540.00 131
2540.12 123
2540.24 114
2540.35 105
2540.47 96
2540.58 88
2540.70 81
2540.81 75
2540.93 70
2541.04 67
2541.16 67
2541.28 70
2541.39 74
2541.51 81
2541.62 87
2541.74 94
2541.85 98
2541.97 99
2542.08 98
2542.20 93
2542.31 85
2542.43 76
2542.55 65
2542.66 55
2542.78 46
2542.89 40
2543.01 37
2543.12 36
2543.24 37
2543.36 39
2543.47 41
2543.59 42
2543.70 42
2543.82 43
2543.93 45
2544.05 50
2544.16 59
2544.28 70
2544.40 84
2544.51 98
2544.63 110
2544.74 119
2544.86 123
2544.97 122
2545.09 118
2545.20 110
2545.32 102
2545.44 96
2545.55 92
2545.67 91
2545.78 95
2545.90 101
2546.01 107
2546.13 113
2546.25 116
2546.36 114
2546.48 108
2546.59 99
2546.71 87
2546.82 73
2546.94 60
2547.06 47
2547.17 36
2547.29 27
2547.40 20
2547.52 16
2547.63 16
2547.75 20
2547.87 28
2547.98 39
2548.10 53
2548.21 68
2548.33 82
2548.44 92
2548.56 99
2548.67 103
2548.79 103
2548.91 102
2549.02 100
2549.14 99
2549.25 98
2549.37 97
2549.48 96
2549.60 93
2549.72 89
2549.83 82
2549.95 74
2550.06 65
2550.18 54
2550.30 43
2550.41 32
2550.53 21
2550.64 11
2550.76 1
2550.87 0
2550.99 0
2551.11 0
2551.22 0
2551.34 0
2551.45 0
2551.57 2
2551.68 4
2551.80 5
2551.92 5
2552.03 5
2552.15 5
2552.26 6
2552.38 6
2552.49 7
2552.61 7
2552.73 7
2552.84 5
2552.96 4
2553.07 2
2553.19 1
2553.31 0
2553.42 0
2553.54 0
2553.65 0
2553.77 0
2553.88 2
2554.00 6
2554.12 11
2554.23 17
2554.35 24
2554.46 32
2554.58 38
2554.70 42
2554.81 44
2554.93 43
2555.04 40
2555.16 36
2555.27 32
2555.39 28
2555.51 24
2555.62 22
2555.74 20
2555.85 18
2555.97 16
2556.09 14
2556.20 12
2556.32 10
2556.43 8
2556.55 7
2556.67 7
2556.78 9
2556.90 14
2557.01 23
2557.13 35
2557.24 49
2557.36 65
2557.48 81
2557.59 94
2557.71 105
2557.82 112
2557.94 116
2558.06 118
2558.17 118
2558.29 116
2558.40 114
2558.52 111
2558.64 106
2558.75 100
2558.87 93
2558.98 84
2559.10 76
2559.22 70
2559.33 65
2559.45 63
2559.56 62
2559.68 63
2559.79 65
2559.91 67
2560.03 67
2560.14 67
2560.26 64
2560.37 60
2560.49 56
2560.61 51
2560.72 46
2560.84 43
2560.95 39
2561.07 36
2561.19 33
2561.30 29
2561.42 24
2561.53 18
2561.65 12
2561.77 6
2561.88 2
2562.00 0
2562.11 0
2562.23 5
2562.35 12
2562.46 22
2562.58 32
2562.69 42
2562.81 52
2562.93 59
2563.04 64
2563.16 68
2563.27 69
2563.39 70
2563.51 70
2563.62 69
2563.74 66
2563.86 62
2563.97 58
2564.09 55
2564.20 55
2564.32 58
2564.44 65
2564.55 76
2564.67 89
2564.78 101
2564.90 112
2565.02 118
2565.13 119
2565.25 118
2565.36 117
2565.48 116
2565.60 118
2565.71 124
2565.83 132
2565.94 142
2566.06 150
2566.18 156
2566.29 159
2566.41 159
2566.53 157
2566.64 155
2566.76 153
2566.87 152
2566.99 153
2567.11 155
2567.22 157
2567.34 158
2567.45 160
2567.57 162
2567.69 165
2567.80 168
2567.92 172
2568.03 176
2568.15 179
2568.27 180
2568.38 178
2568.50 173
2568.62 165
2568.73 154
2568.85 142
2568.96 131
2569.08 123
2569.20 118
2569.31 117
2569.43 120
2569.54 125
2569.66 130
2569.78 135
2569.89 138
2570.01 140
2570.13 141
2570.24 140
2570.36 140
2570.47 140
2570.59 139
2570.71 138
2570.82 137
2570.94 133
2571.06 127
2571.17 117
2571.29 103
2571.40 86
2571.52 66
2571.64 47
2571.75 28
2571.87 14
2571.99 4
2572.10 0
2572.22 0
2572.33 0
2572.45 3
2572.57 5
2572.68 7
2572.80 8
2572.92 8
2573.03 9
2573.15 10
2573.26 12
2573.38 13
2573.50 13
2573.61 11
2573.73 6
2573.85 0
2573.96 0
2574.08 0
2574.19 0
2574.31 0
2574.43 0
2574.54 0
2574.66 1
2574.78 9
2574.89 15
2575.01 19
2575.12 20
2575.24 18
2575.36 14
2575.47 10
2575.59 7
2575.71 6
2575.82 8
2575.94 12
2576.06 19
2576.17 28
2576.29 38
2576.40 49
2576.52 58
2576.64 66
2576.75 70
2576.87 69
2576.99 65
2577.10 56
2577.22 44
2577.33 32
2577.45 22
2577.57 16
2577.68 15
2577.80 20
2577.92 30
2578.03 45
2578.15 60
2578.27 75
2578.38 86
2578.50 93
2578.62 95
2578.73 94
2578.85 91
2578.96 89
2579.08 89
2579.20 92
2579.31 97
2579.43 104
2579.55 110
2579.66 114
2579.78 115
2579.90 115
2580.01 114
2580.13 113
2580.24 113
2580.36 116
2580.48 123
2580.59 133
2580.71 144
2580.83 156
2580.94 168
2581.06 177
2581.18 183
2581.29 185
2581.41 184
2581.53 181
2581.64 174
2581.76 166
2581.87 155
2581.99 142
2582.11 127
2582.22 110
2582.34 92
2582.46 74
2582.57 57
2582.69 44
2582.81 36
2582.92 31
2583.04 32
2583.16 36
2583.27 44
2583.39 55
2583.51 66
2583.62 79
2583.74 91
2583.86 101
2583.97 110
2584.09 116
2584.20 120
2584.32 121
2584.44 121
2584.55 119
2584.67 119
2584.79 119
2584.90 120
2585.02 121
2585.14 122
2585.25 122
2585.37 119
2585.49 115
2585.60 107
2585.72 97
2585.84 86
2585.95 74
2586.07 63
2586.19 54
2586.30 47
2586.42 45
2586.54 46
2586.65 52
2586.77 59
2586.89 66
2587.00 73
2587.12 77
2587.23 79
2587.35 78
2587.47 77
2587.58 75
2587.70 74
2587.82 74
2587.93 75
2588.05 75
2588.17 74
2588.28 74
2588.40 73
2588.52 74
2588.63 75
2588.75 78
2588.87 81
2588.98 85
2589.10 89
2589.22 91
2589.33 90
2589.45 88
2589.57 84
2589.68 77
2589.80 71
2589.92 64
2590.03 59
2590.15 55
2590.27 53
2590.38 52
2590.50 51
2590.62 51
2590.73 50
2590.85 49
2590.97 49
2591.08 49
2591.20 52
2591.32 56
2591.43 63
2591.55 70
2591.67 79
2591.78 87
2591.90 95
2592.02 102
2592.13 108
2592.25 113
2592.37 117
2592.48 120
2592.60 120
2592.72 117
2592.83 112
2592.95 104
2593.07 95
2593.18 85
2593.30 75
2593.42 66
2593.53 58
2593.65 50
2593.77 41
2593.88 33
2594.00 24
2594.12 15
2594.23 8
2594.35 2
2594.47 0
2594.58 0
2594.70 3
2594.82 7
2594.93 12
2595.05 17
2595.17 21
2595.29 24
2595.40 26
2595.52 29
2595.64 30
2595.75 31
2595.87 31
2595.99 30
2596.10 28
2596.22 24
2596.34 18
2596.45 10
2596.57 0
2596.69 0
2596.80 0
2596.92 0
2597.04 0
2597.15 0
2597.27 0
2597.39 0
2597.50 9
2597.62 31
2597.74 55
2597.85 76
2597.97 94
2598.09 107
2598.21 114
2598.32 117
2598.44 116
2598.56 113
2598.67 110
2598.79 105
2598.91 100
2599.02 93
2599.14 85
2599.26 75
2599.37 66
2599.49 58
2599.61 52
2599.72 50
2599.84 50
2599.96 51
2600.07 53
2600.19 55
2600.31 56
2600.43 56
2600.54 57
2600.66 59
2600.78 62
2600.89 68
2601.01 76
2601.13 85
2601.24 94
2601.36 102
2601.48 106
2601.59 106
2601.71 101
2601.83 91
2601.94 77
2602.06 60
2602.18 43
2602.30 28
2602.41 15
2602.53 6
2602.65 1
2602.76 0
2602.88 0
2603.00 2
2603.11 6
2603.23 10
2603.35 14
2603.47 19
2603.58 23
2603.70 26
2603.82 29
2603.93 32
2604.05 35
2604.17 39
2604.28 44
2604.40 51
2604.52 60
2604.63 70
2604.75 82
2604.87 95
2604.99 108
2605.10 120
2605.22 131
2605.34 139
2605.45 144
2605.57 145
2605.69 142
2605.80 136
2605.92 127
2606.04 118
2606.16 109
2606.27 102
2606.39 97
2606.51 94
2606.62 91
2606.74 89
2606.86 86
2606.97 85
2607.09 84
2607.21 86
2607.33 89
2607.44 95
2607.56 101
2607.68 107
2607.79 109
2607.91 108
2608.03 101
2608.15 91
2608.26 78
2608.38 67
2608.50 57
2608.61 52
2608.73 51
2608.85 54
2608.96 57
2609.08 60
2609.20 61
2609.32 59
2609.43 53
2609.55 46
2609.67 39
2609.78 31
2609.90 26
2610.02 22
2610.14 20
2610.25 20
2610.37 22
2610.49 27
2610.60 35
2610.72 44
2610.84 55
2610.96 66
2611.07 78
2611.19 88
2611.31 96
2611.42 101
2611.54 103
2611.66 101
2611.77 97
2611.89 90
2612.01 83
2612.13 77
2612.24 73
2612.36 70
2612.48 69
2612.59 70
2612.71 69
2612.83 67
2612.95 62
2613.06 56
2613.18 49
2613.30 42
2613.42 39
2613.53 40
2613.65 46
2613.77 55
2613.88 67
2614.00 79
2614.12 89
2614.24 96
2614.35 99
2614.47 99
2614.59 95
2614.70 90
2614.82 84
2614.94 78
2615.06 75
2615.17 75
2615.29 78
2615.41 85
2615.52 94
2615.64 103
2615.76 112
2615.88 119
2615.99 123
2616.11 125
2616.23 125
2616.35 126
2616.46 126
2616.58 127
2616.70 128
2616.81 127
2616.93 125
2617.05 121
2617.17 113
2617.28 103
2617.40 91
2617.52 78
2617.63 65
2617.75 52
2617.87 39
2617.99 27
2618.10 16
2618.22 7
2618.34 0
2618.46 0
2618.57 0
2618.69 0
2618.81 0
2618.92 0
2619.04 3
2619.16 10
2619.28 16
2619.39 22
2619.51 26
2619.63 29
2619.75 30
2619.86 29
2619.98 26
2620.10 21
2620.22 17
2620.33 14
2620.45 13
2620.57 14
2620.68 17
2620.80 22
2620.92 28
2621.04 35
2621.15 40
2621.27 44
2621.39 45
2621.51 43
2621.62 37
2621.74 27
2621.86 16
2621.98 4
2622.09 0
2622.21 0
2622.33 0
2622.44 0
2622.56 0
2622.68 4
2622.80 8
2622.91 10
2623.03 9
2623.15 5
2623.27 2
2623.38 0
2623.50 0
2623.62 2
2623.74 7
2623.85 12
2623.97 16
2624.09 19
2624.21 20
2624.32 20
2624.44 20
2624.56 19
2624.68 20
2624.79 23
2624.91 28
2625.03 32
2625.15 37
2625.26 39
2625.38 40
2625.50 37
2625.62 32
2625.73 26
2625.85 19
2625.97 14
2626.08 12
2626.20 13
2626.32 19
2626.44 27
2626.55 38
2626.67 49
2626.79 60
2626.91 68
2627.02 75
2627.14 79
2627.26 82
2627.38 84
2627.49 86
2627.61 88
2627.73 90
2627.85 92
2627.96 94
2628.08 95
2628.20 95
2628.32 96
2628.43 98
2628.55 100
2628.67 103
2628.79 106
2628.90 109
2629.02 110
2629.14 110
2629.26 108
2629.37 104
2629.49 100
2629.61 95
2629.73 91
2629.84 87
2629.96 83
2630.08 80
2630.20 77
2630.31 74
2630.43 73
2630.55 73
2630.67 75
2630.79 79
2630.90 84
2631.02 90
2631.14 95
2631.26 98
2631.37 99
2631.49 97
2631.61 92
2631.73 86
2631.84 77
2631.96 69
2632.08 61
2632.20 55
2632.31 51
2632.43 49
2632.55 50
2632.67 51
2632.78 54
2632.90 57
2633.02 60
2633.14 63
2633.25 67
2633.37 71
2633.49 76
2633.61 80
2633.72 81
2633.84 80
2633.96 75
2634.08 67
2634.20 56
2634.31 45
2634.43 33
2634.55 23
2634.67 14
2634.78 7
2634.90 3
2635.02 0
2635.14 0
2635.25 0
2635.37 2
2635.49 4
2635.61 7
2635.72 9
2635.84 10
2635.96 10
2636.08 10
2636.20 9
2636.31 7
2636.43 4
2636.55 1
2636.67 0
2636.78 0
2636.90 0
2637.02 0
2637.14 0
2637.25 0
2637.37 0
2637.49 4
2637.61 16
2637.73 31
2637.84 47
2637.96 62
2638.08 75
2638.20 84
2638.31 89
2638.43 91
2638.55 91
2638.67 90
2638.79 90
2638.90 89
2639.02 88
2639.14 86
2639.26 81
2639.37 74
2639.49 64
2639.61 51
2639.73 36
2639.85 21
2639.96 7
2640.08 0
2640.20 0
2640.32 0
2640.43 0
2640.55 0
2640.67 0
2640.79 0
2640.90 5
2641.02 10
2641.14 12
2641.26 12
2641.38 11
2641.49 10
2641.61 12
2641.73 16
2641.85 22
2641.97 29
2642.08 36
2642.20 42
2642.32 45
2642.44 47
2642.55 49
2642.67 51
2642.79 55
2642.91 61
2643.03 67
2643.14 73
2643.26 76
2643.38 76
2643.50 74
2643.61 69
2643.73 64
2643.85 60
2643.97 58
2644.09 58
2644.20 61
2644.32 64
2644.44 68
2644.56 72
2644.68 77
2644.79 83
2644.91 91
2645.03 101
2645.15 112
2645.26 124
2645.38 134
2645.50 143
2645.62 150
2645.74 154
2645.85 156
2645.97 156
2646.09 153
2646.21 149
2646.33 142
2646.44 134
2646.56 125
2646.68 116
2646.80 107
2646.92 100
2647.03 94
2647.15 91
2647.27 90
2647.39 91
2647.51 92
2647.62 94
2647.74 96
2647.86 97
2647.98 97
2648.09 96
2648.21 94
2648.33 91
2648.45 87
2648.57 83
2648.68 78
2648.80 73
2648.92 68
2649.04 65
2649.16 63
2649.27 63
2649.39 66
2649.51 69
2649.63 73
2649.75 77
2649.86 79
2649.98 79
2650.10 78
2650.22 76
2650.34 74
2650.45 73
2650.57 73
2650.69 75
2650.81 79
2650.93 83
2651.04 87
2651.16 89
2651.28 88
2651.40 86
2651.52 82
2651.63 77
2651.75 73
2651.87 69
2651.99 66
2652.11 63
2652.22 62
2652.34 60
2652.46 58
2652.58 55
2652.70 52
2652.81 48
2652.93 44
2653.05 41
2653.17 39
2653.29 38
2653.41 38
2653.52 39
2653.64 40
2653.76 41
2653.88 42
2654.00 41
2654.11 40
2654.23 39
2654.35 37
2654.47 37
2654.59 39
2654.70 42
2654.82 47
2654.94 53
2655.06 58
2655.18 62
2655.29 65
2655.41 65
2655.53 65
2655.65 64
2655.77 64
2655.89 65
2656.00 69
2656.12 73
2656.24 79
2656.36 84
2656.48 88
2656.59 91
2656.71 92
2656.83 92
2656.95 92
2657.07 91
2657.18 91
2657.30 92
2657.42 94
2657.54 97
2657.66 100
2657.78 104
2657.89 110
2658.01 116
2658.13 122
2658.25 129
2658.37 136
2658.48 140
2658.60 143
2658.72 142
2658.84 139
2658.96 133
2659.08 128
2659.19 123
2659.31 121
2659.43 121
2659.55 124
2659.67 127
2659.78 131
2659.90 135
2660.02 137
2660.14 136
2660.26 134
2660.38 128
2660.49 121
2660.61 111
2660.73 102
2660.85 93
2660.97 87
2661.08 86
2661.20 88
2661.32 93
2661.44 102
2661.56 111
2661.68 120
2661.79 128
2661.91 133
2662.03 136
2662.15 137
2662.27 136
2662.39 135
2662.50 134
2662.62 133
2662.74 134
2662.86 137
2662.98 141
2663.10 147
2663.21 155
2663.33 163
2663.45 171
2663.57 178
2663.69 184
2663.81 189
2663.92 192
2664.04 194
2664.16 195
2664.28 195
2664.40 194
2664.51 193
2664.63 192
2664.75 191
2664.87 189
2664.99 186
2665.11 180
2665.22 173
2665.34 165
2665.46 154
2665.58 144
2665.70 134
2665.82 125
2665.93 119
2666.05 117
2666.17 118
2666.29 124
2666.41 133
2666.53 143
2666.64 154
2666.76 161
2666.88 166
2667.00 165
2667.12 161
2667.24 153
2667.36 145
2667.47 137
2667.59 132
2667.71 130
2667.83 132
2667.95 138
2668.07 147
2668.18 159
2668.30 172
2668.42 185
2668.54 197
2668.66 207
2668.78 214
2668.89 218
2669.01 219
2669.13 217
2669.25 214
2669.37 208
2669.49 201
2669.60 193
2669.72 184
2669.84 175
2669.96 166
2670.08 159
2670.20 155
2670.32 152
2670.43 151
2670.55 150
2670.67 149
2670.79 146
2670.91 142
2671.03 136
2671.14 131
2671.26 126
2671.38 123
2671.50 122
2671.62 120
2671.74 119
2671.86 116
2671.97 111
2672.09 103
2672.21 92
2672.33 79
2672.45 63
2672.57 46
2672.68 28
2672.80 9
2672.92 0
2673.04 0
2673.16 0
2673.28 0
2673.40 0
2673.51 0
2673.63 0
2673.75 0
2673.87 7
2673.99 24
2674.11 40
2674.23 54
2674.34 63
2674.46 69
2674.58 69
2674.70 67
2674.82 62
2674.94 56
2675.06 50
2675.17 46
2675.29 44
2675.41 43
2675.53 41
2675.65 39
2675.77 36
2675.88 33
2676.00 30
2676.12 30
2676.24 34
2676.36 42
2676.48 53
2676.60 67
2676.71 81
2676.83 93
2676.95 104
2677.07 111
2677.19 115
2677.31 117
2677.43 118
2677.55 118
2677.66 118
2677.78 119
2677.90 119
2678.02 117
2678.14 115
2678.26 110
2678.38 104
2678.49 97
2678.61 90
2678.73 84
2678.85 79
2678.97 76
2679.09 73
2679.21 70
2679.32 67
2679.44 64
2679.56 60
2679.68 57
2679.80 53
2679.92 49
2680.04 45
2680.16 38
2680.27 31
2680.39 23
2680.51 15
2680.63 9
2680.75 6
2680.87 6
2680.99 11
2681.10 19
2681.22 31
2681.34 44
2681.46 58
2681.58 70
2681.70 79
2681.82 87
2681.94 91
2682.05 93
2682.17 92
2682.29 90
2682.41 86
2682.53 80
2682.65 73
2682.77 66
2682.88 60
2683.00 56
2683.12 55
2683.24 58
2683.36 62
2683.48 67
2683.60 72
2683.72 73
2683.83 72
2683.95 68
2684.07 61
2684.19 55
2684.31 49
2684.43 44
2684.55 40
2684.67 35
2684.78 29
2684.90 20
2685.02 11
2685.14 2
2685.26 0
2685.38 0
2685.50 0
2685.62 0
2685.73 6
2685.85 14
2685.97 20
2686.09 21
2686.21 19
2686.33 13
2686.45 5
2686.57 0
2686.69 0
2686.80 0
2686.92 0
2687.04 0
2687.16 0
2687.28 0
2687.40 0
2687.52 1
2687.64 2
2687.75 4
2687.87 8
2687.99 14
2688.11 23
2688.23 34
2688.35 45
2688.47 55
2688.59 63
2688.71 69
2688.82 72
2688.94 73
2689.06 73
2689.18 74
2689.30 75
2689.42 77
2689.54 79
2689.66 82
2689.78 85
2689.89 87
2690.01 89
2690.13 90
2690.25 91
2690.37 93
2690.49 95
2690.61 97
2690.73 99
2690.85 100
2690.96 99
2691.08 97
2691.20 93
2691.32 87
2691.44 80
2691.56 74
2691.68 70
2691.80 69
2691.92 69
2692.03 72
2692.15 75
2692.27 78
2692.39 79
2692.51 80
2692.63 80
2692.75 78
2692.87 76
2692.99 74
2693.10 72
2693.22 69
2693.34 67
2693.46 65
2693.58 64
2693.70 64
2693.82 63
2693.94 64
2694.06 65
2694.18 66
2694.29 68
2694.41 72
2694.53 77
2694.65 84
2694.77 91
2694.89 99
2695.01 105
2695.13 109
2695.25 110
2695.37 108
2695.48 104
2695.60 97
2695.72 90
2695.84 82
2695.96 74
2696.08 66
2696.20 59
2696.32 53
2696.44 50
2696.56 48
2696.67 47
2696.79 49
2696.91 52
2697.03 57
2697.15 63
2697.27 70
2697.39 79
2697.51 87
2697.63 96
2697.75 104
2697.86 109
2697.98 111
2698.10 109
2698.22 104
2698.34 96
2698.46 86
2698.58 76
2698.70 68
2698.82 61
2698.94 56
2699.06 52
2699.17 51
2699.29 50
2699.41 50
2699.53 50
2699.65 50
2699.77 50
2699.89 50
2700.01 50
2700.13 51
2700.25 53
2700.37 57
2700.48 63
2700.60 69
2700.72 73
2700.84 75
2700.96 74
2701.08 68
2701.20 58
2701.32 46
2701.44 34
2701.56 21
2701.68 11
2701.79 4
2701.91 0
2702.03 0
2702.15 5
2702.27 13
2702.39 24
2702.51 38
2702.63 51
2702.75 62
2702.87 70
2702.99 75
2703.11 77
2703.22 76
2703.34 75
2703.46 74
2703.58 73
2703.70 71
2703.82 68
2703.94 64
2704.06 59
2704.18 52
2704.30 46
2704.42 41
2704.54 38
2704.65 37
2704.77 37
2704.89 40
2705.01 43
2705.13 47
2705.25 51
2705.37 55
2705.49 59
2705.61 62
2705.73 64
2705.85 64
2705.97 64
2706.09 62
2706.20 60
2706.32 56
2706.44 53
2706.56 48
2706.68 45
2706.80 41
2706.92 40
2707.04 40
2707.16 43
2707.28 48
2707.40 56
2707.52 64
2707.64 72
2707.75 79
2707.87 83
2707.99 84
2708.11 82
2708.23 78
2708.35 73
2708.47 69
2708.59 65
2708.71 63
2708.83 63
2708.95 63
2709.07 65
2709.19 66
2709.31 66
2709.42 64
2709.54 60
2709.66 55
2709.78 49
2709.90 43
2710.02 37
2710.14 32
2710.26 29
2710.38 26
2710.50 25
2710.62 26
2710.74 29
2710.86 35
2710.98 43
2711.10 52
2711.21 60
2711.33 66
2711.45 69
2711.57 67
2711.69 61
2711.81 52
2711.93 40
2712.05 26
2712.17 12
2712.29 0
2712.41 0
2712.53 0
2712.65 0
2712.77 0
2712.89 0
2713.01 0
2713.12 0
2713.24 5
2713.36 14
2713.48 20
2713.60 23
2713.72 24
2713.84 24
2713.96 23
2714.08 22
2714.20 21
2714.32 21
2714.44 20
2714.56 19
2714.68 18
2714.80 17
2714.92 17
2715.04 18
2715.15 20
2715.27 23
2715.39 27
2715.51 30
2715.63 31
2715.75 30
2715.87 26
2715.99 22
2716.11 17
2716.23 14
2716.35 13
2716.47 16
2716.59 21
2716.71 29
2716.83 36
2716.95 42
2717.07 45
2717.19 45
2717.30 43
2717.42 42
2717.54 42
2717.66 45
2717.78 50
2717.90 58
2718.02 65
2718.14 71
2718.26 72
2718.38 70
2718.50 65
2718.62 59
2718.74 53
2718.86 49
2718.98 48
2719.10 51
2719.22 56
2719.34 63
2719.46 71
2719.58 77
2719.70 81
2719.81 83
2719.93 82
2720.05 80
2720.17 77
2720.29 76
2720.41 79
2720.53 86
2720.65 98
2720.77 113
2720.89 129
2721.01 144
2721.13 156
2721.25 164
2721.37 167
2721.49 166
2721.61 162
2721.73 156
2721.85 148
2721.97 138
2722.09 127
2722.21 117
2722.33 107
2722.45 99
2722.56 93
2722.68 90
2722.80 89
2722.92 88
2723.04 86
2723.16 82
2723.28 75
2723.40 65
2723.52 53
2723.64 41
2723.76 29
2723.88 18
2724.00 9
2724.12 2
2724.24 0
2724.36 0
2724.48 0
2724.60 0
2724.72 0
2724.84 0
2724.96 0
2725.08 2
2725.20 4
2725.32 5
2725.44 5
2725.56 5
2725.68 5
2725.79 4
2725.91 3
2726.03 1
2726.15 0
2726.27 0
2726.39 0
2726.51 0
2726.63 0
2726.75 0
2726.87 0
2726.99 1
2727.11 5
2727.23 10
2727.35 14
2727.47 18
2727.59 20
2727.71 21
2727.83 20
2727.95 19
2728.07 19
2728.19 21
2728.31 26
2728.43 35
2728.55 46
2728.67 57
2728.79 65
2728.91 69
2729.03 68
2729.15 62
2729.27 53
2729.39 42
2729.51 32
2729.63 24
2729.75 19
2729.86 17
2729.98 16
2730.10 16
2730.22 15
2730.34 14
2730.46 14
2730.58 15
2730.70 18
2730.82 23
2730.94 30
2731.06 38
2731.18 48
2731.30 57
2731.42 67
2731.54 77
2731.66 87
2731.78 95
2731.90 103
2732.02 109
2732.14 113
2732.26 117
2732.38 119
2732.50 120
2732.62 121
2732.74 122
2732.86 122
2732.98 120
2733.10 117
2733.22 113
2733.34 107
2733.46 101
2733.58 96
2733.70 91
2733.82 87
2733.94 84
2734.06 81
2734.18 78
2734.30 74
2734.42 70
2734.54 64
2734.66 58
2734.78 53
2734.90 48
2735.02 45
2735.14 43
2735.26 42
2735.38 43
2735.50 46
2735.62 50
2735.74 55
2735.86 60
2735.98 66
2736.10 70
2736.22 72
2736.34 73
2736.46 73
2736.58 72
2736.70 72
2736.82 73
2736.94 75
2737.06 79
2737.17 84
2737.29 88
2737.41 92
2737.53 96
2737.65 99
2737.77 103
2737.89 108
2738.01 117
2738.13 128
2738.25 141
2738.37 155
2738.49 168
2738.61 179
2738.73 186
2738.85 187
2738.97 184
2739.09 178
2739.21 170
2739.33 162
2739.45 156
2739.57 152
2739.69 152
2739.81 154
2739.93 158
2740.05 163
2740.17 169
2740.29 175
2740.41 179
2740.53 182
2740.65 182
2740.77 180
2740.89 174
2741.01 167
2741.13 158
2741.25 149
2741.37 140
2741.49 133
2741.61 127
2741.73 122
2741.85 118
2741.97 115
2742.09 113
2742.21 113
2742.33 114
2742.45 117
2742.57 122
2742.69 128
2742.81 136
2742.93 145
2743.05 154
2743.17 162
2743.29 169
2743.41 174
2743.53 177
2743.65 177
2743.77 175
2743.89 171
2744.01 164
2744.13 155
2744.25 145
2744.37 133
2744.49 119
2744.61 104
2744.73 89
2744.86 75
2744.98 64
2745.10 56
2745.22 53
2745.34 55
2745.46 60
2745.58 67
2745.70 75
2745.82 84
2745.94 91
2746.06 97
2746.18 102
2746.30 106
2746.42 110
2746.54 113
2746.66 117
2746.78 122
2746.90 128
2747.02 136
2747.14 145
2747.26 156
2747.38 168
2747.50 179
2747.62 189
2747.74 197
2747.86 202
2747.98 204
2748.10 205
2748.22 204
2748.34 202
2748.46 200
2748.58 197
2748.70 193
2748.82 189
2748.94 184
2749.06 180
2749.18 176
2749.30 174
2749.42 174
2749.54 176
2749.66 179
2749.78 182
2749.90 184
2750.02 185
2750.14 184
2750.26 183
2750.38 181
2750.50 180
2750.62 182
2750.74 189
2750.86 199
2750.98 213
2751.10 230
2751.22 247
2751.34 262
2751.46 274
2751.58 281
2751.70 282
2751.82 279
2751.94 271
2752.06 261
2752.19 248
2752.31 235
2752.43 222
2752.55 209
2752.67 198
2752.79 188
2752.91 180
2753.03 173
2753.15 168
2753.27 165
2753.39 164
2753.51 166
2753.63 171
2753.75 179
2753.87 188
2753.99 200
2754.11 211
2754.23 221
2754.35 230
2754.47 235
2754.59 237
2754.71 235
2754.83 229
2754.95 220
2755.07 209
2755.19 197
2755.31 186
2755.43 176
2755.55 167
2755.67 160
2755.79 155
2755.91 151
2756.03 146
2756.15 141
2756.28 135
2756.40 127
2756.52 117
2756.64 105
2756.76 92
2756.88 79
2757.00 67
2757.12 58
2757.24 51
2757.36 48
2757.48 49
2757.60 53
2757.72 60
2757.84 69
2757.96 80
2758.08 91
2758.20 102
2758.32 112
2758.44 118
2758.56 121
2758.68 119
2758.80 114
2758.92 105
2759.04 95
2759.16 86
2759.28 78
2759.40 72
2759.53 70
2759.65 70
2759.77 74
2759.89 80
2760.01 87
2760.13 95
2760.25 101
2760.37 106
2760.49 107
2760.61 107
2760.73 105
2760.85 101
2760.97 98
2761.09 94
2761.21 91
2761.33 89
2761.45 86
2761.57 82
2761.69 77
2761.81 73
2761.93 68
2762.05 63
2762.17 60
2762.30 58
2762.42 56
2762.54 54
2762.66 52
2762.78 51
2762.90 50
2763.02 50
2763.14 51
2763.26 53
2763.38 55
2763.50 58
2763.62 58
2763.74 57
2763.86 54
2763.98 50
2764.10 45
2764.22 40
2764.34 38
2764.46 37
2764.58 38
2764.71 40
2764.83 42
2764.95 43
2765.07 44
2765.19 44
2765.31 43
2765.43 42
2765.55 42
2765.67 42
2765.79 43
2765.91 43
2766.03 43
2766.15 43
2766.27 43
2766.39 44
2766.51 46
2766.63 48
2766.75 50
2766.87 51
2767.00 51
2767.12 53
2767.24 55
2767.36 60
2767.48 67
2767.60 75
2767.72 83
2767.84 89
2767.96 92
2768.08 93
2768.20 93
2768.32 93
2768.44 95
2768.56 101
2768.68 110
2768.80 123
2768.92 135
2769.05 147
2769.17 155
2769.29 161
2769.41 163
2769.53 162
2769.65 160
2769.77 156
2769.89 152
2770.01 148
2770.13 143
2770.25 139
2770.37 134
2770.49 130
2770.61 125
2770.73 120
2770.85 114
2770.98 109
2771.10 103
2771.22 98
2771.34 94
2771.46 89
2771.58 85
2771.70 82
2771.82 79
2771.94 78
2772.06 78
2772.18 80
2772.30 84
2772.42 90
2772.54 96
2772.67 101
2772.79 106
2772.91 109
2773.03 110
2773.15 110
2773.27 109
2773.39 108
2773.51 108
2773.63 108
2773.75 110
2773.87 112
2773.99 115
2774.11 119
2774.23 123
2774.36 127
2774.48 130
2774.60 130
2774.72 128
2774.84 122
2774.96 112
2775.08 98
2775.20 84
2775.32 69
2775.44 56
2775.56 47
2775.68 41
2775.80 37
2775.92 36
2776.05 33
2776.17 29
2776.29 23
2776.41 14
2776.53 3
2776.65 0
2776.77 0
2776.89 0
2777.01 0
2777.13 0
2777.25 0
2777.37 0
2777.49 0
2777.62 12
2777.74 29
2777.86 46
2777.98 63
2778.10 79
2778.22 92
2778.34 103
2778.46 113
2778.58 120
2778.70 128
2778.82 135
2778.94 144
2779.07 154
2779.19 164
2779.31 172
2779.43 179
2779.55 182
2779.67 180
2779.79 174
2779.91 164
2780.03 152
2780.15 138
2780.27 125
2780.39 115
2780.52 107
2780.64 101
2780.76 96
2780.88 92
2781.00 87
2781.12 82
2781.24 76
2781.36 70
2781.48 65
2781.60 61
2781.72 58
2781.85 56
2781.97 54
2782.09 50
2782.21 47
2782.33 43
2782.45 40
2782.57 39
2782.69 39
2782.81 42
2782.93 45
2783.05 48
2783.18 49
2783.30 49
2783.42 47
2783.54 44
2783.66 41
2783.78 38
2783.90 36
2784.02 37
2784.14 41
2784.26 47
2784.38 55
2784.51 64
2784.63 72
2784.75 79
2784.87 85
2784.99 90
2785.11 94
2785.23 98
2785.35 101
2785.47 105
2785.59 108
2785.72 111
2785.84 113
2785.96 115
2786.08 116
2786.20 118
2786.32 122
2786.44 127
2786.56 132
2786.68 137
2786.80 140
2786.93 141
2787.05 140
2787.17 136
2787.29 131
2787.41 127
2787.53 126
2787.65 129
2787.77 137
2787.89 149
2788.01 163
2788.14 176
2788.26 188
2788.38 194
2788.50 195
2788.62 189
2788.74 178
2788.86 163
2788.98 148
2789.10 134
2789.22 123
2789.35 118
2789.47 118
2789.59 123
2789.71 131
2789.83 140
2789.95 148
2790.07 153
2790.19 154
2790.31 152
2790.44 146
2790.56 138
2790.68 127
2790.80 115
2790.92 103
2791.04 91
2791.16 80
2791.28 71
2791.40 64
2791.53 60
2791.65 57
2791.77 55
2791.89 54
2792.01 52
2792.13 50
2792.25 47
2792.37 45
2792.49 44
2792.62 44
2792.74 46
2792.86 50
2792.98 55
2793.10 59
2793.22 62
2793.34 64
2793.46 64
2793.58 64
2793.71 64
2793.83 66
2793.95 69
2794.07 73
2794.19 77
2794.31 80
2794.43 81
2794.55 80
2794.67 76
2794.80 72
2794.92 69
2795.04 67
2795.16 67
2795.28 68
2795.40 71
2795.52 73
2795.64 73
2795.77 72
2795.89 69
2796.01 64
2796.13 59
2796.25 55
2796.37 53
2796.49 52
2796.61 53
2796.74 56
2796.86 61
2796.98 67
2797.10 73
2797.22 79
2797.34 83
2797.46 86
2797.58 86
2797.71 84
2797.83 79
2797.95 75
2798.07 70
2798.19 67
2798.31 65
2798.43 64
2798.55 63
2798.68 63
2798.80 61
2798.92 58
2799.04 55
2799.16 51
2799.28 48
2799.40 46
2799.52 45
2799.65 45
2799.77 46
2799.89 46
2800.01 44
2800.13 42
2800.25 40
2800.37 39
2800.49 41
2800.62 45
2800.74 53
2800.86 63
2800.98 74
2801.10 85
2801.22 94
2801.34 101
2801.46 106
2801.59 110
2801.71 113
2801.83 114
2801.95 113
2802.07 111
2802.19 107
2802.31 101
2802.44 95
2802.56 90
2802.68 85
2802.80 83
2802.92 84
2803.04 86
2803.16 88
2803.28 90
2803.41 90
2803.53 90
2803.65 88
2803.77 85
2803.89 83
2804.01 81
2804.13 79
2804.26 77
2804.38 75
2804.50 72
2804.62 68
2804.74 65
2804.86 62
2804.98 61
2805.11 63
2805.23 68
2805.35 75
2805.47 83
2805.59 91
2805.71 98
2805.83 103
2805.96 106
2806.08 107
2806.20 107
2806.32 106
2806.44 105
2806.56 103
2806.68 101
2806.81 98
2806.93 93
2807.05 87
2807.17 80
2807.29 72
2807.41 64
2807.53 57
2807.66 52
2807.78 49
2807.90 49
2808.02 52
2808.14 56
2808.26 61
2808.38 65
2808.51 67
2808.63 66
2808.75 64
2808.87 60
2808.99 56
2809.11 56
2809.23 59
2809.36 67
2809.48 80
2809.60 96
2809.72 113
2809.84 130
2809.96 145
2810.09 156
2810.21 163
2810.33 164
2810.45 161
2810.57 155
2810.69 146
2810.81 136
2810.94 128
2811.06 122
2811.18 119
2811.30 116
2811.42 115
2811.54 112
2811.66 109
2811.79 104
2811.91 98
2812.03 92
2812.15 88
2812.27 85
2812.39 85
2812.52 88
2812.64 92
2812.76 97
2812.88 102
2813.00 104
2813.12 104
2813.25 103
2813.37 99
2813.49 96
2813.61 93
2813.73 92
2813.85 93
2813.97 95
2814.10 99
2814.22 101
2814.34 102
2814.46 102
2814.58 100
2814.70 98
2814.83 97
2814.95 99
2815.07 103
2815.19 110
2815.31 120
2815.43 129
2815.56 138
2815.68 144
2815.80 148
2815.92 147
2816.04 143
2816.16 137
2816.29 130
2816.41 124
2816.53 121
2816.65 120
2816.77 122
2816.89 125
2817.02 130
2817.14 133
2817.26 136
2817.38 137
2817.50 138
2817.62 138
2817.75 139
2817.87 141
2817.99 143
2818.11 145
2818.23 147
2818.35 149
2818.48 149
2818.60 149
2818.72 149
2818.84 148
2818.96 148
2819.08 148
2819.21 148
2819.33 148
2819.45 148
2819.57 147
2819.69 144
2819.81 139
2819.94 134
2820.06 126
2820.18 118
2820.30 110
2820.42 102
2820.54 93
2820.67 85
2820.79 77
2820.91 69
2821.03 63
2821.15 57
2821.27 53
2821.40 50
2821.52 48
2821.64 46
2821.76 44
2821.88 41
2822.01 38
2822.13 34
2822.25 31
2822.37 28
2822.49 26
2822.61 24
2822.74 21
2822.86 17
2822.98 10
2823.10 2
2823.22 0
2823.34 0
2823.47 0
2823.59 0
2823.71 0
2823.83 0
2823.95 0
2824.08 2
2824.20 15
2824.32 26
2824.44 35
2824.56 41
2824.68 44
2824.81 44
2824.93 43
2825.05 43
2825.17 44
2825.29 48
2825.42 54
2825.54 62
2825.66 71
2825.78 79
2825.90 86
2826.03 90
2826.15 93
2826.27 94
2826.39 94
2826.51 94
2826.63 93
2826.76 91
2826.88 89
2827.00 87
2827.12 84
2827.24 80
2827.37 77
2827.49 73
2827.61 69
2827.73 64
2827.85 58
2827.98 51
2828.10 44
2828.22 37
2828.34 32
2828.46 30
2828.58 30
2828.71 33
2828.83 38
2828.95 45
2829.07 53
2829.19 61
2829.32 67
2829.44 73
2829.56 78
2829.68 83
2829.80 87
2829.93 90
2830.05 94
2830.17 96
2830.29 96
2830.41 95
2830.54 92
2830.66 87
2830.78 82
2830.90 77
2831.02 72
2831.15 68
2831.27 65
2831.39 62
2831.51 61
2831.63 60
2831.75 60
2831.88 61
2832.00 62
2832.12 63
2832.24 64
2832.36 64
2832.49 64
2832.61 63
2832.73 63
2832.85 62
2832.97 60
2833.10 58
2833.22 55
2833.34 52
2833.46 48
2833.58 44
2833.71 41
2833.83 41
2833.95 43
2834.07 48
2834.20 55
2834.32 62
2834.44 67
2834.56 69
2834.68 66
2834.81 58
2834.93 46
2835.05 32
2835.17 19
2835.29 7
2835.42 0
2835.54 0
2835.66 0
2835.78 0
2835.90 0
2836.03 0
2836.15 0
2836.27 0
2836.39 0
2836.51 0
2836.64 7
2836.76 16
2836.88 24
2837.00 31
2837.12 35
2837.25 38
2837.37 40
2837.49 42
2837.61 44
2837.73 48
2837.86 52
2837.98 55
2838.10 57
2838.22 57
2838.35 56
2838.47 53
2838.59 49
2838.71 45
2838.83 41
2838.96 37
2839.08 32
2839.20 26
2839.32 20
2839.44 12
2839.57 4
2839.69 0
2839.81 0
2839.93 0
2840.06 0
2840.18 0
2840.30 3
2840.42 12
2840.54 20
2840.67 26
2840.79 29
2840.91 28
2841.03 25
2841.15 20
2841.28 14
2841.40 9
2841.52 4
2841.64 2
2841.77 0
2841.89 0
2842.01 1
2842.13 2
2842.25 3
2842.38 4
2842.50 4
2842.62 4
2842.74 4
2842.87 5
2842.99 6
2843.11 7
2843.23 9
2843.35 11
2843.48 11
2843.60 10
2843.72 6
2843.84 2
2843.97 0
2844.09 0
2844.21 0
2844.33 0
2844.45 0
2844.58 11
2844.70 24
2844.82 37
2844.94 49
2845.07 57
2845.19 63
2845.31 64
2845.43 63
2845.55 59
2845.68 55
2845.80 49
2845.92 41
2846.04 32
2846.17 21
2846.29 11
2846.41 1
2846.53 0
2846.66 0
2846.78 0
2846.90 0
2847.02 7
2847.14 16
2847.27 24
2847.39 30
2847.51 35
2847.63 37
2847.76 38
2847.88 38
2848.00 37
2848.12 35
2848.25 32
2848.37 29
2848.49 23
2848.61 16
2848.73 8
2848.86 0
2848.98 0
2849.10 0
2849.22 0
2849.35 0
2849.47 0
2849.59 0
2849.71 0
2849.84 7
2849.96 15
2850.08 20
2850.20 22
2850.33 21
2850.45 18
2850.57 14
2850.69 10
2850.82 6
2850.94 3
2851.06 1
2851.18 0
2851.30 0
2851.43 0
2851.55 0
2851.67 0
2851.79 0
2851.92 1
2852.04 10
2852.16 21
2852.28 33
2852.41 42
2852.53 49
2852.65 51
2852.77 49
2852.90 44
2853.02 36
2853.14 26
2853.26 17
2853.39 8
2853.51 0
2853.63 0
2853.75 0
2853.88 0
2854.00 0
2854.12 0
2854.24 0
2854.37 0
2854.49 0
2854.61 5
2854.73 11
2854.86 15
2854.98 19
2855.10 21
2855.22 23
2855.35 24
2855.47 25
2855.59 26
2855.71 28
2855.84 31
2855.96 36
2856.08 44
2856.20 53
2856.33 62
2856.45 71
2856.57 79
2856.69 83
2856.82 85
2856.94 83
2857.06 78
2857.18 73
2857.31 67
2857.43 61
2857.55 56
2857.67 53
2857.80 51
2857.92 50
2858.04 50
2858.16 50
2858.29 50
2858.41 49
2858.53 48
2858.65 48
2858.78 48
2858.90 50
2859.02 53
2859.14 58
2859.27 63
2859.39 66
2859.51 67
2859.63 64
2859.76 58
2859.88 51
2860.00 44
2860.12 41
2860.25 41
2860.37 44
2860.49 51
2860.61 57
2860.74 62
2860.86 64
2860.98 62
2861.10 56
2861.23 49
2861.35 43
2861.47 37
2861.60 33
2861.72 31
2861.84 30
2861.96 32
2862.09 36
2862.21 43
2862.33 53
2862.45 66
2862.58 82
2862.70 99
2862.82 116
2862.94 131
2863.07 145
2863.19 156
2863.31 164
2863.43 170
2863.56 174
2863.68 177
2863.80 178
2863.93 177
2864.05 173
2864.17 169
2864.29 164
2864.42 160
2864.54 157
2864.66 154
2864.78 152
2864.91 148
2865.03 141
2865.15 131
2865.27 118
2865.40 103
2865.52 86
2865.64 71
2865.77 58
2865.89 48
2866.01 43
2866.13 40
2866.26 38
2866.38 37
2866.50 35
2866.62 32
2866.75 27
2866.87 20
2866.99 12
2867.12 5
2867.24 0
2867.36 0
2867.48 0
2867.61 0
2867.73 0
2867.85 0
2867.97 0
2868.10 0
2868.22 1
2868.34 6
2868.47 11
2868.59 18
2868.71 25
2868.83 33
2868.96 43
2869.08 53
2869.20 64
2869.33 75
2869.45 84
2869.57 94
2869.69 102
2869.82 109
2869.94 116
2870.06 122
2870.18 126
2870.31 129
2870.43 130
2870.55 128
2870.68 123
2870.80 118
2870.92 111
2871.04 105
2871.17 99
2871.29 95
2871.41 92
2871.54 90
2871.66 89
2871.78 88
2871.90 89
2872.03 91
2872.15 93
2872.27 97
2872.40 102
2872.52 105
2872.64 106
2872.76 103
2872.89 97
2873.01 87
2873.13 75
2873.26 62
2873.38 51
2873.50 42
2873.62 37
2873.75 36
2873.87 38
2873.99 41
2874.12 44
2874.24 45
2874.36 45
2874.48 42
2874.61 39
2874.73 36
2874.85 35
2874.98 35
2875.10 37
2875.22 42
2875.34 48
2875.47 55
2875.59 61
2875.71 67
2875.84 72
2875.96 76
2876.08 80
2876.21 84
2876.33 88
2876.45 93
2876.57 98
2876.70 102
2876.82 105
2876.94 105
2877.07 102
2877.19 95
2877.31 85
2877.43 74
2877.56 63
2877.68 55
2877.80 49
2877.93 46
2878.05 45
2878.17 46
2878.30 48
2878.42 49
2878.54 51
2878.66 53
2878.79 55
2878.91 58
2879.03 60
2879.16 61
2879.28 60
2879.40 56
2879.53 50
2879.65 42
2879.77 34
2879.89 28
2880.02 23
2880.14 20
2880.26 20
2880.39 21
2880.51 21
2880.63 20
2880.76 18
2880.88 15
2881.00 10
2881.12 4
2881.25 0
2881.37 0
2881.49 0
2881.62 0
2881.74 0
2881.86 0
2881.99 0
2882.11 0
2882.23 4
2882.36 13
2882.48 24
2882.60 36
2882.72 49
2882.85 61
2882.97 71
2883.09 79
2883.22 83
2883.34 84
2883.46 80
2883.59 73
2883.71 63
2883.83 53
2883.96 44
2884.08 37
2884.20 33
2884.32 32
2884.45 34
2884.57 37
2884.69 40
2884.82 42
2884.94 43
2885.06 41
2885.19 37
2885.31 33
2885.43 28
2885.56 22
2885.68 17
2885.80 11
2885.93 6
2886.05 1
2886.17 0
2886.29 0
2886.42 0
2886.54 3
2886.66 12
2886.79 22
2886.91 33
2887.03 44
2887.16 54
2887.28 63
2887.40 71
2887.53 77
2887.65 83
2887.77 87
2887.90 88
2888.02 86
2888.14 80
2888.27 69
2888.39 53
2888.51 35
2888.63 17
2888.76 0
2888.88 0
2889.00 0
2889.13 0
2889.25 0
2889.37 0
2889.50 11
2889.62 26
2889.74 42
2889.87 56
2889.99 69
2890.11 81
2890.24 92
2890.36 101
2890.48 108
2890.61 113
2890.73 115
2890.85 116
2890.98 116
2891.10 114
2891.22 113
2891.35 113
2891.47 113
2891.59 114
2891.72 116
2891.84 119
2891.96 123
2892.09 128
2892.21 133
2892.33 139
2892.46 144
2892.58 150
2892.70 156
2892.82 163
2892.95 170
2893.07 178
2893.19 185
2893.32 191
2893.44 193
2893.56 190
2893.69 183
2893.81 171
2893.93 157
2894.06 141
2894.18 125
2894.30 110
2894.43 98
2894.55 88
2894.67 79
2894.80 72
2894.92 65
2895.04 58
2895.17 51
2895.29 44
2895.41 38
2895.54 33
2895.66 31
2895.78 31
2895.91 33
2896.03 36
2896.15 40
2896.28 41
2896.40 40
2896.52 35
2896.65 27
2896.77 17
2896.89 7
2897.02 0
2897.14 0
2897.26 0
2897.39 0
2897.51 0
2897.64 0
2897.76 0
2897.88 0
2898.01 0
2898.13 5
2898.25 11
2898.38 17
2898.50 24
2898.62 30
2898.75 36
2898.87 41
2898.99 47
2899.12 52
2899.24 57
2899.36 61
2899.49 64
2899.61 65
2899.73 64
2899.86 61
2899.98 56
2900.10 51
2900.23 44
2900.35 35
2900.47 26
2900.60 16
2900.72 5
2900.84 0
2900.97 0
2901.09 0
2901.21 0
2901.34 0
2901.46 0
2901.58 0
2901.71 9
2901.83 23
2901.96 38
2902.08 51
2902.20 63
2902.33 73
2902.45 80
2902.57 85
2902.70 86
2902.82 86
2902.94 84
2903.07 80
2903.19 76
2903.31 72
2903.44 70
2903.56 69
2903.68 71
2903.81 73
2903.93 77
2904.05 80
2904.18 82
2904.30 83
2904.43 81
2904.55 77
2904.67 73
2904.80 69
2904.92 65
2905.04 60
2905.17 56
2905.29 51
2905.41 48
2905.54 45
2905.66 45
2905.78 47
2905.91 53
2906.03 63
2906.16 75
2906.28 88
2906.40 100
2906.53 110
2906.65 116
2906.77 119
2906.90 118
2907.02 116
2907.14 114
2907.27 113
2907.39 115
2907.51 119
2907.64 125
2907.76 131
2907.89 138
2908.01 144
2908.13 149
2908.26 152
2908.38 155
2908.50 157
2908.63 159
2908.75 160
2908.87 161
2909.00 162
2909.12 162
2909.25 162
2909.37 160
2909.49 156
2909.62 147
2909.74 135
2909.86 120
2909.99 102
2910.11 85
2910.23 70
2910.36 60
2910.48 53
2910.61 51
2910.73 52
2910.85 55
2910.98 58
2911.10 60
2911.22 59
2911.35 57
2911.47 53
2911.59 47
2911.72 42
2911.84 38
2911.97 36
2912.09 36
2912.21 39
2912.34 45
2912.46 51
2912.58 57
2912.71 62
2912.83 67
2912.96 71
2913.08 76
2913.20 83
2913.33 90
2913.45 97
2913.57 103
2913.70 105
2913.82 102
2913.95 93
2914.07 80
2914.19 64
2914.32 46
2914.44 31
2914.56 18
2914.69 11
2914.81 7
2914.94 6
2915.06 8
2915.18 9
2915.31 11
2915.43 11
2915.55 10
2915.68 9
2915.80 8
2915.93 8
2916.05 10
2916.17 14
2916.30 19
2916.42 25
2916.54 30
2916.67 34
2916.79 34
2916.92 31
2917.04 26
2917.16 19
2917.29 13
2917.41 10
2917.53 9
2917.66 12
2917.78 18
2917.91 25
2918.03 31
2918.15 36
2918.28 38
2918.40 37
2918.53 34
2918.65 29
2918.77 23
2918.90 18
2919.02 12
2919.14 7
2919.27 4
2919.39 1
2919.52 0
2919.64 0
2919.76 2
2919.89 6
2920.01 10
2920.14 14
2920.26 16
2920.38 15
2920.51 9
2920.63 2
2920.75 0
2920.88 0
2921.00 0
2921.13 0
2921.25 0
2921.37 0
2921.50 15
2921.62 31
2921.75 47
2921.87 61
2921.99 71
2922.12 79
2922.24 83
2922.37 86
2922.49 88
2922.61 90
2922.74 92
2922.86 96
2922.99 100
2923.11 107
2923.23 114
2923.36 122
2923.48 131
2923.60 138
2923.73 143
2923.85 144
2923.98 140
2924.10 131
2924.22 118
2924.35 102
2924.47 85
2924.60 69
2924.72 55
2924.84 44
2924.97 35
2925.09 28
2925.22 20
2925.34 13
2925.46 6
2925.59 0
2925.71 0
2925.84 0
2925.96 0
2926.08 0
2926.21 3
2926.33 9
2926.46 13
2926.58 16
2926.70 17
2926.83 16
2926.95 12
2927.08 8
2927.20 3
2927.32 0
2927.45 0
2927.57 0
2927.70 0
2927.82 0
2927.94 0
2928.07 5
2928.19 16
2928.32 29
2928.44 45
2928.56 62
2928.69 77
2928.81 91
2928.94 102
2929.06 108
2929.18 112
2929.31 113
2929.43 111
2929.56 109
2929.68 105
2929.81 101
2929.93 96
2930.05 88
2930.18 79
2930.30 68
2930.43 57
2930.55 46
2930.67 37
2930.80 31
2930.92 27
2931.05 25
2931.17 25
2931.29 26
2931.42 26
2931.54 26
2931.67 27
2931.79 27
2931.91 28
2932.04 29
2932.16 32
2932.29 36
2932.41 41
2932.54 46
2932.66 52
2932.78 58
2932.91 63
2933.03 67
2933.16 69
2933.28 68
2933.40 65
2933.53 59
2933.65 53
2933.78 46
2933.90 41
2934.03 39
2934.15 39
2934.27 41
2934.40 44
2934.52 47
2934.65 46
2934.77 41
2934.89 32
2935.02 19
2935.14 4
2935.27 0
2935.39 0
2935.52 0
2935.64 0
2935.76 0
2935.89 0
2936.01 0
2936.14 0
2936.26 12
2936.38 24
2936.51 34
2936.63 41
2936.76 46
2936.88 49
2937.01 51
2937.13 53
2937.25 56
2937.38 58
2937.50 61
2937.63 62
2937.75 62
2937.88 61
2938.00 60
2938.12 59
2938.25 60
2938.37 63
2938.50 67
2938.62 72
2938.75 76
2938.87 77
2938.99 74
2939.12 66
2939.24 54
2939.37 39
2939.49 24
2939.62 10
2939.74 0
2939.86 0
2939.99 0
2940.11 2
2940.24 11
2940.36 22
2940.49 32
2940.61 41
2940.73 46
2940.86 49
2940.98 50
2941.11 47
2941.23 42
2941.36 36
2941.48 28
2941.60 21
2941.73 15
2941.85 11
2941.98 11
2942.10 14
2942.23 20
2942.35 27
2942.47 35
2942.60 42
2942.72 50
2942.85 57
2942.97 64
2943.10 72
2943.22 81
2943.34 89
2943.47 98
2943.59 106
2943.72 112
2943.84 117
2943.97 121
2944.09 122
2944.22 121
2944.34 117
2944.46 110
2944.59 101
2944.71 91
2944.84 80
2944.96 69
2945.09 61
2945.21 55
2945.33 52
2945.46 52
2945.58 52
2945.71 53
2945.83 52
2945.96 50
2946.08 47
2946.21 43
2946.33 39
2946.45 36
2946.58 34
2946.70 34
2946.83 34
2946.95 35
2947.08 37
2947.20 40
2947.33 43
2947.45 47
2947.57 51
2947.70 55
2947.82 60
2947.95 65
2948.07 70
2948.20 75
2948.32 78
2948.45 81
2948.57 82
2948.69 81
2948.82 79
2948.94 77
2949.07 77
2949.19 80
2949.32 85
2949.44 93
2949.57 103
2949.69 112
2949.81 119
2949.94 124
2950.06 126
2950.19 126
2950.31 125
2950.44 124
2950.56 123
2950.69 124
2950.81 125
2950.94 126
2951.06 126
2951.18 126
2951.31 125
2951.43 124
2951.56 122
2951.68 122
2951.81 124
2951.93 128
2952.06 134
2952.18 140
2952.31 145
2952.43 147
2952.55 147
2952.68 144
2952.80 139
2952.93 134
2953.05 130
2953.18 126
2953.30 123
2953.43 119
2953.55 111
2953.68 101
2953.80 88
2953.92 73
2954.05 58
2954.17 44
2954.30 33
2954.42 26
2954.55 23
2954.67 23
2954.80 27
2954.92 35
2955.05 45
2955.17 58
2955.30 73
2955.42 87
2955.54 99
2955.67 107
2955.79 111
2955.92 110
2956.04 105
2956.17 98
2956.29 90
2956.42 82
2956.54 76
2956.67 71
2956.79 67
2956.92 63
2957.04 59
2957.16 54
2957.29 48
2957.41 43
2957.54 39
2957.66 38
2957.79 41
2957.91 48
2958.04 59
2958.16 73
2958.29 86
2958.41 99
2958.54 109
2958.66 116
2958.79 121
2958.91 124
2959.03 126
2959.16 127
2959.28 128
2959.41 127
2959.53 125
2959.66 119
2959.78 110
2959.91 98
2960.03 83
2960.16 67
2960.28 52
2960.41 40
2960.53 32
2960.66 28
2960.78 29
2960.91 34
2961.03 41
2961.15 48
2961.28 54
2961.40 59
2961.53 64
2961.65 68
2961.78 73
2961.90 80
2962.03 88
2962.15 98
2962.28 108
2962.40 115
2962.53 118
2962.65 115
2962.78 107
2962.90 94
2963.03 78
2963.15 62
2963.28 49
2963.40 40
2963.53 36
2963.65 36
2963.78 39
2963.90 43
2964.02 48
2964.15 52
2964.27 56
2964.40 59
2964.52 62
2964.65 66
2964.77 71
2964.90 76
2965.02 80
2965.15 82
2965.27 81
2965.40 77
2965.52 71
2965.65 64
2965.77 56
2965.90 49
2966.02 45
2966.15 42
2966.27 43
2966.40 45
2966.52 50
2966.65 55
2966.77 60
2966.90 64
2967.02 66
2967.15 68
2967.27 70
2967.40 72
2967.52 75
2967.64 79
2967.77 83
2967.89 85
2968.02 86
2968.14 85
2968.27 82
2968.39 78
2968.52 74
2968.64 70
2968.77 67
2968.89 63
2969.02 59
2969.14 53
2969.27 46
2969.39 38
2969.52 30
2969.64 22
2969.77 15
2969.89 8
2970.02 2
2970.14 0
2970.27 0
2970.39 0
2970.52 0
2970.64 0
2970.77 0
2970.89 0
2971.02 2
2971.14 5
2971.27 7
2971.39 7
2971.52 7
2971.64 6
2971.77 7
2971.89 10
2972.02 17
2972.14 27
2972.27 39
2972.39 53
2972.52 66
2972.64 79
2972.77 89
2972.89 97
2973.02 102
2973.14 104
2973.27 104
2973.39 101
2973.52 96
2973.64 88
2973.77 79
2973.89 68
2974.02 56
2974.14 44
2974.27 33
2974.39 22
2974.52 13
2974.64 5
2974.77 0
2974.89 0
2975.02 0
2975.14 4
2975.27 12
2975.39 22
2975.52 34
2975.64 46
2975.77 58
2975.89 68
2976.02 74
2976.14 77
2976.27 75
2976.39 70
2976.52 62
2976.64 54
2976.77 45
2976.89 37
2977.02 30
2977.14 25
2977.27 22
2977.39 20
2977.52 20
2977.64 20
2977.77 21
2977.89 23
2978.02 27
2978.14 32
2978.27 39
2978.39 49
2978.52 60
2978.64 74
2978.77 88
2978.89 102
2979.02 114
2979.14 123
2979.27 128
2979.39 128
2979.52 124
2979.64 117
2979.77 110
2979.89 102
2980.02 97
2980.15 95
2980.27 96
2980.40 98
2980.52 102
2980.65 106
2980.77 110
2980.90 113
2981.02 115
2981.15 118
2981.27 119
2981.40 120
2981.52 120
2981.65 118
2981.77 115
2981.90 110
2982.02 105
2982.15 100
2982.27 94
2982.40 90
2982.52 86
2982.65 83
2982.77 80
2982.90 78
2983.02 76
2983.15 74
2983.27 72
2983.40 70
2983.52 68
2983.65 66
2983.78 64
2983.90 62
2984.03 60
2984.15 59
2984.28 57
2984.40 56
2984.53 54
2984.65 50
2984.78 45
2984.90 38
2985.03 30
2985.15 23
2985.28 16
2985.40 11
2985.53 9
2985.65 8
2985.78 10
2985.90 13
2986.03 17
2986.15 21
2986.28 24
2986.41 27
2986.53 30
2986.66 33
2986.78 37
2986.91 41
2987.03 45
2987.16 49
2987.28 52
2987.41 54
2987.53 56
2987.66 56
2987.78 55
2987.91 53
2988.03 52
2988.16 52
2988.28 52
2988.41 53
2988.54 55
2988.66 57
2988.79 61
2988.91 64
2989.04 69
2989.16 74
2989.29 80
2989.41 85
2989.54 90
2989.66 92
2989.79 92
2989.91 90
2990.04 84
2990.16 76
2990.29 66
2990.42 55
2990.54 46
2990.67 37
2990.79 31
2990.92 26
2991.04 23
2991.17 21
2991.29 18
2991.42 16
2991.54 13
2991.67 10
2991.79 7
2991.92 4
2992.05 2
2992.17 1
2992.30 1
2992.42 2
2992.55 4
2992.67 9
2992.80 13
2992.92 18
2993.05 21
2993.17 23
2993.30 24
2993.42 23
2993.55 21
2993.68 18
2993.80 16
2993.93 14
2994.05 11
2994.18 9
2994.30 6
2994.43 3
2994.55 0
2994.68 0
2994.80 0
2994.93 0
2995.06 0
2995.18 0
2995.31 0
2995.43 0
2995.56 0
2995.68 6
2995.81 13
2995.93 21
2996.06 30
2996.18 39
2996.31 47
2996.44 51
2996.56 52
2996.69 49
2996.81 42
2996.94 32
2997.06 21
2997.19 11
2997.31 4
2997.44 1
2997.56 2
2997.69 5
2997.82 11
2997.94 16
2998.07 21
2998.19 25
2998.32 28
2998.44 31
2998.57 34
2998.69 38
2998.82 43
2998.95 47
2999.07 53
2999.20 59
2999.32 65
2999.45 71
2999.57 77
2999.70 82
2999.82 84
2999.95 84
3000.08 80
3000.20 74
3000.33 65
3000.45 55
3000.58 47
3000.70 41
3000.83 39
3000.95 40
3001.08 44
3001.21 51
3001.33 59
3001.46 67
3001.58 75
3001.71 82
3001.83 87
3001.96 90
3002.08 92
3002.21 92
3002.34 91
3002.46 89
3002.59 85
3002.71 80
3002.84 74
3002.96 68
3003.09 64
3003.21 61
3003.34 62
3003.47 67
3003.59 76
3003.72 87
3003.84 100
3003.97 114
3004.09 126
3004.22 135
3004.35 141
3004.47 145
3004.60 145
3004.72 143
3004.85 139
3004.97 135
3005.10 129
3005.23 124
3005.35 118
3005.48 113
3005.60 108
3005.73 102
3005.85 96
3005.98 91
3006.10 87
3006.23 84
3006.36 82
3006.48 82
3006.61 83
3006.73 85
3006.86 87
3006.98 87
3007.11 87
3007.24 84
3007.36 79
3007.49 71
3007.61 62
3007.74 53
3007.86 44
3007.99 36
3008.12 31
3008.24 28
3008.37 27
3008.49 28
3008.62 29
3008.74 30
3008.87 31
3009.00 32
3009.12 32
3009.25 33
3009.37 34
3009.50 36
3009.62 37
3009.75 37
3009.88 36
3010.00 36
3010.13 36
3010.25 38
3010.38 43
3010.51 51
3010.63 63
3010.76 77
3010.88 92
3011.01 106
3011.13 116
3011.26 123
3011.39 126
3011.51 126
3011.64 123
3011.76 119
3011.89 116
3012.01 112
3012.14 109
3012.27 107
3012.39 104
3012.52 101
3012.64 97
3012.77 90
3012.90 82
3013.02 72
3013.15 61
3013.27 48
3013.40 35
3013.52 21
3013.65 7
3013.78 0
3013.90 0
3014.03 0
3014.15 0
3014.28 0
3014.41 0
3014.53 0
3014.66 0
3014.78 7
3014.91 18
3015.03 27
3015.16 32
3015.29 35
3015.41 36
3015.54 35
3015.66 35
3015.79 37
3015.92 39
3016.04 43
3016.17 47
3016.29 51
3016.42 53
3016.55 54
3016.67 54
3016.80 53
3016.92 51
3017.05 50
3017.17 50
3017.30 53
3017.43 58
3017.55 65
3017.68 75
3017.80 87
3017.93 99
3018.06 111
3018.18 121
3018.31 126
3018.43 126
3018.56 120
3018.69 109
3018.81 93
3018.94 76
3019.06 60
3019.19 46
3019.32 35
3019.44 29
3019.57 27
3019.69 28
3019.82 31
3019.95 36
3020.07 41
3020.20 47
3020.32 52
3020.45 57
3020.58 61
3020.70 64
3020.83 67
3020.95 69
3021.08 71
3021.21 74
3021.33 77
3021.46 80
3021.58 83
3021.71 85
3021.84 86
3021.96 86
3022.09 85
3022.21 83
3022.34 81
3022.47 79
3022.59 77
3022.72 73
3022.84 68
3022.97 61
3023.10 52
3023.22 44
3023.35 36
3023.47 29
3023.60 24
3023.73 21
3023.85 19
3023.98 16
3024.10 14
3024.23 11
3024.36 7
3024.48 4
3024.61 1
3024.73 0
3024.86 0
3024.99 0
3025.11 0
3025.24 0
3025.36 0
3025.49 0
3025.62 0
3025.74 0
3025.87 3
3026.00 10
3026.12 18
3026.25 25
3026.37 32
3026.50 37
3026.63 41
3026.75 42
3026.88 42
3027.00 41
3027.13 39
3027.26 38
3027.38 37
3027.51 39
3027.63 42
3027.76 47
3027.89 54
3028.01 60
3028.14 66
3028.27 70
3028.39 70
3028.52 67
3028.64 62
3028.77 56
3028.90 50
3029.02 46
3029.15 45
3029.27 49
3029.40 56
3029.53 64
3029.65 73
3029.78 81
3029.91 85
3030.03 88
3030.16 88
3030.28 88
3030.41 89
3030.54 91
3030.66 96
3030.79 101
3030.91 107
3031.04 112
3031.17 115
3031.29 116
3031.42 116
3031.55 116
3031.67 116
3031.80 116
3031.92 117
3032.05 117
3032.18 117
3032.30 115
3032.43 112
3032.56 109
3032.68 105
3032.81 101
3032.93 98
3033.06 96
3033.19 94
3033.31 92
3033.44 90
3033.57 88
3033.69 86
3033.82 84
3033.94 83
3034.07 82
3034.20 83
3034.32 85
3034.45 87
3034.58 89
3034.70 91
3034.83 91
3034.95 89
3035.08 86
3035.21 83
3035.33 80
3035.46 79
3035.59 81
3035.71 85
3035.84 91
3035.97 99
3036.09 108
3036.22 116
3036.34 124
3036.47 131
3036.60 138
3036.72 144
3036.85 151
3036.98 157
3037.10 164
3037.23 171
3037.35 177
3037.48 183
3037.61 187
3037.73 189
3037.86 188
3037.99 185
3038.11 181
3038.24 175
3038.37 170
3038.49 166
3038.62 164
3038.74 165
3038.87 168
3039.00 172
3039.12 177
3039.25 180
3039.38 182
3039.50 182
3039.63 180
3039.76 176
3039.88 172
3040.01 166
3040.13 158
3040.26 150
3040.39 141
3040.51 131
3040.64 123
3040.77 118
3040.89 115
3041.02 114
3041.15 116
3041.27 117
3041.40 117
3041.52 115
3041.65 111
3041.78 106
3041.90 100
3042.03 95
3042.16 92
3042.28 89
3042.41 87
3042.54 85
3042.66 82
3042.79 79
3042.92 79
3043.04 82
3043.17 90
3043.30 104
3043.42 121
3043.55 139
3043.67 156
3043.80 170
3043.93 178
3044.05 180
3044.18 176
3044.31 169
3044.43 160
3044.56 151
3044.69 143
3044.81 136
3044.94 130
3045.07 126
3045.19 122
3045.32 118
3045.45 113
3045.57 107
3045.70 100
3045.82 93
3045.95 87
3046.08 82
3046.20 78
3046.33 76
3046.46 76
3046.58 77
3046.71 78
3046.84 80
3046.96 82
3047.09 83
3047.22 82
3047.34 81
3047.47 78
3047.60 75
3047.72 73
3047.85 72
3047.98 72
3048.10 74
3048.23 76
3048.36 78
3048.48 80
3048.61 81
3048.74 81
3048.86 80
3048.99 80
3049.11 81
3049.24 83
3049.37 88
3049.49 93
3049.62 100
3049.75 105
3049.87 110
3050.00 113
3050.13 116
3050.25 118
3050.38 120
3050.51 123
3050.63 126
3050.76 130
3050.89 135
3051.01 141
3051.14 148
3051.27 156
3051.39 166
3051.52 175
3051.65 184
3051.77 191
3051.90 194
3052.03 194
3052.15 191
3052.28 186
3052.41 180
3052.53 174
3052.66 169
3052.79 165
3052.91 162
3053.04 159
3053.17 155
3053.29 150
3053.42 145
3053.55 140
3053.67 136
3053.80 136
3053.93 138
3054.05 144
3054.18 151
3054.31 157
3054.43 162
3054.56 164
3054.69 162
3054.81 157
3054.94 150
3055.07 143
3055.19 137
3055.32 133
3055.45 131
3055.57 130
3055.70 130
3055.83 129
3055.95 129
3056.08 127
3056.21 124
3056.33 118
3056.46 111
3056.59 102
3056.71 93
3056.84 84
3056.97 77
3057.09 73
3057.22 73
3057.35 77
3057.47 83
3057.60 88
3057.73 91
3057.86 92
3057.98 89
3058.11 84
3058.24 78
3058.36 73
3058.49 70
3058.62 71
3058.74 75
3058.87 80
3059.00 85
3059.12 90
3059.25 93
3059.38 94
3059.50 94
3059.63 95
3059.76 96
3059.88 98
3060.01 102
3060.14 107
3060.26 112
3060.39 118
3060.52 122
3060.64 124
3060.77 124
3060.90 121
3061.02 115
3061.15 106
3061.28 96
3061.41 86
3061.53 76
3061.66 69
3061.79 65
3061.91 64
3062.04 65
3062.17 68
3062.29 72
3062.42 75
3062.55 78
3062.67 79
3062.80 78
3062.93 76
3063.05 73
3063.18 69
3063.31 65
3063.44 62
3063.56 60
3063.69 61
3063.82 64
3063.94 68
3064.07 75
3064.20 81
3064.32 87
3064.45 92
3064.58 94
3064.70 94
3064.83 91
3064.96 86
3065.08 79
3065.21 72
3065.34 65
3065.47 60
3065.59 57
3065.72 58
3065.85 62
3065.97 68
3066.10 75
3066.23 80
3066.35 85
3066.48 86
3066.61 85
3066.73 82
3066.86 79
3066.99 75
3067.12 73
3067.24 74
3067.37 76
3067.50 80
3067.62 86
3067.75 91
3067.88 95
3068.00 97
3068.13 99
3068.26 100
3068.39 101
3068.51 102
3068.64 104
3068.77 106
3068.89 108
3069.02 110
3069.15 112
3069.27 115
3069.40 117
3069.53 121
3069.66 125
3069.78 130
3069.91 136
3070.04 141
3070.16 147
3070.29 152
3070.42 155
3070.54 157
3070.67 157
3070.80 154
3070.93 149
3071.05 141
3071.18 132
3071.31 120
3071.43 108
3071.56 95
3071.69 83
3071.81 72
3071.94 64
3072.07 57
3072.20 53
3072.32 51
3072.45 50
3072.58 50
3072.70 51
3072.83 53
3072.96 56
3073.09 60
3073.21 63
3073.34 66
3073.47 69
3073.59 71
3073.72 73
3073.85 74
3073.97 77
3074.10 82
3074.23 89
3074.36 98
3074.48 108
3074.61 118
3074.74 126
3074.86 132
3074.99 137
3075.12 139
3075.25 140
3075.37 141
3075.50 142
3075.63 143
3075.75 144
3075.88 146
3076.01 150
3076.14 153
3076.26 156
3076.39 158
3076.52 158
3076.64 154
3076.77 148
3076.90 138
3077.03 125
3077.15 112
3077.28 99
3077.41 88
3077.53 81
3077.66 78
3077.79 79
3077.92 84
3078.04 92
3078.17 101
3078.30 111
3078.42 119
3078.55 124
3078.68 126
3078.81 124
3078.93 119
3079.06 112
3079.19 104
3079.32 96
3079.44 91
3079.57 89
3079.70 89
3079.82 91
3079.95 95
3080.08 100
3080.21 106
3080.33 113
3080.46 120
3080.59 127
3080.71 135
3080.84 142
3080.97 147
3081.10 151
3081.22 152
3081.35 151
3081.48 147
3081.61 143
3081.73 137
3081.86 133
3081.99 129
3082.11 127
3082.24 126
3082.37 125
3082.50 125
3082.62 123
3082.75 122
3082.88 120
3083.01 118
3083.13 117
3083.26 117
3083.39 118
3083.51 120
3083.64 122
3083.77 125
3083.90 128
3084.02 131
3084.15 134
3084.28 138
3084.41 143
3084.53 148
3084.66 153
3084.79 158
3084.91 161
3085.04 162
3085.17 161
3085.30 158
3085.42 154
3085.55 149
3085.68 145
3085.81 140
3085.93 136
3086.06 132
3086.19 128
3086.32 124
3086.44 120
3086.57 115
3086.70 111
3086.82 107
3086.95 103
3087.08 98
3087.21 94
3087.33 89
3087.46 85
3087.59 83
3087.72 82
3087.84 84
3087.97 87
3088.10 92
3088.23 97
3088.35 103
3088.48 107
3088.61 111
3088.74 114
3088.86 116
3088.99 117
3089.12 118
3089.25 119
3089.37 121
3089.50 122
3089.63 124
3089.75 124
3089.88 124
3090.01 121
3090.14 116
3090.26 108
3090.39 97
3090.52 85
3090.65 73
3090.77 62
3090.90 53
3091.03 47
3091.16 42
3091.28 38
3091.41 34
3091.54 29
3091.67 23
3091.79 17
3091.92 10
3092.05 4
3092.18 0
3092.30 0
3092.43 0
3092.56 0
3092.69 0
3092.81 0
3092.94 0
3093.07 0
3093.20 0
3093.32 0
3093.45 0
3093.58 0
3093.71 5
3093.83 13
3093.96 24
3094.09 36
3094.22 50
3094.34 65
3094.47 81
3094.60 96
3094.73 109
3094.85 121
3094.98 129
3095.11 134
3095.24 137
3095.36 139
3095.49 139
3095.62 139
3095.75 137
3095.87 133
3096.00 128
3096.13 120
3096.26 110
3096.38 99
3096.51 89
3096.64 80
3096.77 72
3096.89 67
3097.02 63
3097.15 61
3097.28 58
3097.40 56
3097.53 53
3097.66 50
3097.79 46
3097.92 44
3098.04 42
3098.17 43
3098.30 45
3098.43 51
3098.55 58
3098.68 66
3098.81 75
3098.94 82
3099.06 87
3099.19 91
3099.32 94
3099.45 97
3099.57 101
3099.70 105
3099.83 110
3099.96 114
3100.08 117
3100.21 117
3100.34 114
3100.47 108
3100.60 100
3100.72 91
3100.85 82
3100.98 75
3101.11 70
3101.23 67
3101.36 68
3101.49 73
3101.62 80
3101.74 88
3101.87 97
3102.00 106
3102.13 113
3102.25 118
3102.38 122
3102.51 123
3102.64 123
3102.77 123
3102.89 122
3103.02 121
3103.15 121
3103.28 121
3103.40 121
3103.53 121
3103.66 122
3103.79 123
3103.91 123
3104.04 122
3104.17 120
3104.30 119
3104.43 117
3104.55 117
3104.68 117
3104.81 119
3104.94 121
3105.06 124
3105.19 127
3105.32 129
3105.45 130
3105.58 129
3105.70 128
3105.83 126
3105.96 123
3106.09 119
3106.21 113
3106.34 105
3106.47 93
3106.60 79
3106.72 64
3106.85 49
3106.98 35
3107.11 24
3107.24 15
3107.36 10
3107.49 6
3107.62 4
3107.75 2
3107.88 0
3108.00 0
3108.13 0
3108.26 0
3108.39 0
3108.51 0
3108.64 0
3108.77 0
3108.90 3
3109.03 13
3109.15 26
3109.28 41
3109.41 57
3109.54 73
3109.66 89
3109.79 103
3109.92 116
3110.05 127
3110.18 136
3110.30 143
3110.43 149
3110.56 154
3110.69 157
3110.81 160
3110.94 161
3111.07 161
3111.20 160
3111.33 159
3111.45 157
3111.58 156
3111.71 155
3111.84 154
3111.97 153
3112.09 152
3112.22 153
3112.35 154
3112.48 156
3112.61 160
3112.73 163
3112.86 167
3112.99 170
3113.12 170
3113.24 168
3113.37 162
3113.50 155
3113.63 145
3113.76 136
3113.88 126
3114.01 117
3114.14 108
3114.27 98
3114.40 86
3114.52 72
3114.65 57
3114.78 41
3114.91 27
3115.04 16
3115.16 10
3115.29 9
3115.42 14
3115.55 22
3115.68 31
3115.80 41
3115.93 48
3116.06 53
3116.19 56
3116.32 58
3116.44 58
3116.57 60
3116.70 62
3116.83 64
3116.96 66
3117.08 67
3117.21 68
3117.34 68
3117.47 69
3117.60 70
3117.72 72
3117.85 74
3117.98 77
3118.11 80
3118.24 82
3118.36 81
3118.49 79
3118.62 74
3118.75 68
3118.88 61
3119.00 53
3119.13 47
3119.26 42
3119.39 40
3119.52 41
3119.64 45
3119.77 52
3119.90 60
3120.03 69
3120.16 78
3120.28 87
3120.41 94
3120.54 101
3120.67 106
3120.80 110
3120.92 111
3121.05 110
3121.18 106
3121.31 100
3121.44 92
3121.56 84
3121.69 76
3121.82 69
3121.95 64
3122.08 61
3122.20 59
3122.33 57
3122.46 55
3122.59 52
3122.72 48
3122.84 44
3122.97 40
3123.10 35
3123.23 32
3123.36 29
3123.49 27
3123.61 25
3123.74 23
3123.87 21
3124.00 18
3124.13 14
3124.25 9
3124.38 4
3124.51 0
3124.64 0
3124.77 0
3124.89 0
3125.02 0
3125.15 0
3125.28 0
3125.41 0
3125.54 1
3125.66 7
3125.79 14
3125.92 23
3126.05 32
3126.18 40
3126.30 46
3126.43 48
3126.56 48
3126.69 46
3126.82 43
3126.95 41
3127.07 41
3127.20 42
3127.33 43
3127.46 42
3127.59 39
3127.71 32
3127.84 24
3127.97 16
3128.10 10
3128.23 8
3128.36 9
3128.48 13
3128.61 18
3128.74 23
3128.87 27
3129.00 29
3129.13 30
3129.25 31
3129.38 33
3129.51 35
3129.64 38
3129.77 41
3129.89 42
3130.02 42
3130.15 40
3130.28 37
3130.41 33
3130.54 30
3130.66 27
3130.79 26
3130.92 26
3131.05 27
3131.18 30
3131.31 32
3131.43 35
3131.56 38
3131.69 40
3131.82 43
3131.95 47
3132.08 52
3132.20 59
3132.33 68
3132.46 77
3132.59 86
3132.72 95
3132.84 102
3132.97 107
3133.10 110
3133.23 112
3133.36 113
3133.49 113
3133.61 114
3133.74 114
3133.87 115
3134.00 115
3134.13 114
3134.26 113
3134.38 110
3134.51 105
3134.64 100
3134.77 95
3134.90 91
3135.03 88
3135.15 86
3135.28 86
3135.41 87
3135.54 89
3135.67 89
3135.80 89
3135.93 88
3136.05 87
3136.18 86
3136.31 84
3136.44 83
3136.57 82
3136.70 81
3136.82 80
3136.95 79
3137.08 78
3137.21 78
3137.34 80
3137.47 84
3137.59 90
3137.72 96
3137.85 103
3137.98 108
3138.11 111
3138.24 110
3138.36 105
3138.49 97
3138.62 87
3138.75 78
3138.88 71
3139.01 67
3139.14 67
3139.26 70
3139.39 75
3139.52 78
3139.65 80
3139.78 77
3139.91 71
3140.03 61
3140.16 50
3140.29 38
3140.42 28
3140.55 19
3140.68 14
3140.81 10
3140.93 9
3141.06 10
3141.19 10
3141.32 11
3141.45 11
3141.58 12
3141.70 15
3141.83 20
3141.96 29
3142.09 40
3142.22 53
3142.35 67
3142.48 78
3142.60 86
3142.73 90
3142.86 88
3142.99 84
3143.12 76
3143.25 68
3143.38 60
3143.50 55
3143.63 53
3143.76 55
3143.89 61
3144.02 71
3144.15 84
3144.27 99
3144.40 114
3144.53 127
3144.66 137
3144.79 144
3144.92 147
3145.05 147
3145.17 144
3145.30 140
3145.43 136
3145.56 132
3145.69 129
3145.82 126
3145.95 123
3146.07 120
3146.20 116
3146.33 113
3146.46 108
3146.59 104
3146.72 99
3146.85 94
3146.97 90
3147.10 86
3147.23 84
3147.36 83
3147.49 83
3147.62 86
3147.75 90
3147.87 95
3148.00 101
3148.13 108
3148.26 114
3148.39 120
3148.52 125
3148.65 127
3148.78 128
3148.90 125
3149.03 120
3149.16 112
3149.29 104
3149.42 95
3149.55 86
3149.68 78
3149.80 71
3149.93 65
3150.06 58
3150.19 52
3150.32 45
3150.45 39
3150.58 33
3150.71 30
3150.83 28
3150.96 30
3151.09 34
3151.22 41
3151.35 50
3151.48 59
3151.61 68
3151.73 74
3151.86 77
3151.99 79
3152.12 79
3152.25 77
3152.38 76
3152.51 74
3152.64 71
3152.76 67
3152.89 62
3153.02 55
3153.15 50
3153.28 46
3153.41 46
3153.54 50
3153.67 57
3153.79 65
3153.92 70
3154.05 72
3154.18 67
3154.31 57
3154.44 43
3154.57 29
3154.70 18
3154.82 12
3154.95 10
3155.08 14
3155.21 21
3155.34 29
3155.47 36
3155.60 40
3155.73 43
3155.85 44
3155.98 44
3156.11 44
3156.24 46
3156.37 50
3156.50 55
3156.63 62
3156.76 69
3156.88 75
3157.01 80
3157.14 83
3157.27 83
3157.40 81
3157.53 76
3157.66 71
3157.79 64
3157.92 57
3158.04 51
3158.17 46
3158.30 41
3158.43 37
3158.56 33
3158.69 30
3158.82 26
3158.95 21
3159.07 15
3159.20 10
3159.33 4
3159.46 0
3159.59 0
3159.72 0
3159.85 0
3159.98 0
3160.11 0
3160.23 0
3160.36 0
3160.49 1
3160.62 4
3160.75 8
3160.88 11
3161.01 15
3161.14 20
3161.27 24
3161.39 29
3161.52 33
3161.65 35
3161.78 35
3161.91 32
3162.04 28
3162.17 22
3162.30 17
3162.43 12
3162.55 10
3162.68 10
3162.81 12
3162.94 16
3163.07 23
3163.20 31
3163.33 41
3163.46 52
3163.59 63
3163.71 74
3163.84 84
3163.97 92
3164.10 99
3164.23 105
3164.36 110
3164.49 115
3164.62 119
3164.75 123
3164.88 125
3165.00 124
3165.13 120
3165.26 113
3165.39 104
3165.52 94
3165.65 85
3165.78 77
3165.91 72
3166.04 69
3166.16 68
3166.29 68
3166.42 68
3166.55 69
3166.68 68
3166.81 68
3166.94 67
3167.07 65
3167.20 63
3167.33 60
3167.45 57
3167.58 54
3167.71 51
3167.84 49
3167.97 48
3168.10 48
3168.23 49
3168.36 51
3168.49 54
3168.62 56
3168.75 58
3168.87 59
3169.00 59
3169.13 58
3169.26 57
3169.39 55
3169.52 54
3169.65 52
3169.78 49
3169.91 48
3170.04 46
3170.16 45
3170.29 44
3170.42 45
3170.55 46
3170.68 48
3170.81 51
3170.94 53
3171.07 54
3171.20 55
3171.33 54
3171.46 54
3171.58 54
3171.71 56
3171.84 59
3171.97 63
3172.10 68
3172.23 73
3172.36 78
3172.49 83
3172.62 88
3172.75 94
3172.88 100
3173.01 105
3173.13 108
3173.26 107
3173.39 102
3173.52 93
3173.65 82
3173.78 70
3173.91 60
3174.04 52
3174.17 48
3174.30 48
3174.43 50
3174.55 52
3174.68 54
3174.81 54
3174.94 52
3175.07 47
3175.20 42
3175.33 37
3175.46 33
3175.59 31
3175.72 32
3175.85 34
3175.98 38
3176.10 42
3176.23 44
3176.36 45
3176.49 44
3176.62 41
3176.75 38
3176.88 36
3177.01 36
3177.14 38
3177.27 41
3177.40 44
3177.53 48
3177.66 52
3177.78 55
3177.91 60
3178.04 65
3178.17 71
3178.30 78
3178.43 86
3178.56 93
3178.69 99
3178.82 103
3178.95 105
3179.08 106
3179.21 106
3179.34 104
3179.46 100
3179.59 93
3179.72 85
3179.85 75
3179.98 64
3180.11 53
3180.24 43
3180.37 36
3180.50 31
3180.63 29
3180.76 29
3180.89 29
3181.02 28
3181.15 26
3181.27 22
3181.40 16
3181.53 9
3181.66 1
3181.79 0
3181.92 0
3182.05 0
3182.18 0
3182.31 0
3182.44 0
3182.57 2
3182.70 6
3182.83 7
3182.96 7
3183.09 6
3183.21 5
3183.34 5
3183.47 8
3183.60 15
3183.73 24
3183.86 35
3183.99 46
3184.12 55
3184.25 61
3184.38 63
3184.51 60
3184.64 53
3184.77 44
3184.90 33
3185.03 22
3185.15 12
3185.28 3
3185.41 0
3185.54 0
3185.67 0
3185.80 0
3185.93 0
3186.06 0
3186.19 0
3186.32 0
3186.45 1
3186.58 9
3186.71 17
3186.84 24
3186.97 30
3187.10 34
3187.23 38
3187.35 41
3187.48 47
3187.61 53
3187.74 61
3187.87 71
3188.00 80
3188.13 90
3188.26 98
3188.39 107
3188.52 115
3188.65 122
3188.78 128
3188.91 132
3189.04 134
3189.17 135
3189.30 133
3189.43 130
3189.56 127
3189.68 126
3189.81 127
3189.94 131
3190.07 137
3190.20 144
3190.33 151
3190.46 158
3190.59 164
3190.72 168
3190.85 172
3190.98 176
3191.11 181
3191.24 187
3191.37 194
3191.50 200
3191.63 204
3191.76 204
3191.89 200
3192.02 193
3192.14 182
3192.27 171
3192.40 161
3192.53 153
3192.66 147
3192.79 143
3192.92 139
3193.05 135
3193.18 128
3193.31 121
3193.44 111
3193.57 102
3193.70 95
3193.83 90
3193.96 88
3194.09 89
3194.22 92
3194.35 96
3194.48 99
3194.61 102
3194.74 104
3194.87 106
3195.00 109
3195.12 112
3195.25 116
3195.38 120
3195.51 124
3195.64 128
3195.77 132
3195.90 137
3196.03 143
3196.16 150
3196.29 158
3196.42 165
3196.55 169
3196.68 170
3196.81 166
3196.94 160
3197.07 150
3197.20 140
3197.33 129
3197.46 118
3197.59 108
3197.72 98
3197.85 89
3197.98 80
3198.11 73
3198.24 68
3198.36 65
3198.49 66
3198.62 70
3198.75 76
3198.88 82
3199.01 88
3199.14 93
3199.27 95
3199.40 95
3199.53 92
3199.66 88
3199.79 83
3199.92 76
3200.05 68
3200.18 59
3200.31 49
3200.44 39
3200.57 30
3200.70 22
3200.83 15
3200.96 9
3201.09 5
3201.22 3
3201.35 4
3201.48 8
3201.61 16
3201.74 28
3201.87 42
3202.00 57
3202.13 69
3202.26 78
3202.39 81
3202.51 79
3202.64 71
3202.77 61
3202.90 49
3203.03 37
3203.16 28
3203.29 21
3203.42 16
3203.55 13
3203.68 10
3203.81 7
3203.94 3
3204.07 0
3204.20 0
3204.33 0
3204.46 0
3204.59 0
3204.72 0
3204.85 0
3204.98 0
3205.11 5
3205.24 9
3205.37 13
3205.50 16
3205.63 17
3205.76 16
3205.89 14
3206.02 10
3206.15 4
3206.28 0
3206.41 0
3206.54 0
3206.67 0
3206.80 0
3206.93 0
3207.06 0
3207.19 0
3207.32 4
3207.45 13
3207.58 22
3207.71 30
3207.84 38
3207.97 43
3208.10 46
3208.23 45
3208.36 43
3208.49 39
3208.62 34
3208.74 29
3208.87 26
3209.00 23
3209.13 22
3209.26 22
3209.39 22
3209.52 22
3209.65 23
3209.78 23
3209.91 23
3210.04 24
3210.17 26
3210.30 29
3210.43 33
3210.56 38
3210.69 44
3210.82 49
3210.95 53
3211.08 54
3211.21 53
3211.34 50
3211.47 44
3211.60 38
3211.73 31
3211.86 25
3211.99 20
3212.12 16
3212.25 12
3212.38 9
3212.51 5
3212.64 1
3212.77 0
3212.90 0
3213.03 0
3213.16 0
3213.29 1
3213.42 3
3213.55 4
3213.68 3
3213.81 1
3213.94 0
3214.07 0
3214.20 0
3214.33 0
3214.46 6
3214.59 13
3214.72 22
3214.85 30
3214.98 38
3215.11 45
3215.24 50
3215.37 54
3215.50 56
3215.63 56
3215.76 55
3215.89 52
3216.02 48
3216.15 45
3216.28 41
3216.41 39
3216.54 38
3216.67 38
3216.80 38
3216.93 39
3217.06 40
3217.19 40
3217.32 39
3217.45 36
3217.58 32
3217.71 27
3217.84 22
3217.97 18
3218.10 16
3218.23 18
3218.36 23
3218.49 30
3218.62 38
3218.75 46
3218.88 53
3219.01 56
3219.14 56
3219.27 53
3219.40 47
3219.53 39
3219.66 31
3219.79 24
3219.92 19
3220.05 17
3220.18 16
3220.31 16
3220.44 16
3220.57 16
3220.70 14
3220.83 11
3220.96 8
3221.09 4
3221.22 1
3221.35 0
3221.48 0
3221.61 0
3221.74 0
3221.87 0
3222.00 0
3222.13 0
3222.26 0
3222.39 4
3222.52 14
3222.65 24
3222.78 34
3222.91 44
3223.04 51
3223.18 57
3223.31 60
3223.44 60
3223.57 56
3223.70 50
3223.83 42
3223.96 33
3224.09 25
3224.22 20
3224.35 19
3224.48 21
3224.61 27
3224.74 34
3224.87 42
3225.00 49
3225.13 57
3225.26 63
3225.39 70
3225.52 76
3225.65 84
3225.78 91
3225.91 99
3226.04 105
3226.17 109
3226.30 112
3226.43 111
3226.56 108
3226.69 104
3226.82 99
3226.95 95
3227.08 92
3227.21 92
3227.34 93
3227.47 96
3227.60 98
3227.73 101
3227.86 103
3227.99 104
3228.12 105
3228.25 105
3228.38 104
3228.51 104
3228.64 104
3228.77 104
3228.90 104
3229.03 104
3229.16 103
3229.29 101
3229.43 97
3229.56 91
3229.69 83
3229.82 74
3229.95 65
3230.08 58
3230.21 53
3230.34 51
3230.47 53
3230.60 57
3230.73 62
3230.86 68
3230.99 73
3231.12 77
3231.25 80
3231.38 80
3231.51 80
3231.64 79
3231.77 77
3231.90 77
3232.03 78
3232.16 81
3232.29 85
3232.42 91
3232.55 95
3232.68 99
3232.81 100
3232.94 100
3233.07 100
3233.20 99
3233.33 99
3233.46 101
3233.60 104
3233.73 108
3233.86 111
3233.99 113
3234.12 114
3234.25 114
3234.38 114
3234.51 114
3234.64 115
3234.77 117
3234.90 119
3235.03 120
3235.16 120
3235.29 118
3235.42 115
3235.55 111
3235.68 107
3235.81 104
3235.94 102
3236.07 101
3236.20 99
3236.33 96
3236.46 92
3236.59 88
3236.72 84
3236.86 82
3236.99 82
3237.12 86
3237.25 94
3237.38 103
3237.51 113
3237.64 122
3237.77 129
3237.90 133
3238.03 134
3238.16 132
3238.29 127
3238.42 121
3238.55 113
3238.68 105
3238.81 98
3238.94 93
3239.07 90
3239.20 89
3239.33 91
3239.46 94
3239.59 99
3239.73 105
3239.86 109
3239.99 111
3240.12 112
3240.25 112
3240.38 112
3240.51 112
3240.64 113
3240.77 117
3240.90 121
3241.03 126
3241.16 130
3241.29 132
3241.42 130
3241.55 126
3241.68 119
3241.81 109
3241.94 99
3242.07 89
3242.20 82
3242.34 76
3242.47 74
3242.60 75
3242.73 78
3242.86 81
3242.99 85
3243.12 87
3243.25 87
3243.38 84
3243.51 79
3243.64 72
3243.77 64
3243.90 58
3244.03 52
3244.16 49
3244.29 47
3244.42 48
3244.55 50
3244.69 53
3244.82 57
3244.95 60
3245.08 62
3245.21 64
3245.34 64
3245.47 64
3245.60 63
3245.73 61
3245.86 60
3245.99 59
3246.12 58
3246.25 58
3246.38 59
3246.51 60
3246.64 61
3246.77 62
3246.91 63
3247.04 63
3247.17 63
3247.30 61
3247.43 60
3247.56 58
3247.69 59
3247.82 61
3247.95 64
3248.08 69
3248.21 75
3248.34 82
3248.47 87
3248.60 90
3248.73 92
3248.87 92
3249.00 91
3249.13 89
3249.26 89
3249.39 91
3249.52 94
3249.65 99
3249.78 105
3249.91 109
3250.04 111
3250.17 109
3250.30 104
3250.43 97
3250.56 88
3250.69 81
3250.83 76
3250.96 73
3251.09 72
3251.22 72
3251.35 73
3251.48 72
3251.61 70
3251.74 66
3251.87 62
3252.00 58
3252.13 57
3252.26 59
3252.39 63
3252.52 70
3252.66 79
3252.79 88
3252.92 97
3253.05 104
3253.18 108
3253.31 111
3253.44 112
3253.57 111
3253.70 109
3253.83 108
3253.96 109
3254.09 111
3254.22 116
3254.36 124
3254.49 132
3254.62 140
3254.75 147
3254.88 153
3255.01 156
3255.14 159
3255.27 160
3255.40 163
3255.53 166
3255.66 171
3255.79 177
3255.93 183
3256.06 189
3256.19 194
3256.32 196
3256.45 195
3256.58 190
3256.71 183
3256.84 175
3256.97 166
3257.10 157
3257.23 150
3257.36 143
3257.49 136
3257.63 128
3257.76 121
3257.89 114
3258.02 107
3258.15 101
3258.28 96
3258.41 93
3258.54 90
3258.67 88
3258.80 86
3258.93 85
3259.07 85
3259.20 86
3259.33 89
3259.46 93
3259.59 98
3259.72 102
3259.85 106
3259.98 109
3260.11 109
3260.24 108
3260.37 105
3260.51 102
3260.64 98
3260.77 94
3260.90 91
3261.03 89
3261.16 89
3261.29 89
3261.42 91
3261.55 94
3261.68 99
3261.81 105
3261.95 111
3262.08 119
3262.21 126
3262.34 132
3262.47 138
3262.60 143
3262.73 149
3262.86 156
3262.99 165
3263.12 176
3263.25 190
3263.39 204
3263.52 217
3263.65 227
3263.78 232
3263.91 232
3264.04 225
3264.17 213
3264.30 197
3264.43 179
3264.56 160
3264.70 141
3264.83 124
3264.96 109
3265.09 97
3265.22 89
3265.35 84
3265.48 83
3265.61 85
3265.74 88
3265.87 92
3266.01 94
3266.14 95
3266.27 93
3266.40 91
3266.53 89
3266.66 88
3266.79 89
3266.92 92
3267.05 96
3267.18 99
3267.32 101
3267.45 101
3267.58 101
3267.71 100
3267.84 101
3267.97 103
3268.10 109
3268.23 116
3268.36 125
3268.49 135
3268.63 144
3268.76 152
3268.89 158
3269.02 162
3269.15 165
3269.28 164
3269.41 161
3269.54 155
3269.67 147
3269.81 138
3269.94 128
3270.07 119
3270.20 111
3270.33 103
3270.46 96
3270.59 89
3270.72 83
3270.85 77
3270.99 74
3271.12 73
3271.25 75
3271.38 81
3271.51 90
3271.64 100
3271.77 112
3271.90 124
3272.03 136
3272.17 147
3272.30 156
3272.43 162
3272.56 166
3272.69 167
3272.82 167
3272.95 166
3273.08 165
3273.21 165
3273.35 166
3273.48 168
3273.61 171
3273.74 173
3273.87 173
3274.00 172
3274.13 168
3274.26 163
3274.40 156
3274.53 151
3274.66 147
3274.79 148
3274.92 152
3275.05 161
3275.18 173
3275.31 185
3275.44 197
3275.58 205
3275.71 206
3275.84 201
3275.97 189
3276.10 172
3276.23 153
3276.36 132
3276.49 114
3276.63 101
3276.76 93
3276.89 91
3277.02 93
3277.15 100
3277.28 110
3277.41 121
3277.54 132
3277.68 142
3277.81 152
3277.94 160
3278.07 168
3278.20 174
3278.33 179
3278.46 181
3278.59 182
3278.73 182
3278.86 180
3278.99 179
3279.12 178
3279.25 178
3279.38 179
3279.51 179
3279.64 178
3279.78 175
3279.91 170
3280.04 163
3280.17 156
3280.30 149
3280.43 144
3280.56 140
3280.69 137
3280.83 134
3280.96 132
3281.09 129
3281.22 127
3281.35 125
3281.48 124
3281.61 123
3281.75 121
3281.88 120
3282.01 118
3282.14 115
3282.27 112
3282.40 108
3282.53 104
3282.66 101
3282.80 99
3282.93 100
3283.06 102
3283.19 107
3283.32 114
3283.45 120
3283.58 125
3283.72 127
3283.85 123
3283.98 114
3284.11 101
3284.24 85
3284.37 68
3284.50 55
3284.64 46
3284.77 43
3284.90 47
3285.03 56
3285.16 68
3285.29 82
3285.42 94
3285.56 102
3285.69 105
3285.82 102
3285.95 95
3286.08 85
3286.21 75
3286.34 67
3286.47 62
3286.61 60
3286.74 61
3286.87 65
3287.00 70
3287.13 74
3287.26 77
3287.39 77
3287.53 74
3287.66 68
3287.79 60
3287.92 49
3288.05 38
3288.18 25
3288.32 13
3288.45 2
3288.58 0
3288.71 0
3288.84 0
3288.97 0
3289.10 0
3289.24 0
3289.37 0
3289.50 0
3289.63 7
3289.76 22
3289.89 38
3290.02 54
3290.16 68
3290.29 79
3290.42 87
3290.55 91
3290.68 92
3290.81 89
3290.94 84
3291.08 78
3291.21 71
3291.34 64
3291.47 58
3291.60 53
3291.73 49
3291.87 46
3292.00 43
3292.13 40
3292.26 37
3292.39 35
3292.52 34
3292.65 34
3292.79 36
3292.92 39
3293.05 44
3293.18 50
3293.31 54
3293.44 57
3293.58 57
3293.71 55
3293.84 50
3293.97 43
3294.10 36
3294.23 31
3294.36 26
3294.50 25
3294.63 25
3294.76 27
3294.89 32
3295.02 38
3295.15 45
3295.29 54
3295.42 64
3295.55 75
3295.68 86
3295.81 95
3295.94 102
3296.08 105
3296.21 105
3296.34 100
3296.47 91
3296.60 80
3296.73 67
3296.87 55
3297.00 44
3297.13 36
3297.26 31
3297.39 29
3297.52 30
3297.66 31
3297.79 33
3297.92 35
3298.05 38
3298.18 41
3298.31 46
3298.45 50
3298.58 55
3298.71 59
3298.84 62
3298.97 62
3299.10 62
3299.24 61
3299.37 62
3299.50 65
3299.63 72
3299.76 81
3299.89 91
3300.03 100
3300.16 108
3300.29 113
3300.42 116
3300.55 118
3300.68 119
3300.82 122
3300.95 125
3301.08 131
3301.21 137
3301.34 144
3301.47 150
3301.61 155
3301.74 160
3301.87 163
3302.00 166
3302.13 168
3302.26 169
3302.40 170
3302.53 172
3302.66 173
3302.79 173
3302.92 173
3303.05 174
3303.19 174
3303.32 176
3303.45 180
3303.58 186
3303.71 196
3303.85 207
3303.98 219
3304.11 229
3304.24 238
3304.37 244
3304.50 248
3304.64 249
3304.77 248
3304.90 248
3305.03 247
3305.16 246
3305.30 243
3305.43 239
3305.56 233
3305.69 227
3305.82 219
3305.95 212
3306.09 204
3306.22 197
3306.35 190
3306.48 184
3306.61 179
3306.75 174
3306.88 172
3307.01 172
3307.14 173
3307.27 176
3307.40 178
3307.54 179
3307.67 178
3307.80 174
3307.93 167
3308.06 159
3308.20 150
3308.33 142
3308.46 136
3308.59 131
3308.72 128
3308.85 126
3308.99 123
3309.12 120
3309.25 116
3309.38 112
3309.51 108
3309.65 104
3309.78 101
3309.91 98
3310.04 96
3310.17 95
3310.31 94
3310.44 94
3310.57 95
3310.70 99
3310.83 103
3310.96 109
3311.10 114
3311.23 119
3311.36 123
3311.49 125
3311.62 127
3311.76 127
3311.89 126
3312.02 124
3312.15 121
3312.28 116
3312.42 109
3312.55 99
3312.68 88
3312.81 76
3312.94 63
3313.08 52
3313.21 44
3313.34 39
3313.47 39
3313.60 43
3313.74 51
3313.87 62
3314.00 74
3314.13 85
3314.26 93
3314.40 99
3314.53 102
3314.66 103
3314.79 103
3314.92 102
3315.06 102
3315.19 102
3315.32 103
3315.45 103
3315.58 102
3315.72 101
3315.85 99
3315.98 96
3316.11 92
3316.24 89
3316.38 84
3316.51 78
3316.64 71
3316.77 63
3316.90 56
3317.04 50
3317.17 46
3317.30 45
3317.43 48
3317.56 55
3317.70 64
3317.83 74
3317.96 84
3318.09 92
3318.22 97
3318.36 98
3318.49 95
3318.62 90
3318.75 83
3318.88 75
3319.02 68
3319.15 63
3319.28 59
3319.41 56
3319.54 55
3319.68 53
3319.81 50
3319.94 46
3320.07 42
3320.21 37
3320.34 32
3320.47 29
3320.60 26
3320.73 25
3320.87 25
3321.00 25
3321.13 25
3321.26 24
3321.39 22
3321.53 20
3321.66 19
3321.79 18
3321.92 19
3322.05 21
3322.19 23
3322.32 25
3322.45 27
3322.58 30
3322.72 32
3322.85 36
3322.98 40
3323.11 46
3323.24 52
3323.38 57
3323.51 60
3323.64 61
3323.77 58
3323.90 52
3324.04 44
3324.17 34
3324.30 25
3324.43 16
3324.57 10
3324.70 7
3324.83 6
3324.96 9
3325.09 13
3325.23 18
3325.36 23
3325.49 27
3325.62 29
3325.76 29
3325.89 26
3326.02 20
3326.15 13
3326.28 6
3326.42 0
3326.55 0
3326.68 0
3326.81 0
3326.95 0
3327.08 0
3327.21 0
3327.34 0
3327.47 2
3327.61 13
3327.74 23
3327.87 33
3328.00 39
3328.14 43
3328.27 44
3328.40 42
3328.53 38
3328.66 33
3328.80 28
3328.93 24
3329.06 22
3329.19 22
3329.33 25
3329.46 29
3329.59 35
3329.72 40
3329.86 45
3329.99 48
3330.12 49
3330.25 50
3330.38 52
3330.52 55
3330.65 60
3330.78 69
3330.91 80
3331.05 94
3331.18 108
3331.31 122
3331.44 136
3331.58 147
3331.71 156
3331.84 162
3331.97 165
3332.10 167
3332.24 170
3332.37 174
3332.50 180
3332.63 190
3332.77 201
3332.90 212
3333.03 220
3333.16 223
3333.30 221
3333.43 213
3333.56 202
3333.69 189
3333.83 177
3333.96 168
3334.09 161
3334.22 157
3334.35 156
3334.49 155
3334.62 154
3334.75 154
3334.88 153
3335.02 153
3335.15 154
3335.28 155
3335.41 158
3335.55 161
3335.68 167
3335.81 174
3335.94 183
3336.08 193
3336.21 203
3336.34 213
3336.47 221
3336.61 226
3336.74 227
3336.87 224
3337.00 218
3337.14 209
3337.27 198
3337.40 184
3337.53 168
3337.66 150
3337.80 131
3337.93 113
3338.06 98
3338.19 87
3338.33 83
3338.46 86
3338.59 96
3338.72 111
3338.86 126
3338.99 140
3339.12 150
3339.25 153
3339.39 150
3339.52 142
3339.65 131
3339.78 118
3339.92 106
3340.05 95
3340.18 87
3340.31 81
3340.45 78
3340.58 76
3340.71 77
3340.84 78
3340.98 78
3341.11 78
3341.24 77
3341.37 76
3341.51 74
3341.64 72
3341.77 70
3341.90 68
3342.04 65
3342.17 61
3342.30 55
3342.43 47
3342.57 38
3342.70 28
3342.83 18
3342.96 8
3343.10 0
3343.23 0
3343.36 0
3343.49 0
3343.63 0
3343.76 0
3343.89 0
3344.03 1
3344.16 8
3344.29 17
3344.42 26
3344.56 35
3344.69 44
3344.82 53
3344.95 60
3345.09 66
3345.22 70
3345.35 72
3345.48 73
3345.62 71
3345.75 69
3345.88 66
3346.01 63
3346.15 61
3346.28 59
3346.41 57
3346.54 54
3346.68 52
3346.81 50
3346.94 49
3347.07 48
3347.21 49
3347.34 52
3347.47 56
3347.61 60
3347.74 64
3347.87 67
3348.00 69
3348.14 69
3348.27 68
3348.40 64
3348.53 58
3348.67 50
3348.80 41
3348.93 32
3349.06 23
3349.20 17
3349.33 15
3349.46 16
3349.60 20
3349.73 24
3349.86 28
3349.99 29
3350.13 26
3350.26 21
3350.39 13
3350.52 5
3350.66 0
3350.79 0
3350.92 0
3351.05 0
3351.19 0
3351.32 0
3351.45 0
3351.59 0
3351.72 3
3351.85 10
3351.98 18
3352.12 27
3352.25 36
3352.38 44
3352.51 51
3352.65 57
3352.78 64
3352.91 70
3353.05 77
3353.18 85
3353.31 95
3353.44 105
3353.58 114
3353.71 121
3353.84 125
3353.98 127
3354.11 125
3354.24 120
3354.37 114
3354.51 107
3354.64 99
3354.77 91
3354.90 81
3355.04 71
3355.17 61
3355.30 50
3355.44 39
3355.57 28
3355.70 17
3355.83 7
3355.97 0
3356.10 0
3356.23 0
3356.37 0
3356.50 0
3356.63 0
3356.76 0
3356.90 0
3357.03 4
3357.16 7
3357.30 9
3357.43 10
3357.56 10
3357.69 10
3357.83 10
3357.96 10
3358.09 10
3358.23 10
3358.36 10
3358.49 11
3358.62 12
3358.76 13
3358.89 16
3359.02 18
3359.16 20
3359.29 20
3359.42 19
3359.55 17
3359.69 13
3359.82 8
3359.95 5
3360.09 3
3360.22 4
3360.35 8
3360.48 15
3360.62 26
3360.75 38
3360.88 50
3361.02 60
3361.15 66
3361.28 68
3361.41 63
3361.55 54
3361.68 41
3361.81 27
3361.95 14
3362.08 4
3362.21 0
3362.34 0
3362.48 3
3362.61 11
3362.74 20
3362.88 28
3363.01 35
3363.14 39
3363.28 39
3363.41 36
3363.54 30
3363.67 22
3363.81 13
3363.94 5
3364.07 0
3364.21 0
3364.34 0
3364.47 0
3364.60 0
3364.74 0
3364.87 0
3365.00 2
3365.14 6
3365.27 8
3365.40 9
3365.54 9
3365.67 8
3365.80 8
3365.93 9
3366.07 14
3366.20 20
3366.33 27
3366.47 33
3366.60 38
3366.73 39
3366.87 37
3367.00 31
3367.13 24
3367.27 18
3367.40 13
3367.53 10
3367.66 9
3367.80 10
3367.93 11
3368.06 10
3368.20 8
3368.33 4
3368.46 0
3368.60 0
3368.73 0
3368.86 0
3368.99 0
3369.13 0
3369.26 0
3369.39 4
3369.53 13
3369.66 23
3369.79 33
3369.93 41
3370.06 47
3370.19 52
3370.33 53
3370.46 53
3370.59 51
3370.72 48
3370.86 45
3370.99 42
3371.12 39
3371.26 37
3371.39 36
3371.52 36
3371.66 36
3371.79 35
3371.92 35
3372.06 34
3372.19 32
3372.32 29
3372.46 25
3372.59 19
3372.72 13
3372.85 6
3372.99 0
3373.12 0
3373.25 0
3373.39 0
3373.52 0
3373.65 7
3373.79 22
3373.92 40
3374.05 61
3374.19 82
3374.32 102
3374.45 117
3374.59 128
3374.72 134
3374.85 137
3374.99 136
3375.12 135
3375.25 134
3375.38 133
3375.52 133
3375.65 132
3375.78 130
3375.92 126
3376.05 121
3376.18 115
3376.32 110
3376.45 104
3376.58 99
3376.72 96
3376.85 93
3376.98 92
3377.12 91
3377.25 91
3377.38 92
3377.52 93
3377.65 95
3377.78 96
3377.92 96
3378.05 96
3378.18 95
3378.32 93
3378.45 90
3378.58 88
3378.72 87
3378.85 86
3378.98 87
3379.12 87
3379.25 88
3379.38 89
3379.52 89
3379.65 88
3379.78 88
3379.91 89
3380.05 92
3380.18 96
3380.31 101
3380.45 106
3380.58 109
3380.71 112
3380.85 112
3380.98 111
3381.11 109
3381.25 107
3381.38 105
3381.51 102
3381.65 99
3381.78 96
3381.91 92
3382.05 89
3382.18 88
3382.31 90
3382.45 96
3382.58 106
3382.71 119
3382.85 132
3382.98 144
3383.11 153
3383.25 158
3383.38 158
3383.51 155
3383.65 150
3383.78 144
3383.91 137
3384.05 130
3384.18 123
3384.31 115
3384.45 108
3384.58 101
3384.71 96
3384.85 94
3384.98 93
3385.11 94
3385.25 94
3385.38 92
3385.51 87
3385.65 77
3385.78 64
3385.92 48
3386.05 32
3386.18 19
3386.32 9
3386.45 5
3386.58 5
3386.72 8
3386.85 14
3386.98 20
3387.12 26
3387.25 31
3387.38 33
3387.52 34
3387.65 34
3387.78 33
3387.92 31
3388.05 29
3388.18 27
3388.32 26
3388.45 24
3388.58 23
3388.72 23
3388.85 23
3388.98 24
3389.12 26
3389.25 28
3389.38 31
3389.52 35
3389.65 39
3389.78 43
3389.92 47
3390.05 51
3390.19 53
3390.32 53
3390.45 53
3390.59 52
3390.72 51
3390.85 49
3390.99 47
3391.12 46
3391.25 44
3391.39 42
3391.52 40
3391.65 37
3391.79 35
3391.92 33
3392.05 31
3392.19 28
3392.32 26
3392.45 23
3392.59 22
3392.72 23
3392.86 25
3392.99 29
3393.12 34
3393.26 39
3393.39 44
3393.52 46
3393.66 47
3393.79 45
3393.92 43
3394.06 41
3394.19 40
3394.32 40
3394.46 41
3394.59 44
3394.73 48
3394.86 50
3394.99 52
3395.13 50
3395.26 45
3395.39 37
3395.53 27
3395.66 16
3395.79 5
3395.93 0
3396.06 0
3396.19 0
3396.33 0
3396.46 0
3396.60 0
3396.73 3
3396.86 6
3397.00 7
3397.13 6
3397.26 4
3397.40 3
3397.53 4
3397.66 7
3397.80 13
3397.93 21
3398.07 29
3398.20 35
3398.33 40
3398.47 41
3398.60 38
3398.73 32
3398.87 22
3399.00 11
3399.13 0
3399.27 0
3399.40 0
3399.54 0
3399.67 0
3399.80 0
3399.94 0
3400.07 0
3400.20 7
3400.34 16
3400.47 21
3400.60 24
3400.74 24
3400.87 23
3401.01 22
3401.14 22
3401.27 24
3401.41 28
3401.54 34
3401.67 41
3401.81 49
3401.94 57
3402.08 64
3402.21 69
3402.34 74
3402.48 77
3402.61 81
3402.74 84
3402.88 88
3403.01 92
3403.15 94
3403.28 95
3403.41 93
3403.55 88
3403.68 80
3403.81 70
3403.95 58
3404.08 46
3404.22 35
3404.35 25
3404.48 15
3404.62 7
3404.75 1
3404.88 0
3405.02 0
3405.15 0
3405.29 0
3405.42 0
3405.55 1
3405.69 5
3405.82 9
3405.95 13
3406.09 16
3406.22 20
3406.36 24
3406.49 31
3406.62 38
3406.76 45
3406.89 50
3407.03 52
3407.16 50
3407.29 44
3407.43 34
3407.56 22
3407.69 10
3407.83 0
3407.96 0
3408.10 0
3408.23 0
3408.36 0
3408.50 0
3408.63 0
3408.76 0
3408.90 3
3409.03 7
3409.17 9
3409.30 10
3409.43 11
3409.57 12
3409.70 13
3409.84 16
3409.97 20
3410.10 25
3410.24 32
3410.37 40
3410.51 48
3410.64 54
3410.77 58
3410.91 58
3411.04 55
3411.17 47
3411.31 37
3411.44 25
3411.58 12
3411.71 1
3411.84 0
3411.98 0
3412.11 0
3412.25 0
3412.38 0
3412.51 1
3412.65 6
3412.78 11
3412.92 15
3413.05 18
3413.18 19
3413.32 19
3413.45 18
3413.59 15
3413.72 11
3413.85 7
3413.99 2
3414.12 0
3414.25 0
3414.39 0
3414.52 1
3414.66 6
3414.79 12
3414.92 19
3415.06 27
3415.19 34
3415.33 41
3415.46 47
3415.59 51
3415.73 54
3415.86 55
3416.00 55
3416.13 56
3416.26 57
3416.40 60
3416.53 64
3416.67 71
3416.80 79
3416.93 87
3417.07 95
3417.20 101
3417.34 105
3417.47 105
3417.60 101
3417.74 95
3417.87 87
3418.01 77
3418.14 67
3418.27 57
3418.41 46
3418.54 35
3418.68 24
3418.81 13
3418.95 4
3419.08 0
3419.21 0
3419.35 0
3419.48 0
3419.62 0
3419.75 0
3419.88 0
3420.02 4
3420.15 7
3420.29 12
3420.42 18
3420.55 27
3420.69 40
3420.82 55
3420.96 72
3421.09 89
3421.22 103
3421.36 114
3421.49 118
3421.63 118
3421.76 113
3421.89 106
3422.03 98
3422.16 91
3422.30 87
3422.43 85
3422.57 85
3422.70 87
3422.83 91
3422.97 96
3423.10 103
3423.24 112
3423.37 120
3423.50 128
3423.64 133
3423.77 134
3423.91 130
3424.04 122
3424.17 110
3424.31 98
3424.44 85
3424.58 75
3424.71 67
3424.85 62
3424.98 59
3425.11 57
3425.25 56
3425.38 55
3425.52 52
3425.65 47
3425.78 41
3425.92 33
3426.05 25
3426.19 17
3426.32 11
3426.46 8
3426.59 7
3426.72 7
3426.86 8
3426.99 10
3427.13 11
3427.26 11
3427.40 9
3427.53 7
3427.66 2
3427.80 0
3427.93 0
3428.07 0
3428.20 0
3428.33 0
3428.47 0
3428.60 0
3428.74 14
3428.87 30
3429.01 46
3429.14 59
3429.27 67
3429.41 71
3429.54 71
3429.68 68
3429.81 64
3429.95 61
3430.08 61
3430.21 64
3430.35 70
3430.48 79
3430.62 89
3430.75 99
3430.89 109
3431.02 116
3431.15 120
3431.29 121
3431.42 119
3431.56 115
3431.69 109
3431.83 102
3431.96 95
3432.09 87
3432.23 80
3432.36 72
3432.50 64
3432.63 57
3432.77 52
3432.90 49
3433.03 47
3433.17 47
3433.30 49
3433.44 53
3433.57 59
3433.71 66
3433.84 75
3433.98 85
3434.11 94
3434.24 102
3434.38 107
3434.51 109
3434.65 107
3434.78 101
3434.92 92
3435.05 81
3435.18 69
3435.32 58
3435.45 47
3435.59 37
3435.72 30
3435.86 26
3435.99 25
3436.12 25
3436.26 27
3436.39 29
3436.53 30
3436.66 31
3436.80 30
3436.93 29
3437.07 29
3437.20 31
3437.33 35
3437.47 41
3437.60 47
3437.74 53
3437.87 57
3438.01 59
3438.14 59
3438.28 57
3438.41 56
3438.54 55
3438.68 57
3438.81 60
3438.95 65
3439.08 71
3439.22 76
3439.35 80
3439.49 81
3439.62 82
3439.75 81
3439.89 81
3440.02 82
3440.16 84
3440.29 88
3440.43 92
3440.56 96
3440.70 98
3440.83 98
3440.96 95
3441.10 90
3441.23 84
3441.37 77
3441.50 69
3441.64 63
3441.77 57
3441.91 52
3442.04 45
3442.17 37
3442.31 26
3442.44 14
3442.58 1
3442.71 0
3442.85 0
3442.98 0
3443.12 0
3443.25 0
3443.39 0
3443.52 1
3443.65 10
3443.79 18
3443.92 26
3444.06 34
3444.19 42
3444.33 50
3444.46 60
3444.60 69
3444.73 78
3444.87 85
3445.00 91
3445.13 95
3445.27 99
3445.40 102
3445.54 104
3445.67 106
3445.81 107
3445.94 109
3446.08 111
3446.21 112
3446.35 113
3446.48 112
3446.62 108
3446.75 101
3446.88 90
3447.02 77
3447.15 62
3447.29 47
3447.42 35
3447.56 26
3447.69 22
3447.83 21
3447.96 23
3448.10 27
3448.23 29
3448.36 29
3448.50 28
3448.63 25
3448.77 24
3448.90 24
3449.04 27
3449.17 35
3449.31 46
3449.44 58
3449.58 71
3449.71 81
3449.85 88
3449.98 91
3450.12 90
3450.25 86
3450.38 78
3450.52 67
3450.65 53
3450.79 38
3450.92 22
3451.06 8
3451.19 0
3451.33 0
3451.46 0
3451.60 0
3451.73 8
3451.87 20
3452.00 33
3452.14 45
3452.27 56
3452.40 66
3452.54 74
3452.67 80
3452.81 85
3452.94 88
3453.08 89
3453.21 87
3453.35 81
3453.48 73
3453.62 63
3453.75 53
3453.89 46
3454.02 42
3454.16 42
3454.29 46
3454.43 52
3454.56 58
3454.70 61
3454.83 60
3454.96 55
3455.10 46
3455.23 35
3455.37 25
3455.50 17
3455.64 11
3455.77 7
3455.91 6
3456.04 6
3456.18 8
3456.31 9
3456.45 11
3456.58 12
3456.72 12
3456.85 10
3456.99 8
3457.12 6
3457.26 6
3457.39 8
3457.53 14
3457.66 23
3457.80 33
3457.93 44
3458.06 54
3458.20 60
3458.33 64
3458.47 65
3458.60 65
3458.74 64
3458.87 63
3459.01 63
3459.14 63
3459.28 63
3459.41 61
3459.55 59
3459.68 56
3459.82 52
3459.95 49
3460.09 47
3460.22 46
3460.36 47
3460.49 50
3460.63 53
3460.76 57
3460.90 61
3461.03 66
3461.17 71
3461.30 76
3461.44 82
3461.57 88
3461.71 94
3461.84 97
3461.98 97
3462.11 93
3462.25 87
3462.38 79
3462.52 70
3462.65 61
3462.79 53
3462.92 47
3463.05 43
3463.19 42
3463.32 43
3463.46 45
3463.59 49
3463.73 54
3463.86 59
3464.00 64
3464.13 69
3464.27 72
3464.40 74
3464.54 75
3464.67 74
3464.81 71
3464.94 66
3465.08 59
3465.21 50
3465.35 40
3465.48 29
3465.62 19
3465.75 9
3465.89 2
3466.02 0
3466.16 0
3466.29 0
3466.43 0
3466.56 0
3466.70 0
3466.83 0
3466.97 0
3467.10 0
3467.24 0
3467.37 1
3467.51 2
3467.64 5
3467.78 9
3467.91 14
3468.05 20
3468.18 25
3468.32 30
3468.45 32
3468.59 32
3468.72 29
3468.86 24
3468.99 18
3469.13 13
3469.26 10
3469.40 10
3469.53 13
3469.67 18
3469.80 24
3469.94 30
3470.07 35
3470.21 40
3470.34 43
3470.48 46
3470.61 47
3470.75 49
3470.88 50
3471.02 50
3471.15 50
3471.29 50
3471.42 50
3471.56 49
3471.69 46
3471.83 42
3471.96 37
3472.10 32
3472.23 27
3472.37 25
3472.51 24
3472.64 26
3472.78 29
3472.91 33
3473.05 36
3473.18 38
3473.32 39
3473.45 41
3473.59 43
3473.72 46
3473.86 51
3473.99 57
3474.13 63
3474.26 69
3474.40 72
3474.53 72
3474.67 69
3474.80 64
3474.94 58
3475.07 52
3475.21 47
3475.34 45
3475.48 45
3475.61 48
3475.75 54
3475.88 60
3476.02 66
3476.15 70
3476.29 72
3476.42 70
3476.56 64
3476.69 55
3476.83 44
3476.96 32
3477.10 21
3477.24 13
3477.37 10
3477.51 11
3477.64 18
3477.78 28
3477.91 39
3478.05 50
3478.18 59
3478.32 65
3478.45 67
3478.59 65
3478.72 62
3478.86 59
3478.99 56
3479.13 54
3479.26 52
3479.40 50
3479.53 47
3479.67 43
3479.80 39
3479.94 35
3480.07 31
3480.21 27
3480.35 25
3480.48 22
3480.62 20
3480.75 18
3480.89 15
3481.02 11
3481.16 7
3481.29 3
3481.43 0
3481.56 0
3481.70 0
3481.83 0
3481.97 0
3482.10 0
3482.24 0
3482.37 0
3482.51 0
3482.64 7
3482.78 17
3482.92 29
3483.05 42
3483.19 53
3483.32 63
3483.46 69
3483.59 73
3483.73 75
3483.86 76
3484.00 75
3484.13 73
3484.27 72
3484.40 69
3484.54 66
3484.67 62
3484.81 58
3484.95 55
3485.08 51
3485.22 47
3485.35 44
3485.49 41
3485.62 38
3485.76 34
3485.89 31
3486.03 30
3486.16 31
3486.30 34
3486.43 39
3486.57 46
3486.70 55
3486.84 62
3486.98 67
3487.11 69
3487.25 68
3487.38 64
3487.52 58
3487.65 51
3487.79 46
3487.92 43
3488.06 43
3488.19 47
3488.33 54
3488.46 64
3488.60 77
3488.74 90
3488.87 104
3489.01 115
3489.14 124
3489.28 131
3489.41 134
3489.55 135
3489.68 135
3489.82 136
3489.95 137
3490.09 141
3490.23 145
3490.36 149
3490.50 152
3490.63 154
3490.77 154
3490.90 153
3491.04 153
3491.17 154
3491.31 157
3491.44 163
3491.58 172
3491.72 181
3491.85 190
3491.99 197
3492.12 202
3492.26 206
3492.39 207
3492.53 206
3492.66 203
3492.80 199
3492.93 195
3493.07 190
3493.21 186
3493.34 183
3493.48 180
3493.61 178
3493.75 176
3493.88 175
3494.02 173
3494.15 171
3494.29 169
3494.43 166
3494.56 162
3494.70 158
3494.83 154
3494.97 150
3495.10 145
3495.24 142
3495.37 141
3495.51 142
3495.65 144
3495.78 147
3495.92 149
3496.05 150
3496.19 147
3496.32 141
3496.46 132
3496.59 122
3496.73 111
3496.87 102
3497.00 93
3497.14 86
3497.27 80
3497.41 75
3497.54 70
3497.68 66
3497.81 62
3497.95 60
3498.09 59
3498.22 59
3498.36 62
3498.49 66
3498.63 71
3498.76 75
3498.90 79
3499.03 82
3499.17 83
3499.31 83
3499.44 81
3499.58 78
3499.71 72
3499.85 64
3499.98 54
3500.12 43
3500.26 31
3500.39 22
3500.53 15
3500.66 12
3500.80 15
3500.93 22
3501.07 34
3501.20 50
3501.34 67
3501.48 85
3501.61 102
3501.75 118
3501.88 131
3502.02 142
3502.15 151
3502.29 158
3502.43 165
3502.56 173
3502.70 181
3502.83 190
3502.97 198
3503.10 207
3503.24 214
3503.38 219
3503.51 222
3503.65 222
3503.78 220
3503.92 216
3504.05 210
3504.19 203
3504.33 195
3504.46 185
3504.60 174
3504.73 162
3504.87 150
3505.00 139
3505.14 129
3505.28 122
3505.41 118
3505.55 117
3505.68 120
3505.82 125
3505.95 131
3506.09 136
3506.23 138
3506.36 137
3506.50 133
3506.63 124
3506.77 114
3506.90 101
3507.04 89
3507.18 77
3507.31 67
3507.45 59
3507.58 55
3507.72 54
3507.86 57
3507.99 64
3508.13 75
3508.26 87
3508.40 101
3508.53 115
3508.67 129
3508.81 141
3508.94 152
3509.08 162
3509.21 173
3509.35 182
3509.48 191
3509.62 197
3509.76 200
3509.89 200
3510.03 197
3510.16 193
3510.30 188
3510.44 183
3510.57 180
3510.71 177
3510.84 174
3510.98 172
3511.11 170
3511.25 169
3511.39 168
3511.52 169
3511.66 170
3511.79 173
3511.93 177
3512.07 181
3512.20 185
3512.34 189
3512.47 193
3512.61 197
3512.75 200
3512.88 204
3513.02 208
3513.15 212
3513.29 215
3513.42 218
3513.56 220
3513.70 220
3513.83 218
3513.97 214
3514.10 210
3514.24 205
3514.38 201
3514.51 198
3514.65 197
3514.78 197
3514.92 199
3515.06 200
3515.19 202
3515.33 203
3515.46 204
3515.60 205
3515.74 206
3515.87 207
3516.01 207
3516.14 208
3516.28 206
3516.41 203
3516.55 197
3516.69 190
3516.82 181
3516.96 173
3517.09 166
3517.23 161
3517.37 159
3517.50 160
3517.64 163
3517.77 167
3517.91 171
3518.05 175
3518.18 178
3518.32 180
3518.45 182
3518.59 183
3518.73 185
3518.86 187
3519.00 188
3519.13 188
3519.27 187
3519.41 185
3519.54 184
3519.68 184
3519.81 186
3519.95 191
3520.09 199
3520.22 207
3520.36 214
3520.49 218
3520.63 219
3520.77 215
3520.90 207
3521.04 197
3521.17 186
3521.31 177
3521.45 172
3521.58 172
3521.72 178
3521.86 189
3521.99 204
3522.13 222
3522.26 242
3522.40 264
3522.54 285
3522.67 308
3522.81 330
3522.94 353
3523.08 375
3523.22 398
3523.35 420
3523.49 440
3523.62 457
3523.76 472
3523.90 484
3524.03 493
3524.17 499
3524.30 505
3524.44 510
3524.58 516
3524.71 525
3524.85 538
3524.99 555
3525.12 576
3525.26 598
3525.39 620
3525.53 640
3525.67 658
3525.80 671
3525.94 680
3526.07 686
3526.21 687
3526.35 685
3526.48 678
3526.62 666
3526.75 650
3526.89 629
3527.03 606
3527.16 582
3527.30 559
3527.44 539
3527.57 522
3527.71 509
3527.84 499
3527.98 491
3528.12 484
3528.25 477
3528.39 469
3528.52 460
3528.66 449
3528.80 436
3528.93 421
3529.07 406
3529.21 389
3529.34 373
3529.48 358
3529.61 344
3529.75 331
3529.89 321
3530.02 313
3530.16 306
3530.30 300
3530.43 295
3530.57 291
3530.70 286
3530.84 281
3530.98 275
3531.11 267
3531.25 257
3531.39 246
3531.52 234
3531.66 222
3531.79 209
3531.93 198
3532.07 188
3532.20 180
3532.34 174
3532.48 170
3532.61 167
3532.75 166
3532.88 166
3533.02 166
3533.16 166
3533.29 165
3533.43 163
3533.57 160
3533.70 156
3533.84 153
3533.97 152
3534.11 154
3534.25 158
3534.38 165
3534.52 174
3534.66 182
3534.79 191
3534.93 198
3535.06 202
3535.20 204
3535.34 203
3535.47 198
3535.61 192
3535.75 183
3535.88 175
3536.02 166
3536.16 159
3536.29 155
3536.43 153
3536.56 154
3536.70 157
3536.84 162
3536.97 169
3537.11 177
3537.25 186
3537.38 197
3537.52 209
3537.66 224
3537.79 241
3537.93 259
3538.06 277
3538.20 292
3538.34 303
3538.47 309
3538.61 310
3538.75 307
3538.88 300
3539.02 294
3539.16 288
3539.29 283
3539.43 281
3539.56 280
3539.70 279
3539.84 277
3539.97 274
3540.11 269
3540.25 263
3540.38 258
3540.52 253
3540.66 250
3540.79 249
3540.93 249
3541.07 251
3541.20 253
3541.34 255
3541.47 254
3541.61 253
3541.75 249
3541.88 245
3542.02 240
3542.16 234
3542.29 228
3542.43 221
3542.57 213
3542.70 204
3542.84 196
3542.98 191
3543.11 188
3543.25 190
3543.38 195
3543.52 203
3543.66 211
3543.79 216
3543.93 220
3544.07 220
3544.20 218
3544.34 215
3544.48 210
3544.61 204
3544.75 198
3544.89 191
3545.02 182
3545.16 173
3545.30 163
3545.43 155
3545.57 148
3545.71 143
3545.84 140
3545.98 138
3546.11 137
3546.25 138
3546.39 139
3546.52 141
3546.66 144
3546.80 148
3546.93 153
3547.07 160
3547.21 167
3547.34 175
3547.48 181
3547.62 187
3547.75 191
3547.89 193
3548.03 192
3548.16 189
3548.30 185
3548.44 179
3548.57 173
3548.71 167
3548.85 161
3548.98 156
3549.12 152
3549.26 149
3549.39 149
3549.53 152
3549.67 160
3549.80 171
3549.94 185
3550.07 199
3550.21 211
3550.35 217
3550.48 216
3550.62 210
3550.76 199
3550.89 185
3551.03 170
3551.17 157
3551.30 146
3551.44 137
3551.58 130
3551.71 124
3551.85 119
3551.99 117
3552.12 117
3552.26 120
3552.40 125
3552.53 131
3552.67 137
3552.81 141
3552.94 143
3553.08 143
3553.22 140
3553.35 135
3553.49 129
3553.63 122
3553.76 116
3553.90 110
3554.04 106
3554.17 103
3554.31 101
3554.45 102
3554.58 106
3554.72 110
3554.86 117
3554.99 124
3555.13 131
3555.27 138
3555.40 144
3555.54 150
3555.68 155
3555.81 159
3555.95 161
3556.09 160
3556.22 157
3556.36 152
3556.50 145
3556.63 138
3556.77 130
3556.91 124
3557.05 119
3557.18 115
3557.32 112
3557.46 109
3557.59 108
3557.73 107
3557.87 106
3558.00 106
3558.14 106
3558.28 108
3558.41 110
3558.55 113
3558.69 116
3558.82 118
3558.96 121
3559.10 123
3559.23 124
3559.37 125
3559.51 127
3559.64 129
3559.78 131
3559.92 134
3560.05 135
3560.19 136
3560.33 135
3560.46 131
3560.60 125
3560.74 117
3560.87 109
3561.01 101
3561.15 96
3561.29 93
3561.42 93
3561.56 95
3561.70 99
3561.83 103
3561.97 107
3562.11 109
3562.24 110
3562.38 109
3562.52 107
3562.65 105
3562.79 103
3562.93 102
3563.06 103
3563.20 106
3563.34 110
3563.47 114
3563.61 119
3563.75 122
3563.89 124
3564.02 124
3564.16 122
3564.30 118
3564.43 114
3564.57 111
3564.71 107
3564.84 103
3564.98 100
3565.12 97
3565.25 95
3565.39 92
3565.53 91
3565.66 91
3565.80 92
3565.94 95
3566.08 98
3566.21 101
3566.35 103
3566.49 106
3566.62 107
3566.76 107
3566.90 107
3567.03 106
3567.17 104
3567.31 102
3567.44 100
3567.58 99
3567.72 98
3567.86 97
3567.99 96
3568.13 95
3568.27 94
3568.40 93
3568.54 94
3568.68 95
3568.81 99
3568.95 104
3569.09 110
3569.22 118
3569.36 126
3569.50 134
3569.64 142
3569.77 150
3569.91 159
3570.05 168
3570.18 176
3570.32 184
3570.46 189
3570.59 192
3570.73 190
3570.87 185
3571.01 176
3571.14 163
3571.28 147
3571.42 131
3571.55 115
3571.69 101
3571.83 90
3571.96 83
3572.10 79
3572.24 80
3572.38 84
3572.51 90
3572.65 98
3572.79 106
3572.92 113
3573.06 119
3573.20 123
3573.34 125
3573.47 125
3573.61 125
3573.75 126
3573.88 128
3574.02 131
3574.16 136
3574.29 140
3574.43 143
3574.57 144
3574.71 141
3574.84 135
3574.98 128
3575.12 118
3575.25 109
3575.39 99
3575.53 91
3575.67 83
3575.80 75
3575.94 68
3576.08 62
3576.21 57
3576.35 53
3576.49 52
3576.63 52
3576.76 55
3576.90 59
3577.04 63
3577.17 68
3577.31 73
3577.45 77
3577.58 80
3577.72 82
3577.86 83
3578.00 82
3578.13 79
3578.27 74
3578.41 68
3578.54 62
3578.68 56
3578.82 52
3578.96 50
3579.09 50
3579.23 51
3579.37 51
3579.50 51
3579.64 48
3579.78 44
3579.92 38
3580.05 31
3580.19 23
3580.33 17
3580.47 12
3580.60 9
3580.74 6
3580.88 4
3581.01 1
3581.15 0
3581.29 0
3581.43 0
3581.56 0
3581.70 0
3581.84 0
3581.97 0
3582.11 0
3582.25 7
3582.39 17
3582.52 29
3582.66 42
3582.80 57
3582.93 74
3583.07 92
3583.21 110
3583.35 128
3583.48 144
3583.62 156
3583.76 166
3583.90 171
3584.03 171
3584.17 169
3584.31 164
3584.44 158
3584.58 151
3584.72 145
3584.86 140
3584.99 136
3585.13 134
3585.27 133
3585.41 134
3585.54 135
3585.68 137
3585.82 138
3585.95 140
3586.09 141
3586.23 142
3586.37 144
3586.50 146
3586.64 150
3586.78 155
3586.92 160
3587.05 166
3587.19 171
3587.33 173
3587.47 173
3587.60 169
3587.74 162
3587.88 155
3588.01 148
3588.15 142
3588.29 137
3588.43 135
3588.56 134
3588.70 133
3588.84 132
3588.98 131
3589.11 130
3589.25 129
3589.39 130
3589.53 133
3589.66 137
3589.80 142
3589.94 148
3590.07 153
3590.21 156
3590.35 158
3590.49 157
3590.62 154
3590.76 148
3590.90 141
3591.04 134
3591.17 126
3591.31 120
3591.45 115
3591.59 113
3591.72 113
3591.86 115
3592.00 119
3592.14 122
3592.27 125
3592.41 126
3592.55 126
3592.69 123
3592.82 118
3592.96 112
3593.10 105
3593.23 98
3593.37 92
3593.51 87
3593.65 83
3593.78 81
3593.92 82
3594.06 85
3594.20 90
3594.33 97
3594.47 105
3594.61 112
3594.75 118
3594.88 120
3595.02 116
3595.16 109
3595.30 98
3595.43 85
3595.57 73
3595.71 63
3595.85 57
3595.98 54
3596.12 55
3596.26 57
3596.40 60
3596.53 64
3596.67 68
3596.81 72
3596.95 75
3597.08 79
3597.22 82
3597.36 84
3597.50 84
3597.63 82
3597.77 76
3597.91 68
3598.05 56
3598.18 43
3598.32 29
3598.46 16
3598.60 6
3598.73 0
3598.87 0
3599.01 3
3599.15 11
3599.28 22
3599.42 33
3599.56 43
3599.70 50
3599.83 53
3599.97 54
3600.11 53
3600.25 51
3600.38 49
3600.52 49
3600.66 50
3600.80 53
3600.94 56
3601.07 60
3601.21 62
3601.35 64
3601.49 65
3601.62 65
3601.76 64
3601.90 65
3602.04 66
3602.17 68
3602.31 68
3602.45 67
3602.59 63
3602.72 56
3602.86 46
3603.00 33
3603.14 19
3603.27 6
3603.41 0
3603.55 0
3603.69 0
3603.82 0
3603.96 2
3604.10 15
3604.24 32
3604.38 50
3604.51 68
3604.65 85
3604.79 100
3604.93 111
3605.06 119
3605.20 122
3605.34 122
3605.48 120
3605.61 114
3605.75 107
3605.89 99
3606.03 90
3606.16 81
3606.30 73
3606.44 67
3606.58 63
3606.72 61
3606.85 62
3606.99 65
3607.13 69
3607.27 73
3607.40 75
3607.54 75
3607.68 72
3607.82 69
3607.95 65
3608.09 63
3608.23 63
3608.37 66
3608.51 73
3608.64 83
3608.78 94
3608.92 105
3609.06 116
3609.19 127
3609.33 135
3609.47 140
3609.61 143
3609.75 142
3609.88 138
3610.02 130
3610.16 120
3610.30 109
3610.43 98
3610.57 89
3610.71 82
3610.85 77
3610.99 74
3611.12 72
3611.26 71
3611.40 72
3611.54 76
3611.67 83
3611.81 93
3611.95 105
3612.09 118
3612.23 128
3612.36 134
3612.50 134
3612.64 129
3612.78 119
3612.91 107
3613.05 95
3613.19 84
3613.33 76
3613.47 69
3613.60 62
3613.74 54
3613.88 44
3614.02 32
3614.15 20
3614.29 10
3614.43 5
3614.57 5
3614.71 12
3614.84 23
3614.98 38
3615.12 52
3615.26 65
3615.40 72
3615.53 75
3615.67 74
3615.81 71
3615.95 69
3616.08 69
3616.22 75
3616.36 85
3616.50 101
3616.64 120
3616.77 140
3616.91 157
3617.05 170
3617.19 178
3617.33 180
3617.46 177
3617.60 168
3617.74 157
3617.88 145
3618.01 133
3618.15 123
3618.29 115
3618.43 109
3618.57 106
3618.70 104
3618.84 104
3618.98 105
3619.12 107
3619.26 110
3619.39 115
3619.53 121
3619.67 128
3619.81 135
3619.95 141
3620.08 144
3620.22 144
3620.36 140
3620.50 132
3620.64 121
3620.77 109
3620.91 98
3621.05 89
3621.19 84
3621.33 84
3621.46 87
3621.60 93
3621.74 99
3621.88 104
3622.02 107
3622.15 109
3622.29 108
3622.43 107
3622.57 106
3622.71 104
3622.84 103
3622.98 102
3623.12 101
3623.26 99
3623.40 98
3623.53 97
3623.67 97
3623.81 97
3623.95 98
3624.09 99
3624.22 98
3624.36 95
3624.50 90
3624.64 83
3624.78 75
3624.91 66
3625.05 58
3625.19 51
3625.33 46
3625.47 42
3625.60 39
3625.74 37
3625.88 35
3626.02 32
3626.16 30
3626.29 28
3626.43 28
3626.57 30
3626.71 35
3626.85 41
3626.98 51
3627.12 61
3627.26 71
3627.40 80
3627.54 86
3627.67 88
3627.81 87
3627.95 82
3628.09 75
3628.23 68
3628.37 62
3628.50 58
3628.64 58
3628.78 61
3628.92 67
3629.06 76
3629.19 85
3629.33 96
3629.47 106
3629.61 117
3629.75 126
3629.88 135
3630.02 142
3630.16 146
3630.30 147
3630.44 145
3630.58 140
3630.71 132
3630.85 121
3630.99 110
3631.13 98
3631.27 86
3631.40 77
3631.54 71
3631.68 67
3631.82 67
3631.96 69
3632.09 71
3632.23 72
3632.37 70
3632.51 66
3632.65 58
3632.79 50
3632.92 41
3633.06 33
3633.20 28
3633.34 27
3633.48 29
3633.61 34
3633.75 42
3633.89 52
3634.03 64
3634.17 76
3634.31 87
3634.44 97
3634.58 104
3634.72 107
3634.86 108
3635.00 106
3635.14 103
3635.27 98
3635.41 93
3635.55 89
3635.69 84
3635.83 79
3635.96 74
3636.10 70
3636.24 67
3636.38 64
3636.52 63
3636.66 64
3636.79 65
3636.93 68
3637.07 72
3637.21 76
3637.35 80
3637.49 85
3637.62 88
3637.76 90
3637.90 89
3638.04 86
3638.18 81
3638.32 75
3638.45 68
3638.59 64
3638.73 62
3638.87 62
3639.01 64
3639.15 67
3639.28 69
3639.42 69
3639.56 67
3639.70 62
3639.84 57
3639.98 51
3640.11 45
3640.25 41
3640.39 39
3640.53 37
3640.67 38
3640.81 40
3640.94 43
3641.08 46
3641.22 49
3641.36 53
3641.50 57
3641.64 61
3641.77 66
3641.91 73
3642.05 80
3642.19 87
3642.33 92
3642.47 96
3642.60 96
3642.74 92
3642.88 86
3643.02 77
3643.16 69
3643.30 61
3643.43 54
3643.57 48
3643.71 44
3643.85 39
3643.99 35
3644.13 31
3644.26 29
3644.40 31
3644.54 37
3644.68 49
3644.82 65
3644.96 84
3645.09 103
3645.23 120
3645.37 132
3645.51 139
3645.65 138
3645.79 133
3645.93 123
3646.06 111
3646.20 98
3646.34 85
3646.48 73
3646.62 62
3646.76 53
3646.89 47
3647.03 43
3647.17 43
3647.31 48
3647.45 56
3647.59 66
3647.73 78
3647.86 89
3648.00 97
3648.14 102
3648.28 103
3648.42 100
3648.56 95
3648.69 87
3648.83 78
3648.97 68
3649.11 58
3649.25 49
3649.39 40
3649.53 34
3649.66 30
3649.80 29
3649.94 30
3650.08 33
3650.22 38
3650.36 42
3650.50 45
3650.63 46
3650.77 46
3650.91 44
3651.05 41
3651.19 36
3651.33 31
3651.46 25
3651.60 19
3651.74 11
3651.88 2
3652.02 0
3652.16 0
3652.30 0
3652.43 0
3652.57 0
3652.71 0
3652.85 0
3652.99 1
3653.13 12
3653.27 23
3653.40 31
3653.54 37
3653.68 41
3653.82 43
3653.96 43
3654.10 42
3654.24 41
3654.37 39
3654.51 36
3654.65 33
3654.79 31
3654.93 30
3655.07 31
3655.21 35
3655.35 42
3655.48 51
3655.62 62
3655.76 72
3655.90 80
3656.04 85
3656.18 86
3656.32 83
3656.45 77
3656.59 70
3656.73 62
3656.87 54
3657.01 48
3657.15 42
3657.29 38
3657.42 35
3657.56 33
3657.70 32
3657.84 31
3657.98 30
3658.12 28
3658.26 26
3658.40 23
3658.53 20
3658.67 15
3658.81 10
3658.95 6
3659.09 1
3659.23 0
3659.37 0
3659.50 0
3659.64 5
3659.78 13
3659.92 24
3660.06 36
3660.20 47
3660.34 57
3660.48 64
3660.61 67
3660.75 65
3660.89 60
3661.03 51
3661.17 40
3661.31 28
3661.45 17
3661.59 6
3661.72 0
3661.86 0
3662.00 0
3662.14 0
3662.28 0
3662.42 0
3662.56 2
3662.70 3
3662.83 3
3662.97 3
3663.11 2
3663.25 1
3663.39 1
3663.53 3
3663.67 7
3663.81 12
3663.94 19
3664.08 25
3664.22 31
3664.36 35
3664.50 36
3664.64 35
3664.78 33
3664.92 29
3665.05 25
3665.19 22
3665.33 20
3665.47 19
3665.61 20
3665.75 21
3665.89 25
3666.03 29
3666.17 34
3666.30 40
3666.44 45
3666.58 49
3666.72 50
3666.86 47
3667.00 41
3667.14 33
3667.28 23
3667.41 13
3667.55 5
3667.69 0
3667.83 0
3667.97 0
3668.11 2
3668.25 5
3668.39 9
3668.53 11
3668.66 13
3668.80 13
3668.94 13
3669.08 11
3669.22 10
3669.36 10
3669.50 10
3669.64 12
3669.78 16
3669.91 20
3670.05 25
3670.19 30
3670.33 34
3670.47 37
3670.61 39
3670.75 41
3670.89 44
3671.03 47
3671.16 50
3671.30 53
3671.44 55
3671.58 54
3671.72 50
3671.86 43
3672.00 34
3672.14 25
3672.28 16
3672.41 8
3672.55 2
3672.69 0
3672.83 0
3672.97 0
3673.11 0
3673.25 0
3673.39 0
3673.53 0
3673.67 0
3673.80 0
3673.94 7
3674.08 21
3674.22 37
3674.36 55
3674.50 73
3674.64 89
3674.78 103
3674.92 112
3675.06 117
3675.19 116
3675.33 112
3675.47 103
3675.61 92
3675.75 79
3675.89 65
3676.03 52
3676.17 41
3676.31 31
3676.45 25
3676.58 21
3676.72 21
3676.86 21
3677.00 23
3677.14 24
3677.28 25
3677.42 25
3677.56 25
3677.70 25
3677.84 27
3677.97 30
3678.11 33
3678.25 37
3678.39 40
3678.53 41
3678.67 42
3678.81 43
3678.95 45
3679.09 49
3679.23 54
3679.36 60
3679.50 65
3679.64 69
3679.78 69
3679.92 65
3680.06 58
3680.20 48
3680.34 37
3680.48 27
3680.62 19
3680.76 13
3680.89 11
3681.03 12
3681.17 15
3681.31 20
3681.45 24
3681.59 27
3681.73 28
3681.87 27
3682.01 23
3682.15 19
3682.29 16
3682.43 13
3682.56 13
3682.70 14
3682.84 16
3682.98 18
3683.12 21
3683.26 23
3683.40 25
3683.54 26
3683.68 27
3683.82 28
3683.96 30
3684.09 32
3684.23 34
3684.37 37
3684.51 39
3684.65 40
3684.79 40
3684.93 38
3685.07 35
3685.21 31
3685.35 27
3685.49 23
3685.63 20
3685.76 18
3685.90 16
3686.04 14
3686.18 12
3686.32 9
3686.46 5
3686.60 1
3686.74 0
3686.88 0
3687.02 0
3687.16 0
3687.30 0
3687.44 0
3687.57 0
3687.71 0
3687.85 5
3687.99 12
3688.13 18
3688.27 25
3688.41 31
3688.55 37
3688.69 43
3688.83 47
3688.97 49
3689.11 49
3689.25 46
3689.38 41
3689.52 34
3689.66 27
3689.80 22
3689.94 19
3690.08 19
3690.22 21
3690.36 25
3690.50 29
3690.64 30
3690.78 27
3690.92 21
3691.06 12
3691.20 3
3691.33 0
3691.47 0
3691.61 0
3691.75 0
3691.89 0
3692.03 7
3692.17 12
3692.31 15
3692.45 14
3692.59 11
3692.73 7
3692.87 4
3693.01 2
3693.15 3
3693.29 7
3693.42 12
3693.56 19
3693.70 25
3693.84 30
3693.98 33
3694.12 33
3694.26 31
3694.40 27
3694.54 21
3694.68 13
3694.82 5
3694.96 0
3695.10 0
3695.24 0
3695.38 0
3695.51 0
3695.65 0
3695.79 0
3695.93 0
3696.07 5
3696.21 9
3696.35 12
3696.49 15
3696.63 16
3696.77 17
3696.91 17
3697.05 17
3697.19 16
3697.33 16
3697.47 16
3697.61 17
3697.75 21
3697.88 28
3698.02 37
3698.16 48
3698.30 61
3698.44 74
3698.58 84
3698.72 93
3698.86 98
3699.00 102
3699.14 103
3699.28 102
3699.42 100
3699.56 98
3699.70 95
3699.84 93
3699.98 91
3700.12 90
3700.26 91
3700.39 95
3700.53 102
3700.67 112
3700.81 123
3700.95 135
3701.09 147
3701.23 159
3701.37 168
3701.51 175
3701.65 181
3701.79 186
3701.93 190
3702.07 193
3702.21 195
3702.35 195
3702.49 191
3702.63 186
3702.77 178
3702.91 169
3703.05 160
3703.18 152
3703.32 147
3703.46 144
3703.60 143
3703.74 143
3703.88 144
3704.02 146
3704.16 149
3704.30 151
3704.44 154
3704.58 157
3704.72 158
3704.86 159
3705.00 158
3705.14 155
3705.28 150
3705.42 145
3705.56 139
3705.70 132
3705.84 126
3705.98 120
3706.12 115
3706.25 110
3706.39 105
3706.53 99
3706.67 93
3706.81 87
3706.95 81
3707.09 74
3707.23 67
3707.37 61
3707.51 57
3707.65 53
3707.79 51
3707.93 49
3708.07 49
3708.21 49
3708.35 49
3708.49 51
3708.63 52
3708.77 55
3708.91 57
3709.05 59
3709.19 60
3709.33 60
3709.47 60
3709.61 59
3709.74 58
3709.88 57
3710.02 57
3710.16 58
3710.30 60
3710.44 62
3710.58 64
3710.72 67
3710.86 70
3711.00 74
3711.14 78
3711.28 83
3711.42 88
3711.56 93
3711.70 97
3711.84 99
3711.98 99
3712.12 96
3712.26 91
3712.40 84
3712.54 78
3712.68 74
3712.82 72
3712.96 72
3713.10 76
3713.24 82
3713.38 89
3713.52 96
3713.66 102
3713.80 107
3713.94 110
3714.08 112
3714.21 112
3714.35 112
3714.49 111
3714.63 110
3714.77 110
3714.91 110
3715.05 111
3715.19 112
3715.33 114
3715.47 116
3715.61 118
3715.75 119
3715.89 119
3716.03 117
3716.17 115
3716.31 112
3716.45 107
3716.59 102
3716.73 96
3716.87 90
3717.01 85
3717.15 80
3717.29 76
3717.43 74
3717.57 72
3717.71 70
3717.85 68
3717.99 65
3718.13 61
3718.27 56
3718.41 50
3718.55 46
3718.69 43
3718.83 43
3718.97 45
3719.11 49
3719.25 55
3719.39 62
3719.53 68
3719.67 74
3719.81 79
3719.95 83
3720.09 86
3720.23 88
3720.37 88
3720.51 85
3720.65 81
3720.79 76
3720.92 69
3721.06 62
3721.20 55
3721.34 49
3721.48 44
3721.62 41
3721.76 39
3721.90 39
3722.04 40
3722.18 42
3722.32 43
3722.46 44
3722.60 44
3722.74 44
3722.88 43
3723.02 42
3723.16 42
3723.30 43
3723.44 47
3723.58 53
3723.72 61
3723.86 71
3724.00 82
3724.14 94
3724.28 106
3724.42 116
3724.56 124
3724.70 128
3724.84 129
3724.98 126
3725.12 120
3725.26 110
3725.40 98
3725.54 84
3725.68 70
3725.82 58
3725.96 48
3726.10 41
3726.24 37
3726.38 37
3726.52 38
3726.66 40
3726.80 43
3726.94 44
3727.08 44
3727.22 42
3727.36 39
3727.50 34
3727.64 28
3727.78 22
3727.92 15
3728.06 10
3728.20 7
3728.34 7
3728.48 10
3728.62 17
3728.76 26
3728.90 37
3729.04 46
3729.18 52
3729.32 54
3729.46 53
3729.60 48
3729.74 42
3729.88 36
3730.02 31
3730.16 28
3730.30 27
3730.44 28
3730.58 29
3730.72 30
3730.86 30
3731.00 30
3731.14 30
3731.28 29
3731.42 30
3731.56 32
3731.70 36
3731.84 41
3731.98 46
3732.12 50
3732.26 52
3732.40 51
3732.54 48
3732.68 45
3732.82 43
3732.96 43
3733.10 46
3733.24 52
3733.38 59
3733.52 66
3733.66 73
3733.80 78
3733.94 82
3734.08 83
3734.22 82
3734.36 80
3734.50 77
3734.64 73
3734.78 69
3734.92 65
3735.06 62
3735.20 60
3735.34 59
3735.48 59
3735.62 60
3735.76 62
3735.90 64
3736.04 66
3736.18 66
3736.33 66
3736.47 65
3736.61 63
3736.75 61
3736.89 58
3737.03 55
3737.17 53
3737.31 52
3737.45 52
3737.59 53
3737.73 56
3737.87 61
3738.01 66
3738.15 70
3738.29 73
3738.43 73
3738.57 70
3738.71 64
3738.85 56
3738.99 46
3739.13 35
3739.27 26
3739.41 17
3739.55 11
3739.69 5
3739.83 0
3739.97 0
3740.11 0
3740.25 0
3740.39 0
3740.53 0
3740.67 0
3740.81 0
3740.95 1
3741.09 10
3741.23 19
3741.37 26
3741.51 31
3741.65 34
3741.79 38
3741.93 43
3742.07 52
3742.21 65
3742.35 82
3742.49 100
3742.63 119
3742.77 134
3742.91 144
3743.06 148
3743.20 147
3743.34 142
3743.48 137
3743.62 132
3743.76 132
3743.90 136
3744.04 144
3744.18 156
3744.32 169
3744.46 181
3744.60 193
3744.74 203
3744.88 211
3745.02 220
3745.16 229
3745.30 240
3745.44 250
3745.58 260
3745.72 268
3745.86 273
3746.00 274
3746.14 271
3746.28 266
3746.42 259
3746.56 251
3746.70 244
3746.84 238
3746.98 232
3747.12 228
3747.26 225
3747.40 223
3747.55 222
3747.69 223
3747.83 224
3747.97 226
3748.11 228
3748.25 228
3748.39 226
3748.53 220
3748.67 211
3748.81 199
3748.95 185
3749.09 172
3749.23 161
3749.37 154
3749.51 150
3749.65 149
3749.79 149
3749.93 147
3750.07 143
3750.21 134
3750.35 120
3750.49 103
3750.63 83
3750.77 63
3750.91 46
3751.05 31
3751.20 20
3751.34 13
3751.48 10
3751.62 12
3751.76 17
3751.90 27
3752.04 40
3752.18 55
3752.32 71
3752.46 86
3752.60 99
3752.74 109
3752.88 115
3753.02 117
3753.16 117
3753.30 116
3753.44 116
3753.58 116
3753.72 119
3753.86 123
3754.00 128
3754.14 134
3754.29 138
3754.43 141
3754.57 141
3754.71 138
3754.85 131
3754.99 123
3755.13 112
3755.27 101
3755.41 89
3755.55 78
3755.69 67
3755.83 57
3755.97 49
3756.11 42
3756.25 36
3756.39 32
3756.53 29
3756.67 27
3756.81 26
3756.95 24
3757.10 23
3757.24 22
3757.38 22
3757.52 23
3757.66 25
3757.80 28
3757.94 33
3758.08 40
3758.22 48
3758.36 58
3758.50 68
3758.64 79
3758.78 89
3758.92 100
3759.06 109
3759.20 118
3759.34 127
3759.48 135
3759.63 142
3759.77 149
3759.91 155
3760.05 160
3760.19 163
3760.33 165
3760.47 166
3760.61 168
3760.75 171
3760.89 176
3761.03 182
3761.17 190
3761.31 198
3761.45 204
3761.59 207
3761.73 207
3761.88 203
3762.02 198
3762.16 190
3762.30 183
3762.44 176
3762.58 169
3762.72 164
3762.86 159
3763.00 153
3763.14 146
3763.28 139
3763.42 131
3763.56 122
3763.70 112
3763.84 102
3763.98 92
3764.13 83
3764.27 75
3764.41 69
3764.55 65
3764.69 63
3764.83 63
3764.97 64
3765.11 65
3765.25 66
3765.39 65
3765.53 62
3765.67 58
3765.81 52
3765.95 46
3766.10 41
3766.24 38
3766.38 37
3766.52 39
3766.66 43
3766.80 50
3766.94 58
3767.08 66
3767.22 74
3767.36 80
3767.50 84
3767.64 86
3767.78 84
3767.92 80
3768.07 74
3768.21 67
3768.35 60
3768.49 54
3768.63 50
3768.77 47
3768.91 46
3769.05 46
3769.19 46
3769.33 46
3769.47 45
3769.61 42
3769.75 38
3769.90 33
3770.04 28
3770.18 23
3770.32 18
3770.46 14
3770.60 11
3770.74 9
3770.88 7
3771.02 5
3771.16 4
3771.30 2
3771.44 1
3771.58 0
3771.73 1
3771.87 3
3772.01 6
3772.15 10
3772.29 14
3772.43 17
3772.57 19
3772.71 19
3772.85 18
3772.99 16
3773.13 14
3773.27 11
3773.42 7
3773.56 4
3773.70 2
3773.84 0
3773.98 0
3774.12 0
3774.26 0
3774.40 0
3774.54 0
3774.68 1
3774.82 1
3774.96 0
3775.11 0
3775.25 0
3775.39 0
3775.53 1
3775.67 4
3775.81 9
3775.95 13
3776.09 19
3776.23 24
3776.37 29
3776.51 34
3776.66 38
3776.80 40
3776.94 42
3777.08 43
3777.22 42
3777.36 41
3777.50 39
3777.64 36
3777.78 33
3777.92 30
3778.06 27
3778.21 23
3778.35 20
3778.49 16
3778.63 13
3778.77 12
3778.91 12
3779.05 15
3779.19 20
3779.33 26
3779.47 33
3779.61 41
3779.76 48
3779.90 55
3780.04 62
3780.18 68
3780.32 74
3780.46 79
3780.60 83
3780.74 85
3780.88 85
3781.02 83
3781.17 80
3781.31 76
3781.45 72
3781.59 68
3781.73 65
3781.87 62
3782.01 59
3782.15 56
3782.29 53
3782.43 50
3782.58 47
3782.72 46
3782.86 47
3783.00 49
3783.14 51
3783.28 54
3783.42 56
3783.56 57
3783.70 56
3783.84 53
3783.99 50
3784.13 48
3784.27 46
3784.41 45
3784.55 44
3784.69 43
3784.83 41
3784.97 38
3785.11 35
3785.26 30
3785.40 25
3785.54 19
3785.68 13
3785.82 5
3785.96 0
3786.10 0
3786.24 0
3786.38 0
3786.52 0
3786.67 0
3786.81 0
3786.95 0
3787.09 15
3787.23 35
3787.37 54
3787.51 70
3787.65 83
3787.79 93
3787.94 101
3788.08 109
3788.22 117
3788.36 127
3788.50 137
3788.64 145
3788.78 151
3788.92 151
3789.06 147
3789.21 138
3789.35 127
3789.49 114
3789.63 102
3789.77 92
3789.91 86
3790.05 82
3790.19 80
3790.34 80
3790.48 82
3790.62 83
3790.76 83
3790.90 82
3791.04 79
3791.18 73
3791.32 66
3791.46 56
3791.61 47
3791.75 38
3791.89 32
3792.03 30
3792.17 30
3792.31 33
3792.45 36
3792.59 40
3792.74 41
3792.88 38
3793.02 32
3793.16 22
3793.30 10
3793.44 0
3793.58 0
3793.72 0
3793.86 0
3794.01 0
3794.15 0
3794.29 0
3794.43 0
3794.57 5
3794.71 16
3794.85 25
3794.99 33
3795.14 38
3795.28 41
3795.42 40
3795.56 36
3795.70 30
3795.84 21
3795.98 12
3796.12 2
3796.27 0
3796.41 0
3796.55 0
3796.69 0
3796.83 0
3796.97 0
3797.11 2
3797.25 9
3797.40 14
3797.54 18
3797.68 21
3797.82 23
3797.96 25
3798.10 26
3798.24 27
3798.39 27
3798.53 27
3798.67 26
3798.81 26
3798.95 25
3799.09 26
3799.23 28
3799.37 30
3799.52 34
3799.66 38
3799.80 42
3799.94 45
3800.08 46
3800.22 46
3800.36 45
3800.51 43
3800.65 41
3800.79 40
3800.93 40
3801.07 41
3801.21 42
3801.35 42
3801.49 42
3801.64 40
3801.78 39
3801.92 37
3802.06 36
3802.20 37
3802.34 40
3802.48 45
3802.63 53
3802.77 60
3802.91 68
3803.05 76
3803.19 84
3803.33 92
3803.47 100
3803.62 109
3803.76 118
3803.90 125
3804.04 130
3804.18 130
3804.32 126
3804.46 118
3804.61 107
3804.75 96
3804.89 86
3805.03 80
3805.17 79
3805.31 82
3805.45 89
3805.60 97
3805.74 106
3805.88 114
3806.02 120
3806.16 124
3806.30 126
3806.44 125
3806.59 121
3806.73 116
3806.87 109
3807.01 101
3807.15 94
3807.29 88
3807.43 83
3807.58 80
3807.72 78
3807.86 76
3808.00 75
3808.14 74
3808.28 73
3808.42 71
3808.57 68
3808.71 64
3808.85 58
3808.99 51
3809.13 45
3809.27 39
3809.42 36
3809.56 35
3809.70 36
3809.84 38
3809.98 41
3810.12 45
3810.26 48
3810.41 50
3810.55 52
3810.69 53
3810.83 53
3810.97 51
3811.11 49
3811.26 44
3811.40 38
3811.54 32
3811.68 24
3811.82 18
3811.96 12
3812.10 10
3812.25 9
3812.39 12
3812.53 16
3812.67 21
3812.81 24
3812.95 24
3813.10 20
3813.24 12
3813.38 2
3813.52 0
3813.66 0
3813.80 0
3813.94 0
3814.09 0
3814.23 0
3814.37 0
3814.51 15
3814.65 33
3814.79 49
3814.94 64
3815.08 75
3815.22 82
3815.36 87
3815.50 90
3815.64 91
3815.79 90
3815.93 88
3816.07 85
3816.21 80
3816.35 74
3816.49 68
3816.64 63
3816.78 60
3816.92 61
3817.06 65
3817.20 73
3817.34 82
3817.49 92
3817.63 99
3817.77 104
3817.91 105
3818.05 101
3818.19 95
3818.34 88
3818.48 83
3818.62 79
3818.76 77
3818.90 78
3819.04 79
3819.19 81
3819.33 83
3819.47 86
3819.61 91
3819.75 98
3819.89 107
3820.04 117
3820.18 126
3820.32 132
3820.46 134
3820.60 131
3820.74 125
3820.89 116
3821.03 108
3821.17 101
3821.31 97
3821.45 94
3821.59 92
3821.74 90
3821.88 87
3822.02 81
3822.16 74
3822.30 66
3822.45 57
3822.59 49
3822.73 43
3822.87 39
3823.01 38
3823.15 39
3823.30 42
3823.44 44
3823.58 47
3823.72 48
3823.86 47
3824.00 44
3824.15 41
3824.29 38
3824.43 38
3824.57 41
3824.71 48
3824.86 56
3825.00 65
3825.14 72
3825.28 76
3825.42 76
3825.56 71
3825.71 63
3825.85 54
3825.99 47
3826.13 44
3826.27 44
3826.42 48
3826.56 56
3826.70 65
3826.84 74
3826.98 81
3827.12 87
3827.27 92
3827.41 96
3827.55 101
3827.69 105
3827.83 108
3827.98 111
3828.12 111
3828.26 108
3828.40 102
3828.54 93
3828.69 82
3828.83 70
3828.97 57
3829.11 45
3829.25 33
3829.39 20
3829.54 8
3829.68 0
3829.82 0
3829.96 0
3830.10 0
3830.25 0
3830.39 0
3830.53 0
3830.67 3
3830.81 9
3830.96 13
3831.10 15
3831.24 15
3831.38 13
3831.52 9
3831.67 5
3831.81 2
3831.95 1
3832.09 2
3832.23 6
3832.37 12
3832.52 21
3832.66 30
3832.80 40
3832.94 49
3833.08 57
3833.23 63
3833.37 65
3833.51 63
3833.65 57
3833.79 49
3833.94 40
3834.08 32
3834.22 27
3834.36 26
3834.50 28
3834.65 33
3834.79 39
3834.93 45
3835.07 51
3835.21 57
3835.36 63
3835.50 68
3835.64 75
3835.78 82
3835.92 88
3836.07 92
3836.21 94
3836.35 93
3836.49 91
3836.63 87
3836.78 84
3836.92 81
3837.06 81
3837.20 81
3837.34 80
3837.49 78
3837.63 73
3837.77 65
3837.91 53
3838.05 40
3838.20 28
3838.34 17
3838.48 9
3838.62 5
3838.76 5
3838.91 9
3839.05 16
3839.19 23
3839.33 31
3839.47 39
3839.62 45
3839.76 49
3839.90 53
3840.04 57
3840.19 61
3840.33 66
3840.47 71
3840.61 76
3840.75 79
3840.90 81
3841.04 81
3841.18 79
3841.32 76
3841.46 72
3841.61 69
3841.75 65
3841.89 63
3842.03 62
3842.17 61
3842.32 62
3842.46 64
3842.60 66
3842.74 69
3842.89 71
3843.03 73
3843.17 74
3843.31 76
3843.45 77
3843.60 80
3843.74 83
3843.88 88
3844.02 95
3844.16 104
3844.31 116
3844.45 130
3844.59 146
3844.73 163
3844.88 180
3845.02 194
3845.16 205
3845.30 209
3845.44 209
3845.59 203
3845.73 193
3845.87 183
3846.01 174
3846.16 169
3846.30 167
3846.44 170
3846.58 176
3846.72 183
3846.87 191
3847.01 198
3847.15 202
3847.29 202
3847.44 199
3847.58 191
3847.72 181
3847.86 168
3848.00 154
3848.15 140
3848.29 126
3848.43 114
3848.57 103
3848.72 95
3848.86 89
3849.00 87
3849.14 87
3849.28 89
3849.43 93
3849.57 98
3849.71 102
3849.85 107
3850.00 110
3850.14 111
3850.28 112
3850.42 113
3850.56 112
3850.71 112
3850.85 111
3850.99 111
3851.13 112
3851.28 113
3851.42 116
3851.56 119
3851.70 122
3851.85 124
3851.99 124
3852.13 122
3852.27 118
3852.41 113
3852.56 108
3852.70 103
3852.84 100
3852.98 100
3853.13 101
3853.27 103
3853.41 104
3853.55 104
3853.70 100
3853.84 94
3853.98 86
3854.12 77
3854.26 69
3854.41 63
3854.55 60
3854.69 60
3854.83 63
3854.98 68
3855.12 73
3855.26 77
3855.40 80
3855.55 83
3855.69 85
3855.83 88
3855.97 91
3856.12 97
3856.26 103
3856.40 111
3856.54 119
3856.68 128
3856.83 137
3856.97 144
3857.11 149
3857.25 151
3857.40 149
3857.54 143
3857.68 135
3857.82 124
3857.97 113
3858.11 102
3858.25 93
3858.39 86
3858.54 81
3858.68 79
3858.82 79
3858.96 82
3859.11 86
3859.25 92
3859.39 98
3859.53 104
3859.68 110
3859.82 114
3859.96 116
3860.10 117
3860.25 116
3860.39 114
3860.53 110
3860.67 105
3860.82 100
3860.96 95
3861.10 89
3861.24 84
3861.39 80
3861.53 77
3861.67 76
3861.81 79
3861.96 83
3862.10 90
3862.24 98
3862.38 106
3862.52 113
3862.67 118
3862.81 122
3862.95 125
3863.09 126
3863.24 125
3863.38 125
3863.52 124
3863.67 124
3863.81 125
3863.95 127
3864.09 129
3864.24 133
3864.38 136
3864.52 138
3864.66 140
3864.81 139
3864.95 137
3865.09 134
3865.23 130
3865.38 125
3865.52 121
3865.66 118
3865.80 113
3865.95 109
3866.09 105
3866.23 100
3866.37 96
3866.52 92
3866.66 90
3866.80 90
3866.94 93
3867.09 98
3867.23 104
3867.37 111
3867.51 118
3867.66 125
3867.80 129
3867.94 133
3868.08 135
3868.23 135
3868.37 135
3868.51 134
3868.65 133
3868.80 132
3868.94 131
3869.08 129
3869.23 126
3869.37 122
3869.51 116
3869.65 108
3869.80 99
3869.94 90
3870.08 83
3870.22 77
3870.37 74
3870.51 73
3870.65 75
3870.79 77
3870.94 79
3871.08 80
3871.22 80
3871.36 79
3871.51 76
3871.65 72
3871.79 68
3871.94 63
3872.08 58
3872.22 54
3872.36 50
3872.51 45
3872.65 41
3872.79 36
3872.93 31
3873.08 28
3873.22 26
3873.36 27
3873.51 31
3873.65 37
3873.79 46
3873.93 56
3874.08 65
3874.22 71
3874.36 74
3874.50 74
3874.65 70
3874.79 62
3874.93 54
3875.07 45
3875.22 38
3875.36 34
3875.50 33
3875.65 35
3875.79 40
3875.93 44
3876.07 48
3876.22 50
3876.36 50
3876.50 46
3876.65 41
3876.79 34
3876.93 28
3877.07 23
3877.22 21
3877.36 22
3877.50 26
3877.64 31
3877.79 37
3877.93 43
3878.07 48
3878.22 53
3878.36 57
3878.50 60
3878.64 64
3878.79 68
3878.93 73
3879.07 79
3879.22 84
3879.36 90
3879.50 95
3879.64 99
3879.79 100
3879.93 99
3880.07 95
3880.21 91
3880.36 86
3880.50 82
3880.64 79
3880.79 80
3880.93 82
3881.07 87
3881.21 92
3881.36 99
3881.50 107
3881.64 116
3881.79 126
3881.93 137
3882.07 147
3882.21 156
3882.36 160
3882.50 160
3882.64 155
3882.79 145
3882.93 132
3883.07 117
3883.21 102
3883.36 89
3883.50 77
3883.64 68
3883.79 61
3883.93 55
3884.07 52
3884.21 49
3884.36 46
3884.50 43
3884.64 39
3884.79 35
3884.93 30
3885.07 27
3885.22 25
3885.36 26
3885.50 28
3885.64 32
3885.79 36
3885.93 38
3886.07 38
3886.22 37
3886.36 33
3886.50 29
3886.64 25
3886.79 21
3886.93 17
3887.07 13
3887.22 7
3887.36 1
3887.50 0
3887.65 0
3887.79 0
3887.93 0
3888.07 0
3888.22 0
3888.36 0
3888.50 4
3888.65 9
3888.79 13
3888.93 15
3889.08 17
3889.22 20
3889.36 27
3889.50 37
3889.65 51
3889.79 67
3889.93 83
3890.08 96
3890.22 105
3890.36 109
3890.51 109
3890.65 105
3890.79 101
3890.93 97
3891.08 95
3891.22 94
3891.36 93
3891.51 90
3891.65 85
3891.79 78
3891.94 68
3892.08 58
3892.22 48
3892.36 40
3892.51 34
3892.65 30
3892.79 27
3892.94 23
3893.08 20
3893.22 16
3893.37 13
3893.51 13
3893.65 15
3893.80 20
3893.94 28
3894.08 38
3894.22 49
3894.37 58
3894.51 65
3894.65 69
3894.80 69
3894.94 66
3895.08 62
3895.23 58
3895.37 55
3895.51 52
3895.66 51
3895.80 50
3895.94 49
3896.08 47
3896.23 43
3896.37 38
3896.51 31
3896.66 24
3896.80 17
3896.94 13
3897.09 12
3897.23 16
3897.37 24
3897.52 35
3897.66 48
3897.80 63
3897.95 77
3898.09 90
3898.23 98
3898.37 103
3898.52 104
3898.66 99
3898.80 90
3898.95 77
3899.09 60
3899.23 41
3899.38 22
3899.52 4
3899.66 0
3899.81 0
3899.95 0
3900.09 0
3900.24 0
3900.38 0
3900.52 0
3900.67 0
3900.81 11
3900.95 21
3901.10 29
3901.24 34
3901.38 36
3901.52 35
3901.67 33
3901.81 31
3901.95 29
3902.10 27
3902.24 27
3902.38 28
3902.53 29
3902.67 30
3902.81 30
3902.96 31
3903.10 32
3903.24 34
3903.39 36
3903.53 39
3903.67 40
3903.82 41
3903.96 41
3904.10 39
3904.25 39
3904.39 40
3904.53 43
3904.68 50
3904.82 60
3904.96 71
3905.11 83
3905.25 94
3905.39 105
3905.54 114
3905.68 123
3905.82 130
3905.97 136
3906.11 141
3906.25 143
3906.40 144
3906.54 144
3906.68 143
3906.83 143
3906.97 143
3907.11 143
3907.26 143
3907.40 143
3907.54 143
3907.69 143
3907.83 143
3907.97 146
3908.12 151
3908.26 158
3908.40 166
3908.55 175
3908.69 183
3908.83 188
3908.98 191
3909.12 191
3909.26 189
3909.41 186
3909.55 182
3909.69 179
3909.84 176
3909.98 173
3910.12 169
3910.27 164
3910.41 159
3910.55 153
3910.70 148
3910.84 144
3910.98 143
3911.13 145
3911.27 148
3911.41 153
3911.56 158
3911.70 161
3911.84 161
3911.99 157
3912.13 151
3912.27 142
3912.42 133
3912.56 124
3912.70 117
3912.85 112
3912.99 110
3913.13 111
3913.28 113
3913.42 117
3913.56 123
3913.71 129
3913.85 136
3913.99 141
3914.14 146
3914.28 148
3914.43 150
3914.57 150
3914.71 150
3914.86 151
3915.00 154
3915.14 158
3915.29 163
3915.43 169
3915.57 173
3915.72 176
3915.86 175
3916.00 173
3916.15 168
3916.29 161
3916.43 152
3916.58 143
3916.72 133
3916.86 123
3917.01 113
3917.15 103
3917.29 94
3917.44 86
3917.58 80
3917.73 76
3917.87 75
3918.01 77
3918.16 82
3918.30 90
3918.44 101
3918.59 112
3918.73 124
3918.87 135
3919.02 144
3919.16 150
3919.30 155
3919.45 158
3919.59 159
3919.73 159
3919.88 158
3920.02 157
3920.17 156
3920.31 155
3920.45 155
3920.60 154
3920.74 154
3920.88 154
3921.03 154
3921.17 153
3921.31 151
3921.46 148
3921.60 143
3921.74 136
3921.89 128
3922.03 117
3922.18 105
3922.32 92
3922.46 79
3922.61 66
3922.75 55
3922.89 46
3923.04 40
3923.18 36
3923.32 35
3923.47 36
3923.61 40
3923.76 45
3923.90 50
3924.04 55
3924.19 59
3924.33 59
3924.47 57
3924.62 53
3924.76 47
3924.90 39
3925.05 32
3925.19 26
3925.34 22
3925.48 20
3925.62 20
3925.77 23
3925.91 28
3926.05 36
3926.20 46
3926.34 57
3926.48 68
3926.63 80
3926.77 90
3926.92 97
3927.06 101
3927.20 103
3927.35 100
3927.49 95
3927.63 88
3927.78 79
3927.92 69
3928.06 60
3928.21 51
3928.35 45
3928.50 41
3928.64 38
3928.78 37
3928.93 37
3929.07 38
3929.21 38
3929.36 37
3929.50 35
3929.65 31
3929.79 27
3929.93 23
3930.08 20
3930.22 18
3930.36 19
3930.51 22
3930.65 27
3930.80 33
3930.94 40
3931.08 48
3931.23 56
3931.37 64
3931.51 71
3931.66 76
3931.80 80
3931.95 83
3932.09 84
3932.23 84
3932.38 83
3932.52 83
3932.66 84
3932.81 86
3932.95 89
3933.10 91
3933.24 93
3933.38 94
3933.53 94
3933.67 94
3933.82 94
3933.96 96
3934.10 101
3934.25 108
3934.39 117
3934.53 125
3934.68 132
3934.82 136
3934.97 136
3935.11 132
3935.25 125
3935.40 118
3935.54 110
3935.68 105
3935.83 103
3935.97 103
3936.12 105
3936.26 108
3936.40 112
3936.55 115
3936.69 116
3936.84 114
3936.98 109
3937.12 101
3937.27 91
3937.41 81
3937.56 70
3937.70 62
3937.84 56
3937.99 53
3938.13 51
3938.27 49
3938.42 47
3938.56 45
3938.71 42
3938.85 38
3938.99 37
3939.14 37
3939.28 41
3939.43 49
3939.57 60
3939.71 71
3939.86 82
3940.00 89
3940.15 92
3940.29 90
3940.43 83
3940.58 74
3940.72 63
3940.87 53
3941.01 46
3941.15 42
3941.30 42
3941.44 46
3941.58 52
3941.73 61
3941.87 71
3942.02 80
3942.16 87
3942.30 91
3942.45 90
3942.59 85
3942.74 77
3942.88 66
3943.02 56
3943.17 49
3943.31 45
3943.46 45
3943.60 51
3943.74 59
3943.89 69
3944.03 77
3944.18 83
3944.32 84
3944.46 80
3944.61 74
3944.75 66
3944.90 60
3945.04 57
3945.18 58
3945.33 63
3945.47 70
3945.62 79
3945.76 87
3945.90 94
3946.05 99
3946.19 103
3946.34 106
3946.48 110
3946.62 113
3946.77 116
3946.91 118
3947.06 116
3947.20 110
3947.34 100
3947.49 87
3947.63 72
3947.78 58
3947.92 45
3948.07 35
3948.21 29
3948.35 24
3948.50 21
3948.64 17
3948.79 13
3948.93 8
3949.07 1
3949.22 0
3949.36 0
3949.51 0
3949.65 0
3949.79 0
3949.94 0
3950.08 0
3950.23 0
3950.37 7
3950.51 14
3950.66 21
3950.80 27
3950.95 32
3951.09 36
3951.24 41
3951.38 45
3951.52 51
3951.67 57
3951.81 65
3951.96 73
3952.10 81
3952.24 88
3952.39 94
3952.53 97
3952.68 98
3952.82 98
3952.97 96
3953.11 95
3953.25 95
3953.40 96
3953.54 98
3953.69 101
3953.83 104
3953.97 106
3954.12 106
3954.26 104
3954.41 101
3954.55 98
3954.70 95
3954.84 93
3954.98 93
3955.13 95
3955.27 99
3955.42 105
3955.56 112
3955.70 118
3955.85 124
3955.99 128
3956.14 130
3956.28 130
3956.43 128
3956.57 124
3956.71 119
3956.86 114
3957.00 108
3957.15 103
3957.29 100
3957.44 98
3957.58 99
3957.72 102
3957.87 106
3958.01 112
3958.16 117
3958.30 121
3958.45 124
3958.59 125
3958.73 124
3958.88 123
3959.02 121
3959.17 121
3959.31 124
3959.45 129
3959.60 139
3959.74 152
3959.89 167
3960.03 182
3960.18 195
3960.32 202
3960.46 202
3960.61 195
3960.75 183
3960.90 169
3961.04 154
3961.19 142
3961.33 134
3961.48 131
3961.62 130
3961.76 132
3961.91 135
3962.05 137
3962.20 139
3962.34 140
3962.49 143
3962.63 147
3962.77 152
3962.92 157
3963.06 163
3963.21 167
3963.35 169
3963.50 168
3963.64 164
3963.78 158
3963.93 151
3964.07 142
3964.22 134
3964.36 125
3964.51 117
3964.65 110
3964.80 104
3964.94 100
3965.08 97
3965.23 94
3965.37 93
3965.52 91
3965.66 88
3965.81 85
3965.95 80
3966.09 77
3966.24 74
3966.38 75
3966.53 79
3966.67 85
3966.82 95
3966.96 105
3967.11 116
3967.25 125
3967.39 133
3967.54 139
3967.68 145
3967.83 152
3967.97 159
3968.12 167
3968.26 176
3968.41 185
3968.55 192
3968.69 197
3968.84 199
3968.98 197
3969.13 192
3969.27 184
3969.42 175
3969.56 166
3969.71 159
3969.85 156
3969.99 158
3970.14 165
3970.28 176
3970.43 191
3970.57 206
3970.72 220
3970.86 229
3971.01 234
3971.15 233
3971.29 230
3971.44 224
3971.58 218
3971.73 213
3971.87 211
3972.02 210
3972.16 210
3972.31 210
3972.45 209
3972.60 204
3972.74 196
3972.88 185
3973.03 172
3973.17 157
3973.32 142
3973.46 129
3973.61 119
3973.75 112
3973.90 108
3974.04 105
3974.18 102
3974.33 100
3974.47 97
3974.62 96
3974.76 96
3974.91 99
3975.05 104
3975.20 112
3975.34 121
3975.49 129
3975.63 135
3975.78 138
3975.92 140
3976.06 139
3976.21 138
3976.35 137
3976.50 136
3976.64 136
3976.79 137
3976.93 137
3977.08 137
3977.22 137
3977.37 137
3977.51 137
3977.65 137
3977.80 137
3977.94 138
3978.09 141
3978.23 145
3978.38 151
3978.52 158
3978.67 165
3978.81 173
3978.96 179
3979.10 184
3979.25 187
3979.39 186
3979.54 183
3979.68 177
3979.82 169
3979.97 160
3980.11 151
3980.26 143
3980.40 137
3980.55 134
3980.69 133
3980.84 135
3980.98 140
3981.13 145
3981.27 149
3981.42 151
3981.56 150
3981.70 147
3981.85 141
3981.99 133
3982.14 125
3982.28 119
3982.43 114
3982.57 113
3982.72 114
3982.86 117
3983.01 120
3983.15 123
3983.30 125
3983.44 125
3983.59 125
3983.73 126
3983.88 129
3984.02 134
3984.16 143
3984.31 154
3984.45 167
3984.60 181
3984.74 194
3984.89 205
3985.03 215
3985.18 221
3985.32 227
3985.47 232
3985.61 237
3985.76 244
3985.90 251
3986.05 260
3986.19 269
3986.34 277
3986.48 280
3986.63 279
3986.77 271
3986.92 257
3987.06 238
3987.20 215
3987.35 192
3987.49 171
3987.64 154
3987.78 141
3987.93 133
3988.07 129
3988.22 128
3988.36 129
3988.51 131
3988.65 135
3988.80 140
3988.94 146
3989.09 154
3989.23 162
3989.38 169
3989.52 173
3989.67 174
3989.81 172
3989.96 167
3990.10 160
3990.25 155
3990.39 152
3990.54 152
3990.68 154
3990.83 157
3990.97 159
3991.11 159
3991.26 157
3991.40 152
3991.55 146
3991.69 141
3991.84 136
3991.98 134
3992.13 132
3992.27 131
3992.42 129
3992.56 127
3992.71 124
3992.85 120
3993.00 118
3993.14 116
3993.29 115
3993.43 115
3993.58 114
3993.72 112
3993.87 109
3994.01 105
3994.16 101
3994.30 101
3994.45 107
3994.59 118
3994.74 135
3994.88 157
3995.03 182
3995.17 205
3995.32 226
3995.46 241
3995.61 251
3995.75 255
3995.90 255
3996.04 252
3996.19 245
3996.33 235
3996.48 223
3996.62 208
3996.77 191
3996.91 171
3997.06 152
3997.20 133
3997.35 117
3997.49 104
3997.64 97
3997.78 94
3997.93 97
3998.07 102
3998.22 111
3998.36 120
3998.51 128
3998.65 135
3998.80 140
3998.94 141
3999.09 140
3999.23 135
3999.38 126
3999.52 115
3999.67 103
3999.81 90
3999.96 79
4000.10 71
4000.25 67
4000.39 69
4000.54 74
4000.68 83
4000.83 93
4000.97 104
4001.12 116
4001.26 127
4001.41 139
4001.55 150
4001.70 160
4001.84 169
4001.99 176
4002.13 181
4002.28 182
4002.42 182
4002.57 178
4002.71 173
4002.86 166
4003.00 157
4003.15 148
4003.29 137
4003.44 127
4003.58 118
4003.73 110
4003.87 103
4004.02 97
4004.16 91
4004.31 85
4004.45 79
4004.60 73
4004.74 66
4004.89 60
4005.03 54
4005.18 48
4005.32 42
4005.47 35
4005.61 29
4005.76 23
4005.90 18
4006.05 14
4006.19 11
4006.34 8
4006.48 4
4006.63 0
4006.77 0
4006.92 0
4007.06 0
4007.21 0
4007.36 0
4007.50 0
4007.65 0
4007.79 6
4007.94 15
4008.08 23
4008.23 30
4008.37 34
4008.52 38
4008.66 40
4008.81 42
4008.95 42
4009.10 42
4009.24 40
4009.39 36
4009.53 32
4009.68 27
4009.82 21
4009.97 17
4010.11 14
4010.26 14
4010.40 17
4010.55 22
4010.69 29
4010.84 37
4010.98 45
4011.13 52
4011.28 56
4011.42 59
4011.57 59
4011.71 57
4011.86 55
4012.00 53
4012.15 51
4012.29 50
4012.44 49
4012.58 50
4012.73 50
4012.87 50
4013.02 50
4013.16 50
4013.31 50
4013.45 49
4013.60 47
4013.74 46
4013.89 44
4014.03 43
4014.18 44
4014.33 46
4014.47 50
4014.62 56
4014.76 63
4014.91 69
4015.05 74
4015.20 77
4015.34 78
4015.49 79
4015.63 79
4015.78 80
4015.92 81
4016.07 82
4016.21 82
4016.36 82
4016.50 81
4016.65 78
4016.80 76
4016.94 74
4017.09 73
4017.23 75
4017.38 78
4017.52 83
4017.67 89
4017.81 95
4017.96 101
4018.10 106
4018.25 113
4018.39 119
4018.54 124
4018.68 130
4018.83 134
4018.98 135
4019.12 134
4019.27 130
4019.41 123
4019.56 114
4019.70 103
4019.85 90
4019.99 78
4020.14 65
4020.28 54
4020.43 44
4020.57 37
4020.72 32
4020.87 30
4021.01 31
4021.16 35
4021.30 40
4021.45 46
4021.59 52
4021.74 58
4021.88 63
4022.03 68
4022.17 74
4022.32 81
4022.47 89
4022.61 98
4022.76 107
4022.90 115
4023.05 120
4023.19 122
4023.34 121
4023.48 117
4023.63 111
4023.77 106
4023.92 102
4024.06 101
4024.21 102
4024.36 106
4024.50 111
4024.65 116
4024.79 120
4024.94 121
4025.08 121
4025.23 119
4025.37 115
4025.52 110
4025.66 105
4025.81 100
4025.96 96
4026.10 92
4026.25 88
4026.39 86
4026.54 85
4026.68 84
4026.83 84
4026.97 84
4027.12 84
4027.27 84
4027.41 85
4027.56 86
4027.70 89
4027.85 92
4027.99 95
4028.14 98
4028.28 100
4028.43 101
4028.58 101
4028.72 100
4028.87 99
4029.01 99
4029.16 101
4029.30 103
4029.45 106
4029.59 108
4029.74 109
4029.89 108
4030.03 106
4030.18 102
4030.32 99
4030.47 96
4030.61 94
4030.76 93
4030.90 93
4031.05 94
4031.20 95
4031.34 96
4031.49 97
4031.63 98
4031.78 98
4031.92 98
4032.07 96
4032.21 92
4032.36 87
4032.51 80
4032.65 74
4032.80 70
4032.94 68
4033.09 69
4033.23 73
4033.38 79
4033.52 86
4033.67 93
4033.82 100
4033.96 104
4034.11 108
4034.25 109
4034.40 110
4034.54 110
4034.69 111
4034.84 113
4034.98 116
4035.13 120
4035.27 124
4035.42 128
4035.56 132
4035.71 135
4035.86 138
4036.00 140
4036.15 141
4036.29 141
4036.44 141
4036.58 142
4036.73 143
4036.87 145
4037.02 147
4037.17 149
4037.31 148
4037.46 145
4037.60 138
4037.75 130
4037.89 121
4038.04 113
4038.19 106
4038.33 102
4038.48 100
4038.62 99
4038.77 99
4038.91 98
4039.06 95
4039.21 90
4039.35 83
4039.50 76
4039.64 67
4039.79 57
4039.93 48
4040.08 38
4040.23 28
4040.37 21
4040.52 15
4040.66 11
4040.81 9
4040.96 9
4041.10 8
4041.25 5
4041.39 2
4041.54 0
4041.68 0
4041.83 0
4041.98 0
4042.12 0
4042.27 3
4042.41 7
4042.56 9
4042.70 9
4042.85 6
4043.00 1
4043.14 0
4043.29 0
4043.43 0
4043.58 0
4043.72 3
4043.87 11
4044.02 18
4044.16 25
4044.31 30
4044.45 34
4044.60 36
4044.75 38
4044.89 42
4045.04 47
4045.18 56
4045.33 68
4045.47 84
4045.62 102
4045.77 122
4045.91 140
4046.06 155
4046.20 166
4046.35 172
4046.50 172
4046.64 167
4046.79 158
4046.93 147
4047.08 136
4047.23 124
4047.37 114
4047.52 105
4047.66 99
4047.81 95
4047.95 93
4048.10 93
4048.25 94
4048.39 97
4048.54 100
4048.68 105
4048.83 110
4048.98 115
4049.12 121
4049.27 126
4049.41 130
4049.56 131
4049.71 129
4049.85 124
4050.00 114
4050.14 101
4050.29 84
4050.43 67
4050.58 51
4050.73 38
4050.87 29
4051.02 25
4051.16 26
4051.31 33
4051.46 42
4051.60 54
4051.75 66
4051.89 75
4052.04 83
4052.19 86
4052.33 87
4052.48 84
4052.62 80
4052.77 74
4052.92 69
4053.06 63
4053.21 58
4053.35 54
4053.50 52
4053.65 50
4053.79 51
4053.94 53
4054.08 56
4054.23 60
4054.38 65
4054.52 68
4054.67 69
4054.81 66
4054.96 62
4055.11 56
4055.25 50
4055.40 44
4055.54 40
4055.69 37
4055.84 36
4055.98 35
4056.13 34
4056.27 33
4056.42 32
4056.57 31
4056.71 30
4056.86 30
4057.00 31
4057.15 31
4057.30 31
4057.44 30
4057.59 29
4057.73 27
4057.88 25
4058.03 23
4058.17 21
4058.32 20
4058.47 21
4058.61 23
4058.76 27
4058.90 33
4059.05 40
4059.20 48
4059.34 56
4059.49 63
4059.63 69
4059.78 75
4059.93 80
4060.07 86
4060.22 92
4060.36 99
4060.51 104
4060.66 108
4060.80 110
4060.95 110
4061.09 108
4061.24 105
4061.39 101
4061.53 98
4061.68 97
4061.83 98
4061.97 101
4062.12 106
4062.26 112
4062.41 119
4062.56 125
4062.70 130
4062.85 132
4062.99 131
4063.14 126
4063.29 117
4063.43 104
4063.58 88
4063.73 71
4063.87 53
4064.02 36
4064.16 21
4064.31 8
4064.46 0
4064.60 0
4064.75 0
4064.89 1
4065.04 8
4065.19 14
4065.33 20
4065.48 24
4065.63 25
4065.77 25
4065.92 24
4066.06 24
4066.21 25
4066.36 26
4066.50 27
4066.65 28
4066.80 27
4066.94 25
4067.09 21
4067.23 16
4067.38 11
4067.53 5
4067.67 1
4067.82 0
4067.97 0
4068.11 0
4068.26 0
4068.40 0
4068.55 0
4068.70 0
4068.84 1
4068.99 3
4069.14 4
4069.28 5
4069.43 7
4069.57 8
4069.72 10
4069.87 12
4070.01 15
4070.16 17
4070.31 18
4070.45 19
4070.60 21
4070.74 23
4070.89 25
4071.04 30
4071.18 36
4071.33 43
4071.48 51
4071.62 60
4071.77 69
4071.92 78
4072.06 85
4072.21 91
4072.35 95
4072.50 95
4072.65 92
4072.79 85
4072.94 75
4073.09 63
4073.23 51
4073.38 38
4073.52 27
4073.67 18
4073.82 12
4073.96 9
4074.11 8
4074.26 9
4074.40 13
4074.55 18
4074.70 24
4074.84 33
4074.99 43
4075.13 55
4075.28 68
4075.43 81
4075.57 93
4075.72 103
4075.87 108
4076.01 110
4076.16 107
4076.31 100
4076.45 91
4076.60 81
4076.74 72
4076.89 64
4077.04 59
4077.18 57
4077.33 58
4077.48 61
4077.62 65
4077.77 70
4077.92 75
4078.06 78
4078.21 80
4078.36 81
4078.50 80
4078.65 80
4078.79 80
4078.94 80
4079.09 82
4079.23 83
4079.38 84
4079.53 83
4079.67 81
4079.82 77
4079.97 72
4080.11 67
4080.26 62
4080.41 59
4080.55 57
4080.70 57
4080.85 57
4080.99 56
4081.14 56
4081.28 54
4081.43 51
4081.58 49
4081.72 48
4081.87 49
4082.02 53
4082.16 60
4082.31 69
4082.46 78
4082.60 85
4082.75 87
4082.90 85
4083.04 77
4083.19 66
4083.34 52
4083.48 40
4083.63 30
4083.78 25
4083.92 25
4084.07 30
4084.21 39
4084.36 50
4084.51 61
4084.65 69
4084.80 75
4084.95 77
4085.09 75
4085.24 71
4085.39 66
4085.53 61
4085.68 57
4085.83 54
4085.97 53
4086.12 52
4086.27 51
4086.41 49
4086.56 45
4086.71 40
4086.85 34
4087.00 27
4087.15 22
4087.29 20
4087.44 20
4087.59 24
4087.73 29
4087.88 36
4088.03 43
4088.17 50
4088.32 57
4088.47 65
4088.61 73
4088.76 81
4088.91 88
4089.05 93
4089.20 94
4089.35 92
4089.49 85
4089.64 75
4089.79 63
4089.93 51
4090.08 41
4090.23 33
4090.37 27
4090.52 24
4090.67 23
4090.81 22
4090.96 21
4091.11 20
4091.25 17
4091.40 15
4091.55 13
4091.69 11
4091.84 9
4091.99 7
4092.13 3
4092.28 0
4092.43 0
4092.57 0
4092.72 0
4092.87 0
4093.01 0
4093.16 0
4093.31 6
4093.45 19
4093.60 32
4093.75 42
4093.89 50
4094.04 55
4094.19 58
4094.33 59
4094.48 59
4094.63 59
4094.77 60
4094.92 61
4095.07 64
4095.21 68
4095.36 73
4095.51 79
4095.65 84
4095.80 87
4095.95 90
4096.09 91
4096.24 91
4096.39 90
4096.53 88
4096.68 86
4096.83 82
4096.97 76
4097.12 69
4097.27 61
4097.41 53
4097.56 47
4097.71 43
4097.85 41
4098.00 43
4098.15 47
4098.29 53
4098.44 60
4098.59 67
4098.74 75
4098.88 82
4099.03 88
4099.18 93
4099.32 98
4099.47 102
4099.62 107
4099.76 113
4099.91 120
4100.06 129
4100.20 140
4100.35 150
4100.50 160
4100.64 169
4100.79 174
4100.94 176
4101.08 172
4101.23 164
4101.38 152
4101.52 136
4101.67 119
4101.82 103
4101.97 87
4102.11 75
4102.26 65
4102.41 57
4102.55 51
4102.70 46
4102.85 42
4102.99 39
4103.14 38
4103.29 40
4103.43 43
4103.58 49
4103.73 56
4103.87 64
4104.02 72
4104.17 80
4104.32 88
4104.46 96
4104.61 104
4104.76 111
4104.90 117
4105.05 121
4105.20 122
4105.34 121
4105.49 115
4105.64 108
4105.78 99
4105.93 90
4106.08 81
4106.23 72
4106.37 63
4106.52 54
4106.67 46
4106.81 37
4106.96 29
4107.11 23
4107.25 20
4107.40 21
4107.55 25
4107.69 33
4107.84 43
4107.99 54
4108.14 63
4108.28 71
4108.43 76
4108.58 79
4108.72 81
4108.87 81
4109.02 81
4109.16 81
4109.31 80
4109.46 79
4109.61 79
4109.75 78
4109.90 79
4110.05 79
4110.19 81
4110.34 81
4110.49 81
4110.63 79
4110.78 75
4110.93 68
4111.08 60
4111.22 50
4111.37 41
4111.52 33
4111.66 27
4111.81 23
4111.96 22
4112.10 24
4112.25 28
4112.40 34
4112.55 41
4112.69 48
4112.84 54
4112.99 58
4113.13 60
4113.28 59
4113.43 55
4113.58 50
4113.72 46
4113.87 42
4114.02 42
4114.16 44
4114.31 49
4114.46 56
4114.60 64
4114.75 70
4114.90 74
4115.05 76
4115.19 74
4115.34 69
4115.49 63
4115.63 55
4115.78 48
4115.93 44
4116.08 43
4116.22 45
4116.37 50
4116.52 57
4116.66 64
4116.81 70
4116.96 75
4117.11 79
4117.25 81
4117.40 81
4117.55 80
4117.69 79
4117.84 76
4117.99 73
4118.14 69
4118.28 65
4118.43 61
4118.58 58
4118.72 55
4118.87 52
4119.02 49
4119.17 46
4119.31 43
4119.46 40
4119.61 36
4119.75 30
4119.90 24
4120.05 17
4120.20 9
4120.34 2
4120.49 0
4120.64 0
4120.78 1
4120.93 9
4121.08 22
4121.23 35
4121.37 47
4121.52 55
4121.67 60
4121.81 59
4121.96 56
4122.11 50
4122.26 45
4122.40 40
4122.55 36
4122.70 34
4122.85 32
4122.99 31
4123.14 32
4123.29 33
4123.43 37
4123.58 41
4123.73 46
4123.88 51
4124.02 56
4124.17 58
4124.32 59
4124.47 58
4124.61 56
4124.76 54
4124.91 52
4125.05 50
4125.20 48
4125.35 46
4125.50 45
4125.64 44
4125.79 45
4125.94 47
4126.09 50
4126.23 53
4126.38 56
4126.53 58
4126.67 59
4126.82 58
4126.97 55
4127.12 53
4127.26 50
4127.41 49
4127.56 49
4127.71 51
4127.85 54
4128.00 58
4128.15 62
4128.29 67
4128.44 70
4128.59 74
4128.74 76
4128.88 78
4129.03 80
4129.18 81
4129.33 81
4129.47 82
4129.62 82
4129.77 83
4129.92 83
4130.06 83
4130.21 82
4130.36 80
4130.51 76
4130.65 71
4130.80 63
4130.95 54
4131.09 45
4131.24 35
4131.39 25
4131.54 15
4131.68 5
4131.83 0
4131.98 0
4132.13 0
4132.27 0
4132.42 0
4132.57 0
4132.72 0
4132.86 0
4133.01 7
4133.16 22
4133.31 34
4133.45 44
4133.60 50
4133.75 52
4133.90 50
4134.04 45
4134.19 39
4134.34 33
4134.48 29
4134.63 27
4134.78 29
4134.93 35
4135.07 44
4135.22 56
4135.37 68
4135.52 81
4135.66 91
4135.81 99
4135.96 103
4136.11 105
4136.25 105
4136.40 105
4136.55 105
4136.70 106
4136.84 108
4136.99 113
4137.14 118
4137.29 124
4137.43 128
4137.58 130
4137.73 129
4137.88 126
4138.02 122
4138.17 118
4138.32 114
4138.47 113
4138.61 113
4138.76 115
4138.91 115
4139.06 114
4139.20 110
4139.35 103
4139.50 95
4139.65 87
4139.79 80
4139.94 74
4140.09 71
4140.24 68
4140.38 67
4140.53 65
4140.68 63
4140.83 60
4140.97 56
4141.12 51
4141.27 46
4141.42 41
4141.57 37
4141.71 36
4141.86 38
4142.01 45
4142.16 56
4142.30 72
4142.45 90
4142.60 110
4142.75 127
4142.89 141
4143.04 150
4143.19 152
4143.34 149
4143.48 140
4143.63 127
4143.78 112
4143.93 96
4144.07 81
4144.22 69
4144.37 61
4144.52 58
4144.66 58
4144.81 61
4144.96 66
4145.11 70
4145.26 74
4145.40 77
4145.55 77
4145.70 77
4145.85 76
4145.99 76
4146.14 76
4146.29 77
4146.44 79
4146.58 79
4146.73 79
4146.88 78
4147.03 75
4147.17 71
4147.32 67
4147.47 62
4147.62 58
4147.77 54
4147.91 50
4148.06 47
4148.21 44
4148.36 41
4148.50 38
4148.65 34
4148.80 32
4148.95 31
4149.09 31
4149.24 32
4149.39 33
4149.54 34
4149.69 33
4149.83 31
4149.98 26
4150.13 21
4150.28 16
4150.42 13
4150.57 12
4150.72 14
4150.87 18
4151.01 25
4151.16 33
4151.31 43
4151.46 53
4151.61 64
4151.75 74
4151.90 84
4152.05 91
4152.20 94
4152.34 95
4152.49 92
4152.64 86
4152.79 80
4152.94 75
4153.08 72
4153.23 74
4153.38 80
4153.53 89
4153.67 101
4153.82 114
4153.97 126
4154.12 135
4154.27 142
4154.41 147
4154.56 149
4154.71 149
4154.86 148
4155.00 146
4155.15 144
4155.30 140
4155.45 136
4155.60 131
4155.74 127
4155.89 123
4156.04 120
4156.19 118
4156.33 117
4156.48 118
4156.63 119
4156.78 121
4156.93 122
4157.07 124
4157.22 125
4157.37 127
4157.52 128
4157.67 128
4157.81 128
4157.96 126
4158.11 123
4158.26 118
4158.40 112
4158.55 105
4158.70 99
4158.85 94
4159.00 91
4159.14 89
4159.29 90
4159.44 90
4159.59 90
4159.74 89
4159.88 87
4160.03 83
4160.18 79
4160.33 76
4160.48 74
4160.62 75
4160.77 79
4160.92 85
4161.07 92
4161.21 99
4161.36 104
4161.51 107
4161.66 105
4161.81 101
4161.95 95
4162.10 89
4162.25 85
4162.40 82
4162.55 81
4162.69 82
4162.84 82
4162.99 81
4163.14 79
4163.29 75
4163.43 69
4163.58 63
4163.73 57
4163.88 52
4164.03 47
4164.17 43
4164.32 40
4164.47 40
4164.62 42
4164.77 45
4164.91 49
4165.06 54
4165.21 59
4165.36 63
4165.51 67
4165.65 71
4165.80 75
4165.95 80
4166.10 84
4166.25 88
4166.39 90
4166.54 91
4166.69 90
4166.84 86
4166.99 81
4167.13 75
4167.28 67
4167.43 58
4167.58 49
4167.73 39
4167.87 29
4168.02 19
4168.17 10
4168.32 1
4168.47 0
4168.61 0
4168.76 0
4168.91 0
4169.06 0
4169.21 0
4169.35 0
4169.50 2
4169.65 5
4169.80 7
4169.95 9
4170.09 11
4170.24 15
4170.39 22
4170.54 32
4170.69 44
4170.83 57
4170.98 70
4171.13 81
4171.28 89
4171.43 94
4171.58 97
4171.72 98
4171.87 97
4172.02 95
4172.17 92
4172.32 88
4172.46 82
4172.61 74
4172.76 65
4172.91 55
4173.06 46
4173.20 37
4173.35 30
4173.50 23
4173.65 19
4173.80 17
4173.95 17
4174.09 20
4174.24 25
4174.39 33
4174.54 41
4174.69 49
4174.83 53
4174.98 54
4175.13 51
4175.28 47
4175.43 42
4175.57 37
4175.72 36
4175.87 36
4176.02 39
4176.17 43
4176.32 46
4176.46 49
4176.61 51
4176.76 54
4176.91 58
4177.06 64
4177.20 72
4177.35 82
4177.50 92
4177.65 101
4177.80 108
4177.95 112
4178.09 113
4178.24 110
4178.39 104
4178.54 96
4178.69 85
4178.84 72
4178.98 59
4179.13 46
4179.28 34
4179.43 26
4179.58 21
4179.72 19
4179.87 20
4180.02 22
4180.17 24
4180.32 24
4180.47 21
4180.61 16
4180.76 9
4180.91 2
4181.06 0
4181.21 0
4181.36 4
4181.50 13
4181.65 25
4181.80 36
4181.95 44
4182.10 47
4182.25 44
4182.39 36
4182.54 26
4182.69 16
4182.84 8
4182.99 4
4183.13 4
4183.28 8
4183.43 15
4183.58 23
4183.73 30
4183.88 37
4184.02 41
4184.17 45
4184.32 47
4184.47 49
4184.62 50
4184.77 51
4184.91 51
4185.06 49
4185.21 48
4185.36 46
4185.51 45
4185.66 45
4185.80 47
4185.95 51
4186.10 54
4186.25 57
4186.40 59
4186.55 59
4186.70 59
4186.84 58
4186.99 58
4187.14 59
4187.29 60
4187.44 61
4187.59 61
4187.73 59
4187.88 55
4188.03 50
4188.18 44
4188.33 38
4188.48 33
4188.62 30
4188.77 29
4188.92 31
4189.07 34
4189.22 38
4189.37 42
4189.51 45
4189.66 46
4189.81 46
4189.96 45
4190.11 44
4190.26 42
4190.41 41
4190.55 40
4190.70 41
4190.85 42
4191.00 46
4191.15 53
4191.30 63
4191.44 77
4191.59 94
4191.74 114
4191.89 134
4192.04 153
4192.19 169
4192.33 182
4192.48 189
4192.63 190
4192.78 187
4192.93 180
4193.08 170
4193.23 159
4193.37 149
4193.52 141
4193.67 136
4193.82 135
4193.97 135
4194.12 138
4194.27 141
4194.41 144
4194.56 146
4194.71 148
4194.86 150
4195.01 151
4195.16 152
4195.30 153
4195.45 153
4195.60 153
4195.75 149
4195.90 143
4196.05 133
4196.20 120
4196.34 105
4196.49 89
4196.64 74
4196.79 63
4196.94 56
4197.09 55
4197.24 59
4197.38 65
4197.53 73
4197.68 80
4197.83 85
4197.98 89
4198.13 90
4198.28 88
4198.42 85
4198.57 81
4198.72 76
4198.87 70
4199.02 64
4199.17 57
4199.32 53
4199.46 51
4199.61 54
4199.76 62
4199.91 74
4200.06 90
4200.21 108
4200.36 126
4200.50 144
4200.65 158
4200.80 170
4200.95 179
4201.10 186
4201.25 189
4201.40 191
4201.55 189
4201.69 186
4201.84 180
4201.99 173
4202.14 163
4202.29 152
4202.44 139
4202.59 126
4202.73 112
4202.88 99
4203.03 86
4203.18 76
4203.33 70
4203.48 67
4203.63 69
4203.77 74
4203.92 81
4204.07 89
4204.22 98
4204.37 105
4204.52 113
4204.67 120
4204.82 128
4204.96 137
4205.11 147
4205.26 156
4205.41 166
4205.56 174
4205.71 181
4205.86 188
4206.01 193
4206.15 197
4206.30 201
4206.45 203
4206.60 205
4206.75 208
4206.90 211
4207.05 216
4207.20 222
4207.34 231
4207.49 242
4207.64 253
4207.79 265
4207.94 276
4208.09 285
4208.24 293
4208.39 300
4208.53 305
4208.68 309
4208.83 314
4208.98 320
4209.13 329
4209.28 339
4209.43 352
4209.58 365
4209.72 379
4209.87 389
4210.02 395
4210.17 397
4210.32 395
4210.47 389
4210.62 380
4210.77 371
4210.91 360
4211.06 349
4211.21 337
4211.36 323
4211.51 308
4211.66 292
4211.81 276
4211.96 261
4212.10 248
4212.25 238
4212.40 231
4212.55 225
4212.70 219
4212.85 214
4213.00 207
4213.15 200
4213.30 192
4213.44 184
4213.59 178
4213.74 172
4213.89 167
4214.04 163
4214.19 159
4214.34 155
4214.49 151
4214.63 148
4214.78 147
4214.93 147
4215.08 150
4215.23 153
4215.38 158
4215.53 161
4215.68 162
4215.83 161
4215.97 158
4216.12 153
4216.27 147
4216.42 142
4216.57 139
4216.72 138
4216.87 138
4217.02 139
4217.17 141
4217.31 142
4217.46 143
4217.61 143
4217.76 143
4217.91 143
4218.06 143
4218.21 143
4218.36 143
4218.51 143
4218.66 143
4218.80 143
4218.95 143
4219.10 144
4219.25 145
4219.40 148
4219.55 153
4219.70 158
4219.85 163
4220.00 168
4220.14 171
4220.29 170
4220.44 168
4220.59 162
4220.74 155
4220.89 147
4221.04 139
4221.19 131
4221.34 125
4221.49 118
4221.63 112
4221.78 106
4221.93 102
4222.08 101
4222.23 102
4222.38 105
4222.53 110
4222.68 116
4222.83 121
4222.98 125
4223.12 128
4223.27 130
4223.42 132
4223.57 134
4223.72 136
4223.87 137
4224.02 137
4224.17 133
4224.32 127
4224.47 119
4224.61 110
4224.76 100
4224.91 93
4225.06 89
4225.21 89
4225.36 91
4225.51 96
4225.66 103
4225.81 109
4225.96 114
4226.11 117
4226.25 117
4226.40 114
4226.55 108
4226.70 100
4226.85 91
4227.00 82
4227.15 74
4227.30 66
4227.45 60
4227.60 56
4227.75 54
4227.89 54
4228.04 55
4228.19 58
4228.34 62
4228.49 66
4228.64 70
4228.79 72
4228.94 73
4229.09 73
4229.24 71
4229.39 68
4229.53 63
4229.68 57
4229.83 51
4229.98 45
4230.13 38
4230.28 31
4230.43 26
4230.58 22
4230.73 21
4230.88 21
4231.03 22
4231.18 24
4231.32 25
4231.47 24
4231.62 21
4231.77 18
4231.92 14
4232.07 12
4232.22 13
4232.37 19
4232.52 27
4232.67 38
4232.82 49
4232.97 59
4233.11 66
4233.26 70
4233.41 70
4233.56 68
4233.71 65
4233.86 61
4234.01 58
4234.16 56
4234.31 54
4234.46 51
4234.61 48
4234.76 44
4234.90 38
4235.05 32
4235.20 26
4235.35 20
4235.50 13
4235.65 7
4235.80 1
4235.95 0
4236.10 0
4236.25 0
4236.40 0
4236.55 0
4236.70 0
4236.84 0
4236.99 0
4237.14 2
4237.29 10
4237.44 20
4237.59 32
4237.74 45
4237.89 57
4238.04 68
4238.19 76
4238.34 82
4238.49 86
4238.64 89
4238.79 92
4238.93 95
4239.08 99
4239.23 102
4239.38 103
4239.53 102
4239.68 98
4239.83 92
4239.98 83
4240.13 73
4240.28 63
4240.43 54
4240.58 46
4240.73 40
4240.88 36
4241.03 34
4241.17 33
4241.32 34
4241.47 36
4241.62 37
4241.77 37
4241.92 37
4242.07 35
4242.22 34
4242.37 33
4242.52 33
4242.67 34
4242.82 36
4242.97 39
4243.12 41
4243.27 43
4243.41 46
4243.56 51
4243.71 57
4243.86 65
4244.01 74
4244.16 82
4244.31 89
4244.46 93
4244.61 93
4244.76 92
4244.91 89
4245.06 88
4245.21 90
4245.36 95
4245.51 104
4245.66 115
4245.81 126
4245.95 135
4246.10 140
4246.25 140
4246.40 136
4246.55 129
4246.70 120
4246.85 113
4247.00 107
4247.15 106
4247.30 107
4247.45 113
4247.60 120
4247.75 129
4247.90 138
4248.05 146
4248.20 154
4248.35 161
4248.50 168
4248.64 175
4248.79 180
4248.94 183
4249.09 182
4249.24 177
4249.39 168
4249.54 155
4249.69 141
4249.84 128
4249.99 118
4250.14 111
4250.29 108
4250.44 109
4250.59 111
4250.74 114
4250.89 118
4251.04 121
4251.19 125
4251.34 130
4251.48 136
4251.63 144
4251.78 152
4251.93 159
4252.08 164
4252.23 165
4252.38 162
4252.53 153
4252.68 141
4252.83 127
4252.98 112
4253.13 99
4253.28 88
4253.43 81
4253.58 77
4253.73 76
4253.88 77
4254.03 78
4254.18 79
4254.33 81
4254.48 81
4254.63 81
4254.77 81
4254.92 80
4255.07 80
4255.22 80
4255.37 80
4255.52 81
4255.67 83
4255.82 86
4255.97 90
4256.12 94
4256.27 99
4256.42 102
4256.57 104
4256.72 105
4256.87 104
4257.02 102
4257.17 101
4257.32 101
4257.47 102
4257.62 104
4257.77 107
4257.92 111
4258.07 115
4258.22 117
4258.37 118
4258.51 119
4258.66 120
4258.81 123
4258.96 126
4259.11 133
4259.26 142
4259.41 152
4259.56 163
4259.71 173
4259.86 180
4260.01 184
4260.16 184
4260.31 181
4260.46 175
4260.61 168
4260.76 159
4260.91 150
4261.06 140
4261.21 130
4261.36 120
4261.51 111
4261.66 104
4261.81 99
4261.96 96
4262.11 96
4262.26 97
4262.41 100
4262.56 104
4262.71 109
4262.86 113
4263.01 118
4263.15 121
4263.30 124
4263.45 126
4263.60 126
4263.75 126
4263.90 125
4264.05 125
4264.20 126
4264.35 127
4264.50 130
4264.65 134
4264.80 139
4264.95 143
4265.10 147
4265.25 149
4265.40 149
4265.55 146
4265.70 141
4265.85 133
4266.00 122
4266.15 111
4266.30 98
4266.45 86
4266.60 74
4266.75 64
4266.90 56
4267.05 50
4267.20 46
4267.35 43
4267.50 38
4267.65 32
4267.80 24
4267.95 13
4268.10 0
4268.25 0
4268.40 0
4268.55 0
4268.70 0
4268.85 0
4269.00 0
4269.15 0
4269.30 2
4269.45 15
4269.60 28
4269.75 40
4269.90 51
4270.04 61
4270.19 71
4270.34 80
4270.49 90
4270.64 98
4270.79 105
4270.94 109
4271.09 111
4271.24 110
4271.39 106
4271.54 101
4271.69 95
4271.84 89
4271.99 83
4272.14 77
4272.29 71
4272.44 64
4272.59 57
4272.74 50
4272.89 43
4273.04 37
4273.19 32
4273.34 31
4273.49 32
4273.64 35
4273.79 40
4273.94 47
4274.09 53
4274.24 59
4274.39 62
4274.54 64
4274.69 63
4274.84 59
4274.99 52
4275.14 43
4275.29 32
4275.44 20
4275.59 7
4275.74 0
4275.89 0
4276.04 0
4276.19 0
4276.34 0
4276.49 0
4276.64 0
4276.79 0
4276.94 5
4277.09 10
4277.24 13
4277.39 15
4277.54 17
4277.69 21
4277.84 26
4277.99 34
4278.14 44
4278.29 55
4278.44 65
4278.59 73
4278.74 77
4278.89 78
4279.04 77
4279.19 75
4279.34 73
4279.49 72
4279.64 72
4279.79 71
4279.94 70
4280.09 68
4280.24 64
4280.39 58
4280.54 52
4280.69 45
4280.84 39
4280.99 34
4281.14 29
4281.29 26
4281.44 24
4281.59 23
4281.74 22
4281.89 21
4282.04 21
4282.19 20
4282.34 19
4282.49 18
4282.64 17
4282.79 16
4282.94 15
4283.09 15
4283.24 15
4283.39 17
4283.54 20
4283.69 25
4283.84 31
4283.99 38
4284.14 47
4284.29 57
4284.44 65
4284.59 73
4284.74 80
4284.89 85
4285.04 88
4285.19 90
4285.34 91
4285.49 89
4285.64 86
4285.79 80
4285.94 72
4286.09 63
4286.24 56
4286.39 51
4286.54 49
4286.69 51
4286.84 57
4286.99 63
4287.14 70
4287.29 74
4287.44 77
4287.59 76
4287.74 74
4287.89 71
4288.04 67
4288.20 65
4288.35 63
4288.50 61
4288.65 61
4288.80 61
4288.95 61
4289.10 63
4289.25 66
4289.40 70
4289.55 76
4289.70 82
4289.85 89
4290.00 96
4290.15 102
4290.30 106
4290.45 110
4290.60 114
4290.75 118
4290.90 125
4291.05 132
4291.20 140
4291.35 147
4291.50 153
4291.65 157
4291.80 158
4291.95 157
4292.10 153
4292.25 150
4292.40 147
4292.55 144
4292.70 142
4292.85 141
4293.00 139
4293.15 137
4293.30 134
4293.45 130
4293.60 126
4293.75 121
4293.90 117
4294.05 114
4294.20 111
4294.35 111
4294.50 111
4294.65 113
4294.80 117
4294.95 121
4295.11 124
4295.26 126
4295.41 125
4295.56 121
4295.71 114
4295.86 105
4296.01 95
4296.16 86
4296.31 80
4296.46 77
4296.61 78
4296.76 81
4296.91 83
4297.06 85
4297.21 85
4297.36 81
4297.51 75
4297.66 67
4297.81 58
4297.96 49
4298.11 40
4298.26 30
4298.41 20
4298.56 11
4298.71 2
4298.86 0
4299.01 0
4299.16 0
4299.31 0
4299.46 0
4299.61 0
4299.77 0
4299.92 0
4300.07 2
4300.22 7
4300.37 14
4300.52 22
4300.67 33
4300.82 45
4300.97 56
4301.12 65
4301.27 71
4301.42 72
4301.57 69
4301.72 61
4301.87 51
4302.02 40
4302.17 30
4302.32 21
4302.47 15
4302.62 12
4302.77 12
4302.92 16
4303.07 22
4303.22 31
4303.37 41
4303.53 53
4303.68 66
4303.83 79
4303.98 93
4304.13 107
4304.28 119
4304.43 130
4304.58 139
4304.73 145
4304.88 147
4305.03 146
4305.18 144
4305.33 140
4305.48 135
4305.63 130
4305.78 126
4305.93 123
4306.08 121
4306.23 121
4306.38 123
4306.53 126
4306.68 132
4306.84 138
4306.99 144
4307.14 148
4307.29 151
4307.44 150
4307.59 146
4307.74 141
4307.89 135
4308.04 129
4308.19 123
4308.34 119
4308.49 116
4308.64 114
4308.79 112
4308.94 110
4309.09 108
4309.24 107
4309.39 107
4309.54 108
4309.69 111
4309.85 115
4310.00 120
4310.15 124
4310.30 127
4310.45 129
4310.60 130
4310.75 131
4310.90 133
4311.05 136
4311.20 141
4311.35 146
4311.50 151
4311.65 155
4311.80 159
4311.95 163
4312.10 168
4312.25 173
4312.41 181
4312.56 190
4312.71 200
4312.86 208
4313.01 213
4313.16 214
4313.31 210
4313.46 202
4313.61 191
4313.76 180
4313.91 171
4314.06 165
4314.21 163
4314.36 165
4314.51 171
4314.66 179
4314.81 188
4314.97 198
4315.12 207
4315.27 214
4315.42 219
4315.57 219
4315.72 215
4315.87 207
4316.02 196
4316.17 184
4316.32 172
4316.47 163
4316.62 158
4316.77 158
4316.92 163
4317.07 171
4317.23 180
4317.38 188
4317.53 194
4317.68 196
4317.83 196
4317.98 193
4318.13 189
4318.28 186
4318.43 185
4318.58 185
4318.73 187
4318.88 191
4319.03 195
4319.18 198
4319.33 200
4319.49 201
4319.64 199
4319.79 195
4319.94 190
4320.09 184
4320.24 177
4320.39 169
4320.54 162
4320.69 156
4320.84 152
4320.99 150
4321.14 150
4321.29 151
4321.44 152
4321.60 155
4321.75 157
4321.90 159
4322.05 162
4322.20 165
4322.35 170
4322.50 177
4322.65 184
4322.80 192
4322.95 199
4323.10 205
4323.25 207
4323.40 206
4323.56 201
4323.71 194
4323.86 184
4324.01 173
4324.16 161
4324.31 150
4324.46 140
4324.61 132
4324.76 126
4324.91 121
4325.06 118
4325.21 116
4325.37 113
4325.52 111
4325.67 110
4325.82 111
4325.97 114
4326.12 120
4326.27 130
4326.42 142
4326.57 155
4326.72 169
4326.87 181
4327.02 193
4327.17 206
4327.33 221
4327.48 238
4327.63 258
4327.78 280
4327.93 303
4328.08 324
4328.23 342
4328.38 357
4328.53 367
4328.68 375
4328.83 382
4328.99 388
4329.14 395
4329.29 402
4329.44 411
4329.59 421
4329.74 435
4329.89 452
4330.04 476
4330.19 505
4330.34 538
4330.49 575
4330.65 612
4330.80 646
4330.95 675
4331.10 701
4331.25 722
4331.40 743
4331.55 764
4331.70 789
4331.85 818
4332.00 851
4332.15 886
4332.31 922
4332.46 957
4332.61 989
4332.76 1017
4332.91 1042
4333.06 1065
4333.21 1088
4333.36 1112
4333.51 1138
4333.66 1164
4333.81 1190
4333.97 1216
4334.12 1240
4334.27 1261
4334.42 1281
4334.57 1298
4334.72 1314
4334.87 1327
4335.02 1337
4335.17 1341
4335.32 1340
4335.48 1333
4335.63 1320
4335.78 1303
4335.93 1284
4336.08 1266
4336.23 1250
4336.38 1239
4336.53 1232
4336.68 1230
4336.83 1231
4336.99 1233
4337.14 1233
4337.29 1231
4337.44 1224
4337.59 1211
4337.74 1192
4337.89 1167
4338.04 1137
4338.19 1103
4338.34 1069
4338.50 1034
4338.65 1001
4338.80 970
4338.95 943
4339.10 919
4339.25 899
4339.40 882
4339.55 867
4339.70 853
4339.86 839
4340.01 824
4340.16 808
4340.31 789
4340.46 768
4340.61 746
4340.76 724
4340.91 702
4341.06 680
4341.21 659
4341.37 639
4341.52 619
4341.67 599
4341.82 580
4341.97 560
4342.12 542
4342.27 523
4342.42 506
4342.57 490
4342.73 475
4342.88 461
4343.03 448
4343.18 436
4343.33 424
4343.48 411
4343.63 399
4343.78 385
4343.93 372
4344.09 360
4344.24 349
4344.39 339
4344.54 332
4344.69 327
4344.84 322
4344.99 318
4345.14 313
4345.30 306
4345.45 297
4345.60 287
4345.75 276
4345.90 265
4346.05 254
4346.20 243
4346.35 234
4346.50 224
4346.66 215
4346.81 205
4346.96 197
4347.11 189
4347.26 184
4347.41 181
4347.56 181
4347.71 182
4347.87 184
4348.02 186
4348.17 186
4348.32 185
4348.47 180
4348.62 174
4348.77 166
4348.92 157
4349.07 148
4349.23 139
4349.38 130
4349.53 124
4349.68 118
4349.83 113
4349.98 107
4350.13 101
4350.28 94
4350.44 87
4350.59 79
4350.74 72
4350.89 65
4351.04 60
4351.19 56
4351.34 53
4351.49 51
4351.65 49
4351.80 50
4351.95 52
4352.10 56
4352.25 63
4352.40 70
4352.55 78
4352.71 85
4352.86 90
4353.01 92
4353.16 91
4353.31 88
4353.46 83
4353.61 77
4353.76 72
4353.92 66
4354.07 61
4354.22 56
4354.37 52
4354.52 49
4354.67 49
4354.82 52
4354.97 58
4355.13 67
4355.28 77
4355.43 86
4355.58 93
4355.73 94
4355.88 90
4356.03 81
4356.19 68
4356.34 52
4356.49 38
4356.64 26
4356.79 20
4356.94 20
4357.09 25
4357.24 35
4357.40 47
4357.55 58
4357.70 68
4357.85 74
4358.00 75
4358.15 73
4358.30 68
4358.46 61
4358.61 56
4358.76 52
4358.91 51
4359.06 51
4359.21 53
4359.36 54
4359.52 52
4359.67 48
4359.82 41
4359.97 33
4360.12 25
4360.27 19
4360.42 15
4360.58 14
4360.73 14
4360.88 16
4361.03 17
4361.18 17
4361.33 16
4361.48 15
4361.64 13
4361.79 12
4361.94 11
4362.09 11
4362.24 11
4362.39 11
4362.54 9
4362.70 6
4362.85 3
4363.00 0
4363.15 0
4363.30 0
4363.45 0
4363.60 0
4363.76 0
4363.91 0
4364.06 0
4364.21 0
4364.36 0
4364.51 1
4364.67 8
4364.82 17
4364.97 27
4365.12 37
4365.27 45
4365.42 50
4365.57 50
4365.73 48
4365.88 43
4366.03 38
4366.18 32
4366.33 28
4366.48 24
4366.63 22
4366.79 21
4366.94 21
4367.09 23
4367.24 27
4367.39 31
4367.54 36
4367.70 41
4367.85 45
4368.00 49
4368.15 52
4368.30 55
4368.45 57
4368.60 59
4368.76 59
4368.91 58
4369.06 56
4369.21 52
4369.36 47
4369.51 43
4369.67 40
4369.82 39
4369.97 42
4370.12 46
4370.27 52
4370.42 58
4370.58 63
4370.73 65
4370.88 66
4371.03 64
4371.18 62
4371.33 61
4371.49 63
4371.64 66
4371.79 71
4371.94 77
4372.09 81
4372.24 83
4372.39 81
4372.55 76
4372.70 69
4372.85 61
4373.00 53
4373.15 47
4373.30 42
4373.46 38
4373.61 36
4373.76 34
4373.91 34
4374.06 34
4374.21 34
4374.37 35
4374.52 37
4374.67 37
4374.82 37
4374.97 35
4375.12 32
4375.28 28
4375.43 24
4375.58 20
4375.73 17
4375.88 16
4376.03 15
4376.19 16
4376.34 17
4376.49 19
4376.64 21
4376.79 23
4376.94 25
4377.10 25
4377.25 23
4377.40 19
4377.55 14
4377.70 8
4377.86 2
4378.01 0
4378.16 0
4378.31 0
4378.46 0
4378.61 0
4378.77 0
4378.92 0
4379.07 1
4379.22 2
4379.37 3
4379.52 4
4379.68 5
4379.83 6
4379.98 9
4380.13 12
4380.28 17
4380.43 23
4380.59 31
4380.74 40
4380.89 49
4381.04 58
4381.19 66
4381.35 74
4381.50 80
4381.65 85
4381.80 88
4381.95 88
4382.10 87
4382.26 84
4382.41 80
4382.56 77
4382.71 75
4382.86 74
4383.02 74
4383.17 75
4383.32 74
4383.47 71
4383.62 65
4383.77 56
4383.93 45
4384.08 35
4384.23 27
4384.38 24
4384.53 25
4384.69 30
4384.84 38
4384.99 48
4385.14 57
4385.29 66
4385.44 74
4385.60 82
4385.75 89
4385.90 98
4386.05 106
4386.20 115
4386.36 123
4386.51 130
4386.66 134
4386.81 136
4386.96 135
4387.12 132
4387.27 127
4387.42 121
4387.57 114
4387.72 107
4387.87 98
4388.03 91
4388.18 83
4388.33 77
4388.48 73
4388.63 70
4388.79 68
4388.94 68
4389.09 68
4389.24 67
4389.39 66
4389.55 64
4389.70 61
4389.85 57
4390.00 52
4390.15 47
4390.31 40
4390.46 33
4390.61 26
4390.76 19
4390.91 15
4391.07 13
4391.22 15
4391.37 20
4391.52 27
4391.67 35
4391.83 43
4391.98 49
4392.13 53
4392.28 56
4392.43 59
4392.58 62
4392.74 67
4392.89 72
4393.04 78
4393.19 83
4393.34 87
4393.50 88
4393.65 87
4393.80 83
4393.95 79
4394.10 75
4394.26 74
4394.41 75
4394.56 79
4394.71 86
4394.86 94
4395.02 103
4395.17 110
4395.32 116
4395.47 118
4395.63 117
4395.78 114
4395.93 109
4396.08 103
4396.23 98
4396.39 93
4396.54 88
4396.69 84
4396.84 81
4396.99 79
4397.15 79
4397.30 81
4397.45 86
4397.60 91
4397.75 96
4397.91 99
4398.06 100
4398.21 97
4398.36 92
4398.51 85
4398.67 78
4398.82 72
4398.97 67
4399.12 64
4399.27 63
4399.43 63
4399.58 64
4399.73 65
4399.88 65
4400.04 64
4400.19 62
4400.34 57
4400.49 49
4400.64 40
4400.80 31
4400.95 23
4401.10 17
4401.25 15
4401.40 15
4401.56 19
4401.71 25
4401.86 32
4402.01 37
4402.16 41
4402.32 44
4402.47 45
4402.62 45
4402.77 45
4402.93 44
4403.08 44
4403.23 44
4403.38 46
4403.53 49
4403.69 55
4403.84 62
4403.99 70
4404.14 77
4404.30 82
4404.45 83
4404.60 80
4404.75 73
4404.90 64
4405.06 54
4405.21 47
4405.36 44
4405.51 44
4405.67 49
4405.82 56
4405.97 64
4406.12 70
4406.27 75
4406.43 78
4406.58 78
4406.73 77
4406.88 76
4407.04 75
4407.19 76
4407.34 77
4407.49 79
4407.64 80
4407.80 81
4407.95 80
4408.10 78
4408.25 74
4408.41 69
4408.56 64
4408.71 60
4408.86 57
4409.01 55
4409.17 55
4409.32 54
4409.47 53
4409.62 50
4409.78 48
4409.93 45
4410.08 42
4410.23 42
4410.38 43
4410.54 48
4410.69 54
4410.84 62
4410.99 69
4411.15 76
4411.30 80
4411.45 82
4411.60 81
4411.76 80
4411.91 78
4412.06 77
4412.21 77
4412.36 80
4412.52 84
4412.67 88
4412.82 93
4412.97 96
4413.13 99
4413.28 102
4413.43 106
4413.58 111
4413.74 118
4413.89 126
4414.04 136
4414.19 146
4414.35 157
4414.50 167
4414.65 177
4414.80 185
4414.95 192
4415.11 197
4415.26 199
4415.41 197
4415.56 192
4415.72 184
4415.87 174
4416.02 163
4416.17 153
4416.33 146
4416.48 143
4416.63 144
4416.78 146
4416.94 149
4417.09 151
4417.24 149
4417.39 144
4417.55 135
4417.70 125
4417.85 114
4418.00 104
4418.15 95
4418.31 89
4418.46 84
4418.61 80
4418.76 76
4418.92 70
4419.07 64
4419.22 58
4419.37 52
4419.53 48
4419.68 45
4419.83 44
4419.98 45
4420.14 47
4420.29 49
4420.44 52
4420.59 56
4420.75 61
4420.90 67
4421.05 75
4421.20 82
4421.36 89
4421.51 94
4421.66 96
4421.81 95
4421.97 92
4422.12 86
4422.27 80
4422.42 74
4422.58 69
4422.73 64
4422.88 59
4423.03 55
4423.19 50
4423.34 45
4423.49 39
4423.64 34
4423.80 30
4423.95 28
4424.10 28
4424.25 32
4424.41 39
4424.56 49
4424.71 60
4424.86 73
4425.02 85
4425.17 94
4425.32 99
4425.47 99
4425.63 94
4425.78 86
4425.93 76
4426.08 66
4426.24 57
4426.39 51
4426.54 47
4426.69 45
4426.85 44
4427.00 43
4427.15 43
4427.31 42
4427.46 43
4427.61 44
4427.76 47
4427.92 52
4428.07 59
4428.22 68
4428.37 76
4428.53 84
4428.68 90
4428.83 93
4428.98 93
4429.14 90
4429.29 84
4429.44 78
4429.59 72
4429.75 67
4429.90 64
4430.05 65
4430.20 68
4430.36 73
4430.51 78
4430.66 83
4430.82 86
4430.97 89
4431.12 90
4431.27 90
4431.43 90
4431.58 89
4431.73 88
4431.88 86
4432.04 82
4432.19 77
4432.34 71
4432.49 66
4432.65 61
4432.80 60
4432.95 62
4433.11 67
4433.26 74
4433.41 82
4433.56 89
4433.72 93
4433.87 94
4434.02 93
4434.17 91
4434.33 90
4434.48 90
4434.63 92
4434.78 95
4434.94 99
4435.09 101
4435.24 100
4435.40 97
4435.55 91
4435.70 84
4435.85 76
4436.01 69
4436.16 64
4436.31 59
4436.46 55
4436.62 51
4436.77 45
4436.92 39
4437.08 32
4437.23 25
4437.38 18
4437.53 13
4437.69 8
4437.84 3
4437.99 0
4438.15 0
4438.30 0
4438.45 0
4438.60 0
4438.76 0
4438.91 0
4439.06 0
4439.21 6
4439.37 16
4439.52 25
4439.67 32
4439.83 36
4439.98 39
4440.13 41
4440.28 43
4440.44 46
4440.59 49
4440.74 53
4440.90 56
4441.05 59
4441.20 61
4441.35 62
4441.51 62
4441.66 63
4441.81 64
4441.97 65
4442.12 65
4442.27 66
4442.42 66
4442.58 67
4442.73 69
4442.88 72
4443.04 78
4443.19 87
4443.34 99
4443.49 112
4443.65 126
4443.80 141
4443.95 155
4444.11 168
4444.26 179
4444.41 189
4444.56 199
4444.72 208
4444.87 217
4445.02 226
4445.18 236
4445.33 247
4445.48 260
4445.63 275
4445.79 292
4445.94 312
4446.09 335
4446.25 361
4446.40 387
4446.55 412
4446.70 434
4446.86 451
4447.01 463
4447.16 468
4447.32 467
4447.47 463
4447.62 455
4447.77 448
4447.93 441
4448.08 435
4448.23 431
4448.39 430
4448.54 430
4448.69 431
4448.85 434
4449.00 438
4449.15 443
4449.30 450
4449.46 458
4449.61 466
4449.76 475
4449.92 483
4450.07 489
4450.22 493
4450.38 495
4450.53 494
4450.68 491
4450.83 486
4450.99 481
4451.14 474
4451.29 466
4451.45 457
4451.60 447
4451.75 434
4451.90 420
4452.06 405
4452.21 391
4452.36 378
4452.52 368
4452.67 359
4452.82 351
4452.98 345
4453.13 339
4453.28 334
4453.44 330
4453.59 327
4453.74 325
4453.89 323
4454.05 322
4454.20 320
4454.35 316
4454.51 310
4454.66 305
4454.81 300
4454.97 297
4455.12 297
4455.27 299
4455.42 301
4455.58 303
4455.73 302
4455.88 296
4456.04 287
4456.19 275
4456.34 262
4456.50 251
4456.65 241
4456.80 235
4456.96 233
4457.11 234
4457.26 237
4457.41 241
4457.57 246
4457.72 250
4457.87 254
4458.03 257
4458.18 257
4458.33 253
4458.49 247
4458.64 238
4458.79 226
4458.95 214
4459.10 202
4459.25 193
4459.41 187
4459.56 183
4459.71 181
4459.86 179
4460.02 176
4460.17 173
4460.32 169
4460.48 165
4460.63 162
4460.78 161
4460.94 162
4461.09 164
4461.24 166
4461.40 168
4461.55 169
4461.70 169
4461.86 168
4462.01 168
4462.16 169
4462.32 170
4462.47 172
4462.62 173
4462.78 172
4462.93 169
4463.08 163
4463.23 155
4463.39 146
4463.54 136
4463.69 125
4463.85 115
4464.00 106
4464.15 98
4464.31 93
4464.46 91
4464.61 92
4464.77 97
4464.92 104
4465.07 112
4465.23 119
4465.38 126
4465.53 130
4465.69 134
4465.84 136
4465.99 136
4466.15 135
4466.30 131
4466.45 125
4466.61 115
4466.76 102
4466.91 87
4467.07 71
4467.22 57
4467.37 47
4467.53 41
4467.68 40
4467.83 44
4467.99 50
4468.14 57
4468.29 64
4468.45 69
4468.60 73
4468.75 75
4468.90 77
4469.06 80
4469.21 85
4469.36 92
4469.52 100
4469.67 110
4469.82 118
4469.98 126
4470.13 131
4470.28 134
4470.44 134
4470.59 131
4470.74 126
4470.90 121
4471.05 114
4471.20 108
4471.36 102
4471.51 98
4471.66 94
4471.82 92
4471.97 90
4472.12 88
4472.28 86
4472.43 82
4472.58 77
4472.74 71
4472.89 64
4473.04 57
4473.20 53
4473.35 53
4473.51 58
4473.66 67
4473.81 80
4473.97 95
4474.12 110
4474.27 122
4474.43 130
4474.58 133
4474.73 130
4474.89 123
4475.04 112
4475.19 100
4475.35 89
4475.50 79
4475.65 72
4475.81 68
4475.96 66
4476.11 67
4476.27 69
4476.42 72
4476.57 73
4476.73 74
4476.88 74
4477.03 73
4477.19 71
4477.34 71
4477.49 71
4477.65 72
4477.80 75
4477.95 78
4478.11 82
4478.26 86
4478.41 89
4478.57 92
4478.72 94
4478.87 95
4479.03 93
4479.18 91
4479.34 87
4479.49 82
4479.64 76
4479.80 71
4479.95 66
4480.10 61
4480.26 54
4480.41 46
4480.56 36
4480.72 26
4480.87 15
4481.02 7
4481.18 1
4481.33 0
4481.48 1
4481.64 5
4481.79 12
4481.94 19
4482.10 25
4482.25 30
4482.41 32
4482.56 33
4482.71 32
4482.87 32
4483.02 32
4483.17 34
4483.33 38
4483.48 43
4483.63 49
4483.79 55
4483.94 60
4484.09 64
4484.25 65
4484.40 65
4484.56 64
4484.71 62
4484.86 62
4485.02 62
4485.17 64
4485.32 66
4485.48 69
4485.63 72
4485.78 75
4485.94 77
4486.09 80
4486.24 82
4486.40 82
4486.55 82
4486.71 80
4486.86 77
4487.01 74
4487.17 70
4487.32 67
4487.47 65
4487.63 66
4487.78 69
4487.93 73
4488.09 79
4488.24 85
4488.40 90
4488.55 95
4488.70 99
4488.86 103
4489.01 107
4489.16 110
4489.32 113
4489.47 114
4489.62 114
4489.78 113
4489.93 110
4490.09 106
4490.24 102
4490.39 98
4490.55 96
4490.70 96
4490.85 98
4491.01 102
4491.16 108
4491.31 114
4491.47 120
4491.62 124
4491.78 126
4491.93 126
4492.08 123
4492.24 119
4492.39 115
4492.54 111
4492.70 108
4492.85 107
4493.01 105
4493.16 104
4493.31 102
4493.47 98
4493.62 93
4493.77 87
4493.93 80
4494.08 72
4494.24 64
4494.39 57
4494.54 51
4494.70 46
4494.85 41
4495.00 37
4495.16 33
4495.31 29
4495.46 24
4495.62 17
4495.77 11
4495.93 4
4496.08 0
4496.23 0
4496.39 0
4496.54 0
4496.70 0
4496.85 0
4497.00 0
4497.16 0
4497.31 0
4497.46 6
4497.62 14
4497.77 23
4497.93 32
4498.08 40
4498.23 46
4498.39 51
4498.54 53
4498.69 55
4498.85 56
4499.00 58
4499.16 63
4499.31 69
4499.46 77
4499.62 86
4499.77 94
4499.92 99
4500.08 101
4500.23 98
4500.39 92
4500.54 83
4500.69 73
4500.85 63
4501.00 54
4501.16 47
4501.31 43
4501.46 41
4501.62 41
4501.77 43
4501.93 46
4502.08 50
4502.23 55
4502.39 59
4502.54 62
4502.69 63
4502.85 62
4503.00 59
4503.16 55
4503.31 49
4503.46 44
4503.62 39
4503.77 36
4503.93 33
4504.08 33
4504.23 34
4504.39 36
4504.54 41
4504.70 47
4504.85 54
4505.00 61
4505.16 68
4505.31 74
4505.46 78
4505.62 79
4505.77 78
4505.93 75
4506.08 70
4506.23 64
4506.39 57
4506.54 51
4506.70 46
4506.85 42
4507.00 41
4507.16 41
4507.31 43
4507.47 46
4507.62 50
4507.77 54
4507.93 59
4508.08 64
4508.24 68
4508.39 72
4508.54 74
4508.70 74
4508.85 71
4509.01 66
4509.16 60
4509.31 52
4509.47 44
4509.62 36
4509.78 29
4509.93 23
4510.08 16
4510.24 10
4510.39 4
4510.55 0
4510.70 0
4510.85 0
4511.01 0
4511.16 0
4511.32 0
4511.47 0
4511.62 0
4511.78 1
4511.93 7
4512.09 12
4512.24 18
4512.39 23
4512.55 27
4512.70 31
4512.86 34
4513.01 36
4513.16 38
4513.32 38
4513.47 38
4513.63 38
4513.78 39
4513.93 40
4514.09 42
4514.24 45
4514.40 47
4514.55 49
4514.70 48
4514.86 45
4515.01 40
4515.17 33
4515.32 25
4515.48 18
4515.63 11
4515.78 6
4515.94 3
4516.09 1
4516.25 1
4516.40 4
4516.55 8
4516.71 15
4516.86 21
4517.02 27
4517.17 32
4517.32 34
4517.48 33
4517.63 29
4517.79 24
4517.94 17
4518.10 11
4518.25 6
4518.40 4
4518.56 4
4518.71 7
4518.87 12
4519.02 17
4519.17 23
4519.33 27
4519.48 30
4519.64 31
4519.79 31
4519.95 30
4520.10 29
4520.25 27
4520.41 26
4520.56 24
4520.72 23
4520.87 22
4521.02 21
4521.18 20
4521.33 20
4521.49 20
4521.64 22
4521.80 25
4521.95 29
4522.10 32
4522.26 35
4522.41 36
4522.57 36
4522.72 34
4522.88 30
4523.03 25
4523.18 20
4523.34 14
4523.49 10
4523.65 7
4523.80 5
4523.95 3
4524.11 2
4524.26 1
4524.42 0
4524.57 0
4524.73 0
4524.88 0
4525.03 0
4525.19 0
4525.34 0
4525.50 0
4525.65 3
4525.81 10
4525.96 20
4526.11 31
4526.27 42
4526.42 50
4526.58 53
4526.73 51
4526.89 42
4527.04 29
4527.19 14
4527.35 0
4527.50 0
4527.66 0
4527.81 0
4527.97 0
4528.12 0
4528.27 10
4528.43 20
4528.58 29
4528.74 37
4528.89 45
4529.05 52
4529.20 59
4529.35 66
4529.51 72
4529.66 76
4529.82 78
4529.97 78
4530.13 77
4530.28 76
4530.44 76
4530.59 77
4530.74 78
4530.90 80
4531.05 82
4531.21 82
4531.36 79
4531.52 75
4531.67 69
4531.82 62
4531.98 55
4532.13 48
4532.29 43
4532.44 39
4532.60 37
4532.75 36
4532.91 38
4533.06 41
4533.21 47
4533.37 55
4533.52 64
4533.68 73
4533.83 81
4533.99 88
4534.14 94
4534.29 97
4534.45 97
4534.60 95
4534.76 89
4534.91 82
4535.07 72
4535.22 61
4535.38 50
4535.53 42
4535.68 37
4535.84 37
4535.99 40
4536.15 47
4536.30 54
4536.46 61
4536.61 67
4536.77 69
4536.92 69
4537.07 68
4537.23 67
4537.38 67
4537.54 68
4537.69 70
4537.85 72
4538.00 73
4538.16 74
4538.31 75
4538.47 76
4538.62 78
4538.77 81
4538.93 85
4539.08 90
4539.24 95
4539.39 99
4539.55 101
4539.70 101
4539.86 99
4540.01 95
4540.16 90
4540.32 84
4540.47 78
4540.63 74
4540.78 72
4540.94 75
4541.09 82
4541.25 93
4541.40 108
4541.56 125
4541.71 142
4541.86 158
4542.02 172
4542.17 181
4542.33 187
4542.48 188
4542.64 184
4542.79 177
4542.95 168
4543.10 156
4543.26 144
4543.41 133
4543.56 122
4543.72 113
4543.87 106
4544.03 98
4544.18 90
4544.34 82
4544.49 73
4544.65 64
4544.80 56
4544.96 49
4545.11 44
4545.27 40
4545.42 38
4545.57 36
4545.73 36
4545.88 37
4546.04 38
4546.19 41
4546.35 45
4546.50 50
4546.66 56
4546.81 61
4546.97 64
4547.12 66
4547.28 67
4547.43 65
4547.58 64
4547.74 62
4547.89 62
4548.05 62
4548.20 64
4548.36 67
4548.51 70
4548.67 73
4548.82 77
4548.98 81
4549.13 86
4549.29 92
4549.44 100
4549.60 109
4549.75 119
4549.90 128
4550.06 136
4550.21 140
4550.37 141
4550.52 137
4550.68 131
4550.83 121
4550.99 110
4551.14 100
4551.30 91
4551.45 86
4551.61 83
4551.76 82
4551.92 83
4552.07 85
4552.23 86
4552.38 85
4552.53 83
4552.69 80
4552.84 78
4553.00 76
4553.15 74
4553.31 73
4553.46 72
4553.62 70
4553.77 67
4553.93 61
4554.08 54
4554.24 47
4554.39 41
4554.55 37
4554.70 36
4554.86 37
4555.01 41
4555.17 46
4555.32 52
4555.47 58
4555.63 64
4555.78 70
4555.94 77
4556.09 82
4556.25 88
4556.40 91
4556.56 94
4556.71 94
4556.87 91
4557.02 87
4557.18 82
4557.33 77
4557.49 75
4557.64 75
4557.80 79
4557.95 85
4558.11 93
4558.26 101
4558.42 109
4558.57 115
4558.73 120
4558.88 124
4559.04 128
4559.19 133
4559.35 138
4559.50 144
4559.65 150
4559.81 155
4559.96 159
4560.12 161
4560.27 162
4560.43 162
4560.58 160
4560.74 157
4560.89 152
4561.05 145
4561.20 137
4561.36 129
4561.51 121
4561.67 117
4561.82 118
4561.98 123
4562.13 132
4562.29 144
4562.44 155
4562.60 164
4562.75 168
4562.91 166
4563.06 160
4563.22 150
4563.37 139
4563.53 129
4563.68 121
4563.84 118
4563.99 120
4564.15 126
4564.30 135
4564.46 145
4564.61 154
4564.77 161
4564.92 162
4565.08 159
4565.23 151
4565.39 140
4565.54 125
4565.70 111
4565.85 97
4566.01 85
4566.16 76
4566.32 70
4566.47 67
4566.63 66
4566.78 67
4566.94 68
4567.09 68
4567.25 68
4567.40 67
4567.56 65
4567.71 63
4567.87 61
4568.02 59
4568.18 57
4568.33 55
4568.49 52
4568.64 48
4568.80 43
4568.95 37
4569.11 30
4569.26 22
4569.42 14
4569.57 6
4569.73 0
4569.88 0
4570.04 0
4570.19 0
4570.35 0
4570.50 0
4570.66 1
4570.81 3
4570.97 3
4571.12 3
4571.28 2
4571.43 2
4571.59 3
4571.74 5
4571.90 8
4572.05 11
4572.21 16
4572.36 21
4572.52 27
4572.67 33
4572.83 40
4572.98 48
4573.14 54
4573.29 60
4573.45 64
4573.60 68
4573.76 72
4573.91 77
4574.07 83
4574.22 89
4574.38 94
4574.53 97
4574.69 96
4574.84 91
4575.00 84
4575.15 75
4575.31 66
4575.46 61
4575.62 60
4575.77 65
4575.93 73
4576.08 86
4576.24 100
4576.39 114
4576.55 126
4576.70 136
4576.86 142
4577.01 144
4577.17 142
4577.33 138
4577.48 131
4577.64 121
4577.79 111
4577.95 100
4578.10 90
4578.26 81
4578.41 73
4578.57 67
4578.72 62
4578.88 59
4579.03 57
4579.19 55
4579.34 52
4579.50 48
4579.65 44
4579.81 39
4579.96 33
4580.12 27
4580.27 21
4580.43 16
4580.58 13
4580.74 10
4580.89 8
4581.05 8
4581.20 8
4581.36 8
4581.52 9
4581.67 10
4581.83 12
4581.98 15
4582.14 22
4582.29 31
4582.45 42
4582.60 55
4582.76 69
4582.91 82
4583.07 93
4583.22 100
4583.38 104
4583.53 105
4583.69 105
4583.84 104
4584.00 103
4584.15 104
4584.31 105
4584.46 108
4584.62 111
4584.78 113
4584.93 115
4585.09 115
4585.24 115
4585.40 114
4585.55 114
4585.71 115
4585.86 118
4586.02 123
4586.17 129
4586.33 135
4586.48 138
4586.64 139
4586.79 136
4586.95 130
4587.10 123
4587.26 114
4587.42 107
4587.57 102
4587.73 100
4587.88 100
4588.04 103
4588.19 107
4588.35 112
4588.50 118
4588.66 124
4588.81 130
4588.97 134
4589.12 138
4589.28 139
4589.43 139
4589.59 137
4589.75 134
4589.90 131
4590.06 129
4590.21 128
4590.37 129
4590.52 131
4590.68 133
4590.83 134
4590.99 132
4591.14 129
4591.30 123
4591.45 116
4591.61 108
4591.77 101
4591.92 96
4592.08 93
4592.23 91
4592.39 92
4592.54 93
4592.70 94
4592.85 95
4593.01 95
4593.16 95
4593.32 95
4593.47 95
4593.63 96
4593.79 98
4593.94 101
4594.10 106
4594.25 112
4594.41 118
4594.56 125
4594.72 130
4594.87 134
4595.03 134
4595.18 131
4595.34 124
4595.50 115
4595.65 104
4595.81 94
4595.96 87
4596.12 84
4596.27 84
4596.43 87
4596.58 90
4596.74 93
4596.89 93
4597.05 90
4597.21 83
4597.36 74
4597.52 65
4597.67 57
4597.83 52
4597.98 48
4598.14 47
4598.29 48
4598.45 49
4598.61 51
4598.76 52
4598.92 54
4599.07 57
4599.23 60
4599.38 63
4599.54 66
4599.69 69
4599.85 71
4600.01 72
4600.16 72
4600.32 73
4600.47 75
4600.63 78
4600.78 81
4600.94 84
4601.09 87
4601.25 88
4601.41 88
4601.56 87
4601.72 85
4601.87 84
4602.03 82
4602.18 81
4602.34 79
4602.49 77
4602.65 74
4602.81 71
4602.96 68
4603.12 66
4603.27 66
4603.43 68
4603.58 71
4603.74 76
4603.89 82
4604.05 88
4604.21 94
4604.36 99
4604.52 101
4604.67 102
4604.83 99
4604.98 94
4605.14 86
4605.29 77
4605.45 67
4605.61 59
4605.76 52
4605.92 49
4606.07 49
4606.23 51
4606.38 54
4606.54 58
4606.70 63
4606.85 67
4607.01 71
4607.16 75
4607.32 78
4607.47 80
4607.63 80
4607.79 78
4607.94 74
4608.10 68
4608.25 61
4608.41 52
4608.56 42
4608.72 32
4608.87 21
4609.03 10
4609.19 0
4609.34 0
4609.50 0
4609.65 0
4609.81 0
4609.96 0
4610.12 0
4610.28 0
4610.43 0
4610.59 7
4610.74 15
4610.90 23
4611.05 30
4611.21 36
4611.37 43
4611.52 50
4611.68 57
4611.83 64
4611.99 71
4612.14 78
4612.30 84
4612.46 90
4612.61 93
4612.77 94
4612.92 93
4613.08 88
4613.24 80
4613.39 70
4613.55 60
4613.70 51
4613.86 44
4614.01 39
4614.17 37
4614.33 37
4614.48 40
4614.64 43
4614.79 48
4614.95 55
4615.10 62
4615.26 70
4615.42 77
4615.57 83
4615.73 85
4615.88 86
4616.04 85
4616.20 82
4616.35 79
4616.51 78
4616.66 80
4616.82 83
4616.97 89
4617.13 95
4617.29 101
4617.44 106
4617.60 109
4617.75 109
4617.91 106
4618.07 102
4618.22 97
4618.38 93
4618.53 90
4618.69 88
4618.84 88
4619.00 90
4619.16 94
4619.31 97
4619.47 99
4619.62 100
4619.78 98
4619.94 95
4620.09 89
4620.25 82
4620.40 75
4620.56 69
4620.71 64
4620.87 61
4621.03 58
4621.18 57
4621.34 54
4621.49 51
4621.65 46
4621.81 41
4621.96 35
4622.12 31
4622.27 29
4622.43 28
4622.59 28
4622.74 27
4622.90 25
4623.05 22
4623.21 17
4623.37 13
4623.52 8
4623.68 6
4623.83 5
4623.99 5
4624.14 6
4624.30 7
4624.46 9
4624.61 11
4624.77 12
4624.92 13
4625.08 15
4625.24 16
4625.39 19
4625.55 21
4625.70 23
4625.86 26
4626.02 29
4626.17 31
4626.33 32
4626.48 32
4626.64 32
4626.80 30
4626.95 29
4627.11 27
4627.26 25
4627.42 24
4627.58 23
4627.73 21
4627.89 20
4628.04 19
4628.20 18
4628.36 17
4628.51 16
4628.67 14
4628.82 11
4628.98 7
4629.14 3
4629.29 0
4629.45 0
4629.60 0
4629.76 0
4629.92 0
4630.07 1
4630.23 2
4630.38 2
4630.54 1
4630.70 0
4630.85 0
4631.01 0
4631.17 0
4631.32 1
4631.48 3
4631.63 7
4631.79 12
4631.95 17
4632.10 22
4632.26 26
4632.41 31
4632.57 35
4632.73 39
4632.88 42
4633.04 46
4633.19 49
4633.35 53
4633.51 58
4633.66 64
4633.82 70
4633.97 77
4634.13 84
4634.29 91
4634.44 98
4634.60 103
4634.76 107
4634.91 111
4635.07 113
4635.22 115
4635.38 118
4635.54 121
4635.69 124
4635.85 127
4636.00 130
4636.16 132
4636.32 131
4636.47 128
4636.63 123
4636.79 114
4636.94 103
4637.10 90
4637.25 76
4637.41 62
4637.57 51
4637.72 43
4637.88 39
4638.03 40
4638.19 43
4638.35 48
4638.50 53
4638.66 56
4638.82 57
4638.97 55
4639.13 51
4639.28 46
4639.44 41
4639.60 36
4639.75 30
4639.91 25
4640.06 20
4640.22 16
4640.38 12
4640.53 9
4640.69 9
4640.85 12
4641.00 17
4641.16 24
4641.31 32
4641.47 42
4641.63 51
4641.78 61
4641.94 69
4642.10 78
4642.25 84
4642.41 89
4642.56 92
4642.72 93
4642.88 92
4643.03 89
4643.19 85
4643.35 82
4643.50 79
4643.66 76
4643.81 72
4643.97 68
4644.13 62
4644.28 55
4644.44 46
4644.60 36
4644.75 25
4644.91 15
4645.07 6
4645.22 0
4645.38 0
4645.53 0
4645.69 0
4645.85 0
4646.00 0
4646.16 0
4646.32 0
4646.47 5
4646.63 9
4646.78 11
4646.94 11
4647.10 9
4647.25 7
4647.41 6
4647.57 8
4647.72 13
4647.88 21
4648.04 30
4648.19 41
4648.35 49
4648.50 54
4648.66 55
4648.82 51
4648.97 44
4649.13 35
4649.29 25
4649.44 17
4649.60 10
4649.76 6
4649.91 2
4650.07 0
4650.22 0
4650.38 0
4650.54 0
4650.69 0
4650.85 0
4651.01 0
4651.16 0
4651.32 6
4651.48 16
4651.63 25
4651.79 33
4651.94 38
4652.10 42
4652.26 43
4652.41 44
4652.57 43
4652.73 41
4652.88 38
4653.04 34
4653.20 30
4653.35 25
4653.51 20
4653.67 15
4653.82 12
4653.98 11
4654.13 11
4654.29 13
4654.45 15
4654.60 18
4654.76 21
4654.92 23
4655.07 24
4655.23 24
4655.39 24
4655.54 23
4655.70 22
4655.86 23
4656.01 24
4656.17 28
4656.33 33
4656.48 39
4656.64 45
4656.79 52
4656.95 59
4657.11 66
4657.26 74
4657.42 82
4657.58 91
4657.73 100
4657.89 110
4658.05 119
4658.20 127
4658.36 131
4658.52 132
4658.67 130
4658.83 124
4658.99 116
4659.14 106
4659.30 96
4659.46 86
4659.61 76
4659.77 68
4659.93 62
4660.08 57
4660.24 53
4660.39 51
4660.55 49
4660.71 49
4660.86 50
4661.02 53
4661.18 56
4661.33 61
4661.49 67
4661.65 74
4661.80 80
4661.96 86
4662.12 91
4662.27 96
4662.43 99
4662.59 102
4662.74 105
4662.90 107
4663.06 109
4663.21 111
4663.37 111
4663.53 109
4663.68 105
4663.84 100
4664.00 93
4664.15 84
4664.31 74
4664.47 63
4664.62 53
4664.78 43
4664.94 35
4665.09 29
4665.25 25
4665.41 21
4665.56 18
4665.72 15
4665.88 11
4666.03 7
4666.19 4
4666.35 0
4666.50 0
4666.66 0
4666.82 0
4666.97 0
4667.13 0
4667.29 0
4667.44 0
4667.60 0
4667.76 10
4667.91 23
4668.07 37
4668.23 50
4668.38 60
4668.54 67
4668.70 70
4668.85 69
4669.01 65
4669.17 60
4669.32 57
4669.48 58
4669.64 63
4669.79 73
4669.95 87
4670.11 104
4670.26 119
4670.42 131
4670.58 139
4670.73 141
4670.89 138
4671.05 133
4671.20 125
4671.36 119
4671.52 115
4671.67 114
4671.83 117
4671.99 121
4672.14 127
4672.30 132
4672.46 136
4672.61 139
4672.77 140
4672.93 139
4673.08 137
4673.24 135
4673.40 132
4673.55 129
4673.71 127
4673.87 126
4674.03 126
4674.18 127
4674.34 129
4674.50 131
4674.65 134
4674.81 136
4674.97 136
4675.12 136
4675.28 134
4675.44 132
4675.59 129
4675.75 125
4675.91 120
4676.06 113
4676.22 105
4676.38 96
4676.53 88
4676.69 83
4676.85 81
4677.00 82
4677.16 86
4677.32 91
4677.48 95
4677.63 96
4677.79 94
4677.95 90
4678.10 84
4678.26 79
4678.42 76
4678.57 74
4678.73 73
4678.89 73
4679.04 73
4679.20 71
4679.36 68
4679.51 65
4679.67 63
4679.83 62
4679.98 64
4680.14 68
4680.30 74
4680.46 82
4680.61 90
4680.77 98
4680.93 105
4681.08 110
4681.24 114
4681.40 117
4681.55 121
4681.71 125
4681.87 131
4682.02 138
4682.18 147
4682.34 155
4682.50 163
4682.65 168
4682.81 170
4682.97 169
4683.12 165
4683.28 157
4683.44 148
4683.59 139
4683.75 130
4683.91 123
4684.06 118
4684.22 116
4684.38 116
4684.54 120
4684.69 126
4684.85 134
4685.01 144
4685.16 154
4685.32 163
4685.48 171
4685.63 176
4685.79 179
4685.95 178
4686.11 175
4686.26 169
4686.42 162
4686.58 154
4686.73 147
4686.89 141
4687.05 137
4687.20 135
4687.36 133
4687.52 133
4687.68 133
4687.83 135
4687.99 138
4688.15 143
4688.30 150
4688.46 159
4688.62 168
4688.77 178
4688.93 186
4689.09 192
4689.25 196
4689.40 198
4689.56 200
4689.72 203
4689.87 208
4690.03 215
4690.19 223
4690.35 233
4690.50 243
4690.66 253
4690.82 262
4690.97 270
4691.13 278
4691.29 286
4691.44 293
4691.60 299
4691.76 304
4691.92 308
4692.07 309
4692.23 310
4692.39 309
4692.54 310
4692.70 311
4692.86 314
4693.02 319
4693.17 325
4693.33 335
4693.49 347
4693.64 362
4693.80 380
4693.96 401
4694.12 424
4694.27 448
4694.43 470
4694.59 490
4694.74 506
4694.90 519
4695.06 529
4695.22 537
4695.37 543
4695.53 551
4695.69 559
4695.84 570
4696.00 582
4696.16 595
4696.32 607
4696.47 617
4696.63 625
4696.79 631
4696.94 634
4697.10 636
4697.26 639
4697.42 642
4697.57 647
4697.73 654
4697.89 662
4698.04 671
4698.20 680
4698.36 688
4698.52 695
4698.67 700
4698.83 704
4698.99 708
4699.14 712
4699.30 717
4699.46 725
4699.62 733
4699.77 744
4699.93 755
4700.09 766
4700.25 777
4700.40 788
4700.56 799
4700.72 810
4700.87 820
4701.03 831
4701.19 842
4701.35 853
4701.50 864
4701.66 874
4701.82 884
4701.97 894
4702.13 903
4702.29 912
4702.45 922
4702.60 934
4702.76 947
4702.92 964
4703.08 985
4703.23 1009
4703.39 1035
4703.55 1062
4703.70 1087
4703.86 1109
4704.02 1126
4704.18 1136
4704.33 1142
4704.49 1144
4704.65 1145
4704.81 1146
4704.96 1150
4705.12 1156
4705.28 1166
4705.43 1178
4705.59 1192
4705.75 1208
4705.91 1224
4706.06 1242
4706.22 1261
4706.38 1283
4706.54 1309
4706.69 1339
4706.85 1374
4707.01 1413
4707.17 1454
4707.32 1496
4707.48 1538
4707.64 1577
4707.79 1614
4707.95 1649
4708.11 1683
4708.27 1718
4708.42 1755
4708.58 1794
4708.74 1837
4708.90 1883
4709.05 1931
4709.21 1983
4709.37 2037
4709.53 2095
4709.68 2159
4709.84 2230
4710.00 2309
4710.16 2396
4710.31 2492
4710.47 2598
4710.63 2713
4710.79 2840
4710.94 2980
4711.10 3133
4711.26 3302
4711.41 3483
4711.57 3678
4711.73 3884
4711.89 4103
4712.04 4334
4712.20 4581
4712.36 4844
4712.52 5125
4712.67 5419
4712.83 5724
4712.99 6033
4713.15 6340
4713.30 6639
4713.46 6928
4713.62 7210
4713.78 7487
4713.93 7764
4714.09 8046
4714.25 8338
4714.41 8638
4714.56 8944
4714.72 9249
4714.88 9547
4715.04 9833
4715.19 10101
4715.35 10349
4715.51 10577
4715.67 10786
4715.82 10976
4715.98 11146
4716.14 11296
4716.30 11425
4716.45 11529
4716.61 11607
4716.77 11656
4716.93 11675
4717.08 11664
4717.24 11626
4717.40 11563
4717.56 11477
4717.71 11374
4717.87 11256
4718.03 11127
4718.19 10989
4718.34 10843
4718.50 10689
4718.66 10526
4718.82 10354
4718.97 10173
4719.13 9981
4719.29 9779
4719.45 9568
4719.60 9349
4719.76 9125
4719.92 8899
4720.08 8672
4720.23 8446
4720.39 8221
4720.55 7997
4720.71 7772
4720.86 7545
4721.02 7318
4721.18 7092
4721.34 6872
4721.49 6661
4721.65 6461
4721.81 6273
4721.97 6098
4722.12 5933
4722.28 5776
4722.44 5622
4722.60 5470
4722.76 5319
4722.91 5170
4723.07 5024
4723.23 4883
4723.39 4748
4723.54 4620
4723.70 4498
4723.86 4383
4724.02 4272
4724.17 4164
4724.33 4057
4724.49 3951
4724.65 3845
4724.80 3741
4724.96 3640
4725.12 3542
4725.28 3448
4725.43 3360
4725.59 3276
4725.75 3198
4725.91 3123
4726.07 3052
4726.22 2983
4726.38 2915
4726.54 2847
4726.70 2779
4726.85 2711
4727.01 2642
4727.17 2573
4727.33 2507
4727.48 2443
4727.64 2381
4727.80 2323
4727.96 2268
4728.12 2215
4728.27 2165
4728.43 2117
4728.59 2071
4728.75 2028
4728.90 1987
4729.06 1949
4729.22 1914
4729.38 1880
4729.53 1848
4729.69 1816
4729.85 1783
4730.01 1749
4730.17 1715
4730.32 1681
4730.48 1646
4730.64 1612
4730.80 1579
4730.95 1547
4731.11 1518
4731.27 1491
4731.43 1467
4731.59 1446
4731.74 1428
4731.90 1412
4732.06 1399
4732.22 1387
4732.37 1376
4732.53 1367
4732.69 1359
4732.85 1352
4733.00 1347
4733.16 1343
4733.32 1339
4733.48 1335
4733.64 1329
4733.79 1321
4733.95 1310
4734.11 1298
4734.27 1286
4734.43 1274
4734.58 1265
4734.74 1258
4734.90 1256
4735.06 1257
4735.21 1263
4735.37 1272
4735.53 1283
4735.69 1296
4735.85 1309
4736.00 1321
4736.16 1332
4736.32 1342
4736.48 1350
4736.63 1358
4736.79 1366
4736.95 1376
4737.11 1387
4737.27 1397
4737.42 1406
4737.58 1413
4737.74 1417
4737.90 1419
4738.06 1421
4738.21 1423
4738.37 1427
4738.53 1435
4738.69 1445
4738.84 1456
4739.00 1468
4739.16 1479
4739.32 1487
4739.48 1493
4739.63 1498
4739.79 1504
4739.95 1512
4740.11 1523
4740.27 1540
4740.42 1561
4740.58 1585
4740.74 1612
4740.90 1638
4741.05 1662
4741.21 1682
4741.37 1695
4741.53 1701
4741.69 1701
4741.84 1695
4742.00 1686
4742.16 1676
4742.32 1668
4742.48 1664
4742.63 1666
4742.79 1674
4742.95 1686
4743.11 1701
4743.27 1715
4743.42 1727
4743.58 1734
4743.74 1737
4743.90 1735
4744.06 1729
4744.21 1722
4744.37 1715
4744.53 1710
4744.69 1707
4744.85 1707
4745.00 1710
4745.16 1716
4745.32 1723
4745.48 1730
4745.64 1733
4745.79 1731
4745.95 1722
4746.11 1702
4746.27 1673
4746.43 1634
4746.58 1588
4746.74 1537
4746.90 1485
4747.06 1433
4747.22 1383
4747.37 1337
4747.53 1293
4747.69 1252
4747.85 1212
4748.01 1174
4748.16 1136
4748.32 1100
4748.48 1066
4748.64 1035
4748.80 1008
4748.95 984
4749.11 963
4749.27 946
4749.43 931
4749.59 920
4749.74 911
4749.90 903
4750.06 897
4750.22 890
4750.38 883
4750.53 873
4750.69 863
4750.85 853
4751.01 843
4751.17 834
4751.32 827
4751.48 822
4751.64 817
4751.80 812
4751.96 805
4752.11 796
4752.27 786
4752.43 774
4752.59 762
4752.75 750
4752.91 741
4753.06 733
4753.22 728
4753.38 724
4753.54 722
4753.70 721
4753.85 719
4754.01 718
4754.17 716
4754.33 714
4754.49 710
4754.64 706
4754.80 700
4754.96 693
4755.12 684
4755.28 674
4755.44 665
4755.59 656
4755.75 649
4755.91 643
4756.07 639
4756.23 637
4756.38 635
4756.54 633
4756.70 631
4756.86 628
4757.02 624
4757.18 620
4757.33 616
4757.49 611
4757.65 606
4757.81 600
4757.97 593
4758.12 584
4758.28 573
4758.44 561
4758.60 548
4758.76 535
4758.92 524
4759.07 515
4759.23 510
4759.39 507
4759.55 506
4759.71 506
4759.86 504
4760.02 499
4760.18 491
4760.34 478
4760.50 462
4760.66 444
4760.81 425
4760.97 407
4761.13 392
4761.29 381
4761.45 372
4761.61 366
4761.76 361
4761.92 357
4762.08 353
4762.24 348
4762.40 343
4762.55 339
4762.71 335
4762.87 330
4763.03 324
4763.19 316
4763.35 307
4763.50 296
4763.66 284
4763.82 274
4763.98 265
4764.14 260
4764.30 258
4764.45 259
4764.61 262
4764.77 266
4764.93 270
4765.09 275
4765.25 279
4765.40 285
4765.56 290
4765.72 297
4765.88 303
4766.04 308
4766.20 311
4766.35 312
4766.51 309
4766.67 304
4766.83 295
4766.99 284
4767.15 271
4767.30 257
4767.46 244
4767.62 232
4767.78 222
4767.94 215
4768.10 210
4768.25 208
4768.41 206
4768.57 203
4768.73 199
4768.89 192
4769.05 184
4769.20 174
4769.36 163
4769.52 152
4769.68 143
4769.84 135
4770.00 130
4770.15 125
4770.31 122
4770.47 119
4770.63 116
4770.79 112
4770.95 107
4771.10 100
4771.26 93
4771.42 87
4771.58 83
4771.74 81
4771.90 82
4772.06 87
4772.21 93
4772.37 101
4772.53 107
4772.69 113
4772.85 117
4773.01 121
4773.16 124
4773.32 129
4773.48 134
4773.64 139
4773.80 145
4773.96 148
4774.12 149
4774.27 147
4774.43 142
4774.59 137
4774.75 132
4774.91 129
4775.07 129
4775.22 132
4775.38 136
4775.54 141
4775.70 144
4775.86 145
4776.02 144
4776.18 139
4776.33 133
4776.49 125
4776.65 117
4776.81 109
4776.97 103
4777.13 98
4777.28 94
4777.44 91
4777.60 87
4777.76 83
4777.92 76
4778.08 69
4778.24 61
4778.39 55
4778.55 51
4778.71 50
4778.87 53
4779.03 59
4779.19 66
4779.35 74
4779.50 80
4779.66 83
4779.82 84
4779.98 82
4780.14 77
4780.30 72
4780.46 68
4780.61 65
4780.77 66
4780.93 68
4781.09 73
4781.25 80
4781.41 87
4781.57 94
4781.72 99
4781.88 102
4782.04 104
4782.20 104
4782.36 101
4782.52 97
4782.68 91
4782.83 84
4782.99 78
4783.15 72
4783.31 67
4783.47 65
4783.63 66
4783.79 68
4783.94 71
4784.10 75
4784.26 80
4784.42 83
4784.58 85
4784.74 85
4784.90 84
4785.06 80
4785.21 74
4785.37 66
4785.53 56
4785.69 46
4785.85 35
4786.01 25
4786.17 17
4786.32 10
4786.48 6
4786.64 5
4786.80 6
4786.96 10
4787.12 15
4787.28 19
4787.44 23
4787.59 24
4787.75 24
4787.91 22
4788.07 19
4788.23 15
4788.39 12
4788.55 9
4788.70 7
4788.86 6
4789.02 4
4789.18 3
4789.34 1
4789.50 0
4789.66 0
4789.82 0
4789.97 0
4790.13 0
4790.29 0
4790.45 0
4790.61 0
4790.77 0
4790.93 0
4791.09 0
4791.24 3
4791.40 7
4791.56 12
4791.72 17
4791.88 23
4792.04 28
4792.20 32
4792.36 35
4792.51 36
4792.67 35
4792.83 32
4792.99 28
4793.15 23
4793.31 19
4793.47 16
4793.63 15
4793.78 16
4793.94 17
4794.10 18
4794.26 20
4794.42 22
4794.58 23
4794.74 24
4794.90 25
4795.05 25
4795.21 26
4795.37 27
4795.53 28
4795.69 29
4795.85 31
4796.01 33
4796.17 34
4796.33 36
4796.48 37
4796.64 38
4796.80 39
4796.96 40
4797.12 43
4797.28 48
4797.44 54
4797.60 63
4797.75 73
4797.91 84
4798.07 95
4798.23 104
4798.39 109
4798.55 111
4798.71 110
4798.87 107
4799.03 104
4799.18 102
4799.34 102
4799.50 105
4799.66 110
4799.82 115
4799.98 119
4800.14 121
4800.30 121
4800.46 118
4800.61 114
4800.77 111
4800.93 108
4801.09 108
4801.25 110
4801.41 114
4801.57 119
4801.73 123
4801.89 126
4802.04 127
4802.20 125
4802.36 121
4802.52 115
4802.68 110
4802.84 105
4803.00 102
4803.16 101
4803.32 101
4803.48 103
4803.63 105
4803.79 107
4803.95 107
4804.11 104
4804.27 98
4804.43 90
4804.59 81
4804.75 73
4804.91 66
4805.06 62
4805.22 61
4805.38 62
4805.54 65
4805.70 69
4805.86 74
4806.02 80
4806.18 87
4806.34 94
4806.50 102
4806.65 109
4806.81 115
4806.97 117
4807.13 116
4807.29 112
4807.45 104
4807.61 96
4807.77 89
4807.93 83
4808.09 80
4808.24 79
4808.40 81
4808.56 83
4808.72 84
4808.88 84
4809.04 82
4809.20 78
4809.36 72
4809.52 64
4809.68 57
4809.84 50
4809.99 46
4810.15 45
4810.31 47
4810.47 51
4810.63 58
4810.79 66
4810.95 73
4811.11 79
4811.27 84
4811.43 87
4811.58 90
4811.74 93
4811.90 96
4812.06 100
4812.22 105
4812.38 110
4812.54 115
4812.70 119
4812.86 123
4813.02 126
4813.18 130
4813.33 134
4813.49 139
4813.65 144
4813.81 148
4813.97 151
4814.13 152
4814.29 150
4814.45 146
4814.61 140
4814.77 133
4814.93 127
4815.09 122
4815.24 117
4815.40 114
4815.56 111
4815.72 108
4815.88 104
4816.04 100
4816.20 95
4816.36 91
4816.52 87
4816.68 85
4816.84 83
4817.00 83
4817.15 83
4817.31 83
4817.47 83
4817.63 84
4817.79 86
4817.95 88
4818.11 91
4818.27 94
4818.43 98
4818.59 101
4818.75 103
4818.91 104
4819.06 104
4819.22 104
4819.38 103
4819.54 103
4819.70 104
4819.86 104
4820.02 103
4820.18 100
4820.34 97
4820.50 92
4820.66 86
4820.82 80
4820.98 75
4821.13 70
4821.29 66
4821.45 61
4821.61 55
4821.77 48
4821.93 40
4822.09 31
4822.25 23
4822.41 17
4822.57 14
4822.73 15
4822.89 18
4823.05 25
4823.20 34
4823.36 45
4823.52 56
4823.68 68
4823.84 80
4824.00 92
4824.16 104
4824.32 115
4824.48 124
4824.64 130
4824.80 132
4824.96 130
4825.12 124
4825.28 116
4825.43 106
4825.59 96
4825.75 87
4825.91 82
4826.07 80
4826.23 81
4826.39 85
4826.55 90
4826.71 95
4826.87 97
4827.03 97
4827.19 95
4827.35 90
4827.51 83
4827.67 76
4827.82 70
4827.98 66
4828.14 63
4828.30 63
4828.46 65
4828.62 70
4828.78 77
4828.94 86
4829.10 97
4829.26 107
4829.42 117
4829.58 125
4829.74 131
4829.90 134
4830.06 135
4830.22 134
4830.37 134
4830.53 135
4830.69 137
4830.85 138
4831.01 138
4831.17 137
4831.33 132
4831.49 124
4831.65 112
4831.81 98
4831.97 83
4832.13 69
4832.29 57
4832.45 48
4832.61 42
4832.77 41
4832.93 43
4833.08 48
4833.24 54
4833.40 60
4833.56 67
4833.72 72
4833.88 75
4834.04 76
4834.20 74
4834.36 70
4834.52 63
4834.68 54
4834.84 44
4835.00 36
4835.16 29
4835.32 26
4835.48 26
4835.64 28
4835.80 32
4835.96 37
4836.11 41
4836.27 45
4836.43 49
4836.59 53
4836.75 57
4836.91 60
4837.07 63
4837.23 65
4837.39 65
4837.55 63
4837.71 60
4837.87 55
4838.03 51
4838.19 46
4838.35 41
4838.51 35
4838.67 29
4838.83 21
4838.99 13
4839.15 6
4839.30 0
4839.46 0
4839.62 0
4839.78 0
4839.94 0
4840.10 0
4840.26 0
4840.42 0
4840.58 0
4840.74 0
4840.90 5
4841.06 15
4841.22 26
4841.38 38
4841.54 47
4841.70 52
4841.86 53
4842.02 50
4842.18 44
4842.34 36
4842.50 28
4842.66 20
4842.82 15
4842.97 11
4843.13 8
4843.29 6
4843.45 4
4843.61 1
4843.77 0
4843.93 0
4844.09 0
4844.25 1
4844.41 5
4844.57 11
4844.73 16
4844.89 20
4845.05 21
4845.21 19
4845.37 14
4845.53 7
4845.69 0
4845.85 0
4846.01 0
4846.17 0
4846.33 0
4846.49 0
4846.65 0
4846.81 0
4846.97 2
4847.13 8
4847.29 13
4847.44 18
4847.60 23
4847.76 26
4847.92 28
4848.08 29
4848.24 29
4848.40 28
4848.56 25
4848.72 22
4848.88 18
4849.04 14
4849.20 10
4849.36 7
4849.52 4
4849.68 2
4849.84 1
4850.00 1
4850.16 3
4850.32 7
4850.48 11
4850.64 17
4850.80 23
4850.96 30
4851.12 37
4851.28 43
4851.44 49
4851.60 54
4851.76 57
4851.92 60
4852.08 62
4852.24 63
4852.40 65
4852.56 67
4852.72 69
4852.88 70
4853.03 71
4853.19 70
4853.35 68
4853.51 66
4853.67 63
4853.83 61
4853.99 59
4854.15 58
4854.31 58
4854.47 57
4854.63 56
4854.79 53
4854.95 50
4855.11 47
4855.27 44
4855.43 41
4855.59 40
4855.75 41
4855.91 44
4856.07 49
4856.23 56
4856.39 64
4856.55 73
4856.71 83
4856.87 92
4857.03 100
4857.19 108
4857.35 113
4857.51 117
4857.67 119
4857.83 119
4857.99 117
4858.15 113
4858.31 107
4858.47 101
4858.63 95
4858.79 91
4858.95 89
4859.11 90
4859.27 95
4859.43 102
4859.59 109
4859.75 116
4859.91 120
4860.07 123
4860.23 123
4860.39 121
4860.55 118
4860.71 116
4860.87 113
4861.03 111
4861.19 110
4861.35 109
4861.51 108
4861.67 106
4861.83 103
4861.99 99
4862.15 94
4862.31 88
4862.47 83
4862.63 80
4862.79 77
4862.95 77
4863.11 78
4863.27 80
4863.43 83
4863.59 86
4863.75 88
4863.91 89
4864.07 88
4864.22 86
4864.38 83
4864.54 80
4864.70 78
4864.86 77
4865.02 78
4865.18 79
4865.34 82
4865.50 84
4865.66 87
4865.82 90
4865.98 93
4866.14 97
4866.30 101
4866.46 105
4866.62 109
4866.78 111
4866.94 112
4867.10 113
4867.26 115
4867.42 118
4867.58 123
4867.74 131
4867.90 141
4868.06 152
4868.22 163
4868.38 173
4868.54 181
4868.70 189
4868.86 194
4869.02 200
4869.18 205
4869.34 211
4869.50 218
4869.66 225
4869.82 232
4869.98 239
4870.14 243
4870.31 244
4870.47 242
4870.63 237
4870.79 229
4870.95 220
4871.11 212
4871.27 208
4871.43 207
4871.59 212
4871.75 221
4871.91 233
4872.07 246
4872.23 258
4872.39 269
4872.55 277
4872.71 283
4872.87 288
4873.03 292
4873.19 295
4873.35 299
4873.51 303
4873.67 308
4873.83 313
4873.99 317
4874.15 321
4874.31 323
4874.47 324
4874.63 321
4874.79 315
4874.95 306
4875.11 293
4875.27 277
4875.43 261
4875.59 246
4875.75 233
4875.91 223
4876.07 218
4876.23 216
4876.39 216
4876.55 218
4876.71 219
4876.87 219
4877.03 215
4877.19 209
4877.35 201
4877.51 190
4877.67 179
4877.83 167
4877.99 157
4878.15 149
4878.31 143
4878.47 141
4878.63 141
4878.79 144
4878.95 148
4879.11 152
[truncated: 721,433 more chars]
