# Supplementary material for: Methylobacterium Species Promoting Rice and Barley Growth and Interaction Specificity Revealed with Whole-Cell Matrix-Assisted Laser Desorption / Ionization-Time-of-Flight Mass Spectrometry (MALDI-TOF/MS) Analysis
Source: PLoS One. 2015 Jun 8;10(6):e0129509. doi: 10.1371/journal.pone.0129509 (PMC4460032; doi:10.1371/journal.pone.0129509)
Supplement: S2 Data — (ZIP) [file pone.0129509.s002.zip]

Archive with 105 entries (104 files):
- Supplementary data 2 (ms from inoculated rice)/
- Supplementary data 2 (ms from inoculated rice)/22A-1.txt
- Supplementary data 2 (ms from inoculated rice)/22A-10.txt
- Supplementary data 2 (ms from inoculated rice)/22A-11.txt
- Supplementary data 2 (ms from inoculated rice)/22A-12.txt
- Supplementary data 2 (ms from inoculated rice)/22A-13.txt
- Supplementary data 2 (ms from inoculated rice)/22A-14.txt
- Supplementary data 2 (ms from inoculated rice)/22A-15.txt
- Supplementary data 2 (ms from inoculated rice)/22A-16.txt
- Supplementary data 2 (ms from inoculated rice)/22A-17.txt
- Supplementary data 2 (ms from inoculated rice)/22A-18.txt
- Supplementary data 2 (ms from inoculated rice)/22A-19.txt
- Supplementary data 2 (ms from inoculated rice)/22A-2.txt
- Supplementary data 2 (ms from inoculated rice)/22A-20.txt
- Supplementary data 2 (ms from inoculated rice)/22A-3.txt
- Supplementary data 2 (ms from inoculated rice)/22A-4.txt
- Supplementary data 2 (ms from inoculated rice)/22A-5.txt
- Supplementary data 2 (ms from inoculated rice)/22A-6.txt
- Supplementary data 2 (ms from inoculated rice)/22A-7.txt
- Supplementary data 2 (ms from inoculated rice)/22A-8.txt
- Supplementary data 2 (ms from inoculated rice)/22A-9.txt
- Supplementary data 2 (ms from inoculated rice)/22A.txt
- Supplementary data 2 (ms from inoculated rice)/23e-1.txt
- Supplementary data 2 (ms from inoculated rice)/23e-10.txt
- Supplementary data 2 (ms from inoculated rice)/23e-11.txt
- Supplementary data 2 (ms from inoculated rice)/23e-12.txt
- Supplementary data 2 (ms from inoculated rice)/23e-13.txt
- Supplementary data 2 (ms from inoculated rice)/23e-14.txt
- Supplementary data 2 (ms from inoculated rice)/23e-15.txt
- Supplementary data 2 (ms from inoculated rice)/23e-16 .txt
- Supplementary data 2 (ms from inoculated rice)/23e-17 .txt
- Supplementary data 2 (ms from inoculated rice)/23e-18 .txt
- Supplementary data 2 (ms from inoculated rice)/23e-19 .txt
- Supplementary data 2 (ms from inoculated rice)/23e-2.txt
- Supplementary data 2 (ms from inoculated rice)/23e-20 .txt
- Supplementary data 2 (ms from inoculated rice)/23e-3.txt
- Supplementary data 2 (ms from inoculated rice)/23e-4.txt
- Supplementary data 2 (ms from inoculated rice)/23e-5.txt
- Supplementary data 2 (ms from inoculated rice)/23e-6.txt
- Supplementary data 2 (ms from inoculated rice)/23e-7.txt
- Supplementary data 2 (ms from inoculated rice)/23e-8.txt
- Supplementary data 2 (ms from inoculated rice)/23e-9.txt
- Supplementary data 2 (ms from inoculated rice)/23e.txt
- Supplementary data 2 (ms from inoculated rice)/66g-1.txt
- Supplementary data 2 (ms from inoculated rice)/66g-10.txt
- Supplementary data 2 (ms from inoculated rice)/66g-11 .txt
- Supplementary data 2 (ms from inoculated rice)/66g-12 .txt
- Supplementary data 2 (ms from inoculated rice)/66g-13 .txt
- Supplementary data 2 (ms from inoculated rice)/66g-14 .txt
- Supplementary data 2 (ms from inoculated rice)/66g-15 .txt
- Supplementary data 2 (ms from inoculated rice)/66g-16 .txt
- Supplementary data 2 (ms from inoculated rice)/66g-17 .txt
- Supplementary data 2 (ms from inoculated rice)/66g-18 .txt
- Supplementary data 2 (ms from inoculated rice)/66g-19 .txt
- Supplementary data 2 (ms from inoculated rice)/66g-2.txt
- Supplementary data 2 (ms from inoculated rice)/66g-20 .txt
- Supplementary data 2 (ms from inoculated rice)/66g-3.txt
- Supplementary data 2 (ms from inoculated rice)/66g-4.txt
- Supplementary data 2 (ms from inoculated rice)/66g-5.txt
- Supplementary data 2 (ms from inoculated rice)/66g-6.txt
- Supplementary data 2 (ms from inoculated rice)/66g-7.txt
- Supplementary data 2 (ms from inoculated rice)/66g-8.txt
- Supplementary data 2 (ms from inoculated rice)/66g-9.txt
- Supplementary data 2 (ms from inoculated rice)/66g.txt
- Supplementary data 2 (ms from inoculated rice)/92a-1.txt
- Supplementary data 2 (ms from inoculated rice)/92a-10.txt
- Supplementary data 2 (ms from inoculated rice)/92a-11 .txt
- Supplementary data 2 (ms from inoculated rice)/92a-12 .txt
- Supplementary data 2 (ms from inoculated rice)/92a-13 .txt
- Supplementary data 2 (ms from inoculated rice)/92a-14 .txt
- Supplementary data 2 (ms from inoculated rice)/92a-15 .txt
- Supplementary data 2 (ms from inoculated rice)/92a-16 .txt
- Supplementary data 2 (ms from inoculated rice)/92a-17 .txt
- Supplementary data 2 (ms from inoculated rice)/92a-18 .txt
- Supplementary data 2 (ms from inoculated rice)/92a-19 .txt
- Supplementary data 2 (ms from inoculated rice)/92a-2.txt
- Supplementary data 2 (ms from inoculated rice)/92a-20 .txt
- Supplementary data 2 (ms from inoculated rice)/92a-3.txt
- Supplementary data 2 (ms from inoculated rice)/92a-4.txt
- Supplementary data 2 (ms from inoculated rice)/92a-5.txt
- Supplementary data 2 (ms from inoculated rice)/92a-6.txt
- Supplementary data 2 (ms from inoculated rice)/92a-7.txt
- Supplementary data 2 (ms from inoculated rice)/92a-8.txt
- Supplementary data 2 (ms from inoculated rice)/92a-9.txt
- Supplementary data 2 (ms from inoculated rice)/92a.txt
- Supplementary data 2 (ms from inoculated rice)/control-1.txt
- Supplementary data 2 (ms from inoculated rice)/control-10.txt
- Supplementary data 2 (ms from inoculated rice)/control-11.txt
- Supplementary data 2 (ms from inoculated rice)/control-12.txt
- Supplementary data 2 (ms from inoculated rice)/control-13.txt
- Supplementary data 2 (ms from inoculated rice)/control-14.txt
- Supplementary data 2 (ms from inoculated rice)/control-15.txt
- Supplementary data 2 (ms from inoculated rice)/control-16.txt
- Supplementary data 2 (ms from inoculated rice)/control-17.txt
- Supplementary data 2 (ms from inoculated rice)/control-18.txt
- Supplementary data 2 (ms from inoculated rice)/control-19.txt
- Supplementary data 2 (ms from inoculated rice)/control-2.txt
- Supplementary data 2 (ms from inoculated rice)/control-20.txt
- Supplementary data 2 (ms from inoculated rice)/control-3.txt
- Supplementary data 2 (ms from inoculated rice)/control-4.txt
- Supplementary data 2 (ms from inoculated rice)/control-5.txt
- Supplementary data 2 (ms from inoculated rice)/control-6.txt
- Supplementary data 2 (ms from inoculated rice)/control-7.txt
- Supplementary data 2 (ms from inoculated rice)/control-8.txt
- Supplementary data 2 (ms from inoculated rice)/control-9.txt
