# Supplementary material for: Methylobacterium Species Promoting Rice and Barley Growth and Interaction Specificity Revealed with Whole-Cell Matrix-Assisted Laser Desorption / Ionization-Time-of-Flight Mass Spectrometry (MALDI-TOF/MS) Analysis
Source: PLoS One. 2015 Jun 8;10(6):e0129509. doi: 10.1371/journal.pone.0129509 (PMC4460032; doi:10.1371/journal.pone.0129509)
Supplement: S2 Data — (ZIP) [file pone.0129509.s002.zip › Supplementary data 2 (ms from inoculated rice)/22A-1.txt]

771.82 0
771.88 0
771.95 0
772.01 0
772.08 0
772.14 0
772.20 0
772.27 0
772.33 0
772.40 0
772.46 0
772.52 0
772.59 0
772.65 0
772.72 0
772.78 0
772.84 0
772.91 0
772.97 0
773.04 0
773.10 0
773.17 0
773.23 0
773.29 0
773.36 0
773.42 0
773.49 0
773.55 0
773.61 0
773.68 0
773.74 0
773.81 0
773.87 0
773.93 0
774.00 0
774.06 0
774.13 0
774.19 0
774.25 0
774.32 0
774.38 0
774.45 0
774.51 0
774.57 0
774.64 0
774.70 0
774.77 0
774.83 0
774.90 0
774.96 0
775.02 0
775.09 0
775.15 0
775.22 0
775.28 0
775.34 0
775.41 0
775.47 0
775.54 0
775.60 0
775.66 0
775.73 0
775.79 0
775.86 0
775.92 0
775.99 0
776.05 0
776.11 0
776.18 0
776.24 0
776.31 0
776.37 0
776.43 0
776.50 0
776.56 0
776.63 0
776.69 0
776.76 0
776.82 0
776.88 0
776.95 0
777.01 0
777.08 0
777.14 0
777.21 0
777.27 0
777.33 0
777.40 0
777.46 0
777.53 0
777.59 0
777.65 0
777.72 0
777.78 0
777.85 0
777.91 0
777.98 0
778.04 0
778.10 0
778.17 0
778.23 0
778.30 0
778.36 0
778.43 0
778.49 0
778.55 0
778.62 0
778.68 0
778.75 0
778.81 0
778.88 0
778.94 0
779.00 0
779.07 0
779.13 0
779.20 0
779.26 0
779.33 0
779.39 0
779.45 0
779.52 0
779.58 0
779.65 0
779.71 0
779.78 0
779.84 0
779.90 0
779.97 0
780.03 0
780.10 0
780.16 0
780.23 0
780.29 0
780.35 0
780.42 0
780.48 0
780.55 0
780.61 0
780.68 0
780.74 0
780.81 0
780.87 0
780.93 0
781.00 0
781.06 0
781.13 0
781.19 0
781.26 0
781.32 0
781.38 0
781.45 0
781.51 0
781.58 0
781.64 0
781.71 0
781.77 0
781.84 0
781.90 0
781.96 0
782.03 0
782.09 0
782.16 0
782.22 0
782.29 0
782.35 0
782.41 0
782.48 0
782.54 0
782.61 0
782.67 0
782.74 0
782.80 0
782.87 0
782.93 0
782.99 0
783.06 0
783.12 0
783.19 0
783.25 0
783.32 0
783.38 0
783.45 0
783.51 0
783.58 0
783.64 0
783.70 0
783.77 0
783.83 0
783.90 0
783.96 0
784.03 0
784.09 0
784.16 0
784.22 0
784.28 0
784.35 0
784.41 0
784.48 0
784.54 0
784.61 0
784.67 0
784.74 0
784.80 0
784.87 0
784.93 0
784.99 0
785.06 0
785.12 0
785.19 0
785.25 0
785.32 0
785.38 0
785.45 0
785.51 0
785.58 0
785.64 0
785.70 0
785.77 0
785.83 0
785.90 0
785.96 0
786.03 0
786.09 0
786.16 0
786.22 0
786.29 0
786.35 0
786.41 0
786.48 0
786.54 0
786.61 0
786.67 0
786.74 0
786.80 0
786.87 0
786.93 0
787.00 0
787.06 0
787.13 0
787.19 0
787.25 0
787.32 0
787.38 0
787.45 0
787.51 0
787.58 0
787.64 0
787.71 0
787.77 0
787.84 0
787.90 0
787.97 0
788.03 0
788.09 0
788.16 0
788.22 0
788.29 0
788.35 0
788.42 0
788.48 0
788.55 0
788.61 0
788.68 0
788.74 0
788.81 0
788.87 0
788.94 0
789.00 0
789.06 0
789.13 0
789.19 0
789.26 0
789.32 0
789.39 0
789.45 0
789.52 0
789.58 0
789.65 0
789.71 0
789.78 0
789.84 0
789.91 0
789.97 0
790.04 0
790.10 0
790.17 0
790.23 0
790.29 0
790.36 0
790.42 0
790.49 0
790.55 0
790.62 0
790.68 0
790.75 0
790.81 0
790.88 0
790.94 0
791.01 0
791.07 0
791.14 0
791.20 0
791.27 0
791.33 0
791.40 0
791.46 0
791.53 0
791.59 0
791.65 0
791.72 0
791.78 0
791.85 0
791.91 0
791.98 0
792.04 0
792.11 0
792.17 0
792.24 0
792.30 0
792.37 0
792.43 0
792.50 0
792.56 0
792.63 0
792.69 0
792.76 0
792.82 0
792.89 0
792.95 0
793.02 0
793.08 0
793.15 0
793.21 0
793.28 0
793.34 0
793.41 0
793.47 0
793.54 0
793.60 0
793.67 0
793.73 0
793.79 0
793.86 0
793.92 0
793.99 0
794.05 0
794.12 0
794.18 0
794.25 0
794.31 0
794.38 0
794.44 0
794.51 0
794.57 0
794.64 0
794.70 0
794.77 0
794.83 0
794.90 0
794.96 0
795.03 0
795.09 0
795.16 0
795.22 0
795.29 0
795.35 0
795.42 0
795.48 0
795.55 0
795.61 0
795.68 0
795.74 0
795.81 0
795.87 0
795.94 0
796.00 0
796.07 0
796.13 0
796.20 0
796.26 0
796.33 0
796.39 0
796.46 0
796.52 0
796.59 0
796.65 0
796.72 0
796.78 0
796.85 0
796.91 0
796.98 0
797.04 0
797.11 0
797.17 0
797.24 0
797.30 0
797.37 0
797.43 0
797.50 0
797.56 0
797.63 0
797.69 0
797.76 0
797.82 0
797.89 0
797.95 0
798.02 0
798.08 0
798.15 0
798.21 0
798.28 0
798.34 0
798.41 0
798.47 0
798.54 0
798.60 0
798.67 0
798.73 0
798.80 0
798.86 0
798.93 0
798.99 0
799.06 0
799.12 0
799.19 0
799.26 0
799.32 0
799.39 0
799.45 0
799.52 0
799.58 0
799.65 0
799.71 0
799.78 0
799.84 0
799.91 0
799.97 0
800.04 0
800.10 0
800.17 0
800.23 0
800.30 0
800.36 0
800.43 0
800.49 0
800.56 0
800.62 0
800.69 0
800.75 0
800.82 0
800.88 0
800.95 0
801.01 0
801.08 0
801.14 0
801.21 0
801.27 0
801.34 0
801.41 0
801.47 0
801.54 0
801.60 0
801.67 0
801.73 0
801.80 0
801.86 0
801.93 0
801.99 0
802.06 0
802.12 0
802.19 0
802.25 0
802.32 0
802.38 0
802.45 0
802.51 0
802.58 0
802.64 0
802.71 0
802.78 0
802.84 0
802.91 0
802.97 0
803.04 0
803.10 0
803.17 0
803.23 0
803.30 0
803.36 0
803.43 0
803.49 0
803.56 0
803.62 0
803.69 0
803.75 0
803.82 0
803.88 0
803.95 0
804.02 0
804.08 0
804.15 0
804.21 0
804.28 0
804.34 0
804.41 0
804.47 0
804.54 0
804.60 0
804.67 0
804.73 0
804.80 0
804.86 0
804.93 0
805.00 0
805.06 0
805.13 0
805.19 0
805.26 0
805.32 0
805.39 0
805.45 0
805.52 0
805.58 0
805.65 0
805.71 0
805.78 0
805.85 0
805.91 0
805.98 0
806.04 0
806.11 0
806.17 0
806.24 0
806.30 0
806.37 0
806.43 0
806.50 0
806.56 0
806.63 0
806.70 0
806.76 0
806.83 1
806.89 1
806.96 1
807.02 2
807.09 2
807.15 1
807.22 1
807.28 1
807.35 0
807.42 0
807.48 0
807.55 0
807.61 0
807.68 0
807.74 0
807.81 0
807.87 0
807.94 0
808.00 0
808.07 0
808.14 0
808.20 0
808.27 0
808.33 0
808.40 0
808.46 0
808.53 0
808.59 0
808.66 0
808.72 1
808.79 1
808.86 2
808.92 2
808.99 2
809.05 2
809.12 2
809.18 1
809.25 1
809.31 0
809.38 0
809.45 0
809.51 0
809.58 0
809.64 0
809.71 0
809.77 0
809.84 0
809.90 0
809.97 0
810.03 0
810.10 0
810.17 0
810.23 0
810.30 0
810.36 0
810.43 0
810.49 0
810.56 0
810.63 0
810.69 0
810.76 0
810.82 0
810.89 0
810.95 0
811.02 0
811.08 0
811.15 0
811.22 0
811.28 0
811.35 0
811.41 0
811.48 1
811.54 1
811.61 1
811.67 1
811.74 1
811.81 1
811.87 0
811.94 0
812.00 0
812.07 0
812.13 0
812.20 0
812.27 0
812.33 0
812.40 0
812.46 0
812.53 0
812.59 0
812.66 0
812.72 0
812.79 0
812.86 0
812.92 0
812.99 0
813.05 0
813.12 0
813.18 0
813.25 0
813.32 0
813.38 0
813.45 0
813.51 0
813.58 0
813.64 0
813.71 0
813.78 0
813.84 0
813.91 0
813.97 0
814.04 1
814.10 1
814.17 1
814.24 1
814.30 1
814.37 1
814.43 0
814.50 0
814.56 0
814.63 0
814.70 0
814.76 0
814.83 0
814.89 0
814.96 0
815.02 0
815.09 0
815.16 0
815.22 0
815.29 0
815.35 0
815.42 0
815.48 0
815.55 0
815.62 0
815.68 0
815.75 0
815.81 0
815.88 0
815.95 0
816.01 0
816.08 0
816.14 0
816.21 0
816.27 1
816.34 0
816.41 0
816.47 0
816.54 0
816.60 0
816.67 0
816.73 0
816.80 0
816.87 1
816.93 1
817.00 1
817.06 1
817.13 1
817.20 1
817.26 1
817.33 1
817.39 0
817.46 0
817.52 0
817.59 0
817.66 0
817.72 0
817.79 0
817.85 0
817.92 0
817.99 0
818.05 0
818.12 0
818.18 0
818.25 0
818.32 0
818.38 0
818.45 0
818.51 0
818.58 0
818.64 0
818.71 0
818.78 0
818.84 0
818.91 0
818.97 0
819.04 0
819.11 0
819.17 0
819.24 0
819.30 0
819.37 0
819.44 0
819.50 0
819.57 0
819.63 0
819.70 0
819.77 0
819.83 0
819.90 0
819.96 0
820.03 0
820.10 0
820.16 0
820.23 0
820.29 0
820.36 0
820.43 0
820.49 0
820.56 0
820.62 0
820.69 0
820.75 0
820.82 0
820.89 0
820.95 0
821.02 0
821.08 0
821.15 0
821.22 0
821.28 0
821.35 0
821.41 0
821.48 0
821.55 0
821.61 0
821.68 0
821.74 0
821.81 0
821.88 0
821.94 0
822.01 0
822.08 0
822.14 0
822.21 0
822.27 0
822.34 0
822.41 0
822.47 0
822.54 0
822.60 0
822.67 0
822.74 0
822.80 0
822.87 0
822.93 0
823.00 0
823.07 0
823.13 0
823.20 0
823.26 0
823.33 0
823.40 0
823.46 0
823.53 0
823.59 0
823.66 0
823.73 0
823.79 0
823.86 0
823.93 0
823.99 0
824.06 0
824.12 0
824.19 0
824.26 0
824.32 0
824.39 0
824.45 0
824.52 0
824.59 0
824.65 0
824.72 0
824.78 0
824.85 0
824.92 0
824.98 0
825.05 0
825.12 0
825.18 0
825.25 0
825.31 0
825.38 0
825.45 0
825.51 0
825.58 0
825.64 0
825.71 0
825.78 0
825.84 0
825.91 0
825.98 0
826.04 0
826.11 0
826.17 0
826.24 0
826.31 0
826.37 0
826.44 0
826.51 0
826.57 0
826.64 0
826.70 0
826.77 0
826.84 0
826.90 0
826.97 0
827.04 0
827.10 0
827.17 0
827.23 0
827.30 0
827.37 0
827.43 0
827.50 0
827.57 0
827.63 0
827.70 0
827.76 0
827.83 0
827.90 0
827.96 0
828.03 0
828.10 0
828.16 0
828.23 0
828.29 0
828.36 0
828.43 0
828.49 0
828.56 0
828.63 0
828.69 0
828.76 0
828.82 0
828.89 0
828.96 0
829.02 0
829.09 0
829.16 0
829.22 0
829.29 0
829.36 0
829.42 0
829.49 0
829.55 0
829.62 0
829.69 0
829.75 0
829.82 0
829.89 0
829.95 0
830.02 0
830.08 0
830.15 0
830.22 0
830.28 0
830.35 0
830.42 0
830.48 0
830.55 0
830.62 0
830.68 0
830.75 0
830.81 0
830.88 0
830.95 0
831.01 0
831.08 0
831.15 0
831.21 0
831.28 0
831.35 0
831.41 0
831.48 0
831.55 0
831.61 0
831.68 0
831.74 0
831.81 0
831.88 0
831.94 0
832.01 0
832.08 0
832.14 0
832.21 0
832.28 0
832.34 0
832.41 0
832.48 0
832.54 0
832.61 0
832.67 0
832.74 0
832.81 0
832.87 0
832.94 0
833.01 0
833.07 0
833.14 0
833.21 0
833.27 0
833.34 0
833.41 0
833.47 0
833.54 0
833.61 0
833.67 0
833.74 0
833.80 0
833.87 0
833.94 0
834.00 0
834.07 0
834.14 0
834.20 0
834.27 0
834.34 0
834.40 0
834.47 0
834.54 0
834.60 0
834.67 0
834.74 0
834.80 0
834.87 0
834.94 0
835.00 0
835.07 0
835.14 0
835.20 0
835.27 0
835.34 0
835.40 0
835.47 0
835.53 0
835.60 0
835.67 0
835.73 0
835.80 0
835.87 0
835.93 0
836.00 0
836.07 0
836.13 0
836.20 0
836.27 0
836.33 0
836.40 0
836.47 0
836.53 0
836.60 0
836.67 0
836.73 0
836.80 0
836.87 0
836.93 0
837.00 0
837.07 0
837.13 0
837.20 0
837.27 0
837.33 0
837.40 0
837.47 0
837.53 0
837.60 0
837.67 0
837.73 0
837.80 0
837.87 0
837.93 0
838.00 0
838.07 0
838.13 0
838.20 0
838.27 0
838.33 0
838.40 0
838.47 0
838.53 0
838.60 0
838.67 0
838.73 0
838.80 0
838.87 0
838.93 0
839.00 0
839.07 0
839.13 0
839.20 0
839.27 0
839.33 0
839.40 0
839.47 0
839.53 0
839.60 0
839.67 0
839.73 0
839.80 0
839.87 0
839.93 0
840.00 0
840.07 0
840.13 0
840.20 0
840.27 0
840.33 0
840.40 0
840.47 0
840.54 0
840.60 0
840.67 0
840.74 0
840.80 0
840.87 0
840.94 0
841.00 0
841.07 0
841.14 0
841.20 0
841.27 0
841.34 0
841.40 0
841.47 0
841.54 0
841.60 0
841.67 0
841.74 0
841.80 0
841.87 0
841.94 0
842.00 0
842.07 0
842.14 0
842.21 0
842.27 0
842.34 0
842.41 0
842.47 0
842.54 0
842.61 0
842.67 0
842.74 0
842.81 0
842.87 0
842.94 0
843.01 0
843.07 0
843.14 0
843.21 0
843.28 0
843.34 0
843.41 0
843.48 0
843.54 0
843.61 0
843.68 0
843.74 0
843.81 0
843.88 0
843.94 0
844.01 0
844.08 0
844.14 0
844.21 0
844.28 0
844.35 0
844.41 0
844.48 0
844.55 0
844.61 0
844.68 0
844.75 0
844.81 0
844.88 0
844.95 0
845.01 0
845.08 0
845.15 0
845.22 0
845.28 0
845.35 0
845.42 0
845.48 0
845.55 0
845.62 0
845.68 0
845.75 0
845.82 0
845.89 0
845.95 0
846.02 0
846.09 0
846.15 0
846.22 0
846.29 0
846.35 0
846.42 0
846.49 0
846.56 0
846.62 0
846.69 0
846.76 0
846.82 0
846.89 0
846.96 0
847.02 0
847.09 0
847.16 0
847.23 0
847.29 0
847.36 0
847.43 0
847.49 0
847.56 0
847.63 0
847.69 0
847.76 0
847.83 0
847.90 0
847.96 0
848.03 0
848.10 0
848.16 0
848.23 0
848.30 0
848.37 0
848.43 0
848.50 0
848.57 0
848.63 0
848.70 0
848.77 0
848.84 0
848.90 0
848.97 0
849.04 0
849.10 0
849.17 0
849.24 0
849.31 0
849.37 0
849.44 0
849.51 0
849.57 0
849.64 0
849.71 0
849.77 0
849.84 0
849.91 0
849.98 0
850.04 0
850.11 0
850.18 0
850.24 0
850.31 0
850.38 0
850.45 0
850.51 0
850.58 0
850.65 0
850.72 0
850.78 0
850.85 0
850.92 0
850.98 0
851.05 0
851.12 0
851.19 0
851.25 0
851.32 0
851.39 0
851.45 0
851.52 0
851.59 0
851.66 0
851.72 0
851.79 0
851.86 0
851.92 0
851.99 0
852.06 0
852.13 0
852.19 0
852.26 0
852.33 0
852.40 0
852.46 0
852.53 0
852.60 0
852.66 0
852.73 0
852.80 0
852.87 0
852.93 0
853.00 0
853.07 0
853.14 0
853.20 0
853.27 0
853.34 0
853.40 0
853.47 0
853.54 0
853.61 0
853.67 0
853.74 0
853.81 0
853.88 0
853.94 0
854.01 0
854.08 0
854.14 0
854.21 0
854.28 0
854.35 0
854.41 0
854.48 0
854.55 0
854.62 0
854.68 0
854.75 0
854.82 0
854.88 0
854.95 0
855.02 0
855.09 0
855.15 0
855.22 0
855.29 0
855.36 0
855.42 0
855.49 0
855.56 0
855.63 0
855.69 0
855.76 0
855.83 0
855.90 0
855.96 0
856.03 0
856.10 0
856.16 0
856.23 0
856.30 0
856.37 0
856.43 0
856.50 0
856.57 0
856.64 0
856.70 0
856.77 0
856.84 0
856.91 0
856.97 0
857.04 0
857.11 0
857.18 0
857.24 0
857.31 0
857.38 0
857.45 0
857.51 0
857.58 0
857.65 0
857.72 0
857.78 0
857.85 0
857.92 0
857.99 0
858.05 0
858.12 0
858.19 0
858.26 0
858.32 0
858.39 0
858.46 0
858.53 0
858.59 0
858.66 0
858.73 0
858.79 0
858.86 0
858.93 0
859.00 0
859.06 0
859.13 0
859.20 0
859.27 0
859.33 0
859.40 0
859.47 0
859.54 0
859.61 0
859.67 0
859.74 0
859.81 0
859.88 0
859.94 0
860.01 0
860.08 0
860.15 0
860.21 0
860.28 0
860.35 0
860.42 0
860.48 0
860.55 0
860.62 0
860.69 0
860.75 0
860.82 0
860.89 0
860.96 0
861.02 0
861.09 0
861.16 0
861.23 0
861.29 0
861.36 0
861.43 0
861.50 0
861.56 0
861.63 0
861.70 0
861.77 0
861.83 0
861.90 0
861.97 0
862.04 0
862.11 0
862.17 0
862.24 0
862.31 0
862.38 0
862.44 0
862.51 0
862.58 0
862.65 0
862.71 0
862.78 0
862.85 0
862.92 0
862.98 0
863.05 0
863.12 0
863.19 0
863.26 0
863.32 0
863.39 0
863.46 0
863.53 0
863.59 0
863.66 0
863.73 0
863.80 0
863.86 0
863.93 0
864.00 0
864.07 0
864.14 0
864.20 0
864.27 0
864.34 0
864.41 0
864.47 1
864.54 1
864.61 1
864.68 0
864.74 0
864.81 0
864.88 0
864.95 0
865.02 0
865.08 0
865.15 0
865.22 0
865.29 0
865.35 0
865.42 0
865.49 0
865.56 0
865.63 0
865.69 0
865.76 0
865.83 0
865.90 0
865.96 0
866.03 0
866.10 0
866.17 0
866.24 0
866.30 0
866.37 0
866.44 0
866.51 0
866.57 0
866.64 0
866.71 0
866.78 0
866.85 0
866.91 0
866.98 0
867.05 0
867.12 0
867.18 0
867.25 0
867.32 0
867.39 0
867.46 0
867.52 0
867.59 0
867.66 0
867.73 0
867.79 0
867.86 0
867.93 0
868.00 0
868.07 0
868.13 0
868.20 0
868.27 0
868.34 0
868.41 0
868.47 0
868.54 0
868.61 0
868.68 0
868.74 0
868.81 0
868.88 0
868.95 0
869.02 0
869.08 0
869.15 0
869.22 0
869.29 0
869.36 0
869.42 0
869.49 0
869.56 0
869.63 0
869.70 0
869.76 0
869.83 0
869.90 0
869.97 0
870.04 0
870.10 0
870.17 0
870.24 0
870.31 1
870.37 1
870.44 0
870.51 0
870.58 0
870.65 0
870.71 0
870.78 0
870.85 0
870.92 0
870.99 0
871.05 0
871.12 0
871.19 0
871.26 0
871.33 0
871.39 0
871.46 0
871.53 0
871.60 0
871.67 0
871.73 0
871.80 0
871.87 0
871.94 0
872.01 0
872.07 0
872.14 0
872.21 0
872.28 0
872.35 0
872.41 0
872.48 0
872.55 0
872.62 0
872.69 0
872.75 0
872.82 0
872.89 0
872.96 0
873.03 0
873.09 0
873.16 0
873.23 0
873.30 0
873.37 0
873.43 0
873.50 0
873.57 0
873.64 0
873.71 0
873.78 0
873.84 0
873.91 0
873.98 0
874.05 0
874.12 0
874.18 0
874.25 0
874.32 0
874.39 0
874.46 0
874.52 0
874.59 0
874.66 0
874.73 0
874.80 0
874.86 0
874.93 0
875.00 0
875.07 0
875.14 0
875.21 0
875.27 0
875.34 0
875.41 0
875.48 0
875.55 0
875.61 0
875.68 0
875.75 0
875.82 0
875.89 0
875.96 0
876.02 0
876.09 0
876.16 0
876.23 0
876.30 0
876.36 0
876.43 0
876.50 0
876.57 0
876.64 0
876.70 0
876.77 0
876.84 0
876.91 0
876.98 0
877.05 0
877.11 0
877.18 0
877.25 0
877.32 0
877.39 0
877.46 0
877.52 0
877.59 0
877.66 0
877.73 0
877.80 0
877.86 0
877.93 0
878.00 0
878.07 0
878.14 0
878.21 0
878.27 0
878.34 0
878.41 0
878.48 0
878.55 0
878.62 0
878.68 0
878.75 0
878.82 0
878.89 0
878.96 0
879.02 0
879.09 0
879.16 0
879.23 0
879.30 0
879.37 0
879.43 0
879.50 0
879.57 0
879.64 0
879.71 0
879.78 0
879.84 0
879.91 0
879.98 0
880.05 0
880.12 0
880.19 0
880.25 0
880.32 0
880.39 0
880.46 0
880.53 0
880.60 0
880.66 0
880.73 0
880.80 0
880.87 0
880.94 0
881.01 0
881.07 0
881.14 0
881.21 0
881.28 0
881.35 0
881.42 0
881.48 0
881.55 0
881.62 0
881.69 0
881.76 0
881.83 0
881.90 0
881.96 0
882.03 0
882.10 0
882.17 0
882.24 0
882.31 0
882.37 0
882.44 0
882.51 0
882.58 0
882.65 0
882.72 0
882.78 0
882.85 0
882.92 0
882.99 0
883.06 0
883.13 0
883.19 0
883.26 0
883.33 0
883.40 0
883.47 0
883.54 0
883.61 0
883.67 0
883.74 0
883.81 0
883.88 0
883.95 0
884.02 0
884.08 0
884.15 0
884.22 0
884.29 0
884.36 0
884.43 0
884.50 0
884.56 0
884.63 0
884.70 0
884.77 0
884.84 0
884.91 0
884.98 0
885.04 0
885.11 0
885.18 0
885.25 0
885.32 0
885.39 0
885.45 0
885.52 0
885.59 0
885.66 0
885.73 0
885.80 0
885.87 0
885.93 0
886.00 0
886.07 1
886.14 1
886.21 1
886.28 1
886.35 1
886.41 0
886.48 0
886.55 0
886.62 0
886.69 0
886.76 0
886.83 0
886.89 0
886.96 0
887.03 0
887.10 0
887.17 0
887.24 0
887.31 0
887.37 0
887.44 0
887.51 0
887.58 0
887.65 0
887.72 0
887.79 0
887.86 0
887.92 0
887.99 0
888.06 0
888.13 0
888.20 0
888.27 0
888.34 0
888.40 0
888.47 0
888.54 0
888.61 0
888.68 0
888.75 0
888.82 0
888.88 0
888.95 0
889.02 0
889.09 0
889.16 0
889.23 0
889.30 0
889.37 0
889.43 0
889.50 0
889.57 1
889.64 1
889.71 1
889.78 1
889.85 0
889.91 0
889.98 0
890.05 0
890.12 0
890.19 0
890.26 0
890.33 0
890.40 0
890.46 0
890.53 0
890.60 0
890.67 0
890.74 0
890.81 0
890.88 0
890.95 0
891.01 0
891.08 0
891.15 0
891.22 0
891.29 0
891.36 0
891.43 0
891.50 0
891.56 0
891.63 0
891.70 0
891.77 0
891.84 0
891.91 0
891.98 0
892.05 0
892.11 0
892.18 0
892.25 0
892.32 0
892.39 0
892.46 0
892.53 0
892.60 0
892.67 0
892.73 0
892.80 0
892.87 0
892.94 0
893.01 0
893.08 0
893.15 0
893.22 0
893.28 0
893.35 0
893.42 0
893.49 0
893.56 0
893.63 0
893.70 0
893.77 0
893.84 0
893.90 0
893.97 0
894.04 0
894.11 0
894.18 0
894.25 0
894.32 0
894.39 0
894.45 0
894.52 0
894.59 0
894.66 0
894.73 0
894.80 0
894.87 0
894.94 0
895.01 0
895.07 0
895.14 0
895.21 0
895.28 0
895.35 0
895.42 0
895.49 0
895.56 0
895.63 0
895.70 0
895.76 0
895.83 0
895.90 0
895.97 0
896.04 0
896.11 0
896.18 0
896.25 0
896.32 0
896.38 0
896.45 0
896.52 0
896.59 0
896.66 0
896.73 0
896.80 0
896.87 0
896.94 0
897.01 0
897.07 0
897.14 0
897.21 0
897.28 0
897.35 0
897.42 0
897.49 0
897.56 0
897.63 0
897.70 0
897.76 0
897.83 0
897.90 0
897.97 0
898.04 0
898.11 0
898.18 0
898.25 0
898.32 0
898.39 0
898.45 0
898.52 0
898.59 0
898.66 0
898.73 0
898.80 0
898.87 0
898.94 0
899.01 0
899.08 0
899.14 0
899.21 0
899.28 0
899.35 0
899.42 0
899.49 0
899.56 0
899.63 0
899.70 0
899.77 0
899.84 0
899.90 0
899.97 0
900.04 0
900.11 0
900.18 0
900.25 0
900.32 0
900.39 0
900.46 0
900.53 0
900.60 0
900.66 0
900.73 0
900.80 0
900.87 0
900.94 0
901.01 0
901.08 0
901.15 0
901.22 0
901.29 0
901.36 0
901.42 0
901.49 0
901.56 0
901.63 0
901.70 0
901.77 0
901.84 0
901.91 0
901.98 0
902.05 0
902.12 0
902.19 0
902.25 0
902.32 0
902.39 0
902.46 0
902.53 0
902.60 0
902.67 0
902.74 0
902.81 0
902.88 0
902.95 0
903.02 0
903.09 0
903.15 0
903.22 0
903.29 0
903.36 0
903.43 0
903.50 0
903.57 0
903.64 0
903.71 0
903.78 0
903.85 0
903.92 0
903.99 0
904.05 0
904.12 0
904.19 0
904.26 0
904.33 0
904.40 0
904.47 0
904.54 0
904.61 0
904.68 0
904.75 0
904.82 0
904.89 0
904.95 0
905.02 0
905.09 0
905.16 0
905.23 0
905.30 0
905.37 0
905.44 0
905.51 0
905.58 0
905.65 0
905.72 0
905.79 0
905.86 0
905.92 0
905.99 0
906.06 0
906.13 0
906.20 0
906.27 0
906.34 0
906.41 0
906.48 0
906.55 0
906.62 0
906.69 0
906.76 0
906.83 0
906.90 0
906.96 0
907.03 0
907.10 0
907.17 0
907.24 0
907.31 0
907.38 0
907.45 0
907.52 0
907.59 0
907.66 0
907.73 0
907.80 0
907.87 0
907.94 0
908.01 0
908.07 0
908.14 0
908.21 0
908.28 0
908.35 0
908.42 0
908.49 0
908.56 0
908.63 0
908.70 0
908.77 0
908.84 0
908.91 0
908.98 0
909.05 0
909.12 0
909.19 0
909.25 0
909.32 0
909.39 0
909.46 0
909.53 0
909.60 0
909.67 0
909.74 0
909.81 0
909.88 0
909.95 0
910.02 0
910.09 0
910.16 0
910.23 0
910.30 0
910.37 0
910.44 0
910.51 0
910.57 0
910.64 0
910.71 0
910.78 0
910.85 0
910.92 0
910.99 0
911.06 0
911.13 0
911.20 0
911.27 0
911.34 0
911.41 0
911.48 0
911.55 0
911.62 0
911.69 0
911.76 0
911.83 0
911.90 0
911.97 0
912.03 0
912.10 0
912.17 0
912.24 0
912.31 0
912.38 0
912.45 0
912.52 0
912.59 0
912.66 0
912.73 0
912.80 0
912.87 0
912.94 0
913.01 0
913.08 0
913.15 0
913.22 0
913.29 0
913.36 0
913.43 0
913.50 0
913.57 0
913.64 0
913.70 0
913.77 0
913.84 0
913.91 0
913.98 0
914.05 0
914.12 0
914.19 1
914.26 1
914.33 1
914.40 0
914.47 0
914.54 0
914.61 0
914.68 0
914.75 0
914.82 0
914.89 0
914.96 0
915.03 0
915.10 0
915.17 0
915.24 0
915.31 0
915.38 0
915.45 0
915.52 0
915.59 0
915.65 0
915.72 0
915.79 0
915.86 0
915.93 0
916.00 0
916.07 0
916.14 0
916.21 0
916.28 0
916.35 0
916.42 0
916.49 0
916.56 0
916.63 0
916.70 0
916.77 0
916.84 0
916.91 0
916.98 0
917.05 0
917.12 0
917.19 0
917.26 0
917.33 0
917.40 0
917.47 0
917.54 0
917.61 0
917.68 0
917.75 0
917.82 0
917.89 0
917.96 0
918.03 0
918.10 0
918.17 0
918.24 0
918.30 0
918.37 0
918.44 0
918.51 0
918.58 0
918.65 0
918.72 0
918.79 0
918.86 0
918.93 0
919.00 0
919.07 0
919.14 0
919.21 0
919.28 0
919.35 0
919.42 0
919.49 0
919.56 0
919.63 0
919.70 0
919.77 0
919.84 0
919.91 0
919.98 0
920.05 0
920.12 0
920.19 0
920.26 0
920.33 0
920.40 0
920.47 0
920.54 1
920.61 1
920.68 1
920.75 1
920.82 1
920.89 1
920.96 1
921.03 1
921.10 1
921.17 1
921.24 1
921.31 1
921.38 1
921.45 1
921.52 1
921.59 1
921.66 1
921.73 1
921.80 1
921.87 0
921.94 0
922.01 0
922.08 0
922.15 0
922.22 0
922.29 0
922.36 0
922.43 0
922.50 0
922.57 0
922.64 0
922.71 0
922.78 0
922.85 0
922.92 0
922.99 0
923.06 0
923.13 0
923.20 0
923.27 0
923.34 0
923.41 0
923.48 0
923.55 0
923.62 0
923.69 0
923.76 0
923.83 0
923.90 0
923.97 0
924.04 0
924.11 0
924.18 0
924.25 0
924.32 0
924.39 0
924.46 0
924.53 0
924.60 0
924.67 1
924.74 1
924.81 1
924.88 0
924.95 0
925.02 0
925.09 0
925.16 0
925.23 0
925.30 0
925.37 0
925.44 0
925.51 0
925.58 0
925.65 0
925.72 0
925.79 0
925.86 0
925.93 0
926.00 0
926.07 0
926.14 0
926.21 0
926.28 0
926.35 0
926.42 0
926.49 0
926.56 0
926.63 0
926.70 0
926.77 0
926.84 0
926.91 0
926.98 0
927.05 0
927.12 0
927.19 0
927.26 0
927.33 0
927.40 0
927.47 0
927.54 0
927.61 0
927.68 0
927.75 0
927.82 0
927.89 0
927.96 0
928.03 0
928.10 0
928.17 0
928.24 0
928.31 0
928.38 0
928.45 0
928.52 0
928.59 0
928.66 0
928.73 0
928.80 0
928.87 0
928.94 0
929.01 0
929.08 0
929.15 0
929.22 0
929.29 0
929.36 0
929.43 0
929.50 0
929.57 0
929.64 0
929.72 0
929.79 0
929.86 0
929.93 0
930.00 0
930.07 0
930.14 0
930.21 0
930.28 0
930.35 0
930.42 0
930.49 0
930.56 0
930.63 0
930.70 0
930.77 0
930.84 0
930.91 0
930.98 0
931.05 0
931.12 0
931.19 0
931.26 0
931.33 0
931.40 0
931.47 0
931.54 0
931.61 0
931.68 0
931.75 0
931.82 0
931.89 0
931.96 0
932.03 0
932.10 0
932.17 0
932.24 0
932.31 0
932.39 0
932.46 0
932.53 0
932.60 0
932.67 0
932.74 0
932.81 0
932.88 0
932.95 0
933.02 0
933.09 0
933.16 0
933.23 0
933.30 0
933.37 0
933.44 0
933.51 0
933.58 0
933.65 0
933.72 0
933.79 0
933.86 0
933.93 0
934.00 0
934.07 0
934.14 0
934.21 0
934.28 0
934.36 0
934.43 0
934.50 0
934.57 0
934.64 0
934.71 0
934.78 0
934.85 0
934.92 0
934.99 0
935.06 0
935.13 0
935.20 0
935.27 0
935.34 0
935.41 0
935.48 0
935.55 0
935.62 0
935.69 0
935.76 0
935.83 0
935.90 0
935.97 0
936.05 0
936.12 0
936.19 0
936.26 0
936.33 0
936.40 0
936.47 0
936.54 0
936.61 0
936.68 0
936.75 0
936.82 0
936.89 0
936.96 0
937.03 0
937.10 0
937.17 0
937.24 0
937.31 0
937.38 0
937.46 0
937.53 0
937.60 0
937.67 0
937.74 0
937.81 0
937.88 0
937.95 0
938.02 0
938.09 0
938.16 0
938.23 0
938.30 0
938.37 0
938.44 0
938.51 0
938.58 0
938.65 0
938.72 0
938.80 0
938.87 0
938.94 0
939.01 0
939.08 0
939.15 0
939.22 0
939.29 0
939.36 0
939.43 0
939.50 0
939.57 0
939.64 0
939.71 0
939.78 0
939.85 0
939.92 0
940.00 0
940.07 0
940.14 0
940.21 0
940.28 0
940.35 0
940.42 0
940.49 0
940.56 0
940.63 0
940.70 0
940.77 0
940.84 0
940.91 0
940.98 0
941.05 0
941.13 0
941.20 0
941.27 0
941.34 0
941.41 0
941.48 0
941.55 0
941.62 0
941.69 0
941.76 0
941.83 0
941.90 0
941.97 0
942.04 0
942.11 0
942.19 0
942.26 0
942.33 0
942.40 0
942.47 1
942.54 1
942.61 1
942.68 1
942.75 1
942.82 1
942.89 1
942.96 1
943.03 1
943.10 0
943.17 0
943.25 0
943.32 0
943.39 1
943.46 1
943.53 1
943.60 1
943.67 1
943.74 0
943.81 0
943.88 0
943.95 0
944.02 0
944.09 1
944.17 1
944.24 1
944.31 1
944.38 1
944.45 1
944.52 1
944.59 1
944.66 1
944.73 1
944.80 0
944.87 0
944.94 0
945.01 0
945.09 0
945.16 0
945.23 0
945.30 1
945.37 1
945.44 1
945.51 1
945.58 1
945.65 1
945.72 1
945.79 1
945.86 1
945.94 0
946.01 0
946.08 0
946.15 0
946.22 0
946.29 0
946.36 0
946.43 0
946.50 0
946.57 0
946.64 0
946.71 0
946.79 0
946.86 0
946.93 0
947.00 0
947.07 0
947.14 0
947.21 0
947.28 0
947.35 0
947.42 0
947.49 0
947.56 0
947.64 0
947.71 0
947.78 0
947.85 0
947.92 0
947.99 0
948.06 0
948.13 0
948.20 0
948.27 0
948.34 0
948.42 0
948.49 0
948.56 0
948.63 0
948.70 0
948.77 0
948.84 0
948.91 0
948.98 0
949.05 0
949.13 0
949.20 0
949.27 0
949.34 0
949.41 0
949.48 0
949.55 0
949.62 0
949.69 0
949.76 0
949.83 0
949.91 0
949.98 0
950.05 0
950.12 0
950.19 0
950.26 0
950.33 0
950.40 0
950.47 0
950.54 0
950.62 0
950.69 0
950.76 0
950.83 0
950.90 0
950.97 0
951.04 0
951.11 0
951.18 0
951.25 0
951.33 0
951.40 0
951.47 0
951.54 0
951.61 0
951.68 0
951.75 0
951.82 0
951.89 0
951.96 0
952.04 0
952.11 0
952.18 0
952.25 0
952.32 0
952.39 0
952.46 0
952.53 0
952.60 0
952.68 0
952.75 0
952.82 0
952.89 0
952.96 0
953.03 0
953.10 0
953.17 0
953.24 0
953.32 0
953.39 0
953.46 0
953.53 0
953.60 0
953.67 0
953.74 0
953.81 0
953.88 0
953.96 0
954.03 0
954.10 0
954.17 0
954.24 0
954.31 0
954.38 0
954.45 1
954.52 1
954.60 1
954.67 1
954.74 1
954.81 1
954.88 0
954.95 0
955.02 0
955.09 0
955.16 0
955.24 0
955.31 0
955.38 0
955.45 0
955.52 0
955.59 0
955.66 0
955.73 0
955.81 0
955.88 0
955.95 0
956.02 0
956.09 0
956.16 0
956.23 0
956.30 0
956.38 0
956.45 0
956.52 0
956.59 0
956.66 0
956.73 0
956.80 0
956.87 0
956.95 0
957.02 0
957.09 0
957.16 0
957.23 0
957.30 0
957.37 0
957.44 0
957.51 0
957.59 0
957.66 0
957.73 0
957.80 0
957.87 0
957.94 0
958.01 0
958.09 0
958.16 0
958.23 0
958.30 0
958.37 0
958.44 0
958.51 0
958.58 0
958.66 1
958.73 1
958.80 1
958.87 1
958.94 1
959.01 1
959.08 1
959.15 1
959.23 1
959.30 1
959.37 1
959.44 1
959.51 0
959.58 0
959.65 0
959.73 0
959.80 0
959.87 1
959.94 1
960.01 1
960.08 1
960.15 1
960.22 2
960.30 2
960.37 2
960.44 2
960.51 2
960.58 1
960.65 1
960.72 1
960.80 1
960.87 1
960.94 1
961.01 1
961.08 1
961.15 1
961.22 1
961.30 1
961.37 1
961.44 1
961.51 1
961.58 1
961.65 1
961.72 1
961.80 1
961.87 1
961.94 1
962.01 1
962.08 1
962.15 1
962.22 1
962.30 1
962.37 0
962.44 0
962.51 0
962.58 0
962.65 0
962.72 0
962.80 0
962.87 0
962.94 0
963.01 0
963.08 0
963.15 0
963.22 1
963.30 1
963.37 1
963.44 1
963.51 1
963.58 1
963.65 1
963.72 0
963.80 0
963.87 0
963.94 0
964.01 0
964.08 1
964.15 1
964.22 1
964.30 0
964.37 0
964.44 0
964.51 0
964.58 0
964.65 0
964.73 0
964.80 0
964.87 0
964.94 0
965.01 0
965.08 0
965.15 0
965.23 0
965.30 0
965.37 1
965.44 1
965.51 1
965.58 1
965.66 1
965.73 1
965.80 1
965.87 0
965.94 0
966.01 0
966.08 0
966.16 0
966.23 0
966.30 0
966.37 0
966.44 0
966.51 0
966.59 0
966.66 0
966.73 0
966.80 0
966.87 1
966.94 1
967.02 1
967.09 1
967.16 1
967.23 1
967.30 1
967.37 1
967.45 1
967.52 1
967.59 1
967.66 1
967.73 0
967.80 0
967.88 0
967.95 0
968.02 0
968.09 0
968.16 0
968.23 0
968.31 0
968.38 1
968.45 1
968.52 1
968.59 2
968.66 2
968.74 2
968.81 1
968.88 1
968.95 1
969.02 1
969.09 1
969.17 2
969.24 1
969.31 1
969.38 1
969.45 1
969.52 1
969.60 1
969.67 1
969.74 0
969.81 0
969.88 1
969.95 1
970.03 1
970.10 1
970.17 0
970.24 0
970.31 0
970.38 0
970.46 0
970.53 0
970.60 0
970.67 0
970.74 0
970.81 0
970.89 0
970.96 0
971.03 0
971.10 0
971.17 0
971.25 0
971.32 0
971.39 0
971.46 0
971.53 0
971.60 0
971.68 0
971.75 0
971.82 1
971.89 1
971.96 0
972.03 0
972.11 0
972.18 0
972.25 0
972.32 0
972.39 0
972.47 0
972.54 0
972.61 0
972.68 0
972.75 0
972.82 0
972.90 0
972.97 0
973.04 0
973.11 0
973.18 0
973.26 0
973.33 0
973.40 0
973.47 0
973.54 0
973.61 0
973.69 0
973.76 0
973.83 0
973.90 0
973.97 0
974.05 1
974.12 1
974.19 1
974.26 1
974.33 1
974.41 1
974.48 1
974.55 1
974.62 0
974.69 0
974.76 0
974.84 0
974.91 0
974.98 0
975.05 0
975.12 0
975.20 1
975.27 1
975.34 1
975.41 1
975.48 1
975.56 1
975.63 1
975.70 0
975.77 0
975.84 0
975.92 0
975.99 0
976.06 0
976.13 0
976.20 1
976.28 1
976.35 1
976.42 1
976.49 1
976.56 0
976.64 0
976.71 0
976.78 0
976.85 0
976.92 0
976.99 0
977.07 0
977.14 0
977.21 0
977.28 0
977.35 0
977.43 0
977.50 0
977.57 0
977.64 0
977.71 0
977.79 0
977.86 0
977.93 0
978.00 0
978.07 0
978.15 0
978.22 0
978.29 0
978.36 0
978.44 0
978.51 1
978.58 1
978.65 1
978.72 1
978.80 1
978.87 1
978.94 1
979.01 0
979.08 0
979.16 0
979.23 0
979.30 0
979.37 0
979.44 0
979.52 0
979.59 0
979.66 0
979.73 0
979.80 0
979.88 0
979.95 0
980.02 0
980.09 0
980.16 0
980.24 0
980.31 1
980.38 1
980.45 1
980.53 1
980.60 1
980.67 1
980.74 1
980.81 1
980.89 1
980.96 1
981.03 2
981.10 2
981.17 2
981.25 1
981.32 1
981.39 1
981.46 1
981.53 2
981.61 2
981.68 2
981.75 2
981.82 2
981.90 2
981.97 1
982.04 1
982.11 1
982.18 1
982.26 1
982.33 1
982.40 1
982.47 1
982.55 1
982.62 1
982.69 1
982.76 1
982.83 1
982.91 1
982.98 0
983.05 0
983.12 1
983.19 1
983.27 1
983.34 1
983.41 2
983.48 1
983.56 1
983.63 1
983.70 1
983.77 0
983.84 0
983.92 0
983.99 0
984.06 1
984.13 1
984.21 1
984.28 2
984.35 2
984.42 2
984.49 2
984.57 2
984.64 2
984.71 1
984.78 1
984.86 1
984.93 0
985.00 0
985.07 0
985.15 0
985.22 0
985.29 0
985.36 0
985.43 1
985.51 1
985.58 1
985.65 1
985.72 1
985.80 1
985.87 0
985.94 0
986.01 0
986.09 0
986.16 0
986.23 1
986.30 1
986.37 1
986.45 1
986.52 1
986.59 1
986.66 1
986.74 1
986.81 1
986.88 1
986.95 1
987.03 1
987.10 1
987.17 0
987.24 0
987.31 0
987.39 0
987.46 0
987.53 0
987.60 0
987.68 0
987.75 0
987.82 0
987.89 0
987.97 1
988.04 1
988.11 1
988.18 1
988.26 2
988.33 1
988.40 1
988.47 1
988.55 1
988.62 0
988.69 0
988.76 0
988.83 0
988.91 0
988.98 0
989.05 0
989.12 0
989.20 0
989.27 0
989.34 0
989.41 0
989.49 0
989.56 0
989.63 0
989.70 0
989.78 0
989.85 1
989.92 1
989.99 1
990.07 1
990.14 1
990.21 1
990.28 1
990.36 0
990.43 0
990.50 0
990.57 0
990.65 0
990.72 0
990.79 1
990.86 1
990.94 1
991.01 1
991.08 1
991.15 1
991.23 0
991.30 0
991.37 0
991.44 0
991.52 0
991.59 0
991.66 1
991.73 1
991.81 2
991.88 2
991.95 2
992.02 2
992.10 2
992.17 2
992.24 1
992.31 1
992.39 1
992.46 1
992.53 1
992.60 1
992.68 1
992.75 1
992.82 1
992.89 1
992.97 0
993.04 0
993.11 0
993.18 0
993.26 0
993.33 0
993.40 1
993.47 1
993.55 2
993.62 2
993.69 2
993.76 3
993.84 3
993.91 4
993.98 4
994.06 4
994.13 4
994.20 5
994.27 5
994.35 5
994.42 5
994.49 5
994.56 5
994.64 4
994.71 4
994.78 4
994.85 3
994.93 3
995.00 3
995.07 3
995.14 2
995.22 2
995.29 2
995.36 2
995.44 2
995.51 2
995.58 2
995.65 3
995.73 3
995.80 4
995.87 4
995.94 5
996.02 5
996.09 5
996.16 4
996.23 4
996.31 4
996.38 3
996.45 3
996.53 3
996.60 3
996.67 4
996.74 4
996.82 4
996.89 4
996.96 4
997.03 4
997.11 4
997.18 3
997.25 3
997.33 3
997.40 3
997.47 3
997.54 3
997.62 3
997.69 3
997.76 3
997.83 3
997.91 3
997.98 3
998.05 3
998.13 3
998.20 3
998.27 3
998.34 3
998.42 3
998.49 2
998.56 2
998.63 2
998.71 2
998.78 2
998.85 3
998.93 3
999.00 4
999.07 5
999.14 6
999.22 6
999.29 7
999.36 6
999.44 6
999.51 6
999.58 6
999.65 5
999.73 5
999.80 5
999.87 5
999.94 5
1000.02 5
1000.09 5
1000.16 6
1000.24 7
1000.31 7
1000.38 8
1000.45 8
1000.53 8
1000.60 8
1000.67 7
1000.75 7
1000.82 6
1000.89 7
1000.96 7
1001.04 8
1001.11 8
1001.18 9
1001.26 10
1001.33 10
1001.40 10
1001.47 10
1001.55 9
1001.62 9
1001.69 8
1001.77 7
1001.84 6
1001.91 5
1001.98 4
1002.06 3
1002.13 3
1002.20 3
1002.28 3
1002.35 3
1002.42 4
1002.49 4
1002.57 4
1002.64 4
1002.71 4
1002.79 4
1002.86 3
1002.93 3
1003.01 2
1003.08 2
1003.15 2
1003.22 2
1003.30 2
1003.37 2
1003.44 2
1003.52 2
1003.59 2
1003.66 3
1003.73 3
1003.81 3
1003.88 3
1003.95 4
1004.03 4
1004.10 4
1004.17 4
1004.25 5
1004.32 4
1004.39 4
1004.46 4
1004.54 4
1004.61 3
1004.68 3
1004.76 3
1004.83 2
1004.90 2
1004.98 3
1005.05 3
1005.12 3
1005.19 4
1005.27 4
1005.34 4
1005.41 4
1005.49 4
1005.56 4
1005.63 3
1005.71 3
1005.78 3
1005.85 3
1005.92 4
1006.00 5
1006.07 6
1006.14 6
1006.22 7
1006.29 7
1006.36 6
1006.44 5
1006.51 5
1006.58 4
1006.66 4
1006.73 4
1006.80 3
1006.87 3
1006.95 3
1007.02 2
1007.09 2
1007.17 2
1007.24 1
1007.31 1
1007.39 1
1007.46 1
1007.53 2
1007.61 2
1007.68 2
1007.75 2
1007.82 2
1007.90 2
1007.97 1
1008.04 0
1008.12 0
1008.19 0
1008.26 0
1008.34 0
1008.41 0
1008.48 0
1008.56 0
1008.63 1
1008.70 2
1008.77 2
1008.85 3
1008.92 4
1008.99 4
1009.07 5
1009.14 5
1009.21 5
1009.29 4
1009.36 3
1009.43 3
1009.51 2
1009.58 0
1009.65 0
1009.73 0
1009.80 0
1009.87 0
1009.95 0
1010.02 0
1010.09 0
1010.16 0
1010.24 0
1010.31 1
1010.38 1
1010.46 1
1010.53 1
1010.60 1
1010.68 1
1010.75 2
1010.82 2
1010.90 3
1010.97 4
1011.04 5
1011.12 5
1011.19 5
1011.26 5
1011.34 4
1011.41 3
1011.48 2
1011.56 2
1011.63 2
1011.70 3
1011.78 3
1011.85 4
1011.92 4
1012.00 4
1012.07 4
1012.14 3
1012.22 3
1012.29 2
1012.36 2
1012.43 2
1012.51 2
1012.58 3
1012.65 3
1012.73 4
1012.80 4
1012.87 5
1012.95 4
1013.02 4
1013.09 3
1013.17 2
1013.24 1
1013.31 1
1013.39 1
1013.46 1
1013.53 1
1013.61 1
1013.68 2
1013.75 2
1013.83 2
1013.90 2
1013.97 2
1014.05 2
1014.12 2
1014.19 2
1014.27 3
1014.34 3
1014.41 4
1014.49 4
1014.56 4
1014.63 4
1014.71 3
1014.78 3
1014.85 3
1014.93 3
1015.00 4
1015.07 4
1015.15 5
1015.22 5
1015.29 6
1015.37 6
1015.44 6
1015.51 6
1015.59 7
1015.66 7
1015.73 7
1015.81 7
1015.88 7
1015.95 7
1016.03 7
1016.10 6
1016.18 6
1016.25 5
1016.32 5
1016.40 4
1016.47 4
1016.54 3
1016.62 3
1016.69 3
1016.76 3
1016.84 2
1016.91 2
1016.98 3
1017.06 3
1017.13 4
1017.20 5
1017.28 7
1017.35 8
1017.42 8
1017.50 9
1017.57 9
1017.64 8
1017.72 8
1017.79 7
1017.86 6
1017.94 5
1018.01 5
1018.08 5
1018.16 5
1018.23 4
1018.30 4
1018.38 4
1018.45 4
1018.53 4
1018.60 4
1018.67 4
1018.75 4
1018.82 3
1018.89 2
1018.97 2
1019.04 1
1019.11 0
1019.19 0
1019.26 0
1019.33 0
1019.41 0
1019.48 1
1019.55 2
1019.63 3
1019.70 3
1019.78 4
1019.85 4
1019.92 4
1020.00 4
1020.07 4
1020.14 4
1020.22 3
1020.29 3
1020.36 2
1020.44 2
1020.51 2
1020.58 1
1020.66 1
1020.73 1
1020.80 2
1020.88 2
1020.95 3
1021.03 4
1021.10 5
1021.17 6
1021.25 7
1021.32 7
1021.39 7
1021.47 7
1021.54 7
1021.61 7
1021.69 7
1021.76 7
1021.84 7
1021.91 7
1021.98 6
1022.06 5
1022.13 4
1022.20 2
1022.28 1
1022.35 0
1022.42 0
1022.50 0
1022.57 0
1022.64 0
1022.72 0
1022.79 0
1022.87 0
1022.94 0
1023.01 0
1023.09 0
1023.16 1
1023.23 1
1023.31 2
1023.38 3
1023.46 3
1023.53 3
1023.60 3
1023.68 2
1023.75 1
1023.82 1
1023.90 0
1023.97 0
1024.04 0
1024.12 0
1024.19 0
1024.27 0
1024.34 0
1024.41 0
1024.49 0
1024.56 0
1024.63 1
1024.71 1
1024.78 2
1024.86 3
1024.93 3
1025.00 4
1025.08 4
1025.15 4
1025.22 4
1025.30 5
1025.37 5
1025.44 6
1025.52 6
1025.59 7
1025.67 7
1025.74 8
1025.81 9
1025.89 9
1025.96 9
1026.03 10
1026.11 10
1026.18 10
1026.26 10
1026.33 10
1026.40 10
1026.48 9
1026.55 9
1026.63 9
1026.70 9
1026.77 9
1026.85 10
1026.92 10
1026.99 10
1027.07 10
1027.14 10
1027.22 9
1027.29 9
1027.36 8
1027.44 7
1027.51 6
1027.58 4
1027.66 3
1027.73 2
1027.81 1
1027.88 0
1027.95 0
1028.03 0
1028.10 0
1028.18 0
1028.25 0
1028.32 0
1028.40 0
1028.47 0
1028.54 0
1028.62 0
1028.69 0
1028.77 1
1028.84 2
1028.91 3
1028.99 3
1029.06 4
1029.14 5
1029.21 5
1029.28 5
1029.36 5
1029.43 5
1029.50 5
1029.58 5
1029.65 4
1029.73 3
1029.80 3
1029.87 2
1029.95 0
1030.02 0
1030.10 0
1030.17 0
1030.24 0
1030.32 0
1030.39 0
1030.47 0
1030.54 0
1030.61 2
1030.69 4
1030.76 5
1030.83 6
1030.91 7
1030.98 7
1031.06 7
1031.13 7
1031.20 7
1031.28 7
1031.35 7
1031.43 8
1031.50 8
1031.57 8
1031.65 8
1031.72 8
1031.80 7
1031.87 6
1031.94 6
1032.02 5
1032.09 4
1032.17 4
1032.24 4
1032.31 4
1032.39 4
1032.46 5
1032.54 5
1032.61 5
1032.68 5
1032.76 5
1032.83 5
1032.91 5
1032.98 5
1033.05 6
1033.13 6
1033.20 7
1033.28 7
1033.35 7
1033.42 7
1033.50 6
1033.57 6
1033.65 6
1033.72 6
1033.79 7
1033.87 9
1033.94 10
1034.02 12
1034.09 13
1034.16 13
1034.24 13
1034.31 13
1034.39 12
1034.46 12
1034.53 12
1034.61 12
1034.68 12
1034.76 12
1034.83 13
1034.90 13
1034.98 13
1035.05 14
1035.13 14
1035.20 14
1035.28 15
1035.35 15
1035.42 16
1035.50 16
1035.57 17
1035.65 17
1035.72 17
1035.79 17
1035.87 17
1035.94 18
1036.02 18
1036.09 18
1036.16 18
1036.24 18
1036.31 18
1036.39 18
1036.46 19
1036.54 19
1036.61 19
1036.68 18
1036.76 18
1036.83 17
1036.91 17
1036.98 16
1037.05 15
1037.13 15
1037.20 14
1037.28 14
1037.35 13
1037.43 13
1037.50 14
1037.57 14
1037.65 15
1037.72 15
1037.80 16
1037.87 15
1037.94 15
1038.02 14
1038.09 13
1038.17 12
1038.24 11
1038.32 11
1038.39 12
1038.46 14
1038.54 15
1038.61 17
1038.69 18
1038.76 19
1038.83 19
1038.91 18
1038.98 16
1039.06 15
1039.13 14
1039.21 12
1039.28 12
1039.35 11
1039.43 11
1039.50 11
1039.58 11
1039.65 11
1039.73 11
1039.80 11
1039.87 11
1039.95 10
1040.02 10
1040.10 9
1040.17 9
1040.25 9
1040.32 9
1040.39 9
1040.47 10
1040.54 11
1040.62 12
1040.69 13
1040.77 14
1040.84 13
1040.91 13
1040.99 11
1041.06 9
1041.14 7
1041.21 5
1041.29 4
1041.36 3
1041.43 3
1041.51 3
1041.58 3
1041.66 4
1041.73 5
1041.81 6
1041.88 7
1041.95 8
1042.03 9
1042.10 10
1042.18 10
1042.25 10
1042.33 9
1042.40 8
1042.47 8
1042.55 7
1042.62 7
1042.70 8
1042.77 9
1042.85 10
1042.92 12
1042.99 13
1043.07 15
1043.14 17
1043.22 18
1043.29 19
1043.37 19
1043.44 20
1043.52 20
1043.59 20
1043.66 20
1043.74 20
1043.81 20
1043.89 20
1043.96 19
1044.04 18
1044.11 17
1044.19 16
1044.26 14
1044.33 12
1044.41 9
1044.48 7
1044.56 5
1044.63 3
1044.71 2
1044.78 2
1044.85 2
1044.93 3
1045.00 3
1045.08 4
1045.15 5
1045.23 5
1045.30 6
1045.38 8
1045.45 10
1045.52 13
1045.60 15
1045.67 17
1045.75 18
1045.82 18
1045.90 18
1045.97 18
1046.05 17
1046.12 17
1046.20 16
1046.27 16
1046.34 16
1046.42 16
1046.49 16
1046.57 16
1046.64 15
1046.72 14
1046.79 12
1046.87 11
1046.94 9
1047.01 7
1047.09 6
1047.16 6
1047.24 6
1047.31 8
1047.39 9
1047.46 11
1047.54 12
1047.61 14
1047.69 14
1047.76 14
1047.83 13
1047.91 12
1047.98 11
1048.06 9
1048.13 7
1048.21 6
1048.28 5
1048.36 5
1048.43 5
1048.51 6
1048.58 6
1048.65 6
1048.73 6
1048.80 4
1048.88 3
1048.95 1
1049.03 0
1049.10 0
1049.18 0
1049.25 0
1049.33 0
1049.40 0
1049.47 0
1049.55 1
1049.62 2
1049.70 2
1049.77 2
1049.85 2
1049.92 2
1050.00 2
1050.07 2
1050.15 2
1050.22 2
1050.30 2
1050.37 1
1050.44 1
1050.52 0
1050.59 0
1050.67 0
1050.74 0
1050.82 0
1050.89 0
1050.97 0
1051.04 0
1051.12 1
1051.19 2
1051.27 3
1051.34 4
1051.41 5
1051.49 6
1051.56 7
1051.64 8
1051.71 9
1051.79 9
1051.86 10
1051.94 9
1052.01 8
1052.09 7
1052.16 6
1052.24 4
1052.31 3
1052.39 2
1052.46 3
1052.54 4
1052.61 6
1052.68 8
1052.76 10
1052.83 11
1052.91 12
1052.98 13
1053.06 13
1053.13 13
1053.21 13
1053.28 13
1053.36 13
1053.43 13
1053.51 13
1053.58 13
1053.66 13
1053.73 12
1053.81 11
1053.88 10
1053.95 9
1054.03 9
1054.10 9
1054.18 9
1054.25 10
1054.33 10
1054.40 10
1054.48 11
1054.55 11
1054.63 12
1054.70 12
1054.78 11
1054.85 11
1054.93 9
1055.00 8
1055.08 6
1055.15 4
1055.23 3
1055.30 3
1055.38 4
1055.45 6
1055.53 8
1055.60 10
1055.68 11
1055.75 10
1055.82 9
1055.90 7
1055.97 4
1056.05 2
1056.12 2
1056.20 2
1056.27 3
1056.35 4
1056.42 5
1056.50 7
1056.57 7
1056.65 8
1056.72 8
1056.80 9
1056.87 10
1056.95 11
1057.02 12
1057.10 13
1057.17 14
1057.25 15
1057.32 16
1057.40 16
1057.47 16
1057.55 16
1057.62 16
1057.70 16
1057.77 16
1057.85 16
1057.92 16
1058.00 15
1058.07 14
1058.15 13
1058.22 12
1058.30 11
1058.37 11
1058.44 10
1058.52 11
1058.59 12
1058.67 14
1058.74 16
1058.82 18
1058.89 19
1058.97 20
1059.04 19
1059.12 18
1059.19 16
1059.27 15
1059.34 14
1059.42 13
1059.49 13
1059.57 14
1059.64 16
1059.72 17
1059.79 19
1059.87 20
1059.94 20
1060.02 19
1060.09 18
1060.17 16
1060.24 14
1060.32 12
1060.39 11
1060.47 11
1060.54 11
1060.62 11
1060.69 12
1060.77 12
1060.84 13
1060.92 14
1060.99 14
1061.07 14
1061.14 15
1061.22 15
1061.29 14
1061.37 14
1061.44 13
1061.52 12
1061.59 11
1061.67 9
1061.74 8
1061.82 7
1061.89 5
1061.97 4
1062.04 3
1062.12 2
1062.19 1
1062.27 0
1062.34 0
1062.42 0
1062.49 0
1062.57 0
1062.64 0
1062.72 0
1062.79 0
1062.87 0
1062.94 1
1063.02 1
1063.09 2
1063.17 2
1063.24 3
1063.32 3
1063.39 3
1063.47 2
1063.55 2
1063.62 1
1063.70 1
1063.77 0
1063.85 0
1063.92 0
1064.00 1
1064.07 2
1064.15 4
1064.22 5
1064.30 6
1064.37 6
1064.45 6
1064.52 6
1064.60 5
1064.67 4
1064.75 4
1064.82 4
1064.90 5
1064.97 6
1065.05 7
1065.12 8
1065.20 9
1065.27 10
1065.35 10
1065.42 11
1065.50 11
1065.57 12
1065.65 12
1065.72 13
1065.80 13
1065.87 14
1065.95 13
1066.02 12
1066.10 11
1066.17 10
1066.25 8
1066.33 6
1066.40 5
1066.48 4
1066.55 3
1066.63 2
1066.70 1
1066.78 0
1066.85 0
1066.93 0
1067.00 0
1067.08 0
1067.15 0
1067.23 0
1067.30 0
1067.38 0
1067.45 1
1067.53 2
1067.60 3
1067.68 4
1067.75 4
1067.83 3
1067.90 3
1067.98 2
1068.06 2
1068.13 2
1068.21 2
1068.28 3
1068.36 4
1068.43 4
1068.51 5
1068.58 5
1068.66 5
1068.73 4
1068.81 4
1068.88 3
1068.96 2
1069.03 2
1069.11 2
1069.18 2
1069.26 1
1069.33 1
1069.41 1
1069.49 2
1069.56 3
1069.64 4
1069.71 6
1069.79 9
1069.86 11
1069.94 14
1070.01 15
1070.09 15
1070.16 15
1070.24 13
1070.31 11
1070.39 9
1070.46 8
1070.54 7
1070.62 7
1070.69 6
1070.77 5
1070.84 3
1070.92 2
1070.99 0
1071.07 0
1071.14 0
1071.22 0
1071.29 2
1071.37 5
1071.44 7
1071.52 8
1071.59 8
1071.67 7
1071.75 6
1071.82 5
1071.90 5
1071.97 5
1072.05 5
1072.12 6
1072.20 6
1072.27 7
1072.35 7
1072.42 7
1072.50 7
1072.58 8
1072.65 9
1072.73 10
1072.80 12
1072.88 13
1072.95 15
1073.03 17
1073.10 19
1073.18 20
1073.25 21
1073.33 22
1073.40 23
1073.48 23
1073.56 23
1073.63 23
1073.71 22
1073.78 21
1073.86 19
1073.93 17
1074.01 15
1074.08 12
1074.16 9
1074.23 6
1074.31 3
1074.39 1
1074.46 0
1074.54 0
1074.61 0
1074.69 0
1074.76 0
1074.84 0
1074.91 1
1074.99 3
1075.06 4
1075.14 6
1075.22 7
1075.29 7
1075.37 7
1075.44 6
1075.52 5
1075.59 4
1075.67 4
1075.74 4
1075.82 4
1075.90 4
1075.97 5
1076.05 4
1076.12 3
1076.20 1
1076.27 0
1076.35 0
1076.42 0
1076.50 0
1076.58 0
1076.65 0
1076.73 0
1076.80 1
1076.88 4
1076.95 6
1077.03 9
1077.10 11
1077.18 13
1077.26 15
1077.33 17
1077.41 18
1077.48 18
1077.56 18
1077.63 18
1077.71 17
1077.78 16
1077.86 15
1077.94 14
1078.01 14
1078.09 15
1078.16 15
1078.24 16
1078.31 16
1078.39 16
1078.47 15
1078.54 15
1078.62 15
1078.69 15
1078.77 15
1078.84 15
1078.92 16
1078.99 16
1079.07 16
1079.15 16
1079.22 16
1079.30 16
1079.37 17
1079.45 17
1079.52 17
1079.60 17
1079.68 17
1079.75 16
1079.83 15
1079.90 14
1079.98 12
1080.05 11
1080.13 10
1080.20 8
1080.28 6
1080.36 5
1080.43 3
1080.51 1
1080.58 1
1080.66 2
1080.73 3
1080.81 6
1080.89 10
1080.96 15
1081.04 19
1081.11 23
1081.19 25
1081.26 27
1081.34 28
1081.42 27
1081.49 26
1081.57 26
1081.64 25
1081.72 25
1081.79 26
1081.87 27
1081.95 28
1082.02 29
1082.10 30
1082.17 30
1082.25 30
1082.32 30
1082.40 30
1082.48 31
1082.55 32
1082.63 33
1082.70 34
1082.78 35
1082.86 36
1082.93 36
1083.01 36
1083.08 35
1083.16 34
1083.23 33
1083.31 33
1083.39 32
1083.46 33
1083.54 34
1083.61 36
1083.69 39
1083.76 42
1083.84 46
1083.92 49
1083.99 53
1084.07 57
1084.14 60
1084.22 62
1084.30 63
1084.37 64
1084.45 65
1084.52 66
1084.60 67
1084.67 69
1084.75 71
1084.83 72
1084.90 72
1084.98 71
1085.05 70
1085.13 68
1085.21 65
1085.28 63
1085.36 61
1085.43 60
1085.51 58
1085.58 56
1085.66 54
1085.74 51
1085.81 48
1085.89 45
1085.96 42
1086.04 40
1086.12 39
1086.19 39
1086.27 40
1086.34 42
1086.42 43
1086.50 45
1086.57 46
1086.65 45
1086.72 44
1086.80 42
1086.87 38
1086.95 35
1087.03 31
1087.10 28
1087.18 26
1087.25 23
1087.33 22
1087.41 22
1087.48 22
1087.56 23
1087.63 25
1087.71 27
1087.79 29
1087.86 30
1087.94 31
1088.01 31
1088.09 29
1088.17 27
1088.24 25
1088.32 23
1088.39 21
1088.47 20
1088.55 18
1088.62 17
1088.70 16
1088.77 16
1088.85 16
1088.93 17
1089.00 20
1089.08 24
1089.15 28
1089.23 33
1089.31 38
1089.38 41
1089.46 44
1089.53 45
1089.61 45
1089.69 44
1089.76 42
1089.84 39
1089.91 37
1089.99 35
1090.07 33
1090.14 31
1090.22 30
1090.29 28
1090.37 26
1090.45 24
1090.52 22
1090.60 22
1090.67 21
1090.75 22
1090.83 22
1090.90 23
1090.98 23
1091.05 23
1091.13 22
1091.21 19
1091.28 16
1091.36 12
1091.43 7
1091.51 3
1091.59 0
1091.66 0
1091.74 0
1091.81 0
1091.89 0
1091.97 4
1092.04 9
1092.12 14
1092.19 18
1092.27 21
1092.35 23
1092.42 23
1092.50 22
1092.58 19
1092.65 17
1092.73 14
1092.80 11
1092.88 8
1092.96 6
1093.03 4
1093.11 2
1093.18 1
1093.26 0
1093.34 0
1093.41 0
1093.49 0
1093.56 0
1093.64 0
1093.72 0
1093.79 0
1093.87 0
1093.95 0
1094.02 0
1094.10 1
1094.17 1
1094.25 2
1094.33 3
1094.40 4
1094.48 5
1094.55 5
1094.63 5
1094.71 5
1094.78 6
1094.86 8
1094.94 10
1095.01 14
1095.09 19
1095.16 23
1095.24 27
1095.32 29
1095.39 30
1095.47 30
1095.55 30
1095.62 29
1095.70 28
1095.77 28
1095.85 29
1095.93 30
1096.00 32
1096.08 33
1096.16 33
1096.23 33
1096.31 34
1096.38 34
1096.46 34
1096.54 35
1096.61 35
1096.69 35
1096.77 35
1096.84 35
1096.92 34
1096.99 34
1097.07 34
1097.15 34
1097.22 35
1097.30 35
1097.38 35
1097.45 33
1097.53 31
1097.60 29
1097.68 26
1097.76 24
1097.83 23
1097.91 22
1097.99 23
1098.06 23
1098.14 24
1098.21 25
1098.29 26
1098.37 29
1098.44 32
1098.52 36
1098.60 41
1098.67 47
1098.75 52
1098.82 58
1098.90 63
1098.98 68
1099.05 72
1099.13 76
1099.21 79
1099.28 82
1099.36 84
1099.44 85
1099.51 85
1099.59 84
1099.66 83
1099.74 81
1099.82 78
1099.89 76
1099.97 75
1100.05 74
1100.12 74
1100.20 75
1100.28 77
1100.35 81
1100.43 85
1100.50 89
1100.58 93
1100.66 95
1100.73 96
1100.81 95
1100.89 93
1100.96 90
1101.04 86
1101.12 82
1101.19 78
1101.27 75
1101.35 71
1101.42 68
1101.50 65
1101.57 63
1101.65 61
1101.73 60
1101.80 59
1101.88 58
1101.96 58
1102.03 57
1102.11 57
1102.19 57
1102.26 57
1102.34 57
1102.42 57
1102.49 57
1102.57 57
1102.64 56
1102.72 55
1102.80 53
1102.87 51
1102.95 49
1103.03 47
1103.10 45
1103.18 44
1103.26 43
1103.33 42
1103.41 40
1103.49 38
1103.56 36
1103.64 33
1103.72 30
1103.79 28
1103.87 26
1103.94 25
1104.02 24
1104.10 24
1104.17 23
1104.25 23
1104.33 22
1104.40 21
1104.48 20
1104.56 20
1104.63 20
1104.71 20
1104.79 19
1104.86 19
1104.94 17
1105.02 15
1105.09 13
1105.17 10
1105.25 8
1105.32 6
1105.40 5
1105.48 5
1105.55 5
1105.63 6
1105.70 7
1105.78 9
1105.86 10
1105.93 12
1106.01 13
1106.09 15
1106.16 16
1106.24 17
1106.32 18
1106.39 19
1106.47 20
1106.55 20
1106.62 21
1106.70 22
1106.78 24
1106.85 26
1106.93 30
1107.01 33
1107.08 37
1107.16 41
1107.24 45
1107.31 47
1107.39 48
1107.47 49
1107.54 48
1107.62 47
1107.70 45
1107.77 42
1107.85 40
1107.93 37
1108.00 35
1108.08 33
1108.16 31
1108.23 30
1108.31 29
1108.39 30
1108.46 31
1108.54 33
1108.62 34
1108.69 34
1108.77 34
1108.85 33
1108.92 30
1109.00 28
1109.08 26
1109.15 24
1109.23 25
1109.31 26
1109.38 29
1109.46 34
1109.54 38
1109.61 42
1109.69 46
1109.77 49
1109.84 51
1109.92 53
1110.00 55
1110.07 58
1110.15 60
1110.23 61
1110.30 61
1110.38 60
1110.46 58
1110.53 54
1110.61 51
1110.69 48
1110.76 47
1110.84 47
1110.92 47
1110.99 49
1111.07 50
1111.15 50
1111.22 49
1111.30 48
1111.38 47
1111.45 46
1111.53 46
1111.61 47
1111.68 48
1111.76 51
1111.84 53
1111.91 56
1111.99 59
1112.07 62
1112.15 64
1112.22 67
1112.30 70
1112.38 74
1112.45 77
1112.53 79
1112.61 81
1112.68 82
1112.76 83
1112.84 82
1112.91 81
1112.99 80
1113.07 80
1113.14 80
1113.22 82
1113.30 84
1113.37 86
1113.45 88
1113.53 89
1113.60 90
1113.68 89
1113.76 87
1113.84 86
1113.91 85
1113.99 85
1114.07 85
1114.14 86
1114.22 87
1114.30 87
1114.37 86
1114.45 86
1114.53 85
1114.60 84
1114.68 85
1114.76 85
1114.83 86
1114.91 86
1114.99 84
1115.07 80
1115.14 74
1115.22 67
1115.30 58
1115.37 50
1115.45 42
1115.53 36
1115.60 31
1115.68 29
1115.76 27
1115.83 27
1115.91 27
1115.99 26
1116.06 26
1116.14 25
1116.22 25
1116.30 24
1116.37 25
1116.45 26
1116.53 28
1116.60 31
1116.68 33
1116.76 35
1116.83 37
1116.91 38
1116.99 38
1117.06 37
1117.14 36
1117.22 35
1117.30 33
1117.37 31
1117.45 29
1117.53 27
1117.60 25
1117.68 24
1117.76 23
1117.83 22
1117.91 22
1117.99 21
1118.07 22
1118.14 22
1118.22 23
1118.30 25
1118.37 27
1118.45 29
1118.53 31
1118.60 32
1118.68 31
1118.76 30
1118.84 28
1118.91 25
1118.99 23
1119.07 22
1119.14 22
1119.22 23
1119.30 24
1119.37 27
1119.45 29
1119.53 31
1119.61 32
1119.68 33
1119.76 32
1119.84 30
1119.91 27
1119.99 23
1120.07 20
1120.15 17
1120.22 15
1120.30 13
1120.38 12
1120.45 10
1120.53 8
1120.61 6
1120.68 3
1120.76 0
1120.84 0
1120.92 0
1120.99 0
1121.07 0
1121.15 0
1121.22 0
1121.30 1
1121.38 3
1121.46 4
1121.53 5
1121.61 5
1121.69 5
1121.76 6
1121.84 7
1121.92 8
1122.00 10
1122.07 11
1122.15 12
1122.23 12
1122.30 13
1122.38 14
1122.46 15
1122.54 18
1122.61 20
1122.69 23
1122.77 25
1122.84 26
1122.92 26
1123.00 25
1123.08 24
1123.15 23
1123.23 21
1123.31 21
1123.38 21
1123.46 23
1123.54 25
1123.62 27
1123.69 29
1123.77 30
1123.85 31
1123.92 30
1124.00 28
1124.08 26
1124.16 25
1124.23 24
1124.31 23
1124.39 24
1124.46 26
1124.54 28
1124.62 30
1124.70 32
1124.77 34
1124.85 35
1124.93 36
1125.01 37
1125.08 38
1125.16 39
1125.24 40
1125.31 42
1125.39 43
1125.47 45
1125.55 47
1125.62 48
1125.70 49
1125.78 49
1125.85 49
1125.93 49
1126.01 49
1126.09 49
1126.16 50
1126.24 52
1126.32 54
1126.40 58
1126.47 62
1126.55 66
1126.63 70
1126.70 74
1126.78 77
1126.86 80
1126.94 83
1127.01 86
1127.09 89
1127.17 93
1127.25 98
1127.32 103
1127.40 110
1127.48 118
1127.56 127
1127.63 136
1127.71 145
1127.79 154
1127.86 163
1127.94 171
1128.02 178
1128.10 184
1128.17 188
1128.25 190
1128.33 189
1128.41 186
1128.48 181
1128.56 176
1128.64 171
1128.72 168
1128.79 165
1128.87 164
1128.95 163
1129.02 161
1129.10 157
1129.18 151
1129.26 143
1129.33 135
1129.41 127
1129.49 120
1129.57 115
1129.64 111
1129.72 109
1129.80 108
1129.88 107
1129.95 107
1130.03 107
1130.11 107
1130.19 108
1130.26 110
1130.34 112
1130.42 114
1130.49 115
1130.57 115
1130.65 114
1130.73 112
1130.80 109
1130.88 105
1130.96 102
1131.04 99
1131.11 96
1131.19 94
1131.27 91
1131.35 87
1131.42 82
1131.50 77
1131.58 72
1131.66 67
1131.73 63
1131.81 60
1131.89 58
1131.97 57
1132.04 56
1132.12 56
1132.20 55
1132.28 55
1132.35 55
1132.43 54
1132.51 54
1132.59 53
1132.66 51
1132.74 50
1132.82 48
1132.90 47
1132.97 47
1133.05 47
1133.13 47
1133.21 48
1133.28 49
1133.36 50
1133.44 50
1133.52 49
1133.59 47
1133.67 45
1133.75 42
1133.83 39
1133.90 37
1133.98 35
1134.06 33
1134.14 32
1134.21 32
1134.29 32
1134.37 32
1134.45 31
1134.52 30
1134.60 28
1134.68 25
1134.76 22
1134.83 19
1134.91 18
1134.99 19
1135.07 20
1135.14 23
1135.22 26
1135.30 29
1135.38 30
1135.45 31
1135.53 29
1135.61 27
1135.69 25
1135.77 23
1135.84 22
1135.92 20
1136.00 19
1136.08 17
1136.15 15
1136.23 13
1136.31 11
1136.39 10
1136.46 10
1136.54 12
1136.62 15
1136.70 18
1136.77 21
1136.85 22
1136.93 23
1137.01 22
1137.08 20
1137.16 18
1137.24 15
1137.32 12
1137.40 10
1137.47 8
1137.55 6
1137.63 4
1137.71 3
1137.78 1
1137.86 0
1137.94 0
1138.02 0
1138.09 0
1138.17 0
1138.25 0
1138.33 0
1138.40 0
1138.48 0
1138.56 2
1138.64 5
1138.72 7
1138.79 8
1138.87 9
1138.95 9
1139.03 8
1139.10 8
1139.18 8
1139.26 8
1139.34 8
1139.42 8
1139.49 8
1139.57 7
1139.65 5
1139.73 4
1139.80 2
1139.88 2
1139.96 4
1140.04 7
1140.11 12
1140.19 18
1140.27 24
1140.35 28
1140.43 31
1140.50 33
1140.58 33
1140.66 33
1140.74 34
1140.81 35
1140.89 36
1140.97 38
1141.05 39
1141.13 40
1141.20 40
1141.28 40
1141.36 39
1141.44 37
1141.51 36
1141.59 36
1141.67 35
1141.75 35
1141.83 36
1141.90 38
1141.98 41
1142.06 44
1142.14 47
1142.21 50
1142.29 53
1142.37 55
1142.45 58
1142.53 61
1142.60 64
1142.68 69
1142.76 74
1142.84 80
1142.92 86
1142.99 91
1143.07 95
1143.15 98
1143.23 101
1143.30 103
1143.38 104
1143.46 104
1143.54 104
1143.62 104
1143.69 102
1143.77 100
1143.85 98
1143.93 96
1144.01 93
1144.08 91
1144.16 88
1144.24 85
1144.32 81
1144.39 78
1144.47 75
1144.55 73
1144.63 71
1144.71 70
1144.78 71
1144.86 72
1144.94 74
1145.02 76
1145.10 77
1145.17 79
1145.25 80
1145.33 81
1145.41 83
1145.49 86
1145.56 89
1145.64 93
1145.72 96
1145.80 100
1145.87 102
1145.95 102
1146.03 101
1146.11 99
1146.19 97
1146.26 94
1146.34 92
1146.42 92
1146.50 94
1146.58 97
1146.65 101
1146.73 107
1146.81 112
1146.89 116
1146.97 119
1147.04 120
1147.12 120
1147.20 118
1147.28 116
1147.36 113
1147.43 112
1147.51 111
1147.59 111
1147.67 112
1147.75 112
1147.82 111
1147.90 108
1147.98 104
1148.06 98
1148.14 91
1148.21 82
1148.29 72
1148.37 63
1148.45 55
1148.53 49
1148.60 44
1148.68 42
1148.76 43
1148.84 45
1148.92 48
1148.99 51
1149.07 54
1149.15 57
1149.23 58
1149.31 59
1149.38 60
1149.46 61
1149.54 63
1149.62 66
1149.70 70
1149.77 74
1149.85 77
1149.93 79
1150.01 80
1150.09 78
1150.17 74
1150.24 69
1150.32 63
1150.40 58
1150.48 53
1150.56 49
1150.63 47
1150.71 45
1150.79 44
1150.87 43
1150.95 41
1151.02 40
1151.10 38
1151.18 36
1151.26 33
1151.34 31
1151.41 30
1151.49 29
1151.57 30
1151.65 32
1151.73 34
1151.81 37
1151.88 40
1151.96 42
1152.04 44
1152.12 43
1152.20 42
1152.27 41
1152.35 39
1152.43 37
1152.51 35
1152.59 34
1152.67 31
1152.74 28
1152.82 25
1152.90 20
1152.98 16
1153.06 12
1153.13 10
1153.21 10
1153.29 12
1153.37 15
1153.45 20
1153.53 25
1153.60 29
1153.68 32
1153.76 34
1153.84 35
1153.92 36
1153.99 35
1154.07 34
1154.15 32
1154.23 29
1154.31 26
1154.39 23
1154.46 20
1154.54 17
1154.62 14
1154.70 13
1154.78 11
1154.86 10
1154.93 10
1155.01 10
1155.09 12
1155.17 14
1155.25 16
1155.32 19
1155.40 22
1155.48 23
1155.56 24
1155.64 24
1155.72 24
1155.79 24
1155.87 25
1155.95 28
1156.03 33
1156.11 38
1156.19 42
1156.26 46
1156.34 48
1156.42 48
1156.50 46
1156.58 43
1156.66 40
1156.73 36
1156.81 33
1156.89 31
1156.97 29
1157.05 26
1157.13 24
1157.20 21
1157.28 18
1157.36 15
1157.44 13
1157.52 11
1157.60 9
1157.67 8
1157.75 6
1157.83 5
1157.91 3
1157.99 1
1158.07 0
1158.14 0
1158.22 0
1158.30 0
1158.38 0
1158.46 0
1158.54 0
1158.61 0
1158.69 0
1158.77 3
1158.85 8
1158.93 13
1159.01 18
1159.08 22
1159.16 25
1159.24 27
1159.32 27
1159.40 26
1159.48 25
1159.55 23
1159.63 22
1159.71 22
1159.79 22
1159.87 24
1159.95 27
1160.02 32
1160.10 38
1160.18 44
1160.26 51
1160.34 57
1160.42 62
1160.50 67
1160.57 70
1160.65 72
1160.73 72
1160.81 71
1160.89 68
1160.97 65
1161.04 62
1161.12 60
1161.20 60
1161.28 61
1161.36 64
1161.44 69
1161.52 76
1161.59 83
1161.67 89
1161.75 95
1161.83 99
1161.91 101
1161.99 102
1162.06 101
1162.14 99
1162.22 98
1162.30 96
1162.38 96
1162.46 97
1162.54 100
1162.61 104
1162.69 107
1162.77 110
1162.85 111
1162.93 111
1163.01 109
1163.09 107
1163.16 105
1163.24 103
1163.32 101
1163.40 99
1163.48 96
1163.56 93
1163.63 89
1163.71 86
1163.79 84
1163.87 83
1163.95 85
1164.03 88
1164.11 92
1164.18 96
1164.26 100
1164.34 104
1164.42 106
1164.50 107
1164.58 106
1164.66 103
1164.73 99
1164.81 94
1164.89 88
1164.97 81
1165.05 73
1165.13 65
1165.21 57
1165.28 49
1165.36 42
1165.44 35
1165.52 29
1165.60 24
1165.68 22
1165.76 22
1165.83 24
1165.91 27
1165.99 31
1166.07 35
1166.15 39
1166.23 43
1166.31 45
1166.39 48
1166.46 49
1166.54 51
1166.62 51
1166.70 52
1166.78 53
1166.86 54
1166.94 56
1167.01 58
1167.09 60
1167.17 62
1167.25 64
1167.33 65
1167.41 64
1167.49 63
1167.56 60
1167.64 57
1167.72 55
1167.80 54
1167.88 56
1167.96 59
1168.04 63
1168.12 67
1168.19 70
1168.27 70
1168.35 68
1168.43 63
1168.51 57
1168.59 50
1168.67 44
1168.75 40
1168.82 38
1168.90 38
1168.98 40
1169.06 42
1169.14 44
1169.22 45
1169.30 45
1169.38 43
1169.45 41
1169.53 38
1169.61 36
1169.69 35
1169.77 35
1169.85 36
1169.93 38
1170.00 40
1170.08 41
1170.16 41
1170.24 39
1170.32 37
1170.40 34
1170.48 31
1170.56 29
1170.64 27
1170.71 27
1170.79 26
1170.87 26
1170.95 25
1171.03 24
1171.11 23
1171.19 21
1171.27 20
1171.34 18
1171.42 17
1171.50 17
1171.58 18
1171.66 20
1171.74 22
1171.82 26
1171.90 30
1171.97 35
1172.05 40
1172.13 45
1172.21 49
1172.29 52
1172.37 54
1172.45 54
1172.53 54
1172.61 52
1172.68 48
1172.76 43
1172.84 36
1172.92 29
1173.00 21
1173.08 14
1173.16 8
1173.24 3
1173.31 0
1173.39 0
1173.47 0
1173.55 0
1173.63 0
1173.71 0
1173.79 0
1173.87 0
1173.95 0
1174.02 1
1174.10 7
1174.18 16
1174.26 25
1174.34 34
1174.42 42
1174.50 47
1174.58 50
1174.66 50
1174.73 48
1174.81 44
1174.89 40
1174.97 36
1175.05 32
1175.13 29
1175.21 26
1175.29 23
1175.37 21
1175.45 20
1175.52 21
1175.60 24
1175.68 28
1175.76 35
1175.84 43
1175.92 52
1176.00 59
1176.08 65
1176.16 68
1176.23 68
1176.31 66
1176.39 62
1176.47 57
1176.55 52
1176.63 49
1176.71 46
1176.79 45
1176.87 45
1176.95 47
1177.02 49
1177.10 52
1177.18 55
1177.26 58
1177.34 62
1177.42 66
1177.50 70
1177.58 75
1177.66 78
1177.74 81
1177.81 84
1177.89 86
1177.97 87
1178.05 89
1178.13 93
1178.21 98
1178.29 104
1178.37 113
1178.45 122
1178.53 132
1178.60 142
1178.68 151
1178.76 159
1178.84 166
1178.92 172
1179.00 178
1179.08 181
1179.16 184
1179.24 185
1179.32 184
1179.40 183
1179.47 180
1179.55 177
1179.63 173
1179.71 169
1179.79 165
1179.87 159
1179.95 152
1180.03 145
1180.11 138
1180.19 132
1180.27 127
1180.34 124
1180.42 122
1180.50 123
1180.58 124
1180.66 124
1180.74 124
1180.82 122
1180.90 118
1180.98 112
1181.06 105
1181.14 96
1181.21 88
1181.29 80
1181.37 75
1181.45 71
1181.53 69
1181.61 69
1181.69 69
1181.77 70
1181.85 71
1181.93 72
1182.01 72
1182.09 72
1182.16 73
1182.24 74
1182.32 75
1182.40 76
1182.48 77
1182.56 77
1182.64 77
1182.72 76
1182.80 74
1182.88 72
1182.96 70
1183.04 66
1183.11 63
1183.19 58
1183.27 52
1183.35 46
1183.43 40
1183.51 34
1183.59 29
1183.67 26
1183.75 23
1183.83 23
1183.91 23
1183.99 22
1184.06 22
1184.14 20
1184.22 18
1184.30 15
1184.38 11
1184.46 9
1184.54 7
1184.62 7
1184.70 9
1184.78 12
1184.86 16
1184.94 20
1185.02 25
1185.09 30
1185.17 35
1185.25 40
1185.33 45
1185.41 50
1185.49 55
1185.57 58
1185.65 59
1185.73 58
1185.81 55
1185.89 51
1185.97 44
1186.05 37
1186.13 30
1186.20 24
1186.28 18
1186.36 14
1186.44 11
1186.52 9
1186.60 9
1186.68 9
1186.76 9
1186.84 8
1186.92 7
1187.00 6
1187.08 5
1187.16 4
1187.24 3
1187.32 3
1187.39 5
1187.47 6
1187.55 9
1187.63 12
1187.71 14
1187.79 16
1187.87 16
1187.95 16
1188.03 13
1188.11 9
1188.19 5
1188.27 0
1188.35 0
1188.43 0
1188.51 0
1188.58 0
1188.66 0
1188.74 0
1188.82 0
1188.90 2
1188.98 4
1189.06 6
1189.14 7
1189.22 8
1189.30 8
1189.38 8
1189.46 8
1189.54 9
1189.62 11
1189.70 14
1189.78 17
1189.86 21
1189.93 24
1190.01 28
1190.09 31
1190.17 34
1190.25 36
1190.33 37
1190.41 38
1190.49 38
1190.57 38
1190.65 38
1190.73 38
1190.81 39
1190.89 41
1190.97 44
1191.05 46
1191.13 48
1191.21 48
1191.29 46
1191.36 43
1191.44 38
1191.52 32
1191.60 27
1191.68 22
1191.76 18
1191.84 15
1191.92 14
1192.00 14
1192.08 16
1192.16 18
1192.24 21
1192.32 24
1192.40 27
1192.48 29
1192.56 28
1192.64 25
1192.72 20
1192.80 15
1192.87 10
1192.95 5
1193.03 2
1193.11 1
1193.19 1
1193.27 3
1193.35 5
1193.43 7
1193.51 9
1193.59 11
1193.67 14
1193.75 16
1193.83 19
1193.91 22
1193.99 24
1194.07 25
1194.15 25
1194.23 24
1194.31 21
1194.39 18
1194.47 13
1194.55 9
1194.62 4
1194.70 0
1194.78 0
1194.86 0
1194.94 0
1195.02 0
1195.10 0
1195.18 0
1195.26 0
1195.34 0
1195.42 1
1195.50 2
1195.58 4
1195.66 6
1195.74 9
1195.82 12
1195.90 17
1195.98 21
1196.06 26
1196.14 29
1196.22 32
1196.30 34
1196.38 33
1196.46 32
1196.54 29
1196.62 25
1196.69 22
1196.77 19
1196.85 16
1196.93 14
1197.01 13
1197.09 12
1197.17 11
1197.25 10
1197.33 9
1197.41 9
1197.49 10
1197.57 10
1197.65 11
1197.73 11
1197.81 9
1197.89 8
1197.97 6
1198.05 5
1198.13 5
1198.21 7
1198.29 10
1198.37 14
1198.45 19
1198.53 23
1198.61 25
1198.69 26
1198.77 25
1198.85 24
1198.93 22
1199.01 21
1199.09 19
1199.16 17
1199.24 17
1199.32 17
1199.40 19
1199.48 21
1199.56 24
1199.64 27
1199.72 30
1199.80 31
1199.88 30
1199.96 28
1200.04 25
1200.12 21
1200.20 17
1200.28 13
1200.36 10
1200.44 7
1200.52 3
1200.60 0
1200.68 0
1200.76 0
1200.84 0
1200.92 0
1201.00 0
1201.08 0
1201.16 0
1201.24 1
1201.32 7
1201.40 12
1201.48 17
1201.56 20
1201.64 23
1201.72 25
1201.80 28
1201.88 30
1201.96 32
1202.04 34
1202.12 34
1202.20 33
1202.28 31
1202.36 27
1202.44 24
1202.52 22
1202.60 22
1202.68 25
1202.76 29
1202.84 33
1202.91 36
1202.99 38
1203.07 38
1203.15 36
1203.23 33
1203.31 31
1203.39 30
1203.47 31
1203.55 34
1203.63 39
1203.71 44
1203.79 48
1203.87 52
1203.95 54
1204.03 54
1204.11 53
1204.19 51
1204.27 48
1204.35 45
1204.43 43
1204.51 42
1204.59 40
1204.67 39
1204.75 37
1204.83 35
1204.91 31
1204.99 26
1205.07 21
1205.15 16
1205.23 12
1205.31 10
1205.39 10
1205.47 13
1205.55 19
1205.63 26
1205.71 34
1205.79 42
1205.87 48
1205.95 53
1206.03 57
1206.11 59
1206.19 60
1206.27 61
1206.35 62
1206.43 64
1206.51 66
1206.59 68
1206.67 69
1206.75 70
1206.83 71
1206.91 71
1206.99 70
1207.07 71
1207.15 72
1207.23 74
1207.31 76
1207.39 79
1207.47 83
1207.55 86
1207.63 89
1207.71 91
1207.79 92
1207.87 91
1207.95 88
1208.03 85
1208.11 81
1208.19 76
1208.27 73
1208.35 70
1208.43 69
1208.51 69
1208.59 70
1208.67 71
1208.75 72
1208.83 73
1208.91 74
1208.99 74
1209.07 73
1209.15 70
1209.23 66
1209.31 59
1209.39 51
1209.47 42
1209.55 33
1209.63 26
1209.71 21
1209.79 19
1209.87 19
1209.95 22
1210.03 26
1210.11 30
1210.19 32
1210.27 33
1210.35 32
1210.43 28
1210.51 22
1210.59 14
1210.67 7
1210.75 0
1210.83 0
1210.91 0
1210.99 0
1211.07 0
1211.15 0
1211.23 7
1211.31 14
1211.39 22
1211.47 28
1211.55 34
1211.63 37
1211.71 39
1211.79 39
1211.87 37
1211.95 34
1212.03 30
1212.12 24
1212.20 19
1212.28 13
1212.36 7
1212.44 3
1212.52 0
1212.60 0
1212.68 3
1212.76 8
1212.84 16
1212.92 25
1213.00 34
1213.08 42
1213.16 48
1213.24 51
1213.32 52
1213.40 51
1213.48 47
1213.56 42
1213.64 37
1213.72 32
1213.80 29
1213.88 26
1213.96 26
1214.04 27
1214.12 28
1214.20 30
1214.28 31
1214.36 30
1214.44 27
1214.52 22
1214.60 16
1214.68 10
1214.76 5
1214.84 1
1214.92 0
1215.00 0
1215.08 0
1215.16 1
1215.24 3
1215.32 6
1215.40 9
1215.48 13
1215.56 18
1215.64 23
1215.72 28
1215.80 32
1215.89 36
1215.97 38
1216.05 38
1216.13 36
1216.21 31
1216.29 24
1216.37 15
1216.45 7
1216.53 0
1216.61 0
1216.69 0
1216.77 0
1216.85 0
1216.93 0
1217.01 0
1217.09 2
1217.17 3
1217.25 3
1217.33 3
1217.41 3
1217.49 5
1217.57 7
1217.65 9
1217.73 11
1217.81 14
1217.89 16
1217.97 18
1218.05 20
1218.13 23
1218.21 27
1218.29 33
1218.38 41
1218.46 49
1218.54 58
1218.62 67
1218.70 76
1218.78 85
1218.86 92
1218.94 97
1219.02 102
1219.10 105
1219.18 107
1219.26 107
1219.34 105
1219.42 103
1219.50 100
1219.58 96
1219.66 94
1219.74 92
1219.82 90
1219.90 89
1219.98 89
1220.06 88
1220.14 87
1220.22 86
1220.30 84
1220.38 81
1220.47 78
1220.55 75
1220.63 72
1220.71 70
1220.79 70
1220.87 71
1220.95 73
1221.03 75
1221.11 77
1221.19 77
1221.27 75
1221.35 72
1221.43 68
1221.51 63
1221.59 58
1221.67 54
1221.75 50
1221.83 48
1221.91 46
1221.99 45
1222.07 45
1222.15 44
1222.24 44
1222.32 43
1222.40 42
1222.48 40
1222.56 37
1222.64 34
1222.72 31
1222.80 30
1222.88 30
1222.96 32
1223.04 36
1223.12 40
1223.20 43
1223.28 46
1223.36 47
1223.44 46
1223.52 46
1223.60 46
1223.68 47
1223.77 49
1223.85 52
1223.93 55
1224.01 58
1224.09 59
1224.17 59
1224.25 58
1224.33 56
1224.41 55
1224.49 55
1224.57 56
1224.65 59
1224.73 63
1224.81 69
1224.89 74
1224.97 79
1225.05 84
1225.13 87
1225.22 90
1225.30 92
1225.38 94
1225.46 97
1225.54 99
1225.62 102
1225.70 105
1225.78 107
1225.86 108
1225.94 106
1226.02 103
1226.10 98
1226.18 93
1226.26 88
1226.34 85
1226.42 83
1226.51 83
1226.59 84
1226.67 86
1226.75 88
1226.83 89
1226.91 88
1226.99 85
1227.07 81
1227.15 76
1227.23 71
1227.31 66
1227.39 62
1227.47 59
1227.55 57
1227.63 55
1227.71 55
1227.80 54
1227.88 53
1227.96 51
1228.04 50
1228.12 48
1228.20 47
1228.28 46
1228.36 45
1228.44 44
1228.52 43
1228.60 42
1228.68 41
1228.76 40
1228.84 38
1228.93 36
1229.01 35
1229.09 34
1229.17 33
1229.25 33
1229.33 35
1229.41 37
1229.49 39
1229.57 41
1229.65 43
1229.73 44
1229.81 44
1229.89 44
1229.97 42
1230.06 39
1230.14 37
1230.22 35
1230.30 34
1230.38 33
1230.46 32
1230.54 31
1230.62 30
1230.70 28
1230.78 26
1230.86 23
1230.94 21
1231.02 20
1231.11 19
1231.19 18
1231.27 18
1231.35 19
1231.43 19
1231.51 19
1231.59 18
1231.67 17
1231.75 16
1231.83 15
1231.91 14
1231.99 13
1232.07 12
1232.16 12
1232.24 12
1232.32 12
1232.40 13
1232.48 13
1232.56 13
1232.64 13
1232.72 12
1232.80 10
1232.88 8
1232.96 6
1233.04 3
1233.13 0
1233.21 0
1233.29 0
1233.37 0
1233.45 0
1233.53 0
1233.61 0
1233.69 0
1233.77 2
1233.85 7
1233.93 12
1234.01 16
1234.10 19
1234.18 21
1234.26 22
1234.34 24
1234.42 26
1234.50 29
1234.58 32
1234.66 35
1234.74 37
1234.82 38
1234.90 38
1234.99 38
1235.07 36
1235.15 35
1235.23 34
1235.31 33
1235.39 32
1235.47 31
1235.55 29
1235.63 25
1235.71 21
1235.79 18
1235.88 15
1235.96 16
1236.04 19
1236.12 25
1236.20 33
1236.28 43
1236.36 51
1236.44 58
1236.52 62
1236.60 63
1236.69 62
1236.77 60
1236.85 59
1236.93 59
1237.01 61
1237.09 65
1237.17 70
1237.25 77
1237.33 84
1237.41 91
1237.49 97
1237.58 102
1237.66 104
1237.74 102
1237.82 97
1237.90 88
1237.98 77
1238.06 64
1238.14 51
1238.22 39
1238.30 30
1238.39 22
1238.47 17
1238.55 14
1238.63 13
1238.71 13
1238.79 15
1238.87 18
1238.95 23
1239.03 28
1239.12 34
1239.20 39
1239.28 44
1239.36 48
1239.44 51
1239.52 53
1239.60 55
1239.68 56
1239.76 57
1239.84 58
1239.93 58
1240.01 58
1240.09 57
1240.17 57
1240.25 55
1240.33 54
1240.41 53
1240.49 51
1240.57 50
1240.66 49
1240.74 50
1240.82 51
1240.90 54
1240.98 58
1241.06 62
1241.14 66
1241.22 69
1241.30 71
1241.39 71
1241.47 69
1241.55 66
1241.63 63
1241.71 58
1241.79 52
1241.87 46
1241.95 40
1242.03 34
1242.12 27
1242.20 20
1242.28 14
1242.36 6
1242.44 0
1242.52 0
1242.60 0
1242.68 0
1242.76 0
1242.85 0
1242.93 0
1243.01 0
1243.09 4
1243.17 16
1243.25 26
1243.33 36
1243.41 44
1243.50 49
1243.58 53
1243.66 56
1243.74 59
1243.82 60
1243.90 61
1243.98 61
1244.06 60
1244.14 58
1244.23 57
1244.31 56
1244.39 54
1244.47 54
1244.55 52
1244.63 50
1244.71 47
1244.79 43
1244.88 38
1244.96 33
1245.04 28
1245.12 23
1245.20 19
1245.28 17
1245.36 16
1245.44 18
1245.53 20
1245.61 23
1245.69 28
1245.77 32
1245.85 37
1245.93 40
1246.01 43
1246.09 43
1246.18 43
1246.26 42
1246.34 39
1246.42 36
1246.50 33
1246.58 31
1246.66 31
1246.74 31
1246.83 34
1246.91 38
1246.99 44
1247.07 50
1247.15 55
1247.23 59
1247.31 62
1247.39 63
1247.48 63
1247.56 63
1247.64 62
1247.72 61
1247.80 58
1247.88 54
1247.96 49
1248.05 42
1248.13 34
1248.21 27
1248.29 21
1248.37 18
1248.45 17
1248.53 19
1248.61 23
1248.70 31
1248.78 39
1248.86 48
1248.94 56
1249.02 63
1249.10 69
1249.18 73
1249.27 77
1249.35 81
1249.43 86
1249.51 91
1249.59 95
1249.67 97
1249.75 98
1249.84 96
1249.92 91
1250.00 86
1250.08 80
1250.16 76
1250.24 73
1250.32 73
1250.41 73
1250.49 73
1250.57 73
1250.65 72
1250.73 68
1250.81 64
1250.89 59
1250.97 54
1251.06 49
1251.14 45
1251.22 41
1251.30 37
1251.38 33
1251.46 29
1251.55 27
1251.63 25
1251.71 25
1251.79 27
1251.87 31
1251.95 36
1252.03 41
1252.12 45
1252.20 48
1252.28 48
1252.36 46
1252.44 42
1252.52 36
1252.60 29
1252.69 22
1252.77 16
1252.85 10
1252.93 6
1253.01 2
1253.09 0
1253.17 0
1253.26 0
1253.34 0
1253.42 0
1253.50 0
1253.58 0
1253.66 0
1253.74 0
1253.83 1
1253.91 4
1253.99 6
1254.07 9
1254.15 10
1254.23 10
1254.32 10
1254.40 9
1254.48 7
1254.56 4
1254.64 1
1254.72 0
1254.80 0
1254.89 0
1254.97 0
1255.05 0
1255.13 7
1255.21 17
1255.29 27
1255.38 37
1255.46 44
1255.54 47
1255.62 46
1255.70 43
1255.78 37
1255.87 31
1255.95 26
1256.03 23
1256.11 21
1256.19 21
1256.27 23
1256.35 25
1256.44 28
1256.52 31
1256.60 35
1256.68 38
1256.76 42
1256.84 44
1256.93 45
1257.01 43
1257.09 40
1257.17 35
1257.25 30
1257.33 26
1257.42 24
1257.50 25
1257.58 28
1257.66 33
1257.74 40
1257.82 47
1257.91 53
1257.99 59
1258.07 64
1258.15 67
1258.23 69
1258.31 70
1258.40 69
1258.48 67
1258.56 65
1258.64 64
1258.72 64
1258.80 67
1258.89 72
1258.97 79
1259.05 88
1259.13 96
1259.21 103
1259.29 107
1259.38 109
1259.46 108
1259.54 105
1259.62 102
1259.70 100
1259.78 100
1259.87 102
1259.95 106
1260.03 113
1260.11 120
1260.19 128
1260.27 135
1260.36 141
1260.44 146
1260.52 149
1260.60 151
1260.68 152
1260.77 151
1260.85 148
1260.93 145
1261.01 141
1261.09 136
1261.17 131
1261.26 127
1261.34 124
1261.42 121
1261.50 119
1261.58 118
1261.66 118
1261.75 119
1261.83 121
1261.91 125
1261.99 128
1262.07 131
1262.16 132
1262.24 131
1262.32 129
1262.40 126
1262.48 122
1262.56 119
1262.65 117
1262.73 115
1262.81 115
1262.89 116
1262.97 119
1263.05 123
1263.14 129
1263.22 135
1263.30 142
1263.38 149
1263.46 155
1263.55 160
1263.63 163
1263.71 165
1263.79 166
1263.87 166
1263.96 166
1264.04 164
1264.12 161
1264.20 156
1264.28 147
1264.36 136
1264.45 121
1264.53 105
1264.61 89
1264.69 75
1264.77 64
1264.86 58
1264.94 56
1265.02 59
1265.10 63
1265.18 67
1265.26 70
1265.35 71
1265.43 69
1265.51 65
1265.59 60
1265.67 55
1265.76 51
1265.84 49
1265.92 48
1266.00 49
1266.08 52
1266.17 56
1266.25 61
1266.33 67
1266.41 73
1266.49 78
1266.58 83
1266.66 86
1266.74 89
1266.82 91
1266.90 93
1266.99 94
1267.07 96
1267.15 97
1267.23 98
1267.31 98
1267.39 98
1267.48 98
1267.56 97
1267.64 96
1267.72 95
1267.80 95
1267.89 96
1267.97 99
1268.05 104
1268.13 111
1268.21 117
1268.30 123
1268.38 127
1268.46 129
1268.54 129
1268.62 128
1268.71 125
1268.79 121
1268.87 117
1268.95 113
1269.03 108
1269.12 103
1269.20 96
1269.28 89
1269.36 81
1269.44 72
1269.53 65
1269.61 58
1269.69 52
1269.77 48
1269.85 44
1269.94 41
1270.02 39
1270.10 37
1270.18 34
1270.27 31
1270.35 27
1270.43 23
1270.51 19
1270.59 15
1270.68 13
1270.76 13
1270.84 15
1270.92 19
1271.00 23
1271.09 27
1271.17 30
1271.25 32
1271.33 32
1271.41 31
1271.50 28
1271.58 23
1271.66 18
1271.74 12
1271.82 6
1271.91 0
1271.99 0
1272.07 0
1272.15 0
1272.24 0
1272.32 0
1272.40 0
1272.48 7
1272.56 16
1272.65 26
1272.73 36
1272.81 45
1272.89 52
1272.97 57
1273.06 60
1273.14 61
1273.22 61
1273.30 61
1273.38 60
1273.47 60
1273.55 60
1273.63 59
1273.71 59
1273.80 58
1273.88 56
1273.96 53
1274.04 49
1274.12 46
1274.21 44
1274.29 44
1274.37 47
1274.45 52
1274.54 60
1274.62 67
1274.70 73
1274.78 76
1274.86 74
1274.95 69
1275.03 59
1275.11 48
1275.19 36
1275.28 26
1275.36 17
1275.44 11
1275.52 7
1275.60 5
1275.69 4
1275.77 4
1275.85 3
1275.93 3
1276.02 2
1276.10 1
1276.18 2
1276.26 3
1276.34 6
1276.43 10
1276.51 15
1276.59 20
1276.67 24
1276.76 28
1276.84 30
1276.92 31
1277.00 32
1277.08 32
1277.17 33
1277.25 34
1277.33 35
1277.41 37
1277.50 40
1277.58 43
1277.66 46
1277.74 50
1277.82 54
1277.91 56
1277.99 57
1278.07 55
1278.15 49
1278.24 41
1278.32 31
1278.40 21
1278.48 12
1278.57 5
1278.65 2
1278.73 2
1278.81 4
1278.89 6
1278.98 7
1279.06 6
1279.14 2
1279.22 0
1279.31 0
1279.39 0
1279.47 0
1279.55 0
1279.64 0
1279.72 5
1279.80 13
1279.88 21
1279.97 27
1280.05 32
1280.13 35
1280.21 38
1280.29 40
1280.38 43
1280.46 46
1280.54 50
1280.62 55
1280.71 60
1280.79 64
1280.87 68
1280.95 71
1281.04 73
1281.12 76
1281.20 78
1281.28 79
1281.37 81
1281.45 82
1281.53 81
1281.61 80
1281.70 78
1281.78 77
1281.86 77
1281.94 80
1282.03 84
1282.11 91
1282.19 99
1282.27 106
1282.35 112
1282.44 116
1282.52 119
1282.60 121
1282.68 122
1282.77 123
1282.85 122
1282.93 120
1283.01 117
1283.10 113
1283.18 108
1283.26 104
1283.34 99
1283.43 93
1283.51 87
1283.59 79
1283.67 70
1283.76 61
1283.84 51
1283.92 44
1284.00 41
1284.09 41
1284.17 45
1284.25 52
1284.33 58
1284.42 63
1284.50 66
1284.58 66
1284.66 65
1284.75 65
1284.83 67
1284.91 71
1284.99 78
1285.08 86
1285.16 93
1285.24 98
1285.32 101
1285.41 102
1285.49 100
1285.57 97
1285.65 93
1285.74 90
1285.82 87
1285.90 84
1285.98 81
1286.07 78
1286.15 74
1286.23 70
1286.32 63
1286.40 55
1286.48 46
1286.56 37
1286.65 29
1286.73 22
1286.81 18
1286.89 16
1286.98 18
1287.06 22
1287.14 27
1287.22 32
1287.31 37
1287.39 42
1287.47 46
1287.55 50
1287.64 55
1287.72 60
1287.80 66
1287.88 72
1287.97 77
1288.05 81
1288.13 84
1288.21 85
1288.30 84
1288.38 82
1288.46 81
1288.55 79
1288.63 78
1288.71 77
1288.79 76
1288.88 74
1288.96 71
1289.04 67
1289.12 63
1289.21 59
1289.29 56
1289.37 54
1289.45 52
1289.54 51
1289.62 52
1289.70 53
1289.79 57
1289.87 62
1289.95 69
1290.03 76
1290.12 83
1290.20 87
1290.28 87
1290.36 83
1290.45 75
1290.53 63
1290.61 51
1290.69 39
1290.78 29
1290.86 22
1290.94 17
1291.03 15
1291.11 14
1291.19 14
1291.27 16
1291.36 18
1291.44 22
1291.52 29
1291.60 37
1291.69 46
1291.77 55
1291.85 62
1291.94 67
1292.02 68
1292.10 67
1292.18 63
1292.27 58
1292.35 54
1292.43 52
1292.51 51
1292.60 53
1292.68 55
1292.76 57
1292.85 59
1292.93 61
1293.01 63
1293.09 66
1293.18 71
1293.26 80
1293.34 91
1293.43 103
1293.51 114
1293.59 121
1293.67 124
1293.76 120
1293.84 111
1293.92 99
1294.01 85
1294.09 73
1294.17 64
1294.25 59
1294.34 56
1294.42 54
1294.50 53
1294.58 51
1294.67 48
1294.75 45
1294.83 44
1294.92 45
1295.00 50
1295.08 57
1295.16 65
1295.25 73
1295.33 80
1295.41 85
1295.50 88
1295.58 90
1295.66 90
1295.74 90
1295.83 90
1295.91 89
1295.99 90
1296.08 90
1296.16 91
1296.24 91
1296.32 90
1296.41 87
1296.49 82
1296.57 75
1296.66 66
1296.74 55
1296.82 45
1296.91 34
1296.99 26
1297.07 19
1297.15 16
1297.24 15
1297.32 16
1297.40 18
1297.49 21
1297.57 22
1297.65 22
1297.73 21
1297.82 18
1297.90 16
1297.98 15
1298.07 15
1298.15 16
1298.23 17
1298.31 17
1298.40 15
1298.48 10
1298.56 2
1298.65 0
1298.73 0
1298.81 0
1298.90 0
1298.98 0
1299.06 0
1299.14 0
1299.23 6
1299.31 15
1299.39 20
1299.48 24
1299.56 26
1299.64 27
1299.73 26
1299.81 26
1299.89 24
1299.97 22
1300.06 18
1300.14 14
1300.22 10
1300.31 7
1300.39 6
1300.47 7
1300.56 10
1300.64 15
1300.72 21
1300.80 26
1300.89 29
1300.97 30
1301.05 28
1301.14 25
1301.22 21
1301.30 17
1301.39 12
1301.47 9
1301.55 6
1301.63 4
1301.72 3
1301.80 4
1301.88 7
1301.97 11
1302.05 16
1302.13 22
1302.22 27
1302.30 31
1302.38 33
1302.47 34
1302.55 32
1302.63 28
1302.71 24
1302.80 18
1302.88 11
1302.96 5
1303.05 0
1303.13 0
1303.21 0
1303.30 0
1303.38 0
1303.46 0
1303.55 3
1303.63 4
1303.71 3
1303.80 0
1303.88 0
1303.96 0
1304.04 1
1304.13 8
1304.21 19
1304.29 33
1304.38 48
1304.46 63
1304.54 78
1304.63 90
1304.71 99
1304.79 104
1304.88 106
1304.96 103
1305.04 97
1305.13 87
1305.21 76
1305.29 64
1305.37 52
1305.46 42
1305.54 34
1305.62 29
1305.71 27
1305.79 27
1305.87 30
1305.96 36
1306.04 43
1306.12 53
1306.21 63
1306.29 74
1306.37 85
1306.46 94
1306.54 100
1306.62 101
1306.71 98
1306.79 92
1306.87 83
1306.96 74
1307.04 67
1307.12 64
1307.21 64
1307.29 67
1307.37 73
1307.46 79
1307.54 85
1307.62 90
1307.70 94
1307.79 98
1307.87 102
1307.95 107
1308.04 110
1308.12 112
1308.20 113
1308.29 113
1308.37 112
1308.45 111
1308.54 112
1308.62 115
1308.70 121
1308.79 131
1308.87 141
1308.95 151
1309.04 159
1309.12 164
1309.20 166
1309.29 164
1309.37 159
1309.45 154
1309.54 149
1309.62 146
1309.70 146
1309.79 147
1309.87 149
1309.95 152
1310.04 153
1310.12 152
1310.20 148
1310.29 142
1310.37 134
1310.45 125
1310.54 116
1310.62 107
1310.70 99
1310.79 92
1310.87 86
1310.95 80
1311.04 76
1311.12 72
1311.20 68
1311.29 65
1311.37 62
1311.45 59
1311.54 54
1311.62 47
1311.70 39
1311.79 30
1311.87 20
1311.95 12
1312.04 5
1312.12 0
1312.20 0
1312.29 0
1312.37 0
1312.45 0
1312.54 1
1312.62 5
1312.70 10
1312.79 16
1312.87 23
1312.95 31
1313.04 38
1313.12 44
1313.20 47
1313.29 48
1313.37 47
1313.46 43
1313.54 37
1313.62 29
1313.71 19
1313.79 8
1313.87 0
1313.96 0
1314.04 0
1314.12 0
1314.21 0
1314.29 0
1314.37 0
1314.46 0
1314.54 6
1314.62 13
1314.71 18
1314.79 21
1314.87 21
1314.96 19
1315.04 15
1315.12 10
1315.21 6
1315.29 2
1315.37 0
1315.46 0
1315.54 0
1315.63 1
1315.71 4
1315.79 8
1315.88 11
1315.96 13
1316.04 14
1316.13 14
1316.21 12
1316.29 9
1316.38 7
1316.46 6
1316.54 7
1316.63 11
1316.71 17
1316.79 24
1316.88 32
1316.96 39
1317.05 44
1317.13 47
1317.21 49
1317.30 50
1317.38 52
1317.46 56
1317.55 62
1317.63 71
1317.71 82
1317.80 95
1317.88 107
1317.96 119
1318.05 129
1318.13 137
1318.21 143
1318.30 147
1318.38 152
1318.47 156
1318.55 162
1318.63 169
1318.72 177
1318.80 186
1318.88 193
1318.97 199
1319.05 203
1319.13 204
1319.22 201
1319.30 196
1319.39 190
1319.47 183
1319.55 178
1319.64 176
1319.72 177
1319.80 180
1319.89 185
1319.97 190
1320.05 194
1320.14 197
1320.22 197
1320.31 197
1320.39 195
1320.47 193
1320.56 190
1320.64 187
1320.72 185
1320.81 182
1320.89 179
1320.97 176
1321.06 173
1321.14 169
1321.23 165
1321.31 159
1321.39 152
1321.48 143
1321.56 132
1321.64 121
1321.73 111
1321.81 102
1321.90 97
1321.98 94
1322.06 94
1322.15 98
1322.23 103
1322.31 110
1322.40 117
1322.48 123
1322.56 126
1322.65 126
1322.73 120
1322.82 110
1322.90 94
1322.98 76
1323.07 57
1323.15 41
1323.23 30
1323.32 26
1323.40 30
1323.49 41
1323.57 56
1323.65 72
1323.74 87
1323.82 98
1323.90 105
1323.99 107
1324.07 107
1324.16 104
1324.24 102
1324.32 100
1324.41 98
1324.49 96
1324.57 93
1324.66 89
1324.74 85
1324.83 82
1324.91 80
1324.99 80
1325.08 84
1325.16 91
1325.25 101
1325.33 112
1325.41 122
1325.50 131
1325.58 136
1325.66 139
1325.75 139
1325.83 136
1325.92 131
1326.00 125
1326.08 120
1326.17 114
1326.25 109
1326.33 104
1326.42 99
1326.50 96
1326.59 93
1326.67 91
1326.75 91
1326.84 92
1326.92 94
1327.01 96
1327.09 99
1327.17 101
1327.26 101
1327.34 101
1327.42 98
1327.51 93
1327.59 87
1327.68 80
1327.76 74
1327.84 69
1327.93 66
1328.01 65
1328.10 66
1328.18 67
1328.26 69
1328.35 71
1328.43 71
1328.52 70
1328.60 69
1328.68 68
1328.77 66
1328.85 65
1328.93 65
1329.02 66
1329.10 67
1329.19 70
1329.27 72
1329.35 76
1329.44 78
1329.52 80
1329.61 80
1329.69 78
1329.77 75
1329.86 72
1329.94 69
1330.03 68
1330.11 70
1330.19 74
1330.28 79
1330.36 85
1330.45 89
1330.53 92
1330.61 93
1330.70 92
1330.78 89
1330.87 85
1330.95 80
1331.03 74
1331.12 68
1331.20 61
1331.29 55
1331.37 49
1331.45 45
1331.54 43
1331.62 43
1331.71 44
1331.79 45
1331.87 47
1331.96 47
1332.04 48
1332.13 47
1332.21 47
1332.29 48
1332.38 52
1332.46 58
1332.55 67
1332.63 77
1332.71 89
1332.80 100
1332.88 108
1332.97 113
1333.05 113
1333.13 109
1333.22 103
1333.30 95
1333.39 90
1333.47 87
1333.55 89
1333.64 95
1333.72 105
1333.81 115
1333.89 125
1333.97 132
1334.06 134
1334.14 132
1334.23 127
1334.31 121
1334.40 116
1334.48 112
1334.56 110
1334.65 110
1334.73 110
1334.82 110
1334.90 110
1334.98 109
1335.07 107
1335.15 106
1335.24 106
1335.32 106
1335.40 108
1335.49 109
1335.57 111
1335.66 112
1335.74 114
1335.83 118
1335.91 122
1335.99 129
1336.08 138
1336.16 149
1336.25 160
1336.33 171
1336.41 180
1336.50 187
1336.58 192
1336.67 197
1336.75 200
1336.83 203
1336.92 206
1337.00 210
1337.09 214
1337.17 218
1337.26 222
1337.34 226
1337.42 229
1337.51 232
1337.59 233
1337.68 234
1337.76 232
1337.85 227
1337.93 218
1338.01 206
1338.10 189
1338.18 171
1338.27 151
1338.35 131
1338.43 112
1338.52 97
1338.60 85
1338.69 77
1338.77 73
1338.86 71
1338.94 72
1339.02 74
1339.11 77
1339.19 80
1339.28 84
1339.36 87
1339.45 89
1339.53 91
1339.61 91
1339.70 89
1339.78 85
1339.87 81
1339.95 76
1340.04 73
1340.12 72
1340.20 72
1340.29 73
1340.37 75
1340.46 78
1340.54 82
1340.63 88
1340.71 97
1340.79 108
1340.88 122
1340.96 137
1341.05 150
1341.13 160
1341.22 164
1341.30 162
1341.38 156
1341.47 146
1341.55 135
1341.64 125
1341.72 117
1341.81 112
1341.89 109
1341.97 107
1342.06 105
1342.14 101
1342.23 96
1342.31 90
1342.40 85
1342.48 82
1342.56 79
1342.65 78
1342.73 76
1342.82 72
1342.90 65
1342.99 53
1343.07 37
1343.15 19
1343.24 0
1343.32 0
1343.41 0
1343.49 0
1343.58 0
1343.66 0
1343.75 0
1343.83 0
1343.91 5
1344.00 17
1344.08 26
1344.17 32
1344.25 35
1344.34 37
1344.42 37
1344.51 37
1344.59 36
1344.67 36
1344.76 34
1344.84 32
1344.93 28
1345.01 24
1345.10 19
1345.18 13
1345.26 8
1345.35 2
1345.43 0
1345.52 0
1345.60 0
1345.69 0
1345.77 0
1345.86 0
1345.94 0
1346.02 0
1346.11 4
1346.19 9
1346.28 13
1346.36 16
1346.45 18
1346.53 19
1346.62 21
1346.70 23
1346.79 24
1346.87 25
1346.95 24
1347.04 22
1347.12 18
1347.21 13
1347.29 9
1347.38 7
1347.46 8
1347.55 14
1347.63 22
1347.71 32
1347.80 42
1347.88 51
1347.97 57
1348.05 61
1348.14 62
1348.22 61
1348.31 60
1348.39 59
1348.48 59
1348.56 60
1348.64 63
1348.73 66
1348.81 69
1348.90 72
1348.98 73
1349.07 75
1349.15 76
1349.24 77
1349.32 80
1349.41 84
1349.49 89
1349.57 95
1349.66 101
1349.74 108
1349.83 116
1349.91 124
1350.00 134
1350.08 143
1350.17 153
1350.25 162
1350.34 170
1350.42 176
1350.50 179
1350.59 180
1350.67 178
1350.76 175
1350.84 170
1350.93 166
1351.01 162
1351.10 160
1351.18 160
1351.27 161
1351.35 164
1351.44 167
1351.52 170
1351.60 171
1351.69 172
1351.77 171
1351.86 168
1351.94 165
1352.03 161
1352.11 157
1352.20 153
1352.28 149
1352.37 143
1352.45 138
1352.54 133
1352.62 129
1352.71 126
1352.79 126
1352.87 130
1352.96 136
1353.04 145
1353.13 155
1353.21 168
1353.30 181
1353.38 195
1353.47 209
1353.55 222
1353.64 233
1353.72 242
1353.81 245
1353.89 243
1353.98 236
1354.06 224
1354.14 210
1354.23 195
1354.31 183
1354.40 174
1354.48 170
1354.57 170
1354.65 173
1354.74 177
1354.82 181
1354.91 182
1354.99 183
1355.08 182
1355.16 181
1355.25 180
1355.33 181
1355.42 182
1355.50 182
1355.59 180
1355.67 176
1355.75 167
1355.84 156
1355.92 141
1356.01 126
1356.09 109
1356.18 94
1356.26 81
1356.35 70
1356.43 61
1356.52 54
1356.60 50
1356.69 49
1356.77 49
1356.86 51
1356.94 54
1357.03 57
1357.11 61
1357.20 64
1357.28 66
1357.37 67
1357.45 65
1357.54 63
1357.62 60
1357.70 58
1357.79 55
1357.87 54
1357.96 53
1358.04 52
1358.13 52
1358.21 51
1358.30 51
1358.38 53
1358.47 56
1358.55 59
1358.64 63
1358.72 65
1358.81 67
1358.89 67
1358.98 66
1359.06 63
1359.15 60
1359.23 58
1359.32 58
1359.40 59
1359.49 60
1359.57 61
1359.66 62
1359.74 60
1359.83 57
1359.91 51
1360.00 45
1360.08 38
1360.17 31
1360.25 26
1360.34 20
1360.42 16
1360.51 11
1360.59 5
1360.68 0
1360.76 0
1360.85 0
1360.93 0
1361.01 0
1361.10 0
1361.18 0
1361.27 0
1361.35 4
1361.44 13
1361.52 21
1361.61 27
1361.69 32
1361.78 36
1361.86 38
1361.95 40
1362.03 42
1362.12 45
1362.20 48
1362.29 51
1362.37 53
1362.46 55
1362.54 55
1362.63 53
1362.71 50
1362.80 47
1362.88 44
1362.97 42
1363.05 42
1363.14 42
1363.22 43
1363.31 43
1363.39 42
1363.48 38
1363.56 33
1363.65 25
1363.73 17
1363.82 11
1363.90 7
1363.99 6
1364.07 9
1364.16 16
1364.24 25
1364.33 36
1364.41 48
1364.50 58
1364.58 68
1364.67 75
1364.75 80
1364.84 85
1364.92 88
1365.01 91
1365.09 94
1365.18 96
1365.26 99
1365.35 101
1365.43 102
1365.52 103
1365.60 103
1365.69 104
1365.77 106
1365.86 110
1365.94 116
1366.03 125
1366.12 137
1366.20 150
1366.29 164
1366.37 178
1366.46 191
1366.54 202
1366.63 209
1366.71 212
1366.80 211
1366.88 207
1366.97 199
1367.05 189
1367.14 179
1367.22 170
1367.31 165
1367.39 164
1367.48 167
1367.56 173
1367.65 180
1367.73 185
1367.82 188
1367.90 186
1367.99 181
1368.07 172
1368.16 163
1368.24 153
1368.33 145
1368.41 139
1368.50 134
1368.58 130
1368.67 128
1368.75 127
1368.84 128
1368.92 130
1369.01 132
1369.09 136
1369.18 139
1369.26 142
1369.35 145
1369.44 149
1369.52 154
1369.61 161
1369.69 171
1369.78 181
1369.86 193
1369.95 203
1370.03 211
1370.12 216
1370.20 218
1370.29 219
1370.37 218
1370.46 219
1370.54 221
1370.63 227
1370.71 235
1370.80 246
1370.88 258
1370.97 271
1371.05 281
1371.14 288
1371.22 291
1371.31 291
1371.40 287
1371.48 281
1371.57 275
1371.65 268
1371.74 260
1371.82 251
1371.91 241
1371.99 227
1372.08 211
1372.16 192
1372.25 172
1372.33 152
1372.42 134
1372.50 117
1372.59 102
1372.67 89
1372.76 76
1372.84 65
1372.93 54
1373.02 47
1373.10 43
1373.19 44
1373.27 52
1373.36 66
1373.44 84
1373.53 104
1373.61 124
1373.70 140
1373.78 152
1373.87 158
1373.95 158
1374.04 154
1374.12 147
1374.21 139
1374.30 130
1374.38 122
1374.47 117
1374.55 113
1374.64 112
1374.72 112
1374.81 113
1374.89 115
1374.98 116
1375.06 115
1375.15 113
1375.23 108
1375.32 100
1375.40 91
1375.49 83
1375.58 76
1375.66 73
1375.75 74
1375.83 80
1375.92 87
1376.00 96
1376.09 104
1376.17 109
1376.26 110
1376.34 107
1376.43 101
1376.51 93
1376.60 85
1376.69 78
1376.77 72
1376.86 68
1376.94 64
1377.03 60
1377.11 55
1377.20 49
1377.28 44
1377.37 39
1377.45 36
1377.54 35
1377.63 35
1377.71 37
1377.80 39
1377.88 39
1377.97 38
1378.05 34
1378.14 27
1378.22 18
1378.31 8
1378.39 0
1378.48 0
1378.57 0
1378.65 0
1378.74 4
1378.82 14
1378.91 25
1378.99 34
1379.08 40
1379.16 44
1379.25 44
1379.33 43
1379.42 42
1379.51 40
1379.59 40
1379.68 40
1379.76 41
1379.85 42
1379.93 43
1380.02 44
1380.10 46
1380.19 46
1380.28 45
1380.36 43
1380.45 40
1380.53 35
1380.62 31
1380.70 29
1380.79 28
1380.87 29
1380.96 30
1381.04 32
1381.13 32
1381.22 30
1381.30 27
1381.39 22
1381.47 17
1381.56 13
1381.64 10
1381.73 6
1381.81 3
1381.90 0
1381.99 0
1382.07 0
1382.16 0
1382.24 0
1382.33 0
1382.41 0
1382.50 0
1382.59 8
1382.67 22
1382.76 37
1382.84 51
1382.93 63
1383.01 71
1383.10 76
1383.18 77
1383.27 74
1383.36 69
1383.44 64
1383.53 59
1383.61 56
1383.70 55
1383.78 57
1383.87 61
1383.95 67
1384.04 73
1384.13 80
1384.21 86
1384.30 91
1384.38 95
1384.47 97
1384.55 98
1384.64 99
1384.73 99
1384.81 99
1384.90 99
1384.98 99
1385.07 99
1385.15 98
1385.24 95
1385.33 91
1385.41 86
1385.50 79
1385.58 70
1385.67 62
1385.75 54
1385.84 48
1385.93 46
1386.01 48
1386.10 53
1386.18 63
1386.27 74
1386.35 85
1386.44 95
1386.53 104
1386.61 111
1386.70 117
1386.78 124
1386.87 131
1386.95 138
1387.04 144
1387.13 147
1387.21 148
1387.30 144
1387.38 136
1387.47 124
1387.55 111
1387.64 97
1387.73 85
1387.81 74
1387.90 66
1387.98 60
1388.07 56
1388.15 55
1388.24 55
1388.33 55
1388.41 56
1388.50 57
1388.58 56
1388.67 54
1388.75 51
1388.84 49
1388.93 47
1389.01 45
1389.10 45
1389.18 45
1389.27 46
1389.36 47
1389.44 47
1389.53 47
1389.61 48
1389.70 50
1389.78 53
1389.87 58
1389.96 64
1390.04 71
1390.13 79
1390.21 85
1390.30 90
1390.38 91
1390.47 88
1390.56 81
1390.64 70
1390.73 58
1390.81 47
1390.90 38
1390.99 36
1391.07 39
1391.16 49
1391.24 65
1391.33 84
1391.42 104
1391.50 122
1391.59 137
1391.67 148
1391.76 154
1391.84 157
1391.93 156
1392.02 154
1392.10 151
1392.19 149
1392.27 146
1392.36 142
1392.45 138
1392.53 135
1392.62 132
1392.70 132
1392.79 135
1392.88 142
1392.96 151
1393.05 161
1393.13 169
1393.22 173
1393.30 171
1393.39 163
1393.48 150
1393.56 133
1393.65 116
1393.73 100
1393.82 88
1393.91 80
1393.99 77
1394.08 77
1394.16 79
1394.25 83
1394.34 88
1394.42 93
1394.51 97
1394.59 102
1394.68 106
1394.77 108
1394.85 109
1394.94 108
1395.02 106
1395.11 105
1395.20 103
1395.28 104
1395.37 107
1395.45 112
1395.54 120
1395.63 128
1395.71 136
1395.80 143
1395.88 147
1395.97 148
1396.06 146
1396.14 141
1396.23 135
1396.31 128
1396.40 121
1396.49 117
1396.57 114
1396.66 113
1396.74 115
1396.83 117
1396.92 119
1397.00 120
1397.09 119
1397.17 117
1397.26 114
1397.35 110
1397.43 107
1397.52 104
1397.60 102
1397.69 100
1397.78 100
1397.86 101
1397.95 102
1398.03 104
1398.12 107
1398.21 111
1398.29 114
1398.38 117
1398.46 117
1398.55 115
1398.64 110
1398.72 103
1398.81 95
1398.90 87
1398.98 81
1399.07 76
1399.15 74
1399.24 73
1399.33 73
1399.41 74
1399.50 75
1399.58 78
1399.67 81
1399.76 85
1399.84 90
1399.93 95
1400.01 101
1400.10 105
1400.19 109
1400.27 111
1400.36 113
1400.45 113
1400.53 113
1400.62 112
1400.70 110
1400.79 107
1400.88 102
1400.96 95
1401.05 86
1401.13 75
1401.22 64
1401.31 52
1401.39 39
1401.48 27
1401.57 16
1401.65 5
1401.74 0
1401.82 0
1401.91 0
1402.00 0
1402.08 0
1402.17 0
1402.25 0
1402.34 0
1402.43 5
1402.51 13
1402.60 20
1402.69 25
1402.77 27
1402.86 27
1402.94 26
1403.03 24
1403.12 23
1403.20 25
1403.29 28
1403.38 34
1403.46 42
1403.55 50
1403.63 56
1403.72 60
1403.81 61
1403.89 59
1403.98 53
1404.07 46
1404.15 38
1404.24 30
1404.32 23
1404.41 17
1404.50 12
1404.58 9
1404.67 7
1404.76 8
1404.84 10
1404.93 14
1405.01 21
1405.10 30
1405.19 40
1405.27 52
1405.36 64
1405.45 75
1405.53 86
1405.62 95
1405.71 102
1405.79 107
1405.88 110
1405.96 112
1406.05 112
1406.14 110
1406.22 106
1406.31 100
1406.40 92
1406.48 81
1406.57 69
1406.65 56
1406.74 43
1406.83 32
1406.91 22
1407.00 14
1407.09 8
1407.17 4
1407.26 2
1407.35 0
1407.43 0
1407.52 0
1407.60 0
1407.69 0
1407.78 0
1407.86 0
1407.95 0
1408.04 0
1408.12 0
1408.21 0
1408.30 0
1408.38 0
1408.47 4
1408.55 10
1408.64 19
1408.73 29
1408.81 39
1408.90 49
1408.99 57
1409.07 64
1409.16 68
1409.25 71
1409.33 72
1409.42 71
1409.50 67
1409.59 60
1409.68 51
1409.76 41
1409.85 32
1409.94 24
1410.02 19
1410.11 16
1410.20 16
1410.28 18
1410.37 20
1410.46 24
1410.54 29
1410.63 35
1410.72 42
1410.80 51
1410.89 59
1410.97 68
1411.06 75
1411.15 81
1411.23 86
1411.32 89
1411.41 91
1411.49 91
1411.58 89
1411.67 86
1411.75 81
1411.84 76
1411.93 70
1412.01 64
1412.10 60
1412.19 57
1412.27 55
1412.36 55
1412.44 55
1412.53 57
1412.62 58
1412.70 61
1412.79 63
1412.88 66
1412.96 69
1413.05 70
1413.14 69
1413.22 65
1413.31 59
1413.40 52
1413.48 44
1413.57 37
1413.66 33
1413.74 34
1413.83 37
1413.92 43
1414.00 50
1414.09 56
1414.18 61
1414.26 64
1414.35 67
1414.44 71
1414.52 75
1414.61 81
1414.69 88
1414.78 97
1414.87 106
1414.95 115
1415.04 123
1415.13 129
1415.21 133
1415.30 133
1415.39 131
1415.47 126
1415.56 119
1415.65 110
1415.73 101
1415.82 93
1415.91 86
1415.99 83
1416.08 82
1416.17 84
1416.25 88
1416.34 92
1416.43 95
1416.51 98
1416.60 98
1416.69 98
1416.77 97
1416.86 97
1416.95 97
1417.03 98
1417.12 99
1417.21 102
1417.29 105
1417.38 110
1417.47 115
1417.55 121
1417.64 127
1417.73 134
1417.81 139
1417.90 144
1417.99 148
1418.07 151
1418.16 152
1418.25 151
1418.33 147
1418.42 140
1418.51 130
1418.59 117
1418.68 102
1418.77 86
1418.85 71
1418.94 57
1419.03 46
1419.11 39
1419.20 34
1419.29 33
1419.37 35
1419.46 41
1419.55 49
1419.63 61
1419.72 75
1419.81 89
1419.89 102
1419.98 110
1420.07 113
1420.15 110
1420.24 101
1420.33 90
1420.41 77
1420.50 66
1420.59 56
1420.67 49
1420.76 42
1420.85 34
1420.94 26
1421.02 17
1421.11 8
1421.20 0
1421.28 0
1421.37 0
1421.46 0
1421.54 0
1421.63 0
1421.72 0
1421.80 0
1421.89 1
1421.98 6
1422.06 11
1422.15 15
1422.24 17
1422.32 17
1422.41 15
1422.50 12
1422.58 8
1422.67 5
1422.76 2
1422.84 1
1422.93 0
1423.02 1
1423.11 2
1423.19 4
1423.28 8
1423.37 13
1423.45 19
1423.54 27
1423.63 35
1423.71 44
1423.80 54
1423.89 63
1423.97 72
1424.06 80
1424.15 87
1424.23 92
1424.32 97
1424.41 101
1424.49 105
1424.58 109
1424.67 115
1424.76 120
1424.84 127
1424.93 132
1425.02 136
1425.10 137
1425.19 136
1425.28 131
1425.36 125
1425.45 118
1425.54 111
1425.62 105
1425.71 103
1425.80 103
1425.89 106
1425.97 113
1426.06 122
1426.15 133
1426.23 145
1426.32 158
1426.41 169
1426.49 177
1426.58 180
1426.67 178
1426.75 170
1426.84 158
1426.93 144
1427.02 131
1427.10 121
1427.19 116
1427.28 115
1427.36 118
1427.45 122
1427.54 126
1427.62 127
1427.71 124
1427.80 119
1427.89 112
1427.97 104
1428.06 97
1428.15 90
1428.23 84
1428.32 79
1428.41 75
1428.49 72
1428.58 70
1428.67 70
1428.76 73
1428.84 79
1428.93 89
1429.02 101
1429.10 115
1429.19 129
1429.28 142
1429.36 152
1429.45 157
1429.54 160
1429.63 158
1429.71 153
1429.80 145
1429.89 134
1429.97 122
1430.06 110
1430.15 100
1430.23 95
1430.32 94
1430.41 97
1430.50 104
1430.58 112
1430.67 118
1430.76 122
1430.84 123
1430.93 122
1431.02 119
1431.11 116
1431.19 113
1431.28 112
1431.37 113
1431.45 113
1431.54 114
1431.63 116
1431.71 118
1431.80 121
1431.89 126
1431.98 134
1432.06 145
1432.15 158
1432.24 173
1432.32 189
1432.41 205
1432.50 219
1432.59 229
1432.67 235
1432.76 236
1432.85 233
1432.93 227
1433.02 221
1433.11 214
1433.20 208
1433.28 201
1433.37 193
1433.46 182
1433.54 168
1433.63 153
1433.72 138
1433.81 126
1433.89 117
1433.98 113
1434.07 113
1434.15 114
1434.24 114
1434.33 112
1434.42 107
1434.50 98
1434.59 88
1434.68 77
1434.76 68
1434.85 61
1434.94 55
1435.03 52
1435.11 49
1435.20 47
1435.29 45
1435.38 44
1435.46 45
1435.55 48
1435.64 54
1435.72 62
1435.81 71
1435.90 78
1435.99 83
1436.07 85
1436.16 84
1436.25 80
1436.33 76
1436.42 73
1436.51 70
1436.60 70
1436.68 70
1436.77 72
1436.86 75
1436.95 80
1437.03 84
1437.12 90
1437.21 95
1437.29 99
1437.38 100
1437.47 99
1437.56 95
1437.64 89
1437.73 82
1437.82 76
1437.91 72
1437.99 72
1438.08 74
1438.17 79
1438.25 86
1438.34 93
1438.43 99
1438.52 105
1438.60 109
1438.69 112
1438.78 116
1438.87 119
1438.95 122
1439.04 124
1439.13 125
1439.21 125
1439.30 123
1439.39 121
1439.48 119
1439.56 120
1439.65 124
1439.74 132
1439.83 143
1439.91 155
1440.00 167
1440.09 177
1440.18 184
1440.26 188
1440.35 189
1440.44 188
1440.53 186
1440.61 182
1440.70 178
1440.79 172
1440.87 166
1440.96 161
1441.05 156
1441.14 155
1441.22 156
1441.31 160
1441.40 165
1441.49 171
1441.57 176
1441.66 179
1441.75 180
1441.84 181
1441.92 182
1442.01 182
1442.10 183
1442.19 183
1442.27 181
1442.36 178
1442.45 174
1442.54 170
1442.62 169
1442.71 169
1442.80 173
1442.88 178
1442.97 184
1443.06 189
1443.15 193
1443.23 194
1443.32 195
1443.41 196
1443.50 197
1443.58 200
1443.67 204
1443.76 208
1443.85 212
1443.93 214
1444.02 215
1444.11 213
1444.20 210
1444.28 207
1444.37 203
1444.46 199
1444.55 194
1444.63 188
1444.72 180
1444.81 170
1444.90 159
1444.98 146
1445.07 132
1445.16 118
1445.25 105
1445.33 94
1445.42 85
1445.51 79
1445.60 78
1445.68 80
1445.77 85
1445.86 91
1445.95 98
1446.03 104
1446.12 108
1446.21 112
1446.30 116
1446.38 122
1446.47 129
1446.56 140
1446.65 152
1446.73 165
1446.82 176
1446.91 185
1447.00 191
1447.08 194
1447.17 194
1447.26 192
1447.35 188
1447.43 182
1447.52 174
1447.61 163
1447.70 149
1447.79 134
1447.87 119
1447.96 108
1448.05 101
1448.14 99
1448.22 102
1448.31 109
1448.40 116
1448.49 122
1448.57 125
1448.66 125
1448.75 123
1448.84 120
1448.92 118
1449.01 117
1449.10 118
1449.19 119
1449.27 121
1449.36 121
1449.45 120
1449.54 118
1449.63 116
1449.71 114
1449.80 111
1449.89 109
1449.98 107
1450.06 104
1450.15 99
1450.24 93
1450.33 86
1450.41 78
1450.50 70
1450.59 65
1450.68 63
1450.76 66
1450.85 74
1450.94 87
1451.03 104
1451.12 124
1451.20 145
1451.29 164
1451.38 180
1451.47 192
1451.55 199
1451.64 202
1451.73 201
1451.82 197
1451.90 189
1451.99 179
1452.08 167
1452.17 152
1452.26 135
1452.34 118
1452.43 102
1452.52 88
1452.61 78
1452.69 72
1452.78 71
1452.87 73
1452.96 78
1453.04 83
1453.13 90
1453.22 96
1453.31 103
1453.40 108
1453.48 112
1453.57 114
1453.66 116
1453.75 116
1453.83 115
1453.92 113
1454.01 111
1454.10 108
1454.19 105
1454.27 101
1454.36 96
1454.45 92
1454.54 89
1454.62 86
1454.71 86
1454.80 86
1454.89 87
1454.98 89
1455.06 89
1455.15 87
1455.24 84
1455.33 81
1455.41 79
1455.50 80
1455.59 84
1455.68 92
1455.77 102
1455.85 113
1455.94 121
1456.03 126
1456.12 126
1456.21 122
1456.29 116
1456.38 108
1456.47 101
1456.56 96
1456.64 94
1456.73 93
1456.82 94
1456.91 94
1457.00 95
1457.08 96
1457.17 97
1457.26 97
1457.35 98
1457.44 99
1457.52 101
1457.61 102
1457.70 102
1457.79 103
1457.87 104
1457.96 104
1458.05 105
1458.14 104
1458.23 104
1458.31 102
1458.40 99
1458.49 97
1458.58 96
1458.67 97
1458.75 100
1458.84 104
1458.93 109
1459.02 114
1459.11 117
1459.19 116
1459.28 113
1459.37 106
1459.46 97
1459.54 89
1459.63 80
1459.72 75
1459.81 72
1459.90 71
1459.98 72
1460.07 74
1460.16 75
1460.25 75
1460.34 73
1460.42 69
1460.51 65
1460.60 62
1460.69 60
1460.78 59
1460.86 61
1460.95 63
1461.04 65
1461.13 66
1461.22 68
1461.30 70
1461.39 73
1461.48 78
1461.57 86
1461.66 96
1461.74 105
1461.83 112
1461.92 116
1462.01 116
1462.10 113
1462.18 107
1462.27 100
1462.36 96
1462.45 94
1462.54 96
1462.62 102
1462.71 110
1462.80 120
1462.89 130
1462.98 140
1463.06 148
1463.15 153
1463.24 156
1463.33 157
1463.42 155
1463.50 150
1463.59 143
1463.68 133
1463.77 120
1463.86 105
1463.95 88
1464.03 72
1464.12 57
1464.21 45
1464.30 35
1464.39 26
1464.47 19
1464.56 12
1464.65 4
1464.74 0
1464.83 0
1464.91 0
1465.00 0
1465.09 0
1465.18 0
1465.27 0
1465.35 0
1465.44 19
1465.53 44
1465.62 67
1465.71 88
1465.80 105
1465.88 117
1465.97 124
1466.06 127
1466.15 127
1466.24 125
1466.32 123
1466.41 121
1466.50 119
1466.59 119
1466.68 121
1466.76 125
1466.85 130
1466.94 137
1467.03 144
1467.12 151
1467.21 154
1467.29 155
1467.38 153
1467.47 149
1467.56 145
1467.65 142
1467.73 139
1467.82 139
1467.91 141
1468.00 144
1468.09 147
1468.18 149
1468.26 150
1468.35 148
1468.44 144
1468.53 137
1468.62 128
1468.70 117
1468.79 106
1468.88 95
1468.97 85
1469.06 77
1469.15 72
1469.23 69
1469.32 69
1469.41 70
1469.50 73
1469.59 77
1469.68 83
1469.76 88
1469.85 95
1469.94 102
1470.03 109
1470.12 116
1470.20 123
1470.29 131
1470.38 138
1470.47 144
1470.56 149
1470.65 152
1470.73 153
1470.82 153
1470.91 151
1471.00 149
1471.09 150
1471.18 154
1471.26 162
1471.35 175
1471.44 191
1471.53 208
1471.62 224
1471.71 236
1471.79 244
1471.88 248
1471.97 247
1472.06 242
1472.15 236
1472.24 227
1472.32 219
1472.41 210
1472.50 202
1472.59 196
1472.68 192
1472.77 190
1472.85 189
1472.94 189
1473.03 188
1473.12 183
1473.21 175
1473.30 162
1473.38 145
1473.47 127
1473.56 109
1473.65 93
1473.74 78
1473.83 66
1473.91 56
1474.00 46
1474.09 35
1474.18 25
1474.27 14
1474.36 3
1474.44 0
1474.53 0
1474.62 0
1474.71 0
1474.80 0
1474.89 0
1474.97 0
1475.06 0
1475.15 9
1475.24 21
1475.33 31
1475.42 39
1475.50 46
1475.59 51
1475.68 57
1475.77 63
1475.86 70
1475.95 76
1476.04 80
1476.12 81
1476.21 78
1476.30 72
1476.39 63
1476.48 54
1476.57 47
1476.65 41
1476.74 39
1476.83 40
1476.92 42
1477.01 45
1477.10 47
1477.19 47
1477.27 44
1477.36 39
1477.45 32
1477.54 25
1477.63 19
1477.72 15
1477.80 15
1477.89 18
1477.98 24
1478.07 30
1478.16 35
1478.25 37
1478.34 37
1478.42 34
1478.51 29
1478.60 24
1478.69 20
1478.78 19
1478.87 23
1478.95 33
1479.04 47
1479.13 66
1479.22 86
1479.31 107
1479.40 126
1479.49 142
1479.57 153
1479.66 160
1479.75 162
1479.84 161
1479.93 157
1480.02 150
1480.11 141
1480.19 131
1480.28 119
1480.37 108
1480.46 98
1480.55 92
1480.64 89
1480.73 89
1480.81 92
1480.90 96
1480.99 100
1481.08 103
1481.17 106
1481.26 108
1481.35 109
1481.43 111
1481.52 112
1481.61 112
1481.70 111
1481.79 108
1481.88 104
1481.97 98
1482.05 92
1482.14 85
1482.23 79
1482.32 73
1482.41 68
1482.50 63
1482.59 61
1482.67 59
1482.76 60
1482.85 61
1482.94 63
1483.03 64
1483.12 64
1483.21 62
1483.30 59
1483.38 55
1483.47 51
1483.56 47
1483.65 44
1483.74 41
1483.83 36
1483.92 32
1484.00 26
1484.09 23
1484.18 22
1484.27 27
1484.36 36
1484.45 52
1484.54 70
1484.63 89
1484.71 104
1484.80 114
1484.89 117
1484.98 114
1485.07 105
1485.16 95
1485.25 86
1485.34 81
1485.42 80
1485.51 83
1485.60 89
1485.69 97
1485.78 104
1485.87 110
1485.96 115
1486.04 117
1486.13 118
1486.22 118
1486.31 115
1486.40 111
1486.49 105
1486.58 97
1486.67 88
1486.75 80
1486.84 73
1486.93 67
1487.02 62
1487.11 56
1487.20 51
1487.29 43
1487.38 35
1487.46 27
1487.55 21
1487.64 18
1487.73 18
1487.82 21
1487.91 28
1488.00 37
1488.09 49
1488.18 62
1488.26 78
1488.35 97
1488.44 117
1488.53 139
1488.62 160
1488.71 179
1488.80 195
1488.89 207
1488.97 215
1489.06 219
1489.15 219
1489.24 217
1489.33 214
1489.42 208
1489.51 200
1489.60 191
1489.68 181
1489.77 170
1489.86 157
1489.95 144
1490.04 130
1490.13 115
1490.22 100
1490.31 85
1490.40 71
1490.48 59
1490.57 51
1490.66 46
1490.75 44
1490.84 45
1490.93 47
1491.02 49
1491.11 51
1491.20 53
1491.28 54
1491.37 56
1491.46 58
1491.55 59
1491.64 60
1491.73 59
1491.82 56
1491.91 51
1492.00 46
1492.08 41
1492.17 39
1492.26 39
1492.35 42
1492.44 47
1492.53 54
1492.62 60
1492.71 65
1492.80 69
1492.88 70
1492.97 69
1493.06 65
1493.15 59
1493.24 52
1493.33 44
1493.42 35
1493.51 26
1493.60 18
1493.69 12
1493.77 6
1493.86 1
1493.95 0
1494.04 0
1494.13 0
1494.22 0
1494.31 0
1494.40 3
1494.49 13
1494.57 24
1494.66 37
1494.75 50
1494.84 61
1494.93 71
1495.02 78
1495.11 84
1495.20 87
1495.29 88
1495.38 86
1495.46 81
1495.55 73
1495.64 63
1495.73 50
1495.82 36
1495.91 24
1496.00 13
1496.09 7
1496.18 6
1496.27 8
1496.36 15
1496.44 23
1496.53 32
1496.62 38
1496.71 42
1496.80 43
1496.89 40
1496.98 36
1497.07 31
1497.16 29
1497.25 29
1497.33 32
1497.42 38
1497.51 47
1497.60 58
1497.69 69
1497.78 80
1497.87 92
1497.96 103
1498.05 112
1498.14 120
1498.23 126
1498.31 128
1498.40 127
1498.49 123
1498.58 116
1498.67 108
1498.76 99
1498.85 89
1498.94 81
1499.03 73
1499.12 67
1499.21 63
1499.29 60
1499.38 59
1499.47 62
1499.56 67
1499.65 76
1499.74 89
1499.83 103
1499.92 119
1500.01 135
1500.10 149
1500.19 160
1500.28 168
1500.36 173
1500.45 174
1500.54 171
1500.63 166
1500.72 157
1500.81 145
1500.90 132
1500.99 118
1501.08 104
1501.17 91
1501.26 78
1501.35 66
1501.43 55
1501.52 46
1501.61 40
1501.70 35
1501.79 32
1501.88 30
1501.97 27
1502.06 24
1502.15 18
1502.24 12
1502.33 5
1502.42 0
1502.50 0
1502.59 0
1502.68 0
1502.77 0
1502.86 0
1502.95 0
1503.04 0
1503.13 0
1503.22 0
1503.31 0
1503.40 8
1503.49 24
1503.58 45
1503.66 68
1503.75 90
1503.84 110
1503.93 124
1504.02 132
1504.11 134
1504.20 132
1504.29 128
1504.38 124
1504.47 122
1504.56 124
1504.65 128
1504.74 135
1504.83 144
1504.91 152
1505.00 159
1505.09 164
1505.18 166
1505.27 165
1505.36 162
1505.45 157
1505.54 151
1505.63 145
1505.72 140
1505.81 136
1505.90 133
1505.99 130
1506.08 128
1506.17 126
1506.25 124
1506.34 122
1506.43 119
1506.52 118
1506.61 116
1506.70 114
1506.79 111
1506.88 106
1506.97 99
1507.06 90
1507.15 78
1507.24 65
1507.33 51
1507.42 39
1507.51 28
1507.59 19
1507.68 14
1507.77 12
1507.86 13
1507.95 17
1508.04 22
1508.13 29
1508.22 36
1508.31 42
1508.40 45
1508.49 44
1508.58 40
1508.67 33
1508.76 23
1508.85 12
1508.94 2
1509.02 0
1509.11 0
1509.20 0
1509.29 2
1509.38 12
1509.47 23
1509.56 35
1509.65 46
1509.74 55
1509.83 61
1509.92 65
1510.01 67
1510.10 67
1510.19 65
1510.28 63
1510.37 59
1510.46 55
1510.55 51
1510.63 45
1510.72 38
1510.81 29
1510.90 20
1510.99 9
1511.08 0
1511.17 0
1511.26 0
1511.35 0
1511.44 0
1511.53 0
1511.62 0
1511.71 6
1511.80 10
1511.89 10
1511.98 9
1512.07 6
1512.16 4
1512.25 4
1512.33 9
1512.42 18
1512.51 31
1512.60 46
1512.69 62
1512.78 76
1512.87 88
1512.96 97
1513.05 102
1513.14 102
1513.23 99
1513.32 91
1513.41 79
1513.50 65
1513.59 50
1513.68 36
1513.77 27
1513.86 23
1513.95 26
1514.04 34
1514.13 45
1514.22 58
1514.30 69
1514.39 78
1514.48 85
1514.57 88
1514.66 88
1514.75 87
1514.84 82
1514.93 75
1515.02 66
1515.11 55
1515.20 44
1515.29 34
1515.38 26
1515.47 20
1515.56 18
1515.65 19
1515.74 22
1515.83 27
1515.92 33
1516.01 40
1516.10 48
1516.19 56
1516.28 64
1516.37 70
1516.46 74
1516.54 74
1516.63 72
1516.72 66
1516.81 59
1516.90 52
1516.99 47
1517.08 43
1517.17 42
1517.26 42
1517.35 42
1517.44 41
1517.53 39
1517.62 37
1517.71 36
1517.80 37
1517.89 41
1517.98 48
1518.07 59
1518.16 71
1518.25 84
1518.34 96
1518.43 106
1518.52 113
1518.61 116
1518.70 114
1518.79 106
1518.88 95
1518.97 80
1519.06 65
1519.15 52
1519.23 43
1519.32 38
1519.41 38
1519.50 41
1519.59 46
1519.68 50
1519.77 51
1519.86 50
1519.95 45
1520.04 39
1520.13 33
1520.22 28
1520.31 27
1520.40 29
1520.49 35
1520.58 42
1520.67 51
1520.76 59
1520.85 65
1520.94 70
1521.03 74
1521.12 77
1521.21 80
1521.30 85
1521.39 89
1521.48 94
1521.57 98
1521.66 101
1521.75 102
1521.84 102
1521.93 102
1522.02 101
1522.11 100
1522.20 98
1522.29 94
1522.38 88
1522.47 78
1522.56 66
1522.65 52
1522.74 38
1522.83 27
1522.92 20
1523.01 18
1523.09 19
1523.18 22
1523.27 25
1523.36 25
1523.45 23
1523.54 19
1523.63 16
1523.72 16
1523.81 20
1523.90 29
1523.99 43
1524.08 60
1524.17 76
1524.26 89
1524.35 99
1524.44 103
1524.53 103
1524.62 99
1524.71 94
1524.80 87
1524.89 81
1524.98 75
1525.07 71
1525.16 69
1525.25 67
1525.34 66
1525.43 66
1525.52 66
1525.61 66
1525.70 67
1525.79 68
1525.88 68
1525.97 68
1526.06 69
1526.15 69
1526.24 70
1526.33 73
1526.42 77
1526.51 81
1526.60 86
1526.69 89
1526.78 88
1526.87 83
1526.96 75
1527.05 62
1527.14 48
1527.23 34
1527.32 21
1527.41 10
1527.50 2
1527.59 0
1527.68 0
1527.77 0
1527.86 0
1527.95 0
1528.04 0
1528.13 0
1528.22 0
1528.31 0
1528.40 10
1528.49 23
1528.58 34
1528.67 43
1528.76 49
1528.85 50
1528.94 48
1529.03 44
1529.12 41
1529.21 39
1529.30 42
1529.39 50
1529.48 63
1529.57 78
1529.66 96
1529.75 113
1529.84 128
1529.93 140
1530.02 147
1530.11 150
1530.20 147
1530.29 139
1530.38 126
1530.47 110
1530.56 92
1530.65 75
1530.74 61
1530.83 50
1530.92 44
1531.01 44
1531.10 49
1531.19 59
1531.28 71
1531.37 86
1531.46 101
1531.55 116
1531.64 131
1531.73 143
1531.82 154
1531.91 163
1532.00 171
1532.09 178
1532.18 185
1532.27 190
1532.36 195
1532.45 199
1532.54 203
1532.63 209
1532.72 217
1532.81 229
1532.90 245
1532.99 264
1533.08 283
1533.17 299
1533.26 310
1533.35 315
1533.44 314
1533.53 307
1533.62 297
1533.71 285
1533.80 274
1533.89 264
1533.98 254
1534.07 245
1534.16 236
1534.25 225
1534.34 212
1534.43 198
1534.52 185
1534.61 174
1534.70 167
1534.79 165
1534.88 168
1534.97 175
1535.07 185
1535.16 196
1535.25 203
1535.34 206
1535.43 203
1535.52 195
1535.61 182
1535.70 167
1535.79 151
1535.88 138
1535.97 127
1536.06 121
1536.15 118
1536.24 118
1536.33 119
1536.42 121
1536.51 124
1536.60 125
1536.69 125
1536.78 123
1536.87 120
1536.96 115
1537.05 107
1537.14 95
1537.23 80
1537.32 63
1537.41 45
1537.50 28
1537.59 13
1537.68 1
1537.77 0
1537.86 0
1537.95 0
1538.04 0
1538.13 0
1538.22 0
1538.31 0
1538.40 0
1538.49 0
1538.58 12
1538.67 28
1538.76 45
1538.85 63
1538.95 79
1539.04 94
1539.13 108
1539.22 119
1539.31 128
1539.40 134
1539.49 137
1539.58 137
1539.67 134
1539.76 129
1539.85 121
1539.94 111
1540.03 101
1540.12 91
1540.21 83
1540.30 76
1540.39 72
1540.48 70
1540.57 70
1540.66 70
1540.75 70
1540.84 68
1540.93 64
1541.02 60
1541.11 56
1541.20 53
1541.29 55
1541.38 62
1541.47 73
1541.56 88
1541.66 105
1541.75 122
1541.84 136
1541.93 147
1542.02 153
1542.11 156
1542.20 157
1542.29 156
1542.38 155
1542.47 155
1542.56 155
1542.65 155
1542.74 157
1542.83 158
1542.92 161
1543.01 165
1543.10 169
1543.19 173
1543.28 178
1543.37 180
1543.46 181
1543.55 179
1543.64 174
1543.73 167
1543.82 157
1543.92 146
1544.01 133
1544.10 118
1544.19 102
1544.28 85
1544.37 69
1544.46 54
1544.55 40
1544.64 30
1544.73 22
1544.82 17
1544.91 13
1545.00 10
1545.09 7
1545.18 5
1545.27 2
1545.36 0
1545.45 0
1545.54 0
1545.63 0
1545.72 0
1545.81 0
1545.91 0
1546.00 0
1546.09 2
1546.18 10
1546.27 18
1546.36 26
1546.45 32
1546.54 36
1546.63 38
1546.72 40
1546.81 43
1546.90 49
1546.99 58
1547.08 70
1547.17 84
1547.26 100
1547.35 115
1547.44 129
1547.53 141
1547.63 150
1547.72 158
1547.81 164
1547.90 169
1547.99 171
1548.08 170
1548.17 167
1548.26 159
1548.35 150
1548.44 140
1548.53 131
1548.62 126
1548.71 124
1548.80 126
1548.89 130
1548.98 136
1549.07 141
1549.16 146
1549.26 150
1549.35 153
1549.44 157
1549.53 160
1549.62 162
1549.71 164
1549.80 164
1549.89 161
1549.98 156
1550.07 149
1550.16 140
1550.25 131
1550.34 121
1550.43 112
1550.52 102
1550.61 94
1550.71 87
1550.80 82
1550.89 78
1550.98 75
1551.07 74
1551.16 73
1551.25 73
1551.34 74
1551.43 76
1551.52 81
1551.61 88
1551.70 99
1551.79 112
1551.88 126
1551.97 141
1552.07 153
1552.16 162
1552.25 168
1552.34 170
1552.43 168
1552.52 164
1552.61 159
1552.70 153
1552.79 147
1552.88 142
1552.97 138
1553.06 135
1553.15 133
1553.24 133
1553.33 135
1553.43 137
1553.52 140
1553.61 142
1553.70 143
1553.79 144
1553.88 142
1553.97 140
1554.06 137
1554.15 133
1554.24 129
1554.33 127
1554.42 126
1554.51 126
1554.60 126
1554.70 127
1554.79 127
1554.88 125
1554.97 122
1555.06 115
1555.15 107
1555.24 97
1555.33 86
1555.42 75
1555.51 65
1555.60 55
1555.69 47
1555.78 40
1555.88 36
1555.97 34
1556.06 36
1556.15 40
1556.24 48
1556.33 57
1556.42 69
1556.51 81
1556.60 93
1556.69 103
1556.78 112
1556.87 118
1556.97 121
1557.06 120
1557.15 115
1557.24 107
1557.33 96
1557.42 83
1557.51 71
1557.60 60
1557.69 51
1557.78 44
1557.87 41
1557.96 40
1558.06 43
1558.15 50
1558.24 61
1558.33 76
1558.42 94
1558.51 115
1558.60 134
1558.69 151
1558.78 164
1558.87 171
1558.96 174
1559.05 173
1559.15 170
1559.24 168
1559.33 166
1559.42 166
1559.51 168
1559.60 171
1559.69 176
1559.78 183
1559.87 192
1559.96 204
1560.05 218
1560.15 234
1560.24 251
1560.33 266
1560.42 279
1560.51 288
1560.60 291
1560.69 288
1560.78 281
1560.87 271
1560.96 260
1561.05 250
1561.15 242
1561.24 237
1561.33 236
1561.42 239
1561.51 244
1561.60 250
1561.69 257
1561.78 262
1561.87 265
1561.96 266
1562.06 262
1562.15 256
1562.24 247
1562.33 240
1562.42 236
1562.51 237
1562.60 244
1562.69 256
1562.78 271
1562.87 287
1562.96 300
1563.06 307
1563.15 309
1563.24 306
1563.33 299
1563.42 290
1563.51 281
1563.60 275
1563.69 271
1563.78 270
1563.87 270
1563.97 270
1564.06 269
1564.15 265
1564.24 258
1564.33 246
1564.42 232
1564.51 215
1564.60 198
1564.69 182
1564.79 169
1564.88 160
1564.97 155
1565.06 154
1565.15 157
1565.24 163
1565.33 171
1565.42 180
1565.51 190
1565.60 200
1565.70 210
1565.79 218
1565.88 223
1565.97 225
1566.06 222
1566.15 216
1566.24 207
1566.33 195
1566.42 181
1566.52 167
1566.61 153
1566.70 140
1566.79 126
1566.88 113
1566.97 101
1567.06 90
1567.15 81
1567.24 74
1567.34 70
1567.43 70
1567.52 71
1567.61 74
1567.70 76
1567.79 77
1567.88 75
1567.97 73
1568.06 69
1568.16 65
1568.25 62
1568.34 60
1568.43 58
1568.52 57
1568.61 56
1568.70 54
1568.79 50
1568.88 46
1568.98 40
1569.07 35
1569.16 30
1569.25 26
1569.34 23
1569.43 21
1569.52 18
1569.61 15
1569.71 11
1569.80 5
1569.89 0
1569.98 0
1570.07 0
1570.16 0
1570.25 0
1570.34 0
1570.44 0
1570.53 0
1570.62 0
1570.71 1
1570.80 7
1570.89 17
1570.98 32
1571.07 52
1571.16 75
1571.26 100
1571.35 124
1571.44 144
1571.53 157
1571.62 163
1571.71 161
1571.80 152
1571.89 139
1571.99 122
1572.08 102
1572.17 83
1572.26 63
1572.35 45
1572.44 28
1572.53 13
1572.62 1
1572.72 0
1572.81 0
1572.90 0
1572.99 0
1573.08 0
1573.17 0
1573.26 0
1573.36 0
1573.45 6
1573.54 13
1573.63 18
1573.72 22
1573.81 23
1573.90 21
1573.99 18
1574.09 14
1574.18 12
1574.27 11
1574.36 14
1574.45 19
1574.54 25
1574.63 32
1574.72 38
1574.82 43
1574.91 46
1575.00 47
1575.09 47
1575.18 47
1575.27 46
1575.36 44
1575.46 43
1575.55 41
1575.64 41
1575.73 40
1575.82 40
1575.91 40
1576.00 39
1576.09 36
1576.19 33
1576.28 29
1576.37 26
1576.46 26
1576.55 31
1576.64 42
1576.73 58
1576.83 78
1576.92 99
1577.01 119
1577.10 135
1577.19 147
1577.28 154
1577.37 158
1577.47 159
1577.56 161
1577.65 163
1577.74 165
1577.83 168
1577.92 168
1578.01 166
1578.11 159
1578.20 148
1578.29 134
1578.38 121
1578.47 110
1578.56 105
1578.65 104
1578.75 109
1578.84 116
1578.93 123
1579.02 127
1579.11 129
1579.20 128
1579.29 126
1579.39 124
1579.48 122
1579.57 120
1579.66 116
1579.75 109
1579.84 100
1579.93 89
1580.03 79
1580.12 72
1580.21 70
1580.30 73
1580.39 81
1580.48 92
1580.58 103
1580.67 112
1580.76 118
1580.85 119
1580.94 118
1581.03 114
1581.12 108
1581.22 101
1581.31 93
1581.40 84
1581.49 75
1581.58 64
1581.67 51
1581.77 37
1581.86 23
1581.95 10
1582.04 0
1582.13 0
1582.22 0
1582.31 0
1582.41 0
1582.50 0
1582.59 0
1582.68 0
1582.77 0
1582.86 6
1582.96 16
1583.05 26
1583.14 35
1583.23 44
1583.32 51
1583.41 55
1583.50 57
1583.60 56
1583.69 54
1583.78 52
1583.87 51
1583.96 50
1584.05 50
1584.15 51
1584.24 53
1584.33 57
1584.42 61
1584.51 66
1584.60 70
1584.70 75
1584.79 79
1584.88 83
1584.97 87
1585.06 89
1585.15 92
1585.25 96
1585.34 100
1585.43 105
1585.52 113
1585.61 123
1585.70 136
1585.80 150
1585.89 163
1585.98 172
1586.07 176
1586.16 174
1586.25 167
1586.35 154
1586.44 140
1586.53 127
1586.62 118
1586.71 112
1586.80 111
1586.90 113
1586.99 116
1587.08 117
1587.17 115
1587.26 110
1587.35 101
1587.45 91
1587.54 81
1587.63 73
1587.72 69
1587.81 69
1587.90 75
1588.00 83
1588.09 94
1588.18 105
1588.27 115
1588.36 122
1588.45 124
1588.55 122
1588.64 116
1588.73 106
1588.82 95
1588.91 85
1589.00 76
1589.10 71
1589.19 70
1589.28 72
1589.37 78
1589.46 86
1589.56 95
1589.65 103
1589.74 111
1589.83 116
1589.92 119
1590.01 120
1590.11 117
1590.20 112
1590.29 104
1590.38 93
1590.47 80
1590.56 66
1590.66 54
1590.75 44
1590.84 40
1590.93 40
1591.02 47
1591.12 56
1591.21 67
1591.30 77
1591.39 83
1591.48 84
1591.57 79
1591.67 71
1591.76 62
1591.85 53
1591.94 47
1592.03 46
1592.13 49
1592.22 57
1592.31 70
1592.40 85
1592.49 102
1592.58 118
1592.68 133
1592.77 145
1592.86 151
1592.95 153
1593.04 149
1593.14 142
1593.23 131
1593.32 120
1593.41 111
1593.50 104
1593.60 101
1593.69 103
1593.78 110
1593.87 121
1593.96 135
1594.05 151
1594.15 166
1594.24 179
1594.33 187
1594.42 191
1594.51 190
1594.61 185
1594.70 178
1594.79 172
1594.88 166
1594.97 162
1595.07 159
1595.16 155
1595.25 149
1595.34 141
1595.43 131
1595.53 118
1595.62 106
1595.71 96
1595.80 89
1595.89 86
1595.98 86
1596.08 87
1596.17 90
1596.26 92
1596.35 94
1596.44 96
1596.54 97
1596.63 98
1596.72 98
1596.81 97
1596.90 95
1597.00 92
1597.09 87
1597.18 81
1597.27 75
1597.36 69
1597.46 64
1597.55 59
1597.64 56
1597.73 54
1597.82 54
1597.92 57
1598.01 64
1598.10 72
1598.19 83
1598.28 95
1598.38 107
1598.47 116
1598.56 123
1598.65 126
1598.74 126
1598.84 123
1598.93 118
1599.02 111
1599.11 102
1599.20 93
1599.30 83
1599.39 73
1599.48 65
1599.57 57
1599.66 51
1599.76 47
1599.85 43
1599.94 40
1600.03 36
1600.12 33
1600.22 32
1600.31 33
1600.40 36
1600.49 42
1600.59 50
1600.68 59
1600.77 66
1600.86 70
1600.95 69
1601.05 63
1601.14 53
1601.23 40
1601.32 27
1601.41 14
1601.51 3
1601.60 0
1601.69 0
1601.78 0
1601.87 0
1601.97 1
1602.06 8
1602.15 17
1602.24 25
1602.34 32
1602.43 37
1602.52 38
1602.61 34
1602.70 27
1602.80 18
1602.89 8
1602.98 0
1603.07 0
1603.16 0
1603.26 0
1603.35 0
1603.44 0
1603.53 5
1603.63 13
1603.72 21
1603.81 26
1603.90 29
1603.99 28
1604.09 26
1604.18 23
1604.27 22
1604.36 22
1604.45 24
1604.55 27
1604.64 29
1604.73 27
1604.82 21
1604.92 11
1605.01 0
1605.10 0
1605.19 0
1605.28 0
1605.38 0
1605.47 0
1605.56 0
1605.65 0
1605.75 5
1605.84 13
1605.93 22
1606.02 29
1606.11 35
1606.21 41
1606.30 44
1606.39 45
1606.48 43
1606.58 38
1606.67 32
1606.76 28
1606.85 26
1606.94 28
1607.04 33
1607.13 42
1607.22 51
1607.31 60
1607.41 68
1607.50 73
1607.59 77
1607.68 81
1607.78 86
1607.87 93
1607.96 104
1608.05 116
1608.14 129
1608.24 141
1608.33 152
1608.42 160
1608.51 166
1608.61 170
1608.70 175
1608.79 181
1608.88 190
1608.98 200
1609.07 211
1609.16 221
1609.25 230
1609.34 236
1609.44 238
1609.53 238
1609.62 237
1609.71 234
1609.81 231
1609.90 228
1609.99 224
1610.08 220
1610.18 214
1610.27 207
1610.36 198
1610.45 187
1610.54 176
1610.64 164
1610.73 152
1610.82 139
1610.91 127
1611.01 117
1611.10 108
1611.19 100
1611.28 95
1611.38 92
1611.47 91
1611.56 92
1611.65 92
1611.75 92
1611.84 90
1611.93 87
1612.02 82
1612.12 77
1612.21 72
1612.30 68
1612.39 67
1612.49 70
1612.58 74
1612.67 81
1612.76 88
1612.85 95
1612.95 101
1613.04 106
1613.13 111
1613.22 115
1613.32 118
1613.41 119
1613.50 117
1613.59 112
1613.69 103
1613.78 92
1613.87 81
1613.96 70
1614.06 61
1614.15 56
1614.24 54
1614.33 56
1614.43 59
1614.52 62
1614.61 64
1614.70 62
1614.80 57
1614.89 47
1614.98 33
1615.07 17
1615.17 1
1615.26 0
1615.35 0
1615.44 0
1615.54 0
1615.63 0
1615.72 0
1615.81 0
1615.91 0
1616.00 21
1616.09 43
1616.18 64
1616.28 81
1616.37 93
1616.46 100
1616.55 104
1616.65 105
1616.74 106
1616.83 107
1616.92 108
1617.02 108
1617.11 108
1617.20 106
1617.29 103
1617.39 99
1617.48 95
1617.57 92
1617.66 90
1617.76 87
1617.85 83
1617.94 75
1618.03 62
1618.13 45
1618.22 25
1618.31 3
1618.41 0
1618.50 0
1618.59 0
1618.68 0
1618.78 0
1618.87 0
1618.96 0
1619.05 3
1619.15 14
1619.24 25
1619.33 34
1619.42 43
1619.52 52
1619.61 61
1619.70 69
1619.79 76
1619.89 81
1619.98 83
1620.07 84
1620.16 84
1620.26 85
1620.35 89
1620.44 97
1620.54 107
1620.63 120
1620.72 133
1620.81 143
1620.91 150
1621.00 151
1621.09 146
1621.18 137
1621.28 126
1621.37 115
1621.46 104
1621.55 95
1621.65 88
1621.74 81
1621.83 74
1621.93 66
1622.02 57
1622.11 49
1622.20 41
1622.30 35
1622.39 32
1622.48 32
1622.57 35
1622.67 42
1622.76 51
1622.85 63
1622.95 77
1623.04 94
1623.13 109
1623.22 123
1623.32 133
1623.41 138
1623.50 138
1623.59 133
1623.69 125
1623.78 117
1623.87 110
1623.97 108
1624.06 109
1624.15 114
1624.24 120
1624.34 127
1624.43 131
1624.52 131
1624.61 126
1624.71 117
1624.80 105
1624.89 91
1624.99 78
1625.08 68
1625.17 61
1625.26 58
1625.36 58
1625.45 59
1625.54 61
1625.64 61
1625.73 60
1625.82 58
1625.91 55
1626.01 50
1626.10 46
1626.19 42
1626.28 38
1626.38 34
1626.47 33
1626.56 34
1626.66 38
1626.75 44
1626.84 53
1626.93 62
1627.03 69
1627.12 74
1627.21 74
1627.31 73
1627.40 69
1627.49 67
1627.58 67
1627.68 69
1627.77 74
1627.86 81
1627.96 88
1628.05 94
1628.14 98
1628.23 101
1628.33 100
1628.42 97
1628.51 91
1628.61 82
1628.70 69
1628.79 54
1628.88 38
1628.98 23
1629.07 11
1629.16 3
1629.26 0
1629.35 0
1629.44 3
1629.53 10
1629.63 18
1629.72 28
1629.81 37
1629.91 48
1630.00 58
1630.09 69
1630.19 79
1630.28 88
1630.37 96
1630.46 101
1630.56 103
1630.65 102
1630.74 97
1630.84 91
1630.93 83
1631.02 76
1631.11 69
1631.21 64
1631.30 61
1631.39 58
1631.49 55
1631.58 50
1631.67 43
1631.77 34
1631.86 25
1631.95 17
1632.04 12
1632.14 11
1632.23 14
1632.32 19
1632.42 27
1632.51 36
1632.60 45
1632.69 54
1632.79 62
1632.88 72
1632.97 82
1633.07 94
1633.16 104
1633.25 113
1633.35 118
1633.44 118
1633.53 113
1633.62 102
1633.72 88
1633.81 72
1633.90 57
1634.00 45
1634.09 36
1634.18 33
1634.28 34
1634.37 38
1634.46 45
1634.56 54
1634.65 63
1634.74 73
1634.83 83
1634.93 93
1635.02 103
1635.11 111
1635.21 119
1635.30 126
1635.39 133
1635.49 139
1635.58 145
1635.67 150
1635.77 154
1635.86 155
1635.95 154
1636.04 148
1636.14 139
1636.23 128
1636.32 115
1636.42 102
1636.51 91
1636.60 81
1636.70 74
1636.79 68
1636.88 65
1636.98 64
1637.07 66
1637.16 71
1637.25 80
1637.35 90
1637.44 100
1637.53 108
1637.63 112
1637.72 110
1637.81 102
1637.91 90
1638.00 76
1638.09 61
1638.19 47
1638.28 35
1638.37 24
1638.47 14
1638.56 3
1638.65 0
1638.75 0
1638.84 0
1638.93 0
1639.02 0
1639.12 0
1639.21 0
1639.30 2
1639.40 10
1639.49 17
1639.58 21
1639.68 23
1639.77 24
1639.86 25
1639.96 26
1640.05 26
1640.14 25
1640.24 23
1640.33 20
1640.42 17
1640.52 14
1640.61 11
1640.70 11
1640.80 13
1640.89 16
1640.98 21
1641.07 27
1641.17 33
1641.26 39
1641.35 43
1641.45 48
1641.54 52
1641.63 56
1641.73 60
1641.82 65
1641.91 70
1642.01 74
1642.10 77
1642.19 79
1642.29 80
1642.38 81
1642.47 80
1642.57 81
1642.66 83
1642.75 88
1642.85 97
1642.94 108
1643.03 121
1643.13 134
1643.22 146
1643.31 155
1643.41 158
1643.50 156
1643.59 148
1643.69 137
1643.78 124
1643.87 110
1643.97 97
1644.06 85
1644.15 76
1644.25 68
1644.34 62
1644.43 59
1644.53 57
1644.62 57
1644.71 58
1644.81 58
1644.90 58
1644.99 56
1645.09 54
1645.18 51
1645.27 48
1645.37 46
1645.46 47
1645.55 50
1645.65 56
1645.74 65
1645.83 74
1645.93 84
1646.02 93
1646.11 100
1646.21 106
1646.30 110
1646.39 113
1646.49 114
1646.58 113
1646.67 111
1646.77 107
1646.86 102
1646.95 96
1647.05 89
1647.14 84
1647.23 80
1647.33 79
1647.42 80
1647.51 85
1647.61 91
1647.70 98
1647.79 104
1647.89 108
1647.98 110
1648.07 109
1648.17 107
1648.26 104
1648.36 102
1648.45 101
1648.54 101
1648.64 100
1648.73 98
1648.82 94
1648.92 87
1649.01 80
1649.10 73
1649.20 69
1649.29 69
1649.38 72
1649.48 76
1649.57 80
1649.66 82
1649.76 81
1649.85 78
1649.94 75
1650.04 75
1650.13 82
1650.22 96
1650.32 115
1650.41 136
1650.50 155
1650.60 169
1650.69 177
1650.79 176
1650.88 170
1650.97 160
1651.07 149
1651.16 138
1651.25 129
1651.35 120
1651.44 110
1651.53 98
1651.63 84
1651.72 67
1651.81 50
1651.91 35
1652.00 24
1652.09 17
1652.19 15
1652.28 19
1652.38 25
1652.47 33
1652.56 40
1652.66 45
1652.75 48
1652.84 48
1652.94 45
1653.03 41
1653.12 36
1653.22 31
1653.31 27
1653.40 24
1653.50 23
1653.59 23
1653.69 24
1653.78 25
1653.87 27
1653.97 28
1654.06 29
1654.15 31
1654.25 33
1654.34 37
1654.43 44
1654.53 53
1654.62 65
1654.71 77
1654.81 89
1654.90 99
1655.00 105
1655.09 106
1655.18 104
1655.28 102
1655.37 100
1655.46 102
1655.56 108
1655.65 119
1655.74 132
1655.84 146
1655.93 160
1656.03 171
1656.12 181
1656.21 189
1656.31 197
1656.40 204
1656.49 210
1656.59 214
1656.68 214
1656.78 210
1656.87 200
1656.96 186
1657.06 167
1657.15 146
1657.24 124
1657.34 102
1657.43 84
1657.52 69
1657.62 59
1657.71 54
1657.81 53
1657.90 55
1657.99 60
1658.09 65
1658.18 72
1658.27 78
1658.37 85
1658.46 92
1658.56 101
1658.65 112
1658.74 125
1658.84 138
1658.93 150
1659.02 160
1659.12 166
1659.21 167
1659.31 163
1659.40 154
1659.49 142
1659.59 129
1659.68 115
1659.77 101
1659.87 90
1659.96 80
1660.06 72
1660.15 66
1660.24 59
1660.34 51
1660.43 41
1660.52 29
1660.62 15
1660.71 1
1660.81 0
1660.90 0
1660.99 0
1661.09 0
1661.18 0
1661.27 0
1661.37 1
1661.46 8
1661.56 13
1661.65 16
1661.74 17
1661.84 17
1661.93 14
1662.02 9
1662.12 3
1662.21 0
1662.31 0
1662.40 0
1662.49 0
1662.59 0
1662.68 0
1662.78 12
1662.87 26
1662.96 39
1663.06 51
1663.15 61
1663.24 69
1663.34 74
1663.43 78
1663.53 80
1663.62 80
1663.71 78
1663.81 73
1663.90 68
1664.00 63
1664.09 60
1664.18 61
1664.28 66
1664.37 75
1664.47 86
1664.56 96
1664.65 103
1664.75 106
1664.84 103
1664.93 96
1665.03 85
1665.12 72
1665.22 59
1665.31 46
1665.40 32
1665.50 18
1665.59 4
1665.69 0
1665.78 0
1665.87 0
1665.97 0
1666.06 0
1666.16 0
1666.25 0
1666.34 0
1666.44 9
1666.53 22
1666.63 35
1666.72 50
1666.81 65
1666.91 80
1667.00 95
1667.10 107
1667.19 116
1667.28 121
1667.38 122
1667.47 118
1667.57 111
1667.66 101
1667.75 89
1667.85 77
1667.94 64
1668.04 53
1668.13 43
1668.22 36
1668.32 33
1668.41 33
1668.51 36
1668.60 42
1668.69 49
1668.79 57
1668.88 64
1668.98 69
1669.07 70
1669.16 68
1669.26 61
1669.35 50
1669.45 38
1669.54 26
1669.63 18
1669.73 15
1669.82 16
1669.92 22
1670.01 29
1670.10 37
1670.20 41
1670.29 42
1670.39 40
1670.48 36
1670.57 31
1670.67 28
1670.76 27
1670.86 30
1670.95 36
1671.04 46
1671.14 58
1671.23 73
1671.33 90
1671.42 107
1671.51 123
1671.61 136
1671.70 146
1671.80 150
1671.89 149
1671.99 143
1672.08 134
1672.17 123
1672.27 110
1672.36 98
1672.46 87
1672.55 77
1672.64 68
1672.74 60
1672.83 54
1672.93 49
1673.02 46
1673.11 43
1673.21 39
1673.30 33
1673.40 25
1673.49 14
1673.59 0
1673.68 0
1673.77 0
1673.87 0
1673.96 0
1674.06 0
1674.15 0
1674.24 0
1674.34 8
1674.43 26
1674.53 41
1674.62 51
1674.72 56
1674.81 57
1674.90 57
1675.00 57
1675.09 60
1675.19 66
1675.28 75
1675.37 85
1675.47 95
1675.56 102
1675.66 104
1675.75 101
1675.85 92
1675.94 81
1676.03 68
1676.13 57
1676.22 50
1676.32 46
1676.41 47
1676.51 51
1676.60 57
1676.69 64
1676.79 72
1676.88 78
1676.98 84
1677.07 86
1677.16 86
1677.26 82
1677.35 73
1677.45 62
1677.54 49
1677.64 38
1677.73 31
1677.82 29
1677.92 34
1678.01 43
1678.11 56
1678.20 69
1678.30 80
1678.39 87
1678.48 92
1678.58 94
1678.67 96
1678.77 97
1678.86 100
1678.96 102
1679.05 102
1679.14 100
1679.24 96
1679.33 88
1679.43 79
1679.52 68
1679.62 59
1679.71 50
1679.80 41
1679.90 33
1679.99 25
1680.09 18
1680.18 12
1680.28 8
1680.37 8
1680.46 10
1680.56 16
1680.65 24
1680.75 34
1680.84 44
1680.94 52
1681.03 60
1681.13 66
1681.22 71
1681.31 75
1681.41 77
1681.50 79
1681.60 80
1681.69 82
1681.79 85
1681.88 88
1681.97 93
1682.07 98
1682.16 104
1682.26 110
1682.35 116
1682.45 120
1682.54 124
1682.64 127
1682.73 129
1682.82 130
1682.92 131
1683.01 132
1683.11 134
1683.20 135
1683.30 137
1683.39 136
1683.49 134
1683.58 127
1683.67 116
1683.77 102
1683.86 84
1683.96 66
1684.05 48
1684.15 34
1684.24 25
1684.34 21
1684.43 22
1684.52 26
1684.62 30
1684.71 34
1684.81 36
1684.90 35
1685.00 32
1685.09 29
1685.19 25
1685.28 23
1685.37 23
1685.47 25
1685.56 28
1685.66 30
1685.75 31
1685.85 29
1685.94 26
1686.04 21
1686.13 15
1686.22 9
1686.32 5
1686.41 2
1686.51 3
1686.60 5
1686.70 9
1686.79 13
1686.89 16
1686.98 17
1687.08 16
1687.17 12
1687.26 7
1687.36 0
1687.45 0
1687.55 0
1687.64 0
1687.74 0
1687.83 0
1687.93 0
1688.02 1
1688.12 14
1688.21 28
1688.30 39
1688.40 47
1688.49 50
1688.59 49
1688.68 45
1688.78 40
1688.87 34
1688.97 31
1689.06 31
1689.16 35
1689.25 41
1689.34 48
1689.44 55
1689.53 60
1689.63 64
1689.72 64
1689.82 61
1689.91 56
1690.01 50
1690.10 44
1690.20 38
1690.29 33
1690.39 29
1690.48 26
1690.57 24
1690.67 23
1690.76 23
1690.86 24
1690.95 25
1691.05 27
1691.14 29
1691.24 31
1691.33 31
1691.43 30
1691.52 27
1691.62 23
1691.71 19
1691.80 15
1691.90 11
1691.99 8
1692.09 6
1692.18 5
1692.28 6
1692.37 10
1692.47 16
1692.56 23
1692.66 32
1692.75 40
1692.85 46
1692.94 51
1693.04 54
1693.13 55
1693.23 54
1693.32 54
1693.41 53
1693.51 53
1693.60 53
1693.70 53
1693.79 54
1693.89 55
1693.98 57
1694.08 57
1694.17 58
1694.27 58
1694.36 58
1694.46 60
1694.55 65
1694.65 72
1694.74 84
1694.84 99
1694.93 116
1695.02 134
1695.12 151
1695.21 165
1695.31 176
1695.40 181
1695.50 182
1695.59 177
1695.69 170
1695.78 161
1695.88 152
1695.97 146
1696.07 142
1696.16 139
1696.26 138
1696.35 135
1696.45 131
1696.54 125
1696.64 118
1696.73 111
1696.83 106
1696.92 105
1697.01 107
1697.11 112
1697.20 119
1697.30 125
1697.39 130
1697.49 133
1697.58 133
1697.68 133
1697.77 131
1697.87 130
1697.96 129
1698.06 127
1698.15 125
1698.25 121
1698.34 116
1698.44 111
1698.53 106
1698.63 102
1698.72 98
1698.82 96
1698.91 92
1699.01 88
1699.10 82
1699.20 77
1699.29 72
1699.39 69
1699.48 67
1699.58 66
1699.67 66
1699.77 65
1699.86 64
1699.96 62
1700.05 61
1700.14 61
1700.24 63
1700.33 67
1700.43 71
1700.52 74
1700.62 76
1700.71 76
1700.81 73
1700.90 69
1701.00 64
1701.09 60
1701.19 58
1701.28 55
1701.38 53
1701.47 50
1701.57 46
1701.66 40
1701.76 33
1701.85 26
1701.95 20
1702.04 16
1702.14 14
1702.23 15
1702.33 17
1702.42 21
1702.52 25
1702.61 28
1702.71 30
1702.80 29
1702.90 25
1702.99 19
1703.09 9
1703.18 0
1703.28 0
1703.37 0
1703.47 0
1703.56 0
1703.66 0
1703.75 0
1703.85 0
1703.94 11
1704.04 28
1704.13 46
1704.23 64
1704.32 81
1704.42 98
1704.51 113
1704.61 126
1704.70 136
1704.80 142
1704.89 142
1704.99 137
1705.08 128
1705.18 118
1705.27 106
1705.37 95
1705.46 83
1705.56 73
1705.65 62
1705.75 51
1705.84 41
1705.94 32
1706.03 25
1706.13 21
1706.22 22
1706.32 25
1706.41 32
1706.51 40
1706.60 49
1706.70 57
1706.79 64
1706.89 69
1706.98 73
1707.08 75
1707.17 76
1707.27 77
1707.36 78
1707.46 79
1707.55 80
1707.65 82
1707.74 83
1707.84 85
1707.93 86
1708.03 88
1708.12 91
1708.22 94
1708.32 98
1708.41 102
1708.51 105
1708.60 105
1708.70 103
1708.79 99
1708.89 93
1708.98 88
1709.08 85
1709.17 86
1709.27 90
1709.36 99
1709.46 109
1709.55 119
1709.65 128
1709.74 135
1709.84 141
1709.93 145
1710.03 149
1710.12 152
1710.22 155
1710.31 157
1710.41 157
1710.50 155
1710.60 153
1710.69 149
1710.79 144
1710.88 139
1710.98 133
1711.07 125
1711.17 115
1711.27 104
1711.36 93
1711.46 81
1711.55 71
1711.65 64
1711.74 59
1711.84 56
1711.93 54
1712.03 53
1712.12 52
1712.22 50
1712.31 49
1712.41 48
1712.50 49
1712.60 51
1712.69 55
1712.79 59
1712.88 63
1712.98 66
1713.07 67
1713.17 68
1713.26 70
1713.36 73
1713.46 79
1713.55 86
1713.65 94
1713.74 102
1713.84 107
1713.93 109
1714.03 109
1714.12 106
1714.22 101
1714.31 95
1714.41 88
1714.50 81
1714.60 72
1714.69 63
1714.79 53
1714.88 45
1714.98 38
1715.08 36
1715.17 38
1715.27 45
1715.36 54
1715.46 65
1715.55 75
1715.65 82
1715.74 87
1715.84 88
1715.93 87
1716.03 84
1716.12 80
1716.22 75
1716.31 70
1716.41 66
1716.51 61
1716.60 59
1716.70 58
1716.79 59
1716.89 64
1716.98 71
1717.08 80
1717.17 90
1717.27 99
1717.36 106
1717.46 112
1717.55 117
1717.65 121
1717.74 126
1717.84 131
1717.94 136
1718.03 139
1718.13 140
1718.22 137
1718.32 132
1718.41 124
1718.51 116
1718.60 110
1718.70 106
1718.79 105
1718.89 107
1718.98 109
1719.08 112
1719.18 114
1719.27 115
1719.37 115
1719.46 115
1719.56 115
1719.65 115
1719.75 116
1719.84 115
1719.94 113
1720.03 109
1720.13 103
1720.23 97
1720.32 90
1720.42 84
1720.51 79
1720.61 75
1720.70 73
1720.80 72
1720.89 72
1720.99 75
1721.08 77
1721.18 79
1721.28 79
1721.37 75
1721.47 67
1721.56 55
1721.66 39
1721.75 22
1721.85 6
1721.94 0
1722.04 0
1722.13 0
1722.23 0
1722.33 0
1722.42 0
1722.52 0
1722.61 0
1722.71 0
1722.80 5
1722.90 14
1722.99 27
1723.09 41
1723.19 56
1723.28 70
1723.38 82
1723.47 91
1723.57 95
1723.66 97
1723.76 98
1723.85 97
1723.95 97
1724.05 97
1724.14 98
1724.24 99
1724.33 99
1724.43 97
1724.52 92
1724.62 85
1724.71 76
1724.81 67
1724.91 60
1725.00 55
1725.10 53
1725.19 54
1725.29 55
1725.38 56
1725.48 55
1725.57 53
1725.67 50
1725.77 49
1725.86 51
1725.96 58
1726.05 69
1726.15 83
1726.24 99
1726.34 115
1726.44 129
1726.53 140
1726.63 150
1726.72 157
1726.82 162
1726.91 166
1727.01 167
1727.10 165
1727.20 159
1727.30 149
1727.39 136
1727.49 121
1727.58 106
1727.68 93
1727.77 85
1727.87 81
1727.97 82
1728.06 87
1728.16 93
1728.25 100
1728.35 108
1728.44 116
1728.54 126
1728.64 136
1728.73 147
1728.83 158
1728.92 167
1729.02 172
1729.11 172
1729.21 169
1729.30 162
1729.40 154
1729.50 144
1729.59 134
1729.69 127
1729.78 120
1729.88 114
1729.97 109
1730.07 103
1730.17 97
1730.26 90
1730.36 84
1730.45 78
1730.55 74
1730.64 74
1730.74 77
1730.84 83
1730.93 89
1731.03 96
1731.12 100
1731.22 102
1731.32 101
1731.41 98
1731.51 95
1731.60 90
1731.70 84
1731.79 75
1731.89 64
1731.99 50
1732.08 35
1732.18 20
1732.27 8
1732.37 1
1732.46 0
1732.56 2
1732.66 9
1732.75 17
1732.85 24
1732.94 29
1733.04 31
1733.13 31
1733.23 30
1733.33 30
1733.42 33
1733.52 40
1733.61 52
1733.71 66
1733.81 82
1733.90 97
1734.00 107
1734.09 113
1734.19 111
1734.28 105
1734.38 93
1734.48 80
1734.57 66
1734.67 52
1734.76 41
1734.86 31
1734.96 23
1735.05 17
1735.15 12
1735.24 7
1735.34 3
1735.43 1
1735.53 0
1735.63 0
1735.72 0
1735.82 2
1735.91 4
1736.01 6
1736.11 7
1736.20 6
1736.30 3
1736.39 0
1736.49 0
1736.59 0
1736.68 0
1736.78 0
1736.87 0
1736.97 6
1737.07 12
1737.16 17
1737.26 23
1737.35 28
1737.45 35
1737.54 45
1737.64 56
1737.74 68
1737.83 81
1737.93 91
1738.02 98
1738.12 100
1738.22 97
1738.31 90
1738.41 81
1738.50 71
1738.60 63
1738.70 57
1738.79 52
1738.89 48
1738.98 44
1739.08 39
1739.18 32
1739.27 23
1739.37 12
1739.46 1
1739.56 0
1739.66 0
1739.75 0
1739.85 0
1739.94 0
1740.04 15
1740.14 33
1740.23 52
1740.33 70
1740.42 85
1740.52 97
1740.62 108
1740.71 117
1740.81 125
1740.90 133
1741.00 140
1741.10 145
1741.19 149
1741.29 155
1741.38 163
1741.48 175
1741.58 192
1741.67 212
1741.77 231
1741.86 247
1741.96 255
1742.06 254
1742.15 244
1742.25 228
1742.34 211
1742.44 196
1742.54 188
1742.63 188
1742.73 194
1742.82 204
1742.92 215
1743.02 223
1743.11 226
1743.21 221
1743.30 209
1743.40 190
1743.50 167
1743.59 143
1743.69 119
1743.79 101
1743.88 88
1743.98 83
1744.07 84
1744.17 89
1744.27 96
1744.36 105
1744.46 114
1744.55 122
1744.65 130
1744.75 137
1744.84 146
1744.94 155
1745.03 163
1745.13 172
1745.23 178
1745.32 183
1745.42 187
1745.52 188
1745.61 189
1745.71 190
1745.80 191
1745.90 193
1746.00 194
1746.09 194
1746.19 192
1746.28 185
1746.38 174
1746.48 158
1746.57 139
1746.67 117
1746.77 95
1746.86 73
1746.96 55
1747.05 41
1747.15 32
1747.25 28
1747.34 29
1747.44 34
1747.54 42
1747.63 52
1747.73 61
1747.82 69
1747.92 73
1748.02 72
1748.11 67
1748.21 57
1748.30 43
1748.40 27
1748.50 13
1748.59 2
1748.69 0
1748.79 2
1748.88 12
1748.98 28
1749.07 46
1749.17 64
1749.27 79
1749.36 90
1749.46 98
1749.56 105
1749.65 111
1749.75 117
1749.84 123
1749.94 129
1750.04 135
1750.13 140
1750.23 144
1750.33 147
1750.42 148
1750.52 146
1750.61 141
1750.71 132
1750.81 118
1750.90 100
1751.00 79
1751.10 58
1751.19 37
1751.29 19
1751.39 3
1751.48 0
1751.58 0
1751.67 0
1751.77 0
1751.87 0
1751.96 0
1752.06 0
1752.16 4
1752.25 12
1752.35 17
1752.44 19
1752.54 19
1752.64 17
1752.73 18
1752.83 24
1752.93 37
1753.02 57
1753.12 83
1753.22 111
1753.31 137
1753.41 159
1753.50 174
1753.60 180
1753.70 178
1753.79 169
1753.89 156
1753.99 141
1754.08 125
1754.18 111
1754.28 100
1754.37 91
1754.47 85
1754.56 79
1754.66 73
1754.76 66
1754.85 56
1754.95 44
1755.05 31
1755.14 17
1755.24 6
1755.34 0
1755.43 0
1755.53 0
1755.63 3
1755.72 16
1755.82 35
1755.91 59
1756.01 87
1756.11 117
1756.20 146
1756.30 171
1756.40 191
1756.49 206
1756.59 215
1756.69 220
1756.78 223
1756.88 226
1756.98 229
1757.07 234
1757.17 238
1757.26 242
1757.36 243
1757.46 240
1757.55 232
1757.65 220
1757.75 206
1757.84 189
1757.94 172
1758.04 155
1758.13 139
1758.23 126
1758.33 114
1758.42 104
1758.52 98
1758.62 94
1758.71 94
1758.81 96
1758.91 99
1759.00 103
1759.10 105
1759.19 104
1759.29 100
1759.39 94
1759.48 86
1759.58 78
1759.68 72
1759.77 68
1759.87 66
1759.97 64
1760.06 63
1760.16 61
1760.26 59
1760.35 58
1760.45 58
1760.55 61
1760.64 67
1760.74 76
1760.84 84
1760.93 89
1761.03 91
1761.13 88
1761.22 81
1761.32 71
1761.42 60
1761.51 50
1761.61 41
1761.70 35
1761.80 30
1761.90 26
1761.99 23
1762.09 21
1762.19 21
1762.28 24
1762.38 29
1762.48 37
1762.57 46
1762.67 56
1762.77 65
1762.86 71
1762.96 74
1763.06 76
1763.15 75
1763.25 75
1763.35 75
1763.44 77
1763.54 80
1763.64 86
1763.73 93
1763.83 101
1763.93 108
1764.02 115
1764.12 122
1764.22 128
1764.31 136
1764.41 146
1764.51 156
1764.60 167
1764.70 176
1764.80 181
1764.89 180
1764.99 174
1765.09 163
1765.18 150
1765.28 138
1765.38 128
1765.47 123
1765.57 122
1765.67 123
1765.76 125
1765.86 124
1765.96 121
1766.05 113
1766.15 104
1766.25 94
1766.34 86
1766.44 82
1766.54 81
1766.63 83
1766.73 86
1766.83 89
1766.92 89
1767.02 87
1767.12 81
1767.21 73
1767.31 63
1767.41 51
1767.51 38
1767.60 26
1767.70 15
1767.80 7
1767.89 1
1767.99 0
1768.09 0
1768.18 2
1768.28 5
1768.38 8
1768.47 8
1768.57 7
1768.67 4
1768.76 0
1768.86 0
1768.96 0
1769.05 0
1769.15 0
1769.25 0
1769.34 0
1769.44 5
1769.54 14
1769.63 28
1769.73 46
1769.83 67
1769.92 90
1770.02 114
1770.12 137
1770.21 155
1770.31 169
1770.41 176
1770.51 178
1770.60 175
1770.70 167
1770.80 156
1770.89 143
1770.99 131
1771.09 121
1771.18 113
1771.28 109
1771.38 108
1771.47 110
1771.57 115
1771.67 123
1771.76 131
1771.86 140
1771.96 149
1772.06 155
1772.15 159
1772.25 159
1772.35 154
1772.44 145
1772.54 133
1772.64 117
1772.73 99
1772.83 82
1772.93 68
1773.02 57
1773.12 51
1773.22 50
1773.31 54
1773.41 64
1773.51 77
1773.61 93
1773.70 110
1773.80 128
1773.90 144
1773.99 159
1774.09 171
1774.19 179
1774.28 185
1774.38 188
1774.48 190
1774.57 191
1774.67 192
1774.77 192
1774.87 191
1774.96 189
1775.06 185
1775.16 180
1775.25 175
1775.35 171
1775.45 169
1775.54 170
1775.64 172
1775.74 173
1775.83 173
1775.93 168
1776.03 158
1776.13 143
1776.22 127
1776.32 109
1776.42 94
1776.51 80
1776.61 68
1776.71 59
1776.80 50
1776.90 42
1777.00 35
1777.10 29
1777.19 26
1777.29 26
1777.39 28
1777.48 33
1777.58 39
1777.68 46
1777.77 52
1777.87 58
1777.97 61
1778.07 64
1778.16 65
1778.26 64
1778.36 63
1778.45 62
1778.55 61
1778.65 61
1778.75 62
1778.84 64
1778.94 65
1779.04 66
1779.13 67
1779.23 68
1779.33 70
1779.42 71
1779.52 73
1779.62 75
1779.72 76
1779.81 77
1779.91 76
1780.01 75
1780.10 72
1780.20 69
1780.30 67
1780.40 66
1780.49 68
1780.59 71
1780.69 75
1780.78 76
1780.88 75
1780.98 69
1781.08 59
1781.17 46
1781.27 33
1781.37 22
1781.46 16
1781.56 16
1781.66 23
1781.76 35
1781.85 50
1781.95 66
1782.05 81
1782.14 92
1782.24 98
1782.34 100
1782.44 99
1782.53 94
1782.63 90
1782.73 86
1782.82 84
1782.92 85
1783.02 86
1783.12 87
1783.21 85
1783.31 80
1783.41 72
1783.50 60
1783.60 45
1783.70 30
1783.80 14
1783.89 0
1783.99 0
1784.09 0
1784.18 0
1784.28 0
1784.38 0
1784.48 0
1784.57 0
1784.67 0
1784.77 11
1784.86 25
1784.96 40
1785.06 53
1785.16 66
1785.25 79
1785.35 92
1785.45 106
1785.55 120
1785.64 132
1785.74 142
1785.84 148
1785.93 150
1786.03 148
1786.13 142
1786.23 135
1786.32 128
1786.42 121
1786.52 114
1786.62 107
1786.71 100
1786.81 93
1786.91 86
1787.00 80
1787.10 76
1787.20 74
1787.30 72
1787.39 71
1787.49 68
1787.59 63
1787.69 55
1787.78 46
1787.88 36
1787.98 26
1788.07 18
1788.17 12
1788.27 7
1788.37 3
1788.46 0
1788.56 0
1788.66 0
1788.76 0
1788.85 0
1788.95 0
1789.05 0
1789.15 0
1789.24 0
1789.34 7
1789.44 14
1789.53 20
1789.63 26
1789.73 32
1789.83 37
1789.92 41
1790.02 43
1790.12 44
1790.22 41
1790.31 36
1790.41 29
1790.51 19
1790.61 8
1790.70 0
1790.80 0
1790.90 0
1790.99 0
1791.09 0
1791.19 0
1791.29 0
1791.38 0
1791.48 4
1791.58 15
1791.68 24
1791.77 33
1791.87 41
1791.97 48
1792.07 55
1792.16 63
1792.26 70
1792.36 78
1792.46 85
1792.55 91
1792.65 95
1792.75 99
1792.85 102
1792.94 104
1793.04 104
1793.14 102
1793.24 98
1793.33 91
1793.43 83
1793.53 76
1793.63 71
1793.72 69
1793.82 71
1793.92 77
1794.02 85
1794.11 93
1794.21 100
1794.31 105
1794.41 108
1794.50 109
1794.60 108
1794.70 105
1794.80 100
1794.89 91
1794.99 79
1795.09 64
1795.18 46
1795.28 27
1795.38 10
1795.48 0
1795.57 0
1795.67 0
1795.77 0
1795.87 0
1795.97 3
1796.06 12
1796.16 22
1796.26 32
1796.36 41
1796.45 50
1796.55 57
1796.65 61
1796.75 62
1796.84 59
1796.94 53
1797.04 45
1797.14 35
1797.23 27
1797.33 20
1797.43 16
1797.53 15
1797.62 19
1797.72 27
1797.82 37
1797.92 50
1798.01 63
1798.11 77
1798.21 90
1798.31 103
1798.40 115
1798.50 127
1798.60 141
1798.70 154
1798.79 167
1798.89 178
1798.99 186
1799.09 188
1799.18 184
1799.28 175
1799.38 161
1799.48 144
1799.58 127
1799.67 111
1799.77 97
1799.87 87
1799.97 82
1800.06 81
1800.16 84
1800.26 91
1800.36 101
1800.45 113
1800.55 127
1800.65 142
1800.75 157
1800.84 171
1800.94 183
1801.04 192
1801.14 200
1801.23 207
1801.33 212
1801.43 218
1801.53 224
1801.63 229
1801.72 234
1801.82 236
1801.92 235
1802.02 230
1802.11 221
1802.21 208
1802.31 194
1802.41 179
1802.50 166
1802.60 158
1802.70 154
1802.80 154
1802.90 159
1802.99 166
1803.09 172
1803.19 175
1803.29 174
1803.38 168
1803.48 158
1803.58 144
1803.68 129
1803.78 115
1803.87 103
1803.97 94
1804.07 88
1804.17 87
1804.26 88
1804.36 93
1804.46 100
1804.56 108
1804.65 116
1804.75 123
1804.85 129
1804.95 132
1805.05 133
1805.14 130
1805.24 125
1805.34 116
1805.44 104
1805.53 90
1805.63 74
1805.73 59
1805.83 45
1805.93 34
1806.02 27
1806.12 25
1806.22 28
1806.32 33
1806.41 42
1806.51 51
1806.61 60
1806.71 70
1806.81 80
1806.90 91
1807.00 103
1807.10 117
1807.20 131
1807.30 147
1807.39 162
1807.49 178
1807.59 190
1807.69 198
1807.78 201
1807.88 197
1807.98 187
1808.08 172
1808.18 153
1808.27 132
1808.37 112
1808.47 95
1808.57 79
1808.66 65
1808.76 52
1808.86 39
1808.96 27
1809.06 16
1809.15 6
1809.25 0
1809.35 0
1809.45 0
1809.55 0
1809.64 0
1809.74 1
1809.84 4
1809.94 5
1810.04 6
1810.13 4
1810.23 2
1810.33 0
1810.43 0
1810.52 0
1810.62 2
1810.72 8
1810.82 17
1810.92 28
1811.01 38
1811.11 46
1811.21 51
1811.31 51
1811.41 47
1811.50 40
1811.60 32
1811.70 25
1811.80 21
1811.90 22
1811.99 28
1812.09 39
1812.19 54
1812.29 70
1812.39 85
1812.48 97
1812.58 104
1812.68 107
1812.78 106
1812.88 102
1812.97 98
1813.07 95
1813.17 92
1813.27 88
1813.37 84
1813.46 79
1813.56 72
1813.66 65
1813.76 58
1813.86 52
1813.95 50
1814.05 51
1814.15 56
1814.25 64
1814.35 76
1814.44 88
1814.54 101
1814.64 111
1814.74 118
1814.84 121
1814.93 119
1815.03 113
1815.13 104
1815.23 93
1815.33 81
1815.42 68
1815.52 56
1815.62 45
1815.72 33
1815.82 23
1815.91 13
1816.01 6
1816.11 1
1816.21 0
1816.31 2
1816.40 6
1816.50 12
1816.60 18
1816.70 23
1816.80 26
1816.89 28
1816.99 31
1817.09 35
1817.19 43
1817.29 55
1817.39 70
1817.48 87
1817.58 104
1817.68 121
1817.78 135
1817.88 146
1817.97 156
1818.07 163
1818.17 169
1818.27 175
1818.37 179
1818.46 183
1818.56 185
1818.66 186
1818.76 186
1818.86 184
1818.96 182
1819.05 180
1819.15 176
1819.25 173
1819.35 170
1819.45 169
1819.54 170
1819.64 173
1819.74 180
1819.84 190
1819.94 203
1820.03 217
1820.13 232
1820.23 245
1820.33 254
1820.43 258
1820.53 256
1820.62 246
1820.72 230
1820.82 210
1820.92 189
1821.02 169
1821.11 152
1821.21 140
1821.31 133
1821.41 130
1821.51 130
1821.61 131
1821.70 131
1821.80 130
1821.90 128
1822.00 127
1822.10 128
1822.20 131
1822.29 137
1822.39 146
1822.49 157
1822.59 168
1822.69 177
1822.78 184
1822.88 187
1822.98 186
1823.08 182
1823.18 176
1823.28 169
1823.37 164
1823.47 161
1823.57 160
1823.67 160
1823.77 159
1823.87 156
1823.96 150
1824.06 142
1824.16 133
1824.26 126
1824.36 124
1824.46 131
1824.55 146
1824.65 167
1824.75 193
1824.85 219
1824.95 243
1825.04 261
1825.14 272
1825.24 276
1825.34 275
1825.44 270
1825.54 262
1825.63 251
1825.73 239
1825.83 226
1825.93 213
1826.03 200
1826.13 187
1826.22 176
1826.32 167
1826.42 159
1826.52 151
1826.62 142
1826.72 131
1826.81 117
1826.91 102
1827.01 87
1827.11 73
1827.21 62
1827.31 56
1827.41 54
1827.50 58
1827.60 65
1827.70 76
1827.80 87
1827.90 98
1828.00 108
1828.09 114
1828.19 117
1828.29 117
1828.39 114
1828.49 109
1828.59 102
1828.68 93
1828.78 84
1828.88 73
1828.98 62
1829.08 50
1829.18 37
1829.27 26
1829.37 15
1829.47 5
1829.57 0
1829.67 0
1829.77 0
1829.87 0
1829.96 0
1830.06 0
1830.16 0
1830.26 0
1830.36 0
1830.46 5
1830.55 17
1830.65 31
1830.75 46
1830.85 60
1830.95 73
1831.05 83
1831.14 89
1831.24 92
1831.34 91
1831.44 87
1831.54 81
1831.64 75
1831.74 71
1831.83 69
1831.93 71
1832.03 78
1832.13 89
1832.23 103
1832.33 120
1832.43 138
1832.52 156
1832.62 172
1832.72 185
1832.82 194
1832.92 198
1833.02 196
1833.11 191
1833.21 182
1833.31 172
1833.41 163
1833.51 157
1833.61 154
1833.71 156
1833.80 160
1833.90 167
1834.00 176
1834.10 185
1834.20 192
1834.30 199
1834.40 203
1834.49 205
1834.59 204
1834.69 200
1834.79 192
1834.89 184
1834.99 176
1835.09 169
1835.18 166
1835.28 165
1835.38 165
1835.48 166
1835.58 165
1835.68 163
1835.78 158
1835.87 153
1835.97 149
1836.07 149
1836.17 154
1836.27 163
1836.37 174
1836.47 183
1836.56 189
1836.66 190
1836.76 185
1836.86 176
1836.96 165
1837.06 154
1837.16 144
1837.25 137
1837.35 131
1837.45 126
1837.55 122
1837.65 117
1837.75 113
1837.85 110
1837.95 110
1838.04 114
1838.14 120
1838.24 130
1838.34 141
1838.44 152
1838.54 162
1838.64 169
1838.73 171
1838.83 170
1838.93 164
1839.03 153
1839.13 139
1839.23 122
1839.33 104
1839.43 88
1839.52 76
1839.62 68
1839.72 65
1839.82 66
1839.92 70
1840.02 75
1840.12 80
1840.22 85
1840.31 89
1840.41 94
1840.51 101
1840.61 108
1840.71 116
1840.81 124
1840.91 132
1841.00 136
1841.10 138
1841.20 138
1841.30 134
1841.40 128
1841.50 121
1841.60 114
1841.70 107
1841.79 102
1841.89 100
1841.99 100
1842.09 103
1842.19 108
1842.29 114
1842.39 120
1842.49 122
1842.58 120
1842.68 113
1842.78 100
1842.88 81
1842.98 58
1843.08 33
1843.18 9
1843.28 0
1843.38 0
1843.47 0
1843.57 0
1843.67 0
1843.77 0
1843.87 0
1843.97 1
1844.07 11
1844.17 19
1844.26 26
1844.36 33
1844.46 41
1844.56 51
1844.66 64
1844.76 78
1844.86 94
1844.96 111
1845.06 126
1845.15 141
1845.25 154
1845.35 166
1845.45 177
1845.55 186
1845.65 194
1845.75 199
1845.85 201
1845.94 202
1846.04 202
1846.14 202
1846.24 205
1846.34 209
1846.44 215
1846.54 221
1846.64 226
1846.74 229
1846.83 231
1846.93 230
1847.03 229
1847.13 229
1847.23 231
1847.33 235
1847.43 239
1847.53 244
1847.63 246
1847.72 245
1847.82 241
1847.92 232
1848.02 219
1848.12 203
1848.22 187
1848.32 170
1848.42 154
1848.52 139
1848.62 126
1848.71 116
1848.81 108
1848.91 103
1849.01 100
1849.11 101
1849.21 105
1849.31 109
1849.41 113
1849.51 116
1849.60 118
1849.70 119
1849.80 119
1849.90 121
1850.00 125
1850.10 134
1850.20 147
1850.30 164
1850.40 182
1850.50 203
1850.59 223
1850.69 241
1850.79 258
1850.89 273
1850.99 285
1851.09 294
1851.19 301
1851.29 303
1851.39 302
1851.49 295
1851.58 284
1851.68 269
1851.78 250
1851.88 231
1851.98 214
1852.08 201
1852.18 194
1852.28 192
1852.38 194
1852.48 197
1852.57 200
1852.67 200
1852.77 196
1852.87 188
1852.97 178
1853.07 166
1853.17 154
1853.27 142
1853.37 132
1853.47 123
1853.57 115
1853.66 109
1853.76 104
1853.86 100
1853.96 96
1854.06 92
1854.16 88
1854.26 85
1854.36 81
1854.46 77
1854.56 74
1854.66 70
1854.75 67
1854.85 64
1854.95 63
1855.05 64
1855.15 68
1855.25 76
1855.35 86
1855.45 97
1855.55 109
1855.65 121
1855.75 132
1855.84 141
1855.94 150
1856.04 158
1856.14 165
1856.24 171
1856.34 177
1856.44 182
1856.54 185
1856.64 187
1856.74 185
1856.84 180
1856.93 172
1857.03 162
1857.13 151
1857.23 141
1857.33 135
1857.43 134
1857.53 140
1857.63 153
1857.73 171
1857.83 193
1857.93 214
1858.03 232
1858.13 244
1858.22 249
1858.32 246
1858.42 237
1858.52 223
1858.62 208
1858.72 191
1858.82 177
1858.92 164
1859.02 153
1859.12 144
1859.22 136
1859.32 129
1859.41 122
1859.51 114
1859.61 106
1859.71 96
1859.81 88
1859.91 80
1860.01 75
1860.11 72
1860.21 73
1860.31 76
1860.41 82
1860.51 88
1860.61 94
1860.70 99
1860.80 101
1860.90 102
1861.00 102
1861.10 102
1861.20 104
1861.30 108
1861.40 115
1861.50 123
1861.60 130
1861.70 135
1861.80 137
1861.90 133
1862.00 126
1862.09 116
1862.19 104
1862.29 94
1862.39 86
1862.49 82
1862.59 82
1862.69 84
1862.79 89
1862.89 96
1862.99 102
1863.09 107
1863.19 111
1863.29 114
1863.39 117
1863.49 118
1863.58 119
1863.68 117
1863.78 113
1863.88 106
1863.98 97
1864.08 86
1864.18 76
1864.28 68
1864.38 63
1864.48 61
1864.58 61
1864.68 62
1864.78 61
1864.88 57
1864.98 49
1865.07 38
1865.17 27
1865.27 16
1865.37 10
1865.47 10
1865.57 17
1865.67 29
1865.77 44
1865.87 61
1865.97 75
1866.07 87
1866.17 95
1866.27 100
1866.37 103
1866.47 106
1866.57 110
1866.67 113
1866.76 117
1866.86 120
1866.96 123
1867.06 123
1867.16 122
1867.26 121
1867.36 120
1867.46 119
1867.56 118
1867.66 119
1867.76 119
1867.86 119
1867.96 118
1868.06 115
1868.16 109
1868.26 102
1868.36 92
1868.45 81
1868.55 71
1868.65 62
1868.75 55
1868.85 50
1868.95 47
1869.05 44
1869.15 41
1869.25 36
1869.35 29
1869.45 21
1869.55 13
1869.65 5
1869.75 0
1869.85 0
1869.95 0
1870.05 6
1870.15 18
1870.25 34
1870.35 53
1870.44 73
1870.54 91
1870.64 107
1870.74 119
1870.84 126
1870.94 129
1871.04 128
1871.14 125
1871.24 122
1871.34 121
1871.44 121
1871.54 124
1871.64 128
1871.74 133
1871.84 137
1871.94 140
1872.04 140
1872.14 139
1872.24 135
1872.34 130
1872.44 124
1872.54 117
1872.63 110
1872.73 102
1872.83 93
1872.93 83
1873.03 72
1873.13 59
1873.23 46
1873.33 34
1873.43 23
1873.53 15
1873.63 12
1873.73 12
1873.83 14
1873.93 18
1874.03 21
1874.13 22
1874.23 18
1874.33 10
1874.43 0
1874.53 0
1874.63 0
1874.73 0
1874.83 0
1874.93 0
1875.03 0
1875.12 11
1875.22 31
1875.32 49
1875.42 63
1875.52 72
1875.62 78
1875.72 81
1875.82 84
1875.92 88
1876.02 93
1876.12 101
1876.22 108
1876.32 114
1876.42 116
1876.52 113
1876.62 106
1876.72 94
1876.82 78
1876.92 60
1877.02 43
1877.12 28
1877.22 17
1877.32 9
1877.42 4
1877.52 3
1877.62 4
1877.72 8
1877.82 13
1877.92 21
1878.02 33
1878.12 47
1878.22 63
1878.31 78
1878.41 92
1878.51 102
1878.61 107
1878.71 108
1878.81 104
1878.91 99
1879.01 94
1879.11 90
1879.21 89
1879.31 91
1879.41 97
1879.51 105
1879.61 115
1879.71 126
1879.81 136
1879.91 144
1880.01 147
1880.11 145
1880.21 138
1880.31 125
1880.41 107
1880.51 88
1880.61 68
1880.71 51
1880.81 36
1880.91 26
1881.01 19
1881.11 17
1881.21 18
1881.31 21
1881.41 25
1881.51 31
1881.61 37
1881.71 45
1881.81 53
1881.91 61
1882.01 69
1882.11 77
1882.21 83
1882.31 88
1882.41 90
1882.51 89
1882.61 87
1882.71 83
1882.81 79
1882.90 76
1883.00 74
1883.10 72
1883.20 69
1883.30 66
1883.40 61
1883.50 55
1883.60 48
1883.70 42
1883.80 38
1883.90 37
1884.00 40
1884.10 45
1884.20 54
1884.30 64
1884.40 74
1884.50 84
1884.60 94
1884.70 102
1884.80 109
1884.90 117
1885.00 125
1885.10 134
1885.20 144
1885.30 156
1885.40 167
1885.50 177
1885.60 184
1885.70 189
1885.80 190
1885.90 188
1886.00 183
1886.10 177
1886.20 169
1886.30 160
1886.40 147
1886.50 131
1886.60 111
1886.70 87
1886.80 61
1886.90 37
1887.00 16
1887.10 2
1887.20 0
1887.30 0
1887.40 7
1887.50 18
1887.60 28
1887.70 38
1887.80 44
1887.90 47
1888.00 48
1888.10 47
1888.20 44
1888.30 39
1888.40 33
1888.50 25
1888.60 16
1888.70 7
1888.80 0
1888.90 0
1889.00 0
1889.10 0
1889.20 0
1889.30 0
1889.40 0
1889.50 0
1889.60 0
1889.70 2
1889.80 10
1889.90 18
1890.00 25
1890.10 29
1890.20 30
1890.30 27
1890.40 21
1890.50 13
1890.60 6
1890.70 0
1890.80 0
1890.90 0
1891.00 3
1891.10 10
1891.20 18
1891.30 26
1891.40 33
1891.50 40
1891.60 45
1891.70 49
1891.80 52
1891.90 53
1892.00 54
1892.10 53
1892.20 52
1892.30 51
1892.40 51
1892.50 54
1892.60 59
1892.70 68
1892.80 79
1892.90 91
1893.00 103
1893.10 114
1893.20 121
1893.30 127
1893.40 130
1893.50 133
1893.60 136
1893.70 139
1893.80 142
1893.90 144
1894.00 144
1894.10 144
1894.20 143
1894.30 143
1894.40 144
1894.50 147
1894.60 152
1894.71 158
1894.81 164
1894.91 168
1895.01 169
1895.11 167
1895.21 164
1895.31 161
1895.41 161
1895.51 163
1895.61 169
1895.71 176
1895.81 182
1895.91 184
1896.01 179
1896.11 168
1896.21 153
1896.31 135
1896.41 119
1896.51 108
1896.61 105
1896.71 109
1896.81 118
1896.91 129
1897.01 138
1897.11 141
1897.21 137
1897.31 128
1897.41 114
1897.51 98
1897.61 85
1897.71 75
1897.81 71
1897.91 72
1898.01 77
1898.11 84
1898.21 93
1898.31 102
1898.41 111
1898.51 117
1898.61 120
1898.71 118
1898.81 113
1898.91 103
1899.01 91
1899.11 77
1899.21 64
1899.32 53
1899.42 45
1899.52 41
1899.62 40
1899.72 43
1899.82 49
1899.92 58
1900.02 69
1900.12 81
1900.22 94
1900.32 104
1900.42 112
1900.52 117
1900.62 117
1900.72 114
1900.82 108
1900.92 100
1901.02 92
1901.12 85
1901.22 79
1901.32 75
1901.42 72
1901.52 69
1901.62 68
1901.72 67
1901.82 66
1901.92 67
1902.02 70
1902.12 76
1902.22 84
1902.32 95
1902.43 107
1902.53 119
1902.63 130
1902.73 139
1902.83 145
1902.93 149
1903.03 151
1903.13 153
1903.23 154
1903.33 155
1903.43 156
1903.53 157
1903.63 157
1903.73 156
1903.83 153
1903.93 147
1904.03 137
1904.13 124
1904.23 107
1904.33 89
1904.43 71
1904.53 56
1904.63 46
1904.73 40
1904.83 39
1904.93 41
1905.04 43
1905.14 43
1905.24 41
1905.34 36
1905.44 29
1905.54 21
1905.64 16
1905.74 12
1905.84 12
1905.94 16
1906.04 22
1906.14 32
1906.24 46
1906.34 62
1906.44 81
1906.54 102
1906.64 123
1906.74 142
1906.84 157
1906.94 167
1907.04 172
1907.14 173
1907.25 173
1907.35 174
1907.45 177
1907.55 183
1907.65 192
1907.75 202
1907.85 209
1907.95 212
1908.05 210
1908.15 203
1908.25 192
1908.35 180
1908.45 169
1908.55 160
1908.65 152
1908.75 146
1908.85 139
1908.95 131
1909.05 122
1909.16 112
1909.26 103
1909.36 96
1909.46 91
1909.56 89
1909.66 90
1909.76 92
1909.86 96
1909.96 101
1910.06 106
1910.16 111
1910.26 117
1910.36 123
1910.46 130
1910.56 137
1910.66 146
1910.76 155
1910.86 162
1910.97 168
1911.07 170
1911.17 170
1911.27 165
1911.37 158
1911.47 148
1911.57 138
1911.67 129
1911.77 121
1911.87 115
1911.97 111
1912.07 108
1912.17 105
1912.27 100
1912.37 93
1912.47 83
1912.58 71
1912.68 59
1912.78 49
1912.88 41
1912.98 37
1913.08 36
1913.18 37
1913.28 39
1913.38 39
1913.48 36
1913.58 28
1913.68 18
1913.78 5
1913.88 0
1913.98 0
1914.08 0
1914.19 0
1914.29 0
1914.39 0
1914.49 0
1914.59 2
1914.69 11
1914.79 18
1914.89 22
1914.99 25
1915.09 28
1915.19 33
1915.29 41
1915.39 53
1915.49 67
1915.60 83
1915.70 98
1915.80 112
1915.90 123
1916.00 131
1916.10 138
1916.20 142
1916.30 145
1916.40 147
1916.50 149
1916.60 152
1916.70 154
1916.80 156
1916.90 160
1917.01 165
1917.11 170
1917.21 174
1917.31 178
1917.41 180
1917.51 181
1917.61 181
1917.71 181
1917.81 180
1917.91 179
1918.01 177
1918.11 173
1918.21 167
1918.32 159
1918.42 150
1918.52 143
1918.62 138
1918.72 135
1918.82 135
1918.92 139
1919.02 145
1919.12 153
1919.22 162
1919.32 170
1919.42 176
1919.52 178
1919.63 175
1919.73 168
1919.83 155
1919.93 141
1920.03 127
1920.13 116
1920.23 109
1920.33 106
1920.43 107
1920.53 112
1920.63 119
1920.73 128
1920.84 140
1920.94 154
1921.04 172
1921.14 191
1921.24 211
1921.34 230
1921.44 246
1921.54 258
1921.64 265
1921.74 267
1921.84 267
1921.94 265
1922.05 263
1922.15 263
1922.25 265
1922.35 271
1922.45 280
1922.55 291
1922.65 301
1922.75 310
1922.85 316
1922.95 317
1923.05 314
1923.16 308
1923.26 300
1923.36 294
1923.46 291
1923.56 291
1923.66 295
1923.76 300
1923.86 305
1923.96 307
1924.06 304
1924.16 296
1924.27 284
1924.37 268
1924.47 252
1924.57 237
1924.67 223
1924.77 212
1924.87 202
1924.97 192
1925.07 182
1925.17 171
1925.28 161
1925.38 152
1925.48 147
1925.58 146
1925.68 151
1925.78 160
1925.88 172
1925.98 184
1926.08 194
1926.18 201
1926.28 204
1926.39 203
1926.49 198
1926.59 191
1926.69 183
1926.79 175
1926.89 166
1926.99 157
1927.09 147
1927.19 137
1927.29 126
1927.40 114
1927.50 102
1927.60 90
1927.70 80
1927.80 72
1927.90 67
1928.00 63
1928.10 63
1928.20 64
1928.31 66
1928.41 71
1928.51 76
1928.61 82
1928.71 90
1928.81 99
1928.91 109
1929.01 121
1929.11 134
1929.21 149
1929.32 164
1929.42 179
1929.52 193
1929.62 206
1929.72 215
1929.82 221
1929.92 224
1930.02 223
1930.12 220
1930.23 215
1930.33 211
1930.43 208
1930.53 206
1930.63 207
1930.73 208
1930.83 208
1930.93 206
1931.03 201
1931.14 192
1931.24 179
1931.34 163
1931.44 145
1931.54 127
1931.64 110
1931.74 95
1931.84 83
1931.94 74
1932.05 68
1932.15 61
1932.25 54
1932.35 45
1932.45 33
1932.55 19
1932.65 6
1932.75 0
1932.85 0
1932.96 0
1933.06 0
1933.16 0
1933.26 0
1933.36 0
1933.46 0
1933.56 5
1933.66 14
1933.77 21
1933.87 26
1933.97 28
1934.07 27
1934.17 24
1934.27 22
1934.37 23
1934.47 29
1934.57 41
1934.68 58
1934.78 76
1934.88 93
1934.98 106
1935.08 112
1935.18 110
1935.28 102
1935.38 91
1935.49 80
1935.59 72
1935.69 67
1935.79 66
1935.89 69
1935.99 74
1936.09 78
1936.19 81
1936.30 82
1936.40 81
1936.50 80
1936.60 78
1936.70 77
1936.80 77
1936.90 78
1937.00 80
1937.11 83
1937.21 86
1937.31 91
1937.41 98
1937.51 106
1937.61 115
1937.71 125
1937.81 133
1937.92 139
1938.02 143
1938.12 144
1938.22 145
1938.32 145
1938.42 146
1938.52 146
1938.62 146
1938.73 144
1938.83 141
1938.93 135
1939.03 128
1939.13 118
1939.23 106
1939.33 92
1939.44 75
1939.54 55
1939.64 35
1939.74 15
1939.84 0
1939.94 0
1940.04 0
1940.14 0
1940.25 0
1940.35 0
1940.45 0
1940.55 0
1940.65 0
1940.75 5
1940.85 11
1940.96 17
1941.06 24
1941.16 29
1941.26 33
1941.36 36
1941.46 39
1941.56 42
1941.67 46
1941.77 52
1941.87 59
1941.97 67
1942.07 75
1942.17 82
1942.27 87
1942.38 90
1942.48 93
1942.58 96
1942.68 99
1942.78 105
1942.88 112
1942.98 121
1943.08 129
1943.19 134
1943.29 136
1943.39 134
1943.49 126
1943.59 114
1943.69 99
1943.79 82
1943.90 65
1944.00 50
1944.10 36
1944.20 25
1944.30 16
1944.40 8
1944.51 2
1944.61 0
1944.71 0
1944.81 0
1944.91 0
1945.01 0
1945.11 0
1945.22 1
1945.32 5
1945.42 8
1945.52 11
1945.62 13
1945.72 15
1945.82 16
1945.93 14
1946.03 9
1946.13 3
1946.23 0
1946.33 0
1946.43 0
1946.53 0
1946.64 0
1946.74 0
1946.84 0
1946.94 8
1947.04 19
1947.14 30
1947.25 41
1947.35 55
1947.45 72
1947.55 93
1947.65 116
1947.75 142
1947.85 166
1947.96 186
1948.06 200
1948.16 206
1948.26 206
1948.36 200
1948.46 189
1948.57 177
1948.67 165
1948.77 153
1948.87 143
1948.97 135
1949.07 127
1949.18 119
1949.28 111
1949.38 102
1949.48 93
1949.58 84
1949.68 76
1949.78 70
1949.89 66
1949.99 64
1950.09 62
1950.19 58
1950.29 52
1950.39 42
1950.50 30
1950.60 17
1950.70 5
1950.80 0
1950.90 0
1951.00 0
1951.11 0
1951.21 5
1951.31 15
1951.41 24
1951.51 33
1951.61 42
1951.72 49
1951.82 56
1951.92 62
1952.02 67
1952.12 71
1952.22 72
1952.33 69
1952.43 64
1952.53 57
1952.63 47
1952.73 38
1952.83 30
1952.94 25
1953.04 24
1953.14 25
1953.24 29
1953.34 35
1953.44 40
1953.55 44
1953.65 48
1953.75 50
1953.85 53
1953.95 57
1954.05 63
1954.16 68
1954.26 75
1954.36 81
1954.46 86
1954.56 89
1954.66 90
1954.77 90
1954.87 89
1954.97 87
1955.07 86
1955.17 85
1955.27 83
1955.38 82
1955.48 80
1955.58 78
1955.68 76
1955.78 74
1955.89 71
1955.99 68
1956.09 65
1956.19 62
1956.29 59
1956.39 57
1956.50 56
1956.60 56
1956.70 59
1956.80 65
1956.90 72
1957.00 81
1957.11 90
1957.21 96
1957.31 100
1957.41 99
1957.51 94
1957.62 86
1957.72 76
1957.82 66
1957.92 58
1958.02 52
1958.12 47
1958.23 44
1958.33 42
1958.43 40
1958.53 40
1958.63 41
1958.74 43
1958.84 46
1958.94 49
1959.04 52
1959.14 53
1959.24 54
1959.35 53
1959.45 53
1959.55 54
1959.65 57
1959.75 63
1959.86 71
1959.96 80
1960.06 88
1960.16 96
1960.26 103
1960.37 107
1960.47 110
1960.57 112
1960.67 114
1960.77 118
1960.87 123
1960.98 128
1961.08 134
1961.18 138
1961.28 140
1961.38 137
1961.49 131
1961.59 121
1961.69 110
1961.79 99
1961.89 88
1962.00 79
1962.10 70
1962.20 62
1962.30 53
1962.40 44
1962.51 36
1962.61 29
1962.71 26
1962.81 26
1962.91 30
1963.01 37
1963.12 45
1963.22 53
1963.32 61
1963.42 68
1963.52 75
1963.63 84
1963.73 94
1963.83 106
1963.93 120
1964.03 133
1964.14 144
1964.24 153
1964.34 157
1964.44 156
1964.54 149
1964.65 137
1964.75 121
1964.85 101
1964.95 79
1965.05 56
1965.16 37
1965.26 22
1965.36 13
1965.46 10
1965.56 12
1965.67 17
1965.77 22
1965.87 26
1965.97 28
1966.07 27
1966.18 24
1966.28 22
1966.38 20
1966.48 21
1966.58 25
1966.69 30
1966.79 36
1966.89 44
1966.99 51
1967.09 59
1967.20 67
1967.30 74
1967.40 80
1967.50 85
1967.60 86
1967.71 83
1967.81 77
1967.91 69
1968.01 61
1968.12 54
1968.22 51
1968.32 51
1968.42 55
1968.52 58
1968.63 61
1968.73 59
1968.83 53
1968.93 42
1969.03 27
1969.14 11
1969.24 0
1969.34 0
1969.44 0
1969.54 0
1969.65 0
1969.75 0
1969.85 0
1969.95 0
1970.06 2
1970.16 15
1970.26 30
1970.36 46
1970.46 62
1970.57 77
1970.67 89
1970.77 95
1970.87 94
1970.97 87
1971.08 75
1971.18 61
1971.28 47
1971.38 36
1971.49 29
1971.59 27
1971.69 28
1971.79 33
1971.89 38
1972.00 43
1972.10 48
1972.20 50
1972.30 51
1972.40 50
1972.51 49
1972.61 50
1972.71 54
1972.81 61
1972.92 72
1973.02 85
1973.12 100
1973.22 115
1973.32 129
1973.43 142
1973.53 154
1973.63 168
1973.73 183
1973.84 202
1973.94 221
1974.04 240
1974.14 256
1974.24 268
1974.35 272
1974.45 270
1974.55 263
1974.65 254
1974.76 245
1974.86 238
1974.96 234
1975.06 233
1975.16 234
1975.27 236
1975.37 236
1975.47 234
1975.57 231
1975.68 227
1975.78 223
1975.88 221
1975.98 220
1976.09 222
1976.19 226
1976.29 231
1976.39 237
1976.49 243
1976.60 251
1976.70 257
1976.80 261
1976.90 263
1977.01 260
1977.11 254
1977.21 246
1977.31 237
1977.42 231
1977.52 230
1977.62 234
1977.72 243
1977.82 255
1977.93 268
1978.03 280
1978.13 289
1978.23 295
1978.34 299
1978.44 303
1978.54 306
1978.64 308
1978.75 308
1978.85 305
1978.95 299
1979.05 289
1979.15 277
1979.26 263
1979.36 250
1979.46 239
1979.56 230
1979.67 224
1979.77 221
1979.87 222
1979.97 225
1980.08 230
1980.18 237
1980.28 243
1980.38 247
1980.49 247
1980.59 242
1980.69 232
1980.79 218
1980.90 203
1981.00 186
1981.10 172
1981.20 160
1981.30 151
1981.41 144
1981.51 141
1981.61 140
1981.71 141
1981.82 143
1981.92 147
1982.02 152
1982.12 157
1982.23 163
1982.33 170
1982.43 178
1982.53 187
1982.64 197
1982.74 208
1982.84 218
1982.94 226
1983.05 230
1983.15 228
1983.25 221
1983.35 207
1983.46 189
1983.56 168
1983.66 145
1983.76 123
1983.87 102
1983.97 86
1984.07 73
1984.17 63
1984.28 58
1984.38 56
1984.48 56
1984.58 58
1984.69 58
1984.79 56
1984.89 50
1984.99 39
1985.10 24
1985.20 8
1985.30 0
1985.40 0
1985.51 0
1985.61 0
1985.71 0
1985.81 8
1985.92 21
1986.02 33
1986.12 43
1986.22 50
1986.33 56
1986.43 59
1986.53 61
1986.63 60
1986.74 55
1986.84 45
1986.94 32
1987.04 17
1987.15 1
1987.25 0
1987.35 0
1987.45 0
1987.56 0
1987.66 0
1987.76 0
1987.86 0
1987.97 0
1988.07 4
1988.17 9
1988.28 16
1988.38 25
1988.48 36
1988.58 47
1988.69 58
1988.79 68
1988.89 77
1988.99 83
1989.10 89
1989.20 93
1989.30 98
1989.40 102
1989.51 106
1989.61 110
1989.71 113
1989.81 114
1989.92 112
1990.02 107
1990.12 99
1990.22 87
1990.33 72
1990.43 56
1990.53 40
1990.64 25
1990.74 11
1990.84 0
1990.94 0
1991.05 0
1991.15 0
1991.25 0
1991.35 0
1991.46 5
1991.56 17
1991.66 27
1991.76 34
1991.87 38
1991.97 37
1992.07 33
1992.18 26
1992.28 20
1992.38 14
1992.48 10
1992.59 9
1992.69 9
1992.79 10
1992.89 10
1993.00 10
1993.10 9
1993.20 7
1993.31 5
1993.41 2
1993.51 1
1993.61 0
1993.72 1
1993.82 5
1993.92 13
1994.02 24
1994.13 40
1994.23 59
1994.33 81
1994.44 102
1994.54 122
1994.64 137
1994.74 147
1994.85 152
1994.95 152
1995.05 148
1995.15 142
1995.26 135
1995.36 128
1995.46 121
1995.57 116
1995.67 111
1995.77 108
1995.87 107
1995.98 108
1996.08 110
1996.18 115
1996.29 121
1996.39 128
1996.49 136
1996.59 144
1996.70 151
1996.80 155
1996.90 157
1997.01 155
1997.11 148
1997.21 138
1997.31 126
1997.42 114
1997.52 103
1997.62 94
1997.72 88
1997.83 84
1997.93 82
1998.03 81
1998.14 81
1998.24 82
1998.34 84
1998.44 88
1998.55 93
1998.65 98
1998.75 100
1998.86 99
1998.96 91
1999.06 79
1999.16 64
1999.27 47
1999.37 32
1999.47 21
1999.58 16
1999.68 16
1999.78 21
1999.89 28
1999.99 35
2000.09 41
2000.19 45
2000.30 48
2000.40 51
2000.50 55
2000.61 61
2000.71 68
2000.81 76
2000.91 82
2001.02 86
2001.12 85
2001.22 80
2001.33 71
2001.43 60
2001.53 49
2001.63 40
2001.74 34
2001.84 32
2001.94 35
2002.05 42
2002.15 52
2002.25 62
2002.36 71
2002.46 78
2002.56 80
2002.66 77
2002.77 69
2002.87 57
2002.97 43
2003.08 29
2003.18 16
2003.28 4
2003.39 0
2003.49 0
2003.59 0
2003.69 0
2003.80 0
2003.90 0
2004.00 0
2004.11 0
2004.21 5
2004.31 17
2004.41 27
2004.52 36
2004.62 42
2004.72 43
2004.83 41
2004.93 35
2005.03 28
2005.14 21
2005.24 16
2005.34 14
2005.45 15
2005.55 19
2005.65 25
2005.75 33
2005.86 40
2005.96 46
2006.06 50
2006.17 53
2006.27 54
2006.37 52
2006.48 50
2006.58 46
2006.68 43
2006.78 39
2006.89 36
2006.99 33
2007.09 31
2007.20 28
2007.30 24
2007.40 19
2007.51 14
2007.61 8
2007.71 3
2007.82 0
2007.92 0
2008.02 2
2008.12 13
2008.23 30
2008.33 53
2008.43 80
2008.54 106
2008.64 128
2008.74 144
2008.85 150
2008.95 147
2009.05 138
2009.16 124
2009.26 109
2009.36 94
2009.47 82
2009.57 71
2009.67 60
2009.77 49
2009.88 37
2009.98 26
2010.08 16
2010.19 8
2010.29 4
2010.39 3
2010.50 4
2010.60 5
2010.70 6
2010.81 5
2010.91 2
2011.01 0
2011.12 0
2011.22 0
2011.32 0
2011.43 0
2011.53 0
2011.63 0
2011.74 9
2011.84 20
2011.94 32
2012.04 45
2012.15 57
2012.25 68
2012.35 78
2012.46 88
2012.56 97
2012.66 106
2012.77 117
2012.87 129
2012.97 144
2013.08 160
2013.18 178
2013.28 197
2013.39 217
2013.49 234
2013.59 249
2013.70 259
2013.80 264
2013.90 263
2014.01 258
2014.11 249
2014.21 237
2014.32 224
2014.42 209
2014.52 195
2014.63 180
2014.73 167
2014.83 155
2014.94 145
2015.04 138
2015.14 132
2015.25 126
2015.35 119
2015.45 109
2015.56 97
2015.66 82
2015.76 67
2015.87 52
2015.97 39
2016.07 29
2016.18 22
2016.28 16
2016.38 11
2016.49 5
2016.59 0
2016.69 0
2016.80 0
2016.90 0
2017.00 0
2017.10 0
2017.21 0
2017.31 3
2017.42 11
2017.52 17
2017.62 18
2017.73 15
2017.83 10
2017.93 6
2018.04 5
2018.14 9
2018.24 18
2018.35 30
2018.45 45
2018.55 59
2018.66 71
2018.76 79
2018.86 85
2018.97 86
2019.07 85
2019.17 80
2019.28 71
2019.38 59
2019.48 45
2019.59 30
2019.69 16
2019.79 6
2019.90 0
2020.00 0
2020.10 6
2020.21 15
2020.31 28
2020.41 40
2020.52 51
2020.62 60
2020.72 66
2020.83 71
2020.93 76
2021.03 83
2021.14 93
2021.24 105
2021.34 118
2021.45 131
2021.55 142
2021.65 150
2021.76 154
2021.86 155
2021.96 152
2022.07 147
2022.17 140
2022.27 132
2022.38 125
2022.48 119
2022.59 114
2022.69 113
2022.79 113
2022.90 115
2023.00 117
2023.10 117
2023.21 114
2023.31 110
2023.41 104
2023.52 99
2023.62 96
2023.72 98
2023.83 105
2023.93 116
2024.03 129
2024.14 142
2024.24 153
2024.34 158
2024.45 157
2024.55 148
2024.66 134
2024.76 117
2024.86 100
2024.97 87
2025.07 80
2025.17 83
2025.28 95
2025.38 114
2025.48 138
2025.59 164
2025.69 188
2025.79 207
2025.90 219
2026.00 224
2026.10 220
2026.21 211
2026.31 197
2026.42 180
2026.52 165
2026.62 152
2026.73 144
2026.83 142
2026.93 146
2027.04 154
2027.14 164
2027.24 174
2027.35 182
2027.45 186
2027.56 183
2027.66 176
2027.76 164
2027.87 150
2027.97 135
2028.07 121
2028.18 109
2028.28 100
2028.38 96
2028.49 95
2028.59 97
2028.69 103
2028.80 110
2028.90 118
2029.01 124
2029.11 127
2029.21 126
2029.32 119
2029.42 107
2029.52 91
2029.63 74
2029.73 58
2029.83 46
2029.94 39
2030.04 37
2030.15 39
2030.25 43
2030.35 47
2030.46 48
2030.56 44
2030.66 34
2030.77 21
2030.87 5
2030.98 0
2031.08 0
2031.18 0
2031.29 0
2031.39 0
2031.49 0
2031.60 0
2031.70 6
2031.80 15
2031.91 21
2032.01 25
2032.12 26
2032.22 27
2032.32 29
2032.43 30
2032.53 32
2032.63 33
2032.74 34
2032.84 35
2032.95 35
2033.05 36
2033.15 37
2033.26 39
2033.36 39
2033.46 38
2033.57 33
2033.67 24
2033.78 11
2033.88 0
2033.98 0
2034.09 0
2034.19 0
2034.29 0
2034.40 0
2034.50 0
2034.61 14
2034.71 30
2034.81 42
2034.92 49
2035.02 51
2035.12 48
2035.23 43
2035.33 37
2035.44 32
2035.54 30
2035.64 31
2035.75 36
2035.85 44
2035.96 52
2036.06 59
2036.16 63
2036.27 63
2036.37 58
2036.47 50
2036.58 40
2036.68 30
2036.79 24
2036.89 21
2036.99 23
2037.10 29
2037.20 38
2037.31 47
2037.41 57
2037.51 64
2037.62 70
2037.72 73
2037.82 75
2037.93 75
2038.03 75
2038.14 74
2038.24 73
2038.34 72
2038.45 70
2038.55 69
2038.66 69
2038.76 70
2038.86 74
2038.97 81
2039.07 88
2039.17 95
2039.28 100
2039.38 102
2039.49 101
2039.59 96
2039.69 88
2039.80 81
2039.90 75
2040.01 73
2040.11 75
2040.21 83
2040.32 94
2040.42 107
2040.53 122
2040.63 137
2040.73 149
2040.84 160
2040.94 168
2041.05 173
2041.15 174
2041.25 170
2041.36 161
2041.46 145
2041.57 125
2041.67 102
2041.77 79
2041.88 59
2041.98 45
2042.08 38
2042.19 37
2042.29 40
2042.40 45
2042.50 50
2042.60 54
2042.71 57
2042.81 60
2042.92 63
2043.02 67
2043.12 71
2043.23 76
2043.33 80
2043.44 84
2043.54 86
2043.64 87
2043.75 87
2043.85 86
2043.96 85
2044.06 84
2044.16 82
2044.27 79
2044.37 77
2044.48 73
2044.58 69
2044.68 64
2044.79 57
2044.89 49
2045.00 40
2045.10 32
2045.21 27
2045.31 26
2045.41 31
2045.52 41
2045.62 57
2045.73 76
2045.83 97
2045.93 117
2046.04 135
2046.14 147
2046.25 154
2046.35 155
2046.45 151
2046.56 143
2046.66 134
2046.77 125
2046.87 119
2046.97 114
2047.08 111
2047.18 108
2047.29 104
2047.39 98
2047.49 92
2047.60 86
2047.70 83
2047.81 85
2047.91 91
2048.02 101
2048.12 112
2048.22 120
2048.33 123
2048.43 121
2048.54 114
2048.64 104
2048.74 93
2048.85 85
2048.95 81
2049.06 81
2049.16 86
2049.27 93
2049.37 101
2049.47 108
2049.58 114
2049.68 118
2049.79 119
2049.89 120
2049.99 121
2050.10 122
2050.20 126
2050.31 134
2050.41 145
2050.52 159
2050.62 174
2050.72 188
2050.83 200
2050.93 208
2051.04 212
2051.14 211
2051.24 207
2051.35 200
2051.45 192
2051.56 184
2051.66 176
2051.77 168
2051.87 161
2051.97 155
2052.08 151
2052.18 148
2052.29 148
2052.39 148
2052.50 148
2052.60 148
2052.70 146
2052.81 142
2052.91 137
2053.02 134
2053.12 132
2053.22 134
2053.33 139
2053.43 147
2053.54 158
2053.64 168
2053.75 178
2053.85 185
2053.95 188
2054.06 186
2054.16 178
2054.27 165
2054.37 148
2054.48 129
2054.58 109
2054.68 89
2054.79 73
2054.89 61
2055.00 54
2055.10 49
2055.21 48
2055.31 49
2055.41 51
2055.52 53
2055.62 55
2055.73 57
2055.83 60
2055.94 64
2056.04 70
2056.14 77
2056.25 87
2056.35 97
2056.46 107
2056.56 115
2056.67 121
2056.77 123
2056.88 122
2056.98 119
2057.08 114
2057.19 110
2057.29 106
2057.40 104
2057.50 105
2057.61 107
2057.71 111
2057.81 115
2057.92 119
2058.02 122
2058.13 124
2058.23 125
2058.34 125
2058.44 124
2058.55 124
2058.65 124
2058.75 124
2058.86 125
2058.96 126
2059.07 126
2059.17 127
2059.28 126
2059.38 125
2059.48 123
2059.59 119
2059.69 115
2059.80 111
2059.90 107
2060.01 106
2060.11 106
2060.22 107
2060.32 109
2060.42 111
2060.53 110
2060.63 106
2060.74 97
2060.84 84
2060.95 65
2061.05 41
2061.16 15
2061.26 0
2061.36 0
2061.47 0
2061.57 0
2061.68 0
2061.78 0
2061.89 0
2061.99 0
2062.10 16
2062.20 37
2062.30 54
2062.41 69
2062.51 82
2062.62 96
2062.72 110
2062.83 126
2062.93 143
2063.04 159
2063.14 175
2063.25 189
2063.35 201
2063.45 212
2063.56 222
2063.66 231
2063.77 240
2063.87 248
2063.98 255
2064.08 259
2064.19 260
2064.29 256
2064.39 249
2064.50 238
2064.60 227
2064.71 217
2064.81 212
2064.92 212
2065.02 217
2065.13 226
2065.23 238
2065.34 250
2065.44 261
2065.54 269
2065.65 276
2065.75 280
2065.86 281
2065.96 279
2066.07 273
2066.17 261
2066.28 243
2066.38 220
2066.49 191
2066.59 160
2066.70 128
2066.80 97
2066.90 69
2067.01 46
2067.11 26
2067.22 12
2067.32 3
2067.43 0
2067.53 0
2067.64 0
2067.74 2
2067.85 7
2067.95 11
2068.06 13
2068.16 13
2068.26 10
2068.37 5
2068.47 0
2068.58 0
2068.68 0
2068.79 0
2068.89 0
2069.00 0
2069.10 0
2069.21 3
2069.31 7
2069.42 10
2069.52 12
2069.62 15
2069.73 20
2069.83 29
2069.94 41
2070.04 57
2070.15 73
2070.25 88
2070.36 99
2070.46 107
2070.57 110
2070.67 110
2070.78 108
2070.88 103
2070.99 97
2071.09 90
2071.20 81
2071.30 73
2071.40 65
2071.51 58
2071.61 54
2071.72 51
2071.82 51
2071.93 52
2072.03 56
2072.14 61
2072.24 69
2072.35 78
2072.45 89
2072.56 100
2072.66 112
2072.77 123
2072.87 132
2072.98 140
2073.08 146
2073.18 149
2073.29 149
2073.39 144
2073.50 134
2073.60 119
2073.71 102
2073.81 83
2073.92 67
2074.02 55
2074.13 47
2074.23 44
2074.34 44
2074.44 46
2074.55 45
2074.65 41
2074.76 33
2074.86 21
2074.97 8
2075.07 0
2075.18 0
2075.28 0
2075.39 0
2075.49 0
2075.60 0
2075.70 0
2075.80 0
2075.91 0
2076.01 7
2076.12 17
2076.22 30
2076.33 44
2076.43 60
2076.54 74
2076.64 86
2076.75 94
2076.85 97
2076.96 94
2077.06 87
2077.17 76
2077.27 62
2077.38 47
2077.48 33
2077.59 21
2077.69 10
2077.80 3
2077.90 0
2078.01 0
2078.11 0
2078.22 0
2078.32 0
2078.43 0
2078.53 4
2078.64 16
2078.74 31
2078.85 47
2078.95 63
2079.06 77
2079.16 85
2079.27 89
2079.37 88
2079.48 83
2079.58 75
2079.68 64
2079.79 52
2079.89 38
2080.00 23
2080.10 7
2080.21 0
2080.31 0
2080.42 0
2080.52 0
2080.63 0
2080.73 0
2080.84 22
2080.94 48
2081.05 74
2081.15 95
2081.26 110
2081.36 116
2081.47 113
2081.57 104
2081.68 90
2081.78 75
2081.89 61
2081.99 50
2082.10 41
2082.20 34
2082.31 28
2082.41 20
2082.52 10
2082.62 0
2082.73 0
2082.83 0
2082.94 0
2083.04 0
2083.15 2
2083.25 13
2083.36 22
2083.46 31
2083.57 39
2083.67 46
2083.78 52
2083.88 59
2083.99 64
2084.09 67
2084.20 67
2084.30 63
2084.41 58
2084.51 53
2084.62 51
2084.72 53
2084.83 62
2084.93 75
2085.04 93
2085.14 111
2085.25 129
2085.35 144
2085.46 156
2085.56 164
2085.67 167
2085.77 166
2085.88 163
2085.98 160
2086.09 157
2086.19 156
2086.30 158
2086.41 163
2086.51 169
2086.62 175
2086.72 178
2086.83 176
2086.93 171
2087.04 161
2087.14 149
2087.25 139
2087.35 131
2087.46 127
2087.56 129
2087.67 135
2087.77 145
2087.88 155
2087.98 165
2088.09 172
2088.19 175
2088.30 173
2088.40 167
2088.51 155
2088.61 141
2088.72 125
2088.82 108
2088.93 93
2089.03 80
2089.14 72
2089.24 67
2089.35 66
2089.45 67
2089.56 70
2089.66 74
2089.77 77
2089.87 78
2089.98 77
2090.08 73
2090.19 67
2090.30 59
2090.40 52
2090.51 46
2090.61 42
2090.72 43
2090.82 47
2090.93 54
2091.03 62
2091.14 69
2091.24 75
2091.35 80
2091.45 83
2091.56 87
2091.66 93
2091.77 99
2091.87 107
2091.98 114
2092.08 119
2092.19 119
2092.29 115
2092.40 107
2092.50 96
2092.61 85
2092.72 76
2092.82 69
2092.93 66
2093.03 67
2093.14 69
2093.24 71
2093.35 73
2093.45 72
2093.56 68
2093.66 61
2093.77 53
2093.87 45
2093.98 37
2094.08 31
2094.19 28
2094.29 27
2094.40 27
2094.50 27
2094.61 26
2094.72 25
2094.82 23
2094.93 23
2095.03 26
2095.14 32
2095.24 41
2095.35 52
2095.45 63
2095.56 71
2095.66 75
2095.77 76
2095.87 73
2095.98 66
2096.08 59
2096.19 51
2096.30 43
2096.40 36
2096.51 31
2096.61 28
2096.72 28
2096.82 33
2096.93 41
2097.03 52
2097.14 66
2097.24 81
2097.35 95
2097.45 108
2097.56 119
2097.66 128
2097.77 135
2097.88 140
2097.98 143
2098.09 145
2098.19 144
2098.30 142
2098.40 138
2098.51 134
2098.61 128
2098.72 122
2098.82 118
2098.93 114
2099.03 114
2099.14 117
2099.25 123
2099.35 129
2099.46 136
2099.56 141
2099.67 143
2099.77 141
2099.88 137
2099.98 133
2100.09 132
2100.19 135
2100.30 140
2100.41 147
2100.51 153
2100.62 155
2100.72 150
2100.83 139
2100.93 123
2101.04 105
2101.14 90
2101.25 81
2101.35 78
2101.46 81
2101.57 87
2101.67 94
2101.78 98
2101.88 96
2101.99 87
2102.09 73
2102.20 54
2102.30 32
2102.41 11
2102.51 0
2102.62 0
2102.73 0
2102.83 0
2102.94 0
2103.04 0
2103.15 0
2103.25 0
2103.36 5
2103.46 19
2103.57 32
2103.68 45
2103.78 59
2103.89 73
2103.99 87
2104.10 100
2104.20 113
2104.31 124
2104.41 130
2104.52 132
2104.62 128
2104.73 119
2104.84 106
2104.94 91
2105.05 75
2105.15 60
2105.26 48
2105.36 40
2105.47 37
2105.57 38
2105.68 43
2105.79 51
2105.89 61
2106.00 71
2106.10 81
2106.21 90
2106.31 97
2106.42 103
2106.53 106
2106.63 108
2106.74 108
2106.84 107
2106.95 106
2107.05 105
2107.16 106
2107.26 107
2107.37 108
2107.48 108
2107.58 107
2107.69 105
2107.79 101
2107.90 97
2108.00 95
2108.11 94
2108.21 93
2108.32 94
2108.43 92
2108.53 88
2108.64 80
2108.74 69
2108.85 56
2108.95 43
2109.06 33
2109.17 27
2109.27 25
2109.38 27
2109.48 31
2109.59 36
2109.69 39
2109.80 41
2109.91 42
2110.01 42
2110.12 42
2110.22 43
2110.33 45
2110.43 48
2110.54 52
2110.65 57
2110.75 62
2110.86 67
2110.96 73
2111.07 81
2111.17 91
2111.28 103
2111.39 114
2111.49 124
2111.60 129
2111.70 128
2111.81 120
2111.91 107
2112.02 88
2112.13 68
2112.23 47
2112.34 28
2112.44 11
2112.55 0
2112.65 0
2112.76 0
2112.87 0
2112.97 0
2113.08 0
2113.18 0
2113.29 1
2113.39 9
2113.50 15
2113.61 17
2113.71 17
2113.82 15
2113.92 13
2114.03 11
2114.13 10
2114.24 10
2114.35 10
2114.45 9
2114.56 8
2114.66 6
2114.77 7
2114.88 11
2114.98 20
2115.09 35
2115.19 55
2115.30 79
2115.40 105
2115.51 130
2115.62 151
2115.72 169
2115.83 181
2115.93 189
2116.04 192
2116.14 191
2116.25 187
2116.36 181
2116.46 173
2116.57 161
2116.67 146
2116.78 128
2116.89 108
2116.99 88
2117.10 68
2117.20 53
2117.31 43
2117.42 41
2117.52 45
2117.63 55
2117.73 69
2117.84 85
2117.94 99
2118.05 110
2118.16 116
2118.26 116
2118.37 112
2118.47 104
2118.58 93
2118.69 83
2118.79 73
2118.90 66
2119.00 62
2119.11 59
2119.22 57
2119.32 55
2119.43 53
2119.53 52
2119.64 51
2119.74 53
2119.85 57
2119.96 63
2120.06 70
2120.17 77
2120.27 81
2120.38 81
2120.49 77
2120.59 69
2120.70 58
2120.80 48
2120.91 39
2121.02 34
2121.12 32
2121.23 33
2121.33 35
2121.44 37
2121.55 37
2121.65 35
2121.76 30
2121.86 24
2121.97 18
2122.08 12
2122.18 6
2122.29 0
2122.39 0
2122.50 0
2122.61 0
2122.71 0
2122.82 0
2122.92 0
2123.03 0
2123.14 1
2123.24 13
2123.35 25
2123.45 35
2123.56 42
2123.67 44
2123.77 42
2123.88 38
2123.98 33
2124.09 31
2124.20 31
2124.30 34
2124.41 40
2124.51 46
2124.62 51
2124.73 53
2124.83 54
2124.94 53
2125.04 51
2125.15 50
2125.26 51
2125.36 52
2125.47 54
2125.57 56
2125.68 55
2125.79 53
2125.89 48
2126.00 41
2126.10 32
2126.21 22
2126.32 13
2126.42 6
2126.53 1
2126.64 0
2126.74 1
2126.85 5
2126.95 12
2127.06 20
2127.17 28
2127.27 36
2127.38 43
2127.48 48
2127.59 51
2127.70 52
2127.80 50
2127.91 45
2128.01 38
2128.12 28
2128.23 16
2128.33 2
2128.44 0
2128.55 0
2128.65 0
2128.76 0
2128.86 0
2128.97 0
2129.08 0
2129.18 1
2129.29 17
2129.39 32
2129.50 46
2129.61 57
2129.71 64
2129.82 68
2129.93 69
2130.03 67
2130.14 63
2130.24 57
2130.35 51
2130.46 44
2130.56 38
2130.67 31
2130.77 25
2130.88 20
2130.99 16
2131.09 13
2131.20 12
2131.31 14
2131.41 18
2131.52 24
2131.62 31
2131.73 38
2131.84 46
2131.94 54
2132.05 62
2132.16 70
2132.26 77
2132.37 82
2132.47 83
2132.58 79
2132.69 72
2132.79 62
2132.90 50
2133.01 40
2133.11 34
2133.22 34
2133.32 38
2133.43 48
2133.54 61
2133.64 75
2133.75 89
2133.86 101
2133.96 110
2134.07 117
2134.17 122
2134.28 125
2134.39 129
2134.49 133
2134.60 139
2134.71 144
2134.81 148
2134.92 151
2135.02 150
2135.13 145
2135.24 137
2135.34 125
2135.45 112
2135.56 97
2135.66 82
2135.77 68
2135.88 57
2135.98 50
2136.09 46
2136.19 47
2136.30 52
2136.41 58
2136.51 64
2136.62 67
2136.73 68
2136.83 65
2136.94 57
2137.05 48
2137.15 39
2137.26 32
2137.36 29
2137.47 31
2137.58 37
2137.68 48
2137.79 62
2137.90 77
2138.00 92
2138.11 106
2138.22 117
2138.32 126
2138.43 130
2138.53 130
2138.64 125
2138.75 116
2138.85 106
2138.96 96
2139.07 88
2139.17 85
2139.28 86
2139.39 90
2139.49 96
2139.60 100
2139.70 101
2139.81 98
2139.92 94
2140.02 90
2140.13 88
2140.24 88
2140.34 92
2140.45 98
2140.56 102
2140.66 104
2140.77 102
2140.88 97
2140.98 91
2141.09 86
2141.19 84
2141.30 85
2141.41 91
2141.51 100
2141.62 109
2141.73 120
2141.83 130
2141.94 139
2142.05 147
2142.15 154
2142.26 160
2142.37 164
2142.47 168
2142.58 171
2142.69 173
2142.79 178
2142.90 185
2143.00 194
2143.11 203
2143.22 212
2143.32 218
2143.43 220
2143.54 219
2143.64 215
2143.75 210
2143.86 206
2143.96 202
2144.07 198
2144.18 194
2144.28 188
2144.39 180
2144.50 169
2144.60 156
2144.71 141
2144.82 126
2144.92 112
2145.03 101
2145.14 93
2145.24 90
2145.35 93
2145.46 101
2145.56 110
2145.67 120
2145.77 127
2145.88 129
2145.99 125
2146.09 117
2146.20 107
2146.31 96
2146.41 88
2146.52 82
2146.63 79
2146.73 77
2146.84 76
2146.95 76
2147.05 77
2147.16 81
2147.27 89
2147.37 100
2147.48 113
2147.59 128
2147.69 142
2147.80 153
2147.91 160
2148.01 162
2148.12 160
2148.23 155
2148.33 147
2148.44 138
2148.55 128
2148.65 117
2148.76 106
2148.87 95
2148.97 83
2149.08 71
2149.19 57
2149.29 44
2149.40 31
2149.51 20
2149.61 12
2149.72 9
2149.83 12
2149.93 18
2150.04 27
2150.15 35
2150.25 41
2150.36 41
2150.47 36
2150.57 27
2150.68 17
2150.79 6
2150.89 0
2151.00 0
2151.11 0
2151.21 0
2151.32 0
2151.43 0
2151.53 0
2151.64 0
2151.75 1
2151.85 17
2151.96 34
2152.07 51
2152.17 66
2152.28 77
2152.39 84
2152.49 86
2152.60 85
2152.71 82
2152.81 81
2152.92 80
2153.03 81
2153.13 82
2153.24 82
2153.35 79
2153.45 73
2153.56 63
2153.67 51
2153.77 39
2153.88 31
2153.99 26
2154.10 27
2154.20 32
2154.31 40
2154.42 48
2154.52 54
2154.63 57
2154.74 56
2154.84 53
2154.95 47
2155.06 40
2155.16 33
2155.27 25
2155.38 16
2155.48 6
2155.59 0
2155.70 0
2155.80 0
2155.91 0
2156.02 0
2156.12 0
2156.23 10
2156.34 26
2156.44 43
2156.55 58
2156.66 68
2156.77 73
2156.87 73
2156.98 68
2157.09 59
2157.19 48
2157.30 35
2157.41 23
2157.51 12
2157.62 4
2157.73 0
2157.83 0
2157.94 0
2158.05 7
2158.15 18
2158.26 32
2158.37 48
2158.48 67
2158.58 88
2158.69 109
2158.80 130
2158.90 151
2159.01 171
2159.12 190
2159.22 209
2159.33 228
2159.44 245
2159.54 260
2159.65 269
2159.76 272
2159.86 269
2159.97 260
2160.08 247
2160.19 233
2160.29 219
2160.40 207
2160.51 196
2160.61 187
2160.72 176
2160.83 164
2160.93 150
2161.04 135
2161.15 122
2161.26 113
2161.36 110
2161.47 115
2161.58 128
2161.68 147
2161.79 170
2161.90 195
2162.00 218
2162.11 238
2162.22 252
2162.32 259
2162.43 260
2162.54 254
2162.65 245
2162.75 235
2162.86 226
2162.97 221
2163.07 223
2163.18 230
2163.29 243
2163.39 258
2163.50 272
2163.61 283
2163.72 289
2163.82 288
2163.93 281
2164.04 271
2164.14 258
2164.25 246
2164.36 234
2164.46 224
2164.57 215
2164.68 207
2164.79 199
2164.89 193
2165.00 189
2165.11 189
2165.21 193
2165.32 202
2165.43 215
2165.54 229
2165.64 242
2165.75 251
2165.86 254
2165.96 250
2166.07 241
2166.18 230
2166.28 217
2166.39 205
2166.50 196
2166.61 188
2166.71 180
2166.82 172
2166.93 162
2167.03 149
2167.14 136
2167.25 122
2167.36 109
2167.46 99
2167.57 91
2167.68 87
2167.78 85
2167.89 85
2168.00 86
2168.11 88
2168.21 91
2168.32 94
2168.43 97
2168.53 101
2168.64 106
2168.75 111
2168.86 116
2168.96 122
2169.07 128
2169.18 135
2169.28 142
2169.39 150
2169.50 159
2169.61 168
2169.71 177
2169.82 185
2169.93 193
2170.03 198
2170.14 201
2170.25 201
2170.36 198
2170.46 192
2170.57 183
2170.68 174
2170.78 165
2170.89 157
2171.00 151
2171.11 146
2171.21 143
2171.32 140
2171.43 138
2171.53 135
2171.64 132
2171.75 128
2171.86 125
2171.96 121
2172.07 116
2172.18 109
2172.28 101
2172.39 91
2172.50 81
2172.61 72
2172.71 66
2172.82 65
2172.93 69
2173.04 78
2173.14 91
2173.25 106
2173.36 121
2173.46 136
2173.57 148
2173.68 158
2173.79 166
2173.89 170
2174.00 172
2174.11 171
2174.22 167
2174.32 160
2174.43 150
2174.54 139
2174.64 127
2174.75 117
2174.86 111
2174.97 108
2175.07 110
2175.18 113
2175.29 117
2175.40 118
2175.50 115
2175.61 108
2175.72 98
2175.82 87
2175.93 76
2176.04 66
2176.15 59
2176.25 52
2176.36 46
2176.47 39
2176.58 30
2176.68 20
2176.79 9
2176.90 0
2177.01 0
2177.11 0
2177.22 0
2177.33 0
2177.43 0
2177.54 0
2177.65 0
2177.76 0
2177.86 6
2177.97 14
2178.08 22
2178.19 30
2178.29 38
2178.40 46
2178.51 55
2178.62 66
2178.72 79
2178.83 95
2178.94 115
2179.05 137
2179.15 159
2179.26 179
2179.37 194
2179.47 201
2179.58 199
2179.69 189
2179.80 173
2179.90 156
2180.01 142
2180.12 134
2180.23 132
2180.33 137
2180.44 146
2180.55 158
2180.66 170
2180.76 181
2180.87 192
2180.98 202
2181.09 212
2181.19 221
2181.30 228
2181.41 233
2181.52 233
2181.62 228
2181.73 218
2181.84 205
2181.95 191
2182.05 181
2182.16 175
2182.27 175
2182.38 181
2182.48 189
2182.59 197
2182.70 203
2182.81 204
2182.91 201
2183.02 193
2183.13 184
2183.24 175
2183.34 169
2183.45 166
2183.56 166
2183.67 170
2183.77 177
2183.88 185
2183.99 194
2184.10 201
2184.20 207
2184.31 210
2184.42 210
2184.53 208
2184.63 205
2184.74 202
2184.85 201
2184.96 201
2185.06 204
2185.17 208
2185.28 214
2185.39 220
2185.49 225
2185.60 229
2185.71 231
2185.82 232
2185.92 233
2186.03 236
2186.14 240
2186.25 245
2186.35 249
2186.46 251
2186.57 247
2186.68 237
2186.78 219
2186.89 196
2187.00 170
2187.11 146
2187.21 128
2187.32 118
2187.43 118
2187.54 127
2187.64 142
2187.75 159
2187.86 174
2187.97 183
2188.08 185
2188.18 180
2188.29 169
2188.40 157
2188.51 144
2188.61 133
2188.72 124
2188.83 118
2188.94 114
2189.04 112
2189.15 111
2189.26 112
2189.37 114
2189.47 118
2189.58 122
2189.69 128
2189.80 133
2189.91 138
2190.01 143
2190.12 147
2190.23 152
2190.34 157
2190.44 163
2190.55 168
2190.66 173
2190.77 177
2190.87 178
2190.98 178
2191.09 176
2191.20 172
2191.30 169
2191.41 167
2191.52 166
2191.63 168
2191.74 171
2191.84 176
2191.95 181
2192.06 188
2192.17 194
2192.27 200
2192.38 205
2192.49 210
2192.60 213
2192.70 214
2192.81 213
2192.92 210
2193.03 206
2193.14 202
2193.24 201
2193.35 205
2193.46 214
2193.57 229
2193.67 245
2193.78 262
2193.89 276
2194.00 283
2194.11 284
2194.21 279
2194.32 270
2194.43 260
2194.54 251
2194.64 244
2194.75 240
2194.86 238
2194.97 234
2195.08 228
2195.18 218
2195.29 205
2195.40 189
2195.51 172
2195.61 156
2195.72 143
2195.83 133
2195.94 129
2196.05 130
2196.15 136
2196.26 146
2196.37 161
2196.48 178
2196.58 196
2196.69 212
2196.80 225
2196.91 233
2197.02 239
2197.12 241
2197.23 242
2197.34 244
2197.45 248
2197.56 252
2197.66 256
2197.77 259
2197.88 260
2197.99 260
2198.09 259
2198.20 259
2198.31 260
2198.42 262
2198.53 263
2198.63 262
2198.74 255
2198.85 244
2198.96 227
2199.07 209
2199.17 192
2199.28 179
2199.39 173
2199.50 175
2199.60 182
2199.71 193
2199.82 203
2199.93 211
2200.04 213
2200.14 210
2200.25 203
2200.36 195
2200.47 185
2200.58 178
2200.68 172
2200.79 169
2200.90 167
2201.01 167
2201.12 167
2201.22 168
2201.33 170
2201.44 173
2201.55 178
2201.66 187
2201.76 197
2201.87 210
2201.98 223
2202.09 237
2202.19 251
2202.30 263
2202.41 274
2202.52 282
2202.63 286
2202.73 286
2202.84 282
2202.95 273
2203.06 262
2203.17 250
2203.27 241
2203.38 236
2203.49 238
2203.60 247
2203.71 260
2203.81 277
2203.92 294
2204.03 308
2204.14 318
2204.25 325
2204.35 329
2204.46 332
2204.57 337
2204.68 343
2204.79 352
2204.89 361
2205.00 368
2205.11 372
2205.22 371
2205.33 365
2205.43 356
2205.54 346
2205.65 336
2205.76 329
2205.87 324
2205.97 322
2206.08 323
2206.19 327
2206.30 334
2206.41 344
2206.52 356
2206.62 371
2206.73 385
2206.84 397
2206.95 404
2207.06 405
2207.16 399
2207.27 387
2207.38 370
2207.49 350
2207.60 331
2207.70 314
2207.81 300
2207.92 288
2208.03 279
2208.14 271
2208.24 265
2208.35 259
2208.46 253
2208.57 250
2208.68 248
2208.79 250
2208.89 255
2209.00 261
2209.11 267
2209.22 272
2209.33 273
2209.43 270
2209.54 262
2209.65 251
2209.76 238
2209.87 226
2209.97 216
2210.08 209
2210.19 205
2210.30 204
2210.41 206
2210.52 208
2210.62 210
2210.73 211
2210.84 211
2210.95 209
2211.06 206
2211.16 203
2211.27 199
2211.38 195
2211.49 191
2211.60 188
2211.71 186
2211.81 185
2211.92 188
2212.03 193
2212.14 202
2212.25 212
2212.35 221
2212.46 228
2212.57 229
2212.68 226
2212.79 216
2212.90 201
2213.00 185
2213.11 168
2213.22 155
2213.33 146
2213.44 143
2213.54 144
2213.65 151
2213.76 160
2213.87 170
2213.98 180
2214.09 187
2214.19 192
2214.30 195
2214.41 196
2214.52 196
2214.63 196
2214.74 198
2214.84 202
2214.95 207
2215.06 215
2215.17 223
2215.28 233
2215.39 241
2215.49 248
2215.60 251
2215.71 250
2215.82 244
2215.93 233
2216.03 219
2216.14 205
2216.25 193
2216.36 184
2216.47 180
2216.58 179
2216.68 180
2216.79 182
2216.90 182
2217.01 180
2217.12 178
2217.23 175
2217.33 175
2217.44 177
2217.55 180
2217.66 185
2217.77 187
2217.88 184
2217.98 176
2218.09 163
2218.20 145
2218.31 126
2218.42 107
2218.53 91
2218.63 79
2218.74 73
2218.85 73
2218.96 79
2219.07 91
2219.18 107
2219.28 127
2219.39 147
2219.50 167
2219.61 183
2219.72 193
2219.83 198
2219.94 197
2220.04 193
2220.15 186
2220.26 179
2220.37 172
2220.48 166
2220.59 161
2220.69 156
2220.80 150
2220.91 143
2221.02 136
2221.13 130
2221.24 123
2221.34 117
2221.45 110
2221.56 103
2221.67 94
2221.78 85
2221.89 77
2222.00 72
2222.10 71
2222.21 76
2222.32 87
2222.43 102
2222.54 120
2222.65 139
2222.75 156
2222.86 171
2222.97 182
2223.08 190
2223.19 194
2223.30 197
2223.41 197
2223.51 194
2223.62 188
2223.73 179
2223.84 168
2223.95 154
2224.06 138
2224.16 121
2224.27 105
2224.38 91
2224.49 81
2224.60 75
2224.71 73
2224.82 74
2224.92 78
2225.03 84
2225.14 91
2225.25 98
2225.36 105
2225.47 111
2225.58 115
2225.68 116
2225.79 113
2225.90 106
2226.01 95
2226.12 82
2226.23 68
2226.33 56
2226.44 46
2226.55 39
2226.66 35
2226.77 33
2226.88 34
2226.99 37
2227.09 41
2227.20 47
2227.31 53
2227.42 58
2227.53 58
2227.64 55
2227.75 49
2227.85 40
2227.96 30
2228.07 23
2228.18 19
2228.29 17
2228.40 17
2228.51 19
2228.61 20
2228.72 22
2228.83 25
2228.94 30
2229.05 39
2229.16 53
2229.27 72
2229.38 93
2229.48 115
2229.59 137
2229.70 157
2229.81 175
2229.92 189
2230.03 201
2230.14 208
2230.24 213
2230.35 215
2230.46 215
2230.57 213
2230.68 210
2230.79 209
2230.90 208
2231.00 209
2231.11 211
2231.22 214
2231.33 218
2231.44 223
2231.55 228
2231.66 233
2231.77 239
2231.87 243
2231.98 246
2232.09 247
2232.20 245
2232.31 240
2232.42 233
2232.53 225
2232.63 216
2232.74 207
2232.85 197
2232.96 187
2233.07 178
2233.18 169
2233.29 162
2233.40 156
2233.50 151
2233.61 147
2233.72 142
2233.83 135
2233.94 124
2234.05 110
2234.16 92
2234.27 71
2234.37 51
2234.48 32
2234.59 17
2234.70 6
2234.81 0
2234.92 0
2235.03 0
2235.14 0
2235.24 0
2235.35 0
2235.46 0
2235.57 0
2235.68 0
2235.79 2
2235.90 4
2236.01 6
2236.11 6
2236.22 3
2236.33 1
2236.44 0
2236.55 1
2236.66 7
2236.77 18
2236.88 34
2236.98 53
2237.09 74
2237.20 94
2237.31 111
2237.42 125
2237.53 136
2237.64 144
2237.75 149
2237.86 153
2237.96 154
2238.07 153
2238.18 151
2238.29 146
2238.40 140
2238.51 133
2238.62 125
2238.73 117
2238.83 111
2238.94 107
2239.05 106
2239.16 109
2239.27 116
2239.38 127
2239.49 140
2239.60 156
2239.71 172
2239.81 188
2239.92 201
2240.03 211
2240.14 217
2240.25 218
2240.36 213
2240.47 203
2240.58 188
2240.69 169
2240.79 148
2240.90 127
2241.01 108
2241.12 92
2241.23 81
2241.34 74
2241.45 72
2241.56 73
2241.67 77
2241.77 82
2241.88 87
2241.99 90
2242.10 90
2242.21 87
2242.32 81
2242.43 73
2242.54 64
2242.65 57
2242.76 54
2242.86 54
2242.97 59
2243.08 67
2243.19 78
2243.30 88
2243.41 98
2243.52 105
2243.63 110
2243.74 112
2243.84 114
2243.95 116
2244.06 117
2244.17 120
2244.28 125
2244.39 131
2244.50 138
2244.61 146
2244.72 154
2244.83 162
2244.93 170
2245.04 175
2245.15 179
2245.26 181
2245.37 181
2245.48 180
2245.59 179
2245.70 179
2245.81 180
2245.92 183
2246.02 186
2246.13 190
2246.24 193
2246.35 195
2246.46 196
2246.57 196
2246.68 196
2246.79 196
2246.90 196
2247.01 195
2247.11 193
2247.22 190
2247.33 185
2247.44 179
2247.55 174
2247.66 171
2247.77 172
2247.88 176
2247.99 182
2248.10 189
2248.21 195
2248.31 198
2248.42 199
2248.53 196
2248.64 191
2248.75 182
2248.86 172
2248.97 160
2249.08 149
2249.19 139
2249.30 132
2249.41 130
2249.51 133
2249.62 142
2249.73 156
2249.84 172
2249.95 187
2250.06 198
2250.17 201
2250.28 196
2250.39 184
2250.50 169
2250.61 155
2250.71 145
2250.82 143
2250.93 149
2251.04 160
2251.15 175
2251.26 188
2251.37 197
2251.48 200
2251.59 197
2251.70 188
2251.81 175
2251.92 159
2252.02 141
2252.13 121
2252.24 100
2252.35 79
2252.46 59
2252.57 44
2252.68 35
2252.79 33
2252.90 38
2253.01 49
2253.12 62
2253.23 75
2253.33 87
2253.44 95
2253.55 100
2253.66 101
2253.77 99
2253.88 94
2253.99 86
2254.10 76
2254.21 63
2254.32 47
2254.43 30
2254.54 12
2254.65 0
2254.75 0
2254.86 0
2254.97 0
2255.08 0
2255.19 0
2255.30 0
2255.41 0
2255.52 6
2255.63 30
2255.74 53
2255.85 75
2255.96 93
2256.07 109
2256.18 121
2256.28 132
2256.39 143
2256.50 153
2256.61 163
2256.72 171
2256.83 175
2256.94 174
2257.05 166
2257.16 153
2257.27 134
2257.38 114
2257.49 94
2257.60 76
2257.71 64
2257.81 56
2257.92 51
2258.03 48
2258.14 46
2258.25 44
2258.36 42
2258.47 41
2258.58 44
2258.69 51
2258.80 63
2258.91 77
2259.02 92
2259.13 102
2259.24 105
2259.34 98
2259.45 83
2259.56 62
2259.67 38
2259.78 16
2259.89 0
2260.00 0
2260.11 0
2260.22 0
2260.33 8
2260.44 20
2260.55 31
2260.66 39
2260.77 46
2260.88 51
2260.99 55
2261.09 60
2261.20 66
2261.31 72
2261.42 78
2261.53 82
2261.64 85
2261.75 84
2261.86 81
2261.97 76
2262.08 68
2262.19 58
2262.30 47
2262.41 36
2262.52 25
2262.63 16
2262.74 11
2262.85 9
2262.95 13
2263.06 21
2263.17 34
2263.28 48
2263.39 63
2263.50 75
2263.61 82
2263.72 85
2263.83 83
2263.94 78
2264.05 71
2264.16 65
2264.27 60
2264.38 57
2264.49 55
2264.60 54
2264.71 52
2264.82 51
2264.92 50
2265.03 49
2265.14 50
2265.25 51
2265.36 53
2265.47 55
2265.58 56
2265.69 56
2265.80 53
2265.91 47
2266.02 39
2266.13 30
2266.24 19
2266.35 8
2266.46 0
2266.57 0
2266.68 0
2266.79 0
2266.90 0
2267.01 0
2267.11 0
2267.22 0
2267.33 0
2267.44 5
2267.55 11
2267.66 18
2267.77 26
2267.88 33
2267.99 41
2268.10 47
2268.21 50
2268.32 48
2268.43 41
2268.54 30
2268.65 18
2268.76 7
2268.87 0
2268.98 1
2269.09 9
2269.20 24
2269.31 42
2269.42 60
2269.53 75
2269.63 83
2269.74 86
2269.85 84
2269.96 80
2270.07 77
2270.18 75
2270.29 75
2270.40 76
2270.51 76
2270.62 74
2270.73 71
2270.84 65
2270.95 58
2271.06 51
2271.17 47
2271.28 47
2271.39 50
2271.50 58
2271.61 68
2271.72 79
2271.83 88
2271.94 96
2272.05 98
2272.16 97
2272.27 94
2272.38 90
2272.49 89
2272.59 94
2272.70 104
2272.81 118
2272.92 135
2273.03 152
2273.14 165
2273.25 174
2273.36 179
2273.47 179
2273.58 176
2273.69 170
2273.80 163
2273.91 154
2274.02 146
2274.13 140
2274.24 137
2274.35 139
2274.46 145
2274.57 154
2274.68 167
2274.79 179
2274.90 190
2275.01 197
2275.12 200
2275.23 198
2275.34 191
2275.45 180
2275.56 165
2275.67 147
2275.78 129
2275.89 112
2276.00 96
2276.11 83
2276.22 75
2276.32 70
2276.43 70
2276.54 73
2276.65 80
2276.76 88
2276.87 97
2276.98 105
2277.09 113
2277.20 122
2277.31 133
2277.42 146
2277.53 160
2277.64 175
2277.75 189
2277.86 198
2277.97 200
2278.08 195
2278.19 182
2278.30 164
2278.41 146
2278.52 130
2278.63 119
2278.74 115
2278.85 117
2278.96 124
2279.07 133
2279.18 143
2279.29 153
2279.40 161
2279.51 169
2279.62 176
2279.73 182
2279.84 187
2279.95 190
2280.06 190
2280.17 186
2280.28 178
2280.39 167
2280.50 154
2280.61 141
2280.72 128
2280.83 118
2280.94 110
2281.05 104
2281.16 100
2281.27 96
2281.38 93
2281.49 88
2281.60 82
2281.71 74
2281.82 65
2281.93 53
2282.04 41
2282.15 30
2282.26 21
2282.37 14
2282.48 9
2282.59 5
2282.70 1
2282.80 0
2282.91 0
2283.02 0
2283.13 0
2283.24 0
2283.35 0
2283.46 0
2283.57 7
2283.68 28
2283.79 51
2283.90 71
2284.01 87
2284.12 98
2284.23 105
2284.34 110
2284.45 113
2284.56 116
2284.67 118
2284.78 119
2284.89 118
2285.00 114
2285.11 106
2285.22 95
2285.33 80
2285.44 66
2285.55 52
2285.66 42
2285.77 36
2285.88 35
2285.99 38
2286.10 42
2286.21 47
2286.32 49
2286.43 48
2286.54 45
2286.65 39
2286.76 32
2286.87 27
2286.98 23
2287.09 22
2287.20 23
2287.31 27
2287.42 34
2287.53 41
2287.64 49
2287.75 56
2287.86 61
2287.97 62
2288.08 61
2288.19 56
2288.30 50
2288.41 44
2288.52 42
2288.63 44
2288.74 53
2288.85 66
2288.96 83
2289.07 99
2289.18 113
2289.29 123
2289.40 128
2289.51 130
2289.62 130
2289.73 129
2289.84 131
2289.95 137
2290.06 145
2290.17 155
2290.28 165
2290.39 175
2290.51 182
2290.62 185
2290.73 185
2290.84 181
2290.95 176
2291.06 169
2291.17 164
2291.28 161
2291.39 160
2291.50 160
2291.61 161
2291.72 160
2291.83 157
2291.94 150
2292.05 140
2292.16 127
2292.27 113
2292.38 100
2292.49 88
2292.60 80
2292.71 77
2292.82 80
2292.93 88
2293.04 100
2293.15 114
2293.26 127
2293.37 137
2293.48 142
2293.59 142
2293.70 136
2293.81 125
2293.92 112
2294.03 97
2294.14 83
2294.25 68
2294.36 56
2294.47 45
2294.58 38
2294.69 35
2294.80 39
2294.91 49
2295.02 64
2295.13 84
2295.24 105
2295.35 126
2295.46 144
2295.57 158
2295.68 168
2295.79 175
2295.90 180
2296.01 183
2296.12 186
2296.23 187
2296.34 185
2296.45 181
2296.56 175
2296.67 167
2296.78 158
2296.89 149
2297.01 141
2297.12 136
2297.23 131
2297.34 128
2297.45 125
2297.56 124
2297.67 123
2297.78 125
2297.89 129
2298.00 135
2298.11 143
2298.22 151
2298.33 159
2298.44 164
2298.55 168
2298.66 170
2298.77 173
2298.88 176
2298.99 181
2299.10 185
2299.21 189
2299.32 189
2299.43 185
2299.54 178
2299.65 167
2299.76 154
2299.87 141
2299.98 129
2300.09 117
2300.20 105
2300.31 94
2300.42 81
2300.53 68
2300.64 54
2300.76 39
2300.87 24
2300.98 11
2301.09 0
2301.20 0
2301.31 0
2301.42 0
2301.53 0
2301.64 0
2301.75 3
2301.86 7
2301.97 8
2302.08 8
2302.19 6
2302.30 3
2302.41 1
2302.52 1
2302.63 4
2302.74 9
2302.85 16
2302.96 25
2303.07 36
2303.18 46
2303.29 55
2303.40 63
2303.51 69
2303.62 72
2303.74 72
2303.85 71
2303.96 67
2304.07 63
2304.18 58
2304.29 52
2304.40 46
2304.51 38
2304.62 30
2304.73 21
2304.84 13
2304.95 6
2305.06 3
2305.17 4
2305.28 9
2305.39 18
2305.50 28
2305.61 39
2305.72 46
2305.83 51
2305.94 51
2306.05 48
2306.16 44
2306.28 40
2306.39 38
2306.50 36
2306.61 35
2306.72 35
2306.83 34
2306.94 34
2307.05 33
2307.16 33
2307.27 33
2307.38 34
2307.49 37
2307.60 41
2307.71 45
2307.82 49
2307.93 53
2308.04 56
2308.15 58
2308.26 59
2308.37 60
2308.49 62
2308.60 67
2308.71 73
2308.82 81
2308.93 88
2309.04 93
2309.15 94
2309.26 90
2309.37 83
2309.48 74
2309.59 66
2309.70 61
2309.81 61
2309.92 65
2310.03 73
2310.14 82
2310.25 90
2310.36 95
2310.48 96
2310.59 92
2310.70 85
2310.81 77
2310.92 69
2311.03 63
2311.14 61
2311.25 62
2311.36 65
2311.47 70
2311.58 74
2311.69 76
2311.80 75
2311.91 71
2312.02 64
2312.13 56
2312.24 49
2312.36 44
2312.47 41
2312.58 43
2312.69 47
2312.80 55
2312.91 66
2313.02 80
2313.13 96
2313.24 114
2313.35 134
2313.46 155
2313.57 175
2313.68 195
2313.79 213
2313.90 230
2314.01 245
2314.13 259
2314.24 269
2314.35 278
2314.46 283
2314.57 286
2314.68 287
2314.79 288
2314.90 289
2315.01 291
2315.12 293
2315.23 296
2315.34 299
2315.45 302
2315.56 305
2315.67 310
2315.79 316
2315.90 324
2316.01 331
2316.12 337
2316.23 338
2316.34 333
2316.45 323
2316.56 308
2316.67 289
2316.78 268
2316.89 247
2317.00 227
2317.11 209
2317.22 193
2317.34 179
2317.45 168
2317.56 159
2317.67 153
2317.78 149
2317.89 145
2318.00 141
2318.11 136
2318.22 130
2318.33 125
2318.44 120
2318.55 117
2318.66 115
2318.78 114
2318.89 112
2319.00 108
2319.11 100
2319.22 91
2319.33 81
2319.44 74
2319.55 70
2319.66 72
2319.77 77
2319.88 85
2319.99 94
2320.10 99
2320.22 99
2320.33 93
2320.44 80
2320.55 63
2320.66 42
2320.77 21
2320.88 2
2320.99 0
2321.10 0
2321.21 0
2321.32 0
2321.43 0
2321.55 0
2321.66 0
2321.77 0
2321.88 4
2321.99 20
2322.10 40
2322.21 62
2322.32 85
2322.43 108
2322.54 129
2322.65 148
2322.76 164
2322.88 177
2322.99 187
2323.10 195
2323.21 202
2323.32 208
2323.43 215
2323.54 222
2323.65 228
2323.76 233
2323.87 236
2323.98 236
2324.10 232
2324.21 224
2324.32 213
2324.43 201
2324.54 189
2324.65 177
2324.76 165
2324.87 153
2324.98 141
2325.09 129
2325.20 116
2325.32 104
2325.43 93
2325.54 84
2325.65 79
2325.76 75
2325.87 74
2325.98 75
2326.09 76
2326.20 79
2326.31 82
2326.42 85
2326.54 90
2326.65 96
2326.76 103
2326.87 110
2326.98 118
2327.09 124
2327.20 129
2327.31 131
2327.42 130
2327.53 127
2327.65 122
2327.76 117
2327.87 113
2327.98 112
2328.09 115
2328.20 118
2328.31 122
2328.42 124
2328.53 122
2328.64 118
2328.76 111
2328.87 102
2328.98 93
2329.09 86
2329.20 81
2329.31 77
2329.42 73
2329.53 70
2329.64 65
2329.75 59
2329.87 52
2329.98 43
2330.09 36
2330.20 30
2330.31 27
2330.42 27
2330.53 30
2330.64 35
2330.75 41
2330.86 47
2330.98 52
2331.09 56
2331.20 58
2331.31 61
2331.42 63
2331.53 67
2331.64 71
2331.75 77
2331.86 85
2331.98 95
2332.09 105
2332.20 116
2332.31 125
2332.42 131
2332.53 132
2332.64 126
2332.75 114
2332.86 98
2332.98 79
2333.09 60
2333.20 44
2333.31 34
2333.42 29
2333.53 30
2333.64 36
2333.75 46
2333.86 59
2333.98 72
2334.09 85
2334.20 97
2334.31 107
2334.42 117
2334.53 126
2334.64 135
2334.75 144
2334.86 154
2334.98 164
2335.09 174
2335.20 183
2335.31 190
2335.42 197
2335.53 204
2335.64 211
2335.75 218
2335.86 227
2335.98 235
2336.09 242
2336.20 246
2336.31 246
2336.42 241
2336.53 233
2336.64 222
2336.75 210
2336.87 200
2336.98 191
2337.09 185
2337.20 179
2337.31 173
2337.42 166
2337.53 155
2337.64 142
2337.76 127
2337.87 109
2337.98 91
2338.09 73
2338.20 56
2338.31 41
2338.42 28
2338.53 17
2338.65 10
2338.76 6
2338.87 6
2338.98 10
2339.09 18
2339.20 30
2339.31 44
2339.42 60
2339.54 76
2339.65 89
2339.76 100
2339.87 107
2339.98 110
2340.09 108
2340.20 104
2340.31 97
2340.43 91
2340.54 84
2340.65 78
2340.76 73
2340.87 69
2340.98 66
2341.09 64
2341.20 62
2341.32 63
2341.43 66
2341.54 71
2341.65 78
2341.76 85
2341.87 91
2341.98 94
2342.09 94
2342.21 88
2342.32 79
2342.43 66
2342.54 50
2342.65 35
2342.76 20
2342.87 8
2342.99 0
2343.10 0
2343.21 0
2343.32 0
2343.43 0
2343.54 0
2343.65 0
2343.76 1
2343.88 7
2343.99 16
2344.10 25
2344.21 35
2344.32 43
2344.43 46
2344.54 44
2344.66 37
2344.77 24
2344.88 10
2344.99 0
2345.10 0
2345.21 0
2345.32 0
2345.44 0
2345.55 0
2345.66 0
2345.77 2
2345.88 4
2345.99 5
2346.10 6
2346.22 8
2346.33 12
2346.44 20
2346.55 30
2346.66 43
2346.77 57
2346.88 72
2347.00 85
2347.11 95
2347.22 100
2347.33 100
2347.44 95
2347.55 83
2347.66 67
2347.78 48
2347.89 28
2348.00 9
2348.11 0
2348.22 0
2348.33 0
2348.44 0
2348.56 0
2348.67 0
2348.78 0
2348.89 0
2349.00 10
2349.11 20
2349.22 25
2349.34 28
2349.45 27
2349.56 23
2349.67 18
2349.78 13
2349.89 9
2350.01 7
2350.12 8
2350.23 12
2350.34 19
2350.45 28
2350.56 39
2350.67 52
2350.79 65
2350.90 76
2351.01 85
2351.12 89
2351.23 90
2351.34 85
2351.46 77
2351.57 68
2351.68 57
2351.79 48
2351.90 40
2352.01 35
2352.12 32
2352.24 33
2352.35 37
2352.46 42
2352.57 50
2352.68 58
2352.79 65
2352.91 71
2353.02 74
2353.13 75
2353.24 73
2353.35 71
2353.46 69
2353.58 68
2353.69 71
2353.80 75
2353.91 80
2354.02 83
2354.13 83
2354.24 79
2354.36 71
2354.47 59
2354.58 45
2354.69 32
2354.80 20
2354.91 12
2355.03 6
2355.14 2
2355.25 0
2355.36 0
2355.47 0
2355.58 0
2355.70 0
2355.81 0
2355.92 0
2356.03 0
2356.14 0
2356.25 9
2356.37 24
2356.48 41
2356.59 58
2356.70 74
2356.81 87
2356.92 96
2357.04 101
2357.15 104
2357.26 105
2357.37 105
2357.48 105
2357.59 106
2357.71 109
2357.82 113
2357.93 117
2358.04 119
2358.15 118
2358.26 115
2358.38 107
2358.49 97
2358.60 86
2358.71 76
2358.82 69
2358.93 66
2359.05 68
2359.16 75
2359.27 86
2359.38 99
2359.49 112
2359.60 125
2359.72 137
2359.83 146
2359.94 153
2360.05 157
2360.16 159
2360.28 158
2360.39 153
2360.50 145
2360.61 134
2360.72 124
2360.83 114
2360.95 107
2361.06 105
2361.17 106
2361.28 113
2361.39 123
2361.50 135
2361.62 148
2361.73 160
2361.84 170
2361.95 175
2362.06 175
2362.18 169
2362.29 156
2362.40 139
2362.51 118
2362.62 95
2362.73 72
2362.85 50
2362.96 31
2363.07 16
2363.18 6
2363.29 0
2363.41 0
2363.52 5
2363.63 13
2363.74 24
2363.85 36
2363.96 48
2364.08 60
2364.19 71
2364.30 81
2364.41 89
2364.52 95
2364.64 98
2364.75 99
2364.86 96
2364.97 90
2365.08 80
2365.20 67
2365.31 52
2365.42 38
2365.53 26
2365.64 18
2365.75 15
2365.87 19
2365.98 28
2366.09 40
2366.20 54
2366.31 64
2366.43 69
2366.54 65
2366.65 53
2366.76 34
2366.87 11
2366.99 0
2367.10 0
2367.21 0
2367.32 0
2367.43 0
2367.54 0
2367.66 0
2367.77 0
2367.88 12
2367.99 24
2368.10 36
2368.22 47
2368.33 59
2368.44 73
2368.55 88
2368.66 102
2368.78 115
2368.89 126
2369.00 135
2369.11 141
2369.22 145
2369.34 147
2369.45 148
2369.56 148
2369.67 147
2369.78 146
2369.90 144
2370.01 141
2370.12 138
2370.23 134
2370.34 129
2370.46 122
2370.57 114
2370.68 103
2370.79 89
2370.90 72
2371.02 53
2371.13 32
2371.24 11
2371.35 0
2371.46 0
2371.58 0
2371.69 0
2371.80 0
2371.91 0
2372.02 0
2372.14 0
2372.25 5
2372.36 22
2372.47 39
2372.58 56
2372.70 75
2372.81 93
2372.92 111
2373.03 127
2373.14 140
2373.26 149
2373.37 152
2373.48 149
2373.59 139
2373.70 126
2373.82 112
2373.93 99
2374.04 91
2374.15 88
2374.27 92
2374.38 102
2374.49 115
2374.60 128
2374.71 140
2374.83 149
2374.94 156
2375.05 160
2375.16 163
2375.27 165
2375.39 167
2375.50 169
2375.61 169
2375.72 169
2375.83 168
2375.95 168
2376.06 169
2376.17 171
2376.28 175
2376.40 180
2376.51 183
2376.62 184
2376.73 183
2376.84 180
2376.96 175
2377.07 170
2377.18 166
2377.29 164
2377.40 164
2377.52 166
2377.63 168
2377.74 171
2377.85 174
2377.97 176
2378.08 179
2378.19 181
2378.30 183
2378.41 185
2378.53 187
2378.64 190
2378.75 194
2378.86 199
2378.97 206
2379.09 213
2379.20 218
2379.31 220
2379.42 218
2379.54 213
2379.65 205
2379.76 197
2379.87 188
2379.98 182
2380.10 176
2380.21 173
2380.32 170
2380.43 166
2380.55 162
2380.66 155
2380.77 145
2380.88 132
2380.99 115
2381.11 95
2381.22 73
2381.33 54
2381.44 39
2381.56 30
2381.67 28
2381.78 33
2381.89 42
2382.00 52
2382.12 61
2382.23 67
2382.34 70
2382.45 72
2382.57 74
2382.68 77
2382.79 84
2382.90 93
2383.02 104
2383.13 117
2383.24 129
2383.35 141
2383.46 152
2383.58 160
2383.69 167
2383.80 170
2383.91 171
2384.03 168
2384.14 164
2384.25 158
2384.36 153
2384.48 148
2384.59 143
2384.70 138
2384.81 130
2384.92 118
2385.04 103
2385.15 84
2385.26 63
2385.37 42
2385.49 24
2385.60 12
2385.71 5
2385.82 4
2385.94 8
2386.05 17
2386.16 28
2386.27 39
2386.39 50
2386.50 58
2386.61 63
2386.72 64
2386.83 61
2386.95 54
2387.06 45
2387.17 33
2387.28 20
2387.40 7
2387.51 0
2387.62 0
2387.73 0
2387.85 0
2387.96 0
2388.07 1
2388.18 16
2388.30 32
2388.41 46
2388.52 54
2388.63 56
2388.75 52
2388.86 43
2388.97 33
2389.08 23
2389.20 17
2389.31 18
2389.42 25
2389.53 38
2389.65 55
2389.76 75
2389.87 94
2389.98 111
2390.09 125
2390.21 134
2390.32 140
2390.43 144
2390.54 146
2390.66 147
2390.77 148
2390.88 147
2390.99 143
2391.11 137
2391.22 126
2391.33 112
2391.44 95
2391.56 77
2391.67 60
2391.78 45
2391.89 34
2392.01 26
2392.12 22
2392.23 21
2392.34 21
2392.46 21
2392.57 20
2392.68 19
2392.79 18
2392.91 18
2393.02 18
2393.13 20
2393.24 24
2393.36 29
2393.47 34
2393.58 38
2393.69 42
2393.81 46
2393.92 48
2394.03 48
2394.14 48
2394.26 45
2394.37 41
2394.48 35
2394.60 26
2394.71 17
2394.82 8
2394.93 1
2395.05 0
2395.16 0
2395.27 0
2395.38 0
2395.50 0
2395.61 0
2395.72 0
2395.83 0
2395.95 0
2396.06 0
2396.17 5
2396.28 18
2396.40 35
2396.51 55
2396.62 75
2396.73 94
2396.85 109
2396.96 120
2397.07 125
2397.18 127
2397.30 126
2397.41 123
2397.52 121
2397.64 120
2397.75 119
2397.86 119
2397.97 119
2398.09 120
2398.20 120
2398.31 121
2398.42 122
2398.54 123
2398.65 122
2398.76 121
2398.87 118
2398.99 113
2399.10 109
2399.21 106
2399.32 104
2399.44 105
2399.55 110
2399.66 117
2399.78 127
2399.89 137
2400.00 147
2400.11 156
2400.23 164
2400.34 170
2400.45 175
2400.56 181
2400.68 188
2400.79 196
2400.90 205
2401.02 213
2401.13 219
2401.24 221
2401.35 217
2401.47 210
2401.58 199
2401.69 186
2401.80 173
2401.92 161
2402.03 151
2402.14 142
2402.26 134
2402.37 127
2402.48 119
2402.59 111
2402.71 102
2402.82 91
2402.93 80
2403.04 70
2403.16 61
2403.27 54
2403.38 52
2403.50 54
2403.61 60
2403.72 68
2403.83 77
2403.95 84
2404.06 89
2404.17 90
2404.28 88
2404.40 84
2404.51 80
2404.62 77
2404.74 76
2404.85 80
2404.96 87
2405.07 97
2405.19 109
2405.30 121
2405.41 132
2405.53 141
2405.64 147
2405.75 153
2405.86 158
2405.98 165
2406.09 174
2406.20 186
2406.32 201
2406.43 216
2406.54 231
2406.65 242
2406.77 250
2406.88 252
2406.99 250
2407.11 244
2407.22 237
2407.33 228
2407.44 219
2407.56 211
2407.67 202
2407.78 193
2407.90 183
2408.01 172
2408.12 162
2408.23 154
2408.35 149
2408.46 148
2408.57 151
2408.69 158
2408.80 166
2408.91 175
2409.02 184
2409.14 191
2409.25 197
2409.36 200
2409.48 200
2409.59 197
2409.70 190
2409.81 177
2409.93 159
2410.04 137
2410.15 112
2410.27 87
2410.38 63
2410.49 41
2410.61 23
2410.72 10
2410.83 2
2410.94 0
2411.06 0
2411.17 5
2411.28 12
2411.40 19
2411.51 24
2411.62 24
2411.73 19
2411.85 11
2411.96 0
2412.07 0
2412.19 0
2412.30 0
2412.41 0
2412.53 0
2412.64 0
2412.75 0
2412.86 12
2412.98 24
2413.09 34
2413.20 42
2413.32 49
2413.43 54
2413.54 59
2413.66 65
2413.77 70
2413.88 75
2413.99 78
2414.11 78
2414.22 75
2414.33 68
2414.45 59
2414.56 51
2414.67 44
2414.79 40
2414.90 39
2415.01 41
2415.12 44
2415.24 49
2415.35 53
2415.46 59
2415.58 65
2415.69 72
2415.80 80
2415.92 87
2416.03 92
2416.14 96
2416.26 97
2416.37 97
2416.48 99
2416.59 105
2416.71 117
2416.82 135
2416.93 157
2417.05 179
2417.16 199
2417.27 212
2417.39 215
2417.50 210
2417.61 196
2417.73 177
2417.84 156
2417.95 136
2418.06 117
2418.18 101
2418.29 87
2418.40 74
2418.52 61
2418.63 47
2418.74 30
2418.86 11
2418.97 0
2419.08 0
2419.20 0
2419.31 0
2419.42 0
2419.54 0
2419.65 0
2419.76 0
2419.87 11
2419.99 25
2420.10 36
2420.21 46
2420.33 55
2420.44 63
2420.55 71
2420.67 79
2420.78 85
2420.89 89
2421.01 89
2421.12 87
2421.23 83
2421.35 78
2421.46 74
2421.57 72
2421.69 72
2421.80 73
2421.91 74
2422.02 73
2422.14 70
2422.25 63
2422.36 55
2422.48 47
2422.59 40
2422.70 35
2422.82 33
2422.93 33
2423.04 37
2423.16 42
2423.27 48
2423.38 54
2423.50 58
2423.61 61
2423.72 62
2423.84 61
2423.95 59
2424.06 56
2424.18 54
2424.29 53
2424.40 54
2424.52 57
2424.63 61
2424.74 66
2424.86 71
2424.97 72
2425.08 69
2425.20 62
2425.31 49
2425.42 33
2425.54 16
2425.65 2
2425.76 0
2425.88 0
2425.99 0
2426.10 0
2426.22 1
2426.33 8
2426.44 14
2426.55 18
2426.67 19
2426.78 20
2426.89 19
2427.01 19
2427.12 18
2427.23 18
2427.35 17
2427.46 17
2427.57 17
2427.69 20
2427.80 25
2427.91 32
2428.03 42
2428.14 54
2428.25 66
2428.37 78
2428.48 87
2428.59 93
2428.71 97
2428.82 98
2428.93 99
2429.05 100
2429.16 102
2429.28 108
2429.39 116
2429.50 127
2429.62 138
2429.73 147
2429.84 154
2429.96 157
2430.07 155
2430.18 150
2430.30 142
2430.41 133
2430.52 126
2430.64 120
2430.75 118
2430.86 117
2430.98 119
2431.09 123
2431.20 127
2431.32 130
2431.43 132
2431.54 132
2431.66 128
2431.77 120
2431.88 109
2432.00 95
2432.11 78
2432.22 60
2432.34 42
2432.45 25
2432.56 10
2432.68 0
2432.79 0
2432.90 0
2433.02 0
2433.13 0
2433.24 0
2433.36 0
2433.47 0
2433.59 0
2433.70 0
2433.81 10
2433.93 24
2434.04 42
2434.15 61
2434.27 81
2434.38 99
2434.49 115
2434.61 127
2434.72 135
2434.83 140
2434.95 144
2435.06 147
2435.17 152
2435.29 158
2435.40 165
2435.51 174
2435.63 182
2435.74 189
2435.85 193
2435.97 193
2436.08 191
2436.20 189
2436.31 189
2436.42 191
2436.54 198
2436.65 210
2436.76 226
2436.88 244
2436.99 262
2437.10 277
2437.22 287
2437.33 292
2437.44 291
2437.56 285
2437.67 277
2437.79 269
2437.90 263
2438.01 260
2438.13 262
2438.24 267
2438.35 274
2438.47 281
2438.58 288
2438.69 292
2438.81 293
2438.92 290
2439.03 284
2439.15 273
2439.26 260
2439.38 246
2439.49 230
2439.60 215
2439.72 200
2439.83 186
2439.94 174
2440.06 162
2440.17 151
2440.28 140
2440.40 131
2440.51 124
2440.63 119
2440.74 116
2440.85 114
2440.97 113
2441.08 111
2441.19 106
2441.31 97
2441.42 84
2441.53 68
2441.65 51
2441.76 36
2441.88 26
2441.99 22
2442.10 27
2442.22 40
2442.33 61
2442.44 84
2442.56 107
2442.67 125
2442.78 136
2442.90 137
2443.01 132
2443.13 120
2443.24 107
2443.35 95
2443.47 87
2443.58 83
2443.69 84
2443.81 88
2443.92 93
2444.04 97
2444.15 100
2444.26 102
2444.38 104
2444.49 108
2444.60 116
2444.72 129
2444.83 147
2444.95 168
2445.06 190
2445.17 210
2445.29 225
2445.40 233
2445.51 234
2445.63 228
2445.74 216
2445.86 200
2445.97 181
2446.08 160
2446.20 139
2446.31 117
2446.42 97
2446.54 79
2446.65 64
2446.77 55
2446.88 51
2446.99 54
2447.11 63
2447.22 75
2447.33 89
2447.45 104
2447.56 118
2447.68 130
2447.79 141
2447.90 153
2448.02 164
2448.13 176
2448.24 187
2448.36 196
2448.47 203
2448.59 206
2448.70 204
2448.81 198
2448.93 188
2449.04 174
2449.16 156
2449.27 137
2449.38 116
2449.50 95
2449.61 74
2449.72 57
2449.84 43
2449.95 33
2450.07 28
2450.18 29
2450.29 36
2450.41 48
2450.52 64
2450.64 82
2450.75 101
2450.86 120
2450.98 138
2451.09 153
2451.20 167
2451.32 180
2451.43 191
2451.55 202
2451.66 212
2451.77 219
2451.89 224
2452.00 226
2452.12 224
2452.23 217
2452.34 207
2452.46 194
2452.57 178
2452.69 161
2452.80 145
2452.91 129
2453.03 116
2453.14 107
2453.25 101
2453.37 99
2453.48 100
2453.60 105
2453.71 112
2453.82 120
2453.94 128
2454.05 135
2454.17 141
2454.28 145
2454.39 149
2454.51 153
2454.62 158
2454.74 164
2454.85 170
2454.96 175
2455.08 178
2455.19 177
2455.31 173
2455.42 165
2455.53 156
2455.65 147
2455.76 140
2455.88 135
2455.99 134
2456.10 137
2456.22 143
2456.33 151
2456.45 161
2456.56 170
2456.67 179
2456.79 188
2456.90 194
2457.02 200
2457.13 203
2457.24 205
2457.36 206
2457.47 205
2457.59 203
2457.70 201
2457.81 198
2457.93 196
2458.04 194
2458.16 193
2458.27 195
2458.38 200
2458.50 208
2458.61 217
2458.73 226
2458.84 234
2458.95 238
2459.07 238
2459.18 233
2459.30 226
2459.41 219
2459.52 211
2459.64 205
2459.75 201
2459.87 199
2459.98 196
2460.09 193
2460.21 189
2460.32 185
2460.44 183
2460.55 183
2460.67 187
2460.78 193
2460.89 201
2461.01 208
2461.12 213
2461.24 213
2461.35 208
2461.46 199
2461.58 188
2461.69 174
2461.81 162
2461.92 151
2462.03 143
2462.15 138
2462.26 136
2462.38 138
2462.49 141
2462.61 147
2462.72 154
2462.83 162
2462.95 171
2463.06 182
2463.18 193
2463.29 204
2463.40 216
2463.52 226
2463.63 236
2463.75 244
2463.86 251
2463.98 255
2464.09 257
2464.20 256
2464.32 253
2464.43 247
2464.55 240
2464.66 230
2464.77 218
2464.89 206
2465.00 193
2465.12 180
2465.23 168
2465.35 158
2465.46 150
2465.57 144
2465.69 141
2465.80 140
2465.92 140
2466.03 139
2466.15 135
2466.26 128
2466.37 118
2466.49 103
2466.60 85
2466.72 65
2466.83 46
2466.94 30
2467.06 16
2467.17 5
2467.29 0
2467.40 0
2467.52 0
2467.63 0
2467.74 0
2467.86 0
2467.97 0
2468.09 0
2468.20 0
2468.32 3
2468.43 16
2468.54 31
2468.66 46
2468.77 60
2468.89 71
2469.00 79
2469.12 86
2469.23 91
2469.34 96
2469.46 101
2469.57 105
2469.69 108
2469.80 109
2469.92 109
2470.03 109
2470.14 111
2470.26 116
2470.37 126
2470.49 138
2470.60 153
2470.72 169
2470.83 182
2470.94 191
2471.06 196
2471.17 197
2471.29 197
2471.40 196
2471.52 196
2471.63 197
2471.75 199
2471.86 200
2471.97 198
2472.09 193
2472.20 182
2472.32 166
2472.43 146
2472.55 126
2472.66 107
2472.77 91
2472.89 81
2473.00 76
2473.12 76
2473.23 78
2473.35 82
2473.46 86
2473.58 91
2473.69 97
2473.80 103
2473.92 110
2474.03 117
2474.15 123
2474.26 127
2474.38 129
2474.49 128
2474.60 126
2474.72 123
2474.83 121
2474.95 119
2475.06 118
2475.18 117
2475.29 114
2475.41 109
2475.52 102
2475.63 92
2475.75 80
2475.86 68
2475.98 56
2476.09 46
2476.21 37
2476.32 31
2476.44 27
2476.55 26
2476.66 27
2476.78 30
2476.89 33
2477.01 37
2477.12 41
2477.24 45
2477.35 49
2477.47 53
2477.58 57
2477.70 60
2477.81 62
2477.92 63
2478.04 62
2478.15 61
2478.27 60
2478.38 60
2478.50 61
2478.61 62
2478.73 64
2478.84 66
2478.95 68
2479.07 69
2479.18 70
2479.30 70
2479.41 68
2479.53 63
2479.64 57
2479.76 48
2479.87 38
2479.99 28
2480.10 20
2480.21 15
2480.33 13
2480.44 14
2480.56 18
2480.67 22
2480.79 28
2480.90 35
2481.02 43
2481.13 53
2481.25 65
2481.36 80
2481.47 96
2481.59 112
2481.70 127
2481.82 140
2481.93 151
2482.05 160
2482.16 167
2482.28 173
2482.39 178
2482.51 183
2482.62 188
2482.74 191
2482.85 192
2482.96 190
2483.08 186
2483.19 179
2483.31 170
2483.42 159
2483.54 146
2483.65 133
2483.77 121
2483.88 109
2484.00 101
2484.11 96
2484.23 95
2484.34 99
2484.45 105
2484.57 112
2484.68 119
2484.80 124
2484.91 124
2485.03 119
2485.14 109
2485.26 95
2485.37 78
2485.49 61
2485.60 45
2485.72 33
2485.83 27
2485.95 27
2486.06 33
2486.17 44
2486.29 59
2486.40 74
2486.52 87
2486.63 97
2486.75 103
2486.86 106
2486.98 105
2487.09 103
2487.21 100
2487.32 97
2487.44 94
2487.55 90
2487.67 84
2487.78 75
2487.90 62
2488.01 48
2488.12 32
2488.24 17
2488.35 5
2488.47 0
2488.58 0
2488.70 0
2488.81 5
2488.93 17
2489.04 34
2489.16 53
2489.27 74
2489.39 94
2489.50 113
2489.62 129
2489.73 140
2489.85 146
2489.96 146
2490.08 141
2490.19 131
2490.30 117
2490.42 102
2490.53 87
2490.65 72
2490.76 60
2490.88 52
2490.99 48
2491.11 48
2491.22 52
2491.34 59
2491.45 68
2491.57 77
2491.68 86
2491.80 93
2491.91 99
2492.03 104
2492.14 109
2492.26 114
2492.37 118
2492.49 122
2492.60 124
2492.72 122
2492.83 116
2492.95 106
2493.06 92
2493.18 77
2493.29 63
2493.40 51
2493.52 42
2493.63 35
2493.75 31
2493.86 27
2493.98 23
2494.09 18
2494.21 13
2494.32 6
2494.44 1
2494.55 0
2494.67 0
2494.78 0
2494.90 0
2495.01 0
2495.13 0
2495.24 0
2495.36 0
2495.47 4
2495.59 9
2495.70 13
2495.82 16
2495.93 19
2496.05 22
2496.16 26
2496.28 31
2496.39 39
2496.51 49
2496.62 58
2496.74 67
2496.85 75
2496.97 81
2497.08 84
2497.20 87
2497.31 90
2497.43 94
2497.54 100
2497.66 107
2497.77 117
2497.89 128
2498.00 141
2498.12 152
2498.23 161
2498.35 166
2498.46 167
2498.58 162
2498.69 154
2498.81 143
2498.92 133
2499.04 125
2499.15 121
2499.27 122
2499.38 128
2499.50 137
2499.61 149
2499.73 159
2499.84 167
2499.96 170
2500.07 167
2500.19 159
2500.30 146
2500.42 129
2500.53 110
2500.65 92
2500.76 77
2500.88 66
2500.99 61
2501.11 59
2501.22 62
2501.34 68
2501.45 74
2501.57 79
2501.68 83
2501.80 85
2501.91 85
2502.03 85
2502.14 84
2502.26 82
2502.37 80
2502.49 75
2502.60 68
2502.72 59
2502.83 48
2502.95 38
2503.06 31
2503.18 28
2503.29 28
2503.41 32
2503.52 36
2503.64 38
2503.75 36
2503.87 28
2503.98 16
2504.10 0
2504.21 0
2504.33 0
2504.44 0
2504.56 0
2504.67 0
2504.79 0
2504.90 0
2505.02 7
2505.13 22
2505.25 36
2505.36 49
2505.48 59
2505.59 68
2505.71 74
2505.82 78
2505.94 79
2506.05 78
2506.17 74
2506.28 67
2506.40 59
2506.52 51
2506.63 44
2506.75 40
2506.86 41
2506.98 46
2507.09 56
2507.21 70
2507.32 87
2507.44 105
2507.55 122
2507.67 135
2507.78 143
2507.90 143
2508.01 134
2508.13 118
2508.24 95
2508.36 69
2508.47 43
2508.59 21
2508.70 6
2508.82 1
2508.93 4
2509.05 14
2509.16 30
2509.28 47
2509.39 63
2509.51 76
2509.63 85
2509.74 90
2509.86 93
2509.97 96
2510.09 98
2510.20 98
2510.32 98
2510.43 95
2510.55 90
2510.66 82
2510.78 73
2510.89 65
2511.01 58
2511.12 54
2511.24 54
2511.35 54
2511.47 55
2511.58 55
2511.70 52
2511.81 45
2511.93 37
2512.05 28
2512.16 20
2512.28 14
2512.39 10
2512.51 8
2512.62 7
2512.74 7
2512.85 6
2512.97 5
2513.08 5
2513.20 7
2513.31 11
2513.43 19
2513.54 30
2513.66 44
2513.77 58
2513.89 72
2514.01 83
2514.12 91
2514.24 94
2514.35 92
2514.47 86
2514.58 76
2514.70 63
2514.81 48
2514.93 33
2515.04 18
2515.16 7
2515.27 0
2515.39 0
2515.50 0
2515.62 2
2515.74 11
2515.85 21
2515.97 31
2516.08 42
2516.20 53
2516.31 64
2516.43 74
2516.54 83
2516.66 90
2516.77 92
2516.89 89
2517.00 80
2517.12 67
2517.24 51
2517.35 35
2517.47 20
2517.58 8
2517.70 1
2517.81 0
2517.93 0
2518.04 5
2518.16 12
2518.27 20
2518.39 26
2518.51 31
2518.62 34
2518.74 34
2518.85 33
2518.97 31
2519.08 30
2519.20 30
2519.31 33
2519.43 36
2519.54 39
2519.66 41
2519.77 40
2519.89 37
2520.01 34
2520.12 30
2520.24 28
2520.35 28
2520.47 30
2520.58 33
2520.70 35
2520.81 34
2520.93 32
2521.05 28
2521.16 24
2521.28 22
2521.39 23
2521.51 28
2521.62 36
2521.74 44
2521.85 51
2521.97 55
2522.08 55
2522.20 50
2522.32 43
2522.43 34
2522.55 25
2522.66 15
2522.78 6
2522.89 0
2523.01 0
2523.12 0
2523.24 0
2523.36 0
2523.47 0
2523.59 0
2523.70 0
2523.82 0
2523.93 6
2524.05 13
2524.16 19
2524.28 25
2524.40 28
2524.51 30
2524.63 29
2524.74 27
2524.86 23
2524.97 19
2525.09 15
2525.20 13
2525.32 14
2525.44 19
2525.55 27
2525.67 39
2525.78 53
2525.90 68
2526.01 82
2526.13 91
2526.24 96
2526.36 95
2526.48 87
2526.59 73
2526.71 55
2526.82 35
2526.94 13
2527.05 0
2527.17 0
2527.28 0
2527.40 0
2527.52 0
2527.63 0
2527.75 0
2527.86 0
2527.98 5
2528.09 35
2528.21 66
2528.33 98
2528.44 126
2528.56 148
2528.67 162
2528.79 167
2528.90 164
2529.02 154
2529.14 139
2529.25 122
2529.37 105
2529.48 93
2529.60 86
2529.71 85
2529.83 88
2529.95 96
2530.06 105
2530.18 113
2530.29 120
2530.41 124
2530.52 126
2530.64 124
2530.75 119
2530.87 110
2530.99 97
2531.10 79
2531.22 56
2531.33 29
2531.45 1
2531.56 0
2531.68 0
2531.80 0
2531.91 0
2532.03 0
2532.14 0
2532.26 0
2532.38 0
2532.49 27
2532.61 54
2532.72 79
2532.84 100
2532.95 117
2533.07 130
2533.19 138
2533.30 141
2533.42 142
2533.53 142
2533.65 143
2533.76 147
2533.88 154
2534.00 164
2534.11 175
2534.23 187
2534.34 197
2534.46 203
2534.57 204
2534.69 200
2534.81 191
2534.92 178
2535.04 161
2535.15 143
2535.27 124
2535.39 107
2535.50 94
2535.62 84
2535.73 79
2535.85 80
2535.96 86
2536.08 96
2536.20 107
2536.31 120
2536.43 131
2536.54 141
2536.66 147
2536.78 151
2536.89 150
2537.01 144
2537.12 136
2537.24 124
2537.35 112
2537.47 100
2537.59 90
2537.70 83
2537.82 80
2537.93 80
2538.05 83
2538.17 87
2538.28 92
2538.40 97
2538.51 104
2538.63 113
2538.74 122
2538.86 133
2538.98 143
2539.09 151
2539.21 154
2539.32 152
2539.44 144
2539.56 131
2539.67 115
2539.79 97
2539.90 79
2540.02 62
2540.14 46
2540.25 33
2540.37 24
2540.48 18
2540.60 18
2540.72 22
2540.83 31
2540.95 43
2541.06 58
2541.18 74
2541.30 90
2541.41 103
2541.53 113
2541.64 118
2541.76 117
2541.87 112
2541.99 101
2542.11 88
2542.22 75
2542.34 63
2542.45 54
2542.57 49
2542.69 48
2542.80 49
2542.92 52
2543.03 53
2543.15 53
2543.27 52
2543.38 51
2543.50 51
2543.61 51
2543.73 52
2543.85 53
2543.96 54
2544.08 53
2544.19 50
2544.31 44
2544.43 36
2544.54 28
2544.66 19
2544.77 11
2544.89 4
2545.01 0
2545.12 0
2545.24 0
2545.35 1
2545.47 4
2545.59 7
2545.70 9
2545.82 10
2545.93 9
2546.05 5
2546.17 1
2546.28 0
2546.40 0
2546.52 0
2546.63 0
2546.75 0
2546.86 0
2546.98 9
2547.10 21
2547.21 33
2547.33 45
2547.44 53
2547.56 58
2547.68 59
2547.79 56
2547.91 51
2548.02 45
2548.14 38
2548.26 31
2548.37 25
2548.49 21
2548.60 19
2548.72 21
2548.84 27
2548.95 36
2549.07 47
2549.19 59
2549.30 71
2549.42 83
2549.53 95
2549.65 107
2549.77 120
2549.88 135
2550.00 151
2550.11 167
2550.23 183
2550.35 196
2550.46 205
2550.58 210
2550.70 211
2550.81 209
2550.93 204
2551.04 198
2551.16 194
2551.28 191
2551.39 191
2551.51 195
2551.62 200
2551.74 208
2551.86 215
2551.97 222
2552.09 227
2552.21 228
2552.32 225
2552.44 217
2552.55 206
2552.67 190
2552.79 171
2552.90 150
2553.02 128
2553.14 109
2553.25 93
2553.37 82
2553.48 77
2553.60 75
2553.72 78
2553.83 82
2553.95 88
2554.06 94
2554.18 101
2554.30 108
2554.41 115
2554.53 124
2554.65 132
2554.76 139
2554.88 146
2554.99 150
2555.11 153
2555.23 154
2555.34 154
2555.46 153
2555.58 152
2555.69 151
2555.81 149
2555.93 148
2556.04 147
2556.16 146
2556.27 144
2556.39 141
2556.51 137
2556.62 132
2556.74 125
2556.86 118
2556.97 111
2557.09 105
2557.20 101
2557.32 98
2557.44 97
2557.55 98
2557.67 99
2557.79 100
2557.90 100
2558.02 100
2558.13 100
2558.25 100
2558.37 100
2558.48 103
2558.60 108
2558.72 114
2558.83 123
2558.95 133
2559.07 144
2559.18 155
2559.30 165
2559.41 174
2559.53 181
2559.65 186
2559.76 189
2559.88 192
2560.00 194
2560.11 198
2560.23 201
2560.35 206
2560.46 211
2560.58 215
2560.69 217
2560.81 218
2560.93 216
2561.04 215
2561.16 214
2561.28 217
2561.39 223
2561.51 233
2561.63 246
2561.74 258
2561.86 268
2561.98 275
2562.09 276
2562.21 275
2562.32 272
2562.44 267
2562.56 264
2562.67 264
2562.79 266
2562.91 270
2563.02 276
2563.14 284
2563.26 292
2563.37 302
2563.49 312
2563.61 321
2563.72 329
2563.84 334
2563.95 337
2564.07 336
2564.19 331
2564.30 322
2564.42 309
2564.54 295
2564.65 280
2564.77 266
2564.89 254
2565.00 246
2565.12 241
2565.24 239
2565.35 237
2565.47 234
2565.59 228
2565.70 218
2565.82 204
2565.93 187
2566.05 169
2566.17 151
2566.28 136
2566.40 126
2566.52 121
2566.63 121
2566.75 126
2566.87 134
2566.98 145
2567.10 158
2567.22 170
2567.33 183
2567.45 194
2567.57 205
2567.68 214
2567.80 222
2567.92 228
2568.03 231
2568.15 230
2568.27 225
2568.38 215
2568.50 200
2568.61 181
2568.73 162
2568.85 145
2568.96 132
2569.08 124
2569.20 123
2569.31 126
2569.43 132
2569.55 139
2569.66 144
2569.78 147
2569.90 147
2570.01 145
2570.13 142
2570.25 136
2570.36 127
2570.48 118
2570.60 108
2570.71 99
2570.83 93
2570.95 92
2571.06 96
2571.18 104
2571.30 116
2571.41 128
2571.53 140
2571.65 150
2571.76 157
2571.88 160
2572.00 161
2572.11 160
2572.23 158
2572.35 154
2572.46 149
2572.58 143
2572.70 137
2572.81 132
2572.93 127
2573.05 125
2573.16 126
2573.28 130
2573.40 138
2573.51 149
2573.63 162
2573.75 177
2573.86 191
2573.98 204
2574.10 214
2574.21 222
2574.33 228
2574.45 233
2574.56 239
2574.68 245
2574.80 252
2574.91 259
2575.03 265
2575.15 268
2575.26 268
2575.38 263
2575.50 255
2575.61 242
2575.73 229
2575.85 215
2575.96 203
2576.08 193
2576.20 187
2576.31 183
2576.43 181
2576.55 179
2576.66 176
2576.78 170
2576.90 163
2577.01 156
2577.13 149
2577.25 144
2577.36 142
2577.48 143
2577.60 146
2577.72 148
2577.83 147
2577.95 143
2578.07 134
2578.18 123
2578.30 109
2578.42 97
2578.53 88
2578.65 82
2578.77 81
2578.88 83
2579.00 87
2579.12 92
2579.23 96
2579.35 98
2579.47 100
2579.58 100
2579.70 98
2579.82 96
2579.93 92
2580.05 87
2580.17 79
2580.28 67
2580.40 53
2580.52 36
2580.64 18
2580.75 1
2580.87 0
2580.99 0
2581.10 0
2581.22 0
2581.34 0
2581.45 0
2581.57 0
2581.69 0
2581.80 11
2581.92 30
2582.04 51
2582.15 75
2582.27 100
2582.39 124
2582.50 145
2582.62 163
2582.74 175
2582.86 182
2582.97 183
2583.09 179
2583.21 172
2583.32 164
2583.44 154
2583.56 145
2583.67 137
2583.79 129
2583.91 123
2584.02 117
2584.14 110
2584.26 103
2584.38 95
2584.49 86
2584.61 78
2584.73 72
2584.84 68
2584.96 67
2585.08 69
2585.19 74
2585.31 81
2585.43 90
2585.54 100
2585.66 112
2585.78 126
2585.90 141
2586.01 157
2586.13 171
2586.25 182
2586.36 189
2586.48 189
2586.60 183
2586.71 172
2586.83 157
2586.95 140
2587.07 122
2587.18 105
2587.30 89
2587.42 75
2587.53 62
2587.65 53
2587.77 46
2587.88 41
2588.00 38
2588.12 35
2588.24 32
2588.35 27
2588.47 22
2588.59 18
2588.70 17
2588.82 23
2588.94 35
2589.05 55
2589.17 81
2589.29 109
2589.41 135
2589.52 153
2589.64 162
2589.76 159
2589.87 146
2589.99 125
2590.11 100
2590.22 77
2590.34 57
2590.46 45
2590.58 39
2590.69 39
2590.81 44
2590.93 51
2591.04 59
2591.16 66
2591.28 74
2591.40 82
2591.51 92
2591.63 105
2591.75 122
2591.86 141
2591.98 160
2592.10 178
2592.21 191
2592.33 198
2592.45 199
2592.57 194
2592.68 185
2592.80 174
2592.92 163
2593.03 155
2593.15 151
2593.27 149
2593.39 152
2593.50 157
2593.62 165
2593.74 174
2593.85 182
2593.97 189
2594.09 193
2594.21 192
2594.32 185
2594.44 174
2594.56 158
2594.67 140
2594.79 120
2594.91 100
2595.03 80
2595.14 63
2595.26 49
2595.38 38
2595.49 30
2595.61 27
2595.73 29
2595.85 36
2595.96 47
2596.08 59
2596.20 72
2596.31 84
2596.43 92
2596.55 95
2596.67 92
2596.78 85
2596.90 74
2597.02 62
2597.14 50
2597.25 40
2597.37 33
2597.49 31
2597.60 33
2597.72 39
2597.84 47
2597.96 56
2598.07 65
2598.19 72
2598.31 77
2598.42 79
2598.54 78
2598.66 75
2598.78 70
2598.89 65
2599.01 61
2599.13 58
2599.25 57
2599.36 57
2599.48 58
2599.60 57
2599.71 55
2599.83 50
2599.95 43
2600.07 34
2600.18 23
2600.30 12
2600.42 2
2600.54 0
2600.65 0
2600.77 0
2600.89 0
2601.00 0
2601.12 1
2601.24 6
2601.36 9
2601.47 9
2601.59 8
2601.71 5
2601.83 2
2601.94 1
2602.06 1
2602.18 2
2602.29 3
2602.41 5
2602.53 7
2602.65 10
2602.76 16
2602.88 24
2603.00 36
2603.12 51
2603.23 66
2603.35 80
2603.47 90
2603.59 95
2603.70 97
2603.82 96
2603.94 95
2604.06 96
2604.17 100
2604.29 109
2604.41 122
2604.52 137
2604.64 153
2604.76 168
2604.88 180
2604.99 190
2605.11 195
2605.23 196
2605.35 194
2605.46 188
2605.58 180
2605.70 170
2605.82 158
2605.93 146
2606.05 134
2606.17 124
2606.29 117
2606.40 114
2606.52 117
2606.64 124
2606.76 135
2606.87 146
2606.99 157
2607.11 164
2607.22 167
2607.34 165
2607.46 159
2607.58 150
2607.69 141
2607.81 132
2607.93 125
2608.05 119
2608.16 114
2608.28 111
2608.40 108
2608.52 105
2608.63 103
2608.75 101
2608.87 98
2608.99 95
2609.10 93
2609.22 93
2609.34 96
2609.46 102
2609.57 111
2609.69 120
2609.81 128
2609.93 134
2610.04 134
2610.16 131
2610.28 126
2610.40 122
2610.51 122
2610.63 128
2610.75 141
2610.87 158
2610.98 176
2611.10 193
2611.22 204
2611.34 209
2611.45 207
2611.57 200
2611.69 191
2611.81 181
2611.92 171
2612.04 164
2612.16 158
2612.28 152
2612.39 144
2612.51 136
2612.63 125
2612.75 112
2612.86 97
2612.98 82
2613.10 67
2613.22 52
2613.34 37
2613.45 24
2613.57 12
2613.69 3
2613.81 0
2613.92 0
2614.04 0
2614.16 0
2614.28 4
2614.39 9
2614.51 14
2614.63 19
2614.75 24
2614.86 29
2614.98 34
2615.10 38
2615.22 41
2615.33 41
2615.45 39
2615.57 35
2615.69 32
2615.80 31
2615.92 32
2616.04 36
2616.16 41
2616.28 47
2616.39 50
2616.51 51
2616.63 51
2616.75 49
2616.86 49
2616.98 50
2617.10 55
2617.22 61
2617.33 70
2617.45 79
2617.57 87
2617.69 94
2617.80 99
2617.92 102
2618.04 102
2618.16 100
2618.28 95
2618.39 88
2618.51 79
2618.63 70
2618.75 63
2618.86 57
2618.98 56
2619.10 58
2619.22 63
2619.33 70
2619.45 77
2619.57 82
2619.69 84
2619.81 83
2619.92 78
2620.04 72
2620.16 67
2620.28 64
2620.39 65
2620.51 70
2620.63 80
2620.75 92
2620.87 106
2620.98 118
2621.10 129
2621.22 137
2621.34 142
2621.45 146
2621.57 148
2621.69 151
2621.81 154
2621.92 158
2622.04 162
2622.16 164
2622.28 164
2622.40 162
2622.51 157
2622.63 150
2622.75 141
2622.87 132
2622.98 122
2623.10 114
2623.22 107
2623.34 101
2623.46 96
2623.57 94
2623.69 94
2623.81 97
2623.93 103
2624.04 111
2624.16 120
2624.28 129
2624.40 136
2624.52 138
2624.63 136
2624.75 129
2624.87 118
2624.99 106
2625.11 93
2625.22 84
2625.34 79
2625.46 76
2625.58 75
2625.69 73
2625.81 67
2625.93 59
2626.05 47
2626.17 34
2626.28 24
2626.40 19
2626.52 20
2626.64 26
2626.76 37
2626.87 50
2626.99 64
2627.11 79
2627.23 94
2627.34 109
2627.46 125
2627.58 141
2627.70 157
2627.82 170
2627.93 181
2628.05 188
2628.17 190
2628.29 189
2628.41 183
2628.52 176
2628.64 166
2628.76 157
2628.88 150
2629.00 147
2629.11 147
2629.23 151
2629.35 158
2629.47 165
2629.59 170
2629.70 171
2629.82 168
2629.94 162
2630.06 153
2630.17 147
2630.29 144
2630.41 144
2630.53 148
2630.65 154
2630.76 159
2630.88 159
2631.00 155
2631.12 144
2631.24 128
2631.35 109
2631.47 89
2631.59 69
2631.71 51
2631.83 37
2631.94 27
2632.06 22
2632.18 22
2632.30 25
2632.42 29
2632.53 34
2632.65 37
2632.77 39
2632.89 39
2633.01 39
2633.12 41
2633.24 45
2633.36 54
2633.48 67
2633.60 83
2633.71 100
2633.83 117
2633.95 130
2634.07 139
2634.19 142
2634.30 140
2634.42 134
2634.54 123
2634.66 110
2634.78 95
2634.89 79
2635.01 62
2635.13 45
2635.25 28
2635.37 14
2635.49 1
2635.60 0
2635.72 0
2635.84 0
2635.96 0
2636.08 0
2636.19 0
2636.31 0
2636.43 5
2636.55 9
2636.67 11
2636.78 12
2636.90 11
2637.02 10
2637.14 9
2637.26 6
2637.37 2
2637.49 0
2637.61 0
2637.73 0
2637.85 0
2637.97 0
2638.08 0
2638.20 0
2638.32 0
2638.44 7
2638.56 16
2638.67 25
2638.79 32
2638.91 39
2639.03 44
2639.15 47
2639.26 50
2639.38 51
2639.50 51
2639.62 52
2639.74 52
2639.86 53
2639.97 56
2640.09 59
2640.21 65
2640.33 72
2640.45 81
2640.56 92
2640.68 104
2640.80 115
2640.92 126
2641.04 136
2641.16 143
2641.27 148
2641.39 150
2641.51 152
2641.63 152
2641.75 153
2641.86 153
2641.98 154
2642.10 154
2642.22 152
2642.34 149
2642.46 142
2642.57 134
2642.69 125
2642.81 116
2642.93 108
2643.05 104
2643.17 102
2643.28 103
2643.40 106
2643.52 109
2643.64 110
2643.76 107
2643.87 101
2643.99 90
2644.11 78
2644.23 64
2644.35 52
2644.47 43
2644.58 38
2644.70 39
2644.82 44
2644.94 51
2645.06 58
2645.18 62
2645.29 63
2645.41 60
2645.53 55
2645.65 48
2645.77 43
2645.89 41
2646.00 43
2646.12 46
2646.24 50
2646.36 53
2646.48 53
2646.60 50
2646.71 45
2646.83 39
2646.95 34
2647.07 31
2647.19 30
2647.31 32
2647.42 35
2647.54 40
2647.66 46
2647.78 54
2647.90 64
2648.02 75
2648.13 90
2648.25 105
2648.37 121
2648.49 136
2648.61 149
2648.73 159
2648.84 167
2648.96 174
2649.08 181
2649.20 188
2649.32 196
2649.44 206
2649.55 215
2649.67 222
2649.79 226
2649.91 225
2650.03 220
2650.15 210
2650.26 196
2650.38 178
2650.50 159
2650.62 139
2650.74 122
2650.86 108
2650.97 99
2651.09 96
2651.21 98
2651.33 104
2651.45 112
2651.57 121
2651.69 128
2651.80 131
2651.92 131
2652.04 127
2652.16 120
2652.28 111
2652.40 101
2652.51 91
2652.63 83
2652.75 76
2652.87 70
2652.99 65
2653.11 60
2653.22 55
2653.34 51
2653.46 49
2653.58 50
2653.70 54
2653.82 63
2653.94 75
2654.05 89
2654.17 104
2654.29 117
2654.41 128
2654.53 136
2654.65 141
2654.77 143
2654.88 143
2655.00 142
2655.12 139
2655.24 136
2655.36 132
2655.48 128
2655.59 126
2655.71 125
2655.83 126
2655.95 128
2656.07 131
2656.19 133
2656.31 133
2656.42 133
2656.54 132
2656.66 132
2656.78 133
2656.90 138
2657.02 145
2657.14 155
2657.25 165
2657.37 175
2657.49 182
2657.61 185
2657.73 183
2657.85 175
2657.97 165
2658.08 155
2658.20 146
2658.32 140
2658.44 139
2658.56 141
2658.68 145
2658.80 149
2658.91 150
2659.03 148
2659.15 142
2659.27 135
2659.39 125
2659.51 115
2659.63 104
2659.74 93
2659.86 82
2659.98 71
2660.10 60
2660.22 49
2660.34 41
2660.46 34
2660.57 29
2660.69 24
2660.81 19
2660.93 13
2661.05 6
2661.17 0
2661.29 0
2661.41 0
2661.52 0
2661.64 0
2661.76 0
2661.88 0
2662.00 0
2662.12 10
2662.24 20
2662.35 26
2662.47 29
2662.59 29
2662.71 26
2662.83 22
2662.95 18
2663.07 14
2663.19 11
2663.30 10
2663.42 10
2663.54 11
2663.66 12
2663.78 12
2663.90 10
2664.02 7
2664.13 3
2664.25 0
2664.37 0
2664.49 0
2664.61 0
2664.73 0
2664.85 3
2664.97 6
2665.08 7
2665.20 5
2665.32 2
2665.44 0
2665.56 0
2665.68 0
2665.80 0
2665.92 4
2666.03 12
2666.15 21
2666.27 30
2666.39 39
2666.51 45
2666.63 50
2666.75 51
2666.87 50
2666.98 45
2667.10 38
2667.22 30
2667.34 22
2667.46 17
2667.58 16
2667.70 20
2667.82 27
2667.93 38
2668.05 49
2668.17 59
2668.29 66
2668.41 69
2668.53 70
2668.65 69
2668.77 67
2668.88 65
2669.00 65
2669.12 67
2669.24 70
2669.36 74
2669.48 79
2669.60 85
2669.72 93
2669.84 101
2669.95 110
2670.07 119
2670.19 127
2670.31 133
2670.43 136
2670.55 136
2670.67 134
2670.79 129
2670.91 124
2671.02 120
2671.14 116
2671.26 112
2671.38 109
2671.50 105
2671.62 100
2671.74 92
2671.86 84
2671.97 75
2672.09 67
2672.21 60
2672.33 54
2672.45 51
2672.57 49
2672.69 47
2672.81 47
2672.93 48
2673.04 49
2673.16 51
2673.28 55
2673.40 58
2673.52 61
2673.64 62
2673.76 59
2673.88 52
2674.00 41
2674.12 27
2674.23 12
2674.35 0
2674.47 0
2674.59 0
2674.71 0
2674.83 0
2674.95 0
2675.07 0
2675.19 0
2675.30 4
2675.42 10
2675.54 16
2675.66 21
2675.78 25
2675.90 27
2676.02 28
2676.14 28
2676.26 27
2676.38 26
2676.49 25
2676.61 24
2676.73 25
2676.85 25
2676.97 24
2677.09 23
2677.21 22
2677.33 21
2677.45 21
2677.57 25
2677.68 31
2677.80 40
2677.92 52
2678.04 66
2678.16 79
2678.28 91
2678.40 99
2678.52 102
2678.64 100
2678.76 91
2678.87 77
2678.99 59
2679.11 39
2679.23 22
2679.35 8
2679.47 0
2679.59 0
2679.71 0
2679.83 8
2679.95 18
2680.06 30
2680.18 41
2680.30 52
2680.42 63
2680.54 73
2680.66 81
2680.78 88
2680.90 94
2681.02 98
2681.14 101
2681.26 101
2681.37 101
2681.49 101
2681.61 104
2681.73 110
2681.85 119
2681.97 132
2682.09 147
2682.21 162
2682.33 176
2682.45 187
2682.57 196
2682.68 203
2682.80 211
2682.92 218
2683.04 226
2683.16 234
2683.28 239
2683.40 240
2683.52 235
2683.64 225
2683.76 211
2683.88 196
2684.00 182
2684.11 171
2684.23 164
2684.35 160
2684.47 157
2684.59 155
2684.71 152
2684.83 147
2684.95 141
2685.07 134
2685.19 126
2685.31 117
2685.43 108
2685.54 97
2685.66 87
2685.78 77
2685.90 68
2686.02 61
2686.14 55
2686.26 52
2686.38 50
2686.50 48
2686.62 45
2686.74 41
2686.86 36
2686.97 32
2687.09 29
2687.21 30
2687.33 34
2687.45 43
2687.57 54
2687.69 67
2687.81 78
2687.93 87
2688.05 93
2688.17 96
2688.29 96
2688.41 95
2688.52 93
2688.64 90
2688.76 87
2688.88 84
2689.00 80
2689.12 75
2689.24 70
2689.36 65
2689.48 61
2689.60 58
2689.72 56
2689.84 54
2689.96 53
2690.08 52
2690.19 50
2690.31 47
2690.43 43
2690.55 38
2690.67 33
2690.79 28
2690.91 25
2691.03 23
2691.15 24
2691.27 27
2691.39 31
2691.51 37
2691.63 43
2691.75 50
2691.86 56
2691.98 63
2692.10 70
2692.22 77
2692.34 86
2692.46 96
2692.58 107
2692.70 118
2692.82 130
2692.94 142
2693.06 153
2693.18 163
2693.30 170
2693.42 174
2693.54 173
2693.65 166
2693.77 154
2693.89 137
2694.01 117
2694.13 95
2694.25 72
2694.37 50
2694.49 31
2694.61 13
2694.73 0
2694.85 0
2694.97 0
2695.09 0
2695.21 0
2695.33 0
2695.45 0
2695.56 0
2695.68 0
2695.80 15
2695.92 33
2696.04 50
2696.16 62
2696.28 70
2696.40 74
2696.52 73
2696.64 70
2696.76 66
2696.88 66
2697.00 71
2697.12 81
2697.24 95
2697.36 112
2697.48 130
2697.59 143
2697.71 151
2697.83 151
2697.95 145
2698.07 133
2698.19 119
2698.31 105
2698.43 93
2698.55 84
2698.67 78
2698.79 76
2698.91 77
2699.03 80
2699.15 85
2699.27 92
2699.39 101
2699.51 110
2699.63 117
2699.75 120
2699.86 118
2699.98 110
2700.10 99
2700.22 85
2700.34 72
2700.46 63
2700.58 60
2700.70 63
2700.82 72
2700.94 85
2701.06 99
2701.18 112
2701.30 122
2701.42 129
2701.54 131
2701.66 130
2701.78 126
2701.90 120
2702.02 112
2702.14 104
2702.26 97
2702.37 92
2702.49 89
2702.61 87
2702.73 88
2702.85 90
2702.97 93
2703.09 96
2703.21 99
2703.33 102
2703.45 107
2703.57 113
2703.69 121
2703.81 130
2703.93 141
2704.05 152
2704.17 161
2704.29 168
2704.41 173
2704.53 176
2704.65 178
2704.77 180
2704.89 181
2705.01 183
2705.13 183
2705.24 182
2705.36 178
2705.48 171
2705.60 160
2705.72 146
2705.84 130
2705.96 113
2706.08 95
2706.20 79
2706.32 66
2706.44 58
2706.56 56
2706.68 58
2706.80 65
2706.92 75
2707.04 85
2707.16 93
2707.28 98
2707.40 100
2707.52 98
2707.64 94
2707.76 88
2707.88 81
2708.00 71
2708.12 60
2708.24 48
2708.36 36
2708.48 27
2708.60 22
2708.71 21
2708.83 24
2708.95 31
2709.07 37
2709.19 42
2709.31 44
2709.43 42
2709.55 38
2709.67 34
2709.79 31
2709.91 30
2710.03 31
2710.15 34
2710.27 38
2710.39 40
2710.51 41
2710.63 40
2710.75 38
2710.87 36
2710.99 34
2711.11 32
2711.23 32
2711.35 33
2711.47 35
2711.59 37
2711.71 41
2711.83 44
2711.95 50
2712.07 57
2712.19 66
2712.31 77
2712.43 89
2712.55 100
2712.67 109
2712.79 114
2712.91 115
2713.03 111
2713.15 105
2713.26 97
2713.38 89
2713.50 83
2713.62 78
2713.74 74
2713.86 73
2713.98 72
2714.10 72
2714.22 73
2714.34 77
2714.46 82
2714.58 89
2714.70 97
2714.82 105
2714.94 111
2715.06 113
2715.18 111
2715.30 105
2715.42 95
2715.54 84
2715.66 72
2715.78 60
2715.90 49
2716.02 38
2716.14 28
2716.26 20
2716.38 14
2716.50 11
2716.62 10
2716.74 12
2716.86 16
2716.98 20
2717.10 24
2717.22 25
2717.34 24
2717.46 19
2717.58 12
2717.70 4
2717.82 0
2717.94 0
2718.06 0
2718.18 0
2718.30 0
2718.42 0
2718.54 0
2718.66 0
2718.78 4
2718.90 14
2719.02 25
2719.14 38
2719.26 51
2719.38 64
2719.50 76
2719.62 86
2719.74 94
2719.86 100
2719.98 103
2720.10 103
2720.22 99
2720.34 95
2720.46 89
2720.58 85
2720.70 83
2720.82 86
2720.94 94
2721.06 109
2721.18 129
2721.30 153
2721.42 180
2721.54 207
2721.66 231
2721.78 250
2721.90 264
2722.02 271
2722.14 272
2722.26 269
2722.38 262
2722.50 254
2722.62 246
2722.74 238
2722.86 231
2722.98 223
2723.10 215
2723.22 205
2723.34 193
2723.46 182
2723.58 173
2723.70 168
2723.82 168
2723.94 175
2724.06 188
2724.18 204
2724.30 222
2724.42 239
2724.54 253
2724.66 264
2724.78 271
2724.90 275
2725.02 275
2725.14 272
2725.26 265
2725.38 255
2725.50 240
2725.62 224
2725.74 206
2725.86 190
2725.98 178
2726.10 171
2726.22 172
2726.34 179
2726.46 190
2726.58 202
2726.70 213
2726.82 219
2726.94 218
2727.06 211
2727.18 197
2727.30 179
2727.42 159
2727.54 140
2727.66 124
2727.78 113
2727.90 106
2728.02 103
2728.14 105
2728.26 109
2728.38 114
2728.50 120
2728.62 124
2728.74 127
2728.86 128
2728.98 127
2729.10 125
2729.22 123
2729.34 120
2729.46 116
2729.58 114
2729.70 112
2729.82 113
2729.94 116
2730.06 122
2730.18 130
2730.30 141
2730.42 152
2730.54 161
2730.66 167
2730.78 168
2730.90 164
2731.02 153
2731.14 138
2731.26 119
2731.38 99
2731.50 83
2731.62 73
2731.74 70
2731.86 76
2731.98 91
2732.10 111
2732.22 134
2732.35 157
2732.47 176
2732.59 190
2732.71 196
2732.83 195
2732.95 186
2733.07 173
2733.19 155
2733.31 137
2733.43 120
2733.55 105
2733.67 94
2733.79 86
2733.91 81
2734.03 77
2734.15 73
2734.27 68
2734.39 61
2734.51 53
2734.63 45
2734.75 38
2734.87 32
2734.99 27
2735.11 22
2735.23 18
2735.35 12
2735.47 6
2735.59 0
2735.71 0
2735.83 0
2735.95 0
2736.07 0
2736.19 3
2736.31 12
2736.43 22
2736.55 34
2736.67 47
2736.79 60
2736.91 75
2737.04 89
2737.16 103
2737.28 115
2737.40 124
2737.52 127
2737.64 126
2737.76 121
2737.88 112
2738.00 102
2738.12 91
2738.24 83
2738.36 76
2738.48 70
2738.60 65
2738.72 59
2738.84 51
2738.96 41
2739.08 31
2739.20 19
2739.32 9
2739.44 2
2739.56 0
2739.68 0
2739.80 1
2739.92 5
2740.04 9
2740.16 11
2740.28 9
2740.41 5
2740.53 0
2740.65 0
2740.77 0
2740.89 0
2741.01 0
2741.13 0
2741.25 10
2741.37 22
2741.49 33
2741.61 42
2741.73 50
2741.85 57
2741.97 62
2742.09 65
2742.21 67
2742.33 68
2742.45 68
2742.57 68
2742.69 67
2742.81 66
2742.93 65
2743.05 66
2743.17 67
2743.30 69
2743.42 71
2743.54 73
2743.66 74
2743.78 74
2743.90 72
2744.02 70
2744.14 69
2744.26 69
2744.38 72
2744.50 79
2744.62 90
2744.74 104
2744.86 119
2744.98 134
2745.10 147
2745.22 157
2745.34 164
2745.46 168
2745.58 168
2745.70 166
2745.83 162
2745.95 156
2746.07 148
2746.19 138
2746.31 127
2746.43 115
2746.55 103
2746.67 93
2746.79 85
2746.91 80
2747.03 80
2747.15 83
2747.27 89
2747.39 96
2747.51 103
2747.63 111
2747.75 117
2747.87 120
2747.99 121
2748.12 120
2748.24 115
2748.36 109
2748.48 100
2748.60 90
2748.72 82
2748.84 76
2748.96 75
2749.08 78
2749.20 85
2749.32 96
2749.44 107
2749.56 116
2749.68 122
2749.80 125
2749.92 127
2750.04 129
2750.17 133
2750.29 140
2750.41 150
2750.53 162
2750.65 173
2750.77 183
2750.89 188
2751.01 190
2751.13 191
2751.25 191
2751.37 192
2751.49 195
2751.61 201
2751.73 209
2751.85 218
2751.97 227
2752.09 237
2752.22 247
2752.34 257
2752.46 267
2752.58 276
2752.70 282
2752.82 283
2752.94 281
2753.06 274
2753.18 263
2753.30 251
2753.42 241
2753.54 233
2753.66 231
2753.78 232
2753.90 236
2754.03 242
2754.15 245
2754.27 245
2754.39 239
2754.51 229
2754.63 215
2754.75 201
2754.87 186
2754.99 174
2755.11 164
2755.23 157
2755.35 151
2755.47 146
2755.59 142
2755.72 139
2755.84 139
2755.96 141
2756.08 146
2756.20 152
2756.32 159
2756.44 165
2756.56 169
2756.68 171
2756.80 169
2756.92 165
2757.04 161
2757.16 158
2757.29 156
2757.41 156
2757.53 156
2757.65 155
2757.77 151
2757.89 144
2758.01 132
2758.13 118
2758.25 101
2758.37 85
2758.49 71
2758.61 60
2758.73 52
2758.86 48
2758.98 46
2759.10 46
2759.22 47
2759.34 48
2759.46 48
2759.58 49
2759.70 51
2759.82 57
2759.94 68
2760.06 84
2760.18 105
2760.30 129
2760.43 153
2760.55 173
2760.67 188
2760.79 196
2760.91 198
2761.03 197
2761.15 193
2761.27 188
2761.39 183
2761.51 177
2761.63 168
2761.75 158
2761.88 146
2762.00 133
2762.12 121
2762.24 112
2762.36 107
2762.48 105
2762.60 106
2762.72 107
2762.84 106
2762.96 102
2763.08 92
2763.21 79
2763.33 64
2763.45 50
2763.57 39
2763.69 33
2763.81 31
2763.93 34
2764.05 38
2764.17 43
2764.29 44
2764.41 42
2764.54 36
2764.66 29
2764.78 22
2764.90 18
2765.02 20
2765.14 28
2765.26 43
2765.38 62
2765.50 84
2765.62 106
2765.74 124
2765.87 138
2765.99 146
2766.11 148
2766.23 145
2766.35 137
2766.47 126
2766.59 114
2766.71 101
2766.83 90
2766.95 81
2767.07 75
2767.20 72
2767.32 72
2767.44 73
2767.56 74
2767.68 73
2767.80 68
2767.92 61
2768.04 51
2768.16 39
2768.28 26
2768.41 13
2768.53 2
2768.65 0
2768.77 0
2768.89 0
2769.01 0
2769.13 0
2769.25 0
2769.37 4
2769.49 6
2769.62 6
2769.74 3
2769.86 1
2769.98 0
2770.10 2
2770.22 10
2770.34 21
2770.46 37
2770.58 55
2770.71 73
2770.83 90
2770.95 105
2771.07 115
2771.19 120
2771.31 119
2771.43 112
2771.55 99
2771.67 83
2771.79 63
2771.92 43
2772.04 22
2772.16 4
2772.28 0
2772.40 0
2772.52 0
2772.64 0
2772.76 0
2772.88 0
2773.01 0
2773.13 0
2773.25 11
2773.37 25
2773.49 36
2773.61 42
2773.73 44
2773.85 41
2773.97 36
2774.10 31
2774.22 27
2774.34 28
2774.46 32
2774.58 40
2774.70 50
2774.82 60
2774.94 69
2775.06 76
2775.19 79
2775.31 80
2775.43 78
2775.55 75
2775.67 71
2775.79 66
2775.91 61
2776.03 58
2776.16 55
2776.28 54
2776.40 54
2776.52 56
2776.64 59
2776.76 62
2776.88 66
2777.00 68
2777.12 70
2777.25 69
2777.37 66
2777.49 61
2777.61 54
2777.73 47
2777.85 40
2777.97 34
2778.09 31
2778.22 31
2778.34 32
2778.46 36
2778.58 40
2778.70 43
2778.82 46
2778.94 49
2779.06 51
2779.19 53
2779.31 54
2779.43 54
2779.55 53
2779.67 52
2779.79 50
2779.91 50
2780.03 52
2780.15 56
2780.28 62
2780.40 69
2780.52 75
2780.64 79
2780.76 78
2780.88 74
2781.00 67
2781.13 59
2781.25 52
2781.37 46
2781.49 41
2781.61 38
2781.73 35
2781.85 33
2781.97 29
2782.10 26
2782.22 22
2782.34 20
2782.46 20
2782.58 21
2782.70 24
2782.82 28
2782.94 34
2783.07 40
2783.19 46
2783.31 51
2783.43 55
2783.55 56
2783.67 56
2783.79 54
2783.92 50
2784.04 45
2784.16 40
2784.28 36
2784.40 34
2784.52 33
2784.64 35
2784.76 39
2784.89 47
2785.01 57
2785.13 69
2785.25 81
2785.37 91
2785.49 101
2785.61 107
2785.74 111
2785.86 112
2785.98 112
2786.10 112
2786.22 111
2786.34 110
2786.46 109
2786.59 107
2786.71 104
2786.83 99
2786.95 93
2787.07 87
2787.19 81
2787.31 76
2787.43 75
2787.56 77
2787.68 83
2787.80 92
2787.92 102
2788.04 110
2788.16 116
2788.28 117
2788.41 116
2788.53 111
2788.65 108
2788.77 107
2788.89 109
2789.01 114
2789.13 120
2789.26 125
2789.38 127
2789.50 126
2789.62 124
2789.74 120
2789.86 117
2789.99 116
2790.11 117
2790.23 118
2790.35 120
2790.47 120
2790.59 120
2790.71 118
2790.84 116
2790.96 112
2791.08 108
2791.20 103
2791.32 96
2791.44 88
2791.56 81
2791.69 75
2791.81 72
2791.93 72
2792.05 75
2792.17 78
2792.29 82
2792.42 85
2792.54 87
2792.66 86
2792.78 85
2792.90 83
2793.02 80
2793.14 78
2793.27 75
2793.39 72
2793.51 69
2793.63 67
2793.75 68
2793.87 71
2794.00 77
2794.12 86
2794.24 96
2794.36 106
2794.48 117
2794.60 126
2794.72 133
2794.85 139
2794.97 144
2795.09 147
2795.21 150
2795.33 152
2795.45 152
2795.58 150
2795.70 146
2795.82 139
2795.94 130
2796.06 117
2796.18 103
2796.31 89
2796.43 74
2796.55 61
2796.67 50
2796.79 40
2796.91 32
2797.03 24
2797.16 17
2797.28 10
2797.40 4
2797.52 0
2797.64 0
2797.76 0
2797.89 0
2798.01 0
2798.13 0
2798.25 0
2798.37 0
2798.49 6
2798.62 26
2798.74 49
2798.86 73
2798.98 95
2799.10 115
2799.22 130
2799.35 141
2799.47 148
2799.59 153
2799.71 158
2799.83 162
2799.95 168
2800.08 173
2800.20 178
2800.32 182
2800.44 184
2800.56 183
2800.68 181
2800.81 177
2800.93 174
2801.05 170
2801.17 168
2801.29 165
2801.41 163
2801.54 161
2801.66 159
2801.78 159
2801.90 162
2802.02 168
2802.15 178
2802.27 193
2802.39 210
2802.51 228
2802.63 244
2802.75 257
2802.88 266
2803.00 270
2803.12 271
2803.24 270
2803.36 267
2803.48 264
2803.61 261
2803.73 257
2803.85 255
2803.97 254
2804.09 255
2804.21 257
2804.34 260
2804.46 263
2804.58 264
2804.70 262
2804.82 256
2804.95 245
2805.07 232
2805.19 218
2805.31 205
2805.43 196
2805.55 191
2805.68 190
2805.80 190
2805.92 189
2806.04 185
2806.16 175
2806.29 162
2806.41 147
2806.53 131
2806.65 118
2806.77 111
2806.89 111
2807.02 118
2807.14 130
2807.26 144
2807.38 157
2807.50 168
2807.63 176
2807.75 179
2807.87 179
2807.99 179
2808.11 180
2808.23 184
2808.36 189
2808.48 195
2808.60 201
2808.72 205
2808.84 206
2808.97 204
2809.09 201
2809.21 198
2809.33 196
2809.45 195
2809.58 196
2809.70 197
2809.82 198
2809.94 199
2810.06 198
2810.19 196
2810.31 194
2810.43 193
2810.55 193
2810.67 194
2810.79 196
2810.92 198
2811.04 198
2811.16 197
2811.28 192
2811.40 184
2811.53 174
2811.65 162
2811.77 149
2811.89 136
2812.01 125
2812.14 114
2812.26 105
2812.38 96
2812.50 89
2812.62 83
2812.75 78
2812.87 75
2812.99 74
2813.11 75
2813.23 78
2813.36 82
2813.48 87
2813.60 93
2813.72 99
2813.84 104
2813.97 110
2814.09 113
2814.21 116
2814.33 116
2814.45 113
2814.58 107
2814.70 100
2814.82 93
2814.94 87
2815.06 84
2815.19 84
2815.31 87
2815.43 91
2815.55 95
2815.67 98
2815.80 98
2815.92 97
2816.04 95
2816.16 92
2816.28 90
2816.41 89
2816.53 88
2816.65 85
2816.77 81
2816.89 73
2817.02 62
2817.14 47
2817.26 31
2817.38 15
2817.50 0
2817.63 0
2817.75 0
2817.87 0
2817.99 0
2818.11 0
2818.24 0
2818.36 0
2818.48 1
2818.60 10
2818.72 18
2818.85 24
2818.97 29
2819.09 31
2819.21 29
2819.34 24
2819.46 15
2819.58 5
2819.70 0
2819.82 0
2819.95 0
2820.07 0
2820.19 7
2820.31 26
2820.43 49
2820.56 73
2820.68 95
2820.80 114
2820.92 127
2821.05 134
2821.17 135
2821.29 132
2821.41 125
2821.53 115
2821.66 105
2821.78 96
2821.90 90
2822.02 88
2822.14 89
2822.27 95
2822.39 103
2822.51 111
2822.63 118
2822.76 122
2822.88 123
2823.00 121
2823.12 119
2823.24 117
2823.37 119
2823.49 124
2823.61 132
2823.73 143
2823.85 153
2823.98 163
2824.10 169
2824.22 174
2824.34 177
2824.47 179
2824.59 183
2824.71 190
2824.83 199
2824.95 210
2825.08 220
2825.20 229
2825.32 233
2825.44 233
2825.57 228
2825.69 218
2825.81 205
2825.93 192
2826.06 179
2826.18 170
2826.30 162
2826.42 157
2826.54 153
2826.67 149
2826.79 144
2826.91 139
2827.03 134
2827.16 130
2827.28 130
2827.40 131
2827.52 134
2827.64 138
2827.77 140
2827.89 140
2828.01 136
2828.13 128
2828.26 116
2828.38 102
2828.50 85
2828.62 68
2828.75 50
2828.87 34
2828.99 21
2829.11 11
2829.23 5
2829.36 1
2829.48 0
2829.60 0
2829.72 0
2829.85 0
2829.97 0
2830.09 0
2830.21 0
2830.34 0
2830.46 0
2830.58 9
2830.70 23
2830.82 36
2830.95 46
2831.07 54
2831.19 57
2831.31 56
2831.44 53
2831.56 48
2831.68 45
2831.80 44
2831.93 45
2832.05 49
2832.17 54
2832.29 61
2832.42 70
2832.54 80
2832.66 90
2832.78 101
2832.91 112
2833.03 120
2833.15 125
2833.27 128
2833.39 128
2833.52 128
2833.64 129
2833.76 133
2833.88 139
2834.01 148
2834.13 158
2834.25 168
2834.37 175
2834.50 179
2834.62 180
2834.74 177
2834.86 172
2834.99 166
2835.11 156
2835.23 145
2835.35 130
2835.48 113
2835.60 94
2835.72 76
2835.84 61
2835.97 52
2836.09 51
2836.21 58
2836.33 72
2836.46 89
2836.58 107
2836.70 121
2836.82 129
2836.95 130
2837.07 127
2837.19 122
2837.31 118
2837.44 117
2837.56 120
2837.68 126
2837.80 134
2837.93 141
2838.05 144
2838.17 143
2838.29 137
2838.42 125
2838.54 110
2838.66 92
2838.78 74
2838.91 56
2839.03 41
2839.15 30
2839.27 23
2839.40 21
2839.52 23
2839.64 29
2839.76 38
2839.89 48
2840.01 58
2840.13 65
2840.25 68
2840.38 67
2840.50 60
2840.62 49
2840.74 34
2840.87 17
2840.99 3
2841.11 0
2841.23 0
2841.36 0
2841.48 0
2841.60 0
2841.72 9
2841.85 22
2841.97 35
2842.09 47
2842.21 57
2842.34 66
2842.46 71
2842.58 75
2842.71 77
2842.83 76
2842.95 74
2843.07 69
2843.20 61
2843.32 52
2843.44 40
2843.56 26
2843.69 13
2843.81 0
2843.93 0
2844.05 0
2844.18 0
2844.30 0
2844.42 0
2844.54 0
2844.67 0
2844.79 0
2844.91 4
2845.04 14
2845.16 26
2845.28 40
2845.40 54
2845.53 69
2845.65 82
2845.77 92
2845.89 98
2846.02 99
2846.14 95
2846.26 87
2846.38 76
2846.51 63
2846.63 52
2846.75 44
2846.88 41
2847.00 43
2847.12 51
2847.24 62
2847.37 77
2847.49 91
2847.61 102
2847.73 111
2847.86 115
2847.98 117
2848.10 117
2848.22 118
2848.35 121
2848.47 125
2848.59 130
2848.72 135
2848.84 138
2848.96 139
2849.08 138
2849.21 138
2849.33 139
2849.45 143
2849.58 149
2849.70 156
2849.82 163
2849.94 167
2850.07 166
2850.19 160
2850.31 150
2850.43 138
2850.56 126
2850.68 117
2850.80 112
2850.93 112
2851.05 116
2851.17 122
2851.29 129
2851.42 135
2851.54 137
2851.66 134
2851.79 125
2851.91 111
2852.03 92
2852.15 69
2852.28 45
2852.40 21
2852.52 0
2852.64 0
2852.77 0
2852.89 0
2853.01 0
2853.14 0
2853.26 0
2853.38 0
2853.50 2
2853.63 16
2853.75 29
2853.87 40
2854.00 49
2854.12 55
2854.24 59
2854.36 63
2854.49 66
2854.61 70
2854.73 74
2854.86 78
2854.98 81
2855.10 85
2855.22 90
2855.35 94
2855.47 99
2855.59 104
2855.72 110
2855.84 117
2855.96 125
2856.08 132
2856.21 140
2856.33 147
2856.45 155
2856.58 162
2856.70 170
2856.82 176
2856.95 180
2857.07 181
2857.19 178
2857.31 171
2857.44 159
2857.56 144
2857.68 127
2857.81 110
2857.93 92
2858.05 76
2858.17 61
2858.30 47
2858.42 33
2858.54 21
2858.67 11
2858.79 4
2858.91 2
2859.03 5
2859.16 15
2859.28 30
2859.40 49
2859.53 73
2859.65 98
2859.77 123
2859.90 147
2860.02 169
2860.14 188
2860.26 203
2860.39 212
2860.51 216
2860.63 214
2860.76 207
2860.88 195
2861.00 179
2861.13 161
2861.25 144
2861.37 128
2861.49 116
2861.62 109
2861.74 107
2861.86 112
2861.99 121
2862.11 134
2862.23 147
2862.36 161
2862.48 172
2862.60 180
2862.72 185
2862.85 187
2862.97 187
2863.09 185
2863.22 182
2863.34 178
2863.46 173
2863.59 168
2863.71 162
2863.83 156
2863.96 151
2864.08 146
2864.20 143
2864.32 141
2864.45 142
2864.57 147
2864.69 155
2864.82 166
2864.94 179
2865.06 192
2865.19 202
2865.31 209
2865.43 210
2865.56 208
2865.68 202
2865.80 196
2865.92 190
2866.05 187
2866.17 185
2866.29 185
2866.42 184
2866.54 183
2866.66 182
2866.79 183
2866.91 188
2867.03 199
2867.16 216
2867.28 237
2867.40 260
2867.53 278
2867.65 291
2867.77 297
2867.89 298
2868.02 294
2868.14 291
2868.26 291
2868.39 293
2868.51 297
2868.63 302
2868.76 303
2868.88 299
2869.00 290
2869.13 276
2869.25 258
2869.37 238
2869.50 218
2869.62 199
2869.74 182
2869.87 165
2869.99 151
2870.11 138
2870.23 129
2870.36 125
2870.48 127
2870.60 135
2870.73 148
2870.85 166
2870.97 184
2871.10 200
2871.22 212
2871.34 216
2871.47 212
2871.59 200
2871.71 184
2871.84 168
2871.96 154
2872.08 147
2872.21 148
2872.33 157
2872.45 171
2872.58 188
2872.70 202
2872.82 210
2872.95 210
2873.07 201
2873.19 185
2873.32 162
2873.44 137
2873.56 111
2873.69 88
2873.81 70
2873.93 58
2874.06 55
2874.18 59
2874.30 70
2874.43 86
2874.55 104
2874.67 123
2874.79 141
2874.92 158
2875.04 174
2875.16 190
2875.29 208
2875.41 227
2875.53 248
2875.66 267
2875.78 284
2875.90 295
2876.03 301
2876.15 302
2876.27 298
2876.40 291
2876.52 283
2876.64 274
2876.77 266
2876.89 257
2877.01 247
2877.14 235
2877.26 221
2877.38 206
2877.51 191
2877.63 177
2877.75 165
2877.88 158
2878.00 156
2878.12 159
2878.25 165
2878.37 174
2878.49 182
2878.62 187
2878.74 188
2878.87 185
2878.99 178
2879.11 167
2879.24 154
2879.36 139
2879.48 124
2879.61 111
2879.73 99
2879.85 91
2879.98 87
2880.10 88
2880.22 93
2880.35 101
2880.47 109
2880.59 119
2880.72 128
2880.84 136
2880.96 144
2881.09 152
2881.21 160
2881.33 169
2881.46 178
2881.58 185
2881.70 189
2881.83 190
2881.95 187
2882.07 181
2882.20 170
2882.32 157
2882.44 142
2882.57 128
2882.69 114
2882.81 103
2882.94 94
2883.06 89
2883.18 87
2883.31 90
2883.43 96
2883.56 104
2883.68 115
2883.80 127
2883.93 139
2884.05 149
2884.17 158
2884.30 164
2884.42 168
2884.54 171
2884.67 174
2884.79 179
2884.91 187
2885.04 198
2885.16 211
2885.28 224
2885.41 234
2885.53 238
2885.65 235
2885.78 226
2885.90 210
2886.03 192
2886.15 175
2886.27 164
2886.40 163
2886.52 171
2886.64 190
2886.77 216
2886.89 247
2887.01 280
2887.14 312
2887.26 342
2887.38 368
2887.51 391
2887.63 409
2887.76 423
2887.88 432
2888.00 436
2888.13 436
2888.25 433
2888.37 430
2888.50 429
2888.62 432
2888.74 439
2888.87 450
2888.99 466
2889.11 485
2889.24 506
2889.36 531
2889.49 560
2889.61 592
2889.73 627
2889.86 665
2889.98 705
2890.10 746
2890.23 788
2890.35 831
2890.47 876
2890.60 923
2890.72 971
2890.85 1020
2890.97 1068
2891.09 1111
2891.22 1146
2891.34 1172
2891.46 1189
2891.59 1198
2891.71 1201
2891.83 1203
2891.96 1208
2892.08 1220
2892.21 1239
2892.33 1264
2892.45 1293
2892.58 1324
2892.70 1351
2892.82 1372
2892.95 1385
2893.07 1389
2893.19 1384
2893.32 1371
2893.44 1352
2893.57 1329
2893.69 1305
2893.81 1280
2893.94 1259
2894.06 1241
2894.18 1225
2894.31 1212
2894.43 1197
2894.56 1181
2894.68 1160
2894.80 1137
2894.93 1111
2895.05 1086
2895.17 1062
2895.30 1043
2895.42 1026
2895.55 1011
2895.67 996
2895.79 978
2895.92 956
2896.04 930
2896.16 901
2896.29 868
2896.41 835
2896.54 801
2896.66 769
2896.78 739
2896.91 712
2897.03 691
2897.15 674
2897.28 662
2897.40 654
2897.53 649
2897.65 645
2897.77 640
2897.90 635
2898.02 628
2898.14 619
2898.27 608
2898.39 596
2898.52 581
2898.64 563
2898.76 542
2898.89 519
2899.01 496
2899.13 473
2899.26 455
2899.38 444
2899.51 440
2899.63 444
2899.75 453
2899.88 464
2900.00 474
2900.13 478
2900.25 477
2900.37 471
2900.50 463
2900.62 457
2900.74 455
2900.87 459
2900.99 469
2901.12 481
2901.24 494
2901.36 502
2901.49 506
2901.61 503
2901.74 495
2901.86 484
2901.98 472
2902.11 461
2902.23 451
2902.35 442
2902.48 436
2902.60 430
2902.73 426
2902.85 422
2902.97 420
2903.10 419
2903.22 421
2903.35 424
2903.47 428
2903.59 433
2903.72 437
2903.84 439
2903.97 438
2904.09 434
2904.21 427
2904.34 417
2904.46 405
2904.59 392
2904.71 379
2904.83 368
2904.96 360
2905.08 356
2905.20 357
2905.33 364
2905.45 374
2905.58 386
2905.70 396
2905.82 403
2905.95 405
2906.07 401
2906.20 393
2906.32 382
2906.44 370
2906.57 361
2906.69 356
2906.82 355
2906.94 358
2907.06 364
2907.19 372
2907.31 381
2907.44 389
2907.56 396
2907.68 403
2907.81 408
2907.93 413
2908.06 418
2908.18 423
2908.30 428
2908.43 435
2908.55 441
2908.68 447
2908.80 449
2908.92 448
2909.05 441
2909.17 428
2909.30 410
2909.42 390
2909.54 371
2909.67 353
2909.79 340
2909.92 332
2910.04 329
2910.16 330
2910.29 333
2910.41 337
2910.54 341
2910.66 343
2910.78 343
2910.91 342
2911.03 340
2911.16 337
2911.28 333
2911.41 331
2911.53 328
2911.65 325
2911.78 320
2911.90 313
2912.03 303
2912.15 290
2912.27 275
2912.40 257
2912.52 237
2912.65 217
2912.77 195
2912.89 173
2913.02 152
2913.14 133
2913.27 118
2913.39 108
2913.51 106
2913.64 110
2913.76 122
2913.89 141
2914.01 165
2914.14 191
2914.26 218
2914.38 244
2914.51 267
2914.63 285
2914.76 298
2914.88 306
2915.00 309
2915.13 308
2915.25 305
2915.38 303
2915.50 301
2915.63 302
2915.75 305
2915.87 309
2916.00 313
2916.12 313
2916.25 310
2916.37 302
2916.49 289
2916.62 274
2916.74 258
2916.87 241
2916.99 227
2917.12 214
2917.24 204
2917.36 196
2917.49 191
2917.61 187
2917.74 184
2917.86 184
2917.98 186
2918.11 190
2918.23 195
2918.36 200
2918.48 204
2918.61 205
2918.73 205
2918.85 203
2918.98 200
2919.10 197
2919.23 195
2919.35 196
2919.48 198
2919.60 200
2919.72 201
2919.85 200
2919.97 196
2920.10 191
2920.22 183
2920.35 175
2920.47 166
2920.59 158
2920.72 149
2920.84 141
2920.97 132
2921.09 122
2921.22 113
2921.34 105
2921.46 98
2921.59 92
2921.71 88
2921.84 83
2921.96 79
2922.09 74
2922.21 69
2922.33 63
2922.46 57
2922.58 51
2922.71 44
2922.83 37
2922.96 29
2923.08 21
2923.20 14
2923.33 8
2923.45 4
2923.58 1
2923.70 0
2923.83 0
2923.95 0
2924.07 0
2924.20 0
2924.32 0
2924.45 0
2924.57 0
2924.70 0
2924.82 0
2924.94 6
2925.07 13
2925.19 22
2925.32 30
2925.44 37
2925.57 41
2925.69 43
2925.82 41
2925.94 35
2926.06 25
2926.19 13
2926.31 1
2926.44 0
2926.56 0
2926.69 0
2926.81 0
2926.94 0
2927.06 0
2927.18 0
2927.31 3
2927.43 15
2927.56 25
2927.68 32
2927.81 37
2927.93 40
2928.05 43
2928.18 45
2928.30 48
2928.43 49
2928.55 49
2928.68 47
2928.80 41
2928.93 34
2929.05 24
2929.17 15
2929.30 6
2929.42 0
2929.55 0
2929.67 0
2929.80 0
2929.92 0
2930.05 0
2930.17 0
2930.29 0
2930.42 2
2930.54 10
2930.67 20
2930.79 33
2930.92 46
2931.04 59
2931.17 71
2931.29 81
2931.42 87
2931.54 91
2931.66 92
2931.79 91
2931.91 90
2932.04 89
2932.16 89
2932.29 89
2932.41 89
2932.54 86
2932.66 82
2932.78 77
2932.91 73
2933.03 70
2933.16 72
2933.28 79
2933.41 91
2933.53 107
2933.66 123
2933.78 138
2933.91 149
2934.03 156
2934.15 159
2934.28 158
2934.40 156
2934.53 154
2934.65 153
2934.78 152
2934.90 153
2935.03 154
2935.15 154
2935.28 153
2935.40 152
2935.53 150
2935.65 148
2935.77 145
2935.90 143
2936.02 141
2936.15 140
2936.27 139
2936.40 138
2936.52 138
2936.65 137
2936.77 136
2936.90 134
2937.02 131
2937.14 127
2937.27 121
2937.39 116
2937.52 110
2937.64 104
2937.77 97
2937.89 90
2938.02 83
2938.14 77
2938.27 71
2938.39 68
2938.52 67
2938.64 70
2938.77 76
2938.89 84
2939.01 94
2939.14 104
2939.26 114
2939.39 122
2939.51 126
2939.64 127
2939.76 124
2939.89 119
2940.01 114
2940.14 111
2940.26 110
2940.39 114
2940.51 119
2940.64 126
2940.76 130
2940.88 131
2941.01 127
2941.13 119
2941.26 107
2941.38 94
2941.51 81
2941.63 70
2941.76 61
2941.88 56
2942.01 54
2942.13 55
2942.26 57
2942.38 58
2942.51 60
2942.63 61
2942.76 62
2942.88 62
2943.00 61
2943.13 60
2943.25 59
2943.38 57
2943.50 54
2943.63 50
2943.75 46
2943.88 44
2944.00 42
2944.13 43
2944.25 45
2944.38 48
2944.50 51
2944.63 55
2944.75 58
2944.88 60
2945.00 63
2945.13 65
2945.25 67
2945.38 67
2945.50 66
2945.63 61
2945.75 53
2945.87 43
2946.00 29
2946.12 15
2946.25 3
2946.37 0
2946.50 0
2946.62 0
2946.75 0
2946.87 0
2947.00 0
2947.12 0
2947.25 0
2947.37 6
2947.50 12
2947.62 17
2947.75 21
2947.87 24
2948.00 27
2948.12 31
2948.25 35
2948.37 41
2948.50 47
2948.62 52
2948.75 56
2948.87 59
2949.00 61
2949.12 63
2949.25 66
2949.37 71
2949.50 79
2949.62 90
2949.74 103
2949.87 116
2949.99 129
2950.12 140
2950.24 148
2950.37 153
2950.49 155
2950.62 156
2950.74 157
2950.87 157
2950.99 156
2951.12 153
2951.24 147
2951.37 138
2951.49 126
2951.62 114
2951.74 102
2951.87 93
2951.99 88
2952.12 88
2952.24 91
2952.37 97
2952.49 104
2952.62 109
2952.74 113
2952.87 115
2952.99 114
2953.12 110
2953.24 106
2953.37 101
2953.49 96
2953.62 93
2953.74 93
2953.87 95
2953.99 100
2954.12 108
2954.24 118
2954.37 131
2954.49 146
2954.62 163
2954.74 182
2954.87 204
2954.99 227
2955.12 251
2955.24 274
2955.37 294
2955.49 310
2955.62 319
2955.74 321
2955.87 315
2955.99 303
2956.12 287
2956.24 268
2956.37 250
2956.49 234
2956.62 223
2956.74 214
2956.87 208
2956.99 203
2957.12 196
2957.24 188
2957.37 178
2957.49 167
2957.62 159
2957.74 154
2957.87 155
2957.99 163
2958.12 176
2958.24 194
2958.37 214
2958.49 233
2958.62 250
2958.74 265
2958.87 276
2958.99 284
2959.12 291
2959.24 295
2959.37 298
2959.49 299
2959.62 296
2959.74 289
2959.87 279
2959.99 267
2960.12 253
2960.24 240
2960.37 229
2960.49 221
2960.62 215
2960.74 212
2960.87 208
2961.00 204
2961.12 197
2961.25 188
2961.37 176
2961.50 162
2961.62 148
2961.75 135
2961.87 127
2962.00 122
2962.12 122
2962.25 125
2962.37 130
2962.50 134
2962.62 134
2962.75 130
2962.87 120
2963.00 104
2963.12 85
2963.25 63
2963.37 42
2963.50 22
2963.62 4
2963.75 0
2963.87 0
2964.00 0
2964.12 0
2964.25 0
2964.37 0
2964.50 0
2964.62 0
2964.75 9
2964.88 20
2965.00 27
2965.13 29
2965.25 26
2965.38 18
2965.50 8
2965.63 0
2965.75 0
2965.88 0
2966.00 0
2966.13 0
2966.25 0
2966.38 0
2966.50 0
2966.63 4
2966.75 10
2966.88 18
2967.00 28
2967.13 41
2967.25 54
2967.38 67
2967.51 79
2967.63 89
2967.76 96
2967.88 102
2968.01 106
2968.13 109
2968.26 111
2968.38 113
2968.51 115
2968.63 116
2968.76 116
2968.88 115
2969.01 110
2969.13 104
2969.26 96
2969.38 86
2969.51 77
2969.63 70
2969.76 66
2969.89 66
2970.01 68
2970.14 71
2970.26 74
2970.39 76
2970.51 75
2970.64 71
2970.76 66
2970.89 61
2971.01 56
2971.14 53
2971.26 52
2971.39 54
2971.51 60
2971.64 71
2971.77 86
2971.89 106
2972.02 129
2972.14 151
2972.27 171
2972.39 186
2972.52 194
2972.64 195
2972.77 189
2972.89 178
2973.02 165
2973.14 152
2973.27 139
2973.40 129
2973.52 121
2973.65 116
2973.77 113
2973.90 111
2974.02 111
2974.15 111
2974.27 110
2974.40 109
2974.52 106
2974.65 103
2974.77 100
2974.90 99
2975.03 101
2975.15 107
2975.28 116
2975.40 128
2975.53 141
2975.65 154
2975.78 166
2975.90 177
2976.03 185
2976.15 190
2976.28 194
2976.41 195
2976.53 194
2976.66 191
2976.78 186
2976.91 178
2977.03 167
2977.16 152
2977.28 135
2977.41 117
2977.53 99
2977.66 82
2977.79 69
2977.91 59
2978.04 53
2978.16 51
2978.29 54
2978.41 59
2978.54 67
2978.66 77
2978.79 90
2978.91 102
2979.04 115
2979.17 126
2979.29 134
2979.42 140
2979.54 142
2979.67 142
2979.79 141
2979.92 140
2980.04 140
2980.17 142
2980.30 144
2980.42 147
2980.55 149
2980.67 152
2980.80 155
2980.92 160
2981.05 168
2981.17 179
2981.30 191
2981.43 201
2981.55 207
2981.68 204
2981.80 193
2981.93 174
2982.05 150
2982.18 124
2982.30 100
2982.43 80
2982.56 65
2982.68 54
2982.81 45
2982.93 38
2983.06 31
2983.18 25
2983.31 20
2983.43 17
2983.56 16
2983.69 16
2983.81 17
2983.94 19
2984.06 21
2984.19 25
2984.31 31
2984.44 40
2984.56 51
2984.69 63
2984.82 72
2984.94 78
2985.07 78
2985.19 73
2985.32 64
2985.44 52
2985.57 41
2985.70 31
2985.82 24
2985.95 20
2986.07 18
2986.20 18
2986.32 18
2986.45 18
2986.57 17
2986.70 18
2986.83 19
2986.95 20
2987.08 20
2987.20 20
2987.33 19
2987.45 17
2987.58 11
2987.71 4
2987.83 0
2987.96 0
2988.08 0
2988.21 0
2988.33 0
2988.46 0
2988.59 0
2988.71 12
2988.84 32
2988.96 52
2989.09 70
2989.21 85
2989.34 97
2989.47 106
2989.59 113
2989.72 118
2989.84 121
2989.97 121
2990.09 120
2990.22 117
2990.35 115
2990.47 114
2990.60 116
2990.72 121
2990.85 126
2990.97 131
2991.10 134
2991.23 131
2991.35 122
2991.48 108
2991.60 91
2991.73 74
2991.85 59
2991.98 49
2992.11 46
2992.23 50
2992.36 60
2992.48 76
2992.61 93
2992.74 109
2992.86 123
2992.99 134
2993.11 140
2993.24 142
2993.36 140
2993.49 136
2993.62 132
2993.74 127
2993.87 122
2993.99 118
2994.12 114
2994.25 111
2994.37 110
2994.50 110
2994.62 111
2994.75 114
2994.87 118
2995.00 123
2995.13 129
2995.25 135
2995.38 142
2995.50 151
2995.63 161
2995.76 174
2995.88 188
2996.01 202
2996.13 215
2996.26 225
2996.38 231
2996.51 232
2996.64 228
2996.76 221
2996.89 212
2997.01 202
2997.14 194
2997.27 186
2997.39 181
2997.52 176
2997.64 171
2997.77 166
2997.89 161
2998.02 156
2998.15 151
2998.27 148
2998.40 148
2998.52 152
2998.65 162
2998.78 177
2998.90 196
2999.03 218
2999.15 241
2999.28 262
2999.41 278
2999.53 290
2999.66 295
2999.78 294
2999.91 288
3000.04 279
3000.16 267
3000.29 254
3000.41 244
3000.54 238
3000.67 236
3000.79 240
3000.92 247
3001.04 255
3001.17 260
3001.30 259
3001.42 252
3001.55 236
3001.67 215
3001.80 190
3001.93 165
3002.05 143
3002.18 127
3002.30 118
3002.43 114
3002.55 116
3002.68 120
3002.81 123
3002.93 125
3003.06 123
3003.18 119
3003.31 112
3003.44 106
3003.56 103
3003.69 103
3003.82 106
3003.94 113
3004.07 122
3004.19 131
3004.32 139
3004.45 146
3004.57 153
3004.70 160
3004.82 168
3004.95 180
3005.08 195
3005.20 213
3005.33 233
3005.45 252
3005.58 269
3005.71 283
3005.83 293
3005.96 297
3006.08 297
3006.21 292
3006.34 283
3006.46 273
3006.59 261
3006.71 248
3006.84 236
3006.97 225
3007.09 214
3007.22 205
3007.34 196
3007.47 186
3007.60 175
3007.72 162
3007.85 147
3007.98 131
3008.10 115
3008.23 101
3008.35 88
3008.48 78
3008.61 71
3008.73 65
3008.86 60
3008.98 56
3009.11 52
3009.24 50
3009.36 49
3009.49 51
3009.61 54
3009.74 59
3009.87 65
3009.99 70
3010.12 74
3010.25 77
3010.37 79
3010.50 80
3010.62 81
3010.75 81
3010.88 81
3011.00 82
3011.13 81
3011.25 81
3011.38 80
3011.51 79
3011.63 79
3011.76 80
3011.89 81
3012.01 82
3012.14 82
3012.26 82
3012.39 81
3012.52 81
3012.64 80
3012.77 81
3012.90 82
3013.02 86
3013.15 90
3013.27 95
3013.40 101
3013.53 108
3013.65 114
3013.78 121
3013.91 126
3014.03 130
3014.16 132
3014.28 131
3014.41 128
3014.54 122
3014.66 112
3014.79 100
3014.92 84
3015.04 65
3015.17 43
3015.29 21
3015.42 0
3015.55 0
3015.67 0
3015.80 0
3015.93 0
3016.05 0
3016.18 0
3016.30 0
3016.43 3
3016.56 13
3016.68 21
3016.81 29
3016.94 36
3017.06 43
3017.19 51
3017.31 58
3017.44 66
3017.57 74
3017.69 81
3017.82 89
3017.95 97
3018.07 105
3018.20 112
3018.32 117
3018.45 121
3018.58 122
3018.70 121
3018.83 119
3018.96 116
3019.08 111
3019.21 106
3019.34 100
3019.46 93
3019.59 86
3019.71 80
3019.84 76
3019.97 76
3020.09 80
3020.22 87
3020.35 97
3020.47 106
3020.60 115
3020.73 121
3020.85 125
3020.98 126
3021.10 127
3021.23 128
3021.36 132
3021.48 137
3021.61 143
3021.74 150
3021.86 155
3021.99 158
3022.12 157
3022.24 154
3022.37 148
3022.49 140
3022.62 130
3022.75 120
3022.87 109
3023.00 97
3023.13 85
3023.25 74
3023.38 64
3023.51 57
3023.63 53
3023.76 55
3023.89 61
3024.01 70
3024.14 81
3024.26 91
3024.39 98
3024.52 101
3024.64 99
3024.77 94
3024.90 88
3025.02 82
3025.15 78
3025.28 76
3025.40 76
3025.53 76
3025.66 76
3025.78 76
3025.91 76
3026.04 79
3026.16 86
3026.29 97
3026.41 110
3026.54 124
3026.67 136
3026.79 142
3026.92 143
3027.05 137
3027.17 127
3027.30 114
3027.43 100
3027.55 88
3027.68 78
3027.81 72
3027.93 68
3028.06 67
3028.19 67
3028.31 67
3028.44 67
3028.57 65
3028.69 63
3028.82 60
3028.95 58
3029.07 57
3029.20 58
3029.32 61
3029.45 63
3029.58 64
3029.70 61
3029.83 56
3029.96 48
3030.08 39
3030.21 31
3030.34 27
3030.46 28
3030.59 33
3030.72 41
3030.84 51
3030.97 59
3031.10 65
3031.22 68
3031.35 67
3031.48 63
3031.60 56
3031.73 48
3031.86 37
3031.98 25
3032.11 12
3032.24 0
3032.36 0
3032.49 0
3032.62 0
3032.74 0
3032.87 0
3033.00 0
3033.12 0
3033.25 2
3033.38 15
3033.50 29
3033.63 42
3033.76 56
3033.88 70
3034.01 85
3034.14 100
3034.26 115
3034.39 131
3034.52 146
3034.64 160
3034.77 170
3034.90 177
3035.02 178
3035.15 174
3035.28 165
3035.40 153
3035.53 139
3035.66 126
3035.78 116
3035.91 109
3036.04 106
3036.16 105
3036.29 106
3036.42 105
3036.54 102
3036.67 96
3036.80 88
3036.92 77
3037.05 65
3037.18 52
3037.30 39
3037.43 27
3037.56 16
3037.68 5
3037.81 0
3037.94 0
3038.06 0
3038.19 0
3038.32 0
3038.44 0
3038.57 6
3038.70 25
3038.82 46
3038.95 65
3039.08 81
3039.20 92
3039.33 96
3039.46 94
3039.58 86
3039.71 72
3039.84 53
3039.96 31
3040.09 9
3040.22 0
3040.34 0
3040.47 0
3040.60 0
3040.73 0
3040.85 0
3040.98 0
3041.11 1
3041.23 12
3041.36 21
3041.49 28
3041.61 33
3041.74 37
3041.87 40
3041.99 42
3042.12 43
3042.25 43
3042.37 42
3042.50 40
3042.63 38
3042.75 37
3042.88 39
3043.01 44
3043.13 52
3043.26 64
3043.39 79
3043.52 96
3043.64 112
3043.77 126
3043.90 135
3044.02 138
3044.15 135
3044.28 126
3044.40 112
3044.53 95
3044.66 78
3044.78 61
3044.91 47
3045.04 37
3045.16 32
3045.29 32
3045.42 37
3045.55 46
3045.67 57
3045.80 68
3045.93 77
3046.05 83
3046.18 84
3046.31 79
3046.43 71
3046.56 58
3046.69 45
3046.81 31
3046.94 19
3047.07 10
3047.20 4
3047.32 3
3047.45 4
3047.58 8
3047.70 14
3047.83 20
3047.96 27
3048.08 33
3048.21 38
3048.34 44
3048.46 51
3048.59 59
3048.72 69
3048.85 78
3048.97 88
3049.10 96
3049.23 104
3049.35 112
3049.48 119
3049.61 128
3049.73 141
3049.86 156
3049.99 175
3050.11 196
3050.24 218
3050.37 239
3050.50 256
3050.62 269
3050.75 277
3050.88 280
3051.00 278
3051.13 272
3051.26 264
3051.38 254
3051.51 244
3051.64 233
3051.77 223
3051.89 212
3052.02 203
3052.15 194
3052.27 186
3052.40 180
3052.53 175
3052.66 172
3052.78 169
3052.91 166
3053.04 161
3053.16 155
3053.29 145
3053.42 133
3053.54 117
3053.67 99
3053.80 80
3053.93 61
3054.05 45
3054.18 32
3054.31 26
3054.43 25
3054.56 31
3054.69 42
3054.82 55
3054.94 69
3055.07 80
3055.20 87
3055.32 89
3055.45 85
3055.58 79
3055.70 72
3055.83 67
3055.96 65
3056.09 68
3056.21 75
3056.34 84
3056.47 94
3056.59 103
3056.72 109
3056.85 113
3056.98 114
3057.10 113
3057.23 112
3057.36 111
3057.48 110
3057.61 108
3057.74 104
3057.87 96
3057.99 86
3058.12 74
3058.25 61
3058.37 49
3058.50 41
3058.63 38
3058.76 38
3058.88 43
3059.01 51
3059.14 61
3059.26 72
3059.39 85
3059.52 98
3059.65 111
3059.77 122
3059.90 129
3060.03 131
3060.16 129
3060.28 120
3060.41 108
3060.54 91
3060.66 73
3060.79 55
3060.92 37
3061.05 20
3061.17 5
3061.30 0
3061.43 0
3061.55 0
3061.68 0
3061.81 0
3061.94 0
3062.06 0
3062.19 0
3062.32 3
3062.44 12
3062.57 21
3062.70 30
3062.83 37
3062.95 42
3063.08 44
3063.21 45
3063.34 44
3063.46 43
3063.59 43
3063.72 44
3063.84 47
3063.97 51
3064.10 57
3064.23 61
3064.35 65
3064.48 66
3064.61 64
3064.74 59
3064.86 52
3064.99 42
3065.12 31
3065.24 22
3065.37 14
3065.50 8
3065.63 4
3065.75 2
3065.88 0
3066.01 0
3066.14 0
3066.26 0
3066.39 0
3066.52 0
3066.65 0
3066.77 0
3066.90 0
3067.03 10
3067.15 22
3067.28 34
3067.41 45
3067.54 54
3067.66 61
3067.79 66
3067.92 68
3068.05 68
3068.17 68
3068.30 67
3068.43 66
3068.56 66
3068.68 66
3068.81 67
3068.94 68
3069.06 70
3069.19 71
3069.32 71
3069.45 70
3069.57 66
3069.70 60
3069.83 53
3069.96 45
3070.08 36
3070.21 29
3070.34 23
3070.47 19
3070.59 15
3070.72 13
3070.85 12
3070.98 12
3071.10 12
3071.23 12
3071.36 12
3071.49 11
3071.61 9
3071.74 6
3071.87 4
3072.00 3
3072.12 3
3072.25 5
3072.38 11
3072.51 18
3072.63 27
3072.76 37
3072.89 46
3073.01 54
3073.14 60
3073.27 62
3073.40 60
3073.52 56
3073.65 50
3073.78 43
3073.91 37
3074.03 33
3074.16 32
3074.29 33
3074.42 36
3074.54 40
3074.67 46
3074.80 53
3074.93 60
3075.05 67
3075.18 74
3075.31 80
3075.44 83
3075.56 84
3075.69 80
3075.82 72
3075.95 61
3076.07 50
3076.20 39
3076.33 32
3076.46 30
3076.58 34
3076.71 43
3076.84 55
3076.97 70
3077.09 85
3077.22 99
3077.35 111
3077.48 121
3077.61 128
3077.73 132
3077.86 135
3077.99 137
3078.12 137
3078.24 135
3078.37 133
3078.50 128
3078.63 122
3078.75 112
3078.88 100
3079.01 85
3079.14 69
3079.26 52
3079.39 36
3079.52 24
3079.65 14
3079.77 11
3079.90 12
3080.03 17
3080.16 26
3080.28 36
3080.41 46
3080.54 54
3080.67 60
3080.79 64
3080.92 67
3081.05 70
3081.18 74
3081.31 78
3081.43 83
3081.56 86
3081.69 88
3081.82 88
3081.94 86
3082.07 81
3082.20 75
3082.33 69
3082.45 62
3082.58 56
3082.71 49
3082.84 44
3082.96 40
3083.09 38
3083.22 38
3083.35 39
3083.48 42
3083.60 46
3083.73 52
3083.86 60
3083.99 69
3084.11 80
3084.24 94
3084.37 108
3084.50 121
3084.62 132
3084.75 139
3084.88 141
3085.01 139
3085.14 133
3085.26 124
3085.39 115
3085.52 108
3085.65 103
3085.77 102
3085.90 105
3086.03 111
3086.16 120
3086.28 130
3086.41 140
3086.54 147
3086.67 152
3086.80 153
3086.92 151
3087.05 147
3087.18 143
3087.31 139
3087.43 137
3087.56 135
3087.69 134
3087.82 133
3087.95 132
3088.07 129
3088.20 125
3088.33 119
3088.46 113
3088.58 104
3088.71 93
3088.84 79
3088.97 63
3089.10 44
3089.22 24
3089.35 4
3089.48 0
3089.61 0
3089.73 0
3089.86 0
3089.99 0
3090.12 0
3090.25 4
3090.37 21
3090.50 40
3090.63 57
3090.76 72
3090.88 84
3091.01 92
3091.14 95
3091.27 93
3091.40 87
3091.52 77
3091.65 65
3091.78 53
3091.91 43
3092.04 36
3092.16 35
3092.29 38
3092.42 45
3092.55 54
3092.67 62
3092.80 68
3092.93 70
3093.06 70
3093.19 66
3093.31 61
3093.44 54
3093.57 47
3093.70 39
3093.83 31
3093.95 23
3094.08 18
3094.21 15
3094.34 16
3094.47 20
3094.59 28
3094.72 38
3094.85 46
3094.98 51
3095.10 51
3095.23 47
3095.36 39
3095.49 29
3095.62 21
3095.74 16
3095.87 15
3096.00 18
3096.13 24
3096.26 31
3096.38 40
3096.51 47
3096.64 54
3096.77 60
3096.90 65
3097.02 70
3097.15 73
3097.28 74
3097.41 73
3097.54 70
3097.66 65
3097.79 58
3097.92 53
3098.05 49
3098.18 50
3098.30 55
3098.43 64
3098.56 76
3098.69 89
3098.82 99
3098.94 103
3099.07 101
3099.20 92
3099.33 78
3099.46 61
3099.58 43
3099.71 27
3099.84 14
3099.97 4
3100.10 0
3100.22 0
3100.35 0
3100.48 0
3100.61 0
3100.74 0
3100.86 0
3100.99 0
3101.12 0
3101.25 2
3101.38 2
3101.50 3
3101.63 4
3101.76 7
3101.89 11
3102.02 16
3102.14 22
3102.27 27
3102.40 32
3102.53 35
3102.66 37
3102.78 38
3102.91 37
3103.04 36
3103.17 33
3103.30 30
3103.42 25
3103.55 20
3103.68 13
3103.81 7
3103.94 2
3104.07 0
3104.19 3
3104.32 12
3104.45 28
3104.58 50
3104.71 76
3104.83 105
3104.96 132
3105.09 155
3105.22 171
3105.35 181
3105.47 183
3105.60 179
3105.73 171
3105.86 160
3105.99 150
3106.12 142
3106.24 136
3106.37 133
3106.50 131
3106.63 131
3106.76 132
3106.88 134
3107.01 138
3107.14 143
3107.27 149
3107.40 156
3107.52 164
3107.65 169
3107.78 172
3107.91 170
3108.04 162
3108.17 151
3108.29 136
3108.42 120
3108.55 107
3108.68 98
3108.81 98
3108.93 106
3109.06 122
3109.19 145
3109.32 171
3109.45 196
3109.58 215
3109.70 224
3109.83 222
3109.96 209
3110.09 187
3110.22 159
3110.35 129
3110.47 103
3110.60 82
3110.73 67
3110.86 59
3110.99 56
3111.11 57
3111.24 59
3111.37 62
3111.50 64
3111.63 65
3111.76 65
3111.88 64
3112.01 63
3112.14 62
3112.27 63
3112.40 67
3112.53 76
3112.65 90
3112.78 107
3112.91 126
3113.04 145
3113.17 161
3113.30 172
3113.42 178
3113.55 179
3113.68 175
3113.81 168
3113.94 159
3114.06 148
3114.19 136
3114.32 125
3114.45 114
3114.58 106
3114.71 99
3114.83 94
3114.96 90
3115.09 86
3115.22 81
3115.35 76
3115.48 72
3115.60 71
3115.73 73
3115.86 79
3115.99 88
3116.12 98
3116.25 108
3116.37 115
3116.50 119
3116.63 119
3116.76 117
3116.89 114
3117.02 111
3117.14 110
3117.27 111
3117.40 114
3117.53 116
3117.66 118
3117.79 117
3117.92 114
3118.04 107
3118.17 98
3118.30 88
3118.43 76
3118.56 66
3118.69 58
3118.81 52
3118.94 49
3119.07 48
3119.20 48
3119.33 48
3119.46 49
3119.58 48
3119.71 46
3119.84 44
3119.97 41
3120.10 39
3120.23 36
3120.35 35
3120.48 34
3120.61 35
3120.74 37
3120.87 40
3121.00 43
3121.13 47
3121.25 52
3121.38 57
3121.51 64
3121.64 72
3121.77 79
3121.90 85
3122.02 87
3122.15 83
3122.28 73
3122.41 56
3122.54 35
3122.67 13
3122.80 0
3122.92 0
3123.05 0
3123.18 0
3123.31 0
3123.44 0
3123.57 0
3123.70 0
3123.82 4
3123.95 15
3124.08 26
3124.21 39
3124.34 51
3124.47 63
3124.59 72
3124.72 79
3124.85 82
3124.98 84
3125.11 84
3125.24 84
3125.37 86
3125.49 90
3125.62 95
3125.75 102
3125.88 108
3126.01 115
3126.14 121
3126.27 128
3126.39 135
3126.52 140
3126.65 144
3126.78 144
3126.91 139
3127.04 130
3127.17 118
3127.29 104
3127.42 90
3127.55 79
3127.68 72
3127.81 70
3127.94 72
3128.07 78
3128.19 87
3128.32 98
3128.45 109
3128.58 119
3128.71 126
3128.84 129
3128.97 128
3129.09 122
3129.22 111
3129.35 99
3129.48 86
3129.61 75
3129.74 67
3129.87 64
3129.99 65
3130.12 69
3130.25 75
3130.38 82
3130.51 89
3130.64 95
3130.77 100
3130.90 103
3131.02 105
3131.15 104
3131.28 101
3131.41 96
3131.54 90
3131.67 83
3131.80 77
3131.92 72
3132.05 68
3132.18 67
3132.31 69
3132.44 72
3132.57 76
3132.70 79
3132.83 81
3132.95 80
3133.08 75
3133.21 67
3133.34 55
3133.47 39
3133.60 23
3133.73 6
3133.85 0
3133.98 0
3134.11 0
3134.24 0
3134.37 0
3134.50 0
3134.63 0
3134.76 6
3134.88 11
3135.01 14
3135.14 15
3135.27 17
3135.40 18
3135.53 20
3135.66 23
3135.79 26
3135.91 29
3136.04 32
3136.17 37
3136.30 45
3136.43 59
3136.56 78
3136.69 100
3136.82 124
3136.94 147
3137.07 166
3137.20 179
3137.33 187
3137.46 189
3137.59 188
3137.72 184
3137.85 178
3137.98 169
3138.10 159
3138.23 146
3138.36 132
3138.49 117
3138.62 104
3138.75 94
3138.88 88
3139.01 86
3139.13 88
3139.26 93
3139.39 101
3139.52 110
3139.65 120
3139.78 132
3139.91 146
3140.04 161
3140.16 176
3140.29 190
3140.42 202
3140.55 210
3140.68 214
3140.81 212
3140.94 207
3141.07 199
3141.20 191
3141.32 184
3141.45 178
3141.58 175
3141.71 173
3141.84 173
3141.97 174
3142.10 175
3142.23 178
3142.36 181
3142.48 185
3142.61 189
3142.74 193
3142.87 196
3143.00 198
3143.13 200
3143.26 202
3143.39 205
3143.52 209
3143.64 214
3143.77 219
3143.90 223
3144.03 223
3144.16 220
3144.29 212
3144.42 201
3144.55 187
3144.68 172
3144.80 157
3144.93 144
3145.06 134
3145.19 127
3145.32 124
3145.45 123
3145.58 124
3145.71 127
3145.84 132
3145.97 137
3146.09 143
3146.22 151
3146.35 159
3146.48 167
3146.61 174
3146.74 180
3146.87 183
3147.00 183
3147.13 181
3147.26 179
3147.38 177
3147.51 177
3147.64 179
3147.77 184
3147.90 192
3148.03 200
3148.16 208
3148.29 213
3148.42 215
3148.55 211
3148.67 202
3148.80 190
3148.93 174
3149.06 158
3149.19 143
3149.32 131
3149.45 123
3149.58 118
3149.71 116
3149.84 116
3149.96 115
3150.09 113
3150.22 108
3150.35 100
3150.48 90
3150.61 79
3150.74 69
3150.87 61
3151.00 54
3151.13 50
3151.25 48
3151.38 48
3151.51 49
3151.64 51
3151.77 52
3151.90 53
3152.03 51
3152.16 46
3152.29 39
3152.42 30
3152.55 20
3152.67 12
3152.80 6
3152.93 4
3153.06 6
3153.19 12
3153.32 21
3153.45 31
3153.58 41
3153.71 50
3153.84 58
3153.97 66
3154.09 72
3154.22 78
3154.35 84
3154.48 89
3154.61 93
3154.74 96
3154.87 98
3155.00 99
3155.13 99
3155.26 99
3155.39 102
3155.52 108
3155.64 117
3155.77 130
3155.90 144
3156.03 159
3156.16 173
3156.29 182
3156.42 188
3156.55 188
3156.68 183
3156.81 175
3156.94 163
3157.07 148
3157.19 133
3157.32 117
3157.45 103
3157.58 92
3157.71 85
3157.84 81
3157.97 80
3158.10 83
3158.23 86
3158.36 90
3158.49 93
3158.62 95
3158.75 93
3158.87 88
3159.00 80
3159.13 70
3159.26 58
3159.39 46
3159.52 38
3159.65 34
3159.78 35
3159.91 41
3160.04 51
3160.17 61
3160.30 70
3160.43 76
3160.55 76
3160.68 72
3160.81 64
3160.94 54
3161.07 44
3161.20 36
3161.33 31
3161.46 30
3161.59 30
3161.72 32
3161.85 34
3161.98 34
3162.11 33
3162.23 31
3162.36 29
3162.49 29
3162.62 33
3162.75 40
3162.88 50
3163.01 62
3163.14 72
3163.27 79
3163.40 79
3163.53 74
3163.66 65
3163.79 52
3163.92 38
3164.05 25
3164.17 15
3164.30 7
3164.43 2
3164.56 0
3164.69 0
3164.82 3
3164.95 10
3165.08 19
3165.21 30
3165.34 41
3165.47 51
3165.60 57
3165.73 58
3165.86 56
3165.99 51
3166.11 45
3166.24 40
3166.37 36
3166.50 35
3166.63 37
3166.76 41
3166.89 46
3167.02 52
3167.15 57
3167.28 61
3167.41 63
3167.54 61
3167.67 56
3167.80 47
3167.93 36
3168.06 22
3168.18 9
3168.31 0
3168.44 0
3168.57 0
3168.70 0
3168.83 0
3168.96 0
3169.09 0
3169.22 0
3169.35 0
3169.48 4
3169.61 13
3169.74 23
3169.87 36
3170.00 49
3170.13 62
3170.26 73
3170.39 81
3170.51 83
3170.64 79
3170.77 70
3170.90 55
3171.03 38
3171.16 20
3171.29 5
3171.42 0
3171.55 0
3171.68 0
3171.81 0
3171.94 10
3172.07 21
3172.20 31
3172.33 39
3172.46 44
3172.59 49
3172.72 53
3172.85 58
3172.97 64
3173.10 72
3173.23 81
3173.36 90
3173.49 99
3173.62 106
3173.75 111
3173.88 114
3174.01 114
3174.14 113
3174.27 111
3174.40 108
3174.53 106
3174.66 104
3174.79 103
3174.92 103
3175.05 104
3175.18 107
3175.31 110
3175.44 114
3175.57 118
3175.70 120
3175.82 120
3175.95 119
3176.08 114
3176.21 108
3176.34 101
3176.47 93
3176.60 85
3176.73 79
3176.86 76
3176.99 75
3177.12 78
3177.25 84
3177.38 91
3177.51 98
3177.64 104
3177.77 109
3177.90 112
3178.03 115
3178.16 118
3178.29 121
3178.42 124
3178.55 125
3178.68 122
3178.81 116
3178.94 104
3179.06 90
3179.19 73
3179.32 57
3179.45 45
3179.58 36
3179.71 33
3179.84 33
3179.97 36
3180.10 41
3180.23 46
3180.36 52
3180.49 59
3180.62 67
3180.75 78
3180.88 90
3181.01 105
3181.14 120
3181.27 135
3181.40 149
3181.53 160
3181.66 169
3181.79 175
3181.92 179
3182.05 182
3182.18 183
3182.31 183
3182.44 181
3182.57 179
3182.70 175
3182.83 170
3182.95 164
3183.08 158
3183.21 151
3183.34 144
3183.47 137
3183.60 129
3183.73 122
3183.86 114
3183.99 108
3184.12 102
3184.25 96
3184.38 91
3184.51 85
3184.64 77
3184.77 67
3184.90 57
3185.03 48
3185.16 43
3185.29 45
3185.42 56
3185.55 74
3185.68 99
3185.81 128
3185.94 156
3186.07 179
3186.20 195
3186.33 203
3186.46 204
3186.59 199
3186.72 193
3186.85 187
3186.98 183
3187.11 182
3187.24 184
3187.37 187
3187.50 192
3187.63 197
3187.76 204
3187.89 212
3188.02 221
3188.15 233
3188.28 245
3188.41 259
3188.53 274
3188.66 288
3188.79 300
3188.92 309
3189.05 314
3189.18 313
3189.31 307
3189.44 296
3189.57 282
3189.70 266
3189.83 252
3189.96 239
3190.09 228
3190.22 219
3190.35 211
3190.48 204
3190.61 198
3190.74 193
3190.87 189
3191.00 187
3191.13 186
3191.26 186
3191.39 187
3191.52 187
3191.65 185
3191.78 181
3191.91 174
3192.04 166
3192.17 156
3192.30 145
3192.43 135
3192.56 127
3192.69 122
3192.82 120
3192.95 121
3193.08 126
3193.21 133
3193.34 141
3193.47 148
3193.60 154
3193.73 158
3193.86 160
3193.99 160
3194.12 159
3194.25 160
3194.38 162
3194.51 165
3194.64 168
3194.77 171
3194.90 172
3195.03 171
3195.16 167
3195.29 162
3195.42 156
3195.55 152
3195.68 150
3195.81 150
3195.94 153
3196.07 157
3196.20 161
3196.33 166
3196.46 171
3196.59 176
3196.72 179
3196.85 182
3196.98 183
3197.11 183
3197.24 181
3197.37 179
3197.50 177
3197.63 176
3197.76 178
3197.89 182
3198.02 188
3198.15 194
3198.28 199
3198.41 201
3198.54 199
3198.67 193
3198.80 185
3198.93 177
3199.06 170
3199.19 165
3199.32 164
3199.45 167
3199.58 173
3199.71 181
3199.84 191
3199.97 203
3200.10 215
3200.23 227
3200.36 236
3200.49 242
3200.62 243
3200.75 241
3200.88 235
3201.01 229
3201.14 225
3201.27 224
3201.40 228
3201.53 236
3201.66 247
3201.79 257
3201.92 265
3202.05 269
3202.18 268
3202.31 264
3202.44 258
3202.57 252
3202.70 249
3202.83 248
3202.96 250
3203.09 251
3203.22 251
3203.35 248
3203.48 241
3203.61 231
3203.74 220
3203.87 210
3204.00 204
3204.13 202
3204.26 204
3204.39 211
3204.52 222
3204.65 234
3204.78 245
3204.91 254
3205.04 259
3205.17 259
3205.30 255
3205.43 247
3205.56 237
3205.69 227
3205.82 218
3205.95 210
3206.09 205
3206.22 201
3206.35 200
3206.48 201
3206.61 203
3206.74 205
3206.87 206
3207.00 207
3207.13 206
3207.26 203
3207.39 198
3207.52 193
3207.65 190
3207.78 192
3207.91 198
3208.04 210
3208.17 224
3208.30 238
3208.43 250
3208.56 255
3208.69 254
3208.82 248
3208.95 239
3209.08 230
3209.21 223
3209.34 221
3209.47 222
3209.60 227
3209.73 233
3209.86 239
3209.99 244
3210.12 248
3210.25 251
3210.38 254
3210.51 256
3210.64 258
3210.77 260
3210.90 261
3211.03 262
3211.16 264
3211.29 265
3211.42 267
3211.55 269
3211.69 268
3211.82 264
3211.95 257
3212.08 245
3212.21 230
3212.34 214
3212.47 198
3212.60 185
3212.73 176
3212.86 170
3212.99 166
3213.12 163
3213.25 159
3213.38 154
3213.51 148
3213.64 142
3213.77 136
3213.90 130
3214.03 126
3214.16 122
3214.29 118
3214.42 113
3214.55 107
3214.68 99
3214.81 91
3214.94 83
3215.07 76
3215.20 72
3215.33 68
3215.46 63
3215.60 57
3215.73 48
3215.86 36
3215.99 22
3216.12 7
3216.25 0
3216.38 0
3216.51 0
3216.64 0
3216.77 0
3216.90 0
3217.03 0
3217.16 4
3217.29 11
3217.42 17
3217.55 19
3217.68 19
3217.81 16
3217.94 11
3218.07 7
3218.20 4
3218.33 5
3218.46 10
3218.59 19
3218.72 30
3218.86 43
3218.99 57
3219.12 69
3219.25 80
3219.38 89
3219.51 97
3219.64 102
3219.77 106
3219.90 108
3220.03 108
3220.16 105
3220.29 100
3220.42 92
3220.55 83
3220.68 73
3220.81 64
3220.94 56
3221.07 52
3221.20 53
3221.33 57
3221.46 65
3221.60 76
3221.73 87
3221.86 96
3221.99 103
3222.12 105
3222.25 103
3222.38 97
3222.51 88
3222.64 79
3222.77 71
3222.90 65
3223.03 64
3223.16 68
3223.29 78
3223.42 91
3223.55 106
3223.68 121
3223.81 134
3223.94 144
3224.07 150
3224.21 152
3224.34 151
3224.47 149
3224.60 146
3224.73 144
3224.86 142
3224.99 143
3225.12 145
3225.25 149
3225.38 153
3225.51 157
3225.64 157
3225.77 155
3225.90 147
3226.03 133
3226.16 114
3226.29 94
3226.43 73
3226.56 55
3226.69 43
3226.82 36
3226.95 35
3227.08 38
3227.21 43
3227.34 48
3227.47 51
3227.60 51
3227.73 48
3227.86 43
3227.99 37
3228.12 33
3228.25 30
3228.38 28
3228.51 28
3228.65 27
3228.78 24
3228.91 19
3229.04 12
3229.17 5
3229.30 0
3229.43 0
3229.56 0
3229.69 0
3229.82 4
3229.95 13
3230.08 21
3230.21 27
3230.34 30
3230.47 30
3230.61 28
3230.74 22
3230.87 14
3231.00 5
3231.13 0
3231.26 0
3231.39 0
3231.52 0
3231.65 0
3231.78 0
3231.91 0
3232.04 0
3232.17 20
3232.30 43
3232.44 65
3232.57 85
3232.70 100
3232.83 109
3232.96 112
3233.09 110
3233.22 105
3233.35 99
3233.48 94
3233.61 91
3233.74 91
3233.87 92
3234.00 93
3234.13 92
3234.27 87
3234.40 79
3234.53 66
3234.66 52
3234.79 38
3234.92 25
3235.05 15
3235.18 8
3235.31 5
3235.44 4
3235.57 3
3235.70 2
3235.83 0
3235.97 0
3236.10 0
3236.23 0
3236.36 0
3236.49 0
3236.62 0
3236.75 0
3236.88 5
3237.01 12
3237.14 19
3237.27 24
3237.40 29
3237.53 34
3237.67 40
3237.80 48
3237.93 58
3238.06 72
3238.19 87
3238.32 104
3238.45 121
3238.58 136
3238.71 146
3238.84 153
3238.97 154
3239.10 150
3239.24 143
3239.37 133
3239.50 122
3239.63 110
3239.76 100
3239.89 91
3240.02 83
3240.15 76
3240.28 68
3240.41 59
3240.54 48
3240.68 35
3240.81 19
3240.94 2
3241.07 0
3241.20 0
3241.33 0
3241.46 0
3241.59 0
3241.72 0
3241.85 0
3241.98 5
3242.11 28
3242.25 52
3242.38 76
3242.51 97
3242.64 115
3242.77 127
3242.90 133
3243.03 134
3243.16 129
3243.29 121
3243.42 112
3243.56 103
3243.69 98
3243.82 96
3243.95 97
3244.08 101
3244.21 107
3244.34 114
3244.47 121
3244.60 126
3244.73 131
3244.86 134
3245.00 136
3245.13 138
3245.26 141
3245.39 145
3245.52 151
3245.65 159
3245.78 170
3245.91 180
3246.04 190
3246.17 196
3246.31 198
3246.44 194
3246.57 186
3246.70 174
3246.83 161
3246.96 148
3247.09 138
3247.22 133
3247.35 132
3247.48 136
3247.62 144
3247.75 155
3247.88 166
3248.01 177
3248.14 185
3248.27 190
3248.40 190
3248.53 185
3248.66 177
3248.79 166
3248.93 153
3249.06 140
3249.19 129
3249.32 119
3249.45 110
3249.58 102
3249.71 95
3249.84 88
3249.97 81
3250.11 75
3250.24 70
3250.37 67
3250.50 66
3250.63 67
3250.76 71
3250.89 76
3251.02 81
3251.15 84
3251.28 87
3251.42 89
3251.55 90
3251.68 91
3251.81 92
3251.94 91
3252.07 89
3252.20 84
3252.33 75
3252.46 62
3252.60 47
3252.73 29
3252.86 12
3252.99 0
3253.12 0
3253.25 0
3253.38 0
3253.51 0
3253.64 0
3253.78 0
3253.91 0
3254.04 5
3254.17 25
3254.30 43
3254.43 58
3254.56 68
3254.69 74
3254.83 78
3254.96 81
3255.09 83
3255.22 86
3255.35 90
3255.48 93
3255.61 95
3255.74 93
3255.87 87
3256.01 78
3256.14 69
3256.27 61
3256.40 55
3256.53 54
3256.66 58
3256.79 65
3256.92 73
3257.06 80
3257.19 84
3257.32 87
3257.45 88
3257.58 88
3257.71 90
3257.84 95
3257.97 104
3258.11 114
3258.24 126
3258.37 136
3258.50 143
3258.63 147
3258.76 146
3258.89 140
3259.02 130
3259.16 117
3259.29 101
3259.42 84
3259.55 66
3259.68 49
3259.81 34
3259.94 19
3260.07 6
3260.21 0
3260.34 0
3260.47 0
3260.60 0
3260.73 0
3260.86 0
3260.99 0
3261.12 0
3261.26 5
3261.39 13
3261.52 20
3261.65 26
3261.78 32
3261.91 38
3262.04 46
3262.17 57
3262.31 71
3262.44 87
3262.57 104
3262.70 120
3262.83 134
3262.96 142
3263.09 145
3263.22 141
3263.36 132
3263.49 117
3263.62 99
3263.75 80
3263.88 61
3264.01 45
3264.14 32
3264.28 22
3264.41 16
3264.54 13
3264.67 13
3264.80 13
3264.93 12
3265.06 9
3265.20 5
3265.33 0
3265.46 0
3265.59 0
3265.72 0
3265.85 0
3265.98 0
3266.11 0
3266.25 5
3266.38 17
3266.51 29
3266.64 40
3266.77 51
3266.90 61
3267.03 73
3267.17 87
3267.30 103
3267.43 121
3267.56 140
3267.69 160
3267.82 177
3267.95 190
3268.09 199
3268.22 201
3268.35 196
3268.48 187
3268.61 173
3268.74 158
3268.87 144
3269.01 132
3269.14 124
3269.27 119
3269.40 116
3269.53 116
3269.66 116
3269.79 115
3269.93 113
3270.06 108
3270.19 101
3270.32 89
3270.45 75
3270.58 58
3270.72 40
3270.85 25
3270.98 15
3271.11 12
3271.24 19
3271.37 33
3271.50 53
3271.64 74
3271.77 92
3271.90 104
3272.03 110
3272.16 109
3272.29 103
3272.42 95
3272.56 86
3272.69 77
3272.82 69
3272.95 60
3273.08 52
3273.21 43
3273.35 34
3273.48 27
3273.61 21
3273.74 19
3273.87 19
3274.00 22
3274.13 27
3274.27 34
3274.40 42
3274.53 51
3274.66 59
3274.79 67
3274.92 73
3275.06 76
3275.19 75
3275.32 72
3275.45 66
3275.58 59
3275.71 51
3275.84 44
3275.98 39
3276.11 37
3276.24 38
3276.37 43
3276.50 51
3276.63 60
3276.77 69
3276.90 76
3277.03 80
3277.16 81
3277.29 80
3277.42 78
3277.56 76
3277.69 76
3277.82 78
3277.95 83
3278.08 91
3278.21 102
3278.35 114
3278.48 127
3278.61 142
3278.74 156
3278.87 171
3279.00 184
3279.14 197
3279.27 209
3279.40 222
3279.53 235
3279.66 250
3279.79 266
3279.93 282
3280.06 297
3280.19 310
3280.32 320
3280.45 326
3280.58 328
3280.72 326
3280.85 321
3280.98 314
3281.11 306
3281.24 298
3281.37 292
3281.51 287
3281.64 283
3281.77 281
3281.90 280
3282.03 280
3282.16 281
3282.30 283
3282.43 287
3282.56 294
3282.69 303
3282.82 313
3282.95 321
3283.09 327
3283.22 328
3283.35 326
3283.48 320
3283.61 313
3283.74 306
3283.88 303
3284.01 303
3284.14 307
3284.27 316
3284.40 327
3284.54 342
3284.67 359
3284.80 379
3284.93 401
3285.06 425
3285.19 449
3285.33 474
3285.46 496
3285.59 514
3285.72 526
3285.85 531
3285.98 528
3286.12 518
3286.25 500
3286.38 479
3286.51 454
3286.64 429
3286.78 404
3286.91 379
3287.04 356
3287.17 335
3287.30 314
3287.43 295
3287.57 276
3287.70 259
3287.83 244
3287.96 230
3288.09 217
3288.23 208
3288.36 201
3288.49 197
3288.62 194
3288.75 191
3288.88 188
3289.02 182
3289.15 174
3289.28 164
3289.41 152
3289.54 142
3289.68 134
3289.81 129
3289.94 126
3290.07 126
3290.20 126
3290.33 125
3290.47 123
3290.60 119
3290.73 114
3290.86 110
3290.99 107
3291.13 106
3291.26 107
3291.39 108
3291.52 109
3291.65 107
3291.79 104
3291.92 98
3292.05 93
3292.18 89
3292.31 88
3292.45 89
3292.58 93
3292.71 97
3292.84 99
3292.97 99
3293.10 96
3293.24 92
3293.37 90
3293.50 91
3293.63 98
3293.76 108
3293.90 121
3294.03 132
3294.16 140
3294.29 142
3294.42 137
3294.56 127
3294.69 112
3294.82 96
3294.95 81
3295.08 69
3295.22 59
3295.35 53
3295.48 51
3295.61 52
3295.74 54
3295.88 59
3296.01 63
3296.14 68
3296.27 73
3296.40 77
3296.54 80
3296.67 82
3296.80 83
3296.93 84
3297.06 85
3297.20 85
3297.33 87
3297.46 90
3297.59 94
3297.72 101
3297.86 108
3297.99 116
3298.12 123
3298.25 128
3298.38 132
3298.52 135
3298.65 137
3298.78 139
3298.91 142
3299.04 145
3299.18 147
3299.31 149
3299.44 148
3299.57 145
3299.70 139
3299.84 128
3299.97 114
3300.10 97
3300.23 78
3300.36 59
3300.50 42
3300.63 30
3300.76 25
3300.89 28
3301.03 39
3301.16 56
3301.29 76
3301.42 95
3301.55 112
3301.69 124
3301.82 130
3301.95 132
3302.08 130
3302.21 126
3302.35 122
3302.48 117
3302.61 114
3302.74 112
3302.87 111
3303.01 112
3303.14 116
3303.27 122
3303.40 132
3303.54 144
3303.67 157
3303.80 170
3303.93 182
3304.06 191
3304.20 197
3304.33 201
3304.46 203
3304.59 205
3304.72 207
3304.86 209
3304.99 212
3305.12 215
3305.25 219
3305.39 222
3305.52 224
3305.65 223
3305.78 219
3305.91 211
3306.05 200
3306.18 185
3306.31 169
3306.44 153
3306.58 138
3306.71 126
3306.84 115
3306.97 107
3307.10 100
3307.24 92
3307.37 83
3307.50 74
3307.63 64
3307.77 55
3307.90 50
3308.03 50
3308.16 54
3308.29 63
3308.43 73
3308.56 83
3308.69 91
3308.82 96
3308.96 101
3309.09 105
3309.22 112
3309.35 123
3309.48 137
3309.62 154
3309.75 171
3309.88 186
3310.01 197
3310.15 204
3310.28 206
3310.41 206
3310.54 206
3310.67 207
3310.81 211
3310.94 217
3311.07 225
3311.20 233
3311.34 239
3311.47 242
3311.60 242
3311.73 239
3311.87 235
3312.00 232
3312.13 230
3312.26 232
3312.39 237
3312.53 246
3312.66 257
3312.79 269
3312.92 282
3313.06 293
3313.19 302
3313.32 308
3313.45 309
3313.59 306
3313.72 298
3313.85 286
3313.98 272
3314.11 256
3314.25 242
3314.38 231
3314.51 225
3314.64 223
3314.78 226
3314.91 232
3315.04 239
3315.17 246
3315.31 250
3315.44 248
3315.57 241
3315.70 228
3315.84 211
3315.97 191
3316.10 172
3316.23 154
3316.36 140
3316.50 131
3316.63 124
3316.76 120
3316.89 117
3317.03 114
3317.16 110
3317.29 105
3317.42 98
3317.56 90
3317.69 82
3317.82 74
3317.95 67
3318.09 61
3318.22 58
3318.35 57
3318.48 60
3318.62 63
3318.75 67
3318.88 67
3319.01 63
3319.15 53
3319.28 39
3319.41 22
3319.54 4
3319.68 0
3319.81 0
3319.94 0
3320.07 0
3320.21 0
3320.34 0
3320.47 0
3320.60 0
3320.74 4
3320.87 18
3321.00 33
3321.13 48
3321.27 60
3321.40 68
3321.53 70
3321.66 69
3321.80 65
3321.93 62
3322.06 63
3322.19 67
3322.33 75
3322.46 86
3322.59 97
3322.72 107
3322.86 115
3322.99 121
3323.12 125
3323.25 129
3323.39 133
3323.52 137
3323.65 142
3323.78 148
3323.92 156
3324.05 164
3324.18 172
3324.31 179
3324.45 185
3324.58 188
3324.71 187
3324.84 184
3324.98 180
3325.11 175
3325.24 173
3325.37 173
3325.51 177
3325.64 185
3325.77 196
3325.90 208
3326.04 221
3326.17 235
3326.30 248
3326.43 259
3326.57 269
3326.70 277
3326.83 284
3326.96 288
3327.10 289
3327.23 288
3327.36 285
3327.50 278
3327.63 269
3327.76 257
3327.89 244
3328.03 230
3328.16 217
3328.29 206
3328.42 198
3328.56 193
3328.69 190
3328.82 188
3328.95 185
3329.09 178
3329.22 166
3329.35 149
3329.48 128
3329.62 104
3329.75 82
3329.88 65
3330.02 53
3330.15 49
3330.28 51
3330.41 57
3330.55 63
3330.68 69
3330.81 72
3330.94 73
3331.08 73
3331.21 73
3331.34 72
3331.47 72
3331.61 70
3331.74 67
3331.87 61
3332.01 53
3332.14 44
3332.27 37
3332.40 35
3332.54 40
3332.67 51
3332.80 67
3332.93 86
3333.07 104
3333.20 118
3333.33 127
3333.47 130
3333.60 128
3333.73 123
3333.86 117
3334.00 111
3334.13 106
3334.26 102
3334.39 98
3334.53 94
3334.66 89
3334.79 83
3334.93 78
3335.06 74
3335.19 73
3335.32 74
3335.46 79
3335.59 84
3335.72 90
3335.85 93
3335.99 93
3336.12 88
3336.25 80
3336.39 69
3336.52 57
3336.65 46
3336.78 36
3336.92 28
3337.05 21
3337.18 14
3337.32 8
3337.45 2
3337.58 0
3337.71 0
3337.85 0
3337.98 0
3338.11 0
3338.25 0
3338.38 0
3338.51 0
3338.64 3
3338.78 9
3338.91 15
3339.04 21
3339.18 27
3339.31 34
3339.44 41
3339.57 48
3339.71 55
3339.84 64
3339.97 73
3340.11 82
3340.24 91
3340.37 99
3340.50 104
3340.64 106
3340.77 103
3340.90 97
3341.04 88
3341.17 78
3341.30 69
3341.43 61
3341.57 56
3341.70 54
3341.83 56
3341.97 61
3342.10 68
3342.23 76
3342.36 84
3342.50 90
3342.63 93
3342.76 94
3342.90 91
3343.03 85
3343.16 77
3343.29 67
3343.43 56
3343.56 44
3343.69 33
3343.83 22
3343.96 13
3344.09 5
3344.23 0
3344.36 0
3344.49 0
3344.62 6
3344.76 16
3344.89 30
3345.02 46
3345.16 61
3345.29 73
3345.42 81
3345.55 83
3345.69 80
3345.82 74
3345.95 66
3346.09 58
3346.22 52
3346.35 49
3346.49 48
3346.62 48
3346.75 48
3346.88 48
3347.02 47
3347.15 45
3347.28 42
3347.42 41
3347.55 41
3347.68 43
3347.82 46
3347.95 49
3348.08 54
3348.21 58
3348.35 62
3348.48 67
3348.61 73
3348.75 80
3348.88 89
3349.01 99
3349.15 110
3349.28 120
3349.41 131
3349.55 139
3349.68 146
3349.81 150
3349.94 152
3350.08 153
3350.21 151
3350.34 146
3350.48 141
3350.61 134
3350.74 128
3350.88 122
3351.01 117
3351.14 114
3351.27 112
3351.41 111
3351.54 111
3351.67 113
3351.81 116
3351.94 120
3352.07 125
3352.21 130
3352.34 133
3352.47 133
3352.61 130
3352.74 122
3352.87 109
3353.01 94
3353.14 78
3353.27 63
3353.40 52
3353.54 46
3353.67 45
3353.80 51
3353.94 61
3354.07 72
3354.20 83
3354.34 91
3354.47 95
3354.60 95
3354.74 92
3354.87 88
3355.00 85
3355.14 85
3355.27 88
3355.40 95
3355.53 104
3355.67 113
3355.80 123
3355.93 131
3356.07 137
3356.20 141
3356.33 140
3356.47 135
3356.60 126
3356.73 113
3356.87 99
3357.00 85
3357.13 73
3357.27 65
3357.40 62
3357.53 62
3357.67 64
3357.80 68
3357.93 73
3358.07 77
3358.20 80
3358.33 83
3358.47 83
3358.60 82
3358.73 78
3358.86 72
3359.00 64
3359.13 58
3359.26 55
3359.40 56
3359.53 61
3359.66 71
3359.80 84
3359.93 98
3360.06 112
3360.20 125
3360.33 136
3360.46 147
3360.60 156
3360.73 163
3360.86 168
3361.00 170
3361.13 169
3361.26 166
3361.40 162
3361.53 159
3361.66 157
3361.80 158
3361.93 161
3362.06 165
3362.20 167
3362.33 166
3362.46 162
3362.60 153
3362.73 143
3362.86 132
3363.00 124
3363.13 122
3363.26 125
3363.40 135
3363.53 149
3363.66 165
3363.80 180
3363.93 190
3364.06 195
3364.20 193
3364.33 187
3364.46 178
3364.60 171
3364.73 167
3364.86 168
3365.00 174
3365.13 184
3365.26 197
3365.40 212
3365.53 228
3365.66 244
3365.80 261
3365.93 279
3366.06 298
3366.20 318
3366.33 341
3366.46 364
3366.60 389
3366.73 413
3366.86 436
3367.00 457
3367.13 476
3367.26 493
3367.40 510
3367.53 527
3367.66 543
3367.80 557
3367.93 566
3368.06 568
3368.20 562
3368.33 548
3368.46 527
3368.60 502
3368.73 478
3368.86 458
3369.00 444
3369.13 435
3369.27 430
3369.40 424
3369.53 415
3369.67 401
3369.80 382
3369.93 358
3370.07 333
3370.20 311
3370.33 293
3370.47 280
3370.60 273
3370.73 270
3370.87 269
3371.00 267
3371.13 265
3371.27 262
3371.40 258
3371.53 255
3371.67 253
3371.80 254
3371.93 256
3372.07 259
3372.20 262
3372.33 266
3372.47 269
3372.60 272
3372.74 277
3372.87 284
3373.00 292
3373.14 300
3373.27 307
3373.40 311
3373.54 311
3373.67 308
3373.80 301
3373.94 293
3374.07 285
3374.20 279
3374.34 275
3374.47 274
3374.60 274
3374.74 275
3374.87 276
3375.01 276
3375.14 273
3375.27 268
3375.41 261
3375.54 253
3375.67 244
3375.81 236
3375.94 230
3376.07 226
3376.21 223
3376.34 221
3376.47 218
3376.61 215
3376.74 210
3376.88 203
3377.01 194
3377.14 184
3377.28 174
3377.41 164
3377.54 155
3377.68 147
3377.81 141
3377.94 137
3378.08 134
3378.21 132
3378.35 129
3378.48 125
3378.61 121
3378.75 116
3378.88 111
3379.01 107
3379.15 104
3379.28 103
3379.41 105
3379.55 109
3379.68 116
3379.82 124
3379.95 134
3380.08 144
3380.22 154
3380.35 164
3380.48 173
3380.62 181
3380.75 188
3380.88 194
3381.02 199
3381.15 202
3381.29 204
3381.42 205
3381.55 205
3381.69 204
3381.82 204
3381.95 205
3382.09 207
3382.22 211
3382.35 215
3382.49 218
3382.62 221
3382.76 223
3382.89 222
3383.02 219
3383.16 215
3383.29 211
3383.42 208
3383.56 205
3383.69 203
3383.83 201
3383.96 199
3384.09 194
3384.23 187
3384.36 178
3384.49 167
3384.63 155
3384.76 143
3384.90 132
3385.03 124
3385.16 119
3385.30 117
3385.43 117
3385.56 118
3385.70 118
3385.83 118
3385.97 115
3386.10 111
3386.23 107
3386.37 105
3386.50 106
3386.63 109
3386.77 114
3386.90 120
3387.04 125
3387.17 127
3387.30 126
3387.44 122
3387.57 116
3387.70 110
3387.84 103
3387.97 97
3388.11 93
3388.24 91
3388.37 91
3388.51 94
3388.64 99
3388.78 105
3388.91 110
3389.04 114
3389.18 114
3389.31 110
3389.44 102
3389.58 90
3389.71 77
3389.85 62
3389.98 48
3390.11 35
3390.25 23
3390.38 13
3390.52 4
3390.65 0
3390.78 0
3390.92 0
3391.05 0
3391.18 0
3391.32 0
3391.45 0
3391.59 0
3391.72 0
3391.85 5
3391.99 11
3392.12 17
3392.26 23
3392.39 28
3392.52 33
3392.66 37
3392.79 40
3392.93 42
3393.06 44
3393.19 46
3393.33 49
3393.46 55
3393.59 62
3393.73 72
3393.86 81
3394.00 90
3394.13 97
3394.26 101
3394.40 102
3394.53 101
3394.67 98
3394.80 95
3394.93 92
3395.07 90
3395.20 90
3395.34 93
3395.47 98
3395.60 106
3395.74 115
3395.87 125
3396.01 135
3396.14 141
3396.27 145
3396.41 144
3396.54 139
3396.68 132
3396.81 125
3396.94 118
3397.08 113
3397.21 109
3397.35 107
3397.48 107
3397.61 107
3397.75 106
3397.88 105
3398.02 104
3398.15 102
3398.28 100
3398.42 99
3398.55 100
3398.69 102
3398.82 107
3398.95 111
3399.09 115
3399.22 115
3399.36 111
3399.49 103
3399.62 92
3399.76 79
3399.89 69
3400.03 61
3400.16 59
3400.29 61
3400.43 66
3400.56 72
3400.70 77
3400.83 82
3400.96 84
3401.10 85
3401.23 83
3401.37 81
3401.50 76
3401.63 68
3401.77 58
3401.90 45
3402.04 30
3402.17 16
3402.30 2
3402.44 0
3402.57 0
3402.71 0
3402.84 0
3402.98 0
3403.11 0
3403.24 2
3403.38 12
3403.51 21
3403.65 29
3403.78 35
3403.91 38
3404.05 36
3404.18 29
3404.32 18
3404.45 5
3404.58 0
3404.72 0
3404.85 0
3404.99 0
3405.12 0
3405.26 0
3405.39 0
3405.52 8
3405.66 14
3405.79 17
3405.93 17
3406.06 15
3406.19 12
3406.33 9
3406.46 7
3406.60 5
3406.73 4
3406.87 4
3407.00 8
3407.13 14
3407.27 23
3407.40 33
3407.54 43
3407.67 51
3407.80 57
3407.94 58
3408.07 55
3408.21 48
3408.34 39
3408.48 29
3408.61 20
3408.74 13
3408.88 11
3409.01 15
3409.15 23
3409.28 36
3409.42 49
3409.55 61
3409.68 71
3409.82 76
3409.95 78
3410.09 76
3410.22 72
3410.36 68
3410.49 63
3410.62 59
3410.76 54
3410.89 50
3411.03 44
3411.16 38
3411.29 32
3411.43 26
3411.56 22
3411.70 18
3411.83 17
3411.97 18
3412.10 21
3412.23 26
3412.37 32
3412.50 39
3412.64 48
3412.77 56
3412.91 64
3413.04 72
3413.17 80
3413.31 88
3413.44 94
3413.58 100
3413.71 104
3413.85 107
3413.98 108
3414.12 108
3414.25 107
3414.38 106
3414.52 104
3414.65 103
3414.79 102
3414.92 99
3415.06 95
3415.19 88
3415.32 79
3415.46 69
3415.59 57
3415.73 46
3415.86 36
3416.00 27
3416.13 21
3416.26 16
3416.40 14
3416.53 13
3416.67 14
3416.80 16
3416.94 19
3417.07 23
3417.21 28
3417.34 33
3417.47 37
3417.61 40
3417.74 41
3417.88 41
3418.01 40
3418.15 37
3418.28 33
3418.41 29
3418.55 25
3418.68 22
3418.82 18
3418.95 14
3419.09 9
3419.22 5
3419.36 1
3419.49 0
3419.62 0
3419.76 2
3419.89 7
3420.03 13
3420.16 18
3420.30 21
3420.43 19
3420.57 14
3420.70 4
3420.83 0
3420.97 0
3421.10 0
3421.24 0
3421.37 0
3421.51 0
3421.64 0
3421.78 0
3421.91 12
3422.04 26
3422.18 38
3422.31 47
3422.45 54
3422.58 58
3422.72 60
3422.85 59
3422.99 56
3423.12 53
3423.25 49
3423.39 48
3423.52 48
3423.66 51
3423.79 56
3423.93 61
3424.06 65
3424.20 68
3424.33 68
3424.47 67
3424.60 64
3424.73 60
3424.87 57
3425.00 54
3425.14 51
3425.27 46
3425.41 39
3425.54 29
3425.68 17
3425.81 3
3425.95 0
3426.08 0
3426.21 0
3426.35 0
3426.48 0
3426.62 0
3426.75 0
3426.89 0
3427.02 11
3427.16 26
3427.29 42
3427.43 58
3427.56 73
3427.69 86
3427.83 95
3427.96 100
3428.10 99
3428.23 93
3428.37 84
3428.50 75
3428.64 66
3428.77 60
3428.91 57
3429.04 56
3429.18 56
3429.31 55
3429.44 53
3429.58 49
3429.71 44
3429.85 38
3429.98 33
3430.12 31
3430.25 30
3430.39 31
3430.52 33
3430.66 37
3430.79 41
3430.93 45
3431.06 49
3431.20 53
3431.33 59
3431.46 66
3431.60 73
3431.73 80
3431.87 86
3432.00 90
3432.14 90
3432.27 89
3432.41 87
3432.54 87
3432.68 90
3432.81 98
3432.95 110
3433.08 125
3433.22 138
3433.35 148
3433.48 151
3433.62 146
3433.75 133
3433.89 116
3434.02 98
3434.16 82
3434.29 72
3434.43 69
3434.56 74
3434.70 85
3434.83 98
3434.97 112
3435.10 124
3435.24 134
3435.37 141
3435.51 146
3435.64 149
3435.77 153
3435.91 155
3436.04 156
3436.18 154
3436.31 149
3436.45 140
3436.58 129
3436.72 117
3436.85 107
3436.99 103
3437.12 105
3437.26 114
3437.39 131
3437.53 151
3437.66 175
3437.80 197
3437.93 215
3438.07 229
3438.20 239
3438.34 245
3438.47 250
3438.61 255
3438.74 260
3438.87 267
3439.01 274
3439.14 279
3439.28 282
3439.41 281
3439.55 277
3439.68 273
3439.82 270
3439.95 272
3440.09 282
3440.22 299
3440.36 324
3440.49 354
3440.63 387
3440.76 421
3440.90 455
3441.03 487
3441.17 519
3441.30 551
3441.44 587
3441.57 626
3441.71 668
3441.84 711
3441.98 753
3442.11 790
3442.25 821
3442.38 843
3442.52 856
3442.65 861
3442.79 860
3442.92 853
3443.05 842
3443.19 828
3443.32 812
3443.46 796
3443.59 779
3443.73 764
3443.86 751
3444.00 741
3444.13 733
3444.27 730
3444.40 733
3444.54 741
3444.67 756
3444.81 776
3444.94 800
3445.08 826
3445.21 850
3445.35 870
3445.48 885
3445.62 892
3445.75 893
3445.89 887
3446.02 875
3446.16 858
3446.29 838
3446.43 817
3446.56 797
3446.70 779
3446.83 764
3446.97 755
3447.10 749
3447.24 746
3447.37 741
3447.51 733
3447.64 720
3447.78 702
3447.91 681
3448.05 657
3448.18 633
3448.32 611
3448.45 592
3448.59 573
3448.72 555
3448.86 535
3448.99 514
3449.13 492
3449.26 471
3449.40 451
3449.53 434
3449.67 419
3449.80 408
3449.94 398
3450.07 390
3450.21 383
3450.34 376
3450.48 371
3450.61 366
3450.75 363
3450.88 362
3451.02 361
3451.15 361
3451.29 362
3451.42 363
3451.56 365
3451.69 367
3451.83 368
3451.96 369
3452.10 367
3452.23 364
3452.37 359
3452.50 353
3452.64 347
3452.77 341
3452.91 338
3453.04 338
3453.18 340
3453.31 343
3453.45 345
3453.58 346
3453.72 343
3453.85 337
3453.99 328
3454.12 319
3454.26 310
3454.39 304
3454.53 300
3454.66 298
3454.80 297
3454.94 294
3455.07 290
3455.21 285
3455.34 280
3455.48 277
3455.61 277
3455.75 282
3455.88 291
3456.02 302
3456.15 315
3456.29 327
3456.42 335
3456.56 340
3456.69 339
3456.83 335
3456.96 328
3457.10 318
3457.23 309
3457.37 299
3457.50 292
3457.64 286
3457.77 282
3457.91 280
3458.04 281
3458.18 282
3458.31 282
3458.45 280
3458.58 276
3458.72 267
3458.85 254
3458.99 239
3459.13 222
3459.26 208
3459.40 198
3459.53 193
3459.67 194
3459.80 199
3459.94 206
3460.07 211
3460.21 213
3460.34 211
3460.48 205
3460.61 199
3460.75 193
3460.88 191
3461.02 191
3461.15 194
3461.29 196
3461.42 196
3461.56 191
3461.69 183
3461.83 171
3461.96 158
3462.10 146
3462.24 137
3462.37 130
3462.51 125
3462.64 121
3462.78 119
3462.91 118
3463.05 118
3463.18 121
3463.32 128
3463.45 139
3463.59 155
3463.72 173
3463.86 193
3463.99 213
3464.13 230
3464.26 246
3464.40 259
3464.54 270
3464.67 279
3464.81 287
3464.94 293
3465.08 296
3465.21 295
3465.35 292
3465.48 288
3465.62 284
3465.75 281
3465.89 281
3466.02 282
3466.16 284
3466.29 283
3466.43 280
3466.57 273
3466.70 265
3466.84 257
3466.97 251
3467.11 249
3467.24 250
3467.38 255
3467.51 261
3467.65 268
3467.78 273
3467.92 276
3468.05 276
3468.19 272
3468.32 265
3468.46 256
3468.60 245
3468.73 234
3468.87 224
3469.00 217
3469.14 213
3469.27 210
3469.41 209
3469.54 207
3469.68 203
3469.81 199
3469.95 192
3470.09 185
3470.22 177
3470.36 169
3470.49 162
3470.63 154
3470.76 146
3470.90 140
3471.03 135
3471.17 134
3471.30 136
3471.44 142
3471.57 149
3471.71 158
3471.85 165
3471.98 170
3472.12 173
3472.25 174
3472.39 175
3472.52 177
3472.66 182
3472.79 189
3472.93 198
3473.06 207
3473.20 215
3473.34 220
3473.47 222
3473.61 221
3473.74 218
3473.88 213
3474.01 206
3474.15 199
3474.28 193
3474.42 187
3474.56 183
3474.69 180
3474.83 180
3474.96 180
3475.10 181
3475.23 179
3475.37 175
3475.50 169
3475.64 162
3475.77 157
3475.91 154
3476.05 156
3476.18 163
3476.32 172
3476.45 181
3476.59 186
3476.72 184
3476.86 174
3476.99 154
3477.13 127
3477.27 94
3477.40 61
3477.54 29
3477.67 3
3477.81 0
3477.94 0
3478.08 0
3478.21 0
3478.35 0
3478.49 0
3478.62 0
3478.76 7
3478.89 13
3479.03 17
3479.16 20
3479.30 22
3479.43 25
3479.57 29
3479.71 34
3479.84 39
3479.98 43
3480.11 46
3480.25 49
3480.38 53
3480.52 58
3480.66 66
3480.79 77
3480.93 93
3481.06 110
3481.20 128
3481.33 144
3481.47 157
3481.60 164
3481.74 166
3481.88 163
3482.01 156
3482.15 148
3482.28 141
3482.42 137
3482.55 136
3482.69 141
3482.83 151
3482.96 165
3483.10 182
3483.23 200
3483.37 219
3483.50 237
3483.64 253
3483.78 265
3483.91 273
3484.05 277
3484.18 278
3484.32 275
3484.45 270
3484.59 265
3484.73 260
3484.86 255
3485.00 248
3485.13 240
3485.27 227
3485.40 210
3485.54 188
3485.68 163
3485.81 135
3485.95 109
3486.08 86
3486.22 68
3486.35 56
3486.49 49
3486.63 49
3486.76 52
3486.90 60
3487.03 70
3487.17 82
3487.30 96
3487.44 112
3487.58 128
3487.71 144
3487.85 159
3487.98 171
3488.12 179
3488.25 182
3488.39 179
3488.53 172
3488.66 163
3488.80 153
3488.93 148
3489.07 149
3489.20 158
3489.34 173
3489.48 193
3489.61 215
3489.75 237
3489.88 255
3490.02 267
3490.16 273
3490.29 274
3490.43 271
3490.56 265
3490.70 259
3490.83 254
3490.97 252
3491.11 252
3491.24 254
3491.38 257
3491.51 259
3491.65 260
3491.78 260
3491.92 256
3492.06 250
3492.19 242
3492.33 232
3492.46 219
3492.60 206
3492.74 193
3492.87 180
3493.01 169
3493.14 161
3493.28 155
3493.42 152
3493.55 151
3493.69 150
3493.82 149
3493.96 148
3494.09 147
3494.23 146
3494.37 146
3494.50 149
3494.64 154
3494.77 161
3494.91 170
3495.05 179
3495.18 187
3495.32 193
3495.45 197
3495.59 199
3495.73 198
3495.86 195
3496.00 191
3496.13 186
3496.27 181
3496.40 175
3496.54 168
3496.68 161
3496.81 153
3496.95 144
3497.08 133
3497.22 121
3497.36 110
3497.49 99
3497.63 91
3497.76 86
3497.90 84
3498.04 85
3498.17 87
3498.31 88
3498.44 87
3498.58 83
3498.72 76
3498.85 69
3498.99 63
3499.12 60
3499.26 63
3499.40 71
3499.53 83
3499.67 96
3499.80 108
3499.94 118
3500.08 124
3500.21 126
3500.35 124
3500.48 120
3500.62 113
3500.76 104
3500.89 93
3501.03 81
3501.16 67
3501.30 54
3501.44 41
3501.57 30
3501.71 21
3501.84 14
3501.98 7
3502.12 2
3502.25 0
3502.39 0
3502.52 0
3502.66 0
3502.80 0
3502.93 0
3503.07 0
3503.20 0
3503.34 2
3503.48 12
3503.61 25
3503.75 38
3503.88 52
3504.02 66
3504.16 78
3504.29 87
3504.43 94
3504.57 99
3504.70 103
3504.84 107
3504.97 111
3505.11 116
3505.25 121
3505.38 125
3505.52 129
3505.65 131
3505.79 132
3505.93 132
3506.06 132
3506.20 131
3506.33 128
3506.47 124
3506.61 117
3506.74 108
3506.88 99
3507.01 90
3507.15 84
3507.29 83
3507.42 87
3507.56 98
3507.70 114
3507.83 132
3507.97 149
3508.10 162
3508.24 168
3508.38 168
3508.51 161
3508.65 148
3508.78 134
3508.92 120
3509.06 110
3509.19 105
3509.33 107
3509.47 114
3509.60 124
3509.74 137
3509.87 149
3510.01 159
3510.15 167
3510.28 171
3510.42 172
3510.56 170
3510.69 167
3510.83 164
3510.96 161
3511.10 160
3511.24 162
3511.37 166
3511.51 173
3511.64 180
3511.78 187
3511.92 193
3512.05 198
3512.19 200
3512.33 199
3512.46 197
3512.60 195
3512.73 193
3512.87 193
3513.01 194
3513.14 197
3513.28 203
3513.42 211
3513.55 219
3513.69 227
3513.82 233
3513.96 236
3514.10 235
3514.23 230
3514.37 222
3514.51 212
3514.64 202
3514.78 193
3514.91 187
3515.05 184
3515.19 184
3515.32 188
3515.46 196
3515.60 206
3515.73 220
3515.87 234
3516.01 247
3516.14 258
3516.28 265
3516.41 265
3516.55 260
3516.69 250
3516.82 236
3516.96 222
3517.10 207
3517.23 193
3517.37 181
3517.50 171
3517.64 163
3517.78 156
3517.91 152
3518.05 149
3518.19 146
3518.32 143
3518.46 139
3518.60 133
3518.73 128
3518.87 124
3519.00 122
3519.14 124
3519.28 129
3519.41 135
3519.55 141
3519.69 144
3519.82 142
3519.96 135
3520.10 125
3520.23 114
3520.37 105
3520.50 98
3520.64 96
3520.78 98
3520.91 104
3521.05 112
3521.19 122
3521.32 133
3521.46 143
3521.60 152
3521.73 159
3521.87 162
3522.01 163
3522.14 160
3522.28 155
3522.41 149
3522.55 145
3522.69 144
3522.82 147
3522.96 153
3523.10 161
3523.23 170
3523.37 177
3523.51 181
3523.64 183
3523.78 182
3523.92 181
3524.05 180
3524.19 180
3524.32 181
3524.46 182
3524.60 182
3524.73 180
3524.87 176
3525.01 171
3525.14 167
3525.28 166
3525.42 171
3525.55 180
3525.69 195
3525.83 211
3525.96 226
3526.10 237
3526.24 243
3526.37 242
3526.51 236
3526.64 227
3526.78 217
3526.92 207
3527.05 199
3527.19 193
3527.33 188
3527.46 185
3527.60 184
3527.74 185
3527.87 191
3528.01 201
3528.15 216
3528.28 232
3528.42 249
3528.56 262
3528.69 271
3528.83 274
3528.97 273
3529.10 270
3529.24 269
3529.38 272
3529.51 280
3529.65 293
3529.79 309
3529.92 326
3530.06 340
3530.19 350
3530.33 352
3530.47 348
3530.60 338
3530.74 324
3530.88 307
3531.01 289
3531.15 274
3531.29 263
3531.42 259
3531.56 260
3531.70 267
3531.83 278
3531.97 290
3532.11 300
3532.24 306
3532.38 308
3532.52 306
3532.65 302
3532.79 298
3532.93 296
3533.06 296
3533.20 299
3533.34 303
3533.47 310
3533.61 317
3533.75 325
3533.88 333
3534.02 340
3534.16 346
3534.29 349
3534.43 351
3534.57 350
3534.70 349
3534.84 349
3534.98 350
3535.11 353
3535.25 360
3535.39 370
3535.52 384
3535.66 401
3535.80 422
3535.93 444
3536.07 469
3536.21 495
3536.34 522
3536.48 547
3536.62 570
3536.75 587
3536.89 598
3537.03 602
3537.16 601
3537.30 596
3537.44 590
3537.57 585
3537.71 582
3537.85 583
3537.98 586
3538.12 590
3538.26 593
3538.39 594
3538.53 593
3538.67 591
3538.80 589
3538.94 589
3539.08 591
3539.21 596
3539.35 603
3539.49 610
3539.63 615
3539.76 618
3539.90 617
3540.04 611
3540.17 602
3540.31 587
3540.45 567
3540.58 541
3540.72 510
3540.86 476
3540.99 439
3541.13 404
3541.27 374
3541.40 352
3541.54 338
3541.68 334
3541.81 336
3541.95 344
3542.09 354
3542.22 365
3542.36 375
3542.50 384
3542.63 391
3542.77 395
3542.91 397
3543.04 396
3543.18 393
3543.32 388
3543.46 383
3543.59 379
3543.73 378
3543.87 379
3544.00 382
3544.14 386
3544.28 388
3544.41 388
3544.55 384
3544.69 376
3544.82 364
3544.96 351
3545.10 337
3545.23 324
3545.37 312
3545.51 303
3545.65 296
3545.78 292
3545.92 289
3546.06 288
3546.19 287
3546.33 286
3546.47 286
3546.60 286
3546.74 286
3546.88 284
3547.01 281
3547.15 275
3547.29 266
3547.42 254
3547.56 242
3547.70 229
3547.84 219
3547.97 213
3548.11 211
3548.25 212
3548.38 215
3548.52 220
3548.66 225
3548.79 229
3548.93 232
3549.07 234
3549.20 234
3549.34 233
3549.48 230
3549.62 223
3549.75 213
3549.89 199
3550.03 182
3550.16 164
3550.30 145
3550.44 129
3550.57 117
3550.71 111
3550.85 109
3550.99 111
3551.12 114
3551.26 116
3551.40 117
3551.53 116
3551.67 114
3551.81 114
3551.94 115
3552.08 120
3552.22 128
3552.36 137
3552.49 147
3552.63 155
3552.77 162
3552.90 168
3553.04 172
3553.18 177
3553.31 181
3553.45 187
3553.59 192
3553.73 197
3553.86 201
3554.00 205
3554.14 209
3554.27 210
3554.41 210
3554.55 207
3554.68 201
3554.82 190
3554.96 176
3555.10 159
3555.23 142
3555.37 127
3555.51 116
3555.64 111
3555.78 112
3555.92 120
3556.06 132
3556.19 146
3556.33 160
3556.47 172
3556.60 181
3556.74 185
3556.88 185
3557.01 180
3557.15 170
3557.29 158
3557.43 144
3557.56 131
3557.70 120
3557.84 112
3557.97 106
3558.11 103
3558.25 101
3558.39 97
3558.52 92
3558.66 86
3558.80 78
3558.93 69
3559.07 61
3559.21 52
3559.35 43
3559.48 34
3559.62 26
3559.76 20
3559.89 17
3560.03 19
3560.17 25
3560.31 35
3560.44 47
3560.58 58
3560.72 66
3560.85 68
3560.99 63
3561.13 52
3561.27 38
3561.40 23
3561.54 10
3561.68 1
3561.81 0
3561.95 0
3562.09 6
3562.23 13
3562.36 18
3562.50 20
3562.64 18
3562.77 11
3562.91 2
3563.05 0
3563.19 0
3563.32 0
3563.46 0
3563.60 0
3563.74 0
3563.87 0
3564.01 4
3564.15 10
3564.28 14
3564.42 16
3564.56 16
3564.70 15
3564.83 12
3564.97 10
3565.11 8
3565.24 7
3565.38 7
3565.52 7
3565.66 7
3565.79 9
3565.93 10
3566.07 13
3566.21 18
3566.34 25
3566.48 33
3566.62 41
3566.75 48
3566.89 52
3567.03 54
3567.17 52
3567.30 49
3567.44 46
3567.58 44
3567.72 46
3567.85 51
3567.99 60
3568.13 73
3568.27 87
3568.40 101
3568.54 114
3568.68 123
3568.81 127
3568.95 127
3569.09 122
3569.23 112
3569.36 101
3569.50 88
3569.64 77
3569.78 69
3569.91 65
3570.05 67
3570.19 73
3570.33 83
3570.46 93
3570.60 102
3570.74 107
3570.87 107
3571.01 101
3571.15 91
3571.29 80
3571.42 71
3571.56 65
3571.70 63
3571.84 67
3571.97 74
3572.11 82
3572.25 89
3572.39 94
3572.52 95
3572.66 95
3572.80 93
3572.94 93
3573.07 94
3573.21 99
3573.35 104
3573.48 110
3573.62 113
3573.76 113
3573.90 109
3574.03 101
3574.17 92
3574.31 84
3574.45 79
3574.58 80
3574.72 86
3574.86 98
3575.00 113
3575.13 130
3575.27 147
3575.41 160
3575.55 169
3575.68 173
3575.82 172
3575.96 167
3576.10 161
3576.23 154
3576.37 147
3576.51 142
3576.65 137
3576.78 131
3576.92 125
3577.06 116
3577.20 107
3577.33 97
3577.47 89
3577.61 86
3577.75 88
3577.88 96
3578.02 110
3578.16 128
3578.30 148
3578.43 166
3578.57 179
3578.71 187
3578.85 188
3578.98 184
3579.12 177
3579.26 169
3579.40 165
3579.53 166
3579.67 173
3579.81 183
3579.95 193
3580.08 200
3580.22 201
3580.36 195
3580.50 182
3580.63 165
3580.77 147
3580.91 131
3581.05 120
3581.18 116
3581.32 118
3581.46 125
3581.60 133
3581.73 140
3581.87 144
3582.01 144
3582.15 139
3582.28 131
3582.42 122
3582.56 112
3582.70 105
3582.83 101
3582.97 99
3583.11 101
3583.25 104
3583.39 109
3583.52 113
3583.66 117
3583.80 118
3583.94 118
3584.07 114
3584.21 106
3584.35 95
3584.49 81
3584.62 65
3584.76 50
3584.90 36
3585.04 25
3585.17 16
3585.31 9
3585.45 4
3585.59 0
3585.72 0
3585.86 0
3586.00 0
3586.14 0
3586.28 0
3586.41 0
3586.55 0
3586.69 0
3586.83 4
3586.96 14
3587.10 25
3587.24 37
3587.38 48
3587.51 58
3587.65 64
3587.79 66
3587.93 63
3588.06 55
3588.20 46
3588.34 35
3588.48 27
3588.62 21
3588.75 17
3588.89 17
3589.03 18
3589.17 20
3589.30 22
3589.44 24
3589.58 27
3589.72 29
3589.86 32
3589.99 35
3590.13 38
3590.27 42
3590.41 47
3590.54 53
3590.68 58
3590.82 65
3590.96 72
3591.09 79
3591.23 86
3591.37 92
3591.51 97
3591.65 100
3591.78 100
3591.92 96
3592.06 90
3592.20 81
3592.33 71
3592.47 62
3592.61 55
3592.75 51
3592.89 49
3593.02 49
3593.16 49
3593.30 50
3593.44 49
3593.57 48
3593.71 46
3593.85 45
3593.99 43
3594.13 42
3594.26 42
3594.40 44
3594.54 47
3594.68 52
3594.81 57
3594.95 62
3595.09 64
3595.23 62
3595.37 56
3595.50 47
3595.64 36
3595.78 28
3595.92 24
3596.06 28
3596.19 39
3596.33 56
3596.47 77
3596.61 97
3596.74 115
3596.88 127
3597.02 132
3597.16 132
3597.30 127
3597.43 119
3597.57 111
3597.71 103
3597.85 98
3597.99 96
3598.12 98
3598.26 105
3598.40 116
3598.54 131
3598.67 147
3598.81 165
3598.95 180
3599.09 190
3599.23 195
3599.36 193
3599.50 188
3599.64 180
3599.78 174
3599.92 170
3600.05 170
3600.19 174
3600.33 177
3600.47 177
3600.61 172
3600.74 161
3600.88 145
3601.02 127
3601.16 108
3601.30 92
3601.43 81
3601.57 73
3601.71 68
3601.85 64
3601.98 60
3602.12 54
3602.26 46
3602.40 36
3602.54 26
3602.67 15
3602.81 6
3602.95 0
3603.09 0
3603.23 0
3603.36 0
3603.50 0
3603.64 1
3603.78 11
3603.92 22
3604.05 33
3604.19 42
3604.33 49
3604.47 52
3604.61 52
3604.74 50
3604.88 46
3605.02 42
3605.16 39
3605.30 36
3605.43 33
3605.57 31
3605.71 30
3605.85 30
3605.99 33
3606.12 37
3606.26 44
3606.40 53
3606.54 61
3606.68 69
3606.81 74
3606.95 77
3607.09 77
3607.23 75
3607.37 73
3607.51 69
3607.64 65
3607.78 59
3607.92 53
3608.06 46
3608.20 39
3608.33 33
3608.47 30
3608.61 32
3608.75 39
3608.89 50
3609.02 64
3609.16 79
3609.30 93
3609.44 103
3609.58 109
3609.71 111
3609.85 110
3609.99 108
3610.13 106
3610.27 106
3610.40 107
3610.54 109
3610.68 112
3610.82 114
3610.96 116
3611.10 117
3611.23 116
3611.37 114
3611.51 109
3611.65 104
3611.79 95
3611.92 85
3612.06 72
3612.20 58
3612.34 43
3612.48 29
3612.61 16
3612.75 4
3612.89 0
3613.03 0
3613.17 0
3613.31 0
3613.44 12
3613.58 31
3613.72 54
3613.86 78
3614.00 101
3614.13 119
3614.27 130
3614.41 131
3614.55 125
3614.69 112
3614.83 96
3614.96 80
3615.10 66
3615.24 56
3615.38 50
3615.52 48
3615.66 46
3615.79 44
3615.93 41
3616.07 38
3616.21 33
3616.35 28
3616.48 25
3616.62 22
3616.76 20
3616.90 18
3617.04 16
3617.18 12
3617.31 8
3617.45 4
3617.59 1
3617.73 1
3617.87 4
3618.01 10
3618.14 18
3618.28 28
3618.42 38
3618.56 47
3618.70 54
3618.83 58
3618.97 60
3619.11 59
3619.25 55
3619.39 49
3619.53 41
3619.66 33
3619.80 25
3619.94 19
3620.08 16
3620.22 15
3620.36 16
3620.49 19
3620.63 23
3620.77 25
3620.91 24
3621.05 21
3621.19 17
3621.32 10
3621.46 4
3621.60 0
3621.74 0
3621.88 0
3622.02 0
3622.15 0
3622.29 0
3622.43 0
3622.57 0
3622.71 0
3622.85 0
3622.98 5
3623.12 16
3623.26 29
3623.40 43
3623.54 56
3623.68 66
3623.81 72
3623.95 74
3624.09 72
3624.23 70
3624.37 69
3624.51 70
3624.64 74
3624.78 81
3624.92 87
3625.06 91
3625.20 91
3625.34 87
3625.47 78
3625.61 68
3625.75 59
3625.89 52
3626.03 50
3626.17 51
3626.31 55
3626.44 60
3626.58 63
3626.72 64
3626.86 60
3627.00 55
3627.14 48
3627.27 41
3627.41 37
3627.55 34
3627.69 34
3627.83 35
3627.97 36
3628.10 37
3628.24 37
3628.38 38
3628.52 39
3628.66 40
3628.80 42
3628.94 43
3629.07 43
3629.21 42
3629.35 39
3629.49 34
3629.63 28
3629.77 21
3629.91 14
3630.04 7
3630.18 0
3630.32 0
3630.46 0
3630.60 0
3630.74 0
3630.87 0
3631.01 0
3631.15 0
3631.29 0
3631.43 17
3631.57 35
3631.71 52
3631.84 65
3631.98 73
3632.12 74
3632.26 71
3632.40 67
3632.54 62
3632.68 61
3632.81 63
3632.95 67
3633.09 73
3633.23 78
3633.37 82
3633.51 83
3633.65 81
3633.78 78
3633.92 76
3634.06 73
3634.20 72
3634.34 72
3634.48 71
3634.62 70
3634.75 69
3634.89 68
3635.03 67
3635.17 68
3635.31 72
3635.45 79
3635.59 88
3635.72 100
3635.86 113
3636.00 125
3636.14 135
3636.28 141
3636.42 144
3636.56 143
3636.69 139
3636.83 133
3636.97 125
3637.11 117
3637.25 107
3637.39 97
3637.53 86
3637.66 75
3637.80 67
3637.94 62
3638.08 62
3638.22 67
3638.36 76
3638.50 87
3638.63 98
3638.77 106
3638.91 109
3639.05 106
3639.19 98
3639.33 86
3639.47 74
3639.61 61
3639.74 51
3639.88 42
3640.02 37
3640.16 34
3640.30 34
3640.44 35
3640.58 38
3640.71 43
3640.85 50
3640.99 59
3641.13 71
3641.27 85
3641.41 101
3641.55 117
3641.69 130
3641.82 141
3641.96 148
3642.10 151
3642.24 150
3642.38 146
3642.52 142
3642.66 137
3642.80 133
3642.93 129
3643.07 127
3643.21 124
3643.35 122
3643.49 120
3643.63 120
3643.77 120
3643.91 120
3644.04 121
3644.18 122
3644.32 124
3644.46 127
3644.60 132
3644.74 140
3644.88 151
3645.02 164
3645.15 179
3645.29 193
3645.43 204
3645.57 212
3645.71 217
3645.85 220
3645.99 221
3646.13 222
3646.26 224
3646.40 225
3646.54 225
3646.68 222
3646.82 217
3646.96 208
3647.10 198
3647.24 186
3647.38 175
3647.51 163
3647.65 152
3647.79 141
3647.93 131
3648.07 121
3648.21 112
3648.35 104
3648.49 98
3648.62 94
3648.76 93
3648.90 93
3649.04 94
3649.18 95
3649.32 95
3649.46 93
3649.60 90
3649.74 85
3649.87 78
3650.01 73
3650.15 70
3650.29 70
3650.43 73
3650.57 81
3650.71 92
3650.85 105
3650.99 119
3651.12 131
3651.26 141
3651.40 147
3651.54 148
3651.68 145
3651.82 137
3651.96 126
3652.10 112
3652.24 97
3652.37 82
3652.51 69
3652.65 59
3652.79 51
3652.93 47
3653.07 46
3653.21 48
3653.35 51
3653.49 56
3653.62 62
3653.76 71
3653.90 82
3654.04 96
3654.18 111
3654.32 126
3654.46 137
3654.60 144
3654.74 144
3654.88 137
3655.01 124
3655.15 108
3655.29 91
3655.43 77
3655.57 67
3655.71 60
3655.85 56
3655.99 54
3656.13 52
3656.26 48
3656.40 43
3656.54 35
3656.68 27
3656.82 17
3656.96 8
3657.10 0
3657.24 0
3657.38 0
3657.52 0
3657.65 0
3657.79 0
3657.93 0
3658.07 0
3658.21 0
3658.35 7
3658.49 15
3658.63 24
3658.77 34
3658.91 45
3659.04 55
3659.18 65
3659.32 74
3659.46 81
3659.60 84
3659.74 83
3659.88 78
3660.02 69
3660.16 58
3660.30 48
3660.44 38
3660.57 33
3660.71 32
3660.85 36
3660.99 45
3661.13 57
3661.27 70
3661.41 85
3661.55 100
3661.69 113
3661.83 125
3661.97 134
3662.10 141
3662.24 142
3662.38 139
3662.52 130
3662.66 117
3662.80 102
3662.94 86
3663.08 72
3663.22 60
3663.36 52
3663.50 47
3663.63 44
3663.77 43
3663.91 42
3664.05 40
3664.19 37
3664.33 33
3664.47 28
3664.61 22
3664.75 15
3664.89 8
3665.03 3
3665.17 1
3665.30 2
3665.44 8
3665.58 17
3665.72 29
3665.86 41
3666.00 51
3666.14 58
3666.28 61
3666.42 61
3666.56 59
3666.70 56
3666.84 53
3666.97 51
3667.11 50
3667.25 49
3667.39 49
3667.53 49
3667.67 47
3667.81 44
3667.95 41
3668.09 37
3668.23 33
3668.37 31
3668.51 32
3668.64 37
3668.78 46
3668.92 59
3669.06 74
3669.20 88
3669.34 97
3669.48 102
3669.62 100
3669.76 92
3669.90 79
3670.04 64
3670.18 50
3670.32 37
3670.45 28
3670.59 23
3670.73 22
3670.87 22
3671.01 24
3671.15 26
3671.29 27
3671.43 28
3671.57 29
3671.71 29
3671.85 31
3671.99 34
3672.13 37
3672.27 41
3672.40 45
3672.54 49
3672.68 55
3672.82 63
3672.96 72
3673.10 83
3673.24 94
3673.38 104
3673.52 112
3673.66 116
3673.80 116
3673.94 115
3674.08 113
3674.22 113
3674.36 115
3674.49 120
3674.63 126
3674.77 133
3674.91 138
3675.05 141
3675.19 141
3675.33 139
3675.47 136
3675.61 132
3675.75 128
3675.89 123
3676.03 117
3676.17 110
3676.31 100
3676.45 91
3676.58 81
3676.72 72
3676.86 64
3677.00 56
3677.14 47
3677.28 36
3677.42 22
3677.56 6
3677.70 0
3677.84 0
3677.98 0
3678.12 0
3678.26 0
3678.40 0
3678.54 0
3678.68 0
3678.81 13
3678.95 29
3679.09 44
3679.23 58
3679.37 68
3679.51 77
3679.65 84
3679.79 89
3679.93 94
3680.07 100
3680.21 106
3680.35 113
3680.49 120
3680.63 125
3680.77 128
3680.91 127
3681.05 122
3681.19 114
3681.32 104
3681.46 93
3681.60 84
3681.74 79
3681.88 79
3682.02 83
3682.16 91
3682.30 103
3682.44 116
3682.58 128
3682.72 139
3682.86 147
3683.00 153
3683.14 157
3683.28 159
3683.42 160
3683.56 158
3683.70 155
3683.84 148
3683.97 138
3684.11 125
3684.25 111
3684.39 97
3684.53 88
3684.67 83
3684.81 87
3684.95 99
3685.09 118
3685.23 142
3685.37 168
3685.51 194
3685.65 215
3685.79 232
3685.93 241
3686.07 244
3686.21 241
3686.35 233
3686.49 223
3686.63 210
3686.77 195
3686.91 178
3687.04 161
3687.18 144
3687.32 127
3687.46 112
3687.60 100
3687.74 92
3687.88 89
3688.02 89
3688.16 91
3688.30 95
3688.44 97
3688.58 97
3688.72 95
3688.86 91
3689.00 86
3689.14 83
3689.28 81
3689.42 82
3689.56 85
3689.70 90
3689.84 95
3689.98 100
3690.12 103
3690.26 105
3690.40 104
3690.53 102
3690.67 98
3690.81 92
3690.95 86
3691.09 80
3691.23 77
3691.37 77
3691.51 80
3691.65 86
3691.79 94
3691.93 101
3692.07 106
3692.21 106
3692.35 101
3692.49 92
3692.63 80
3692.77 66
3692.91 53
3693.05 40
3693.19 30
3693.33 21
3693.47 13
3693.61 7
3693.75 1
3693.89 0
3694.03 0
3694.17 0
3694.31 0
3694.45 0
3694.59 0
3694.72 0
3694.86 0
3695.00 3
3695.14 16
3695.28 30
3695.42 45
3695.56 58
3695.70 66
3695.84 69
3695.98 65
3696.12 54
3696.26 40
3696.40 25
3696.54 11
3696.68 1
3696.82 0
3696.96 0
3697.10 2
3697.24 9
3697.38 15
3697.52 20
3697.66 22
3697.80 23
3697.94 23
3698.08 24
3698.22 26
3698.36 31
3698.50 38
3698.64 47
3698.78 57
3698.92 68
3699.06 77
3699.20 86
3699.34 94
3699.48 102
3699.62 112
3699.76 124
3699.90 138
3700.04 152
3700.18 165
3700.32 175
3700.46 179
3700.60 178
3700.73 173
3700.87 164
3701.01 154
3701.15 145
3701.29 139
3701.43 137
3701.57 138
3701.71 142
3701.85 148
3701.99 154
3702.13 160
3702.27 166
3702.41 172
3702.55 176
3702.69 179
3702.83 179
3702.97 177
3703.11 172
3703.25 164
3703.39 154
3703.53 145
3703.67 137
3703.81 133
3703.95 132
3704.09 136
3704.23 141
3704.37 148
3704.51 155
3704.65 159
3704.79 161
3704.93 161
3705.07 158
3705.21 154
3705.35 150
3705.49 146
3705.63 143
3705.77 138
3705.91 131
3706.05 123
3706.19 113
3706.33 101
3706.47 89
3706.61 77
3706.75 68
3706.89 62
3707.03 58
3707.17 56
3707.31 55
3707.45 57
3707.59 59
3707.73 64
3707.87 72
3708.01 82
3708.15 93
3708.29 106
3708.43 118
3708.57 128
3708.71 135
3708.85 139
3708.99 141
3709.13 140
3709.27 138
3709.41 136
3709.55 135
3709.69 134
3709.83 134
3709.97 134
3710.11 134
3710.25 131
3710.39 127
3710.53 120
3710.67 111
3710.81 101
3710.95 92
3711.09 85
3711.23 80
3711.37 79
3711.51 81
3711.65 83
3711.79 86
3711.93 87
3712.07 86
3712.21 83
3712.35 79
3712.49 76
3712.63 73
3712.77 70
3712.91 69
3713.05 67
3713.19 65
3713.33 62
3713.47 58
3713.61 55
3713.75 53
3713.89 53
3714.03 56
3714.17 62
3714.31 68
3714.45 75
3714.59 80
3714.73 82
3714.87 81
3715.01 77
3715.15 73
3715.29 69
3715.43 68
3715.57 69
3715.71 75
3715.85 83
3715.99 92
3716.13 101
3716.27 107
3716.41 111
3716.55 111
3716.69 108
3716.83 102
3716.97 94
3717.11 86
3717.25 78
3717.39 71
3717.53 64
3717.67 58
3717.81 53
3717.95 50
3718.09 50
3718.23 52
3718.37 57
3718.51 63
3718.65 69
3718.79 73
3718.93 74
3719.07 69
3719.21 60
3719.35 47
3719.50 32
3719.64 17
3719.78 4
3719.92 0
3720.06 0
3720.20 0
3720.34 0
3720.48 0
3720.62 9
3720.76 18
3720.90 27
3721.04 35
3721.18 40
3721.32 44
3721.46 46
3721.60 47
3721.74 47
3721.88 46
3722.02 44
3722.16 42
3722.30 40
3722.44 39
3722.58 40
3722.72 44
3722.86 49
3723.00 55
3723.14 61
3723.28 65
3723.42 65
3723.56 63
3723.70 59
3723.84 55
3723.98 54
3724.12 56
3724.26 62
3724.40 72
3724.54 83
3724.68 94
3724.82 103
3724.96 108
3725.10 109
3725.24 106
3725.38 99
3725.53 90
3725.67 78
3725.81 65
3725.95 51
3726.09 37
3726.23 22
3726.37 6
3726.51 0
3726.65 0
3726.79 0
3726.93 0
3727.07 0
3727.21 0
3727.35 0
3727.49 0
3727.63 14
3727.77 33
3727.91 48
3728.05 59
3728.19 65
3728.33 66
3728.47 64
3728.61 59
3728.75 52
3728.89 45
3729.03 37
3729.17 29
3729.31 23
3729.45 19
3729.59 17
3729.74 17
3729.88 19
3730.02 21
3730.16 21
3730.30 21
3730.44 18
3730.58 16
3730.72 15
3730.86 17
3731.00 22
3731.14 29
3731.28 38
3731.42 45
3731.56 50
3731.70 50
3731.84 46
3731.98 38
3732.12 29
3732.26 19
3732.40 11
3732.54 5
3732.68 3
3732.82 2
3732.96 5
3733.10 9
3733.25 14
3733.39 19
3733.53 23
3733.67 25
3733.81 25
3733.95 24
3734.09 23
3734.23 21
3734.37 20
3734.51 20
3734.65 21
3734.79 23
3734.93 24
3735.07 26
3735.21 29
3735.35 32
3735.49 36
3735.63 41
3735.77 45
3735.91 49
3736.05 51
3736.19 52
3736.34 51
3736.48 49
3736.62 47
3736.76 45
3736.90 44
3737.04 43
3737.18 42
3737.32 41
3737.46 41
3737.60 40
3737.74 41
3737.88 41
3738.02 43
3738.16 46
3738.30 49
3738.44 53
3738.58 56
3738.72 60
3738.86 63
3739.01 66
3739.15 69
3739.29 70
3739.43 71
3739.57 70
3739.71 70
3739.85 69
3739.99 69
3740.13 70
3740.27 74
3740.41 79
3740.55 86
3740.69 93
3740.83 99
3740.97 104
3741.11 107
3741.25 109
3741.39 110
3741.54 110
3741.68 111
3741.82 111
3741.96 111
3742.10 110
3742.24 108
3742.38 105
3742.52 101
3742.66 96
3742.80 91
3742.94 85
3743.08 82
3743.22 80
3743.36 81
3743.50 87
3743.64 95
3743.79 106
3743.93 116
3744.07 124
3744.21 127
3744.35 123
3744.49 112
3744.63 97
3744.77 81
3744.91 66
3745.05 57
3745.19 54
3745.33 58
3745.47 69
3745.61 85
3745.75 104
3745.89 123
3746.04 139
3746.18 150
3746.32 154
3746.46 150
3746.60 140
3746.74 125
3746.88 108
3747.02 91
3747.16 78
3747.30 70
3747.44 66
3747.58 67
3747.72 69
3747.86 70
3748.01 69
3748.15 67
3748.29 63
3748.43 58
3748.57 55
3748.71 56
3748.85 60
3748.99 68
3749.13 79
3749.27 92
3749.41 105
3749.55 117
3749.69 127
3749.83 135
3749.98 141
3750.12 145
3750.26 148
3750.40 152
3750.54 156
3750.68 160
3750.82 166
3750.96 172
3751.10 178
3751.24 185
3751.38 190
3751.52 194
3751.66 196
3751.81 195
3751.95 193
3752.09 189
3752.23 185
3752.37 182
3752.51 181
3752.65 180
3752.79 180
3752.93 178
3753.07 173
3753.21 165
3753.35 154
3753.49 142
3753.64 131
3753.78 122
3753.92 116
3754.06 113
3754.20 111
3754.34 110
3754.48 107
3754.62 103
3754.76 97
3754.90 89
3755.04 81
3755.18 73
3755.33 65
3755.47 59
3755.61 54
3755.75 51
3755.89 52
3756.03 56
3756.17 64
3756.31 73
3756.45 83
3756.59 92
3756.73 98
3756.88 99
3757.02 98
3757.16 94
3757.30 92
3757.44 92
3757.58 95
3757.72 102
3757.86 111
3758.00 119
3758.14 124
3758.28 124
3758.43 119
3758.57 109
3758.71 96
3758.85 83
3758.99 71
3759.13 61
3759.27 55
3759.41 51
3759.55 50
3759.69 50
3759.83 52
3759.98 54
3760.12 56
3760.26 58
3760.40 59
3760.54 61
3760.68 62
3760.82 65
3760.96 68
3761.10 73
3761.24 77
3761.38 81
3761.53 83
3761.67 83
3761.81 81
3761.95 78
3762.09 75
3762.23 72
3762.37 71
3762.51 71
3762.65 72
3762.79 73
3762.94 72
3763.08 70
3763.22 65
3763.36 57
3763.50 47
3763.64 34
3763.78 19
3763.92 4
3764.06 0
3764.20 0
3764.35 0
3764.49 0
3764.63 0
3764.77 0
3764.91 0
3765.05 0
3765.19 18
3765.33 39
3765.47 57
3765.61 71
3765.76 80
3765.90 85
3766.04 86
3766.18 84
3766.32 81
3766.46 78
3766.60 73
3766.74 67
3766.88 62
3767.03 56
3767.17 53
3767.31 51
3767.45 52
3767.59 56
3767.73 63
3767.87 72
3768.01 82
3768.15 92
3768.29 101
3768.44 110
3768.58 117
3768.72 124
3768.86 128
3769.00 131
3769.14 131
3769.28 128
3769.42 122
3769.56 113
3769.71 102
3769.85 90
3769.99 78
3770.13 68
3770.27 60
3770.41 56
3770.55 55
3770.69 57
3770.84 61
3770.98 65
3771.12 70
3771.26 74
3771.40 77
3771.54 80
3771.68 83
3771.82 86
3771.96 92
3772.11 98
3772.25 106
3772.39 115
3772.53 122
3772.67 126
3772.81 127
3772.95 124
3773.09 116
3773.23 104
3773.38 90
3773.52 76
3773.66 62
3773.80 50
3773.94 41
3774.08 35
3774.22 33
3774.36 35
3774.51 40
3774.65 48
3774.79 57
3774.93 67
3775.07 77
3775.21 87
3775.35 96
3775.49 105
3775.64 113
3775.78 120
3775.92 128
3776.06 134
3776.20 139
3776.34 143
3776.48 144
3776.62 143
3776.77 139
3776.91 133
3777.05 124
3777.19 114
3777.33 105
3777.47 98
3777.61 94
3777.75 94
3777.90 97
3778.04 103
3778.18 109
3778.32 113
3778.46 115
3778.60 114
3778.74 110
3778.88 105
3779.03 100
3779.17 95
3779.31 92
3779.45 88
3779.59 86
3779.73 85
3779.87 85
3780.01 86
3780.16 88
3780.30 91
3780.44 95
3780.58 99
3780.72 101
3780.86 101
3781.00 99
3781.15 95
3781.29 91
3781.43 86
3781.57 81
3781.71 78
3781.85 76
3781.99 75
3782.13 76
3782.28 79
3782.42 84
3782.56 90
3782.70 96
3782.84 102
3782.98 107
3783.12 108
3783.27 105
3783.41 98
3783.55 88
3783.69 77
3783.83 65
3783.97 54
3784.11 46
3784.25 40
3784.40 36
3784.54 33
3784.68 31
3784.82 27
3784.96 21
3785.10 12
3785.24 1
3785.39 0
3785.53 0
3785.67 0
3785.81 0
3785.95 0
3786.09 0
3786.23 0
3786.38 6
3786.52 24
3786.66 42
3786.80 59
3786.94 74
3787.08 85
3787.22 92
3787.37 95
3787.51 94
3787.65 91
3787.79 85
3787.93 79
3788.07 75
3788.21 72
3788.36 71
3788.50 70
3788.64 69
3788.78 65
3788.92 59
3789.06 50
3789.21 40
3789.35 30
3789.49 22
3789.63 17
3789.77 14
3789.91 12
3790.05 11
3790.20 11
3790.34 11
3790.48 11
3790.62 13
3790.76 16
3790.90 20
3791.04 24
3791.19 25
3791.33 24
3791.47 21
3791.61 16
3791.75 11
3791.89 8
3792.04 8
3792.18 12
3792.32 19
3792.46 28
3792.60 38
3792.74 47
3792.88 56
3793.03 65
3793.17 72
3793.31 77
3793.45 80
3793.59 81
3793.73 78
3793.88 72
3794.02 63
3794.16 54
3794.30 44
3794.44 35
3794.58 26
3794.72 18
3794.87 9
3795.01 0
3795.15 0
3795.29 0
3795.43 0
3795.57 0
3795.72 0
3795.86 0
3796.00 4
3796.14 18
3796.28 32
3796.42 45
3796.57 55
3796.71 63
3796.85 68
3796.99 72
3797.13 74
3797.27 75
3797.42 75
3797.56 74
3797.70 73
3797.84 72
3797.98 72
3798.12 74
3798.27 79
3798.41 86
3798.55 94
3798.69 102
3798.83 109
3798.97 113
3799.12 114
3799.26 113
3799.40 108
3799.54 102
3799.68 93
3799.82 84
3799.97 73
3800.11 62
3800.25 51
3800.39 38
3800.53 25
3800.67 10
3800.82 0
3800.96 0
3801.10 0
3801.24 0
3801.38 0
3801.52 0
3801.67 0
3801.81 0
3801.95 12
3802.09 31
3802.23 47
3802.37 59
3802.52 66
3802.66 68
3802.80 67
3802.94 64
3803.08 61
3803.22 59
3803.37 60
3803.51 65
3803.65 73
3803.79 83
3803.93 96
3804.08 108
3804.22 119
3804.36 128
3804.50 133
3804.64 136
3804.78 138
3804.93 138
3805.07 137
3805.21 135
3805.35 133
3805.49 129
3805.63 123
3805.78 114
3805.92 103
3806.06 92
3806.20 80
3806.34 71
3806.49 64
3806.63 61
3806.77 60
3806.91 62
3807.05 65
3807.19 69
3807.34 74
3807.48 79
3807.62 85
3807.76 91
3807.90 98
3808.05 105
3808.19 112
3808.33 116
3808.47 119
3808.61 121
3808.75 122
3808.90 123
3809.04 126
3809.18 130
3809.32 134
3809.46 138
3809.61 140
3809.75 141
3809.89 140
3810.03 138
3810.17 135
3810.31 133
3810.46 131
3810.60 130
3810.74 128
3810.88 127
3811.02 125
3811.17 124
3811.31 122
3811.45 121
3811.59 121
3811.73 123
3811.88 128
3812.02 134
3812.16 143
3812.30 154
3812.44 166
3812.59 177
3812.73 187
3812.87 193
3813.01 196
3813.15 195
3813.29 191
3813.44 184
3813.58 175
3813.72 164
3813.86 152
3814.00 140
3814.15 129
3814.29 120
3814.43 113
3814.57 111
3814.71 113
3814.86 117
3815.00 124
3815.14 131
3815.28 138
3815.42 143
3815.57 148
3815.71 151
3815.85 154
3815.99 158
3816.13 164
3816.28 171
3816.42 180
3816.56 190
3816.70 201
3816.84 213
3816.99 225
3817.13 235
3817.27 242
3817.41 246
3817.55 247
3817.70 244
3817.84 238
3817.98 231
3818.12 223
3818.26 215
3818.41 206
3818.55 196
3818.69 184
3818.83 172
3818.97 160
3819.12 150
3819.26 145
3819.40 146
3819.54 152
3819.68 162
3819.83 175
3819.97 187
3820.11 196
3820.25 202
3820.39 203
3820.54 203
3820.68 202
3820.82 201
3820.96 201
3821.10 202
3821.25 201
3821.39 199
3821.53 194
3821.67 185
3821.82 174
3821.96 162
3822.10 152
3822.24 145
3822.38 142
3822.53 143
3822.67 148
3822.81 154
3822.95 160
3823.09 165
3823.24 166
3823.38 163
3823.52 156
3823.66 146
3823.80 134
3823.95 123
3824.09 113
3824.23 107
3824.37 105
3824.52 107
3824.66 113
3824.80 121
3824.94 130
3825.08 139
3825.23 144
3825.37 146
3825.51 143
3825.65 134
3825.79 121
3825.94 105
3826.08 89
3826.22 74
3826.36 64
3826.51 57
3826.65 55
3826.79 54
3826.93 54
3827.07 52
3827.22 47
3827.36 38
3827.50 26
3827.64 13
3827.78 0
3827.93 0
3828.07 0
3828.21 0
3828.35 0
3828.50 0
3828.64 0
3828.78 0
3828.92 2
3829.06 7
3829.21 12
3829.35 17
3829.49 21
3829.63 26
3829.78 31
3829.92 34
3830.06 36
3830.20 36
3830.34 33
3830.49 28
3830.63 22
3830.77 17
3830.91 14
3831.06 14
3831.20 18
3831.34 27
3831.48 38
3831.63 51
3831.77 62
3831.91 70
3832.05 73
3832.19 70
3832.34 62
3832.48 50
3832.62 38
3832.76 28
3832.91 21
3833.05 20
3833.19 25
3833.33 35
3833.47 49
3833.62 65
3833.76 81
3833.90 94
3834.04 102
3834.19 106
3834.33 105
3834.47 101
3834.61 96
3834.76 93
3834.90 95
3835.04 101
3835.18 112
3835.32 126
3835.47 140
3835.61 152
3835.75 159
3835.89 161
3836.04 156
3836.18 148
3836.32 136
3836.46 124
3836.61 113
3836.75 105
3836.89 98
3837.03 93
3837.18 88
3837.32 83
3837.46 78
3837.60 72
3837.75 67
3837.89 62
3838.03 59
3838.17 59
3838.31 60
3838.46 62
3838.60 65
3838.74 69
3838.88 73
3839.03 76
3839.17 80
3839.31 85
3839.45 90
3839.60 96
3839.74 102
3839.88 109
3840.02 116
3840.17 123
3840.31 129
3840.45 135
3840.59 141
3840.74 147
3840.88 155
3841.02 162
3841.16 170
3841.31 176
3841.45 181
3841.59 183
3841.73 183
3841.88 182
3842.02 180
3842.16 180
3842.30 180
3842.44 183
3842.59 188
3842.73 194
3842.87 200
3843.01 205
3843.16 211
3843.30 215
3843.44 219
3843.58 221
3843.73 223
3843.87 224
3844.01 224
3844.15 225
3844.30 225
3844.44 226
3844.58 226
3844.72 225
3844.87 222
3845.01 217
3845.15 210
3845.29 202
3845.44 193
3845.58 187
3845.72 183
3845.86 184
3846.01 188
3846.15 195
3846.29 203
3846.44 211
3846.58 217
3846.72 221
3846.86 223
3847.01 225
3847.15 227
3847.29 230
3847.43 235
3847.58 241
3847.72 247
3847.86 253
3848.00 256
3848.15 258
3848.29 259
3848.43 260
3848.57 265
3848.72 273
3848.86 284
3849.00 298
3849.14 311
3849.29 321
3849.43 325
3849.57 324
3849.71 316
3849.86 305
3850.00 292
3850.14 279
3850.28 268
3850.43 259
3850.57 249
3850.71 237
3850.86 223
3851.00 206
3851.14 188
3851.28 170
3851.43 156
3851.57 146
3851.71 142
3851.85 143
3852.00 146
3852.14 149
3852.28 149
3852.42 147
3852.57 141
3852.71 133
3852.85 124
3852.99 116
3853.14 110
3853.28 108
3853.42 108
3853.57 112
3853.71 118
3853.85 124
3853.99 131
3854.14 136
3854.28 140
3854.42 142
3854.56 142
3854.71 142
3854.85 141
3854.99 141
3855.13 142
3855.28 143
3855.42 146
3855.56 150
3855.71 155
3855.85 163
3855.99 172
3856.13 182
3856.28 193
3856.42 202
3856.56 209
3856.70 211
3856.85 207
3856.99 198
3857.13 184
3857.28 166
3857.42 147
3857.56 128
3857.70 112
3857.85 100
3857.99 91
3858.13 87
3858.27 86
3858.42 89
3858.56 94
3858.70 103
3858.85 116
3858.99 131
3859.13 149
3859.27 166
3859.42 182
3859.56 193
3859.70 197
3859.85 195
3859.99 189
3860.13 180
3860.27 172
3860.42 168
3860.56 169
3860.70 175
3860.85 183
3860.99 192
3861.13 200
3861.27 203
3861.42 203
3861.56 199
3861.70 194
3861.84 189
3861.99 186
3862.13 184
3862.27 183
3862.42 183
3862.56 182
3862.70 180
3862.84 177
3862.99 175
3863.13 173
3863.27 173
3863.42 175
3863.56 179
3863.70 184
3863.84 188
3863.99 191
3864.13 194
3864.27 195
3864.42 196
3864.56 198
3864.70 199
3864.84 201
3864.99 203
3865.13 203
3865.27 202
3865.42 198
3865.56 193
3865.70 187
3865.84 180
3865.99 173
3866.13 166
3866.27 160
3866.42 154
3866.56 149
3866.70 143
3866.85 138
3866.99 133
3867.13 128
3867.27 124
3867.42 121
3867.56 118
3867.70 116
3867.85 114
3867.99 114
3868.13 115
3868.27 118
3868.42 122
3868.56 127
3868.70 132
3868.85 136
3868.99 138
3869.13 138
3869.28 135
3869.42 129
3869.56 119
3869.70 107
3869.85 94
3869.99 80
3870.13 66
3870.28 53
3870.42 43
3870.56 35
3870.70 30
3870.85 29
3870.99 30
3871.13 34
3871.28 40
3871.42 50
3871.56 60
3871.71 71
3871.85 81
3871.99 89
3872.13 93
3872.28 93
3872.42 90
3872.56 86
3872.71 84
3872.85 86
3872.99 94
3873.14 109
3873.28 129
3873.42 153
3873.57 176
3873.71 197
3873.85 213
3873.99 224
3874.14 230
3874.28 231
3874.42 230
3874.57 226
3874.71 223
3874.85 220
3875.00 217
3875.14 215
3875.28 213
3875.42 211
3875.57 208
3875.71 203
3875.85 196
3876.00 186
3876.14 175
3876.28 164
3876.43 156
3876.57 150
3876.71 150
3876.86 155
3877.00 163
3877.14 175
3877.29 187
3877.43 199
3877.57 209
3877.71 216
3877.86 220
3878.00 221
3878.14 220
3878.29 217
3878.43 212
3878.57 206
3878.72 200
3878.86 195
3879.00 192
3879.15 190
3879.29 189
3879.43 189
3879.58 188
3879.72 185
3879.86 182
3880.00 179
3880.15 177
3880.29 176
3880.43 176
3880.58 178
3880.72 180
3880.86 181
3881.01 181
3881.15 179
3881.29 178
3881.44 178
3881.58 182
3881.72 189
3881.87 202
3882.01 217
3882.15 234
3882.30 251
3882.44 264
3882.58 273
3882.73 276
3882.87 274
3883.01 269
3883.15 260
3883.30 250
3883.44 239
3883.58 226
3883.73 211
3883.87 194
3884.01 174
3884.16 153
3884.30 132
3884.44 113
3884.59 98
3884.73 87
3884.87 82
3885.02 82
3885.16 85
3885.30 91
3885.45 98
3885.59 106
3885.73 115
3885.88 125
3886.02 134
3886.16 144
3886.31 153
3886.45 162
3886.59 169
3886.74 174
3886.88 176
3887.02 173
3887.17 166
3887.31 154
3887.45 137
3887.60 118
3887.74 99
3887.88 81
3888.03 66
3888.17 56
3888.31 51
3888.46 50
3888.60 51
3888.74 53
3888.89 55
3889.03 56
3889.17 55
3889.32 53
3889.46 49
3889.60 46
3889.75 44
3889.89 45
3890.03 48
3890.18 54
3890.32 62
3890.46 70
3890.61 76
3890.75 80
3890.89 82
3891.04 80
3891.18 77
3891.32 71
3891.47 64
3891.61 57
3891.75 49
3891.90 42
3892.04 36
3892.18 30
3892.33 27
3892.47 25
3892.61 24
3892.76 25
3892.90 27
3893.04 29
3893.19 32
3893.33 34
3893.47 35
3893.62 34
3893.76 32
3893.90 27
3894.05 20
3894.19 10
3894.33 0
3894.48 0
3894.62 0
3894.76 0
3894.91 0
3895.05 0
3895.19 0
3895.34 0
3895.48 11
3895.62 34
3895.77 58
3895.91 80
3896.05 102
3896.20 120
3896.34 135
3896.49 146
3896.63 154
3896.77 159
3896.92 160
3897.06 158
3897.20 152
3897.35 144
3897.49 135
3897.63 125
3897.78 115
3897.92 104
3898.06 92
3898.21 81
3898.35 70
3898.49 60
3898.64 52
3898.78 48
3898.92 47
3899.07 50
3899.21 55
3899.35 60
3899.50 64
3899.64 65
3899.79 64
3899.93 60
3900.07 55
3900.22 51
3900.36 49
3900.50 50
3900.65 54
3900.79 60
3900.93 67
3901.08 74
3901.22 81
3901.36 86
3901.51 91
3901.65 97
3901.80 104
3901.94 113
3902.08 122
3902.23 130
3902.37 138
3902.51 144
3902.66 146
3902.80 144
3902.94 139
3903.09 133
3903.23 125
3903.37 117
3903.52 110
3903.66 106
3903.81 103
3903.95 102
3904.09 102
3904.24 104
3904.38 106
3904.52 109
3904.67 113
3904.81 118
3904.95 123
3905.10 128
3905.24 133
3905.38 137
3905.53 141
3905.67 144
3905.82 145
3905.96 145
3906.10 144
3906.25 142
3906.39 142
3906.53 143
3906.68 148
3906.82 157
3906.96 167
3907.11 178
3907.25 188
3907.40 194
3907.54 197
3907.68 196
3907.83 192
3907.97 186
3908.11 181
3908.26 176
3908.40 174
3908.55 172
3908.69 172
3908.83 171
3908.98 170
3909.12 167
3909.26 163
3909.41 155
3909.55 145
3909.69 131
3909.84 117
3909.98 103
3910.13 92
3910.27 87
3910.41 87
3910.56 94
3910.70 105
3910.84 117
3910.99 128
3911.13 133
3911.28 133
3911.42 126
3911.56 116
3911.71 104
3911.85 93
3911.99 85
3912.14 80
3912.28 78
3912.43 77
3912.57 75
3912.71 71
3912.86 65
3913.00 57
3913.14 49
3913.29 40
3913.43 32
3913.58 24
3913.72 16
3913.86 8
3914.01 0
3914.15 0
3914.29 0
3914.44 0
3914.58 0
3914.73 0
3914.87 0
3915.01 0
3915.16 6
3915.30 27
3915.44 49
3915.59 69
3915.73 85
3915.88 94
3916.02 96
3916.16 90
3916.31 80
3916.45 66
3916.60 54
3916.74 44
3916.88 40
3917.03 42
3917.17 50
3917.31 62
3917.46 76
3917.60 89
3917.75 102
3917.89 112
3918.03 121
3918.18 128
3918.32 135
3918.47 143
3918.61 150
3918.75 156
3918.90 160
3919.04 161
3919.18 159
3919.33 156
3919.47 152
3919.62 151
3919.76 152
3919.90 157
3920.05 161
3920.19 165
3920.34 164
3920.48 157
3920.62 143
3920.77 123
3920.91 100
3921.06 76
3921.20 54
3921.34 37
3921.49 26
3921.63 22
3921.77 24
3921.92 31
3922.06 41
3922.21 51
3922.35 60
3922.49 66
3922.64 66
3922.78 62
3922.93 52
3923.07 38
3923.21 21
3923.36 5
3923.50 0
3923.65 0
3923.79 0
3923.93 0
3924.08 0
3924.22 0
3924.37 0
3924.51 0
3924.65 7
3924.80 17
3924.94 27
3925.09 35
3925.23 40
3925.37 43
3925.52 44
3925.66 42
3925.81 41
3925.95 40
3926.09 43
3926.24 49
3926.38 58
3926.53 68
3926.67 79
3926.81 88
3926.96 93
3927.10 95
3927.25 93
3927.39 89
3927.53 83
3927.68 76
3927.82 68
3927.97 61
3928.11 54
3928.25 46
3928.40 38
3928.54 31
3928.69 25
3928.83 21
3928.97 19
3929.12 20
3929.26 23
3929.41 26
3929.55 29
3929.69 30
3929.84 30
3929.98 29
3930.13 27
3930.27 27
3930.42 28
3930.56 33
3930.70 39
3930.85 47
3930.99 53
3931.14 57
3931.28 56
3931.42 51
3931.57 42
3931.71 31
3931.86 20
3932.00 12
3932.14 9
3932.29 10
3932.43 16
3932.58 24
3932.72 32
3932.86 37
3933.01 38
3933.15 34
3933.30 24
3933.44 10
3933.59 0
3933.73 0
3933.87 0
3934.02 0
3934.16 0
3934.31 0
3934.45 0
3934.59 0
3934.74 17
3934.88 39
3935.03 62
3935.17 81
3935.32 97
3935.46 107
3935.60 112
3935.75 112
3935.89 109
3936.04 104
3936.18 98
3936.32 93
3936.47 88
3936.61 86
3936.76 84
3936.90 81
3937.05 76
3937.19 70
3937.33 61
3937.48 51
3937.62 42
3937.77 35
3937.91 32
3938.06 35
3938.20 43
3938.34 56
3938.49 71
3938.63 87
3938.78 101
3938.92 110
3939.06 115
3939.21 115
3939.35 111
3939.50 104
3939.64 97
3939.79 90
3939.93 84
3940.07 78
3940.22 73
3940.36 66
3940.51 58
3940.65 50
3940.80 41
3940.94 34
3941.08 28
3941.23 25
3941.37 25
3941.52 25
3941.66 26
3941.81 27
3941.95 26
3942.09 24
3942.24 21
3942.38 18
3942.53 15
3942.67 15
3942.82 17
3942.96 20
3943.10 25
3943.25 28
3943.39 30
3943.54 29
3943.68 26
3943.83 19
3943.97 11
3944.11 2
3944.26 0
3944.40 0
3944.55 0
3944.69 0
3944.84 0
3944.98 0
3945.13 0
3945.27 3
3945.41 5
3945.56 6
3945.70 7
3945.85 8
3945.99 10
3946.14 15
3946.28 22
3946.42 30
3946.57 40
3946.71 50
3946.86 61
3947.00 70
3947.15 78
3947.29 85
3947.44 91
3947.58 96
3947.72 99
3947.87 100
3948.01 100
3948.16 99
3948.30 95
3948.45 90
3948.59 83
3948.73 74
3948.88 65
3949.02 56
3949.17 48
3949.31 43
3949.46 40
3949.60 41
3949.75 44
3949.89 50
3950.03 57
3950.18 63
3950.32 69
3950.47 73
3950.61 77
3950.76 80
3950.90 84
3951.05 89
3951.19 95
3951.33 102
3951.48 108
3951.62 114
3951.77 117
3951.91 118
3952.06 117
3952.20 114
3952.35 111
3952.49 109
3952.63 110
3952.78 114
3952.92 122
3953.07 131
3953.21 141
3953.36 148
3953.50 152
3953.65 153
3953.79 149
3953.94 144
3954.08 137
3954.22 129
3954.37 121
3954.51 114
3954.66 106
3954.80 98
3954.95 90
3955.09 82
3955.24 74
3955.38 67
3955.53 61
3955.67 55
3955.81 50
3955.96 47
3956.10 46
3956.25 48
3956.39 52
3956.54 57
3956.68 63
3956.83 69
3956.97 73
3957.12 74
3957.26 73
3957.40 71
3957.55 68
3957.69 66
3957.84 67
3957.98 70
3958.13 75
3958.27 81
3958.42 85
3958.56 85
3958.71 80
3958.85 69
3958.99 55
3959.14 40
3959.28 24
3959.43 12
3959.57 4
3959.72 0
3959.86 2
3960.01 7
3960.15 15
3960.30 25
3960.44 36
3960.59 48
3960.73 59
3960.87 68
3961.02 74
3961.16 78
3961.31 78
3961.45 74
3961.60 67
3961.74 56
3961.89 42
3962.03 28
3962.18 13
3962.32 0
3962.47 0
3962.61 0
3962.76 0
3962.90 0
3963.04 0
3963.19 8
3963.33 20
3963.48 31
3963.62 38
3963.77 43
3963.91 44
3964.06 44
3964.20 42
3964.35 40
3964.49 38
3964.64 35
3964.78 32
3964.93 29
3965.07 27
3965.22 26
3965.36 27
3965.50 29
3965.65 31
3965.79 31
3965.94 29
3966.08 23
3966.23 14
3966.37 2
3966.52 0
3966.66 0
3966.81 0
3966.95 0
3967.10 0
3967.24 0
3967.39 0
3967.53 7
3967.68 16
3967.82 23
3967.97 27
3968.11 30
3968.25 32
3968.40 33
3968.54 34
3968.69 35
3968.83 34
3968.98 31
3969.12 27
3969.27 21
3969.41 14
3969.56 6
3969.70 0
3969.85 0
3969.99 0
3970.14 0
3970.28 0
3970.43 0
3970.57 7
3970.72 18
3970.86 29
3971.01 39
3971.15 47
3971.30 53
3971.44 56
3971.59 57
3971.73 58
3971.87 61
3972.02 65
3972.16 72
3972.31 79
3972.45 83
3972.60 84
3972.74 79
3972.89 68
3973.03 52
3973.18 33
3973.32 14
3973.47 0
3973.61 0
3973.76 0
3973.90 0
3974.05 0
3974.19 0
3974.34 0
3974.48 0
3974.63 1
3974.77 7
3974.92 13
3975.06 20
3975.21 27
3975.35 33
3975.50 37
3975.64 38
3975.79 35
3975.93 28
3976.08 18
3976.22 6
3976.37 0
3976.51 0
3976.66 0
3976.80 0
3976.95 0
3977.09 6
3977.24 19
3977.38 31
3977.53 40
3977.67 47
3977.82 50
3977.96 50
3978.11 48
3978.25 46
3978.40 43
3978.54 41
3978.69 40
3978.83 40
3978.97 42
3979.12 47
3979.26 54
3979.41 66
3979.55 81
3979.70 98
3979.84 116
3979.99 132
3980.13 146
3980.28 155
3980.42 158
3980.57 155
3980.71 146
3980.86 134
3981.00 119
3981.15 104
3981.29 91
3981.44 80
3981.58 72
3981.73 68
3981.87 65
3982.02 65
3982.16 66
3982.31 67
3982.45 69
3982.60 72
3982.74 77
3982.89 82
3983.04 90
3983.18 97
3983.33 104
3983.47 110
3983.62 112
3983.76 112
3983.91 109
3984.05 103
3984.20 96
3984.34 88
3984.49 80
3984.63 71
3984.78 63
3984.92 54
3985.07 46
3985.21 39
3985.36 35
3985.50 33
3985.65 36
3985.79 43
3985.94 53
3986.08 64
3986.23 75
3986.37 83
3986.52 89
3986.66 92
3986.81 92
3986.95 90
3987.10 87
3987.24 82
3987.39 76
3987.53 69
3987.68 59
3987.82 48
3987.97 37
3988.11 25
3988.26 15
3988.40 8
3988.55 6
3988.69 8
3988.84 14
3988.98 22
3989.13 30
3989.27 37
3989.42 42
3989.56 44
3989.71 44
3989.85 42
3990.00 41
3990.15 42
3990.29 45
3990.44 49
3990.58 55
3990.73 62
3990.87 70
3991.02 77
3991.16 84
3991.31 91
3991.45 98
3991.60 102
3991.74 105
3991.89 104
3992.03 100
3992.18 94
3992.32 85
3992.47 75
3992.61 63
3992.76 52
3992.90 42
3993.05 33
3993.19 26
3993.34 21
3993.48 19
3993.63 18
3993.78 19
3993.92 19
3994.07 20
3994.21 19
3994.36 19
3994.50 18
3994.65 16
3994.79 14
3994.94 12
3995.08 8
3995.23 4
3995.37 0
3995.52 0
3995.66 0
3995.81 0
3995.95 0
3996.10 0
3996.24 0
3996.39 1
3996.54 14
3996.68 27
3996.83 39
3996.97 50
3997.12 58
3997.26 64
3997.41 68
3997.55 72
3997.70 75
3997.84 79
3997.99 85
3998.13 91
3998.28 99
3998.42 106
3998.57 113
3998.71 118
3998.86 120
3999.01 120
3999.15 118
3999.30 115
3999.44 112
3999.59 111
3999.73 113
3999.88 118
4000.02 124
4000.17 130
4000.31 135
4000.46 139
4000.60 140
4000.75 138
4000.89 133
4001.04 126
4001.19 117
4001.33 107
4001.48 96
4001.62 84
4001.77 74
4001.91 65
4002.06 60
4002.20 59
4002.35 63
4002.49 70
4002.64 79
4002.78 89
4002.93 99
4003.08 106
4003.22 108
4003.37 106
4003.51 99
4003.66 88
4003.80 75
4003.95 63
4004.09 55
4004.24 51
4004.38 54
4004.53 63
4004.68 77
4004.82 94
4004.97 112
4005.11 127
4005.26 137
4005.40 142
4005.55 140
4005.69 131
4005.84 118
4005.98 101
4006.13 84
4006.27 68
4006.42 57
4006.57 51
4006.71 51
4006.86 59
4007.00 73
4007.15 91
4007.29 111
4007.44 130
4007.58 146
4007.73 158
4007.88 165
4008.02 169
4008.17 169
4008.31 167
4008.46 164
4008.60 159
4008.75 152
4008.89 144
4009.04 136
4009.18 128
4009.33 122
4009.48 120
4009.62 121
4009.77 127
4009.91 135
4010.06 143
4010.20 151
4010.35 157
4010.49 161
4010.64 163
4010.79 163
4010.93 164
4011.08 165
4011.22 170
4011.37 176
4011.51 184
4011.66 192
4011.80 201
4011.95 208
4012.10 212
4012.24 213
4012.39 213
4012.53 214
4012.68 215
4012.82 220
4012.97 227
4013.11 237
4013.26 249
4013.41 260
4013.55 269
4013.70 274
4013.84 274
4013.99 270
4014.13 261
4014.28 250
4014.42 237
4014.57 223
4014.72 211
4014.86 202
4015.01 195
4015.15 192
4015.30 190
4015.44 190
4015.59 188
4015.74 186
4015.88 182
4016.03 176
4016.17 169
4016.32 163
4016.46 159
4016.61 157
4016.75 156
4016.90 156
4017.05 156
4017.19 154
4017.34 150
4017.48 144
4017.63 137
4017.77 130
4017.92 124
4018.07 120
4018.21 117
4018.36 117
4018.50 117
4018.65 118
4018.79 119
4018.94 120
4019.09 121
4019.23 124
4019.38 126
4019.52 130
4019.67 133
4019.81 137
4019.96 140
4020.11 144
4020.25 148
4020.40 153
4020.54 159
4020.69 164
4020.83 170
4020.98 174
4021.13 177
4021.27 177
4021.42 175
4021.56 170
4021.71 164
4021.85 157
4022.00 149
4022.15 142
4022.29 137
4022.44 132
4022.58 129
4022.73 128
4022.87 127
4023.02 128
4023.17 130
4023.31 132
4023.46 135
4023.60 138
4023.75 139
4023.89 140
4024.04 139
4024.19 138
4024.33 137
4024.48 136
4024.62 136
4024.77 137
4024.92 138
4025.06 139
4025.21 138
4025.35 135
4025.50 129
4025.64 121
4025.79 112
4025.94 104
4026.08 99
4026.23 98
4026.37 101
4026.52 110
4026.67 122
4026.81 138
4026.96 154
4027.10 170
4027.25 183
4027.39 192
4027.54 196
4027.69 197
4027.83 194
4027.98 190
4028.12 186
4028.27 184
4028.42 184
4028.56 188
4028.71 194
4028.85 201
4029.00 208
4029.14 215
4029.29 220
4029.44 224
4029.58 227
4029.73 230
4029.87 234
4030.02 236
4030.17 237
4030.31 235
4030.46 229
4030.60 219
4030.75 204
4030.90 186
4031.04 168
4031.19 152
4031.33 137
4031.48 125
4031.62 115
4031.77 104
4031.92 93
4032.06 80
4032.21 65
4032.35 48
4032.50 31
4032.65 14
4032.79 0
4032.94 0
4033.08 0
4033.23 0
4033.38 0
4033.52 0
4033.67 0
4033.81 0
4033.96 0
4034.11 7
4034.25 20
4034.40 34
4034.54 48
4034.69 63
4034.84 78
4034.98 93
4035.13 105
4035.27 116
4035.42 124
4035.57 129
4035.71 131
4035.86 130
4036.00 127
4036.15 122
4036.30 116
4036.44 111
4036.59 108
4036.73 107
4036.88 111
4037.03 117
4037.17 126
4037.32 136
4037.46 146
4037.61 156
4037.76 165
4037.90 172
4038.05 179
4038.19 185
4038.34 192
4038.49 198
4038.63 204
4038.78 209
4038.92 214
4039.07 218
4039.22 223
4039.36 227
4039.51 231
4039.65 235
4039.80 236
4039.95 235
4040.09 231
4040.24 225
4040.38 217
4040.53 211
4040.68 206
4040.82 204
4040.97 204
4041.11 206
4041.26 208
4041.41 209
4041.55 208
4041.70 204
4041.85 198
4041.99 191
4042.14 182
4042.28 172
4042.43 162
4042.58 151
4042.72 139
4042.87 125
4043.01 111
4043.16 95
4043.31 80
4043.45 67
4043.60 58
4043.74 54
4043.89 56
4044.04 64
4044.18 76
4044.33 90
4044.48 105
4044.62 119
4044.77 129
4044.91 135
4045.06 138
4045.21 138
4045.35 138
4045.50 139
4045.64 141
4045.79 146
4045.94 153
4046.08 160
4046.23 165
4046.38 168
4046.52 166
4046.67 159
4046.81 150
4046.96 139
4047.11 129
4047.25 122
4047.40 118
4047.55 116
4047.69 116
4047.84 116
4047.98 114
4048.13 109
4048.28 101
4048.42 93
4048.57 84
4048.72 78
4048.86 75
4049.01 77
4049.15 84
4049.30 96
4049.45 111
4049.59 128
4049.74 145
4049.88 159
4050.03 171
4050.18 178
4050.32 182
4050.47 183
4050.62 181
4050.76 178
4050.91 172
4051.05 164
4051.20 152
4051.35 138
4051.49 122
4051.64 106
4051.79 90
4051.93 78
4052.08 69
4052.23 62
4052.37 59
4052.52 56
4052.66 54
4052.81 53
4052.96 53
4053.10 57
4053.25 65
4053.40 78
4053.54 94
4053.69 112
4053.83 127
4053.98 137
4054.13 140
4054.27 134
4054.42 120
4054.57 103
4054.71 85
4054.86 70
4055.01 59
4055.15 54
4055.30 54
4055.44 57
4055.59 59
4055.74 59
4055.88 57
4056.03 52
4056.18 45
4056.32 36
4056.47 28
4056.62 20
4056.76 13
4056.91 9
4057.05 6
4057.20 6
4057.35 10
4057.49 16
4057.64 24
4057.79 32
4057.93 40
4058.08 46
4058.23 51
4058.37 54
4058.52 56
4058.66 60
4058.81 64
4058.96 71
4059.10 78
4059.25 86
4059.40 94
4059.54 100
4059.69 105
4059.84 109
4059.98 112
4060.13 117
4060.28 125
4060.42 135
4060.57 148
4060.71 162
4060.86 178
4061.01 192
4061.15 203
4061.30 210
4061.45 214
4061.59 215
4061.74 214
4061.89 212
4062.03 209
4062.18 208
4062.33 207
4062.47 205
4062.62 203
4062.76 199
4062.91 193
4063.06 185
4063.20 176
4063.35 164
4063.50 153
4063.64 143
4063.79 134
4063.94 128
4064.08 123
4064.23 121
4064.38 119
4064.52 118
4064.67 119
4064.82 119
4064.96 121
4065.11 123
4065.26 125
4065.40 126
4065.55 126
4065.69 124
4065.84 121
4065.99 118
4066.13 116
4066.28 116
4066.43 117
4066.57 119
4066.72 122
4066.87 124
4067.01 127
4067.16 129
4067.31 131
4067.45 134
4067.60 139
4067.75 145
4067.89 151
4068.04 158
4068.19 165
4068.33 170
4068.48 175
4068.63 177
4068.77 179
4068.92 180
4069.07 181
4069.21 182
4069.36 184
4069.51 188
4069.65 194
4069.80 203
4069.95 213
4070.09 224
4070.24 234
4070.39 242
4070.53 246
4070.68 246
4070.83 241
4070.97 231
4071.12 219
4071.26 203
4071.41 187
4071.56 172
4071.70 160
4071.85 153
4072.00 150
4072.14 153
4072.29 159
4072.44 168
4072.58 176
4072.73 181
4072.88 182
4073.02 179
4073.17 172
4073.32 163
4073.46 152
4073.61 141
4073.76 131
4073.90 124
4074.05 119
4074.20 115
4074.34 112
4074.49 109
4074.64 105
4074.78 100
4074.93 95
4075.08 90
4075.22 85
4075.37 83
4075.52 82
4075.66 85
4075.81 90
4075.96 95
4076.11 100
4076.25 102
4076.40 102
4076.55 96
4076.69 87
4076.84 74
4076.99 60
4077.13 46
4077.28 34
4077.43 25
4077.57 20
4077.72 18
4077.87 20
4078.01 25
4078.16 33
4078.31 42
4078.45 53
4078.60 66
4078.75 78
4078.89 90
4079.04 101
4079.19 111
4079.33 120
4079.48 129
4079.63 137
4079.77 147
4079.92 157
4080.07 167
4080.21 175
4080.36 178
4080.51 176
4080.65 166
4080.80 149
4080.95 125
4081.10 99
4081.24 72
4081.39 49
4081.54 32
4081.68 24
4081.83 23
4081.98 27
4082.12 35
4082.27 42
4082.42 47
4082.56 48
4082.71 44
4082.86 38
4083.00 29
4083.15 20
4083.30 12
4083.44 5
4083.59 0
4083.74 0
4083.88 0
4084.03 0
4084.18 0
4084.33 0
4084.47 0
4084.62 0
4084.77 0
4084.91 0
4085.06 9
4085.21 20
4085.35 31
4085.50 41
4085.65 51
4085.79 59
4085.94 67
4086.09 75
4086.23 82
4086.38 89
4086.53 96
4086.68 102
4086.82 106
4086.97 108
4087.12 108
4087.26 107
4087.41 103
4087.56 98
4087.70 92
4087.85 87
4088.00 82
4088.14 79
4088.29 77
4088.44 76
4088.59 75
4088.73 75
4088.88 76
4089.03 78
4089.17 81
4089.32 88
4089.47 96
4089.61 106
4089.76 115
4089.91 122
4090.06 126
4090.20 128
4090.35 128
4090.50 127
4090.64 127
4090.79 128
4090.94 129
4091.08 131
4091.23 131
4091.38 129
4091.52 125
4091.67 122
4091.82 120
4091.97 121
4092.11 125
4092.26 134
4092.41 146
4092.55 160
4092.70 174
4092.85 187
4092.99 198
4093.14 207
4093.29 213
4093.44 216
4093.58 216
4093.73 213
4093.88 208
4094.02 202
4094.17 196
4094.32 191
4094.47 189
4094.61 189
4094.76 191
4094.91 195
4095.05 199
4095.20 204
4095.35 209
4095.49 213
4095.64 217
4095.79 220
4095.94 224
4096.08 227
4096.23 231
4096.38 235
4096.52 241
4096.67 248
4096.82 257
4096.97 266
4097.11 275
4097.26 283
4097.41 289
4097.55 291
4097.70 291
4097.85 288
4098.00 282
4098.14 276
4098.29 269
4098.44 262
4098.58 254
4098.73 245
4098.88 235
4099.02 224
4099.17 212
4099.32 199
4099.47 188
4099.61 178
4099.76 170
4099.91 163
4100.05 156
4100.20 150
4100.35 144
4100.50 139
4100.64 134
4100.79 131
4100.94 129
4101.08 129
4101.23 129
4101.38 130
4101.53 131
4101.67 133
4101.82 135
4101.97 136
4102.12 138
4102.26 140
4102.41 142
4102.56 144
4102.70 147
4102.85 150
4103.00 155
4103.15 162
4103.29 169
4103.44 175
4103.59 181
4103.73 184
4103.88 184
4104.03 181
4104.18 175
4104.32 169
4104.47 164
4104.62 160
4104.76 160
4104.91 162
4105.06 167
4105.21 175
4105.35 184
4105.50 193
4105.65 200
4105.80 204
4105.94 204
4106.09 198
4106.24 188
4106.38 174
4106.53 159
4106.68 144
4106.83 132
4106.97 123
4107.12 120
4107.27 121
4107.42 126
4107.56 132
4107.71 139
4107.86 146
4108.00 151
4108.15 155
4108.30 158
4108.45 161
4108.59 163
4108.74 164
4108.89 164
4109.04 163
4109.18 161
4109.33 157
4109.48 153
4109.62 147
4109.77 142
4109.92 136
4110.07 129
4110.21 123
4110.36 117
4110.51 112
4110.66 109
4110.80 107
4110.95 108
4111.10 110
4111.25 114
4111.39 117
4111.54 121
4111.69 123
4111.83 123
4111.98 121
4112.13 117
4112.28 114
4112.42 110
4112.57 108
4112.72 108
4112.87 110
4113.01 114
4113.16 118
4113.31 123
4113.46 126
4113.60 127
4113.75 127
4113.90 124
4114.05 122
4114.19 120
4114.34 121
4114.49 125
4114.64 132
4114.78 142
4114.93 153
4115.08 164
4115.22 172
4115.37 175
4115.52 174
4115.67 169
4115.81 162
4115.96 154
4116.11 148
4116.26 145
4116.40 145
4116.55 147
4116.70 149
4116.85 150
4116.99 147
4117.14 142
4117.29 134
4117.44 125
4117.58 116
4117.73 109
4117.88 104
4118.03 101
4118.17 101
4118.32 101
4118.47 102
4118.62 103
4118.76 101
4118.91 95
4119.06 86
4119.21 72
4119.35 56
4119.50 38
4119.65 21
4119.80 7
4119.94 0
4120.09 0
4120.24 0
4120.39 8
4120.53 19
4120.68 31
4120.83 44
4120.98 54
4121.12 64
4121.27 72
4121.42 79
4121.57 86
4121.71 91
4121.86 96
4122.01 100
4122.16 102
4122.30 101
4122.45 97
4122.60 89
4122.75 78
4122.89 64
4123.04 49
4123.19 35
4123.34 22
4123.48 12
4123.63 6
4123.78 4
4123.93 4
4124.07 5
4124.22 7
4124.37 6
4124.52 4
4124.66 0
4124.81 0
4124.96 0
4125.11 0
4125.26 0
4125.40 0
4125.55 10
4125.70 30
4125.85 52
4125.99 75
4126.14 95
4126.29 112
4126.44 124
4126.58 132
4126.73 137
4126.88 141
4127.03 144
4127.17 145
4127.32 147
4127.47 147
4127.62 146
4127.76 143
4127.91 139
4128.06 133
4128.21 127
4128.36 121
4128.50 117
4128.65 115
4128.80 116
4128.95 121
4129.09 127
4129.24 135
4129.39 145
4129.54 154
4129.68 163
4129.83 172
4129.98 181
4130.13 190
4130.27 197
4130.42 203
4130.57 204
4130.72 203
4130.87 198
4131.01 191
4131.16 181
4131.31 172
4131.46 163
4131.60 157
4131.75 154
4131.90 156
4132.05 161
4132.20 172
4132.34 186
4132.49 204
4132.64 223
4132.79 242
4132.93 260
4133.08 276
4133.23 291
4133.38 303
4133.52 313
4133.67 321
4133.82 327
4133.97 332
4134.12 337
4134.26 343
4134.41 350
4134.56 359
4134.71 369
4134.85 378
4135.00 384
4135.15 386
4135.30 383
4135.45 374
4135.59 360
4135.74 344
4135.89 326
4136.04 312
4136.18 301
4136.33 297
4136.48 300
4136.63 309
4136.78 322
4136.92 338
4137.07 353
4137.22 367
4137.37 377
4137.51 384
4137.66 389
4137.81 392
4137.96 396
4138.11 399
4138.25 403
4138.40 406
4138.55 408
4138.70 406
4138.85 401
4138.99 394
4139.14 384
4139.29 372
4139.44 360
4139.58 349
4139.73 338
4139.88 328
4140.03 319
4140.18 310
4140.32 301
4140.47 293
4140.62 285
4140.77 278
4140.92 271
4141.06 265
4141.21 257
4141.36 250
4141.51 241
4141.65 232
4141.80 223
4141.95 216
4142.10 209
4142.25 204
4142.39 199
4142.54 193
4142.69 188
4142.84 183
4142.99 179
4143.13 177
4143.28 177
4143.43 181
4143.58 186
4143.73 194
4143.87 202
4144.02 209
4144.17 214
4144.32 219
4144.46 223
4144.61 227
4144.76 231
4144.91 235
4145.06 240
4145.20 244
4145.35 247
4145.50 248
4145.65 248
4145.80 246
4145.94 242
4146.09 237
4146.24 230
4146.39 222
4146.54 213
4146.68 204
4146.83 196
4146.98 190
4147.13 187
4147.28 188
4147.42 192
4147.57 198
4147.72 205
4147.87 211
4148.02 216
4148.16 219
4148.31 220
4148.46 220
4148.61 219
4148.76 217
4148.90 214
4149.05 209
4149.20 202
4149.35 193
4149.50 182
4149.64 171
4149.79 159
4149.94 148
4150.09 137
4150.24 126
4150.38 114
4150.53 101
4150.68 88
4150.83 76
4150.98 69
4151.12 67
4151.27 71
4151.42 80
4151.57 91
4151.72 103
4151.86 112
4152.01 118
4152.16 121
4152.31 123
4152.46 124
4152.61 125
4152.75 128
4152.90 131
4153.05 133
4153.20 134
4153.35 132
4153.49 127
4153.64 119
4153.79 111
4153.94 101
4154.09 92
4154.23 82
4154.38 74
4154.53 66
4154.68 60
4154.83 54
4154.97 48
4155.12 41
4155.27 34
4155.42 25
4155.57 14
4155.72 4
4155.86 0
4156.01 0
4156.16 0
4156.31 0
4156.46 0
4156.60 0
4156.75 0
4156.90 0
4157.05 7
4157.20 15
4157.35 21
4157.49 27
4157.64 31
4157.79 35
4157.94 39
4158.09 45
4158.23 51
4158.38 60
4158.53 69
4158.68 78
4158.83 85
4158.98 89
4159.12 89
4159.27 86
4159.42 81
4159.57 75
4159.72 69
4159.86 63
4160.01 59
4160.16 57
4160.31 56
4160.46 56
4160.61 57
4160.75 59
4160.90 61
4161.05 64
4161.20 66
4161.35 68
4161.49 69
4161.64 70
4161.79 70
4161.94 70
4162.09 70
4162.24 71
4162.38 71
4162.53 71
4162.68 70
4162.83 67
4162.98 63
4163.13 57
4163.27 50
4163.42 42
4163.57 34
4163.72 27
4163.87 22
4164.02 18
4164.16 16
4164.31 15
4164.46 14
4164.61 13
4164.76 10
4164.91 7
4165.05 2
4165.20 0
4165.35 0
4165.50 0
4165.65 0
4165.80 0
4165.94 7
4166.09 16
4166.24 27
4166.39 38
4166.54 50
4166.68 61
4166.83 70
4166.98 77
4167.13 82
4167.28 84
4167.43 83
4167.58 80
4167.72 75
4167.87 70
4168.02 66
4168.17 65
4168.32 67
4168.47 71
4168.61 77
4168.76 82
4168.91 85
4169.06 84
4169.21 79
4169.36 70
4169.50 59
4169.65 48
4169.80 39
4169.95 34
4170.10 32
4170.25 33
4170.39 35
4170.54 35
4170.69 34
4170.84 29
4170.99 21
4171.14 14
4171.28 8
4171.43 5
4171.58 8
4171.73 14
4171.88 24
4172.03 35
4172.18 44
4172.32 49
4172.47 50
4172.62 45
4172.77 36
4172.92 24
4173.07 9
4173.21 0
4173.36 0
4173.51 0
4173.66 0
4173.81 0
4173.96 0
4174.10 0
4174.25 0
4174.40 7
4174.55 24
4174.70 40
4174.85 53
4175.00 63
4175.14 68
4175.29 69
4175.44 66
4175.59 61
4175.74 54
4175.89 45
4176.04 37
4176.18 29
4176.33 24
4176.48 19
4176.63 17
4176.78 16
4176.93 17
4177.07 20
4177.22 25
4177.37 33
4177.52 43
4177.67 53
4177.82 65
4177.97 75
4178.11 84
4178.26 92
4178.41 98
4178.56 104
4178.71 110
4178.86 116
4179.01 123
4179.15 129
4179.30 133
4179.45 135
4179.60 134
4179.75 129
4179.90 123
4180.05 118
4180.19 115
4180.34 116
4180.49 124
4180.64 138
4180.79 157
4180.94 179
4181.09 200
4181.23 218
4181.38 230
4181.53 235
4181.68 233
4181.83 224
4181.98 212
4182.13 198
4182.27 185
4182.42 176
4182.57 171
4182.72 171
4182.87 174
4183.02 177
4183.17 180
4183.31 180
4183.46 177
4183.61 170
4183.76 162
4183.91 154
4184.06 149
4184.21 147
4184.36 150
4184.50 155
4184.65 161
4184.80 167
4184.95 171
4185.10 172
4185.25 169
4185.40 164
4185.54 156
4185.69 147
4185.84 138
4185.99 129
4186.14 120
4186.29 111
4186.44 102
4186.58 93
4186.73 82
4186.88 71
4187.03 59
4187.18 47
4187.33 36
4187.48 27
4187.63 22
4187.77 20
4187.92 22
4188.07 27
4188.22 36
4188.37 47
4188.52 61
4188.67 75
4188.82 89
4188.96 100
4189.11 108
4189.26 110
4189.41 107
4189.56 98
4189.71 85
4189.86 71
4190.01 57
4190.15 46
4190.30 39
4190.45 36
4190.60 36
4190.75 38
4190.90 40
4191.05 41
4191.20 40
4191.34 38
4191.49 36
4191.64 34
4191.79 34
4191.94 36
4192.09 38
4192.24 41
4192.39 42
4192.53 41
4192.68 40
4192.83 39
4192.98 40
4193.13 44
4193.28 52
4193.43 64
4193.58 78
4193.72 93
4193.87 105
4194.02 115
4194.17 121
4194.32 122
4194.47 118
4194.62 110
4194.77 99
4194.92 85
4195.06 69
4195.21 52
4195.36 36
4195.51 21
4195.66 9
4195.81 1
4195.96 0
4196.11 0
4196.25 7
4196.40 17
4196.55 31
4196.70 45
4196.85 58
4197.00 69
4197.15 77
4197.30 83
4197.45 85
4197.59 86
4197.74 86
4197.89 86
4198.04 86
4198.19 86
4198.34 87
4198.49 88
4198.64 89
4198.79 90
4198.93 92
4199.08 96
4199.23 101
4199.38 109
4199.53 118
4199.68 129
4199.83 140
4199.98 149
4200.13 154
4200.28 155
4200.42 149
4200.57 137
4200.72 120
4200.87 99
4201.02 77
4201.17 56
4201.32 40
4201.47 29
4201.62 23
4201.76 21
4201.91 21
4202.06 22
4202.21 20
4202.36 17
4202.51 10
4202.66 2
4202.81 0
4202.96 0
4203.11 0
4203.25 0
4203.40 0
4203.55 0
4203.70 0
4203.85 0
4204.00 6
4204.15 13
4204.30 20
4204.45 27
4204.59 37
4204.74 50
4204.89 64
4205.04 80
4205.19 95
4205.34 106
4205.49 113
4205.64 113
4205.79 107
4205.94 96
4206.09 83
4206.23 70
4206.38 61
4206.53 59
4206.68 62
4206.83 71
4206.98 83
4207.13 95
4207.28 104
4207.43 108
4207.58 106
4207.72 101
4207.87 93
4208.02 85
4208.17 80
4208.32 77
4208.47 78
4208.62 81
4208.77 85
4208.92 88
4209.07 90
4209.22 88
4209.36 83
4209.51 75
4209.66 63
4209.81 49
4209.96 34
4210.11 19
4210.26 6
4210.41 0
4210.56 0
4210.71 4
4210.86 17
4211.00 35
4211.15 55
4211.30 75
4211.45 91
4211.60 101
4211.75 107
4211.90 108
4212.05 106
4212.20 103
4212.35 100
4212.50 98
4212.64 98
4212.79 99
4212.94 101
4213.09 105
4213.24 109
4213.39 114
4213.54 119
4213.69 122
4213.84 124
4213.99 123
4214.14 120
4214.29 115
4214.43 108
4214.58 101
4214.73 94
4214.88 91
4215.03 91
4215.18 96
4215.33 105
4215.48 117
4215.63 131
4215.78 144
4215.93 154
4216.08 159
4216.23 158
4216.37 151
4216.52 140
4216.67 127
4216.82 114
4216.97 103
4217.12 96
4217.27 94
4217.42 98
4217.57 107
4217.72 118
4217.87 131
4218.02 142
4218.17 150
4218.31 156
4218.46 159
4218.61 161
4218.76 163
4218.91 166
4219.06 168
4219.21 171
4219.36 172
4219.51 171
4219.66 169
4219.81 165
4219.96 161
4220.11 157
4220.25 152
4220.40 146
4220.55 137
4220.70 124
4220.85 107
4221.00 89
4221.15 69
4221.30 52
4221.45 40
4221.60 34
4221.75 35
4221.90 41
4222.05 50
4222.20 61
4222.34 71
4222.49 79
4222.64 83
4222.79 85
4222.94 83
4223.09 78
4223.24 71
4223.39 63
4223.54 55
4223.69 48
4223.84 43
4223.99 40
4224.14 39
4224.29 39
4224.44 41
4224.58 45
4224.73 49
4224.88 54
4225.03 60
4225.18 69
4225.33 79
4225.48 90
4225.63 102
4225.78 113
4225.93 122
4226.08 126
4226.23 125
4226.38 118
4226.53 107
4226.68 94
4226.83 81
4226.97 71
4227.12 65
4227.27 66
4227.42 75
4227.57 90
4227.72 111
4227.87 134
4228.02 155
4228.17 173
4228.32 184
4228.47 187
4228.62 182
4228.77 173
4228.92 160
4229.07 147
4229.22 135
4229.37 124
4229.51 116
4229.66 110
4229.81 106
4229.96 103
4230.11 103
4230.26 106
4230.41 110
4230.56 116
4230.71 121
4230.86 126
4231.01 130
4231.16 131
4231.31 131
4231.46 130
4231.61 129
4231.76 129
4231.91 130
4232.06 133
4232.21 137
4232.35 142
4232.50 148
4232.65 156
4232.80 164
4232.95 174
4233.10 185
4233.25 196
4233.40 209
4233.55 221
4233.70 233
4233.85 243
4234.00 252
4234.15 259
4234.30 264
4234.45 266
4234.60 267
4234.75 265
4234.90 261
4235.05 253
4235.20 241
4235.35 227
4235.49 211
4235.64 194
4235.79 177
4235.94 163
4236.09 151
4236.24 143
4236.39 138
4236.54 136
4236.69 135
4236.84 137
4236.99 142
4237.14 149
4237.29 158
4237.44 169
4237.59 181
4237.74 193
4237.89 204
4238.04 211
4238.19 213
4238.34 211
4238.49 203
4238.64 191
4238.79 176
4238.93 160
4239.08 144
4239.23 132
4239.38 123
4239.53 120
4239.68 121
4239.83 125
4239.98 133
4240.13 141
4240.28 150
4240.43 159
4240.58 169
4240.73 180
4240.88 193
4241.03 208
4241.18 225
4241.33 241
4241.48 253
4241.63 261
4241.78 261
4241.93 253
4242.08 241
4242.23 226
4242.38 211
4242.53 200
4242.68 194
4242.83 193
4242.98 197
4243.13 203
4243.27 209
4243.42 214
4243.57 216
4243.72 216
4243.87 214
4244.02 211
4244.17 207
4244.32 203
4244.47 197
4244.62 190
4244.77 181
4244.92 170
4245.07 157
4245.22 143
4245.37 128
4245.52 112
4245.67 95
4245.82 78
4245.97 61
4246.12 44
4246.27 30
4246.42 18
4246.57 10
4246.72 7
4246.87 8
4247.02 13
4247.17 19
4247.32 26
4247.47 31
4247.62 33
4247.77 33
4247.92 30
4248.07 26
4248.22 21
4248.37 15
4248.52 9
4248.66 2
4248.81 0
4248.96 0
4249.11 0
4249.26 0
4249.41 0
4249.56 0
4249.71 0
4249.86 1
4250.01 20
4250.16 41
4250.31 63
4250.46 84
4250.61 105
4250.76 125
4250.91 142
4251.06 156
4251.21 167
4251.36 174
4251.51 175
4251.66 171
4251.81 162
4251.96 150
4252.11 137
4252.26 126
4252.41 118
4252.56 115
4252.71 118
4252.86 125
4253.01 134
4253.16 143
4253.31 150
4253.46 155
4253.61 156
4253.76 154
4253.91 152
4254.06 150
4254.21 150
4254.36 154
4254.51 161
4254.66 171
4254.81 183
4254.96 196
4255.11 207
4255.26 216
4255.41 222
4255.56 223
4255.71 222
4255.86 219
4256.01 214
4256.16 210
4256.31 208
4256.46 207
4256.61 207
4256.76 205
4256.91 202
4257.06 196
4257.21 188
4257.36 178
4257.51 168
4257.66 159
4257.81 154
4257.96 151
4258.11 151
4258.26 151
4258.41 152
4258.56 151
4258.71 149
4258.86 146
4259.01 144
4259.16 145
4259.31 148
4259.46 155
4259.61 165
4259.76 175
4259.91 183
4260.06 186
4260.21 184
4260.36 177
4260.51 165
4260.66 152
4260.81 139
4260.96 130
4261.11 127
4261.26 128
4261.41 135
4261.56 145
4261.71 155
4261.86 166
4262.01 176
4262.16 184
4262.31 190
4262.46 192
4262.61 192
4262.76 189
4262.91 184
4263.06 178
4263.21 174
4263.36 172
4263.51 172
4263.66 175
4263.81 180
4263.96 184
4264.11 187
4264.26 189
4264.41 189
4264.56 188
4264.71 188
4264.86 190
4265.01 196
4265.16 205
4265.31 218
4265.46 234
4265.61 251
4265.76 266
4265.91 276
4266.06 280
4266.21 275
4266.36 263
4266.51 245
4266.66 222
4266.81 200
4266.96 180
4267.11 165
4267.26 157
4267.41 155
4267.56 160
4267.71 169
4267.86 182
4268.01 197
4268.16 213
4268.31 229
4268.46 245
4268.61 259
4268.76 273
4268.91 284
4269.06 294
4269.21 302
4269.36 307
4269.51 309
4269.66 309
4269.81 306
4269.96 302
4270.11 297
4270.26 292
4270.41 286
4270.56 280
4270.71 274
4270.86 266
4271.01 256
4271.16 244
4271.31 231
4271.46 219
4271.61 208
4271.76 199
4271.91 194
4272.06 191
4272.21 190
4272.36 191
4272.51 192
4272.66 194
4272.81 197
4272.96 199
4273.11 201
4273.26 204
4273.41 208
4273.56 214
4273.71 222
4273.86 232
4274.01 243
4274.17 254
4274.32 261
4274.47 264
4274.62 262
4274.77 255
4274.92 246
4275.07 236
4275.22 228
4275.37 225
4275.52 227
4275.67 233
4275.82 243
4275.97 253
4276.12 263
4276.27 271
4276.42 278
4276.57 283
4276.72 288
4276.87 293
4277.02 298
4277.17 304
4277.32 312
4277.47 320
4277.62 330
4277.77 340
4277.92 350
4278.07 358
4278.22 365
4278.37 369
4278.52 368
4278.67 364
4278.82 355
4278.97 342
4279.12 326
4279.27 308
4279.42 289
4279.57 272
4279.73 257
4279.88 246
4280.03 239
4280.18 234
4280.33 231
4280.48 227
4280.63 222
4280.78 213
4280.93 202
4281.08 190
4281.23 178
4281.38 167
4281.53 160
4281.68 156
4281.83 156
4281.98 158
4282.13 161
4282.28 166
4282.43 169
4282.58 172
4282.73 173
4282.88 173
4283.03 172
4283.18 170
4283.33 168
4283.48 165
4283.63 162
4283.78 161
4283.94 159
4284.09 159
4284.24 160
4284.39 160
4284.54 160
4284.69 159
4284.84 156
4284.99 151
4285.14 143
4285.29 133
4285.44 121
4285.59 107
4285.74 92
4285.89 76
4286.04 62
4286.19 49
4286.34 38
4286.49 29
4286.64 24
4286.79 21
4286.94 20
4287.09 20
4287.24 24
4287.40 30
4287.55 38
4287.70 49
4287.85 62
4288.00 76
4288.15 90
4288.30 102
4288.45 113
4288.60 120
4288.75 127
4288.90 132
4289.05 138
4289.20 144
4289.35 150
4289.50 156
4289.65 159
4289.80 159
4289.95 154
4290.10 145
4290.25 132
4290.40 115
4290.56 97
4290.71 78
4290.86 62
4291.01 47
4291.16 35
4291.31 26
4291.46 18
4291.61 11
4291.76 5
4291.91 0
4292.06 0
4292.21 0
4292.36 0
4292.51 0
4292.66 0
4292.81 0
4292.96 0
4293.11 3
4293.26 18
4293.42 35
4293.57 51
4293.72 67
4293.87 81
4294.02 93
4294.17 102
4294.32 109
4294.47 114
4294.62 116
4294.77 115
4294.92 111
4295.07 103
4295.22 93
4295.37 82
4295.52 70
4295.67 60
4295.82 54
4295.98 50
4296.13 50
4296.28 52
4296.43 55
4296.58 61
4296.73 67
4296.88 73
4297.03 78
4297.18 82
4297.33 83
4297.48 81
4297.63 76
4297.78 69
4297.93 61
4298.08 54
4298.23 48
4298.39 43
4298.54 40
4298.69 37
4298.84 34
4298.99 32
4299.14 29
4299.29 28
4299.44 29
4299.59 32
4299.74 38
4299.89 46
4300.04 56
4300.19 69
4300.34 84
4300.49 102
4300.65 122
4300.80 144
4300.95 168
4301.10 190
4301.25 210
4301.40 225
4301.55 235
4301.70 238
4301.85 236
4302.00 230
4302.15 221
4302.30 211
4302.45 201
4302.60 191
4302.76 181
4302.91 170
4303.06 160
4303.21 149
4303.36 139
4303.51 132
4303.66 129
4303.81 131
4303.96 138
4304.11 149
4304.26 164
4304.41 180
4304.56 196
4304.71 210
4304.87 221
4305.02 228
4305.17 230
4305.32 229
4305.47 224
4305.62 217
4305.77 210
4305.92 202
4306.07 196
4306.22 190
4306.37 185
4306.52 181
4306.68 177
4306.83 174
4306.98 171
4307.13 168
4307.28 164
4307.43 159
4307.58 154
4307.73 147
4307.88 139
4308.03 130
4308.18 120
4308.33 111
4308.48 103
4308.64 97
4308.79 93
4308.94 90
4309.09 90
4309.24 91
4309.39 94
4309.54 96
4309.69 99
4309.84 101
4309.99 103
4310.14 105
4310.29 108
4310.45 113
4310.60 119
4310.75 127
4310.90 137
4311.05 146
4311.20 154
4311.35 160
4311.50 165
4311.65 169
4311.80 172
4311.95 175
4312.11 177
4312.26 179
4312.41 180
4312.56 180
4312.71 178
4312.86 175
4313.01 173
4313.16 170
4313.31 167
4313.46 165
4313.61 162
4313.77 158
4313.92 154
4314.07 149
4314.22 145
4314.37 142
4314.52 142
4314.67 144
4314.82 148
4314.97 154
4315.12 160
4315.27 165
4315.43 166
4315.58 164
4315.73 158
4315.88 149
4316.03 139
4316.18 128
4316.33 117
4316.48 106
4316.63 95
4316.78 83
4316.93 70
4317.09 55
4317.24 40
4317.39 26
4317.54 15
4317.69 7
4317.84 5
4317.99 6
4318.14 11
4318.29 18
4318.44 26
4318.60 34
4318.75 42
4318.90 49
4319.05 58
4319.20 66
4319.35 73
4319.50 79
4319.65 82
4319.80 82
4319.95 79
4320.11 74
4320.26 69
4320.41 65
4320.56 62
4320.71 61
4320.86 61
4321.01 60
4321.16 58
4321.31 55
4321.47 50
4321.62 44
4321.77 38
4321.92 32
4322.07 26
4322.22 21
4322.37 16
4322.52 13
4322.67 11
4322.82 12
4322.98 17
4323.13 24
4323.28 35
4323.43 47
4323.58 60
4323.73 72
4323.88 83
4324.03 89
4324.18 92
4324.34 90
4324.49 84
4324.64 75
4324.79 64
4324.94 54
4325.09 46
4325.24 42
4325.39 41
4325.54 44
4325.70 50
4325.85 56
4326.00 62
4326.15 66
4326.30 67
4326.45 67
4326.60 66
4326.75 65
4326.90 65
4327.06 66
4327.21 69
4327.36 73
4327.51 77
4327.66 80
4327.81 81
4327.96 79
4328.11 72
4328.27 62
4328.42 49
4328.57 34
4328.72 19
4328.87 6
4329.02 0
4329.17 0
4329.32 0
4329.47 0
4329.63 0
4329.78 0
4329.93 0
4330.08 0
4330.23 0
4330.38 4
4330.53 16
4330.68 31
4330.84 47
4330.99 62
4331.14 76
4331.29 86
4331.44 93
4331.59 98
4331.74 100
4331.89 101
4332.05 100
4332.20 99
4332.35 97
4332.50 93
4332.65 90
4332.80 87
4332.95 85
4333.10 83
4333.26 83
4333.41 83
4333.56 82
4333.71 81
4333.86 79
4334.01 78
4334.16 78
4334.31 80
4334.47 82
4334.62 86
4334.77 90
4334.92 92
4335.07 92
4335.22 92
4335.37 91
4335.52 92
4335.68 95
4335.83 100
4335.98 108
4336.13 118
4336.28 128
4336.43 137
4336.58 145
4336.73 150
4336.89 154
4337.04 155
4337.19 154
4337.34 151
4337.49 147
4337.64 143
4337.79 139
4337.95 137
4338.10 138
4338.25 141
4338.40 147
4338.55 153
4338.70 158
4338.85 159
4339.00 156
4339.16 149
4339.31 139
4339.46 128
4339.61 118
4339.76 112
4339.91 109
4340.06 110
4340.22 113
4340.37 118
4340.52 123
4340.67 128
4340.82 132
4340.97 135
4341.12 136
4341.28 136
4341.43 134
4341.58 130
4341.73 126
4341.88 121
4342.03 117
4342.18 115
4342.34 118
4342.49 125
4342.64 135
4342.79 148
4342.94 161
4343.09 171
4343.24 178
4343.40 179
4343.55 176
4343.70 168
4343.85 159
4344.00 148
4344.15 139
4344.30 131
4344.46 125
4344.61 120
4344.76 115
4344.91 109
4345.06 102
4345.21 93
4345.36 82
4345.52 71
4345.67 59
4345.82 50
4345.97 44
4346.12 41
4346.27 44
4346.42 51
4346.58 62
4346.73 76
4346.88 91
4347.03 105
4347.18 117
4347.33 129
4347.48 139
4347.64 148
4347.79 157
4347.94 165
4348.09 171
4348.24 176
4348.39 177
4348.55 175
4348.70 169
4348.85 160
4349.00 148
4349.15 135
4349.30 121
4349.45 107
4349.61 94
4349.76 83
4349.91 74
4350.06 68
4350.21 64
4350.36 63
4350.52 65
4350.67 67
4350.82 70
4350.97 72
4351.12 73
4351.27 73
4351.42 75
4351.58 79
4351.73 87
4351.88 99
4352.03 114
4352.18 130
4352.33 145
4352.49 157
4352.64 163
4352.79 164
4352.94 160
4353.09 153
4353.24 144
4353.40 136
4353.55 129
4353.70 125
4353.85 121
4354.00 118
4354.15 114
4354.31 108
4354.46 101
4354.61 94
4354.76 88
4354.91 84
4355.06 83
4355.21 84
4355.37 87
4355.52 90
4355.67 91
4355.82 91
4355.97 89
4356.12 85
4356.28 81
4356.43 79
4356.58 77
4356.73 78
4356.88 80
4357.03 83
4357.19 87
4357.34 90
4357.49 91
4357.64 91
4357.79 89
4357.94 85
4358.10 80
4358.25 75
4358.40 71
4358.55 67
4358.70 63
4358.85 58
4359.01 52
4359.16 44
4359.31 34
4359.46 24
4359.61 14
4359.77 5
4359.92 0
4360.07 0
4360.22 0
4360.37 0
4360.52 0
4360.68 0
4360.83 0
4360.98 3
4361.13 5
4361.28 6
4361.43 5
4361.59 3
4361.74 2
4361.89 2
4362.04 6
4362.19 12
4362.34 22
4362.50 33
4362.65 44
4362.80 53
4362.95 61
4363.10 65
4363.26 67
4363.41 69
4363.56 71
4363.71 75
4363.86 82
4364.01 91
4364.17 103
4364.32 117
4364.47 131
4364.62 142
4364.77 150
4364.92 153
4365.08 150
4365.23 141
4365.38 128
4365.53 112
4365.68 94
4365.84 79
4365.99 67
4366.14 59
4366.29 57
4366.44 60
4366.59 66
4366.75 76
4366.90 86
4367.05 95
4367.20 102
4367.35 107
4367.51 109
4367.66 109
4367.81 107
4367.96 105
4368.11 104
4368.27 104
4368.42 106
4368.57 110
4368.72 115
4368.87 120
4369.02 125
4369.18 131
4369.33 138
4369.48 146
4369.63 156
4369.78 168
4369.94 181
4370.09 195
4370.24 207
4370.39 217
4370.54 223
4370.70 226
4370.85 228
4371.00 231
4371.15 236
4371.30 243
4371.45 254
4371.61 267
4371.76 279
4371.91 290
4372.06 300
4372.21 307
4372.37 313
4372.52 319
4372.67 326
4372.82 335
4372.97 345
4373.13 355
4373.28 364
4373.43 371
4373.58 375
4373.73 373
4373.89 368
4374.04 358
4374.19 345
4374.34 329
4374.49 313
4374.65 299
4374.80 288
4374.95 282
4375.10 282
4375.25 285
4375.41 292
4375.56 301
4375.71 309
4375.86 315
4376.01 319
4376.17 320
4376.32 319
4376.47 315
4376.62 308
4376.77 299
4376.93 289
4377.08 276
4377.23 262
4377.38 249
4377.53 237
4377.69 229
4377.84 226
4377.99 227
4378.14 233
4378.29 244
4378.45 257
4378.60 271
4378.75 285
4378.90 298
4379.05 310
4379.21 321
4379.36 330
4379.51 337
4379.66 342
4379.81 346
4379.97 347
4380.12 348
4380.27 348
4380.42 346
4380.57 345
4380.73 343
4380.88 342
4381.03 341
4381.18 342
4381.34 344
4381.49 347
4381.64 352
4381.79 358
4381.94 363
4382.10 366
4382.25 366
4382.40 364
4382.55 361
4382.70 358
4382.86 357
4383.01 358
4383.16 363
4383.31 368
4383.46 373
4383.62 376
4383.77 376
4383.92 372
4384.07 365
4384.23 357
4384.38 350
4384.53 344
4384.68 340
4384.83 339
4384.99 340
4385.14 343
4385.29 347
4385.44 351
4385.59 354
4385.75 355
4385.90 354
4386.05 350
4386.20 343
4386.36 336
4386.51 330
4386.66 326
4386.81 327
4386.96 332
4387.12 342
4387.27 355
4387.42 370
4387.57 385
4387.73 397
4387.88 405
4388.03 408
4388.18 405
4388.33 398
4388.49 386
4388.64 372
4388.79 358
4388.94 345
4389.10 333
4389.25 324
4389.40 317
4389.55 311
4389.70 305
4389.86 300
4390.01 294
4390.16 289
4390.31 284
4390.47 280
4390.62 276
4390.77 273
4390.92 271
4391.07 269
4391.23 269
4391.38 268
4391.53 268
4391.68 268
4391.84 266
4391.99 263
4392.14 257
4392.29 248
4392.44 237
4392.60 225
4392.75 212
4392.90 200
4393.05 189
4393.21 182
4393.36 178
4393.51 177
4393.66 179
4393.82 182
4393.97 186
4394.12 189
4394.27 191
4394.42 189
4394.58 186
4394.73 181
4394.88 174
4395.03 167
4395.19 161
4395.34 155
4395.49 149
4395.64 144
4395.80 139
4395.95 134
4396.10 131
4396.25 129
4396.40 128
4396.56 129
4396.71 132
4396.86 137
4397.01 144
4397.17 154
4397.32 166
4397.47 181
4397.62 198
4397.78 215
4397.93 230
4398.08 242
4398.23 250
4398.39 252
4398.54 251
4398.69 247
4398.84 241
4399.00 235
4399.15 231
4399.30 228
4399.45 227
4399.60 227
4399.76 227
4399.91 225
4400.06 222
4400.21 216
4400.37 210
4400.52 203
4400.67 197
4400.82 193
4400.98 193
4401.13 194
4401.28 196
4401.43 198
4401.59 197
4401.74 194
4401.89 189
4402.04 183
4402.20 179
4402.35 179
4402.50 182
4402.65 189
4402.81 197
4402.96 207
4403.11 214
4403.26 219
4403.42 221
4403.57 221
4403.72 223
4403.87 228
4404.03 236
4404.18 249
4404.33 265
4404.48 282
4404.64 300
4404.79 315
4404.94 327
4405.09 335
4405.25 341
4405.40 344
4405.55 347
4405.70 349
4405.86 352
4406.01 354
4406.16 355
4406.31 355
4406.47 352
4406.62 347
4406.77 341
4406.92 335
4407.08 332
4407.23 332
4407.38 336
4407.53 344
4407.69 353
4407.84 362
4407.99 368
4408.14 371
4408.30 371
4408.45 368
4408.60 365
4408.75 363
4408.91 365
4409.06 371
4409.21 381
4409.36 394
4409.52 410
4409.67 427
4409.82 443
4409.97 458
4410.13 471
4410.28 482
4410.43 489
4410.58 493
4410.74 494
4410.89 493
4411.04 491
4411.19 490
4411.35 489
4411.50 489
4411.65 490
4411.81 494
4411.96 499
4412.11 508
4412.26 519
4412.42 531
4412.57 543
4412.72 553
4412.87 558
4413.03 557
4413.18 551
4413.33 541
4413.48 529
4413.64 517
4413.79 509
4413.94 505
4414.09 508
4414.25 516
4414.40 527
4414.55 541
4414.71 555
4414.86 568
4415.01 578
4415.16 585
4415.32 589
4415.47 591
4415.62 590
4415.77 589
4415.93 588
4416.08 587
4416.23 587
4416.39 588
4416.54 590
4416.69 594
4416.84 600
4417.00 608
4417.15 617
4417.30 628
4417.45 639
4417.61 650
4417.76 661
4417.91 673
4418.06 686
4418.22 701
4418.37 716
4418.52 733
4418.68 749
4418.83 765
4418.98 780
4419.13 795
4419.29 811
4419.44 829
4419.59 850
4419.74 875
4419.90 904
4420.05 936
4420.20 972
4420.36 1010
4420.51 1052
4420.66 1096
4420.81 1142
4420.97 1191
4421.12 1243
4421.27 1299
4421.43 1360
4421.58 1424
4421.73 1491
4421.88 1560
4422.04 1629
4422.19 1697
4422.34 1763
4422.49 1826
4422.65 1885
4422.80 1942
4422.95 1997
4423.11 2048
4423.26 2096
4423.41 2142
4423.56 2186
4423.72 2230
4423.87 2276
4424.02 2328
4424.18 2386
4424.33 2450
4424.48 2518
4424.63 2588
4424.79 2656
4424.94 2720
4425.09 2775
4425.25 2822
4425.40 2860
4425.55 2890
4425.70 2913
4425.86 2931
4426.01 2944
4426.16 2954
4426.32 2960
4426.47 2963
4426.62 2963
4426.77 2959
4426.93 2951
4427.08 2940
4427.23 2928
4427.39 2915
4427.54 2903
4427.69 2893
4427.84 2884
4428.00 2875
4428.15 2862
4428.30 2844
4428.46 2819
4428.61 2785
4428.76 2743
4428.91 2695
4429.07 2644
4429.22 2592
4429.37 2542
4429.53 2494
4429.68 2449
4429.83 2404
4429.99 2360
4430.14 2315
4430.29 2270
4430.44 2224
4430.60 2180
4430.75 2138
4430.90 2101
4431.06 2070
4431.21 2044
4431.36 2023
4431.51 2005
4431.67 1988
4431.82 1970
4431.97 1949
4432.13 1925
4432.28 1897
4432.43 1866
4432.59 1832
4432.74 1794
4432.89 1753
4433.04 1710
4433.20 1663
4433.35 1613
4433.50 1561
4433.66 1506
4433.81 1450
4433.96 1396
4434.12 1346
4434.27 1300
4434.42 1260
4434.57 1228
4434.73 1201
4434.88 1180
4435.03 1163
4435.19 1146
4435.34 1130
4435.49 1111
4435.65 1089
4435.80 1064
4435.95 1036
4436.10 1008
4436.26 980
4436.41 953
4436.56 929
4436.72 907
4436.87 887
4437.02 870
4437.18 853
4437.33 837
4437.48 821
4437.63 806
4437.79 792
4437.94 778
4438.09 765
4438.25 754
4438.40 743
4438.55 732
4438.71 723
4438.86 713
4439.01 703
4439.17 692
4439.32 679
4439.47 665
4439.62 650
4439.78 635
4439.93 623
4440.08 614
4440.24 609
4440.39 608
4440.54 609
4440.70 610
4440.85 609
4441.00 604
4441.16 596
4441.31 585
4441.46 572
4441.62 558
4441.77 544
4441.92 532
4442.07 522
4442.23 513
4442.38 508
4442.53 504
4442.69 504
4442.84 506
4442.99 510
4443.15 515
4443.30 520
4443.45 524
4443.61 527
4443.76 527
4443.91 525
4444.07 520
4444.22 512
4444.37 500
4444.53 486
4444.68 471
4444.83 454
4444.98 439
4445.14 425
4445.29 415
4445.44 408
4445.60 406
4445.75 408
4445.90 414
4446.06 422
4446.21 433
4446.36 443
4446.52 450
4446.67 454
4446.82 453
4446.98 446
4447.13 435
4447.28 420
4447.44 402
4447.59 384
4447.74 366
4447.90 348
4448.05 332
4448.20 316
4448.36 301
4448.51 288
4448.66 276
4448.82 267
4448.97 261
4449.12 258
4449.27 260
4449.43 264
4449.58 270
4449.73 277
4449.89 284
4450.04 289
4450.19 290
4450.35 287
4450.50 282
4450.65 273
4450.81 263
4450.96 252
4451.11 241
4451.27 229
4451.42 218
4451.57 207
4451.73 195
4451.88 183
4452.03 173
4452.19 166
4452.34 163
4452.49 164
4452.65 171
4452.80 180
4452.95 191
4453.11 200
4453.26 205
4453.41 204
4453.57 197
4453.72 183
4453.87 166
4454.03 146
4454.18 126
4454.33 108
4454.49 92
4454.64 81
4454.79 73
4454.95 70
4455.10 70
4455.25 73
4455.41 78
4455.56 84
4455.71 88
4455.87 91
4456.02 92
4456.17 92
4456.33 91
4456.48 90
4456.63 90
4456.79 90
4456.94 89
4457.09 87
4457.25 85
4457.40 81
4457.55 76
4457.71 72
4457.86 68
4458.01 65
4458.17 61
4458.32 56
4458.48 48
4458.63 39
4458.78 29
4458.94 17
4459.09 6
4459.24 0
4459.40 0
4459.55 0
4459.70 0
4459.86 0
4460.01 0
4460.16 0
4460.32 0
4460.47 0
4460.62 8
4460.78 23
4460.93 39
4461.08 58
4461.24 76
4461.39 93
4461.54 107
4461.70 117
4461.85 123
4462.00 124
4462.16 123
4462.31 121
4462.46 120
4462.62 121
4462.77 123
4462.93 127
4463.08 131
4463.23 135
4463.39 138
4463.54 139
4463.69 139
4463.85 139
4464.00 138
4464.15 137
4464.31 138
4464.46 141
4464.61 146
4464.77 154
4464.92 163
4465.07 174
4465.23 185
4465.38 194
4465.53 201
4465.69 204
4465.84 203
4466.00 199
4466.15 190
4466.30 179
4466.46 166
4466.61 153
4466.76 141
4466.92 132
4467.07 125
4467.22 121
4467.38 119
4467.53 119
4467.68 118
4467.84 116
4467.99 113
4468.15 108
4468.30 103
4468.45 98
4468.61 94
4468.76 91
4468.91 88
4469.07 86
4469.22 85
4469.37 85
4469.53 87
4469.68 93
4469.83 101
4469.99 111
4470.14 123
4470.30 136
4470.45 148
4470.60 159
4470.76 168
4470.91 175
4471.06 179
4471.22 180
4471.37 178
4471.52 175
4471.68 171
4471.83 166
4471.99 163
4472.14 161
4472.29 161
4472.45 163
4472.60 165
4472.75 166
4472.91 163
4473.06 157
4473.22 145
4473.37 130
4473.52 112
4473.68 93
4473.83 74
4473.98 57
4474.14 42
4474.29 31
4474.44 23
4474.60 17
4474.75 15
4474.91 14
4475.06 14
4475.21 16
4475.37 19
4475.52 23
4475.67 29
4475.83 36
4475.98 43
4476.14 50
4476.29 57
4476.44 63
4476.60 67
4476.75 70
4476.90 72
4477.06 73
4477.21 73
4477.37 72
4477.52 68
4477.67 63
4477.83 55
4477.98 45
4478.13 37
4478.29 30
4478.44 27
4478.60 27
4478.75 32
4478.90 40
4479.06 50
4479.21 61
4479.36 72
4479.52 80
4479.67 86
4479.83 90
4479.98 92
4480.13 92
4480.29 92
4480.44 91
4480.59 90
4480.75 87
4480.90 83
4481.06 76
4481.21 68
4481.36 59
4481.52 49
4481.67 41
4481.82 35
4481.98 31
4482.13 30
4482.29 31
4482.44 35
4482.59 39
4482.75 43
4482.90 47
4483.06 51
4483.21 54
4483.36 57
4483.52 61
4483.67 64
4483.82 68
4483.98 72
4484.13 76
4484.29 80
4484.44 83
4484.59 86
4484.75 89
4484.90 91
4485.06 93
4485.21 94
4485.36 93
4485.52 91
4485.67 88
4485.82 84
4485.98 81
4486.13 79
4486.29 79
4486.44 80
4486.59 81
4486.75 81
4486.90 80
4487.06 77
4487.21 71
4487.36 64
4487.52 57
4487.67 49
4487.83 42
4487.98 35
4488.13 28
4488.29 20
4488.44 11
4488.60 2
4488.75 0
4488.90 0
4489.06 0
4489.21 0
4489.36 0
4489.52 0
4489.67 0
4489.83 2
4489.98 15
4490.13 26
4490.29 35
4490.44 40
4490.60 44
4490.75 47
4490.90 51
4491.06 57
4491.21 65
4491.37 71
4491.52 76
4491.67 78
4491.83 75
4491.98 68
4492.14 58
4492.29 44
4492.44 29
4492.60 13
4492.75 0
4492.91 0
4493.06 0
4493.21 0
4493.37 0
4493.52 0
4493.68 0
4493.83 0
4493.98 2
4494.14 16
4494.29 30
4494.45 42
4494.60 52
4494.75 61
4494.91 68
4495.06 74
4495.22 79
4495.37 82
4495.52 84
4495.68 85
4495.83 85
4495.99 85
4496.14 85
4496.29 88
4496.45 94
4496.60 101
4496.76 109
4496.91 116
4497.07 122
4497.22 124
4497.37 122
4497.53 116
4497.68 108
4497.84 100
4497.99 92
4498.14 85
4498.30 81
4498.45 78
4498.61 75
4498.76 73
4498.91 70
4499.07 68
4499.22 66
4499.38 64
4499.53 64
4499.68 65
4499.84 68
4499.99 72
4500.15 77
4500.30 83
4500.46 90
4500.61 97
4500.76 103
4500.92 108
4501.07 110
4501.23 110
4501.38 107
4501.53 100
4501.69 91
4501.84 80
4502.00 70
4502.15 60
4502.31 52
4502.46 46
4502.61 40
4502.77 34
4502.92 29
4503.08 25
4503.23 21
4503.38 21
4503.54 24
4503.69 32
4503.85 44
4504.00 59
4504.16 74
4504.31 89
4504.46 100
4504.62 105
4504.77 104
4504.93 97
4505.08 86
4505.23 73
4505.39 62
4505.54 54
4505.70 51
4505.85 53
4506.01 59
4506.16 68
4506.31 77
4506.47 85
4506.62 89
4506.78 90
4506.93 88
4507.09 84
4507.24 79
4507.39 75
4507.55 71
4507.70 69
4507.86 68
4508.01 67
4508.17 67
4508.32 66
4508.47 65
4508.63 62
4508.78 58
4508.94 52
4509.09 44
4509.25 35
4509.40 26
4509.55 17
4509.71 9
4509.86 2
4510.02 0
4510.17 0
4510.33 0
4510.48 0
4510.63 0
4510.79 0
4510.94 0
4511.10 0
4511.25 1
4511.41 6
4511.56 11
4511.71 19
4511.87 28
4512.02 40
4512.18 54
4512.33 68
4512.49 83
4512.64 96
4512.79 106
4512.95 113
4513.10 118
4513.26 121
4513.41 123
4513.57 125
4513.72 127
4513.88 129
4514.03 131
4514.18 133
4514.34 134
4514.49 133
4514.65 130
4514.80 124
4514.96 114
4515.11 102
4515.26 88
4515.42 75
4515.57 63
4515.73 53
4515.88 46
4516.04 43
4516.19 41
4516.35 40
4516.50 40
4516.65 39
4516.81 38
4516.96 37
4517.12 35
4517.27 35
4517.43 35
4517.58 38
4517.73 44
4517.89 52
4518.04 64
4518.20 77
4518.35 93
4518.51 109
4518.66 125
4518.82 140
4518.97 151
4519.12 158
4519.28 159
4519.43 156
4519.59 148
4519.74 138
4519.90 127
4520.05 118
4520.21 111
4520.36 107
4520.52 105
4520.67 106
4520.82 109
4520.98 113
4521.13 120
4521.29 128
4521.44 138
4521.60 148
4521.75 157
4521.91 165
4522.06 172
4522.21 177
4522.37 183
4522.52 190
4522.68 198
4522.83 208
4522.99 218
4523.14 226
4523.30 232
4523.45 234
4523.61 233
4523.76 229
4523.91 222
4524.07 214
4524.22 206
4524.38 197
4524.53 187
4524.69 176
4524.84 163
4525.00 148
4525.15 133
4525.31 119
4525.46 107
4525.61 100
4525.77 99
4525.92 103
4526.08 114
4526.23 129
4526.39 149
4526.54 172
4526.70 195
4526.85 218
4527.01 237
4527.16 252
4527.31 259
4527.47 261
4527.62 256
4527.78 247
4527.93 237
4528.09 226
4528.24 215
4528.40 206
4528.55 197
4528.71 188
4528.86 178
4529.02 166
4529.17 153
4529.32 137
4529.48 121
4529.63 102
4529.79 84
4529.94 66
4530.10 50
4530.25 37
4530.41 29
4530.56 27
4530.72 29
4530.87 36
4531.03 47
4531.18 61
4531.33 75
4531.49 89
4531.64 102
4531.80 113
4531.95 122
4532.11 129
4532.26 133
4532.42 136
4532.57 138
4532.73 139
4532.88 138
4533.04 137
4533.19 135
4533.35 131
4533.50 126
4533.65 120
4533.81 113
4533.96 105
4534.12 98
4534.27 91
4534.43 85
4534.58 80
4534.74 75
4534.89 68
4535.05 60
4535.20 50
4535.36 39
4535.51 30
4535.67 24
4535.82 22
4535.98 25
4536.13 34
4536.29 46
4536.44 60
4536.59 73
4536.75 84
4536.90 90
4537.06 93
4537.21 92
4537.37 88
4537.52 82
4537.68 75
4537.83 70
4537.99 67
4538.14 66
4538.30 69
4538.45 76
4538.61 83
4538.76 91
4538.92 95
4539.07 95
4539.23 89
4539.38 77
4539.54 62
4539.69 45
4539.84 29
4540.00 17
4540.15 9
4540.31 5
4540.46 4
4540.62 5
4540.77 6
4540.93 6
4541.08 6
4541.24 5
4541.39 5
4541.55 6
4541.70 5
4541.86 4
4542.01 1
4542.17 0
4542.32 0
4542.48 0
4542.63 0
4542.79 0
4542.94 0
4543.10 6
4543.25 15
4543.41 23
4543.56 27
4543.72 28
4543.87 25
4544.03 18
4544.18 12
4544.34 7
4544.49 6
4544.65 11
4544.80 22
4544.95 38
4545.11 56
4545.26 76
4545.42 93
4545.57 108
4545.73 120
4545.88 129
4546.04 137
4546.19 143
4546.35 150
4546.50 155
4546.66 158
4546.81 158
4546.97 155
4547.12 148
4547.28 138
4547.43 125
4547.59 111
4547.74 98
4547.90 85
4548.05 74
4548.21 66
4548.36 62
4548.52 60
4548.67 62
4548.83 64
4548.98 67
4549.14 67
4549.29 65
4549.45 61
4549.60 55
4549.76 47
4549.91 40
4550.07 35
4550.22 30
4550.38 27
4550.53 24
4550.69 21
4550.84 19
4551.00 16
4551.15 15
4551.31 16
4551.46 21
4551.62 28
4551.77 38
4551.93 47
4552.08 56
4552.24 64
4552.39 69
4552.55 71
4552.70 72
4552.86 74
4553.01 75
4553.17 78
4553.32 82
4553.48 87
4553.63 93
4553.79 99
4553.94 104
4554.10 110
4554.25 116
4554.41 121
4554.56 127
4554.72 133
4554.87 138
4555.03 143
4555.18 146
4555.34 149
4555.49 150
4555.65 150
4555.80 150
4555.96 147
4556.11 144
4556.27 139
4556.42 133
4556.58 127
4556.73 123
4556.89 120
4557.04 119
4557.20 121
4557.35 123
4557.51 126
4557.66 127
4557.82 126
4557.97 124
4558.13 123
4558.29 124
4558.44 128
4558.60 137
4558.75 149
4558.91 162
4559.06 174
4559.22 183
4559.37 187
4559.53 187
4559.68 183
4559.84 178
4559.99 175
4560.15 176
4560.30 182
4560.46 191
4560.61 204
4560.77 218
4560.92 230
4561.08 239
4561.23 245
4561.39 246
4561.54 245
4561.70 243
4561.85 244
4562.01 248
4562.16 258
4562.32 272
4562.47 290
4562.63 309
4562.78 325
4562.94 338
4563.10 346
4563.25 348
4563.41 347
4563.56 343
4563.72 339
4563.87 335
4564.03 332
4564.18 329
4564.34 328
4564.49 329
4564.65 333
4564.80 342
4564.96 355
4565.11 374
4565.27 395
4565.42 418
4565.58 441
4565.73 460
4565.89 474
4566.04 484
4566.20 491
4566.35 494
4566.51 494
4566.67 493
4566.82 490
4566.98 486
4567.13 482
4567.29 479
4567.44 477
4567.60 478
4567.75 479
4567.91 480
4568.06 479
4568.22 474
4568.37 463
4568.53 447
4568.68 427
4568.84 405
4568.99 385
4569.15 367
4569.31 354
4569.46 345
4569.62 340
4569.77 336
4569.93 334
4570.08 330
4570.24 326
4570.39 320
4570.55 315
4570.70 310
4570.86 305
4571.01 300
4571.17 294
4571.32 287
4571.48 278
4571.63 268
4571.79 256
4571.95 244
4572.10 233
4572.26 223
4572.41 214
4572.57 208
4572.72 203
4572.88 198
4573.03 194
4573.19 190
4573.34 186
4573.50 181
4573.65 176
4573.81 169
4573.97 163
4574.12 157
4574.28 151
4574.43 145
4574.59 141
4574.74 138
4574.90 135
4575.05 134
4575.21 133
4575.36 132
4575.52 132
4575.67 132
4575.83 132
4575.99 132
4576.14 131
4576.30 129
4576.45 127
4576.61 125
4576.76 124
4576.92 125
4577.07 128
4577.23 134
4577.38 140
4577.54 146
4577.70 151
4577.85 155
4578.01 157
4578.16 159
4578.32 159
4578.47 160
4578.63 160
4578.78 161
4578.94 161
4579.09 160
4579.25 159
4579.41 156
4579.56 152
4579.72 148
4579.87 143
4580.03 138
4580.18 135
4580.34 132
4580.49 131
4580.65 131
4580.80 130
4580.96 130
4581.12 130
4581.27 129
4581.43 129
4581.58 130
4581.74 132
4581.89 135
4582.05 139
4582.20 142
4582.36 144
4582.52 145
4582.67 143
4582.83 138
4582.98 130
4583.14 121
4583.29 111
4583.45 101
4583.60 91
4583.76 83
4583.92 77
4584.07 73
4584.23 69
4584.38 65
4584.54 60
4584.69 54
4584.85 46
4585.00 38
4585.16 29
4585.32 21
4585.47 15
4585.63 10
4585.78 7
4585.94 7
4586.09 9
4586.25 13
4586.40 19
4586.56 28
4586.72 37
4586.87 48
4587.03 57
4587.18 65
4587.34 72
4587.49 77
4587.65 81
4587.80 85
4587.96 89
4588.12 94
4588.27 99
4588.43 105
4588.58 109
4588.74 113
4588.89 115
4589.05 115
4589.21 113
4589.36 111
4589.52 108
4589.67 105
4589.83 103
4589.98 101
4590.14 99
4590.29 98
4590.45 96
4590.61 94
4590.76 92
4590.92 89
4591.07 85
4591.23 78
4591.38 70
4591.54 58
4591.70 44
4591.85 28
4592.01 12
4592.16 0
4592.32 0
4592.47 0
4592.63 0
4592.79 0
4592.94 0
4593.10 0
4593.25 0
4593.41 6
4593.56 21
4593.72 33
4593.88 41
4594.03 44
4594.19 43
4594.34 38
4594.50 33
4594.65 28
4594.81 23
4594.97 21
4595.12 20
4595.28 22
4595.43 27
4595.59 35
4595.74 45
4595.90 58
4596.06 72
4596.21 85
4596.37 94
4596.52 98
4596.68 96
4596.83 88
4596.99 74
4597.15 58
4597.30 42
4597.46 29
4597.61 21
4597.77 19
4597.93 21
4598.08 25
4598.24 30
4598.39 33
4598.55 33
4598.70 29
4598.86 24
4599.02 19
4599.17 15
4599.33 14
4599.48 17
4599.64 22
4599.79 29
4599.95 37
4600.11 44
4600.26 51
4600.42 58
4600.57 64
4600.73 70
4600.89 75
4601.04 80
4601.20 84
4601.35 87
4601.51 88
4601.66 88
4601.82 85
4601.98 80
4602.13 75
4602.29 69
4602.44 63
4602.60 59
4602.76 57
4602.91 58
4603.07 61
4603.22 64
4603.38 68
4603.54 73
4603.69 78
4603.85 83
4604.00 89
4604.16 96
4604.31 102
4604.47 109
4604.63 115
4604.78 120
4604.94 124
4605.09 128
4605.25 131
4605.41 133
4605.56 135
4605.72 134
4605.87 132
4606.03 127
4606.19 119
4606.34 109
4606.50 98
4606.65 86
4606.81 75
4606.97 65
4607.12 55
4607.28 48
4607.43 42
4607.59 39
4607.75 40
4607.90 45
4608.06 54
4608.21 67
4608.37 82
4608.52 97
4608.68 111
4608.84 120
4608.99 122
4609.15 118
4609.30 109
4609.46 95
4609.62 80
4609.77 67
4609.93 57
4610.08 53
4610.24 52
4610.40 55
4610.55 59
4610.71 63
4610.86 66
4611.02 66
4611.18 64
4611.33 60
4611.49 55
4611.64 50
4611.80 44
4611.96 39
4612.11 36
4612.27 34
4612.42 34
4612.58 35
4612.74 36
4612.89 38
4613.05 40
4613.21 43
4613.36 45
4613.52 49
4613.67 55
4613.83 63
4613.99 73
4614.14 84
4614.30 95
4614.45 105
4614.61 114
4614.77 120
4614.92 123
4615.08 123
4615.23 121
4615.39 116
4615.55 110
4615.70 102
4615.86 93
4616.01 83
4616.17 71
4616.33 59
4616.48 47
4616.64 34
4616.79 22
4616.95 12
4617.11 4
4617.26 0
4617.42 0
4617.58 0
4617.73 0
4617.89 2
4618.04 4
4618.20 5
4618.36 5
4618.51 4
4618.67 2
4618.82 0
4618.98 0
4619.14 0
4619.29 0
4619.45 0
4619.61 0
4619.76 0
4619.92 0
4620.07 2
4620.23 6
4620.39 10
4620.54 15
4620.70 20
4620.85 26
4621.01 31
4621.17 35
4621.32 39
4621.48 41
4621.64 41
4621.79 39
4621.95 35
4622.10 28
4622.26 19
4622.42 8
4622.57 0
4622.73 0
4622.88 0
4623.04 0
4623.20 0
4623.35 0
4623.51 0
4623.67 0
4623.82 6
4623.98 13
4624.13 18
4624.29 23
4624.45 28
4624.60 35
4624.76 42
4624.92 50
4625.07 56
4625.23 58
4625.38 54
4625.54 45
4625.70 31
4625.85 14
4626.01 0
4626.17 0
4626.32 0
4626.48 0
4626.63 0
4626.79 0
4626.95 6
4627.10 14
4627.26 18
4627.42 19
4627.57 19
4627.73 18
4627.88 18
4628.04 20
4628.20 24
4628.35 29
4628.51 34
4628.67 39
4628.82 43
4628.98 47
4629.14 51
4629.29 55
4629.45 60
4629.60 67
4629.76 75
4629.92 84
4630.07 95
4630.23 106
4630.39 118
4630.54 130
4630.70 141
4630.85 152
4631.01 160
4631.17 165
4631.32 167
4631.48 166
4631.64 163
4631.79 157
4631.95 151
4632.11 144
4632.26 138
4632.42 135
4632.57 133
4632.73 134
4632.89 137
4633.04 143
4633.20 150
4633.36 157
4633.51 165
4633.67 173
4633.83 180
4633.98 185
4634.14 187
4634.29 187
4634.45 183
4634.61 177
4634.76 171
4634.92 165
4635.08 163
4635.23 165
4635.39 170
4635.55 177
4635.70 186
4635.86 195
4636.02 202
4636.17 207
4636.33 209
4636.48 210
4636.64 210
4636.80 209
4636.95 208
4637.11 207
4637.27 207
4637.42 206
4637.58 205
4637.74 203
4637.89 199
4638.05 194
4638.21 189
4638.36 183
4638.52 179
4638.68 178
4638.83 179
4638.99 182
4639.14 187
4639.30 190
4639.46 192
4639.61 193
4639.77 192
4639.93 191
4640.08 191
4640.24 193
4640.40 198
4640.55 205
4640.71 213
4640.87 220
4641.02 226
4641.18 229
4641.34 229
4641.49 226
4641.65 220
4641.81 211
4641.96 201
4642.12 191
4642.27 182
4642.43 175
4642.59 171
4642.74 170
4642.90 170
4643.06 171
4643.21 169
4643.37 164
4643.53 155
4643.68 145
4643.84 134
4644.00 125
4644.15 119
4644.31 117
4644.47 118
4644.62 119
4644.78 120
4644.94 119
4645.09 115
4645.25 109
4645.41 102
4645.56 96
4645.72 92
4645.88 92
4646.03 97
4646.19 105
4646.35 116
4646.50 128
4646.66 140
4646.82 152
4646.97 162
4647.13 170
4647.29 176
4647.44 181
4647.60 185
4647.75 188
4647.91 190
4648.07 189
4648.22 187
4648.38 182
4648.54 175
4648.69 166
4648.85 155
4649.01 145
4649.16 135
4649.32 126
4649.48 120
4649.63 116
4649.79 114
4649.95 113
4650.10 112
4650.26 109
4650.42 103
4650.57 95
4650.73 84
4650.89 72
4651.04 60
4651.20 50
4651.36 42
4651.51 39
4651.67 38
4651.83 39
4651.98 42
4652.14 46
4652.30 50
4652.45 53
4652.61 56
4652.77 58
4652.92 61
4653.08 64
4653.24 68
4653.40 71
4653.55 72
4653.71 72
4653.87 70
4654.02 65
4654.18 57
4654.34 49
4654.49 41
4654.65 35
4654.81 32
4654.96 32
4655.12 34
4655.28 40
4655.43 47
4655.59 54
4655.75 61
4655.90 68
4656.06 76
4656.22 83
4656.37 91
4656.53 99
4656.69 106
4656.84 113
4657.00 119
4657.16 125
4657.31 131
4657.47 138
4657.63 144
4657.78 150
4657.94 155
4658.10 156
4658.25 153
4658.41 147
4658.57 138
4658.73 128
4658.88 118
4659.04 110
4659.20 103
4659.35 97
4659.51 92
4659.67 89
4659.82 85
4659.98 83
4660.14 81
4660.29 79
4660.45 77
4660.61 73
4660.76 68
4660.92 61
4661.08 53
4661.23 45
4661.39 38
4661.55 34
4661.70 34
4661.86 37
4662.02 41
4662.18 46
4662.33 51
4662.49 53
4662.65 55
4662.80 56
4662.96 57
4663.12 60
4663.27 63
4663.43 67
4663.59 69
4663.74 71
4663.90 71
4664.06 72
4664.22 73
4664.37 76
4664.53 81
4664.69 86
4664.84 90
4665.00 92
4665.16 91
4665.31 88
4665.47 83
4665.63 79
4665.78 79
4665.94 82
4666.10 89
4666.25 98
4666.41 107
4666.57 114
4666.73 117
4666.88 118
4667.04 115
4667.20 112
4667.35 109
4667.51 107
4667.67 105
4667.82 102
4667.98 97
4668.14 90
4668.30 78
4668.45 64
4668.61 49
4668.77 34
4668.92 21
4669.08 12
4669.24 7
4669.39 6
4669.55 8
4669.71 12
4669.87 18
4670.02 23
4670.18 28
4670.34 33
4670.49 38
4670.65 44
4670.81 51
4670.96 57
4671.12 63
4671.28 66
4671.44 66
4671.59 63
4671.75 55
4671.91 45
4672.06 32
4672.22 19
4672.38 8
4672.53 0
4672.69 0
4672.85 0
4673.01 0
4673.16 0
4673.32 0
4673.48 0
4673.63 0
4673.79 0
4673.95 1
4674.10 10
4674.26 21
4674.42 32
4674.58 42
4674.73 49
4674.89 53
4675.05 52
4675.20 47
4675.36 39
4675.52 29
4675.68 20
4675.83 12
4675.99 9
4676.15 10
4676.30 16
4676.46 27
4676.62 41
4676.78 56
4676.93 71
4677.09 86
4677.25 98
4677.40 109
4677.56 117
4677.72 125
4677.88 132
4678.03 138
4678.19 142
4678.35 143
4678.50 143
4678.66 140
4678.82 135
4678.98 130
4679.13 125
4679.29 121
4679.45 119
4679.60 118
4679.76 120
4679.92 122
4680.08 125
4680.23 128
4680.39 131
4680.55 133
4680.70 134
4680.86 133
4681.02 132
4681.18 130
4681.33 127
4681.49 124
4681.65 121
4681.80 118
4681.96 116
4682.12 114
4682.28 113
4682.43 114
4682.59 115
4682.75 119
4682.90 123
4683.06 127
4683.22 130
4683.38 131
4683.53 130
4683.69 126
4683.85 120
4684.01 113
4684.16 106
4684.32 101
4684.48 99
4684.63 98
4684.79 100
4684.95 104
4685.11 107
4685.26 108
4685.42 105
4685.58 97
4685.74 85
4685.89 68
4686.05 49
4686.21 28
4686.36 10
4686.52 0
4686.68 0
4686.84 0
4686.99 0
4687.15 0
4687.31 0
4687.47 0
4687.62 0
4687.78 0
4687.94 5
4688.09 13
4688.25 24
4688.41 37
4688.57 52
4688.72 66
4688.88 79
4689.04 89
4689.20 95
4689.35 97
4689.51 95
4689.67 91
4689.82 86
4689.98 81
4690.14 74
4690.30 68
4690.45 60
4690.61 51
4690.77 41
4690.93 31
4691.08 23
4691.24 18
4691.40 17
4691.56 19
4691.71 24
4691.87 31
4692.03 37
4692.18 42
4692.34 46
4692.50 47
4692.66 47
4692.81 48
4692.97 50
4693.13 53
4693.29 57
4693.44 61
4693.60 65
4693.76 67
4693.92 66
4694.07 64
4694.23 60
4694.39 56
4694.55 53
4694.70 52
4694.86 54
4695.02 58
4695.18 63
4695.33 70
4695.49 76
4695.65 80
4695.81 83
4695.96 83
4696.12 81
4696.28 78
4696.43 75
4696.59 71
4696.75 68
4696.91 66
4697.06 63
4697.22 61
4697.38 58
4697.54 55
4697.69 50
4697.85 44
4698.01 36
4698.17 28
4698.32 18
4698.48 8
4698.64 0
4698.80 0
4698.95 0
4699.11 0
4699.27 0
4699.43 0
4699.58 0
4699.74 2
4699.90 8
4700.06 13
4700.21 16
4700.37 15
4700.53 13
4700.69 10
4700.84 7
4701.00 5
4701.16 4
4701.32 5
4701.47 8
4701.63 13
4701.79 21
4701.95 30
4702.10 41
4702.26 53
4702.42 63
4702.58 71
4702.73 74
4702.89 73
4703.05 67
4703.21 57
4703.36 45
4703.52 32
4703.68 20
4703.84 10
4703.99 3
4704.15 0
4704.31 0
4704.47 0
4704.63 0
4704.78 0
4704.94 1
4705.10 3
4705.26 5
4705.41 7
4705.57 9
4705.73 10
4705.89 9
4706.04 7
4706.20 5
4706.36 4
4706.52 5
4706.67 8
4706.83 14
4706.99 22
4707.15 32
4707.30 41
4707.46 48
4707.62 54
4707.78 58
4707.93 60
4708.09 63
4708.25 67
4708.41 72
4708.57 79
4708.72 85
4708.88 91
4709.04 95
4709.20 97
4709.35 98
4709.51 98
4709.67 98
4709.83 100
4709.98 102
4710.14 103
4710.30 102
4710.46 97
4710.62 89
4710.77 77
4710.93 62
4711.09 46
4711.25 32
4711.40 20
4711.56 12
4711.72 9
4711.88 11
4712.03 17
4712.19 25
4712.35 34
4712.51 42
4712.67 47
4712.82 49
4712.98 46
4713.14 40
4713.30 33
4713.45 25
4713.61 19
4713.77 16
4713.93 16
4714.08 18
4714.24 22
4714.40 25
4714.56 28
4714.72 29
4714.87 29
4715.03 29
4715.19 30
4715.35 33
4715.50 37
4715.66 41
4715.82 45
4715.98 48
4716.14 48
4716.29 47
4716.45 44
4716.61 40
4716.77 36
4716.92 34
4717.08 34
4717.24 35
4717.40 37
4717.56 41
4717.71 43
4717.87 44
4718.03 42
4718.19 36
4718.34 27
4718.50 16
4718.66 5
4718.82 0
4718.98 0
4719.13 0
4719.29 6
4719.45 21
4719.61 38
4719.76 56
4719.92 71
4720.08 81
4720.24 87
4720.40 90
4720.55 90
4720.71 89
4720.87 88
4721.03 88
4721.19 90
4721.34 93
4721.50 97
4721.66 100
4721.82 103
4721.97 105
4722.13 106
4722.29 106
4722.45 105
4722.61 104
4722.76 104
4722.92 104
4723.08 105
4723.24 105
4723.40 105
4723.55 104
4723.71 101
4723.87 96
4724.03 90
4724.18 82
4724.34 72
4724.50 61
4724.66 47
4724.82 32
4724.97 17
4725.13 2
4725.29 0
4725.45 0
4725.61 0
4725.76 0
4725.92 0
4726.08 0
4726.24 0
4726.40 3
4726.55 11
4726.71 17
4726.87 22
4727.03 25
4727.19 27
4727.34 29
4727.50 30
4727.66 32
4727.82 35
4727.98 39
4728.13 44
4728.29 48
4728.45 51
4728.61 52
4728.77 50
4728.92 44
4729.08 36
4729.24 26
4729.40 17
4729.56 8
4729.71 3
4729.87 0
4730.03 1
4730.19 6
4730.35 13
4730.50 23
4730.66 35
4730.82 47
4730.98 60
4731.14 71
4731.29 81
4731.45 88
4731.61 92
4731.77 94
4731.93 93
4732.08 92
4732.24 90
4732.40 88
4732.56 87
4732.72 88
4732.87 91
4733.03 95
4733.19 101
4733.35 105
4733.51 107
4733.66 105
4733.82 98
4733.98 87
4734.14 74
4734.30 62
4734.45 52
4734.61 47
4734.77 47
4734.93 53
4735.09 63
4735.24 74
4735.40 83
4735.56 90
4735.72 94
4735.88 96
4736.03 95
4736.19 95
4736.35 95
4736.51 97
4736.67 98
4736.83 100
4736.98 99
4737.14 95
4737.30 88
4737.46 77
4737.62 63
4737.77 48
4737.93 35
4738.09 24
4738.25 18
4738.41 17
4738.56 20
4738.72 27
4738.88 37
4739.04 47
4739.20 57
4739.36 67
4739.51 75
4739.67 82
4739.83 89
4739.99 95
4740.15 101
4740.30 107
4740.46 111
4740.62 114
4740.78 116
4740.94 117
4741.10 115
4741.25 111
4741.41 105
4741.57 96
4741.73 85
4741.89 73
4742.04 61
4742.20 52
4742.36 46
4742.52 44
4742.68 46
4742.84 52
4742.99 60
4743.15 69
4743.31 78
4743.47 87
4743.63 95
4743.78 100
4743.94 103
4744.10 103
4744.26 99
4744.42 92
4744.58 82
4744.73 70
4744.89 57
4745.05 43
4745.21 31
4745.37 19
4745.53 10
4745.68 2
4745.84 0
4746.00 0
4746.16 0
4746.32 0
4746.48 0
4746.63 2
4746.79 10
4746.95 21
4747.11 33
4747.27 46
4747.42 59
4747.58 69
4747.74 77
4747.90 83
4748.06 85
4748.22 86
4748.37 85
4748.53 84
4748.69 84
4748.85 85
4749.01 88
4749.17 93
4749.32 99
4749.48 104
4749.64 108
4749.80 107
4749.96 101
4750.12 90
4750.27 75
4750.43 57
4750.59 40
4750.75 24
4750.91 11
4751.07 1
4751.22 0
4751.38 0
4751.54 0
4751.70 0
4751.86 0
4752.02 0
4752.17 0
4752.33 0
4752.49 2
4752.65 10
4752.81 16
4752.97 21
4753.12 23
4753.28 23
4753.44 21
4753.60 19
4753.76 19
4753.92 21
4754.08 27
4754.23 36
4754.39 46
4754.55 55
4754.71 64
4754.87 70
4755.03 72
4755.18 73
4755.34 72
4755.50 69
4755.66 67
4755.82 64
4755.98 62
4756.13 61
4756.29 59
4756.45 56
4756.61 53
4756.77 48
4756.93 43
4757.09 37
4757.24 31
4757.40 27
4757.56 24
4757.72 23
4757.88 25
4758.04 28
4758.19 34
4758.35 41
4758.51 49
4758.67 57
4758.83 65
4758.99 71
4759.15 75
4759.30 75
4759.46 72
4759.62 65
4759.78 56
4759.94 45
4760.10 34
4760.25 23
4760.41 13
4760.57 4
4760.73 0
4760.89 0
4761.05 0
4761.21 0
4761.36 5
4761.52 15
4761.68 27
4761.84 39
4762.00 50
4762.16 59
4762.32 64
4762.47 66
4762.63 65
4762.79 61
4762.95 56
4763.11 52
4763.27 48
4763.43 45
4763.58 43
4763.74 41
4763.90 40
4764.06 37
4764.22 35
4764.38 33
4764.54 32
4764.69 33
4764.85 35
4765.01 37
4765.17 38
4765.33 37
4765.49 35
4765.65 31
4765.80 27
4765.96 25
4766.12 25
4766.28 29
4766.44 36
4766.60 46
4766.76 57
4766.91 67
4767.07 72
4767.23 72
4767.39 65
4767.55 53
4767.71 36
4767.87 19
4768.02 2
4768.18 0
4768.34 0
4768.50 0
4768.66 0
4768.82 0
4768.98 0
4769.13 0
4769.29 0
4769.45 5
4769.61 12
4769.77 20
4769.93 27
4770.09 34
4770.25 40
4770.40 45
4770.56 48
4770.72 50
4770.88 50
4771.04 49
4771.20 48
4771.36 46
4771.51 44
4771.67 43
4771.83 43
4771.99 43
4772.15 43
4772.31 43
4772.47 43
4772.63 41
4772.78 39
4772.94 39
4773.10 40
4773.26 44
4773.42 51
4773.58 58
4773.74 65
4773.90 68
4774.05 65
4774.21 57
4774.37 44
4774.53 30
4774.69 17
4774.85 9
4775.01 7
4775.17 13
4775.32 24
4775.48 38
4775.64 52
4775.80 63
4775.96 70
4776.12 72
4776.28 70
4776.44 65
4776.59 58
4776.75 50
4776.91 43
4777.07 35
4777.23 28
4777.39 22
4777.55 16
4777.71 13
4777.86 12
4778.02 13
4778.18 17
4778.34 22
4778.50 28
4778.66 32
4778.82 36
4778.98 38
4779.13 38
4779.29 35
4779.45 31
4779.61 25
4779.77 19
4779.93 12
4780.09 5
4780.25 0
4780.41 0
4780.56 0
4780.72 0
4780.88 0
4781.04 0
4781.20 0
4781.36 0
4781.52 0
4781.68 0
4781.84 3
4781.99 13
4782.15 26
4782.31 38
4782.47 47
4782.63 51
4782.79 50
4782.95 43
4783.11 33
4783.27 21
4783.42 10
4783.58 2
4783.74 0
4783.90 0
4784.06 0
4784.22 0
4784.38 4
4784.54 9
4784.70 14
4784.85 20
4785.01 25
4785.17 30
4785.33 33
4785.49 33
4785.65 31
4785.81 26
4785.97 19
4786.13 12
4786.28 7
4786.44 3
4786.60 2
4786.76 4
4786.92 9
4787.08 16
4787.24 24
4787.40 32
4787.56 39
4787.71 46
4787.87 51
4788.03 56
4788.19 60
4788.35 64
4788.51 67
4788.67 69
4788.83 69
4788.99 68
4789.15 65
4789.30 63
4789.46 61
4789.62 62
[truncated: 744,830 more chars]
