# Supplementary material for: Methylobacterium Species Promoting Rice and Barley Growth and Interaction Specificity Revealed with Whole-Cell Matrix-Assisted Laser Desorption / Ionization-Time-of-Flight Mass Spectrometry (MALDI-TOF/MS) Analysis
Source: PLoS One. 2015 Jun 8;10(6):e0129509. doi: 10.1371/journal.pone.0129509 (PMC4460032; doi:10.1371/journal.pone.0129509)
Supplement: S2 Data — (ZIP) [file pone.0129509.s002.zip › Supplementary data 2 (ms from inoculated rice)/22A-10.txt]

780.95 0
781.01 0
781.08 0
781.14 0
781.21 0
781.27 0
781.33 0
781.40 0
781.46 0
781.53 0
781.59 0
781.65 0
781.72 0
781.78 0
781.85 0
781.91 0
781.97 0
782.04 0
782.10 0
782.17 0
782.23 0
782.29 0
782.36 0
782.42 0
782.49 0
782.55 0
782.62 0
782.68 0
782.74 0
782.81 0
782.87 0
782.94 0
783.00 0
783.06 0
783.13 0
783.19 0
783.26 0
783.32 0
783.38 0
783.45 0
783.51 0
783.58 0
783.64 0
783.70 0
783.77 0
783.83 0
783.90 0
783.96 0
784.03 0
784.09 0
784.15 0
784.22 0
784.28 0
784.35 0
784.41 0
784.47 0
784.54 0
784.60 0
784.67 0
784.73 0
784.80 0
784.86 0
784.92 0
784.99 0
785.05 0
785.12 0
785.18 0
785.24 0
785.31 0
785.37 0
785.44 0
785.50 0
785.57 0
785.63 0
785.69 0
785.76 0
785.82 0
785.89 0
785.95 0
786.01 0
786.08 0
786.14 0
786.21 0
786.27 0
786.34 0
786.40 0
786.46 0
786.53 0
786.59 0
786.66 0
786.72 0
786.79 0
786.85 0
786.91 0
786.98 0
787.04 0
787.11 0
787.17 0
787.24 0
787.30 0
787.36 0
787.43 0
787.49 0
787.56 0
787.62 0
787.69 0
787.75 0
787.81 0
787.88 0
787.94 0
788.01 0
788.07 0
788.14 0
788.20 0
788.26 0
788.33 0
788.39 0
788.46 0
788.52 0
788.59 0
788.65 0
788.71 0
788.78 0
788.84 0
788.91 0
788.97 0
789.04 0
789.10 0
789.16 0
789.23 0
789.29 0
789.36 0
789.42 0
789.49 0
789.55 0
789.61 0
789.68 0
789.74 0
789.81 0
789.87 0
789.94 0
790.00 0
790.07 0
790.13 0
790.19 0
790.26 0
790.32 0
790.39 0
790.45 0
790.52 0
790.58 0
790.64 0
790.71 0
790.77 0
790.84 0
790.90 0
790.97 0
791.03 0
791.10 0
791.16 0
791.22 0
791.29 0
791.35 0
791.42 0
791.48 0
791.55 0
791.61 0
791.68 0
791.74 0
791.80 0
791.87 0
791.93 0
792.00 0
792.06 0
792.13 0
792.19 0
792.26 0
792.32 0
792.38 0
792.45 0
792.51 0
792.58 0
792.64 0
792.71 0
792.77 0
792.84 0
792.90 0
792.97 0
793.03 0
793.09 0
793.16 0
793.22 0
793.29 0
793.35 0
793.42 0
793.48 0
793.55 0
793.61 0
793.67 0
793.74 0
793.80 0
793.87 0
793.93 0
794.00 0
794.06 0
794.13 0
794.19 0
794.26 0
794.32 0
794.38 0
794.45 0
794.51 0
794.58 0
794.64 0
794.71 0
794.77 0
794.84 0
794.90 0
794.97 0
795.03 0
795.09 0
795.16 0
795.22 0
795.29 0
795.35 0
795.42 0
795.48 0
795.55 0
795.61 0
795.68 0
795.74 0
795.81 0
795.87 0
795.93 0
796.00 0
796.06 0
796.13 0
796.19 0
796.26 0
796.32 0
796.39 0
796.45 0
796.52 0
796.58 0
796.65 0
796.71 0
796.77 0
796.84 0
796.90 0
796.97 0
797.03 0
797.10 0
797.16 0
797.23 0
797.29 0
797.36 0
797.42 0
797.49 0
797.55 0
797.62 0
797.68 0
797.74 0
797.81 0
797.87 0
797.94 0
798.00 0
798.07 0
798.13 0
798.20 0
798.26 0
798.33 0
798.39 0
798.46 0
798.52 0
798.59 0
798.65 0
798.72 0
798.78 0
798.85 0
798.91 0
798.97 0
799.04 0
799.10 0
799.17 0
799.23 0
799.30 0
799.36 0
799.43 0
799.49 0
799.56 0
799.62 0
799.69 0
799.75 0
799.82 0
799.88 0
799.95 0
800.01 0
800.08 0
800.14 0
800.21 0
800.27 0
800.33 0
800.40 0
800.46 0
800.53 0
800.59 0
800.66 0
800.72 0
800.79 0
800.85 0
800.92 0
800.98 0
801.05 0
801.11 0
801.18 0
801.24 0
801.31 0
801.37 0
801.44 0
801.50 0
801.57 0
801.63 0
801.70 0
801.76 0
801.83 0
801.89 0
801.96 0
802.02 0
802.09 0
802.15 0
802.21 0
802.28 0
802.34 0
802.41 0
802.47 0
802.54 0
802.60 0
802.67 0
802.73 0
802.80 0
802.86 0
802.93 0
802.99 0
803.06 0
803.12 0
803.19 0
803.25 0
803.32 0
803.38 0
803.45 0
803.51 0
803.58 0
803.64 0
803.71 0
803.77 0
803.84 0
803.90 0
803.97 0
804.03 0
804.10 0
804.16 0
804.23 0
804.29 0
804.36 0
804.42 0
804.49 0
804.55 0
804.62 0
804.68 0
804.75 0
804.81 0
804.88 0
804.94 0
805.01 0
805.07 0
805.14 0
805.20 0
805.27 0
805.33 0
805.40 0
805.46 0
805.53 0
805.59 0
805.66 0
805.72 0
805.79 0
805.85 0
805.92 0
805.98 0
806.05 0
806.11 0
806.18 0
806.24 0
806.31 0
806.37 0
806.44 0
806.50 0
806.57 0
806.63 0
806.70 0
806.76 0
806.83 1
806.89 1
806.96 2
807.02 2
807.09 2
807.15 2
807.22 2
807.28 2
807.35 1
807.41 1
807.48 0
807.54 0
807.61 0
807.67 0
807.74 0
807.80 0
807.87 0
807.93 0
808.00 0
808.06 0
808.13 0
808.19 0
808.26 0
808.32 0
808.39 0
808.45 0
808.52 0
808.59 0
808.65 0
808.72 0
808.78 1
808.85 1
808.91 2
808.98 2
809.04 2
809.11 2
809.17 2
809.24 1
809.30 1
809.37 1
809.43 0
809.50 0
809.56 0
809.63 0
809.69 0
809.76 0
809.82 0
809.89 0
809.95 0
810.02 0
810.08 0
810.15 0
810.21 0
810.28 0
810.34 0
810.41 0
810.47 0
810.54 0
810.61 0
810.67 0
810.74 0
810.80 0
810.87 0
810.93 0
811.00 0
811.06 0
811.13 0
811.19 0
811.26 0
811.32 0
811.39 1
811.45 1
811.52 1
811.58 1
811.65 1
811.71 1
811.78 1
811.84 1
811.91 0
811.98 0
812.04 0
812.11 0
812.17 0
812.24 0
812.30 0
812.37 0
812.43 0
812.50 0
812.56 0
812.63 0
812.69 0
812.76 0
812.82 0
812.89 0
812.95 0
813.02 0
813.09 0
813.15 0
813.22 0
813.28 0
813.35 0
813.41 0
813.48 0
813.54 0
813.61 0
813.67 0
813.74 0
813.80 0
813.87 0
813.93 0
814.00 1
814.07 1
814.13 1
814.20 1
814.26 1
814.33 1
814.39 1
814.46 1
814.52 1
814.59 0
814.65 0
814.72 0
814.78 0
814.85 1
814.91 1
814.98 1
815.05 0
815.11 0
815.18 0
815.24 0
815.31 0
815.37 0
815.44 0
815.50 0
815.57 0
815.63 0
815.70 0
815.77 0
815.83 0
815.90 0
815.96 0
816.03 0
816.09 0
816.16 0
816.22 0
816.29 0
816.35 0
816.42 0
816.48 0
816.55 0
816.62 0
816.68 0
816.75 0
816.81 0
816.88 0
816.94 0
817.01 0
817.07 0
817.14 0
817.21 0
817.27 0
817.34 0
817.40 0
817.47 0
817.53 0
817.60 0
817.66 0
817.73 0
817.79 0
817.86 0
817.93 0
817.99 0
818.06 0
818.12 0
818.19 0
818.25 0
818.32 0
818.38 0
818.45 0
818.52 0
818.58 0
818.65 0
818.71 0
818.78 0
818.84 0
818.91 0
818.97 0
819.04 0
819.10 0
819.17 0
819.24 0
819.30 0
819.37 0
819.43 0
819.50 0
819.56 0
819.63 0
819.69 0
819.76 0
819.83 0
819.89 0
819.96 0
820.02 0
820.09 0
820.15 0
820.22 0
820.29 0
820.35 0
820.42 0
820.48 0
820.55 0
820.61 0
820.68 0
820.74 0
820.81 0
820.88 0
820.94 0
821.01 0
821.07 0
821.14 0
821.20 0
821.27 0
821.34 0
821.40 0
821.47 0
821.53 0
821.60 0
821.66 0
821.73 0
821.79 0
821.86 0
821.93 0
821.99 0
822.06 0
822.12 0
822.19 0
822.25 0
822.32 0
822.39 0
822.45 0
822.52 0
822.58 0
822.65 0
822.71 0
822.78 0
822.85 0
822.91 0
822.98 0
823.04 0
823.11 0
823.17 0
823.24 0
823.31 0
823.37 0
823.44 0
823.50 0
823.57 0
823.63 0
823.70 0
823.77 0
823.83 0
823.90 0
823.96 0
824.03 0
824.09 0
824.16 0
824.23 0
824.29 0
824.36 0
824.42 0
824.49 0
824.55 1
824.62 0
824.69 0
824.75 0
824.82 0
824.88 0
824.95 0
825.02 0
825.08 0
825.15 0
825.21 0
825.28 0
825.34 0
825.41 0
825.48 0
825.54 0
825.61 0
825.67 0
825.74 0
825.80 0
825.87 0
825.94 0
826.00 0
826.07 0
826.13 0
826.20 0
826.27 0
826.33 0
826.40 0
826.46 0
826.53 0
826.59 0
826.66 0
826.73 0
826.79 0
826.86 0
826.92 0
826.99 0
827.06 0
827.12 0
827.19 0
827.25 0
827.32 0
827.39 0
827.45 0
827.52 0
827.58 0
827.65 0
827.71 0
827.78 0
827.85 0
827.91 0
827.98 0
828.04 0
828.11 0
828.18 0
828.24 0
828.31 0
828.37 0
828.44 0
828.51 0
828.57 0
828.64 0
828.70 0
828.77 0
828.84 0
828.90 0
828.97 0
829.03 0
829.10 0
829.17 0
829.23 0
829.30 0
829.36 0
829.43 0
829.49 0
829.56 0
829.63 0
829.69 0
829.76 0
829.82 0
829.89 0
829.96 0
830.02 0
830.09 0
830.15 0
830.22 0
830.29 0
830.35 0
830.42 0
830.48 0
830.55 0
830.62 0
830.68 0
830.75 0
830.81 0
830.88 0
830.95 0
831.01 0
831.08 0
831.14 0
831.21 0
831.28 1
831.34 1
831.41 1
831.48 1
831.54 0
831.61 0
831.67 0
831.74 0
831.81 0
831.87 0
831.94 0
832.00 0
832.07 0
832.14 0
832.20 0
832.27 0
832.33 0
832.40 0
832.47 0
832.53 0
832.60 0
832.66 0
832.73 0
832.80 0
832.86 0
832.93 0
832.99 0
833.06 0
833.13 0
833.19 0
833.26 0
833.33 0
833.39 0
833.46 0
833.52 0
833.59 0
833.66 0
833.72 0
833.79 0
833.85 0
833.92 0
833.99 0
834.05 0
834.12 0
834.19 0
834.25 0
834.32 0
834.38 0
834.45 0
834.52 0
834.58 0
834.65 0
834.71 0
834.78 0
834.85 0
834.91 0
834.98 0
835.05 0
835.11 0
835.18 0
835.24 0
835.31 0
835.38 0
835.44 0
835.51 0
835.57 0
835.64 0
835.71 0
835.77 0
835.84 0
835.91 0
835.97 0
836.04 0
836.10 0
836.17 0
836.24 0
836.30 0
836.37 0
836.44 0
836.50 0
836.57 0
836.63 0
836.70 0
836.77 0
836.83 0
836.90 0
836.97 0
837.03 0
837.10 0
837.16 0
837.23 0
837.30 0
837.36 0
837.43 0
837.50 0
837.56 0
837.63 0
837.70 0
837.76 0
837.83 0
837.89 0
837.96 0
838.03 0
838.09 0
838.16 0
838.23 0
838.29 0
838.36 0
838.42 0
838.49 0
838.56 0
838.62 0
838.69 0
838.76 0
838.82 0
838.89 0
838.96 0
839.02 0
839.09 0
839.15 0
839.22 0
839.29 0
839.35 0
839.42 0
839.49 0
839.55 0
839.62 0
839.68 0
839.75 0
839.82 0
839.88 0
839.95 0
840.02 0
840.08 0
840.15 0
840.22 0
840.28 0
840.35 0
840.42 0
840.48 0
840.55 0
840.61 0
840.68 0
840.75 0
840.81 0
840.88 0
840.95 0
841.01 0
841.08 0
841.15 0
841.21 0
841.28 0
841.35 0
841.41 0
841.48 0
841.54 0
841.61 0
841.68 0
841.74 0
841.81 0
841.88 0
841.94 0
842.01 0
842.08 0
842.14 0
842.21 0
842.28 0
842.34 0
842.41 0
842.47 0
842.54 0
842.61 0
842.67 0
842.74 0
842.81 0
842.87 0
842.94 0
843.01 0
843.07 0
843.14 0
843.21 0
843.27 0
843.34 0
843.41 0
843.47 0
843.54 0
843.61 0
843.67 0
843.74 0
843.81 0
843.87 0
843.94 0
844.00 0
844.07 0
844.14 0
844.20 0
844.27 0
844.34 0
844.40 0
844.47 0
844.54 0
844.60 0
844.67 0
844.74 0
844.80 0
844.87 0
844.94 0
845.00 0
845.07 0
845.14 0
845.20 0
845.27 0
845.34 0
845.40 0
845.47 0
845.54 0
845.60 0
845.67 0
845.74 0
845.80 0
845.87 0
845.94 0
846.00 0
846.07 0
846.14 0
846.20 0
846.27 0
846.34 0
846.40 0
846.47 0
846.54 0
846.60 0
846.67 0
846.74 0
846.80 0
846.87 0
846.94 0
847.00 0
847.07 0
847.14 0
847.20 0
847.27 0
847.34 0
847.40 0
847.47 0
847.54 0
847.60 0
847.67 0
847.74 0
847.80 0
847.87 0
847.94 0
848.00 0
848.07 0
848.14 0
848.20 0
848.27 0
848.34 0
848.40 0
848.47 0
848.54 0
848.60 0
848.67 0
848.74 0
848.80 0
848.87 0
848.94 0
849.00 0
849.07 0
849.14 0
849.20 0
849.27 0
849.34 0
849.40 0
849.47 0
849.54 0
849.60 0
849.67 0
849.74 0
849.80 0
849.87 0
849.94 0
850.00 0
850.07 0
850.14 0
850.20 0
850.27 0
850.34 0
850.40 0
850.47 0
850.54 0
850.61 0
850.67 0
850.74 0
850.81 0
850.87 0
850.94 0
851.01 0
851.07 0
851.14 0
851.21 0
851.27 0
851.34 0
851.41 0
851.47 0
851.54 0
851.61 0
851.67 0
851.74 0
851.81 0
851.87 0
851.94 0
852.01 0
852.08 0
852.14 0
852.21 0
852.28 0
852.34 0
852.41 0
852.48 0
852.54 0
852.61 0
852.68 0
852.74 0
852.81 0
852.88 0
852.94 0
853.01 0
853.08 0
853.15 0
853.21 0
853.28 0
853.35 0
853.41 0
853.48 0
853.55 0
853.61 0
853.68 0
853.75 0
853.81 0
853.88 0
853.95 0
854.02 0
854.08 0
854.15 0
854.22 0
854.28 0
854.35 0
854.42 0
854.48 0
854.55 0
854.62 0
854.68 0
854.75 0
854.82 0
854.89 0
854.95 0
855.02 0
855.09 0
855.15 0
855.22 0
855.29 0
855.35 0
855.42 0
855.49 0
855.56 0
855.62 0
855.69 0
855.76 0
855.82 0
855.89 0
855.96 0
856.02 0
856.09 0
856.16 0
856.23 0
856.29 0
856.36 0
856.43 0
856.49 0
856.56 0
856.63 0
856.69 0
856.76 0
856.83 0
856.90 0
856.96 0
857.03 0
857.10 0
857.16 0
857.23 0
857.30 0
857.37 0
857.43 0
857.50 0
857.57 0
857.63 0
857.70 0
857.77 0
857.84 0
857.90 0
857.97 0
858.04 0
858.10 0
858.17 0
858.24 0
858.30 0
858.37 0
858.44 0
858.51 0
858.57 0
858.64 0
858.71 0
858.77 0
858.84 0
858.91 0
858.98 0
859.04 0
859.11 0
859.18 0
859.24 0
859.31 0
859.38 0
859.45 0
859.51 0
859.58 0
859.65 0
859.71 0
859.78 0
859.85 0
859.92 0
859.98 0
860.05 0
860.12 0
860.18 0
860.25 0
860.32 0
860.39 0
860.45 0
860.52 0
860.59 0
860.65 0
860.72 0
860.79 0
860.86 0
860.92 0
860.99 0
861.06 0
861.13 0
861.19 0
861.26 0
861.33 0
861.39 0
861.46 0
861.53 0
861.60 0
861.66 0
861.73 0
861.80 0
861.86 0
861.93 0
862.00 0
862.07 0
862.13 0
862.20 0
862.27 0
862.34 0
862.40 0
862.47 0
862.54 0
862.60 0
862.67 0
862.74 0
862.81 0
862.87 0
862.94 0
863.01 0
863.08 0
863.14 0
863.21 0
863.28 0
863.34 0
863.41 0
863.48 0
863.55 0
863.61 0
863.68 0
863.75 0
863.82 0
863.88 0
863.95 0
864.02 0
864.09 0
864.15 0
864.22 0
864.29 0
864.35 0
864.42 0
864.49 0
864.56 0
864.62 0
864.69 0
864.76 0
864.83 0
864.89 0
864.96 0
865.03 0
865.10 0
865.16 0
865.23 0
865.30 0
865.37 0
865.43 0
865.50 0
865.57 0
865.63 0
865.70 0
865.77 0
865.84 0
865.90 0
865.97 0
866.04 0
866.11 0
866.17 0
866.24 0
866.31 0
866.38 0
866.44 0
866.51 0
866.58 0
866.65 0
866.71 0
866.78 0
866.85 0
866.92 0
866.98 0
867.05 0
867.12 0
867.19 0
867.25 0
867.32 0
867.39 0
867.46 0
867.52 0
867.59 0
867.66 0
867.72 0
867.79 0
867.86 0
867.93 0
867.99 0
868.06 0
868.13 0
868.20 0
868.26 0
868.33 0
868.40 0
868.47 0
868.53 0
868.60 0
868.67 0
868.74 0
868.80 0
868.87 0
868.94 0
869.01 0
869.07 0
869.14 0
869.21 0
869.28 0
869.35 0
869.41 0
869.48 0
869.55 0
869.62 0
869.68 0
869.75 0
869.82 0
869.89 0
869.95 0
870.02 0
870.09 0
870.16 0
870.22 0
870.29 0
870.36 0
870.43 0
870.49 0
870.56 0
870.63 0
870.70 0
870.76 0
870.83 0
870.90 0
870.97 0
871.03 0
871.10 0
871.17 0
871.24 0
871.30 0
871.37 0
871.44 0
871.51 0
871.58 0
871.64 0
871.71 0
871.78 0
871.85 0
871.91 0
871.98 0
872.05 0
872.12 0
872.18 0
872.25 0
872.32 0
872.39 0
872.45 0
872.52 0
872.59 0
872.66 0
872.72 0
872.79 0
872.86 0
872.93 0
873.00 0
873.06 0
873.13 0
873.20 0
873.27 0
873.33 0
873.40 0
873.47 0
873.54 0
873.60 0
873.67 0
873.74 0
873.81 0
873.88 0
873.94 0
874.01 0
874.08 0
874.15 0
874.21 0
874.28 0
874.35 0
874.42 0
874.49 0
874.55 0
874.62 0
874.69 0
874.76 0
874.82 0
874.89 0
874.96 0
875.03 0
875.09 0
875.16 0
875.23 0
875.30 0
875.37 0
875.43 0
875.50 0
875.57 0
875.64 0
875.70 0
875.77 0
875.84 0
875.91 0
875.98 0
876.04 0
876.11 0
876.18 0
876.25 0
876.31 0
876.38 0
876.45 0
876.52 0
876.59 0
876.65 0
876.72 0
876.79 0
876.86 0
876.93 0
876.99 0
877.06 0
877.13 0
877.20 0
877.26 0
877.33 0
877.40 0
877.47 0
877.54 0
877.60 0
877.67 0
877.74 0
877.81 0
877.88 0
877.94 0
878.01 0
878.08 0
878.15 0
878.21 0
878.28 0
878.35 0
878.42 0
878.49 0
878.55 0
878.62 0
878.69 0
878.76 0
878.83 0
878.89 0
878.96 0
879.03 0
879.10 0
879.17 0
879.23 0
879.30 0
879.37 0
879.44 0
879.50 0
879.57 0
879.64 0
879.71 0
879.78 0
879.84 0
879.91 0
879.98 0
880.05 0
880.12 0
880.18 0
880.25 0
880.32 0
880.39 0
880.46 0
880.52 0
880.59 0
880.66 0
880.73 0
880.80 0
880.86 0
880.93 0
881.00 0
881.07 0
881.14 0
881.20 0
881.27 0
881.34 0
881.41 0
881.48 0
881.54 0
881.61 0
881.68 0
881.75 0
881.82 0
881.88 0
881.95 0
882.02 0
882.09 0
882.16 0
882.22 0
882.29 0
882.36 0
882.43 0
882.50 0
882.56 0
882.63 0
882.70 0
882.77 0
882.84 0
882.90 0
882.97 0
883.04 0
883.11 0
883.18 0
883.24 0
883.31 0
883.38 0
883.45 0
883.52 0
883.59 0
883.65 0
883.72 0
883.79 0
883.86 0
883.93 0
883.99 0
884.06 0
884.13 0
884.20 0
884.27 0
884.33 0
884.40 0
884.47 0
884.54 0
884.61 0
884.67 0
884.74 0
884.81 0
884.88 0
884.95 0
885.02 0
885.08 0
885.15 0
885.22 0
885.29 0
885.36 0
885.42 0
885.49 0
885.56 0
885.63 0
885.70 0
885.77 0
885.83 0
885.90 0
885.97 0
886.04 0
886.11 0
886.17 0
886.24 0
886.31 0
886.38 0
886.45 0
886.52 0
886.58 0
886.65 0
886.72 0
886.79 0
886.86 0
886.92 0
886.99 0
887.06 0
887.13 0
887.20 0
887.27 0
887.33 0
887.40 0
887.47 0
887.54 0
887.61 0
887.67 0
887.74 0
887.81 0
887.88 0
887.95 0
888.02 0
888.08 0
888.15 0
888.22 0
888.29 0
888.36 0
888.43 0
888.49 0
888.56 0
888.63 0
888.70 0
888.77 0
888.84 0
888.90 0
888.97 0
889.04 0
889.11 0
889.18 0
889.25 0
889.31 0
889.38 0
889.45 0
889.52 0
889.59 0
889.66 0
889.72 0
889.79 0
889.86 0
889.93 0
890.00 0
890.07 0
890.13 0
890.20 0
890.27 0
890.34 0
890.41 0
890.48 0
890.54 0
890.61 0
890.68 0
890.75 0
890.82 0
890.89 0
890.95 0
891.02 0
891.09 0
891.16 0
891.23 0
891.30 0
891.36 0
891.43 0
891.50 0
891.57 0
891.64 0
891.71 0
891.77 0
891.84 0
891.91 0
891.98 0
892.05 0
892.12 0
892.18 0
892.25 0
892.32 0
892.39 0
892.46 0
892.53 0
892.60 0
892.66 0
892.73 0
892.80 0
892.87 0
892.94 0
893.01 0
893.07 0
893.14 0
893.21 0
893.28 0
893.35 0
893.42 0
893.49 0
893.55 0
893.62 0
893.69 0
893.76 0
893.83 0
893.90 0
893.96 0
894.03 0
894.10 0
894.17 0
894.24 0
894.31 0
894.38 0
894.44 0
894.51 0
894.58 0
894.65 0
894.72 0
894.79 0
894.85 0
894.92 0
894.99 0
895.06 0
895.13 0
895.20 0
895.27 0
895.33 0
895.40 0
895.47 0
895.54 0
895.61 0
895.68 0
895.75 0
895.81 0
895.88 0
895.95 0
896.02 0
896.09 0
896.16 0
896.23 0
896.29 0
896.36 0
896.43 0
896.50 0
896.57 0
896.64 0
896.71 0
896.77 0
896.84 0
896.91 0
896.98 0
897.05 0
897.12 0
897.19 0
897.25 0
897.32 0
897.39 0
897.46 0
897.53 0
897.60 0
897.67 0
897.73 0
897.80 0
897.87 0
897.94 0
898.01 0
898.08 0
898.15 0
898.22 0
898.28 0
898.35 0
898.42 0
898.49 0
898.56 0
898.63 0
898.70 0
898.76 0
898.83 0
898.90 0
898.97 0
899.04 0
899.11 0
899.18 0
899.25 0
899.31 0
899.38 0
899.45 0
899.52 0
899.59 0
899.66 0
899.73 0
899.80 0
899.86 0
899.93 0
900.00 0
900.07 0
900.14 0
900.21 0
900.28 0
900.34 0
900.41 0
900.48 0
900.55 0
900.62 0
900.69 0
900.76 0
900.83 0
900.89 0
900.96 0
901.03 0
901.10 0
901.17 0
901.24 0
901.31 0
901.38 0
901.44 0
901.51 0
901.58 0
901.65 0
901.72 0
901.79 0
901.86 0
901.93 0
902.00 0
902.06 0
902.13 0
902.20 0
902.27 0
902.34 0
902.41 0
902.48 0
902.55 0
902.61 0
902.68 0
902.75 0
902.82 0
902.89 0
902.96 0
903.03 0
903.10 0
903.16 0
903.23 0
903.30 0
903.37 0
903.44 0
903.51 0
903.58 0
903.65 0
903.72 0
903.78 0
903.85 0
903.92 0
903.99 0
904.06 0
904.13 0
904.20 0
904.27 0
904.34 0
904.40 0
904.47 0
904.54 0
904.61 0
904.68 0
904.75 0
904.82 0
904.89 0
904.96 0
905.02 0
905.09 0
905.16 0
905.23 0
905.30 0
905.37 0
905.44 0
905.51 0
905.58 0
905.64 0
905.71 0
905.78 0
905.85 0
905.92 0
905.99 0
906.06 0
906.13 0
906.20 0
906.27 0
906.33 0
906.40 0
906.47 0
906.54 0
906.61 0
906.68 0
906.75 0
906.82 0
906.89 0
906.95 0
907.02 0
907.09 0
907.16 0
907.23 0
907.30 0
907.37 0
907.44 0
907.51 0
907.58 0
907.64 0
907.71 0
907.78 0
907.85 0
907.92 0
907.99 0
908.06 0
908.13 0
908.20 0
908.27 0
908.33 0
908.40 0
908.47 0
908.54 0
908.61 0
908.68 0
908.75 0
908.82 0
908.89 0
908.96 0
909.03 1
909.09 1
909.16 1
909.23 1
909.30 1
909.37 0
909.44 0
909.51 0
909.58 0
909.65 0
909.72 0
909.79 0
909.85 0
909.92 0
909.99 0
910.06 0
910.13 0
910.20 0
910.27 0
910.34 0
910.41 0
910.48 0
910.55 0
910.61 0
910.68 0
910.75 0
910.82 0
910.89 0
910.96 0
911.03 0
911.10 0
911.17 0
911.24 0
911.31 0
911.37 0
911.44 0
911.51 0
911.58 0
911.65 0
911.72 0
911.79 0
911.86 0
911.93 0
912.00 0
912.07 0
912.14 0
912.20 0
912.27 0
912.34 0
912.41 0
912.48 0
912.55 0
912.62 0
912.69 0
912.76 0
912.83 0
912.90 0
912.97 0
913.04 0
913.10 0
913.17 0
913.24 0
913.31 0
913.38 0
913.45 0
913.52 0
913.59 0
913.66 0
913.73 0
913.80 0
913.87 0
913.94 0
914.00 0
914.07 0
914.14 0
914.21 0
914.28 0
914.35 0
914.42 0
914.49 0
914.56 0
914.63 0
914.70 0
914.77 0
914.84 0
914.90 0
914.97 0
915.04 0
915.11 0
915.18 0
915.25 0
915.32 0
915.39 0
915.46 0
915.53 0
915.60 0
915.67 0
915.74 0
915.81 0
915.88 0
915.94 0
916.01 0
916.08 0
916.15 0
916.22 0
916.29 0
916.36 0
916.43 0
916.50 0
916.57 0
916.64 0
916.71 0
916.78 0
916.85 0
916.92 0
916.98 0
917.05 0
917.12 0
917.19 0
917.26 0
917.33 0
917.40 0
917.47 0
917.54 0
917.61 0
917.68 0
917.75 0
917.82 0
917.89 0
917.96 0
918.03 0
918.09 0
918.16 0
918.23 0
918.30 0
918.37 0
918.44 0
918.51 0
918.58 0
918.65 0
918.72 0
918.79 0
918.86 0
918.93 0
919.00 0
919.07 0
919.14 0
919.21 0
919.27 0
919.34 0
919.41 0
919.48 0
919.55 0
919.62 0
919.69 0
919.76 0
919.83 0
919.90 0
919.97 0
920.04 0
920.11 0
920.18 0
920.25 0
920.32 0
920.39 0
920.46 0
920.53 0
920.59 0
920.66 0
920.73 0
920.80 0
920.87 0
920.94 0
921.01 0
921.08 0
921.15 0
921.22 0
921.29 0
921.36 0
921.43 0
921.50 0
921.57 0
921.64 0
921.71 0
921.78 0
921.85 0
921.92 0
921.99 0
922.06 0
922.12 0
922.19 0
922.26 0
922.33 0
922.40 0
922.47 0
922.54 0
922.61 0
922.68 0
922.75 0
922.82 0
922.89 0
922.96 0
923.03 0
923.10 0
923.17 0
923.24 0
923.31 0
923.38 0
923.45 0
923.52 0
923.59 0
923.66 0
923.73 0
923.79 0
923.86 0
923.93 0
924.00 0
924.07 0
924.14 0
924.21 0
924.28 0
924.35 0
924.42 0
924.49 0
924.56 0
924.63 0
924.70 0
924.77 0
924.84 0
924.91 0
924.98 0
925.05 0
925.12 0
925.19 0
925.26 0
925.33 0
925.40 0
925.47 0
925.54 0
925.61 0
925.68 0
925.75 0
925.81 0
925.88 0
925.95 0
926.02 0
926.09 0
926.16 0
926.23 0
926.30 0
926.37 0
926.44 0
926.51 0
926.58 0
926.65 0
926.72 0
926.79 0
926.86 0
926.93 0
927.00 0
927.07 0
927.14 0
927.21 0
927.28 0
927.35 0
927.42 0
927.49 1
927.56 1
927.63 1
927.70 1
927.77 1
927.84 0
927.91 0
927.98 0
928.05 0
928.12 0
928.19 0
928.26 0
928.33 0
928.40 0
928.46 0
928.53 0
928.60 0
928.67 0
928.74 0
928.81 0
928.88 0
928.95 0
929.02 0
929.09 0
929.16 0
929.23 0
929.30 0
929.37 0
929.44 0
929.51 1
929.58 1
929.65 1
929.72 1
929.79 1
929.86 1
929.93 1
930.00 1
930.07 1
930.14 1
930.21 1
930.28 1
930.35 1
930.42 1
930.49 1
930.56 1
930.63 0
930.70 0
930.77 0
930.84 0
930.91 0
930.98 0
931.05 0
931.12 0
931.19 0
931.26 0
931.33 1
931.40 1
931.47 1
931.54 1
931.61 1
931.68 1
931.75 1
931.82 1
931.89 1
931.96 1
932.03 0
932.10 0
932.17 0
932.24 1
932.31 1
932.38 1
932.45 0
932.52 0
932.59 0
932.66 0
932.73 0
932.80 0
932.87 0
932.94 0
933.01 0
933.08 0
933.15 0
933.22 0
933.29 0
933.36 0
933.43 0
933.50 0
933.57 0
933.64 0
933.71 0
933.78 0
933.85 0
933.92 0
933.99 0
934.06 0
934.13 0
934.20 0
934.27 0
934.34 0
934.41 0
934.48 0
934.55 0
934.62 0
934.69 0
934.76 0
934.83 0
934.90 0
934.97 0
935.04 0
935.11 0
935.18 0
935.25 0
935.32 0
935.39 0
935.46 0
935.53 0
935.60 0
935.67 0
935.74 0
935.81 0
935.88 0
935.95 0
936.02 0
936.09 0
936.16 0
936.23 0
936.30 0
936.37 0
936.44 0
936.51 0
936.58 0
936.65 0
936.72 0
936.79 0
936.86 0
936.93 0
937.00 0
937.07 0
937.14 0
937.21 0
937.28 0
937.35 0
937.42 0
937.49 0
937.56 0
937.63 0
937.70 0
937.77 0
937.84 0
937.91 0
937.98 0
938.05 0
938.12 0
938.19 0
938.26 0
938.33 0
938.40 0
938.47 0
938.54 0
938.61 0
938.68 0
938.75 0
938.82 0
938.89 0
938.96 0
939.03 0
939.10 0
939.17 0
939.24 0
939.31 0
939.38 0
939.46 0
939.53 0
939.60 0
939.67 0
939.74 0
939.81 0
939.88 0
939.95 0
940.02 0
940.09 0
940.16 0
940.23 0
940.30 0
940.37 0
940.44 0
940.51 0
940.58 0
940.65 0
940.72 0
940.79 0
940.86 0
940.93 0
941.00 0
941.07 0
941.14 0
941.21 0
941.28 0
941.35 0
941.42 0
941.49 0
941.56 0
941.63 0
941.70 0
941.77 1
941.84 1
941.91 1
941.98 0
942.05 0
942.12 0
942.20 0
942.27 0
942.34 0
942.41 0
942.48 0
942.55 0
942.62 0
942.69 0
942.76 0
942.83 0
942.90 0
942.97 0
943.04 0
943.11 0
943.18 0
943.25 0
943.32 0
943.39 0
943.46 0
943.53 0
943.60 0
943.67 0
943.74 0
943.81 1
943.88 1
943.95 1
944.02 1
944.09 1
944.16 1
944.24 1
944.31 1
944.38 1
944.45 1
944.52 1
944.59 0
944.66 0
944.73 0
944.80 0
944.87 0
944.94 0
945.01 0
945.08 0
945.15 0
945.22 0
945.29 0
945.36 0
945.43 0
945.50 0
945.57 0
945.64 0
945.71 0
945.78 0
945.85 0
945.93 0
946.00 0
946.07 0
946.14 0
946.21 0
946.28 0
946.35 0
946.42 0
946.49 0
946.56 0
946.63 1
946.70 1
946.77 1
946.84 1
946.91 1
946.98 1
947.05 1
947.12 1
947.19 0
947.26 0
947.33 0
947.41 0
947.48 0
947.55 0
947.62 0
947.69 0
947.76 1
947.83 0
947.90 0
947.97 0
948.04 0
948.11 0
948.18 0
948.25 0
948.32 0
948.39 0
948.46 0
948.53 1
948.60 1
948.67 1
948.75 1
948.82 1
948.89 1
948.96 1
949.03 1
949.10 1
949.17 1
949.24 1
949.31 0
949.38 0
949.45 0
949.52 0
949.59 0
949.66 1
949.73 1
949.80 0
949.87 0
949.95 0
950.02 0
950.09 0
950.16 0
950.23 0
950.30 1
950.37 1
950.44 1
950.51 1
950.58 1
950.65 1
950.72 0
950.79 0
950.86 0
950.93 1
951.00 1
951.07 1
951.15 1
951.22 1
951.29 1
951.36 1
951.43 1
951.50 1
951.57 1
951.64 1
951.71 1
951.78 1
951.85 1
951.92 1
951.99 1
952.06 1
952.13 1
952.21 1
952.28 1
952.35 1
952.42 1
952.49 1
952.56 1
952.63 1
952.70 1
952.77 1
952.84 1
952.91 1
952.98 1
953.05 1
953.12 2
953.20 2
953.27 1
953.34 1
953.41 1
953.48 1
953.55 1
953.62 1
953.69 1
953.76 1
953.83 1
953.90 1
953.97 1
954.04 1
954.11 1
954.19 1
954.26 1
954.33 1
954.40 1
954.47 1
954.54 1
954.61 1
954.68 1
954.75 0
954.82 0
954.89 0
954.96 0
955.03 0
955.11 0
955.18 0
955.25 0
955.32 0
955.39 0
955.46 0
955.53 0
955.60 0
955.67 0
955.74 0
955.81 0
955.88 0
955.96 0
956.03 0
956.10 0
956.17 0
956.24 0
956.31 0
956.38 1
956.45 1
956.52 1
956.59 0
956.66 0
956.73 0
956.81 0
956.88 0
956.95 0
957.02 0
957.09 0
957.16 0
957.23 0
957.30 0
957.37 0
957.44 0
957.51 0
957.58 0
957.66 0
957.73 0
957.80 0
957.87 0
957.94 0
958.01 0
958.08 0
958.15 0
958.22 0
958.29 0
958.36 0
958.44 0
958.51 0
958.58 0
958.65 0
958.72 0
958.79 1
958.86 1
958.93 1
959.00 1
959.07 1
959.14 0
959.22 0
959.29 0
959.36 0
959.43 0
959.50 0
959.57 0
959.64 0
959.71 0
959.78 0
959.85 0
959.93 0
960.00 0
960.07 0
960.14 0
960.21 0
960.28 0
960.35 0
960.42 0
960.49 0
960.56 0
960.64 1
960.71 1
960.78 0
960.85 0
960.92 0
960.99 0
961.06 0
961.13 0
961.20 0
961.27 0
961.35 0
961.42 0
961.49 0
961.56 0
961.63 0
961.70 0
961.77 0
961.84 1
961.91 1
961.98 1
962.06 1
962.13 1
962.20 1
962.27 1
962.34 1
962.41 1
962.48 1
962.55 1
962.62 0
962.70 0
962.77 0
962.84 0
962.91 1
962.98 1
963.05 1
963.12 1
963.19 1
963.26 1
963.33 1
963.41 1
963.48 1
963.55 1
963.62 1
963.69 1
963.76 1
963.83 1
963.90 1
963.97 1
964.05 1
964.12 1
964.19 1
964.26 0
964.33 0
964.40 0
964.47 0
964.54 0
964.62 0
964.69 0
964.76 1
964.83 1
964.90 1
964.97 1
965.04 1
965.11 1
965.18 1
965.26 1
965.33 1
965.40 1
965.47 1
965.54 1
965.61 1
965.68 1
965.75 1
965.82 1
965.90 1
965.97 1
966.04 1
966.11 1
966.18 1
966.25 1
966.32 1
966.39 1
966.47 1
966.54 1
966.61 1
966.68 0
966.75 0
966.82 0
966.89 0
966.96 0
967.04 0
967.11 1
967.18 1
967.25 1
967.32 2
967.39 2
967.46 2
967.53 2
967.61 2
967.68 1
967.75 1
967.82 1
967.89 1
967.96 1
968.03 2
968.10 2
968.18 2
968.25 2
968.32 2
968.39 1
968.46 1
968.53 1
968.60 1
968.67 1
968.75 1
968.82 2
968.89 2
968.96 2
969.03 2
969.10 2
969.17 2
969.24 1
969.32 1
969.39 1
969.46 0
969.53 0
969.60 0
969.67 1
969.74 1
969.82 1
969.89 2
969.96 2
970.03 2
970.10 2
970.17 1
970.24 1
970.31 1
970.39 1
970.46 1
970.53 1
970.60 1
970.67 1
970.74 1
970.81 1
970.89 1
970.96 1
971.03 1
971.10 1
971.17 1
971.24 1
971.31 1
971.39 1
971.46 1
971.53 1
971.60 1
971.67 1
971.74 1
971.81 1
971.89 1
971.96 1
972.03 1
972.10 1
972.17 1
972.24 1
972.31 1
972.39 1
972.46 1
972.53 1
972.60 1
972.67 1
972.74 0
972.81 0
972.89 0
972.96 0
973.03 0
973.10 0
973.17 1
973.24 1
973.31 1
973.39 1
973.46 1
973.53 1
973.60 1
973.67 1
973.74 1
973.81 1
973.89 1
973.96 1
974.03 1
974.10 1
974.17 1
974.24 1
974.31 1
974.39 1
974.46 1
974.53 1
974.60 1
974.67 1
974.74 1
974.82 1
974.89 1
974.96 1
975.03 1
975.10 1
975.17 1
975.24 1
975.32 1
975.39 1
975.46 1
975.53 1
975.60 1
975.67 1
975.75 1
975.82 1
975.89 1
975.96 1
976.03 0
976.10 0
976.17 0
976.25 0
976.32 0
976.39 0
976.46 0
976.53 0
976.60 0
976.68 0
976.75 0
976.82 0
976.89 0
976.96 0
977.03 0
977.11 0
977.18 0
977.25 0
977.32 0
977.39 0
977.46 0
977.53 0
977.61 0
977.68 0
977.75 1
977.82 1
977.89 1
977.96 1
978.04 1
978.11 0
978.18 0
978.25 0
978.32 0
978.39 1
978.47 1
978.54 1
978.61 1
978.68 1
978.75 1
978.82 1
978.90 1
978.97 1
979.04 0
979.11 0
979.18 0
979.25 1
979.33 1
979.40 1
979.47 1
979.54 1
979.61 1
979.68 1
979.76 1
979.83 1
979.90 1
979.97 1
980.04 1
980.11 1
980.19 1
980.26 1
980.33 1
980.40 1
980.47 1
980.54 2
980.62 2
980.69 1
980.76 1
980.83 1
980.90 0
980.98 0
981.05 0
981.12 0
981.19 0
981.26 0
981.33 0
981.41 1
981.48 1
981.55 2
981.62 2
981.69 2
981.76 2
981.84 2
981.91 1
981.98 1
982.05 1
982.12 1
982.20 1
982.27 1
982.34 1
982.41 1
982.48 1
982.55 1
982.63 1
982.70 1
982.77 1
982.84 0
982.91 0
982.99 0
983.06 0
983.13 0
983.20 0
983.27 0
983.34 1
983.42 0
983.49 0
983.56 0
983.63 0
983.70 0
983.78 0
983.85 0
983.92 0
983.99 0
984.06 1
984.13 1
984.21 1
984.28 1
984.35 1
984.42 1
984.49 1
984.57 1
984.64 1
984.71 1
984.78 1
984.85 1
984.93 1
985.00 1
985.07 0
985.14 0
985.21 0
985.28 0
985.36 0
985.43 1
985.50 1
985.57 1
985.64 1
985.72 1
985.79 1
985.86 1
985.93 1
986.00 1
986.08 1
986.15 0
986.22 0
986.29 0
986.36 1
986.44 1
986.51 1
986.58 1
986.65 1
986.72 2
986.80 2
986.87 2
986.94 1
987.01 1
987.08 1
987.15 1
987.23 0
987.30 0
987.37 1
987.44 1
987.51 1
987.59 1
987.66 1
987.73 1
987.80 1
987.87 1
987.95 1
988.02 1
988.09 1
988.16 1
988.23 1
988.31 1
988.38 1
988.45 1
988.52 1
988.59 1
988.67 1
988.74 1
988.81 1
988.88 1
988.95 1
989.03 1
989.10 1
989.17 1
989.24 1
989.32 2
989.39 2
989.46 2
989.53 3
989.60 3
989.68 3
989.75 3
989.82 3
989.89 3
989.96 2
990.04 2
990.11 2
990.18 2
990.25 2
990.32 1
990.40 1
990.47 2
990.54 2
990.61 2
990.68 2
990.76 2
990.83 2
990.90 2
990.97 2
991.05 2
991.12 2
991.19 3
991.26 3
991.33 3
991.41 3
991.48 3
991.55 3
991.62 2
991.69 2
991.77 2
991.84 2
991.91 2
991.98 3
992.05 3
992.13 3
992.20 3
992.27 3
992.34 3
992.42 2
992.49 2
992.56 2
992.63 2
992.70 2
992.78 2
992.85 1
992.92 1
992.99 1
993.07 1
993.14 1
993.21 1
993.28 1
993.35 0
993.43 0
993.50 0
993.57 0
993.64 0
993.71 0
993.79 0
993.86 0
993.93 0
994.00 0
994.08 0
994.15 1
994.22 1
994.29 1
994.36 1
994.44 0
994.51 0
994.58 1
994.65 1
994.73 1
994.80 2
994.87 2
994.94 2
995.02 2
995.09 2
995.16 2
995.23 1
995.30 1
995.38 1
995.45 1
995.52 2
995.59 2
995.67 2
995.74 2
995.81 2
995.88 2
995.95 2
996.03 2
996.10 2
996.17 1
996.24 1
996.32 1
996.39 1
996.46 1
996.53 1
996.61 1
996.68 1
996.75 1
996.82 1
996.89 1
996.97 0
997.04 1
997.11 1
997.18 1
997.26 1
997.33 1
997.40 1
997.47 1
997.55 1
997.62 1
997.69 1
997.76 2
997.83 2
997.91 2
997.98 2
998.05 2
998.12 2
998.20 2
998.27 2
998.34 2
998.41 3
998.49 3
998.56 3
998.63 3
998.70 3
998.78 3
998.85 3
998.92 3
998.99 2
999.07 2
999.14 2
999.21 1
999.28 1
999.36 1
999.43 1
999.50 1
999.57 2
999.64 2
999.72 3
999.79 3
999.86 4
999.93 4
1000.01 4
1000.08 4
1000.15 3
1000.22 3
1000.30 2
1000.37 2
1000.44 1
1000.51 1
1000.59 0
1000.66 0
1000.73 0
1000.80 1
1000.88 1
1000.95 2
1001.02 3
1001.09 3
1001.17 4
1001.24 4
1001.31 4
1001.38 4
1001.46 4
1001.53 4
1001.60 3
1001.67 3
1001.75 3
1001.82 3
1001.89 3
1001.96 3
1002.04 3
1002.11 3
1002.18 3
1002.25 2
1002.33 2
1002.40 2
1002.47 2
1002.54 2
1002.62 2
1002.69 2
1002.76 2
1002.83 2
1002.91 2
1002.98 1
1003.05 1
1003.12 1
1003.20 1
1003.27 2
1003.34 2
1003.41 2
1003.49 3
1003.56 3
1003.63 3
1003.70 3
1003.78 3
1003.85 3
1003.92 4
1003.99 4
1004.07 4
1004.14 5
1004.21 5
1004.29 5
1004.36 5
1004.43 6
1004.50 6
1004.58 6
1004.65 7
1004.72 7
1004.79 8
1004.87 9
1004.94 9
1005.01 10
1005.08 10
1005.16 11
1005.23 11
1005.30 11
1005.37 11
1005.45 11
1005.52 10
1005.59 10
1005.66 8
1005.74 7
1005.81 6
1005.88 5
1005.96 5
1006.03 5
1006.10 5
1006.17 5
1006.25 5
1006.32 5
1006.39 5
1006.46 5
1006.54 5
1006.61 5
1006.68 6
1006.75 6
1006.83 7
1006.90 7
1006.97 8
1007.05 8
1007.12 8
1007.19 8
1007.26 9
1007.34 9
1007.41 9
1007.48 9
1007.55 9
1007.63 9
1007.70 8
1007.77 8
1007.85 8
1007.92 7
1007.99 7
1008.06 6
1008.14 6
1008.21 5
1008.28 5
1008.35 5
1008.43 4
1008.50 4
1008.57 4
1008.65 4
1008.72 4
1008.79 4
1008.86 4
1008.94 5
1009.01 5
1009.08 5
1009.15 5
1009.23 6
1009.30 6
1009.37 7
1009.45 7
1009.52 8
1009.59 8
1009.66 7
1009.74 7
1009.81 7
1009.88 6
1009.96 6
1010.03 6
1010.10 5
1010.17 5
1010.25 5
1010.32 4
1010.39 4
1010.46 3
1010.54 2
1010.61 2
1010.68 1
1010.76 1
1010.83 1
1010.90 1
1010.97 1
1011.05 1
1011.12 1
1011.19 2
1011.27 2
1011.34 1
1011.41 1
1011.48 1
1011.56 1
1011.63 1
1011.70 1
1011.78 1
1011.85 1
1011.92 1
1011.99 0
1012.07 0
1012.14 0
1012.21 0
1012.29 0
1012.36 0
1012.43 0
1012.50 0
1012.58 0
1012.65 0
1012.72 0
1012.80 0
1012.87 0
1012.94 0
1013.01 0
1013.09 0
1013.16 0
1013.23 1
1013.31 1
1013.38 2
1013.45 3
1013.53 3
1013.60 3
1013.67 3
1013.74 2
1013.82 2
1013.89 1
1013.96 0
1014.04 0
1014.11 0
1014.18 0
1014.25 1
1014.33 1
1014.40 2
1014.47 3
1014.55 4
1014.62 5
1014.69 6
1014.77 6
1014.84 7
1014.91 7
1014.98 7
1015.06 6
1015.13 6
1015.20 5
1015.28 4
1015.35 3
1015.42 2
1015.50 2
1015.57 1
1015.64 1
1015.71 2
1015.79 2
1015.86 3
1015.93 4
1016.01 4
1016.08 5
1016.15 5
1016.23 5
1016.30 5
1016.37 5
1016.44 5
1016.52 5
1016.59 5
1016.66 4
1016.74 4
1016.81 4
1016.88 3
1016.96 3
1017.03 3
1017.10 3
1017.17 4
1017.25 4
1017.32 5
1017.39 5
1017.47 6
1017.54 6
1017.61 6
1017.69 7
1017.76 7
1017.83 7
1017.91 8
1017.98 8
1018.05 8
1018.12 8
1018.20 8
1018.27 7
1018.34 7
1018.42 7
1018.49 7
1018.56 7
1018.64 6
1018.71 6
1018.78 6
1018.86 6
1018.93 6
1019.00 6
1019.08 6
1019.15 6
1019.22 7
1019.29 7
1019.37 8
1019.44 8
1019.51 8
1019.59 8
1019.66 8
1019.73 7
1019.81 6
1019.88 5
1019.95 5
1020.03 5
1020.10 5
1020.17 5
1020.25 5
1020.32 6
1020.39 7
1020.46 8
1020.54 9
1020.61 9
1020.68 10
1020.76 10
1020.83 10
1020.90 10
1020.98 10
1021.05 11
1021.12 11
1021.20 11
1021.27 11
1021.34 11
1021.42 10
1021.49 9
1021.56 8
1021.64 7
1021.71 6
1021.78 6
1021.86 6
1021.93 6
1022.00 6
1022.08 6
1022.15 6
1022.22 6
1022.30 5
1022.37 5
1022.44 4
1022.51 3
1022.59 2
1022.66 1
1022.73 0
1022.81 0
1022.88 0
1022.95 0
1023.03 1
1023.10 3
1023.17 4
1023.25 6
1023.32 7
1023.39 8
1023.47 9
1023.54 10
1023.61 11
1023.69 12
1023.76 14
1023.83 15
1023.91 16
1023.98 17
1024.05 17
1024.13 17
1024.20 17
1024.27 17
1024.35 17
1024.42 17
1024.49 17
1024.57 17
1024.64 17
1024.71 17
1024.79 17
1024.86 18
1024.93 18
1025.01 18
1025.08 19
1025.15 19
1025.23 20
1025.30 20
1025.37 21
1025.45 21
1025.52 20
1025.59 20
1025.67 19
1025.74 18
1025.81 17
1025.89 16
1025.96 16
1026.03 15
1026.11 15
1026.18 15
1026.25 15
1026.33 15
1026.40 15
1026.47 15
1026.55 15
1026.62 15
1026.69 14
1026.77 13
1026.84 13
1026.91 12
1026.99 12
1027.06 12
1027.13 12
1027.21 13
1027.28 14
1027.35 15
1027.43 17
1027.50 18
1027.58 19
1027.65 20
1027.72 20
1027.80 19
1027.87 18
1027.94 16
1028.02 15
1028.09 13
1028.16 12
1028.24 11
1028.31 10
1028.38 10
1028.46 9
1028.53 10
1028.60 10
1028.68 10
1028.75 10
1028.82 9
1028.90 9
1028.97 9
1029.04 8
1029.12 8
1029.19 8
1029.26 8
1029.34 9
1029.41 10
1029.49 11
1029.56 12
1029.63 12
1029.71 13
1029.78 14
1029.85 14
1029.93 14
1030.00 14
1030.07 13
1030.15 12
1030.22 11
1030.29 10
1030.37 8
1030.44 7
1030.51 6
1030.59 5
1030.66 4
1030.74 3
1030.81 3
1030.88 2
1030.96 1
1031.03 1
1031.10 0
1031.18 0
1031.25 1
1031.32 1
1031.40 2
1031.47 3
1031.54 4
1031.62 4
1031.69 4
1031.76 4
1031.84 4
1031.91 4
1031.99 4
1032.06 4
1032.13 4
1032.21 4
1032.28 4
1032.35 4
1032.43 4
1032.50 4
1032.57 4
1032.65 5
1032.72 5
1032.80 5
1032.87 4
1032.94 4
1033.02 3
1033.09 2
1033.16 1
1033.24 0
1033.31 0
1033.38 0
1033.46 0
1033.53 0
1033.61 0
1033.68 0
1033.75 0
1033.83 0
1033.90 1
1033.97 1
1034.05 2
1034.12 2
1034.19 2
1034.27 2
1034.34 2
1034.42 2
1034.49 3
1034.56 4
1034.64 5
1034.71 6
1034.78 7
1034.86 7
1034.93 7
1035.00 6
1035.08 5
1035.15 4
1035.23 3
1035.30 3
1035.37 3
1035.45 5
1035.52 6
1035.59 7
1035.67 8
1035.74 9
1035.82 9
1035.89 8
1035.96 7
1036.04 5
1036.11 4
1036.18 3
1036.26 2
1036.33 2
1036.41 2
1036.48 3
1036.55 4
1036.63 5
1036.70 5
1036.77 6
1036.85 6
1036.92 6
1037.00 5
1037.07 5
1037.14 4
1037.22 3
1037.29 2
1037.36 1
1037.44 0
1037.51 0
1037.59 0
1037.66 0
1037.73 1
1037.81 1
1037.88 2
1037.95 2
1038.03 1
1038.10 1
1038.18 0
1038.25 0
1038.32 0
1038.40 0
1038.47 0
1038.55 0
1038.62 1
1038.69 2
1038.77 3
1038.84 4
1038.91 5
1038.99 5
1039.06 5
1039.14 4
1039.21 4
1039.28 4
1039.36 4
1039.43 4
1039.51 5
1039.58 6
1039.65 7
1039.73 7
1039.80 7
1039.87 6
1039.95 5
1040.02 4
1040.10 3
1040.17 3
1040.24 2
1040.32 3
1040.39 3
1040.47 4
1040.54 5
1040.61 6
1040.69 7
1040.76 7
1040.83 6
1040.91 5
1040.98 4
1041.06 3
1041.13 1
1041.20 1
1041.28 0
1041.35 0
1041.43 1
1041.50 1
1041.57 2
1041.65 3
1041.72 3
1041.80 4
1041.87 5
1041.94 6
1042.02 7
1042.09 8
1042.17 9
1042.24 10
1042.31 11
1042.39 12
1042.46 14
1042.54 15
1042.61 17
1042.68 18
1042.76 19
1042.83 20
1042.91 20
1042.98 20
1043.05 21
1043.13 22
1043.20 23
1043.27 24
1043.35 25
1043.42 26
1043.50 27
1043.57 27
1043.64 27
1043.72 27
1043.79 27
1043.87 27
1043.94 28
1044.02 30
1044.09 32
1044.16 35
1044.24 39
1044.31 42
1044.39 46
1044.46 49
1044.53 52
1044.61 54
1044.68 56
1044.76 57
1044.83 57
1044.90 57
1044.98 56
1045.05 55
1045.13 54
1045.20 53
1045.27 51
1045.35 49
1045.42 47
1045.50 46
1045.57 44
1045.64 43
1045.72 42
1045.79 42
1045.87 42
1045.94 43
1046.01 45
1046.09 47
1046.16 49
1046.24 51
1046.31 52
1046.38 53
1046.46 53
1046.53 52
1046.61 51
1046.68 49
1046.76 47
1046.83 44
1046.90 42
1046.98 40
1047.05 38
1047.13 37
1047.20 37
1047.27 36
1047.35 36
1047.42 36
1047.50 35
1047.57 34
1047.64 32
1047.72 30
1047.79 28
1047.87 27
1047.94 26
1048.02 25
1048.09 24
1048.16 24
1048.24 23
1048.31 23
1048.39 23
1048.46 22
1048.53 21
1048.61 20
1048.68 19
1048.76 18
1048.83 16
1048.91 14
1048.98 12
1049.05 11
1049.13 9
1049.20 8
1049.28 8
1049.35 7
1049.43 7
1049.50 8
1049.57 8
1049.65 9
1049.72 9
1049.80 10
1049.87 11
1049.94 11
1050.02 11
1050.09 11
1050.17 11
1050.24 10
1050.32 10
1050.39 9
1050.46 9
1050.54 8
1050.61 8
1050.69 8
1050.76 9
1050.84 10
1050.91 11
1050.98 13
1051.06 14
1051.13 16
1051.21 16
1051.28 16
1051.36 15
1051.43 14
1051.50 11
1051.58 9
1051.65 7
1051.73 6
1051.80 5
1051.88 6
1051.95 6
1052.02 7
1052.10 9
1052.17 10
1052.25 11
1052.32 12
1052.40 12
1052.47 12
1052.54 12
1052.62 12
1052.69 13
1052.77 13
1052.84 14
1052.92 14
1052.99 15
1053.06 16
1053.14 17
1053.21 17
1053.29 17
1053.36 17
1053.44 15
1053.51 13
1053.58 11
1053.66 8
1053.73 7
1053.81 6
1053.88 6
1053.96 7
1054.03 9
1054.11 11
1054.18 12
1054.25 13
1054.33 13
1054.40 12
1054.48 11
1054.55 10
1054.63 10
1054.70 11
1054.77 12
1054.85 13
1054.92 14
1055.00 14
1055.07 13
1055.15 12
1055.22 11
1055.30 10
1055.37 10
1055.44 9
1055.52 9
1055.59 9
1055.67 9
1055.74 9
1055.82 8
1055.89 7
1055.97 6
1056.04 5
1056.11 4
1056.19 4
1056.26 4
1056.34 5
1056.41 5
1056.49 6
1056.56 6
1056.64 6
1056.71 6
1056.78 5
1056.86 4
1056.93 4
1057.01 4
1057.08 5
1057.16 6
1057.23 7
1057.31 8
1057.38 9
1057.45 9
1057.53 9
1057.60 9
1057.68 8
1057.75 7
1057.83 6
1057.90 5
1057.98 5
1058.05 5
1058.13 5
1058.20 5
1058.27 4
1058.35 4
1058.42 5
1058.50 5
1058.57 5
1058.65 7
1058.72 8
1058.80 10
1058.87 11
1058.94 12
1059.02 12
1059.09 11
1059.17 10
1059.24 9
1059.32 8
1059.39 8
1059.47 8
1059.54 10
1059.62 11
1059.69 13
1059.76 15
1059.84 16
1059.91 17
1059.99 18
1060.06 18
1060.14 18
1060.21 18
1060.29 18
1060.36 18
1060.44 18
1060.51 18
1060.59 18
1060.66 19
1060.73 21
1060.81 22
1060.88 24
1060.96 26
1061.03 28
1061.11 31
1061.18 33
1061.26 35
1061.33 36
1061.41 37
1061.48 37
1061.56 37
1061.63 36
1061.70 35
1061.78 34
1061.85 33
1061.93 32
1062.00 31
1062.08 30
1062.15 30
1062.23 29
1062.30 29
1062.38 29
1062.45 30
1062.53 32
1062.60 34
1062.68 36
1062.75 38
1062.82 39
1062.90 40
1062.97 41
1063.05 40
1063.12 39
1063.20 38
1063.27 37
1063.35 35
1063.42 34
1063.50 33
1063.57 32
1063.65 32
1063.72 31
1063.80 31
1063.87 31
1063.95 32
1064.02 33
1064.09 34
1064.17 35
1064.24 36
1064.32 38
1064.39 39
1064.47 39
1064.54 39
1064.62 39
1064.69 37
1064.77 36
1064.84 35
1064.92 34
1064.99 34
1065.07 34
1065.14 34
1065.22 35
1065.29 36
1065.37 37
1065.44 38
1065.51 39
1065.59 40
1065.66 40
1065.74 40
1065.81 40
1065.89 39
1065.96 37
1066.04 35
1066.11 33
1066.19 30
1066.26 28
1066.34 26
1066.41 24
1066.49 23
1066.56 22
1066.64 22
1066.71 22
1066.79 22
1066.86 22
1066.94 22
1067.01 22
1067.09 22
1067.16 21
1067.24 20
1067.31 20
1067.38 20
1067.46 20
1067.53 21
1067.61 21
1067.68 22
1067.76 23
1067.83 23
1067.91 24
1067.98 24
1068.06 24
1068.13 24
1068.21 23
1068.28 22
1068.36 20
1068.43 19
1068.51 18
1068.58 17
1068.66 16
1068.73 15
1068.81 14
1068.88 14
1068.96 13
1069.03 12
1069.11 12
1069.18 12
1069.26 11
1069.33 11
1069.41 11
1069.48 11
1069.56 10
1069.63 10
1069.71 9
1069.78 9
1069.86 9
1069.93 9
1070.01 9
1070.08 9
1070.16 9
1070.23 8
1070.31 7
1070.38 6
1070.46 4
1070.53 2
1070.61 1
1070.68 1
1070.76 1
1070.83 2
1070.91 3
1070.98 6
1071.06 8
1071.13 10
1071.20 11
1071.28 11
1071.35 10
1071.43 9
1071.50 7
1071.58 5
1071.65 3
1071.73 2
1071.80 1
1071.88 1
1071.95 2
1072.03 2
1072.10 3
1072.18 3
1072.25 3
1072.33 2
1072.40 1
1072.48 0
1072.55 0
1072.63 0
1072.70 0
1072.78 0
1072.86 0
1072.93 0
1073.01 3
1073.08 5
1073.16 8
1073.23 9
1073.31 10
1073.38 10
1073.46 9
1073.53 9
1073.61 9
1073.68 10
1073.76 11
1073.83 11
1073.91 12
1073.98 12
1074.06 11
1074.13 10
1074.21 8
1074.28 7
1074.36 5
1074.43 4
1074.51 4
1074.58 3
1074.66 3
1074.73 3
1074.81 3
1074.88 4
1074.96 5
1075.03 6
1075.11 7
1075.18 7
1075.26 7
1075.33 6
1075.41 5
1075.48 3
1075.56 1
1075.63 0
1075.71 0
1075.78 0
1075.86 0
1075.93 0
1076.01 1
1076.08 3
1076.16 4
1076.23 5
1076.31 5
1076.38 5
1076.46 5
1076.53 4
1076.61 3
1076.68 2
1076.76 1
1076.84 0
1076.91 0
1076.99 0
1077.06 0
1077.14 0
1077.21 0
1077.29 2
1077.36 3
1077.44 5
1077.51 6
1077.59 7
1077.66 6
1077.74 5
1077.81 3
1077.89 2
1077.96 0
1078.04 0
1078.11 1
1078.19 2
1078.26 4
1078.34 6
1078.41 8
1078.49 9
1078.56 10
1078.64 10
1078.72 10
1078.79 9
1078.87 8
1078.94 8
1079.02 7
1079.09 6
1079.17 6
1079.24 6
1079.32 5
1079.39 5
1079.47 4
1079.54 4
1079.62 3
1079.69 3
1079.77 3
1079.84 2
1079.92 2
1079.99 1
1080.07 1
1080.15 0
1080.22 0
1080.30 0
1080.37 0
1080.45 0
1080.52 0
1080.60 0
1080.67 0
1080.75 1
1080.82 3
1080.90 4
1080.97 6
1081.05 8
1081.12 9
1081.20 11
1081.27 13
1081.35 14
1081.43 15
1081.50 16
1081.58 17
1081.65 17
1081.73 17
1081.80 16
1081.88 16
1081.95 15
1082.03 14
1082.10 13
1082.18 12
1082.25 11
1082.33 11
1082.41 11
1082.48 12
1082.56 15
1082.63 17
1082.71 20
1082.78 23
1082.86 26
1082.93 28
1083.01 29
1083.08 30
1083.16 30
1083.23 30
1083.31 31
1083.38 31
1083.46 31
1083.54 31
1083.61 30
1083.69 29
1083.76 26
1083.84 22
1083.91 18
1083.99 14
1084.06 11
1084.14 8
1084.21 5
1084.29 4
1084.37 4
1084.44 4
1084.52 5
1084.59 7
1084.67 8
1084.74 10
1084.82 12
1084.89 13
1084.97 15
1085.04 16
1085.12 16
1085.20 16
1085.27 15
1085.35 15
1085.42 15
1085.50 15
1085.57 15
1085.65 15
1085.72 15
1085.80 13
1085.87 12
1085.95 9
1086.03 7
1086.10 4
1086.18 3
1086.25 2
1086.33 2
1086.40 3
1086.48 5
1086.55 8
1086.63 10
1086.71 12
1086.78 12
1086.86 12
1086.93 10
1087.01 9
1087.08 7
1087.16 5
1087.23 3
1087.31 1
1087.38 0
1087.46 0
1087.54 0
1087.61 0
1087.69 0
1087.76 0
1087.84 0
1087.91 0
1087.99 2
1088.06 3
1088.14 5
1088.22 5
1088.29 6
1088.37 6
1088.44 7
1088.52 7
1088.59 7
1088.67 8
1088.74 7
1088.82 7
1088.90 6
1088.97 6
1089.05 5
1089.12 5
1089.20 6
1089.27 7
1089.35 8
1089.43 9
1089.50 10
1089.58 11
1089.65 11
1089.73 10
1089.80 9
1089.88 9
1089.95 8
1090.03 9
1090.11 10
1090.18 12
1090.26 14
1090.33 17
1090.41 19
1090.48 20
1090.56 21
1090.64 22
1090.71 23
1090.79 24
1090.86 25
1090.94 27
1091.01 28
1091.09 30
1091.16 31
1091.24 31
1091.32 32
1091.39 32
1091.47 33
1091.54 34
1091.62 34
1091.69 35
1091.77 36
1091.85 35
1091.92 35
1092.00 33
1092.07 32
1092.15 30
1092.22 29
1092.30 28
1092.38 28
1092.45 29
1092.53 30
1092.60 32
1092.68 33
1092.75 33
1092.83 34
1092.91 33
1092.98 31
1093.06 29
1093.13 26
1093.21 22
1093.28 19
1093.36 16
1093.44 14
1093.51 13
1093.59 13
1093.66 13
1093.74 13
1093.81 13
1093.89 13
1093.97 13
1094.04 13
1094.12 14
1094.19 15
1094.27 17
1094.35 20
1094.42 22
1094.50 24
1094.57 26
1094.65 27
1094.72 27
1094.80 27
1094.88 26
1094.95 25
1095.03 23
1095.10 21
1095.18 20
1095.25 19
1095.33 19
1095.41 19
1095.48 21
1095.56 23
1095.63 26
1095.71 29
1095.79 31
1095.86 34
1095.94 36
1096.01 38
1096.09 40
1096.16 40
1096.24 40
1096.32 39
1096.39 37
1096.47 34
1096.54 31
1096.62 27
1096.70 23
1096.77 20
1096.85 16
1096.92 14
1097.00 12
1097.07 11
1097.15 10
1097.23 9
1097.30 9
1097.38 9
1097.45 8
1097.53 8
1097.61 8
1097.68 8
1097.76 8
1097.83 9
1097.91 10
1097.99 10
1098.06 11
1098.14 12
1098.21 12
1098.29 13
1098.37 15
1098.44 16
1098.52 18
1098.59 19
1098.67 20
1098.74 21
1098.82 20
1098.90 19
1098.97 16
1099.05 13
1099.12 10
1099.20 6
1099.28 4
1099.35 3
1099.43 2
1099.50 3
1099.58 4
1099.66 6
1099.73 7
1099.81 8
1099.88 9
1099.96 9
1100.04 9
1100.11 9
1100.19 9
1100.26 10
1100.34 10
1100.42 11
1100.49 12
1100.57 13
1100.64 14
1100.72 14
1100.80 14
1100.87 13
1100.95 11
1101.02 8
1101.10 5
1101.18 1
1101.25 0
1101.33 0
1101.40 0
1101.48 0
1101.56 0
1101.63 0
1101.71 0
1101.78 0
1101.86 1
1101.94 4
1102.01 7
1102.09 9
1102.16 10
1102.24 10
1102.32 10
1102.39 8
1102.47 6
1102.54 4
1102.62 2
1102.70 1
1102.77 0
1102.85 0
1102.92 0
1103.00 0
1103.08 0
1103.15 0
1103.23 0
1103.31 0
1103.38 0
1103.46 0
1103.53 1
1103.61 5
1103.69 9
1103.76 13
1103.84 18
1103.91 23
1103.99 26
1104.07 28
1104.14 29
1104.22 28
1104.29 27
1104.37 26
1104.45 24
1104.52 23
1104.60 22
1104.68 21
1104.75 20
1104.83 19
1104.90 18
1104.98 18
1105.06 18
1105.13 18
1105.21 20
1105.28 23
1105.36 26
1105.44 29
1105.51 31
1105.59 33
1105.67 34
1105.74 34
1105.82 34
1105.89 33
1105.97 34
1106.05 35
1106.12 36
1106.20 38
1106.27 39
1106.35 40
1106.43 41
1106.50 42
1106.58 42
1106.66 42
1106.73 43
1106.81 44
1106.88 46
1106.96 48
1107.04 50
1107.11 53
1107.19 56
1107.27 58
1107.34 62
1107.42 65
1107.49 68
1107.57 71
1107.65 73
1107.72 73
1107.80 73
1107.88 71
1107.95 69
1108.03 67
1108.10 65
1108.18 63
1108.26 63
1108.33 63
1108.41 64
1108.49 64
1108.56 65
1108.64 65
1108.71 64
1108.79 64
1108.87 64
1108.94 64
1109.02 65
1109.10 65
1109.17 66
1109.25 66
1109.32 66
1109.40 66
1109.48 66
1109.55 65
1109.63 66
1109.71 67
1109.78 68
1109.86 70
1109.94 72
1110.01 73
1110.09 74
1110.16 74
1110.24 73
1110.32 71
1110.39 69
1110.47 66
1110.55 63
1110.62 61
1110.70 59
1110.77 57
1110.85 57
1110.93 57
1111.00 58
1111.08 59
1111.16 60
1111.23 61
1111.31 61
1111.39 60
1111.46 59
1111.54 56
1111.61 53
1111.69 50
1111.77 46
1111.84 43
1111.92 39
1112.00 36
1112.07 34
1112.15 32
1112.23 30
1112.30 29
1112.38 29
1112.45 29
1112.53 29
1112.61 29
1112.68 28
1112.76 27
1112.84 24
1112.91 22
1112.99 19
1113.07 17
1113.14 14
1113.22 12
1113.30 11
1113.37 10
1113.45 9
1113.52 10
1113.60 11
1113.68 13
1113.75 15
1113.83 17
1113.91 18
1113.98 18
1114.06 18
1114.14 18
1114.21 17
1114.29 16
1114.37 15
1114.44 14
1114.52 14
1114.60 13
1114.67 13
1114.75 14
1114.82 15
1114.90 17
1114.98 19
1115.05 21
1115.13 23
1115.21 25
1115.28 26
1115.36 27
1115.44 28
1115.51 30
1115.59 31
1115.67 33
1115.74 36
1115.82 37
1115.90 38
1115.97 38
1116.05 37
1116.13 35
1116.20 32
1116.28 30
1116.35 28
1116.43 27
1116.51 26
1116.58 25
1116.66 24
1116.74 23
1116.81 22
1116.89 21
1116.97 20
1117.04 20
1117.12 20
1117.20 20
1117.27 21
1117.35 22
1117.43 23
1117.50 24
1117.58 25
1117.66 26
1117.73 27
1117.81 28
1117.89 28
1117.96 29
1118.04 30
1118.12 31
1118.19 31
1118.27 32
1118.35 32
1118.42 32
1118.50 32
1118.58 33
1118.65 36
1118.73 39
1118.81 43
1118.88 47
1118.96 49
1119.04 51
1119.11 50
1119.19 48
1119.27 44
1119.34 41
1119.42 38
1119.50 36
1119.57 36
1119.65 37
1119.73 38
1119.80 41
1119.88 43
1119.96 45
1120.03 46
1120.11 48
1120.19 49
1120.26 49
1120.34 50
1120.42 52
1120.49 53
1120.57 56
1120.65 58
1120.72 60
1120.80 62
1120.88 63
1120.95 63
1121.03 62
1121.11 61
1121.18 61
1121.26 61
1121.34 62
1121.41 65
1121.49 69
1121.57 73
1121.64 77
1121.72 80
1121.80 83
1121.87 86
1121.95 87
1122.03 87
1122.10 87
1122.18 86
1122.26 83
1122.33 80
1122.41 76
1122.49 72
1122.56 68
1122.64 65
1122.72 62
1122.79 60
1122.87 58
1122.95 57
1123.02 56
1123.10 55
1123.18 53
1123.25 53
1123.33 52
1123.41 53
1123.48 54
1123.56 55
1123.64 56
1123.71 56
1123.79 56
1123.87 54
1123.94 52
1124.02 49
1124.10 46
1124.18 43
1124.25 39
1124.33 35
1124.41 31
1124.48 26
1124.56 22
1124.64 19
1124.71 17
1124.79 16
1124.87 16
1124.94 17
1125.02 18
1125.10 19
1125.17 19
1125.25 19
1125.33 17
1125.40 15
1125.48 13
1125.56 11
1125.64 9
1125.71 7
1125.79 6
1125.87 6
1125.94 6
1126.02 6
1126.10 6
1126.17 7
1126.25 8
1126.33 10
1126.40 11
1126.48 12
1126.56 13
1126.63 13
1126.71 12
1126.79 10
1126.87 8
1126.94 5
1127.02 2
1127.10 0
1127.17 0
1127.25 0
1127.33 0
1127.40 0
1127.48 0
1127.56 0
1127.63 1
1127.71 5
1127.79 9
1127.87 12
1127.94 14
1128.02 15
1128.10 14
1128.17 11
1128.25 8
1128.33 5
1128.40 2
1128.48 1
1128.56 1
1128.63 2
1128.71 5
1128.79 8
1128.87 11
1128.94 14
1129.02 16
1129.10 17
1129.17 17
1129.25 15
1129.33 14
1129.40 12
1129.48 11
1129.56 10
1129.64 11
1129.71 12
1129.79 14
1129.87 17
1129.94 19
1130.02 20
1130.10 21
1130.17 21
1130.25 20
1130.33 18
1130.41 16
1130.48 13
1130.56 9
1130.64 5
1130.71 0
1130.79 0
1130.87 0
1130.94 0
1131.02 0
1131.10 0
1131.18 0
1131.25 0
1131.33 1
1131.41 6
1131.48 9
1131.56 13
1131.64 15
1131.71 17
1131.79 19
1131.87 21
1131.95 22
1132.02 23
1132.10 23
1132.18 23
1132.25 22
1132.33 21
1132.41 19
1132.49 17
1132.56 14
1132.64 12
1132.72 9
1132.79 7
1132.87 5
1132.95 4
1133.03 4
1133.10 6
1133.18 9
1133.26 13
1133.33 18
1133.41 25
1133.49 32
1133.57 38
1133.64 45
1133.72 50
1133.80 54
1133.87 57
1133.95 60
1134.03 62
1134.11 63
1134.18 65
1134.26 68
1134.34 70
1134.41 72
1134.49 75
1134.57 77
1134.65 80
1134.72 84
1134.80 88
1134.88 92
1134.95 97
1135.03 100
1135.11 101
1135.19 99
1135.26 95
1135.34 89
1135.42 82
1135.49 76
1135.57 70
1135.65 68
1135.73 68
1135.80 71
1135.88 76
1135.96 83
1136.03 91
1136.11 99
1136.19 107
1136.27 113
1136.34 118
1136.42 121
1136.50 123
1136.58 123
1136.65 123
1136.73 122
1136.81 122
1136.88 122
1136.96 121
1137.04 121
1137.12 121
1137.19 121
1137.27 120
1137.35 120
1137.42 119
1137.50 119
1137.58 119
1137.66 117
1137.73 115
1137.81 111
1137.89 106
1137.97 100
1138.04 93
1138.12 87
1138.20 81
1138.27 76
1138.35 72
1138.43 68
1138.51 66
1138.58 65
1138.66 64
1138.74 65
1138.82 66
1138.89 67
1138.97 69
1139.05 70
1139.12 70
1139.20 68
1139.28 66
1139.36 61
1139.43 56
1139.51 50
1139.59 44
1139.67 38
1139.74 35
1139.82 32
1139.90 31
1139.98 30
1140.05 31
1140.13 32
1140.21 32
1140.29 32
1140.36 31
1140.44 29
1140.52 26
1140.59 22
1140.67 17
1140.75 13
1140.83 10
1140.90 9
1140.98 10
1141.06 13
1141.14 16
1141.21 20
1141.29 23
1141.37 25
1141.45 27
1141.52 28
1141.60 30
1141.68 32
1141.76 35
1141.83 38
1141.91 40
1141.99 40
1142.06 39
1142.14 36
1142.22 31
1142.30 26
1142.37 19
1142.45 14
1142.53 9
1142.61 6
1142.68 5
1142.76 5
1142.84 7
1142.92 10
1142.99 13
1143.07 17
1143.15 20
1143.23 22
1143.30 24
1143.38 25
1143.46 25
1143.54 24
1143.61 24
1143.69 23
1143.77 22
1143.85 22
1143.92 22
1144.00 22
1144.08 22
1144.16 23
1144.23 23
1144.31 23
1144.39 22
1144.47 21
1144.54 19
1144.62 16
1144.70 13
1144.78 10
1144.85 7
1144.93 5
1145.01 3
1145.09 1
1145.16 0
1145.24 0
1145.32 0
1145.40 0
1145.47 0
1145.55 0
1145.63 0
1145.71 0
1145.78 0
1145.86 2
1145.94 6
1146.02 10
1146.09 14
1146.17 16
1146.25 16
1146.33 15
1146.40 13
1146.48 12
1146.56 11
1146.64 11
1146.71 12
1146.79 13
1146.87 14
1146.95 15
1147.02 14
1147.10 13
1147.18 10
1147.26 7
1147.34 4
1147.41 1
1147.49 0
1147.57 0
1147.65 0
1147.72 1
1147.80 4
1147.88 8
1147.96 11
1148.03 15
1148.11 18
1148.19 21
1148.27 22
1148.34 23
1148.42 24
1148.50 26
1148.58 27
1148.65 29
1148.73 31
1148.81 33
1148.89 34
1148.97 35
1149.04 36
1149.12 36
1149.20 37
1149.28 39
1149.35 41
1149.43 45
1149.51 49
1149.59 53
1149.66 58
1149.74 64
1149.82 70
1149.90 76
1149.97 82
1150.05 89
1150.13 96
1150.21 103
1150.29 108
1150.36 111
1150.44 112
1150.52 109
1150.60 103
1150.67 96
1150.75 88
1150.83 82
1150.91 78
1150.98 77
1151.06 77
1151.14 80
1151.22 84
1151.30 88
1151.37 91
1151.45 94
1151.53 98
1151.61 103
1151.68 109
1151.76 116
1151.84 124
1151.92 132
1152.00 140
1152.07 146
1152.15 149
1152.23 152
1152.31 153
1152.38 155
1152.46 158
1152.54 161
1152.62 166
1152.70 171
1152.77 176
1152.85 179
1152.93 181
1153.01 180
1153.08 178
1153.16 176
1153.24 174
1153.32 173
1153.40 173
1153.47 173
1153.55 173
1153.63 174
1153.71 175
1153.78 175
1153.86 175
1153.94 174
1154.02 173
1154.10 172
1154.17 170
1154.25 168
1154.33 166
1154.41 164
1154.48 162
1154.56 160
1154.64 158
1154.72 155
1154.80 152
1154.87 149
1154.95 145
1155.03 142
1155.11 139
1155.19 137
1155.26 136
1155.34 135
1155.42 133
1155.50 131
1155.57 127
1155.65 124
1155.73 120
1155.81 116
1155.89 113
1155.96 110
1156.04 107
1156.12 106
1156.20 105
1156.28 105
1156.35 106
1156.43 108
1156.51 110
1156.59 112
1156.67 113
1156.74 114
1156.82 113
1156.90 112
1156.98 109
1157.05 106
1157.13 101
1157.21 97
1157.29 92
1157.37 87
1157.44 81
1157.52 76
1157.60 71
1157.68 68
1157.76 66
1157.83 65
1157.91 64
1157.99 64
1158.07 64
1158.15 62
1158.22 58
1158.30 53
1158.38 48
1158.46 42
1158.54 37
1158.61 33
1158.69 31
1158.77 30
1158.85 30
1158.93 31
1159.00 33
1159.08 35
1159.16 38
1159.24 41
1159.32 43
1159.39 44
1159.47 45
1159.55 45
1159.63 45
1159.71 46
1159.78 47
1159.86 48
1159.94 50
1160.02 52
1160.10 55
1160.17 56
1160.25 57
1160.33 57
1160.41 55
1160.49 52
1160.56 48
1160.64 42
1160.72 35
1160.80 28
1160.88 22
1160.95 15
1161.03 11
1161.11 7
1161.19 6
1161.27 6
1161.34 8
1161.42 10
1161.50 13
1161.58 15
1161.66 16
1161.73 17
1161.81 16
1161.89 15
1161.97 14
1162.05 12
1162.13 11
1162.20 11
1162.28 12
1162.36 13
1162.44 16
1162.52 19
1162.59 22
1162.67 25
1162.75 28
1162.83 30
1162.91 32
1162.98 32
1163.06 32
1163.14 31
1163.22 29
1163.30 26
1163.37 22
1163.45 18
1163.53 14
1163.61 10
1163.69 7
1163.77 5
1163.84 4
1163.92 3
1164.00 3
1164.08 2
1164.16 1
1164.23 0
1164.31 0
1164.39 0
1164.47 0
1164.55 0
1164.63 0
1164.70 1
1164.78 4
1164.86 5
1164.94 5
1165.02 4
1165.09 2
1165.17 0
1165.25 0
1165.33 0
1165.41 0
1165.49 0
1165.56 0
1165.64 2
1165.72 3
1165.80 5
1165.88 6
1165.95 7
1166.03 9
1166.11 11
1166.19 14
1166.27 16
1166.35 17
1166.42 17
1166.50 17
1166.58 15
1166.66 13
1166.74 12
1166.82 12
1166.89 13
1166.97 14
1167.05 17
1167.13 19
1167.21 20
1167.28 20
1167.36 19
1167.44 17
1167.52 15
1167.60 13
1167.68 12
1167.75 13
1167.83 15
1167.91 19
1167.99 23
1168.07 27
1168.15 32
1168.22 36
1168.30 40
1168.38 42
1168.46 44
1168.54 44
1168.62 43
1168.69 41
1168.77 39
1168.85 37
1168.93 36
1169.01 35
1169.09 35
1169.16 35
1169.24 37
1169.32 38
1169.40 40
1169.48 43
1169.56 46
1169.63 50
1169.71 55
1169.79 60
1169.87 64
1169.95 66
1170.03 66
1170.10 63
1170.18 57
1170.26 49
1170.34 42
1170.42 36
1170.50 32
1170.57 31
1170.65 31
1170.73 33
1170.81 34
1170.89 35
1170.97 34
1171.04 31
1171.12 28
1171.20 25
1171.28 23
1171.36 23
1171.44 25
1171.52 28
1171.59 32
1171.67 36
1171.75 40
1171.83 43
1171.91 44
1171.99 44
1172.06 43
1172.14 41
1172.22 39
1172.30 36
1172.38 33
1172.46 30
1172.53 29
1172.61 28
1172.69 29
1172.77 30
1172.85 31
1172.93 31
1173.01 30
1173.08 27
1173.16 23
1173.24 17
1173.32 10
1173.40 3
1173.48 0
1173.55 0
1173.63 0
1173.71 0
1173.79 0
1173.87 0
1173.95 0
1174.03 0
1174.10 2
1174.18 5
1174.26 8
1174.34 11
1174.42 15
1174.50 19
1174.58 24
1174.65 28
1174.73 33
1174.81 36
1174.89 39
1174.97 41
1175.05 42
1175.12 42
1175.20 42
1175.28 42
1175.36 41
1175.44 41
1175.52 40
1175.60 40
1175.67 39
1175.75 39
1175.83 39
1175.91 38
1175.99 37
1176.07 35
1176.15 34
1176.22 32
1176.30 31
1176.38 30
1176.46 30
1176.54 30
1176.62 30
1176.70 31
1176.77 31
1176.85 32
1176.93 34
1177.01 36
1177.09 38
1177.17 40
1177.25 42
1177.32 44
1177.40 45
1177.48 46
1177.56 46
1177.64 47
1177.72 50
1177.80 54
1177.87 60
1177.95 67
1178.03 76
1178.11 84
1178.19 91
1178.27 98
1178.35 103
1178.43 108
1178.50 113
1178.58 119
1178.66 124
1178.74 130
1178.82 135
1178.90 139
1178.98 141
1179.05 140
1179.13 137
1179.21 132
1179.29 126
1179.37 121
1179.45 117
1179.53 113
1179.61 111
1179.68 110
1179.76 110
1179.84 110
1179.92 112
1180.00 114
1180.08 117
1180.16 120
1180.23 124
1180.31 128
1180.39 131
1180.47 134
1180.55 135
1180.63 134
1180.71 132
1180.79 128
1180.86 123
1180.94 116
1181.02 108
1181.10 99
1181.18 89
1181.26 80
1181.34 72
1181.42 67
1181.49 63
1181.57 63
1181.65 65
1181.73 69
1181.81 73
1181.89 77
1181.97 79
1182.05 80
1182.12 80
1182.20 80
1182.28 81
1182.36 84
1182.44 89
1182.52 95
1182.60 101
1182.68 106
1182.75 109
1182.83 109
1182.91 108
1182.99 104
1183.07 99
1183.15 94
1183.23 88
1183.31 83
1183.38 79
1183.46 76
1183.54 74
1183.62 73
1183.70 74
1183.78 78
1183.86 83
1183.94 90
1184.02 97
1184.09 104
1184.17 111
1184.25 116
1184.33 120
1184.41 123
1184.49 124
1184.57 125
1184.65 126
1184.72 127
1184.80 130
1184.88 135
1184.96 143
1185.04 153
1185.12 166
1185.20 181
1185.28 196
1185.36 212
1185.43 227
1185.51 241
1185.59 255
1185.67 268
1185.75 281
1185.83 292
1185.91 303
1185.99 312
1186.07 321
1186.14 331
1186.22 342
1186.30 355
1186.38 373
1186.46 393
1186.54 416
1186.62 440
1186.70 463
1186.78 482
1186.85 497
1186.93 508
1187.01 513
1187.09 514
1187.17 513
1187.25 510
1187.33 507
1187.41 503
1187.49 499
1187.56 495
1187.64 488
1187.72 480
1187.80 469
1187.88 456
1187.96 442
1188.04 427
1188.12 415
1188.20 405
1188.28 398
1188.35 393
1188.43 390
1188.51 386
1188.59 380
1188.67 372
1188.75 360
1188.83 346
1188.91 331
1188.99 315
1189.07 301
1189.14 288
1189.22 277
1189.30 266
1189.38 255
1189.46 245
1189.54 233
1189.62 222
1189.70 212
1189.78 203
1189.86 196
1189.93 190
1190.01 186
1190.09 182
1190.17 178
1190.25 174
1190.33 170
1190.41 166
1190.49 163
1190.57 160
1190.65 158
1190.72 156
1190.80 155
1190.88 154
1190.96 152
1191.04 149
1191.12 145
1191.20 141
1191.28 136
1191.36 131
1191.44 126
1191.52 121
1191.59 116
1191.67 112
1191.75 107
1191.83 104
1191.91 102
1191.99 101
1192.07 102
1192.15 104
1192.23 105
1192.31 106
1192.39 106
1192.46 104
1192.54 101
1192.62 98
1192.70 96
1192.78 94
1192.86 92
1192.94 91
1193.02 90
1193.10 89
1193.18 87
1193.26 84
1193.33 81
1193.41 77
1193.49 74
1193.57 72
1193.65 70
1193.73 70
1193.81 69
1193.89 70
1193.97 69
1194.05 68
1194.13 66
1194.21 62
1194.28 57
1194.36 51
1194.44 45
1194.52 39
1194.60 34
1194.68 31
1194.76 30
1194.84 30
1194.92 32
1195.00 34
1195.08 37
1195.16 41
1195.23 43
1195.31 46
1195.39 48
1195.47 48
1195.55 48
1195.63 47
1195.71 44
1195.79 39
1195.87 34
1195.95 28
1196.03 22
1196.11 17
1196.19 14
1196.26 15
1196.34 19
1196.42 25
1196.50 34
1196.58 43
1196.66 51
1196.74 58
1196.82 63
1196.90 65
1196.98 67
1197.06 69
1197.14 71
1197.22 75
1197.29 80
1197.37 86
1197.45 91
1197.53 95
1197.61 96
1197.69 95
1197.77 92
1197.85 88
1197.93 84
1198.01 81
1198.09 78
1198.17 77
1198.25 76
1198.33 75
1198.40 75
1198.48 74
1198.56 73
1198.64 73
1198.72 73
1198.80 74
1198.88 76
1198.96 78
1199.04 80
1199.12 82
1199.20 84
1199.28 85
1199.36 85
1199.44 85
1199.52 84
1199.59 84
1199.67 84
1199.75 85
1199.83 86
1199.91 86
1199.99 85
1200.07 83
1200.15 80
1200.23 75
1200.31 69
1200.39 63
1200.47 58
1200.55 53
1200.63 50
1200.71 49
1200.78 50
1200.86 52
1200.94 56
1201.02 60
1201.10 62
1201.18 64
1201.26 64
1201.34 62
1201.42 58
1201.50 54
1201.58 49
1201.66 45
1201.74 41
1201.82 39
1201.90 38
1201.98 39
1202.06 41
1202.13 44
1202.21 47
1202.29 50
1202.37 54
1202.45 57
1202.53 61
1202.61 64
1202.69 67
1202.77 69
1202.85 71
1202.93 72
1203.01 73
1203.09 72
1203.17 70
1203.25 67
1203.33 64
1203.41 60
1203.49 57
1203.56 53
1203.64 50
1203.72 47
1203.80 44
1203.88 41
1203.96 37
1204.04 32
1204.12 26
1204.20 19
1204.28 11
1204.36 3
1204.44 0
1204.52 0
1204.60 0
1204.68 0
1204.76 0
1204.84 2
1204.92 8
1205.00 14
1205.08 18
1205.15 21
1205.23 21
1205.31 20
1205.39 18
1205.47 16
1205.55 13
1205.63 10
1205.71 7
1205.79 3
1205.87 0
1205.95 0
1206.03 0
1206.11 0
1206.19 0
1206.27 0
1206.35 0
1206.43 0
1206.51 3
1206.59 11
1206.67 17
1206.75 22
1206.83 24
1206.91 25
1206.98 23
1207.06 20
1207.14 17
1207.22 15
1207.30 14
1207.38 15
1207.46 18
1207.54 22
1207.62 27
1207.70 31
1207.78 33
1207.86 34
1207.94 32
1208.02 29
1208.10 26
1208.18 22
1208.26 18
1208.34 16
1208.42 16
1208.50 17
1208.58 21
1208.66 26
1208.74 32
1208.82 38
1208.90 43
1208.98 47
1209.05 48
1209.13 47
1209.21 44
1209.29 41
1209.37 37
1209.45 34
1209.53 32
1209.61 32
1209.69 32
1209.77 32
1209.85 32
1209.93 32
1210.01 33
1210.09 33
1210.17 34
1210.25 36
1210.33 39
1210.41 43
1210.49 47
1210.57 52
1210.65 58
1210.73 64
1210.81 71
1210.89 78
1210.97 85
1211.05 91
1211.13 96
1211.21 100
1211.29 103
1211.37 104
1211.45 106
1211.53 108
1211.61 109
1211.68 111
1211.76 111
1211.84 111
1211.92 109
1212.00 107
1212.08 105
1212.16 102
1212.24 99
1212.32 97
1212.40 94
1212.48 92
1212.56 91
1212.64 91
1212.72 93
1212.80 96
1212.88 101
1212.96 108
1213.04 116
1213.12 124
1213.20 133
1213.28 141
1213.36 149
1213.44 156
1213.52 162
1213.60 168
1213.68 174
1213.76 177
1213.84 180
1213.92 182
1214.00 183
1214.08 183
1214.16 182
1214.24 181
1214.32 179
1214.40 177
1214.48 174
1214.56 172
1214.64 169
1214.72 167
1214.80 165
1214.88 164
1214.96 163
1215.04 162
1215.12 162
1215.20 161
1215.28 161
1215.36 161
1215.44 161
1215.52 160
1215.60 159
1215.68 158
1215.76 156
1215.83 155
1215.91 154
1215.99 153
1216.07 152
1216.15 149
1216.23 145
1216.31 139
1216.39 132
1216.47 123
1216.55 114
1216.63 105
1216.71 96
1216.79 88
1216.87 80
1216.95 74
1217.03 67
1217.11 61
1217.19 54
1217.27 47
1217.35 41
1217.43 35
1217.51 31
1217.59 28
1217.67 26
1217.75 25
1217.83 24
1217.91 23
1217.99 23
1218.07 22
1218.15 21
1218.23 20
1218.31 18
1218.39 16
1218.47 12
1218.55 8
1218.63 3
1218.71 0
1218.79 0
1218.87 0
1218.95 0
1219.03 0
1219.11 0
1219.19 2
1219.27 9
1219.35 16
1219.43 24
1219.51 31
1219.59 37
1219.67 43
1219.75 46
1219.83 47
1219.91 46
1219.99 43
1220.07 38
1220.15 31
1220.23 23
1220.31 15
1220.39 7
1220.47 2
1220.55 0
1220.63 0
1220.71 0
1220.79 0
1220.87 0
1220.95 0
1221.03 0
1221.11 0
1221.19 0
1221.27 2
1221.35 9
1221.43 15
1221.51 20
1221.59 23
1221.67 23
1221.75 20
1221.83 15
1221.91 10
1221.99 4
1222.07 0
1222.15 0
1222.23 0
1222.31 0
1222.39 2
1222.47 5
1222.55 9
1222.63 12
1222.71 16
1222.79 20
1222.87 24
1222.95 29
1223.03 33
1223.11 36
1223.19 38
1223.27 39
1223.36 40
1223.44 40
1223.52 41
1223.60 42
1223.68 43
1223.76 46
1223.84 49
1223.92 52
1224.00 55
1224.08 56
1224.16 55
1224.24 52
1224.32 47
1224.40 41
1224.48 34
1224.56 28
1224.64 23
1224.72 19
1224.80 16
1224.88 13
1224.96 12
1225.04 11
1225.12 11
1225.20 13
1225.28 17
1225.36 23
1225.44 31
1225.52 40
1225.60 48
1225.68 56
1225.76 61
1225.84 64
1225.92 66
1226.00 65
1226.08 65
1226.16 64
1226.24 65
1226.32 66
1226.40 67
1226.48 69
1226.56 69
1226.64 68
1226.72 66
1226.80 62
1226.88 56
1226.96 50
1227.04 44
1227.12 39
1227.20 35
1227.28 31
1227.36 30
1227.44 30
1227.53 30
1227.61 33
1227.69 35
1227.77 39
1227.85 43
1227.93 48
1228.01 53
1228.09 59
1228.17 66
1228.25 72
1228.33 77
1228.41 81
1228.49 82
1228.57 81
1228.65 79
1228.73 75
1228.81 70
1228.89 66
1228.97 62
1229.05 60
1229.13 58
1229.21 58
1229.29 59
1229.37 60
1229.45 62
1229.53 64
1229.61 67
1229.69 68
1229.77 70
1229.85 70
1229.93 70
1230.01 70
1230.09 69
1230.18 69
1230.26 68
1230.34 68
1230.42 68
1230.50 68
1230.58 68
1230.66 67
1230.74 66
1230.82 65
1230.90 64
1230.98 63
1231.06 62
1231.14 62
1231.22 62
1231.30 63
1231.38 64
1231.46 65
1231.54 67
1231.62 70
1231.70 72
1231.78 75
1231.86 78
1231.94 81
1232.02 83
1232.10 85
1232.18 85
1232.27 85
1232.35 83
1232.43 81
1232.51 79
1232.59 77
1232.67 75
1232.75 74
1232.83 73
1232.91 72
1232.99 71
1233.07 69
1233.15 67
1233.23 63
1233.31 59
1233.39 55
1233.47 51
1233.55 47
1233.63 44
1233.71 42
1233.79 40
1233.87 40
1233.95 39
1234.03 39
1234.12 39
1234.20 38
1234.28 37
1234.36 35
1234.44 32
1234.52 28
1234.60 24
1234.68 21
1234.76 19
1234.84 19
1234.92 22
1235.00 26
1235.08 33
1235.16 39
1235.24 43
1235.32 45
1235.40 45
1235.48 42
1235.56 38
1235.64 33
1235.73 28
1235.81 23
1235.89 18
1235.97 14
1236.05 9
1236.13 5
1236.21 0
1236.29 0
1236.37 0
1236.45 0
1236.53 0
1236.61 0
1236.69 0
1236.77 0
1236.85 3
1236.93 11
1237.01 19
1237.09 24
1237.18 27
1237.26 28
1237.34 27
1237.42 25
1237.50 25
1237.58 27
1237.66 31
1237.74 36
1237.82 40
1237.90 43
1237.98 44
1238.06 43
1238.14 40
1238.22 37
1238.30 34
1238.38 33
1238.46 34
1238.55 37
1238.63 40
1238.71 41
1238.79 41
1238.87 37
1238.95 31
1239.03 24
1239.11 17
1239.19 12
1239.27 10
1239.35 11
1239.43 14
1239.51 20
1239.59 26
1239.67 33
1239.76 40
1239.84 47
1239.92 53
1240.00 58
1240.08 63
1240.16 68
1240.24 73
1240.32 79
1240.40 85
1240.48 91
1240.56 98
1240.64 103
1240.72 105
1240.80 105
1240.88 101
1240.97 95
1241.05 86
1241.13 77
1241.21 68
1241.29 61
1241.37 55
1241.45 51
1241.53 49
1241.61 47
1241.69 44
1241.77 42
1241.85 39
1241.93 38
1242.01 38
1242.10 40
1242.18 43
1242.26 47
1242.34 51
1242.42 53
1242.50 54
1242.58 53
1242.66 49
1242.74 45
1242.82 42
1242.90 40
1242.98 40
1243.06 43
1243.15 49
1243.23 56
1243.31 65
1243.39 73
1243.47 80
1243.55 86
1243.63 91
1243.71 96
1243.79 99
1243.87 101
1243.95 104
1244.03 106
1244.11 109
1244.20 111
1244.28 114
1244.36 115
1244.44 115
1244.52 114
1244.60 112
1244.68 109
1244.76 105
1244.84 101
1244.92 97
1245.00 94
1245.08 91
1245.17 90
1245.25 89
1245.33 89
1245.41 90
1245.49 92
1245.57 95
1245.65 97
1245.73 99
1245.81 100
1245.89 100
1245.97 100
1246.05 99
1246.14 99
1246.22 100
1246.30 102
1246.38 104
1246.46 107
1246.54 109
1246.62 111
1246.70 112
1246.78 114
1246.86 117
1246.94 120
1247.03 125
1247.11 130
1247.19 136
1247.27 140
1247.35 143
1247.43 143
1247.51 142
1247.59 140
1247.67 137
1247.75 134
1247.83 132
1247.92 131
1248.00 132
1248.08 135
1248.16 141
1248.24 148
1248.32 156
1248.40 164
1248.48 170
1248.56 173
1248.64 172
1248.72 169
1248.81 165
1248.89 161
1248.97 160
1249.05 162
1249.13 169
1249.21 180
1249.29 193
1249.37 208
1249.45 222
1249.53 235
1249.62 246
1249.70 254
1249.78 260
1249.86 264
1249.94 267
1250.02 268
1250.10 269
1250.18 270
1250.26 270
1250.34 270
1250.43 270
1250.51 269
1250.59 267
1250.67 265
1250.75 263
1250.83 261
1250.91 259
1250.99 257
1251.07 255
1251.15 253
1251.24 251
1251.32 248
1251.40 246
1251.48 243
1251.56 241
1251.64 239
1251.72 239
1251.80 239
1251.88 241
1251.96 243
1252.05 245
1252.13 246
1252.21 247
1252.29 247
1252.37 246
1252.45 246
1252.53 246
1252.61 248
1252.69 252
1252.78 256
1252.86 261
1252.94 265
1253.02 268
1253.10 270
1253.18 271
1253.26 271
1253.34 270
1253.42 269
1253.51 267
1253.59 264
1253.67 259
1253.75 251
1253.83 242
1253.91 232
1253.99 221
1254.07 211
1254.15 203
1254.24 197
1254.32 193
1254.40 190
1254.48 188
1254.56 187
1254.64 186
1254.72 184
1254.80 182
1254.88 179
1254.97 176
1255.05 173
1255.13 170
1255.21 167
1255.29 164
1255.37 162
1255.45 161
1255.53 159
1255.62 157
1255.70 154
1255.78 150
1255.86 145
1255.94 141
1256.02 137
1256.10 135
1256.18 135
1256.26 137
1256.35 139
1256.43 142
1256.51 143
1256.59 142
1256.67 140
1256.75 136
1256.83 131
1256.91 125
1257.00 121
1257.08 117
1257.16 115
1257.24 114
1257.32 113
1257.40 113
1257.48 114
1257.56 114
1257.65 114
1257.73 114
1257.81 114
1257.89 114
1257.97 113
1258.05 110
1258.13 105
1258.21 97
1258.30 86
1258.38 74
1258.46 60
1258.54 47
1258.62 36
1258.70 28
1258.78 23
1258.86 22
1258.95 22
1259.03 24
1259.11 26
1259.19 27
1259.27 28
1259.35 29
1259.43 28
1259.51 27
1259.60 25
1259.68 23
1259.76 21
1259.84 18
1259.92 14
1260.00 12
1260.08 10
1260.17 10
1260.25 12
1260.33 15
1260.41 19
1260.49 24
1260.57 27
1260.65 29
1260.73 29
1260.82 28
1260.90 25
1260.98 21
1261.06 17
1261.14 12
1261.22 8
1261.30 3
1261.39 0
1261.47 0
1261.55 0
1261.63 0
1261.71 0
1261.79 0
1261.87 0
1261.95 0
1262.04 0
1262.12 6
1262.20 12
1262.28 18
1262.36 22
1262.44 26
1262.52 29
1262.61 31
1262.69 33
1262.77 36
1262.85 39
1262.93 42
1263.01 45
1263.09 47
1263.18 48
1263.26 47
1263.34 45
1263.42 41
1263.50 36
1263.58 30
1263.66 23
1263.75 15
1263.83 8
1263.91 2
1263.99 0
1264.07 0
1264.15 2
1264.23 9
1264.32 17
1264.40 27
1264.48 36
1264.56 45
1264.64 53
1264.72 59
1264.80 64
1264.89 68
1264.97 71
1265.05 72
1265.13 71
1265.21 68
1265.29 64
1265.38 59
1265.46 55
1265.54 51
1265.62 50
1265.70 50
1265.78 53
1265.86 56
1265.95 60
1266.03 64
1266.11 67
1266.19 69
1266.27 71
1266.35 71
1266.43 72
1266.52 73
1266.60 75
1266.68 78
1266.76 83
1266.84 90
1266.92 100
1267.01 110
1267.09 119
1267.17 126
1267.25 131
1267.33 132
1267.41 130
1267.49 127
1267.58 124
1267.66 122
1267.74 121
1267.82 122
1267.90 123
1267.98 124
1268.07 124
1268.15 123
1268.23 122
1268.31 121
1268.39 122
1268.47 123
1268.56 125
1268.64 128
1268.72 130
1268.80 131
1268.88 130
1268.96 127
1269.04 123
1269.13 117
1269.21 111
1269.29 106
1269.37 102
1269.45 99
1269.53 98
1269.62 99
1269.70 100
1269.78 101
1269.86 101
1269.94 98
1270.02 94
1270.11 88
1270.19 82
1270.27 75
1270.35 69
1270.43 65
1270.51 64
1270.60 64
1270.68 65
1270.76 67
1270.84 70
1270.92 72
1271.00 74
1271.09 76
1271.17 78
1271.25 79
1271.33 80
1271.41 80
1271.49 78
1271.58 75
1271.66 70
1271.74 64
1271.82 59
1271.90 54
1271.98 50
1272.07 47
1272.15 45
1272.23 44
1272.31 44
1272.39 46
1272.47 49
1272.56 53
1272.64 58
1272.72 64
1272.80 68
1272.88 71
1272.97 73
1273.05 73
1273.13 74
1273.21 75
1273.29 78
1273.37 83
1273.46 89
1273.54 95
1273.62 100
1273.70 103
1273.78 102
1273.86 98
1273.95 91
1274.03 82
1274.11 71
1274.19 59
1274.27 46
1274.35 34
1274.44 22
1274.52 11
1274.60 3
1274.68 0
1274.76 0
1274.85 0
1274.93 0
1275.01 1
1275.09 8
1275.17 17
1275.25 27
1275.34 37
1275.42 46
1275.50 53
1275.58 58
1275.66 59
1275.75 57
1275.83 52
1275.91 45
1275.99 37
1276.07 28
1276.15 19
1276.24 12
1276.32 6
1276.40 2
1276.48 0
1276.56 0
1276.65 3
1276.73 6
1276.81 9
1276.89 11
1276.97 11
1277.06 8
1277.14 3
1277.22 0
1277.30 0
1277.38 0
1277.46 0
1277.55 0
1277.63 0
1277.71 0
1277.79 4
1277.87 10
1277.96 16
1278.04 20
1278.12 24
1278.20 26
1278.28 27
1278.37 25
1278.45 22
1278.53 18
1278.61 15
1278.69 13
1278.77 14
1278.86 19
1278.94 27
1279.02 37
1279.10 47
1279.18 55
1279.27 60
1279.35 62
1279.43 60
1279.51 56
1279.59 52
1279.68 49
1279.76 47
1279.84 47
1279.92 50
1280.00 54
1280.09 60
1280.17 67
1280.25 74
1280.33 79
1280.41 82
1280.50 82
1280.58 81
1280.66 77
1280.74 73
1280.82 70
1280.91 68
1280.99 69
1281.07 71
1281.15 74
1281.23 78
1281.32 81
1281.40 83
1281.48 84
1281.56 84
1281.64 83
1281.73 82
1281.81 80
1281.89 77
1281.97 73
1282.05 69
1282.14 65
1282.22 61
1282.30 59
1282.38 57
1282.46 57
1282.55 57
1282.63 58
1282.71 59
1282.79 58
1282.87 57
1282.96 55
1283.04 52
1283.12 50
1283.20 50
1283.28 53
1283.37 58
1283.45 65
1283.53 74
1283.61 83
1283.69 92
1283.78 100
1283.86 107
1283.94 114
1284.02 120
1284.11 128
1284.19 135
1284.27 141
1284.35 146
1284.43 147
1284.52 145
1284.60 139
1284.68 129
1284.76 119
1284.84 108
1284.93 100
1285.01 95
1285.09 93
1285.17 96
1285.25 101
1285.34 110
1285.42 120
1285.50 132
1285.58 145
1285.67 160
1285.75 176
1285.83 191
1285.91 207
1285.99 221
1286.08 233
1286.16 242
1286.24 248
1286.32 251
1286.40 251
1286.49 248
1286.57 243
1286.65 236
1286.73 229
1286.82 223
1286.90 219
1286.98 218
1287.06 220
1287.14 224
1287.23 231
1287.31 239
1287.39 247
1287.47 253
1287.56 259
1287.64 262
1287.72 264
1287.80 265
1287.88 264
1287.97 262
1288.05 261
1288.13 260
1288.21 260
1288.30 260
1288.38 261
1288.46 262
1288.54 262
1288.62 262
1288.71 260
1288.79 259
1288.87 257
1288.95 256
1289.04 255
1289.12 255
1289.20 256
1289.28 256
1289.36 256
1289.45 256
1289.53 255
1289.61 254
1289.69 253
1289.78 252
1289.86 251
1289.94 248
1290.02 244
1290.10 239
1290.19 230
1290.27 220
1290.35 208
1290.43 196
1290.52 184
1290.60 173
1290.68 165
1290.76 158
1290.85 154
1290.93 151
1291.01 148
1291.09 145
1291.17 141
1291.26 136
1291.34 129
1291.42 122
1291.50 114
1291.59 107
1291.67 100
1291.75 95
1291.83 92
1291.92 90
1292.00 91
1292.08 93
1292.16 96
1292.25 99
1292.33 102
1292.41 104
1292.49 106
1292.57 108
1292.66 110
1292.74 111
1292.82 111
1292.90 110
1292.99 106
1293.07 101
1293.15 95
1293.23 89
1293.32 84
1293.40 83
1293.48 85
1293.56 89
1293.65 95
1293.73 100
1293.81 102
1293.89 101
1293.98 96
1294.06 88
1294.14 80
1294.22 72
1294.30 66
1294.39 63
1294.47 62
1294.55 61
1294.63 61
1294.72 58
1294.80 53
1294.88 46
1294.96 37
1295.05 27
1295.13 17
1295.21 8
1295.29 1
1295.38 0
1295.46 0
1295.54 0
1295.62 0
1295.71 0
1295.79 0
1295.87 2
1295.95 8
1296.04 15
1296.12 23
1296.20 31
1296.28 39
1296.37 47
1296.45 54
1296.53 62
1296.61 68
1296.70 73
1296.78 75
1296.86 75
1296.94 73
1297.03 69
1297.11 64
1297.19 59
1297.27 54
1297.36 49
1297.44 44
1297.52 40
1297.60 36
1297.69 34
1297.77 33
1297.85 33
1297.93 35
1298.02 38
1298.10 42
1298.18 45
1298.26 47
1298.35 47
1298.43 46
1298.51 43
1298.59 40
1298.68 37
1298.76 36
1298.84 36
1298.92 37
1299.01 38
1299.09 40
1299.17 41
1299.25 40
1299.34 37
1299.42 33
1299.50 30
1299.58 27
1299.67 26
1299.75 27
1299.83 28
1299.92 31
1300.00 33
1300.08 34
1300.16 33
1300.25 32
1300.33 31
1300.41 31
1300.49 31
1300.58 33
1300.66 36
1300.74 39
1300.82 43
1300.91 46
1300.99 48
1301.07 51
1301.15 55
1301.24 60
1301.32 65
1301.40 71
1301.49 78
1301.57 85
1301.65 91
1301.73 96
1301.82 102
1301.90 107
1301.98 113
1302.06 119
1302.15 126
1302.23 133
1302.31 140
1302.39 147
1302.48 152
1302.56 156
1302.64 160
1302.73 163
1302.81 165
1302.89 168
1302.97 171
1303.06 175
1303.14 179
1303.22 183
1303.30 186
1303.39 186
1303.47 184
1303.55 178
1303.63 170
1303.72 158
1303.80 146
1303.88 132
1303.97 120
1304.05 109
1304.13 100
1304.21 94
1304.30 92
1304.38 94
1304.46 100
1304.54 109
1304.63 119
1304.71 129
1304.79 138
1304.88 143
1304.96 144
1305.04 141
1305.12 133
1305.21 122
1305.29 109
1305.37 94
1305.46 80
1305.54 67
1305.62 56
1305.70 47
1305.79 40
1305.87 36
1305.95 33
1306.03 32
1306.12 31
1306.20 31
1306.28 31
1306.37 30
1306.45 28
1306.53 25
1306.61 20
1306.70 14
1306.78 8
1306.86 1
1306.95 0
1307.03 0
1307.11 0
1307.19 0
1307.28 0
1307.36 0
1307.44 0
1307.53 0
1307.61 4
1307.69 10
1307.77 15
1307.86 20
1307.94 24
1308.02 28
1308.11 31
1308.19 33
1308.27 33
1308.35 32
1308.44 29
1308.52 25
1308.60 20
1308.69 15
1308.77 12
1308.85 12
1308.93 14
1309.02 19
1309.10 27
1309.18 37
1309.27 48
1309.35 58
1309.43 66
1309.51 72
1309.60 76
1309.68 76
1309.76 74
1309.85 71
1309.93 67
1310.01 63
1310.09 61
1310.18 61
1310.26 64
1310.34 69
1310.43 77
1310.51 87
1310.59 97
1310.68 105
1310.76 110
1310.84 112
1310.92 111
1311.01 107
1311.09 101
1311.17 95
1311.26 88
1311.34 83
1311.42 79
1311.50 75
1311.59 71
1311.67 67
1311.75 63
1311.84 60
1311.92 57
1312.00 55
1312.09 54
1312.17 54
1312.25 56
1312.33 58
1312.42 62
1312.50 66
1312.58 72
1312.67 79
1312.75 88
1312.83 98
1312.92 108
1313.00 117
1313.08 124
1313.16 127
1313.25 127
1313.33 123
1313.41 117
1313.50 112
1313.58 108
1313.66 106
1313.75 106
1313.83 107
1313.91 109
1313.99 110
1314.08 110
1314.16 110
1314.24 110
1314.33 111
1314.41 113
1314.49 117
1314.58 121
1314.66 126
1314.74 129
1314.83 130
1314.91 128
1314.99 125
1315.07 120
1315.16 115
1315.24 110
1315.32 106
1315.41 103
1315.49 102
1315.57 102
1315.66 103
1315.74 104
1315.82 105
1315.91 106
1315.99 107
1316.07 107
1316.15 107
1316.24 107
1316.32 106
1316.40 105
1316.49 105
1316.57 105
1316.65 106
1316.74 109
1316.82 111
1316.90 112
1316.99 112
1317.07 109
1317.15 104
1317.24 97
1317.32 88
1317.40 80
1317.48 74
1317.57 71
1317.65 71
1317.73 74
1317.82 78
1317.90 84
1317.98 91
1318.07 97
1318.15 102
1318.23 108
1318.32 113
1318.40 117
1318.48 121
1318.57 124
1318.65 127
1318.73 131
1318.82 134
1318.90 138
1318.98 143
1319.07 149
1319.15 155
1319.23 159
1319.31 161
1319.40 160
1319.48 157
1319.56 152
1319.65 144
1319.73 137
1319.81 131
1319.90 127
1319.98 125
1320.06 125
1320.15 126
1320.23 128
1320.31 128
1320.40 126
1320.48 122
1320.56 116
1320.65 108
1320.73 100
1320.81 93
1320.90 89
1320.98 89
1321.06 91
1321.15 96
1321.23 103
1321.31 112
1321.40 120
1321.48 129
1321.56 136
1321.65 143
1321.73 149
1321.81 155
1321.90 159
1321.98 163
1322.06 167
1322.15 170
1322.23 174
1322.31 177
1322.40 179
1322.48 180
1322.56 181
1322.65 182
1322.73 184
1322.81 189
1322.90 196
1322.98 208
1323.06 224
1323.15 243
1323.23 264
1323.31 288
1323.40 313
1323.48 339
1323.56 368
1323.65 400
1323.73 437
1323.81 478
1323.90 525
1323.98 575
1324.06 630
1324.15 686
1324.23 745
1324.31 804
1324.40 864
1324.48 925
1324.56 986
1324.65 1049
1324.73 1113
1324.81 1178
1324.90 1244
1324.98 1311
1325.06 1375
1325.15 1438
1325.23 1496
1325.31 1548
1325.40 1595
1325.48 1633
1325.56 1665
1325.65 1689
1325.73 1707
1325.81 1718
1325.90 1722
1325.98 1721
1326.06 1715
1326.15 1705
1326.23 1694
1326.31 1683
1326.40 1673
1326.48 1664
1326.56 1655
1326.65 1644
1326.73 1630
1326.81 1613
1326.90 1591
1326.98 1565
1327.06 1536
1327.15 1505
1327.23 1473
1327.32 1439
1327.40 1404
1327.48 1366
1327.57 1325
1327.65 1282
1327.73 1238
1327.82 1195
1327.90 1156
1327.98 1121
1328.07 1093
1328.15 1069
1328.23 1047
1328.32 1025
1328.40 1001
1328.48 972
1328.57 941
1328.65 907
1328.73 873
1328.82 843
1328.90 818
1328.98 799
1329.07 784
1329.15 772
1329.24 760
1329.32 745
1329.40 726
1329.49 701
1329.57 673
1329.65 642
1329.74 612
1329.82 586
1329.90 565
1329.99 549
1330.07 538
1330.15 530
1330.24 524
1330.32 516
1330.41 504
1330.49 489
1330.57 470
1330.66 447
1330.74 422
1330.82 397
1330.91 374
1330.99 352
1331.07 333
1331.16 316
1331.24 301
1331.32 289
1331.41 279
1331.49 270
1331.58 262
1331.66 256
1331.74 251
1331.83 247
1331.91 244
1331.99 242
1332.08 242
1332.16 241
1332.24 239
1332.33 236
1332.41 232
1332.49 227
1332.58 223
1332.66 221
1332.75 221
1332.83 224
1332.91 229
1333.00 236
1333.08 242
1333.16 247
1333.25 250
1333.33 250
1333.41 248
1333.50 244
1333.58 236
1333.67 227
1333.75 215
1333.83 202
1333.92 189
1334.00 178
1334.08 168
1334.17 162
1334.25 158
1334.34 157
1334.42 157
1334.50 158
1334.59 160
1334.67 162
1334.75 163
1334.84 164
1334.92 164
1335.00 164
1335.09 164
1335.17 163
1335.26 160
1335.34 157
1335.42 153
1335.51 148
1335.59 141
1335.67 132
1335.76 122
1335.84 110
1335.93 99
1336.01 87
1336.09 77
1336.18 67
1336.26 58
1336.34 50
1336.43 41
1336.51 32
1336.60 22
1336.68 13
1336.76 4
1336.85 0
1336.93 0
1337.01 0
1337.10 0
1337.18 0
1337.27 0
1337.35 0
1337.43 0
1337.52 0
1337.60 0
1337.68 0
1337.77 2
1337.85 8
1337.94 17
1338.02 29
1338.10 40
1338.19 50
1338.27 57
1338.36 59
1338.44 56
1338.52 50
1338.61 41
1338.69 31
1338.77 21
1338.86 14
1338.94 10
1339.03 9
1339.11 12
1339.19 18
1339.28 25
1339.36 32
1339.44 39
1339.53 44
1339.61 46
1339.70 48
1339.78 49
1339.86 50
1339.95 53
1340.03 58
1340.12 64
1340.20 70
1340.28 78
1340.37 86
1340.45 95
1340.54 104
1340.62 114
1340.70 125
1340.79 135
1340.87 144
1340.95 150
1341.04 154
1341.12 154
1341.21 153
1341.29 150
1341.37 146
1341.46 141
1341.54 137
1341.63 133
1341.71 129
1341.79 124
1341.88 119
1341.96 115
1342.05 111
1342.13 109
1342.21 109
1342.30 109
1342.38 112
1342.46 115
1342.55 120
1342.63 126
1342.72 133
1342.80 141
1342.88 149
1342.97 156
1343.05 161
1343.14 162
1343.22 162
1343.30 160
1343.39 157
1343.47 155
1343.56 155
1343.64 156
1343.72 159
1343.81 160
1343.89 160
1343.98 156
1344.06 149
1344.14 139
1344.23 130
1344.31 122
1344.40 118
1344.48 118
1344.56 122
1344.65 129
1344.73 137
1344.82 144
1344.90 149
1344.98 151
1345.07 149
1345.15 143
1345.24 136
1345.32 127
1345.40 119
1345.49 110
1345.57 103
1345.66 96
1345.74 90
1345.82 83
1345.91 76
1345.99 70
1346.08 63
1346.16 57
1346.24 51
1346.33 47
1346.41 43
1346.50 39
1346.58 35
1346.67 30
1346.75 25
1346.83 20
1346.92 15
1347.00 13
1347.09 13
1347.17 16
1347.25 22
1347.34 31
1347.42 40
1347.51 50
1347.59 59
1347.67 65
1347.76 70
1347.84 74
1347.93 78
1348.01 84
1348.09 92
1348.18 103
1348.26 118
1348.35 134
1348.43 150
1348.52 166
1348.60 180
1348.68 193
1348.77 205
1348.85 216
1348.94 226
1349.02 235
1349.10 242
1349.19 248
1349.27 250
1349.36 250
1349.44 248
1349.53 242
1349.61 235
1349.69 226
1349.78 217
1349.86 206
1349.95 195
1350.03 185
1350.11 176
1350.20 168
1350.28 161
1350.37 155
1350.45 149
1350.54 143
1350.62 136
1350.70 129
1350.79 120
1350.87 112
1350.96 105
1351.04 98
1351.12 94
1351.21 91
1351.29 90
1351.38 89
1351.46 88
1351.55 86
1351.63 82
1351.71 76
1351.80 68
1351.88 59
1351.97 50
1352.05 41
1352.14 34
1352.22 27
1352.30 22
1352.39 18
1352.47 15
1352.56 14
1352.64 13
1352.72 13
1352.81 13
1352.89 13
1352.98 13
1353.06 12
1353.15 10
1353.23 8
1353.31 5
1353.40 2
1353.48 0
1353.57 0
1353.65 0
1353.74 0
1353.82 0
1353.90 0
1353.99 0
1354.07 0
1354.16 0
1354.24 2
1354.33 5
1354.41 10
1354.49 17
1354.58 26
1354.66 36
1354.75 47
1354.83 57
1354.92 67
1355.00 77
1355.09 84
1355.17 91
1355.25 96
1355.34 100
1355.42 103
1355.51 104
1355.59 104
1355.68 103
1355.76 102
1355.84 101
1355.93 101
1356.01 101
1356.10 102
1356.18 103
1356.27 103
1356.35 102
1356.43 99
1356.52 94
1356.60 89
1356.69 83
1356.77 77
1356.86 73
1356.94 69
1357.03 67
1357.11 64
1357.19 61
1357.28 58
1357.36 54
1357.45 50
1357.53 46
1357.62 44
1357.70 44
1357.79 46
1357.87 50
1357.95 55
1358.04 60
1358.12 66
1358.21 72
1358.29 76
1358.38 80
1358.46 82
1358.55 82
1358.63 82
1358.71 80
1358.80 78
1358.88 77
1358.97 78
1359.05 82
1359.14 88
1359.22 97
1359.31 107
1359.39 116
1359.47 123
1359.56 127
1359.64 126
1359.73 121
1359.81 112
1359.90 101
1359.98 91
1360.07 82
1360.15 77
1360.23 76
1360.32 79
1360.40 85
1360.49 94
1360.57 103
1360.66 111
1360.74 119
1360.83 126
1360.91 133
1360.99 140
1361.08 148
1361.16 157
1361.25 165
1361.33 171
1361.42 175
1361.50 175
1361.59 171
1361.67 165
1361.76 158
1361.84 150
1361.92 142
1362.01 136
1362.09 131
1362.18 129
1362.26 129
1362.35 132
1362.43 139
1362.52 149
1362.60 161
1362.69 175
1362.77 188
1362.85 201
1362.94 213
1363.02 224
1363.11 234
1363.19 244
1363.28 254
1363.36 263
1363.45 271
1363.53 279
1363.62 285
1363.70 290
1363.79 293
1363.87 294
1363.95 295
1364.04 295
1364.12 294
1364.21 293
1364.29 292
1364.38 290
1364.46 287
1364.55 282
1364.63 275
1364.72 265
1364.80 254
1364.89 242
1364.97 232
1365.05 223
1365.14 217
1365.22 215
1365.31 216
1365.39 219
1365.48 224
1365.56 229
1365.65 232
1365.73 235
1365.82 235
1365.90 233
1365.99 230
1366.07 224
1366.16 217
1366.24 210
1366.32 202
1366.41 195
1366.49 189
1366.58 185
1366.66 182
1366.75 181
1366.83 180
1366.92 178
1367.00 175
1367.09 170
1367.17 164
1367.26 156
1367.34 148
1367.43 140
1367.51 133
1367.60 127
1367.68 123
1367.76 118
1367.85 112
1367.93 105
1368.02 95
1368.10 83
1368.19 71
1368.27 59
1368.36 51
1368.44 47
1368.53 47
1368.61 51
1368.70 58
1368.78 65
1368.87 71
1368.95 76
1369.04 77
1369.12 76
1369.21 71
1369.29 64
1369.37 56
1369.46 47
1369.54 39
1369.63 33
1369.71 30
1369.80 32
1369.88 37
1369.97 45
1370.05 55
1370.14 65
1370.22 74
1370.31 81
1370.39 83
1370.48 82
1370.56 76
1370.65 66
1370.73 55
1370.82 44
1370.90 35
1370.99 29
1371.07 28
1371.16 32
1371.24 40
1371.33 50
1371.41 61
1371.50 70
1371.58 76
1371.66 78
1371.75 75
1371.83 69
1371.92 61
1372.00 54
1372.09 48
1372.17 44
1372.26 43
1372.34 44
1372.43 46
1372.51 49
1372.60 53
1372.68 58
1372.77 63
1372.85 70
1372.94 76
1373.02 82
1373.11 87
1373.19 89
1373.28 88
1373.36 84
1373.45 76
1373.53 65
1373.62 51
1373.70 36
1373.79 21
1373.87 7
1373.96 0
1374.04 0
1374.13 0
1374.21 0
1374.30 0
1374.38 0
1374.47 2
1374.55 6
1374.64 7
1374.72 6
1374.81 5
1374.89 5
1374.98 5
1375.06 8
1375.15 14
1375.23 23
1375.32 33
1375.40 45
1375.49 57
1375.57 69
1375.66 81
1375.74 93
1375.83 103
1375.91 114
1376.00 125
1376.08 136
1376.17 146
1376.25 156
1376.34 165
1376.42 173
1376.51 178
1376.59 181
1376.68 182
1376.76 183
1376.85 184
1376.93 186
1377.02 190
1377.10 193
1377.19 197
1377.27 200
1377.36 200
1377.44 199
1377.53 196
1377.61 193
1377.70 190
1377.78 189
1377.87 189
1377.95 191
1378.04 193
1378.12 195
1378.21 194
1378.29 192
1378.38 189
1378.46 184
1378.55 180
1378.63 174
1378.72 169
1378.80 163
1378.89 157
1378.97 151
1379.06 146
1379.14 143
1379.23 142
1379.31 144
1379.40 149
1379.48 154
1379.57 158
1379.65 161
1379.74 162
1379.82 160
1379.91 155
1379.99 149
1380.08 142
1380.16 135
1380.25 129
1380.33 124
1380.42 122
1380.50 121
1380.59 122
1380.67 124
1380.76 127
1380.84 129
1380.93 129
1381.01 127
1381.10 122
1381.18 116
1381.27 109
1381.35 103
1381.44 97
1381.52 92
1381.61 87
1381.70 81
1381.78 75
1381.87 67
1381.95 59
1382.04 53
1382.12 48
1382.21 46
1382.29 47
1382.38 50
1382.46 55
1382.55 59
1382.63 63
1382.72 65
1382.80 66
1382.89 65
1382.97 64
1383.06 63
1383.14 63
1383.23 63
1383.31 64
1383.40 66
1383.48 66
1383.57 66
1383.65 63
1383.74 58
1383.82 50
1383.91 41
1384.00 30
1384.08 19
1384.17 9
1384.25 1
1384.34 0
1384.42 0
1384.51 0
1384.59 0
1384.68 2
1384.76 4
1384.85 5
1384.93 4
1385.02 2
1385.10 0
1385.19 0
1385.27 0
1385.36 1
1385.44 6
1385.53 12
1385.62 17
1385.70 19
1385.79 18
1385.87 14
1385.96 8
1386.04 2
1386.13 0
1386.21 0
1386.30 0
1386.38 2
1386.47 11
1386.55 23
1386.64 37
1386.72 52
1386.81 66
1386.89 80
1386.98 91
1387.07 99
1387.15 105
1387.24 107
1387.32 108
1387.41 108
1387.49 106
1387.58 105
1387.66 104
1387.75 103
1387.83 101
1387.92 101
1388.00 100
1388.09 99
1388.17 98
1388.26 97
1388.35 94
1388.43 88
1388.52 80
1388.60 69
1388.69 57
1388.77 43
1388.86 31
1388.94 21
1389.03 14
1389.11 13
1389.20 15
1389.28 21
1389.37 28
1389.46 36
1389.54 42
1389.63 47
1389.71 50
1389.80 52
1389.88 51
1389.97 50
1390.05 48
1390.14 47
1390.22 45
1390.31 45
1390.39 46
1390.48 49
1390.57 53
1390.65 58
1390.74 64
1390.82 71
1390.91 77
1390.99 82
1391.08 85
1391.16 86
1391.25 85
1391.33 82
1391.42 78
1391.51 74
1391.59 70
1391.68 67
1391.76 65
1391.85 64
1391.93 65
1392.02 66
1392.10 68
1392.19 70
1392.27 72
1392.36 74
1392.45 76
1392.53 79
1392.62 83
1392.70 87
1392.79 93
1392.87 98
1392.96 103
1393.04 106
1393.13 106
1393.22 103
1393.30 97
1393.39 88
1393.47 78
1393.56 69
1393.64 62
1393.73 57
1393.81 54
1393.90 53
1393.99 54
1394.07 56
1394.16 59
1394.24 63
1394.33 68
1394.41 74
1394.50 81
1394.58 89
1394.67 96
1394.75 102
1394.84 107
1394.93 109
1395.01 110
1395.10 110
1395.18 110
1395.27 108
1395.35 107
1395.44 105
1395.53 103
1395.61 102
1395.70 101
1395.78 101
1395.87 102
1395.95 103
1396.04 103
1396.12 103
1396.21 102
1396.30 100
1396.38 97
1396.47 93
1396.55 89
1396.64 84
1396.72 80
1396.81 75
1396.89 72
1396.98 70
1397.07 68
1397.15 68
1397.24 69
1397.32 71
1397.41 72
1397.49 74
1397.58 75
1397.67 77
1397.75 78
1397.84 79
1397.92 80
1398.01 81
1398.09 84
1398.18 87
1398.27 91
1398.35 95
1398.44 99
1398.52 105
1398.61 111
1398.69 119
1398.78 126
1398.86 134
1398.95 140
1399.04 143
1399.12 143
1399.21 140
1399.29 133
1399.38 126
1399.46 118
1399.55 113
1399.64 110
1399.72 111
1399.81 115
1399.89 121
1399.98 128
1400.06 135
1400.15 141
1400.24 146
1400.32 151
1400.41 154
1400.49 155
1400.58 155
1400.66 153
1400.75 150
1400.84 146
1400.92 142
1401.01 139
1401.09 138
1401.18 138
1401.27 141
1401.35 146
1401.44 150
1401.52 154
1401.61 157
1401.69 159
1401.78 159
1401.87 159
1401.95 159
1402.04 158
1402.12 157
1402.21 155
1402.29 152
1402.38 149
1402.47 146
1402.55 145
1402.64 147
1402.72 152
1402.81 161
1402.89 173
1402.98 187
1403.07 201
1403.15 213
1403.24 222
1403.32 227
1403.41 227
1403.50 223
1403.58 215
1403.67 204
1403.75 192
1403.84 181
1403.92 170
1404.01 161
1404.10 154
1404.18 149
1404.27 144
1404.35 138
1404.44 130
1404.53 119
1404.61 106
1404.70 91
1404.78 75
1404.87 60
1404.96 48
1405.04 39
1405.13 34
1405.21 33
1405.30 36
1405.38 42
1405.47 50
1405.56 60
1405.64 70
1405.73 82
1405.81 95
1405.90 108
1405.99 121
1406.07 132
1406.16 140
1406.24 144
1406.33 145
1406.42 143
1406.50 140
1406.59 138
1406.67 136
1406.76 137
1406.84 138
1406.93 141
1407.02 143
1407.10 144
1407.19 144
1407.27 142
1407.36 139
1407.45 134
1407.53 129
1407.62 122
1407.70 115
1407.79 106
1407.88 95
1407.96 84
1408.05 71
1408.13 57
1408.22 41
1408.31 25
1408.39 9
1408.48 0
1408.56 0
1408.65 0
1408.74 0
1408.82 0
1408.91 0
1408.99 0
1409.08 0
1409.17 6
1409.25 15
1409.34 22
1409.42 27
1409.51 31
1409.60 34
1409.68 39
1409.77 44
1409.85 51
1409.94 58
1410.03 66
1410.11 75
1410.20 83
1410.28 90
1410.37 97
1410.46 103
1410.54 109
1410.63 115
1410.71 120
1410.80 124
1410.89 127
1410.97 129
1411.06 129
1411.14 129
1411.23 127
1411.32 125
1411.40 122
1411.49 120
1411.58 118
1411.66 116
1411.75 115
1411.83 116
1411.92 117
1412.01 118
1412.09 119
1412.18 118
1412.26 115
1412.35 110
1412.44 102
1412.52 92
1412.61 82
1412.69 74
1412.78 70
1412.87 68
1412.95 71
1413.04 77
1413.12 84
1413.21 91
1413.30 97
1413.38 102
1413.47 105
1413.56 107
1413.64 110
1413.73 113
1413.81 118
1413.90 123
1413.99 129
1414.07 135
1414.16 140
1414.24 143
1414.33 144
1414.42 142
1414.50 139
1414.59 134
1414.68 130
1414.76 126
1414.85 122
1414.93 120
1415.02 118
1415.11 116
1415.19 114
1415.28 112
1415.36 109
1415.45 106
1415.54 103
1415.62 99
1415.71 93
1415.80 86
1415.88 78
1415.97 70
1416.05 64
1416.14 61
1416.23 62
1416.31 68
1416.40 78
1416.49 91
1416.57 106
1416.66 121
1416.74 137
1416.83 151
1416.92 166
1417.00 179
1417.09 191
1417.18 200
1417.26 205
1417.35 207
1417.43 205
1417.52 200
1417.61 193
1417.69 185
1417.78 177
1417.87 169
1417.95 162
1418.04 155
1418.12 149
1418.21 144
1418.30 140
1418.38 138
1418.47 138
1418.56 140
1418.64 144
1418.73 146
1418.81 147
1418.90 143
1418.99 136
1419.07 125
1419.16 113
1419.25 101
1419.33 92
1419.42 87
1419.50 88
1419.59 92
1419.68 100
1419.76 109
1419.85 118
1419.94 125
1420.02 129
1420.11 131
1420.20 129
1420.28 125
1420.37 119
1420.45 111
1420.54 102
1420.63 93
1420.71 83
1420.80 73
1420.89 65
1420.97 57
1421.06 51
1421.15 47
1421.23 45
1421.32 45
1421.40 46
1421.49 48
1421.58 48
1421.66 46
1421.75 43
1421.84 37
1421.92 30
1422.01 22
1422.10 14
1422.18 7
1422.27 0
1422.35 0
1422.44 0
1422.53 0
1422.61 0
1422.70 0
1422.79 0
1422.87 0
1422.96 2
1423.05 16
1423.13 30
1423.22 43
1423.31 53
1423.39 59
1423.48 61
1423.56 60
1423.65 57
1423.74 52
1423.82 48
1423.91 45
1424.00 43
1424.08 43
1424.17 44
1424.26 46
1424.34 49
1424.43 54
1424.52 59
1424.60 65
1424.69 71
1424.78 77
1424.86 81
1424.95 84
1425.03 85
1425.12 83
1425.21 79
1425.29 72
1425.38 64
1425.47 55
1425.55 46
1425.64 39
1425.73 33
1425.81 29
1425.90 27
1425.99 27
1426.07 29
1426.16 33
1426.25 38
1426.33 44
1426.42 52
1426.51 60
1426.59 69
1426.68 77
1426.76 83
1426.85 88
1426.94 91
1427.02 90
1427.11 86
1427.20 80
1427.28 74
1427.37 68
1427.46 63
1427.54 61
1427.63 63
1427.72 69
1427.80 78
1427.89 89
1427.98 101
1428.06 112
1428.15 120
1428.24 124
1428.32 122
1428.41 117
1428.50 109
1428.58 101
1428.67 93
1428.76 87
1428.84 83
1428.93 80
1429.02 78
1429.10 74
1429.19 70
1429.28 64
1429.36 59
1429.45 55
1429.54 52
1429.62 51
1429.71 51
1429.80 50
1429.88 49
1429.97 47
1430.06 44
1430.14 41
1430.23 39
1430.31 37
1430.40 38
1430.49 42
1430.57 48
1430.66 56
1430.75 65
1430.83 75
1430.92 84
1431.01 91
1431.09 96
1431.18 99
1431.27 100
1431.35 99
1431.44 97
1431.53 93
1431.61 88
1431.70 82
1431.79 75
1431.87 67
1431.96 60
1432.05 53
1432.14 47
1432.22 42
1432.31 38
1432.40 33
1432.48 28
1432.57 22
1432.66 16
1432.74 8
1432.83 0
1432.92 0
1433.00 0
1433.09 0
1433.18 0
1433.26 0
1433.35 0
1433.44 0
1433.52 2
1433.61 17
1433.70 33
1433.78 51
1433.87 69
1433.96 87
1434.04 103
1434.13 117
1434.22 127
1434.30 133
1434.39 134
1434.48 131
1434.56 125
1434.65 117
1434.74 108
1434.82 101
1434.91 95
1435.00 91
1435.08 89
1435.17 87
1435.26 86
1435.34 87
1435.43 89
1435.52 93
1435.61 99
1435.69 106
1435.78 115
1435.87 123
1435.95 130
1436.04 135
1436.13 139
1436.21 142
1436.30 145
1436.39 147
1436.47 149
1436.56 149
1436.65 148
1436.73 146
1436.82 142
1436.91 138
1436.99 135
1437.08 134
1437.17 135
1437.25 139
1437.34 143
1437.43 147
1437.52 149
1437.60 149
1437.69 148
1437.78 146
1437.86 145
1437.95 147
1438.04 151
1438.12 159
1438.21 169
1438.30 181
1438.38 192
1438.47 203
1438.56 211
1438.64 215
1438.73 217
1438.82 215
1438.91 213
1438.99 209
1439.08 207
1439.17 206
1439.25 207
1439.34 207
1439.43 208
1439.51 206
1439.60 203
1439.69 199
1439.77 197
1439.86 197
1439.95 204
1440.04 216
1440.12 231
1440.21 249
1440.30 264
1440.38 273
1440.47 274
1440.56 265
1440.64 250
1440.73 230
1440.82 209
1440.91 191
1440.99 179
1441.08 173
1441.17 172
1441.25 174
1441.34 177
1441.43 178
1441.51 176
1441.60 170
1441.69 159
1441.77 145
1441.86 129
1441.95 113
1442.04 97
1442.12 84
1442.21 73
1442.30 67
1442.38 64
1442.47 64
1442.56 65
1442.64 67
1442.73 69
1442.82 70
1442.91 69
1442.99 67
1443.08 63
1443.17 59
1443.25 54
1443.34 50
1443.43 45
1443.52 41
1443.60 37
1443.69 34
1443.78 32
1443.86 31
1443.95 32
1444.04 35
1444.12 39
1444.21 44
1444.30 49
1444.39 52
1444.47 53
1444.56 51
1444.65 47
1444.73 41
1444.82 34
1444.91 27
1445.00 22
1445.08 19
1445.17 18
1445.26 20
1445.34 23
1445.43 27
1445.52 29
1445.60 30
1445.69 28
1445.78 27
1445.87 26
1445.95 26
1446.04 29
1446.13 34
1446.21 41
1446.30 49
1446.39 58
1446.48 67
1446.56 76
1446.65 84
1446.74 91
1446.82 98
1446.91 103
1447.00 107
1447.09 111
1447.17 115
1447.26 118
1447.35 120
1447.43 120
1447.52 118
1447.61 115
1447.70 110
1447.78 103
1447.87 96
1447.96 89
1448.05 83
1448.13 78
1448.22 73
1448.31 69
1448.39 66
1448.48 64
1448.57 63
1448.66 65
1448.74 70
1448.83 76
1448.92 84
1449.00 94
1449.09 102
1449.18 110
1449.27 116
1449.35 119
1449.44 121
1449.53 122
1449.61 122
1449.70 121
1449.79 120
1449.88 118
1449.96 115
1450.05 110
1450.14 103
1450.23 95
1450.31 87
1450.40 80
1450.49 74
1450.57 71
1450.66 70
1450.75 71
1450.84 71
1450.92 71
1451.01 69
1451.10 65
1451.19 60
1451.27 55
1451.36 50
1451.45 46
1451.53 43
1451.62 41
1451.71 39
1451.80 39
1451.88 38
1451.97 38
1452.06 39
1452.15 41
1452.23 43
1452.32 45
1452.41 48
1452.49 49
1452.58 50
1452.67 50
1452.76 50
1452.84 51
1452.93 54
1453.02 59
1453.11 67
1453.19 75
1453.28 83
1453.37 89
1453.46 93
1453.54 95
1453.63 96
1453.72 95
1453.80 95
1453.89 96
1453.98 96
1454.07 96
1454.15 94
1454.24 91
1454.33 87
1454.42 82
1454.50 77
1454.59 73
1454.68 69
1454.77 67
1454.85 64
1454.94 60
1455.03 56
1455.12 50
1455.20 43
1455.29 36
1455.38 28
1455.46 22
1455.55 17
1455.64 14
1455.73 14
1455.81 15
1455.90 17
1455.99 19
1456.08 20
1456.16 19
1456.25 17
1456.34 14
1456.43 10
1456.51 8
1456.60 9
1456.69 13
1456.78 19
1456.86 28
1456.95 36
1457.04 42
1457.13 45
1457.21 44
1457.30 38
1457.39 29
1457.48 18
1457.56 7
1457.65 0
1457.74 0
1457.83 0
1457.91 0
1458.00 0
1458.09 0
1458.18 0
1458.26 0
1458.35 0
1458.44 7
1458.53 16
1458.61 26
1458.70 34
1458.79 39
1458.88 40
1458.96 36
1459.05 28
1459.14 17
1459.23 6
1459.31 0
1459.40 0
1459.49 0
1459.58 0
1459.66 0
1459.75 6
1459.84 14
1459.93 21
1460.01 24
1460.10 25
1460.19 23
1460.28 17
1460.36 10
1460.45 3
1460.54 0
1460.63 0
1460.71 0
1460.80 0
1460.89 0
1460.98 0
1461.06 5
1461.15 9
1461.24 10
1461.33 9
1461.41 7
1461.50 3
1461.59 0
1461.68 0
1461.76 0
1461.85 0
1461.94 0
1462.03 3
1462.12 6
1462.20 9
1462.29 11
1462.38 11
1462.47 10
1462.55 10
1462.64 10
1462.73 12
1462.82 18
1462.90 25
1462.99 36
1463.08 47
1463.17 58
1463.25 67
1463.34 73
1463.43 76
1463.52 76
1463.60 74
1463.69 70
1463.78 64
1463.87 56
1463.96 48
1464.04 41
1464.13 36
1464.22 34
1464.31 37
1464.39 44
1464.48 54
1464.57 67
1464.66 81
1464.74 92
1464.83 99
1464.92 103
1465.01 101
1465.10 97
1465.18 89
1465.27 81
1465.36 72
1465.45 64
1465.53 58
1465.62 54
1465.71 53
1465.80 55
1465.88 60
1465.97 66
1466.06 75
1466.15 82
1466.24 88
1466.32 91
1466.41 90
1466.50 85
1466.59 78
1466.67 70
1466.76 63
1466.85 58
1466.94 57
1467.02 59
1467.11 65
1467.20 73
1467.29 82
1467.38 91
1467.46 98
1467.55 103
1467.64 106
1467.73 106
1467.81 103
1467.90 97
1467.99 89
1468.08 80
1468.17 70
1468.25 60
1468.34 51
1468.43 43
1468.52 37
1468.60 32
1468.69 30
1468.78 31
1468.87 35
1468.96 42
1469.04 51
1469.13 62
1469.22 71
1469.31 79
1469.40 84
1469.48 86
1469.57 85
1469.66 83
1469.75 79
1469.83 74
1469.92 69
1470.01 63
1470.10 56
1470.19 49
1470.27 43
1470.36 38
1470.45 36
1470.54 35
1470.62 36
1470.71 37
1470.80 37
1470.89 35
1470.98 31
1471.06 26
1471.15 21
1471.24 17
1471.33 14
1471.42 14
1471.50 15
1471.59 19
1471.68 24
1471.77 31
1471.86 37
1471.94 43
1472.03 47
1472.12 50
1472.21 49
1472.29 47
1472.38 43
1472.47 38
1472.56 34
1472.65 29
1472.73 24
1472.82 19
1472.91 11
1473.00 3
1473.09 0
1473.17 0
1473.26 0
1473.35 0
1473.44 0
1473.53 0
1473.61 0
1473.70 0
1473.79 8
1473.88 17
1473.97 27
1474.05 37
1474.14 48
1474.23 61
1474.32 75
1474.41 89
1474.49 103
1474.58 115
1474.67 125
1474.76 130
1474.85 130
1474.93 126
1475.02 117
1475.11 105
1475.20 91
1475.29 78
1475.37 65
1475.46 55
1475.55 46
1475.64 39
1475.73 32
1475.81 25
1475.90 18
1475.99 11
1476.08 6
1476.17 2
1476.25 0
1476.34 1
1476.43 3
1476.52 5
1476.61 8
1476.69 10
1476.78 12
1476.87 14
1476.96 17
1477.05 21
1477.13 27
1477.22 35
1477.31 44
1477.40 54
1477.49 64
1477.57 76
1477.66 89
1477.75 106
1477.84 125
1477.93 147
1478.01 170
1478.10 192
1478.19 212
1478.28 226
1478.37 233
1478.45 234
1478.54 228
1478.63 219
1478.72 209
1478.81 200
1478.90 194
1478.98 189
1479.07 186
1479.16 182
1479.25 175
1479.34 166
1479.42 155
1479.51 143
1479.60 132
1479.69 123
1479.78 118
1479.86 116
1479.95 116
1480.04 118
1480.13 120
1480.22 120
1480.31 119
1480.39 115
1480.48 111
1480.57 106
1480.66 102
1480.75 98
1480.83 96
1480.92 96
1481.01 99
1481.10 104
1481.19 111
1481.27 120
1481.36 131
1481.45 142
1481.54 152
1481.63 159
1481.72 163
1481.80 161
1481.89 156
1481.98 147
1482.07 135
1482.16 124
1482.24 114
1482.33 106
1482.42 101
1482.51 99
1482.60 99
1482.69 102
1482.77 107
1482.86 113
1482.95 119
1483.04 124
1483.13 128
1483.22 129
1483.30 128
1483.39 123
1483.48 117
1483.57 109
1483.66 101
1483.74 93
1483.83 87
1483.92 84
1484.01 84
1484.10 87
1484.19 92
1484.27 98
1484.36 104
1484.45 108
1484.54 109
1484.63 107
1484.72 103
1484.80 98
1484.89 93
1484.98 90
1485.07 90
1485.16 92
1485.25 96
1485.33 100
1485.42 105
1485.51 109
1485.60 114
1485.69 121
1485.78 128
1485.86 137
1485.95 146
1486.04 154
1486.13 158
1486.22 159
1486.31 157
1486.39 152
1486.48 148
1486.57 145
1486.66 145
1486.75 148
1486.84 152
1486.92 156
1487.01 157
1487.10 154
1487.19 148
1487.28 137
1487.37 125
1487.45 113
1487.54 100
1487.63 89
1487.72 77
1487.81 65
1487.90 53
1487.98 40
1488.07 28
1488.16 17
1488.25 9
1488.34 4
1488.43 3
1488.51 7
1488.60 14
1488.69 23
1488.78 34
1488.87 44
1488.96 53
1489.04 58
1489.13 60
1489.22 57
1489.31 51
1489.40 41
1489.49 31
1489.58 21
1489.66 14
1489.75 9
1489.84 9
1489.93 14
1490.02 22
1490.11 34
1490.19 47
1490.28 59
1490.37 69
1490.46 76
1490.55 80
1490.64 80
1490.72 78
1490.81 73
1490.90 67
1490.99 59
1491.08 51
1491.17 42
1491.26 34
1491.34 27
1491.43 23
1491.52 20
1491.61 21
1491.70 23
1491.79 28
1491.87 33
1491.96 39
1492.05 43
1492.14 45
1492.23 45
1492.32 42
1492.41 37
1492.49 29
1492.58 19
1492.67 7
1492.76 0
1492.85 0
1492.94 0
1493.03 0
1493.11 0
1493.20 0
1493.29 0
1493.38 0
1493.47 16
1493.56 36
1493.65 52
1493.73 62
1493.82 66
1493.91 66
1494.00 62
1494.09 59
1494.18 58
1494.27 59
1494.35 64
1494.44 70
1494.53 76
1494.62 82
1494.71 86
1494.80 88
1494.89 90
1494.97 92
1495.06 95
1495.15 99
1495.24 106
1495.33 114
1495.42 124
1495.51 135
1495.59 144
1495.68 150
1495.77 152
1495.86 149
1495.95 142
1496.04 132
1496.13 119
1496.21 107
1496.30 97
1496.39 89
1496.48 83
1496.57 80
1496.66 79
1496.75 80
1496.83 82
1496.92 85
1497.01 90
1497.10 95
1497.19 101
1497.28 105
1497.37 106
1497.46 103
1497.54 96
1497.63 86
1497.72 75
1497.81 65
1497.90 59
1497.99 58
1498.08 62
1498.16 71
1498.25 83
1498.34 97
1498.43 111
1498.52 122
1498.61 131
1498.70 136
1498.79 138
1498.87 136
1498.96 131
1499.05 124
1499.14 115
1499.23 105
1499.32 97
1499.41 92
1499.49 89
1499.58 91
1499.67 95
1499.76 102
1499.85 108
1499.94 113
1500.03 115
1500.12 113
1500.20 107
1500.29 97
1500.38 85
1500.47 71
1500.56 57
1500.65 43
1500.74 31
1500.83 22
1500.91 16
1501.00 13
1501.09 13
1501.18 15
1501.27 17
1501.36 21
1501.45 24
1501.54 27
1501.62 30
1501.71 33
1501.80 36
1501.89 41
1501.98 46
1502.07 53
1502.16 60
1502.25 67
1502.34 74
1502.42 81
1502.51 87
1502.60 93
1502.69 98
1502.78 102
1502.87 106
1502.96 108
1503.05 110
1503.13 112
1503.22 114
1503.31 117
1503.40 120
1503.49 123
1503.58 127
1503.67 130
1503.76 131
1503.85 131
1503.93 129
1504.02 124
1504.11 115
1504.20 104
1504.29 91
1504.38 77
1504.47 63
1504.56 49
1504.64 38
1504.73 29
1504.82 23
1504.91 20
1505.00 18
1505.09 19
1505.18 22
1505.27 26
1505.36 32
1505.44 39
1505.53 48
1505.62 58
1505.71 70
1505.80 82
1505.89 94
1505.98 105
1506.07 115
1506.16 123
1506.24 130
1506.33 133
1506.42 135
1506.51 135
1506.60 133
1506.69 130
1506.78 127
1506.87 124
1506.96 122
1507.05 122
1507.13 123
1507.22 124
1507.31 125
1507.40 125
1507.49 123
1507.58 120
1507.67 115
1507.76 110
1507.85 105
1507.93 103
1508.02 103
1508.11 105
1508.20 110
1508.29 118
1508.38 129
1508.47 145
1508.56 164
1508.65 187
1508.74 211
1508.82 235
1508.91 255
1509.00 268
1509.09 273
1509.18 269
1509.27 259
1509.36 243
1509.45 225
1509.54 208
1509.63 192
1509.71 180
1509.80 173
1509.89 168
1509.98 166
1510.07 165
1510.16 164
1510.25 162
1510.34 158
1510.43 152
1510.52 148
1510.60 144
1510.69 143
1510.78 144
1510.87 147
1510.96 150
1511.05 151
1511.14 148
1511.23 140
1511.32 129
1511.41 115
1511.50 102
1511.58 92
1511.67 86
1511.76 85
1511.85 87
1511.94 91
1512.03 94
1512.12 94
1512.21 91
1512.30 85
1512.39 79
1512.48 75
1512.56 74
1512.65 76
1512.74 80
1512.83 85
1512.92 87
1513.01 86
1513.10 80
1513.19 71
1513.28 60
1513.37 50
1513.46 43
1513.54 41
1513.63 46
1513.72 56
1513.81 72
1513.90 91
1513.99 111
1514.08 130
1514.17 148
1514.26 163
1514.35 175
1514.44 184
1514.53 192
1514.61 199
1514.70 205
1514.79 211
1514.88 215
1514.97 217
1515.06 217
1515.15 215
1515.24 210
1515.33 205
1515.42 200
1515.51 196
1515.60 195
1515.68 195
1515.77 197
1515.86 198
1515.95 199
1516.04 198
1516.13 195
1516.22 191
1516.31 186
1516.40 180
1516.49 174
1516.58 167
1516.67 160
1516.76 151
1516.84 140
1516.93 129
1517.02 116
1517.11 105
1517.20 94
1517.29 86
1517.38 80
1517.47 76
1517.56 73
1517.65 72
1517.74 72
1517.83 72
1517.92 72
1518.00 72
1518.09 72
1518.18 72
1518.27 71
1518.36 71
1518.45 71
1518.54 71
1518.63 71
1518.72 72
1518.81 73
1518.90 73
1518.99 72
1519.08 69
1519.17 64
1519.25 58
1519.34 50
1519.43 43
1519.52 38
1519.61 35
1519.70 35
1519.79 38
1519.88 44
1519.97 50
1520.06 56
1520.15 62
1520.24 66
1520.33 70
1520.42 72
1520.51 72
1520.59 70
1520.68 64
1520.77 56
1520.86 45
1520.95 35
1521.04 25
1521.13 19
1521.22 17
1521.31 17
1521.40 19
1521.49 20
1521.58 18
1521.67 13
1521.76 4
1521.85 0
1521.93 0
1522.02 0
1522.11 0
1522.20 0
1522.29 0
1522.38 0
1522.47 4
1522.56 17
1522.65 28
1522.74 39
1522.83 47
1522.92 52
1523.01 51
1523.10 47
1523.19 39
1523.28 30
1523.37 22
1523.45 16
1523.54 16
1523.63 21
1523.72 32
1523.81 46
1523.90 62
1523.99 78
1524.08 93
1524.17 106
1524.26 115
1524.35 123
1524.44 129
1524.53 134
1524.62 139
1524.71 142
1524.80 145
1524.89 147
1524.98 147
1525.06 145
1525.15 143
1525.24 140
1525.33 137
1525.42 135
1525.51 132
1525.60 129
1525.69 126
1525.78 122
1525.87 118
1525.96 113
1526.05 108
1526.14 103
1526.23 99
1526.32 95
1526.41 93
1526.50 93
1526.59 95
1526.68 99
1526.77 104
1526.85 110
1526.94 115
1527.03 121
1527.12 124
1527.21 126
1527.30 125
1527.39 122
1527.48 117
1527.57 109
1527.66 100
1527.75 90
1527.84 79
1527.93 69
1528.02 60
1528.11 52
1528.20 47
1528.29 45
1528.38 46
1528.47 51
1528.56 58
1528.65 66
1528.74 76
1528.82 86
1528.91 96
1529.00 105
1529.09 113
1529.18 122
1529.27 130
1529.36 139
1529.45 147
1529.54 153
1529.63 156
1529.72 157
1529.81 154
1529.90 150
1529.99 144
1530.08 139
1530.17 134
1530.26 130
1530.35 125
1530.44 120
1530.53 114
1530.62 107
1530.71 99
1530.80 93
1530.89 88
1530.98 86
1531.07 86
1531.15 88
1531.24 90
1531.33 91
1531.42 92
1531.51 93
1531.60 96
1531.69 100
1531.78 107
1531.87 117
1531.96 127
1532.05 137
1532.14 145
1532.23 149
1532.32 149
1532.41 145
1532.50 137
1532.59 127
1532.68 114
1532.77 101
1532.86 89
1532.95 77
1533.04 68
1533.13 61
1533.22 58
1533.31 59
1533.40 63
1533.49 70
1533.58 79
1533.67 89
1533.76 98
1533.85 106
1533.94 111
1534.02 114
1534.11 117
1534.20 120
1534.29 124
1534.38 130
1534.47 138
1534.56 146
1534.65 151
1534.74 152
1534.83 146
1534.92 134
1535.01 118
1535.10 100
1535.19 82
1535.28 67
1535.37 58
1535.46 53
1535.55 53
1535.64 55
1535.73 59
1535.82 62
1535.91 65
1536.00 66
1536.09 65
1536.18 61
1536.27 57
1536.36 51
1536.45 45
1536.54 39
1536.63 34
1536.72 31
1536.81 31
1536.90 34
1536.99 39
1537.08 47
1537.17 56
1537.26 64
1537.35 71
1537.44 75
1537.53 78
1537.62 80
1537.71 81
1537.80 83
1537.89 87
1537.98 90
1538.07 94
1538.16 96
1538.25 95
1538.34 91
1538.43 83
1538.51 72
1538.60 59
1538.69 46
1538.78 35
1538.87 28
1538.96 26
1539.05 33
1539.14 48
1539.23 70
1539.32 98
1539.41 127
1539.50 155
1539.59 177
1539.68 190
1539.77 193
1539.86 188
1539.95 175
1540.04 159
1540.13 143
1540.22 130
1540.31 120
1540.40 115
1540.49 114
1540.58 115
1540.67 118
1540.76 121
1540.85 122
1540.94 123
1541.03 121
1541.12 117
1541.21 112
1541.30 105
1541.39 98
1541.48 91
1541.57 84
1541.66 79
1541.75 76
1541.84 76
1541.93 78
1542.02 82
1542.11 87
1542.20 90
1542.29 92
1542.38 92
1542.47 88
1542.56 82
1542.65 74
1542.74 65
1542.83 56
1542.92 47
1543.01 37
1543.10 27
1543.19 16
1543.28 3
1543.37 0
1543.46 0
1543.55 0
1543.64 0
1543.73 0
1543.82 0
1543.91 0
1544.00 0
1544.09 17
1544.18 33
1544.27 47
1544.36 56
1544.45 59
1544.54 58
1544.63 53
1544.72 46
1544.81 40
1544.90 35
1544.99 32
1545.08 32
1545.17 33
1545.26 35
1545.35 36
1545.44 35
1545.53 32
1545.62 26
1545.71 20
1545.80 14
1545.89 9
1545.98 7
1546.07 8
1546.16 12
1546.25 19
1546.34 28
1546.43 39
1546.52 51
1546.61 62
1546.70 73
1546.79 82
1546.88 89
1546.97 95
1547.06 99
1547.15 102
1547.24 104
1547.33 106
1547.42 107
1547.51 109
1547.60 110
1547.69 111
1547.78 111
1547.88 111
1547.97 109
1548.06 106
1548.15 100
1548.24 92
1548.33 82
1548.42 73
1548.51 65
1548.60 60
1548.69 59
1548.78 62
1548.87 67
1548.96 75
1549.05 83
1549.14 91
1549.23 95
1549.32 96
1549.41 93
1549.50 88
1549.59 81
1549.68 74
1549.77 69
1549.86 68
1549.95 70
1550.04 78
1550.13 88
1550.22 101
1550.31 115
1550.40 127
1550.49 136
1550.58 142
1550.67 144
1550.76 143
1550.85 141
1550.94 139
1551.03 138
1551.12 137
1551.21 138
1551.30 139
1551.39 140
1551.48 141
1551.57 142
1551.66 143
1551.75 143
1551.84 145
1551.93 146
1552.02 148
1552.11 149
1552.20 150
1552.30 150
1552.39 150
1552.48 149
1552.57 147
1552.66 145
1552.75 141
1552.84 137
1552.93 131
1553.02 123
1553.11 116
1553.20 108
1553.29 103
1553.38 99
1553.47 97
1553.56 99
1553.65 103
1553.74 109
1553.83 117
1553.92 125
1554.01 135
1554.10 145
1554.19 155
1554.28 165
1554.37 175
1554.46 183
1554.55 190
1554.64 194
1554.73 195
1554.82 195
1554.91 194
1555.00 194
1555.09 197
1555.18 203
1555.28 213
1555.37 224
1555.46 235
1555.55 243
1555.64 246
1555.73 243
1555.82 233
1555.91 218
1556.00 200
1556.09 181
1556.18 164
1556.27 151
1556.36 143
1556.45 138
1556.54 137
1556.63 138
1556.72 141
1556.81 144
1556.90 146
1556.99 149
1557.08 150
1557.17 151
1557.26 150
1557.35 149
1557.44 147
1557.53 145
1557.63 143
1557.72 141
1557.81 139
1557.90 137
1557.99 133
1558.08 127
1558.17 119
1558.26 111
1558.35 103
1558.44 97
1558.53 94
1558.62 94
1558.71 98
1558.80 103
1558.89 109
1558.98 113
1559.07 115
1559.16 115
1559.25 113
1559.34 109
1559.43 104
1559.52 99
1559.62 94
1559.71 90
1559.80 86
1559.89 80
1559.98 75
1560.07 68
1560.16 62
1560.25 56
1560.34 51
1560.43 49
1560.52 50
1560.61 53
1560.70 58
1560.79 63
1560.88 66
1560.97 68
1561.06 68
1561.15 65
1561.24 62
1561.33 59
1561.43 56
1561.52 54
1561.61 53
1561.70 52
1561.79 51
1561.88 48
1561.97 44
1562.06 39
1562.15 32
1562.24 23
1562.33 13
1562.42 3
1562.51 0
1562.60 0
1562.69 0
1562.78 0
1562.87 0
1562.96 0
1563.06 0
1563.15 3
1563.24 10
1563.33 14
1563.42 17
1563.51 19
1563.60 23
1563.69 29
1563.78 36
1563.87 44
1563.96 51
1564.05 56
1564.14 59
1564.23 60
1564.32 60
1564.41 60
1564.50 63
1564.60 68
1564.69 76
1564.78 86
1564.87 95
1564.96 104
1565.05 111
1565.14 115
1565.23 118
1565.32 121
1565.41 124
1565.50 130
1565.59 137
1565.68 146
1565.77 156
1565.86 166
1565.96 176
1566.05 186
1566.14 196
1566.23 206
1566.32 217
1566.41 228
1566.50 239
1566.59 249
1566.68 258
1566.77 263
1566.86 266
1566.95 266
1567.04 264
1567.13 260
1567.22 255
1567.32 250
1567.41 248
1567.50 250
1567.59 258
1567.68 270
1567.77 286
1567.86 305
1567.95 325
1568.04 341
1568.13 354
1568.22 363
1568.31 368
1568.40 372
1568.49 376
1568.59 382
1568.68 389
1568.77 398
1568.86 408
1568.95 416
1569.04 421
1569.13 424
1569.22 423
1569.31 421
1569.40 419
1569.49 417
1569.58 415
1569.67 415
1569.77 415
1569.86 416
1569.95 416
1570.04 414
1570.13 411
1570.22 407
1570.31 401
1570.40 393
1570.49 385
1570.58 377
1570.67 369
1570.76 362
1570.85 356
1570.95 351
1571.04 347
1571.13 343
1571.22 341
1571.31 340
1571.40 340
1571.49 339
1571.58 337
1571.67 333
1571.76 327
1571.85 318
1571.94 305
1572.04 291
1572.13 275
1572.22 259
1572.31 243
1572.40 229
1572.49 217
1572.58 209
1572.67 203
1572.76 200
1572.85 200
1572.94 202
1573.04 205
1573.13 209
1573.22 212
1573.31 214
1573.40 213
1573.49 209
1573.58 204
1573.67 196
1573.76 188
1573.85 180
1573.94 172
1574.03 165
1574.13 158
1574.22 151
1574.31 144
1574.40 137
1574.49 130
1574.58 125
1574.67 121
1574.76 119
1574.85 117
1574.94 116
1575.03 114
1575.13 112
1575.22 110
1575.31 108
1575.40 106
1575.49 104
1575.58 102
1575.67 100
1575.76 97
1575.85 94
1575.94 91
1576.04 89
1576.13 89
1576.22 93
1576.31 99
1576.40 107
1576.49 115
1576.58 122
1576.67 126
1576.76 126
1576.85 122
1576.94 114
1577.04 102
1577.13 87
1577.22 71
1577.31 54
1577.40 38
1577.49 23
1577.58 11
1577.67 1
1577.76 0
1577.85 0
1577.95 0
1578.04 0
1578.13 0
1578.22 0
1578.31 0
1578.40 0
1578.49 1
1578.58 3
1578.67 7
1578.76 14
1578.86 24
1578.95 36
1579.04 50
1579.13 65
1579.22 77
1579.31 85
1579.40 87
1579.49 83
1579.58 74
1579.68 61
1579.77 47
1579.86 33
1579.95 22
1580.04 16
1580.13 13
1580.22 16
1580.31 21
1580.40 29
1580.50 37
1580.59 46
1580.68 54
1580.77 60
1580.86 67
1580.95 73
1581.04 80
1581.13 85
1581.22 90
1581.31 94
1581.41 96
1581.50 97
1581.59 97
1581.68 96
1581.77 96
1581.86 95
1581.95 95
1582.04 95
1582.14 95
1582.23 95
1582.32 95
1582.41 97
1582.50 101
1582.59 107
1582.68 115
1582.77 125
1582.86 133
1582.96 140
1583.05 144
1583.14 143
1583.23 139
1583.32 133
1583.41 125
1583.50 117
1583.59 111
1583.68 106
1583.78 103
1583.87 101
1583.96 99
1584.05 100
1584.14 103
1584.23 109
1584.32 118
1584.41 129
1584.51 141
1584.60 154
1584.69 165
1584.78 174
1584.87 179
1584.96 181
1585.05 178
1585.14 171
1585.23 162
1585.33 152
1585.42 141
1585.51 133
1585.60 128
1585.69 128
1585.78 132
1585.87 142
1585.96 154
1586.06 166
1586.15 177
1586.24 184
1586.33 186
1586.42 184
1586.51 177
1586.60 169
1586.69 161
1586.79 155
1586.88 154
1586.97 156
1587.06 163
1587.15 173
1587.24 186
1587.33 198
1587.43 208
1587.52 215
1587.61 218
1587.70 218
1587.79 214
1587.88 207
1587.97 198
1588.06 187
1588.16 175
1588.25 163
1588.34 152
1588.43 142
1588.52 136
1588.61 131
1588.70 128
1588.79 127
1588.89 127
1588.98 127
1589.07 127
1589.16 127
1589.25 127
1589.34 129
1589.43 131
1589.53 132
1589.62 133
1589.71 131
1589.80 126
1589.89 117
1589.98 105
1590.07 90
1590.16 74
1590.26 59
1590.35 44
1590.44 32
1590.53 22
1590.62 14
1590.71 7
1590.80 1
1590.90 0
1590.99 0
1591.08 0
1591.17 0
1591.26 0
1591.35 0
1591.44 0
1591.54 0
1591.63 7
1591.72 16
1591.81 25
1591.90 32
1591.99 37
1592.08 39
1592.18 39
1592.27 38
1592.36 36
1592.45 34
1592.54 34
1592.63 36
1592.72 40
1592.82 45
1592.91 50
1593.00 55
1593.09 58
1593.18 60
1593.27 59
1593.36 56
1593.46 51
1593.55 45
1593.64 39
1593.73 32
1593.82 26
1593.91 20
1594.00 17
1594.10 17
1594.19 22
1594.28 30
1594.37 43
1594.46 57
1594.55 72
1594.64 85
1594.74 95
1594.83 101
1594.92 102
1595.01 101
1595.10 97
1595.19 93
1595.29 89
1595.38 87
1595.47 85
1595.56 83
1595.65 80
1595.74 76
1595.83 70
1595.93 65
1596.02 61
1596.11 60
1596.20 64
1596.29 72
1596.38 83
1596.48 96
1596.57 107
1596.66 114
1596.75 116
1596.84 113
1596.93 108
1597.02 101
1597.12 96
1597.21 93
1597.30 94
1597.39 98
1597.48 106
1597.57 114
1597.67 122
1597.76 128
1597.85 131
1597.94 131
1598.03 128
1598.12 123
1598.21 118
1598.31 112
1598.40 106
1598.49 102
1598.58 97
1598.67 91
1598.76 86
1598.86 80
1598.95 76
1599.04 74
1599.13 76
1599.22 81
1599.31 88
1599.41 98
1599.50 108
1599.59 118
1599.68 126
1599.77 132
1599.86 137
1599.96 141
1600.05 145
1600.14 150
1600.23 156
1600.32 164
1600.41 174
1600.51 186
1600.60 201
1600.69 219
1600.78 237
1600.87 255
1600.96 271
1601.06 284
1601.15 290
1601.24 291
1601.33 287
1601.42 277
1601.51 264
1601.61 250
1601.70 235
1601.79 221
1601.88 211
1601.97 205
1602.06 203
1602.16 206
1602.25 214
1602.34 227
1602.43 244
1602.52 264
1602.61 286
1602.71 308
1602.80 328
1602.89 344
1602.98 354
1603.07 357
1603.16 353
1603.26 342
1603.35 328
1603.44 311
1603.53 295
1603.62 282
1603.72 271
1603.81 263
1603.90 257
1603.99 252
1604.08 247
1604.17 242
1604.27 237
1604.36 232
1604.45 229
1604.54 228
1604.63 231
1604.72 239
1604.82 250
1604.91 264
1605.00 278
1605.09 291
1605.18 301
1605.28 306
1605.37 306
1605.46 299
1605.55 287
1605.64 273
1605.73 256
1605.83 241
1605.92 227
1606.01 217
1606.10 210
1606.19 207
1606.29 206
1606.38 207
1606.47 209
1606.56 211
1606.65 210
1606.74 209
1606.84 205
1606.93 201
1607.02 197
1607.11 193
1607.20 190
1607.30 186
1607.39 183
1607.48 178
1607.57 171
1607.66 162
1607.75 152
1607.85 141
1607.94 132
1608.03 126
1608.12 125
1608.21 129
1608.31 138
1608.40 151
1608.49 166
1608.58 179
1608.67 190
1608.77 197
1608.86 200
1608.95 199
1609.04 196
1609.13 191
1609.22 187
1609.32 185
1609.41 183
1609.50 183
1609.59 184
1609.68 185
1609.78 186
1609.87 185
1609.96 181
1610.05 175
1610.14 167
1610.24 158
1610.33 148
1610.42 140
1610.51 136
1610.60 136
1610.70 143
1610.79 154
1610.88 169
1610.97 186
1611.06 203
1611.16 219
1611.25 232
1611.34 242
1611.43 250
1611.52 256
1611.62 259
1611.71 261
1611.80 261
1611.89 259
1611.98 256
1612.08 252
1612.17 247
1612.26 241
1612.35 234
1612.44 227
1612.54 219
1612.63 211
1612.72 205
1612.81 201
1612.90 200
1613.00 202
1613.09 206
1613.18 212
1613.27 218
1613.36 222
1613.46 224
1613.55 224
1613.64 221
1613.73 216
1613.82 211
1613.92 205
1614.01 198
1614.10 191
1614.19 183
1614.28 175
1614.38 168
1614.47 164
1614.56 163
1614.65 167
1614.74 178
1614.84 194
1614.93 216
1615.02 242
1615.11 268
1615.20 292
1615.30 311
1615.39 323
1615.48 325
1615.57 320
1615.67 308
1615.76 291
1615.85 273
1615.94 254
1616.03 238
1616.13 224
1616.22 212
1616.31 202
1616.40 194
1616.49 188
1616.59 183
1616.68 182
1616.77 183
1616.86 189
1616.95 198
1617.05 211
1617.14 225
1617.23 238
1617.32 248
1617.42 251
1617.51 247
1617.60 236
1617.69 219
1617.78 201
1617.88 183
1617.97 170
1618.06 162
1618.15 158
1618.24 158
1618.34 159
1618.43 158
1618.52 155
1618.61 150
1618.71 144
1618.80 139
1618.89 136
1618.98 137
1619.07 141
1619.17 146
1619.26 153
1619.35 159
1619.44 164
1619.54 167
1619.63 168
1619.72 167
1619.81 165
1619.90 162
1620.00 158
1620.09 154
1620.18 150
1620.27 144
1620.37 138
1620.46 131
1620.55 123
1620.64 116
1620.73 109
1620.83 104
1620.92 102
1621.01 105
1621.10 111
1621.20 120
1621.29 130
1621.38 139
1621.47 143
1621.56 143
1621.66 137
1621.75 127
1621.84 116
1621.93 105
1622.03 96
1622.12 89
1622.21 85
1622.30 84
1622.39 84
1622.49 86
1622.58 90
1622.67 96
1622.76 102
1622.86 110
1622.95 117
1623.04 121
1623.13 122
1623.23 120
1623.32 115
1623.41 106
1623.50 96
1623.59 86
1623.69 78
1623.78 73
1623.87 71
1623.96 72
1624.06 74
1624.15 77
1624.24 79
1624.33 78
1624.43 75
1624.52 70
1624.61 65
1624.70 60
1624.80 57
1624.89 56
1624.98 57
1625.07 59
1625.16 62
1625.26 63
1625.35 63
1625.44 61
1625.53 57
1625.63 51
1625.72 42
1625.81 31
1625.90 19
1626.00 6
1626.09 0
1626.18 0
1626.27 0
1626.37 0
1626.46 0
1626.55 0
1626.64 0
1626.74 0
1626.83 6
1626.92 15
1627.01 24
1627.10 32
1627.20 39
1627.29 46
1627.38 53
1627.47 61
1627.57 69
1627.66 77
1627.75 85
1627.84 94
1627.94 104
1628.03 113
1628.12 123
1628.21 132
1628.31 140
1628.40 145
1628.49 147
1628.58 145
1628.68 139
1628.77 130
1628.86 118
1628.95 107
1629.05 96
1629.14 88
1629.23 83
1629.32 80
1629.42 79
1629.51 77
1629.60 74
1629.69 68
1629.79 60
1629.88 50
1629.97 41
1630.06 34
1630.16 33
1630.25 38
1630.34 48
1630.43 64
1630.53 84
1630.62 104
1630.71 122
1630.80 136
1630.90 146
1630.99 150
1631.08 150
1631.17 145
1631.27 139
1631.36 133
1631.45 128
1631.54 126
1631.64 126
1631.73 128
1631.82 129
1631.91 129
1632.01 125
1632.10 117
1632.19 105
1632.28 90
1632.38 73
1632.47 55
1632.56 37
1632.65 21
1632.75 7
1632.84 0
1632.93 0
1633.02 0
1633.12 0
1633.21 0
1633.30 0
1633.40 4
1633.49 8
1633.58 10
1633.67 9
1633.77 6
1633.86 3
1633.95 1
1634.04 2
1634.14 7
1634.23 15
1634.32 26
1634.41 39
1634.51 52
1634.60 65
1634.69 76
1634.78 87
1634.88 97
1634.97 106
1635.06 114
1635.16 119
1635.25 122
1635.34 123
1635.43 123
1635.53 123
1635.62 125
1635.71 128
1635.80 134
1635.90 143
1635.99 152
1636.08 162
1636.17 169
1636.27 172
1636.36 169
1636.45 161
1636.55 148
1636.64 133
1636.73 117
1636.82 103
1636.92 93
1637.01 87
1637.10 85
1637.19 87
1637.29 90
1637.38 94
1637.47 98
1637.56 100
1637.66 99
1637.75 98
1637.84 94
1637.94 89
1638.03 83
1638.12 78
1638.21 74
1638.31 74
1638.40 76
1638.49 82
1638.58 90
1638.68 99
1638.77 109
1638.86 119
1638.96 128
1639.05 136
1639.14 145
1639.23 153
1639.33 161
1639.42 169
1639.51 176
1639.61 180
1639.70 180
1639.79 177
1639.88 171
1639.98 161
1640.07 152
1640.16 142
1640.25 134
1640.35 129
1640.44 127
1640.53 127
1640.63 130
1640.72 134
1640.81 139
1640.90 145
1641.00 151
1641.09 157
1641.18 162
1641.28 165
1641.37 167
1641.46 167
1641.55 166
1641.65 162
1641.74 159
1641.83 155
1641.93 152
1642.02 151
1642.11 150
1642.20 150
1642.30 151
1642.39 152
1642.48 154
1642.58 156
1642.67 158
1642.76 161
1642.85 163
1642.95 165
1643.04 166
1643.13 166
1643.23 163
1643.32 158
1643.41 152
1643.50 145
1643.60 138
1643.69 132
1643.78 127
1643.88 124
1643.97 125
1644.06 129
1644.15 137
1644.25 150
1644.34 166
1644.43 185
1644.53 205
1644.62 224
1644.71 238
1644.80 245
1644.90 245
1644.99 237
1645.08 223
1645.18 206
1645.27 188
1645.36 173
1645.46 163
1645.55 160
1645.64 164
1645.73 174
1645.83 189
1645.92 206
1646.01 225
1646.11 242
1646.20 258
1646.29 271
1646.38 281
1646.48 288
1646.57 290
1646.66 290
1646.76 288
1646.85 285
1646.94 282
1647.04 280
1647.13 277
1647.22 274
1647.31 270
1647.41 264
1647.50 257
1647.59 250
1647.69 244
1647.78 240
1647.87 240
1647.97 244
1648.06 252
1648.15 261
1648.24 270
1648.34 277
1648.43 279
1648.52 276
1648.62 266
1648.71 251
1648.80 231
1648.90 209
1648.99 188
1649.08 168
1649.17 152
1649.27 139
1649.36 129
1649.45 120
1649.55 112
1649.64 102
1649.73 91
1649.83 77
1649.92 60
1650.01 43
1650.11 25
1650.20 8
1650.29 0
1650.38 0
1650.48 0
1650.57 0
1650.66 0
1650.76 0
1650.85 0
1650.94 2
1651.04 7
1651.13 10
1651.22 12
1651.32 15
1651.41 20
1651.50 29
1651.59 41
1651.69 56
1651.78 69
1651.87 79
1651.97 85
1652.06 84
1652.15 78
1652.25 68
1652.34 56
1652.43 45
1652.53 35
1652.62 28
1652.71 25
1652.81 25
1652.90 29
1652.99 36
1653.08 44
1653.18 51
1653.27 58
1653.36 61
1653.46 62
1653.55 61
1653.64 56
1653.74 51
1653.83 45
1653.92 41
1654.02 38
1654.11 37
1654.20 38
1654.30 41
1654.39 47
1654.48 54
1654.58 60
1654.67 66
1654.76 68
1654.86 67
1654.95 61
1655.04 52
1655.14 40
1655.23 28
1655.32 17
1655.41 8
1655.51 3
1655.60 2
1655.69 4
1655.79 10
1655.88 19
1655.97 30
1656.07 42
1656.16 54
1656.25 65
1656.35 74
1656.44 80
1656.53 85
1656.63 88
1656.72 90
1656.81 92
1656.91 93
1657.00 93
1657.09 92
1657.19 89
1657.28 85
1657.37 79
1657.47 73
1657.56 67
1657.65 62
1657.75 59
1657.84 56
1657.93 52
1658.03 48
1658.12 43
1658.21 38
1658.31 34
1658.40 35
1658.49 39
1658.59 48
1658.68 61
1658.77 73
1658.87 83
1658.96 88
1659.05 86
1659.15 79
1659.24 68
1659.33 58
1659.43 50
1659.52 46
1659.61 48
1659.71 52
1659.80 57
1659.89 59
1659.99 56
1660.08 49
1660.17 37
1660.27 24
1660.36 11
1660.45 2
1660.55 0
1660.64 0
1660.73 0
1660.83 6
1660.92 14
1661.01 22
1661.11 30
1661.20 39
1661.29 48
1661.39 57
1661.48 65
1661.57 71
1661.67 77
1661.76 81
1661.85 86
1661.95 93
1662.04 100
1662.13 110
1662.23 120
1662.32 128
1662.41 133
1662.51 133
1662.60 129
1662.69 121
1662.79 112
1662.88 103
1662.97 97
1663.07 94
1663.16 94
1663.25 97
1663.35 101
1663.44 104
1663.53 106
1663.63 105
1663.72 103
1663.82 99
1663.91 92
1664.00 85
1664.10 77
1664.19 68
1664.28 61
1664.38 56
1664.47 54
1664.56 56
1664.66 62
1664.75 72
1664.84 83
1664.94 94
1665.03 101
1665.12 104
1665.22 101
1665.31 94
1665.40 83
1665.50 72
1665.59 63
1665.68 57
1665.78 55
1665.87 58
1665.97 62
1666.06 67
1666.15 71
1666.25 73
1666.34 73
1666.43 72
1666.53 71
1666.62 72
1666.71 76
1666.81 82
1666.90 89
1666.99 97
1667.09 103
1667.18 107
1667.27 108
1667.37 107
1667.46 103
1667.56 98
1667.65 93
1667.74 90
1667.84 88
1667.93 89
1668.02 91
1668.12 95
1668.21 100
1668.30 105
1668.40 111
1668.49 117
1668.58 121
1668.68 124
1668.77 125
1668.87 124
1668.96 120
1669.05 115
1669.15 110
1669.24 108
1669.33 108
1669.43 112
1669.52 119
1669.61 129
1669.71 138
1669.80 145
1669.90 147
1669.99 145
1670.08 139
1670.18 128
1670.27 117
1670.36 105
1670.46 97
1670.55 91
1670.64 90
1670.74 92
1670.83 97
1670.93 104
1671.02 112
1671.11 120
1671.21 126
1671.30 130
1671.39 133
1671.49 133
1671.58 131
1671.67 129
1671.77 126
1671.86 123
1671.96 120
1672.05 118
1672.14 116
1672.24 116
1672.33 115
1672.42 115
1672.52 114
1672.61 111
1672.71 106
1672.80 99
1672.89 90
1672.99 82
1673.08 76
1673.17 73
1673.27 74
1673.36 78
1673.46 84
1673.55 90
1673.64 96
1673.74 98
1673.83 98
1673.92 96
1674.02 93
1674.11 90
1674.20 88
1674.30 86
1674.39 85
1674.49 84
1674.58 81
1674.67 75
1674.77 66
1674.86 53
1674.96 38
1675.05 21
1675.14 4
1675.24 0
1675.33 0
1675.42 0
1675.52 0
1675.61 0
1675.71 0
1675.80 0
1675.89 0
1675.99 10
1676.08 25
1676.17 40
1676.27 53
1676.36 64
1676.46 71
1676.55 74
1676.64 73
1676.74 67
1676.83 58
1676.92 47
1677.02 36
1677.11 27
1677.21 19
1677.30 15
1677.39 14
1677.49 17
1677.58 22
1677.68 30
1677.77 40
1677.86 51
1677.96 62
1678.05 72
1678.14 79
1678.24 83
1678.33 84
1678.43 82
1678.52 80
1678.61 77
1678.71 77
1678.80 79
1678.90 84
1678.99 91
1679.08 98
1679.18 104
1679.27 107
1679.37 106
1679.46 101
1679.55 93
1679.65 83
1679.74 71
1679.83 59
1679.93 49
1680.02 41
1680.12 35
1680.21 30
1680.30 27
1680.40 25
1680.49 25
1680.59 28
1680.68 32
1680.77 40
1680.87 51
1680.96 64
1681.06 78
1681.15 92
1681.24 103
1681.34 112
1681.43 118
1681.53 122
1681.62 127
1681.71 134
1681.81 143
1681.90 155
1682.00 170
1682.09 185
1682.18 200
1682.28 210
1682.37 216
1682.47 218
1682.56 218
1682.65 215
1682.75 213
1682.84 212
1682.93 213
1683.03 216
1683.12 218
1683.22 219
1683.31 219
1683.40 216
1683.50 213
1683.59 209
1683.69 205
1683.78 203
1683.87 202
1683.97 202
1684.06 204
1684.16 209
1684.25 215
1684.35 224
1684.44 234
1684.53 246
1684.63 256
1684.72 263
1684.82 267
1684.91 267
1685.00 265
1685.10 263
1685.19 263
1685.29 268
1685.38 277
1685.47 291
1685.57 308
1685.66 325
1685.76 341
1685.85 355
1685.94 365
1686.04 372
1686.13 375
1686.23 375
1686.32 370
1686.41 362
1686.51 350
1686.60 337
1686.70 324
1686.79 312
1686.88 306
1686.98 305
1687.07 311
1687.17 322
1687.26 337
1687.36 352
1687.45 366
1687.54 375
1687.64 378
1687.73 376
1687.83 369
1687.92 360
1688.01 352
1688.11 347
1688.20 346
1688.30 349
1688.39 354
1688.49 361
1688.58 366
1688.67 369
1688.77 368
1688.86 365
1688.96 359
1689.05 351
1689.14 341
1689.24 330
1689.33 318
1689.43 306
1689.52 294
1689.62 282
1689.71 269
1689.80 255
1689.90 240
1689.99 223
1690.09 206
1690.18 189
1690.27 174
1690.37 163
1690.46 157
1690.56 155
1690.65 158
1690.75 165
1690.84 176
1690.93 191
1691.03 207
1691.12 225
1691.22 241
1691.31 255
1691.40 265
1691.50 269
1691.59 270
1691.69 266
1691.78 260
1691.88 253
1691.97 245
1692.06 237
1692.16 229
1692.25 220
1692.35 212
1692.44 203
1692.54 195
1692.63 188
1692.72 182
1692.82 176
1692.91 169
1693.01 161
1693.10 153
1693.20 143
1693.29 135
1693.38 127
1693.48 122
1693.57 120
1693.67 120
1693.76 122
1693.86 125
1693.95 128
1694.04 130
1694.14 131
1694.23 131
1694.33 131
1694.42 131
1694.52 130
1694.61 131
1694.70 131
1694.80 133
1694.89 134
1694.99 134
1695.08 133
1695.18 131
1695.27 126
1695.36 120
1695.46 113
1695.55 105
1695.65 96
1695.74 87
1695.84 78
1695.93 68
1696.03 59
1696.12 51
1696.21 47
1696.31 47
1696.40 51
1696.50 59
1696.59 68
1696.69 77
1696.78 83
1696.87 85
1696.97 84
1697.06 80
1697.16 74
1697.25 68
1697.35 62
1697.44 56
1697.54 49
1697.63 40
1697.72 30
1697.82 16
1697.91 1
1698.01 0
1698.10 0
1698.20 0
1698.29 0
1698.39 0
1698.48 0
1698.57 0
1698.67 2
1698.76 25
1698.86 49
1698.95 74
1699.05 96
1699.14 118
1699.23 137
1699.33 154
1699.42 169
1699.52 182
1699.61 190
1699.71 195
1699.80 196
1699.90 192
1699.99 185
1700.09 177
1700.18 169
1700.27 163
1700.37 159
1700.46 158
1700.56 158
1700.65 158
1700.75 157
1700.84 152
1700.94 144
1701.03 134
1701.12 123
1701.22 114
1701.31 109
1701.41 109
1701.50 114
1701.60 125
1701.69 139
1701.79 156
1701.88 172
1701.98 188
1702.07 200
1702.16 208
1702.26 212
1702.35 212
1702.45 209
1702.54 203
1702.64 197
1702.73 191
1702.83 185
1702.92 180
1703.01 174
1703.11 167
1703.20 158
1703.30 145
1703.39 131
1703.49 117
1703.58 103
1703.68 93
1703.77 88
1703.87 86
1703.96 88
1704.06 92
1704.15 95
1704.24 98
1704.34 99
1704.43 98
1704.53 97
1704.62 97
1704.72 98
1704.81 101
1704.91 106
1705.00 111
1705.10 116
1705.19 120
1705.28 121
1705.38 119
1705.47 116
1705.57 112
1705.66 110
1705.76 110
1705.85 112
1705.95 117
1706.04 124
1706.14 129
1706.23 133
1706.33 134
1706.42 132
1706.52 129
1706.61 127
1706.70 127
1706.80 129
1706.89 134
1706.99 141
1707.08 147
1707.18 151
1707.27 153
1707.37 150
1707.46 144
1707.56 136
1707.65 125
1707.75 115
1707.84 105
1707.94 97
1708.03 91
1708.12 88
1708.22 87
1708.31 88
1708.41 88
1708.50 87
1708.60 83
1708.69 76
1708.79 66
1708.88 53
1708.98 39
1709.07 25
1709.17 14
1709.26 5
1709.36 1
1709.45 1
1709.55 7
1709.64 17
1709.73 31
1709.83 47
1709.92 65
1710.02 84
1710.11 102
1710.21 120
1710.30 136
1710.40 149
1710.49 160
1710.59 166
1710.68 168
1710.78 165
1710.87 158
1710.97 148
1711.06 136
1711.16 124
1711.25 111
1711.35 100
1711.44 91
1711.54 84
1711.63 78
1711.72 73
1711.82 70
1711.91 67
1712.01 65
1712.10 64
1712.20 63
1712.29 64
1712.39 65
1712.48 68
1712.58 71
1712.67 75
1712.77 79
1712.86 83
1712.96 88
1713.05 94
1713.15 102
1713.24 112
1713.34 123
1713.43 134
1713.53 143
1713.62 148
1713.72 149
1713.81 146
1713.91 138
1714.00 126
1714.10 113
1714.19 99
1714.29 86
1714.38 75
1714.48 68
1714.57 66
1714.66 68
1714.76 76
1714.85 86
1714.95 99
1715.04 110
1715.14 119
1715.23 123
1715.33 122
1715.42 117
1715.52 110
1715.61 102
1715.71 94
1715.80 88
1715.90 82
1715.99 78
1716.09 75
1716.18 72
1716.28 69
1716.37 66
1716.47 64
1716.56 63
1716.66 62
1716.75 63
1716.85 63
1716.94 64
1717.04 64
1717.13 62
1717.23 59
1717.32 55
1717.42 50
1717.51 45
1717.61 42
1717.70 40
1717.80 40
1717.89 43
1717.99 47
1718.08 53
1718.18 59
1718.27 66
1718.37 71
1718.46 75
1718.56 76
1718.65 74
1718.75 71
1718.84 66
1718.94 61
1719.03 58
1719.13 57
1719.22 59
1719.32 63
1719.41 68
1719.51 72
1719.60 72
1719.70 68
1719.79 60
1719.89 48
1719.98 35
1720.08 22
1720.17 13
1720.27 9
1720.36 11
1720.46 18
1720.55 29
1720.65 42
1720.74 53
1720.84 62
1720.93 68
1721.03 71
1721.12 70
1721.22 67
1721.31 62
1721.41 55
1721.50 46
1721.60 37
1721.69 28
1721.79 20
1721.88 14
1721.98 11
1722.07 9
1722.17 9
1722.26 9
1722.36 8
1722.45 5
1722.55 0
1722.64 0
1722.74 0
1722.83 0
1722.93 0
1723.02 0
1723.12 0
1723.21 2
1723.31 14
1723.40 28
1723.50 45
1723.59 63
1723.69 83
1723.78 105
1723.88 126
1723.98 146
1724.07 163
1724.17 177
1724.26 188
1724.36 195
1724.45 200
1724.55 204
1724.64 206
1724.74 209
1724.83 211
1724.93 214
1725.02 216
1725.12 218
1725.21 219
1725.31 220
1725.40 222
1725.50 224
1725.59 226
1725.69 228
1725.78 231
1725.88 232
1725.97 231
1726.07 227
1726.16 219
1726.26 208
1726.35 194
1726.45 179
1726.54 163
1726.64 150
1726.74 140
1726.83 136
1726.93 138
1727.02 144
1727.12 153
1727.21 161
1727.31 166
1727.40 165
1727.50 159
1727.59 148
1727.69 134
1727.78 119
1727.88 107
1727.97 98
1728.07 94
1728.16 94
1728.26 99
1728.35 109
1728.45 122
1728.54 138
1728.64 155
1728.74 170
1728.83 182
1728.93 190
1729.02 192
1729.12 190
1729.21 183
1729.31 173
1729.40 162
1729.50 152
1729.59 143
1729.69 136
1729.78 134
1729.88 137
1729.97 147
1730.07 162
1730.16 181
1730.26 204
1730.35 227
1730.45 247
1730.55 263
1730.64 274
1730.74 279
1730.83 280
1730.93 278
1731.02 273
1731.12 265
1731.21 256
1731.31 244
1731.40 231
1731.50 217
1731.59 205
1731.69 195
1731.78 188
1731.88 185
1731.98 185
1732.07 186
1732.17 189
1732.26 193
1732.36 198
1732.45 205
1732.55 215
1732.64 226
1732.74 238
1732.83 249
1732.93 257
1733.02 260
1733.12 259
1733.22 254
1733.31 246
1733.41 237
1733.50 230
1733.60 225
1733.69 221
1733.79 219
1733.88 217
1733.98 215
1734.07 213
1734.17 210
1734.26 207
1734.36 204
1734.46 202
1734.55 200
1734.65 199
1734.74 198
1734.84 198
1734.93 197
1735.03 198
1735.12 199
1735.22 202
1735.31 205
1735.41 209
1735.51 210
1735.60 210
1735.70 206
1735.79 199
1735.89 188
1735.98 174
1736.08 159
1736.17 145
1736.27 133
1736.36 123
1736.46 118
1736.56 117
1736.65 119
1736.75 124
1736.84 129
1736.94 134
1737.03 137
1737.13 139
1737.22 137
1737.32 133
1737.42 125
1737.51 114
1737.61 100
1737.70 85
1737.80 71
1737.89 59
1737.99 53
1738.08 52
1738.18 59
1738.27 73
1738.37 93
1738.47 116
1738.56 142
1738.66 168
1738.75 193
1738.85 216
1738.94 234
1739.04 245
1739.13 249
1739.23 244
1739.33 231
1739.42 212
1739.52 188
1739.61 164
1739.71 143
1739.80 126
1739.90 116
1739.99 112
1740.09 112
1740.19 116
1740.28 121
1740.38 125
1740.47 129
1740.57 133
1740.66 137
1740.76 142
1740.85 148
1740.95 155
1741.05 163
1741.14 170
1741.24 175
1741.33 177
1741.43 175
1741.52 169
1741.62 160
1741.72 149
1741.81 135
1741.91 122
1742.00 109
1742.10 98
1742.19 90
1742.29 88
1742.38 90
1742.48 97
1742.58 107
1742.67 118
1742.77 127
1742.86 132
1742.96 130
1743.05 122
1743.15 111
1743.25 98
1743.34 87
1743.44 80
1743.53 79
1743.63 84
1743.72 93
1743.82 103
1743.92 113
1744.01 121
1744.11 126
1744.20 129
1744.30 128
1744.39 127
1744.49 124
1744.59 122
1744.68 121
1744.78 121
1744.87 122
1744.97 125
1745.06 127
1745.16 130
1745.26 131
1745.35 130
1745.45 127
1745.54 122
1745.64 114
1745.73 104
1745.83 93
1745.93 81
1746.02 69
1746.12 59
1746.21 52
1746.31 48
1746.40 47
1746.50 48
1746.60 50
1746.69 54
1746.79 58
1746.88 62
1746.98 68
1747.07 74
1747.17 81
1747.27 87
1747.36 94
1747.46 101
1747.55 108
1747.65 115
1747.74 124
1747.84 134
1747.94 146
1748.03 158
1748.13 169
1748.22 178
1748.32 181
1748.42 180
1748.51 174
1748.61 165
1748.70 155
1748.80 146
1748.89 139
1748.99 134
1749.09 129
1749.18 125
1749.28 120
1749.37 115
1749.47 111
1749.57 108
1749.66 109
1749.76 113
1749.85 119
1749.95 125
1750.04 129
1750.14 130
1750.24 127
1750.33 121
1750.43 114
1750.52 108
1750.62 105
1750.72 105
1750.81 108
1750.91 114
1751.00 119
1751.10 124
1751.19 127
1751.29 129
1751.39 128
1751.48 128
1751.58 127
1751.67 128
1751.77 128
1751.87 128
1751.96 126
1752.06 123
1752.15 117
1752.25 107
1752.35 96
1752.44 82
1752.54 68
1752.63 55
1752.73 45
1752.83 40
1752.92 42
1753.02 50
1753.11 65
1753.21 83
1753.30 104
1753.40 124
1753.50 142
1753.59 156
1753.69 165
1753.78 168
1753.88 166
1753.98 159
1754.07 147
1754.17 134
1754.26 121
1754.36 110
1754.46 104
1754.55 104
1754.65 108
1754.74 116
1754.84 125
1754.94 131
1755.03 133
1755.13 130
1755.22 122
1755.32 113
1755.42 103
1755.51 96
1755.61 93
1755.70 94
1755.80 99
1755.90 106
1755.99 114
1756.09 119
1756.18 121
1756.28 120
1756.38 114
1756.47 105
1756.57 93
1756.66 80
1756.76 68
1756.86 59
1756.95 53
1757.05 51
1757.14 51
1757.24 52
1757.34 53
1757.43 53
1757.53 52
1757.62 50
1757.72 47
1757.82 43
1757.91 38
1758.01 30
1758.11 20
1758.20 9
1758.30 0
1758.39 0
1758.49 0
1758.59 0
1758.68 0
1758.78 0
1758.87 0
1758.97 0
1759.07 1
1759.16 12
1759.26 24
1759.35 37
1759.45 51
1759.55 64
1759.64 76
1759.74 87
1759.83 95
1759.93 103
1760.03 109
1760.12 116
1760.22 122
1760.32 128
1760.41 132
1760.51 133
1760.60 130
1760.70 124
1760.80 114
1760.89 102
1760.99 89
1761.08 78
1761.18 70
1761.28 64
1761.37 62
1761.47 61
1761.57 62
1761.66 62
1761.76 62
1761.85 60
1761.95 60
1762.05 61
1762.14 64
1762.24 70
1762.33 78
1762.43 87
1762.53 95
1762.62 100
1762.72 101
1762.82 98
1762.91 91
1763.01 80
1763.10 67
1763.20 52
1763.30 37
1763.39 22
1763.49 9
1763.59 0
1763.68 0
1763.78 0
1763.87 0
1763.97 0
1764.07 0
1764.16 0
1764.26 0
1764.36 5
1764.45 11
1764.55 15
1764.64 17
1764.74 18
1764.84 19
1764.93 20
1765.03 21
1765.13 23
1765.22 24
1765.32 23
1765.41 20
1765.51 15
1765.61 10
1765.70 7
1765.80 9
1765.90 17
1765.99 33
1766.09 54
1766.18 79
1766.28 105
1766.38 128
1766.47 149
1766.57 167
1766.67 181
1766.76 194
1766.86 204
1766.95 212
1767.05 217
1767.15 217
1767.24 213
1767.34 205
1767.44 195
1767.53 185
1767.63 175
1767.73 167
1767.82 161
1767.92 156
1768.01 150
1768.11 143
1768.21 136
1768.30 128
1768.40 121
1768.50 117
1768.59 117
1768.69 122
1768.79 131
1768.88 143
1768.98 156
1769.07 167
1769.17 176
1769.27 183
1769.36 189
1769.46 193
1769.56 198
1769.65 202
1769.75 206
1769.85 209
1769.94 209
1770.04 206
1770.13 200
1770.23 192
1770.33 183
1770.42 175
1770.52 169
1770.62 166
1770.71 166
1770.81 168
1770.91 172
1771.00 176
1771.10 179
1771.20 180
1771.29 179
1771.39 175
1771.48 171
1771.58 165
1771.68 159
1771.77 152
1771.87 145
1771.97 137
1772.06 128
1772.16 118
1772.26 110
1772.35 102
1772.45 97
1772.55 95
1772.64 94
1772.74 94
1772.83 92
1772.93 88
1773.03 80
1773.12 69
1773.22 56
1773.32 45
1773.41 37
1773.51 35
1773.61 39
1773.70 48
1773.80 61
1773.90 75
1773.99 88
1774.09 98
1774.19 103
1774.28 104
1774.38 102
1774.48 98
1774.57 93
1774.67 88
1774.76 85
1774.86 83
1774.96 84
1775.05 89
1775.15 97
1775.25 111
1775.34 129
1775.44 151
1775.54 176
1775.63 200
1775.73 222
1775.83 238
1775.92 249
1776.02 255
1776.12 257
1776.21 258
1776.31 260
1776.41 266
1776.50 275
1776.60 288
1776.70 302
1776.79 315
1776.89 325
1776.99 330
1777.08 330
1777.18 326
1777.28 319
1777.37 311
1777.47 302
1777.57 293
1777.66 286
1777.76 279
1777.85 272
1777.95 264
1778.05 256
1778.14 247
1778.24 238
1778.34 228
1778.43 219
1778.53 209
1778.63 201
1778.72 195
1778.82 189
1778.92 184
1779.01 181
1779.11 177
1779.21 174
1779.30 172
1779.40 172
1779.50 174
1779.59 180
1779.69 189
1779.79 199
1779.88 209
1779.98 218
1780.08 222
1780.17 222
1780.27 218
1780.37 212
1780.46 203
1780.56 196
1780.66 192
1780.75 191
1780.85 193
1780.95 197
1781.04 200
1781.14 202
1781.24 199
1781.33 192
1781.43 183
1781.53 173
1781.62 165
1781.72 160
1781.82 158
1781.91 160
1782.01 165
1782.11 170
1782.21 174
1782.30 177
1782.40 178
1782.50 179
1782.59 179
1782.69 177
1782.79 173
1782.88 166
1782.98 157
1783.08 148
1783.17 139
1783.27 131
1783.37 125
1783.46 121
1783.56 119
1783.66 118
1783.75 116
1783.85 113
1783.95 110
1784.04 105
1784.14 99
1784.24 93
1784.33 84
1784.43 75
1784.53 63
1784.62 50
1784.72 37
1784.82 24
1784.91 14
1785.01 8
1785.11 5
1785.20 6
1785.30 9
1785.40 13
1785.50 17
1785.59 18
1785.69 18
1785.79 17
1785.88 16
1785.98 16
1786.08 17
1786.17 19
1786.27 22
1786.37 24
1786.46 24
1786.56 21
1786.66 15
1786.75 7
1786.85 0
1786.95 0
1787.04 0
1787.14 0
1787.24 0
1787.34 0
1787.43 0
1787.53 0
1787.63 7
1787.72 22
1787.82 37
1787.92 53
1788.01 66
1788.11 75
1788.21 79
1788.30 78
1788.40 73
1788.50 66
1788.59 59
1788.69 54
1788.79 53
1788.89 57
1788.98 63
1789.08 71
1789.18 78
1789.27 83
1789.37 84
1789.47 81
1789.56 75
1789.66 66
1789.76 57
1789.85 48
1789.95 42
1790.05 39
1790.15 39
1790.24 42
1790.34 46
1790.44 50
1790.53 53
1790.63 55
1790.73 56
1790.82 59
1790.92 64
1791.02 73
1791.12 86
1791.21 101
1791.31 116
1791.41 128
1791.50 136
1791.60 141
1791.70 143
1791.79 145
1791.89 150
1791.99 158
1792.08 170
1792.18 185
1792.28 199
1792.38 212
1792.47 221
1792.57 227
1792.67 230
1792.76 231
1792.86 231
1792.96 231
1793.06 230
1793.15 228
1793.25 224
1793.35 220
1793.44 215
1793.54 213
1793.64 212
1793.73 215
1793.83 220
1793.93 226
1794.03 233
1794.12 237
1794.22 238
1794.32 237
1794.41 233
1794.51 228
1794.61 222
1794.70 216
1794.80 209
1794.90 200
1795.00 190
1795.09 177
1795.19 163
1795.29 148
1795.38 134
1795.48 122
1795.58 114
1795.68 108
1795.77 106
1795.87 106
1795.97 109
1796.06 114
1796.16 121
1796.26 131
1796.36 143
1796.45 155
1796.55 167
1796.65 175
1796.74 179
1796.84 177
1796.94 170
1797.04 159
1797.13 147
1797.23 136
1797.33 127
1797.42 122
1797.52 120
1797.62 122
1797.72 126
1797.81 129
1797.91 132
1798.01 132
1798.10 129
1798.20 126
1798.30 121
1798.40 118
1798.49 118
1798.59 120
1798.69 125
1798.78 130
1798.88 133
1798.98 132
1799.08 125
1799.17 114
1799.27 98
1799.37 81
1799.46 65
1799.56 53
1799.66 46
1799.76 45
1799.85 47
1799.95 50
1800.05 54
1800.14 55
1800.24 54
1800.34 50
1800.44 45
1800.53 40
1800.63 36
1800.73 34
1800.83 34
1800.92 35
1801.02 37
1801.12 37
1801.21 36
1801.31 34
1801.41 30
1801.51 26
1801.60 22
1801.70 18
1801.80 14
1801.89 9
1801.99 2
1802.09 0
1802.19 0
1802.28 0
1802.38 0
1802.48 0
1802.58 0
1802.67 0
1802.77 10
1802.87 30
1802.96 49
1803.06 65
1803.16 76
1803.26 82
1803.35 84
1803.45 82
1803.55 77
1803.65 70
1803.74 63
1803.84 56
1803.94 51
1804.04 49
1804.13 48
1804.23 48
1804.33 49
1804.42 49
1804.52 48
1804.62 48
1804.72 50
1804.81 55
1804.91 63
1805.01 73
1805.11 83
1805.20 91
1805.30 97
1805.40 100
1805.50 101
1805.59 103
1805.69 107
1805.79 115
1805.88 126
1805.98 138
1806.08 149
1806.18 159
1806.27 164
1806.37 167
1806.47 169
1806.57 171
1806.66 175
1806.76 182
1806.86 191
1806.96 200
1807.05 209
1807.15 215
1807.25 217
1807.35 215
1807.44 209
1807.54 199
1807.64 188
1807.74 177
1807.83 166
1807.93 158
1808.03 152
1808.13 149
1808.22 148
1808.32 151
1808.42 157
1808.51 164
1808.61 174
1808.71 184
1808.81 193
1808.90 199
1809.00 200
1809.10 196
1809.20 186
1809.29 174
1809.39 161
1809.49 151
1809.59 144
1809.68 143
1809.78 148
1809.88 157
1809.98 169
1810.07 181
1810.17 192
1810.27 201
1810.37 208
1810.46 214
1810.56 218
1810.66 220
1810.76 223
1810.85 225
1810.95 226
1811.05 225
1811.15 223
1811.24 218
1811.34 212
1811.44 204
1811.54 195
1811.63 187
1811.73 180
1811.83 176
1811.93 174
1812.02 174
1812.12 173
1812.22 170
1812.32 165
1812.41 156
1812.51 143
1812.61 127
1812.71 109
1812.80 90
1812.90 70
1813.00 51
1813.10 33
1813.19 17
1813.29 6
1813.39 0
1813.49 0
1813.59 0
1813.68 0
1813.78 5
1813.88 12
1813.98 19
1814.07 29
1814.17 40
1814.27 54
1814.37 69
1814.46 84
1814.56 98
1814.66 110
1814.76 120
1814.85 128
1814.95 135
1815.05 144
1815.15 153
1815.24 163
1815.34 173
1815.44 181
1815.54 186
1815.63 186
1815.73 182
1815.83 173
1815.93 160
1816.03 143
1816.12 123
1816.22 102
1816.32 82
1816.42 63
1816.51 49
1816.61 39
1816.71 35
1816.81 36
1816.90 42
1817.00 50
1817.10 61
1817.20 71
1817.30 79
1817.39 86
1817.49 90
1817.59 92
1817.69 93
1817.78 93
1817.88 94
1817.98 96
1818.08 100
1818.17 105
1818.27 110
1818.37 115
1818.47 117
1818.57 116
1818.66 114
1818.76 109
1818.86 103
1818.96 97
1819.05 91
1819.15 85
1819.25 81
1819.35 77
1819.44 73
1819.54 68
1819.64 64
1819.74 60
1819.84 55
1819.93 53
1820.03 52
1820.13 54
1820.23 58
1820.32 64
1820.42 71
1820.52 77
1820.62 83
1820.72 87
1820.81 91
1820.91 93
1821.01 95
1821.11 96
1821.20 96
1821.30 95
1821.40 91
1821.50 86
1821.60 81
1821.69 75
1821.79 71
1821.89 70
1821.99 73
1822.08 78
1822.18 85
1822.28 92
1822.38 97
1822.48 98
1822.57 96
1822.67 91
1822.77 87
1822.87 84
1822.96 84
1823.06 89
1823.16 99
1823.26 111
1823.36 125
1823.45 139
1823.55 150
1823.65 159
1823.75 164
1823.85 166
1823.94 166
1824.04 166
1824.14 166
1824.24 168
1824.33 173
1824.43 181
1824.53 190
1824.63 200
1824.73 209
1824.82 218
1824.92 225
1825.02 233
1825.12 241
1825.22 251
1825.31 261
1825.41 270
1825.51 279
1825.61 285
1825.71 290
1825.80 291
1825.90 292
1826.00 290
1826.10 288
1826.19 285
1826.29 280
1826.39 273
1826.49 264
1826.59 254
1826.68 242
1826.78 231
1826.88 220
1826.98 210
1827.08 201
1827.17 195
1827.27 190
1827.37 188
1827.47 188
1827.57 191
1827.66 194
1827.76 200
1827.86 206
1827.96 212
1828.06 219
1828.15 225
1828.25 233
1828.35 241
1828.45 250
1828.55 257
1828.64 264
1828.74 268
1828.84 269
1828.94 266
1829.04 259
1829.13 249
1829.23 236
1829.33 222
1829.43 209
1829.53 198
1829.62 189
1829.72 183
1829.82 179
1829.92 175
1830.02 171
1830.11 164
1830.21 154
1830.31 141
1830.41 125
1830.51 109
1830.60 93
1830.70 79
1830.80 69
1830.90 64
1831.00 62
1831.09 62
1831.19 65
1831.29 66
1831.39 66
1831.49 62
1831.58 55
1831.68 44
1831.78 32
1831.88 19
1831.98 7
1832.07 0
1832.17 0
1832.27 0
1832.37 0
1832.47 0
1832.56 0
1832.66 0
1832.76 4
1832.86 8
1832.96 10
1833.06 10
1833.15 9
1833.25 8
1833.35 6
1833.45 5
1833.55 6
1833.64 7
1833.74 9
1833.84 11
1833.94 13
1834.04 15
1834.13 20
1834.23 26
1834.33 35
1834.43 46
1834.53 59
1834.63 73
1834.72 85
1834.82 95
1834.92 102
1835.02 108
1835.12 112
1835.21 114
1835.31 115
1835.41 116
1835.51 117
1835.61 118
1835.70 120
1835.80 121
1835.90 123
1836.00 123
1836.10 122
1836.20 118
1836.29 113
1836.39 107
1836.49 102
1836.59 101
1836.69 106
1836.78 116
1836.88 130
1836.98 146
1837.08 160
1837.18 168
1837.28 170
1837.37 163
1837.47 150
1837.57 131
1837.67 110
1837.77 90
1837.87 73
1837.96 59
1838.06 49
1838.16 43
1838.26 38
1838.36 34
1838.45 29
1838.55 22
1838.65 12
1838.75 0
1838.85 0
1838.95 0
1839.04 0
1839.14 0
1839.24 0
1839.34 0
1839.44 0
1839.54 7
1839.63 24
1839.73 39
1839.83 50
1839.93 57
1840.03 60
1840.13 59
1840.22 57
1840.32 53
1840.42 50
1840.52 48
1840.62 45
1840.71 43
1840.81 39
1840.91 33
1841.01 26
1841.11 17
1841.21 10
1841.30 6
1841.40 6
1841.50 12
1841.60 23
1841.70 38
1841.80 54
1841.89 68
1841.99 81
1842.09 90
1842.19 97
1842.29 102
1842.39 107
1842.48 112
1842.58 118
1842.68 123
1842.78 129
1842.88 134
1842.98 137
1843.07 138
1843.17 138
1843.27 135
1843.37 131
1843.47 125
1843.57 118
1843.67 111
1843.76 104
1843.86 98
1843.96 95
1844.06 94
1844.16 96
1844.26 99
1844.35 104
1844.45 108
1844.55 110
1844.65 109
1844.75 105
1844.85 99
1844.94 93
1845.04 88
1845.14 88
1845.24 91
1845.34 99
1845.44 109
1845.53 121
1845.63 131
1845.73 139
1845.83 143
1845.93 143
1846.03 140
1846.13 135
1846.22 130
1846.32 127
1846.42 127
1846.52 131
1846.62 139
1846.72 151
1846.81 166
1846.91 181
1847.01 194
1847.11 202
1847.21 205
1847.31 202
1847.41 193
1847.50 182
1847.60 169
1847.70 158
1847.80 150
1847.90 145
1848.00 143
1848.10 144
1848.19 146
1848.29 149
1848.39 150
1848.49 150
1848.59 149
1848.69 147
1848.78 143
1848.88 139
1848.98 134
1849.08 128
1849.18 122
1849.28 115
1849.38 107
1849.47 99
1849.57 93
1849.67 88
1849.77 87
1849.87 90
1849.97 98
1850.07 109
1850.16 122
1850.26 135
1850.36 144
1850.46 148
1850.56 147
1850.66 142
1850.76 135
1850.85 130
1850.95 128
1851.05 131
1851.15 139
1851.25 151
1851.35 163
1851.45 174
1851.54 179
1851.64 179
1851.74 172
1851.84 162
1851.94 151
1852.04 141
1852.14 136
1852.23 134
1852.33 137
1852.43 141
1852.53 145
1852.63 145
1852.73 142
1852.83 133
1852.92 121
1853.02 106
1853.12 89
1853.22 71
1853.32 54
1853.42 38
1853.52 24
1853.62 13
1853.71 4
1853.81 0
1853.91 0
1854.01 3
1854.11 9
1854.21 18
1854.31 27
1854.40 36
1854.50 42
1854.60 45
1854.70 45
1854.80 43
1854.90 41
1855.00 39
1855.10 40
1855.19 45
1855.29 55
1855.39 69
1855.49 86
1855.59 106
1855.69 124
1855.79 140
1855.88 151
1855.98 156
1856.08 154
1856.18 147
1856.28 137
1856.38 125
1856.48 114
1856.58 105
1856.67 99
1856.77 94
1856.87 91
1856.97 88
1857.07 85
1857.17 81
1857.27 78
1857.37 77
1857.46 77
1857.56 80
1857.66 84
1857.76 90
1857.86 95
1857.96 100
1858.06 103
1858.16 104
1858.25 103
1858.35 100
1858.45 96
1858.55 92
1858.65 87
1858.75 84
1858.85 81
1858.95 80
1859.05 80
1859.14 81
1859.24 82
1859.34 83
1859.44 82
1859.54 78
1859.64 72
1859.74 64
1859.84 54
1859.93 45
1860.03 36
1860.13 29
1860.23 23
1860.33 19
1860.43 17
1860.53 16
1860.63 18
1860.72 22
1860.82 29
1860.92 38
1861.02 49
1861.12 59
1861.22 69
1861.32 77
1861.42 84
1861.52 90
1861.61 97
1861.71 104
1861.81 111
1861.91 119
1862.01 126
1862.11 131
1862.21 133
1862.31 131
1862.41 125
1862.50 118
1862.60 110
1862.70 103
1862.80 98
1862.90 94
1863.00 91
1863.10 88
1863.20 83
1863.30 76
1863.39 68
1863.49 58
1863.59 49
1863.69 43
1863.79 40
1863.89 42
1863.99 47
1864.09 54
1864.19 63
1864.28 72
1864.38 81
1864.48 87
1864.58 93
1864.68 97
1864.78 101
1864.88 106
1864.98 111
1865.08 119
1865.18 129
1865.27 140
1865.37 151
1865.47 161
1865.57 167
1865.67 169
1865.77 166
1865.87 159
1865.97 148
1866.07 138
1866.16 129
1866.26 123
1866.36 122
1866.46 125
1866.56 131
1866.66 138
1866.76 144
1866.86 149
1866.96 154
1867.06 160
1867.15 165
1867.25 171
1867.35 177
1867.45 181
1867.55 183
1867.65 179
1867.75 170
1867.85 157
1867.95 140
1868.05 123
1868.15 107
1868.24 95
1868.34 87
1868.44 84
1868.54 86
1868.64 91
1868.74 97
1868.84 105
1868.94 113
1869.04 119
1869.14 123
1869.23 124
1869.33 123
1869.43 118
1869.53 109
1869.63 98
1869.73 86
1869.83 73
1869.93 62
1870.03 53
1870.13 46
1870.23 43
1870.32 42
1870.42 43
1870.52 45
1870.62 48
1870.72 51
1870.82 53
1870.92 52
1871.02 47
1871.12 39
1871.22 28
1871.32 14
1871.41 1
1871.51 0
1871.61 0
1871.71 0
1871.81 0
1871.91 0
1872.01 0
1872.11 0
1872.21 0
1872.31 6
1872.41 15
1872.51 26
1872.60 39
1872.70 53
1872.80 69
1872.90 83
1873.00 97
1873.10 108
1873.20 118
1873.30 127
1873.40 135
1873.50 143
1873.60 150
1873.70 157
1873.79 161
1873.89 161
1873.99 154
1874.09 142
1874.19 125
1874.29 107
1874.39 90
1874.49 78
1874.59 74
1874.69 78
1874.79 89
1874.89 104
1874.98 120
1875.08 132
1875.18 139
1875.28 140
1875.38 136
1875.48 128
1875.58 119
1875.68 112
1875.78 107
1875.88 105
1875.98 106
1876.08 107
1876.18 109
1876.27 110
1876.37 110
1876.47 110
1876.57 108
1876.67 105
1876.77 100
1876.87 94
1876.97 86
1877.07 77
1877.17 69
1877.27 62
1877.37 59
1877.47 59
1877.57 64
1877.66 73
1877.76 84
1877.86 99
1877.96 116
1878.06 136
1878.16 157
1878.26 181
1878.36 206
1878.46 230
1878.56 251
1878.66 266
1878.76 272
1878.86 268
1878.96 253
1879.05 229
1879.15 198
1879.25 164
1879.35 130
1879.45 99
1879.55 74
1879.65 55
1879.75 42
1879.85 34
1879.95 29
1880.05 26
1880.15 26
1880.25 29
1880.35 36
1880.45 47
1880.55 62
1880.64 82
1880.74 104
1880.84 126
1880.94 146
1881.04 162
1881.14 173
1881.24 180
1881.34 182
1881.44 182
1881.54 179
1881.64 175
1881.74 168
1881.84 160
1881.94 150
1882.04 138
1882.14 126
1882.23 113
1882.33 101
1882.43 91
1882.53 82
1882.63 76
1882.73 72
1882.83 71
1882.93 73
1883.03 78
1883.13 87
1883.23 97
1883.33 107
1883.43 117
1883.53 126
1883.63 132
1883.73 136
1883.83 138
1883.93 140
1884.02 141
1884.12 141
1884.22 141
1884.32 139
1884.42 135
1884.52 129
1884.62 123
1884.72 116
1884.82 110
1884.92 106
1885.02 102
1885.12 99
1885.22 96
1885.32 94
1885.42 94
1885.52 96
1885.62 103
1885.72 115
1885.82 131
1885.91 152
1886.01 174
1886.11 195
1886.21 214
1886.31 227
1886.41 234
1886.51 234
1886.61 227
1886.71 214
1886.81 196
1886.91 176
1887.01 155
1887.11 135
1887.21 118
1887.31 106
1887.41 98
1887.51 96
1887.61 98
1887.71 100
1887.81 102
1887.91 100
1888.00 94
1888.10 84
1888.20 70
1888.30 55
1888.40 41
1888.50 31
1888.60 26
1888.70 25
1888.80 27
1888.90 32
1889.00 38
1889.10 44
1889.20 51
1889.30 58
1889.40 68
1889.50 81
1889.60 95
1889.70 110
1889.80 123
1889.90 131
1890.00 133
1890.10 128
1890.20 117
1890.30 103
1890.40 89
1890.49 77
1890.59 71
1890.69 69
1890.79 72
1890.89 78
1890.99 85
1891.09 91
1891.19 96
1891.29 100
1891.39 103
1891.49 106
1891.59 108
1891.69 111
1891.79 115
1891.89 120
1891.99 124
1892.09 126
1892.19 127
1892.29 126
1892.39 122
1892.49 115
1892.59 107
1892.69 99
1892.79 95
1892.89 95
1892.99 100
1893.09 109
1893.19 121
1893.29 134
1893.38 145
1893.48 155
1893.58 161
1893.68 166
1893.78 168
1893.88 169
1893.98 168
1894.08 166
1894.18 161
1894.28 156
1894.38 150
1894.48 146
1894.58 143
1894.68 142
1894.78 143
1894.88 144
1894.98 143
1895.08 138
1895.18 129
1895.28 116
1895.38 100
1895.48 82
1895.58 66
1895.68 51
1895.78 39
1895.88 29
1895.98 22
1896.08 17
1896.18 13
1896.28 11
1896.38 11
1896.48 13
1896.58 17
1896.68 22
1896.78 27
1896.88 33
1896.98 37
1897.08 40
1897.18 43
1897.28 45
1897.38 49
1897.47 56
1897.57 64
1897.67 74
1897.77 84
1897.87 91
1897.97 94
1898.07 93
1898.17 86
1898.27 74
1898.37 60
1898.47 43
1898.57 27
1898.67 12
1898.77 0
1898.87 0
1898.97 0
1899.07 0
1899.17 0
1899.27 0
1899.37 0
1899.47 0
1899.57 0
1899.67 1
1899.77 6
1899.87 13
1899.97 22
1900.07 32
1900.17 41
1900.27 48
1900.37 52
1900.47 51
1900.57 47
1900.67 41
1900.77 35
1900.87 31
1900.97 29
1901.07 29
1901.17 29
1901.27 28
1901.37 24
1901.47 17
1901.57 9
1901.67 2
1901.77 0
1901.87 2
1901.97 12
1902.07 27
1902.17 44
1902.27 60
1902.37 72
1902.47 79
1902.57 79
1902.67 76
1902.77 69
1902.87 62
1902.97 55
1903.07 48
1903.17 43
1903.27 38
1903.37 34
1903.47 30
1903.57 26
1903.67 24
1903.77 25
1903.87 29
1903.97 34
1904.07 42
1904.17 50
1904.27 58
1904.37 62
1904.47 62
1904.57 58
1904.67 50
1904.77 39
1904.87 26
1904.97 13
1905.07 1
1905.17 0
1905.27 0
1905.37 0
1905.47 0
1905.57 0
1905.67 0
1905.77 0
1905.87 0
1905.97 11
1906.07 20
1906.17 26
1906.27 30
1906.37 30
1906.47 28
1906.57 25
1906.67 21
1906.77 18
1906.87 17
1906.97 18
1907.07 23
1907.17 30
1907.27 41
1907.37 52
1907.47 63
1907.57 71
1907.67 76
1907.77 78
1907.87 77
1907.97 76
1908.07 75
1908.17 76
1908.27 80
1908.37 87
1908.47 94
1908.57 102
1908.67 109
1908.77 114
1908.87 117
1908.97 117
1909.07 117
1909.17 118
1909.27 120
1909.37 127
1909.47 137
1909.57 151
1909.67 167
1909.77 183
1909.87 198
1909.97 210
1910.07 216
1910.17 216
1910.27 210
1910.37 198
1910.47 181
1910.57 160
1910.67 139
1910.77 120
1910.87 105
1910.97 95
1911.07 92
1911.17 92
1911.27 96
1911.37 102
1911.47 107
1911.57 111
1911.67 113
1911.77 115
1911.87 117
1911.98 119
1912.08 122
1912.18 125
1912.28 130
1912.38 137
1912.48 146
1912.58 158
1912.68 172
1912.78 187
1912.88 201
1912.98 210
1913.08 212
1913.18 207
1913.28 193
1913.38 174
1913.48 152
1913.58 132
1913.68 115
1913.78 103
1913.88 95
1913.98 90
1914.08 86
1914.18 81
1914.28 74
1914.38 65
1914.48 54
1914.58 43
1914.68 32
1914.78 24
1914.88 19
1914.98 17
1915.08 20
1915.18 25
1915.28 31
1915.38 39
1915.48 46
1915.58 51
1915.68 55
1915.78 57
1915.88 57
1915.98 58
1916.09 58
1916.19 58
1916.29 60
1916.39 61
1916.49 64
1916.59 68
1916.69 73
1916.79 80
1916.89 88
1916.99 96
1917.09 105
1917.19 112
1917.29 118
1917.39 123
1917.49 126
1917.59 128
1917.69 130
1917.79 132
1917.89 135
1917.99 138
1918.09 141
1918.19 144
1918.29 146
1918.39 147
1918.49 146
1918.59 143
1918.69 139
1918.79 132
1918.89 124
1919.00 116
1919.10 109
1919.20 103
1919.30 99
1919.40 98
1919.50 99
1919.60 101
1919.70 103
1919.80 106
1919.90 108
1920.00 109
1920.10 110
1920.20 111
1920.30 112
1920.40 112
1920.50 110
1920.60 105
1920.70 96
1920.80 83
1920.90 67
1921.00 49
1921.10 32
1921.20 17
1921.30 6
1921.40 0
1921.51 0
1921.61 1
1921.71 8
1921.81 20
1921.91 34
1922.01 51
1922.11 67
1922.21 81
1922.31 90
1922.41 94
1922.51 92
1922.61 84
1922.71 74
1922.81 61
1922.91 49
1923.01 38
1923.11 26
1923.21 13
1923.31 0
1923.41 0
1923.51 0
1923.62 0
1923.72 0
1923.82 0
1923.92 0
1924.02 0
1924.12 6
1924.22 32
1924.32 61
1924.42 92
1924.52 125
1924.62 159
1924.72 193
1924.82 224
1924.92 251
1925.02 271
1925.12 282
1925.22 285
1925.32 280
1925.42 269
1925.53 253
1925.63 236
1925.73 216
1925.83 197
1925.93 177
1926.03 160
1926.13 147
1926.23 138
1926.33 137
1926.43 144
1926.53 158
1926.63 177
1926.73 197
1926.83 216
1926.93 231
1927.03 241
1927.13 246
1927.23 245
1927.34 240
1927.44 233
1927.54 224
1927.64 213
1927.74 201
1927.84 187
1927.94 172
1928.04 156
1928.14 142
1928.24 130
1928.34 124
1928.44 124
1928.54 132
1928.64 146
1928.74 166
1928.84 190
1928.95 216
1929.05 242
1929.15 266
1929.25 289
1929.35 308
1929.45 322
1929.55 331
1929.65 335
1929.75 334
1929.85 327
1929.95 316
1930.05 303
1930.15 289
1930.25 274
1930.35 258
1930.45 241
1930.56 224
1930.66 206
1930.76 189
1930.86 173
1930.96 160
1931.06 150
1931.16 143
1931.26 139
1931.36 138
1931.46 140
1931.56 143
1931.66 148
1931.76 154
1931.86 161
1931.97 166
1932.07 171
1932.17 174
1932.27 175
1932.37 173
1932.47 170
1932.57 164
1932.67 158
1932.77 151
1932.87 145
1932.97 139
1933.07 136
1933.17 137
1933.27 141
1933.38 146
1933.48 153
1933.58 158
1933.68 160
1933.78 158
1933.88 154
1933.98 148
1934.08 143
1934.18 139
1934.28 138
1934.38 137
1934.48 137
1934.58 135
1934.69 131
1934.79 126
1934.89 120
1934.99 116
1935.09 114
1935.19 117
1935.29 123
1935.39 132
1935.49 141
1935.59 148
1935.69 151
1935.79 149
1935.90 142
1936.00 130
1936.10 115
1936.20 100
1936.30 88
1936.40 82
1936.50 81
1936.60 87
1936.70 98
1936.80 112
1936.90 126
1937.00 138
1937.11 146
1937.21 151
1937.31 153
1937.41 154
1937.51 156
1937.61 161
1937.71 169
1937.81 181
1937.91 195
1938.01 211
1938.11 229
1938.21 247
1938.32 264
1938.42 279
1938.52 290
1938.62 297
1938.72 300
1938.82 299
1938.92 297
1939.02 295
1939.12 297
1939.22 300
1939.32 306
1939.43 311
1939.53 314
1939.63 312
1939.73 304
1939.83 292
1939.93 277
1940.03 263
1940.13 252
1940.23 245
1940.33 242
1940.43 244
1940.54 247
1940.64 251
1940.74 253
1940.84 252
1940.94 249
1941.04 244
1941.14 238
1941.24 233
1941.34 230
1941.44 230
1941.55 232
1941.65 236
1941.75 239
1941.85 240
1941.95 239
1942.05 233
1942.15 225
1942.25 214
1942.35 203
1942.45 194
1942.55 187
1942.66 183
1942.76 181
1942.86 182
1942.96 184
1943.06 188
1943.16 191
1943.26 194
1943.36 198
1943.46 202
1943.56 207
1943.67 213
1943.77 220
1943.87 230
1943.97 241
1944.07 253
1944.17 266
1944.27 278
1944.37 289
1944.47 296
1944.58 300
1944.68 299
1944.78 296
1944.88 291
1944.98 285
1945.08 281
1945.18 279
1945.28 278
1945.38 280
1945.48 282
1945.59 283
1945.69 283
1945.79 281
1945.89 278
1945.99 272
1946.09 266
1946.19 260
1946.29 254
1946.39 252
1946.50 252
1946.60 255
1946.70 260
1946.80 267
1946.90 273
1947.00 278
1947.10 281
1947.20 280
1947.30 278
1947.41 275
1947.51 272
1947.61 270
1947.71 268
1947.81 266
1947.91 263
1948.01 258
1948.11 250
1948.21 241
1948.32 231
1948.42 222
1948.52 214
1948.62 209
1948.72 204
1948.82 202
1948.92 201
1949.02 201
1949.12 203
1949.23 205
1949.33 207
1949.43 208
1949.53 208
1949.63 206
1949.73 202
1949.83 196
1949.93 190
1950.04 183
1950.14 176
1950.24 169
1950.34 161
1950.44 153
1950.54 144
1950.64 135
1950.74 127
1950.84 121
1950.95 119
1951.05 121
1951.15 125
1951.25 130
1951.35 135
1951.45 138
1951.55 136
1951.65 132
1951.76 125
1951.86 118
1951.96 111
1952.06 105
1952.16 101
1952.26 98
1952.36 97
1952.46 95
1952.57 92
1952.67 89
1952.77 86
1952.87 83
1952.97 82
1953.07 83
1953.17 87
1953.27 93
1953.38 100
1953.48 106
1953.58 109
1953.68 108
1953.78 102
1953.88 92
1953.98 79
1954.08 65
1954.19 53
1954.29 44
1954.39 39
1954.49 37
1954.59 36
1954.69 36
1954.79 35
1954.90 33
1955.00 29
1955.10 26
1955.20 23
1955.30 24
1955.40 29
1955.50 37
1955.60 48
1955.71 59
1955.81 69
1955.91 77
1956.01 82
1956.11 83
1956.21 81
1956.31 76
1956.42 69
1956.52 59
1956.62 46
1956.72 31
1956.82 15
1956.92 0
1957.02 0
1957.12 0
1957.23 0
1957.33 0
1957.43 0
1957.53 0
1957.63 0
1957.73 0
1957.83 10
1957.94 23
1958.04 35
1958.14 46
1958.24 56
1958.34 62
1958.44 65
1958.54 65
1958.65 63
1958.75 59
1958.85 56
1958.95 54
1959.05 54
1959.15 57
1959.25 63
1959.36 72
1959.46 82
1959.56 92
1959.66 101
1959.76 108
1959.86 113
1959.96 115
1960.07 114
1960.17 111
1960.27 107
1960.37 101
1960.47 93
1960.57 83
1960.67 73
1960.78 64
1960.88 56
1960.98 51
1961.08 49
1961.18 50
1961.28 54
1961.38 58
1961.49 61
1961.59 62
1961.69 63
1961.79 64
1961.89 65
1961.99 68
1962.10 72
1962.20 77
1962.30 81
1962.40 85
1962.50 87
1962.60 88
1962.70 88
1962.81 86
1962.91 85
1963.01 82
1963.11 79
1963.21 75
1963.31 71
1963.41 69
1963.52 68
1963.62 69
1963.72 73
1963.82 79
1963.92 86
1964.02 93
1964.13 99
1964.23 102
1964.33 104
1964.43 103
1964.53 101
1964.63 100
1964.73 99
1964.84 101
1964.94 105
1965.04 110
1965.14 115
1965.24 117
1965.34 115
1965.45 109
1965.55 99
1965.65 87
1965.75 76
1965.85 69
1965.95 65
1966.06 66
1966.16 71
1966.26 77
1966.36 83
1966.46 86
1966.56 86
1966.67 83
1966.77 77
1966.87 70
1966.97 65
1967.07 61
1967.17 60
1967.27 63
1967.38 68
1967.48 74
1967.58 83
1967.68 92
1967.78 103
1967.88 115
1967.99 127
1968.09 139
1968.19 149
1968.29 157
1968.39 161
1968.49 163
1968.60 163
1968.70 163
1968.80 164
1968.90 167
1969.00 171
1969.10 176
1969.21 179
1969.31 179
1969.41 174
1969.51 165
1969.61 153
1969.71 138
1969.82 124
1969.92 113
1970.02 106
1970.12 104
1970.22 104
1970.33 107
1970.43 110
1970.53 112
1970.63 113
1970.73 112
1970.83 111
1970.94 109
1971.04 107
1971.14 105
1971.24 103
1971.34 101
1971.44 99
1971.55 96
1971.65 94
1971.75 92
1971.85 90
1971.95 87
1972.05 85
1972.16 82
1972.26 78
1972.36 73
1972.46 69
1972.56 65
1972.67 62
1972.77 62
1972.87 64
1972.97 69
1973.07 76
1973.17 84
1973.28 93
1973.38 101
1973.48 109
1973.58 118
1973.68 128
1973.78 138
1973.89 148
1973.99 157
1974.09 166
1974.19 170
1974.29 171
1974.40 168
1974.50 161
1974.60 150
1974.70 137
1974.80 122
1974.90 106
1975.01 90
1975.11 74
1975.21 62
1975.31 53
1975.41 51
1975.52 53
1975.62 60
1975.72 68
1975.82 75
1975.92 78
1976.02 76
1976.13 69
1976.23 58
1976.33 45
1976.43 33
1976.53 23
1976.64 16
1976.74 12
1976.84 10
1976.94 9
1977.04 7
1977.15 3
1977.25 0
1977.35 0
1977.45 0
1977.55 0
1977.66 0
1977.76 0
1977.86 0
1977.96 0
1978.06 8
1978.16 15
1978.27 23
1978.37 31
1978.47 42
1978.57 56
1978.67 74
1978.78 96
1978.88 120
1978.98 144
1979.08 164
1979.18 181
1979.29 192
1979.39 199
1979.49 203
1979.59 204
1979.69 204
1979.80 203
1979.90 201
1980.00 198
1980.10 193
1980.20 188
1980.31 184
1980.41 181
1980.51 180
1980.61 181
1980.71 184
1980.82 189
1980.92 193
1981.02 197
1981.12 200
1981.22 201
1981.33 200
1981.43 198
1981.53 192
1981.63 183
1981.73 169
1981.84 151
1981.94 127
1982.04 101
1982.14 73
1982.24 47
1982.35 26
1982.45 14
1982.55 11
1982.65 17
1982.75 29
1982.86 45
1982.96 60
1983.06 71
1983.16 75
1983.26 73
1983.37 64
1983.47 51
1983.57 36
1983.67 20
1983.77 7
1983.88 0
1983.98 0
1984.08 0
1984.18 0
1984.28 0
1984.39 5
1984.49 17
1984.59 30
1984.69 41
1984.79 50
1984.90 55
1985.00 55
1985.10 53
1985.20 49
1985.30 48
1985.41 49
1985.51 52
1985.61 56
1985.71 60
1985.82 61
1985.92 59
1986.02 53
1986.12 45
1986.22 36
1986.33 28
1986.43 19
1986.53 11
1986.63 1
1986.73 0
1986.84 0
1986.94 0
1987.04 0
1987.14 0
1987.25 0
1987.35 0
1987.45 3
1987.55 24
1987.65 44
1987.76 64
1987.86 80
1987.96 92
1988.06 100
1988.16 105
1988.27 109
1988.37 112
1988.47 116
1988.57 120
1988.68 125
1988.78 129
1988.88 132
1988.98 132
1989.08 130
1989.19 125
1989.29 118
1989.39 111
1989.49 104
1989.60 98
1989.70 93
1989.80 89
1989.90 86
1990.00 85
1990.11 84
1990.21 83
1990.31 84
1990.41 85
1990.52 87
1990.62 91
1990.72 96
1990.82 101
1990.92 107
1991.03 112
1991.13 117
1991.23 119
1991.33 119
1991.44 118
1991.54 115
1991.64 112
1991.74 109
1991.84 107
1991.95 106
1992.05 108
1992.15 111
1992.25 117
1992.36 125
1992.46 136
1992.56 150
1992.66 166
1992.77 183
1992.87 199
1992.97 211
1993.07 219
1993.17 221
1993.28 217
1993.38 207
1993.48 193
1993.58 176
1993.69 160
1993.79 144
1993.89 131
1993.99 121
1994.10 113
1994.20 109
1994.30 105
1994.40 103
1994.50 101
1994.61 100
1994.71 97
1994.81 94
1994.91 90
1995.02 84
1995.12 77
1995.22 70
1995.32 63
1995.43 58
1995.53 56
1995.63 59
1995.73 66
1995.83 77
1995.94 90
1996.04 104
1996.14 117
1996.24 126
1996.35 133
1996.45 136
1996.55 136
1996.65 135
1996.76 134
1996.86 132
1996.96 132
1997.06 134
1997.17 136
1997.27 138
1997.37 140
1997.47 140
1997.58 136
1997.68 129
1997.78 119
1997.88 108
1997.99 96
1998.09 85
1998.19 76
1998.29 69
1998.39 64
1998.50 60
1998.60 58
1998.70 56
1998.80 56
1998.91 58
1999.01 60
1999.11 64
1999.21 68
1999.32 73
1999.42 78
1999.52 84
1999.62 91
1999.73 98
1999.83 104
1999.93 109
2000.03 112
2000.14 111
2000.24 107
2000.34 100
2000.44 90
2000.55 79
2000.65 67
2000.75 55
2000.85 43
2000.96 31
2001.06 19
2001.16 10
2001.26 3
2001.37 0
2001.47 0
2001.57 2
2001.67 5
2001.78 9
2001.88 11
2001.98 10
2002.08 7
2002.19 3
2002.29 0
2002.39 0
2002.49 0
2002.60 0
2002.70 0
2002.80 0
2002.90 0
2003.01 7
2003.11 17
2003.21 29
2003.31 43
2003.42 56
2003.52 70
2003.62 83
2003.73 96
2003.83 109
2003.93 121
2004.03 133
2004.14 143
2004.24 151
2004.34 155
2004.44 157
2004.55 155
2004.65 151
2004.75 145
2004.85 138
2004.96 131
2005.06 123
2005.16 116
2005.26 108
2005.37 99
2005.47 90
2005.57 80
2005.67 68
2005.78 54
2005.88 38
2005.98 21
2006.08 3
2006.19 0
2006.29 0
2006.39 0
2006.50 0
2006.60 0
2006.70 12
2006.80 40
2006.91 72
2007.01 102
2007.11 127
2007.21 145
2007.32 154
2007.42 153
2007.52 144
2007.62 129
2007.73 108
2007.83 86
2007.93 62
2008.04 39
2008.14 18
2008.24 0
2008.34 0
2008.45 0
2008.55 0
2008.65 0
2008.75 0
2008.86 0
2008.96 0
2009.06 0
2009.16 13
2009.27 26
2009.37 37
2009.47 44
2009.58 46
2009.68 43
2009.78 37
2009.88 31
2009.99 25
2010.09 23
2010.19 25
2010.29 31
2010.40 41
2010.50 53
2010.60 65
2010.71 76
2010.81 84
2010.91 89
2011.01 91
2011.12 91
2011.22 88
2011.32 86
2011.43 84
2011.53 83
2011.63 83
2011.73 85
2011.84 86
2011.94 87
2012.04 86
2012.14 84
2012.25 81
2012.35 79
2012.45 78
2012.56 80
2012.66 84
2012.76 89
2012.86 95
2012.97 101
2013.07 103
2013.17 102
2013.28 96
2013.38 85
2013.48 71
2013.58 55
2013.69 40
2013.79 28
2013.89 23
2014.00 25
2014.10 35
2014.20 54
2014.30 79
2014.41 109
2014.51 140
2014.61 170
2014.72 197
2014.82 216
2014.92 228
2015.02 229
2015.13 222
2015.23 206
2015.33 186
2015.44 166
2015.54 148
2015.64 137
2015.74 133
2015.85 136
2015.95 145
2016.05 155
2016.16 163
2016.26 167
2016.36 166
2016.46 160
2016.57 150
2016.67 138
2016.77 125
2016.88 112
2016.98 99
2017.08 87
2017.18 75
2017.29 63
2017.39 51
2017.49 40
2017.60 31
2017.70 24
2017.80 20
2017.90 19
2018.01 21
2018.11 27
2018.21 37
2018.32 50
2018.42 67
2018.52 84
2018.63 101
2018.73 115
2018.83 124
2018.93 128
2019.04 126
2019.14 119
2019.24 110
2019.35 100
2019.45 92
2019.55 86
2019.66 83
2019.76 83
2019.86 86
2019.96 90
2020.07 95
2020.17 100
2020.27 102
2020.38 103
2020.48 102
2020.58 98
2020.68 93
2020.79 86
2020.89 78
2020.99 70
2021.10 63
2021.20 56
2021.30 53
2021.41 53
2021.51 58
2021.61 69
2021.72 85
2021.82 103
2021.92 120
2022.02 135
2022.13 143
2022.23 145
2022.33 141
2022.44 132
2022.54 120
2022.64 109
2022.75 99
2022.85 91
2022.95 83
2023.05 77
2023.16 70
2023.26 63
2023.36 56
2023.47 51
2023.57 49
2023.67 51
2023.78 57
2023.88 66
2023.98 78
2024.09 92
2024.19 105
2024.29 116
2024.39 124
2024.50 127
2024.60 124
2024.70 116
2024.81 104
2024.91 88
2025.01 73
2025.12 59
2025.22 48
2025.32 43
2025.43 42
2025.53 46
2025.63 52
2025.74 60
2025.84 68
2025.94 76
2026.04 82
2026.15 86
2026.25 88
2026.35 88
2026.46 85
2026.56 80
2026.66 72
2026.77 61
2026.87 50
2026.97 38
2027.08 26
2027.18 14
2027.28 5
2027.39 0
2027.49 0
2027.59 0
2027.70 0
2027.80 0
2027.90 0
2028.00 0
2028.11 0
2028.21 2
2028.31 7
2028.42 11
2028.52 14
2028.62 15
2028.73 13
2028.83 8
2028.93 1
2029.04 0
2029.14 0
2029.24 0
2029.35 0
2029.45 0
2029.55 7
2029.66 26
2029.76 48
2029.86 73
2029.97 98
2030.07 120
2030.17 140
2030.28 157
2030.38 169
2030.48 180
2030.59 188
2030.69 193
2030.79 196
2030.90 195
2031.00 190
2031.10 178
2031.21 160
2031.31 138
2031.41 114
2031.51 93
2031.62 77
2031.72 70
2031.82 72
2031.93 80
2032.03 91
2032.13 102
2032.24 107
2032.34 106
2032.44 99
2032.55 88
2032.65 76
2032.75 66
2032.86 61
2032.96 62
2033.06 68
2033.17 78
2033.27 91
2033.37 103
2033.48 113
2033.58 118
2033.68 118
2033.79 113
2033.89 101
2033.99 86
2034.10 70
2034.20 55
2034.30 44
2034.41 38
2034.51 37
2034.61 42
2034.72 50
2034.82 60
2034.92 71
2035.03 82
2035.13 94
2035.23 107
2035.34 120
2035.44 133
2035.54 144
2035.65 153
2035.75 156
2035.85 154
2035.96 147
2036.06 137
2036.17 127
2036.27 118
2036.37 111
2036.48 108
2036.58 107
2036.68 108
2036.79 108
2036.89 109
2036.99 110
2037.10 112
2037.20 116
2037.30 121
2037.41 129
2037.51 139
2037.61 152
2037.72 165
2037.82 180
2037.92 194
2038.03 208
2038.13 219
2038.23 228
2038.34 233
2038.44 235
2038.54 234
2038.65 232
2038.75 229
2038.85 228
2038.96 226
2039.06 224
2039.16 220
2039.27 214
2039.37 204
2039.48 190
2039.58 174
2039.68 156
2039.79 137
2039.89 118
2039.99 100
2040.10 83
2040.20 68
2040.30 58
2040.41 53
2040.51 53
2040.61 59
2040.72 69
2040.82 80
2040.92 91
2041.03 101
2041.13 108
2041.23 112
2041.34 116
2041.44 119
2041.55 124
2041.65 130
2041.75 136
2041.86 143
2041.96 148
2042.06 151
2042.17 151
2042.27 146
2042.37 138
2042.48 126
2042.58 114
2042.68 104
2042.79 96
2042.89 95
2043.00 99
2043.10 108
2043.20 119
2043.31 131
2043.41 141
2043.51 146
2043.62 146
2043.72 140
2043.82 130
2043.93 118
2044.03 105
2044.13 95
2044.24 87
2044.34 84
2044.45 85
2044.55 89
2044.65 94
2044.76 99
2044.86 102
2044.96 102
2045.07 99
2045.17 94
2045.27 88
2045.38 83
2045.48 80
2045.59 79
2045.69 81
2045.79 84
2045.90 87
2046.00 91
2046.10 95
2046.21 99
2046.31 105
2046.41 111
2046.52 117
2046.62 124
2046.73 129
2046.83 132
2046.93 134
2047.04 132
2047.14 129
2047.24 124
2047.35 118
2047.45 110
2047.55 101
2047.66 92
2047.76 83
2047.87 75
2047.97 69
2048.07 66
2048.18 64
2048.28 65
2048.38 66
2048.49 66
2048.59 66
2048.70 64
2048.80 63
2048.90 61
2049.01 60
2049.11 60
2049.21 61
2049.32 63
2049.42 65
2049.53 66
2049.63 67
2049.73 68
2049.84 67
2049.94 66
2050.04 64
2050.15 62
2050.25 60
2050.36 57
2050.46 54
2050.56 52
2050.67 49
2050.77 47
2050.87 45
2050.98 43
2051.08 43
2051.19 44
2051.29 47
2051.39 51
2051.50 55
2051.60 58
2051.70 60
2051.81 60
2051.91 57
2052.02 54
2052.12 53
2052.22 55
2052.33 63
2052.43 75
2052.53 92
2052.64 108
2052.74 121
2052.85 128
2052.95 127
2053.05 119
2053.16 104
2053.26 86
2053.37 69
2053.47 56
2053.57 48
2053.68 46
2053.78 51
2053.88 60
2053.99 71
2054.09 83
2054.20 92
2054.30 97
2054.40 96
2054.51 89
2054.61 76
2054.72 59
2054.82 41
2054.92 25
2055.03 13
2055.13 8
2055.23 11
2055.34 22
2055.44 40
2055.55 63
2055.65 88
2055.75 114
2055.86 136
2055.96 155
2056.07 168
2056.17 176
2056.27 178
2056.38 178
2056.48 175
2056.59 172
2056.69 170
2056.79 170
2056.90 172
2057.00 175
2057.11 179
2057.21 182
2057.31 185
2057.42 187
2057.52 188
2057.62 188
2057.73 188
2057.83 187
2057.94 183
2058.04 178
2058.14 169
2058.25 158
2058.35 145
2058.46 133
2058.56 123
2058.66 117
2058.77 116
2058.87 120
2058.98 128
2059.08 138
2059.18 148
2059.29 154
2059.39 156
2059.50 151
2059.60 142
2059.70 129
2059.81 114
2059.91 99
2060.02 87
2060.12 80
2060.22 77
2060.33 78
2060.43 82
2060.54 86
2060.64 89
2060.74 89
2060.85 86
2060.95 80
2061.06 71
2061.16 60
2061.26 48
2061.37 36
2061.47 25
2061.58 16
2061.68 9
2061.78 3
2061.89 0
2061.99 0
2062.10 4
2062.20 13
2062.30 25
2062.41 41
2062.51 58
2062.62 74
2062.72 87
2062.83 94
2062.93 96
2063.03 92
2063.14 84
2063.24 73
2063.35 61
2063.45 49
2063.55 38
2063.66 27
2063.76 16
2063.87 4
2063.97 0
2064.07 0
2064.18 0
2064.28 0
2064.39 0
2064.49 0
2064.59 0
2064.70 0
2064.80 9
2064.91 24
2065.01 40
2065.12 54
2065.22 65
2065.32 73
2065.43 78
2065.53 79
2065.64 77
2065.74 74
2065.84 70
2065.95 67
2066.05 66
2066.16 67
2066.26 68
2066.37 70
2066.47 71
2066.57 69
2066.68 65
2066.78 59
2066.89 53
2066.99 49
2067.09 48
2067.20 50
2067.30 56
2067.41 65
2067.51 76
2067.62 87
2067.72 96
2067.82 102
2067.93 106
2068.03 106
2068.14 103
2068.24 96
2068.34 86
2068.45 73
2068.55 60
2068.66 47
2068.76 36
2068.87 29
2068.97 26
2069.07 26
2069.18 29
2069.28 33
2069.39 36
2069.49 36
2069.60 33
2069.70 26
2069.80 17
2069.91 8
2070.01 0
2070.12 0
2070.22 0
2070.33 0
2070.43 0
2070.53 0
2070.64 2
2070.74 7
2070.85 10
2070.95 11
2071.06 9
2071.16 5
2071.26 1
2071.37 0
2071.47 0
2071.58 4
2071.68 13
2071.79 26
2071.89 40
2071.99 54
2072.10 65
2072.20 73
2072.31 75
2072.41 74
2072.52 69
2072.62 63
2072.72 57
2072.83 51
2072.93 46
2073.04 42
2073.14 36
2073.25 31
2073.35 25
2073.45 21
2073.56 21
2073.66 25
2073.77 33
2073.87 44
2073.98 56
2074.08 66
2074.18 72
2074.29 73
2074.39 69
2074.50 61
2074.60 51
2074.71 41
2074.81 32
2074.92 27
2075.02 23
2075.12 22
2075.23 22
2075.33 24
2075.44 28
2075.54 33
2075.65 42
2075.75 53
2075.86 66
2075.96 80
2076.06 93
2076.17 103
2076.27 109
2076.38 111
2076.48 111
2076.59 110
2076.69 111
2076.79 116
2076.90 125
2077.00 135
2077.11 144
2077.21 151
2077.32 153
2077.42 151
2077.53 146
2077.63 141
2077.73 138
2077.84 137
2077.94 140
2078.05 143
2078.15 145
2078.26 146
2078.36 144
2078.47 141
2078.57 138
2078.67 136
2078.78 135
2078.88 137
2078.99 138
2079.09 138
2079.20 136
2079.30 129
2079.41 120
2079.51 107
2079.62 94
2079.72 80
2079.82 67
2079.93 54
2080.03 42
2080.14 33
2080.24 26
2080.35 21
2080.45 20
2080.56 21
2080.66 26
2080.76 34
2080.87 43
2080.97 52
2081.08 61
2081.18 70
2081.29 76
2081.39 79
2081.50 79
2081.60 76
2081.71 72
2081.81 67
2081.91 64
2082.02 64
2082.12 66
2082.23 71
2082.33 78
2082.44 85
2082.54 90
2082.65 95
2082.75 99
2082.86 101
2082.96 104
2083.07 106
2083.17 108
2083.27 110
2083.38 111
2083.48 109
2083.59 105
2083.69 98
2083.80 91
2083.90 85
2084.01 81
2084.11 82
2084.22 90
2084.32 103
2084.42 120
2084.53 138
2084.63 154
2084.74 164
2084.84 166
2084.95 161
2085.05 148
2085.16 131
2085.26 113
2085.37 97
2085.47 85
2085.58 78
2085.68 75
2085.79 77
2085.89 81
2085.99 86
2086.10 91
2086.20 94
2086.31 94
2086.41 92
2086.52 87
2086.62 81
2086.73 74
2086.83 69
2086.94 65
2087.04 63
2087.15 63
2087.25 63
2087.36 63
2087.46 62
2087.56 60
2087.67 57
2087.77 57
2087.88 59
2087.98 66
2088.09 76
2088.19 90
2088.30 103
2088.40 116
2088.51 124
2088.61 128
2088.72 128
2088.82 126
2088.93 122
2089.03 119
2089.14 120
2089.24 125
2089.34 133
2089.45 145
2089.55 159
2089.66 173
2089.76 184
2089.87 193
2089.97 198
2090.08 199
2090.18 196
2090.29 189
2090.39 178
2090.50 163
2090.60 147
2090.71 129
2090.81 111
2090.92 92
2091.02 75
2091.13 60
2091.23 47
2091.34 37
2091.44 27
2091.54 19
2091.65 13
2091.75 7
2091.86 3
2091.96 0
2092.07 0
2092.17 0
2092.28 0
2092.38 0
2092.49 0
2092.59 0
2092.70 0
2092.80 0
2092.91 0
2093.01 1
2093.12 19
2093.22 41
2093.33 67
2093.43 90
2093.54 109
2093.64 119
2093.75 119
2093.85 112
2093.96 98
2094.06 82
2094.17 68
2094.27 58
2094.38 54
2094.48 56
2094.59 62
2094.69 72
2094.79 82
2094.90 90
2095.00 95
2095.11 96
2095.21 92
2095.32 83
2095.42 71
2095.53 54
2095.63 36
2095.74 17
2095.84 0
2095.95 0
2096.05 0
2096.16 0
2096.26 0
2096.37 0
2096.47 0
2096.58 0
2096.68 9
2096.79 20
2096.89 26
2097.00 29
2097.10 27
2097.21 23
2097.31 19
2097.42 15
2097.52 13
2097.63 14
2097.73 16
2097.84 20
2097.94 23
2098.05 27
2098.15 30
2098.26 34
2098.36 37
2098.47 39
2098.57 39
2098.68 36
2098.78 30
2098.89 22
2098.99 12
2099.10 4
2099.20 0
2099.31 3
2099.41 13
2099.52 28
2099.62 46
2099.73 63
2099.83 77
2099.94 87
2100.04 92
2100.15 96
2100.25 99
2100.36 104
2100.46 112
2100.57 123
2100.67 136
2100.78 150
2100.88 162
2100.99 173
2101.09 181
2101.20 187
2101.30 191
2101.41 192
2101.51 193
2101.62 192
2101.72 191
2101.83 188
2101.93 185
2102.04 181
2102.14 177
2102.25 171
2102.35 163
2102.46 155
2102.56 146
2102.67 135
2102.77 123
2102.88 111
2102.98 100
2103.09 91
2103.19 84
2103.30 80
2103.40 81
2103.51 86
2103.61 94
2103.72 105
2103.82 118
2103.93 130
2104.03 140
2104.14 148
2104.24 151
2104.35 150
2104.45 144
2104.56 134
2104.67 122
2104.77 107
2104.88 91
2104.98 76
2105.09 62
2105.19 50
2105.30 41
2105.40 33
2105.51 27
2105.61 23
2105.72 22
2105.82 25
2105.93 34
2106.03 49
2106.14 69
2106.24 93
2106.35 118
2106.45 142
2106.56 162
2106.66 178
2106.77 190
2106.87 199
2106.98 207
2107.08 213
2107.19 218
2107.29 219
2107.40 215
2107.50 207
2107.61 194
2107.71 177
2107.82 160
2107.93 143
2108.03 131
2108.14 122
2108.24 116
2108.35 113
2108.45 109
2108.56 102
2108.66 92
2108.77 78
2108.87 62
2108.98 46
2109.08 32
2109.19 22
2109.29 18
2109.40 18
2109.50 24
2109.61 32
2109.71 42
2109.82 52
2109.92 63
2110.03 74
2110.14 84
2110.24 93
2110.35 99
2110.45 103
2110.56 102
2110.66 97
2110.77 88
2110.87 76
2110.98 61
2111.08 47
2111.19 33
2111.29 21
2111.40 11
2111.50 4
2111.61 0
2111.71 0
2111.82 0
2111.93 0
2112.03 0
2112.14 0
2112.24 0
2112.35 0
2112.45 0
2112.56 6
2112.66 15
2112.77 23
2112.87 30
2112.98 35
2113.08 39
2113.19 43
2113.29 46
2113.40 51
2113.50 56
2113.61 61
2113.72 66
2113.82 69
2113.93 71
2114.03 73
2114.14 75
2114.24 76
2114.35 79
2114.45 82
2114.56 84
2114.66 85
2114.77 83
2114.87 78
2114.98 70
2115.09 62
2115.19 53
2115.30 45
2115.40 39
2115.51 34
2115.61 31
2115.72 29
2115.82 28
2115.93 28
2116.03 28
2116.14 29
2116.24 32
2116.35 36
2116.46 41
2116.56 47
2116.67 52
2116.77 54
2116.88 55
2116.98 55
2117.09 53
2117.19 51
2117.30 50
2117.40 49
2117.51 49
2117.62 49
2117.72 47
2117.83 44
2117.93 39
2118.04 35
2118.14 33
2118.25 33
2118.35 36
2118.46 42
2118.56 49
2118.67 55
2118.78 58
2118.88 57
2118.99 52
2119.09 45
2119.20 36
2119.30 28
2119.41 23
2119.51 22
2119.62 24
2119.72 29
2119.83 36
2119.94 43
2120.04 49
2120.15 55
2120.25 60
2120.36 66
2120.46 72
2120.57 79
2120.67 88
2120.78 97
2120.89 107
2120.99 115
2121.10 122
2121.20 130
2121.31 137
2121.41 146
2121.52 156
2121.62 169
2121.73 182
2121.84 197
2121.94 210
2122.05 221
2122.15 229
2122.26 233
2122.36 233
2122.47 230
2122.57 226
2122.68 219
2122.79 212
2122.89 206
2123.00 199
2123.10 192
2123.21 185
2123.31 177
2123.42 167
2123.52 157
2123.63 145
2123.74 135
2123.84 128
2123.95 126
2124.05 130
2124.16 139
2124.26 152
2124.37 167
2124.48 179
2124.58 186
2124.69 187
2124.79 183
2124.90 174
2125.00 163
2125.11 154
2125.21 146
2125.32 140
2125.43 136
2125.53 132
2125.64 127
2125.74 120
2125.85 112
2125.95 105
2126.06 99
2126.17 98
2126.27 102
2126.38 110
2126.48 121
2126.59 133
2126.69 144
2126.80 153
2126.91 161
2127.01 167
2127.12 173
2127.22 180
2127.33 187
2127.43 194
2127.54 200
2127.64 203
2127.75 204
2127.86 202
2127.96 199
2128.07 194
2128.17 188
2128.28 181
2128.38 171
2128.49 157
2128.60 140
2128.70 119
2128.81 98
2128.91 77
2129.02 61
2129.12 49
2129.23 43
2129.34 43
2129.44 46
2129.55 52
2129.65 58
2129.76 66
2129.87 75
2129.97 84
2130.08 94
2130.18 105
2130.29 114
2130.39 122
2130.50 126
2130.61 127
2130.71 123
2130.82 116
2130.92 107
2131.03 98
2131.13 90
2131.24 85
2131.35 83
2131.45 84
2131.56 88
2131.66 94
2131.77 101
2131.87 110
2131.98 118
2132.09 126
2132.19 133
2132.30 138
2132.40 141
2132.51 142
2132.62 140
2132.72 136
2132.83 129
2132.93 121
2133.04 114
2133.14 107
2133.25 104
2133.36 103
2133.46 105
2133.57 110
2133.67 117
2133.78 125
2133.89 131
2133.99 134
2134.10 132
2134.20 126
2134.31 116
2134.41 102
2134.52 87
2134.63 74
2134.73 65
2134.84 61
2134.94 64
2135.05 73
2135.16 86
2135.26 103
2135.37 120
2135.47 136
2135.58 151
2135.69 163
2135.79 172
2135.90 179
2136.00 183
2136.11 186
2136.22 186
2136.32 186
2136.43 185
2136.53 183
2136.64 183
2136.74 182
2136.85 182
2136.96 180
2137.06 177
2137.17 172
2137.27 163
2137.38 153
2137.49 143
2137.59 134
2137.70 127
2137.80 123
2137.91 121
2138.02 121
2138.12 121
2138.23 121
2138.33 121
2138.44 122
2138.55 122
2138.65 121
2138.76 118
2138.86 110
2138.97 96
2139.08 77
2139.18 53
2139.29 28
2139.39 5
2139.50 0
2139.61 0
2139.71 0
2139.82 0
2139.92 0
2140.03 0
2140.14 0
2140.24 8
2140.35 14
2140.45 18
2140.56 21
2140.67 20
2140.77 17
2140.88 13
2140.98 7
2141.09 2
2141.20 0
2141.30 1
2141.41 6
2141.51 15
2141.62 26
2141.73 36
2141.83 44
2141.94 49
2142.04 49
2142.15 44
2142.26 36
2142.36 26
2142.47 15
2142.57 6
2142.68 0
2142.79 0
2142.89 0
2143.00 0
2143.10 0
2143.21 6
2143.32 16
2143.42 26
2143.53 36
2143.64 46
2143.74 55
2143.85 62
2143.95 68
2144.06 71
2144.17 72
2144.27 71
2144.38 67
2144.48 62
2144.59 57
2144.70 52
2144.80 50
2144.91 52
2145.01 58
2145.12 67
2145.23 80
2145.33 94
2145.44 107
2145.55 119
2145.65 126
2145.76 129
2145.86 127
2145.97 120
2146.08 109
2146.18 96
2146.29 82
2146.39 71
2146.50 64
2146.61 62
2146.71 65
2146.82 71
2146.93 78
2147.03 85
2147.14 88
2147.24 88
2147.35 85
2147.46 79
2147.56 71
2147.67 62
2147.78 54
2147.88 45
2147.99 37
2148.09 31
2148.20 25
2148.31 22
2148.41 20
2148.52 20
2148.62 21
2148.73 23
2148.84 25
2148.94 26
2149.05 27
2149.16 28
2149.26 29
2149.37 28
2149.47 25
2149.58 21
2149.69 14
2149.79 5
2149.90 0
2150.01 0
2150.11 0
2150.22 0
2150.32 0
2150.43 0
2150.54 0
2150.64 0
2150.75 7
2150.86 17
2150.96 28
2151.07 38
2151.17 48
2151.28 57
2151.39 64
2151.49 69
2151.60 70
2151.71 68
2151.81 63
2151.92 56
2152.03 49
2152.13 42
2152.24 38
2152.34 36
2152.45 36
2152.56 38
2152.66 40
2152.77 41
2152.88 43
2152.98 44
2153.09 47
2153.19 51
2153.30 59
2153.41 69
2153.51 83
2153.62 100
2153.73 117
2153.83 132
2153.94 143
2154.05 147
2154.15 145
2154.26 135
2154.36 119
2154.47 99
2154.58 77
2154.68 58
2154.79 42
2154.90 33
2155.00 29
2155.11 32
2155.22 40
2155.32 53
2155.43 68
2155.53 85
2155.64 103
2155.75 119
2155.85 134
2155.96 146
2156.07 157
2156.17 165
2156.28 171
2156.39 177
2156.49 182
2156.60 187
2156.70 194
2156.81 201
2156.92 206
2157.02 210
2157.13 211
2157.24 209
2157.34 204
2157.45 196
2157.56 188
2157.66 181
2157.77 176
2157.88 173
2157.98 172
2158.09 173
2158.20 175
2158.30 178
2158.41 182
2158.51 186
2158.62 189
2158.73 190
2158.83 189
2158.94 187
2159.05 182
2159.15 178
2159.26 175
2159.37 173
2159.47 173
2159.58 172
2159.69 171
2159.79 167
2159.90 161
2160.01 152
2160.11 141
2160.22 127
2160.32 113
2160.43 98
2160.54 84
2160.64 71
2160.75 58
2160.86 48
2160.96 40
2161.07 35
2161.18 32
2161.28 33
2161.39 37
2161.50 43
2161.60 51
2161.71 60
2161.82 69
2161.92 77
2162.03 84
2162.14 89
2162.24 94
2162.35 100
2162.46 108
2162.56 119
2162.67 131
2162.78 145
2162.88 158
2162.99 169
2163.09 176
2163.20 178
2163.31 176
2163.41 169
2163.52 158
2163.63 144
2163.73 127
2163.84 109
2163.95 92
2164.05 77
2164.16 64
2164.27 53
2164.37 47
2164.48 43
2164.59 41
2164.69 40
2164.80 40
2164.91 41
2165.01 43
2165.12 44
2165.23 45
2165.33 46
2165.44 47
2165.55 48
2165.65 49
2165.76 50
2165.87 51
2165.97 50
2166.08 49
2166.19 47
2166.29 43
2166.40 40
2166.51 38
2166.61 39
2166.72 43
2166.83 48
2166.93 55
2167.04 62
2167.15 67
2167.25 70
2167.36 71
2167.47 72
2167.57 75
2167.68 81
2167.79 92
2167.89 107
2168.00 124
2168.11 141
2168.21 155
2168.32 164
2168.43 167
2168.53 164
2168.64 158
2168.75 149
2168.85 141
2168.96 133
2169.07 127
2169.17 124
2169.28 125
2169.39 129
2169.49 137
2169.60 149
2169.71 162
2169.81 176
2169.92 188
2170.03 196
2170.13 198
2170.24 194
2170.35 185
2170.45 172
2170.56 159
2170.67 148
2170.78 138
2170.88 131
2170.99 126
2171.10 121
2171.20 117
2171.31 113
2171.42 108
2171.52 105
2171.63 103
2171.74 104
2171.84 108
2171.95 114
2172.06 123
2172.16 133
2172.27 144
2172.38 154
2172.48 164
2172.59 173
2172.70 180
2172.80 188
2172.91 195
2173.02 201
2173.12 206
2173.23 208
2173.34 208
2173.45 204
2173.55 197
2173.66 188
2173.77 177
2173.87 166
2173.98 157
2174.09 149
2174.19 142
2174.30 136
2174.41 129
2174.51 120
2174.62 109
2174.73 96
2174.83 81
2174.94 66
2175.05 52
2175.15 41
2175.26 34
2175.37 30
2175.48 30
2175.58 34
2175.69 39
2175.80 46
2175.90 53
2176.01 60
2176.12 67
2176.22 72
2176.33 75
2176.44 74
2176.54 70
2176.65 61
2176.76 49
2176.86 34
2176.97 19
2177.08 5
2177.19 0
2177.29 0
2177.40 0
2177.51 0
2177.61 0
2177.72 0
2177.83 0
2177.93 0
2178.04 0
2178.15 4
2178.26 13
2178.36 25
2178.47 38
2178.58 52
2178.68 64
2178.79 74
2178.90 82
2179.00 86
2179.11 87
2179.22 84
2179.32 77
2179.43 66
2179.54 52
2179.65 35
2179.75 17
2179.86 1
2179.97 0
2180.07 0
2180.18 0
2180.29 0
2180.39 0
2180.50 13
2180.61 30
2180.72 45
2180.82 58
2180.93 67
2181.04 73
2181.14 78
2181.25 82
2181.36 87
2181.46 91
2181.57 94
2181.68 95
2181.79 92
2181.89 86
2182.00 79
2182.11 72
2182.21 67
2182.32 67
2182.43 72
2182.54 84
2182.64 102
2182.75 124
2182.86 149
2182.96 174
2183.07 195
2183.18 209
2183.28 217
2183.39 217
2183.50 212
2183.61 203
2183.71 192
2183.82 182
2183.93 174
2184.03 166
2184.14 158
2184.25 149
2184.36 137
2184.46 124
2184.57 108
2184.68 93
2184.78 77
2184.89 64
2185.00 52
2185.11 42
2185.21 33
2185.32 24
2185.43 15
2185.53 7
2185.64 0
2185.75 0
2185.86 0
2185.96 0
2186.07 0
2186.18 0
2186.28 0
2186.39 0
2186.50 2
2186.61 8
2186.71 13
2186.82 19
2186.93 24
2187.03 30
2187.14 37
2187.25 45
2187.36 53
2187.46 60
2187.57 66
2187.68 70
2187.78 73
2187.89 76
2188.00 80
2188.11 85
2188.21 93
2188.32 104
2188.43 116
2188.53 130
2188.64 144
2188.75 156
2188.86 165
2188.96 172
2189.07 176
2189.18 179
2189.28 179
2189.39 177
2189.50 172
2189.61 162
2189.71 149
2189.82 132
2189.93 113
2190.04 94
2190.14 77
2190.25 65
2190.36 59
2190.46 58
2190.57 63
2190.68 71
2190.79 79
2190.89 88
2191.00 94
2191.11 98
2191.22 100
2191.32 101
2191.43 101
2191.54 100
2191.64 98
2191.75 96
2191.86 91
2191.97 86
2192.07 79
2192.18 71
2192.29 64
2192.40 59
2192.50 57
2192.61 58
2192.72 64
2192.82 76
2192.93 91
2193.04 111
2193.15 133
2193.25 154
2193.36 172
2193.47 185
2193.58 193
2193.68 195
2193.79 194
2193.90 190
2194.01 185
2194.11 181
2194.22 177
2194.33 175
2194.43 172
2194.54 170
2194.65 167
2194.76 163
2194.86 159
2194.97 153
2195.08 146
2195.19 140
2195.29 133
2195.40 126
2195.51 120
2195.62 114
2195.72 110
2195.83 107
2195.94 105
2196.04 104
2196.15 105
2196.26 106
2196.37 107
2196.47 107
2196.58 105
2196.69 101
2196.80 95
2196.90 87
2197.01 78
2197.12 68
2197.23 60
2197.33 52
2197.44 45
2197.55 39
2197.66 35
2197.76 32
2197.87 32
2197.98 33
2198.09 37
2198.19 44
2198.30 51
2198.41 59
2198.52 64
2198.62 68
2198.73 69
2198.84 69
2198.95 68
2199.05 68
2199.16 70
2199.27 75
2199.38 82
2199.48 90
2199.59 97
2199.70 101
2199.81 101
2199.91 95
2200.02 84
2200.13 69
2200.24 52
2200.34 36
2200.45 23
2200.56 14
2200.67 10
2200.77 10
2200.88 13
2200.99 19
2201.10 25
2201.20 32
2201.31 38
2201.42 45
2201.53 51
2201.63 58
2201.74 64
2201.85 70
2201.96 73
2202.06 75
2202.17 75
2202.28 72
2202.39 67
2202.49 61
2202.60 55
2202.71 51
2202.82 50
2202.92 53
2203.03 60
2203.14 69
2203.25 80
2203.35 89
2203.46 94
2203.57 96
2203.68 93
2203.78 87
2203.89 81
2204.00 77
2204.11 77
2204.21 80
2204.32 87
2204.43 96
2204.54 104
2204.64 109
2204.75 110
2204.86 106
2204.97 100
2205.07 91
2205.18 83
2205.29 78
2205.40 75
2205.51 77
2205.61 81
2205.72 88
2205.83 96
2205.94 103
2206.04 108
2206.15 110
2206.26 108
2206.37 101
2206.47 88
2206.58 72
2206.69 52
2206.80 32
2206.90 13
2207.01 0
2207.12 0
2207.23 0
2207.33 0
2207.44 0
2207.55 1
2207.66 15
2207.77 32
2207.87 52
2207.98 76
2208.09 101
2208.20 127
2208.30 152
2208.41 174
2208.52 190
2208.63 198
2208.73 200
2208.84 194
2208.95 184
2209.06 171
2209.17 156
2209.27 142
2209.38 130
2209.49 120
2209.60 111
2209.70 101
2209.81 92
2209.92 81
2210.03 68
2210.14 56
2210.24 45
2210.35 36
2210.46 32
2210.57 31
2210.67 34
2210.78 39
2210.89 47
2211.00 55
2211.10 63
2211.21 70
2211.32 76
2211.43 80
2211.54 82
2211.64 81
2211.75 75
2211.86 65
2211.97 52
2212.07 36
2212.18 20
2212.29 5
2212.40 0
2212.51 0
2212.61 0
2212.72 0
2212.83 0
2212.94 0
2213.04 2
2213.15 3
2213.26 3
2213.37 2
2213.48 2
2213.58 4
2213.69 9
2213.80 19
2213.91 33
2214.02 48
2214.12 63
2214.23 77
2214.34 87
2214.45 94
2214.55 97
2214.66 98
2214.77 98
2214.88 99
2214.99 101
2215.09 106
2215.20 113
2215.31 121
2215.42 130
2215.52 138
2215.63 143
2215.74 145
2215.85 143
2215.96 136
2216.06 125
2216.17 112
2216.28 97
2216.39 82
2216.50 67
2216.60 55
2216.71 43
2216.82 34
2216.93 26
2217.04 19
2217.14 16
2217.25 16
2217.36 19
2217.47 26
2217.57 35
2217.68 44
2217.79 51
2217.90 55
2218.01 55
2218.11 53
2218.22 49
2218.33 47
2218.44 48
2218.55 54
2218.65 65
2218.76 80
2218.87 96
2218.98 112
2219.09 124
2219.19 131
2219.30 134
2219.41 132
2219.52 128
2219.63 124
2219.73 122
2219.84 122
2219.95 124
2220.06 126
2220.17 126
2220.27 122
2220.38 114
2220.49 101
2220.60 87
2220.71 72
2220.81 60
2220.92 53
2221.03 51
2221.14 54
2221.25 61
2221.35 67
2221.46 72
2221.57 74
2221.68 72
2221.79 66
2221.89 59
2222.00 52
2222.11 46
2222.22 44
2222.33 46
2222.43 51
2222.54 59
2222.65 69
2222.76 80
2222.87 90
2222.97 98
2223.08 104
2223.19 108
2223.30 111
2223.41 114
2223.51 117
2223.62 120
2223.73 123
2223.84 126
2223.95 128
2224.05 129
2224.16 129
2224.27 130
2224.38 130
2224.49 129
2224.59 129
2224.70 127
2224.81 125
2224.92 123
2225.03 122
2225.14 122
2225.24 124
2225.35 127
2225.46 132
2225.57 136
2225.68 140
2225.78 140
2225.89 137
2226.00 131
2226.11 121
2226.22 109
2226.32 97
2226.43 85
2226.54 76
2226.65 72
2226.76 74
2226.86 81
2226.97 93
2227.08 109
2227.19 126
2227.30 144
2227.41 160
2227.51 173
2227.62 183
2227.73 191
2227.84 196
2227.95 198
2228.05 197
2228.16 193
2228.27 188
2228.38 181
2228.49 174
2228.60 168
2228.70 163
2228.81 162
2228.92 162
2229.03 164
2229.14 166
2229.24 167
2229.35 168
2229.46 167
2229.57 165
2229.68 163
2229.79 161
2229.89 160
2230.00 160
2230.11 164
2230.22 169
2230.33 178
2230.43 188
2230.54 197
2230.65 204
2230.76 205
2230.87 200
2230.98 188
2231.08 170
2231.19 149
2231.30 129
2231.41 113
2231.52 105
2231.63 105
2231.73 112
2231.84 123
2231.95 136
2232.06 147
2232.17 155
2232.28 159
2232.38 159
2232.49 157
2232.60 155
2232.71 154
2232.82 156
2232.92 160
2233.03 165
2233.14 170
2233.25 173
2233.36 174
2233.47 173
2233.57 168
2233.68 162
2233.79 156
2233.90 152
2234.01 151
2234.12 152
2234.22 154
2234.33 156
2234.44 158
2234.55 157
2234.66 154
2234.77 149
2234.87 143
2234.98 138
2235.09 134
2235.20 132
2235.31 132
2235.42 134
2235.52 135
2235.63 136
2235.74 137
2235.85 134
2235.96 130
2236.07 124
2236.17 117
2236.28 110
2236.39 103
2236.50 97
2236.61 93
2236.72 94
2236.82 98
2236.93 105
2237.04 116
2237.15 127
2237.26 137
2237.37 144
2237.48 146
2237.58 143
2237.69 134
2237.80 122
2237.91 107
2238.02 91
2238.13 76
2238.23 63
2238.34 53
2238.45 47
2238.56 43
2238.67 42
2238.78 41
2238.88 39
2238.99 35
2239.10 28
2239.21 19
2239.32 9
2239.43 0
2239.54 0
2239.64 0
2239.75 0
2239.86 0
2239.97 0
2240.08 0
2240.19 0
2240.29 0
2240.40 3
2240.51 10
2240.62 18
2240.73 28
2240.84 40
2240.95 53
2241.05 65
2241.16 77
2241.27 87
2241.38 94
2241.49 99
2241.60 102
2241.70 102
2241.81 101
2241.92 98
2242.03 94
2242.14 90
2242.25 84
2242.36 80
2242.46 75
2242.57 72
2242.68 70
2242.79 69
2242.90 68
2243.01 68
2243.12 69
2243.22 71
2243.33 72
2243.44 74
2243.55 75
2243.66 76
2243.77 77
2243.87 77
2243.98 78
2244.09 80
2244.20 83
2244.31 86
2244.42 89
2244.53 90
2244.63 91
2244.74 90
2244.85 89
2244.96 90
2245.07 94
2245.18 100
2245.29 109
2245.39 118
2245.50 128
2245.61 135
2245.72 139
2245.83 140
2245.94 138
2246.05 132
2246.16 126
2246.26 118
2246.37 111
2246.48 104
2246.59 98
2246.70 92
2246.81 87
2246.92 83
2247.02 78
2247.13 74
2247.24 71
2247.35 69
2247.46 69
2247.57 71
2247.68 75
2247.78 82
2247.89 91
2248.00 102
2248.11 112
2248.22 120
2248.33 125
2248.44 125
2248.55 120
2248.65 111
2248.76 100
2248.87 89
2248.98 81
2249.09 76
2249.20 75
2249.31 76
2249.41 79
2249.52 80
2249.63 79
2249.74 74
2249.85 66
2249.96 55
2250.07 44
2250.18 33
2250.28 25
2250.39 20
2250.50 19
2250.61 22
2250.72 29
2250.83 40
2250.94 52
2251.04 64
2251.15 73
2251.26 78
2251.37 79
2251.48 77
2251.59 71
2251.70 64
2251.81 57
2251.91 52
2252.02 49
2252.13 49
2252.24 52
2252.35 59
2252.46 68
2252.57 81
2252.68 97
2252.78 113
2252.89 130
2253.00 145
2253.11 159
2253.22 169
2253.33 175
2253.44 177
2253.55 173
2253.66 165
2253.76 154
2253.87 140
2253.98 128
2254.09 119
2254.20 116
2254.31 119
2254.42 129
2254.53 144
2254.63 160
2254.74 174
2254.85 184
2254.96 189
2255.07 188
2255.18 184
2255.29 179
2255.40 175
2255.50 176
2255.61 181
2255.72 190
2255.83 201
2255.94 211
2256.05 220
2256.16 225
2256.27 227
2256.38 227
2256.48 227
2256.59 228
2256.70 233
2256.81 240
2256.92 249
2257.03 256
2257.14 262
2257.25 264
2257.36 262
2257.46 258
2257.57 251
2257.68 244
2257.79 238
2257.90 234
2258.01 230
2258.12 227
2258.23 225
2258.34 222
2258.44 220
2258.55 218
2258.66 218
2258.77 221
2258.88 224
2258.99 227
2259.10 229
2259.21 228
2259.32 222
2259.42 214
2259.53 205
2259.64 195
2259.75 187
2259.86 182
2259.97 178
2260.08 175
2260.19 171
2260.30 166
2260.40 160
2260.51 152
2260.62 145
2260.73 137
2260.84 128
2260.95 120
2261.06 110
2261.17 99
2261.28 88
2261.39 78
2261.49 72
2261.60 70
2261.71 73
2261.82 79
2261.93 87
2262.04 95
2262.15 100
2262.26 102
2262.37 99
2262.48 93
2262.58 87
2262.69 83
2262.80 82
2262.91 83
2263.02 87
2263.13 91
2263.24 95
2263.35 97
2263.46 96
2263.57 93
2263.67 88
2263.78 82
2263.89 74
2264.00 65
2264.11 56
2264.22 47
2264.33 40
2264.44 34
2264.55 30
2264.66 27
2264.77 27
2264.87 28
2264.98 31
2265.09 34
2265.20 37
2265.31 42
2265.42 47
2265.53 51
2265.64 55
2265.75 58
2265.86 59
2265.96 60
2266.07 61
2266.18 63
2266.29 65
2266.40 67
2266.51 70
2266.62 71
2266.73 72
2266.84 71
2266.95 71
2267.06 72
2267.16 75
2267.27 80
2267.38 87
2267.49 96
2267.60 105
2267.71 112
2267.82 117
2267.93 119
2268.04 118
2268.15 114
2268.26 105
2268.37 93
2268.47 78
2268.58 62
2268.69 45
2268.80 30
2268.91 19
2269.02 12
2269.13 10
2269.24 11
2269.35 13
2269.46 16
2269.57 18
2269.68 21
2269.78 24
2269.89 31
2270.00 41
2270.11 55
2270.22 70
2270.33 85
2270.44 97
2270.55 105
2270.66 108
2270.77 108
2270.88 105
2270.99 103
2271.09 101
2271.20 99
2271.31 97
2271.42 93
2271.53 86
2271.64 77
2271.75 66
2271.86 55
2271.97 45
2272.08 36
2272.19 30
2272.30 25
2272.41 19
2272.51 14
2272.62 7
2272.73 1
2272.84 0
2272.95 0
2273.06 0
2273.17 0
2273.28 0
2273.39 0
2273.50 2
2273.61 6
2273.72 7
2273.83 7
2273.94 6
2274.04 5
2274.15 5
2274.26 7
2274.37 11
2274.48 18
2274.59 25
2274.70 33
2274.81 41
2274.92 49
2275.03 56
2275.14 64
2275.25 71
2275.36 79
2275.47 87
2275.57 96
2275.68 103
2275.79 110
2275.90 115
2276.01 117
2276.12 115
2276.23 110
2276.34 103
2276.45 94
2276.56 86
2276.67 79
2276.78 76
2276.89 76
2277.00 79
2277.11 83
2277.21 87
2277.32 88
2277.43 85
2277.54 78
2277.65 67
2277.76 53
2277.87 38
2277.98 22
2278.09 9
2278.20 0
2278.31 0
2278.42 0
2278.53 0
2278.64 0
2278.75 0
2278.86 13
2278.96 30
2279.07 47
2279.18 63
2279.29 74
2279.40 80
2279.51 79
2279.62 74
2279.73 67
2279.84 60
2279.95 56
2280.06 57
2280.17 62
2280.28 72
2280.39 86
2280.50 100
2280.61 115
2280.72 130
2280.82 143
2280.93 155
2281.04 165
2281.15 172
2281.26 177
2281.37 176
2281.48 171
2281.59 162
2281.70 149
2281.81 134
2281.92 118
2282.03 102
2282.14 88
2282.25 77
2282.36 70
2282.47 69
2282.58 73
2282.69 82
2282.80 95
2282.90 110
2283.01 124
2283.12 137
2283.23 148
2283.34 157
2283.45 164
2283.56 172
2283.67 181
2283.78 192
2283.89 203
2284.00 215
2284.11 226
2284.22 234
2284.33 239
2284.44 241
2284.55 239
2284.66 234
2284.77 229
2284.88 224
2284.99 219
2285.09 214
2285.20 208
2285.31 200
2285.42 190
2285.53 179
2285.64 168
2285.75 160
2285.86 157
2285.97 160
2286.08 170
2286.19 185
2286.30 205
2286.41 225
2286.52 243
2286.63 258
2286.74 268
2286.85 274
2286.96 276
2287.07 276
2287.18 276
2287.29 276
2287.40 277
2287.51 277
2287.62 277
2287.72 275
2287.83 270
2287.94 263
2288.05 253
2288.16 242
2288.27 231
2288.38 220
2288.49 210
2288.60 200
2288.71 191
2288.82 182
2288.93 173
2289.04 163
2289.15 153
2289.26 143
2289.37 132
2289.48 121
2289.59 111
2289.70 103
2289.81 96
2289.92 93
2290.03 93
2290.14 97
2290.25 102
2290.36 108
2290.47 111
2290.58 111
2290.69 105
2290.79 96
2290.90 82
2291.01 68
2291.12 55
2291.23 45
2291.34 39
2291.45 37
2291.56 38
2291.67 39
2291.78 40
2291.89 39
2292.00 37
2292.11 32
2292.22 28
2292.33 23
2292.44 19
2292.55 15
2292.66 12
2292.77 8
2292.88 6
2292.99 5
2293.10 5
2293.21 6
2293.32 9
2293.43 13
2293.54 17
2293.65 20
2293.76 22
2293.87 23
2293.98 24
2294.09 24
2294.20 23
2294.31 21
2294.42 19
2294.53 16
2294.64 11
2294.74 7
2294.85 2
2294.96 0
2295.07 0
2295.18 0
2295.29 0
2295.40 0
2295.51 0
2295.62 0
2295.73 0
2295.84 7
2295.95 18
2296.06 29
2296.17 37
2296.28 43
2296.39 45
2296.50 45
2296.61 42
2296.72 38
2296.83 36
2296.94 37
2297.05 40
2297.16 47
2297.27 55
2297.38 65
2297.49 73
2297.60 80
2297.71 85
2297.82 88
2297.93 90
2298.04 91
2298.15 92
2298.26 95
2298.37 98
2298.48 103
2298.59 108
2298.70 112
2298.81 115
2298.92 114
2299.03 112
2299.14 108
2299.25 104
2299.36 101
2299.47 99
2299.58 100
2299.69 101
2299.80 102
2299.91 104
2300.02 107
2300.13 111
2300.24 118
2300.35 129
2300.46 142
2300.57 158
2300.68 174
2300.79 190
2300.90 204
2301.01 217
2301.12 228
2301.23 239
2301.34 251
2301.45 266
2301.56 285
2301.67 308
2301.78 334
2301.89 364
2302.00 395
2302.11 428
2302.22 464
2302.33 502
2302.44 544
2302.55 590
2302.66 641
2302.77 696
2302.88 755
2302.99 815
2303.10 876
2303.21 936
2303.32 995
2303.43 1055
2303.54 1115
2303.65 1176
2303.76 1238
2303.87 1302
2303.98 1368
2304.09 1435
2304.20 1503
2304.31 1574
2304.42 1646
2304.53 1719
2304.64 1789
2304.75 1853
2304.86 1909
2304.97 1954
2305.08 1988
2305.19 2012
2305.30 2028
2305.41 2037
2305.52 2043
2305.63 2047
2305.74 2049
2305.85 2048
2305.96 2045
2306.07 2037
2306.18 2026
2306.29 2011
2306.40 1993
2306.51 1972
2306.62 1951
2306.73 1928
2306.84 1903
2306.95 1876
2307.06 1844
2307.17 1806
2307.28 1761
2307.39 1707
2307.50 1647
2307.61 1581
2307.72 1513
2307.83 1445
2307.94 1380
2308.05 1320
2308.16 1266
2308.27 1217
2308.38 1174
2308.49 1133
2308.60 1093
2308.71 1053
2308.82 1012
2308.93 970
2309.04 928
2309.15 888
2309.26 853
2309.37 822
2309.48 796
2309.59 774
2309.70 753
2309.81 732
2309.92 710
2310.03 684
2310.14 656
2310.25 628
2310.36 602
2310.47 580
2310.58 563
2310.69 550
2310.80 541
2310.91 532
2311.02 522
2311.13 508
2311.24 491
2311.35 470
2311.46 446
2311.57 422
2311.68 399
2311.79 378
2311.90 361
2312.01 348
2312.12 338
2312.23 330
2312.34 321
2312.45 311
2312.56 297
2312.67 283
2312.78 268
2312.89 256
2313.00 249
2313.11 248
2313.22 254
2313.33 263
2313.44 273
2313.56 281
2313.67 283
2313.78 281
2313.89 274
2314.00 264
2314.11 255
2314.22 249
2314.33 247
2314.44 249
2314.55 254
2314.66 259
2314.77 264
2314.88 265
2314.99 264
2315.10 261
2315.21 257
2315.32 255
2315.43 257
2315.54 262
2315.65 272
2315.76 285
2315.87 299
2315.98 312
2316.09 322
2316.20 327
2316.31 327
2316.42 323
2316.53 316
2316.64 309
2316.75 305
2316.86 307
2316.97 316
2317.08 331
2317.19 352
2317.30 377
2317.41 402
2317.52 428
2317.64 455
2317.75 485
2317.86 518
2317.97 556
2318.08 598
2318.19 643
2318.30 687
2318.41 727
2318.52 757
2318.63 776
2318.74 784
2318.85 783
2318.96 774
2319.07 763
2319.18 752
2319.29 744
2319.40 738
2319.51 734
2319.62 730
2319.73 725
2319.84 717
2319.95 706
2320.06 694
2320.17 682
2320.28 671
2320.39 662
2320.50 656
2320.61 654
2320.73 656
2320.84 661
2320.95 669
2321.06 675
2321.17 679
2321.28 678
2321.39 670
2321.50 654
2321.61 633
2321.72 610
2321.83 586
2321.94 564
2322.05 545
2322.16 528
2322.27 513
2322.38 496
2322.49 478
2322.60 456
2322.71 433
2322.82 410
2322.93 389
2323.04 372
2323.15 359
2323.27 351
2323.38 347
2323.49 344
2323.60 339
2323.71 333
2323.82 323
2323.93 309
2324.04 294
2324.15 278
2324.26 263
2324.37 251
2324.48 243
2324.59 240
2324.70 242
2324.81 248
2324.92 258
2325.03 270
2325.14 284
2325.25 296
2325.36 306
2325.47 310
2325.59 309
2325.70 302
2325.81 291
2325.92 276
2326.03 260
2326.14 244
2326.25 231
2326.36 219
2326.47 207
2326.58 194
2326.69 180
2326.80 165
2326.91 148
2327.02 130
2327.13 112
2327.24 96
2327.35 81
2327.46 68
2327.57 58
2327.69 51
2327.80 47
2327.91 46
2328.02 48
2328.13 52
2328.24 59
2328.35 67
2328.46 74
2328.57 80
2328.68 83
2328.79 82
2328.90 77
2329.01 69
2329.12 59
2329.23 49
2329.34 40
2329.45 33
2329.57 27
2329.68 23
2329.79 18
2329.90 12
2330.01 4
2330.12 0
2330.23 0
2330.34 0
2330.45 0
2330.56 0
2330.67 0
2330.78 0
2330.89 0
2331.00 4
2331.11 15
2331.22 28
2331.34 43
2331.45 60
2331.56 78
2331.67 98
2331.78 116
2331.89 134
2332.00 149
2332.11 161
2332.22 170
2332.33 177
2332.44 180
2332.55 180
2332.66 176
2332.77 168
2332.88 158
2333.00 147
2333.11 136
2333.22 127
2333.33 122
2333.44 121
2333.55 126
2333.66 134
2333.77 146
2333.88 158
2333.99 171
2334.10 181
2334.21 190
2334.32 196
2334.43 199
2334.55 200
2334.66 198
2334.77 193
2334.88 185
2334.99 175
2335.10 164
2335.21 153
2335.32 143
2335.43 134
2335.54 127
2335.65 121
2335.76 118
2335.87 117
2335.98 117
2336.10 119
2336.21 121
2336.32 124
2336.43 127
2336.54 128
2336.65 128
2336.76 128
2336.87 129
2336.98 133
2337.09 142
2337.20 154
2337.31 168
2337.43 182
2337.54 191
2337.65 192
2337.76 185
2337.87 169
2337.98 146
2338.09 120
2338.20 95
2338.31 74
2338.42 58
2338.53 48
2338.64 44
2338.75 43
2338.87 44
2338.98 46
2339.09 48
2339.20 51
2339.31 57
2339.42 65
2339.53 77
2339.64 93
2339.75 110
2339.86 127
2339.97 141
2340.08 151
2340.20 154
2340.31 152
2340.42 145
2340.53 134
2340.64 120
2340.75 107
2340.86 94
2340.97 84
2341.08 77
2341.19 75
2341.30 76
2341.42 81
2341.53 87
2341.64 92
2341.75 96
2341.86 96
2341.97 93
2342.08 88
2342.19 83
2342.30 79
2342.41 78
2342.52 80
2342.64 86
2342.75 94
2342.86 103
2342.97 111
2343.08 117
2343.19 120
2343.30 121
2343.41 117
2343.52 111
2343.63 102
2343.74 92
2343.86 83
2343.97 73
2344.08 64
2344.19 55
2344.30 45
2344.41 34
2344.52 22
2344.63 9
2344.74 0
2344.85 0
2344.97 0
2345.08 0
2345.19 0
2345.30 8
2345.41 19
2345.52 29
2345.63 37
2345.74 44
2345.85 49
2345.96 54
2346.07 60
2346.19 67
2346.30 74
2346.41 81
2346.52 87
2346.63 91
2346.74 94
2346.85 95
2346.96 96
2347.07 96
2347.19 96
2347.30 97
2347.41 96
2347.52 95
2347.63 94
2347.74 93
2347.85 93
2347.96 93
2348.07 94
2348.18 96
2348.30 96
2348.41 96
2348.52 94
2348.63 91
2348.74 89
2348.85 89
2348.96 90
2349.07 92
2349.18 95
2349.29 97
2349.41 97
2349.52 95
2349.63 91
2349.74 85
2349.85 80
2349.96 76
2350.07 74
2350.18 73
2350.29 74
2350.41 75
2350.52 76
2350.63 76
2350.74 75
2350.85 74
2350.96 73
2351.07 73
2351.18 75
2351.29 78
2351.41 83
2351.52 89
2351.63 96
2351.74 103
2351.85 109
2351.96 116
2352.07 123
2352.18 130
2352.29 138
2352.41 147
2352.52 156
2352.63 165
2352.74 172
2352.85 177
2352.96 180
2353.07 180
2353.18 177
2353.30 173
2353.41 168
2353.52 165
2353.63 163
2353.74 164
2353.85 165
2353.96 165
2354.07 162
2354.18 155
2354.30 143
2354.41 125
2354.52 105
2354.63 83
2354.74 63
2354.85 44
2354.96 27
2355.07 13
2355.19 3
2355.30 0
2355.41 0
2355.52 0
2355.63 0
2355.74 0
2355.85 4
2355.96 7
2356.08 8
2356.19 7
2356.30 3
2356.41 0
2356.52 0
2356.63 0
2356.74 3
2356.85 10
2356.97 18
2357.08 26
2357.19 34
2357.30 41
2357.41 50
2357.52 59
2357.63 71
2357.74 84
2357.86 99
2357.97 112
2358.08 123
2358.19 131
2358.30 136
2358.41 139
2358.52 141
2358.63 143
2358.75 144
2358.86 145
2358.97 145
2359.08 144
2359.19 141
2359.30 136
2359.41 130
2359.52 123
2359.64 115
2359.75 106
2359.86 95
2359.97 84
2360.08 72
2360.19 64
2360.30 60
2360.42 63
2360.53 74
2360.64 92
2360.75 113
2360.86 135
2360.97 153
2361.08 166
2361.19 171
2361.31 169
2361.42 162
2361.53 150
2361.64 137
2361.75 122
2361.86 108
2361.97 94
2362.09 82
2362.20 74
2362.31 69
2362.42 68
2362.53 71
2362.64 78
2362.75 87
2362.87 97
2362.98 107
2363.09 116
2363.20 124
2363.31 131
2363.42 137
2363.53 142
2363.65 144
2363.76 141
2363.87 134
2363.98 121
2364.09 102
2364.20 80
2364.31 57
2364.43 37
2364.54 21
2364.65 11
2364.76 7
2364.87 8
2364.98 12
2365.09 16
2365.21 19
2365.32 20
2365.43 20
2365.54 19
2365.65 18
2365.76 20
2365.87 24
2365.99 29
2366.10 35
2366.21 40
2366.32 44
2366.43 46
2366.54 45
2366.65 43
2366.77 40
2366.88 39
2366.99 39
2367.10 39
2367.21 40
2367.32 39
2367.44 39
2367.55 37
2367.66 34
2367.77 31
2367.88 28
2367.99 25
2368.10 21
2368.22 14
2368.33 6
2368.44 0
2368.55 0
2368.66 0
2368.77 0
2368.88 0
2369.00 0
2369.11 0
2369.22 0
2369.33 14
2369.44 31
2369.55 47
2369.67 60
2369.78 70
2369.89 75
2370.00 76
2370.11 73
2370.22 68
2370.33 62
2370.45 57
2370.56 56
2370.67 59
2370.78 65
2370.89 72
2371.00 79
2371.12 81
2371.23 79
2371.34 72
2371.45 61
2371.56 49
2371.67 38
2371.79 29
2371.90 23
2372.01 19
2372.12 17
2372.23 14
2372.34 9
2372.46 2
2372.57 0
2372.68 0
2372.79 0
2372.90 0
2373.01 0
2373.13 0
2373.24 12
2373.35 31
2373.46 50
2373.57 64
2373.68 72
2373.79 73
2373.91 69
2374.02 61
2374.13 52
2374.24 44
2374.35 37
2374.46 32
2374.58 28
2374.69 24
2374.80 20
2374.91 13
2375.02 5
2375.13 0
2375.25 0
2375.36 0
2375.47 0
2375.58 0
2375.69 0
2375.81 8
2375.92 19
2376.03 28
2376.14 33
2376.25 36
2376.36 36
2376.48 34
2376.59 31
2376.70 28
2376.81 24
2376.92 21
2377.03 17
2377.15 12
2377.26 5
2377.37 0
2377.48 0
2377.59 0
2377.70 0
2377.82 0
2377.93 0
2378.04 0
2378.15 1
2378.26 19
2378.37 37
2378.49 54
2378.60 67
2378.71 77
2378.82 82
2378.93 84
2379.05 83
2379.16 81
2379.27 78
2379.38 75
2379.49 70
2379.60 65
2379.72 59
2379.83 53
2379.94 49
2380.05 48
2380.16 51
2380.28 58
2380.39 69
2380.50 83
2380.61 96
2380.72 110
2380.83 121
2380.95 131
2381.06 140
2381.17 148
2381.28 156
2381.39 163
2381.51 168
2381.62 172
2381.73 172
2381.84 169
2381.95 163
2382.06 155
2382.18 146
2382.29 136
2382.40 128
2382.51 121
2382.62 118
2382.74 118
2382.85 120
2382.96 123
2383.07 129
2383.18 135
2383.29 140
2383.41 142
2383.52 142
2383.63 138
2383.74 130
2383.85 121
2383.97 111
2384.08 104
2384.19 101
2384.30 102
2384.41 107
2384.53 116
2384.64 126
2384.75 136
2384.86 145
2384.97 155
2385.09 165
2385.20 177
2385.31 191
2385.42 207
2385.53 223
2385.64 238
2385.76 250
2385.87 255
2385.98 253
2386.09 245
2386.20 230
2386.32 212
2386.43 192
2386.54 172
2386.65 154
2386.76 139
2386.88 127
2386.99 119
2387.10 113
2387.21 110
2387.32 107
2387.44 104
2387.55 102
2387.66 99
2387.77 98
2387.88 97
2388.00 99
2388.11 102
2388.22 107
2388.33 111
2388.44 114
2388.56 114
2388.67 112
2388.78 108
2388.89 103
2389.00 98
2389.12 94
2389.23 92
2389.34 90
2389.45 90
2389.56 90
2389.68 92
2389.79 95
2389.90 99
2390.01 106
2390.12 114
2390.24 123
2390.35 132
2390.46 140
2390.57 146
2390.68 150
2390.80 152
2390.91 152
2391.02 150
2391.13 148
2391.24 147
2391.36 145
2391.47 144
2391.58 143
2391.69 140
2391.81 136
2391.92 129
2392.03 119
2392.14 108
2392.25 96
2392.37 85
2392.48 76
2392.59 70
2392.70 66
2392.81 64
2392.93 61
2393.04 58
2393.15 52
2393.26 43
2393.37 34
2393.49 24
2393.60 15
2393.71 9
2393.82 6
2393.94 5
2394.05 6
2394.16 7
2394.27 8
2394.38 8
2394.50 9
2394.61 11
2394.72 16
2394.83 25
2394.94 36
2395.06 50
2395.17 64
2395.28 77
2395.39 87
2395.51 92
2395.62 93
2395.73 90
2395.84 85
2395.95 80
2396.07 75
2396.18 72
2396.29 71
2396.40 71
2396.51 69
2396.63 66
2396.74 60
2396.85 53
2396.96 46
2397.08 41
2397.19 39
2397.30 41
2397.41 46
2397.52 54
2397.64 63
2397.75 72
2397.86 81
2397.97 89
2398.09 98
2398.20 108
2398.31 117
2398.42 127
2398.53 136
2398.65 143
2398.76 147
2398.87 148
2398.98 148
2399.10 148
2399.21 149
2399.32 152
2399.43 159
2399.54 167
2399.66 176
2399.77 183
2399.88 188
2399.99 189
2400.11 186
2400.22 181
2400.33 175
2400.44 171
2400.56 170
2400.67 173
2400.78 178
2400.89 183
2401.00 189
2401.12 192
2401.23 192
2401.34 190
2401.45 187
2401.57 183
2401.68 179
2401.79 174
2401.90 168
2402.01 160
2402.13 150
2402.24 138
2402.35 124
2402.46 109
2402.58 94
2402.69 80
2402.80 68
2402.91 58
2403.03 49
2403.14 41
2403.25 34
2403.36 29
2403.48 26
2403.59 26
2403.70 31
2403.81 39
2403.92 52
2404.04 67
2404.15 85
2404.26 104
2404.37 122
2404.49 139
2404.60 153
2404.71 164
2404.82 171
2404.94 174
2405.05 174
2405.16 170
2405.27 164
2405.39 156
2405.50 149
2405.61 143
2405.72 138
2405.84 135
2405.95 133
2406.06 131
2406.17 128
2406.28 122
2406.40 113
2406.51 102
2406.62 89
2406.73 77
2406.85 65
2406.96 55
2407.07 48
2407.18 43
2407.30 40
2407.41 38
2407.52 37
2407.63 37
2407.75 37
2407.86 39
2407.97 41
2408.08 42
2408.20 41
2408.31 38
2408.42 32
2408.53 23
2408.65 11
2408.76 0
2408.87 0
2408.98 0
2409.10 0
2409.21 0
2409.32 0
2409.43 0
2409.55 0
2409.66 2
2409.77 13
2409.88 23
2410.00 32
2410.11 40
2410.22 46
2410.33 49
2410.45 51
2410.56 50
2410.67 47
2410.78 43
2410.90 38
2411.01 35
2411.12 36
2411.23 41
2411.35 51
2411.46 66
2411.57 82
2411.68 96
2411.80 105
2411.91 107
2412.02 102
2412.13 90
2412.25 76
2412.36 63
2412.47 53
2412.58 48
2412.70 47
2412.81 49
2412.92 53
2413.03 55
2413.15 57
2413.26 57
2413.37 59
2413.48 61
2413.60 65
2413.71 70
2413.82 75
2413.94 79
2414.05 83
2414.16 85
2414.27 87
2414.39 90
2414.50 93
2414.61 95
2414.72 96
2414.84 94
2414.95 88
2415.06 79
2415.17 68
2415.29 55
2415.40 43
2415.51 33
2415.62 27
2415.74 24
2415.85 24
2415.96 27
2416.07 34
2416.19 42
2416.30 52
2416.41 63
2416.53 74
2416.64 84
2416.75 92
2416.86 96
2416.98 97
2417.09 95
2417.20 89
2417.31 81
2417.43 71
2417.54 60
2417.65 48
2417.76 37
2417.88 26
2417.99 16
2418.10 9
2418.22 4
2418.33 5
2418.44 9
2418.55 19
2418.67 32
2418.78 47
2418.89 61
2419.00 72
2419.12 80
2419.23 82
2419.34 81
2419.46 77
2419.57 73
2419.68 71
2419.79 71
2419.91 75
2420.02 81
2420.13 88
2420.24 95
2420.36 100
2420.47 100
2420.58 97
2420.70 88
2420.81 77
2420.92 64
2421.03 52
2421.15 42
2421.26 38
2421.37 38
2421.48 42
2421.60 50
2421.71 59
2421.82 68
2421.94 74
2422.05 75
2422.16 71
2422.27 62
2422.39 49
2422.50 33
2422.61 15
2422.73 0
2422.84 0
2422.95 0
2423.06 0
2423.18 0
2423.29 0
2423.40 0
2423.52 0
2423.63 0
2423.74 12
2423.85 36
2423.97 62
2424.08 87
2424.19 109
2424.30 127
2424.42 138
2424.53 143
2424.64 143
2424.76 138
2424.87 133
2424.98 127
2425.09 122
2425.21 119
2425.32 117
2425.43 116
2425.55 116
2425.66 116
2425.77 115
2425.88 113
2426.00 109
2426.11 103
2426.22 95
2426.34 87
2426.45 79
2426.56 70
2426.68 62
2426.79 55
2426.90 49
2427.01 44
2427.13 41
2427.24 41
2427.35 43
2427.47 48
2427.58 56
2427.69 66
2427.80 78
2427.92 89
2428.03 99
2428.14 107
2428.26 112
2428.37 116
2428.48 120
2428.59 124
2428.71 130
2428.82 138
2428.93 146
2429.05 152
2429.16 155
2429.27 153
2429.39 145
2429.50 132
2429.61 112
2429.72 88
2429.84 62
2429.95 35
2430.06 8
2430.18 0
2430.29 0
2430.40 0
2430.51 0
2430.63 0
2430.74 0
2430.85 0
2430.97 0
2431.08 15
2431.19 42
2431.31 67
2431.42 88
2431.53 104
2431.64 115
2431.76 121
2431.87 123
2431.98 122
2432.10 119
2432.21 117
2432.32 115
2432.44 115
2432.55 115
2432.66 115
2432.78 116
2432.89 118
2433.00 118
2433.11 119
2433.23 119
2433.34 119
2433.45 118
2433.57 117
2433.68 115
2433.79 113
2433.91 110
2434.02 106
2434.13 102
2434.24 97
2434.36 91
2434.47 84
2434.58 76
2434.70 68
2434.81 62
2434.92 59
2435.04 59
2435.15 63
2435.26 70
2435.38 80
2435.49 92
2435.60 105
2435.71 119
2435.83 131
2435.94 143
2436.05 153
2436.17 160
2436.28 165
2436.39 166
2436.51 165
2436.62 161
2436.73 156
2436.85 151
2436.96 148
2437.07 146
2437.19 148
2437.30 153
2437.41 161
2437.52 171
2437.64 181
2437.75 191
2437.86 199
2437.98 205
2438.09 208
2438.20 208
2438.32 203
2438.43 194
2438.54 181
2438.66 163
2438.77 142
2438.88 120
2439.00 98
2439.11 78
2439.22 62
2439.34 50
2439.45 43
2439.56 41
2439.68 42
2439.79 45
2439.90 49
2440.01 52
2440.13 53
2440.24 52
2440.35 49
2440.47 46
2440.58 43
2440.69 42
2440.81 45
2440.92 51
2441.03 61
2441.15 73
2441.26 86
2441.37 99
2441.49 110
2441.60 118
2441.71 125
2441.83 131
2441.94 140
2442.05 152
2442.17 168
2442.28 189
2442.39 213
2442.51 238
2442.62 260
2442.73 277
2442.85 286
2442.96 288
2443.07 283
2443.19 273
2443.30 259
2443.41 242
2443.53 225
2443.64 207
2443.75 189
2443.86 172
2443.98 157
2444.09 145
2444.20 138
2444.32 135
2444.43 136
2444.54 138
2444.66 140
2444.77 139
2444.88 136
2445.00 132
2445.11 127
2445.22 123
2445.34 122
2445.45 124
2445.56 127
2445.68 131
2445.79 133
2445.90 133
2446.02 129
2446.13 122
2446.24 111
2446.36 98
2446.47 85
2446.58 73
2446.70 64
2446.81 61
2446.92 63
2447.04 72
2447.15 84
2447.26 99
2447.38 114
2447.49 127
2447.61 137
2447.72 142
2447.83 144
2447.95 144
2448.06 143
2448.17 141
2448.29 140
2448.40 141
2448.51 141
2448.63 140
2448.74 138
2448.85 135
2448.97 130
2449.08 125
2449.19 120
2449.31 118
2449.42 117
2449.53 117
2449.65 116
2449.76 113
2449.87 106
2449.99 95
2450.10 82
2450.21 69
2450.33 60
2450.44 55
2450.55 57
2450.67 62
2450.78 67
2450.89 71
2451.01 71
2451.12 66
2451.23 57
2451.35 46
2451.46 34
2451.57 24
2451.69 15
2451.80 7
2451.92 1
2452.03 0
2452.14 0
2452.26 0
2452.37 2
2452.48 11
2452.60 22
2452.71 35
2452.82 47
2452.94 56
2453.05 63
2453.16 67
2453.28 70
2453.39 70
2453.50 70
2453.62 69
2453.73 67
2453.84 64
2453.96 61
2454.07 57
2454.19 56
2454.30 57
2454.41 62
2454.53 70
2454.64 79
2454.75 88
2454.87 94
2454.98 97
2455.09 95
2455.21 89
2455.32 82
2455.43 73
2455.55 65
2455.66 58
2455.78 52
2455.89 46
2456.00 41
2456.12 37
2456.23 33
2456.34 30
2456.46 29
2456.57 31
2456.68 35
2456.80 41
2456.91 48
2457.02 56
2457.14 62
2457.25 66
2457.37 69
2457.48 68
2457.59 66
2457.71 62
2457.82 56
2457.93 50
2458.05 43
2458.16 36
2458.27 29
2458.39 21
2458.50 12
2458.62 3
2458.73 0
2458.84 0
2458.96 0
2459.07 0
2459.18 0
2459.30 0
2459.41 0
2459.52 0
2459.64 9
2459.75 22
2459.87 36
2459.98 50
2460.09 64
2460.21 77
2460.32 87
2460.43 92
2460.55 92
2460.66 86
2460.77 74
2460.89 58
2461.00 40
2461.12 22
2461.23 7
2461.34 0
2461.46 0
2461.57 0
2461.68 0
2461.80 6
2461.91 19
2462.03 34
2462.14 48
2462.25 62
2462.37 74
2462.48 85
2462.59 94
2462.71 102
2462.82 111
2462.93 122
2463.05 136
2463.16 153
2463.28 172
2463.39 193
2463.50 213
2463.62 232
2463.73 246
2463.84 255
2463.96 258
2464.07 256
2464.19 249
2464.30 237
2464.41 222
2464.53 206
2464.64 189
2464.76 173
2464.87 161
2464.98 153
2465.10 149
2465.21 148
2465.32 150
2465.44 153
2465.55 155
2465.67 157
2465.78 157
2465.89 157
2466.01 157
2466.12 156
2466.23 156
2466.35 156
2466.46 156
2466.58 155
2466.69 154
2466.80 154
2466.92 155
2467.03 158
2467.14 162
2467.26 167
2467.37 172
2467.49 177
2467.60 181
2467.71 185
2467.83 189
2467.94 193
2468.06 198
2468.17 204
2468.28 210
2468.40 217
2468.51 223
2468.62 228
2468.74 230
2468.85 228
2468.97 224
2469.08 216
2469.19 206
2469.31 195
2469.42 182
2469.54 170
2469.65 158
2469.76 147
2469.88 136
2469.99 128
2470.11 121
2470.22 115
2470.33 111
2470.45 106
2470.56 100
2470.67 93
2470.79 85
2470.90 74
2471.02 64
2471.13 55
2471.24 48
2471.36 46
2471.47 47
2471.59 51
2471.70 58
2471.81 65
2471.93 70
2472.04 72
2472.16 68
2472.27 59
2472.38 47
2472.50 32
2472.61 17
2472.73 3
2472.84 0
2472.95 0
2473.07 0
2473.18 0
2473.30 0
2473.41 4
2473.52 18
2473.64 33
2473.75 48
2473.87 62
2473.98 74
2474.09 82
2474.21 89
2474.32 93
2474.44 96
2474.55 98
2474.66 99
2474.78 99
2474.89 98
2475.01 96
2475.12 92
2475.23 89
2475.35 87
2475.46 87
2475.58 90
2475.69 96
2475.80 102
2475.92 109
2476.03 115
2476.15 119
2476.26 122
2476.37 124
2476.49 126
2476.60 129
2476.72 132
2476.83 135
2476.94 139
2477.06 142
2477.17 145
2477.29 148
2477.40 151
2477.51 153
2477.63 156
2477.74 156
2477.86 155
2477.97 152
2478.08 148
2478.20 144
2478.31 142
2478.43 144
2478.54 149
2478.66 159
2478.77 172
2478.88 185
2479.00 196
2479.11 204
2479.23 207
2479.34 205
2479.45 198
2479.57 188
2479.68 176
2479.80 165
2479.91 155
2480.02 148
2480.14 144
2480.25 141
2480.37 140
2480.48 140
2480.60 139
2480.71 137
2480.82 136
2480.94 136
2481.05 138
2481.17 142
2481.28 149
2481.39 159
2481.51 170
2481.62 182
2481.74 192
2481.85 201
2481.96 208
2482.08 213
2482.19 218
2482.31 223
2482.42 229
2482.54 236
2482.65 242
2482.76 245
2482.88 245
2482.99 241
2483.11 233
2483.22 222
2483.34 210
2483.45 198
2483.56 187
2483.68 177
2483.79 170
2483.91 163
2484.02 157
2484.13 151
2484.25 146
2484.36 143
2484.48 141
2484.59 142
2484.71 145
2484.82 147
2484.93 149
2485.05 148
2485.16 144
2485.28 135
2485.39 124
2485.51 111
2485.62 98
2485.73 87
2485.85 78
2485.96 72
2486.08 68
2486.19 63
2486.31 57
2486.42 49
2486.53 37
2486.65 23
2486.76 9
2486.88 0
2486.99 0
2487.11 0
2487.22 0
2487.33 0
2487.45 0
2487.56 0
2487.68 1
2487.79 8
2487.91 14
2488.02 18
2488.13 20
2488.25 21
2488.36 23
2488.48 25
2488.59 27
2488.71 29
2488.82 31
2488.93 34
2489.05 36
2489.16 37
2489.28 38
2489.39 40
2489.51 43
2489.62 46
2489.73 50
2489.85 55
2489.96 61
2490.08 68
2490.19 77
2490.31 88
2490.42 100
2490.54 113
2490.65 126
2490.76 138
2490.88 148
2490.99 154
2491.11 158
2491.22 159
2491.34 158
2491.45 155
2491.56 150
2491.68 146
2491.79 142
2491.91 138
2492.02 137
2492.14 138
2492.25 142
2492.37 150
2492.48 161
2492.59 174
2492.71 189
2492.82 204
2492.94 217
2493.05 228
2493.17 236
2493.28 241
2493.40 242
2493.51 242
2493.62 240
2493.74 237
2493.85 234
2493.97 232
2494.08 230
2494.20 229
2494.31 229
2494.43 229
2494.54 229
2494.65 230
2494.77 232
2494.88 236
2495.00 242
2495.11 251
2495.23 263
2495.34 278
2495.46 292
2495.57 305
2495.68 314
2495.80 318
2495.91 317
2496.03 312
2496.14 304
2496.26 296
2496.37 289
2496.49 284
2496.60 280
2496.72 276
2496.83 273
2496.94 268
2497.06 261
2497.17 254
2497.29 246
2497.40 239
2497.52 235
2497.63 234
2497.75 235
2497.86 239
2497.97 244
2498.09 249
2498.20 252
2498.32 253
2498.43 251
2498.55 245
2498.66 237
2498.78 226
2498.89 215
2499.01 204
2499.12 193
2499.23 184
2499.35 175
2499.46 166
2499.58 157
2499.69 147
2499.81 135
2499.92 124
2500.04 113
2500.15 105
2500.27 100
2500.38 99
2500.50 101
2500.61 105
2500.72 110
2500.84 117
2500.95 123
2501.07 131
2501.18 141
2501.30 152
2501.41 166
2501.53 181
2501.64 195
2501.76 208
2501.87 216
2501.99 221
2502.10 222
2502.21 220
2502.33 217
2502.44 214
2502.56 211
2502.67 209
2502.79 207
2502.90 203
2503.02 196
2503.13 185
2503.25 170
2503.36 152
2503.48 133
2503.59 116
2503.71 101
2503.82 92
2503.93 88
2504.05 87
2504.16 89
2504.28 89
2504.39 88
2504.51 83
2504.62 75
2504.74 65
2504.85 55
2504.97 47
2505.08 42
2505.20 42
2505.31 45
2505.43 51
2505.54 59
2505.65 66
2505.77 73
2505.88 77
2506.00 80
2506.11 81
2506.23 80
2506.34 78
2506.46 77
2506.57 76
2506.69 74
2506.80 73
2506.92 72
2507.03 70
2507.15 67
2507.26 63
2507.38 59
2507.49 56
2507.61 53
2507.72 52
2507.83 51
2507.95 51
2508.06 52
2508.18 52
2508.29 52
2508.41 51
2508.52 49
2508.64 46
2508.75 42
2508.87 38
2508.98 32
2509.10 27
2509.21 21
2509.33 14
2509.44 8
2509.56 1
2509.67 0
2509.79 0
2509.90 0
2510.02 0
2510.13 0
2510.25 0
2510.36 0
2510.48 0
2510.59 6
2510.70 15
2510.82 22
2510.93 26
2511.05 27
2511.16 24
2511.28 19
2511.39 13
2511.51 9
2511.62 8
2511.74 12
2511.85 21
2511.97 32
2512.08 47
2512.20 62
2512.31 79
2512.43 95
2512.54 112
2512.66 129
2512.77 146
2512.89 160
2513.00 171
2513.12 178
2513.23 179
2513.35 175
2513.46 167
2513.58 157
2513.69 147
2513.81 136
2513.92 127
2514.04 119
2514.15 112
2514.27 105
2514.38 99
2514.50 92
2514.61 86
2514.73 78
2514.84 70
2514.96 62
2515.07 52
2515.19 41
2515.30 31
2515.42 22
2515.53 16
2515.65 15
2515.76 18
2515.88 26
2515.99 35
2516.10 46
2516.22 56
2516.33 63
2516.45 68
2516.56 71
2516.68 75
2516.79 81
2516.91 90
2517.02 101
2517.14 112
2517.25 120
2517.37 125
2517.48 123
2517.60 118
2517.71 112
2517.83 108
2517.94 108
2518.06 113
2518.17 122
2518.29 133
2518.40 142
2518.52 146
2518.63 144
2518.75 137
2518.86 125
2518.98 112
2519.09 100
2519.21 90
2519.32 85
2519.44 84
2519.55 85
2519.67 89
2519.78 94
2519.90 97
2520.01 99
2520.13 99
2520.25 97
2520.36 95
2520.48 93
2520.59 91
2520.71 91
2520.82 91
2520.94 94
2521.05 98
2521.17 105
2521.28 113
2521.40 124
2521.51 136
2521.63 148
2521.74 158
2521.86 165
2521.97 169
2522.09 171
2522.20 171
2522.32 169
2522.43 167
2522.55 165
2522.66 163
2522.78 159
2522.89 153
2523.01 146
2523.12 136
2523.24 125
2523.35 113
2523.47 101
2523.58 89
2523.70 79
2523.81 72
2523.93 67
2524.04 66
2524.16 68
2524.27 74
2524.39 84
2524.50 98
2524.62 113
2524.73 129
2524.85 145
2524.96 159
2525.08 169
2525.19 176
2525.31 180
2525.42 181
2525.54 180
2525.66 178
2525.77 173
2525.89 168
2526.00 161
2526.12 153
2526.23 143
2526.35 133
2526.46 123
2526.58 113
2526.69 104
2526.81 96
2526.92 88
2527.04 82
2527.15 77
2527.27 74
2527.38 73
2527.50 75
2527.61 78
2527.73 82
2527.84 86
2527.96 88
2528.07 88
2528.19 86
2528.30 83
2528.42 80
2528.54 80
2528.65 83
2528.77 89
2528.88 97
2529.00 106
2529.11 113
2529.23 117
2529.34 117
2529.46 115
2529.57 111
2529.69 107
2529.80 106
2529.92 107
2530.03 111
2530.15 117
2530.26 124
2530.38 132
2530.49 139
2530.61 145
2530.73 150
2530.84 153
2530.96 152
2531.07 149
2531.19 141
2531.30 131
2531.42 118
2531.53 105
2531.65 93
2531.76 83
2531.88 77
2531.99 73
2532.11 72
2532.22 72
2532.34 71
2532.46 69
2532.57 66
2532.69 61
2532.80 56
2532.92 51
2533.03 47
2533.15 46
2533.26 46
2533.38 49
2533.49 53
2533.61 57
2533.72 61
2533.84 63
2533.95 63
2534.07 60
2534.19 53
2534.30 43
2534.42 31
2534.53 20
2534.65 10
2534.76 5
2534.88 6
2534.99 11
2535.11 21
2535.22 33
2535.34 45
2535.45 53
2535.57 56
2535.69 54
2535.80 48
2535.92 39
2536.03 29
2536.15 21
2536.26 15
2536.38 11
2536.49 11
2536.61 13
2536.72 14
2536.84 15
2536.95 13
2537.07 10
2537.19 5
2537.30 0
2537.42 0
2537.53 0
2537.65 0
2537.76 0
2537.88 5
2537.99 9
2538.11 11
2538.22 10
2538.34 7
2538.46 1
2538.57 0
2538.69 0
2538.80 0
2538.92 0
2539.03 0
2539.15 11
2539.26 26
2539.38 44
2539.50 61
2539.61 77
2539.73 90
2539.84 98
2539.96 101
2540.07 102
2540.19 100
2540.30 99
2540.42 99
2540.53 101
2540.65 104
2540.77 107
2540.88 109
2541.00 107
2541.11 103
2541.23 97
2541.34 90
2541.46 85
2541.57 82
2541.69 84
2541.81 91
2541.92 100
2542.04 112
2542.15 124
2542.27 135
2542.38 144
2542.50 152
2542.61 158
2542.73 164
2542.85 170
2542.96 176
2543.08 180
2543.19 181
2543.31 180
2543.42 176
2543.54 172
2543.65 167
2543.77 165
2543.89 167
2544.00 171
2544.12 178
2544.23 185
2544.35 191
2544.46 194
2544.58 195
2544.69 193
2544.81 189
2544.93 186
2545.04 184
2545.16 183
2545.27 184
2545.39 187
2545.50 192
2545.62 198
2545.74 205
2545.85 212
2545.97 219
2546.08 226
2546.20 231
2546.31 233
2546.43 232
2546.54 228
2546.66 222
2546.78 214
2546.89 205
2547.01 197
2547.12 191
2547.24 186
2547.35 185
2547.47 185
2547.59 189
2547.70 196
2547.82 205
2547.93 215
2548.05 225
2548.16 231
2548.28 234
2548.40 232
2548.51 227
2548.63 219
2548.74 212
2548.86 207
2548.97 205
2549.09 205
2549.21 207
2549.32 209
2549.44 210
2549.55 209
2549.67 208
2549.78 206
2549.90 205
2550.02 205
2550.13 209
2550.25 214
2550.36 222
2550.48 230
2550.59 237
2550.71 242
2550.83 246
2550.94 247
2551.06 246
2551.17 244
2551.29 242
2551.40 240
2551.52 237
2551.64 234
2551.75 231
2551.87 227
2551.98 223
2552.10 220
2552.21 218
2552.33 218
2552.45 222
2552.56 227
2552.68 234
2552.79 241
2552.91 247
2553.03 250
2553.14 250
2553.26 246
2553.37 240
2553.49 234
2553.60 229
2553.72 225
2553.84 222
2553.95 221
2554.07 221
2554.18 220
2554.30 218
2554.42 215
2554.53 212
2554.65 209
2554.76 208
2554.88 207
2554.99 208
2555.11 209
2555.23 212
2555.34 214
2555.46 216
2555.57 216
2555.69 214
2555.81 209
2555.92 203
2556.04 196
2556.15 189
2556.27 186
2556.38 186
2556.50 192
2556.62 201
2556.73 212
2556.85 223
2556.96 234
2557.08 244
2557.20 252
2557.31 260
2557.43 267
2557.54 274
2557.66 278
2557.78 279
2557.89 275
2558.01 265
2558.12 251
2558.24 234
2558.35 217
2558.47 201
2558.59 190
2558.70 182
2558.82 176
2558.93 171
2559.05 164
2559.17 156
2559.28 145
2559.40 134
2559.51 123
2559.63 114
2559.75 110
2559.86 110
2559.98 114
2560.09 123
2560.21 135
2560.33 150
2560.44 165
2560.56 180
2560.67 193
2560.79 203
2560.91 211
2561.02 215
2561.14 216
2561.25 214
2561.37 210
2561.49 205
2561.60 198
2561.72 190
2561.83 182
2561.95 173
2562.07 164
2562.18 156
2562.30 148
2562.41 143
2562.53 139
2562.65 139
2562.76 140
2562.88 143
2562.99 145
2563.11 146
2563.23 145
2563.34 141
2563.46 136
2563.57 129
2563.69 124
2563.81 121
2563.92 119
2564.04 120
2564.15 122
2564.27 124
2564.39 125
2564.50 125
2564.62 124
2564.73 123
2564.85 122
2564.97 122
2565.08 123
2565.20 127
2565.31 134
2565.43 143
2565.55 155
2565.66 170
2565.78 184
2565.89 199
2566.01 212
2566.13 221
2566.24 227
2566.36 228
2566.48 226
2566.59 220
2566.71 212
2566.82 202
2566.94 191
2567.06 182
2567.17 174
2567.29 169
2567.40 166
2567.52 166
2567.64 167
2567.75 167
2567.87 166
2567.98 162
2568.10 157
2568.22 151
2568.33 146
2568.45 145
2568.57 147
2568.68 153
2568.80 162
2568.91 172
2569.03 181
2569.15 187
2569.26 191
2569.38 191
2569.49 189
2569.61 185
2569.73 181
2569.84 178
2569.96 177
2570.08 178
2570.19 182
2570.31 190
2570.42 200
2570.54 211
2570.66 220
2570.77 226
2570.89 228
2571.01 226
2571.12 219
2571.24 209
2571.35 198
2571.47 188
2571.59 179
2571.70 171
2571.82 164
2571.94 158
2572.05 151
2572.17 144
2572.28 139
2572.40 135
2572.52 135
2572.63 139
2572.75 146
2572.87 154
2572.98 162
2573.10 169
2573.21 172
2573.33 172
2573.45 169
2573.56 164
2573.68 158
2573.80 155
2573.91 153
2574.03 154
2574.14 159
2574.26 168
2574.38 180
2574.49 195
2574.61 211
2574.73 226
2574.84 239
2574.96 248
2575.07 252
2575.19 251
2575.31 245
2575.42 237
2575.54 228
2575.66 219
2575.77 210
2575.89 201
2576.00 194
2576.12 188
2576.24 183
2576.35 180
2576.47 179
2576.59 178
2576.70 179
2576.82 180
2576.94 181
2577.05 182
2577.17 182
2577.28 183
2577.40 184
2577.52 186
2577.63 188
2577.75 190
2577.87 192
2577.98 193
2578.10 192
2578.22 191
2578.33 190
2578.45 188
2578.56 187
2578.68 186
2578.80 185
2578.91 183
2579.03 180
2579.15 177
2579.26 172
2579.38 168
2579.50 165
2579.61 164
2579.73 165
2579.84 168
2579.96 173
2580.08 177
2580.19 182
2580.31 185
2580.43 188
2580.54 190
2580.66 191
2580.78 191
2580.89 191
2581.01 190
2581.13 187
2581.24 184
2581.36 181
2581.47 178
2581.59 175
2581.71 173
2581.82 172
2581.94 171
2582.06 168
2582.17 164
2582.29 158
2582.41 149
2582.52 138
2582.64 126
2582.76 115
2582.87 103
2582.99 94
2583.10 86
2583.22 81
2583.34 78
2583.45 77
2583.57 79
2583.69 84
2583.80 92
2583.92 101
2584.04 110
2584.15 120
2584.27 129
2584.39 137
2584.50 145
2584.62 152
2584.74 158
2584.85 161
2584.97 162
2585.09 159
2585.20 152
2585.32 142
2585.43 131
2585.55 120
2585.67 110
2585.78 101
2585.90 93
2586.02 85
2586.13 76
2586.25 66
2586.37 56
2586.48 45
2586.60 36
2586.72 27
2586.83 18
2586.95 10
2587.07 1
2587.18 0
2587.30 0
2587.42 0
2587.53 0
2587.65 0
2587.77 0
2587.88 0
2588.00 0
2588.12 13
2588.23 29
2588.35 46
2588.47 61
2588.58 73
2588.70 81
2588.82 85
2588.93 86
2589.05 84
2589.17 83
2589.28 83
2589.40 87
2589.52 94
2589.63 104
2589.75 117
2589.87 129
2589.98 139
2590.10 147
2590.21 152
2590.33 154
2590.45 155
2590.56 156
2590.68 156
2590.80 157
2590.91 157
2591.03 156
2591.15 152
2591.26 145
2591.38 134
2591.50 121
2591.61 107
2591.73 96
2591.85 89
2591.96 87
2592.08 92
2592.20 101
2592.31 112
2592.43 123
2592.55 130
2592.66 133
2592.78 130
2592.90 123
2593.02 113
2593.13 102
2593.25 93
2593.37 87
2593.48 83
2593.60 83
2593.72 86
2593.83 92
2593.95 99
2594.07 107
2594.18 116
2594.30 123
2594.42 129
2594.53 133
2594.65 135
2594.77 134
2594.88 131
2595.00 128
2595.12 126
2595.23 125
2595.35 127
2595.47 132
2595.58 139
2595.70 149
2595.82 160
2595.93 172
2596.05 184
2596.17 196
2596.28 206
2596.40 214
2596.52 218
2596.63 218
2596.75 212
2596.87 201
2596.98 186
2597.10 169
2597.22 152
2597.33 138
2597.45 128
2597.57 122
2597.69 121
2597.80 123
2597.92 127
2598.04 132
2598.15 139
2598.27 146
2598.39 155
2598.50 165
2598.62 176
2598.74 187
2598.85 196
2598.97 202
2599.09 204
2599.20 201
2599.32 192
2599.44 177
2599.55 158
2599.67 136
2599.79 112
2599.90 88
2600.02 66
2600.14 48
2600.26 34
2600.37 27
2600.49 27
2600.61 33
2600.72 44
2600.84 60
2600.96 79
2601.07 97
2601.19 114
2601.31 128
2601.42 138
2601.54 143
2601.66 145
2601.78 142
2601.89 135
2602.01 127
2602.13 117
2602.24 107
2602.36 98
2602.48 92
2602.59 89
2602.71 89
2602.83 91
2602.94 96
2603.06 101
2603.18 108
2603.29 114
2603.41 119
2603.53 121
2603.65 121
2603.76 117
2603.88 112
2604.00 105
2604.11 99
2604.23 96
2604.35 96
2604.46 101
2604.58 111
2604.70 122
2604.82 132
2604.93 140
2605.05 145
2605.17 145
2605.28 142
2605.40 138
2605.52 135
2605.63 138
2605.75 147
2605.87 164
2605.99 185
2606.10 210
2606.22 236
2606.34 257
2606.45 274
2606.57 282
2606.69 284
2606.80 280
2606.92 271
2607.04 262
2607.16 253
2607.27 247
2607.39 245
2607.51 248
2607.62 255
2607.74 265
2607.86 276
2607.97 286
2608.09 294
2608.21 298
2608.33 298
2608.44 292
2608.56 282
2608.68 266
2608.79 247
2608.91 225
2609.03 202
2609.14 182
2609.26 165
2609.38 153
2609.50 147
2609.61 145
2609.73 147
2609.85 152
2609.96 158
2610.08 165
2610.20 172
2610.32 178
2610.43 183
2610.55 187
2610.67 189
2610.78 189
2610.90 188
2611.02 185
2611.14 183
2611.25 181
2611.37 180
2611.49 181
2611.60 183
2611.72 186
2611.84 189
2611.96 192
2612.07 193
2612.19 192
2612.31 189
2612.42 183
2612.54 173
2612.66 161
2612.78 147
2612.89 132
2613.01 118
2613.13 106
2613.24 98
2613.36 95
2613.48 98
2613.60 107
2613.71 120
2613.83 136
2613.95 152
2614.06 166
2614.18 175
2614.30 177
2614.42 172
2614.53 159
2614.65 141
2614.77 120
2614.88 100
2615.00 83
2615.12 69
2615.24 60
2615.35 52
2615.47 46
2615.59 40
2615.70 33
2615.82 26
2615.94 19
2616.06 14
2616.17 10
2616.29 7
2616.41 5
2616.53 3
2616.64 0
2616.76 0
2616.88 0
2616.99 0
2617.11 0
2617.23 0
2617.35 0
2617.46 2
2617.58 15
2617.70 28
2617.81 41
2617.93 52
2618.05 60
2618.17 67
2618.28 72
2618.40 77
2618.52 82
2618.64 87
2618.75 91
2618.87 94
2618.99 95
2619.10 92
2619.22 87
2619.34 80
2619.46 73
2619.57 65
2619.69 59
2619.81 56
2619.93 55
2620.04 58
2620.16 63
2620.28 69
2620.40 77
2620.51 84
2620.63 90
2620.75 93
2620.86 93
2620.98 90
2621.10 84
2621.22 76
2621.33 67
2621.45 59
2621.57 53
2621.69 49
2621.80 50
2621.92 53
2622.04 59
2622.16 65
2622.27 69
2622.39 70
2622.51 68
2622.62 62
2622.74 54
2622.86 46
2622.98 38
2623.09 32
2623.21 28
2623.33 26
2623.45 26
2623.56 26
2623.68 29
2623.80 33
2623.92 39
2624.03 45
2624.15 51
2624.27 54
2624.39 53
2624.50 47
2624.62 37
2624.74 24
2624.86 12
2624.97 2
2625.09 0
2625.21 0
2625.32 7
2625.44 18
2625.56 30
2625.68 44
2625.79 57
2625.91 68
2626.03 79
2626.15 90
2626.26 100
2626.38 109
2626.50 117
2626.62 124
2626.73 128
2626.85 130
2626.97 131
2627.09 131
2627.20 132
2627.32 134
2627.44 138
2627.56 141
2627.67 145
2627.79 147
2627.91 147
2628.03 144
2628.14 139
2628.26 134
2628.38 128
2628.50 123
2628.61 119
2628.73 116
2628.85 113
2628.97 111
2629.08 110
2629.20 110
2629.32 112
2629.44 116
2629.55 121
2629.67 127
2629.79 132
2629.91 136
2630.02 139
2630.14 141
2630.26 143
2630.38 143
2630.49 143
2630.61 141
2630.73 137
2630.85 131
2630.96 122
2631.08 112
2631.20 101
2631.32 89
2631.43 75
2631.55 60
2631.67 42
2631.79 22
2631.90 2
2632.02 0
2632.14 0
2632.26 0
2632.38 0
2632.49 0
2632.61 0
2632.73 0
2632.85 11
2632.96 26
2633.08 36
2633.20 40
2633.32 37
2633.43 31
2633.55 23
2633.67 15
2633.79 9
2633.90 7
2634.02 9
2634.14 15
2634.26 24
2634.37 35
2634.49 48
2634.61 61
2634.73 74
2634.85 86
2634.96 98
2635.08 109
2635.20 117
2635.32 121
2635.43 122
2635.55 118
2635.67 108
2635.79 94
2635.90 78
2636.02 60
2636.14 45
2636.26 34
2636.37 29
2636.49 31
2636.61 38
2636.73 49
2636.85 62
2636.96 75
2637.08 87
2637.20 98
2637.32 106
2637.43 114
2637.55 121
2637.67 127
2637.79 134
2637.90 140
2638.02 146
2638.14 152
2638.26 155
2638.38 156
2638.49 154
2638.61 150
2638.73 144
2638.85 138
2638.96 133
2639.08 129
2639.20 129
2639.32 131
2639.43 135
2639.55 140
2639.67 143
2639.79 143
2639.91 140
2640.02 134
2640.14 124
2640.26 114
2640.38 105
2640.49 97
2640.61 91
2640.73 87
2640.85 85
2640.97 82
2641.08 80
2641.20 77
2641.32 72
2641.44 68
2641.55 63
2641.67 58
2641.79 55
2641.91 54
2642.03 54
2642.14 54
2642.26 53
2642.38 52
2642.50 49
2642.61 44
2642.73 38
2642.85 32
2642.97 27
2643.09 25
2643.20 24
2643.32 25
2643.44 26
2643.56 28
2643.68 28
2643.79 27
2643.91 23
2644.03 19
2644.15 13
2644.26 8
2644.38 4
2644.50 3
2644.62 3
2644.74 7
2644.85 13
2644.97 22
2645.09 33
2645.21 46
2645.33 60
2645.44 75
2645.56 89
2645.68 103
2645.80 117
2645.91 129
2646.03 138
2646.15 145
2646.27 149
2646.39 150
2646.50 147
2646.62 143
2646.74 139
2646.86 137
2646.98 137
2647.09 140
2647.21 143
2647.33 146
2647.45 146
2647.57 143
2647.68 135
2647.80 124
2647.92 111
2648.04 97
2648.16 84
2648.27 74
2648.39 69
2648.51 68
2648.63 71
2648.74 77
2648.86 85
2648.98 92
2649.10 97
2649.22 97
2649.33 93
2649.45 85
2649.57 74
2649.69 60
2649.81 45
2649.92 30
2650.04 14
2650.16 0
2650.28 0
2650.40 0
2650.51 0
2650.63 0
2650.75 0
2650.87 0
2650.99 0
2651.10 0
2651.22 10
2651.34 25
2651.46 42
2651.58 56
2651.69 69
2651.81 79
2651.93 87
2652.05 94
2652.17 102
2652.28 113
2652.40 126
2652.52 141
2652.64 157
2652.76 171
2652.87 181
2652.99 187
2653.11 189
2653.23 188
2653.35 184
2653.46 181
2653.58 177
2653.70 173
2653.82 168
2653.94 162
2654.06 153
2654.17 141
2654.29 128
2654.41 114
2654.53 101
2654.65 90
2654.76 81
2654.88 76
2655.00 72
2655.12 71
2655.24 70
2655.35 71
2655.47 71
2655.59 72
2655.71 75
2655.83 79
2655.94 86
2656.06 94
2656.18 103
2656.30 112
2656.42 118
2656.54 120
2656.65 117
2656.77 110
2656.89 100
2657.01 87
2657.13 74
2657.24 61
2657.36 52
2657.48 45
2657.60 43
2657.72 44
2657.83 49
2657.95 58
2658.07 68
2658.19 79
2658.31 90
2658.43 97
2658.54 101
2658.66 100
2658.78 95
2658.90 87
2659.02 78
2659.13 69
2659.25 62
2659.37 58
2659.49 58
2659.61 61
2659.73 66
2659.84 75
2659.96 87
2660.08 101
2660.20 116
2660.32 133
2660.43 148
2660.55 161
2660.67 169
2660.79 172
2660.91 168
2661.03 160
2661.14 149
2661.26 137
2661.38 123
2661.50 111
2661.62 99
2661.74 88
2661.85 79
2661.97 73
2662.09 70
2662.21 69
2662.33 71
2662.44 74
2662.56 77
2662.68 78
2662.80 76
2662.92 73
2663.04 70
2663.15 67
2663.27 66
2663.39 68
2663.51 70
2663.63 73
2663.75 75
2663.86 76
2663.98 76
2664.10 77
2664.22 80
2664.34 84
2664.46 90
2664.57 97
2664.69 103
2664.81 107
2664.93 111
2665.05 114
2665.17 117
2665.28 122
2665.40 128
2665.52 136
2665.64 145
2665.76 153
2665.88 160
2665.99 164
2666.11 165
2666.23 163
2666.35 159
2666.47 154
2666.59 147
2666.70 139
2666.82 131
2666.94 122
2667.06 112
2667.18 101
2667.30 90
2667.41 79
2667.53 71
2667.65 65
2667.77 61
2667.89 59
2668.01 60
2668.12 61
2668.24 62
2668.36 62
2668.48 61
2668.60 60
2668.72 57
2668.83 53
2668.95 50
2669.07 48
2669.19 47
2669.31 49
2669.43 51
2669.54 55
2669.66 60
2669.78 64
2669.90 67
2670.02 70
2670.14 71
2670.26 71
2670.37 71
2670.49 70
2670.61 70
2670.73 70
2670.85 72
2670.97 74
2671.08 77
2671.20 79
2671.32 81
2671.44 81
2671.56 77
2671.68 71
2671.80 62
2671.91 52
2672.03 43
2672.15 35
2672.27 29
2672.39 25
2672.51 21
2672.62 17
2672.74 12
2672.86 5
2672.98 0
2673.10 0
2673.22 0
2673.34 0
2673.45 0
2673.57 0
2673.69 0
2673.81 0
2673.93 0
2674.05 2
2674.17 7
2674.28 14
2674.40 24
2674.52 35
2674.64 48
2674.76 60
2674.88 70
2674.99 76
2675.11 79
2675.23 80
2675.35 79
2675.47 78
2675.59 77
2675.71 78
2675.82 82
2675.94 87
2676.06 93
2676.18 101
2676.30 109
2676.42 118
2676.54 125
2676.65 131
2676.77 134
2676.89 135
2677.01 132
2677.13 128
2677.25 122
2677.37 117
2677.48 113
2677.60 111
2677.72 111
2677.84 113
2677.96 117
2678.08 123
2678.20 130
2678.31 139
2678.43 149
2678.55 159
2678.67 169
2678.79 176
2678.91 180
2679.03 181
2679.15 177
2679.26 170
2679.38 160
2679.50 150
2679.62 140
2679.74 131
2679.86 124
2679.98 119
2680.09 114
2680.21 108
2680.33 102
2680.45 96
2680.57 89
2680.69 83
2680.81 78
2680.92 73
2681.04 68
2681.16 61
2681.28 52
2681.40 40
2681.52 25
2681.64 11
2681.76 0
2681.87 0
2681.99 0
2682.11 1
2682.23 15
2682.35 33
2682.47 52
2682.59 71
2682.70 87
2682.82 103
2682.94 119
2683.06 136
2683.18 156
2683.30 178
2683.42 200
2683.54 220
2683.65 236
2683.77 245
2683.89 249
2684.01 248
2684.13 242
2684.25 234
2684.37 224
2684.49 213
2684.60 202
2684.72 192
2684.84 182
2684.96 175
2685.08 170
2685.20 166
2685.32 165
2685.44 166
2685.55 168
2685.67 172
2685.79 178
2685.91 184
2686.03 192
2686.15 200
2686.27 207
2686.39 211
2686.50 212
2686.62 210
2686.74 204
2686.86 194
2686.98 182
2687.10 169
2687.22 155
2687.34 141
2687.46 130
2687.57 123
2687.69 120
2687.81 122
2687.93 128
2688.05 136
2688.17 144
2688.29 149
2688.41 149
2688.52 144
2688.64 135
2688.76 123
2688.88 110
2689.00 98
2689.12 86
2689.24 78
2689.36 71
2689.48 68
2689.59 66
2689.71 65
2689.83 66
2689.95 67
2690.07 67
2690.19 65
2690.31 61
2690.43 55
2690.55 48
2690.66 42
2690.78 36
2690.90 32
2691.02 29
2691.14 29
2691.26 30
2691.38 32
2691.50 36
2691.62 43
2691.73 52
2691.85 64
2691.97 78
2692.09 91
2692.21 103
2692.33 112
2692.45 116
2692.57 114
2692.69 108
2692.80 99
2692.92 89
2693.04 79
2693.16 70
2693.28 63
2693.40 59
2693.52 56
2693.64 56
2693.76 57
2693.87 61
2693.99 68
2694.11 77
2694.23 87
2694.35 97
2694.47 104
2694.59 106
2694.71 103
2694.83 94
2694.95 80
2695.06 65
2695.18 50
2695.30 36
2695.42 25
2695.54 17
2695.66 12
2695.78 9
2695.90 8
2696.02 7
2696.14 7
2696.25 5
2696.37 3
2696.49 0
2696.61 0
2696.73 0
2696.85 0
2696.97 0
2697.09 0
2697.21 0
2697.33 5
2697.44 17
2697.56 28
2697.68 38
2697.80 46
2697.92 52
2698.04 56
2698.16 60
2698.28 64
2698.40 70
2698.52 78
2698.64 87
2698.75 96
2698.87 105
2698.99 111
2699.11 115
2699.23 117
2699.35 117
2699.47 115
2699.59 110
2699.71 104
2699.83 95
2699.94 85
2700.06 75
2700.18 65
2700.30 56
2700.42 49
2700.54 43
2700.66 38
2700.78 34
2700.90 29
2701.02 24
2701.14 19
2701.26 15
2701.37 12
2701.49 12
2701.61 14
2701.73 19
2701.85 26
2701.97 36
2702.09 46
2702.21 57
2702.33 68
2702.45 76
2702.57 83
2702.68 87
2702.80 89
2702.92 90
2703.04 91
2703.16 93
2703.28 97
2703.40 102
2703.52 107
2703.64 111
2703.76 111
2703.88 108
2704.00 102
2704.11 93
2704.23 85
2704.35 78
2704.47 75
2704.59 76
2704.71 80
2704.83 86
2704.95 95
2705.07 105
2705.19 114
2705.31 123
2705.43 129
2705.54 134
2705.66 137
2705.78 138
2705.90 136
2706.02 131
2706.14 122
2706.26 112
2706.38 99
2706.50 87
2706.62 75
2706.74 67
2706.86 63
2706.98 63
2707.09 67
2707.21 74
2707.33 82
2707.45 90
2707.57 100
2707.69 112
2707.81 126
2707.93 143
2708.05 162
2708.17 182
2708.29 201
2708.41 217
2708.53 228
2708.65 236
2708.76 240
2708.88 241
2709.00 240
2709.12 236
2709.24 228
2709.36 217
2709.48 205
2709.60 190
2709.72 177
2709.84 166
2709.96 158
2710.08 153
2710.20 150
2710.32 147
2710.43 142
2710.55 135
2710.67 125
2710.79 114
2710.91 102
2711.03 90
2711.15 80
2711.27 70
2711.39 61
2711.51 54
2711.63 48
2711.75 46
2711.87 47
2711.99 51
2712.11 59
2712.22 70
2712.34 81
2712.46 91
2712.58 100
2712.70 106
2712.82 108
2712.94 107
2713.06 102
2713.18 93
2713.30 82
2713.42 70
2713.54 58
2713.66 46
2713.78 37
2713.90 29
2714.02 23
2714.13 20
2714.25 19
2714.37 20
2714.49 24
2714.61 30
2714.73 36
2714.85 43
2714.97 48
2715.09 51
2715.21 50
2715.33 47
2715.45 41
2715.57 34
2715.69 26
2715.81 20
2715.93 17
2716.05 16
2716.17 18
2716.28 20
2716.40 20
2716.52 19
2716.64 14
2716.76 8
2716.88 2
2717.00 0
2717.12 1
2717.24 9
2717.36 23
2717.48 40
2717.60 59
2717.72 75
2717.84 87
2717.96 95
2718.08 100
2718.20 103
2718.32 106
2718.43 110
2718.55 114
2718.67 119
2718.79 123
2718.91 127
2719.03 133
2719.15 141
2719.27 153
2719.39 167
2719.51 183
2719.63 196
2719.75 206
2719.87 210
2719.99 208
2720.11 204
2720.23 198
2720.35 193
2720.47 189
2720.59 186
2720.71 182
2720.83 175
2720.94 165
2721.06 151
2721.18 134
2721.30 116
2721.42 99
2721.54 83
2721.66 68
2721.78 53
2721.90 38
2722.02 24
2722.14 9
2722.26 0
2722.38 0
2722.50 0
2722.62 0
2722.74 0
2722.86 0
2722.98 0
2723.10 0
2723.22 0
2723.34 13
2723.46 32
2723.58 53
2723.70 74
2723.81 92
2723.93 105
2724.05 112
2724.17 111
2724.29 105
2724.41 95
2724.53 85
2724.65 77
2724.77 73
2724.89 73
2725.01 79
2725.13 86
2725.25 95
2725.37 102
2725.49 105
2725.61 104
2725.73 99
2725.85 91
2725.97 81
2726.09 71
2726.21 64
2726.33 62
2726.45 65
2726.57 75
2726.69 88
2726.81 104
2726.93 120
2727.05 134
2727.17 146
2727.28 155
2727.40 162
2727.52 170
2727.64 179
2727.76 191
2727.88 204
2728.00 218
2728.12 230
2728.24 238
2728.36 241
2728.48 238
2728.60 229
2728.72 217
2728.84 204
2728.96 193
2729.08 185
2729.20 180
2729.32 178
2729.44 179
2729.56 180
2729.68 182
2729.80 183
2729.92 183
2730.04 184
2730.16 185
2730.28 185
2730.40 185
2730.52 184
2730.64 183
2730.76 181
2730.88 178
2731.00 175
2731.12 173
2731.24 172
2731.36 172
2731.48 171
2731.60 169
2731.72 165
2731.83 159
2731.95 150
2732.07 138
2732.19 125
2732.31 112
2732.43 99
2732.55 89
2732.67 82
2732.79 79
2732.91 79
2733.03 84
2733.15 93
2733.27 104
2733.39 117
2733.51 130
2733.63 141
2733.75 150
2733.87 156
2733.99 157
2734.11 156
2734.23 152
2734.35 149
2734.47 146
2734.59 146
2734.71 150
2734.83 157
2734.95 168
2735.07 181
2735.19 194
2735.31 206
2735.43 214
2735.55 219
2735.67 219
2735.79 215
2735.91 209
2736.03 202
2736.15 197
2736.27 193
2736.39 191
2736.51 193
2736.63 196
2736.75 201
2736.87 205
2736.99 210
2737.11 213
2737.23 214
2737.35 212
2737.47 207
2737.59 201
2737.71 194
2737.83 187
2737.95 181
2738.07 177
2738.19 175
2738.31 176
2738.43 179
2738.55 184
2738.67 191
2738.79 198
2738.91 206
2739.03 212
2739.15 217
2739.27 221
2739.39 223
2739.51 223
2739.63 221
2739.75 218
2739.87 211
2739.99 202
2740.11 191
2740.23 179
2740.35 168
2740.47 160
2740.59 157
2740.71 158
2740.83 163
2740.95 171
2741.07 179
2741.19 185
2741.31 190
2741.43 192
2741.55 192
2741.67 192
2741.79 193
2741.91 194
2742.03 197
2742.15 201
2742.27 205
2742.39 210
2742.51 215
2742.63 221
2742.75 227
2742.87 232
2742.99 237
2743.11 243
2743.23 249
2743.35 255
2743.47 262
2743.59 269
2743.71 275
2743.83 279
2743.95 282
2744.07 281
2744.19 278
2744.31 273
2744.43 267
2744.55 261
2744.67 253
2744.79 244
2744.91 234
2745.03 223
2745.15 212
2745.27 202
2745.39 195
2745.51 193
2745.63 196
2745.75 202
2745.87 210
2745.99 218
2746.11 223
2746.23 225
2746.35 223
2746.47 218
2746.59 212
2746.71 207
2746.83 204
2746.95 204
2747.07 207
2747.19 212
2747.31 218
2747.43 225
2747.55 230
2747.67 233
2747.79 232
2747.91 228
2748.03 221
2748.15 211
2748.27 200
2748.39 187
2748.51 175
2748.63 163
2748.75 154
2748.87 146
2748.99 139
2749.11 133
2749.23 127
2749.35 119
2749.47 111
2749.59 102
2749.71 92
2749.83 85
2749.95 79
2750.07 77
2750.19 78
2750.31 81
2750.43 85
2750.55 89
2750.67 91
2750.79 91
2750.91 89
2751.03 86
2751.15 84
2751.28 83
2751.40 84
2751.52 90
2751.64 98
2751.76 109
2751.88 121
2752.00 133
2752.12 142
2752.24 148
2752.36 152
2752.48 153
2752.60 154
2752.72 157
2752.84 162
2752.96 172
2753.08 187
2753.20 204
2753.32 222
2753.44 239
2753.56 252
2753.68 259
2753.80 262
2753.92 261
2754.04 258
2754.16 254
2754.28 251
2754.40 250
2754.52 250
2754.64 250
2754.76 249
2754.88 248
2755.00 246
2755.12 244
2755.24 241
2755.36 239
2755.48 237
2755.60 235
2755.72 233
2755.85 232
2755.97 232
2756.09 232
2756.21 234
2756.33 235
2756.45 235
2756.57 233
2756.69 229
2756.81 221
2756.93 213
2757.05 205
2757.17 199
2757.29 198
2757.41 203
2757.53 214
2757.65 227
2757.77 242
2757.89 254
2758.01 262
2758.13 264
2758.25 260
2758.37 250
2758.49 237
2758.61 221
2758.73 206
2758.85 192
2758.97 182
2759.09 174
2759.22 170
2759.34 168
2759.46 168
2759.58 168
2759.70 167
2759.82 164
2759.94 158
2760.06 149
2760.18 136
2760.30 121
2760.42 105
2760.54 91
2760.66 78
2760.78 68
2760.90 61
2761.02 57
2761.14 56
2761.26 55
2761.38 54
2761.50 52
2761.62 49
2761.74 45
2761.86 41
2761.98 38
2762.11 37
2762.23 37
2762.35 39
2762.47 41
2762.59 43
2762.71 44
2762.83 45
2762.95 46
2763.07 48
2763.19 52
2763.31 60
2763.43 70
2763.55 81
2763.67 94
2763.79 106
2763.91 117
2764.03 127
2764.15 138
2764.27 149
2764.39 160
2764.51 170
2764.64 177
2764.76 180
2764.88 177
2765.00 170
2765.12 158
2765.24 144
2765.36 130
2765.48 119
2765.60 111
2765.72 106
2765.84 102
2765.96 99
2766.08 93
2766.20 85
2766.32 75
2766.44 63
2766.56 50
2766.68 37
2766.80 26
2766.93 16
2767.05 10
2767.17 6
2767.29 6
2767.41 9
2767.53 15
2767.65 24
2767.77 34
2767.89 43
2768.01 50
2768.13 54
2768.25 55
2768.37 52
2768.49 45
2768.61 35
2768.73 24
2768.85 11
2768.98 0
2769.10 0
2769.22 0
2769.34 0
2769.46 0
2769.58 0
2769.70 0
2769.82 0
2769.94 1
2770.06 11
2770.18 21
2770.30 30
2770.42 38
2770.54 45
2770.66 51
2770.78 54
2770.91 55
2771.03 54
2771.15 51
2771.27 46
2771.39 40
2771.51 35
2771.63 30
2771.75 28
2771.87 27
2771.99 29
2772.11 35
2772.23 42
2772.35 51
2772.47 59
2772.59 68
2772.72 75
2772.84 82
2772.96 89
2773.08 97
2773.20 108
2773.32 120
2773.44 134
2773.56 146
2773.68 155
2773.80 159
2773.92 157
2774.04 149
2774.16 137
2774.28 123
2774.40 108
2774.53 94
2774.65 81
2774.77 69
2774.89 59
2775.01 49
2775.13 41
2775.25 35
2775.37 32
2775.49 32
2775.61 36
2775.73 43
2775.85 52
2775.97 62
2776.10 71
2776.22 79
2776.34 86
2776.46 91
2776.58 96
2776.70 100
2776.82 104
2776.94 110
2777.06 117
2777.18 126
2777.30 137
2777.42 148
2777.54 160
2777.67 171
2777.79 181
2777.91 189
2778.03 194
2778.15 197
2778.27 196
2778.39 193
2778.51 188
2778.63 181
2778.75 173
2778.87 164
2778.99 153
2779.11 142
2779.24 128
2779.36 111
2779.48 92
2779.60 70
2779.72 47
2779.84 24
2779.96 4
2780.08 0
2780.20 0
2780.32 0
2780.44 0
2780.56 0
2780.69 8
2780.81 17
2780.93 21
2781.05 20
2781.17 15
2781.29 8
2781.41 0
2781.53 0
2781.65 0
2781.77 0
2781.89 0
2782.02 0
2782.14 0
2782.26 1
2782.38 5
2782.50 8
2782.62 9
2782.74 9
2782.86 6
2782.98 4
2783.10 2
2783.22 2
2783.35 4
2783.47 9
2783.59 16
2783.71 24
2783.83 29
2783.95 33
2784.07 34
2784.19 33
2784.31 33
2784.43 34
2784.55 38
2784.68 45
2784.80 54
2784.92 65
2785.04 75
2785.16 86
2785.28 96
2785.40 106
2785.52 117
2785.64 128
2785.76 139
2785.89 148
2786.01 156
2786.13 160
2786.25 161
2786.37 159
2786.49 154
2786.61 147
2786.73 140
2786.85 132
2786.97 126
2787.09 123
2787.22 123
2787.34 128
2787.46 136
2787.58 146
2787.70 157
2787.82 165
2787.94 169
2788.06 167
2788.18 158
2788.31 144
2788.43 126
2788.55 106
2788.67 87
2788.79 70
2788.91 58
2789.03 51
2789.15 49
2789.27 53
2789.39 61
2789.52 72
2789.64 85
2789.76 100
2789.88 115
2790.00 130
2790.12 144
2790.24 157
2790.36 168
2790.48 176
2790.60 180
2790.73 179
2790.85 174
2790.97 165
2791.09 153
2791.21 139
2791.33 126
2791.45 116
2791.57 110
2791.69 109
2791.82 114
2791.94 124
2792.06 139
2792.18 158
2792.30 177
2792.42 194
2792.54 207
2792.66 215
2792.78 216
2792.91 211
2793.03 202
2793.15 191
2793.27 179
2793.39 168
2793.51 160
2793.63 156
2793.75 155
2793.87 157
2794.00 159
2794.12 161
2794.24 161
2794.36 156
2794.48 147
2794.60 135
2794.72 121
2794.84 108
2794.97 98
2795.09 95
2795.21 98
2795.33 109
2795.45 126
2795.57 145
2795.69 164
2795.81 180
2795.93 190
2796.06 195
2796.18 196
2796.30 195
2796.42 195
2796.54 197
2796.66 202
2796.78 210
2796.90 219
2797.03 228
2797.15 234
2797.27 238
2797.39 239
2797.51 237
2797.63 232
2797.75 227
2797.87 220
2798.00 214
2798.12 209
2798.24 205
2798.36 202
2798.48 202
2798.60 202
2798.72 201
2798.84 199
2798.97 195
2799.09 189
2799.21 180
2799.33 170
2799.45 159
2799.57 149
2799.69 140
2799.81 131
2799.94 124
2800.06 119
2800.18 115
2800.30 114
2800.42 116
2800.54 120
2800.66 128
2800.78 138
2800.91 150
2801.03 162
2801.15 174
2801.27 184
2801.39 195
2801.51 205
2801.63 214
2801.75 224
2801.88 234
2802.00 243
2802.12 251
2802.24 258
2802.36 264
2802.48 270
2802.60 278
2802.73 287
2802.85 298
2802.97 309
2803.09 318
2803.21 322
2803.33 322
2803.45 318
2803.57 311
2803.70 304
2803.82 297
2803.94 292
2804.06 290
2804.18 289
2804.30 288
2804.42 286
2804.55 283
2804.67 280
2804.79 277
2804.91 274
2805.03 274
2805.15 275
2805.27 278
2805.40 284
2805.52 290
2805.64 296
2805.76 300
2805.88 302
2806.00 300
2806.12 295
2806.25 287
2806.37 281
2806.49 277
2806.61 278
2806.73 284
2806.85 295
2806.97 309
2807.10 324
2807.22 337
2807.34 345
2807.46 347
2807.58 343
2807.70 335
2807.82 323
2807.95 309
2808.07 295
2808.19 281
2808.31 267
2808.43 256
2808.55 247
2808.67 242
2808.80 240
2808.92 240
2809.04 242
2809.16 243
2809.28 243
2809.40 238
2809.52 230
2809.65 217
2809.77 201
2809.89 184
2810.01 169
2810.13 157
2810.25 149
2810.37 146
2810.50 148
2810.62 152
2810.74 157
2810.86 162
2810.98 162
2811.10 159
2811.23 151
2811.35 139
2811.47 124
2811.59 110
2811.71 98
2811.83 91
2811.95 89
2812.08 91
2812.20 95
2812.32 101
2812.44 105
2812.56 106
2812.68 102
2812.81 95
2812.93 86
2813.05 75
2813.17 64
2813.29 54
2813.41 46
2813.53 40
2813.66 35
2813.78 33
2813.90 34
2814.02 38
2814.14 45
2814.26 53
2814.39 63
2814.51 72
2814.63 80
2814.75 85
2814.87 87
2814.99 87
2815.12 85
2815.24 82
2815.36 80
2815.48 79
2815.60 80
2815.72 85
2815.84 93
2815.97 104
2816.09 118
2816.21 131
2816.33 143
2816.45 152
2816.57 156
2816.70 157
2816.82 154
2816.94 150
2817.06 146
2817.18 142
2817.30 139
2817.43 135
2817.55 131
2817.67 124
2817.79 116
2817.91 106
2818.03 95
2818.16 87
2818.28 83
2818.40 82
2818.52 86
2818.64 93
2818.76 101
2818.89 109
2819.01 115
2819.13 119
2819.25 122
2819.37 125
2819.49 130
2819.62 137
2819.74 145
2819.86 154
2819.98 161
2820.10 163
2820.22 161
2820.35 153
2820.47 139
2820.59 122
2820.71 102
2820.83 83
2820.96 66
2821.08 51
2821.20 39
2821.32 29
2821.44 20
2821.56 11
2821.69 1
2821.81 0
2821.93 0
2822.05 0
2822.17 0
2822.29 0
2822.42 0
2822.54 0
2822.66 2
2822.78 21
2822.90 41
2823.02 59
2823.15 75
2823.27 88
2823.39 98
2823.51 106
2823.63 112
2823.76 116
2823.88 118
2824.00 119
2824.12 118
2824.24 115
2824.36 113
2824.49 111
2824.61 111
2824.73 113
2824.85 117
2824.97 123
2825.10 128
2825.22 131
2825.34 133
2825.46 132
2825.58 130
2825.70 127
2825.83 124
2825.95 121
2826.07 120
2826.19 119
2826.31 117
2826.44 114
2826.56 109
2826.68 103
2826.80 95
2826.92 86
2827.04 76
2827.17 67
2827.29 59
2827.41 52
2827.53 47
2827.65 44
2827.78 45
2827.90 50
2828.02 58
2828.14 67
2828.26 77
2828.39 84
2828.51 87
2828.63 84
2828.75 78
2828.87 71
2829.00 64
2829.12 59
2829.24 59
2829.36 62
2829.48 69
2829.60 76
2829.73 83
2829.85 90
2829.97 95
2830.09 100
2830.21 105
2830.34 111
2830.46 116
2830.58 122
2830.70 129
2830.82 135
2830.95 142
2831.07 151
2831.19 161
2831.31 173
2831.43 185
2831.56 197
2831.68 207
2831.80 213
2831.92 214
2832.04 209
2832.17 200
2832.29 187
2832.41 172
2832.53 157
2832.65 143
2832.78 132
2832.90 124
2833.02 122
2833.14 122
2833.26 126
2833.39 132
2833.51 138
2833.63 145
2833.75 150
2833.87 153
2834.00 155
2834.12 156
2834.24 156
2834.36 157
2834.48 158
2834.61 159
2834.73 160
2834.85 160
2834.97 158
2835.09 154
2835.22 148
2835.34 140
2835.46 132
2835.58 126
2835.70 125
2835.83 128
2835.95 137
2836.07 148
2836.19 161
2836.31 174
2836.44 186
2836.56 194
2836.68 199
2836.80 201
2836.92 201
2837.05 199
2837.17 195
2837.29 189
2837.41 183
2837.53 177
2837.66 172
2837.78 168
2837.90 167
2838.02 169
2838.15 173
2838.27 179
2838.39 185
2838.51 188
2838.63 189
2838.76 186
2838.88 179
2839.00 168
2839.12 155
2839.24 140
2839.37 125
2839.49 111
2839.61 99
2839.73 91
2839.85 88
2839.98 89
2840.10 95
2840.22 106
2840.34 119
2840.47 133
2840.59 146
2840.71 156
2840.83 164
2840.95 169
2841.08 172
2841.20 174
2841.32 175
2841.44 176
2841.57 175
2841.69 173
2841.81 168
2841.93 160
2842.05 153
2842.18 146
2842.30 142
2842.42 142
2842.54 145
2842.66 151
2842.79 157
2842.91 163
2843.03 166
2843.15 166
2843.28 164
2843.40 161
2843.52 157
2843.64 154
2843.76 153
2843.89 153
2844.01 155
2844.13 158
2844.25 161
2844.38 166
2844.50 172
2844.62 179
2844.74 184
2844.86 188
2844.99 189
2845.11 186
2845.23 180
2845.35 170
2845.48 158
2845.60 146
2845.72 136
2845.84 127
2845.97 120
2846.09 113
2846.21 105
2846.33 96
2846.45 84
2846.58 70
2846.70 55
2846.82 41
2846.94 29
2847.07 21
2847.19 17
2847.31 18
2847.43 21
2847.55 27
2847.68 32
2847.80 36
2847.92 38
2848.04 37
2848.17 36
2848.29 33
2848.41 31
2848.53 30
2848.66 29
2848.78 28
2848.90 26
2849.02 20
2849.14 12
2849.27 0
2849.39 0
2849.51 0
2849.63 0
2849.76 0
2849.88 0
2850.00 0
2850.12 0
2850.25 13
2850.37 30
2850.49 46
2850.61 58
2850.74 68
2850.86 76
2850.98 82
2851.10 87
2851.23 90
2851.35 92
2851.47 93
2851.59 92
2851.71 89
2851.84 86
2851.96 82
2852.08 78
2852.20 75
2852.33 72
2852.45 71
2852.57 70
2852.69 69
2852.82 68
2852.94 67
2853.06 66
2853.18 64
2853.31 63
2853.43 61
2853.55 60
2853.67 60
2853.80 62
2853.92 65
2854.04 69
2854.16 75
2854.29 81
2854.41 87
2854.53 93
2854.65 98
2854.78 103
2854.90 108
2855.02 116
2855.14 125
2855.27 136
2855.39 151
2855.51 167
2855.63 186
2855.75 204
2855.88 221
2856.00 236
2856.12 244
2856.24 245
2856.37 238
2856.49 224
2856.61 203
2856.73 180
2856.86 157
2856.98 139
2857.10 128
2857.22 124
2857.35 127
2857.47 136
2857.59 147
2857.71 159
2857.84 170
2857.96 179
2858.08 187
2858.21 194
2858.33 201
2858.45 209
2858.57 217
2858.70 225
2858.82 231
2858.94 234
2859.06 233
2859.19 228
2859.31 219
2859.43 206
2859.55 192
2859.68 179
2859.80 167
2859.92 159
2860.04 154
2860.17 155
2860.29 160
2860.41 168
2860.53 180
2860.66 192
2860.78 204
2860.90 214
2861.02 222
2861.15 226
2861.27 228
2861.39 228
2861.51 228
2861.64 230
2861.76 234
2861.88 240
2862.00 248
2862.13 257
2862.25 264
2862.37 269
2862.50 270
2862.62 268
2862.74 264
2862.86 260
2862.99 255
2863.11 252
2863.23 249
2863.35 246
2863.48 241
2863.60 234
2863.72 222
2863.84 207
2863.97 188
2864.09 167
2864.21 148
2864.33 131
2864.46 120
2864.58 116
2864.70 118
2864.83 125
2864.95 134
2865.07 145
2865.19 153
2865.32 158
2865.44 159
2865.56 156
2865.68 152
2865.81 148
2865.93 145
2866.05 146
2866.18 150
2866.30 155
2866.42 159
2866.54 160
2866.67 156
2866.79 145
2866.91 130
2867.03 112
2867.16 94
2867.28 79
2867.40 69
2867.53 67
2867.65 72
2867.77 81
2867.89 94
2868.02 108
2868.14 122
2868.26 134
2868.38 144
2868.51 151
2868.63 156
2868.75 159
2868.88 159
2869.00 158
2869.12 156
2869.24 157
2869.37 160
2869.49 166
2869.61 177
2869.73 190
2869.86 203
2869.98 214
2870.10 221
2870.23 223
2870.35 220
2870.47 214
2870.59 207
2870.72 201
2870.84 198
2870.96 198
2871.09 200
2871.21 202
2871.33 204
2871.45 203
2871.58 199
2871.70 193
2871.82 185
2871.95 176
2872.07 168
2872.19 160
2872.31 154
2872.44 149
2872.56 146
2872.68 145
2872.81 146
2872.93 148
2873.05 152
2873.17 157
2873.30 163
2873.42 169
2873.54 176
2873.67 183
2873.79 192
2873.91 202
2874.03 213
2874.16 224
2874.28 235
2874.40 244
2874.53 250
2874.65 253
2874.77 252
2874.89 249
2875.02 245
2875.14 241
2875.26 238
2875.39 237
2875.51 237
2875.63 237
2875.75 236
2875.88 234
2876.00 230
2876.12 224
2876.25 216
2876.37 206
2876.49 193
2876.61 179
2876.74 164
2876.86 147
2876.98 131
2877.11 116
2877.23 104
2877.35 96
2877.48 91
2877.60 91
2877.72 93
2877.84 95
2877.97 98
2878.09 98
2878.21 97
2878.34 96
2878.46 94
2878.58 94
2878.70 94
2878.83 96
2878.95 97
2879.07 98
2879.20 97
2879.32 97
2879.44 96
2879.57 97
2879.69 100
2879.81 106
2879.93 112
2880.06 117
2880.18 120
2880.30 120
2880.43 116
2880.55 110
2880.67 102
2880.80 94
2880.92 89
2881.04 84
2881.16 80
2881.29 76
2881.41 70
2881.53 62
2881.66 53
2881.78 45
2881.90 39
2882.03 36
2882.15 38
2882.27 43
2882.39 50
2882.52 56
2882.64 60
2882.76 60
2882.89 58
2883.01 54
2883.13 52
2883.26 53
2883.38 58
2883.50 68
2883.63 79
2883.75 91
2883.87 100
2883.99 103
2884.12 100
2884.24 92
2884.36 78
2884.49 63
2884.61 49
2884.73 40
2884.86 37
2884.98 41
2885.10 49
2885.23 60
2885.35 71
2885.47 79
2885.60 83
2885.72 83
2885.84 80
2885.96 76
2886.09 74
2886.21 74
2886.33 79
2886.46 87
2886.58 97
2886.70 108
2886.83 118
2886.95 124
2887.07 126
2887.20 124
2887.32 118
2887.44 109
2887.57 101
2887.69 93
2887.81 86
2887.93 80
2888.06 74
2888.18 66
2888.30 57
2888.43 47
2888.55 38
2888.67 31
2888.80 29
2888.92 32
2889.04 40
2889.17 51
2889.29 64
2889.41 74
2889.54 82
2889.66 84
2889.78 83
2889.91 79
2890.03 75
2890.15 71
2890.28 68
2890.40 68
2890.52 70
2890.65 72
2890.77 75
2890.89 78
2891.01 80
2891.14 80
2891.26 79
2891.38 75
2891.51 67
2891.63 56
2891.75 43
2891.88 27
2892.00 11
2892.12 0
2892.25 0
2892.37 0
2892.49 0
2892.62 0
2892.74 0
2892.86 0
2892.99 2
2893.11 11
2893.23 18
2893.36 21
2893.48 21
2893.60 17
2893.73 11
2893.85 4
2893.97 0
2894.10 0
2894.22 0
2894.34 0
2894.47 0
2894.59 0
2894.71 0
2894.84 0
2894.96 4
2895.08 12
2895.21 20
2895.33 26
2895.45 31
2895.58 33
2895.70 33
2895.82 31
2895.95 27
2896.07 25
2896.19 23
2896.32 24
2896.44 27
2896.56 32
2896.69 37
2896.81 40
2896.93 42
2897.06 40
2897.18 36
2897.30 30
2897.43 25
2897.55 22
2897.67 22
2897.80 26
2897.92 34
2898.04 45
2898.17 58
2898.29 72
2898.41 85
2898.54 96
2898.66 105
2898.78 113
2898.91 119
2899.03 124
2899.15 128
2899.28 132
2899.40 137
2899.52 142
2899.65 148
2899.77 155
2899.89 161
2900.02 167
2900.14 171
2900.26 173
2900.39 170
2900.51 165
2900.64 157
2900.76 148
2900.88 139
2901.01 134
2901.13 132
2901.25 134
2901.38 139
2901.50 146
2901.62 153
2901.75 159
2901.87 163
2901.99 165
2902.12 164
2902.24 162
2902.36 160
2902.49 158
2902.61 157
2902.73 156
2902.86 156
2902.98 158
2903.10 159
2903.23 160
2903.35 162
2903.47 162
2903.60 163
2903.72 163
2903.85 164
2903.97 165
2904.09 166
2904.22 169
2904.34 173
2904.46 178
2904.59 184
2904.71 190
2904.83 196
2904.96 203
2905.08 209
2905.20 216
2905.33 224
2905.45 235
2905.57 248
2905.70 264
2905.82 283
2905.95 306
2906.07 329
2906.19 353
2906.32 375
2906.44 392
2906.56 402
2906.69 405
2906.81 401
2906.93 391
2907.06 379
2907.18 367
2907.30 358
2907.43 355
2907.55 360
2907.68 373
2907.80 395
2907.92 426
2908.05 464
2908.17 508
2908.29 555
2908.42 601
2908.54 644
2908.66 682
2908.79 713
2908.91 738
2909.04 757
2909.16 771
2909.28 780
2909.41 787
2909.53 792
2909.65 793
2909.78 792
2909.90 788
2910.02 779
2910.15 766
2910.27 749
2910.40 729
2910.52 708
2910.64 686
2910.77 666
2910.89 648
2911.01 634
2911.14 623
2911.26 616
2911.38 611
2911.51 609
2911.63 609
2911.76 611
2911.88 614
2912.00 617
2912.13 618
2912.25 614
2912.37 605
2912.50 590
2912.62 568
2912.74 544
2912.87 520
2912.99 499
2913.12 484
2913.24 477
2913.36 477
2913.49 480
2913.61 486
2913.73 490
2913.86 492
2913.98 492
2914.11 490
2914.23 488
2914.35 486
2914.48 485
2914.60 484
2914.72 483
2914.85 483
2914.97 482
2915.10 481
2915.22 482
2915.34 484
2915.47 488
2915.59 492
2915.71 496
2915.84 501
2915.96 506
2916.09 512
2916.21 519
2916.33 525
2916.46 531
2916.58 535
2916.70 535
2916.83 532
2916.95 527
2917.08 520
2917.20 515
2917.32 512
2917.45 512
2917.57 515
2917.69 520
2917.82 524
2917.94 527
2918.07 526
2918.19 521
2918.31 512
2918.44 500
2918.56 485
2918.69 469
2918.81 454
2918.93 440
2919.06 429
2919.18 423
2919.30 421
2919.43 425
2919.55 436
2919.68 451
2919.80 469
2919.92 488
2920.05 505
2920.17 517
2920.30 523
2920.42 521
2920.54 513
2920.67 499
2920.79 484
2920.91 471
2921.04 460
2921.16 454
2921.29 451
2921.41 451
2921.53 452
2921.66 452
2921.78 449
2921.91 442
2922.03 433
2922.15 419
2922.28 402
2922.40 382
2922.53 360
2922.65 337
2922.77 315
2922.90 295
2923.02 278
2923.14 265
2923.27 257
2923.39 252
2923.52 251
2923.64 252
2923.76 255
2923.89 259
2924.01 265
2924.14 271
2924.26 276
2924.38 282
2924.51 286
2924.63 288
2924.76 286
2924.88 281
2925.00 272
2925.13 260
2925.25 246
2925.38 233
2925.50 222
2925.62 214
2925.75 211
2925.87 210
2926.00 211
2926.12 213
2926.24 213
2926.37 210
2926.49 203
2926.62 192
2926.74 178
2926.86 160
2926.99 141
2927.11 123
2927.24 109
2927.36 98
2927.48 94
2927.61 95
2927.73 101
2927.86 109
2927.98 116
2928.10 121
2928.23 121
2928.35 117
2928.48 109
2928.60 99
2928.72 89
2928.85 83
2928.97 82
2929.10 87
2929.22 97
2929.34 109
2929.47 122
2929.59 132
2929.72 139
2929.84 140
2929.96 137
2930.09 133
2930.21 128
2930.34 126
2930.46 126
2930.58 128
2930.71 130
2930.83 130
2930.96 127
2931.08 118
2931.20 105
2931.33 87
2931.45 66
2931.58 44
2931.70 23
2931.83 4
2931.95 0
2932.07 0
2932.20 0
2932.32 0
2932.45 0
2932.57 0
2932.69 0
2932.82 0
2932.94 6
2933.07 20
2933.19 36
2933.31 54
2933.44 76
2933.56 100
2933.69 128
2933.81 156
2933.94 185
2934.06 211
2934.18 232
2934.31 247
2934.43 254
2934.56 255
2934.68 251
2934.80 244
2934.93 236
2935.05 227
2935.18 220
2935.30 212
2935.43 204
2935.55 196
2935.67 187
2935.80 179
2935.92 174
2936.05 173
2936.17 176
2936.29 181
2936.42 186
2936.54 188
2936.67 185
2936.79 176
2936.92 162
2937.04 147
2937.16 132
2937.29 122
2937.41 118
2937.54 117
2937.66 120
2937.79 122
2937.91 122
2938.03 118
2938.16 110
2938.28 100
2938.41 88
2938.53 75
2938.66 63
2938.78 53
2938.90 45
2939.03 40
2939.15 37
2939.28 38
2939.40 42
2939.52 49
2939.65 57
2939.77 66
2939.90 74
2940.02 81
2940.15 86
2940.27 89
2940.39 89
2940.52 88
2940.64 86
2940.77 83
2940.89 80
2941.02 75
2941.14 70
2941.26 64
2941.39 58
2941.51 50
2941.64 41
2941.76 33
2941.89 27
2942.01 22
2942.14 20
2942.26 22
2942.38 25
2942.51 31
2942.63 37
2942.76 44
2942.88 49
2943.01 52
2943.13 53
2943.25 51
2943.38 47
2943.50 42
2943.63 37
2943.75 33
2943.88 30
2944.00 28
2944.12 29
2944.25 33
2944.37 38
2944.50 44
2944.62 51
2944.75 57
2944.87 63
2945.00 67
2945.12 69
2945.24 70
2945.37 71
2945.49 73
2945.62 76
2945.74 81
2945.87 87
2945.99 92
2946.11 96
2946.24 95
2946.36 89
2946.49 78
2946.61 63
2946.74 46
2946.86 28
2946.99 13
2947.11 0
2947.23 0
2947.36 0
2947.48 0
2947.61 0
2947.73 0
2947.86 0
2947.98 0
2948.11 0
2948.23 1
2948.35 16
2948.48 34
2948.60 52
2948.73 68
2948.85 80
2948.98 87
2949.10 91
2949.23 92
2949.35 92
2949.47 92
2949.60 95
2949.72 100
2949.85 106
2949.97 111
2950.10 116
2950.22 119
2950.35 121
2950.47 121
2950.59 119
2950.72 118
2950.84 116
2950.97 113
2951.09 109
2951.22 104
2951.34 99
2951.47 93
2951.59 89
2951.72 87
2951.84 87
2951.96 88
2952.09 91
2952.21 94
2952.34 97
2952.46 100
2952.59 103
2952.71 108
2952.84 114
2952.96 122
2953.09 129
2953.21 135
2953.33 138
2953.46 139
2953.58 138
2953.71 135
2953.83 132
2953.96 131
2954.08 131
2954.21 132
2954.33 133
2954.46 134
2954.58 131
2954.70 127
2954.83 119
2954.95 111
2955.08 103
2955.20 98
2955.33 97
2955.45 101
2955.58 107
2955.70 117
2955.83 127
2955.95 137
2956.08 145
2956.20 152
2956.32 156
2956.45 158
2956.57 158
2956.70 155
2956.82 150
2956.95 144
2957.07 135
2957.20 125
2957.32 115
2957.45 105
2957.57 95
2957.70 86
2957.82 78
2957.94 73
2958.07 71
2958.19 70
2958.32 71
2958.44 72
2958.57 73
2958.69 72
2958.82 71
2958.94 69
2959.07 69
2959.19 71
2959.32 74
2959.44 78
2959.57 82
2959.69 84
2959.82 83
2959.94 79
2960.06 74
2960.19 68
2960.31 64
2960.44 61
2960.56 59
2960.69 59
2960.81 58
2960.94 55
2961.06 50
2961.19 42
2961.31 33
2961.44 23
2961.56 14
2961.69 7
2961.81 3
2961.94 1
2962.06 1
2962.18 2
2962.31 2
2962.43 1
2962.56 0
2962.68 0
2962.81 0
2962.93 0
2963.06 0
2963.18 0
2963.31 6
2963.43 19
2963.56 33
2963.68 44
2963.81 51
2963.93 53
2964.06 50
2964.18 43
2964.31 33
2964.43 22
2964.56 13
2964.68 7
2964.80 6
2964.93 10
2965.05 18
2965.18 30
2965.30 43
2965.43 54
2965.55 62
2965.68 65
2965.80 65
2965.93 61
2966.05 56
2966.18 52
2966.30 50
2966.43 52
2966.55 57
2966.68 63
2966.80 71
2966.93 79
2967.05 88
2967.18 96
2967.30 105
2967.43 115
2967.55 125
2967.68 136
2967.80 146
2967.93 155
2968.05 161
2968.18 163
2968.30 162
2968.43 156
2968.55 147
2968.67 136
2968.80 123
2968.92 111
2969.05 102
2969.17 95
2969.30 93
2969.42 94
2969.55 98
2969.67 103
2969.80 107
2969.92 109
2970.05 106
2970.17 99
2970.30 89
2970.42 76
2970.55 62
2970.67 49
2970.80 38
2970.92 30
2971.05 25
2971.17 23
2971.30 23
2971.42 21
2971.55 18
2971.67 11
2971.80 1
2971.92 0
2972.05 0
2972.17 0
2972.30 0
2972.42 0
2972.55 0
2972.67 0
2972.80 12
2972.92 26
2973.05 38
2973.17 46
2973.30 52
2973.42 55
2973.55 58
2973.67 62
2973.80 66
2973.92 72
2974.05 77
2974.17 82
2974.30 85
2974.42 87
2974.55 86
2974.67 85
2974.80 83
2974.92 82
2975.05 80
2975.17 78
2975.30 74
2975.42 68
2975.55 59
2975.67 48
2975.80 36
2975.92 25
2976.05 15
2976.17 8
2976.30 5
2976.42 4
2976.55 7
2976.67 12
2976.80 17
2976.92 21
2977.05 25
2977.17 29
2977.30 34
2977.42 40
2977.55 50
2977.67 62
2977.80 77
2977.92 93
2978.05 108
2978.17 120
2978.30 126
2978.42 126
2978.55 120
2978.67 109
2978.80 94
2978.92 78
2979.05 63
2979.17 49
2979.30 39
2979.42 30
2979.55 22
2979.67 16
2979.80 10
2979.92 6
2980.05 5
2980.18 9
2980.30 17
2980.43 31
2980.55 47
2980.68 64
2980.80 78
2980.93 89
2981.05 95
2981.18 98
2981.30 99
2981.43 99
2981.55 99
2981.68 99
2981.80 100
2981.93 101
2982.05 100
2982.18 98
2982.30 96
2982.43 94
2982.55 92
2982.68 90
2982.80 89
2982.93 87
2983.05 85
2983.18 83
2983.30 80
2983.43 78
2983.55 78
2983.68 79
2983.80 80
2983.93 82
2984.06 83
2984.18 81
2984.31 76
2984.43 69
2984.56 60
2984.68 52
2984.81 45
2984.93 42
2985.06 43
2985.18 47
2985.31 56
2985.43 67
2985.56 79
2985.68 91
2985.81 103
2985.93 115
2986.06 125
2986.18 134
2986.31 140
2986.43 143
2986.56 143
2986.69 139
2986.81 132
2986.94 124
2987.06 117
2987.19 111
2987.31 107
2987.44 107
2987.56 108
2987.69 109
2987.81 110
2987.94 109
2988.06 106
2988.19 101
2988.31 96
2988.44 92
2988.56 90
2988.69 89
2988.81 90
2988.94 92
2989.07 95
2989.19 97
2989.32 99
2989.44 101
2989.57 103
2989.69 106
2989.82 109
2989.94 113
2990.07 115
2990.19 117
2990.32 116
2990.44 112
2990.57 106
2990.69 99
2990.82 90
2990.95 82
2991.07 74
2991.20 68
2991.32 64
2991.45 64
2991.57 66
2991.70 72
2991.82 79
2991.95 88
2992.07 97
2992.20 103
2992.32 107
2992.45 107
2992.58 102
2992.70 95
2992.83 86
2992.95 78
2993.08 72
2993.20 69
2993.33 69
2993.45 71
2993.58 76
2993.70 82
2993.83 88
2993.95 94
2994.08 100
2994.21 105
2994.33 109
2994.46 111
2994.58 113
2994.71 113
2994.83 112
2994.96 111
2995.08 110
2995.21 109
2995.33 108
2995.46 108
2995.59 108
2995.71 109
2995.84 112
2995.96 117
2996.09 126
2996.21 136
2996.34 148
2996.46 159
2996.59 167
2996.71 170
2996.84 168
2996.97 162
2997.09 153
2997.22 144
2997.34 136
2997.47 131
2997.59 130
2997.72 132
2997.84 137
2997.97 144
2998.09 152
2998.22 159
2998.35 164
2998.47 166
2998.60 164
2998.72 159
2998.85 150
2998.97 138
2999.10 125
2999.22 112
2999.35 100
2999.48 88
2999.60 79
2999.73 70
2999.85 64
2999.98 59
3000.10 56
3000.23 55
3000.35 56
3000.48 58
3000.61 61
3000.73 64
3000.86 65
3000.98 63
3001.11 58
3001.23 50
3001.36 40
3001.48 30
3001.61 23
3001.74 20
3001.86 22
3001.99 29
3002.11 38
3002.24 49
3002.36 59
3002.49 67
3002.61 73
3002.74 78
3002.87 80
3002.99 82
3003.12 82
3003.24 80
3003.37 77
3003.49 73
3003.62 68
3003.74 64
3003.87 62
3004.00 61
3004.12 62
3004.25 63
3004.37 64
3004.50 64
3004.62 62
3004.75 60
3004.88 58
3005.00 57
3005.13 56
3005.25 56
3005.38 55
3005.50 52
3005.63 47
3005.75 40
3005.88 31
3006.01 23
3006.13 17
3006.26 16
3006.38 20
3006.51 30
3006.63 45
3006.76 62
3006.89 79
3007.01 94
3007.14 105
3007.26 111
3007.39 111
3007.51 108
3007.64 102
3007.77 96
3007.89 92
3008.02 91
3008.14 94
3008.27 99
3008.39 106
3008.52 112
3008.65 117
3008.77 119
3008.90 118
3009.02 115
3009.15 111
3009.27 108
3009.40 107
3009.53 110
3009.65 118
3009.78 129
3009.90 144
3010.03 160
3010.15 175
3010.28 188
3010.41 196
3010.53 199
3010.66 197
3010.78 193
3010.91 187
3011.03 182
3011.16 180
3011.29 184
3011.41 193
3011.54 206
3011.66 222
3011.79 237
3011.92 250
3012.04 257
3012.17 257
3012.29 251
3012.42 240
3012.54 228
3012.67 216
3012.80 207
3012.92 203
3013.05 203
3013.17 207
3013.30 213
3013.43 218
3013.55 220
3013.68 217
3013.80 208
3013.93 194
3014.05 176
3014.18 157
3014.31 141
3014.43 131
3014.56 128
3014.68 134
3014.81 146
3014.94 161
3015.06 176
3015.19 186
3015.31 190
3015.44 185
3015.56 172
3015.69 153
3015.82 131
3015.94 109
3016.07 89
3016.19 72
3016.32 60
3016.45 50
3016.57 43
3016.70 35
3016.82 27
3016.95 18
3017.07 9
3017.20 0
3017.33 0
3017.45 0
3017.58 0
3017.70 0
3017.83 0
3017.96 0
3018.08 0
3018.21 2
3018.33 6
3018.46 9
3018.59 12
3018.71 15
3018.84 18
3018.96 22
3019.09 25
3019.22 27
3019.34 28
3019.47 30
3019.59 31
3019.72 32
3019.85 33
3019.97 36
3020.10 40
3020.22 45
3020.35 53
3020.48 63
3020.60 75
3020.73 89
3020.85 103
3020.98 116
3021.10 126
3021.23 134
3021.36 138
3021.48 138
3021.61 137
3021.73 135
3021.86 134
3021.99 134
3022.11 137
3022.24 141
3022.36 147
3022.49 154
3022.62 161
3022.74 166
3022.87 169
3022.99 171
3023.12 171
3023.25 172
3023.37 173
3023.50 175
3023.63 179
3023.75 183
3023.88 189
3024.00 193
3024.13 195
3024.26 195
3024.38 193
3024.51 189
3024.63 182
3024.76 174
3024.89 164
3025.01 152
3025.14 139
3025.26 125
3025.39 112
3025.52 100
3025.64 90
3025.77 81
3025.89 75
3026.02 71
3026.15 67
3026.27 65
3026.40 64
3026.52 64
3026.65 66
3026.78 70
3026.90 77
3027.03 86
3027.16 96
3027.28 106
3027.41 114
3027.53 119
3027.66 121
3027.79 117
3027.91 110
3028.04 100
3028.16 88
3028.29 78
3028.42 71
3028.54 69
3028.67 73
3028.79 81
3028.92 92
3029.05 102
3029.17 110
3029.30 112
3029.43 109
3029.55 100
3029.68 90
3029.80 78
3029.93 68
3030.06 61
3030.18 55
3030.31 52
3030.43 49
3030.56 46
3030.69 43
3030.81 40
3030.94 39
3031.07 40
3031.19 43
3031.32 45
3031.44 46
3031.57 45
3031.70 39
3031.82 31
3031.95 22
3032.08 14
3032.20 10
3032.33 11
3032.45 18
3032.58 30
3032.71 44
3032.83 58
3032.96 71
3033.08 80
3033.21 87
3033.34 92
3033.46 95
3033.59 98
3033.72 101
3033.84 104
3033.97 104
3034.09 101
3034.22 95
3034.35 86
3034.47 76
3034.60 67
3034.73 61
3034.85 59
3034.98 63
3035.11 71
3035.23 82
3035.36 95
3035.48 107
3035.61 116
3035.74 122
3035.86 125
3035.99 124
3036.12 122
3036.24 118
3036.37 114
3036.49 110
3036.62 106
3036.75 101
3036.87 95
3037.00 88
3037.13 79
3037.25 68
3037.38 56
3037.50 43
3037.63 30
3037.76 19
3037.88 9
3038.01 3
3038.14 2
3038.26 5
3038.39 15
3038.52 28
3038.64 45
3038.77 61
3038.89 77
3039.02 90
3039.15 100
3039.27 107
3039.40 113
3039.53 118
3039.65 122
3039.78 125
3039.91 126
3040.03 123
3040.16 116
3040.28 106
3040.41 93
3040.54 79
3040.66 67
3040.79 58
3040.92 54
3041.04 53
3041.17 55
3041.30 59
3041.42 63
3041.55 66
3041.67 67
3041.80 64
3041.93 60
3042.05 53
3042.18 45
3042.31 37
3042.43 30
3042.56 25
3042.69 21
3042.81 20
3042.94 21
3043.07 23
3043.19 24
3043.32 24
3043.44 23
3043.57 19
3043.70 14
3043.82 8
3043.95 4
3044.08 3
3044.20 5
3044.33 12
3044.46 21
3044.58 31
3044.71 42
3044.84 49
3044.96 55
3045.09 57
3045.22 58
3045.34 58
3045.47 58
3045.59 59
3045.72 62
3045.85 66
3045.97 71
3046.10 76
3046.23 80
3046.35 83
3046.48 85
3046.61 84
3046.73 82
3046.86 79
3046.99 77
3047.11 76
3047.24 77
3047.37 83
3047.49 91
3047.62 102
3047.75 115
3047.87 126
3048.00 135
3048.13 141
3048.25 144
3048.38 145
3048.50 142
3048.63 139
3048.76 134
3048.88 130
3049.01 126
3049.14 124
3049.26 123
3049.39 123
3049.52 126
3049.64 129
3049.77 132
3049.90 132
3050.02 129
3050.15 122
3050.28 110
3050.40 95
3050.53 79
3050.66 64
3050.78 52
3050.91 42
3051.04 35
3051.16 28
3051.29 22
3051.42 14
3051.54 5
3051.67 0
3051.80 0
3051.92 0
3052.05 0
3052.18 0
3052.30 0
3052.43 0
3052.56 0
3052.68 3
3052.81 8
3052.94 12
3053.06 15
3053.19 17
3053.32 18
3053.44 20
3053.57 23
3053.70 28
3053.82 37
3053.95 48
3054.08 62
3054.20 79
3054.33 96
3054.46 114
3054.58 130
3054.71 143
3054.84 152
3054.96 157
3055.09 158
3055.22 155
3055.34 152
3055.47 150
3055.60 149
3055.72 152
3055.85 156
3055.98 161
3056.10 165
3056.23 167
3056.36 166
3056.48 161
3056.61 153
3056.74 143
3056.86 132
3056.99 122
3057.12 114
3057.24 110
3057.37 110
3057.50 113
3057.62 120
3057.75 130
3057.88 142
3058.00 156
3058.13 170
3058.26 184
3058.38 199
3058.51 216
3058.64 234
3058.76 253
3058.89 272
3059.02 290
3059.14 308
3059.27 323
3059.40 336
3059.52 346
3059.65 355
3059.78 361
3059.90 365
3060.03 367
3060.16 367
3060.29 366
3060.41 364
3060.54 362
3060.67 360
3060.79 360
3060.92 362
3061.05 364
3061.17 367
3061.30 367
3061.43 366
3061.55 363
3061.68 360
3061.81 356
3061.93 353
3062.06 352
3062.19 352
3062.31 352
3062.44 349
3062.57 344
3062.69 333
3062.82 319
3062.95 301
3063.08 281
3063.20 262
3063.33 245
3063.46 231
3063.58 220
3063.71 213
3063.84 209
3063.96 207
3064.09 205
3064.22 204
3064.34 202
3064.47 199
3064.60 196
3064.72 192
3064.85 189
3064.98 187
3065.11 185
3065.23 186
3065.36 188
3065.49 191
3065.61 194
3065.74 198
3065.87 201
3065.99 203
3066.12 203
3066.25 202
3066.37 198
3066.50 194
3066.63 188
3066.76 181
3066.88 173
3067.01 166
3067.14 160
3067.26 157
3067.39 156
3067.52 157
3067.64 160
3067.77 165
3067.90 172
3068.02 182
3068.15 193
3068.28 207
3068.41 221
3068.53 235
3068.66 247
3068.79 255
3068.91 259
3069.04 259
3069.17 254
3069.29 246
3069.42 236
3069.55 226
3069.68 218
3069.80 213
3069.93 213
3070.06 219
3070.18 231
3070.31 247
3070.44 265
3070.56 282
3070.69 293
3070.82 296
3070.95 289
3071.07 275
3071.20 255
3071.33 235
3071.45 216
3071.58 202
3071.71 195
3071.83 193
3071.96 195
3072.09 197
3072.22 198
3072.34 196
3072.47 191
3072.60 184
3072.72 177
3072.85 170
3072.98 164
3073.11 161
3073.23 159
3073.36 158
3073.49 158
3073.61 157
3073.74 156
3073.87 155
3073.99 153
3074.12 151
3074.25 148
3074.38 143
3074.50 137
3074.63 130
3074.76 123
3074.88 117
3075.01 114
3075.14 113
3075.27 114
3075.39 119
3075.52 125
3075.65 133
3075.77 140
3075.90 148
3076.03 154
3076.16 161
3076.28 167
3076.41 173
3076.54 179
3076.66 184
3076.79 186
3076.92 187
3077.05 184
3077.17 177
3077.30 167
3077.43 156
3077.55 145
3077.68 135
3077.81 127
3077.94 120
3078.06 115
3078.19 109
3078.32 101
3078.44 92
3078.57 82
3078.70 72
3078.83 64
3078.95 59
3079.08 60
3079.21 66
3079.33 77
3079.46 91
3079.59 108
3079.72 126
3079.84 145
3079.97 164
3080.10 185
3080.22 207
3080.35 229
3080.48 250
3080.61 266
3080.73 277
3080.86 279
3080.99 275
3081.12 263
3081.24 247
3081.37 228
3081.50 209
3081.62 191
3081.75 172
3081.88 155
3082.01 138
3082.13 122
3082.26 108
3082.39 97
3082.51 89
3082.64 85
3082.77 84
3082.90 85
3083.02 86
3083.15 88
3083.28 90
3083.41 92
3083.53 94
3083.66 97
3083.79 99
3083.91 101
3084.04 102
3084.17 100
3084.30 98
3084.42 94
3084.55 91
3084.68 89
3084.81 89
3084.93 92
3085.06 98
3085.19 105
3085.32 111
3085.44 116
3085.57 118
3085.70 115
3085.82 109
3085.95 100
3086.08 89
3086.21 80
3086.33 73
3086.46 68
3086.59 68
3086.72 70
3086.84 75
3086.97 81
3087.10 90
3087.23 99
3087.35 109
3087.48 118
3087.61 127
3087.73 133
3087.86 138
3087.99 142
3088.12 144
3088.24 146
3088.37 148
3088.50 151
3088.63 155
3088.75 158
3088.88 160
3089.01 161
3089.14 160
3089.26 157
3089.39 154
3089.52 150
3089.65 148
3089.77 148
3089.90 151
3090.03 156
3090.15 164
3090.28 172
3090.41 181
3090.54 187
3090.66 189
3090.79 186
3090.92 179
3091.05 167
3091.17 152
3091.30 137
3091.43 124
3091.56 113
3091.68 107
3091.81 104
3091.94 105
3092.07 109
3092.19 118
3092.32 129
3092.45 142
3092.58 158
3092.70 173
3092.83 187
3092.96 198
3093.09 206
3093.21 210
3093.34 211
3093.47 209
3093.60 205
3093.72 199
3093.85 191
3093.98 182
3094.11 172
3094.23 164
3094.36 158
3094.49 157
3094.62 159
3094.74 165
3094.87 173
3095.00 182
3095.13 188
3095.25 193
3095.38 195
3095.51 195
3095.64 193
3095.76 189
3095.89 183
3096.02 175
3096.15 166
3096.27 157
3096.40 149
3096.53 143
3096.66 139
3096.78 137
3096.91 137
3097.04 137
3097.17 137
3097.29 135
3097.42 131
3097.55 127
3097.68 123
3097.80 119
3097.93 118
3098.06 118
3098.19 120
3098.31 124
3098.44 128
3098.57 130
3098.70 132
3098.83 132
3098.95 132
3099.08 132
3099.21 133
3099.34 134
3099.46 136
3099.59 137
3099.72 137
3099.85 135
3099.97 131
3100.10 126
3100.23 119
3100.36 111
3100.48 104
3100.61 98
3100.74 93
3100.87 89
3100.99 87
3101.12 87
3101.25 88
3101.38 90
3101.51 93
3101.63 95
3101.76 97
3101.89 99
3102.02 99
3102.14 99
3102.27 99
3102.40 98
3102.53 98
3102.65 98
3102.78 98
3102.91 97
3103.04 95
3103.16 90
3103.29 83
3103.42 73
3103.55 61
3103.68 49
3103.80 38
3103.93 30
3104.06 27
3104.19 27
3104.31 32
3104.44 40
3104.57 50
3104.70 58
3104.83 65
3104.95 67
3105.08 65
3105.21 58
3105.34 47
3105.46 34
3105.59 19
3105.72 5
3105.85 0
3105.97 0
3106.10 0
3106.23 0
3106.36 0
3106.49 0
3106.61 0
3106.74 1
3106.87 7
3107.00 13
3107.12 16
3107.25 18
3107.38 18
3107.51 18
3107.64 19
3107.76 23
3107.89 29
3108.02 38
3108.15 49
3108.27 61
3108.40 70
3108.53 77
3108.66 79
3108.79 78
3108.91 75
3109.04 71
3109.17 69
3109.30 70
3109.42 74
3109.55 82
3109.68 91
3109.81 100
3109.94 107
3110.06 110
3110.19 109
3110.32 103
3110.45 92
3110.57 79
3110.70 65
3110.83 51
3110.96 39
3111.09 30
3111.21 24
3111.34 22
3111.47 22
3111.60 24
3111.73 28
3111.85 34
3111.98 40
3112.11 47
3112.24 55
3112.36 62
3112.49 70
3112.62 76
3112.75 81
3112.88 85
3113.00 86
3113.13 84
3113.26 79
3113.39 71
3113.52 63
3113.64 54
3113.77 46
3113.90 39
3114.03 33
3114.16 28
3114.28 25
3114.41 23
3114.54 21
3114.67 21
3114.79 21
3114.92 21
3115.05 20
3115.18 19
3115.31 17
3115.43 13
3115.56 9
3115.69 4
3115.82 0
3115.95 0
3116.07 0
3116.20 0
3116.33 0
3116.46 0
3116.59 0
3116.71 0
3116.84 0
3116.97 6
3117.10 11
3117.23 16
3117.35 20
3117.48 23
3117.61 26
3117.74 28
3117.87 31
3117.99 34
3118.12 37
3118.25 39
3118.38 38
3118.51 34
3118.63 26
3118.76 16
3118.89 4
3119.02 0
3119.15 0
3119.27 0
3119.40 0
3119.53 0
3119.66 0
3119.79 0
3119.91 9
3120.04 27
3120.17 44
3120.30 57
3120.43 65
3120.55 66
3120.68 62
3120.81 53
3120.94 41
3121.07 28
3121.19 17
3121.32 8
3121.45 2
3121.58 0
3121.71 0
3121.83 0
3121.96 0
3122.09 0
3122.22 0
3122.35 0
3122.47 0
3122.60 0
3122.73 0
3122.86 2
3122.99 7
3123.12 12
3123.24 16
3123.37 18
3123.50 19
3123.63 19
3123.76 18
3123.88 18
3124.01 20
3124.14 25
3124.27 32
3124.40 39
3124.52 45
3124.65 48
3124.78 47
3124.91 42
3125.04 33
3125.17 23
3125.29 12
3125.42 5
3125.55 0
3125.68 0
3125.81 2
3125.93 6
3126.06 9
3126.19 12
3126.32 11
3126.45 8
3126.57 3
3126.70 0
3126.83 0
3126.96 0
3127.09 0
3127.22 0
3127.34 0
3127.47 6
3127.60 16
3127.73 26
3127.86 36
3127.98 45
3128.11 55
3128.24 66
3128.37 78
3128.50 92
3128.63 107
3128.75 123
3128.88 138
3129.01 151
3129.14 163
3129.27 173
3129.40 180
3129.52 186
3129.65 189
3129.78 190
3129.91 189
3130.04 187
3130.16 184
3130.29 182
3130.42 181
3130.55 182
3130.68 185
3130.81 191
3130.93 198
3131.06 205
3131.19 213
3131.32 220
3131.45 226
3131.58 231
3131.70 234
3131.83 236
3131.96 236
3132.09 234
3132.22 229
3132.34 223
3132.47 215
3132.60 207
3132.73 198
3132.86 190
3132.99 183
3133.11 174
3133.24 164
3133.37 152
3133.50 139
3133.63 124
3133.76 109
3133.88 95
3134.01 83
3134.14 73
3134.27 66
3134.40 61
3134.53 58
3134.65 56
3134.78 54
3134.91 53
3135.04 51
3135.17 51
3135.30 51
3135.42 51
3135.55 53
3135.68 55
3135.81 59
3135.94 65
3136.07 72
3136.19 81
3136.32 92
3136.45 103
3136.58 115
3136.71 125
3136.84 133
3136.96 137
3137.09 137
3137.22 133
3137.35 127
3137.48 120
3137.61 112
3137.74 105
3137.86 99
3137.99 96
3138.12 94
3138.25 93
3138.38 93
3138.51 94
3138.63 96
3138.76 99
3138.89 103
3139.02 108
3139.15 115
3139.28 122
3139.40 130
3139.53 136
3139.66 140
3139.79 141
3139.92 139
3140.05 134
3140.17 126
3140.30 117
3140.43 107
3140.56 98
3140.69 92
3140.82 88
3140.95 89
3141.07 92
3141.20 98
3141.33 105
3141.46 114
3141.59 124
3141.72 136
3141.84 148
3141.97 160
3142.10 171
3142.23 179
3142.36 183
3142.49 184
3142.62 181
3142.74 176
3142.87 170
3143.00 167
3143.13 166
3143.26 168
3143.39 173
3143.52 179
3143.64 184
3143.77 186
3143.90 185
3144.03 181
3144.16 173
3144.29 164
3144.42 155
3144.54 148
3144.67 141
3144.80 135
3144.93 128
3145.06 120
3145.19 111
3145.31 100
3145.44 88
3145.57 75
3145.70 63
3145.83 53
3145.96 45
3146.09 38
3146.21 34
3146.34 31
3146.47 30
3146.60 32
3146.73 36
3146.86 43
3146.99 52
3147.11 62
3147.24 71
3147.37 79
3147.50 84
3147.63 85
3147.76 83
3147.89 79
3148.01 73
3148.14 68
3148.27 65
3148.40 65
3148.53 67
3148.66 71
3148.79 77
3148.92 83
3149.04 90
3149.17 96
3149.30 101
3149.43 104
3149.56 104
3149.69 101
3149.82 97
3149.94 91
3150.07 85
3150.20 80
3150.33 78
3150.46 78
3150.59 80
3150.72 83
3150.84 84
3150.97 83
3151.10 80
3151.23 74
3151.36 67
3151.49 59
3151.62 53
3151.75 48
3151.87 44
3152.00 42
3152.13 41
3152.26 41
3152.39 42
3152.52 43
3152.65 44
3152.78 44
3152.90 45
3153.03 44
3153.16 41
3153.29 37
3153.42 29
3153.55 20
3153.68 9
3153.80 0
3153.93 0
3154.06 0
3154.19 0
3154.32 0
3154.45 0
3154.58 0
3154.71 0
3154.83 4
3154.96 10
3155.09 16
3155.22 22
3155.35 29
3155.48 37
3155.61 46
3155.74 54
3155.86 61
3155.99 66
3156.12 68
3156.25 70
3156.38 71
3156.51 74
3156.64 77
3156.77 81
3156.89 86
3157.02 91
3157.15 95
3157.28 100
3157.41 103
3157.54 107
3157.67 111
3157.80 116
3157.93 119
3158.05 122
3158.18 122
3158.31 119
3158.44 113
3158.57 103
3158.70 90
3158.83 75
3158.96 59
3159.08 44
3159.21 31
3159.34 22
3159.47 16
3159.60 15
3159.73 15
3159.86 17
3159.99 18
3160.12 16
3160.24 12
3160.37 5
3160.50 0
3160.63 0
3160.76 0
3160.89 0
3161.02 0
3161.15 0
3161.27 0
3161.40 4
3161.53 15
3161.66 26
3161.79 35
3161.92 42
3162.05 47
3162.18 52
3162.31 58
3162.43 65
3162.56 77
3162.69 91
3162.82 110
3162.95 130
3163.08 150
3163.21 168
3163.34 182
3163.47 192
3163.60 196
3163.72 195
3163.85 191
3163.98 183
3164.11 174
3164.24 162
3164.37 150
3164.50 136
3164.63 121
3164.76 107
3164.88 94
3165.01 83
3165.14 74
3165.27 67
3165.40 62
3165.53 59
3165.66 58
3165.79 58
3165.92 60
3166.05 62
3166.17 66
3166.30 70
3166.43 74
3166.56 77
3166.69 81
3166.82 84
3166.95 88
3167.08 93
3167.21 99
3167.33 106
3167.46 116
3167.59 126
3167.72 137
3167.85 147
3167.98 155
3168.11 160
3168.24 162
3168.37 161
3168.50 157
3168.63 152
3168.75 147
3168.88 143
3169.01 142
3169.14 145
3169.27 151
3169.40 161
3169.53 172
3169.66 186
3169.79 198
3169.92 210
3170.04 221
3170.17 231
3170.30 242
3170.43 253
3170.56 266
3170.69 282
3170.82 300
3170.95 320
3171.08 341
3171.21 364
3171.34 388
3171.46 413
3171.59 441
3171.72 470
3171.85 502
3171.98 536
3172.11 569
3172.24 601
3172.37 630
3172.50 656
3172.63 677
3172.76 696
3172.88 713
3173.01 728
3173.14 744
3173.27 760
3173.40 774
3173.53 786
3173.66 794
3173.79 799
3173.92 800
3174.05 798
3174.18 795
3174.30 793
3174.43 792
3174.56 792
3174.69 791
3174.82 788
3174.95 780
3175.08 766
3175.21 745
3175.34 720
3175.47 690
3175.60 660
3175.73 629
3175.85 601
3175.98 575
3176.11 550
3176.24 527
3176.37 504
3176.50 481
3176.63 460
3176.76 441
3176.89 425
3177.02 414
3177.15 407
3177.28 405
3177.40 406
3177.53 408
3177.66 408
3177.79 405
3177.92 399
3178.05 388
3178.18 374
3178.31 357
3178.44 339
3178.57 321
3178.70 304
3178.83 289
3178.96 274
3179.08 261
3179.21 249
3179.34 239
3179.47 230
3179.60 225
3179.73 222
3179.86 220
3179.99 218
3180.12 216
3180.25 211
3180.38 204
3180.51 194
3180.64 185
3180.76 176
3180.89 170
3181.02 168
3181.15 169
3181.28 173
3181.41 177
3181.54 182
3181.67 186
3181.80 189
3181.93 190
3182.06 189
3182.19 188
3182.32 187
3182.45 184
3182.58 181
3182.70 177
3182.83 173
3182.96 169
3183.09 165
3183.22 164
3183.35 165
3183.48 168
3183.61 173
3183.74 179
3183.87 185
3184.00 189
3184.13 190
3184.26 189
3184.39 187
3184.51 183
3184.64 180
3184.77 177
3184.90 176
3185.03 176
3185.16 176
3185.29 177
3185.42 178
3185.55 180
3185.68 181
3185.81 182
3185.94 181
3186.07 179
3186.20 175
3186.33 168
3186.46 159
3186.58 149
3186.71 140
3186.84 133
3186.97 131
3187.10 134
3187.23 140
3187.36 148
3187.49 157
3187.62 165
3187.75 170
3187.88 171
3188.01 168
3188.14 164
3188.27 157
3188.40 151
3188.53 145
3188.66 141
3188.78 137
3188.91 135
3189.04 132
3189.17 127
3189.30 119
3189.43 108
3189.56 93
3189.69 77
3189.82 63
3189.95 52
3190.08 47
3190.21 50
3190.34 60
3190.47 74
3190.60 90
3190.73 105
3190.86 118
3190.99 127
3191.12 135
3191.24 140
3191.37 145
3191.50 150
3191.63 155
3191.76 158
3191.89 159
3192.02 157
3192.15 152
3192.28 147
3192.41 142
3192.54 139
3192.67 138
3192.80 138
3192.93 140
3193.06 141
3193.19 140
3193.32 135
3193.45 127
3193.58 115
3193.71 102
3193.83 87
3193.96 75
3194.09 65
3194.22 60
3194.35 58
3194.48 58
3194.61 61
3194.74 63
3194.87 65
3195.00 65
3195.13 62
3195.26 58
3195.39 51
3195.52 41
3195.65 30
3195.78 18
3195.91 4
3196.04 0
3196.17 0
3196.30 0
3196.43 0
3196.56 0
3196.69 0
3196.81 0
3196.94 0
3197.07 11
3197.20 20
3197.33 27
3197.46 30
3197.59 30
3197.72 29
3197.85 27
3197.98 28
3198.11 31
3198.24 37
3198.37 46
3198.50 57
3198.63 66
3198.76 74
3198.89 79
3199.02 82
3199.15 81
3199.28 77
3199.41 71
3199.54 62
3199.67 53
3199.80 42
3199.93 32
3200.06 24
3200.19 19
3200.31 19
3200.44 23
3200.57 30
3200.70 40
3200.83 51
3200.96 60
3201.09 65
3201.22 65
3201.35 60
3201.48 52
3201.61 42
3201.74 32
3201.87 25
3202.00 22
3202.13 24
3202.26 30
3202.39 41
3202.52 53
3202.65 64
3202.78 75
3202.91 83
3203.04 88
3203.17 91
3203.30 92
3203.43 93
3203.56 93
3203.69 95
3203.82 98
3203.95 102
3204.08 106
3204.21 111
3204.34 114
3204.47 116
3204.60 114
3204.73 110
3204.85 105
3204.98 100
3205.11 96
3205.24 94
3205.37 94
3205.50 96
3205.63 98
3205.76 98
3205.89 97
3206.02 93
3206.15 86
3206.28 78
3206.41 69
3206.54 61
3206.67 54
3206.80 48
3206.93 43
3207.06 36
3207.19 29
3207.32 20
3207.45 9
3207.58 0
3207.71 0
3207.84 0
3207.97 0
3208.10 0
3208.23 0
3208.36 0
3208.49 0
3208.62 4
3208.75 8
3208.88 10
3209.01 12
3209.14 12
3209.27 12
3209.40 11
3209.53 9
3209.66 6
3209.79 2
3209.92 0
3210.05 0
3210.18 0
3210.31 0
3210.44 0
3210.57 5
3210.70 20
3210.83 39
3210.96 62
3211.09 86
3211.22 109
3211.35 128
3211.48 142
3211.61 151
3211.74 154
3211.87 153
3212.00 149
3212.13 141
3212.26 130
3212.39 117
3212.52 102
3212.65 86
3212.78 71
3212.91 58
3213.04 49
3213.17 45
3213.29 47
3213.42 55
3213.55 65
3213.68 77
3213.81 86
3213.94 91
3214.07 88
3214.20 79
3214.33 65
3214.46 49
3214.59 32
3214.72 19
3214.85 11
3214.98 8
3215.11 10
3215.24 15
3215.37 22
3215.50 29
3215.63 36
3215.76 43
3215.89 48
3216.02 53
3216.15 56
3216.28 57
3216.41 56
3216.54 53
3216.67 49
3216.80 45
3216.93 42
3217.06 41
3217.19 41
3217.32 43
3217.45 45
3217.58 45
3217.71 44
3217.84 41
3217.97 36
3218.10 31
3218.23 25
3218.36 22
3218.49 21
3218.62 24
3218.75 29
3218.88 36
3219.01 45
3219.14 53
3219.27 61
3219.40 68
3219.53 73
3219.66 78
3219.79 83
3219.92 88
3220.05 92
3220.19 96
3220.32 100
3220.45 105
3220.58 109
3220.71 113
3220.84 116
3220.97 119
3221.10 121
3221.23 120
3221.36 118
3221.49 112
3221.62 105
3221.75 96
3221.88 87
3222.01 78
3222.14 71
3222.27 65
3222.40 59
3222.53 55
3222.66 51
3222.79 47
3222.92 43
3223.05 39
3223.18 36
3223.31 34
3223.44 34
3223.57 35
3223.70 37
3223.83 40
3223.96 44
3224.09 47
3224.22 51
3224.35 56
3224.48 61
3224.61 67
3224.74 75
3224.87 84
3225.00 94
3225.13 102
3225.26 110
3225.39 115
3225.52 119
3225.65 121
3225.78 123
3225.91 125
3226.04 127
3226.17 131
3226.30 137
3226.43 144
3226.56 151
3226.69 160
3226.82 167
3226.95 174
3227.08 178
3227.21 180
3227.34 178
3227.47 174
3227.60 168
3227.73 160
3227.86 152
3227.99 145
3228.12 139
3228.25 134
3228.38 131
3228.51 129
3228.65 131
3228.78 134
3228.91 140
3229.04 147
3229.17 154
3229.30 161
3229.43 166
3229.56 168
3229.69 167
3229.82 164
3229.95 161
3230.08 159
3230.21 158
3230.34 160
3230.47 165
3230.60 171
3230.73 177
3230.86 181
3230.99 183
3231.12 180
3231.25 172
3231.38 160
3231.51 144
3231.64 127
3231.77 109
3231.90 93
3232.03 80
3232.16 71
3232.29 66
3232.42 67
3232.55 72
3232.68 79
3232.81 88
3232.94 95
3233.07 99
3233.21 97
3233.34 91
3233.47 80
3233.60 66
3233.73 53
3233.86 41
3233.99 34
3234.12 33
3234.25 38
3234.38 47
3234.51 60
3234.64 74
3234.77 86
3234.90 95
3235.03 100
3235.16 99
3235.29 94
3235.42 86
3235.55 76
3235.68 65
3235.81 55
3235.94 47
3236.07 41
3236.20 36
3236.33 33
3236.46 30
3236.59 28
3236.73 25
3236.86 23
3236.99 21
3237.12 20
3237.25 20
3237.38 20
3237.51 19
3237.64 17
3237.77 13
3237.90 8
3238.03 3
3238.16 0
3238.29 0
3238.42 0
3238.55 0
3238.68 2
3238.81 4
3238.94 4
3239.07 2
3239.20 0
3239.33 0
3239.46 0
3239.59 0
3239.73 1
3239.86 8
3239.99 14
3240.12 18
3240.25 19
3240.38 17
3240.51 14
3240.64 13
3240.77 16
3240.90 25
3241.03 39
3241.16 57
3241.29 75
3241.42 91
3241.55 104
3241.68 111
3241.81 114
3241.94 113
3242.07 109
3242.20 103
3242.34 96
3242.47 87
3242.60 78
3242.73 68
3242.86 60
3242.99 54
3243.12 51
3243.25 51
3243.38 55
3243.51 62
3243.64 71
3243.77 80
3243.90 89
3244.03 94
3244.16 96
3244.29 92
3244.42 85
3244.55 75
3244.68 63
3244.82 53
3244.95 45
3245.08 43
3245.21 45
3245.34 51
3245.47 60
3245.60 69
3245.73 76
3245.86 80
3245.99 79
3246.12 74
3246.25 66
3246.38 57
3246.51 49
3246.64 45
3246.77 45
3246.90 48
3247.04 54
3247.17 59
3247.30 62
3247.43 60
3247.56 53
3247.69 43
3247.82 31
3247.95 21
3248.08 16
3248.21 18
3248.34 26
3248.47 40
3248.60 56
3248.73 70
3248.86 81
3249.00 85
3249.13 82
3249.26 72
3249.39 59
3249.52 42
3249.65 25
3249.78 10
3249.91 0
3250.04 0
3250.17 0
3250.30 0
3250.43 0
3250.56 7
3250.69 13
3250.82 15
3250.96 15
3251.09 10
3251.22 4
3251.35 0
3251.48 0
3251.61 0
3251.74 0
3251.87 0
3252.00 0
3252.13 0
3252.26 0
3252.39 7
3252.52 16
3252.65 27
3252.79 37
3252.92 45
3253.05 49
3253.18 49
3253.31 46
3253.44 40
3253.57 35
3253.70 33
3253.83 35
3253.96 44
3254.09 57
3254.22 74
3254.35 94
3254.48 113
3254.62 132
3254.75 149
3254.88 163
3255.01 175
3255.14 185
3255.27 191
3255.40 195
3255.53 196
3255.66 193
3255.79 187
3255.92 180
3256.05 172
3256.18 165
3256.32 158
3256.45 151
3256.58 145
3256.71 139
3256.84 131
3256.97 121
3257.10 111
3257.23 101
3257.36 93
3257.49 89
3257.62 89
3257.75 93
3257.89 100
3258.02 109
3258.15 120
3258.28 130
3258.41 141
3258.54 152
3258.67 163
3258.80 176
3258.93 191
3259.06 207
3259.19 225
3259.32 244
3259.46 262
3259.59 281
3259.72 298
3259.85 313
3259.98 326
3260.11 335
3260.24 340
3260.37 342
3260.50 341
3260.63 338
3260.76 333
3260.90 328
3261.03 325
3261.16 324
3261.29 325
3261.42 328
3261.55 331
3261.68 335
3261.81 339
3261.94 343
3262.07 346
3262.20 348
3262.34 348
3262.47 344
3262.60 335
3262.73 321
3262.86 302
3262.99 280
3263.12 256
3263.25 232
3263.38 212
3263.51 195
3263.64 182
3263.78 172
3263.91 165
3264.04 159
3264.17 155
3264.30 152
3264.43 152
3264.56 153
3264.69 157
3264.82 163
3264.95 168
3265.09 172
3265.22 173
3265.35 171
3265.48 163
3265.61 152
3265.74 139
3265.87 124
3266.00 111
3266.13 101
3266.26 96
3266.40 95
3266.53 98
3266.66 102
3266.79 108
3266.92 112
3267.05 113
3267.18 111
3267.31 104
3267.44 93
3267.57 80
3267.71 65
3267.84 51
3267.97 39
3268.10 32
3268.23 29
3268.36 32
3268.49 39
3268.62 51
3268.75 65
3268.88 80
3269.02 95
3269.15 107
3269.28 117
3269.41 124
3269.54 128
3269.67 129
3269.80 129
3269.93 128
3270.06 126
3270.20 124
3270.33 119
3270.46 113
3270.59 104
3270.72 92
3270.85 79
3270.98 66
3271.11 55
3271.24 46
3271.38 40
3271.51 37
3271.64 37
3271.77 38
3271.90 40
3272.03 43
3272.16 46
3272.29 48
3272.42 51
3272.56 53
3272.69 53
3272.82 51
3272.95 47
3273.08 40
3273.21 33
3273.34 26
3273.47 20
3273.60 17
3273.74 16
3273.87 16
3274.00 16
3274.13 13
3274.26 10
3274.39 5
3274.52 3
3274.65 3
3274.78 8
3274.92 18
3275.05 31
3275.18 45
3275.31 58
3275.44 67
3275.57 70
3275.70 67
3275.83 59
3275.97 48
3276.10 37
3276.23 27
3276.36 18
3276.49 11
3276.62 4
3276.75 0
3276.88 0
3277.01 0
3277.15 0
3277.28 0
3277.41 0
3277.54 0
3277.67 0
3277.80 0
3277.93 8
3278.06 17
3278.20 30
3278.33 48
3278.46 70
3278.59 96
3278.72 123
3278.85 147
3278.98 164
3279.11 174
3279.25 175
3279.38 169
3279.51 160
3279.64 149
3279.77 141
3279.90 137
3280.03 138
3280.16 141
3280.30 145
3280.43 148
3280.56 149
3280.69 149
3280.82 149
3280.95 150
3281.08 154
3281.22 160
3281.35 167
3281.48 176
3281.61 184
3281.74 191
3281.87 197
3282.00 201
3282.13 203
3282.27 203
3282.40 201
3282.53 197
3282.66 191
3282.79 184
3282.92 177
3283.05 171
3283.18 168
3283.32 168
3283.45 171
3283.58 177
3283.71 183
3283.84 188
3283.97 192
3284.10 194
3284.24 194
3284.37 192
3284.50 190
3284.63 188
3284.76 186
3284.89 184
3285.02 181
3285.16 176
3285.29 170
3285.42 162
3285.55 153
3285.68 143
3285.81 135
3285.94 129
3286.08 126
3286.21 126
3286.34 128
3286.47 130
3286.60 132
3286.73 133
3286.86 133
3286.99 132
3287.13 131
3287.26 130
3287.39 128
3287.52 125
3287.65 120
3287.78 113
3287.91 104
3288.05 94
3288.18 83
3288.31 73
3288.44 63
3288.57 54
3288.70 48
3288.83 44
3288.97 44
3289.10 47
3289.23 53
3289.36 63
3289.49 76
3289.62 91
3289.76 104
3289.89 116
3290.02 123
3290.15 126
3290.28 124
3290.41 117
3290.54 108
3290.68 96
3290.81 84
3290.94 74
3291.07 64
3291.20 57
3291.33 52
3291.46 47
3291.60 44
3291.73 40
3291.86 37
3291.99 33
3292.12 29
3292.25 26
3292.39 24
3292.52 24
3292.65 25
3292.78 27
3292.91 29
3293.04 30
3293.17 28
3293.31 25
3293.44 19
3293.57 14
3293.70 10
3293.83 8
3293.96 9
3294.10 13
3294.23 20
3294.36 29
3294.49 37
3294.62 46
3294.75 53
3294.88 60
3295.02 66
3295.15 70
3295.28 72
3295.41 73
3295.54 71
3295.67 66
3295.81 58
3295.94 48
3296.07 36
3296.20 24
3296.33 13
3296.46 2
3296.60 0
3296.73 0
3296.86 0
3296.99 0
3297.12 0
3297.25 0
3297.38 0
3297.52 9
3297.65 17
3297.78 24
3297.91 30
3298.04 35
3298.17 40
3298.31 45
3298.44 53
3298.57 62
3298.70 73
3298.83 84
3298.96 93
3299.10 100
3299.23 103
3299.36 102
3299.49 98
3299.62 91
3299.75 83
3299.89 72
3300.02 59
3300.15 45
3300.28 29
3300.41 13
3300.54 0
3300.68 0
3300.81 0
3300.94 0
3301.07 0
3301.20 0
3301.33 0
3301.47 0
3301.60 0
3301.73 2
3301.86 11
3301.99 23
3302.13 39
3302.26 59
3302.39 81
3302.52 103
3302.65 125
3302.78 145
3302.92 162
3303.05 178
3303.18 191
3303.31 203
3303.44 212
3303.57 218
3303.71 221
3303.84 221
3303.97 217
3304.10 209
3304.23 201
3304.36 193
3304.50 186
3304.63 182
3304.76 181
3304.89 182
3305.02 183
3305.16 184
3305.29 182
3305.42 178
3305.55 171
3305.68 164
3305.81 157
3305.95 151
3306.08 147
3306.21 145
3306.34 144
3306.47 145
3306.61 148
3306.74 152
3306.87 159
3307.00 168
3307.13 180
3307.26 194
3307.40 209
3307.53 226
3307.66 242
3307.79 257
3307.92 271
3308.06 282
3308.19 290
3308.32 294
3308.45 292
3308.58 284
3308.71 269
3308.85 248
3308.98 223
3309.11 196
3309.24 171
3309.37 151
3309.51 140
3309.64 137
3309.77 143
3309.90 153
3310.03 167
3310.16 178
3310.30 185
3310.43 186
3310.56 181
3310.69 173
3310.82 162
3310.96 153
3311.09 146
3311.22 143
3311.35 143
3311.48 146
3311.62 149
3311.75 152
3311.88 151
3312.01 148
3312.14 141
3312.28 131
3312.41 121
3312.54 113
3312.67 106
3312.80 104
3312.93 104
3313.07 107
3313.20 112
3313.33 118
3313.46 124
3313.59 131
3313.73 138
3313.86 146
3313.99 154
3314.12 162
3314.25 170
3314.39 176
3314.52 180
3314.65 182
3314.78 181
3314.91 180
3315.05 177
3315.18 174
3315.31 168
3315.44 161
3315.57 152
3315.71 142
3315.84 132
3315.97 123
3316.10 117
3316.23 115
3316.37 117
3316.50 124
3316.63 132
3316.76 141
3316.89 148
3317.03 150
3317.16 146
3317.29 137
3317.42 123
3317.55 104
3317.69 85
3317.82 66
3317.95 50
3318.08 38
3318.21 30
3318.35 28
3318.48 29
3318.61 34
3318.74 42
3318.87 51
3319.01 61
3319.14 71
3319.27 80
3319.40 88
3319.53 95
3319.67 101
3319.80 105
3319.93 108
3320.06 110
3320.20 110
3320.33 109
3320.46 106
3320.59 100
3320.72 92
3320.86 81
3320.99 68
3321.12 56
3321.25 46
3321.38 39
3321.52 36
3321.65 36
3321.78 38
3321.91 42
3322.04 45
3322.18 49
3322.31 52
3322.44 56
3322.57 60
3322.71 65
3322.84 71
3322.97 75
3323.10 77
3323.23 77
3323.37 75
3323.50 72
3323.63 69
3323.76 67
3323.89 66
3324.03 65
3324.16 65
3324.29 64
3324.42 61
3324.56 57
3324.69 54
3324.82 53
3324.95 52
3325.08 52
3325.22 52
3325.35 48
3325.48 42
3325.61 31
3325.74 18
3325.88 4
3326.01 0
3326.14 0
3326.27 0
3326.41 0
3326.54 0
3326.67 0
3326.80 0
3326.93 0
3327.07 2
3327.20 9
3327.33 18
3327.46 31
3327.60 46
3327.73 63
3327.86 81
3327.99 98
3328.12 111
3328.26 119
3328.39 122
3328.52 119
3328.65 113
3328.79 104
3328.92 96
3329.05 90
3329.18 87
3329.31 86
3329.45 87
3329.58 88
3329.71 88
3329.84 86
3329.98 82
3330.11 77
3330.24 73
3330.37 71
3330.51 70
3330.64 69
3330.77 68
3330.90 64
3331.03 57
3331.17 48
3331.30 36
3331.43 24
3331.56 14
3331.70 6
3331.83 2
3331.96 2
3332.09 5
3332.23 11
3332.36 20
3332.49 29
3332.62 39
3332.75 48
3332.89 54
3333.02 58
3333.15 58
3333.28 56
3333.42 51
3333.55 45
3333.68 40
3333.81 35
3333.95 32
3334.08 30
3334.21 30
3334.34 32
3334.48 35
3334.61 40
3334.74 45
3334.87 51
3335.00 57
3335.14 62
3335.27 64
3335.40 63
3335.53 59
3335.67 52
3335.80 42
3335.93 31
3336.06 18
3336.20 7
3336.33 0
3336.46 0
3336.59 0
3336.73 0
3336.86 0
3336.99 0
3337.12 0
3337.26 0
3337.39 3
3337.52 10
3337.65 15
3337.78 20
3337.92 23
3338.05 24
3338.18 23
3338.31 20
3338.45 15
3338.58 11
3338.71 9
3338.84 9
3338.98 15
3339.11 25
3339.24 40
3339.37 57
3339.51 75
3339.64 90
3339.77 101
3339.90 105
3340.04 103
3340.17 97
3340.30 88
3340.43 78
3340.57 69
3340.70 62
3340.83 56
3340.96 50
3341.10 45
3341.23 40
3341.36 35
3341.49 31
3341.63 27
3341.76 26
3341.89 25
3342.02 25
3342.16 25
3342.29 26
3342.42 27
3342.55 31
3342.69 36
3342.82 43
3342.95 52
3343.08 60
3343.22 66
3343.35 68
3343.48 65
3343.61 57
3343.75 48
3343.88 37
3344.01 29
3344.14 26
3344.28 27
3344.41 34
3344.54 44
3344.67 56
3344.81 67
3344.94 75
3345.07 79
3345.21 79
3345.34 76
3345.47 71
3345.60 63
3345.74 56
3345.87 47
3346.00 38
3346.13 27
3346.27 14
3346.40 1
3346.53 0
3346.66 0
3346.80 0
3346.93 0
3347.06 0
3347.19 0
3347.33 0
3347.46 2
3347.59 21
3347.72 39
3347.86 55
3347.99 69
3348.12 79
3348.25 87
3348.39 91
3348.52 93
3348.65 93
3348.79 89
3348.92 83
3349.05 74
3349.18 62
3349.32 49
3349.45 36
3349.58 25
3349.71 16
3349.85 12
3349.98 10
3350.11 12
3350.24 16
3350.38 21
3350.51 26
3350.64 31
3350.78 36
3350.91 40
3351.04 43
3351.17 47
3351.31 50
3351.44 52
3351.57 54
3351.70 56
3351.84 57
3351.97 59
3352.10 60
3352.24 63
3352.37 65
3352.50 66
3352.63 66
3352.77 64
3352.90 59
3353.03 51
3353.16 41
3353.30 31
3353.43 24
3353.56 21
3353.70 23
3353.83 29
3353.96 39
3354.09 51
3354.23 62
3354.36 72
3354.49 80
3354.62 84
3354.76 87
3354.89 86
3355.02 83
3355.16 76
3355.29 67
3355.42 55
3355.55 41
3355.69 27
3355.82 13
3355.95 0
3356.09 0
3356.22 0
3356.35 0
3356.48 0
3356.62 0
3356.75 0
3356.88 0
3357.01 0
3357.15 9
3357.28 23
3357.41 35
3357.55 45
3357.68 52
3357.81 55
3357.94 56
3358.08 54
3358.21 50
3358.34 45
3358.48 40
3358.61 33
3358.74 27
3358.87 24
3359.01 26
3359.14 36
3359.27 55
3359.41 82
3359.54 116
3359.67 153
3359.80 188
3359.94 219
3360.07 242
3360.20 255
3360.34 261
3360.47 259
3360.60 254
3360.73 247
3360.87 240
3361.00 233
3361.13 226
3361.27 219
3361.40 211
3361.53 199
3361.66 185
3361.80 168
3361.93 148
3362.06 127
3362.20 106
3362.33 87
3362.46 73
3362.60 65
3362.73 63
3362.86 64
3362.99 68
3363.13 71
3363.26 70
3363.39 63
3363.53 50
3363.66 33
3363.79 14
3363.92 0
3364.06 0
3364.19 0
3364.32 0
3364.46 0
3364.59 0
3364.72 0
3364.86 0
3364.99 1
3365.12 4
3365.25 9
3365.39 18
3365.52 32
3365.65 51
3365.79 72
3365.92 95
3366.05 116
3366.18 132
3366.32 143
3366.45 146
3366.58 143
3366.72 135
3366.85 125
3366.98 114
3367.12 103
3367.25 95
3367.38 90
3367.51 87
3367.65 86
3367.78 86
3367.91 85
3368.05 83
3368.18 81
3368.31 81
3368.45 83
3368.58 90
3368.71 102
3368.85 118
3368.98 137
3369.11 156
3369.24 173
3369.38 185
3369.51 191
3369.64 192
3369.78 188
3369.91 183
3370.04 177
3370.18 173
3370.31 171
3370.44 173
3370.58 176
3370.71 179
3370.84 181
3370.97 179
3371.11 172
3371.24 161
3371.37 147
3371.51 134
3371.64 121
3371.77 113
3371.91 111
3372.04 114
3372.17 122
3372.31 134
3372.44 146
3372.57 157
3372.70 165
3372.84 169
3372.97 170
3373.10 167
3373.24 163
3373.37 157
3373.50 152
3373.64 146
3373.77 140
3373.90 134
3374.04 129
3374.17 126
3374.30 125
3374.44 128
3374.57 134
3374.70 145
3374.83 158
3374.97 172
3375.10 186
3375.23 199
3375.37 211
3375.50 222
3375.63 235
3375.77 250
3375.90 265
3376.03 282
3376.17 297
3376.30 310
3376.43 319
3376.57 324
3376.70 324
3376.83 321
3376.97 316
3377.10 312
3377.23 310
3377.37 313
3377.50 319
3377.63 328
3377.77 339
3377.90 348
3378.03 352
3378.16 352
3378.30 346
3378.43 335
3378.56 323
3378.70 312
3378.83 304
3378.96 301
3379.10 302
3379.23 308
3379.36 316
3379.50 325
3379.63 334
3379.76 343
3379.90 348
3380.03 350
3380.16 348
3380.30 340
3380.43 327
3380.56 311
3380.70 291
3380.83 271
3380.96 253
3381.10 236
3381.23 223
3381.36 212
3381.50 204
3381.63 198
3381.76 193
3381.90 188
3382.03 183
3382.16 176
3382.30 166
3382.43 155
3382.56 141
3382.70 128
3382.83 119
3382.96 114
3383.10 116
3383.23 125
3383.36 139
3383.50 154
3383.63 166
3383.76 172
3383.90 171
3384.03 163
3384.16 151
3384.30 137
3384.43 126
3384.56 119
3384.70 118
3384.83 121
3384.96 127
3385.10 134
3385.23 143
3385.36 152
3385.50 161
3385.63 171
3385.76 182
3385.90 195
3386.03 208
3386.16 222
3386.30 234
3386.43 243
3386.56 248
3386.70 248
3386.83 242
3386.96 233
3387.10 221
3387.23 210
3387.36 202
3387.50 198
3387.63 200
3387.76 207
3387.90 216
3388.03 227
3388.16 236
3388.30 243
3388.43 248
3388.56 250
3388.70 250
3388.83 250
3388.96 250
3389.10 249
3389.23 248
3389.37 247
3389.50 246
3389.63 246
3389.77 245
3389.90 244
3390.03 243
3390.17 242
3390.30 240
3390.43 240
3390.57 240
3390.70 242
3390.83 246
3390.97 251
3391.10 256
3391.23 259
3391.37 260
3391.50 256
3391.63 249
3391.77 239
3391.90 227
3392.03 212
3392.17 197
3392.30 184
3392.44 173
3392.57 167
3392.70 166
3392.84 172
3392.97 183
3393.10 199
3393.24 218
3393.37 236
3393.50 250
3393.64 261
3393.77 266
3393.90 266
3394.04 262
3394.17 255
3394.30 247
3394.44 240
3394.57 234
3394.71 231
3394.84 231
3394.97 233
3395.11 237
3395.24 241
3395.37 245
3395.51 247
3395.64 249
3395.77 249
3395.91 248
3396.04 247
3396.17 246
3396.31 244
3396.44 242
3396.58 238
3396.71 234
3396.84 231
3396.98 227
3397.11 226
3397.24 227
3397.38 229
3397.51 234
3397.64 241
3397.78 248
3397.91 257
3398.05 266
3398.18 276
3398.31 286
3398.45 297
3398.58 306
3398.71 314
3398.85 321
3398.98 325
3399.11 328
3399.25 327
3399.38 324
3399.52 319
3399.65 311
3399.78 301
3399.92 291
3400.05 281
3400.18 273
3400.32 269
3400.45 268
3400.58 270
3400.72 274
3400.85 279
3400.99 283
3401.12 286
3401.25 289
3401.39 292
3401.52 296
3401.65 302
3401.79 310
3401.92 318
3402.05 323
3402.19 326
3402.32 323
3402.46 316
3402.59 304
3402.72 289
3402.86 275
3402.99 264
3403.12 258
3403.26 258
3403.39 264
3403.53 276
3403.66 295
3403.79 319
3403.93 346
3404.06 376
3404.19 408
3404.33 441
3404.46 473
3404.60 504
3404.73 532
3404.86 557
3405.00 578
3405.13 594
3405.26 604
3405.40 608
3405.53 608
3405.67 606
3405.80 604
3405.93 607
3406.07 615
3406.20 629
3406.33 648
3406.47 670
3406.60 691
3406.74 709
3406.87 722
3407.00 730
3407.14 736
3407.27 741
3407.40 750
3407.54 762
3407.67 779
3407.81 797
3407.94 814
3408.07 826
3408.21 831
3408.34 828
3408.48 819
3408.61 806
3408.74 792
3408.88 779
3409.01 768
3409.14 758
3409.28 749
3409.41 740
3409.55 729
3409.68 715
3409.81 698
3409.95 679
3410.08 660
3410.22 640
3410.35 622
3410.48 606
3410.62 592
3410.75 579
3410.88 568
3411.02 556
3411.15 543
3411.29 528
3411.42 512
3411.55 495
3411.69 477
3411.82 461
3411.96 446
3412.09 434
3412.22 424
3412.36 417
3412.49 413
3412.63 410
3412.76 407
3412.89 405
3413.03 401
3413.16 395
3413.29 387
3413.43 375
3413.56 360
3413.70 342
3413.83 323
3413.96 305
3414.10 288
3414.23 275
3414.37 266
3414.50 262
3414.63 264
3414.77 271
3414.90 282
3415.04 296
3415.17 312
3415.30 327
3415.44 338
3415.57 345
3415.71 345
3415.84 340
3415.97 330
3416.11 317
3416.24 303
3416.38 289
3416.51 278
3416.64 269
3416.78 261
3416.91 254
3417.05 247
3417.18 238
3417.31 227
3417.45 216
3417.58 203
3417.72 189
3417.85 176
3417.98 163
3418.12 150
3418.25 139
3418.39 130
3418.52 124
3418.65 121
3418.79 122
3418.92 126
3419.06 131
3419.19 138
3419.32 142
3419.46 143
3419.59 138
3419.73 129
3419.86 115
3419.99 98
3420.13 79
3420.26 61
3420.40 44
3420.53 31
3420.66 23
3420.80 19
3420.93 20
3421.07 24
3421.20 30
3421.33 37
3421.47 41
3421.60 44
3421.74 44
3421.87 42
3422.01 41
3422.14 42
3422.27 48
3422.41 59
3422.54 76
3422.68 98
3422.81 123
3422.94 149
3423.08 172
3423.21 189
3423.35 200
3423.48 204
3423.61 200
3423.75 191
3423.88 179
3424.02 165
3424.15 152
3424.29 141
3424.42 132
3424.55 125
3424.69 120
3424.82 117
3424.96 113
3425.09 108
3425.22 102
3425.36 92
3425.49 81
3425.63 69
3425.76 57
3425.90 47
3426.03 41
3426.16 38
3426.30 38
3426.43 40
3426.57 43
3426.70 46
3426.83 47
3426.97 47
3427.10 47
3427.24 47
3427.37 48
3427.51 50
3427.64 55
3427.77 60
3427.91 64
3428.04 66
3428.18 63
3428.31 56
3428.44 44
3428.58 28
3428.71 9
3428.85 0
3428.98 0
3429.12 0
3429.25 0
3429.38 0
3429.52 0
3429.65 0
3429.79 8
3429.92 17
3430.06 23
3430.19 26
3430.32 24
3430.46 20
3430.59 15
3430.73 9
3430.86 5
3431.00 3
3431.13 5
3431.26 10
3431.40 19
3431.53 32
3431.67 48
3431.80 64
3431.94 80
3432.07 94
3432.20 107
3432.34 119
3432.47 131
3432.61 143
3432.74 156
3432.88 170
3433.01 183
3433.14 194
3433.28 200
3433.41 202
3433.55 200
3433.68 195
3433.82 188
3433.95 181
3434.08 174
3434.22 170
3434.35 166
3434.49 162
3434.62 158
3434.76 153
3434.89 147
3435.02 140
3435.16 134
3435.29 129
3435.43 126
3435.56 125
3435.70 128
3435.83 134
3435.96 143
3436.10 153
3436.23 164
3436.37 172
3436.50 176
3436.64 177
3436.77 174
3436.91 166
3437.04 158
3437.17 149
3437.31 141
3437.44 136
3437.58 133
3437.71 133
3437.85 134
3437.98 136
3438.12 138
3438.25 139
3438.38 139
3438.52 137
3438.65 133
3438.79 128
3438.92 124
3439.06 121
3439.19 119
3439.32 119
3439.46 120
3439.59 123
3439.73 125
3439.86 125
3440.00 125
3440.13 123
3440.27 120
3440.40 116
3440.53 113
3440.67 110
3440.80 108
3440.94 107
3441.07 106
3441.21 105
3441.34 105
3441.48 105
3441.61 107
3441.75 110
3441.88 114
3442.01 119
3442.15 124
3442.28 130
3442.42 135
3442.55 138
3442.69 139
3442.82 137
3442.96 133
3443.09 126
3443.22 120
3443.36 113
3443.49 108
3443.63 104
3443.76 99
3443.90 94
3444.03 87
3444.17 77
3444.30 64
3444.44 50
3444.57 36
3444.70 24
3444.84 15
3444.97 9
3445.11 7
3445.24 7
3445.38 7
3445.51 7
3445.65 7
3445.78 6
3445.92 4
3446.05 2
3446.18 0
3446.32 0
3446.45 0
3446.59 0
3446.72 0
3446.86 0
3446.99 0
3447.13 7
3447.26 21
3447.40 36
3447.53 51
3447.66 64
3447.80 75
3447.93 84
3448.07 90
3448.20 96
3448.34 100
3448.47 102
3448.61 102
3448.74 101
3448.88 99
3449.01 95
3449.15 91
3449.28 88
3449.41 87
3449.55 88
3449.68 91
3449.82 96
3449.95 103
3450.09 112
3450.22 121
3450.36 131
3450.49 139
3450.63 145
3450.76 148
3450.90 148
3451.03 143
3451.17 135
3451.30 124
3451.43 112
3451.57 99
3451.70 86
3451.84 74
3451.97 64
3452.11 54
3452.24 45
3452.38 37
3452.51 29
3452.65 22
3452.78 16
3452.92 12
3453.05 8
3453.19 7
3453.32 7
3453.45 8
3453.59 11
3453.72 16
3453.86 21
3453.99 26
3454.13 31
3454.26 34
3454.40 34
3454.53 31
3454.67 25
3454.80 18
3454.94 10
3455.07 4
3455.21 1
3455.34 2
3455.48 6
3455.61 11
3455.75 16
3455.88 17
3456.01 15
3456.15 8
3456.28 0
3456.42 0
3456.55 0
3456.69 0
3456.82 0
3456.96 0
3457.09 6
3457.23 22
3457.36 39
3457.50 54
3457.63 69
3457.77 81
3457.90 91
3458.04 100
3458.17 106
3458.31 111
3458.44 114
3458.58 117
3458.71 119
3458.85 122
3458.98 126
3459.11 131
3459.25 137
3459.38 143
3459.52 148
3459.65 151
3459.79 153
3459.92 154
3460.06 153
3460.19 153
3460.33 152
3460.46 151
3460.60 151
3460.73 152
3460.87 154
3461.00 157
3461.14 162
3461.27 168
3461.41 175
3461.54 180
3461.68 184
3461.81 185
3461.95 183
3462.08 179
3462.22 175
3462.35 173
3462.49 172
3462.62 175
3462.76 181
3462.89 189
3463.03 197
3463.16 205
3463.30 211
3463.43 213
3463.57 211
3463.70 204
3463.83 192
3463.97 176
3464.10 158
3464.24 140
3464.37 122
3464.51 106
3464.64 93
3464.78 83
3464.91 74
3465.05 68
3465.18 64
3465.32 62
3465.45 62
3465.59 64
3465.72 68
3465.86 73
3465.99 78
3466.13 81
3466.26 83
3466.40 83
3466.53 80
3466.67 77
3466.80 72
3466.94 67
3467.07 62
3467.21 56
3467.34 51
3467.48 46
3467.61 42
3467.75 40
3467.88 40
3468.02 44
3468.15 52
3468.29 64
3468.42 79
3468.56 94
3468.69 108
3468.83 118
3468.96 124
3469.10 125
3469.23 121
3469.37 114
3469.50 105
3469.64 95
3469.77 87
3469.91 80
3470.04 76
3470.18 74
3470.31 75
3470.45 78
3470.58 82
3470.72 88
3470.85 95
3470.99 104
3471.12 114
3471.26 124
3471.39 134
3471.53 143
3471.66 149
3471.80 154
3471.93 155
3472.07 155
3472.20 153
3472.34 154
3472.47 157
3472.61 166
3472.74 181
3472.88 201
3473.01 224
3473.15 248
3473.29 271
3473.42 291
3473.56 307
3473.69 321
3473.83 333
3473.96 344
3474.10 357
3474.23 370
3474.37 382
3474.50 392
3474.64 399
3474.77 401
3474.91 398
3475.04 394
3475.18 388
3475.31 386
3475.45 388
3475.58 396
3475.72 411
3475.85 430
3475.99 453
3476.12 476
3476.26 498
3476.39 515
3476.53 527
3476.66 532
3476.80 530
3476.93 522
3477.07 508
3477.20 491
3477.34 473
3477.47 457
3477.61 444
3477.74 437
3477.88 433
3478.01 432
3478.15 432
3478.29 432
3478.42 430
3478.56 425
3478.69 418
3478.83 408
3478.96 395
3479.10 381
3479.23 364
3479.37 346
3479.50 325
3479.64 304
3479.77 282
3479.91 260
3480.04 241
3480.18 224
3480.31 210
3480.45 199
3480.58 188
3480.72 178
3480.85 167
3480.99 154
3481.12 140
3481.26 125
3481.40 112
3481.53 100
3481.67 93
3481.80 90
3481.94 94
3482.07 102
3482.21 115
3482.34 132
3482.48 150
3482.61 169
3482.75 187
3482.88 202
3483.02 212
3483.15 218
3483.29 218
3483.42 213
3483.56 204
3483.70 193
3483.83 180
3483.97 167
3484.10 155
3484.24 145
3484.37 138
3484.51 133
3484.64 130
3484.78 129
3484.91 130
3485.05 132
3485.18 135
3485.32 139
3485.45 141
3485.59 143
3485.72 142
3485.86 140
3486.00 136
3486.13 133
3486.27 130
3486.40 129
3486.54 130
3486.67 133
3486.81 137
3486.94 142
3487.08 147
3487.21 150
3487.35 151
3487.48 149
3487.62 145
3487.76 137
3487.89 125
3488.03 112
3488.16 97
3488.30 82
3488.43 69
3488.57 58
3488.70 51
3488.84 47
3488.97 46
3489.11 47
3489.24 49
3489.38 51
3489.52 53
3489.65 54
3489.79 55
3489.92 56
3490.06 54
3490.19 51
3490.33 46
3490.46 39
3490.60 30
3490.73 21
3490.87 11
3491.00 2
3491.14 0
3491.28 0
3491.41 0
3491.55 0
3491.68 0
3491.82 0
3491.95 2
3492.09 9
3492.22 19
3492.36 31
3492.49 45
3492.63 61
3492.77 77
3492.90 92
3493.04 105
3493.17 115
3493.31 121
3493.44 124
3493.58 124
3493.71 122
3493.85 119
3493.99 114
3494.12 109
3494.26 102
3494.39 93
3494.53 83
3494.66 70
3494.80 56
3494.93 41
3495.07 27
3495.20 13
3495.34 1
3495.48 0
3495.61 0
3495.75 0
3495.88 0
3496.02 0
3496.15 0
3496.29 0
3496.42 0
3496.56 3
3496.70 7
3496.83 13
3496.97 19
3497.10 27
3497.24 34
3497.37 40
3497.51 46
3497.64 49
3497.78 52
3497.92 55
3498.05 58
3498.19 62
3498.32 69
3498.46 77
3498.59 86
3498.73 95
3498.86 103
3499.00 110
3499.14 114
3499.27 117
3499.41 117
3499.54 115
3499.68 111
3499.81 104
3499.95 97
3500.09 89
3500.22 81
3500.36 74
3500.49 69
3500.63 65
3500.76 64
3500.90 64
3501.03 65
3501.17 68
3501.31 71
3501.44 74
3501.58 78
3501.71 82
3501.85 88
3501.98 95
3502.12 104
3502.26 117
3502.39 132
3502.53 149
3502.66 165
3502.80 180
3502.93 191
3503.07 197
3503.21 199
3503.34 197
3503.48 191
3503.61 183
3503.75 175
3503.88 166
3504.02 159
3504.15 152
3504.29 147
3504.43 144
3504.56 143
3504.70 144
3504.83 146
3504.97 149
3505.10 153
3505.24 154
3505.38 154
3505.51 151
3505.65 145
3505.78 137
3505.92 129
3506.05 120
3506.19 113
3506.33 109
3506.46 107
3506.60 106
3506.73 106
3506.87 107
3507.01 109
3507.14 112
3507.28 116
3507.41 122
3507.55 131
3507.68 140
3507.82 148
3507.96 152
3508.09 151
3508.23 143
3508.36 131
3508.50 116
3508.63 100
3508.77 87
3508.91 80
3509.04 77
3509.18 80
3509.31 85
3509.45 92
3509.58 98
3509.72 101
3509.86 100
3509.99 97
3510.13 93
3510.26 89
3510.40 87
3510.54 89
3510.67 96
3510.81 109
3510.94 126
3511.08 146
3511.21 166
3511.35 184
3511.49 200
3511.62 211
3511.76 218
3511.89 222
3512.03 223
3512.17 222
3512.30 220
3512.44 216
3512.57 211
3512.71 204
3512.84 194
3512.98 182
3513.12 168
3513.25 151
3513.39 133
3513.52 116
3513.66 100
3513.80 87
3513.93 78
3514.07 75
3514.20 76
3514.34 80
3514.48 87
3514.61 94
3514.75 100
3514.88 105
3515.02 108
3515.15 110
3515.29 109
3515.43 107
3515.56 105
3515.70 102
3515.83 99
3515.97 98
3516.11 98
3516.24 99
3516.38 102
3516.51 105
3516.65 108
3516.79 109
3516.92 109
3517.06 106
3517.19 102
3517.33 97
3517.47 92
3517.60 89
3517.74 87
3517.87 86
3518.01 87
3518.15 87
3518.28 87
3518.42 87
3518.55 87
3518.69 89
3518.83 94
3518.96 102
3519.10 113
3519.23 125
3519.37 136
3519.51 143
3519.64 144
3519.78 139
3519.91 129
3520.05 114
3520.19 97
3520.32 81
3520.46 67
3520.59 58
3520.73 52
3520.87 51
3521.00 55
3521.14 63
3521.27 75
3521.41 90
3521.55 107
3521.68 124
3521.82 137
3521.95 146
3522.09 149
3522.23 146
3522.36 138
3522.50 128
3522.63 117
3522.77 106
3522.91 94
3523.04 82
3523.18 68
3523.31 54
3523.45 39
3523.59 26
3523.72 16
3523.86 9
3523.99 7
3524.13 8
3524.27 12
3524.40 18
3524.54 23
3524.67 28
3524.81 31
3524.95 32
3525.08 30
3525.22 26
3525.36 19
3525.49 10
3525.63 0
3525.76 0
3525.90 0
3526.04 0
3526.17 0
3526.31 0
3526.44 0
3526.58 0
3526.72 2
3526.85 17
3526.99 32
3527.12 47
3527.26 59
3527.40 69
3527.53 76
3527.67 79
3527.81 80
3527.94 79
3528.08 79
3528.21 80
3528.35 84
3528.49 91
3528.62 100
3528.76 111
3528.89 123
3529.03 133
3529.17 141
3529.30 145
3529.44 145
3529.58 141
3529.71 132
3529.85 121
3529.98 109
3530.12 96
3530.26 83
3530.39 71
3530.53 59
3530.67 47
3530.80 34
3530.94 21
3531.07 9
3531.21 1
3531.35 0
3531.48 0
3531.62 8
3531.75 21
3531.89 37
3532.03 52
3532.16 66
3532.30 77
3532.44 85
3532.57 91
3532.71 95
3532.84 99
3532.98 102
3533.12 103
3533.25 103
3533.39 101
3533.53 97
3533.66 93
3533.80 90
3533.93 88
3534.07 86
3534.21 86
3534.34 85
3534.48 85
3534.62 86
3534.75 87
3534.89 89
3535.03 93
3535.16 99
3535.30 105
3535.43 111
3535.57 113
3535.71 111
3535.84 105
3535.98 94
3536.12 81
3536.25 67
3536.39 55
3536.52 44
3536.66 37
3536.80 31
3536.93 25
3537.07 19
3537.21 12
3537.34 6
3537.48 1
3537.62 0
3537.75 0
3537.89 1
3538.02 5
3538.16 9
3538.30 12
3538.43 14
3538.57 16
3538.71 18
3538.84 22
3538.98 30
3539.12 40
3539.25 53
3539.39 66
3539.52 79
3539.66 89
3539.80 97
3539.93 101
3540.07 102
3540.21 99
3540.34 94
3540.48 85
3540.62 75
3540.75 63
3540.89 52
3541.02 44
3541.16 39
3541.30 37
3541.43 39
3541.57 44
3541.71 47
3541.84 49
3541.98 46
3542.12 39
3542.25 29
3542.39 17
3542.53 6
3542.66 0
3542.80 0
3542.93 0
3543.07 0
3543.21 1
3543.34 7
3543.48 13
3543.62 18
3543.75 23
3543.89 27
3544.03 31
3544.16 35
3544.30 39
3544.44 41
3544.57 42
3544.71 42
3544.85 41
3544.98 39
3545.12 40
3545.25 43
3545.39 51
3545.53 63
3545.66 81
3545.80 102
3545.94 126
3546.07 150
3546.21 171
3546.35 188
3546.48 199
3546.62 205
3546.76 206
3546.89 205
3547.03 203
3547.17 201
3547.30 200
3547.44 199
3547.58 199
3547.71 196
3547.85 192
3547.98 185
3548.12 177
3548.26 167
3548.39 156
3548.53 146
3548.67 135
3548.80 126
3548.94 118
3549.08 110
3549.21 105
3549.35 101
3549.49 99
3549.62 98
3549.76 98
3549.90 98
3550.03 97
3550.17 95
3550.31 93
3550.44 90
3550.58 87
3550.72 84
3550.85 81
3550.99 79
3551.13 80
3551.26 82
3551.40 86
3551.54 91
3551.67 97
3551.81 102
3551.95 104
3552.08 103
3552.22 97
3552.36 89
3552.49 79
3552.63 68
3552.77 59
3552.90 53
3553.04 48
3553.18 46
3553.31 46
3553.45 47
3553.59 48
3553.72 50
3553.86 53
3554.00 58
3554.13 63
3554.27 67
3554.41 71
3554.54 74
3554.68 74
3554.82 73
3554.95 70
3555.09 65
3555.23 61
3555.36 58
3555.50 57
3555.64 57
3555.77 59
3555.91 65
3556.05 73
3556.18 84
3556.32 95
3556.46 107
3556.59 117
3556.73 124
3556.87 127
3557.00 126
3557.14 120
3557.28 110
3557.41 98
3557.55 85
3557.69 71
3557.82 58
3557.96 46
3558.10 38
3558.23 32
3558.37 30
3558.51 30
3558.64 31
3558.78 34
3558.92 36
3559.05 37
3559.19 35
3559.33 31
3559.46 25
3559.60 19
3559.74 13
3559.87 9
3560.01 7
3560.15 6
3560.28 6
3560.42 5
3560.56 2
3560.69 0
3560.83 0
3560.97 0
3561.10 0
3561.24 0
3561.38 0
3561.52 0
3561.65 6
3561.79 11
3561.93 14
3562.06 14
3562.20 12
3562.34 9
3562.47 6
3562.61 5
3562.75 7
3562.88 11
3563.02 17
3563.16 26
3563.29 36
3563.43 46
3563.57 56
3563.70 64
3563.84 70
3563.98 71
3564.11 68
3564.25 62
3564.39 52
3564.53 40
3564.66 29
3564.80 19
3564.94 11
3565.07 6
3565.21 3
3565.35 2
3565.48 1
3565.62 1
3565.76 0
3565.89 1
3566.03 2
3566.17 4
3566.30 8
3566.44 13
3566.58 18
3566.72 22
3566.85 23
3566.99 22
3567.13 17
3567.26 11
3567.40 4
3567.54 0
3567.67 0
3567.81 0
3567.95 0
3568.08 2
3568.22 9
3568.36 16
3568.50 21
3568.63 23
3568.77 22
3568.91 17
3569.04 10
3569.18 1
3569.32 0
3569.45 0
3569.59 0
3569.73 0
3569.87 0
3570.00 0
3570.14 0
3570.28 0
3570.41 10
3570.55 22
3570.69 33
3570.82 45
3570.96 55
3571.10 63
3571.23 70
3571.37 74
3571.51 78
3571.65 82
3571.78 87
3571.92 94
3572.06 102
3572.19 112
3572.33 122
3572.47 129
3572.60 132
3572.74 132
3572.88 129
3573.02 122
3573.15 114
3573.29 106
3573.43 97
3573.56 87
3573.70 77
3573.84 64
3573.98 50
3574.11 35
3574.25 20
3574.39 7
3574.52 0
3574.66 0
3574.80 0
3574.93 5
3575.07 19
3575.21 37
3575.35 58
3575.48 78
3575.62 96
3575.76 111
3575.89 122
3576.03 131
3576.17 139
3576.31 145
3576.44 150
3576.58 155
3576.72 159
3576.85 162
3576.99 165
3577.13 166
3577.26 167
3577.40 166
3577.54 166
3577.68 165
3577.81 164
3577.95 164
3578.09 165
3578.22 167
3578.36 171
3578.50 175
3578.64 179
3578.77 182
3578.91 185
3579.05 187
3579.18 189
3579.32 190
3579.46 192
3579.60 195
3579.73 198
3579.87 201
3580.01 202
3580.14 200
3580.28 196
3580.42 189
3580.56 181
3580.69 172
3580.83 163
3580.97 155
3581.10 147
3581.24 138
3581.38 130
3581.52 121
3581.65 112
3581.79 105
3581.93 100
3582.07 95
3582.20 92
3582.34 88
3582.48 83
3582.61 78
3582.75 73
3582.89 68
3583.03 65
3583.16 65
3583.30 69
3583.44 75
3583.57 85
3583.71 96
3583.85 107
3583.99 117
3584.12 126
3584.26 132
3584.40 137
3584.54 140
3584.67 143
3584.81 145
3584.95 148
3585.08 150
3585.22 153
3585.36 156
3585.50 158
3585.63 160
3585.77 162
3585.91 164
3586.04 165
3586.18 166
3586.32 166
3586.46 165
3586.59 164
3586.73 162
3586.87 160
3587.01 157
3587.14 154
3587.28 151
3587.42 147
3587.56 143
3587.69 139
3587.83 134
3587.97 128
3588.10 121
3588.24 113
3588.38 105
3588.52 97
3588.65 90
3588.79 83
3588.93 78
3589.07 74
3589.20 69
3589.34 64
3589.48 57
3589.61 48
3589.75 37
3589.89 27
3590.03 17
3590.16 10
3590.30 7
3590.44 8
3590.58 13
3590.71 22
3590.85 35
3590.99 49
3591.13 65
3591.26 80
3591.40 95
3591.54 106
3591.68 113
3591.81 115
3591.95 111
3592.09 103
3592.22 92
3592.36 81
3592.50 73
3592.64 69
3592.77 71
3592.91 79
3593.05 90
3593.19 105
3593.32 119
3593.46 132
3593.60 141
3593.74 147
3593.87 148
3594.01 145
3594.15 138
3594.29 128
3594.42 116
3594.56 102
3594.70 89
3594.84 78
3594.97 71
3595.11 68
3595.25 69
3595.39 76
3595.52 85
3595.66 96
3595.80 106
3595.94 114
3596.07 120
3596.21 125
3596.35 128
3596.49 132
3596.62 137
3596.76 142
3596.90 147
3597.04 150
3597.17 150
3597.31 149
3597.45 145
3597.59 140
3597.72 135
3597.86 131
3598.00 130
3598.14 130
3598.27 133
3598.41 138
3598.55 144
3598.69 150
3598.82 155
3598.96 159
3599.10 162
3599.24 163
3599.37 163
3599.51 164
3599.65 165
3599.79 167
3599.92 170
3600.06 175
3600.20 179
3600.34 183
3600.47 184
3600.61 182
3600.75 178
3600.89 173
3601.02 168
3601.16 164
3601.30 162
3601.44 164
3601.57 169
3601.71 175
3601.85 183
3601.99 191
3602.12 199
3602.26 205
3602.40 211
3602.54 214
3602.67 216
3602.81 216
3602.95 214
3603.09 212
3603.22 209
3603.36 206
3603.50 202
3603.64 198
3603.78 194
3603.91 189
3604.05 183
3604.19 177
3604.33 172
3604.46 167
3604.60 165
3604.74 166
3604.88 170
3605.01 177
3605.15 188
3605.29 200
3605.43 214
3605.56 226
3605.70 237
3605.84 243
3605.98 246
3606.11 243
3606.25 237
3606.39 228
3606.53 217
3606.67 205
3606.80 193
3606.94 182
3607.08 172
3607.22 162
3607.35 151
3607.49 140
3607.63 128
3607.77 117
3607.90 106
3608.04 95
3608.18 87
3608.32 79
3608.46 73
3608.59 66
3608.73 59
3608.87 51
3609.01 43
3609.14 36
3609.28 30
3609.42 28
3609.56 28
3609.69 33
3609.83 40
3609.97 49
3610.11 59
3610.25 68
3610.38 75
3610.52 78
3610.66 78
3610.80 74
3610.93 67
3611.07 59
3611.21 49
3611.35 38
3611.49 28
3611.62 18
3611.76 9
3611.90 2
3612.04 0
3612.17 0
3612.31 4
3612.45 12
3612.59 23
3612.73 34
3612.86 43
3613.00 50
3613.14 54
3613.28 54
3613.41 53
3613.55 50
3613.69 47
3613.83 43
3613.97 39
3614.10 34
3614.24 29
3614.38 23
3614.52 19
3614.65 17
3614.79 17
3614.93 20
3615.07 25
3615.21 33
3615.34 40
3615.48 47
3615.62 53
3615.76 56
3615.90 59
3616.03 62
3616.17 66
3616.31 71
3616.45 79
3616.58 88
3616.72 98
3616.86 109
3617.00 119
3617.14 130
3617.27 140
3617.41 150
3617.55 159
3617.69 167
3617.83 173
3617.96 177
3618.10 179
3618.24 177
3618.38 174
3618.51 168
3618.65 161
3618.79 153
3618.93 142
3619.07 130
3619.20 116
3619.34 101
3619.48 84
3619.62 66
3619.76 50
3619.89 34
3620.03 21
3620.17 9
3620.31 0
3620.45 0
3620.58 0
3620.72 0
3620.86 0
3621.00 0
3621.14 0
3621.27 0
3621.41 0
3621.55 8
3621.69 17
3621.82 26
3621.96 34
3622.10 42
3622.24 49
3622.38 56
3622.51 62
3622.65 67
3622.79 70
3622.93 70
3623.07 67
3623.20 62
3623.34 55
3623.48 48
3623.62 43
3623.76 38
3623.89 37
3624.03 38
3624.17 41
3624.31 48
3624.45 58
3624.58 69
3624.72 81
3624.86 92
3625.00 100
3625.14 104
3625.27 102
3625.41 96
3625.55 86
3625.69 75
3625.83 64
3625.96 55
3626.10 50
3626.24 49
3626.38 50
3626.52 53
3626.65 57
3626.79 61
3626.93 66
3627.07 71
3627.21 78
3627.35 86
3627.48 94
3627.62 103
3627.76 111
3627.90 115
3628.04 116
3628.17 111
3628.31 102
3628.45 91
3628.59 80
3628.73 72
3628.86 68
3629.00 70
3629.14 78
3629.28 89
3629.42 102
3629.55 114
3629.69 123
3629.83 130
3629.97 132
3630.11 132
3630.25 129
3630.38 125
3630.52 120
3630.66 116
3630.80 113
3630.94 112
3631.07 114
3631.21 119
3631.35 126
3631.49 135
3631.63 144
3631.76 152
3631.90 159
3632.04 164
3632.18 168
3632.32 171
3632.46 174
3632.59 175
3632.73 176
3632.87 174
3633.01 171
3633.15 165
3633.28 159
3633.42 154
3633.56 152
3633.70 155
3633.84 164
3633.98 177
3634.11 193
3634.25 208
3634.39 219
3634.53 226
3634.67 226
3634.80 220
3634.94 210
3635.08 198
3635.22 185
3635.36 173
3635.50 161
3635.63 151
3635.77 141
3635.91 131
3636.05 121
3636.19 110
3636.32 100
3636.46 90
3636.60 83
3636.74 77
3636.88 75
3637.02 76
3637.15 81
3637.29 88
3637.43 97
3637.57 106
3637.71 114
3637.85 120
3637.98 123
3638.12 124
3638.26 122
3638.40 120
3638.54 118
3638.68 118
3638.81 119
3638.95 122
3639.09 127
3639.23 132
3639.37 137
3639.50 140
3639.64 142
3639.78 142
3639.92 139
3640.06 133
3640.20 125
3640.33 115
3640.47 106
3640.61 99
3640.75 93
3640.89 90
3641.03 88
3641.16 86
3641.30 83
3641.44 78
3641.58 71
3641.72 64
3641.86 56
3641.99 49
3642.13 45
3642.27 44
3642.41 48
3642.55 55
3642.69 64
3642.82 76
3642.96 88
3643.10 99
3643.24 109
3643.38 118
3643.52 126
3643.65 133
3643.79 140
3643.93 147
3644.07 156
3644.21 165
3644.35 176
3644.49 188
3644.62 200
3644.76 212
3644.90 224
3645.04 235
3645.18 245
3645.32 254
3645.45 262
3645.59 269
3645.73 275
3645.87 278
3646.01 278
3646.15 275
3646.28 270
3646.42 263
3646.56 255
3646.70 249
3646.84 244
3646.98 240
3647.12 237
3647.25 235
3647.39 231
3647.53 228
3647.67 225
3647.81 224
3647.95 225
3648.08 231
3648.22 239
3648.36 249
3648.50 259
3648.64 267
3648.78 269
3648.91 265
3649.05 256
3649.19 244
3649.33 230
3649.47 218
3649.61 210
3649.75 206
3649.88 207
3650.02 211
3650.16 215
3650.30 219
3650.44 221
3650.58 222
3650.72 223
3650.85 227
3650.99 234
3651.13 244
3651.27 257
3651.41 271
3651.55 285
3651.68 298
3651.82 308
3651.96 315
3652.10 319
3652.24 320
3652.38 321
3652.52 320
3652.65 319
3652.79 320
3652.93 322
3653.07 326
3653.21 332
3653.35 339
3653.49 346
3653.62 352
3653.76 356
3653.90 358
3654.04 358
3654.18 356
3654.32 353
3654.46 349
3654.59 346
3654.73 343
3654.87 342
3655.01 341
3655.15 340
3655.29 337
3655.43 333
3655.56 327
3655.70 319
3655.84 308
3655.98 298
3656.12 288
3656.26 280
3656.40 276
3656.53 277
3656.67 281
3656.81 289
3656.95 298
3657.09 307
3657.23 315
3657.37 320
3657.51 322
3657.64 321
3657.78 317
3657.92 313
3658.06 309
3658.20 306
3658.34 305
3658.48 305
3658.61 306
3658.75 309
3658.89 311
3659.03 312
3659.17 311
3659.31 309
3659.45 303
3659.59 294
3659.72 282
3659.86 269
3660.00 257
3660.14 247
3660.28 241
3660.42 240
3660.56 244
3660.69 251
3660.83 259
3660.97 264
3661.11 265
3661.25 259
3661.39 248
3661.53 231
3661.67 213
3661.80 194
3661.94 177
3662.08 162
3662.22 150
3662.36 139
3662.50 129
3662.64 118
3662.78 106
3662.91 95
3663.05 85
3663.19 80
3663.33 80
3663.47 84
3663.61 91
3663.75 100
3663.89 107
3664.02 113
3664.16 116
3664.30 118
3664.44 120
3664.58 124
3664.72 130
3664.86 138
3665.00 148
3665.13 157
3665.27 165
3665.41 170
3665.55 173
3665.69 172
3665.83 170
3665.97 168
3666.11 166
3666.24 166
3666.38 166
3666.52 166
3666.66 165
3666.80 160
3666.94 152
3667.08 140
3667.22 124
3667.36 105
3667.49 85
3667.63 67
3667.77 50
3667.91 36
3668.05 25
3668.19 18
3668.33 15
3668.47 16
3668.60 20
3668.74 28
3668.88 39
3669.02 53
3669.16 66
3669.30 78
3669.44 86
3669.58 91
3669.72 92
3669.85 91
3669.99 88
3670.13 88
3670.27 90
3670.41 95
3670.55 103
3670.69 112
3670.83 120
3670.97 125
3671.10 126
3671.24 122
3671.38 114
3671.52 102
3671.66 88
3671.80 74
3671.94 61
3672.08 50
3672.22 42
3672.35 37
3672.49 36
3672.63 36
3672.77 37
3672.91 36
3673.05 33
3673.19 28
3673.33 21
3673.47 14
3673.60 7
3673.74 2
3673.88 0
3674.02 0
3674.16 0
3674.30 0
3674.44 0
3674.58 0
3674.72 0
3674.86 0
3674.99 0
3675.13 0
3675.27 0
3675.41 1
3675.55 2
3675.69 3
3675.83 6
3675.97 10
3676.11 15
3676.25 22
3676.38 29
3676.52 36
3676.66 42
3676.80 48
3676.94 53
3677.08 59
3677.22 65
3677.36 71
3677.50 79
3677.64 87
3677.77 96
3677.91 103
3678.05 108
3678.19 110
3678.33 108
3678.47 103
3678.61 97
3678.75 92
3678.89 89
3679.03 91
3679.16 95
3679.30 102
3679.44 108
3679.58 113
3679.72 115
3679.86 113
3680.00 110
3680.14 105
3680.28 102
3680.42 102
3680.56 106
3680.69 114
3680.83 126
3680.97 140
3681.11 154
3681.25 167
3681.39 176
3681.53 181
3681.67 179
3681.81 171
3681.95 158
3682.09 142
3682.22 124
3682.36 109
3682.50 96
3682.64 89
3682.78 85
3682.92 84
3683.06 85
3683.20 86
3683.34 86
3683.48 84
3683.62 80
3683.75 76
3683.89 73
3684.03 72
3684.17 73
3684.31 76
3684.45 81
3684.59 87
3684.73 93
3684.87 99
3685.01 103
3685.15 107
3685.29 109
3685.42 111
3685.56 112
3685.70 114
3685.84 116
3685.98 117
3686.12 118
3686.26 117
3686.40 114
3686.54 110
3686.68 107
3686.82 104
3686.96 104
3687.09 107
3687.23 113
3687.37 122
3687.51 131
3687.65 139
3687.79 144
3687.93 145
3688.07 143
3688.21 136
3688.35 128
3688.49 118
3688.63 109
3688.77 102
3688.90 98
3689.04 98
3689.18 101
3689.32 106
3689.46 111
3689.60 115
3689.74 116
3689.88 113
3690.02 104
3690.16 91
3690.30 75
3690.44 57
3690.58 39
3690.71 24
3690.85 12
3690.99 4
3691.13 1
3691.27 3
3691.41 9
3691.55 17
3691.69 27
3691.83 37
3691.97 47
3692.11 54
3692.25 59
3692.39 61
3692.53 61
3692.66 58
3692.80 55
3692.94 52
3693.08 52
3693.22 54
3693.36 59
3693.50 66
3693.64 73
3693.78 78
3693.92 80
3694.06 77
3694.20 71
3694.34 61
3694.48 51
3694.61 42
3694.75 35
3694.89 32
3695.03 33
3695.17 38
3695.31 46
3695.45 57
3695.59 69
3695.73 81
3695.87 93
3696.01 103
3696.15 110
3696.29 113
3696.43 111
3696.57 106
3696.71 96
3696.84 85
3696.98 72
3697.12 61
3697.26 52
3697.40 47
3697.54 46
3697.68 49
3697.82 56
3697.96 66
3698.10 78
3698.24 91
3698.38 103
3698.52 112
3698.66 117
3698.80 117
3698.94 111
3699.08 102
3699.21 90
3699.35 79
3699.49 70
3699.63 64
3699.77 61
3699.91 59
3700.05 58
3700.19 57
3700.33 54
3700.47 51
3700.61 49
3700.75 50
3700.89 54
3701.03 62
3701.17 73
3701.31 85
3701.45 97
3701.59 106
3701.72 111
3701.86 114
3702.00 114
3702.14 112
3702.28 108
3702.42 104
3702.56 99
3702.70 93
3702.84 86
3702.98 79
3703.12 73
3703.26 68
3703.40 67
3703.54 69
3703.68 74
3703.82 81
3703.96 90
3704.10 98
3704.24 103
3704.38 105
3704.51 104
3704.65 99
3704.79 93
3704.93 86
3705.07 81
3705.21 78
3705.35 78
3705.49 80
3705.63 83
3705.77 87
3705.91 90
3706.05 94
3706.19 98
3706.33 102
3706.47 107
3706.61 113
3706.75 120
3706.89 127
3707.03 134
3707.17 140
3707.31 146
3707.45 151
3707.58 154
3707.72 156
3707.86 156
3708.00 155
3708.14 153
3708.28 150
3708.42 147
3708.56 146
3708.70 146
3708.84 149
3708.98 153
3709.12 159
3709.26 165
3709.40 170
3709.54 172
3709.68 170
3709.82 166
3709.96 158
3710.10 149
3710.24 140
3710.38 131
3710.52 125
3710.66 121
3710.80 119
3710.94 118
3711.08 116
3711.21 115
3711.35 112
3711.49 108
3711.63 106
3711.77 107
3711.91 110
3712.05 117
3712.19 126
3712.33 136
3712.47 145
3712.61 153
3712.75 158
3712.89 160
3713.03 161
3713.17 161
3713.31 160
3713.45 158
3713.59 155
3713.73 151
3713.87 145
3714.01 137
3714.15 126
3714.29 116
3714.43 105
3714.57 97
3714.71 92
3714.85 90
3714.99 93
3715.13 99
3715.27 107
3715.41 116
3715.55 124
3715.69 128
3715.82 127
3715.96 121
3716.10 110
3716.24 95
3716.38 78
3716.52 60
3716.66 44
3716.80 31
3716.94 22
3717.08 16
3717.22 14
3717.36 15
3717.50 17
3717.64 22
3717.78 27
3717.92 32
3718.06 37
3718.20 39
3718.34 40
3718.48 38
3718.62 35
3718.76 29
3718.90 24
3719.04 18
3719.18 13
3719.32 10
3719.46 6
3719.60 3
3719.74 0
3719.88 0
3720.02 0
3720.16 0
3720.30 0
3720.44 0
3720.58 0
3720.72 0
3720.86 6
3721.00 23
3721.14 43
3721.28 63
3721.42 79
3721.56 90
3721.70 94
3721.84 91
3721.98 82
3722.12 70
3722.26 58
3722.40 50
3722.54 46
3722.68 48
3722.82 54
3722.95 64
3723.09 75
3723.23 85
3723.37 96
3723.51 104
3723.65 112
3723.79 118
3723.93 122
3724.07 125
3724.21 126
3724.35 125
3724.49 122
3724.63 118
3724.77 113
3724.91 107
3725.05 102
3725.19 96
3725.33 92
3725.47 89
3725.61 88
3725.75 87
3725.89 88
3726.03 88
3726.17 88
3726.31 86
3726.45 82
3726.59 78
3726.73 73
3726.87 68
3727.01 65
3727.15 63
3727.29 64
3727.43 66
3727.57 68
3727.71 69
3727.85 68
3727.99 64
3728.13 58
3728.27 50
3728.41 41
3728.55 33
3728.69 28
3728.83 25
3728.97 24
3729.11 25
3729.25 27
3729.39 29
3729.53 32
3729.67 36
3729.81 42
3729.95 50
3730.09 60
3730.23 71
3730.37 81
3730.51 90
3730.65 96
3730.79 97
3730.93 95
3731.07 89
3731.21 80
3731.35 69
3731.49 57
3731.63 45
3731.77 33
3731.91 24
3732.05 16
3732.19 12
3732.33 10
3732.47 13
3732.61 18
3732.75 26
3732.89 36
3733.03 47
3733.17 58
3733.31 67
3733.45 74
3733.59 79
3733.73 80
3733.87 77
3734.01 72
3734.15 66
3734.29 58
3734.43 51
3734.57 45
3734.71 39
3734.85 33
3734.99 27
3735.13 20
3735.27 13
3735.41 6
3735.55 0
3735.69 0
3735.83 0
3735.97 0
3736.11 0
3736.25 0
3736.39 0
3736.53 0
3736.68 0
3736.82 8
3736.96 18
3737.10 27
3737.24 35
3737.38 43
3737.52 49
3737.66 54
3737.80 58
3737.94 63
3738.08 67
3738.22 72
3738.36 77
3738.50 83
3738.64 88
3738.78 93
3738.92 97
3739.06 101
3739.20 105
3739.34 109
3739.48 113
3739.62 116
3739.76 119
3739.90 121
3740.04 121
3740.18 119
3740.32 115
3740.46 110
3740.60 105
3740.74 101
3740.88 98
3741.02 98
3741.16 101
3741.30 105
3741.44 112
3741.58 118
3741.72 122
3741.86 125
3742.00 125
3742.14 122
3742.28 117
3742.42 112
3742.56 108
3742.70 106
3742.84 108
3742.98 113
3743.12 121
3743.26 132
3743.40 145
3743.54 160
3743.68 174
3743.83 188
3743.97 200
3744.11 209
3744.25 213
3744.39 212
3744.53 207
3744.67 197
3744.81 186
3744.95 175
3745.09 167
3745.23 165
3745.37 170
3745.51 181
3745.65 197
3745.79 215
3745.93 231
3746.07 244
3746.21 251
3746.35 252
3746.49 246
3746.63 236
3746.77 224
3746.91 211
3747.05 200
3747.19 192
3747.33 187
3747.47 184
3747.61 182
3747.75 180
3747.89 176
3748.03 171
3748.17 165
3748.32 159
3748.46 155
3748.60 153
3748.74 153
3748.88 155
3749.02 158
3749.16 160
3749.30 159
3749.44 155
3749.58 149
3749.72 140
3749.86 130
3750.00 120
3750.14 110
3750.28 102
3750.42 94
3750.56 88
3750.70 84
3750.84 82
3750.98 83
3751.12 87
3751.26 95
3751.40 106
3751.54 120
3751.68 136
3751.82 153
3751.96 169
3752.11 183
3752.25 192
3752.39 196
3752.53 194
3752.67 189
3752.81 180
3752.95 171
3753.09 164
3753.23 159
3753.37 156
3753.51 156
3753.65 156
3753.79 157
3753.93 158
3754.07 159
3754.21 159
3754.35 161
3754.49 163
3754.63 167
3754.77 172
3754.91 178
3755.05 185
3755.20 193
3755.34 200
3755.48 206
3755.62 212
3755.76 217
3755.90 220
3756.04 222
3756.18 224
3756.32 226
3756.46 228
3756.60 229
3756.74 229
3756.88 227
3757.02 223
3757.16 218
3757.30 213
3757.44 208
3757.58 205
3757.72 204
3757.86 205
3758.01 207
3758.15 209
3758.29 210
3758.43 209
3758.57 206
3758.71 201
3758.85 195
3758.99 189
3759.13 184
3759.27 181
3759.41 182
3759.55 185
3759.69 189
3759.83 194
3759.97 197
3760.11 197
3760.25 194
3760.39 187
3760.54 179
3760.68 171
3760.82 163
3760.96 157
3761.10 154
3761.24 154
3761.38 154
3761.52 156
3761.66 158
3761.80 161
3761.94 163
3762.08 164
3762.22 165
3762.36 164
3762.50 161
3762.64 158
3762.78 153
3762.93 148
3763.07 143
3763.21 139
3763.35 137
3763.49 135
3763.63 133
3763.77 132
3763.91 130
3764.05 127
3764.19 123
3764.33 119
3764.47 115
3764.61 111
3764.75 107
3764.89 105
3765.04 103
3765.18 103
3765.32 104
3765.46 106
3765.60 110
3765.74 114
3765.88 120
3766.02 127
3766.16 135
3766.30 145
3766.44 155
3766.58 167
3766.72 179
3766.86 190
3767.00 199
3767.15 206
3767.29 209
3767.43 209
3767.57 205
3767.71 197
3767.85 187
3767.99 174
3768.13 160
3768.27 145
3768.41 132
3768.55 122
3768.69 117
3768.83 115
3768.97 119
3769.12 126
3769.26 136
3769.40 145
3769.54 154
3769.68 160
3769.82 164
3769.96 165
3770.10 164
3770.24 161
3770.38 157
3770.52 153
3770.66 147
3770.80 142
3770.95 137
3771.09 133
3771.23 130
3771.37 130
3771.51 130
3771.65 132
3771.79 134
3771.93 135
3772.07 136
3772.21 136
3772.35 135
3772.49 134
3772.63 133
3772.78 132
3772.92 131
3773.06 129
3773.20 125
3773.34 122
3773.48 117
3773.62 113
3773.76 109
3773.90 105
3774.04 101
3774.18 97
3774.32 91
3774.47 84
3774.61 74
3774.75 64
3774.89 54
3775.03 46
3775.17 41
3775.31 41
3775.45 45
3775.59 54
3775.73 66
3775.87 81
3776.01 95
3776.16 108
3776.30 118
3776.44 124
3776.58 126
3776.72 123
3776.86 116
3777.00 107
3777.14 96
3777.28 85
3777.42 76
3777.56 68
3777.71 62
3777.85 56
3777.99 51
3778.13 46
3778.27 41
3778.41 37
3778.55 35
3778.69 35
3778.83 38
3778.97 44
3779.11 50
3779.26 56
3779.40 60
3779.54 61
3779.68 58
3779.82 53
3779.96 47
3780.10 40
3780.24 35
3780.38 33
3780.52 32
3780.66 33
3780.81 34
3780.95 34
3781.09 32
3781.23 28
3781.37 23
3781.51 18
3781.65 15
3781.79 15
3781.93 20
3782.07 29
3782.22 41
3782.36 55
3782.50 68
3782.64 78
3782.78 86
3782.92 91
3783.06 92
3783.20 91
3783.34 87
3783.48 82
3783.63 75
3783.77 67
3783.91 58
3784.05 47
3784.19 37
3784.33 25
3784.47 14
3784.61 3
3784.75 0
3784.89 0
3785.04 0
3785.18 0
3785.32 0
3785.46 0
3785.60 0
3785.74 0
3785.88 7
3786.02 21
3786.16 36
3786.31 51
3786.45 66
3786.59 81
3786.73 94
3786.87 106
3787.01 115
3787.15 122
3787.29 125
3787.43 127
3787.57 128
3787.72 129
3787.86 133
3788.00 140
3788.14 149
3788.28 161
3788.42 174
3788.56 185
3788.70 193
3788.84 198
3788.99 198
3789.13 194
3789.27 187
3789.41 177
3789.55 165
3789.69 152
3789.83 138
3789.97 124
3790.11 110
3790.26 97
3790.40 87
3790.54 79
3790.68 75
3790.82 73
3790.96 72
3791.10 72
3791.24 71
3791.39 68
3791.53 64
3791.67 60
3791.81 57
3791.95 55
3792.09 56
3792.23 59
3792.37 64
3792.51 70
3792.66 75
3792.80 80
3792.94 83
3793.08 86
3793.22 90
3793.36 94
3793.50 99
3793.64 105
3793.79 112
3793.93 118
3794.07 122
3794.21 122
3794.35 118
3794.49 110
3794.63 99
3794.77 84
3794.91 68
3795.06 52
3795.20 37
3795.34 25
3795.48 14
3795.62 6
3795.76 0
3795.90 0
3796.04 0
3796.19 0
3796.33 3
3796.47 11
3796.61 21
3796.75 30
3796.89 38
3797.03 43
3797.17 45
3797.32 43
3797.46 39
3797.60 35
3797.74 33
3797.88 34
3798.02 38
3798.16 43
3798.30 49
3798.45 54
3798.59 56
3798.73 56
3798.87 54
3799.01 53
3799.15 54
3799.29 59
3799.44 68
3799.58 83
3799.72 100
3799.86 119
3800.00 135
3800.14 146
3800.28 151
3800.42 149
3800.57 141
3800.71 130
3800.85 118
3800.99 107
3801.13 98
3801.27 92
3801.41 89
3801.56 87
3801.70 85
3801.84 85
3801.98 85
3802.12 87
3802.26 90
3802.40 96
3802.54 103
3802.69 110
3802.83 117
3802.97 123
3803.11 124
3803.25 123
3803.39 117
3803.53 108
3803.68 97
3803.82 85
3803.96 75
3804.10 67
3804.24 64
3804.38 65
3804.52 71
3804.67 80
3804.81 91
3804.95 101
3805.09 109
3805.23 114
3805.37 115
3805.51 113
3805.66 110
3805.80 107
3805.94 103
3806.08 101
3806.22 100
3806.36 98
3806.50 94
3806.65 89
3806.79 80
3806.93 69
3807.07 54
3807.21 39
3807.35 25
3807.49 12
3807.64 2
3807.78 0
3807.92 0
3808.06 0
3808.20 0
3808.34 0
3808.48 0
3808.63 0
3808.77 0
3808.91 1
3809.05 7
3809.19 13
3809.33 18
3809.47 23
3809.62 26
3809.76 29
3809.90 30
3810.04 31
3810.18 31
3810.32 30
3810.46 28
3810.61 26
3810.75 24
3810.89 22
3811.03 22
3811.17 24
3811.31 28
3811.46 34
3811.60 40
3811.74 46
3811.88 52
3812.02 57
3812.16 61
3812.30 67
3812.45 73
3812.59 81
3812.73 89
3812.87 96
3813.01 102
3813.15 105
3813.30 106
3813.44 103
3813.58 99
3813.72 93
3813.86 88
3814.00 83
3814.15 79
3814.29 78
3814.43 78
3814.57 80
3814.71 84
3814.85 89
3814.99 94
3815.14 98
3815.28 100
3815.42 99
3815.56 95
3815.70 89
3815.84 82
3815.99 75
3816.13 70
3816.27 67
3816.41 67
3816.55 71
3816.69 77
3816.84 84
3816.98 91
3817.12 96
3817.26 99
3817.40 100
3817.54 98
3817.69 96
3817.83 93
3817.97 92
3818.11 91
3818.25 90
3818.39 89
3818.54 87
3818.68 85
3818.82 82
3818.96 78
3819.10 76
3819.24 75
3819.39 76
3819.53 77
3819.67 79
3819.81 82
3819.95 85
3820.09 90
3820.24 94
3820.38 99
3820.52 105
3820.66 110
3820.80 114
3820.94 119
3821.09 124
3821.23 128
3821.37 132
3821.51 136
3821.65 138
3821.79 140
3821.94 141
3822.08 143
3822.22 146
3822.36 150
3822.50 156
3822.64 162
3822.79 166
3822.93 168
3823.07 166
3823.21 160
3823.35 151
3823.50 140
3823.64 129
3823.78 119
3823.92 111
3824.06 106
3824.20 104
3824.35 103
3824.49 103
3824.63 104
3824.77 105
3824.91 105
3825.05 105
3825.20 104
3825.34 101
3825.48 97
3825.62 92
3825.76 87
3825.91 82
3826.05 78
3826.19 76
3826.33 76
3826.47 79
3826.61 83
3826.76 87
3826.90 90
3827.04 92
3827.18 91
3827.32 89
3827.47 86
3827.61 82
3827.75 79
3827.89 77
3828.03 75
3828.17 74
3828.32 72
3828.46 70
3828.60 69
3828.74 68
3828.88 68
3829.03 69
3829.17 71
3829.31 74
3829.45 77
3829.59 79
3829.73 80
3829.88 79
3830.02 77
3830.16 76
3830.30 74
3830.44 73
3830.59 71
3830.73 68
3830.87 63
3831.01 55
3831.15 45
3831.30 34
3831.44 23
3831.58 13
3831.72 4
3831.86 0
3832.00 0
3832.15 0
3832.29 0
3832.43 0
3832.57 0
3832.71 0
3832.86 0
3833.00 0
3833.14 0
3833.28 5
3833.42 13
3833.57 23
3833.71 34
3833.85 47
3833.99 60
3834.13 73
3834.28 84
3834.42 93
3834.56 99
3834.70 102
3834.84 100
3834.99 96
3835.13 88
3835.27 79
3835.41 70
3835.55 61
3835.70 54
3835.84 49
3835.98 45
3836.12 43
3836.26 43
3836.41 43
3836.55 44
3836.69 46
3836.83 48
3836.97 50
3837.12 53
3837.26 56
3837.40 57
3837.54 59
3837.68 60
3837.83 62
3837.97 66
3838.11 71
3838.25 79
3838.39 88
3838.54 98
3838.68 107
3838.82 114
3838.96 120
3839.10 124
3839.25 127
3839.39 130
3839.53 133
3839.67 134
3839.81 132
3839.96 127
3840.10 116
3840.24 102
3840.38 85
3840.52 68
3840.67 54
3840.81 45
3840.95 41
3841.09 42
3841.23 47
3841.38 54
3841.52 58
3841.66 60
3841.80 59
3841.95 53
3842.09 46
3842.23 36
3842.37 26
3842.51 17
3842.66 9
3842.80 2
3842.94 0
3843.08 0
3843.22 0
3843.37 0
3843.51 0
3843.65 0
3843.79 0
3843.93 0
3844.08 5
3844.22 9
3844.36 12
3844.50 14
3844.65 14
3844.79 14
3844.93 13
3845.07 14
3845.21 16
3845.36 19
3845.50 24
3845.64 29
3845.78 34
3845.92 38
3846.07 40
3846.21 42
3846.35 44
3846.49 48
3846.64 54
3846.78 62
3846.92 72
3847.06 82
3847.20 91
3847.35 96
3847.49 98
3847.63 97
3847.77 94
3847.92 91
3848.06 90
3848.20 93
3848.34 99
3848.48 106
3848.63 114
3848.77 120
3848.91 123
3849.05 122
3849.20 116
3849.34 109
3849.48 100
3849.62 92
3849.76 86
3849.91 81
3850.05 78
3850.19 75
3850.33 74
3850.48 72
3850.62 70
3850.76 67
3850.90 66
3851.04 65
3851.19 65
3851.33 67
3851.47 71
3851.61 77
3851.76 84
3851.90 93
3852.04 104
3852.18 115
3852.32 127
3852.47 139
3852.61 150
3852.75 160
3852.89 168
3853.04 173
3853.18 174
3853.32 172
3853.46 166
3853.61 158
3853.75 149
3853.89 140
3854.03 132
3854.17 128
3854.32 126
3854.46 129
3854.60 135
3854.74 143
3854.89 153
3855.03 164
3855.17 173
3855.31 182
3855.46 189
3855.60 195
3855.74 201
3855.88 208
3856.03 215
3856.17 221
3856.31 225
3856.45 227
3856.59 225
3856.74 219
3856.88 212
3857.02 203
3857.16 196
3857.31 191
3857.45 189
3857.59 189
3857.73 190
3857.88 190
3858.02 189
3858.16 187
3858.30 184
3858.45 183
3858.59 185
3858.73 189
3858.87 196
3859.02 204
3859.16 212
3859.30 216
3859.44 217
3859.58 214
3859.73 206
3859.87 197
3860.01 186
3860.15 175
3860.30 166
3860.44 158
3860.58 151
3860.72 146
3860.87 142
3861.01 140
3861.15 138
3861.29 137
3861.44 137
3861.58 137
3861.72 137
3861.86 137
3862.01 137
3862.15 138
3862.29 139
3862.43 140
3862.58 143
3862.72 146
3862.86 149
3863.00 152
3863.15 155
3863.29 158
3863.43 162
3863.57 167
3863.72 174
3863.86 182
3864.00 191
3864.14 201
3864.29 211
3864.43 222
3864.57 232
3864.71 242
3864.86 252
3865.00 261
3865.14 269
3865.28 274
3865.43 277
3865.57 277
3865.71 274
3865.85 268
3866.00 262
3866.14 254
3866.28 247
3866.42 240
3866.57 233
3866.71 227
3866.85 222
3866.99 218
3867.14 215
3867.28 214
3867.42 213
3867.56 213
3867.71 211
3867.85 208
3867.99 202
3868.13 193
3868.28 183
3868.42 172
3868.56 163
3868.71 155
3868.85 151
3868.99 148
3869.13 147
3869.28 144
3869.42 139
3869.56 131
3869.70 121
3869.85 110
3869.99 99
3870.13 92
3870.27 89
3870.42 90
3870.56 94
3870.70 100
3870.84 105
3870.99 108
3871.13 108
3871.27 106
3871.41 102
3871.56 99
3871.70 97
3871.84 97
3871.99 98
3872.13 101
3872.27 103
3872.41 104
3872.56 104
3872.70 102
3872.84 99
3872.98 97
3873.13 95
3873.27 94
3873.41 94
3873.55 95
3873.70 96
3873.84 95
3873.98 93
3874.13 90
3874.27 87
3874.41 85
3874.55 85
3874.70 88
3874.84 95
3874.98 104
3875.12 113
3875.27 121
3875.41 127
3875.55 132
3875.70 135
3875.84 137
3875.98 139
3876.12 141
3876.27 141
3876.41 139
3876.55 136
3876.69 131
3876.84 126
3876.98 121
3877.12 118
3877.27 117
3877.41 118
3877.55 123
3877.69 129
3877.84 137
3877.98 145
3878.12 153
3878.26 158
3878.41 161
3878.55 161
3878.69 157
3878.84 151
3878.98 142
3879.12 133
3879.26 125
3879.41 119
3879.55 117
3879.69 117
3879.84 121
3879.98 127
3880.12 134
3880.26 141
3880.41 146
3880.55 149
3880.69 149
3880.83 146
3880.98 141
3881.12 134
3881.26 125
3881.41 118
3881.55 112
3881.69 109
3881.83 109
3881.98 112
3882.12 118
3882.26 124
3882.41 131
3882.55 135
3882.69 137
3882.83 137
3882.98 135
3883.12 132
3883.26 128
3883.41 123
3883.55 118
3883.69 112
3883.83 105
3883.98 96
3884.12 88
3884.26 81
3884.41 77
3884.55 77
3884.69 82
3884.83 91
3884.98 104
3885.12 117
3885.26 129
3885.41 140
3885.55 147
3885.69 153
3885.83 156
3885.98 160
3886.12 163
3886.26 168
3886.41 173
3886.55 178
3886.69 183
3886.84 186
3886.98 188
3887.12 189
3887.26 189
3887.41 189
3887.55 192
3887.69 197
3887.84 204
3887.98 214
3888.12 226
3888.26 238
3888.41 250
3888.55 260
3888.69 270
3888.84 278
3888.98 285
3889.12 289
3889.27 289
3889.41 286
3889.55 279
3889.69 268
3889.84 253
3889.98 237
3890.12 222
3890.27 210
3890.41 202
3890.55 199
3890.70 199
3890.84 202
3890.98 206
3891.12 207
3891.27 206
3891.41 200
3891.55 192
3891.70 180
3891.84 167
3891.98 154
3892.13 144
3892.27 137
3892.41 133
3892.55 133
3892.70 135
3892.84 139
3892.98 145
3893.13 151
3893.27 158
3893.41 166
3893.56 175
3893.70 184
3893.84 191
3893.98 196
3894.13 196
3894.27 193
3894.41 185
3894.56 173
3894.70 158
3894.84 142
3894.99 126
3895.13 112
3895.27 99
3895.42 89
3895.56 82
3895.70 79
3895.84 79
3895.99 82
3896.13 88
3896.27 94
3896.42 101
3896.56 108
3896.70 114
3896.85 119
3896.99 123
3897.13 126
3897.28 128
3897.42 129
3897.56 129
3897.71 130
3897.85 131
3897.99 133
3898.13 137
3898.28 142
3898.42 147
3898.56 154
3898.71 160
3898.85 167
3898.99 173
3899.14 177
3899.28 178
3899.42 175
3899.57 167
3899.71 155
3899.85 141
3900.00 126
3900.14 113
3900.28 104
3900.42 99
3900.57 100
3900.71 104
3900.85 111
3901.00 118
3901.14 124
3901.28 129
3901.43 131
3901.57 131
3901.71 130
3901.86 126
3902.00 123
3902.14 119
3902.29 115
3902.43 111
3902.57 107
3902.72 104
3902.86 101
3903.00 99
3903.15 97
3903.29 97
3903.43 97
3903.58 97
3903.72 97
3903.86 95
3904.01 93
3904.15 89
3904.29 84
3904.43 79
3904.58 75
3904.72 71
3904.86 68
3905.01 66
3905.15 66
3905.29 66
3905.44 69
3905.58 74
3905.72 80
3905.87 87
3906.01 93
3906.15 97
3906.30 96
3906.44 93
3906.58 86
3906.73 78
3906.87 71
3907.01 67
3907.16 64
3907.30 62
3907.44 60
3907.59 56
3907.73 48
3907.87 37
3908.02 24
3908.16 12
3908.30 2
3908.45 0
3908.59 0
3908.73 0
3908.88 4
3909.02 9
3909.16 12
3909.31 11
3909.45 7
3909.59 0
3909.74 0
3909.88 0
3910.02 0
3910.17 0
3910.31 0
3910.45 9
3910.60 21
3910.74 33
3910.88 46
3911.03 58
3911.17 69
3911.31 77
3911.46 81
3911.60 81
3911.74 75
3911.89 65
3912.03 52
3912.17 38
3912.32 24
3912.46 14
3912.60 9
3912.75 9
3912.89 15
3913.03 25
3913.18 39
3913.32 53
3913.46 67
3913.61 80
3913.75 90
3913.89 97
3914.04 103
3914.18 106
3914.33 109
3914.47 110
3914.61 110
3914.76 108
3914.90 104
3915.04 98
3915.19 90
3915.33 82
3915.47 72
3915.62 64
3915.76 57
3915.90 54
3916.05 53
3916.19 57
3916.33 65
3916.48 76
3916.62 89
3916.76 100
3916.91 109
3917.05 114
3917.19 115
3917.34 113
3917.48 107
3917.62 99
3917.77 91
3917.91 83
3918.06 76
3918.20 69
3918.34 63
3918.49 58
3918.63 52
3918.77 47
3918.92 41
3919.06 36
3919.20 31
3919.35 28
3919.49 27
3919.63 29
3919.78 32
3919.92 37
3920.06 43
3920.21 48
3920.35 53
3920.49 57
3920.64 61
3920.78 65
3920.93 70
3921.07 73
3921.21 75
3921.36 73
3921.50 68
3921.64 59
3921.79 48
3921.93 37
3922.07 28
3922.22 22
3922.36 23
3922.50 28
3922.65 36
3922.79 47
3922.94 57
3923.08 64
3923.22 68
3923.37 68
3923.51 66
3923.65 61
3923.80 58
3923.94 55
3924.08 54
3924.23 54
3924.37 54
3924.52 53
3924.66 53
3924.80 52
3924.95 52
3925.09 53
3925.23 58
3925.38 65
3925.52 74
3925.66 84
3925.81 93
3925.95 101
3926.10 108
3926.24 114
3926.38 119
3926.53 124
3926.67 129
3926.81 132
3926.96 133
3927.10 132
3927.24 129
3927.39 126
3927.53 123
3927.68 123
3927.82 126
3927.96 131
3928.11 138
3928.25 145
3928.39 149
3928.54 151
3928.68 150
3928.82 147
3928.97 142
3929.11 137
3929.26 133
3929.40 130
3929.54 127
3929.69 123
3929.83 119
3929.97 114
3930.12 109
3930.26 104
3930.41 100
3930.55 97
3930.69 96
3930.84 97
3930.98 99
3931.12 101
3931.27 104
3931.41 106
3931.56 105
3931.70 101
3931.84 95
3931.99 87
3932.13 78
3932.27 69
3932.42 61
3932.56 56
3932.71 52
3932.85 49
3932.99 46
3933.14 43
3933.28 38
3933.42 32
3933.57 27
3933.71 23
3933.86 21
3934.00 22
3934.14 27
3934.29 36
3934.43 47
3934.57 61
3934.72 75
3934.86 87
3935.01 98
3935.15 106
3935.29 111
3935.44 114
3935.58 115
3935.73 115
3935.87 116
3936.01 118
3936.16 119
3936.30 121
3936.44 123
3936.59 124
3936.73 124
3936.88 123
3937.02 120
3937.16 115
3937.31 107
3937.45 97
3937.60 85
3937.74 72
3937.88 59
3938.03 47
3938.17 37
3938.31 30
3938.46 26
3938.60 26
3938.75 27
3938.89 30
3939.03 32
3939.18 32
3939.32 30
3939.47 25
3939.61 18
3939.75 10
3939.90 2
3940.04 0
3940.18 0
3940.33 0
3940.47 0
3940.62 0
3940.76 0
3940.90 0
3941.05 0
3941.19 1
3941.34 12
3941.48 25
3941.62 38
3941.77 51
3941.91 62
3942.06 70
3942.20 76
3942.34 79
3942.49 79
3942.63 77
3942.78 72
3942.92 66
3943.06 59
3943.21 52
3943.35 45
3943.50 40
3943.64 36
3943.78 33
3943.93 32
3944.07 31
3944.22 30
3944.36 30
3944.50 30
3944.65 33
3944.79 37
3944.94 43
3945.08 50
3945.22 58
3945.37 65
3945.51 71
3945.66 76
3945.80 80
3945.94 83
3946.09 87
3946.23 92
3946.38 99
3946.52 108
3946.66 116
3946.81 124
3946.95 128
3947.10 129
3947.24 125
3947.38 117
3947.53 106
3947.67 92
3947.82 79
3947.96 67
3948.10 59
3948.25 55
3948.39 55
3948.54 58
3948.68 64
3948.82 70
3948.97 75
3949.11 78
3949.26 78
3949.40 75
3949.54 69
3949.69 61
3949.83 51
3949.98 41
3950.12 33
3950.26 26
3950.41 22
3950.55 20
3950.70 20
3950.84 22
3950.98 23
3951.13 23
3951.27 22
3951.42 20
3951.56 18
3951.71 15
3951.85 13
3951.99 10
3952.14 8
3952.28 5
3952.43 1
3952.57 0
3952.71 0
3952.86 0
3953.00 0
3953.15 0
3953.29 0
3953.44 0
3953.58 8
3953.72 23
3953.87 40
3954.01 57
3954.16 71
3954.30 83
3954.44 92
3954.59 96
3954.73 98
3954.88 99
3955.02 98
3955.16 97
3955.31 97
3955.45 97
3955.60 99
3955.74 101
3955.89 103
3956.03 104
3956.17 105
3956.32 103
3956.46 100
3956.61 96
3956.75 90
3956.90 85
3957.04 80
3957.18 76
3957.33 74
3957.47 73
3957.62 75
3957.76 77
3957.90 80
3958.05 83
3958.19 87
3958.34 90
3958.48 93
3958.63 97
3958.77 101
3958.91 105
3959.06 108
3959.20 109
3959.35 108
3959.49 104
3959.64 99
3959.78 94
3959.92 89
3960.07 87
3960.21 85
3960.36 83
3960.50 81
3960.65 77
3960.79 71
3960.93 63
3961.08 55
3961.22 49
3961.37 46
3961.51 46
3961.66 48
3961.80 50
3961.94 53
3962.09 54
3962.23 55
3962.38 54
3962.52 54
3962.67 55
3962.81 56
3962.95 59
3963.10 61
3963.24 64
3963.39 66
3963.53 68
3963.68 68
3963.82 69
3963.96 69
3964.11 70
3964.25 70
3964.40 69
3964.54 67
3964.69 64
3964.83 61
3964.98 57
3965.12 53
3965.26 50
3965.41 49
3965.55 51
3965.70 55
3965.84 62
3965.99 70
3966.13 78
3966.27 84
3966.42 88
3966.56 89
3966.71 87
3966.85 84
3967.00 80
3967.14 76
3967.29 74
3967.43 74
3967.57 78
3967.72 84
3967.86 92
3968.01 103
3968.15 114
3968.30 125
3968.44 135
3968.58 142
3968.73 147
3968.87 149
3969.02 150
3969.16 150
3969.31 150
3969.45 152
3969.60 154
3969.74 157
3969.88 160
3970.03 162
3970.17 161
3970.32 158
3970.46 152
3970.61 144
3970.75 134
3970.90 124
3971.04 114
3971.18 107
3971.33 103
3971.47 102
3971.62 104
3971.76 110
3971.91 120
3972.05 130
3972.20 140
3972.34 146
3972.49 146
3972.63 141
3972.77 130
3972.92 115
3973.06 97
3973.21 80
3973.35 66
3973.50 55
3973.64 48
3973.79 44
3973.93 41
3974.07 38
3974.22 33
3974.36 26
3974.51 18
3974.65 9
3974.80 0
3974.94 0
3975.09 0
3975.23 0
3975.38 0
3975.52 3
3975.66 11
3975.81 18
3975.95 22
3976.10 24
3976.24 23
3976.39 21
3976.53 19
3976.68 19
3976.82 24
3976.97 33
3977.11 49
3977.25 69
3977.40 93
3977.54 117
3977.69 140
3977.83 156
3977.98 165
3978.12 163
3978.27 154
3978.41 137
3978.56 117
3978.70 96
3978.85 79
3978.99 67
3979.13 61
3979.28 58
3979.42 60
3979.57 62
3979.71 65
3979.86 67
3980.00 69
3980.15 71
3980.29 75
3980.44 80
3980.58 88
3980.73 96
3980.87 104
3981.01 111
3981.16 114
3981.30 113
3981.45 109
3981.59 103
3981.74 96
3981.88 89
3982.03 81
3982.17 74
3982.32 67
3982.46 60
3982.61 53
3982.75 45
3982.90 38
3983.04 31
3983.18 23
3983.33 16
3983.47 8
3983.62 1
3983.76 0
3983.91 0
3984.05 0
3984.20 0
3984.34 0
3984.49 0
3984.63 0
3984.78 0
3984.92 7
3985.07 17
3985.21 27
3985.36 37
3985.50 45
3985.64 50
3985.79 53
3985.93 52
3986.08 49
3986.22 42
3986.37 34
3986.51 25
3986.66 15
3986.80 6
3986.95 0
3987.09 0
3987.24 0
3987.38 0
3987.53 0
3987.67 0
3987.82 0
3987.96 0
3988.11 2
3988.25 5
3988.40 8
3988.54 11
3988.68 13
3988.83 17
3988.97 22
3989.12 28
3989.26 35
3989.41 43
3989.55 50
3989.70 56
3989.84 61
3989.99 63
3990.13 64
3990.28 64
3990.42 64
3990.57 62
3990.71 60
3990.86 56
3991.00 52
3991.15 46
3991.29 40
3991.44 33
3991.58 28
3991.73 23
3991.87 21
3992.02 20
3992.16 19
3992.31 18
3992.45 16
3992.59 12
3992.74 7
3992.88 1
3993.03 0
3993.17 0
3993.32 0
3993.46 0
3993.61 0
3993.75 1
3993.90 4
3994.04 5
3994.19 4
3994.33 3
3994.48 1
3994.62 0
3994.77 0
3994.91 0
3995.06 2
3995.20 3
3995.35 3
3995.49 3
3995.64 2
3995.78 1
3995.93 1
3996.07 1
3996.22 1
3996.36 1
3996.51 0
3996.65 0
3996.80 0
3996.94 0
3997.09 0
3997.23 2
3997.38 13
3997.52 29
3997.67 48
3997.81 68
3997.96 87
3998.10 102
3998.25 112
3998.39 117
3998.54 118
3998.68 117
3998.83 115
3998.97 113
3999.12 112
3999.26 112
3999.41 112
3999.55 110
3999.70 108
3999.84 105
3999.99 102
4000.13 98
4000.28 94
4000.42 90
4000.57 85
4000.71 80
4000.86 75
4001.00 68
4001.15 61
4001.29 55
4001.44 51
4001.58 49
4001.73 51
4001.87 56
4002.02 64
4002.16 73
4002.31 81
4002.45 88
4002.60 92
4002.74 93
4002.89 92
4003.03 91
4003.18 91
4003.32 93
4003.47 97
4003.61 101
4003.76 105
4003.90 107
4004.05 106
4004.19 103
4004.34 99
4004.48 95
4004.63 93
4004.77 94
4004.92 99
4005.06 106
4005.21 114
4005.35 123
4005.50 130
4005.64 135
4005.79 136
4005.93 135
4006.08 132
4006.22 128
4006.37 123
4006.51 118
4006.66 112
4006.80 106
4006.95 99
4007.09 91
4007.24 83
4007.38 76
4007.53 71
4007.67 67
4007.82 66
4007.96 66
4008.11 68
4008.25 69
4008.40 70
4008.55 69
4008.69 66
4008.84 63
4008.98 59
4009.13 55
4009.27 53
4009.42 52
4009.56 53
4009.71 56
4009.85 60
4010.00 64
4010.14 69
4010.29 74
4010.43 78
4010.58 81
4010.72 84
4010.87 85
4011.01 86
4011.16 87
4011.30 87
4011.45 87
4011.59 87
4011.74 88
4011.88 89
4012.03 92
4012.17 97
4012.32 102
4012.47 108
4012.61 114
4012.76 120
4012.90 124
4013.05 126
4013.19 128
4013.34 128
4013.48 129
4013.63 131
4013.77 134
4013.92 139
4014.06 145
4014.21 152
4014.35 159
4014.50 164
4014.64 168
4014.79 170
4014.93 170
4015.08 168
4015.22 167
4015.37 167
4015.52 167
4015.66 168
4015.81 170
4015.95 171
4016.10 172
4016.24 171
4016.39 167
4016.53 162
4016.68 156
4016.82 149
4016.97 141
4017.11 133
4017.26 126
4017.40 120
4017.55 114
4017.69 110
4017.84 105
4017.99 101
4018.13 97
4018.28 94
4018.42 91
4018.57 89
4018.71 89
4018.86 92
4019.00 97
4019.15 105
4019.29 114
4019.44 124
4019.58 133
4019.73 139
4019.87 144
4020.02 145
4020.17 143
4020.31 139
4020.46 133
4020.60 126
4020.75 117
4020.89 108
4021.04 98
4021.18 88
4021.33 79
4021.47 71
4021.62 66
4021.76 64
4021.91 64
4022.06 67
4022.20 71
4022.35 76
4022.49 79
4022.64 81
4022.78 79
4022.93 74
4023.07 67
4023.22 58
4023.36 49
4023.51 40
4023.65 32
4023.80 26
4023.95 23
4024.09 22
4024.24 24
4024.38 28
4024.53 32
4024.67 38
4024.82 43
4024.96 46
4025.11 47
4025.25 46
4025.40 42
4025.55 37
4025.69 32
4025.84 29
4025.98 28
4026.13 30
4026.27 35
4026.42 42
4026.56 50
4026.71 58
4026.85 64
4027.00 69
4027.15 72
4027.29 73
4027.44 71
4027.58 68
4027.73 63
4027.87 56
4028.02 50
4028.16 43
4028.31 39
4028.46 36
4028.60 35
4028.75 35
4028.89 36
4029.04 36
4029.18 35
4029.33 33
4029.47 32
4029.62 30
4029.76 30
4029.91 31
4030.06 34
4030.20 39
4030.35 44
4030.49 48
4030.64 52
4030.78 53
4030.93 52
4031.07 47
4031.22 39
4031.37 30
4031.51 20
4031.66 10
4031.80 3
4031.95 0
4032.09 0
4032.24 0
4032.38 2
4032.53 7
4032.68 11
4032.82 13
4032.97 13
4033.11 9
4033.26 3
4033.40 0
4033.55 0
4033.70 0
4033.84 0
4033.99 0
4034.13 0
4034.28 8
4034.42 18
4034.57 30
4034.71 40
4034.86 49
4035.01 57
4035.15 62
4035.30 64
4035.44 65
4035.59 63
4035.73 59
4035.88 55
4036.03 50
4036.17 45
4036.32 40
4036.46 35
4036.61 30
4036.75 26
4036.90 21
4037.04 16
4037.19 13
4037.34 10
4037.48 9
4037.63 8
4037.77 9
4037.92 9
4038.06 9
4038.21 8
4038.36 7
4038.50 4
4038.65 2
4038.79 0
4038.94 1
4039.08 4
4039.23 10
4039.38 17
4039.52 24
4039.67 30
4039.81 33
4039.96 35
4040.10 35
4040.25 34
4040.40 34
4040.54 36
4040.69 40
4040.83 46
4040.98 52
4041.12 59
4041.27 66
4041.42 70
4041.56 74
4041.71 77
4041.85 79
4042.00 81
4042.14 83
4042.29 85
4042.44 87
4042.58 89
4042.73 90
4042.87 90
4043.02 89
4043.16 86
4043.31 82
4043.46 75
4043.60 68
4043.75 61
4043.89 54
4044.04 48
4044.19 43
4044.33 39
4044.48 36
4044.62 35
4044.77 36
4044.91 39
4045.06 44
4045.21 52
4045.35 61
4045.50 70
4045.64 79
4045.79 87
4045.94 93
4046.08 96
4046.23 96
4046.37 92
4046.52 86
4046.66 75
4046.81 63
4046.96 49
4047.10 36
4047.25 25
4047.39 16
4047.54 10
4047.69 6
4047.83 4
4047.98 4
4048.12 6
4048.27 8
4048.41 12
4048.56 16
4048.71 20
4048.85 24
4049.00 26
4049.14 26
4049.29 24
4049.44 21
4049.58 18
4049.73 15
4049.87 13
4050.02 13
4050.17 13
4050.31 14
4050.46 14
4050.60 13
4050.75 11
4050.89 7
4051.04 1
4051.19 0
4051.33 0
4051.48 0
4051.62 0
4051.77 0
4051.92 0
4052.06 0
4052.21 5
4052.35 18
4052.50 31
4052.65 44
4052.79 54
4052.94 61
4053.08 65
4053.23 66
4053.38 67
4053.52 67
4053.67 69
4053.81 72
4053.96 77
4054.11 83
4054.25 90
4054.40 97
4054.54 105
4054.69 112
4054.84 119
4054.98 124
4055.13 127
4055.27 128
4055.42 125
4055.57 118
4055.71 107
4055.86 94
4056.00 81
4056.15 68
4056.30 57
4056.44 49
4056.59 45
4056.73 46
4056.88 49
4057.03 55
4057.17 63
4057.32 71
4057.46 78
4057.61 82
4057.76 82
4057.90 78
4058.05 71
4058.19 62
4058.34 52
4058.49 41
4058.63 31
4058.78 22
4058.92 14
4059.07 7
4059.22 3
4059.36 1
4059.51 4
4059.65 10
4059.80 20
4059.95 31
4060.09 43
4060.24 52
4060.38 59
4060.53 63
4060.68 65
4060.82 65
4060.97 64
4061.11 63
4061.26 63
4061.41 63
4061.55 64
4061.70 64
4061.85 65
4061.99 66
4062.14 67
4062.28 67
4062.43 65
4062.58 62
4062.72 56
4062.87 48
4063.01 40
4063.16 32
4063.31 26
4063.45 20
4063.60 17
4063.75 14
4063.89 13
4064.04 11
4064.18 9
4064.33 8
4064.48 6
4064.62 5
4064.77 3
4064.91 1
4065.06 0
4065.21 0
4065.35 0
4065.50 0
4065.65 0
4065.79 0
4065.94 0
4066.08 7
4066.23 17
4066.38 27
4066.52 36
4066.67 43
4066.81 46
4066.96 47
4067.11 45
4067.25 42
4067.40 40
4067.55 39
4067.69 40
4067.84 43
4067.98 47
4068.13 50
4068.28 53
4068.42 55
4068.57 54
4068.72 52
4068.86 48
4069.01 43
4069.15 39
4069.30 35
4069.45 33
4069.59 33
4069.74 36
4069.89 42
4070.03 50
4070.18 62
4070.32 76
4070.47 92
4070.62 108
4070.76 122
4070.91 134
4071.06 140
4071.20 140
4071.35 135
4071.49 126
4071.64 115
4071.79 105
4071.93 99
4072.08 96
4072.23 98
4072.37 102
4072.52 107
4072.66 111
4072.81 112
4072.96 111
4073.10 107
4073.25 102
4073.40 97
4073.54 95
4073.69 97
4073.84 102
4073.98 109
4074.13 116
4074.27 123
4074.42 127
4074.57 128
4074.71 128
4074.86 128
4075.01 131
4075.15 140
4075.30 154
4075.45 174
4075.59 199
4075.74 224
4075.88 248
4076.03 267
4076.18 281
4076.32 289
4076.47 292
4076.62 292
4076.76 291
4076.91 290
4077.06 291
4077.20 293
4077.35 296
4077.49 297
4077.64 298
4077.79 298
4077.93 297
4078.08 294
4078.23 291
4078.37 287
4078.52 282
4078.67 276
4078.81 269
4078.96 262
4079.10 255
4079.25 250
4079.40 246
4079.54 244
4079.69 244
4079.84 244
4079.98 242
4080.13 237
4080.28 228
4080.42 216
4080.57 202
4080.72 187
4080.86 175
4081.01 167
4081.16 163
4081.30 164
4081.45 169
4081.59 177
4081.74 185
4081.89 194
4082.03 202
4082.18 210
4082.33 217
4082.47 221
4082.62 223
4082.77 222
4082.91 219
4083.06 213
4083.21 205
4083.35 197
4083.50 190
4083.65 185
4083.79 186
4083.94 191
4084.08 202
4084.23 216
4084.38 233
4084.52 250
4084.67 264
4084.82 274
4084.96 278
4085.11 275
4085.26 268
4085.40 257
4085.55 245
4085.70 234
4085.84 225
4085.99 221
4086.14 222
4086.28 227
4086.43 236
4086.58 246
4086.72 256
4086.87 262
4087.02 264
4087.16 259
4087.31 249
4087.46 234
4087.60 216
4087.75 197
4087.89 180
4088.04 165
4088.19 155
4088.33 150
4088.48 150
4088.63 154
4088.77 161
4088.92 169
4089.07 176
4089.21 182
4089.36 187
4089.51 191
4089.65 195
4089.80 200
4089.95 207
4090.09 217
4090.24 229
4090.39 241
4090.53 253
4090.68 264
4090.83 273
4090.97 280
4091.12 287
4091.27 294
4091.41 303
4091.56 315
4091.71 327
4091.85 341
4092.00 353
4092.15 362
4092.29 369
4092.44 371
4092.59 372
4092.73 371
4092.88 373
4093.03 379
4093.17 390
4093.32 409
4093.47 434
4093.61 462
4093.76 492
4093.91 519
4094.05 541
4094.20 555
4094.35 562
4094.49 564
4094.64 561
4094.79 558
4094.93 556
4095.08 556
4095.23 558
4095.37 561
4095.52 564
4095.67 566
4095.81 563
4095.96 556
4096.11 544
4096.25 529
4096.40 512
4096.55 494
4096.69 480
4096.84 469
4096.99 463
4097.13 462
4097.28 464
4097.43 467
4097.57 470
4097.72 470
4097.87 466
4098.02 458
4098.16 446
4098.31 432
4098.46 417
4098.60 403
4098.75 389
4098.90 377
4099.04 366
4099.19 356
4099.34 348
4099.48 340
4099.63 333
4099.78 326
4099.92 320
4100.07 313
4100.22 307
4100.36 300
4100.51 294
4100.66 287
4100.80 282
4100.95 280
4101.10 280
4101.24 285
4101.39 293
4101.54 305
4101.69 319
4101.83 332
4101.98 344
4102.13 353
4102.27 358
4102.42 357
4102.57 353
4102.71 347
4102.86 339
4103.01 332
4103.15 327
4103.30 322
4103.45 317
4103.59 312
4103.74 304
4103.89 295
4104.03 284
4104.18 272
4104.33 261
4104.48 253
4104.62 247
4104.77 243
4104.92 242
4105.06 240
4105.21 238
4105.36 234
4105.50 229
4105.65 222
4105.80 215
4105.94 207
4106.09 200
4106.24 193
4106.38 185
4106.53 177
4106.68 168
4106.83 160
4106.97 152
4107.12 146
4107.27 141
4107.41 140
4107.56 141
4107.71 144
4107.85 150
4108.00 156
4108.15 162
4108.29 167
4108.44 169
4108.59 167
4108.74 162
4108.88 153
4109.03 143
4109.18 133
4109.32 125
4109.47 120
4109.62 119
4109.76 121
4109.91 126
4110.06 132
4110.21 139
4110.35 146
4110.50 151
4110.65 155
4110.79 157
4110.94 157
4111.09 154
4111.23 149
4111.38 141
4111.53 131
4111.68 119
4111.82 107
4111.97 94
4112.12 83
4112.26 73
4112.41 66
4112.56 62
4112.70 61
4112.85 62
4113.00 67
4113.15 76
4113.29 88
4113.44 102
4113.59 118
4113.73 134
4113.88 149
4114.03 160
4114.17 168
4114.32 172
4114.47 174
4114.62 174
4114.76 173
4114.91 172
4115.06 172
4115.20 171
4115.35 171
4115.50 170
4115.65 169
4115.79 167
4115.94 167
4116.09 167
4116.23 167
4116.38 168
4116.53 167
4116.68 164
4116.82 159
4116.97 150
4117.12 140
4117.26 130
4117.41 122
4117.56 118
4117.70 118
4117.85 124
4118.00 133
4118.15 145
4118.29 158
4118.44 171
4118.59 183
4118.73 194
4118.88 201
4119.03 205
4119.18 205
4119.32 201
4119.47 194
4119.62 183
4119.76 170
4119.91 155
4120.06 138
4120.21 121
4120.35 102
4120.50 83
4120.65 64
4120.79 45
4120.94 30
4121.09 17
4121.24 9
4121.38 4
4121.53 1
4121.68 0
4121.83 0
4121.97 0
4122.12 0
4122.27 0
4122.41 0
4122.56 0
4122.71 0
4122.86 0
4123.00 5
4123.15 11
4123.30 17
4123.44 23
4123.59 28
4123.74 33
4123.89 39
4124.03 45
4124.18 52
4124.33 58
4124.47 63
4124.62 67
4124.77 69
4124.92 70
4125.06 70
4125.21 70
4125.36 71
4125.51 75
4125.65 81
4125.80 90
4125.95 101
4126.09 112
4126.24 122
4126.39 129
4126.54 134
4126.68 138
4126.83 141
4126.98 147
4127.13 156
4127.27 170
4127.42 189
4127.57 208
4127.71 227
4127.86 242
4128.01 252
4128.16 255
4128.30 253
4128.45 246
4128.60 235
4128.75 222
4128.89 209
4129.04 196
4129.19 184
4129.34 174
4129.48 166
4129.63 160
4129.78 157
4129.92 157
4130.07 159
4130.22 162
4130.37 167
4130.51 171
4130.66 174
4130.81 175
4130.96 173
4131.10 168
4131.25 162
4131.40 157
4131.55 152
4131.69 148
4131.84 147
4131.99 146
4132.13 145
4132.28 144
4132.43 141
4132.58 136
4132.72 131
4132.87 127
4133.02 124
4133.17 123
4133.31 125
4133.46 131
4133.61 140
4133.76 150
4133.90 161
4134.05 171
4134.20 178
4134.35 180
4134.49 177
4134.64 170
4134.79 160
4134.94 147
4135.08 135
4135.23 122
4135.38 111
4135.52 100
4135.67 90
4135.82 80
4135.97 70
4136.11 61
4136.26 53
4136.41 48
4136.56 46
4136.70 45
4136.85 45
4137.00 45
4137.15 45
4137.29 43
4137.44 40
4137.59 36
4137.74 31
4137.88 27
4138.03 22
4138.18 17
4138.33 11
4138.47 3
4138.62 0
4138.77 0
4138.92 0
4139.06 0
4139.21 0
4139.36 0
4139.51 0
4139.65 0
4139.80 11
4139.95 25
4140.10 38
4140.24 51
4140.39 61
4140.54 69
4140.69 75
4140.83 80
4140.98 84
4141.13 88
4141.28 93
4141.42 98
4141.57 103
4141.72 107
4141.87 107
4142.01 103
4142.16 96
4142.31 85
4142.46 75
4142.60 65
4142.75 58
4142.90 56
4143.05 57
4143.19 62
4143.34 69
4143.49 77
4143.64 86
4143.79 94
4143.93 101
4144.08 108
4144.23 114
4144.38 118
4144.52 121
4144.67 122
4144.82 120
4144.97 116
4145.11 108
4145.26 99
4145.41 87
4145.56 74
4145.70 62
4145.85 51
4146.00 42
4146.15 36
4146.29 34
4146.44 35
4146.59 39
4146.74 44
4146.88 49
4147.03 53
4147.18 55
4147.33 56
4147.48 56
4147.62 56
4147.77 58
4147.92 62
4148.07 69
4148.21 77
4148.36 85
4148.51 92
4148.66 96
4148.80 98
4148.95 97
4149.10 94
4149.25 90
4149.40 87
4149.54 84
4149.69 82
4149.84 80
4149.99 77
4150.13 74
4150.28 72
4150.43 69
4150.58 68
4150.72 68
4150.87 69
4151.02 72
4151.17 74
4151.32 76
4151.46 77
4151.61 76
4151.76 73
4151.91 69
4152.05 64
4152.20 57
4152.35 48
4152.50 36
4152.64 24
4152.79 12
4152.94 2
4153.09 0
4153.24 0
4153.38 4
4153.53 18
4153.68 36
4153.83 56
4153.97 74
4154.12 89
4154.27 99
4154.42 104
4154.57 105
4154.71 102
4154.86 96
4155.01 87
4155.16 74
4155.30 60
4155.45 45
4155.60 31
4155.75 20
4155.90 15
4156.04 16
4156.19 22
4156.34 32
4156.49 43
4156.63 53
4156.78 60
4156.93 64
4157.08 65
4157.23 64
4157.37 62
4157.52 58
4157.67 53
4157.82 48
4157.97 43
4158.11 38
4158.26 35
4158.41 32
4158.56 31
4158.70 32
4158.85 35
4159.00 38
4159.15 42
4159.30 47
4159.44 51
4159.59 55
4159.74 58
4159.89 62
4160.03 66
4160.18 70
4160.33 74
4160.48 78
4160.63 79
4160.77 78
4160.92 72
4161.07 62
4161.22 49
4161.37 33
4161.51 16
4161.66 2
4161.81 0
4161.96 0
4162.11 0
4162.25 0
4162.40 0
4162.55 0
4162.70 0
4162.84 0
4162.99 4
4163.14 10
4163.29 17
4163.44 24
4163.58 33
4163.73 42
4163.88 49
4164.03 55
4164.18 58
4164.32 57
4164.47 54
4164.62 48
4164.77 43
4164.92 38
4165.06 35
4165.21 33
4165.36 33
4165.51 35
4165.66 39
4165.80 46
4165.95 54
4166.10 65
4166.25 78
4166.40 93
4166.54 107
4166.69 120
4166.84 132
4166.99 140
4167.14 146
4167.28 149
4167.43 150
4167.58 148
4167.73 145
4167.88 140
4168.02 134
4168.17 129
4168.32 124
4168.47 121
4168.62 120
4168.76 122
4168.91 126
4169.06 130
4169.21 135
4169.36 139
4169.50 142
4169.65 143
4169.80 143
4169.95 143
4170.10 141
4170.24 139
4170.39 136
4170.54 133
4170.69 129
4170.84 126
4170.98 124
4171.13 123
4171.28 125
4171.43 130
4171.58 136
4171.72 144
4171.87 153
4172.02 161
4172.17 169
4172.32 176
4172.47 183
4172.61 190
4172.76 198
4172.91 207
4173.06 217
4173.21 230
4173.35 244
4173.50 261
4173.65 279
4173.80 299
4173.95 320
4174.09 342
4174.24 363
4174.39 382
4174.54 398
4174.69 411
4174.84 420
4174.98 427
4175.13 433
4175.28 442
4175.43 453
4175.58 469
4175.72 488
4175.87 510
4176.02 535
4176.17 559
4176.32 583
4176.46 606
4176.61 628
4176.76 648
4176.91 668
4177.06 686
4177.21 703
4177.35 718
4177.50 730
4177.65 738
4177.80 743
4177.95 745
4178.09 745
4178.24 745
4178.39 744
4178.54 742
4178.69 738
4178.84 731
4178.98 720
4179.13 705
4179.28 686
4179.43 667
4179.58 649
4179.72 634
4179.87 623
4180.02 616
4180.17 612
4180.32 611
4180.47 609
4180.61 606
4180.76 601
4180.91 595
4181.06 587
4181.21 578
4181.36 568
4181.50 557
4181.65 546
4181.80 535
4181.95 522
4182.10 510
4182.24 496
4182.39 482
4182.54 466
4182.69 448
4182.84 428
4182.99 409
4183.13 390
4183.28 373
4183.43 359
4183.58 348
4183.73 341
4183.88 335
4184.02 330
4184.17 325
4184.32 319
4184.47 312
4184.62 305
4184.77 300
4184.91 298
4185.06 298
4185.21 300
4185.36 304
4185.51 308
4185.66 312
4185.80 314
4185.95 314
4186.10 312
4186.25 309
4186.40 305
4186.55 301
4186.69 297
4186.84 292
4186.99 286
4187.14 279
4187.29 270
4187.44 258
4187.58 245
4187.73 232
4187.88 221
4188.03 213
4188.18 210
4188.33 212
4188.47 219
4188.62 229
4188.77 241
4188.92 254
4189.07 266
4189.22 277
4189.36 285
4189.51 291
4189.66 295
4189.81 296
4189.96 294
4190.11 290
4190.26 283
4190.40 275
4190.55 266
4190.70 255
4190.85 244
4191.00 230
4191.15 214
4191.29 196
4191.44 176
4191.59 156
4191.74 140
4191.89 130
4192.04 128
4192.18 133
4192.33 144
4192.48 158
4192.63 173
4192.78 186
4192.93 193
4193.08 194
4193.22 188
4193.37 178
4193.52 164
4193.67 148
4193.82 132
4193.97 117
4194.11 105
4194.26 96
4194.41 91
4194.56 89
4194.71 90
4194.86 95
4195.01 102
4195.15 111
4195.30 121
4195.45 132
4195.60 144
4195.75 156
4195.90 167
4196.04 179
4196.19 189
4196.34 198
4196.49 205
4196.64 210
4196.79 213
4196.94 215
4197.08 218
4197.23 220
4197.38 223
4197.53 226
4197.68 229
4197.83 232
4197.98 236
4198.12 242
4198.27 251
4198.42 264
4198.57 280
4198.72 299
4198.87 317
4199.02 334
4199.16 348
4199.31 357
4199.46 362
4199.61 363
4199.76 361
4199.91 355
4200.06 347
4200.20 338
4200.35 327
4200.50 316
4200.65 305
4200.80 296
4200.95 288
4201.10 282
4201.24 277
4201.39 273
4201.54 270
4201.69 268
4201.84 267
4201.99 266
4202.14 265
4202.28 264
4202.43 263
4202.58 263
4202.73 263
4202.88 266
4203.03 271
4203.18 280
4203.33 293
4203.47 308
4203.62 323
4203.77 338
4203.92 350
4204.07 359
4204.22 362
4204.37 362
4204.51 357
4204.66 350
4204.81 341
4204.96 332
4205.11 324
4205.26 316
4205.41 308
4205.55 301
4205.70 294
4205.85 287
4206.00 281
4206.15 276
4206.30 272
4206.45 268
4206.60 264
4206.74 258
4206.89 250
4207.04 239
4207.19 226
4207.34 214
4207.49 202
4207.64 194
4207.79 189
4207.93 188
4208.08 192
4208.23 199
4208.38 208
4208.53 219
4208.68 231
4208.83 242
4208.98 252
4209.12 262
4209.27 272
4209.42 282
4209.57 293
4209.72 306
4209.87 321
4210.02 339
4210.17 359
4210.31 381
4210.46 403
4210.61 427
4210.76 450
4210.91 473
4211.06 493
4211.21 511
4211.36 527
4211.50 540
4211.65 552
4211.80 564
4211.95 578
4212.10 595
4212.25 617
4212.40 642
4212.55 672
4212.69 703
4212.84 736
4212.99 769
4213.14 802
4213.29 835
4213.44 869
4213.59 902
4213.74 932
4213.88 957
4214.03 976
4214.18 987
4214.33 992
4214.48 991
4214.63 987
4214.78 982
4214.93 979
4215.08 977
4215.22 975
4215.37 971
4215.52 963
4215.67 950
4215.82 932
4215.97 911
4216.12 888
4216.27 866
4216.42 847
4216.56 829
4216.71 815
4216.86 803
4217.01 793
4217.16 784
4217.31 775
4217.46 767
4217.61 757
4217.76 746
4217.90 733
4218.05 717
4218.20 698
4218.35 676
4218.50 652
4218.65 625
4218.80 598
4218.95 572
4219.10 547
4219.24 525
4219.39 507
4219.54 491
4219.69 479
4219.84 468
4219.99 458
4220.14 450
4220.29 443
4220.44 439
4220.58 437
4220.73 436
4220.88 437
4221.03 436
4221.18 432
4221.33 423
4221.48 409
4221.63 393
4221.78 374
4221.93 358
4222.07 345
4222.22 336
4222.37 332
4222.52 332
4222.67 334
4222.82 338
4222.97 342
4223.12 344
4223.27 346
4223.42 345
4223.56 343
4223.71 339
4223.86 333
4224.01 326
4224.16 317
4224.31 308
4224.46 298
4224.61 287
4224.76 275
4224.91 262
4225.05 250
4225.20 239
4225.35 230
4225.50 226
4225.65 227
4225.80 233
4225.95 242
4226.10 253
4226.25 265
4226.40 275
4226.54 281
4226.69 284
4226.84 282
4226.99 277
4227.14 268
4227.29 258
4227.44 248
4227.59 239
4227.74 232
4227.89 227
4228.04 225
4228.18 226
4228.33 227
4228.48 228
4228.63 229
4228.78 228
4228.93 225
4229.08 221
4229.23 217
4229.38 214
4229.53 210
4229.68 209
4229.82 208
4229.97 208
4230.12 208
4230.27 209
4230.42 208
4230.57 207
4230.72 203
4230.87 198
4231.02 192
4231.17 184
4231.32 177
4231.46 171
4231.61 169
4231.76 171
4231.91 179
4232.06 191
4232.21 204
4232.36 217
4232.51 226
4232.66 229
4232.81 226
4232.96 219
4233.11 210
4233.25 202
4233.40 199
4233.55 200
4233.70 205
4233.85 215
4234.00 227
4234.15 239
4234.30 249
4234.45 257
4234.60 263
4234.75 264
4234.90 262
4235.04 256
4235.19 247
4235.34 235
4235.49 223
4235.64 212
4235.79 204
4235.94 200
4236.09 202
4236.24 208
4236.39 218
4236.54 230
4236.69 243
4236.84 255
4236.98 266
4237.13 274
4237.28 280
4237.43 282
4237.58 281
4237.73 277
4237.88 270
4238.03 261
4238.18 251
4238.33 242
4238.48 236
4238.63 234
4238.78 235
4238.92 239
4239.07 245
4239.22 251
4239.37 256
4239.52 258
4239.67 259
4239.82 259
4239.97 259
4240.12 260
4240.27 264
4240.42 269
4240.57 276
4240.72 284
4240.87 292
4241.01 299
4241.16 305
4241.31 308
4241.46 309
4241.61 309
4241.76 306
4241.91 304
4242.06 303
4242.21 303
4242.36 305
4242.51 309
4242.66 313
4242.81 317
4242.96 318
4243.11 317
4243.25 312
4243.40 306
4243.55 300
4243.70 297
4243.85 298
4244.00 305
4244.15 318
4244.30 337
4244.45 358
4244.60 379
4244.75 398
4244.90 411
4245.05 418
4245.20 418
4245.35 413
4245.50 404
4245.64 393
4245.79 380
4245.94 366
4246.09 352
4246.24 339
4246.39 327
4246.54 315
4246.69 304
4246.84 294
4246.99 285
4247.14 276
4247.29 267
4247.44 260
4247.59 253
4247.74 246
4247.89 239
4248.03 232
4248.18 225
4248.33 218
4248.48 213
4248.63 209
4248.78 209
4248.93 210
4249.08 213
4249.23 216
4249.38 217
4249.53 215
4249.68 210
4249.83 203
4249.98 195
4250.13 187
4250.28 180
4250.43 174
4250.58 169
4250.73 166
4250.87 162
4251.02 158
4251.17 153
4251.32 145
4251.47 136
4251.62 126
4251.77 116
4251.92 106
4252.07 99
4252.22 96
4252.37 96
4252.52 99
4252.67 105
4252.82 113
4252.97 121
4253.12 128
4253.27 136
4253.42 142
4253.57 149
4253.72 157
4253.86 166
4254.01 176
4254.16 186
4254.31 195
4254.46 201
4254.61 203
4254.76 202
4254.91 196
4255.06 188
4255.21 177
4255.36 167
4255.51 157
4255.66 149
4255.81 142
4255.96 139
4256.11 138
4256.26 140
4256.41 144
4256.56 149
4256.71 156
4256.86 162
4257.01 167
4257.15 169
4257.30 170
4257.45 167
4257.60 162
4257.75 154
4257.90 143
4258.05 129
4258.20 114
4258.35 99
4258.50 85
4258.65 72
4258.80 63
4258.95 58
4259.10 55
4259.25 55
4259.40 56
4259.55 58
4259.70 61
4259.85 64
4260.00 67
4260.15 71
4260.30 75
4260.45 80
4260.60 84
4260.75 87
4260.90 90
4261.05 90
4261.19 89
4261.34 87
4261.49 83
4261.64 80
4261.79 77
4261.94 75
4262.09 74
4262.24 72
4262.39 69
4262.54 64
4262.69 56
4262.84 47
4262.99 38
4263.14 31
4263.29 27
4263.44 27
4263.59 33
4263.74 43
4263.89 56
4264.04 71
4264.19 86
4264.34 102
4264.49 118
4264.64 135
4264.79 151
4264.94 166
4265.09 180
4265.24 191
4265.39 197
4265.54 199
4265.69 195
4265.84 188
4265.99 178
4266.13 166
4266.28 153
4266.43 142
4266.58 132
4266.73 125
4266.88 119
4267.03 116
4267.18 114
4267.33 114
4267.48 115
4267.63 116
4267.78 116
4267.93 116
4268.08 116
4268.23 115
4268.38 115
4268.53 115
4268.68 117
4268.83 121
4268.98 127
4269.13 134
4269.28 140
4269.43 145
4269.58 146
4269.73 142
4269.88 133
4270.03 120
4270.18 106
4270.33 94
4270.48 86
4270.63 84
4270.78 88
4270.93 96
4271.08 107
4271.23 117
4271.38 124
4271.53 125
4271.68 120
4271.83 111
4271.98 98
4272.13 85
4272.28 74
4272.43 68
4272.58 66
4272.73 69
4272.88 75
4273.03 83
4273.18 92
4273.33 100
4273.48 107
4273.63 112
4273.78 116
4273.93 118
4274.08 118
4274.23 117
4274.38 113
4274.52 106
4274.67 98
4274.82 89
4274.97 79
4275.12 71
4275.27 65
4275.42 59
4275.57 55
4275.72 50
4275.87 44
4276.02 37
4276.17 28
4276.32 18
4276.47 8
4276.62 0
4276.77 0
4276.92 0
4277.07 0
4277.22 0
4277.37 0
4277.52 0
4277.67 0
4277.82 0
4277.97 0
4278.12 0
4278.27 2
4278.42 6
4278.57 11
4278.72 16
4278.87 20
4279.02 23
4279.17 25
4279.32 26
4279.47 26
4279.62 27
4279.77 28
4279.92 30
4280.07 33
4280.22 35
4280.37 36
4280.52 35
4280.67 31
4280.82 25
4280.97 18
4281.12 10
4281.27 3
4281.42 0
4281.57 0
4281.72 0
4281.87 3
4282.02 13
4282.17 26
4282.32 42
4282.47 60
4282.62 78
4282.77 95
4282.92 109
4283.07 118
4283.22 124
4283.37 124
4283.52 122
4283.67 117
4283.82 111
4283.97 105
4284.12 100
4284.27 96
4284.42 94
4284.57 92
4284.72 91
4284.87 90
4285.02 87
4285.17 83
4285.32 77
4285.47 71
4285.62 65
4285.77 61
4285.92 60
4286.07 61
4286.22 64
4286.37 69
4286.52 74
4286.67 78
4286.83 82
4286.98 86
4287.13 90
4287.28 96
4287.43 102
4287.58 108
4287.73 112
4287.88 114
4288.03 113
4288.18 107
4288.33 97
4288.48 83
4288.63 69
4288.78 55
4288.93 45
4289.08 38
4289.23 36
4289.38 40
4289.53 47
4289.68 55
4289.83 64
4289.98 72
4290.13 77
4290.28 78
4290.43 76
4290.58 72
4290.73 66
4290.88 61
4291.03 56
4291.18 53
4291.33 53
4291.48 54
4291.63 56
4291.78 58
4291.93 60
4292.08 61
4292.23 62
4292.38 62
4292.53 63
4292.68 64
4292.83 68
4292.98 74
4293.13 84
4293.28 96
4293.43 111
4293.58 126
4293.73 141
4293.88 152
4294.03 159
4294.18 161
4294.33 158
4294.48 152
4294.63 145
4294.78 139
4294.93 138
4295.09 140
4295.24 146
4295.39 155
4295.54 164
4295.69 172
4295.84 178
4295.99 180
4296.14 181
4296.29 181
4296.44 180
4296.59 179
4296.74 177
4296.89 176
4297.04 174
4297.19 171
4297.34 168
4297.49 165
4297.64 162
4297.79 160
4297.94 159
4298.09 157
4298.24 155
4298.39 152
4298.54 148
4298.69 141
4298.84 134
4298.99 128
4299.14 122
4299.29 118
4299.44 115
4299.59 115
4299.74 118
4299.89 123
4300.04 131
4300.20 141
4300.35 153
4300.50 166
4300.65 178
4300.80 188
4300.95 193
4301.10 192
4301.25 186
4301.40 176
4301.55 162
4301.70 148
4301.85 135
4302.00 125
4302.15 118
4302.30 113
4302.45 109
4302.60 105
4302.75 99
4302.90 93
4303.05 85
4303.20 78
4303.35 72
4303.50 68
4303.65 68
4303.80 69
4303.95 72
4304.11 75
4304.26 79
4304.41 83
4304.56 86
4304.71 88
4304.86 89
4305.01 88
4305.16 87
4305.31 83
4305.46 78
4305.61 73
4305.76 68
4305.91 63
4306.06 60
4306.21 58
4306.36 58
4306.51 58
4306.66 59
4306.81 61
4306.96 64
4307.11 67
4307.26 70
4307.41 74
4307.57 76
4307.72 76
4307.87 73
4308.02 67
4308.17 60
4308.32 51
4308.47 45
4308.62 40
4308.77 40
4308.92 41
4309.07 45
4309.22 48
4309.37 48
4309.52 46
4309.67 42
4309.82 36
4309.97 31
4310.12 27
4310.27 26
4310.42 27
4310.58 29
4310.73 32
4310.88 34
4311.03 35
4311.18 36
4311.33 37
4311.48 39
4311.63 42
4311.78 46
4311.93 51
4312.08 57
4312.23 64
4312.38 71
4312.53 77
4312.68 83
4312.83 86
4312.98 88
4313.13 87
4313.29 85
4313.44 82
4313.59 80
4313.74 80
4313.89 84
4314.04 90
4314.19 99
4314.34 107
4314.49 115
4314.64 119
4314.79 120
4314.94 119
4315.09 117
4315.24 116
4315.39 118
4315.54 122
4315.69 130
4315.85 139
4316.00 149
4316.15 159
4316.30 168
4316.45 178
4316.60 188
4316.75 199
4316.90 211
4317.05 223
4317.20 235
4317.35 245
4317.50 251
4317.65 254
4317.80 253
4317.95 248
4318.10 242
4318.26 234
4318.41 225
4318.56 217
4318.71 210
4318.86 205
4319.01 199
4319.16 194
4319.31 190
4319.46 185
4319.61 180
4319.76 175
4319.91 169
4320.06 162
4320.21 154
4320.36 145
4320.52 133
4320.67 121
4320.82 108
4320.97 97
4321.12 90
4321.27 86
4321.42 86
4321.57 90
4321.72 97
4321.87 106
4322.02 115
4322.17 124
4322.32 133
4322.47 140
4322.63 145
4322.78 148
4322.93 149
4323.08 147
4323.23 142
4323.38 134
4323.53 124
4323.68 113
4323.83 102
4323.98 93
4324.13 86
4324.28 83
4324.43 85
4324.59 89
4324.74 96
4324.89 104
4325.04 112
4325.19 119
4325.34 123
4325.49 127
4325.64 129
4325.79 132
4325.94 136
4326.09 141
4326.24 148
4326.39 156
4326.55 165
4326.70 172
4326.85 178
4327.00 180
4327.15 180
4327.30 177
4327.45 171
4327.60 163
4327.75 153
4327.90 141
4328.05 126
4328.20 108
4328.36 87
4328.51 65
4328.66 43
4328.81 23
4328.96 9
4329.11 1
4329.26 2
4329.41 11
4329.56 26
4329.71 43
4329.86 61
4330.01 77
4330.17 89
4330.32 97
4330.47 101
4330.62 100
4330.77 97
4330.92 91
4331.07 83
4331.22 73
4331.37 61
4331.52 48
4331.67 33
4331.83 18
4331.98 5
4332.13 0
4332.28 0
4332.43 0
4332.58 0
4332.73 5
4332.88 18
4333.03 32
4333.18 44
4333.33 52
4333.49 55
4333.64 55
4333.79 51
4333.94 46
4334.09 41
4334.24 37
4334.39 35
4334.54 34
4334.69 33
4334.84 34
4334.99 35
4335.15 35
4335.30 35
4335.45 35
4335.60 36
4335.75 38
4335.90 41
4336.05 46
4336.20 53
4336.35 59
4336.50 65
4336.66 67
4336.81 66
4336.96 63
4337.11 59
4337.26 55
4337.41 54
4337.56 55
4337.71 60
4337.86 67
4338.01 74
4338.17 79
4338.32 81
4338.47 80
4338.62 75
4338.77 68
4338.92 58
4339.07 47
4339.22 37
4339.37 28
4339.52 20
4339.68 16
4339.83 13
4339.98 14
4340.13 16
4340.28 20
4340.43 25
4340.58 31
4340.73 37
4340.88 43
4341.04 51
4341.19 59
4341.34 68
4341.49 77
4341.64 85
4341.79 91
4341.94 95
4342.09 96
4342.24 94
4342.39 90
4342.55 83
4342.70 75
4342.85 65
4343.00 53
4343.15 41
4343.30 29
4343.45 17
4343.60 5
4343.75 0
4343.91 0
4344.06 0
4344.21 0
4344.36 0
4344.51 0
4344.66 0
4344.81 0
4344.96 5
4345.11 14
4345.27 23
4345.42 30
4345.57 35
4345.72 39
4345.87 40
4346.02 40
4346.17 39
4346.32 39
4346.47 40
4346.63 43
4346.78 48
4346.93 55
4347.08 63
4347.23 71
4347.38 78
4347.53 83
4347.68 87
4347.84 90
4347.99 91
4348.14 91
4348.29 91
4348.44 90
4348.59 88
4348.74 86
4348.89 84
4349.04 82
4349.20 79
4349.35 75
4349.50 70
4349.65 65
4349.80 58
4349.95 51
4350.10 43
4350.25 35
4350.41 27
4350.56 20
4350.71 14
4350.86 10
4351.01 9
4351.16 10
4351.31 12
4351.46 16
4351.62 19
4351.77 22
4351.92 24
4352.07 26
4352.22 28
4352.37 30
4352.52 33
4352.67 37
4352.83 40
4352.98 43
4353.13 45
4353.28 46
4353.43 47
4353.58 48
4353.73 49
4353.88 51
4354.04 52
4354.19 52
4354.34 50
4354.49 44
4354.64 35
4354.79 24
4354.94 13
4355.09 2
4355.25 0
4355.40 0
4355.55 0
4355.70 0
4355.85 0
4356.00 0
4356.15 7
4356.31 17
4356.46 26
4356.61 34
4356.76 39
4356.91 42
4357.06 42
4357.21 41
4357.36 41
4357.52 44
4357.67 49
4357.82 57
4357.97 65
4358.12 73
4358.27 78
4358.42 79
4358.58 76
4358.73 70
4358.88 62
4359.03 53
4359.18 44
4359.33 36
4359.48 29
4359.64 23
4359.79 19
4359.94 16
4360.09 14
4360.24 13
4360.39 14
4360.54 14
4360.69 14
4360.85 13
4361.00 10
4361.15 5
4361.30 0
4361.45 0
4361.60 0
4361.75 0
4361.91 0
4362.06 0
4362.21 0
4362.36 0
4362.51 1
4362.66 5
4362.81 7
4362.97 8
4363.12 8
4363.27 8
4363.42 8
4363.57 8
4363.72 11
4363.87 16
4364.03 23
4364.18 31
4364.33 40
4364.48 48
4364.63 54
4364.78 57
4364.94 59
4365.09 58
4365.24 57
4365.39 55
4365.54 52
4365.69 49
4365.84 46
4366.00 43
4366.15 40
4366.30 38
4366.45 39
4366.60 42
4366.75 46
4366.90 51
4367.06 56
4367.21 58
4367.36 56
4367.51 51
4367.66 42
4367.81 30
4367.97 17
4368.12 4
4368.27 0
4368.42 0
4368.57 0
4368.72 0
4368.87 0
4369.03 0
4369.18 2
4369.33 15
4369.48 30
4369.63 47
4369.78 65
4369.94 82
4370.09 96
4370.24 107
4370.39 113
4370.54 117
4370.69 117
4370.84 116
4371.00 115
4371.15 113
4371.30 111
4371.45 108
4371.60 106
4371.75 102
4371.91 99
4372.06 95
4372.21 91
4372.36 88
4372.51 84
4372.66 80
4372.82 77
4372.97 73
4373.12 69
4373.27 66
4373.42 63
4373.57 61
4373.73 61
4373.88 62
4374.03 65
4374.18 70
4374.33 77
4374.48 85
4374.63 93
4374.79 101
4374.94 107
4375.09 111
4375.24 112
4375.39 112
4375.54 109
4375.70 106
4375.85 104
4376.00 103
4376.15 104
4376.30 106
4376.45 109
4376.61 112
4376.76 114
4376.91 114
4377.06 113
4377.21 109
4377.36 103
4377.52 94
4377.67 84
4377.82 73
4377.97 64
4378.12 56
4378.27 51
4378.43 49
4378.58 49
4378.73 50
4378.88 50
4379.03 49
4379.19 45
4379.34 39
4379.49 31
4379.64 21
4379.79 10
4379.94 0
4380.10 0
4380.25 0
4380.40 0
4380.55 0
4380.70 0
4380.85 13
4381.01 33
4381.16 54
4381.31 74
4381.46 92
4381.61 108
4381.76 120
4381.92 131
4382.07 141
4382.22 150
4382.37 158
4382.52 163
4382.68 165
4382.83 162
4382.98 155
4383.13 144
4383.28 130
4383.43 114
4383.59 98
4383.74 85
4383.89 74
4384.04 67
4384.19 62
4384.35 59
4384.50 54
4384.65 49
4384.80 43
4384.95 35
4385.10 28
4385.26 24
4385.41 21
4385.56 22
4385.71 25
4385.86 31
4386.02 38
4386.17 45
4386.32 52
4386.47 57
4386.62 59
4386.77 60
4386.93 59
4387.08 57
4387.23 53
4387.38 49
4387.53 45
4387.69 41
4387.84 36
4387.99 32
4388.14 28
4388.29 24
4388.45 22
4388.60 21
4388.75 22
4388.90 23
4389.05 25
4389.20 27
4389.36 28
4389.51 31
4389.66 35
4389.81 41
4389.96 48
4390.12 57
4390.27 65
4390.42 72
4390.57 75
4390.72 76
4390.88 72
4391.03 66
4391.18 59
4391.33 51
4391.48 44
4391.64 37
4391.79 32
4391.94 29
4392.09 27
4392.24 27
4392.39 29
4392.55 33
4392.70 39
4392.85 45
4393.00 52
4393.15 59
4393.31 66
4393.46 73
4393.61 79
4393.76 85
4393.91 89
4394.07 93
4394.22 96
4394.37 98
4394.52 101
4394.67 103
4394.83 105
4394.98 107
4395.13 107
4395.28 104
4395.43 100
4395.59 94
4395.74 87
4395.89 79
4396.04 71
4396.19 64
4396.35 57
4396.50 52
4396.65 49
4396.80 48
4396.95 48
4397.11 49
4397.26 51
4397.41 52
4397.56 53
4397.71 53
4397.87 54
4398.02 56
4398.17 58
4398.32 63
4398.48 69
4398.63 76
4398.78 82
4398.93 88
4399.08 93
4399.24 96
4399.39 99
4399.54 101
4399.69 103
4399.84 104
4400.00 105
4400.15 105
4400.30 106
4400.45 108
4400.60 110
4400.76 113
4400.91 118
4401.06 123
4401.21 127
4401.36 131
4401.52 133
4401.67 133
4401.82 131
4401.97 129
4402.13 124
4402.28 118
4402.43 110
4402.58 101
4402.73 90
4402.89 79
4403.04 69
4403.19 62
4403.34 58
4403.49 56
4403.65 57
4403.80 58
4403.95 60
4404.10 60
4404.26 58
4404.41 57
4404.56 56
4404.71 58
4404.86 63
4405.02 70
4405.17 80
4405.32 92
4405.47 103
4405.62 113
4405.78 120
4405.93 124
4406.08 124
4406.23 121
4406.39 114
4406.54 105
4406.69 93
4406.84 80
4406.99 68
4407.15 56
4407.30 48
4407.45 42
4407.60 40
4407.76 41
4407.91 43
4408.06 46
4408.21 50
4408.36 54
4408.52 58
4408.67 62
4408.82 67
4408.97 71
4409.13 76
4409.28 80
4409.43 84
4409.58 87
4409.73 90
4409.89 91
4410.04 91
4410.19 90
4410.34 86
4410.50 79
4410.65 70
4410.80 58
4410.95 44
4411.10 29
4411.26 15
4411.41 1
4411.56 0
4411.71 0
4411.87 0
4412.02 0
4412.17 0
4412.32 0
4412.48 0
4412.63 0
4412.78 5
4412.93 18
4413.08 31
4413.24 44
4413.39 55
4413.54 65
4413.69 72
4413.85 78
4414.00 83
4414.15 87
4414.30 90
4414.46 91
4414.61 90
4414.76 86
4414.91 79
4415.06 71
4415.22 62
4415.37 53
4415.52 47
4415.67 42
4415.83 40
4415.98 39
4416.13 38
4416.28 37
4416.44 36
4416.59 33
4416.74 28
4416.89 23
4417.05 19
4417.20 15
4417.35 14
4417.50 15
4417.65 18
4417.81 25
4417.96 33
4418.11 43
4418.26 54
4418.42 64
4418.57 72
4418.72 77
4418.87 77
4419.03 74
4419.18 68
4419.33 60
4419.48 53
4419.64 50
4419.79 53
4419.94 61
4420.09 74
4420.25 90
4420.40 108
4420.55 125
4420.70 139
4420.86 148
4421.01 152
4421.16 151
4421.31 145
4421.47 136
4421.62 125
4421.77 113
4421.92 103
4422.08 97
4422.23 96
4422.38 100
4422.53 108
4422.69 120
4422.84 134
4422.99 146
4423.14 157
4423.30 163
4423.45 166
4423.60 166
4423.75 165
4423.91 165
4424.06 166
4424.21 170
4424.36 177
4424.52 186
4424.67 197
4424.82 207
4424.97 217
4425.13 225
4425.28 231
4425.43 236
4425.58 240
4425.74 244
4425.89 248
4426.04 251
4426.19 252
4426.35 251
4426.50 246
4426.65 238
4426.80 226
4426.96 213
4427.11 199
4427.26 188
4427.41 179
4427.57 174
4427.72 172
4427.87 172
4428.02 173
4428.18 174
4428.33 175
4428.48 176
4428.63 178
4428.79 179
4428.94 181
4429.09 184
4429.24 188
4429.40 192
4429.55 196
4429.70 201
4429.85 206
4430.01 211
4430.16 216
4430.31 221
4430.46 225
4430.62 228
4430.77 230
4430.92 231
4431.08 233
4431.23 234
4431.38 236
4431.53 240
4431.69 244
4431.84 249
4431.99 254
4432.14 259
4432.30 264
4432.45 270
4432.60 277
4432.75 285
4432.91 293
4433.06 302
4433.21 311
4433.36 319
4433.52 326
4433.67 331
4433.82 334
4433.98 333
4434.13 331
4434.28 327
4434.43 322
4434.59 318
4434.74 314
4434.89 312
4435.04 312
4435.20 312
4435.35 311
4435.50 310
4435.65 307
4435.81 302
4435.96 294
4436.11 285
4436.27 274
4436.42 263
4436.57 252
4436.72 242
4436.88 235
4437.03 229
4437.18 226
4437.33 224
4437.49 222
4437.64 221
4437.79 219
4437.95 216
4438.10 211
4438.25 205
4438.40 197
4438.56 188
4438.71 178
4438.86 169
4439.01 162
4439.17 159
4439.32 162
4439.47 170
4439.63 183
4439.78 200
4439.93 219
4440.08 235
4440.24 248
4440.39 255
4440.54 258
4440.70 256
4440.85 252
4441.00 248
4441.15 246
4441.31 246
4441.46 248
4441.61 249
4441.76 250
4441.92 248
4442.07 244
4442.22 237
4442.38 230
4442.53 224
4442.68 220
4442.83 219
4442.99 222
4443.14 227
4443.29 234
4443.45 240
4443.60 245
4443.75 245
4443.90 243
4444.06 237
4444.21 228
4444.36 218
4444.52 208
4444.67 201
4444.82 197
4444.97 197
4445.13 201
4445.28 208
4445.43 217
4445.59 225
4445.74 231
4445.89 233
4446.04 232
4446.20 229
4446.35 224
4446.50 220
4446.66 217
4446.81 218
4446.96 221
4447.11 227
4447.27 233
4447.42 240
4447.57 246
4447.73 251
4447.88 255
4448.03 259
4448.19 262
4448.34 264
4448.49 263
4448.64 259
4448.80 251
4448.95 239
4449.10 225
4449.26 211
4449.41 198
4449.56 187
4449.71 180
4449.87 177
4450.02 177
4450.17 179
4450.33 183
4450.48 186
4450.63 188
4450.78 188
4450.94 185
4451.09 179
4451.24 170
4451.40 161
4451.55 152
4451.70 144
4451.86 138
4452.01 135
4452.16 133
4452.31 132
4452.47 133
4452.62 135
4452.77 139
4452.93 143
4453.08 149
4453.23 155
4453.39 161
4453.54 164
4453.69 164
4453.84 161
4454.00 155
4454.15 147
4454.30 137
4454.46 128
4454.61 121
4454.76 117
4454.92 115
4455.07 115
4455.22 117
4455.37 120
4455.53 123
4455.68 126
4455.83 128
4455.99 128
4456.14 127
4456.29 125
4456.45 122
4456.60 120
4456.75 118
4456.91 118
4457.06 119
4457.21 122
4457.36 126
4457.52 131
4457.67 136
4457.82 140
4457.98 144
4458.13 146
4458.28 147
4458.44 146
4458.59 145
4458.74 144
4458.90 143
4459.05 143
4459.20 145
4459.35 147
4459.51 151
4459.66 154
4459.81 156
4459.97 157
4460.12 154
4460.27 148
4460.43 140
4460.58 132
4460.73 125
4460.89 122
4461.04 122
4461.19 127
4461.35 133
4461.50 140
4461.65 144
4461.80 144
4461.96 140
4462.11 133
4462.26 124
4462.42 116
4462.57 108
4462.72 104
4462.88 101
4463.03 100
4463.18 99
4463.34 98
4463.49 97
4463.64 94
4463.80 90
4463.95 85
4464.10 80
4464.26 74
4464.41 67
4464.56 59
4464.72 49
4464.87 39
4465.02 29
4465.17 20
4465.33 13
4465.48 10
4465.63 10
4465.79 13
4465.94 18
4466.09 25
4466.25 33
4466.40 41
4466.55 49
4466.71 57
4466.86 63
4467.01 70
4467.17 76
4467.32 82
4467.47 88
4467.63 94
4467.78 98
4467.93 100
4468.09 100
4468.24 98
4468.39 92
4468.55 85
4468.70 78
4468.85 70
4469.01 64
4469.16 58
4469.31 52
4469.47 47
4469.62 41
4469.77 36
4469.93 32
4470.08 28
4470.23 26
4470.39 26
4470.54 26
4470.69 27
4470.85 29
4471.00 32
4471.15 36
4471.31 42
4471.46 50
4471.61 58
4471.76 67
4471.92 76
4472.07 84
4472.22 90
4472.38 97
4472.53 103
4472.68 110
4472.84 116
4472.99 120
4473.14 121
4473.30 120
4473.45 116
4473.60 108
4473.76 98
4473.91 86
4474.07 73
4474.22 60
4474.37 47
4474.53 35
4474.68 26
4474.83 20
4474.99 16
4475.14 14
4475.29 14
4475.45 13
4475.60 11
4475.75 7
4475.91 2
4476.06 0
4476.21 0
4476.37 0
4476.52 0
4476.67 0
4476.83 0
4476.98 0
4477.13 0
4477.29 4
4477.44 11
4477.59 18
4477.75 25
4477.90 31
4478.05 36
4478.21 38
4478.36 37
4478.51 33
4478.67 26
4478.82 17
4478.97 7
4479.13 0
4479.28 0
4479.43 0
4479.59 0
4479.74 0
4479.89 0
4480.05 0
4480.20 0
4480.35 4
4480.51 16
4480.66 28
4480.82 40
4480.97 50
4481.12 57
4481.28 60
4481.43 59
4481.58 55
4481.74 48
4481.89 40
4482.04 33
4482.20 29
4482.35 28
4482.50 30
4482.66 37
4482.81 47
4482.96 58
4483.12 69
4483.27 78
4483.42 85
4483.58 87
4483.73 85
4483.89 80
4484.04 72
4484.19 64
4484.35 57
4484.50 53
4484.65 51
4484.81 53
4484.96 58
4485.11 65
4485.27 74
4485.42 84
4485.57 95
4485.73 107
4485.88 118
4486.04 128
4486.19 136
4486.34 141
4486.50 142
4486.65 140
4486.80 133
4486.96 124
4487.11 113
4487.26 102
4487.42 90
4487.57 79
4487.72 70
4487.88 64
4488.03 60
4488.19 59
4488.34 62
4488.49 68
4488.65 77
4488.80 88
4488.95 98
4489.11 108
4489.26 116
4489.41 122
4489.57 126
4489.72 128
4489.87 128
4490.03 127
4490.18 125
4490.34 121
4490.49 114
4490.64 106
4490.80 96
4490.95 84
4491.10 73
4491.26 64
4491.41 58
4491.57 55
4491.72 56
4491.87 58
4492.03 61
4492.18 62
4492.33 61
4492.49 57
4492.64 52
4492.79 47
4492.95 44
4493.10 44
4493.26 46
4493.41 51
4493.56 56
4493.72 61
4493.87 64
4494.02 64
4494.18 62
4494.33 57
4494.49 52
4494.64 46
4494.79 39
4494.95 33
4495.10 26
4495.25 20
4495.41 13
4495.56 6
4495.71 0
4495.87 0
4496.02 0
4496.18 1
4496.33 8
4496.48 19
4496.64 31
4496.79 43
4496.94 54
4497.10 64
4497.25 71
4497.41 77
4497.56 81
4497.71 84
4497.87 86
4498.02 88
4498.17 87
4498.33 83
4498.48 77
4498.64 69
4498.79 58
4498.94 45
4499.10 33
4499.25 23
4499.41 17
4499.56 16
4499.71 20
4499.87 29
4500.02 42
4500.17 56
4500.33 70
4500.48 81
4500.64 89
4500.79 94
4500.94 94
4501.10 91
4501.25 87
4501.40 81
4501.56 76
4501.71 70
4501.87 65
4502.02 60
4502.17 55
4502.33 50
4502.48 45
4502.64 40
4502.79 34
4502.94 29
4503.10 25
4503.25 23
4503.40 24
4503.56 28
4503.71 35
4503.87 44
4504.02 51
4504.17 57
4504.33 61
4504.48 61
4504.64 60
4504.79 57
4504.94 54
4505.10 52
4505.25 52
4505.41 52
4505.56 52
4505.71 52
4505.87 51
4506.02 49
4506.17 46
4506.33 42
4506.48 38
4506.64 34
4506.79 31
4506.94 29
4507.10 26
4507.25 22
4507.41 17
4507.56 11
4507.71 4
4507.87 0
4508.02 0
4508.18 0
4508.33 0
4508.48 0
4508.64 0
4508.79 0
4508.95 0
4509.10 2
4509.25 8
4509.41 15
4509.56 22
4509.72 28
4509.87 34
4510.02 37
4510.18 40
4510.33 42
4510.49 43
4510.64 45
4510.79 46
4510.95 48
4511.10 49
4511.25 47
4511.41 44
4511.56 38
4511.72 31
4511.87 22
4512.02 14
4512.18 7
4512.33 1
4512.49 0
4512.64 0
4512.80 0
4512.95 2
4513.10 6
4513.26 10
4513.41 14
4513.57 17
4513.72 21
4513.87 25
4514.03 30
4514.18 37
4514.34 44
4514.49 52
4514.64 58
4514.80 62
4514.95 63
4515.11 59
4515.26 52
4515.41 42
4515.57 30
4515.72 18
4515.88 8
4516.03 1
4516.18 0
4516.34 2
4516.49 10
4516.65 23
4516.80 39
4516.95 55
4517.11 69
4517.26 80
4517.42 85
4517.57 86
4517.73 83
4517.88 77
4518.03 68
4518.19 60
4518.34 51
4518.50 42
4518.65 35
4518.80 27
4518.96 22
4519.11 18
4519.27 16
4519.42 18
4519.57 22
4519.73 29
4519.88 37
4520.04 46
4520.19 54
4520.35 60
4520.50 65
4520.65 70
4520.81 73
4520.96 78
4521.12 84
4521.27 90
4521.42 97
4521.58 104
4521.73 109
4521.89 111
4522.04 111
4522.20 108
4522.35 102
4522.50 95
4522.66 86
4522.81 78
4522.97 71
4523.12 66
4523.27 64
4523.43 65
4523.58 68
4523.74 74
4523.89 81
4524.05 87
4524.20 90
4524.35 92
4524.51 92
4524.66 90
4524.82 87
4524.97 85
4525.13 84
4525.28 85
4525.43 86
4525.59 88
4525.74 90
4525.90 90
4526.05 88
4526.20 84
4526.36 79
4526.51 73
4526.67 66
4526.82 59
4526.98 53
4527.13 48
4527.28 44
4527.44 42
4527.59 41
4527.75 43
4527.90 48
4528.06 55
4528.21 65
4528.36 75
4528.52 85
4528.67 92
4528.83 96
4528.98 96
4529.14 93
4529.29 88
4529.44 83
4529.60 81
4529.75 81
4529.91 84
4530.06 88
4530.22 93
4530.37 97
4530.53 97
4530.68 94
4530.83 89
4530.99 83
4531.14 77
4531.30 73
4531.45 71
4531.61 73
4531.76 75
4531.91 77
4532.07 78
4532.22 77
4532.38 74
4532.53 71
4532.69 68
4532.84 68
4532.99 73
4533.15 81
4533.30 93
4533.46 107
4533.61 123
4533.77 137
4533.92 150
4534.08 159
4534.23 164
4534.38 166
4534.54 165
4534.69 162
4534.85 157
4535.00 151
4535.16 144
4535.31 136
4535.46 125
4535.62 114
4535.77 101
4535.93 87
4536.08 75
4536.24 63
4536.39 54
4536.55 47
4536.70 42
4536.85 37
4537.01 33
4537.16 29
4537.32 25
4537.47 22
4537.63 19
4537.78 16
4537.94 14
4538.09 12
4538.24 9
4538.40 7
4538.55 5
4538.71 2
4538.86 0
4539.02 0
4539.17 0
4539.33 0
4539.48 0
4539.63 0
4539.79 0
4539.94 0
4540.10 0
4540.25 4
4540.41 12
4540.56 20
4540.72 28
4540.87 34
4541.03 38
4541.18 39
4541.33 38
4541.49 36
4541.64 32
4541.80 28
4541.95 25
4542.11 22
4542.26 21
4542.42 21
4542.57 21
4542.72 21
4542.88 22
4543.03 22
4543.19 22
4543.34 24
4543.50 28
4543.65 34
4543.81 42
4543.96 53
4544.12 64
4544.27 75
4544.42 85
4544.58 93
4544.73 98
4544.89 102
4545.04 106
4545.20 110
4545.35 115
4545.51 122
4545.66 129
4545.82 136
4545.97 141
4546.13 142
4546.28 140
4546.43 135
4546.59 127
4546.74 118
4546.90 109
4547.05 101
4547.21 95
4547.36 91
4547.52 89
4547.67 89
4547.83 89
4547.98 90
4548.14 92
4548.29 95
4548.44 99
4548.60 104
4548.75 109
4548.91 113
4549.06 116
4549.22 115
4549.37 110
4549.53 102
4549.68 93
4549.84 83
4549.99 74
4550.15 69
4550.30 68
4550.45 71
4550.61 76
4550.76 83
4550.92 89
4551.07 93
4551.23 96
4551.38 96
4551.54 94
4551.69 91
4551.85 88
4552.00 85
4552.16 84
4552.31 84
4552.47 86
4552.62 90
4552.78 97
4552.93 104
4553.08 111
4553.24 118
4553.39 124
4553.55 128
4553.70 131
4553.86 133
4554.01 135
4554.17 137
4554.32 140
4554.48 144
4554.63 148
4554.79 151
4554.94 153
4555.10 152
4555.25 148
4555.41 143
4555.56 136
4555.71 130
4555.87 126
4556.02 124
4556.18 125
4556.33 129
4556.49 134
4556.64 140
4556.80 145
4556.95 151
4557.11 156
4557.26 161
4557.42 167
4557.57 174
4557.73 181
4557.88 189
4558.04 197
4558.19 204
4558.35 211
4558.50 216
4558.66 219
4558.81 218
4558.97 212
4559.12 203
4559.28 190
4559.43 178
4559.58 168
4559.74 164
4559.89 168
4560.05 180
4560.20 198
4560.36 223
4560.51 249
4560.67 274
4560.82 297
4560.98 316
4561.13 333
4561.29 348
4561.44 363
4561.60 381
4561.75 402
4561.91 427
4562.06 455
4562.22 483
4562.37 511
4562.53 537
4562.68 558
4562.84 574
4562.99 586
4563.15 594
4563.30 601
4563.46 609
4563.61 619
4563.77 633
4563.92 651
4564.08 671
4564.23 690
4564.39 705
4564.54 714
4564.70 717
4564.85 715
4565.00 710
4565.16 704
4565.31 699
4565.47 698
4565.62 699
4565.78 703
4565.93 708
4566.09 713
4566.24 718
4566.40 724
4566.55 731
4566.71 740
4566.86 750
4567.02 761
4567.17 770
4567.33 776
4567.48 778
4567.64 776
4567.79 771
4567.95 764
4568.10 755
4568.26 744
4568.41 732
4568.57 716
4568.72 695
4568.88 671
4569.03 643
4569.19 613
4569.34 585
4569.50 559
4569.65 538
4569.81 522
4569.96 509
4570.12 498
4570.27 489
4570.43 478
4570.58 467
4570.74 454
4570.89 440
4571.05 425
4571.20 409
4571.36 392
4571.51 374
4571.67 356
4571.82 339
4571.98 322
4572.13 308
4572.29 296
4572.44 287
4572.60 280
4572.75 277
4572.91 275
4573.06 275
4573.22 275
4573.37 275
4573.53 275
4573.68 274
4573.84 273
4573.99 271
4574.15 268
4574.30 266
4574.46 264
4574.61 261
4574.77 259
4574.92 257
4575.08 254
4575.23 251
4575.39 248
4575.55 245
4575.70 243
4575.86 242
4576.01 242
4576.17 244
4576.32 245
4576.48 246
4576.63 246
4576.79 245
4576.94 243
4577.10 239
4577.25 235
4577.41 231
4577.56 227
4577.72 222
4577.87 219
4578.03 215
4578.18 213
4578.34 211
4578.49 208
4578.65 204
4578.80 197
4578.96 186
4579.11 171
4579.27 153
4579.42 131
4579.58 109
4579.73 88
4579.89 71
4580.04 60
4580.20 53
4580.35 52
4580.51 55
4580.66 60
4580.82 66
4580.97 69
4581.13 70
4581.29 68
4581.44 65
4581.60 62
4581.75 60
4581.91 61
4582.06 66
4582.22 73
4582.37 82
4582.53 92
4582.68 101
4582.84 109
4582.99 115
4583.15 118
4583.30 120
4583.46 119
4583.61 117
4583.77 114
4583.92 110
4584.08 106
4584.23 102
4584.39 99
4584.54 97
4584.70 98
4584.86 101
4585.01 105
4585.17 110
4585.32 115
4585.48 119
4585.63 119
4585.79 115
4585.94 108
4586.10 98
4586.25 87
4586.41 76
4586.56 68
4586.72 63
4586.87 61
4587.03 62
4587.18 65
4587.34 69
4587.49 74
4587.65 78
4587.81 81
4587.96 82
4588.12 80
4588.27 75
4588.43 67
4588.58 57
4588.74 46
4588.89 36
4589.05 27
4589.20 22
4589.36 20
4589.51 23
4589.67 29
4589.82 37
4589.98 46
4590.14 56
4590.29 65
4590.45 72
4590.60 77
4590.76 81
4590.91 85
4591.07 89
4591.22 94
4591.38 100
4591.53 106
4591.69 113
4591.84 120
4592.00 125
4592.15 130
4592.31 135
4592.47 140
4592.62 144
4592.78 147
4592.93 148
4593.09 146
4593.24 140
4593.40 131
4593.55 118
4593.71 104
4593.86 90
4594.02 79
4594.17 70
4594.33 66
4594.49 63
4594.64 61
4594.80 57
4594.95 51
4595.11 43
4595.26 34
4595.42 25
4595.57 19
4595.73 16
4595.88 16
4596.04 19
4596.20 22
4596.35 25
4596.51 26
4596.66 25
4596.82 21
4596.97 16
4597.13 9
4597.28 1
4597.44 0
4597.59 0
4597.75 0
4597.91 0
4598.06 0
4598.22 0
4598.37 0
4598.53 3
4598.68 14
4598.84 23
4598.99 27
4599.15 28
4599.30 24
4599.46 17
4599.62 10
4599.77 3
4599.93 0
4600.08 0
4600.24 6
4600.39 15
4600.55 28
4600.70 42
4600.86 55
4601.02 66
4601.17 75
4601.33 82
4601.48 88
4601.64 93
4601.79 97
4601.95 102
4602.10 105
4602.26 108
4602.42 110
4602.57 110
4602.73 110
4602.88 109
4603.04 107
4603.19 105
4603.35 103
4603.50 101
4603.66 100
4603.82 101
4603.97 103
4604.13 108
4604.28 115
4604.44 123
4604.59 131
4604.75 138
4604.90 143
4605.06 146
4605.22 147
4605.37 148
4605.53 151
4605.68 156
4605.84 164
4605.99 176
4606.15 189
4606.30 204
4606.46 217
4606.62 228
4606.77 234
4606.93 235
4607.08 231
4607.24 224
4607.39 216
4607.55 208
4607.71 203
4607.86 201
4608.02 201
4608.17 203
4608.33 204
4608.48 203
4608.64 198
4608.79 190
4608.95 178
4609.11 166
4609.26 155
4609.42 146
4609.57 140
4609.73 137
4609.88 136
4610.04 135
4610.20 132
4610.35 126
4610.51 116
4610.66 104
4610.82 91
4610.97 79
4611.13 69
4611.29 62
4611.44 58
4611.60 55
4611.75 54
4611.91 51
4612.06 48
4612.22 45
4612.38 42
4612.53 41
4612.69 43
4612.84 47
4613.00 53
4613.15 61
4613.31 69
4613.47 74
4613.62 77
4613.78 76
4613.93 71
4614.09 64
4614.24 55
4614.40 46
4614.56 38
4614.71 33
4614.87 32
4615.02 34
4615.18 39
4615.33 46
4615.49 53
4615.65 59
4615.80 64
4615.96 65
4616.11 64
4616.27 60
4616.43 54
4616.58 46
4616.74 37
4616.89 29
4617.05 22
4617.20 16
4617.36 13
4617.52 12
4617.67 14
4617.83 17
4617.98 23
4618.14 29
4618.29 37
4618.45 45
4618.61 53
4618.76 62
4618.92 69
4619.07 75
4619.23 80
4619.39 82
4619.54 81
4619.70 76
4619.85 69
4620.01 59
4620.16 46
4620.32 32
4620.48 18
4620.63 6
4620.79 0
4620.94 0
4621.10 0
4621.26 0
4621.41 0
4621.57 0
4621.72 1
4621.88 3
4622.04 4
4622.19 4
4622.35 3
4622.50 4
4622.66 6
4622.81 11
4622.97 17
4623.13 25
4623.28 33
4623.44 41
4623.59 49
4623.75 56
4623.91 62
4624.06 67
4624.22 72
4624.37 76
4624.53 79
4624.69 80
4624.84 79
4625.00 76
4625.15 73
4625.31 70
4625.47 67
4625.62 65
4625.78 66
4625.93 69
4626.09 75
4626.24 83
4626.40 94
4626.56 106
4626.71 117
4626.87 126
4627.02 131
4627.18 130
4627.34 125
4627.49 115
4627.65 102
4627.80 88
4627.96 76
4628.12 67
4628.27 62
4628.43 61
4628.58 62
4628.74 65
4628.90 69
4629.05 74
4629.21 79
4629.36 85
4629.52 93
4629.68 100
4629.83 108
4629.99 115
4630.14 120
4630.30 123
4630.46 123
4630.61 121
4630.77 117
4630.92 111
4631.08 105
4631.24 99
4631.39 94
4631.55 91
4631.70 90
4631.86 90
4632.02 91
4632.17 93
4632.33 95
4632.48 98
4632.64 101
4632.80 105
4632.95 109
4633.11 113
4633.27 116
4633.42 119
4633.58 120
4633.73 121
4633.89 120
4634.05 119
4634.20 117
4634.36 114
4634.51 111
4634.67 108
4634.83 104
4634.98 101
4635.14 99
4635.29 99
4635.45 100
4635.61 102
4635.76 104
4635.92 106
4636.07 107
4636.23 108
4636.39 108
4636.54 108
4636.70 108
4636.86 109
4637.01 108
4637.17 107
4637.32 105
4637.48 101
4637.64 95
4637.79 89
4637.95 83
4638.10 78
4638.26 74
4638.42 71
4638.57 69
4638.73 69
4638.89 70
4639.04 72
4639.20 75
4639.35 79
4639.51 82
4639.67 87
4639.82 92
4639.98 98
4640.13 105
4640.29 112
4640.45 119
4640.60 126
4640.76 132
4640.92 136
4641.07 139
4641.23 141
4641.38 142
4641.54 145
4641.70 148
4641.85 152
4642.01 156
4642.17 159
4642.32 161
4642.48 160
4642.63 158
4642.79 154
4642.95 149
4643.10 145
4643.26 142
4643.42 142
4643.57 143
4643.73 145
4643.88 148
4644.04 149
4644.20 149
4644.35 145
4644.51 140
4644.67 132
4644.82 122
4644.98 113
4645.13 103
4645.29 93
4645.45 84
4645.60 76
4645.76 68
4645.92 61
4646.07 55
4646.23 49
4646.38 44
4646.54 40
4646.70 38
4646.85 39
4647.01 44
4647.17 52
4647.32 63
4647.48 75
4647.63 87
4647.79 96
4647.95 100
4648.10 100
4648.26 96
4648.42 89
4648.57 80
4648.73 71
4648.89 62
4649.04 56
4649.20 52
4649.35 50
4649.51 52
4649.67 55
4649.82 59
4649.98 64
4650.14 68
4650.29 70
4650.45 71
4650.60 70
4650.76 68
4650.92 67
4651.07 65
4651.23 64
4651.39 62
4651.54 60
4651.70 57
4651.86 54
4652.01 50
4652.17 47
4652.33 45
4652.48 45
4652.64 47
4652.79 49
4652.95 52
4653.11 53
4653.26 52
4653.42 50
4653.58 46
4653.73 40
4653.89 34
4654.05 29
4654.20 25
4654.36 20
4654.51 16
4654.67 10
4654.83 3
4654.98 0
4655.14 0
4655.30 0
4655.45 0
4655.61 0
4655.77 0
4655.92 0
4656.08 1
4656.24 8
4656.39 14
4656.55 17
4656.71 18
4656.86 17
4657.02 14
4657.17 11
4657.33 8
4657.49 5
4657.64 2
4657.80 0
4657.96 0
4658.11 0
4658.27 2
4658.43 5
4658.58 11
4658.74 18
4658.90 27
4659.05 37
4659.21 49
4659.37 61
4659.52 72
4659.68 82
4659.83 89
4659.99 91
4660.15 89
4660.30 83
4660.46 75
4660.62 65
4660.77 56
4660.93 49
4661.09 45
4661.24 44
4661.40 43
4661.56 41
4661.71 38
4661.87 31
4662.03 23
4662.18 13
4662.34 3
4662.50 0
4662.65 0
4662.81 0
4662.97 0
4663.12 0
4663.28 0
4663.44 0
4663.59 0
4663.75 0
4663.91 3
4664.06 8
4664.22 14
4664.37 23
4664.53 33
4664.69 44
4664.84 55
4665.00 65
4665.16 72
4665.31 77
4665.47 79
4665.63 78
4665.78 74
4665.94 68
4666.10 60
4666.25 51
4666.41 42
4666.57 32
4666.72 24
4666.88 16
4667.04 10
4667.19 5
4667.35 1
4667.51 0
4667.66 0
4667.82 0
4667.98 0
4668.13 0
4668.29 0
4668.45 0
4668.60 0
4668.76 0
4668.92 2
4669.07 7
4669.23 11
4669.39 14
4669.54 15
4669.70 13
4669.86 8
4670.01 1
4670.17 0
4670.33 0
4670.48 0
4670.64 0
4670.80 2
4670.95 14
4671.11 27
4671.27 39
4671.42 48
4671.58 53
4671.74 54
4671.89 52
4672.05 48
4672.21 44
4672.36 41
4672.52 42
4672.68 46
4672.83 55
4672.99 66
4673.15 79
4673.30 92
4673.46 102
4673.62 109
4673.78 112
4673.93 110
4674.09 106
4674.25 101
4674.40 97
4674.56 95
4674.72 96
4674.87 100
4675.03 105
4675.19 109
4675.34 111
4675.50 109
4675.66 103
4675.81 94
4675.97 84
4676.13 74
4676.28 68
4676.44 65
4676.60 65
4676.75 68
4676.91 73
4677.07 77
4677.22 80
4677.38 82
4677.54 82
4677.69 81
4677.85 80
4678.01 80
4678.17 81
4678.32 84
4678.48 88
4678.64 93
4678.79 99
4678.95 104
4679.11 107
4679.26 107
4679.42 105
4679.58 99
4679.73 92
4679.89 82
4680.05 72
4680.20 63
4680.36 56
4680.52 53
4680.67 52
4680.83 54
4680.99 59
4681.15 66
4681.30 74
4681.46 84
4681.62 94
4681.77 103
4681.93 112
4682.09 118
4682.24 120
4682.40 119
4682.56 114
4682.71 107
4682.87 100
4683.03 92
4683.18 87
4683.34 85
4683.50 87
4683.66 92
4683.81 100
4683.97 110
4684.13 119
4684.28 127
4684.44 133
4684.60 134
4684.75 132
4684.91 127
4685.07 119
4685.22 109
4685.38 99
4685.54 91
4685.70 85
4685.85 82
4686.01 83
4686.17 87
4686.32 93
4686.48 101
4686.64 110
4686.79 117
4686.95 124
4687.11 128
4687.27 131
4687.42 132
4687.58 132
4687.74 132
4687.89 133
4688.05 135
4688.21 138
4688.36 140
4688.52 142
4688.68 142
4688.84 140
4688.99 135
4689.15 130
4689.31 122
4689.46 115
4689.62 108
4689.78 102
4689.93 98
4690.09 96
4690.25 96
4690.41 97
4690.56 99
4690.72 101
4690.88 102
4691.03 103
4691.19 104
4691.35 105
4691.50 105
4691.66 103
4691.82 100
4691.98 95
4692.13 87
4692.29 79
4692.45 70
4692.60 62
4692.76 56
4692.92 53
4693.08 54
4693.23 58
4693.39 66
4693.55 77
4693.70 90
4693.86 106
4694.02 123
4694.17 140
4694.33 154
4694.49 164
4694.65 168
4694.80 164
4694.96 155
4695.12 143
4695.27 128
4695.43 115
4695.59 105
4695.75 98
4695.90 94
4696.06 91
4696.22 87
4696.37 82
4696.53 74
4696.69 64
4696.85 53
4697.00 42
4697.16 33
4697.32 26
4697.47 21
4697.63 19
4697.79 18
4697.95 20
4698.10 22
4698.26 24
4698.42 26
4698.57 28
4698.73 29
4698.89 28
4699.05 25
4699.20 20
4699.36 14
4699.52 7
4699.67 0
4699.83 0
4699.99 0
4700.15 0
4700.30 0
4700.46 0
4700.62 0
4700.78 0
4700.93 1
4701.09 7
4701.25 12
4701.40 16
4701.56 20
4701.72 23
4701.88 26
4702.03 27
4702.19 27
4702.35 26
4702.50 26
4702.66 26
4702.82 28
4702.98 30
4703.13 32
4703.29 34
4703.45 35
4703.61 35
4703.76 33
4703.92 31
4704.08 29
4704.23 30
4704.39 33
4704.55 39
4704.71 47
4704.86 56
4705.02 65
4705.18 74
4705.34 82
4705.49 88
4705.65 92
4705.81 96
4705.96 98
4706.12 100
4706.28 101
4706.44 102
4706.59 103
4706.75 105
4706.91 108
4707.07 113
4707.22 118
4707.38 124
4707.54 129
4707.69 133
4707.85 133
4708.01 131
4708.17 127
4708.32 119
4708.48 110
4708.64 102
4708.80 93
4708.95 87
4709.11 82
4709.27 78
4709.43 75
4709.58 73
4709.74 71
4709.90 69
4710.05 69
4710.21 69
4710.37 70
4710.53 73
4710.68 75
4710.84 77
4711.00 78
4711.16 78
4711.31 77
4711.47 75
4711.63 72
4711.79 70
4711.94 68
4712.10 67
4712.26 65
4712.42 65
4712.57 65
4712.73 67
4712.89 70
4713.04 73
4713.20 78
4713.36 82
4713.52 85
4713.67 87
4713.83 86
4713.99 84
4714.15 81
4714.30 77
4714.46 74
4714.62 72
4714.78 72
4714.93 74
4715.09 77
4715.25 81
4715.41 84
4715.56 88
4715.72 90
4715.88 90
4716.04 89
4716.19 86
4716.35 81
4716.51 75
4716.67 68
4716.82 61
4716.98 54
4717.14 50
4717.30 47
4717.45 48
4717.61 51
4717.77 56
4717.93 62
4718.08 68
4718.24 74
4718.40 78
4718.56 81
4718.71 84
4718.87 86
4719.03 88
4719.19 89
4719.34 90
4719.50 89
4719.66 88
4719.82 86
4719.97 83
4720.13 79
4720.29 74
4720.45 69
4720.60 62
4720.76 55
4720.92 49
4721.08 43
4721.23 39
4721.39 37
4721.55 37
4721.71 39
4721.86 41
4722.02 44
4722.18 48
4722.34 52
4722.49 56
4722.65 61
4722.81 66
4722.97 72
4723.12 77
4723.28 82
4723.44 85
4723.60 86
4723.75 85
4723.91 83
4724.07 80
4724.23 77
4724.39 77
4724.54 78
4724.70 82
4724.86 88
4725.02 93
4725.17 98
4725.33 101
4725.49 103
4725.65 103
4725.80 102
4725.96 100
4726.12 98
4726.28 96
4726.43 95
4726.59 93
4726.75 92
4726.91 91
4727.06 92
4727.22 92
4727.38 94
4727.54 95
4727.70 98
4727.85 101
4728.01 104
4728.17 106
4728.33 106
4728.48 104
4728.64 97
4728.80 85
4728.96 69
4729.11 48
4729.27 27
4729.43 7
4729.59 0
4729.75 0
4729.90 0
4730.06 0
4730.22 0
4730.38 0
4730.53 2
4730.69 9
4730.85 13
4731.01 15
4731.16 15
4731.32 14
4731.48 11
4731.64 9
4731.80 8
4731.95 7
4732.11 8
4732.27 9
4732.43 11
4732.58 14
4732.74 19
4732.90 23
4733.06 28
4733.21 33
4733.37 37
4733.53 39
4733.69 39
4733.85 37
4734.00 34
4734.16 31
4734.32 29
4734.48 31
4734.63 37
4734.79 47
4734.95 59
4735.11 72
4735.27 83
4735.42 92
4735.58 96
4735.74 97
4735.90 93
4736.05 86
4736.21 77
4736.37 67
4736.53 56
4736.69 46
4736.84 37
4737.00 30
4737.16 27
4737.32 27
4737.47 30
4737.63 36
4737.79 44
4737.95 52
4738.11 59
4738.26 62
4738.42 63
4738.58 61
4738.74 57
4738.90 53
4739.05 49
4739.21 47
4739.37 46
4739.53 46
4739.68 47
4739.84 47
4740.00 48
4740.16 48
4740.32 48
4740.47 48
4740.63 49
4740.79 49
4740.95 50
4741.11 50
4741.26 48
4741.42 45
4741.58 39
4741.74 34
4741.89 29
4742.05 26
4742.21 27
4742.37 32
4742.53 41
4742.68 53
4742.84 66
4743.00 78
4743.16 89
4743.32 96
4743.47 100
4743.63 102
4743.79 101
4743.95 98
4744.11 95
4744.26 91
4744.42 88
4744.58 84
4744.74 82
4744.90 79
4745.05 77
4745.21 75
4745.37 73
4745.53 72
4745.68 70
4745.84 68
4746.00 65
4746.16 62
4746.32 59
4746.47 57
4746.63 57
4746.79 59
4746.95 64
4747.11 70
4747.26 78
4747.42 87
4747.58 96
4747.74 103
4747.90 108
4748.05 110
4748.21 109
4748.37 105
4748.53 97
4748.69 87
4748.84 75
4749.00 64
4749.16 55
4749.32 50
4749.48 48
4749.63 50
4749.79 55
4749.95 59
4750.11 63
4750.27 65
4750.42 65
4750.58 66
4750.74 67
4750.90 71
4751.06 78
4751.21 88
4751.37 99
4751.53 109
4751.69 117
4751.85 120
4752.01 119
4752.16 114
4752.32 107
4752.48 100
4752.64 93
4752.80 87
4752.95 83
4753.11 80
4753.27 76
4753.43 74
4753.59 72
4753.74 71
4753.90 72
4754.06 76
4754.22 80
4754.38 86
4754.53 90
4754.69 92
4754.85 90
4755.01 85
4755.17 78
4755.33 70
4755.48 62
4755.64 55
4755.80 51
4755.96 49
4756.12 49
4756.27 50
4756.43 53
4756.59 55
4756.75 57
4756.91 60
4757.06 62
4757.22 66
4757.38 71
4757.54 77
4757.70 83
4757.86 88
4758.01 93
4758.17 95
4758.33 95
4758.49 93
4758.65 90
4758.80 86
4758.96 81
4759.12 77
4759.28 72
4759.44 67
4759.60 62
4759.75 55
4759.91 49
4760.07 43
4760.23 38
4760.39 36
4760.54 37
4760.70 42
4760.86 50
4761.02 61
4761.18 74
4761.34 87
4761.49 97
4761.65 105
4761.81 108
4761.97 107
4762.13 102
4762.28 94
4762.44 84
4762.60 73
4762.76 61
4762.92 50
4763.08 38
4763.23 27
4763.39 17
4763.55 8
4763.71 2
4763.87 0
4764.03 0
4764.18 0
4764.34 0
4764.50 0
4764.66 0
4764.82 0
4764.97 0
4765.13 0
4765.29 6
4765.45 16
4765.61 27
4765.77 37
4765.92 46
4766.08 53
4766.24 58
4766.40 62
4766.56 65
4766.72 69
4766.87 73
4767.03 78
4767.19 82
4767.35 87
4767.51 91
[truncated: 739,446 more chars]
