# Supplementary material for: Methylobacterium Species Promoting Rice and Barley Growth and Interaction Specificity Revealed with Whole-Cell Matrix-Assisted Laser Desorption / Ionization-Time-of-Flight Mass Spectrometry (MALDI-TOF/MS) Analysis
Source: PLoS One. 2015 Jun 8;10(6):e0129509. doi: 10.1371/journal.pone.0129509 (PMC4460032; doi:10.1371/journal.pone.0129509)
Supplement: S2 Data — (ZIP) [file pone.0129509.s002.zip › Supplementary data 2 (ms from inoculated rice)/22A-11.txt]

779.69 0
779.75 0
779.82 0
779.88 0
779.95 0
780.01 0
780.08 0
780.14 0
780.20 0
780.27 0
780.33 0
780.40 0
780.46 0
780.52 0
780.59 0
780.65 0
780.72 0
780.78 0
780.84 0
780.91 0
780.97 0
781.04 0
781.10 0
781.16 0
781.23 0
781.29 0
781.36 0
781.42 0
781.49 0
781.55 0
781.61 0
781.68 0
781.74 0
781.81 0
781.87 0
781.93 0
782.00 0
782.06 0
782.13 0
782.19 0
782.25 0
782.32 0
782.38 0
782.45 0
782.51 0
782.58 0
782.64 0
782.70 0
782.77 0
782.83 0
782.90 0
782.96 0
783.02 0
783.09 0
783.15 0
783.22 0
783.28 0
783.35 0
783.41 0
783.47 0
783.54 0
783.60 0
783.67 0
783.73 0
783.80 0
783.86 0
783.92 0
783.99 0
784.05 0
784.12 0
784.18 0
784.24 0
784.31 0
784.37 0
784.44 0
784.50 0
784.57 0
784.63 0
784.69 0
784.76 0
784.82 0
784.89 0
784.95 0
785.02 0
785.08 0
785.14 0
785.21 0
785.27 0
785.34 0
785.40 0
785.47 0
785.53 0
785.59 0
785.66 0
785.72 0
785.79 0
785.85 0
785.92 0
785.98 0
786.04 0
786.11 0
786.17 0
786.24 0
786.30 0
786.37 0
786.43 0
786.49 0
786.56 0
786.62 0
786.69 0
786.75 0
786.82 0
786.88 0
786.94 0
787.01 0
787.07 0
787.14 0
787.20 0
787.27 0
787.33 0
787.40 0
787.46 0
787.52 0
787.59 0
787.65 0
787.72 0
787.78 0
787.85 0
787.91 0
787.97 0
788.04 0
788.10 0
788.17 0
788.23 0
788.30 0
788.36 0
788.43 0
788.49 0
788.55 0
788.62 0
788.68 0
788.75 0
788.81 0
788.88 0
788.94 0
789.01 0
789.07 0
789.13 0
789.20 0
789.26 0
789.33 0
789.39 0
789.46 0
789.52 0
789.59 0
789.65 0
789.71 0
789.78 0
789.84 0
789.91 0
789.97 0
790.04 0
790.10 0
790.17 0
790.23 0
790.29 0
790.36 0
790.42 0
790.49 0
790.55 0
790.62 0
790.68 0
790.75 0
790.81 0
790.87 0
790.94 0
791.00 0
791.07 0
791.13 0
791.20 0
791.26 0
791.33 0
791.39 0
791.46 0
791.52 0
791.58 0
791.65 0
791.71 0
791.78 0
791.84 0
791.91 0
791.97 0
792.04 0
792.10 0
792.17 0
792.23 0
792.29 0
792.36 0
792.42 0
792.49 0
792.55 0
792.62 0
792.68 0
792.75 0
792.81 0
792.88 0
792.94 0
793.00 0
793.07 0
793.13 0
793.20 0
793.26 0
793.33 0
793.39 0
793.46 0
793.52 0
793.59 0
793.65 0
793.72 0
793.78 0
793.84 0
793.91 0
793.97 0
794.04 0
794.10 0
794.17 0
794.23 0
794.30 0
794.36 0
794.43 0
794.49 0
794.56 0
794.62 0
794.69 0
794.75 0
794.81 0
794.88 0
794.94 0
795.01 0
795.07 0
795.14 0
795.20 0
795.27 0
795.33 0
795.40 0
795.46 0
795.53 0
795.59 0
795.66 0
795.72 0
795.78 0
795.85 0
795.91 0
795.98 0
796.04 0
796.11 0
796.17 0
796.24 0
796.30 0
796.37 0
796.43 0
796.50 0
796.56 0
796.63 0
796.69 0
796.76 0
796.82 0
796.89 0
796.95 0
797.01 0
797.08 0
797.14 0
797.21 0
797.27 0
797.34 0
797.40 0
797.47 0
797.53 0
797.60 0
797.66 0
797.73 0
797.79 0
797.86 0
797.92 0
797.99 0
798.05 0
798.12 0
798.18 0
798.25 0
798.31 0
798.38 0
798.44 0
798.50 0
798.57 0
798.63 0
798.70 0
798.76 0
798.83 0
798.89 0
798.96 0
799.02 0
799.09 0
799.15 0
799.22 0
799.28 0
799.35 0
799.41 0
799.48 0
799.54 0
799.61 0
799.67 0
799.74 0
799.80 0
799.87 0
799.93 0
800.00 0
800.06 0
800.13 0
800.19 0
800.26 0
800.32 0
800.39 0
800.45 0
800.52 0
800.58 0
800.65 0
800.71 0
800.77 0
800.84 0
800.90 0
800.97 0
801.03 0
801.10 0
801.16 0
801.23 0
801.29 0
801.36 0
801.42 0
801.49 0
801.55 0
801.62 0
801.68 0
801.75 0
801.81 0
801.88 0
801.94 0
802.01 0
802.07 0
802.14 0
802.20 0
802.27 0
802.33 0
802.40 0
802.46 0
802.53 0
802.59 0
802.66 0
802.72 0
802.79 0
802.85 0
802.92 0
802.98 0
803.05 0
803.11 0
803.18 0
803.24 0
803.31 0
803.37 0
803.44 0
803.50 0
803.57 0
803.63 0
803.70 0
803.76 0
803.83 0
803.89 0
803.96 0
804.02 0
804.09 0
804.15 0
804.22 0
804.28 0
804.35 0
804.41 0
804.48 0
804.54 0
804.61 0
804.67 0
804.74 0
804.80 0
804.87 0
804.93 0
805.00 0
805.06 0
805.13 0
805.19 0
805.26 0
805.32 0
805.39 0
805.45 0
805.52 0
805.59 0
805.65 0
805.72 0
805.78 0
805.85 0
805.91 0
805.98 0
806.04 0
806.11 0
806.17 0
806.24 0
806.30 0
806.37 0
806.43 0
806.50 0
806.56 0
806.63 0
806.69 0
806.76 0
806.82 0
806.89 0
806.95 0
807.02 0
807.08 0
807.15 0
807.21 0
807.28 0
807.34 0
807.41 0
807.47 0
807.54 0
807.60 0
807.67 0
807.73 0
807.80 0
807.87 0
807.93 0
808.00 0
808.06 0
808.13 0
808.19 0
808.26 0
808.32 0
808.39 0
808.45 0
808.52 0
808.58 0
808.65 0
808.71 0
808.78 0
808.84 0
808.91 0
808.97 0
809.04 0
809.10 0
809.17 0
809.23 0
809.30 0
809.37 0
809.43 0
809.50 0
809.56 0
809.63 0
809.69 0
809.76 0
809.82 0
809.89 0
809.95 0
810.02 0
810.08 0
810.15 0
810.21 0
810.28 0
810.34 0
810.41 0
810.48 0
810.54 0
810.61 0
810.67 0
810.74 0
810.80 0
810.87 0
810.93 0
811.00 0
811.06 0
811.13 0
811.19 0
811.26 0
811.32 0
811.39 0
811.45 0
811.52 0
811.59 0
811.65 0
811.72 0
811.78 0
811.85 0
811.91 0
811.98 0
812.04 0
812.11 0
812.17 0
812.24 0
812.30 0
812.37 0
812.44 0
812.50 0
812.57 0
812.63 0
812.70 0
812.76 0
812.83 0
812.89 0
812.96 0
813.02 0
813.09 0
813.15 0
813.22 0
813.29 0
813.35 0
813.42 0
813.48 0
813.55 0
813.61 0
813.68 0
813.74 0
813.81 0
813.87 0
813.94 0
814.01 0
814.07 0
814.14 0
814.20 0
814.27 0
814.33 0
814.40 0
814.46 0
814.53 0
814.59 0
814.66 0
814.73 0
814.79 0
814.86 0
814.92 0
814.99 0
815.05 0
815.12 0
815.18 0
815.25 0
815.31 0
815.38 0
815.45 0
815.51 0
815.58 0
815.64 0
815.71 0
815.77 0
815.84 0
815.90 0
815.97 0
816.04 0
816.10 0
816.17 0
816.23 0
816.30 0
816.36 0
816.43 0
816.49 0
816.56 0
816.62 0
816.69 0
816.76 0
816.82 0
816.89 0
816.95 0
817.02 0
817.08 0
817.15 0
817.21 0
817.28 0
817.35 0
817.41 0
817.48 0
817.54 0
817.61 0
817.67 0
817.74 0
817.81 0
817.87 0
817.94 0
818.00 0
818.07 0
818.13 0
818.20 0
818.26 0
818.33 0
818.40 0
818.46 0
818.53 0
818.59 0
818.66 0
818.72 0
818.79 0
818.86 0
818.92 0
818.99 0
819.05 0
819.12 0
819.18 0
819.25 0
819.31 0
819.38 0
819.45 0
819.51 0
819.58 0
819.64 0
819.71 0
819.77 0
819.84 0
819.91 0
819.97 0
820.04 0
820.10 0
820.17 0
820.23 0
820.30 0
820.37 0
820.43 0
820.50 0
820.56 0
820.63 0
820.69 0
820.76 0
820.83 0
820.89 0
820.96 0
821.02 0
821.09 0
821.15 0
821.22 0
821.29 0
821.35 0
821.42 0
821.48 0
821.55 0
821.61 0
821.68 0
821.75 0
821.81 0
821.88 0
821.94 0
822.01 0
822.07 0
822.14 0
822.21 0
822.27 0
822.34 0
822.40 0
822.47 0
822.53 0
822.60 0
822.67 0
822.73 0
822.80 0
822.86 0
822.93 0
823.00 0
823.06 0
823.13 0
823.19 0
823.26 0
823.32 0
823.39 0
823.46 0
823.52 0
823.59 0
823.65 0
823.72 0
823.79 0
823.85 0
823.92 0
823.98 0
824.05 0
824.11 0
824.18 0
824.25 0
824.31 0
824.38 0
824.44 0
824.51 0
824.58 0
824.64 0
824.71 0
824.77 0
824.84 0
824.90 0
824.97 0
825.04 0
825.10 0
825.17 0
825.23 0
825.30 0
825.37 0
825.43 0
825.50 0
825.56 0
825.63 0
825.70 0
825.76 0
825.83 0
825.89 0
825.96 0
826.02 0
826.09 0
826.16 0
826.22 0
826.29 0
826.35 0
826.42 0
826.49 0
826.55 0
826.62 0
826.68 0
826.75 0
826.82 0
826.88 0
826.95 0
827.01 0
827.08 0
827.15 0
827.21 0
827.28 0
827.34 0
827.41 0
827.48 0
827.54 0
827.61 0
827.67 0
827.74 0
827.81 0
827.87 0
827.94 0
828.00 0
828.07 0
828.14 0
828.20 0
828.27 0
828.33 0
828.40 0
828.47 0
828.53 0
828.60 0
828.66 0
828.73 0
828.80 0
828.86 0
828.93 0
828.99 0
829.06 0
829.13 0
829.19 0
829.26 0
829.32 0
829.39 0
829.46 0
829.52 0
829.59 0
829.65 0
829.72 0
829.79 0
829.85 0
829.92 0
829.99 0
830.05 0
830.12 0
830.18 0
830.25 0
830.32 0
830.38 0
830.45 0
830.51 0
830.58 0
830.65 0
830.71 0
830.78 0
830.84 0
830.91 0
830.98 0
831.04 0
831.11 0
831.17 0
831.24 0
831.31 0
831.37 0
831.44 0
831.51 0
831.57 0
831.64 0
831.70 0
831.77 0
831.84 0
831.90 0
831.97 0
832.03 0
832.10 0
832.17 0
832.23 0
832.30 0
832.37 0
832.43 0
832.50 0
832.56 0
832.63 0
832.70 0
832.76 0
832.83 0
832.90 0
832.96 0
833.03 0
833.09 0
833.16 0
833.23 0
833.29 0
833.36 0
833.42 0
833.49 0
833.56 0
833.62 0
833.69 0
833.76 0
833.82 0
833.89 0
833.95 0
834.02 0
834.09 0
834.15 0
834.22 0
834.29 0
834.35 0
834.42 0
834.48 0
834.55 0
834.62 0
834.68 0
834.75 0
834.82 0
834.88 0
834.95 0
835.01 0
835.08 0
835.15 0
835.21 0
835.28 0
835.35 0
835.41 0
835.48 0
835.55 0
835.61 0
835.68 0
835.74 0
835.81 0
835.88 0
835.94 0
836.01 0
836.08 0
836.14 0
836.21 0
836.27 0
836.34 0
836.41 0
836.47 0
836.54 0
836.61 0
836.67 0
836.74 0
836.81 0
836.87 0
836.94 0
837.00 0
837.07 0
837.14 0
837.20 0
837.27 0
837.34 0
837.40 0
837.47 0
837.54 0
837.60 0
837.67 0
837.73 0
837.80 0
837.87 0
837.93 0
838.00 0
838.07 0
838.13 0
838.20 0
838.27 0
838.33 0
838.40 0
838.46 0
838.53 0
838.60 0
838.66 0
838.73 0
838.80 0
838.86 0
838.93 0
839.00 0
839.06 0
839.13 0
839.20 0
839.26 0
839.33 0
839.40 0
839.46 0
839.53 0
839.59 0
839.66 0
839.73 0
839.79 0
839.86 0
839.93 0
839.99 0
840.06 0
840.13 0
840.19 0
840.26 0
840.33 0
840.39 0
840.46 0
840.53 0
840.59 0
840.66 0
840.72 0
840.79 0
840.86 0
840.92 0
840.99 0
841.06 0
841.12 0
841.19 0
841.26 0
841.32 0
841.39 0
841.46 0
841.52 0
841.59 0
841.66 0
841.72 0
841.79 0
841.86 0
841.92 0
841.99 0
842.06 0
842.12 0
842.19 0
842.26 0
842.32 0
842.39 0
842.45 0
842.52 0
842.59 0
842.65 0
842.72 0
842.79 0
842.85 0
842.92 0
842.99 0
843.05 0
843.12 0
843.19 0
843.25 0
843.32 0
843.39 0
843.45 0
843.52 0
843.59 0
843.65 0
843.72 0
843.79 0
843.85 0
843.92 0
843.99 0
844.05 0
844.12 0
844.19 0
844.25 0
844.32 0
844.39 0
844.45 0
844.52 0
844.59 0
844.65 0
844.72 0
844.79 0
844.85 0
844.92 0
844.99 0
845.05 0
845.12 0
845.19 0
845.25 0
845.32 0
845.39 0
845.45 0
845.52 0
845.59 0
845.65 0
845.72 0
845.79 0
845.85 0
845.92 0
845.99 0
846.05 0
846.12 0
846.19 0
846.25 0
846.32 0
846.39 0
846.45 0
846.52 0
846.59 0
846.65 0
846.72 0
846.79 0
846.85 0
846.92 0
846.99 0
847.05 0
847.12 0
847.19 0
847.26 0
847.32 0
847.39 0
847.46 0
847.52 0
847.59 0
847.66 0
847.72 0
847.79 0
847.86 0
847.92 0
847.99 0
848.06 0
848.12 0
848.19 0
848.26 0
848.32 0
848.39 0
848.46 0
848.52 0
848.59 0
848.66 0
848.72 0
848.79 0
848.86 0
848.92 0
848.99 0
849.06 0
849.13 0
849.19 0
849.26 0
849.33 0
849.39 0
849.46 0
849.53 0
849.59 0
849.66 0
849.73 0
849.79 0
849.86 0
849.93 0
849.99 0
850.06 0
850.13 0
850.20 0
850.26 0
850.33 0
850.40 0
850.46 0
850.53 0
850.60 0
850.66 0
850.73 0
850.80 0
850.86 0
850.93 0
851.00 0
851.06 0
851.13 0
851.20 0
851.27 0
851.33 0
851.40 0
851.47 0
851.53 0
851.60 0
851.67 0
851.73 0
851.80 0
851.87 0
851.94 0
852.00 0
852.07 0
852.14 0
852.20 0
852.27 0
852.34 0
852.40 0
852.47 0
852.54 0
852.60 0
852.67 0
852.74 0
852.81 0
852.87 0
852.94 0
853.01 0
853.07 0
853.14 0
853.21 0
853.27 0
853.34 0
853.41 0
853.48 0
853.54 0
853.61 0
853.68 0
853.74 0
853.81 0
853.88 0
853.94 0
854.01 0
854.08 0
854.15 0
854.21 0
854.28 0
854.35 0
854.41 0
854.48 0
854.55 0
854.62 0
854.68 0
854.75 0
854.82 0
854.88 0
854.95 0
855.02 0
855.08 0
855.15 0
855.22 0
855.29 0
855.35 0
855.42 0
855.49 0
855.55 0
855.62 0
855.69 0
855.76 0
855.82 0
855.89 0
855.96 0
856.02 0
856.09 0
856.16 0
856.23 0
856.29 0
856.36 0
856.43 0
856.49 0
856.56 0
856.63 0
856.70 0
856.76 0
856.83 0
856.90 0
856.96 0
857.03 0
857.10 0
857.17 0
857.23 0
857.30 0
857.37 0
857.43 0
857.50 0
857.57 0
857.64 0
857.70 0
857.77 0
857.84 0
857.90 0
857.97 0
858.04 0
858.11 0
858.17 0
858.24 0
858.31 0
858.37 0
858.44 0
858.51 0
858.58 0
858.64 0
858.71 0
858.78 0
858.84 0
858.91 0
858.98 0
859.05 0
859.11 0
859.18 0
859.25 0
859.32 0
859.38 0
859.45 0
859.52 0
859.58 0
859.65 0
859.72 0
859.79 0
859.85 0
859.92 0
859.99 0
860.06 0
860.12 0
860.19 0
860.26 0
860.32 0
860.39 0
860.46 0
860.53 0
860.59 0
860.66 0
860.73 0
860.80 0
860.86 0
860.93 0
861.00 0
861.06 0
861.13 0
861.20 0
861.27 0
861.33 0
861.40 0
861.47 0
861.54 0
861.60 0
861.67 0
861.74 0
861.81 0
861.87 0
861.94 0
862.01 0
862.07 0
862.14 0
862.21 0
862.28 0
862.34 0
862.41 0
862.48 0
862.55 0
862.61 0
862.68 0
862.75 0
862.82 0
862.88 0
862.95 0
863.02 0
863.08 0
863.15 0
863.22 0
863.29 0
863.35 0
863.42 0
863.49 0
863.56 0
863.62 0
863.69 0
863.76 0
863.83 0
863.89 0
863.96 0
864.03 0
864.10 0
864.16 0
864.23 0
864.30 0
864.37 0
864.43 0
864.50 0
864.57 0
864.64 0
864.70 0
864.77 0
864.84 0
864.91 0
864.97 0
865.04 0
865.11 0
865.18 0
865.24 0
865.31 0
865.38 0
865.44 0
865.51 0
865.58 0
865.65 0
865.71 0
865.78 0
865.85 0
865.92 0
865.98 0
866.05 0
866.12 0
866.19 0
866.25 0
866.32 0
866.39 0
866.46 0
866.52 0
866.59 0
866.66 0
866.73 0
866.80 0
866.86 0
866.93 0
867.00 0
867.07 0
867.13 0
867.20 0
867.27 0
867.34 0
867.40 0
867.47 0
867.54 0
867.61 0
867.67 0
867.74 0
867.81 0
867.88 0
867.94 0
868.01 0
868.08 0
868.15 0
868.21 0
868.28 0
868.35 0
868.42 0
868.48 0
868.55 0
868.62 0
868.69 0
868.75 0
868.82 0
868.89 0
868.96 0
869.03 0
869.09 0
869.16 0
869.23 0
869.30 0
869.36 0
869.43 0
869.50 0
869.57 0
869.63 0
869.70 0
869.77 0
869.84 0
869.90 0
869.97 0
870.04 0
870.11 0
870.17 0
870.24 0
870.31 0
870.38 0
870.45 0
870.51 0
870.58 0
870.65 0
870.72 0
870.78 0
870.85 0
870.92 0
870.99 0
871.05 0
871.12 0
871.19 0
871.26 0
871.33 0
871.39 0
871.46 0
871.53 0
871.60 0
871.66 0
871.73 0
871.80 0
871.87 0
871.94 0
872.00 0
872.07 0
872.14 0
872.21 0
872.27 0
872.34 0
872.41 0
872.48 0
872.54 0
872.61 0
872.68 0
872.75 0
872.82 0
872.88 0
872.95 0
873.02 0
873.09 0
873.15 0
873.22 0
873.29 0
873.36 0
873.43 0
873.49 0
873.56 0
873.63 0
873.70 0
873.76 0
873.83 0
873.90 0
873.97 0
874.04 0
874.10 0
874.17 0
874.24 0
874.31 0
874.38 0
874.44 0
874.51 0
874.58 0
874.65 0
874.71 0
874.78 0
874.85 0
874.92 0
874.99 0
875.05 0
875.12 0
875.19 0
875.26 0
875.32 0
875.39 0
875.46 0
875.53 0
875.60 0
875.66 0
875.73 0
875.80 0
875.87 0
875.94 0
876.00 0
876.07 0
876.14 0
876.21 0
876.28 0
876.34 0
876.41 0
876.48 0
876.55 0
876.61 0
876.68 0
876.75 0
876.82 0
876.89 0
876.95 0
877.02 0
877.09 0
877.16 0
877.23 0
877.29 0
877.36 0
877.43 0
877.50 0
877.57 0
877.63 0
877.70 0
877.77 0
877.84 0
877.91 0
877.97 0
878.04 0
878.11 0
878.18 0
878.25 0
878.31 0
878.38 0
878.45 0
878.52 0
878.59 0
878.65 0
878.72 0
878.79 0
878.86 0
878.93 0
878.99 0
879.06 0
879.13 0
879.20 0
879.27 0
879.33 0
879.40 0
879.47 0
879.54 0
879.61 0
879.67 0
879.74 0
879.81 0
879.88 0
879.95 0
880.01 0
880.08 0
880.15 0
880.22 0
880.29 0
880.35 0
880.42 0
880.49 0
880.56 0
880.63 0
880.69 0
880.76 0
880.83 0
880.90 0
880.97 0
881.03 0
881.10 0
881.17 0
881.24 0
881.31 0
881.38 0
881.44 0
881.51 0
881.58 0
881.65 0
881.72 0
881.78 0
881.85 0
881.92 0
881.99 0
882.06 0
882.12 0
882.19 0
882.26 0
882.33 0
882.40 0
882.46 0
882.53 0
882.60 0
882.67 0
882.74 0
882.81 0
882.87 0
882.94 0
883.01 0
883.08 0
883.15 0
883.21 0
883.28 0
883.35 0
883.42 0
883.49 0
883.56 0
883.62 0
883.69 0
883.76 0
883.83 0
883.90 0
883.96 0
884.03 0
884.10 0
884.17 0
884.24 0
884.31 0
884.37 0
884.44 0
884.51 0
884.58 0
884.65 0
884.71 0
884.78 0
884.85 0
884.92 0
884.99 0
885.06 0
885.12 0
885.19 0
885.26 0
885.33 0
885.40 0
885.47 0
885.53 0
885.60 0
885.67 0
885.74 0
885.81 0
885.88 0
885.94 0
886.01 0
886.08 0
886.15 0
886.22 0
886.28 0
886.35 0
886.42 0
886.49 0
886.56 0
886.63 0
886.69 0
886.76 0
886.83 0
886.90 0
886.97 0
887.04 0
887.10 0
887.17 0
887.24 0
887.31 0
887.38 0
887.45 0
887.51 0
887.58 0
887.65 0
887.72 0
887.79 0
887.86 0
887.92 0
887.99 0
888.06 0
888.13 0
888.20 0
888.27 0
888.33 0
888.40 0
888.47 0
888.54 0
888.61 0
888.68 0
888.74 0
888.81 0
888.88 0
888.95 0
889.02 0
889.09 0
889.16 0
889.22 0
889.29 0
889.36 0
889.43 0
889.50 0
889.57 0
889.63 0
889.70 0
889.77 0
889.84 0
889.91 0
889.98 0
890.04 0
890.11 0
890.18 0
890.25 0
890.32 0
890.39 0
890.46 0
890.52 0
890.59 0
890.66 0
890.73 0
890.80 0
890.87 0
890.93 0
891.00 0
891.07 0
891.14 0
891.21 0
891.28 0
891.35 0
891.41 0
891.48 0
891.55 0
891.62 0
891.69 0
891.76 0
891.82 0
891.89 0
891.96 0
892.03 0
892.10 0
892.17 0
892.24 0
892.30 0
892.37 0
892.44 0
892.51 0
892.58 0
892.65 0
892.72 0
892.78 0
892.85 0
892.92 0
892.99 0
893.06 0
893.13 0
893.20 0
893.26 0
893.33 0
893.40 0
893.47 0
893.54 0
893.61 0
893.68 0
893.74 0
893.81 0
893.88 0
893.95 0
894.02 0
894.09 0
894.16 0
894.22 0
894.29 0
894.36 0
894.43 0
894.50 0
894.57 0
894.64 0
894.70 0
894.77 0
894.84 0
894.91 0
894.98 0
895.05 0
895.12 0
895.18 0
895.25 0
895.32 0
895.39 0
895.46 0
895.53 0
895.60 0
895.66 0
895.73 0
895.80 0
895.87 0
895.94 0
896.01 0
896.08 0
896.15 0
896.21 0
896.28 0
896.35 0
896.42 0
896.49 0
896.56 0
896.63 0
896.69 0
896.76 0
896.83 0
896.90 0
896.97 0
897.04 0
897.11 0
897.18 0
897.24 0
897.31 0
897.38 0
897.45 0
897.52 0
897.59 0
897.66 0
897.73 0
897.79 0
897.86 0
897.93 0
898.00 0
898.07 0
898.14 0
898.21 0
898.28 0
898.34 0
898.41 0
898.48 0
898.55 0
898.62 0
898.69 0
898.76 0
898.83 0
898.89 0
898.96 0
899.03 0
899.10 0
899.17 0
899.24 0
899.31 0
899.38 0
899.44 0
899.51 0
899.58 0
899.65 0
899.72 0
899.79 0
899.86 0
899.93 0
899.99 0
900.06 0
900.13 0
900.20 0
900.27 0
900.34 0
900.41 0
900.48 0
900.55 0
900.61 0
900.68 0
900.75 0
900.82 0
900.89 0
900.96 0
901.03 0
901.10 0
901.16 0
901.23 0
901.30 0
901.37 0
901.44 0
901.51 0
901.58 0
901.65 0
901.72 0
901.78 0
901.85 0
901.92 0
901.99 0
902.06 0
902.13 0
902.20 0
902.27 0
902.34 0
902.40 0
902.47 0
902.54 0
902.61 0
902.68 0
902.75 0
902.82 0
902.89 0
902.96 0
903.03 0
903.09 0
903.16 0
903.23 0
903.30 0
903.37 0
903.44 0
903.51 0
903.58 0
903.65 0
903.71 0
903.78 0
903.85 0
903.92 0
903.99 0
904.06 0
904.13 0
904.20 0
904.27 0
904.34 0
904.40 0
904.47 0
904.54 0
904.61 0
904.68 0
904.75 0
904.82 0
904.89 0
904.96 0
905.03 0
905.09 0
905.16 0
905.23 0
905.30 0
905.37 0
905.44 0
905.51 0
905.58 0
905.65 0
905.72 0
905.78 0
905.85 0
905.92 0
905.99 0
906.06 0
906.13 0
906.20 0
906.27 0
906.34 0
906.41 0
906.47 0
906.54 0
906.61 0
906.68 0
906.75 0
906.82 0
906.89 0
906.96 0
907.03 0
907.10 0
907.17 0
907.23 0
907.30 0
907.37 0
907.44 0
907.51 0
907.58 0
907.65 0
907.72 0
907.79 0
907.86 0
907.93 0
907.99 0
908.06 0
908.13 0
908.20 0
908.27 0
908.34 0
908.41 0
908.48 0
908.55 0
908.62 0
908.69 0
908.76 0
908.82 0
908.89 0
908.96 0
909.03 0
909.10 0
909.17 0
909.24 0
909.31 0
909.38 0
909.45 0
909.52 0
909.59 0
909.65 0
909.72 0
909.79 0
909.86 0
909.93 0
910.00 0
910.07 0
910.14 0
910.21 0
910.28 0
910.35 0
910.42 0
910.48 0
910.55 0
910.62 0
910.69 0
910.76 0
910.83 0
910.90 0
910.97 0
911.04 0
911.11 0
911.18 0
911.25 0
911.32 0
911.38 0
911.45 0
911.52 0
911.59 0
911.66 0
911.73 0
911.80 0
911.87 0
911.94 0
912.01 0
912.08 0
912.15 0
912.22 0
912.29 0
912.35 0
912.42 0
912.49 0
912.56 0
912.63 0
912.70 0
912.77 0
912.84 0
912.91 0
912.98 0
913.05 0
913.12 0
913.19 0
913.26 0
913.32 0
913.39 0
913.46 0
913.53 0
913.60 0
913.67 0
913.74 0
913.81 0
913.88 0
913.95 0
914.02 0
914.09 0
914.16 0
914.23 0
914.30 0
914.36 0
914.43 0
914.50 0
914.57 0
914.64 0
914.71 0
914.78 0
914.85 0
914.92 0
914.99 0
915.06 0
915.13 0
915.20 0
915.27 0
915.34 0
915.41 0
915.47 0
915.54 0
915.61 0
915.68 0
915.75 0
915.82 0
915.89 0
915.96 0
916.03 0
916.10 0
916.17 0
916.24 0
916.31 0
916.38 0
916.45 0
916.52 0
916.59 0
916.65 0
916.72 0
916.79 0
916.86 0
916.93 0
917.00 0
917.07 0
917.14 0
917.21 0
917.28 0
917.35 0
917.42 0
917.49 0
917.56 0
917.63 0
917.70 0
917.77 0
917.84 0
917.91 0
917.97 0
918.04 0
918.11 0
918.18 0
918.25 0
918.32 0
918.39 0
918.46 0
918.53 0
918.60 0
918.67 0
918.74 0
918.81 0
918.88 0
918.95 0
919.02 0
919.09 0
919.16 0
919.23 0
919.30 0
919.37 0
919.43 0
919.50 0
919.57 0
919.64 0
919.71 0
919.78 0
919.85 0
919.92 0
919.99 0
920.06 0
920.13 0
920.20 0
920.27 0
920.34 0
920.41 0
920.48 0
920.55 0
920.62 0
920.69 0
920.76 0
920.83 0
920.90 0
920.97 0
921.04 0
921.10 0
921.17 0
921.24 0
921.31 0
921.38 0
921.45 0
921.52 0
921.59 0
921.66 0
921.73 0
921.80 0
921.87 0
921.94 0
922.01 0
922.08 0
922.15 0
922.22 0
922.29 0
922.36 0
922.43 0
922.50 0
922.57 0
922.64 0
922.71 0
922.78 0
922.85 0
922.92 0
922.99 0
923.06 0
923.12 0
923.19 0
923.26 0
923.33 0
923.40 0
923.47 0
923.54 0
923.61 0
923.68 0
923.75 0
923.82 0
923.89 0
923.96 0
924.03 0
924.10 0
924.17 0
924.24 0
924.31 0
924.38 0
924.45 0
924.52 0
924.59 0
924.66 0
924.73 0
924.80 0
924.87 0
924.94 0
925.01 0
925.08 0
925.15 0
925.22 0
925.29 0
925.36 0
925.43 0
925.50 0
925.57 0
925.64 0
925.71 0
925.78 0
925.84 0
925.91 0
925.98 0
926.05 0
926.12 0
926.19 0
926.26 0
926.33 0
926.40 0
926.47 0
926.54 0
926.61 0
926.68 0
926.75 0
926.82 0
926.89 0
926.96 0
927.03 0
927.10 0
927.17 0
927.24 0
927.31 0
927.38 0
927.45 0
927.52 0
927.59 0
927.66 0
927.73 0
927.80 0
927.87 0
927.94 0
928.01 0
928.08 0
928.15 0
928.22 0
928.29 0
928.36 0
928.43 0
928.50 0
928.57 0
928.64 0
928.71 0
928.78 0
928.85 0
928.92 0
928.99 0
929.06 0
929.13 0
929.20 0
929.27 0
929.34 0
929.41 0
929.48 0
929.55 0
929.62 0
929.69 0
929.76 0
929.83 0
929.90 0
929.97 0
930.04 0
930.11 0
930.18 0
930.25 0
930.32 0
930.39 0
930.46 0
930.53 0
930.60 0
930.67 0
930.74 0
930.81 0
930.88 0
930.95 0
931.02 0
931.09 0
931.16 0
931.23 0
931.30 0
931.37 0
931.44 0
931.51 0
931.58 0
931.65 0
931.72 0
931.79 0
931.86 0
931.93 0
932.00 0
932.07 0
932.14 0
932.21 0
932.28 0
932.35 0
932.42 0
932.49 0
932.56 0
932.63 0
932.70 0
932.77 0
932.84 0
932.91 0
932.98 0
933.05 0
933.12 0
933.19 0
933.26 0
933.33 0
933.40 0
933.47 0
933.54 0
933.61 0
933.68 0
933.75 0
933.82 0
933.89 0
933.96 0
934.03 0
934.10 0
934.17 0
934.24 0
934.31 0
934.38 0
934.45 0
934.52 0
934.59 0
934.66 0
934.73 0
934.80 0
934.87 0
934.94 0
935.01 0
935.08 0
935.15 0
935.22 0
935.29 0
935.36 0
935.43 0
935.50 0
935.57 0
935.64 0
935.71 0
935.78 0
935.85 0
935.92 0
935.99 0
936.06 0
936.13 0
936.20 0
936.27 0
936.34 0
936.41 0
936.48 0
936.55 0
936.62 0
936.69 0
936.76 0
936.83 0
936.91 0
936.98 0
937.05 0
937.12 0
937.19 0
937.26 0
937.33 0
937.40 0
937.47 0
937.54 0
937.61 0
937.68 0
937.75 0
937.82 0
937.89 0
937.96 0
938.03 0
938.10 0
938.17 0
938.24 0
938.31 0
938.38 0
938.45 0
938.52 0
938.59 0
938.66 0
938.73 0
938.80 0
938.87 0
938.94 0
939.01 0
939.08 0
939.15 0
939.22 0
939.29 0
939.36 0
939.43 0
939.50 0
939.58 0
939.65 0
939.72 0
939.79 0
939.86 0
939.93 0
940.00 0
940.07 0
940.14 0
940.21 0
940.28 0
940.35 0
940.42 0
940.49 0
940.56 0
940.63 0
940.70 0
940.77 0
940.84 0
940.91 0
940.98 0
941.05 0
941.12 0
941.19 0
941.26 0
941.33 0
941.40 0
941.47 0
941.54 0
941.62 0
941.69 0
941.76 0
941.83 0
941.90 0
941.97 0
942.04 0
942.11 0
942.18 0
942.25 0
942.32 0
942.39 0
942.46 0
942.53 0
942.60 0
942.67 0
942.74 0
942.81 0
942.88 0
942.95 0
943.02 0
943.09 0
943.16 0
943.23 0
943.31 0
943.38 0
943.45 0
943.52 0
943.59 0
943.66 0
943.73 0
943.80 0
943.87 0
943.94 0
944.01 0
944.08 0
944.15 0
944.22 0
944.29 0
944.36 0
944.43 0
944.50 0
944.57 0
944.64 0
944.71 0
944.79 0
944.86 0
944.93 0
945.00 0
945.07 0
945.14 0
945.21 0
945.28 0
945.35 0
945.42 0
945.49 0
945.56 0
945.63 0
945.70 0
945.77 0
945.84 0
945.91 0
945.98 0
946.05 0
946.13 0
946.20 0
946.27 0
946.34 0
946.41 0
946.48 0
946.55 0
946.62 0
946.69 0
946.76 0
946.83 0
946.90 0
946.97 0
947.04 0
947.11 0
947.18 0
947.25 0
947.33 0
947.40 0
947.47 0
947.54 0
947.61 0
947.68 0
947.75 0
947.82 0
947.89 0
947.96 0
948.03 0
948.10 0
948.17 0
948.24 0
948.31 0
948.38 0
948.46 0
948.53 0
948.60 0
948.67 0
948.74 0
948.81 0
948.88 0
948.95 0
949.02 0
949.09 0
949.16 0
949.23 0
949.30 0
949.37 0
949.44 0
949.51 0
949.59 0
949.66 0
949.73 0
949.80 0
949.87 0
949.94 0
950.01 0
950.08 0
950.15 0
950.22 0
950.29 0
950.36 0
950.43 0
950.50 0
950.58 0
950.65 0
950.72 0
950.79 0
950.86 0
950.93 0
951.00 0
951.07 0
951.14 0
951.21 0
951.28 0
951.35 0
951.42 0
951.50 0
951.57 0
951.64 0
951.71 0
951.78 0
951.85 0
951.92 0
951.99 0
952.06 0
952.13 0
952.20 0
952.27 0
952.34 0
952.42 0
952.49 0
952.56 0
952.63 0
952.70 0
952.77 0
952.84 0
952.91 0
952.98 0
953.05 0
953.12 0
953.19 0
953.26 0
953.34 0
953.41 0
953.48 0
953.55 0
953.62 0
953.69 0
953.76 0
953.83 0
953.90 0
953.97 0
954.04 0
954.11 0
954.19 0
954.26 0
954.33 0
954.40 0
954.47 0
954.54 0
954.61 0
954.68 0
954.75 0
954.82 0
954.89 0
954.97 0
955.04 0
955.11 0
955.18 0
955.25 0
955.32 0
955.39 0
955.46 0
955.53 0
955.60 0
955.67 0
955.75 0
955.82 0
955.89 0
955.96 0
956.03 0
956.10 0
956.17 0
956.24 0
956.31 0
956.38 0
956.45 0
956.53 0
956.60 0
956.67 0
956.74 0
956.81 0
956.88 0
956.95 0
957.02 0
957.09 0
957.16 0
957.23 0
957.31 0
957.38 0
957.45 0
957.52 0
957.59 0
957.66 0
957.73 0
957.80 0
957.87 0
957.94 0
958.02 0
958.09 0
958.16 0
958.23 0
958.30 0
958.37 0
958.44 0
958.51 0
958.58 0
958.65 0
958.73 0
958.80 0
958.87 0
958.94 0
959.01 0
959.08 0
959.15 0
959.22 0
959.29 0
959.37 0
959.44 0
959.51 0
959.58 0
959.65 0
959.72 0
959.79 0
959.86 0
959.93 0
960.00 0
960.08 0
960.15 0
960.22 0
960.29 0
960.36 0
960.43 0
960.50 0
960.57 0
960.64 0
960.72 0
960.79 0
960.86 0
960.93 0
961.00 0
961.07 0
961.14 0
961.21 0
961.28 0
961.36 0
961.43 0
961.50 0
961.57 0
961.64 0
961.71 0
961.78 0
961.85 0
961.92 0
962.00 0
962.07 0
962.14 0
962.21 0
962.28 0
962.35 0
962.42 0
962.49 0
962.56 0
962.64 0
962.71 0
962.78 0
962.85 0
962.92 0
962.99 0
963.06 0
963.13 0
963.21 0
963.28 0
963.35 0
963.42 0
963.49 0
963.56 0
963.63 0
963.70 0
963.78 0
963.85 0
963.92 0
963.99 0
964.06 0
964.13 0
964.20 0
964.27 0
964.34 0
964.42 0
964.49 0
964.56 0
964.63 0
964.70 0
964.77 0
964.84 0
964.91 0
964.99 0
965.06 0
965.13 0
965.20 0
965.27 0
965.34 0
965.41 0
965.48 0
965.56 0
965.63 0
965.70 0
965.77 0
965.84 0
965.91 0
965.98 0
966.06 0
966.13 0
966.20 0
966.27 0
966.34 0
966.41 0
966.48 0
966.55 0
966.63 0
966.70 0
966.77 0
966.84 0
966.91 0
966.98 0
967.05 0
967.12 0
967.20 0
967.27 0
967.34 0
967.41 0
967.48 0
967.55 0
967.62 0
967.70 0
967.77 0
967.84 0
967.91 0
967.98 0
968.05 0
968.12 0
968.20 0
968.27 0
968.34 0
968.41 0
968.48 0
968.55 0
968.62 0
968.69 0
968.77 0
968.84 0
968.91 0
968.98 0
969.05 0
969.12 0
969.19 0
969.27 0
969.34 0
969.41 0
969.48 0
969.55 0
969.62 0
969.69 0
969.77 0
969.84 0
969.91 0
969.98 0
970.05 0
970.12 0
970.19 0
970.27 0
970.34 0
970.41 0
970.48 0
970.55 0
970.62 0
970.69 0
970.77 0
970.84 0
970.91 0
970.98 0
971.05 0
971.12 0
971.20 0
971.27 0
971.34 0
971.41 0
971.48 0
971.55 0
971.62 0
971.70 0
971.77 0
971.84 0
971.91 0
971.98 0
972.05 0
972.12 0
972.20 0
972.27 0
972.34 0
972.41 0
972.48 0
972.55 0
972.63 0
972.70 0
972.77 0
972.84 0
972.91 0
972.98 0
973.05 0
973.13 0
973.20 0
973.27 0
973.34 0
973.41 0
973.48 0
973.56 0
973.63 0
973.70 0
973.77 0
973.84 0
973.91 0
973.99 0
974.06 0
974.13 0
974.20 0
974.27 0
974.34 0
974.41 0
974.49 0
974.56 0
974.63 0
974.70 0
974.77 0
974.84 0
974.92 0
974.99 0
975.06 0
975.13 0
975.20 0
975.27 0
975.35 0
975.42 0
975.49 0
975.56 0
975.63 0
975.70 0
975.78 0
975.85 0
975.92 0
975.99 0
976.06 0
976.13 0
976.21 0
976.28 0
976.35 0
976.42 0
976.49 0
976.56 0
976.64 0
976.71 0
976.78 0
976.85 0
976.92 0
976.99 0
977.07 0
977.14 0
977.21 0
977.28 0
977.35 0
977.42 0
977.50 0
977.57 0
977.64 0
977.71 0
977.78 0
977.85 0
977.93 0
978.00 0
978.07 0
978.14 0
978.21 0
978.28 0
978.36 0
978.43 0
978.50 0
978.57 0
978.64 0
978.72 0
978.79 0
978.86 0
978.93 0
979.00 0
979.07 0
979.15 0
979.22 0
979.29 0
979.36 0
979.43 0
979.50 0
979.58 0
979.65 0
979.72 0
979.79 0
979.86 0
979.94 0
980.01 0
980.08 0
980.15 0
980.22 0
980.29 0
980.37 0
980.44 0
980.51 0
980.58 0
980.65 0
980.73 0
980.80 0
980.87 0
980.94 0
981.01 0
981.08 0
981.16 0
981.23 0
981.30 0
981.37 0
981.44 0
981.52 0
981.59 0
981.66 0
981.73 0
981.80 0
981.88 0
981.95 0
982.02 0
982.09 0
982.16 0
982.23 0
982.31 0
982.38 0
982.45 0
982.52 0
982.59 0
982.67 0
982.74 0
982.81 0
982.88 0
982.95 0
983.03 0
983.10 0
983.17 0
983.24 0
983.31 0
983.39 0
983.46 0
983.53 0
983.60 0
983.67 0
983.75 0
983.82 0
983.89 0
983.96 0
984.03 0
984.10 0
984.18 0
984.25 0
984.32 0
984.39 0
984.46 0
984.54 0
984.61 0
984.68 0
984.75 0
984.82 0
984.90 0
984.97 0
985.04 0
985.11 0
985.18 0
985.26 0
985.33 0
985.40 0
985.47 0
985.54 0
985.62 0
985.69 0
985.76 0
985.83 0
985.90 0
985.98 0
986.05 0
986.12 0
986.19 0
986.26 0
986.34 0
986.41 0
986.48 0
986.55 0
986.63 0
986.70 0
986.77 0
986.84 0
986.91 0
986.99 0
987.06 0
987.13 0
987.20 0
987.27 0
987.35 0
987.42 0
987.49 0
987.56 0
987.63 0
987.71 0
987.78 0
987.85 0
987.92 0
987.99 0
988.07 0
988.14 0
988.21 0
988.28 0
988.35 0
988.43 0
988.50 0
988.57 0
988.64 0
988.72 0
988.79 0
988.86 0
988.93 0
989.00 0
989.08 0
989.15 0
989.22 0
989.29 0
989.36 0
989.44 0
989.51 0
989.58 0
989.65 0
989.73 0
989.80 0
989.87 0
989.94 0
990.01 0
990.09 0
990.16 0
990.23 0
990.30 0
990.38 0
990.45 0
990.52 0
990.59 0
990.66 0
990.74 0
990.81 0
990.88 0
990.95 0
991.02 0
991.10 0
991.17 0
991.24 0
991.31 0
991.39 0
991.46 0
991.53 0
991.60 0
991.67 0
991.75 0
991.82 1
991.89 1
991.96 1
992.04 1
992.11 1
992.18 1
992.25 0
992.33 0
992.40 0
992.47 0
992.54 0
992.61 0
992.69 0
992.76 0
992.83 0
992.90 0
992.98 0
993.05 0
993.12 0
993.19 1
993.26 1
993.34 1
993.41 1
993.48 1
993.55 1
993.63 1
993.70 1
993.77 1
993.84 0
993.92 0
993.99 0
994.06 0
994.13 0
994.20 0
994.28 0
994.35 0
994.42 0
994.49 0
994.57 0
994.64 0
994.71 0
994.78 0
994.86 0
994.93 0
995.00 0
995.07 0
995.15 0
995.22 0
995.29 0
995.36 0
995.43 0
995.51 0
995.58 0
995.65 0
995.72 0
995.80 0
995.87 0
995.94 0
996.01 0
996.09 0
996.16 0
996.23 0
996.30 0
996.38 0
996.45 0
996.52 0
996.59 0
996.67 0
996.74 0
996.81 0
996.88 0
996.96 0
997.03 0
997.10 0
997.17 0
997.24 0
997.32 0
997.39 0
997.46 0
997.53 0
997.61 0
997.68 0
997.75 0
997.82 0
997.90 0
997.97 0
998.04 0
998.11 0
998.19 0
998.26 0
998.33 0
998.40 0
998.48 0
998.55 0
998.62 0
998.69 0
998.77 0
998.84 0
998.91 0
998.98 0
999.06 0
999.13 0
999.20 0
999.27 0
999.35 0
999.42 0
999.49 0
999.56 0
999.64 0
999.71 0
999.78 0
999.85 0
999.93 0
1000.00 0
1000.07 0
1000.14 0
1000.22 0
1000.29 0
1000.36 0
1000.43 0
1000.51 0
1000.58 0
1000.65 0
1000.72 0
1000.80 0
1000.87 0
1000.94 0
1001.02 0
1001.09 0
1001.16 0
1001.23 0
1001.31 0
1001.38 0
1001.45 0
1001.52 0
1001.60 0
1001.67 0
1001.74 0
1001.81 0
1001.89 0
1001.96 0
1002.03 0
1002.10 0
1002.18 0
1002.25 0
1002.32 0
1002.39 0
1002.47 0
1002.54 0
1002.61 0
1002.68 0
1002.76 0
1002.83 0
1002.90 0
1002.98 0
1003.05 0
1003.12 1
1003.19 1
1003.27 1
1003.34 1
1003.41 1
1003.48 1
1003.56 1
1003.63 1
1003.70 1
1003.77 1
1003.85 1
1003.92 1
1003.99 1
1004.07 1
1004.14 1
1004.21 1
1004.28 2
1004.36 2
1004.43 2
1004.50 2
1004.57 2
1004.65 3
1004.72 3
1004.79 3
1004.87 3
1004.94 2
1005.01 2
1005.08 2
1005.16 2
1005.23 2
1005.30 1
1005.37 1
1005.45 1
1005.52 1
1005.59 1
1005.67 1
1005.74 2
1005.81 2
1005.88 2
1005.96 2
1006.03 2
1006.10 2
1006.17 2
1006.25 2
1006.32 2
1006.39 1
1006.47 1
1006.54 1
1006.61 1
1006.68 1
1006.76 0
1006.83 0
1006.90 0
1006.97 0
1007.05 0
1007.12 0
1007.19 0
1007.27 1
1007.34 1
1007.41 1
1007.48 1
1007.56 1
1007.63 1
1007.70 1
1007.78 1
1007.85 0
1007.92 0
1007.99 0
1008.07 0
1008.14 0
1008.21 0
1008.29 0
1008.36 0
1008.43 0
1008.50 0
1008.58 0
1008.65 0
1008.72 0
1008.80 1
1008.87 1
1008.94 1
1009.01 1
1009.09 1
1009.16 0
1009.23 0
1009.31 0
1009.38 0
1009.45 0
1009.52 0
1009.60 0
1009.67 0
1009.74 0
1009.82 0
1009.89 0
1009.96 0
1010.03 0
1010.11 0
1010.18 0
1010.25 0
1010.33 0
1010.40 0
1010.47 0
1010.54 0
1010.62 0
1010.69 0
1010.76 0
1010.84 0
1010.91 0
1010.98 0
1011.06 0
1011.13 0
1011.20 0
1011.27 0
1011.35 0
1011.42 0
1011.49 0
1011.57 0
1011.64 0
1011.71 0
1011.78 0
1011.86 0
1011.93 0
1012.00 0
1012.08 0
1012.15 0
1012.22 0
1012.30 0
1012.37 0
1012.44 0
1012.51 0
1012.59 0
1012.66 0
1012.73 0
1012.81 0
1012.88 0
1012.95 0
1013.03 0
1013.10 0
1013.17 0
1013.24 0
1013.32 0
1013.39 0
1013.46 0
1013.54 0
1013.61 0
1013.68 0
1013.76 0
1013.83 0
1013.90 0
1013.97 0
1014.05 0
1014.12 0
1014.19 0
1014.27 0
1014.34 1
1014.41 1
1014.49 1
1014.56 1
1014.63 1
1014.71 1
1014.78 0
1014.85 0
1014.92 0
1015.00 0
1015.07 0
1015.14 0
1015.22 0
1015.29 0
1015.36 0
1015.44 0
1015.51 0
1015.58 0
1015.66 0
1015.73 0
1015.80 0
1015.87 0
1015.95 0
1016.02 0
1016.09 0
1016.17 0
1016.24 0
1016.31 0
1016.39 0
1016.46 0
1016.53 0
1016.61 0
1016.68 0
1016.75 0
1016.83 0
1016.90 0
1016.97 0
1017.04 0
1017.12 0
1017.19 0
1017.26 0
1017.34 0
1017.41 0
1017.48 0
1017.56 0
1017.63 0
1017.70 0
1017.78 0
1017.85 0
1017.92 0
1018.00 0
1018.07 0
1018.14 0
1018.22 0
1018.29 0
1018.36 0
1018.44 0
1018.51 0
1018.58 1
1018.65 1
1018.73 1
1018.80 1
1018.87 1
1018.95 0
1019.02 0
1019.09 0
1019.17 0
1019.24 0
1019.31 0
1019.39 0
1019.46 1
1019.53 1
1019.61 1
1019.68 0
1019.75 0
1019.83 0
1019.90 0
1019.97 0
1020.05 0
1020.12 0
1020.19 0
1020.27 0
1020.34 0
1020.41 0
1020.49 0
1020.56 0
1020.63 0
1020.71 0
1020.78 0
1020.85 0
1020.93 1
1021.00 1
1021.07 1
1021.15 1
1021.22 1
1021.29 1
1021.37 1
1021.44 1
1021.51 1
1021.59 1
1021.66 1
1021.73 1
1021.81 0
1021.88 0
1021.95 0
1022.03 0
1022.10 0
1022.17 0
1022.25 0
1022.32 0
1022.39 0
1022.47 1
1022.54 1
1022.61 1
1022.69 1
1022.76 1
1022.83 1
1022.91 1
1022.98 1
1023.05 1
1023.13 1
1023.20 1
1023.27 1
1023.35 1
1023.42 1
1023.49 1
1023.57 1
1023.64 1
1023.71 1
1023.79 1
1023.86 0
1023.93 0
1024.01 0
1024.08 1
1024.15 1
1024.23 1
1024.30 1
1024.37 1
1024.45 1
1024.52 1
1024.59 1
1024.67 1
1024.74 1
1024.81 1
1024.89 1
1024.96 1
1025.03 1
1025.11 1
1025.18 1
1025.25 1
1025.33 0
1025.40 0
1025.47 0
1025.55 1
1025.62 1
1025.70 1
1025.77 1
1025.84 1
1025.92 1
1025.99 1
1026.06 1
1026.14 1
1026.21 1
1026.28 1
1026.36 1
1026.43 1
1026.50 1
1026.58 1
1026.65 1
1026.72 1
1026.80 1
1026.87 1
1026.94 0
1027.02 0
1027.09 0
1027.17 0
1027.24 0
1027.31 0
1027.39 1
1027.46 1
1027.53 1
1027.61 1
1027.68 1
1027.75 0
1027.83 0
1027.90 0
1027.97 0
1028.05 0
1028.12 0
1028.19 0
1028.27 0
1028.34 0
1028.42 0
1028.49 0
1028.56 1
1028.64 1
1028.71 1
1028.78 1
1028.86 0
1028.93 0
1029.00 0
1029.08 0
1029.15 0
1029.22 0
1029.30 0
1029.37 0
1029.45 0
1029.52 0
1029.59 0
1029.67 0
1029.74 0
1029.81 1
1029.89 1
1029.96 1
1030.03 1
1030.11 1
1030.18 2
1030.26 2
1030.33 2
1030.40 2
1030.48 3
1030.55 3
1030.62 3
1030.70 3
1030.77 2
1030.84 2
1030.92 2
1030.99 2
1031.07 2
1031.14 2
1031.21 2
1031.29 2
1031.36 2
1031.43 2
1031.51 2
1031.58 1
1031.65 1
1031.73 1
1031.80 1
1031.88 1
1031.95 0
1032.02 0
1032.10 0
1032.17 0
1032.24 1
1032.32 1
1032.39 1
1032.47 1
1032.54 1
1032.61 1
1032.69 1
1032.76 1
1032.83 1
1032.91 1
1032.98 2
1033.05 2
1033.13 2
1033.20 2
1033.28 2
1033.35 3
1033.42 3
1033.50 3
1033.57 2
1033.64 2
1033.72 2
1033.79 1
1033.87 1
1033.94 1
1034.01 1
1034.09 1
1034.16 1
1034.23 1
1034.31 1
1034.38 1
1034.46 1
1034.53 1
1034.60 2
1034.68 2
1034.75 2
1034.82 2
1034.90 2
1034.97 2
1035.05 2
1035.12 2
1035.19 2
1035.27 2
1035.34 2
1035.42 2
1035.49 2
1035.56 1
1035.64 1
1035.71 1
1035.78 1
1035.86 1
1035.93 1
1036.01 1
1036.08 1
1036.15 1
1036.23 1
1036.30 1
1036.38 1
1036.45 1
1036.52 1
1036.60 1
1036.67 1
1036.74 1
1036.82 1
1036.89 0
1036.97 0
1037.04 0
1037.11 0
1037.19 0
1037.26 0
1037.34 0
1037.41 1
1037.48 1
1037.56 0
1037.63 0
1037.70 0
1037.78 0
1037.85 0
1037.93 0
1038.00 0
1038.07 0
1038.15 0
1038.22 0
1038.30 0
1038.37 0
1038.44 1
1038.52 0
1038.59 0
1038.67 0
1038.74 0
1038.81 0
1038.89 1
1038.96 1
1039.04 1
1039.11 1
1039.18 1
1039.26 1
1039.33 1
1039.40 1
1039.48 0
1039.55 0
1039.63 0
1039.70 0
1039.77 0
1039.85 1
1039.92 1
1040.00 1
1040.07 1
1040.14 1
1040.22 1
1040.29 1
1040.37 0
1040.44 0
1040.51 0
1040.59 0
1040.66 0
1040.74 0
1040.81 0
1040.88 0
1040.96 0
1041.03 0
1041.11 0
1041.18 0
1041.25 0
1041.33 0
1041.40 0
1041.48 0
1041.55 0
1041.62 0
1041.70 0
1041.77 0
1041.85 1
1041.92 1
1041.99 1
1042.07 2
1042.14 2
1042.22 2
1042.29 2
1042.37 2
1042.44 2
1042.51 2
1042.59 2
1042.66 2
1042.74 2
1042.81 2
1042.88 2
1042.96 1
1043.03 1
1043.11 1
1043.18 1
1043.25 0
1043.33 0
1043.40 0
1043.48 0
1043.55 0
1043.62 0
1043.70 0
1043.77 0
1043.85 1
1043.92 1
1044.00 1
1044.07 1
1044.14 1
1044.22 1
1044.29 1
1044.37 1
1044.44 1
1044.51 1
1044.59 1
1044.66 1
1044.74 1
1044.81 1
1044.88 1
1044.96 1
1045.03 1
1045.11 1
1045.18 1
1045.26 1
1045.33 1
1045.40 1
1045.48 2
1045.55 2
1045.63 2
1045.70 2
1045.77 3
1045.85 3
1045.92 2
1046.00 2
1046.07 2
1046.15 1
1046.22 1
1046.29 1
1046.37 1
1046.44 1
1046.52 1
1046.59 2
1046.66 2
1046.74 3
1046.81 3
1046.89 3
1046.96 3
1047.04 2
1047.11 2
1047.18 2
1047.26 2
1047.33 2
1047.41 2
1047.48 1
1047.56 1
1047.63 1
1047.70 1
1047.78 2
1047.85 2
1047.93 2
1048.00 1
1048.08 1
1048.15 1
1048.22 1
1048.30 1
1048.37 1
1048.45 1
1048.52 1
1048.60 1
1048.67 1
1048.74 1
1048.82 1
1048.89 1
1048.97 2
1049.04 2
1049.12 2
1049.19 2
1049.26 1
1049.34 1
1049.41 1
1049.49 1
1049.56 2
1049.64 2
1049.71 2
1049.78 3
1049.86 3
1049.93 3
1050.01 3
1050.08 3
1050.16 3
1050.23 2
1050.30 2
1050.38 2
1050.45 2
1050.53 2
1050.60 2
1050.68 3
1050.75 3
1050.82 3
1050.90 3
1050.97 2
1051.05 2
1051.12 2
1051.20 1
1051.27 1
1051.35 1
1051.42 2
1051.49 2
1051.57 3
1051.64 3
1051.72 4
1051.79 4
1051.87 4
1051.94 4
1052.01 4
1052.09 3
1052.16 3
1052.24 2
1052.31 2
1052.39 2
1052.46 2
1052.54 2
1052.61 2
1052.68 2
1052.76 2
1052.83 2
1052.91 2
1052.98 2
1053.06 2
1053.13 2
1053.21 1
1053.28 1
1053.35 0
1053.43 0
1053.50 0
1053.58 0
1053.65 0
1053.73 0
1053.80 0
1053.88 0
1053.95 0
1054.02 0
1054.10 0
1054.17 0
1054.25 0
1054.32 0
1054.40 0
1054.47 0
1054.55 0
1054.62 0
1054.70 0
1054.77 0
1054.84 0
1054.92 0
1054.99 0
1055.07 0
1055.14 0
1055.22 0
1055.29 0
1055.37 0
1055.44 0
1055.51 0
1055.59 0
1055.66 1
1055.74 1
1055.81 1
1055.89 1
1055.96 1
1056.04 1
1056.11 1
1056.19 1
1056.26 1
1056.33 1
1056.41 1
1056.48 1
1056.56 0
1056.63 0
1056.71 0
1056.78 0
1056.86 0
1056.93 0
1057.01 0
1057.08 0
1057.15 0
1057.23 0
1057.30 0
1057.38 0
1057.45 0
1057.53 1
1057.60 1
1057.68 2
1057.75 3
1057.83 3
1057.90 3
1057.98 3
1058.05 3
1058.12 2
1058.20 2
1058.27 2
1058.35 2
1058.42 2
1058.50 2
1058.57 2
1058.65 2
1058.72 2
1058.80 2
1058.87 2
1058.95 1
1059.02 1
1059.09 1
1059.17 1
1059.24 1
1059.32 1
1059.39 0
1059.47 0
1059.54 1
1059.62 1
1059.69 1
1059.77 1
1059.84 1
1059.92 1
1059.99 1
1060.07 1
1060.14 0
1060.21 0
1060.29 0
1060.36 0
1060.44 0
1060.51 0
1060.59 0
1060.66 1
1060.74 1
1060.81 1
1060.89 2
1060.96 3
1061.04 3
1061.11 3
1061.19 3
1061.26 3
1061.34 3
1061.41 2
1061.49 1
1061.56 1
1061.63 0
1061.71 0
1061.78 0
1061.86 0
1061.93 0
1062.01 0
1062.08 0
1062.16 1
1062.23 1
1062.31 1
1062.38 1
1062.46 1
1062.53 1
1062.61 2
1062.68 2
1062.76 3
1062.83 3
1062.91 4
1062.98 4
1063.06 4
1063.13 4
1063.20 4
1063.28 4
1063.35 3
1063.43 3
1063.50 3
1063.58 3
1063.65 3
1063.73 3
1063.80 2
1063.88 2
1063.95 1
1064.03 1
1064.10 1
1064.18 1
1064.25 0
1064.33 0
1064.40 0
1064.48 1
1064.55 1
1064.63 1
1064.70 0
1064.78 0
1064.85 0
1064.93 0
1065.00 0
1065.08 0
1065.15 1
1065.23 1
1065.30 1
1065.37 1
1065.45 0
1065.52 0
1065.60 0
1065.67 0
1065.75 0
1065.82 1
1065.90 1
1065.97 1
1066.05 2
1066.12 2
1066.20 2
1066.27 2
1066.35 3
1066.42 4
1066.50 4
1066.57 5
1066.65 6
1066.72 6
1066.80 6
1066.87 6
1066.95 7
1067.02 7
1067.10 6
1067.17 6
1067.25 6
1067.32 6
1067.40 6
1067.47 5
1067.55 5
1067.62 5
1067.70 4
1067.77 4
1067.85 4
1067.92 3
1068.00 3
1068.07 3
1068.15 3
1068.22 3
1068.30 3
1068.37 3
1068.45 3
1068.52 4
1068.60 4
1068.67 4
1068.75 4
1068.82 4
1068.90 4
1068.97 4
1069.05 4
1069.12 4
1069.20 4
1069.27 4
1069.35 4
1069.42 4
1069.50 3
1069.57 3
1069.65 3
1069.72 3
1069.80 2
1069.87 2
1069.95 1
1070.02 1
1070.10 1
1070.17 1
1070.25 1
1070.32 0
1070.40 0
1070.47 1
1070.55 1
1070.62 1
1070.70 1
1070.77 1
1070.85 1
1070.92 1
1071.00 1
1071.07 1
1071.15 1
1071.22 1
1071.30 1
1071.37 1
1071.45 1
1071.52 1
1071.60 1
1071.67 1
1071.75 1
1071.82 2
1071.90 2
1071.97 2
1072.05 2
1072.12 2
1072.20 2
1072.27 2
1072.35 1
1072.42 1
1072.50 1
1072.57 1
1072.65 1
1072.72 2
1072.80 2
1072.88 2
1072.95 2
1073.03 2
1073.10 2
1073.18 1
1073.25 1
1073.33 1
1073.40 1
1073.48 2
1073.55 2
1073.63 3
1073.70 3
1073.78 3
1073.85 4
1073.93 4
1074.00 3
1074.08 3
1074.15 2
1074.23 2
1074.30 1
1074.38 0
1074.45 0
1074.53 0
1074.60 0
1074.68 0
1074.75 0
1074.83 0
1074.90 0
1074.98 0
1075.06 0
1075.13 0
1075.21 1
1075.28 1
1075.36 1
1075.43 1
1075.51 1
1075.58 1
1075.66 1
1075.73 0
1075.81 0
1075.88 1
1075.96 1
1076.03 1
1076.11 2
1076.18 3
1076.26 3
1076.33 4
1076.41 4
1076.48 4
1076.56 4
1076.64 4
1076.71 3
1076.79 3
1076.86 3
1076.94 3
1077.01 3
1077.09 3
1077.16 4
1077.24 4
1077.31 5
1077.39 5
1077.46 6
1077.54 6
1077.61 6
1077.69 6
1077.76 5
1077.84 5
1077.92 5
1077.99 5
1078.07 5
1078.14 5
1078.22 5
1078.29 5
1078.37 6
1078.44 6
1078.52 7
1078.59 7
1078.67 7
1078.74 8
1078.82 8
1078.89 8
1078.97 8
1079.04 8
1079.12 8
1079.20 8
1079.27 9
1079.35 9
1079.42 10
1079.50 11
1079.57 11
1079.65 12
1079.72 12
1079.80 12
1079.87 12
1079.95 12
1080.02 12
1080.10 11
1080.18 11
1080.25 10
1080.33 10
1080.40 9
1080.48 9
1080.55 9
1080.63 9
1080.70 9
1080.78 9
1080.85 9
1080.93 9
1081.00 8
1081.08 8
1081.16 7
1081.23 7
1081.31 7
1081.38 8
1081.46 8
1081.53 8
1081.61 8
1081.68 7
1081.76 6
1081.83 6
1081.91 5
1081.99 4
1082.06 3
1082.14 3
1082.21 3
1082.29 4
1082.36 4
1082.44 4
1082.51 4
1082.59 4
1082.66 4
1082.74 4
1082.82 5
1082.89 5
1082.97 5
1083.04 5
1083.12 5
1083.19 5
1083.27 4
1083.34 4
1083.42 3
1083.50 3
1083.57 2
1083.65 2
1083.72 2
1083.80 2
1083.87 2
1083.95 2
1084.02 3
1084.10 3
1084.17 3
1084.25 3
1084.33 3
1084.40 3
1084.48 3
1084.55 3
1084.63 3
1084.70 3
1084.78 3
1084.85 4
1084.93 3
1085.01 3
1085.08 3
1085.16 3
1085.23 2
1085.31 2
1085.38 2
1085.46 2
1085.53 2
1085.61 2
1085.69 2
1085.76 2
1085.84 2
1085.91 2
1085.99 2
1086.06 3
1086.14 3
1086.22 3
1086.29 3
1086.37 3
1086.44 3
1086.52 4
1086.59 4
1086.67 4
1086.74 5
1086.82 5
1086.90 6
1086.97 5
1087.05 5
1087.12 4
1087.20 3
1087.27 2
1087.35 1
1087.43 0
1087.50 0
1087.58 0
1087.65 0
1087.73 0
1087.80 0
1087.88 0
1087.95 0
1088.03 0
1088.11 0
1088.18 1
1088.26 1
1088.33 1
1088.41 1
1088.48 1
1088.56 1
1088.64 1
1088.71 2
1088.79 3
1088.86 4
1088.94 5
1089.01 6
1089.09 8
1089.17 9
1089.24 11
1089.32 12
1089.39 12
1089.47 13
1089.54 12
1089.62 12
1089.70 11
1089.77 11
1089.85 10
1089.92 10
1090.00 10
1090.07 10
1090.15 10
1090.23 10
1090.30 11
1090.38 11
1090.45 12
1090.53 14
1090.60 15
1090.68 16
1090.76 17
1090.83 17
1090.91 17
1090.98 16
1091.06 15
1091.13 14
1091.21 13
1091.29 13
1091.36 12
1091.44 12
1091.51 12
1091.59 11
1091.67 11
1091.74 11
1091.82 10
1091.89 10
1091.97 9
1092.04 9
1092.12 9
1092.20 9
1092.27 9
1092.35 8
1092.42 8
1092.50 7
1092.57 6
1092.65 5
1092.73 5
1092.80 5
1092.88 5
1092.95 5
1093.03 6
1093.11 6
1093.18 6
1093.26 6
1093.33 6
1093.41 5
1093.48 5
1093.56 4
1093.64 4
1093.71 4
1093.79 5
1093.86 6
1093.94 6
1094.02 7
1094.09 8
1094.17 8
1094.24 8
1094.32 8
1094.40 8
1094.47 8
1094.55 8
1094.62 8
1094.70 7
1094.77 7
1094.85 7
1094.93 8
1095.00 8
1095.08 8
1095.15 8
1095.23 8
1095.31 8
1095.38 8
1095.46 7
1095.53 7
1095.61 7
1095.69 8
1095.76 9
1095.84 10
1095.91 10
1095.99 11
1096.07 12
1096.14 11
1096.22 11
1096.29 10
1096.37 10
1096.45 9
1096.52 9
1096.60 9
1096.67 9
1096.75 9
1096.83 9
1096.90 8
1096.98 8
1097.05 7
1097.13 7
1097.20 6
1097.28 6
1097.36 5
1097.43 5
1097.51 5
1097.58 4
1097.66 4
1097.74 4
1097.81 4
1097.89 5
1097.96 5
1098.04 5
1098.12 6
1098.19 6
1098.27 6
1098.34 6
1098.42 6
1098.50 6
1098.57 6
1098.65 6
1098.73 7
1098.80 7
1098.88 7
1098.95 7
1099.03 7
1099.11 7
1099.18 7
1099.26 6
1099.33 6
1099.41 6
1099.49 6
1099.56 5
1099.64 5
1099.71 5
1099.79 4
1099.87 4
1099.94 3
1100.02 3
1100.09 3
1100.17 3
1100.25 2
1100.32 2
1100.40 1
1100.47 1
1100.55 1
1100.63 0
1100.70 1
1100.78 1
1100.86 2
1100.93 2
1101.01 3
1101.08 4
1101.16 5
1101.24 5
1101.31 5
1101.39 5
1101.46 5
1101.54 4
1101.62 4
1101.69 3
1101.77 2
1101.84 1
1101.92 1
1102.00 1
1102.07 2
1102.15 2
1102.23 3
1102.30 4
1102.38 5
1102.45 5
1102.53 5
1102.61 4
1102.68 3
1102.76 2
1102.83 1
1102.91 1
1102.99 0
1103.06 0
1103.14 0
1103.22 0
1103.29 0
1103.37 0
1103.44 0
1103.52 0
1103.60 0
1103.67 0
1103.75 0
1103.83 0
1103.90 1
1103.98 1
1104.05 2
1104.13 3
1104.21 4
1104.28 5
1104.36 6
1104.44 7
1104.51 8
1104.59 9
1104.66 10
1104.74 11
1104.82 11
1104.89 12
1104.97 13
1105.05 14
1105.12 15
1105.20 16
1105.27 17
1105.35 18
1105.43 19
1105.50 19
1105.58 18
1105.66 18
1105.73 17
1105.81 16
1105.88 15
1105.96 14
1106.04 13
1106.11 12
1106.19 11
1106.27 10
1106.34 9
1106.42 8
1106.49 8
1106.57 8
1106.65 8
1106.72 9
1106.80 10
1106.88 11
1106.95 12
1107.03 14
1107.10 15
1107.18 16
1107.26 17
1107.33 17
1107.41 18
1107.49 19
1107.56 20
1107.64 20
1107.72 20
1107.79 19
1107.87 18
1107.94 16
1108.02 15
1108.10 13
1108.17 11
1108.25 11
1108.33 11
1108.40 12
1108.48 13
1108.56 15
1108.63 17
1108.71 18
1108.78 19
1108.86 19
1108.94 18
1109.01 16
1109.09 14
1109.17 13
1109.24 12
1109.32 11
1109.40 12
1109.47 12
1109.55 13
1109.62 14
1109.70 15
1109.78 15
1109.85 15
1109.93 15
1110.01 15
1110.08 15
1110.16 15
1110.24 14
1110.31 13
1110.39 13
1110.47 12
1110.54 11
1110.62 11
1110.69 10
1110.77 10
1110.85 10
1110.92 10
1111.00 9
1111.08 9
1111.15 9
1111.23 9
1111.31 10
1111.38 10
1111.46 11
1111.54 11
1111.61 11
1111.69 11
1111.77 11
1111.84 11
1111.92 10
1111.99 10
1112.07 10
1112.15 10
1112.22 10
1112.30 11
1112.38 12
1112.45 13
1112.53 13
1112.61 13
1112.68 12
1112.76 11
1112.84 10
1112.91 9
1112.99 8
1113.07 7
1113.14 7
1113.22 7
1113.30 6
1113.37 6
1113.45 6
1113.53 6
1113.60 5
1113.68 4
1113.76 4
1113.83 3
1113.91 2
1113.98 1
1114.06 0
1114.14 0
1114.21 0
1114.29 1
1114.37 2
1114.44 3
1114.52 4
1114.60 5
1114.67 6
1114.75 7
1114.83 8
1114.90 8
1114.98 9
1115.06 9
1115.13 10
1115.21 11
1115.29 12
1115.36 12
1115.44 12
1115.52 12
1115.59 11
1115.67 10
1115.75 9
1115.82 8
1115.90 8
1115.98 8
1116.05 8
1116.13 9
1116.21 10
1116.28 11
1116.36 13
1116.44 14
1116.51 15
1116.59 17
1116.67 18
1116.74 19
1116.82 19
1116.90 19
1116.97 18
1117.05 17
1117.13 16
1117.20 15
1117.28 13
1117.36 12
1117.43 11
1117.51 10
1117.59 9
1117.66 9
1117.74 9
1117.82 9
1117.89 9
1117.97 10
1118.05 9
1118.12 9
1118.20 9
1118.28 8
1118.35 7
1118.43 6
1118.51 6
1118.58 6
1118.66 6
1118.74 7
1118.81 7
1118.89 8
1118.97 10
1119.04 11
1119.12 13
1119.20 15
1119.27 17
1119.35 19
1119.43 21
1119.50 22
1119.58 22
1119.66 22
1119.73 21
1119.81 20
1119.89 19
1119.96 18
1120.04 18
1120.12 19
1120.19 19
1120.27 20
1120.35 20
1120.43 20
1120.50 20
1120.58 19
1120.66 18
1120.73 17
1120.81 16
1120.89 15
1120.96 14
1121.04 14
1121.12 13
1121.19 12
1121.27 11
1121.35 10
1121.42 9
1121.50 7
1121.58 6
1121.65 6
1121.73 5
1121.81 4
1121.88 4
1121.96 4
1122.04 5
1122.11 5
1122.19 6
1122.27 7
1122.35 8
1122.42 9
1122.50 10
1122.58 11
1122.65 12
1122.73 12
1122.81 12
1122.88 12
1122.96 12
1123.04 11
1123.11 10
1123.19 10
1123.27 9
1123.34 9
1123.42 9
1123.50 9
1123.58 9
1123.65 9
1123.73 9
1123.81 9
1123.88 8
1123.96 7
1124.04 6
1124.11 5
1124.19 5
1124.27 4
1124.34 3
1124.42 3
1124.50 3
1124.58 3
1124.65 4
1124.73 4
1124.81 5
1124.88 5
1124.96 4
1125.04 3
1125.11 2
1125.19 1
1125.27 1
1125.34 1
1125.42 1
1125.50 3
1125.58 4
1125.65 6
1125.73 7
1125.81 8
1125.88 8
1125.96 7
1126.04 6
1126.11 4
1126.19 3
1126.27 2
1126.35 1
1126.42 1
1126.50 1
1126.58 1
1126.65 1
1126.73 0
1126.81 0
1126.88 0
1126.96 0
1127.04 0
1127.12 0
1127.19 0
1127.27 0
1127.35 0
1127.42 0
1127.50 0
1127.58 1
1127.65 1
1127.73 2
1127.81 3
1127.89 3
1127.96 3
1128.04 3
1128.12 3
1128.19 2
1128.27 2
1128.35 1
1128.42 1
1128.50 2
1128.58 2
1128.66 2
1128.73 2
1128.81 2
1128.89 3
1128.96 3
1129.04 3
1129.12 4
1129.20 5
1129.27 6
1129.35 7
1129.43 7
1129.50 7
1129.58 7
1129.66 6
1129.74 6
1129.81 5
1129.89 5
1129.97 5
1130.04 6
1130.12 6
1130.20 7
1130.27 7
1130.35 8
1130.43 8
1130.51 8
1130.58 8
1130.66 8
1130.74 8
1130.81 9
1130.89 9
1130.97 10
1131.05 11
1131.12 12
1131.20 13
1131.28 14
1131.35 15
1131.43 15
1131.51 15
1131.59 15
1131.66 14
1131.74 14
1131.82 13
1131.89 13
1131.97 14
1132.05 14
1132.13 14
1132.20 15
1132.28 14
1132.36 14
1132.44 13
1132.51 12
1132.59 12
1132.67 11
1132.74 11
1132.82 11
1132.90 11
1132.98 11
1133.05 12
1133.13 12
1133.21 13
1133.28 13
1133.36 13
1133.44 13
1133.52 14
1133.59 14
1133.67 15
1133.75 16
1133.83 17
1133.90 18
1133.98 19
1134.06 19
1134.13 20
1134.21 21
1134.29 22
1134.37 22
1134.44 23
1134.52 24
1134.60 25
1134.67 25
1134.75 25
1134.83 26
1134.91 27
1134.98 27
1135.06 28
1135.14 29
1135.22 30
1135.29 31
1135.37 31
1135.45 31
1135.53 30
1135.60 30
1135.68 30
1135.76 30
1135.83 31
1135.91 33
1135.99 35
1136.07 37
1136.14 39
1136.22 40
1136.30 40
1136.38 39
1136.45 38
1136.53 35
1136.61 33
1136.68 31
1136.76 29
1136.84 27
1136.92 26
1136.99 25
1137.07 25
1137.15 24
1137.23 24
1137.30 24
1137.38 23
1137.46 23
1137.54 23
1137.61 23
1137.69 22
1137.77 22
1137.85 22
1137.92 21
1138.00 21
1138.08 20
1138.15 20
1138.23 19
1138.31 18
1138.39 17
1138.46 17
1138.54 17
1138.62 17
1138.70 17
1138.77 18
1138.85 18
1138.93 18
1139.01 17
1139.08 17
1139.16 16
1139.24 15
1139.32 15
1139.39 15
1139.47 16
1139.55 17
1139.63 18
1139.70 19
1139.78 20
1139.86 20
1139.94 20
1140.01 19
1140.09 18
1140.17 16
1140.25 15
1140.32 14
1140.40 14
1140.48 15
1140.55 16
1140.63 18
1140.71 19
1140.79 20
1140.86 20
1140.94 20
1141.02 19
1141.10 18
1141.17 17
1141.25 15
1141.33 14
1141.41 14
1141.48 13
1141.56 13
1141.64 14
1141.72 14
1141.79 14
1141.87 14
1141.95 13
1142.03 12
1142.10 12
1142.18 11
1142.26 11
1142.34 11
1142.42 11
1142.49 11
1142.57 12
1142.65 13
1142.73 13
1142.80 13
1142.88 13
1142.96 13
1143.04 12
1143.11 12
1143.19 12
1143.27 13
1143.35 13
1143.42 14
1143.50 15
1143.58 15
1143.66 15
1143.73 15
1143.81 14
1143.89 13
1143.97 12
1144.04 10
1144.12 9
1144.20 8
1144.28 7
1144.35 7
1144.43 6
1144.51 6
1144.59 6
1144.66 6
1144.74 7
1144.82 7
1144.90 8
1144.98 8
1145.05 8
1145.13 7
1145.21 7
1145.29 6
1145.36 6
1145.44 6
1145.52 6
1145.60 7
1145.67 8
1145.75 8
1145.83 9
1145.91 9
1145.98 9
1146.06 8
1146.14 7
1146.22 6
1146.29 6
1146.37 5
1146.45 6
1146.53 6
1146.61 6
1146.68 6
1146.76 7
1146.84 6
1146.92 6
1146.99 6
1147.07 6
1147.15 6
1147.23 7
1147.30 7
1147.38 9
1147.46 10
1147.54 12
1147.62 13
1147.69 14
1147.77 15
1147.85 16
1147.93 16
1148.00 16
1148.08 16
1148.16 15
1148.24 15
1148.32 15
1148.39 15
1148.47 15
1148.55 16
1148.63 17
1148.70 17
1148.78 18
1148.86 18
1148.94 18
1149.01 18
1149.09 18
1149.17 18
1149.25 19
1149.33 20
1149.40 21
1149.48 23
1149.56 24
1149.64 26
1149.71 27
1149.79 28
1149.87 28
1149.95 28
1150.03 28
1150.10 27
1150.18 27
1150.26 26
1150.34 25
1150.41 25
1150.49 24
1150.57 24
1150.65 25
1150.73 26
1150.80 28
1150.88 30
1150.96 32
1151.04 35
1151.12 39
1151.19 43
1151.27 47
1151.35 52
1151.43 56
1151.50 59
1151.58 62
1151.66 63
1151.74 63
1151.82 61
1151.89 60
1151.97 58
1152.05 57
1152.13 56
1152.21 56
1152.28 57
1152.36 58
1152.44 58
1152.52 58
1152.59 58
1152.67 56
1152.75 55
1152.83 53
1152.91 52
1152.98 52
1153.06 52
1153.14 53
1153.22 54
1153.30 55
1153.37 56
1153.45 56
1153.53 56
1153.61 55
1153.68 53
1153.76 51
1153.84 49
1153.92 47
1154.00 46
1154.07 45
1154.15 44
1154.23 44
1154.31 44
1154.39 45
1154.46 45
1154.54 46
1154.62 46
1154.70 46
1154.78 46
1154.85 45
1154.93 44
1155.01 43
1155.09 41
1155.17 39
1155.24 37
1155.32 34
1155.40 32
1155.48 29
1155.56 26
1155.63 23
1155.71 20
1155.79 17
1155.87 16
1155.95 15
1156.02 15
1156.10 15
1156.18 16
1156.26 17
1156.34 19
1156.41 20
1156.49 20
1156.57 21
1156.65 21
1156.73 21
1156.80 21
1156.88 21
1156.96 21
1157.04 20
1157.12 20
1157.19 20
1157.27 19
1157.35 20
1157.43 20
1157.51 21
1157.58 21
1157.66 22
1157.74 23
1157.82 23
1157.90 24
1157.97 24
1158.05 24
1158.13 24
1158.21 24
1158.29 25
1158.36 25
1158.44 25
1158.52 24
1158.60 23
1158.68 22
1158.75 20
1158.83 18
1158.91 17
1158.99 17
1159.07 16
1159.15 16
1159.22 16
1159.30 16
1159.38 17
1159.46 17
1159.54 17
1159.61 17
1159.69 17
1159.77 16
1159.85 16
1159.93 15
1160.00 14
1160.08 14
1160.16 13
1160.24 13
1160.32 13
1160.40 13
1160.47 13
1160.55 13
1160.63 13
1160.71 13
1160.79 14
1160.86 15
1160.94 15
1161.02 15
1161.10 14
1161.18 13
1161.25 11
1161.33 10
1161.41 8
1161.49 7
1161.57 7
1161.65 7
1161.72 8
1161.80 9
1161.88 10
1161.96 11
1162.04 12
1162.11 12
1162.19 13
1162.27 14
1162.35 15
1162.43 17
1162.51 19
1162.58 20
1162.66 20
1162.74 19
1162.82 17
1162.90 15
1162.98 12
1163.05 10
1163.13 8
1163.21 7
1163.29 7
1163.37 8
1163.44 9
1163.52 10
1163.60 11
1163.68 11
1163.76 11
1163.84 11
1163.91 10
1163.99 9
1164.07 7
1164.15 5
1164.23 3
1164.31 1
1164.38 0
1164.46 0
1164.54 0
1164.62 0
1164.70 0
1164.78 0
1164.85 0
1164.93 0
1165.01 0
1165.09 0
1165.17 0
1165.25 1
1165.32 2
1165.40 3
1165.48 5
1165.56 6
1165.64 8
1165.71 10
1165.79 12
1165.87 13
1165.95 13
1166.03 13
1166.11 13
1166.18 13
1166.26 12
1166.34 12
1166.42 12
1166.50 12
1166.58 11
1166.65 10
1166.73 8
1166.81 7
1166.89 7
1166.97 7
1167.05 7
1167.13 8
1167.20 10
1167.28 11
1167.36 12
1167.44 12
1167.52 12
1167.60 11
1167.67 11
1167.75 11
1167.83 12
1167.91 14
1167.99 15
1168.07 16
1168.14 17
1168.22 17
1168.30 17
1168.38 16
1168.46 15
1168.54 14
1168.61 13
1168.69 12
1168.77 12
1168.85 11
1168.93 12
1169.01 13
1169.09 15
1169.16 17
1169.24 20
1169.32 22
1169.40 25
1169.48 26
1169.56 27
1169.63 27
1169.71 27
1169.79 28
1169.87 28
1169.95 28
1170.03 29
1170.10 29
1170.18 30
1170.26 29
1170.34 29
1170.42 28
1170.50 27
1170.58 27
1170.65 26
1170.73 26
1170.81 26
1170.89 25
1170.97 25
1171.05 24
1171.13 23
1171.20 22
1171.28 21
1171.36 19
1171.44 18
1171.52 17
1171.60 16
1171.67 16
1171.75 15
1171.83 14
1171.91 13
1171.99 12
1172.07 10
1172.15 9
1172.22 7
1172.30 5
1172.38 4
1172.46 3
1172.54 3
1172.62 4
1172.70 5
1172.77 6
1172.85 8
1172.93 9
1173.01 11
1173.09 12
1173.17 13
1173.25 13
1173.32 14
1173.40 14
1173.48 14
1173.56 14
1173.64 14
1173.72 13
1173.80 11
1173.87 10
1173.95 9
1174.03 8
1174.11 8
1174.19 9
1174.27 11
1174.35 12
1174.42 14
1174.50 15
1174.58 16
1174.66 16
1174.74 16
1174.82 16
1174.90 15
1174.97 15
1175.05 16
1175.13 17
1175.21 18
1175.29 19
1175.37 22
1175.45 25
1175.53 28
1175.60 31
1175.68 35
1175.76 37
1175.84 39
1175.92 39
1176.00 38
1176.08 37
1176.15 35
1176.23 33
1176.31 32
1176.39 32
1176.47 32
1176.55 33
1176.63 33
1176.71 34
1176.78 34
1176.86 34
1176.94 34
1177.02 34
1177.10 34
1177.18 34
1177.26 34
1177.34 34
1177.41 33
1177.49 32
1177.57 31
1177.65 30
1177.73 30
1177.81 29
1177.89 28
1177.96 28
1178.04 28
1178.12 27
1178.20 27
1178.28 25
1178.36 24
1178.44 22
1178.52 19
1178.59 16
1178.67 13
1178.75 10
1178.83 8
1178.91 6
1178.99 5
1179.07 4
1179.15 5
1179.22 6
1179.30 7
1179.38 9
1179.46 11
1179.54 13
1179.62 15
1179.70 17
1179.78 19
1179.86 20
1179.93 20
1180.01 20
1180.09 20
1180.17 19
1180.25 17
1180.33 16
1180.41 14
1180.49 12
1180.56 11
1180.64 10
1180.72 9
1180.80 9
1180.88 9
1180.96 9
1181.04 9
1181.12 9
1181.19 9
1181.27 8
1181.35 7
1181.43 7
1181.51 8
1181.59 9
1181.67 11
1181.75 14
1181.83 16
1181.90 17
1181.98 18
1182.06 18
1182.14 17
1182.22 15
1182.30 14
1182.38 12
1182.46 11
1182.54 11
1182.61 11
1182.69 11
1182.77 11
1182.85 12
1182.93 13
1183.01 15
1183.09 16
1183.17 18
1183.25 19
1183.32 21
1183.40 21
1183.48 22
1183.56 23
1183.64 24
1183.72 25
1183.80 26
1183.88 27
1183.96 28
1184.03 29
1184.11 29
1184.19 29
1184.27 28
1184.35 28
1184.43 27
1184.51 27
1184.59 27
1184.67 27
1184.75 28
1184.82 29
1184.90 32
1184.98 34
1185.06 38
1185.14 42
1185.22 46
1185.30 50
1185.38 54
1185.46 57
1185.54 60
1185.61 61
1185.69 62
1185.77 62
1185.85 62
1185.93 61
1186.01 60
1186.09 59
1186.17 58
1186.25 57
1186.33 57
1186.40 57
1186.48 56
1186.56 56
1186.64 54
1186.72 52
1186.80 49
1186.88 45
1186.96 41
1187.04 38
1187.12 34
1187.19 31
1187.27 29
1187.35 28
1187.43 26
1187.51 25
1187.59 24
1187.67 23
1187.75 22
1187.83 21
1187.91 20
1187.98 20
1188.06 19
1188.14 19
1188.22 19
1188.30 19
1188.38 19
1188.46 19
1188.54 19
1188.62 18
1188.70 17
1188.78 15
1188.85 14
1188.93 12
1189.01 11
1189.09 10
1189.17 9
1189.25 8
1189.33 8
1189.41 8
1189.49 8
1189.57 9
1189.65 10
1189.72 11
1189.80 13
1189.88 14
1189.96 15
1190.04 15
1190.12 16
1190.20 16
1190.28 17
1190.36 18
1190.44 19
1190.52 20
1190.60 22
1190.67 23
1190.75 25
1190.83 27
1190.91 27
1190.99 27
1191.07 27
1191.15 25
1191.23 23
1191.31 20
1191.39 17
1191.47 15
1191.55 13
1191.62 13
1191.70 13
1191.78 14
1191.86 15
1191.94 15
1192.02 15
1192.10 15
1192.18 14
1192.26 14
1192.34 13
1192.42 12
1192.50 12
1192.57 12
1192.65 12
1192.73 12
1192.81 13
1192.89 13
1192.97 13
1193.05 13
1193.13 12
1193.21 12
1193.29 12
1193.37 11
1193.45 11
1193.53 10
1193.61 9
1193.68 9
1193.76 9
1193.84 10
1193.92 11
1194.00 13
1194.08 15
1194.16 17
1194.24 19
1194.32 20
1194.40 21
1194.48 21
1194.56 21
1194.64 20
1194.71 18
1194.79 15
1194.87 13
1194.95 11
1195.03 8
1195.11 7
1195.19 5
1195.27 3
1195.35 2
1195.43 0
1195.51 0
1195.59 0
1195.67 0
1195.75 0
1195.83 0
1195.90 0
1195.98 0
1196.06 1
1196.14 3
1196.22 5
1196.30 6
1196.38 6
1196.46 7
1196.54 7
1196.62 7
1196.70 8
1196.78 10
1196.86 12
1196.94 14
1197.02 16
1197.09 17
1197.17 19
1197.25 20
1197.33 21
1197.41 22
1197.49 23
1197.57 25
1197.65 27
1197.73 29
1197.81 31
1197.89 32
1197.97 32
1198.05 31
1198.13 29
1198.21 27
1198.29 25
1198.36 24
1198.44 23
1198.52 23
1198.60 23
1198.68 24
1198.76 25
1198.84 26
1198.92 26
1199.00 26
1199.08 26
1199.16 25
1199.24 24
1199.32 23
1199.40 21
1199.48 20
1199.56 18
1199.64 17
1199.72 16
1199.79 15
1199.87 15
1199.95 14
1200.03 12
1200.11 11
1200.19 9
1200.27 8
1200.35 6
1200.43 6
1200.51 6
1200.59 7
1200.67 8
1200.75 9
1200.83 9
1200.91 8
1200.99 7
1201.07 6
1201.15 5
1201.23 5
1201.30 5
1201.38 5
1201.46 5
1201.54 5
1201.62 5
1201.70 4
1201.78 3
1201.86 2
1201.94 1
1202.02 0
1202.10 0
1202.18 0
1202.26 0
1202.34 0
1202.42 0
1202.50 1
1202.58 2
1202.66 2
1202.74 3
1202.82 4
1202.90 5
1202.98 5
1203.05 5
1203.13 5
1203.21 6
1203.29 6
1203.37 7
1203.45 7
1203.53 8
1203.61 9
1203.69 9
1203.77 10
1203.85 10
1203.93 9
1204.01 9
1204.09 9
1204.17 9
1204.25 9
1204.33 9
1204.41 9
1204.49 9
1204.57 9
1204.65 9
1204.73 10
1204.81 11
1204.89 12
1204.96 13
1205.04 13
1205.12 14
1205.20 14
1205.28 15
1205.36 15
1205.44 16
1205.52 16
1205.60 17
1205.68 17
1205.76 17
1205.84 17
1205.92 17
1206.00 18
1206.08 18
1206.16 17
1206.24 16
1206.32 14
1206.40 12
1206.48 10
1206.56 8
1206.64 6
1206.72 6
1206.80 5
1206.88 5
1206.96 5
1207.04 4
1207.12 3
1207.20 3
1207.28 2
1207.35 2
1207.43 3
1207.51 4
1207.59 7
1207.67 10
1207.75 13
1207.83 15
1207.91 15
1207.99 15
1208.07 14
1208.15 12
1208.23 9
1208.31 7
1208.39 6
1208.47 4
1208.55 4
1208.63 4
1208.71 4
1208.79 4
1208.87 4
1208.95 5
1209.03 5
1209.11 6
1209.19 7
1209.27 9
1209.35 12
1209.43 15
1209.51 18
1209.59 20
1209.67 23
1209.75 26
1209.83 28
1209.91 29
1209.99 31
1210.07 32
1210.15 33
1210.23 33
1210.31 33
1210.39 33
1210.47 32
1210.55 30
1210.63 27
1210.70 24
1210.78 20
1210.86 16
1210.94 13
1211.02 10
1211.10 9
1211.18 9
1211.26 9
1211.34 10
1211.42 11
1211.50 12
1211.58 12
1211.66 12
1211.74 12
1211.82 11
1211.90 12
1211.98 12
1212.06 13
1212.14 15
1212.22 17
1212.30 20
1212.38 22
1212.46 24
1212.54 25
1212.62 26
1212.70 27
1212.78 27
1212.86 26
1212.94 25
1213.02 24
1213.10 23
1213.18 21
1213.26 20
1213.34 19
1213.42 18
1213.50 18
1213.58 18
1213.66 19
1213.74 20
1213.82 21
1213.90 23
1213.98 25
1214.06 27
1214.14 28
1214.22 29
1214.30 29
1214.38 29
1214.46 29
1214.54 28
1214.62 27
1214.70 26
1214.78 25
1214.86 24
1214.94 23
1215.02 22
1215.10 22
1215.18 21
1215.26 20
1215.34 18
1215.42 16
1215.50 13
1215.58 11
1215.66 10
1215.74 11
1215.82 13
1215.90 16
1215.98 20
1216.06 24
1216.14 27
1216.22 28
1216.30 27
1216.38 25
1216.46 22
1216.54 19
1216.62 17
1216.70 15
1216.78 13
1216.86 13
1216.94 12
1217.02 12
1217.10 13
1217.18 13
1217.26 13
1217.34 14
1217.42 15
1217.50 16
1217.58 17
1217.66 17
1217.74 18
1217.82 19
1217.90 19
1217.98 19
1218.06 18
1218.14 18
1218.22 17
1218.30 17
1218.38 16
1218.46 16
1218.54 16
1218.62 16
1218.70 16
1218.78 16
1218.86 15
1218.94 14
1219.02 13
1219.10 11
1219.18 9
1219.26 7
1219.34 7
1219.42 8
1219.50 10
1219.58 12
1219.66 15
1219.74 18
1219.82 20
1219.90 20
1219.98 19
1220.06 18
1220.14 15
1220.22 13
1220.30 11
1220.38 9
1220.46 9
1220.54 9
1220.62 9
1220.70 10
1220.78 11
1220.86 12
1220.94 13
1221.02 13
1221.10 13
1221.18 13
1221.26 13
1221.34 13
1221.42 13
1221.50 14
1221.58 16
1221.66 18
1221.74 20
1221.82 23
1221.91 24
1221.99 26
1222.07 26
1222.15 26
1222.23 24
1222.31 22
1222.39 20
1222.47 18
1222.55 16
1222.63 14
1222.71 14
1222.79 14
1222.87 16
1222.95 17
1223.03 19
1223.11 20
1223.19 21
1223.27 20
1223.35 19
1223.43 18
1223.51 16
1223.59 14
1223.67 12
1223.75 10
1223.83 8
1223.91 7
1223.99 6
1224.07 5
1224.15 4
1224.23 3
1224.31 3
1224.39 4
1224.47 5
1224.55 7
1224.63 8
1224.71 10
1224.79 12
1224.87 13
1224.95 15
1225.03 17
1225.11 20
1225.20 23
1225.28 27
1225.36 29
1225.44 32
1225.52 33
1225.60 34
1225.68 34
1225.76 35
1225.84 36
1225.92 37
1226.00 39
1226.08 41
1226.16 43
1226.24 44
1226.32 44
1226.40 43
1226.48 41
1226.56 38
1226.64 35
1226.72 32
1226.80 29
1226.88 27
1226.96 25
1227.04 24
1227.12 24
1227.20 25
1227.28 27
1227.36 30
1227.44 33
1227.52 38
1227.61 43
1227.69 47
1227.77 51
1227.85 54
1227.93 55
1228.01 55
1228.09 53
1228.17 51
1228.25 48
1228.33 45
1228.41 43
1228.49 43
1228.57 43
1228.65 44
1228.73 46
1228.81 48
1228.89 49
1228.97 50
1229.05 51
1229.13 50
1229.21 49
1229.29 48
1229.37 46
1229.45 44
1229.53 42
1229.62 40
1229.70 39
1229.78 38
1229.86 39
1229.94 40
1230.02 41
1230.10 42
1230.18 42
1230.26 42
1230.34 41
1230.42 39
1230.50 38
1230.58 37
1230.66 37
1230.74 37
1230.82 38
1230.90 39
1230.98 39
1231.06 38
1231.14 37
1231.22 35
1231.30 33
1231.39 32
1231.47 31
1231.55 31
1231.63 32
1231.71 33
1231.79 34
1231.87 35
1231.95 35
1232.03 34
1232.11 32
1232.19 30
1232.27 28
1232.35 27
1232.43 25
1232.51 25
1232.59 25
1232.67 25
1232.75 25
1232.83 26
1232.92 27
1233.00 27
1233.08 27
1233.16 27
1233.24 27
1233.32 27
1233.40 27
1233.48 27
1233.56 26
1233.64 26
1233.72 25
1233.80 23
1233.88 21
1233.96 19
1234.04 16
1234.12 14
1234.20 11
1234.29 9
1234.37 7
1234.45 6
1234.53 6
1234.61 7
1234.69 7
1234.77 8
1234.85 7
1234.93 6
1235.01 5
1235.09 3
1235.17 1
1235.25 0
1235.33 0
1235.41 0
1235.49 0
1235.57 0
1235.66 0
1235.74 1
1235.82 1
1235.90 0
1235.98 0
1236.06 0
1236.14 0
1236.22 1
1236.30 3
1236.38 5
1236.46 8
1236.54 12
1236.62 15
1236.70 18
1236.78 20
1236.87 21
1236.95 21
1237.03 22
1237.11 22
1237.19 23
1237.27 25
1237.35 27
1237.43 29
1237.51 31
1237.59 33
1237.67 34
1237.75 35
1237.83 34
1237.91 34
1238.00 34
1238.08 35
1238.16 36
1238.24 38
1238.32 40
1238.40 41
1238.48 42
1238.56 43
1238.64 43
1238.72 42
1238.80 41
1238.88 40
1238.96 39
1239.04 39
1239.13 40
1239.21 42
1239.29 43
1239.37 43
1239.45 42
1239.53 41
1239.61 37
1239.69 34
1239.77 29
1239.85 25
1239.93 21
1240.01 18
1240.09 16
1240.18 15
1240.26 14
1240.34 14
1240.42 14
1240.50 14
1240.58 15
1240.66 15
1240.74 16
1240.82 17
1240.90 19
1240.98 19
1241.06 20
1241.14 20
1241.23 19
1241.31 18
1241.39 17
1241.47 17
1241.55 17
1241.63 18
1241.71 20
1241.79 23
1241.87 26
1241.95 29
1242.03 31
1242.11 34
1242.20 37
1242.28 39
1242.36 42
1242.44 44
1242.52 46
1242.60 47
1242.68 48
1242.76 48
1242.84 48
1242.92 46
1243.00 44
1243.09 42
1243.17 40
1243.25 39
1243.33 38
1243.41 39
1243.49 40
1243.57 43
1243.65 46
1243.73 49
1243.81 53
1243.89 56
1243.97 58
1244.06 59
1244.14 59
1244.22 58
1244.30 56
1244.38 54
1244.46 51
1244.54 47
1244.62 43
1244.70 39
1244.78 35
1244.87 30
1244.95 26
1245.03 23
1245.11 20
1245.19 19
1245.27 19
1245.35 20
1245.43 21
1245.51 22
1245.59 23
1245.67 24
1245.76 24
1245.84 24
1245.92 25
1246.00 25
1246.08 26
1246.16 28
1246.24 29
1246.32 30
1246.40 30
1246.48 30
1246.57 30
1246.65 29
1246.73 30
1246.81 31
1246.89 33
1246.97 35
1247.05 37
1247.13 39
1247.21 40
1247.29 41
1247.38 42
1247.46 43
1247.54 45
1247.62 49
1247.70 54
1247.78 60
1247.86 67
1247.94 72
1248.02 76
1248.10 78
1248.19 78
1248.27 75
1248.35 71
1248.43 66
1248.51 61
1248.59 56
1248.67 52
1248.75 49
1248.83 47
1248.92 44
1249.00 42
1249.08 40
1249.16 37
1249.24 35
1249.32 34
1249.40 34
1249.48 35
1249.56 38
1249.64 41
1249.73 45
1249.81 48
1249.89 51
1249.97 53
1250.05 53
1250.13 52
1250.21 50
1250.29 46
1250.37 41
1250.46 36
1250.54 30
1250.62 26
1250.70 22
1250.78 19
1250.86 19
1250.94 19
1251.02 22
1251.10 25
1251.19 29
1251.27 34
1251.35 39
1251.43 43
1251.51 48
1251.59 53
1251.67 58
1251.75 62
1251.84 65
1251.92 68
1252.00 70
1252.08 71
1252.16 70
1252.24 68
1252.32 65
1252.40 61
1252.48 58
1252.57 56
1252.65 56
1252.73 58
1252.81 61
1252.89 66
1252.97 71
1253.05 75
1253.13 79
1253.22 81
1253.30 82
1253.38 83
1253.46 83
1253.54 84
1253.62 84
1253.70 84
1253.78 83
1253.87 82
1253.95 80
1254.03 79
1254.11 77
1254.19 77
1254.27 77
1254.35 78
1254.43 78
1254.52 78
1254.60 76
1254.68 74
1254.76 71
1254.84 69
1254.92 66
1255.00 65
1255.08 63
1255.17 62
1255.25 59
1255.33 55
1255.41 51
1255.49 45
1255.57 39
1255.65 34
1255.73 31
1255.82 28
1255.90 27
1255.98 27
1256.06 28
1256.14 29
1256.22 31
1256.30 34
1256.38 37
1256.47 41
1256.55 45
1256.63 50
1256.71 54
1256.79 59
1256.87 62
1256.95 66
1257.04 68
1257.12 70
1257.20 71
1257.28 70
1257.36 69
1257.44 68
1257.52 66
1257.60 64
1257.69 62
1257.77 61
1257.85 60
1257.93 59
1258.01 59
1258.09 59
1258.17 59
1258.26 61
1258.34 62
1258.42 64
1258.50 65
1258.58 66
1258.66 66
1258.74 65
1258.83 64
1258.91 63
1258.99 63
1259.07 63
1259.15 65
1259.23 67
1259.31 69
1259.39 72
1259.48 74
1259.56 77
1259.64 78
1259.72 80
1259.80 81
1259.88 81
1259.96 81
1260.05 80
1260.13 78
1260.21 75
1260.29 72
1260.37 69
1260.45 65
1260.53 61
1260.62 57
1260.70 54
1260.78 50
1260.86 48
1260.94 46
1261.02 46
1261.11 46
1261.19 46
1261.27 46
1261.35 46
1261.43 44
1261.51 42
1261.59 39
1261.68 36
1261.76 33
1261.84 30
1261.92 29
1262.00 27
1262.08 26
1262.16 25
1262.25 25
1262.33 24
1262.41 24
1262.49 24
1262.57 25
1262.65 26
1262.73 28
1262.82 29
1262.90 31
1262.98 32
1263.06 32
1263.14 31
1263.22 29
1263.31 27
1263.39 24
1263.47 22
1263.55 21
1263.63 22
1263.71 23
1263.79 26
1263.88 29
1263.96 33
1264.04 37
1264.12 40
1264.20 43
1264.28 46
1264.37 48
1264.45 50
1264.53 52
1264.61 54
1264.69 54
1264.77 54
1264.86 53
1264.94 51
1265.02 48
1265.10 44
1265.18 40
1265.26 37
1265.34 34
1265.43 31
1265.51 30
1265.59 30
1265.67 32
1265.75 34
1265.83 37
1265.92 40
1266.00 43
1266.08 45
1266.16 46
1266.24 45
1266.32 43
1266.41 41
1266.49 39
1266.57 37
1266.65 37
1266.73 37
1266.81 38
1266.90 38
1266.98 38
1267.06 36
1267.14 34
1267.22 31
1267.30 28
1267.39 26
1267.47 25
1267.55 26
1267.63 29
1267.71 32
1267.79 36
1267.88 39
1267.96 42
1268.04 43
1268.12 42
1268.20 41
1268.28 38
1268.37 36
1268.45 34
1268.53 32
1268.61 32
1268.69 32
1268.77 33
1268.86 35
1268.94 38
1269.02 42
1269.10 46
1269.18 50
1269.26 53
1269.35 57
1269.43 59
1269.51 60
1269.59 62
1269.67 63
1269.75 66
1269.84 70
1269.92 75
1270.00 80
1270.08 85
1270.16 88
1270.25 90
1270.33 88
1270.41 84
1270.49 78
1270.57 72
1270.65 65
1270.74 60
1270.82 55
1270.90 52
1270.98 50
1271.06 50
1271.14 51
1271.23 53
1271.31 55
1271.39 56
1271.47 58
1271.55 58
1271.64 57
1271.72 56
1271.80 55
1271.88 54
1271.96 53
1272.04 52
1272.13 52
1272.21 52
1272.29 52
1272.37 52
1272.45 53
1272.54 54
1272.62 56
1272.70 58
1272.78 58
1272.86 58
1272.94 56
1273.03 53
1273.11 49
1273.19 44
1273.27 40
1273.35 36
1273.44 35
1273.52 36
1273.60 39
1273.68 44
1273.76 50
1273.85 56
1273.93 61
1274.01 65
1274.09 67
1274.17 67
1274.25 66
1274.34 63
1274.42 60
1274.50 55
1274.58 51
1274.66 47
1274.75 43
1274.83 40
1274.91 39
1274.99 40
1275.07 41
1275.16 45
1275.24 49
1275.32 53
1275.40 57
1275.48 61
1275.57 63
1275.65 65
1275.73 65
1275.81 65
1275.89 65
1275.97 64
1276.06 63
1276.14 61
1276.22 60
1276.30 58
1276.38 57
1276.47 56
1276.55 55
1276.63 54
1276.71 53
1276.79 53
1276.88 52
1276.96 52
1277.04 51
1277.12 51
1277.20 50
1277.29 49
1277.37 47
1277.45 45
1277.53 43
1277.61 39
1277.70 36
1277.78 32
1277.86 29
1277.94 26
1278.02 25
1278.11 24
1278.19 25
1278.27 25
1278.35 25
1278.43 25
1278.52 23
1278.60 21
1278.68 19
1278.76 17
1278.84 15
1278.93 13
1279.01 12
1279.09 11
1279.17 10
1279.25 8
1279.34 6
1279.42 4
1279.50 2
1279.58 0
1279.66 0
1279.75 0
1279.83 0
1279.91 0
1279.99 0
1280.08 0
1280.16 0
1280.24 0
1280.32 0
1280.40 2
1280.49 3
1280.57 5
1280.65 7
1280.73 9
1280.81 11
1280.90 14
1280.98 16
1281.06 18
1281.14 20
1281.22 22
1281.31 25
1281.39 28
1281.47 30
1281.55 33
1281.64 34
1281.72 34
1281.80 34
1281.88 32
1281.96 30
1282.05 28
1282.13 27
1282.21 26
1282.29 27
1282.37 29
1282.46 31
1282.54 35
1282.62 38
1282.70 40
1282.79 42
1282.87 42
1282.95 42
1283.03 41
1283.11 39
1283.20 37
1283.28 35
1283.36 33
1283.44 32
1283.52 31
1283.61 32
1283.69 34
1283.77 37
1283.85 41
1283.94 45
1284.02 49
1284.10 53
1284.18 57
1284.26 60
1284.35 64
1284.43 66
1284.51 67
1284.59 68
1284.68 67
1284.76 66
1284.84 65
1284.92 64
1285.00 65
1285.09 66
1285.17 68
1285.25 71
1285.33 73
1285.42 75
1285.50 77
1285.58 78
1285.66 79
1285.74 80
1285.83 82
1285.91 84
1285.99 86
1286.07 88
1286.16 90
1286.24 91
1286.32 91
1286.40 91
1286.48 91
1286.57 90
1286.65 90
1286.73 90
1286.81 91
1286.90 93
1286.98 95
1287.06 98
1287.14 100
1287.23 102
1287.31 103
1287.39 102
1287.47 101
1287.55 99
1287.64 97
1287.72 94
1287.80 91
1287.88 88
1287.97 84
1288.05 81
1288.13 77
1288.21 74
1288.30 73
1288.38 72
1288.46 73
1288.54 74
1288.63 74
1288.71 74
1288.79 74
1288.87 72
1288.95 71
1289.04 70
1289.12 70
1289.20 70
1289.28 72
1289.37 73
1289.45 75
1289.53 76
1289.61 77
1289.70 77
1289.78 77
1289.86 75
1289.94 73
1290.03 71
1290.11 68
1290.19 66
1290.27 63
1290.35 61
1290.44 60
1290.52 60
1290.60 61
1290.68 63
1290.77 66
1290.85 68
1290.93 69
1291.01 69
1291.10 68
1291.18 64
1291.26 59
1291.34 53
1291.43 46
1291.51 41
1291.59 36
1291.67 33
1291.76 30
1291.84 28
1291.92 26
1292.00 23
1292.09 21
1292.17 18
1292.25 15
1292.33 12
1292.42 10
1292.50 8
1292.58 6
1292.66 5
1292.75 4
1292.83 3
1292.91 2
1292.99 0
1293.08 0
1293.16 0
1293.24 0
1293.32 0
1293.41 0
1293.49 0
1293.57 0
1293.65 0
1293.74 2
1293.82 5
1293.90 8
1293.98 12
1294.07 16
1294.15 19
1294.23 21
1294.31 23
1294.40 25
1294.48 27
1294.56 30
1294.64 33
1294.73 38
1294.81 44
1294.89 48
1294.97 51
1295.06 52
1295.14 51
1295.22 48
1295.30 44
1295.39 40
1295.47 38
1295.55 36
1295.63 37
1295.72 38
1295.80 41
1295.88 43
1295.96 45
1296.05 45
1296.13 45
1296.21 43
1296.29 41
1296.38 39
1296.46 37
1296.54 35
1296.63 35
1296.71 35
1296.79 36
1296.87 38
1296.96 40
1297.04 42
1297.12 43
1297.20 44
1297.29 43
1297.37 42
1297.45 40
1297.53 36
1297.62 33
1297.70 29
1297.78 27
1297.86 25
1297.95 24
1298.03 25
1298.11 28
1298.20 31
1298.28 35
1298.36 39
1298.44 42
1298.53 44
1298.61 44
1298.69 44
1298.77 44
1298.86 43
1298.94 43
1299.02 44
1299.10 45
1299.19 47
1299.27 49
1299.35 51
1299.44 52
1299.52 54
1299.60 56
1299.68 58
1299.77 61
1299.85 64
1299.93 68
1300.01 72
1300.10 76
1300.18 78
1300.26 79
1300.34 78
1300.43 75
1300.51 72
1300.59 68
1300.68 64
1300.76 61
1300.84 59
1300.92 59
1301.01 59
1301.09 61
1301.17 62
1301.26 63
1301.34 62
1301.42 60
1301.50 58
1301.59 56
1301.67 54
1301.75 54
1301.83 54
1301.92 56
1302.00 58
1302.08 60
1302.17 63
1302.25 66
1302.33 69
1302.41 73
1302.50 77
1302.58 82
1302.66 87
1302.74 92
1302.83 95
1302.91 97
1302.99 98
1303.08 97
1303.16 97
1303.24 96
1303.32 97
1303.41 100
1303.49 104
1303.57 108
1303.66 113
1303.74 116
1303.82 118
1303.90 119
1303.99 117
1304.07 115
1304.15 112
1304.24 108
1304.32 104
1304.40 100
1304.48 96
1304.57 92
1304.65 89
1304.73 87
1304.82 87
1304.90 87
1304.98 89
1305.06 90
1305.15 91
1305.23 92
1305.31 91
1305.40 90
1305.48 88
1305.56 86
1305.64 84
1305.73 82
1305.81 79
1305.89 76
1305.98 72
1306.06 67
1306.14 62
1306.22 57
1306.31 54
1306.39 52
1306.47 54
1306.56 58
1306.64 64
1306.72 72
1306.81 79
1306.89 85
1306.97 89
1307.05 90
1307.14 89
1307.22 86
1307.30 82
1307.39 79
1307.47 77
1307.55 76
1307.63 77
1307.72 79
1307.80 81
1307.88 84
1307.97 86
1308.05 88
1308.13 89
1308.22 90
1308.30 90
1308.38 91
1308.46 91
1308.55 92
1308.63 91
1308.71 90
1308.80 88
1308.88 83
1308.96 77
1309.05 69
1309.13 61
1309.21 52
1309.29 43
1309.38 36
1309.46 30
1309.54 25
1309.63 22
1309.71 21
1309.79 20
1309.88 22
1309.96 24
1310.04 27
1310.12 30
1310.21 35
1310.29 40
1310.37 45
1310.46 49
1310.54 54
1310.62 58
1310.71 60
1310.79 62
1310.87 62
1310.95 62
1311.04 62
1311.12 62
1311.20 61
1311.29 62
1311.37 62
1311.45 61
1311.54 60
1311.62 59
1311.70 57
1311.79 55
1311.87 53
1311.95 52
1312.03 52
1312.12 52
1312.20 51
1312.28 50
1312.37 47
1312.45 43
1312.53 37
1312.62 31
1312.70 25
1312.78 21
1312.87 19
1312.95 19
1313.03 22
1313.12 27
1313.20 35
1313.28 43
1313.36 53
1313.45 63
1313.53 72
1313.61 80
1313.70 86
1313.78 90
1313.86 92
1313.95 93
1314.03 93
1314.11 92
1314.20 91
1314.28 91
1314.36 90
1314.45 88
1314.53 86
1314.61 83
1314.70 79
1314.78 76
1314.86 73
1314.94 71
1315.03 70
1315.11 70
1315.19 70
1315.28 71
1315.36 72
1315.44 72
1315.53 72
1315.61 70
1315.69 68
1315.78 64
1315.86 60
1315.94 54
1316.03 49
1316.11 43
1316.19 40
1316.28 38
1316.36 39
1316.44 41
1316.53 45
1316.61 50
1316.69 54
1316.78 58
1316.86 61
1316.94 64
1317.03 67
1317.11 68
1317.19 69
1317.27 70
1317.36 69
1317.44 68
1317.52 67
1317.61 66
1317.69 65
1317.77 65
1317.86 67
1317.94 69
1318.02 72
1318.11 75
1318.19 77
1318.27 77
1318.36 76
1318.44 73
1318.52 70
1318.61 66
1318.69 62
1318.77 59
1318.86 57
1318.94 56
1319.02 56
1319.11 57
1319.19 58
1319.27 60
1319.36 61
1319.44 62
1319.52 62
1319.61 62
1319.69 61
1319.77 61
1319.86 61
1319.94 63
1320.02 65
1320.11 69
1320.19 72
1320.27 76
1320.36 78
1320.44 79
1320.52 78
1320.61 75
1320.69 70
1320.77 65
1320.86 60
1320.94 57
1321.02 55
1321.11 56
1321.19 60
1321.27 66
1321.36 74
1321.44 83
1321.52 91
1321.61 97
1321.69 101
1321.77 102
1321.86 102
1321.94 100
1322.02 98
1322.11 96
1322.19 94
1322.28 92
1322.36 92
1322.44 91
1322.53 91
1322.61 92
1322.69 93
1322.78 94
1322.86 95
1322.94 96
1323.03 98
1323.11 102
1323.19 106
1323.28 113
1323.36 120
1323.44 130
1323.53 142
1323.61 155
1323.69 169
1323.78 184
1323.86 198
1323.94 212
1324.03 224
1324.11 235
1324.19 244
1324.28 250
1324.36 255
1324.44 257
1324.53 258
1324.61 257
1324.70 255
1324.78 254
1324.86 252
1324.95 252
1325.03 252
1325.11 253
1325.20 255
1325.28 257
1325.36 258
1325.45 257
1325.53 254
1325.61 248
1325.70 240
1325.78 230
1325.86 221
1325.95 211
1326.03 202
1326.11 193
1326.20 186
1326.28 179
1326.37 172
1326.45 164
1326.53 157
1326.62 150
1326.70 145
1326.78 140
1326.87 136
1326.95 133
1327.03 131
1327.12 128
1327.20 125
1327.28 122
1327.37 120
1327.45 117
1327.54 115
1327.62 112
1327.70 109
1327.79 104
1327.87 98
1327.95 91
1328.04 84
1328.12 77
1328.20 72
1328.29 69
1328.37 68
1328.46 67
1328.54 66
1328.62 65
1328.71 62
1328.79 59
1328.87 57
1328.96 55
1329.04 54
1329.12 55
1329.21 58
1329.29 61
1329.37 63
1329.46 64
1329.54 64
1329.63 61
1329.71 57
1329.79 51
1329.88 45
1329.96 38
1330.04 33
1330.13 29
1330.21 28
1330.30 29
1330.38 32
1330.46 36
1330.55 40
1330.63 44
1330.71 46
1330.80 47
1330.88 45
1330.96 42
1331.05 38
1331.13 35
1331.22 34
1331.30 36
1331.38 41
1331.47 49
1331.55 59
1331.63 70
1331.72 82
1331.80 94
1331.89 104
1331.97 114
1332.05 121
1332.14 126
1332.22 128
1332.30 129
1332.39 127
1332.47 123
1332.56 116
1332.64 107
1332.72 97
1332.81 88
1332.89 79
1332.97 73
1333.06 68
1333.14 67
1333.23 67
1333.31 69
1333.39 71
1333.48 73
1333.56 75
1333.64 75
1333.73 75
1333.81 75
1333.90 74
1333.98 74
1334.06 73
1334.15 71
1334.23 69
1334.31 68
1334.40 66
1334.48 65
1334.57 65
1334.65 65
1334.73 67
1334.82 69
1334.90 70
1334.98 71
1335.07 71
1335.15 69
1335.24 67
1335.32 65
1335.40 63
1335.49 62
1335.57 61
1335.66 62
1335.74 64
1335.82 66
1335.91 69
1335.99 73
1336.07 76
1336.16 79
1336.24 80
1336.33 80
1336.41 78
1336.49 75
1336.58 70
1336.66 64
1336.75 59
1336.83 54
1336.91 50
1337.00 48
1337.08 47
1337.16 47
1337.25 48
1337.33 49
1337.42 50
1337.50 51
1337.58 52
1337.67 51
1337.75 50
1337.84 48
1337.92 44
1338.00 41
1338.09 36
1338.17 32
1338.26 29
1338.34 28
1338.42 27
1338.51 27
1338.59 29
1338.68 31
1338.76 34
1338.84 36
1338.93 39
1339.01 41
1339.09 42
1339.18 43
1339.26 44
1339.35 43
1339.43 43
1339.51 43
1339.60 44
1339.68 45
1339.77 47
1339.85 51
1339.93 54
1340.02 59
1340.10 63
1340.19 68
1340.27 72
1340.35 75
1340.44 76
1340.52 77
1340.61 76
1340.69 74
1340.77 70
1340.86 67
1340.94 63
1341.03 61
1341.11 59
1341.19 59
1341.28 60
1341.36 62
1341.45 65
1341.53 69
1341.61 74
1341.70 80
1341.78 85
1341.87 89
1341.95 90
1342.03 89
1342.12 85
1342.20 79
1342.29 72
1342.37 63
1342.45 55
1342.54 48
1342.62 42
1342.71 38
1342.79 35
1342.88 34
1342.96 33
1343.04 33
1343.13 32
1343.21 32
1343.30 31
1343.38 30
1343.46 30
1343.55 32
1343.63 36
1343.72 43
1343.80 52
1343.88 62
1343.97 72
1344.05 80
1344.14 84
1344.22 86
1344.30 85
1344.39 82
1344.47 79
1344.56 76
1344.64 74
1344.73 73
1344.81 73
1344.89 75
1344.98 76
1345.06 77
1345.15 77
1345.23 76
1345.31 74
1345.40 72
1345.48 70
1345.57 68
1345.65 67
1345.73 68
1345.82 69
1345.90 72
1345.99 75
1346.07 78
1346.16 80
1346.24 82
1346.32 84
1346.41 84
1346.49 84
1346.58 83
1346.66 82
1346.74 81
1346.83 81
1346.91 80
1347.00 79
1347.08 78
1347.17 76
1347.25 75
1347.33 74
1347.42 73
1347.50 72
1347.59 72
1347.67 71
1347.76 70
1347.84 69
1347.92 67
1348.01 66
1348.09 65
1348.18 65
1348.26 65
1348.34 66
1348.43 67
1348.51 68
1348.60 68
1348.68 67
1348.77 66
1348.85 65
1348.93 65
1349.02 66
1349.10 69
1349.19 73
1349.27 75
1349.36 77
1349.44 77
1349.52 74
1349.61 71
1349.69 65
1349.78 60
1349.86 55
1349.95 51
1350.03 48
1350.11 46
1350.20 45
1350.28 46
1350.37 47
1350.45 49
1350.54 52
1350.62 55
1350.70 58
1350.79 60
1350.87 60
1350.96 58
1351.04 54
1351.13 49
1351.21 43
1351.29 36
1351.38 31
1351.46 27
1351.55 24
1351.63 23
1351.72 23
1351.80 24
1351.88 25
1351.97 26
1352.05 27
1352.14 29
1352.22 31
1352.31 33
1352.39 35
1352.48 37
1352.56 39
1352.64 39
1352.73 39
1352.81 39
1352.90 37
1352.98 36
1353.07 35
1353.15 35
1353.23 34
1353.32 34
1353.40 34
1353.49 33
1353.57 30
1353.66 27
1353.74 23
1353.83 18
1353.91 14
1353.99 10
1354.08 7
1354.16 6
1354.25 5
1354.33 6
1354.42 6
1354.50 5
1354.59 4
1354.67 2
1354.75 0
1354.84 0
1354.92 0
1355.01 0
1355.09 0
1355.18 0
1355.26 0
1355.35 0
1355.43 2
1355.51 5
1355.60 8
1355.68 11
1355.77 12
1355.85 13
1355.94 12
1356.02 12
1356.11 11
1356.19 10
1356.27 10
1356.36 9
1356.44 10
1356.53 11
1356.61 13
1356.70 15
1356.78 19
1356.87 23
1356.95 27
1357.03 31
1357.12 34
1357.20 39
1357.29 45
1357.37 53
1357.46 63
1357.54 74
1357.63 85
1357.71 95
1357.80 103
1357.88 107
1357.96 108
1358.05 106
1358.13 104
1358.22 101
1358.30 99
1358.39 99
1358.47 98
1358.56 97
1358.64 96
1358.73 93
1358.81 89
1358.89 86
1358.98 85
1359.06 85
1359.15 87
1359.23 91
1359.32 95
1359.40 98
1359.49 99
1359.57 99
1359.66 96
1359.74 93
1359.83 89
1359.91 87
1359.99 86
1360.08 88
1360.16 91
1360.25 96
1360.33 101
1360.42 106
1360.50 110
1360.59 113
1360.67 115
1360.76 116
1360.84 116
1360.93 116
1361.01 115
1361.09 114
1361.18 114
1361.26 114
1361.35 114
1361.43 114
1361.52 113
1361.60 111
1361.69 108
1361.77 104
1361.86 100
1361.94 95
1362.03 90
1362.11 85
1362.19 78
1362.28 71
1362.36 64
1362.45 57
1362.53 50
1362.62 43
1362.70 39
1362.79 35
1362.87 33
1362.96 32
1363.04 32
1363.13 32
1363.21 33
1363.30 33
1363.38 34
1363.47 35
1363.55 37
1363.63 38
1363.72 40
1363.80 42
1363.89 43
1363.97 43
1364.06 43
1364.14 42
1364.23 41
1364.31 39
1364.40 37
1364.48 34
1364.57 31
1364.65 27
1364.74 24
1364.82 22
1364.91 22
1364.99 23
1365.07 26
1365.16 31
1365.24 36
1365.33 40
1365.41 44
1365.50 46
1365.58 47
1365.67 46
1365.75 44
1365.84 40
1365.92 36
1366.01 32
1366.09 30
1366.18 28
1366.26 28
1366.35 30
1366.43 32
1366.52 35
1366.60 36
1366.69 37
1366.77 36
1366.86 35
1366.94 33
1367.02 30
1367.11 28
1367.19 27
1367.28 27
1367.36 27
1367.45 28
1367.53 29
1367.62 31
1367.70 32
1367.79 32
1367.87 32
1367.96 31
1368.04 29
1368.13 27
1368.21 25
1368.30 21
1368.38 18
1368.47 14
1368.55 11
1368.64 7
1368.72 5
1368.81 3
1368.89 3
1368.98 3
1369.06 4
1369.15 6
1369.23 7
1369.32 8
1369.40 9
1369.49 8
1369.57 7
1369.66 6
1369.74 4
1369.83 3
1369.91 1
1370.00 0
1370.08 0
1370.17 0
1370.25 0
1370.33 0
1370.42 0
1370.50 2
1370.59 8
1370.67 14
1370.76 20
1370.84 25
1370.93 26
1371.01 26
1371.10 24
1371.18 22
1371.27 20
1371.35 20
1371.44 22
1371.52 23
1371.61 24
1371.69 24
1371.78 21
1371.86 16
1371.95 10
1372.03 4
1372.12 0
1372.20 0
1372.29 0
1372.37 0
1372.46 0
1372.54 0
1372.63 0
1372.71 0
1372.80 0
1372.88 1
1372.97 4
1373.05 7
1373.14 12
1373.22 19
1373.31 29
1373.39 41
1373.48 53
1373.56 65
1373.65 74
1373.73 80
1373.82 83
1373.90 82
1373.99 79
1374.07 76
1374.16 72
1374.24 70
1374.33 69
1374.41 70
1374.50 72
1374.58 74
1374.67 76
1374.75 77
1374.84 79
1374.92 81
1375.01 83
1375.09 85
1375.18 87
1375.26 89
1375.35 90
1375.43 89
1375.52 87
1375.60 84
1375.69 79
1375.78 74
1375.86 69
1375.95 65
1376.03 63
1376.12 63
1376.20 66
1376.29 71
1376.37 79
1376.46 87
1376.54 97
1376.63 106
1376.71 115
1376.80 124
1376.88 132
1376.97 138
1377.05 143
1377.14 146
1377.22 148
1377.31 148
1377.39 147
1377.48 145
1377.56 143
1377.65 142
1377.73 141
1377.82 140
1377.90 138
1377.99 136
1378.07 132
1378.16 126
1378.24 119
1378.33 111
1378.41 103
1378.50 96
1378.58 91
1378.67 87
1378.75 85
1378.84 84
1378.93 83
1379.01 82
1379.10 78
1379.18 74
1379.27 68
1379.35 61
1379.44 55
1379.52 50
1379.61 47
1379.69 45
1379.78 45
1379.86 46
1379.95 48
1380.03 50
1380.12 53
1380.20 57
1380.29 61
1380.37 67
1380.46 73
1380.54 80
1380.63 85
1380.71 90
1380.80 92
1380.89 93
1380.97 91
1381.06 88
1381.14 85
1381.23 83
1381.31 83
1381.40 84
1381.48 87
1381.57 90
1381.65 94
1381.74 96
1381.82 97
1381.91 97
1381.99 96
1382.08 93
1382.16 90
1382.25 87
1382.33 83
1382.42 79
1382.51 74
1382.59 68
1382.68 63
1382.76 58
1382.85 55
1382.93 53
1383.02 55
1383.10 59
1383.19 65
1383.27 73
1383.36 80
1383.44 86
1383.53 90
1383.61 91
1383.70 91
1383.78 88
1383.87 84
1383.96 80
1384.04 76
1384.13 73
1384.21 69
1384.30 66
1384.38 63
1384.47 60
1384.55 56
1384.64 51
1384.72 47
1384.81 42
1384.89 37
1384.98 33
1385.07 29
1385.15 27
1385.24 25
1385.32 24
1385.41 23
1385.49 22
1385.58 19
1385.66 16
1385.75 11
1385.83 6
1385.92 1
1386.00 0
1386.09 0
1386.18 0
1386.26 0
1386.35 0
1386.43 0
1386.52 0
1386.60 0
1386.69 5
1386.77 12
1386.86 18
1386.94 23
1387.03 26
1387.12 28
1387.20 28
1387.29 28
1387.37 28
1387.46 28
1387.54 28
1387.63 29
1387.71 31
1387.80 32
1387.88 35
1387.97 38
1388.06 41
1388.14 46
1388.23 51
1388.31 55
1388.40 59
1388.48 62
1388.57 62
1388.65 61
1388.74 59
1388.82 55
1388.91 52
1389.00 50
1389.08 48
1389.17 48
1389.25 49
1389.34 51
1389.42 53
1389.51 56
1389.59 59
1389.68 63
1389.76 68
1389.85 72
1389.94 75
1390.02 77
1390.11 78
1390.19 77
1390.28 75
1390.36 74
1390.45 72
1390.53 71
1390.62 69
1390.71 68
1390.79 66
1390.88 64
1390.96 61
1391.05 58
1391.13 55
1391.22 51
1391.30 49
1391.39 47
1391.48 46
1391.56 45
1391.65 44
1391.73 44
1391.82 44
1391.90 45
1391.99 46
1392.07 49
1392.16 52
1392.25 56
1392.33 60
1392.42 63
1392.50 64
1392.59 65
1392.67 64
1392.76 63
1392.85 62
1392.93 62
1393.02 63
1393.10 65
1393.19 67
1393.27 69
1393.36 70
1393.44 71
1393.53 71
1393.62 70
1393.70 68
1393.79 65
1393.87 61
1393.96 58
1394.04 54
1394.13 52
1394.22 50
1394.30 49
1394.39 49
1394.47 50
1394.56 51
1394.64 51
1394.73 51
1394.82 51
1394.90 50
1394.99 48
1395.07 47
1395.16 45
1395.24 44
1395.33 43
1395.41 43
1395.50 44
1395.59 47
1395.67 51
1395.76 56
1395.84 61
1395.93 64
1396.01 66
1396.10 65
1396.19 62
1396.27 57
1396.36 51
1396.44 45
1396.53 38
1396.61 33
1396.70 29
1396.79 28
1396.87 29
1396.96 34
1397.04 42
1397.13 52
1397.22 62
1397.30 71
1397.39 78
1397.47 82
1397.56 82
1397.64 79
1397.73 74
1397.82 68
1397.90 62
1397.99 57
1398.07 54
1398.16 52
1398.24 51
1398.33 51
1398.42 51
1398.50 50
1398.59 50
1398.67 48
1398.76 47
1398.84 46
1398.93 47
1399.02 49
1399.10 54
1399.19 61
1399.27 70
1399.36 80
1399.45 90
1399.53 98
1399.62 103
1399.70 106
1399.79 106
1399.87 104
1399.96 101
1400.05 97
1400.13 92
1400.22 88
1400.30 83
1400.39 78
1400.48 73
1400.56 68
1400.65 65
1400.73 63
1400.82 63
1400.90 64
1400.99 66
1401.08 68
1401.16 69
1401.25 68
1401.33 66
1401.42 62
1401.51 58
1401.59 53
1401.68 50
1401.76 47
1401.85 46
1401.94 46
1402.02 46
1402.11 45
1402.19 44
1402.28 42
1402.36 40
1402.45 36
1402.54 33
1402.62 29
1402.71 26
1402.79 23
1402.88 22
1402.97 21
1403.05 22
1403.14 24
1403.22 28
1403.31 32
1403.40 37
1403.48 41
1403.57 46
1403.65 50
1403.74 54
1403.83 58
1403.91 63
1404.00 67
1404.08 71
1404.17 75
1404.26 78
1404.34 79
1404.43 79
1404.51 77
1404.60 74
1404.69 70
1404.77 65
1404.86 60
1404.94 57
1405.03 55
1405.12 54
1405.20 55
1405.29 56
1405.37 58
1405.46 60
1405.55 62
1405.63 63
1405.72 64
1405.80 65
1405.89 66
1405.98 68
1406.06 69
1406.15 71
1406.23 73
1406.32 76
1406.41 78
1406.49 80
1406.58 81
1406.66 82
1406.75 82
1406.84 81
1406.92 80
1407.01 79
1407.09 77
1407.18 76
1407.27 74
1407.35 72
1407.44 71
1407.52 70
1407.61 69
1407.70 70
1407.78 72
1407.87 75
1407.95 79
1408.04 83
1408.13 88
1408.21 92
1408.30 97
1408.38 102
1408.47 107
1408.56 113
1408.64 118
1408.73 124
1408.82 128
1408.90 131
1408.99 132
1409.07 131
1409.16 128
1409.25 123
1409.33 116
1409.42 109
1409.50 103
1409.59 97
1409.68 94
1409.76 93
1409.85 95
1409.93 98
1410.02 103
1410.11 109
1410.19 114
1410.28 119
1410.37 124
1410.45 127
1410.54 130
1410.62 133
1410.71 135
1410.80 136
1410.88 136
1410.97 134
1411.05 132
1411.14 129
1411.23 126
1411.31 123
1411.40 122
1411.49 123
1411.57 125
1411.66 129
1411.74 132
1411.83 136
1411.92 138
1412.00 139
1412.09 138
1412.18 135
1412.26 132
1412.35 128
1412.43 124
1412.52 122
1412.61 121
1412.69 122
1412.78 124
1412.86 127
1412.95 129
1413.04 132
1413.12 133
1413.21 134
1413.30 134
1413.38 132
1413.47 130
1413.55 127
1413.64 123
1413.73 118
1413.81 113
1413.90 109
1413.99 106
1414.07 104
1414.16 104
1414.24 106
1414.33 110
1414.42 115
1414.50 121
1414.59 126
1414.68 131
1414.76 134
1414.85 135
1414.94 133
1415.02 129
1415.11 123
1415.19 116
1415.28 109
1415.37 103
1415.45 99
1415.54 96
1415.63 95
1415.71 94
1415.80 93
1415.88 92
1415.97 90
1416.06 88
1416.14 85
1416.23 82
1416.32 79
1416.40 78
1416.49 78
1416.58 79
1416.66 80
1416.75 82
1416.83 84
1416.92 84
1417.01 83
1417.09 81
1417.18 77
1417.27 74
1417.35 71
1417.44 70
1417.53 71
1417.61 75
1417.70 81
1417.78 88
1417.87 96
1417.96 103
1418.04 109
1418.13 114
1418.22 117
1418.30 118
1418.39 117
1418.48 116
1418.56 113
1418.65 110
1418.73 107
1418.82 104
1418.91 101
1418.99 97
1419.08 91
1419.17 85
1419.25 79
1419.34 71
1419.43 65
1419.51 61
1419.60 59
1419.69 61
1419.77 65
1419.86 72
1419.94 79
1420.03 85
1420.12 89
1420.20 92
1420.29 95
1420.38 98
1420.46 103
1420.55 109
1420.64 118
1420.72 126
1420.81 134
1420.90 139
1420.98 141
1421.07 140
1421.15 136
1421.24 130
1421.33 124
1421.41 118
1421.50 114
1421.59 110
1421.67 108
1421.76 106
1421.85 106
1421.93 108
1422.02 110
1422.11 112
1422.19 115
1422.28 118
1422.37 120
1422.45 120
1422.54 120
1422.63 119
1422.71 117
1422.80 115
1422.89 113
1422.97 111
1423.06 109
1423.14 107
1423.23 104
1423.32 100
1423.40 95
1423.49 89
1423.58 82
1423.66 75
1423.75 69
1423.84 64
1423.92 61
1424.01 59
1424.10 59
1424.18 61
1424.27 64
1424.36 68
1424.44 73
1424.53 78
1424.62 85
1424.70 91
1424.79 97
1424.88 103
1424.96 108
1425.05 113
1425.14 117
1425.22 122
1425.31 127
1425.40 132
1425.48 138
1425.57 142
1425.66 146
1425.74 149
1425.83 150
1425.92 151
1426.00 151
1426.09 152
1426.18 153
1426.26 157
1426.35 161
1426.44 167
1426.52 172
1426.61 178
1426.70 182
1426.78 184
1426.87 184
1426.96 181
1427.04 176
1427.13 168
1427.22 158
1427.30 148
1427.39 138
1427.48 130
1427.56 124
1427.65 120
1427.74 118
1427.82 117
1427.91 118
1428.00 119
1428.08 120
1428.17 122
1428.26 123
1428.34 126
1428.43 128
1428.52 131
1428.60 133
1428.69 135
1428.78 136
1428.86 134
1428.95 130
1429.04 123
1429.12 114
1429.21 104
1429.30 94
1429.38 86
1429.47 82
1429.56 81
1429.64 83
1429.73 88
1429.82 94
1429.90 99
1429.99 102
1430.08 103
1430.16 103
1430.25 101
1430.34 99
1430.42 98
1430.51 99
1430.60 100
1430.68 102
1430.77 104
1430.86 105
1430.94 105
1431.03 104
1431.12 102
1431.20 99
1431.29 96
1431.38 93
1431.46 92
1431.55 91
1431.64 93
1431.73 96
1431.81 101
1431.90 107
1431.99 114
1432.07 122
1432.16 129
1432.25 135
1432.33 139
1432.42 143
1432.51 145
1432.59 147
1432.68 148
1432.77 148
1432.85 147
1432.94 145
1433.03 142
1433.11 139
1433.20 135
1433.29 132
1433.37 131
1433.46 132
1433.55 135
1433.64 139
1433.72 144
1433.81 148
1433.90 151
1433.98 152
1434.07 153
1434.16 154
1434.24 155
1434.33 158
1434.42 161
1434.50 165
1434.59 168
1434.68 168
1434.76 167
1434.85 163
1434.94 159
1435.03 155
1435.11 151
1435.20 149
1435.29 148
1435.37 147
1435.46 147
1435.55 147
1435.63 147
1435.72 146
1435.81 145
1435.89 144
1435.98 143
1436.07 141
1436.16 138
1436.24 133
1436.33 126
1436.42 117
1436.50 106
1436.59 95
1436.68 85
1436.76 77
1436.85 71
1436.94 68
1437.02 69
1437.11 71
1437.20 75
1437.29 80
1437.37 85
1437.46 91
1437.55 95
1437.63 99
1437.72 102
1437.81 104
1437.89 106
1437.98 107
1438.07 109
1438.16 111
1438.24 113
1438.33 115
1438.42 117
1438.50 117
1438.59 116
1438.68 112
1438.76 107
1438.85 101
1438.94 94
1439.03 88
1439.11 85
1439.20 83
1439.29 83
1439.37 85
1439.46 88
1439.55 90
1439.64 93
1439.72 94
1439.81 93
1439.90 90
1439.98 86
1440.07 82
1440.16 79
1440.24 76
1440.33 76
1440.42 77
1440.51 78
1440.59 80
1440.68 80
1440.77 80
1440.85 79
1440.94 77
1441.03 75
1441.12 72
1441.20 70
1441.29 66
1441.38 62
1441.46 57
1441.55 51
1441.64 45
1441.72 38
1441.81 32
1441.90 26
1441.99 21
1442.07 17
1442.16 13
1442.25 9
1442.33 6
1442.42 4
1442.51 2
1442.60 2
1442.68 1
1442.77 2
1442.86 2
1442.94 2
1443.03 2
1443.12 1
1443.21 0
1443.29 0
1443.38 0
1443.47 0
1443.55 0
1443.64 0
1443.73 4
1443.82 11
1443.90 20
1443.99 29
1444.08 37
1444.16 44
1444.25 50
1444.34 54
1444.43 57
1444.51 59
1444.60 61
1444.69 62
1444.78 64
1444.86 64
1444.95 62
1445.04 60
1445.12 55
1445.21 50
1445.30 45
1445.39 40
1445.47 37
1445.56 36
1445.65 36
1445.73 38
1445.82 42
1445.91 46
1446.00 50
1446.08 55
1446.17 59
1446.26 62
1446.34 64
1446.43 65
1446.52 66
1446.61 66
1446.69 67
1446.78 69
1446.87 73
1446.96 78
1447.04 84
1447.13 92
1447.22 100
1447.30 106
1447.39 111
1447.48 114
1447.57 115
1447.65 114
1447.74 113
1447.83 112
1447.92 111
1448.00 112
1448.09 113
1448.18 114
1448.27 114
1448.35 113
1448.44 110
1448.53 105
1448.61 98
1448.70 90
1448.79 81
1448.88 74
1448.96 69
1449.05 66
1449.14 67
1449.23 71
1449.31 77
1449.40 84
1449.49 91
1449.57 96
1449.66 99
1449.75 99
1449.84 98
1449.92 96
1450.01 92
1450.10 89
1450.19 86
1450.27 83
1450.36 80
1450.45 78
1450.54 77
1450.62 77
1450.71 79
1450.80 84
1450.89 90
1450.97 98
1451.06 108
1451.15 118
1451.23 126
1451.32 134
1451.41 139
1451.50 143
1451.58 146
1451.67 148
1451.76 150
1451.85 151
1451.93 152
1452.02 153
1452.11 152
1452.20 151
1452.28 148
1452.37 145
1452.46 142
1452.55 139
1452.63 135
1452.72 131
1452.81 128
1452.90 125
1452.98 123
1453.07 121
1453.16 121
1453.25 122
1453.33 124
1453.42 127
1453.51 129
1453.60 130
1453.68 130
1453.77 128
1453.86 125
1453.95 120
1454.03 116
1454.12 112
1454.21 108
1454.30 104
1454.38 101
1454.47 98
1454.56 96
1454.65 95
1454.73 93
1454.82 93
1454.91 92
1455.00 91
1455.08 90
1455.17 88
1455.26 86
1455.35 85
1455.43 84
1455.52 85
1455.61 89
1455.70 93
1455.78 99
1455.87 104
1455.96 107
1456.05 109
1456.13 107
1456.22 102
1456.31 96
1456.40 88
1456.48 81
1456.57 74
1456.66 69
1456.75 66
1456.83 63
1456.92 61
1457.01 60
1457.10 58
1457.18 55
1457.27 53
1457.36 51
1457.45 50
1457.53 50
1457.62 53
1457.71 56
1457.80 61
1457.88 67
1457.97 72
1458.06 75
1458.15 77
1458.23 78
1458.32 79
1458.41 80
1458.50 82
1458.58 85
1458.67 90
1458.76 95
1458.85 99
1458.94 102
1459.02 103
1459.11 102
1459.20 100
1459.29 97
1459.37 96
1459.46 96
1459.55 97
1459.64 100
1459.72 102
1459.81 104
1459.90 105
1459.99 104
1460.07 101
1460.16 97
1460.25 92
1460.34 86
1460.43 82
1460.51 78
1460.60 77
1460.69 78
1460.78 81
1460.86 86
1460.95 92
1461.04 97
1461.13 102
1461.21 105
1461.30 106
1461.39 105
1461.48 102
1461.57 98
1461.65 94
1461.74 91
1461.83 90
1461.92 91
1462.00 95
1462.09 101
1462.18 108
1462.27 115
1462.35 121
1462.44 126
1462.53 129
1462.62 130
1462.71 132
1462.79 134
1462.88 136
1462.97 138
1463.06 138
1463.14 136
1463.23 132
1463.32 125
1463.41 117
1463.50 109
1463.58 101
1463.67 94
1463.76 89
1463.85 85
1463.93 82
1464.02 80
1464.11 80
1464.20 82
1464.29 86
1464.37 92
1464.46 99
1464.55 107
1464.64 113
1464.72 116
1464.81 116
1464.90 111
1464.99 103
1465.08 92
1465.16 80
1465.25 68
1465.34 58
1465.43 50
1465.51 44
1465.60 41
1465.69 41
1465.78 44
1465.87 50
1465.95 59
1466.04 73
1466.13 91
1466.22 112
1466.31 136
1466.39 160
1466.48 184
1466.57 206
1466.66 224
1466.74 238
1466.83 249
1466.92 256
1467.01 260
1467.10 262
1467.18 263
1467.27 264
1467.36 265
1467.45 266
1467.54 268
1467.62 270
1467.71 271
1467.80 269
1467.89 265
1467.97 259
1468.06 252
1468.15 247
1468.24 244
1468.33 244
1468.41 249
1468.50 256
1468.59 263
1468.68 270
1468.77 275
1468.85 277
1468.94 275
1469.03 270
1469.12 262
1469.21 252
1469.29 240
1469.38 227
1469.47 212
1469.56 198
1469.65 183
1469.73 170
1469.82 159
1469.91 150
1470.00 143
1470.08 139
1470.17 135
1470.26 132
1470.35 129
1470.44 124
1470.52 119
1470.61 112
1470.70 106
1470.79 99
1470.88 94
1470.96 89
1471.05 85
1471.14 80
1471.23 76
1471.32 71
1471.40 66
1471.49 61
1471.58 59
1471.67 59
1471.76 61
1471.84 66
1471.93 73
1472.02 80
1472.11 86
1472.20 90
1472.28 93
1472.37 93
1472.46 92
1472.55 89
1472.64 86
1472.72 82
1472.81 79
1472.90 77
1472.99 76
1473.08 77
1473.16 80
1473.25 84
1473.34 90
1473.43 97
1473.52 103
1473.61 108
1473.69 112
1473.78 114
1473.87 113
1473.96 112
1474.05 111
1474.13 109
1474.22 108
1474.31 106
1474.40 103
1474.49 100
1474.57 95
1474.66 89
1474.75 83
1474.84 77
1474.93 72
1475.01 68
1475.10 65
1475.19 62
1475.28 61
1475.37 60
1475.46 60
1475.54 61
1475.63 63
1475.72 64
1475.81 66
1475.90 68
1475.98 69
1476.07 71
1476.16 74
1476.25 77
1476.34 83
1476.42 89
1476.51 96
1476.60 103
1476.69 108
1476.78 110
1476.87 110
1476.95 107
1477.04 102
1477.13 96
1477.22 90
1477.31 86
1477.39 82
1477.48 80
1477.57 79
1477.66 78
1477.75 78
1477.84 78
1477.92 78
1478.01 78
1478.10 77
1478.19 74
1478.28 70
1478.36 66
1478.45 61
1478.54 57
1478.63 55
1478.72 55
1478.81 57
1478.89 61
1478.98 65
1479.07 69
1479.16 72
1479.25 73
1479.33 72
1479.42 69
1479.51 66
1479.60 62
1479.69 59
1479.78 57
1479.86 55
1479.95 54
1480.04 54
1480.13 55
1480.22 57
1480.31 60
1480.39 63
1480.48 66
1480.57 70
1480.66 75
1480.75 79
1480.84 84
1480.92 88
1481.01 93
1481.10 97
1481.19 101
1481.28 104
1481.36 107
1481.45 109
1481.54 111
1481.63 111
1481.72 112
1481.81 112
1481.89 112
1481.98 112
1482.07 111
1482.16 110
1482.25 108
1482.34 105
1482.42 100
1482.51 95
1482.60 90
1482.69 86
1482.78 82
1482.87 78
1482.95 75
1483.04 70
1483.13 65
1483.22 60
1483.31 55
1483.40 52
1483.48 52
1483.57 54
1483.66 58
1483.75 64
1483.84 71
1483.93 78
1484.01 85
1484.10 92
1484.19 99
1484.28 107
1484.37 116
1484.46 127
1484.55 139
1484.63 153
1484.72 167
1484.81 182
1484.90 195
1484.99 208
1485.08 218
1485.16 225
1485.25 230
1485.34 234
1485.43 235
1485.52 237
1485.61 239
1485.69 242
1485.78 247
1485.87 254
1485.96 262
1486.05 270
1486.14 277
1486.23 282
1486.31 285
1486.40 285
1486.49 283
1486.58 279
1486.67 273
1486.76 266
1486.84 259
1486.93 251
1487.02 243
1487.11 234
1487.20 226
1487.29 218
1487.38 209
1487.46 200
1487.55 189
1487.64 178
1487.73 165
1487.82 152
1487.91 141
1487.99 131
1488.08 124
1488.17 120
1488.26 118
1488.35 119
1488.44 122
1488.53 126
1488.61 132
1488.70 137
1488.79 143
1488.88 149
1488.97 155
1489.06 160
1489.15 164
1489.23 168
1489.32 170
1489.41 171
1489.50 171
1489.59 168
1489.68 164
1489.76 159
1489.85 153
1489.94 147
1490.03 142
1490.12 138
1490.21 136
1490.30 135
1490.38 135
1490.47 137
1490.56 139
1490.65 141
1490.74 144
1490.83 146
1490.92 149
1491.00 151
1491.09 152
1491.18 151
1491.27 149
1491.36 145
1491.45 140
1491.54 135
1491.62 129
1491.71 125
1491.80 122
1491.89 121
1491.98 121
1492.07 123
1492.16 125
1492.25 126
1492.33 126
1492.42 124
1492.51 120
1492.60 113
1492.69 105
1492.78 97
1492.87 90
1492.95 84
1493.04 80
1493.13 79
1493.22 80
1493.31 84
1493.40 91
1493.49 99
1493.57 109
1493.66 118
1493.75 126
1493.84 132
1493.93 136
1494.02 138
1494.11 139
1494.20 141
1494.28 142
1494.37 144
1494.46 145
1494.55 146
1494.64 146
1494.73 144
1494.82 141
1494.90 137
1494.99 133
1495.08 127
1495.17 120
1495.26 111
1495.35 102
1495.44 92
1495.53 82
1495.61 73
1495.70 66
1495.79 62
1495.88 60
1495.97 61
1496.06 63
1496.15 65
1496.24 66
1496.32 65
1496.41 62
1496.50 57
1496.59 51
1496.68 44
1496.77 37
1496.86 31
1496.95 28
1497.03 27
1497.12 28
1497.21 32
1497.30 38
1497.39 44
1497.48 52
1497.57 61
1497.66 69
1497.74 78
1497.83 86
1497.92 93
1498.01 98
1498.10 103
1498.19 105
1498.28 106
1498.37 106
1498.45 104
1498.54 101
1498.63 97
1498.72 92
1498.81 86
1498.90 78
1498.99 70
1499.08 61
1499.17 52
1499.25 44
1499.34 38
1499.43 34
1499.52 32
1499.61 32
1499.70 31
1499.79 31
1499.88 30
1499.96 27
1500.05 24
1500.14 21
1500.23 18
1500.32 17
1500.41 18
1500.50 20
1500.59 23
1500.68 26
1500.76 29
1500.85 29
1500.94 28
1501.03 25
1501.12 21
1501.21 16
1501.30 12
1501.39 9
1501.48 8
1501.56 9
1501.65 11
1501.74 14
1501.83 18
1501.92 21
1502.01 24
1502.10 27
1502.19 31
1502.28 36
1502.36 41
1502.45 47
1502.54 53
1502.63 58
1502.72 61
1502.81 61
1502.90 58
1502.99 53
1503.08 45
1503.17 38
1503.25 31
1503.34 26
1503.43 23
1503.52 23
1503.61 23
1503.70 25
1503.79 26
1503.88 26
1503.97 24
1504.05 21
1504.14 17
1504.23 10
1504.32 2
1504.41 0
1504.50 0
1504.59 0
1504.68 0
1504.77 0
1504.86 0
1504.94 0
1505.03 3
1505.12 16
1505.21 27
1505.30 37
1505.39 43
1505.48 45
1505.57 43
1505.66 39
1505.75 33
1505.83 28
1505.92 24
1506.01 23
1506.10 25
1506.19 30
1506.28 38
1506.37 46
1506.46 54
1506.55 58
1506.64 59
1506.72 57
1506.81 52
1506.90 46
1506.99 39
1507.08 35
1507.17 32
1507.26 31
1507.35 32
1507.44 34
1507.53 37
1507.62 40
1507.70 44
1507.79 49
1507.88 55
1507.97 62
1508.06 70
1508.15 77
1508.24 84
1508.33 89
1508.42 92
1508.51 92
1508.60 90
1508.68 86
1508.77 80
1508.86 72
1508.95 63
1509.04 54
1509.13 45
1509.22 38
1509.31 33
1509.40 30
1509.49 28
1509.58 27
1509.66 26
1509.75 25
1509.84 23
1509.93 20
1510.02 17
1510.11 15
1510.20 14
1510.29 16
1510.38 22
1510.47 30
1510.56 40
1510.65 51
1510.73 61
1510.82 69
1510.91 75
1511.00 79
1511.09 81
1511.18 80
1511.27 79
1511.36 76
1511.45 73
1511.54 70
1511.63 68
1511.72 66
1511.80 64
1511.89 63
1511.98 63
1512.07 63
1512.16 63
1512.25 63
1512.34 63
1512.43 62
1512.52 61
1512.61 58
1512.70 55
1512.79 51
1512.88 46
1512.96 40
1513.05 35
1513.14 32
1513.23 30
1513.32 31
1513.41 34
1513.50 40
1513.59 48
1513.68 57
1513.77 65
1513.86 73
1513.95 80
1514.04 86
1514.12 91
1514.21 97
1514.30 102
1514.39 107
1514.48 110
1514.57 112
1514.66 112
1514.75 111
1514.84 108
1514.93 106
1515.02 104
1515.11 104
1515.20 105
1515.29 106
1515.37 107
1515.46 106
1515.55 102
1515.64 96
1515.73 88
1515.82 79
1515.91 69
1516.00 60
1516.09 52
1516.18 48
1516.27 46
1516.36 48
1516.45 52
1516.54 58
1516.63 64
1516.71 68
1516.80 69
1516.89 67
1516.98 62
1517.07 55
1517.16 46
1517.25 36
1517.34 28
1517.43 20
1517.52 13
1517.61 8
1517.70 3
1517.79 0
1517.88 0
1517.97 0
1518.06 0
1518.14 0
1518.23 0
1518.32 0
1518.41 0
1518.50 0
1518.59 0
1518.68 3
1518.77 8
1518.86 14
1518.95 23
1519.04 32
1519.13 41
1519.22 49
1519.31 55
1519.40 60
1519.49 63
1519.58 65
1519.66 66
1519.75 67
1519.84 66
1519.93 63
1520.02 58
1520.11 50
1520.20 41
1520.29 32
1520.38 24
1520.47 20
1520.56 18
1520.65 20
1520.74 24
1520.83 29
1520.92 33
1521.01 35
1521.10 37
1521.19 36
1521.27 35
1521.36 34
1521.45 32
1521.54 31
1521.63 31
1521.72 31
1521.81 31
1521.90 31
1521.99 33
1522.08 34
1522.17 35
1522.26 36
1522.35 37
1522.44 35
1522.53 33
1522.62 30
1522.71 26
1522.80 23
1522.89 21
1522.98 20
1523.06 21
1523.15 22
1523.24 23
1523.33 24
1523.42 23
1523.51 22
1523.60 20
1523.69 19
1523.78 19
1523.87 21
1523.96 23
1524.05 24
1524.14 25
1524.23 25
1524.32 23
1524.41 21
1524.50 19
1524.59 18
1524.68 18
1524.77 19
1524.86 21
1524.95 23
1525.03 24
1525.12 25
1525.21 25
1525.30 25
1525.39 23
1525.48 21
1525.57 17
1525.66 13
1525.75 8
1525.84 5
1525.93 4
1526.02 6
1526.11 9
1526.20 13
1526.29 16
1526.38 17
1526.47 16
1526.56 13
1526.65 9
1526.74 5
1526.83 2
1526.92 1
1527.01 2
1527.10 4
1527.19 7
1527.28 10
1527.37 14
1527.45 17
1527.54 20
1527.63 24
1527.72 28
1527.81 33
1527.90 38
1527.99 43
1528.08 47
1528.17 49
1528.26 49
1528.35 47
1528.44 43
1528.53 36
1528.62 30
1528.71 24
1528.80 20
1528.89 18
1528.98 18
1529.07 19
1529.16 21
1529.25 23
1529.34 24
1529.43 25
1529.52 24
1529.61 23
1529.70 22
1529.79 22
1529.88 22
1529.97 23
1530.06 24
1530.15 26
1530.24 27
1530.33 27
1530.41 27
1530.50 27
1530.59 26
1530.68 25
1530.77 25
1530.86 24
1530.95 25
1531.04 27
1531.13 29
1531.22 32
1531.31 36
1531.40 40
1531.49 44
1531.58 46
1531.67 48
1531.76 48
1531.85 46
1531.94 44
1532.03 40
1532.12 36
1532.21 33
1532.30 30
1532.39 29
1532.48 28
1532.57 28
1532.66 29
1532.75 29
1532.84 29
1532.93 28
1533.02 26
1533.11 23
1533.20 21
1533.29 18
1533.38 16
1533.47 15
1533.56 14
1533.65 14
1533.74 14
1533.83 15
1533.92 17
1534.01 19
1534.10 22
1534.19 23
1534.28 24
1534.37 23
1534.46 20
1534.55 15
1534.64 10
1534.73 4
1534.82 0
1534.91 0
1535.00 0
1535.09 0
1535.18 0
1535.27 5
1535.35 13
1535.44 23
1535.53 33
1535.62 45
1535.71 56
1535.80 68
1535.89 80
1535.98 92
1536.07 103
1536.16 112
1536.25 121
1536.34 127
1536.43 131
1536.52 133
1536.61 134
1536.70 134
1536.79 133
1536.88 133
1536.97 133
1537.06 134
1537.15 136
1537.24 139
1537.33 142
1537.42 144
1537.51 146
1537.60 146
1537.69 143
1537.78 139
1537.87 133
1537.96 128
1538.05 126
1538.14 126
1538.23 130
1538.32 139
1538.41 151
1538.50 165
1538.59 180
1538.68 195
1538.77 210
1538.86 222
1538.95 235
1539.04 246
1539.13 258
1539.22 270
1539.31 281
1539.40 291
1539.49 299
1539.58 304
1539.67 307
1539.76 307
1539.85 306
1539.94 306
1540.03 308
1540.12 314
1540.21 325
1540.30 339
1540.39 358
1540.48 379
1540.57 401
1540.66 425
1540.75 448
1540.84 472
1540.93 495
1541.02 518
1541.11 538
1541.20 555
1541.29 569
1541.38 576
1541.47 579
1541.56 577
1541.65 573
1541.74 568
1541.83 563
1541.92 561
1542.01 561
1542.10 563
1542.19 566
1542.28 570
1542.37 573
1542.46 576
1542.55 578
1542.64 582
1542.73 587
1542.82 595
1542.91 605
1543.01 617
1543.10 628
1543.19 638
1543.28 645
1543.37 648
1543.46 647
1543.55 642
1543.64 634
1543.73 624
1543.82 614
1543.91 604
1544.00 596
1544.09 589
1544.18 582
1544.27 576
1544.36 569
1544.45 562
1544.54 554
1544.63 545
1544.72 534
1544.81 521
1544.90 508
1544.99 493
1545.08 478
1545.17 463
1545.26 449
1545.35 435
1545.44 422
1545.53 409
1545.62 395
1545.71 380
1545.80 365
1545.89 349
1545.98 334
1546.07 320
1546.16 308
1546.25 297
1546.34 288
1546.43 280
1546.52 271
1546.61 262
1546.70 253
1546.79 243
1546.88 233
1546.97 224
1547.06 216
1547.15 208
1547.24 200
1547.33 191
1547.42 181
1547.51 172
1547.60 163
1547.69 156
1547.78 151
1547.88 150
1547.97 150
1548.06 152
1548.15 152
1548.24 151
1548.33 147
1548.42 141
1548.51 131
1548.60 121
1548.69 111
1548.78 103
1548.87 97
1548.96 94
1549.05 94
1549.14 95
1549.23 96
1549.32 98
1549.41 98
1549.50 96
1549.59 93
1549.68 88
1549.77 83
1549.86 79
1549.95 75
1550.04 73
1550.13 71
1550.22 70
1550.31 69
1550.40 68
1550.49 67
1550.58 66
1550.67 64
1550.76 62
1550.85 58
1550.95 52
1551.04 44
1551.13 35
1551.22 26
1551.31 18
1551.40 11
1551.49 6
1551.58 2
1551.67 0
1551.76 0
1551.85 0
1551.94 0
1552.03 0
1552.12 0
1552.21 0
1552.30 0
1552.39 2
1552.48 7
1552.57 10
1552.66 11
1552.75 11
1552.84 11
1552.93 11
1553.02 12
1553.11 16
1553.20 22
1553.30 32
1553.39 45
1553.48 59
1553.57 75
1553.66 92
1553.75 109
1553.84 125
1553.93 139
1554.02 151
1554.11 159
1554.20 164
1554.29 165
1554.38 162
1554.47 158
1554.56 151
1554.65 145
1554.74 139
1554.83 136
1554.92 135
1555.01 137
1555.10 141
1555.19 145
1555.28 148
1555.38 148
1555.47 145
1555.56 139
1555.65 129
1555.74 118
1555.83 108
1555.92 99
1556.01 94
1556.10 92
1556.19 95
1556.28 101
1556.37 109
1556.46 119
1556.55 128
1556.64 136
1556.73 142
1556.82 146
1556.91 146
1557.00 143
1557.09 136
1557.19 126
1557.28 114
1557.37 100
1557.46 87
1557.55 75
1557.64 64
1557.73 56
1557.82 49
1557.91 45
1558.00 43
1558.09 44
1558.18 45
1558.27 48
1558.36 52
1558.45 56
1558.54 59
1558.63 61
1558.72 62
1558.82 63
1558.91 62
1559.00 59
1559.09 56
1559.18 50
1559.27 43
1559.36 34
1559.45 26
1559.54 20
1559.63 16
1559.72 15
1559.81 20
1559.90 28
1559.99 39
1560.08 52
1560.17 65
1560.26 77
1560.36 88
1560.45 97
1560.54 103
1560.63 109
1560.72 114
1560.81 120
1560.90 126
1560.99 131
1561.08 137
1561.17 141
1561.26 144
1561.35 146
1561.44 147
1561.53 148
1561.62 151
1561.72 156
1561.81 165
1561.90 177
1561.99 192
1562.08 210
1562.17 228
1562.26 246
1562.35 263
1562.44 278
1562.53 291
1562.62 301
1562.71 310
1562.80 317
1562.89 325
1562.98 333
1563.08 340
1563.17 348
1563.26 356
1563.35 364
1563.44 372
1563.53 380
1563.62 389
1563.71 399
1563.80 410
1563.89 423
1563.98 438
1564.07 454
1564.16 472
1564.25 491
1564.35 511
1564.44 533
1564.53 555
1564.62 578
1564.71 601
1564.80 624
1564.89 647
1564.98 669
1565.07 692
1565.16 716
1565.25 740
1565.34 766
1565.43 794
1565.53 825
1565.62 858
1565.71 894
1565.80 932
1565.89 972
1565.98 1013
1566.07 1053
1566.16 1094
1566.25 1135
1566.34 1178
1566.43 1224
1566.52 1275
1566.61 1329
1566.71 1386
1566.80 1446
1566.89 1507
1566.98 1568
1567.07 1630
1567.16 1695
1567.25 1766
1567.34 1843
1567.43 1926
1567.52 2012
1567.61 2099
1567.70 2181
1567.80 2253
1567.89 2312
1567.98 2359
1568.07 2394
1568.16 2421
1568.25 2441
1568.34 2458
1568.43 2473
1568.52 2486
1568.61 2496
1568.70 2501
1568.79 2501
1568.89 2496
1568.98 2487
1569.07 2474
1569.16 2460
1569.25 2445
1569.34 2430
1569.43 2415
1569.52 2400
1569.61 2386
1569.70 2372
1569.79 2358
1569.89 2343
1569.98 2326
1570.07 2307
1570.16 2286
1570.25 2262
1570.34 2235
1570.43 2206
1570.52 2174
1570.61 2141
1570.70 2107
1570.79 2072
1570.89 2037
1570.98 2002
1571.07 1966
1571.16 1928
1571.25 1889
1571.34 1849
1571.43 1809
1571.52 1770
1571.61 1732
1571.70 1699
1571.79 1669
1571.89 1643
1571.98 1619
1572.07 1596
1572.16 1574
1572.25 1552
1572.34 1528
1572.43 1503
1572.52 1476
1572.61 1448
1572.70 1418
1572.80 1387
1572.89 1353
1572.98 1318
1573.07 1283
1573.16 1248
1573.25 1213
1573.34 1179
1573.43 1145
1573.52 1112
1573.61 1079
1573.70 1047
1573.80 1017
1573.89 988
1573.98 962
1574.07 937
1574.16 913
1574.25 890
1574.34 867
1574.43 844
1574.52 821
1574.62 799
1574.71 778
1574.80 758
1574.89 738
1574.98 718
1575.07 696
1575.16 672
1575.25 646
1575.34 620
1575.43 594
1575.53 570
1575.62 551
1575.71 537
1575.80 527
1575.89 521
1575.98 516
1576.07 512
1576.16 506
1576.25 497
1576.35 485
1576.44 471
1576.53 455
1576.62 439
1576.71 424
1576.80 412
1576.89 404
1576.98 401
1577.07 401
1577.17 405
1577.26 410
1577.35 415
1577.44 418
1577.53 418
1577.62 416
1577.71 410
1577.80 402
1577.89 394
1577.99 384
1578.08 375
1578.17 365
1578.26 356
1578.35 347
1578.44 338
1578.53 328
1578.62 318
1578.71 309
1578.81 300
1578.90 293
1578.99 288
1579.08 285
1579.17 284
1579.26 284
1579.35 286
1579.44 288
1579.53 290
1579.63 291
1579.72 292
1579.81 292
1579.90 291
1579.99 288
1580.08 284
1580.17 276
1580.26 267
1580.36 255
1580.45 242
1580.54 231
1580.63 221
1580.72 214
1580.81 211
1580.90 210
1580.99 211
1581.09 213
1581.18 214
1581.27 213
1581.36 211
1581.45 207
1581.54 202
1581.63 196
1581.72 191
1581.81 187
1581.91 184
1582.00 182
1582.09 179
1582.18 176
1582.27 172
1582.36 166
1582.45 158
1582.55 150
1582.64 142
1582.73 135
1582.82 131
1582.91 130
1583.00 133
1583.09 140
1583.18 148
1583.28 158
1583.37 167
1583.46 173
1583.55 176
1583.64 175
1583.73 170
1583.82 163
1583.91 155
1584.01 148
1584.10 143
1584.19 140
1584.28 139
1584.37 140
1584.46 141
1584.55 142
1584.64 142
1584.74 141
1584.83 139
1584.92 136
1585.01 132
1585.10 128
1585.19 124
1585.28 120
1585.38 118
1585.47 116
1585.56 116
1585.65 117
1585.74 119
1585.83 123
1585.92 128
1586.01 134
1586.11 139
1586.20 145
1586.29 150
1586.38 155
1586.47 161
1586.56 167
1586.65 174
1586.75 181
1586.84 187
1586.93 193
1587.02 197
1587.11 199
1587.20 199
1587.29 196
1587.39 190
1587.48 183
1587.57 175
1587.66 166
1587.75 157
1587.84 151
1587.93 148
1588.03 149
1588.12 156
1588.21 166
1588.30 178
1588.39 193
1588.48 206
1588.57 218
1588.67 227
1588.76 233
1588.85 237
1588.94 240
1589.03 242
1589.12 244
1589.21 247
1589.31 249
1589.40 250
1589.49 249
1589.58 246
1589.67 243
1589.76 241
1589.85 240
1589.95 241
1590.04 243
1590.13 247
1590.22 251
1590.31 254
1590.40 256
1590.49 257
1590.59 256
1590.68 256
1590.77 256
1590.86 258
1590.95 261
1591.04 267
1591.14 272
1591.23 277
1591.32 280
1591.41 281
1591.50 278
1591.59 272
1591.68 265
1591.78 257
1591.87 251
1591.96 246
1592.05 244
1592.14 242
1592.23 239
1592.33 236
1592.42 230
1592.51 223
1592.60 216
1592.69 210
1592.78 206
1592.87 205
1592.97 206
1593.06 209
1593.15 213
1593.24 217
1593.33 219
1593.42 219
1593.52 218
1593.61 217
1593.70 216
1593.79 215
1593.88 212
1593.97 209
1594.06 205
1594.16 199
1594.25 191
1594.34 183
1594.43 174
1594.52 166
1594.61 158
1594.71 151
1594.80 145
1594.89 139
1594.98 134
1595.07 129
1595.16 126
1595.26 125
1595.35 125
1595.44 127
1595.53 129
1595.62 131
1595.71 132
1595.81 132
1595.90 132
1595.99 131
1596.08 130
1596.17 129
1596.26 128
1596.36 126
1596.45 123
1596.54 118
1596.63 112
1596.72 107
1596.81 102
1596.91 98
1597.00 96
1597.09 96
1597.18 96
1597.27 97
1597.36 97
1597.46 96
1597.55 95
1597.64 93
1597.73 92
1597.82 91
1597.91 91
1598.01 92
1598.10 92
1598.19 92
1598.28 91
1598.37 89
1598.46 86
1598.56 83
1598.65 79
1598.74 76
1598.83 73
1598.92 72
1599.01 71
1599.11 72
1599.20 73
1599.29 74
1599.38 74
1599.47 75
1599.57 75
1599.66 75
1599.75 76
1599.84 78
1599.93 82
1600.02 88
1600.12 94
1600.21 101
1600.30 108
1600.39 113
1600.48 116
1600.57 116
1600.67 114
1600.76 110
1600.85 105
1600.94 99
1601.03 93
1601.13 87
1601.22 84
1601.31 82
1601.40 82
1601.49 84
1601.58 88
1601.68 94
1601.77 100
1601.86 107
1601.95 114
1602.04 120
1602.14 124
1602.23 127
1602.32 130
1602.41 131
1602.50 132
1602.59 132
1602.69 132
1602.78 133
1602.87 134
1602.96 136
1603.05 138
1603.15 141
1603.24 144
1603.33 148
1603.42 151
1603.51 155
1603.60 159
1603.70 164
1603.79 169
1603.88 174
1603.97 180
1604.06 185
1604.16 190
1604.25 195
1604.34 199
1604.43 203
1604.52 206
1604.62 208
1604.71 211
1604.80 213
1604.89 216
1604.98 218
1605.08 221
1605.17 223
1605.26 225
1605.35 227
1605.44 228
1605.53 229
1605.63 231
1605.72 235
1605.81 239
1605.90 246
1605.99 253
1606.09 261
1606.18 269
1606.27 275
1606.36 279
1606.45 281
1606.55 282
1606.64 282
1606.73 282
1606.82 283
1606.91 285
1607.01 289
1607.10 293
1607.19 297
1607.28 298
1607.37 297
1607.47 293
1607.56 286
1607.65 276
1607.74 264
1607.83 253
1607.93 243
1608.02 236
1608.11 232
1608.20 231
1608.29 232
1608.39 236
1608.48 239
1608.57 243
1608.66 245
1608.75 247
1608.85 247
1608.94 247
1609.03 247
1609.12 247
1609.21 246
1609.31 245
1609.40 243
1609.49 240
1609.58 236
1609.67 232
1609.77 229
1609.86 226
1609.95 225
1610.04 224
1610.13 224
1610.23 224
1610.32 223
1610.41 222
1610.50 219
1610.59 216
1610.69 212
1610.78 208
1610.87 204
1610.96 200
1611.05 195
1611.15 190
1611.24 185
1611.33 179
1611.42 175
1611.52 171
1611.61 167
1611.70 163
1611.79 157
1611.88 149
1611.98 138
1612.07 126
1612.16 114
1612.25 103
1612.34 94
1612.44 87
1612.53 84
1612.62 83
1612.71 84
1612.80 86
1612.90 90
1612.99 94
1613.08 100
1613.17 107
1613.27 113
1613.36 119
1613.45 124
1613.54 127
1613.63 130
1613.73 132
1613.82 134
1613.91 137
1614.00 141
1614.09 144
1614.19 148
1614.28 150
1614.37 151
1614.46 151
1614.56 148
1614.65 143
1614.74 138
1614.83 131
1614.92 123
1615.02 115
1615.11 106
1615.20 98
1615.29 91
1615.39 86
1615.48 84
1615.57 86
1615.66 93
1615.75 104
1615.85 117
1615.94 131
1616.03 144
1616.12 152
1616.22 156
1616.31 154
1616.40 147
1616.49 138
1616.58 128
1616.68 120
1616.77 115
1616.86 114
1616.95 116
1617.05 121
1617.14 127
1617.23 133
1617.32 139
1617.41 144
1617.51 148
1617.60 151
1617.69 152
1617.78 152
1617.88 151
1617.97 147
1618.06 141
1618.15 133
1618.25 124
1618.34 114
1618.43 105
1618.52 96
1618.61 87
1618.71 80
1618.80 73
1618.89 66
1618.98 60
1619.08 56
1619.17 52
1619.26 51
1619.35 50
1619.45 50
1619.54 50
1619.63 49
1619.72 47
1619.81 45
1619.91 42
1620.00 39
1620.09 38
1620.18 38
1620.28 39
1620.37 42
1620.46 45
1620.55 48
1620.65 51
1620.74 53
1620.83 55
1620.92 57
1621.01 60
1621.11 65
1621.20 71
1621.29 79
1621.38 88
1621.48 98
1621.57 106
1621.66 113
1621.75 118
1621.85 119
1621.94 116
1622.03 111
1622.12 103
1622.22 94
1622.31 85
1622.40 78
1622.49 72
1622.59 70
1622.68 69
1622.77 70
1622.86 72
1622.96 73
1623.05 73
1623.14 73
1623.23 71
1623.32 69
1623.42 68
1623.51 66
1623.60 64
1623.69 61
1623.79 57
1623.88 52
1623.97 47
1624.06 41
1624.16 37
1624.25 34
1624.34 32
1624.43 31
1624.53 31
1624.62 31
1624.71 30
1624.80 28
1624.90 25
1624.99 22
1625.08 18
1625.17 14
1625.27 10
1625.36 7
1625.45 5
1625.54 3
1625.64 1
1625.73 0
1625.82 0
1625.91 0
1626.01 0
1626.10 0
1626.19 0
1626.28 0
1626.38 0
1626.47 1
1626.56 7
1626.65 12
1626.75 17
1626.84 22
1626.93 25
1627.02 27
1627.12 27
1627.21 27
1627.30 27
1627.39 27
1627.49 28
1627.58 29
1627.67 31
1627.76 35
1627.86 39
1627.95 43
1628.04 48
1628.13 53
1628.23 57
1628.32 61
1628.41 64
1628.51 67
1628.60 68
1628.69 70
1628.78 71
1628.88 74
1628.97 77
1629.06 80
1629.15 85
1629.25 90
1629.34 94
1629.43 98
1629.52 100
1629.62 99
1629.71 95
1629.80 86
1629.89 73
1629.99 57
1630.08 38
1630.17 18
1630.26 0
1630.36 0
1630.45 0
1630.54 0
1630.64 0
1630.73 0
1630.82 0
1630.91 0
1631.01 0
1631.10 9
1631.19 17
1631.28 26
1631.38 34
1631.47 43
1631.56 52
1631.65 61
1631.75 68
1631.84 73
1631.93 75
1632.02 75
1632.12 72
1632.21 68
1632.30 63
1632.40 59
1632.49 57
1632.58 58
1632.67 60
1632.77 63
1632.86 66
1632.95 69
1633.04 70
1633.14 71
1633.23 71
1633.32 72
1633.42 74
1633.51 77
1633.60 79
1633.69 81
1633.79 80
1633.88 76
1633.97 69
1634.06 60
1634.16 52
1634.25 44
1634.34 40
1634.44 39
1634.53 42
1634.62 47
1634.71 54
1634.81 62
1634.90 70
1634.99 77
1635.08 82
1635.18 85
1635.27 87
1635.36 88
1635.46 88
1635.55 87
1635.64 86
1635.73 84
1635.83 81
1635.92 78
1636.01 75
1636.11 72
1636.20 70
1636.29 67
1636.38 64
1636.48 63
1636.57 61
1636.66 59
1636.75 58
1636.85 57
1636.94 56
1637.03 55
1637.13 53
1637.22 50
1637.31 47
1637.40 44
1637.50 41
1637.59 38
1637.68 35
1637.78 34
1637.87 33
1637.96 33
1638.05 32
1638.15 31
1638.24 31
1638.33 31
1638.43 32
1638.52 33
1638.61 35
1638.70 36
1638.80 37
1638.89 38
1638.98 40
1639.08 41
1639.17 45
1639.26 49
1639.35 55
1639.45 61
1639.54 67
1639.63 71
1639.73 74
1639.82 74
1639.91 72
1640.01 68
1640.10 62
1640.19 56
1640.28 50
1640.38 45
1640.47 41
1640.56 38
1640.66 35
1640.75 32
1640.84 28
1640.93 23
1641.03 18
1641.12 14
1641.21 11
1641.31 11
1641.40 14
1641.49 19
1641.58 26
1641.68 34
1641.77 41
1641.86 46
1641.96 49
1642.05 49
1642.14 48
1642.24 46
1642.33 43
1642.42 41
1642.51 39
1642.61 39
1642.70 39
1642.79 41
1642.89 42
1642.98 44
1643.07 46
1643.17 48
1643.26 51
1643.35 56
1643.44 61
1643.54 67
1643.63 73
1643.72 77
1643.82 80
1643.91 79
1644.00 76
1644.10 69
1644.19 59
1644.28 49
1644.37 39
1644.47 32
1644.56 26
1644.65 24
1644.75 25
1644.84 28
1644.93 32
1645.03 38
1645.12 45
1645.21 51
1645.30 56
1645.40 59
1645.49 60
1645.58 58
1645.68 52
1645.77 45
1645.86 38
1645.96 32
1646.05 28
1646.14 28
1646.24 31
1646.33 36
1646.42 41
1646.51 45
1646.61 47
1646.70 46
1646.79 42
1646.89 38
1646.98 32
1647.07 27
1647.17 23
1647.26 19
1647.35 18
1647.45 18
1647.54 20
1647.63 23
1647.73 26
1647.82 30
1647.91 34
1648.00 36
1648.10 38
1648.19 39
1648.28 40
1648.38 41
1648.47 42
1648.56 43
1648.66 44
1648.75 44
1648.84 42
1648.94 39
1649.03 34
1649.12 27
1649.22 20
1649.31 12
1649.40 5
1649.50 0
1649.59 0
1649.68 0
1649.77 0
1649.87 0
1649.96 0
1650.05 0
1650.15 0
1650.24 0
1650.33 0
1650.43 3
1650.52 8
1650.61 14
1650.71 22
1650.80 30
1650.89 37
1650.99 43
1651.08 47
1651.17 49
1651.27 49
1651.36 47
1651.45 44
1651.55 41
1651.64 38
1651.73 35
1651.83 31
1651.92 27
1652.01 22
1652.10 18
1652.20 14
1652.29 12
1652.38 13
1652.48 16
1652.57 21
1652.66 27
1652.76 34
1652.85 40
1652.94 43
1653.04 45
1653.13 45
1653.22 43
1653.32 41
1653.41 39
1653.50 37
1653.60 37
1653.69 36
1653.78 36
1653.88 36
1653.97 36
1654.06 36
1654.16 36
1654.25 35
1654.34 35
1654.44 35
1654.53 36
1654.62 38
1654.72 42
1654.81 47
1654.90 54
1655.00 63
1655.09 71
1655.18 79
1655.28 85
1655.37 89
1655.46 90
1655.56 89
1655.65 87
1655.74 84
1655.84 83
1655.93 83
1656.02 84
1656.12 86
1656.21 90
1656.30 93
1656.40 95
1656.49 96
1656.58 94
1656.68 90
1656.77 84
1656.86 75
1656.96 66
1657.05 57
1657.14 49
1657.24 44
1657.33 40
1657.42 40
1657.52 41
1657.61 44
1657.70 47
1657.80 49
1657.89 51
1657.98 52
1658.08 51
1658.17 49
1658.26 47
1658.36 43
1658.45 39
1658.55 36
1658.64 33
1658.73 31
1658.83 31
1658.92 32
1659.01 35
1659.11 39
1659.20 45
1659.29 52
1659.39 60
1659.48 70
1659.57 81
1659.67 92
1659.76 103
1659.85 114
1659.95 124
1660.04 134
1660.13 141
1660.23 146
1660.32 148
1660.41 147
1660.51 143
1660.60 138
1660.69 132
1660.79 127
1660.88 124
1660.98 124
1661.07 128
1661.16 134
1661.26 143
1661.35 153
1661.44 162
1661.54 170
1661.63 176
1661.72 180
1661.82 182
1661.91 182
1662.00 181
1662.10 180
1662.19 179
1662.28 179
1662.38 179
1662.47 180
1662.57 180
1662.66 179
1662.75 175
1662.85 169
1662.94 160
1663.03 150
1663.13 139
1663.22 131
1663.31 126
1663.41 125
1663.50 128
1663.59 135
1663.69 143
1663.78 152
1663.87 161
1663.97 167
1664.06 170
1664.16 170
1664.25 168
1664.34 163
1664.44 156
1664.53 146
1664.62 134
1664.72 124
1664.81 114
1664.90 106
1665.00 103
1665.09 103
1665.19 106
1665.28 112
1665.37 118
1665.47 124
1665.56 129
1665.65 132
1665.75 132
1665.84 130
1665.93 127
1666.03 124
1666.12 122
1666.22 122
1666.31 123
1666.40 127
1666.50 132
1666.59 138
1666.68 143
1666.78 147
1666.87 150
1666.96 150
1667.06 148
1667.15 146
1667.25 143
1667.34 141
1667.43 139
1667.53 138
1667.62 137
1667.71 136
1667.81 133
1667.90 129
1668.00 122
1668.09 114
1668.18 105
1668.28 97
1668.37 92
1668.46 90
1668.56 92
1668.65 100
1668.74 110
1668.84 124
1668.93 138
1669.03 152
1669.12 164
1669.21 174
1669.31 181
1669.40 187
1669.49 191
1669.59 192
1669.68 192
1669.78 190
1669.87 187
1669.96 183
1670.06 179
1670.15 175
1670.24 173
1670.34 171
1670.43 169
1670.53 167
1670.62 163
1670.71 157
1670.81 149
1670.90 139
1670.99 127
1671.09 116
1671.18 106
1671.28 99
1671.37 94
1671.46 92
1671.56 92
1671.65 94
1671.74 97
1671.84 99
1671.93 101
1672.03 101
1672.12 101
1672.21 100
1672.31 99
1672.40 99
1672.50 101
1672.59 104
1672.68 108
1672.78 112
1672.87 115
1672.96 118
1673.06 119
1673.15 119
1673.25 119
1673.34 118
1673.43 116
1673.53 114
1673.62 112
1673.72 109
1673.81 105
1673.90 102
1674.00 99
1674.09 96
1674.18 93
1674.28 91
1674.37 89
1674.47 87
1674.56 86
1674.65 85
1674.75 85
1674.84 86
1674.94 86
1675.03 87
1675.12 87
1675.22 86
1675.31 86
1675.41 86
1675.50 87
1675.59 89
1675.69 92
1675.78 94
1675.87 95
1675.97 94
1676.06 90
1676.16 83
1676.25 75
1676.34 66
1676.44 58
1676.53 51
1676.63 46
1676.72 43
1676.81 42
1676.91 42
1677.00 42
1677.10 44
1677.19 47
1677.28 52
1677.38 58
1677.47 67
1677.57 76
1677.66 86
1677.75 94
1677.85 99
1677.94 101
1678.04 100
1678.13 96
1678.22 91
1678.32 86
1678.41 84
1678.51 85
1678.60 89
1678.69 95
1678.79 101
1678.88 108
1678.98 112
1679.07 115
1679.16 115
1679.26 113
1679.35 111
1679.45 107
1679.54 103
1679.63 100
1679.73 97
1679.82 94
1679.92 93
1680.01 93
1680.10 95
1680.20 98
1680.29 102
1680.39 106
1680.48 109
1680.57 112
1680.67 113
1680.76 113
1680.86 112
1680.95 110
1681.04 108
1681.14 106
1681.23 105
1681.33 106
1681.42 107
1681.51 108
1681.61 110
1681.70 111
1681.80 111
1681.89 109
1681.98 107
1682.08 104
1682.17 102
1682.27 101
1682.36 101
1682.46 102
1682.55 104
1682.64 105
1682.74 105
1682.83 105
1682.93 103
1683.02 102
1683.11 102
1683.21 104
1683.30 107
1683.40 112
1683.49 117
1683.58 121
1683.68 125
1683.77 125
1683.87 123
1683.96 119
1684.06 113
1684.15 107
1684.24 102
1684.34 100
1684.43 100
1684.53 103
1684.62 108
1684.71 115
1684.81 121
1684.90 125
1685.00 127
1685.09 124
1685.19 118
1685.28 109
1685.37 97
1685.47 84
1685.56 70
1685.66 58
1685.75 48
1685.84 40
1685.94 36
1686.03 35
1686.13 37
1686.22 41
1686.32 47
1686.41 54
1686.50 60
1686.60 64
1686.69 66
1686.79 66
1686.88 65
1686.98 62
1687.07 60
1687.16 60
1687.26 60
1687.35 62
1687.45 64
1687.54 66
1687.63 67
1687.73 67
1687.82 66
1687.92 64
1688.01 62
1688.11 59
1688.20 57
1688.29 56
1688.39 56
1688.48 56
1688.58 56
1688.67 56
1688.77 55
1688.86 53
1688.95 50
1689.05 47
1689.14 44
1689.24 42
1689.33 42
1689.43 45
1689.52 49
1689.61 56
1689.71 62
1689.80 68
1689.90 73
1689.99 75
1690.09 76
1690.18 76
1690.27 74
1690.37 73
1690.46 71
1690.56 70
1690.65 69
1690.75 69
1690.84 68
1690.93 67
1691.03 67
1691.12 66
1691.22 66
1691.31 67
1691.41 67
1691.50 68
1691.60 69
1691.69 68
1691.78 66
1691.88 60
1691.97 53
1692.07 44
1692.16 34
1692.26 25
1692.35 19
1692.44 16
1692.54 16
1692.63 20
1692.73 27
1692.82 37
1692.92 49
1693.01 62
1693.11 75
1693.20 86
1693.29 94
1693.39 97
1693.48 97
1693.58 92
1693.67 85
1693.77 78
1693.86 72
1693.96 68
1694.05 67
1694.14 68
1694.24 71
1694.33 76
1694.43 80
1694.52 84
1694.62 87
1694.71 90
1694.80 92
1694.90 92
1694.99 91
1695.09 90
1695.18 89
1695.28 89
1695.37 90
1695.47 94
1695.56 98
1695.66 102
1695.75 105
1695.84 106
1695.94 104
1696.03 100
1696.13 95
1696.22 89
1696.32 84
1696.41 81
1696.51 79
1696.60 79
1696.69 79
1696.79 79
1696.88 78
1696.98 77
1697.07 77
1697.17 78
1697.26 80
1697.36 83
1697.45 87
1697.54 90
1697.64 91
1697.73 90
1697.83 85
1697.92 79
1698.02 72
1698.11 66
1698.21 61
1698.30 59
1698.40 59
1698.49 62
1698.58 66
1698.68 71
1698.77 77
1698.87 82
1698.96 85
1699.06 87
1699.15 88
1699.25 87
1699.34 86
1699.44 84
1699.53 83
1699.63 84
1699.72 85
1699.81 86
1699.91 88
1700.00 89
1700.10 90
1700.19 90
1700.29 88
1700.38 86
1700.48 83
1700.57 80
1700.67 77
1700.76 74
1700.85 72
1700.95 69
1701.04 66
1701.14 61
1701.23 57
1701.33 52
1701.42 49
1701.52 48
1701.61 51
1701.71 57
1701.80 65
1701.90 75
1701.99 83
1702.09 90
1702.18 92
1702.27 91
1702.37 86
1702.46 80
1702.56 73
1702.65 68
1702.75 65
1702.84 64
1702.94 65
1703.03 66
1703.13 68
1703.22 70
1703.32 71
1703.41 72
1703.51 73
1703.60 75
1703.69 78
1703.79 82
1703.88 86
1703.98 90
1704.07 92
1704.17 93
1704.26 91
1704.36 86
1704.45 79
1704.55 70
1704.64 61
1704.74 54
1704.83 50
1704.93 50
1705.02 53
1705.12 59
1705.21 67
1705.30 76
1705.40 83
1705.49 89
1705.59 93
1705.68 95
1705.78 95
1705.87 93
1705.97 89
1706.06 82
1706.16 72
1706.25 61
1706.35 47
1706.44 34
1706.54 22
1706.63 13
1706.73 9
1706.82 9
1706.92 13
1707.01 20
1707.11 28
1707.20 36
1707.29 43
1707.39 49
1707.48 54
1707.58 58
1707.67 62
1707.77 66
1707.86 70
1707.96 74
1708.05 76
1708.15 76
1708.24 75
1708.34 73
1708.43 70
1708.53 68
1708.62 68
1708.72 71
1708.81 77
1708.91 85
1709.00 95
1709.10 105
1709.19 114
1709.29 120
1709.38 123
1709.48 124
1709.57 123
1709.67 120
1709.76 117
1709.86 113
1709.95 110
1710.04 107
1710.14 104
1710.23 102
1710.33 100
1710.42 100
1710.52 99
1710.61 99
1710.71 97
1710.80 94
1710.90 90
1710.99 83
1711.09 76
1711.18 68
1711.28 60
1711.37 53
1711.47 47
1711.56 43
1711.66 40
1711.75 37
1711.85 34
1711.94 31
1712.04 28
1712.13 24
1712.23 20
1712.32 17
1712.42 14
1712.51 13
1712.61 13
1712.70 15
1712.80 18
1712.89 23
1712.99 29
1713.08 34
1713.18 37
1713.27 37
1713.37 35
1713.46 29
1713.56 21
1713.65 11
1713.75 2
1713.84 0
1713.94 0
1714.03 0
1714.13 0
1714.22 0
1714.32 0
1714.41 0
1714.51 0
1714.60 5
1714.70 10
1714.79 14
1714.89 18
1714.98 20
1715.08 22
1715.17 23
1715.27 23
1715.36 23
1715.46 24
1715.55 26
1715.65 30
1715.74 36
1715.84 42
1715.93 47
1716.03 52
1716.12 53
1716.22 52
1716.31 48
1716.41 42
1716.50 35
1716.60 28
1716.69 22
1716.79 17
1716.88 15
1716.98 14
1717.07 13
1717.17 13
1717.26 12
1717.36 10
1717.45 6
1717.55 1
1717.64 0
1717.74 0
1717.83 0
1717.93 0
1718.02 0
1718.12 0
1718.21 0
1718.31 7
1718.40 17
1718.50 26
1718.59 34
1718.69 40
1718.78 44
1718.88 48
1718.97 51
1719.07 55
1719.16 58
1719.26 61
1719.35 61
1719.45 60
1719.54 57
1719.64 52
1719.74 45
1719.83 39
1719.93 34
1720.02 30
1720.12 27
1720.21 26
1720.31 27
1720.40 29
1720.50 31
1720.59 35
1720.69 39
1720.78 43
1720.88 47
1720.97 52
1721.07 57
1721.16 62
1721.26 66
1721.35 70
1721.45 73
1721.54 75
1721.64 75
1721.73 75
1721.83 75
1721.92 76
1722.02 78
1722.11 81
1722.21 86
1722.30 93
1722.40 101
1722.50 107
1722.59 113
1722.69 116
1722.78 118
1722.88 120
1722.97 121
1723.07 121
1723.16 122
1723.26 121
1723.35 120
1723.45 116
1723.54 109
1723.64 100
1723.73 89
1723.83 78
1723.92 68
1724.02 60
1724.11 56
1724.21 56
1724.30 60
1724.40 67
1724.50 76
1724.59 84
1724.69 91
1724.78 97
1724.88 101
1724.97 103
1725.07 105
1725.16 106
1725.26 108
1725.35 111
1725.45 114
1725.54 116
1725.64 119
1725.73 121
1725.83 122
1725.92 123
1726.02 124
1726.12 125
1726.21 125
1726.31 124
1726.40 121
1726.50 116
1726.59 109
1726.69 100
1726.78 88
1726.88 74
1726.97 60
1727.07 47
1727.16 35
1727.26 27
1727.35 23
1727.45 23
1727.55 27
1727.64 33
1727.74 41
1727.83 50
1727.93 57
1728.02 62
1728.12 66
1728.21 69
1728.31 70
1728.40 72
1728.50 73
1728.59 75
1728.69 76
1728.79 76
1728.88 75
1728.98 72
1729.07 67
1729.17 60
1729.26 53
1729.36 45
1729.45 38
1729.55 33
1729.64 29
1729.74 27
1729.83 27
1729.93 28
1730.03 28
1730.12 29
1730.22 27
1730.31 24
1730.41 20
1730.50 14
1730.60 8
1730.69 3
1730.79 0
1730.88 0
1730.98 3
1731.08 9
1731.17 18
1731.27 29
1731.36 40
1731.46 51
1731.55 60
1731.65 67
1731.74 71
1731.84 72
1731.93 70
1732.03 66
1732.13 61
1732.22 56
1732.32 52
1732.41 49
1732.51 47
1732.60 46
1732.70 46
1732.79 47
1732.89 47
1732.98 46
1733.08 46
1733.18 45
1733.27 45
1733.37 45
1733.46 46
1733.56 47
1733.65 49
1733.75 51
1733.84 52
1733.94 53
1734.04 53
1734.13 50
1734.23 47
1734.32 42
1734.42 37
1734.51 31
1734.61 27
1734.70 23
1734.80 20
1734.90 18
1734.99 17
1735.09 17
1735.18 20
1735.28 24
1735.37 31
1735.47 39
1735.56 47
1735.66 54
1735.76 58
1735.85 59
1735.95 58
1736.04 56
1736.14 54
1736.23 55
1736.33 58
1736.42 63
1736.52 71
1736.62 78
1736.71 84
1736.81 89
1736.90 91
1737.00 92
1737.09 93
1737.19 95
1737.29 97
1737.38 101
1737.48 106
1737.57 110
1737.67 113
1737.76 113
1737.86 110
1737.95 105
1738.05 100
1738.15 94
1738.24 89
1738.34 85
1738.43 82
1738.53 79
1738.62 74
1738.72 68
1738.82 60
1738.91 50
1739.01 42
1739.10 34
1739.20 30
1739.29 29
1739.39 31
1739.49 36
1739.58 42
1739.68 48
1739.77 54
1739.87 60
1739.96 64
1740.06 67
1740.15 70
1740.25 71
1740.35 71
1740.44 71
1740.54 71
1740.63 71
1740.73 73
1740.82 75
1740.92 78
1741.02 81
1741.11 84
1741.21 86
1741.30 87
1741.40 86
1741.50 85
1741.59 83
1741.69 81
1741.78 78
1741.88 76
1741.97 73
1742.07 71
1742.17 68
1742.26 64
1742.36 62
1742.45 60
1742.55 59
1742.64 58
1742.74 59
1742.84 61
1742.93 63
1743.03 66
1743.12 70
1743.22 73
1743.31 75
1743.41 76
1743.51 75
1743.60 72
1743.70 68
1743.79 63
1743.89 60
1743.99 60
1744.08 61
1744.18 65
1744.27 71
1744.37 77
1744.46 84
1744.56 91
1744.66 98
1744.75 105
1744.85 112
1744.94 117
1745.04 121
1745.13 122
1745.23 121
1745.33 117
1745.42 111
1745.52 105
1745.61 98
1745.71 93
1745.81 88
1745.90 85
1746.00 85
1746.09 87
1746.19 92
1746.29 101
1746.38 113
1746.48 126
1746.57 139
1746.67 151
1746.76 159
1746.86 164
1746.96 166
1747.05 165
1747.15 161
1747.24 155
1747.34 149
1747.44 142
1747.53 135
1747.63 129
1747.72 122
1747.82 117
1747.92 112
1748.01 109
1748.11 106
1748.20 104
1748.30 103
1748.39 102
1748.49 102
1748.59 101
1748.68 100
1748.78 98
1748.87 95
1748.97 90
1749.07 84
1749.16 79
1749.26 73
1749.35 70
1749.45 68
1749.55 68
1749.64 70
1749.74 74
1749.83 77
1749.93 79
1750.03 81
1750.12 80
1750.22 78
1750.31 76
1750.41 72
1750.51 68
1750.60 64
1750.70 59
1750.79 53
1750.89 46
1750.99 36
1751.08 25
1751.18 12
1751.27 0
1751.37 0
1751.47 0
1751.56 0
1751.66 0
1751.75 0
1751.85 0
1751.95 0
1752.04 3
1752.14 20
1752.23 37
1752.33 51
1752.43 63
1752.52 71
1752.62 76
1752.71 79
1752.81 80
1752.91 80
1753.00 78
1753.10 75
1753.19 71
1753.29 67
1753.39 62
1753.48 59
1753.58 58
1753.67 59
1753.77 64
1753.87 71
1753.96 79
1754.06 89
1754.16 97
1754.25 104
1754.35 108
1754.44 110
1754.54 108
1754.64 103
1754.73 96
1754.83 86
1754.92 75
1755.02 64
1755.12 55
1755.21 47
1755.31 42
1755.40 39
1755.50 36
1755.60 35
1755.69 34
1755.79 33
1755.89 32
1755.98 31
1756.08 31
1756.17 33
1756.27 37
1756.37 41
1756.46 47
1756.56 52
1756.65 56
1756.75 57
1756.85 56
1756.94 52
1757.04 45
1757.14 36
1757.23 27
1757.33 19
1757.42 13
1757.52 8
1757.62 5
1757.71 4
1757.81 2
1757.90 0
1758.00 0
1758.10 0
1758.19 0
1758.29 0
1758.39 0
1758.48 0
1758.58 0
1758.67 8
1758.77 18
1758.87 25
1758.96 31
1759.06 33
1759.16 32
1759.25 29
1759.35 24
1759.44 18
1759.54 14
1759.64 11
1759.73 11
1759.83 12
1759.93 15
1760.02 20
1760.12 26
1760.21 32
1760.31 37
1760.41 41
1760.50 45
1760.60 47
1760.70 48
1760.79 47
1760.89 44
1760.98 40
1761.08 34
1761.18 29
1761.27 25
1761.37 24
1761.47 25
1761.56 30
1761.66 38
1761.75 48
1761.85 59
1761.95 71
1762.04 82
1762.14 93
1762.24 101
1762.33 107
1762.43 109
1762.52 108
1762.62 105
1762.72 99
1762.81 94
1762.91 89
1763.01 86
1763.10 86
1763.20 87
1763.30 89
1763.39 92
1763.49 94
1763.58 96
1763.68 97
1763.78 98
1763.87 99
1763.97 101
1764.07 104
1764.16 106
1764.26 109
1764.36 110
1764.45 109
1764.55 108
1764.64 105
1764.74 102
1764.84 99
1764.93 96
1765.03 95
1765.13 93
1765.22 93
1765.32 93
1765.42 94
1765.51 95
1765.61 97
1765.70 99
1765.80 101
1765.90 105
1765.99 109
1766.09 115
1766.19 122
1766.28 130
1766.38 138
1766.48 144
1766.57 149
1766.67 151
1766.77 149
1766.86 144
1766.96 137
1767.05 127
1767.15 118
1767.25 109
1767.34 101
1767.44 96
1767.54 93
1767.63 92
1767.73 93
1767.83 94
1767.92 95
1768.02 94
1768.12 92
1768.21 88
1768.31 81
1768.40 73
1768.50 64
1768.60 54
1768.69 46
1768.79 39
1768.89 33
1768.98 29
1769.08 27
1769.18 25
1769.27 23
1769.37 21
1769.47 19
1769.56 16
1769.66 15
1769.76 14
1769.85 14
1769.95 15
1770.05 16
1770.14 19
1770.24 21
1770.33 22
1770.43 23
1770.53 22
1770.62 22
1770.72 23
1770.82 24
1770.91 27
1771.01 31
1771.11 37
1771.20 43
1771.30 50
1771.40 57
1771.49 62
1771.59 66
1771.69 70
1771.78 73
1771.88 75
1771.98 77
1772.07 78
1772.17 78
1772.27 77
1772.36 73
1772.46 70
1772.56 66
1772.65 65
1772.75 67
1772.85 73
1772.94 82
1773.04 93
1773.14 104
1773.23 114
1773.33 121
1773.43 125
1773.52 126
1773.62 124
1773.72 121
1773.81 117
1773.91 113
1774.00 111
1774.10 109
1774.20 109
1774.29 111
1774.39 114
1774.49 119
1774.58 124
1774.68 130
1774.78 135
1774.87 141
1774.97 145
1775.07 148
1775.16 149
1775.26 150
1775.36 148
1775.45 146
1775.55 143
1775.65 139
1775.74 136
1775.84 134
1775.94 132
1776.03 132
1776.13 131
1776.23 130
1776.32 127
1776.42 122
1776.52 116
1776.61 107
1776.71 97
1776.81 87
1776.90 76
1777.00 67
1777.10 61
1777.20 57
1777.29 57
1777.39 61
1777.49 69
1777.58 81
1777.68 93
1777.78 105
1777.87 115
1777.97 119
1778.07 119
1778.16 114
1778.26 105
1778.36 96
1778.45 87
1778.55 80
1778.65 75
1778.74 72
1778.84 70
1778.94 67
1779.03 62
1779.13 56
1779.23 50
1779.32 45
1779.42 41
1779.52 39
1779.61 39
1779.71 43
1779.81 47
1779.90 54
1780.00 60
1780.10 67
1780.19 73
1780.29 78
1780.39 82
1780.48 85
1780.58 85
1780.68 83
1780.78 79
1780.87 75
1780.97 69
1781.07 65
1781.16 61
1781.26 59
1781.36 58
1781.45 60
1781.55 64
1781.65 70
1781.74 76
1781.84 84
1781.94 91
1782.03 98
1782.13 103
1782.23 107
1782.32 108
1782.42 107
1782.52 102
1782.62 94
1782.71 84
1782.81 71
1782.91 57
1783.00 44
1783.10 32
1783.20 21
1783.29 14
1783.39 8
1783.49 5
1783.58 4
1783.68 5
1783.78 7
1783.87 11
1783.97 17
1784.07 23
1784.17 30
1784.26 35
1784.36 38
1784.46 38
1784.55 36
1784.65 33
1784.75 28
1784.84 23
1784.94 19
1785.04 16
1785.13 16
1785.23 17
1785.33 20
1785.43 24
1785.52 28
1785.62 31
1785.72 32
1785.81 30
1785.91 25
1786.01 17
1786.10 8
1786.20 0
1786.30 0
1786.39 0
1786.49 0
1786.59 0
1786.69 0
1786.78 0
1786.88 0
1786.98 0
1787.07 6
1787.17 13
1787.27 20
1787.36 29
1787.46 38
1787.56 47
1787.66 57
1787.75 65
1787.85 73
1787.95 80
1788.04 86
1788.14 91
1788.24 95
1788.33 98
1788.43 99
1788.53 98
1788.63 96
1788.72 93
1788.82 89
1788.92 86
1789.01 85
1789.11 85
1789.21 87
1789.31 90
1789.40 93
1789.50 96
1789.60 96
1789.69 96
1789.79 95
1789.89 94
1789.98 94
1790.08 97
1790.18 101
1790.28 107
1790.37 112
1790.47 118
1790.57 123
1790.66 127
1790.76 130
1790.86 132
1790.96 132
1791.05 131
1791.15 127
1791.25 121
1791.34 113
1791.44 103
1791.54 93
1791.63 84
1791.73 76
1791.83 70
1791.93 66
1792.02 63
1792.12 61
1792.22 60
1792.31 58
1792.41 55
1792.51 53
1792.61 51
1792.70 52
1792.80 54
1792.90 59
1792.99 66
1793.09 74
1793.19 82
1793.29 88
1793.38 92
1793.48 93
1793.58 92
1793.67 90
1793.77 88
1793.87 87
1793.97 89
1794.06 94
1794.16 101
1794.26 111
1794.35 123
1794.45 137
1794.55 150
1794.65 163
1794.74 174
1794.84 182
1794.94 185
1795.04 184
1795.13 178
1795.23 170
1795.33 160
1795.42 150
1795.52 143
1795.62 138
1795.72 135
1795.81 134
1795.91 134
1796.01 133
1796.10 131
1796.20 129
1796.30 125
1796.40 121
1796.49 118
1796.59 115
1796.69 112
1796.79 109
1796.88 106
1796.98 101
1797.08 96
1797.17 90
1797.27 83
1797.37 78
1797.47 73
1797.56 69
1797.66 67
1797.76 65
1797.86 64
1797.95 63
1798.05 62
1798.15 62
1798.24 61
1798.34 61
1798.44 61
1798.54 62
1798.63 63
1798.73 65
1798.83 68
1798.93 73
1799.02 78
1799.12 83
1799.22 88
1799.31 94
1799.41 99
1799.51 104
1799.61 109
1799.70 114
1799.80 118
1799.90 122
1800.00 126
1800.09 129
1800.19 131
1800.29 132
1800.39 130
1800.48 126
1800.58 120
1800.68 111
1800.77 101
1800.87 90
1800.97 80
1801.07 70
1801.16 63
1801.26 57
1801.36 54
1801.46 53
1801.55 54
1801.65 57
1801.75 62
1801.85 69
1801.94 77
1802.04 85
1802.14 92
1802.24 96
1802.33 97
1802.43 95
1802.53 91
1802.62 86
1802.72 81
1802.82 77
1802.92 72
1803.01 68
1803.11 64
1803.21 58
1803.31 51
1803.40 43
1803.50 35
1803.60 28
1803.70 22
1803.79 19
1803.89 17
1803.99 18
1804.09 20
1804.18 22
1804.28 23
1804.38 23
1804.48 23
1804.57 21
1804.67 19
1804.77 16
1804.87 14
1804.96 12
1805.06 10
1805.16 10
1805.26 10
1805.35 11
1805.45 13
1805.55 16
1805.65 20
1805.74 24
1805.84 29
1805.94 35
1806.04 42
1806.13 51
1806.23 61
1806.33 71
1806.43 81
1806.52 90
1806.62 98
1806.72 102
1806.82 105
1806.91 104
1807.01 102
1807.11 97
1807.21 92
1807.30 85
1807.40 78
1807.50 72
1807.60 65
1807.69 58
1807.79 52
1807.89 45
1807.99 39
1808.08 33
1808.18 27
1808.28 23
1808.38 21
1808.47 22
1808.57 25
1808.67 29
1808.77 35
1808.86 41
1808.96 47
1809.06 52
1809.16 57
1809.25 60
1809.35 64
1809.45 67
1809.55 71
1809.64 74
1809.74 77
1809.84 79
1809.94 80
1810.04 79
1810.13 78
1810.23 75
1810.33 73
1810.43 73
1810.52 74
1810.62 76
1810.72 81
1810.82 86
1810.91 91
1811.01 94
1811.11 95
1811.21 92
1811.30 87
1811.40 79
1811.50 71
1811.60 63
1811.69 58
1811.79 58
1811.89 61
1811.99 68
1812.09 78
1812.18 89
1812.28 99
1812.38 107
1812.48 112
1812.57 115
1812.67 115
1812.77 114
1812.87 112
1812.96 111
1813.06 110
1813.16 110
1813.26 111
1813.36 111
1813.45 111
1813.55 109
1813.65 105
1813.75 99
1813.84 92
1813.94 83
1814.04 74
1814.14 65
1814.23 59
1814.33 55
1814.43 54
1814.53 56
1814.63 59
1814.72 62
1814.82 65
1814.92 66
1815.02 66
1815.11 65
1815.21 63
1815.31 61
1815.41 61
1815.51 62
1815.60 63
1815.70 64
1815.80 64
1815.90 63
1815.99 59
1816.09 54
1816.19 49
1816.29 43
1816.39 39
1816.48 37
1816.58 36
1816.68 37
1816.78 38
1816.87 40
1816.97 42
1817.07 43
1817.17 44
1817.27 45
1817.36 47
1817.46 49
1817.56 53
1817.66 58
1817.75 64
1817.85 70
1817.95 76
1818.05 80
1818.15 84
1818.24 87
1818.34 88
1818.44 89
1818.54 90
1818.63 90
1818.73 89
1818.83 87
1818.93 83
1819.03 77
1819.12 69
1819.22 60
1819.32 50
1819.42 42
1819.52 35
1819.61 29
1819.71 24
1819.81 20
1819.91 17
1820.00 15
1820.10 13
1820.20 11
1820.30 11
1820.40 10
1820.49 11
1820.59 13
1820.69 16
1820.79 20
1820.89 26
1820.98 32
1821.08 39
1821.18 45
1821.28 50
1821.38 53
1821.47 54
1821.57 52
1821.67 50
1821.77 48
1821.86 46
1821.96 45
1822.06 45
1822.16 45
1822.26 47
1822.35 48
1822.45 50
1822.55 53
1822.65 56
1822.75 58
1822.84 60
1822.94 59
1823.04 57
1823.14 53
1823.24 48
1823.33 42
1823.43 36
1823.53 30
1823.63 26
1823.73 23
1823.82 22
1823.92 23
1824.02 24
1824.12 27
1824.22 30
1824.31 32
1824.41 35
1824.51 37
1824.61 39
1824.71 41
1824.80 42
1824.90 43
1825.00 44
1825.10 44
1825.20 42
1825.29 39
1825.39 36
1825.49 33
1825.59 30
1825.69 29
1825.78 30
1825.88 32
1825.98 34
1826.08 33
1826.18 30
1826.27 24
1826.37 15
1826.47 5
1826.57 0
1826.67 0
1826.76 0
1826.86 0
1826.96 0
1827.06 0
1827.16 0
1827.25 3
1827.35 8
1827.45 11
1827.55 13
1827.65 13
1827.74 12
1827.84 11
1827.94 9
1828.04 6
1828.14 3
1828.24 0
1828.33 0
1828.43 0
1828.53 0
1828.63 0
1828.73 0
1828.82 0
1828.92 3
1829.02 6
1829.12 7
1829.22 6
1829.31 5
1829.41 3
1829.51 3
1829.61 5
1829.71 9
1829.81 15
1829.90 21
1830.00 25
1830.10 28
1830.20 28
1830.30 26
1830.39 23
1830.49 20
1830.59 16
1830.69 12
1830.79 8
1830.88 5
1830.98 1
1831.08 0
1831.18 0
1831.28 0
1831.38 0
1831.47 0
1831.57 5
1831.67 11
1831.77 18
1831.87 27
1831.96 37
1832.06 49
1832.16 61
1832.26 74
1832.36 86
1832.46 96
1832.55 102
1832.65 105
1832.75 105
1832.85 103
1832.95 102
1833.05 104
1833.14 108
1833.24 116
1833.34 126
1833.44 138
1833.54 150
1833.63 160
1833.73 168
1833.83 174
1833.93 177
1834.03 180
1834.13 181
1834.22 182
1834.32 183
1834.42 184
1834.52 186
1834.62 188
1834.72 191
1834.81 195
1834.91 198
1835.01 202
1835.11 205
1835.21 209
1835.31 211
1835.40 213
1835.50 214
1835.60 215
1835.70 214
1835.80 214
1835.89 212
1835.99 211
1836.09 208
1836.19 204
1836.29 200
1836.39 194
1836.48 188
1836.58 182
1836.68 175
1836.78 170
1836.88 165
1836.98 161
1837.07 156
1837.17 152
1837.27 146
1837.37 139
1837.47 132
1837.57 126
1837.66 121
1837.76 118
1837.86 117
1837.96 118
1838.06 119
1838.16 120
1838.25 120
1838.35 117
1838.45 112
1838.55 106
1838.65 100
1838.75 96
1838.84 94
1838.94 94
1839.04 96
1839.14 99
1839.24 101
1839.34 101
1839.44 97
1839.53 91
1839.63 82
1839.73 72
1839.83 63
1839.93 56
1840.03 52
1840.12 52
1840.22 54
1840.32 58
1840.42 62
1840.52 65
1840.62 68
1840.71 70
1840.81 72
1840.91 73
1841.01 75
1841.11 76
1841.21 78
1841.31 78
1841.40 78
1841.50 77
1841.60 74
1841.70 71
1841.80 67
1841.90 63
1841.99 60
1842.09 57
1842.19 56
1842.29 57
1842.39 59
1842.49 62
1842.59 65
1842.68 68
1842.78 71
1842.88 73
1842.98 74
1843.08 75
1843.18 76
1843.27 76
1843.37 76
1843.47 75
1843.57 70
1843.67 63
1843.77 51
1843.87 38
1843.96 23
1844.06 9
1844.16 0
1844.26 0
1844.36 0
1844.46 0
1844.56 0
1844.65 0
1844.75 5
1844.85 15
1844.95 26
1845.05 39
1845.15 51
1845.25 62
1845.34 71
1845.44 77
1845.54 79
1845.64 77
1845.74 73
1845.84 69
1845.94 66
1846.03 64
1846.13 65
1846.23 68
1846.33 71
1846.43 74
1846.53 75
1846.63 76
1846.72 76
1846.82 76
1846.92 76
1847.02 77
1847.12 77
1847.22 76
1847.32 73
1847.41 69
1847.51 65
1847.61 62
1847.71 60
1847.81 59
1847.91 61
1848.01 65
1848.10 69
1848.20 73
1848.30 76
1848.40 78
1848.50 80
1848.60 81
1848.70 80
1848.79 79
1848.89 76
1848.99 72
1849.09 66
1849.19 60
1849.29 54
1849.39 49
1849.49 43
1849.58 39
1849.68 34
1849.78 30
1849.88 25
1849.98 19
1850.08 14
1850.18 11
1850.27 9
1850.37 10
1850.47 13
1850.57 19
1850.67 26
1850.77 35
1850.87 44
1850.97 53
1851.06 62
1851.16 71
1851.26 79
1851.36 85
1851.46 88
1851.56 88
1851.66 84
1851.76 77
1851.85 68
1851.95 58
1852.05 49
1852.15 41
1852.25 35
1852.35 30
1852.45 27
1852.55 24
1852.64 20
1852.74 17
1852.84 13
1852.94 9
1853.04 6
1853.14 3
1853.24 1
1853.34 0
1853.43 0
1853.53 1
1853.63 1
1853.73 2
1853.83 3
1853.93 3
1854.03 3
1854.13 2
1854.22 0
1854.32 0
1854.42 0
1854.52 0
1854.62 0
1854.72 0
1854.82 2
1854.92 7
1855.01 13
1855.11 19
1855.21 26
1855.31 33
1855.41 40
1855.51 48
1855.61 56
1855.71 63
1855.81 70
1855.90 75
1856.00 78
1856.10 78
1856.20 76
1856.30 72
1856.40 66
1856.50 59
1856.60 50
1856.69 41
1856.79 32
1856.89 25
1856.99 20
1857.09 19
1857.19 21
1857.29 28
1857.39 36
1857.49 45
1857.58 54
1857.68 60
1857.78 64
1857.88 64
1857.98 63
1858.08 60
1858.18 57
1858.28 53
1858.38 49
1858.47 45
1858.57 42
1858.67 40
1858.77 41
1858.87 44
1858.97 51
1859.07 60
1859.17 72
1859.27 84
1859.36 96
1859.46 105
1859.56 111
1859.66 113
1859.76 110
1859.86 103
1859.96 93
1860.06 80
1860.16 67
1860.26 54
1860.35 42
1860.45 31
1860.55 22
1860.65 16
1860.75 11
1860.85 10
1860.95 11
1861.05 15
1861.15 22
1861.24 32
1861.34 41
1861.44 50
1861.54 56
1861.64 59
1861.74 59
1861.84 57
1861.94 54
1862.04 50
1862.14 48
1862.23 48
1862.33 49
1862.43 51
1862.53 54
1862.63 56
1862.73 58
1862.83 59
1862.93 59
1863.03 57
1863.13 52
1863.23 44
1863.32 35
1863.42 26
1863.52 17
1863.62 11
1863.72 9
1863.82 11
1863.92 15
1864.02 19
1864.12 23
1864.22 25
1864.31 25
1864.41 23
1864.51 20
1864.61 17
1864.71 16
1864.81 16
1864.91 19
1865.01 24
1865.11 31
1865.21 40
1865.31 49
1865.40 59
1865.50 67
1865.60 74
1865.70 78
1865.80 80
1865.90 79
1866.00 75
1866.10 69
1866.20 62
1866.30 54
1866.40 49
1866.49 45
1866.59 44
1866.69 47
1866.79 51
1866.89 57
1866.99 61
1867.09 63
1867.19 64
1867.29 63
1867.39 61
1867.49 61
1867.58 63
1867.68 67
1867.78 74
1867.88 81
1867.98 87
1868.08 90
1868.18 91
1868.28 88
1868.38 83
1868.48 77
1868.58 72
1868.68 67
1868.77 64
1868.87 63
1868.97 63
1869.07 63
1869.17 64
1869.27 65
1869.37 64
1869.47 63
1869.57 60
1869.67 55
1869.77 48
1869.87 41
1869.97 33
1870.06 26
1870.16 22
1870.26 22
1870.36 25
1870.46 31
1870.56 40
1870.66 51
1870.76 61
1870.86 70
1870.96 76
1871.06 80
1871.16 80
1871.26 79
1871.35 75
1871.45 72
1871.55 68
1871.65 64
1871.75 60
1871.85 55
1871.95 50
1872.05 46
1872.15 43
1872.25 42
1872.35 45
1872.45 52
1872.55 62
1872.64 75
1872.74 88
1872.84 101
1872.94 111
1873.04 118
1873.14 122
1873.24 123
1873.34 121
1873.44 118
1873.54 112
1873.64 104
1873.74 95
1873.84 84
1873.94 72
1874.03 60
1874.13 49
1874.23 40
1874.33 34
1874.43 31
1874.53 32
1874.63 35
1874.73 39
1874.83 42
1874.93 43
1875.03 42
1875.13 40
1875.23 37
1875.33 36
1875.43 36
1875.52 39
1875.62 44
1875.72 50
1875.82 57
1875.92 63
1876.02 67
1876.12 70
1876.22 71
1876.32 71
1876.42 71
1876.52 71
1876.62 71
1876.72 71
1876.82 71
1876.92 71
1877.02 70
1877.12 68
1877.21 65
1877.31 61
1877.41 56
1877.51 49
1877.61 42
1877.71 34
1877.81 27
1877.91 22
1878.01 19
1878.11 18
1878.21 20
1878.31 22
1878.41 25
1878.51 26
1878.61 26
1878.71 24
1878.81 20
1878.90 17
1879.00 15
1879.10 15
1879.20 17
1879.30 21
1879.40 27
1879.50 32
1879.60 36
1879.70 39
1879.80 40
1879.90 39
1880.00 38
1880.10 36
1880.20 36
1880.30 36
1880.40 38
1880.50 40
1880.60 42
1880.70 43
1880.79 43
1880.89 41
1880.99 38
1881.09 34
1881.19 30
1881.29 26
1881.39 23
1881.49 21
1881.59 21
1881.69 21
1881.79 23
1881.89 26
1881.99 30
1882.09 36
1882.19 41
1882.29 47
1882.39 53
1882.49 57
1882.59 60
1882.69 62
1882.78 62
1882.88 62
1882.98 60
1883.08 59
1883.18 59
1883.28 59
1883.38 60
1883.48 62
1883.58 64
1883.68 66
1883.78 68
1883.88 69
1883.98 69
1884.08 68
1884.18 66
1884.28 64
1884.38 60
1884.48 55
1884.58 50
1884.68 43
1884.78 36
1884.88 30
1884.98 25
1885.08 21
1885.17 20
1885.27 21
1885.37 23
1885.47 28
1885.57 35
1885.67 41
1885.77 48
1885.87 53
1885.97 56
1886.07 58
1886.17 59
1886.27 60
1886.37 62
1886.47 66
1886.57 73
1886.67 80
1886.77 88
1886.87 94
1886.97 98
1887.07 100
1887.17 99
1887.27 96
1887.37 94
1887.47 92
1887.57 92
1887.67 93
1887.77 95
1887.87 96
1887.97 97
1888.06 97
1888.16 96
1888.26 95
1888.36 94
1888.46 94
1888.56 96
1888.66 100
1888.76 107
1888.86 115
1888.96 123
1889.06 130
1889.16 135
1889.26 137
1889.36 135
1889.46 129
1889.56 121
1889.66 112
1889.76 102
1889.86 94
1889.96 88
1890.06 85
1890.16 84
1890.26 85
1890.36 87
1890.46 90
1890.56 92
1890.66 93
1890.76 93
1890.86 91
1890.96 88
1891.06 84
1891.16 81
1891.26 78
1891.36 75
1891.46 72
1891.56 68
1891.66 63
1891.76 57
1891.85 52
1891.95 47
1892.05 44
1892.15 43
1892.25 43
1892.35 45
1892.45 47
1892.55 50
1892.65 53
1892.75 56
1892.85 59
1892.95 62
1893.05 64
1893.15 65
1893.25 64
1893.35 61
1893.45 56
1893.55 49
1893.65 42
1893.75 35
1893.85 28
1893.95 22
1894.05 17
1894.15 12
1894.25 8
1894.35 5
1894.45 2
1894.55 1
1894.65 2
1894.75 4
1894.85 8
1894.95 13
1895.05 17
1895.15 22
1895.25 26
1895.35 30
1895.45 33
1895.55 36
1895.65 38
1895.75 38
1895.85 36
1895.95 31
1896.05 26
1896.15 18
1896.25 11
1896.35 4
1896.45 0
1896.55 0
1896.65 0
1896.75 0
1896.85 0
1896.95 0
1897.05 0
1897.15 1
1897.25 4
1897.35 7
1897.45 8
1897.55 8
1897.65 7
1897.75 5
1897.85 3
1897.95 1
1898.05 0
1898.15 0
1898.25 0
1898.35 0
1898.45 0
1898.55 0
1898.65 3
1898.75 9
1898.85 17
1898.95 26
1899.05 36
1899.15 44
1899.25 50
1899.35 53
1899.45 55
1899.55 54
1899.65 53
1899.75 51
1899.85 50
1899.95 48
1900.05 47
1900.15 46
1900.25 45
1900.35 44
1900.45 45
1900.55 46
1900.65 46
1900.75 46
1900.85 43
1900.95 38
1901.05 32
1901.15 26
1901.25 20
1901.35 16
1901.45 14
1901.55 13
1901.65 12
1901.75 10
1901.85 8
1901.95 6
1902.05 4
1902.15 6
1902.25 10
1902.35 18
1902.45 28
1902.55 38
1902.65 46
1902.75 51
1902.85 53
1902.95 54
1903.05 53
1903.15 53
1903.25 54
1903.35 56
1903.45 59
1903.55 62
1903.65 64
1903.75 64
1903.85 63
1903.95 62
1904.05 60
1904.15 60
1904.25 63
1904.35 68
1904.45 76
1904.55 86
1904.65 95
1904.75 103
1904.85 108
1904.95 110
1905.05 108
1905.15 104
1905.25 97
1905.35 88
1905.45 78
1905.55 67
1905.65 56
1905.75 44
1905.85 32
1905.95 20
1906.05 10
1906.15 0
1906.25 0
1906.35 0
1906.45 0
1906.55 0
1906.65 0
1906.75 0
1906.85 0
1906.95 0
1907.05 2
1907.15 5
1907.25 9
1907.35 14
1907.45 20
1907.55 27
1907.65 35
1907.75 43
1907.85 51
1907.95 58
1908.06 64
1908.16 69
1908.26 72
1908.36 74
1908.46 75
1908.56 75
1908.66 75
1908.76 75
1908.86 74
1908.96 73
1909.06 71
1909.16 70
1909.26 70
1909.36 70
1909.46 73
1909.56 77
1909.66 82
1909.76 86
1909.86 89
1909.96 89
1910.06 85
1910.16 78
1910.26 70
1910.36 61
1910.46 54
1910.56 50
1910.66 48
1910.76 50
1910.86 55
1910.96 60
1911.06 65
1911.16 69
1911.26 71
1911.36 72
1911.46 73
1911.56 73
1911.66 73
1911.76 74
1911.87 76
1911.97 77
1912.07 78
1912.17 80
1912.27 83
1912.37 87
1912.47 93
1912.57 100
1912.67 108
1912.77 117
1912.87 125
1912.97 132
1913.07 136
1913.17 138
1913.27 138
1913.37 136
1913.47 132
1913.57 127
1913.67 121
1913.77 113
1913.87 105
1913.97 95
1914.07 84
1914.17 72
1914.27 60
1914.37 47
1914.47 34
1914.57 23
1914.68 12
1914.78 4
1914.88 0
1914.98 0
1915.08 0
1915.18 4
1915.28 12
1915.38 20
1915.48 30
1915.58 40
1915.68 49
1915.78 56
1915.88 63
1915.98 68
1916.08 71
1916.18 74
1916.28 75
1916.38 76
1916.48 76
1916.58 76
1916.68 74
1916.78 73
1916.88 70
1916.98 67
1917.09 64
1917.19 61
1917.29 58
1917.39 56
1917.49 56
1917.59 57
1917.69 60
1917.79 64
1917.89 69
1917.99 73
1918.09 76
1918.19 77
1918.29 76
1918.39 71
1918.49 64
1918.59 56
1918.69 47
1918.79 39
1918.89 33
1918.99 29
1919.09 27
1919.20 28
1919.30 30
1919.40 34
1919.50 39
1919.60 44
1919.70 49
1919.80 54
1919.90 59
1920.00 62
1920.10 65
1920.20 68
1920.30 70
1920.40 71
1920.50 73
1920.60 74
1920.70 74
1920.80 73
1920.90 71
1921.00 69
1921.11 67
1921.21 64
1921.31 62
1921.41 60
1921.51 59
1921.61 58
1921.71 56
1921.81 53
1921.91 48
1922.01 41
1922.11 33
1922.21 25
1922.31 17
1922.41 11
1922.51 7
1922.61 6
1922.71 7
1922.82 10
1922.92 14
1923.02 18
1923.12 22
1923.22 24
1923.32 24
1923.42 23
1923.52 19
1923.62 15
1923.72 10
1923.82 5
1923.92 1
1924.02 0
1924.12 0
1924.22 0
1924.32 0
1924.43 0
1924.53 0
1924.63 0
1924.73 0
1924.83 3
1924.93 8
1925.03 13
1925.13 18
1925.23 22
1925.33 27
1925.43 33
1925.53 40
1925.63 49
1925.73 60
1925.83 72
1925.94 83
1926.04 93
1926.14 100
1926.24 104
1926.34 105
1926.44 103
1926.54 99
1926.64 94
1926.74 89
1926.84 84
1926.94 80
1927.04 76
1927.14 73
1927.24 70
1927.34 68
1927.45 68
1927.55 69
1927.65 72
1927.75 74
1927.85 76
1927.95 76
1928.05 75
1928.15 72
1928.25 68
1928.35 64
1928.45 61
1928.55 59
1928.65 59
1928.76 59
1928.86 59
1928.96 57
1929.06 55
1929.16 51
1929.26 46
1929.36 40
1929.46 34
1929.56 30
1929.66 27
1929.76 26
1929.86 26
1929.96 26
1930.07 25
1930.17 22
1930.27 18
1930.37 12
1930.47 5
1930.57 0
1930.67 0
1930.77 0
1930.87 0
1930.97 0
1931.07 1
1931.17 8
1931.27 16
1931.38 22
1931.48 26
1931.58 27
1931.68 26
1931.78 21
1931.88 15
1931.98 9
1932.08 2
1932.18 0
1932.28 0
1932.38 0
1932.49 0
1932.59 0
1932.69 4
1932.79 8
1932.89 10
1932.99 12
1933.09 14
1933.19 14
1933.29 15
1933.39 15
1933.49 14
1933.59 11
1933.70 6
1933.80 0
1933.90 0
1934.00 0
1934.10 0
1934.20 0
1934.30 0
1934.40 0
1934.50 4
1934.60 18
1934.70 32
1934.81 43
1934.91 52
1935.01 58
1935.11 62
1935.21 64
1935.31 66
1935.41 68
1935.51 72
1935.61 77
1935.71 83
1935.81 90
1935.92 97
1936.02 103
1936.12 107
1936.22 109
1936.32 110
1936.42 111
1936.52 111
1936.62 111
1936.72 110
1936.82 107
1936.93 102
1937.03 95
1937.13 88
1937.23 82
1937.33 78
1937.43 78
1937.53 80
1937.63 84
1937.73 89
1937.83 92
1937.94 93
1938.04 92
1938.14 90
1938.24 86
1938.34 83
1938.44 82
1938.54 82
1938.64 83
1938.74 84
1938.84 86
1938.95 88
1939.05 90
1939.15 91
1939.25 91
1939.35 89
1939.45 86
1939.55 80
1939.65 73
1939.75 63
1939.85 52
1939.96 40
1940.06 29
1940.16 19
1940.26 10
1940.36 4
1940.46 1
1940.56 1
1940.66 5
1940.76 13
1940.87 23
1940.97 37
1941.07 52
1941.17 67
1941.27 80
1941.37 90
1941.47 97
1941.57 101
1941.67 103
1941.77 106
1941.88 110
1941.98 117
1942.08 128
1942.18 140
1942.28 152
1942.38 162
1942.48 169
1942.58 171
1942.68 170
1942.79 166
1942.89 161
1942.99 157
1943.09 154
1943.19 153
1943.29 155
1943.39 158
1943.49 163
1943.60 169
1943.70 176
1943.80 184
1943.90 193
1944.00 202
1944.10 211
1944.20 220
1944.30 228
1944.40 237
1944.51 244
1944.61 251
1944.71 257
1944.81 263
1944.91 267
1945.01 271
1945.11 276
1945.21 281
1945.31 288
1945.42 295
1945.52 302
1945.62 306
1945.72 308
1945.82 307
1945.92 303
1946.02 297
1946.12 290
1946.23 284
1946.33 278
1946.43 273
1946.53 268
1946.63 261
1946.73 254
1946.83 246
1946.93 236
1947.04 225
1947.14 214
1947.24 203
1947.34 192
1947.44 182
1947.54 171
1947.64 161
1947.74 150
1947.85 139
1947.95 129
1948.05 121
1948.15 114
1948.25 111
1948.35 110
1948.45 113
1948.55 119
1948.66 126
1948.76 133
1948.86 139
1948.96 142
1949.06 141
1949.16 137
1949.26 129
1949.36 120
1949.47 110
1949.57 102
1949.67 97
1949.77 93
1949.87 92
1949.97 90
1950.07 87
1950.17 82
1950.28 75
1950.38 65
1950.48 54
1950.58 45
1950.68 39
1950.78 36
1950.88 38
1950.99 42
1951.09 47
1951.19 52
1951.29 54
1951.39 55
1951.49 54
1951.59 53
1951.70 52
1951.80 52
1951.90 54
1952.00 57
1952.10 59
1952.20 60
1952.30 58
1952.40 53
1952.51 47
1952.61 38
1952.71 29
1952.81 21
1952.91 14
1953.01 9
1953.11 6
1953.22 5
1953.32 6
1953.42 8
1953.52 11
1953.62 14
1953.72 17
1953.82 18
1953.93 19
1954.03 18
1954.13 16
1954.23 15
1954.33 14
1954.43 14
1954.53 15
1954.64 16
1954.74 18
1954.84 20
1954.94 21
1955.04 21
1955.14 19
1955.24 18
1955.35 15
1955.45 13
1955.55 11
1955.65 9
1955.75 8
1955.85 8
1955.95 9
1956.06 10
1956.16 11
1956.26 13
1956.36 15
1956.46 17
1956.56 18
1956.66 20
1956.77 20
1956.87 21
1956.97 21
1957.07 21
1957.17 21
1957.27 20
1957.38 19
1957.48 17
1957.58 14
1957.68 10
1957.78 4
1957.88 0
1957.98 0
1958.09 0
1958.19 0
1958.29 0
1958.39 0
1958.49 0
1958.59 0
1958.69 10
1958.80 18
1958.90 21
1959.00 21
1959.10 16
1959.20 9
1959.30 1
1959.41 0
1959.51 0
1959.61 0
1959.71 0
1959.81 0
1959.91 0
1960.01 0
1960.12 5
1960.22 15
1960.32 27
1960.42 37
1960.52 45
1960.62 52
1960.73 56
1960.83 58
1960.93 60
1961.03 62
1961.13 64
1961.23 65
1961.34 65
1961.44 62
1961.54 56
1961.64 47
1961.74 36
1961.84 24
1961.95 13
1962.05 3
1962.15 0
1962.25 0
1962.35 0
1962.45 0
1962.56 0
1962.66 0
1962.76 6
1962.86 13
1962.96 19
1963.06 25
1963.16 31
1963.27 35
1963.37 39
1963.47 43
1963.57 46
1963.67 49
1963.77 51
1963.88 53
1963.98 56
1964.08 59
1964.18 63
1964.28 67
1964.38 71
1964.49 73
1964.59 72
1964.69 68
1964.79 62
1964.89 54
1965.00 46
1965.10 39
1965.20 36
1965.30 35
1965.40 35
1965.50 37
1965.61 39
1965.71 40
1965.81 40
1965.91 39
1966.01 39
1966.11 39
1966.22 39
1966.32 40
1966.42 41
1966.52 42
1966.62 45
1966.72 49
1966.83 54
1966.93 60
1967.03 67
1967.13 73
1967.23 78
1967.33 82
1967.44 84
1967.54 86
1967.64 88
1967.74 91
1967.84 95
1967.95 99
1968.05 103
1968.15 105
1968.25 107
1968.35 106
1968.45 105
1968.56 104
1968.66 103
1968.76 104
1968.86 105
1968.96 106
1969.07 109
1969.17 111
1969.27 113
1969.37 115
1969.47 117
1969.57 117
1969.68 115
1969.78 111
1969.88 106
1969.98 99
1970.08 93
1970.19 87
1970.29 83
1970.39 81
1970.49 81
1970.59 83
1970.69 84
1970.80 86
1970.90 85
1971.00 83
1971.10 78
1971.20 71
1971.31 63
1971.41 55
1971.51 47
1971.61 41
1971.71 37
1971.81 34
1971.92 32
1972.02 31
1972.12 31
1972.22 33
1972.32 38
1972.43 45
1972.53 57
1972.63 72
1972.73 89
1972.83 105
1972.94 118
1973.04 126
1973.14 128
1973.24 125
1973.34 118
1973.45 110
1973.55 103
1973.65 96
1973.75 90
1973.85 85
1973.95 80
1974.06 74
1974.16 67
1974.26 59
1974.36 51
1974.46 43
1974.57 36
1974.67 29
1974.77 23
1974.87 18
1974.97 12
1975.08 8
1975.18 3
1975.28 1
1975.38 0
1975.48 0
1975.59 3
1975.69 7
1975.79 14
1975.89 23
1975.99 33
1976.10 43
1976.20 54
1976.30 63
1976.40 70
1976.50 76
1976.61 78
1976.71 79
1976.81 77
1976.91 74
1977.01 70
1977.12 65
1977.22 61
1977.32 57
1977.42 54
1977.52 53
1977.63 52
1977.73 51
1977.83 50
1977.93 49
1978.03 48
1978.14 48
1978.24 50
1978.34 54
1978.44 60
1978.54 68
1978.65 76
1978.75 83
1978.85 89
1978.95 92
1979.05 94
1979.16 94
1979.26 95
1979.36 97
1979.46 99
1979.57 100
1979.67 100
1979.77 97
1979.87 91
1979.97 82
1980.08 71
1980.18 62
1980.28 55
1980.38 51
1980.48 52
1980.59 57
1980.69 65
1980.79 74
1980.89 84
1980.99 94
1981.10 103
1981.20 113
1981.30 122
1981.40 131
1981.51 138
1981.61 142
1981.71 144
1981.81 142
1981.91 137
1982.02 129
1982.12 120
1982.22 112
1982.32 106
1982.42 102
1982.53 100
1982.63 100
1982.73 101
1982.83 101
1982.94 102
1983.04 102
1983.14 101
1983.24 101
1983.34 99
1983.45 98
1983.55 96
1983.65 95
1983.75 93
1983.85 91
1983.96 89
1984.06 87
1984.16 84
1984.26 81
1984.37 79
1984.47 76
1984.57 76
1984.67 77
1984.77 80
1984.88 85
1984.98 90
1985.08 93
1985.18 95
1985.29 92
1985.39 86
1985.49 77
1985.59 67
1985.69 57
1985.80 50
1985.90 46
1986.00 46
1986.10 50
1986.21 57
1986.31 66
1986.41 75
1986.51 85
1986.61 93
1986.72 100
1986.82 105
1986.92 108
1987.02 107
1987.13 104
1987.23 98
1987.33 89
1987.43 79
1987.54 68
1987.64 58
1987.74 50
1987.84 45
1987.94 43
1988.05 44
1988.15 47
1988.25 50
1988.35 52
1988.46 52
1988.56 49
1988.66 44
1988.76 38
1988.87 31
1988.97 26
1989.07 23
1989.17 23
1989.27 24
1989.38 28
1989.48 32
1989.58 37
1989.68 41
1989.79 45
1989.89 47
1989.99 49
1990.09 50
1990.20 51
1990.30 52
1990.40 53
1990.50 53
1990.60 52
1990.71 49
1990.81 44
1990.91 38
1991.01 30
1991.12 22
1991.22 15
1991.32 8
1991.42 4
1991.53 1
1991.63 1
1991.73 3
1991.83 9
1991.94 18
1992.04 32
1992.14 50
1992.24 70
1992.35 92
1992.45 112
1992.55 128
1992.65 140
1992.76 146
1992.86 146
1992.96 141
1993.06 131
1993.16 120
1993.27 108
1993.37 97
1993.47 88
1993.57 84
1993.68 83
1993.78 85
1993.88 91
1993.98 98
1994.09 107
1994.19 115
1994.29 122
1994.39 128
1994.50 132
1994.60 135
1994.70 136
1994.80 136
1994.91 136
1995.01 135
1995.11 135
1995.21 136
1995.32 137
1995.42 137
1995.52 138
1995.62 136
1995.73 133
1995.83 129
1995.93 122
1996.03 113
1996.14 104
1996.24 95
1996.34 86
1996.44 78
1996.55 71
1996.65 64
1996.75 58
1996.85 52
1996.96 48
1997.06 45
1997.16 45
1997.26 49
1997.37 55
1997.47 63
1997.57 73
1997.67 83
1997.78 91
1997.88 98
1997.98 104
1998.08 107
1998.19 109
1998.29 108
1998.39 106
1998.49 101
1998.60 95
1998.70 88
1998.80 81
1998.90 75
1999.01 70
1999.11 66
1999.21 63
1999.32 61
1999.42 59
1999.52 57
1999.62 54
1999.73 51
1999.83 47
1999.93 43
2000.03 40
2000.14 39
2000.24 38
2000.34 40
2000.44 44
2000.55 50
2000.65 59
2000.75 71
2000.85 84
2000.96 97
2001.06 111
2001.16 123
2001.26 133
2001.37 140
2001.47 144
2001.57 144
2001.68 141
2001.78 137
2001.88 131
2001.98 125
2002.09 119
2002.19 113
2002.29 108
2002.39 103
2002.50 99
2002.60 94
2002.70 90
2002.80 86
2002.91 82
2003.01 80
2003.11 79
2003.22 79
2003.32 80
2003.42 82
2003.52 83
2003.63 84
2003.73 85
2003.83 84
2003.93 82
2004.04 79
2004.14 75
2004.24 70
2004.34 64
2004.45 57
2004.55 50
2004.65 43
2004.76 35
2004.86 28
2004.96 22
2005.06 17
2005.17 15
2005.27 15
2005.37 16
2005.47 18
2005.58 19
2005.68 19
2005.78 17
2005.89 13
2005.99 7
2006.09 0
2006.19 0
2006.30 0
2006.40 0
2006.50 0
2006.61 0
2006.71 0
2006.81 0
2006.91 7
2007.02 18
2007.12 26
2007.22 32
2007.32 35
2007.43 35
2007.53 32
2007.63 27
2007.74 21
2007.84 15
2007.94 9
2008.04 2
2008.15 0
2008.25 0
2008.35 0
2008.46 0
2008.56 0
2008.66 0
2008.76 0
2008.87 0
2008.97 4
2009.07 12
2009.18 19
2009.28 24
2009.38 28
2009.48 31
2009.59 32
2009.69 32
2009.79 32
2009.90 32
2010.00 32
2010.10 33
2010.20 34
2010.31 35
2010.41 36
2010.51 35
2010.62 35
2010.72 34
2010.82 33
2010.92 33
2011.03 35
2011.13 38
2011.23 43
2011.34 50
2011.44 58
2011.54 66
2011.64 72
2011.75 75
2011.85 74
2011.95 69
2012.06 59
2012.16 47
2012.26 34
2012.36 22
2012.47 12
2012.57 7
2012.67 7
2012.78 12
2012.88 22
2012.98 34
2013.09 48
2013.19 61
2013.29 71
2013.39 79
2013.50 82
2013.60 81
2013.70 78
2013.81 74
2013.91 69
2014.01 65
2014.11 63
2014.22 63
2014.32 65
2014.42 68
2014.53 72
2014.63 75
2014.73 78
2014.84 80
2014.94 80
2015.04 78
2015.14 75
2015.25 72
2015.35 69
2015.45 66
2015.56 63
2015.66 61
2015.76 60
2015.87 60
2015.97 60
2016.07 61
2016.17 64
2016.28 67
2016.38 72
2016.48 77
2016.59 81
2016.69 85
2016.79 86
2016.90 84
2017.00 80
2017.10 75
2017.20 68
2017.31 63
2017.41 60
2017.51 59
2017.62 62
2017.72 68
2017.82 75
2017.93 82
2018.03 87
2018.13 91
2018.24 91
2018.34 89
2018.44 85
2018.54 80
2018.65 77
2018.75 76
2018.85 78
2018.96 82
2019.06 86
2019.16 91
2019.27 94
2019.37 95
2019.47 94
2019.58 92
2019.68 89
2019.78 85
2019.88 82
2019.99 80
2020.09 78
2020.19 76
2020.30 73
2020.40 70
2020.50 65
2020.61 59
2020.71 51
2020.81 43
2020.92 35
2021.02 26
2021.12 18
2021.23 10
2021.33 3
2021.43 0
2021.53 0
2021.64 0
2021.74 0
2021.84 0
2021.95 3
2022.05 6
2022.15 8
2022.26 9
2022.36 9
2022.46 8
2022.57 7
2022.67 8
2022.77 10
2022.88 14
2022.98 20
2023.08 26
2023.19 32
2023.29 37
2023.39 42
2023.50 46
2023.60 50
2023.70 55
2023.80 60
2023.91 66
2024.01 72
2024.11 76
2024.22 79
2024.32 81
2024.42 80
2024.53 79
2024.63 77
2024.73 75
2024.84 75
2024.94 75
2025.04 76
2025.15 76
2025.25 76
2025.35 76
2025.46 74
2025.56 71
2025.66 67
2025.77 64
2025.87 60
2025.97 57
2026.08 54
2026.18 51
2026.28 49
2026.39 46
2026.49 44
2026.59 43
2026.70 42
2026.80 42
2026.90 42
2027.01 43
2027.11 42
2027.21 41
2027.32 39
2027.42 36
2027.52 33
2027.63 32
2027.73 34
2027.83 39
2027.94 46
2028.04 56
2028.14 67
2028.25 78
2028.35 87
2028.45 95
2028.56 102
2028.66 108
2028.76 113
2028.87 120
2028.97 126
2029.07 131
2029.18 134
2029.28 135
2029.38 133
2029.49 129
2029.59 124
2029.69 119
2029.80 115
2029.90 113
2030.00 113
2030.11 115
2030.21 118
2030.31 121
2030.42 124
2030.52 126
2030.62 125
2030.73 121
2030.83 116
2030.93 109
2031.04 103
2031.14 98
2031.24 95
2031.35 96
2031.45 99
2031.55 103
2031.66 108
2031.76 111
2031.86 112
2031.97 110
2032.07 106
2032.17 100
2032.28 94
2032.38 88
2032.48 83
2032.59 80
2032.69 77
2032.79 76
2032.90 74
2033.00 72
2033.10 70
2033.21 66
2033.31 60
2033.41 53
2033.52 46
2033.62 38
2033.73 31
2033.83 25
2033.93 21
2034.04 20
2034.14 22
2034.24 28
2034.35 36
2034.45 48
2034.55 61
2034.66 73
2034.76 85
2034.86 94
2034.97 101
2035.07 103
2035.17 103
2035.28 99
2035.38 93
2035.48 86
2035.59 77
2035.69 67
2035.80 58
2035.90 48
2036.00 39
2036.11 29
2036.21 20
2036.31 11
2036.42 1
2036.52 0
2036.62 0
2036.73 0
2036.83 0
2036.93 0
2037.04 0
2037.14 0
2037.24 0
2037.35 10
2037.45 22
2037.56 33
2037.66 41
2037.76 47
2037.87 49
2037.97 49
2038.07 46
2038.18 43
2038.28 38
2038.38 34
2038.49 32
2038.59 31
2038.69 33
2038.80 36
2038.90 39
2039.01 42
2039.11 44
2039.21 44
2039.32 42
2039.42 38
2039.52 35
2039.63 32
2039.73 30
2039.83 30
2039.94 32
2040.04 34
2040.15 37
2040.25 40
2040.35 43
2040.46 48
2040.56 54
2040.66 61
2040.77 69
2040.87 78
2040.97 86
2041.08 93
2041.18 99
2041.29 103
2041.39 107
2041.49 110
2041.60 112
2041.70 114
2041.80 114
2041.91 114
2042.01 111
2042.11 108
2042.22 106
2042.32 104
2042.43 104
2042.53 107
2042.63 111
2042.74 116
2042.84 120
2042.94 122
2043.05 120
2043.15 114
2043.26 105
2043.36 94
2043.46 82
2043.57 72
2043.67 63
2043.77 54
2043.88 47
2043.98 40
2044.09 34
2044.19 28
2044.29 24
2044.40 22
2044.50 22
2044.60 25
2044.71 30
2044.81 36
2044.91 42
2045.02 47
2045.12 51
2045.23 52
2045.33 52
2045.43 51
2045.54 49
2045.64 47
2045.75 46
2045.85 45
2045.95 46
2046.06 47
2046.16 49
2046.26 50
2046.37 52
2046.47 53
2046.58 56
2046.68 59
2046.78 63
2046.89 68
2046.99 72
2047.09 76
2047.20 78
2047.30 78
2047.41 77
2047.51 76
2047.61 74
2047.72 73
2047.82 73
2047.92 74
2048.03 76
2048.13 79
2048.24 84
2048.34 90
2048.44 96
2048.55 103
2048.65 108
2048.76 111
2048.86 111
2048.96 107
2049.07 100
2049.17 90
2049.27 78
2049.38 66
2049.48 55
2049.59 46
2049.69 42
2049.79 42
2049.90 48
2050.00 59
2050.11 73
2050.21 90
2050.31 107
2050.42 123
2050.52 136
2050.63 146
2050.73 151
2050.83 152
2050.94 150
2051.04 145
2051.14 137
2051.25 129
2051.35 121
2051.46 114
2051.56 108
2051.66 105
2051.77 104
2051.87 104
2051.98 106
2052.08 108
2052.18 110
2052.29 112
2052.39 111
2052.50 109
2052.60 105
2052.70 100
2052.81 94
2052.91 89
2053.02 86
2053.12 86
2053.22 91
2053.33 98
2053.43 109
2053.54 121
2053.64 133
2053.74 143
2053.85 149
2053.95 152
2054.06 151
2054.16 147
2054.26 142
2054.37 135
2054.47 128
2054.57 121
2054.68 113
2054.78 106
2054.89 99
2054.99 93
2055.09 89
2055.20 86
2055.30 85
2055.41 85
2055.51 85
2055.62 84
2055.72 82
2055.82 79
2055.93 76
2056.03 74
2056.14 73
2056.24 74
2056.34 77
2056.45 80
2056.55 84
2056.66 87
2056.76 88
2056.86 90
2056.97 91
2057.07 93
2057.18 95
2057.28 98
2057.38 100
2057.49 102
2057.59 102
2057.70 102
2057.80 101
2057.90 101
2058.01 101
2058.11 101
2058.22 102
2058.32 102
2058.42 101
2058.53 99
2058.63 96
2058.74 92
2058.84 87
2058.95 82
2059.05 78
2059.15 74
2059.26 70
2059.36 66
2059.47 63
2059.57 59
2059.67 55
2059.78 53
2059.88 51
2059.99 49
2060.09 50
2060.19 51
2060.30 53
2060.40 56
2060.51 58
2060.61 61
2060.72 64
2060.82 66
2060.92 67
2061.03 67
2061.13 67
2061.24 66
2061.34 65
2061.44 65
2061.55 67
2061.65 71
2061.76 78
2061.86 87
2061.97 97
2062.07 108
2062.17 118
2062.28 125
2062.38 129
2062.49 129
2062.59 125
2062.69 117
2062.80 107
2062.90 96
2063.01 84
2063.11 74
2063.22 65
2063.32 60
2063.42 59
2063.53 60
2063.63 64
2063.74 68
2063.84 72
2063.95 74
2064.05 75
2064.15 75
2064.26 75
2064.36 77
2064.47 80
2064.57 85
2064.67 92
2064.78 98
2064.88 104
2064.99 108
2065.09 109
2065.20 108
2065.30 105
2065.40 100
2065.51 95
2065.61 89
2065.72 82
2065.82 75
2065.93 68
2066.03 60
2066.13 54
2066.24 48
2066.34 46
2066.45 46
2066.55 49
2066.66 54
2066.76 61
2066.86 68
2066.97 75
2067.07 80
2067.18 83
2067.28 83
2067.39 82
2067.49 79
2067.59 76
2067.70 73
2067.80 70
2067.91 69
2068.01 69
2068.12 71
2068.22 74
2068.33 78
2068.43 82
2068.53 87
2068.64 92
2068.74 96
2068.85 101
2068.95 105
2069.06 109
2069.16 113
2069.26 118
2069.37 123
2069.47 128
2069.58 131
2069.68 134
2069.79 136
2069.89 136
2069.99 136
2070.10 137
2070.20 138
2070.31 139
2070.41 140
2070.52 141
2070.62 142
2070.73 141
2070.83 139
2070.93 135
2071.04 130
2071.14 126
2071.25 122
2071.35 119
2071.46 117
2071.56 116
2071.67 116
2071.77 117
2071.87 118
2071.98 118
2072.08 118
2072.19 118
2072.29 117
2072.40 117
2072.50 117
2072.61 118
2072.71 120
2072.81 123
2072.92 127
2073.02 131
2073.13 134
2073.23 134
2073.34 133
2073.44 129
2073.55 124
2073.65 119
2073.75 115
2073.86 113
2073.96 114
2074.07 117
2074.17 122
2074.28 127
2074.38 133
2074.49 137
2074.59 140
2074.69 141
2074.80 141
2074.90 140
2075.01 139
2075.11 137
2075.22 137
2075.32 137
2075.43 138
2075.53 140
2075.64 143
2075.74 145
2075.84 145
2075.95 143
2076.05 137
2076.16 128
2076.26 116
2076.37 104
2076.47 93
2076.58 84
2076.68 78
2076.79 75
2076.89 73
2076.99 73
2077.10 72
2077.20 70
2077.31 67
2077.41 62
2077.52 57
2077.62 52
2077.73 49
2077.83 46
2077.94 45
2078.04 46
2078.14 49
2078.25 53
2078.35 57
2078.46 61
2078.56 65
2078.67 69
2078.77 72
2078.88 75
2078.98 78
2079.09 83
2079.19 89
2079.30 97
2079.40 107
2079.50 116
2079.61 124
2079.71 129
2079.82 132
2079.92 131
2080.03 126
2080.13 119
2080.24 111
2080.34 102
2080.45 95
2080.55 90
2080.66 89
2080.76 90
2080.87 92
2080.97 95
2081.07 96
2081.18 96
2081.28 93
2081.39 90
2081.49 87
2081.60 86
2081.70 86
2081.81 88
2081.91 89
2082.02 90
2082.12 87
2082.23 81
2082.33 71
2082.44 60
2082.54 49
2082.64 38
2082.75 30
2082.85 24
2082.96 20
2083.06 19
2083.17 19
2083.27 22
2083.38 27
2083.48 34
2083.59 44
2083.69 55
2083.80 67
2083.90 77
2084.01 85
2084.11 90
2084.22 90
2084.32 88
2084.43 83
2084.53 76
2084.63 70
2084.74 64
2084.84 60
2084.95 58
2085.05 58
2085.16 60
2085.26 63
2085.37 67
2085.47 71
2085.58 75
2085.68 78
2085.79 79
2085.89 77
2086.00 71
2086.10 62
2086.21 50
2086.31 36
2086.42 20
2086.52 6
2086.63 0
2086.73 0
2086.83 0
2086.94 0
2087.04 0
2087.15 0
2087.25 0
2087.36 0
2087.46 2
2087.57 12
2087.67 23
2087.78 33
2087.88 42
2087.99 50
2088.09 55
2088.20 59
2088.30 61
2088.41 62
2088.51 61
2088.62 60
2088.72 58
2088.83 57
2088.93 55
2089.04 53
2089.14 52
2089.25 51
2089.35 52
2089.46 53
2089.56 55
2089.67 56
2089.77 57
2089.88 57
2089.98 56
2090.09 53
2090.19 50
2090.29 48
2090.40 46
2090.50 45
2090.61 46
2090.71 49
2090.82 54
2090.92 60
2091.03 66
2091.13 71
2091.24 75
2091.34 77
2091.45 76
2091.55 74
2091.66 72
2091.76 70
2091.87 69
2091.97 68
2092.08 70
2092.18 72
2092.29 76
2092.39 81
2092.50 87
2092.60 92
2092.71 98
2092.81 101
2092.92 103
2093.02 102
2093.13 100
2093.23 96
2093.34 93
2093.44 92
2093.55 93
2093.65 96
2093.76 101
2093.86 106
2093.97 111
2094.07 116
2094.18 118
2094.28 119
2094.39 117
2094.49 114
2094.60 109
2094.70 104
2094.81 98
2094.91 94
2095.02 90
2095.12 89
2095.23 89
2095.33 90
2095.44 92
2095.54 94
2095.65 96
2095.75 96
2095.86 96
2095.96 95
2096.07 94
2096.17 93
2096.28 93
2096.38 93
2096.49 94
2096.59 95
2096.70 95
2096.80 95
2096.91 92
2097.01 87
2097.12 80
2097.22 71
2097.33 61
2097.43 52
2097.54 46
2097.64 43
2097.75 44
2097.85 48
2097.96 57
2098.06 67
2098.17 80
2098.27 93
2098.38 105
2098.48 116
2098.59 125
2098.69 131
2098.80 135
2098.91 135
2099.01 132
2099.12 127
2099.22 120
2099.33 113
2099.43 104
2099.54 96
2099.64 89
2099.75 83
2099.85 78
2099.96 73
2100.06 69
2100.17 67
2100.27 66
2100.38 66
2100.48 67
2100.59 70
2100.69 73
2100.80 77
2100.90 79
2101.01 79
2101.11 78
2101.22 76
2101.32 72
2101.43 69
2101.53 67
2101.64 66
2101.74 67
2101.85 68
2101.95 68
2102.06 69
2102.16 69
2102.27 68
2102.38 67
2102.48 67
2102.59 68
2102.69 69
2102.80 70
2102.90 71
2103.01 71
2103.11 70
2103.22 68
2103.32 65
2103.43 61
2103.53 57
2103.64 53
2103.74 49
2103.85 47
2103.95 45
2104.06 44
2104.16 45
2104.27 46
2104.37 49
2104.48 52
2104.59 56
2104.69 58
2104.80 59
2104.90 56
2105.01 50
2105.11 41
2105.22 30
2105.32 17
2105.43 5
2105.53 0
2105.64 0
2105.74 0
2105.85 0
2105.95 0
2106.06 0
2106.16 0
2106.27 5
2106.37 10
2106.48 12
2106.59 12
2106.69 10
2106.80 8
2106.90 7
2107.01 8
2107.11 11
2107.22 17
2107.32 26
2107.43 34
2107.53 43
2107.64 49
2107.74 53
2107.85 54
2107.95 55
2108.06 55
2108.17 56
2108.27 57
2108.38 58
2108.48 59
2108.59 58
2108.69 55
2108.80 50
2108.90 43
2109.01 35
2109.11 28
2109.22 22
2109.32 18
2109.43 16
2109.53 14
2109.64 13
2109.75 11
2109.85 9
2109.96 8
2110.06 8
2110.17 10
2110.27 13
2110.38 17
2110.48 21
2110.59 23
2110.69 22
2110.80 19
2110.90 13
2111.01 7
2111.12 1
2111.22 0
2111.33 0
2111.43 0
2111.54 4
2111.64 12
2111.75 22
2111.85 31
2111.96 41
2112.06 48
2112.17 53
2112.28 55
2112.38 54
2112.49 51
2112.59 47
2112.70 43
2112.80 40
2112.91 38
2113.01 38
2113.12 38
2113.22 39
2113.33 40
2113.44 41
2113.54 42
2113.65 45
2113.75 49
2113.86 53
2113.96 57
2114.07 60
2114.17 60
2114.28 59
2114.38 56
2114.49 53
2114.60 51
2114.70 50
2114.81 52
2114.91 54
2115.02 57
2115.12 60
2115.23 60
2115.33 59
2115.44 55
2115.55 49
2115.65 41
2115.76 34
2115.86 27
2115.97 22
2116.07 20
2116.18 21
2116.28 25
2116.39 31
2116.50 38
2116.60 44
2116.71 47
2116.81 48
2116.92 46
2117.02 42
2117.13 36
2117.23 30
2117.34 24
2117.45 21
2117.55 20
2117.66 21
2117.76 24
2117.87 28
2117.97 33
2118.08 38
2118.18 42
2118.29 45
2118.40 46
2118.50 45
2118.61 42
2118.71 39
2118.82 36
2118.92 34
2119.03 32
2119.14 32
2119.24 31
2119.35 31
2119.45 31
2119.56 31
2119.66 31
2119.77 33
2119.87 36
2119.98 41
2120.09 47
2120.19 54
2120.30 61
2120.40 68
2120.51 73
2120.61 76
2120.72 78
2120.83 77
2120.93 74
2121.04 70
2121.14 66
2121.25 62
2121.35 60
2121.46 59
2121.56 60
2121.67 61
2121.78 63
2121.88 63
2121.99 62
2122.09 59
2122.20 54
2122.30 49
2122.41 43
2122.52 37
2122.62 32
2122.73 28
2122.83 24
2122.94 21
2123.04 18
2123.15 16
2123.26 15
2123.36 15
2123.47 16
2123.57 19
2123.68 22
2123.78 27
2123.89 31
2124.00 36
2124.10 41
2124.21 46
2124.31 50
2124.42 53
2124.52 55
2124.63 54
2124.74 51
2124.84 46
2124.95 40
2125.05 33
2125.16 26
2125.27 21
2125.37 17
2125.48 15
2125.58 15
2125.69 16
2125.79 19
2125.90 22
2126.01 25
2126.11 28
2126.22 32
2126.32 37
2126.43 41
2126.53 47
2126.64 53
2126.75 61
2126.85 69
2126.96 79
2127.06 87
2127.17 95
2127.28 101
2127.38 105
2127.49 105
2127.59 104
2127.70 101
2127.80 98
2127.91 96
2128.02 96
2128.12 97
2128.23 99
2128.33 100
2128.44 99
2128.55 94
2128.65 87
2128.76 77
2128.86 67
2128.97 58
2129.07 51
2129.18 47
2129.29 47
2129.39 48
2129.50 52
2129.60 55
2129.71 58
2129.82 60
2129.92 61
2130.03 61
2130.13 60
2130.24 59
2130.35 58
2130.45 58
2130.56 58
2130.66 58
2130.77 59
2130.87 60
2130.98 62
2131.09 63
2131.19 65
2131.30 67
2131.40 68
2131.51 69
2131.62 67
2131.72 65
2131.83 60
2131.93 53
2132.04 44
2132.15 36
2132.25 28
2132.36 22
2132.46 18
2132.57 16
2132.68 15
2132.78 15
2132.89 15
2132.99 15
2133.10 15
2133.21 15
2133.31 16
2133.42 18
2133.52 21
2133.63 26
2133.74 32
2133.84 38
2133.95 44
2134.05 49
2134.16 53
2134.27 55
2134.37 56
2134.48 55
2134.58 54
2134.69 51
2134.80 47
2134.90 43
2135.01 38
2135.11 32
2135.22 27
2135.33 22
2135.43 18
2135.54 16
2135.64 18
2135.75 22
2135.86 29
2135.96 38
2136.07 47
2136.17 55
2136.28 61
2136.39 64
2136.49 64
2136.60 63
2136.70 61
2136.81 59
2136.92 57
2137.02 56
2137.13 55
2137.23 53
2137.34 50
2137.45 47
2137.55 42
2137.66 37
2137.76 32
2137.87 27
2137.98 22
2138.08 17
2138.19 12
2138.29 7
2138.40 3
2138.51 0
2138.61 0
2138.72 0
2138.83 0
2138.93 0
2139.04 0
2139.14 0
2139.25 0
2139.36 0
2139.46 0
2139.57 0
2139.67 2
2139.78 4
2139.89 8
2139.99 12
2140.10 17
2140.20 22
2140.31 26
2140.42 29
2140.52 32
2140.63 34
2140.74 34
2140.84 35
2140.95 36
2141.05 37
2141.16 39
2141.27 42
2141.37 44
2141.48 47
2141.58 49
2141.69 51
2141.80 54
2141.90 56
2142.01 59
2142.12 63
2142.22 69
2142.33 75
2142.43 82
2142.54 88
2142.65 93
2142.75 97
2142.86 98
2142.97 97
2143.07 95
2143.18 92
2143.28 88
2143.39 84
2143.50 79
2143.60 74
2143.71 69
2143.82 65
2143.92 63
2144.03 64
2144.13 68
2144.24 75
2144.35 84
2144.45 93
2144.56 99
2144.67 102
2144.77 101
2144.88 97
2144.98 91
2145.09 85
2145.20 81
2145.30 79
2145.41 80
2145.52 81
2145.62 83
2145.73 85
2145.83 85
2145.94 85
2146.05 84
2146.15 82
2146.26 79
2146.37 75
2146.47 68
2146.58 60
2146.68 51
2146.79 41
2146.90 31
2147.00 22
2147.11 15
2147.22 8
2147.32 3
2147.43 0
2147.53 0
2147.64 0
2147.75 0
2147.85 0
2147.96 0
2148.07 0
2148.17 0
2148.28 0
2148.39 2
2148.49 5
2148.60 8
2148.70 11
2148.81 14
2148.92 15
2149.02 15
2149.13 13
2149.24 10
2149.34 6
2149.45 2
2149.56 0
2149.66 0
2149.77 0
2149.87 6
2149.98 15
2150.09 26
2150.19 39
2150.30 52
2150.41 64
2150.51 72
2150.62 77
2150.73 79
2150.83 77
2150.94 74
2151.04 69
2151.15 64
2151.26 61
2151.36 59
2151.47 60
2151.58 62
2151.68 66
2151.79 71
2151.90 75
2152.00 77
2152.11 77
2152.22 76
2152.32 73
2152.43 69
2152.53 65
2152.64 62
2152.75 60
2152.85 57
2152.96 54
2153.07 50
2153.17 44
2153.28 37
2153.39 30
2153.49 23
2153.60 18
2153.71 15
2153.81 15
2153.92 17
2154.03 23
2154.13 30
2154.24 40
2154.34 52
2154.45 64
2154.56 75
2154.66 83
2154.77 88
2154.88 89
2154.98 85
2155.09 79
2155.20 70
2155.30 61
2155.41 54
2155.52 48
2155.62 45
2155.73 45
2155.84 45
2155.94 46
2156.05 46
2156.16 45
2156.26 43
2156.37 41
2156.48 40
2156.58 42
2156.69 46
2156.79 52
2156.90 61
2157.01 69
2157.11 76
2157.22 81
2157.33 85
2157.43 88
2157.54 91
2157.65 95
2157.75 101
2157.86 109
2157.97 118
2158.07 126
2158.18 132
2158.29 134
2158.39 133
2158.50 128
2158.61 121
2158.71 113
2158.82 106
2158.93 101
2159.03 97
2159.14 95
2159.25 94
2159.35 93
2159.46 91
2159.57 88
2159.67 85
2159.78 82
2159.89 80
2159.99 78
2160.10 79
2160.21 80
2160.31 83
2160.42 87
2160.53 92
2160.63 98
2160.74 105
2160.85 113
2160.95 122
2161.06 130
2161.17 136
2161.27 141
2161.38 143
2161.49 144
2161.59 143
2161.70 143
2161.81 142
2161.91 142
2162.02 140
2162.13 137
2162.23 133
2162.34 127
2162.45 122
2162.55 117
2162.66 115
2162.77 116
2162.87 121
2162.98 127
2163.09 135
2163.19 141
2163.30 145
2163.41 146
2163.51 144
2163.62 139
2163.73 133
2163.83 126
2163.94 119
2164.05 111
2164.15 104
2164.26 96
2164.37 88
2164.47 80
2164.58 71
2164.69 62
2164.79 55
2164.90 48
2165.01 41
2165.11 35
2165.22 29
2165.33 22
2165.43 15
2165.54 7
2165.65 1
2165.75 0
2165.86 0
2165.97 1
2166.07 9
2166.18 19
2166.29 31
2166.40 42
2166.50 50
2166.61 54
2166.72 52
2166.82 46
2166.93 37
2167.04 29
2167.14 22
2167.25 18
2167.36 19
2167.46 22
2167.57 29
2167.68 36
2167.78 43
2167.89 49
2168.00 55
2168.10 59
2168.21 63
2168.32 67
2168.42 69
2168.53 71
2168.64 71
2168.75 71
2168.85 70
2168.96 69
2169.07 68
2169.17 66
2169.28 64
2169.39 62
2169.49 60
2169.60 58
2169.71 56
2169.81 55
2169.92 56
2170.03 58
2170.13 62
2170.24 66
2170.35 71
2170.45 75
2170.56 78
2170.67 80
2170.78 81
2170.88 81
2170.99 81
2171.10 81
2171.20 81
2171.31 80
2171.42 78
2171.52 76
2171.63 72
2171.74 68
2171.84 63
2171.95 57
2172.06 52
2172.17 48
2172.27 44
2172.38 40
2172.49 36
2172.59 32
2172.70 27
2172.81 22
2172.91 16
2173.02 12
2173.13 9
2173.23 10
2173.34 14
2173.45 22
2173.56 32
2173.66 45
2173.77 58
2173.88 69
2173.98 78
2174.09 84
2174.20 86
2174.30 86
2174.41 83
2174.52 77
2174.63 71
2174.73 65
2174.84 61
2174.95 58
2175.05 58
2175.16 60
2175.27 63
2175.37 67
2175.48 70
2175.59 71
2175.70 71
2175.80 68
2175.91 64
2176.02 60
2176.12 55
2176.23 50
2176.34 45
2176.44 40
2176.55 34
2176.66 27
2176.77 20
2176.87 12
2176.98 5
2177.09 0
2177.19 0
2177.30 0
2177.41 0
2177.52 5
2177.62 16
2177.73 30
2177.84 43
2177.94 54
2178.05 62
2178.16 64
2178.26 62
2178.37 55
2178.48 46
2178.59 36
2178.69 27
2178.80 21
2178.91 18
2179.01 18
2179.12 21
2179.23 27
2179.34 34
2179.44 42
2179.55 52
2179.66 61
2179.76 70
2179.87 78
2179.98 85
2180.09 89
2180.19 91
2180.30 91
2180.41 90
2180.51 89
2180.62 87
2180.73 87
2180.84 87
2180.94 88
2181.05 90
2181.16 93
2181.26 97
2181.37 100
2181.48 104
2181.59 106
2181.69 107
2181.80 106
2181.91 103
2182.01 97
2182.12 90
2182.23 82
2182.34 75
2182.44 70
2182.55 67
2182.66 67
2182.76 69
2182.87 72
2182.98 73
2183.09 73
2183.19 72
2183.30 69
2183.41 66
2183.51 63
2183.62 61
2183.73 59
2183.84 56
2183.94 52
2184.05 46
2184.16 39
2184.27 32
2184.37 26
2184.48 21
2184.59 18
2184.69 18
2184.80 21
2184.91 26
2185.02 32
2185.12 37
2185.23 42
2185.34 45
2185.45 47
2185.55 47
2185.66 46
2185.77 43
2185.87 40
2185.98 36
2186.09 31
2186.20 25
2186.30 19
2186.41 12
2186.52 5
2186.63 0
2186.73 0
2186.84 0
2186.95 0
2187.05 0
2187.16 0
2187.27 0
2187.38 0
2187.48 0
2187.59 6
2187.70 16
2187.81 31
2187.91 48
2188.02 68
2188.13 88
2188.23 107
2188.34 124
2188.45 136
2188.56 144
2188.66 148
2188.77 149
2188.88 149
2188.99 148
2189.09 146
2189.20 143
2189.31 139
2189.42 134
2189.52 128
2189.63 122
2189.74 115
2189.84 109
2189.95 104
2190.06 100
2190.17 98
2190.27 98
2190.38 99
2190.49 103
2190.60 107
2190.70 111
2190.81 116
2190.92 119
2191.03 121
2191.13 121
2191.24 120
2191.35 116
2191.46 112
2191.56 106
2191.67 99
2191.78 92
2191.89 86
2191.99 81
2192.10 78
2192.21 77
2192.32 79
2192.42 84
2192.53 91
2192.64 98
2192.74 106
2192.85 112
2192.96 115
2193.07 115
2193.17 111
2193.28 104
2193.39 96
2193.50 87
2193.60 79
2193.71 72
2193.82 67
2193.93 64
2194.03 62
2194.14 61
2194.25 60
2194.36 60
2194.46 61
2194.57 62
2194.68 64
2194.79 67
2194.89 70
2195.00 73
2195.11 76
2195.22 79
2195.32 83
2195.43 86
2195.54 91
2195.65 95
2195.75 100
2195.86 103
2195.97 104
2196.08 102
2196.18 98
2196.29 91
2196.40 83
2196.51 73
2196.61 63
2196.72 54
2196.83 46
2196.94 38
2197.04 32
2197.15 26
2197.26 21
2197.37 16
2197.47 13
2197.58 10
2197.69 9
2197.80 8
2197.90 10
2198.01 12
2198.12 16
2198.23 19
2198.34 22
2198.44 25
2198.55 26
2198.66 27
2198.77 29
2198.87 32
2198.98 36
2199.09 41
2199.20 48
2199.30 54
2199.41 60
2199.52 64
2199.63 66
2199.73 67
2199.84 67
2199.95 66
2200.06 65
2200.16 64
2200.27 65
2200.38 66
2200.49 69
2200.59 73
2200.70 79
2200.81 86
2200.92 94
2201.03 102
2201.13 109
2201.24 116
2201.35 120
2201.46 123
2201.56 123
2201.67 120
2201.78 116
2201.89 110
2201.99 104
2202.10 98
2202.21 91
2202.32 85
2202.42 79
2202.53 73
2202.64 66
2202.75 57
2202.86 47
2202.96 36
2203.07 25
2203.18 14
2203.29 5
2203.39 0
2203.50 0
2203.61 0
2203.72 2
2203.82 8
2203.93 16
2204.04 22
2204.15 27
2204.26 29
2204.36 28
2204.47 24
2204.58 18
2204.69 10
2204.79 2
2204.90 0
2205.01 0
2205.12 0
2205.23 0
2205.33 0
2205.44 0
2205.55 0
2205.66 0
2205.76 5
2205.87 11
2205.98 17
2206.09 22
2206.19 27
2206.30 33
2206.41 40
2206.52 48
2206.63 57
2206.73 67
2206.84 77
2206.95 87
2207.06 98
2207.16 108
2207.27 119
2207.38 129
2207.49 138
2207.60 144
2207.70 148
2207.81 149
2207.92 149
2208.03 146
2208.14 142
2208.24 138
2208.35 133
2208.46 128
2208.57 122
2208.67 117
2208.78 112
2208.89 109
2209.00 107
2209.11 106
2209.21 107
2209.32 108
2209.43 108
2209.54 107
2209.64 106
2209.75 104
2209.86 103
2209.97 104
2210.08 108
2210.18 115
2210.29 123
2210.40 132
2210.51 140
2210.62 147
2210.72 152
2210.83 156
2210.94 157
2211.05 158
2211.15 158
2211.26 156
2211.37 154
2211.48 150
2211.59 143
2211.69 135
2211.80 126
2211.91 116
2212.02 106
2212.13 99
2212.23 95
2212.34 95
2212.45 99
2212.56 106
2212.67 113
2212.77 119
2212.88 123
2212.99 123
2213.10 119
2213.21 114
2213.31 109
2213.42 104
2213.53 102
2213.64 102
2213.74 106
2213.85 111
2213.96 117
2214.07 124
2214.18 129
2214.28 133
2214.39 135
2214.50 134
2214.61 131
2214.72 127
2214.82 120
2214.93 113
2215.04 105
2215.15 97
2215.26 90
2215.36 83
2215.47 77
2215.58 71
2215.69 65
2215.80 60
2215.90 56
2216.01 52
2216.12 50
2216.23 49
2216.34 50
2216.44 52
2216.55 53
2216.66 54
2216.77 53
2216.88 49
2216.98 44
2217.09 38
2217.20 32
2217.31 28
2217.42 26
2217.52 28
2217.63 32
2217.74 36
2217.85 40
2217.96 40
2218.07 37
2218.17 31
2218.28 21
2218.39 11
2218.50 1
2218.61 0
2218.71 0
2218.82 0
2218.93 0
2219.04 0
2219.15 0
2219.25 0
2219.36 0
2219.47 1
2219.58 8
2219.69 17
2219.79 28
2219.90 42
2220.01 57
2220.12 70
2220.23 81
2220.33 89
2220.44 92
2220.55 92
2220.66 88
2220.77 84
2220.88 80
2220.98 78
2221.09 78
2221.20 79
2221.31 81
2221.42 84
2221.52 86
2221.63 87
2221.74 89
2221.85 90
2221.96 91
2222.06 94
2222.17 97
2222.28 102
2222.39 108
2222.50 115
2222.61 121
2222.71 127
2222.82 130
2222.93 130
2223.04 126
2223.15 118
2223.25 108
2223.36 97
2223.47 86
2223.58 77
2223.69 72
2223.80 71
2223.90 74
2224.01 80
2224.12 87
2224.23 95
2224.34 102
2224.44 106
2224.55 107
2224.66 106
2224.77 103
2224.88 100
2224.99 97
2225.09 98
2225.20 102
2225.31 110
2225.42 122
2225.53 136
2225.64 152
2225.74 166
2225.85 177
2225.96 185
2226.07 189
2226.18 191
2226.28 191
2226.39 189
2226.50 185
2226.61 181
2226.72 177
2226.83 172
2226.93 168
2227.04 166
2227.15 166
2227.26 168
2227.37 170
2227.48 173
2227.58 175
2227.69 174
2227.80 170
2227.91 164
2228.02 157
2228.13 149
2228.23 142
2228.34 136
2228.45 131
2228.56 129
2228.67 130
2228.78 133
2228.88 138
2228.99 144
2229.10 150
2229.21 156
2229.32 159
2229.43 160
2229.53 158
2229.64 154
2229.75 147
2229.86 138
2229.97 127
2230.08 114
2230.18 100
2230.29 86
2230.40 73
2230.51 61
2230.62 52
2230.73 46
2230.83 44
2230.94 44
2231.05 48
2231.16 53
2231.27 60
2231.38 67
2231.48 74
2231.59 79
2231.70 81
2231.81 81
2231.92 78
2232.03 74
2232.13 69
2232.24 66
2232.35 64
2232.46 65
2232.57 68
2232.68 73
2232.78 78
2232.89 83
2233.00 87
2233.11 90
2233.22 92
2233.33 92
2233.44 90
2233.54 85
2233.65 77
2233.76 66
2233.87 52
2233.98 35
2234.09 19
2234.19 4
2234.30 0
2234.41 0
2234.52 0
2234.63 0
2234.74 0
2234.85 0
2234.95 0
2235.06 3
2235.17 6
2235.28 8
2235.39 10
2235.50 12
2235.60 14
2235.71 16
2235.82 19
2235.93 22
2236.04 25
2236.15 29
2236.26 34
2236.36 38
2236.47 42
2236.58 46
2236.69 49
2236.80 52
2236.91 55
2237.02 60
2237.12 66
2237.23 73
2237.34 80
2237.45 86
2237.56 89
2237.67 89
2237.77 86
2237.88 80
2237.99 73
2238.10 66
2238.21 60
2238.32 56
2238.43 53
2238.53 50
2238.64 46
2238.75 42
2238.86 36
2238.97 30
2239.08 23
2239.19 18
2239.29 15
2239.40 14
2239.51 16
2239.62 19
2239.73 24
2239.84 29
2239.95 34
2240.05 37
2240.16 39
2240.27 41
2240.38 42
2240.49 42
2240.60 43
2240.71 43
2240.81 43
2240.92 44
2241.03 44
2241.14 44
2241.25 44
2241.36 44
2241.47 46
2241.58 48
2241.68 51
2241.79 53
2241.90 55
2242.01 56
2242.12 54
2242.23 50
2242.34 46
2242.44 41
2242.55 36
2242.66 33
2242.77 33
2242.88 34
2242.99 37
2243.10 39
2243.20 40
2243.31 40
2243.42 37
2243.53 33
2243.64 29
2243.75 25
2243.86 25
2243.97 28
2244.07 35
2244.18 48
2244.29 63
2244.40 79
2244.51 95
2244.62 109
2244.73 119
2244.84 125
2244.94 129
2245.05 130
2245.16 130
2245.27 131
2245.38 132
2245.49 134
2245.60 137
2245.70 141
2245.81 146
2245.92 151
2246.03 156
2246.14 161
2246.25 164
2246.36 165
2246.47 163
2246.57 157
2246.68 150
2246.79 141
2246.90 133
2247.01 125
2247.12 119
2247.23 114
2247.34 109
2247.44 106
2247.55 102
2247.66 100
2247.77 98
2247.88 97
2247.99 97
2248.10 99
2248.21 101
2248.31 103
2248.42 106
2248.53 109
2248.64 113
2248.75 116
2248.86 119
2248.97 121
2249.08 120
2249.19 116
2249.29 110
2249.40 100
2249.51 89
2249.62 78
2249.73 69
2249.84 63
2249.95 60
2250.06 59
2250.16 61
2250.27 63
2250.38 64
2250.49 63
2250.60 60
2250.71 54
2250.82 46
2250.93 38
2251.04 31
2251.14 27
2251.25 25
2251.36 26
2251.47 29
2251.58 33
2251.69 37
2251.80 41
2251.91 43
2252.02 45
2252.12 46
2252.23 47
2252.34 48
2252.45 49
2252.56 51
2252.67 53
2252.78 56
2252.89 59
2253.00 61
2253.10 63
2253.21 65
2253.32 66
2253.43 65
2253.54 63
2253.65 60
2253.76 55
2253.87 49
2253.98 43
2254.08 37
2254.19 33
2254.30 33
2254.41 35
2254.52 40
2254.63 48
2254.74 57
2254.85 66
2254.96 74
2255.07 81
2255.17 85
2255.28 89
2255.39 92
2255.50 94
2255.61 95
2255.72 95
2255.83 94
2255.94 91
2256.05 86
2256.15 80
2256.26 75
2256.37 71
2256.48 68
2256.59 68
2256.70 70
2256.81 73
2256.92 76
2257.03 78
2257.14 78
2257.24 77
2257.35 76
2257.46 74
2257.57 74
2257.68 76
2257.79 79
2257.90 83
2258.01 88
2258.12 92
2258.23 94
2258.33 94
2258.44 92
2258.55 88
2258.66 84
2258.77 79
2258.88 75
2258.99 71
2259.10 69
2259.21 67
2259.32 68
2259.43 69
2259.53 71
2259.64 74
2259.75 76
2259.86 77
2259.97 78
2260.08 79
2260.19 80
2260.30 83
2260.41 88
2260.52 95
2260.63 104
2260.73 113
2260.84 122
2260.95 128
2261.06 132
2261.17 134
2261.28 134
2261.39 133
2261.50 131
2261.61 129
2261.72 127
2261.83 124
2261.93 121
2262.04 117
2262.15 112
2262.26 108
2262.37 103
2262.48 100
2262.59 97
2262.70 97
2262.81 97
2262.92 98
2263.03 99
2263.13 100
2263.24 100
2263.35 101
2263.46 103
2263.57 107
2263.68 113
2263.79 120
2263.90 128
2264.01 136
2264.12 143
2264.23 149
2264.34 154
2264.44 159
2264.55 165
2264.66 171
2264.77 180
2264.88 191
2264.99 202
2265.10 214
2265.21 226
2265.32 235
2265.43 241
2265.54 244
2265.65 243
2265.76 240
2265.86 236
2265.97 231
2266.08 227
2266.19 223
2266.30 220
2266.41 216
2266.52 211
2266.63 205
2266.74 198
2266.85 191
2266.96 185
2267.07 183
2267.18 183
2267.28 186
2267.39 190
2267.50 194
2267.61 197
2267.72 198
2267.83 198
2267.94 195
2268.05 190
2268.16 183
2268.27 175
2268.38 164
2268.49 151
2268.60 137
2268.70 122
2268.81 109
2268.92 97
2269.03 89
2269.14 85
2269.25 86
2269.36 90
2269.47 96
2269.58 103
2269.69 110
2269.80 117
2269.91 124
2270.02 130
2270.13 137
2270.24 144
2270.34 150
2270.45 155
2270.56 158
2270.67 160
2270.78 159
2270.89 155
2271.00 149
2271.11 141
2271.22 132
2271.33 121
2271.44 111
2271.55 102
2271.66 95
2271.77 91
2271.88 90
2271.98 92
2272.09 95
2272.20 98
2272.31 100
2272.42 100
2272.53 99
2272.64 98
2272.75 96
2272.86 97
2272.97 99
2273.08 103
2273.19 108
2273.30 114
2273.41 117
2273.52 119
2273.63 118
2273.73 115
2273.84 111
2273.95 105
2274.06 99
2274.17 93
2274.28 86
2274.39 80
2274.50 74
2274.61 69
2274.72 64
2274.83 62
2274.94 62
2275.05 64
2275.16 69
2275.27 74
2275.38 80
2275.49 86
2275.59 89
2275.70 91
2275.81 90
2275.92 87
2276.03 81
2276.14 73
2276.25 63
2276.36 52
2276.47 41
2276.58 31
2276.69 24
2276.80 21
2276.91 22
2277.02 26
2277.13 33
2277.24 40
2277.35 46
2277.46 51
2277.57 52
2277.67 52
2277.78 49
2277.89 45
2278.00 42
2278.11 40
2278.22 40
2278.33 41
2278.44 45
2278.55 49
2278.66 54
2278.77 58
2278.88 60
2278.99 60
2279.10 57
2279.21 53
2279.32 48
2279.43 44
2279.54 40
2279.65 39
2279.76 40
2279.87 42
2279.97 45
2280.08 48
2280.19 51
2280.30 53
2280.41 54
2280.52 54
2280.63 54
2280.74 55
2280.85 56
2280.96 60
2281.07 67
2281.18 75
2281.29 84
2281.40 93
2281.51 100
2281.62 103
2281.73 103
2281.84 100
2281.95 95
2282.06 90
2282.17 86
2282.28 84
2282.39 83
2282.50 84
2282.60 84
2282.71 83
2282.82 80
2282.93 76
2283.04 70
2283.15 64
2283.26 59
2283.37 56
2283.48 54
2283.59 51
2283.70 48
2283.81 42
2283.92 34
2284.03 25
2284.14 14
2284.25 4
2284.36 0
2284.47 0
2284.58 0
2284.69 0
2284.80 0
2284.91 0
2285.02 0
2285.13 0
2285.24 3
2285.35 8
2285.46 13
2285.57 16
2285.68 18
2285.78 17
2285.89 14
2286.00 11
2286.11 7
2286.22 5
2286.33 6
2286.44 10
2286.55 19
2286.66 30
2286.77 44
2286.88 59
2286.99 72
2287.10 83
2287.21 90
2287.32 95
2287.43 96
2287.54 96
2287.65 95
2287.76 93
2287.87 92
2287.98 91
2288.09 89
2288.20 87
2288.31 83
2288.42 79
2288.53 73
2288.64 68
2288.75 62
2288.86 56
2288.97 49
2289.08 42
2289.19 34
2289.30 25
2289.41 17
2289.52 9
2289.63 3
2289.74 0
2289.85 0
2289.96 0
2290.07 0
2290.17 0
2290.28 0
2290.39 0
2290.50 0
2290.61 0
2290.72 6
2290.83 20
2290.94 35
2291.05 49
2291.16 60
2291.27 67
2291.38 70
2291.49 70
2291.60 68
2291.71 65
2291.82 63
2291.93 61
2292.04 60
2292.15 59
2292.26 58
2292.37 56
2292.48 54
2292.59 53
2292.70 52
2292.81 52
2292.92 53
2293.03 54
2293.14 56
2293.25 58
2293.36 60
2293.47 61
2293.58 62
2293.69 63
2293.80 65
2293.91 68
2294.02 72
2294.13 78
2294.24 84
2294.35 90
2294.46 94
2294.57 96
2294.68 95
2294.79 92
2294.90 87
2295.01 80
2295.12 71
2295.23 63
2295.34 55
2295.45 49
2295.56 44
2295.67 42
2295.78 41
2295.89 42
2296.00 44
2296.11 46
2296.22 48
2296.33 51
2296.44 53
2296.55 57
2296.66 61
2296.77 65
2296.88 70
2296.99 75
2297.10 79
2297.21 81
2297.32 81
2297.43 79
2297.54 74
2297.65 69
2297.76 63
2297.87 57
2297.98 53
2298.09 49
2298.20 48
2298.31 47
2298.42 48
2298.53 50
2298.64 53
2298.75 56
2298.86 61
2298.97 66
2299.08 72
2299.19 78
2299.30 85
2299.41 90
2299.52 95
2299.63 97
2299.74 96
2299.85 92
2299.96 87
2300.07 80
2300.18 74
2300.29 69
2300.40 66
2300.51 66
2300.62 67
2300.73 70
2300.84 73
2300.95 75
2301.06 78
2301.17 80
2301.28 83
2301.39 86
2301.50 89
2301.61 91
2301.72 92
2301.83 92
2301.94 90
2302.05 87
2302.16 84
2302.27 81
2302.38 78
2302.49 76
2302.60 74
2302.71 71
2302.82 68
2302.93 65
2303.04 61
2303.15 58
2303.26 56
2303.37 56
2303.48 58
2303.59 61
2303.70 63
2303.81 65
2303.92 66
2304.03 65
2304.14 63
2304.25 61
2304.36 60
2304.47 61
2304.58 64
2304.69 69
2304.80 73
2304.91 78
2305.02 81
2305.13 81
2305.24 80
2305.35 77
2305.46 74
2305.57 69
2305.68 65
2305.79 61
2305.90 58
2306.01 57
2306.12 57
2306.23 60
2306.34 64
2306.45 69
2306.56 74
2306.67 76
2306.78 76
2306.89 73
2307.00 68
2307.12 62
2307.23 57
2307.34 52
2307.45 49
2307.56 47
2307.67 47
2307.78 48
2307.89 48
2308.00 49
2308.11 50
2308.22 52
2308.33 53
2308.44 54
2308.55 55
2308.66 55
2308.77 55
2308.88 54
2308.99 53
2309.10 52
2309.21 52
2309.32 55
2309.43 59
2309.54 64
2309.65 71
2309.76 80
2309.87 88
2309.98 97
2310.09 105
2310.20 113
2310.31 120
2310.42 126
2310.53 129
2310.64 130
2310.75 130
2310.86 129
2310.97 127
2311.08 126
2311.19 127
2311.30 128
2311.42 130
2311.53 131
2311.64 131
2311.75 129
2311.86 126
2311.97 121
2312.08 116
2312.19 111
2312.30 106
2312.41 101
2312.52 95
2312.63 88
2312.74 79
2312.85 69
2312.96 59
2313.07 51
2313.18 45
2313.29 41
2313.40 39
2313.51 38
2313.62 38
2313.73 38
2313.84 38
2313.95 39
2314.06 41
2314.17 43
2314.28 46
2314.39 48
2314.50 49
2314.62 48
2314.73 45
2314.84 41
2314.95 38
2315.06 36
2315.17 35
2315.28 37
2315.39 41
2315.50 45
2315.61 48
2315.72 50
2315.83 50
2315.94 49
2316.05 46
2316.16 42
2316.27 38
2316.38 34
2316.49 31
2316.60 28
2316.71 27
2316.82 26
2316.93 26
2317.04 29
2317.15 32
2317.27 38
2317.38 45
2317.49 52
2317.60 60
2317.71 67
2317.82 75
2317.93 84
2318.04 94
2318.15 106
2318.26 120
2318.37 135
2318.48 149
2318.59 162
2318.70 172
2318.81 179
2318.92 182
2319.03 184
2319.14 183
2319.25 181
2319.36 177
2319.47 173
2319.59 168
2319.70 163
2319.81 158
2319.92 155
2320.03 154
2320.14 155
2320.25 156
2320.36 158
2320.47 159
2320.58 159
2320.69 156
2320.80 152
2320.91 146
2321.02 141
2321.13 136
2321.24 133
2321.35 131
2321.46 130
2321.57 129
2321.69 129
2321.80 128
2321.91 127
2322.02 127
2322.13 126
2322.24 125
2322.35 124
2322.46 123
2322.57 121
2322.68 118
2322.79 115
2322.90 114
2323.01 114
2323.12 116
2323.23 120
2323.34 124
2323.45 128
2323.56 129
2323.68 127
2323.79 121
2323.90 114
2324.01 106
2324.12 100
2324.23 95
2324.34 93
2324.45 91
2324.56 90
2324.67 87
2324.78 83
2324.89 77
2325.00 71
2325.11 66
2325.22 63
2325.33 64
2325.45 68
2325.56 73
2325.67 78
2325.78 82
2325.89 83
2326.00 82
2326.11 77
2326.22 71
2326.33 65
2326.44 59
2326.55 54
2326.66 51
2326.77 47
2326.88 44
2326.99 40
2327.11 35
2327.22 29
2327.33 22
2327.44 14
2327.55 5
2327.66 0
2327.77 0
2327.88 0
2327.99 0
2328.10 0
2328.21 0
2328.32 0
2328.43 0
2328.54 7
2328.66 14
2328.77 19
2328.88 21
2328.99 23
2329.10 23
2329.21 22
2329.32 22
2329.43 22
2329.54 22
2329.65 22
2329.76 21
2329.87 18
2329.98 15
2330.09 11
2330.21 8
2330.32 6
2330.43 6
2330.54 7
2330.65 11
2330.76 17
2330.87 25
2330.98 36
2331.09 47
2331.20 59
2331.31 70
2331.42 78
2331.53 82
2331.65 83
2331.76 80
2331.87 77
2331.98 73
2332.09 71
2332.20 70
2332.31 70
2332.42 71
2332.53 70
2332.64 66
2332.75 60
2332.86 52
2332.98 42
2333.09 32
2333.20 25
2333.31 20
2333.42 18
2333.53 20
2333.64 25
2333.75 33
2333.86 43
2333.97 53
2334.08 62
2334.19 71
2334.31 76
2334.42 78
2334.53 77
2334.64 72
2334.75 64
2334.86 54
2334.97 44
2335.08 35
2335.19 30
2335.30 28
2335.41 30
2335.52 36
2335.64 43
2335.75 50
2335.86 56
2335.97 61
2336.08 64
2336.19 66
2336.30 67
2336.41 69
2336.52 71
2336.63 74
2336.74 78
2336.86 82
2336.97 87
2337.08 92
2337.19 98
2337.30 102
2337.41 106
2337.52 108
2337.63 109
2337.74 107
2337.85 105
2337.96 101
2338.08 98
2338.19 95
2338.30 93
2338.41 92
2338.52 91
2338.63 91
2338.74 90
2338.85 88
2338.96 84
2339.07 79
2339.19 73
2339.30 66
2339.41 60
2339.52 56
2339.63 53
2339.74 53
2339.85 54
2339.96 55
2340.07 57
2340.18 57
2340.30 57
2340.41 55
2340.52 54
2340.63 53
2340.74 52
2340.85 53
2340.96 55
2341.07 58
2341.18 62
2341.29 66
2341.41 72
2341.52 77
2341.63 83
2341.74 89
2341.85 93
2341.96 95
2342.07 96
2342.18 94
2342.29 92
2342.40 91
2342.52 91
2342.63 93
2342.74 95
2342.85 96
2342.96 96
2343.07 93
2343.18 86
2343.29 76
2343.40 64
2343.51 51
2343.63 40
2343.74 31
2343.85 24
2343.96 20
2344.07 19
2344.18 20
2344.29 21
2344.40 24
2344.51 29
2344.63 34
2344.74 40
2344.85 47
2344.96 55
2345.07 62
2345.18 67
2345.29 71
2345.40 71
2345.51 69
2345.63 64
2345.74 59
2345.85 54
2345.96 49
2346.07 45
2346.18 41
2346.29 38
2346.40 36
2346.51 35
2346.63 34
2346.74 34
2346.85 33
2346.96 32
2347.07 31
2347.18 29
2347.29 26
2347.40 22
2347.52 18
2347.63 13
2347.74 8
2347.85 3
2347.96 0
2348.07 0
2348.18 0
2348.29 0
2348.40 0
2348.52 0
2348.63 0
2348.74 0
2348.85 11
2348.96 25
2349.07 41
2349.18 56
2349.29 71
2349.41 83
2349.52 95
2349.63 104
2349.74 113
2349.85 122
2349.96 130
2350.07 139
2350.18 149
2350.30 159
2350.41 169
2350.52 180
2350.63 189
2350.74 198
2350.85 205
2350.96 210
2351.07 214
2351.19 217
2351.30 219
2351.41 221
2351.52 222
2351.63 224
2351.74 226
2351.85 228
2351.96 230
2352.08 230
2352.19 228
2352.30 225
2352.41 220
2352.52 215
2352.63 210
2352.74 206
2352.85 202
2352.97 199
2353.08 195
2353.19 192
2353.30 187
2353.41 181
2353.52 174
2353.63 166
2353.74 159
2353.86 153
2353.97 149
2354.08 145
2354.19 143
2354.30 141
2354.41 139
2354.52 135
2354.64 131
2354.75 124
2354.86 115
2354.97 106
2355.08 95
2355.19 85
2355.30 75
2355.41 68
2355.53 62
2355.64 57
2355.75 54
2355.86 49
2355.97 44
2356.08 37
2356.19 29
2356.31 20
2356.42 11
2356.53 2
2356.64 0
2356.75 0
2356.86 0
2356.97 0
2357.09 0
2357.20 0
2357.31 0
2357.42 0
2357.53 3
2357.64 13
2357.75 24
2357.87 34
2357.98 41
2358.09 46
2358.20 46
2358.31 43
2358.42 37
2358.53 30
2358.65 23
2358.76 18
2358.87 14
2358.98 13
2359.09 14
2359.20 17
2359.31 22
2359.43 27
2359.54 33
2359.65 40
2359.76 46
2359.87 53
2359.98 59
2360.09 64
2360.21 68
2360.32 69
2360.43 68
2360.54 64
2360.65 59
2360.76 52
2360.87 45
2360.99 40
2361.10 37
2361.21 37
2361.32 38
2361.43 41
2361.54 43
2361.65 45
2361.77 44
2361.88 43
2361.99 42
2362.10 43
2362.21 47
2362.32 53
2362.44 61
2362.55 69
2362.66 77
2362.77 82
2362.88 83
2362.99 81
2363.10 76
2363.22 70
2363.33 62
2363.44 56
2363.55 49
2363.66 44
2363.77 40
2363.89 38
2364.00 37
2364.11 39
2364.22 43
2364.33 50
2364.44 58
2364.55 67
2364.67 74
2364.78 80
2364.89 83
2365.00 83
2365.11 80
2365.22 77
2365.34 73
2365.45 69
2365.56 66
2365.67 62
2365.78 58
2365.89 55
2366.01 53
2366.12 52
2366.23 54
2366.34 59
2366.45 66
2366.56 74
2366.67 83
2366.79 90
2366.90 94
2367.01 97
2367.12 98
2367.23 98
2367.34 97
2367.46 93
2367.57 87
2367.68 79
2367.79 68
2367.90 54
2368.01 41
2368.13 29
2368.24 21
2368.35 17
2368.46 18
2368.57 22
2368.68 28
2368.80 36
2368.91 43
2369.02 50
2369.13 57
2369.24 65
2369.35 72
2369.47 79
2369.58 87
2369.69 94
2369.80 100
2369.91 104
2370.02 106
2370.14 107
2370.25 106
2370.36 103
2370.47 99
2370.58 94
2370.69 89
2370.81 84
2370.92 80
2371.03 76
2371.14 73
2371.25 70
2371.37 66
2371.48 62
2371.59 56
2371.70 49
2371.81 43
2371.92 38
2372.04 34
2372.15 32
2372.26 33
2372.37 37
2372.48 44
2372.59 53
2372.71 64
2372.82 77
2372.93 88
2373.04 98
2373.15 104
2373.26 107
2373.38 105
2373.49 101
2373.60 94
2373.71 86
2373.82 78
2373.94 71
2374.05 65
2374.16 62
2374.27 61
2374.38 61
2374.49 62
2374.61 64
2374.72 65
2374.83 64
2374.94 60
2375.05 53
2375.17 45
2375.28 36
2375.39 28
2375.50 22
2375.61 19
2375.72 19
2375.84 22
2375.95 27
2376.06 35
2376.17 45
2376.28 55
2376.40 66
2376.51 78
2376.62 89
2376.73 99
2376.84 107
2376.95 113
2377.07 116
2377.18 115
2377.29 111
2377.40 104
2377.51 93
2377.63 81
2377.74 69
2377.85 59
2377.96 51
2378.07 47
2378.19 46
2378.30 48
2378.41 51
2378.52 54
2378.63 56
2378.75 57
2378.86 56
2378.97 55
2379.08 53
2379.19 51
2379.30 49
2379.42 46
2379.53 43
2379.64 40
2379.75 38
2379.86 36
2379.98 35
2380.09 36
2380.20 38
2380.31 40
2380.42 43
2380.54 45
2380.65 47
2380.76 49
2380.87 50
2380.98 52
2381.10 54
2381.21 57
2381.32 61
2381.43 66
2381.54 72
2381.66 78
2381.77 84
2381.88 90
2381.99 95
2382.10 99
2382.22 102
2382.33 104
2382.44 105
2382.55 105
2382.66 103
2382.78 101
2382.89 97
2383.00 92
2383.11 87
2383.22 82
2383.34 79
2383.45 78
2383.56 79
2383.67 82
2383.78 86
2383.90 90
2384.01 91
2384.12 91
2384.23 89
2384.34 86
2384.46 82
2384.57 77
2384.68 73
2384.79 68
2384.90 62
2385.02 54
2385.13 45
2385.24 36
2385.35 27
2385.46 19
2385.58 14
2385.69 12
2385.80 11
2385.91 13
2386.02 15
2386.14 16
2386.25 16
2386.36 15
2386.47 12
2386.58 10
2386.70 8
2386.81 8
2386.92 11
2387.03 17
2387.15 25
2387.26 34
2387.37 43
2387.48 51
2387.59 57
2387.71 60
2387.82 60
2387.93 58
2388.04 55
2388.15 50
2388.27 45
2388.38 40
2388.49 35
2388.60 30
2388.71 25
2388.83 22
2388.94 19
2389.05 18
2389.16 17
2389.28 16
2389.39 15
2389.50 14
2389.61 12
2389.72 11
2389.84 11
2389.95 12
2390.06 15
2390.17 20
2390.29 26
2390.40 33
2390.51 39
2390.62 44
2390.73 46
2390.85 45
2390.96 41
2391.07 37
2391.18 32
2391.29 29
2391.41 29
2391.52 31
2391.63 35
2391.74 40
2391.86 43
2391.97 44
2392.08 43
2392.19 40
2392.30 37
2392.42 35
2392.53 34
2392.64 35
2392.75 38
2392.87 40
2392.98 41
2393.09 40
2393.20 38
2393.31 34
2393.43 29
2393.54 26
2393.65 25
2393.76 28
2393.88 34
2393.99 43
2394.10 56
2394.21 70
2394.33 84
2394.44 95
2394.55 102
2394.66 103
2394.77 99
2394.89 90
2395.00 79
2395.11 69
2395.22 62
2395.34 60
2395.45 63
2395.56 70
2395.67 79
2395.78 88
2395.90 96
2396.01 100
2396.12 100
2396.23 98
2396.35 92
2396.46 86
2396.57 80
2396.68 75
2396.80 71
2396.91 68
2397.02 67
2397.13 66
2397.24 65
2397.36 64
2397.47 61
2397.58 58
2397.69 54
2397.81 50
2397.92 47
2398.03 43
2398.14 41
2398.26 39
2398.37 37
2398.48 35
2398.59 34
2398.71 32
2398.82 31
2398.93 30
2399.04 29
2399.16 30
2399.27 32
2399.38 35
2399.49 40
2399.60 45
2399.72 51
2399.83 57
2399.94 63
2400.05 69
2400.17 75
2400.28 82
2400.39 88
2400.50 94
2400.62 99
2400.73 102
2400.84 103
2400.95 102
2401.07 101
2401.18 100
2401.29 100
2401.40 102
2401.52 105
2401.63 109
2401.74 111
2401.85 111
2401.97 106
2402.08 98
2402.19 86
2402.30 72
2402.42 58
2402.53 47
2402.64 41
2402.75 39
2402.87 42
2402.98 48
2403.09 54
2403.20 60
2403.32 63
2403.43 62
2403.54 58
2403.65 52
2403.77 43
2403.88 33
2403.99 23
2404.10 14
2404.21 6
2404.33 0
2404.44 0
2404.55 0
2404.67 0
2404.78 1
2404.89 8
2405.00 16
2405.12 24
2405.23 30
2405.34 33
2405.45 32
2405.57 30
2405.68 27
2405.79 24
2405.90 23
2406.02 26
2406.13 31
2406.24 39
2406.35 48
2406.47 57
2406.58 66
2406.69 73
2406.80 80
2406.92 84
2407.03 87
2407.14 89
2407.25 88
2407.37 85
2407.48 80
2407.59 73
2407.70 66
2407.82 60
2407.93 55
2408.04 52
2408.15 51
2408.27 52
2408.38 54
2408.49 56
2408.60 58
2408.72 59
2408.83 57
2408.94 54
2409.05 51
2409.17 49
2409.28 49
2409.39 51
2409.51 55
2409.62 62
2409.73 70
2409.84 77
2409.96 83
2410.07 87
2410.18 88
2410.29 88
2410.41 86
2410.52 83
2410.63 81
2410.74 80
2410.86 79
2410.97 79
2411.08 79
2411.20 79
2411.31 80
2411.42 81
2411.53 83
2411.65 87
2411.76 92
2411.87 99
2411.98 106
2412.10 113
2412.21 118
2412.32 120
2412.43 118
2412.55 113
2412.66 103
2412.77 91
2412.89 78
2413.00 63
2413.11 48
2413.22 35
2413.34 23
2413.45 14
2413.56 7
2413.67 4
2413.79 3
2413.90 4
2414.01 7
2414.13 11
2414.24 15
2414.35 20
2414.46 25
2414.58 29
2414.69 33
2414.80 36
2414.91 37
2415.03 36
2415.14 33
2415.25 29
2415.37 25
2415.48 23
2415.59 23
2415.70 26
2415.82 32
2415.93 40
2416.04 48
2416.15 54
2416.27 60
2416.38 64
2416.49 67
2416.61 69
2416.72 70
2416.83 72
2416.94 72
2417.06 72
2417.17 70
2417.28 67
2417.40 63
2417.51 58
2417.62 54
2417.73 50
2417.85 48
2417.96 48
2418.07 49
2418.19 51
2418.30 54
2418.41 57
2418.52 61
2418.64 66
2418.75 71
2418.86 75
2418.98 78
2419.09 80
2419.20 79
2419.31 77
2419.43 73
2419.54 68
2419.65 63
2419.77 58
2419.88 54
2419.99 50
2420.10 47
2420.22 44
2420.33 41
2420.44 40
2420.56 40
2420.67 41
2420.78 44
2420.89 46
2421.01 48
2421.12 49
2421.23 46
2421.35 41
2421.46 35
2421.57 28
2421.68 23
2421.80 20
2421.91 21
2422.02 25
2422.14 33
2422.25 41
2422.36 50
2422.47 58
2422.59 63
2422.70 66
2422.81 66
2422.93 64
2423.04 61
2423.15 59
2423.27 57
2423.38 55
2423.49 55
2423.60 56
2423.72 58
2423.83 60
2423.94 61
2424.06 61
2424.17 61
2424.28 59
2424.39 56
2424.51 51
2424.62 44
2424.73 37
2424.85 29
2424.96 21
2425.07 14
2425.19 10
2425.30 9
2425.41 10
2425.52 15
2425.64 21
2425.75 27
2425.86 32
2425.98 35
2426.09 36
2426.20 34
2426.32 31
2426.43 26
2426.54 23
2426.65 21
2426.77 20
2426.88 22
2426.99 26
2427.11 30
2427.22 33
2427.33 35
2427.45 33
2427.56 29
2427.67 22
2427.79 13
2427.90 4
2428.01 0
2428.12 0
2428.24 0
2428.35 0
2428.46 0
2428.58 0
2428.69 1
2428.80 5
2428.92 8
2429.03 9
2429.14 8
2429.26 7
2429.37 5
2429.48 4
2429.59 4
2429.71 6
2429.82 10
2429.93 14
2430.05 19
2430.16 24
2430.27 27
2430.39 29
2430.50 30
2430.61 31
2430.73 33
2430.84 34
2430.95 37
2431.06 41
2431.18 45
2431.29 51
2431.40 57
2431.52 62
2431.63 68
2431.74 72
2431.86 75
2431.97 76
2432.08 74
2432.20 71
2432.31 67
2432.42 62
2432.54 58
2432.65 55
2432.76 54
2432.88 56
2432.99 61
2433.10 69
2433.21 79
2433.33 91
2433.44 102
2433.55 111
2433.67 116
2433.78 116
2433.89 111
2434.01 103
2434.12 91
2434.23 79
2434.35 68
2434.46 58
2434.57 52
2434.69 50
2434.80 50
2434.91 54
2435.03 59
2435.14 66
2435.25 73
2435.37 80
2435.48 87
2435.59 93
2435.71 96
2435.82 98
2435.93 98
2436.05 95
2436.16 91
2436.27 86
2436.38 83
2436.50 82
2436.61 85
2436.72 91
2436.84 99
2436.95 110
2437.06 120
2437.18 128
2437.29 135
2437.40 140
2437.52 143
2437.63 145
2437.74 145
2437.86 145
2437.97 143
2438.08 138
2438.20 130
2438.31 119
2438.42 106
2438.54 91
2438.65 78
2438.76 67
2438.88 61
2438.99 58
2439.10 60
2439.22 64
2439.33 69
2439.44 74
2439.56 77
2439.67 79
2439.78 78
2439.90 76
2440.01 74
2440.12 71
2440.24 69
2440.35 66
2440.46 64
2440.58 62
2440.69 61
2440.80 60
2440.92 60
2441.03 61
2441.14 63
2441.26 66
2441.37 69
2441.48 72
2441.60 73
2441.71 73
2441.82 70
2441.94 66
2442.05 61
2442.16 54
2442.28 46
2442.39 37
2442.50 28
2442.62 19
2442.73 11
2442.84 5
2442.96 1
2443.07 0
2443.18 1
2443.30 5
2443.41 9
2443.53 13
2443.64 16
2443.75 17
2443.87 15
2443.98 12
2444.09 7
2444.21 1
2444.32 0
2444.43 0
2444.55 0
2444.66 0
2444.77 0
2444.89 0
2445.00 0
2445.11 3
2445.23 13
2445.34 24
2445.45 33
2445.57 40
2445.68 46
2445.79 50
2445.91 53
2446.02 56
2446.13 60
2446.25 65
2446.36 71
2446.47 77
2446.59 83
2446.70 88
2446.82 94
2446.93 100
2447.04 105
2447.16 110
2447.27 115
2447.38 120
2447.50 125
2447.61 131
2447.72 139
2447.84 148
2447.95 160
2448.06 172
2448.18 185
2448.29 196
2448.40 205
2448.52 211
2448.63 214
2448.75 214
2448.86 211
2448.97 206
2449.09 199
2449.20 192
2449.31 187
2449.43 182
2449.54 180
2449.65 179
2449.77 179
2449.88 178
2449.99 175
2450.11 170
2450.22 162
2450.33 153
2450.45 142
2450.56 130
2450.68 120
2450.79 111
2450.90 104
2451.02 98
2451.13 94
2451.24 91
2451.36 88
2451.47 87
2451.58 87
2451.70 88
2451.81 91
2451.93 96
2452.04 101
2452.15 105
2452.27 108
2452.38 110
2452.49 109
2452.61 107
2452.72 105
2452.83 101
2452.95 98
2453.06 96
2453.18 93
2453.29 89
2453.40 85
2453.52 79
2453.63 72
2453.74 65
2453.86 58
2453.97 54
2454.08 54
2454.20 57
2454.31 65
2454.43 76
2454.54 90
2454.65 105
2454.77 120
2454.88 132
2454.99 141
2455.11 144
2455.22 141
2455.33 132
2455.45 117
2455.56 99
2455.68 79
2455.79 61
2455.90 47
2456.02 39
2456.13 36
2456.24 39
2456.36 46
2456.47 55
2456.59 65
2456.70 74
2456.81 82
2456.93 88
2457.04 93
2457.15 97
2457.27 100
2457.38 103
2457.50 107
2457.61 110
2457.72 114
2457.84 117
2457.95 119
2458.06 120
2458.18 119
2458.29 117
2458.41 112
2458.52 106
2458.63 98
2458.75 90
2458.86 82
2458.97 74
2459.09 68
2459.20 62
2459.32 58
2459.43 55
2459.54 53
2459.66 53
2459.77 53
2459.88 56
2460.00 59
2460.11 64
2460.23 70
2460.34 77
2460.45 82
2460.57 87
2460.68 89
2460.80 88
2460.91 83
2461.02 75
2461.14 65
2461.25 54
2461.36 44
2461.48 37
2461.59 33
2461.71 33
2461.82 37
2461.93 44
2462.05 53
2462.16 62
2462.27 70
2462.39 78
2462.50 85
2462.62 91
2462.73 96
2462.84 99
2462.96 100
2463.07 99
2463.19 95
2463.30 90
2463.41 84
2463.53 78
2463.64 73
2463.76 70
2463.87 68
2463.98 67
2464.10 68
2464.21 70
2464.32 72
2464.44 76
2464.55 80
2464.67 85
2464.78 89
2464.89 94
2465.01 97
2465.12 100
2465.24 101
2465.35 102
2465.46 102
2465.58 102
2465.69 101
2465.81 99
2465.92 95
2466.03 89
2466.15 83
2466.26 77
2466.38 71
2466.49 67
2466.60 66
2466.72 67
2466.83 69
2466.95 71
2467.06 73
2467.17 74
2467.29 73
2467.40 70
2467.51 66
2467.63 63
2467.74 60
2467.86 58
2467.97 57
2468.08 56
2468.20 55
2468.31 52
2468.43 48
2468.54 42
2468.65 35
2468.77 28
2468.88 21
2469.00 16
2469.11 12
2469.22 12
2469.34 15
2469.45 21
2469.57 29
2469.68 38
2469.79 47
2469.91 54
2470.02 58
2470.14 59
2470.25 56
2470.37 52
2470.48 48
2470.59 45
2470.71 45
2470.82 47
2470.94 52
2471.05 58
2471.16 66
2471.28 74
2471.39 81
2471.51 89
2471.62 95
2471.73 99
2471.85 102
2471.96 104
2472.08 104
2472.19 103
2472.30 101
2472.42 101
2472.53 101
2472.65 104
2472.76 109
2472.87 115
2472.99 121
2473.10 126
2473.22 130
2473.33 131
2473.45 129
2473.56 125
2473.67 121
2473.79 117
2473.90 115
2474.02 113
2474.13 112
2474.24 111
2474.36 108
2474.47 101
2474.59 90
2474.70 77
2474.81 62
2474.93 46
2475.04 31
2475.16 18
2475.27 8
2475.39 1
2475.50 0
2475.61 0
2475.73 0
2475.84 0
2475.96 2
2476.07 5
2476.18 7
2476.30 8
2476.41 5
2476.53 2
2476.64 0
2476.76 0
2476.87 0
2476.98 0
2477.10 0
2477.21 5
2477.33 10
2477.44 15
2477.55 17
2477.67 19
2477.78 20
2477.90 20
2478.01 22
2478.13 25
2478.24 30
2478.35 36
2478.47 43
2478.58 50
2478.70 58
2478.81 64
2478.93 70
2479.04 74
2479.15 78
2479.27 81
2479.38 83
2479.50 85
2479.61 87
2479.73 87
2479.84 84
2479.95 78
2480.07 69
2480.18 59
2480.30 48
2480.41 38
2480.53 32
2480.64 30
2480.75 33
2480.87 37
2480.98 42
2481.10 47
2481.21 50
2481.33 52
2481.44 53
2481.55 54
2481.67 58
2481.78 64
2481.90 71
2482.01 78
2482.13 85
2482.24 89
2482.35 92
2482.47 92
2482.58 92
2482.70 91
2482.81 89
2482.93 86
2483.04 81
2483.15 75
2483.27 68
2483.38 62
2483.50 58
2483.61 57
2483.73 62
2483.84 72
2483.95 86
2484.07 102
2484.18 118
2484.30 131
2484.41 140
2484.53 144
2484.64 144
2484.76 141
2484.87 135
2484.98 127
2485.10 118
2485.21 108
2485.33 99
2485.44 91
2485.56 84
2485.67 77
2485.78 72
2485.90 67
2486.01 62
2486.13 58
2486.24 54
2486.36 51
2486.47 48
2486.59 46
2486.70 44
2486.81 42
2486.93 39
2487.04 36
2487.16 33
2487.27 29
2487.39 27
2487.50 26
2487.62 26
2487.73 27
2487.84 29
2487.96 29
2488.07 29
2488.19 27
2488.30 24
2488.42 21
2488.53 18
2488.65 17
2488.76 18
2488.87 21
2488.99 25
2489.10 31
2489.22 37
2489.33 42
2489.45 46
2489.56 48
2489.68 49
2489.79 50
2489.90 50
2490.02 50
2490.13 49
2490.25 48
2490.36 48
2490.48 48
2490.59 48
2490.71 50
2490.82 53
2490.93 57
2491.05 61
2491.16 64
2491.28 66
2491.39 66
2491.51 63
2491.62 58
2491.74 52
2491.85 46
2491.97 38
2492.08 31
2492.19 23
2492.31 15
2492.42 8
2492.54 0
2492.65 0
2492.77 0
2492.88 0
2493.00 0
2493.11 0
2493.23 0
2493.34 0
2493.45 1
2493.57 3
2493.68 5
2493.80 8
2493.91 11
2494.03 15
2494.14 21
2494.26 28
2494.37 36
2494.49 44
2494.60 52
2494.72 59
2494.83 66
2494.94 71
2495.06 77
2495.17 83
2495.29 90
2495.40 99
2495.52 111
2495.63 125
2495.75 139
2495.86 154
2495.98 167
2496.09 178
2496.21 185
2496.32 188
2496.43 187
2496.55 184
2496.66 182
2496.78 180
2496.89 180
2497.01 182
2497.12 186
2497.24 191
2497.35 194
2497.47 195
2497.58 193
2497.70 189
2497.81 183
2497.93 176
2498.04 168
2498.15 161
2498.27 154
2498.38 147
2498.50 142
2498.61 137
2498.73 132
2498.84 129
2498.96 126
2499.07 123
2499.19 119
2499.30 113
2499.42 106
2499.53 99
2499.65 92
2499.76 88
2499.88 87
2499.99 91
2500.10 99
2500.22 109
2500.33 121
2500.45 133
2500.56 142
2500.68 149
2500.79 154
2500.91 155
2501.02 155
2501.14 153
2501.25 151
2501.37 147
2501.48 144
2501.60 141
2501.71 139
2501.83 137
2501.94 135
2502.06 133
2502.17 131
2502.28 129
2502.40 127
2502.51 125
2502.63 123
2502.74 123
2502.86 123
2502.97 123
2503.09 124
2503.20 125
2503.32 127
2503.43 129
2503.55 133
2503.66 138
2503.78 145
2503.89 155
2504.01 166
2504.12 178
2504.24 189
2504.35 200
2504.47 208
2504.58 213
2504.70 216
2504.81 216
2504.93 215
2505.04 211
2505.15 205
2505.27 197
2505.38 187
2505.50 175
2505.61 162
2505.73 148
2505.84 134
2505.96 122
2506.07 112
2506.19 105
2506.30 100
2506.42 99
2506.53 100
2506.65 103
2506.76 107
2506.88 112
2506.99 118
2507.11 124
2507.22 131
2507.34 139
2507.45 149
2507.57 159
2507.68 168
2507.80 177
2507.91 183
2508.03 186
2508.14 185
2508.26 181
2508.37 175
2508.49 170
2508.60 166
2508.72 166
2508.83 167
2508.95 170
2509.06 172
2509.18 171
2509.29 168
2509.41 162
2509.52 154
2509.64 145
2509.75 138
2509.87 133
2509.98 131
2510.10 132
2510.21 134
2510.33 136
2510.44 138
2510.56 138
2510.67 138
2510.79 138
2510.90 136
2511.02 134
2511.13 132
2511.25 131
2511.36 130
2511.48 131
2511.59 133
2511.71 137
2511.82 142
2511.94 147
2512.05 151
2512.17 153
2512.28 153
2512.40 152
2512.51 153
2512.63 155
2512.74 160
2512.86 167
2512.97 175
2513.09 183
2513.20 188
2513.32 189
2513.43 187
2513.55 182
2513.66 177
2513.78 170
2513.89 163
2514.01 156
2514.12 148
2514.24 138
2514.35 127
2514.47 115
2514.58 104
2514.70 96
2514.81 90
2514.93 88
2515.04 89
2515.16 92
2515.27 96
2515.39 99
2515.50 100
2515.62 99
2515.73 97
2515.85 94
2515.96 91
2516.08 90
2516.19 90
2516.31 92
2516.42 94
2516.54 95
2516.65 94
2516.77 90
2516.88 83
2517.00 73
2517.11 61
2517.23 49
2517.34 36
2517.46 25
2517.57 14
2517.69 5
2517.80 0
2517.92 0
2518.03 0
2518.15 0
2518.26 0
2518.38 0
2518.49 0
2518.61 0
2518.72 5
2518.84 12
2518.95 17
2519.07 19
2519.19 18
2519.30 14
2519.42 8
2519.53 2
2519.65 0
2519.76 0
2519.88 0
2519.99 0
2520.11 4
2520.22 13
2520.34 24
2520.45 35
2520.57 45
2520.68 53
2520.80 60
2520.91 64
2521.03 66
2521.14 67
2521.26 65
2521.37 62
2521.49 59
2521.60 55
2521.72 52
2521.83 50
2521.95 48
2522.06 47
2522.18 46
2522.30 45
2522.41 42
2522.53 37
2522.64 32
2522.76 26
2522.87 21
2522.99 18
2523.10 18
2523.22 21
2523.33 27
2523.45 36
2523.56 47
2523.68 58
2523.79 68
2523.91 76
2524.02 81
2524.14 84
2524.25 86
2524.37 87
2524.49 90
2524.60 94
2524.72 100
2524.83 105
2524.95 108
2525.06 110
2525.18 109
2525.29 105
2525.41 100
2525.52 95
2525.64 92
2525.75 90
2525.87 89
2525.98 88
2526.10 87
2526.21 85
2526.33 81
2526.45 78
2526.56 77
2526.68 79
2526.79 85
2526.91 94
2527.02 105
2527.14 115
2527.25 124
2527.37 128
2527.48 129
2527.60 125
2527.71 120
2527.83 115
2527.94 111
2528.06 110
2528.18 111
2528.29 114
2528.41 118
2528.52 122
2528.64 126
2528.75 129
2528.87 134
2528.98 139
2529.10 144
2529.21 149
2529.33 152
2529.44 152
2529.56 148
2529.68 139
2529.79 127
2529.91 112
2530.02 97
2530.14 85
2530.25 76
2530.37 72
2530.48 72
2530.60 75
2530.71 80
2530.83 85
2530.95 88
2531.06 89
2531.18 87
2531.29 82
2531.41 77
2531.52 71
2531.64 65
2531.75 62
2531.87 60
2531.98 60
2532.10 60
2532.22 60
2532.33 59
2532.45 56
2532.56 52
2532.68 48
2532.79 44
2532.91 40
2533.02 38
2533.14 36
2533.25 35
2533.37 34
2533.49 31
2533.60 29
2533.72 26
2533.83 24
2533.95 24
2534.06 27
2534.18 32
2534.29 39
2534.41 46
2534.52 52
2534.64 56
2534.76 56
2534.87 54
2534.99 50
2535.10 45
2535.22 39
2535.33 33
2535.45 27
2535.56 23
2535.68 18
2535.80 13
2535.91 8
2536.03 2
2536.14 0
2536.26 0
2536.37 0
2536.49 0
2536.60 0
2536.72 0
2536.84 0
2536.95 1
2537.07 4
2537.18 6
2537.30 8
2537.41 9
2537.53 10
2537.64 10
2537.76 10
2537.88 8
2537.99 4
2538.11 0
2538.22 0
2538.34 0
2538.45 0
2538.57 0
2538.69 0
2538.80 0
2538.92 1
2539.03 8
2539.15 14
2539.26 17
2539.38 19
2539.49 20
2539.61 20
2539.73 19
2539.84 19
2539.96 19
2540.07 19
2540.19 19
2540.30 21
2540.42 23
2540.54 26
2540.65 29
2540.77 32
2540.88 34
2541.00 34
2541.11 31
2541.23 25
2541.34 18
2541.46 11
2541.58 4
2541.69 0
2541.81 0
2541.92 0
2542.04 0
2542.15 0
2542.27 1
2542.39 5
2542.50 10
2542.62 13
2542.73 16
2542.85 16
2542.96 15
2543.08 12
2543.20 8
2543.31 6
2543.43 6
2543.54 11
2543.66 19
2543.77 30
2543.89 44
2544.01 57
2544.12 68
2544.24 76
2544.35 82
2544.47 84
2544.58 85
2544.70 86
2544.82 88
2544.93 91
2545.05 98
2545.16 106
2545.28 116
2545.39 127
2545.51 138
2545.63 148
2545.74 158
2545.86 167
2545.97 175
2546.09 181
2546.21 186
2546.32 190
2546.44 192
2546.55 192
2546.67 191
2546.78 188
2546.90 184
2547.02 181
2547.13 181
2547.25 183
2547.36 189
2547.48 198
2547.59 209
2547.71 222
2547.83 234
2547.94 245
2548.06 253
2548.17 259
2548.29 261
2548.41 262
2548.52 260
2548.64 258
2548.75 256
2548.87 254
2548.98 250
2549.10 246
2549.22 239
2549.33 230
2549.45 218
2549.56 203
2549.68 186
2549.80 169
2549.91 151
2550.03 136
2550.14 123
2550.26 114
2550.37 109
2550.49 106
2550.61 105
2550.72 103
2550.84 100
2550.95 95
2551.07 88
2551.19 79
2551.30 70
2551.42 62
2551.53 57
2551.65 54
2551.77 53
2551.88 53
2552.00 53
2552.11 54
2552.23 54
2552.35 53
2552.46 53
2552.58 54
2552.69 55
2552.81 57
2552.92 60
2553.04 63
2553.16 67
2553.27 70
2553.39 72
2553.50 73
2553.62 72
2553.74 69
2553.85 65
2553.97 59
2554.08 52
2554.20 47
2554.32 43
2554.43 42
2554.55 43
2554.66 47
2554.78 51
2554.90 56
2555.01 60
2555.13 63
2555.24 66
2555.36 69
2555.48 72
2555.59 76
2555.71 80
2555.82 82
2555.94 82
2556.06 79
2556.17 74
2556.29 66
2556.40 56
2556.52 46
2556.64 36
2556.75 28
2556.87 20
2556.98 15
2557.10 10
2557.22 7
2557.33 3
2557.45 1
2557.56 0
2557.68 0
2557.80 0
2557.91 0
2558.03 0
2558.14 0
2558.26 0
2558.38 0
2558.49 2
2558.61 6
2558.72 8
2558.84 9
2558.96 8
2559.07 6
2559.19 3
2559.30 1
2559.42 0
2559.54 1
2559.65 4
2559.77 9
2559.89 14
2560.00 20
2560.12 25
2560.23 29
2560.35 32
2560.47 34
2560.58 36
2560.70 38
2560.81 42
2560.93 47
2561.05 54
2561.16 63
2561.28 73
2561.39 84
2561.51 95
2561.63 104
2561.74 112
2561.86 117
2561.98 120
2562.09 122
2562.21 122
2562.32 124
2562.44 125
2562.56 128
2562.67 131
2562.79 134
2562.90 137
2563.02 140
2563.14 142
2563.25 143
2563.37 144
2563.49 145
2563.60 144
2563.72 144
2563.83 143
2563.95 141
2564.07 140
2564.18 137
2564.30 133
2564.41 127
2564.53 119
2564.65 109
2564.76 97
2564.88 85
2565.00 75
2565.11 67
2565.23 62
2565.34 60
2565.46 61
2565.58 64
2565.69 66
2565.81 67
2565.93 66
2566.04 63
2566.16 58
2566.27 52
2566.39 46
2566.51 42
2566.62 41
2566.74 42
2566.86 44
2566.97 47
2567.09 49
2567.20 50
2567.32 48
2567.44 45
2567.55 41
2567.67 37
2567.79 34
2567.90 34
2568.02 35
2568.13 39
2568.25 44
2568.37 52
2568.48 60
2568.60 69
2568.72 79
2568.83 87
2568.95 94
2569.06 100
2569.18 104
2569.30 106
2569.41 106
2569.53 103
2569.65 99
2569.76 94
2569.88 88
2570.00 82
2570.11 77
2570.23 72
2570.34 67
2570.46 63
2570.58 59
2570.69 56
2570.81 52
2570.93 49
2571.04 48
2571.16 48
2571.27 51
2571.39 56
2571.51 62
2571.62 67
2571.74 71
2571.86 72
2571.97 69
2572.09 62
2572.21 53
2572.32 44
2572.44 35
2572.55 29
2572.67 26
2572.79 25
2572.90 27
2573.02 28
2573.14 30
2573.25 29
2573.37 27
2573.49 25
2573.60 23
2573.72 22
2573.83 24
2573.95 28
2574.07 35
2574.18 42
2574.30 49
2574.42 53
2574.53 55
2574.65 54
2574.77 50
2574.88 45
2575.00 41
2575.12 38
2575.23 36
2575.35 37
2575.46 38
2575.58 41
2575.70 43
2575.81 44
2575.93 44
2576.05 43
2576.16 39
2576.28 34
2576.40 29
2576.51 23
2576.63 18
2576.75 15
2576.86 13
2576.98 14
2577.10 15
2577.21 18
2577.33 20
2577.44 21
2577.56 22
2577.68 21
2577.79 20
2577.91 17
2578.03 14
2578.14 12
2578.26 10
2578.38 10
2578.49 12
2578.61 16
2578.73 21
2578.84 26
2578.96 30
2579.08 33
2579.19 35
2579.31 35
2579.43 35
2579.54 36
2579.66 38
2579.78 41
2579.89 46
2580.01 50
2580.12 53
2580.24 54
2580.36 54
2580.47 52
2580.59 48
2580.71 45
2580.82 41
2580.94 39
2581.06 38
2581.17 38
2581.29 41
2581.41 46
2581.52 52
2581.64 59
2581.76 65
2581.87 71
2581.99 74
2582.11 74
2582.22 72
2582.34 68
2582.46 63
2582.57 58
2582.69 53
2582.81 49
2582.92 46
2583.04 43
2583.16 40
2583.27 37
2583.39 34
2583.51 30
2583.62 26
2583.74 23
2583.86 19
2583.97 15
2584.09 11
2584.21 7
2584.32 3
2584.44 1
2584.56 1
2584.67 3
2584.79 7
2584.91 14
2585.02 22
2585.14 31
2585.26 38
2585.37 45
2585.49 49
2585.61 51
2585.72 52
2585.84 53
2585.96 54
2586.07 55
2586.19 57
2586.31 58
2586.42 59
2586.54 59
2586.66 58
2586.77 57
2586.89 56
2587.01 58
2587.12 63
2587.24 71
2587.36 81
2587.47 90
2587.59 98
2587.71 103
2587.82 103
2587.94 97
2588.06 88
2588.17 74
2588.29 59
2588.41 44
2588.52 31
2588.64 21
2588.76 14
2588.87 11
2588.99 11
2589.11 13
2589.22 15
2589.34 17
2589.46 18
2589.57 17
2589.69 16
2589.81 15
2589.92 14
2590.04 15
2590.16 16
2590.27 19
2590.39 22
2590.51 27
2590.62 32
2590.74 38
2590.86 43
2590.98 48
2591.09 51
2591.21 50
2591.33 46
2591.44 38
2591.56 28
2591.68 17
2591.79 8
2591.91 1
2592.03 0
2592.14 0
2592.26 5
2592.38 10
2592.49 16
2592.61 21
2592.73 25
2592.84 28
2592.96 32
2593.08 37
2593.19 43
2593.31 50
2593.43 56
2593.55 60
2593.66 61
2593.78 56
2593.90 48
2594.01 36
2594.13 23
2594.25 13
2594.36 6
2594.48 5
2594.60 8
2594.71 14
2594.83 22
2594.95 28
2595.06 32
2595.18 32
2595.30 29
2595.42 23
2595.53 16
2595.65 10
2595.77 5
2595.88 3
2596.00 4
2596.12 7
2596.23 12
2596.35 17
2596.47 22
2596.58 25
2596.70 26
2596.82 27
2596.93 26
2597.05 25
2597.17 25
2597.29 25
2597.40 26
2597.52 28
2597.64 28
2597.75 28
2597.87 26
2597.99 23
2598.10 20
2598.22 18
2598.34 18
2598.46 19
2598.57 22
2598.69 25
2598.81 26
2598.92 26
2599.04 23
2599.16 18
2599.27 12
2599.39 5
2599.51 0
2599.62 0
2599.74 0
2599.86 0
2599.98 0
2600.09 0
2600.21 0
2600.33 0
2600.44 1
2600.56 7
2600.68 12
2600.79 17
2600.91 20
2601.03 23
2601.15 24
2601.26 26
2601.38 27
2601.50 29
2601.61 30
2601.73 31
2601.85 31
2601.97 31
2602.08 29
2602.20 28
2602.32 26
2602.43 25
2602.55 26
2602.67 29
2602.78 32
2602.90 37
2603.02 43
2603.14 48
2603.25 51
2603.37 52
2603.49 50
2603.60 45
2603.72 39
2603.84 32
2603.96 25
2604.07 19
2604.19 15
2604.31 13
2604.42 12
2604.54 12
2604.66 10
2604.77 7
2604.89 3
2605.01 0
2605.13 0
2605.24 0
2605.36 0
2605.48 0
2605.59 0
2605.71 0
2605.83 2
2605.95 4
2606.06 5
2606.18 6
2606.30 6
2606.41 7
2606.53 9
2606.65 13
2606.77 17
2606.88 22
2607.00 27
2607.12 34
2607.23 41
2607.35 51
2607.47 63
2607.59 76
2607.70 90
2607.82 103
2607.94 114
2608.05 122
2608.17 126
2608.29 127
2608.41 125
2608.52 121
2608.64 116
2608.76 109
2608.88 102
2608.99 95
2609.11 87
2609.23 80
2609.34 73
2609.46 68
2609.58 63
2609.70 60
2609.81 56
2609.93 54
2610.05 52
2610.16 51
2610.28 50
2610.40 50
2610.52 51
2610.63 51
2610.75 50
2610.87 49
2610.99 47
2611.10 45
2611.22 46
2611.34 49
2611.45 55
2611.57 64
2611.69 75
2611.81 88
2611.92 101
2612.04 113
2612.16 124
2612.27 135
2612.39 144
2612.51 152
2612.63 158
2612.74 162
2612.86 164
2612.98 164
2613.10 162
2613.21 157
2613.33 150
2613.45 143
2613.57 135
2613.68 127
2613.80 120
2613.92 114
2614.03 109
2614.15 104
2614.27 99
2614.39 94
2614.50 90
2614.62 87
2614.74 86
2614.86 89
2614.97 93
2615.09 99
2615.21 104
2615.32 108
2615.44 109
2615.56 107
2615.68 103
2615.79 98
2615.91 95
2616.03 95
2616.15 98
2616.26 105
2616.38 113
2616.50 122
2616.62 129
2616.73 134
2616.85 135
2616.97 133
2617.09 128
2617.20 121
2617.32 113
2617.44 106
2617.55 101
2617.67 97
2617.79 95
2617.91 96
2618.02 99
2618.14 104
2618.26 110
2618.38 116
2618.49 122
2618.61 128
2618.73 132
2618.85 135
2618.96 138
2619.08 141
2619.20 143
2619.32 146
2619.43 149
2619.55 151
2619.67 154
2619.79 156
2619.90 159
2620.02 161
2620.14 162
2620.26 161
2620.37 159
2620.49 154
2620.61 148
2620.73 142
2620.84 136
2620.96 132
2621.08 132
2621.20 135
2621.31 139
2621.43 145
2621.55 150
2621.67 155
2621.78 158
2621.90 159
2622.02 158
2622.14 157
2622.25 155
2622.37 153
2622.49 150
2622.61 145
2622.72 140
2622.84 134
2622.96 127
2623.08 122
2623.19 117
2623.31 113
2623.43 110
2623.55 107
2623.66 103
2623.78 98
2623.90 91
2624.02 83
2624.13 76
2624.25 69
2624.37 63
2624.49 59
2624.60 57
2624.72 55
2624.84 53
2624.96 49
2625.07 43
2625.19 36
2625.31 28
2625.43 22
2625.54 18
2625.66 18
2625.78 21
2625.90 28
2626.01 38
2626.13 50
2626.25 63
2626.37 75
2626.48 84
2626.60 90
2626.72 92
2626.84 89
2626.95 84
2627.07 76
2627.19 67
2627.31 58
2627.42 50
2627.54 44
2627.66 41
2627.78 39
2627.90 38
2628.01 37
2628.13 36
2628.25 35
2628.37 33
2628.48 32
2628.60 32
2628.72 34
2628.84 37
2628.95 41
2629.07 45
2629.19 47
2629.31 48
2629.42 46
2629.54 42
2629.66 37
2629.78 32
2629.90 27
2630.01 23
2630.13 20
2630.25 18
2630.37 17
2630.48 17
2630.60 19
2630.72 21
2630.84 25
2630.95 29
2631.07 34
2631.19 37
2631.31 40
2631.43 41
2631.54 39
2631.66 36
2631.78 32
2631.90 27
2632.01 22
2632.13 19
2632.25 17
2632.37 18
2632.48 20
2632.60 24
2632.72 28
2632.84 31
2632.96 34
2633.07 35
2633.19 34
2633.31 32
2633.43 27
2633.54 20
2633.66 12
2633.78 3
2633.90 0
2634.02 0
2634.13 0
2634.25 0
2634.37 0
2634.49 0
2634.60 0
2634.72 0
2634.84 11
2634.96 27
2635.08 44
2635.19 61
2635.31 75
2635.43 86
2635.55 93
2635.66 97
2635.78 98
2635.90 95
2636.02 91
2636.14 83
2636.25 75
2636.37 65
2636.49 57
2636.61 51
2636.72 47
2636.84 46
2636.96 47
2637.08 51
2637.20 55
2637.31 58
2637.43 60
2637.55 61
2637.67 60
2637.79 59
2637.90 57
2638.02 56
2638.14 55
2638.26 53
2638.37 52
2638.49 50
2638.61 48
2638.73 44
2638.85 39
2638.96 33
2639.08 27
2639.20 22
2639.32 18
2639.44 16
2639.55 16
2639.67 18
2639.79 20
2639.91 22
2640.02 23
2640.14 23
2640.26 21
2640.38 20
2640.50 21
2640.61 24
2640.73 31
2640.85 41
2640.97 54
2641.09 67
2641.20 79
2641.32 88
2641.44 95
2641.56 97
2641.68 97
2641.79 95
2641.91 91
2642.03 88
2642.15 85
2642.26 82
2642.38 81
2642.50 80
2642.62 79
2642.74 79
2642.85 77
2642.97 76
2643.09 74
2643.21 73
2643.33 73
2643.44 73
2643.56 74
2643.68 75
2643.80 77
2643.92 78
2644.03 78
2644.15 77
2644.27 74
2644.39 71
2644.51 66
2644.62 62
2644.74 58
2644.86 55
2644.98 52
2645.10 50
2645.21 48
2645.33 46
2645.45 44
2645.57 43
2645.69 42
2645.80 43
2645.92 46
2646.04 49
2646.16 52
2646.28 54
2646.39 54
2646.51 54
2646.63 53
2646.75 51
2646.87 49
2646.98 48
2647.10 46
2647.22 44
2647.34 41
2647.46 38
2647.58 35
2647.69 32
2647.81 31
2647.93 32
2648.05 34
2648.17 38
2648.28 42
2648.40 45
2648.52 47
2648.64 49
2648.76 49
2648.87 50
2648.99 52
2649.11 55
2649.23 59
2649.35 63
2649.46 67
2649.58 69
2649.70 70
2649.82 69
2649.94 65
2650.06 60
2650.17 54
2650.29 48
2650.41 43
2650.53 41
2650.65 42
2650.76 48
2650.88 56
2651.00 68
2651.12 80
2651.24 93
2651.35 104
2651.47 114
2651.59 122
2651.71 128
2651.83 133
2651.95 136
2652.06 138
2652.18 139
2652.30 138
2652.42 135
2652.54 132
2652.65 128
2652.77 124
2652.89 121
2653.01 118
2653.13 116
2653.25 114
2653.36 113
2653.48 113
2653.60 113
2653.72 115
2653.84 118
2653.95 122
2654.07 125
2654.19 128
2654.31 128
2654.43 127
2654.55 124
2654.66 120
2654.78 117
2654.90 116
2655.02 118
2655.14 121
2655.25 126
2655.37 131
2655.49 134
2655.61 136
2655.73 135
2655.85 131
2655.96 126
2656.08 120
2656.20 112
2656.32 104
2656.44 95
2656.56 87
2656.67 80
2656.79 74
2656.91 68
2657.03 64
2657.15 61
2657.27 57
2657.38 51
2657.50 44
2657.62 34
2657.74 24
2657.86 13
2657.97 3
2658.09 0
2658.21 0
2658.33 0
2658.45 0
2658.57 0
2658.68 3
2658.80 8
2658.92 13
2659.04 16
2659.16 18
2659.28 19
2659.39 18
2659.51 14
2659.63 10
2659.75 3
2659.87 0
2659.99 0
2660.10 0
2660.22 0
2660.34 0
2660.46 0
2660.58 0
2660.70 0
2660.81 8
2660.93 19
2661.05 28
2661.17 37
2661.29 42
2661.41 45
2661.52 45
2661.64 43
2661.76 40
2661.88 38
2662.00 38
2662.12 38
2662.24 39
2662.35 40
2662.47 40
2662.59 38
2662.71 36
2662.83 33
2662.95 29
2663.06 26
2663.18 25
2663.30 26
2663.42 30
2663.54 36
2663.66 44
2663.77 53
2663.89 63
2664.01 72
2664.13 79
2664.25 83
2664.37 84
2664.48 82
2664.60 78
2664.72 73
2664.84 66
2664.96 60
2665.08 53
2665.20 47
2665.31 41
2665.43 34
2665.55 27
2665.67 21
2665.79 15
2665.91 11
2666.02 10
2666.14 12
2666.26 18
2666.38 27
2666.50 38
2666.62 50
2666.74 60
2666.85 67
2666.97 70
2667.09 70
2667.21 66
2667.33 60
2667.45 53
2667.57 45
2667.68 38
2667.80 32
2667.92 27
2668.04 23
2668.16 18
2668.28 13
2668.39 6
2668.51 0
2668.63 0
2668.75 0
2668.87 0
2668.99 0
2669.11 0
2669.22 0
2669.34 0
2669.46 7
2669.58 19
2669.70 30
2669.82 39
2669.94 46
2670.05 51
2670.17 54
2670.29 57
2670.41 58
2670.53 58
2670.65 57
2670.77 54
2670.88 51
2671.00 47
2671.12 44
2671.24 40
2671.36 38
2671.48 37
2671.60 36
2671.71 35
2671.83 34
2671.95 32
2672.07 30
2672.19 29
2672.31 31
2672.43 34
2672.54 41
2672.66 50
2672.78 61
2672.90 73
2673.02 84
2673.14 94
2673.26 102
2673.38 108
2673.49 111
2673.61 112
2673.73 111
2673.85 109
2673.97 105
2674.09 101
2674.21 98
2674.32 94
2674.44 92
2674.56 90
2674.68 88
2674.80 86
2674.92 85
2675.04 85
2675.16 87
2675.27 89
2675.39 93
2675.51 98
2675.63 102
2675.75 105
2675.87 106
2675.99 103
2676.10 97
2676.22 88
2676.34 77
2676.46 65
2676.58 54
2676.70 45
2676.82 39
2676.94 36
2677.05 34
2677.17 33
2677.29 32
2677.41 31
2677.53 29
2677.65 27
2677.77 26
2677.89 25
2678.00 25
2678.12 25
2678.24 25
2678.36 23
2678.48 20
2678.60 15
2678.72 8
2678.84 1
2678.95 0
2679.07 0
2679.19 0
2679.31 0
2679.43 0
2679.55 0
2679.67 0
2679.79 0
2679.90 8
2680.02 19
2680.14 31
2680.26 43
2680.38 54
2680.50 64
2680.62 72
2680.74 79
2680.85 83
2680.97 85
2681.09 86
2681.21 86
2681.33 85
2681.45 85
2681.57 85
2681.69 85
2681.81 85
2681.92 85
2682.04 85
2682.16 86
2682.28 87
2682.40 88
2682.52 90
2682.64 91
2682.76 92
2682.87 93
2682.99 93
2683.11 93
2683.23 93
2683.35 94
2683.47 94
2683.59 94
2683.71 92
2683.83 89
2683.94 85
2684.06 78
2684.18 71
2684.30 63
2684.42 55
2684.54 47
2684.66 41
2684.78 35
2684.90 29
2685.01 23
2685.13 17
2685.25 11
2685.37 7
2685.49 3
2685.61 2
2685.73 4
2685.85 10
2685.97 18
2686.08 27
2686.20 37
2686.32 47
2686.44 54
2686.56 58
2686.68 59
2686.80 58
2686.92 55
2687.04 52
2687.15 48
2687.27 45
2687.39 43
2687.51 42
2687.63 41
2687.75 40
2687.87 38
2687.99 36
2688.11 33
2688.23 30
2688.34 26
2688.46 23
2688.58 20
2688.70 19
2688.82 18
2688.94 19
2689.06 21
2689.18 24
2689.30 27
2689.42 30
2689.53 31
2689.65 32
2689.77 32
2689.89 31
2690.01 31
2690.13 31
2690.25 33
2690.37 35
2690.49 37
2690.61 39
2690.72 40
2690.84 41
2690.96 40
2691.08 40
2691.20 40
2691.32 42
2691.44 44
2691.56 48
2691.68 50
2691.80 52
2691.91 52
2692.03 51
2692.15 48
2692.27 46
2692.39 45
2692.51 46
2692.63 49
2692.75 55
2692.87 64
2692.99 74
2693.11 85
2693.22 95
2693.34 103
2693.46 105
2693.58 102
2693.70 93
2693.82 79
2693.94 63
2694.06 47
2694.18 34
2694.30 24
2694.42 20
2694.53 21
2694.65 26
2694.77 32
2694.89 39
2695.01 46
2695.13 51
2695.25 55
2695.37 58
2695.49 60
2695.61 62
2695.73 65
2695.84 69
2695.96 73
2696.08 77
2696.20 80
2696.32 81
2696.44 80
2696.56 76
2696.68 69
2696.80 60
2696.92 50
2697.04 40
2697.16 31
2697.27 23
2697.39 17
2697.51 12
2697.63 9
2697.75 7
2697.87 5
2697.99 3
2698.11 1
2698.23 0
2698.35 0
2698.47 0
2698.59 0
2698.70 0
2698.82 0
2698.94 0
2699.06 0
2699.18 2
2699.30 10
2699.42 20
2699.54 31
2699.66 41
2699.78 51
2699.90 58
2700.02 64
2700.14 66
2700.25 67
2700.37 67
2700.49 66
2700.61 64
2700.73 62
2700.85 59
2700.97 56
2701.09 51
2701.21 45
2701.33 38
2701.45 29
2701.57 21
2701.69 13
2701.80 6
2701.92 2
2702.04 0
2702.16 0
2702.28 1
2702.40 3
2702.52 7
2702.64 11
2702.76 16
2702.88 22
2703.00 29
2703.12 35
2703.24 41
2703.36 45
2703.47 47
2703.59 47
2703.71 46
2703.83 44
2703.95 43
2704.07 42
2704.19 41
2704.31 40
2704.43 38
2704.55 36
2704.67 33
2704.79 29
2704.91 25
2705.03 20
2705.15 16
2705.26 12
2705.38 6
2705.50 0
2705.62 0
2705.74 0
2705.86 0
2705.98 0
2706.10 0
2706.22 0
2706.34 0
2706.46 4
2706.58 17
2706.70 31
2706.82 45
2706.94 57
2707.06 68
2707.17 75
2707.29 81
2707.41 84
2707.53 86
2707.65 86
2707.77 86
2707.89 85
2708.01 84
2708.13 81
2708.25 77
2708.37 72
2708.49 66
2708.61 59
2708.73 53
2708.85 49
2708.97 46
2709.08 46
2709.20 49
2709.32 54
2709.44 60
2709.56 67
2709.68 74
2709.80 79
2709.92 84
2710.04 88
2710.16 91
2710.28 93
2710.40 93
2710.52 93
2710.64 90
2710.76 87
2710.88 82
2711.00 77
2711.12 72
2711.24 68
2711.35 66
2711.47 66
2711.59 68
2711.71 72
2711.83 78
2711.95 85
2712.07 94
2712.19 103
2712.31 112
2712.43 121
2712.55 129
2712.67 137
2712.79 144
2712.91 150
2713.03 156
2713.15 162
2713.27 167
2713.39 169
2713.51 167
2713.63 162
2713.74 151
2713.86 138
2713.98 123
2714.10 108
2714.22 95
2714.34 87
2714.46 82
2714.58 81
2714.70 83
2714.82 87
2714.94 91
2715.06 96
2715.18 101
2715.30 106
2715.42 111
2715.54 116
2715.66 121
2715.78 125
2715.90 129
2716.02 131
2716.14 131
2716.26 130
2716.37 128
2716.49 124
2716.61 120
2716.73 115
2716.85 112
2716.97 109
2717.09 108
2717.21 109
2717.33 112
2717.45 116
2717.57 121
2717.69 127
2717.81 132
2717.93 136
2718.05 141
2718.17 146
2718.29 151
2718.41 157
2718.53 164
2718.65 172
2718.77 178
2718.89 182
2719.01 183
2719.13 181
2719.25 174
2719.37 166
2719.49 156
2719.60 147
2719.72 139
2719.84 132
2719.96 126
2720.08 122
2720.20 120
2720.32 118
2720.44 117
2720.56 118
2720.68 120
2720.80 122
2720.92 123
2721.04 123
2721.16 120
2721.28 114
2721.40 106
2721.52 96
2721.64 86
2721.76 77
2721.88 72
2722.00 69
2722.12 69
2722.24 71
2722.36 73
2722.48 75
2722.60 76
2722.72 75
2722.84 73
2722.96 70
2723.08 67
2723.20 65
2723.32 64
2723.44 65
2723.55 67
2723.67 71
2723.79 74
2723.91 76
2724.03 77
2724.15 76
2724.27 73
2724.39 69
2724.51 66
2724.63 63
2724.75 62
2724.87 62
2724.99 62
2725.11 62
2725.23 62
2725.35 61
2725.47 61
2725.59 62
2725.71 65
2725.83 70
2725.95 76
2726.07 83
2726.19 89
2726.31 95
2726.43 100
2726.55 103
2726.67 105
2726.79 106
2726.91 106
2727.03 108
2727.15 109
2727.27 111
2727.39 112
2727.51 112
2727.63 112
2727.75 110
2727.87 109
2727.99 109
2728.11 110
2728.23 114
2728.35 120
2728.47 129
2728.59 139
2728.71 149
2728.83 159
2728.95 169
2729.07 178
2729.19 186
2729.31 194
2729.43 201
2729.55 207
2729.67 212
2729.79 216
2729.91 218
2730.02 220
2730.14 221
2730.26 221
2730.38 220
2730.50 216
2730.62 211
2730.74 203
2730.86 193
2730.98 183
2731.10 174
2731.22 168
2731.34 165
2731.46 166
2731.58 169
2731.70 172
2731.82 173
2731.94 171
2732.06 166
2732.18 157
2732.30 144
2732.42 131
2732.54 118
2732.66 106
2732.78 98
2732.90 93
2733.02 91
2733.14 92
2733.26 94
2733.38 96
2733.50 96
2733.62 94
2733.74 90
2733.86 83
2733.98 75
2734.10 67
2734.22 61
2734.34 57
2734.46 57
2734.58 61
2734.70 68
2734.82 78
2734.94 89
2735.06 99
2735.18 108
2735.30 116
2735.42 123
2735.54 128
2735.66 132
2735.78 135
2735.90 135
2736.02 133
2736.14 128
2736.26 121
2736.38 114
2736.50 108
2736.62 103
2736.74 103
2736.86 105
2736.98 111
2737.10 118
2737.22 127
2737.34 136
2737.46 146
2737.58 156
2737.70 165
2737.82 174
2737.94 183
2738.06 189
2738.18 194
2738.30 198
2738.42 200
2738.54 201
2738.66 203
2738.78 206
2738.90 211
2739.02 217
2739.14 224
2739.26 232
2739.38 240
2739.50 246
2739.62 251
2739.74 253
2739.86 253
2739.98 251
2740.10 246
2740.22 240
2740.35 233
2740.47 227
2740.59 221
2740.71 218
2740.83 217
2740.95 218
2741.07 220
2741.19 222
2741.31 222
2741.43 219
2741.55 212
2741.67 202
2741.79 189
2741.91 176
2742.03 162
2742.15 151
2742.27 142
2742.39 136
2742.51 134
2742.63 134
2742.75 138
2742.87 143
2742.99 149
2743.11 155
2743.23 159
2743.35 160
2743.47 157
2743.59 151
2743.71 142
2743.83 131
2743.95 118
2744.07 106
2744.19 94
2744.31 84
2744.43 76
2744.55 70
2744.67 68
2744.79 68
2744.91 70
2745.03 75
2745.15 81
2745.27 88
2745.39 94
2745.51 99
2745.63 103
2745.75 104
2745.87 103
2745.99 101
2746.11 96
2746.23 91
2746.35 85
2746.47 81
2746.59 78
2746.71 78
2746.84 81
2746.96 88
2747.08 97
2747.20 106
2747.32 116
2747.44 123
2747.56 127
2747.68 127
2747.80 122
2747.92 113
2748.04 100
2748.16 86
2748.28 72
2748.40 59
2748.52 49
2748.64 43
2748.76 41
2748.88 43
2749.00 46
2749.12 51
2749.24 55
2749.36 57
2749.48 57
2749.60 55
2749.72 51
2749.84 46
2749.96 40
2750.08 35
2750.20 30
2750.32 26
2750.44 25
2750.56 27
2750.68 31
2750.81 38
2750.93 47
2751.05 57
2751.17 67
2751.29 77
2751.41 85
2751.53 90
2751.65 92
2751.77 93
2751.89 93
2752.01 92
2752.13 94
2752.25 97
2752.37 104
2752.49 114
2752.61 124
2752.73 135
2752.85 144
2752.97 151
2753.09 155
2753.21 156
2753.33 156
2753.45 155
2753.57 154
2753.69 155
2753.81 157
2753.93 159
2754.06 162
2754.18 166
2754.30 169
2754.42 172
2754.54 175
2754.66 177
2754.78 180
2754.90 182
2755.02 182
2755.14 182
2755.26 179
2755.38 174
2755.50 168
2755.62 160
2755.74 153
2755.86 145
2755.98 139
2756.10 134
2756.22 130
2756.34 126
2756.46 122
2756.58 117
2756.71 112
2756.83 107
2756.95 103
2757.07 99
2757.19 96
2757.31 93
2757.43 91
2757.55 88
2757.67 84
2757.79 79
2757.91 74
2758.03 68
2758.15 63
2758.27 58
2758.39 55
2758.51 52
2758.63 51
2758.75 50
2758.87 48
2758.99 46
2759.12 43
2759.24 38
2759.36 31
2759.48 22
2759.60 14
2759.72 5
2759.84 0
2759.96 0
2760.08 0
2760.20 0
2760.32 0
2760.44 0
2760.56 2
2760.68 4
2760.80 4
2760.92 3
2761.04 2
2761.16 1
2761.28 3
2761.41 5
2761.53 10
2761.65 14
2761.77 17
2761.89 18
2762.01 17
2762.13 13
2762.25 8
2762.37 3
2762.49 0
2762.61 0
2762.73 0
2762.85 0
2762.97 1
2763.09 6
2763.21 12
2763.34 18
2763.46 23
2763.58 27
2763.70 29
2763.82 30
2763.94 30
2764.06 29
2764.18 27
2764.30 26
2764.42 26
2764.54 28
2764.66 30
2764.78 33
2764.90 36
2765.02 37
2765.14 37
2765.27 35
2765.39 33
2765.51 31
2765.63 31
2765.75 32
2765.87 35
2765.99 39
2766.11 44
2766.23 49
2766.35 53
2766.47 57
2766.59 60
2766.71 64
2766.83 69
2766.95 74
2767.08 80
2767.20 85
2767.32 91
2767.44 96
2767.56 100
2767.68 103
2767.80 105
2767.92 105
2768.04 105
2768.16 105
2768.28 104
2768.40 103
2768.52 102
2768.64 102
2768.77 102
2768.89 101
2769.01 100
2769.13 97
2769.25 93
2769.37 89
2769.49 86
2769.61 83
2769.73 82
2769.85 83
2769.97 84
2770.09 85
2770.21 83
2770.34 79
2770.46 72
2770.58 63
2770.70 54
2770.82 46
2770.94 41
2771.06 39
2771.18 39
2771.30 42
2771.42 46
2771.54 51
2771.66 58
2771.78 65
2771.91 74
2772.03 82
2772.15 90
2772.27 97
2772.39 102
2772.51 104
2772.63 105
2772.75 103
2772.87 101
2772.99 99
2773.11 97
2773.23 97
2773.36 98
2773.48 100
2773.60 102
2773.72 105
2773.84 106
2773.96 106
2774.08 103
2774.20 99
2774.32 92
2774.44 85
2774.56 78
2774.68 72
2774.81 69
2774.93 68
2775.05 71
2775.17 77
2775.29 86
2775.41 96
2775.53 107
2775.65 117
2775.77 127
2775.89 135
2776.01 140
2776.14 143
2776.26 143
2776.38 142
2776.50 139
2776.62 136
2776.74 134
2776.86 134
2776.98 135
2777.10 136
2777.22 138
2777.34 139
2777.47 139
2777.59 137
2777.71 134
2777.83 129
2777.95 124
2778.07 120
2778.19 116
2778.31 113
2778.43 111
2778.55 111
2778.67 113
2778.80 115
2778.92 119
2779.04 122
2779.16 124
2779.28 125
2779.40 125
2779.52 122
2779.64 118
2779.76 112
2779.88 107
2780.01 101
2780.13 96
2780.25 93
2780.37 90
2780.49 89
2780.61 88
2780.73 87
2780.85 87
2780.97 88
2781.09 88
2781.22 89
2781.34 90
2781.46 90
2781.58 90
2781.70 88
2781.82 84
2781.94 79
2782.06 72
2782.18 65
2782.30 58
2782.43 53
2782.55 50
2782.67 48
2782.79 48
2782.91 48
2783.03 47
2783.15 45
2783.27 42
2783.39 38
2783.51 34
2783.64 30
2783.76 28
2783.88 29
2784.00 33
2784.12 39
2784.24 47
2784.36 55
2784.48 62
2784.60 67
2784.73 70
2784.85 70
2784.97 68
2785.09 63
2785.21 57
2785.33 49
2785.45 41
2785.57 32
2785.69 25
2785.82 20
2785.94 17
2786.06 19
2786.18 25
2786.30 33
2786.42 43
2786.54 53
2786.66 61
2786.78 66
2786.91 68
2787.03 67
2787.15 62
2787.27 56
2787.39 49
2787.51 42
2787.63 34
2787.75 28
2787.87 23
2788.00 20
2788.12 20
2788.24 20
2788.36 21
2788.48 22
2788.60 22
2788.72 19
2788.84 16
2788.97 11
2789.09 7
2789.21 4
2789.33 3
2789.45 4
2789.57 7
2789.69 10
2789.81 12
2789.93 13
2790.06 13
2790.18 11
2790.30 9
2790.42 7
2790.54 5
2790.66 4
2790.78 2
2790.90 0
2791.03 0
2791.15 0
2791.27 0
2791.39 0
2791.51 0
2791.63 0
2791.75 0
2791.87 6
2792.00 15
2792.12 24
2792.24 32
2792.36 39
2792.48 46
2792.60 53
2792.72 60
2792.84 66
2792.97 71
2793.09 75
2793.21 76
2793.33 74
2793.45 70
2793.57 65
2793.69 60
2793.81 56
2793.94 55
2794.06 56
2794.18 59
2794.30 63
2794.42 68
2794.54 72
2794.66 73
2794.78 72
2794.91 68
2795.03 60
2795.15 48
2795.27 34
2795.39 19
2795.51 5
2795.63 0
2795.76 0
2795.88 0
2796.00 0
2796.12 0
2796.24 0
2796.36 7
2796.48 15
2796.60 21
2796.73 25
2796.85 28
2796.97 30
2797.09 31
2797.21 33
2797.33 34
2797.45 36
2797.58 37
2797.70 36
2797.82 33
2797.94 28
2798.06 22
2798.18 15
2798.30 9
2798.43 4
2798.55 1
2798.67 0
2798.79 2
2798.91 6
2799.03 12
2799.15 18
2799.27 26
2799.40 33
2799.52 39
2799.64 44
2799.76 46
2799.88 47
2800.00 47
2800.12 47
2800.25 48
2800.37 52
2800.49 58
2800.61 68
2800.73 79
2800.85 91
2800.97 101
2801.10 110
2801.22 116
2801.34 119
2801.46 120
2801.58 120
2801.70 119
2801.82 117
2801.95 113
2802.07 108
2802.19 102
2802.31 95
2802.43 89
2802.55 84
2802.67 82
2802.80 83
2802.92 86
2803.04 91
2803.16 98
2803.28 105
2803.40 112
2803.53 120
2803.65 128
2803.77 136
2803.89 142
2804.01 147
2804.13 148
2804.25 147
2804.38 144
2804.50 139
2804.62 134
2804.74 130
2804.86 126
2804.98 123
2805.10 119
2805.23 114
2805.35 107
2805.47 100
2805.59 92
2805.71 85
2805.83 80
2805.96 76
2806.08 74
2806.20 72
2806.32 71
2806.44 70
2806.56 69
2806.69 68
2806.81 68
2806.93 69
2807.05 70
2807.17 73
2807.29 75
2807.41 78
2807.54 80
2807.66 82
2807.78 82
2807.90 80
2808.02 77
2808.14 71
2808.27 65
2808.39 59
2808.51 54
2808.63 52
2808.75 51
2808.87 54
2809.00 57
2809.12 60
2809.24 61
2809.36 60
2809.48 57
2809.60 53
2809.72 49
2809.85 46
2809.97 44
2810.09 44
2810.21 45
2810.33 46
2810.45 49
2810.58 52
2810.70 55
2810.82 59
2810.94 65
2811.06 72
2811.18 79
2811.31 86
2811.43 91
2811.55 96
2811.67 98
2811.79 99
2811.91 98
2812.04 95
2812.16 90
2812.28 82
2812.40 72
2812.52 60
2812.64 46
2812.77 31
2812.89 17
2813.01 5
2813.13 0
2813.25 0
2813.37 0
2813.50 0
2813.62 0
2813.74 0
2813.86 0
2813.98 0
2814.11 0
2814.23 5
2814.35 11
2814.47 17
2814.59 23
2814.71 28
2814.84 32
2814.96 35
2815.08 39
2815.20 42
2815.32 47
2815.44 52
2815.57 56
2815.69 60
2815.81 62
2815.93 62
2816.05 61
2816.17 58
2816.30 55
2816.42 54
2816.54 56
2816.66 61
2816.78 69
2816.91 78
2817.03 87
2817.15 95
2817.27 98
2817.39 98
2817.51 93
2817.64 86
2817.76 78
2817.88 70
2818.00 64
2818.12 60
2818.25 56
2818.37 52
2818.49 46
2818.61 38
2818.73 30
2818.85 22
2818.98 16
2819.10 12
2819.22 13
2819.34 15
2819.46 20
2819.59 23
2819.71 25
2819.83 25
2819.95 23
2820.07 19
2820.19 16
2820.32 14
2820.44 14
2820.56 16
2820.68 19
2820.80 22
2820.93 23
2821.05 23
2821.17 21
2821.29 17
2821.41 13
2821.54 10
2821.66 8
2821.78 9
2821.90 11
2822.02 15
2822.14 20
2822.27 25
2822.39 29
2822.51 34
2822.63 38
2822.75 42
2822.88 48
2823.00 54
2823.12 61
2823.24 69
2823.36 77
2823.49 85
2823.61 91
2823.73 95
2823.85 98
2823.97 99
2824.10 98
2824.22 95
2824.34 91
2824.46 85
2824.58 79
2824.70 73
2824.83 68
2824.95 66
2825.07 68
2825.19 73
2825.31 80
2825.44 89
2825.56 96
2825.68 101
2825.80 103
2825.92 100
2826.05 93
2826.17 85
2826.29 75
2826.41 66
2826.53 58
2826.66 51
2826.78 47
2826.90 44
2827.02 43
2827.14 42
2827.27 42
2827.39 42
2827.51 42
2827.63 41
2827.75 40
2827.88 38
2828.00 36
2828.12 34
2828.24 33
2828.36 31
2828.49 30
2828.61 31
2828.73 34
2828.85 38
2828.97 44
2829.10 52
2829.22 60
2829.34 68
2829.46 74
2829.59 78
2829.71 79
2829.83 79
2829.95 77
2830.07 76
2830.20 76
2830.32 78
2830.44 81
2830.56 85
2830.68 90
2830.81 94
2830.93 96
2831.05 96
2831.17 93
2831.29 88
2831.42 80
2831.54 72
2831.66 64
2831.78 57
2831.90 52
2832.03 48
2832.15 47
2832.27 46
2832.39 45
2832.52 43
2832.64 42
2832.76 39
2832.88 37
2833.00 34
2833.13 32
2833.25 31
2833.37 30
2833.49 29
2833.61 29
2833.74 30
2833.86 32
2833.98 36
2834.10 41
2834.23 46
2834.35 52
2834.47 55
2834.59 57
2834.71 56
2834.84 53
2834.96 48
2835.08 43
2835.20 38
2835.32 35
2835.45 32
2835.57 31
2835.69 30
2835.81 30
2835.94 28
2836.06 26
2836.18 23
2836.30 19
2836.42 15
2836.55 11
2836.67 6
2836.79 3
2836.91 0
2837.04 0
2837.16 1
2837.28 4
2837.40 10
2837.52 17
2837.65 24
2837.77 31
2837.89 36
2838.01 39
2838.14 40
2838.26 39
2838.38 36
2838.50 33
2838.62 30
2838.75 28
2838.87 28
2838.99 31
2839.11 35
2839.24 40
2839.36 46
2839.48 51
2839.60 55
2839.72 57
2839.85 57
2839.97 56
2840.09 54
2840.21 51
2840.34 48
2840.46 44
2840.58 39
2840.70 33
2840.83 25
2840.95 18
2841.07 10
2841.19 2
2841.31 0
2841.44 0
2841.56 0
2841.68 0
2841.80 0
2841.93 0
2842.05 4
2842.17 6
2842.29 6
2842.42 5
2842.54 3
2842.66 1
2842.78 0
2842.90 0
2843.03 2
2843.15 8
2843.27 14
2843.39 22
2843.52 29
2843.64 36
2843.76 43
2843.88 48
2844.01 53
2844.13 57
2844.25 61
2844.37 64
2844.50 67
2844.62 68
2844.74 68
2844.86 68
2844.99 67
2845.11 66
2845.23 65
2845.35 64
2845.47 64
2845.60 64
2845.72 66
2845.84 68
2845.96 69
2846.09 70
2846.21 70
2846.33 68
2846.45 64
2846.58 60
2846.70 56
2846.82 53
2846.94 52
2847.07 51
2847.19 51
2847.31 49
2847.43 46
2847.56 41
2847.68 34
2847.80 28
2847.92 24
2848.05 23
2848.17 25
2848.29 31
2848.41 38
2848.54 44
2848.66 49
2848.78 50
2848.90 47
2849.03 42
2849.15 36
2849.27 29
2849.39 23
2849.52 20
2849.64 19
2849.76 20
2849.88 24
2850.01 29
2850.13 36
2850.25 44
2850.37 52
2850.50 59
2850.62 64
2850.74 68
2850.86 70
2850.99 70
2851.11 68
2851.23 64
2851.35 60
2851.48 55
2851.60 51
2851.72 48
2851.84 45
2851.97 43
2852.09 41
2852.21 38
2852.33 35
2852.46 30
2852.58 25
2852.70 21
2852.82 19
2852.95 19
2853.07 22
2853.19 29
2853.31 37
2853.44 45
2853.56 53
2853.68 59
2853.80 62
2853.93 62
2854.05 60
2854.17 56
2854.29 53
2854.42 51
2854.54 50
2854.66 50
2854.78 52
2854.91 53
2855.03 53
2855.15 53
2855.28 53
2855.40 53
2855.52 55
2855.64 58
2855.77 64
2855.89 73
2856.01 82
2856.13 91
2856.26 100
2856.38 108
2856.50 115
2856.62 121
2856.75 128
2856.87 135
2856.99 144
2857.11 154
2857.24 165
2857.36 177
2857.48 189
2857.61 200
2857.73 209
2857.85 217
2857.97 222
2858.10 227
2858.22 232
2858.34 236
2858.46 240
2858.59 243
2858.71 245
2858.83 246
2858.95 243
2859.08 237
2859.20 229
2859.32 218
2859.45 205
2859.57 191
2859.69 179
2859.81 168
2859.94 160
2860.06 156
2860.18 156
2860.30 159
2860.43 164
2860.55 170
2860.67 175
2860.80 179
2860.92 181
2861.04 182
2861.16 181
2861.29 180
2861.41 177
2861.53 173
2861.65 168
2861.78 161
2861.90 153
2862.02 143
2862.15 132
2862.27 120
2862.39 110
2862.51 100
2862.64 92
2862.76 86
2862.88 82
2863.00 82
2863.13 85
2863.25 91
2863.37 99
2863.50 108
2863.62 115
2863.74 120
2863.86 122
2863.99 120
2864.11 116
2864.23 110
2864.36 104
2864.48 99
2864.60 96
2864.72 95
2864.85 96
2864.97 99
2865.09 102
2865.22 104
2865.34 106
2865.46 107
2865.58 107
2865.71 105
2865.83 101
2865.95 96
2866.07 89
2866.20 81
2866.32 73
2866.44 64
2866.57 57
2866.69 51
2866.81 48
2866.93 46
2867.06 46
2867.18 47
2867.30 48
2867.43 49
2867.55 49
2867.67 46
2867.79 42
2867.92 37
2868.04 30
2868.16 23
2868.29 17
2868.41 13
2868.53 12
2868.66 14
2868.78 20
2868.90 28
2869.02 39
2869.15 49
2869.27 60
2869.39 69
2869.52 76
2869.64 80
2869.76 83
2869.88 83
2870.01 80
2870.13 77
2870.25 72
2870.38 67
2870.50 63
2870.62 60
2870.74 60
2870.87 61
2870.99 64
2871.11 67
2871.24 71
2871.36 73
2871.48 74
2871.61 74
2871.73 72
2871.85 71
2871.97 69
2872.10 69
2872.22 69
2872.34 68
2872.47 67
2872.59 65
2872.71 62
2872.84 59
2872.96 58
2873.08 60
2873.20 65
2873.33 75
2873.45 88
2873.57 101
2873.70 113
2873.82 121
2873.94 125
2874.07 126
2874.19 122
2874.31 117
2874.43 111
2874.56 106
2874.68 103
2874.80 101
2874.93 101
2875.05 102
2875.17 103
2875.30 104
2875.42 104
2875.54 103
2875.66 102
2875.79 101
2875.91 101
2876.03 103
2876.16 106
2876.28 111
2876.40 116
2876.53 122
2876.65 127
2876.77 131
2876.90 133
2877.02 134
2877.14 134
2877.26 131
2877.39 126
2877.51 120
2877.63 113
2877.76 105
2877.88 96
2878.00 89
2878.13 83
2878.25 79
2878.37 75
2878.50 73
2878.62 72
2878.74 71
2878.86 71
2878.99 72
2879.11 74
2879.23 77
2879.36 80
2879.48 82
2879.60 82
2879.73 82
2879.85 79
2879.97 76
2880.10 73
2880.22 71
2880.34 70
2880.47 71
2880.59 74
2880.71 77
2880.83 81
2880.96 84
2881.08 87
2881.20 89
2881.33 90
2881.45 91
2881.57 92
2881.70 93
2881.82 95
2881.94 97
2882.07 99
2882.19 101
2882.31 102
2882.44 102
2882.56 101
2882.68 99
2882.81 96
2882.93 94
2883.05 92
2883.18 92
2883.30 94
2883.42 99
2883.54 106
2883.67 114
2883.79 121
2883.91 127
2884.04 129
2884.16 129
2884.28 127
2884.41 124
2884.53 123
2884.65 125
2884.78 132
2884.90 142
2885.02 155
2885.15 169
2885.27 182
2885.39 192
2885.52 199
2885.64 203
2885.76 207
2885.89 209
2886.01 211
2886.13 213
2886.26 213
2886.38 212
2886.50 208
2886.63 202
2886.75 194
2886.87 184
2887.00 174
2887.12 165
2887.24 158
2887.37 153
2887.49 149
2887.61 147
2887.74 145
2887.86 143
2887.98 141
2888.11 136
2888.23 130
2888.35 123
2888.48 115
2888.60 107
2888.72 101
2888.85 95
2888.97 91
2889.09 88
2889.22 87
2889.34 87
2889.46 89
2889.59 92
2889.71 98
2889.83 108
2889.96 120
2890.08 133
2890.20 146
2890.33 157
2890.45 163
2890.57 163
2890.70 158
2890.82 148
2890.94 134
2891.07 118
2891.19 101
2891.31 85
2891.44 70
2891.56 56
2891.68 44
2891.81 33
2891.93 25
2892.05 21
2892.18 20
2892.30 22
2892.42 28
2892.55 35
2892.67 44
2892.79 51
2892.92 57
2893.04 60
2893.16 60
2893.29 57
2893.41 51
2893.53 44
2893.66 36
2893.78 28
2893.90 22
2894.03 20
2894.15 20
2894.27 24
2894.40 30
2894.52 37
2894.64 45
2894.77 52
2894.89 59
2895.02 64
2895.14 69
2895.26 72
2895.39 75
2895.51 76
2895.63 75
2895.76 73
2895.88 68
2896.00 63
2896.13 58
2896.25 54
2896.37 53
2896.50 54
2896.62 58
2896.74 64
2896.87 71
2896.99 75
2897.11 77
2897.24 77
2897.36 73
2897.49 67
2897.61 60
2897.73 53
2897.86 48
2897.98 45
2898.10 44
2898.23 45
2898.35 47
2898.47 49
2898.60 50
2898.72 49
2898.84 47
2898.97 42
2899.09 35
2899.21 28
2899.34 20
2899.46 13
2899.59 7
2899.71 2
2899.83 0
2899.96 0
2900.08 0
2900.20 0
2900.33 0
2900.45 0
2900.57 0
2900.70 0
2900.82 2
2900.94 7
2901.07 11
2901.19 14
2901.32 17
2901.44 20
2901.56 24
2901.69 28
2901.81 34
2901.93 39
2902.06 45
2902.18 50
2902.30 54
2902.43 57
2902.55 60
2902.67 62
2902.80 63
2902.92 65
2903.05 66
2903.17 68
2903.29 71
2903.42 75
2903.54 82
2903.66 90
2903.79 99
2903.91 109
2904.03 117
2904.16 124
2904.28 130
2904.41 135
2904.53 139
2904.65 145
2904.78 151
2904.90 157
2905.02 162
2905.15 167
2905.27 171
2905.40 173
2905.52 174
2905.64 175
2905.77 177
2905.89 180
2906.01 184
2906.14 189
2906.26 194
2906.38 200
2906.51 205
2906.63 209
2906.76 212
2906.88 214
2907.00 215
2907.13 214
2907.25 211
2907.37 206
2907.50 200
2907.62 192
2907.75 185
2907.87 177
2907.99 170
2908.12 165
2908.24 160
2908.36 155
2908.49 150
2908.61 146
2908.74 141
2908.86 137
2908.98 133
2909.11 129
2909.23 127
2909.35 125
2909.48 124
2909.60 123
2909.73 123
2909.85 124
2909.97 126
2910.10 128
2910.22 131
2910.34 134
2910.47 136
2910.59 138
2910.72 139
2910.84 137
2910.96 133
2911.09 128
2911.21 121
2911.34 115
2911.46 110
2911.58 105
2911.71 102
2911.83 99
2911.95 96
2912.08 92
2912.20 85
2912.33 77
2912.45 68
2912.57 60
2912.70 53
2912.82 48
2912.94 47
2913.07 50
2913.19 54
2913.32 60
2913.44 66
2913.56 71
2913.69 74
2913.81 76
2913.94 76
2914.06 75
2914.18 75
2914.31 76
2914.43 77
2914.56 79
2914.68 80
2914.80 81
2914.93 81
2915.05 79
2915.17 77
2915.30 76
2915.42 75
2915.55 76
2915.67 78
2915.79 79
2915.92 80
2916.04 78
2916.17 75
2916.29 69
2916.41 62
2916.54 56
2916.66 52
2916.79 51
2916.91 54
2917.03 59
2917.16 65
2917.28 72
2917.40 78
2917.53 84
2917.65 88
2917.78 90
2917.90 91
2918.02 90
2918.15 89
2918.27 86
2918.40 83
2918.52 78
2918.64 73
2918.77 66
2918.89 58
2919.02 48
2919.14 38
2919.26 26
2919.39 16
2919.51 6
2919.64 0
2919.76 0
2919.88 0
2920.01 0
2920.13 0
2920.26 5
2920.38 15
2920.50 26
2920.63 39
2920.75 52
2920.88 65
2921.00 76
2921.12 85
2921.25 91
2921.37 95
2921.50 95
2921.62 91
2921.74 84
2921.87 74
2921.99 63
2922.12 51
2922.24 40
2922.36 31
2922.49 24
2922.61 20
2922.74 17
2922.86 16
2922.98 15
2923.11 13
2923.23 10
2923.36 6
2923.48 0
2923.61 0
2923.73 0
2923.85 0
2923.98 0
2924.10 0
2924.23 0
2924.35 0
2924.47 12
2924.60 29
2924.72 46
2924.85 63
2924.97 77
2925.09 87
2925.22 94
2925.34 96
2925.47 96
2925.59 93
2925.71 90
2925.84 87
2925.96 85
2926.09 86
2926.21 88
2926.34 91
2926.46 94
2926.58 98
2926.71 103
2926.83 107
2926.96 112
2927.08 118
2927.20 126
2927.33 135
2927.45 144
2927.58 151
2927.70 155
2927.82 156
2927.95 154
2928.07 150
2928.20 146
2928.32 142
2928.45 142
2928.57 144
2928.69 149
2928.82 157
2928.94 166
2929.07 176
2929.19 186
2929.32 196
2929.44 206
2929.56 217
2929.69 228
2929.81 240
2929.94 252
2930.06 264
2930.18 274
2930.31 281
2930.43 284
2930.56 283
2930.68 279
2930.81 272
2930.93 264
2931.05 256
2931.18 248
2931.30 241
2931.43 233
2931.55 225
2931.68 214
2931.80 202
2931.92 188
2932.05 173
2932.17 160
2932.30 148
2932.42 139
2932.54 133
2932.67 132
2932.79 133
2932.92 138
2933.04 144
2933.17 151
2933.29 158
2933.41 165
2933.54 170
2933.66 174
2933.79 176
2933.91 177
2934.04 176
2934.16 173
2934.28 169
2934.41 164
2934.53 157
2934.66 150
2934.78 143
2934.91 136
2935.03 131
2935.15 127
2935.28 125
2935.40 123
2935.53 121
2935.65 118
2935.78 113
2935.90 105
2936.03 94
2936.15 81
2936.27 67
2936.40 53
2936.52 40
2936.65 30
2936.77 23
2936.90 19
2937.02 18
2937.14 18
2937.27 18
2937.39 18
2937.52 16
2937.64 14
2937.77 11
2937.89 10
2938.01 9
2938.14 11
2938.26 13
2938.39 18
2938.51 23
2938.64 29
2938.76 35
2938.89 43
2939.01 51
2939.13 60
2939.26 69
2939.38 77
2939.51 83
2939.63 86
2939.76 85
2939.88 81
2940.01 73
2940.13 64
2940.25 54
2940.38 45
2940.50 39
2940.63 34
2940.75 31
2940.88 29
2941.00 28
2941.12 27
2941.25 25
2941.37 23
2941.50 22
2941.62 22
2941.75 24
2941.87 28
2942.00 34
2942.12 42
2942.25 49
2942.37 56
2942.49 61
2942.62 65
2942.74 66
2942.87 65
2942.99 63
2943.12 60
2943.24 57
2943.37 54
2943.49 52
2943.61 50
2943.74 49
2943.86 49
2943.99 48
2944.11 48
2944.24 48
2944.36 47
2944.49 46
2944.61 45
2944.73 43
2944.86 41
2944.98 39
2945.11 37
2945.23 35
2945.36 34
2945.48 32
2945.61 32
2945.73 31
2945.86 32
2945.98 34
2946.10 37
2946.23 41
2946.35 47
2946.48 54
2946.60 61
2946.73 67
2946.85 72
2946.98 75
2947.10 75
2947.23 74
2947.35 70
2947.47 66
2947.60 60
2947.72 55
2947.85 50
2947.97 46
2948.10 44
2948.22 43
2948.35 45
2948.47 49
2948.60 55
2948.72 62
2948.85 69
2948.97 75
2949.09 79
2949.22 81
2949.34 80
2949.47 78
2949.59 74
2949.72 70
2949.84 67
2949.97 64
2950.09 64
2950.22 66
2950.34 69
2950.47 75
2950.59 81
2950.71 89
2950.84 97
2950.96 104
2951.09 111
2951.21 116
2951.34 120
2951.46 122
2951.59 123
2951.71 122
2951.84 121
2951.96 119
2952.09 116
2952.21 114
2952.34 112
2952.46 110
2952.58 110
2952.71 110
2952.83 111
2952.96 112
2953.08 112
2953.21 110
2953.33 106
2953.46 100
2953.58 92
2953.71 85
2953.83 78
2953.96 74
2954.08 73
2954.21 75
2954.33 79
2954.46 85
2954.58 92
2954.70 97
2954.83 101
2954.95 103
2955.08 103
2955.20 101
2955.33 98
2955.45 94
2955.58 91
2955.70 89
2955.83 89
2955.95 91
2956.08 96
2956.20 103
2956.33 110
2956.45 116
2956.58 121
2956.70 124
2956.83 123
2956.95 118
2957.07 111
2957.20 104
2957.32 97
2957.45 92
2957.57 90
2957.70 91
2957.82 94
2957.95 99
2958.07 104
2958.20 108
2958.32 111
2958.45 113
2958.57 115
2958.70 118
2958.82 121
2958.95 124
2959.07 126
2959.20 128
2959.32 128
2959.45 126
2959.57 122
2959.70 116
2959.82 111
2959.95 108
2960.07 106
2960.20 105
2960.32 106
2960.44 105
2960.57 104
2960.69 100
2960.82 94
2960.94 88
2961.07 83
2961.19 81
2961.32 81
2961.44 86
2961.57 92
2961.69 100
2961.82 107
2961.94 113
2962.07 116
2962.19 117
2962.32 116
2962.44 115
2962.57 112
2962.69 111
2962.82 110
2962.94 111
2963.07 114
2963.19 118
2963.32 124
2963.44 132
2963.57 139
2963.69 145
2963.82 148
2963.94 147
2964.07 143
2964.19 135
2964.32 124
2964.44 114
2964.57 104
2964.69 97
2964.82 93
2964.94 93
2965.07 96
2965.19 102
2965.32 109
2965.44 117
2965.57 124
2965.69 131
2965.82 137
2965.94 142
2966.07 147
2966.19 151
2966.32 154
2966.44 155
2966.57 155
2966.69 154
2966.82 151
2966.94 147
2967.07 142
2967.19 136
2967.32 131
2967.44 127
2967.57 123
2967.69 120
2967.82 117
2967.94 114
2968.07 111
2968.19 106
2968.32 100
2968.44 94
2968.57 86
2968.69 77
2968.82 68
2968.94 59
2969.07 50
2969.19 41
2969.32 33
2969.44 26
2969.57 20
2969.69 15
2969.82 13
2969.94 11
2970.07 9
2970.19 7
2970.32 3
2970.44 0
2970.57 0
2970.69 0
2970.82 0
2970.94 0
2971.07 0
2971.19 0
2971.32 5
2971.44 20
2971.57 36
2971.69 54
2971.82 70
2971.94 85
2972.07 97
2972.19 106
2972.32 111
2972.44 113
2972.57 112
2972.69 107
2972.82 100
2972.94 93
2973.07 87
2973.19 83
2973.32 81
2973.44 82
2973.57 85
2973.69 90
2973.82 94
2973.94 98
2974.07 99
2974.19 99
2974.32 97
2974.44 94
2974.57 90
2974.69 85
2974.82 81
2974.95 77
2975.07 73
2975.20 70
2975.32 66
2975.45 64
2975.57 63
2975.70 65
2975.82 70
2975.95 78
2976.07 89
2976.20 102
2976.32 115
2976.45 127
2976.57 137
2976.70 145
2976.82 150
2976.95 152
2977.07 151
2977.20 149
2977.32 144
2977.45 139
2977.57 133
2977.70 127
2977.82 122
2977.95 118
2978.07 115
2978.20 113
2978.33 112
2978.45 112
2978.58 113
2978.70 113
2978.83 113
2978.95 112
2979.08 110
2979.20 106
2979.33 101
2979.45 96
2979.58 92
2979.70 89
2979.83 88
2979.95 90
2980.08 94
2980.20 100
2980.33 108
2980.45 117
2980.58 125
2980.71 132
2980.83 138
2980.96 143
2981.08 148
2981.21 151
2981.33 154
2981.46 157
2981.58 159
2981.71 161
2981.83 162
2981.96 162
2982.08 161
2982.21 159
2982.33 156
2982.46 152
2982.58 148
2982.71 144
2982.84 141
2982.96 139
2983.09 138
2983.21 139
2983.34 142
2983.46 145
2983.59 149
2983.71 154
2983.84 158
2983.96 162
2984.09 164
2984.21 164
2984.34 161
2984.46 155
2984.59 146
2984.72 136
2984.84 126
2984.97 118
2985.09 112
2985.22 110
2985.34 110
2985.47 111
2985.59 113
2985.72 114
2985.84 114
2985.97 112
2986.09 110
2986.22 108
2986.35 108
2986.47 110
2986.60 114
2986.72 118
2986.85 122
2986.97 125
2987.10 126
2987.22 124
2987.35 121
2987.47 116
2987.60 112
2987.72 108
2987.85 105
2987.98 104
2988.10 103
2988.23 101
2988.35 98
2988.48 92
2988.60 84
2988.73 74
2988.85 65
2988.98 57
2989.10 53
2989.23 55
2989.36 62
2989.48 73
2989.61 87
2989.73 100
2989.86 110
2989.98 116
2990.11 118
2990.23 117
2990.36 113
2990.48 110
2990.61 108
2990.74 108
2990.86 110
2990.99 113
2991.11 115
2991.24 115
2991.36 113
2991.49 108
2991.61 100
2991.74 91
2991.87 81
2991.99 72
2992.12 64
2992.24 57
2992.37 52
2992.49 48
2992.62 44
2992.74 41
2992.87 40
2992.99 39
2993.12 40
2993.25 42
2993.37 45
2993.50 49
2993.62 53
2993.75 56
2993.87 58
2994.00 59
2994.12 58
2994.25 56
2994.38 55
2994.50 53
2994.63 52
2994.75 52
2994.88 53
2995.00 53
2995.13 52
2995.25 50
2995.38 46
2995.51 41
2995.63 35
2995.76 30
2995.88 25
2996.01 21
2996.13 20
2996.26 20
2996.39 23
2996.51 27
2996.64 32
2996.76 36
2996.89 40
2997.01 43
2997.14 45
2997.26 46
2997.39 47
2997.52 49
2997.64 52
2997.77 55
2997.89 58
2998.02 60
2998.14 62
2998.27 61
2998.40 59
2998.52 56
2998.65 52
2998.77 48
2998.90 45
2999.02 43
2999.15 42
2999.27 42
2999.40 42
2999.53 43
2999.65 44
2999.78 47
2999.90 50
3000.03 54
3000.15 60
3000.28 68
3000.41 76
3000.53 84
3000.66 91
3000.78 97
3000.91 100
3001.03 100
3001.16 98
3001.29 96
3001.41 93
3001.54 91
3001.66 90
3001.79 91
3001.91 92
3002.04 94
3002.17 96
3002.29 97
3002.42 97
3002.54 95
3002.67 93
3002.79 91
3002.92 90
3003.05 89
3003.17 88
3003.30 88
3003.42 87
3003.55 86
3003.67 84
3003.80 81
3003.93 79
3004.05 78
3004.18 77
3004.30 78
3004.43 79
3004.56 80
3004.68 80
3004.81 79
3004.93 76
3005.06 73
3005.18 70
3005.31 66
3005.44 62
3005.56 58
3005.69 55
3005.81 52
3005.94 48
3006.06 44
3006.19 41
3006.32 38
3006.44 36
3006.57 35
3006.69 35
3006.82 36
3006.95 37
3007.07 38
3007.20 40
3007.32 41
3007.45 43
3007.57 44
3007.70 45
3007.83 46
3007.95 46
3008.08 46
3008.20 45
3008.33 45
3008.46 44
3008.58 44
3008.71 43
3008.83 42
3008.96 41
3009.08 38
3009.21 35
3009.34 30
3009.46 25
3009.59 19
3009.71 14
3009.84 10
3009.97 6
3010.09 4
3010.22 4
3010.34 5
3010.47 7
3010.60 8
3010.72 9
3010.85 10
3010.97 10
3011.10 10
3011.22 12
3011.35 17
3011.48 26
3011.60 40
3011.73 57
3011.85 74
3011.98 90
3012.11 103
3012.23 110
3012.36 112
3012.48 110
3012.61 103
3012.74 96
3012.86 87
3012.99 78
3013.11 69
3013.24 60
3013.37 52
3013.49 44
3013.62 37
3013.74 33
3013.87 31
3014.00 32
3014.12 34
3014.25 36
3014.37 37
3014.50 37
3014.63 35
3014.75 31
3014.88 27
3015.00 24
3015.13 21
3015.26 19
3015.38 18
3015.51 16
3015.63 13
3015.76 10
3015.89 6
3016.01 2
3016.14 0
3016.26 0
3016.39 1
3016.52 5
3016.64 10
3016.77 14
3016.89 18
3017.02 20
3017.15 22
3017.27 23
3017.40 24
3017.52 25
3017.65 26
3017.78 26
3017.90 25
3018.03 24
3018.15 21
3018.28 18
3018.41 15
3018.53 13
3018.66 11
3018.78 10
3018.91 9
3019.04 7
3019.16 4
3019.29 0
3019.42 0
3019.54 0
3019.67 0
3019.79 0
3019.92 0
3020.05 0
3020.17 0
3020.30 5
3020.42 11
3020.55 15
3020.68 18
3020.80 18
3020.93 16
3021.05 14
3021.18 13
3021.31 14
3021.43 18
3021.56 26
3021.69 37
3021.81 49
3021.94 59
3022.06 66
3022.19 69
3022.32 66
3022.44 58
3022.57 47
3022.69 36
3022.82 25
3022.95 16
3023.07 10
3023.20 6
3023.32 5
3023.45 6
3023.58 7
3023.70 9
3023.83 11
3023.96 13
3024.08 17
3024.21 20
3024.33 24
3024.46 27
3024.59 30
3024.71 32
3024.84 33
3024.97 33
3025.09 33
3025.22 32
3025.34 31
3025.47 30
3025.60 30
3025.72 30
3025.85 30
3025.98 30
3026.10 30
3026.23 28
3026.35 26
3026.48 23
3026.61 20
3026.73 17
3026.86 14
3026.99 13
3027.11 12
3027.24 14
3027.36 16
3027.49 20
3027.62 25
3027.74 29
3027.87 32
3028.00 33
3028.12 33
3028.25 31
3028.37 28
3028.50 26
3028.63 24
3028.75 25
3028.88 27
3029.01 30
3029.13 33
3029.26 36
3029.38 38
3029.51 40
3029.64 42
3029.76 43
3029.89 45
3030.02 47
3030.14 50
3030.27 52
3030.39 54
3030.52 55
3030.65 56
3030.77 57
3030.90 59
3031.03 60
3031.15 62
3031.28 65
3031.41 66
3031.53 68
3031.66 68
3031.78 67
3031.91 64
3032.04 61
3032.16 57
3032.29 54
3032.42 52
3032.54 50
3032.67 49
3032.80 49
3032.92 49
3033.05 49
3033.17 47
3033.30 45
3033.43 40
3033.55 35
3033.68 28
3033.81 22
3033.93 15
3034.06 10
3034.19 6
3034.31 5
3034.44 6
3034.56 11
3034.69 17
3034.82 23
3034.94 30
3035.07 35
3035.20 37
3035.32 38
3035.45 36
3035.58 33
3035.70 29
3035.83 25
3035.96 22
3036.08 19
3036.21 16
3036.33 14
3036.46 11
3036.59 9
3036.71 8
3036.84 8
3036.97 10
3037.09 15
3037.22 22
3037.35 31
3037.47 42
3037.60 52
3037.73 61
3037.85 67
3037.98 69
3038.10 69
3038.23 69
3038.36 68
3038.48 69
3038.61 73
3038.74 80
3038.86 88
3038.99 97
3039.12 104
3039.24 109
3039.37 111
3039.50 110
3039.62 108
3039.75 105
3039.88 102
3040.00 100
3040.13 98
3040.26 97
3040.38 96
3040.51 96
3040.63 96
3040.76 98
3040.89 101
3041.01 104
3041.14 106
3041.27 107
3041.39 105
3041.52 99
3041.65 90
3041.77 79
3041.90 67
3042.03 55
3042.15 45
3042.28 38
3042.41 33
3042.53 30
3042.66 30
3042.79 31
3042.91 34
3043.04 37
3043.17 41
3043.29 46
3043.42 50
3043.55 55
3043.67 59
3043.80 63
3043.93 66
3044.05 69
3044.18 70
3044.31 72
3044.43 72
3044.56 74
3044.69 76
3044.81 79
3044.94 83
3045.07 88
3045.19 93
3045.32 96
3045.44 98
3045.57 96
3045.70 91
3045.82 84
3045.95 74
3046.08 64
3046.20 53
3046.33 44
3046.46 35
3046.58 28
3046.71 23
3046.84 19
3046.96 15
3047.09 13
3047.22 10
3047.34 8
3047.47 6
3047.60 4
3047.72 3
3047.85 2
3047.98 1
3048.10 1
3048.23 1
3048.36 1
3048.48 0
3048.61 0
3048.74 0
3048.86 0
3048.99 0
3049.12 0
3049.25 0
3049.37 1
3049.50 4
3049.63 7
3049.75 11
3049.88 14
3050.01 17
3050.13 19
3050.26 21
3050.39 23
3050.51 26
3050.64 29
3050.77 32
3050.89 36
3051.02 39
3051.15 43
3051.27 46
3051.40 49
3051.53 51
3051.65 53
3051.78 54
3051.91 54
3052.03 53
3052.16 50
3052.29 46
3052.41 43
3052.54 39
3052.67 38
3052.79 38
3052.92 41
3053.05 46
3053.17 54
3053.30 63
3053.43 73
3053.55 84
3053.68 94
3053.81 102
3053.94 108
3054.06 111
3054.19 111
3054.32 109
3054.44 104
3054.57 97
3054.70 91
3054.82 85
3054.95 81
3055.08 78
3055.20 78
3055.33 80
3055.46 82
3055.58 84
3055.71 87
3055.84 88
3055.96 88
3056.09 88
3056.22 88
3056.34 88
3056.47 87
3056.60 86
3056.73 83
3056.85 79
3056.98 74
3057.11 69
3057.23 64
3057.36 61
3057.49 61
3057.61 63
3057.74 67
3057.87 70
3057.99 74
3058.12 75
3058.25 76
3058.37 75
3058.50 74
3058.63 75
3058.76 78
3058.88 82
3059.01 87
3059.14 93
3059.26 98
3059.39 103
3059.52 106
3059.64 109
3059.77 111
3059.90 114
3060.02 118
3060.15 121
3060.28 124
3060.41 125
3060.53 123
3060.66 120
3060.79 114
3060.91 109
3061.04 105
3061.17 103
3061.29 104
3061.42 108
3061.55 114
3061.68 120
3061.80 126
3061.93 130
3062.06 133
3062.18 135
3062.31 135
3062.44 133
3062.56 130
3062.69 126
3062.82 121
3062.94 116
3063.07 111
3063.20 107
3063.33 104
3063.45 102
3063.58 103
3063.71 106
3063.83 111
3063.96 119
3064.09 127
3064.22 135
3064.34 142
3064.47 145
3064.60 146
3064.72 143
3064.85 138
3064.98 132
3065.10 127
3065.23 125
3065.36 125
3065.49 128
3065.61 134
3065.74 142
3065.87 150
3065.99 159
3066.12 168
3066.25 177
3066.37 184
3066.50 190
3066.63 195
3066.76 198
3066.88 200
3067.01 200
3067.14 199
3067.26 198
3067.39 198
3067.52 201
3067.65 207
3067.77 216
3067.90 229
3068.03 243
3068.15 257
3068.28 267
3068.41 272
3068.54 272
3068.66 266
3068.79 256
3068.92 244
3069.04 233
3069.17 224
3069.30 217
3069.43 213
3069.55 212
3069.68 212
3069.81 213
3069.93 214
3070.06 216
3070.19 218
3070.32 220
3070.44 221
3070.57 221
3070.70 220
3070.82 217
3070.95 212
3071.08 206
3071.21 200
3071.33 194
3071.46 191
3071.59 191
3071.71 195
3071.84 203
3071.97 212
3072.10 222
3072.22 229
3072.35 233
3072.48 231
3072.60 225
3072.73 214
3072.86 200
3072.99 184
3073.11 168
3073.24 153
3073.37 140
3073.49 130
3073.62 123
3073.75 119
3073.88 117
3074.00 117
3074.13 119
3074.26 121
3074.39 122
3074.51 121
3074.64 119
3074.77 115
3074.89 108
3075.02 102
3075.15 95
3075.28 90
3075.40 87
3075.53 86
3075.66 87
3075.78 88
3075.91 89
3076.04 91
3076.17 92
3076.29 94
3076.42 96
3076.55 99
3076.68 102
3076.80 106
3076.93 110
3077.06 113
3077.18 114
3077.31 112
3077.44 109
3077.57 102
3077.69 94
3077.82 84
3077.95 74
3078.08 64
3078.20 56
3078.33 50
3078.46 48
3078.59 49
3078.71 54
3078.84 62
3078.97 71
3079.09 81
3079.22 89
3079.35 96
3079.48 100
3079.60 102
3079.73 102
3079.86 102
3079.99 101
3080.11 102
3080.24 103
3080.37 105
3080.50 107
3080.62 108
3080.75 108
3080.88 107
3081.00 105
3081.13 103
3081.26 99
3081.39 95
3081.51 91
3081.64 86
3081.77 83
3081.90 80
3082.02 79
3082.15 79
3082.28 80
3082.41 82
3082.53 84
3082.66 86
3082.79 86
3082.92 86
3083.04 84
3083.17 81
3083.30 78
3083.43 75
3083.55 72
3083.68 71
3083.81 70
3083.93 69
3084.06 69
3084.19 69
3084.32 69
3084.44 70
3084.57 71
3084.70 74
3084.83 76
3084.95 79
3085.08 81
3085.21 82
3085.34 82
3085.46 80
3085.59 79
3085.72 79
3085.85 80
3085.97 83
3086.10 88
3086.23 93
3086.36 97
3086.48 102
3086.61 105
3086.74 106
3086.87 107
3086.99 107
3087.12 107
3087.25 106
3087.38 105
3087.50 105
3087.63 104
3087.76 104
3087.89 104
3088.01 105
3088.14 106
3088.27 108
3088.40 109
3088.52 108
3088.65 104
3088.78 98
3088.91 90
3089.03 81
3089.16 72
3089.29 62
3089.42 54
3089.54 48
3089.67 42
3089.80 38
3089.93 34
3090.05 31
3090.18 30
3090.31 30
3090.44 32
3090.56 35
3090.69 37
3090.82 37
3090.95 36
3091.07 32
3091.20 26
3091.33 21
3091.46 18
3091.59 19
3091.71 25
3091.84 34
3091.97 47
3092.10 61
3092.22 73
3092.35 83
3092.48 88
3092.61 90
3092.73 88
3092.86 84
3092.99 78
3093.12 72
3093.24 67
3093.37 63
3093.50 61
3093.63 61
3093.75 63
3093.88 68
3094.01 73
3094.14 80
3094.27 86
3094.39 91
3094.52 94
3094.65 96
3094.78 95
3094.90 93
3095.03 90
3095.16 86
3095.29 81
3095.41 75
3095.54 69
3095.67 63
3095.80 55
3095.92 48
3096.05 41
3096.18 36
3096.31 34
3096.44 35
3096.56 38
3096.69 43
3096.82 49
3096.95 55
3097.07 59
3097.20 63
3097.33 65
3097.46 67
3097.58 69
3097.71 70
3097.84 72
3097.97 72
3098.10 72
3098.22 69
3098.35 65
3098.48 60
3098.61 53
3098.73 45
3098.86 37
3098.99 31
3099.12 26
3099.25 24
3099.37 23
3099.50 24
3099.63 26
3099.76 28
3099.88 29
3100.01 29
3100.14 28
3100.27 26
3100.40 23
3100.52 19
3100.65 16
3100.78 13
3100.91 11
3101.03 8
3101.16 5
3101.29 2
3101.42 0
3101.55 0
3101.67 0
3101.80 0
3101.93 0
3102.06 0
3102.18 0
3102.31 2
3102.44 3
3102.57 4
3102.70 4
3102.82 3
3102.95 3
3103.08 3
3103.21 4
3103.33 8
3103.46 14
3103.59 23
3103.72 33
3103.85 43
3103.97 52
3104.10 59
3104.23 63
3104.36 64
3104.48 62
3104.61 59
3104.74 58
3104.87 58
3105.00 61
3105.12 67
3105.25 75
3105.38 84
3105.51 92
3105.64 99
3105.76 105
3105.89 110
3106.02 114
3106.15 119
3106.28 124
3106.40 130
3106.53 135
3106.66 139
3106.79 140
3106.91 140
3107.04 137
3107.17 131
3107.30 124
3107.43 116
3107.55 107
3107.68 98
3107.81 91
3107.94 84
3108.07 79
3108.19 74
3108.32 70
3108.45 66
3108.58 63
3108.71 61
3108.83 58
3108.96 55
3109.09 51
3109.22 47
3109.35 42
3109.47 36
3109.60 30
3109.73 25
3109.86 23
3109.99 24
3110.11 28
3110.24 35
3110.37 46
3110.50 57
3110.62 68
3110.75 76
3110.88 81
3111.01 80
3111.14 75
3111.26 67
3111.39 57
3111.52 47
3111.65 39
3111.78 35
3111.90 35
3112.03 39
3112.16 46
3112.29 55
3112.42 64
3112.54 71
3112.67 75
3112.80 76
3112.93 73
3113.06 69
3113.19 62
3113.31 55
3113.44 48
3113.57 43
3113.70 39
3113.83 38
3113.95 37
3114.08 37
3114.21 36
3114.34 34
3114.47 30
3114.59 24
3114.72 18
3114.85 14
3114.98 11
3115.11 13
3115.23 18
3115.36 27
3115.49 38
3115.62 50
3115.75 63
3115.87 73
3116.00 81
3116.13 85
3116.26 87
3116.39 86
3116.51 83
3116.64 80
3116.77 76
3116.90 72
3117.03 68
3117.16 66
3117.28 63
3117.41 60
3117.54 56
3117.67 52
3117.80 46
3117.92 40
3118.05 35
3118.18 30
3118.31 28
3118.44 27
3118.56 29
3118.69 32
3118.82 36
3118.95 40
3119.08 43
3119.21 45
3119.33 47
3119.46 47
3119.59 46
3119.72 43
3119.85 38
3119.97 31
3120.10 23
3120.23 14
3120.36 5
3120.49 0
3120.62 0
3120.74 0
3120.87 0
3121.00 0
3121.13 0
3121.26 0
3121.38 1
3121.51 4
3121.64 6
3121.77 7
3121.90 7
3122.03 8
3122.15 9
3122.28 11
3122.41 13
3122.54 16
3122.67 19
3122.79 22
3122.92 24
3123.05 26
3123.18 28
3123.31 30
3123.44 32
3123.56 33
3123.69 34
3123.82 32
3123.95 29
3124.08 24
3124.21 18
3124.33 10
3124.46 4
3124.59 0
3124.72 0
3124.85 0
3124.98 0
3125.10 4
3125.23 8
3125.36 13
3125.49 17
3125.62 22
3125.74 27
3125.87 31
3126.00 35
3126.13 38
3126.26 38
3126.39 37
3126.51 34
3126.64 30
3126.77 25
3126.90 20
3127.03 17
3127.16 14
3127.28 14
3127.41 15
3127.54 17
3127.67 20
3127.80 22
3127.93 25
3128.05 29
3128.18 32
3128.31 35
3128.44 39
3128.57 44
3128.70 48
3128.82 52
3128.95 55
3129.08 57
3129.21 58
3129.34 58
3129.47 58
3129.59 58
3129.72 58
3129.85 59
3129.98 61
3130.11 64
3130.24 67
3130.36 70
3130.49 73
3130.62 75
3130.75 76
3130.88 75
3131.01 72
3131.14 70
3131.26 69
3131.39 72
3131.52 78
3131.65 90
3131.78 106
3131.91 125
3132.03 145
3132.16 165
3132.29 183
3132.42 197
3132.55 206
3132.68 210
3132.80 210
3132.93 206
3133.06 199
3133.19 191
3133.32 184
3133.45 179
3133.58 177
3133.70 179
3133.83 184
3133.96 190
3134.09 196
3134.22 201
3134.35 203
3134.47 204
3134.60 204
3134.73 204
3134.86 204
3134.99 204
3135.12 202
3135.25 199
3135.37 193
3135.50 185
3135.63 176
3135.76 166
3135.89 157
3136.02 149
3136.14 143
3136.27 137
3136.40 133
3136.53 131
3136.66 130
3136.79 131
3136.92 133
3137.04 135
3137.17 135
3137.30 133
3137.43 128
3137.56 120
3137.69 110
3137.82 100
3137.94 91
3138.07 84
3138.20 80
3138.33 78
3138.46 79
3138.59 81
3138.72 83
3138.84 83
3138.97 83
3139.10 81
3139.23 78
3139.36 74
3139.49 71
3139.62 68
3139.74 66
3139.87 63
3140.00 61
3140.13 57
3140.26 54
3140.39 50
3140.52 46
3140.64 44
3140.77 43
3140.90 45
3141.03 47
3141.16 51
3141.29 55
3141.42 58
3141.54 59
3141.67 59
3141.80 58
3141.93 55
3142.06 53
3142.19 51
3142.32 51
3142.44 53
3142.57 57
3142.70 61
3142.83 66
3142.96 70
3143.09 71
3143.22 71
3143.35 70
3143.47 67
3143.60 65
3143.73 64
3143.86 64
3143.99 65
3144.12 66
3144.25 68
3144.37 68
3144.50 67
3144.63 64
3144.76 59
3144.89 53
3145.02 45
3145.15 37
3145.28 30
3145.40 24
3145.53 19
3145.66 13
3145.79 7
3145.92 1
3146.05 0
3146.18 0
3146.30 0
3146.43 0
3146.56 0
3146.69 0
3146.82 0
3146.95 3
3147.08 10
3147.21 16
3147.33 19
3147.46 19
3147.59 17
3147.72 14
3147.85 11
3147.98 8
3148.11 6
3148.24 6
3148.36 8
3148.49 12
3148.62 16
3148.75 20
3148.88 23
3149.01 23
3149.14 21
3149.27 16
3149.39 10
3149.52 4
3149.65 0
3149.78 0
3149.91 1
3150.04 9
3150.17 19
3150.30 31
3150.43 42
3150.55 49
3150.68 52
3150.81 51
3150.94 46
3151.07 40
3151.20 35
3151.33 31
3151.46 30
3151.58 30
3151.71 30
3151.84 30
3151.97 29
3152.10 26
3152.23 22
3152.36 18
3152.49 16
3152.62 16
3152.74 17
3152.87 19
3153.00 21
3153.13 23
3153.26 23
3153.39 22
3153.52 21
3153.65 20
3153.77 20
3153.90 20
3154.03 20
3154.16 19
3154.29 17
3154.42 12
3154.55 6
3154.68 0
3154.81 0
3154.93 0
3155.06 0
3155.19 0
3155.32 7
3155.45 16
3155.58 24
3155.71 31
3155.84 35
3155.97 38
3156.09 39
3156.22 39
3156.35 39
3156.48 40
3156.61 41
3156.74 43
3156.87 45
3157.00 47
3157.13 47
3157.26 45
3157.38 42
3157.51 36
3157.64 30
3157.77 24
3157.90 19
3158.03 14
3158.16 11
3158.29 7
3158.42 4
3158.54 0
3158.67 0
3158.80 0
3158.93 0
3159.06 0
3159.19 0
3159.32 0
3159.45 6
3159.58 17
3159.71 28
3159.83 38
3159.96 46
3160.09 52
3160.22 55
3160.35 56
3160.48 55
3160.61 54
3160.74 52
3160.87 50
3161.00 48
3161.12 47
3161.25 46
3161.38 47
3161.51 49
3161.64 52
3161.77 54
3161.90 57
3162.03 58
3162.16 58
3162.29 56
3162.41 52
3162.54 47
3162.67 42
3162.80 37
3162.93 32
3163.06 28
3163.19 24
3163.32 21
3163.45 18
3163.58 14
3163.71 10
3163.83 6
3163.96 2
3164.09 0
3164.22 0
3164.35 0
3164.48 0
3164.61 0
3164.74 0
3164.87 0
3165.00 0
3165.12 9
3165.25 22
3165.38 35
3165.51 46
3165.64 53
3165.77 58
3165.90 60
3166.03 61
3166.16 62
3166.29 64
3166.42 68
3166.55 72
3166.67 75
3166.80 78
3166.93 79
3167.06 78
3167.19 76
3167.32 74
3167.45 73
3167.58 73
3167.71 75
3167.84 77
3167.97 79
3168.09 81
3168.22 80
3168.35 78
3168.48 73
3168.61 68
3168.74 62
3168.87 56
3169.00 53
3169.13 52
3169.26 55
3169.39 61
3169.52 72
3169.64 86
3169.77 102
3169.90 120
3170.03 137
3170.16 152
3170.29 163
3170.42 170
3170.55 173
3170.68 173
3170.81 171
3170.94 168
3171.07 165
3171.20 162
3171.32 160
3171.45 158
3171.58 155
3171.71 152
3171.84 148
3171.97 143
3172.10 137
3172.23 131
3172.36 124
3172.49 119
3172.62 114
3172.75 111
3172.88 108
3173.00 105
3173.13 100
3173.26 94
3173.39 85
3173.52 75
3173.65 65
3173.78 55
3173.91 47
3174.04 43
3174.17 42
3174.30 44
3174.43 49
3174.56 54
3174.69 60
3174.81 64
3174.94 66
3175.07 67
3175.20 66
3175.33 64
3175.46 61
3175.59 59
3175.72 56
3175.85 53
3175.98 50
3176.11 47
3176.24 44
3176.37 43
3176.50 44
3176.63 48
3176.75 54
3176.88 63
3177.01 73
3177.14 83
3177.27 91
3177.40 96
3177.53 98
3177.66 98
3177.79 96
3177.92 93
3178.05 90
3178.18 89
3178.31 89
3178.44 90
3178.57 92
3178.69 93
3178.82 95
3178.95 95
3179.08 94
3179.21 92
3179.34 89
3179.47 85
3179.60 81
3179.73 76
3179.86 71
3179.99 67
3180.12 62
3180.25 59
3180.38 56
3180.51 53
3180.64 50
3180.76 47
3180.89 44
3181.02 40
3181.15 36
3181.28 32
3181.41 28
3181.54 26
3181.67 24
3181.80 24
3181.93 26
3182.06 29
3182.19 36
3182.32 44
3182.45 54
3182.58 64
3182.71 74
3182.84 83
3182.97 89
3183.09 94
3183.22 97
3183.35 100
3183.48 103
3183.61 108
3183.74 115
3183.87 123
3184.00 132
3184.13 140
3184.26 148
3184.39 154
3184.52 158
3184.65 162
3184.78 166
3184.91 171
3185.04 178
3185.17 187
3185.30 198
3185.43 209
3185.56 221
3185.68 233
3185.81 244
3185.94 254
3186.07 263
3186.20 271
3186.33 276
3186.46 280
3186.59 282
3186.72 284
3186.85 285
3186.98 285
3187.11 287
3187.24 289
3187.37 291
3187.50 295
3187.63 299
3187.76 303
3187.89 309
3188.02 314
3188.15 320
3188.28 326
3188.41 331
3188.53 334
3188.66 336
3188.79 335
3188.92 332
3189.05 328
3189.18 323
3189.31 318
3189.44 315
3189.57 312
3189.70 312
3189.83 313
3189.96 314
3190.09 314
3190.22 313
3190.35 309
3190.48 302
3190.61 293
3190.74 282
3190.87 271
3191.00 261
3191.13 252
3191.26 246
3191.39 242
3191.52 239
3191.65 238
3191.77 237
3191.90 236
3192.03 234
3192.16 231
3192.29 226
3192.42 219
3192.55 211
3192.68 203
3192.81 193
3192.94 185
3193.07 177
3193.20 170
3193.33 163
3193.46 155
3193.59 145
3193.72 134
3193.85 121
3193.98 107
3194.11 92
3194.24 78
3194.37 65
3194.50 54
3194.63 45
3194.76 39
3194.89 35
3195.02 35
3195.15 37
3195.28 42
3195.41 48
3195.54 55
3195.67 62
3195.79 68
3195.92 72
3196.05 75
3196.18 76
3196.31 77
3196.44 78
3196.57 79
3196.70 82
3196.83 86
3196.96 91
3197.09 95
3197.22 99
3197.35 100
3197.48 99
3197.61 95
3197.74 88
3197.87 78
3198.00 67
3198.13 54
3198.26 42
3198.39 31
3198.52 23
3198.65 17
3198.78 13
3198.91 13
3199.04 14
3199.17 18
3199.30 23
3199.43 28
3199.56 34
3199.69 39
3199.82 43
3199.95 45
3200.08 45
3200.21 43
3200.34 39
3200.47 35
3200.60 29
3200.73 24
3200.86 20
3200.99 16
3201.12 14
3201.25 14
3201.38 15
3201.51 18
3201.63 22
3201.76 26
3201.89 31
3202.02 34
3202.15 38
3202.28 40
3202.41 42
3202.54 44
3202.67 46
3202.80 48
3202.93 51
3203.06 54
3203.19 57
3203.32 60
3203.45 63
3203.58 64
3203.71 65
3203.84 64
3203.97 63
3204.10 61
3204.23 58
3204.36 57
3204.49 56
3204.62 56
3204.75 58
3204.88 62
3205.01 66
3205.14 71
3205.27 75
3205.40 79
3205.53 83
3205.66 85
3205.79 87
3205.92 87
3206.05 86
3206.18 85
3206.31 83
3206.44 80
3206.57 78
3206.70 77
3206.83 78
3206.96 80
3207.09 85
3207.22 91
3207.35 97
3207.48 102
3207.61 104
3207.74 102
3207.87 96
3208.00 88
3208.13 77
3208.26 67
3208.39 57
3208.52 49
3208.65 43
3208.78 38
3208.91 34
3209.04 30
3209.17 26
3209.30 23
3209.43 22
3209.56 24
3209.69 29
3209.82 37
3209.95 48
3210.08 60
3210.21 72
3210.34 82
3210.47 90
3210.60 96
3210.73 100
3210.86 102
3210.99 103
3211.12 103
3211.25 102
3211.38 101
3211.51 98
3211.64 94
3211.77 90
3211.90 86
3212.03 82
3212.16 79
3212.29 78
3212.42 78
3212.55 80
3212.68 84
3212.81 88
3212.94 94
3213.07 100
3213.20 108
3213.33 116
3213.46 126
3213.59 137
3213.72 149
3213.85 160
3213.98 169
3214.11 174
3214.24 175
3214.37 172
3214.50 165
3214.63 158
3214.76 151
3214.89 145
3215.02 141
3215.15 138
3215.28 136
3215.41 134
3215.54 130
3215.67 125
3215.80 120
3215.93 115
3216.06 113
3216.19 113
3216.32 115
3216.45 118
3216.58 121
3216.71 122
3216.84 119
3216.97 113
3217.10 104
3217.23 96
3217.36 88
3217.49 83
3217.63 81
3217.76 82
3217.89 86
3218.02 90
3218.15 94
3218.28 97
3218.41 98
3218.54 98
3218.67 98
3218.80 98
3218.93 99
3219.06 100
3219.19 101
3219.32 101
3219.45 101
3219.58 98
3219.71 93
3219.84 87
3219.97 80
3220.10 74
3220.23 69
3220.36 66
3220.49 65
3220.62 65
3220.75 66
3220.88 67
3221.01 67
3221.14 65
3221.27 61
3221.40 56
3221.53 49
3221.66 42
3221.79 35
3221.92 29
3222.05 25
3222.18 22
3222.31 20
3222.44 18
3222.57 17
3222.70 14
3222.83 11
3222.96 7
3223.09 3
3223.22 0
3223.35 0
3223.49 0
3223.62 0
3223.75 0
3223.88 0
3224.01 0
3224.14 0
3224.27 0
3224.40 0
3224.53 0
3224.66 3
3224.79 11
3224.92 21
3225.05 34
3225.18 47
3225.31 60
3225.44 72
3225.57 82
3225.70 90
3225.83 97
3225.96 102
3226.09 106
3226.22 110
3226.35 112
3226.48 114
3226.61 115
3226.74 115
3226.87 114
3227.00 113
3227.13 113
3227.26 115
3227.39 118
3227.53 123
3227.66 129
3227.79 135
3227.92 140
3228.05 143
3228.18 142
3228.31 137
3228.44 129
3228.57 118
3228.70 106
3228.83 95
3228.96 85
3229.09 77
3229.22 72
3229.35 69
3229.48 69
3229.61 70
3229.74 71
3229.87 73
3230.00 75
3230.13 77
3230.26 78
3230.39 80
3230.52 82
3230.65 86
3230.79 91
3230.92 96
3231.05 101
3231.18 106
3231.31 109
3231.44 110
3231.57 110
3231.70 109
3231.83 107
3231.96 105
3232.09 104
3232.22 105
3232.35 109
3232.48 115
3232.61 125
3232.74 136
3232.87 149
3233.00 160
3233.13 170
3233.26 176
3233.39 179
3233.52 178
3233.66 175
3233.79 170
3233.92 164
3234.05 157
3234.18 151
3234.31 145
3234.44 138
3234.57 130
3234.70 122
3234.83 113
3234.96 104
3235.09 97
3235.22 91
3235.35 86
3235.48 83
3235.61 82
3235.74 81
3235.87 81
3236.00 82
3236.13 84
3236.27 85
3236.40 87
3236.53 89
3236.66 91
3236.79 92
3236.92 93
3237.05 95
3237.18 97
3237.31 99
3237.44 101
3237.57 103
3237.70 103
3237.83 102
3237.96 99
3238.09 96
3238.22 92
3238.35 88
3238.49 85
3238.62 82
3238.75 79
3238.88 75
3239.01 70
3239.14 64
3239.27 56
3239.40 49
3239.53 43
3239.66 39
3239.79 38
3239.92 39
3240.05 42
3240.18 47
3240.31 53
3240.44 59
3240.57 66
3240.71 72
3240.84 78
3240.97 82
3241.10 86
3241.23 87
3241.36 87
3241.49 86
3241.62 83
3241.75 77
3241.88 70
3242.01 62
3242.14 53
3242.27 45
3242.40 38
3242.53 34
3242.67 31
3242.80 31
3242.93 32
3243.06 35
3243.19 38
3243.32 41
3243.45 45
3243.58 50
3243.71 55
3243.84 60
3243.97 64
3244.10 67
3244.23 67
3244.36 66
3244.49 62
3244.63 57
3244.76 51
3244.89 47
3245.02 45
3245.15 44
3245.28 45
3245.41 46
3245.54 48
3245.67 49
3245.80 48
3245.93 46
3246.06 43
3246.19 40
3246.32 35
3246.46 31
3246.59 27
3246.72 24
3246.85 23
3246.98 24
3247.11 27
3247.24 32
3247.37 39
3247.50 46
3247.63 52
3247.76 55
3247.89 55
3248.02 52
3248.16 47
3248.29 40
3248.42 35
3248.55 33
3248.68 32
3248.81 34
3248.94 37
3249.07 39
3249.20 40
3249.33 39
3249.46 35
3249.59 30
3249.73 25
3249.86 22
3249.99 22
3250.12 26
3250.25 33
3250.38 45
3250.51 58
3250.64 71
3250.77 81
3250.90 88
3251.03 89
3251.16 84
3251.30 75
3251.43 62
3251.56 47
3251.69 33
3251.82 20
3251.95 10
3252.08 3
3252.21 0
3252.34 0
3252.47 0
3252.60 1
3252.73 4
3252.87 7
3253.00 9
3253.13 10
3253.26 10
3253.39 9
3253.52 7
3253.65 6
3253.78 5
3253.91 5
3254.04 6
3254.17 9
3254.31 13
3254.44 18
3254.57 22
3254.70 26
3254.83 27
3254.96 27
3255.09 23
3255.22 17
3255.35 9
3255.48 0
3255.61 0
3255.75 0
3255.88 0
3256.01 0
3256.14 0
3256.27 0
3256.40 0
3256.53 5
3256.66 11
3256.79 14
3256.92 15
3257.05 14
3257.19 11
3257.32 9
3257.45 6
3257.58 5
3257.71 6
3257.84 8
3257.97 12
3258.10 16
3258.23 20
3258.36 25
3258.50 29
3258.63 33
3258.76 36
3258.89 40
3259.02 43
3259.15 47
3259.28 50
3259.41 53
3259.54 56
3259.67 59
3259.81 60
3259.94 61
3260.07 61
3260.20 61
3260.33 62
3260.46 65
3260.59 71
3260.72 79
3260.85 89
3260.98 99
3261.12 108
3261.25 114
3261.38 116
3261.51 113
3261.64 108
3261.77 102
3261.90 98
3262.03 97
3262.16 101
3262.30 110
3262.43 121
3262.56 133
3262.69 143
3262.82 150
3262.95 154
3263.08 155
3263.21 153
3263.34 150
3263.47 148
3263.61 146
3263.74 145
3263.87 145
3264.00 147
3264.13 149
3264.26 153
3264.39 158
3264.52 163
3264.65 168
3264.79 171
3264.92 174
3265.05 174
3265.18 172
3265.31 167
3265.44 159
3265.57 149
3265.70 138
3265.83 127
3265.97 117
3266.10 110
3266.23 107
3266.36 107
3266.49 110
3266.62 114
3266.75 117
3266.88 120
3267.02 121
3267.15 121
3267.28 121
3267.41 121
3267.54 121
3267.67 122
3267.80 122
3267.93 121
3268.06 119
3268.20 115
3268.33 111
3268.46 109
3268.59 109
3268.72 111
3268.85 116
3268.98 122
3269.11 128
3269.25 132
3269.38 132
3269.51 128
3269.64 120
3269.77 110
3269.90 96
3270.03 83
3270.16 70
3270.30 59
3270.43 50
3270.56 44
3270.69 41
3270.82 40
3270.95 40
3271.08 42
3271.21 45
3271.34 49
3271.48 54
3271.61 59
3271.74 64
3271.87 69
3272.00 74
3272.13 78
3272.26 82
3272.40 86
3272.53 89
3272.66 92
3272.79 95
3272.92 99
3273.05 101
3273.18 103
3273.31 104
3273.45 103
3273.58 102
3273.71 98
3273.84 93
3273.97 87
3274.10 82
3274.23 76
3274.36 72
3274.50 69
3274.63 68
3274.76 68
3274.89 68
3275.02 67
3275.15 66
3275.28 65
3275.41 65
3275.55 68
3275.68 74
3275.81 83
3275.94 96
3276.07 110
3276.20 123
3276.33 134
3276.47 141
3276.60 144
3276.73 143
3276.86 139
3276.99 132
3277.12 125
3277.25 118
3277.39 112
3277.52 106
3277.65 103
3277.78 102
3277.91 103
3278.04 105
3278.17 108
3278.30 111
3278.44 114
3278.57 114
3278.70 113
3278.83 110
3278.96 106
3279.09 100
3279.22 94
3279.36 88
3279.49 82
3279.62 78
3279.75 77
3279.88 78
3280.01 83
3280.14 92
3280.28 104
3280.41 118
3280.54 132
3280.67 146
3280.80 157
3280.93 164
3281.06 168
3281.20 168
3281.33 165
3281.46 162
3281.59 159
3281.72 157
3281.85 158
3281.98 160
3282.12 163
3282.25 164
3282.38 165
3282.51 163
3282.64 160
3282.77 156
3282.90 151
3283.04 148
3283.17 147
3283.30 147
3283.43 148
3283.56 150
3283.69 151
3283.83 151
3283.96 153
3284.09 155
3284.22 160
3284.35 167
3284.48 175
3284.61 184
3284.75 189
3284.88 189
3285.01 184
3285.14 174
3285.27 161
3285.40 147
3285.53 135
3285.67 128
3285.80 125
3285.93 127
3286.06 129
3286.19 131
3286.32 129
3286.46 124
3286.59 115
3286.72 104
3286.85 93
3286.98 84
3287.11 77
3287.25 73
3287.38 71
3287.51 70
3287.64 70
3287.77 71
3287.90 73
3288.03 74
3288.17 76
3288.30 77
3288.43 77
3288.56 75
3288.69 70
3288.82 64
3288.96 56
3289.09 49
3289.22 43
3289.35 38
3289.48 37
3289.61 37
3289.75 39
3289.88 41
3290.01 42
3290.14 42
3290.27 40
3290.40 37
3290.54 33
3290.67 29
3290.80 26
3290.93 23
3291.06 22
3291.19 23
3291.32 26
3291.46 30
3291.59 35
3291.72 40
3291.85 43
3291.98 43
3292.11 40
3292.25 34
3292.38 27
3292.51 19
3292.64 13
3292.77 10
3292.90 12
3293.04 17
3293.17 26
3293.30 37
3293.43 49
3293.56 59
3293.69 68
3293.83 73
3293.96 76
3294.09 76
3294.22 74
3294.35 71
3294.49 67
3294.62 62
3294.75 57
3294.88 52
3295.01 49
3295.14 46
3295.28 46
3295.41 48
3295.54 52
3295.67 57
3295.80 63
3295.93 67
3296.07 69
3296.20 69
3296.33 66
3296.46 62
3296.59 58
3296.72 57
3296.86 58
3296.99 62
3297.12 69
3297.25 77
3297.38 86
3297.52 95
3297.65 102
3297.78 108
3297.91 113
3298.04 117
3298.17 120
3298.31 121
3298.44 121
3298.57 120
3298.70 118
3298.83 116
3298.96 114
3299.10 113
3299.23 115
3299.36 118
3299.49 122
3299.62 127
3299.76 130
3299.89 131
3300.02 130
3300.15 125
3300.28 119
3300.41 113
3300.55 110
3300.68 111
3300.81 116
3300.94 126
3301.07 139
3301.21 152
3301.34 165
3301.47 175
3301.60 182
3301.73 186
3301.87 188
3302.00 187
3302.13 184
3302.26 179
3302.39 171
3302.52 161
3302.66 147
3302.79 131
3302.92 114
3303.05 98
3303.18 83
3303.32 70
3303.45 61
3303.58 55
3303.71 52
3303.84 51
3303.98 52
3304.11 53
3304.24 54
3304.37 55
3304.50 55
3304.63 54
3304.77 54
3304.90 55
3305.03 57
3305.16 62
3305.29 67
3305.43 74
3305.56 79
3305.69 83
3305.82 83
3305.95 79
3306.09 73
3306.22 64
3306.35 56
3306.48 49
3306.61 44
3306.75 42
3306.88 44
3307.01 47
3307.14 52
3307.27 57
3307.41 63
3307.54 68
3307.67 73
3307.80 77
3307.93 81
3308.07 84
3308.20 87
3308.33 89
3308.46 90
3308.59 91
3308.73 90
3308.86 87
3308.99 83
3309.12 78
3309.25 71
3309.39 64
3309.52 57
3309.65 49
3309.78 42
3309.91 36
3310.05 31
3310.18 26
3310.31 24
3310.44 24
3310.57 27
3310.71 32
3310.84 38
3310.97 44
3311.10 49
3311.23 51
3311.37 50
3311.50 47
3311.63 41
3311.76 34
3311.89 27
3312.03 21
3312.16 16
3312.29 12
3312.42 11
3312.55 10
3312.69 10
3312.82 10
3312.95 9
3313.08 8
3313.21 5
3313.35 3
3313.48 0
3313.61 0
3313.74 0
3313.88 0
3314.01 0
3314.14 0
3314.27 0
3314.40 0
3314.54 0
3314.67 0
3314.80 2
3314.93 4
3315.06 8
3315.20 13
3315.33 19
3315.46 26
3315.59 32
3315.72 37
3315.86 40
3315.99 40
3316.12 39
3316.25 35
3316.39 31
3316.52 26
3316.65 22
3316.78 18
3316.91 13
3317.05 8
3317.18 2
3317.31 0
3317.44 0
3317.57 0
3317.71 0
3317.84 0
3317.97 2
3318.10 16
3318.24 33
3318.37 50
3318.50 64
3318.63 74
3318.76 78
3318.90 75
3319.03 67
3319.16 55
3319.29 41
3319.43 28
3319.56 17
3319.69 9
3319.82 5
3319.95 6
3320.09 10
3320.22 15
3320.35 22
3320.48 28
3320.62 32
3320.75 35
3320.88 37
3321.01 36
3321.14 36
3321.28 36
3321.41 36
3321.54 37
3321.67 39
3321.81 41
3321.94 42
3322.07 43
3322.20 42
3322.33 40
3322.47 38
3322.60 36
3322.73 35
3322.86 35
3323.00 35
3323.13 35
3323.26 35
3323.39 34
3323.53 32
3323.66 30
3323.79 27
3323.92 25
3324.05 24
3324.19 24
3324.32 25
3324.45 28
3324.58 31
3324.72 34
3324.85 38
3324.98 41
3325.11 45
3325.25 49
3325.38 52
3325.51 54
3325.64 53
3325.77 50
3325.91 45
3326.04 38
3326.17 30
3326.30 23
3326.44 17
3326.57 13
3326.70 10
3326.83 8
3326.97 7
3327.10 5
3327.23 3
3327.36 0
3327.50 0
3327.63 0
3327.76 0
3327.89 0
3328.02 0
3328.16 0
3328.29 0
3328.42 3
3328.55 11
3328.69 20
3328.82 29
3328.95 37
3329.08 44
3329.22 50
3329.35 53
3329.48 55
3329.61 54
3329.75 52
3329.88 49
3330.01 46
3330.14 43
3330.28 41
3330.41 40
3330.54 39
3330.67 39
3330.81 38
3330.94 36
3331.07 33
3331.20 30
3331.33 25
3331.47 20
3331.60 16
3331.73 12
3331.86 9
3332.00 8
3332.13 9
3332.26 11
3332.39 15
3332.53 19
3332.66 22
3332.79 25
3332.92 26
3333.06 26
3333.19 26
3333.32 24
3333.45 23
3333.59 22
3333.72 20
3333.85 19
3333.98 17
3334.12 15
3334.25 12
3334.38 8
3334.51 5
3334.65 2
3334.78 0
3334.91 0
3335.04 0
3335.18 0
3335.31 0
3335.44 1
3335.57 2
3335.71 4
3335.84 6
3335.97 8
3336.10 11
3336.24 15
3336.37 20
3336.50 27
3336.63 35
3336.77 43
3336.90 50
3337.03 57
3337.17 62
3337.30 65
3337.43 68
3337.56 71
3337.70 74
3337.83 79
3337.96 85
3338.09 93
3338.23 100
3338.36 107
3338.49 111
3338.62 112
3338.76 110
3338.89 104
3339.02 96
3339.15 87
3339.29 77
3339.42 68
3339.55 61
3339.68 57
3339.82 55
3339.95 55
3340.08 58
3340.21 62
3340.35 67
3340.48 72
3340.61 77
3340.75 83
3340.88 88
3341.01 94
3341.14 100
3341.28 105
3341.41 109
3341.54 111
3341.67 112
3341.81 111
3341.94 109
3342.07 106
3342.20 104
3342.34 102
3342.47 102
3342.60 103
3342.74 104
3342.87 107
3343.00 110
3343.13 113
3343.27 117
3343.40 123
3343.53 129
3343.66 136
3343.80 142
3343.93 146
3344.06 148
3344.19 145
3344.33 139
3344.46 130
3344.59 120
3344.73 110
3344.86 103
3344.99 99
3345.12 99
3345.26 102
3345.39 106
3345.52 111
3345.65 113
3345.79 115
3345.92 114
3346.05 112
3346.19 109
3346.32 106
3346.45 103
3346.58 100
3346.72 96
3346.85 92
3346.98 86
3347.11 80
3347.25 75
3347.38 70
3347.51 66
3347.65 64
3347.78 63
3347.91 63
3348.04 63
3348.18 62
3348.31 60
3348.44 57
3348.58 54
3348.71 51
3348.84 48
3348.97 48
3349.11 49
3349.24 51
3349.37 54
3349.50 56
3349.64 56
3349.77 55
3349.90 51
3350.04 46
3350.17 40
3350.30 34
3350.43 27
3350.57 21
3350.70 15
3350.83 11
3350.97 7
3351.10 4
3351.23 2
3351.36 0
3351.50 0
3351.63 0
3351.76 0
3351.90 0
3352.03 0
3352.16 0
3352.29 0
3352.43 0
3352.56 0
3352.69 1
3352.83 1
3352.96 3
3353.09 4
3353.22 6
3353.36 9
3353.49 11
3353.62 13
3353.76 15
3353.89 17
3354.02 19
3354.15 21
3354.29 24
3354.42 27
3354.55 30
3354.69 32
3354.82 34
3354.95 34
3355.08 33
3355.22 31
3355.35 28
3355.48 26
3355.62 25
3355.75 26
3355.88 28
3356.02 31
3356.15 35
3356.28 39
3356.41 44
3356.55 49
3356.68 54
3356.81 59
3356.95 63
3357.08 68
3357.21 72
3357.34 74
3357.48 74
3357.61 72
3357.74 67
3357.88 62
3358.01 56
3358.14 51
3358.28 48
3358.41 49
3358.54 54
3358.67 62
3358.81 72
3358.94 84
3359.07 95
3359.21 104
3359.34 111
3359.47 116
3359.61 117
3359.74 116
3359.87 112
3360.00 107
3360.14 101
3360.27 95
3360.40 89
3360.54 86
3360.67 85
3360.80 86
3360.94 88
3361.07 90
3361.20 93
3361.33 96
3361.47 98
3361.60 101
3361.73 104
3361.87 108
3362.00 112
3362.13 117
3362.27 121
3362.40 124
3362.53 126
3362.67 128
3362.80 128
3362.93 128
3363.06 126
3363.20 124
3363.33 122
3363.46 120
3363.60 119
3363.73 120
3363.86 122
3364.00 124
3364.13 126
3364.26 127
3364.40 127
3364.53 125
3364.66 123
3364.79 121
3364.93 121
3365.06 123
3365.19 127
3365.33 131
3365.46 136
3365.59 141
3365.73 144
3365.86 146
3365.99 148
3366.13 151
3366.26 154
3366.39 158
3366.53 163
3366.66 169
3366.79 173
3366.93 177
3367.06 178
3367.19 177
3367.32 175
3367.46 171
3367.59 167
3367.72 164
3367.86 164
3367.99 166
3368.12 173
3368.26 182
3368.39 193
3368.52 206
3368.66 218
3368.79 227
3368.92 234
3369.06 236
3369.19 235
3369.32 232
3369.46 227
3369.59 223
3369.72 220
3369.85 219
3369.99 221
3370.12 223
3370.25 225
3370.39 227
3370.52 227
3370.65 227
3370.79 229
3370.92 232
3371.05 239
3371.19 249
3371.32 261
3371.45 275
3371.59 290
3371.72 302
3371.85 311
3371.99 317
3372.12 318
3372.25 315
3372.39 308
3372.52 298
3372.65 286
3372.79 274
3372.92 266
3373.05 261
3373.19 262
3373.32 267
3373.45 276
3373.59 287
3373.72 297
3373.85 306
3373.99 312
3374.12 315
3374.25 315
3374.39 313
3374.52 308
3374.65 302
3374.79 294
3374.92 286
3375.05 280
3375.19 276
3375.32 276
3375.45 279
3375.59 286
3375.72 293
3375.85 301
3375.99 307
3376.12 312
3376.25 314
3376.39 316
3376.52 317
3376.65 318
3376.79 318
3376.92 319
3377.05 319
3377.19 319
3377.32 319
3377.45 319
3377.59 321
3377.72 326
3377.85 333
3377.99 341
3378.12 350
3378.25 358
3378.39 362
3378.52 362
3378.65 358
3378.79 350
3378.92 341
3379.05 333
3379.19 327
3379.32 325
3379.45 327
3379.59 331
3379.72 338
3379.85 344
3379.99 348
3380.12 350
3380.25 349
3380.39 345
3380.52 338
3380.65 329
3380.79 318
3380.92 306
3381.05 295
3381.19 285
3381.32 279
3381.45 275
3381.59 273
3381.72 274
3381.85 276
3381.99 277
3382.12 275
3382.25 269
3382.39 259
3382.52 245
3382.66 228
3382.79 209
3382.92 188
3383.06 168
3383.19 150
3383.32 135
3383.46 123
3383.59 114
3383.72 108
3383.86 103
3383.99 99
3384.12 95
3384.26 89
3384.39 82
3384.52 74
3384.66 66
3384.79 58
3384.92 50
3385.06 44
3385.19 40
3385.33 38
3385.46 38
3385.59 39
3385.73 41
3385.86 43
3385.99 46
3386.13 49
3386.26 54
3386.39 59
3386.53 66
3386.66 74
3386.79 82
3386.93 90
3387.06 96
3387.19 101
3387.33 103
3387.46 103
3387.60 100
3387.73 96
3387.86 90
3388.00 83
3388.13 76
3388.26 68
3388.40 60
3388.53 52
3388.66 46
3388.80 40
3388.93 36
3389.06 34
3389.20 32
3389.33 32
3389.47 33
3389.60 34
3389.73 36
3389.87 38
3390.00 39
3390.13 39
3390.27 38
3390.40 36
3390.53 34
3390.67 31
3390.80 28
3390.94 26
3391.07 25
3391.20 25
3391.34 27
3391.47 31
3391.60 35
3391.74 40
3391.87 44
3392.00 48
3392.14 50
3392.27 50
3392.41 50
3392.54 49
3392.67 48
3392.81 47
3392.94 48
3393.07 50
3393.21 54
3393.34 58
3393.47 63
3393.61 69
3393.74 74
3393.88 79
3394.01 84
3394.14 90
3394.28 95
3394.41 100
3394.54 104
3394.68 107
3394.81 108
3394.94 105
3395.08 100
3395.21 93
3395.35 84
3395.48 75
3395.61 67
3395.75 61
3395.88 57
3396.01 55
3396.15 55
3396.28 57
3396.42 60
3396.55 63
3396.68 65
3396.82 65
3396.95 64
3397.08 62
3397.22 59
3397.35 56
3397.49 54
3397.62 53
3397.75 54
3397.89 54
3398.02 55
3398.15 55
3398.29 55
3398.42 54
3398.56 52
3398.69 51
3398.82 50
3398.96 49
3399.09 49
3399.22 47
3399.36 45
3399.49 42
3399.63 38
3399.76 33
3399.89 28
3400.03 24
3400.16 21
3400.30 18
3400.43 17
3400.56 16
3400.70 14
3400.83 13
3400.96 10
3401.10 6
3401.23 1
3401.37 0
3401.50 0
3401.63 0
3401.77 0
3401.90 0
3402.04 0
3402.17 0
3402.30 2
3402.44 9
3402.57 17
3402.70 23
3402.84 28
3402.97 31
3403.11 33
3403.24 32
3403.37 30
3403.51 27
3403.64 23
3403.78 18
3403.91 13
3404.04 9
3404.18 5
3404.31 2
3404.44 0
3404.58 0
3404.71 0
3404.85 1
3404.98 3
3405.11 5
3405.25 8
3405.38 11
3405.52 13
3405.65 15
3405.78 17
3405.92 18
3406.05 20
3406.19 23
3406.32 26
3406.45 31
3406.59 37
3406.72 44
3406.86 50
3406.99 56
3407.12 61
3407.26 66
3407.39 70
3407.52 74
3407.66 78
3407.79 83
3407.93 90
3408.06 99
3408.19 110
3408.33 122
3408.46 136
3408.60 150
3408.73 163
3408.86 175
3409.00 185
3409.13 193
3409.27 199
3409.40 202
3409.53 205
3409.67 206
3409.80 208
3409.94 209
3410.07 212
3410.20 215
3410.34 218
3410.47 221
3410.61 222
3410.74 222
3410.87 220
3411.01 217
3411.14 212
3411.28 207
3411.41 203
3411.54 199
3411.68 195
3411.81 190
3411.95 184
3412.08 178
3412.21 171
3412.35 166
3412.48 161
3412.62 158
3412.75 154
3412.89 151
3413.02 146
3413.15 138
3413.29 129
3413.42 119
3413.56 109
3413.69 101
3413.82 95
3413.96 92
3414.09 91
3414.23 91
3414.36 91
3414.49 90
3414.63 87
3414.76 83
3414.90 77
3415.03 71
3415.16 66
3415.30 61
3415.43 58
3415.57 56
3415.70 55
3415.84 54
3415.97 53
3416.10 51
3416.24 47
3416.37 43
3416.51 38
3416.64 34
3416.77 32
3416.91 32
3417.04 35
3417.18 40
3417.31 46
3417.44 51
3417.58 55
3417.71 55
3417.85 53
3417.98 49
3418.12 46
3418.25 43
3418.38 44
3418.52 46
3418.65 48
3418.79 49
3418.92 46
3419.05 41
3419.19 33
3419.32 23
3419.46 14
3419.59 8
3419.73 5
3419.86 5
3419.99 8
3420.13 11
3420.26 14
3420.40 14
3420.53 13
3420.66 11
3420.80 9
3420.93 9
3421.07 12
3421.20 18
3421.34 25
3421.47 33
3421.60 40
3421.74 46
3421.87 51
3422.01 53
3422.14 54
3422.28 55
3422.41 57
3422.54 59
3422.68 61
3422.81 65
3422.95 69
3423.08 72
3423.22 75
3423.35 76
3423.48 77
3423.62 77
3423.75 76
3423.89 77
3424.02 78
3424.16 80
3424.29 83
3424.42 84
3424.56 84
3424.69 83
3424.83 79
3424.96 73
3425.10 67
3425.23 60
3425.36 54
3425.50 48
3425.63 43
3425.77 38
3425.90 33
3426.04 28
3426.17 25
3426.30 23
3426.44 22
3426.57 22
3426.71 20
3426.84 17
3426.98 12
3427.11 6
3427.24 0
3427.38 0
3427.51 0
3427.65 0
3427.78 0
3427.92 0
3428.05 0
3428.18 0
3428.32 3
3428.45 6
3428.59 10
3428.72 13
3428.86 17
3428.99 23
3429.13 28
3429.26 34
3429.39 38
3429.53 41
3429.66 43
3429.80 44
3429.93 43
3430.07 43
3430.20 44
3430.34 44
3430.47 44
3430.60 44
3430.74 42
3430.87 39
3431.01 35
3431.14 32
3431.28 30
3431.41 31
3431.54 34
3431.68 41
3431.81 48
3431.95 56
3432.08 62
3432.22 65
3432.35 64
3432.49 61
3432.62 56
3432.75 51
3432.89 47
3433.02 44
3433.16 44
3433.29 44
3433.43 45
3433.56 46
3433.70 45
3433.83 43
3433.96 40
3434.10 37
3434.23 33
3434.37 30
3434.50 28
3434.64 26
3434.77 25
3434.91 23
3435.04 21
3435.18 19
3435.31 16
3435.44 14
3435.58 14
3435.71 15
3435.85 19
3435.98 25
3436.12 33
3436.25 44
3436.39 55
3436.52 68
3436.65 81
3436.79 94
3436.92 105
3437.06 115
3437.19 122
3437.33 126
3437.46 126
3437.60 122
3437.73 115
3437.87 107
3438.00 97
3438.13 87
3438.27 79
3438.40 74
3438.54 70
3438.67 70
3438.81 72
3438.94 76
3439.08 80
3439.21 84
3439.35 86
3439.48 86
3439.61 84
3439.75 81
3439.88 78
3440.02 76
3440.15 75
3440.29 76
3440.42 77
3440.56 80
3440.69 82
3440.83 84
3440.96 85
3441.10 85
3441.23 83
3441.36 80
3441.50 76
3441.63 69
3441.77 62
3441.90 54
3442.04 48
3442.17 44
3442.31 44
3442.44 48
3442.58 55
3442.71 63
3442.85 71
3442.98 76
3443.11 78
3443.25 75
3443.38 70
3443.52 62
3443.65 54
3443.79 47
3443.92 41
3444.06 37
3444.19 35
3444.33 35
3444.46 37
3444.60 41
3444.73 46
3444.87 53
3445.00 61
3445.14 68
3445.27 76
3445.40 82
3445.54 88
3445.67 94
3445.81 99
3445.94 103
3446.08 106
3446.21 105
3446.35 102
3446.48 96
3446.62 86
3446.75 76
3446.89 66
3447.02 59
3447.16 54
3447.29 53
3447.43 55
3447.56 58
3447.69 61
3447.83 64
3447.96 64
3448.10 62
3448.23 57
3448.37 50
3448.50 43
3448.64 36
3448.77 31
3448.91 28
3449.04 28
3449.18 29
3449.31 32
3449.45 35
3449.58 37
3449.72 39
3449.85 40
3449.99 42
3450.12 44
3450.26 47
3450.39 50
3450.52 52
3450.66 53
3450.79 51
3450.93 48
3451.06 44
3451.20 41
3451.33 39
3451.47 39
3451.60 41
3451.74 45
3451.87 50
3452.01 56
3452.14 61
3452.28 65
3452.41 69
3452.55 73
3452.68 78
3452.82 85
3452.95 94
3453.09 104
3453.22 114
3453.36 124
3453.49 132
3453.63 137
3453.76 138
3453.90 137
3454.03 134
3454.17 132
3454.30 132
3454.43 134
3454.57 138
3454.70 143
3454.84 147
3454.97 150
3455.11 149
3455.24 146
3455.38 140
3455.51 133
3455.65 126
3455.78 122
3455.92 120
3456.05 123
3456.19 129
3456.32 138
3456.46 148
3456.59 159
3456.73 167
3456.86 173
3457.00 175
3457.13 175
3457.27 172
3457.40 169
3457.54 165
3457.67 162
3457.81 160
3457.94 157
3458.08 154
3458.21 152
3458.35 150
3458.48 149
3458.62 151
3458.75 156
3458.89 164
3459.02 173
3459.16 182
3459.29 188
3459.43 190
3459.56 187
3459.70 178
3459.83 166
3459.97 151
3460.10 135
3460.24 121
3460.37 110
3460.51 101
3460.64 95
3460.78 92
3460.91 90
3461.05 89
3461.18 88
3461.32 88
3461.45 89
3461.59 91
3461.72 92
3461.86 94
3461.99 94
3462.13 93
3462.26 89
3462.40 83
3462.53 74
3462.67 64
3462.80 52
3462.94 41
3463.07 32
3463.21 24
3463.34 20
3463.48 18
3463.61 18
3463.75 21
3463.88 26
3464.02 34
3464.15 44
3464.29 56
3464.42 69
3464.56 82
3464.69 92
3464.83 99
3464.96 102
3465.10 101
3465.23 96
3465.37 90
3465.50 83
3465.64 76
3465.77 71
3465.91 67
3466.04 64
3466.18 62
3466.31 62
3466.45 64
3466.58 67
3466.72 70
3466.85 75
3466.99 80
3467.12 85
3467.26 88
3467.39 89
3467.53 87
3467.67 82
3467.80 75
3467.94 67
3468.07 59
3468.21 55
3468.34 54
3468.48 58
3468.61 66
3468.75 76
3468.88 87
3469.02 97
3469.15 104
3469.29 108
3469.42 108
3469.56 105
3469.69 101
3469.83 97
3469.96 93
3470.10 89
3470.23 86
3470.37 84
3470.50 83
3470.64 82
3470.77 82
3470.91 83
3471.04 85
3471.18 88
3471.31 92
3471.45 97
3471.59 103
3471.72 110
3471.86 116
3471.99 121
3472.13 125
3472.26 126
3472.40 126
3472.53 123
3472.67 120
3472.80 116
3472.94 114
3473.07 112
3473.21 111
3473.34 112
3473.48 112
3473.61 112
3473.75 111
3473.88 109
3474.02 107
3474.15 105
3474.29 103
3474.43 101
3474.56 100
3474.70 99
3474.83 98
3474.97 98
3475.10 98
3475.24 99
3475.37 101
3475.51 105
3475.64 109
3475.78 115
3475.91 122
3476.05 128
3476.18 133
3476.32 136
3476.45 135
3476.59 132
3476.72 125
3476.86 117
3477.00 107
3477.13 98
3477.27 89
3477.40 83
3477.54 78
3477.67 74
3477.81 73
3477.94 72
3478.08 74
3478.21 78
3478.35 83
3478.48 90
3478.62 97
3478.75 104
3478.89 108
3479.03 111
3479.16 110
3479.30 106
3479.43 100
3479.57 92
3479.70 85
3479.84 78
3479.97 73
3480.11 70
3480.24 71
3480.38 73
3480.51 76
3480.65 77
3480.79 77
3480.92 75
3481.06 71
3481.19 66
3481.33 62
3481.46 61
3481.60 63
3481.73 68
3481.87 76
3482.00 86
3482.14 95
3482.27 103
3482.41 108
3482.55 110
3482.68 109
3482.82 106
3482.95 101
3483.09 96
3483.22 92
3483.36 89
3483.49 88
3483.63 89
3483.76 91
3483.90 92
3484.04 93
3484.17 94
3484.31 93
3484.44 90
3484.58 86
3484.71 82
3484.85 77
3484.98 72
3485.12 66
3485.25 62
3485.39 58
3485.53 54
3485.66 51
3485.80 49
3485.93 47
3486.07 47
3486.20 47
3486.34 49
3486.47 51
3486.61 54
3486.74 59
3486.88 65
3487.02 74
3487.15 85
3487.29 98
3487.42 113
3487.56 128
3487.69 141
3487.83 149
3487.96 152
3488.10 149
3488.24 140
3488.37 129
3488.51 117
3488.64 108
3488.78 103
3488.91 102
3489.05 104
3489.18 110
3489.32 116
3489.46 122
3489.59 127
3489.73 130
3489.86 132
3490.00 132
3490.13 130
3490.27 127
3490.40 121
3490.54 115
3490.68 108
3490.81 102
3490.95 97
3491.08 94
3491.22 93
3491.35 94
3491.49 95
3491.62 96
3491.76 95
3491.90 93
3492.03 90
3492.17 85
3492.30 81
3492.44 77
3492.57 74
3492.71 71
3492.85 71
3492.98 71
3493.12 71
3493.25 71
3493.39 72
3493.52 73
3493.66 73
3493.79 74
3493.93 74
3494.07 74
3494.20 74
3494.34 74
3494.47 74
3494.61 75
3494.74 78
3494.88 83
3495.02 90
3495.15 99
3495.29 109
3495.42 119
3495.56 128
3495.69 136
3495.83 143
3495.97 148
3496.10 152
3496.24 155
3496.37 157
3496.51 159
3496.64 159
3496.78 158
3496.91 155
3497.05 152
3497.19 150
3497.32 149
3497.46 149
3497.59 151
3497.73 154
3497.86 159
3498.00 164
3498.14 172
3498.27 182
3498.41 196
3498.54 214
3498.68 236
3498.81 260
3498.95 286
3499.09 311
3499.22 335
3499.36 357
3499.49 379
3499.63 402
3499.77 427
3499.90 457
3500.04 492
3500.17 530
3500.31 571
3500.44 612
3500.58 650
3500.72 686
3500.85 719
3500.99 748
3501.12 777
3501.26 805
3501.39 834
3501.53 864
3501.67 893
3501.80 921
3501.94 948
3502.07 973
3502.21 995
3502.35 1017
3502.48 1038
3502.62 1059
3502.75 1079
3502.89 1098
3503.02 1115
3503.16 1127
3503.30 1134
3503.43 1134
3503.57 1127
3503.70 1115
3503.84 1097
3503.97 1077
3504.11 1055
3504.25 1033
3504.38 1014
3504.52 997
3504.65 983
3504.79 970
3504.93 959
3505.06 947
3505.20 934
3505.33 919
3505.47 902
3505.61 882
3505.74 861
3505.88 837
3506.01 811
3506.15 784
3506.28 757
3506.42 731
3506.56 707
3506.69 685
3506.83 665
3506.96 645
3507.10 624
3507.24 601
3507.37 577
3507.51 552
3507.64 527
3507.78 502
3507.92 479
3508.05 457
3508.19 436
3508.32 416
3508.46 396
3508.59 378
3508.73 360
3508.87 345
3509.00 332
3509.14 321
3509.27 311
3509.41 301
3509.55 290
3509.68 277
3509.82 262
3509.95 245
3510.09 226
3510.23 207
3510.36 188
3510.50 170
3510.63 153
3510.77 138
3510.91 125
3511.04 114
3511.18 105
3511.31 98
3511.45 93
3511.59 91
3511.72 89
3511.86 88
3511.99 86
3512.13 82
3512.27 78
3512.40 71
3512.54 65
3512.67 58
3512.81 52
3512.95 48
3513.08 45
3513.22 44
3513.35 45
3513.49 47
3513.63 51
3513.76 54
3513.90 57
3514.03 60
3514.17 61
3514.31 61
3514.44 60
3514.58 59
3514.71 60
3514.85 61
3514.99 64
3515.12 68
3515.26 71
3515.39 74
3515.53 75
3515.67 75
3515.80 73
3515.94 71
3516.07 69
3516.21 68
3516.35 69
3516.48 71
3516.62 75
3516.76 79
3516.89 82
3517.03 82
3517.16 81
3517.30 76
3517.44 68
3517.57 58
3517.71 47
3517.84 35
3517.98 25
3518.12 16
3518.25 9
3518.39 5
3518.52 2
3518.66 0
3518.80 0
3518.93 0
3519.07 0
3519.21 0
3519.34 0
3519.48 0
3519.61 0
3519.75 0
3519.89 5
3520.02 11
3520.16 16
3520.29 19
3520.43 19
3520.57 17
3520.70 14
3520.84 11
3520.98 10
3521.11 11
3521.25 13
3521.38 17
3521.52 23
3521.66 28
3521.79 32
3521.93 36
3522.06 39
3522.20 42
3522.34 44
3522.47 46
3522.61 46
3522.75 45
3522.88 42
3523.02 37
3523.15 33
3523.29 29
3523.43 28
3523.56 29
3523.70 34
3523.84 40
3523.97 46
3524.11 53
3524.24 59
3524.38 62
3524.52 65
3524.65 66
3524.79 67
3524.93 68
3525.06 69
3525.20 72
3525.33 77
3525.47 82
3525.61 89
3525.74 96
3525.88 102
3526.02 107
3526.15 111
3526.29 113
3526.42 115
3526.56 115
3526.70 115
3526.83 114
3526.97 113
3527.11 110
3527.24 108
3527.38 104
3527.51 100
3527.65 97
3527.79 94
3527.92 91
3528.06 89
3528.20 87
3528.33 86
3528.47 85
3528.60 83
3528.74 80
3528.88 76
3529.01 72
3529.15 67
3529.29 62
3529.42 56
3529.56 51
3529.70 47
3529.83 43
3529.97 40
3530.10 37
3530.24 34
3530.38 33
3530.51 32
3530.65 33
3530.79 35
3530.92 38
3531.06 42
3531.20 46
3531.33 51
3531.47 54
3531.60 57
3531.74 58
3531.88 58
3532.01 58
3532.15 57
3532.29 55
3532.42 54
3532.56 52
3532.70 50
3532.83 47
3532.97 44
3533.10 42
3533.24 41
3533.38 42
3533.51 44
3533.65 47
3533.79 51
3533.92 56
3534.06 61
3534.20 66
3534.33 72
3534.47 77
3534.60 83
3534.74 90
3534.88 98
3535.01 105
3535.15 112
3535.29 117
3535.42 120
3535.56 121
3535.70 118
3535.83 114
3535.97 109
3536.11 102
3536.24 95
3536.38 88
3536.52 80
3536.65 71
3536.79 62
3536.92 53
3537.06 45
3537.20 37
3537.33 32
3537.47 28
3537.61 25
3537.74 24
3537.88 24
3538.02 25
3538.15 26
3538.29 29
3538.43 34
3538.56 42
3538.70 51
3538.84 62
3538.97 73
3539.11 83
3539.25 90
3539.38 93
3539.52 92
3539.65 87
3539.79 80
3539.93 72
3540.06 64
3540.20 56
3540.34 50
3540.47 44
3540.61 39
3540.75 33
3540.88 27
3541.02 22
3541.16 17
3541.29 15
3541.43 15
3541.57 19
3541.70 28
3541.84 41
3541.98 57
3542.11 75
3542.25 93
3542.39 109
3542.52 122
3542.66 130
3542.80 133
3542.93 132
3543.07 128
3543.21 121
3543.34 114
3543.48 106
3543.62 100
3543.75 95
3543.89 91
3544.02 89
3544.16 89
3544.30 91
3544.43 94
3544.57 100
3544.71 109
3544.84 121
3544.98 137
3545.12 155
3545.25 175
3545.39 195
3545.53 213
3545.66 229
3545.80 242
3545.94 254
3546.07 265
3546.21 279
3546.35 295
3546.48 314
3546.62 334
3546.76 353
3546.89 368
3547.03 379
3547.17 384
3547.30 383
3547.44 380
3547.58 376
3547.71 372
3547.85 371
3547.99 372
3548.12 377
3548.26 384
3548.40 394
3548.53 404
3548.67 413
3548.81 420
3548.94 423
3549.08 420
3549.22 411
3549.35 396
3549.49 377
3549.63 357
3549.76 336
3549.90 317
3550.04 300
3550.18 285
3550.31 272
3550.45 262
3550.59 253
3550.72 245
3550.86 239
3551.00 233
3551.13 228
3551.27 224
3551.41 220
3551.54 215
3551.68 210
3551.82 206
3551.95 202
3552.09 199
3552.23 197
3552.36 196
3552.50 196
3552.64 197
3552.77 197
3552.91 196
3553.05 195
3553.18 194
3553.32 193
3553.46 193
3553.59 194
3553.73 194
3553.87 194
3554.00 191
3554.14 187
3554.28 179
3554.42 170
3554.55 160
3554.69 151
3554.83 144
3554.96 139
3555.10 138
3555.24 138
3555.37 139
3555.51 140
3555.65 141
3555.78 142
3555.92 144
3556.06 147
3556.19 152
3556.33 158
3556.47 165
3556.60 172
3556.74 176
3556.88 177
3557.01 172
3557.15 163
3557.29 151
3557.43 136
3557.56 122
3557.70 110
3557.84 102
3557.97 97
3558.11 96
3558.25 97
3558.38 99
3558.52 101
3558.66 102
3558.79 103
3558.93 102
3559.07 101
3559.21 97
3559.34 92
3559.48 84
3559.62 74
3559.75 63
3559.89 52
3560.03 43
3560.16 38
3560.30 38
3560.44 42
3560.57 50
3560.71 59
3560.85 67
3560.99 73
3561.12 76
3561.26 77
3561.40 77
3561.53 75
3561.67 73
3561.81 70
3561.94 66
3562.08 62
3562.22 56
3562.35 51
3562.49 47
3562.63 45
3562.77 47
3562.90 53
3563.04 61
3563.18 72
3563.31 83
3563.45 93
3563.59 100
3563.72 104
3563.86 105
3564.00 104
3564.14 102
3564.27 100
3564.41 99
3564.55 98
3564.68 98
3564.82 96
3564.96 93
3565.09 88
3565.23 81
3565.37 73
3565.51 65
3565.64 60
3565.78 58
3565.92 59
3566.05 62
3566.19 66
3566.33 70
3566.46 74
3566.60 77
3566.74 81
3566.88 87
3567.01 96
3567.15 109
3567.29 125
3567.42 142
3567.56 158
3567.70 171
3567.84 179
3567.97 182
3568.11 180
3568.25 176
3568.38 170
3568.52 165
3568.66 161
3568.79 158
3568.93 156
3569.07 154
3569.21 151
3569.34 147
3569.48 140
3569.62 132
3569.75 123
3569.89 113
3570.03 104
3570.17 96
3570.30 90
3570.44 85
3570.58 82
3570.71 80
3570.85 78
3570.99 76
3571.13 74
3571.26 73
3571.40 73
3571.54 74
3571.67 77
3571.81 82
3571.95 89
3572.09 98
3572.22 107
3572.36 117
3572.50 125
3572.63 132
3572.77 137
3572.91 140
3573.05 142
3573.18 143
3573.32 143
3573.46 144
3573.59 144
3573.73 144
3573.87 144
3574.01 143
3574.14 140
3574.28 136
3574.42 130
3574.55 123
3574.69 115
3574.83 108
3574.97 101
3575.10 96
3575.24 92
3575.38 90
3575.52 89
3575.65 88
3575.79 88
3575.93 87
3576.06 86
3576.20 85
3576.34 82
3576.48 79
3576.61 77
3576.75 75
3576.89 73
3577.02 72
3577.16 72
3577.30 71
3577.44 71
3577.57 71
3577.71 71
3577.85 72
3577.99 76
3578.12 81
3578.26 88
3578.40 96
3578.53 104
3578.67 111
3578.81 116
3578.95 118
3579.08 118
3579.22 116
3579.36 112
3579.50 109
3579.63 106
3579.77 105
3579.91 104
3580.04 105
3580.18 107
3580.32 110
3580.46 112
3580.59 113
3580.73 113
3580.87 113
3581.01 111
3581.14 108
3581.28 105
3581.42 102
3581.56 99
3581.69 98
3581.83 98
3581.97 99
3582.10 101
3582.24 103
3582.38 106
3582.52 108
3582.65 110
3582.79 112
3582.93 113
3583.07 114
3583.20 114
3583.34 115
3583.48 114
3583.62 113
3583.75 111
3583.89 110
3584.03 110
3584.17 111
3584.30 112
3584.44 114
3584.58 115
3584.71 115
3584.85 113
3584.99 109
3585.13 104
3585.26 98
3585.40 92
3585.54 86
3585.68 81
3585.81 76
3585.95 72
3586.09 66
3586.23 60
3586.36 54
3586.50 50
3586.64 48
3586.78 49
3586.91 54
3587.05 62
3587.19 72
3587.33 83
3587.46 93
3587.60 100
3587.74 105
3587.88 107
3588.01 106
3588.15 104
3588.29 100
3588.43 96
3588.56 93
3588.70 91
3588.84 91
3588.98 92
3589.11 93
3589.25 93
3589.39 94
3589.53 94
3589.66 95
3589.80 97
3589.94 100
3590.08 106
3590.21 113
3590.35 121
3590.49 127
3590.63 132
3590.76 134
3590.90 134
3591.04 134
3591.18 133
3591.31 132
3591.45 132
3591.59 132
3591.73 132
3591.86 132
3592.00 130
3592.14 128
3592.28 126
3592.41 124
3592.55 122
3592.69 121
3592.83 119
3592.96 118
3593.10 115
3593.24 112
3593.38 107
3593.51 100
3593.65 91
3593.79 80
3593.93 69
3594.06 57
3594.20 47
3594.34 39
3594.48 33
3594.61 30
3594.75 30
3594.89 32
3595.03 37
3595.16 43
3595.30 50
3595.44 58
3595.58 65
3595.71 72
3595.85 77
3595.99 81
3596.13 81
3596.27 80
3596.40 76
3596.54 69
3596.68 62
3596.82 54
3596.95 46
3597.09 40
3597.23 36
3597.37 35
3597.50 36
3597.64 38
3597.78 43
3597.92 49
3598.05 55
3598.19 62
3598.33 70
3598.47 77
3598.61 83
3598.74 88
3598.88 93
3599.02 96
3599.16 98
3599.29 99
3599.43 101
3599.57 103
3599.71 105
3599.84 108
3599.98 109
3600.12 110
3600.26 109
3600.39 106
3600.53 103
3600.67 100
3600.81 97
3600.95 95
3601.08 95
3601.22 95
3601.36 96
3601.50 96
3601.63 97
3601.77 98
3601.91 101
3602.05 104
3602.19 108
3602.32 113
3602.46 118
3602.60 122
3602.74 125
3602.87 126
3603.01 126
3603.15 124
3603.29 121
3603.42 118
3603.56 115
3603.70 113
3603.84 113
3603.98 116
3604.11 120
3604.25 125
3604.39 131
3604.53 134
3604.66 136
3604.80 136
3604.94 134
3605.08 130
3605.22 126
3605.35 124
3605.49 123
3605.63 124
3605.77 126
3605.90 129
3606.04 131
3606.18 132
3606.32 131
3606.46 127
3606.59 120
3606.73 110
3606.87 99
3607.01 86
3607.15 72
3607.28 57
3607.42 43
3607.56 29
3607.70 17
3607.83 6
3607.97 0
3608.11 0
3608.25 0
3608.39 0
3608.52 0
3608.66 0
3608.80 0
3608.94 0
3609.07 0
3609.21 6
3609.35 14
3609.49 22
3609.63 31
3609.76 38
3609.90 44
3610.04 48
3610.18 49
3610.32 48
3610.45 47
3610.59 47
3610.73 49
3610.87 54
3611.01 61
3611.14 70
3611.28 78
3611.42 86
3611.56 92
3611.69 96
3611.83 99
3611.97 101
3612.11 104
3612.25 108
3612.38 111
3612.52 114
3612.66 116
3612.80 116
3612.94 115
3613.07 112
3613.21 108
3613.35 105
3613.49 103
3613.63 101
3613.76 98
3613.90 95
3614.04 91
3614.18 86
3614.32 81
3614.45 77
3614.59 74
3614.73 73
3614.87 73
3615.01 73
3615.14 74
3615.28 74
3615.42 75
3615.56 75
3615.70 76
3615.83 78
3615.97 81
3616.11 84
3616.25 87
3616.39 89
3616.52 90
3616.66 90
3616.80 90
3616.94 88
3617.08 86
3617.21 83
3617.35 81
3617.49 78
3617.63 75
3617.77 73
3617.90 71
3618.04 69
3618.18 68
3618.32 67
3618.46 67
3618.59 67
3618.73 68
3618.87 69
3619.01 72
3619.15 74
3619.28 75
3619.42 75
3619.56 73
3619.70 69
3619.84 63
3619.97 57
3620.11 52
3620.25 48
3620.39 46
3620.53 47
3620.66 52
3620.80 59
3620.94 67
3621.08 76
3621.22 85
3621.36 91
3621.49 95
3621.63 95
3621.77 91
3621.91 84
3622.05 74
3622.18 62
3622.32 52
3622.46 43
3622.60 36
3622.74 33
3622.87 32
3623.01 32
3623.15 32
3623.29 32
3623.43 30
3623.56 27
3623.70 25
3623.84 23
3623.98 23
3624.12 24
3624.26 26
3624.39 30
3624.53 35
3624.67 40
3624.81 46
3624.95 53
3625.08 60
3625.22 66
3625.36 71
3625.50 72
3625.64 71
3625.78 67
3625.91 60
3626.05 52
3626.19 45
3626.33 39
3626.47 36
3626.60 34
3626.74 34
3626.88 35
3627.02 36
3627.16 35
3627.30 34
3627.43 32
3627.57 30
3627.71 29
3627.85 29
3627.99 31
3628.12 34
3628.26 40
3628.40 48
3628.54 56
3628.68 64
3628.82 71
3628.95 77
3629.09 80
3629.23 81
3629.37 81
3629.51 80
3629.65 80
3629.78 80
3629.92 82
3630.06 87
3630.20 92
3630.34 99
3630.48 105
3630.61 110
3630.75 113
3630.89 113
3631.03 111
3631.17 106
3631.30 99
3631.44 92
3631.58 84
3631.72 77
3631.86 72
3632.00 70
3632.13 73
3632.27 79
3632.41 88
3632.55 98
3632.69 109
3632.83 119
3632.96 126
3633.10 130
3633.24 131
3633.38 129
3633.52 126
3633.66 121
3633.79 116
3633.93 110
3634.07 102
3634.21 94
3634.35 84
3634.49 72
3634.62 59
3634.76 46
3634.90 33
3635.04 22
3635.18 11
3635.32 2
3635.45 0
3635.59 0
3635.73 0
3635.87 0
3636.01 0
3636.15 0
3636.28 0
3636.42 0
3636.56 5
3636.70 13
3636.84 21
3636.98 28
3637.12 33
3637.25 37
3637.39 39
3637.53 40
3637.67 41
3637.81 42
3637.95 44
3638.08 46
3638.22 50
3638.36 54
3638.50 58
3638.64 62
3638.78 65
3638.91 66
3639.05 67
3639.19 66
3639.33 65
3639.47 64
3639.61 63
3639.75 63
3639.88 65
3640.02 69
3640.16 73
3640.30 79
3640.44 84
3640.58 89
3640.71 93
3640.85 95
3640.99 97
3641.13 98
3641.27 99
3641.41 102
3641.55 105
3641.68 109
3641.82 112
3641.96 114
3642.10 113
3642.24 110
3642.38 104
3642.51 97
3642.65 90
3642.79 83
3642.93 78
3643.07 77
3643.21 78
3643.35 81
3643.48 86
3643.62 92
3643.76 97
3643.90 99
3644.04 100
3644.18 99
3644.32 96
3644.45 94
3644.59 95
3644.73 98
3644.87 106
3645.01 117
3645.15 130
3645.29 144
3645.42 156
3645.56 165
3645.70 169
3645.84 168
3645.98 161
3646.12 151
3646.25 138
3646.39 124
3646.53 111
3646.67 99
3646.81 90
3646.95 84
3647.09 80
3647.23 78
3647.36 77
3647.50 77
3647.64 77
3647.78 76
3647.92 75
3648.06 73
3648.20 70
3648.33 68
3648.47 66
3648.61 64
3648.75 62
3648.89 61
3649.03 59
3649.17 57
3649.30 55
3649.44 53
3649.58 51
3649.72 49
3649.86 46
3650.00 43
3650.14 41
3650.27 40
3650.41 41
3650.55 45
3650.69 51
3650.83 60
3650.97 71
3651.11 81
3651.25 90
3651.38 96
3651.52 99
3651.66 100
3651.80 99
3651.94 98
3652.08 97
3652.22 96
3652.35 95
3652.49 93
3652.63 90
3652.77 87
3652.91 83
3653.05 80
3653.19 78
3653.33 78
3653.46 79
3653.60 80
3653.74 81
3653.88 82
3654.02 81
3654.16 79
3654.30 76
3654.44 73
3654.57 69
3654.71 67
3654.85 65
3654.99 65
3655.13 65
3655.27 67
3655.41 70
3655.55 71
3655.68 71
3655.82 68
3655.96 63
3656.10 57
3656.24 50
3656.38 43
3656.52 38
3656.66 34
3656.79 32
3656.93 31
3657.07 30
3657.21 28
3657.35 26
3657.49 23
3657.63 20
3657.77 16
3657.90 13
3658.04 10
3658.18 9
3658.32 9
3658.46 10
3658.60 13
3658.74 16
3658.88 20
3659.01 24
3659.15 27
3659.29 29
3659.43 29
3659.57 28
3659.71 25
3659.85 23
3659.99 20
3660.13 19
3660.26 18
3660.40 18
3660.54 19
3660.68 19
3660.82 19
3660.96 19
3661.10 18
3661.24 16
3661.37 14
3661.51 12
3661.65 10
3661.79 10
3661.93 9
3662.07 9
3662.21 10
3662.35 12
3662.49 15
3662.62 18
3662.76 22
3662.90 27
3663.04 32
3663.18 37
3663.32 40
3663.46 42
3663.60 44
3663.74 44
3663.87 44
3664.01 44
3664.15 44
3664.29 45
3664.43 46
3664.57 47
3664.71 48
3664.85 48
3664.99 47
3665.12 45
3665.26 43
3665.40 41
3665.54 40
3665.68 40
3665.82 43
3665.96 47
3666.10 52
3666.24 57
3666.38 60
3666.51 61
3666.65 60
3666.79 58
3666.93 54
3667.07 51
3667.21 49
3667.35 48
3667.49 48
3667.63 49
3667.77 50
3667.90 52
3668.04 54
3668.18 56
3668.32 57
3668.46 57
3668.60 56
3668.74 54
3668.88 51
3669.02 48
3669.15 44
3669.29 41
3669.43 37
3669.57 34
3669.71 31
3669.85 29
3669.99 30
3670.13 33
3670.27 38
3670.41 43
3670.55 48
3670.68 52
3670.82 54
3670.96 54
3671.10 52
3671.24 49
3671.38 45
3671.52 40
3671.66 35
3671.80 29
3671.94 24
3672.07 18
3672.21 13
3672.35 10
3672.49 8
3672.63 8
3672.77 10
3672.91 13
3673.05 17
3673.19 21
3673.33 25
3673.47 29
3673.60 33
3673.74 37
3673.88 42
3674.02 46
3674.16 50
3674.30 53
3674.44 53
3674.58 51
3674.72 47
3674.86 40
3675.00 33
3675.13 27
3675.27 22
3675.41 20
3675.55 21
3675.69 25
3675.83 31
3675.97 39
3676.11 47
3676.25 53
3676.39 58
3676.53 61
3676.67 61
3676.80 60
3676.94 57
3677.08 53
3677.22 50
3677.36 47
3677.50 46
3677.64 45
3677.78 44
3677.92 42
3678.06 40
3678.20 36
3678.33 31
3678.47 26
3678.61 20
3678.75 16
3678.89 12
3679.03 10
3679.17 9
3679.31 9
3679.45 9
3679.59 9
3679.73 9
3679.87 10
3680.01 12
3680.14 17
3680.28 24
3680.42 33
3680.56 44
3680.70 53
3680.84 61
3680.98 65
3681.12 66
3681.26 64
3681.40 59
3681.54 53
3681.68 48
3681.82 44
3681.95 40
3682.09 37
3682.23 33
3682.37 29
3682.51 25
3682.65 20
3682.79 17
3682.93 16
3683.07 17
3683.21 20
3683.35 24
3683.49 29
3683.63 33
3683.76 36
3683.90 38
3684.04 41
3684.18 44
3684.32 49
3684.46 56
3684.60 64
3684.74 72
3684.88 79
3685.02 83
3685.16 84
3685.30 82
3685.44 79
3685.58 74
3685.72 70
3685.85 67
3685.99 65
3686.13 63
3686.27 60
3686.41 56
3686.55 50
3686.69 42
3686.83 34
3686.97 25
3687.11 17
3687.25 11
3687.39 7
3687.53 5
3687.67 6
3687.81 8
3687.94 12
3688.08 16
3688.22 21
3688.36 25
3688.50 28
3688.64 31
3688.78 31
3688.92 31
3689.06 29
3689.20 27
3689.34 23
3689.48 19
3689.62 13
3689.76 8
3689.90 2
3690.04 0
3690.17 0
3690.31 0
3690.45 0
3690.59 0
3690.73 0
3690.87 0
3691.01 0
3691.15 0
3691.29 8
3691.43 20
3691.57 34
3691.71 48
3691.85 61
3691.99 69
3692.13 74
3692.27 74
3692.41 71
3692.54 67
3692.68 63
3692.82 61
3692.96 61
3693.10 63
3693.24 66
3693.38 70
3693.52 74
3693.66 77
3693.80 80
3693.94 82
3694.08 83
3694.22 83
3694.36 84
3694.50 84
3694.64 83
3694.78 83
3694.92 83
3695.06 82
3695.19 81
3695.33 78
3695.47 75
3695.61 71
3695.75 66
3695.89 61
3696.03 56
3696.17 53
3696.31 50
3696.45 48
3696.59 47
3696.73 46
3696.87 46
3697.01 44
3697.15 42
3697.29 40
3697.43 36
3697.57 32
3697.71 28
3697.85 24
3697.99 21
3698.12 19
3698.26 19
3698.40 21
3698.54 24
3698.68 29
3698.82 35
3698.96 42
3699.10 50
3699.24 59
3699.38 68
3699.52 77
3699.66 85
3699.80 93
3699.94 101
3700.08 109
3700.22 119
3700.36 130
3700.50 142
3700.64 154
3700.78 164
3700.92 173
3701.06 179
3701.20 181
3701.34 181
3701.47 177
3701.61 171
3701.75 164
3701.89 157
3702.03 150
3702.17 145
3702.31 140
3702.45 137
3702.59 134
3702.73 131
3702.87 128
3703.01 122
3703.15 115
3703.29 107
3703.43 98
3703.57 89
3703.71 83
3703.85 79
3703.99 78
3704.13 81
3704.27 87
3704.41 95
3704.55 104
3704.69 112
3704.83 118
3704.97 122
3705.11 123
3705.25 121
3705.39 118
3705.52 113
3705.66 108
3705.80 103
3705.94 100
3706.08 100
3706.22 102
3706.36 108
3706.50 114
3706.64 121
3706.78 126
3706.92 128
3707.06 126
3707.20 120
3707.34 112
3707.48 102
3707.62 93
3707.76 85
3707.90 79
3708.04 76
3708.18 75
3708.32 77
3708.46 80
3708.60 84
3708.74 88
3708.88 91
3709.02 93
3709.16 93
3709.30 91
3709.44 87
3709.58 83
3709.72 78
3709.86 72
3710.00 68
3710.14 64
3710.28 61
3710.42 59
3710.56 57
3710.70 57
3710.84 57
3710.97 56
3711.11 55
3711.25 54
3711.39 53
3711.53 52
3711.67 52
3711.81 53
3711.95 54
3712.09 56
3712.23 57
3712.37 57
3712.51 55
3712.65 52
3712.79 48
3712.93 45
3713.07 43
3713.21 45
3713.35 49
3713.49 55
3713.63 62
3713.77 69
3713.91 75
3714.05 79
3714.19 81
3714.33 81
3714.47 81
3714.61 81
3714.75 81
3714.89 80
3715.03 78
3715.17 76
3715.31 74
3715.45 71
3715.59 68
3715.73 66
3715.87 66
3716.01 68
3716.15 71
3716.29 75
3716.43 77
3716.57 78
3716.71 76
3716.85 71
3716.99 63
3717.13 53
3717.27 43
3717.41 33
3717.55 25
3717.69 20
3717.83 17
3717.97 16
3718.11 17
3718.25 19
3718.39 20
3718.53 21
3718.67 21
3718.81 21
3718.95 21
3719.09 22
3719.23 24
3719.37 25
3719.51 27
3719.65 28
3719.79 28
3719.93 29
3720.07 30
3720.21 32
3720.35 36
3720.49 41
3720.63 49
3720.77 57
3720.91 66
3721.05 74
3721.19 81
3721.33 86
3721.47 90
3721.61 93
3721.75 94
3721.89 95
3722.03 96
3722.17 96
3722.31 96
3722.45 97
3722.59 98
3722.73 99
3722.87 101
3723.01 103
3723.15 104
3723.29 103
3723.43 101
3723.57 98
3723.71 93
3723.85 89
3723.99 86
3724.13 84
3724.27 83
3724.41 83
3724.55 84
3724.69 87
3724.83 89
3724.97 92
3725.11 95
3725.25 98
3725.39 100
3725.53 101
3725.67 101
3725.81 101
3725.95 100
3726.09 100
3726.23 102
3726.37 105
3726.51 110
3726.65 116
3726.79 122
3726.93 127
3727.07 132
3727.21 135
3727.35 138
3727.49 140
3727.63 142
3727.77 145
3727.91 149
3728.05 153
3728.19 155
3728.33 156
3728.47 155
3728.61 150
3728.75 141
3728.89 131
3729.03 119
3729.17 108
3729.31 98
3729.45 92
3729.59 88
3729.73 86
3729.87 87
3730.01 89
3730.15 90
3730.29 91
3730.43 91
3730.57 89
3730.71 85
3730.85 79
3730.99 72
3731.13 63
3731.27 54
3731.41 47
3731.55 41
3731.69 36
3731.83 34
3731.97 34
3732.11 35
3732.25 38
3732.39 42
3732.53 47
3732.67 53
3732.82 59
3732.96 65
3733.10 70
3733.24 74
3733.38 77
3733.52 79
3733.66 80
3733.80 80
3733.94 80
3734.08 78
3734.22 76
3734.36 72
3734.50 68
3734.64 62
3734.78 57
3734.92 52
3735.06 47
3735.20 43
3735.34 40
3735.48 38
3735.62 36
3735.76 36
3735.90 37
3736.04 41
3736.18 46
3736.32 53
3736.46 62
3736.60 71
3736.74 80
3736.88 87
3737.02 92
3737.16 94
3737.30 93
3737.44 90
3737.58 86
3737.72 80
3737.86 75
3738.00 70
3738.14 67
3738.29 65
3738.43 65
3738.57 67
3738.71 69
3738.85 71
3738.99 72
3739.13 71
3739.27 66
3739.41 59
3739.55 49
3739.69 37
3739.83 24
3739.97 12
3740.11 1
3740.25 0
3740.39 0
3740.53 0
3740.67 0
3740.81 0
3740.95 0
3741.09 0
3741.23 0
3741.37 2
3741.51 6
3741.65 11
3741.79 16
3741.93 21
3742.07 27
3742.21 31
3742.36 33
3742.50 33
3742.64 30
3742.78 25
3742.92 19
3743.06 11
3743.20 3
3743.34 0
3743.48 0
3743.62 0
3743.76 0
3743.90 0
3744.04 4
3744.18 11
3744.32 18
3744.46 24
3744.60 26
3744.74 27
3744.88 25
3745.02 21
3745.16 17
3745.30 14
3745.44 12
3745.58 12
3745.73 15
3745.87 19
3746.01 25
3746.15 31
3746.29 37
3746.43 40
3746.57 42
3746.71 42
3746.85 42
3746.99 41
3747.13 40
3747.27 39
3747.41 38
3747.55 36
3747.69 33
3747.83 30
3747.97 25
3748.11 21
3748.25 17
3748.39 14
3748.53 12
3748.68 11
3748.82 11
3748.96 12
3749.10 12
3749.24 12
3749.38 12
3749.52 13
3749.66 14
3749.80 15
3749.94 17
3750.08 20
3750.22 23
3750.36 26
3750.50 29
3750.64 31
3750.78 33
3750.92 36
3751.06 38
3751.20 42
3751.35 46
3751.49 51
3751.63 56
3751.77 61
3751.91 64
3752.05 66
3752.19 67
3752.33 67
3752.47 67
3752.61 67
3752.75 69
3752.89 72
3753.03 76
3753.17 80
3753.31 86
3753.45 91
3753.59 97
3753.74 102
3753.88 106
3754.02 108
3754.16 110
3754.30 110
3754.44 110
3754.58 111
3754.72 113
3754.86 117
3755.00 122
3755.14 127
3755.28 132
3755.42 136
3755.56 138
3755.70 137
3755.84 134
3755.99 129
3756.13 124
3756.27 119
3756.41 114
3756.55 110
3756.69 107
3756.83 105
3756.97 105
3757.11 105
3757.25 104
3757.39 104
3757.53 104
3757.67 103
3757.81 102
3757.95 102
3758.10 102
3758.24 104
3758.38 108
3758.52 112
3758.66 116
3758.80 120
3758.94 124
3759.08 126
3759.22 127
3759.36 128
3759.50 129
3759.64 130
3759.78 133
3759.92 137
3760.06 141
3760.21 146
3760.35 150
3760.49 155
3760.63 158
3760.77 160
3760.91 161
3761.05 162
3761.19 163
3761.33 163
3761.47 165
3761.61 166
3761.75 169
3761.89 171
3762.04 174
3762.18 176
3762.32 177
3762.46 176
3762.60 175
3762.74 172
3762.88 168
3763.02 162
3763.16 154
3763.30 146
3763.44 136
3763.58 126
3763.72 116
3763.87 107
3764.01 99
3764.15 94
3764.29 92
3764.43 93
3764.57 97
3764.71 103
3764.85 111
3764.99 118
3765.13 124
3765.27 127
3765.41 127
3765.55 124
3765.70 119
3765.84 113
3765.98 107
3766.12 102
3766.26 98
3766.40 96
3766.54 96
3766.68 96
3766.82 95
3766.96 93
3767.10 90
3767.24 85
3767.39 79
3767.53 73
3767.67 68
3767.81 64
3767.95 62
3768.09 61
3768.23 62
3768.37 64
3768.51 66
3768.65 68
3768.79 70
3768.94 71
3769.08 71
3769.22 70
3769.36 67
3769.50 63
3769.64 58
3769.78 53
3769.92 49
3770.06 47
3770.20 46
3770.34 47
3770.49 51
3770.63 55
3770.77 61
3770.91 66
3771.05 72
3771.19 78
3771.33 85
3771.47 94
3771.61 104
3771.75 115
3771.89 126
3772.04 137
3772.18 146
3772.32 153
3772.46 157
3772.60 158
3772.74 157
3772.88 154
3773.02 149
3773.16 145
3773.30 141
3773.44 137
3773.59 133
3773.73 130
3773.87 125
3774.01 121
3774.15 117
3774.29 114
3774.43 112
3774.57 112
3774.71 115
3774.85 120
3775.00 125
3775.14 130
3775.28 134
3775.42 136
3775.56 136
3775.70 135
3775.84 132
3775.98 129
3776.12 126
3776.26 124
3776.41 122
3776.55 121
3776.69 120
3776.83 121
3776.97 122
3777.11 123
3777.25 124
3777.39 124
3777.53 123
3777.68 120
3777.82 116
3777.96 111
3778.10 107
3778.24 103
3778.38 101
3778.52 101
3778.66 102
3778.80 104
3778.94 104
3779.09 103
3779.23 101
3779.37 97
3779.51 94
3779.65 91
3779.79 89
3779.93 90
3780.07 91
3780.21 94
3780.36 97
3780.50 98
3780.64 97
3780.78 94
3780.92 88
3781.06 80
3781.20 72
3781.34 65
3781.48 60
3781.63 59
3781.77 60
3781.91 64
3782.05 69
3782.19 75
3782.33 81
3782.47 85
3782.61 87
3782.75 88
3782.90 88
3783.04 87
3783.18 87
3783.32 86
3783.46 84
3783.60 82
3783.74 80
3783.88 77
3784.02 75
3784.17 74
3784.31 75
3784.45 78
3784.59 82
3784.73 87
3784.87 92
3785.01 95
3785.15 96
3785.30 96
3785.44 94
3785.58 92
3785.72 90
3785.86 89
3786.00 86
3786.14 83
3786.28 79
3786.43 72
3786.57 64
3786.71 55
3786.85 46
3786.99 37
3787.13 30
3787.27 26
3787.41 24
3787.55 26
3787.70 30
3787.84 36
3787.98 42
3788.12 48
3788.26 52
3788.40 54
3788.54 53
3788.68 51
3788.83 49
3788.97 47
3789.11 45
3789.25 46
3789.39 49
3789.53 54
3789.67 61
3789.82 69
3789.96 76
3790.10 81
3790.24 85
3790.38 85
3790.52 81
3790.66 76
3790.80 70
3790.95 63
3791.09 57
3791.23 53
3791.37 51
3791.51 49
3791.65 48
3791.79 47
3791.93 46
3792.08 45
3792.22 45
3792.36 45
3792.50 48
3792.64 52
3792.78 58
3792.92 64
3793.07 70
3793.21 75
3793.35 78
3793.49 77
3793.63 74
3793.77 69
3793.91 64
3794.05 59
3794.20 56
3794.34 55
3794.48 57
3794.62 59
3794.76 60
3794.90 61
3795.04 60
3795.19 58
3795.33 57
3795.47 56
3795.61 57
3795.75 61
3795.89 65
3796.03 71
3796.18 77
3796.32 82
3796.46 87
3796.60 90
3796.74 93
3796.88 95
3797.02 97
3797.16 99
3797.31 101
3797.45 102
3797.59 102
3797.73 101
3797.87 100
3798.01 98
3798.15 96
3798.30 94
3798.44 91
3798.58 89
3798.72 85
3798.86 81
3799.00 76
3799.14 70
3799.29 63
3799.43 54
3799.57 46
3799.71 37
3799.85 30
3799.99 26
3800.14 25
3800.28 28
3800.42 34
3800.56 41
3800.70 49
3800.84 55
3800.98 59
3801.13 60
3801.27 59
3801.41 56
3801.55 53
3801.69 51
3801.83 50
3801.97 50
3802.12 50
3802.26 51
3802.40 52
3802.54 53
3802.68 52
3802.82 52
3802.96 52
3803.11 53
3803.25 56
3803.39 59
3803.53 63
3803.67 67
3803.81 70
3803.96 72
3804.10 72
3804.24 70
3804.38 67
3804.52 62
3804.66 57
3804.80 51
3804.95 45
3805.09 38
3805.23 31
3805.37 24
3805.51 18
3805.65 13
3805.80 10
3805.94 9
3806.08 9
3806.22 10
3806.36 12
3806.50 15
3806.65 18
3806.79 21
3806.93 26
3807.07 31
3807.21 37
3807.35 43
3807.49 50
3807.64 56
3807.78 62
3807.92 66
3808.06 68
3808.20 67
3808.34 62
3808.49 55
3808.63 45
3808.77 33
3808.91 21
3809.05 9
3809.19 0
3809.34 0
3809.48 0
3809.62 0
3809.76 0
3809.90 0
3810.04 0
3810.19 0
3810.33 1
3810.47 6
3810.61 11
3810.75 14
3810.89 18
3811.04 21
3811.18 24
3811.32 26
3811.46 28
3811.60 30
3811.74 31
3811.89 32
3812.03 34
3812.17 37
3812.31 41
3812.45 45
3812.59 49
3812.74 51
3812.88 51
3813.02 50
3813.16 47
3813.30 42
3813.44 38
3813.59 33
3813.73 30
3813.87 29
3814.01 28
3814.15 28
3814.29 29
3814.44 30
3814.58 31
3814.72 32
3814.86 33
3815.00 34
3815.15 35
3815.29 36
3815.43 38
3815.57 40
3815.71 42
3815.85 44
3816.00 46
3816.14 49
3816.28 51
3816.42 52
3816.56 52
3816.70 50
3816.85 47
3816.99 43
3817.13 38
3817.27 34
3817.41 32
3817.56 31
3817.70 33
3817.84 37
3817.98 42
3818.12 48
3818.26 54
3818.41 60
3818.55 65
3818.69 69
3818.83 74
3818.97 77
3819.12 80
3819.26 82
3819.40 82
3819.54 81
3819.68 78
3819.82 74
3819.97 70
3820.11 64
3820.25 58
3820.39 52
3820.53 46
3820.68 41
3820.82 37
3820.96 35
3821.10 34
3821.24 34
3821.38 33
3821.53 33
3821.67 32
3821.81 31
3821.95 29
3822.09 27
3822.24 25
3822.38 24
3822.52 25
3822.66 27
3822.80 32
3822.95 37
3823.09 44
3823.23 50
3823.37 54
3823.51 56
3823.65 56
3823.80 54
3823.94 51
3824.08 48
3824.22 46
3824.36 46
3824.51 48
3824.65 50
3824.79 54
3824.93 58
3825.07 61
3825.22 65
3825.36 69
3825.50 73
3825.64 79
3825.78 86
3825.93 94
3826.07 103
3826.21 110
3826.35 116
3826.49 119
3826.64 121
3826.78 121
3826.92 120
3827.06 120
3827.20 122
3827.35 125
3827.49 130
3827.63 134
3827.77 136
3827.91 135
3828.06 131
3828.20 124
3828.34 115
3828.48 107
3828.62 100
3828.77 97
3828.91 98
3829.05 101
3829.19 105
3829.33 110
3829.48 114
3829.62 116
3829.76 116
3829.90 116
3830.04 116
3830.19 116
3830.33 118
3830.47 121
3830.61 125
3830.75 129
3830.90 132
3831.04 133
3831.18 132
3831.32 127
3831.46 120
3831.61 111
3831.75 102
3831.89 94
3832.03 88
3832.17 86
3832.32 86
3832.46 88
3832.60 91
3832.74 94
3832.88 95
3833.03 95
3833.17 94
3833.31 91
3833.45 88
3833.59 83
3833.74 78
3833.88 72
3834.02 66
3834.16 59
3834.31 54
3834.45 49
3834.59 46
3834.73 46
3834.87 47
3835.02 50
3835.16 55
3835.30 60
3835.44 65
3835.58 69
3835.73 72
3835.87 73
3836.01 72
3836.15 70
3836.29 67
3836.44 64
3836.58 63
3836.72 63
3836.86 64
3837.01 65
3837.15 67
3837.29 67
3837.43 65
3837.57 61
3837.72 54
3837.86 46
3838.00 39
3838.14 32
3838.28 28
3838.43 25
3838.57 25
3838.71 27
3838.85 30
3839.00 34
3839.14 37
3839.28 40
3839.42 44
3839.56 47
3839.71 50
3839.85 54
3839.99 58
3840.13 64
3840.28 71
3840.42 81
3840.56 93
3840.70 107
3840.84 123
3840.99 139
3841.13 153
3841.27 164
3841.41 171
3841.56 171
3841.70 166
3841.84 157
3841.98 145
3842.12 133
3842.27 121
3842.41 111
3842.55 104
3842.69 100
3842.84 99
3842.98 101
3843.12 106
3843.26 113
3843.40 122
3843.55 129
3843.69 135
3843.83 138
3843.97 137
3844.12 132
3844.26 124
3844.40 114
3844.54 103
3844.69 92
3844.83 83
3844.97 74
3845.11 67
3845.25 61
3845.40 56
3845.54 51
3845.68 48
3845.82 44
3845.97 42
3846.11 41
3846.25 42
3846.39 44
3846.54 47
3846.68 52
3846.82 57
3846.96 63
3847.10 69
3847.25 75
3847.39 79
3847.53 82
3847.67 84
3847.82 85
3847.96 83
3848.10 80
3848.24 76
3848.39 69
3848.53 61
3848.67 53
3848.81 44
3848.96 37
3849.10 31
3849.24 28
3849.38 26
3849.52 27
3849.67 27
3849.81 28
3849.95 29
3850.09 29
3850.24 31
3850.38 34
3850.52 39
3850.66 47
3850.81 56
3850.95 65
3851.09 73
3851.23 79
3851.38 81
3851.52 80
3851.66 76
3851.80 70
3851.95 63
3852.09 56
3852.23 50
3852.37 46
3852.52 42
3852.66 41
3852.80 40
3852.94 41
3853.09 42
3853.23 44
3853.37 45
3853.51 47
3853.66 48
3853.80 49
3853.94 51
3854.08 53
3854.23 57
3854.37 61
3854.51 67
3854.65 72
3854.79 76
3854.94 81
3855.08 84
3855.22 86
3855.36 87
3855.51 87
3855.65 86
3855.79 84
3855.93 80
3856.08 74
3856.22 68
3856.36 61
3856.50 54
3856.65 47
3856.79 42
3856.93 38
3857.08 37
3857.22 38
3857.36 41
3857.50 45
3857.65 50
3857.79 55
3857.93 60
3858.07 65
3858.22 70
3858.36 72
3858.50 73
3858.64 72
3858.79 68
3858.93 62
3859.07 55
3859.21 49
3859.36 44
3859.50 40
3859.64 39
3859.78 39
3859.93 40
3860.07 42
3860.21 44
3860.35 46
3860.50 47
3860.64 48
3860.78 47
3860.92 44
3861.07 41
3861.21 37
3861.35 34
3861.49 32
3861.64 31
3861.78 32
3861.92 35
3862.06 38
3862.21 43
3862.35 47
3862.49 50
3862.64 53
3862.78 54
3862.92 55
3863.06 53
3863.21 51
3863.35 49
3863.49 47
3863.63 45
3863.78 44
3863.92 43
3864.06 43
3864.20 43
3864.35 41
3864.49 38
3864.63 34
3864.78 28
3864.92 22
3865.06 17
3865.20 12
3865.35 10
3865.49 9
3865.63 11
3865.77 14
3865.92 19
3866.06 25
3866.20 31
3866.34 36
3866.49 40
3866.63 42
3866.77 43
3866.92 42
3867.06 40
3867.20 38
3867.34 36
3867.49 35
3867.63 34
3867.77 33
3867.91 33
3868.06 33
3868.20 33
3868.34 33
3868.49 33
3868.63 33
3868.77 32
3868.91 32
3869.06 32
3869.20 32
3869.34 33
3869.48 36
3869.63 39
3869.77 42
3869.91 45
3870.06 46
3870.20 44
3870.34 40
3870.48 33
3870.63 26
3870.77 18
3870.91 10
3871.05 4
3871.20 1
3871.34 0
3871.48 1
3871.63 6
3871.77 12
3871.91 20
3872.05 28
3872.20 37
3872.34 45
3872.48 52
3872.63 57
3872.77 61
3872.91 64
3873.05 67
3873.20 68
3873.34 70
3873.48 71
3873.63 71
3873.77 70
3873.91 67
3874.05 62
3874.20 57
3874.34 52
3874.48 47
3874.63 43
3874.77 40
3874.91 40
3875.05 39
3875.20 39
3875.34 37
3875.48 35
3875.63 31
3875.77 27
3875.91 23
3876.05 20
3876.20 18
3876.34 17
3876.48 17
3876.63 17
3876.77 17
3876.91 17
3877.05 17
3877.20 18
3877.34 19
3877.48 21
3877.63 24
3877.77 28
3877.91 33
3878.05 36
3878.20 38
3878.34 39
3878.48 38
3878.63 35
3878.77 30
3878.91 25
3879.05 20
3879.20 15
3879.34 12
3879.48 10
3879.63 10
3879.77 12
3879.91 15
3880.06 18
3880.20 20
3880.34 22
3880.48 22
3880.63 21
3880.77 20
3880.91 17
3881.06 14
3881.20 9
3881.34 4
3881.49 0
3881.63 0
3881.77 0
3881.91 0
3882.06 0
3882.20 0
3882.34 0
3882.49 0
3882.63 2
3882.77 10
3882.91 17
3883.06 24
3883.20 31
3883.34 37
3883.49 42
3883.63 46
3883.77 49
3883.92 52
3884.06 56
3884.20 62
3884.35 71
3884.49 81
3884.63 94
3884.77 108
3884.92 123
3885.06 138
3885.20 150
3885.35 161
3885.49 169
3885.63 176
3885.78 180
3885.92 182
3886.06 182
3886.20 181
3886.35 178
3886.49 174
3886.63 171
3886.78 168
3886.92 166
3887.06 167
3887.21 171
3887.35 176
3887.49 185
3887.64 195
3887.78 207
3887.92 219
3888.06 231
3888.21 241
3888.35 249
3888.49 255
3888.64 259
3888.78 261
3888.92 262
3889.07 262
3889.21 263
3889.35 265
3889.50 268
3889.64 272
3889.78 276
3889.93 280
3890.07 283
3890.21 284
3890.35 284
3890.50 282
3890.64 280
3890.78 276
3890.93 271
3891.07 265
3891.21 256
3891.36 246
3891.50 234
3891.64 223
3891.79 212
3891.93 203
3892.07 197
3892.22 194
3892.36 193
3892.50 192
3892.65 191
3892.79 188
3892.93 185
3893.07 181
3893.22 177
3893.36 173
3893.50 170
3893.65 167
3893.79 164
3893.93 161
3894.08 160
3894.22 158
3894.36 159
3894.51 160
3894.65 163
3894.79 165
3894.94 167
3895.08 168
3895.22 167
3895.37 165
3895.51 161
3895.65 156
3895.80 151
3895.94 145
3896.08 137
3896.23 129
3896.37 119
3896.51 108
3896.66 97
3896.80 86
3896.94 76
3897.08 67
3897.23 61
3897.37 56
3897.51 52
3897.66 50
3897.80 48
3897.94 48
3898.09 48
3898.23 51
3898.37 55
3898.52 61
3898.66 69
3898.80 78
3898.95 87
3899.09 96
3899.23 104
3899.38 111
3899.52 117
3899.66 121
3899.81 123
3899.95 124
3900.09 123
3900.24 120
3900.38 116
3900.52 111
3900.67 107
3900.81 103
3900.95 101
3901.10 99
3901.24 98
3901.38 96
3901.53 93
3901.67 88
3901.81 82
3901.96 75
3902.10 68
3902.24 62
3902.39 57
3902.53 54
3902.67 53
3902.82 52
3902.96 52
3903.10 54
3903.25 56
3903.39 59
3903.53 64
3903.68 69
3903.82 75
3903.96 79
3904.11 82
3904.25 83
3904.39 82
3904.54 80
3904.68 79
3904.82 79
3904.97 79
3905.11 81
3905.26 84
3905.40 88
3905.54 92
3905.69 96
3905.83 100
3905.97 104
3906.12 107
3906.26 108
3906.40 106
3906.55 100
3906.69 92
3906.83 82
3906.98 70
3907.12 60
3907.26 52
3907.41 46
3907.55 43
3907.69 42
3907.84 43
3907.98 46
3908.12 50
3908.27 54
3908.41 61
3908.55 68
3908.70 77
3908.84 86
3908.98 94
3909.13 102
3909.27 107
3909.42 110
3909.56 112
3909.70 111
3909.85 110
3909.99 109
3910.13 107
3910.28 105
3910.42 101
3910.56 96
3910.71 89
3910.85 80
3910.99 70
3911.14 61
3911.28 54
3911.42 49
3911.57 49
3911.71 51
3911.85 56
3912.00 62
3912.14 68
3912.29 73
3912.43 76
3912.57 78
3912.72 79
3912.86 79
3913.00 79
3913.15 79
3913.29 79
3913.43 79
3913.58 78
3913.72 76
3913.86 74
3914.01 70
3914.15 66
3914.30 62
3914.44 59
3914.58 58
3914.73 57
3914.87 58
3915.01 58
3915.16 59
3915.30 60
3915.44 59
3915.59 58
3915.73 57
3915.87 55
3916.02 52
3916.16 48
3916.31 42
3916.45 33
3916.59 22
3916.74 10
3916.88 0
3917.02 0
3917.17 0
3917.31 0
3917.45 0
3917.60 0
3917.74 0
3917.89 0
3918.03 2
3918.17 9
3918.32 15
3918.46 22
3918.60 30
3918.75 36
3918.89 42
3919.03 46
3919.18 46
3919.32 44
3919.47 40
3919.61 34
3919.75 28
3919.90 23
3920.04 20
3920.18 20
3920.33 21
3920.47 25
3920.62 29
3920.76 34
3920.90 37
3921.05 41
3921.19 44
3921.33 46
3921.48 49
3921.62 52
3921.76 55
3921.91 58
3922.05 61
3922.20 64
3922.34 68
3922.48 73
3922.63 78
3922.77 83
3922.91 89
3923.06 93
3923.20 95
3923.35 95
3923.49 92
3923.63 87
3923.78 80
3923.92 74
3924.06 68
3924.21 63
3924.35 58
3924.50 54
3924.64 51
3924.78 47
3924.93 42
3925.07 38
3925.21 35
3925.36 32
3925.50 29
3925.65 27
3925.79 25
3925.93 23
3926.08 20
3926.22 17
3926.37 16
3926.51 15
3926.65 17
3926.80 21
3926.94 26
3927.08 34
3927.23 42
3927.37 50
3927.52 57
3927.66 65
3927.80 70
3927.95 75
3928.09 77
3928.23 77
3928.38 75
3928.52 71
3928.67 65
3928.81 59
3928.95 53
3929.10 48
3929.24 45
3929.39 45
3929.53 47
3929.67 49
3929.82 52
3929.96 55
3930.10 57
3930.25 59
3930.39 63
3930.54 67
3930.68 74
3930.82 83
3930.97 94
3931.11 104
3931.26 114
3931.40 122
3931.54 128
3931.69 132
3931.83 132
3931.98 131
3932.12 127
3932.26 123
3932.41 120
3932.55 117
3932.69 116
3932.84 117
3932.98 119
3933.13 123
3933.27 128
3933.41 134
3933.56 141
3933.70 149
3933.85 157
3933.99 165
3934.13 171
3934.28 176
3934.42 180
3934.57 181
3934.71 182
3934.85 182
3935.00 181
3935.14 179
3935.29 176
3935.43 172
3935.57 167
3935.72 162
3935.86 158
3936.01 157
3936.15 159
3936.29 164
3936.44 173
3936.58 184
3936.73 196
3936.87 208
3937.01 217
3937.16 224
3937.30 227
3937.45 228
3937.59 226
3937.73 224
3937.88 221
3938.02 218
3938.17 217
3938.31 217
3938.45 217
3938.60 217
3938.74 217
3938.89 216
3939.03 214
3939.17 210
3939.32 205
3939.46 198
3939.61 192
3939.75 186
3939.89 182
3940.04 180
3940.18 181
3940.33 185
3940.47 190
3940.61 194
3940.76 196
3940.90 195
3941.05 192
3941.19 186
3941.33 178
3941.48 171
3941.62 164
3941.77 159
3941.91 155
3942.05 153
3942.20 151
3942.34 151
3942.49 151
3942.63 151
3942.78 150
3942.92 149
3943.06 146
3943.21 144
3943.35 141
3943.50 139
3943.64 138
3943.78 138
3943.93 139
3944.07 140
3944.22 141
3944.36 140
3944.50 138
3944.65 135
3944.79 132
3944.94 130
3945.08 129
3945.23 130
3945.37 132
3945.51 135
3945.66 137
3945.80 139
3945.95 140
3946.09 143
3946.23 146
3946.38 152
3946.52 161
3946.67 172
3946.81 185
3946.96 198
3947.10 210
3947.24 222
3947.39 232
3947.53 241
3947.68 250
3947.82 258
3947.96 267
3948.11 276
3948.25 287
3948.40 298
3948.54 312
3948.69 327
3948.83 345
3948.97 365
3949.12 388
3949.26 414
3949.41 443
3949.55 474
3949.70 509
3949.84 544
3949.98 580
3950.13 616
3950.27 652
3950.42 687
3950.56 723
3950.70 760
3950.85 798
3950.99 837
3951.14 877
3951.28 915
3951.43 953
3951.57 986
3951.71 1016
3951.86 1042
3952.00 1061
3952.15 1075
3952.29 1084
3952.44 1088
3952.58 1090
3952.72 1091
3952.87 1094
3953.01 1100
3953.16 1109
3953.30 1121
3953.45 1133
3953.59 1142
3953.73 1146
3953.88 1142
3954.02 1132
3954.17 1115
3954.31 1096
3954.46 1076
3954.60 1057
3954.74 1040
3954.89 1023
3955.03 1005
3955.18 983
3955.32 957
3955.47 926
3955.61 890
3955.75 851
3955.90 812
3956.04 776
3956.19 742
3956.33 713
3956.48 687
3956.62 663
3956.77 638
3956.91 612
3957.05 584
3957.20 556
3957.34 528
3957.49 501
3957.63 476
3957.78 454
3957.92 434
3958.06 416
3958.21 398
3958.35 382
3958.50 366
3958.64 352
3958.79 339
3958.93 328
3959.08 318
3959.22 308
3959.36 300
3959.51 291
3959.65 280
3959.80 269
3959.94 257
3960.09 245
3960.23 232
3960.38 220
3960.52 209
3960.66 200
3960.81 191
3960.95 185
3961.10 178
3961.24 173
3961.39 167
3961.53 160
3961.67 153
3961.82 145
3961.96 136
3962.11 128
3962.25 120
3962.40 116
3962.54 113
3962.69 114
3962.83 117
3962.98 122
3963.12 128
3963.26 133
3963.41 135
3963.55 135
3963.70 130
3963.84 123
3963.99 112
3964.13 100
3964.28 88
3964.42 76
3964.56 65
3964.71 56
3964.85 49
3965.00 45
3965.14 42
3965.29 42
3965.43 42
3965.58 44
3965.72 48
3965.86 52
3966.01 57
3966.15 62
3966.30 65
3966.44 68
3966.59 69
3966.73 70
3966.88 72
3967.02 75
3967.17 80
3967.31 86
3967.45 94
3967.60 102
3967.74 108
3967.89 113
3968.03 116
3968.18 116
3968.32 115
3968.47 113
3968.61 110
3968.76 106
3968.90 101
3969.05 95
3969.19 88
3969.33 80
3969.48 73
3969.62 67
3969.77 62
3969.91 59
3970.06 57
3970.20 55
3970.35 54
3970.49 52
3970.64 51
3970.78 50
3970.92 49
3971.07 49
3971.21 49
3971.36 50
3971.50 52
3971.65 54
3971.79 57
3971.94 60
3972.08 63
3972.23 65
3972.37 66
3972.52 65
3972.66 62
3972.80 58
3972.95 53
3973.09 49
3973.24 45
3973.38 42
3973.53 40
3973.67 38
3973.82 36
3973.96 32
3974.11 27
3974.25 22
3974.40 17
3974.54 12
3974.69 8
3974.83 6
3974.97 6
3975.12 8
3975.26 13
3975.41 21
3975.55 31
3975.70 41
3975.84 50
3975.99 59
3976.13 64
3976.28 66
3976.42 65
3976.57 62
3976.71 58
3976.86 54
3977.00 51
3977.15 49
3977.29 49
3977.44 49
3977.58 51
3977.72 52
3977.87 52
3978.01 52
3978.16 51
3978.30 48
3978.45 45
3978.59 42
3978.74 39
3978.88 38
3979.03 37
3979.17 37
3979.32 38
3979.46 39
3979.61 39
3979.75 39
3979.90 38
3980.04 37
3980.19 36
3980.33 36
3980.47 37
3980.62 38
3980.76 38
3980.91 38
3981.05 38
3981.20 37
3981.34 36
3981.49 36
3981.63 37
3981.78 40
3981.92 44
3982.07 50
3982.21 56
3982.36 63
3982.50 70
3982.65 76
3982.79 81
3982.94 84
3983.08 87
3983.23 87
3983.37 85
3983.52 82
3983.66 77
3983.81 71
3983.95 64
3984.10 58
3984.24 52
3984.39 47
3984.53 42
3984.67 38
3984.82 34
3984.96 30
3985.11 27
3985.25 24
3985.40 22
3985.54 22
3985.69 22
3985.83 24
3985.98 27
3986.12 31
3986.27 36
3986.41 40
3986.56 44
3986.70 48
3986.85 51
3986.99 53
3987.14 55
3987.28 57
3987.43 59
3987.57 60
3987.72 62
3987.86 64
3988.01 66
3988.15 68
3988.30 71
3988.44 74
3988.59 76
3988.73 78
3988.88 78
3989.02 76
3989.17 73
3989.31 70
3989.46 66
3989.60 62
3989.75 59
3989.89 58
3990.04 58
3990.18 61
3990.33 65
3990.47 70
3990.62 75
3990.76 80
3990.91 84
3991.05 85
3991.20 85
3991.34 82
3991.49 78
3991.63 72
3991.78 66
3991.92 60
3992.07 56
3992.21 53
3992.36 51
3992.50 50
3992.65 49
3992.79 47
3992.94 43
3993.08 37
3993.23 29
3993.37 20
3993.52 11
3993.66 3
3993.81 0
3993.95 0
3994.10 0
3994.24 0
3994.39 0
3994.53 0
3994.68 0
3994.82 0
3994.97 2
3995.11 9
3995.26 17
3995.40 23
3995.55 29
3995.69 32
3995.84 33
3995.98 32
3996.13 30
3996.27 27
3996.42 25
3996.56 22
3996.71 20
3996.85 19
3997.00 17
3997.14 17
3997.29 16
3997.43 16
3997.58 17
3997.72 18
3997.87 19
3998.01 21
3998.16 22
3998.30 22
3998.45 22
3998.59 21
3998.74 19
3998.88 17
3999.03 14
3999.17 11
3999.32 9
3999.46 7
3999.61 5
3999.76 5
3999.90 5
4000.05 7
4000.19 10
4000.34 14
4000.48 19
4000.63 24
4000.77 29
4000.92 33
4001.06 36
4001.21 37
4001.35 37
4001.50 35
4001.64 32
4001.79 29
4001.93 25
4002.08 22
4002.22 20
4002.37 19
4002.51 20
4002.66 22
4002.80 24
4002.95 26
4003.09 26
4003.24 24
4003.38 21
4003.53 18
4003.67 13
4003.82 10
4003.97 6
4004.11 3
4004.26 1
4004.40 0
4004.55 0
4004.69 0
4004.84 0
4004.98 0
4005.13 0
4005.27 0
4005.42 0
4005.56 0
4005.71 4
4005.85 10
4006.00 17
4006.14 27
4006.29 37
4006.43 48
4006.58 59
4006.72 70
4006.87 79
4007.02 87
4007.16 92
4007.31 95
4007.45 95
4007.60 93
4007.74 91
4007.89 88
4008.03 85
4008.18 83
4008.32 81
4008.47 77
4008.61 71
4008.76 64
4008.90 55
4009.05 45
4009.19 37
4009.34 32
4009.49 31
4009.63 34
4009.78 41
4009.92 49
4010.07 57
4010.21 64
4010.36 71
4010.50 76
4010.65 81
4010.79 86
4010.94 92
4011.08 98
4011.23 105
4011.37 111
4011.52 116
4011.67 118
4011.81 118
4011.96 116
4012.10 113
4012.25 110
4012.39 107
4012.54 104
4012.68 101
4012.83 98
4012.97 95
4013.12 93
4013.26 90
4013.41 87
4013.56 84
4013.70 82
4013.85 79
4013.99 78
4014.14 78
4014.28 79
4014.43 82
4014.57 87
4014.72 93
4014.86 101
4015.01 110
4015.15 117
4015.30 124
4015.45 130
4015.59 133
4015.74 134
4015.88 135
4016.03 135
4016.17 135
4016.32 137
4016.46 140
4016.61 145
4016.75 150
4016.90 154
4017.05 156
4017.19 155
4017.34 151
4017.48 145
4017.63 138
4017.77 131
4017.92 126
4018.06 124
4018.21 125
4018.35 127
4018.50 130
4018.65 133
4018.79 134
4018.94 134
4019.08 130
4019.23 123
4019.37 113
4019.52 102
4019.66 89
4019.81 77
4019.95 65
4020.10 55
4020.25 47
4020.39 40
4020.54 35
4020.68 31
4020.83 29
4020.97 27
4021.12 27
4021.26 28
4021.41 30
4021.56 33
4021.70 38
4021.85 44
4021.99 50
4022.14 56
4022.28 62
4022.43 68
4022.57 72
4022.72 73
4022.87 73
4023.01 69
4023.16 62
4023.30 52
4023.45 41
4023.59 30
4023.74 20
4023.88 12
4024.03 7
4024.18 4
4024.32 5
4024.47 8
4024.61 13
4024.76 20
4024.90 28
4025.05 36
4025.19 43
4025.34 48
4025.49 50
4025.63 49
4025.78 45
4025.92 39
4026.07 31
4026.21 25
4026.36 20
4026.51 18
4026.65 19
4026.80 23
4026.94 29
4027.09 36
4027.23 42
4027.38 48
4027.52 52
4027.67 54
4027.82 54
4027.96 52
4028.11 48
4028.25 43
4028.40 37
4028.54 31
4028.69 25
4028.84 19
4028.98 14
4029.13 10
4029.27 5
4029.42 2
4029.56 0
4029.71 0
4029.86 0
4030.00 0
4030.15 5
4030.29 11
4030.44 18
4030.58 25
4030.73 31
4030.87 36
4031.02 39
4031.17 41
4031.31 42
4031.46 43
4031.60 45
4031.75 47
4031.89 51
4032.04 56
4032.19 61
4032.33 68
4032.48 74
4032.62 81
4032.77 87
4032.92 92
4033.06 96
4033.21 98
4033.35 98
4033.50 98
4033.64 96
4033.79 93
4033.94 91
4034.08 88
4034.23 86
4034.37 84
4034.52 81
4034.66 79
4034.81 75
4034.96 71
4035.10 67
4035.25 63
4035.39 60
4035.54 57
4035.68 54
4035.83 51
4035.98 47
4036.12 43
4036.27 39
4036.41 36
4036.56 35
4036.71 36
4036.85 40
4037.00 47
4037.14 55
4037.29 63
4037.43 69
4037.58 73
4037.73 74
4037.87 73
4038.02 70
4038.16 67
4038.31 66
4038.45 66
4038.60 68
4038.75 70
4038.89 72
4039.04 73
4039.18 71
4039.33 67
4039.48 61
4039.62 53
4039.77 46
4039.91 41
4040.06 39
4040.21 39
4040.35 40
4040.50 43
4040.64 43
4040.79 41
4040.93 35
4041.08 26
4041.23 16
4041.37 5
4041.52 0
4041.66 0
4041.81 0
4041.96 0
4042.10 1
4042.25 8
4042.39 14
4042.54 19
4042.69 21
4042.83 22
4042.98 21
4043.12 20
4043.27 19
4043.42 17
4043.56 15
4043.71 11
4043.85 6
4044.00 0
4044.14 0
4044.29 0
4044.44 0
4044.58 0
4044.73 0
4044.87 0
4045.02 0
4045.17 3
4045.31 8
4045.46 12
4045.60 15
4045.75 16
4045.90 16
4046.04 16
4046.19 16
4046.33 16
4046.48 16
4046.63 16
4046.77 16
4046.92 15
4047.06 13
4047.21 11
4047.36 9
4047.50 8
4047.65 9
4047.79 11
4047.94 15
4048.09 20
4048.23 27
4048.38 34
4048.52 39
4048.67 44
4048.82 46
4048.96 47
4049.11 47
4049.25 46
4049.40 45
4049.55 45
4049.69 46
4049.84 49
4049.98 51
4050.13 54
4050.28 56
4050.42 57
4050.57 55
4050.71 52
4050.86 47
4051.01 41
4051.15 34
4051.30 27
4051.45 19
4051.59 13
4051.74 8
4051.88 4
4052.03 1
4052.18 1
4052.32 3
4052.47 6
4052.61 10
4052.76 15
4052.91 20
4053.05 24
4053.20 27
4053.34 28
4053.49 29
4053.64 29
4053.78 28
4053.93 26
4054.07 25
4054.22 23
4054.37 21
4054.51 20
4054.66 19
4054.81 20
4054.95 21
4055.10 23
4055.24 26
4055.39 28
4055.54 30
4055.68 31
4055.83 32
4055.97 34
4056.12 35
4056.27 38
4056.41 41
4056.56 46
4056.71 51
4056.85 56
4057.00 62
4057.14 67
4057.29 72
4057.44 75
4057.58 76
4057.73 74
4057.87 69
4058.02 61
4058.17 51
4058.31 39
4058.46 29
4058.61 19
4058.75 11
4058.90 5
4059.04 0
4059.19 0
4059.34 0
4059.48 0
4059.63 0
4059.78 3
4059.92 10
4060.07 18
4060.21 27
4060.36 36
4060.51 43
4060.65 48
4060.80 50
4060.95 50
4061.09 48
4061.24 44
4061.38 38
4061.53 30
4061.68 22
4061.82 14
4061.97 6
4062.12 1
4062.26 0
4062.41 0
4062.55 1
4062.70 5
4062.85 10
4062.99 15
4063.14 20
4063.29 23
4063.43 25
4063.58 26
4063.72 27
4063.87 27
4064.02 27
4064.16 27
4064.31 27
4064.46 27
4064.60 26
4064.75 26
4064.90 26
4065.04 26
4065.19 27
4065.33 29
4065.48 31
4065.63 34
4065.77 36
4065.92 37
4066.07 36
4066.21 34
4066.36 30
4066.50 23
4066.65 16
4066.80 8
4066.94 0
4067.09 0
4067.24 0
4067.38 0
4067.53 0
4067.68 0
4067.82 0
4067.97 0
4068.11 0
4068.26 6
4068.41 11
4068.55 16
4068.70 20
4068.85 24
4068.99 27
4069.14 30
4069.29 34
4069.43 38
4069.58 42
4069.72 47
4069.87 53
4070.02 59
4070.16 66
4070.31 73
4070.46 79
4070.60 83
4070.75 85
4070.90 85
4071.04 81
4071.19 76
4071.34 69
4071.48 62
4071.63 56
4071.77 52
4071.92 48
4072.07 45
4072.21 43
4072.36 42
4072.51 41
4072.65 43
4072.80 47
4072.95 53
4073.09 61
4073.24 70
4073.39 80
4073.53 88
4073.68 94
4073.83 96
4073.97 96
4074.12 92
4074.26 86
4074.41 79
4074.56 72
4074.70 67
4074.85 63
4075.00 63
4075.14 65
4075.29 70
4075.44 77
4075.58 86
4075.73 94
4075.88 101
4076.02 106
4076.17 109
4076.32 111
4076.46 111
4076.61 111
4076.76 111
4076.90 112
4077.05 114
4077.19 118
4077.34 122
4077.49 127
4077.63 132
4077.78 138
4077.93 144
4078.07 150
4078.22 158
4078.37 167
4078.51 175
4078.66 183
4078.81 188
4078.95 191
4079.10 191
4079.25 187
4079.39 181
4079.54 172
4079.69 163
4079.83 153
4079.98 145
4080.13 139
4080.27 136
4080.42 136
4080.57 138
4080.71 140
4080.86 142
4081.01 142
4081.15 138
4081.30 132
4081.45 121
4081.59 109
4081.74 95
4081.89 82
4082.03 71
4082.18 62
4082.33 57
4082.47 54
4082.62 54
4082.77 57
4082.91 61
4083.06 66
4083.21 71
4083.35 76
4083.50 80
4083.65 82
4083.79 84
4083.94 84
4084.09 85
4084.23 85
4084.38 85
4084.53 84
4084.67 83
4084.82 80
4084.97 76
4085.11 70
4085.26 63
4085.41 56
4085.55 50
4085.70 46
4085.85 45
4085.99 46
4086.14 49
4086.29 54
4086.43 61
4086.58 68
4086.73 74
4086.87 80
4087.02 85
4087.17 88
4087.31 89
4087.46 87
4087.61 84
4087.75 79
4087.90 74
4088.05 69
4088.19 65
4088.34 62
4088.49 62
4088.63 63
4088.78 65
4088.93 67
4089.07 68
4089.22 68
4089.37 66
4089.51 63
4089.66 58
4089.81 53
4089.95 48
4090.10 45
4090.25 42
4090.39 40
4090.54 40
4090.69 39
4090.83 39
4090.98 38
4091.13 38
4091.27 37
4091.42 37
4091.57 38
4091.72 40
4091.86 44
4092.01 48
4092.16 53
4092.30 58
4092.45 64
4092.60 69
4092.74 74
4092.89 79
4093.04 82
4093.18 85
4093.33 85
4093.48 83
4093.62 78
4093.77 73
4093.92 67
4094.06 62
4094.21 59
4094.36 59
4094.50 63
4094.65 70
4094.80 79
4094.95 89
4095.09 99
4095.24 106
4095.39 110
4095.53 110
4095.68 106
4095.83 100
4095.97 93
4096.12 87
4096.27 82
4096.41 82
4096.56 84
4096.71 89
4096.85 96
4097.00 102
4097.15 108
4097.30 112
4097.44 115
4097.59 116
4097.74 116
4097.88 115
4098.03 113
4098.18 111
4098.32 108
4098.47 103
4098.62 97
4098.76 90
4098.91 83
4099.06 76
4099.21 70
4099.35 64
4099.50 59
4099.65 54
4099.79 51
4099.94 48
4100.09 45
4100.23 43
4100.38 42
4100.53 42
4100.67 42
4100.82 44
4100.97 46
4101.12 50
4101.26 54
4101.41 59
4101.56 64
4101.70 70
4101.85 75
4102.00 78
4102.14 79
4102.29 78
4102.44 73
4102.59 67
4102.73 59
4102.88 51
4103.03 44
4103.17 39
4103.32 34
4103.47 31
4103.61 29
4103.76 27
4103.91 26
4104.06 24
4104.20 23
4104.35 23
4104.50 23
4104.64 24
4104.79 25
4104.94 27
4105.08 29
4105.23 31
4105.38 33
4105.53 34
4105.67 35
4105.82 35
4105.97 35
4106.11 35
4106.26 36
4106.41 38
4106.56 40
4106.70 43
4106.85 46
4107.00 48
4107.14 49
4107.29 49
4107.44 50
4107.58 51
4107.73 54
4107.88 57
4108.03 61
4108.17 65
4108.32 69
4108.47 72
4108.61 75
4108.76 76
4108.91 77
4109.06 78
4109.20 79
4109.35 80
4109.50 82
4109.64 84
4109.79 87
4109.94 90
4110.09 92
4110.23 94
4110.38 95
4110.53 95
4110.67 95
4110.82 95
4110.97 94
4111.12 92
4111.26 90
4111.41 88
4111.56 86
4111.70 83
4111.85 80
4112.00 78
4112.15 76
4112.29 74
4112.44 72
4112.59 70
4112.73 69
4112.88 68
4113.03 67
4113.18 67
4113.32 69
4113.47 72
4113.62 77
4113.76 84
4113.91 92
4114.06 100
4114.21 108
4114.35 114
4114.50 118
4114.65 119
4114.79 119
4114.94 118
4115.09 116
4115.24 114
4115.38 112
4115.53 110
4115.68 107
4115.83 102
4115.97 96
4116.12 88
4116.27 77
4116.41 67
4116.56 57
4116.71 48
4116.86 42
4117.00 38
4117.15 37
4117.30 38
4117.45 41
4117.59 45
4117.74 49
4117.89 53
4118.03 56
4118.18 57
4118.33 56
4118.48 53
4118.62 49
4118.77 44
4118.92 41
4119.07 39
4119.21 38
4119.36 39
4119.51 39
4119.65 39
4119.80 38
4119.95 36
4120.10 33
4120.24 32
4120.39 32
4120.54 35
4120.69 40
4120.83 47
4120.98 53
4121.13 59
4121.27 65
4121.42 69
4121.57 72
4121.72 75
4121.86 76
4122.01 75
4122.16 71
4122.31 66
4122.45 58
4122.60 50
4122.75 42
4122.90 36
4123.04 32
4123.19 30
4123.34 30
4123.49 32
4123.63 33
4123.78 35
4123.93 35
4124.07 34
4124.22 32
4124.37 30
4124.52 26
4124.66 22
4124.81 18
4124.96 15
4125.11 13
4125.25 13
4125.40 15
4125.55 19
4125.70 23
4125.84 29
4125.99 35
4126.14 40
4126.29 45
4126.43 50
4126.58 53
4126.73 57
4126.88 60
4127.02 63
4127.17 65
4127.32 66
4127.46 66
4127.61 64
4127.76 59
4127.91 54
4128.05 47
4128.20 41
4128.35 36
4128.50 34
4128.64 33
4128.79 35
4128.94 39
4129.09 43
4129.23 48
4129.38 52
4129.53 55
4129.68 57
4129.82 58
4129.97 59
4130.12 60
4130.27 60
4130.41 61
4130.56 62
4130.71 62
4130.86 63
4131.00 63
4131.15 62
4131.30 61
4131.45 59
4131.59 58
4131.74 58
4131.89 59
4132.04 61
4132.18 64
4132.33 68
4132.48 71
4132.63 75
4132.77 77
4132.92 78
4133.07 79
4133.22 78
4133.36 76
4133.51 74
4133.66 72
4133.81 71
4133.95 71
4134.10 71
4134.25 73
4134.40 76
4134.55 79
4134.69 81
4134.84 80
4134.99 76
4135.14 69
4135.28 59
4135.43 48
4135.58 37
4135.73 28
4135.87 22
4136.02 19
4136.17 18
4136.32 18
4136.46 18
4136.61 18
4136.76 17
4136.91 15
4137.05 12
4137.20 10
4137.35 8
4137.50 8
4137.64 8
4137.79 10
4137.94 12
4138.09 15
4138.24 18
4138.38 21
4138.53 23
4138.68 24
4138.83 24
4138.97 22
4139.12 19
4139.27 15
4139.42 10
4139.56 4
4139.71 0
4139.86 0
4140.01 0
4140.15 0
4140.30 0
4140.45 0
4140.60 0
4140.75 0
4140.89 2
4141.04 7
4141.19 11
4141.34 13
4141.48 15
4141.63 15
4141.78 14
4141.93 13
4142.07 13
4142.22 13
4142.37 14
4142.52 16
4142.67 18
4142.81 19
4142.96 21
4143.11 23
4143.26 26
4143.40 29
4143.55 33
4143.70 37
4143.85 41
4143.99 44
4144.14 47
4144.29 48
4144.44 50
4144.59 51
4144.73 52
4144.88 53
4145.03 54
4145.18 55
4145.32 54
4145.47 53
4145.62 50
4145.77 46
4145.92 41
4146.06 37
4146.21 33
4146.36 30
4146.51 29
4146.65 28
4146.80 27
4146.95 26
4147.10 26
4147.25 25
4147.39 25
4147.54 26
4147.69 26
4147.84 26
4147.98 25
4148.13 23
4148.28 20
4148.43 17
4148.58 13
4148.72 11
4148.87 11
4149.02 12
4149.17 14
4149.31 18
4149.46 23
4149.61 28
4149.76 32
4149.91 35
4150.05 37
4150.20 38
4150.35 37
4150.50 36
4150.65 34
4150.79 33
4150.94 33
4151.09 36
4151.24 41
4151.38 50
4151.53 61
4151.68 73
4151.83 85
4151.98 96
4152.12 104
4152.27 109
4152.42 110
4152.57 107
4152.72 103
4152.86 97
4153.01 92
4153.16 89
4153.31 88
4153.46 90
4153.60 93
4153.75 97
4153.90 102
4154.05 107
4154.19 112
4154.34 117
4154.49 122
4154.64 126
4154.79 131
4154.93 136
4155.08 140
4155.23 141
4155.38 141
4155.53 137
4155.67 132
4155.82 124
4155.97 116
4156.12 109
4156.27 103
4156.41 101
4156.56 101
4156.71 104
4156.86 108
4157.01 114
4157.15 120
4157.30 125
4157.45 129
4157.60 132
4157.75 134
4157.89 135
4158.04 135
4158.19 136
4158.34 138
4158.49 142
4158.63 148
4158.78 156
4158.93 165
4159.08 174
4159.23 181
4159.37 186
4159.52 189
4159.67 189
4159.82 187
4159.97 183
4160.11 178
4160.26 172
4160.41 166
4160.56 160
4160.71 156
4160.85 152
4161.00 150
4161.15 147
4161.30 144
4161.45 139
4161.59 132
4161.74 124
4161.89 114
4162.04 104
4162.19 95
4162.33 87
4162.48 82
4162.63 80
4162.78 80
4162.93 83
4163.07 88
4163.22 95
4163.37 104
4163.52 113
4163.67 123
4163.81 132
4163.96 139
4164.11 143
4164.26 143
4164.41 141
4164.56 135
4164.70 128
4164.85 120
4165.00 112
4165.15 104
4165.30 98
4165.44 92
4165.59 88
4165.74 84
4165.89 81
4166.04 80
4166.18 80
4166.33 82
4166.48 85
4166.63 89
4166.78 94
4166.93 98
4167.07 100
4167.22 101
4167.37 100
4167.52 98
4167.67 94
4167.81 90
4167.96 85
4168.11 81
4168.26 76
4168.41 70
4168.55 65
4168.70 60
4168.85 56
4169.00 54
4169.15 54
4169.30 55
4169.44 59
4169.59 62
4169.74 64
4169.89 65
4170.04 63
4170.18 59
4170.33 53
4170.48 47
4170.63 42
4170.78 38
4170.93 37
4171.07 37
4171.22 39
4171.37 41
4171.52 43
4171.67 44
4171.82 45
4171.96 45
4172.11 45
4172.26 44
4172.41 44
4172.56 45
4172.70 48
4172.85 53
4173.00 60
4173.15 69
4173.30 80
4173.45 90
4173.59 100
4173.74 107
4173.89 112
4174.04 114
4174.19 113
4174.34 111
4174.48 108
4174.63 105
4174.78 103
4174.93 101
4175.08 99
4175.23 97
4175.37 93
4175.52 89
4175.67 84
4175.82 78
4175.97 73
4176.12 69
4176.26 65
4176.41 61
4176.56 58
4176.71 54
4176.86 51
4177.00 49
4177.15 48
4177.30 49
4177.45 52
4177.60 57
4177.75 64
4177.89 70
4178.04 77
4178.19 83
4178.34 88
4178.49 91
4178.64 93
4178.79 95
4178.93 96
4179.08 98
4179.23 100
4179.38 104
4179.53 107
4179.68 110
4179.82 113
4179.97 115
4180.12 115
4180.27 114
4180.42 111
4180.57 107
4180.71 101
4180.86 95
4181.01 89
4181.16 82
4181.31 75
4181.46 68
4181.60 62
4181.75 57
4181.90 54
4182.05 52
4182.20 51
4182.35 50
4182.49 49
4182.64 47
4182.79 43
4182.94 37
4183.09 31
4183.24 25
4183.39 20
4183.53 16
4183.68 15
4183.83 16
4183.98 17
4184.13 19
4184.28 21
4184.42 23
4184.57 27
4184.72 31
4184.87 36
4185.02 43
4185.17 50
4185.32 57
4185.46 63
4185.61 68
4185.76 71
4185.91 72
4186.06 71
4186.21 69
4186.35 67
4186.50 64
4186.65 61
4186.80 60
4186.95 60
4187.10 61
4187.25 64
4187.39 67
4187.54 70
4187.69 74
4187.84 79
4187.99 84
4188.14 89
4188.29 95
4188.43 101
4188.58 107
4188.73 110
4188.88 112
4189.03 111
4189.18 108
4189.32 103
4189.47 97
4189.62 92
4189.77 88
4189.92 86
4190.07 85
4190.22 86
4190.36 88
4190.51 88
4190.66 87
4190.81 84
4190.96 79
4191.11 70
4191.26 60
4191.40 49
4191.55 37
4191.70 26
4191.85 15
4192.00 4
4192.15 0
4192.30 0
4192.44 0
4192.59 0
4192.74 0
4192.89 0
4193.04 0
4193.19 0
4193.34 7
4193.48 17
4193.63 25
4193.78 31
4193.93 35
4194.08 37
4194.23 39
4194.38 41
4194.53 44
4194.67 49
4194.82 53
4194.97 56
4195.12 57
4195.27 56
4195.42 53
4195.57 49
4195.71 45
4195.86 42
4196.01 42
4196.16 45
4196.31 50
4196.46 58
4196.61 65
4196.76 72
4196.90 77
4197.05 81
4197.20 83
4197.35 84
4197.50 85
4197.65 87
4197.80 90
4197.94 92
4198.09 93
4198.24 94
4198.39 92
4198.54 89
4198.69 85
4198.84 81
4198.99 78
4199.13 77
4199.28 78
4199.43 83
4199.58 91
4199.73 101
4199.88 113
4200.03 126
4200.18 140
4200.32 153
4200.47 165
4200.62 176
4200.77 186
4200.92 194
4201.07 201
4201.22 208
4201.37 214
4201.51 220
4201.66 226
4201.81 233
4201.96 241
4202.11 249
4202.26 257
4202.41 265
4202.56 274
4202.70 282
4202.85 292
4203.00 305
4203.15 322
4203.30 343
4203.45 369
4203.60 399
4203.75 433
4203.89 468
4204.04 505
4204.19 541
4204.34 578
4204.49 614
4204.64 650
4204.79 687
4204.94 726
4205.08 767
4205.23 812
4205.38 861
4205.53 913
4205.68 967
4205.83 1021
4205.98 1072
4206.13 1118
4206.28 1158
4206.42 1194
4206.57 1226
4206.72 1258
4206.87 1291
4207.02 1328
4207.17 1368
4207.32 1411
4207.47 1455
4207.62 1499
4207.76 1544
4207.91 1586
4208.06 1627
4208.21 1665
4208.36 1700
4208.51 1729
4208.66 1754
4208.81 1773
4208.96 1788
4209.10 1799
4209.25 1807
4209.40 1811
4209.55 1811
4209.70 1807
4209.85 1799
4210.00 1787
4210.15 1772
4210.30 1757
4210.44 1743
4210.59 1730
4210.74 1717
4210.89 1702
4211.04 1682
4211.19 1655
4211.34 1617
4211.49 1569
4211.64 1512
4211.78 1447
4211.93 1377
4212.08 1306
4212.23 1237
4212.38 1171
4212.53 1109
4212.68 1053
4212.83 1000
4212.98 951
4213.13 903
4213.27 856
4213.42 809
4213.57 764
4213.72 721
4213.87 680
4214.02 643
4214.17 610
4214.32 582
4214.47 557
4214.61 536
4214.76 518
4214.91 502
4215.06 486
4215.21 472
4215.36 458
4215.51 446
4215.66 436
4215.81 429
4215.96 424
4216.10 421
4216.25 418
4216.40 415
4216.55 410
4216.70 403
4216.85 395
4217.00 385
4217.15 376
4217.30 369
4217.45 364
4217.60 362
4217.74 360
4217.89 359
4218.04 356
4218.19 351
4218.34 344
4218.49 336
4218.64 328
4218.79 319
4218.94 311
4219.09 302
4219.23 294
4219.38 286
4219.53 278
4219.68 270
4219.83 262
4219.98 254
4220.13 247
4220.28 240
4220.43 234
4220.58 227
4220.73 219
4220.87 213
4221.02 207
4221.17 203
4221.32 200
4221.47 198
4221.62 197
4221.77 195
4221.92 192
4222.07 188
4222.22 183
4222.37 179
4222.51 176
4222.66 176
4222.81 177
4222.96 179
4223.11 182
4223.26 184
4223.41 184
4223.56 183
4223.71 180
4223.86 176
4224.01 172
4224.16 169
4224.30 165
4224.45 162
4224.60 158
4224.75 154
4224.90 149
4225.05 145
4225.20 140
4225.35 137
4225.50 135
4225.65 134
4225.80 134
4225.95 135
4226.09 136
4226.24 135
4226.39 132
4226.54 126
4226.69 119
4226.84 110
4226.99 102
4227.14 96
4227.29 93
4227.44 91
4227.59 93
4227.74 95
4227.89 98
4228.03 100
4228.18 102
4228.33 103
4228.48 103
4228.63 104
4228.78 105
4228.93 107
4229.08 110
4229.23 113
4229.38 117
4229.53 120
4229.68 122
4229.83 123
4229.97 123
4230.12 122
4230.27 122
4230.42 123
4230.57 125
4230.72 128
4230.87 131
4231.02 132
4231.17 131
4231.32 128
4231.47 122
4231.62 114
4231.77 106
4231.92 99
4232.06 94
4232.21 90
4232.36 89
4232.51 89
4232.66 90
4232.81 94
4232.96 99
4233.11 104
4233.26 110
4233.41 115
4233.56 118
4233.71 119
4233.86 117
4234.01 112
4234.16 104
4234.30 96
4234.45 87
4234.60 80
4234.75 73
4234.90 69
4235.05 66
4235.20 65
4235.35 65
4235.50 66
4235.65 67
4235.80 67
4235.95 68
4236.10 69
4236.25 70
4236.40 72
4236.54 74
4236.69 77
4236.84 79
4236.99 79
4237.14 79
4237.29 77
4237.44 74
4237.59 70
4237.74 68
4237.89 66
4238.04 66
4238.19 66
4238.34 67
4238.49 67
4238.64 67
4238.79 65
4238.94 61
4239.08 56
4239.23 50
4239.38 45
4239.53 39
4239.68 34
4239.83 30
4239.98 27
4240.13 25
4240.28 25
4240.43 25
4240.58 25
4240.73 25
4240.88 25
4241.03 24
4241.18 23
4241.33 22
4241.48 21
4241.63 20
4241.77 20
4241.92 20
4242.07 20
4242.22 18
4242.37 14
4242.52 9
4242.67 2
4242.82 0
4242.97 0
4243.12 0
4243.27 0
4243.42 0
4243.57 0
4243.72 4
4243.87 15
4244.02 26
4244.17 35
4244.32 43
4244.47 49
4244.61 52
4244.76 53
4244.91 52
4245.06 49
4245.21 44
4245.36 39
4245.51 32
4245.66 24
4245.81 16
4245.96 9
4246.11 4
4246.26 0
4246.41 0
4246.56 0
4246.71 1
4246.86 3
4247.01 5
4247.16 7
4247.31 8
4247.46 8
4247.61 7
4247.76 7
4247.90 6
4248.05 4
4248.20 2
4248.35 0
4248.50 0
4248.65 0
4248.80 0
4248.95 0
4249.10 0
4249.25 0
4249.40 8
4249.55 19
4249.70 29
4249.85 38
4250.00 46
4250.15 52
4250.30 56
4250.45 58
4250.60 58
4250.75 58
4250.90 57
4251.05 56
4251.20 57
4251.35 59
4251.50 62
4251.65 66
4251.79 71
4251.94 76
4252.09 80
4252.24 85
4252.39 90
4252.54 96
4252.69 103
4252.84 110
4252.99 118
4253.14 124
4253.29 127
4253.44 127
4253.59 125
4253.74 120
4253.89 115
4254.04 109
4254.19 105
4254.34 102
4254.49 102
4254.64 103
4254.79 105
4254.94 108
4255.09 110
4255.24 113
4255.39 113
4255.54 112
4255.69 109
4255.84 105
4255.99 99
4256.14 93
4256.29 86
4256.44 80
4256.58 75
4256.73 71
4256.88 69
4257.03 69
4257.18 70
4257.33 74
4257.48 79
4257.63 85
4257.78 92
4257.93 97
4258.08 102
4258.23 105
4258.38 107
4258.53 107
4258.68 107
4258.83 106
4258.98 105
4259.13 103
4259.28 100
4259.43 97
4259.58 94
4259.73 91
4259.88 87
4260.03 84
4260.18 80
4260.33 75
4260.48 69
4260.63 62
4260.78 54
4260.93 45
4261.08 36
4261.23 29
4261.38 22
4261.53 18
4261.68 16
4261.83 14
4261.98 14
4262.13 14
4262.28 14
4262.43 13
4262.58 13
4262.73 13
4262.88 13
4263.03 14
4263.18 15
4263.33 16
4263.48 17
4263.63 17
4263.77 17
4263.92 16
4264.07 17
4264.22 18
4264.37 21
4264.52 26
4264.67 32
4264.82 38
4264.97 43
4265.12 44
4265.27 42
4265.42 37
4265.57 29
4265.72 20
4265.87 10
4266.02 3
4266.17 0
4266.32 0
4266.47 0
4266.62 0
4266.77 0
4266.92 0
4267.07 0
4267.22 0
4267.37 0
4267.52 3
4267.67 8
4267.82 13
4267.97 18
4268.12 22
4268.27 24
4268.42 26
4268.57 25
4268.72 24
4268.87 22
4269.02 21
4269.17 20
4269.32 20
4269.47 20
4269.62 21
4269.77 23
4269.92 25
4270.07 26
4270.22 27
4270.37 28
4270.52 27
4270.67 25
4270.82 22
4270.97 18
4271.12 14
4271.27 9
4271.42 6
4271.57 5
4271.72 5
4271.87 7
4272.02 11
4272.17 16
4272.32 21
4272.47 24
4272.62 27
4272.77 28
4272.92 28
4273.07 28
4273.22 29
4273.37 31
4273.52 35
4273.67 40
4273.82 46
4273.97 53
4274.12 59
4274.27 63
4274.42 65
4274.57 66
4274.72 64
4274.87 62
4275.02 58
4275.17 55
4275.32 52
4275.47 49
4275.62 48
4275.77 48
4275.92 49
4276.07 51
4276.22 55
4276.37 59
4276.52 63
4276.67 68
4276.82 72
4276.97 75
4277.12 77
4277.27 79
4277.42 81
4277.57 83
4277.72 86
4277.87 90
4278.02 93
4278.17 97
4278.32 100
4278.47 101
4278.62 101
4278.77 100
4278.92 98
4279.07 95
4279.22 93
4279.37 90
4279.52 89
4279.67 89
4279.82 91
4279.97 95
4280.12 101
4280.28 108
4280.43 115
4280.58 123
4280.73 129
4280.88 134
4281.03 136
4281.18 137
4281.33 135
4281.48 132
4281.63 127
4281.78 121
4281.93 117
4282.08 113
4282.23 111
4282.38 111
4282.53 113
4282.68 116
4282.83 119
4282.98 120
4283.13 119
4283.28 116
4283.43 111
4283.58 105
4283.73 101
4283.88 98
4284.03 98
4284.18 101
4284.33 105
4284.48 111
4284.63 116
4284.78 120
4284.93 123
4285.08 124
4285.23 126
4285.38 127
4285.53 129
4285.68 132
4285.83 136
4285.98 140
4286.13 144
4286.28 148
4286.43 151
4286.58 152
4286.73 152
4286.88 150
4287.03 149
4287.18 147
4287.33 146
4287.49 146
4287.64 148
4287.79 149
4287.94 151
4288.09 152
4288.24 152
4288.39 150
4288.54 147
4288.69 142
4288.84 138
4288.99 134
4289.14 130
4289.29 128
4289.44 126
4289.59 124
4289.74 122
4289.89 121
4290.04 119
4290.19 117
4290.34 116
4290.49 116
4290.64 116
4290.79 117
4290.94 118
4291.09 119
4291.24 121
4291.39 124
4291.54 128
4291.69 135
4291.84 143
4291.99 153
4292.14 163
4292.30 172
4292.45 180
4292.60 186
4292.75 191
4292.90 194
4293.05 198
4293.20 202
4293.35 207
4293.50 213
4293.65 220
4293.80 228
4293.95 237
4294.10 248
4294.25 262
4294.40 278
4294.55 297
4294.70 318
4294.85 339
4295.00 359
4295.15 376
4295.30 388
4295.45 396
4295.60 398
4295.75 397
4295.90 396
4296.05 398
4296.21 406
4296.36 421
4296.51 441
4296.66 466
4296.81 491
4296.96 513
4297.11 529
4297.26 539
4297.41 542
4297.56 541
4297.71 538
4297.86 535
4298.01 532
4298.16 531
4298.31 531
4298.46 532
4298.61 532
4298.76 531
4298.91 529
4299.06 526
4299.21 521
4299.36 515
4299.52 507
4299.67 497
4299.82 486
4299.97 474
4300.12 462
4300.27 452
4300.42 443
4300.57 438
4300.72 435
4300.87 435
4301.02 436
4301.17 438
4301.32 439
4301.47 437
4301.62 430
4301.77 420
4301.92 405
4302.07 386
4302.22 366
4302.38 345
4302.53 324
4302.68 304
4302.83 286
4302.98 271
4303.13 258
4303.28 249
4303.43 244
4303.58 242
4303.73 243
4303.88 246
4304.03 250
4304.18 253
4304.33 256
4304.48 256
4304.63 255
4304.78 252
4304.93 248
4305.09 243
4305.24 238
4305.39 234
4305.54 229
4305.69 226
4305.84 223
4305.99 222
4306.14 223
4306.29 225
4306.44 227
4306.59 229
4306.74 229
4306.89 229
4307.04 227
4307.19 225
4307.34 224
4307.49 226
4307.65 233
4307.80 243
4307.95 256
4308.10 270
4308.25 283
4308.40 294
4308.55 301
4308.70 305
4308.85 304
4309.00 302
4309.15 299
4309.30 296
4309.45 294
4309.60 295
4309.75 296
4309.90 299
4310.06 302
4310.21 305
4310.36 307
4310.51 309
4310.66 312
4310.81 317
4310.96 326
4311.11 338
4311.26 356
4311.41 376
4311.56 398
4311.71 419
4311.86 437
4312.01 450
4312.17 457
4312.32 458
4312.47 454
4312.62 444
4312.77 432
4312.92 418
4313.07 403
4313.22 388
4313.37 373
4313.52 360
4313.67 348
4313.82 337
4313.97 329
4314.12 322
4314.28 317
4314.43 313
4314.58 310
4314.73 307
4314.88 305
4315.03 303
4315.18 303
4315.33 303
4315.48 304
4315.63 304
4315.78 303
4315.93 300
4316.08 295
4316.24 289
4316.39 282
4316.54 275
4316.69 270
4316.84 265
4316.99 260
4317.14 256
4317.29 252
4317.44 247
4317.59 241
4317.74 236
4317.89 233
4318.04 231
4318.20 231
4318.35 233
4318.50 236
4318.65 240
4318.80 244
4318.95 246
4319.10 247
4319.25 245
4319.40 241
4319.55 235
4319.70 228
4319.85 221
4320.01 214
4320.16 207
4320.31 203
4320.46 200
4320.61 200
4320.76 202
4320.91 205
4321.06 210
4321.21 215
4321.36 220
4321.51 225
4321.66 229
4321.82 232
4321.97 234
4322.12 236
4322.27 236
4322.42 235
4322.57 233
4322.72 231
4322.87 229
4323.02 227
4323.17 227
4323.32 228
4323.48 231
4323.63 236
4323.78 241
4323.93 246
4324.08 251
4324.23 255
4324.38 258
4324.53 259
4324.68 259
4324.83 259
4324.98 257
4325.14 254
4325.29 251
4325.44 246
4325.59 242
4325.74 238
4325.89 234
4326.04 231
4326.19 229
4326.34 228
4326.49 225
4326.65 222
4326.80 217
4326.95 211
4327.10 202
4327.25 192
4327.40 181
4327.55 170
4327.70 160
4327.85 152
4328.00 148
4328.15 146
4328.31 147
4328.46 150
4328.61 154
4328.76 159
4328.91 161
4329.06 162
4329.21 162
4329.36 161
4329.51 161
4329.66 163
4329.82 167
4329.97 174
4330.12 182
4330.27 190
4330.42 197
4330.57 201
4330.72 201
4330.87 197
4331.02 191
4331.18 183
4331.33 175
4331.48 167
4331.63 161
4331.78 157
4331.93 153
4332.08 149
4332.23 143
4332.38 136
4332.53 128
4332.69 119
4332.84 112
4332.99 106
4333.14 103
4333.29 103
4333.44 105
4333.59 109
4333.74 115
4333.89 120
4334.05 126
4334.20 132
4334.35 138
4334.50 145
4334.65 153
4334.80 161
4334.95 169
4335.10 178
4335.25 185
4335.41 192
4335.56 198
4335.71 205
4335.86 213
4336.01 223
4336.16 233
4336.31 244
4336.46 255
4336.61 263
4336.77 269
4336.92 273
4337.07 276
4337.22 278
4337.37 280
4337.52 283
4337.67 287
4337.82 292
4337.97 295
4338.13 298
4338.28 300
4338.43 301
4338.58 302
4338.73 303
4338.88 306
4339.03 312
4339.18 322
4339.33 336
4339.49 353
4339.64 373
4339.79 394
4339.94 415
4340.09 432
4340.24 444
4340.39 451
4340.54 453
4340.70 451
4340.85 448
4341.00 444
4341.15 440
4341.30 439
4341.45 438
4341.60 437
4341.75 437
4341.91 436
4342.06 435
4342.21 434
4342.36 433
4342.51 433
4342.66 432
4342.81 430
4342.96 426
4343.12 420
4343.27 414
4343.42 406
4343.57 400
4343.72 395
4343.87 391
4344.02 389
4344.17 388
4344.33 386
4344.48 383
4344.63 379
4344.78 374
4344.93 368
4345.08 361
4345.23 352
4345.38 342
4345.54 331
4345.69 318
4345.84 303
4345.99 286
4346.14 268
4346.29 249
4346.44 230
4346.59 212
4346.75 196
4346.90 182
4347.05 170
4347.20 160
4347.35 150
4347.50 139
4347.65 127
4347.81 115
4347.96 103
4348.11 93
4348.26 86
4348.41 83
4348.56 83
4348.71 85
4348.86 89
4349.02 92
4349.17 94
4349.32 95
4349.47 94
4349.62 92
4349.77 89
4349.92 88
4350.08 88
4350.23 90
4350.38 92
4350.53 94
4350.68 97
4350.83 99
4350.98 101
4351.13 102
4351.29 102
4351.44 101
4351.59 100
4351.74 98
4351.89 96
4352.04 93
4352.19 91
4352.35 89
4352.50 88
4352.65 86
4352.80 85
4352.95 83
4353.10 80
4353.25 77
4353.41 73
4353.56 70
4353.71 66
4353.86 64
4354.01 62
4354.16 61
4354.31 62
4354.47 63
4354.62 64
4354.77 64
4354.92 63
4355.07 60
4355.22 55
4355.37 48
4355.53 41
4355.68 35
4355.83 30
4355.98 27
4356.13 28
4356.28 31
4356.44 38
4356.59 46
4356.74 55
4356.89 65
4357.04 73
4357.19 81
4357.34 86
4357.50 90
4357.65 92
4357.80 92
4357.95 92
4358.10 92
4358.25 91
4358.40 92
4358.56 92
4358.71 91
4358.86 90
4359.01 88
4359.16 85
4359.31 81
4359.47 77
4359.62 73
4359.77 69
4359.92 65
4360.07 61
4360.22 57
4360.37 52
4360.53 48
4360.68 44
4360.83 40
4360.98 37
4361.13 35
4361.28 34
4361.44 33
4361.59 32
4361.74 29
4361.89 25
4362.04 20
4362.19 13
4362.34 6
4362.50 0
4362.65 0
4362.80 0
4362.95 0
4363.10 0
4363.25 0
4363.41 0
4363.56 1
4363.71 3
4363.86 5
4364.01 5
4364.16 6
4364.32 6
4364.47 6
4364.62 6
4364.77 6
4364.92 7
4365.07 8
4365.23 8
4365.38 9
4365.53 9
4365.68 11
4365.83 13
4365.98 17
4366.13 22
4366.29 29
4366.44 36
4366.59 43
4366.74 48
4366.89 51
4367.04 51
4367.20 49
4367.35 45
4367.50 41
4367.65 38
4367.80 35
4367.95 34
4368.11 32
4368.26 31
4368.41 29
4368.56 27
4368.71 25
4368.87 25
4369.02 26
4369.17 29
4369.32 34
4369.47 39
4369.62 43
4369.78 46
4369.93 46
4370.08 43
4370.23 37
4370.38 31
4370.53 24
4370.69 18
4370.84 15
4370.99 13
4371.14 14
4371.29 16
4371.44 19
4371.60 20
4371.75 21
4371.90 20
4372.05 18
4372.20 16
4372.35 16
4372.51 17
4372.66 20
4372.81 24
4372.96 30
4373.11 35
4373.27 40
4373.42 45
4373.57 49
4373.72 53
4373.87 57
4374.02 61
4374.18 64
4374.33 67
4374.48 69
4374.63 71
4374.78 72
4374.93 73
4375.09 75
4375.24 78
4375.39 82
4375.54 86
4375.69 91
4375.85 96
4376.00 99
4376.15 99
4376.30 97
4376.45 91
4376.60 82
4376.76 71
4376.91 60
4377.06 51
4377.21 44
4377.36 41
4377.52 42
4377.67 45
4377.82 49
4377.97 53
4378.12 55
4378.28 55
4378.43 53
4378.58 51
4378.73 49
4378.88 48
4379.03 47
4379.19 47
4379.34 48
4379.49 48
4379.64 48
4379.79 48
4379.95 47
4380.10 44
4380.25 41
4380.40 36
4380.55 30
4380.71 24
4380.86 18
4381.01 14
4381.16 12
4381.31 12
4381.46 14
4381.62 18
4381.77 22
4381.92 26
4382.07 29
4382.22 31
4382.38 32
4382.53 33
4382.68 32
4382.83 31
4382.98 29
4383.14 26
4383.29 24
4383.44 23
4383.59 23
4383.74 24
4383.90 27
4384.05 30
4384.20 34
4384.35 37
4384.50 40
4384.66 42
4384.81 43
4384.96 44
4385.11 45
4385.26 45
4385.42 46
4385.57 47
4385.72 49
4385.87 52
4386.02 58
4386.18 66
4386.33 75
4386.48 85
4386.63 94
4386.78 102
4386.94 109
4387.09 116
4387.24 122
4387.39 128
4387.54 135
4387.70 141
4387.85 148
4388.00 152
4388.15 155
4388.30 155
4388.46 152
4388.61 147
4388.76 142
4388.91 136
4389.06 130
4389.22 125
4389.37 120
4389.52 115
4389.67 110
4389.82 105
4389.98 99
4390.13 92
4390.28 86
4390.43 80
4390.58 75
4390.74 71
4390.89 68
4391.04 67
4391.19 70
4391.34 75
4391.50 84
4391.65 97
4391.80 112
4391.95 128
4392.11 144
4392.26 158
4392.41 169
4392.56 177
4392.71 180
4392.87 179
4393.02 175
4393.17 170
4393.32 162
4393.47 154
4393.63 144
4393.78 134
4393.93 124
4394.08 114
4394.23 105
4394.39 98
4394.54 94
4394.69 93
4394.84 94
4395.00 96
4395.15 99
4395.30 100
4395.45 100
4395.60 98
4395.76 94
4395.91 88
4396.06 82
4396.21 77
4396.36 72
4396.52 68
4396.67 66
4396.82 65
4396.97 64
4397.13 63
4397.28 64
4397.43 64
4397.58 66
4397.73 68
4397.89 71
4398.04 75
4398.19 78
4398.34 80
4398.50 79
4398.65 76
4398.80 70
4398.95 62
4399.10 51
4399.26 40
4399.41 30
4399.56 23
4399.71 20
4399.87 20
4400.02 25
4400.17 32
4400.32 41
4400.47 48
4400.63 54
4400.78 58
4400.93 60
4401.08 60
4401.24 61
4401.39 63
4401.54 66
4401.69 72
4401.84 79
4402.00 87
4402.15 94
4402.30 98
4402.45 100
4402.61 99
4402.76 95
4402.91 89
4403.06 83
4403.22 76
4403.37 70
4403.52 67
4403.67 66
4403.82 66
4403.98 69
4404.13 71
4404.28 74
4404.43 75
4404.59 74
4404.74 71
4404.89 66
4405.04 60
4405.20 53
4405.35 46
4405.50 41
4405.65 37
4405.80 37
4405.96 38
4406.11 42
4406.26 47
4406.41 52
4406.57 57
4406.72 60
4406.87 63
4407.02 64
4407.18 63
4407.33 60
4407.48 55
4407.63 49
4407.78 41
4407.94 33
4408.09 26
4408.24 21
4408.39 18
4408.55 17
4408.70 19
4408.85 23
4409.00 27
4409.16 32
4409.31 37
4409.46 44
4409.61 51
4409.77 60
4409.92 70
4410.07 81
4410.22 92
4410.38 102
4410.53 110
4410.68 116
4410.83 119
4410.99 119
4411.14 116
4411.29 111
4411.44 106
4411.60 102
4411.75 101
4411.90 104
4412.05 109
4412.20 117
4412.36 127
4412.51 135
4412.66 143
4412.81 147
4412.97 150
4413.12 151
4413.27 152
4413.42 154
4413.58 158
4413.73 164
4413.88 173
4414.03 183
4414.19 193
4414.34 204
4414.49 213
4414.64 220
4414.80 226
4414.95 229
4415.10 231
4415.25 232
4415.41 233
4415.56 235
4415.71 239
4415.86 243
4416.02 249
4416.17 255
4416.32 259
4416.47 261
4416.63 260
4416.78 254
4416.93 244
4417.08 230
4417.24 214
4417.39 197
4417.54 182
4417.69 169
4417.85 159
4418.00 152
4418.15 148
4418.30 145
4418.46 143
4418.61 141
4418.76 138
4418.91 135
4419.07 132
4419.22 128
4419.37 125
4419.53 122
4419.68 121
4419.83 120
4419.98 121
4420.14 121
4420.29 122
4420.44 122
4420.59 122
4420.75 123
4420.90 125
4421.05 129
4421.20 135
4421.36 141
4421.51 147
4421.66 152
4421.81 153
4421.97 150
4422.12 145
4422.27 138
4422.42 133
4422.58 129
4422.73 127
4422.88 129
4423.04 132
4423.19 135
4423.34 138
4423.49 140
4423.65 141
4423.80 141
4423.95 141
4424.10 141
4424.26 141
4424.41 140
4424.56 140
4424.71 138
4424.87 136
4425.02 132
4425.17 128
4425.32 123
4425.48 118
4425.63 113
4425.78 106
4425.94 98
4426.09 89
4426.24 79
4426.39 68
4426.55 57
4426.70 49
4426.85 44
4427.00 43
4427.16 45
4427.31 48
4427.46 53
4427.62 57
4427.77 61
4427.92 66
4428.07 71
4428.23 78
4428.38 88
4428.53 101
4428.68 114
4428.84 127
4428.99 137
4429.14 143
4429.30 143
4429.45 139
4429.60 131
4429.75 120
4429.91 108
4430.06 96
4430.21 86
4430.36 77
4430.52 69
4430.67 63
4430.82 58
4430.98 56
4431.13 56
4431.28 59
4431.43 64
4431.59 72
4431.74 80
4431.89 88
4432.04 94
4432.20 98
4432.35 98
4432.50 96
4432.66 91
4432.81 85
4432.96 77
4433.11 69
4433.27 60
4433.42 52
4433.57 44
4433.73 38
4433.88 33
4434.03 31
4434.18 30
4434.34 31
4434.49 32
4434.64 33
4434.80 33
4434.95 32
4435.10 30
4435.25 28
4435.41 26
4435.56 25
4435.71 25
4435.87 27
4436.02 29
4436.17 32
4436.32 35
4436.48 37
4436.63 39
4436.78 40
4436.94 40
4437.09 41
4437.24 42
4437.39 43
4437.55 44
4437.70 46
4437.85 47
4438.01 49
4438.16 51
4438.31 54
4438.46 57
4438.62 60
4438.77 64
4438.92 66
4439.08 67
4439.23 67
4439.38 65
4439.53 62
4439.69 59
4439.84 56
4439.99 54
4440.15 54
4440.30 55
4440.45 58
4440.61 61
4440.76 64
4440.91 67
4441.06 70
4441.22 73
4441.37 76
4441.52 79
4441.68 81
4441.83 83
4441.98 84
4442.13 83
4442.29 80
4442.44 75
4442.59 68
4442.75 59
4442.90 49
4443.05 39
4443.21 29
4443.36 19
4443.51 10
4443.66 3
4443.82 0
4443.97 0
4444.12 0
4444.28 0
4444.43 0
4444.58 0
4444.74 0
4444.89 0
4445.04 1
4445.19 5
4445.35 8
4445.50 10
4445.65 12
4445.81 15
4445.96 16
4446.11 18
4446.27 19
4446.42 20
4446.57 21
4446.72 22
4446.88 22
4447.03 22
4447.18 22
4447.34 22
4447.49 22
4447.64 21
4447.80 21
4447.95 20
4448.10 19
4448.26 18
4448.41 18
4448.56 18
4448.71 19
4448.87 20
4449.02 22
4449.17 24
4449.33 25
4449.48 26
4449.63 27
4449.79 26
4449.94 26
4450.09 24
4450.25 22
4450.40 20
4450.55 17
4450.70 15
4450.86 14
4451.01 13
4451.16 12
4451.32 12
4451.47 13
4451.62 14
4451.78 16
4451.93 19
4452.08 21
4452.24 24
4452.39 26
4452.54 27
4452.70 27
4452.85 26
4453.00 22
4453.15 17
4453.31 11
4453.46 4
4453.61 0
4453.77 0
4453.92 0
4454.07 0
4454.23 0
4454.38 0
4454.53 0
4454.69 0
4454.84 0
4454.99 5
4455.15 11
4455.30 18
4455.45 27
4455.61 36
4455.76 45
4455.91 52
4456.07 58
4456.22 60
4456.37 59
4456.52 55
4456.68 49
4456.83 43
4456.98 38
4457.14 34
4457.29 33
4457.44 34
4457.60 37
4457.75 41
4457.90 47
4458.06 54
4458.21 61
4458.36 69
4458.52 78
4458.67 87
4458.82 96
4458.98 105
4459.13 111
4459.28 115
4459.44 116
4459.59 115
4459.74 113
4459.90 110
4460.05 106
4460.20 103
4460.36 100
4460.51 98
4460.66 97
4460.82 96
4460.97 97
4461.12 99
4461.28 102
4461.43 107
4461.58 113
4461.74 119
4461.89 125
4462.04 130
4462.20 133
4462.35 133
4462.50 130
4462.66 124
4462.81 116
4462.96 105
4463.12 93
4463.27 80
4463.42 69
4463.58 59
4463.73 52
4463.88 48
4464.04 46
4464.19 46
4464.34 48
4464.50 50
4464.65 53
4464.80 55
4464.96 55
4465.11 56
4465.26 55
4465.42 53
4465.57 53
4465.72 54
4465.88 57
4466.03 61
4466.18 67
4466.34 72
4466.49 75
4466.64 77
4466.80 75
4466.95 70
4467.10 65
4467.26 59
4467.41 55
4467.56 52
4467.72 52
4467.87 53
4468.02 55
4468.18 58
4468.33 60
4468.48 61
4468.64 61
4468.79 61
4468.94 60
4469.10 59
4469.25 57
4469.40 56
4469.56 55
4469.71 55
4469.86 56
4470.02 58
4470.17 63
4470.32 69
4470.48 76
4470.63 83
4470.78 89
4470.94 93
4471.09 93
4471.24 89
4471.40 81
4471.55 69
4471.71 56
4471.86 43
4472.01 31
4472.17 21
4472.32 15
4472.47 13
4472.63 17
4472.78 24
4472.93 33
4473.09 45
4473.24 57
4473.39 67
4473.55 76
4473.70 83
4473.85 87
4474.01 91
4474.16 93
4474.31 94
4474.47 94
4474.62 93
4474.78 91
4474.93 87
4475.08 82
4475.24 78
4475.39 74
4475.54 73
4475.70 73
4475.85 74
4476.00 75
4476.16 76
4476.31 76
4476.46 73
4476.62 68
4476.77 62
4476.92 54
4477.08 47
4477.23 41
4477.39 36
4477.54 32
4477.69 30
4477.85 29
4478.00 29
4478.15 28
4478.31 28
4478.46 27
4478.61 26
4478.77 26
4478.92 25
4479.07 24
4479.23 23
4479.38 22
4479.54 21
4479.69 22
4479.84 22
4480.00 24
4480.15 27
4480.30 30
4480.46 33
4480.61 36
4480.76 38
4480.92 39
4481.07 40
4481.23 41
4481.38 41
4481.53 42
4481.69 42
4481.84 42
4481.99 43
4482.15 44
4482.30 45
4482.45 48
4482.61 53
4482.76 59
4482.92 67
4483.07 76
4483.22 84
4483.38 92
4483.53 101
4483.68 109
4483.84 118
4483.99 126
4484.15 135
4484.30 143
4484.45 149
4484.61 152
4484.76 152
4484.91 149
4485.07 144
4485.22 137
4485.37 131
4485.53 127
4485.68 126
4485.84 128
4485.99 134
4486.14 144
4486.30 155
4486.45 167
4486.60 178
4486.76 186
4486.91 191
4487.07 192
4487.22 190
4487.37 184
4487.53 177
4487.68 169
4487.83 161
4487.99 155
4488.14 152
4488.30 150
4488.45 152
4488.60 154
4488.76 156
4488.91 157
4489.06 155
4489.22 151
4489.37 144
4489.53 135
4489.68 124
4489.83 114
4489.99 103
4490.14 94
4490.29 85
4490.45 78
4490.60 71
4490.76 66
4490.91 62
4491.06 58
4491.22 55
4491.37 55
4491.52 56
4491.68 60
4491.83 66
4491.99 73
4492.14 81
4492.29 88
4492.45 94
4492.60 96
4492.76 96
4492.91 93
4493.06 87
4493.22 79
4493.37 71
4493.52 62
4493.68 53
4493.83 44
4493.99 36
4494.14 27
4494.29 19
4494.45 10
4494.60 2
4494.76 0
4494.91 0
4495.06 0
4495.22 0
4495.37 0
4495.52 0
4495.68 0
4495.83 1
4495.99 4
4496.14 6
4496.29 8
4496.45 10
4496.60 10
4496.76 10
4496.91 9
4497.06 6
4497.22 4
4497.37 1
4497.53 0
4497.68 0
4497.83 0
4497.99 3
4498.14 8
4498.30 14
4498.45 20
4498.60 24
4498.76 26
4498.91 28
4499.06 28
4499.22 29
4499.37 30
4499.53 31
4499.68 34
4499.83 37
4499.99 40
4500.14 43
4500.30 46
4500.45 49
4500.60 51
4500.76 52
4500.91 53
4501.07 54
4501.22 54
4501.37 55
4501.53 56
4501.68 58
4501.84 60
4501.99 61
4502.14 62
4502.30 61
4502.45 59
4502.61 57
4502.76 54
4502.91 53
4503.07 53
4503.22 55
4503.38 59
4503.53 65
4503.68 71
4503.84 77
4503.99 83
4504.15 88
4504.30 93
4504.45 98
4504.61 102
4504.76 107
4504.92 111
4505.07 114
4505.22 117
4505.38 119
4505.53 119
4505.69 117
4505.84 115
4505.99 112
4506.15 109
4506.30 109
4506.46 110
4506.61 114
4506.77 120
4506.92 127
4507.07 133
4507.23 139
4507.38 142
4507.54 145
4507.69 146
4507.84 145
4508.00 142
4508.15 137
4508.31 129
4508.46 120
4508.61 110
4508.77 101
4508.92 96
4509.08 94
4509.23 97
4509.38 103
4509.54 111
4509.69 118
4509.85 123
4510.00 124
4510.16 122
4510.31 118
4510.46 112
4510.62 106
4510.77 100
4510.93 95
4511.08 91
4511.23 87
4511.39 82
4511.54 78
4511.70 73
4511.85 71
4512.01 70
4512.16 72
4512.31 76
4512.47 83
4512.62 91
4512.78 98
4512.93 103
4513.08 104
4513.24 102
4513.39 96
4513.55 87
4513.70 77
4513.86 67
4514.01 58
4514.16 51
4514.32 46
4514.47 43
4514.63 43
4514.78 45
4514.93 49
4515.09 55
4515.24 61
4515.40 67
4515.55 73
4515.71 78
4515.86 81
4516.01 84
4516.17 86
4516.32 88
4516.48 89
4516.63 89
4516.79 89
4516.94 88
4517.09 87
4517.25 85
4517.40 84
4517.56 82
4517.71 82
4517.87 80
4518.02 78
4518.17 75
4518.33 71
4518.48 66
4518.64 62
4518.79 58
4518.94 55
4519.10 54
4519.25 54
4519.41 55
4519.56 55
4519.72 56
4519.87 56
4520.03 57
4520.18 57
4520.33 58
4520.49 60
4520.64 61
4520.80 62
4520.95 64
4521.11 66
4521.26 68
4521.41 70
4521.57 71
4521.72 71
4521.88 69
4522.03 66
4522.19 62
4522.34 58
4522.49 54
4522.65 52
4522.80 50
4522.96 50
4523.11 52
4523.27 55
4523.42 61
4523.57 69
4523.73 79
4523.88 90
4524.04 101
4524.19 111
4524.35 119
4524.50 125
4524.66 128
4524.81 129
4524.96 129
4525.12 127
4525.27 124
4525.43 121
4525.58 117
4525.74 114
4525.89 112
4526.04 110
4526.20 109
4526.35 107
4526.51 106
4526.66 105
4526.82 103
4526.97 102
4527.13 103
4527.28 104
4527.43 107
4527.59 111
4527.74 115
4527.90 117
4528.05 118
4528.21 116
4528.36 114
4528.52 111
4528.67 108
4528.82 106
4528.98 104
4529.13 104
4529.29 104
4529.44 104
4529.60 103
4529.75 103
4529.91 101
4530.06 100
4530.21 99
4530.37 99
4530.52 100
4530.68 102
4530.83 106
4530.99 110
4531.14 115
4531.30 119
4531.45 123
4531.60 126
4531.76 130
4531.91 134
4532.07 140
4532.22 147
4532.38 154
4532.53 162
4532.69 170
4532.84 175
4533.00 178
4533.15 178
4533.30 174
4533.46 167
4533.61 157
4533.77 144
4533.92 131
4534.08 119
4534.23 108
4534.39 101
4534.54 96
4534.70 95
4534.85 97
4535.00 99
4535.16 102
4535.31 105
4535.47 107
4535.62 107
4535.78 107
4535.93 105
4536.09 103
4536.24 101
4536.40 99
4536.55 98
4536.70 97
4536.86 98
4537.01 98
4537.17 99
4537.32 98
4537.48 95
4537.63 91
4537.79 84
4537.94 77
4538.10 70
4538.25 64
4538.41 60
4538.56 59
4538.71 60
4538.87 62
4539.02 65
4539.18 69
4539.33 72
4539.49 75
4539.64 77
4539.80 78
4539.95 80
4540.11 81
4540.26 81
4540.42 81
4540.57 80
4540.72 78
4540.88 75
4541.03 71
4541.19 66
4541.34 60
4541.50 53
4541.65 45
4541.81 38
4541.96 32
4542.12 27
4542.27 24
4542.43 22
4542.58 21
4542.74 21
4542.89 22
4543.04 24
4543.20 28
4543.35 36
4543.51 45
4543.66 57
4543.82 70
4543.97 83
4544.13 94
4544.28 104
4544.44 112
4544.59 118
4544.75 123
4544.90 128
4545.06 133
4545.21 138
4545.37 142
4545.52 146
4545.67 149
4545.83 151
4545.98 152
4546.14 152
4546.29 151
4546.45 149
4546.60 146
4546.76 143
4546.91 138
4547.07 133
4547.22 127
4547.38 120
4547.53 113
4547.69 106
4547.84 100
4548.00 93
4548.15 86
4548.31 79
4548.46 72
4548.62 66
4548.77 60
4548.92 54
4549.08 50
4549.23 47
4549.39 47
4549.54 48
4549.70 52
4549.85 57
4550.01 63
4550.16 69
4550.32 74
4550.47 78
4550.63 81
4550.78 82
4550.94 83
4551.09 82
4551.25 82
4551.40 81
4551.56 79
4551.71 76
4551.87 74
4552.02 71
4552.18 68
4552.33 66
4552.49 65
4552.64 66
4552.80 67
4552.95 69
4553.11 70
4553.26 68
4553.41 65
4553.57 58
4553.72 49
4553.88 38
4554.03 28
4554.19 18
4554.34 10
4554.50 5
4554.65 1
4554.81 0
4554.96 0
4555.12 0
4555.27 0
4555.43 0
4555.58 0
4555.74 0
4555.89 0
4556.05 0
4556.20 3
4556.36 8
4556.51 14
4556.67 21
4556.82 29
4556.98 36
4557.13 42
4557.29 46
4557.44 48
4557.60 47
4557.75 45
4557.91 42
4558.06 37
4558.22 33
4558.37 30
4558.53 27
4558.68 25
4558.84 23
4558.99 22
4559.15 22
4559.30 22
4559.46 25
4559.61 30
4559.77 38
4559.92 47
4560.08 57
4560.23 65
4560.39 71
4560.54 73
4560.70 73
4560.85 72
4561.01 69
4561.16 67
4561.32 67
4561.47 68
4561.63 70
4561.78 73
4561.94 75
4562.09 77
4562.25 78
4562.40 77
4562.56 76
4562.71 73
4562.87 70
4563.02 65
4563.18 60
4563.33 55
4563.49 50
4563.64 47
4563.80 45
4563.95 45
4564.11 46
4564.26 49
4564.42 54
4564.57 59
4564.73 65
4564.88 70
4565.04 74
4565.19 75
4565.35 73
4565.50 69
4565.66 62
4565.81 54
4565.97 46
4566.12 39
4566.28 34
4566.43 30
4566.59 28
4566.74 27
4566.90 26
4567.05 26
4567.21 26
4567.36 27
4567.52 28
4567.67 31
4567.83 34
4567.98 39
4568.14 45
4568.29 52
4568.45 59
4568.60 65
4568.76 69
4568.91 71
4569.07 72
4569.23 72
4569.38 71
4569.54 71
4569.69 74
4569.85 77
4570.00 82
4570.16 87
4570.31 91
4570.47 93
4570.62 94
4570.78 94
4570.93 93
4571.09 92
4571.24 93
4571.40 93
4571.55 94
4571.71 94
4571.86 93
4572.02 91
4572.17 88
4572.33 83
4572.48 76
4572.64 70
4572.79 63
4572.95 58
4573.10 55
4573.26 55
4573.41 59
4573.57 66
4573.73 74
4573.88 83
4574.04 90
4574.19 94
4574.35 96
4574.50 95
4574.66 94
4574.81 92
4574.97 92
4575.12 93
4575.28 97
4575.43 101
4575.59 106
4575.74 111
4575.90 113
4576.05 114
4576.21 112
4576.36 109
4576.52 105
4576.67 100
4576.83 94
4576.99 89
4577.14 85
4577.30 81
4577.45 78
4577.61 75
4577.76 75
4577.92 75
4578.07 77
4578.23 80
4578.38 84
4578.54 89
4578.69 94
4578.85 99
4579.00 103
4579.16 106
4579.31 108
4579.47 109
4579.63 109
4579.78 106
4579.94 102
4580.09 96
4580.25 88
4580.40 79
4580.56 70
4580.71 61
4580.87 54
4581.02 50
4581.18 48
4581.33 49
4581.49 51
4581.64 54
4581.80 56
4581.96 58
4582.11 58
4582.27 59
4582.42 59
4582.58 59
4582.73 60
4582.89 62
4583.04 65
4583.20 67
4583.35 69
4583.51 71
4583.66 72
4583.82 71
4583.98 69
4584.13 66
4584.29 63
4584.44 60
4584.60 56
4584.75 52
4584.91 49
4585.06 45
4585.22 42
4585.37 39
4585.53 37
4585.68 36
4585.84 36
4586.00 38
4586.15 41
4586.31 44
4586.46 49
4586.62 53
4586.77 57
4586.93 60
4587.08 63
4587.24 66
4587.39 68
4587.55 72
4587.71 75
4587.86 79
4588.02 83
4588.17 87
4588.33 88
4588.48 88
4588.64 85
4588.79 81
4588.95 75
4589.10 68
4589.26 61
4589.42 55
4589.57 51
4589.73 48
4589.88 47
4590.04 48
4590.19 48
4590.35 49
4590.50 49
4590.66 49
4590.81 48
4590.97 46
4591.13 44
4591.28 43
4591.44 43
4591.59 43
4591.75 45
4591.90 48
4592.06 53
4592.21 57
4592.37 61
4592.53 63
4592.68 64
4592.84 64
4592.99 63
4593.15 61
4593.30 61
4593.46 62
4593.61 64
4593.77 68
4593.93 74
4594.08 81
4594.24 89
4594.39 97
4594.55 104
4594.70 109
4594.86 112
4595.01 113
4595.17 111
4595.33 108
4595.48 105
4595.64 102
4595.79 101
4595.95 101
4596.10 102
4596.26 103
4596.41 104
4596.57 103
4596.73 99
4596.88 92
4597.04 83
4597.19 71
4597.35 59
4597.50 47
4597.66 36
4597.81 28
4597.97 23
4598.13 20
4598.28 20
4598.44 21
4598.59 22
4598.75 24
4598.90 26
4599.06 29
4599.22 32
4599.37 35
4599.53 37
4599.68 40
4599.84 41
4599.99 40
4600.15 38
4600.31 34
4600.46 31
4600.62 29
4600.77 27
4600.93 28
4601.08 29
4601.24 32
4601.39 35
4601.55 36
4601.71 37
4601.86 37
4602.02 35
4602.17 33
4602.33 31
4602.48 30
4602.64 29
4602.80 30
4602.95 32
4603.11 34
4603.26 37
4603.42 40
4603.57 43
4603.73 44
4603.89 44
4604.04 43
4604.20 41
4604.35 37
4604.51 33
4604.66 29
4604.82 26
4604.98 23
4605.13 22
4605.29 21
4605.44 19
4605.60 17
4605.76 13
4605.91 7
4606.07 1
4606.22 0
4606.38 0
4606.53 0
4606.69 0
4606.85 0
4607.00 0
4607.16 0
4607.31 2
4607.47 11
4607.62 21
4607.78 28
4607.94 34
4608.09 37
4608.25 38
4608.40 37
4608.56 36
4608.71 35
4608.87 36
4609.03 38
4609.18 41
4609.34 44
4609.49 47
4609.65 48
4609.81 49
4609.96 50
4610.12 51
4610.27 54
4610.43 59
4610.58 65
4610.74 71
4610.90 76
4611.05 77
4611.21 75
4611.36 70
4611.52 62
4611.68 52
4611.83 42
4611.99 35
4612.14 30
4612.30 29
4612.45 30
4612.61 33
4612.77 37
4612.92 41
4613.08 43
4613.23 45
4613.39 45
4613.55 45
4613.70 45
4613.86 46
4614.01 49
4614.17 53
4614.33 59
4614.48 64
4614.64 69
4614.79 73
4614.95 76
4615.11 78
4615.26 80
4615.42 82
4615.57 84
4615.73 86
4615.88 87
4616.04 87
4616.20 84
4616.35 78
4616.51 71
4616.66 62
4616.82 52
4616.98 43
4617.13 34
4617.29 25
4617.44 17
4617.60 10
4617.76 4
4617.91 0
4618.07 0
4618.22 0
4618.38 1
4618.54 6
4618.69 11
4618.85 16
4619.00 20
4619.16 22
4619.32 22
4619.47 21
4619.63 20
4619.78 20
4619.94 21
4620.10 22
4620.25 23
4620.41 24
4620.56 24
4620.72 23
4620.88 21
4621.03 20
4621.19 19
4621.34 19
4621.50 19
4621.66 20
4621.81 21
4621.97 21
4622.12 21
4622.28 21
4622.44 20
4622.59 19
4622.75 18
4622.90 17
4623.06 17
4623.22 18
4623.37 20
4623.53 24
4623.68 29
4623.84 36
4624.00 44
4624.15 52
4624.31 61
4624.46 69
4624.62 77
4624.78 83
4624.93 89
4625.09 92
4625.25 93
4625.40 92
4625.56 88
4625.71 83
4625.87 78
4626.03 72
4626.18 69
4626.34 67
4626.49 67
4626.65 68
4626.81 69
4626.96 70
4627.12 69
4627.27 66
4627.43 61
4627.59 56
4627.74 49
4627.90 44
4628.06 41
4628.21 40
4628.37 41
4628.52 42
4628.68 43
4628.84 43
4628.99 41
4629.15 38
4629.30 33
4629.46 28
4629.62 24
4629.77 20
4629.93 18
4630.09 16
4630.24 15
4630.40 14
4630.55 12
4630.71 11
4630.87 10
4631.02 8
4631.18 6
4631.33 4
4631.49 2
4631.65 0
4631.80 0
4631.96 0
4632.12 0
4632.27 0
4632.43 0
4632.58 0
4632.74 2
4632.90 11
4633.05 22
4633.21 34
4633.37 45
4633.52 55
4633.68 64
4633.83 72
4633.99 79
4634.15 86
4634.30 91
4634.46 95
4634.62 99
4634.77 100
4634.93 102
4635.08 102
4635.24 101
4635.40 101
4635.55 100
4635.71 100
4635.87 98
4636.02 96
4636.18 94
4636.33 94
4636.49 95
4636.65 99
4636.80 104
4636.96 111
4637.12 119
4637.27 125
4637.43 130
4637.58 133
4637.74 135
4637.90 135
4638.05 135
4638.21 136
4638.37 137
4638.52 139
4638.68 140
4638.83 142
4638.99 142
4639.15 142
4639.30 140
4639.46 137
4639.62 133
4639.77 129
4639.93 123
4640.09 118
4640.24 113
4640.40 109
4640.55 106
4640.71 106
4640.87 109
4641.02 113
4641.18 119
4641.34 125
4641.49 128
4641.65 129
4641.81 126
4641.96 122
4642.12 116
4642.27 110
4642.43 107
4642.59 106
4642.74 107
4642.90 108
4643.06 110
4643.21 112
4643.37 112
4643.53 112
4643.68 111
4643.84 111
4643.99 110
4644.15 110
4644.31 110
4644.46 109
4644.62 107
4644.78 105
4644.93 103
4645.09 101
4645.25 101
4645.40 102
4645.56 106
4645.71 112
4645.87 117
4646.03 122
4646.18 125
4646.34 126
4646.50 123
4646.65 117
4646.81 110
4646.97 101
4647.12 92
4647.28 84
4647.44 78
4647.59 75
4647.75 73
4647.91 73
4648.06 75
4648.22 77
4648.37 80
4648.53 83
4648.69 88
4648.84 96
4649.00 107
4649.16 123
4649.31 144
4649.47 169
4649.63 199
4649.78 231
4649.94 265
4650.10 301
4650.25 337
4650.41 372
4650.57 406
4650.72 438
4650.88 467
4651.04 493
4651.19 518
4651.35 540
4651.50 563
4651.66 585
4651.82 609
4651.97 635
4652.13 662
4652.29 691
4652.44 720
4652.60 750
4652.76 781
4652.91 812
4653.07 845
4653.23 880
4653.38 916
4653.54 953
4653.70 990
4653.85 1026
4654.01 1061
4654.17 1093
4654.32 1124
4654.48 1153
4654.64 1181
4654.79 1207
4654.95 1232
4655.11 1256
4655.26 1278
4655.42 1299
4655.58 1318
4655.73 1338
4655.89 1357
4656.05 1375
4656.20 1390
4656.36 1401
4656.51 1406
4656.67 1404
4656.83 1394
4656.98 1376
4657.14 1354
4657.30 1327
4657.45 1299
4657.61 1269
4657.77 1238
4657.92 1207
4658.08 1175
4658.24 1142
4658.39 1109
4658.55 1075
4658.71 1042
4658.86 1009
4659.02 978
4659.18 949
4659.33 920
4659.49 891
4659.65 861
4659.80 830
4659.96 798
4660.12 767
4660.27 737
4660.43 709
4660.59 685
4660.74 664
4660.90 647
4661.06 633
4661.21 622
4661.37 614
4661.53 608
4661.68 605
4661.84 603
4662.00 603
4662.15 602
4662.31 599
4662.47 593
4662.62 582
4662.78 566
4662.94 546
4663.10 522
4663.25 496
4663.41 470
4663.57 443
4663.72 418
4663.88 396
4664.04 377
4664.19 362
4664.35 349
4664.51 339
4664.66 331
4664.82 323
4664.98 315
4665.13 306
4665.29 297
4665.45 288
4665.60 281
4665.76 277
4665.92 278
4666.07 283
4666.23 291
4666.39 299
4666.54 306
4666.70 309
4666.86 307
4667.01 300
4667.17 289
4667.33 276
4667.48 263
4667.64 251
4667.80 243
4667.95 238
4668.11 235
4668.27 235
4668.43 234
4668.58 231
4668.74 226
4668.90 217
4669.05 206
4669.21 193
4669.37 180
4669.52 168
4669.68 159
4669.84 151
4669.99 145
4670.15 141
4670.31 137
4670.46 134
4670.62 131
4670.78 129
4670.93 126
4671.09 122
4671.25 117
4671.41 111
4671.56 103
4671.72 95
4671.88 87
4672.03 81
4672.19 77
4672.35 75
4672.50 75
4672.66 76
4672.82 78
4672.97 80
4673.13 82
4673.29 84
4673.44 87
4673.60 89
4673.76 91
4673.92 92
4674.07 92
4674.23 92
4674.39 91
4674.54 92
4674.70 93
4674.86 97
4675.01 103
4675.17 111
4675.33 118
4675.48 124
4675.64 128
4675.80 127
4675.96 122
4676.11 114
4676.27 104
4676.43 94
4676.58 85
4676.74 79
4676.90 77
4677.05 79
4677.21 83
4677.37 89
4677.52 94
4677.68 100
4677.84 104
4678.00 107
4678.15 110
4678.31 114
4678.47 119
4678.62 127
4678.78 137
4678.94 150
4679.09 164
4679.25 179
4679.41 194
4679.57 207
4679.72 217
4679.88 224
4680.04 228
4680.19 231
4680.35 232
4680.51 233
4680.66 234
4680.82 235
4680.98 237
4681.14 238
4681.29 239
4681.45 238
4681.61 236
4681.76 233
4681.92 230
4682.08 226
4682.23 223
4682.39 221
4682.55 222
4682.71 225
4682.86 230
4683.02 237
4683.18 245
4683.33 251
4683.49 255
4683.65 256
4683.81 252
4683.96 246
4684.12 239
4684.28 232
4684.43 229
4684.59 230
4684.75 235
4684.91 245
4685.06 256
4685.22 267
4685.38 275
4685.53 279
4685.69 279
4685.85 275
4686.00 268
4686.16 261
4686.32 253
4686.48 247
4686.63 242
4686.79 239
4686.95 235
4687.10 231
4687.26 226
4687.42 220
4687.58 212
4687.73 204
4687.89 196
4688.05 188
4688.20 182
4688.36 177
4688.52 171
4688.68 165
4688.83 158
4688.99 150
4689.15 143
4689.30 136
4689.46 130
4689.62 126
4689.78 125
4689.93 125
4690.09 126
4690.25 127
4690.40 128
4690.56 129
4690.72 129
4690.88 129
4691.03 129
4691.19 129
4691.35 128
4691.51 128
4691.66 129
4691.82 131
4691.98 134
4692.13 139
4692.29 144
4692.45 150
4692.61 155
4692.76 158
4692.92 159
4693.08 157
4693.23 152
4693.39 145
4693.55 137
4693.71 127
4693.86 117
4694.02 107
4694.18 97
4694.34 88
4694.49 81
4694.65 76
4694.81 73
4694.96 72
4695.12 72
4695.28 72
4695.44 73
4695.59 75
4695.75 76
4695.91 77
4696.07 79
4696.22 81
4696.38 84
4696.54 87
4696.69 91
4696.85 94
4697.01 97
4697.17 100
4697.32 101
4697.48 100
4697.64 98
4697.80 92
4697.95 85
4698.11 76
4698.27 66
4698.42 56
4698.58 47
4698.74 40
4698.90 35
4699.05 32
4699.21 31
4699.37 30
4699.53 31
4699.68 32
4699.84 34
4700.00 38
4700.16 42
4700.31 47
4700.47 52
4700.63 55
4700.78 57
4700.94 56
4701.10 54
4701.26 51
4701.41 49
4701.57 48
4701.73 49
4701.89 51
4702.04 55
4702.20 58
4702.36 59
4702.52 60
4702.67 59
4702.83 57
4702.99 56
4703.15 55
4703.30 56
4703.46 59
4703.62 64
4703.77 70
4703.93 75
4704.09 81
4704.25 87
4704.40 92
4704.56 98
4704.72 104
4704.88 112
4705.03 120
4705.19 128
4705.35 136
4705.51 144
4705.66 151
4705.82 158
4705.98 165
4706.14 175
4706.29 187
4706.45 203
4706.61 224
4706.77 249
4706.92 278
4707.08 311
4707.24 345
4707.40 380
4707.55 413
4707.71 445
4707.87 476
4708.03 506
4708.18 537
4708.34 569
4708.50 605
4708.66 645
4708.81 688
4708.97 733
4709.13 779
4709.29 825
4709.44 869
4709.60 912
4709.76 955
4709.92 1001
4710.07 1050
4710.23 1104
4710.39 1163
4710.55 1225
4710.70 1289
4710.86 1352
4711.02 1414
4711.18 1472
4711.33 1525
4711.49 1573
4711.65 1616
4711.81 1651
4711.96 1679
4712.12 1699
4712.28 1712
4712.44 1719
4712.59 1722
4712.75 1722
4712.91 1721
4713.07 1718
4713.22 1713
4713.38 1702
4713.54 1686
4713.70 1662
4713.85 1630
4714.01 1591
4714.17 1546
4714.33 1495
4714.48 1441
4714.64 1385
4714.80 1329
4714.96 1275
4715.12 1224
4715.27 1177
4715.43 1136
4715.59 1100
4715.75 1067
4715.90 1037
4716.06 1007
4716.22 976
4716.38 943
4716.53 907
4716.69 870
4716.85 831
4717.01 793
4717.16 755
4717.32 718
4717.48 684
4717.64 652
4717.79 621
4717.95 592
4718.11 564
4718.27 536
4718.43 508
4718.58 481
4718.74 453
4718.90 426
4719.06 400
4719.21 375
4719.37 351
4719.53 329
4719.69 309
4719.84 291
4720.00 276
4720.16 263
4720.32 252
4720.47 242
4720.63 233
4720.79 224
4720.95 215
4721.11 205
4721.26 195
4721.42 184
4721.58 172
4721.74 161
4721.89 150
4722.05 139
4722.21 128
4722.37 118
4722.52 110
4722.68 103
4722.84 98
4723.00 94
4723.16 92
4723.31 90
4723.47 89
4723.63 89
4723.79 89
4723.94 91
4724.10 94
4724.26 98
4724.42 104
4724.58 109
4724.73 114
4724.89 117
4725.05 117
4725.21 114
4725.36 107
4725.52 98
4725.68 86
4725.84 73
4726.00 61
4726.15 50
4726.31 40
4726.47 34
4726.63 30
4726.78 28
4726.94 28
4727.10 30
4727.26 33
4727.42 35
4727.57 37
4727.73 38
4727.89 38
4728.05 37
4728.20 35
4728.36 32
4728.52 30
4728.68 29
4728.84 29
4728.99 31
4729.15 34
4729.31 37
4729.47 40
4729.63 42
4729.78 43
4729.94 42
4730.10 41
4730.26 39
4730.41 38
4730.57 38
4730.73 37
4730.89 36
4731.05 34
4731.20 32
4731.36 29
4731.52 27
4731.68 27
4731.84 30
4731.99 35
4732.15 43
4732.31 51
4732.47 59
4732.62 64
4732.78 66
4732.94 63
4733.10 55
4733.26 45
4733.41 33
4733.57 22
4733.73 12
4733.89 5
4734.05 1
4734.20 0
4734.36 3
4734.52 8
4734.68 14
4734.84 22
4734.99 30
4735.15 38
4735.31 46
4735.47 52
4735.62 56
4735.78 58
4735.94 58
4736.10 56
4736.26 54
4736.41 51
4736.57 50
4736.73 50
4736.89 51
4737.05 54
4737.20 58
4737.36 62
4737.52 65
4737.68 67
4737.84 68
4737.99 68
4738.15 68
4738.31 67
4738.47 66
4738.63 64
4738.78 61
4738.94 57
4739.10 51
4739.26 44
4739.42 35
4739.57 26
4739.73 17
4739.89 8
4740.05 0
4740.21 0
4740.36 0
4740.52 0
4740.68 0
4740.84 0
4741.00 0
4741.15 0
4741.31 0
4741.47 0
4741.63 3
4741.79 6
4741.94 11
4742.10 16
4742.26 23
4742.42 29
4742.58 34
4742.73 37
4742.89 39
4743.05 39
4743.21 38
4743.37 37
4743.53 37
4743.68 38
4743.84 41
4744.00 45
4744.16 50
4744.32 56
4744.47 64
4744.63 72
4744.79 81
4744.95 90
4745.11 97
4745.26 103
4745.42 108
4745.58 112
4745.74 115
4745.90 117
4746.05 119
4746.21 122
4746.37 124
4746.53 127
4746.69 132
4746.85 136
4747.00 142
4747.16 147
4747.32 151
4747.48 153
4747.64 153
4747.79 152
4747.95 149
4748.11 145
4748.27 142
4748.43 140
4748.58 141
4748.74 143
4748.90 146
4749.06 149
4749.22 151
4749.38 151
4749.53 149
4749.69 143
4749.85 135
4750.01 125
4750.17 115
4750.32 105
4750.48 96
4750.64 89
4750.80 85
4750.96 83
4751.12 84
4751.27 85
4751.43 88
4751.59 92
4751.75 95
4751.91 98
4752.06 100
4752.22 102
4752.38 103
4752.54 103
4752.70 102
4752.86 101
4753.01 100
4753.17 99
4753.33 98
4753.49 99
4753.65 102
4753.81 106
4753.96 111
4754.12 117
4754.28 124
4754.44 130
4754.60 134
4754.75 137
4754.91 139
4755.07 138
4755.23 137
4755.39 135
4755.55 133
4755.70 132
4755.86 132
4756.02 133
4756.18 135
4756.34 138
4756.50 141
4756.65 143
4756.81 145
4756.97 144
4757.13 142
4757.29 139
4757.45 135
4757.60 132
4757.76 130
4757.92 129
4758.08 128
4758.24 128
4758.40 127
4758.55 124
4758.71 119
4758.87 112
4759.03 105
4759.19 97
4759.35 90
4759.50 83
4759.66 79
4759.82 75
4759.98 72
4760.14 70
4760.30 67
4760.45 65
4760.61 61
4760.77 58
4760.93 54
4761.09 50
4761.25 47
4761.40 44
4761.56 42
4761.72 41
4761.88 42
4762.04 44
4762.20 47
4762.35 52
4762.51 57
4762.67 64
4762.83 70
4762.99 76
4763.15 82
4763.30 86
4763.46 90
4763.62 94
4763.78 96
4763.94 97
4764.10 98
4764.25 97
4764.41 95
4764.57 91
4764.73 85
4764.89 78
4765.05 71
4765.21 65
4765.36 61
4765.52 60
4765.68 62
4765.84 65
4766.00 70
4766.16 75
4766.31 77
4766.47 78
4766.63 77
4766.79 75
4766.95 72
4767.11 70
4767.27 69
4767.42 70
4767.58 71
4767.74 73
4767.90 74
4768.06 76
4768.22 76
4768.37 77
4768.53 79
4768.69 83
4768.85 89
4769.01 97
4769.17 106
4769.33 117
4769.48 127
4769.64 137
4769.80 145
4769.96 152
4770.12 158
4770.28 165
4770.44 172
4770.59 180
4770.75 189
4770.91 198
4771.07 208
4771.23 216
4771.39 224
4771.54 230
4771.70 235
4771.86 239
4772.02 242
4772.18 245
4772.34 247
4772.50 249
4772.65 252
4772.81 253
4772.97 253
4773.13 251
4773.29 248
4773.45 243
4773.61 238
4773.76 235
4773.92 235
4774.08 237
4774.24 242
4774.40 249
4774.56 255
4774.72 260
4774.87 264
4775.03 266
4775.19 266
4775.35 265
4775.51 263
4775.67 260
4775.83 256
4775.98 249
4776.14 241
4776.30 231
4776.46 220
4776.62 209
4776.78 199
4776.94 190
4777.10 184
4777.25 178
4777.41 172
4777.57 166
4777.73 158
4777.89 148
4778.05 137
4778.21 125
4778.36 113
4778.52 102
4778.68 93
4778.84 86
4779.00 81
4779.16 78
4779.32 78
4779.48 78
4779.63 80
4779.79 84
4779.95 88
4780.11 92
4780.27 97
4780.43 102
4780.59 106
4780.74 109
4780.90 112
4781.06 116
4781.22 121
4781.38 129
4781.54 138
4781.70 150
4781.86 162
4782.01 174
4782.17 185
4782.33 194
4782.49 200
4782.65 204
4782.81 206
4782.97 208
4783.13 210
4783.28 212
4783.44 212
4783.60 211
4783.76 209
4783.92 205
4784.08 200
4784.24 196
4784.40 193
4784.55 193
4784.71 198
4784.87 206
4785.03 218
4785.19 232
4785.35 246
4785.51 260
4785.67 271
4785.82 278
4785.98 282
4786.14 283
4786.30 282
4786.46 280
4786.62 280
4786.78 283
4786.94 290
4787.09 302
4787.25 320
4787.41 343
4787.57 371
4787.73 404
4787.89 439
4788.05 477
4788.21 515
4788.36 553
4788.52 591
4788.68 628
4788.84 666
4789.00 703
4789.16 742
4789.32 781
4789.48 821
4789.64 862
4789.79 905
4789.95 951
4790.11 1000
4790.27 1053
4790.43 1109
4790.59 1169
4790.75 1231
4790.91 1295
4791.06 1361
4791.22 1428
4791.38 1495
4791.54 1562
4791.70 1628
4791.86 1691
4792.02 1751
4792.18 1806
4792.34 1857
4792.49 1902
4792.65 1943
4792.81 1980
4792.97 2013
4793.13 2043
4793.29 2068
4793.45 2088
4793.61 2104
4793.77 2113
4793.92 2116
4794.08 2113
4794.24 2102
4794.40 2085
4794.56 2061
4794.72 2031
4794.88 1996
4795.04 1954
4795.20 1908
4795.36 1856
4795.51 1800
4795.67 1741
4795.83 1679
4795.99 1616
4796.15 1552
4796.31 1488
4796.47 1426
4796.63 1365
4796.79 1304
4796.94 1244
4797.10 1184
4797.26 1124
4797.42 1066
4797.58 1010
4797.74 958
4797.90 910
4798.06 867
4798.22 828
4798.38 792
4798.53 759
4798.69 726
4798.85 695
4799.01 664
4799.17 633
4799.33 602
4799.49 573
4799.65 547
4799.81 523
4799.97 503
4800.12 487
4800.28 473
4800.44 461
4800.60 450
4800.76 437
4800.92 423
4801.08 408
4801.24 390
4801.40 371
4801.56 353
4801.71 336
4801.87 320
4802.03 308
4802.19 298
4802.35 292
4802.51 288
4802.67 286
4802.83 285
4802.99 285
4803.15 284
4803.31 282
4803.46 279
4803.62 274
4803.78 268
4803.94 261
4804.10 254
4804.26 245
4804.42 236
4804.58 226
4804.74 215
4804.90 205
4805.05 196
4805.21 189
4805.37 185
4805.53 184
4805.69 186
4805.85 191
4806.01 196
4806.17 203
4806.33 210
4806.49 219
4806.65 228
4806.81 238
4806.96 248
4807.12 257
4807.28 263
4807.44 265
4807.60 263
4807.76 259
4807.92 253
4808.08 249
4808.24 248
4808.40 252
4808.56 261
4808.71 273
4808.87 286
4809.03 299
4809.19 309
4809.35 318
4809.51 324
4809.67 330
4809.83 335
4809.99 341
4810.15 347
4810.31 352
4810.47 355
4810.62 357
4810.78 357
4810.94 356
4811.10 354
4811.26 354
4811.42 355
4811.58 359
4811.74 366
4811.90 375
4812.06 386
4812.22 396
4812.38 405
4812.54 412
4812.69 417
4812.85 420
4813.01 421
4813.17 421
4813.33 420
4813.49 417
4813.65 411
4813.81 404
4813.97 395
4814.13 384
4814.29 372
4814.45 361
4814.61 352
4814.76 344
4814.92 339
4815.08 334
4815.24 329
4815.40 324
4815.56 318
4815.72 311
4815.88 304
4816.04 297
4816.20 292
4816.36 289
4816.52 288
4816.68 289
4816.84 292
4816.99 297
4817.15 303
4817.31 308
4817.47 313
4817.63 317
4817.79 320
4817.95 323
4818.11 325
4818.27 326
4818.43 325
4818.59 321
4818.75 316
4818.91 307
4819.07 297
4819.22 286
4819.38 276
4819.54 266
4819.70 259
4819.86 253
4820.02 249
4820.18 244
4820.34 240
4820.50 236
4820.66 231
4820.82 226
4820.98 221
4821.14 216
4821.30 212
4821.46 208
4821.62 203
4821.77 198
4821.93 193
4822.09 188
4822.25 184
4822.41 181
4822.57 179
4822.73 179
4822.89 180
4823.05 180
4823.21 181
4823.37 181
4823.53 181
4823.69 181
4823.85 183
4824.01 187
4824.17 193
4824.32 201
4824.48 210
4824.64 219
4824.80 227
4824.96 233
4825.12 236
4825.28 236
4825.44 235
4825.60 234
4825.76 233
4825.92 232
4826.08 233
4826.24 233
4826.40 234
4826.56 234
4826.72 235
4826.88 238
4827.04 243
4827.19 251
4827.35 263
4827.51 278
4827.67 294
4827.83 312
4827.99 331
4828.15 350
4828.31 370
4828.47 391
4828.63 414
4828.79 437
4828.95 462
4829.11 486
4829.27 508
4829.43 527
4829.59 542
4829.75 552
4829.91 558
4830.07 559
4830.22 558
4830.38 554
4830.54 550
4830.70 548
4830.86 547
4831.02 550
4831.18 557
4831.34 568
4831.50 581
4831.66 596
4831.82 610
4831.98 622
4832.14 631
4832.30 636
4832.46 635
4832.62 629
4832.78 619
4832.94 605
4833.10 589
4833.26 572
4833.42 555
4833.58 538
4833.73 522
4833.89 506
4834.05 490
4834.21 473
4834.37 456
4834.53 438
4834.69 420
4834.85 403
4835.01 388
4835.17 375
4835.33 362
4835.49 351
4835.65 339
4835.81 326
4835.97 312
4836.13 296
4836.29 281
4836.45 265
4836.61 250
4836.77 237
4836.93 225
4837.09 213
4837.25 203
4837.41 192
4837.56 182
4837.72 172
4837.88 163
4838.04 155
4838.20 149
4838.36 144
4838.52 142
4838.68 141
4838.84 143
4839.00 146
4839.16 149
4839.32 152
4839.48 153
4839.64 153
4839.80 151
4839.96 148
4840.12 144
4840.28 140
4840.44 136
4840.60 131
4840.76 125
4840.92 117
4841.08 109
4841.24 100
4841.40 92
4841.56 85
4841.72 82
4841.88 81
4842.04 82
4842.20 85
4842.36 89
4842.51 92
4842.67 94
4842.83 94
4842.99 92
4843.15 87
4843.31 82
4843.47 77
4843.63 73
4843.79 70
4843.95 69
4844.11 70
4844.27 72
4844.43 76
4844.59 79
4844.75 81
4844.91 81
4845.07 78
4845.23 72
4845.39 65
4845.55 55
4845.71 45
4845.87 34
4846.03 23
4846.19 13
4846.35 2
4846.51 0
4846.67 0
4846.83 0
4846.99 0
4847.15 0
4847.31 0
4847.47 0
4847.63 0
4847.79 7
4847.95 21
4848.11 36
4848.27 50
4848.43 65
4848.59 77
4848.75 87
4848.91 94
4849.07 98
4849.23 98
4849.38 95
4849.54 91
4849.70 85
4849.86 80
4850.02 75
4850.18 73
4850.34 72
4850.50 73
4850.66 76
4850.82 81
4850.98 87
4851.14 93
4851.30 99
4851.46 103
4851.62 106
4851.78 107
4851.94 107
4852.10 105
4852.26 103
4852.42 100
4852.58 97
4852.74 93
4852.90 89
4853.06 85
4853.22 81
4853.38 79
4853.54 80
4853.70 84
4853.86 91
4854.02 102
4854.18 115
4854.34 129
4854.50 141
4854.66 152
4854.82 159
4854.98 163
4855.14 165
4855.30 164
4855.46 160
4855.62 155
4855.78 150
4855.94 143
4856.10 137
4856.26 132
4856.42 129
4856.58 128
4856.74 130
4856.90 133
4857.06 138
4857.22 144
4857.38 150
4857.54 156
4857.70 160
4857.86 163
4858.02 164
4858.18 163
4858.34 162
4858.50 160
4858.66 159
4858.82 160
4858.98 163
4859.14 170
4859.30 180
4859.46 194
4859.62 208
4859.78 223
4859.94 235
4860.10 244
4860.26 249
4860.42 250
4860.58 247
4860.74 243
4860.90 239
4861.06 235
4861.22 231
4861.38 227
4861.54 222
[truncated: 744,070 more chars]
