# Supplementary material for: Methylobacterium Species Promoting Rice and Barley Growth and Interaction Specificity Revealed with Whole-Cell Matrix-Assisted Laser Desorption / Ionization-Time-of-Flight Mass Spectrometry (MALDI-TOF/MS) Analysis
Source: PLoS One. 2015 Jun 8;10(6):e0129509. doi: 10.1371/journal.pone.0129509 (PMC4460032; doi:10.1371/journal.pone.0129509)
Supplement: S2 Data — (ZIP) [file pone.0129509.s002.zip › Supplementary data 2 (ms from inoculated rice)/22A-12.txt]

779.69 0
779.75 0
779.82 0
779.88 0
779.95 0
780.01 0
780.08 0
780.14 0
780.20 0
780.27 0
780.33 0
780.40 0
780.46 0
780.52 0
780.59 0
780.65 0
780.72 0
780.78 0
780.84 0
780.91 0
780.97 0
781.04 0
781.10 0
781.16 0
781.23 0
781.29 0
781.36 0
781.42 0
781.49 0
781.55 0
781.61 0
781.68 0
781.74 0
781.81 0
781.87 0
781.93 0
782.00 0
782.06 0
782.13 0
782.19 0
782.25 0
782.32 0
782.38 0
782.45 0
782.51 0
782.58 0
782.64 0
782.70 0
782.77 0
782.83 0
782.90 0
782.96 0
783.02 0
783.09 0
783.15 0
783.22 0
783.28 0
783.35 0
783.41 0
783.47 0
783.54 0
783.60 0
783.67 0
783.73 0
783.80 0
783.86 0
783.92 0
783.99 0
784.05 0
784.12 0
784.18 0
784.24 0
784.31 0
784.37 0
784.44 0
784.50 0
784.57 0
784.63 0
784.69 0
784.76 0
784.82 0
784.89 0
784.95 0
785.02 0
785.08 0
785.14 0
785.21 0
785.27 0
785.34 0
785.40 0
785.47 0
785.53 0
785.59 0
785.66 0
785.72 0
785.79 0
785.85 0
785.92 0
785.98 0
786.04 0
786.11 0
786.17 0
786.24 0
786.30 0
786.37 0
786.43 0
786.49 0
786.56 0
786.62 0
786.69 0
786.75 0
786.82 0
786.88 0
786.94 0
787.01 0
787.07 0
787.14 0
787.20 0
787.27 0
787.33 0
787.40 0
787.46 0
787.52 0
787.59 0
787.65 0
787.72 0
787.78 0
787.85 0
787.91 0
787.97 0
788.04 0
788.10 0
788.17 0
788.23 0
788.30 0
788.36 0
788.43 0
788.49 0
788.55 0
788.62 0
788.68 0
788.75 0
788.81 0
788.88 0
788.94 0
789.01 0
789.07 0
789.13 0
789.20 0
789.26 0
789.33 0
789.39 0
789.46 0
789.52 0
789.59 0
789.65 0
789.71 0
789.78 0
789.84 0
789.91 0
789.97 0
790.04 0
790.10 0
790.17 0
790.23 0
790.29 0
790.36 0
790.42 0
790.49 0
790.55 0
790.62 0
790.68 0
790.75 0
790.81 0
790.87 0
790.94 0
791.00 0
791.07 0
791.13 0
791.20 0
791.26 0
791.33 0
791.39 0
791.46 0
791.52 0
791.58 0
791.65 0
791.71 0
791.78 0
791.84 0
791.91 0
791.97 0
792.04 0
792.10 0
792.17 0
792.23 0
792.29 0
792.36 0
792.42 0
792.49 0
792.55 0
792.62 0
792.68 0
792.75 0
792.81 0
792.88 0
792.94 0
793.00 0
793.07 0
793.13 0
793.20 0
793.26 0
793.33 0
793.39 0
793.46 0
793.52 0
793.59 0
793.65 0
793.72 0
793.78 0
793.84 0
793.91 0
793.97 0
794.04 0
794.10 0
794.17 0
794.23 0
794.30 0
794.36 0
794.43 0
794.49 0
794.56 0
794.62 0
794.69 0
794.75 0
794.81 0
794.88 0
794.94 0
795.01 0
795.07 0
795.14 0
795.20 0
795.27 0
795.33 0
795.40 0
795.46 0
795.53 0
795.59 0
795.66 0
795.72 0
795.78 0
795.85 0
795.91 0
795.98 0
796.04 0
796.11 0
796.17 0
796.24 0
796.30 0
796.37 0
796.43 0
796.50 0
796.56 0
796.63 0
796.69 0
796.76 0
796.82 0
796.89 0
796.95 0
797.01 0
797.08 0
797.14 0
797.21 0
797.27 0
797.34 0
797.40 0
797.47 0
797.53 0
797.60 0
797.66 0
797.73 0
797.79 0
797.86 0
797.92 0
797.99 0
798.05 0
798.12 0
798.18 0
798.25 0
798.31 0
798.38 0
798.44 0
798.50 0
798.57 0
798.63 0
798.70 0
798.76 0
798.83 0
798.89 0
798.96 0
799.02 0
799.09 0
799.15 0
799.22 0
799.28 0
799.35 0
799.41 0
799.48 0
799.54 0
799.61 0
799.67 0
799.74 0
799.80 0
799.87 0
799.93 0
800.00 0
800.06 0
800.13 0
800.19 0
800.26 0
800.32 0
800.39 0
800.45 0
800.52 0
800.58 0
800.65 0
800.71 0
800.77 0
800.84 0
800.90 0
800.97 0
801.03 0
801.10 0
801.16 0
801.23 0
801.29 0
801.36 0
801.42 0
801.49 0
801.55 0
801.62 0
801.68 0
801.75 0
801.81 0
801.88 0
801.94 0
802.01 0
802.07 0
802.14 0
802.20 0
802.27 0
802.33 0
802.40 0
802.46 0
802.53 0
802.59 0
802.66 0
802.72 0
802.79 0
802.85 0
802.92 0
802.98 0
803.05 0
803.11 0
803.18 0
803.24 0
803.31 0
803.37 0
803.44 0
803.50 0
803.57 0
803.63 0
803.70 0
803.76 0
803.83 0
803.89 0
803.96 0
804.02 0
804.09 0
804.15 0
804.22 0
804.28 0
804.35 0
804.41 0
804.48 0
804.54 0
804.61 0
804.67 0
804.74 0
804.80 0
804.87 0
804.93 0
805.00 0
805.06 0
805.13 0
805.19 0
805.26 0
805.32 0
805.39 0
805.45 0
805.52 0
805.59 0
805.65 0
805.72 0
805.78 0
805.85 0
805.91 0
805.98 0
806.04 0
806.11 0
806.17 0
806.24 0
806.30 0
806.37 0
806.43 0
806.50 0
806.56 0
806.63 0
806.69 0
806.76 0
806.82 0
806.89 0
806.95 0
807.02 0
807.08 0
807.15 0
807.21 0
807.28 0
807.34 0
807.41 0
807.47 0
807.54 0
807.60 0
807.67 0
807.73 0
807.80 0
807.87 0
807.93 0
808.00 0
808.06 0
808.13 0
808.19 0
808.26 0
808.32 0
808.39 0
808.45 0
808.52 0
808.58 0
808.65 0
808.71 0
808.78 0
808.84 0
808.91 0
808.97 0
809.04 0
809.10 0
809.17 0
809.23 0
809.30 0
809.37 0
809.43 0
809.50 0
809.56 0
809.63 0
809.69 0
809.76 0
809.82 0
809.89 0
809.95 0
810.02 0
810.08 0
810.15 0
810.21 0
810.28 0
810.34 0
810.41 0
810.48 0
810.54 0
810.61 0
810.67 0
810.74 0
810.80 0
810.87 0
810.93 0
811.00 0
811.06 0
811.13 0
811.19 0
811.26 0
811.32 0
811.39 0
811.45 0
811.52 0
811.59 0
811.65 0
811.72 0
811.78 0
811.85 0
811.91 0
811.98 0
812.04 0
812.11 0
812.17 0
812.24 0
812.30 0
812.37 0
812.44 0
812.50 0
812.57 0
812.63 0
812.70 0
812.76 0
812.83 0
812.89 0
812.96 0
813.02 0
813.09 0
813.15 0
813.22 0
813.29 0
813.35 0
813.42 0
813.48 0
813.55 0
813.61 0
813.68 0
813.74 0
813.81 0
813.87 0
813.94 0
814.01 0
814.07 0
814.14 0
814.20 0
814.27 0
814.33 0
814.40 0
814.46 0
814.53 0
814.59 0
814.66 0
814.73 0
814.79 0
814.86 0
814.92 0
814.99 0
815.05 0
815.12 0
815.18 0
815.25 0
815.31 0
815.38 0
815.45 0
815.51 0
815.58 0
815.64 0
815.71 0
815.77 0
815.84 0
815.90 0
815.97 0
816.04 0
816.10 0
816.17 0
816.23 0
816.30 0
816.36 0
816.43 0
816.49 0
816.56 0
816.62 0
816.69 0
816.76 0
816.82 0
816.89 0
816.95 0
817.02 0
817.08 0
817.15 0
817.21 0
817.28 0
817.35 0
817.41 0
817.48 0
817.54 0
817.61 0
817.67 0
817.74 0
817.81 0
817.87 0
817.94 0
818.00 0
818.07 0
818.13 0
818.20 0
818.26 0
818.33 0
818.40 0
818.46 0
818.53 0
818.59 0
818.66 0
818.72 0
818.79 0
818.86 0
818.92 0
818.99 0
819.05 0
819.12 0
819.18 0
819.25 0
819.31 0
819.38 0
819.45 0
819.51 0
819.58 0
819.64 0
819.71 0
819.77 0
819.84 0
819.91 0
819.97 0
820.04 0
820.10 0
820.17 0
820.23 0
820.30 0
820.37 0
820.43 0
820.50 0
820.56 0
820.63 0
820.69 0
820.76 0
820.83 0
820.89 0
820.96 0
821.02 0
821.09 0
821.15 0
821.22 0
821.29 0
821.35 0
821.42 0
821.48 0
821.55 0
821.61 0
821.68 0
821.75 0
821.81 0
821.88 0
821.94 0
822.01 0
822.07 0
822.14 0
822.21 0
822.27 0
822.34 0
822.40 0
822.47 0
822.53 0
822.60 0
822.67 0
822.73 0
822.80 0
822.86 0
822.93 0
823.00 0
823.06 0
823.13 0
823.19 0
823.26 0
823.32 0
823.39 0
823.46 0
823.52 0
823.59 0
823.65 0
823.72 0
823.79 0
823.85 0
823.92 0
823.98 0
824.05 0
824.11 0
824.18 0
824.25 0
824.31 0
824.38 0
824.44 0
824.51 0
824.58 0
824.64 0
824.71 0
824.77 0
824.84 0
824.90 0
824.97 0
825.04 0
825.10 0
825.17 0
825.23 0
825.30 0
825.37 0
825.43 0
825.50 0
825.56 0
825.63 0
825.70 0
825.76 0
825.83 0
825.89 0
825.96 0
826.02 0
826.09 0
826.16 0
826.22 0
826.29 0
826.35 0
826.42 0
826.49 0
826.55 0
826.62 0
826.68 0
826.75 0
826.82 0
826.88 0
826.95 0
827.01 0
827.08 0
827.15 0
827.21 0
827.28 0
827.34 0
827.41 0
827.48 0
827.54 0
827.61 0
827.67 0
827.74 0
827.81 0
827.87 0
827.94 0
828.00 0
828.07 0
828.14 0
828.20 0
828.27 0
828.33 0
828.40 0
828.47 0
828.53 0
828.60 0
828.66 0
828.73 0
828.80 0
828.86 0
828.93 0
828.99 0
829.06 0
829.13 0
829.19 0
829.26 0
829.32 0
829.39 0
829.46 0
829.52 0
829.59 0
829.65 0
829.72 0
829.79 0
829.85 0
829.92 0
829.99 0
830.05 0
830.12 0
830.18 0
830.25 0
830.32 0
830.38 0
830.45 0
830.51 0
830.58 0
830.65 0
830.71 0
830.78 0
830.84 0
830.91 0
830.98 0
831.04 0
831.11 0
831.17 0
831.24 0
831.31 0
831.37 0
831.44 0
831.51 0
831.57 0
831.64 0
831.70 0
831.77 0
831.84 0
831.90 0
831.97 0
832.03 0
832.10 0
832.17 0
832.23 0
832.30 0
832.37 0
832.43 0
832.50 0
832.56 0
832.63 0
832.70 0
832.76 0
832.83 0
832.90 0
832.96 0
833.03 0
833.09 0
833.16 0
833.23 0
833.29 0
833.36 0
833.42 0
833.49 0
833.56 0
833.62 0
833.69 0
833.76 0
833.82 0
833.89 0
833.95 0
834.02 0
834.09 0
834.15 0
834.22 0
834.29 0
834.35 0
834.42 0
834.48 0
834.55 0
834.62 0
834.68 0
834.75 0
834.82 0
834.88 0
834.95 0
835.01 0
835.08 0
835.15 0
835.21 0
835.28 0
835.35 0
835.41 0
835.48 0
835.55 0
835.61 0
835.68 0
835.74 0
835.81 0
835.88 0
835.94 0
836.01 0
836.08 0
836.14 0
836.21 0
836.27 0
836.34 0
836.41 0
836.47 0
836.54 0
836.61 0
836.67 0
836.74 0
836.81 0
836.87 0
836.94 0
837.00 0
837.07 0
837.14 0
837.20 0
837.27 0
837.34 0
837.40 0
837.47 0
837.54 0
837.60 0
837.67 0
837.73 0
837.80 0
837.87 0
837.93 0
838.00 0
838.07 0
838.13 0
838.20 0
838.27 0
838.33 0
838.40 0
838.46 0
838.53 0
838.60 0
838.66 0
838.73 0
838.80 0
838.86 0
838.93 0
839.00 0
839.06 0
839.13 0
839.20 0
839.26 0
839.33 0
839.40 0
839.46 0
839.53 0
839.59 0
839.66 0
839.73 0
839.79 0
839.86 0
839.93 0
839.99 0
840.06 0
840.13 0
840.19 0
840.26 0
840.33 0
840.39 0
840.46 0
840.53 0
840.59 0
840.66 0
840.72 0
840.79 0
840.86 0
840.92 0
840.99 0
841.06 0
841.12 0
841.19 0
841.26 0
841.32 0
841.39 0
841.46 0
841.52 0
841.59 0
841.66 0
841.72 0
841.79 0
841.86 0
841.92 0
841.99 0
842.06 0
842.12 0
842.19 0
842.26 0
842.32 0
842.39 0
842.45 0
842.52 0
842.59 0
842.65 0
842.72 0
842.79 0
842.85 0
842.92 0
842.99 0
843.05 0
843.12 0
843.19 0
843.25 0
843.32 0
843.39 0
843.45 0
843.52 0
843.59 0
843.65 0
843.72 0
843.79 0
843.85 0
843.92 0
843.99 0
844.05 0
844.12 0
844.19 0
844.25 0
844.32 0
844.39 0
844.45 0
844.52 0
844.59 0
844.65 0
844.72 0
844.79 0
844.85 0
844.92 0
844.99 0
845.05 0
845.12 0
845.19 0
845.25 0
845.32 0
845.39 0
845.45 0
845.52 0
845.59 0
845.65 0
845.72 0
845.79 0
845.85 0
845.92 0
845.99 0
846.05 0
846.12 0
846.19 0
846.25 0
846.32 0
846.39 0
846.45 0
846.52 0
846.59 0
846.65 0
846.72 0
846.79 0
846.85 0
846.92 0
846.99 0
847.05 0
847.12 0
847.19 0
847.26 0
847.32 0
847.39 0
847.46 0
847.52 0
847.59 0
847.66 0
847.72 0
847.79 0
847.86 0
847.92 0
847.99 0
848.06 0
848.12 0
848.19 0
848.26 0
848.32 0
848.39 0
848.46 0
848.52 0
848.59 0
848.66 0
848.72 0
848.79 0
848.86 0
848.92 0
848.99 0
849.06 0
849.13 0
849.19 0
849.26 0
849.33 0
849.39 0
849.46 0
849.53 0
849.59 0
849.66 0
849.73 0
849.79 0
849.86 0
849.93 0
849.99 0
850.06 0
850.13 0
850.20 0
850.26 0
850.33 0
850.40 0
850.46 0
850.53 0
850.60 0
850.66 0
850.73 0
850.80 0
850.86 0
850.93 0
851.00 0
851.06 0
851.13 0
851.20 0
851.27 0
851.33 0
851.40 0
851.47 0
851.53 0
851.60 0
851.67 0
851.73 0
851.80 0
851.87 0
851.94 0
852.00 0
852.07 0
852.14 0
852.20 0
852.27 0
852.34 0
852.40 0
852.47 0
852.54 0
852.60 0
852.67 0
852.74 0
852.81 0
852.87 0
852.94 0
853.01 0
853.07 0
853.14 0
853.21 0
853.27 0
853.34 0
853.41 0
853.48 0
853.54 0
853.61 0
853.68 0
853.74 0
853.81 0
853.88 0
853.94 0
854.01 0
854.08 0
854.15 0
854.21 0
854.28 0
854.35 0
854.41 0
854.48 0
854.55 0
854.62 0
854.68 0
854.75 0
854.82 0
854.88 0
854.95 0
855.02 0
855.08 0
855.15 0
855.22 0
855.29 0
855.35 0
855.42 0
855.49 0
855.55 0
855.62 0
855.69 0
855.76 0
855.82 0
855.89 0
855.96 0
856.02 0
856.09 0
856.16 0
856.23 0
856.29 0
856.36 0
856.43 0
856.49 0
856.56 0
856.63 0
856.70 0
856.76 0
856.83 0
856.90 0
856.96 0
857.03 0
857.10 0
857.17 0
857.23 0
857.30 0
857.37 0
857.43 0
857.50 0
857.57 0
857.64 0
857.70 0
857.77 0
857.84 0
857.90 0
857.97 0
858.04 0
858.11 0
858.17 0
858.24 0
858.31 0
858.37 0
858.44 0
858.51 0
858.58 0
858.64 0
858.71 0
858.78 0
858.84 0
858.91 0
858.98 0
859.05 0
859.11 0
859.18 0
859.25 0
859.32 0
859.38 0
859.45 0
859.52 0
859.58 0
859.65 0
859.72 0
859.79 0
859.85 0
859.92 0
859.99 0
860.06 0
860.12 0
860.19 0
860.26 0
860.32 0
860.39 0
860.46 0
860.53 0
860.59 0
860.66 0
860.73 0
860.80 0
860.86 0
860.93 0
861.00 0
861.06 0
861.13 0
861.20 0
861.27 0
861.33 0
861.40 0
861.47 0
861.54 0
861.60 0
861.67 0
861.74 0
861.81 0
861.87 0
861.94 0
862.01 0
862.07 0
862.14 0
862.21 0
862.28 0
862.34 0
862.41 0
862.48 0
862.55 0
862.61 0
862.68 0
862.75 0
862.82 0
862.88 0
862.95 0
863.02 0
863.08 0
863.15 0
863.22 0
863.29 0
863.35 0
863.42 0
863.49 0
863.56 0
863.62 0
863.69 0
863.76 0
863.83 0
863.89 0
863.96 0
864.03 0
864.10 0
864.16 0
864.23 0
864.30 0
864.37 0
864.43 0
864.50 0
864.57 0
864.64 0
864.70 0
864.77 0
864.84 0
864.91 0
864.97 0
865.04 0
865.11 0
865.18 0
865.24 0
865.31 0
865.38 0
865.44 0
865.51 0
865.58 0
865.65 0
865.71 0
865.78 0
865.85 0
865.92 0
865.98 0
866.05 0
866.12 0
866.19 0
866.25 0
866.32 0
866.39 0
866.46 0
866.52 0
866.59 0
866.66 0
866.73 0
866.80 0
866.86 0
866.93 0
867.00 0
867.07 0
867.13 0
867.20 0
867.27 0
867.34 0
867.40 0
867.47 0
867.54 0
867.61 0
867.67 0
867.74 0
867.81 0
867.88 0
867.94 0
868.01 0
868.08 0
868.15 0
868.21 0
868.28 0
868.35 0
868.42 0
868.48 0
868.55 0
868.62 0
868.69 0
868.75 0
868.82 0
868.89 0
868.96 0
869.03 0
869.09 0
869.16 0
869.23 0
869.30 0
869.36 0
869.43 0
869.50 0
869.57 0
869.63 0
869.70 0
869.77 0
869.84 0
869.90 0
869.97 0
870.04 0
870.11 0
870.17 0
870.24 0
870.31 0
870.38 0
870.45 0
870.51 0
870.58 0
870.65 0
870.72 0
870.78 0
870.85 0
870.92 0
870.99 0
871.05 0
871.12 0
871.19 0
871.26 0
871.33 0
871.39 0
871.46 0
871.53 0
871.60 0
871.66 0
871.73 0
871.80 0
871.87 0
871.94 0
872.00 0
872.07 0
872.14 0
872.21 0
872.27 0
872.34 0
872.41 0
872.48 0
872.54 0
872.61 0
872.68 0
872.75 0
872.82 0
872.88 0
872.95 0
873.02 0
873.09 0
873.15 0
873.22 0
873.29 0
873.36 0
873.43 0
873.49 0
873.56 0
873.63 0
873.70 0
873.76 0
873.83 0
873.90 0
873.97 0
874.04 0
874.10 0
874.17 0
874.24 0
874.31 0
874.38 0
874.44 0
874.51 0
874.58 0
874.65 0
874.71 0
874.78 0
874.85 0
874.92 0
874.99 0
875.05 0
875.12 0
875.19 0
875.26 0
875.32 0
875.39 0
875.46 0
875.53 0
875.60 0
875.66 0
875.73 0
875.80 0
875.87 0
875.94 0
876.00 0
876.07 0
876.14 0
876.21 0
876.28 0
876.34 0
876.41 0
876.48 0
876.55 0
876.61 0
876.68 0
876.75 0
876.82 0
876.89 0
876.95 0
877.02 0
877.09 0
877.16 0
877.23 0
877.29 0
877.36 0
877.43 0
877.50 0
877.57 0
877.63 0
877.70 0
877.77 0
877.84 0
877.91 0
877.97 0
878.04 0
878.11 0
878.18 0
878.25 0
878.31 0
878.38 0
878.45 0
878.52 0
878.59 0
878.65 0
878.72 0
878.79 0
878.86 0
878.93 0
878.99 0
879.06 0
879.13 0
879.20 0
879.27 0
879.33 0
879.40 0
879.47 0
879.54 0
879.61 0
879.67 0
879.74 0
879.81 0
879.88 0
879.95 0
880.01 0
880.08 0
880.15 0
880.22 0
880.29 0
880.35 0
880.42 0
880.49 0
880.56 0
880.63 0
880.69 0
880.76 0
880.83 0
880.90 0
880.97 0
881.03 0
881.10 0
881.17 0
881.24 0
881.31 0
881.38 0
881.44 0
881.51 0
881.58 0
881.65 0
881.72 0
881.78 0
881.85 0
881.92 0
881.99 0
882.06 0
882.12 0
882.19 0
882.26 0
882.33 0
882.40 0
882.46 0
882.53 0
882.60 0
882.67 0
882.74 0
882.81 0
882.87 0
882.94 0
883.01 0
883.08 0
883.15 0
883.21 0
883.28 0
883.35 0
883.42 0
883.49 0
883.56 0
883.62 0
883.69 0
883.76 0
883.83 0
883.90 0
883.96 0
884.03 0
884.10 0
884.17 0
884.24 0
884.31 0
884.37 0
884.44 0
884.51 0
884.58 0
884.65 0
884.71 0
884.78 0
884.85 0
884.92 0
884.99 0
885.06 0
885.12 0
885.19 0
885.26 0
885.33 0
885.40 0
885.47 0
885.53 0
885.60 0
885.67 0
885.74 0
885.81 0
885.88 0
885.94 0
886.01 0
886.08 0
886.15 0
886.22 0
886.28 0
886.35 0
886.42 0
886.49 0
886.56 0
886.63 0
886.69 0
886.76 0
886.83 0
886.90 0
886.97 0
887.04 0
887.10 0
887.17 0
887.24 0
887.31 0
887.38 0
887.45 0
887.51 0
887.58 0
887.65 0
887.72 0
887.79 0
887.86 0
887.92 0
887.99 0
888.06 0
888.13 0
888.20 0
888.27 0
888.33 0
888.40 0
888.47 0
888.54 0
888.61 0
888.68 0
888.74 0
888.81 0
888.88 0
888.95 0
889.02 0
889.09 0
889.16 0
889.22 0
889.29 0
889.36 0
889.43 0
889.50 0
889.57 0
889.63 0
889.70 0
889.77 0
889.84 0
889.91 0
889.98 0
890.04 0
890.11 0
890.18 0
890.25 0
890.32 0
890.39 0
890.46 0
890.52 0
890.59 0
890.66 0
890.73 0
890.80 0
890.87 0
890.93 0
891.00 0
891.07 0
891.14 0
891.21 0
891.28 0
891.35 0
891.41 0
891.48 0
891.55 0
891.62 0
891.69 0
891.76 0
891.82 0
891.89 0
891.96 0
892.03 0
892.10 0
892.17 0
892.24 0
892.30 0
892.37 0
892.44 0
892.51 0
892.58 0
892.65 0
892.72 0
892.78 0
892.85 0
892.92 0
892.99 0
893.06 0
893.13 0
893.20 0
893.26 0
893.33 0
893.40 0
893.47 0
893.54 0
893.61 0
893.68 0
893.74 0
893.81 0
893.88 0
893.95 0
894.02 0
894.09 0
894.16 0
894.22 0
894.29 0
894.36 0
894.43 0
894.50 0
894.57 0
894.64 0
894.70 0
894.77 0
894.84 0
894.91 0
894.98 0
895.05 0
895.12 0
895.18 0
895.25 0
895.32 0
895.39 0
895.46 0
895.53 0
895.60 0
895.66 0
895.73 0
895.80 0
895.87 0
895.94 0
896.01 0
896.08 0
896.15 0
896.21 0
896.28 0
896.35 0
896.42 0
896.49 0
896.56 0
896.63 0
896.69 0
896.76 0
896.83 0
896.90 0
896.97 0
897.04 0
897.11 0
897.18 0
897.24 0
897.31 0
897.38 0
897.45 0
897.52 0
897.59 0
897.66 0
897.73 0
897.79 0
897.86 0
897.93 0
898.00 0
898.07 0
898.14 0
898.21 0
898.28 0
898.34 0
898.41 0
898.48 0
898.55 0
898.62 0
898.69 0
898.76 0
898.83 0
898.89 0
898.96 0
899.03 0
899.10 0
899.17 0
899.24 0
899.31 0
899.38 0
899.44 0
899.51 0
899.58 0
899.65 0
899.72 0
899.79 0
899.86 0
899.93 0
899.99 0
900.06 0
900.13 0
900.20 0
900.27 0
900.34 0
900.41 0
900.48 0
900.55 0
900.61 0
900.68 0
900.75 0
900.82 0
900.89 0
900.96 0
901.03 0
901.10 0
901.16 0
901.23 0
901.30 0
901.37 0
901.44 0
901.51 0
901.58 0
901.65 0
901.72 0
901.78 0
901.85 0
901.92 0
901.99 0
902.06 0
902.13 0
902.20 0
902.27 0
902.34 0
902.40 0
902.47 0
902.54 0
902.61 0
902.68 0
902.75 0
902.82 0
902.89 0
902.96 0
903.03 0
903.09 0
903.16 0
903.23 0
903.30 0
903.37 0
903.44 0
903.51 0
903.58 0
903.65 0
903.71 0
903.78 0
903.85 0
903.92 0
903.99 0
904.06 0
904.13 0
904.20 0
904.27 0
904.34 0
904.40 0
904.47 0
904.54 0
904.61 0
904.68 0
904.75 0
904.82 0
904.89 0
904.96 0
905.03 0
905.09 0
905.16 0
905.23 0
905.30 0
905.37 0
905.44 0
905.51 0
905.58 0
905.65 0
905.72 0
905.78 0
905.85 0
905.92 0
905.99 0
906.06 0
906.13 0
906.20 0
906.27 0
906.34 0
906.41 0
906.47 0
906.54 0
906.61 0
906.68 0
906.75 0
906.82 0
906.89 0
906.96 0
907.03 0
907.10 0
907.17 0
907.23 0
907.30 0
907.37 0
907.44 0
907.51 0
907.58 0
907.65 0
907.72 0
907.79 0
907.86 0
907.93 0
907.99 0
908.06 0
908.13 0
908.20 0
908.27 0
908.34 0
908.41 0
908.48 0
908.55 0
908.62 0
908.69 0
908.76 0
908.82 0
908.89 0
908.96 0
909.03 0
909.10 0
909.17 0
909.24 0
909.31 0
909.38 0
909.45 0
909.52 0
909.59 0
909.65 0
909.72 0
909.79 0
909.86 0
909.93 0
910.00 0
910.07 0
910.14 0
910.21 0
910.28 0
910.35 0
910.42 0
910.48 0
910.55 0
910.62 0
910.69 0
910.76 0
910.83 0
910.90 0
910.97 0
911.04 0
911.11 0
911.18 0
911.25 0
911.32 0
911.38 0
911.45 0
911.52 0
911.59 0
911.66 0
911.73 0
911.80 0
911.87 0
911.94 0
912.01 0
912.08 0
912.15 0
912.22 0
912.29 0
912.35 0
912.42 0
912.49 0
912.56 0
912.63 0
912.70 0
912.77 0
912.84 0
912.91 0
912.98 0
913.05 0
913.12 0
913.19 0
913.26 0
913.32 0
913.39 0
913.46 0
913.53 0
913.60 0
913.67 0
913.74 0
913.81 0
913.88 0
913.95 0
914.02 0
914.09 0
914.16 0
914.23 0
914.30 0
914.36 0
914.43 0
914.50 0
914.57 0
914.64 0
914.71 0
914.78 0
914.85 0
914.92 0
914.99 0
915.06 0
915.13 0
915.20 0
915.27 0
915.34 0
915.41 0
915.47 0
915.54 0
915.61 0
915.68 0
915.75 0
915.82 0
915.89 0
915.96 0
916.03 0
916.10 0
916.17 0
916.24 0
916.31 0
916.38 0
916.45 0
916.52 0
916.59 0
916.65 0
916.72 0
916.79 0
916.86 0
916.93 0
917.00 0
917.07 0
917.14 0
917.21 0
917.28 0
917.35 0
917.42 0
917.49 0
917.56 0
917.63 0
917.70 0
917.77 0
917.84 0
917.91 0
917.97 0
918.04 0
918.11 0
918.18 0
918.25 0
918.32 0
918.39 0
918.46 0
918.53 0
918.60 0
918.67 0
918.74 0
918.81 0
918.88 0
918.95 0
919.02 0
919.09 0
919.16 0
919.23 0
919.30 0
919.37 0
919.43 0
919.50 0
919.57 0
919.64 0
919.71 0
919.78 0
919.85 0
919.92 0
919.99 0
920.06 0
920.13 0
920.20 0
920.27 0
920.34 0
920.41 0
920.48 0
920.55 0
920.62 0
920.69 0
920.76 0
920.83 0
920.90 0
920.97 0
921.04 0
921.10 0
921.17 0
921.24 0
921.31 0
921.38 0
921.45 0
921.52 0
921.59 0
921.66 0
921.73 0
921.80 0
921.87 0
921.94 0
922.01 0
922.08 0
922.15 0
922.22 0
922.29 0
922.36 0
922.43 0
922.50 0
922.57 0
922.64 0
922.71 0
922.78 0
922.85 0
922.92 0
922.99 0
923.06 0
923.12 0
923.19 0
923.26 0
923.33 0
923.40 0
923.47 0
923.54 0
923.61 0
923.68 0
923.75 0
923.82 0
923.89 0
923.96 0
924.03 0
924.10 0
924.17 0
924.24 0
924.31 0
924.38 0
924.45 0
924.52 0
924.59 0
924.66 0
924.73 0
924.80 0
924.87 0
924.94 0
925.01 0
925.08 0
925.15 0
925.22 0
925.29 0
925.36 0
925.43 0
925.50 0
925.57 0
925.64 0
925.71 0
925.78 0
925.84 0
925.91 0
925.98 0
926.05 0
926.12 0
926.19 0
926.26 0
926.33 0
926.40 0
926.47 0
926.54 0
926.61 0
926.68 0
926.75 0
926.82 0
926.89 0
926.96 0
927.03 0
927.10 0
927.17 0
927.24 0
927.31 0
927.38 0
927.45 0
927.52 0
927.59 0
927.66 0
927.73 0
927.80 0
927.87 0
927.94 0
928.01 0
928.08 0
928.15 0
928.22 0
928.29 0
928.36 0
928.43 0
928.50 0
928.57 0
928.64 0
928.71 0
928.78 0
928.85 0
928.92 0
928.99 0
929.06 0
929.13 0
929.20 0
929.27 0
929.34 0
929.41 0
929.48 0
929.55 0
929.62 0
929.69 0
929.76 0
929.83 0
929.90 0
929.97 0
930.04 0
930.11 0
930.18 0
930.25 0
930.32 0
930.39 0
930.46 0
930.53 0
930.60 0
930.67 0
930.74 0
930.81 0
930.88 0
930.95 0
931.02 0
931.09 0
931.16 0
931.23 0
931.30 0
931.37 0
931.44 0
931.51 0
931.58 0
931.65 0
931.72 0
931.79 0
931.86 0
931.93 0
932.00 0
932.07 0
932.14 0
932.21 0
932.28 0
932.35 0
932.42 0
932.49 0
932.56 0
932.63 0
932.70 0
932.77 0
932.84 0
932.91 0
932.98 0
933.05 0
933.12 0
933.19 0
933.26 0
933.33 0
933.40 0
933.47 0
933.54 0
933.61 0
933.68 0
933.75 0
933.82 0
933.89 0
933.96 0
934.03 0
934.10 0
934.17 0
934.24 0
934.31 0
934.38 0
934.45 0
934.52 0
934.59 0
934.66 0
934.73 0
934.80 0
934.87 0
934.94 0
935.01 0
935.08 0
935.15 0
935.22 0
935.29 0
935.36 0
935.43 0
935.50 0
935.57 0
935.64 0
935.71 0
935.78 0
935.85 0
935.92 0
935.99 0
936.06 0
936.13 0
936.20 0
936.27 0
936.34 0
936.41 0
936.48 0
936.55 0
936.62 0
936.69 0
936.76 0
936.83 0
936.91 0
936.98 0
937.05 0
937.12 0
937.19 0
937.26 0
937.33 0
937.40 0
937.47 0
937.54 0
937.61 0
937.68 0
937.75 0
937.82 0
937.89 0
937.96 0
938.03 0
938.10 0
938.17 0
938.24 0
938.31 0
938.38 0
938.45 0
938.52 0
938.59 0
938.66 0
938.73 0
938.80 0
938.87 0
938.94 0
939.01 0
939.08 0
939.15 0
939.22 0
939.29 0
939.36 0
939.43 0
939.50 0
939.58 0
939.65 0
939.72 0
939.79 0
939.86 0
939.93 0
940.00 0
940.07 0
940.14 0
940.21 0
940.28 0
940.35 0
940.42 0
940.49 0
940.56 0
940.63 0
940.70 0
940.77 0
940.84 0
940.91 0
940.98 0
941.05 0
941.12 0
941.19 0
941.26 0
941.33 0
941.40 0
941.47 0
941.54 0
941.62 0
941.69 0
941.76 0
941.83 0
941.90 0
941.97 0
942.04 0
942.11 0
942.18 0
942.25 0
942.32 0
942.39 0
942.46 0
942.53 0
942.60 0
942.67 0
942.74 0
942.81 0
942.88 0
942.95 0
943.02 0
943.09 0
943.16 0
943.23 0
943.31 0
943.38 0
943.45 0
943.52 0
943.59 0
943.66 0
943.73 0
943.80 0
943.87 0
943.94 0
944.01 0
944.08 0
944.15 0
944.22 0
944.29 0
944.36 0
944.43 0
944.50 0
944.57 0
944.64 0
944.71 0
944.79 0
944.86 0
944.93 0
945.00 0
945.07 0
945.14 0
945.21 0
945.28 0
945.35 0
945.42 0
945.49 0
945.56 0
945.63 0
945.70 0
945.77 0
945.84 0
945.91 0
945.98 0
946.05 0
946.13 0
946.20 0
946.27 0
946.34 0
946.41 0
946.48 0
946.55 0
946.62 0
946.69 0
946.76 0
946.83 0
946.90 0
946.97 0
947.04 0
947.11 0
947.18 0
947.25 0
947.33 0
947.40 0
947.47 0
947.54 0
947.61 0
947.68 0
947.75 0
947.82 0
947.89 0
947.96 0
948.03 0
948.10 0
948.17 0
948.24 0
948.31 0
948.38 0
948.46 0
948.53 0
948.60 0
948.67 0
948.74 0
948.81 0
948.88 0
948.95 0
949.02 0
949.09 0
949.16 0
949.23 0
949.30 0
949.37 0
949.44 0
949.51 0
949.59 0
949.66 0
949.73 0
949.80 0
949.87 0
949.94 0
950.01 0
950.08 0
950.15 0
950.22 0
950.29 0
950.36 0
950.43 0
950.50 0
950.58 0
950.65 0
950.72 0
950.79 0
950.86 0
950.93 0
951.00 0
951.07 0
951.14 0
951.21 0
951.28 0
951.35 0
951.42 0
951.50 0
951.57 0
951.64 0
951.71 0
951.78 0
951.85 0
951.92 0
951.99 0
952.06 0
952.13 0
952.20 0
952.27 0
952.34 0
952.42 0
952.49 0
952.56 0
952.63 0
952.70 0
952.77 0
952.84 0
952.91 0
952.98 0
953.05 0
953.12 0
953.19 0
953.26 0
953.34 0
953.41 0
953.48 0
953.55 0
953.62 0
953.69 0
953.76 0
953.83 0
953.90 0
953.97 0
954.04 0
954.11 0
954.19 0
954.26 0
954.33 0
954.40 0
954.47 0
954.54 0
954.61 0
954.68 0
954.75 0
954.82 0
954.89 0
954.97 0
955.04 0
955.11 0
955.18 0
955.25 0
955.32 0
955.39 0
955.46 0
955.53 0
955.60 0
955.67 0
955.75 0
955.82 0
955.89 0
955.96 0
956.03 0
956.10 0
956.17 0
956.24 0
956.31 0
956.38 0
956.45 0
956.53 0
956.60 0
956.67 0
956.74 0
956.81 0
956.88 0
956.95 0
957.02 0
957.09 0
957.16 0
957.23 0
957.31 0
957.38 0
957.45 0
957.52 0
957.59 0
957.66 0
957.73 0
957.80 0
957.87 0
957.94 0
958.02 0
958.09 0
958.16 0
958.23 0
958.30 0
958.37 0
958.44 0
958.51 0
958.58 0
958.65 0
958.73 0
958.80 0
958.87 0
958.94 0
959.01 0
959.08 0
959.15 0
959.22 0
959.29 0
959.37 0
959.44 0
959.51 0
959.58 0
959.65 0
959.72 0
959.79 0
959.86 0
959.93 0
960.00 0
960.08 0
960.15 0
960.22 0
960.29 0
960.36 0
960.43 0
960.50 0
960.57 0
960.64 0
960.72 0
960.79 0
960.86 0
960.93 0
961.00 0
961.07 0
961.14 0
961.21 0
961.28 0
961.36 0
961.43 0
961.50 0
961.57 0
961.64 0
961.71 0
961.78 0
961.85 0
961.92 0
962.00 0
962.07 0
962.14 0
962.21 0
962.28 0
962.35 0
962.42 0
962.49 0
962.56 0
962.64 0
962.71 0
962.78 0
962.85 0
962.92 0
962.99 0
963.06 0
963.13 0
963.21 0
963.28 0
963.35 0
963.42 0
963.49 0
963.56 0
963.63 0
963.70 0
963.78 0
963.85 0
963.92 0
963.99 0
964.06 0
964.13 0
964.20 0
964.27 0
964.34 0
964.42 0
964.49 0
964.56 0
964.63 0
964.70 0
964.77 0
964.84 0
964.91 0
964.99 0
965.06 0
965.13 0
965.20 0
965.27 0
965.34 0
965.41 0
965.48 0
965.56 0
965.63 0
965.70 0
965.77 0
965.84 0
965.91 0
965.98 0
966.06 0
966.13 0
966.20 0
966.27 0
966.34 0
966.41 0
966.48 0
966.55 0
966.63 0
966.70 0
966.77 0
966.84 0
966.91 0
966.98 0
967.05 0
967.12 0
967.20 0
967.27 0
967.34 0
967.41 0
967.48 0
967.55 0
967.62 0
967.70 0
967.77 0
967.84 0
967.91 0
967.98 0
968.05 0
968.12 0
968.20 0
968.27 0
968.34 0
968.41 0
968.48 0
968.55 0
968.62 0
968.69 0
968.77 0
968.84 0
968.91 0
968.98 0
969.05 0
969.12 0
969.19 0
969.27 0
969.34 0
969.41 0
969.48 0
969.55 0
969.62 0
969.69 0
969.77 0
969.84 0
969.91 0
969.98 0
970.05 0
970.12 0
970.19 0
970.27 0
970.34 0
970.41 0
970.48 0
970.55 0
970.62 0
970.69 0
970.77 0
970.84 0
970.91 0
970.98 0
971.05 0
971.12 0
971.20 0
971.27 0
971.34 0
971.41 0
971.48 0
971.55 0
971.62 0
971.70 0
971.77 0
971.84 0
971.91 0
971.98 0
972.05 0
972.12 0
972.20 0
972.27 0
972.34 0
972.41 0
972.48 0
972.55 0
972.63 0
972.70 0
972.77 0
972.84 0
972.91 0
972.98 0
973.05 0
973.13 0
973.20 0
973.27 0
973.34 0
973.41 0
973.48 0
973.56 0
973.63 0
973.70 0
973.77 0
973.84 0
973.91 0
973.99 0
974.06 0
974.13 0
974.20 0
974.27 0
974.34 0
974.41 0
974.49 0
974.56 0
974.63 0
974.70 0
974.77 0
974.84 0
974.92 0
974.99 0
975.06 0
975.13 0
975.20 0
975.27 0
975.35 0
975.42 0
975.49 0
975.56 0
975.63 0
975.70 0
975.78 0
975.85 0
975.92 0
975.99 0
976.06 0
976.13 0
976.21 0
976.28 0
976.35 0
976.42 0
976.49 0
976.56 0
976.64 0
976.71 0
976.78 0
976.85 0
976.92 0
976.99 0
977.07 0
977.14 0
977.21 0
977.28 0
977.35 0
977.42 0
977.50 0
977.57 0
977.64 0
977.71 0
977.78 0
977.85 0
977.93 0
978.00 0
978.07 0
978.14 0
978.21 0
978.28 0
978.36 0
978.43 0
978.50 0
978.57 0
978.64 0
978.72 0
978.79 0
978.86 0
978.93 0
979.00 0
979.07 0
979.15 0
979.22 0
979.29 0
979.36 0
979.43 0
979.50 0
979.58 0
979.65 0
979.72 0
979.79 0
979.86 0
979.94 0
980.01 0
980.08 0
980.15 0
980.22 0
980.29 0
980.37 0
980.44 0
980.51 0
980.58 0
980.65 0
980.73 0
980.80 0
980.87 0
980.94 0
981.01 0
981.08 0
981.16 0
981.23 0
981.30 0
981.37 0
981.44 0
981.52 0
981.59 0
981.66 0
981.73 0
981.80 0
981.88 0
981.95 0
982.02 0
982.09 0
982.16 0
982.23 0
982.31 0
982.38 0
982.45 0
982.52 0
982.59 0
982.67 0
982.74 0
982.81 0
982.88 0
982.95 0
983.03 0
983.10 0
983.17 0
983.24 0
983.31 0
983.39 0
983.46 0
983.53 0
983.60 0
983.67 0
983.75 0
983.82 0
983.89 0
983.96 0
984.03 0
984.10 0
984.18 0
984.25 0
984.32 0
984.39 0
984.46 0
984.54 0
984.61 0
984.68 0
984.75 0
984.82 0
984.90 0
984.97 0
985.04 0
985.11 0
985.18 0
985.26 0
985.33 0
985.40 0
985.47 0
985.54 0
985.62 0
985.69 0
985.76 0
985.83 0
985.90 0
985.98 1
986.05 1
986.12 1
986.19 1
986.26 1
986.34 1
986.41 1
986.48 1
986.55 1
986.63 1
986.70 1
986.77 1
986.84 1
986.91 1
986.99 1
987.06 1
987.13 1
987.20 1
987.27 1
987.35 1
987.42 1
987.49 1
987.56 1
987.63 1
987.71 1
987.78 1
987.85 1
987.92 1
987.99 2
988.07 2
988.14 2
988.21 2
988.28 2
988.35 2
988.43 2
988.50 2
988.57 2
988.64 2
988.72 2
988.79 2
988.86 3
988.93 3
989.00 3
989.08 3
989.15 3
989.22 3
989.29 2
989.36 2
989.44 1
989.51 1
989.58 1
989.65 1
989.73 1
989.80 0
989.87 0
989.94 0
990.01 0
990.09 0
990.16 0
990.23 0
990.30 0
990.38 1
990.45 1
990.52 1
990.59 0
990.66 0
990.74 0
990.81 0
990.88 0
990.95 0
991.02 0
991.10 0
991.17 0
991.24 0
991.31 0
991.39 0
991.46 0
991.53 0
991.60 0
991.67 0
991.75 0
991.82 0
991.89 0
991.96 0
992.04 0
992.11 0
992.18 0
992.25 0
992.33 0
992.40 0
992.47 0
992.54 0
992.61 0
992.69 0
992.76 0
992.83 0
992.90 0
992.98 0
993.05 0
993.12 0
993.19 0
993.26 0
993.34 0
993.41 0
993.48 0
993.55 0
993.63 0
993.70 0
993.77 0
993.84 0
993.92 0
993.99 0
994.06 0
994.13 0
994.20 0
994.28 0
994.35 0
994.42 0
994.49 0
994.57 0
994.64 0
994.71 0
994.78 0
994.86 0
994.93 0
995.00 0
995.07 0
995.15 0
995.22 0
995.29 0
995.36 0
995.43 0
995.51 0
995.58 0
995.65 0
995.72 0
995.80 0
995.87 0
995.94 0
996.01 0
996.09 0
996.16 0
996.23 0
996.30 0
996.38 0
996.45 0
996.52 0
996.59 0
996.67 0
996.74 0
996.81 0
996.88 0
996.96 0
997.03 0
997.10 0
997.17 0
997.24 0
997.32 0
997.39 0
997.46 0
997.53 0
997.61 0
997.68 0
997.75 0
997.82 0
997.90 0
997.97 0
998.04 0
998.11 0
998.19 0
998.26 0
998.33 0
998.40 0
998.48 0
998.55 0
998.62 0
998.69 0
998.77 0
998.84 0
998.91 0
998.98 0
999.06 0
999.13 0
999.20 0
999.27 0
999.35 0
999.42 0
999.49 0
999.56 0
999.64 0
999.71 0
999.78 0
999.85 0
999.93 0
1000.00 0
1000.07 0
1000.14 0
1000.22 0
1000.29 0
1000.36 0
1000.43 0
1000.51 0
1000.58 0
1000.65 0
1000.72 0
1000.80 0
1000.87 0
1000.94 0
1001.02 0
1001.09 0
1001.16 0
1001.23 0
1001.31 0
1001.38 0
1001.45 0
1001.52 0
1001.60 0
1001.67 1
1001.74 1
1001.81 1
1001.89 1
1001.96 1
1002.03 1
1002.10 1
1002.18 1
1002.25 0
1002.32 0
1002.39 0
1002.47 0
1002.54 0
1002.61 0
1002.68 0
1002.76 1
1002.83 1
1002.90 1
1002.98 1
1003.05 1
1003.12 1
1003.19 1
1003.27 0
1003.34 0
1003.41 0
1003.48 0
1003.56 0
1003.63 1
1003.70 1
1003.77 1
1003.85 1
1003.92 2
1003.99 2
1004.07 2
1004.14 2
1004.21 2
1004.28 1
1004.36 1
1004.43 1
1004.50 2
1004.57 2
1004.65 3
1004.72 3
1004.79 4
1004.87 4
1004.94 5
1005.01 5
1005.08 5
1005.16 4
1005.23 4
1005.30 3
1005.37 3
1005.45 2
1005.52 2
1005.59 2
1005.67 2
1005.74 2
1005.81 2
1005.88 2
1005.96 2
1006.03 2
1006.10 2
1006.17 1
1006.25 1
1006.32 1
1006.39 1
1006.47 1
1006.54 1
1006.61 0
1006.68 0
1006.76 0
1006.83 0
1006.90 0
1006.97 0
1007.05 0
1007.12 0
1007.19 0
1007.27 0
1007.34 0
1007.41 0
1007.48 0
1007.56 0
1007.63 0
1007.70 0
1007.78 0
1007.85 0
1007.92 0
1007.99 0
1008.07 0
1008.14 0
1008.21 0
1008.29 0
1008.36 0
1008.43 0
1008.50 0
1008.58 0
1008.65 0
1008.72 0
1008.80 0
1008.87 0
1008.94 0
1009.01 0
1009.09 0
1009.16 0
1009.23 0
1009.31 0
1009.38 0
1009.45 0
1009.52 0
1009.60 0
1009.67 0
1009.74 0
1009.82 0
1009.89 1
1009.96 1
1010.03 1
1010.11 1
1010.18 1
1010.25 0
1010.33 0
1010.40 0
1010.47 0
1010.54 0
1010.62 0
1010.69 0
1010.76 0
1010.84 0
1010.91 0
1010.98 0
1011.06 0
1011.13 0
1011.20 0
1011.27 0
1011.35 0
1011.42 0
1011.49 0
1011.57 0
1011.64 0
1011.71 0
1011.78 0
1011.86 0
1011.93 0
1012.00 0
1012.08 0
1012.15 0
1012.22 0
1012.30 0
1012.37 0
1012.44 0
1012.51 0
1012.59 0
1012.66 0
1012.73 0
1012.81 0
1012.88 0
1012.95 0
1013.03 0
1013.10 0
1013.17 0
1013.24 0
1013.32 0
1013.39 0
1013.46 0
1013.54 0
1013.61 0
1013.68 0
1013.76 0
1013.83 0
1013.90 0
1013.97 0
1014.05 0
1014.12 0
1014.19 0
1014.27 0
1014.34 0
1014.41 0
1014.49 0
1014.56 0
1014.63 0
1014.71 0
1014.78 0
1014.85 0
1014.92 0
1015.00 0
1015.07 0
1015.14 0
1015.22 0
1015.29 0
1015.36 0
1015.44 0
1015.51 0
1015.58 0
1015.66 1
1015.73 1
1015.80 1
1015.87 1
1015.95 1
1016.02 1
1016.09 1
1016.17 1
1016.24 1
1016.31 0
1016.39 0
1016.46 0
1016.53 0
1016.61 0
1016.68 0
1016.75 0
1016.83 0
1016.90 0
1016.97 0
1017.04 0
1017.12 0
1017.19 1
1017.26 1
1017.34 1
1017.41 1
1017.48 1
1017.56 1
1017.63 1
1017.70 1
1017.78 1
1017.85 1
1017.92 1
1018.00 1
1018.07 1
1018.14 1
1018.22 1
1018.29 1
1018.36 1
1018.44 2
1018.51 2
1018.58 2
1018.65 2
1018.73 2
1018.80 2
1018.87 2
1018.95 2
1019.02 2
1019.09 2
1019.17 2
1019.24 1
1019.31 1
1019.39 1
1019.46 1
1019.53 1
1019.61 1
1019.68 1
1019.75 1
1019.83 1
1019.90 1
1019.97 1
1020.05 1
1020.12 2
1020.19 2
1020.27 2
1020.34 2
1020.41 2
1020.49 2
1020.56 3
1020.63 3
1020.71 3
1020.78 3
1020.85 3
1020.93 3
1021.00 3
1021.07 2
1021.15 2
1021.22 2
1021.29 2
1021.37 1
1021.44 1
1021.51 1
1021.59 1
1021.66 1
1021.73 1
1021.81 1
1021.88 1
1021.95 1
1022.03 1
1022.10 1
1022.17 1
1022.25 1
1022.32 1
1022.39 1
1022.47 1
1022.54 1
1022.61 1
1022.69 1
1022.76 1
1022.83 1
1022.91 1
1022.98 1
1023.05 1
1023.13 1
1023.20 0
1023.27 0
1023.35 0
1023.42 0
1023.49 0
1023.57 1
1023.64 1
1023.71 1
1023.79 1
1023.86 1
1023.93 1
1024.01 1
1024.08 1
1024.15 1
1024.23 1
1024.30 1
1024.37 1
1024.45 1
1024.52 2
1024.59 2
1024.67 2
1024.74 2
1024.81 2
1024.89 1
1024.96 1
1025.03 1
1025.11 1
1025.18 2
1025.25 2
1025.33 2
1025.40 2
1025.47 2
1025.55 2
1025.62 2
1025.70 2
1025.77 2
1025.84 2
1025.92 2
1025.99 2
1026.06 2
1026.14 2
1026.21 2
1026.28 2
1026.36 1
1026.43 1
1026.50 1
1026.58 1
1026.65 1
1026.72 0
1026.80 0
1026.87 0
1026.94 0
1027.02 0
1027.09 0
1027.17 0
1027.24 0
1027.31 0
1027.39 0
1027.46 0
1027.53 0
1027.61 0
1027.68 0
1027.75 0
1027.83 0
1027.90 0
1027.97 1
1028.05 1
1028.12 1
1028.19 1
1028.27 0
1028.34 0
1028.42 0
1028.49 0
1028.56 0
1028.64 0
1028.71 0
1028.78 0
1028.86 0
1028.93 0
1029.00 0
1029.08 1
1029.15 1
1029.22 1
1029.30 1
1029.37 2
1029.45 2
1029.52 2
1029.59 2
1029.67 1
1029.74 1
1029.81 1
1029.89 0
1029.96 0
1030.03 0
1030.11 0
1030.18 0
1030.26 0
1030.33 0
1030.40 0
1030.48 0
1030.55 0
1030.62 0
1030.70 0
1030.77 0
1030.84 0
1030.92 1
1030.99 1
1031.07 1
1031.14 1
1031.21 1
1031.29 1
1031.36 1
1031.43 1
1031.51 1
1031.58 2
1031.65 2
1031.73 2
1031.80 2
1031.88 2
1031.95 2
1032.02 2
1032.10 2
1032.17 2
1032.24 2
1032.32 2
1032.39 1
1032.47 1
1032.54 1
1032.61 1
1032.69 2
1032.76 2
1032.83 2
1032.91 2
1032.98 2
1033.05 3
1033.13 3
1033.20 3
1033.28 4
1033.35 4
1033.42 5
1033.50 5
1033.57 5
1033.64 5
1033.72 5
1033.79 5
1033.87 4
1033.94 4
1034.01 3
1034.09 3
1034.16 3
1034.23 3
1034.31 3
1034.38 3
1034.46 3
1034.53 3
1034.60 4
1034.68 4
1034.75 4
1034.82 4
1034.90 4
1034.97 5
1035.05 4
1035.12 4
1035.19 4
1035.27 4
1035.34 4
1035.42 3
1035.49 3
1035.56 3
1035.64 3
1035.71 3
1035.78 3
1035.86 3
1035.93 3
1036.01 3
1036.08 3
1036.15 3
1036.23 3
1036.30 3
1036.38 3
1036.45 2
1036.52 2
1036.60 2
1036.67 2
1036.74 1
1036.82 2
1036.89 2
1036.97 2
1037.04 2
1037.11 2
1037.19 1
1037.26 1
1037.34 0
1037.41 0
1037.48 0
1037.56 0
1037.63 0
1037.70 0
1037.78 1
1037.85 1
1037.93 2
1038.00 2
1038.07 2
1038.15 2
1038.22 2
1038.30 1
1038.37 1
1038.44 1
1038.52 1
1038.59 0
1038.67 0
1038.74 0
1038.81 0
1038.89 0
1038.96 0
1039.04 1
1039.11 1
1039.18 1
1039.26 1
1039.33 1
1039.40 1
1039.48 0
1039.55 0
1039.63 0
1039.70 1
1039.77 1
1039.85 2
1039.92 2
1040.00 2
1040.07 2
1040.14 2
1040.22 1
1040.29 1
1040.37 1
1040.44 0
1040.51 0
1040.59 1
1040.66 1
1040.74 1
1040.81 1
1040.88 1
1040.96 1
1041.03 1
1041.11 0
1041.18 0
1041.25 0
1041.33 0
1041.40 0
1041.48 0
1041.55 1
1041.62 1
1041.70 1
1041.77 1
1041.85 1
1041.92 1
1041.99 1
1042.07 1
1042.14 1
1042.22 1
1042.29 1
1042.37 1
1042.44 1
1042.51 1
1042.59 2
1042.66 2
1042.74 2
1042.81 2
1042.88 2
1042.96 2
1043.03 2
1043.11 2
1043.18 2
1043.25 2
1043.33 2
1043.40 2
1043.48 2
1043.55 2
1043.62 2
1043.70 2
1043.77 1
1043.85 1
1043.92 1
1044.00 1
1044.07 1
1044.14 1
1044.22 1
1044.29 1
1044.37 1
1044.44 1
1044.51 1
1044.59 1
1044.66 2
1044.74 3
1044.81 3
1044.88 4
1044.96 5
1045.03 6
1045.11 7
1045.18 7
1045.26 7
1045.33 7
1045.40 8
1045.48 8
1045.55 7
1045.63 7
1045.70 7
1045.77 6
1045.85 6
1045.92 5
1046.00 5
1046.07 5
1046.15 5
1046.22 6
1046.29 6
1046.37 5
1046.44 5
1046.52 5
1046.59 4
1046.66 4
1046.74 5
1046.81 5
1046.89 6
1046.96 7
1047.04 8
1047.11 8
1047.18 9
1047.26 8
1047.33 8
1047.41 7
1047.48 6
1047.56 6
1047.63 6
1047.70 6
1047.78 7
1047.85 8
1047.93 9
1048.00 10
1048.08 10
1048.15 10
1048.22 10
1048.30 10
1048.37 10
1048.45 10
1048.52 9
1048.60 9
1048.67 9
1048.74 9
1048.82 9
1048.89 9
1048.97 9
1049.04 10
1049.12 10
1049.19 10
1049.26 10
1049.34 10
1049.41 10
1049.49 10
1049.56 10
1049.64 11
1049.71 11
1049.78 11
1049.86 11
1049.93 11
1050.01 11
1050.08 11
1050.16 11
1050.23 10
1050.30 10
1050.38 10
1050.45 10
1050.53 11
1050.60 11
1050.68 11
1050.75 12
1050.82 12
1050.90 13
1050.97 13
1051.05 13
1051.12 13
1051.20 13
1051.27 13
1051.35 14
1051.42 15
1051.49 16
1051.57 16
1051.64 16
1051.72 16
1051.79 16
1051.87 15
1051.94 15
1052.01 14
1052.09 14
1052.16 13
1052.24 13
1052.31 12
1052.39 12
1052.46 11
1052.54 11
1052.61 11
1052.68 11
1052.76 12
1052.83 12
1052.91 12
1052.98 12
1053.06 12
1053.13 12
1053.21 11
1053.28 10
1053.35 9
1053.43 8
1053.50 8
1053.58 8
1053.65 7
1053.73 7
1053.80 7
1053.88 7
1053.95 7
1054.02 7
1054.10 7
1054.17 7
1054.25 8
1054.32 8
1054.40 8
1054.47 7
1054.55 7
1054.62 6
1054.70 6
1054.77 5
1054.84 5
1054.92 5
1054.99 5
1055.07 6
1055.14 6
1055.22 7
1055.29 7
1055.37 7
1055.44 6
1055.51 6
1055.59 5
1055.66 4
1055.74 3
1055.81 2
1055.89 1
1055.96 1
1056.04 0
1056.11 0
1056.19 0
1056.26 1
1056.33 1
1056.41 2
1056.48 2
1056.56 2
1056.63 2
1056.71 2
1056.78 1
1056.86 1
1056.93 0
1057.01 0
1057.08 0
1057.15 0
1057.23 0
1057.30 0
1057.38 0
1057.45 0
1057.53 0
1057.60 1
1057.68 1
1057.75 1
1057.83 1
1057.90 1
1057.98 1
1058.05 1
1058.12 1
1058.20 1
1058.27 1
1058.35 1
1058.42 2
1058.50 3
1058.57 3
1058.65 4
1058.72 5
1058.80 5
1058.87 5
1058.95 5
1059.02 5
1059.09 4
1059.17 4
1059.24 3
1059.32 3
1059.39 2
1059.47 1
1059.54 1
1059.62 0
1059.69 0
1059.77 1
1059.84 2
1059.92 2
1059.99 3
1060.07 4
1060.14 5
1060.21 5
1060.29 5
1060.36 5
1060.44 5
1060.51 5
1060.59 5
1060.66 5
1060.74 5
1060.81 5
1060.89 5
1060.96 4
1061.04 4
1061.11 4
1061.19 4
1061.26 5
1061.34 5
1061.41 6
1061.49 7
1061.56 7
1061.63 8
1061.71 8
1061.78 8
1061.86 9
1061.93 10
1062.01 10
1062.08 11
1062.16 12
1062.23 13
1062.31 14
1062.38 15
1062.46 16
1062.53 16
1062.61 17
1062.68 18
1062.76 18
1062.83 18
1062.91 19
1062.98 19
1063.06 19
1063.13 19
1063.20 19
1063.28 19
1063.35 19
1063.43 18
1063.50 17
1063.58 17
1063.65 16
1063.73 16
1063.80 16
1063.88 16
1063.95 16
1064.03 17
1064.10 18
1064.18 19
1064.25 20
1064.33 20
1064.40 21
1064.48 21
1064.55 21
1064.63 20
1064.70 19
1064.78 19
1064.85 19
1064.93 19
1065.00 20
1065.08 21
1065.15 22
1065.23 22
1065.30 22
1065.37 21
1065.45 20
1065.52 19
1065.60 18
1065.67 16
1065.75 15
1065.82 14
1065.90 14
1065.97 14
1066.05 15
1066.12 16
1066.20 16
1066.27 17
1066.35 17
1066.42 18
1066.50 17
1066.57 17
1066.65 17
1066.72 17
1066.80 17
1066.87 17
1066.95 18
1067.02 18
1067.10 19
1067.17 19
1067.25 19
1067.32 19
1067.40 18
1067.47 18
1067.55 18
1067.62 18
1067.70 18
1067.77 19
1067.85 19
1067.92 20
1068.00 20
1068.07 20
1068.15 20
1068.22 20
1068.30 19
1068.37 18
1068.45 18
1068.52 17
1068.60 17
1068.67 17
1068.75 18
1068.82 19
1068.90 21
1068.97 22
1069.05 23
1069.12 24
1069.20 24
1069.27 24
1069.35 23
1069.42 21
1069.50 20
1069.57 19
1069.65 18
1069.72 17
1069.80 16
1069.87 15
1069.95 14
1070.02 13
1070.10 12
1070.17 10
1070.25 9
1070.32 9
1070.40 8
1070.47 8
1070.55 8
1070.62 8
1070.70 8
1070.77 9
1070.85 9
1070.92 8
1071.00 8
1071.07 8
1071.15 7
1071.22 7
1071.30 7
1071.37 7
1071.45 8
1071.52 8
1071.60 9
1071.67 9
1071.75 10
1071.82 10
1071.90 11
1071.97 11
1072.05 11
1072.12 11
1072.20 11
1072.27 10
1072.35 10
1072.42 10
1072.50 10
1072.57 9
1072.65 9
1072.72 8
1072.80 7
1072.88 6
1072.95 6
1073.03 6
1073.10 6
1073.18 6
1073.25 6
1073.33 7
1073.40 7
1073.48 8
1073.55 8
1073.63 8
1073.70 8
1073.78 8
1073.85 8
1073.93 8
1074.00 8
1074.08 8
1074.15 8
1074.23 8
1074.30 8
1074.38 9
1074.45 10
1074.53 11
1074.60 13
1074.68 14
1074.75 15
1074.83 16
1074.90 17
1074.98 17
1075.06 17
1075.13 16
1075.21 15
1075.28 14
1075.36 13
1075.43 11
1075.51 9
1075.58 8
1075.66 7
1075.73 7
1075.81 7
1075.88 7
1075.96 8
1076.03 8
1076.11 9
1076.18 11
1076.26 12
1076.33 13
1076.41 14
1076.48 15
1076.56 15
1076.64 15
1076.71 15
1076.79 16
1076.86 16
1076.94 16
1077.01 17
1077.09 18
1077.16 20
1077.24 21
1077.31 23
1077.39 24
1077.46 25
1077.54 25
1077.61 25
1077.69 25
1077.76 24
1077.84 22
1077.92 21
1077.99 20
1078.07 18
1078.14 18
1078.22 18
1078.29 18
1078.37 18
1078.44 19
1078.52 19
1078.59 20
1078.67 21
1078.74 22
1078.82 24
1078.89 25
1078.97 27
1079.04 30
1079.12 32
1079.20 33
1079.27 35
1079.35 35
1079.42 35
1079.50 35
1079.57 34
1079.65 32
1079.72 29
1079.80 27
1079.87 25
1079.95 24
1080.02 23
1080.10 23
1080.18 25
1080.25 26
1080.33 28
1080.40 30
1080.48 32
1080.55 33
1080.63 34
1080.70 34
1080.78 34
1080.85 33
1080.93 33
1081.00 33
1081.08 32
1081.16 32
1081.23 31
1081.31 30
1081.38 29
1081.46 29
1081.53 28
1081.61 27
1081.68 26
1081.76 25
1081.83 24
1081.91 24
1081.99 24
1082.06 25
1082.14 26
1082.21 28
1082.29 29
1082.36 30
1082.44 31
1082.51 31
1082.59 31
1082.66 31
1082.74 30
1082.82 29
1082.89 27
1082.97 26
1083.04 24
1083.12 23
1083.19 22
1083.27 21
1083.34 21
1083.42 21
1083.50 21
1083.57 21
1083.65 21
1083.72 21
1083.80 21
1083.87 21
1083.95 20
1084.02 19
1084.10 18
1084.17 17
1084.25 16
1084.33 15
1084.40 15
1084.48 15
1084.55 15
1084.63 15
1084.70 15
1084.78 15
1084.85 14
1084.93 14
1085.01 14
1085.08 14
1085.16 13
1085.23 12
1085.31 12
1085.38 11
1085.46 11
1085.53 11
1085.61 11
1085.69 12
1085.76 13
1085.84 14
1085.91 15
1085.99 15
1086.06 15
1086.14 15
1086.22 14
1086.29 13
1086.37 13
1086.44 12
1086.52 11
1086.59 10
1086.67 9
1086.74 8
1086.82 6
1086.90 5
1086.97 4
1087.05 4
1087.12 4
1087.20 3
1087.27 3
1087.35 4
1087.43 4
1087.50 4
1087.58 4
1087.65 5
1087.73 5
1087.80 5
1087.88 5
1087.95 5
1088.03 5
1088.11 4
1088.18 3
1088.26 2
1088.33 1
1088.41 0
1088.48 0
1088.56 0
1088.64 0
1088.71 0
1088.79 0
1088.86 0
1088.94 0
1089.01 0
1089.09 0
1089.17 2
1089.24 3
1089.32 5
1089.39 6
1089.47 7
1089.54 9
1089.62 10
1089.70 11
1089.77 12
1089.85 13
1089.92 14
1090.00 14
1090.07 14
1090.15 14
1090.23 14
1090.30 15
1090.38 15
1090.45 15
1090.53 16
1090.60 17
1090.68 18
1090.76 18
1090.83 19
1090.91 20
1090.98 20
1091.06 21
1091.13 21
1091.21 21
1091.29 21
1091.36 21
1091.44 21
1091.51 21
1091.59 21
1091.67 22
1091.74 22
1091.82 23
1091.89 23
1091.97 23
1092.04 22
1092.12 22
1092.20 21
1092.27 20
1092.35 20
1092.42 19
1092.50 19
1092.57 19
1092.65 19
1092.73 20
1092.80 21
1092.88 21
1092.95 22
1093.03 23
1093.11 24
1093.18 25
1093.26 27
1093.33 28
1093.41 29
1093.48 30
1093.56 31
1093.64 31
1093.71 31
1093.79 31
1093.86 31
1093.94 31
1094.02 31
1094.09 32
1094.17 33
1094.24 34
1094.32 35
1094.40 37
1094.47 38
1094.55 40
1094.62 41
1094.70 43
1094.77 45
1094.85 47
1094.93 49
1095.00 51
1095.08 53
1095.15 54
1095.23 54
1095.31 53
1095.38 52
1095.46 51
1095.53 49
1095.61 48
1095.69 47
1095.76 46
1095.84 46
1095.91 46
1095.99 47
1096.07 47
1096.14 48
1096.22 48
1096.29 48
1096.37 48
1096.45 48
1096.52 47
1096.60 47
1096.67 47
1096.75 47
1096.83 47
1096.90 47
1096.98 47
1097.05 48
1097.13 48
1097.20 48
1097.28 48
1097.36 48
1097.43 48
1097.51 48
1097.58 47
1097.66 47
1097.74 46
1097.81 45
1097.89 44
1097.96 43
1098.04 42
1098.12 41
1098.19 40
1098.27 38
1098.34 37
1098.42 35
1098.50 34
1098.57 32
1098.65 31
1098.73 30
1098.80 29
1098.88 29
1098.95 29
1099.03 28
1099.11 28
1099.18 27
1099.26 27
1099.33 26
1099.41 24
1099.49 23
1099.56 22
1099.64 21
1099.71 20
1099.79 19
1099.87 18
1099.94 17
1100.02 16
1100.09 15
1100.17 15
1100.25 15
1100.32 15
1100.40 16
1100.47 16
1100.55 16
1100.63 16
1100.70 16
1100.78 16
1100.86 16
1100.93 15
1101.01 15
1101.08 15
1101.16 15
1101.24 14
1101.31 13
1101.39 12
1101.46 10
1101.54 9
1101.62 7
1101.69 6
1101.77 6
1101.84 6
1101.92 6
1102.00 7
1102.07 8
1102.15 8
1102.23 9
1102.30 9
1102.38 8
1102.45 8
1102.53 7
1102.61 7
1102.68 7
1102.76 6
1102.83 7
1102.91 7
1102.99 8
1103.06 9
1103.14 10
1103.22 11
1103.29 12
1103.37 13
1103.44 13
1103.52 14
1103.60 14
1103.67 14
1103.75 14
1103.83 14
1103.90 14
1103.98 14
1104.05 13
1104.13 13
1104.21 13
1104.28 13
1104.36 13
1104.44 13
1104.51 13
1104.59 12
1104.66 12
1104.74 11
1104.82 11
1104.89 11
1104.97 11
1105.05 12
1105.12 13
1105.20 15
1105.27 17
1105.35 19
1105.43 21
1105.50 22
1105.58 23
1105.66 24
1105.73 23
1105.81 23
1105.88 22
1105.96 22
1106.04 21
1106.11 21
1106.19 22
1106.27 23
1106.34 25
1106.42 27
1106.49 29
1106.57 30
1106.65 31
1106.72 31
1106.80 30
1106.88 28
1106.95 27
1107.03 25
1107.10 24
1107.18 23
1107.26 23
1107.33 23
1107.41 25
1107.49 26
1107.56 28
1107.64 30
1107.72 32
1107.79 33
1107.87 34
1107.94 34
1108.02 34
1108.10 33
1108.17 32
1108.25 32
1108.33 32
1108.40 32
1108.48 32
1108.56 32
1108.63 32
1108.71 32
1108.78 32
1108.86 32
1108.94 32
1109.01 31
1109.09 31
1109.17 30
1109.24 30
1109.32 30
1109.40 30
1109.47 30
1109.55 31
1109.62 31
1109.70 32
1109.78 32
1109.85 31
1109.93 31
1110.01 30
1110.08 29
1110.16 30
1110.24 31
1110.31 33
1110.39 35
1110.47 37
1110.54 39
1110.62 40
1110.69 40
1110.77 39
1110.85 38
1110.92 36
1111.00 35
1111.08 33
1111.15 33
1111.23 33
1111.31 33
1111.38 33
1111.46 34
1111.54 34
1111.61 34
1111.69 33
1111.77 33
1111.84 33
1111.92 33
1111.99 33
1112.07 34
1112.15 35
1112.22 37
1112.30 38
1112.38 40
1112.45 41
1112.53 41
1112.61 42
1112.68 42
1112.76 42
1112.84 41
1112.91 41
1112.99 41
1113.07 41
1113.14 41
1113.22 41
1113.30 40
1113.37 39
1113.45 39
1113.53 39
1113.60 38
1113.68 38
1113.76 39
1113.83 38
1113.91 38
1113.98 38
1114.06 37
1114.14 37
1114.21 37
1114.29 37
1114.37 38
1114.44 39
1114.52 41
1114.60 42
1114.67 43
1114.75 42
1114.83 42
1114.90 41
1114.98 40
1115.06 39
1115.13 38
1115.21 37
1115.29 36
1115.36 36
1115.44 35
1115.52 35
1115.59 35
1115.67 35
1115.75 35
1115.82 35
1115.90 35
1115.98 34
1116.05 33
1116.13 31
1116.21 30
1116.28 28
1116.36 28
1116.44 27
1116.51 27
1116.59 28
1116.67 28
1116.74 29
1116.82 29
1116.90 30
1116.97 30
1117.05 30
1117.13 30
1117.20 30
1117.28 30
1117.36 30
1117.43 30
1117.51 29
1117.59 28
1117.66 28
1117.74 27
1117.82 26
1117.89 25
1117.97 25
1118.05 25
1118.12 25
1118.20 26
1118.28 26
1118.35 26
1118.43 25
1118.51 24
1118.58 23
1118.66 22
1118.74 20
1118.81 19
1118.89 17
1118.97 16
1119.04 15
1119.12 14
1119.20 13
1119.27 12
1119.35 12
1119.43 11
1119.50 11
1119.58 11
1119.66 11
1119.73 11
1119.81 11
1119.89 11
1119.96 11
1120.04 12
1120.12 13
1120.19 14
1120.27 15
1120.35 17
1120.43 18
1120.50 18
1120.58 19
1120.66 18
1120.73 17
1120.81 16
1120.89 15
1120.96 14
1121.04 13
1121.12 13
1121.19 14
1121.27 15
1121.35 16
1121.42 18
1121.50 19
1121.58 20
1121.65 20
1121.73 19
1121.81 18
1121.88 17
1121.96 16
1122.04 16
1122.11 15
1122.19 15
1122.27 14
1122.35 14
1122.42 14
1122.50 15
1122.58 16
1122.65 16
1122.73 17
1122.81 17
1122.88 16
1122.96 14
1123.04 13
1123.11 12
1123.19 11
1123.27 11
1123.34 12
1123.42 13
1123.50 15
1123.58 16
1123.65 16
1123.73 15
1123.81 13
1123.88 11
1123.96 9
1124.04 8
1124.11 7
1124.19 7
1124.27 8
1124.34 8
1124.42 9
1124.50 10
1124.58 10
1124.65 9
1124.73 8
1124.81 8
1124.88 7
1124.96 6
1125.04 6
1125.11 6
1125.19 5
1125.27 5
1125.34 4
1125.42 3
1125.50 1
1125.58 0
1125.65 0
1125.73 0
1125.81 0
1125.88 1
1125.96 2
1126.04 3
1126.11 4
1126.19 4
1126.27 5
1126.35 5
1126.42 5
1126.50 4
1126.58 4
1126.65 3
1126.73 3
1126.81 3
1126.88 3
1126.96 3
1127.04 4
1127.12 5
1127.19 6
1127.27 7
1127.35 8
1127.42 8
1127.50 9
1127.58 9
1127.65 8
1127.73 8
1127.81 7
1127.89 7
1127.96 6
1128.04 6
1128.12 5
1128.19 5
1128.27 5
1128.35 5
1128.42 5
1128.50 4
1128.58 3
1128.66 2
1128.73 0
1128.81 0
1128.89 0
1128.96 0
1129.04 0
1129.12 0
1129.20 0
1129.27 0
1129.35 0
1129.43 0
1129.50 1
1129.58 2
1129.66 2
1129.74 3
1129.81 3
1129.89 4
1129.97 5
1130.04 5
1130.12 5
1130.20 5
1130.27 5
1130.35 4
1130.43 4
1130.51 3
1130.58 2
1130.66 2
1130.74 2
1130.81 3
1130.89 4
1130.97 5
1131.05 7
1131.12 8
1131.20 9
1131.28 10
1131.35 10
1131.43 10
1131.51 11
1131.59 11
1131.66 12
1131.74 14
1131.82 15
1131.89 17
1131.97 19
1132.05 20
1132.13 21
1132.20 22
1132.28 23
1132.36 23
1132.44 22
1132.51 21
1132.59 20
1132.67 19
1132.74 19
1132.82 18
1132.90 18
1132.98 18
1133.05 19
1133.13 19
1133.21 19
1133.28 20
1133.36 21
1133.44 22
1133.52 23
1133.59 25
1133.67 26
1133.75 26
1133.83 27
1133.90 27
1133.98 27
1134.06 27
1134.13 27
1134.21 27
1134.29 28
1134.37 28
1134.44 29
1134.52 29
1134.60 29
1134.67 29
1134.75 29
1134.83 29
1134.91 29
1134.98 29
1135.06 29
1135.14 30
1135.22 32
1135.29 34
1135.37 36
1135.45 38
1135.53 39
1135.60 40
1135.68 40
1135.76 39
1135.83 38
1135.91 37
1135.99 36
1136.07 37
1136.14 38
1136.22 39
1136.30 41
1136.38 42
1136.45 43
1136.53 43
1136.61 43
1136.68 44
1136.76 44
1136.84 44
1136.92 44
1136.99 44
1137.07 43
1137.15 42
1137.23 40
1137.30 38
1137.38 37
1137.46 35
1137.54 34
1137.61 32
1137.69 31
1137.77 30
1137.85 29
1137.92 29
1138.00 29
1138.08 30
1138.15 31
1138.23 32
1138.31 33
1138.39 34
1138.46 34
1138.54 34
1138.62 33
1138.70 31
1138.77 29
1138.85 26
1138.93 24
1139.01 22
1139.08 21
1139.16 20
1139.24 20
1139.32 20
1139.39 21
1139.47 21
1139.55 21
1139.63 21
1139.70 20
1139.78 19
1139.86 17
1139.94 16
1140.01 15
1140.09 14
1140.17 13
1140.25 13
1140.32 14
1140.40 15
1140.48 16
1140.55 17
1140.63 18
1140.71 19
1140.79 19
1140.86 19
1140.94 18
1141.02 17
1141.10 16
1141.17 16
1141.25 15
1141.33 14
1141.41 14
1141.48 13
1141.56 14
1141.64 14
1141.72 14
1141.79 15
1141.87 15
1141.95 14
1142.03 13
1142.10 12
1142.18 11
1142.26 10
1142.34 8
1142.42 8
1142.49 7
1142.57 7
1142.65 6
1142.73 6
1142.80 5
1142.88 5
1142.96 4
1143.04 4
1143.11 4
1143.19 5
1143.27 5
1143.35 5
1143.42 6
1143.50 6
1143.58 6
1143.66 6
1143.73 6
1143.81 6
1143.89 6
1143.97 6
1144.04 6
1144.12 6
1144.20 5
1144.28 5
1144.35 5
1144.43 5
1144.51 6
1144.59 6
1144.66 7
1144.74 7
1144.82 7
1144.90 7
1144.98 7
1145.05 7
1145.13 7
1145.21 6
1145.29 6
1145.36 5
1145.44 5
1145.52 5
1145.60 5
1145.67 6
1145.75 7
1145.83 9
1145.91 10
1145.98 11
1146.06 11
1146.14 11
1146.22 10
1146.29 8
1146.37 7
1146.45 6
1146.53 5
1146.61 5
1146.68 6
1146.76 7
1146.84 9
1146.92 11
1146.99 13
1147.07 15
1147.15 18
1147.23 20
1147.30 22
1147.38 24
1147.46 25
1147.54 26
1147.62 27
1147.69 27
1147.77 27
1147.85 27
1147.93 27
1148.00 26
1148.08 26
1148.16 25
1148.24 24
1148.32 23
1148.39 22
1148.47 22
1148.55 22
1148.63 23
1148.70 24
1148.78 25
1148.86 26
1148.94 27
1149.01 27
1149.09 27
1149.17 27
1149.25 27
1149.33 28
1149.40 29
1149.48 31
1149.56 33
1149.64 34
1149.71 36
1149.79 36
1149.87 37
1149.95 37
1150.03 36
1150.10 36
1150.18 37
1150.26 37
1150.34 38
1150.41 40
1150.49 42
1150.57 44
1150.65 46
1150.73 48
1150.80 50
1150.88 53
1150.96 55
1151.04 58
1151.12 60
1151.19 62
1151.27 64
1151.35 66
1151.43 67
1151.50 68
1151.58 68
1151.66 69
1151.74 70
1151.82 71
1151.89 73
1151.97 74
1152.05 74
1152.13 75
1152.21 75
1152.28 76
1152.36 76
1152.44 77
1152.52 77
1152.59 78
1152.67 79
1152.75 81
1152.83 82
1152.91 82
1152.98 83
1153.06 83
1153.14 82
1153.22 81
1153.30 80
1153.37 78
1153.45 76
1153.53 74
1153.61 71
1153.68 69
1153.76 68
1153.84 67
1153.92 67
1154.00 67
1154.07 67
1154.15 67
1154.23 67
1154.31 65
1154.39 63
1154.46 61
1154.54 59
1154.62 56
1154.70 55
1154.78 53
1154.85 53
1154.93 52
1155.01 52
1155.09 51
1155.17 51
1155.24 50
1155.32 49
1155.40 48
1155.48 46
1155.56 44
1155.63 41
1155.71 39
1155.79 36
1155.87 34
1155.95 32
1156.02 31
1156.10 30
1156.18 30
1156.26 29
1156.34 29
1156.41 29
1156.49 30
1156.57 30
1156.65 31
1156.73 31
1156.80 31
1156.88 31
1156.96 31
1157.04 30
1157.12 29
1157.19 27
1157.27 26
1157.35 25
1157.43 23
1157.51 23
1157.58 22
1157.66 21
1157.74 20
1157.82 19
1157.90 18
1157.97 17
1158.05 17
1158.13 16
1158.21 16
1158.29 16
1158.36 16
1158.44 16
1158.52 17
1158.60 17
1158.68 17
1158.75 17
1158.83 16
1158.91 15
1158.99 14
1159.07 13
1159.15 13
1159.22 12
1159.30 11
1159.38 9
1159.46 8
1159.54 7
1159.61 6
1159.69 5
1159.77 4
1159.85 4
1159.93 4
1160.00 6
1160.08 7
1160.16 8
1160.24 9
1160.32 10
1160.40 10
1160.47 9
1160.55 8
1160.63 7
1160.71 6
1160.79 5
1160.86 5
1160.94 5
1161.02 6
1161.10 6
1161.18 6
1161.25 6
1161.33 6
1161.41 6
1161.49 5
1161.57 3
1161.65 2
1161.72 1
1161.80 0
1161.88 0
1161.96 0
1162.04 0
1162.11 0
1162.19 0
1162.27 0
1162.35 0
1162.43 0
1162.51 0
1162.58 0
1162.66 0
1162.74 2
1162.82 3
1162.90 4
1162.98 5
1163.05 6
1163.13 6
1163.21 6
1163.29 6
1163.37 5
1163.44 5
1163.52 4
1163.60 4
1163.68 4
1163.76 4
1163.84 5
1163.91 5
1163.99 6
1164.07 7
1164.15 8
1164.23 9
1164.31 9
1164.38 10
1164.46 10
1164.54 10
1164.62 11
1164.70 12
1164.78 13
1164.85 14
1164.93 15
1165.01 17
1165.09 18
1165.17 19
1165.25 19
1165.32 20
1165.40 20
1165.48 19
1165.56 18
1165.64 17
1165.71 16
1165.79 15
1165.87 15
1165.95 14
1166.03 14
1166.11 15
1166.18 15
1166.26 16
1166.34 16
1166.42 16
1166.50 15
1166.58 15
1166.65 15
1166.73 15
1166.81 16
1166.89 17
1166.97 18
1167.05 19
1167.13 19
1167.20 19
1167.28 18
1167.36 16
1167.44 15
1167.52 14
1167.60 14
1167.67 15
1167.75 17
1167.83 19
1167.91 20
1167.99 21
1168.07 21
1168.14 20
1168.22 17
1168.30 13
1168.38 10
1168.46 6
1168.54 3
1168.61 1
1168.69 0
1168.77 0
1168.85 2
1168.93 4
1169.01 6
1169.09 8
1169.16 10
1169.24 11
1169.32 11
1169.40 11
1169.48 11
1169.56 9
1169.63 8
1169.71 6
1169.79 4
1169.87 2
1169.95 1
1170.03 1
1170.10 2
1170.18 3
1170.26 5
1170.34 8
1170.42 9
1170.50 11
1170.58 12
1170.65 13
1170.73 13
1170.81 13
1170.89 13
1170.97 13
1171.05 14
1171.13 14
1171.20 13
1171.28 13
1171.36 13
1171.44 12
1171.52 11
1171.60 10
1171.67 9
1171.75 8
1171.83 7
1171.91 6
1171.99 5
1172.07 5
1172.15 5
1172.22 5
1172.30 5
1172.38 5
1172.46 5
1172.54 6
1172.62 7
1172.70 8
1172.77 9
1172.85 10
1172.93 10
1173.01 10
1173.09 10
1173.17 9
1173.25 8
1173.32 8
1173.40 8
1173.48 8
1173.56 9
1173.64 10
1173.72 10
1173.80 11
1173.87 12
1173.95 13
1174.03 13
1174.11 13
1174.19 13
1174.27 12
1174.35 11
1174.42 10
1174.50 9
1174.58 8
1174.66 7
1174.74 6
1174.82 6
1174.90 6
1174.97 6
1175.05 7
1175.13 7
1175.21 7
1175.29 8
1175.37 9
1175.45 10
1175.53 11
1175.60 12
1175.68 13
1175.76 14
1175.84 14
1175.92 15
1176.00 15
1176.08 16
1176.15 17
1176.23 17
1176.31 18
1176.39 18
1176.47 18
1176.55 17
1176.63 16
1176.71 14
1176.78 12
1176.86 11
1176.94 10
1177.02 10
1177.10 10
1177.18 10
1177.26 10
1177.34 9
1177.41 8
1177.49 6
1177.57 5
1177.65 4
1177.73 3
1177.81 3
1177.89 4
1177.96 5
1178.04 6
1178.12 7
1178.20 8
1178.28 8
1178.36 9
1178.44 9
1178.52 9
1178.59 9
1178.67 9
1178.75 9
1178.83 9
1178.91 8
1178.99 8
1179.07 8
1179.15 8
1179.22 9
1179.30 10
1179.38 11
1179.46 12
1179.54 13
1179.62 12
1179.70 11
1179.78 10
1179.86 8
1179.93 6
1180.01 4
1180.09 3
1180.17 3
1180.25 3
1180.33 4
1180.41 5
1180.49 6
1180.56 7
1180.64 8
1180.72 9
1180.80 9
1180.88 9
1180.96 8
1181.04 7
1181.12 6
1181.19 5
1181.27 4
1181.35 3
1181.43 3
1181.51 4
1181.59 5
1181.67 6
1181.75 8
1181.83 9
1181.90 10
1181.98 11
1182.06 11
1182.14 11
1182.22 12
1182.30 12
1182.38 12
1182.46 13
1182.54 14
1182.61 16
1182.69 17
1182.77 19
1182.85 22
1182.93 24
1183.01 26
1183.09 27
1183.17 28
1183.25 27
1183.32 26
1183.40 25
1183.48 25
1183.56 24
1183.64 24
1183.72 25
1183.80 26
1183.88 27
1183.96 28
1184.03 28
1184.11 28
1184.19 27
1184.27 26
1184.35 25
1184.43 25
1184.51 26
1184.59 27
1184.67 29
1184.75 31
1184.82 34
1184.90 36
1184.98 38
1185.06 39
1185.14 40
1185.22 39
1185.30 39
1185.38 39
1185.46 38
1185.54 38
1185.61 38
1185.69 38
1185.77 39
1185.85 39
1185.93 38
1186.01 37
1186.09 36
1186.17 35
1186.25 33
1186.33 32
1186.40 31
1186.48 31
1186.56 31
1186.64 32
1186.72 32
1186.80 33
1186.88 33
1186.96 33
1187.04 32
1187.12 30
1187.19 27
1187.27 24
1187.35 21
1187.43 17
1187.51 14
1187.59 12
1187.67 11
1187.75 12
1187.83 12
1187.91 14
1187.98 16
1188.06 17
1188.14 18
1188.22 18
1188.30 18
1188.38 18
1188.46 17
1188.54 17
1188.62 17
1188.70 18
1188.78 18
1188.85 19
1188.93 19
1189.01 18
1189.09 17
1189.17 15
1189.25 13
1189.33 11
1189.41 10
1189.49 8
1189.57 7
1189.65 7
1189.72 6
1189.80 6
1189.88 6
1189.96 6
1190.04 5
1190.12 5
1190.20 5
1190.28 6
1190.36 6
1190.44 7
1190.52 8
1190.60 8
1190.67 7
1190.75 7
1190.83 6
1190.91 5
1190.99 5
1191.07 5
1191.15 6
1191.23 7
1191.31 8
1191.39 9
1191.47 9
1191.55 8
1191.62 7
1191.70 6
1191.78 5
1191.86 4
1191.94 3
1192.02 3
1192.10 5
1192.18 7
1192.26 9
1192.34 12
1192.42 15
1192.50 17
1192.57 19
1192.65 19
1192.73 19
1192.81 19
1192.89 18
1192.97 17
1193.05 17
1193.13 17
1193.21 17
1193.29 18
1193.37 18
1193.45 18
1193.53 18
1193.61 17
1193.68 17
1193.76 16
1193.84 16
1193.92 17
1194.00 17
1194.08 17
1194.16 17
1194.24 16
1194.32 14
1194.40 12
1194.48 9
1194.56 7
1194.64 5
1194.71 4
1194.79 5
1194.87 6
1194.95 8
1195.03 10
1195.11 13
1195.19 15
1195.27 17
1195.35 17
1195.43 16
1195.51 14
1195.59 13
1195.67 11
1195.75 10
1195.83 11
1195.90 12
1195.98 14
1196.06 16
1196.14 17
1196.22 19
1196.30 19
1196.38 20
1196.46 20
1196.54 19
1196.62 19
1196.70 20
1196.78 21
1196.86 22
1196.94 23
1197.02 25
1197.09 26
1197.17 28
1197.25 28
1197.33 29
1197.41 29
1197.49 28
1197.57 28
1197.65 27
1197.73 25
1197.81 24
1197.89 23
1197.97 22
1198.05 22
1198.13 22
1198.21 22
1198.29 22
1198.36 22
1198.44 21
1198.52 21
1198.60 20
1198.68 20
1198.76 20
1198.84 21
1198.92 23
1199.00 24
1199.08 26
1199.16 27
1199.24 27
1199.32 27
1199.40 25
1199.48 24
1199.56 24
1199.64 24
1199.72 24
1199.79 25
1199.87 26
1199.95 25
1200.03 24
1200.11 22
1200.19 19
1200.27 15
1200.35 12
1200.43 9
1200.51 7
1200.59 5
1200.67 4
1200.75 4
1200.83 6
1200.91 8
1200.99 11
1201.07 15
1201.15 20
1201.23 24
1201.30 28
1201.38 31
1201.46 33
1201.54 33
1201.62 33
1201.70 32
1201.78 30
1201.86 29
1201.94 29
1202.02 28
1202.10 27
1202.18 26
1202.26 26
1202.34 25
1202.42 23
1202.50 22
1202.58 21
1202.66 19
1202.74 17
1202.82 15
1202.90 12
1202.98 9
1203.05 6
1203.13 4
1203.21 2
1203.29 1
1203.37 1
1203.45 1
1203.53 2
1203.61 3
1203.69 4
1203.77 5
1203.85 6
1203.93 7
1204.01 8
1204.09 9
1204.17 10
1204.25 11
1204.33 12
1204.41 13
1204.49 13
1204.57 12
1204.65 11
1204.73 10
1204.81 8
1204.89 7
1204.96 5
1205.04 4
1205.12 3
1205.20 2
1205.28 1
1205.36 1
1205.44 0
1205.52 0
1205.60 0
1205.68 0
1205.76 0
1205.84 0
1205.92 0
1206.00 0
1206.08 2
1206.16 6
1206.24 11
1206.32 17
1206.40 22
1206.48 26
1206.56 28
1206.64 29
1206.72 28
1206.80 27
1206.88 25
1206.96 23
1207.04 21
1207.12 20
1207.20 20
1207.28 21
1207.35 23
1207.43 25
1207.51 28
1207.59 29
1207.67 29
1207.75 28
1207.83 25
1207.91 22
1207.99 18
1208.07 14
1208.15 11
1208.23 9
1208.31 8
1208.39 8
1208.47 9
1208.55 11
1208.63 14
1208.71 17
1208.79 21
1208.87 25
1208.95 29
1209.03 32
1209.11 34
1209.19 35
1209.27 35
1209.35 34
1209.43 33
1209.51 33
1209.59 32
1209.67 32
1209.75 33
1209.83 34
1209.91 34
1209.99 35
1210.07 35
1210.15 36
1210.23 37
1210.31 39
1210.39 42
1210.47 45
1210.55 47
1210.63 50
1210.70 51
1210.78 51
1210.86 50
1210.94 49
1211.02 48
1211.10 46
1211.18 45
1211.26 44
1211.34 44
1211.42 44
1211.50 44
1211.58 44
1211.66 43
1211.74 43
1211.82 42
1211.90 41
1211.98 40
1212.06 40
1212.14 40
1212.22 40
1212.30 42
1212.38 43
1212.46 45
1212.54 47
1212.62 48
1212.70 48
1212.78 48
1212.86 47
1212.94 47
1213.02 47
1213.10 49
1213.18 50
1213.26 53
1213.34 56
1213.42 58
1213.50 60
1213.58 60
1213.66 60
1213.74 60
1213.82 59
1213.90 58
1213.98 58
1214.06 59
1214.14 60
1214.22 61
1214.30 63
1214.38 63
1214.46 64
1214.54 63
1214.62 61
1214.70 58
1214.78 54
1214.86 49
1214.94 44
1215.02 39
1215.10 35
1215.18 31
1215.26 28
1215.34 25
1215.42 24
1215.50 22
1215.58 22
1215.66 21
1215.74 21
1215.82 21
1215.90 21
1215.98 21
1216.06 22
1216.14 22
1216.22 22
1216.30 22
1216.38 22
1216.46 23
1216.54 23
1216.62 23
1216.70 24
1216.78 24
1216.86 25
1216.94 25
1217.02 26
1217.10 26
1217.18 26
1217.26 26
1217.34 25
1217.42 24
1217.50 24
1217.58 22
1217.66 21
1217.74 20
1217.82 18
1217.90 16
1217.98 14
1218.06 12
1218.14 10
1218.22 8
1218.30 8
1218.38 7
1218.46 8
1218.54 8
1218.62 9
1218.70 10
1218.78 10
1218.86 10
1218.94 9
1219.02 9
1219.10 9
1219.18 10
1219.26 11
1219.34 14
1219.42 16
1219.50 18
1219.58 20
1219.66 21
1219.74 22
1219.82 21
1219.90 20
1219.98 18
1220.06 16
1220.14 14
1220.22 12
1220.30 10
1220.38 9
1220.46 9
1220.54 10
1220.62 12
1220.70 14
1220.78 17
1220.86 21
1220.94 24
1221.02 27
1221.10 29
1221.18 32
1221.26 34
1221.34 35
1221.42 36
1221.50 37
1221.58 36
1221.66 35
1221.74 34
1221.82 33
1221.91 33
1221.99 34
1222.07 37
1222.15 40
1222.23 43
1222.31 46
1222.39 47
1222.47 48
1222.55 47
1222.63 44
1222.71 41
1222.79 38
1222.87 35
1222.95 32
1223.03 31
1223.11 30
1223.19 29
1223.27 29
1223.35 30
1223.43 31
1223.51 33
1223.59 35
1223.67 37
1223.75 40
1223.83 42
1223.91 43
1223.99 43
1224.07 42
1224.15 41
1224.23 38
1224.31 36
1224.39 33
1224.47 31
1224.55 29
1224.63 27
1224.71 26
1224.79 25
1224.87 24
1224.95 24
1225.03 24
1225.11 24
1225.20 24
1225.28 25
1225.36 26
1225.44 27
1225.52 29
1225.60 30
1225.68 31
1225.76 32
1225.84 34
1225.92 35
1226.00 36
1226.08 38
1226.16 41
1226.24 43
1226.32 45
1226.40 47
1226.48 48
1226.56 50
1226.64 52
1226.72 55
1226.80 58
1226.88 61
1226.96 64
1227.04 66
1227.12 67
1227.20 68
1227.28 68
1227.36 68
1227.44 69
1227.52 70
1227.61 71
1227.69 72
1227.77 74
1227.85 75
1227.93 75
1228.01 75
1228.09 74
1228.17 72
1228.25 71
1228.33 69
1228.41 68
1228.49 67
1228.57 66
1228.65 66
1228.73 66
1228.81 67
1228.89 67
1228.97 67
1229.05 66
1229.13 65
1229.21 64
1229.29 64
1229.37 64
1229.45 65
1229.53 68
1229.62 70
1229.70 72
1229.78 74
1229.86 74
1229.94 74
1230.02 73
1230.10 72
1230.18 70
1230.26 69
1230.34 68
1230.42 67
1230.50 65
1230.58 63
1230.66 60
1230.74 56
1230.82 53
1230.90 49
1230.98 46
1231.06 43
1231.14 41
1231.22 39
1231.30 38
1231.39 38
1231.47 37
1231.55 37
1231.63 37
1231.71 37
1231.79 37
1231.87 37
1231.95 38
1232.03 39
1232.11 40
1232.19 42
1232.27 43
1232.35 44
1232.43 44
1232.51 44
1232.59 43
1232.67 43
1232.75 42
1232.83 42
1232.92 41
1233.00 40
1233.08 39
1233.16 38
1233.24 36
1233.32 35
1233.40 35
1233.48 35
1233.56 37
1233.64 40
1233.72 43
1233.80 46
1233.88 48
1233.96 49
1234.04 48
1234.12 47
1234.20 44
1234.29 42
1234.37 39
1234.45 37
1234.53 35
1234.61 34
1234.69 32
1234.77 29
1234.85 27
1234.93 25
1235.01 22
1235.09 20
1235.17 18
1235.25 16
1235.33 15
1235.41 14
1235.49 13
1235.57 12
1235.66 11
1235.74 10
1235.82 8
1235.90 6
1235.98 4
1236.06 1
1236.14 0
1236.22 0
1236.30 0
1236.38 0
1236.46 0
1236.54 0
1236.62 0
1236.70 0
1236.78 1
1236.87 5
1236.95 10
1237.03 14
1237.11 18
1237.19 22
1237.27 26
1237.35 29
1237.43 31
1237.51 34
1237.59 36
1237.67 38
1237.75 40
1237.83 41
1237.91 41
1238.00 40
1238.08 39
1238.16 38
1238.24 36
1238.32 35
1238.40 33
1238.48 32
1238.56 31
1238.64 31
1238.72 31
1238.80 33
1238.88 35
1238.96 38
1239.04 41
1239.13 43
1239.21 44
1239.29 44
1239.37 44
1239.45 43
1239.53 43
1239.61 43
1239.69 43
1239.77 44
1239.85 45
1239.93 45
1240.01 46
1240.09 46
1240.18 46
1240.26 46
1240.34 46
1240.42 46
1240.50 47
1240.58 48
1240.66 49
1240.74 51
1240.82 53
1240.90 55
1240.98 56
1241.06 57
1241.14 56
1241.23 55
1241.31 54
1241.39 52
1241.47 50
1241.55 48
1241.63 46
1241.71 45
1241.79 44
1241.87 44
1241.95 44
1242.03 45
1242.11 45
1242.20 46
1242.28 47
1242.36 48
1242.44 48
1242.52 49
1242.60 50
1242.68 51
1242.76 54
1242.84 56
1242.92 59
1243.00 61
1243.09 63
1243.17 64
1243.25 63
1243.33 62
1243.41 59
1243.49 57
1243.57 56
1243.65 55
1243.73 57
1243.81 60
1243.89 64
1243.97 68
1244.06 71
1244.14 73
1244.22 73
1244.30 71
1244.38 67
1244.46 64
1244.54 60
1244.62 58
1244.70 57
1244.78 58
1244.87 59
1244.95 61
1245.03 63
1245.11 65
1245.19 67
1245.27 69
1245.35 70
1245.43 71
1245.51 72
1245.59 73
1245.67 73
1245.76 74
1245.84 75
1245.92 76
1246.00 77
1246.08 78
1246.16 78
1246.24 77
1246.32 76
1246.40 75
1246.48 75
1246.57 75
1246.65 76
1246.73 77
1246.81 78
1246.89 78
1246.97 77
1247.05 74
1247.13 71
1247.21 66
1247.29 62
1247.38 58
1247.46 55
1247.54 52
1247.62 50
1247.70 49
1247.78 48
1247.86 48
1247.94 49
1248.02 50
1248.10 52
1248.19 54
1248.27 56
1248.35 57
1248.43 58
1248.51 59
1248.59 59
1248.67 59
1248.75 60
1248.83 60
1248.92 60
1249.00 60
1249.08 59
1249.16 58
1249.24 57
1249.32 56
1249.40 56
1249.48 56
1249.56 57
1249.64 57
1249.73 57
1249.81 57
1249.89 55
1249.97 53
1250.05 50
1250.13 48
1250.21 46
1250.29 44
1250.37 44
1250.46 44
1250.54 45
1250.62 46
1250.70 46
1250.78 46
1250.86 46
1250.94 46
1251.02 47
1251.10 48
1251.19 50
1251.27 52
1251.35 54
1251.43 55
1251.51 55
1251.59 54
1251.67 52
1251.75 49
1251.84 46
1251.92 44
1252.00 42
1252.08 42
1252.16 42
1252.24 42
1252.32 42
1252.40 42
1252.48 41
1252.57 41
1252.65 40
1252.73 40
1252.81 40
1252.89 41
1252.97 41
1253.05 41
1253.13 41
1253.22 42
1253.30 43
1253.38 45
1253.46 48
1253.54 51
1253.62 55
1253.70 58
1253.78 61
1253.87 62
1253.95 63
1254.03 64
1254.11 65
1254.19 66
1254.27 68
1254.35 69
1254.43 70
1254.52 70
1254.60 69
1254.68 67
1254.76 65
1254.84 62
1254.92 61
1255.00 60
1255.08 61
1255.17 62
1255.25 64
1255.33 66
1255.41 67
1255.49 67
1255.57 67
1255.65 65
1255.73 64
1255.82 64
1255.90 64
1255.98 64
1256.06 65
1256.14 66
1256.22 66
1256.30 65
1256.38 63
1256.47 62
1256.55 61
1256.63 61
1256.71 63
1256.79 64
1256.87 67
1256.95 69
1257.04 70
1257.12 71
1257.20 70
1257.28 69
1257.36 67
1257.44 65
1257.52 64
1257.60 64
1257.69 65
1257.77 67
1257.85 70
1257.93 74
1258.01 78
1258.09 83
1258.17 87
1258.26 92
1258.34 96
1258.42 99
1258.50 101
1258.58 101
1258.66 99
1258.74 96
1258.83 92
1258.91 88
1258.99 85
1259.07 82
1259.15 81
1259.23 81
1259.31 81
1259.39 81
1259.48 81
1259.56 80
1259.64 78
1259.72 77
1259.80 76
1259.88 76
1259.96 78
1260.05 80
1260.13 84
1260.21 88
1260.29 91
1260.37 93
1260.45 94
1260.53 93
1260.62 91
1260.70 87
1260.78 84
1260.86 80
1260.94 79
1261.02 78
1261.11 79
1261.19 80
1261.27 80
1261.35 80
1261.43 78
1261.51 75
1261.59 72
1261.68 68
1261.76 64
1261.84 61
1261.92 59
1262.00 59
1262.08 59
1262.16 59
1262.25 60
1262.33 62
1262.41 63
1262.49 64
1262.57 65
1262.65 65
1262.73 65
1262.82 64
1262.90 63
1262.98 63
1263.06 63
1263.14 63
1263.22 64
1263.31 65
1263.39 66
1263.47 65
1263.55 64
1263.63 62
1263.71 61
1263.79 59
1263.88 59
1263.96 59
1264.04 60
1264.12 61
1264.20 61
1264.28 61
1264.37 61
1264.45 60
1264.53 59
1264.61 57
1264.69 56
1264.77 56
1264.86 56
1264.94 56
1265.02 58
1265.10 59
1265.18 61
1265.26 61
1265.34 59
1265.43 56
1265.51 51
1265.59 45
1265.67 40
1265.75 35
1265.83 32
1265.92 31
1266.00 31
1266.08 31
1266.16 33
1266.24 34
1266.32 35
1266.41 37
1266.49 40
1266.57 43
1266.65 46
1266.73 49
1266.81 50
1266.90 51
1266.98 50
1267.06 48
1267.14 45
1267.22 42
1267.30 39
1267.39 37
1267.47 35
1267.55 35
1267.63 36
1267.71 38
1267.79 42
1267.88 47
1267.96 52
1268.04 58
1268.12 62
1268.20 66
1268.28 68
1268.37 69
1268.45 69
1268.53 68
1268.61 68
1268.69 68
1268.77 69
1268.86 72
1268.94 74
1269.02 76
1269.10 77
1269.18 77
1269.26 76
1269.35 74
1269.43 72
1269.51 70
1269.59 69
1269.67 69
1269.75 70
1269.84 71
1269.92 72
1270.00 73
1270.08 73
1270.16 74
1270.25 75
1270.33 78
1270.41 83
1270.49 90
1270.57 98
1270.65 106
1270.74 113
1270.82 118
1270.90 120
1270.98 120
1271.06 117
1271.14 113
1271.23 108
1271.31 103
1271.39 97
1271.47 92
1271.55 88
1271.64 85
1271.72 82
1271.80 80
1271.88 78
1271.96 77
1272.04 76
1272.13 77
1272.21 78
1272.29 79
1272.37 82
1272.45 84
1272.54 86
1272.62 88
1272.70 89
1272.78 89
1272.86 90
1272.94 90
1273.03 90
1273.11 90
1273.19 91
1273.27 92
1273.35 92
1273.44 92
1273.52 92
1273.60 91
1273.68 90
1273.76 88
1273.85 86
1273.93 84
1274.01 83
1274.09 83
1274.17 83
1274.25 84
1274.34 87
1274.42 89
1274.50 92
1274.58 95
1274.66 97
1274.75 98
1274.83 99
1274.91 98
1274.99 96
1275.07 93
1275.16 90
1275.24 87
1275.32 85
1275.40 83
1275.48 83
1275.57 83
1275.65 84
1275.73 85
1275.81 85
1275.89 84
1275.97 84
1276.06 83
1276.14 82
1276.22 81
1276.30 81
1276.38 82
1276.47 83
1276.55 84
1276.63 85
1276.71 85
1276.79 85
1276.88 84
1276.96 81
1277.04 79
1277.12 75
1277.20 72
1277.29 70
1277.37 68
1277.45 67
1277.53 66
1277.61 66
1277.70 66
1277.78 66
1277.86 67
1277.94 67
1278.02 67
1278.11 68
1278.19 69
1278.27 71
1278.35 73
1278.43 75
1278.52 76
1278.60 77
1278.68 76
1278.76 74
1278.84 71
1278.93 67
1279.01 64
1279.09 63
1279.17 63
1279.25 66
1279.34 70
1279.42 74
1279.50 78
1279.58 81
1279.66 82
1279.75 81
1279.83 77
1279.91 73
1279.99 69
1280.08 64
1280.16 61
1280.24 58
1280.32 55
1280.40 53
1280.49 51
1280.57 48
1280.65 45
1280.73 42
1280.81 38
1280.90 35
1280.98 32
1281.06 31
1281.14 30
1281.22 31
1281.31 32
1281.39 32
1281.47 33
1281.55 34
1281.64 34
1281.72 34
1281.80 33
1281.88 33
1281.96 32
1282.05 31
1282.13 31
1282.21 31
1282.29 31
1282.37 32
1282.46 33
1282.54 33
1282.62 34
1282.70 34
1282.79 34
1282.87 34
1282.95 35
1283.03 36
1283.11 38
1283.20 41
1283.28 45
1283.36 49
1283.44 53
1283.52 57
1283.61 61
1283.69 63
1283.77 66
1283.85 69
1283.94 72
1284.02 76
1284.10 81
1284.18 85
1284.26 90
1284.35 94
1284.43 96
1284.51 98
1284.59 98
1284.68 97
1284.76 96
1284.84 95
1284.92 94
1285.00 93
1285.09 94
1285.17 95
1285.25 97
1285.33 99
1285.42 102
1285.50 103
1285.58 104
1285.66 104
1285.74 104
1285.83 104
1285.91 104
1285.99 104
1286.07 105
1286.16 105
1286.24 105
1286.32 105
1286.40 104
1286.48 104
1286.57 105
1286.65 108
1286.73 111
1286.81 115
1286.90 120
1286.98 123
1287.06 125
1287.14 125
1287.23 123
1287.31 120
1287.39 117
1287.47 113
1287.55 109
1287.64 106
1287.72 103
1287.80 102
1287.88 102
1287.97 102
1288.05 103
1288.13 104
1288.21 105
1288.30 106
1288.38 107
1288.46 108
1288.54 109
1288.63 109
1288.71 109
1288.79 108
1288.87 108
1288.95 108
1289.04 108
1289.12 109
1289.20 111
1289.28 114
1289.37 117
1289.45 118
1289.53 119
1289.61 117
1289.70 114
1289.78 109
1289.86 104
1289.94 99
1290.03 95
1290.11 93
1290.19 92
1290.27 91
1290.35 91
1290.44 91
1290.52 91
1290.60 92
1290.68 94
1290.77 97
1290.85 100
1290.93 104
1291.01 107
1291.10 108
1291.18 109
1291.26 108
1291.34 107
1291.43 105
1291.51 102
1291.59 99
1291.67 95
1291.76 90
1291.84 85
1291.92 80
1292.00 74
1292.09 70
1292.17 67
1292.25 64
1292.33 62
1292.42 60
1292.50 57
1292.58 54
1292.66 52
1292.75 49
1292.83 48
1292.91 47
1292.99 49
1293.08 51
1293.16 54
1293.24 56
1293.32 58
1293.41 58
1293.49 58
1293.57 58
1293.65 57
1293.74 57
1293.82 58
1293.90 59
1293.98 61
1294.07 62
1294.15 63
1294.23 63
1294.31 63
1294.40 63
1294.48 62
1294.56 61
1294.64 61
1294.73 60
1294.81 59
1294.89 57
1294.97 54
1295.06 51
1295.14 47
1295.22 42
1295.30 38
1295.39 35
1295.47 33
1295.55 32
1295.63 34
1295.72 37
1295.80 42
1295.88 46
1295.96 51
1296.05 54
1296.13 57
1296.21 58
1296.29 59
1296.38 59
1296.46 59
1296.54 59
1296.63 58
1296.71 56
1296.79 54
1296.87 51
1296.96 49
1297.04 47
1297.12 44
1297.20 43
1297.29 41
1297.37 40
1297.45 39
1297.53 39
1297.62 39
1297.70 40
1297.78 42
1297.86 46
1297.95 51
1298.03 57
1298.11 63
1298.20 69
1298.28 75
1298.36 79
1298.44 83
1298.53 85
1298.61 87
1298.69 88
1298.77 88
1298.86 88
1298.94 88
1299.02 88
1299.10 88
1299.19 88
1299.27 87
1299.35 86
1299.44 85
1299.52 84
1299.60 84
1299.68 85
1299.77 87
1299.85 91
1299.93 97
1300.01 103
1300.10 109
1300.18 115
1300.26 120
1300.34 124
1300.43 126
1300.51 127
1300.59 126
1300.68 125
1300.76 124
1300.84 123
1300.92 123
1301.01 123
1301.09 124
1301.17 126
1301.26 126
1301.34 126
1301.42 125
1301.50 123
1301.59 119
1301.67 116
1301.75 112
1301.83 109
1301.92 107
1302.00 107
1302.08 107
1302.17 108
1302.25 111
1302.33 114
1302.41 117
1302.50 121
1302.58 124
1302.66 126
1302.74 127
1302.83 126
1302.91 125
1302.99 122
1303.08 120
1303.16 118
1303.24 116
1303.32 114
1303.41 113
1303.49 113
1303.57 113
1303.66 114
1303.74 115
1303.82 118
1303.90 121
1303.99 125
1304.07 129
1304.15 132
1304.24 134
1304.32 134
1304.40 132
1304.48 130
1304.57 127
1304.65 126
1304.73 126
1304.82 127
1304.90 131
1304.98 135
1305.06 140
1305.15 144
1305.23 147
1305.31 149
1305.40 149
1305.48 147
1305.56 145
1305.64 142
1305.73 139
1305.81 135
1305.89 131
1305.98 126
1306.06 121
1306.14 116
1306.22 111
1306.31 107
1306.39 102
1306.47 99
1306.56 96
1306.64 93
1306.72 91
1306.81 90
1306.89 90
1306.97 90
1307.05 91
1307.14 92
1307.22 93
1307.30 94
1307.39 94
1307.47 95
1307.55 94
1307.63 94
1307.72 92
1307.80 91
1307.88 88
1307.97 86
1308.05 85
1308.13 84
1308.22 85
1308.30 86
1308.38 87
1308.46 88
1308.55 88
1308.63 86
1308.71 82
1308.80 77
1308.88 73
1308.96 70
1309.05 68
1309.13 68
1309.21 70
1309.29 71
1309.38 72
1309.46 72
1309.54 70
1309.63 66
1309.71 62
1309.79 57
1309.88 53
1309.96 50
1310.04 49
1310.12 50
1310.21 52
1310.29 54
1310.37 56
1310.46 57
1310.54 57
1310.62 55
1310.71 53
1310.79 50
1310.87 48
1310.95 46
1311.04 45
1311.12 45
1311.20 45
1311.29 46
1311.37 46
1311.45 46
1311.54 44
1311.62 41
1311.70 37
1311.79 32
1311.87 26
1311.95 20
1312.03 16
1312.12 14
1312.20 13
1312.28 13
1312.37 16
1312.45 19
1312.53 22
1312.62 26
1312.70 29
1312.78 32
1312.87 35
1312.95 38
1313.03 43
1313.12 48
1313.20 54
1313.28 61
1313.36 68
1313.45 75
1313.53 81
1313.61 85
1313.70 88
1313.78 89
1313.86 89
1313.95 89
1314.03 89
1314.11 90
1314.20 91
1314.28 92
1314.36 93
1314.45 92
1314.53 90
1314.61 86
1314.70 82
1314.78 78
1314.86 75
1314.94 74
1315.03 75
1315.11 77
1315.19 80
1315.28 84
1315.36 87
1315.44 89
1315.53 89
1315.61 88
1315.69 86
1315.78 83
1315.86 81
1315.94 81
1316.03 82
1316.11 85
1316.19 89
1316.28 93
1316.36 97
1316.44 100
1316.53 101
1316.61 101
1316.69 100
1316.78 98
1316.86 95
1316.94 92
1317.03 89
1317.11 87
1317.19 86
1317.27 86
1317.36 86
1317.44 86
1317.52 87
1317.61 88
1317.69 88
1317.77 88
1317.86 88
1317.94 87
1318.02 87
1318.11 88
1318.19 88
1318.27 88
1318.36 88
1318.44 87
1318.52 86
1318.61 84
1318.69 83
1318.77 81
1318.86 79
1318.94 77
1319.02 75
1319.11 74
1319.19 73
1319.27 73
1319.36 74
1319.44 75
1319.52 76
1319.61 77
1319.69 78
1319.77 80
1319.86 81
1319.94 82
1320.02 84
1320.11 87
1320.19 90
1320.27 94
1320.36 97
1320.44 98
1320.52 98
1320.61 96
1320.69 92
1320.77 86
1320.86 80
1320.94 75
1321.02 72
1321.11 70
1321.19 69
1321.27 70
1321.36 72
1321.44 74
1321.52 76
1321.61 77
1321.69 78
1321.77 80
1321.86 82
1321.94 83
1322.02 85
1322.11 86
1322.19 86
1322.28 85
1322.36 84
1322.44 82
1322.53 80
1322.61 79
1322.69 79
1322.78 81
1322.86 84
1322.94 88
1323.03 92
1323.11 95
1323.19 95
1323.28 94
1323.36 91
1323.44 87
1323.53 83
1323.61 79
1323.69 76
1323.78 75
1323.86 75
1323.94 77
1324.03 79
1324.11 82
1324.19 86
1324.28 89
1324.36 93
1324.44 95
1324.53 98
1324.61 100
1324.70 101
1324.78 102
1324.86 103
1324.95 103
1325.03 104
1325.11 103
1325.20 101
1325.28 98
1325.36 92
1325.45 86
1325.53 78
1325.61 70
1325.70 63
1325.78 57
1325.86 52
1325.95 48
1326.03 46
1326.11 45
1326.20 45
1326.28 46
1326.37 47
1326.45 49
1326.53 51
1326.62 52
1326.70 54
1326.78 54
1326.87 54
1326.95 53
1327.03 52
1327.12 51
1327.20 51
1327.28 51
1327.37 52
1327.45 53
1327.54 54
1327.62 57
1327.70 59
1327.79 62
1327.87 64
1327.95 66
1328.04 67
1328.12 67
1328.20 65
1328.29 62
1328.37 59
1328.46 57
1328.54 55
1328.62 55
1328.71 56
1328.79 59
1328.87 63
1328.96 68
1329.04 72
1329.12 77
1329.21 81
1329.29 84
1329.37 86
1329.46 87
1329.54 88
1329.63 87
1329.71 86
1329.79 84
1329.88 82
1329.96 81
1330.04 80
1330.13 81
1330.21 83
1330.30 86
1330.38 90
1330.46 93
1330.55 96
1330.63 98
1330.71 98
1330.80 96
1330.88 93
1330.96 90
1331.05 87
1331.13 85
1331.22 85
1331.30 86
1331.38 89
1331.47 93
1331.55 97
1331.63 102
1331.72 106
1331.80 109
1331.89 111
1331.97 113
1332.05 114
1332.14 114
1332.22 113
1332.30 112
1332.39 110
1332.47 106
1332.56 102
1332.64 97
1332.72 91
1332.81 85
1332.89 79
1332.97 74
1333.06 70
1333.14 68
1333.23 68
1333.31 70
1333.39 74
1333.48 79
1333.56 85
1333.64 91
1333.73 97
1333.81 101
1333.90 105
1333.98 107
1334.06 109
1334.15 110
1334.23 110
1334.31 109
1334.40 108
1334.48 106
1334.57 103
1334.65 100
1334.73 97
1334.82 95
1334.90 92
1334.98 90
1335.07 88
1335.15 86
1335.24 84
1335.32 81
1335.40 78
1335.49 76
1335.57 74
1335.66 72
1335.74 70
1335.82 68
1335.91 66
1335.99 65
1336.07 66
1336.16 67
1336.24 70
1336.33 74
1336.41 77
1336.49 79
1336.58 80
1336.66 79
1336.75 78
1336.83 77
1336.91 78
1337.00 80
1337.08 84
1337.16 89
1337.25 94
1337.33 98
1337.42 101
1337.50 102
1337.58 102
1337.67 101
1337.75 99
1337.84 97
1337.92 94
1338.00 91
1338.09 87
1338.17 81
1338.26 75
1338.34 69
1338.42 63
1338.51 58
1338.59 54
1338.68 53
1338.76 54
1338.84 56
1338.93 59
1339.01 61
1339.09 63
1339.18 63
1339.26 62
1339.35 59
1339.43 57
1339.51 54
1339.60 51
1339.68 49
1339.77 47
1339.85 47
1339.93 48
1340.02 50
1340.10 54
1340.19 59
1340.27 64
1340.35 68
1340.44 70
1340.52 70
1340.61 68
1340.69 64
1340.77 60
1340.86 56
1340.94 54
1341.03 53
1341.11 54
1341.19 55
1341.28 56
1341.36 57
1341.45 57
1341.53 56
1341.61 55
1341.70 55
1341.78 56
1341.87 57
1341.95 58
1342.03 58
1342.12 58
1342.20 57
1342.29 56
1342.37 56
1342.45 57
1342.54 59
1342.62 63
1342.71 69
1342.79 74
1342.88 79
1342.96 82
1343.04 84
1343.13 84
1343.21 82
1343.30 79
1343.38 75
1343.46 72
1343.55 69
1343.63 66
1343.72 64
1343.80 61
1343.88 58
1343.97 54
1344.05 51
1344.14 49
1344.22 47
1344.30 47
1344.39 49
1344.47 52
1344.56 56
1344.64 60
1344.73 65
1344.81 69
1344.89 72
1344.98 75
1345.06 77
1345.15 79
1345.23 80
1345.31 81
1345.40 82
1345.48 82
1345.57 82
1345.65 81
1345.73 79
1345.82 75
1345.90 71
1345.99 66
1346.07 62
1346.16 58
1346.24 56
1346.32 55
1346.41 55
1346.49 57
1346.58 60
1346.66 63
1346.74 67
1346.83 70
1346.91 72
1347.00 75
1347.08 76
1347.17 77
1347.25 78
1347.33 79
1347.42 79
1347.50 80
1347.59 81
1347.67 82
1347.76 83
1347.84 84
1347.92 85
1348.01 86
1348.09 86
1348.18 86
1348.26 85
1348.34 85
1348.43 85
1348.51 85
1348.60 85
1348.68 84
1348.77 82
1348.85 79
1348.93 75
1349.02 70
1349.10 64
1349.19 58
1349.27 50
1349.36 42
1349.44 34
1349.52 26
1349.61 17
1349.69 10
1349.78 3
1349.86 0
1349.95 0
1350.03 0
1350.11 0
1350.20 0
1350.28 0
1350.37 2
1350.45 7
1350.54 11
1350.62 14
1350.70 15
1350.79 14
1350.87 12
1350.96 10
1351.04 7
1351.13 4
1351.21 3
1351.29 3
1351.38 3
1351.46 4
1351.55 5
1351.63 5
1351.72 3
1351.80 1
1351.88 0
1351.97 0
1352.05 0
1352.14 0
1352.22 0
1352.31 0
1352.39 0
1352.48 5
1352.56 9
1352.64 13
1352.73 16
1352.81 18
1352.90 19
1352.98 18
1353.07 17
1353.15 14
1353.23 12
1353.32 11
1353.40 10
1353.49 11
1353.57 12
1353.66 15
1353.74 17
1353.83 20
1353.91 23
1353.99 25
1354.08 27
1354.16 29
1354.25 31
1354.33 32
1354.42 33
1354.50 32
1354.59 30
1354.67 26
1354.75 22
1354.84 18
1354.92 14
1355.01 11
1355.09 10
1355.18 10
1355.26 11
1355.35 14
1355.43 17
1355.51 21
1355.60 24
1355.68 27
1355.77 29
1355.85 29
1355.94 29
1356.02 27
1356.11 25
1356.19 23
1356.27 21
1356.36 21
1356.44 23
1356.53 26
1356.61 31
1356.70 38
1356.78 45
1356.87 52
1356.95 60
1357.03 67
1357.12 72
1357.20 76
1357.29 77
1357.37 75
1357.46 71
1357.54 64
1357.63 56
1357.71 50
1357.80 45
1357.88 42
1357.96 43
1358.05 46
1358.13 50
1358.22 55
1358.30 60
1358.39 65
1358.47 70
1358.56 75
1358.64 79
1358.73 82
1358.81 83
1358.89 84
1358.98 83
1359.06 80
1359.15 78
1359.23 76
1359.32 76
1359.40 77
1359.49 78
1359.57 81
1359.66 83
1359.74 84
1359.83 83
1359.91 82
1359.99 80
1360.08 78
1360.16 76
1360.25 76
1360.33 76
1360.42 78
1360.50 80
1360.59 83
1360.67 85
1360.76 86
1360.84 86
1360.93 85
1361.01 82
1361.09 78
1361.18 73
1361.26 69
1361.35 66
1361.43 64
1361.52 64
1361.60 66
1361.69 69
1361.77 71
1361.86 72
1361.94 72
1362.03 71
1362.11 70
1362.19 69
1362.28 69
1362.36 70
1362.45 74
1362.53 78
1362.62 82
1362.70 86
1362.79 89
1362.87 91
1362.96 91
1363.04 90
1363.13 87
1363.21 83
1363.30 77
1363.38 72
1363.47 66
1363.55 61
1363.63 56
1363.72 52
1363.80 47
1363.89 43
1363.97 39
1364.06 34
1364.14 28
1364.23 23
1364.31 18
1364.40 14
1364.48 12
1364.57 12
1364.65 14
1364.74 16
1364.82 19
1364.91 21
1364.99 23
1365.07 23
1365.16 23
1365.24 22
1365.33 20
1365.41 19
1365.50 17
1365.58 16
1365.67 15
1365.75 14
1365.84 12
1365.92 10
1366.01 8
1366.09 6
1366.18 4
1366.26 3
1366.35 3
1366.43 4
1366.52 4
1366.60 5
1366.69 6
1366.77 7
1366.86 7
1366.94 7
1367.02 6
1367.11 5
1367.19 4
1367.28 2
1367.36 1
1367.45 0
1367.53 0
1367.62 1
1367.70 3
1367.79 5
1367.87 6
1367.96 7
1368.04 7
1368.13 6
1368.21 3
1368.30 0
1368.38 0
1368.47 0
1368.55 0
1368.64 0
1368.72 0
1368.81 0
1368.89 1
1368.98 5
1369.06 9
1369.15 12
1369.23 15
1369.32 18
1369.40 22
1369.49 25
1369.57 27
1369.66 29
1369.74 31
1369.83 32
1369.91 33
1370.00 33
1370.08 33
1370.17 33
1370.25 32
1370.33 32
1370.42 30
1370.50 27
1370.59 24
1370.67 20
1370.76 15
1370.84 10
1370.93 7
1371.01 5
1371.10 4
1371.18 5
1371.27 6
1371.35 8
1371.44 9
1371.52 9
1371.61 9
1371.69 8
1371.78 7
1371.86 6
1371.95 7
1372.03 10
1372.12 14
1372.20 18
1372.29 24
1372.37 30
1372.46 36
1372.54 42
1372.63 47
1372.71 52
1372.80 57
1372.88 61
1372.97 65
1373.05 68
1373.14 71
1373.22 73
1373.31 75
1373.39 76
1373.48 76
1373.56 76
1373.65 75
1373.73 76
1373.82 77
1373.90 78
1373.99 81
1374.07 84
1374.16 87
1374.24 89
1374.33 90
1374.41 90
1374.50 90
1374.58 89
1374.67 89
1374.75 88
1374.84 87
1374.92 86
1375.01 84
1375.09 81
1375.18 78
1375.26 75
1375.35 72
1375.43 71
1375.52 72
1375.60 75
1375.69 79
1375.78 84
1375.86 88
1375.95 92
1376.03 95
1376.12 97
1376.20 98
1376.29 97
1376.37 96
1376.46 94
1376.54 92
1376.63 89
1376.71 87
1376.80 86
1376.88 85
1376.97 84
1377.05 84
1377.14 85
1377.22 85
1377.31 84
1377.39 84
1377.48 84
1377.56 83
1377.65 84
1377.73 85
1377.82 86
1377.90 88
1377.99 89
1378.07 90
1378.16 90
1378.24 89
1378.33 88
1378.41 86
1378.50 84
1378.58 83
1378.67 82
1378.75 83
1378.84 84
1378.93 86
1379.01 89
1379.10 92
1379.18 94
1379.27 97
1379.35 98
1379.44 99
1379.52 100
1379.61 100
1379.69 100
1379.78 99
1379.86 99
1379.95 99
1380.03 100
1380.12 101
1380.20 102
1380.29 103
1380.37 103
1380.46 102
1380.54 100
1380.63 96
1380.71 92
1380.80 87
1380.89 81
1380.97 75
1381.06 69
1381.14 62
1381.23 57
1381.31 52
1381.40 48
1381.48 45
1381.57 43
1381.65 40
1381.74 38
1381.82 36
1381.91 34
1381.99 33
1382.08 32
1382.16 31
1382.25 31
1382.33 31
1382.42 31
1382.51 31
1382.59 32
1382.68 33
1382.76 35
1382.85 38
1382.93 41
1383.02 45
1383.10 49
1383.19 52
1383.27 54
1383.36 56
1383.44 57
1383.53 57
1383.61 56
1383.70 55
1383.78 53
1383.87 51
1383.96 48
1384.04 44
1384.13 40
1384.21 35
1384.30 30
1384.38 26
1384.47 22
1384.55 19
1384.64 17
1384.72 16
1384.81 16
1384.89 17
1384.98 18
1385.07 20
1385.15 20
1385.24 20
1385.32 19
1385.41 16
1385.49 13
1385.58 9
1385.66 5
1385.75 1
1385.83 0
1385.92 0
1386.00 0
1386.09 3
1386.18 6
1386.26 9
1386.35 10
1386.43 11
1386.52 10
1386.60 9
1386.69 8
1386.77 7
1386.86 8
1386.94 11
1387.03 15
1387.12 21
1387.20 26
1387.29 32
1387.37 37
1387.46 42
1387.54 46
1387.63 49
1387.71 51
1387.80 52
1387.88 53
1387.97 52
1388.06 52
1388.14 51
1388.23 51
1388.31 52
1388.40 54
1388.48 58
1388.57 63
1388.65 68
1388.74 74
1388.82 80
1388.91 84
1389.00 88
1389.08 90
1389.17 91
1389.25 91
1389.34 91
1389.42 91
1389.51 91
1389.59 90
1389.68 89
1389.76 87
1389.85 84
1389.94 81
1390.02 78
1390.11 77
1390.19 77
1390.28 78
1390.36 80
1390.45 82
1390.53 83
1390.62 81
1390.71 77
1390.79 72
1390.88 66
1390.96 60
1391.05 55
1391.13 52
1391.22 51
1391.30 52
1391.39 53
1391.48 55
1391.56 57
1391.65 57
1391.73 56
1391.82 53
1391.90 49
1391.99 43
1392.07 37
1392.16 32
1392.25 27
1392.33 23
1392.42 21
1392.50 21
1392.59 21
1392.67 21
1392.76 20
1392.85 19
1392.93 16
1393.02 13
1393.10 11
1393.19 9
1393.27 9
1393.36 10
1393.44 12
1393.53 14
1393.62 16
1393.70 17
1393.79 16
1393.87 15
1393.96 13
1394.04 11
1394.13 9
1394.22 8
1394.30 7
1394.39 7
1394.47 8
1394.56 9
1394.64 10
1394.73 11
1394.82 12
1394.90 13
1394.99 15
1395.07 17
1395.16 20
1395.24 23
1395.33 25
1395.41 27
1395.50 28
1395.59 27
1395.67 25
1395.76 22
1395.84 19
1395.93 17
1396.01 16
1396.10 16
1396.19 20
1396.27 25
1396.36 32
1396.44 41
1396.53 51
1396.61 59
1396.70 67
1396.79 72
1396.87 75
1396.96 75
1397.04 73
1397.13 69
1397.22 64
1397.30 59
1397.39 52
1397.47 44
1397.56 36
1397.64 27
1397.73 18
1397.82 10
1397.90 3
1397.99 0
1398.07 0
1398.16 0
1398.24 0
1398.33 0
1398.42 0
1398.50 2
1398.59 3
1398.67 3
1398.76 3
1398.84 3
1398.93 2
1399.02 2
1399.10 1
1399.19 1
1399.27 1
1399.36 1
1399.45 0
1399.53 0
1399.62 0
1399.70 0
1399.79 1
1399.87 1
1399.96 2
1400.05 3
1400.13 4
1400.22 6
1400.30 9
1400.39 13
1400.48 17
1400.56 21
1400.65 25
1400.73 29
1400.82 31
1400.90 32
1400.99 32
1401.08 30
1401.16 27
1401.25 22
1401.33 17
1401.42 12
1401.51 7
1401.59 2
1401.68 0
1401.76 0
1401.85 0
1401.94 0
1402.02 1
1402.11 5
1402.19 10
1402.28 15
1402.36 20
1402.45 25
1402.54 29
1402.62 33
1402.71 37
1402.79 40
1402.88 43
1402.97 45
1403.05 47
1403.14 46
1403.22 45
1403.31 42
1403.40 38
1403.48 33
1403.57 29
1403.65 25
1403.74 23
1403.83 22
1403.91 24
1404.00 28
1404.08 34
1404.17 41
1404.26 49
1404.34 56
1404.43 62
1404.51 65
1404.60 66
1404.69 65
1404.77 62
1404.86 59
1404.94 57
1405.03 56
1405.12 57
1405.20 59
1405.29 62
1405.37 64
1405.46 67
1405.55 67
1405.63 66
1405.72 64
1405.80 61
1405.89 57
1405.98 53
1406.06 50
1406.15 48
1406.23 47
1406.32 46
1406.41 47
1406.49 47
1406.58 48
1406.66 49
1406.75 50
1406.84 50
1406.92 49
1407.01 48
1407.09 46
1407.18 44
1407.27 42
1407.35 41
1407.44 41
1407.52 42
1407.61 44
1407.70 46
1407.78 49
1407.87 51
1407.95 53
1408.04 53
1408.13 51
1408.21 48
1408.30 44
1408.38 39
1408.47 34
1408.56 28
1408.64 21
1408.73 16
1408.82 11
1408.90 7
1408.99 5
1409.07 5
1409.16 6
1409.25 8
1409.33 10
1409.42 13
1409.50 16
1409.59 19
1409.68 21
1409.76 23
1409.85 24
1409.93 26
1410.02 27
1410.11 28
1410.19 28
1410.28 28
1410.37 26
1410.45 23
1410.54 20
1410.62 15
1410.71 10
1410.80 6
1410.88 2
1410.97 0
1411.05 0
1411.14 0
1411.23 1
1411.31 4
1411.40 6
1411.49 8
1411.57 9
1411.66 9
1411.74 8
1411.83 8
1411.92 8
1412.00 10
1412.09 13
1412.18 17
1412.26 21
1412.35 25
1412.43 28
1412.52 30
1412.61 31
1412.69 31
1412.78 31
1412.86 31
1412.95 31
1413.04 30
1413.12 28
1413.21 25
1413.30 21
1413.38 15
1413.47 9
1413.55 4
1413.64 0
1413.73 0
1413.81 0
1413.90 0
1413.99 0
1414.07 0
1414.16 0
1414.24 1
1414.33 3
1414.42 4
1414.50 5
1414.59 5
1414.68 5
1414.76 5
1414.85 6
1414.94 7
1415.02 9
1415.11 12
1415.19 16
1415.28 20
1415.37 24
1415.45 28
1415.54 31
1415.63 32
1415.71 31
1415.80 30
1415.88 27
1415.97 24
1416.06 23
1416.14 22
1416.23 23
1416.32 24
1416.40 26
1416.49 27
1416.58 28
1416.66 29
1416.75 30
1416.83 31
1416.92 32
1417.01 34
1417.09 36
1417.18 38
1417.27 40
1417.35 41
1417.44 41
1417.53 41
1417.61 40
1417.70 39
1417.78 37
1417.87 35
1417.96 33
1418.04 32
1418.13 32
1418.22 33
1418.30 36
1418.39 40
1418.48 46
1418.56 53
1418.65 62
1418.73 70
1418.82 77
1418.91 83
1418.99 86
1419.08 87
1419.17 86
1419.25 84
1419.34 82
1419.43 81
1419.51 82
1419.60 85
1419.69 87
1419.77 90
1419.86 92
1419.94 92
1420.03 90
1420.12 87
1420.20 84
1420.29 80
1420.38 76
1420.46 72
1420.55 68
1420.64 64
1420.72 61
1420.81 57
1420.90 55
1420.98 53
1421.07 52
1421.15 53
1421.24 56
1421.33 60
1421.41 65
1421.50 70
1421.59 74
1421.67 78
1421.76 79
1421.85 78
1421.93 76
1422.02 73
1422.11 68
1422.19 64
1422.28 60
1422.37 57
1422.45 55
1422.54 53
1422.63 52
1422.71 52
1422.80 53
1422.89 55
1422.97 59
1423.06 63
1423.14 68
1423.23 72
1423.32 74
1423.40 75
1423.49 74
1423.58 71
1423.66 69
1423.75 66
1423.84 64
1423.92 64
1424.01 64
1424.10 66
1424.18 69
1424.27 73
1424.36 76
1424.44 80
1424.53 83
1424.62 85
1424.70 86
1424.79 87
1424.88 87
1424.96 87
1425.05 88
1425.14 89
1425.22 92
1425.31 94
1425.40 97
1425.48 100
1425.57 102
1425.66 103
1425.74 103
1425.83 102
1425.92 100
1426.00 97
1426.09 94
1426.18 92
1426.26 89
1426.35 88
1426.44 86
1426.52 86
1426.61 85
1426.70 84
1426.78 82
1426.87 80
1426.96 77
1427.04 74
1427.13 71
1427.22 68
1427.30 65
1427.39 63
1427.48 62
1427.56 62
1427.65 62
1427.74 63
1427.82 65
1427.91 66
1428.00 68
1428.08 69
1428.17 70
1428.26 70
1428.34 70
1428.43 70
1428.52 69
1428.60 67
1428.69 65
1428.78 61
1428.86 57
1428.95 53
1429.04 50
1429.12 48
1429.21 49
1429.30 51
1429.38 55
1429.47 60
1429.56 65
1429.64 68
1429.73 70
1429.82 71
1429.90 70
1429.99 67
1430.08 64
1430.16 60
1430.25 57
1430.34 53
1430.42 50
1430.51 47
1430.60 44
1430.68 41
1430.77 39
1430.86 37
1430.94 36
1431.03 37
1431.12 39
1431.20 43
1431.29 47
1431.38 51
1431.46 55
1431.55 58
1431.64 60
1431.73 60
1431.81 60
1431.90 60
1431.99 61
1432.07 61
1432.16 62
1432.25 63
1432.33 64
1432.42 65
1432.51 66
1432.59 67
1432.68 69
1432.77 71
1432.85 72
1432.94 73
1433.03 72
1433.11 70
1433.20 67
1433.29 62
1433.37 57
1433.46 52
1433.55 48
1433.64 45
1433.72 42
1433.81 39
1433.90 37
1433.98 34
1434.07 32
1434.16 30
1434.24 29
1434.33 28
1434.42 28
1434.50 30
1434.59 33
1434.68 37
1434.76 44
1434.85 51
1434.94 58
1435.03 65
1435.11 69
1435.20 71
1435.29 71
1435.37 68
1435.46 64
1435.55 59
1435.63 55
1435.72 52
1435.81 52
1435.89 53
1435.98 57
1436.07 62
1436.16 68
1436.24 75
1436.33 82
1436.42 88
1436.50 93
1436.59 97
1436.68 99
1436.76 101
1436.85 101
1436.94 99
1437.02 95
1437.11 90
1437.20 84
1437.29 79
1437.37 75
1437.46 72
1437.55 71
1437.63 71
1437.72 70
1437.81 68
1437.89 65
1437.98 60
1438.07 55
1438.16 51
1438.24 47
1438.33 45
1438.42 43
1438.50 42
1438.59 42
1438.68 41
1438.76 39
1438.85 38
1438.94 36
1439.03 36
1439.11 36
1439.20 36
1439.29 37
1439.37 37
1439.46 36
1439.55 33
1439.64 30
1439.72 27
1439.81 23
1439.90 21
1439.98 20
1440.07 21
1440.16 23
1440.24 27
1440.33 31
1440.42 35
1440.51 38
1440.59 40
1440.68 41
1440.77 39
1440.85 36
1440.94 31
1441.03 25
1441.12 19
1441.20 14
1441.29 10
1441.38 7
1441.46 5
1441.55 4
1441.64 4
1441.72 5
1441.81 6
1441.90 9
1441.99 14
1442.07 21
1442.16 29
1442.25 38
1442.33 46
1442.42 54
1442.51 59
1442.60 62
1442.68 62
1442.77 60
1442.86 55
1442.94 49
1443.03 43
1443.12 36
1443.21 31
1443.29 26
1443.38 22
1443.47 18
1443.55 14
1443.64 10
1443.73 6
1443.82 2
1443.90 0
1443.99 0
1444.08 0
1444.16 0
1444.25 0
1444.34 0
1444.43 0
1444.51 3
1444.60 6
1444.69 7
1444.78 7
1444.86 5
1444.95 3
1445.04 2
1445.12 2
1445.21 4
1445.30 8
1445.39 15
1445.47 22
1445.56 29
1445.65 36
1445.73 42
1445.82 48
1445.91 52
1446.00 56
1446.08 58
1446.17 60
1446.26 62
1446.34 62
1446.43 62
1446.52 62
1446.61 61
1446.69 60
1446.78 59
1446.87 59
1446.96 60
1447.04 63
1447.13 66
1447.22 72
1447.30 80
1447.39 88
1447.48 97
1447.57 106
1447.65 113
1447.74 118
1447.83 121
1447.92 124
1448.00 125
1448.09 128
1448.18 132
1448.27 137
1448.35 142
1448.44 146
1448.53 149
1448.61 149
1448.70 147
1448.79 142
1448.88 135
1448.96 128
1449.05 121
1449.14 115
1449.23 112
1449.31 111
1449.40 113
1449.49 117
1449.57 122
1449.66 127
1449.75 130
1449.84 132
1449.92 131
1450.01 129
1450.10 126
1450.19 124
1450.27 123
1450.36 123
1450.45 123
1450.54 123
1450.62 123
1450.71 122
1450.80 121
1450.89 119
1450.97 118
1451.06 118
1451.15 119
1451.23 119
1451.32 119
1451.41 118
1451.50 115
1451.58 111
1451.67 105
1451.76 99
1451.85 93
1451.93 89
1452.02 86
1452.11 85
1452.20 83
1452.28 80
1452.37 76
1452.46 70
1452.55 63
1452.63 56
1452.72 50
1452.81 47
1452.90 47
1452.98 51
1453.07 56
1453.16 61
1453.25 65
1453.33 68
1453.42 67
1453.51 64
1453.60 58
1453.68 52
1453.77 46
1453.86 41
1453.95 37
1454.03 36
1454.12 36
1454.21 38
1454.30 41
1454.38 43
1454.47 43
1454.56 43
1454.65 40
1454.73 37
1454.82 33
1454.91 29
1455.00 26
1455.08 24
1455.17 24
1455.26 25
1455.35 27
1455.43 29
1455.52 33
1455.61 37
1455.70 41
1455.78 45
1455.87 48
1455.96 52
1456.05 55
1456.13 57
1456.22 58
1456.31 59
1456.40 59
1456.48 58
1456.57 57
1456.66 56
1456.75 56
1456.83 58
1456.92 60
1457.01 62
1457.10 64
1457.18 65
1457.27 64
1457.36 62
1457.45 59
1457.53 55
1457.62 53
1457.71 51
1457.80 51
1457.88 53
1457.97 56
1458.06 60
1458.15 65
1458.23 71
1458.32 77
1458.41 82
1458.50 86
1458.58 89
1458.67 90
1458.76 91
1458.85 91
1458.94 93
1459.02 95
1459.11 99
1459.20 104
1459.29 108
1459.37 112
1459.46 114
1459.55 114
1459.64 113
1459.72 113
1459.81 114
1459.90 117
1459.99 122
1460.07 129
1460.16 137
1460.25 145
1460.34 151
1460.43 157
1460.51 162
1460.60 168
1460.69 174
1460.78 182
1460.86 191
1460.95 200
1461.04 208
1461.13 212
1461.21 213
1461.30 211
1461.39 206
1461.48 200
1461.57 194
1461.65 188
1461.74 182
1461.83 175
1461.92 166
1462.00 156
1462.09 144
1462.18 132
1462.27 120
1462.35 110
1462.44 103
1462.53 99
1462.62 97
1462.71 98
1462.79 101
1462.88 106
1462.97 113
1463.06 120
1463.14 127
1463.23 133
1463.32 138
1463.41 141
1463.50 141
1463.58 141
1463.67 139
1463.76 137
1463.85 134
1463.93 130
1464.02 126
1464.11 119
1464.20 111
1464.29 101
1464.37 91
1464.46 82
1464.55 76
1464.64 73
1464.72 75
1464.81 81
1464.90 91
1464.99 102
1465.08 113
1465.16 122
1465.25 127
1465.34 129
1465.43 127
1465.51 124
1465.60 119
1465.69 115
1465.78 112
1465.87 110
1465.95 107
1466.04 103
1466.13 98
1466.22 91
1466.31 83
1466.39 75
1466.48 68
1466.57 63
1466.66 61
1466.74 62
1466.83 65
1466.92 68
1467.01 72
1467.10 75
1467.18 77
1467.27 78
1467.36 77
1467.45 75
1467.54 71
1467.62 67
1467.71 62
1467.80 58
1467.89 54
1467.97 50
1468.06 47
1468.15 45
1468.24 42
1468.33 39
1468.41 36
1468.50 32
1468.59 28
1468.68 23
1468.77 19
1468.85 16
1468.94 13
1469.03 12
1469.12 13
1469.21 14
1469.29 16
1469.38 17
1469.47 18
1469.56 20
1469.65 21
1469.73 21
1469.82 22
1469.91 23
1470.00 23
1470.08 23
1470.17 23
1470.26 22
1470.35 20
1470.44 18
1470.52 16
1470.61 12
1470.70 9
1470.79 5
1470.88 1
1470.96 0
1471.05 0
1471.14 0
1471.23 0
1471.32 0
1471.40 0
1471.49 0
1471.58 0
1471.67 5
1471.76 13
1471.84 21
1471.93 28
1472.02 34
1472.11 38
1472.20 39
1472.28 40
1472.37 39
1472.46 37
1472.55 36
1472.64 35
1472.72 36
1472.81 38
1472.90 40
1472.99 44
1473.08 47
1473.16 50
1473.25 52
1473.34 54
1473.43 55
1473.52 54
1473.61 53
1473.69 50
1473.78 46
1473.87 40
1473.96 33
1474.05 26
1474.13 19
1474.22 13
1474.31 7
1474.40 3
1474.49 1
1474.57 1
1474.66 3
1474.75 8
1474.84 15
1474.93 25
1475.01 37
1475.10 49
1475.19 61
1475.28 70
1475.37 75
1475.46 77
1475.54 76
1475.63 72
1475.72 67
1475.81 61
1475.90 55
1475.98 50
1476.07 45
1476.16 41
1476.25 38
1476.34 35
1476.42 34
1476.51 34
1476.60 35
1476.69 38
1476.78 41
1476.87 44
1476.95 47
1477.04 50
1477.13 55
1477.22 59
1477.31 65
1477.39 71
1477.48 77
1477.57 83
1477.66 87
1477.75 91
1477.84 93
1477.92 96
1478.01 98
1478.10 101
1478.19 103
1478.28 105
1478.36 107
1478.45 107
1478.54 105
1478.63 101
1478.72 96
1478.81 90
1478.89 84
1478.98 79
1479.07 75
1479.16 73
1479.25 74
1479.33 75
1479.42 79
1479.51 83
1479.60 88
1479.69 92
1479.78 97
1479.86 99
1479.95 100
1480.04 100
1480.13 98
1480.22 95
1480.31 91
1480.39 89
1480.48 88
1480.57 89
1480.66 90
1480.75 92
1480.84 93
1480.92 93
1481.01 91
1481.10 89
1481.19 85
1481.28 81
1481.36 78
1481.45 77
1481.54 77
1481.63 80
1481.72 84
1481.81 89
1481.89 95
1481.98 100
1482.07 103
1482.16 105
1482.25 106
1482.34 107
1482.42 109
1482.51 114
1482.60 120
1482.69 128
1482.78 138
1482.87 148
1482.95 158
1483.04 169
1483.13 179
1483.22 190
1483.31 202
1483.40 215
1483.48 227
1483.57 240
1483.66 251
1483.75 260
1483.84 266
1483.93 270
1484.01 272
1484.10 271
1484.19 269
1484.28 266
1484.37 264
1484.46 265
1484.55 271
1484.63 282
1484.72 298
1484.81 320
1484.90 344
1484.99 370
1485.08 394
1485.16 416
1485.25 433
1485.34 447
1485.43 457
1485.52 464
1485.61 471
1485.69 475
1485.78 480
1485.87 483
1485.96 487
1486.05 490
1486.14 492
1486.23 494
1486.31 495
1486.40 496
1486.49 496
1486.58 496
1486.67 496
1486.76 498
1486.84 503
1486.93 510
1487.02 520
1487.11 531
1487.20 543
1487.29 553
1487.38 560
1487.46 561
1487.55 558
1487.64 550
1487.73 537
1487.82 520
1487.91 503
1487.99 485
1488.08 468
1488.17 454
1488.26 441
1488.35 430
1488.44 420
1488.53 409
1488.61 396
1488.70 383
1488.79 369
1488.88 355
1488.97 342
1489.06 332
1489.15 325
1489.23 320
1489.32 318
1489.41 316
1489.50 314
1489.59 311
1489.68 306
1489.76 300
1489.85 291
1489.94 282
1490.03 272
1490.12 261
1490.21 251
1490.30 242
1490.38 235
1490.47 228
1490.56 222
1490.65 218
1490.74 214
1490.83 212
1490.92 211
1491.00 212
1491.09 214
1491.18 217
1491.27 220
1491.36 224
1491.45 226
1491.54 228
1491.62 228
1491.71 227
1491.80 224
1491.89 221
1491.98 216
1492.07 211
1492.16 204
1492.25 197
1492.33 189
1492.42 181
1492.51 174
1492.60 168
1492.69 163
1492.78 158
1492.87 153
1492.95 149
1493.04 144
1493.13 140
1493.22 137
1493.31 135
1493.40 135
1493.49 135
1493.57 137
1493.66 138
1493.75 139
1493.84 139
1493.93 136
1494.02 131
1494.11 124
1494.20 115
1494.28 106
1494.37 99
1494.46 94
1494.55 91
1494.64 91
1494.73 93
1494.82 96
1494.90 99
1494.99 102
1495.08 104
1495.17 105
1495.26 106
1495.35 108
1495.44 110
1495.53 111
1495.61 112
1495.70 113
1495.79 112
1495.88 110
1495.97 108
1496.06 105
1496.15 103
1496.24 100
1496.32 97
1496.41 95
1496.50 92
1496.59 90
1496.68 88
1496.77 87
1496.86 88
1496.95 91
1497.03 94
1497.12 99
1497.21 104
1497.30 109
1497.39 114
1497.48 117
1497.57 119
1497.66 119
1497.74 117
1497.83 115
1497.92 113
1498.01 111
1498.10 109
1498.19 108
1498.28 106
1498.37 105
1498.45 102
1498.54 100
1498.63 97
1498.72 95
1498.81 95
1498.90 96
1498.99 99
1499.08 102
1499.17 107
1499.25 111
1499.34 115
1499.43 118
1499.52 120
1499.61 123
1499.70 125
1499.79 127
1499.88 129
1499.96 132
1500.05 134
1500.14 137
1500.23 141
1500.32 144
1500.41 148
1500.50 151
1500.59 154
1500.68 157
1500.76 157
1500.85 156
1500.94 153
1501.03 149
1501.12 145
1501.21 142
1501.30 141
1501.39 143
1501.48 148
1501.56 156
1501.65 166
1501.74 177
1501.83 189
1501.92 199
1502.01 208
1502.10 214
1502.19 216
1502.28 215
1502.36 211
1502.45 206
1502.54 200
1502.63 196
1502.72 193
1502.81 193
1502.90 194
1502.99 194
1503.08 194
1503.17 191
1503.25 186
1503.34 178
1503.43 170
1503.52 161
1503.61 154
1503.70 148
1503.79 144
1503.88 142
1503.97 143
1504.05 144
1504.14 147
1504.23 150
1504.32 153
1504.41 157
1504.50 160
1504.59 163
1504.68 166
1504.77 169
1504.86 171
1504.94 172
1505.03 173
1505.12 174
1505.21 173
1505.30 172
1505.39 170
1505.48 165
1505.57 158
1505.66 150
1505.75 140
1505.83 130
1505.92 120
1506.01 111
1506.10 104
1506.19 98
1506.28 94
1506.37 91
1506.46 90
1506.55 90
1506.64 92
1506.72 95
1506.81 99
1506.90 103
1506.99 106
1507.08 107
1507.17 107
1507.26 106
1507.35 105
1507.44 104
1507.53 104
1507.62 105
1507.70 107
1507.79 110
1507.88 112
1507.97 114
1508.06 115
1508.15 115
1508.24 114
1508.33 111
1508.42 108
1508.51 103
1508.60 97
1508.68 90
1508.77 83
1508.86 76
1508.95 69
1509.04 63
1509.13 58
1509.22 54
1509.31 51
1509.40 51
1509.49 53
1509.58 57
1509.66 63
1509.75 72
1509.84 81
1509.93 92
1510.02 103
1510.11 114
1510.20 124
1510.29 134
1510.38 141
1510.47 147
1510.56 150
1510.65 150
1510.73 148
1510.82 145
1510.91 141
1511.00 137
1511.09 134
1511.18 132
1511.27 132
1511.36 132
1511.45 131
1511.54 130
1511.63 127
1511.72 122
1511.80 116
1511.89 110
1511.98 103
1512.07 97
1512.16 92
1512.25 88
1512.34 86
1512.43 85
1512.52 85
1512.61 86
1512.70 89
1512.79 92
1512.88 96
1512.96 101
1513.05 106
1513.14 111
1513.23 115
1513.32 118
1513.41 120
1513.50 119
1513.59 117
1513.68 113
1513.77 107
1513.86 101
1513.95 95
1514.04 89
1514.12 84
1514.21 80
1514.30 78
1514.39 77
1514.48 78
1514.57 80
1514.66 83
1514.75 86
1514.84 89
1514.93 92
1515.02 96
1515.11 99
1515.20 102
1515.29 104
1515.37 104
1515.46 102
1515.55 96
1515.64 88
1515.73 78
1515.82 69
1515.91 61
1516.00 55
1516.09 53
1516.18 54
1516.27 56
1516.36 59
1516.45 61
1516.54 61
1516.63 60
1516.71 58
1516.80 56
1516.89 54
1516.98 52
1517.07 49
1517.16 46
1517.25 42
1517.34 38
1517.43 33
1517.52 29
1517.61 26
1517.70 25
1517.79 26
1517.88 29
1517.97 32
1518.06 35
1518.14 36
1518.23 34
1518.32 29
1518.41 21
1518.50 13
1518.59 4
1518.68 0
1518.77 0
1518.86 0
1518.95 0
1519.04 4
1519.13 11
1519.22 17
1519.31 22
1519.40 25
1519.49 25
1519.58 22
1519.66 18
1519.75 14
1519.84 9
1519.93 4
1520.02 0
1520.11 0
1520.20 0
1520.29 0
1520.38 0
1520.47 0
1520.56 0
1520.65 0
1520.74 0
1520.83 0
1520.92 3
1521.01 8
1521.10 14
1521.19 19
1521.27 23
1521.36 26
1521.45 27
1521.54 26
1521.63 23
1521.72 20
1521.81 17
1521.90 15
1521.99 14
1522.08 15
1522.17 17
1522.26 19
1522.35 20
1522.44 21
1522.53 20
1522.62 20
1522.71 19
1522.80 18
1522.89 18
1522.98 18
1523.06 17
1523.15 17
1523.24 15
1523.33 12
1523.42 10
1523.51 7
1523.60 5
1523.69 3
1523.78 3
1523.87 4
1523.96 6
1524.05 10
1524.14 14
1524.23 18
1524.32 22
1524.41 26
1524.50 28
1524.59 30
1524.68 31
1524.77 33
1524.86 35
1524.95 40
1525.03 46
1525.12 53
1525.21 60
1525.30 66
1525.39 70
1525.48 72
1525.57 74
1525.66 75
1525.75 78
1525.84 83
1525.93 90
1526.02 97
1526.11 104
1526.20 110
1526.29 113
1526.38 113
1526.47 110
1526.56 104
1526.65 97
1526.74 90
1526.83 82
1526.92 76
1527.01 71
1527.10 68
1527.19 67
1527.28 69
1527.37 74
1527.45 80
1527.54 87
1527.63 94
1527.72 101
1527.81 107
1527.90 112
1527.99 115
1528.08 116
1528.17 116
1528.26 113
1528.35 108
1528.44 101
1528.53 94
1528.62 87
1528.71 80
1528.80 75
1528.89 71
1528.98 69
1529.07 68
1529.16 69
1529.25 70
1529.34 72
1529.43 75
1529.52 80
1529.61 85
1529.70 91
1529.79 96
1529.88 99
1529.97 101
1530.06 100
1530.15 97
1530.24 92
1530.33 86
1530.41 80
1530.50 74
1530.59 70
1530.68 67
1530.77 65
1530.86 64
1530.95 64
1531.04 64
1531.13 64
1531.22 65
1531.31 66
1531.40 67
1531.49 68
1531.58 68
1531.67 69
1531.76 69
1531.85 69
1531.94 68
1532.03 67
1532.12 64
1532.21 60
1532.30 54
1532.39 47
1532.48 39
1532.57 32
1532.66 26
1532.75 21
1532.84 19
1532.93 19
1533.02 23
1533.11 30
1533.20 38
1533.29 47
1533.38 55
1533.47 60
1533.56 62
1533.65 61
1533.74 58
1533.83 54
1533.92 50
1534.01 48
1534.10 47
1534.19 50
1534.28 55
1534.37 61
1534.46 68
1534.55 76
1534.64 84
1534.73 91
1534.82 98
1534.91 104
1535.00 109
1535.09 112
1535.18 113
1535.27 112
1535.35 109
1535.44 107
1535.53 104
1535.62 102
1535.71 101
1535.80 101
1535.89 101
1535.98 102
1536.07 103
1536.16 105
1536.25 108
1536.34 112
1536.43 116
1536.52 121
1536.61 125
1536.70 127
1536.79 127
1536.88 125
1536.97 121
1537.06 116
1537.15 110
1537.24 105
1537.33 102
1537.42 101
1537.51 103
1537.60 109
1537.69 116
1537.78 126
1537.87 136
1537.96 147
1538.05 156
1538.14 163
1538.23 169
1538.32 174
1538.41 180
1538.50 185
1538.59 191
1538.68 197
1538.77 204
1538.86 211
1538.95 218
1539.04 225
1539.13 232
1539.22 242
1539.31 253
1539.40 267
1539.49 284
1539.58 303
1539.67 324
1539.76 347
1539.85 370
1539.94 393
1540.03 415
1540.12 435
1540.21 451
1540.30 464
1540.39 473
1540.48 480
1540.57 486
1540.66 492
1540.75 501
1540.84 512
1540.93 528
1541.02 548
1541.11 571
1541.20 597
1541.29 624
1541.38 653
1541.47 681
1541.56 709
1541.65 734
1541.74 757
1541.83 778
1541.92 796
1542.01 812
1542.10 824
1542.19 834
1542.28 841
1542.37 847
1542.46 851
1542.55 853
1542.64 855
1542.73 856
1542.82 855
1542.91 853
1543.01 848
1543.10 841
1543.19 832
1543.28 821
1543.37 808
1543.46 795
1543.55 782
1543.64 769
1543.73 756
1543.82 744
1543.91 733
1544.00 722
1544.09 712
1544.18 701
1544.27 691
1544.36 681
1544.45 669
1544.54 656
1544.63 643
1544.72 628
1544.81 611
1544.90 594
1544.99 576
1545.08 558
1545.17 540
1545.26 522
1545.35 504
1545.44 487
1545.53 471
1545.62 457
1545.71 445
1545.80 435
1545.89 428
1545.98 424
1546.07 421
1546.16 420
1546.25 419
1546.34 416
1546.43 410
1546.52 401
1546.61 390
1546.70 377
1546.79 363
1546.88 350
1546.97 340
1547.06 332
1547.15 325
1547.24 320
1547.33 315
1547.42 308
1547.51 300
1547.60 290
1547.69 280
1547.78 269
1547.88 260
1547.97 252
1548.06 246
1548.15 240
1548.24 235
1548.33 230
1548.42 225
1548.51 219
1548.60 213
1548.69 208
1548.78 204
1548.87 200
1548.96 196
1549.05 192
1549.14 188
1549.23 182
1549.32 174
1549.41 164
1549.50 152
1549.59 139
1549.68 125
1549.77 111
1549.86 97
1549.95 84
1550.04 73
1550.13 65
1550.22 59
1550.31 56
1550.40 56
1550.49 58
1550.58 63
1550.67 71
1550.76 79
1550.85 89
1550.95 99
1551.04 107
1551.13 114
1551.22 118
1551.31 120
1551.40 120
1551.49 120
1551.58 119
1551.67 119
1551.76 119
1551.85 118
1551.94 116
1552.03 112
1552.12 106
1552.21 99
1552.30 91
1552.39 82
1552.48 72
1552.57 62
1552.66 52
1552.75 43
1552.84 34
1552.93 26
1553.02 20
1553.11 16
1553.20 14
1553.30 14
1553.39 17
1553.48 23
1553.57 31
1553.66 41
1553.75 53
1553.84 66
1553.93 79
1554.02 90
1554.11 99
1554.20 106
1554.29 112
1554.38 117
1554.47 122
1554.56 127
1554.65 134
1554.74 140
1554.83 146
1554.92 150
1555.01 152
1555.10 152
1555.19 150
1555.28 147
1555.38 144
1555.47 141
1555.56 138
1555.65 135
1555.74 132
1555.83 129
1555.92 127
1556.01 125
1556.10 124
1556.19 124
1556.28 124
1556.37 125
1556.46 127
1556.55 130
1556.64 133
1556.73 137
1556.82 141
1556.91 145
1557.00 150
1557.09 153
1557.19 155
1557.28 155
1557.37 152
1557.46 147
1557.55 141
1557.64 135
1557.73 129
1557.82 124
1557.91 122
1558.00 121
1558.09 123
1558.18 125
1558.27 128
1558.36 132
1558.45 138
1558.54 146
1558.63 155
1558.72 165
1558.82 174
1558.91 183
1559.00 188
1559.09 192
1559.18 192
1559.27 191
1559.36 189
1559.45 187
1559.54 184
1559.63 183
1559.72 182
1559.81 183
1559.90 183
1559.99 185
1560.08 187
1560.17 189
1560.26 192
1560.36 195
1560.45 199
1560.54 204
1560.63 209
1560.72 214
1560.81 218
1560.90 223
1560.99 227
1561.08 231
1561.17 236
1561.26 241
1561.35 247
1561.44 254
1561.53 261
1561.62 268
1561.72 276
1561.81 284
1561.90 293
1561.99 304
1562.08 319
1562.17 336
1562.26 356
1562.35 378
1562.44 399
1562.53 419
1562.62 436
1562.71 450
1562.80 461
1562.89 471
1562.98 480
1563.08 489
1563.17 499
1563.26 510
1563.35 522
1563.44 537
1563.53 555
1563.62 577
1563.71 603
1563.80 634
1563.89 669
1563.98 707
1564.07 748
1564.16 789
1564.25 829
1564.35 869
1564.44 907
1564.53 944
1564.62 979
1564.71 1013
1564.80 1046
1564.89 1080
1564.98 1114
1565.07 1151
1565.16 1192
1565.25 1236
1565.34 1283
1565.43 1333
1565.53 1384
1565.62 1434
1565.71 1482
1565.80 1529
1565.89 1574
1565.98 1621
1566.07 1672
1566.16 1731
1566.25 1801
1566.34 1883
1566.43 1978
1566.52 2086
1566.61 2205
1566.71 2335
1566.80 2473
1566.89 2618
1566.98 2768
1567.07 2919
1567.16 3068
1567.25 3209
1567.34 3338
1567.43 3453
1567.52 3551
1567.61 3635
1567.70 3706
1567.80 3771
1567.89 3833
1567.98 3894
1568.07 3958
1568.16 4023
1568.25 4088
1568.34 4150
1568.43 4206
1568.52 4255
1568.61 4295
1568.70 4327
1568.79 4352
1568.89 4370
1568.98 4384
1569.07 4395
1569.16 4402
1569.25 4405
1569.34 4403
1569.43 4397
1569.52 4387
1569.61 4373
1569.70 4357
1569.79 4340
1569.89 4322
1569.98 4302
1570.07 4280
1570.16 4255
1570.25 4224
1570.34 4187
1570.43 4143
1570.52 4094
1570.61 4039
1570.70 3979
1570.79 3917
1570.89 3852
1570.98 3785
1571.07 3717
1571.16 3650
1571.25 3586
1571.34 3525
1571.43 3469
1571.52 3419
1571.61 3375
1571.70 3335
1571.79 3296
1571.89 3257
1571.98 3215
1572.07 3170
1572.16 3120
1572.25 3068
1572.34 3013
1572.43 2955
1572.52 2897
1572.61 2837
1572.70 2775
1572.80 2714
1572.89 2654
1572.98 2595
1573.07 2538
1573.16 2481
1573.25 2424
1573.34 2365
1573.43 2303
1573.52 2237
1573.61 2169
1573.70 2101
1573.80 2036
1573.89 1975
1573.98 1919
1574.07 1868
1574.16 1821
1574.25 1776
1574.34 1733
1574.43 1689
1574.52 1643
1574.62 1597
1574.71 1548
1574.80 1500
1574.89 1451
1574.98 1403
1575.07 1359
1575.16 1319
1575.25 1284
1575.34 1254
1575.43 1229
1575.53 1207
1575.62 1186
1575.71 1164
1575.80 1140
1575.89 1112
1575.98 1081
1576.07 1047
1576.16 1013
1576.25 980
1576.35 950
1576.44 923
1576.53 900
1576.62 880
1576.71 864
1576.80 850
1576.89 838
1576.98 826
1577.07 814
1577.17 801
1577.26 788
1577.35 773
1577.44 758
1577.53 742
1577.62 726
1577.71 709
1577.80 693
1577.89 677
1577.99 661
1578.08 646
1578.17 631
1578.26 618
1578.35 607
1578.44 597
1578.53 589
1578.62 581
1578.71 573
1578.81 565
1578.90 555
1578.99 542
1579.08 527
1579.17 509
1579.26 490
1579.35 470
1579.44 451
1579.53 434
1579.63 420
1579.72 409
1579.81 402
1579.90 397
1579.99 394
1580.08 391
1580.17 387
1580.26 383
1580.36 378
1580.45 374
1580.54 371
1580.63 369
1580.72 368
1580.81 368
1580.90 368
1580.99 365
1581.09 361
1581.18 355
1581.27 348
1581.36 340
1581.45 332
1581.54 326
1581.63 320
1581.72 315
1581.81 313
1581.91 311
1582.00 312
1582.09 314
1582.18 317
1582.27 321
1582.36 324
1582.45 325
1582.55 325
1582.64 323
1582.73 321
1582.82 317
1582.91 314
1583.00 311
1583.09 308
1583.18 304
1583.28 299
1583.37 293
1583.46 287
1583.55 279
1583.64 270
1583.73 260
1583.82 250
1583.91 239
1584.01 227
1584.10 214
1584.19 203
1584.28 193
1584.37 187
1584.46 186
1584.55 189
1584.64 196
1584.74 208
1584.83 221
1584.92 234
1585.01 245
1585.10 253
1585.19 256
1585.28 256
1585.38 252
1585.47 246
1585.56 241
1585.65 238
1585.74 238
1585.83 241
1585.92 247
1586.01 254
1586.11 261
1586.20 266
1586.29 269
1586.38 270
1586.47 270
1586.56 270
1586.65 271
1586.75 275
1586.84 282
1586.93 289
1587.02 296
1587.11 302
1587.20 305
1587.29 305
1587.39 301
1587.48 294
1587.57 284
1587.66 274
1587.75 262
1587.84 251
1587.93 240
1588.03 231
1588.12 223
1588.21 217
1588.30 214
1588.39 213
1588.48 216
1588.57 223
1588.67 232
1588.76 244
1588.85 257
1588.94 270
1589.03 284
1589.12 297
1589.21 310
1589.31 322
1589.40 335
1589.49 348
1589.58 362
1589.67 376
1589.76 388
1589.85 398
1589.95 404
1590.04 407
1590.13 405
1590.22 400
1590.31 392
1590.40 384
1590.49 376
1590.59 368
1590.68 361
1590.77 356
1590.86 351
1590.95 346
1591.04 341
1591.14 336
1591.23 330
1591.32 325
1591.41 320
1591.50 316
1591.59 314
1591.68 314
1591.78 317
1591.87 321
1591.96 326
1592.05 330
1592.14 333
1592.23 333
1592.33 330
1592.42 325
1592.51 318
1592.60 311
1592.69 303
1592.78 295
1592.87 288
1592.97 281
1593.06 274
1593.15 268
1593.24 262
1593.33 256
1593.42 252
1593.52 247
1593.61 243
1593.70 238
1593.79 233
1593.88 227
1593.97 222
1594.06 217
1594.16 214
1594.25 211
1594.34 211
1594.43 211
1594.52 212
1594.61 213
1594.71 213
1594.80 213
1594.89 211
1594.98 210
1595.07 209
1595.16 207
1595.26 206
1595.35 205
1595.44 202
1595.53 198
1595.62 191
1595.71 182
1595.81 171
1595.90 158
1595.99 146
1596.08 136
1596.17 127
1596.26 122
1596.36 118
1596.45 116
1596.54 114
1596.63 112
1596.72 109
1596.81 105
1596.91 103
1597.00 102
1597.09 104
1597.18 107
1597.27 112
1597.36 117
1597.46 121
1597.55 125
1597.64 129
1597.73 131
1597.82 132
1597.91 133
1598.01 132
1598.10 130
1598.19 127
1598.28 124
1598.37 121
1598.46 118
1598.56 117
1598.65 115
1598.74 113
1598.83 110
1598.92 106
1599.01 102
1599.11 98
1599.20 97
1599.29 98
1599.38 102
1599.47 109
1599.57 117
1599.66 127
1599.75 137
1599.84 146
1599.93 156
1600.02 165
1600.12 173
1600.21 180
1600.30 186
1600.39 189
1600.48 190
1600.57 189
1600.67 185
1600.76 178
1600.85 170
1600.94 160
1601.03 151
1601.13 143
1601.22 136
1601.31 132
1601.40 131
1601.49 131
1601.58 134
1601.68 137
1601.77 141
1601.86 145
1601.95 147
1602.04 149
1602.14 149
1602.23 149
1602.32 148
1602.41 146
1602.50 144
1602.59 142
1602.69 141
1602.78 140
1602.87 140
1602.96 141
1603.05 143
1603.15 147
1603.24 151
1603.33 157
1603.42 166
1603.51 177
1603.60 190
1603.70 204
1603.79 219
1603.88 232
1603.97 243
1604.06 250
1604.16 254
1604.25 255
1604.34 255
1604.43 254
1604.52 255
1604.62 258
1604.71 264
1604.80 271
1604.89 279
1604.98 288
1605.08 296
1605.17 303
1605.26 310
1605.35 315
1605.44 321
1605.53 326
1605.63 331
1605.72 336
1605.81 343
1605.90 349
1605.99 355
1606.09 361
1606.18 366
1606.27 370
1606.36 375
1606.45 380
1606.55 387
1606.64 394
1606.73 401
1606.82 409
1606.91 416
1607.01 423
1607.10 429
1607.19 434
1607.28 440
1607.37 445
1607.47 450
1607.56 453
1607.65 455
1607.74 455
1607.83 452
1607.93 446
1608.02 438
1608.11 428
1608.20 416
1608.29 403
1608.39 389
1608.48 375
1608.57 361
1608.66 347
1608.75 335
1608.85 325
1608.94 316
1609.03 310
1609.12 306
1609.21 303
1609.31 301
1609.40 300
1609.49 299
1609.58 297
1609.67 294
1609.77 290
1609.86 285
1609.95 278
1610.04 270
1610.13 261
1610.23 251
1610.32 242
1610.41 232
1610.50 222
1610.59 213
1610.69 204
1610.78 195
1610.87 186
1610.96 177
1611.05 167
1611.15 158
1611.24 149
1611.33 140
1611.42 133
1611.52 127
1611.61 124
1611.70 125
1611.79 128
1611.88 134
1611.98 141
1612.07 149
1612.16 155
1612.25 159
1612.34 162
1612.44 164
1612.53 165
1612.62 168
1612.71 171
1612.80 175
1612.90 178
1612.99 181
1613.08 181
1613.17 179
1613.27 175
1613.36 170
1613.45 166
1613.54 163
1613.63 161
1613.73 161
1613.82 161
1613.91 161
1614.00 160
1614.09 158
1614.19 155
1614.28 152
1614.37 151
1614.46 151
1614.56 152
1614.65 155
1614.74 159
1614.83 162
1614.92 165
1615.02 166
1615.11 166
1615.20 164
1615.29 161
1615.39 158
1615.48 155
1615.57 153
1615.66 153
1615.75 154
1615.85 157
1615.94 162
1616.03 168
1616.12 176
1616.22 186
1616.31 196
1616.40 206
1616.49 215
1616.58 222
1616.68 225
1616.77 223
1616.86 218
1616.95 210
1617.05 201
1617.14 192
1617.23 186
1617.32 182
1617.41 181
1617.51 183
1617.60 186
1617.69 191
1617.78 194
1617.88 197
1617.97 197
1618.06 196
1618.15 193
1618.25 188
1618.34 183
1618.43 177
1618.52 171
1618.61 166
1618.71 162
1618.80 159
1618.89 158
1618.98 158
1619.08 160
1619.17 162
1619.26 165
1619.35 166
1619.45 166
1619.54 163
1619.63 157
1619.72 150
1619.81 142
1619.91 133
1620.00 125
1620.09 118
1620.18 112
1620.28 108
1620.37 105
1620.46 104
1620.55 105
1620.65 108
1620.74 111
1620.83 115
1620.92 118
1621.01 119
1621.11 117
1621.20 114
1621.29 109
1621.38 103
1621.48 97
1621.57 92
1621.66 89
1621.75 87
1621.85 85
1621.94 84
1622.03 83
1622.12 83
1622.22 83
1622.31 84
1622.40 85
1622.49 85
1622.59 85
1622.68 84
1622.77 81
1622.86 77
1622.96 72
1623.05 66
1623.14 61
1623.23 56
1623.32 51
1623.42 45
1623.51 39
1623.60 32
1623.69 24
1623.79 16
1623.88 10
1623.97 5
1624.06 4
1624.16 6
1624.25 10
1624.34 16
1624.43 22
1624.53 26
1624.62 30
1624.71 31
1624.80 30
1624.90 27
1624.99 23
1625.08 18
1625.17 12
1625.27 5
1625.36 0
1625.45 0
1625.54 0
1625.64 0
1625.73 0
1625.82 0
1625.91 0
1626.01 2
1626.10 6
1626.19 9
1626.28 10
1626.38 9
1626.47 7
1626.56 6
1626.65 5
1626.75 5
1626.84 6
1626.93 7
1627.02 8
1627.12 8
1627.21 6
1627.30 4
1627.39 3
1627.49 2
1627.58 2
1627.67 5
1627.76 8
1627.86 13
1627.95 17
1628.04 21
1628.13 22
1628.23 22
1628.32 21
1628.41 18
1628.51 16
1628.60 14
1628.69 13
1628.78 13
1628.88 14
1628.97 17
1629.06 21
1629.15 25
1629.25 30
1629.34 34
1629.43 37
1629.52 38
1629.62 37
1629.71 35
1629.80 33
1629.89 30
1629.99 28
1630.08 27
1630.17 26
1630.26 25
1630.36 24
1630.45 23
1630.54 22
1630.64 22
1630.73 24
1630.82 26
1630.91 30
1631.01 34
1631.10 38
1631.19 41
1631.28 42
1631.38 42
1631.47 40
1631.56 38
1631.65 36
1631.75 34
1631.84 33
1631.93 33
1632.02 33
1632.12 32
1632.21 31
1632.30 30
1632.40 28
1632.49 27
1632.58 27
1632.67 29
1632.77 32
1632.86 35
1632.95 37
1633.04 38
1633.14 37
1633.23 35
1633.32 32
1633.42 28
1633.51 25
1633.60 22
1633.69 21
1633.79 21
1633.88 22
1633.97 24
1634.06 26
1634.16 29
1634.25 31
1634.34 32
1634.44 32
1634.53 31
1634.62 29
1634.71 27
1634.81 26
1634.90 27
1634.99 31
1635.08 36
1635.18 44
1635.27 51
1635.36 58
1635.46 61
1635.55 61
1635.64 57
1635.73 49
1635.83 40
1635.92 31
1636.01 22
1636.11 15
1636.20 9
1636.29 6
1636.38 3
1636.48 2
1636.57 2
1636.66 2
1636.75 5
1636.85 9
1636.94 14
1637.03 21
1637.13 29
1637.22 37
1637.31 43
1637.40 48
1637.50 50
1637.59 50
1637.68 47
1637.78 42
1637.87 35
1637.96 27
1638.05 19
1638.15 12
1638.24 5
1638.33 1
1638.43 0
1638.52 0
1638.61 0
1638.70 0
1638.80 0
1638.89 0
1638.98 1
1639.08 2
1639.17 3
1639.26 3
1639.35 4
1639.45 4
1639.54 4
1639.63 4
1639.73 5
1639.82 6
1639.91 8
1640.01 12
1640.10 16
1640.19 22
1640.28 28
1640.38 34
1640.47 40
1640.56 45
1640.66 48
1640.75 50
1640.84 51
1640.93 52
1641.03 51
1641.12 51
1641.21 50
1641.31 48
1641.40 45
1641.49 41
1641.58 36
1641.68 30
1641.77 23
1641.86 17
1641.96 10
1642.05 4
1642.14 0
1642.24 0
1642.33 0
1642.42 0
1642.51 0
1642.61 0
1642.70 0
1642.79 11
1642.89 24
1642.98 36
1643.07 48
1643.17 57
1643.26 63
1643.35 66
1643.44 66
1643.54 63
1643.63 57
1643.72 51
1643.82 44
1643.91 36
1644.00 28
1644.10 22
1644.19 18
1644.28 15
1644.37 14
1644.47 15
1644.56 16
1644.65 17
1644.75 16
1644.84 13
1644.93 10
1645.03 5
1645.12 0
1645.21 0
1645.30 0
1645.40 0
1645.49 0
1645.58 0
1645.68 0
1645.77 0
1645.86 0
1645.96 1
1646.05 3
1646.14 6
1646.24 9
1646.33 14
1646.42 18
1646.51 22
1646.61 24
1646.70 25
1646.79 25
1646.89 24
1646.98 22
1647.07 22
1647.17 24
1647.26 27
1647.35 33
1647.45 40
1647.54 46
1647.63 52
1647.73 55
1647.82 55
1647.91 52
1648.00 48
1648.10 43
1648.19 39
1648.28 38
1648.38 39
1648.47 43
1648.56 50
1648.66 57
1648.75 63
1648.84 67
1648.94 69
1649.03 67
1649.12 63
1649.22 57
1649.31 51
1649.40 46
1649.50 42
1649.59 39
1649.68 38
1649.77 37
1649.87 37
1649.96 36
1650.05 34
1650.15 31
1650.24 27
1650.33 23
1650.43 19
1650.52 15
1650.61 13
1650.71 13
1650.80 13
1650.89 15
1650.99 18
1651.08 21
1651.17 25
1651.27 29
1651.36 33
1651.45 38
1651.55 41
1651.64 43
1651.73 44
1651.83 41
1651.92 37
1652.01 31
1652.10 24
1652.20 16
1652.29 10
1652.38 4
1652.48 0
1652.57 0
1652.66 0
1652.76 0
1652.85 0
1652.94 0
1653.04 0
1653.13 0
1653.22 0
1653.32 0
1653.41 4
1653.50 10
1653.60 16
1653.69 23
1653.78 30
1653.88 36
1653.97 42
1654.06 47
1654.16 52
1654.25 55
1654.34 55
1654.44 54
1654.53 52
1654.62 49
1654.72 46
1654.81 44
1654.90 43
1655.00 43
1655.09 44
1655.18 47
1655.28 49
1655.37 51
1655.46 53
1655.56 55
1655.65 57
1655.74 58
1655.84 60
1655.93 61
1656.02 61
1656.12 61
1656.21 60
1656.30 59
1656.40 57
1656.49 56
1656.58 55
1656.68 55
1656.77 55
1656.86 56
1656.96 58
1657.05 59
1657.14 59
1657.24 59
1657.33 58
1657.42 58
1657.52 58
1657.61 60
1657.70 62
1657.80 64
1657.89 66
1657.98 66
1658.08 65
1658.17 62
1658.26 58
1658.36 53
1658.45 47
1658.55 42
1658.64 38
1658.73 35
1658.83 34
1658.92 34
1659.01 36
1659.11 40
1659.20 46
1659.29 53
1659.39 61
1659.48 70
1659.57 78
1659.67 87
1659.76 94
1659.85 101
1659.95 108
1660.04 114
1660.13 120
1660.23 125
1660.32 131
1660.41 136
1660.51 141
1660.60 144
1660.69 147
1660.79 147
1660.88 145
1660.98 142
1661.07 137
1661.16 132
1661.26 128
1661.35 124
1661.44 122
1661.54 121
1661.63 121
1661.72 121
1661.82 121
1661.91 120
1662.00 118
1662.10 114
1662.19 109
1662.28 102
1662.38 95
1662.47 88
1662.57 82
1662.66 76
1662.75 71
1662.85 68
1662.94 65
1663.03 64
1663.13 65
1663.22 66
1663.31 68
1663.41 69
1663.50 70
1663.59 72
1663.69 72
1663.78 71
1663.87 70
1663.97 68
1664.06 66
1664.16 64
1664.25 62
1664.34 60
1664.44 61
1664.53 63
1664.62 67
1664.72 72
1664.81 78
1664.90 83
1665.00 88
1665.09 92
1665.19 94
1665.28 95
1665.37 93
1665.47 88
1665.56 82
1665.65 74
1665.75 66
1665.84 58
1665.93 52
1666.03 49
1666.12 51
1666.22 55
1666.31 62
1666.40 70
1666.50 79
1666.59 86
1666.68 92
1666.78 97
1666.87 101
1666.96 105
1667.06 109
1667.15 113
1667.25 114
1667.34 113
1667.43 110
1667.53 104
1667.62 95
1667.71 86
1667.81 77
1667.90 69
1668.00 63
1668.09 59
1668.18 58
1668.28 58
1668.37 60
1668.46 62
1668.56 63
1668.65 64
1668.74 66
1668.84 67
1668.93 69
1669.03 71
1669.12 72
1669.21 73
1669.31 73
1669.40 71
1669.49 69
1669.59 67
1669.68 65
1669.78 64
1669.87 64
1669.96 66
1670.06 69
1670.15 72
1670.24 73
1670.34 73
1670.43 72
1670.53 69
1670.62 66
1670.71 63
1670.81 60
1670.90 59
1670.99 60
1671.09 63
1671.18 68
1671.28 73
1671.37 78
1671.46 82
1671.56 83
1671.65 82
1671.74 80
1671.84 76
1671.93 72
1672.03 69
1672.12 68
1672.21 69
1672.31 70
1672.40 72
1672.50 72
1672.59 71
1672.68 69
1672.78 65
1672.87 61
1672.96 58
1673.06 56
1673.15 57
1673.25 59
1673.34 61
1673.43 64
1673.53 66
1673.62 67
1673.72 67
1673.81 66
1673.90 66
1674.00 66
1674.09 67
1674.18 68
1674.28 69
1674.37 70
1674.47 69
1674.56 68
1674.65 67
1674.75 64
1674.84 61
1674.94 57
1675.03 52
1675.12 47
1675.22 41
1675.31 35
1675.41 29
1675.50 24
1675.59 20
1675.69 18
1675.78 19
1675.87 21
1675.97 26
1676.06 33
1676.16 42
1676.25 50
1676.34 58
1676.44 64
1676.53 69
1676.63 70
1676.72 69
1676.81 67
1676.91 63
1677.00 60
1677.10 56
1677.19 54
1677.28 53
1677.38 53
1677.47 53
1677.57 53
1677.66 53
1677.75 51
1677.85 47
1677.94 42
1678.04 36
1678.13 30
1678.22 24
1678.32 19
1678.41 16
1678.51 16
1678.60 19
1678.69 23
1678.79 29
1678.88 35
1678.98 41
1679.07 45
1679.16 48
1679.26 49
1679.35 48
1679.45 48
1679.54 47
1679.63 46
1679.73 46
1679.82 47
1679.92 48
1680.01 48
1680.10 48
1680.20 47
1680.29 46
1680.39 44
1680.48 42
1680.57 40
1680.67 39
1680.76 40
1680.86 42
1680.95 45
1681.04 51
1681.14 58
1681.23 65
1681.33 73
1681.42 79
1681.51 85
1681.61 90
1681.70 94
1681.80 97
1681.89 101
1681.98 104
1682.08 107
1682.17 108
1682.27 109
1682.36 108
1682.46 107
1682.55 105
1682.64 102
1682.74 100
1682.83 97
1682.93 94
1683.02 89
1683.11 82
1683.21 75
1683.30 67
1683.40 59
1683.49 53
1683.58 48
1683.68 44
1683.77 41
1683.87 39
1683.96 36
1684.06 33
1684.15 31
1684.24 28
1684.34 26
1684.43 25
1684.53 25
1684.62 25
1684.71 25
1684.81 25
1684.90 25
1685.00 25
1685.09 25
1685.19 24
1685.28 25
1685.37 25
1685.47 26
1685.56 27
1685.66 28
1685.75 29
1685.84 29
1685.94 28
1686.03 28
1686.13 28
1686.22 29
1686.32 32
1686.41 37
1686.50 44
1686.60 50
1686.69 57
1686.79 63
1686.88 68
1686.98 70
1687.07 71
1687.16 69
1687.26 66
1687.35 60
1687.45 53
1687.54 45
1687.63 36
1687.73 28
1687.82 20
1687.92 15
1688.01 11
1688.11 10
1688.20 10
1688.29 12
1688.39 14
1688.48 17
1688.58 19
1688.67 20
1688.77 20
1688.86 19
1688.95 19
1689.05 20
1689.14 23
1689.24 28
1689.33 37
1689.43 49
1689.52 61
1689.61 73
1689.71 84
1689.80 91
1689.90 94
1689.99 94
1690.09 92
1690.18 89
1690.27 86
1690.37 84
1690.46 82
1690.56 81
1690.65 80
1690.75 77
1690.84 73
1690.93 68
1691.03 63
1691.12 57
1691.22 52
1691.31 48
1691.41 45
1691.50 43
1691.60 43
1691.69 44
1691.78 46
1691.88 48
1691.97 48
1692.07 48
1692.16 46
1692.26 43
1692.35 40
1692.44 37
1692.54 36
1692.63 36
1692.73 38
1692.82 41
1692.92 42
1693.01 43
1693.11 41
1693.20 37
1693.29 33
1693.39 28
1693.48 26
1693.58 25
1693.67 27
1693.77 32
1693.86 39
1693.96 47
1694.05 54
1694.14 60
1694.24 64
1694.33 67
1694.43 68
1694.52 67
1694.62 67
1694.71 66
1694.80 65
1694.90 65
1694.99 65
1695.09 65
1695.18 65
1695.28 65
1695.37 64
1695.47 62
1695.56 59
1695.66 57
1695.75 55
1695.84 53
1695.94 52
1696.03 51
1696.13 51
1696.22 49
1696.32 45
1696.41 40
1696.51 33
1696.60 25
1696.69 17
1696.79 11
1696.88 7
1696.98 5
1697.07 7
1697.17 11
1697.26 17
1697.36 22
1697.45 27
1697.54 31
1697.64 33
1697.73 35
1697.83 35
1697.92 35
1698.02 36
1698.11 37
1698.21 38
1698.30 39
1698.40 39
1698.49 38
1698.58 36
1698.68 34
1698.77 31
1698.87 27
1698.96 21
1699.06 15
1699.15 8
1699.25 1
1699.34 0
1699.44 0
1699.53 0
1699.63 0
1699.72 0
1699.81 0
1699.91 0
1700.00 1
1700.10 3
1700.19 6
1700.29 8
1700.38 12
1700.48 18
1700.57 25
1700.67 33
1700.76 41
1700.85 47
1700.95 50
1701.04 51
1701.14 48
1701.23 43
1701.33 37
1701.42 30
1701.52 25
1701.61 21
1701.71 18
1701.80 16
1701.90 15
1701.99 14
1702.09 13
1702.18 12
1702.27 12
1702.37 11
1702.46 11
1702.56 12
1702.65 13
1702.75 14
1702.84 16
1702.94 18
1703.03 20
1703.13 21
1703.22 22
1703.32 22
1703.41 20
1703.51 17
1703.60 13
1703.69 9
1703.79 5
1703.88 2
1703.98 1
1704.07 2
1704.17 5
1704.26 10
1704.36 15
1704.45 21
1704.55 26
1704.64 30
1704.74 32
1704.83 34
1704.93 35
1705.02 35
1705.12 35
1705.21 35
1705.30 35
1705.40 35
1705.49 35
1705.59 35
1705.68 35
1705.78 37
1705.87 38
1705.97 39
1706.06 40
1706.16 40
1706.25 38
1706.35 34
1706.44 29
1706.54 23
1706.63 17
1706.73 12
1706.82 8
1706.92 7
1707.01 9
1707.11 14
1707.20 22
1707.29 32
1707.39 44
1707.48 57
1707.58 69
1707.67 80
1707.77 88
1707.86 92
1707.96 93
1708.05 90
1708.15 85
1708.24 78
1708.34 70
1708.43 64
1708.53 58
1708.62 55
1708.72 52
1708.81 50
1708.91 48
1709.00 45
1709.10 42
1709.19 39
1709.29 38
1709.38 39
1709.48 43
1709.57 49
1709.67 56
1709.76 63
1709.86 70
1709.95 75
1710.04 78
1710.14 80
1710.23 81
1710.33 81
1710.42 80
1710.52 79
1710.61 76
1710.71 73
1710.80 70
1710.90 66
1710.99 64
1711.09 62
1711.18 62
1711.28 61
1711.37 60
1711.47 59
1711.56 55
1711.66 51
1711.75 46
1711.85 42
1711.94 39
1712.04 37
1712.13 38
1712.23 39
1712.32 41
1712.42 41
1712.51 40
1712.61 37
1712.70 33
1712.80 28
1712.89 26
1712.99 27
1713.08 32
1713.18 40
1713.27 51
1713.37 63
1713.46 72
1713.56 79
1713.65 81
1713.75 80
1713.84 75
1713.94 68
1714.03 61
1714.13 55
1714.22 51
1714.32 49
1714.41 49
1714.51 51
1714.60 55
1714.70 58
1714.79 60
1714.89 60
1714.98 56
1715.08 50
1715.17 41
1715.27 31
1715.36 21
1715.46 13
1715.55 9
1715.65 8
1715.74 9
1715.84 13
1715.93 17
1716.03 20
1716.12 22
1716.22 23
1716.31 24
1716.41 25
1716.50 28
1716.60 31
1716.69 34
1716.79 36
1716.88 35
1716.98 33
1717.07 28
1717.17 22
1717.26 16
1717.36 10
1717.45 6
1717.55 3
1717.64 1
1717.74 0
1717.83 0
1717.93 0
1718.02 0
1718.12 0
1718.21 0
1718.31 0
1718.40 0
1718.50 2
1718.59 8
1718.69 15
1718.78 20
1718.88 25
1718.97 29
1719.07 32
1719.16 35
1719.26 38
1719.35 41
1719.45 45
1719.54 48
1719.64 51
1719.74 54
1719.83 57
1719.93 61
1720.02 65
1720.12 71
1720.21 77
1720.31 83
1720.40 88
1720.50 92
1720.59 93
1720.69 93
1720.78 91
1720.88 88
1720.97 86
1721.07 84
1721.16 84
1721.26 85
1721.35 87
1721.45 90
1721.54 92
1721.64 92
1721.73 91
1721.83 88
1721.92 84
1722.02 78
1722.11 72
1722.21 65
1722.30 59
1722.40 54
1722.50 49
1722.59 46
1722.69 44
1722.78 43
1722.88 44
1722.97 45
1723.07 46
1723.16 47
1723.26 48
1723.35 47
1723.45 47
1723.54 47
1723.64 48
1723.73 49
1723.83 51
1723.92 54
1724.02 56
1724.11 58
1724.21 60
1724.30 62
1724.40 64
1724.50 67
1724.59 69
1724.69 71
1724.78 72
1724.88 72
1724.97 73
1725.07 73
1725.16 74
1725.26 76
1725.35 79
1725.45 82
1725.54 84
1725.64 86
1725.73 85
1725.83 83
1725.92 79
1726.02 75
1726.12 71
1726.21 67
1726.31 64
1726.40 62
1726.50 60
1726.59 60
1726.69 61
1726.78 64
1726.88 67
1726.97 72
1727.07 76
1727.16 80
1727.26 83
1727.35 84
1727.45 83
1727.55 80
1727.64 76
1727.74 70
1727.83 62
1727.93 54
1728.02 46
1728.12 37
1728.21 29
1728.31 21
1728.40 15
1728.50 11
1728.59 8
1728.69 7
1728.79 7
1728.88 9
1728.98 11
1729.07 13
1729.17 15
1729.26 17
1729.36 19
1729.45 20
1729.55 20
1729.64 20
1729.74 18
1729.83 16
1729.93 14
1730.03 12
1730.12 11
1730.22 12
1730.31 14
1730.41 18
1730.50 22
1730.60 27
1730.69 32
1730.79 36
1730.88 38
1730.98 40
1731.08 40
1731.17 41
1731.27 41
1731.36 41
1731.46 40
1731.55 40
1731.65 40
1731.74 40
1731.84 41
1731.93 43
1732.03 47
1732.13 52
1732.22 57
1732.32 63
1732.41 68
1732.51 71
1732.60 75
1732.70 77
1732.79 79
1732.89 80
1732.98 81
1733.08 82
1733.18 83
1733.27 83
1733.37 82
1733.46 83
1733.56 83
1733.65 84
1733.75 85
1733.84 86
1733.94 87
1734.04 87
1734.13 86
1734.23 84
1734.32 81
1734.42 77
1734.51 74
1734.61 70
1734.70 67
1734.80 64
1734.90 60
1734.99 57
1735.09 54
1735.18 51
1735.28 50
1735.37 49
1735.47 49
1735.56 51
1735.66 53
1735.76 56
1735.85 59
1735.95 62
1736.04 65
1736.14 69
1736.23 72
1736.33 76
1736.42 80
1736.52 84
1736.62 87
1736.71 88
1736.81 89
1736.90 88
1737.00 87
1737.09 85
1737.19 85
1737.29 87
1737.38 90
1737.48 95
1737.57 102
1737.67 108
1737.76 113
1737.86 117
1737.95 117
1738.05 115
1738.15 111
1738.24 106
1738.34 100
1738.43 93
1738.53 88
1738.62 83
1738.72 78
1738.82 74
1738.91 71
1739.01 68
1739.10 66
1739.20 65
1739.29 64
1739.39 63
1739.49 62
1739.58 60
1739.68 56
1739.77 52
1739.87 48
1739.96 44
1740.06 43
1740.15 43
1740.25 45
1740.35 47
1740.44 49
1740.54 50
1740.63 48
1740.73 45
1740.82 40
1740.92 35
1741.02 30
1741.11 28
1741.21 28
1741.30 30
1741.40 33
1741.50 37
1741.59 41
1741.69 43
1741.78 44
1741.88 44
1741.97 45
1742.07 46
1742.17 49
1742.26 53
1742.36 56
1742.45 59
1742.55 60
1742.64 58
1742.74 54
1742.84 48
1742.93 42
1743.03 37
1743.12 34
1743.22 33
1743.31 36
1743.41 40
1743.51 44
1743.60 49
1743.70 52
1743.79 53
1743.89 52
1743.99 48
1744.08 44
1744.18 39
1744.27 35
1744.37 33
1744.46 32
1744.56 34
1744.66 36
1744.75 37
1744.85 37
1744.94 33
1745.04 27
1745.13 18
1745.23 7
1745.33 0
1745.42 0
1745.52 0
1745.61 0
1745.71 0
1745.81 3
1745.90 17
1746.00 33
1746.09 50
1746.19 65
1746.29 78
1746.38 88
1746.48 93
1746.57 95
1746.67 93
1746.76 88
1746.86 82
1746.96 76
1747.05 70
1747.15 65
1747.24 60
1747.34 57
1747.44 54
1747.53 52
1747.63 50
1747.72 48
1747.82 47
1747.92 46
1748.01 46
1748.11 45
1748.20 45
1748.30 46
1748.39 46
1748.49 48
1748.59 51
1748.68 54
1748.78 58
1748.87 64
1748.97 70
1749.07 76
1749.16 81
1749.26 86
1749.35 91
1749.45 94
1749.55 97
1749.64 100
1749.74 102
1749.83 104
1749.93 105
1750.03 104
1750.12 102
1750.22 97
1750.31 91
1750.41 84
1750.51 77
1750.60 70
1750.70 65
1750.79 61
1750.89 59
1750.99 56
1751.08 54
1751.18 52
1751.27 49
1751.37 45
1751.47 42
1751.56 40
1751.66 40
1751.75 40
1751.85 42
1751.95 44
1752.04 48
1752.14 52
1752.23 56
1752.33 60
1752.43 65
1752.52 70
1752.62 75
1752.71 79
1752.81 81
1752.91 83
1753.00 82
1753.10 81
1753.19 78
1753.29 74
1753.39 69
1753.48 64
1753.58 58
1753.67 52
1753.77 47
1753.87 41
1753.96 36
1754.06 31
1754.16 28
1754.25 27
1754.35 26
1754.44 26
1754.54 27
1754.64 28
1754.73 29
1754.83 31
1754.92 32
1755.02 34
1755.12 36
1755.21 36
1755.31 35
1755.40 33
1755.50 30
1755.60 27
1755.69 24
1755.79 24
1755.89 25
1755.98 28
1756.08 33
1756.17 38
1756.27 43
1756.37 46
1756.46 47
1756.56 44
1756.65 39
1756.75 32
1756.85 24
1756.94 15
1757.04 8
1757.14 3
1757.23 2
1757.33 3
1757.42 6
1757.52 11
1757.62 17
1757.71 22
1757.81 26
1757.90 29
1758.00 30
1758.10 31
1758.19 31
1758.29 30
1758.39 29
1758.48 27
1758.58 23
1758.67 19
1758.77 14
1758.87 8
1758.96 3
1759.06 0
1759.16 0
1759.25 0
1759.35 0
1759.44 0
1759.54 0
1759.64 0
1759.73 0
1759.83 0
1759.93 3
1760.02 12
1760.12 23
1760.21 34
1760.31 44
1760.41 52
1760.50 59
1760.60 64
1760.70 67
1760.79 70
1760.89 72
1760.98 74
1761.08 76
1761.18 78
1761.27 79
1761.37 81
1761.47 82
1761.56 85
1761.66 88
1761.75 91
1761.85 93
1761.95 95
1762.04 94
1762.14 91
1762.24 86
1762.33 78
1762.43 71
1762.52 64
1762.62 59
1762.72 56
1762.81 56
1762.91 58
1763.01 61
1763.10 63
1763.20 64
1763.30 63
1763.39 61
1763.49 58
1763.58 55
1763.68 53
1763.78 53
1763.87 54
1763.97 56
1764.07 59
1764.16 62
1764.26 65
1764.36 68
1764.45 71
1764.55 74
1764.64 77
1764.74 81
1764.84 85
1764.93 87
1765.03 88
1765.13 86
1765.22 82
1765.32 76
1765.42 70
1765.51 64
1765.61 60
1765.70 59
1765.80 61
1765.90 66
1765.99 72
1766.09 80
1766.19 86
1766.28 91
1766.38 92
1766.48 90
1766.57 86
1766.67 79
1766.77 72
1766.86 65
1766.96 59
1767.05 54
1767.15 52
1767.25 51
1767.34 53
1767.44 56
1767.54 61
1767.63 68
1767.73 75
1767.83 83
1767.92 89
1768.02 93
1768.12 94
1768.21 92
1768.31 87
1768.40 79
1768.50 70
1768.60 59
1768.69 49
1768.79 40
1768.89 32
1768.98 25
1769.08 19
1769.18 14
1769.27 11
1769.37 8
1769.47 8
1769.56 10
1769.66 14
1769.76 20
1769.85 27
1769.95 35
1770.05 41
1770.14 45
1770.24 45
1770.33 42
1770.43 37
1770.53 31
1770.62 25
1770.72 22
1770.82 21
1770.91 22
1771.01 25
1771.11 29
1771.20 33
1771.30 38
1771.40 42
1771.49 47
1771.59 52
1771.69 57
1771.78 63
1771.88 69
1771.98 74
1772.07 77
1772.17 80
1772.27 81
1772.36 82
1772.46 83
1772.56 84
1772.65 86
1772.75 88
1772.85 91
1772.94 93
1773.04 95
1773.14 95
1773.23 93
1773.33 91
1773.43 87
1773.52 83
1773.62 78
1773.72 73
1773.81 68
1773.91 65
1774.00 63
1774.10 63
1774.20 66
1774.29 71
1774.39 78
1774.49 86
1774.58 93
1774.68 98
1774.78 102
1774.87 103
1774.97 102
1775.07 99
1775.16 95
1775.26 92
1775.36 89
1775.45 88
1775.55 88
1775.65 90
1775.74 92
1775.84 93
1775.94 94
1776.03 95
1776.13 94
1776.23 94
1776.32 94
1776.42 94
1776.52 95
1776.61 96
1776.71 98
1776.81 98
1776.90 98
1777.00 97
1777.10 97
1777.20 97
1777.29 100
1777.39 105
1777.49 111
1777.58 117
1777.68 121
1777.78 123
1777.87 120
1777.97 113
1778.07 102
1778.16 90
1778.26 79
1778.36 69
1778.45 63
1778.55 61
1778.65 63
1778.74 67
1778.84 72
1778.94 76
1779.03 79
1779.13 80
1779.23 79
1779.32 76
1779.42 72
1779.52 68
1779.61 63
1779.71 59
1779.81 56
1779.90 52
1780.00 49
1780.10 46
1780.19 44
1780.29 44
1780.39 45
1780.48 47
1780.58 50
1780.68 54
1780.78 57
1780.87 59
1780.97 61
1781.07 61
1781.16 62
1781.26 63
1781.36 63
1781.45 64
1781.55 65
1781.65 65
1781.74 64
1781.84 62
1781.94 58
1782.03 54
1782.13 50
1782.23 45
1782.32 41
1782.42 39
1782.52 39
1782.62 40
1782.71 44
1782.81 50
1782.91 56
1783.00 62
1783.10 66
1783.20 69
1783.29 68
1783.39 64
1783.49 57
1783.58 48
1783.68 39
1783.78 30
1783.87 23
1783.97 19
1784.07 17
1784.17 18
1784.26 21
1784.36 24
1784.46 27
1784.55 28
1784.65 28
1784.75 26
1784.84 23
1784.94 19
1785.04 15
1785.13 12
1785.23 11
1785.33 12
1785.43 13
1785.52 16
1785.62 19
1785.72 22
1785.81 24
1785.91 25
1786.01 25
1786.10 25
1786.20 26
1786.30 27
1786.39 27
1786.49 27
1786.59 26
1786.69 24
1786.78 22
1786.88 20
1786.98 19
1787.07 21
1787.17 24
1787.27 29
1787.36 35
1787.46 40
1787.56 44
1787.66 46
1787.75 45
1787.85 42
1787.95 38
1788.04 34
1788.14 30
1788.24 28
1788.33 29
1788.43 31
1788.53 35
1788.63 39
1788.72 44
1788.82 48
1788.92 52
1789.01 55
1789.11 57
1789.21 59
1789.31 60
1789.40 60
1789.50 60
1789.60 59
1789.69 57
1789.79 55
1789.89 53
1789.98 51
1790.08 50
1790.18 48
1790.28 47
1790.37 46
1790.47 44
1790.57 43
1790.66 42
1790.76 41
1790.86 42
1790.96 44
1791.05 48
1791.15 54
1791.25 62
1791.34 72
1791.44 83
1791.54 94
1791.63 103
1791.73 112
1791.83 118
1791.93 121
1792.02 122
1792.12 120
1792.22 115
1792.31 108
1792.41 100
1792.51 93
1792.61 87
1792.70 84
1792.80 83
1792.90 84
1792.99 87
1793.09 89
1793.19 90
1793.29 90
1793.38 88
1793.48 85
1793.58 82
1793.67 80
1793.77 78
1793.87 77
1793.97 77
1794.06 77
1794.16 78
1794.26 78
1794.35 77
1794.45 75
1794.55 73
1794.65 69
1794.74 65
1794.84 61
1794.94 56
1795.04 53
1795.13 51
1795.23 49
1795.33 48
1795.42 48
1795.52 47
1795.62 46
1795.72 46
1795.81 44
1795.91 44
1796.01 43
1796.10 44
1796.20 45
1796.30 47
1796.40 50
1796.49 53
1796.59 57
1796.69 61
1796.79 66
1796.88 71
1796.98 77
1797.08 83
1797.17 88
1797.27 93
1797.37 96
1797.47 99
1797.56 100
1797.66 100
1797.76 97
1797.86 91
1797.95 84
1798.05 75
1798.15 64
1798.24 54
1798.34 43
1798.44 34
1798.54 26
1798.63 20
1798.73 16
1798.83 14
1798.93 14
1799.02 16
1799.12 19
1799.22 23
1799.31 27
1799.41 31
1799.51 34
1799.61 36
1799.70 39
1799.80 41
1799.90 44
1800.00 47
1800.09 51
1800.19 54
1800.29 57
1800.39 59
1800.48 60
1800.58 61
1800.68 63
1800.77 64
1800.87 66
1800.97 67
1801.07 67
1801.16 66
1801.26 64
1801.36 59
1801.46 54
1801.55 48
1801.65 44
1801.75 41
1801.85 40
1801.94 40
1802.04 42
1802.14 45
1802.24 46
1802.33 47
1802.43 47
1802.53 45
1802.62 44
1802.72 43
1802.82 43
1802.92 44
1803.01 46
1803.11 47
1803.21 47
1803.31 47
1803.40 45
1803.50 42
1803.60 39
1803.70 36
1803.79 34
1803.89 33
1803.99 33
1804.09 36
1804.18 40
1804.28 47
1804.38 55
1804.48 64
1804.57 73
1804.67 82
1804.77 88
1804.87 92
1804.96 94
1805.06 94
1805.16 92
1805.26 89
1805.35 87
1805.45 84
1805.55 83
1805.65 82
1805.74 82
1805.84 83
1805.94 85
1806.04 89
1806.13 93
1806.23 97
1806.33 101
1806.43 104
1806.52 105
1806.62 103
1806.72 98
1806.82 90
1806.91 79
1807.01 66
1807.11 53
1807.21 41
1807.30 29
1807.40 20
1807.50 11
1807.60 4
1807.69 0
1807.79 0
1807.89 0
1807.99 0
1808.08 0
1808.18 0
1808.28 3
1808.38 11
1808.47 20
1808.57 27
1808.67 31
1808.77 33
1808.86 33
1808.96 32
1809.06 31
1809.16 30
1809.25 30
1809.35 32
1809.45 34
1809.55 37
1809.64 41
1809.74 45
1809.84 48
1809.94 51
1810.04 52
1810.13 52
1810.23 51
1810.33 48
1810.43 44
1810.52 38
1810.62 33
1810.72 27
1810.82 22
1810.91 18
1811.01 15
1811.11 13
1811.21 11
1811.30 10
1811.40 9
1811.50 7
1811.60 5
1811.69 3
1811.79 0
1811.89 0
1811.99 0
1812.09 0
1812.18 0
1812.28 0
1812.38 0
1812.48 0
1812.57 1
1812.67 8
1812.77 18
1812.87 31
1812.96 45
1813.06 58
1813.16 70
1813.26 79
1813.36 84
1813.45 85
1813.55 83
1813.65 77
1813.75 70
1813.84 62
1813.94 55
1814.04 49
1814.14 45
1814.23 42
1814.33 42
1814.43 42
1814.53 44
1814.63 46
1814.72 48
1814.82 50
1814.92 50
1815.02 50
1815.11 49
1815.21 48
1815.31 48
1815.41 48
1815.51 49
1815.60 50
1815.70 51
1815.80 51
1815.90 51
1815.99 50
1816.09 50
1816.19 51
1816.29 53
1816.39 56
1816.48 59
1816.58 61
1816.68 62
1816.78 61
1816.87 58
1816.97 54
1817.07 49
1817.17 47
1817.27 46
1817.36 48
1817.46 53
1817.56 59
1817.66 66
1817.75 72
1817.85 75
1817.95 77
1818.05 75
1818.15 73
1818.24 69
1818.34 66
1818.44 64
1818.54 63
1818.63 62
1818.73 61
1818.83 60
1818.93 59
1819.03 58
1819.12 57
1819.22 58
1819.32 60
1819.42 63
1819.52 67
1819.61 71
1819.71 75
1819.81 78
1819.91 79
1820.00 80
1820.10 79
1820.20 78
1820.30 76
1820.40 74
1820.49 73
1820.59 72
1820.69 72
1820.79 72
1820.89 73
1820.98 75
1821.08 76
1821.18 77
1821.28 79
1821.38 80
1821.47 82
1821.57 84
1821.67 86
1821.77 89
1821.86 93
1821.96 97
1822.06 102
1822.16 106
1822.26 111
1822.35 114
1822.45 117
1822.55 118
1822.65 118
1822.75 117
1822.84 114
1822.94 109
1823.04 104
1823.14 98
1823.24 93
1823.33 88
1823.43 83
1823.53 80
1823.63 79
1823.73 78
1823.82 79
1823.92 81
1824.02 83
1824.12 86
1824.22 89
1824.31 91
1824.41 94
1824.51 96
1824.61 97
1824.71 99
1824.80 100
1824.90 102
1825.00 105
1825.10 108
1825.20 111
1825.29 115
1825.39 119
1825.49 122
1825.59 124
1825.69 125
1825.78 124
1825.88 122
1825.98 118
1826.08 114
1826.18 110
1826.27 107
1826.37 106
1826.47 106
1826.57 106
1826.67 107
1826.76 108
1826.86 107
1826.96 104
1827.06 101
1827.16 97
1827.25 92
1827.35 88
1827.45 84
1827.55 82
1827.65 82
1827.74 83
1827.84 85
1827.94 88
1828.04 91
1828.14 95
1828.24 98
1828.33 100
1828.43 101
1828.53 101
1828.63 99
1828.73 95
1828.82 90
1828.92 84
1829.02 77
1829.12 69
1829.22 62
1829.31 57
1829.41 53
1829.51 52
1829.61 52
1829.71 53
1829.81 56
1829.90 58
1830.00 60
1830.10 62
1830.20 64
1830.30 67
1830.39 71
1830.49 78
1830.59 88
1830.69 102
1830.79 118
1830.88 135
1830.98 152
1831.08 166
1831.18 176
1831.28 181
1831.38 181
1831.47 178
1831.57 171
1831.67 163
1831.77 154
1831.87 144
1831.96 134
1832.06 124
1832.16 113
1832.26 102
1832.36 90
1832.46 79
1832.55 69
1832.65 62
1832.75 58
1832.85 57
1832.95 59
1833.05 63
1833.14 68
1833.24 74
1833.34 78
1833.44 83
1833.54 86
1833.63 88
1833.73 89
1833.83 91
1833.93 91
1834.03 91
1834.13 89
1834.22 87
1834.32 83
1834.42 79
1834.52 74
1834.62 70
1834.72 66
1834.81 64
1834.91 64
1835.01 65
1835.11 67
1835.21 71
1835.31 75
1835.40 80
1835.50 84
1835.60 87
1835.70 87
1835.80 86
1835.89 82
1835.99 77
1836.09 73
1836.19 70
1836.29 69
1836.39 69
1836.48 72
1836.58 75
1836.68 79
1836.78 81
1836.88 83
1836.98 84
1837.07 84
1837.17 83
1837.27 82
1837.37 81
1837.47 78
1837.57 75
1837.66 71
1837.76 66
1837.86 60
1837.96 55
1838.06 51
1838.16 49
1838.25 48
1838.35 50
1838.45 54
1838.55 58
1838.65 63
1838.75 68
1838.84 72
1838.94 75
1839.04 77
1839.14 78
1839.24 79
1839.34 78
1839.44 77
1839.53 75
1839.63 73
1839.73 72
1839.83 72
1839.93 73
1840.03 75
1840.12 78
1840.22 80
1840.32 81
1840.42 81
1840.52 79
1840.62 77
1840.71 75
1840.81 75
1840.91 76
1841.01 78
1841.11 81
1841.21 83
1841.31 84
1841.40 83
1841.50 81
1841.60 78
1841.70 74
1841.80 70
1841.90 67
1841.99 65
1842.09 64
1842.19 64
1842.29 65
1842.39 66
1842.49 67
1842.59 69
1842.68 69
1842.78 69
1842.88 67
1842.98 65
1843.08 61
1843.18 57
1843.27 54
1843.37 52
1843.47 51
1843.57 52
1843.67 54
1843.77 56
1843.87 59
1843.96 62
1844.06 64
1844.16 66
1844.26 68
1844.36 69
1844.46 71
1844.56 72
1844.65 74
1844.75 76
1844.85 79
1844.95 83
1845.05 87
1845.15 89
1845.25 91
1845.34 90
1845.44 87
1845.54 81
1845.64 75
1845.74 67
1845.84 61
1845.94 56
1846.03 53
1846.13 53
1846.23 55
1846.33 60
1846.43 67
1846.53 75
1846.63 84
1846.72 92
1846.82 99
1846.92 103
1847.02 105
1847.12 103
1847.22 100
1847.32 94
1847.41 88
1847.51 81
1847.61 75
1847.71 70
1847.81 66
1847.91 63
1848.01 61
1848.10 60
1848.20 59
1848.30 58
1848.40 58
1848.50 58
1848.60 57
1848.70 56
1848.79 54
1848.89 52
1848.99 50
1849.09 49
1849.19 47
1849.29 45
1849.39 43
1849.49 40
1849.58 36
1849.68 33
1849.78 30
1849.88 28
1849.98 29
1850.08 33
1850.18 39
1850.27 47
1850.37 57
1850.47 66
1850.57 75
1850.67 81
1850.77 84
1850.87 84
1850.97 83
1851.06 80
1851.16 78
1851.26 76
1851.36 77
1851.46 80
1851.56 84
1851.66 89
1851.76 93
1851.85 96
1851.95 97
1852.05 97
1852.15 94
1852.25 91
1852.35 87
1852.45 84
1852.55 81
1852.64 79
1852.74 77
1852.84 75
1852.94 73
1853.04 71
1853.14 68
1853.24 65
1853.34 64
1853.43 63
1853.53 64
1853.63 66
1853.73 70
1853.83 74
1853.93 78
1854.03 80
1854.13 81
1854.22 78
1854.32 74
1854.42 69
1854.52 63
1854.62 57
1854.72 54
1854.82 51
1854.92 51
1855.01 51
1855.11 51
1855.21 51
1855.31 51
1855.41 52
1855.51 53
1855.61 54
1855.71 56
1855.81 59
1855.90 61
1856.00 63
1856.10 63
1856.20 64
1856.30 65
1856.40 67
1856.50 70
1856.60 74
1856.69 79
1856.79 82
1856.89 83
1856.99 82
1857.09 77
1857.19 71
1857.29 64
1857.39 59
1857.49 56
1857.58 56
1857.68 60
1857.78 65
1857.88 71
1857.98 76
1858.08 78
1858.18 78
1858.28 76
1858.38 72
1858.47 67
1858.57 62
1858.67 59
1858.77 57
1858.87 57
1858.97 58
1859.07 61
1859.17 65
1859.27 69
1859.36 71
1859.46 72
1859.56 70
1859.66 66
1859.76 59
1859.86 50
1859.96 41
1860.06 33
1860.16 25
1860.26 20
1860.35 16
1860.45 14
1860.55 12
1860.65 10
1860.75 8
1860.85 6
1860.95 4
1861.05 2
1861.15 0
1861.24 0
1861.34 0
1861.44 0
1861.54 2
1861.64 3
1861.74 4
1861.84 5
1861.94 4
1862.04 2
1862.14 0
1862.23 0
1862.33 0
1862.43 0
1862.53 0
1862.63 0
1862.73 6
1862.83 13
1862.93 20
1863.03 25
1863.13 29
1863.23 31
1863.32 32
1863.42 31
1863.52 30
1863.62 30
1863.72 31
1863.82 33
1863.92 36
1864.02 38
1864.12 40
1864.22 41
1864.31 40
1864.41 39
1864.51 37
1864.61 34
1864.71 32
1864.81 30
1864.91 28
1865.01 28
1865.11 29
1865.21 32
1865.31 36
1865.40 40
1865.50 44
1865.60 47
1865.70 50
1865.80 52
1865.90 54
1866.00 55
1866.10 58
1866.20 60
1866.30 63
1866.40 67
1866.49 70
1866.59 74
1866.69 77
1866.79 80
1866.89 82
1866.99 85
1867.09 87
1867.19 88
1867.29 88
1867.39 87
1867.49 85
1867.58 81
1867.68 77
1867.78 72
1867.88 68
1867.98 64
1868.08 62
1868.18 62
1868.28 63
1868.38 67
1868.48 71
1868.58 77
1868.68 82
1868.77 87
1868.87 92
1868.97 96
1869.07 100
1869.17 102
1869.27 103
1869.37 101
1869.47 97
1869.57 89
1869.67 80
1869.77 70
1869.87 59
1869.97 51
1870.06 45
1870.16 43
1870.26 43
1870.36 45
1870.46 49
1870.56 52
1870.66 54
1870.76 56
1870.86 56
1870.96 56
1871.06 55
1871.16 54
1871.26 54
1871.35 54
1871.45 54
1871.55 55
1871.65 55
1871.75 56
1871.85 56
1871.95 58
1872.05 60
1872.15 62
1872.25 66
1872.35 70
1872.45 73
1872.55 76
1872.64 78
1872.74 80
1872.84 81
1872.94 81
1873.04 81
1873.14 80
1873.24 79
1873.34 77
1873.44 75
1873.54 72
1873.64 68
1873.74 65
1873.84 61
1873.94 58
1874.03 57
1874.13 56
1874.23 57
1874.33 57
1874.43 57
1874.53 56
1874.63 52
1874.73 47
1874.83 39
1874.93 31
1875.03 23
1875.13 15
1875.23 8
1875.33 4
1875.43 1
1875.52 0
1875.62 2
1875.72 5
1875.82 10
1875.92 15
1876.02 21
1876.12 27
1876.22 31
1876.32 35
1876.42 38
1876.52 40
1876.62 42
1876.72 43
1876.82 45
1876.92 46
1877.02 47
1877.12 48
1877.21 49
1877.31 49
1877.41 49
1877.51 47
1877.61 45
1877.71 43
1877.81 40
1877.91 36
1878.01 32
1878.11 28
1878.21 25
1878.31 23
1878.41 22
1878.51 22
1878.61 23
1878.71 26
1878.81 30
1878.90 35
1879.00 40
1879.10 44
1879.20 47
1879.30 49
1879.40 49
1879.50 46
1879.60 42
1879.70 36
1879.80 30
1879.90 24
1880.00 19
1880.10 15
1880.20 14
1880.30 15
1880.40 17
1880.50 21
1880.60 25
1880.70 28
1880.79 30
1880.89 31
1880.99 31
1881.09 29
1881.19 27
1881.29 25
1881.39 22
1881.49 19
1881.59 17
1881.69 16
1881.79 15
1881.89 16
1881.99 19
1882.09 22
1882.19 26
1882.29 30
1882.39 34
1882.49 39
1882.59 43
1882.69 46
1882.78 49
1882.88 51
1882.98 52
1883.08 52
1883.18 50
1883.28 47
1883.38 42
1883.48 38
1883.58 35
1883.68 33
1883.78 32
1883.88 33
1883.98 36
1884.08 39
1884.18 44
1884.28 51
1884.38 58
1884.48 66
1884.58 73
1884.68 80
1884.78 84
1884.88 86
1884.98 84
1885.08 79
1885.17 71
1885.27 63
1885.37 55
1885.47 48
1885.57 42
1885.67 37
1885.77 34
1885.87 33
1885.97 32
1886.07 34
1886.17 36
1886.27 40
1886.37 44
1886.47 48
1886.57 51
1886.67 54
1886.77 56
1886.87 57
1886.97 58
1887.07 58
1887.17 58
1887.27 59
1887.37 61
1887.47 64
1887.57 68
1887.67 72
1887.77 75
1887.87 77
1887.97 76
1888.06 73
1888.16 68
1888.26 61
1888.36 54
1888.46 47
1888.56 41
1888.66 38
1888.76 38
1888.86 41
1888.96 46
1889.06 54
1889.16 62
1889.26 69
1889.36 75
1889.46 78
1889.56 78
1889.66 76
1889.76 71
1889.86 64
1889.96 56
1890.06 47
1890.16 39
1890.26 33
1890.36 28
1890.46 26
1890.56 25
1890.66 26
1890.76 29
1890.86 31
1890.96 34
1891.06 37
1891.16 40
1891.26 43
1891.36 47
1891.46 52
1891.56 57
1891.66 62
1891.76 66
1891.85 68
1891.95 68
1892.05 64
1892.15 58
1892.25 50
1892.35 40
1892.45 32
1892.55 25
1892.65 20
1892.75 17
1892.85 16
1892.95 16
1893.05 17
1893.15 16
1893.25 15
1893.35 14
1893.45 13
1893.55 14
1893.65 16
1893.75 20
1893.85 26
1893.95 33
1894.05 40
1894.15 45
1894.25 49
1894.35 50
1894.45 49
1894.55 48
1894.65 46
1894.75 46
1894.85 46
1894.95 47
1895.05 49
1895.15 50
1895.25 51
1895.35 52
1895.45 52
1895.55 52
1895.65 52
1895.75 51
1895.85 50
1895.95 49
1896.05 47
1896.15 44
1896.25 42
1896.35 41
1896.45 41
1896.55 42
1896.65 44
1896.75 46
1896.85 48
1896.95 49
1897.05 48
1897.15 46
1897.25 44
1897.35 41
1897.45 39
1897.55 38
1897.65 38
1897.75 39
1897.85 41
1897.95 42
1898.05 44
1898.15 46
1898.25 48
1898.35 52
1898.45 55
1898.55 59
1898.65 62
1898.75 64
1898.85 65
1898.95 63
1899.05 61
1899.15 58
1899.25 55
1899.35 53
1899.45 53
1899.55 54
1899.65 57
1899.75 59
1899.85 60
1899.95 61
1900.05 60
1900.15 58
1900.25 56
1900.35 55
1900.45 54
1900.55 54
1900.65 56
1900.75 57
1900.85 60
1900.95 62
1901.05 64
1901.15 64
1901.25 64
1901.35 63
1901.45 61
1901.55 59
1901.65 57
1901.75 55
1901.85 54
1901.95 53
1902.05 53
1902.15 53
1902.25 52
1902.35 51
1902.45 50
1902.55 48
1902.65 46
1902.75 45
1902.85 43
1902.95 42
1903.05 40
1903.15 39
1903.25 40
1903.35 41
1903.45 44
1903.55 47
1903.65 52
1903.75 56
1903.85 60
1903.95 62
1904.05 63
1904.15 64
1904.25 65
1904.35 68
1904.45 72
1904.55 77
1904.65 83
1904.75 88
1904.85 92
1904.95 94
1905.05 94
1905.15 93
1905.25 91
1905.35 89
1905.45 87
1905.55 85
1905.65 83
1905.75 81
1905.85 78
1905.95 73
1906.05 68
1906.15 61
1906.25 55
1906.35 49
1906.45 45
1906.55 42
1906.65 42
1906.75 43
1906.85 44
1906.95 45
1907.05 46
1907.15 47
1907.25 49
1907.35 51
1907.45 53
1907.55 57
1907.65 61
1907.75 65
1907.85 68
1907.95 70
1908.06 72
1908.16 73
1908.26 75
1908.36 78
1908.46 81
1908.56 84
1908.66 86
1908.76 88
1908.86 89
1908.96 88
1909.06 88
1909.16 88
1909.26 88
1909.36 89
1909.46 91
1909.56 95
1909.66 98
1909.76 102
1909.86 104
1909.96 105
1910.06 103
1910.16 99
1910.26 93
1910.36 85
1910.46 77
1910.56 70
1910.66 66
1910.76 63
1910.86 63
1910.96 65
1911.06 68
1911.16 72
1911.26 76
1911.36 79
1911.46 82
1911.56 84
1911.66 85
1911.76 85
1911.87 84
1911.97 80
1912.07 76
1912.17 72
1912.27 68
1912.37 66
1912.47 66
1912.57 68
1912.67 72
1912.77 77
1912.87 83
1912.97 87
1913.07 89
1913.17 89
1913.27 87
1913.37 83
1913.47 79
1913.57 73
1913.67 67
1913.77 62
1913.87 56
1913.97 52
1914.07 49
1914.17 48
1914.27 48
1914.37 50
1914.47 52
1914.57 55
1914.68 58
1914.78 61
1914.88 64
1914.98 67
1915.08 70
1915.18 73
1915.28 76
1915.38 80
1915.48 83
1915.58 86
1915.68 90
1915.78 94
1915.88 99
1915.98 104
1916.08 108
1916.18 113
1916.28 115
1916.38 114
1916.48 110
1916.58 103
1916.68 94
1916.78 84
1916.88 75
1916.98 68
1917.09 65
1917.19 64
1917.29 67
1917.39 70
1917.49 74
1917.59 75
1917.69 75
1917.79 74
1917.89 72
1917.99 70
1918.09 70
1918.19 72
1918.29 74
1918.39 76
1918.49 76
1918.59 75
1918.69 72
1918.79 67
1918.89 61
1918.99 55
1919.09 49
1919.20 45
1919.30 41
1919.40 38
1919.50 36
1919.60 35
1919.70 36
1919.80 38
1919.90 41
1920.00 45
1920.10 48
1920.20 51
1920.30 54
1920.40 56
1920.50 57
1920.60 59
1920.70 61
1920.80 62
1920.90 64
1921.00 65
1921.11 65
1921.21 65
1921.31 65
1921.41 66
1921.51 68
1921.61 69
1921.71 71
1921.81 72
1921.91 73
1922.01 74
1922.11 75
1922.21 78
1922.31 83
1922.41 88
1922.51 95
1922.61 100
1922.71 104
1922.82 106
1922.92 106
1923.02 106
1923.12 105
1923.22 105
1923.32 106
1923.42 108
1923.52 108
1923.62 107
1923.72 103
1923.82 97
1923.92 88
1924.02 79
1924.12 72
1924.22 66
1924.32 63
1924.43 64
1924.53 67
1924.63 71
1924.73 74
1924.83 77
1924.93 78
1925.03 78
1925.13 77
1925.23 76
1925.33 76
1925.43 77
1925.53 80
1925.63 83
1925.73 86
1925.83 88
1925.94 89
1926.04 89
1926.14 88
1926.24 86
1926.34 85
1926.44 84
1926.54 83
1926.64 82
1926.74 80
1926.84 77
1926.94 73
1927.04 69
1927.14 64
1927.24 60
1927.34 58
1927.45 58
1927.55 60
1927.65 65
1927.75 71
1927.85 79
1927.95 87
1928.05 94
1928.15 99
1928.25 103
1928.35 104
1928.45 102
1928.55 98
1928.65 91
1928.76 83
1928.86 73
1928.96 63
1929.06 53
1929.16 46
1929.26 41
1929.36 40
1929.46 43
1929.56 47
1929.66 53
1929.76 59
1929.86 64
1929.96 66
1930.07 68
1930.17 69
1930.27 70
1930.37 73
1930.47 78
1930.57 85
1930.67 94
1930.77 103
1930.87 112
1930.97 120
1931.07 127
1931.17 132
1931.27 134
1931.38 133
1931.48 129
1931.58 122
1931.68 114
1931.78 104
1931.88 93
1931.98 84
1932.08 75
1932.18 68
1932.28 62
1932.38 57
1932.49 52
1932.59 48
1932.69 43
1932.79 38
1932.89 32
1932.99 27
1933.09 22
1933.19 17
1933.29 13
1933.39 10
1933.49 8
1933.59 7
1933.70 6
1933.80 5
1933.90 3
1934.00 1
1934.10 0
1934.20 0
1934.30 0
1934.40 0
1934.50 0
1934.60 0
1934.70 0
1934.81 3
1934.91 10
1935.01 18
1935.11 25
1935.21 31
1935.31 37
1935.41 42
1935.51 48
1935.61 53
1935.71 59
1935.81 65
1935.92 70
1936.02 73
1936.12 74
1936.22 74
1936.32 71
1936.42 68
1936.52 63
1936.62 58
1936.72 54
1936.82 49
1936.93 44
1937.03 41
1937.13 39
1937.23 39
1937.33 42
1937.43 48
1937.53 55
1937.63 64
1937.73 72
1937.83 78
1937.94 82
1938.04 83
1938.14 81
1938.24 77
1938.34 72
1938.44 67
1938.54 62
1938.64 58
1938.74 55
1938.84 54
1938.95 54
1939.05 55
1939.15 58
1939.25 62
1939.35 66
1939.45 70
1939.55 73
1939.65 75
1939.75 75
1939.85 73
1939.96 69
1940.06 66
1940.16 63
1940.26 62
1940.36 63
1940.46 66
1940.56 71
1940.66 77
1940.76 83
1940.87 89
1940.97 92
1941.07 93
1941.17 91
1941.27 87
1941.37 81
1941.47 75
1941.57 71
1941.67 68
1941.77 69
1941.88 71
1941.98 76
1942.08 82
1942.18 88
1942.28 94
1942.38 100
1942.48 106
1942.58 111
1942.68 116
1942.79 119
1942.89 122
1942.99 122
1943.09 120
1943.19 118
1943.29 115
1943.39 112
1943.49 111
1943.60 110
1943.70 112
1943.80 115
1943.90 119
1944.00 124
1944.10 131
1944.20 138
1944.30 144
1944.40 148
1944.51 148
1944.61 145
1944.71 138
1944.81 128
1944.91 117
1945.01 107
1945.11 100
1945.21 96
1945.31 97
1945.42 100
1945.52 105
1945.62 111
1945.72 115
1945.82 118
1945.92 120
1946.02 120
1946.12 121
1946.23 121
1946.33 121
1946.43 121
1946.53 121
1946.63 120
1946.73 118
1946.83 114
1946.93 110
1947.04 105
1947.14 100
1947.24 95
1947.34 89
1947.44 84
1947.54 80
1947.64 76
1947.74 74
1947.85 74
1947.95 76
1948.05 80
1948.15 85
1948.25 90
1948.35 94
1948.45 97
1948.55 97
1948.66 93
1948.76 87
1948.86 79
1948.96 71
1949.06 63
1949.16 56
1949.26 50
1949.36 45
1949.47 40
1949.57 36
1949.67 31
1949.77 26
1949.87 21
1949.97 16
1950.07 11
1950.17 9
1950.28 7
1950.38 8
1950.48 9
1950.58 12
1950.68 16
1950.78 21
1950.88 26
1950.99 32
1951.09 39
1951.19 45
1951.29 52
1951.39 58
1951.49 63
1951.59 67
1951.70 68
1951.80 66
1951.90 63
1952.00 57
1952.10 51
1952.20 45
1952.30 39
1952.40 35
1952.51 33
1952.61 32
1952.71 33
1952.81 37
1952.91 42
1953.01 48
1953.11 55
1953.22 61
1953.32 67
1953.42 70
1953.52 71
1953.62 70
1953.72 67
1953.82 63
1953.93 60
1954.03 57
1954.13 56
1954.23 56
1954.33 56
1954.43 57
1954.53 57
1954.64 56
1954.74 54
1954.84 51
1954.94 47
1955.04 44
1955.14 40
1955.24 39
1955.35 39
1955.45 41
1955.55 44
1955.65 48
1955.75 50
1955.85 52
1955.95 51
1956.06 48
1956.16 45
1956.26 41
1956.36 37
1956.46 34
1956.56 31
1956.66 30
1956.77 28
1956.87 28
1956.97 28
1957.07 29
1957.17 31
1957.27 34
1957.38 38
1957.48 42
1957.58 45
1957.68 46
1957.78 46
1957.88 45
1957.98 42
1958.09 39
1958.19 36
1958.29 32
1958.39 28
1958.49 25
1958.59 21
1958.69 19
1958.80 18
1958.90 19
1959.00 21
1959.10 23
1959.20 26
1959.30 28
1959.41 29
1959.51 29
1959.61 29
1959.71 28
1959.81 28
1959.91 29
1960.01 31
1960.12 33
1960.22 35
1960.32 38
1960.42 42
1960.52 46
1960.62 51
1960.73 56
1960.83 63
1960.93 68
1961.03 72
1961.13 74
1961.23 74
1961.34 71
1961.44 65
1961.54 58
1961.64 51
1961.74 43
1961.84 36
1961.95 31
1962.05 28
1962.15 27
1962.25 29
1962.35 33
1962.45 40
1962.56 47
1962.66 54
1962.76 59
1962.86 61
1962.96 61
1963.06 58
1963.16 54
1963.27 49
1963.37 46
1963.47 44
1963.57 44
1963.67 45
1963.77 47
1963.88 49
1963.98 50
1964.08 51
1964.18 51
1964.28 52
1964.38 52
1964.49 52
1964.59 52
1964.69 52
1964.79 50
1964.89 49
1965.00 47
1965.10 46
1965.20 45
1965.30 46
1965.40 48
1965.50 50
1965.61 51
1965.71 50
1965.81 48
1965.91 43
1966.01 37
1966.11 30
1966.22 23
1966.32 17
1966.42 13
1966.52 9
1966.62 6
1966.72 5
1966.83 6
1966.93 8
1967.03 12
1967.13 18
1967.23 25
1967.33 32
1967.44 39
1967.54 45
1967.64 50
1967.74 55
1967.84 60
1967.95 64
1968.05 67
1968.15 70
1968.25 72
1968.35 72
1968.45 70
1968.56 66
1968.66 61
1968.76 55
1968.86 50
1968.96 46
1969.07 43
1969.17 42
1969.27 42
1969.37 41
1969.47 40
1969.57 36
1969.68 32
1969.78 27
1969.88 21
1969.98 16
1970.08 13
1970.19 11
1970.29 12
1970.39 15
1970.49 19
1970.59 25
1970.69 32
1970.80 39
1970.90 47
1971.00 54
1971.10 61
1971.20 66
1971.31 70
1971.41 70
1971.51 69
1971.61 65
1971.71 60
1971.81 55
1971.92 52
1972.02 51
1972.12 53
1972.22 57
1972.32 64
1972.43 71
1972.53 79
1972.63 84
1972.73 88
1972.83 89
1972.94 89
1973.04 87
1973.14 84
1973.24 81
1973.34 78
1973.45 76
1973.55 74
1973.65 73
1973.75 72
1973.85 71
1973.95 70
1974.06 69
1974.16 67
1974.26 66
1974.36 63
1974.46 61
1974.57 58
1974.67 56
1974.77 54
1974.87 53
1974.97 54
1975.08 56
1975.18 59
1975.28 63
1975.38 67
1975.48 71
1975.59 75
1975.69 78
1975.79 81
1975.89 82
1975.99 84
1976.10 84
1976.20 84
1976.30 83
1976.40 83
1976.50 82
1976.61 81
1976.71 79
1976.81 75
1976.91 69
1977.01 62
1977.12 53
1977.22 43
1977.32 34
1977.42 27
1977.52 22
1977.63 20
1977.73 21
1977.83 24
1977.93 29
1978.03 34
1978.14 39
1978.24 43
1978.34 45
1978.44 44
1978.54 41
1978.65 35
1978.75 29
1978.85 21
1978.95 15
1979.05 11
1979.16 9
1979.26 10
1979.36 13
1979.46 17
1979.57 23
1979.67 28
1979.77 33
1979.87 37
1979.97 39
1980.08 40
1980.18 40
1980.28 38
1980.38 34
1980.48 30
1980.59 26
1980.69 22
1980.79 19
1980.89 17
1980.99 17
1981.10 18
1981.20 22
1981.30 26
1981.40 30
1981.51 35
1981.61 40
1981.71 43
1981.81 45
1981.91 44
1982.02 42
1982.12 39
1982.22 34
1982.32 29
1982.42 24
1982.53 20
1982.63 17
1982.73 15
1982.83 15
1982.94 16
1983.04 18
1983.14 19
1983.24 20
1983.34 21
1983.45 21
1983.55 19
1983.65 17
1983.75 14
1983.85 11
1983.96 7
1984.06 4
1984.16 2
1984.26 1
1984.37 1
1984.47 1
1984.57 2
1984.67 3
1984.77 3
1984.88 2
1984.98 2
1985.08 1
1985.18 1
1985.29 1
1985.39 2
1985.49 3
1985.59 4
1985.69 4
1985.80 3
1985.90 1
1986.00 0
1986.10 0
1986.21 0
1986.31 0
1986.41 0
1986.51 2
1986.61 10
1986.72 20
1986.82 32
1986.92 42
1987.02 52
1987.13 58
1987.23 60
1987.33 60
1987.43 56
1987.54 51
1987.64 46
1987.74 41
1987.84 38
1987.94 37
1988.05 36
1988.15 37
1988.25 38
1988.35 39
1988.46 41
1988.56 42
1988.66 43
1988.76 43
1988.87 43
1988.97 42
1989.07 41
1989.17 39
1989.27 36
1989.38 33
1989.48 30
1989.58 27
1989.68 24
1989.79 21
1989.89 19
1989.99 16
1990.09 13
1990.20 10
1990.30 7
1990.40 4
1990.50 2
1990.60 0
1990.71 0
1990.81 1
1990.91 4
1991.01 8
1991.12 15
1991.22 22
1991.32 29
1991.42 36
1991.53 41
1991.63 45
1991.73 48
1991.83 49
1991.94 48
1992.04 47
1992.14 46
1992.24 45
1992.35 44
1992.45 44
1992.55 45
1992.65 45
1992.76 45
1992.86 44
1992.96 43
1993.06 41
1993.16 39
1993.27 38
1993.37 37
1993.47 36
1993.57 34
1993.68 32
1993.78 28
1993.88 22
1993.98 15
1994.09 8
1994.19 0
1994.29 0
1994.39 0
1994.50 0
1994.60 0
1994.70 0
1994.80 0
1994.91 0
1995.01 6
1995.11 13
1995.21 20
1995.32 27
1995.42 34
1995.52 40
1995.62 45
1995.73 47
1995.83 48
1995.93 46
1996.03 44
1996.14 41
1996.24 39
1996.34 38
1996.44 39
1996.55 41
1996.65 44
1996.75 48
1996.85 52
1996.96 54
1997.06 55
1997.16 56
1997.26 56
1997.37 57
1997.47 58
1997.57 61
1997.67 65
1997.78 69
1997.88 73
1997.98 76
1998.08 77
1998.19 77
1998.29 74
1998.39 70
1998.49 64
1998.60 57
1998.70 51
1998.80 45
1998.90 39
1999.01 34
1999.11 29
1999.21 25
1999.32 22
1999.42 20
1999.52 19
1999.62 19
1999.73 21
1999.83 25
1999.93 31
2000.03 37
2000.14 43
2000.24 48
2000.34 52
2000.44 54
2000.55 53
2000.65 51
2000.75 48
2000.85 44
2000.96 40
2001.06 37
2001.16 35
2001.26 35
2001.37 36
2001.47 38
2001.57 41
2001.68 45
2001.78 50
2001.88 54
2001.98 58
2002.09 61
2002.19 62
2002.29 63
2002.39 61
2002.50 58
2002.60 53
2002.70 47
2002.80 41
2002.91 35
2003.01 30
2003.11 26
2003.22 25
2003.32 26
2003.42 29
2003.52 33
2003.63 36
2003.73 39
2003.83 41
2003.93 42
2004.04 41
2004.14 40
2004.24 38
2004.34 38
2004.45 38
2004.55 39
2004.65 41
2004.76 43
2004.86 45
2004.96 47
2005.06 47
2005.17 47
2005.27 46
2005.37 46
2005.47 45
2005.58 43
2005.68 42
2005.78 40
2005.89 38
2005.99 37
2006.09 37
2006.19 40
2006.30 45
2006.40 52
2006.50 61
2006.61 68
2006.71 73
2006.81 74
2006.91 72
2007.02 66
2007.12 58
2007.22 49
2007.32 41
2007.43 35
2007.53 30
2007.63 28
2007.74 28
2007.84 29
2007.94 32
2008.04 36
2008.15 41
2008.25 46
2008.35 52
2008.46 57
2008.56 61
2008.66 63
2008.76 64
2008.87 64
2008.97 63
2009.07 61
2009.18 58
2009.28 55
2009.38 51
2009.48 46
2009.59 41
2009.69 35
2009.79 29
2009.90 24
2010.00 19
2010.10 14
2010.20 11
2010.31 8
2010.41 5
2010.51 4
2010.62 3
2010.72 3
2010.82 4
2010.92 6
2011.03 8
2011.13 11
2011.23 14
2011.34 19
2011.44 23
2011.54 29
2011.64 35
2011.75 41
2011.85 47
2011.95 52
2012.06 56
2012.16 59
2012.26 61
2012.36 61
2012.47 59
2012.57 56
2012.67 52
2012.78 47
2012.88 43
2012.98 38
2013.09 34
2013.19 32
2013.29 30
2013.39 30
2013.50 31
2013.60 33
2013.70 35
2013.81 36
2013.91 35
2014.01 33
2014.11 30
2014.22 26
2014.32 22
2014.42 19
2014.53 19
2014.63 20
2014.73 23
2014.84 27
2014.94 32
2015.04 37
2015.14 41
2015.25 45
2015.35 49
2015.45 52
2015.56 55
2015.66 59
2015.76 62
2015.87 67
2015.97 72
2016.07 76
2016.17 80
2016.28 83
2016.38 85
2016.48 85
2016.59 83
2016.69 81
2016.79 78
2016.90 75
2017.00 73
2017.10 72
2017.20 72
2017.31 72
2017.41 72
2017.51 72
2017.62 71
2017.72 70
2017.82 68
2017.93 66
2018.03 64
2018.13 63
2018.24 61
2018.34 60
2018.44 59
2018.54 58
2018.65 57
2018.75 56
2018.85 54
2018.96 51
2019.06 47
2019.16 43
2019.27 39
2019.37 34
2019.47 31
2019.58 28
2019.68 26
2019.78 23
2019.88 20
2019.99 17
2020.09 15
2020.19 13
2020.30 12
2020.40 14
2020.50 17
2020.61 20
2020.71 24
2020.81 27
2020.92 29
2021.02 28
2021.12 27
2021.23 26
2021.33 25
2021.43 25
2021.53 27
2021.64 30
2021.74 32
2021.84 33
2021.95 32
2022.05 29
2022.15 25
2022.26 20
2022.36 16
2022.46 13
2022.57 12
2022.67 13
2022.77 15
2022.88 19
2022.98 23
2023.08 27
2023.19 31
2023.29 35
2023.39 37
2023.50 39
2023.60 39
2023.70 38
2023.80 36
2023.91 34
2024.01 31
2024.11 30
2024.22 28
2024.32 27
2024.42 27
2024.53 25
2024.63 23
2024.73 21
2024.84 19
2024.94 18
2025.04 19
2025.15 23
2025.25 29
2025.35 36
2025.46 43
2025.56 49
2025.66 54
2025.77 56
2025.87 59
2025.97 62
2026.08 66
2026.18 73
2026.28 81
2026.39 89
2026.49 96
2026.59 100
2026.70 100
2026.80 96
2026.90 89
2027.01 80
2027.11 70
2027.21 60
2027.32 51
2027.42 43
2027.52 37
2027.63 33
2027.73 31
2027.83 30
2027.94 31
2028.04 33
2028.14 36
2028.25 39
2028.35 41
2028.45 41
2028.56 41
2028.66 39
2028.76 36
2028.87 33
2028.97 30
2029.07 29
2029.18 28
2029.28 27
2029.38 27
2029.49 27
2029.59 26
2029.69 24
2029.80 22
2029.90 19
2030.00 18
2030.11 19
2030.21 23
2030.31 30
2030.42 39
2030.52 50
2030.62 60
2030.73 68
2030.83 73
2030.93 74
2031.04 73
2031.14 71
2031.24 69
2031.35 67
2031.45 68
2031.55 69
2031.66 72
2031.76 75
2031.86 78
2031.97 79
2032.07 80
2032.17 79
2032.28 78
2032.38 75
2032.48 71
2032.59 66
2032.69 59
2032.79 50
2032.90 39
2033.00 28
2033.10 17
2033.21 8
2033.31 2
2033.41 0
2033.52 0
2033.62 0
2033.73 0
2033.83 0
2033.93 0
2034.04 0
2034.14 0
2034.24 0
2034.35 0
2034.45 0
2034.55 6
2034.66 17
2034.76 29
2034.86 43
2034.97 56
2035.07 67
2035.17 77
2035.28 85
2035.38 90
2035.48 93
2035.59 93
2035.69 91
2035.80 87
2035.90 82
2036.00 77
2036.11 71
2036.21 64
2036.31 57
2036.42 49
2036.52 41
2036.62 34
2036.73 29
2036.83 26
2036.93 27
2037.04 31
2037.14 38
2037.24 46
2037.35 53
2037.45 60
2037.56 64
2037.66 65
2037.76 65
2037.87 64
2037.97 63
2038.07 62
2038.18 63
2038.28 66
2038.38 71
2038.49 77
2038.59 84
2038.69 90
2038.80 95
2038.90 98
2039.01 97
2039.11 94
2039.21 87
2039.32 80
2039.42 72
2039.52 64
2039.63 57
2039.73 51
2039.83 46
2039.94 42
2040.04 39
2040.15 37
2040.25 35
2040.35 34
2040.46 34
2040.56 34
2040.66 35
2040.77 37
2040.87 39
2040.97 41
2041.08 44
2041.18 46
2041.29 49
2041.39 51
2041.49 54
2041.60 58
2041.70 63
2041.80 69
2041.91 75
2042.01 79
2042.11 82
2042.22 82
2042.32 80
2042.43 77
2042.53 73
2042.63 70
2042.74 66
2042.84 63
2042.94 61
2043.05 58
2043.15 56
2043.26 54
2043.36 52
2043.46 51
2043.57 51
2043.67 51
2043.77 52
2043.88 53
2043.98 52
2044.09 49
2044.19 44
2044.29 38
2044.40 31
2044.50 26
2044.60 21
2044.71 18
2044.81 16
2044.91 14
2045.02 11
2045.12 8
2045.23 5
2045.33 2
2045.43 1
2045.54 3
2045.64 7
2045.75 13
2045.85 22
2045.95 30
2046.06 38
2046.16 44
2046.26 48
2046.37 50
2046.47 50
2046.58 49
2046.68 49
2046.78 49
2046.89 51
2046.99 54
2047.09 58
2047.20 63
2047.30 68
2047.41 73
2047.51 77
2047.61 80
2047.72 82
2047.82 84
2047.92 86
2048.03 88
2048.13 89
2048.24 89
2048.34 89
2048.44 87
2048.55 84
2048.65 80
2048.76 75
2048.86 70
2048.96 64
2049.07 58
2049.17 53
2049.27 48
2049.38 43
2049.48 39
2049.59 34
2049.69 29
2049.79 24
2049.90 18
2050.00 13
2050.11 7
2050.21 2
2050.31 0
2050.42 0
2050.52 0
2050.63 0
2050.73 0
2050.83 0
2050.94 0
2051.04 0
2051.14 0
2051.25 2
2051.35 5
2051.46 10
2051.56 14
2051.66 17
2051.77 19
2051.87 19
2051.98 18
2052.08 15
2052.18 13
2052.29 12
2052.39 12
2052.50 14
2052.60 17
2052.70 22
2052.81 27
2052.91 33
2053.02 38
2053.12 43
2053.22 49
2053.33 53
2053.43 58
2053.54 62
2053.64 65
2053.74 67
2053.85 67
2053.95 66
2054.06 65
2054.16 63
2054.26 61
2054.37 58
2054.47 55
2054.57 51
2054.68 45
2054.78 38
2054.89 31
2054.99 25
2055.09 22
2055.20 22
2055.30 25
2055.41 30
2055.51 36
2055.62 41
2055.72 44
2055.82 45
2055.93 45
2056.03 43
2056.14 41
2056.24 41
2056.34 41
2056.45 43
2056.55 45
2056.66 47
2056.76 48
2056.86 49
2056.97 50
2057.07 50
2057.18 51
2057.28 52
2057.38 54
2057.49 54
2057.59 54
2057.70 54
2057.80 52
2057.90 50
2058.01 47
2058.11 43
2058.22 38
2058.32 33
2058.42 26
2058.53 20
2058.63 14
2058.74 9
2058.84 7
2058.95 6
2059.05 6
2059.15 7
2059.26 7
2059.36 7
2059.47 7
2059.57 6
2059.67 5
2059.78 6
2059.88 7
2059.99 10
2060.09 14
2060.19 18
2060.30 21
2060.40 23
2060.51 24
2060.61 23
2060.72 21
2060.82 19
2060.92 17
2061.03 16
2061.13 17
2061.24 20
2061.34 24
2061.44 31
2061.55 39
2061.65 47
2061.76 55
2061.86 63
2061.97 69
2062.07 73
2062.17 75
2062.28 75
2062.38 74
2062.49 72
2062.59 69
2062.69 66
2062.80 64
2062.90 62
2063.01 62
2063.11 63
2063.22 64
2063.32 65
2063.42 66
2063.53 66
2063.63 65
2063.74 64
2063.84 63
2063.95 61
2064.05 61
2064.15 60
2064.26 61
2064.36 61
2064.47 62
2064.57 63
2064.67 64
2064.78 65
2064.88 66
2064.99 67
2065.09 67
2065.20 66
2065.30 64
2065.40 59
2065.51 53
2065.61 46
2065.72 39
2065.82 32
2065.93 26
2066.03 22
2066.13 20
2066.24 20
2066.34 22
2066.45 25
2066.55 30
2066.66 36
2066.76 43
2066.86 51
2066.97 60
2067.07 68
2067.18 75
2067.28 81
2067.39 84
2067.49 86
2067.59 86
2067.70 84
2067.80 82
2067.91 80
2068.01 78
2068.12 76
2068.22 75
2068.33 73
2068.43 70
2068.53 67
2068.64 61
2068.74 54
2068.85 47
2068.95 39
2069.06 32
2069.16 26
2069.26 21
2069.37 17
2069.47 15
2069.58 14
2069.68 13
2069.79 12
2069.89 12
2069.99 10
2070.10 8
2070.20 6
2070.31 2
2070.41 0
2070.52 0
2070.62 0
2070.73 0
2070.83 0
2070.93 0
2071.04 0
2071.14 3
2071.25 6
2071.35 8
2071.46 10
2071.56 11
2071.67 13
2071.77 15
2071.87 18
2071.98 21
2072.08 25
2072.19 29
2072.29 34
2072.40 40
2072.50 46
2072.61 53
2072.71 59
2072.81 65
2072.92 69
2073.02 70
2073.13 70
2073.23 67
2073.34 63
2073.44 58
2073.55 54
2073.65 51
2073.75 48
2073.86 47
2073.96 46
2074.07 45
2074.17 44
2074.28 42
2074.38 40
2074.49 36
2074.59 32
2074.69 27
2074.80 21
2074.90 17
2075.01 13
2075.11 12
2075.22 13
2075.32 17
2075.43 22
2075.53 29
2075.64 35
2075.74 40
2075.84 43
2075.95 44
2076.05 43
2076.16 42
2076.26 40
2076.37 39
2076.47 38
2076.58 37
2076.68 37
2076.79 37
2076.89 37
2076.99 37
2077.10 37
2077.20 36
2077.31 36
2077.41 35
2077.52 34
2077.62 32
2077.73 31
2077.83 30
2077.94 29
2078.04 29
2078.14 30
2078.25 31
2078.35 32
2078.46 34
2078.56 34
2078.67 34
2078.77 32
2078.88 29
2078.98 26
2079.09 23
2079.19 22
2079.30 24
2079.40 28
2079.50 34
2079.61 41
2079.71 48
2079.82 55
2079.92 60
2080.03 64
2080.13 66
2080.24 67
2080.34 68
2080.45 68
2080.55 66
2080.66 62
2080.76 56
2080.87 48
2080.97 38
2081.07 28
2081.18 18
2081.28 11
2081.39 6
2081.49 5
2081.60 6
2081.70 9
2081.81 11
2081.91 13
2082.02 14
2082.12 14
2082.23 14
2082.33 15
2082.44 18
2082.54 23
2082.64 29
2082.75 36
2082.85 43
2082.96 49
2083.06 54
2083.17 57
2083.27 58
2083.38 59
2083.48 58
2083.59 56
2083.69 53
2083.80 50
2083.90 46
2084.01 43
2084.11 41
2084.22 39
2084.32 37
2084.43 35
2084.53 33
2084.63 31
2084.74 28
2084.84 24
2084.95 20
2085.05 17
2085.16 13
2085.26 10
2085.37 7
2085.47 3
2085.58 0
2085.68 0
2085.79 0
2085.89 0
2086.00 0
2086.10 0
2086.21 0
2086.31 0
2086.42 0
2086.52 3
2086.63 7
2086.73 9
2086.83 11
2086.94 12
2087.04 14
2087.15 17
2087.25 22
2087.36 29
2087.46 37
2087.57 47
2087.67 58
2087.78 68
2087.88 76
2087.99 81
2088.09 84
2088.20 84
2088.30 81
2088.41 78
2088.51 76
2088.62 74
2088.72 73
2088.83 74
2088.93 75
2089.04 76
2089.14 77
2089.25 77
2089.35 76
2089.46 73
2089.56 70
2089.67 65
2089.77 60
2089.88 55
2089.98 50
2090.09 46
2090.19 43
2090.29 43
2090.40 44
2090.50 46
2090.61 50
2090.71 54
2090.82 57
2090.92 60
2091.03 63
2091.13 64
2091.24 66
2091.34 67
2091.45 69
2091.55 72
2091.66 75
2091.76 78
2091.87 82
2091.97 85
2092.08 88
2092.18 89
2092.29 90
2092.39 89
2092.50 88
2092.60 85
2092.71 82
2092.81 79
2092.92 76
2093.02 72
2093.13 67
2093.23 62
2093.34 58
2093.44 55
2093.55 53
2093.65 54
2093.76 57
2093.86 63
2093.97 71
2094.07 79
2094.18 87
2094.28 93
2094.39 97
2094.49 98
2094.60 96
2094.70 92
2094.81 86
2094.91 78
2095.02 72
2095.12 65
2095.23 60
2095.33 55
2095.44 50
2095.54 44
2095.65 38
2095.75 31
2095.86 23
2095.96 15
2096.07 8
2096.17 2
2096.28 0
2096.38 0
2096.49 0
2096.59 0
2096.70 0
2096.80 0
2096.91 5
2097.01 12
2097.12 20
2097.22 28
2097.33 34
2097.43 39
2097.54 41
2097.64 41
2097.75 40
2097.85 37
2097.96 34
2098.06 32
2098.17 31
2098.27 31
2098.38 33
2098.48 37
2098.59 41
2098.69 45
2098.80 48
2098.91 50
2099.01 52
2099.12 52
2099.22 52
2099.33 52
2099.43 52
2099.54 53
2099.64 54
2099.75 55
2099.85 56
2099.96 57
2100.06 58
2100.17 60
2100.27 64
2100.38 68
2100.48 74
2100.59 80
2100.69 84
2100.80 86
2100.90 85
2101.01 81
2101.11 75
2101.22 70
2101.32 66
2101.43 65
2101.53 67
2101.64 71
2101.74 75
2101.85 79
2101.95 80
2102.06 79
2102.16 75
2102.27 69
2102.38 63
2102.48 58
2102.59 54
2102.69 51
2102.80 50
2102.90 48
2103.01 46
2103.11 44
2103.22 41
2103.32 37
2103.43 33
2103.53 28
2103.64 24
2103.74 20
2103.85 17
2103.95 14
2104.06 13
2104.16 12
2104.27 13
2104.37 16
2104.48 18
2104.59 21
2104.69 22
2104.80 22
2104.90 19
2105.01 14
2105.11 7
2105.22 1
2105.32 0
2105.43 0
2105.53 0
2105.64 0
2105.74 0
2105.85 0
2105.95 0
2106.06 0
2106.16 0
2106.27 1
2106.37 7
2106.48 16
2106.59 26
2106.69 36
2106.80 46
2106.90 52
2107.01 57
2107.11 60
2107.22 61
2107.32 62
2107.43 64
2107.53 65
2107.64 67
2107.74 67
2107.85 66
2107.95 63
2108.06 59
2108.17 54
2108.27 50
2108.38 45
2108.48 42
2108.59 38
2108.69 35
2108.80 32
2108.90 29
2109.01 26
2109.11 24
2109.22 23
2109.32 23
2109.43 24
2109.53 26
2109.64 28
2109.75 30
2109.85 32
2109.96 34
2110.06 36
2110.17 38
2110.27 42
2110.38 46
2110.48 51
2110.59 55
2110.69 58
2110.80 60
2110.90 61
2111.01 59
2111.12 57
2111.22 53
2111.33 50
2111.43 47
2111.54 44
2111.64 43
2111.75 42
2111.85 41
2111.96 40
2112.06 39
2112.17 36
2112.28 33
2112.38 30
2112.49 26
2112.59 22
2112.70 19
2112.80 17
2112.91 16
2113.01 16
2113.12 17
2113.22 18
2113.33 18
2113.44 19
2113.54 18
2113.65 17
2113.75 15
2113.86 14
2113.96 12
2114.07 12
2114.17 12
2114.28 14
2114.38 16
2114.49 19
2114.60 21
2114.70 21
2114.81 21
2114.91 21
2115.02 20
2115.12 20
2115.23 21
2115.33 23
2115.44 25
2115.55 28
2115.65 31
2115.76 32
2115.86 33
2115.97 32
2116.07 32
2116.18 32
2116.28 32
2116.39 33
2116.50 34
2116.60 35
2116.71 36
2116.81 38
2116.92 40
2117.02 43
2117.13 48
2117.23 54
2117.34 61
2117.45 68
2117.55 75
2117.66 80
2117.76 82
2117.87 82
2117.97 79
2118.08 74
2118.18 68
2118.29 60
2118.40 51
2118.50 42
2118.61 32
2118.71 21
2118.82 11
2118.92 2
2119.03 0
2119.14 0
2119.24 0
2119.35 0
2119.45 5
2119.56 12
2119.66 18
2119.77 21
2119.87 22
2119.98 22
2120.09 21
2120.19 20
2120.30 21
2120.40 22
2120.51 24
2120.61 26
2120.72 28
2120.83 29
2120.93 30
2121.04 30
2121.14 29
2121.25 28
2121.35 26
2121.46 24
2121.56 22
2121.67 20
2121.78 19
2121.88 18
2121.99 19
2122.09 20
2122.20 21
2122.30 24
2122.41 26
2122.52 30
2122.62 34
2122.73 39
2122.83 43
2122.94 47
2123.04 50
2123.15 50
2123.26 49
2123.36 46
2123.47 43
2123.57 39
2123.68 37
2123.78 35
2123.89 34
2124.00 35
2124.10 37
2124.21 39
2124.31 43
2124.42 47
2124.52 52
2124.63 55
2124.74 58
2124.84 59
2124.95 59
2125.05 57
2125.16 54
2125.27 51
2125.37 46
2125.48 41
2125.58 35
2125.69 28
2125.79 21
2125.90 15
2126.01 9
2126.11 4
2126.22 1
2126.32 0
2126.43 0
2126.53 1
2126.64 4
2126.75 8
2126.85 11
2126.96 14
2127.06 15
2127.17 15
2127.28 14
2127.38 12
2127.49 9
2127.59 7
2127.70 5
2127.80 3
2127.91 2
2128.02 1
2128.12 0
2128.23 0
2128.33 0
2128.44 0
2128.55 0
2128.65 0
2128.76 0
2128.86 0
2128.97 0
2129.07 0
2129.18 0
2129.29 1
2129.39 4
2129.50 6
2129.60 9
2129.71 11
2129.82 12
2129.92 13
2130.03 14
2130.13 14
2130.24 15
2130.35 17
2130.45 21
2130.56 25
2130.66 30
2130.77 35
2130.87 40
2130.98 43
2131.09 45
2131.19 46
2131.30 46
2131.40 45
2131.51 44
2131.62 44
2131.72 43
2131.83 42
2131.93 41
2132.04 40
2132.15 39
2132.25 38
2132.36 38
2132.46 38
2132.57 39
2132.68 39
2132.78 40
2132.89 41
2132.99 41
2133.10 41
2133.21 41
2133.31 40
2133.42 38
2133.52 37
2133.63 37
2133.74 39
2133.84 42
2133.95 46
2134.05 52
2134.16 59
2134.27 65
2134.37 71
2134.48 75
2134.58 78
2134.69 80
2134.80 79
2134.90 77
2135.01 73
2135.11 67
2135.22 60
2135.33 53
2135.43 47
2135.54 42
2135.64 39
2135.75 38
2135.86 39
2135.96 41
2136.07 44
2136.17 47
2136.28 51
2136.39 54
2136.49 56
2136.60 59
2136.70 60
2136.81 60
2136.92 59
2137.02 55
2137.13 50
2137.23 43
2137.34 37
2137.45 32
2137.55 30
2137.66 32
2137.76 38
2137.87 45
2137.98 53
2138.08 59
2138.19 60
2138.29 57
2138.40 51
2138.51 41
2138.61 31
2138.72 23
2138.83 17
2138.93 13
2139.04 11
2139.14 10
2139.25 8
2139.36 6
2139.46 3
2139.57 0
2139.67 0
2139.78 0
2139.89 0
2139.99 0
2140.10 0
2140.20 4
2140.31 8
2140.42 12
2140.52 15
2140.63 19
2140.74 22
2140.84 25
2140.95 27
2141.05 27
2141.16 26
2141.27 23
2141.37 20
2141.48 16
2141.58 14
2141.69 12
2141.80 13
2141.90 16
2142.01 21
2142.12 27
2142.22 34
2142.33 41
2142.43 47
2142.54 50
2142.65 51
2142.75 49
2142.86 46
2142.97 42
2143.07 39
2143.18 36
2143.28 35
2143.39 36
2143.50 38
2143.60 41
2143.71 43
2143.82 46
2143.92 49
2144.03 51
2144.13 54
2144.24 56
2144.35 58
2144.45 59
2144.56 60
2144.67 60
2144.77 59
2144.88 59
2144.98 59
2145.09 59
2145.20 61
2145.30 63
2145.41 65
2145.52 67
2145.62 69
2145.73 70
2145.83 71
2145.94 71
2146.05 70
2146.15 70
2146.26 68
2146.37 66
2146.47 64
2146.58 62
2146.68 60
2146.79 58
2146.90 56
2147.00 55
2147.11 54
2147.22 53
2147.32 52
2147.43 52
2147.53 53
2147.64 54
2147.75 56
2147.85 59
2147.96 61
2148.07 63
2148.17 65
2148.28 66
2148.39 66
2148.49 64
2148.60 60
2148.70 56
2148.81 50
2148.92 45
2149.02 40
2149.13 36
2149.24 33
2149.34 33
2149.45 34
2149.56 36
2149.66 39
2149.77 41
2149.87 43
2149.98 44
2150.09 44
2150.19 44
2150.30 45
2150.41 47
2150.51 51
2150.62 55
2150.73 60
2150.83 64
2150.94 68
2151.04 69
2151.15 67
2151.26 62
2151.36 55
2151.47 46
2151.58 36
2151.68 27
2151.79 20
2151.90 16
2152.00 16
2152.11 17
2152.22 20
2152.32 24
2152.43 26
2152.53 27
2152.64 27
2152.75 26
2152.85 24
2152.96 24
2153.07 25
2153.17 28
2153.28 32
2153.39 36
2153.49 40
2153.60 43
2153.71 45
2153.81 45
2153.92 43
2154.03 41
2154.13 39
2154.24 36
2154.34 34
2154.45 33
2154.56 33
2154.66 34
2154.77 35
2154.88 36
2154.98 37
2155.09 37
2155.20 38
2155.30 37
2155.41 35
2155.52 33
2155.62 30
2155.73 27
2155.84 24
2155.94 23
2156.05 23
2156.16 25
2156.26 29
2156.37 33
2156.48 36
2156.58 39
2156.69 39
2156.79 38
2156.90 36
2157.01 32
2157.11 28
2157.22 24
2157.33 21
2157.43 17
2157.54 13
2157.65 8
2157.75 3
2157.86 0
2157.97 0
2158.07 0
2158.18 0
2158.29 0
2158.39 0
2158.50 0
2158.61 0
2158.71 3
2158.82 10
2158.93 17
2159.03 23
2159.14 27
2159.25 31
2159.35 32
2159.46 33
2159.57 32
2159.67 31
2159.78 30
2159.89 29
2159.99 30
2160.10 32
2160.21 35
2160.31 39
2160.42 43
2160.53 47
2160.63 50
2160.74 51
2160.85 50
2160.95 46
2161.06 40
2161.17 33
2161.27 24
2161.38 16
2161.49 9
2161.59 4
2161.70 2
2161.81 2
2161.91 4
2162.02 8
2162.13 12
2162.23 16
2162.34 20
2162.45 23
2162.55 24
2162.66 25
2162.77 26
2162.87 26
2162.98 26
2163.09 26
2163.19 27
2163.30 28
2163.41 29
2163.51 29
2163.62 29
2163.73 29
2163.83 27
2163.94 26
2164.05 25
2164.15 25
2164.26 27
2164.37 30
2164.47 35
2164.58 40
2164.69 47
2164.79 53
2164.90 59
2165.01 63
2165.11 66
2165.22 67
2165.33 68
2165.43 67
2165.54 65
2165.65 62
2165.75 60
2165.86 57
2165.97 55
2166.07 53
2166.18 50
2166.29 48
2166.40 45
2166.50 40
2166.61 35
2166.72 29
2166.82 23
2166.93 18
2167.04 15
2167.14 15
2167.25 17
2167.36 22
2167.46 28
2167.57 35
2167.68 40
2167.78 44
2167.89 45
2168.00 44
2168.10 41
2168.21 38
2168.32 35
2168.42 33
2168.53 33
2168.64 35
2168.75 38
2168.85 42
2168.96 46
2169.07 50
2169.17 52
2169.28 53
2169.39 53
2169.49 52
2169.60 50
2169.71 47
2169.81 43
2169.92 40
2170.03 37
2170.13 35
2170.24 34
2170.35 35
2170.45 36
2170.56 37
2170.67 37
2170.78 36
2170.88 33
2170.99 29
2171.10 24
2171.20 21
2171.31 20
2171.42 22
2171.52 26
2171.63 32
2171.74 38
2171.84 43
2171.95 45
2172.06 44
2172.17 41
2172.27 36
2172.38 31
2172.49 26
2172.59 21
2172.70 17
2172.81 14
2172.91 10
2173.02 6
2173.13 2
2173.23 0
2173.34 0
2173.45 0
2173.56 0
2173.66 0
2173.77 0
2173.88 0
2173.98 0
2174.09 0
2174.20 2
2174.30 4
2174.41 7
2174.52 10
2174.63 13
2174.73 16
2174.84 20
2174.95 24
2175.05 29
2175.16 35
2175.27 42
2175.37 50
2175.48 58
2175.59 66
2175.70 73
2175.80 77
2175.91 80
2176.02 82
2176.12 82
2176.23 82
2176.34 82
2176.44 82
2176.55 83
2176.66 85
2176.77 86
2176.87 87
2176.98 86
2177.09 84
2177.19 82
2177.30 80
2177.41 79
2177.52 79
2177.62 81
2177.73 83
2177.84 85
2177.94 86
2178.05 86
2178.16 84
2178.26 81
2178.37 79
2178.48 79
2178.59 82
2178.69 87
2178.80 94
2178.91 101
2179.01 106
2179.12 110
2179.23 110
2179.34 109
2179.44 106
2179.55 102
2179.66 99
2179.76 96
2179.87 93
2179.98 90
2180.09 87
2180.19 83
2180.30 80
2180.41 76
2180.51 72
2180.62 67
2180.73 63
2180.84 58
2180.94 53
2181.05 48
2181.16 43
2181.26 40
2181.37 38
2181.48 39
2181.59 41
2181.69 44
2181.80 47
2181.91 52
2182.01 57
2182.12 64
2182.23 72
2182.34 82
2182.44 93
2182.55 104
2182.66 113
2182.76 121
2182.87 124
2182.98 124
2183.09 121
2183.19 114
2183.30 105
2183.41 94
2183.51 85
2183.62 76
2183.73 71
2183.84 68
2183.94 69
2184.05 73
2184.16 78
2184.27 83
2184.37 86
2184.48 87
2184.59 84
2184.69 79
2184.80 72
2184.91 64
2185.02 58
2185.12 53
2185.23 49
2185.34 47
2185.45 45
2185.55 42
2185.66 39
2185.77 36
2185.87 32
2185.98 29
2186.09 28
2186.20 30
2186.30 33
2186.41 38
2186.52 43
2186.63 48
2186.73 51
2186.84 52
2186.95 51
2187.05 49
2187.16 46
2187.27 44
2187.38 43
2187.48 42
2187.59 44
2187.70 46
2187.81 49
2187.91 54
2188.02 59
2188.13 64
2188.23 68
2188.34 73
2188.45 77
2188.56 80
2188.66 84
2188.77 87
2188.88 90
2188.99 93
2189.09 96
2189.20 98
2189.31 100
2189.42 101
2189.52 101
2189.63 102
2189.74 102
2189.84 102
2189.95 101
2190.06 101
2190.17 101
2190.27 101
2190.38 101
2190.49 101
2190.60 102
2190.70 102
2190.81 102
2190.92 100
2191.03 97
2191.13 94
2191.24 91
2191.35 90
2191.46 89
2191.56 89
2191.67 91
2191.78 92
2191.89 93
2191.99 92
2192.10 92
2192.21 91
2192.32 89
2192.42 88
2192.53 86
2192.64 84
2192.74 81
2192.85 77
2192.96 71
2193.07 65
2193.17 59
2193.28 52
2193.39 46
2193.50 41
2193.60 37
2193.71 34
2193.82 34
2193.93 35
2194.03 36
2194.14 39
2194.25 41
2194.36 44
2194.46 47
2194.57 51
2194.68 54
2194.79 59
2194.89 63
2195.00 67
2195.11 70
2195.22 72
2195.32 71
2195.43 69
2195.54 66
2195.65 62
2195.75 58
2195.86 56
2195.97 54
2196.08 54
2196.18 54
2196.29 55
2196.40 54
2196.51 53
2196.61 50
2196.72 47
2196.83 43
2196.94 41
2197.04 40
2197.15 41
2197.26 43
2197.37 47
2197.47 52
2197.58 58
2197.69 64
2197.80 69
2197.90 73
2198.01 77
2198.12 80
2198.23 82
2198.34 83
2198.44 83
2198.55 83
2198.66 83
2198.77 82
2198.87 82
2198.98 80
2199.09 78
2199.20 76
2199.30 73
2199.41 69
2199.52 66
2199.63 63
2199.73 61
2199.84 60
2199.95 58
2200.06 56
2200.16 53
2200.27 51
2200.38 48
2200.49 45
2200.59 44
2200.70 43
2200.81 44
2200.92 45
2201.03 47
2201.13 48
2201.24 49
2201.35 50
2201.46 51
2201.56 52
2201.67 53
2201.78 55
2201.89 58
2201.99 62
2202.10 67
2202.21 72
2202.32 77
2202.42 81
2202.53 83
2202.64 85
2202.75 85
2202.86 86
2202.96 86
2203.07 88
2203.18 92
2203.29 97
2203.39 104
2203.50 111
2203.61 116
2203.72 119
2203.82 119
2203.93 116
2204.04 110
2204.15 102
2204.26 93
2204.36 84
2204.47 75
2204.58 66
2204.69 58
2204.79 51
2204.90 46
2205.01 43
2205.12 42
2205.23 43
2205.33 46
2205.44 50
2205.55 54
2205.66 58
2205.76 63
2205.87 69
2205.98 76
2206.09 85
2206.19 94
2206.30 103
2206.41 111
2206.52 117
2206.63 120
2206.73 118
2206.84 114
2206.95 106
2207.06 97
2207.16 87
2207.27 77
2207.38 70
2207.49 65
2207.60 63
2207.70 63
2207.81 66
2207.92 70
2208.03 74
2208.14 77
2208.24 79
2208.35 81
2208.46 81
2208.57 81
2208.67 79
2208.78 77
2208.89 75
2209.00 73
2209.11 70
2209.21 68
2209.32 65
2209.43 62
2209.54 60
2209.64 57
2209.75 55
2209.86 52
2209.97 49
2210.08 47
2210.18 45
2210.29 43
2210.40 42
2210.51 42
2210.62 42
2210.72 44
2210.83 46
2210.94 49
2211.05 52
2211.15 55
2211.26 58
2211.37 61
2211.48 63
2211.59 63
2211.69 63
2211.80 62
2211.91 61
2212.02 60
2212.13 60
2212.23 61
2212.34 62
2212.45 64
2212.56 66
2212.67 66
2212.77 65
2212.88 63
2212.99 61
2213.10 58
2213.21 57
2213.31 56
2213.42 56
2213.53 57
2213.64 58
2213.74 58
2213.85 60
2213.96 61
2214.07 64
2214.18 68
2214.28 72
2214.39 77
2214.50 83
2214.61 88
2214.72 92
2214.82 96
2214.93 99
2215.04 102
2215.15 103
2215.26 104
2215.36 105
2215.47 105
2215.58 106
2215.69 107
2215.80 109
2215.90 112
2216.01 114
2216.12 117
2216.23 118
2216.34 117
2216.44 115
2216.55 111
2216.66 105
2216.77 98
2216.88 90
2216.98 82
2217.09 74
2217.20 66
2217.31 60
2217.42 55
2217.52 52
2217.63 51
2217.74 53
2217.85 58
2217.96 64
2218.07 72
2218.17 78
2218.28 84
2218.39 86
2218.50 86
2218.61 83
2218.71 79
2218.82 74
2218.93 69
2219.04 67
2219.15 67
2219.25 69
2219.36 73
2219.47 79
2219.58 86
2219.69 91
2219.79 96
2219.90 98
2220.01 98
2220.12 96
2220.23 92
2220.33 86
2220.44 79
2220.55 71
2220.66 64
2220.77 57
2220.88 52
2220.98 49
2221.09 48
2221.20 50
2221.31 55
2221.42 61
2221.52 69
2221.63 78
2221.74 85
2221.85 91
2221.96 95
2222.06 98
2222.17 98
2222.28 95
2222.39 91
2222.50 85
2222.61 79
2222.71 72
2222.82 66
2222.93 61
2223.04 58
2223.15 56
2223.25 56
2223.36 56
2223.47 57
2223.58 58
2223.69 60
2223.80 61
2223.90 62
2224.01 63
2224.12 63
2224.23 62
2224.34 61
2224.44 59
2224.55 57
2224.66 53
2224.77 48
2224.88 42
2224.99 36
2225.09 29
2225.20 23
2225.31 17
2225.42 14
2225.53 12
2225.64 13
2225.74 14
2225.85 17
2225.96 20
2226.07 24
2226.18 28
2226.28 33
2226.39 38
2226.50 43
2226.61 47
2226.72 51
2226.83 53
2226.93 54
2227.04 54
2227.15 52
2227.26 50
2227.37 47
2227.48 43
2227.58 38
2227.69 33
2227.80 27
2227.91 21
2228.02 16
2228.13 11
2228.23 6
2228.34 3
2228.45 0
2228.56 0
2228.67 0
2228.78 0
2228.88 0
2228.99 0
2229.10 0
2229.21 0
2229.32 0
2229.43 3
2229.53 6
2229.64 9
2229.75 11
2229.86 12
2229.97 13
2230.08 15
2230.18 18
2230.29 21
2230.40 25
2230.51 29
2230.62 34
2230.73 38
2230.83 42
2230.94 46
2231.05 49
2231.16 53
2231.27 55
2231.38 57
2231.48 59
2231.59 59
2231.70 58
2231.81 56
2231.92 54
2232.03 53
2232.13 51
2232.24 51
2232.35 51
2232.46 51
2232.57 51
2232.68 51
2232.78 50
2232.89 49
2233.00 48
2233.11 46
2233.22 45
2233.33 46
2233.44 47
2233.54 51
2233.65 56
2233.76 63
2233.87 70
2233.98 76
2234.09 82
2234.19 85
2234.30 87
2234.41 88
2234.52 88
2234.63 89
2234.74 90
2234.85 91
2234.95 93
2235.06 94
2235.17 93
2235.28 91
2235.39 89
2235.50 87
2235.60 87
2235.71 88
2235.82 90
2235.93 93
2236.04 95
2236.15 95
2236.26 94
2236.36 90
2236.47 85
2236.58 80
2236.69 76
2236.80 74
2236.91 75
2237.02 77
2237.12 80
2237.23 84
2237.34 87
2237.45 88
2237.56 87
2237.67 83
2237.77 78
2237.88 72
2237.99 66
2238.10 61
2238.21 58
2238.32 55
2238.43 54
2238.53 55
2238.64 56
2238.75 58
2238.86 62
2238.97 67
2239.08 72
2239.19 79
2239.29 86
2239.40 93
2239.51 98
2239.62 102
2239.73 103
2239.84 101
2239.95 96
2240.05 89
2240.16 81
2240.27 72
2240.38 65
2240.49 59
2240.60 55
2240.71 55
2240.81 57
2240.92 62
2241.03 69
2241.14 77
2241.25 84
2241.36 91
2241.47 96
2241.58 98
2241.68 97
2241.79 94
2241.90 88
2242.01 80
2242.12 70
2242.23 60
2242.34 50
2242.44 42
2242.55 37
2242.66 35
2242.77 36
2242.88 39
2242.99 43
2243.10 47
2243.20 50
2243.31 53
2243.42 55
2243.53 58
2243.64 61
2243.75 65
2243.86 70
2243.97 75
2244.07 79
2244.18 82
2244.29 85
2244.40 88
2244.51 91
2244.62 94
2244.73 99
2244.84 103
2244.94 106
2245.05 109
2245.16 110
2245.27 109
2245.38 107
2245.49 103
2245.60 98
2245.70 90
2245.81 82
2245.92 72
2246.03 63
2246.14 55
2246.25 49
2246.36 45
2246.47 43
2246.57 43
2246.68 42
2246.79 41
2246.90 38
2247.01 35
2247.12 31
2247.23 29
2247.34 29
2247.44 33
2247.55 39
2247.66 46
2247.77 53
2247.88 58
2247.99 61
2248.10 60
2248.21 56
2248.31 51
2248.42 45
2248.53 39
2248.64 35
2248.75 32
2248.86 30
2248.97 31
2249.08 33
2249.19 38
2249.29 45
2249.40 53
2249.51 62
2249.62 71
2249.73 81
2249.84 90
2249.95 97
2250.06 104
2250.16 110
2250.27 114
2250.38 119
2250.49 122
2250.60 124
2250.71 125
2250.82 123
2250.93 120
2251.04 114
2251.14 107
2251.25 99
2251.36 90
2251.47 82
2251.58 76
2251.69 70
2251.80 66
2251.91 61
2252.02 56
2252.12 50
2252.23 42
2252.34 34
2252.45 25
2252.56 16
2252.67 9
2252.78 4
2252.89 1
2253.00 0
2253.10 1
2253.21 1
2253.32 2
2253.43 2
2253.54 2
2253.65 0
2253.76 0
2253.87 0
2253.98 0
2254.08 0
2254.19 0
2254.30 5
2254.41 14
2254.52 23
2254.63 33
2254.74 42
2254.85 50
2254.96 57
2255.07 62
2255.17 65
2255.28 67
2255.39 69
2255.50 70
2255.61 71
2255.72 71
2255.83 71
2255.94 70
2256.05 67
2256.15 63
2256.26 58
2256.37 52
2256.48 46
2256.59 40
2256.70 35
2256.81 30
2256.92 27
2257.03 25
2257.14 24
2257.24 24
2257.35 26
2257.46 29
2257.57 33
2257.68 36
2257.79 38
2257.90 38
2258.01 37
2258.12 35
2258.23 33
2258.33 31
2258.44 31
2258.55 33
2258.66 38
2258.77 43
2258.88 50
2258.99 56
2259.10 61
2259.21 64
2259.32 66
2259.43 66
2259.53 65
2259.64 62
2259.75 59
2259.86 56
2259.97 54
2260.08 51
2260.19 50
2260.30 49
2260.41 49
2260.52 49
2260.63 48
2260.73 48
2260.84 47
2260.95 45
2261.06 45
2261.17 46
2261.28 49
2261.39 54
2261.50 61
2261.61 68
2261.72 74
2261.83 80
2261.93 85
2262.04 88
2262.15 91
2262.26 92
2262.37 92
2262.48 92
2262.59 92
2262.70 91
2262.81 90
2262.92 88
2263.03 85
2263.13 82
2263.24 80
2263.35 78
2263.46 77
2263.57 77
2263.68 78
2263.79 80
2263.90 83
2264.01 87
2264.12 90
2264.23 93
2264.34 96
2264.44 97
2264.55 96
2264.66 95
2264.77 91
2264.88 86
2264.99 80
2265.10 74
2265.21 68
2265.32 63
2265.43 59
2265.54 56
2265.65 53
2265.76 51
2265.86 48
2265.97 46
2266.08 42
2266.19 40
2266.30 38
2266.41 39
2266.52 42
2266.63 48
2266.74 55
2266.85 64
2266.96 72
2267.07 79
2267.18 84
2267.28 88
2267.39 90
2267.50 90
2267.61 89
2267.72 87
2267.83 84
2267.94 79
2268.05 73
2268.16 65
2268.27 56
2268.38 47
2268.49 38
2268.60 31
2268.70 26
2268.81 23
2268.92 23
2269.03 25
2269.14 28
2269.25 32
2269.36 35
2269.47 38
2269.58 40
2269.69 41
2269.80 40
2269.91 37
2270.02 34
2270.13 30
2270.24 26
2270.34 22
2270.45 19
2270.56 18
2270.67 17
2270.78 17
2270.89 17
2271.00 17
2271.11 17
2271.22 17
2271.33 18
2271.44 19
2271.55 22
2271.66 25
2271.77 28
2271.88 31
2271.98 33
2272.09 35
2272.20 36
2272.31 36
2272.42 36
2272.53 36
2272.64 37
2272.75 37
2272.86 36
2272.97 35
2273.08 34
2273.19 32
2273.30 30
2273.41 30
2273.52 30
2273.63 32
2273.73 36
2273.84 41
2273.95 48
2274.06 55
2274.17 62
2274.28 66
2274.39 68
2274.50 67
2274.61 63
2274.72 57
2274.83 50
2274.94 42
2275.05 35
2275.16 29
2275.27 26
2275.38 25
2275.49 27
2275.59 30
2275.70 33
2275.81 38
2275.92 42
2276.03 46
2276.14 49
2276.25 53
2276.36 56
2276.47 60
2276.58 62
2276.69 64
2276.80 64
2276.91 62
2277.02 58
2277.13 53
2277.24 47
2277.35 41
2277.46 36
2277.57 32
2277.67 28
2277.78 26
2277.89 24
2278.00 23
2278.11 22
2278.22 22
2278.33 22
2278.44 23
2278.55 24
2278.66 26
2278.77 27
2278.88 28
2278.99 29
2279.10 29
2279.21 29
2279.32 29
2279.43 29
2279.54 29
2279.65 28
2279.76 28
2279.87 30
2279.97 32
2280.08 36
2280.19 41
2280.30 46
2280.41 52
2280.52 56
2280.63 60
2280.74 63
2280.85 64
2280.96 65
2281.07 66
2281.18 67
2281.29 69
2281.40 72
2281.51 76
2281.62 80
2281.73 84
2281.84 88
2281.95 91
2282.06 92
2282.17 91
2282.28 88
2282.39 84
2282.50 79
2282.60 75
2282.71 70
2282.82 66
2282.93 63
2283.04 59
2283.15 54
2283.26 49
2283.37 42
2283.48 34
2283.59 26
2283.70 18
2283.81 12
2283.92 8
2284.03 7
2284.14 9
2284.25 12
2284.36 16
2284.47 20
2284.58 23
2284.69 24
2284.80 23
2284.91 20
2285.02 16
2285.13 12
2285.24 9
2285.35 7
2285.46 8
2285.57 10
2285.68 14
2285.78 19
2285.89 25
2286.00 30
2286.11 35
2286.22 38
2286.33 39
2286.44 38
2286.55 36
2286.66 32
2286.77 27
2286.88 22
2286.99 18
2287.10 15
2287.21 15
2287.32 16
2287.43 18
2287.54 21
2287.65 22
2287.76 21
2287.87 19
2287.98 17
2288.09 14
2288.20 13
2288.31 13
2288.42 16
2288.53 21
2288.64 26
2288.75 31
2288.86 35
2288.97 37
2289.08 38
2289.19 36
2289.30 34
2289.41 31
2289.52 29
2289.63 29
2289.74 30
2289.85 32
2289.96 35
2290.07 38
2290.17 41
2290.28 43
2290.39 44
2290.50 44
2290.61 43
2290.72 41
2290.83 38
2290.94 36
2291.05 33
2291.16 30
2291.27 26
2291.38 22
2291.49 19
2291.60 15
2291.71 12
2291.82 10
2291.93 10
2292.04 11
2292.15 13
2292.26 16
2292.37 18
2292.48 19
2292.59 18
2292.70 17
2292.81 16
2292.92 16
2293.03 18
2293.14 22
2293.25 29
2293.36 36
2293.47 42
2293.58 47
2293.69 49
2293.80 47
2293.91 43
2294.02 37
2294.13 31
2294.24 27
2294.35 24
2294.46 23
2294.57 25
2294.68 29
2294.79 34
2294.90 38
2295.01 42
2295.12 44
2295.23 44
2295.34 43
2295.45 42
2295.56 42
2295.67 42
2295.78 42
2295.89 41
2296.00 40
2296.11 37
2296.22 34
2296.33 30
2296.44 27
2296.55 27
2296.66 28
2296.77 33
2296.88 39
2296.99 46
2297.10 52
2297.21 56
2297.32 58
2297.43 57
2297.54 55
2297.65 53
2297.76 51
2297.87 49
2297.98 48
2298.09 48
2298.20 47
2298.31 46
2298.42 45
2298.53 44
2298.64 43
2298.75 42
2298.86 42
2298.97 42
2299.08 43
2299.19 43
2299.30 41
2299.41 39
2299.52 36
2299.63 31
2299.74 26
2299.85 21
2299.96 16
2300.07 12
2300.18 7
2300.29 2
2300.40 0
2300.51 0
2300.62 0
2300.73 0
2300.84 0
2300.95 4
2301.06 12
2301.17 22
2301.28 32
2301.39 43
2301.50 54
2301.61 63
2301.72 71
2301.83 75
2301.94 77
2302.05 76
2302.16 73
2302.27 68
2302.38 62
2302.49 58
2302.60 55
2302.71 55
2302.82 58
2302.93 61
2303.04 64
2303.15 65
2303.26 64
2303.37 60
2303.48 56
2303.59 51
2303.70 47
2303.81 43
2303.92 42
2304.03 41
2304.14 40
2304.25 39
2304.36 38
2304.47 36
2304.58 34
2304.69 32
2304.80 30
2304.91 30
2305.02 29
2305.13 30
2305.24 30
2305.35 29
2305.46 27
2305.57 24
2305.68 18
2305.79 12
2305.90 5
2306.01 0
2306.12 0
2306.23 0
2306.34 0
2306.45 0
2306.56 0
2306.67 2
2306.78 4
2306.89 6
2307.00 6
2307.12 5
2307.23 3
2307.34 2
2307.45 0
2307.56 0
2307.67 0
2307.78 1
2307.89 3
2308.00 6
2308.11 9
2308.22 11
2308.33 11
2308.44 10
2308.55 6
2308.66 1
2308.77 0
2308.88 0
2308.99 0
2309.10 0
2309.21 0
2309.32 10
2309.43 23
2309.54 36
2309.65 48
2309.76 57
2309.87 61
2309.98 61
2310.09 57
2310.20 50
2310.31 42
2310.42 34
2310.53 27
2310.64 23
2310.75 20
2310.86 19
2310.97 20
2311.08 21
2311.19 21
2311.30 22
2311.42 22
2311.53 22
2311.64 22
2311.75 21
2311.86 21
2311.97 20
2312.08 19
2312.19 18
2312.30 18
2312.41 17
2312.52 18
2312.63 20
2312.74 24
2312.85 30
2312.96 36
2313.07 44
2313.18 51
2313.29 57
2313.40 62
2313.51 66
2313.62 69
2313.73 71
2313.84 71
2313.95 71
2314.06 69
2314.17 67
2314.28 64
2314.39 60
2314.50 56
2314.62 53
2314.73 51
2314.84 51
2314.95 52
2315.06 54
2315.17 56
2315.28 57
2315.39 58
2315.50 58
2315.61 59
2315.72 59
2315.83 60
2315.94 61
2316.05 61
2316.16 61
2316.27 60
2316.38 57
2316.49 52
2316.60 45
2316.71 39
2316.82 33
2316.93 30
2317.04 30
2317.15 34
2317.27 41
2317.38 50
2317.49 60
2317.60 68
2317.71 75
2317.82 80
2317.93 83
2318.04 84
2318.15 85
2318.26 85
2318.37 85
2318.48 84
2318.59 84
2318.70 82
2318.81 79
2318.92 76
2319.03 71
2319.14 67
2319.25 64
2319.36 61
2319.47 61
2319.59 61
2319.70 63
2319.81 65
2319.92 66
2320.03 67
2320.14 66
2320.25 63
2320.36 59
2320.47 54
2320.58 49
2320.69 43
2320.80 37
2320.91 31
2321.02 24
2321.13 17
2321.24 10
2321.35 3
2321.46 0
2321.57 0
2321.69 0
2321.80 3
2321.91 11
2322.02 21
2322.13 32
2322.24 43
2322.35 53
2322.46 61
2322.57 68
2322.68 74
2322.79 79
2322.90 84
2323.01 88
2323.12 90
2323.23 91
2323.34 89
2323.45 84
2323.56 77
2323.68 67
2323.79 57
2323.90 45
2324.01 34
2324.12 23
2324.23 15
2324.34 9
2324.45 7
2324.56 8
2324.67 12
2324.78 19
2324.89 27
2325.00 37
2325.11 47
2325.22 58
2325.33 67
2325.45 76
2325.56 83
2325.67 90
2325.78 94
2325.89 97
2326.00 98
2326.11 97
2326.22 96
2326.33 93
2326.44 89
2326.55 85
2326.66 81
2326.77 76
2326.88 72
2326.99 66
2327.11 61
2327.22 55
2327.33 50
2327.44 44
2327.55 38
2327.66 33
2327.77 29
2327.88 26
2327.99 25
2328.10 26
2328.21 29
2328.32 34
2328.43 39
2328.54 43
2328.66 46
2328.77 47
2328.88 45
2328.99 41
2329.10 35
2329.21 28
2329.32 22
2329.43 17
2329.54 14
2329.65 13
2329.76 15
2329.87 18
2329.98 24
2330.09 30
2330.21 38
2330.32 46
2330.43 54
2330.54 63
2330.65 72
2330.76 79
2330.87 86
2330.98 91
2331.09 94
2331.20 95
2331.31 93
2331.42 90
2331.53 87
2331.65 83
2331.76 80
2331.87 76
2331.98 73
2332.09 69
2332.20 65
2332.31 59
2332.42 52
2332.53 45
2332.64 39
2332.75 35
2332.86 31
2332.98 29
2333.09 28
2333.20 27
2333.31 26
2333.42 27
2333.53 28
2333.64 30
2333.75 34
2333.86 40
2333.97 46
2334.08 53
2334.19 60
2334.31 65
2334.42 70
2334.53 73
2334.64 75
2334.75 77
2334.86 80
2334.97 84
2335.08 89
2335.19 96
2335.30 102
2335.41 107
2335.52 111
2335.64 113
2335.75 112
2335.86 109
2335.97 104
2336.08 99
2336.19 93
2336.30 88
2336.41 83
2336.52 79
2336.63 76
2336.74 74
2336.86 71
2336.97 67
2337.08 63
2337.19 58
2337.30 54
2337.41 50
2337.52 46
2337.63 42
2337.74 40
2337.85 38
2337.96 37
2338.08 37
2338.19 37
2338.30 38
2338.41 39
2338.52 39
2338.63 38
2338.74 36
2338.85 34
2338.96 31
2339.07 29
2339.19 30
2339.30 32
2339.41 36
2339.52 43
2339.63 49
2339.74 56
2339.85 63
2339.96 69
2340.07 74
2340.18 79
2340.30 83
2340.41 86
2340.52 86
2340.63 85
2340.74 80
2340.85 73
2340.96 63
2341.07 53
2341.18 43
2341.29 35
2341.41 28
2341.52 24
2341.63 20
2341.74 18
2341.85 17
2341.96 15
2342.07 13
2342.18 12
2342.29 10
2342.40 9
2342.52 8
2342.63 7
2342.74 6
2342.85 4
2342.96 2
2343.07 0
2343.18 0
2343.29 0
2343.40 0
2343.51 0
2343.63 0
2343.74 0
2343.85 1
2343.96 10
2344.07 21
2344.18 32
2344.29 43
2344.40 52
2344.51 58
2344.63 63
2344.74 66
2344.85 67
2344.96 68
2345.07 69
2345.18 70
2345.29 72
2345.40 74
2345.51 76
2345.63 77
2345.74 78
2345.85 78
2345.96 77
2346.07 76
2346.18 75
2346.29 73
2346.40 71
2346.51 68
2346.63 64
2346.74 60
2346.85 56
2346.96 52
2347.07 48
2347.18 45
2347.29 43
2347.40 43
2347.52 44
2347.63 45
2347.74 47
2347.85 48
2347.96 48
2348.07 49
2348.18 49
2348.29 49
2348.40 51
2348.52 52
2348.63 54
2348.74 57
2348.85 58
2348.96 60
2349.07 62
2349.18 64
2349.29 66
2349.41 67
2349.52 69
2349.63 68
2349.74 67
2349.85 63
2349.96 59
2350.07 56
2350.18 54
2350.30 54
2350.41 57
2350.52 62
2350.63 67
2350.74 71
2350.85 74
2350.96 74
2351.07 74
2351.19 74
2351.30 76
2351.41 83
2351.52 94
2351.63 111
2351.74 130
2351.85 151
2351.96 170
2352.08 185
2352.19 197
2352.30 204
2352.41 208
2352.52 209
2352.63 208
2352.74 207
2352.85 206
2352.97 204
2353.08 201
2353.19 197
2353.30 191
2353.41 184
2353.52 177
2353.63 169
2353.74 164
2353.86 160
2353.97 160
2354.08 162
2354.19 167
2354.30 174
2354.41 180
2354.52 186
2354.64 189
2354.75 189
2354.86 187
2354.97 184
2355.08 180
2355.19 176
2355.30 173
2355.41 172
2355.53 171
2355.64 172
2355.75 174
2355.86 176
2355.97 179
2356.08 182
2356.19 186
2356.31 190
2356.42 195
2356.53 198
2356.64 202
2356.75 204
2356.86 205
2356.97 204
2357.09 201
2357.20 196
2357.31 188
2357.42 178
2357.53 167
2357.64 154
2357.75 142
2357.87 132
2357.98 123
2358.09 117
2358.20 114
2358.31 112
2358.42 113
2358.53 116
2358.65 119
2358.76 123
2358.87 128
2358.98 132
2359.09 135
2359.20 138
2359.31 139
2359.43 140
2359.54 140
2359.65 141
2359.76 141
2359.87 142
2359.98 143
2360.09 143
2360.21 143
2360.32 142
2360.43 140
2360.54 137
2360.65 133
2360.76 129
2360.87 125
2360.99 120
2361.10 116
2361.21 113
2361.32 110
2361.43 109
2361.54 110
2361.65 113
2361.77 117
2361.88 122
2361.99 127
2362.10 132
2362.21 135
2362.32 136
2362.44 137
2362.55 137
2362.66 138
2362.77 138
2362.88 139
2362.99 140
2363.10 141
2363.22 141
2363.33 141
2363.44 140
2363.55 139
2363.66 138
2363.77 138
2363.89 138
2364.00 140
2364.11 143
2364.22 147
2364.33 152
2364.44 156
2364.55 160
2364.67 163
2364.78 164
2364.89 163
2365.00 161
2365.11 157
2365.22 154
2365.34 150
2365.45 146
2365.56 142
2365.67 139
2365.78 137
2365.89 136
2366.01 136
2366.12 136
2366.23 138
2366.34 140
2366.45 140
2366.56 138
2366.67 135
2366.79 129
2366.90 122
2367.01 115
2367.12 108
2367.23 103
2367.34 101
2367.46 99
2367.57 98
2367.68 97
2367.79 96
2367.90 94
2368.01 93
2368.13 93
2368.24 95
2368.35 100
2368.46 106
2368.57 114
2368.68 120
2368.80 124
2368.91 124
2369.02 122
2369.13 116
2369.24 110
2369.35 103
2369.47 97
2369.58 93
2369.69 90
2369.80 88
2369.91 86
2370.02 84
2370.14 83
2370.25 82
2370.36 82
2370.47 83
2370.58 85
2370.69 87
2370.81 91
2370.92 94
2371.03 97
2371.14 100
2371.25 102
2371.37 103
2371.48 103
2371.59 104
2371.70 105
2371.81 106
2371.92 107
2372.04 108
2372.15 109
2372.26 110
2372.37 111
2372.48 113
2372.59 115
2372.71 118
2372.82 121
2372.93 123
2373.04 125
2373.15 126
2373.26 127
2373.38 129
2373.49 131
2373.60 134
2373.71 137
2373.82 139
2373.94 139
2374.05 137
2374.16 133
2374.27 128
2374.38 122
2374.49 116
2374.61 112
2374.72 110
2374.83 109
2374.94 110
2375.05 112
2375.17 114
2375.28 116
2375.39 118
2375.50 121
2375.61 123
2375.72 125
2375.84 127
2375.95 128
2376.06 129
2376.17 130
2376.28 131
2376.40 133
2376.51 135
2376.62 138
2376.73 142
2376.84 146
2376.95 149
2377.07 151
2377.18 151
2377.29 149
2377.40 145
2377.51 140
2377.63 134
2377.74 129
2377.85 125
2377.96 122
2378.07 119
2378.19 116
2378.30 112
2378.41 106
2378.52 99
2378.63 92
2378.75 84
2378.86 78
2378.97 74
2379.08 72
2379.19 71
2379.30 72
2379.42 73
2379.53 74
2379.64 76
2379.75 78
2379.86 81
2379.98 84
2380.09 87
2380.20 92
2380.31 97
2380.42 103
2380.54 111
2380.65 119
2380.76 127
2380.87 136
2380.98 144
2381.10 151
2381.21 157
2381.32 161
2381.43 162
2381.54 162
2381.66 160
2381.77 157
2381.88 152
2381.99 146
2382.10 140
2382.22 133
2382.33 128
2382.44 123
2382.55 120
2382.66 118
2382.78 118
2382.89 119
2383.00 120
2383.11 121
2383.22 121
2383.34 120
2383.45 117
2383.56 114
2383.67 111
2383.78 107
2383.90 105
2384.01 103
2384.12 102
2384.23 102
2384.34 103
2384.46 105
2384.57 109
2384.68 115
2384.79 122
2384.90 132
2385.02 142
2385.13 152
2385.24 160
2385.35 167
2385.46 170
2385.58 170
2385.69 167
2385.80 163
2385.91 157
2386.02 152
2386.14 148
2386.25 143
2386.36 139
2386.47 134
2386.58 128
2386.70 122
2386.81 115
2386.92 109
2387.03 105
2387.15 102
2387.26 101
2387.37 101
2387.48 101
2387.59 100
2387.71 99
2387.82 96
2387.93 93
2388.04 90
2388.15 89
2388.27 88
2388.38 88
2388.49 89
2388.60 90
2388.71 92
2388.83 93
2388.94 95
2389.05 98
2389.16 103
2389.28 109
2389.39 115
2389.50 121
2389.61 125
2389.72 127
2389.84 126
2389.95 122
2390.06 117
2390.17 112
2390.29 107
2390.40 103
2390.51 101
2390.62 101
2390.73 103
2390.85 106
2390.96 109
2391.07 112
2391.18 114
2391.29 115
2391.41 114
2391.52 113
2391.63 111
2391.74 110
2391.86 110
2391.97 110
2392.08 113
2392.19 117
2392.30 124
2392.42 133
2392.53 142
2392.64 151
2392.75 158
2392.87 164
2392.98 166
2393.09 166
2393.20 163
2393.31 159
2393.43 154
2393.54 150
2393.65 146
2393.76 143
2393.88 141
2393.99 139
2394.10 137
2394.21 136
2394.33 136
2394.44 137
2394.55 139
2394.66 142
2394.77 145
2394.89 150
2395.00 154
2395.11 159
2395.22 164
2395.34 168
2395.45 173
2395.56 176
2395.67 179
2395.78 180
2395.90 179
2396.01 178
2396.12 177
2396.23 175
2396.35 175
2396.46 174
2396.57 174
2396.68 174
2396.80 173
2396.91 172
2397.02 172
2397.13 171
2397.24 172
2397.36 173
2397.47 175
2397.58 177
2397.69 179
2397.81 181
2397.92 182
2398.03 181
2398.14 179
2398.26 175
2398.37 170
2398.48 162
2398.59 153
2398.71 144
2398.82 134
2398.93 125
2399.04 117
2399.16 110
2399.27 104
2399.38 100
2399.49 96
2399.60 93
2399.72 92
2399.83 92
2399.94 94
2400.05 98
2400.17 103
2400.28 110
2400.39 116
2400.50 122
2400.62 126
2400.73 129
2400.84 131
2400.95 133
2401.07 135
2401.18 138
2401.29 142
2401.40 145
2401.52 148
2401.63 150
2401.74 150
2401.85 149
2401.97 147
2402.08 143
2402.19 138
2402.30 131
2402.42 122
2402.53 113
2402.64 105
2402.75 97
2402.87 92
2402.98 92
2403.09 95
2403.20 102
2403.32 110
2403.43 119
2403.54 127
2403.65 132
2403.77 134
2403.88 134
2403.99 131
2404.10 126
2404.21 119
2404.33 113
2404.44 106
2404.55 100
2404.67 94
2404.78 88
2404.89 84
2405.00 80
2405.12 77
2405.23 74
2405.34 73
2405.45 72
2405.57 71
2405.68 70
2405.79 69
2405.90 68
2406.02 66
2406.13 64
2406.24 63
2406.35 61
2406.47 61
2406.58 60
2406.69 60
2406.80 60
2406.92 59
2407.03 58
2407.14 56
2407.25 56
2407.37 56
2407.48 58
2407.59 62
2407.70 65
2407.82 69
2407.93 72
2408.04 73
2408.15 73
2408.27 72
2408.38 71
2408.49 69
2408.60 68
2408.72 67
2408.83 66
2408.94 64
2409.05 61
2409.17 58
2409.28 55
2409.39 52
2409.51 50
2409.62 48
2409.73 46
2409.84 46
2409.96 45
2410.07 45
2410.18 47
2410.29 49
2410.41 52
2410.52 56
2410.63 58
2410.74 60
2410.86 59
2410.97 57
2411.08 53
2411.20 49
2411.31 46
2411.42 45
2411.53 46
2411.65 49
2411.76 54
2411.87 58
2411.98 62
2412.10 63
2412.21 62
2412.32 59
2412.43 55
2412.55 50
2412.66 47
2412.77 45
2412.89 45
2413.00 46
2413.11 49
2413.22 52
2413.34 55
2413.45 58
2413.56 61
2413.67 64
2413.79 68
2413.90 74
2414.01 80
2414.13 87
2414.24 93
2414.35 99
2414.46 103
2414.58 106
2414.69 106
2414.80 105
2414.91 101
2415.03 96
2415.14 90
2415.25 83
2415.37 78
2415.48 73
2415.59 69
2415.70 67
2415.82 64
2415.93 62
2416.04 58
2416.15 53
2416.27 46
2416.38 39
2416.49 31
2416.61 23
2416.72 16
2416.83 11
2416.94 7
2417.06 5
2417.17 5
2417.28 7
2417.40 10
2417.51 14
2417.62 19
2417.73 24
2417.85 29
2417.96 34
2418.07 37
2418.19 39
2418.30 40
2418.41 39
2418.52 35
2418.64 30
2418.75 24
2418.86 17
2418.98 10
2419.09 3
2419.20 0
2419.31 0
2419.43 0
2419.54 0
2419.65 0
2419.77 0
2419.88 0
2419.99 0
2420.10 3
2420.22 5
2420.33 6
2420.44 7
2420.56 8
2420.67 10
2420.78 13
2420.89 17
2421.01 22
2421.12 28
2421.23 34
2421.35 40
2421.46 46
2421.57 50
2421.68 52
2421.80 53
2421.91 53
2422.02 53
2422.14 52
2422.25 53
2422.36 55
2422.47 57
2422.59 61
2422.70 66
2422.81 70
2422.93 73
2423.04 75
2423.15 76
2423.27 76
2423.38 76
2423.49 75
2423.60 73
2423.72 71
2423.83 70
2423.94 68
2424.06 67
2424.17 66
2424.28 65
2424.39 64
2424.51 63
2424.62 61
2424.73 57
2424.85 52
2424.96 46
2425.07 38
2425.19 30
2425.30 21
2425.41 13
2425.52 5
2425.64 0
2425.75 0
2425.86 0
2425.98 0
2426.09 1
2426.20 5
2426.32 9
2426.43 12
2426.54 13
2426.65 11
2426.77 9
2426.88 6
2426.99 4
2427.11 4
2427.22 6
2427.33 10
2427.45 15
2427.56 21
2427.67 27
2427.79 33
2427.90 37
2428.01 40
2428.12 43
2428.24 45
2428.35 47
2428.46 49
2428.58 52
2428.69 55
2428.80 58
2428.92 61
2429.03 63
2429.14 64
2429.26 63
2429.37 60
2429.48 56
2429.59 52
2429.71 47
2429.82 44
2429.93 43
2430.05 44
2430.16 46
2430.27 48
2430.39 50
2430.50 50
2430.61 49
2430.73 46
2430.84 41
2430.95 37
2431.06 34
2431.18 31
2431.29 31
2431.40 31
2431.52 34
2431.63 37
2431.74 40
2431.86 43
2431.97 45
2432.08 46
2432.20 47
2432.31 47
2432.42 45
2432.54 43
2432.65 41
2432.76 37
2432.88 33
2432.99 29
2433.10 24
2433.21 20
2433.33 17
2433.44 14
2433.55 12
2433.67 11
2433.78 11
2433.89 11
2434.01 11
2434.12 12
2434.23 14
2434.35 18
2434.46 24
2434.57 33
2434.69 44
2434.80 55
2434.91 66
2435.03 75
2435.14 81
2435.25 82
2435.37 80
2435.48 76
2435.59 70
2435.71 65
2435.82 61
2435.93 58
2436.05 58
2436.16 59
2436.27 62
2436.38 64
2436.50 67
2436.61 70
2436.72 73
2436.84 77
2436.95 81
2437.06 84
2437.18 88
2437.29 91
2437.40 92
2437.52 91
2437.63 88
2437.74 84
2437.86 78
2437.97 73
2438.08 67
2438.20 64
2438.31 62
2438.42 61
2438.54 61
2438.65 61
2438.76 60
2438.88 58
2438.99 57
2439.10 55
2439.22 54
2439.33 56
2439.44 59
2439.56 65
2439.67 72
2439.78 80
2439.90 87
2440.01 92
2440.12 95
2440.24 95
2440.35 93
2440.46 89
2440.58 83
2440.69 77
2440.80 69
2440.92 62
2441.03 55
2441.14 49
2441.26 45
2441.37 41
2441.48 37
2441.60 34
2441.71 31
2441.82 28
2441.94 25
2442.05 22
2442.16 18
2442.28 15
2442.39 12
2442.50 9
2442.62 7
2442.73 7
2442.84 7
2442.96 9
2443.07 12
2443.18 15
2443.30 16
2443.41 17
2443.53 16
2443.64 13
2443.75 10
2443.87 8
2443.98 7
2444.09 7
2444.21 9
2444.32 12
2444.43 16
2444.55 21
2444.66 26
2444.77 32
2444.89 39
2445.00 46
2445.11 54
2445.23 62
2445.34 71
2445.45 79
2445.57 86
2445.68 91
2445.79 93
2445.91 93
2446.02 90
2446.13 85
2446.25 77
2446.36 68
2446.47 59
2446.59 50
2446.70 42
2446.82 36
2446.93 33
2447.04 34
2447.16 37
2447.27 43
2447.38 51
2447.50 58
2447.61 66
2447.72 72
2447.84 76
2447.95 80
2448.06 83
2448.18 85
2448.29 88
2448.40 90
2448.52 91
2448.63 92
2448.75 92
2448.86 92
2448.97 90
2449.09 87
2449.20 84
2449.31 81
2449.43 78
2449.54 76
2449.65 73
2449.77 71
2449.88 68
2449.99 65
2450.11 61
2450.22 58
2450.33 55
2450.45 54
2450.56 55
2450.68 58
2450.79 63
2450.90 68
2451.02 72
2451.13 74
2451.24 73
2451.36 68
2451.47 61
2451.58 53
2451.70 46
2451.81 41
2451.93 40
2452.04 42
2452.15 47
2452.27 55
2452.38 62
2452.49 69
2452.61 75
2452.72 78
2452.83 80
2452.95 81
2453.06 81
2453.18 79
2453.29 77
2453.40 73
2453.52 69
2453.63 64
2453.74 58
2453.86 53
2453.97 48
2454.08 46
2454.20 46
2454.31 47
2454.43 49
2454.54 52
2454.65 56
2454.77 58
2454.88 59
2454.99 58
2455.11 56
2455.22 54
2455.33 51
2455.45 49
2455.56 49
2455.68 50
2455.79 52
2455.90 55
2456.02 57
2456.13 58
2456.24 56
2456.36 53
2456.47 49
2456.59 44
2456.70 40
2456.81 37
2456.93 36
2457.04 36
2457.15 36
2457.27 35
2457.38 33
2457.50 30
2457.61 25
2457.72 19
2457.84 12
2457.95 6
2458.06 0
2458.18 0
2458.29 0
2458.41 0
2458.52 0
2458.63 0
2458.75 0
2458.86 0
2458.97 0
2459.09 3
2459.20 8
2459.32 13
2459.43 19
2459.54 24
2459.66 30
2459.77 36
2459.88 42
2460.00 46
2460.11 51
2460.23 55
2460.34 58
2460.45 62
2460.57 66
2460.68 70
2460.80 73
2460.91 75
2461.02 76
2461.14 75
2461.25 72
2461.36 69
2461.48 64
2461.59 59
2461.71 54
2461.82 49
2461.93 44
2462.05 39
2462.16 34
2462.27 29
2462.39 26
2462.50 25
2462.62 25
2462.73 27
2462.84 30
2462.96 35
2463.07 39
2463.19 43
2463.30 46
2463.41 48
2463.53 47
2463.64 45
2463.76 42
2463.87 37
2463.98 33
2464.10 28
2464.21 25
2464.32 23
2464.44 23
2464.55 25
2464.67 29
2464.78 33
2464.89 38
2465.01 42
2465.12 44
2465.24 46
2465.35 46
2465.46 46
2465.58 46
2465.69 47
2465.81 49
2465.92 52
2466.03 56
2466.15 61
2466.26 66
2466.38 69
2466.49 69
2466.60 67
2466.72 61
2466.83 53
2466.95 43
2467.06 34
2467.17 25
2467.29 18
2467.40 15
2467.51 14
2467.63 15
2467.74 18
2467.86 22
2467.97 25
2468.08 27
2468.20 28
2468.31 27
2468.43 25
2468.54 23
2468.65 21
2468.77 19
2468.88 17
2469.00 16
2469.11 15
2469.22 14
2469.34 13
2469.45 13
2469.57 13
2469.68 13
2469.79 13
2469.91 13
2470.02 13
2470.14 12
2470.25 10
2470.37 8
2470.48 6
2470.59 4
2470.71 3
2470.82 3
2470.94 4
2471.05 6
2471.16 8
2471.28 11
2471.39 13
2471.51 14
2471.62 16
2471.73 17
2471.85 18
2471.96 19
2472.08 19
2472.19 19
2472.30 19
2472.42 17
2472.53 15
2472.65 13
2472.76 12
2472.87 12
2472.99 13
2473.10 15
2473.22 18
2473.33 21
2473.45 23
2473.56 24
2473.67 24
2473.79 22
2473.90 20
2474.02 19
2474.13 20
2474.24 23
2474.36 29
2474.47 35
2474.59 42
2474.70 47
2474.81 50
2474.93 49
2475.04 46
2475.16 41
2475.27 34
2475.39 28
2475.50 22
2475.61 17
2475.73 13
2475.84 10
2475.96 8
2476.07 6
2476.18 4
2476.30 3
2476.41 2
2476.53 1
2476.64 1
2476.76 1
2476.87 1
2476.98 2
2477.10 2
2477.21 3
2477.33 4
2477.44 6
2477.55 6
2477.67 7
2477.78 7
2477.90 6
2478.01 5
2478.13 3
2478.24 0
2478.35 0
2478.47 0
2478.58 0
2478.70 0
2478.81 0
2478.93 0
2479.04 0
2479.15 1
2479.27 3
2479.38 5
2479.50 6
2479.61 6
2479.73 5
2479.84 4
2479.95 4
2480.07 5
2480.18 7
2480.30 12
2480.41 19
2480.53 26
2480.64 34
2480.75 40
2480.87 45
2480.98 48
2481.10 49
2481.21 50
2481.33 51
2481.44 52
2481.55 53
2481.67 53
2481.78 52
2481.90 50
2482.01 47
2482.13 44
2482.24 42
2482.35 42
2482.47 44
2482.58 49
2482.70 55
2482.81 61
2482.93 66
2483.04 69
2483.15 71
2483.27 70
2483.38 67
2483.50 61
2483.61 55
2483.73 47
2483.84 39
2483.95 32
2484.07 26
2484.18 22
2484.30 21
2484.41 21
2484.53 23
2484.64 25
2484.76 28
2484.87 30
2484.98 31
2485.10 31
2485.21 30
2485.33 30
2485.44 30
2485.56 32
2485.67 35
2485.78 39
2485.90 43
2486.01 47
2486.13 51
2486.24 55
2486.36 58
2486.47 61
2486.59 64
2486.70 67
2486.81 71
2486.93 74
2487.04 77
2487.16 77
2487.27 76
2487.39 73
2487.50 68
2487.62 63
2487.73 59
2487.84 56
2487.96 54
2488.07 54
2488.19 54
2488.30 54
2488.42 54
2488.53 51
2488.65 48
2488.76 44
2488.87 39
2488.99 35
2489.10 32
2489.22 29
2489.33 28
2489.45 28
2489.56 29
2489.68 30
2489.79 31
2489.90 32
2490.02 32
2490.13 32
2490.25 31
2490.36 28
2490.48 25
2490.59 22
2490.71 18
2490.82 14
2490.93 11
2491.05 9
2491.16 9
2491.28 11
2491.39 16
2491.51 22
2491.62 29
2491.74 36
2491.85 42
2491.97 45
2492.08 47
2492.19 46
2492.31 44
2492.42 40
2492.54 36
2492.65 31
2492.77 27
2492.88 22
2493.00 18
2493.11 16
2493.23 15
2493.34 16
2493.45 20
2493.57 25
2493.68 32
2493.80 38
2493.91 44
2494.03 49
2494.14 53
2494.26 56
2494.37 59
2494.49 61
2494.60 64
2494.72 66
2494.83 68
2494.94 68
2495.06 67
2495.17 65
2495.29 62
2495.40 59
2495.52 56
2495.63 54
2495.75 52
2495.86 52
2495.98 52
2496.09 53
2496.21 55
2496.32 57
2496.43 59
2496.55 62
2496.66 64
2496.78 67
2496.89 69
2497.01 70
2497.12 72
2497.24 73
2497.35 74
2497.47 74
2497.58 74
2497.70 73
2497.81 72
2497.93 70
2498.04 67
2498.15 65
2498.27 62
2498.38 61
2498.50 60
2498.61 61
2498.73 62
2498.84 63
2498.96 65
2499.07 66
2499.19 66
2499.30 67
2499.42 69
2499.53 71
2499.65 74
2499.76 76
2499.88 77
2499.99 77
2500.10 75
2500.22 70
2500.33 65
2500.45 59
2500.56 56
2500.68 54
2500.79 56
2500.91 61
2501.02 67
2501.14 73
2501.25 78
2501.37 81
2501.48 81
2501.60 79
2501.71 75
2501.83 70
2501.94 65
2502.06 60
2502.17 55
2502.28 51
2502.40 48
2502.51 46
2502.63 44
2502.74 43
2502.86 42
2502.97 42
2503.09 43
2503.20 45
2503.32 48
2503.43 52
2503.55 57
2503.66 62
2503.78 68
2503.89 73
2504.01 77
2504.12 79
2504.24 79
2504.35 78
2504.47 75
2504.58 71
2504.70 68
2504.81 64
2504.93 62
2505.04 60
2505.15 59
2505.27 58
2505.38 58
2505.50 57
2505.61 57
2505.73 57
2505.84 58
2505.96 59
2506.07 60
2506.19 62
2506.30 63
2506.42 64
2506.53 65
2506.65 66
2506.76 66
2506.88 65
2506.99 64
2507.11 63
2507.22 61
2507.34 58
2507.45 56
2507.57 53
2507.68 50
2507.80 49
2507.91 48
2508.03 50
2508.14 52
2508.26 57
2508.37 61
2508.49 65
2508.60 69
2508.72 70
2508.83 71
2508.95 70
2509.06 69
2509.18 68
2509.29 69
2509.41 70
2509.52 72
2509.64 74
2509.75 76
2509.87 76
2509.98 76
2510.10 74
2510.21 72
2510.33 71
2510.44 69
2510.56 69
2510.67 68
2510.79 69
2510.90 69
2511.02 68
2511.13 68
2511.25 66
2511.36 64
2511.48 62
2511.59 60
2511.71 60
2511.82 62
2511.94 65
2512.05 70
2512.17 76
2512.28 83
2512.40 91
2512.51 97
2512.63 103
2512.74 107
2512.86 111
2512.97 114
2513.09 115
2513.20 114
2513.32 112
2513.43 109
2513.55 105
2513.66 101
2513.78 98
2513.89 97
2514.01 96
2514.12 96
2514.24 97
2514.35 97
2514.47 96
2514.58 95
2514.70 92
2514.81 89
2514.93 86
2515.04 83
2515.16 80
2515.27 77
2515.39 74
2515.50 72
2515.62 70
2515.73 69
2515.85 67
2515.96 67
2516.08 66
2516.19 66
2516.31 65
2516.42 65
2516.54 63
2516.65 61
2516.77 58
2516.88 54
2517.00 51
2517.11 48
2517.23 46
2517.34 45
2517.46 45
2517.57 46
2517.69 48
2517.80 50
2517.92 53
2518.03 57
2518.15 59
2518.26 61
2518.38 63
2518.49 63
2518.61 62
2518.72 60
2518.84 58
2518.95 57
2519.07 56
2519.19 57
2519.30 58
2519.42 59
2519.53 61
2519.65 62
2519.76 63
2519.88 63
2519.99 63
2520.11 62
2520.22 60
2520.34 57
2520.45 54
2520.57 49
2520.68 43
2520.80 37
2520.91 30
2521.03 24
2521.14 19
2521.26 16
2521.37 14
2521.49 13
2521.60 14
2521.72 14
2521.83 13
2521.95 12
2522.06 11
2522.18 10
2522.30 10
2522.41 11
2522.53 14
2522.64 17
2522.76 22
2522.87 28
2522.99 34
2523.10 41
2523.22 47
2523.33 54
2523.45 59
2523.56 63
2523.68 66
2523.79 66
2523.91 64
2524.02 60
2524.14 55
2524.25 49
2524.37 44
2524.49 40
2524.60 38
2524.72 38
2524.83 39
2524.95 42
2525.06 45
2525.18 48
2525.29 50
2525.41 51
2525.52 51
2525.64 50
2525.75 50
2525.87 49
2525.98 48
2526.10 47
2526.21 46
2526.33 46
2526.45 45
2526.56 45
2526.68 45
2526.79 45
2526.91 47
2527.02 48
2527.14 49
2527.25 49
2527.37 48
2527.48 47
2527.60 46
2527.71 45
2527.83 44
2527.94 44
2528.06 44
2528.18 43
2528.29 42
2528.41 39
2528.52 35
2528.64 30
2528.75 24
2528.87 18
2528.98 13
2529.10 8
2529.21 4
2529.33 2
2529.44 0
2529.56 0
2529.68 1
2529.79 3
2529.91 6
2530.02 10
2530.14 14
2530.25 18
2530.37 23
2530.48 27
2530.60 32
2530.71 36
2530.83 39
2530.95 43
2531.06 47
2531.18 51
2531.29 55
2531.41 59
2531.52 62
2531.64 65
2531.75 65
2531.87 64
2531.98 61
2532.10 57
2532.22 52
2532.33 47
2532.45 42
2532.56 37
2532.68 33
2532.79 30
2532.91 27
2533.02 24
2533.14 22
2533.25 20
2533.37 18
2533.49 16
2533.60 13
2533.72 9
2533.83 4
2533.95 0
2534.06 0
2534.18 0
2534.29 0
2534.41 0
2534.52 0
2534.64 0
2534.76 0
2534.87 0
2534.99 7
2535.10 17
2535.22 28
2535.33 40
2535.45 53
2535.56 66
2535.68 76
2535.80 84
2535.91 89
2536.03 90
2536.14 88
2536.26 84
2536.37 79
2536.49 73
2536.60 67
2536.72 61
2536.84 57
2536.95 54
2537.07 52
2537.18 53
2537.30 57
2537.41 62
2537.53 68
2537.64 74
2537.76 79
2537.88 82
2537.99 83
2538.11 82
2538.22 80
2538.34 77
2538.45 74
2538.57 72
2538.69 72
2538.80 74
2538.92 76
2539.03 79
2539.15 82
2539.26 84
2539.38 86
2539.49 85
2539.61 84
2539.73 82
2539.84 80
2539.96 77
2540.07 75
2540.19 74
2540.30 72
2540.42 72
2540.54 72
2540.65 74
2540.77 76
2540.88 79
2541.00 83
2541.11 86
2541.23 88
2541.34 87
2541.46 85
2541.58 81
2541.69 75
2541.81 68
2541.92 60
2542.04 53
2542.15 46
2542.27 42
2542.39 39
2542.50 38
2542.62 38
2542.73 40
2542.85 42
2542.96 45
2543.08 48
2543.20 52
2543.31 55
2543.43 59
2543.54 63
2543.66 66
2543.77 68
2543.89 69
2544.01 69
2544.12 68
2544.24 67
2544.35 66
2544.47 65
2544.58 65
2544.70 66
2544.82 69
2544.93 72
2545.05 77
2545.16 81
2545.28 86
2545.39 90
2545.51 93
2545.63 94
2545.74 95
2545.86 94
2545.97 92
2546.09 90
2546.21 88
2546.32 85
2546.44 82
2546.55 78
2546.67 75
2546.78 71
2546.90 68
2547.02 67
2547.13 66
2547.25 67
2547.36 69
2547.48 71
2547.59 73
2547.71 74
2547.83 75
2547.94 75
2548.06 76
2548.17 78
2548.29 80
2548.41 83
2548.52 87
2548.64 92
2548.75 96
2548.87 100
2548.98 102
2549.10 102
2549.22 100
2549.33 97
2549.45 93
2549.56 89
2549.68 85
2549.80 82
2549.91 79
2550.03 77
2550.14 74
2550.26 71
2550.37 66
2550.49 60
2550.61 54
2550.72 48
2550.84 43
2550.95 39
2551.07 37
2551.19 36
2551.30 36
2551.42 37
2551.53 37
2551.65 37
2551.77 37
2551.88 37
2552.00 37
2552.11 38
2552.23 40
2552.35 43
2552.46 46
2552.58 49
2552.69 51
2552.81 53
2552.92 53
2553.04 52
2553.16 50
2553.27 48
2553.39 46
2553.50 44
2553.62 41
2553.74 40
2553.85 38
2553.97 37
2554.08 37
2554.20 38
2554.32 39
2554.43 41
2554.55 41
2554.66 40
2554.78 38
2554.90 35
2555.01 30
2555.13 26
2555.24 22
2555.36 19
2555.48 17
2555.59 17
2555.71 17
2555.82 18
2555.94 20
2556.06 23
2556.17 26
2556.29 29
2556.40 32
2556.52 34
2556.64 35
2556.75 36
2556.87 36
2556.98 37
2557.10 39
2557.22 42
2557.33 45
2557.45 47
2557.56 49
2557.68 49
2557.80 46
2557.91 42
2558.03 36
2558.14 30
2558.26 24
2558.38 19
2558.49 16
2558.61 16
2558.72 18
2558.84 22
2558.96 27
2559.07 33
2559.19 38
2559.30 42
2559.42 44
2559.54 46
2559.65 46
2559.77 47
2559.89 49
2560.00 52
2560.12 54
2560.23 57
2560.35 59
2560.47 61
2560.58 62
2560.70 63
2560.81 64
2560.93 66
2561.05 69
2561.16 71
2561.28 73
2561.39 75
2561.51 76
2561.63 77
2561.74 79
2561.86 82
2561.98 87
2562.09 93
2562.21 100
2562.32 107
2562.44 114
2562.56 119
2562.67 122
2562.79 123
2562.90 122
2563.02 118
2563.14 113
2563.25 106
2563.37 99
2563.49 92
2563.60 86
2563.72 80
2563.83 74
2563.95 70
2564.07 66
2564.18 63
2564.30 60
2564.41 58
2564.53 58
2564.65 58
2564.76 58
2564.88 58
2565.00 59
2565.11 59
2565.23 60
2565.34 61
2565.46 64
2565.58 68
2565.69 72
2565.81 75
2565.93 77
2566.04 75
2566.16 71
2566.27 63
2566.39 53
2566.51 43
2566.62 32
2566.74 23
2566.86 17
2566.97 13
2567.09 12
2567.20 12
2567.32 14
2567.44 16
2567.55 18
2567.67 19
2567.79 20
2567.90 22
2568.02 24
2568.13 28
2568.25 34
2568.37 41
2568.48 49
2568.60 57
2568.72 64
2568.83 69
2568.95 72
2569.06 72
2569.18 71
2569.30 68
2569.41 65
2569.53 62
2569.65 61
2569.76 61
2569.88 63
2570.00 66
2570.11 69
2570.23 72
2570.34 74
2570.46 76
2570.58 78
2570.69 79
2570.81 80
2570.93 79
2571.04 77
2571.16 74
2571.27 70
2571.39 66
2571.51 63
2571.62 61
2571.74 62
2571.86 66
2571.97 72
2572.09 79
2572.21 86
2572.32 92
2572.44 96
2572.55 97
2572.67 94
2572.79 88
2572.90 81
2573.02 72
2573.14 63
2573.25 57
2573.37 52
2573.49 50
2573.60 51
2573.72 52
2573.83 54
2573.95 55
2574.07 54
2574.18 51
2574.30 48
2574.42 44
2574.53 40
2574.65 37
2574.77 36
2574.88 36
2575.00 38
2575.12 41
2575.23 44
2575.35 46
2575.46 47
2575.58 46
2575.70 44
2575.81 39
2575.93 33
2576.05 26
2576.16 18
2576.28 9
2576.40 0
2576.51 0
2576.63 0
2576.75 0
2576.86 0
2576.98 0
2577.10 0
2577.21 0
2577.33 1
2577.44 11
2577.56 20
2577.68 28
2577.79 33
2577.91 37
2578.03 40
2578.14 42
2578.26 46
2578.38 51
2578.49 56
2578.61 63
2578.73 69
2578.84 76
2578.96 83
2579.08 90
2579.19 96
2579.31 101
2579.43 105
2579.54 107
2579.66 105
2579.78 101
2579.89 95
2580.01 87
2580.12 79
2580.24 71
2580.36 65
2580.47 61
2580.59 59
2580.71 58
2580.82 57
2580.94 56
2581.06 54
2581.17 51
2581.29 48
2581.41 45
2581.52 44
2581.64 45
2581.76 49
2581.87 57
2581.99 68
2582.11 81
2582.22 94
2582.34 107
2582.46 118
2582.57 126
2582.69 131
2582.81 134
2582.92 134
2583.04 132
2583.16 130
2583.27 127
2583.39 124
2583.51 121
2583.62 118
2583.74 115
2583.86 111
2583.97 105
2584.09 100
2584.21 94
2584.32 88
2584.44 84
2584.56 82
2584.67 81
2584.79 82
2584.91 82
2585.02 82
2585.14 81
2585.26 78
2585.37 74
2585.49 71
2585.61 68
2585.72 66
2585.84 67
2585.96 69
2586.07 72
2586.19 74
2586.31 75
2586.42 75
2586.54 72
2586.66 67
2586.77 62
2586.89 56
2587.01 51
2587.12 46
2587.24 42
2587.36 39
2587.47 36
2587.59 34
2587.71 32
2587.82 31
2587.94 30
2588.06 31
2588.17 32
2588.29 34
2588.41 35
2588.52 37
2588.64 38
2588.76 39
2588.87 40
2588.99 42
2589.11 44
2589.22 47
2589.34 51
2589.46 56
2589.57 62
2589.69 68
2589.81 74
2589.92 80
2590.04 85
2590.16 89
2590.27 91
2590.39 92
2590.51 91
2590.62 88
2590.74 85
2590.86 81
2590.98 77
2591.09 73
2591.21 70
2591.33 66
2591.44 61
2591.56 57
2591.68 53
2591.79 49
2591.91 45
2592.03 42
2592.14 40
2592.26 40
2592.38 40
2592.49 41
2592.61 43
2592.73 44
2592.84 45
2592.96 45
2593.08 45
2593.19 45
2593.31 45
2593.43 45
2593.55 45
2593.66 45
2593.78 44
2593.90 43
2594.01 40
2594.13 37
2594.25 33
2594.36 30
2594.48 27
2594.60 26
2594.71 27
2594.83 28
2594.95 30
2595.06 32
2595.18 34
2595.30 35
2595.42 35
2595.53 35
2595.65 35
2595.77 35
2595.88 37
2596.00 40
2596.12 43
2596.23 47
2596.35 50
2596.47 53
2596.58 54
2596.70 55
2596.82 55
2596.93 55
2597.05 54
2597.17 54
2597.29 53
2597.40 53
2597.52 53
2597.64 54
2597.75 55
2597.87 56
2597.99 58
2598.10 61
2598.22 63
2598.34 66
2598.46 69
2598.57 71
2598.69 72
2598.81 73
2598.92 73
2599.04 73
2599.16 72
2599.27 71
2599.39 71
2599.51 70
2599.62 69
2599.74 68
2599.86 66
2599.98 62
2600.09 57
2600.21 50
2600.33 44
2600.44 39
2600.56 36
2600.68 36
2600.79 38
2600.91 43
2601.03 49
2601.15 55
2601.26 60
2601.38 63
2601.50 65
2601.61 65
2601.73 64
2601.85 63
2601.97 61
2602.08 60
2602.20 59
2602.32 60
2602.43 61
2602.55 63
2602.67 66
2602.78 68
2602.90 70
2603.02 71
2603.14 72
2603.25 72
2603.37 72
2603.49 73
2603.60 75
2603.72 79
2603.84 85
2603.96 90
2604.07 96
2604.19 99
2604.31 102
2604.42 102
2604.54 102
2604.66 100
2604.77 99
2604.89 99
2605.01 99
2605.13 99
2605.24 99
2605.36 97
2605.48 95
2605.59 91
2605.71 86
2605.83 80
2605.95 74
2606.06 68
2606.18 63
2606.30 59
2606.41 57
2606.53 57
2606.65 59
2606.77 64
2606.88 70
2607.00 78
2607.12 85
2607.23 91
2607.35 96
2607.47 100
2607.59 102
2607.70 104
2607.82 105
2607.94 105
2608.05 106
2608.17 106
2608.29 106
2608.41 106
2608.52 106
2608.64 106
2608.76 105
2608.88 105
2608.99 104
2609.11 103
2609.23 102
2609.34 101
2609.46 99
2609.58 97
2609.70 94
2609.81 92
2609.93 88
2610.05 85
2610.16 81
2610.28 76
2610.40 72
2610.52 67
2610.63 62
2610.75 57
2610.87 54
2610.99 51
2611.10 51
2611.22 52
2611.34 55
2611.45 59
2611.57 64
2611.69 68
2611.81 71
2611.92 72
2612.04 70
2612.16 67
2612.27 63
2612.39 59
2612.51 55
2612.63 53
2612.74 53
2612.86 54
2612.98 56
2613.10 58
2613.21 59
2613.33 59
2613.45 56
2613.57 51
2613.68 45
2613.80 39
2613.92 33
2614.03 28
2614.15 24
2614.27 22
2614.39 22
2614.50 24
2614.62 28
2614.74 34
2614.86 42
2614.97 51
2615.09 60
2615.21 68
2615.32 74
2615.44 78
2615.56 80
2615.68 80
2615.79 78
2615.91 75
2616.03 72
2616.15 69
2616.26 66
2616.38 65
2616.50 64
2616.62 66
2616.73 68
2616.85 72
2616.97 75
2617.09 79
2617.20 82
2617.32 84
2617.44 85
2617.55 86
2617.67 88
2617.79 91
2617.91 93
2618.02 96
2618.14 98
2618.26 99
2618.38 97
2618.49 95
2618.61 90
2618.73 86
2618.85 83
2618.96 81
2619.08 82
2619.20 86
2619.32 90
2619.43 96
2619.55 101
2619.67 105
2619.79 108
2619.90 109
2620.02 110
2620.14 109
2620.26 108
2620.37 106
2620.49 104
2620.61 101
2620.73 97
2620.84 94
2620.96 91
2621.08 90
2621.20 89
2621.31 89
2621.43 89
2621.55 87
2621.67 85
2621.78 81
2621.90 75
2622.02 70
2622.14 65
2622.25 61
2622.37 58
2622.49 57
2622.61 57
2622.72 57
2622.84 58
2622.96 58
2623.08 58
2623.19 57
2623.31 57
2623.43 56
2623.55 57
2623.66 58
2623.78 59
2623.90 60
2624.02 60
2624.13 59
2624.25 57
2624.37 55
2624.49 53
2624.60 52
2624.72 53
2624.84 55
2624.96 59
2625.07 64
2625.19 69
2625.31 73
2625.43 76
2625.54 77
2625.66 76
2625.78 75
2625.90 73
2626.01 72
2626.13 72
2626.25 72
2626.37 72
2626.48 71
2626.60 69
2626.72 66
2626.84 62
2626.95 58
2627.07 54
2627.19 52
2627.31 51
2627.42 51
2627.54 52
2627.66 52
2627.78 51
2627.90 49
2628.01 47
2628.13 43
2628.25 40
2628.37 37
2628.48 36
2628.60 36
2628.72 37
2628.84 40
2628.95 42
2629.07 45
2629.19 47
2629.31 48
2629.42 47
2629.54 46
2629.66 44
2629.78 41
2629.90 38
2630.01 36
2630.13 35
2630.25 35
2630.37 37
2630.48 39
2630.60 42
2630.72 45
2630.84 48
2630.95 49
2631.07 50
2631.19 50
2631.31 50
2631.43 49
2631.54 50
2631.66 51
2631.78 52
2631.90 54
2632.01 57
2632.13 58
2632.25 59
2632.37 59
2632.48 56
2632.60 53
2632.72 48
2632.84 44
2632.96 40
2633.07 37
2633.19 36
2633.31 35
2633.43 35
2633.54 36
2633.66 36
2633.78 36
2633.90 36
2634.02 36
2634.13 37
2634.25 38
2634.37 40
2634.49 41
2634.60 42
2634.72 42
2634.84 41
2634.96 39
2635.08 36
2635.19 34
2635.31 33
2635.43 34
2635.55 36
2635.66 38
2635.78 40
2635.90 43
2636.02 45
2636.14 46
2636.25 49
2636.37 53
2636.49 60
2636.61 68
2636.72 78
2636.84 87
2636.96 95
2637.08 99
2637.20 101
2637.31 99
2637.43 96
2637.55 91
2637.67 85
2637.79 80
2637.90 75
2638.02 71
2638.14 67
2638.26 64
2638.37 62
2638.49 60
2638.61 60
2638.73 60
2638.85 60
2638.96 61
2639.08 61
2639.20 61
2639.32 61
2639.44 61
2639.55 61
2639.67 61
2639.79 62
2639.91 62
2640.02 64
2640.14 65
2640.26 67
2640.38 69
2640.50 73
2640.61 76
2640.73 79
2640.85 82
2640.97 85
2641.09 87
2641.20 90
2641.32 92
2641.44 94
2641.56 97
2641.68 98
2641.79 98
2641.91 97
2642.03 94
2642.15 89
2642.26 84
2642.38 79
2642.50 73
2642.62 68
2642.74 64
2642.85 61
2642.97 58
2643.09 57
2643.21 56
2643.33 57
2643.44 59
2643.56 62
2643.68 64
2643.80 66
2643.92 67
2644.03 67
2644.15 65
2644.27 64
2644.39 62
2644.51 61
2644.62 61
2644.74 61
2644.86 62
2644.98 62
2645.10 61
2645.21 60
2645.33 58
2645.45 58
2645.57 59
2645.69 62
2645.80 67
2645.92 73
2646.04 79
2646.16 84
2646.28 87
2646.39 88
2646.51 86
2646.63 83
2646.75 78
2646.87 73
2646.98 67
2647.10 62
2647.22 57
2647.34 54
2647.46 51
2647.58 50
2647.69 51
2647.81 52
2647.93 53
2648.05 53
2648.17 52
2648.28 50
2648.40 46
2648.52 42
2648.64 38
2648.76 36
2648.87 37
2648.99 40
2649.11 47
2649.23 54
2649.35 62
2649.46 69
2649.58 73
2649.70 75
2649.82 75
2649.94 72
2650.06 68
2650.17 63
2650.29 58
2650.41 54
2650.53 49
2650.65 46
2650.76 43
2650.88 40
2651.00 38
2651.12 35
2651.24 33
2651.35 31
2651.47 30
2651.59 29
2651.71 30
2651.83 32
2651.95 35
2652.06 39
2652.18 44
2652.30 48
2652.42 52
2652.54 54
2652.65 55
2652.77 54
2652.89 53
2653.01 51
2653.13 48
2653.25 44
2653.36 40
2653.48 37
2653.60 34
2653.72 32
2653.84 30
2653.95 30
2654.07 30
2654.19 30
2654.31 30
2654.43 29
2654.55 27
2654.66 25
2654.78 23
2654.90 21
2655.02 20
2655.14 19
2655.25 19
2655.37 19
2655.49 19
2655.61 18
2655.73 18
2655.85 17
2655.96 17
2656.08 18
2656.20 18
2656.32 19
2656.44 20
2656.56 22
2656.67 23
2656.79 25
2656.91 27
2657.03 30
2657.15 32
2657.27 35
2657.38 37
2657.50 38
2657.62 39
2657.74 39
2657.86 38
2657.97 36
2658.09 35
2658.21 34
2658.33 33
2658.45 34
2658.57 35
2658.68 36
2658.80 38
2658.92 39
2659.04 40
2659.16 41
2659.28 41
2659.39 41
2659.51 42
2659.63 43
2659.75 45
2659.87 46
2659.99 46
2660.10 46
2660.22 45
2660.34 42
2660.46 38
2660.58 32
2660.70 26
2660.81 19
2660.93 12
2661.05 6
2661.17 2
2661.29 0
2661.41 0
2661.52 3
2661.64 8
2661.76 14
2661.88 22
2662.00 29
2662.12 35
2662.24 41
2662.35 47
2662.47 52
2662.59 58
2662.71 63
2662.83 66
2662.95 68
2663.06 68
2663.18 66
2663.30 64
2663.42 62
2663.54 60
2663.66 60
2663.77 61
2663.89 62
2664.01 63
2664.13 63
2664.25 61
2664.37 58
2664.48 53
2664.60 46
2664.72 40
2664.84 33
2664.96 28
2665.08 24
2665.20 22
2665.31 22
2665.43 22
2665.55 23
2665.67 24
2665.79 24
2665.91 24
2666.02 24
2666.14 24
2666.26 23
2666.38 22
2666.50 22
2666.62 22
2666.74 22
2666.85 23
2666.97 23
2667.09 23
2667.21 23
2667.33 22
2667.45 19
2667.57 16
2667.68 13
2667.80 11
2667.92 9
2668.04 10
2668.16 11
2668.28 14
2668.39 17
2668.51 20
2668.63 21
2668.75 20
2668.87 17
2668.99 12
2669.11 7
2669.22 1
2669.34 0
2669.46 0
2669.58 0
2669.70 0
2669.82 0
2669.94 0
2670.05 0
2670.17 0
2670.29 2
2670.41 8
2670.53 16
2670.65 24
2670.77 32
2670.88 40
2671.00 47
2671.12 55
2671.24 61
2671.36 68
2671.48 73
2671.60 78
2671.71 81
2671.83 82
2671.95 82
2672.07 81
2672.19 79
2672.31 77
2672.43 76
2672.54 75
2672.66 75
2672.78 76
2672.90 75
2673.02 75
2673.14 74
2673.26 73
2673.38 72
2673.49 72
2673.61 73
2673.73 74
2673.85 76
2673.97 77
2674.09 78
2674.21 80
2674.32 81
2674.44 83
2674.56 85
2674.68 88
2674.80 89
2674.92 90
2675.04 89
2675.16 87
2675.27 84
2675.39 81
2675.51 78
2675.63 77
2675.75 78
2675.87 79
2675.99 81
2676.10 83
2676.22 83
2676.34 82
2676.46 79
2676.58 75
2676.70 69
2676.82 62
2676.94 55
2677.05 48
2677.17 42
2677.29 36
2677.41 31
2677.53 27
2677.65 24
2677.77 23
2677.89 25
2678.00 28
2678.12 33
2678.24 40
2678.36 47
2678.48 53
2678.60 59
2678.72 63
2678.84 65
2678.95 66
2679.07 67
2679.19 68
2679.31 69
2679.43 70
2679.55 73
2679.67 76
2679.79 80
2679.90 83
2680.02 87
2680.14 90
2680.26 92
2680.38 93
2680.50 92
2680.62 89
2680.74 84
2680.85 78
2680.97 71
2681.09 64
2681.21 57
2681.33 51
2681.45 46
2681.57 44
2681.69 45
2681.81 49
2681.92 56
2682.04 65
2682.16 76
2682.28 87
2682.40 97
2682.52 105
2682.64 109
2682.76 111
2682.87 109
2682.99 106
2683.11 100
2683.23 95
2683.35 89
2683.47 83
2683.59 77
2683.71 72
2683.83 66
2683.94 60
2684.06 54
2684.18 48
2684.30 41
2684.42 36
2684.54 31
2684.66 29
2684.78 28
2684.90 29
2685.01 32
2685.13 36
2685.25 41
2685.37 45
2685.49 50
2685.61 54
2685.73 58
2685.85 62
2685.97 68
2686.08 75
2686.20 83
2686.32 91
2686.44 98
2686.56 103
2686.68 105
2686.80 105
2686.92 101
2687.04 97
2687.15 91
2687.27 85
2687.39 80
2687.51 74
2687.63 69
2687.75 63
2687.87 59
2687.99 54
2688.11 52
2688.23 51
2688.34 53
2688.46 56
2688.58 61
2688.70 66
2688.82 70
2688.94 73
2689.06 75
2689.18 76
2689.30 75
2689.42 74
2689.53 71
2689.65 69
2689.77 65
2689.89 62
2690.01 60
2690.13 59
2690.25 59
2690.37 62
2690.49 67
2690.61 74
2690.72 82
2690.84 89
2690.96 95
2691.08 99
2691.20 99
2691.32 96
2691.44 90
2691.56 82
2691.68 74
2691.80 66
2691.91 59
2692.03 55
2692.15 53
2692.27 52
2692.39 53
2692.51 53
2692.63 53
2692.75 52
2692.87 50
2692.99 48
2693.11 46
2693.22 45
2693.34 45
2693.46 46
2693.58 49
2693.70 51
2693.82 52
2693.94 52
2694.06 50
2694.18 47
2694.30 42
2694.42 36
2694.53 31
2694.65 26
2694.77 22
2694.89 19
2695.01 18
2695.13 17
2695.25 17
2695.37 19
2695.49 21
2695.61 24
2695.73 29
2695.84 34
2695.96 38
2696.08 43
2696.20 47
2696.32 51
2696.44 53
2696.56 54
2696.68 55
2696.80 54
2696.92 53
2697.04 50
2697.16 47
2697.27 45
2697.39 44
2697.51 44
2697.63 46
2697.75 49
2697.87 53
2697.99 57
2698.11 59
2698.23 60
2698.35 60
2698.47 59
2698.59 57
2698.70 54
2698.82 52
2698.94 49
2699.06 45
2699.18 41
2699.30 35
2699.42 30
2699.54 25
2699.66 21
2699.78 20
2699.90 20
2700.02 23
2700.14 27
2700.25 33
2700.37 39
2700.49 45
2700.61 50
2700.73 55
2700.85 60
2700.97 64
2701.09 67
2701.21 70
2701.33 71
2701.45 71
2701.57 70
2701.69 67
2701.80 63
2701.92 59
2702.04 56
2702.16 53
2702.28 50
2702.40 48
2702.52 46
2702.64 43
2702.76 39
2702.88 35
2703.00 31
2703.12 26
2703.24 21
2703.36 17
2703.47 14
2703.59 13
2703.71 14
2703.83 18
2703.95 24
2704.07 32
2704.19 42
2704.31 51
2704.43 58
2704.55 64
2704.67 68
2704.79 70
2704.91 70
2705.03 68
2705.15 67
2705.26 66
2705.38 65
2705.50 65
2705.62 65
2705.74 65
2705.86 65
2705.98 64
2706.10 62
2706.22 60
2706.34 57
2706.46 54
2706.58 51
2706.70 48
2706.82 47
2706.94 46
2707.06 47
2707.17 48
2707.29 50
2707.41 53
2707.53 56
2707.65 60
2707.77 62
2707.89 64
2708.01 64
2708.13 64
2708.25 62
2708.37 61
2708.49 60
2708.61 60
2708.73 62
2708.85 65
2708.97 69
2709.08 72
2709.20 74
2709.32 73
2709.44 69
2709.56 62
2709.68 52
2709.80 42
2709.92 32
2710.04 23
2710.16 17
2710.28 13
2710.40 11
2710.52 12
2710.64 14
2710.76 18
2710.88 22
2711.00 26
2711.12 30
2711.24 33
2711.35 36
2711.47 38
2711.59 39
2711.71 39
2711.83 40
2711.95 40
2712.07 39
2712.19 38
2712.31 37
2712.43 37
2712.55 36
2712.67 37
2712.79 38
2712.91 41
2713.03 44
2713.15 46
2713.27 49
2713.39 51
2713.51 53
2713.63 55
2713.74 57
2713.86 59
2713.98 61
2714.10 63
2714.22 64
2714.34 65
2714.46 64
2714.58 63
2714.70 61
2714.82 60
2714.94 60
2715.06 62
2715.18 66
2715.30 70
2715.42 76
2715.54 80
2715.66 84
2715.78 85
2715.90 84
2716.02 81
2716.14 76
2716.26 72
2716.37 69
2716.49 66
2716.61 65
2716.73 65
2716.85 65
2716.97 65
2717.09 65
2717.21 64
2717.33 64
2717.45 64
2717.57 64
2717.69 65
2717.81 66
2717.93 67
2718.05 68
2718.17 68
2718.29 67
2718.41 65
2718.53 62
2718.65 59
2718.77 56
2718.89 54
2719.01 51
2719.13 50
2719.25 51
2719.37 52
2719.49 55
2719.60 59
2719.72 63
2719.84 67
2719.96 71
2720.08 74
2720.20 77
2720.32 79
2720.44 80
2720.56 81
2720.68 82
2720.80 81
2720.92 80
2721.04 78
2721.16 74
2721.28 70
2721.40 65
2721.52 60
2721.64 55
2721.76 51
2721.88 49
2722.00 48
2722.12 49
2722.24 50
2722.36 51
2722.48 51
2722.60 51
2722.72 49
2722.84 47
2722.96 45
2723.08 43
2723.20 40
2723.32 38
2723.44 35
2723.55 34
2723.67 32
2723.79 31
2723.91 29
2724.03 28
2724.15 28
2724.27 28
2724.39 28
2724.51 29
2724.63 30
2724.75 32
2724.87 33
2724.99 34
2725.11 34
2725.23 33
2725.35 31
2725.47 30
2725.59 29
2725.71 29
2725.83 30
2725.95 32
2726.07 34
2726.19 36
2726.31 38
2726.43 39
2726.55 40
2726.67 39
2726.79 38
2726.91 36
2727.03 34
2727.15 32
2727.27 30
2727.39 28
2727.51 26
2727.63 24
2727.75 22
2727.87 19
2727.99 15
2728.11 11
2728.23 7
2728.35 3
2728.47 0
2728.59 0
2728.71 0
2728.83 0
2728.95 0
2729.07 0
2729.19 0
2729.31 0
2729.43 0
2729.55 0
2729.67 0
2729.79 1
2729.91 4
2730.02 7
2730.14 10
2730.26 12
2730.38 15
2730.50 18
2730.62 21
2730.74 24
2730.86 27
2730.98 30
2731.10 33
2731.22 36
2731.34 38
2731.46 39
2731.58 40
2731.70 40
2731.82 39
2731.94 36
2732.06 34
2732.18 33
2732.30 33
2732.42 36
2732.54 41
2732.66 49
2732.78 58
2732.90 66
2733.02 73
2733.14 76
2733.26 76
2733.38 74
2733.50 71
2733.62 68
2733.74 67
2733.86 67
2733.98 68
2734.10 70
2734.22 72
2734.34 73
2734.46 73
2734.58 72
2734.70 69
2734.82 64
2734.94 60
2735.06 54
2735.18 49
2735.30 44
2735.42 40
2735.54 37
2735.66 36
2735.78 37
2735.90 39
2736.02 43
2736.14 47
2736.26 50
2736.38 53
2736.50 53
2736.62 52
2736.74 49
2736.86 46
2736.98 43
2737.10 42
2737.22 41
2737.34 42
2737.46 44
2737.58 46
2737.70 47
2737.82 48
2737.94 47
2738.06 46
2738.18 44
2738.30 42
2738.42 41
2738.54 41
2738.66 43
2738.78 46
2738.90 51
2739.02 56
2739.14 60
2739.26 62
2739.38 61
2739.50 59
2739.62 54
2739.74 48
2739.86 44
2739.98 41
2740.10 40
2740.22 42
2740.35 47
2740.47 52
2740.59 58
2740.71 62
2740.83 66
2740.95 68
2741.07 68
2741.19 68
2741.31 67
2741.43 65
2741.55 63
2741.67 61
2741.79 59
2741.91 56
2742.03 54
2742.15 51
2742.27 49
2742.39 48
2742.51 49
2742.63 50
2742.75 53
2742.87 57
2742.99 61
2743.11 65
2743.23 68
2743.35 69
2743.47 68
2743.59 66
2743.71 62
2743.83 56
2743.95 51
2744.07 46
2744.19 42
2744.31 39
2744.43 37
2744.55 36
2744.67 35
2744.79 35
2744.91 36
2745.03 36
2745.15 37
2745.27 37
2745.39 38
2745.51 38
2745.63 38
2745.75 37
2745.87 36
2745.99 35
2746.11 34
2746.23 34
2746.35 33
2746.47 34
2746.59 35
2746.71 36
2746.84 38
2746.96 41
2747.08 45
2747.20 48
2747.32 52
2747.44 55
2747.56 56
2747.68 57
2747.80 56
2747.92 55
2748.04 53
2748.16 52
2748.28 50
2748.40 50
2748.52 49
2748.64 48
2748.76 45
2748.88 41
2749.00 36
2749.12 30
2749.24 23
2749.36 16
2749.48 11
2749.60 7
2749.72 4
2749.84 3
2749.96 1
2750.08 0
2750.20 0
2750.32 0
2750.44 0
2750.56 0
2750.68 0
2750.81 0
2750.93 0
2751.05 2
2751.17 7
2751.29 12
2751.41 17
2751.53 21
2751.65 26
2751.77 30
2751.89 35
2752.01 39
2752.13 43
2752.25 45
2752.37 47
2752.49 48
2752.61 50
2752.73 52
2752.85 56
2752.97 62
2753.09 69
2753.21 77
2753.33 84
2753.45 89
2753.57 92
2753.69 92
2753.81 89
2753.93 84
2754.06 78
2754.18 72
2754.30 66
2754.42 63
2754.54 60
2754.66 59
2754.78 59
2754.90 59
2755.02 59
2755.14 58
2755.26 57
2755.38 55
2755.50 53
2755.62 51
2755.74 48
2755.86 46
2755.98 43
2756.10 41
2756.22 39
2756.34 37
2756.46 36
2756.58 35
2756.71 34
2756.83 33
2756.95 32
2757.07 29
2757.19 26
2757.31 22
2757.43 18
2757.55 13
2757.67 9
2757.79 7
2757.91 6
2758.03 8
2758.15 12
2758.27 17
2758.39 22
2758.51 28
2758.63 32
2758.75 36
2758.87 40
2758.99 43
2759.12 46
2759.24 48
2759.36 50
2759.48 51
2759.60 51
2759.72 50
2759.84 49
2759.96 49
2760.08 50
2760.20 51
2760.32 52
2760.44 53
2760.56 53
2760.68 51
2760.80 48
2760.92 45
2761.04 42
2761.16 40
2761.28 39
2761.41 39
2761.53 40
2761.65 42
2761.77 43
2761.89 45
2762.01 48
2762.13 50
2762.25 52
2762.37 55
2762.49 56
2762.61 57
2762.73 56
2762.85 55
2762.97 52
2763.09 49
2763.21 45
2763.34 43
2763.46 42
2763.58 42
2763.70 45
2763.82 50
2763.94 57
2764.06 64
2764.18 70
2764.30 74
2764.42 76
2764.54 75
2764.66 70
2764.78 62
2764.90 53
2765.02 43
2765.14 34
2765.27 26
2765.39 20
2765.51 15
2765.63 11
2765.75 8
2765.87 5
2765.99 2
2766.11 0
2766.23 0
2766.35 0
2766.47 0
2766.59 0
2766.71 1
2766.83 6
2766.95 12
2767.08 20
2767.20 28
2767.32 35
2767.44 42
2767.56 47
2767.68 50
2767.80 50
2767.92 48
2768.04 45
2768.16 41
2768.28 37
2768.40 34
2768.52 32
2768.64 32
2768.77 34
2768.89 36
2769.01 38
2769.13 38
2769.25 37
2769.37 35
2769.49 31
2769.61 26
2769.73 21
2769.85 16
2769.97 12
2770.09 10
2770.21 8
2770.34 8
2770.46 9
2770.58 11
2770.70 14
2770.82 18
2770.94 23
2771.06 27
2771.18 31
2771.30 32
2771.42 31
2771.54 28
2771.66 24
2771.78 20
2771.91 16
2772.03 15
2772.15 15
2772.27 16
2772.39 19
2772.51 22
2772.63 24
2772.75 27
2772.87 28
2772.99 30
2773.11 32
2773.23 35
2773.36 38
2773.48 41
2773.60 45
2773.72 48
2773.84 50
2773.96 53
2774.08 54
2774.20 56
2774.32 57
2774.44 58
2774.56 59
2774.68 58
2774.81 57
2774.93 57
2775.05 56
2775.17 57
2775.29 58
2775.41 61
2775.53 65
2775.65 69
2775.77 72
2775.89 75
2776.01 77
2776.14 77
2776.26 75
2776.38 72
2776.50 66
2776.62 61
2776.74 54
2776.86 49
2776.98 45
2777.10 42
2777.22 41
2777.34 40
2777.47 41
2777.59 42
2777.71 44
2777.83 45
2777.95 46
2778.07 47
2778.19 48
2778.31 49
2778.43 49
2778.55 50
2778.67 51
2778.80 53
2778.92 56
2779.04 60
2779.16 64
2779.28 69
2779.40 73
2779.52 76
2779.64 78
2779.76 78
2779.88 76
2780.01 73
2780.13 69
2780.25 64
2780.37 59
2780.49 55
2780.61 52
2780.73 50
2780.85 49
2780.97 48
2781.09 47
2781.22 47
2781.34 46
2781.46 46
2781.58 47
2781.70 49
2781.82 52
2781.94 55
2782.06 60
2782.18 64
2782.30 67
2782.43 68
2782.55 67
2782.67 64
2782.79 58
2782.91 51
2783.03 44
2783.15 39
2783.27 35
2783.39 34
2783.51 36
2783.64 40
2783.76 44
2783.88 48
2784.00 49
2784.12 48
2784.24 43
2784.36 37
2784.48 31
2784.60 24
2784.73 20
2784.85 19
2784.97 20
2785.09 24
2785.21 28
2785.33 32
2785.45 35
2785.57 36
2785.69 35
2785.82 33
2785.94 30
2786.06 27
2786.18 25
2786.30 25
2786.42 26
2786.54 29
2786.66 33
2786.78 37
2786.91 42
2787.03 46
2787.15 48
2787.27 50
2787.39 50
2787.51 50
2787.63 49
2787.75 48
2787.87 46
2788.00 45
2788.12 44
2788.24 43
2788.36 42
2788.48 41
2788.60 39
2788.72 37
2788.84 34
2788.97 30
2789.09 26
2789.21 22
2789.33 18
2789.45 15
2789.57 13
2789.69 12
2789.81 11
2789.93 9
2790.06 8
2790.18 7
2790.30 6
2790.42 6
2790.54 7
2790.66 9
2790.78 11
2790.90 13
2791.03 15
2791.15 16
2791.27 16
2791.39 16
2791.51 17
2791.63 19
2791.75 22
2791.87 27
2792.00 33
2792.12 38
2792.24 42
2792.36 45
2792.48 45
2792.60 44
2792.72 41
2792.84 37
2792.97 33
2793.09 30
2793.21 27
2793.33 27
2793.45 27
2793.57 29
2793.69 32
2793.81 35
2793.94 38
2794.06 40
2794.18 41
2794.30 43
2794.42 43
2794.54 45
2794.66 46
2794.78 48
2794.91 50
2795.03 52
2795.15 54
2795.27 55
2795.39 54
2795.51 53
2795.63 51
2795.76 49
2795.88 49
2796.00 49
2796.12 50
2796.24 51
2796.36 52
2796.48 52
2796.60 51
2796.73 48
2796.85 43
2796.97 38
2797.09 31
2797.21 23
2797.33 16
2797.45 9
2797.58 2
2797.70 0
2797.82 0
2797.94 0
2798.06 0
2798.18 0
2798.30 0
2798.43 0
2798.55 3
2798.67 5
2798.79 6
2798.91 5
2799.03 4
2799.15 4
2799.27 4
2799.40 6
2799.52 10
2799.64 16
2799.76 23
2799.88 30
2800.00 36
2800.12 41
2800.25 43
2800.37 45
2800.49 45
2800.61 45
2800.73 44
2800.85 44
2800.97 45
2801.10 47
2801.22 50
2801.34 55
2801.46 62
2801.58 71
2801.70 81
2801.82 91
2801.95 101
2802.07 110
2802.19 118
2802.31 123
2802.43 128
2802.55 132
2802.67 137
2802.80 143
2802.92 151
2803.04 159
2803.16 167
2803.28 173
2803.40 176
2803.53 175
2803.65 170
2803.77 162
2803.89 153
2804.01 143
2804.13 135
2804.25 128
2804.38 123
2804.50 121
2804.62 120
2804.74 119
2804.86 120
2804.98 121
2805.10 122
2805.23 122
2805.35 122
2805.47 120
2805.59 116
2805.71 110
2805.83 102
2805.96 93
2806.08 83
2806.20 75
2806.32 69
2806.44 64
2806.56 62
2806.69 62
2806.81 62
2806.93 64
2807.05 66
2807.17 69
2807.29 72
2807.41 76
2807.54 78
2807.66 78
2807.78 77
2807.90 73
2808.02 68
2808.14 62
2808.27 56
2808.39 52
2808.51 51
2808.63 51
2808.75 54
2808.87 57
2809.00 60
2809.12 63
2809.24 64
2809.36 64
2809.48 63
2809.60 61
2809.72 59
2809.85 57
2809.97 57
2810.09 57
2810.21 59
2810.33 60
2810.45 61
2810.58 61
2810.70 59
2810.82 57
2810.94 53
2811.06 48
2811.18 44
2811.31 40
2811.43 37
2811.55 35
2811.67 34
2811.79 34
2811.91 33
2812.04 33
2812.16 33
2812.28 34
2812.40 36
2812.52 39
2812.64 44
2812.77 49
2812.89 54
2813.01 59
2813.13 61
2813.25 63
2813.37 63
2813.50 63
2813.62 64
2813.74 66
2813.86 70
2813.98 76
2814.11 81
2814.23 85
2814.35 87
2814.47 87
2814.59 85
2814.71 81
2814.84 78
2814.96 76
2815.08 75
2815.20 76
2815.32 78
2815.44 80
2815.57 81
2815.69 81
2815.81 79
2815.93 76
2816.05 72
2816.17 70
2816.30 68
2816.42 67
2816.54 68
2816.66 70
2816.78 72
2816.91 72
2817.03 72
2817.15 70
2817.27 67
2817.39 63
2817.51 60
2817.64 57
2817.76 56
2817.88 57
2818.00 58
2818.12 61
2818.25 63
2818.37 65
2818.49 67
2818.61 69
2818.73 70
2818.85 72
2818.98 73
2819.10 73
2819.22 72
2819.34 69
2819.46 66
2819.59 63
2819.71 59
2819.83 56
2819.95 53
2820.07 51
2820.19 48
2820.32 45
2820.44 41
2820.56 35
2820.68 29
2820.80 23
2820.93 17
2821.05 12
2821.17 10
2821.29 10
2821.41 11
2821.54 15
2821.66 19
2821.78 24
2821.90 30
2822.02 35
2822.14 40
2822.27 44
2822.39 47
2822.51 49
2822.63 51
2822.75 51
2822.88 49
2823.00 47
2823.12 43
2823.24 38
2823.36 32
2823.49 26
2823.61 20
2823.73 14
2823.85 9
2823.97 6
2824.10 4
2824.22 4
2824.34 5
2824.46 8
2824.58 11
2824.70 15
2824.83 18
2824.95 21
2825.07 23
2825.19 24
2825.31 26
2825.44 29
2825.56 32
2825.68 37
2825.80 43
2825.92 50
2826.05 56
2826.17 62
2826.29 66
2826.41 69
2826.53 70
2826.66 70
2826.78 68
2826.90 67
2827.02 65
2827.14 64
2827.27 63
2827.39 64
2827.51 64
2827.63 65
2827.75 67
2827.88 69
2828.00 71
2828.12 73
2828.24 74
2828.36 73
2828.49 72
2828.61 68
2828.73 64
2828.85 58
2828.97 52
2829.10 45
2829.22 39
2829.34 34
2829.46 30
2829.59 27
2829.71 25
2829.83 24
2829.95 24
2830.07 25
2830.20 27
2830.32 29
2830.44 32
2830.56 36
2830.68 39
2830.81 42
2830.93 44
2831.05 47
2831.17 50
2831.29 54
2831.42 58
2831.54 63
2831.66 67
2831.78 70
2831.90 72
2832.03 71
2832.15 69
2832.27 65
2832.39 60
2832.52 54
2832.64 48
2832.76 42
2832.88 35
2833.00 29
2833.13 23
2833.25 18
2833.37 15
2833.49 14
2833.61 14
2833.74 15
2833.86 18
2833.98 21
2834.10 25
2834.23 29
2834.35 34
2834.47 39
2834.59 44
2834.71 47
2834.84 49
2834.96 48
2835.08 45
2835.20 39
2835.32 31
2835.45 23
2835.57 16
2835.69 11
2835.81 9
2835.94 10
2836.06 14
2836.18 19
2836.30 25
2836.42 31
2836.55 36
2836.67 40
2836.79 43
2836.91 47
2837.04 51
2837.16 55
2837.28 60
2837.40 64
2837.52 68
2837.65 71
2837.77 73
2837.89 73
2838.01 73
2838.14 72
2838.26 71
2838.38 69
2838.50 68
2838.62 65
2838.75 62
2838.87 57
2838.99 53
2839.11 48
2839.24 45
2839.36 43
2839.48 44
2839.60 46
2839.72 50
2839.85 55
2839.97 59
2840.09 61
2840.21 61
2840.34 59
2840.46 56
2840.58 51
2840.70 45
2840.83 41
2840.95 37
2841.07 36
2841.19 36
2841.31 38
2841.44 42
2841.56 48
2841.68 55
2841.80 63
2841.93 73
2842.05 82
2842.17 91
2842.29 98
2842.42 103
2842.54 105
2842.66 103
2842.78 100
2842.90 94
2843.03 89
2843.15 83
2843.27 79
2843.39 77
2843.52 76
2843.64 77
2843.76 78
2843.88 78
2844.01 77
2844.13 74
2844.25 69
2844.37 62
2844.50 54
2844.62 45
2844.74 38
2844.86 33
2844.99 29
2845.11 26
2845.23 25
2845.35 26
2845.47 27
2845.60 31
2845.72 37
2845.84 44
2845.96 54
2846.09 64
2846.21 73
2846.33 81
2846.45 85
2846.58 85
2846.70 81
2846.82 73
2846.94 64
2847.07 54
2847.19 45
2847.31 37
2847.43 33
2847.56 30
2847.68 29
2847.80 29
2847.92 30
2848.05 30
2848.17 31
2848.29 32
2848.41 33
2848.54 35
2848.66 38
2848.78 42
2848.90 45
2849.03 47
2849.15 48
2849.27 48
2849.39 46
2849.52 43
2849.64 39
2849.76 35
2849.88 31
2850.01 27
2850.13 25
2850.25 24
2850.37 25
2850.50 28
2850.62 33
2850.74 39
2850.86 46
2850.99 52
2851.11 57
2851.23 60
2851.35 62
2851.48 62
2851.60 61
2851.72 59
2851.84 56
2851.97 53
2852.09 49
2852.21 45
2852.33 40
2852.46 36
2852.58 33
2852.70 32
2852.82 33
2852.95 35
2853.07 38
2853.19 40
2853.31 42
2853.44 44
2853.56 44
2853.68 45
2853.80 47
2853.93 48
2854.05 49
2854.17 48
2854.29 46
2854.42 42
2854.54 37
2854.66 31
2854.78 25
2854.91 22
2855.03 22
2855.15 24
2855.28 28
2855.40 34
2855.52 39
2855.64 43
2855.77 45
2855.89 44
2856.01 42
2856.13 40
2856.26 38
2856.38 38
2856.50 39
2856.62 42
2856.75 46
2856.87 50
2856.99 53
2857.11 56
2857.24 57
2857.36 57
2857.48 56
2857.61 55
2857.73 53
2857.85 51
2857.97 50
2858.10 50
2858.22 52
2858.34 54
2858.46 58
2858.59 60
2858.71 62
2858.83 61
2858.95 58
2859.08 52
2859.20 44
2859.32 34
2859.45 26
2859.57 18
2859.69 11
2859.81 7
2859.94 4
2860.06 2
2860.18 2
2860.30 2
2860.43 2
2860.55 2
2860.67 2
2860.80 1
2860.92 0
2861.04 0
2861.16 0
2861.29 0
2861.41 0
2861.53 0
2861.65 0
2861.78 5
2861.90 10
2862.02 17
2862.15 25
2862.27 32
2862.39 38
2862.51 43
2862.64 45
2862.76 45
2862.88 42
2863.00 36
2863.13 30
2863.25 24
2863.37 19
2863.50 16
2863.62 16
2863.74 19
2863.86 23
2863.99 28
2864.11 31
2864.23 33
2864.36 33
2864.48 30
2864.60 26
2864.72 21
2864.85 17
2864.97 14
2865.09 12
2865.22 12
2865.34 12
2865.46 13
2865.58 13
2865.71 13
2865.83 14
2865.95 16
2866.07 20
2866.20 26
2866.32 35
2866.44 45
2866.57 54
2866.69 62
2866.81 66
2866.93 66
2867.06 62
2867.18 55
2867.30 46
2867.43 36
2867.55 26
2867.67 18
2867.79 11
2867.92 5
2868.04 2
2868.16 0
2868.29 0
2868.41 0
2868.53 2
2868.66 6
2868.78 10
2868.90 14
2869.02 20
2869.15 26
2869.27 32
2869.39 38
2869.52 44
2869.64 50
2869.76 56
2869.88 61
2870.01 66
2870.13 70
2870.25 74
2870.38 76
2870.50 78
2870.62 78
2870.74 76
2870.87 74
2870.99 69
2871.11 63
2871.24 57
2871.36 51
2871.48 45
2871.61 42
2871.73 40
2871.85 41
2871.97 43
2872.10 47
2872.22 52
2872.34 58
2872.47 65
2872.59 73
2872.71 81
2872.84 87
2872.96 92
2873.08 94
2873.20 92
2873.33 89
2873.45 83
2873.57 76
2873.70 69
2873.82 64
2873.94 60
2874.07 57
2874.19 56
2874.31 55
2874.43 55
2874.56 56
2874.68 56
2874.80 57
2874.93 58
2875.05 60
2875.17 63
2875.30 68
2875.42 74
2875.54 80
2875.66 87
2875.79 93
2875.91 97
2876.03 101
2876.16 103
2876.28 104
2876.40 105
2876.53 105
2876.65 105
2876.77 104
2876.90 103
2877.02 101
2877.14 99
2877.26 96
2877.39 94
2877.51 91
2877.63 89
2877.76 87
2877.88 85
2878.00 82
2878.13 78
2878.25 75
2878.37 73
2878.50 71
2878.62 71
2878.74 71
2878.86 72
2878.99 72
2879.11 70
2879.23 67
2879.36 63
2879.48 59
2879.60 55
2879.73 52
2879.85 51
2879.97 52
2880.10 54
2880.22 58
2880.34 62
2880.47 67
2880.59 72
2880.71 77
2880.83 81
2880.96 86
2881.08 89
2881.20 92
2881.33 94
2881.45 96
2881.57 97
2881.70 98
2881.82 99
2881.94 101
2882.07 104
2882.19 106
2882.31 108
2882.44 109
2882.56 109
2882.68 108
2882.81 106
2882.93 103
2883.05 100
2883.18 98
2883.30 96
2883.42 96
2883.54 96
2883.67 97
2883.79 99
2883.91 103
2884.04 107
2884.16 113
2884.28 119
2884.41 125
2884.53 130
2884.65 134
2884.78 137
2884.90 139
2885.02 141
2885.15 143
2885.27 146
2885.39 150
2885.52 156
2885.64 163
2885.76 170
2885.89 177
2886.01 182
2886.13 184
2886.26 183
2886.38 179
2886.50 173
2886.63 165
2886.75 156
2886.87 147
2887.00 138
2887.12 131
2887.24 125
2887.37 120
2887.49 118
2887.61 117
2887.74 118
2887.86 119
2887.98 121
2888.11 122
2888.23 123
2888.35 125
2888.48 126
2888.60 128
2888.72 129
2888.85 130
2888.97 130
2889.09 129
2889.22 128
2889.34 125
2889.46 123
2889.59 119
2889.71 115
2889.83 110
2889.96 104
2890.08 97
2890.20 91
2890.33 86
2890.45 84
2890.57 83
2890.70 85
2890.82 88
2890.94 90
2891.07 92
2891.19 92
2891.31 91
2891.44 87
2891.56 83
2891.68 79
2891.81 75
2891.93 73
2892.05 71
2892.18 70
2892.30 69
2892.42 67
2892.55 63
2892.67 58
2892.79 51
2892.92 44
2893.04 38
2893.16 32
2893.29 28
2893.41 26
2893.53 26
2893.66 27
2893.78 28
2893.90 29
2894.03 30
2894.15 31
2894.27 32
2894.40 32
2894.52 33
2894.64 33
2894.77 33
2894.89 34
2895.02 35
2895.14 36
2895.26 36
2895.39 37
2895.51 38
2895.63 39
2895.76 40
2895.88 39
2896.00 38
2896.13 37
2896.25 35
2896.37 33
2896.50 31
2896.62 29
2896.74 28
2896.87 28
2896.99 28
2897.11 28
2897.24 29
2897.36 30
2897.49 32
2897.61 33
2897.73 33
2897.86 33
2897.98 32
2898.10 30
2898.23 27
2898.35 25
2898.47 23
2898.60 22
2898.72 23
2898.84 25
2898.97 27
2899.09 30
2899.21 32
2899.34 34
2899.46 34
2899.59 34
2899.71 33
2899.83 32
2899.96 32
2900.08 32
2900.20 33
2900.33 34
2900.45 36
2900.57 38
2900.70 40
2900.82 42
2900.94 43
2901.07 42
2901.19 42
2901.32 40
2901.44 38
2901.56 37
2901.69 36
2901.81 35
2901.93 35
2902.06 34
2902.18 33
2902.30 31
2902.43 29
2902.55 26
2902.67 24
2902.80 22
2902.92 22
2903.05 22
2903.17 23
2903.29 24
2903.42 26
2903.54 27
2903.66 28
2903.79 28
2903.91 27
2904.03 27
2904.16 26
2904.28 26
2904.41 26
2904.53 28
2904.65 30
2904.78 34
2904.90 38
2905.02 42
2905.15 46
2905.27 50
2905.40 52
2905.52 53
2905.64 52
2905.77 51
2905.89 49
2906.01 48
2906.14 47
2906.26 47
2906.38 48
2906.51 50
2906.63 52
2906.76 54
2906.88 56
2907.00 58
2907.13 60
2907.25 63
2907.37 67
2907.50 71
2907.62 76
2907.75 81
2907.87 84
2907.99 87
2908.12 87
2908.24 87
2908.36 85
2908.49 83
2908.61 80
2908.74 77
2908.86 74
2908.98 71
2909.11 69
2909.23 68
2909.35 67
2909.48 69
2909.60 71
2909.73 74
2909.85 77
2909.97 80
2910.10 82
2910.22 82
2910.34 79
2910.47 76
2910.59 70
2910.72 64
2910.84 58
2910.96 51
2911.09 45
2911.21 40
2911.34 35
2911.46 31
2911.58 27
2911.71 24
2911.83 21
2911.95 20
2912.08 19
2912.20 21
2912.33 23
2912.45 26
2912.57 30
2912.70 34
2912.82 36
2912.94 37
2913.07 36
2913.19 35
2913.32 34
2913.44 33
2913.56 35
2913.69 37
2913.81 41
2913.94 44
2914.06 47
2914.18 49
2914.31 49
2914.43 47
2914.56 45
2914.68 42
2914.80 40
2914.93 38
2915.05 36
2915.17 35
2915.30 33
2915.42 31
2915.55 30
2915.67 29
2915.79 28
2915.92 30
2916.04 32
2916.17 36
2916.29 41
2916.41 45
2916.54 49
2916.66 51
2916.79 51
2916.91 49
2917.03 44
2917.16 39
2917.28 33
2917.40 27
2917.53 22
2917.65 18
2917.78 16
2917.90 14
2918.02 13
2918.15 11
2918.27 10
2918.40 7
2918.52 5
2918.64 3
2918.77 1
2918.89 0
2919.02 0
2919.14 0
2919.26 0
2919.39 0
2919.51 0
2919.64 0
2919.76 0
2919.88 0
2920.01 4
2920.13 11
2920.26 20
2920.38 29
2920.50 38
2920.63 46
2920.75 53
2920.88 57
2921.00 60
2921.12 60
2921.25 59
2921.37 56
2921.50 51
2921.62 46
2921.74 40
2921.87 33
2921.99 28
2922.12 23
2922.24 19
2922.36 17
2922.49 15
2922.61 14
2922.74 14
2922.86 15
2922.98 16
2923.11 17
2923.23 18
2923.36 18
2923.48 17
2923.61 16
2923.73 14
2923.85 11
2923.98 10
2924.10 9
2924.23 10
2924.35 13
2924.47 16
2924.60 19
2924.72 22
2924.85 23
2924.97 22
2925.09 21
2925.22 19
2925.34 18
2925.47 18
2925.59 20
2925.71 24
2925.84 29
2925.96 35
2926.09 41
2926.21 46
2926.34 50
2926.46 54
2926.58 56
2926.71 56
2926.83 54
2926.96 49
2927.08 42
2927.20 33
2927.33 23
2927.45 13
2927.58 4
2927.70 0
2927.82 0
2927.95 0
2928.07 0
2928.20 0
2928.32 0
2928.45 0
2928.57 0
2928.69 0
2928.82 2
2928.94 9
2929.07 17
2929.19 25
2929.32 33
2929.44 39
2929.56 45
2929.69 49
2929.81 52
2929.94 55
2930.06 57
2930.18 59
2930.31 61
2930.43 61
2930.56 61
2930.68 60
2930.81 57
2930.93 55
2931.05 53
2931.18 52
2931.30 52
2931.43 53
2931.55 56
2931.68 58
2931.80 59
2931.92 58
2932.05 54
2932.17 49
2932.30 42
2932.42 35
2932.54 28
2932.67 22
2932.79 18
2932.92 17
2933.04 18
2933.17 20
2933.29 24
2933.41 27
2933.54 30
2933.66 31
2933.79 31
2933.91 30
2934.04 29
2934.16 28
2934.28 28
2934.41 29
2934.53 31
2934.66 34
2934.78 37
2934.91 39
2935.03 39
2935.15 38
2935.28 36
2935.40 33
2935.53 31
2935.65 30
2935.78 31
2935.90 33
2936.03 37
2936.15 42
2936.27 46
2936.40 50
2936.52 53
2936.65 53
2936.77 52
2936.90 49
2937.02 45
2937.14 40
2937.27 35
2937.39 31
2937.52 29
2937.64 27
2937.77 26
2937.89 25
2938.01 25
2938.14 24
2938.26 23
2938.39 21
2938.51 19
2938.64 17
2938.76 15
2938.89 15
2939.01 15
2939.13 16
2939.26 18
2939.38 21
2939.51 23
2939.63 24
2939.76 23
2939.88 22
2940.01 19
2940.13 16
2940.25 14
2940.38 13
2940.50 14
2940.63 16
2940.75 19
2940.88 23
2941.00 26
2941.12 29
2941.25 32
2941.37 34
2941.50 37
2941.62 40
2941.75 44
2941.87 47
2942.00 51
2942.12 54
2942.25 55
2942.37 55
2942.49 53
2942.62 49
2942.74 45
2942.87 41
2942.99 39
2943.12 38
2943.24 39
2943.37 41
2943.49 44
2943.61 48
2943.74 50
2943.86 51
2943.99 52
2944.11 52
2944.24 52
2944.36 52
2944.49 52
2944.61 52
2944.73 53
2944.86 54
2944.98 54
2945.11 54
2945.23 54
2945.36 54
2945.48 53
2945.61 53
2945.73 53
2945.86 53
2945.98 55
2946.10 57
2946.23 60
2946.35 63
2946.48 66
2946.60 68
2946.73 70
2946.85 70
2946.98 69
2947.10 68
2947.23 66
2947.35 63
2947.47 59
2947.60 54
2947.72 47
2947.85 40
2947.97 33
2948.10 26
2948.22 21
2948.35 17
2948.47 16
2948.60 17
2948.72 21
2948.85 26
2948.97 33
2949.09 41
2949.22 49
2949.34 57
2949.47 65
2949.59 70
2949.72 74
2949.84 74
2949.97 72
2950.09 67
2950.22 61
2950.34 54
2950.47 47
2950.59 41
2950.71 35
2950.84 31
2950.96 29
2951.09 27
2951.21 28
2951.34 30
2951.46 33
2951.59 39
2951.71 45
2951.84 52
2951.96 59
2952.09 65
2952.21 71
2952.34 76
2952.46 80
2952.58 82
2952.71 84
2952.83 86
2952.96 87
2953.08 88
2953.21 88
2953.33 89
2953.46 89
2953.58 89
2953.71 88
2953.83 87
2953.96 85
2954.08 82
2954.21 79
2954.33 76
2954.46 73
2954.58 71
2954.70 69
2954.83 68
2954.95 68
2955.08 68
2955.20 68
2955.33 69
2955.45 70
2955.58 73
2955.70 76
2955.83 79
2955.95 83
2956.08 86
2956.20 89
2956.33 90
2956.45 90
2956.58 88
2956.70 85
2956.83 82
2956.95 79
2957.07 75
2957.20 72
2957.32 68
2957.45 64
2957.57 59
2957.70 55
2957.82 51
2957.95 48
2958.07 45
2958.20 44
2958.32 44
2958.45 45
2958.57 47
2958.70 49
2958.82 51
2958.95 52
2959.07 52
2959.20 50
2959.32 47
2959.45 42
2959.57 35
2959.70 29
2959.82 22
2959.95 17
2960.07 14
2960.20 12
2960.32 14
2960.44 17
2960.57 21
2960.69 26
2960.82 31
2960.94 34
2961.07 36
2961.19 37
2961.32 37
2961.44 38
2961.57 39
2961.69 43
2961.82 47
2961.94 53
2962.07 58
2962.19 62
2962.32 64
2962.44 65
2962.57 65
2962.69 63
2962.82 62
2962.94 61
2963.07 60
2963.19 58
2963.32 55
2963.44 51
2963.57 47
2963.69 42
2963.82 38
2963.94 34
2964.07 30
2964.19 29
2964.32 28
2964.44 29
2964.57 31
2964.69 33
2964.82 35
2964.94 37
2965.07 38
2965.19 38
2965.32 37
2965.44 36
2965.57 35
2965.69 34
2965.82 33
2965.94 33
2966.07 34
2966.19 34
2966.32 35
2966.44 36
2966.57 37
2966.69 37
2966.82 37
2966.94 36
2967.07 37
2967.19 37
2967.32 38
2967.44 41
2967.57 43
2967.69 47
2967.82 51
2967.94 56
2968.07 60
2968.19 65
2968.32 69
2968.44 72
2968.57 74
2968.69 74
2968.82 72
2968.94 69
2969.07 64
2969.19 59
2969.32 54
2969.44 50
2969.57 47
2969.69 46
2969.82 46
2969.94 46
2970.07 46
2970.19 45
2970.32 44
2970.44 43
2970.57 42
2970.69 41
2970.82 41
2970.94 41
2971.07 43
2971.19 45
2971.32 47
2971.44 49
2971.57 52
2971.69 55
2971.82 57
2971.94 60
2972.07 62
2972.19 64
2972.32 65
2972.44 65
2972.57 65
2972.69 63
2972.82 61
2972.94 59
2973.07 55
2973.19 52
2973.32 50
2973.44 48
2973.57 48
2973.69 49
2973.82 50
2973.94 52
2974.07 53
2974.19 53
2974.32 52
2974.44 50
2974.57 48
2974.69 46
2974.82 45
2974.95 45
2975.07 47
2975.20 49
2975.32 53
2975.45 56
2975.57 60
2975.70 63
2975.82 65
2975.95 66
2976.07 66
2976.20 65
2976.32 64
2976.45 62
2976.57 60
2976.70 58
2976.82 56
2976.95 54
2977.07 52
2977.20 51
2977.32 50
2977.45 51
2977.57 52
2977.70 55
2977.82 58
2977.95 61
2978.07 63
2978.20 65
2978.33 66
2978.45 66
2978.58 67
2978.70 68
2978.83 69
2978.95 71
2979.08 71
2979.20 71
2979.33 70
2979.45 68
2979.58 67
2979.70 68
2979.83 72
2979.95 78
2980.08 86
2980.20 94
2980.33 101
2980.45 106
2980.58 108
2980.71 106
2980.83 102
2980.96 97
2981.08 90
2981.21 82
2981.33 74
2981.46 67
2981.58 59
2981.71 52
2981.83 47
2981.96 43
2982.08 41
2982.21 41
2982.33 43
2982.46 45
2982.58 47
2982.71 48
2982.84 49
2982.96 49
2983.09 49
2983.21 49
2983.34 50
2983.46 51
2983.59 52
2983.71 52
2983.84 51
2983.96 49
2984.09 47
2984.21 45
2984.34 44
2984.46 44
2984.59 45
2984.72 48
2984.84 52
2984.97 57
2985.09 62
2985.22 67
2985.34 70
2985.47 73
2985.59 73
2985.72 72
2985.84 70
2985.97 66
2986.09 61
2986.22 56
2986.35 51
2986.47 45
2986.60 39
2986.72 34
2986.85 29
2986.97 25
2987.10 22
2987.22 19
2987.35 18
2987.47 17
2987.60 16
2987.72 16
2987.85 16
2987.98 17
2988.10 20
2988.23 24
2988.35 30
2988.48 37
2988.60 44
2988.73 50
2988.85 54
2988.98 55
2989.10 54
2989.23 52
2989.36 48
2989.48 44
2989.61 40
2989.73 37
2989.86 35
2989.98 35
2990.11 36
2990.23 40
2990.36 44
2990.48 49
2990.61 54
2990.74 58
2990.86 60
2990.99 60
2991.11 57
2991.24 53
2991.36 49
2991.49 44
2991.61 40
2991.74 37
2991.87 35
2991.99 33
2992.12 32
2992.24 32
2992.37 33
2992.49 36
2992.62 40
2992.74 46
2992.87 53
2992.99 60
2993.12 66
2993.25 70
2993.37 73
2993.50 74
2993.62 75
2993.75 76
2993.87 78
2994.00 80
2994.12 83
2994.25 85
2994.38 86
2994.50 86
2994.63 85
2994.75 82
2994.88 78
2995.00 73
2995.13 66
2995.25 60
2995.38 53
2995.51 46
2995.63 39
2995.76 33
2995.88 29
2996.01 26
2996.13 26
2996.26 27
2996.39 31
2996.51 36
2996.64 41
2996.76 45
2996.89 48
2997.01 48
2997.14 46
2997.26 43
2997.39 40
2997.52 38
2997.64 37
2997.77 37
2997.89 39
2998.02 41
2998.14 42
2998.27 44
2998.40 45
2998.52 46
2998.65 47
2998.77 47
2998.90 48
2999.02 48
2999.15 48
2999.27 47
2999.40 44
2999.53 41
2999.65 38
2999.78 33
2999.90 29
3000.03 24
3000.15 18
3000.28 13
3000.41 7
3000.53 2
3000.66 0
3000.78 0
3000.91 0
3001.03 0
3001.16 0
3001.29 0
3001.41 0
3001.54 0
3001.66 1
3001.79 6
3001.91 12
3002.04 18
3002.17 26
3002.29 34
3002.42 42
3002.54 49
3002.67 55
3002.79 58
3002.92 59
3003.05 58
3003.17 54
3003.30 49
3003.42 43
3003.55 37
3003.67 32
3003.80 28
3003.93 27
3004.05 27
3004.18 29
3004.30 33
3004.43 36
3004.56 38
3004.68 39
3004.81 38
3004.93 35
3005.06 31
3005.18 26
3005.31 22
3005.44 19
3005.56 17
3005.69 14
3005.81 12
3005.94 9
3006.06 6
3006.19 4
3006.32 2
3006.44 3
3006.57 5
3006.69 9
3006.82 14
3006.95 19
3007.07 23
3007.20 26
3007.32 27
3007.45 26
3007.57 24
3007.70 21
3007.83 17
3007.95 13
3008.08 9
3008.20 6
3008.33 4
3008.46 2
3008.58 2
3008.71 3
3008.83 5
3008.96 8
3009.08 11
3009.21 14
3009.34 17
3009.46 19
3009.59 21
3009.71 23
3009.84 25
3009.97 26
3010.09 29
3010.22 31
3010.34 35
3010.47 40
3010.60 45
3010.72 50
3010.85 55
3010.97 58
3011.10 60
3011.22 61
3011.35 60
3011.48 57
3011.60 53
3011.73 49
3011.85 45
3011.98 42
3012.11 40
3012.23 39
3012.36 40
3012.48 41
3012.61 43
3012.74 44
3012.86 44
3012.99 44
3013.11 44
3013.24 43
3013.37 43
3013.49 42
3013.62 41
3013.74 40
3013.87 37
3014.00 34
3014.12 30
3014.25 27
3014.37 24
3014.50 23
3014.63 24
3014.75 25
3014.88 27
3015.00 29
3015.13 31
3015.26 31
3015.38 31
3015.51 30
3015.63 29
3015.76 29
3015.89 29
3016.01 31
3016.14 34
3016.26 36
3016.39 39
3016.52 42
3016.64 43
3016.77 44
3016.89 44
3017.02 44
3017.15 44
3017.27 45
3017.40 46
3017.52 47
3017.65 47
3017.78 47
3017.90 45
3018.03 42
3018.15 39
3018.28 37
3018.41 35
3018.53 34
3018.66 33
3018.78 33
3018.91 32
3019.04 31
3019.16 30
3019.29 30
3019.42 31
3019.54 32
3019.67 34
3019.79 37
3019.92 39
3020.05 41
3020.17 42
3020.30 42
3020.42 41
3020.55 41
3020.68 41
3020.80 42
3020.93 42
3021.05 43
3021.18 44
3021.31 44
3021.43 43
3021.56 42
3021.69 41
3021.81 40
3021.94 40
3022.06 42
3022.19 44
3022.32 47
3022.44 51
3022.57 55
3022.69 58
3022.82 61
3022.95 64
3023.07 66
3023.20 68
3023.32 70
3023.45 71
3023.58 71
3023.70 71
3023.83 70
3023.96 69
3024.08 68
3024.21 66
3024.33 65
3024.46 63
3024.59 60
3024.71 57
3024.84 53
3024.97 48
3025.09 43
3025.22 37
3025.34 33
3025.47 29
3025.60 25
3025.72 22
3025.85 21
3025.98 20
3026.10 19
3026.23 20
3026.35 21
3026.48 23
3026.61 24
3026.73 27
3026.86 28
3026.99 30
3027.11 30
3027.24 29
3027.36 27
3027.49 24
3027.62 20
3027.74 16
3027.87 13
3028.00 11
3028.12 11
3028.25 12
3028.37 14
3028.50 16
3028.63 19
3028.75 22
3028.88 25
3029.01 29
3029.13 32
3029.26 36
3029.38 41
3029.51 46
3029.64 51
3029.76 55
3029.89 59
3030.02 61
3030.14 62
3030.27 60
3030.39 58
3030.52 54
3030.65 49
3030.77 44
3030.90 38
3031.03 33
3031.15 27
3031.28 22
3031.41 17
3031.53 12
3031.66 8
3031.78 4
3031.91 3
3032.04 3
3032.16 5
3032.29 9
3032.42 13
3032.54 17
3032.67 21
3032.80 23
3032.92 23
3033.05 22
3033.17 21
3033.30 19
3033.43 17
3033.55 16
3033.68 16
3033.81 16
3033.93 16
3034.06 16
3034.19 16
3034.31 16
3034.44 16
3034.56 15
3034.69 15
3034.82 15
3034.94 15
3035.07 16
3035.20 17
3035.32 19
3035.45 21
3035.58 22
3035.70 24
3035.83 25
3035.96 25
3036.08 25
3036.21 26
3036.33 27
3036.46 28
3036.59 29
3036.71 31
3036.84 34
3036.97 35
3037.09 37
3037.22 37
3037.35 35
3037.47 33
3037.60 29
3037.73 24
3037.85 19
3037.98 14
3038.10 10
3038.23 8
3038.36 6
3038.48 5
3038.61 5
3038.74 6
3038.86 7
3038.99 8
3039.12 10
3039.24 11
3039.37 12
3039.50 12
3039.62 12
3039.75 10
3039.88 9
3040.00 8
3040.13 8
3040.26 8
3040.38 9
3040.51 10
3040.63 12
3040.76 14
3040.89 16
3041.01 19
3041.14 22
3041.27 26
3041.39 30
3041.52 33
3041.65 36
3041.77 37
3041.90 37
3042.03 37
3042.15 36
3042.28 35
3042.41 35
3042.53 34
3042.66 34
3042.79 33
3042.91 33
3043.04 32
3043.17 31
3043.29 30
3043.42 29
3043.55 29
3043.67 30
3043.80 30
3043.93 31
3044.05 31
3044.18 29
3044.31 26
3044.43 22
3044.56 17
3044.69 12
3044.81 9
3044.94 7
3045.07 9
3045.19 13
3045.32 19
3045.44 27
3045.57 35
3045.70 42
3045.82 48
3045.95 52
3046.08 55
3046.20 56
3046.33 55
3046.46 52
3046.58 48
3046.71 43
3046.84 37
3046.96 32
3047.09 27
3047.22 23
3047.34 21
3047.47 20
3047.60 21
3047.72 22
3047.85 23
3047.98 24
3048.10 24
3048.23 23
3048.36 21
3048.48 17
3048.61 13
3048.74 7
3048.86 2
3048.99 0
3049.12 0
3049.25 0
3049.37 0
3049.50 0
3049.63 1
3049.75 5
3049.88 7
3050.01 7
3050.13 5
3050.26 2
3050.39 0
3050.51 0
3050.64 0
3050.77 1
3050.89 6
3051.02 11
3051.15 17
3051.27 21
3051.40 23
3051.53 23
3051.65 21
3051.78 18
3051.91 14
3052.03 11
3052.16 9
3052.29 8
3052.41 7
3052.54 8
3052.67 9
3052.79 12
3052.92 15
3053.05 19
3053.17 23
3053.30 27
3053.43 32
3053.55 36
3053.68 39
3053.81 41
3053.94 42
3054.06 41
3054.19 38
3054.32 34
3054.44 30
3054.57 26
3054.70 23
3054.82 22
3054.95 21
3055.08 22
3055.20 22
3055.33 22
3055.46 22
3055.58 21
3055.71 19
3055.84 16
3055.96 14
3056.09 12
3056.22 9
3056.34 8
3056.47 7
3056.60 8
3056.73 9
3056.85 11
3056.98 13
3057.11 14
3057.23 15
3057.36 15
3057.49 14
3057.61 13
3057.74 11
3057.87 9
3057.99 8
3058.12 7
3058.25 6
3058.37 5
3058.50 5
3058.63 5
3058.76 7
3058.88 10
3059.01 15
3059.14 22
3059.26 28
3059.39 34
3059.52 38
3059.64 39
3059.77 38
3059.90 36
3060.02 33
3060.15 30
3060.28 28
3060.41 27
3060.53 27
3060.66 26
3060.79 24
3060.91 22
3061.04 18
3061.17 15
3061.29 12
3061.42 10
3061.55 11
3061.68 14
3061.80 18
3061.93 22
3062.06 25
3062.18 27
3062.31 27
3062.44 25
3062.56 21
3062.69 17
3062.82 12
3062.94 8
3063.07 5
3063.20 2
3063.33 1
3063.45 0
3063.58 0
3063.71 0
3063.83 0
3063.96 3
3064.09 8
3064.22 15
3064.34 23
3064.47 31
3064.60 40
3064.72 48
3064.85 54
3064.98 60
3065.10 67
3065.23 75
3065.36 85
3065.49 99
3065.61 114
3065.74 130
3065.87 145
3065.99 156
3066.12 163
3066.25 164
3066.37 160
3066.50 154
3066.63 145
3066.76 136
3066.88 128
3067.01 122
3067.14 116
3067.26 111
3067.39 106
3067.52 101
3067.65 96
3067.77 90
3067.90 85
3068.03 80
3068.15 77
3068.28 77
3068.41 78
3068.54 80
3068.66 83
3068.79 87
3068.92 88
3069.04 88
3069.17 87
3069.30 83
3069.43 79
3069.55 76
3069.68 75
3069.81 76
3069.93 80
3070.06 86
3070.19 94
3070.32 103
3070.44 112
3070.57 119
3070.70 125
3070.82 129
3070.95 130
3071.08 129
3071.21 127
3071.33 122
3071.46 117
3071.59 112
3071.71 108
3071.84 105
3071.97 104
3072.10 106
3072.22 108
3072.35 110
3072.48 111
3072.60 111
3072.73 109
3072.86 105
3072.99 99
3073.11 93
3073.24 87
3073.37 82
3073.49 77
3073.62 74
3073.75 70
3073.88 68
3074.00 65
3074.13 63
3074.26 62
3074.39 61
3074.51 61
3074.64 62
3074.77 63
3074.89 66
3075.02 68
3075.15 71
3075.28 72
3075.40 73
3075.53 73
3075.66 71
3075.78 67
3075.91 63
3076.04 58
3076.17 53
3076.29 47
3076.42 42
3076.55 37
3076.68 32
3076.80 28
3076.93 25
3077.06 22
3077.18 21
3077.31 20
3077.44 20
3077.57 19
3077.69 18
3077.82 18
3077.95 19
3078.08 20
3078.20 22
3078.33 24
3078.46 27
3078.59 30
3078.71 33
3078.84 35
3078.97 37
3079.09 40
3079.22 44
3079.35 48
3079.48 52
3079.60 56
3079.73 58
3079.86 59
3079.99 57
3080.11 54
3080.24 50
3080.37 45
3080.50 40
3080.62 34
3080.75 29
3080.88 25
3081.00 21
3081.13 17
3081.26 14
3081.39 11
3081.51 8
3081.64 7
3081.77 6
3081.90 7
3082.02 9
3082.15 12
3082.28 16
3082.41 19
3082.53 21
3082.66 21
3082.79 20
3082.92 18
3083.04 16
3083.17 15
3083.30 15
3083.43 17
3083.55 20
3083.68 25
3083.81 31
3083.93 37
3084.06 43
3084.19 48
3084.32 52
3084.44 57
3084.57 61
3084.70 66
3084.83 70
3084.95 74
3085.08 77
3085.21 77
3085.34 75
3085.46 70
3085.59 65
3085.72 58
3085.85 52
3085.97 48
3086.10 45
3086.23 43
3086.36 42
3086.48 40
3086.61 38
3086.74 35
3086.87 32
3086.99 28
3087.12 23
3087.25 19
3087.38 15
3087.50 13
3087.63 11
3087.76 11
3087.89 13
3088.01 16
3088.14 20
3088.27 25
3088.40 31
3088.52 36
3088.65 41
3088.78 46
3088.91 52
3089.03 56
3089.16 60
3089.29 62
3089.42 62
3089.54 59
3089.67 53
3089.80 46
3089.93 39
3090.05 33
3090.18 29
3090.31 27
3090.44 27
3090.56 30
3090.69 33
3090.82 37
3090.95 40
3091.07 42
3091.20 42
3091.33 42
3091.46 40
3091.59 38
3091.71 36
3091.84 34
3091.97 31
3092.10 28
3092.22 25
3092.35 23
3092.48 21
3092.61 20
3092.73 19
3092.86 18
3092.99 18
3093.12 17
3093.24 16
3093.37 15
3093.50 14
3093.63 15
3093.75 17
3093.88 20
3094.01 25
3094.14 31
3094.27 37
3094.39 43
3094.52 48
3094.65 51
3094.78 54
3094.90 54
3095.03 53
3095.16 51
3095.29 48
3095.41 45
3095.54 42
3095.67 39
3095.80 37
3095.92 35
3096.05 35
3096.18 34
3096.31 34
3096.44 34
3096.56 34
3096.69 34
3096.82 35
3096.95 35
3097.07 35
3097.20 35
3097.33 33
3097.46 30
3097.58 25
3097.71 20
3097.84 14
3097.97 8
3098.10 4
3098.22 0
3098.35 0
3098.48 0
3098.61 0
3098.73 1
3098.86 4
3098.99 9
3099.12 14
3099.25 19
3099.37 24
3099.50 27
3099.63 29
3099.76 28
3099.88 25
3100.01 20
3100.14 14
3100.27 9
3100.40 4
3100.52 0
3100.65 0
3100.78 0
3100.91 0
3101.03 1
3101.16 3
3101.29 4
3101.42 5
3101.55 4
3101.67 2
3101.80 0
3101.93 0
3102.06 0
3102.18 0
3102.31 0
3102.44 0
3102.57 0
3102.70 1
3102.82 3
3102.95 6
3103.08 9
3103.21 12
3103.33 14
3103.46 15
3103.59 15
3103.72 14
3103.85 13
3103.97 11
3104.10 10
3104.23 9
3104.36 9
3104.48 12
3104.61 15
3104.74 21
3104.87 27
3105.00 34
3105.12 40
3105.25 46
3105.38 50
3105.51 51
3105.64 51
3105.76 49
3105.89 45
3106.02 41
3106.15 36
3106.28 31
3106.40 27
3106.53 24
3106.66 21
3106.79 19
3106.91 18
3107.04 17
3107.17 17
3107.30 16
3107.43 16
3107.55 16
3107.68 17
3107.81 18
3107.94 20
3108.07 23
3108.19 26
3108.32 31
3108.45 36
3108.58 41
3108.71 47
3108.83 53
3108.96 57
3109.09 60
3109.22 60
3109.35 57
3109.47 52
3109.60 45
3109.73 38
3109.86 31
3109.99 26
3110.11 22
3110.24 20
3110.37 18
3110.50 18
3110.62 18
3110.75 19
3110.88 20
3111.01 21
3111.14 22
3111.26 23
3111.39 24
3111.52 25
3111.65 26
3111.78 29
3111.90 32
3112.03 36
3112.16 40
3112.29 45
3112.42 49
3112.54 52
3112.67 55
3112.80 57
3112.93 58
3113.06 59
3113.19 60
3113.31 60
3113.44 58
3113.57 56
3113.70 52
3113.83 47
3113.95 41
3114.08 36
3114.21 32
3114.34 29
3114.47 27
3114.59 25
3114.72 23
3114.85 20
3114.98 16
3115.11 12
3115.23 7
3115.36 4
3115.49 2
3115.62 3
3115.75 7
3115.87 13
3116.00 20
3116.13 27
3116.26 34
3116.39 40
3116.51 45
3116.64 48
3116.77 50
3116.90 52
3117.03 55
3117.16 58
3117.28 63
3117.41 68
3117.54 73
3117.67 77
3117.80 79
3117.92 80
3118.05 79
3118.18 77
3118.31 73
3118.44 69
3118.56 65
3118.69 61
3118.82 57
3118.95 55
3119.08 53
3119.21 52
3119.33 52
3119.46 52
3119.59 53
3119.72 53
3119.85 52
3119.97 50
3120.10 47
3120.23 43
3120.36 40
3120.49 37
3120.62 34
3120.74 31
3120.87 29
3121.00 28
3121.13 27
3121.26 26
3121.38 26
3121.51 26
3121.64 27
3121.77 27
3121.90 26
3122.03 25
3122.15 22
3122.28 18
3122.41 13
3122.54 9
3122.67 5
3122.79 4
3122.92 4
3123.05 8
3123.18 13
3123.31 21
3123.44 29
3123.56 37
3123.69 44
3123.82 48
3123.95 50
3124.08 49
3124.21 46
3124.33 41
3124.46 36
3124.59 32
3124.72 28
3124.85 26
3124.98 24
3125.10 22
3125.23 21
3125.36 19
3125.49 17
3125.62 16
3125.74 15
3125.87 15
3126.00 17
3126.13 18
3126.26 20
3126.39 21
3126.51 21
3126.64 19
3126.77 15
3126.90 10
3127.03 4
3127.16 0
3127.28 0
3127.41 0
3127.54 0
3127.67 0
3127.80 0
3127.93 0
3128.05 0
3128.18 2
3128.31 8
3128.44 14
3128.57 19
3128.70 23
3128.82 26
3128.95 27
3129.08 28
3129.21 29
3129.34 30
3129.47 30
3129.59 30
3129.72 30
3129.85 29
3129.98 28
3130.11 26
3130.24 24
3130.36 22
3130.49 19
3130.62 16
3130.75 13
3130.88 9
3131.01 6
3131.14 4
3131.26 3
3131.39 4
3131.52 7
3131.65 11
3131.78 18
3131.91 25
3132.03 34
3132.16 43
3132.29 52
3132.42 61
3132.55 69
3132.68 75
3132.80 81
3132.93 86
3133.06 91
3133.19 95
3133.32 98
3133.45 101
3133.58 102
3133.70 102
3133.83 100
3133.96 96
3134.09 89
3134.22 81
3134.35 73
3134.47 64
3134.60 56
3134.73 48
3134.86 43
3134.99 39
3135.12 38
3135.25 39
3135.37 40
3135.50 43
3135.63 46
3135.76 47
3135.89 48
3136.02 47
3136.14 46
3136.27 44
3136.40 43
3136.53 44
3136.66 46
3136.79 49
3136.92 52
3137.04 55
3137.17 57
3137.30 56
3137.43 53
3137.56 47
3137.69 40
3137.82 31
3137.94 23
3138.07 17
3138.20 13
3138.33 12
3138.46 14
3138.59 18
3138.72 24
3138.84 30
3138.97 36
3139.10 41
3139.23 44
3139.36 47
3139.49 48
3139.62 49
3139.74 50
3139.87 51
3140.00 51
3140.13 52
3140.26 52
3140.39 52
3140.52 52
3140.64 52
3140.77 52
3140.90 52
3141.03 51
3141.16 51
3141.29 51
3141.42 50
3141.54 49
3141.67 48
3141.80 46
3141.93 43
3142.06 39
3142.19 34
3142.32 30
3142.44 26
3142.57 24
3142.70 25
3142.83 30
3142.96 36
3143.09 44
3143.22 52
3143.35 58
3143.47 62
3143.60 62
3143.73 62
3143.86 61
3143.99 62
3144.12 65
3144.25 69
3144.37 74
3144.50 77
3144.63 79
3144.76 77
3144.89 74
3145.02 70
3145.15 67
3145.28 65
3145.40 65
3145.53 66
3145.66 68
3145.79 69
3145.92 70
3146.05 69
3146.18 67
3146.30 65
3146.43 64
3146.56 63
3146.69 62
3146.82 62
3146.95 60
3147.08 58
3147.21 54
3147.33 49
3147.46 44
3147.59 38
3147.72 33
3147.85 29
3147.98 28
3148.11 29
3148.24 33
3148.36 38
3148.49 44
3148.62 49
3148.75 54
3148.88 57
3149.01 58
3149.14 58
3149.27 57
3149.39 55
3149.52 53
3149.65 51
3149.78 49
3149.91 47
3150.04 46
3150.17 46
3150.30 46
3150.43 48
3150.55 50
3150.68 52
3150.81 55
3150.94 57
3151.07 59
3151.20 60
3151.33 62
3151.46 64
3151.58 66
3151.71 71
3151.84 76
3151.97 81
3152.10 86
3152.23 90
3152.36 91
3152.49 90
3152.62 86
3152.74 81
3152.87 74
3153.00 66
3153.13 59
3153.26 53
3153.39 48
3153.52 46
3153.65 46
3153.77 49
3153.90 54
3154.03 61
3154.16 69
3154.29 77
3154.42 84
3154.55 89
3154.68 92
3154.81 92
3154.93 91
3155.06 88
3155.19 84
3155.32 80
3155.45 75
3155.58 71
3155.71 68
3155.84 66
3155.97 66
3156.09 68
3156.22 71
3156.35 75
3156.48 78
3156.61 80
3156.74 81
3156.87 80
3157.00 77
3157.13 73
3157.26 70
3157.38 66
3157.51 64
3157.64 63
3157.77 63
3157.90 64
3158.03 65
3158.16 65
3158.29 66
3158.42 67
3158.54 69
3158.67 72
3158.80 74
3158.93 77
3159.06 78
3159.19 77
3159.32 74
3159.45 69
3159.58 62
3159.71 56
3159.83 51
3159.96 48
3160.09 46
3160.22 46
3160.35 47
3160.48 50
3160.61 54
3160.74 59
3160.87 66
3161.00 73
3161.12 80
3161.25 86
3161.38 90
3161.51 91
3161.64 89
3161.77 85
3161.90 78
3162.03 71
3162.16 63
3162.29 57
3162.41 52
3162.54 48
3162.67 46
3162.80 45
3162.93 44
3163.06 44
3163.19 44
3163.32 43
3163.45 43
3163.58 44
3163.71 45
3163.83 46
3163.96 48
3164.09 49
3164.22 49
3164.35 48
3164.48 47
3164.61 46
3164.74 45
3164.87 46
3165.00 47
3165.12 49
3165.25 53
3165.38 56
3165.51 59
3165.64 62
3165.77 64
3165.90 67
3166.03 69
3166.16 72
3166.29 74
3166.42 76
3166.55 78
3166.67 80
3166.80 81
3166.93 81
3167.06 82
3167.19 84
3167.32 85
3167.45 86
3167.58 87
3167.71 85
3167.84 82
3167.97 77
3168.09 72
3168.22 66
3168.35 61
3168.48 57
3168.61 55
3168.74 54
3168.87 53
3169.00 54
3169.13 54
3169.26 56
3169.39 57
3169.52 59
3169.64 61
3169.77 61
3169.90 59
3170.03 55
3170.16 50
3170.29 43
3170.42 37
3170.55 32
3170.68 28
3170.81 26
3170.94 26
3171.07 26
3171.20 27
3171.32 29
3171.45 30
3171.58 32
3171.71 34
3171.84 36
3171.97 39
3172.10 41
3172.23 44
3172.36 47
3172.49 49
3172.62 52
3172.75 54
3172.88 55
3173.00 56
3173.13 55
3173.26 54
3173.39 51
3173.52 47
3173.65 43
3173.78 39
3173.91 37
3174.04 35
3174.17 35
3174.30 37
3174.43 39
3174.56 42
3174.69 44
3174.81 46
3174.94 48
3175.07 48
3175.20 48
3175.33 48
3175.46 48
3175.59 48
3175.72 48
3175.85 50
3175.98 52
3176.11 55
3176.24 59
3176.37 63
3176.50 68
3176.63 71
3176.75 73
3176.88 73
3177.01 71
3177.14 67
3177.27 62
3177.40 56
3177.53 50
3177.66 44
3177.79 40
3177.92 37
3178.05 36
3178.18 36
3178.31 36
3178.44 37
3178.57 39
3178.69 40
3178.82 42
3178.95 44
3179.08 45
3179.21 45
3179.34 44
3179.47 41
3179.60 37
3179.73 32
3179.86 27
3179.99 22
3180.12 19
3180.25 18
3180.38 19
3180.51 21
3180.64 25
3180.76 30
3180.89 34
3181.02 38
3181.15 42
3181.28 44
3181.41 47
3181.54 50
3181.67 53
3181.80 57
3181.93 61
3182.06 65
3182.19 67
3182.32 68
3182.45 68
3182.58 66
3182.71 65
3182.84 65
3182.97 68
3183.09 72
3183.22 79
3183.35 87
3183.48 94
3183.61 99
3183.74 101
3183.87 100
3184.00 97
3184.13 92
3184.26 88
3184.39 84
3184.52 81
3184.65 80
3184.78 80
3184.91 79
3185.04 78
3185.17 76
3185.30 72
3185.43 68
3185.56 62
3185.68 56
3185.81 50
3185.94 44
3186.07 38
3186.20 32
3186.33 26
3186.46 20
3186.59 14
3186.72 8
3186.85 3
3186.98 0
3187.11 0
3187.24 1
3187.37 5
3187.50 11
3187.63 19
3187.76 28
3187.89 36
3188.02 44
3188.15 51
3188.28 56
3188.41 60
3188.53 61
3188.66 61
3188.79 60
3188.92 57
3189.05 55
3189.18 53
3189.31 51
3189.44 51
3189.57 51
3189.70 52
3189.83 53
3189.96 53
3190.09 52
3190.22 51
3190.35 48
3190.48 45
3190.61 41
3190.74 38
3190.87 34
3191.00 32
3191.13 31
3191.26 31
3191.39 34
3191.52 38
3191.65 43
3191.77 49
3191.90 55
3192.03 60
3192.16 65
3192.29 68
3192.42 70
3192.55 70
3192.68 67
3192.81 63
3192.94 59
3193.07 55
3193.20 51
3193.33 49
3193.46 47
3193.59 46
3193.72 45
3193.85 43
3193.98 39
3194.11 35
3194.24 32
3194.37 29
3194.50 29
3194.63 30
3194.76 33
3194.89 37
3195.02 41
3195.15 45
3195.28 47
3195.41 48
3195.54 48
3195.67 46
3195.79 43
3195.92 38
3196.05 33
3196.18 29
3196.31 26
3196.44 25
3196.57 26
3196.70 29
3196.83 33
3196.96 38
3197.09 42
3197.22 44
3197.35 42
3197.48 38
3197.61 31
3197.74 23
3197.87 16
3198.00 9
3198.13 4
3198.26 0
3198.39 0
3198.52 0
3198.65 0
3198.78 0
3198.91 0
3199.04 0
3199.17 0
3199.30 0
3199.43 0
3199.56 2
3199.69 5
3199.82 9
3199.95 12
3200.08 17
3200.21 21
3200.34 27
3200.47 33
3200.60 39
3200.73 44
3200.86 48
3200.99 50
3201.12 50
3201.25 48
3201.38 45
3201.51 41
3201.63 37
3201.76 33
3201.89 31
3202.02 30
3202.15 30
3202.28 30
3202.41 30
3202.54 29
3202.67 28
3202.80 26
3202.93 24
3203.06 22
3203.19 20
3203.32 19
3203.45 17
3203.58 16
3203.71 15
3203.84 15
3203.97 16
3204.10 19
3204.23 23
3204.36 30
3204.49 38
3204.62 47
3204.75 55
3204.88 61
3205.01 64
3205.14 64
3205.27 61
3205.40 56
3205.53 49
3205.66 43
3205.79 38
3205.92 35
3206.05 35
3206.18 36
3206.31 38
3206.44 39
3206.57 39
3206.70 37
3206.83 34
3206.96 30
3207.09 27
3207.22 26
3207.35 27
3207.48 31
3207.61 37
3207.74 45
3207.87 54
3208.00 64
3208.13 72
3208.26 78
3208.39 82
3208.52 82
3208.65 80
3208.78 75
3208.91 70
3209.04 64
3209.17 60
3209.30 56
3209.43 54
3209.56 53
3209.69 51
3209.82 49
3209.95 46
3210.08 43
3210.21 39
3210.34 35
3210.47 33
3210.60 31
3210.73 29
3210.86 28
3210.99 28
3211.12 28
3211.25 27
3211.38 27
3211.51 26
3211.64 26
3211.77 25
3211.90 26
3212.03 27
3212.16 30
3212.29 34
3212.42 40
3212.55 46
3212.68 53
3212.81 60
3212.94 66
3213.07 71
3213.20 74
3213.33 75
3213.46 74
3213.59 72
3213.72 68
3213.85 64
3213.98 59
3214.11 54
3214.24 50
3214.37 47
3214.50 46
3214.63 46
3214.76 47
3214.89 48
3215.02 49
3215.15 49
3215.28 48
3215.41 48
3215.54 48
3215.67 49
3215.80 52
3215.93 56
3216.06 61
3216.19 66
3216.32 70
3216.45 73
3216.58 73
3216.71 71
3216.84 66
3216.97 60
3217.10 53
3217.23 47
3217.36 42
3217.49 38
3217.63 36
3217.76 36
3217.89 37
3218.02 39
3218.15 41
3218.28 44
3218.41 46
3218.54 49
3218.67 50
3218.80 51
3218.93 52
3219.06 51
3219.19 50
3219.32 48
3219.45 46
3219.58 43
3219.71 40
3219.84 37
3219.97 34
3220.10 30
3220.23 26
3220.36 24
3220.49 24
3220.62 26
3220.75 30
3220.88 35
3221.01 42
3221.14 49
3221.27 55
3221.40 60
3221.53 64
3221.66 67
3221.79 68
3221.92 68
3222.05 66
3222.18 61
3222.31 55
3222.44 47
3222.57 38
3222.70 29
3222.83 21
3222.96 16
3223.09 13
3223.22 12
3223.35 12
3223.49 14
3223.62 15
3223.75 16
3223.88 17
3224.01 17
3224.14 18
3224.27 18
3224.40 20
3224.53 23
3224.66 27
3224.79 33
3224.92 41
3225.05 51
3225.18 62
3225.31 73
3225.44 82
3225.57 89
3225.70 92
3225.83 93
3225.96 92
3226.09 91
3226.22 89
3226.35 89
3226.48 89
3226.61 89
3226.74 87
3226.87 82
3227.00 74
3227.13 64
3227.26 53
3227.39 42
3227.53 34
3227.66 29
3227.79 28
3227.92 30
3228.05 33
3228.18 36
3228.31 39
3228.44 40
3228.57 39
3228.70 36
3228.83 32
3228.96 28
3229.09 25
3229.22 23
3229.35 22
3229.48 23
3229.61 25
3229.74 25
3229.87 24
3230.00 21
3230.13 17
3230.26 11
3230.39 5
3230.52 0
3230.65 0
3230.79 0
3230.92 0
3231.05 0
3231.18 1
3231.31 3
3231.44 5
3231.57 7
3231.70 8
3231.83 9
3231.96 9
3232.09 9
3232.22 8
3232.35 6
3232.48 4
3232.61 2
3232.74 0
3232.87 0
3233.00 0
3233.13 1
3233.26 2
3233.39 3
3233.52 3
3233.66 2
3233.79 0
3233.92 0
3234.05 0
3234.18 0
3234.31 0
3234.44 3
3234.57 11
3234.70 18
3234.83 26
3234.96 31
3235.09 33
3235.22 34
3235.35 32
3235.48 30
3235.61 28
3235.74 26
3235.87 25
3236.00 24
3236.13 24
3236.27 24
3236.40 25
3236.53 26
3236.66 27
3236.79 29
3236.92 30
3237.05 31
3237.18 32
3237.31 32
3237.44 33
3237.57 34
3237.70 36
3237.83 37
3237.96 38
3238.09 38
3238.22 36
3238.35 31
3238.49 25
3238.62 18
3238.75 9
3238.88 2
3239.01 0
3239.14 0
3239.27 0
3239.40 0
3239.53 0
3239.66 5
3239.79 11
3239.92 17
3240.05 21
3240.18 22
3240.31 22
3240.44 19
3240.57 14
3240.71 9
3240.84 2
3240.97 0
3241.10 0
3241.23 0
3241.36 0
3241.49 0
3241.62 0
3241.75 0
3241.88 1
3242.01 7
3242.14 13
3242.27 18
3242.40 22
3242.53 25
3242.67 27
3242.80 29
3242.93 30
3243.06 31
3243.19 32
3243.32 31
3243.45 28
3243.58 24
3243.71 20
3243.84 16
3243.97 14
3244.10 14
3244.23 16
3244.36 19
3244.49 24
3244.63 28
3244.76 33
3244.89 36
3245.02 38
3245.15 40
3245.28 40
3245.41 41
3245.54 42
3245.67 44
3245.80 47
3245.93 52
3246.06 58
3246.19 66
3246.32 75
3246.46 83
3246.59 91
3246.72 97
3246.85 102
3246.98 105
3247.11 106
3247.24 106
3247.37 105
3247.50 104
3247.63 102
3247.76 101
3247.89 99
3248.02 98
3248.16 96
3248.29 95
3248.42 94
3248.55 95
3248.68 96
3248.81 98
3248.94 101
3249.07 105
3249.20 108
3249.33 112
3249.46 114
3249.59 115
3249.73 115
3249.86 113
3249.99 110
3250.12 107
3250.25 103
3250.38 99
3250.51 95
3250.64 92
3250.77 90
3250.90 90
3251.03 90
3251.16 91
3251.30 93
3251.43 94
3251.56 95
3251.69 94
3251.82 93
3251.95 92
3252.08 90
3252.21 88
3252.34 87
3252.47 86
3252.60 84
3252.73 83
3252.87 81
3253.00 77
3253.13 73
3253.26 68
3253.39 62
3253.52 57
3253.65 53
3253.78 50
3253.91 49
3254.04 49
3254.17 50
3254.31 49
3254.44 46
3254.57 41
3254.70 34
3254.83 26
3254.96 18
3255.09 11
3255.22 7
3255.35 5
3255.48 6
3255.61 8
3255.75 12
3255.88 17
3256.01 21
3256.14 26
3256.27 30
3256.40 34
3256.53 36
3256.66 37
3256.79 35
3256.92 32
3257.05 26
3257.19 21
3257.32 15
3257.45 11
3257.58 9
3257.71 8
3257.84 8
3257.97 9
3258.10 10
3258.23 11
3258.36 14
3258.50 16
3258.63 20
3258.76 25
3258.89 30
3259.02 35
3259.15 40
3259.28 45
3259.41 48
3259.54 51
3259.67 53
3259.81 54
3259.94 55
3260.07 55
3260.20 54
3260.33 54
3260.46 55
3260.59 56
3260.72 58
3260.85 59
3260.98 60
3261.12 60
3261.25 59
3261.38 56
3261.51 52
3261.64 47
3261.77 42
3261.90 39
3262.03 37
3262.16 36
3262.30 37
3262.43 40
3262.56 42
3262.69 45
3262.82 46
3262.95 46
3263.08 44
3263.21 42
3263.34 39
3263.47 38
3263.61 38
3263.74 41
3263.87 46
3264.00 52
3264.13 59
3264.26 64
3264.39 68
3264.52 69
3264.65 69
3264.79 67
3264.92 65
3265.05 64
3265.18 64
3265.31 65
3265.44 67
3265.57 68
3265.70 67
3265.83 64
3265.97 59
3266.10 52
3266.23 43
3266.36 35
3266.49 28
3266.62 23
3266.75 20
3266.88 19
3267.02 19
3267.15 20
3267.28 21
3267.41 21
3267.54 20
3267.67 18
3267.80 14
3267.93 10
3268.06 5
3268.20 0
3268.33 0
3268.46 0
3268.59 0
3268.72 0
3268.85 0
3268.98 0
3269.11 0
3269.25 0
3269.38 3
3269.51 6
3269.64 9
3269.77 11
3269.90 13
3270.03 16
3270.16 18
3270.30 22
3270.43 26
3270.56 31
3270.69 36
3270.82 41
3270.95 46
3271.08 50
3271.21 51
3271.34 51
3271.48 49
3271.61 45
3271.74 40
3271.87 36
3272.00 32
3272.13 29
3272.26 29
3272.40 30
3272.53 33
3272.66 36
3272.79 39
3272.92 40
3273.05 41
3273.18 40
3273.31 38
3273.45 36
3273.58 34
3273.71 34
3273.84 34
3273.97 35
3274.10 36
3274.23 38
3274.36 40
3274.50 43
3274.63 46
3274.76 50
3274.89 53
3275.02 57
3275.15 60
3275.28 62
3275.41 62
3275.55 59
3275.68 55
3275.81 48
3275.94 42
3276.07 35
3276.20 30
3276.33 27
3276.47 27
3276.60 30
3276.73 35
3276.86 42
3276.99 51
3277.12 59
3277.25 66
3277.39 72
3277.52 77
3277.65 81
3277.78 85
3277.91 89
3278.04 93
3278.17 97
3278.30 100
3278.44 101
3278.57 101
3278.70 98
3278.83 94
3278.96 90
3279.09 85
3279.22 82
3279.36 80
3279.49 79
3279.62 79
3279.75 78
3279.88 75
3280.01 70
3280.14 65
3280.28 59
3280.41 54
3280.54 52
3280.67 54
3280.80 58
3280.93 65
3281.06 72
3281.20 78
3281.33 81
3281.46 81
3281.59 76
3281.72 69
3281.85 59
3281.98 49
3282.12 40
3282.25 33
3282.38 29
3282.51 29
3282.64 31
3282.77 37
3282.90 45
3283.04 55
3283.17 65
3283.30 75
3283.43 84
3283.56 92
3283.69 96
3283.83 98
3283.96 97
3284.09 93
3284.22 87
3284.35 79
3284.48 69
3284.61 59
3284.75 48
3284.88 38
3285.01 29
3285.14 22
3285.27 18
3285.40 15
3285.53 16
3285.67 18
3285.80 21
3285.93 25
3286.06 29
3286.19 33
3286.32 37
3286.46 40
3286.59 43
3286.72 46
3286.85 48
3286.98 48
3287.11 48
3287.25 46
3287.38 44
3287.51 41
3287.64 38
3287.77 36
3287.90 35
3288.03 35
3288.17 35
3288.30 35
3288.43 34
3288.56 32
3288.69 29
3288.82 24
3288.96 19
3289.09 14
3289.22 9
3289.35 5
3289.48 0
3289.61 0
3289.75 0
3289.88 0
3290.01 0
3290.14 0
3290.27 0
3290.40 0
3290.54 0
3290.67 5
3290.80 11
3290.93 18
3291.06 24
3291.19 29
3291.32 33
3291.46 35
3291.59 37
3291.72 38
3291.85 38
3291.98 38
3292.11 39
3292.25 39
3292.38 41
3292.51 43
3292.64 47
3292.77 50
3292.90 55
3293.04 59
3293.17 63
3293.30 66
3293.43 68
3293.56 69
3293.69 69
3293.83 67
3293.96 64
3294.09 62
3294.22 59
3294.35 58
3294.49 58
3294.62 60
3294.75 63
3294.88 67
3295.01 70
3295.14 73
3295.28 73
3295.41 72
3295.54 69
3295.67 65
3295.80 61
3295.93 56
3296.07 52
3296.20 49
3296.33 47
3296.46 46
3296.59 44
3296.72 42
3296.86 40
3296.99 36
3297.12 32
3297.25 27
3297.38 23
3297.52 19
3297.65 16
3297.78 14
3297.91 13
3298.04 12
3298.17 12
3298.31 13
3298.44 14
3298.57 15
3298.70 18
3298.83 20
3298.96 23
3299.10 25
3299.23 27
3299.36 28
3299.49 27
3299.62 26
3299.76 24
3299.89 23
3300.02 23
3300.15 24
3300.28 27
3300.41 31
3300.55 36
3300.68 42
3300.81 46
3300.94 49
3301.07 50
3301.21 48
3301.34 45
3301.47 39
3301.60 32
3301.73 24
3301.87 16
3302.00 9
3302.13 4
3302.26 0
3302.39 0
3302.52 1
3302.66 3
3302.79 5
3302.92 7
3303.05 7
3303.18 5
3303.32 2
3303.45 0
3303.58 0
3303.71 0
3303.84 0
3303.98 0
3304.11 0
3304.24 5
3304.37 12
3304.50 19
3304.63 26
3304.77 33
3304.90 38
3305.03 42
3305.16 45
3305.29 48
3305.43 50
3305.56 52
3305.69 55
3305.82 58
3305.95 60
3306.09 63
3306.22 65
3306.35 66
3306.48 67
3306.61 67
3306.75 66
3306.88 64
3307.01 62
3307.14 57
3307.27 52
3307.41 45
3307.54 39
3307.67 34
3307.80 32
3307.93 33
3308.07 37
3308.20 43
3308.33 51
3308.46 59
3308.59 66
3308.73 70
3308.86 72
3308.99 72
3309.12 69
3309.25 64
3309.39 59
3309.52 55
3309.65 51
3309.78 50
3309.91 51
3310.05 54
3310.18 58
3310.31 63
3310.44 67
3310.57 70
3310.71 71
3310.84 71
3310.97 70
3311.10 68
3311.23 67
3311.37 66
3311.50 65
3311.63 63
3311.76 62
3311.89 59
3312.03 56
3312.16 51
3312.29 46
3312.42 40
3312.55 33
3312.69 27
3312.82 21
3312.95 17
3313.08 14
3313.21 14
3313.35 16
3313.48 19
3313.61 24
3313.74 29
3313.88 33
3314.01 36
3314.14 37
3314.27 37
3314.40 36
3314.54 33
3314.67 31
3314.80 28
3314.93 27
3315.06 26
3315.20 27
3315.33 30
3315.46 33
3315.59 38
3315.72 43
3315.86 47
3315.99 50
3316.12 51
3316.25 51
3316.39 49
3316.52 47
3316.65 44
3316.78 40
3316.91 36
3317.05 31
3317.18 27
3317.31 22
3317.44 17
3317.57 13
3317.71 9
3317.84 5
3317.97 3
3318.10 2
3318.24 3
3318.37 5
3318.50 10
3318.63 16
3318.76 23
3318.90 30
3319.03 36
3319.16 42
3319.29 46
3319.43 48
3319.56 50
3319.69 51
3319.82 52
3319.95 52
3320.09 52
3320.22 53
3320.35 53
3320.48 53
3320.62 53
3320.75 52
3320.88 52
3321.01 51
3321.14 49
3321.28 47
3321.41 45
3321.54 42
3321.67 40
3321.81 38
3321.94 37
3322.07 37
3322.20 37
3322.33 37
3322.47 37
3322.60 36
3322.73 36
3322.86 37
3323.00 40
3323.13 44
3323.26 50
3323.39 56
3323.53 62
3323.66 66
3323.79 67
3323.92 66
3324.05 61
3324.19 55
3324.32 48
3324.45 41
3324.58 35
3324.72 31
3324.85 29
3324.98 29
3325.11 31
3325.25 34
3325.38 37
3325.51 40
3325.64 42
3325.77 43
3325.91 42
3326.04 40
3326.17 36
3326.30 32
3326.44 28
3326.57 24
3326.70 22
3326.83 21
3326.97 24
3327.10 28
3327.23 33
3327.36 38
3327.50 43
3327.63 46
3327.76 47
3327.89 46
3328.02 42
3328.16 38
3328.29 32
3328.42 26
3328.55 20
3328.69 14
3328.82 9
3328.95 3
3329.08 0
3329.22 0
3329.35 0
3329.48 0
3329.61 0
3329.75 1
3329.88 7
3330.01 13
3330.14 20
3330.28 27
3330.41 33
3330.54 40
3330.67 46
3330.81 52
3330.94 56
3331.07 57
3331.20 57
3331.33 53
3331.47 47
3331.60 38
3331.73 29
3331.86 20
3332.00 13
3332.13 8
3332.26 7
3332.39 8
3332.53 11
3332.66 16
3332.79 22
3332.92 27
3333.06 31
3333.19 33
3333.32 36
3333.45 38
3333.59 41
3333.72 43
3333.85 47
3333.98 50
3334.12 52
3334.25 53
3334.38 53
3334.51 50
3334.65 45
3334.78 40
3334.91 33
3335.04 26
3335.18 19
3335.31 14
3335.44 11
3335.57 9
3335.71 10
3335.84 11
3335.97 13
3336.10 14
3336.24 14
3336.37 13
3336.50 11
3336.63 9
3336.77 7
3336.90 7
3337.03 7
3337.17 10
3337.30 13
3337.43 18
3337.56 23
3337.70 29
3337.83 35
3337.96 40
3338.09 44
3338.23 47
3338.36 49
3338.49 50
3338.62 51
3338.76 50
3338.89 49
3339.02 48
3339.15 46
3339.29 44
3339.42 41
3339.55 38
3339.68 34
3339.82 30
3339.95 25
3340.08 21
3340.21 17
3340.35 14
3340.48 12
3340.61 10
3340.75 9
3340.88 9
3341.01 10
3341.14 12
3341.28 15
3341.41 18
3341.54 22
3341.67 25
3341.81 29
3341.94 32
3342.07 35
3342.20 38
3342.34 41
3342.47 45
3342.60 49
3342.74 52
3342.87 55
3343.00 56
3343.13 55
3343.27 52
3343.40 47
3343.53 42
3343.66 36
3343.80 31
3343.93 27
3344.06 27
3344.19 29
3344.33 34
3344.46 41
3344.59 50
3344.73 59
3344.86 67
3344.99 72
3345.12 75
3345.26 75
3345.39 72
3345.52 66
3345.65 59
3345.79 50
3345.92 41
3346.05 33
3346.19 25
3346.32 19
3346.45 13
3346.58 9
3346.72 6
3346.85 4
3346.98 2
3347.11 1
3347.25 0
3347.38 0
3347.51 0
3347.65 0
3347.78 0
3347.91 0
3348.04 0
3348.18 0
3348.31 2
3348.44 6
3348.58 10
3348.71 14
3348.84 17
3348.97 20
3349.11 23
3349.24 26
3349.37 30
3349.50 34
3349.64 38
3349.77 41
3349.90 44
3350.04 45
3350.17 45
3350.30 45
3350.43 43
3350.57 42
3350.70 42
3350.83 42
3350.97 44
3351.10 46
3351.23 48
3351.36 50
3351.50 51
3351.63 50
3351.76 47
3351.90 42
3352.03 35
3352.16 29
3352.29 24
3352.43 21
3352.56 20
3352.69 21
3352.83 23
3352.96 26
3353.09 28
3353.22 29
3353.36 29
3353.49 29
3353.62 30
3353.76 31
3353.89 33
3354.02 36
3354.15 38
3354.29 41
3354.42 43
3354.55 44
3354.69 47
3354.82 51
3354.95 55
3355.08 60
3355.22 65
3355.35 68
3355.48 69
3355.62 69
3355.75 66
3355.88 63
3356.02 59
3356.15 55
3356.28 51
3356.41 48
3356.55 44
3356.68 40
3356.81 36
3356.95 33
3357.08 29
3357.21 25
3357.34 22
3357.48 19
3357.61 18
3357.74 17
3357.88 17
3358.01 17
3358.14 18
3358.28 21
3358.41 24
3358.54 28
3358.67 33
3358.81 40
3358.94 47
3359.07 55
3359.21 62
3359.34 67
3359.47 70
3359.61 72
3359.74 71
3359.87 69
3360.00 67
3360.14 65
3360.27 64
3360.40 65
3360.54 65
3360.67 65
3360.80 63
3360.94 60
3361.07 56
3361.20 51
3361.33 46
3361.47 43
3361.60 40
3361.73 39
3361.87 38
3362.00 38
3362.13 36
3362.27 34
3362.40 31
3362.53 28
3362.67 23
3362.80 19
3362.93 15
3363.06 11
3363.20 8
3363.33 6
3363.46 5
3363.60 4
3363.73 5
3363.86 7
3364.00 10
3364.13 14
3364.26 18
3364.40 24
3364.53 29
3364.66 33
3364.79 36
3364.93 37
3365.06 36
3365.19 34
3365.33 29
3365.46 23
3365.59 17
3365.73 11
3365.86 7
3365.99 4
3366.13 3
3366.26 3
3366.39 5
3366.53 7
3366.66 10
3366.79 13
3366.93 16
3367.06 18
3367.19 19
3367.32 20
3367.46 19
3367.59 17
3367.72 14
3367.86 10
3367.99 7
3368.12 5
3368.26 5
3368.39 8
3368.52 13
3368.66 20
3368.79 28
3368.92 35
3369.06 42
3369.19 46
3369.32 48
3369.46 49
3369.59 50
3369.72 52
3369.85 56
3369.99 61
3370.12 68
3370.25 75
3370.39 82
3370.52 86
3370.65 89
3370.79 90
3370.92 89
3371.05 87
3371.19 86
3371.32 85
3371.45 85
3371.59 86
3371.72 89
3371.85 91
3371.99 94
3372.12 97
3372.25 100
3372.39 103
3372.52 105
3372.65 107
3372.79 107
3372.92 105
3373.05 102
3373.19 98
3373.32 93
3373.45 88
3373.59 83
3373.72 77
3373.85 72
3373.99 67
3374.12 61
3374.25 56
3374.39 50
3374.52 45
3374.65 42
3374.79 41
3374.92 42
3375.05 47
3375.19 54
3375.32 62
3375.45 72
3375.59 81
3375.72 88
3375.85 93
3375.99 96
3376.12 99
3376.25 102
3376.39 106
3376.52 113
3376.65 122
3376.79 133
3376.92 143
3377.05 152
3377.19 158
3377.32 161
3377.45 162
3377.59 160
3377.72 157
3377.85 154
3377.99 150
3378.12 147
3378.25 143
3378.39 139
3378.52 134
3378.65 128
3378.79 122
3378.92 116
3379.05 113
3379.19 112
3379.32 113
3379.45 118
3379.59 125
3379.72 132
3379.85 139
3379.99 144
3380.12 147
3380.25 146
3380.39 143
3380.52 136
3380.65 129
3380.79 122
3380.92 115
3381.05 110
3381.19 106
3381.32 103
3381.45 100
3381.59 96
3381.72 92
3381.85 87
3381.99 81
3382.12 75
3382.25 69
3382.39 64
3382.52 58
3382.66 53
3382.79 49
3382.92 45
3383.06 41
3383.19 40
3383.32 39
3383.46 40
3383.59 41
3383.72 42
3383.86 42
3383.99 41
3384.12 38
3384.26 36
3384.39 34
3384.52 32
3384.66 32
3384.79 34
3384.92 37
3385.06 40
3385.19 43
3385.33 45
3385.46 45
3385.59 44
3385.73 42
3385.86 39
3385.99 37
3386.13 35
3386.26 35
3386.39 35
3386.53 36
3386.66 37
3386.79 37
3386.93 37
3387.06 37
3387.19 37
3387.33 36
3387.46 36
3387.60 36
3387.73 37
3387.86 37
3388.00 38
3388.13 38
3388.26 38
3388.40 38
3388.53 37
3388.66 36
3388.80 35
3388.93 35
3389.06 35
3389.20 36
3389.33 38
3389.47 41
3389.60 44
3389.73 47
3389.87 51
3390.00 54
3390.13 56
3390.27 59
3390.40 60
3390.53 61
3390.67 59
3390.80 56
3390.94 51
3391.07 45
3391.20 38
3391.34 31
3391.47 23
3391.60 17
3391.74 11
3391.87 6
3392.00 3
3392.14 1
3392.27 1
3392.41 2
3392.54 5
3392.67 9
3392.81 13
3392.94 18
3393.07 21
3393.21 23
3393.34 23
3393.47 23
3393.61 23
3393.74 24
3393.88 25
3394.01 28
3394.14 31
3394.28 35
3394.41 38
3394.54 41
3394.68 42
3394.81 41
3394.94 39
3395.08 36
3395.21 31
3395.35 25
3395.48 19
3395.61 14
3395.75 9
3395.88 6
3396.01 4
3396.15 3
3396.28 3
3396.42 3
3396.55 4
3396.68 5
3396.82 6
3396.95 8
3397.08 11
3397.22 14
3397.35 18
3397.49 21
3397.62 23
3397.75 24
3397.89 24
3398.02 22
3398.15 19
3398.29 14
3398.42 10
3398.56 6
3398.69 3
3398.82 1
3398.96 0
3399.09 0
3399.22 0
3399.36 1
3399.49 0
3399.63 0
3399.76 0
3399.89 0
3400.03 0
3400.16 0
3400.30 0
3400.43 2
3400.56 4
3400.70 6
3400.83 8
3400.96 9
3401.10 11
3401.23 13
3401.37 15
3401.50 18
3401.63 22
3401.77 26
3401.90 30
3402.04 32
3402.17 32
3402.30 31
3402.44 30
3402.57 28
3402.70 27
3402.84 27
3402.97 27
3403.11 28
3403.24 28
3403.37 28
3403.51 27
3403.64 24
3403.78 22
3403.91 19
3404.04 16
3404.18 14
3404.31 12
3404.44 10
3404.58 10
3404.71 10
3404.85 11
3404.98 14
3405.11 17
3405.25 21
3405.38 25
3405.52 29
3405.65 32
3405.78 33
3405.92 33
3406.05 33
3406.19 32
3406.32 33
3406.45 35
3406.59 40
3406.72 46
3406.86 54
3406.99 62
3407.12 69
3407.26 74
3407.39 78
3407.52 81
3407.66 82
3407.79 82
3407.93 81
3408.06 78
3408.19 75
3408.33 70
3408.46 65
3408.60 59
3408.73 54
3408.86 51
3409.00 50
3409.13 51
3409.27 54
3409.40 58
3409.53 63
3409.67 67
3409.80 71
3409.94 73
3410.07 75
3410.20 77
3410.34 77
3410.47 77
3410.61 76
3410.74 74
3410.87 71
3411.01 66
3411.14 60
3411.28 53
3411.41 45
3411.54 39
3411.68 33
3411.81 28
3411.95 26
3412.08 25
3412.21 25
3412.35 27
3412.48 28
3412.62 30
3412.75 32
3412.89 33
3413.02 35
3413.15 38
3413.29 40
3413.42 41
3413.56 43
3413.69 43
3413.82 43
3413.96 42
3414.09 42
3414.23 42
3414.36 42
3414.49 43
3414.63 44
3414.76 44
3414.90 43
3415.03 41
3415.16 39
3415.30 37
3415.43 36
3415.57 36
3415.70 36
3415.84 37
3415.97 36
3416.10 35
3416.24 33
3416.37 30
3416.51 29
3416.64 29
3416.77 32
3416.91 37
3417.04 45
3417.18 53
3417.31 62
3417.44 71
3417.58 78
3417.71 83
3417.85 86
3417.98 87
3418.12 85
3418.25 81
3418.38 75
3418.52 67
3418.65 57
3418.79 47
3418.92 37
3419.05 29
3419.19 23
3419.32 20
3419.46 19
3419.59 20
3419.73 22
3419.86 25
3419.99 27
3420.13 28
3420.26 28
3420.40 26
3420.53 23
3420.66 18
3420.80 13
3420.93 9
3421.07 6
3421.20 4
3421.34 3
3421.47 3
3421.60 5
3421.74 7
3421.87 11
3422.01 17
3422.14 24
3422.28 33
3422.41 42
3422.54 51
3422.68 59
3422.81 64
3422.95 67
3423.08 68
3423.22 67
3423.35 65
3423.48 62
3423.62 59
3423.75 55
3423.89 51
3424.02 46
3424.16 40
3424.29 32
3424.42 24
3424.56 15
3424.69 7
3424.83 0
3424.96 0
3425.10 0
3425.23 0
3425.36 0
3425.50 2
3425.63 10
3425.77 19
3425.90 30
3426.04 41
3426.17 52
3426.30 63
3426.44 72
3426.57 78
3426.71 83
3426.84 84
3426.98 84
3427.11 81
3427.24 77
3427.38 72
3427.51 68
3427.65 64
3427.78 61
3427.92 58
3428.05 55
3428.18 52
3428.32 49
3428.45 45
3428.59 40
3428.72 36
3428.86 33
3428.99 30
3429.13 28
3429.26 28
3429.39 28
3429.53 28
3429.66 28
3429.80 26
3429.93 24
3430.07 20
3430.20 16
3430.34 12
3430.47 7
3430.60 4
3430.74 1
3430.87 0
3431.01 0
3431.14 0
3431.28 0
3431.41 2
3431.54 5
3431.68 9
3431.81 15
3431.95 22
3432.08 30
3432.22 39
3432.35 47
3432.49 53
3432.62 58
3432.75 60
3432.89 60
3433.02 56
3433.16 51
3433.29 43
3433.43 33
3433.56 23
3433.70 14
3433.83 7
3433.96 3
3434.10 2
3434.23 4
3434.37 7
3434.50 12
3434.64 16
3434.77 18
3434.91 19
3435.04 19
3435.18 17
3435.31 14
3435.44 10
3435.58 6
3435.71 1
3435.85 0
3435.98 0
3436.12 0
3436.25 0
3436.39 0
3436.52 0
3436.65 0
3436.79 1
3436.92 4
3437.06 6
3437.19 8
3437.33 9
3437.46 10
3437.60 12
3437.73 14
3437.87 17
3438.00 20
3438.13 23
3438.27 25
3438.40 27
3438.54 28
3438.67 29
3438.81 30
3438.94 31
3439.08 33
3439.21 35
3439.35 38
3439.48 40
3439.61 42
3439.75 43
3439.88 43
3440.02 42
3440.15 39
3440.29 35
3440.42 31
3440.56 26
3440.69 22
3440.83 19
3440.96 17
3441.10 16
3441.23 17
3441.36 19
3441.50 21
3441.63 24
3441.77 27
3441.90 30
3442.04 32
3442.17 33
3442.31 33
3442.44 32
3442.58 30
3442.71 28
3442.85 25
3442.98 23
3443.11 23
3443.25 23
3443.38 24
3443.52 26
3443.65 26
3443.79 25
3443.92 23
3444.06 20
3444.19 17
3444.33 15
3444.46 15
3444.60 17
3444.73 21
3444.87 24
3445.00 28
3445.14 29
3445.27 30
3445.40 29
3445.54 29
3445.67 29
3445.81 31
3445.94 35
3446.08 40
3446.21 45
3446.35 50
3446.48 53
3446.62 55
3446.75 55
3446.89 53
3447.02 51
3447.16 48
3447.29 46
3447.43 45
3447.56 44
3447.69 43
3447.83 44
3447.96 45
3448.10 46
3448.23 48
3448.37 51
3448.50 54
3448.64 57
3448.77 59
3448.91 61
3449.04 63
3449.18 63
3449.31 63
3449.45 62
3449.58 61
3449.72 58
3449.85 54
3449.99 50
3450.12 46
3450.26 42
3450.39 40
3450.52 40
3450.66 41
3450.79 43
3450.93 45
3451.06 46
3451.20 47
3451.33 45
3451.47 43
3451.60 40
3451.74 37
3451.87 34
3452.01 33
3452.14 32
3452.28 33
3452.41 34
3452.55 36
3452.68 37
3452.82 39
3452.95 40
3453.09 40
3453.22 40
3453.36 40
3453.49 41
3453.63 42
3453.76 43
3453.90 44
3454.03 45
3454.17 44
3454.30 43
3454.43 40
3454.57 38
3454.70 36
3454.84 34
3454.97 34
3455.11 35
3455.24 36
3455.38 37
3455.51 37
3455.65 35
3455.78 34
3455.92 31
3456.05 29
3456.19 27
3456.32 25
3456.46 23
3456.59 21
3456.73 19
3456.86 17
3457.00 17
3457.13 17
3457.27 20
3457.40 24
3457.54 29
3457.67 34
3457.81 38
3457.94 41
3458.08 42
3458.21 42
3458.35 40
3458.48 36
3458.62 32
3458.75 27
3458.89 22
3459.02 18
3459.16 15
3459.29 14
3459.43 14
3459.56 16
3459.70 18
3459.83 22
3459.97 26
3460.10 31
3460.24 36
3460.37 42
3460.51 48
3460.64 55
3460.78 61
3460.91 68
3461.05 73
3461.18 78
3461.32 81
3461.45 83
3461.59 84
3461.72 85
3461.86 84
3461.99 84
3462.13 84
3462.26 84
3462.40 86
3462.53 88
3462.67 90
3462.80 92
3462.94 92
3463.07 92
3463.21 90
3463.34 87
3463.48 83
3463.61 78
3463.75 73
3463.88 69
3464.02 66
3464.15 63
3464.29 61
3464.42 60
3464.56 60
3464.69 61
3464.83 64
3464.96 67
3465.10 69
3465.23 70
3465.37 69
3465.50 64
3465.64 57
3465.77 49
3465.91 40
3466.04 33
3466.18 29
3466.31 28
3466.45 30
3466.58 34
3466.72 38
3466.85 40
3466.99 41
3467.12 38
3467.26 35
3467.39 30
3467.53 27
3467.67 25
3467.80 25
3467.94 26
3468.07 27
3468.21 29
3468.34 30
3468.48 31
3468.61 30
3468.75 29
3468.88 28
3469.02 28
3469.15 28
3469.29 30
3469.42 32
3469.56 36
3469.69 40
3469.83 44
3469.96 46
3470.10 47
3470.23 45
3470.37 43
3470.50 39
3470.64 35
3470.77 32
3470.91 31
3471.04 33
3471.18 37
3471.31 42
3471.45 49
3471.59 56
3471.72 63
3471.86 69
3471.99 73
3472.13 75
3472.26 76
3472.40 75
3472.53 74
3472.67 72
3472.80 70
3472.94 69
3473.07 70
3473.21 73
3473.34 77
3473.48 81
3473.61 85
3473.75 89
3473.88 92
3474.02 92
3474.15 91
3474.29 90
3474.43 88
3474.56 86
3474.70 86
3474.83 87
3474.97 89
3475.10 92
3475.24 94
3475.37 95
3475.51 94
3475.64 91
3475.78 87
3475.91 83
3476.05 78
3476.18 74
3476.32 70
3476.45 68
3476.59 67
3476.72 66
3476.86 65
3477.00 66
3477.13 66
3477.27 68
3477.40 69
3477.54 71
3477.67 71
3477.81 71
3477.94 69
3478.08 67
3478.21 63
3478.35 58
3478.48 54
3478.62 51
3478.75 48
3478.89 47
3479.03 47
3479.16 47
3479.30 48
3479.43 49
3479.57 49
3479.70 48
3479.84 47
3479.97 45
3480.11 42
3480.24 38
3480.38 34
3480.51 29
3480.65 24
3480.79 20
3480.92 16
3481.06 14
3481.19 13
3481.33 14
3481.46 16
3481.60 19
3481.73 23
3481.87 26
3482.00 29
3482.14 32
3482.27 34
3482.41 35
3482.55 35
3482.68 35
3482.82 34
3482.95 32
3483.09 30
3483.22 27
3483.36 24
3483.49 20
3483.63 16
3483.76 12
3483.90 9
3484.04 6
3484.17 3
3484.31 2
3484.44 2
3484.58 3
3484.71 5
3484.85 8
3484.98 11
3485.12 14
3485.25 17
3485.39 20
3485.53 23
3485.66 25
3485.80 27
3485.93 28
3486.07 28
3486.20 27
3486.34 24
3486.47 21
3486.61 18
3486.74 15
3486.88 13
3487.02 11
3487.15 10
3487.29 9
3487.42 9
3487.56 8
3487.69 7
3487.83 6
3487.96 4
3488.10 3
3488.24 1
3488.37 0
3488.51 0
3488.64 0
3488.78 0
3488.91 0
3489.05 0
3489.18 0
3489.32 0
3489.46 6
3489.59 11
3489.73 16
3489.86 21
3490.00 25
3490.13 28
3490.27 30
3490.40 31
3490.54 31
3490.68 29
3490.81 26
3490.95 22
3491.08 18
3491.22 14
3491.35 12
3491.49 11
3491.62 11
3491.76 11
3491.90 12
3492.03 12
3492.17 13
3492.30 12
3492.44 12
3492.57 12
3492.71 13
3492.85 15
3492.98 17
3493.12 20
3493.25 23
3493.39 24
3493.52 24
3493.66 23
3493.79 20
3493.93 16
3494.07 14
3494.20 12
3494.34 13
3494.47 15
3494.61 18
3494.74 22
3494.88 25
3495.02 26
3495.15 26
3495.29 25
3495.42 24
3495.56 23
3495.69 22
3495.83 22
3495.97 22
3496.10 22
3496.24 22
3496.37 23
3496.51 23
3496.64 24
3496.78 26
3496.91 27
3497.05 27
3497.19 27
3497.32 25
3497.46 22
3497.59 19
3497.73 14
3497.86 10
3498.00 6
3498.14 4
3498.27 5
3498.41 8
3498.54 15
3498.68 24
3498.81 34
3498.95 45
3499.09 55
3499.22 64
3499.36 70
3499.49 76
3499.63 79
3499.77 83
3499.90 86
3500.04 90
3500.17 94
3500.31 98
3500.44 103
3500.58 108
3500.72 113
3500.85 117
3500.99 121
3501.12 124
3501.26 127
3501.39 129
3501.53 131
3501.67 132
3501.80 135
3501.94 137
3502.07 140
3502.21 144
3502.35 149
3502.48 153
3502.62 156
3502.75 159
3502.89 160
3503.02 158
3503.16 155
3503.30 151
3503.43 145
3503.57 139
3503.70 133
3503.84 127
3503.97 121
3504.11 115
3504.25 108
3504.38 102
3504.52 96
3504.65 91
3504.79 88
3504.93 86
3505.06 86
3505.20 86
3505.33 86
3505.47 86
3505.61 85
3505.74 84
3505.88 83
3506.01 82
3506.15 83
3506.28 83
3506.42 84
3506.56 84
3506.69 83
3506.83 80
3506.96 76
3507.10 71
3507.24 66
3507.37 62
3507.51 60
3507.64 59
3507.78 60
3507.92 61
3508.05 63
3508.19 64
3508.32 65
3508.46 66
3508.59 67
3508.73 68
3508.87 68
3509.00 69
3509.14 69
3509.27 68
3509.41 67
3509.55 63
3509.68 59
3509.82 53
3509.95 45
3510.09 38
3510.23 30
3510.36 24
3510.50 18
3510.63 15
3510.77 13
3510.91 14
3511.04 15
3511.18 17
3511.31 20
3511.45 22
3511.59 25
3511.72 29
3511.86 32
3511.99 36
3512.13 40
3512.27 43
3512.40 45
3512.54 47
3512.67 48
3512.81 47
3512.95 47
3513.08 46
3513.22 45
3513.35 45
3513.49 44
3513.63 42
3513.76 40
3513.90 37
3514.03 34
3514.17 30
3514.31 26
3514.44 23
3514.58 20
3514.71 17
3514.85 16
3514.99 16
3515.12 17
3515.26 19
3515.39 23
3515.53 27
3515.67 32
3515.80 36
3515.94 40
3516.07 43
3516.21 45
3516.35 45
3516.48 44
3516.62 42
3516.76 38
3516.89 34
3517.03 28
3517.16 22
3517.30 16
3517.44 12
3517.57 9
3517.71 9
3517.84 11
3517.98 14
3518.12 19
3518.25 24
3518.39 28
3518.52 31
3518.66 33
3518.80 34
3518.93 34
3519.07 33
3519.21 32
3519.34 31
3519.48 30
3519.61 30
3519.75 30
3519.89 31
3520.02 32
3520.16 32
3520.29 33
3520.43 33
3520.57 33
3520.70 31
3520.84 30
3520.98 28
3521.11 26
3521.25 25
3521.38 23
3521.52 22
3521.66 22
3521.79 22
3521.93 22
3522.06 22
3522.20 22
3522.34 22
3522.47 21
3522.61 19
3522.75 17
3522.88 15
3523.02 13
3523.15 12
3523.29 13
3523.43 16
3523.56 21
3523.70 28
3523.84 37
3523.97 47
3524.11 57
3524.24 66
3524.38 74
3524.52 80
3524.65 84
3524.79 86
3524.93 86
3525.06 84
3525.20 81
3525.33 77
3525.47 72
3525.61 66
3525.74 59
3525.88 51
3526.02 44
3526.15 37
3526.29 30
3526.42 25
3526.56 20
3526.70 17
3526.83 15
3526.97 16
3527.11 18
3527.24 23
3527.38 29
3527.51 35
3527.65 40
3527.79 44
3527.92 46
3528.06 47
3528.20 48
3528.33 47
3528.47 48
3528.60 48
3528.74 48
3528.88 47
3529.01 45
3529.15 41
3529.29 36
3529.42 30
3529.56 26
3529.70 23
3529.83 22
3529.97 24
3530.10 27
3530.24 30
3530.38 33
3530.51 34
3530.65 33
3530.79 29
3530.92 24
3531.06 19
3531.20 12
3531.33 6
3531.47 0
3531.60 0
3531.74 0
3531.88 0
3532.01 0
3532.15 0
3532.29 0
3532.42 0
3532.56 0
3532.70 5
3532.83 10
3532.97 15
3533.10 19
3533.24 21
3533.38 21
3533.51 21
3533.65 19
3533.79 17
3533.92 15
3534.06 13
3534.20 12
3534.33 12
3534.47 13
3534.60 14
3534.74 15
3534.88 17
3535.01 20
3535.15 22
3535.29 24
3535.42 26
3535.56 28
3535.70 31
3535.83 35
3535.97 38
3536.11 42
3536.24 44
3536.38 45
3536.52 44
3536.65 41
3536.79 36
3536.92 30
3537.06 24
3537.20 19
3537.33 16
3537.47 14
3537.61 13
3537.74 13
3537.88 13
3538.02 13
3538.15 12
3538.29 12
3538.43 12
3538.56 12
3538.70 14
3538.84 16
3538.97 19
3539.11 24
3539.25 29
3539.38 35
3539.52 40
3539.65 44
3539.79 48
3539.93 51
3540.06 52
3540.20 52
3540.34 50
3540.47 47
3540.61 43
3540.75 38
3540.88 31
3541.02 23
3541.16 16
3541.29 10
3541.43 6
3541.57 3
3541.70 2
3541.84 3
3541.98 5
3542.11 8
3542.25 11
3542.39 13
3542.52 15
3542.66 16
3542.80 17
3542.93 17
3543.07 17
3543.21 17
3543.34 16
3543.48 16
3543.62 15
3543.75 13
3543.89 12
3544.02 10
3544.16 10
3544.30 11
3544.43 14
3544.57 19
3544.71 26
3544.84 35
3544.98 44
3545.12 52
3545.25 59
3545.39 63
3545.53 66
3545.66 67
3545.80 68
3545.94 69
3546.07 72
3546.21 76
3546.35 81
3546.48 88
3546.62 97
3546.76 106
3546.89 117
3547.03 127
3547.17 137
3547.30 146
3547.44 152
3547.58 156
3547.71 157
3547.85 156
3547.99 153
3548.12 151
3548.26 149
3548.40 148
3548.53 149
3548.67 151
3548.81 154
3548.94 156
3549.08 157
3549.22 156
3549.35 153
3549.49 149
3549.63 144
3549.76 138
3549.90 134
3550.04 131
3550.18 129
3550.31 128
3550.45 128
3550.59 128
3550.72 127
3550.86 125
3551.00 122
3551.13 119
3551.27 114
3551.41 110
3551.54 106
3551.68 101
3551.82 98
3551.95 94
3552.09 90
3552.23 85
3552.36 80
3552.50 73
3552.64 66
3552.77 59
3552.91 53
3553.05 47
3553.18 43
3553.32 41
3553.46 40
3553.59 41
3553.73 42
3553.87 44
3554.00 45
3554.14 45
3554.28 44
3554.42 42
3554.55 39
3554.69 35
3554.83 30
3554.96 25
3555.10 21
3555.24 17
3555.37 15
3555.51 15
3555.65 16
3555.78 19
3555.92 22
3556.06 25
3556.19 28
3556.33 30
3556.47 31
3556.60 31
3556.74 29
3556.88 26
3557.01 23
3557.15 20
3557.29 16
3557.43 13
3557.56 10
3557.70 8
3557.84 6
3557.97 4
3558.11 3
3558.25 2
3558.38 2
3558.52 3
3558.66 6
3558.79 9
3558.93 14
3559.07 19
3559.21 24
3559.34 27
3559.48 29
3559.62 29
3559.75 27
3559.89 25
3560.03 23
3560.16 21
3560.30 19
3560.44 17
3560.57 16
3560.71 13
3560.85 10
3560.99 5
3561.12 0
3561.26 0
3561.40 0
3561.53 0
3561.67 0
3561.81 0
3561.94 0
3562.08 0
3562.22 1
3562.35 3
3562.49 4
3562.63 6
3562.77 9
3562.90 14
3563.04 21
3563.18 29
3563.31 37
3563.45 45
3563.59 51
3563.72 56
3563.86 59
3564.00 61
3564.14 62
3564.27 64
3564.41 65
3564.55 65
3564.68 64
3564.82 62
3564.96 57
3565.09 51
3565.23 44
3565.37 36
3565.51 30
3565.64 25
3565.78 23
3565.92 23
3566.05 25
3566.19 28
3566.33 32
3566.46 36
3566.60 40
3566.74 42
3566.88 42
3567.01 41
3567.15 40
3567.29 38
3567.42 36
3567.56 35
3567.70 34
3567.84 34
3567.97 35
3568.11 36
3568.25 36
3568.38 36
3568.52 35
3568.66 34
3568.79 33
3568.93 31
3569.07 31
3569.21 31
3569.34 33
3569.48 35
3569.62 36
3569.75 37
3569.89 38
3570.03 37
3570.17 35
3570.30 33
3570.44 32
3570.58 31
3570.71 32
3570.85 35
3570.99 39
3571.13 43
3571.26 48
3571.40 52
3571.54 56
3571.67 59
3571.81 60
3571.95 61
3572.09 60
3572.22 57
3572.36 54
3572.50 50
3572.63 46
3572.77 41
3572.91 37
3573.05 33
3573.18 30
3573.32 29
3573.46 30
3573.59 32
3573.73 36
3573.87 41
3574.01 46
3574.14 51
3574.28 54
3574.42 56
3574.55 56
3574.69 54
3574.83 49
3574.97 44
3575.10 37
3575.24 31
3575.38 25
3575.52 21
3575.65 17
3575.79 14
3575.93 11
3576.06 8
3576.20 6
3576.34 3
3576.48 2
3576.61 1
3576.75 2
3576.89 5
3577.02 9
3577.16 15
3577.30 22
3577.44 28
3577.57 33
3577.71 36
3577.85 38
3577.99 38
3578.12 37
3578.26 37
3578.40 38
3578.53 40
3578.67 42
3578.81 45
3578.95 48
3579.08 49
3579.22 50
3579.36 49
3579.50 46
3579.63 43
3579.77 39
3579.91 35
3580.04 30
3580.18 26
3580.32 23
3580.46 20
3580.59 19
3580.73 18
3580.87 19
3581.01 21
3581.14 23
3581.28 25
3581.42 27
3581.56 29
3581.69 32
3581.83 35
3581.97 39
3582.10 43
3582.24 48
3582.38 52
3582.52 57
3582.65 62
3582.79 67
3582.93 72
3583.07 76
3583.20 79
3583.34 81
3583.48 82
3583.62 82
3583.75 81
3583.89 79
3584.03 77
3584.17 74
3584.30 71
3584.44 68
3584.58 63
3584.71 58
3584.85 52
3584.99 46
3585.13 41
3585.26 38
3585.40 36
3585.54 35
3585.68 36
3585.81 37
3585.95 38
3586.09 38
3586.23 37
3586.36 34
3586.50 31
3586.64 28
3586.78 24
3586.91 21
3587.05 18
3587.19 16
3587.33 15
3587.46 14
3587.60 13
3587.74 12
3587.88 11
3588.01 8
3588.15 5
3588.29 2
3588.43 0
3588.56 0
3588.70 0
3588.84 0
3588.98 0
3589.11 0
3589.25 0
3589.39 0
3589.53 3
3589.66 6
3589.80 9
3589.94 11
3590.08 12
3590.21 12
3590.35 12
3590.49 11
3590.63 10
3590.76 9
3590.90 9
3591.04 11
3591.18 14
3591.31 19
3591.45 24
3591.59 29
3591.73 33
3591.86 34
3592.00 35
3592.14 33
3592.28 31
3592.41 30
3592.55 29
3592.69 28
3592.83 28
3592.96 27
3593.10 25
3593.24 22
3593.38 18
3593.51 12
3593.65 8
3593.79 4
3593.93 2
3594.06 2
3594.20 4
3594.34 6
3594.48 8
3594.61 9
3594.75 9
3594.89 8
3595.03 8
3595.16 8
3595.30 10
3595.44 13
3595.58 17
3595.71 21
3595.85 25
3595.99 28
3596.13 30
3596.27 32
3596.40 34
3596.54 36
3596.68 40
3596.82 44
3596.95 50
3597.09 58
3597.23 67
3597.37 77
3597.50 88
3597.64 97
3597.78 105
3597.92 110
3598.05 112
3598.19 113
3598.33 112
3598.47 111
3598.61 109
3598.74 106
3598.88 103
3599.02 97
3599.16 91
3599.29 82
3599.43 73
3599.57 65
3599.71 59
3599.84 55
3599.98 55
3600.12 56
3600.26 58
3600.39 60
3600.53 60
3600.67 57
3600.81 52
3600.95 46
3601.08 39
3601.22 33
3601.36 28
3601.50 24
3601.63 22
3601.77 20
3601.91 19
3602.05 18
3602.19 17
3602.32 16
3602.46 16
3602.60 18
3602.74 22
3602.87 27
3603.01 32
3603.15 37
3603.29 42
3603.42 45
3603.56 48
3603.70 50
3603.84 52
3603.98 54
3604.11 55
3604.25 55
3604.39 54
3604.53 51
3604.66 46
3604.80 40
3604.94 33
3605.08 26
3605.22 21
3605.35 17
3605.49 15
3605.63 14
3605.77 14
3605.90 14
3606.04 15
3606.18 15
3606.32 15
3606.46 14
3606.59 14
3606.73 15
3606.87 16
3607.01 17
3607.15 19
3607.28 20
3607.42 21
3607.56 22
3607.70 22
3607.83 21
3607.97 21
3608.11 20
3608.25 19
3608.39 17
3608.52 14
3608.66 11
3608.80 7
3608.94 2
3609.07 0
3609.21 0
3609.35 0
3609.49 0
3609.63 0
3609.76 0
3609.90 0
3610.04 4
3610.18 12
3610.32 20
3610.45 27
3610.59 32
3610.73 36
3610.87 36
3611.01 35
3611.14 33
3611.28 30
3611.42 27
3611.56 24
3611.69 23
3611.83 22
3611.97 22
3612.11 22
3612.25 21
3612.38 19
3612.52 15
3612.66 11
3612.80 6
3612.94 2
3613.07 0
3613.21 0
3613.35 0
3613.49 0
3613.63 0
3613.76 0
3613.90 1
3614.04 3
3614.18 4
3614.32 4
3614.45 3
3614.59 2
3614.73 2
3614.87 1
3615.01 1
3615.14 1
3615.28 2
3615.42 4
3615.56 6
3615.70 7
3615.83 9
3615.97 11
3616.11 14
3616.25 17
3616.39 21
3616.52 25
3616.66 31
3616.80 36
3616.94 42
3617.08 47
3617.21 50
3617.35 51
3617.49 49
3617.63 46
3617.77 42
3617.90 37
3618.04 31
3618.18 27
3618.32 24
3618.46 21
3618.59 20
3618.73 21
3618.87 22
3619.01 24
3619.15 27
3619.28 30
3619.42 35
3619.56 40
3619.70 44
3619.84 48
3619.97 51
3620.11 53
3620.25 54
3620.39 55
3620.53 56
3620.66 58
3620.80 61
3620.94 64
3621.08 67
3621.22 69
3621.36 70
3621.49 68
3621.63 64
3621.77 59
3621.91 54
3622.05 49
3622.18 45
3622.32 43
3622.46 41
3622.60 40
3622.74 38
3622.87 35
3623.01 32
3623.15 28
3623.29 26
3623.43 24
3623.56 23
3623.70 24
3623.84 25
3623.98 27
3624.12 27
3624.26 28
3624.39 27
3624.53 26
3624.67 24
3624.81 23
3624.95 22
3625.08 21
3625.22 20
3625.36 18
3625.50 17
3625.64 15
3625.78 14
3625.91 12
3626.05 11
3626.19 10
3626.33 10
3626.47 10
3626.60 9
3626.74 8
3626.88 6
3627.02 4
3627.16 1
3627.30 0
3627.43 0
3627.57 0
3627.71 0
3627.85 0
3627.99 0
3628.12 0
3628.26 0
3628.40 4
3628.54 9
3628.68 14
3628.82 17
3628.95 19
3629.09 18
3629.23 16
3629.37 12
3629.51 9
3629.65 7
3629.78 7
3629.92 9
3630.06 14
3630.20 19
3630.34 25
3630.48 30
3630.61 33
3630.75 35
3630.89 35
3631.03 35
3631.17 35
3631.30 36
3631.44 37
3631.58 38
3631.72 40
3631.86 41
3632.00 41
3632.13 40
3632.27 38
3632.41 37
3632.55 37
3632.69 37
3632.83 38
3632.96 41
3633.10 43
3633.24 45
3633.38 46
3633.52 46
3633.66 44
3633.79 40
3633.93 36
3634.07 32
3634.21 28
3634.35 25
3634.49 23
3634.62 21
3634.76 21
3634.90 22
3635.04 24
3635.18 27
3635.32 31
3635.45 36
3635.59 39
3635.73 43
3635.87 45
3636.01 48
3636.15 50
3636.28 54
3636.42 58
3636.56 64
3636.70 70
3636.84 74
3636.98 76
3637.12 75
3637.25 71
3637.39 64
3637.53 56
3637.67 47
3637.81 40
3637.95 33
3638.08 28
3638.22 24
3638.36 20
3638.50 16
3638.64 12
3638.78 9
3638.91 5
3639.05 2
3639.19 0
3639.33 0
3639.47 0
3639.61 0
3639.75 0
3639.88 1
3640.02 4
3640.16 8
3640.30 11
3640.44 15
3640.58 19
3640.71 22
3640.85 25
3640.99 28
3641.13 31
3641.27 34
3641.41 37
3641.55 40
3641.68 41
3641.82 42
3641.96 42
3642.10 42
3642.24 41
3642.38 40
3642.51 39
3642.65 39
3642.79 39
3642.93 39
3643.07 38
3643.21 38
3643.35 37
3643.48 35
3643.62 34
3643.76 33
3643.90 32
3644.04 32
3644.18 33
3644.32 35
3644.45 37
3644.59 41
3644.73 44
3644.87 48
3645.01 51
3645.15 54
3645.29 55
3645.42 56
3645.56 56
3645.70 55
3645.84 54
3645.98 53
3646.12 51
3646.25 50
3646.39 47
3646.53 45
3646.67 41
3646.81 37
3646.95 33
3647.09 30
3647.23 27
3647.36 26
3647.50 27
3647.64 29
3647.78 33
3647.92 38
3648.06 42
3648.20 45
3648.33 47
3648.47 47
3648.61 46
3648.75 44
3648.89 41
3649.03 38
3649.17 35
3649.30 33
3649.44 31
3649.58 30
3649.72 29
3649.86 28
3650.00 26
3650.14 24
3650.27 21
3650.41 20
3650.55 19
3650.69 19
3650.83 20
3650.97 21
3651.11 22
3651.25 23
3651.38 23
3651.52 24
3651.66 24
3651.80 24
3651.94 25
3652.08 25
3652.22 26
3652.35 27
3652.49 29
3652.63 32
3652.77 36
3652.91 40
3653.05 45
3653.19 51
3653.33 57
3653.46 62
3653.60 68
3653.74 73
3653.88 77
3654.02 79
3654.16 80
3654.30 78
3654.44 75
3654.57 70
3654.71 63
3654.85 55
3654.99 46
3655.13 38
3655.27 31
3655.41 25
3655.55 21
3655.68 17
3655.82 15
3655.96 13
3656.10 12
3656.24 11
3656.38 10
3656.52 10
3656.66 10
3656.79 11
3656.93 12
3657.07 12
3657.21 13
3657.35 13
3657.49 13
3657.63 13
3657.77 13
3657.90 14
3658.04 16
3658.18 19
3658.32 21
3658.46 24
3658.60 26
3658.74 27
3658.88 27
3659.01 25
3659.15 23
3659.29 20
3659.43 18
3659.57 16
3659.71 14
3659.85 13
3659.99 13
3660.13 13
3660.26 13
3660.40 13
3660.54 13
3660.68 12
3660.82 11
3660.96 9
3661.10 7
3661.24 5
3661.37 4
3661.51 2
3661.65 0
3661.79 0
3661.93 0
3662.07 0
3662.21 0
3662.35 0
3662.49 0
3662.62 0
3662.76 0
3662.90 3
3663.04 6
3663.18 11
3663.32 15
3663.46 19
3663.60 22
3663.74 25
3663.87 28
3664.01 31
3664.15 33
3664.29 35
3664.43 36
3664.57 37
3664.71 37
3664.85 38
3664.99 39
3665.12 41
3665.26 45
3665.40 49
3665.54 54
3665.68 58
3665.82 62
3665.96 64
3666.10 65
3666.24 65
3666.38 63
3666.51 62
3666.65 61
3666.79 61
3666.93 61
3667.07 63
3667.21 65
3667.35 67
3667.49 70
3667.63 71
3667.77 72
3667.90 71
3668.04 68
3668.18 65
3668.32 60
3668.46 55
3668.60 51
3668.74 48
3668.88 46
3669.02 45
3669.15 44
3669.29 45
3669.43 45
3669.57 45
3669.71 46
3669.85 47
3669.99 48
3670.13 48
3670.27 48
3670.41 47
3670.55 46
3670.68 43
3670.82 40
3670.96 38
3671.10 36
3671.24 35
3671.38 34
3671.52 33
3671.66 32
3671.80 31
3671.94 31
3672.07 32
3672.21 34
3672.35 38
3672.49 43
3672.63 50
3672.77 56
3672.91 62
3673.05 66
3673.19 68
3673.33 68
3673.47 66
3673.60 64
3673.74 61
3673.88 58
3674.02 56
3674.16 55
3674.30 56
3674.44 58
3674.58 60
3674.72 61
3674.86 62
3675.00 61
3675.13 58
3675.27 54
3675.41 48
3675.55 41
3675.69 34
3675.83 27
3675.97 21
3676.11 16
3676.25 12
3676.39 9
3676.53 7
3676.67 7
3676.80 8
3676.94 9
3677.08 12
3677.22 16
3677.36 21
3677.50 27
3677.64 34
3677.78 41
3677.92 47
3678.06 51
3678.20 55
3678.33 57
3678.47 59
3678.61 59
3678.75 60
3678.89 61
3679.03 62
3679.17 63
3679.31 64
3679.45 64
3679.59 63
3679.73 60
3679.87 55
3680.01 49
3680.14 42
3680.28 35
3680.42 29
3680.56 24
3680.70 22
3680.84 21
3680.98 22
3681.12 25
3681.26 29
3681.40 33
3681.54 37
3681.68 40
3681.82 42
3681.95 43
3682.09 43
3682.23 42
3682.37 41
3682.51 40
3682.65 38
3682.79 37
3682.93 36
3683.07 36
3683.21 36
3683.35 37
3683.49 37
3683.63 39
3683.76 40
3683.90 41
3684.04 43
3684.18 44
3684.32 44
3684.46 43
3684.60 42
3684.74 41
3684.88 39
3685.02 37
3685.16 35
3685.30 33
3685.44 31
3685.58 30
3685.72 28
3685.85 26
3685.99 24
3686.13 22
3686.27 19
3686.41 16
3686.55 14
3686.69 12
3686.83 11
3686.97 12
3687.11 13
3687.25 14
3687.39 15
3687.53 16
3687.67 16
3687.81 16
3687.94 16
3688.08 16
3688.22 17
3688.36 18
3688.50 20
3688.64 22
3688.78 25
3688.92 27
3689.06 28
3689.20 30
3689.34 30
3689.48 30
3689.62 31
3689.76 32
3689.90 33
3690.04 34
3690.17 35
3690.31 35
3690.45 34
3690.59 32
3690.73 30
3690.87 28
3691.01 26
3691.15 25
3691.29 25
3691.43 25
3691.57 26
3691.71 25
3691.85 24
3691.99 22
3692.13 20
3692.27 17
3692.41 14
3692.54 12
3692.68 11
3692.82 10
3692.96 10
3693.10 9
3693.24 9
3693.38 10
3693.52 11
3693.66 13
3693.80 17
3693.94 21
3694.08 25
3694.22 30
3694.36 34
3694.50 37
3694.64 39
3694.78 39
3694.92 39
3695.06 37
3695.19 35
3695.33 33
3695.47 31
3695.61 30
3695.75 30
3695.89 32
3696.03 35
3696.17 40
3696.31 45
3696.45 51
3696.59 57
3696.73 63
3696.87 67
3697.01 70
3697.15 70
3697.29 69
3697.43 66
3697.57 61
3697.71 56
3697.85 51
3697.99 46
3698.12 42
3698.26 39
3698.40 37
3698.54 35
3698.68 32
3698.82 30
3698.96 26
3699.10 23
3699.24 19
3699.38 16
3699.52 13
3699.66 13
3699.80 14
3699.94 17
3700.08 22
3700.22 29
3700.36 37
3700.50 44
3700.64 50
3700.78 55
3700.92 58
3701.06 58
3701.20 56
3701.34 53
3701.47 48
3701.61 43
3701.75 39
3701.89 37
3702.03 36
3702.17 38
3702.31 42
3702.45 47
3702.59 53
3702.73 57
3702.87 58
3703.01 57
3703.15 53
3703.29 47
3703.43 39
3703.57 31
3703.71 23
3703.85 16
3703.99 9
3704.13 3
3704.27 0
3704.41 0
3704.55 0
3704.69 0
3704.83 5
3704.97 12
3705.11 20
3705.25 29
3705.39 36
3705.52 41
3705.66 44
3705.80 46
3705.94 47
3706.08 47
3706.22 49
3706.36 51
3706.50 54
3706.64 57
3706.78 60
3706.92 61
3707.06 61
3707.20 59
3707.34 57
3707.48 55
3707.62 53
3707.76 52
3707.90 52
3708.04 53
3708.18 54
3708.32 54
3708.46 52
3708.60 49
3708.74 45
3708.88 40
3709.02 36
3709.16 32
3709.30 29
3709.44 27
3709.58 26
3709.72 26
3709.86 27
3710.00 29
3710.14 31
3710.28 32
3710.42 33
3710.56 32
3710.70 31
3710.84 29
3710.97 25
3711.11 22
3711.25 19
3711.39 17
3711.53 16
3711.67 18
3711.81 21
3711.95 25
3712.09 30
3712.23 36
3712.37 41
3712.51 45
3712.65 47
3712.79 47
3712.93 45
3713.07 42
3713.21 39
3713.35 35
3713.49 32
3713.63 30
3713.77 30
3713.91 31
3714.05 33
3714.19 35
3714.33 36
3714.47 38
3714.61 39
3714.75 40
3714.89 40
3715.03 40
3715.17 40
3715.31 39
3715.45 38
3715.59 37
3715.73 36
3715.87 36
3716.01 36
3716.15 38
3716.29 40
3716.43 43
3716.57 46
3716.71 48
3716.85 50
3716.99 51
3717.13 51
3717.27 51
3717.41 49
3717.55 48
3717.69 45
3717.83 42
3717.97 39
3718.11 36
3718.25 32
3718.39 29
3718.53 25
3718.67 21
3718.81 17
3718.95 13
3719.09 10
3719.23 8
3719.37 6
3719.51 5
3719.65 4
3719.79 4
3719.93 5
3720.07 7
3720.21 10
3720.35 12
3720.49 14
3720.63 16
3720.77 16
3720.91 16
3721.05 16
3721.19 16
3721.33 16
3721.47 18
3721.61 21
3721.75 25
3721.89 30
3722.03 36
3722.17 42
3722.31 47
3722.45 51
3722.59 54
3722.73 56
3722.87 57
3723.01 56
3723.15 56
3723.29 55
3723.43 55
3723.57 56
3723.71 57
3723.85 59
3723.99 61
3724.13 64
3724.27 66
3724.41 67
3724.55 67
3724.69 65
3724.83 63
3724.97 60
3725.11 57
3725.25 55
3725.39 54
3725.53 55
3725.67 56
3725.81 57
3725.95 58
3726.09 58
3726.23 56
3726.37 53
3726.51 50
3726.65 47
3726.79 44
3726.93 43
3727.07 44
3727.21 46
3727.35 50
3727.49 55
3727.63 59
3727.77 63
3727.91 66
3728.05 69
3728.19 70
3728.33 71
3728.47 70
3728.61 68
3728.75 65
3728.89 60
3729.03 54
3729.17 48
3729.31 42
3729.45 37
3729.59 35
3729.73 35
3729.87 36
3730.01 39
3730.15 41
3730.29 43
3730.43 43
3730.57 41
3730.71 38
3730.85 35
3730.99 31
3731.13 28
3731.27 26
3731.41 25
3731.55 24
3731.69 24
3731.83 23
3731.97 22
3732.11 21
3732.25 19
3732.39 18
3732.53 17
3732.67 16
3732.82 15
3732.96 12
3733.10 9
3733.24 5
3733.38 2
3733.52 0
3733.66 0
3733.80 0
3733.94 3
3734.08 8
3734.22 14
3734.36 19
3734.50 23
3734.64 25
3734.78 26
3734.92 25
3735.06 23
3735.20 21
3735.34 19
3735.48 18
3735.62 18
3735.76 18
3735.90 19
3736.04 20
3736.18 20
3736.32 19
3736.46 17
3736.60 14
3736.74 10
3736.88 7
3737.02 4
3737.16 2
3737.30 1
3737.44 0
3737.58 0
3737.72 0
3737.86 0
3738.00 0
3738.14 0
3738.29 0
3738.43 0
3738.57 0
3738.71 1
3738.85 5
3738.99 9
3739.13 13
3739.27 18
3739.41 23
3739.55 27
3739.69 30
3739.83 32
3739.97 32
3740.11 30
3740.25 26
3740.39 22
3740.53 18
3740.67 15
3740.81 13
3740.95 12
3741.09 13
3741.23 14
3741.37 16
3741.51 16
3741.65 16
3741.79 14
3741.93 12
3742.07 10
3742.21 9
3742.36 8
3742.50 7
3742.64 7
3742.78 6
3742.92 4
3743.06 2
3743.20 0
3743.34 0
3743.48 0
3743.62 0
3743.76 0
3743.90 2
3744.04 7
3744.18 12
3744.32 17
3744.46 23
3744.60 27
3744.74 30
3744.88 31
3745.02 30
3745.16 28
3745.30 25
3745.44 22
3745.58 18
3745.73 16
3745.87 14
3746.01 12
3746.15 11
3746.29 9
3746.43 7
3746.57 4
3746.71 1
3746.85 0
3746.99 0
3747.13 0
3747.27 0
3747.41 1
3747.55 5
3747.69 9
3747.83 12
3747.97 14
3748.11 15
3748.25 15
3748.39 15
3748.53 15
3748.68 17
3748.82 19
3748.96 22
3749.10 25
3749.24 28
3749.38 30
3749.52 29
3749.66 28
3749.80 25
3749.94 21
3750.08 18
3750.22 16
3750.36 16
3750.50 17
3750.64 19
3750.78 21
3750.92 22
3751.06 23
3751.20 23
3751.35 23
3751.49 23
3751.63 24
3751.77 25
3751.91 27
3752.05 28
3752.19 29
3752.33 28
3752.47 28
3752.61 27
3752.75 28
3752.89 28
3753.03 30
3753.17 31
3753.31 32
3753.45 32
3753.59 31
3753.74 29
3753.88 25
3754.02 21
3754.16 18
3754.30 15
3754.44 14
3754.58 13
3754.72 15
3754.86 17
3755.00 21
3755.14 25
3755.28 30
3755.42 35
3755.56 40
3755.70 45
3755.84 50
3755.99 55
3756.13 61
3756.27 67
3756.41 72
3756.55 76
3756.69 78
3756.83 78
3756.97 75
3757.11 69
3757.25 63
3757.39 56
3757.53 51
3757.67 48
3757.81 49
3757.95 52
3758.10 58
3758.24 65
3758.38 71
3758.52 76
3758.66 78
3758.80 78
3758.94 75
3759.08 70
3759.22 65
3759.36 60
3759.50 57
3759.64 56
3759.78 57
3759.92 60
3760.06 65
3760.21 70
3760.35 74
3760.49 77
3760.63 77
3760.77 74
3760.91 69
3761.05 62
3761.19 54
3761.33 47
3761.47 42
3761.61 38
3761.75 37
3761.89 39
3762.04 42
3762.18 47
3762.32 52
3762.46 57
3762.60 62
3762.74 65
3762.88 68
3763.02 69
3763.16 69
3763.30 68
3763.44 66
3763.58 63
3763.72 60
3763.87 56
3764.01 52
3764.15 48
3764.29 44
3764.43 40
3764.57 37
3764.71 34
3764.85 31
3764.99 31
3765.13 31
3765.27 34
3765.41 37
3765.55 41
3765.70 45
3765.84 48
3765.98 50
3766.12 50
3766.26 48
3766.40 46
3766.54 42
3766.68 39
3766.82 37
3766.96 34
3767.10 32
3767.24 31
3767.39 30
3767.53 29
3767.67 29
3767.81 30
3767.95 32
3768.09 34
3768.23 37
3768.37 40
3768.51 43
3768.65 46
3768.79 49
3768.94 51
3769.08 52
3769.22 52
3769.36 51
3769.50 49
3769.64 45
3769.78 40
3769.92 35
3770.06 32
3770.20 30
3770.34 30
3770.49 32
3770.63 36
3770.77 40
3770.91 45
3771.05 49
3771.19 52
3771.33 55
3771.47 58
3771.61 60
3771.75 63
3771.89 66
3772.04 69
3772.18 72
3772.32 75
3772.46 76
3772.60 76
3772.74 74
3772.88 71
3773.02 68
3773.16 65
3773.30 62
3773.44 61
3773.59 61
3773.73 62
3773.87 64
3774.01 66
3774.15 67
3774.29 66
3774.43 64
3774.57 60
3774.71 55
3774.85 49
3775.00 43
3775.14 38
3775.28 34
3775.42 32
3775.56 31
3775.70 33
3775.84 35
3775.98 38
3776.12 42
3776.26 46
3776.41 48
3776.55 50
3776.69 51
3776.83 51
3776.97 50
3777.11 48
3777.25 47
3777.39 47
3777.53 47
3777.68 48
3777.82 49
3777.96 50
3778.10 51
3778.24 51
3778.38 51
3778.52 50
3778.66 49
3778.80 47
3778.94 44
3779.09 39
3779.23 34
3779.37 27
3779.51 19
3779.65 12
3779.79 6
3779.93 3
3780.07 1
3780.21 3
3780.36 7
3780.50 12
3780.64 17
3780.78 21
3780.92 25
3781.06 27
3781.20 27
3781.34 26
3781.48 26
3781.63 24
3781.77 24
3781.91 23
3782.05 21
3782.19 20
3782.33 18
3782.47 15
3782.61 12
3782.75 9
3782.90 6
3783.04 4
3783.18 3
3783.32 2
3783.46 2
3783.60 2
3783.74 1
3783.88 0
3784.02 0
3784.17 0
3784.31 0
3784.45 0
3784.59 0
3784.73 0
3784.87 1
3785.01 3
3785.15 6
3785.30 7
3785.44 9
3785.58 9
3785.72 9
3785.86 7
3786.00 5
3786.14 2
3786.28 0
3786.43 0
3786.57 0
3786.71 0
3786.85 0
3786.99 0
3787.13 0
3787.27 0
3787.41 5
3787.55 12
3787.70 19
3787.84 26
3787.98 32
3788.12 35
3788.26 37
3788.40 37
3788.54 35
3788.68 33
3788.83 30
3788.97 29
3789.11 29
3789.25 30
3789.39 33
3789.53 37
3789.67 41
3789.82 45
3789.96 48
3790.10 50
3790.24 51
3790.38 50
3790.52 48
3790.66 46
3790.80 43
3790.95 40
3791.09 38
3791.23 36
3791.37 34
3791.51 31
3791.65 28
3791.79 25
3791.93 23
3792.08 24
3792.22 26
3792.36 31
3792.50 38
3792.64 45
3792.78 54
3792.92 61
3793.07 68
3793.21 73
3793.35 76
3793.49 78
3793.63 78
3793.77 78
3793.91 77
3794.05 75
3794.20 74
3794.34 74
3794.48 74
3794.62 76
3794.76 78
3794.90 82
3795.04 85
3795.19 89
3795.33 92
3795.47 95
3795.61 96
3795.75 96
3795.89 94
3796.03 91
3796.18 86
3796.32 80
3796.46 74
3796.60 67
3796.74 61
3796.88 54
3797.02 49
3797.16 44
3797.31 41
3797.45 40
3797.59 40
3797.73 42
3797.87 44
3798.01 47
3798.15 48
3798.30 49
3798.44 47
3798.58 43
3798.72 38
3798.86 31
3799.00 24
3799.14 19
3799.29 15
3799.43 14
3799.57 16
3799.71 20
3799.85 26
3799.99 32
3800.14 38
3800.28 44
3800.42 49
3800.56 53
3800.70 57
3800.84 60
3800.98 61
3801.13 61
3801.27 59
3801.41 55
3801.55 51
3801.69 48
3801.83 45
3801.97 44
3802.12 44
3802.26 45
3802.40 45
3802.54 45
3802.68 44
3802.82 43
3802.96 41
3803.11 39
3803.25 38
3803.39 37
3803.53 37
3803.67 36
3803.81 34
3803.96 32
3804.10 29
3804.24 26
3804.38 22
3804.52 19
3804.66 16
3804.80 15
3804.95 14
3805.09 14
3805.23 14
3805.37 15
3805.51 16
3805.65 17
3805.80 18
3805.94 19
3806.08 19
3806.22 20
3806.36 22
3806.50 23
3806.65 25
3806.79 28
3806.93 30
3807.07 32
3807.21 32
3807.35 31
3807.49 29
3807.64 26
3807.78 24
3807.92 21
3808.06 19
3808.20 19
3808.34 20
3808.49 21
3808.63 23
3808.77 25
3808.91 26
3809.05 28
3809.19 29
3809.34 30
3809.48 32
3809.62 33
3809.76 35
3809.90 35
3810.04 36
3810.19 36
3810.33 36
3810.47 37
3810.61 40
3810.75 43
3810.89 48
3811.04 52
3811.18 56
3811.32 58
3811.46 58
3811.60 55
3811.74 51
3811.89 47
3812.03 42
3812.17 38
3812.31 35
3812.45 33
3812.59 32
3812.74 31
3812.88 29
3813.02 28
3813.16 27
3813.30 25
3813.44 25
3813.59 24
3813.73 25
3813.87 27
3814.01 29
3814.15 31
3814.29 34
3814.44 37
3814.58 40
3814.72 44
3814.86 47
3815.00 51
3815.15 55
3815.29 59
3815.43 63
3815.57 67
3815.71 70
3815.85 72
3816.00 73
3816.14 72
3816.28 70
3816.42 68
3816.56 65
3816.70 61
3816.85 58
3816.99 55
3817.13 52
3817.27 50
3817.41 48
3817.56 46
3817.70 45
3817.84 44
3817.98 43
3818.12 41
3818.26 40
3818.41 38
3818.55 35
3818.69 32
3818.83 30
3818.97 28
3819.12 27
3819.26 26
3819.40 26
3819.54 27
3819.68 27
3819.82 28
3819.97 30
3820.11 31
3820.25 32
3820.39 33
3820.53 33
3820.68 32
3820.82 30
3820.96 28
3821.10 25
3821.24 23
3821.38 21
3821.53 21
3821.67 21
3821.81 23
3821.95 26
3822.09 30
3822.24 35
3822.38 41
3822.52 46
3822.66 51
3822.80 54
3822.95 56
3823.09 57
3823.23 56
3823.37 54
3823.51 52
3823.65 50
3823.80 49
3823.94 49
3824.08 49
3824.22 51
3824.36 52
3824.51 55
3824.65 57
3824.79 58
3824.93 59
3825.07 59
3825.22 58
3825.36 56
3825.50 53
3825.64 50
3825.78 47
3825.93 43
3826.07 41
3826.21 39
3826.35 37
3826.49 36
3826.64 36
3826.78 35
3826.92 34
3827.06 33
3827.20 33
3827.35 32
3827.49 32
3827.63 32
3827.77 32
3827.91 33
3828.06 33
3828.20 33
3828.34 33
3828.48 32
3828.62 30
3828.77 28
3828.91 26
3829.05 24
3829.19 23
3829.33 24
3829.48 26
3829.62 29
3829.76 34
3829.90 39
3830.04 44
3830.19 49
3830.33 54
3830.47 58
3830.61 60
3830.75 62
3830.90 63
3831.04 63
3831.18 62
3831.32 61
3831.46 59
3831.61 56
3831.75 53
3831.89 50
3832.03 47
3832.17 45
3832.32 45
3832.46 46
3832.60 49
3832.74 52
3832.88 55
3833.03 59
3833.17 60
3833.31 61
3833.45 60
3833.59 57
3833.74 53
3833.88 48
3834.02 42
3834.16 36
3834.31 30
3834.45 25
3834.59 21
3834.73 18
3834.87 17
3835.02 18
3835.16 20
3835.30 24
3835.44 29
3835.58 34
3835.73 39
3835.87 42
3836.01 44
3836.15 43
3836.29 41
3836.44 37
3836.58 33
3836.72 28
3836.86 25
3837.01 21
3837.15 19
3837.29 18
3837.43 16
3837.57 14
3837.72 12
3837.86 9
3838.00 5
3838.14 3
3838.28 2
3838.43 3
3838.57 6
3838.71 11
3838.85 16
3839.00 22
3839.14 26
3839.28 28
3839.42 29
3839.56 29
3839.71 27
3839.85 24
3839.99 22
3840.13 20
3840.28 20
3840.42 20
3840.56 20
3840.70 20
3840.84 21
3840.99 21
3841.13 21
3841.27 20
3841.41 19
3841.56 17
3841.70 14
3841.84 10
3841.98 5
3842.12 0
3842.27 0
3842.41 0
3842.55 0
3842.69 0
3842.84 0
3842.98 3
3843.12 13
3843.26 25
3843.40 35
3843.55 44
3843.69 51
3843.83 54
3843.97 55
3844.12 54
3844.26 52
3844.40 49
3844.54 46
3844.69 43
3844.83 39
3844.97 35
3845.11 31
3845.25 26
3845.40 20
3845.54 15
3845.68 11
3845.82 7
3845.97 6
3846.11 7
3846.25 9
3846.39 12
3846.54 15
3846.68 17
3846.82 18
3846.96 18
3847.10 17
3847.25 15
3847.39 12
3847.53 10
3847.67 8
3847.82 7
3847.96 6
3848.10 5
3848.24 5
3848.39 6
3848.53 7
3848.67 10
3848.81 14
3848.96 19
3849.10 25
3849.24 32
3849.38 39
3849.52 46
3849.67 53
3849.81 59
3849.95 64
3850.09 67
3850.24 69
3850.38 70
3850.52 69
3850.66 68
3850.81 67
3850.95 67
3851.09 67
3851.23 66
3851.38 66
3851.52 64
3851.66 61
3851.80 58
3851.95 56
3852.09 55
3852.23 57
3852.37 60
3852.52 65
3852.66 71
3852.80 75
3852.94 77
3853.09 77
3853.23 73
3853.37 66
3853.51 57
3853.66 48
3853.80 41
3853.94 35
3854.08 32
3854.23 31
3854.37 33
3854.51 36
3854.65 40
3854.79 44
3854.94 47
3855.08 50
3855.22 54
3855.36 57
3855.51 61
3855.65 64
3855.79 67
3855.93 68
3856.08 68
3856.22 65
3856.36 60
3856.50 53
3856.65 46
3856.79 38
3856.93 32
3857.08 26
3857.22 22
3857.36 20
3857.50 19
3857.65 20
3857.79 21
3857.93 24
3858.07 27
3858.22 30
3858.36 33
3858.50 34
3858.64 36
3858.79 36
3858.93 36
3859.07 36
3859.21 35
3859.36 35
3859.50 35
3859.64 35
3859.78 34
3859.93 32
3860.07 30
3860.21 27
3860.35 24
3860.50 21
3860.64 19
3860.78 18
3860.92 18
3861.07 19
3861.21 22
3861.35 27
3861.49 32
3861.64 39
3861.78 45
3861.92 51
3862.06 55
3862.21 58
3862.35 60
3862.49 59
3862.64 58
3862.78 56
3862.92 53
3863.06 49
3863.21 44
3863.35 40
3863.49 36
3863.63 32
3863.78 29
3863.92 26
3864.06 23
3864.20 20
3864.35 16
3864.49 11
3864.63 6
3864.78 1
3864.92 0
3865.06 0
3865.20 0
3865.35 0
3865.49 0
3865.63 0
3865.77 0
3865.92 2
3866.06 5
3866.20 8
3866.34 9
3866.49 9
3866.63 8
3866.77 7
3866.92 6
3867.06 6
3867.20 7
3867.34 9
3867.49 11
3867.63 12
3867.77 13
3867.91 12
3868.06 10
3868.20 7
3868.34 4
3868.49 0
3868.63 0
3868.77 0
3868.91 0
3869.06 0
3869.20 0
3869.34 2
3869.48 8
3869.63 15
3869.77 22
3869.91 29
3870.06 34
3870.20 38
3870.34 41
3870.48 42
3870.63 43
3870.77 42
3870.91 42
3871.05 41
3871.20 41
3871.34 41
3871.48 42
3871.63 43
3871.77 44
3871.91 45
3872.05 44
3872.20 42
3872.34 38
3872.48 34
3872.63 29
3872.77 25
3872.91 23
3873.05 22
3873.20 22
3873.34 22
3873.48 21
3873.63 20
3873.77 19
3873.91 18
3874.05 20
3874.20 23
3874.34 27
3874.48 32
3874.63 35
3874.77 36
3874.91 35
3875.05 32
3875.20 27
3875.34 22
3875.48 18
3875.63 16
3875.77 15
3875.91 15
3876.05 16
3876.20 15
3876.34 15
3876.48 14
3876.63 14
3876.77 15
3876.91 18
3877.05 24
3877.20 31
3877.34 40
3877.48 48
3877.63 56
3877.77 61
3877.91 64
3878.05 64
3878.20 62
3878.34 59
3878.48 54
3878.63 49
3878.77 45
3878.91 41
3879.05 38
3879.20 36
3879.34 34
3879.48 33
3879.63 33
3879.77 33
3879.91 33
3880.06 34
3880.20 34
3880.34 35
3880.48 35
3880.63 36
3880.77 38
3880.91 39
3881.06 42
3881.20 45
3881.34 47
3881.49 50
3881.63 51
3881.77 52
3881.91 52
3882.06 52
3882.20 53
3882.34 55
3882.49 59
3882.63 63
3882.77 69
3882.91 74
3883.06 79
3883.20 82
3883.34 84
3883.49 85
3883.63 85
3883.77 85
3883.92 86
3884.06 86
3884.20 86
3884.35 85
3884.49 82
3884.63 78
3884.77 73
3884.92 67
3885.06 61
3885.20 56
3885.35 53
3885.49 51
3885.63 50
3885.78 49
3885.92 48
3886.06 46
3886.20 43
3886.35 40
3886.49 38
3886.63 38
3886.78 39
3886.92 43
3887.06 48
3887.21 54
3887.35 62
3887.49 69
3887.64 76
3887.78 82
3887.92 86
3888.06 89
3888.21 91
3888.35 90
3888.49 89
3888.64 86
3888.78 82
3888.92 78
3889.07 74
3889.21 71
3889.35 69
3889.50 68
3889.64 69
3889.78 73
3889.93 78
3890.07 84
3890.21 91
3890.35 97
3890.50 103
3890.64 108
3890.78 111
3890.93 112
3891.07 112
3891.21 111
3891.36 108
3891.50 105
3891.64 100
3891.79 96
3891.93 91
3892.07 86
3892.22 82
3892.36 77
3892.50 72
3892.65 68
3892.79 64
3892.93 61
3893.07 59
3893.22 58
3893.36 59
3893.50 61
3893.65 63
3893.79 66
3893.93 68
3894.08 70
3894.22 70
3894.36 69
3894.51 67
3894.65 64
3894.79 61
3894.94 59
3895.08 56
3895.22 54
3895.37 52
3895.51 50
3895.65 49
3895.80 48
3895.94 47
3896.08 47
3896.23 47
3896.37 46
3896.51 46
3896.66 45
3896.80 43
3896.94 40
3897.08 36
3897.23 31
3897.37 25
3897.51 19
3897.66 14
3897.80 9
3897.94 5
3898.09 3
3898.23 2
3898.37 3
3898.52 5
3898.66 8
3898.80 11
3898.95 14
3899.09 17
3899.23 20
3899.38 21
3899.52 22
3899.66 21
3899.81 19
3899.95 15
3900.09 11
3900.24 7
3900.38 4
3900.52 1
3900.67 1
3900.81 1
3900.95 3
3901.10 6
3901.24 9
3901.38 11
3901.53 13
3901.67 15
3901.81 17
3901.96 18
3902.10 19
3902.24 20
3902.39 20
3902.53 21
3902.67 21
3902.82 20
3902.96 20
3903.10 20
3903.25 21
3903.39 23
3903.53 25
3903.68 26
3903.82 26
3903.96 25
3904.11 24
3904.25 21
3904.39 17
3904.54 15
3904.68 13
3904.82 13
3904.97 14
3905.11 16
3905.26 19
3905.40 22
3905.54 25
3905.69 27
3905.83 29
3905.97 30
3906.12 31
3906.26 32
3906.40 31
3906.55 30
3906.69 28
3906.83 26
3906.98 22
3907.12 18
3907.26 13
3907.41 8
3907.55 3
3907.69 0
3907.84 0
3907.98 0
3908.12 0
3908.27 2
3908.41 7
3908.55 12
3908.70 17
3908.84 20
3908.98 23
3909.13 23
3909.27 22
3909.42 20
3909.56 19
3909.70 18
3909.85 19
3909.99 22
3910.13 26
3910.28 31
3910.42 38
3910.56 44
3910.71 49
3910.85 52
3910.99 54
3911.14 53
3911.28 51
3911.42 48
3911.57 44
3911.71 40
3911.85 35
3912.00 31
3912.14 28
3912.29 25
3912.43 22
3912.57 20
3912.72 18
3912.86 17
3913.00 17
3913.15 18
3913.29 20
3913.43 23
3913.58 26
3913.72 30
3913.86 34
3914.01 38
3914.15 42
3914.30 45
3914.44 49
3914.58 51
3914.73 54
3914.87 55
3915.01 54
3915.16 52
3915.30 49
3915.44 44
3915.59 39
3915.73 34
3915.87 31
3916.02 29
3916.16 29
3916.31 31
3916.45 34
3916.59 38
3916.74 42
3916.88 45
3917.02 47
3917.17 49
3917.31 50
3917.45 51
3917.60 52
3917.74 52
3917.89 52
3918.03 52
3918.17 51
3918.32 48
3918.46 45
3918.60 41
3918.75 37
3918.89 34
3919.03 31
3919.18 31
3919.32 31
3919.47 33
3919.61 36
3919.75 38
3919.90 40
3920.04 42
3920.18 43
3920.33 44
3920.47 44
3920.62 45
3920.76 46
3920.90 47
3921.05 48
3921.19 48
3921.33 48
3921.48 47
3921.62 47
3921.76 48
3921.91 49
3922.05 50
3922.20 52
3922.34 52
3922.48 52
3922.63 51
3922.77 49
3922.91 47
3923.06 45
3923.20 44
3923.35 43
3923.49 42
3923.63 40
3923.78 36
3923.92 32
3924.06 27
3924.21 21
3924.35 16
3924.50 11
3924.64 7
3924.78 6
3924.93 5
3925.07 7
3925.21 10
3925.36 14
3925.50 18
3925.65 22
3925.79 25
3925.93 26
3926.08 25
3926.22 23
3926.37 18
3926.51 13
3926.65 8
3926.80 5
3926.94 3
3927.08 3
3927.23 5
3927.37 8
3927.52 12
3927.66 16
3927.80 20
3927.95 23
3928.09 26
3928.23 28
3928.38 30
3928.52 31
3928.67 31
3928.81 31
3928.95 31
3929.10 31
3929.24 30
3929.39 29
3929.53 27
3929.67 26
3929.82 25
3929.96 24
3930.10 25
3930.25 27
3930.39 30
3930.54 35
3930.68 41
3930.82 46
3930.97 51
3931.11 55
3931.26 57
3931.40 57
3931.54 57
3931.69 56
3931.83 56
3931.98 55
3932.12 55
3932.26 56
3932.41 56
3932.55 55
3932.69 55
3932.84 53
3932.98 52
3933.13 50
3933.27 47
3933.41 44
3933.56 40
3933.70 35
3933.85 30
3933.99 25
3934.13 19
3934.28 14
3934.42 10
3934.57 6
3934.71 3
3934.85 1
3935.00 0
3935.14 0
3935.29 0
3935.43 0
3935.57 2
3935.72 3
3935.86 4
3936.01 4
3936.15 3
3936.29 1
3936.44 0
3936.58 0
3936.73 0
3936.87 0
3937.01 0
3937.16 4
3937.30 11
3937.45 18
3937.59 25
3937.73 31
3937.88 34
3938.02 36
3938.17 35
3938.31 32
3938.45 28
3938.60 24
3938.74 19
3938.89 16
3939.03 13
3939.17 10
3939.32 8
3939.46 7
3939.61 7
3939.75 8
3939.89 9
3940.04 11
3940.18 14
3940.33 17
3940.47 20
3940.61 22
3940.76 22
3940.90 21
3941.05 19
3941.19 17
3941.33 15
3941.48 16
3941.62 19
3941.77 26
3941.91 35
3942.05 45
3942.20 56
3942.34 66
3942.49 73
3942.63 77
3942.78 78
3942.92 77
3943.06 73
3943.21 68
3943.35 64
3943.50 59
3943.64 55
3943.78 52
3943.93 49
3944.07 46
3944.22 42
3944.36 38
3944.50 33
3944.65 27
3944.79 22
3944.94 16
3945.08 11
3945.23 8
3945.37 5
3945.51 4
3945.66 3
3945.80 3
3945.95 3
3946.09 3
3946.23 5
3946.38 6
3946.52 8
3946.67 11
3946.81 14
3946.96 17
3947.10 20
3947.24 23
3947.39 26
3947.53 29
3947.68 32
3947.82 34
3947.96 36
3948.11 38
3948.25 40
3948.40 41
3948.54 43
3948.69 47
3948.83 51
3948.97 56
3949.12 61
3949.26 65
3949.41 69
3949.55 70
3949.70 70
3949.84 68
3949.98 65
3950.13 63
3950.27 61
3950.42 59
3950.56 58
3950.70 58
3950.85 57
3950.99 56
3951.14 54
3951.28 51
3951.43 48
3951.57 45
3951.71 43
3951.86 42
3952.00 42
3952.15 41
3952.29 41
3952.44 41
3952.58 42
3952.72 44
3952.87 47
3953.01 53
3953.16 59
3953.30 65
3953.45 71
3953.59 75
3953.73 78
3953.88 79
3954.02 80
3954.17 82
3954.31 84
3954.46 87
3954.60 90
3954.74 93
3954.89 94
3955.03 93
3955.18 89
3955.32 83
3955.47 76
3955.61 69
3955.75 62
3955.90 56
3956.04 52
3956.19 48
3956.33 45
3956.48 41
3956.62 38
3956.77 34
3956.91 30
3957.05 26
3957.20 22
3957.34 18
3957.49 15
3957.63 13
3957.78 13
3957.92 16
3958.06 20
3958.21 27
3958.35 33
3958.50 39
3958.64 44
3958.79 47
3958.93 48
3959.08 47
3959.22 45
3959.36 42
3959.51 38
3959.65 35
3959.80 30
3959.94 26
3960.09 21
3960.23 17
3960.38 13
3960.52 10
3960.66 9
3960.81 9
3960.95 11
3961.10 15
3961.24 20
3961.39 24
3961.53 29
3961.67 31
3961.82 33
3961.96 32
3962.11 31
3962.25 29
3962.40 27
3962.54 27
3962.69 28
3962.83 31
3962.98 34
3963.12 37
3963.26 38
3963.41 38
3963.55 36
3963.70 33
3963.84 29
3963.99 26
3964.13 25
3964.28 24
3964.42 26
3964.56 28
3964.71 31
3964.85 34
3965.00 36
3965.14 38
3965.29 40
3965.43 42
3965.58 42
3965.72 43
3965.86 41
3966.01 38
3966.15 34
3966.30 29
3966.44 23
3966.59 19
3966.73 15
3966.88 13
3967.02 13
3967.17 13
3967.31 13
3967.45 11
3967.60 8
3967.74 3
3967.89 0
3968.03 0
3968.18 0
3968.32 0
3968.47 0
3968.61 0
3968.76 0
3968.90 0
3969.05 6
3969.19 11
3969.33 16
3969.48 20
3969.62 24
3969.77 27
3969.91 30
3970.06 33
3970.20 36
3970.35 38
3970.49 41
3970.64 43
3970.78 44
3970.92 45
3971.07 44
3971.21 44
3971.36 43
3971.50 43
3971.65 43
3971.79 43
3971.94 43
3972.08 41
3972.23 38
3972.37 34
3972.52 28
3972.66 22
3972.80 15
3972.95 9
3973.09 5
3973.24 2
3973.38 0
3973.53 0
3973.67 0
3973.82 0
3973.96 0
3974.11 0
3974.25 1
3974.40 2
3974.54 3
3974.69 5
3974.83 7
3974.97 8
3975.12 10
3975.26 12
3975.41 13
3975.55 14
3975.70 16
3975.84 17
3975.99 19
3976.13 20
3976.28 21
3976.42 22
3976.57 23
3976.71 24
3976.86 26
3977.00 29
3977.15 32
3977.29 36
3977.44 39
3977.58 41
3977.72 42
3977.87 42
3978.01 41
3978.16 39
3978.30 37
3978.45 35
3978.59 35
3978.74 36
3978.88 38
3979.03 40
3979.17 41
3979.32 41
3979.46 40
3979.61 38
3979.75 35
3979.90 33
3980.04 32
3980.19 31
3980.33 31
3980.47 31
3980.62 30
3980.76 29
3980.91 28
3981.05 26
3981.20 24
3981.34 22
3981.49 20
3981.63 18
3981.78 17
3981.92 15
3982.07 14
3982.21 13
3982.36 12
3982.50 12
3982.65 11
3982.79 11
3982.94 11
3983.08 12
3983.23 13
3983.37 15
3983.52 19
3983.66 24
3983.81 30
3983.95 37
3984.10 43
3984.24 49
3984.39 54
3984.53 57
3984.67 58
3984.82 58
3984.96 56
3985.11 54
3985.25 51
3985.40 47
3985.54 43
3985.69 41
3985.83 39
3985.98 39
3986.12 40
3986.27 41
3986.41 43
3986.56 44
3986.70 43
3986.85 40
3986.99 37
3987.14 32
3987.28 28
3987.43 25
3987.57 23
3987.72 23
3987.86 25
3988.01 28
3988.15 30
3988.30 32
3988.44 33
3988.59 32
3988.73 30
3988.88 28
3989.02 26
3989.17 24
3989.31 22
3989.46 21
3989.60 20
3989.75 20
3989.89 21
3990.04 22
3990.18 24
3990.33 26
3990.47 29
3990.62 32
3990.76 34
3990.91 37
3991.05 40
3991.20 43
3991.34 45
3991.49 47
3991.63 48
3991.78 48
3991.92 47
3992.07 46
3992.21 43
3992.36 39
3992.50 35
3992.65 30
3992.79 25
3992.94 19
3993.08 14
3993.23 9
3993.37 5
3993.52 1
3993.66 0
3993.81 0
3993.95 0
3994.10 0
3994.24 3
3994.39 7
3994.53 10
3994.68 13
3994.82 13
3994.97 12
3995.11 9
3995.26 5
3995.40 1
3995.55 0
3995.69 0
3995.84 0
3995.98 0
3996.13 0
3996.27 0
3996.42 0
3996.56 0
3996.71 0
3996.85 0
3997.00 1
3997.14 3
3997.29 6
3997.43 9
3997.58 11
3997.72 11
3997.87 11
3998.01 9
3998.16 7
3998.30 4
3998.45 2
3998.59 1
3998.74 1
3998.88 1
3999.03 2
3999.17 3
3999.32 4
3999.46 5
3999.61 7
3999.76 10
3999.90 14
4000.05 19
4000.19 26
4000.34 34
4000.48 40
4000.63 45
4000.77 47
4000.92 45
4001.06 40
4001.21 33
4001.35 25
4001.50 16
4001.64 9
4001.79 2
4001.93 0
4002.08 0
4002.22 0
4002.37 0
4002.51 0
4002.66 0
4002.80 0
4002.95 2
4003.09 6
4003.24 11
4003.38 16
4003.53 20
4003.67 22
4003.82 24
4003.97 24
4004.11 22
4004.26 20
4004.40 17
4004.55 14
4004.69 12
4004.84 10
4004.98 10
4005.13 10
4005.27 12
4005.42 15
4005.56 18
4005.71 21
4005.85 24
4006.00 26
4006.14 27
4006.29 27
4006.43 28
4006.58 28
4006.72 28
4006.87 29
4007.02 29
4007.16 28
4007.31 26
4007.45 23
4007.60 18
4007.74 14
4007.89 9
4008.03 6
4008.18 4
4008.32 3
4008.47 5
4008.61 7
4008.76 11
4008.90 14
4009.05 18
4009.19 20
4009.34 22
4009.49 22
4009.63 22
4009.78 21
4009.92 20
4010.07 19
4010.21 18
4010.36 16
4010.50 15
4010.65 13
4010.79 10
4010.94 8
4011.08 6
4011.23 3
4011.37 1
4011.52 0
4011.67 0
4011.81 0
4011.96 0
4012.10 0
4012.25 0
4012.39 0
4012.54 0
4012.68 4
4012.83 11
4012.97 18
4013.12 23
4013.26 27
4013.41 28
4013.56 28
4013.70 27
4013.85 25
4013.99 24
4014.14 25
4014.28 27
4014.43 31
4014.57 35
4014.72 39
4014.86 44
4015.01 47
4015.15 51
4015.30 53
4015.45 55
4015.59 55
4015.74 54
4015.88 51
4016.03 47
4016.17 42
4016.32 37
4016.46 32
4016.61 29
4016.75 26
4016.90 25
4017.05 23
4017.19 22
4017.34 21
4017.48 20
4017.63 20
4017.77 22
4017.92 25
4018.06 29
4018.21 33
4018.35 37
4018.50 40
4018.65 43
4018.79 45
4018.94 46
4019.08 47
4019.23 47
4019.37 47
4019.52 47
4019.66 47
4019.81 46
4019.95 46
4020.10 46
4020.25 46
4020.39 46
4020.54 45
4020.68 43
4020.83 41
4020.97 38
4021.12 34
4021.26 30
4021.41 27
4021.56 24
4021.70 22
4021.85 20
4021.99 19
4022.14 19
4022.28 20
4022.43 21
4022.57 23
4022.72 25
4022.87 28
4023.01 31
4023.16 34
4023.30 36
4023.45 37
4023.59 37
4023.74 36
4023.88 34
4024.03 33
4024.18 32
4024.32 31
4024.47 30
4024.61 28
4024.76 26
4024.90 23
4025.05 20
4025.19 16
4025.34 13
4025.49 10
4025.63 8
4025.78 5
4025.92 4
4026.07 3
4026.21 3
4026.36 4
4026.51 7
4026.65 11
4026.80 16
4026.94 22
4027.09 28
4027.23 33
4027.38 39
4027.52 44
4027.67 47
4027.82 50
4027.96 51
4028.11 50
4028.25 47
4028.40 43
4028.54 37
4028.69 31
4028.84 26
4028.98 23
4029.13 22
4029.27 22
4029.42 24
4029.56 25
4029.71 26
4029.86 26
4030.00 25
4030.15 23
4030.29 20
4030.44 18
4030.58 18
4030.73 19
4030.87 22
4031.02 26
4031.17 30
4031.31 35
4031.46 39
4031.60 41
4031.75 42
4031.89 43
4032.04 43
4032.19 43
4032.33 45
4032.48 48
4032.62 52
4032.77 57
4032.92 63
4033.06 68
4033.21 73
4033.35 76
4033.50 77
4033.64 77
4033.79 75
4033.94 73
4034.08 70
4034.23 67
4034.37 63
4034.52 60
4034.66 58
4034.81 55
4034.96 53
4035.10 52
4035.25 52
4035.39 51
4035.54 52
4035.68 52
4035.83 52
4035.98 52
4036.12 51
4036.27 50
4036.41 47
4036.56 44
4036.71 40
4036.85 35
4037.00 29
4037.14 24
4037.29 20
4037.43 18
4037.58 17
4037.73 17
4037.87 20
4038.02 23
4038.16 27
4038.31 32
4038.45 36
4038.60 40
4038.75 43
4038.89 44
4039.04 45
4039.18 44
4039.33 42
4039.48 38
4039.62 33
4039.77 28
4039.91 22
4040.06 18
4040.21 14
4040.35 12
4040.50 10
4040.64 9
4040.79 8
4040.93 8
4041.08 9
4041.23 10
4041.37 12
4041.52 14
4041.66 15
4041.81 16
4041.96 16
4042.10 15
4042.25 13
4042.39 10
4042.54 8
4042.69 6
4042.83 4
4042.98 3
4043.12 3
4043.27 3
4043.42 3
4043.56 3
4043.71 3
4043.85 4
4044.00 5
4044.14 7
4044.29 9
4044.44 12
4044.58 15
4044.73 17
4044.87 18
4045.02 19
4045.17 19
4045.31 18
4045.46 16
4045.60 14
4045.75 11
4045.90 9
4046.04 6
4046.19 4
4046.33 1
4046.48 0
4046.63 0
4046.77 0
4046.92 0
4047.06 0
4047.21 0
4047.36 0
4047.50 0
4047.65 0
4047.79 2
4047.94 4
4048.09 6
4048.23 7
4048.38 7
4048.52 6
4048.67 6
4048.82 7
4048.96 8
4049.11 11
4049.25 13
4049.40 16
4049.55 18
4049.69 19
4049.84 19
4049.98 18
4050.13 17
4050.28 16
4050.42 15
4050.57 15
4050.71 17
4050.86 20
4051.01 23
4051.15 26
4051.30 29
4051.45 32
4051.59 32
4051.74 31
4051.88 29
4052.03 26
4052.18 23
4052.32 22
4052.47 22
4052.61 24
4052.76 28
4052.91 34
4053.05 40
4053.20 46
4053.34 50
4053.49 53
4053.64 53
4053.78 51
4053.93 48
4054.07 45
4054.22 43
4054.37 43
4054.51 44
4054.66 46
4054.81 49
4054.95 51
4055.10 51
4055.24 50
4055.39 47
4055.54 43
4055.68 39
4055.83 36
4055.97 33
4056.12 32
4056.27 32
4056.41 32
4056.56 32
4056.71 32
4056.85 32
4057.00 31
4057.14 30
4057.29 28
4057.44 26
4057.58 23
4057.73 19
4057.87 15
4058.02 10
4058.17 6
4058.31 2
4058.46 0
4058.61 0
4058.75 0
4058.90 0
4059.04 0
4059.19 0
4059.34 0
4059.48 0
4059.63 1
4059.78 3
4059.92 5
4060.07 8
4060.21 11
4060.36 15
4060.51 19
4060.65 23
4060.80 27
4060.95 30
4061.09 32
4061.24 33
4061.38 32
4061.53 31
4061.68 30
4061.82 28
4061.97 26
4062.12 24
4062.26 22
4062.41 20
4062.55 17
4062.70 13
4062.85 10
4062.99 7
4063.14 4
4063.29 3
4063.43 4
4063.58 5
4063.72 8
4063.87 12
4064.02 15
4064.16 18
4064.31 19
4064.46 19
4064.60 18
4064.75 17
4064.90 16
4065.04 16
4065.19 18
4065.33 21
4065.48 26
4065.63 31
4065.77 36
4065.92 39
4066.07 40
4066.21 38
4066.36 35
4066.50 31
4066.65 27
4066.80 23
4066.94 20
4067.09 18
4067.24 18
4067.38 19
4067.53 21
4067.68 24
4067.82 29
4067.97 33
4068.11 37
4068.26 41
4068.41 43
4068.55 45
4068.70 44
4068.85 42
4068.99 39
4069.14 35
4069.29 31
4069.43 27
4069.58 25
4069.72 24
4069.87 25
4070.02 27
4070.16 28
4070.31 29
4070.46 27
4070.60 24
4070.75 20
4070.90 14
4071.04 9
4071.19 3
4071.34 0
4071.48 0
4071.63 0
4071.77 0
4071.92 0
4072.07 0
4072.21 0
4072.36 0
4072.51 0
4072.65 4
4072.80 8
4072.95 12
4073.09 16
4073.24 18
4073.39 19
4073.53 19
4073.68 17
4073.83 15
4073.97 13
4074.12 12
4074.26 13
4074.41 14
4074.56 18
4074.70 21
4074.85 26
4075.00 31
4075.14 36
4075.29 41
4075.44 46
4075.58 51
4075.73 57
4075.88 63
4076.02 69
4076.17 74
4076.32 79
4076.46 84
4076.61 88
4076.76 92
4076.90 95
4077.05 98
4077.19 99
4077.34 99
4077.49 99
4077.63 98
4077.78 97
4077.93 97
4078.07 98
4078.22 100
4078.37 102
4078.51 103
4078.66 102
4078.81 100
4078.95 97
4079.10 91
4079.25 85
4079.39 79
4079.54 72
4079.69 65
4079.83 58
4079.98 51
4080.13 44
4080.27 38
4080.42 33
4080.57 30
4080.71 29
4080.86 30
4081.01 32
4081.15 35
4081.30 38
4081.45 39
4081.59 40
4081.74 38
4081.89 35
4082.03 31
4082.18 26
4082.33 20
4082.47 15
4082.62 10
4082.77 8
4082.91 6
4083.06 6
4083.21 7
4083.35 9
4083.50 11
4083.65 14
4083.79 17
4083.94 20
4084.09 24
4084.23 28
4084.38 33
4084.53 38
4084.67 43
4084.82 47
4084.97 50
4085.11 52
4085.26 52
4085.41 52
4085.55 50
4085.70 47
4085.85 43
4085.99 38
4086.14 32
4086.29 26
4086.43 20
4086.58 15
4086.73 12
4086.87 11
4087.02 12
4087.17 15
4087.31 19
4087.46 23
4087.61 28
4087.75 32
4087.90 35
4088.05 38
4088.19 41
4088.34 43
4088.49 44
4088.63 45
4088.78 45
4088.93 46
4089.07 47
4089.22 49
4089.37 51
4089.51 52
4089.66 52
4089.81 49
4089.95 45
4090.10 39
4090.25 32
4090.39 27
4090.54 24
4090.69 24
4090.83 28
4090.98 35
4091.13 43
4091.27 50
4091.42 56
4091.57 59
4091.72 59
4091.86 57
4092.01 54
4092.16 50
4092.30 47
4092.45 45
4092.60 45
4092.74 46
4092.89 49
4093.04 53
4093.18 58
4093.33 63
4093.48 69
4093.62 75
4093.77 79
4093.92 81
4094.06 81
4094.21 79
4094.36 74
4094.50 68
4094.65 61
4094.80 55
4094.95 51
4095.09 49
4095.24 49
4095.39 50
4095.53 53
4095.68 55
4095.83 58
4095.97 59
4096.12 60
4096.27 61
4096.41 62
4096.56 62
4096.71 63
4096.85 65
4097.00 66
4097.15 67
4097.30 67
4097.44 67
4097.59 67
4097.74 66
4097.88 66
4098.03 66
4098.18 67
4098.32 68
4098.47 70
4098.62 71
4098.76 72
4098.91 72
4099.06 71
4099.21 70
4099.35 69
4099.50 68
4099.65 67
4099.79 68
4099.94 70
4100.09 73
4100.23 77
4100.38 81
4100.53 83
4100.67 85
4100.82 85
4100.97 84
4101.12 81
4101.26 78
4101.41 74
4101.56 70
4101.70 67
4101.85 64
4102.00 62
4102.14 61
4102.29 59
4102.44 58
4102.59 56
4102.73 55
4102.88 53
4103.03 52
4103.17 51
4103.32 52
4103.47 53
4103.61 56
4103.76 60
4103.91 64
4104.06 68
4104.20 71
4104.35 72
4104.50 72
4104.64 70
4104.79 66
4104.94 61
4105.08 55
4105.23 50
4105.38 45
4105.53 41
4105.67 39
4105.82 37
4105.97 36
4106.11 34
4106.26 33
4106.41 31
4106.56 29
4106.70 28
4106.85 28
4107.00 28
4107.14 27
4107.29 26
4107.44 25
4107.58 22
4107.73 18
4107.88 15
4108.03 11
4108.17 9
4108.32 7
4108.47 7
4108.61 8
4108.76 10
4108.91 12
4109.06 15
4109.20 16
4109.35 17
4109.50 17
4109.64 16
4109.79 14
4109.94 12
4110.09 9
4110.23 7
4110.38 5
4110.53 4
4110.67 5
4110.82 6
4110.97 9
4111.12 12
4111.26 16
4111.41 19
4111.56 22
4111.70 23
4111.85 24
4112.00 24
4112.15 24
4112.29 24
4112.44 24
4112.59 25
4112.73 26
4112.88 28
4113.03 31
4113.18 34
4113.32 37
4113.47 41
4113.62 45
4113.76 48
4113.91 51
4114.06 53
4114.21 53
4114.35 52
4114.50 51
4114.65 49
4114.79 46
4114.94 43
4115.09 41
4115.24 38
4115.38 35
4115.53 33
4115.68 31
4115.83 29
4115.97 28
4116.12 27
4116.27 28
4116.41 29
4116.56 30
4116.71 31
4116.86 31
4117.00 31
4117.15 31
4117.30 29
4117.45 27
4117.59 25
4117.74 23
4117.89 23
4118.03 23
4118.18 25
4118.33 28
4118.48 31
4118.62 34
4118.77 38
4118.92 42
4119.07 45
4119.21 48
4119.36 50
4119.51 52
4119.65 54
4119.80 55
4119.95 57
4120.10 59
4120.24 62
4120.39 65
4120.54 69
4120.69 71
4120.83 72
4120.98 71
4121.13 68
4121.27 64
4121.42 58
4121.57 52
4121.72 46
4121.86 39
4122.01 32
4122.16 25
4122.31 18
4122.45 13
4122.60 9
4122.75 7
4122.90 7
4123.04 9
4123.19 12
4123.34 15
4123.49 19
4123.63 22
4123.78 25
4123.93 26
4124.07 27
4124.22 27
4124.37 27
4124.52 27
4124.66 29
4124.81 32
4124.96 38
4125.11 45
4125.25 52
4125.40 59
4125.55 64
4125.70 65
4125.84 64
4125.99 58
4126.14 49
4126.29 38
4126.43 27
4126.58 15
4126.73 6
4126.88 0
4127.02 0
4127.17 0
4127.32 0
4127.46 0
4127.61 0
4127.76 0
4127.91 0
4128.05 0
4128.20 4
4128.35 7
4128.50 11
4128.64 13
4128.79 15
4128.94 18
4129.09 21
4129.23 25
4129.38 30
4129.53 35
4129.68 40
4129.82 45
4129.97 48
4130.12 50
4130.27 52
4130.41 53
4130.56 54
4130.71 55
4130.86 57
4131.00 59
4131.15 62
4131.30 65
4131.45 67
4131.59 69
4131.74 70
4131.89 71
4132.04 70
4132.18 68
4132.33 64
4132.48 60
4132.63 56
4132.77 52
4132.92 48
4133.07 45
4133.22 42
4133.36 39
4133.51 36
4133.66 33
4133.81 31
4133.95 30
4134.10 29
4134.25 29
4134.40 30
4134.55 31
4134.69 31
4134.84 31
4134.99 30
4135.14 28
4135.28 26
4135.43 24
4135.58 23
4135.73 22
4135.87 21
4136.02 21
4136.17 21
4136.32 21
4136.46 21
4136.61 21
4136.76 22
4136.91 23
4137.05 26
4137.20 29
4137.35 32
4137.50 36
4137.64 39
4137.79 41
4137.94 42
4138.09 42
4138.24 41
4138.38 41
4138.53 40
4138.68 39
4138.83 39
4138.97 37
4139.12 34
4139.27 31
4139.42 27
4139.56 23
4139.71 21
4139.86 21
4140.01 22
4140.15 24
4140.30 27
4140.45 29
4140.60 30
4140.75 30
4140.89 27
4141.04 24
4141.19 19
4141.34 15
4141.48 11
4141.63 9
4141.78 7
4141.93 6
4142.07 6
4142.22 7
4142.37 7
4142.52 8
4142.67 8
4142.81 9
4142.96 9
4143.11 9
4143.26 9
4143.40 9
4143.55 10
4143.70 13
4143.85 16
4143.99 20
4144.14 24
4144.29 28
4144.44 30
4144.59 32
4144.73 32
4144.88 31
4145.03 28
4145.18 25
4145.32 22
4145.47 20
4145.62 19
4145.77 19
4145.92 21
4146.06 23
4146.21 25
4146.36 27
4146.51 27
4146.65 26
4146.80 24
4146.95 22
4147.10 19
4147.25 16
4147.39 15
4147.54 15
4147.69 16
4147.84 17
4147.98 19
4148.13 21
4148.28 23
4148.43 24
4148.58 25
4148.72 25
4148.87 25
4149.02 23
4149.17 22
4149.31 19
4149.46 17
4149.61 14
4149.76 12
4149.91 11
4150.05 11
4150.20 13
4150.35 17
4150.50 23
4150.65 29
4150.79 35
4150.94 39
4151.09 42
4151.24 43
4151.38 42
4151.53 39
4151.68 36
4151.83 33
4151.98 31
4152.12 29
4152.27 28
4152.42 27
4152.57 27
4152.72 27
4152.86 28
4153.01 30
4153.16 32
4153.31 34
4153.46 36
4153.60 37
4153.75 37
4153.90 36
4154.05 35
4154.19 33
4154.34 30
4154.49 28
4154.64 26
4154.79 26
4154.93 27
4155.08 30
4155.23 34
4155.38 39
4155.53 43
4155.67 46
4155.82 46
4155.97 44
4156.12 41
4156.27 38
4156.41 35
4156.56 34
4156.71 36
4156.86 40
4157.01 46
4157.15 52
4157.30 57
4157.45 60
4157.60 59
4157.75 56
4157.89 51
4158.04 45
4158.19 39
4158.34 35
4158.49 33
4158.63 33
4158.78 34
4158.93 36
4159.08 37
4159.23 38
4159.37 37
4159.52 37
4159.67 37
4159.82 38
4159.97 41
4160.11 45
4160.26 48
4160.41 50
4160.56 50
4160.71 46
4160.85 40
4161.00 32
4161.15 23
4161.30 15
4161.45 10
4161.59 7
4161.74 7
4161.89 9
4162.04 13
4162.19 18
4162.33 23
4162.48 27
4162.63 31
4162.78 33
4162.93 34
4163.07 35
4163.22 35
4163.37 34
4163.52 34
4163.67 33
4163.81 33
4163.96 32
4164.11 31
4164.26 29
4164.41 27
4164.56 25
4164.70 22
4164.85 19
4165.00 15
4165.15 12
4165.30 9
4165.44 6
4165.59 4
4165.74 2
4165.89 1
4166.04 0
4166.18 0
4166.33 0
4166.48 1
4166.63 2
4166.78 4
4166.93 7
4167.07 11
4167.22 15
4167.37 18
4167.52 21
4167.67 22
4167.81 21
4167.96 18
4168.11 14
4168.26 9
4168.41 5
4168.55 3
4168.70 3
4168.85 6
4169.00 12
4169.15 19
4169.30 27
4169.44 34
4169.59 38
4169.74 40
4169.89 40
4170.04 38
4170.18 33
4170.33 27
4170.48 21
4170.63 15
4170.78 9
4170.93 4
4171.07 0
4171.22 0
4171.37 0
4171.52 0
4171.67 0
4171.82 0
4171.96 0
4172.11 0
4172.26 4
4172.41 8
4172.56 11
4172.70 13
4172.85 13
4173.00 11
4173.15 8
4173.30 6
4173.45 4
4173.59 3
4173.74 3
4173.89 4
4174.04 6
4174.19 8
4174.34 11
4174.48 13
4174.63 15
4174.78 16
4174.93 17
4175.08 18
4175.23 17
4175.37 16
4175.52 14
4175.67 13
4175.82 11
4175.97 11
4176.12 11
4176.26 12
4176.41 13
4176.56 14
4176.71 15
4176.86 16
4177.00 19
4177.15 22
4177.30 27
4177.45 33
4177.60 40
4177.75 46
4177.89 50
4178.04 52
4178.19 52
4178.34 51
4178.49 48
4178.64 45
4178.79 41
4178.93 39
4179.08 37
4179.23 36
4179.38 34
4179.53 32
4179.68 30
4179.82 27
4179.97 24
4180.12 20
4180.27 15
4180.42 11
4180.57 6
4180.71 2
4180.86 0
4181.01 0
4181.16 0
4181.31 0
4181.46 0
4181.60 0
4181.75 0
4181.90 0
4182.05 2
4182.20 7
4182.35 13
4182.49 18
4182.64 23
4182.79 27
4182.94 29
4183.09 29
4183.24 28
4183.39 26
4183.53 23
4183.68 20
4183.83 17
4183.98 15
4184.13 13
4184.28 13
4184.42 14
4184.57 17
4184.72 21
4184.87 27
4185.02 34
4185.17 41
4185.32 48
4185.46 53
4185.61 57
4185.76 58
4185.91 57
4186.06 55
4186.21 51
4186.35 48
4186.50 46
4186.65 45
4186.80 45
4186.95 46
4187.10 47
4187.25 47
4187.39 46
4187.54 45
4187.69 43
4187.84 42
4187.99 41
4188.14 42
4188.29 44
4188.43 48
4188.58 52
4188.73 56
4188.88 60
4189.03 63
4189.18 65
4189.32 65
4189.47 64
4189.62 62
4189.77 59
4189.92 56
4190.07 53
4190.22 50
4190.36 47
4190.51 44
4190.66 43
4190.81 43
4190.96 44
4191.11 46
4191.26 49
4191.40 52
4191.55 54
4191.70 56
4191.85 56
4192.00 56
4192.15 54
4192.30 52
4192.44 50
4192.59 47
4192.74 44
4192.89 41
4193.04 39
4193.19 37
4193.34 35
4193.48 35
4193.63 35
4193.78 36
4193.93 37
4194.08 39
4194.23 42
4194.38 44
4194.53 47
4194.67 50
4194.82 52
4194.97 54
4195.12 55
4195.27 53
4195.42 51
4195.57 47
4195.71 42
4195.86 36
4196.01 31
4196.16 26
4196.31 23
4196.46 21
4196.61 22
4196.76 25
4196.90 31
4197.05 39
4197.20 48
4197.35 56
4197.50 65
4197.65 71
4197.80 76
4197.94 79
4198.09 80
4198.24 80
4198.39 79
4198.54 78
4198.69 76
4198.84 73
4198.99 70
4199.13 66
4199.28 63
4199.43 61
4199.58 61
4199.73 63
4199.88 67
4200.03 73
4200.18 80
4200.32 87
4200.47 93
4200.62 97
4200.77 99
4200.92 99
4201.07 97
4201.22 96
4201.37 97
4201.51 99
4201.66 105
4201.81 112
4201.96 121
4202.11 130
4202.26 139
4202.41 147
4202.56 154
4202.70 159
4202.85 163
4203.00 167
4203.15 170
4203.30 176
4203.45 183
4203.60 195
4203.75 212
4203.89 235
4204.04 263
4204.19 296
4204.34 330
4204.49 365
4204.64 400
4204.79 433
4204.94 464
4205.08 495
4205.23 525
4205.38 556
4205.53 585
4205.68 612
4205.83 637
4205.98 659
4206.13 679
4206.28 699
4206.42 721
4206.57 745
4206.72 774
4206.87 807
4207.02 842
4207.17 879
4207.32 914
4207.47 946
4207.62 976
4207.76 1004
4207.91 1029
4208.06 1055
4208.21 1081
4208.36 1108
4208.51 1134
4208.66 1158
4208.81 1180
4208.96 1197
4209.10 1209
4209.25 1217
4209.40 1220
4209.55 1217
4209.70 1210
4209.85 1197
4210.00 1177
4210.15 1152
4210.30 1120
4210.44 1085
4210.59 1046
4210.74 1005
4210.89 963
4211.04 921
4211.19 879
4211.34 836
4211.49 793
4211.64 751
4211.78 712
4211.93 676
4212.08 645
4212.23 619
4212.38 598
4212.53 580
4212.68 565
4212.83 550
4212.98 535
4213.13 518
4213.27 500
4213.42 481
4213.57 463
4213.72 445
4213.87 429
4214.02 415
4214.17 402
4214.32 390
4214.47 377
4214.61 363
4214.76 348
4214.91 332
4215.06 314
4215.21 297
4215.36 281
4215.51 266
4215.66 252
4215.81 241
4215.96 230
4216.10 221
4216.25 211
4216.40 203
4216.55 196
4216.70 189
4216.85 185
4217.00 183
4217.15 183
4217.30 185
4217.45 188
4217.60 192
4217.74 197
4217.89 203
4218.04 209
4218.19 215
4218.34 221
4218.49 224
4218.64 225
4218.79 222
4218.94 215
4219.09 205
4219.23 191
4219.38 176
4219.53 161
4219.68 147
4219.83 136
4219.98 127
4220.13 122
4220.28 119
4220.43 118
4220.58 119
4220.73 121
4220.87 123
4221.02 125
4221.17 125
4221.32 124
4221.47 120
4221.62 115
4221.77 109
4221.92 102
4222.07 95
4222.22 88
4222.37 82
4222.51 78
4222.66 74
4222.81 72
4222.96 70
4223.11 70
4223.26 71
4223.41 73
4223.56 74
4223.71 75
4223.86 75
4224.01 74
4224.16 73
4224.30 70
4224.45 68
4224.60 65
4224.75 63
4224.90 62
4225.05 60
4225.20 59
4225.35 60
4225.50 61
4225.65 65
4225.80 70
4225.95 76
4226.09 83
4226.24 90
4226.39 95
4226.54 99
4226.69 101
4226.84 102
4226.99 101
4227.14 99
4227.29 96
4227.44 93
4227.59 88
4227.74 82
4227.89 75
4228.03 67
4228.18 58
4228.33 50
4228.48 43
4228.63 38
4228.78 34
4228.93 31
4229.08 30
4229.23 31
4229.38 31
4229.53 32
4229.68 32
4229.83 32
4229.97 31
4230.12 30
4230.27 28
4230.42 26
4230.57 25
4230.72 25
4230.87 25
4231.02 26
4231.17 27
4231.32 28
4231.47 29
4231.62 30
4231.77 31
4231.92 32
4232.06 33
4232.21 34
4232.36 35
4232.51 36
4232.66 36
4232.81 37
4232.96 38
4233.11 40
4233.26 42
4233.41 46
4233.56 50
4233.71 55
4233.86 60
4234.01 65
4234.16 69
4234.30 73
4234.45 76
4234.60 77
4234.75 77
4234.90 76
4235.05 74
4235.20 72
4235.35 70
4235.50 70
4235.65 73
4235.80 78
4235.95 86
4236.10 95
4236.25 105
4236.40 113
4236.54 118
4236.69 118
4236.84 113
4236.99 105
4237.14 93
4237.29 81
4237.44 70
4237.59 61
4237.74 56
4237.89 54
4238.04 56
4238.19 59
4238.34 63
4238.49 67
4238.64 69
4238.79 68
4238.94 67
4239.08 64
4239.23 61
4239.38 58
4239.53 56
4239.68 53
4239.83 50
4239.98 47
4240.13 43
4240.28 40
4240.43 38
4240.58 40
4240.73 44
4240.88 51
4241.03 60
4241.18 67
4241.33 73
4241.48 75
4241.63 74
4241.77 69
4241.92 63
4242.07 57
4242.22 53
4242.37 51
4242.52 52
4242.67 55
4242.82 58
4242.97 62
4243.12 64
4243.27 65
4243.42 64
4243.57 63
4243.72 61
4243.87 59
4244.02 58
4244.17 57
4244.32 57
4244.47 57
4244.61 58
4244.76 57
4244.91 57
4245.06 55
4245.21 53
4245.36 51
4245.51 48
4245.66 45
4245.81 43
4245.96 40
4246.11 38
4246.26 37
4246.41 36
4246.56 36
4246.71 37
4246.86 39
4247.01 42
4247.16 45
4247.31 48
4247.46 49
4247.61 49
4247.76 47
4247.90 44
4248.05 41
4248.20 38
4248.35 35
4248.50 33
4248.65 32
4248.80 31
4248.95 30
4249.10 29
4249.25 28
4249.40 27
4249.55 26
4249.70 25
4249.85 24
4250.00 24
4250.15 23
4250.30 21
4250.45 20
4250.60 17
4250.75 15
4250.90 13
4251.05 11
4251.20 10
4251.35 9
4251.50 10
4251.65 11
4251.79 13
4251.94 15
4252.09 16
4252.24 17
4252.39 17
4252.54 15
4252.69 13
4252.84 10
4252.99 8
4253.14 6
4253.29 4
4253.44 3
4253.59 3
4253.74 4
4253.89 6
4254.04 8
4254.19 11
4254.34 14
4254.49 18
4254.64 21
4254.79 24
4254.94 28
4255.09 32
4255.24 38
4255.39 43
4255.54 48
4255.69 52
4255.84 54
4255.99 54
4256.14 53
4256.29 51
4256.44 49
4256.58 47
4256.73 45
4256.88 44
4257.03 44
4257.18 44
4257.33 44
4257.48 45
4257.63 46
4257.78 48
4257.93 50
4258.08 53
4258.23 55
4258.38 57
4258.53 59
4258.68 59
4258.83 59
4258.98 58
4259.13 58
4259.28 58
4259.43 58
4259.58 58
4259.73 58
4259.88 56
4260.03 54
4260.18 51
4260.33 47
4260.48 42
4260.63 37
4260.78 33
4260.93 29
4261.08 25
4261.23 22
4261.38 20
4261.53 18
4261.68 17
4261.83 17
4261.98 18
4262.13 21
4262.28 25
4262.43 31
4262.58 36
4262.73 41
4262.88 45
4263.03 46
4263.18 46
4263.33 43
4263.48 39
4263.63 34
4263.77 29
4263.92 25
4264.07 21
4264.22 19
4264.37 17
4264.52 16
4264.67 14
4264.82 12
4264.97 9
4265.12 5
4265.27 2
4265.42 0
4265.57 0
4265.72 1
4265.87 5
4266.02 10
4266.17 17
4266.32 25
4266.47 32
4266.62 38
4266.77 43
4266.92 45
4267.07 45
4267.22 43
4267.37 40
4267.52 37
4267.67 32
4267.82 27
4267.97 23
4268.12 19
4268.27 16
4268.42 14
4268.57 15
4268.72 18
4268.87 22
4269.02 28
4269.17 34
4269.32 39
4269.47 43
4269.62 44
4269.77 42
4269.92 39
4270.07 34
4270.22 29
4270.37 24
4270.52 19
4270.67 16
4270.82 12
4270.97 10
4271.12 8
4271.27 6
4271.42 5
4271.57 4
4271.72 4
4271.87 4
4272.02 4
4272.17 4
4272.32 3
4272.47 2
4272.62 0
4272.77 0
4272.92 0
4273.07 0
4273.22 0
4273.37 0
4273.52 0
4273.67 0
4273.82 1
4273.97 2
4274.12 4
4274.27 6
4274.42 7
4274.57 9
4274.72 11
4274.87 13
4275.02 16
4275.17 18
4275.32 20
4275.47 23
4275.62 25
4275.77 29
4275.92 32
4276.07 35
4276.22 39
4276.37 42
4276.52 45
4276.67 46
4276.82 47
4276.97 48
4277.12 47
4277.27 45
4277.42 43
4277.57 40
4277.72 38
4277.87 37
4278.02 37
4278.17 39
4278.32 41
4278.47 45
4278.62 48
4278.77 51
4278.92 53
4279.07 52
4279.22 51
4279.37 47
4279.52 43
4279.67 38
4279.82 34
4279.97 31
4280.12 29
4280.28 29
4280.43 30
4280.58 32
4280.73 34
4280.88 36
4281.03 38
4281.18 40
4281.33 40
4281.48 41
4281.63 42
4281.78 43
4281.93 46
4282.08 50
4282.23 56
4282.38 62
4282.53 68
4282.68 74
4282.83 78
4282.98 81
4283.13 81
4283.28 80
4283.43 78
4283.58 75
4283.73 71
4283.88 67
4284.03 64
4284.18 60
4284.33 57
4284.48 55
4284.63 53
4284.78 52
4284.93 52
4285.08 52
4285.23 54
4285.38 56
4285.53 58
4285.68 61
4285.83 64
4285.98 66
4286.13 68
4286.28 70
4286.43 72
4286.58 73
4286.73 75
4286.88 78
4287.03 80
4287.18 83
4287.33 85
4287.49 86
4287.64 87
4287.79 88
4287.94 88
4288.09 88
4288.24 87
4288.39 86
4288.54 84
4288.69 82
4288.84 79
4288.99 75
4289.14 70
4289.29 64
4289.44 57
4289.59 50
4289.74 44
4289.89 38
4290.04 33
4290.19 30
4290.34 28
4290.49 27
4290.64 27
4290.79 28
4290.94 29
4291.09 31
4291.24 32
4291.39 33
4291.54 34
4291.69 34
4291.84 35
4291.99 37
4292.14 40
4292.30 43
4292.45 48
4292.60 53
4292.75 59
4292.90 64
4293.05 67
4293.20 69
4293.35 69
4293.50 69
4293.65 68
4293.80 67
4293.95 67
4294.10 70
4294.25 74
4294.40 79
4294.55 86
4294.70 93
4294.85 100
4295.00 106
4295.15 111
4295.30 116
4295.45 121
4295.60 126
4295.75 133
4295.90 140
4296.05 148
4296.21 155
4296.36 162
4296.51 166
4296.66 169
4296.81 170
4296.96 169
4297.11 168
4297.26 167
4297.41 167
4297.56 167
4297.71 168
4297.86 168
4298.01 168
4298.16 168
4298.31 167
4298.46 167
4298.61 165
4298.76 163
4298.91 160
4299.06 154
4299.21 147
4299.36 137
4299.52 127
4299.67 116
4299.82 106
4299.97 98
4300.12 93
4300.27 91
4300.42 91
4300.57 92
4300.72 94
4300.87 96
4301.02 97
4301.17 97
4301.32 96
4301.47 96
4301.62 96
4301.77 97
4301.92 98
4302.07 100
4302.22 102
4302.38 104
4302.53 107
4302.68 110
4302.83 115
4302.98 121
4303.13 127
4303.28 132
4303.43 136
4303.58 138
4303.73 137
4303.88 133
4304.03 128
4304.18 122
4304.33 115
4304.48 107
4304.63 98
4304.78 88
4304.93 78
4305.09 67
4305.24 58
4305.39 50
4305.54 45
4305.69 43
4305.84 43
4305.99 46
4306.14 50
4306.29 55
4306.44 61
4306.59 67
4306.74 74
4306.89 80
4307.04 87
4307.19 95
4307.34 102
4307.49 109
4307.65 115
4307.80 120
4307.95 124
4308.10 125
4308.25 126
4308.40 126
4308.55 126
4308.70 127
4308.85 129
4309.00 132
4309.15 135
4309.30 137
4309.45 137
4309.60 136
4309.75 133
4309.90 129
4310.06 126
4310.21 124
4310.36 122
4310.51 122
4310.66 122
4310.81 123
4310.96 123
4311.11 124
4311.26 126
4311.41 130
4311.56 135
4311.71 142
4311.86 151
4312.01 159
4312.17 166
4312.32 171
4312.47 173
4312.62 174
4312.77 173
4312.92 172
4313.07 172
4313.22 173
4313.37 175
4313.52 177
4313.67 179
4313.82 182
4313.97 184
4314.12 185
4314.28 186
4314.43 187
4314.58 189
4314.73 191
4314.88 193
4315.03 194
4315.18 192
4315.33 188
4315.48 180
4315.63 168
4315.78 154
4315.93 139
4316.08 125
4316.24 113
4316.39 104
4316.54 99
4316.69 97
4316.84 97
4316.99 99
4317.14 102
4317.29 105
4317.44 108
4317.59 111
4317.74 115
4317.89 119
4318.04 124
4318.20 129
4318.35 134
4318.50 139
4318.65 142
4318.80 145
4318.95 146
4319.10 147
4319.25 146
4319.40 145
4319.55 143
4319.70 141
4319.85 137
4320.01 132
4320.16 127
4320.31 121
4320.46 116
4320.61 110
4320.76 104
4320.91 99
4321.06 94
4321.21 89
4321.36 85
4321.51 81
4321.66 78
4321.82 75
4321.97 74
4322.12 74
4322.27 74
4322.42 76
4322.57 79
4322.72 82
4322.87 86
4323.02 89
4323.17 92
4323.32 94
4323.48 95
4323.63 94
4323.78 94
4323.93 93
4324.08 92
4324.23 92
4324.38 93
4324.53 94
4324.68 96
4324.83 98
4324.98 100
4325.14 101
4325.29 103
4325.44 104
4325.59 106
4325.74 106
4325.89 106
4326.04 105
4326.19 102
4326.34 98
4326.49 93
4326.65 87
4326.80 81
4326.95 75
4327.10 69
4327.25 65
4327.40 62
4327.55 60
4327.70 60
4327.85 61
4328.00 63
4328.15 66
4328.31 69
4328.46 71
4328.61 72
4328.76 73
4328.91 72
4329.06 70
4329.21 68
4329.36 66
4329.51 64
4329.66 61
4329.82 59
4329.97 57
4330.12 55
4330.27 52
4330.42 50
4330.57 48
4330.72 45
4330.87 43
4331.02 41
4331.18 40
4331.33 40
4331.48 41
4331.63 42
4331.78 45
4331.93 48
4332.08 52
4332.23 56
4332.38 59
4332.53 61
4332.69 62
4332.84 61
4332.99 60
4333.14 57
4333.29 54
4333.44 51
4333.59 48
4333.74 45
4333.89 42
4334.05 40
4334.20 38
4334.35 36
4334.50 35
4334.65 34
4334.80 33
4334.95 32
4335.10 31
4335.25 30
4335.41 28
4335.56 26
4335.71 25
4335.86 26
4336.01 28
4336.16 31
4336.31 37
4336.46 43
4336.61 50
4336.77 56
4336.92 61
4337.07 65
4337.22 67
4337.37 70
4337.52 71
4337.67 72
4337.82 72
4337.97 71
4338.13 67
4338.28 61
4338.43 54
4338.58 46
4338.73 38
4338.88 31
4339.03 24
4339.18 20
4339.33 16
4339.49 15
4339.64 14
4339.79 14
4339.94 15
4340.09 17
4340.24 18
4340.39 20
4340.54 22
4340.70 24
4340.85 25
4341.00 27
4341.15 29
4341.30 31
4341.45 33
4341.60 35
4341.75 37
4341.91 39
4342.06 40
4342.21 40
4342.36 40
4342.51 40
4342.66 39
4342.81 37
4342.96 35
4343.12 33
4343.27 32
4343.42 32
4343.57 33
4343.72 36
4343.87 41
4344.02 46
4344.17 51
4344.33 55
4344.48 58
4344.63 59
4344.78 58
4344.93 56
4345.08 52
4345.23 48
4345.38 44
4345.54 39
4345.69 35
4345.84 30
4345.99 26
4346.14 22
4346.29 21
4346.44 21
4346.59 22
4346.75 25
4346.90 27
4347.05 30
4347.20 30
4347.35 30
4347.50 27
4347.65 24
4347.81 19
4347.96 15
4348.11 10
4348.26 7
4348.41 4
4348.56 2
4348.71 1
4348.86 0
4349.02 0
4349.17 1
4349.32 2
4349.47 4
4349.62 6
4349.77 8
4349.92 11
4350.08 13
4350.23 15
4350.38 16
4350.53 18
4350.68 20
4350.83 22
4350.98 25
4351.13 28
4351.29 31
4351.44 33
4351.59 33
4351.74 31
4351.89 27
4352.04 22
4352.19 16
4352.35 11
4352.50 8
4352.65 7
4352.80 8
4352.95 11
4353.10 16
4353.25 22
4353.41 28
4353.56 32
4353.71 34
4353.86 33
4354.01 30
4354.16 25
4354.31 19
4354.47 13
4354.62 8
4354.77 5
4354.92 5
4355.07 6
4355.22 9
4355.37 13
4355.53 17
4355.68 21
4355.83 23
4355.98 24
4356.13 24
4356.28 23
4356.44 22
4356.59 22
4356.74 22
4356.89 22
4357.04 22
4357.19 21
4357.34 21
4357.50 21
4357.65 21
4357.80 21
4357.95 22
4358.10 23
4358.25 24
4358.40 23
4358.56 21
4358.71 18
4358.86 13
4359.01 8
4359.16 3
4359.31 0
4359.47 0
4359.62 0
4359.77 0
4359.92 0
4360.07 0
4360.22 2
4360.37 3
4360.53 3
4360.68 2
4360.83 1
4360.98 0
4361.13 1
4361.28 3
4361.44 7
4361.59 11
4361.74 15
4361.89 18
4362.04 20
4362.19 22
4362.34 24
4362.50 26
4362.65 28
4362.80 32
4362.95 36
4363.10 41
4363.25 45
4363.41 48
4363.56 49
4363.71 49
4363.86 47
4364.01 43
4364.16 39
4364.32 35
4364.47 31
4364.62 28
4364.77 25
4364.92 24
4365.07 24
4365.23 23
4365.38 23
4365.53 23
4365.68 21
4365.83 19
4365.98 16
4366.13 13
4366.29 10
4366.44 7
4366.59 6
4366.74 5
4366.89 7
4367.04 9
4367.20 13
4367.35 18
4367.50 23
4367.65 28
4367.80 32
4367.95 35
4368.11 37
4368.26 37
4368.41 35
4368.56 33
4368.71 31
4368.87 30
4369.02 29
4369.17 29
4369.32 29
4369.47 28
4369.62 27
4369.78 25
4369.93 23
4370.08 22
4370.23 20
4370.38 20
4370.53 19
4370.69 18
4370.84 17
4370.99 15
4371.14 13
4371.29 11
4371.44 9
4371.60 7
4371.75 5
4371.90 3
4372.05 1
4372.20 0
4372.35 0
4372.51 0
4372.66 0
4372.81 3
4372.96 9
4373.11 15
4373.27 21
4373.42 25
4373.57 29
4373.72 30
4373.87 30
4374.02 29
4374.18 28
4374.33 29
4374.48 30
4374.63 33
4374.78 36
4374.93 40
4375.09 44
4375.24 47
4375.39 50
4375.54 51
4375.69 52
4375.85 52
4376.00 51
4376.15 49
4376.30 46
4376.45 44
4376.60 41
4376.76 39
4376.91 37
4377.06 34
4377.21 32
4377.36 29
4377.52 26
4377.67 22
4377.82 18
4377.97 13
4378.12 9
4378.28 5
4378.43 3
4378.58 1
4378.73 1
4378.88 2
4379.03 2
4379.19 2
4379.34 1
4379.49 0
4379.64 0
4379.79 0
4379.95 0
4380.10 0
4380.25 0
4380.40 0
4380.55 3
4380.71 6
4380.86 10
4381.01 13
4381.16 15
4381.31 17
4381.46 18
4381.62 18
4381.77 18
4381.92 18
4382.07 17
4382.22 17
4382.38 16
4382.53 16
4382.68 15
4382.83 15
4382.98 15
4383.14 16
4383.29 17
4383.44 18
4383.59 19
4383.74 22
4383.90 24
4384.05 27
4384.20 30
4384.35 34
4384.50 39
4384.66 43
4384.81 46
4384.96 49
4385.11 52
4385.26 53
4385.42 54
4385.57 55
4385.72 55
4385.87 55
4386.02 55
4386.18 56
4386.33 57
4386.48 58
4386.63 61
4386.78 64
4386.94 67
4387.09 71
4387.24 73
4387.39 74
4387.54 73
4387.70 70
4387.85 66
4388.00 62
4388.15 58
4388.30 56
4388.46 54
4388.61 55
4388.76 56
4388.91 59
4389.06 62
4389.22 65
4389.37 67
4389.52 67
4389.67 66
4389.82 64
4389.98 61
4390.13 58
4390.28 56
4390.43 56
4390.58 56
4390.74 57
4390.89 58
4391.04 57
4391.19 56
4391.34 54
4391.50 51
4391.65 47
4391.80 44
4391.95 40
4392.11 37
4392.26 34
4392.41 31
4392.56 29
4392.71 26
4392.87 24
4393.02 22
4393.17 21
4393.32 20
4393.47 20
4393.63 19
4393.78 18
4393.93 17
4394.08 15
4394.23 14
4394.39 13
4394.54 14
4394.69 15
4394.84 16
4395.00 18
4395.15 21
4395.30 23
4395.45 25
4395.60 29
4395.76 33
4395.91 39
4396.06 46
4396.21 53
4396.36 61
4396.52 69
4396.67 76
4396.82 81
4396.97 84
4397.13 86
4397.28 86
4397.43 85
4397.58 82
4397.73 80
4397.89 77
4398.04 75
4398.19 74
4398.34 74
4398.50 75
4398.65 77
4398.80 78
4398.95 80
4399.10 81
4399.26 82
4399.41 82
4399.56 82
4399.71 82
4399.87 82
4400.02 82
4400.17 81
4400.32 80
4400.47 78
4400.63 76
4400.78 72
4400.93 67
4401.08 62
4401.24 56
4401.39 50
4401.54 45
4401.69 42
4401.84 40
4402.00 40
4402.15 42
4402.30 45
4402.45 49
4402.61 52
4402.76 54
4402.91 55
4403.06 55
4403.22 54
4403.37 52
4403.52 52
4403.67 52
4403.82 53
4403.98 55
4404.13 57
4404.28 59
4404.43 62
4404.59 64
4404.74 64
4404.89 64
4405.04 62
4405.20 59
4405.35 56
4405.50 51
4405.65 47
4405.80 44
4405.96 41
4406.11 40
4406.26 40
4406.41 40
4406.57 41
4406.72 41
4406.87 41
4407.02 41
4407.18 41
4407.33 41
4407.48 42
4407.63 42
4407.78 42
4407.94 42
4408.09 41
4408.24 40
4408.39 38
4408.55 36
4408.70 35
4408.85 34
4409.00 34
4409.16 36
4409.31 38
4409.46 41
4409.61 43
4409.77 45
4409.92 45
4410.07 44
4410.22 41
4410.38 37
4410.53 33
4410.68 29
4410.83 26
4410.99 23
4411.14 23
4411.29 23
4411.44 25
4411.60 27
4411.75 29
4411.90 31
4412.05 32
4412.20 33
4412.36 34
4412.51 35
4412.66 35
4412.81 35
4412.97 36
4413.12 36
4413.27 36
4413.42 37
4413.58 38
4413.73 41
4413.88 45
4414.03 52
4414.19 60
4414.34 69
4414.49 79
4414.64 87
4414.80 92
4414.95 95
4415.10 94
4415.25 91
4415.41 85
4415.56 79
4415.71 74
4415.86 69
4416.02 65
4416.17 63
4416.32 62
4416.47 63
4416.63 66
4416.78 69
4416.93 73
4417.08 77
4417.24 80
4417.39 83
4417.54 84
4417.69 85
4417.85 85
4418.00 86
4418.15 86
4418.30 87
4418.46 87
4418.61 86
4418.76 84
4418.91 81
4419.07 77
4419.22 72
4419.37 68
4419.53 65
4419.68 63
4419.83 61
4419.98 60
4420.14 58
4420.29 56
4420.44 53
4420.59 51
4420.75 49
4420.90 48
4421.05 47
4421.20 47
4421.36 48
4421.51 49
4421.66 50
4421.81 50
4421.97 51
4422.12 52
4422.27 54
4422.42 57
4422.58 60
4422.73 65
4422.88 71
4423.04 76
4423.19 82
4423.34 86
4423.49 89
4423.65 89
4423.80 89
4423.95 87
4424.10 84
4424.26 81
4424.41 77
4424.56 74
4424.71 71
4424.87 68
4425.02 66
4425.17 64
4425.32 63
4425.48 62
4425.63 61
4425.78 61
4425.94 59
4426.09 57
4426.24 54
4426.39 51
4426.55 49
4426.70 48
4426.85 50
4427.00 53
4427.16 58
4427.31 63
4427.46 68
4427.62 71
4427.77 72
4427.92 72
4428.07 70
4428.23 69
4428.38 67
4428.53 66
4428.68 66
4428.84 67
4428.99 68
4429.14 69
4429.30 69
4429.45 69
4429.60 70
4429.75 70
4429.91 70
4430.06 71
4430.21 71
4430.36 70
4430.52 68
4430.67 65
4430.82 61
4430.98 56
4431.13 51
4431.28 46
4431.43 42
4431.59 40
4431.74 39
4431.89 40
4432.04 41
4432.20 44
4432.35 47
4432.50 51
4432.66 54
4432.81 58
4432.96 60
4433.11 63
4433.27 64
4433.42 65
4433.57 64
4433.73 61
4433.88 58
4434.03 53
4434.18 49
4434.34 43
4434.49 39
4434.64 35
4434.80 33
4434.95 33
4435.10 33
4435.25 36
4435.41 39
4435.56 43
4435.71 47
4435.87 51
4436.02 54
4436.17 56
4436.32 56
4436.48 54
4436.63 52
4436.78 49
4436.94 45
4437.09 41
4437.24 38
4437.39 35
4437.55 32
4437.70 31
4437.85 30
4438.01 30
4438.16 31
4438.31 33
4438.46 36
4438.62 39
4438.77 42
4438.92 46
4439.08 49
4439.23 53
4439.38 55
4439.53 57
4439.69 59
4439.84 59
4439.99 60
4440.15 60
4440.30 60
4440.45 60
4440.61 58
4440.76 56
4440.91 53
4441.06 49
4441.22 44
4441.37 40
4441.52 36
4441.68 34
4441.83 32
4441.98 31
4442.13 31
4442.29 31
4442.44 31
4442.59 31
4442.75 32
4442.90 32
4443.05 32
4443.21 32
4443.36 33
4443.51 34
4443.66 34
4443.82 34
4443.97 33
4444.12 30
4444.28 26
4444.43 21
4444.58 16
4444.74 10
4444.89 7
4445.04 5
4445.19 5
4445.35 6
4445.50 10
4445.65 13
4445.81 17
4445.96 20
4446.11 22
4446.27 23
4446.42 22
4446.57 22
4446.72 20
4446.88 19
4447.03 17
4447.18 15
4447.34 12
4447.49 10
4447.64 9
4447.80 8
4447.95 8
4448.10 9
4448.26 12
4448.41 16
4448.56 22
4448.71 28
4448.87 33
4449.02 37
4449.17 40
4449.33 42
4449.48 42
4449.63 40
4449.79 37
4449.94 34
4450.09 31
4450.25 28
4450.40 26
4450.55 25
4450.70 24
4450.86 25
4451.01 26
4451.16 28
4451.32 30
4451.47 32
4451.62 34
4451.78 34
4451.93 33
4452.08 33
4452.24 32
4452.39 32
4452.54 33
4452.70 35
4452.85 38
4453.00 41
4453.15 44
4453.31 47
4453.46 49
4453.61 50
4453.77 50
4453.92 49
4454.07 47
4454.23 44
4454.38 40
4454.53 36
4454.69 31
4454.84 25
4454.99 20
4455.15 16
4455.30 13
4455.45 12
4455.61 13
4455.76 16
4455.91 21
4456.07 26
4456.22 31
4456.37 36
4456.52 38
4456.68 39
4456.83 39
4456.98 38
4457.14 37
4457.29 37
4457.44 37
4457.60 38
4457.75 39
4457.90 41
4458.06 41
4458.21 42
4458.36 41
4458.52 40
4458.67 37
4458.82 34
4458.98 30
4459.13 25
4459.28 20
4459.44 16
4459.59 14
4459.74 12
4459.90 12
4460.05 13
4460.20 14
4460.36 16
4460.51 18
4460.66 21
4460.82 25
4460.97 30
4461.12 37
4461.28 43
4461.43 49
4461.58 54
4461.74 57
4461.89 57
4462.04 56
4462.20 53
4462.35 50
4462.50 47
4462.66 45
4462.81 44
4462.96 43
4463.12 42
4463.27 41
4463.42 40
4463.58 38
4463.73 37
4463.88 37
4464.04 38
4464.19 40
4464.34 44
4464.50 48
4464.65 51
4464.80 55
4464.96 57
4465.11 58
4465.26 58
4465.42 57
4465.57 56
4465.72 54
4465.88 51
4466.03 47
4466.18 43
4466.34 39
4466.49 34
4466.64 29
4466.80 25
4466.95 22
4467.10 20
4467.26 19
4467.41 17
4467.56 16
4467.72 14
4467.87 11
4468.02 8
4468.18 6
4468.33 4
4468.48 3
4468.64 3
4468.79 4
4468.94 5
4469.10 6
4469.25 6
4469.40 4
4469.56 3
4469.71 0
4469.86 0
4470.02 0
4470.17 0
4470.32 0
4470.48 0
4470.63 0
4470.78 0
4470.94 1
4471.09 3
4471.24 5
4471.40 7
4471.55 8
4471.71 10
4471.86 12
4472.01 14
4472.17 17
4472.32 20
4472.47 24
4472.63 27
4472.78 30
4472.93 33
4473.09 35
4473.24 37
4473.39 38
4473.55 39
4473.70 39
4473.85 38
4474.01 35
4474.16 31
4474.31 28
4474.47 25
4474.62 23
4474.78 24
4474.93 28
4475.08 33
4475.24 38
4475.39 43
4475.54 47
4475.70 50
4475.85 50
4476.00 50
4476.16 48
4476.31 47
4476.46 45
4476.62 44
4476.77 43
4476.92 42
4477.08 40
4477.23 39
4477.39 37
4477.54 34
4477.69 31
4477.85 27
4478.00 24
4478.15 21
4478.31 19
4478.46 18
4478.61 18
4478.77 19
4478.92 19
4479.07 19
4479.23 19
4479.38 17
4479.54 14
4479.69 11
4479.84 8
4480.00 5
4480.15 2
4480.30 1
4480.46 0
4480.61 0
4480.76 0
4480.92 0
4481.07 0
4481.23 0
4481.38 0
4481.53 0
4481.69 2
4481.84 5
4481.99 7
4482.15 9
4482.30 11
4482.45 11
4482.61 11
4482.76 11
4482.92 10
4483.07 9
4483.22 9
4483.38 11
4483.53 14
4483.68 19
4483.84 26
4483.99 34
4484.15 42
4484.30 50
4484.45 58
4484.61 64
4484.76 69
4484.91 73
4485.07 77
4485.22 80
4485.37 82
4485.53 84
4485.68 85
4485.84 85
4485.99 82
4486.14 78
4486.30 72
4486.45 65
4486.60 58
4486.76 52
4486.91 46
4487.07 42
4487.22 40
4487.37 39
4487.53 39
4487.68 40
4487.83 40
4487.99 39
4488.14 37
4488.30 35
4488.45 32
4488.60 28
4488.76 25
4488.91 22
4489.06 19
4489.22 17
4489.37 17
4489.53 19
4489.68 22
4489.83 27
4489.99 32
4490.14 38
4490.29 42
4490.45 45
4490.60 47
4490.76 47
4490.91 46
4491.06 46
4491.22 46
4491.37 47
4491.52 47
4491.68 48
4491.83 48
4491.99 46
4492.14 43
4492.29 38
4492.45 33
4492.60 27
4492.76 21
4492.91 17
4493.06 15
4493.22 14
4493.37 14
4493.52 16
4493.68 17
4493.83 18
4493.99 20
4494.14 20
4494.29 21
4494.45 21
4494.60 22
4494.76 24
4494.91 26
4495.06 29
4495.22 32
4495.37 36
4495.52 39
4495.68 41
4495.83 41
4495.99 41
4496.14 39
4496.29 36
4496.45 31
4496.60 27
4496.76 22
4496.91 18
4497.06 14
4497.22 11
4497.37 9
4497.53 8
4497.68 9
4497.83 10
4497.99 13
4498.14 15
4498.30 17
4498.45 18
4498.60 17
4498.76 15
4498.91 13
4499.06 12
4499.22 11
4499.37 11
4499.53 12
4499.68 14
4499.83 16
4499.99 17
4500.14 17
4500.30 17
4500.45 16
4500.60 15
4500.76 14
4500.91 13
4501.07 13
4501.22 14
4501.37 16
4501.53 17
4501.68 18
4501.84 19
4501.99 19
4502.14 18
4502.30 15
4502.45 13
4502.61 10
4502.76 8
4502.91 7
4503.07 7
4503.22 9
4503.38 11
4503.53 14
4503.68 16
4503.84 18
4503.99 20
4504.15 20
4504.30 21
4504.45 21
4504.61 22
4504.76 23
4504.92 24
4505.07 24
4505.22 25
4505.38 25
4505.53 26
4505.69 26
4505.84 27
4505.99 29
4506.15 31
4506.30 35
4506.46 41
4506.61 48
4506.77 57
4506.92 66
4507.07 75
4507.23 83
4507.38 89
4507.54 92
4507.69 92
4507.84 90
4508.00 88
4508.15 86
4508.31 86
4508.46 88
4508.61 92
4508.77 97
4508.92 102
4509.08 104
4509.23 105
4509.38 102
4509.54 98
4509.69 91
4509.85 84
4510.00 77
4510.16 70
4510.31 63
4510.46 58
4510.62 52
4510.77 47
4510.93 42
4511.08 36
4511.23 30
4511.39 24
4511.54 19
4511.70 15
4511.85 13
4512.01 14
4512.16 17
4512.31 23
4512.47 30
4512.62 39
4512.78 47
4512.93 55
4513.08 60
4513.24 63
4513.39 63
4513.55 60
4513.70 55
4513.86 49
4514.01 42
4514.16 35
4514.32 30
4514.47 25
4514.63 23
4514.78 22
4514.93 22
4515.09 24
4515.24 28
4515.40 32
4515.55 36
4515.71 39
4515.86 42
4516.01 43
4516.17 43
4516.32 43
4516.48 42
4516.63 41
4516.79 40
4516.94 40
4517.09 41
4517.25 42
4517.40 43
4517.56 44
4517.71 45
4517.87 47
4518.02 48
4518.17 50
4518.33 52
4518.48 53
4518.64 53
4518.79 53
4518.94 51
4519.10 49
4519.25 46
4519.41 41
4519.56 36
4519.72 31
4519.87 26
4520.03 23
4520.18 22
4520.33 22
4520.49 26
4520.64 31
4520.80 38
4520.95 44
4521.11 48
4521.26 51
4521.41 51
4521.57 50
4521.72 47
4521.88 43
4522.03 38
4522.19 33
4522.34 28
4522.49 24
4522.65 20
4522.80 17
4522.96 16
4523.11 17
4523.27 20
4523.42 26
4523.57 32
4523.73 40
4523.88 48
4524.04 54
4524.19 60
4524.35 64
4524.50 65
4524.66 65
4524.81 63
4524.96 59
4525.12 54
4525.27 49
4525.43 44
4525.58 40
4525.74 36
4525.89 34
4526.04 32
4526.20 30
4526.35 29
4526.51 27
4526.66 25
4526.82 22
4526.97 19
4527.13 17
4527.28 14
4527.43 13
4527.59 12
4527.74 11
4527.90 11
4528.05 12
4528.21 12
4528.36 13
4528.52 13
4528.67 14
4528.82 14
4528.98 15
4529.13 15
4529.29 16
4529.44 18
4529.60 20
4529.75 22
4529.91 24
4530.06 25
4530.21 26
4530.37 25
4530.52 23
4530.68 20
4530.83 16
4530.99 12
4531.14 8
4531.30 5
4531.45 2
4531.60 0
4531.76 0
4531.91 0
4532.07 0
4532.22 0
4532.38 1
4532.53 4
4532.69 8
4532.84 13
4533.00 18
4533.15 23
4533.30 27
4533.46 30
4533.61 32
4533.77 34
4533.92 34
4534.08 35
4534.23 36
4534.39 37
4534.54 38
4534.70 40
4534.85 41
4535.00 43
4535.16 45
4535.31 46
4535.47 46
4535.62 45
4535.78 44
4535.93 43
4536.09 41
4536.24 40
4536.40 39
4536.55 38
4536.70 37
4536.86 36
4537.01 34
4537.17 33
4537.32 33
4537.48 34
4537.63 37
4537.79 42
4537.94 48
4538.10 54
4538.25 60
4538.41 64
4538.56 68
4538.71 70
4538.87 72
4539.02 74
4539.18 76
4539.33 77
4539.49 78
4539.64 78
4539.80 75
4539.95 70
4540.11 62
4540.26 53
4540.42 44
4540.57 36
4540.72 29
4540.88 25
4541.03 23
4541.19 23
4541.34 23
4541.50 24
4541.65 25
4541.81 26
4541.96 26
4542.12 26
4542.27 25
4542.43 25
4542.58 26
4542.74 26
4542.89 27
4543.04 28
4543.20 28
4543.35 29
4543.51 29
4543.66 30
4543.82 31
4543.97 32
4544.13 33
4544.28 34
4544.44 34
4544.59 33
4544.75 31
4544.90 27
4545.06 22
4545.21 17
4545.37 12
4545.52 8
4545.67 5
4545.83 2
4545.98 1
4546.14 0
4546.29 0
4546.45 0
4546.60 0
4546.76 0
4546.91 3
4547.07 9
4547.22 15
4547.38 24
4547.53 32
4547.69 40
4547.84 46
4548.00 50
4548.15 52
4548.31 52
4548.46 51
4548.62 51
4548.77 51
4548.92 53
4549.08 57
4549.23 62
4549.39 67
4549.54 73
4549.70 77
4549.85 80
4550.01 80
4550.16 78
4550.32 74
4550.47 69
4550.63 64
4550.78 58
4550.94 54
4551.09 50
4551.25 46
4551.40 42
4551.56 38
4551.71 32
4551.87 26
4552.02 19
4552.18 12
4552.33 7
4552.49 3
4552.64 0
4552.80 1
4552.95 3
4553.11 6
4553.26 11
4553.41 16
4553.57 22
4553.72 27
4553.88 32
4554.03 37
4554.19 41
4554.34 45
4554.50 47
4554.65 49
4554.81 51
4554.96 51
4555.12 50
4555.27 49
4555.43 46
4555.58 43
4555.74 40
4555.89 37
4556.05 34
4556.20 32
4556.36 31
4556.51 31
4556.67 33
4556.82 34
4556.98 35
4557.13 36
4557.29 35
4557.44 33
4557.60 30
4557.75 27
4557.91 24
4558.06 21
4558.22 18
4558.37 16
4558.53 14
4558.68 11
4558.84 9
4558.99 6
4559.15 5
4559.30 3
4559.46 3
4559.61 5
4559.77 7
4559.92 9
4560.08 10
4560.23 11
4560.39 11
4560.54 10
4560.70 7
4560.85 3
4561.01 0
4561.16 0
4561.32 0
4561.47 0
4561.63 0
4561.78 0
4561.94 0
4562.09 0
4562.25 5
4562.40 12
4562.56 18
4562.71 22
4562.87 25
4563.02 26
4563.18 24
4563.33 22
4563.49 18
4563.64 15
4563.80 12
4563.95 10
4564.11 10
4564.26 11
4564.42 13
4564.57 15
4564.73 17
4564.88 17
4565.04 17
4565.19 16
4565.35 14
4565.50 13
4565.66 12
4565.81 13
4565.97 15
4566.12 19
4566.28 25
4566.43 31
4566.59 37
4566.74 41
4566.90 44
4567.05 45
4567.21 44
4567.36 41
4567.52 38
4567.67 35
4567.83 31
4567.98 28
4568.14 25
4568.29 22
4568.45 20
4568.60 18
4568.76 17
4568.91 16
4569.07 16
4569.23 18
4569.38 20
4569.54 23
4569.69 26
4569.85 28
4570.00 29
4570.16 28
4570.31 26
4570.47 23
4570.62 20
4570.78 16
4570.93 13
4571.09 11
4571.24 10
4571.40 10
4571.55 10
4571.71 12
4571.86 15
4572.02 19
4572.17 23
4572.33 28
4572.48 32
4572.64 36
4572.79 38
4572.95 39
4573.10 38
4573.26 37
4573.41 34
4573.57 31
4573.73 29
4573.88 27
4574.04 26
4574.19 27
4574.35 29
4574.50 32
4574.66 35
4574.81 39
4574.97 42
4575.12 44
4575.28 45
4575.43 44
4575.59 42
4575.74 39
4575.90 36
4576.05 33
4576.21 30
4576.36 27
4576.52 24
4576.67 21
4576.83 18
4576.99 16
4577.14 15
4577.30 14
4577.45 16
4577.61 19
4577.76 23
4577.92 28
4578.07 33
4578.23 37
4578.38 41
4578.54 43
4578.69 44
4578.85 43
4579.00 41
4579.16 38
4579.31 34
4579.47 30
4579.63 26
4579.78 24
4579.94 23
4580.09 24
4580.25 26
4580.40 30
4580.56 34
4580.71 38
4580.87 41
4581.02 43
4581.18 44
4581.33 43
4581.49 39
4581.64 34
4581.80 27
4581.96 19
4582.11 11
4582.27 3
4582.42 0
4582.58 0
4582.73 0
4582.89 0
4583.04 0
4583.20 0
4583.35 0
4583.51 0
4583.66 2
4583.82 7
4583.98 12
4584.13 16
4584.29 19
4584.44 20
4584.60 20
4584.75 19
4584.91 17
4585.06 15
4585.22 13
4585.37 12
4585.53 11
4585.68 10
4585.84 9
4586.00 9
4586.15 8
4586.31 8
4586.46 9
4586.62 11
4586.77 14
4586.93 19
4587.08 24
4587.24 29
4587.39 33
4587.55 36
4587.71 36
4587.86 35
4588.02 32
4588.17 30
4588.33 28
4588.48 27
4588.64 27
4588.79 30
4588.95 32
4589.10 35
4589.26 36
4589.42 37
4589.57 36
4589.73 36
4589.88 35
4590.04 36
4590.19 38
4590.35 41
4590.50 45
4590.66 49
4590.81 52
4590.97 56
4591.13 59
4591.28 63
4591.44 66
4591.59 68
4591.75 70
4591.90 70
4592.06 68
4592.21 65
4592.37 59
4592.53 53
4592.68 46
4592.84 40
4592.99 35
4593.15 31
4593.30 30
4593.46 30
4593.61 31
4593.77 32
4593.93 34
4594.08 37
4594.24 38
4594.39 39
4594.55 39
4594.70 38
4594.86 36
4595.01 33
4595.17 29
4595.33 25
4595.48 22
4595.64 19
4595.79 19
4595.95 20
4596.10 23
4596.26 26
4596.41 30
4596.57 34
4596.73 36
4596.88 37
4597.04 38
4597.19 37
4597.35 37
4597.50 36
4597.66 37
4597.81 39
4597.97 41
4598.13 44
4598.28 48
4598.44 52
4598.59 56
4598.75 59
4598.90 62
4599.06 65
4599.22 66
4599.37 67
4599.53 66
4599.68 65
4599.84 62
4599.99 58
4600.15 53
4600.31 48
4600.46 43
4600.62 38
4600.77 34
4600.93 32
4601.08 31
4601.24 32
4601.39 33
4601.55 34
4601.71 36
4601.86 36
4602.02 36
4602.17 36
4602.33 36
4602.48 37
4602.64 38
4602.80 40
4602.95 42
4603.11 43
4603.26 44
4603.42 43
4603.57 42
4603.73 41
4603.89 38
4604.04 36
4604.20 34
4604.35 33
4604.51 31
4604.66 30
4604.82 31
4604.98 31
4605.13 33
4605.29 34
4605.44 35
4605.60 35
4605.76 35
4605.91 34
4606.07 33
4606.22 32
4606.38 32
4606.53 34
4606.69 36
4606.85 40
4607.00 43
4607.16 45
4607.31 48
4607.47 49
4607.62 49
4607.78 48
4607.94 46
4608.09 44
4608.25 41
4608.40 38
4608.56 36
4608.71 34
4608.87 32
4609.03 31
4609.18 31
4609.34 31
4609.49 30
4609.65 29
4609.81 27
4609.96 24
4610.12 21
4610.27 18
4610.43 17
4610.58 17
4610.74 20
4610.90 25
4611.05 31
4611.21 39
4611.36 46
4611.52 54
4611.68 60
4611.83 65
4611.99 69
4612.14 71
4612.30 72
4612.45 72
4612.61 72
4612.77 70
4612.92 69
4613.08 67
4613.23 65
4613.39 62
4613.55 60
4613.70 57
4613.86 54
4614.01 51
4614.17 49
4614.33 47
4614.48 45
4614.64 45
4614.79 45
4614.95 45
4615.11 45
4615.26 45
4615.42 45
4615.57 44
4615.73 43
4615.88 42
4616.04 41
4616.20 42
4616.35 42
4616.51 44
4616.66 46
4616.82 48
4616.98 51
4617.13 53
4617.29 55
4617.44 56
4617.60 57
4617.76 57
4617.91 57
4618.07 56
4618.22 57
4618.38 58
4618.54 60
4618.69 64
4618.85 69
4619.00 74
4619.16 79
4619.32 84
4619.47 86
4619.63 87
4619.78 85
4619.94 81
4620.10 75
4620.25 68
4620.41 61
4620.56 55
4620.72 50
4620.88 46
4621.03 45
4621.19 45
4621.34 47
4621.50 50
4621.66 54
4621.81 59
4621.97 65
4622.12 70
4622.28 74
4622.44 77
4622.59 79
4622.75 78
4622.90 77
4623.06 74
4623.22 70
4623.37 65
4623.53 59
4623.68 53
4623.84 46
4624.00 40
4624.15 35
4624.31 31
4624.46 30
4624.62 30
4624.78 31
4624.93 35
4625.09 39
4625.25 43
4625.40 48
4625.56 51
4625.71 54
4625.87 56
4626.03 57
4626.18 58
4626.34 58
4626.49 58
4626.65 58
4626.81 57
4626.96 54
4627.12 50
4627.27 44
4627.43 37
4627.59 31
4627.74 28
4627.90 27
4628.06 29
4628.21 35
4628.37 43
4628.52 52
4628.68 59
4628.84 65
4628.99 69
4629.15 72
4629.30 73
4629.46 74
4629.62 74
4629.77 74
4629.93 74
4630.09 74
4630.24 73
4630.40 72
4630.55 70
4630.71 69
4630.87 67
4631.02 65
4631.18 63
4631.33 61
4631.49 59
4631.65 57
4631.80 56
4631.96 56
4632.12 56
4632.27 57
4632.43 58
4632.58 59
4632.74 60
4632.90 61
4633.05 60
4633.21 59
4633.37 55
4633.52 51
4633.68 45
4633.83 40
4633.99 35
4634.15 31
4634.30 30
4634.46 31
4634.62 33
4634.77 37
4634.93 41
4635.08 45
4635.24 48
4635.40 50
4635.55 51
4635.71 52
4635.87 51
4636.02 51
4636.18 50
4636.33 49
4636.49 49
4636.65 48
4636.80 47
4636.96 45
4637.12 44
4637.27 43
4637.43 42
4637.58 43
4637.74 43
4637.90 44
4638.05 43
4638.21 41
4638.37 38
4638.52 33
4638.68 28
4638.83 24
4638.99 22
4639.15 22
4639.30 25
4639.46 30
4639.62 36
4639.77 42
4639.93 47
4640.09 51
4640.24 54
4640.40 56
4640.55 58
4640.71 60
4640.87 62
4641.02 63
4641.18 64
4641.34 62
4641.49 59
4641.65 55
4641.81 49
4641.96 44
4642.12 39
4642.27 36
4642.43 34
4642.59 34
4642.74 36
4642.90 39
4643.06 42
4643.21 46
4643.37 50
4643.53 52
4643.68 54
4643.84 55
4643.99 54
4644.15 53
4644.31 50
4644.46 47
4644.62 44
4644.78 40
4644.93 37
4645.09 33
4645.25 30
4645.40 28
4645.56 27
4645.71 28
4645.87 30
4646.03 33
4646.18 37
4646.34 42
4646.50 46
4646.65 50
4646.81 52
4646.97 55
4647.12 56
4647.28 58
4647.44 60
4647.59 61
4647.75 63
4647.91 64
4648.06 64
4648.22 63
4648.37 60
4648.53 57
4648.69 52
4648.84 48
4649.00 44
4649.16 41
4649.31 39
4649.47 39
4649.63 40
4649.78 43
4649.94 47
4650.10 52
4650.25 58
4650.41 63
4650.57 67
4650.72 70
4650.88 71
4651.04 71
4651.19 70
4651.35 68
4651.50 66
4651.66 66
4651.82 67
4651.97 70
4652.13 75
4652.29 81
4652.44 89
4652.60 97
4652.76 107
4652.91 116
4653.07 127
4653.23 137
4653.38 146
4653.54 154
4653.70 160
4653.85 163
4654.01 165
4654.17 164
4654.32 161
4654.48 158
4654.64 154
4654.79 150
4654.95 147
4655.11 144
4655.26 141
4655.42 138
4655.58 136
4655.73 135
4655.89 135
4656.05 137
4656.20 140
4656.36 144
4656.51 150
4656.67 156
4656.83 161
4656.98 164
4657.14 165
4657.30 164
4657.45 162
4657.61 158
4657.77 154
4657.92 151
4658.08 149
4658.24 148
4658.39 147
4658.55 147
4658.71 145
4658.86 142
4659.02 137
4659.18 131
4659.33 125
4659.49 118
4659.65 113
4659.80 108
4659.96 105
4660.12 103
4660.27 102
4660.43 101
4660.59 100
4660.74 99
4660.90 98
4661.06 97
4661.21 95
4661.37 93
4661.53 90
4661.68 88
4661.84 86
4662.00 85
4662.15 85
4662.31 85
4662.47 86
4662.62 86
4662.78 85
4662.94 82
4663.10 78
4663.25 72
4663.41 66
4663.57 61
4663.72 57
4663.88 55
4664.04 55
4664.19 58
4664.35 62
4664.51 66
4664.66 69
4664.82 71
4664.98 70
4665.13 68
4665.29 63
4665.45 57
4665.60 50
4665.76 42
4665.92 34
4666.07 27
4666.23 21
4666.39 16
4666.54 13
4666.70 12
4666.86 12
4667.01 15
4667.17 18
4667.33 23
4667.48 28
4667.64 34
4667.80 39
4667.95 44
4668.11 50
4668.27 54
4668.43 59
4668.58 62
4668.74 64
4668.90 65
4669.05 65
4669.21 64
4669.37 63
4669.52 62
4669.68 62
4669.84 62
4669.99 63
4670.15 64
4670.31 64
4670.46 63
4670.62 61
4670.78 58
4670.93 56
4671.09 53
4671.25 50
4671.41 48
4671.56 46
4671.72 43
4671.88 40
4672.03 36
4672.19 33
4672.35 30
4672.50 28
4672.66 27
4672.82 27
4672.97 28
4673.13 29
4673.29 30
4673.44 31
4673.60 32
4673.76 32
4673.92 33
4674.07 33
4674.23 33
4674.39 34
4674.54 34
4674.70 34
4674.86 34
4675.01 33
4675.17 32
4675.33 31
4675.48 30
4675.64 29
4675.80 30
4675.96 31
4676.11 34
4676.27 38
4676.43 43
4676.58 48
4676.74 54
4676.90 59
4677.05 64
4677.21 68
4677.37 72
4677.52 75
4677.68 76
4677.84 77
4678.00 77
4678.15 75
4678.31 73
4678.47 70
4678.62 67
4678.78 64
4678.94 61
4679.09 59
4679.25 57
4679.41 56
4679.57 55
4679.72 53
4679.88 51
4680.04 49
4680.19 46
4680.35 44
4680.51 41
4680.66 39
4680.82 38
4680.98 36
4681.14 34
4681.29 32
4681.45 30
4681.61 29
4681.76 28
4681.92 28
4682.08 30
4682.23 34
4682.39 37
4682.55 41
4682.71 43
4682.86 45
4683.02 44
4683.18 43
4683.33 40
4683.49 39
4683.65 38
4683.81 40
4683.96 45
4684.12 51
4684.28 59
4684.43 68
4684.59 75
4684.75 81
4684.91 85
4685.06 87
4685.22 88
4685.38 87
4685.53 85
4685.69 83
4685.85 79
4686.00 74
4686.16 69
4686.32 64
4686.48 59
4686.63 55
4686.79 51
4686.95 49
4687.10 47
4687.26 45
4687.42 43
4687.58 40
4687.73 37
4687.89 33
4688.05 30
4688.20 27
4688.36 26
4688.52 25
4688.68 25
4688.83 26
4688.99 26
4689.15 27
4689.30 28
4689.46 29
4689.62 31
4689.78 34
4689.93 36
4690.09 39
4690.25 41
4690.40 42
4690.56 41
4690.72 39
4690.88 37
4691.03 34
4691.19 33
4691.35 33
4691.51 34
4691.66 36
4691.82 40
4691.98 43
4692.13 45
4692.29 47
4692.45 48
4692.61 48
4692.76 47
4692.92 45
4693.08 42
4693.23 40
4693.39 37
4693.55 34
4693.71 32
4693.86 31
4694.02 31
4694.18 32
4694.34 33
4694.49 34
4694.65 34
4694.81 33
4694.96 31
4695.12 28
4695.28 26
4695.44 23
4695.59 21
4695.75 20
4695.91 18
4696.07 17
4696.22 15
4696.38 13
4696.54 11
4696.69 7
4696.85 3
4697.01 0
4697.17 0
4697.32 0
4697.48 0
4697.64 0
4697.80 0
4697.95 0
4698.11 0
4698.27 1
4698.42 6
4698.58 11
4698.74 15
4698.90 18
4699.05 21
4699.21 22
4699.37 22
4699.53 21
4699.68 21
4699.84 20
4700.00 20
4700.16 22
4700.31 24
4700.47 27
4700.63 30
4700.78 35
4700.94 38
4701.10 42
4701.26 44
4701.41 45
4701.57 45
4701.73 44
4701.89 42
4702.04 39
4702.20 37
4702.36 36
4702.52 35
4702.67 34
4702.83 34
4702.99 34
4703.15 34
4703.30 34
4703.46 34
4703.62 36
4703.77 39
4703.93 44
4704.09 49
4704.25 56
4704.40 62
4704.56 67
4704.72 71
4704.88 75
4705.03 78
4705.19 82
4705.35 87
4705.51 94
4705.66 102
4705.82 113
4705.98 124
4706.14 136
4706.29 147
4706.45 158
4706.61 168
4706.77 177
4706.92 187
4707.08 199
4707.24 214
4707.40 233
4707.55 255
4707.71 280
4707.87 305
4708.03 329
4708.18 348
4708.34 362
4708.50 371
4708.66 376
4708.81 380
4708.97 387
4709.13 399
4709.29 417
4709.44 439
4709.60 463
4709.76 487
4709.92 509
4710.07 528
4710.23 544
4710.39 557
4710.55 571
4710.70 587
4710.86 604
4711.02 623
4711.18 642
4711.33 661
4711.49 678
4711.65 692
4711.81 700
4711.96 704
4712.12 703
4712.28 698
4712.44 689
4712.59 677
4712.75 664
4712.91 650
4713.07 636
4713.22 621
4713.38 605
4713.54 589
4713.70 573
4713.85 556
4714.01 539
4714.17 520
4714.33 500
4714.48 478
4714.64 455
4714.80 432
4714.96 409
4715.12 388
4715.27 370
4715.43 354
4715.59 342
4715.75 333
4715.90 326
4716.06 320
4716.22 314
4716.38 307
4716.53 298
4716.69 287
4716.85 274
4717.01 259
4717.16 244
4717.32 229
4717.48 215
4717.64 203
4717.79 194
4717.95 186
4718.11 181
4718.27 178
4718.43 175
4718.58 172
4718.74 167
4718.90 161
4719.06 153
4719.21 144
4719.37 134
4719.53 122
4719.69 111
4719.84 99
4720.00 88
4720.16 78
4720.32 68
4720.47 60
4720.63 53
4720.79 48
4720.95 44
4721.11 41
4721.26 39
4721.42 37
4721.58 35
4721.74 32
4721.89 27
4722.05 21
4722.21 15
4722.37 8
4722.52 2
4722.68 0
4722.84 0
4723.00 0
4723.16 0
4723.31 3
4723.47 8
4723.63 14
4723.79 19
4723.94 24
4724.10 27
4724.26 30
4724.42 33
4724.58 36
4724.73 39
4724.89 42
4725.05 46
4725.21 49
4725.36 53
4725.52 55
4725.68 57
4725.84 59
4726.00 60
4726.15 62
4726.31 63
4726.47 65
4726.63 66
4726.78 68
4726.94 68
4727.10 66
4727.26 62
4727.42 56
4727.57 49
4727.73 39
4727.89 30
4728.05 21
4728.20 14
4728.36 8
4728.52 5
4728.68 3
4728.84 3
4728.99 4
4729.15 5
4729.31 6
4729.47 6
4729.63 6
4729.78 4
4729.94 3
4730.10 2
4730.26 1
4730.41 2
4730.57 5
4730.73 9
4730.89 13
4731.05 17
4731.20 20
4731.36 22
4731.52 23
4731.68 22
4731.84 22
4731.99 21
4732.15 21
4732.31 20
4732.47 20
4732.62 20
4732.78 19
4732.94 17
4733.10 14
4733.26 10
4733.41 6
4733.57 3
4733.73 0
4733.89 0
4734.05 0
4734.20 0
4734.36 1
4734.52 2
4734.68 3
4734.84 3
4734.99 2
4735.15 2
4735.31 2
4735.47 3
4735.62 5
4735.78 7
4735.94 9
4736.10 10
4736.26 10
4736.41 10
4736.57 8
4736.73 7
4736.89 6
4737.05 5
4737.20 6
4737.36 7
4737.52 7
4737.68 6
4737.84 3
4737.99 0
4738.15 0
4738.31 0
4738.47 0
4738.63 0
4738.78 0
4738.94 0
4739.10 2
4739.26 6
4739.42 9
4739.57 9
4739.73 8
4739.89 6
4740.05 3
4740.21 2
4740.36 1
4740.52 2
4740.68 4
4740.84 6
4741.00 9
4741.15 12
4741.31 15
4741.47 18
4741.63 21
4741.79 25
4741.94 28
4742.10 30
4742.26 32
4742.42 32
4742.58 32
4742.73 30
4742.89 28
4743.05 26
4743.21 23
4743.37 19
4743.53 16
4743.68 12
4743.84 8
4744.00 5
4744.16 1
4744.32 0
4744.47 0
4744.63 0
4744.79 0
4744.95 0
4745.11 4
4745.26 9
4745.42 14
4745.58 20
4745.74 24
4745.90 27
4746.05 29
4746.21 30
4746.37 29
4746.53 27
4746.69 24
4746.85 21
4747.00 18
4747.16 14
4747.32 11
4747.48 9
4747.64 7
4747.79 7
4747.95 7
4748.11 9
4748.27 12
4748.43 17
4748.58 24
4748.74 33
4748.90 42
4749.06 51
4749.22 59
4749.38 64
4749.53 67
4749.69 66
4749.85 64
4750.01 59
4750.17 54
4750.32 49
4750.48 45
4750.64 43
4750.80 42
4750.96 43
4751.12 44
4751.27 45
4751.43 45
4751.59 43
4751.75 41
4751.91 37
4752.06 34
4752.22 31
4752.38 30
4752.54 31
4752.70 33
4752.86 37
4753.01 42
4753.17 46
4753.33 50
4753.49 52
4753.65 53
4753.81 53
4753.96 51
4754.12 49
4754.28 45
4754.44 40
4754.60 35
4754.75 30
4754.91 27
4755.07 24
4755.23 22
4755.39 20
4755.55 19
4755.70 17
4755.86 15
4756.02 11
4756.18 7
4756.34 4
4756.50 1
4756.65 0
4756.81 0
4756.97 0
4757.13 1
4757.29 2
4757.45 3
4757.60 3
4757.76 3
4757.92 3
4758.08 2
4758.24 1
4758.40 1
4758.55 1
4758.71 0
4758.87 0
4759.03 0
4759.19 0
4759.35 0
4759.50 0
4759.66 0
4759.82 1
4759.98 5
4760.14 9
4760.30 13
4760.45 15
4760.61 16
4760.77 15
4760.93 13
4761.09 10
4761.25 7
4761.40 4
4761.56 3
4761.72 3
4761.88 5
4762.04 8
4762.20 11
4762.35 14
4762.51 18
4762.67 21
4762.83 23
4762.99 25
4763.15 26
4763.30 27
4763.46 27
4763.62 26
4763.78 24
4763.94 22
4764.10 20
4764.25 17
4764.41 15
4764.57 13
4764.73 12
4764.89 12
4765.05 13
4765.21 14
4765.36 15
4765.52 16
4765.68 16
4765.84 17
4766.00 17
4766.16 18
4766.31 20
4766.47 23
4766.63 27
4766.79 31
4766.95 35
4767.11 37
4767.27 38
4767.42 37
4767.58 34
4767.74 31
4767.90 28
4768.06 24
4768.22 22
4768.37 20
4768.53 19
4768.69 19
4768.85 19
4769.01 19
4769.17 20
4769.33 20
4769.48 20
4769.64 21
4769.80 22
4769.96 23
4770.12 26
4770.28 31
4770.44 36
4770.59 42
4770.75 47
4770.91 51
4771.07 52
4771.23 51
4771.39 47
4771.54 41
4771.70 35
4771.86 28
4772.02 23
4772.18 20
4772.34 19
4772.50 19
4772.65 21
4772.81 24
4772.97 27
4773.13 30
4773.29 32
4773.45 33
4773.61 34
4773.76 34
4773.92 35
4774.08 36
4774.24 38
4774.40 41
4774.56 45
4774.72 50
4774.87 56
4775.03 64
4775.19 71
4775.35 79
4775.51 85
4775.67 90
4775.83 93
4775.98 94
4776.14 94
4776.30 93
4776.46 92
4776.62 90
4776.78 88
4776.94 85
4777.10 81
4777.25 76
4777.41 72
4777.57 67
4777.73 63
4777.89 60
4778.05 58
4778.21 57
4778.36 56
4778.52 55
4778.68 53
4778.84 50
4779.00 46
4779.16 41
4779.32 36
4779.48 31
4779.63 28
4779.79 26
4779.95 26
4780.11 28
4780.27 31
4780.43 35
4780.59 41
4780.74 47
4780.90 52
4781.06 57
4781.22 60
4781.38 62
4781.54 61
4781.70 58
4781.86 54
4782.01 48
4782.17 42
4782.33 36
4782.49 32
4782.65 29
4782.81 27
4782.97 26
4783.13 26
4783.28 25
4783.44 23
4783.60 21
4783.76 19
4783.92 18
4784.08 17
4784.24 18
4784.40 19
4784.55 22
4784.71 25
4784.87 29
4785.03 32
4785.19 37
4785.35 43
4785.51 49
4785.67 57
4785.82 66
4785.98 74
4786.14 82
4786.30 90
4786.46 96
4786.62 103
4786.78 110
4786.94 119
4787.09 129
4787.25 141
4787.41 155
4787.57 169
4787.73 184
4787.89 198
4788.05 212
4788.21 224
4788.36 237
4788.52 251
4788.68 266
4788.84 284
4789.00 304
4789.16 327
4789.32 353
4789.48 380
4789.64 409
4789.79 438
4789.95 468
4790.11 500
4790.27 534
4790.43 570
4790.59 608
4790.75 648
4790.91 689
4791.06 730
4791.22 769
4791.38 807
4791.54 842
4791.70 875
4791.86 905
4792.02 932
4792.18 955
4792.34 975
4792.49 991
4792.65 1003
4792.81 1010
4792.97 1014
4793.13 1016
4793.29 1016
4793.45 1014
4793.61 1012
4793.77 1008
4793.92 1002
4794.08 993
4794.24 982
4794.40 968
4794.56 951
4794.72 932
4794.88 910
4795.04 886
4795.20 859
4795.36 829
4795.51 797
4795.67 764
4795.83 730
4795.99 696
4796.15 665
4796.31 635
4796.47 606
4796.63 578
4796.79 550
4796.94 522
4797.10 492
4797.26 462
4797.42 431
4797.58 402
4797.74 375
4797.90 351
4798.06 330
4798.22 311
4798.38 293
4798.53 277
4798.69 262
4798.85 247
4799.01 233
4799.17 221
4799.33 212
4799.49 205
4799.65 201
4799.81 198
4799.97 195
4800.12 192
4800.28 188
4800.44 182
4800.60 175
4800.76 167
4800.92 159
4801.08 152
4801.24 146
4801.40 143
4801.56 141
4801.71 140
4801.87 140
4802.03 139
4802.19 138
4802.35 134
4802.51 130
4802.67 124
4802.83 117
4802.99 111
4803.15 105
4803.31 100
4803.46 96
4803.62 93
4803.78 92
4803.94 91
4804.10 90
4804.26 90
4804.42 91
4804.58 91
4804.74 92
4804.90 93
4805.05 93
4805.21 92
4805.37 91
4805.53 89
4805.69 86
4805.85 83
4806.01 79
4806.17 75
4806.33 71
4806.49 65
4806.65 60
4806.81 54
4806.96 49
4807.12 45
4807.28 42
4807.44 41
4807.60 41
4807.76 42
4807.92 43
4808.08 45
4808.24 47
4808.40 48
4808.56 48
4808.71 48
4808.87 48
4809.03 47
4809.19 45
4809.35 44
4809.51 42
4809.67 42
4809.83 42
4809.99 44
4810.15 46
4810.31 49
4810.47 51
4810.62 53
4810.78 55
4810.94 56
4811.10 56
4811.26 56
4811.42 56
4811.58 56
4811.74 57
4811.90 59
4812.06 63
4812.22 68
4812.38 76
4812.54 86
4812.69 97
4812.85 108
4813.01 120
4813.17 129
4813.33 136
4813.49 140
4813.65 141
4813.81 140
4813.97 137
4814.13 134
4814.29 132
4814.45 131
4814.61 133
4814.76 137
4814.92 142
4815.08 147
4815.24 151
4815.40 153
4815.56 153
4815.72 151
4815.88 147
4816.04 144
4816.20 141
4816.36 138
4816.52 138
4816.68 138
4816.84 139
4816.99 140
4817.15 141
4817.31 140
4817.47 140
4817.63 138
4817.79 136
4817.95 134
4818.11 131
4818.27 128
4818.43 124
4818.59 120
4818.75 115
4818.91 110
4819.07 107
4819.22 105
4819.38 106
4819.54 108
4819.70 112
4819.86 116
4820.02 120
4820.18 122
4820.34 123
4820.50 122
4820.66 120
4820.82 117
4820.98 114
4821.14 110
4821.30 106
4821.46 101
4821.62 95
4821.77 89
4821.93 85
4822.09 82
4822.25 81
4822.41 82
4822.57 84
4822.73 87
4822.89 89
4823.05 89
4823.21 86
4823.37 80
4823.53 73
4823.69 66
4823.85 59
4824.01 55
4824.17 54
4824.32 55
4824.48 58
4824.64 64
4824.80 69
4824.96 74
4825.12 77
4825.28 78
4825.44 78
4825.60 77
4825.76 75
4825.92 74
4826.08 75
4826.24 77
4826.40 82
4826.56 88
4826.72 95
4826.88 103
4827.04 111
4827.19 119
4827.35 127
4827.51 135
4827.67 143
4827.83 150
4827.99 157
4828.15 164
4828.31 171
4828.47 178
4828.63 184
4828.79 190
4828.95 197
4829.11 203
4829.27 208
4829.43 212
4829.59 215
4829.75 217
4829.91 217
4830.07 217
4830.22 216
4830.38 214
4830.54 213
4830.70 211
4830.86 211
4831.02 211
4831.18 213
4831.34 216
4831.50 219
4831.66 223
4831.82 225
4831.98 226
4832.14 224
4832.30 218
4832.46 210
4832.62 202
4832.78 193
4832.94 186
4833.10 181
4833.26 179
4833.42 179
4833.58 179
4833.73 179
4833.89 178
4834.05 176
4834.21 171
4834.37 164
4834.53 155
4834.69 145
4834.85 134
4835.01 122
4835.17 110
4835.33 98
4835.49 87
4835.65 77
4835.81 68
4835.97 62
4836.13 58
4836.29 55
4836.45 55
4836.61 56
4836.77 57
4836.93 58
4837.09 59
4837.25 59
4837.41 58
4837.56 57
4837.72 55
4837.88 53
4838.04 52
4838.20 53
4838.36 55
4838.52 59
4838.68 64
4838.84 71
4839.00 77
4839.16 84
4839.32 90
4839.48 94
4839.64 98
4839.80 100
4839.96 101
4840.12 101
4840.28 100
4840.44 98
4840.60 94
4840.76 90
4840.92 83
4841.08 76
4841.24 67
4841.40 57
4841.56 46
4841.72 37
4841.88 29
4842.04 24
4842.20 22
4842.36 22
4842.51 24
4842.67 27
4842.83 30
4842.99 32
4843.15 33
4843.31 32
4843.47 31
4843.63 30
4843.79 30
4843.95 30
4844.11 33
4844.27 36
4844.43 39
4844.59 41
4844.75 41
4844.91 40
4845.07 36
4845.23 31
4845.39 26
4845.55 21
4845.71 17
4845.87 14
4846.03 11
4846.19 10
4846.35 8
4846.51 7
4846.67 5
4846.83 4
4846.99 3
4847.15 4
4847.31 6
4847.47 9
4847.63 12
4847.79 16
4847.95 18
4848.11 19
4848.27 19
4848.43 17
4848.59 16
4848.75 14
4848.91 14
4849.07 15
4849.23 17
4849.38 21
4849.54 25
4849.70 30
4849.86 34
4850.02 37
4850.18 38
4850.34 37
4850.50 34
4850.66 29
4850.82 23
4850.98 17
4851.14 13
4851.30 10
4851.46 9
4851.62 11
4851.78 16
4851.94 23
4852.10 31
4852.26 40
4852.42 48
4852.58 56
4852.74 62
4852.90 67
4853.06 71
4853.22 73
4853.38 74
4853.54 73
4853.70 71
4853.86 69
4854.02 66
4854.18 63
4854.34 60
4854.50 58
4854.66 55
4854.82 53
4854.98 50
4855.14 46
4855.30 42
4855.46 36
4855.62 30
4855.78 24
4855.94 19
4856.10 14
4856.26 10
4856.42 8
4856.58 7
4856.74 8
4856.90 10
4857.06 13
4857.22 17
4857.38 21
4857.54 25
4857.70 28
4857.86 31
4858.02 32
4858.18 33
4858.34 34
4858.50 33
4858.66 33
4858.82 32
4858.98 32
4859.14 32
4859.30 33
4859.46 35
4859.62 36
4859.78 39
4859.94 40
4860.10 41
4860.26 41
4860.42 40
4860.58 39
4860.74 38
4860.90 37
4861.06 37
4861.22 38
4861.38 39
4861.54 40
4861.70 40
4861.86 39
4862.02 39
4862.18 39
4862.34 40
4862.50 42
4862.66 45
4862.82 49
4862.98 53
4863.14 57
4863.30 60
4863.46 62
4863.62 63
4863.78 64
4863.94 66
4864.10 67
4864.26 69
4864.42 71
4864.58 75
4864.74 79
4864.90 84
4865.06 89
4865.22 94
4865.38 97
4865.54 99
4865.70 98
4865.86 96
4866.02 92
4866.18 87
4866.34 82
4866.50 78
4866.66 75
4866.82 73
4866.98 72
4867.14 73
4867.30 75
4867.46 77
4867.62 80
4867.78 83
4867.94 86
4868.10 88
4868.26 90
4868.42 90
4868.58 89
4868.74 88
4868.90 86
4869.06 83
4869.22 80
4869.38 77
4869.54 75
4869.70 73
4869.86 71
4870.02 70
4870.18 69
4870.34 67
4870.51 64
4870.67 60
4870.83 55
4870.99 49
4871.15 45
4871.31 43
4871.47 42
4871.63 45
4871.79 48
4871.95 53
4872.11 59
4872.27 64
4872.43 68
4872.59 73
4872.75 77
4872.91 80
4873.07 83
4873.23 85
4873.39 85
4873.55 83
4873.71 79
4873.87 74
4874.03 68
4874.19 63
4874.35 58
4874.51 55
4874.67 53
4874.83 52
4874.99 53
4875.15 55
4875.31 58
4875.47 60
4875.63 63
4875.79 65
4875.95 67
4876.11 68
4876.27 67
4876.43 66
4876.59 64
4876.75 62
4876.91 59
4877.07 56
4877.23 54
4877.40 53
4877.56 52
4877.72 52
4877.88 51
4878.04 50
4878.20 48
4878.36 45
4878.52 41
4878.68 37
4878.84 32
4879.00 27
4879.16 23
4879.32 19
4879.48 17
4879.64 15
4879.80 13
4879.96 11
4880.12 10
4880.28 9
4880.44 10
4880.60 11
4880.76 14
4880.92 17
4881.08 20
4881.24 23
4881.40 25
4881.56 25
4881.72 24
4881.88 23
4882.04 22
4882.20 21
4882.37 22
4882.53 24
4882.69 27
4882.85 32
4883.01 38
4883.17 44
4883.33 51
4883.49 56
4883.65 60
4883.81 63
4883.97 64
4884.13 63
4884.29 60
4884.45 55
4884.61 49
4884.77 41
4884.93 34
4885.09 26
4885.25 19
4885.41 13
4885.57 8
4885.73 4
4885.89 1
4886.05 0
4886.21 0
4886.38 0
4886.54 1
4886.70 4
4886.86 7
4887.02 11
4887.18 15
4887.34 19
4887.50 23
4887.66 25
4887.82 27
4887.98 28
4888.14 28
4888.30 28
4888.46 28
4888.62 28
4888.78 28
4888.94 29
4889.10 32
4889.26 35
4889.42 40
4889.58 45
4889.75 50
4889.91 54
4890.07 57
4890.23 58
4890.39 58
4890.55 58
4890.71 56
4890.87 55
4891.03 54
4891.19 53
4891.35 51
4891.51 50
4891.67 48
4891.83 45
4891.99 41
4892.15 36
4892.31 31
4892.47 26
4892.63 22
4892.79 19
4892.96 17
4893.12 16
4893.28 17
4893.44 19
4893.60 21
4893.76 24
4893.92 27
4894.08 29
4894.24 30
4894.40 30
4894.56 30
4894.72 29
4894.88 28
4895.04 28
4895.20 28
4895.36 29
4895.52 30
4895.68 31
4895.85 32
4896.01 32
4896.17 31
4896.33 30
4896.49 29
4896.65 27
4896.81 26
4896.97 24
4897.13 21
4897.29 18
4897.45 16
4897.61 14
4897.77 13
4897.93 13
4898.09 14
4898.25 15
4898.42 17
4898.58 19
4898.74 20
4898.90 21
4899.06 21
4899.22 20
4899.38 19
4899.54 19
4899.70 18
4899.86 18
4900.02 17
4900.18 17
4900.34 16
4900.50 15
4900.66 13
4900.83 11
4900.99 9
4901.15 8
4901.31 8
4901.47 9
4901.63 10
4901.79 12
4901.95 12
4902.11 11
4902.27 9
4902.43 5
4902.59 1
4902.75 0
4902.91 0
4903.07 0
4903.24 0
4903.40 0
4903.56 0
4903.72 0
4903.88 0
4904.04 5
4904.20 11
4904.36 17
4904.52 23
4904.68 27
4904.84 30
4905.00 31
4905.16 30
4905.33 29
4905.49 27
4905.65 25
4905.81 24
4905.97 25
4906.13 26
4906.29 29
4906.45 32
4906.61 35
4906.77 37
4906.93 37
4907.09 36
4907.25 34
4907.41 30
4907.58 27
4907.74 23
4907.90 21
4908.06 20
4908.22 21
4908.38 23
4908.54 25
4908.70 27
4908.86 27
4909.02 27
4909.18 26
4909.34 24
4909.51 22
4909.67 21
4909.83 22
4909.99 24
4910.15 28
4910.31 34
4910.47 41
4910.63 48
4910.79 55
4910.95 62
4911.11 67
4911.27 70
4911.44 70
4911.60 68
4911.76 64
4911.92 58
4912.08 51
4912.24 45
4912.40 41
4912.56 38
4912.72 37
4912.88 37
4913.04 38
4913.20 39
4913.37 39
4913.53 38
4913.69 37
4913.85 36
4914.01 35
4914.17 35
4914.33 36
4914.49 39
4914.65 42
4914.81 47
4914.97 52
4915.14 58
4915.30 65
4915.46 72
4915.62 80
4915.78 88
4915.94 95
4916.10 102
4916.26 107
4916.42 110
4916.58 111
4916.74 111
4916.91 109
4917.07 106
4917.23 102
4917.39 99
4917.55 96
4917.71 95
4917.87 94
4918.03 95
4918.19 97
4918.35 99
4918.52 102
4918.68 105
4918.84 109
4919.00 111
4919.16 114
4919.32 117
4919.48 119
4919.64 120
4919.80 121
4919.96 120
4920.12 118
4920.29 115
4920.45 111
4920.61 106
4920.77 102
4920.93 98
4921.09 95
4921.25 93
4921.41 91
4921.57 89
4921.73 86
4921.90 81
4922.06 75
4922.22 68
4922.38 61
4922.54 53
4922.70 46
4922.86 41
4923.02 36
4923.18 33
4923.35 31
4923.51 30
4923.67 29
4923.83 28
4923.99 28
4924.15 27
4924.31 27
4924.47 27
4924.63 27
4924.79 27
4924.96 28
4925.12 30
4925.28 32
4925.44 36
4925.60 40
4925.76 45
4925.92 51
4926.08 58
4926.24 65
4926.41 70
4926.57 75
4926.73 78
4926.89 78
4927.05 77
4927.21 74
4927.37 70
4927.53 67
4927.69 64
4927.86 62
4928.02 61
4928.18 61
4928.34 60
4928.50 58
4928.66 56
4928.82 53
4928.98 50
4929.14 48
4929.31 48
4929.47 49
4929.63 52
4929.79 56
4929.95 60
4930.11 64
4930.27 67
4930.43 68
4930.59 67
4930.76 64
4930.92 61
4931.08 56
4931.24 53
4931.40 49
4931.56 47
4931.72 46
4931.88 46
4932.05 45
4932.21 44
4932.37 43
4932.53 40
4932.69 36
4932.85 32
4933.01 30
4933.17 29
4933.33 30
4933.50 34
4933.66 40
4933.82 47
4933.98 54
4934.14 61
4934.30 65
4934.46 69
4934.62 70
4934.79 71
4934.95 71
4935.11 71
4935.27 71
4935.43 69
4935.59 67
4935.75 64
4935.91 61
4936.08 57
4936.24 54
4936.40 51
4936.56 49
4936.72 48
4936.88 48
4937.04 50
4937.20 53
4937.37 56
4937.53 60
4937.69 64
4937.85 66
4938.01 67
4938.17 66
4938.33 63
4938.49 59
4938.66 54
4938.82 47
4938.98 41
4939.14 36
4939.30 32
4939.46 29
4939.62 29
4939.79 30
4939.95 33
4940.11 37
4940.27 42
4940.43 48
4940.59 53
4940.75 58
4940.91 61
4941.08 63
4941.24 62
4941.40 60
4941.56 55
4941.72 49
4941.88 43
4942.04 37
4942.21 32
4942.37 29
4942.53 27
4942.69 27
4942.85 28
4943.01 29
4943.17 31
4943.33 32
4943.50 33
4943.66 34
4943.82 34
4943.98 33
4944.14 33
4944.30 32
4944.46 32
4944.63 33
4944.79 34
4944.95 36
4945.11 38
4945.27 41
4945.43 44
4945.59 47
4945.76 50
4945.92 53
4946.08 56
4946.24 59
4946.40 61
4946.56 61
4946.72 61
4946.89 59
4947.05 56
4947.21 52
4947.37 48
4947.53 44
4947.69 41
4947.85 40
4948.02 40
4948.18 42
4948.34 45
4948.50 48
4948.66 52
[truncated: 708,708 more chars]
